# Supplementary material for: Methylobacterium Species Promoting Rice and Barley Growth and Interaction Specificity Revealed with Whole-Cell Matrix-Assisted Laser Desorption / Ionization-Time-of-Flight Mass Spectrometry (MALDI-TOF/MS) Analysis
Source: PLoS One. 2015 Jun 8;10(6):e0129509. doi: 10.1371/journal.pone.0129509 (PMC4460032; doi:10.1371/journal.pone.0129509)
Supplement: S1 Data — (ZIP) [file pone.0129509.s001.zip]

Archive with 49 entries (46 files):
- Supplementary data 1 (ms type strains)/
- Supplementary data 1 (ms type strains)/.DS_Store
- __MACOSX/
- __MACOSX/Supplementary data 1 (ms type strains)/
- __MACOSX/Supplementary data 1 (ms type strains)/._.DS_Store
- Supplementary data 1 (ms type strains)/M_adhaesivum DSM 17169T.txt
- Supplementary data 1 (ms type strains)/M_aerolatum DSM 19013T.txt
- Supplementary data 1 (ms type strains)/M_aminovorans NBRC 15686T.txt
- Supplementary data 1 (ms type strains)/M_aquaticum DSM 16371T.txt
- Supplementary data 1 (ms type strains)/M_brachiatum NBRC 103629T.txt
- Supplementary data 1 (ms type strains)/M_brachythecii NBRC107710T.txt
- Supplementary data 1 (ms type strains)/M_bullatum DSM21893T.txt
- Supplementary data 1 (ms type strains)/M_cerastii DSM23679T.txt
- Supplementary data 1 (ms type strains)/M_dankookense DSM 22415T.txt
- Supplementary data 1 (ms type strains)/M_extorquens NBRC 15687T.txt
- Supplementary data 1 (ms type strains)/M_fujisawaense DSM 5686T.txt
- Supplementary data 1 (ms type strains)/M_gnaphalii NBRC 107716T.txt
- Supplementary data 1 (ms type strains)/M_goesingense DSM21331T.txt
- Supplementary data 1 (ms type strains)/M_gossipiicola NRRL B-51692T.txt
- Supplementary data 1 (ms type strains)/M_gregans NBRC 103626T.txt
- Supplementary data 1 (ms type strains)/M_haplocladii NBRC 107714T.txt
- Supplementary data 1 (ms type strains)/M_hispanicum DSM 16372T.txt
- Supplementary data 1 (ms type strains)/M_iners DSM 19015T.txt
- Supplementary data 1 (ms type strains)/M_isbiliense DSM 17168T.txt
- Supplementary data 1 (ms type strains)/M_jeotgali LMG 23639T.txt
- Supplementary data 1 (ms type strains)/M_komagatae NBRC 103627T.txt
- Supplementary data 1 (ms type strains)/M_longum DSM 23933T.txt
- Supplementary data 1 (ms type strains)/M_marchantiae DSM 21328T.txt
- Supplementary data 1 (ms type strains)/M_mesophilicum NBRC 15688T.txt
- Supplementary data 1 (ms type strains)/M_nodulans LMG 21967T.txt
- Supplementary data 1 (ms type strains)/M_organophilum NBRC 15689T.txt
- Supplementary data 1 (ms type strains)/M_oryzae DSM 18207T.txt
- Supplementary data 1 (ms type strains)/M_oxalidis NBRC 107715T.txt
- Supplementary data 1 (ms type strains)/M_persicinum NBRC 103628T.txt
- Supplementary data 1 (ms type strains)/M_phyllosphaerae DSM19779T.txt
- Supplementary data 1 (ms type strains)/M_platani JCM 14648T.txt
- Supplementary data 1 (ms type strains)/M_podarium DSM 15083T.txt
- Supplementary data 1 (ms type strains)/M_radiotolerans IAM 12098T.txt
- Supplementary data 1 (ms type strains)/M_rhodesianum DSM 5687T.txt
- Supplementary data 1 (ms type strains)/M_rhodinum DSM 2163T.txt
- Supplementary data 1 (ms type strains)/M_salsuginis NCCB 100140T.txt
- Supplementary data 1 (ms type strains)/M_suomiense DSM 14458T.txt
- Supplementary data 1 (ms type strains)/M_tardum NBRC 103632T.txt
- Supplementary data 1 (ms type strains)/M_tarhaniae DSM 25844T.txt
- Supplementary data 1 (ms type strains)/M_thiocyanatum DSM 11490T.txt
- Supplementary data 1 (ms type strains)/M_thuringiense DSM 23674T.txt
- Supplementary data 1 (ms type strains)/M_trifolii DSM23632T.txt
- Supplementary data 1 (ms type strains)/M_variabile DSM 16961T.txt
- Supplementary data 1 (ms type strains)/M_zatmanii DSM 5688 T.txt
