# Supplementary material for: Methylobacterium Species Promoting Rice and Barley Growth and Interaction Specificity Revealed with Whole-Cell Matrix-Assisted Laser Desorption / Ionization-Time-of-Flight Mass Spectrometry (MALDI-TOF/MS) Analysis
Source: PLoS One. 2015 Jun 8;10(6):e0129509. doi: 10.1371/journal.pone.0129509 (PMC4460032; doi:10.1371/journal.pone.0129509)
Supplement: S1 Data — (ZIP) [file pone.0129509.s001.zip › Supplementary data 1 (ms type strains)/M_adhaesivum DSM 17169T.txt]

781.13 0
781.20 0
781.26 0
781.32 0
781.39 0
781.45 0
781.52 0
781.58 0
781.64 0
781.71 0
781.77 0
781.84 0
781.90 0
781.96 0
782.03 0
782.09 0
782.16 0
782.22 0
782.28 0
782.35 0
782.41 0
782.48 0
782.54 0
782.60 0
782.67 0
782.73 0
782.80 0
782.86 0
782.92 0
782.99 0
783.05 0
783.12 0
783.18 0
783.24 0
783.31 0
783.37 0
783.44 0
783.50 0
783.56 0
783.63 0
783.69 0
783.76 0
783.82 0
783.89 0
783.95 0
784.01 0
784.08 0
784.14 0
784.21 0
784.27 0
784.33 0
784.40 0
784.46 0
784.53 0
784.59 0
784.65 0
784.72 0
784.78 0
784.85 0
784.91 0
784.98 0
785.04 0
785.10 0
785.17 0
785.23 0
785.30 0
785.36 0
785.42 0
785.49 0
785.55 0
785.62 0
785.68 0
785.75 0
785.81 0
785.87 0
785.94 0
786.00 0
786.07 0
786.13 0
786.19 0
786.26 0
786.32 0
786.39 0
786.45 0
786.52 0
786.58 0
786.64 0
786.71 0
786.77 0
786.84 0
786.90 0
786.97 0
787.03 0
787.09 0
787.16 0
787.22 0
787.29 0
787.35 0
787.42 0
787.48 0
787.54 0
787.61 0
787.67 0
787.74 0
787.80 0
787.86 0
787.93 0
787.99 0
788.06 0
788.12 0
788.19 0
788.25 0
788.31 0
788.38 0
788.44 0
788.51 0
788.57 0
788.64 0
788.70 0
788.76 0
788.83 0
788.89 0
788.96 0
789.02 0
789.09 0
789.15 0
789.22 0
789.28 0
789.34 0
789.41 0
789.47 0
789.54 0
789.60 0
789.67 0
789.73 0
789.79 0
789.86 0
789.92 0
789.99 0
790.05 0
790.12 0
790.18 0
790.24 0
790.31 0
790.37 0
790.44 0
790.50 0
790.57 0
790.63 0
790.70 0
790.76 0
790.82 0
790.89 0
790.95 0
791.02 0
791.08 0
791.15 0
791.21 0
791.27 0
791.34 0
791.40 0
791.47 0
791.53 0
791.60 0
791.66 0
791.73 0
791.79 0
791.85 0
791.92 0
791.98 0
792.05 0
792.11 0
792.18 0
792.24 0
792.31 0
792.37 0
792.43 0
792.50 0
792.56 0
792.63 0
792.69 0
792.76 0
792.82 0
792.89 0
792.95 0
793.01 0
793.08 0
793.14 0
793.21 0
793.27 0
793.34 0
793.40 0
793.47 0
793.53 0
793.60 0
793.66 0
793.72 0
793.79 0
793.85 0
793.92 0
793.98 0
794.05 0
794.11 0
794.18 0
794.24 0
794.30 0
794.37 0
794.43 0
794.50 0
794.56 0
794.63 0
794.69 0
794.76 0
794.82 0
794.89 0
794.95 0
795.01 0
795.08 0
795.14 0
795.21 0
795.27 0
795.34 0
795.40 0
795.47 0
795.53 0
795.60 0
795.66 0
795.73 0
795.79 0
795.85 0
795.92 0
795.98 0
796.05 0
796.11 0
796.18 0
796.24 0
796.31 0
796.37 0
796.44 0
796.50 0
796.56 0
796.63 0
796.69 0
796.76 0
796.82 0
796.89 0
796.95 0
797.02 0
797.08 0
797.15 0
797.21 0
797.28 0
797.34 0
797.41 0
797.47 0
797.53 0
797.60 0
797.66 0
797.73 0
797.79 0
797.86 0
797.92 0
797.99 0
798.05 0
798.12 0
798.18 0
798.25 0
798.31 0
798.38 0
798.44 0
798.50 0
798.57 0
798.63 0
798.70 0
798.76 0
798.83 0
798.89 0
798.96 0
799.02 0
799.09 0
799.15 0
799.22 0
799.28 0
799.35 0
799.41 0
799.48 0
799.54 0
799.61 0
799.67 0
799.73 0
799.80 0
799.86 0
799.93 0
799.99 0
800.06 0
800.12 0
800.19 0
800.25 0
800.32 0
800.38 0
800.45 0
800.51 0
800.58 0
800.64 0
800.71 0
800.77 0
800.84 0
800.90 0
800.97 0
801.03 0
801.09 0
801.16 0
801.22 0
801.29 0
801.35 0
801.42 0
801.48 0
801.55 0
801.61 0
801.68 0
801.74 0
801.81 0
801.87 0
801.94 0
802.00 0
802.07 0
802.13 0
802.20 0
802.26 0
802.33 0
802.39 0
802.46 0
802.52 0
802.59 0
802.65 0
802.72 0
802.78 0
802.85 0
802.91 0
802.98 0
803.04 0
803.11 0
803.17 0
803.23 0
803.30 0
803.36 0
803.43 0
803.49 0
803.56 0
803.62 0
803.69 0
803.75 0
803.82 0
803.88 0
803.95 0
804.01 0
804.08 0
804.14 0
804.21 0
804.27 0
804.34 0
804.40 0
804.47 0
804.53 0
804.60 0
804.66 0
804.73 0
804.79 0
804.86 0
804.92 0
804.99 0
805.05 0
805.12 0
805.18 0
805.25 0
805.31 0
805.38 0
805.44 0
805.51 0
805.57 0
805.64 0
805.70 0
805.77 0
805.83 0
805.90 0
805.96 0
806.03 0
806.09 0
806.16 0
806.22 0
806.29 0
806.35 0
806.42 1
806.48 1
806.55 1
806.61 1
806.68 1
806.74 1
806.81 0
806.87 0
806.94 0
807.00 0
807.07 0
807.13 0
807.20 0
807.26 0
807.33 0
807.39 0
807.46 0
807.52 0
807.59 0
807.65 0
807.72 0
807.78 0
807.85 0
807.91 0
807.98 0
808.04 0
808.11 0
808.17 0
808.24 0
808.30 1
808.37 1
808.43 1
808.50 1
808.56 1
808.63 1
808.70 1
808.76 1
808.83 0
808.89 0
808.96 0
809.02 0
809.09 0
809.15 0
809.22 0
809.28 0
809.35 0
809.41 0
809.48 0
809.54 0
809.61 0
809.67 0
809.74 0
809.80 0
809.87 0
809.93 0
810.00 0
810.06 0
810.13 0
810.19 0
810.26 0
810.32 0
810.39 0
810.45 0
810.52 0
810.58 0
810.65 0
810.71 0
810.78 0
810.85 0
810.91 0
810.98 0
811.04 0
811.11 0
811.17 0
811.24 0
811.30 0
811.37 0
811.43 0
811.50 0
811.56 0
811.63 0
811.69 0
811.76 0
811.82 0
811.89 0
811.95 0
812.02 0
812.08 0
812.15 0
812.22 0
812.28 0
812.35 0
812.41 0
812.48 0
812.54 0
812.61 0
812.67 0
812.74 0
812.80 0
812.87 0
812.93 0
813.00 0
813.06 0
813.13 0
813.19 0
813.26 0
813.32 0
813.39 0
813.46 0
813.52 0
813.59 0
813.65 0
813.72 0
813.78 1
813.85 1
813.91 1
813.98 0
814.04 0
814.11 0
814.17 0
814.24 0
814.30 0
814.37 0
814.44 0
814.50 0
814.57 0
814.63 0
814.70 0
814.76 0
814.83 0
814.89 0
814.96 0
815.02 0
815.09 0
815.15 0
815.22 0
815.28 0
815.35 0
815.42 0
815.48 0
815.55 0
815.61 0
815.68 0
815.74 0
815.81 0
815.87 0
815.94 0
816.00 0
816.07 0
816.14 0
816.20 0
816.27 0
816.33 0
816.40 0
816.46 0
816.53 0
816.59 0
816.66 0
816.72 0
816.79 0
816.85 0
816.92 0
816.99 0
817.05 0
817.12 0
817.18 0
817.25 0
817.31 0
817.38 0
817.44 0
817.51 0
817.57 0
817.64 0
817.71 0
817.77 0
817.84 0
817.90 0
817.97 0
818.03 0
818.10 0
818.16 0
818.23 0
818.30 0
818.36 0
818.43 0
818.49 0
818.56 0
818.62 0
818.69 0
818.75 0
818.82 0
818.88 0
818.95 0
819.02 0
819.08 0
819.15 0
819.21 0
819.28 0
819.34 0
819.41 0
819.47 0
819.54 0
819.61 0
819.67 0
819.74 0
819.80 0
819.87 0
819.93 0
820.00 0
820.06 0
820.13 0
820.20 0
820.26 0
820.33 0
820.39 0
820.46 0
820.52 0
820.59 0
820.65 0
820.72 0
820.79 0
820.85 0
820.92 0
820.98 0
821.05 0
821.11 0
821.18 0
821.25 0
821.31 0
821.38 0
821.44 0
821.51 0
821.57 0
821.64 0
821.70 0
821.77 0
821.84 0
821.90 0
821.97 0
822.03 0
822.10 0
822.16 0
822.23 0
822.30 0
822.36 0
822.43 0
822.49 0
822.56 0
822.62 0
822.69 0
822.76 0
822.82 0
822.89 0
822.95 0
823.02 0
823.08 0
823.15 0
823.21 0
823.28 0
823.35 0
823.41 0
823.48 0
823.54 0
823.61 0
823.67 0
823.74 0
823.81 0
823.87 0
823.94 0
824.00 0
824.07 0
824.13 0
824.20 0
824.27 0
824.33 0
824.40 0
824.46 0
824.53 0
824.60 0
824.66 0
824.73 0
824.79 0
824.86 0
824.92 0
824.99 0
825.06 0
825.12 0
825.19 0
825.25 0
825.32 0
825.38 0
825.45 0
825.52 0
825.58 0
825.65 0
825.71 0
825.78 0
825.84 0
825.91 0
825.98 0
826.04 0
826.11 0
826.17 0
826.24 0
826.31 0
826.37 0
826.44 0
826.50 0
826.57 0
826.63 0
826.70 0
826.77 0
826.83 0
826.90 0
826.96 0
827.03 0
827.10 0
827.16 0
827.23 0
827.29 0
827.36 0
827.42 0
827.49 0
827.56 0
827.62 0
827.69 0
827.75 0
827.82 0
827.89 0
827.95 0
828.02 0
828.08 0
828.15 0
828.22 0
828.28 0
828.35 0
828.41 0
828.48 0
828.54 0
828.61 0
828.68 0
828.74 0
828.81 0
828.87 0
828.94 0
829.01 0
829.07 0
829.14 0
829.20 0
829.27 0
829.34 0
829.40 0
829.47 0
829.53 0
829.60 0
829.67 0
829.73 0
829.80 0
829.86 0
829.93 0
830.00 0
830.06 0
830.13 0
830.19 0
830.26 0
830.33 0
830.39 0
830.46 0
830.52 0
830.59 0
830.66 0
830.72 0
830.79 0
830.85 0
830.92 0
830.99 0
831.05 0
831.12 0
831.18 0
831.25 0
831.32 0
831.38 0
831.45 0
831.51 0
831.58 0
831.65 0
831.71 0
831.78 0
831.84 0
831.91 0
831.98 0
832.04 0
832.11 0
832.17 0
832.24 0
832.31 0
832.37 0
832.44 0
832.50 0
832.57 0
832.64 0
832.70 0
832.77 0
832.83 0
832.90 0
832.97 0
833.03 0
833.10 0
833.16 0
833.23 0
833.30 0
833.36 0
833.43 0
833.50 0
833.56 0
833.63 0
833.69 0
833.76 0
833.83 0
833.89 0
833.96 0
834.02 0
834.09 0
834.16 0
834.22 0
834.29 0
834.35 0
834.42 0
834.49 0
834.55 0
834.62 0
834.69 0
834.75 0
834.82 0
834.88 0
834.95 0
835.02 0
835.08 0
835.15 0
835.21 0
835.28 0
835.35 0
835.41 0
835.48 0
835.55 0
835.61 0
835.68 0
835.74 0
835.81 0
835.88 0
835.94 0
836.01 0
836.08 0
836.14 0
836.21 0
836.27 0
836.34 0
836.41 0
836.47 0
836.54 0
836.61 0
836.67 0
836.74 0
836.80 0
836.87 0
836.94 0
837.00 0
837.07 0
837.14 0
837.20 0
837.27 0
837.33 0
837.40 0
837.47 0
837.53 0
837.60 0
837.67 0
837.73 0
837.80 0
837.86 0
837.93 0
838.00 0
838.06 0
838.13 0
838.20 0
838.26 0
838.33 0
838.39 0
838.46 0
838.53 0
838.59 0
838.66 0
838.73 0
838.79 0
838.86 0
838.92 0
838.99 0
839.06 0
839.12 0
839.19 0
839.26 0
839.32 0
839.39 0
839.46 0
839.52 0
839.59 0
839.65 0
839.72 0
839.79 0
839.85 0
839.92 0
839.99 0
840.05 0
840.12 0
840.19 0
840.25 0
840.32 0
840.38 0
840.45 0
840.52 0
840.58 0
840.65 0
840.72 0
840.78 0
840.85 0
840.92 0
840.98 0
841.05 0
841.11 0
841.18 0
841.25 0
841.31 0
841.38 0
841.45 0
841.51 0
841.58 0
841.65 0
841.71 0
841.78 0
841.85 0
841.91 0
841.98 0
842.04 0
842.11 0
842.18 0
842.24 0
842.31 0
842.38 0
842.44 0
842.51 0
842.58 0
842.64 0
842.71 0
842.78 0
842.84 0
842.91 0
842.98 0
843.04 0
843.11 0
843.17 0
843.24 0
843.31 0
843.37 0
843.44 0
843.51 0
843.57 0
843.64 0
843.71 0
843.77 0
843.84 0
843.91 0
843.97 0
844.04 0
844.11 0
844.17 0
844.24 0
844.31 0
844.37 0
844.44 0
844.50 0
844.57 0
844.64 0
844.70 0
844.77 0
844.84 0
844.90 0
844.97 0
845.04 0
845.10 0
845.17 0
845.24 0
845.30 0
845.37 0
845.44 0
845.50 0
845.57 0
845.64 0
845.70 0
845.77 0
845.84 0
845.90 0
845.97 0
846.04 0
846.10 0
846.17 0
846.24 0
846.30 0
846.37 0
846.44 0
846.50 0
846.57 0
846.64 0
846.70 0
846.77 0
846.84 0
846.90 0
846.97 0
847.04 0
847.10 0
847.17 0
847.24 0
847.30 0
847.37 0
847.44 0
847.50 0
847.57 0
847.64 0
847.70 0
847.77 0
847.84 0
847.90 0
847.97 0
848.04 0
848.10 0
848.17 0
848.24 0
848.30 0
848.37 0
848.44 0
848.50 0
848.57 0
848.64 0
848.70 0
848.77 0
848.84 0
848.90 0
848.97 0
849.04 0
849.10 0
849.17 0
849.24 0
849.30 0
849.37 0
849.44 0
849.50 0
849.57 0
849.64 0
849.70 0
849.77 0
849.84 0
849.90 0
849.97 0
850.04 0
850.10 0
850.17 0
850.24 0
850.30 0
850.37 0
850.44 0
850.50 0
850.57 0
850.64 0
850.70 0
850.77 0
850.84 0
850.90 0
850.97 0
851.04 0
851.11 0
851.17 0
851.24 0
851.31 0
851.37 0
851.44 0
851.51 0
851.57 0
851.64 0
851.71 0
851.77 0
851.84 0
851.91 0
851.97 0
852.04 0
852.11 0
852.17 0
852.24 0
852.31 0
852.37 0
852.44 0
852.51 0
852.58 0
852.64 0
852.71 0
852.78 0
852.84 0
852.91 0
852.98 0
853.04 0
853.11 0
853.18 0
853.24 0
853.31 0
853.38 0
853.44 0
853.51 0
853.58 0
853.65 0
853.71 0
853.78 0
853.85 0
853.91 0
853.98 0
854.05 0
854.11 0
854.18 0
854.25 0
854.31 0
854.38 0
854.45 0
854.52 0
854.58 0
854.65 0
854.72 0
854.78 0
854.85 0
854.92 0
854.98 0
855.05 0
855.12 0
855.18 0
855.25 0
855.32 0
855.39 0
855.45 0
855.52 0
855.59 0
855.65 0
855.72 0
855.79 0
855.85 0
855.92 0
855.99 0
856.06 0
856.12 0
856.19 0
856.26 0
856.32 0
856.39 0
856.46 0
856.52 0
856.59 0
856.66 0
856.73 0
856.79 0
856.86 0
856.93 0
856.99 0
857.06 0
857.13 0
857.19 0
857.26 0
857.33 0
857.40 0
857.46 0
857.53 0
857.60 0
857.66 0
857.73 0
857.80 0
857.87 0
857.93 0
858.00 0
858.07 0
858.13 0
858.20 0
858.27 0
858.33 0
858.40 0
858.47 0
858.54 0
858.60 0
858.67 0
858.74 0
858.80 0
858.87 0
858.94 0
859.01 0
859.07 0
859.14 0
859.21 0
859.27 0
859.34 0
859.41 0
859.48 0
859.54 0
859.61 0
859.68 0
859.74 0
859.81 0
859.88 0
859.95 0
860.01 0
860.08 0
860.15 0
860.21 0
860.28 0
860.35 0
860.42 0
860.48 0
860.55 0
860.62 0
860.68 0
860.75 0
860.82 0
860.89 0
860.95 0
861.02 0
861.09 0
861.15 0
861.22 0
861.29 0
861.36 0
861.42 0
861.49 0
861.56 0
861.63 0
861.69 0
861.76 0
861.83 0
861.89 0
861.96 0
862.03 0
862.10 0
862.16 0
862.23 0
862.30 0
862.36 0
862.43 0
862.50 0
862.57 0
862.63 0
862.70 0
862.77 0
862.84 0
862.90 0
862.97 0
863.04 0
863.10 0
863.17 0
863.24 0
863.31 0
863.37 0
863.44 0
863.51 0
863.58 0
863.64 0
863.71 0
863.78 0
863.84 0
863.91 0
863.98 0
864.05 0
864.11 0
864.18 0
864.25 0
864.32 0
864.38 0
864.45 0
864.52 0
864.58 0
864.65 0
864.72 0
864.79 0
864.85 0
864.92 0
864.99 0
865.06 0
865.12 0
865.19 0
865.26 0
865.33 0
865.39 0
865.46 0
865.53 0
865.60 0
865.66 0
865.73 0
865.80 0
865.86 0
865.93 0
866.00 0
866.07 0
866.13 0
866.20 0
866.27 0
866.34 0
866.40 0
866.47 0
866.54 0
866.61 0
866.67 0
866.74 0
866.81 0
866.88 0
866.94 0
867.01 0
867.08 0
867.15 0
867.21 0
867.28 0
867.35 0
867.42 0
867.48 0
867.55 0
867.62 0
867.68 0
867.75 0
867.82 0
867.89 0
867.95 0
868.02 0
868.09 0
868.16 0
868.22 0
868.29 0
868.36 0
868.43 0
868.49 0
868.56 0
868.63 0
868.70 0
868.76 0
868.83 0
868.90 0
868.97 0
869.03 0
869.10 0
869.17 0
869.24 0
869.30 0
869.37 0
869.44 0
869.51 0
869.57 0
869.64 0
869.71 0
869.78 0
869.84 0
869.91 0
869.98 0
870.05 0
870.11 0
870.18 0
870.25 0
870.32 0
870.38 0
870.45 0
870.52 0
870.59 0
870.66 0
870.72 0
870.79 0
870.86 0
870.93 0
870.99 0
871.06 0
871.13 0
871.20 0
871.26 0
871.33 0
871.40 0
871.47 0
871.53 0
871.60 0
871.67 0
871.74 0
871.80 0
871.87 0
871.94 0
872.01 0
872.07 0
872.14 0
872.21 0
872.28 0
872.34 0
872.41 0
872.48 0
872.55 0
872.62 0
872.68 0
872.75 0
872.82 0
872.89 0
872.95 0
873.02 0
873.09 0
873.16 0
873.22 0
873.29 0
873.36 0
873.43 0
873.50 0
873.56 0
873.63 0
873.70 0
873.77 0
873.83 0
873.90 0
873.97 0
874.04 0
874.10 0
874.17 0
874.24 0
874.31 0
874.37 0
874.44 0
874.51 0
874.58 0
874.65 0
874.71 0
874.78 0
874.85 0
874.92 0
874.98 0
875.05 0
875.12 0
875.19 0
875.26 0
875.32 0
875.39 0
875.46 0
875.53 0
875.59 0
875.66 0
875.73 0
875.80 0
875.87 0
875.93 0
876.00 0
876.07 0
876.14 0
876.20 0
876.27 0
876.34 0
876.41 0
876.48 0
876.54 0
876.61 0
876.68 0
876.75 0
876.81 0
876.88 0
876.95 0
877.02 0
877.09 0
877.15 0
877.22 0
877.29 0
877.36 0
877.42 0
877.49 0
877.56 0
877.63 0
877.70 0
877.76 0
877.83 0
877.90 0
877.97 0
878.04 0
878.10 0
878.17 0
878.24 0
878.31 0
878.37 0
878.44 0
878.51 0
878.58 0
878.65 0
878.71 0
878.78 0
878.85 0
878.92 0
878.99 0
879.05 0
879.12 0
879.19 0
879.26 0
879.32 0
879.39 0
879.46 0
879.53 0
879.60 0
879.66 0
879.73 0
879.80 0
879.87 0
879.94 0
880.00 0
880.07 0
880.14 0
880.21 0
880.28 0
880.34 0
880.41 0
880.48 0
880.55 0
880.62 0
880.68 0
880.75 0
880.82 0
880.89 0
880.95 0
881.02 0
881.09 0
881.16 0
881.23 0
881.29 0
881.36 0
881.43 0
881.50 0
881.57 0
881.63 0
881.70 0
881.77 0
881.84 0
881.91 0
881.97 0
882.04 0
882.11 0
882.18 0
882.25 0
882.31 0
882.38 0
882.45 0
882.52 0
882.59 0
882.65 0
882.72 0
882.79 0
882.86 0
882.93 0
883.00 0
883.06 0
883.13 0
883.20 0
883.27 0
883.34 0
883.40 0
883.47 0
883.54 0
883.61 0
883.68 0
883.74 0
883.81 0
883.88 0
883.95 0
884.02 0
884.08 0
884.15 0
884.22 0
884.29 0
884.36 0
884.42 0
884.49 0
884.56 0
884.63 0
884.70 0
884.77 0
884.83 0
884.90 0
884.97 0
885.04 0
885.11 0
885.17 0
885.24 0
885.31 0
885.38 0
885.45 0
885.51 0
885.58 0
885.65 0
885.72 0
885.79 0
885.86 0
885.92 0
885.99 0
886.06 0
886.13 0
886.20 0
886.26 0
886.33 0
886.40 0
886.47 0
886.54 0
886.60 0
886.67 0
886.74 0
886.81 0
886.88 0
886.95 0
887.01 0
887.08 0
887.15 0
887.22 0
887.29 0
887.36 0
887.42 0
887.49 0
887.56 0
887.63 0
887.70 0
887.76 0
887.83 0
887.90 0
887.97 0
888.04 0
888.11 0
888.17 0
888.24 0
888.31 0
888.38 0
888.45 0
888.51 0
888.58 0
888.65 0
888.72 0
888.79 0
888.86 0
888.92 0
888.99 0
889.06 0
889.13 0
889.20 0
889.27 0
889.33 0
889.40 0
889.47 0
889.54 0
889.61 0
889.68 0
889.74 0
889.81 0
889.88 0
889.95 0
890.02 0
890.09 0
890.15 0
890.22 0
890.29 0
890.36 0
890.43 0
890.50 0
890.56 0
890.63 0
890.70 0
890.77 0
890.84 0
890.91 0
890.97 0
891.04 0
891.11 0
891.18 0
891.25 0
891.32 0
891.38 0
891.45 0
891.52 0
891.59 0
891.66 0
891.73 0
891.79 0
891.86 0
891.93 0
892.00 0
892.07 0
892.14 0
892.20 0
892.27 0
892.34 0
892.41 0
892.48 0
892.55 0
892.61 0
892.68 0
892.75 0
892.82 0
892.89 0
892.96 0
893.03 0
893.09 0
893.16 0
893.23 0
893.30 0
893.37 0
893.44 0
893.50 0
893.57 0
893.64 0
893.71 0
893.78 0
893.85 0
893.92 0
893.98 0
894.05 0
894.12 0
894.19 0
894.26 0
894.33 0
894.39 0
894.46 0
894.53 0
894.60 0
894.67 0
894.74 0
894.81 0
894.87 0
894.94 0
895.01 0
895.08 0
895.15 0
895.22 0
895.28 0
895.35 0
895.42 0
895.49 0
895.56 0
895.63 0
895.70 0
895.76 0
895.83 0
895.90 0
895.97 0
896.04 0
896.11 0
896.18 0
896.24 0
896.31 0
896.38 0
896.45 0
896.52 0
896.59 0
896.66 0
896.72 0
896.79 0
896.86 0
896.93 0
897.00 0
897.07 0
897.14 0
897.20 0
897.27 0
897.34 0
897.41 0
897.48 0
897.55 0
897.62 0
897.68 0
897.75 0
897.82 0
897.89 0
897.96 0
898.03 0
898.10 0
898.16 0
898.23 0
898.30 0
898.37 0
898.44 0
898.51 0
898.58 0
898.65 0
898.71 0
898.78 0
898.85 0
898.92 0
898.99 0
899.06 0
899.13 0
899.19 0
899.26 0
899.33 0
899.40 0
899.47 0
899.54 0
899.61 0
899.68 0
899.74 0
899.81 0
899.88 0
899.95 0
900.02 0
900.09 0
900.16 0
900.22 0
900.29 0
900.36 0
900.43 0
900.50 0
900.57 0
900.64 0
900.71 0
900.77 0
900.84 0
900.91 0
900.98 0
901.05 0
901.12 0
901.19 0
901.26 0
901.32 0
901.39 0
901.46 0
901.53 0
901.60 0
901.67 0
901.74 0
901.81 0
901.87 0
901.94 0
902.01 0
902.08 0
902.15 0
902.22 0
902.29 0
902.36 0
902.42 0
902.49 0
902.56 0
902.63 0
902.70 0
902.77 0
902.84 0
902.91 0
902.97 0
903.04 0
903.11 0
903.18 0
903.25 0
903.32 0
903.39 0
903.46 0
903.53 0
903.59 0
903.66 0
903.73 0
903.80 0
903.87 0
903.94 0
904.01 0
904.08 0
904.15 0
904.21 0
904.28 0
904.35 0
904.42 0
904.49 0
904.56 0
904.63 0
904.70 0
904.76 0
904.83 0
904.90 0
904.97 0
905.04 0
905.11 0
905.18 0
905.25 0
905.32 0
905.38 0
905.45 0
905.52 0
905.59 0
905.66 0
905.73 0
905.80 0
905.87 0
905.94 0
906.00 0
906.07 0
906.14 0
906.21 0
906.28 0
906.35 0
906.42 0
906.49 0
906.56 0
906.63 0
906.69 0
906.76 0
906.83 0
906.90 0
906.97 0
907.04 0
907.11 0
907.18 0
907.25 0
907.31 0
907.38 0
907.45 0
907.52 0
907.59 0
907.66 0
907.73 0
907.80 0
907.87 0
907.94 0
908.00 0
908.07 0
908.14 0
908.21 0
908.28 0
908.35 0
908.42 0
908.49 0
908.56 0
908.63 0
908.69 0
908.76 0
908.83 0
908.90 0
908.97 0
909.04 0
909.11 0
909.18 0
909.25 0
909.32 0
909.39 0
909.45 0
909.52 0
909.59 0
909.66 0
909.73 0
909.80 0
909.87 0
909.94 0
910.01 0
910.08 0
910.15 0
910.21 0
910.28 0
910.35 0
910.42 0
910.49 0
910.56 0
910.63 0
910.70 0
910.77 0
910.84 0
910.91 0
910.97 0
911.04 0
911.11 0
911.18 0
911.25 0
911.32 0
911.39 0
911.46 0
911.53 0
911.60 0
911.67 0
911.73 0
911.80 0
911.87 0
911.94 0
912.01 0
912.08 0
912.15 0
912.22 0
912.29 0
912.36 0
912.43 0
912.50 0
912.56 0
912.63 0
912.70 0
912.77 0
912.84 0
912.91 0
912.98 0
913.05 0
913.12 0
913.19 0
913.26 0
913.33 0
913.39 0
913.46 0
913.53 0
913.60 0
913.67 0
913.74 0
913.81 0
913.88 0
913.95 0
914.02 0
914.09 0
914.16 0
914.23 0
914.29 0
914.36 0
914.43 0
914.50 0
914.57 0
914.64 0
914.71 0
914.78 0
914.85 0
914.92 0
914.99 0
915.06 0
915.13 0
915.19 0
915.26 0
915.33 0
915.40 0
915.47 0
915.54 0
915.61 0
915.68 0
915.75 0
915.82 0
915.89 0
915.96 0
916.03 0
916.10 0
916.16 0
916.23 0
916.30 0
916.37 0
916.44 0
916.51 0
916.58 0
916.65 0
916.72 0
916.79 0
916.86 0
916.93 0
917.00 0
917.07 0
917.14 0
917.20 0
917.27 0
917.34 0
917.41 0
917.48 0
917.55 0
917.62 0
917.69 0
917.76 0
917.83 0
917.90 0
917.97 0
918.04 0
918.11 0
918.18 0
918.25 0
918.31 0
918.38 0
918.45 0
918.52 0
918.59 0
918.66 0
918.73 0
918.80 0
918.87 0
918.94 0
919.01 0
919.08 0
919.15 0
919.22 0
919.29 0
919.36 0
919.43 0
919.49 0
919.56 0
919.63 0
919.70 0
919.77 0
919.84 0
919.91 0
919.98 0
920.05 0
920.12 0
920.19 0
920.26 0
920.33 0
920.40 0
920.47 0
920.54 0
920.61 0
920.68 0
920.75 0
920.81 0
920.88 0
920.95 0
921.02 0
921.09 0
921.16 0
921.23 0
921.30 0
921.37 0
921.44 0
921.51 0
921.58 0
921.65 0
921.72 0
921.79 0
921.86 0
921.93 0
922.00 0
922.07 0
922.14 0
922.20 0
922.27 0
922.34 0
922.41 0
922.48 0
922.55 0
922.62 0
922.69 0
922.76 0
922.83 0
922.90 0
922.97 0
923.04 0
923.11 0
923.18 0
923.25 0
923.32 0
923.39 0
923.46 0
923.53 0
923.60 0
923.67 0
923.74 0
923.80 0
923.87 0
923.94 0
924.01 0
924.08 0
924.15 0
924.22 0
924.29 0
924.36 0
924.43 0
924.50 0
924.57 0
924.64 0
924.71 0
924.78 0
924.85 0
924.92 0
924.99 0
925.06 0
925.13 0
925.20 0
925.27 0
925.34 0
925.41 0
925.48 0
925.55 0
925.62 0
925.68 0
925.75 0
925.82 0
925.89 0
925.96 0
926.03 0
926.10 0
926.17 0
926.24 0
926.31 0
926.38 0
926.45 0
926.52 0
926.59 0
926.66 0
926.73 0
926.80 0
926.87 0
926.94 0
927.01 0
927.08 0
927.15 0
927.22 0
927.29 0
927.36 0
927.43 0
927.50 0
927.57 0
927.64 0
927.71 0
927.78 0
927.85 0
927.92 0
927.99 0
928.06 0
928.12 0
928.19 0
928.26 0
928.33 0
928.40 0
928.47 0
928.54 0
928.61 0
928.68 0
928.75 0
928.82 0
928.89 0
928.96 0
929.03 0
929.10 0
929.17 0
929.24 0
929.31 0
929.38 0
929.45 0
929.52 0
929.59 0
929.66 0
929.73 0
929.80 0
929.87 0
929.94 0
930.01 0
930.08 0
930.15 0
930.22 0
930.29 0
930.36 0
930.43 0
930.50 0
930.57 0
930.64 0
930.71 0
930.78 0
930.85 0
930.92 0
930.99 0
931.06 0
931.13 0
931.20 0
931.27 0
931.34 0
931.41 0
931.48 0
931.55 0
931.62 0
931.69 0
931.76 0
931.83 0
931.90 0
931.97 0
932.04 0
932.11 0
932.18 0
932.25 0
932.32 0
932.39 0
932.46 0
932.52 0
932.59 0
932.66 0
932.73 0
932.80 0
932.87 0
932.94 0
933.01 0
933.08 0
933.15 0
933.22 0
933.29 0
933.36 0
933.43 0
933.50 0
933.57 0
933.64 0
933.71 0
933.78 0
933.85 0
933.92 0
933.99 0
934.06 0
934.13 0
934.20 0
934.27 0
934.34 0
934.41 0
934.48 0
934.55 0
934.62 0
934.69 0
934.76 0
934.83 0
934.90 0
934.97 0
935.04 0
935.11 0
935.18 0
935.25 0
935.32 0
935.39 0
935.46 0
935.53 0
935.60 0
935.67 0
935.74 0
935.81 0
935.88 0
935.95 0
936.02 0
936.09 0
936.16 0
936.23 0
936.30 0
936.37 0
936.44 0
936.51 0
936.59 0
936.66 0
936.73 0
936.80 0
936.87 0
936.94 0
937.01 0
937.08 0
937.15 0
937.22 0
937.29 0
937.36 0
937.43 0
937.50 0
937.57 0
937.64 0
937.71 0
937.78 0
937.85 0
937.92 0
937.99 0
938.06 0
938.13 0
938.20 0
938.27 0
938.34 0
938.41 0
938.48 0
938.55 0
938.62 0
938.69 0
938.76 0
938.83 0
938.90 0
938.97 0
939.04 0
939.11 0
939.18 0
939.25 0
939.32 0
939.39 0
939.46 0
939.53 0
939.60 0
939.67 0
939.74 0
939.81 0
939.88 0
939.95 0
940.02 0
940.09 0
940.16 0
940.23 0
940.30 0
940.37 0
940.44 0
940.51 0
940.58 0
940.65 0
940.72 0
940.79 0
940.86 0
940.93 0
941.01 0
941.08 0
941.15 0
941.22 0
941.29 0
941.36 0
941.43 0
941.50 0
941.57 0
941.64 0
941.71 0
941.78 0
941.85 0
941.92 0
941.99 0
942.06 0
942.13 0
942.20 0
942.27 0
942.34 0
942.41 0
942.48 0
942.55 0
942.62 0
942.69 0
942.76 0
942.83 0
942.90 0
942.97 0
943.04 0
943.11 0
943.18 0
943.25 0
943.32 0
943.39 0
943.47 0
943.54 0
943.61 0
943.68 0
943.75 0
943.82 0
943.89 0
943.96 0
944.03 0
944.10 0
944.17 0
944.24 0
944.31 0
944.38 0
944.45 0
944.52 0
944.59 0
944.66 0
944.73 0
944.80 0
944.87 0
944.94 0
945.01 0
945.08 0
945.15 0
945.22 0
945.29 0
945.37 0
945.44 0
945.51 0
945.58 0
945.65 0
945.72 0
945.79 0
945.86 0
945.93 0
946.00 0
946.07 0
946.14 0
946.21 0
946.28 0
946.35 0
946.42 0
946.49 0
946.56 0
946.63 0
946.70 0
946.77 0
946.84 0
946.91 0
946.99 0
947.06 0
947.13 0
947.20 0
947.27 0
947.34 0
947.41 0
947.48 0
947.55 0
947.62 0
947.69 0
947.76 0
947.83 0
947.90 0
947.97 0
948.04 0
948.11 0
948.18 0
948.25 0
948.32 0
948.40 0
948.47 0
948.54 0
948.61 0
948.68 0
948.75 0
948.82 0
948.89 0
948.96 0
949.03 0
949.10 0
949.17 0
949.24 0
949.31 0
949.38 0
949.45 0
949.52 0
949.59 0
949.66 0
949.74 0
949.81 0
949.88 0
949.95 0
950.02 0
950.09 0
950.16 0
950.23 0
950.30 0
950.37 0
950.44 0
950.51 0
950.58 0
950.65 0
950.72 0
950.79 0
950.86 0
950.94 0
951.01 0
951.08 0
951.15 0
951.22 0
951.29 0
951.36 0
951.43 0
951.50 0
951.57 0
951.64 0
951.71 0
951.78 0
951.85 1
951.92 1
951.99 1
952.07 1
952.14 1
952.21 1
952.28 1
952.35 1
952.42 1
952.49 1
952.56 1
952.63 1
952.70 1
952.77 1
952.84 2
952.91 2
952.98 2
953.06 2
953.13 2
953.20 2
953.27 2
953.34 2
953.41 2
953.48 2
953.55 2
953.62 2
953.69 2
953.76 2
953.83 2
953.90 2
953.97 2
954.04 1
954.12 1
954.19 1
954.26 1
954.33 1
954.40 1
954.47 1
954.54 1
954.61 1
954.68 1
954.75 1
954.82 1
954.89 1
954.96 1
955.04 1
955.11 0
955.18 0
955.25 0
955.32 0
955.39 0
955.46 0
955.53 0
955.60 0
955.67 0
955.74 0
955.81 0
955.88 0
955.96 0
956.03 0
956.10 0
956.17 0
956.24 0
956.31 0
956.38 0
956.45 0
956.52 0
956.59 0
956.66 0
956.73 0
956.81 0
956.88 0
956.95 0
957.02 0
957.09 0
957.16 0
957.23 0
957.30 0
957.37 0
957.44 0
957.51 0
957.58 0
957.66 0
957.73 0
957.80 1
957.87 0
957.94 0
958.01 0
958.08 0
958.15 0
958.22 0
958.29 0
958.36 0
958.44 0
958.51 0
958.58 0
958.65 0
958.72 0
958.79 0
958.86 0
958.93 0
959.00 0
959.07 0
959.14 0
959.22 0
959.29 0
959.36 0
959.43 0
959.50 0
959.57 0
959.64 0
959.71 0
959.78 0
959.85 0
959.92 0
960.00 0
960.07 0
960.14 0
960.21 0
960.28 0
960.35 0
960.42 0
960.49 0
960.56 0
960.63 0
960.70 0
960.78 0
960.85 0
960.92 0
960.99 0
961.06 0
961.13 0
961.20 0
961.27 0
961.34 0
961.41 0
961.49 0
961.56 0
961.63 1
961.70 1
961.77 1
961.84 0
961.91 0
961.98 0
962.05 0
962.13 0
962.20 0
962.27 0
962.34 0
962.41 0
962.48 0
962.55 0
962.62 0
962.69 0
962.76 0
962.84 0
962.91 0
962.98 1
963.05 1
963.12 1
963.19 0
963.26 0
963.33 0
963.40 0
963.48 0
963.55 0
963.62 0
963.69 0
963.76 0
963.83 0
963.90 0
963.97 0
964.04 0
964.11 0
964.19 0
964.26 0
964.33 0
964.40 0
964.47 0
964.54 0
964.61 0
964.68 0
964.75 0
964.83 0
964.90 1
964.97 1
965.04 1
965.11 1
965.18 1
965.25 1
965.32 1
965.40 1
965.47 0
965.54 0
965.61 0
965.68 0
965.75 0
965.82 1
965.89 1
965.96 1
966.04 1
966.11 1
966.18 0
966.25 0
966.32 0
966.39 0
966.46 0
966.53 0
966.60 0
966.68 0
966.75 0
966.82 0
966.89 0
966.96 0
967.03 0
967.10 0
967.17 0
967.25 0
967.32 0
967.39 0
967.46 0
967.53 0
967.60 0
967.67 0
967.74 0
967.82 0
967.89 0
967.96 0
968.03 0
968.10 0
968.17 1
968.24 1
968.31 1
968.39 1
968.46 0
968.53 0
968.60 0
968.67 0
968.74 0
968.81 0
968.88 0
968.96 0
969.03 1
969.10 1
969.17 1
969.24 1
969.31 0
969.38 0
969.45 0
969.53 0
969.60 0
969.67 0
969.74 0
969.81 0
969.88 1
969.95 1
970.03 1
970.10 1
970.17 1
970.24 1
970.31 1
970.38 0
970.45 0
970.52 0
970.60 0
970.67 0
970.74 0
970.81 0
970.88 0
970.95 0
971.02 0
971.10 0
971.17 0
971.24 0
971.31 0
971.38 0
971.45 0
971.52 0
971.59 0
971.67 0
971.74 0
971.81 0
971.88 0
971.95 0
972.02 0
972.09 0
972.17 0
972.24 0
972.31 0
972.38 0
972.45 0
972.52 0
972.59 0
972.67 0
972.74 0
972.81 0
972.88 0
972.95 0
973.02 0
973.09 0
973.17 0
973.24 0
973.31 0
973.38 1
973.45 1
973.52 1
973.59 1
973.67 1
973.74 1
973.81 1
973.88 1
973.95 1
974.02 1
974.09 1
974.17 1
974.24 1
974.31 1
974.38 1
974.45 1
974.52 2
974.60 2
974.67 2
974.74 2
974.81 2
974.88 2
974.95 2
975.02 2
975.10 2
975.17 1
975.24 1
975.31 1
975.38 1
975.45 1
975.52 1
975.60 1
975.67 1
975.74 1
975.81 1
975.88 1
975.95 1
976.03 1
976.10 1
976.17 2
976.24 2
976.31 2
976.38 2
976.45 2
976.53 2
976.60 2
976.67 2
976.74 2
976.81 2
976.88 2
976.96 2
977.03 2
977.10 1
977.17 1
977.24 1
977.31 1
977.38 1
977.46 1
977.53 1
977.60 1
977.67 1
977.74 1
977.81 1
977.89 1
977.96 1
978.03 1
978.10 1
978.17 1
978.24 1
978.32 0
978.39 0
978.46 0
978.53 0
978.60 0
978.67 0
978.75 0
978.82 0
978.89 1
978.96 1
979.03 1
979.10 1
979.18 1
979.25 1
979.32 1
979.39 1
979.46 1
979.53 1
979.61 1
979.68 1
979.75 1
979.82 1
979.89 1
979.96 1
980.04 2
980.11 1
980.18 1
980.25 1
980.32 1
980.39 1
980.47 1
980.54 1
980.61 0
980.68 0
980.75 0
980.82 0
980.90 0
980.97 0
981.04 0
981.11 0
981.18 0
981.25 0
981.33 0
981.40 0
981.47 0
981.54 0
981.61 0
981.69 0
981.76 0
981.83 0
981.90 1
981.97 1
982.04 1
982.12 1
982.19 1
982.26 1
982.33 1
982.40 1
982.47 1
982.55 1
982.62 1
982.69 1
982.76 0
982.83 0
982.91 0
982.98 0
983.05 0
983.12 0
983.19 0
983.26 0
983.34 0
983.41 0
983.48 0
983.55 1
983.62 1
983.69 1
983.77 1
983.84 1
983.91 1
983.98 1
984.05 1
984.13 1
984.20 1
984.27 1
984.34 1
984.41 1
984.49 1
984.56 1
984.63 1
984.70 0
984.77 0
984.84 1
984.92 1
984.99 1
985.06 1
985.13 1
985.20 1
985.28 1
985.35 1
985.42 1
985.49 1
985.56 0
985.64 0
985.71 0
985.78 0
985.85 0
985.92 0
985.99 0
986.07 0
986.14 0
986.21 0
986.28 0
986.35 1
986.43 1
986.50 1
986.57 1
986.64 0
986.71 0
986.79 0
986.86 0
986.93 0
987.00 0
987.07 0
987.15 0
987.22 0
987.29 0
987.36 0
987.43 0
987.51 0
987.58 0
987.65 1
987.72 1
987.79 1
987.86 1
987.94 1
988.01 1
988.08 0
988.15 0
988.22 0
988.30 1
988.37 1
988.44 1
988.51 1
988.58 1
988.66 1
988.73 1
988.80 1
988.87 1
988.94 1
989.02 1
989.09 1
989.16 1
989.23 1
989.30 1
989.38 1
989.45 1
989.52 1
989.59 1
989.67 1
989.74 1
989.81 1
989.88 1
989.95 1
990.03 1
990.10 1
990.17 1
990.24 1
990.31 1
990.39 1
990.46 1
990.53 1
990.60 1
990.67 1
990.75 2
990.82 2
990.89 3
990.96 3
991.03 3
991.11 4
991.18 4
991.25 4
991.32 3
991.39 3
991.47 3
991.54 3
991.61 3
991.68 3
991.76 3
991.83 3
991.90 3
991.97 3
992.04 4
992.12 4
992.19 4
992.26 4
992.33 3
992.40 3
992.48 3
992.55 3
992.62 2
992.69 2
992.77 2
992.84 2
992.91 2
992.98 2
993.05 3
993.13 3
993.20 4
993.27 4
993.34 4
993.41 4
993.49 4
993.56 3
993.63 3
993.70 3
993.78 2
993.85 2
993.92 2
993.99 2
994.06 2
994.14 2
994.21 2
994.28 1
994.35 1
994.43 0
994.50 0
994.57 0
994.64 0
994.71 0
994.79 0
994.86 0
994.93 0
995.00 0
995.08 0
995.15 0
995.22 0
995.29 0
995.36 0
995.44 0
995.51 0
995.58 0
995.65 0
995.73 0
995.80 0
995.87 0
995.94 0
996.01 0
996.09 0
996.16 0
996.23 0
996.30 0
996.38 0
996.45 0
996.52 0
996.59 0
996.67 0
996.74 0
996.81 1
996.88 1
996.95 1
997.03 2
997.10 2
997.17 2
997.24 2
997.32 1
997.39 1
997.46 0
997.53 0
997.61 0
997.68 0
997.75 0
997.82 0
997.89 0
997.97 0
998.04 0
998.11 0
998.18 1
998.26 1
998.33 1
998.40 2
998.47 2
998.55 2
998.62 2
998.69 2
998.76 2
998.84 2
998.91 2
998.98 2
999.05 1
999.12 1
999.20 1
999.27 0
999.34 0
999.41 0
999.49 0
999.56 0
999.63 0
999.70 0
999.78 0
999.85 0
999.92 0
999.99 0
1000.07 0
1000.14 0
1000.21 0
1000.28 0
1000.36 0
1000.43 1
1000.50 1
1000.57 1
1000.65 1
1000.72 0
1000.79 0
1000.86 0
1000.93 0
1001.01 0
1001.08 0
1001.15 0
1001.22 0
1001.30 0
1001.37 1
1001.44 2
1001.51 2
1001.59 2
1001.66 3
1001.73 3
1001.80 3
1001.88 3
1001.95 3
1002.02 3
1002.09 3
1002.17 3
1002.24 3
1002.31 3
1002.38 2
1002.46 2
1002.53 2
1002.60 1
1002.67 1
1002.75 1
1002.82 1
1002.89 1
1002.96 1
1003.04 1
1003.11 1
1003.18 1
1003.25 1
1003.33 1
1003.40 1
1003.47 1
1003.54 2
1003.62 2
1003.69 2
1003.76 2
1003.83 2
1003.91 2
1003.98 2
1004.05 1
1004.13 1
1004.20 1
1004.27 1
1004.34 2
1004.42 2
1004.49 2
1004.56 3
1004.63 3
1004.71 3
1004.78 3
1004.85 3
1004.92 3
1005.00 3
1005.07 3
1005.14 2
1005.21 2
1005.29 1
1005.36 1
1005.43 0
1005.50 0
1005.58 0
1005.65 0
1005.72 1
1005.79 2
1005.87 2
1005.94 2
1006.01 3
1006.09 3
1006.16 2
1006.23 2
1006.30 2
1006.38 1
1006.45 2
1006.52 2
1006.59 2
1006.67 2
1006.74 3
1006.81 3
1006.88 3
1006.96 3
1007.03 3
1007.10 3
1007.18 3
1007.25 3
1007.32 3
1007.39 3
1007.47 3
1007.54 3
1007.61 3
1007.68 3
1007.76 3
1007.83 3
1007.90 3
1007.97 3
1008.05 3
1008.12 3
1008.19 3
1008.27 3
1008.34 3
1008.41 3
1008.48 3
1008.56 3
1008.63 3
1008.70 3
1008.77 3
1008.85 3
1008.92 3
1008.99 3
1009.07 3
1009.14 3
1009.21 2
1009.28 2
1009.36 2
1009.43 3
1009.50 3
1009.57 3
1009.65 4
1009.72 4
1009.79 5
1009.87 5
1009.94 5
1010.01 5
1010.08 4
1010.16 4
1010.23 4
1010.30 3
1010.38 3
1010.45 3
1010.52 4
1010.59 4
1010.67 4
1010.74 4
1010.81 4
1010.88 4
1010.96 3
1011.03 3
1011.10 3
1011.18 3
1011.25 4
1011.32 4
1011.39 5
1011.47 5
1011.54 5
1011.61 6
1011.69 6
1011.76 6
1011.83 6
1011.90 6
1011.98 6
1012.05 6
1012.12 6
1012.20 6
1012.27 6
1012.34 6
1012.41 6
1012.49 6
1012.56 5
1012.63 5
1012.71 5
1012.78 5
1012.85 5
1012.92 5
1013.00 5
1013.07 5
1013.14 5
1013.22 6
1013.29 6
1013.36 6
1013.43 6
1013.51 6
1013.58 6
1013.65 6
1013.73 6
1013.80 7
1013.87 7
1013.95 7
1014.02 7
1014.09 7
1014.16 7
1014.24 7
1014.31 8
1014.38 8
1014.46 9
1014.53 10
1014.60 11
1014.67 12
1014.75 12
1014.82 11
1014.89 11
1014.97 10
1015.04 9
1015.11 8
1015.19 8
1015.26 7
1015.33 7
1015.40 7
1015.48 7
1015.55 7
1015.62 7
1015.70 8
1015.77 8
1015.84 8
1015.91 8
1015.99 8
1016.06 8
1016.13 8
1016.21 8
1016.28 8
1016.35 8
1016.43 8
1016.50 8
1016.57 8
1016.64 7
1016.72 7
1016.79 7
1016.86 7
1016.94 6
1017.01 6
1017.08 6
1017.16 6
1017.23 7
1017.30 7
1017.38 7
1017.45 7
1017.52 8
1017.59 9
1017.67 9
1017.74 9
1017.81 10
1017.89 10
1017.96 9
1018.03 9
1018.11 8
1018.18 7
1018.25 7
1018.32 7
1018.40 7
1018.47 7
1018.54 7
1018.62 8
1018.69 8
1018.76 9
1018.84 9
1018.91 9
1018.98 9
1019.06 9
1019.13 8
1019.20 8
1019.27 8
1019.35 8
1019.42 8
1019.49 8
1019.57 9
1019.64 9
1019.71 9
1019.79 9
1019.86 8
1019.93 7
1020.01 7
1020.08 7
1020.15 7
1020.23 7
1020.30 8
1020.37 8
1020.45 9
1020.52 9
1020.59 9
1020.66 9
1020.74 10
1020.81 10
1020.88 10
1020.96 11
1021.03 11
1021.10 10
1021.18 9
1021.25 8
1021.32 7
1021.40 6
1021.47 5
1021.54 5
1021.62 5
1021.69 5
1021.76 6
1021.84 6
1021.91 7
1021.98 8
1022.06 8
1022.13 9
1022.20 9
1022.27 9
1022.35 8
1022.42 8
1022.49 7
1022.57 7
1022.64 6
1022.71 6
1022.79 6
1022.86 6
1022.93 6
1023.01 7
1023.08 7
1023.15 7
1023.23 7
1023.30 8
1023.37 8
1023.45 7
1023.52 6
1023.59 6
1023.67 5
1023.74 4
1023.81 3
1023.89 3
1023.96 3
1024.03 3
1024.11 3
1024.18 3
1024.25 3
1024.33 4
1024.40 4
1024.47 4
1024.55 3
1024.62 3
1024.69 2
1024.77 1
1024.84 0
1024.91 0
1024.99 0
1025.06 0
1025.13 0
1025.21 0
1025.28 0
1025.35 0
1025.43 1
1025.50 1
1025.57 1
1025.65 1
1025.72 1
1025.79 1
1025.87 1
1025.94 2
1026.01 2
1026.09 2
1026.16 3
1026.23 3
1026.31 3
1026.38 4
1026.45 4
1026.53 4
1026.60 5
1026.67 5
1026.75 5
1026.82 4
1026.89 4
1026.97 4
1027.04 4
1027.11 4
1027.19 4
1027.26 4
1027.33 4
1027.41 4
1027.48 4
1027.55 4
1027.63 5
1027.70 6
1027.77 7
1027.85 8
1027.92 9
1027.99 10
1028.07 10
1028.14 10
1028.21 10
1028.29 10
1028.36 10
1028.43 9
1028.51 9
1028.58 9
1028.65 9
1028.73 9
1028.80 9
1028.87 9
1028.95 9
1029.02 9
1029.10 10
1029.17 10
1029.24 10
1029.32 9
1029.39 9
1029.46 8
1029.54 8
1029.61 7
1029.68 7
1029.76 8
1029.83 9
1029.90 9
1029.98 10
1030.05 10
1030.12 10
1030.20 10
1030.27 10
1030.34 9
1030.42 9
1030.49 9
1030.56 9
1030.64 9
1030.71 8
1030.79 8
1030.86 7
1030.93 7
1031.01 7
1031.08 7
1031.15 8
1031.23 9
1031.30 10
1031.37 10
1031.45 10
1031.52 10
1031.59 10
1031.67 10
1031.74 10
1031.81 10
1031.89 10
1031.96 10
1032.04 10
1032.11 11
1032.18 11
1032.26 11
1032.33 12
1032.40 12
1032.48 12
1032.55 13
1032.62 13
1032.70 13
1032.77 12
1032.85 12
1032.92 12
1032.99 12
1033.07 12
1033.14 12
1033.21 12
1033.29 13
1033.36 13
1033.43 13
1033.51 13
1033.58 13
1033.65 14
1033.73 14
1033.80 14
1033.88 14
1033.95 13
1034.02 13
1034.10 13
1034.17 12
1034.24 12
1034.32 11
1034.39 11
1034.46 10
1034.54 9
1034.61 9
1034.69 9
1034.76 8
1034.83 8
1034.91 8
1034.98 8
1035.05 8
1035.13 8
1035.20 8
1035.28 8
1035.35 8
1035.42 8
1035.50 7
1035.57 7
1035.64 6
1035.72 5
1035.79 4
1035.86 4
1035.94 3
1036.01 3
1036.09 3
1036.16 3
1036.23 4
1036.31 4
1036.38 5
1036.45 6
1036.53 7
1036.60 9
1036.68 10
1036.75 11
1036.82 12
1036.90 12
1036.97 12
1037.04 12
1037.12 12
1037.19 11
1037.27 10
1037.34 10
1037.41 10
1037.49 10
1037.56 10
1037.63 10
1037.71 11
1037.78 11
1037.86 11
1037.93 11
1038.00 11
1038.08 10
1038.15 10
1038.22 10
1038.30 10
1038.37 10
1038.45 10
1038.52 10
1038.59 9
1038.67 9
1038.74 8
1038.81 8
1038.89 7
1038.96 7
1039.04 6
1039.11 6
1039.18 5
1039.26 5
1039.33 5
1039.41 5
1039.48 5
1039.55 5
1039.63 5
1039.70 5
1039.77 5
1039.85 5
1039.92 5
1040.00 4
1040.07 4
1040.14 3
1040.22 3
1040.29 2
1040.37 2
1040.44 2
1040.51 2
1040.59 2
1040.66 2
1040.73 3
1040.81 3
1040.88 3
1040.96 3
1041.03 3
1041.10 3
1041.18 3
1041.25 3
1041.33 2
1041.40 1
1041.47 1
1041.55 0
1041.62 0
1041.70 0
1041.77 0
1041.84 0
1041.92 0
1041.99 0
1042.06 0
1042.14 0
1042.21 1
1042.29 2
1042.36 3
1042.43 3
1042.51 4
1042.58 3
1042.66 3
1042.73 2
1042.80 2
1042.88 1
1042.95 0
1043.03 0
1043.10 0
1043.17 0
1043.25 0
1043.32 0
1043.40 0
1043.47 1
1043.54 1
1043.62 1
1043.69 1
1043.77 1
1043.84 0
1043.91 0
1043.99 0
1044.06 0
1044.14 0
1044.21 0
1044.28 0
1044.36 0
1044.43 0
1044.51 1
1044.58 1
1044.65 2
1044.73 3
1044.80 4
1044.88 4
1044.95 5
1045.02 5
1045.10 5
1045.17 4
1045.25 4
1045.32 3
1045.39 3
1045.47 3
1045.54 4
1045.62 5
1045.69 7
1045.76 9
1045.84 10
1045.91 11
1045.99 11
1046.06 10
1046.13 9
1046.21 8
1046.28 6
1046.36 5
1046.43 4
1046.50 4
1046.58 4
1046.65 5
1046.73 5
1046.80 6
1046.88 7
1046.95 8
1047.02 9
1047.10 11
1047.17 11
1047.25 12
1047.32 12
1047.39 12
1047.47 11
1047.54 11
1047.62 10
1047.69 10
1047.76 10
1047.84 10
1047.91 11
1047.99 10
1048.06 10
1048.14 10
1048.21 10
1048.28 10
1048.36 11
1048.43 11
1048.51 12
1048.58 13
1048.65 14
1048.73 14
1048.80 14
1048.88 14
1048.95 14
1049.03 13
1049.10 13
1049.17 13
1049.25 13
1049.32 12
1049.40 10
1049.47 8
1049.54 6
1049.62 5
1049.69 5
1049.77 5
1049.84 7
1049.92 8
1049.99 10
1050.06 11
1050.14 12
1050.21 11
1050.29 11
1050.36 10
1050.43 8
1050.51 8
1050.58 7
1050.66 7
1050.73 6
1050.81 6
1050.88 6
1050.95 5
1051.03 5
1051.10 6
1051.18 6
1051.25 7
1051.33 8
1051.40 9
1051.47 10
1051.55 11
1051.62 12
1051.70 13
1051.77 15
1051.85 16
1051.92 17
1051.99 18
1052.07 18
1052.14 18
1052.22 17
1052.29 16
1052.37 15
1052.44 14
1052.51 13
1052.59 12
1052.66 11
1052.74 10
1052.81 10
1052.89 9
1052.96 8
1053.03 8
1053.11 8
1053.18 8
1053.26 8
1053.33 8
1053.41 9
1053.48 9
1053.55 9
1053.63 9
1053.70 10
1053.78 10
1053.85 10
1053.93 10
1054.00 10
1054.07 9
1054.15 8
1054.22 7
1054.30 6
1054.37 6
1054.45 6
1054.52 7
1054.60 8
1054.67 9
1054.74 10
1054.82 10
1054.89 9
1054.97 9
1055.04 8
1055.12 9
1055.19 9
1055.26 10
1055.34 12
1055.41 13
1055.49 13
1055.56 14
1055.64 14
1055.71 13
1055.79 13
1055.86 13
1055.93 12
1056.01 12
1056.08 12
1056.16 11
1056.23 11
1056.31 12
1056.38 12
1056.46 12
1056.53 12
1056.60 12
1056.68 11
1056.75 10
1056.83 9
1056.90 8
1056.98 7
1057.05 6
1057.13 5
1057.20 4
1057.27 3
1057.35 2
1057.42 0
1057.50 0
1057.57 0
1057.65 0
1057.72 0
1057.80 0
1057.87 0
1057.94 0
1058.02 0
1058.09 0
1058.17 0
1058.24 0
1058.32 1
1058.39 1
1058.47 2
1058.54 3
1058.61 4
1058.69 5
1058.76 5
1058.84 4
1058.91 4
1058.99 3
1059.06 3
1059.14 2
1059.21 2
1059.29 2
1059.36 2
1059.43 2
1059.51 2
1059.58 2
1059.66 2
1059.73 2
1059.81 3
1059.88 3
1059.96 3
1060.03 2
1060.11 2
1060.18 1
1060.25 0
1060.33 0
1060.40 0
1060.48 0
1060.55 0
1060.63 1
1060.70 2
1060.78 3
1060.85 4
1060.93 4
1061.00 4
1061.07 4
1061.15 4
1061.22 4
1061.30 4
1061.37 4
1061.45 4
1061.52 4
1061.60 4
1061.67 3
1061.75 2
1061.82 2
1061.90 1
1061.97 1
1062.04 1
1062.12 1
1062.19 2
1062.27 3
1062.34 4
1062.42 6
1062.49 7
1062.57 9
1062.64 9
1062.72 9
1062.79 9
1062.87 8
1062.94 6
1063.02 5
1063.09 4
1063.16 4
1063.24 4
1063.31 4
1063.39 5
1063.46 5
1063.54 6
1063.61 5
1063.69 5
1063.76 4
1063.84 3
1063.91 2
1063.99 1
1064.06 0
1064.14 0
1064.21 1
1064.28 2
1064.36 3
1064.43 5
1064.51 8
1064.58 10
1064.66 12
1064.73 13
1064.81 14
1064.88 15
1064.96 15
1065.03 15
1065.11 15
1065.18 15
1065.26 15
1065.33 14
1065.41 12
1065.48 10
1065.56 8
1065.63 7
1065.70 5
1065.78 5
1065.85 5
1065.93 5
1066.00 7
1066.08 8
1066.15 10
1066.23 11
1066.30 12
1066.38 13
1066.45 14
1066.53 14
1066.60 14
1066.68 15
1066.75 15
1066.83 16
1066.90 16
1066.98 16
1067.05 15
1067.13 14
1067.20 13
1067.28 11
1067.35 9
1067.42 7
1067.50 5
1067.57 4
1067.65 3
1067.72 4
1067.80 4
1067.87 6
1067.95 8
1068.02 10
1068.10 13
1068.17 15
1068.25 16
1068.32 17
1068.40 16
1068.47 15
1068.55 14
1068.62 13
1068.70 12
1068.77 12
1068.85 12
1068.92 14
1069.00 15
1069.07 16
1069.15 17
1069.22 17
1069.30 17
1069.37 16
1069.45 15
1069.52 13
1069.60 12
1069.67 12
1069.75 11
1069.82 10
1069.90 10
1069.97 9
1070.05 9
1070.12 9
1070.19 9
1070.27 9
1070.34 9
1070.42 9
1070.49 9
1070.57 9
1070.64 9
1070.72 10
1070.79 11
1070.87 12
1070.94 14
1071.02 16
1071.09 18
1071.17 18
1071.24 18
1071.32 16
1071.39 15
1071.47 12
1071.54 10
1071.62 7
1071.69 5
1071.77 3
1071.84 2
1071.92 1
1071.99 0
1072.07 0
1072.14 1
1072.22 1
1072.29 2
1072.37 2
1072.44 3
1072.52 3
1072.59 2
1072.67 2
1072.74 2
1072.82 2
1072.89 2
1072.97 2
1073.04 2
1073.12 2
1073.19 2
1073.27 2
1073.34 1
1073.42 1
1073.49 0
1073.57 0
1073.64 0
1073.72 0
1073.79 0
1073.87 0
1073.94 0
1074.02 0
1074.09 0
1074.17 0
1074.24 1
1074.32 2
1074.39 3
1074.47 5
1074.54 6
1074.62 6
1074.69 6
1074.77 6
1074.84 5
1074.92 4
1074.99 3
1075.07 2
1075.15 1
1075.22 0
1075.30 0
1075.37 0
1075.45 2
1075.52 4
1075.60 7
1075.67 11
1075.75 14
1075.82 17
1075.90 19
1075.97 19
1076.05 19
1076.12 19
1076.20 18
1076.27 17
1076.35 17
1076.42 18
1076.50 19
1076.57 20
1076.65 22
1076.72 24
1076.80 26
1076.87 28
1076.95 30
1077.02 31
1077.10 32
1077.17 33
1077.25 33
1077.32 33
1077.40 32
1077.47 32
1077.55 30
1077.62 29
1077.70 28
1077.77 26
1077.85 25
1077.93 23
1078.00 22
1078.08 21
1078.15 20
1078.23 19
1078.30 19
1078.38 20
1078.45 21
1078.53 23
1078.60 24
1078.68 26
1078.75 27
1078.83 27
1078.90 26
1078.98 24
1079.05 22
1079.13 19
1079.20 16
1079.28 13
1079.35 11
1079.43 9
1079.50 9
1079.58 10
1079.66 11
1079.73 13
1079.81 15
1079.88 16
1079.96 17
1080.03 17
1080.11 16
1080.18 15
1080.26 14
1080.33 13
1080.41 13
1080.48 13
1080.56 13
1080.63 13
1080.71 13
1080.78 13
1080.86 12
1080.93 12
1081.01 12
1081.09 13
1081.16 13
1081.24 14
1081.31 15
1081.39 17
1081.46 18
1081.54 18
1081.61 19
1081.69 19
1081.76 20
1081.84 20
1081.91 19
1081.99 18
1082.06 16
1082.14 14
1082.21 11
1082.29 7
1082.37 4
1082.44 1
1082.52 0
1082.59 0
1082.67 1
1082.74 4
1082.82 7
1082.89 11
1082.97 16
1083.04 19
1083.12 22
1083.19 23
1083.27 23
1083.35 23
1083.42 22
1083.50 21
1083.57 19
1083.65 18
1083.72 17
1083.80 17
1083.87 16
1083.95 16
1084.02 16
1084.10 16
1084.17 16
1084.25 16
1084.33 16
1084.40 16
1084.48 16
1084.55 15
1084.63 14
1084.70 12
1084.78 10
1084.85 7
1084.93 4
1085.00 1
1085.08 0
1085.15 0
1085.23 0
1085.31 0
1085.38 0
1085.46 0
1085.53 0
1085.61 0
1085.68 1
1085.76 2
1085.83 3
1085.91 4
1085.98 4
1086.06 4
1086.14 3
1086.21 3
1086.29 2
1086.36 1
1086.44 1
1086.51 1
1086.59 2
1086.66 2
1086.74 3
1086.82 3
1086.89 3
1086.97 3
1087.04 2
1087.12 1
1087.19 0
1087.27 0
1087.34 0
1087.42 0
1087.49 0
1087.57 1
1087.65 3
1087.72 5
1087.80 8
1087.87 11
1087.95 14
1088.02 16
1088.10 17
1088.17 18
1088.25 18
1088.33 17
1088.40 16
1088.48 15
1088.55 14
1088.63 12
1088.70 11
1088.78 9
1088.85 8
1088.93 7
1089.01 7
1089.08 8
1089.16 10
1089.23 12
1089.31 14
1089.38 16
1089.46 17
1089.53 17
1089.61 18
1089.69 19
1089.76 20
1089.84 22
1089.91 24
1089.99 26
1090.06 27
1090.14 28
1090.22 29
1090.29 28
1090.37 27
1090.44 25
1090.52 23
1090.59 23
1090.67 23
1090.74 23
1090.82 25
1090.90 27
1090.97 29
1091.05 32
1091.12 33
1091.20 35
1091.27 35
1091.35 36
1091.43 37
1091.50 39
1091.58 41
1091.65 44
1091.73 47
1091.80 51
1091.88 54
1091.95 56
1092.03 58
1092.11 59
1092.18 59
1092.26 58
1092.33 58
1092.41 57
1092.48 56
1092.56 56
1092.64 56
1092.71 57
1092.79 58
1092.86 60
1092.94 62
1093.01 64
1093.09 66
1093.17 67
1093.24 68
1093.32 69
1093.39 70
1093.47 72
1093.54 74
1093.62 76
1093.70 77
1093.77 78
1093.85 78
1093.92 77
1094.00 76
1094.07 75
1094.15 74
1094.23 73
1094.30 72
1094.38 70
1094.45 67
1094.53 63
1094.61 58
1094.68 54
1094.76 50
1094.83 47
1094.91 46
1094.98 46
1095.06 49
1095.14 52
1095.21 56
1095.29 60
1095.36 62
1095.44 64
1095.51 63
1095.59 61
1095.67 58
1095.74 55
1095.82 51
1095.89 49
1095.97 47
1096.05 45
1096.12 43
1096.20 42
1096.27 41
1096.35 39
1096.42 37
1096.50 36
1096.58 35
1096.65 34
1096.73 34
1096.80 34
1096.88 33
1096.96 33
1097.03 33
1097.11 33
1097.18 34
1097.26 35
1097.33 37
1097.41 39
1097.49 40
1097.56 41
1097.64 41
1097.71 41
1097.79 39
1097.87 38
1097.94 35
1098.02 34
1098.09 32
1098.17 30
1098.24 29
1098.32 28
1098.40 27
1098.47 26
1098.55 26
1098.62 25
1098.70 24
1098.78 23
1098.85 21
1098.93 18
1099.00 15
1099.08 13
1099.16 11
1099.23 9
1099.31 7
1099.38 6
1099.46 5
1099.54 3
1099.61 1
1099.69 0
1099.76 0
1099.84 0
1099.92 0
1099.99 0
1100.07 0
1100.14 0
1100.22 0
1100.29 0
1100.37 2
1100.45 4
1100.52 7
1100.60 10
1100.67 12
1100.75 14
1100.83 16
1100.90 17
1100.98 17
1101.05 18
1101.13 18
1101.21 18
1101.28 19
1101.36 19
1101.43 20
1101.51 21
1101.59 20
1101.66 19
1101.74 17
1101.81 13
1101.89 10
1101.97 6
1102.04 3
1102.12 0
1102.19 0
1102.27 0
1102.35 0
1102.42 0
1102.50 2
1102.57 4
1102.65 7
1102.73 9
1102.80 11
1102.88 11
1102.96 11
1103.03 9
1103.11 8
1103.18 6
1103.26 3
1103.34 1
1103.41 0
1103.49 0
1103.56 0
1103.64 0
1103.72 0
1103.79 0
1103.87 0
1103.94 0
1104.02 2
1104.10 4
1104.17 6
1104.25 6
1104.32 6
1104.40 4
1104.48 3
1104.55 2
1104.63 3
1104.70 4
1104.78 7
1104.86 11
1104.93 14
1105.01 17
1105.09 20
1105.16 22
1105.24 24
1105.31 25
1105.39 25
1105.47 26
1105.54 25
1105.62 24
1105.69 22
1105.77 20
1105.85 18
1105.92 16
1106.00 14
1106.08 14
1106.15 14
1106.23 15
1106.30 17
1106.38 19
1106.46 22
1106.53 25
1106.61 28
1106.68 32
1106.76 36
1106.84 40
1106.91 45
1106.99 49
1107.07 54
1107.14 59
1107.22 62
1107.29 63
1107.37 62
1107.45 59
1107.52 55
1107.60 51
1107.68 46
1107.75 43
1107.83 41
1107.90 41
1107.98 41
1108.06 42
1108.13 42
1108.21 42
1108.29 41
1108.36 39
1108.44 38
1108.51 37
1108.59 37
1108.67 38
1108.74 40
1108.82 42
1108.90 44
1108.97 46
1109.05 47
1109.12 48
1109.20 49
1109.28 50
1109.35 51
1109.43 53
1109.51 54
1109.58 55
1109.66 56
1109.73 55
1109.81 54
1109.89 52
1109.96 49
1110.04 46
1110.12 44
1110.19 42
1110.27 42
1110.34 42
1110.42 44
1110.50 46
1110.57 49
1110.65 52
1110.73 54
1110.80 55
1110.88 56
1110.96 55
1111.03 55
1111.11 53
1111.18 52
1111.26 50
1111.34 48
1111.41 46
1111.49 45
1111.57 44
1111.64 44
1111.72 44
1111.79 45
1111.87 46
1111.95 47
1112.02 47
1112.10 47
1112.18 47
1112.25 47
1112.33 47
1112.41 47
1112.48 49
1112.56 51
1112.64 53
1112.71 55
1112.79 57
1112.86 57
1112.94 55
1113.02 51
1113.09 46
1113.17 41
1113.25 36
1113.32 31
1113.40 28
1113.48 27
1113.55 28
1113.63 30
1113.70 34
1113.78 37
1113.86 41
1113.93 45
1114.01 48
1114.09 51
1114.16 54
1114.24 58
1114.32 62
1114.39 65
1114.47 68
1114.55 70
1114.62 69
1114.70 67
1114.77 62
1114.85 57
1114.93 51
1115.00 47
1115.08 45
1115.16 44
1115.23 44
1115.31 45
1115.39 45
1115.46 44
1115.54 41
1115.62 36
1115.69 31
1115.77 26
1115.85 22
1115.92 20
1116.00 18
1116.08 18
1116.15 18
1116.23 20
1116.30 21
1116.38 24
1116.46 28
1116.53 33
1116.61 39
1116.69 45
1116.76 50
1116.84 54
1116.92 54
1116.99 53
1117.07 49
1117.15 45
1117.22 41
1117.30 37
1117.38 35
1117.45 35
1117.53 35
1117.61 36
1117.68 35
1117.76 34
1117.84 33
1117.91 32
1117.99 32
1118.07 33
1118.14 34
1118.22 36
1118.29 39
1118.37 41
1118.45 43
1118.52 46
1118.60 48
1118.68 50
1118.75 53
1118.83 54
1118.91 56
1118.98 57
1119.06 57
1119.14 56
1119.21 55
1119.29 54
1119.37 53
1119.44 52
1119.52 52
1119.60 52
1119.67 52
1119.75 53
1119.83 54
1119.90 55
1119.98 57
1120.06 58
1120.13 60
1120.21 61
1120.29 62
1120.36 62
1120.44 62
1120.52 61
1120.59 59
1120.67 58
1120.75 57
1120.82 55
1120.90 53
1120.98 51
1121.05 50
1121.13 48
1121.21 48
1121.28 49
1121.36 51
1121.44 53
1121.51 55
1121.59 56
1121.67 54
1121.74 52
1121.82 47
1121.90 43
1121.97 39
1122.05 36
1122.13 34
1122.20 34
1122.28 34
1122.36 35
1122.43 35
1122.51 35
1122.59 35
1122.66 34
1122.74 34
1122.82 33
1122.89 34
1122.97 35
1123.05 38
1123.12 41
1123.20 45
1123.28 48
1123.35 50
1123.43 50
1123.51 49
1123.59 46
1123.66 43
1123.74 39
1123.82 35
1123.89 33
1123.97 30
1124.05 28
1124.12 27
1124.20 26
1124.28 24
1124.35 24
1124.43 25
1124.51 27
1124.58 30
1124.66 35
1124.74 39
1124.81 43
1124.89 46
1124.97 48
1125.04 49
1125.12 49
1125.20 49
1125.27 47
1125.35 46
1125.43 46
1125.51 46
1125.58 46
1125.66 48
1125.74 50
1125.81 52
1125.89 54
1125.97 55
1126.04 54
1126.12 53
1126.20 50
1126.27 47
1126.35 44
1126.43 41
1126.50 40
1126.58 38
1126.66 37
1126.73 36
1126.81 34
1126.89 31
1126.97 28
1127.04 25
1127.12 23
1127.20 22
1127.27 22
1127.35 23
1127.43 25
1127.50 26
1127.58 27
1127.66 26
1127.73 25
1127.81 23
1127.89 21
1127.96 18
1128.04 15
1128.12 13
1128.20 11
1128.27 10
1128.35 9
1128.43 9
1128.50 8
1128.58 7
1128.66 5
1128.73 3
1128.81 0
1128.89 0
1128.97 0
1129.04 0
1129.12 0
1129.20 0
1129.27 0
1129.35 0
1129.43 0
1129.50 2
1129.58 5
1129.66 8
1129.73 10
1129.81 12
1129.89 13
1129.97 13
1130.04 13
1130.12 13
1130.20 14
1130.27 15
1130.35 17
1130.43 19
1130.50 22
1130.58 24
1130.66 27
1130.74 29
1130.81 31
1130.89 33
1130.97 34
1131.04 35
1131.12 34
1131.20 33
1131.27 31
1131.35 30
1131.43 29
1131.51 29
1131.58 31
1131.66 34
1131.74 38
1131.81 41
1131.89 44
1131.97 46
1132.04 46
1132.12 44
1132.20 41
1132.28 36
1132.35 31
1132.43 25
1132.51 19
1132.58 14
1132.66 11
1132.74 9
1132.82 8
1132.89 10
1132.97 13
1133.05 18
1133.12 24
1133.20 31
1133.28 37
1133.36 43
1133.43 47
1133.51 49
1133.59 50
1133.66 49
1133.74 46
1133.82 44
1133.89 42
1133.97 41
1134.05 41
1134.13 42
1134.20 45
1134.28 47
1134.36 50
1134.43 51
1134.51 51
1134.59 51
1134.67 49
1134.74 47
1134.82 45
1134.90 44
1134.97 43
1135.05 43
1135.13 44
1135.21 45
1135.28 47
1135.36 50
1135.44 52
1135.51 55
1135.59 58
1135.67 61
1135.75 65
1135.82 68
1135.90 72
1135.98 76
1136.06 81
1136.13 87
1136.21 93
1136.29 99
1136.36 105
1136.44 111
1136.52 118
1136.60 123
1136.67 129
1136.75 133
1136.83 136
1136.90 138
1136.98 139
1137.06 138
1137.14 137
1137.21 136
1137.29 135
1137.37 134
1137.44 135
1137.52 138
1137.60 142
1137.68 147
1137.75 152
1137.83 158
1137.91 163
1137.99 167
1138.06 170
1138.14 173
1138.22 175
1138.29 175
1138.37 176
1138.45 175
1138.53 173
1138.60 171
1138.68 168
1138.76 165
1138.84 163
1138.91 161
1138.99 160
1139.07 159
1139.14 158
1139.22 156
1139.30 154
1139.38 152
1139.45 149
1139.53 145
1139.61 142
1139.69 138
1139.76 133
1139.84 129
1139.92 125
1140.00 122
1140.07 121
1140.15 121
1140.23 123
1140.30 127
1140.38 132
1140.46 136
1140.54 138
1140.61 139
1140.69 138
1140.77 136
1140.85 135
1140.92 134
1141.00 135
1141.08 138
1141.16 141
1141.23 145
1141.31 149
1141.39 152
1141.46 154
1141.54 154
1141.62 154
1141.70 153
1141.77 151
1141.85 149
1141.93 145
1142.01 140
1142.08 134
1142.16 129
1142.24 123
1142.32 118
1142.39 114
1142.47 111
1142.55 109
1142.63 108
1142.70 106
1142.78 104
1142.86 101
1142.94 97
1143.01 91
1143.09 85
1143.17 78
1143.24 72
1143.32 65
1143.40 60
1143.48 55
1143.55 51
1143.63 48
1143.71 47
1143.79 46
1143.86 45
1143.94 45
1144.02 45
1144.10 43
1144.17 41
1144.25 38
1144.33 34
1144.41 31
1144.48 28
1144.56 25
1144.64 23
1144.72 22
1144.79 22
1144.87 22
1144.95 23
1145.03 25
1145.10 27
1145.18 29
1145.26 32
1145.34 33
1145.41 34
1145.49 34
1145.57 33
1145.65 31
1145.72 29
1145.80 27
1145.88 25
1145.96 23
1146.03 21
1146.11 18
1146.19 15
1146.27 11
1146.34 8
1146.42 4
1146.50 1
1146.58 0
1146.65 0
1146.73 0
1146.81 2
1146.89 5
1146.96 8
1147.04 10
1147.12 11
1147.20 10
1147.28 7
1147.35 3
1147.43 0
1147.51 0
1147.59 0
1147.66 0
1147.74 2
1147.82 6
1147.90 11
1147.97 15
1148.05 17
1148.13 18
1148.21 18
1148.28 16
1148.36 14
1148.44 10
1148.52 7
1148.59 3
1148.67 0
1148.75 0
1148.83 0
1148.90 0
1148.98 0
1149.06 1
1149.14 2
1149.22 3
1149.29 3
1149.37 2
1149.45 0
1149.53 0
1149.60 0
1149.68 0
1149.76 1
1149.84 6
1149.91 11
1149.99 17
1150.07 22
1150.15 26
1150.22 27
1150.30 25
1150.38 21
1150.46 16
1150.54 11
1150.61 6
1150.69 4
1150.77 5
1150.85 8
1150.92 13
1151.00 20
1151.08 27
1151.16 34
1151.23 38
1151.31 41
1151.39 41
1151.47 40
1151.55 36
1151.62 33
1151.70 31
1151.78 30
1151.86 33
1151.93 38
1152.01 47
1152.09 58
1152.17 70
1152.24 80
1152.32 89
1152.40 94
1152.48 96
1152.56 95
1152.63 92
1152.71 89
1152.79 87
1152.87 86
1152.94 87
1153.02 89
1153.10 93
1153.18 98
1153.26 103
1153.33 109
1153.41 115
1153.49 121
1153.57 128
1153.64 136
1153.72 143
1153.80 150
1153.88 155
1153.96 159
1154.03 161
1154.11 162
1154.19 161
1154.27 161
1154.34 160
1154.42 161
1154.50 162
1154.58 163
1154.66 164
1154.73 163
1154.81 161
1154.89 157
1154.97 152
1155.04 147
1155.12 143
1155.20 141
1155.28 142
1155.36 145
1155.43 148
1155.51 151
1155.59 152
1155.67 151
1155.75 147
1155.82 140
1155.90 132
1155.98 124
1156.06 116
1156.13 111
1156.21 106
1156.29 103
1156.37 101
1156.45 99
1156.52 97
1156.60 94
1156.68 90
1156.76 85
1156.84 80
1156.91 75
1156.99 70
1157.07 67
1157.15 65
1157.23 64
1157.30 65
1157.38 66
1157.46 68
1157.54 69
1157.61 70
1157.69 70
1157.77 69
1157.85 67
1157.93 65
1158.00 61
1158.08 58
1158.16 55
1158.24 51
1158.32 48
1158.39 45
1158.47 42
1158.55 41
1158.63 41
1158.71 42
1158.78 45
1158.86 50
1158.94 56
1159.02 62
1159.10 68
1159.17 72
1159.25 75
1159.33 75
1159.41 74
1159.49 70
1159.56 67
1159.64 65
1159.72 66
1159.80 68
1159.88 73
1159.95 79
1160.03 85
1160.11 90
1160.19 92
1160.27 93
1160.34 91
1160.42 88
1160.50 84
1160.58 80
1160.66 78
1160.73 75
1160.81 73
1160.89 71
1160.97 69
1161.05 66
1161.12 65
1161.20 64
1161.28 65
1161.36 67
1161.44 70
1161.51 72
1161.59 74
1161.67 75
1161.75 75
1161.83 74
1161.90 73
1161.98 73
1162.06 75
1162.14 77
1162.22 81
1162.29 84
1162.37 85
1162.45 86
1162.53 84
1162.61 80
1162.68 75
1162.76 70
1162.84 66
1162.92 64
1163.00 62
1163.08 61
1163.15 61
1163.23 61
1163.31 59
1163.39 57
1163.47 53
1163.54 49
1163.62 44
1163.70 39
1163.78 35
1163.86 33
1163.93 32
1164.01 33
1164.09 36
1164.17 40
1164.25 44
1164.33 47
1164.40 47
1164.48 46
1164.56 43
1164.64 39
1164.72 35
1164.79 32
1164.87 30
1164.95 30
1165.03 31
1165.11 33
1165.19 35
1165.26 38
1165.34 41
1165.42 45
1165.50 47
1165.58 50
1165.65 52
1165.73 53
1165.81 54
1165.89 53
1165.97 52
1166.05 49
1166.12 46
1166.20 43
1166.28 38
1166.36 33
1166.44 28
1166.51 23
1166.59 18
1166.67 13
1166.75 9
1166.83 6
1166.91 5
1166.98 5
1167.06 7
1167.14 11
1167.22 16
1167.30 22
1167.38 29
1167.45 35
1167.53 41
1167.61 47
1167.69 52
1167.77 56
1167.84 60
1167.92 65
1168.00 70
1168.08 75
1168.16 79
1168.24 81
1168.31 81
1168.39 79
1168.47 76
1168.55 71
1168.63 65
1168.71 58
1168.78 51
1168.86 44
1168.94 36
1169.02 27
1169.10 19
1169.18 11
1169.25 3
1169.33 0
1169.41 0
1169.49 0
1169.57 0
1169.65 0
1169.72 0
1169.80 0
1169.88 0
1169.96 2
1170.04 7
1170.12 11
1170.19 15
1170.27 19
1170.35 24
1170.43 31
1170.51 40
1170.59 51
1170.66 62
1170.74 74
1170.82 85
1170.90 94
1170.98 101
1171.06 106
1171.13 109
1171.21 112
1171.29 114
1171.37 117
1171.45 121
1171.53 125
1171.60 129
1171.68 132
1171.76 135
1171.84 137
1171.92 137
1172.00 136
1172.07 135
1172.15 135
1172.23 137
1172.31 140
1172.39 145
1172.47 151
1172.54 156
1172.62 159
1172.70 159
1172.78 157
1172.86 151
1172.94 144
1173.02 137
1173.09 129
1173.17 122
1173.25 116
1173.33 111
1173.41 106
1173.49 101
1173.56 95
1173.64 88
1173.72 81
1173.80 74
1173.88 67
1173.96 60
1174.04 55
1174.11 52
1174.19 49
1174.27 48
1174.35 48
1174.43 48
1174.51 48
1174.58 47
1174.66 46
1174.74 45
1174.82 43
1174.90 42
1174.98 40
1175.06 39
1175.13 38
1175.21 39
1175.29 40
1175.37 41
1175.45 42
1175.53 42
1175.61 41
1175.68 39
1175.76 36
1175.84 32
1175.92 28
1176.00 25
1176.08 24
1176.15 25
1176.23 27
1176.31 31
1176.39 35
1176.47 38
1176.55 40
1176.63 39
1176.70 37
1176.78 35
1176.86 33
1176.94 33
1177.02 35
1177.10 39
1177.18 44
1177.25 50
1177.33 55
1177.41 59
1177.49 61
1177.57 63
1177.65 64
1177.73 65
1177.80 66
1177.88 67
1177.96 68
1178.04 69
1178.12 69
1178.20 69
1178.28 69
1178.36 70
1178.43 73
1178.51 76
1178.59 80
1178.67 85
1178.75 89
1178.83 92
1178.91 93
1178.98 93
1179.06 91
1179.14 89
1179.22 87
1179.30 85
1179.38 84
1179.46 85
1179.53 87
1179.61 89
1179.69 92
1179.77 93
1179.85 93
1179.93 93
1180.01 92
1180.09 90
1180.16 88
1180.24 86
1180.32 84
1180.40 80
1180.48 75
1180.56 69
1180.64 62
1180.71 56
1180.79 52
1180.87 50
1180.95 51
1181.03 54
1181.11 58
1181.19 62
1181.27 66
1181.34 69
1181.42 70
1181.50 71
1181.58 69
1181.66 66
1181.74 62
1181.82 55
1181.90 48
1181.97 40
1182.05 33
1182.13 27
1182.21 24
1182.29 23
1182.37 24
1182.45 26
1182.53 28
1182.60 30
1182.68 31
1182.76 32
1182.84 33
1182.92 36
1183.00 39
1183.08 43
1183.16 48
1183.23 53
1183.31 57
1183.39 60
1183.47 62
1183.55 62
1183.63 61
1183.71 58
1183.79 55
1183.86 52
1183.94 49
1184.02 47
1184.10 47
1184.18 49
1184.26 51
1184.34 53
1184.42 54
1184.49 52
1184.57 48
1184.65 41
1184.73 33
1184.81 25
1184.89 18
1184.97 14
1185.05 12
1185.13 14
1185.20 17
1185.28 22
1185.36 27
1185.44 33
1185.52 39
1185.60 44
1185.68 48
1185.76 50
1185.84 51
1185.91 49
1185.99 46
1186.07 42
1186.15 38
1186.23 33
1186.31 30
1186.39 26
1186.47 23
1186.55 20
1186.62 19
1186.70 21
1186.78 25
1186.86 34
1186.94 45
1187.02 58
1187.10 70
1187.18 80
1187.26 87
1187.33 90
1187.41 90
1187.49 88
1187.57 84
1187.65 79
1187.73 74
1187.81 68
1187.89 63
1187.97 58
1188.04 54
1188.12 52
1188.20 52
1188.28 55
1188.36 61
1188.44 69
1188.52 79
1188.60 88
1188.68 97
1188.75 105
1188.83 110
1188.91 113
1188.99 115
1189.07 115
1189.15 114
1189.23 113
1189.31 112
1189.39 110
1189.47 109
1189.54 107
1189.62 107
1189.70 106
1189.78 105
1189.86 105
1189.94 103
1190.02 100
1190.10 94
1190.18 87
1190.26 78
1190.33 69
1190.41 61
1190.49 54
1190.57 49
1190.65 46
1190.73 44
1190.81 43
1190.89 40
1190.97 37
1191.05 32
1191.12 26
1191.20 20
1191.28 13
1191.36 7
1191.44 2
1191.52 0
1191.60 0
1191.68 0
1191.76 0
1191.84 0
1191.92 1
1191.99 1
1192.07 1
1192.15 0
1192.23 0
1192.31 0
1192.39 0
1192.47 0
1192.55 1
1192.63 2
1192.71 3
1192.79 5
1192.86 8
1192.94 12
1193.02 17
1193.10 21
1193.18 26
1193.26 29
1193.34 30
1193.42 31
1193.50 31
1193.58 32
1193.66 33
1193.73 35
1193.81 39
1193.89 42
1193.97 45
1194.05 47
1194.13 47
1194.21 45
1194.29 40
1194.37 33
1194.45 25
1194.53 17
1194.61 9
1194.68 2
1194.76 0
1194.84 0
1194.92 0
1195.00 0
1195.08 0
1195.16 0
1195.24 0
1195.32 1
1195.40 1
1195.48 2
1195.56 2
1195.63 4
1195.71 5
1195.79 6
1195.87 7
1195.95 8
1196.03 9
1196.11 9
1196.19 8
1196.27 7
1196.35 7
1196.43 7
1196.51 7
1196.58 8
1196.66 11
1196.74 14
1196.82 19
1196.90 24
1196.98 29
1197.06 34
1197.14 38
1197.22 42
1197.30 46
1197.38 49
1197.46 51
1197.54 53
1197.61 54
1197.69 53
1197.77 52
1197.85 49
1197.93 46
1198.01 44
1198.09 44
1198.17 46
1198.25 51
1198.33 59
1198.41 69
1198.49 81
1198.57 92
1198.65 103
1198.72 112
1198.80 118
1198.88 123
1198.96 125
1199.04 127
1199.12 127
1199.20 128
1199.28 129
1199.36 130
1199.44 133
1199.52 137
1199.60 141
1199.68 147
1199.76 152
1199.84 157
1199.91 160
1199.99 163
1200.07 165
1200.15 168
1200.23 171
1200.31 175
1200.39 181
1200.47 188
1200.55 195
1200.63 202
1200.71 207
1200.79 209
1200.87 208
1200.95 203
1201.03 195
1201.10 185
1201.18 174
1201.26 163
1201.34 153
1201.42 144
1201.50 137
1201.58 130
1201.66 124
1201.74 118
1201.82 113
1201.90 108
1201.98 103
1202.06 99
1202.14 96
1202.22 95
1202.30 95
1202.37 97
1202.45 101
1202.53 107
1202.61 112
1202.69 118
1202.77 121
1202.85 123
1202.93 124
1203.01 122
1203.09 119
1203.17 117
1203.25 114
1203.33 112
1203.41 112
1203.49 113
1203.57 114
1203.65 116
1203.73 118
1203.80 119
1203.88 120
1203.96 119
1204.04 116
1204.12 112
1204.20 107
1204.28 101
1204.36 94
1204.44 88
1204.52 82
1204.60 77
1204.68 73
1204.76 70
1204.84 68
1204.92 67
1205.00 67
1205.08 70
1205.16 74
1205.24 80
1205.31 88
1205.39 96
1205.47 102
1205.55 104
1205.63 102
1205.71 95
1205.79 84
1205.87 70
1205.95 55
1206.03 41
1206.11 31
1206.19 24
1206.27 23
1206.35 25
1206.43 30
1206.51 36
1206.59 42
1206.67 47
1206.75 49
1206.83 48
1206.91 45
1206.99 41
1207.06 36
1207.14 31
1207.22 29
1207.30 29
1207.38 32
1207.46 36
1207.54 40
1207.62 42
1207.70 41
1207.78 38
1207.86 32
1207.94 25
1208.02 17
1208.10 12
1208.18 8
1208.26 5
1208.34 3
1208.42 0
1208.50 0
1208.58 0
1208.66 0
1208.74 0
1208.82 0
1208.90 0
1208.98 1
1209.05 5
1209.13 6
1209.21 6
1209.29 5
1209.37 3
1209.45 2
1209.53 3
1209.61 6
1209.69 13
1209.77 21
1209.85 30
1209.93 40
1210.01 47
1210.09 53
1210.17 57
1210.25 59
1210.33 57
1210.41 53
1210.49 46
1210.57 38
1210.65 29
1210.73 20
1210.81 12
1210.89 8
1210.97 7
1211.05 10
1211.13 15
1211.21 22
1211.29 30
1211.37 38
1211.44 44
1211.52 49
1211.60 51
1211.68 52
1211.76 52
1211.84 51
1211.92 50
1212.00 49
1212.08 50
1212.16 52
1212.24 54
1212.32 57
1212.40 59
1212.48 61
1212.56 62
1212.64 62
1212.72 60
1212.80 59
1212.88 57
1212.96 55
1213.04 53
1213.12 52
1213.20 53
1213.28 54
1213.36 55
1213.44 56
1213.52 54
1213.60 50
1213.68 44
1213.76 36
1213.84 28
1213.92 20
1214.00 13
1214.08 10
1214.16 9
1214.24 10
1214.32 14
1214.40 20
1214.48 27
1214.56 34
1214.64 41
1214.72 48
1214.79 55
1214.87 61
1214.95 65
1215.03 67
1215.11 68
1215.19 67
1215.27 66
1215.35 65
1215.43 64
1215.51 65
1215.59 69
1215.67 75
1215.75 85
1215.83 98
1215.91 114
1215.99 130
1216.07 146
1216.15 160
1216.23 171
1216.31 179
1216.39 183
1216.47 183
1216.55 181
1216.63 178
1216.71 174
1216.79 170
1216.87 166
1216.95 163
1217.03 161
1217.11 159
1217.19 157
1217.27 155
1217.35 152
1217.43 148
1217.51 142
1217.59 135
1217.67 127
1217.75 119
1217.83 111
1217.91 103
1217.99 97
1218.07 92
1218.15 89
1218.23 89
1218.31 90
1218.39 92
1218.47 95
1218.55 99
1218.63 103
1218.71 105
1218.79 104
1218.87 100
1218.95 93
1219.03 83
1219.11 72
1219.19 60
1219.27 50
1219.35 42
1219.43 38
1219.51 36
1219.59 36
1219.67 38
1219.75 40
1219.83 41
1219.91 40
1219.99 36
1220.07 31
1220.15 24
1220.23 17
1220.31 10
1220.39 4
1220.47 0
1220.55 0
1220.63 0
1220.71 0
1220.79 0
1220.87 0
1220.95 0
1221.03 0
1221.11 0
1221.19 6
1221.27 15
1221.35 25
1221.43 35
1221.51 45
1221.59 53
1221.67 59
1221.75 62
1221.83 63
1221.91 63
1221.99 63
1222.07 65
1222.15 71
1222.23 81
1222.31 94
1222.39 109
1222.47 123
1222.55 134
1222.63 142
1222.71 145
1222.79 145
1222.87 145
1222.95 145
1223.03 147
1223.11 153
1223.19 161
1223.27 169
1223.35 178
1223.43 184
1223.51 188
1223.59 189
1223.67 188
1223.75 187
1223.83 184
1223.91 181
1223.99 178
1224.07 174
1224.15 169
1224.23 163
1224.31 157
1224.39 151
1224.47 146
1224.55 142
1224.63 139
1224.71 137
1224.79 136
1224.87 134
1224.95 133
1225.03 130
1225.11 127
1225.19 123
1225.27 119
1225.35 114
1225.43 111
1225.51 109
1225.59 109
1225.67 112
1225.76 116
1225.84 121
1225.92 126
1226.00 130
1226.08 131
1226.16 130
1226.24 128
1226.32 123
1226.40 117
1226.48 111
1226.56 105
1226.64 101
1226.72 98
1226.80 95
1226.88 95
1226.96 96
1227.04 98
1227.12 102
1227.20 106
1227.28 111
1227.36 115
1227.44 119
1227.52 121
1227.60 121
1227.68 121
1227.76 118
1227.84 114
1227.92 108
1228.00 100
1228.08 91
1228.16 83
1228.24 77
1228.32 74
1228.40 75
1228.48 79
1228.56 86
1228.64 92
1228.72 95
1228.80 96
1228.88 92
1228.96 84
1229.04 75
1229.12 66
1229.21 59
1229.29 56
1229.37 56
1229.45 60
1229.53 65
1229.61 71
1229.69 76
1229.77 78
1229.85 77
1229.93 74
1230.01 68
1230.09 60
1230.17 52
1230.25 45
1230.33 38
1230.41 34
1230.49 32
1230.57 31
1230.65 33
1230.73 34
1230.81 36
1230.89 39
1230.97 41
1231.05 43
1231.13 46
1231.21 50
1231.29 55
1231.37 60
1231.45 64
1231.53 66
1231.62 66
1231.70 64
1231.78 61
1231.86 56
1231.94 51
1232.02 47
1232.10 43
1232.18 40
1232.26 36
1232.34 31
1232.42 27
1232.50 22
1232.58 19
1232.66 16
1232.74 15
1232.82 15
1232.90 16
1232.98 17
1233.06 18
1233.14 20
1233.22 24
1233.30 28
1233.38 32
1233.46 37
1233.54 41
1233.63 44
1233.71 44
1233.79 43
1233.87 40
1233.95 36
1234.03 30
1234.11 24
1234.19 16
1234.27 9
1234.35 1
1234.43 0
1234.51 0
1234.59 0
1234.67 0
1234.75 0
1234.83 0
1234.91 0
1234.99 0
1235.07 8
1235.15 14
1235.23 20
1235.32 24
1235.40 26
1235.48 27
1235.56 25
1235.64 21
1235.72 15
1235.80 9
1235.88 2
1235.96 0
1236.04 0
1236.12 0
1236.20 0
1236.28 0
1236.36 0
1236.44 0
1236.52 0
1236.60 3
1236.68 6
1236.76 10
1236.84 17
1236.93 25
1237.01 35
1237.09 47
1237.17 61
1237.25 75
1237.33 90
1237.41 104
1237.49 117
1237.57 127
1237.65 135
1237.73 139
1237.81 141
1237.89 141
1237.97 140
1238.05 139
1238.13 140
1238.21 144
1238.30 149
1238.38 156
1238.46 163
1238.54 169
1238.62 172
1238.70 172
1238.78 168
1238.86 160
1238.94 149
1239.02 138
1239.10 128
1239.18 119
1239.26 114
1239.34 111
1239.42 112
1239.50 115
1239.58 120
1239.67 125
1239.75 130
1239.83 135
1239.91 140
1239.99 145
1240.07 149
1240.15 153
1240.23 155
1240.31 156
1240.39 154
1240.47 150
1240.55 144
1240.63 136
1240.71 128
1240.79 120
1240.88 113
1240.96 109
1241.04 107
1241.12 108
1241.20 111
1241.28 116
1241.36 121
1241.44 127
1241.52 132
1241.60 135
1241.68 136
1241.76 133
1241.84 126
1241.92 117
1242.01 106
1242.09 95
1242.17 84
1242.25 75
1242.33 68
1242.41 63
1242.49 59
1242.57 56
1242.65 54
1242.73 54
1242.81 56
1242.89 61
1242.97 68
1243.05 78
1243.14 90
1243.22 102
1243.30 112
1243.38 121
1243.46 126
1243.54 128
1243.62 128
1243.70 127
1243.78 124
1243.86 122
1243.94 121
1244.02 122
1244.10 124
1244.19 126
1244.27 129
1244.35 131
1244.43 132
1244.51 132
1244.59 132
1244.67 131
1244.75 131
1244.83 132
1244.91 133
1244.99 133
1245.07 131
1245.15 128
1245.24 123
1245.32 118
1245.40 115
1245.48 114
1245.56 119
1245.64 129
1245.72 142
1245.80 157
1245.88 169
1245.96 177
1246.04 177
1246.12 171
1246.21 158
1246.29 141
1246.37 123
1246.45 107
1246.53 94
1246.61 84
1246.69 77
1246.77 72
1246.85 68
1246.93 64
1247.01 62
1247.10 61
1247.18 62
1247.26 63
1247.34 64
1247.42 64
1247.50 61
1247.58 56
1247.66 48
1247.74 39
1247.82 30
1247.90 21
1247.98 15
1248.07 12
1248.15 11
1248.23 10
1248.31 11
1248.39 11
1248.47 10
1248.55 9
1248.63 8
1248.71 9
1248.79 12
1248.87 17
1248.96 26
1249.04 37
1249.12 50
1249.20 62
1249.28 74
1249.36 82
1249.44 87
1249.52 88
1249.60 83
1249.68 75
1249.77 62
1249.85 48
1249.93 32
1250.01 17
1250.09 4
1250.17 0
1250.25 0
1250.33 0
1250.41 0
1250.49 0
1250.58 0
1250.66 0
1250.74 0
1250.82 6
1250.90 12
1250.98 16
1251.06 18
1251.14 18
1251.22 16
1251.30 12
1251.39 7
1251.47 2
1251.55 0
1251.63 0
1251.71 0
1251.79 0
1251.87 1
1251.95 4
1252.03 6
1252.11 6
1252.20 4
1252.28 1
1252.36 0
1252.44 0
1252.52 0
1252.60 0
1252.68 5
1252.76 14
1252.84 26
1252.92 39
1253.01 51
1253.09 61
1253.17 69
1253.25 73
1253.33 75
1253.41 74
1253.49 71
1253.57 69
1253.65 68
1253.74 67
1253.82 67
1253.90 68
1253.98 70
1254.06 72
1254.14 73
1254.22 75
1254.30 76
1254.38 77
1254.47 78
1254.55 80
1254.63 82
1254.71 85
1254.79 88
1254.87 90
1254.95 92
1255.03 93
1255.11 94
1255.20 94
1255.28 96
1255.36 99
1255.44 104
1255.52 112
1255.60 121
1255.68 132
1255.76 143
1255.84 153
1255.93 162
1256.01 169
1256.09 174
1256.17 177
1256.25 177
1256.33 176
1256.41 172
1256.49 168
1256.58 163
1256.66 158
1256.74 154
1256.82 151
1256.90 149
1256.98 149
1257.06 150
1257.14 150
1257.23 150
1257.31 148
1257.39 144
1257.47 138
1257.55 130
1257.63 121
1257.71 110
1257.79 98
1257.87 87
1257.96 75
1258.04 64
1258.12 53
1258.20 44
1258.28 36
1258.36 29
1258.44 23
1258.52 19
1258.61 15
1258.69 11
1258.77 7
1258.85 3
1258.93 0
1259.01 0
1259.09 0
1259.17 0
1259.26 1
1259.34 5
1259.42 10
1259.50 15
1259.58 20
1259.66 24
1259.74 28
1259.82 32
1259.91 34
1259.99 36
1260.07 37
1260.15 36
1260.23 36
1260.31 35
1260.39 36
1260.48 38
1260.56 43
1260.64 49
1260.72 57
1260.80 64
1260.88 69
1260.96 71
1261.04 70
1261.13 65
1261.21 59
1261.29 52
1261.37 48
1261.45 45
1261.53 45
1261.61 48
1261.70 50
1261.78 52
1261.86 52
1261.94 50
1262.02 46
1262.10 42
1262.18 37
1262.26 33
1262.35 29
1262.43 26
1262.51 25
1262.59 26
1262.67 28
1262.75 33
1262.83 39
1262.92 45
1263.00 53
1263.08 59
1263.16 66
1263.24 71
1263.32 75
1263.40 78
1263.49 80
1263.57 83
1263.65 88
1263.73 95
1263.81 105
1263.89 119
1263.97 136
1264.06 156
1264.14 176
1264.22 197
1264.30 217
1264.38 235
1264.46 252
1264.54 266
1264.63 280
1264.71 291
1264.79 301
1264.87 311
1264.95 319
1265.03 326
1265.11 333
1265.20 341
1265.28 349
1265.36 359
1265.44 371
1265.52 383
1265.60 395
1265.68 405
1265.77 413
1265.85 417
1265.93 419
1266.01 419
1266.09 418
1266.17 416
1266.25 414
1266.34 410
1266.42 405
1266.50 398
1266.58 388
1266.66 376
1266.74 363
1266.83 348
1266.91 334
1266.99 321
1267.07 307
1267.15 294
1267.23 281
1267.31 268
1267.40 255
1267.48 243
1267.56 232
1267.64 222
1267.72 212
1267.80 202
1267.89 192
1267.97 180
1268.05 166
1268.13 150
1268.21 134
1268.29 118
1268.37 105
1268.46 96
1268.54 92
1268.62 92
1268.70 95
1268.78 102
1268.86 109
1268.95 115
1269.03 119
1269.11 121
1269.19 121
1269.27 120
1269.35 118
1269.44 115
1269.52 111
1269.60 106
1269.68 101
1269.76 95
1269.84 87
1269.92 80
1270.01 74
1270.09 70
1270.17 68
1270.25 68
1270.33 70
1270.41 73
1270.50 76
1270.58 79
1270.66 81
1270.74 83
1270.82 84
1270.90 85
1270.99 86
1271.07 86
1271.15 85
1271.23 85
1271.31 84
1271.39 84
1271.48 84
1271.56 86
1271.64 88
1271.72 91
1271.80 95
1271.88 98
1271.97 99
1272.05 99
1272.13 96
1272.21 91
1272.29 84
1272.37 76
1272.46 69
1272.54 64
1272.62 60
1272.70 56
1272.78 52
1272.86 44
1272.95 33
1273.03 20
1273.11 5
1273.19 0
1273.27 0
1273.36 0
1273.44 0
1273.52 0
1273.60 0
1273.68 8
1273.76 16
1273.85 19
1273.93 19
1274.01 15
1274.09 8
1274.17 2
1274.25 0
1274.34 0
1274.42 0
1274.50 0
1274.58 2
1274.66 8
1274.74 13
1274.83 15
1274.91 16
1274.99 14
1275.07 10
1275.15 6
1275.24 1
1275.32 0
1275.40 0
1275.48 0
1275.56 1
1275.64 6
1275.73 11
1275.81 16
1275.89 18
1275.97 18
1276.05 17
1276.14 15
1276.22 13
1276.30 13
1276.38 14
1276.46 17
1276.54 19
1276.63 21
1276.71 22
1276.79 24
1276.87 27
1276.95 31
1277.04 37
1277.12 44
1277.20 49
1277.28 51
1277.36 49
1277.44 42
1277.53 33
1277.61 24
1277.69 16
1277.77 12
1277.85 12
1277.94 15
1278.02 20
1278.10 24
1278.18 26
1278.26 26
1278.35 24
1278.43 20
1278.51 17
1278.59 14
1278.67 13
1278.75 12
1278.84 12
1278.92 12
1279.00 11
1279.08 9
1279.16 7
1279.25 6
1279.33 4
1279.41 2
1279.49 2
1279.57 2
1279.66 4
1279.74 6
1279.82 10
1279.90 14
1279.98 17
1280.07 17
1280.15 14
1280.23 8
1280.31 0
1280.39 0
1280.47 0
1280.56 0
1280.64 0
1280.72 0
1280.80 0
1280.88 0
1280.97 7
1281.05 13
1281.13 19
1281.21 22
1281.29 23
1281.38 22
1281.46 19
1281.54 15
1281.62 11
1281.70 8
1281.79 8
1281.87 12
1281.95 22
1282.03 35
1282.11 52
1282.20 70
1282.28 87
1282.36 102
1282.44 114
1282.52 123
1282.61 128
1282.69 129
1282.77 127
1282.85 122
1282.93 114
1283.02 103
1283.10 90
1283.18 75
1283.26 60
1283.34 46
1283.43 34
1283.51 25
1283.59 18
1283.67 12
1283.76 7
1283.84 2
1283.92 0
1284.00 0
1284.08 0
1284.17 0
1284.25 0
1284.33 0
1284.41 0
1284.49 0
1284.58 8
1284.66 17
1284.74 25
1284.82 31
1284.90 37
1284.99 42
1285.07 48
1285.15 54
1285.23 61
1285.31 68
1285.40 76
1285.48 83
1285.56 88
1285.64 92
1285.73 94
1285.81 95
1285.89 95
1285.97 94
1286.05 94
1286.14 93
1286.22 93
1286.30 93
1286.38 92
1286.46 93
1286.55 94
1286.63 99
1286.71 108
1286.79 120
1286.88 137
1286.96 155
1287.04 174
1287.12 190
1287.20 203
1287.29 211
1287.37 214
1287.45 214
1287.53 211
1287.61 208
1287.70 204
1287.78 200
1287.86 195
1287.94 188
1288.03 180
1288.11 169
1288.19 157
1288.27 145
1288.35 133
1288.44 122
1288.52 112
1288.60 103
1288.68 97
1288.77 92
1288.85 89
1288.93 87
1289.01 85
1289.09 84
1289.18 82
1289.26 81
1289.34 79
1289.42 79
1289.51 81
1289.59 84
1289.67 88
1289.75 92
1289.83 94
1289.92 92
1290.00 86
1290.08 78
1290.16 68
1290.25 60
1290.33 55
1290.41 55
1290.49 59
1290.57 65
1290.66 73
1290.74 81
1290.82 86
1290.90 89
1290.99 90
1291.07 90
1291.15 90
1291.23 90
1291.32 92
1291.40 95
1291.48 100
1291.56 104
1291.64 107
1291.73 109
1291.81 107
1291.89 101
1291.97 93
1292.06 81
1292.14 69
1292.22 57
1292.30 46
1292.39 39
1292.47 35
1292.55 33
1292.63 33
1292.72 34
1292.80 36
1292.88 36
1292.96 37
1293.04 38
1293.13 39
1293.21 44
1293.29 51
1293.37 61
1293.46 73
1293.54 88
1293.62 103
1293.70 117
1293.79 128
1293.87 135
1293.95 138
1294.03 136
1294.12 130
1294.20 122
1294.28 112
1294.36 103
1294.44 95
1294.53 91
1294.61 89
1294.69 89
1294.77 90
1294.86 91
1294.94 93
1295.02 95
1295.10 96
1295.19 97
1295.27 99
1295.35 102
1295.43 104
1295.52 106
1295.60 109
1295.68 112
1295.76 114
1295.85 116
1295.93 117
1296.01 115
1296.09 112
1296.18 106
1296.26 98
1296.34 89
1296.42 80
1296.51 70
1296.59 62
1296.67 53
1296.75 46
1296.84 42
1296.92 39
1297.00 41
1297.08 48
1297.17 58
1297.25 71
1297.33 85
1297.41 97
1297.50 105
1297.58 110
1297.66 111
1297.74 111
1297.83 109
1297.91 108
1297.99 108
1298.07 109
1298.16 111
1298.24 114
1298.32 119
1298.40 127
1298.49 136
1298.57 146
1298.65 155
1298.73 162
1298.82 163
1298.90 160
1298.98 152
1299.06 142
1299.15 133
1299.23 127
1299.31 126
1299.39 129
1299.48 136
1299.56 144
1299.64 151
1299.72 156
1299.81 159
1299.89 161
1299.97 161
1300.05 163
1300.14 166
1300.22 171
1300.30 179
1300.38 189
1300.47 201
1300.55 214
1300.63 226
1300.71 235
1300.80 240
1300.88 240
1300.96 234
1301.05 223
1301.13 208
1301.21 191
1301.29 176
1301.38 162
1301.46 152
1301.54 144
1301.62 139
1301.71 135
1301.79 129
1301.87 121
1301.95 111
1302.04 99
1302.12 86
1302.20 74
1302.28 63
1302.37 55
1302.45 49
1302.53 46
1302.62 42
1302.70 40
1302.78 38
1302.86 37
1302.95 38
1303.03 43
1303.11 50
1303.19 60
1303.28 71
1303.36 80
1303.44 86
1303.52 88
1303.61 86
1303.69 81
1303.77 75
1303.86 69
1303.94 65
1304.02 64
1304.10 65
1304.19 68
1304.27 73
1304.35 78
1304.43 83
1304.52 90
1304.60 97
1304.68 105
1304.77 113
1304.85 122
1304.93 128
1305.01 133
1305.10 135
1305.18 135
1305.26 133
1305.34 130
1305.43 128
1305.51 126
1305.59 123
1305.68 119
1305.76 114
1305.84 107
1305.92 99
1306.01 92
1306.09 86
1306.17 82
1306.25 80
1306.34 81
1306.42 84
1306.50 88
1306.59 92
1306.67 95
1306.75 96
1306.83 93
1306.92 87
1307.00 77
1307.08 65
1307.17 52
1307.25 40
1307.33 30
1307.41 23
1307.50 17
1307.58 13
1307.66 8
1307.75 4
1307.83 0
1307.91 0
1307.99 0
1308.08 0
1308.16 0
1308.24 0
1308.32 0
1308.41 0
1308.49 8
1308.57 19
1308.66 31
1308.74 42
1308.82 52
1308.90 61
1308.99 67
1309.07 71
1309.15 73
1309.24 73
1309.32 73
1309.40 72
1309.48 74
1309.57 77
1309.65 82
1309.73 87
1309.82 92
1309.90 96
1309.98 99
1310.07 100
1310.15 100
1310.23 99
1310.31 100
1310.40 101
1310.48 102
1310.56 104
1310.65 104
1310.73 103
1310.81 98
1310.89 91
1310.98 82
1311.06 73
1311.14 64
1311.23 58
1311.31 55
1311.39 55
1311.47 56
1311.56 58
1311.64 59
1311.72 59
1311.81 57
1311.89 55
1311.97 54
1312.06 54
1312.14 55
1312.22 58
1312.30 61
1312.39 63
1312.47 64
1312.55 64
1312.64 64
1312.72 64
1312.80 65
1312.89 69
1312.97 75
1313.05 83
1313.13 93
1313.22 103
1313.30 113
1313.38 121
1313.47 126
1313.55 130
1313.63 132
1313.72 134
1313.80 135
1313.88 136
1313.96 139
1314.05 145
1314.13 153
1314.21 164
1314.30 178
1314.38 194
1314.46 210
1314.55 225
1314.63 237
1314.71 244
1314.79 247
1314.88 245
1314.96 241
1315.04 236
1315.13 232
1315.21 228
1315.29 225
1315.38 222
1315.46 219
1315.54 213
1315.63 206
1315.71 198
1315.79 190
1315.87 184
1315.96 180
1316.04 179
1316.12 181
1316.21 185
1316.29 188
1316.37 191
1316.46 190
1316.54 187
1316.62 181
1316.71 175
1316.79 169
1316.87 164
1316.95 162
1317.04 162
1317.12 162
1317.20 162
1317.29 160
1317.37 155
1317.45 147
1317.54 136
1317.62 124
1317.70 113
1317.79 104
1317.87 98
1317.95 96
1318.04 98
1318.12 104
1318.20 112
1318.28 121
1318.37 131
1318.45 141
1318.53 149
1318.62 156
1318.70 162
1318.78 166
1318.87 169
1318.95 169
1319.03 168
1319.12 164
1319.20 158
1319.28 151
1319.37 143
1319.45 137
1319.53 131
1319.62 127
1319.70 123
1319.78 119
1319.87 115
1319.95 111
1320.03 106
1320.11 100
1320.20 95
1320.28 90
1320.36 86
1320.45 82
1320.53 78
1320.61 74
1320.70 69
1320.78 64
1320.86 59
1320.95 55
1321.03 51
1321.11 49
1321.20 47
1321.28 46
1321.36 44
1321.45 42
1321.53 42
1321.61 42
1321.70 44
1321.78 48
1321.86 55
1321.95 63
1322.03 71
1322.11 79
1322.20 85
1322.28 90
1322.36 95
1322.45 98
1322.53 101
1322.61 103
1322.70 104
1322.78 104
1322.86 102
1322.95 97
1323.03 90
1323.11 81
1323.20 72
1323.28 62
1323.36 53
1323.45 46
1323.53 41
1323.61 39
1323.70 39
1323.78 43
1323.86 50
1323.95 59
1324.03 70
1324.11 82
1324.20 93
1324.28 104
1324.36 114
1324.45 123
1324.53 131
1324.61 138
1324.70 145
1324.78 153
1324.86 161
1324.95 170
1325.03 177
1325.11 183
1325.20 186
1325.28 186
1325.36 183
1325.45 178
1325.53 171
1325.61 164
1325.70 158
1325.78 151
1325.86 144
1325.95 136
1326.03 126
1326.11 116
1326.20 105
1326.28 95
1326.36 87
1326.45 83
1326.53 81
1326.61 82
1326.70 85
1326.78 88
1326.86 91
1326.95 93
1327.03 94
1327.11 94
1327.20 94
1327.28 94
1327.36 94
1327.45 96
1327.53 98
1327.61 100
1327.70 101
1327.78 101
1327.86 99
1327.95 96
1328.03 90
1328.12 83
1328.20 74
1328.28 64
1328.37 52
1328.45 39
1328.53 25
1328.62 11
1328.70 0
1328.78 0
1328.87 0
1328.95 0
1329.03 0
1329.12 0
1329.20 5
1329.28 7
1329.37 7
1329.45 3
1329.53 0
1329.62 0
1329.70 0
1329.79 4
1329.87 11
1329.95 20
1330.04 30
1330.12 38
1330.20 45
1330.29 50
1330.37 54
1330.45 59
1330.54 65
1330.62 73
1330.70 84
1330.79 95
1330.87 107
1330.95 117
1331.04 125
1331.12 130
1331.21 133
1331.29 135
1331.37 137
1331.46 140
1331.54 144
1331.62 150
1331.71 155
1331.79 158
1331.87 159
1331.96 157
1332.04 152
1332.12 146
1332.21 142
1332.29 139
1332.38 139
1332.46 143
1332.54 149
1332.63 157
1332.71 165
1332.79 173
1332.88 181
1332.96 187
1333.04 193
1333.13 198
1333.21 202
1333.30 204
1333.38 206
1333.46 206
1333.55 206
1333.63 206
1333.71 206
1333.80 207
1333.88 207
1333.96 207
1334.05 204
1334.13 200
1334.22 194
1334.30 188
1334.38 182
1334.47 179
1334.55 179
1334.63 184
1334.72 193
1334.80 204
1334.88 217
1334.97 231
1335.05 245
1335.14 258
1335.22 267
1335.30 273
1335.39 274
1335.47 270
1335.55 263
1335.64 252
1335.72 239
1335.81 227
1335.89 217
1335.97 209
1336.06 203
1336.14 196
1336.22 189
1336.31 179
1336.39 168
1336.47 154
1336.56 140
1336.64 127
1336.73 117
1336.81 110
1336.89 105
1336.98 104
1337.06 105
1337.14 108
1337.23 114
1337.31 122
1337.40 134
1337.48 148
1337.56 164
1337.65 180
1337.73 193
1337.81 203
1337.90 209
1337.98 210
1338.07 209
1338.15 207
1338.23 207
1338.32 211
1338.40 219
1338.49 229
1338.57 242
1338.65 254
1338.74 264
1338.82 271
1338.90 274
1338.99 274
1339.07 270
1339.16 264
1339.24 258
1339.32 251
1339.41 243
1339.49 234
1339.57 224
1339.66 212
1339.74 199
1339.83 185
1339.91 173
1339.99 164
1340.08 159
1340.16 158
1340.25 160
1340.33 163
1340.41 165
1340.50 165
1340.58 162
1340.66 158
1340.75 155
1340.83 154
1340.92 156
1341.00 163
1341.08 172
1341.17 182
1341.25 192
1341.34 199
1341.42 202
1341.50 202
1341.59 198
1341.67 192
1341.75 185
1341.84 178
1341.92 172
1342.01 168
1342.09 166
1342.17 166
1342.26 167
1342.34 170
1342.43 173
1342.51 176
1342.59 177
1342.68 177
1342.76 175
1342.85 172
1342.93 169
1343.01 165
1343.10 162
1343.18 160
1343.27 157
1343.35 154
1343.43 149
1343.52 141
1343.60 131
1343.69 119
1343.77 106
1343.85 94
1343.94 85
1344.02 79
1344.10 79
1344.19 84
1344.27 93
1344.36 105
1344.44 118
1344.52 130
1344.61 139
1344.69 144
1344.78 146
1344.86 143
1344.94 138
1345.03 131
1345.11 124
1345.20 117
1345.28 112
1345.36 110
1345.45 112
1345.53 117
1345.62 124
1345.70 130
1345.78 134
1345.87 134
1345.95 129
1346.04 122
1346.12 115
1346.20 111
1346.29 112
1346.37 121
1346.46 137
1346.54 156
1346.63 176
1346.71 195
1346.79 208
1346.88 216
1346.96 217
1347.05 212
1347.13 203
1347.21 190
1347.30 175
1347.38 159
1347.47 143
1347.55 127
1347.63 112
1347.72 98
1347.80 85
1347.89 73
1347.97 63
1348.05 53
1348.14 46
1348.22 42
1348.31 41
1348.39 43
1348.47 49
1348.56 57
1348.64 68
1348.73 79
1348.81 92
1348.90 105
1348.98 120
1349.06 134
1349.15 146
1349.23 156
1349.32 162
1349.40 163
1349.48 159
1349.57 152
1349.65 143
1349.74 135
1349.82 128
1349.90 125
1349.99 123
1350.07 123
1350.16 123
1350.24 120
1350.33 114
1350.41 105
1350.49 92
1350.58 77
1350.66 61
1350.75 47
1350.83 35
1350.91 28
1351.00 26
1351.08 28
1351.17 34
1351.25 43
1351.34 55
1351.42 70
1351.50 87
1351.59 105
1351.67 122
1351.76 137
1351.84 148
1351.93 151
1352.01 148
1352.09 139
1352.18 126
1352.26 112
1352.35 99
1352.43 88
1352.51 79
1352.60 72
1352.68 65
1352.77 58
1352.85 50
1352.94 44
1353.02 40
1353.10 39
1353.19 41
1353.27 45
1353.36 50
1353.44 53
1353.53 52
1353.61 48
1353.69 41
1353.78 34
1353.86 28
1353.95 25
1354.03 25
1354.12 28
1354.20 31
1354.28 33
1354.37 32
1354.45 28
1354.54 22
1354.62 15
1354.71 9
1354.79 6
1354.87 6
1354.96 11
1355.04 18
1355.13 27
1355.21 37
1355.30 45
1355.38 50
1355.46 54
1355.55 54
1355.63 52
1355.72 47
1355.80 39
1355.89 31
1355.97 23
1356.05 16
1356.14 10
1356.22 4
1356.31 0
1356.39 0
1356.48 0
1356.56 0
1356.65 0
1356.73 0
1356.81 0
1356.90 0
1356.98 4
1357.07 24
1357.15 46
1357.24 68
1357.32 86
1357.40 99
1357.49 104
1357.57 102
1357.66 95
1357.74 84
1357.83 72
1357.91 63
1358.00 59
1358.08 61
1358.16 70
1358.25 85
1358.33 104
1358.42 125
1358.50 145
1358.59 160
1358.67 171
1358.75 176
1358.84 178
1358.92 176
1359.01 173
1359.09 171
1359.18 169
1359.26 167
1359.35 164
1359.43 160
1359.51 156
1359.60 151
1359.68 146
1359.77 143
1359.85 141
1359.94 141
1360.02 143
1360.11 144
1360.19 145
1360.27 147
1360.36 148
1360.44 151
1360.53 156
1360.61 165
1360.70 178
1360.78 194
1360.87 213
1360.95 232
1361.04 248
1361.12 260
1361.20 267
1361.29 269
1361.37 266
1361.46 261
1361.54 254
1361.63 247
1361.71 241
1361.80 236
1361.88 231
1361.96 227
1362.05 224
1362.13 222
1362.22 221
1362.30 223
1362.39 228
1362.47 237
1362.56 248
1362.64 260
1362.73 272
1362.81 282
1362.89 290
1362.98 295
1363.06 297
1363.15 298
1363.23 297
1363.32 294
1363.40 289
1363.49 281
1363.57 270
1363.66 257
1363.74 242
1363.83 227
1363.91 215
1363.99 204
1364.08 196
1364.16 189
1364.25 184
1364.33 179
1364.42 173
1364.50 166
1364.59 160
1364.67 154
1364.76 149
1364.84 146
1364.92 143
1365.01 142
1365.09 141
1365.18 141
1365.26 140
1365.35 139
1365.43 136
1365.52 130
1365.60 121
1365.69 109
1365.77 95
1365.86 81
1365.94 68
1366.03 61
1366.11 61
1366.19 68
1366.28 82
1366.36 100
1366.45 119
1366.53 137
1366.62 151
1366.70 160
1366.79 164
1366.87 163
1366.96 159
1367.04 153
1367.13 145
1367.21 136
1367.30 128
1367.38 122
1367.46 118
1367.55 116
1367.63 115
1367.72 115
1367.80 115
1367.89 115
1367.97 113
1368.06 113
1368.14 112
1368.23 112
1368.31 111
1368.40 109
1368.48 103
1368.57 92
1368.65 77
1368.74 57
1368.82 35
1368.90 14
1368.99 0
1369.07 0
1369.16 0
1369.24 0
1369.33 0
1369.41 0
1369.50 0
1369.58 0
1369.67 4
1369.75 18
1369.84 30
1369.92 38
1370.01 44
1370.09 46
1370.18 45
1370.26 41
1370.35 36
1370.43 30
1370.52 23
1370.60 16
1370.68 11
1370.77 7
1370.85 4
1370.94 4
1371.02 4
1371.11 4
1371.19 3
1371.28 2
1371.36 2
1371.45 3
1371.53 7
1371.62 14
1371.70 23
1371.79 34
1371.87 45
1371.96 55
1372.04 63
1372.13 68
1372.21 72
1372.30 74
1372.38 75
1372.47 75
1372.55 74
1372.64 75
1372.72 76
1372.81 79
1372.89 85
1372.98 93
1373.06 104
1373.14 116
1373.23 126
1373.31 133
1373.40 135
1373.48 131
1373.57 121
1373.65 107
1373.74 90
1373.82 75
1373.91 61
1373.99 53
1374.08 48
1374.16 49
1374.25 52
1374.33 59
1374.42 66
1374.50 74
1374.59 81
1374.67 88
1374.76 94
1374.84 98
1374.93 101
1375.01 103
1375.10 105
1375.18 108
1375.27 112
1375.35 119
1375.44 128
1375.52 141
1375.61 154
1375.69 168
1375.78 180
1375.86 189
1375.95 194
1376.03 194
1376.12 191
1376.20 187
1376.29 182
1376.37 178
1376.46 176
1376.54 176
1376.63 177
1376.71 178
1376.80 177
1376.88 173
1376.97 167
1377.05 158
1377.14 147
1377.22 136
1377.31 127
1377.39 120
1377.48 115
1377.56 112
1377.65 111
1377.73 112
1377.82 114
1377.90 119
1377.99 125
1378.07 133
1378.16 140
1378.24 146
1378.33 148
1378.41 147
1378.50 141
1378.58 132
1378.67 121
1378.75 112
1378.84 105
1378.92 101
1379.01 101
1379.09 104
1379.18 109
1379.26 118
1379.35 129
1379.43 143
1379.52 159
1379.60 177
1379.69 195
1379.77 210
1379.86 220
1379.94 223
1380.03 220
1380.11 209
1380.20 193
1380.28 174
1380.37 155
1380.45 139
1380.54 128
1380.62 123
1380.71 121
1380.79 123
1380.88 127
1380.96 131
1381.05 134
1381.13 134
1381.22 132
1381.30 129
1381.39 125
1381.47 123
1381.56 122
1381.65 125
1381.73 130
1381.82 137
1381.90 145
1381.99 152
1382.07 154
1382.16 151
1382.24 142
1382.33 126
1382.41 106
1382.50 82
1382.58 57
1382.67 33
1382.75 11
1382.84 0
1382.92 0
1383.01 0
1383.09 0
1383.18 0
1383.26 0
1383.35 0
1383.43 0
1383.52 6
1383.60 37
1383.69 67
1383.77 93
1383.86 113
1383.94 122
1384.03 121
1384.11 111
1384.20 94
1384.29 73
1384.37 51
1384.46 31
1384.54 16
1384.63 7
1384.71 3
1384.80 5
1384.88 10
1384.97 17
1385.05 25
1385.14 33
1385.22 41
1385.31 48
1385.39 55
1385.48 63
1385.56 70
1385.65 77
1385.73 81
1385.82 83
1385.90 81
1385.99 77
1386.08 68
1386.16 58
1386.25 47
1386.33 37
1386.42 30
1386.50 26
1386.59 26
1386.67 29
1386.76 32
1386.84 33
1386.93 31
1387.01 24
1387.10 14
1387.18 3
1387.27 0
1387.35 0
1387.44 0
1387.53 0
1387.61 0
1387.70 0
1387.78 0
1387.87 3
1387.95 9
1388.04 15
1388.12 18
1388.21 19
1388.29 17
1388.38 12
1388.46 5
1388.55 0
1388.63 0
1388.72 0
1388.81 0
1388.89 0
1388.98 0
1389.06 0
1389.15 12
1389.23 26
1389.32 39
1389.40 51
1389.49 62
1389.57 71
1389.66 81
1389.74 91
1389.83 102
1389.92 114
1390.00 126
1390.09 138
1390.17 148
1390.26 158
1390.34 165
1390.43 170
1390.51 174
1390.60 178
1390.68 181
1390.77 181
1390.85 180
1390.94 176
1391.03 169
1391.11 158
1391.20 143
1391.28 126
1391.37 106
1391.45 86
1391.54 68
1391.62 53
1391.71 44
1391.79 40
1391.88 42
1391.97 49
1392.05 59
1392.14 71
1392.22 82
1392.31 90
1392.39 95
1392.48 95
1392.56 91
1392.65 84
1392.73 74
1392.82 63
1392.91 53
1392.99 45
1393.08 40
1393.16 39
1393.25 40
1393.33 45
1393.42 51
1393.50 58
1393.59 63
1393.67 66
1393.76 66
1393.85 63
1393.93 57
1394.02 51
1394.10 46
1394.19 45
1394.27 49
1394.36 59
1394.44 72
1394.53 87
1394.62 102
1394.70 115
1394.79 127
1394.87 135
1394.96 141
1395.04 144
1395.13 145
1395.21 143
1395.30 137
1395.39 127
1395.47 115
1395.56 102
1395.64 90
1395.73 81
1395.81 75
1395.90 73
1395.98 74
1396.07 75
1396.16 75
1396.24 74
1396.33 70
1396.41 67
1396.50 65
1396.58 67
1396.67 73
1396.75 83
1396.84 97
1396.93 112
1397.01 128
1397.10 140
1397.18 150
1397.27 155
1397.35 156
1397.44 153
1397.53 148
1397.61 141
1397.70 133
1397.78 126
1397.87 119
1397.95 113
1398.04 106
1398.12 100
1398.21 92
1398.30 84
1398.38 75
1398.47 66
1398.55 58
1398.64 51
1398.72 47
1398.81 44
1398.90 42
1398.98 42
1399.07 43
1399.15 44
1399.24 45
1399.32 47
1399.41 49
1399.50 50
1399.58 49
1399.67 46
1399.75 40
1399.84 32
1399.92 21
1400.01 10
1400.09 0
1400.18 0
1400.27 0
1400.35 0
1400.44 0
1400.52 0
1400.61 8
1400.69 18
1400.78 29
1400.87 39
1400.95 48
1401.04 55
1401.12 59
1401.21 60
1401.29 57
1401.38 51
1401.47 42
1401.55 32
1401.64 22
1401.72 12
1401.81 3
1401.90 0
1401.98 0
1402.07 0
1402.15 0
1402.24 0
1402.32 0
1402.41 0
1402.50 0
1402.58 0
1402.67 10
1402.75 27
1402.84 47
1402.92 67
1403.01 86
1403.10 101
1403.18 111
1403.27 113
1403.35 109
1403.44 102
1403.52 94
1403.61 88
1403.70 87
1403.78 92
1403.87 101
1403.95 113
1404.04 125
1404.13 135
1404.21 140
1404.30 141
1404.38 139
1404.47 136
1404.55 134
1404.64 135
1404.73 139
1404.81 144
1404.90 150
1404.98 154
1405.07 156
1405.16 155
1405.24 150
1405.33 144
1405.41 137
1405.50 131
1405.59 127
1405.67 126
1405.76 128
1405.84 134
1405.93 141
1406.01 149
1406.10 156
1406.19 162
1406.27 165
1406.36 166
1406.44 164
1406.53 160
1406.62 155
1406.70 149
1406.79 143
1406.87 138
1406.96 134
1407.05 132
1407.13 131
1407.22 132
1407.30 137
1407.39 144
1407.47 156
1407.56 169
1407.65 183
1407.73 198
1407.82 210
1407.90 218
1407.99 220
1408.08 218
1408.16 210
1408.25 200
1408.33 188
1408.42 178
1408.51 171
1408.59 167
1408.68 166
1408.76 168
1408.85 170
1408.94 173
1409.02 177
1409.11 181
1409.19 186
1409.28 194
1409.37 204
1409.45 217
1409.54 231
1409.62 246
1409.71 259
1409.80 269
1409.88 276
1409.97 278
1410.05 276
1410.14 271
1410.23 264
1410.31 256
1410.40 248
1410.48 240
1410.57 232
1410.66 224
1410.74 215
1410.83 206
1410.91 196
1411.00 187
1411.09 180
1411.17 177
1411.26 178
1411.34 182
1411.43 188
1411.52 193
1411.60 196
1411.69 194
1411.77 188
1411.86 179
1411.95 169
1412.03 161
1412.12 156
1412.20 153
1412.29 151
1412.38 147
1412.46 141
1412.55 133
1412.64 122
1412.72 111
1412.81 104
1412.89 101
1412.98 103
1413.07 108
1413.15 113
1413.24 115
1413.32 112
1413.41 104
1413.50 90
1413.58 73
1413.67 57
1413.75 43
1413.84 32
1413.93 24
1414.01 21
1414.10 22
1414.18 28
1414.27 36
1414.36 48
1414.44 62
1414.53 77
1414.62 93
1414.70 107
1414.79 121
1414.87 133
1414.96 144
1415.05 152
1415.13 157
1415.22 160
1415.30 158
1415.39 152
1415.48 142
1415.56 129
1415.65 114
1415.74 99
1415.82 85
1415.91 73
1415.99 63
1416.08 55
1416.17 49
1416.25 43
1416.34 36
1416.43 30
1416.51 26
1416.60 23
1416.68 21
1416.77 21
1416.86 23
1416.94 27
1417.03 31
1417.11 37
1417.20 44
1417.29 55
1417.37 70
1417.46 89
1417.55 110
1417.63 131
1417.72 149
1417.80 160
1417.89 163
1417.98 156
1418.06 140
1418.15 120
1418.24 97
1418.32 75
1418.41 57
1418.49 45
1418.58 39
1418.67 39
1418.75 43
1418.84 50
1418.93 57
1419.01 64
1419.10 68
1419.18 68
1419.27 63
1419.36 55
1419.44 44
1419.53 33
1419.62 23
1419.70 16
1419.79 12
1419.88 12
1419.96 12
1420.05 11
1420.13 8
1420.22 2
1420.31 0
1420.39 0
1420.48 0
1420.57 0
1420.65 0
1420.74 0
1420.82 0
1420.91 8
1421.00 16
1421.08 24
1421.17 32
1421.26 43
1421.34 55
1421.43 67
1421.52 76
1421.60 80
1421.69 77
1421.77 67
1421.86 54
1421.95 41
1422.03 31
1422.12 28
1422.21 33
1422.29 46
1422.38 62
1422.47 80
1422.55 95
1422.64 106
1422.72 113
1422.81 114
1422.90 113
1422.98 110
1423.07 108
1423.16 108
1423.24 110
1423.33 114
1423.42 118
1423.50 120
1423.59 120
1423.68 116
1423.76 108
1423.85 97
1423.93 86
1424.02 75
1424.11 69
1424.19 68
1424.28 74
1424.37 86
1424.45 99
1424.54 112
1424.63 119
1424.71 118
1424.80 107
1424.89 88
1424.97 64
1425.06 41
1425.14 22
1425.23 10
1425.32 7
1425.40 12
1425.49 20
1425.58 28
1425.66 32
1425.75 29
1425.84 19
1425.92 6
1426.01 0
1426.10 0
1426.18 0
1426.27 0
1426.36 0
1426.44 0
1426.53 0
1426.61 4
1426.70 10
1426.79 15
1426.87 20
1426.96 26
1427.05 34
1427.13 43
1427.22 51
1427.31 57
1427.39 59
1427.48 56
1427.57 50
1427.65 42
1427.74 34
1427.83 27
1427.91 22
1428.00 20
1428.09 20
1428.17 21
1428.26 22
1428.35 23
1428.43 25
1428.52 28
1428.61 32
1428.69 38
1428.78 45
1428.87 53
1428.95 59
1429.04 63
1429.12 64
1429.21 62
1429.30 58
1429.38 53
1429.47 48
1429.56 47
1429.64 49
1429.73 56
1429.82 68
1429.90 82
1429.99 99
1430.08 118
1430.16 136
1430.25 153
1430.34 169
1430.42 185
1430.51 198
1430.60 210
1430.68 219
1430.77 225
1430.86 229
1430.94 228
1431.03 225
1431.12 217
1431.20 205
1431.29 190
1431.38 172
1431.46 152
1431.55 133
1431.64 116
1431.72 103
1431.81 97
1431.90 96
1431.98 100
1432.07 107
1432.16 115
1432.24 121
1432.33 124
1432.42 121
1432.50 114
1432.59 103
1432.68 90
1432.76 77
1432.85 66
1432.94 59
1433.02 56
1433.11 57
1433.20 60
1433.28 65
1433.37 71
1433.46 78
1433.54 85
1433.63 93
1433.72 102
1433.80 114
1433.89 127
1433.98 142
1434.06 156
1434.15 170
1434.24 181
1434.32 191
1434.41 197
1434.50 199
1434.58 197
1434.67 193
1434.76 187
1434.85 180
1434.93 174
1435.02 167
1435.11 160
1435.19 151
1435.28 137
1435.37 119
1435.45 97
1435.54 75
1435.63 55
1435.71 40
1435.80 33
1435.89 33
1435.97 39
1436.06 48
1436.15 56
1436.23 61
1436.32 62
1436.41 60
1436.49 55
1436.58 50
1436.67 47
1436.75 44
1436.84 42
1436.93 39
1437.01 34
1437.10 27
1437.19 19
1437.28 10
1437.36 2
1437.45 0
1437.54 0
1437.62 7
1437.71 17
1437.80 29
1437.88 40
1437.97 47
1438.06 47
1438.14 43
1438.23 35
1438.32 26
1438.40 21
1438.49 21
1438.58 27
1438.67 39
1438.75 52
1438.84 64
1438.93 72
1439.01 73
1439.10 70
1439.19 63
1439.27 58
1439.36 58
1439.45 64
1439.53 78
1439.62 99
1439.71 123
1439.79 148
1439.88 172
1439.97 191
1440.06 205
1440.14 211
1440.23 210
1440.32 203
1440.40 190
1440.49 173
1440.58 152
1440.66 131
1440.75 109
1440.84 89
1440.92 73
1441.01 60
1441.10 52
1441.19 49
1441.27 50
1441.36 54
1441.45 59
1441.53 63
1441.62 64
1441.71 63
1441.79 58
1441.88 52
1441.97 46
1442.06 41
1442.14 38
1442.23 38
1442.32 39
1442.40 42
1442.49 45
1442.58 48
1442.66 50
1442.75 51
1442.84 50
1442.92 46
1443.01 39
1443.10 30
1443.19 20
1443.27 9
1443.36 0
1443.45 0
1443.53 0
1443.62 0
1443.71 0
1443.80 0
1443.88 0
1443.97 0
1444.06 0
1444.14 5
1444.23 18
1444.32 32
1444.40 48
1444.49 63
1444.58 75
1444.67 84
1444.75 89
1444.84 91
1444.93 89
1445.01 84
1445.10 77
1445.19 68
1445.27 57
1445.36 44
1445.45 31
1445.54 17
1445.62 5
1445.71 0
1445.80 0
1445.88 0
1445.97 0
1446.06 0
1446.15 0
1446.23 13
1446.32 30
1446.41 51
1446.49 72
1446.58 92
1446.67 107
1446.76 116
1446.84 116
1446.93 109
1447.02 96
1447.10 81
1447.19 67
1447.28 57
1447.37 53
1447.45 55
1447.54 62
1447.63 74
1447.71 89
1447.80 103
1447.89 117
1447.98 128
1448.06 136
1448.15 141
1448.24 143
1448.32 143
1448.41 141
1448.50 139
1448.59 137
1448.67 136
1448.76 137
1448.85 141
1448.93 146
1449.02 154
1449.11 162
1449.20 170
1449.28 177
1449.37 181
1449.46 184
1449.54 186
1449.63 187
1449.72 187
1449.81 187
1449.89 189
1449.98 193
1450.07 200
1450.16 209
1450.24 221
1450.33 235
1450.42 249
1450.50 261
1450.59 270
1450.68 276
1450.77 280
1450.85 283
1450.94 286
1451.03 291
1451.11 298
1451.20 306
1451.29 314
1451.38 320
1451.46 324
1451.55 323
1451.64 318
1451.73 307
1451.81 293
1451.90 275
1451.99 256
1452.07 236
1452.16 216
1452.25 197
1452.34 180
1452.42 164
1452.51 151
1452.60 140
1452.69 131
1452.77 126
1452.86 125
1452.95 129
1453.03 137
1453.12 150
1453.21 166
1453.30 185
1453.38 202
1453.47 216
1453.56 226
1453.65 232
1453.73 235
1453.82 236
1453.91 235
1454.00 235
1454.08 234
1454.17 232
1454.26 226
1454.34 218
1454.43 208
1454.52 196
1454.61 184
1454.69 173
1454.78 165
1454.87 160
1454.96 159
1455.04 162
1455.13 168
1455.22 175
1455.31 184
1455.39 191
1455.48 194
1455.57 190
1455.66 181
1455.74 165
1455.83 146
1455.92 126
1456.00 109
1456.09 96
1456.18 90
1456.27 88
1456.35 90
1456.44 93
1456.53 95
1456.62 94
1456.70 89
1456.79 82
1456.88 73
1456.97 64
1457.05 57
1457.14 54
1457.23 53
1457.32 56
1457.40 62
1457.49 69
1457.58 76
1457.67 82
1457.75 85
1457.84 84
1457.93 79
1458.02 68
1458.10 54
1458.19 38
1458.28 21
1458.37 5
1458.45 0
1458.54 0
1458.63 0
1458.72 0
1458.80 0
1458.89 0
1458.98 0
1459.07 0
1459.15 0
1459.24 3
1459.33 12
1459.42 26
1459.50 43
1459.59 62
1459.68 81
1459.77 98
1459.85 112
1459.94 121
1460.03 126
1460.12 130
1460.20 133
1460.29 136
1460.38 138
1460.47 140
1460.55 141
1460.64 141
1460.73 139
1460.82 136
1460.90 134
1460.99 131
1461.08 128
1461.17 124
1461.25 117
1461.34 107
1461.43 95
1461.52 80
1461.60 65
1461.69 52
1461.78 43
1461.87 37
1461.95 36
1462.04 38
1462.13 44
1462.22 53
1462.30 66
1462.39 83
1462.48 105
1462.57 130
1462.65 155
1462.74 178
1462.83 198
1462.92 211
1463.00 219
1463.09 223
1463.18 225
1463.27 228
1463.36 234
1463.44 242
1463.53 250
1463.62 257
1463.71 260
1463.79 257
1463.88 250
1463.97 241
1464.06 231
1464.14 225
1464.23 224
1464.32 229
1464.41 240
1464.49 253
1464.58 267
1464.67 280
1464.76 291
1464.85 298
1464.93 302
1465.02 305
1465.11 306
1465.20 308
1465.28 309
1465.37 310
1465.46 309
1465.55 305
1465.63 298
1465.72 288
1465.81 275
1465.90 259
1465.99 242
1466.07 225
1466.16 209
1466.25 195
1466.34 183
1466.42 173
1466.51 163
1466.60 152
1466.69 139
1466.77 124
1466.86 105
1466.95 87
1467.04 70
1467.13 56
1467.21 46
1467.30 40
1467.39 39
1467.48 41
1467.56 43
1467.65 46
1467.74 46
1467.83 44
1467.92 39
1468.00 32
1468.09 21
1468.18 9
1468.27 0
1468.35 0
1468.44 0
1468.53 0
1468.62 0
1468.70 0
1468.79 0
1468.88 3
1468.97 9
1469.06 13
1469.14 15
1469.23 15
1469.32 16
1469.41 20
1469.50 30
1469.58 43
1469.67 59
1469.76 73
1469.85 84
1469.93 88
1470.02 87
1470.11 80
1470.20 70
1470.29 63
1470.37 60
1470.46 65
1470.55 76
1470.64 92
1470.72 111
1470.81 129
1470.90 143
1470.99 150
1471.08 151
1471.16 145
1471.25 135
1471.34 122
1471.43 108
1471.52 97
1471.60 89
1471.69 86
1471.78 86
1471.87 89
1471.95 91
1472.04 92
1472.13 90
1472.22 87
1472.31 82
1472.39 77
1472.48 73
1472.57 70
1472.66 68
1472.75 66
1472.83 65
1472.92 65
1473.01 68
1473.10 75
1473.18 87
1473.27 102
1473.36 117
1473.45 130
1473.54 138
1473.62 138
1473.71 132
1473.80 122
1473.89 109
1473.98 98
1474.06 89
1474.15 84
1474.24 80
1474.33 77
1474.42 73
1474.50 66
1474.59 56
1474.68 43
1474.77 29
1474.86 14
1474.94 0
1475.03 0
1475.12 0
1475.21 0
1475.30 0
1475.38 0
1475.47 0
1475.56 0
1475.65 5
1475.74 14
1475.82 22
1475.91 27
1476.00 28
1476.09 27
1476.18 25
1476.26 23
1476.35 21
1476.44 20
1476.53 21
1476.62 23
1476.70 27
1476.79 32
1476.88 41
1476.97 52
1477.06 66
1477.14 83
1477.23 102
1477.32 121
1477.41 138
1477.50 152
1477.58 161
1477.67 164
1477.76 163
1477.85 158
1477.94 152
1478.02 147
1478.11 145
1478.20 147
1478.29 154
1478.38 166
1478.46 180
1478.55 195
1478.64 208
1478.73 220
1478.82 228
1478.90 235
1478.99 240
1479.08 245
1479.17 251
1479.26 256
1479.35 261
1479.43 262
1479.52 261
1479.61 258
1479.70 252
1479.79 245
1479.87 238
1479.96 231
1480.05 226
1480.14 222
1480.23 217
1480.31 210
1480.40 200
1480.49 190
1480.58 179
1480.67 169
1480.76 162
1480.84 160
1480.93 163
1481.02 172
1481.11 185
1481.20 200
1481.28 214
1481.37 225
1481.46 230
1481.55 229
1481.64 220
1481.72 206
1481.81 188
1481.90 170
1481.99 154
1482.08 143
1482.17 136
1482.25 134
1482.34 134
1482.43 137
1482.52 140
1482.61 143
1482.69 145
1482.78 147
1482.87 147
1482.96 144
1483.05 138
1483.14 127
1483.22 112
1483.31 95
1483.40 76
1483.49 57
1483.58 41
1483.66 28
1483.75 20
1483.84 19
1483.93 25
1484.02 37
1484.11 56
1484.19 80
1484.28 106
1484.37 131
1484.46 154
1484.55 172
1484.64 183
1484.72 187
1484.81 182
1484.90 170
1484.99 151
1485.08 127
1485.17 99
1485.25 71
1485.34 46
1485.43 27
1485.52 17
1485.61 16
1485.69 25
1485.78 42
1485.87 65
1485.96 91
1486.05 119
1486.14 144
1486.22 167
1486.31 184
1486.40 195
1486.49 197
1486.58 190
1486.67 173
1486.75 149
1486.84 119
1486.93 89
1487.02 63
1487.11 44
1487.20 34
1487.28 34
1487.37 41
1487.46 49
1487.55 55
1487.64 55
1487.73 46
1487.81 31
1487.90 12
1487.99 0
1488.08 0
1488.17 0
1488.26 0
1488.34 0
1488.43 0
1488.52 8
1488.61 23
1488.70 35
1488.79 43
1488.87 48
1488.96 49
1489.05 46
1489.14 40
1489.23 32
1489.32 22
1489.41 10
1489.49 0
1489.58 0
1489.67 0
1489.76 0
1489.85 0
1489.94 0
1490.02 0
1490.11 0
1490.20 4
1490.29 17
1490.38 30
1490.47 41
1490.55 50
1490.64 58
1490.73 64
1490.82 67
1490.91 67
1491.00 62
1491.09 53
1491.17 40
1491.26 24
1491.35 9
1491.44 0
1491.53 0
1491.62 0
1491.70 0
1491.79 0
1491.88 2
1491.97 12
1492.06 21
1492.15 29
1492.23 36
1492.32 41
1492.41 47
1492.50 52
1492.59 59
1492.68 66
1492.77 74
1492.85 84
1492.94 97
1493.03 110
1493.12 123
1493.21 135
1493.30 144
1493.39 149
1493.47 147
1493.56 141
1493.65 130
1493.74 117
1493.83 105
1493.92 94
1494.01 86
1494.09 81
1494.18 79
1494.27 77
1494.36 75
1494.45 71
1494.54 66
1494.62 61
1494.71 57
1494.80 54
1494.89 53
1494.98 56
1495.07 62
1495.16 70
1495.24 79
1495.33 90
1495.42 101
1495.51 110
1495.60 118
1495.69 123
1495.78 126
1495.86 126
1495.95 123
1496.04 118
1496.13 113
1496.22 108
1496.31 104
1496.40 102
1496.48 101
1496.57 102
1496.66 103
1496.75 105
1496.84 106
1496.93 108
1497.02 111
1497.11 114
1497.19 117
1497.28 120
1497.37 122
1497.46 123
1497.55 122
1497.64 120
1497.73 115
1497.81 109
1497.90 99
1497.99 86
1498.08 69
1498.17 50
1498.26 31
1498.35 13
1498.43 0
1498.52 0
1498.61 0
1498.70 8
1498.79 25
1498.88 46
1498.97 69
1499.06 92
1499.14 113
1499.23 131
1499.32 145
1499.41 156
1499.50 163
1499.59 168
1499.68 170
1499.77 170
1499.85 169
1499.94 169
1500.03 168
1500.12 169
1500.21 169
1500.30 170
1500.39 172
1500.47 175
1500.56 178
1500.65 183
1500.74 190
1500.83 199
1500.92 209
1501.01 219
1501.10 227
1501.18 231
1501.27 230
1501.36 223
1501.45 211
1501.54 195
1501.63 180
1501.72 168
1501.81 162
1501.89 165
1501.98 175
1502.07 191
1502.16 209
1502.25 225
1502.34 238
1502.43 245
1502.52 247
1502.60 244
1502.69 239
1502.78 232
1502.87 224
1502.96 215
1503.05 203
1503.14 189
1503.23 172
1503.32 155
1503.40 139
1503.49 126
1503.58 119
1503.67 118
1503.76 123
1503.85 133
1503.94 144
1504.03 155
1504.11 164
1504.20 169
1504.29 169
1504.38 165
1504.47 159
1504.56 150
1504.65 142
1504.74 134
1504.83 128
1504.91 122
1505.00 117
1505.09 112
1505.18 107
1505.27 101
1505.36 95
1505.45 90
1505.54 86
1505.63 85
1505.71 87
1505.80 92
1505.89 99
1505.98 108
1506.07 117
1506.16 126
1506.25 134
1506.34 141
1506.43 149
1506.51 158
1506.60 171
1506.69 187
1506.78 204
1506.87 221
1506.96 236
1507.05 248
1507.14 256
1507.23 262
1507.31 267
1507.40 273
1507.49 280
1507.58 288
1507.67 295
1507.76 297
1507.85 295
1507.94 287
1508.03 273
1508.11 256
1508.20 237
1508.29 220
1508.38 206
1508.47 197
1508.56 191
1508.65 190
1508.74 193
1508.83 197
1508.92 201
1509.00 205
1509.09 208
1509.18 210
1509.27 210
1509.36 209
1509.45 206
1509.54 203
1509.63 199
1509.72 194
1509.81 189
1509.89 186
1509.98 186
1510.07 189
1510.16 196
1510.25 204
1510.34 212
1510.43 217
1510.52 218
1510.61 214
1510.70 203
1510.78 190
1510.87 175
1510.96 162
1511.05 153
1511.14 150
1511.23 154
1511.32 163
1511.41 176
1511.50 190
1511.59 205
1511.67 217
1511.76 227
1511.85 233
1511.94 237
1512.03 237
1512.12 234
1512.21 227
1512.30 218
1512.39 207
1512.48 194
1512.57 181
1512.65 170
1512.74 161
1512.83 156
1512.92 156
1513.01 159
1513.10 165
1513.19 172
1513.28 180
1513.37 186
1513.46 191
1513.55 194
1513.63 197
1513.72 200
1513.81 204
1513.90 210
1513.99 218
1514.08 228
1514.17 236
1514.26 243
1514.35 246
1514.44 245
1514.53 240
1514.61 231
1514.70 221
1514.79 211
1514.88 200
1514.97 188
1515.06 174
1515.15 156
1515.24 133
1515.33 106
1515.42 78
1515.51 50
1515.60 27
1515.68 11
1515.77 3
1515.86 0
1515.95 2
1516.04 5
1516.13 7
1516.22 8
1516.31 6
1516.40 2
1516.49 0
1516.58 0
1516.67 0
1516.76 0
1516.84 0
1516.93 0
1517.02 3
1517.11 11
1517.20 18
1517.29 26
1517.38 33
1517.47 39
1517.56 44
1517.65 50
1517.74 55
1517.83 60
1517.91 64
1518.00 66
1518.09 66
1518.18 64
1518.27 61
1518.36 57
1518.45 54
1518.54 52
1518.63 53
1518.72 56
1518.81 61
1518.90 70
1518.99 83
1519.08 98
1519.16 118
1519.25 139
1519.34 159
1519.43 176
1519.52 188
1519.61 193
1519.70 193
1519.79 186
1519.88 175
1519.97 162
1520.06 149
1520.15 138
1520.24 128
1520.33 120
1520.41 112
1520.50 104
1520.59 94
1520.68 84
1520.77 75
1520.86 67
1520.95 61
1521.04 59
1521.13 60
1521.22 64
1521.31 71
1521.40 79
1521.49 88
1521.58 96
1521.67 101
1521.75 102
1521.84 98
1521.93 87
1522.02 71
1522.11 51
1522.20 31
1522.29 11
1522.38 0
1522.47 0
1522.56 0
1522.65 0
1522.74 0
1522.83 0
1522.92 0
1523.01 6
1523.10 10
1523.18 12
1523.27 13
1523.36 12
1523.45 10
1523.54 8
1523.63 7
1523.72 5
1523.81 5
1523.90 5
1523.99 8
1524.08 12
1524.17 19
1524.26 27
1524.35 35
1524.44 44
1524.53 53
1524.62 61
1524.70 68
1524.79 75
1524.88 83
1524.97 94
1525.06 106
1525.15 120
1525.24 135
1525.33 150
1525.42 162
1525.51 170
1525.60 172
1525.69 168
1525.78 160
1525.87 148
1525.96 135
1526.05 123
1526.14 112
1526.23 104
1526.31 98
1526.40 94
1526.49 92
1526.58 92
1526.67 95
1526.76 100
1526.85 105
1526.94 110
1527.03 111
1527.12 109
1527.21 103
1527.30 93
1527.39 81
1527.48 67
1527.57 54
1527.66 42
1527.75 31
1527.84 22
1527.93 14
1528.02 7
1528.10 1
1528.19 0
1528.28 0
1528.37 0
1528.46 0
1528.55 0
1528.64 0
1528.73 0
1528.82 0
1528.91 6
1529.00 18
1529.09 28
1529.18 33
1529.27 32
1529.36 26
1529.45 15
1529.54 3
1529.63 0
1529.72 0
1529.81 0
1529.90 0
1529.99 0
1530.08 0
1530.17 9
1530.25 18
1530.34 26
1530.43 33
1530.52 37
1530.61 40
1530.70 41
1530.79 42
1530.88 41
1530.97 40
1531.06 39
1531.15 38
1531.24 38
1531.33 38
1531.42 40
1531.51 41
1531.60 40
1531.69 37
1531.78 31
1531.87 23
1531.96 13
1532.05 2
1532.14 0
1532.23 0
1532.32 0
1532.41 0
1532.50 0
1532.59 5
1532.67 19
1532.76 34
1532.85 48
1532.94 60
1533.03 71
1533.12 81
1533.21 89
1533.30 95
1533.39 99
1533.48 100
1533.57 98
1533.66 93
1533.75 85
1533.84 76
1533.93 69
1534.02 64
1534.11 62
1534.20 62
1534.29 64
1534.38 66
1534.47 66
1534.56 65
1534.65 63
1534.74 61
1534.83 59
1534.92 57
1535.01 54
1535.10 51
1535.19 46
1535.28 39
1535.37 33
1535.46 28
1535.55 27
1535.64 29
1535.73 36
1535.81 46
1535.90 59
1535.99 72
1536.08 84
1536.17 94
1536.26 103
1536.35 109
1536.44 113
1536.53 116
1536.62 118
1536.71 120
1536.80 121
1536.89 122
1536.98 123
1537.07 124
1537.16 126
1537.25 127
1537.34 127
1537.43 125
1537.52 123
1537.61 119
1537.70 115
1537.79 113
1537.88 113
1537.97 117
1538.06 123
1538.15 131
1538.24 139
1538.33 143
1538.42 143
1538.51 139
1538.60 130
1538.69 121
1538.78 114
1538.87 111
1538.96 114
1539.05 123
1539.14 135
1539.23 147
1539.32 157
1539.41 162
1539.50 162
1539.59 158
1539.68 152
1539.77 146
1539.86 143
1539.95 142
1540.04 145
1540.13 149
1540.22 155
1540.31 162
1540.40 170
1540.49 177
1540.58 184
1540.67 188
1540.76 185
1540.85 175
1540.94 157
1541.03 132
1541.12 102
1541.21 73
1541.30 47
1541.39 29
1541.48 21
1541.57 22
1541.65 30
1541.74 42
1541.83 55
1541.92 64
1542.01 69
1542.10 68
1542.19 66
1542.28 64
1542.37 67
1542.46 76
1542.55 91
1542.64 113
1542.73 138
1542.82 162
1542.91 184
1543.00 201
1543.09 213
1543.18 221
1543.27 228
1543.36 233
1543.45 239
1543.54 246
1543.63 253
1543.72 260
1543.81 265
1543.90 268
1543.99 268
1544.08 265
1544.17 258
1544.26 249
1544.35 236
1544.44 221
1544.53 202
1544.62 180
1544.71 154
1544.80 125
1544.89 93
1544.98 61
1545.07 29
1545.16 1
1545.25 0
1545.34 0
1545.43 0
1545.52 0
1545.61 0
1545.70 0
1545.79 0
1545.88 1
1545.97 19
1546.06 35
1546.15 48
1546.24 58
1546.34 65
1546.43 71
1546.52 77
1546.61 83
1546.70 90
1546.79 98
1546.88 107
1546.97 115
1547.06 122
1547.15 129
1547.24 135
1547.33 139
1547.42 141
1547.51 140
1547.60 136
1547.69 129
1547.78 119
1547.87 107
1547.96 93
1548.05 79
1548.14 63
1548.23 45
1548.32 26
1548.41 7
1548.50 0
1548.59 0
1548.68 0
1548.77 0
1548.86 0
1548.95 0
1549.04 0
1549.13 2
1549.22 15
1549.31 26
1549.40 34
1549.49 40
1549.58 46
1549.67 53
1549.76 62
1549.85 73
1549.94 84
1550.03 91
1550.12 96
1550.21 96
1550.30 94
1550.39 90
1550.48 86
1550.57 84
1550.66 82
1550.75 80
1550.84 77
1550.93 72
1551.02 65
1551.11 56
1551.20 47
1551.29 39
1551.38 34
1551.47 33
1551.56 37
1551.65 45
1551.74 58
1551.83 74
1551.92 93
1552.01 115
1552.10 138
1552.20 163
1552.29 187
1552.38 210
1552.47 229
1552.56 244
1552.65 252
1552.74 253
1552.83 249
1552.92 241
1553.01 230
1553.10 219
1553.19 211
1553.28 205
1553.37 203
1553.46 204
1553.55 205
1553.64 204
1553.73 202
1553.82 195
1553.91 186
1554.00 176
1554.09 168
1554.18 163
1554.27 164
1554.36 170
1554.45 179
1554.54 188
1554.63 194
1554.72 196
1554.81 193
1554.90 185
1554.99 177
1555.08 171
1555.17 169
1555.26 170
1555.36 174
1555.45 179
1555.54 185
1555.63 189
1555.72 192
1555.81 194
1555.90 196
1555.99 197
1556.08 195
1556.17 191
1556.26 181
1556.35 168
1556.44 153
1556.53 140
1556.62 130
1556.71 129
1556.80 135
1556.89 148
1556.98 165
1557.07 181
1557.16 193
1557.25 196
1557.34 192
1557.43 181
1557.52 166
1557.61 149
1557.70 135
1557.80 125
1557.89 120
1557.98 120
1558.07 124
1558.16 132
1558.25 140
1558.34 148
1558.43 153
1558.52 154
1558.61 151
1558.70 144
1558.79 132
1558.88 116
1558.97 99
1559.06 82
1559.15 67
1559.24 55
1559.33 49
1559.42 49
1559.51 55
1559.60 65
1559.69 77
1559.78 89
1559.88 100
1559.97 107
1560.06 109
1560.15 108
1560.24 102
1560.33 92
1560.42 79
1560.51 64
1560.60 48
1560.69 31
1560.78 16
1560.87 3
1560.96 0
1561.05 0
1561.14 0
1561.23 0
1561.32 0
1561.41 0
1561.50 1
1561.59 1
1561.68 1
1561.78 0
1561.87 2
1561.96 7
1562.05 15
1562.14 28
1562.23 44
1562.32 61
1562.41 78
1562.50 94
1562.59 106
1562.68 114
1562.77 116
1562.86 114
1562.95 109
1563.04 103
1563.13 97
1563.22 93
1563.31 90
1563.41 89
1563.50 87
1563.59 83
1563.68 77
1563.77 69
1563.86 59
1563.95 49
1564.04 41
1564.13 38
1564.22 41
1564.31 51
1564.40 66
1564.49 86
1564.58 107
1564.67 127
1564.76 144
1564.85 157
1564.95 165
1565.04 169
1565.13 170
1565.22 169
1565.31 167
1565.40 164
1565.49 163
1565.58 163
1565.67 167
1565.76 174
1565.85 185
1565.94 197
1566.03 209
1566.12 218
1566.21 222
1566.30 219
1566.40 209
1566.49 193
1566.58 174
1566.67 155
1566.76 141
1566.85 133
1566.94 135
1567.03 146
1567.12 164
1567.21 188
1567.30 213
1567.39 236
1567.48 254
1567.57 267
1567.66 273
1567.76 273
1567.85 270
1567.94 265
1568.03 260
1568.12 256
1568.21 255
1568.30 256
1568.39 257
1568.48 257
1568.57 255
1568.66 251
1568.75 244
1568.84 237
1568.93 231
1569.03 229
1569.12 234
1569.21 244
1569.30 260
1569.39 280
1569.48 304
1569.57 327
1569.66 348
1569.75 364
1569.84 373
1569.93 376
1570.02 371
1570.11 360
1570.21 343
1570.30 325
1570.39 306
1570.48 288
1570.57 273
1570.66 260
1570.75 249
1570.84 237
1570.93 225
1571.02 211
1571.11 196
1571.20 179
1571.29 164
1571.39 151
1571.48 143
1571.57 141
1571.66 147
1571.75 161
1571.84 181
1571.93 207
1572.02 233
1572.11 258
1572.20 279
1572.29 295
1572.38 305
1572.47 310
1572.57 310
1572.66 310
1572.75 308
1572.84 307
1572.93 304
1573.02 298
1573.11 289
1573.20 275
1573.29 259
1573.38 241
1573.47 225
1573.57 215
1573.66 211
1573.75 214
1573.84 221
1573.93 228
1574.02 233
1574.11 232
1574.20 224
1574.29 210
1574.38 193
1574.47 175
1574.56 159
1574.66 146
1574.75 137
1574.84 130
1574.93 126
1575.02 123
1575.11 120
1575.20 117
1575.29 113
1575.38 109
1575.47 105
1575.56 100
1575.66 96
1575.75 94
1575.84 92
1575.93 91
1576.02 91
1576.11 93
1576.20 95
1576.29 99
1576.38 105
1576.47 111
1576.56 119
1576.66 126
1576.75 133
1576.84 139
1576.93 142
1577.02 144
1577.11 145
1577.20 146
1577.29 148
1577.38 150
1577.47 151
1577.57 148
1577.66 140
1577.75 123
1577.84 96
1577.93 62
1578.02 23
1578.11 0
1578.20 0
1578.29 0
1578.38 0
1578.48 0
1578.57 0
1578.66 0
1578.75 0
1578.84 22
1578.93 45
1579.02 62
1579.11 74
1579.20 81
1579.29 85
1579.39 89
1579.48 95
1579.57 103
1579.66 113
1579.75 125
1579.84 138
1579.93 150
1580.02 162
1580.11 174
1580.20 187
1580.30 203
1580.39 220
1580.48 238
1580.57 255
1580.66 269
1580.75 277
1580.84 281
1580.93 280
1581.02 276
1581.12 271
1581.21 266
1581.30 262
1581.39 260
1581.48 259
1581.57 260
1581.66 265
1581.75 273
1581.84 283
1581.94 296
1582.03 307
1582.12 315
1582.21 316
1582.30 311
1582.39 299
1582.48 282
1582.57 264
1582.66 247
1582.76 232
1582.85 220
1582.94 211
1583.03 204
1583.12 199
1583.21 194
1583.30 192
1583.39 190
1583.48 191
1583.58 194
1583.67 199
1583.76 206
1583.85 215
1583.94 226
1584.03 238
1584.12 251
1584.21 261
1584.30 269
1584.40 271
1584.49 269
1584.58 262
1584.67 250
1584.76 236
1584.85 222
1584.94 209
1585.03 198
1585.13 190
1585.22 185
1585.31 183
1585.40 184
1585.49 188
1585.58 194
1585.67 201
1585.76 209
1585.86 216
1585.95 221
1586.04 225
1586.13 227
1586.22 228
1586.31 229
1586.40 231
1586.49 232
1586.58 234
1586.68 234
1586.77 233
1586.86 228
1586.95 222
1587.04 213
1587.13 205
1587.22 196
1587.31 188
1587.41 183
1587.50 180
1587.59 180
1587.68 183
1587.77 190
1587.86 199
1587.95 210
1588.05 222
1588.14 233
1588.23 244
1588.32 253
1588.41 261
1588.50 267
1588.59 271
1588.68 274
1588.78 276
1588.87 275
1588.96 274
1589.05 272
1589.14 271
1589.23 270
1589.32 271
1589.41 272
1589.51 271
1589.60 269
1589.69 263
1589.78 255
1589.87 245
1589.96 236
1590.05 229
1590.15 225
1590.24 222
1590.33 219
1590.42 212
1590.51 200
1590.60 182
1590.69 158
1590.78 131
1590.88 105
1590.97 84
1591.06 71
1591.15 66
1591.24 69
1591.33 77
1591.42 87
1591.52 97
1591.61 105
1591.70 110
1591.79 112
1591.88 114
1591.97 116
1592.06 120
1592.16 128
1592.25 140
1592.34 154
1592.43 169
1592.52 182
1592.61 193
1592.70 198
1592.80 200
1592.89 197
1592.98 191
1593.07 184
1593.16 178
1593.25 171
1593.34 163
1593.44 151
1593.53 136
1593.62 117
1593.71 95
1593.80 70
1593.89 44
1593.98 20
1594.08 0
1594.17 0
1594.26 0
1594.35 0
1594.44 0
1594.53 0
1594.62 0
1594.72 0
1594.81 0
1594.90 11
1594.99 31
1595.08 51
1595.17 69
1595.26 85
1595.36 96
1595.45 102
1595.54 104
1595.63 103
1595.72 101
1595.81 102
1595.90 108
1596.00 117
1596.09 129
1596.18 141
1596.27 148
1596.36 147
1596.45 138
1596.55 120
1596.64 98
1596.73 75
1596.82 57
1596.91 46
1597.00 44
1597.09 50
1597.19 62
1597.28 76
1597.37 88
1597.46 97
1597.55 103
1597.64 106
1597.74 107
1597.83 110
1597.92 115
1598.01 123
1598.10 135
1598.19 147
1598.28 160
1598.38 171
1598.47 178
1598.56 182
1598.65 182
1598.74 179
1598.83 174
1598.93 168
1599.02 162
1599.11 158
1599.20 155
1599.29 153
1599.38 152
1599.48 152
1599.57 151
1599.66 150
1599.75 148
1599.84 145
1599.93 142
1600.03 141
1600.12 142
1600.21 144
1600.30 148
1600.39 153
1600.48 157
1600.57 161
1600.67 162
1600.76 161
1600.85 158
1600.94 154
1601.03 147
1601.12 137
1601.22 123
1601.31 106
1601.40 87
1601.49 68
1601.58 51
1601.67 39
1601.77 31
1601.86 27
1601.95 27
1602.04 26
1602.13 24
1602.22 19
1602.32 14
1602.41 8
1602.50 3
1602.59 0
1602.68 0
1602.77 0
1602.87 0
1602.96 0
1603.05 0
1603.14 0
1603.23 0
1603.33 0
1603.42 0
1603.51 2
1603.60 19
1603.69 41
1603.78 68
1603.88 98
1603.97 129
1604.06 159
1604.15 187
1604.24 210
1604.33 228
1604.43 239
1604.52 245
1604.61 245
1604.70 243
1604.79 239
1604.88 237
1604.98 238
1605.07 243
1605.16 253
1605.25 266
1605.34 282
1605.44 298
1605.53 314
1605.62 330
1605.71 344
1605.80 355
1605.89 363
1605.99 367
1606.08 365
1606.17 358
1606.26 345
1606.35 326
1606.45 304
1606.54 282
1606.63 262
1606.72 246
1606.81 236
1606.90 233
1607.00 236
1607.09 243
1607.18 251
1607.27 259
1607.36 265
1607.46 268
1607.55 268
1607.64 264
1607.73 258
1607.82 250
1607.91 242
1608.01 235
1608.10 230
1608.19 228
1608.28 228
1608.37 230
1608.47 232
1608.56 233
1608.65 231
1608.74 228
1608.83 222
1608.92 214
1609.02 206
1609.11 197
1609.20 190
1609.29 184
1609.38 180
1609.48 177
1609.57 175
1609.66 176
1609.75 177
1609.84 178
1609.94 179
1610.03 178
1610.12 176
1610.21 171
1610.30 164
1610.40 156
1610.49 148
1610.58 144
1610.67 143
1610.76 146
1610.85 153
1610.95 165
1611.04 179
1611.13 193
1611.22 206
1611.31 215
1611.41 219
1611.50 219
1611.59 215
1611.68 206
1611.77 194
1611.87 182
1611.96 170
1612.05 161
1612.14 155
1612.23 154
1612.33 156
1612.42 161
1612.51 168
1612.60 176
1612.69 184
1612.79 191
1612.88 197
1612.97 201
1613.06 202
1613.15 200
1613.25 194
1613.34 185
1613.43 175
1613.52 163
1613.61 154
1613.71 149
1613.80 150
1613.89 155
1613.98 164
1614.07 174
1614.17 184
1614.26 190
1614.35 191
1614.44 187
1614.53 179
1614.63 169
1614.72 159
1614.81 152
1614.90 150
1614.99 152
1615.09 158
1615.18 165
1615.27 169
1615.36 168
1615.45 160
1615.55 146
1615.64 131
1615.73 118
1615.82 112
1615.91 113
1616.01 123
1616.10 140
1616.19 161
1616.28 182
1616.38 199
1616.47 212
1616.56 221
1616.65 227
1616.74 232
1616.84 236
1616.93 240
1617.02 245
1617.11 249
1617.20 252
1617.30 253
1617.39 253
1617.48 252
1617.57 249
1617.66 246
1617.76 243
1617.85 239
1617.94 235
1618.03 229
1618.13 221
1618.22 210
1618.31 198
1618.40 185
1618.49 170
1618.59 158
1618.68 150
1618.77 147
1618.86 148
1618.95 154
1619.05 163
1619.14 171
1619.23 177
1619.32 179
1619.42 175
1619.51 167
1619.60 154
1619.69 137
1619.78 116
1619.88 94
1619.97 70
1620.06 46
1620.15 23
1620.25 2
1620.34 0
1620.43 0
1620.52 0
1620.61 0
1620.71 0
1620.80 0
1620.89 0
1620.98 0
1621.08 11
1621.17 28
1621.26 45
1621.35 61
1621.44 77
1621.54 89
1621.63 99
1621.72 104
1621.81 106
1621.91 105
1622.00 103
1622.09 103
1622.18 107
1622.27 117
1622.37 132
1622.46 151
1622.55 172
1622.64 194
1622.74 212
1622.83 226
1622.92 235
1623.01 240
1623.10 241
1623.20 238
1623.29 233
1623.38 224
1623.47 212
1623.57 196
1623.66 177
1623.75 155
1623.84 132
1623.94 112
1624.03 96
1624.12 87
1624.21 85
1624.30 89
1624.40 96
1624.49 104
1624.58 110
1624.67 112
1624.77 111
1624.86 108
1624.95 107
1625.04 110
1625.14 117
1625.23 128
1625.32 138
1625.41 146
1625.51 148
1625.60 144
1625.69 132
1625.78 115
1625.87 96
1625.97 79
1626.06 64
1626.15 54
1626.24 50
1626.34 51
1626.43 55
1626.52 61
1626.61 66
1626.71 70
1626.80 71
1626.89 69
1626.98 66
1627.08 63
1627.17 61
1627.26 62
1627.35 65
1627.45 70
1627.54 75
1627.63 80
1627.72 82
1627.81 80
1627.91 74
1628.00 64
1628.09 53
1628.18 39
1628.28 27
1628.37 16
1628.46 8
1628.55 4
1628.65 3
1628.74 6
1628.83 11
1628.92 16
1629.02 19
1629.11 18
1629.20 13
1629.29 4
1629.39 0
1629.48 0
1629.57 0
1629.66 0
1629.76 0
1629.85 0
1629.94 5
1630.03 19
1630.13 33
1630.22 47
1630.31 58
1630.40 68
1630.50 76
1630.59 84
1630.68 91
1630.77 98
1630.87 106
1630.96 114
1631.05 123
1631.14 134
1631.24 146
1631.33 160
1631.42 174
1631.51 189
1631.61 203
1631.70 216
1631.79 226
1631.88 234
1631.98 240
1632.07 246
1632.16 251
1632.25 255
1632.35 258
1632.44 259
1632.53 259
1632.62 257
1632.72 254
1632.81 253
1632.90 253
1632.99 255
1633.09 256
1633.18 255
1633.27 249
1633.36 237
1633.46 220
1633.55 198
1633.64 176
1633.73 154
1633.83 134
1633.92 115
1634.01 97
1634.11 80
1634.20 61
1634.29 41
1634.38 22
1634.48 5
1634.57 0
1634.66 0
1634.75 0
1634.85 0
1634.94 0
1635.03 19
1635.12 43
1635.22 73
1635.31 106
1635.40 141
1635.49 176
1635.59 208
1635.68 235
1635.77 257
1635.86 271
1635.96 277
1636.05 276
1636.14 267
1636.24 252
1636.33 233
1636.42 214
1636.51 197
1636.61 186
1636.70 181
1636.79 183
1636.88 190
1636.98 200
1637.07 210
1637.16 216
1637.25 216
1637.35 209
1637.44 197
1637.53 183
1637.63 170
1637.72 160
1637.81 155
1637.90 154
1638.00 154
1638.09 155
1638.18 154
1638.27 149
1638.37 143
1638.46 136
1638.55 133
1638.65 136
1638.74 147
1638.83 164
1638.92 186
1639.02 208
1639.11 227
1639.20 239
1639.29 243
1639.39 238
1639.48 226
1639.57 210
1639.67 192
1639.76 173
1639.85 156
1639.94 140
1640.04 127
1640.13 115
1640.22 106
1640.31 101
1640.41 99
1640.50 101
1640.59 106
1640.69 114
1640.78 123
1640.87 131
1640.96 135
1641.06 135
1641.15 130
1641.24 121
1641.34 109
1641.43 95
1641.52 80
1641.61 65
1641.71 52
1641.80 44
1641.89 41
1641.99 45
1642.08 55
1642.17 70
1642.26 89
1642.36 110
1642.45 130
1642.54 149
1642.63 166
1642.73 180
1642.82 190
1642.91 196
1643.01 196
1643.10 191
1643.19 179
1643.28 163
1643.38 144
1643.47 124
1643.56 105
1643.66 88
1643.75 74
1643.84 62
1643.93 53
1644.03 47
1644.12 43
1644.21 43
1644.31 45
1644.40 48
1644.49 51
1644.58 52
1644.68 49
1644.77 42
1644.86 30
1644.96 16
1645.05 1
1645.14 0
1645.24 0
1645.33 0
1645.42 0
1645.51 16
1645.61 39
1645.70 63
1645.79 85
1645.89 99
1645.98 104
1646.07 100
1646.16 86
1646.26 68
1646.35 46
1646.44 26
1646.54 9
1646.63 0
1646.72 0
1646.82 0
1646.91 0
1647.00 0
1647.09 0
1647.19 0
1647.28 0
1647.37 0
1647.47 3
1647.56 16
1647.65 31
1647.74 46
1647.84 59
1647.93 69
1648.02 78
1648.12 84
1648.21 89
1648.30 94
1648.40 99
1648.49 102
1648.58 104
1648.67 104
1648.77 104
1648.86 103
1648.95 105
1649.05 109
1649.14 116
1649.23 126
1649.33 138
1649.42 150
1649.51 161
1649.60 170
1649.70 177
1649.79 182
1649.88 186
1649.98 188
1650.07 189
1650.16 190
1650.26 190
1650.35 188
1650.44 187
1650.54 186
1650.63 188
1650.72 192
1650.81 198
1650.91 207
1651.00 216
1651.09 226
1651.19 235
1651.28 244
1651.37 253
1651.47 263
1651.56 276
1651.65 291
1651.75 305
1651.84 316
1651.93 320
1652.02 316
1652.12 305
1652.21 288
1652.30 267
1652.40 247
1652.49 229
1652.58 216
1652.68 207
1652.77 200
1652.86 194
1652.96 188
1653.05 180
1653.14 169
1653.24 158
1653.33 146
1653.42 134
1653.51 125
1653.61 119
1653.70 117
1653.79 120
1653.89 128
1653.98 140
1654.07 154
1654.17 170
1654.26 186
1654.35 201
1654.45 216
1654.54 229
1654.63 239
1654.73 247
1654.82 252
1654.91 252
1655.01 247
1655.10 239
1655.19 227
1655.28 215
1655.38 204
1655.47 195
1655.56 189
1655.66 187
1655.75 190
1655.84 196
1655.94 204
1656.03 212
1656.12 219
1656.22 221
1656.31 217
1656.40 207
1656.50 191
1656.59 172
1656.68 152
1656.78 135
1656.87 123
1656.96 117
1657.06 116
1657.15 119
1657.24 125
1657.34 133
1657.43 142
1657.52 153
1657.62 164
1657.71 176
1657.80 189
1657.90 201
1657.99 211
1658.08 219
1658.17 226
1658.27 229
1658.36 229
1658.45 225
1658.55 217
1658.64 206
1658.73 191
1658.83 175
1658.92 160
1659.01 148
1659.11 140
1659.20 136
1659.29 136
1659.39 136
1659.48 137
1659.57 134
1659.67 128
1659.76 120
1659.85 108
1659.95 96
1660.04 82
1660.13 66
1660.23 47
1660.32 26
1660.41 4
1660.51 0
1660.60 0
1660.69 0
1660.79 0
1660.88 0
1660.97 0
1661.07 0
1661.16 14
1661.25 32
1661.35 43
1661.44 46
1661.53 42
1661.63 34
1661.72 26
1661.81 19
1661.91 17
1662.00 19
1662.09 26
1662.19 38
1662.28 52
1662.38 68
1662.47 86
1662.56 103
1662.66 120
1662.75 133
1662.84 144
1662.94 150
1663.03 153
1663.12 151
1663.22 147
1663.31 142
1663.40 137
1663.50 133
1663.59 131
1663.68 131
1663.78 135
1663.87 142
1663.96 151
1664.06 161
1664.15 170
1664.24 179
1664.34 184
1664.43 186
1664.52 183
1664.62 178
1664.71 171
1664.80 163
1664.90 155
1664.99 146
1665.08 135
1665.18 123
1665.27 106
1665.36 88
1665.46 67
1665.55 48
1665.65 32
1665.74 21
1665.83 17
1665.93 19
1666.02 27
1666.11 36
1666.21 45
1666.30 51
1666.39 53
1666.49 50
1666.58 42
1666.67 31
1666.77 18
1666.86 5
1666.95 0
1667.05 0
1667.14 0
1667.23 0
1667.33 0
1667.42 0
1667.52 0
1667.61 12
1667.70 22
1667.80 29
1667.89 32
1667.98 29
1668.08 22
1668.17 12
1668.26 2
1668.36 0
1668.45 0
1668.54 0
1668.64 0
1668.73 0
1668.83 0
1668.92 0
1669.01 0
1669.11 3
1669.20 14
1669.29 26
1669.39 40
1669.48 54
1669.57 67
1669.67 76
1669.76 80
1669.85 79
1669.95 73
1670.04 65
1670.14 54
1670.23 43
1670.32 34
1670.42 27
1670.51 23
1670.60 22
1670.70 23
1670.79 27
1670.88 32
1670.98 37
1671.07 41
1671.17 41
1671.26 40
1671.35 36
1671.45 31
1671.54 27
1671.63 25
1671.73 28
1671.82 35
1671.91 46
1672.01 60
1672.10 77
1672.20 96
1672.29 113
1672.38 129
1672.48 142
1672.57 149
1672.66 151
1672.76 149
1672.85 145
1672.95 140
1673.04 139
1673.13 143
1673.23 153
1673.32 167
1673.41 181
1673.51 193
1673.60 201
1673.69 205
1673.79 205
1673.88 203
1673.98 201
1674.07 201
1674.16 203
1674.26 204
1674.35 203
1674.44 199
1674.54 192
1674.63 185
1674.73 179
1674.82 175
1674.91 176
1675.01 181
1675.10 190
1675.19 201
1675.29 212
1675.38 220
1675.48 226
1675.57 229
1675.66 228
1675.76 225
1675.85 218
1675.94 210
1676.04 200
1676.13 189
1676.23 176
1676.32 161
1676.41 147
1676.51 134
1676.60 125
1676.69 123
1676.79 129
1676.88 142
1676.98 161
1677.07 181
1677.16 200
1677.26 211
1677.35 213
1677.45 206
1677.54 192
1677.63 174
1677.73 156
1677.82 141
1677.91 132
1678.01 129
1678.10 131
1678.20 135
1678.29 140
1678.38 145
1678.48 148
1678.57 149
1678.67 149
1678.76 147
1678.85 144
1678.95 138
1679.04 129
1679.13 115
1679.23 96
1679.32 74
1679.42 49
1679.51 24
1679.60 4
1679.70 0
1679.79 0
1679.89 0
1679.98 12
1680.07 32
1680.17 54
1680.26 74
1680.35 87
1680.45 92
1680.54 88
1680.64 78
1680.73 63
1680.82 46
1680.92 31
1681.01 20
1681.11 12
1681.20 9
1681.29 8
1681.39 7
1681.48 7
1681.58 6
1681.67 6
1681.76 9
1681.86 17
1681.95 29
1682.05 44
1682.14 61
1682.23 74
1682.33 83
1682.42 86
1682.52 81
1682.61 70
1682.70 54
1682.80 37
1682.89 19
1682.98 3
1683.08 0
1683.17 0
1683.27 0
1683.36 0
1683.45 0
1683.55 8
1683.64 14
1683.74 17
1683.83 15
1683.92 10
1684.02 3
1684.11 0
1684.21 0
1684.30 0
1684.39 0
1684.49 4
1684.58 11
1684.68 18
1684.77 25
1684.86 32
1684.96 38
1685.05 44
1685.15 50
1685.24 56
1685.34 62
1685.43 68
1685.52 72
1685.62 74
1685.71 74
1685.81 73
1685.90 71
1685.99 68
1686.09 65
1686.18 63
1686.28 61
1686.37 61
1686.46 60
1686.56 59
1686.65 57
1686.75 53
1686.84 47
1686.93 39
1687.03 30
1687.12 22
1687.22 14
1687.31 9
1687.40 7
1687.50 8
1687.59 9
1687.69 11
1687.78 11
1687.87 8
1687.97 2
1688.06 0
1688.16 0
1688.25 0
1688.35 0
1688.44 0
1688.53 0
1688.63 15
1688.72 40
1688.82 67
1688.91 94
1689.00 119
1689.10 139
1689.19 154
1689.29 163
1689.38 165
1689.48 165
1689.57 163
1689.66 163
1689.76 165
1689.85 170
1689.95 177
1690.04 185
1690.13 190
1690.23 191
1690.32 187
1690.42 176
1690.51 161
1690.61 143
1690.70 125
1690.79 107
1690.89 90
1690.98 77
1691.08 66
1691.17 58
1691.26 54
1691.36 55
1691.45 61
1691.55 71
1691.64 86
1691.74 103
1691.83 120
1691.92 135
1692.02 146
1692.11 150
1692.21 147
1692.30 137
1692.40 122
1692.49 105
1692.58 90
1692.68 81
1692.77 81
1692.87 91
1692.96 110
1693.05 134
1693.15 160
1693.24 185
1693.34 204
1693.43 216
1693.53 219
1693.62 214
1693.71 202
1693.81 182
1693.90 158
1694.00 130
1694.09 103
1694.19 79
1694.28 60
1694.37 49
1694.47 47
1694.56 52
1694.66 63
1694.75 75
1694.85 86
1694.94 91
1695.03 90
1695.13 84
1695.22 74
1695.32 66
1695.41 63
1695.51 68
1695.60 84
1695.69 107
1695.79 137
1695.88 169
1695.98 198
1696.07 223
1696.17 243
1696.26 256
1696.36 263
1696.45 266
1696.54 265
1696.64 262
1696.73 258
1696.83 255
1696.92 255
1697.02 260
1697.11 270
1697.20 283
1697.30 298
1697.39 311
1697.49 319
1697.58 322
1697.68 317
1697.77 305
1697.87 291
1697.96 275
1698.05 262
1698.15 253
1698.24 247
1698.34 244
1698.43 242
1698.53 237
1698.62 230
1698.71 220
1698.81 208
1698.90 197
1699.00 188
1699.09 183
1699.19 180
1699.28 179
1699.38 179
1699.47 178
1699.56 175
1699.66 170
1699.75 161
1699.85 150
1699.94 136
1700.04 122
1700.13 109
1700.23 100
1700.32 93
1700.41 91
1700.51 92
1700.60 95
1700.70 100
1700.79 104
1700.89 109
1700.98 113
1701.08 118
1701.17 125
1701.26 133
1701.36 140
1701.45 146
1701.55 148
1701.64 146
1701.74 139
1701.83 128
1701.93 113
1702.02 98
1702.12 84
1702.21 72
1702.30 63
1702.40 56
1702.49 51
1702.59 46
1702.68 40
1702.78 33
1702.87 26
1702.97 21
1703.06 20
1703.15 25
1703.25 37
1703.34 56
1703.44 80
1703.53 107
1703.63 134
1703.72 157
1703.82 175
1703.91 185
1704.01 187
1704.10 183
1704.19 173
1704.29 160
1704.38 144
1704.48 126
1704.57 108
1704.67 90
1704.76 70
1704.86 51
1704.95 31
1705.05 13
1705.14 0
1705.24 0
1705.33 0
1705.42 0
1705.52 0
1705.61 0
1705.71 0
1705.80 0
1705.90 0
1705.99 7
1706.09 16
1706.18 25
1706.28 34
1706.37 42
1706.47 48
1706.56 50
1706.65 48
1706.75 41
1706.84 31
1706.94 18
1707.03 4
1707.13 0
1707.22 0
1707.32 0
1707.41 0
1707.51 0
1707.60 0
1707.70 0
1707.79 0
1707.88 20
1707.98 44
1708.07 67
1708.17 87
1708.26 103
1708.36 116
1708.45 125
1708.55 133
1708.64 141
1708.74 148
1708.83 155
1708.93 161
1709.02 166
1709.12 170
1709.21 173
1709.30 175
1709.40 176
1709.49 177
1709.59 176
1709.68 172
1709.78 164
1709.87 150
1709.97 130
1710.06 106
1710.16 79
1710.25 52
1710.35 27
1710.44 6
1710.54 0
1710.63 0
1710.73 0
1710.82 0
1710.92 0
1711.01 15
1711.10 33
1711.20 54
1711.29 77
1711.39 100
1711.48 123
1711.58 145
1711.67 163
1711.77 177
1711.86 186
1711.96 188
1712.05 184
1712.15 174
1712.24 160
1712.34 144
1712.43 128
1712.53 115
1712.62 106
1712.72 101
1712.81 101
1712.91 106
1713.00 113
1713.10 123
1713.19 133
1713.28 143
1713.38 154
1713.47 166
1713.57 179
1713.66 193
1713.76 207
1713.85 219
1713.95 230
1714.04 239
1714.14 246
1714.23 251
1714.33 255
1714.42 261
1714.52 267
1714.61 274
1714.71 281
1714.80 289
1714.90 297
1714.99 307
1715.09 318
1715.18 332
1715.28 347
1715.37 361
1715.47 373
1715.56 378
1715.66 374
1715.75 363
1715.85 345
1715.94 323
1716.04 302
1716.13 286
1716.23 277
1716.32 279
1716.42 291
1716.51 312
1716.60 338
1716.70 367
1716.79 395
1716.89 420
1716.98 437
1717.08 448
1717.17 451
1717.27 450
1717.36 443
1717.46 434
1717.55 422
1717.65 407
1717.74 391
1717.84 374
1717.93 357
1718.03 342
1718.12 331
1718.22 326
1718.31 326
1718.41 330
1718.50 337
1718.60 343
1718.69 347
1718.79 347
1718.88 341
1718.98 331
1719.07 320
1719.17 310
1719.26 303
1719.36 301
1719.45 306
1719.55 315
1719.64 328
1719.74 342
1719.83 352
1719.93 356
1720.02 351
1720.12 336
1720.21 313
1720.31 284
1720.40 252
1720.50 221
1720.59 194
1720.69 172
1720.78 155
1720.88 142
1720.97 132
1721.07 122
1721.16 111
1721.26 99
1721.35 85
1721.45 71
1721.54 56
1721.64 44
1721.73 35
1721.83 32
1721.92 34
1722.02 41
1722.11 54
1722.21 69
1722.30 84
1722.40 98
1722.49 107
1722.59 111
1722.68 111
1722.78 107
1722.87 101
1722.97 95
1723.06 91
1723.16 88
1723.25 86
1723.35 85
1723.44 83
1723.54 81
1723.64 77
1723.73 72
1723.83 67
1723.92 62
1724.02 57
1724.11 54
1724.21 52
1724.30 55
1724.40 60
1724.49 70
1724.59 82
1724.68 96
1724.78 110
1724.87 122
1724.97 131
1725.06 137
1725.16 142
1725.25 145
1725.35 150
1725.44 157
1725.54 167
1725.63 182
1725.73 200
1725.82 220
1725.92 240
1726.01 257
1726.11 269
1726.20 273
1726.30 269
1726.39 256
1726.49 238
1726.58 216
1726.68 193
1726.77 171
1726.87 153
1726.97 137
1727.06 125
1727.16 114
1727.25 107
1727.35 102
1727.44 101
1727.54 100
1727.63 101
1727.73 99
1727.82 96
1727.92 88
1728.01 78
1728.11 66
1728.20 55
1728.30 49
1728.39 47
1728.49 51
1728.58 60
1728.68 70
1728.77 79
1728.87 84
1728.96 86
1729.06 84
1729.16 80
1729.25 76
1729.35 75
1729.44 77
1729.54 84
1729.63 95
1729.73 108
1729.82 123
1729.92 137
1730.01 147
1730.11 152
1730.20 150
1730.30 142
1730.39 128
1730.49 111
1730.58 94
1730.68 79
1730.78 68
1730.87 64
1730.97 65
1731.06 70
1731.16 79
1731.25 89
1731.35 100
1731.44 111
1731.54 122
1731.63 134
1731.73 147
1731.82 161
1731.92 176
1732.01 191
1732.11 202
1732.20 210
1732.30 211
1732.40 207
1732.49 196
1732.59 180
1732.68 161
1732.78 141
1732.87 122
1732.97 105
1733.06 91
1733.16 79
1733.25 69
1733.35 61
1733.44 53
1733.54 46
1733.64 41
1733.73 38
1733.83 37
1733.92 39
1734.02 43
1734.11 49
1734.21 55
1734.30 60
1734.40 61
1734.49 60
1734.59 56
1734.68 50
1734.78 43
1734.88 37
1734.97 31
1735.07 25
1735.16 18
1735.26 10
1735.35 0
1735.45 0
1735.54 0
1735.64 0
1735.73 0
1735.83 0
1735.92 0
1736.02 4
1736.12 13
1736.21 18
1736.31 19
1736.40 16
1736.50 11
1736.59 8
1736.69 6
1736.78 8
1736.88 13
1736.97 21
1737.07 29
1737.17 39
1737.26 50
1737.36 63
1737.45 79
1737.55 99
1737.64 121
1737.74 144
1737.83 167
1737.93 188
1738.03 204
1738.12 215
1738.22 221
1738.31 224
1738.41 224
1738.50 224
1738.60 224
1738.69 224
1738.79 226
1738.88 228
1738.98 230
1739.08 230
1739.17 230
1739.27 229
1739.36 229
1739.46 230
1739.55 235
1739.65 243
1739.74 256
1739.84 271
1739.94 287
1740.03 299
1740.13 306
1740.22 306
1740.32 298
1740.41 285
1740.51 269
1740.60 256
1740.70 247
1740.80 244
1740.89 246
1740.99 251
1741.08 257
1741.18 262
1741.27 263
1741.37 261
1741.46 256
1741.56 249
1741.66 241
1741.75 233
1741.85 224
1741.94 216
1742.04 209
1742.13 201
1742.23 194
1742.33 187
1742.42 181
1742.52 174
1742.61 167
1742.71 159
1742.80 150
1742.90 138
1742.99 126
1743.09 115
1743.19 106
1743.28 101
1743.38 101
1743.47 103
1743.57 107
1743.66 110
1743.76 110
1743.86 106
1743.95 98
1744.05 88
1744.14 78
1744.24 71
1744.33 67
1744.43 66
1744.53 65
1744.62 65
1744.72 63
1744.81 60
1744.91 59
1745.00 61
1745.10 67
1745.19 78
1745.29 94
1745.39 113
1745.48 132
1745.58 147
1745.67 155
1745.77 157
1745.86 152
1745.96 141
1746.06 129
1746.15 120
1746.25 117
1746.34 123
1746.44 137
1746.53 156
1746.63 175
1746.73 192
1746.82 200
1746.92 200
1747.01 192
1747.11 178
1747.21 163
1747.30 150
1747.40 140
1747.49 134
1747.59 133
1747.68 133
1747.78 134
1747.88 135
1747.97 134
1748.07 132
1748.16 129
1748.26 128
1748.35 128
1748.45 131
1748.55 137
1748.64 144
1748.74 153
1748.83 160
1748.93 166
1749.02 169
1749.12 169
1749.22 168
1749.31 167
1749.41 168
1749.50 174
1749.60 185
1749.70 201
1749.79 220
1749.89 237
1749.98 249
1750.08 251
1750.17 242
1750.27 221
1750.37 192
1750.46 157
1750.56 122
1750.65 91
1750.75 65
1750.85 45
1750.94 30
1751.04 20
1751.13 11
1751.23 4
1751.32 0
1751.42 0
1751.52 0
1751.61 0
1751.71 0
1751.80 0
1751.90 0
1752.00 0
1752.09 0
1752.19 7
1752.28 18
1752.38 30
1752.48 42
1752.57 54
1752.67 64
1752.76 74
1752.86 82
1752.95 90
1753.05 98
1753.15 106
1753.24 114
1753.34 124
1753.43 135
1753.53 147
1753.63 157
1753.72 165
1753.82 169
1753.91 168
1754.01 162
1754.11 152
1754.20 140
1754.30 132
1754.39 127
1754.49 127
1754.59 132
1754.68 140
1754.78 149
1754.87 158
1754.97 165
1755.07 171
1755.16 178
1755.26 186
1755.35 197
1755.45 209
1755.55 222
1755.64 235
1755.74 244
1755.83 251
1755.93 254
1756.03 255
1756.12 257
1756.22 260
1756.31 267
1756.41 277
1756.51 286
1756.60 293
1756.70 292
1756.79 283
1756.89 264
1756.99 236
1757.08 203
1757.18 168
1757.27 137
1757.37 110
1757.47 91
1757.56 77
1757.66 67
1757.75 59
1757.85 51
1757.95 42
1758.04 33
1758.14 25
1758.23 21
1758.33 22
1758.43 29
1758.52 40
1758.62 53
1758.71 65
1758.81 75
1758.91 82
1759.00 85
1759.10 88
1759.19 93
1759.29 101
1759.39 114
1759.48 132
1759.58 151
1759.67 170
1759.77 185
1759.87 195
1759.96 197
1760.06 192
1760.16 179
1760.25 163
1760.35 145
1760.44 129
1760.54 117
1760.64 110
1760.73 110
1760.83 115
1760.92 123
1761.02 131
1761.12 137
1761.21 141
1761.31 141
1761.40 138
1761.50 131
1761.60 122
1761.69 112
1761.79 100
1761.89 88
1761.98 78
1762.08 71
1762.17 68
1762.27 70
1762.37 75
1762.46 83
1762.56 90
1762.65 96
1762.75 98
1762.85 97
1762.94 93
1763.04 88
1763.14 83
1763.23 80
1763.33 79
1763.42 80
1763.52 83
1763.62 86
1763.71 90
1763.81 94
1763.91 97
1764.00 100
1764.10 103
1764.19 105
1764.29 106
1764.39 105
1764.48 103
1764.58 99
1764.67 94
1764.77 89
1764.87 85
1764.96 82
1765.06 81
1765.16 79
1765.25 77
1765.35 74
1765.44 69
1765.54 62
1765.64 54
1765.73 45
1765.83 36
1765.93 28
1766.02 22
1766.12 16
1766.21 12
1766.31 9
1766.41 8
1766.50 8
1766.60 9
1766.70 10
1766.79 11
1766.89 11
1766.99 9
1767.08 6
1767.18 1
1767.27 0
1767.37 0
1767.47 0
1767.56 0
1767.66 0
1767.76 0
1767.85 0
1767.95 4
1768.04 13
1768.14 21
1768.24 30
1768.33 38
1768.43 44
1768.53 50
1768.62 55
1768.72 61
1768.82 69
1768.91 79
1769.01 91
1769.10 104
1769.20 115
1769.30 122
1769.39 125
1769.49 122
1769.59 112
1769.68 96
1769.78 75
1769.87 53
1769.97 30
1770.07 9
1770.16 0
1770.26 0
1770.36 0
1770.45 0
1770.55 0
1770.65 0
1770.74 12
1770.84 25
1770.94 36
1771.03 46
1771.13 53
1771.22 56
1771.32 55
1771.42 50
1771.51 42
1771.61 31
1771.71 21
1771.80 14
1771.90 12
1772.00 15
1772.09 23
1772.19 33
1772.29 43
1772.38 50
1772.48 54
1772.57 53
1772.67 50
1772.77 45
1772.86 41
1772.96 39
1773.06 40
1773.15 43
1773.25 49
1773.35 58
1773.44 67
1773.54 77
1773.64 87
1773.73 96
1773.83 104
1773.92 111
1774.02 115
1774.12 117
1774.21 117
1774.31 116
1774.41 113
1774.50 111
1774.60 110
1774.70 111
1774.79 116
1774.89 125
1774.99 137
1775.08 152
1775.18 167
1775.28 182
1775.37 192
1775.47 198
1775.57 199
1775.66 193
1775.76 182
1775.85 167
1775.95 149
1776.05 130
1776.14 108
1776.24 85
1776.34 60
1776.43 33
1776.53 7
1776.63 0
1776.72 0
1776.82 0
1776.92 0
1777.01 0
1777.11 0
1777.21 2
1777.30 20
1777.40 32
1777.50 38
1777.59 36
1777.69 28
1777.79 18
1777.88 10
1777.98 8
1778.08 11
1778.17 22
1778.27 38
1778.37 59
1778.46 83
1778.56 106
1778.66 128
1778.75 147
1778.85 164
1778.95 178
1779.04 189
1779.14 198
1779.24 206
1779.33 212
1779.43 217
1779.52 220
1779.62 221
1779.72 219
1779.81 213
1779.91 202
1780.01 185
1780.10 164
1780.20 140
1780.30 116
1780.39 96
1780.49 81
1780.59 75
1780.68 76
1780.78 82
1780.88 90
1780.97 96
1781.07 99
1781.17 96
1781.26 89
1781.36 79
1781.46 68
1781.55 57
1781.65 47
1781.75 37
1781.84 28
1781.94 18
1782.04 10
1782.14 3
1782.23 0
1782.33 0
1782.43 0
1782.52 1
1782.62 5
1782.72 8
1782.81 12
1782.91 15
1783.01 19
1783.10 25
1783.20 32
1783.30 39
1783.39 47
1783.49 53
1783.59 55
1783.68 52
1783.78 44
1783.88 31
1783.97 15
1784.07 0
1784.17 0
1784.26 0
1784.36 0
1784.46 0
1784.55 0
1784.65 0
1784.75 0
1784.84 7
1784.94 19
1785.04 29
1785.13 36
1785.23 39
1785.33 39
1785.42 37
1785.52 34
1785.62 32
1785.71 31
1785.81 31
1785.91 30
1786.01 29
1786.10 27
1786.20 24
1786.30 19
1786.39 13
1786.49 8
1786.59 3
1786.68 1
1786.78 1
1786.88 4
1786.97 10
1787.07 19
1787.17 29
1787.26 40
1787.36 49
1787.46 57
1787.55 62
1787.65 64
1787.75 65
1787.85 66
1787.94 70
1788.04 77
1788.14 87
1788.23 98
1788.33 111
1788.43 123
1788.52 133
1788.62 140
1788.72 147
1788.81 152
1788.91 158
1789.01 163
1789.10 168
1789.20 173
1789.30 180
1789.40 188
1789.49 198
1789.59 209
1789.69 221
1789.78 234
1789.88 247
1789.98 257
1790.07 266
1790.17 271
1790.27 273
1790.36 272
1790.46 268
1790.56 261
1790.66 253
1790.75 246
1790.85 240
1790.95 236
1791.04 234
1791.14 234
1791.24 235
1791.33 238
1791.43 242
1791.53 247
1791.62 253
1791.72 261
1791.82 270
1791.92 279
1792.01 285
1792.11 289
1792.21 288
1792.30 284
1792.40 278
1792.50 270
1792.59 262
1792.69 255
1792.79 247
1792.89 239
1792.98 231
1793.08 222
1793.18 216
1793.27 212
1793.37 214
1793.47 220
1793.56 230
1793.66 241
1793.76 251
1793.86 257
1793.95 257
1794.05 251
1794.15 240
1794.24 227
1794.34 213
1794.44 202
1794.53 194
1794.63 190
1794.73 189
1794.83 189
1794.92 189
1795.02 187
1795.12 184
1795.21 182
1795.31 182
1795.41 187
1795.51 198
1795.60 214
1795.70 234
1795.80 255
1795.89 275
1795.99 293
1796.09 306
1796.18 316
1796.28 322
1796.38 325
1796.48 328
1796.57 329
1796.67 330
1796.77 330
1796.86 328
1796.96 324
1797.06 319
1797.16 313
1797.25 307
1797.35 304
1797.45 305
1797.54 310
1797.64 319
1797.74 330
1797.84 342
1797.93 350
1798.03 352
1798.13 348
1798.22 337
1798.32 321
1798.42 304
1798.52 288
1798.61 275
1798.71 267
1798.81 262
1798.90 259
1799.00 254
1799.10 245
1799.20 232
1799.29 214
1799.39 195
1799.49 175
1799.58 157
1799.68 140
1799.78 124
1799.88 108
1799.97 93
1800.07 78
1800.17 65
1800.26 58
1800.36 59
1800.46 69
1800.56 88
1800.65 113
1800.75 140
1800.85 165
1800.94 184
1801.04 196
1801.14 202
1801.24 205
1801.33 207
1801.43 211
1801.53 218
1801.63 227
1801.72 234
1801.82 236
1801.92 231
1802.01 217
1802.11 196
1802.21 168
1802.31 137
1802.40 105
1802.50 74
1802.60 46
1802.70 22
1802.79 1
1802.89 0
1802.99 0
1803.08 0
1803.18 0
1803.28 0
1803.38 0
1803.47 0
1803.57 2
1803.67 21
1803.77 36
1803.86 46
1803.96 49
1804.06 46
1804.15 42
1804.25 40
1804.35 44
1804.45 54
1804.54 68
1804.64 84
1804.74 99
1804.84 108
1804.93 111
1805.03 111
1805.13 108
1805.22 107
1805.32 109
1805.42 116
1805.52 126
1805.61 139
1805.71 153
1805.81 165
1805.91 176
1806.00 186
1806.10 193
1806.20 198
1806.30 201
1806.39 203
1806.49 202
1806.59 199
1806.68 195
1806.78 191
1806.88 187
1806.98 186
1807.07 186
1807.17 188
1807.27 191
1807.37 194
1807.46 196
1807.56 194
1807.66 189
1807.76 179
1807.85 166
1807.95 151
1808.05 137
1808.15 127
1808.24 123
1808.34 126
1808.44 136
1808.54 152
1808.63 169
1808.73 184
1808.83 192
1808.93 192
1809.02 182
1809.12 164
1809.22 141
1809.31 118
1809.41 100
1809.51 90
1809.61 93
1809.70 107
1809.80 129
1809.90 157
1810.00 186
1810.09 212
1810.19 231
1810.29 243
1810.39 247
1810.48 245
1810.58 240
1810.68 234
1810.78 229
1810.87 225
1810.97 222
1811.07 219
1811.17 214
1811.26 207
1811.36 197
1811.46 185
1811.56 173
1811.65 162
1811.75 153
1811.85 146
1811.95 141
1812.04 138
1812.14 135
1812.24 132
1812.34 128
1812.43 123
1812.53 118
1812.63 115
1812.73 115
1812.82 120
1812.92 131
1813.02 149
1813.12 172
1813.21 198
1813.31 222
1813.41 240
1813.51 249
1813.60 247
1813.70 237
1813.80 219
1813.90 199
1813.99 179
1814.09 163
1814.19 151
1814.29 143
1814.39 135
1814.48 127
1814.58 116
1814.68 104
1814.78 90
1814.87 77
1814.97 66
1815.07 56
1815.17 48
1815.26 38
1815.36 27
1815.46 13
1815.56 0
1815.65 0
1815.75 0
1815.85 0
1815.95 0
1816.04 0
1816.14 0
1816.24 0
1816.34 8
1816.43 17
1816.53 24
1816.63 31
1816.73 38
1816.83 47
1816.92 58
1817.02 70
1817.12 80
1817.22 88
1817.31 93
1817.41 94
1817.51 93
1817.61 92
1817.70 94
1817.80 100
1817.90 112
1818.00 128
1818.09 147
1818.19 165
1818.29 179
1818.39 186
1818.49 184
1818.58 172
1818.68 151
1818.78 123
1818.88 92
1818.97 59
1819.07 29
1819.17 4
1819.27 0
1819.36 0
1819.46 0
1819.56 0
1819.66 0
1819.76 0
1819.85 15
1819.95 31
1820.05 47
1820.15 64
1820.24 81
1820.34 101
1820.44 125
1820.54 151
1820.64 179
1820.73 205
1820.83 229
1820.93 248
1821.03 262
1821.12 271
1821.22 273
1821.32 271
1821.42 264
1821.52 254
1821.61 239
1821.71 221
1821.81 203
1821.91 184
1822.00 167
1822.10 152
1822.20 140
1822.30 129
1822.40 119
1822.49 108
1822.59 94
1822.69 78
1822.79 61
1822.88 45
1822.98 31
1823.08 22
1823.18 21
1823.28 27
1823.37 41
1823.47 58
1823.57 74
1823.67 86
1823.76 92
1823.86 89
1823.96 79
1824.06 66
1824.16 52
1824.25 40
1824.35 33
1824.45 29
1824.55 28
1824.64 26
1824.74 22
1824.84 18
1824.94 12
1825.04 8
1825.13 8
1825.23 15
1825.33 27
1825.43 46
1825.53 68
1825.62 91
1825.72 113
1825.82 133
1825.92 147
1826.02 154
1826.11 154
1826.21 147
1826.31 131
1826.41 110
1826.50 85
1826.60 60
1826.70 38
1826.80 21
1826.90 7
1826.99 0
1827.09 0
1827.19 0
1827.29 0
1827.39 0
1827.48 0
1827.58 0
1827.68 0
1827.78 0
1827.88 9
1827.97 30
1828.07 52
1828.17 74
1828.27 95
1828.37 116
1828.46 136
1828.56 156
1828.66 176
1828.76 195
1828.85 211
1828.95 222
1829.05 226
1829.15 222
1829.25 211
1829.34 195
1829.44 177
1829.54 160
1829.64 148
1829.74 143
1829.83 143
1829.93 147
1830.03 154
1830.13 161
1830.23 166
1830.32 169
1830.42 170
1830.52 171
1830.62 173
1830.72 177
1830.81 182
1830.91 186
1831.01 188
1831.11 185
1831.21 176
1831.30 159
1831.40 137
1831.50 110
1831.60 82
1831.70 56
1831.80 34
1831.89 18
1831.99 8
1832.09 2
1832.19 0
1832.29 0
1832.38 0
1832.48 0
1832.58 0
1832.68 0
1832.78 0
1832.87 0
1832.97 0
1833.07 0
1833.17 7
1833.27 17
1833.36 27
1833.46 36
1833.56 45
1833.66 53
1833.76 60
1833.85 65
1833.95 68
1834.05 71
1834.15 73
1834.25 75
1834.35 76
1834.44 77
1834.54 77
1834.64 76
1834.74 73
1834.84 69
1834.93 66
1835.03 66
1835.13 71
1835.23 82
1835.33 98
1835.42 117
1835.52 136
1835.62 149
1835.72 154
1835.82 152
1835.92 143
1836.01 132
1836.11 122
1836.21 116
1836.31 116
1836.41 124
1836.50 136
1836.60 152
1836.70 168
1836.80 184
1836.90 197
1837.00 207
1837.09 211
1837.19 210
1837.29 203
1837.39 190
1837.49 173
1837.58 153
1837.68 133
1837.78 113
1837.88 96
1837.98 81
1838.08 69
1838.17 61
1838.27 57
1838.37 57
1838.47 62
1838.57 69
1838.66 79
1838.76 90
1838.86 100
1838.96 105
1839.06 106
1839.16 101
1839.25 90
1839.35 76
1839.45 59
1839.55 42
1839.65 26
1839.75 14
1839.84 6
1839.94 3
1840.04 3
1840.14 8
1840.24 17
1840.33 29
1840.43 42
1840.53 56
1840.63 69
1840.73 82
1840.83 92
1840.92 100
1841.02 106
1841.12 111
1841.22 113
1841.32 115
1841.42 116
1841.51 117
1841.61 117
1841.71 115
1841.81 111
1841.91 106
1842.01 99
1842.10 91
1842.20 84
1842.30 77
1842.40 73
1842.50 70
1842.60 67
1842.69 63
1842.79 56
1842.89 44
1842.99 28
1843.09 8
1843.19 0
1843.28 0
1843.38 0
1843.48 0
1843.58 0
1843.68 0
1843.78 0
1843.87 0
1843.97 19
1844.07 42
1844.17 63
1844.27 82
1844.37 99
1844.46 113
1844.56 125
1844.66 134
1844.76 141
1844.86 148
1844.96 153
1845.05 159
1845.15 165
1845.25 171
1845.35 177
1845.45 181
1845.55 182
1845.65 180
1845.74 175
1845.84 167
1845.94 159
1846.04 152
1846.14 148
1846.24 146
1846.33 146
1846.43 145
1846.53 142
1846.63 134
1846.73 122
1846.83 108
1846.92 96
1847.02 88
1847.12 86
1847.22 91
1847.32 101
1847.42 111
1847.52 118
1847.61 119
1847.71 113
1847.81 103
1847.91 91
1848.01 83
1848.11 80
1848.20 86
1848.30 96
1848.40 108
1848.50 117
1848.60 121
1848.70 118
1848.80 110
1848.89 98
1848.99 86
1849.09 78
1849.19 75
1849.29 77
1849.39 86
1849.49 100
1849.58 117
1849.68 136
1849.78 154
1849.88 168
1849.98 177
1850.08 178
1850.17 171
1850.27 158
1850.37 142
1850.47 126
1850.57 115
1850.67 112
1850.77 117
1850.86 128
1850.96 141
1851.06 152
1851.16 158
1851.26 157
1851.36 149
1851.46 135
1851.55 119
1851.65 104
1851.75 93
1851.85 86
1851.95 83
1852.05 82
1852.15 81
1852.24 77
1852.34 68
1852.44 53
1852.54 34
1852.64 11
1852.74 0
1852.84 0
1852.93 0
1853.03 0
1853.13 0
1853.23 0
1853.33 0
1853.43 0
1853.53 16
1853.63 29
1853.72 39
1853.82 45
1853.92 50
1854.02 53
1854.12 57
1854.22 63
1854.32 69
1854.41 74
1854.51 78
1854.61 78
1854.71 77
1854.81 76
1854.91 76
1855.01 80
1855.10 90
1855.20 104
1855.30 120
1855.40 135
1855.50 146
1855.60 150
1855.70 149
1855.80 142
1855.89 133
1855.99 126
1856.09 121
1856.19 121
1856.29 126
1856.39 133
1856.49 142
1856.59 150
1856.68 156
1856.78 159
1856.88 161
1856.98 161
1857.08 164
1857.18 170
1857.28 181
1857.37 197
1857.47 215
1857.57 234
1857.67 250
1857.77 260
1857.87 264
1857.97 262
1858.07 257
1858.16 251
1858.26 246
1858.36 244
1858.46 246
1858.56 252
1858.66 260
1858.76 269
1858.86 281
1858.95 295
1859.05 312
1859.15 334
1859.25 362
1859.35 396
1859.45 436
1859.55 480
1859.65 524
1859.75 565
1859.84 599
1859.94 624
1860.04 637
1860.14 640
1860.24 634
1860.34 624
1860.44 614
1860.54 609
1860.63 612
1860.73 624
1860.83 643
1860.93 664
1861.03 682
1861.13 694
1861.23 693
1861.33 678
1861.42 651
1861.52 614
1861.62 570
1861.72 526
1861.82 485
1861.92 451
1862.02 424
1862.12 405
1862.22 391
1862.31 382
1862.41 377
1862.51 375
1862.61 375
1862.71 377
1862.81 378
1862.91 378
1863.01 374
1863.11 365
1863.20 352
1863.30 336
1863.40 319
1863.50 306
1863.60 298
1863.70 296
1863.80 303
1863.90 314
1864.00 327
1864.09 339
1864.19 345
1864.29 344
1864.39 334
1864.49 316
1864.59 291
1864.69 262
1864.79 233
1864.89 205
1864.98 183
1865.08 169
1865.18 162
1865.28 164
1865.38 172
1865.48 184
1865.58 197
1865.68 211
1865.78 223
1865.88 235
1865.97 247
1866.07 260
1866.17 272
1866.27 284
1866.37 293
1866.47 299
1866.57 300
1866.67 298
1866.77 296
1866.86 295
1866.96 298
1867.06 304
1867.16 315
1867.26 326
1867.36 337
1867.46 345
1867.56 349
1867.66 349
1867.76 347
1867.85 342
1867.95 336
1868.05 329
1868.15 322
1868.25 315
1868.35 309
1868.45 305
1868.55 303
1868.65 304
1868.75 305
1868.84 305
1868.94 302
1869.04 296
1869.14 287
1869.24 275
1869.34 262
1869.44 250
1869.54 240
1869.64 234
1869.74 230
1869.84 229
1869.93 230
1870.03 232
1870.13 235
1870.23 236
1870.33 235
1870.43 231
1870.53 225
1870.63 217
1870.73 208
1870.83 201
1870.93 198
1871.02 199
1871.12 202
1871.22 204
1871.32 204
1871.42 198
1871.52 186
1871.62 170
1871.72 152
1871.82 138
1871.92 131
1872.02 131
1872.11 138
1872.21 149
1872.31 159
1872.41 164
1872.51 160
1872.61 147
1872.71 126
1872.81 100
1872.91 72
1873.01 46
1873.11 23
1873.20 4
1873.30 0
1873.40 0
1873.50 0
1873.60 0
1873.70 0
1873.80 0
1873.90 0
1874.00 0
1874.10 4
1874.20 25
1874.30 49
1874.39 72
1874.49 94
1874.59 112
1874.69 126
1874.79 133
1874.89 133
1874.99 125
1875.09 110
1875.19 90
1875.29 68
1875.39 48
1875.49 32
1875.58 25
1875.68 26
1875.78 35
1875.88 52
1875.98 73
1876.08 96
1876.18 118
1876.28 137
1876.38 152
1876.48 161
1876.58 165
1876.68 162
1876.78 153
1876.87 140
1876.97 125
1877.07 113
1877.17 105
1877.27 105
1877.37 114
1877.47 129
1877.57 148
1877.67 166
1877.77 181
1877.87 190
1877.97 194
1878.07 196
1878.17 198
1878.26 204
1878.36 216
1878.46 235
1878.56 260
1878.66 287
1878.76 315
1878.86 340
1878.96 361
1879.06 378
1879.16 391
1879.26 401
1879.36 411
1879.46 421
1879.56 433
1879.65 445
1879.75 456
1879.85 467
1879.95 476
1880.05 485
1880.15 493
1880.25 502
1880.35 510
1880.45 518
1880.55 522
1880.65 522
1880.75 518
1880.85 510
1880.95 501
1881.05 492
1881.14 485
1881.24 482
1881.34 483
1881.44 486
1881.54 490
1881.64 493
1881.74 496
1881.84 497
1881.94 497
1882.04 497
1882.14 496
1882.24 494
1882.34 492
1882.44 488
1882.54 483
1882.64 476
1882.73 467
1882.83 457
1882.93 447
1883.03 437
1883.13 428
1883.23 418
1883.33 408
1883.43 397
1883.53 384
1883.63 369
1883.73 352
1883.83 334
1883.93 317
1884.03 302
1884.13 290
1884.23 281
1884.33 275
1884.43 272
1884.52 269
1884.62 264
1884.72 257
1884.82 246
1884.92 231
1885.02 214
1885.12 197
1885.22 182
1885.32 170
1885.42 161
1885.52 155
1885.62 150
1885.72 146
1885.82 140
1885.92 133
1886.02 126
1886.12 119
1886.22 111
1886.31 101
1886.41 90
1886.51 76
1886.61 61
1886.71 44
1886.81 29
1886.91 17
1887.01 8
1887.11 5
1887.21 5
1887.31 7
1887.41 10
1887.51 12
1887.61 12
1887.71 10
1887.81 5
1887.91 0
1888.01 0
1888.11 0
1888.21 0
1888.31 0
1888.40 0
1888.50 0
1888.60 12
1888.70 27
1888.80 44
1888.90 59
1889.00 72
1889.10 81
1889.20 85
1889.30 85
1889.40 83
1889.50 79
1889.60 76
1889.70 76
1889.80 80
1889.90 86
1890.00 93
1890.10 99
1890.20 101
1890.30 98
1890.40 91
1890.50 80
1890.60 68
1890.70 58
1890.79 49
1890.89 44
1890.99 42
1891.09 41
1891.19 41
1891.29 41
1891.39 43
1891.49 46
1891.59 52
1891.69 59
1891.79 66
1891.89 73
1891.99 77
1892.09 78
1892.19 78
1892.29 79
1892.39 84
1892.49 94
1892.59 111
1892.69 131
1892.79 153
1892.89 172
1892.99 186
1893.09 192
1893.19 190
1893.29 181
1893.39 167
1893.49 149
1893.58 131
1893.68 111
1893.78 94
1893.88 79
1893.98 69
1894.08 66
1894.18 70
1894.28 82
1894.38 102
1894.48 127
1894.58 154
1894.68 181
1894.78 204
1894.88 222
1894.98 234
1895.08 241
1895.18 243
1895.28 241
1895.38 234
1895.48 224
1895.58 211
1895.68 195
1895.78 177
1895.88 161
1895.98 148
1896.08 139
1896.18 136
1896.28 139
1896.38 147
1896.48 158
1896.58 171
1896.68 185
1896.78 198
1896.88 208
1896.98 217
1897.08 223
1897.18 226
1897.28 227
1897.37 227
1897.47 226
1897.57 224
1897.67 222
1897.77 219
1897.87 218
1897.97 218
1898.07 221
1898.17 229
1898.27 240
1898.37 256
1898.47 274
1898.57 295
1898.67 315
1898.77 334
1898.87 351
1898.97 367
1899.07 385
1899.17 404
1899.27 425
1899.37 448
1899.47 470
1899.57 488
1899.67 499
1899.77 500
1899.87 490
1899.97 471
1900.07 446
1900.17 418
1900.27 392
1900.37 371
1900.47 358
1900.57 353
1900.67 355
1900.77 361
1900.87 369
1900.97 377
1901.07 385
1901.17 391
1901.27 396
1901.37 399
1901.47 401
1901.57 401
1901.67 398
1901.77 393
1901.87 385
1901.97 374
1902.07 359
1902.17 340
1902.27 318
1902.37 294
1902.47 271
1902.57 249
1902.67 229
1902.77 213
1902.87 200
1902.97 192
1903.07 187
1903.17 186
1903.27 189
1903.37 194
1903.47 202
1903.57 212
1903.67 222
1903.77 231
1903.87 238
1903.97 240
1904.07 236
1904.17 227
1904.27 213
1904.37 196
1904.47 178
1904.57 161
1904.67 147
1904.77 135
1904.87 126
1904.97 120
1905.07 115
1905.17 111
1905.27 108
1905.37 104
1905.47 100
1905.57 96
1905.67 91
1905.77 84
1905.87 77
1905.97 69
1906.07 61
1906.17 52
1906.27 42
1906.37 30
1906.47 16
1906.57 0
1906.67 0
1906.77 0
1906.87 0
1906.97 0
1907.07 0
1907.17 0
1907.27 0
1907.37 13
1907.47 47
1907.57 81
1907.67 109
1907.77 128
1907.87 136
1907.97 133
1908.07 121
1908.17 104
1908.27 84
1908.37 64
1908.47 48
1908.57 35
1908.67 25
1908.77 16
1908.87 8
1908.97 0
1909.07 0
1909.17 0
1909.27 0
1909.37 10
1909.47 26
1909.57 46
1909.67 67
1909.77 87
1909.87 104
1909.97 118
1910.07 131
1910.17 144
1910.27 157
1910.37 170
1910.47 182
1910.57 192
1910.67 198
1910.77 199
1910.87 194
1910.97 187
1911.07 179
1911.17 172
1911.27 168
1911.37 167
1911.47 170
1911.57 175
1911.67 180
1911.77 181
1911.87 177
1911.97 167
1912.07 153
1912.17 137
1912.27 120
1912.37 105
1912.47 94
1912.57 90
1912.67 93
1912.77 103
1912.87 117
1912.97 135
1913.07 152
1913.17 166
1913.27 174
1913.37 175
1913.47 168
1913.57 157
1913.67 142
1913.77 126
1913.88 113
1913.98 103
1914.08 95
1914.18 90
1914.28 87
1914.38 87
1914.48 88
1914.58 92
1914.68 96
1914.78 100
1914.88 99
1914.98 92
1915.08 76
1915.18 51
1915.28 20
1915.38 0
1915.48 0
1915.58 0
1915.68 0
1915.78 0
1915.88 0
1915.98 0
1916.08 0
1916.18 21
1916.28 39
1916.38 52
1916.48 63
1916.58 70
1916.68 77
1916.78 83
1916.88 89
1916.98 95
1917.08 101
1917.18 104
1917.28 105
1917.38 101
1917.48 94
1917.58 84
1917.69 72
1917.79 59
1917.89 50
1917.99 47
1918.09 51
1918.19 65
1918.29 87
1918.39 116
1918.49 149
1918.59 184
1918.69 217
1918.79 247
1918.89 275
1918.99 300
1919.09 323
1919.19 346
1919.29 368
1919.39 388
1919.49 405
1919.59 417
1919.69 422
1919.79 420
1919.89 412
1919.99 401
1920.09 390
1920.19 382
1920.29 380
1920.39 387
1920.50 400
1920.60 418
1920.70 438
1920.80 455
1920.90 469
1921.00 478
1921.10 483
1921.20 486
1921.30 485
1921.40 483
1921.50 479
1921.60 471
1921.70 460
1921.80 447
1921.90 434
1922.00 422
1922.10 415
1922.20 414
1922.30 418
1922.40 425
1922.50 431
1922.60 434
1922.70 432
1922.80 423
1922.91 408
1923.01 390
1923.11 371
1923.21 353
1923.31 338
1923.41 325
1923.51 312
1923.61 299
1923.71 284
1923.81 265
1923.91 244
1924.01 223
1924.11 205
1924.21 193
1924.31 189
1924.41 190
1924.51 196
1924.61 204
1924.71 209
1924.81 211
1924.91 207
1925.02 200
1925.12 189
1925.22 178
1925.32 167
1925.42 157
1925.52 149
1925.62 142
1925.72 134
1925.82 124
1925.92 110
1926.02 93
1926.12 71
1926.22 47
1926.32 23
1926.42 1
1926.52 0
1926.62 0
1926.72 0
1926.83 0
1926.93 0
1927.03 0
1927.13 0
1927.23 0
1927.33 6
1927.43 30
1927.53 58
1927.63 90
1927.73 121
1927.83 150
1927.93 175
1928.03 195
1928.13 210
1928.23 222
1928.33 232
1928.43 240
1928.53 245
1928.64 248
1928.74 249
1928.84 245
1928.94 238
1929.04 228
1929.14 215
1929.24 203
1929.34 191
1929.44 180
1929.54 172
1929.64 166
1929.74 162
1929.84 158
1929.94 154
1930.04 150
1930.14 145
1930.25 139
1930.35 132
1930.45 124
1930.55 117
1930.65 111
1930.75 108
1930.85 108
1930.95 110
1931.05 115
1931.15 119
1931.25 122
1931.35 122
1931.45 117
1931.55 108
1931.65 96
1931.76 83
1931.86 71
1931.96 63
1932.06 60
1932.16 59
1932.26 63
1932.36 68
1932.46 75
1932.56 84
1932.66 94
1932.76 107
1932.86 122
1932.96 140
1933.06 157
1933.17 173
1933.27 186
1933.37 195
1933.47 199
1933.57 200
1933.67 200
1933.77 199
1933.87 201
1933.97 206
1934.07 214
1934.17 225
1934.27 238
1934.37 250
1934.48 260
1934.58 268
1934.68 273
1934.78 277
1934.88 280
1934.98 286
1935.08 297
1935.18 312
1935.28 331
1935.38 354
1935.48 376
1935.58 396
1935.68 413
1935.79 425
1935.89 435
1935.99 440
1936.09 442
1936.19 439
1936.29 430
1936.39 413
1936.49 389
1936.59 359
1936.69 328
1936.79 298
1936.89 274
1936.99 258
1937.10 249
1937.20 247
1937.30 248
1937.40 252
1937.50 254
1937.60 255
1937.70 252
1937.80 246
1937.90 236
1938.00 222
1938.10 205
1938.20 187
1938.31 169
1938.41 154
1938.51 144
1938.61 141
1938.71 145
1938.81 154
1938.91 167
1939.01 182
1939.11 199
1939.21 217
1939.31 237
1939.42 262
1939.52 291
1939.62 322
1939.72 351
1939.82 373
1939.92 386
1940.02 388
1940.12 379
1940.22 362
1940.32 341
1940.42 322
1940.53 309
1940.63 301
1940.73 299
1940.83 300
1940.93 301
1941.03 300
1941.13 295
1941.23 287
1941.33 279
1941.43 275
1941.53 276
1941.64 282
1941.74 292
1941.84 302
1941.94 309
1942.04 312
1942.14 308
1942.24 301
1942.34 294
1942.44 290
1942.54 292
1942.64 299
1942.75 311
1942.85 326
1942.95 340
1943.05 351
1943.15 359
1943.25 364
1943.35 369
1943.45 374
1943.55 380
1943.65 387
1943.76 394
1943.86 401
1943.96 407
1944.06 413
1944.16 419
1944.26 424
1944.36 428
1944.46 430
1944.56 429
1944.66 422
1944.77 410
1944.87 393
1944.97 374
1945.07 356
1945.17 342
1945.27 335
1945.37 334
1945.47 339
1945.57 347
1945.68 356
1945.78 364
1945.88 369
1945.98 371
1946.08 372
1946.18 372
1946.28 373
1946.38 376
1946.48 379
1946.58 381
1946.69 381
1946.79 378
1946.89 371
1946.99 361
1947.09 347
1947.19 333
1947.29 319
1947.39 307
1947.49 297
1947.60 291
1947.70 288
1947.80 288
1947.90 289
1948.00 289
1948.10 287
1948.20 283
1948.30 275
1948.40 266
1948.51 257
1948.61 250
1948.71 247
1948.81 247
1948.91 249
1949.01 251
1949.11 248
1949.21 239
1949.31 223
1949.42 204
1949.52 183
1949.62 165
1949.72 152
1949.82 149
1949.92 153
1950.02 162
1950.12 173
1950.23 182
1950.33 187
1950.43 185
1950.53 178
1950.63 166
1950.73 153
1950.83 144
1950.93 142
1951.03 147
1951.14 160
1951.24 178
1951.34 197
1951.44 215
1951.54 229
1951.64 236
1951.74 237
1951.84 235
1951.95 232
1952.05 228
1952.15 226
1952.25 225
1952.35 225
1952.45 225
1952.55 224
1952.65 221
1952.76 217
1952.86 212
1952.96 206
1953.06 201
1953.16 197
1953.26 193
1953.36 193
1953.46 196
1953.57 203
1953.67 214
1953.77 229
1953.87 245
1953.97 259
1954.07 267
1954.17 268
1954.27 261
1954.38 247
1954.48 229
1954.58 210
1954.68 194
1954.78 182
1954.88 175
1954.98 171
1955.08 168
1955.19 164
1955.29 160
1955.39 153
1955.49 143
1955.59 130
1955.69 115
1955.79 96
1955.89 76
1956.00 55
1956.10 34
1956.20 14
1956.30 0
1956.40 0
1956.50 0
1956.60 0
1956.71 0
1956.81 0
1956.91 0
1957.01 0
1957.11 0
1957.21 22
1957.31 48
1957.41 75
1957.52 100
1957.62 125
1957.72 149
1957.82 174
1957.92 200
1958.02 227
1958.12 254
1958.23 280
1958.33 303
1958.43 321
1958.53 332
1958.63 335
1958.73 331
1958.83 321
1958.94 306
1959.04 290
1959.14 274
1959.24 261
1959.34 250
1959.44 241
1959.54 235
1959.64 229
1959.75 223
1959.85 219
1959.95 214
1960.05 209
1960.15 204
1960.25 196
1960.35 188
1960.46 177
1960.56 165
1960.66 153
1960.76 144
1960.86 140
1960.96 140
1961.06 146
1961.17 156
1961.27 168
1961.37 180
1961.47 190
1961.57 197
1961.67 201
1961.78 205
1961.88 208
1961.98 213
1962.08 219
1962.18 228
1962.28 237
1962.38 245
1962.49 251
1962.59 254
1962.69 257
1962.79 261
1962.89 268
1962.99 280
1963.09 299
1963.20 324
1963.30 353
1963.40 384
1963.50 411
1963.60 433
1963.70 445
1963.81 445
1963.91 434
1964.01 412
1964.11 382
1964.21 346
1964.31 309
1964.41 272
1964.52 239
1964.62 210
1964.72 187
1964.82 172
1964.92 163
1965.02 161
1965.12 165
1965.23 173
1965.33 184
1965.43 195
1965.53 204
1965.63 208
1965.73 206
1965.84 198
1965.94 184
1966.04 166
1966.14 146
1966.24 127
1966.34 113
1966.45 106
1966.55 107
1966.65 116
1966.75 132
1966.85 153
1966.95 175
1967.05 195
1967.16 209
1967.26 217
1967.36 219
1967.46 214
1967.56 207
1967.66 201
1967.77 199
1967.87 202
1967.97 210
1968.07 221
1968.17 233
1968.27 243
1968.38 249
1968.48 252
1968.58 252
1968.68 250
1968.78 249
1968.88 249
1968.99 250
1969.09 253
1969.19 257
1969.29 261
1969.39 265
1969.49 268
1969.60 269
1969.70 268
1969.80 265
1969.90 260
1970.00 252
1970.10 244
1970.21 235
1970.31 226
1970.41 218
1970.51 210
1970.61 202
1970.71 196
1970.82 192
1970.92 190
1971.02 191
1971.12 193
1971.22 198
1971.32 205
1971.43 212
1971.53 219
1971.63 227
1971.73 234
1971.83 241
1971.93 245
1972.04 247
1972.14 244
1972.24 236
1972.34 221
1972.44 200
1972.55 174
1972.65 146
1972.75 118
1972.85 94
1972.95 74
1973.05 60
1973.16 49
1973.26 41
1973.36 34
1973.46 26
1973.56 16
1973.66 7
1973.77 0
1973.87 0
1973.97 0
1974.07 0
1974.17 0
1974.28 0
1974.38 0
1974.48 0
1974.58 0
1974.68 0
1974.78 3
1974.89 8
1974.99 17
1975.09 31
1975.19 46
1975.29 63
1975.40 78
1975.50 88
1975.60 93
1975.70 92
1975.80 85
1975.90 75
1976.01 63
1976.11 52
1976.21 43
1976.31 34
1976.41 24
1976.52 14
1976.62 4
1976.72 0
1976.82 0
1976.92 0
1977.02 0
1977.13 0
1977.23 22
1977.33 55
1977.43 93
1977.53 132
1977.64 167
1977.74 193
1977.84 208
1977.94 213
1978.04 211
1978.15 207
1978.25 204
1978.35 206
1978.45 216
1978.55 233
1978.65 255
1978.76 280
1978.86 306
1978.96 329
1979.06 347
1979.16 359
1979.27 363
1979.37 359
1979.47 347
1979.57 327
1979.67 302
1979.78 273
1979.88 244
1979.98 216
1980.08 191
1980.18 168
1980.29 149
1980.39 134
1980.49 121
1980.59 112
1980.69 107
1980.80 106
1980.90 111
1981.00 121
1981.10 136
1981.20 155
1981.31 176
1981.41 199
1981.51 220
1981.61 239
1981.71 253
1981.82 262
1981.92 266
1982.02 265
1982.12 259
1982.22 250
1982.32 238
1982.43 224
1982.53 209
1982.63 195
1982.73 180
1982.84 164
1982.94 147
1983.04 128
1983.14 106
1983.24 80
1983.35 52
1983.45 25
1983.55 0
1983.65 0
1983.75 0
1983.86 0
1983.96 0
1984.06 0
1984.16 17
1984.26 44
1984.37 74
1984.47 103
1984.57 131
1984.67 155
1984.77 175
1984.88 189
1984.98 199
1985.08 204
1985.18 206
1985.28 205
1985.39 202
1985.49 197
1985.59 193
1985.69 188
1985.79 185
1985.90 184
1986.00 186
1986.10 190
1986.20 196
1986.30 203
1986.41 208
1986.51 209
1986.61 207
1986.71 200
1986.82 191
1986.92 179
1987.02 167
1987.12 154
1987.22 143
1987.33 132
1987.43 124
1987.53 117
1987.63 113
1987.73 113
1987.84 115
1987.94 118
1988.04 123
1988.14 127
1988.25 130
1988.35 129
1988.45 125
1988.55 118
1988.65 106
1988.76 93
1988.86 78
1988.96 64
1989.06 53
1989.16 45
1989.27 42
1989.37 43
1989.47 48
1989.57 56
1989.68 64
1989.78 74
1989.88 83
1989.98 91
1990.08 98
1990.19 101
1990.29 100
1990.39 91
1990.49 74
1990.60 49
1990.70 19
1990.80 0
1990.90 0
1991.00 0
1991.11 0
1991.21 0
1991.31 0
1991.41 0
1991.52 0
1991.62 24
1991.72 45
1991.82 59
1991.92 68
1992.03 75
1992.13 82
1992.23 94
1992.33 110
1992.44 131
1992.54 155
1992.64 180
1992.74 200
1992.84 213
1992.95 218
1993.05 215
1993.15 207
1993.25 196
1993.36 184
1993.46 174
1993.56 168
1993.66 164
1993.77 164
1993.87 166
1993.97 170
1994.07 175
1994.17 181
1994.28 185
1994.38 186
1994.48 182
1994.58 174
1994.69 161
1994.79 144
1994.89 125
1994.99 106
1995.10 91
1995.20 79
1995.30 72
1995.40 68
1995.50 68
1995.61 70
1995.71 72
1995.81 73
1995.91 74
1996.02 75
1996.12 76
1996.22 78
1996.32 81
1996.43 86
1996.53 92
1996.63 99
1996.73 107
1996.84 116
1996.94 127
1997.04 139
1997.14 153
1997.24 166
1997.35 180
1997.45 193
1997.55 206
1997.65 217
1997.76 226
1997.86 234
1997.96 240
1998.06 241
1998.17 239
1998.27 233
1998.37 224
1998.47 214
1998.58 206
1998.68 202
1998.78 204
1998.88 213
1998.99 225
1999.09 238
1999.19 249
1999.29 255
1999.40 256
1999.50 254
1999.60 249
1999.70 245
1999.80 245
1999.91 251
2000.01 262
2000.11 276
2000.21 290
2000.32 301
2000.42 307
2000.52 306
2000.62 299
2000.73 288
2000.83 275
2000.93 263
2001.03 254
2001.14 249
2001.24 249
2001.34 253
2001.44 259
2001.55 266
2001.65 271
2001.75 273
2001.85 271
2001.96 265
2002.06 256
2002.16 245
2002.26 234
2002.37 224
2002.47 218
2002.57 215
2002.67 214
2002.78 216
2002.88 220
2002.98 225
2003.08 232
2003.19 240
2003.29 251
2003.39 263
2003.49 274
2003.60 282
2003.70 286
2003.80 283
2003.90 274
2004.01 260
2004.11 245
2004.21 231
2004.32 220
2004.42 215
2004.52 214
2004.62 217
2004.73 220
2004.83 224
2004.93 225
2005.03 226
2005.14 225
2005.24 226
2005.34 229
2005.44 234
2005.55 243
2005.65 252
2005.75 262
2005.85 271
2005.96 278
2006.06 283
2006.16 285
2006.26 286
2006.37 285
2006.47 285
2006.57 284
2006.67 284
2006.78 286
2006.88 290
2006.98 297
2007.09 306
2007.19 318
2007.29 333
2007.39 351
2007.50 370
2007.60 390
2007.70 409
2007.80 425
2007.91 434
2008.01 436
2008.11 428
2008.21 413
2008.32 392
2008.42 368
2008.52 342
2008.63 316
2008.73 293
2008.83 270
2008.93 247
2009.04 224
2009.14 201
2009.24 179
2009.34 159
2009.45 140
2009.55 124
2009.65 110
2009.75 97
2009.86 87
2009.96 78
2010.06 73
2010.17 72
2010.27 76
2010.37 85
2010.47 97
2010.58 112
2010.68 129
2010.78 145
2010.88 160
2010.99 174
2011.09 189
2011.19 205
2011.30 222
2011.40 242
2011.50 265
2011.60 289
2011.71 312
2011.81 332
2011.91 346
2012.01 354
2012.12 356
2012.22 352
2012.32 345
2012.43 338
2012.53 334
2012.63 332
2012.73 333
2012.84 334
2012.94 333
2013.04 329
2013.15 321
2013.25 311
2013.35 299
2013.45 287
2013.56 277
2013.66 268
2013.76 258
2013.86 248
2013.97 236
2014.07 224
2014.17 213
2014.28 203
2014.38 196
2014.48 192
2014.58 191
2014.69 192
2014.79 195
2014.89 200
2015.00 209
2015.10 224
2015.20 243
2015.30 267
2015.41 292
2015.51 317
2015.61 336
2015.72 345
2015.82 343
2015.92 329
2016.02 306
2016.13 277
2016.23 245
2016.33 216
2016.44 192
2016.54 177
2016.64 170
2016.74 172
2016.85 178
2016.95 186
2017.05 193
2017.16 195
2017.26 191
2017.36 181
2017.46 167
2017.57 151
2017.67 138
2017.77 131
2017.88 131
2017.98 138
2018.08 150
2018.18 165
2018.29 179
2018.39 189
2018.49 197
2018.60 202
2018.70 206
2018.80 210
2018.91 217
2019.01 225
2019.11 234
2019.21 243
2019.32 249
2019.42 253
2019.52 253
2019.63 249
2019.73 244
2019.83 238
2019.93 234
2020.04 233
2020.14 234
2020.24 236
2020.35 240
2020.45 243
2020.55 247
2020.66 249
2020.76 250
2020.86 252
2020.96 255
2021.07 258
2021.17 262
2021.27 265
2021.38 267
2021.48 269
2021.58 272
2021.69 276
2021.79 282
2021.89 290
2021.99 298
2022.10 306
2022.20 309
2022.30 307
2022.41 300
2022.51 289
2022.61 276
2022.72 264
2022.82 256
2022.92 252
2023.02 251
2023.13 250
2023.23 248
2023.33 243
2023.44 235
2023.54 227
2023.64 220
2023.75 217
2023.85 221
2023.95 229
2024.06 239
2024.16 250
2024.26 256
2024.36 257
2024.47 251
2024.57 238
2024.67 222
2024.78 205
2024.88 189
2024.98 178
2025.09 171
2025.19 169
2025.29 170
2025.40 173
2025.50 177
2025.60 181
2025.70 187
2025.81 194
2025.91 202
2026.01 210
2026.12 219
2026.22 225
2026.32 230
2026.43 231
2026.53 231
2026.63 230
2026.74 230
2026.84 232
2026.94 236
2027.05 243
2027.15 252
2027.25 259
2027.35 265
2027.46 268
2027.56 267
2027.66 264
2027.77 260
2027.87 256
2027.97 254
2028.08 255
2028.18 261
2028.28 270
2028.39 280
2028.49 289
2028.59 296
2028.70 301
2028.80 305
2028.90 307
2029.01 311
2029.11 317
2029.21 327
2029.32 340
2029.42 355
2029.52 368
2029.62 379
2029.73 384
2029.83 383
2029.93 375
2030.04 360
2030.14 339
2030.24 315
2030.35 289
2030.45 265
2030.55 244
2030.66 228
2030.76 218
2030.86 215
2030.97 216
2031.07 220
2031.17 222
2031.28 221
2031.38 213
2031.48 198
2031.59 178
2031.69 155
2031.79 132
2031.90 110
2032.00 93
2032.10 80
2032.21 71
2032.31 65
2032.41 60
2032.52 55
2032.62 49
2032.72 41
2032.83 31
2032.93 20
2033.03 9
2033.14 0
2033.24 0
2033.34 0
2033.45 0
2033.55 0
2033.65 0
2033.76 0
2033.86 0
2033.96 0
2034.07 0
2034.17 0
2034.27 11
2034.38 31
2034.48 56
2034.58 83
2034.69 108
2034.79 127
2034.89 139
2035.00 142
2035.10 138
2035.20 128
2035.31 114
2035.41 98
2035.51 84
2035.62 72
2035.72 65
2035.82 62
2035.93 65
2036.03 72
2036.13 82
2036.24 94
2036.34 105
2036.44 113
2036.55 117
2036.65 116
2036.75 111
2036.86 102
2036.96 92
2037.06 82
2037.17 74
2037.27 70
2037.37 71
2037.48 76
2037.58 85
2037.68 97
2037.79 111
2037.89 127
2037.99 143
2038.10 159
2038.20 177
2038.30 196
2038.41 214
2038.51 234
2038.61 252
2038.72 271
2038.82 288
2038.92 305
2039.03 320
2039.13 334
2039.23 347
2039.34 360
2039.44 374
2039.55 387
2039.65 400
2039.75 412
2039.86 423
2039.96 432
2040.06 436
2040.17 438
2040.27 438
2040.37 438
2040.48 443
2040.58 453
2040.68 473
2040.79 502
2040.89 541
2040.99 584
2041.10 629
2041.20 671
2041.30 708
2041.41 738
2041.51 767
2041.61 797
2041.72 836
2041.82 890
2041.93 963
2042.03 1054
2042.13 1164
2042.24 1289
2042.34 1426
2042.44 1569
2042.55 1715
2042.65 1860
2042.75 2002
2042.86 2137
2042.96 2266
2043.06 2384
2043.17 2494
2043.27 2596
2043.37 2692
2043.48 2783
2043.58 2869
2043.69 2951
2043.79 3027
2043.89 3098
2044.00 3160
2044.10 3212
2044.20 3251
2044.31 3277
2044.41 3291
2044.51 3292
2044.62 3282
2044.72 3265
2044.83 3245
2044.93 3226
2045.03 3210
2045.14 3194
2045.24 3175
2045.34 3150
2045.45 3113
2045.55 3060
2045.65 2991
2045.76 2907
2045.86 2813
2045.96 2714
2046.07 2617
2046.17 2524
2046.28 2439
2046.38 2364
2046.48 2299
2046.59 2244
2046.69 2198
2046.79 2157
2046.90 2120
2047.00 2083
2047.10 2043
2047.21 1997
2047.31 1944
2047.42 1884
2047.52 1816
2047.62 1741
2047.73 1662
2047.83 1579
2047.93 1497
2048.04 1418
2048.14 1344
2048.25 1279
2048.35 1221
2048.45 1171
2048.56 1126
2048.66 1083
2048.76 1041
2048.87 998
2048.97 956
2049.07 916
2049.18 878
2049.28 844
2049.39 815
2049.49 791
2049.59 769
2049.70 748
2049.80 729
2049.90 710
2050.01 693
2050.11 677
2050.22 660
2050.32 644
2050.42 626
2050.53 605
2050.63 581
2050.73 554
2050.84 525
2050.94 495
2051.05 463
2051.15 432
2051.25 401
2051.36 371
2051.46 342
2051.56 315
2051.67 291
2051.77 268
2051.88 247
2051.98 226
2052.08 205
2052.19 182
2052.29 158
2052.39 132
2052.50 105
2052.60 78
2052.71 54
2052.81 36
2052.91 22
2053.02 14
2053.12 11
2053.22 10
2053.33 9
2053.43 6
2053.54 0
2053.64 0
2053.74 0
2053.85 0
2053.95 0
2054.06 0
2054.16 0
2054.26 4
2054.37 19
2054.47 31
2054.57 40
2054.68 45
2054.78 47
2054.89 47
2054.99 46
2055.09 45
2055.20 45
2055.30 46
2055.41 48
2055.51 49
2055.61 49
2055.72 49
2055.82 48
2055.92 47
2056.03 46
2056.13 44
2056.24 42
2056.34 40
2056.44 37
2056.55 32
2056.65 27
2056.76 24
2056.86 23
2056.96 27
2057.07 35
2057.17 49
2057.28 66
2057.38 83
2057.48 97
2057.59 103
2057.69 101
2057.79 91
2057.90 74
2058.00 56
2058.11 38
2058.21 25
2058.31 20
2058.42 23
2058.52 32
2058.63 47
2058.73 64
2058.83 82
2058.94 98
2059.04 109
2059.15 114
2059.25 112
2059.35 106
2059.46 95
2059.56 82
2059.67 70
2059.77 61
2059.87 56
2059.98 54
2060.08 55
2060.19 59
2060.29 65
2060.39 75
2060.50 89
2060.60 108
2060.71 132
2060.81 159
2060.91 187
2061.02 215
2061.12 238
2061.23 254
2061.33 262
2061.43 263
2061.54 257
2061.64 248
2061.75 235
2061.85 220
2061.95 204
2062.06 187
2062.16 169
2062.27 151
2062.37 134
2062.47 120
2062.58 111
2062.68 108
2062.79 111
2062.89 119
2062.99 129
2063.10 139
2063.20 148
2063.31 155
2063.41 159
2063.51 162
2063.62 166
2063.72 170
2063.83 175
2063.93 179
2064.04 181
2064.14 178
2064.24 169
2064.35 153
2064.45 133
2064.56 110
2064.66 90
2064.76 75
2064.87 67
2064.97 66
2065.08 72
2065.18 83
2065.28 96
2065.39 108
2065.49 118
2065.60 127
2065.70 134
2065.80 143
2065.91 154
2066.01 168
2066.12 181
2066.22 194
2066.33 200
2066.43 199
2066.53 187
2066.64 166
2066.74 138
2066.85 109
2066.95 82
2067.05 61
2067.16 47
2067.26 39
2067.37 35
2067.47 30
2067.58 22
2067.68 11
2067.78 0
2067.89 0
2067.99 0
2068.10 0
2068.20 0
2068.30 0
2068.41 0
2068.51 0
2068.62 9
2068.72 22
2068.83 33
2068.93 41
2069.03 47
2069.14 51
2069.24 57
2069.35 64
2069.45 74
2069.56 85
2069.66 98
2069.76 110
2069.87 122
2069.97 130
2070.08 135
2070.18 136
2070.28 133
2070.39 129
2070.49 124
2070.60 120
2070.70 115
2070.81 110
2070.91 104
2071.01 97
2071.12 88
2071.22 79
2071.33 70
2071.43 64
2071.54 61
2071.64 62
2071.74 66
2071.85 75
2071.95 86
2072.06 99
2072.16 113
2072.27 125
2072.37 135
2072.47 142
2072.58 146
2072.68 146
2072.79 143
2072.89 138
2073.00 131
2073.10 124
2073.20 118
2073.31 113
2073.41 111
2073.52 112
2073.62 115
2073.73 120
2073.83 124
2073.93 126
2074.04 124
2074.14 118
2074.25 109
2074.35 98
2074.46 90
2074.56 85
2074.67 84
2074.77 89
2074.87 97
2074.98 108
2075.08 120
2075.19 129
2075.29 137
2075.40 143
2075.50 146
2075.60 146
2075.71 144
2075.81 138
2075.92 131
2076.02 120
2076.13 106
2076.23 91
2076.33 77
2076.44 65
2076.54 58
2076.65 56
2076.75 58
2076.86 64
2076.96 69
2077.07 70
2077.17 65
2077.27 54
2077.38 38
2077.48 21
2077.59 7
2077.69 0
2077.80 1
2077.90 11
2078.01 28
2078.11 50
2078.21 72
2078.32 92
2078.42 107
2078.53 115
2078.63 115
2078.74 109
2078.84 98
2078.95 86
2079.05 73
2079.15 62
2079.26 55
2079.36 52
2079.47 52
2079.57 54
2079.68 55
2079.78 53
2079.89 48
2079.99 40
2080.09 28
2080.20 16
2080.30 4
2080.41 0
2080.51 0
2080.62 0
2080.72 0
2080.83 0
2080.93 0
2081.04 0
2081.14 1
2081.24 7
2081.35 15
2081.45 25
2081.56 35
2081.66 46
2081.77 56
2081.87 65
2081.98 73
2082.08 81
2082.18 89
2082.29 98
2082.39 108
2082.50 119
2082.60 129
2082.71 136
2082.81 139
2082.92 137
2083.02 131
2083.13 121
2083.23 110
2083.34 100
2083.44 93
2083.54 90
2083.65 89
2083.75 90
2083.86 91
2083.96 91
2084.07 88
2084.17 82
2084.28 74
2084.38 64
2084.49 53
2084.59 43
2084.69 34
2084.80 26
2084.90 20
2085.01 16
2085.11 15
2085.22 17
2085.32 24
2085.43 36
2085.53 52
2085.64 74
2085.74 98
2085.85 124
2085.95 150
2086.05 173
2086.16 192
2086.26 206
2086.37 216
2086.47 221
2086.58 222
2086.68 218
2086.79 212
2086.89 201
2087.00 187
2087.10 169
2087.21 150
2087.31 132
2087.42 116
2087.52 103
2087.62 96
2087.73 93
2087.83 96
2087.94 103
2088.04 113
2088.15 124
2088.25 134
2088.36 142
2088.46 147
2088.57 146
2088.67 139
2088.78 128
2088.88 113
2088.99 98
2089.09 84
2089.19 73
2089.30 67
2089.40 66
2089.51 68
2089.61 73
2089.72 76
2089.82 78
2089.93 76
2090.03 70
2090.14 61
2090.24 49
2090.35 36
2090.45 22
2090.56 9
2090.66 0
2090.77 0
2090.87 0
2090.98 0
2091.08 0
2091.19 0
2091.29 0
2091.39 0
2091.50 0
2091.60 12
2091.71 29
2091.81 49
2091.92 69
2092.02 90
2092.13 112
2092.23 132
2092.34 148
2092.44 159
2092.55 162
2092.65 158
2092.76 146
2092.86 131
2092.97 117
2093.07 107
2093.18 104
2093.28 107
2093.39 115
2093.49 124
2093.60 131
2093.70 133
2093.80 131
2093.91 126
2094.01 121
2094.12 117
2094.22 117
2094.33 121
2094.43 126
2094.54 132
2094.64 135
2094.75 136
2094.85 133
2094.96 127
2095.06 118
2095.17 106
2095.27 93
2095.38 81
2095.48 72
2095.59 69
2095.69 74
2095.80 90
2095.90 117
2096.01 154
2096.11 199
2096.22 245
2096.32 289
2096.43 326
2096.53 353
2096.64 368
2096.74 373
2096.85 371
2096.95 362
2097.06 349
2097.16 334
2097.27 317
2097.37 298
2097.48 278
2097.58 259
2097.69 241
2097.79 226
2097.90 217
2098.00 213
2098.11 213
2098.21 215
2098.32 219
2098.42 221
2098.52 223
2098.63 224
2098.73 223
2098.84 221
2098.94 219
2099.05 213
2099.15 205
2099.26 193
2099.36 176
2099.47 154
2099.57 126
2099.68 96
2099.78 64
2099.89 33
2099.99 9
2100.10 0
2100.20 0
2100.31 0
2100.41 0
2100.52 12
2100.62 29
2100.73 43
2100.83 54
2100.94 60
2101.04 62
2101.15 60
2101.25 54
2101.36 45
2101.46 33
2101.57 20
2101.67 5
2101.78 0
2101.88 0
2101.99 0
2102.09 0
2102.20 0
2102.30 0
2102.41 0
2102.51 0
2102.62 15
2102.73 35
2102.83 54
2102.94 72
2103.04 89
2103.15 103
2103.25 117
2103.36 128
2103.46 137
2103.57 144
2103.67 147
2103.78 147
2103.88 143
2103.99 135
2104.09 126
2104.20 116
2104.30 108
2104.41 103
2104.51 100
2104.62 101
2104.72 104
2104.83 106
2104.93 104
2105.04 98
2105.14 86
2105.25 69
2105.35 52
2105.46 37
2105.56 27
2105.67 26
2105.77 33
2105.88 45
2105.98 61
2106.09 77
2106.19 90
2106.30 100
2106.40 107
2106.51 112
2106.61 117
2106.72 124
2106.82 131
2106.93 138
2107.03 143
2107.14 145
2107.24 142
2107.35 134
2107.46 124
2107.56 115
2107.67 108
2107.77 106
2107.88 109
2107.98 114
2108.09 120
2108.19 123
2108.30 120
2108.40 110
2108.51 97
2108.61 81
2108.72 66
2108.82 55
2108.93 49
2109.03 47
2109.14 47
2109.24 48
2109.35 48
2109.45 48
2109.56 48
2109.66 48
2109.77 50
2109.87 54
2109.98 59
2110.09 65
2110.19 69
2110.30 73
2110.40 73
2110.51 70
2110.61 64
2110.72 53
2110.82 39
2110.93 23
2111.03 7
2111.14 0
2111.24 0
2111.35 0
2111.45 3
2111.56 19
2111.66 40
2111.77 61
2111.87 80
2111.98 95
2112.09 106
2112.19 113
2112.30 117
2112.40 119
2112.51 119
2112.61 118
2112.72 116
2112.82 111
2112.93 105
2113.03 96
2113.14 85
2113.24 73
2113.35 61
2113.45 52
2113.56 45
2113.66 40
2113.77 37
2113.88 35
2113.98 34
2114.09 32
2114.19 30
2114.30 28
2114.40 27
2114.51 28
2114.61 32
2114.72 38
2114.82 49
2114.93 63
2115.03 80
2115.14 98
2115.24 117
2115.35 135
2115.46 152
2115.56 167
2115.67 179
2115.77 190
2115.88 198
2115.98 203
2116.09 204
2116.19 201
2116.30 194
2116.40 185
2116.51 176
2116.61 170
2116.72 168
2116.83 174
2116.93 186
2117.04 202
2117.14 222
2117.25 242
2117.35 259
2117.46 272
2117.56 280
2117.67 283
2117.77 282
2117.88 279
2117.99 275
2118.09 269
2118.20 263
2118.30 256
2118.41 247
2118.51 236
2118.62 222
2118.72 206
2118.83 189
2118.93 173
2119.04 159
2119.15 148
2119.25 141
2119.36 138
2119.46 137
2119.57 135
2119.67 131
2119.78 122
2119.88 106
2119.99 84
2120.09 56
2120.20 27
2120.31 0
2120.41 0
2120.52 0
2120.62 0
2120.73 0
2120.83 0
2120.94 0
2121.04 0
2121.15 15
2121.26 30
2121.36 39
2121.47 43
2121.57 43
2121.68 41
2121.78 39
2121.89 38
2121.99 39
2122.10 43
2122.20 47
2122.31 50
2122.42 50
2122.52 47
2122.63 42
2122.73 36
2122.84 31
2122.94 30
2123.05 33
2123.15 39
2123.26 46
2123.37 52
2123.47 54
2123.58 52
2123.68 47
2123.79 40
2123.89 35
2124.00 32
2124.11 35
2124.21 43
2124.32 54
2124.42 67
2124.53 80
2124.63 93
2124.74 104
2124.84 113
2124.95 121
2125.06 127
2125.16 133
2125.27 140
2125.37 148
2125.48 157
2125.58 170
2125.69 187
2125.79 207
2125.90 229
2126.01 251
2126.11 271
2126.22 285
2126.32 292
2126.43 291
2126.53 281
2126.64 265
2126.75 247
2126.85 229
2126.96 214
2127.06 205
2127.17 200
2127.27 200
2127.38 201
2127.49 201
2127.59 198
2127.70 191
2127.80 181
2127.91 170
2128.01 160
2128.12 153
2128.22 152
2128.33 155
2128.44 161
2128.54 168
2128.65 173
2128.75 174
2128.86 168
2128.96 158
2129.07 143
2129.18 129
2129.28 118
2129.39 114
2129.49 118
2129.60 128
2129.70 143
2129.81 160
2129.92 176
2130.02 188
2130.13 197
2130.23 205
2130.34 212
2130.44 219
2130.55 224
2130.66 225
2130.76 221
2130.87 210
2130.97 190
2131.08 164
2131.19 134
2131.29 103
2131.40 74
2131.50 46
2131.61 22
2131.71 3
2131.82 0
2131.93 0
2132.03 0
2132.14 0
2132.24 0
2132.35 0
2132.45 1
2132.56 7
2132.67 10
2132.77 13
2132.88 14
2132.98 16
2133.09 18
2133.20 21
2133.30 25
2133.41 30
2133.51 37
2133.62 44
2133.72 54
2133.83 67
2133.94 81
2134.04 96
2134.15 108
2134.25 117
2134.36 121
2134.47 120
2134.57 115
2134.68 107
2134.78 98
2134.89 90
2134.99 84
2135.10 81
2135.21 79
2135.31 78
2135.42 77
2135.52 74
2135.63 72
2135.74 70
2135.84 71
2135.95 76
2136.05 85
2136.16 98
2136.26 111
2136.37 122
2136.48 128
2136.58 126
2136.69 116
2136.79 101
2136.90 82
2137.01 64
2137.11 49
2137.22 39
2137.32 37
2137.43 40
2137.54 46
2137.64 53
2137.75 59
2137.85 63
2137.96 64
2138.07 62
2138.17 57
2138.28 54
2138.38 52
2138.49 52
2138.60 53
2138.70 56
2138.81 57
2138.91 58
2139.02 56
2139.12 53
2139.23 51
2139.34 51
2139.44 55
2139.55 64
2139.65 76
2139.76 89
2139.87 101
2139.97 108
2140.08 107
2140.18 99
2140.29 84
2140.40 68
2140.50 53
2140.61 45
2140.71 46
2140.82 57
2140.93 75
2141.03 96
2141.14 116
2141.24 130
2141.35 134
2141.46 130
2141.56 117
2141.67 99
2141.77 82
2141.88 69
2141.99 61
2142.09 62
2142.20 68
2142.30 79
2142.41 91
2142.52 102
2142.62 111
2142.73 115
2142.84 115
2142.94 108
2143.05 95
2143.15 76
2143.26 51
2143.37 22
2143.47 0
2143.58 0
2143.68 0
2143.79 0
2143.90 0
2144.00 0
2144.11 0
2144.21 0
2144.32 18
2144.43 43
2144.53 61
2144.64 73
2144.74 77
2144.85 75
2144.96 68
2145.06 56
2145.17 40
2145.28 20
2145.38 0
2145.49 0
2145.59 0
2145.70 0
2145.81 0
2145.91 0
2146.02 0
2146.12 0
2146.23 18
2146.34 49
2146.44 74
2146.55 90
2146.65 97
2146.76 94
2146.87 85
2146.97 72
2147.08 59
2147.19 49
2147.29 45
2147.40 47
2147.50 56
2147.61 68
2147.72 83
2147.82 98
2147.93 110
2148.03 122
2148.14 133
2148.25 146
2148.35 165
2148.46 190
2148.57 223
2148.67 260
2148.78 301
2148.88 339
2148.99 372
2149.10 394
2149.20 405
2149.31 403
2149.42 392
2149.52 375
2149.63 357
2149.73 346
2149.84 345
2149.95 356
2150.05 378
2150.16 408
2150.27 439
2150.37 466
2150.48 488
2150.58 501
2150.69 508
2150.80 511
2150.90 512
2151.01 511
2151.12 509
2151.22 504
2151.33 496
2151.43 487
2151.54 478
2151.65 473
2151.75 472
2151.86 477
2151.97 486
2152.07 495
2152.18 503
2152.28 507
2152.39 505
2152.50 500
2152.60 492
2152.71 482
2152.82 471
2152.92 462
2153.03 453
2153.13 444
2153.24 437
2153.35 432
2153.45 429
2153.56 428
2153.67 428
2153.77 428
2153.88 425
2153.99 419
2154.09 406
2154.20 388
2154.30 363
2154.41 335
2154.52 305
2154.62 276
2154.73 251
2154.84 231
2154.94 214
2155.05 200
2155.15 188
2155.26 176
2155.37 166
2155.47 157
2155.58 152
2155.69 151
2155.79 158
2155.90 170
2156.01 185
2156.11 201
2156.22 214
2156.32 223
2156.43 225
2156.54 222
2156.64 214
2156.75 204
2156.86 194
2156.96 186
2157.07 181
2157.18 179
2157.28 182
2157.39 188
2157.50 196
2157.60 206
2157.71 216
2157.81 224
2157.92 227
2158.03 226
2158.13 218
2158.24 206
2158.35 190
2158.45 173
2158.56 158
2158.67 147
2158.77 143
2158.88 146
2158.99 154
2159.09 168
2159.20 183
2159.30 199
2159.41 211
2159.52 219
2159.62 220
2159.73 216
2159.84 206
2159.94 193
2160.05 178
2160.16 165
2160.26 154
2160.37 147
2160.48 142
2160.58 139
2160.69 135
2160.80 129
2160.90 118
2161.01 102
2161.12 83
2161.22 59
2161.33 34
2161.43 8
2161.54 0
2161.65 0
2161.75 0
2161.86 0
2161.97 0
2162.07 0
2162.18 0
2162.29 0
2162.39 21
2162.50 41
2162.61 55
2162.71 64
2162.82 68
2162.93 71
2163.03 73
2163.14 75
2163.25 77
2163.35 78
2163.46 78
2163.57 76
2163.67 73
2163.78 71
2163.89 70
2163.99 73
2164.10 78
2164.20 85
2164.31 92
2164.42 98
2164.52 102
2164.63 105
2164.74 108
2164.84 113
2164.95 120
2165.06 129
2165.16 138
2165.27 146
2165.38 152
2165.48 155
2165.59 157
2165.70 160
2165.80 165
2165.91 171
2166.02 178
2166.12 180
2166.23 176
2166.34 163
2166.44 142
2166.55 116
2166.66 90
2166.76 70
2166.87 60
2166.98 60
2167.08 70
2167.19 86
2167.30 103
2167.40 117
2167.51 128
2167.62 135
2167.72 140
2167.83 145
2167.94 152
2168.04 160
2168.15 170
2168.26 178
2168.36 184
2168.47 187
2168.58 185
2168.68 181
2168.79 176
2168.90 170
2169.00 165
2169.11 161
2169.22 156
2169.32 151
2169.43 144
2169.54 133
2169.64 120
2169.75 106
2169.86 95
2169.96 91
2170.07 94
2170.18 107
2170.28 127
2170.39 151
2170.50 174
2170.60 193
2170.71 204
2170.82 208
2170.92 206
2171.03 203
2171.14 199
2171.24 197
2171.35 195
2171.46 193
2171.57 189
2171.67 183
2171.78 174
2171.89 166
2171.99 159
2172.10 155
2172.21 154
2172.31 155
2172.42 155
2172.53 154
2172.63 152
2172.74 148
2172.85 146
2172.95 147
2173.06 152
2173.17 162
2173.27 177
2173.38 193
2173.49 207
2173.59 216
2173.70 221
2173.81 219
2173.91 214
2174.02 207
2174.13 201
2174.23 199
2174.34 203
2174.45 210
2174.56 221
2174.66 231
2174.77 240
2174.88 244
2174.98 242
2175.09 234
2175.20 221
2175.30 206
2175.41 190
2175.52 176
2175.62 164
2175.73 154
2175.84 146
2175.94 140
2176.05 133
2176.16 126
2176.27 119
2176.37 113
2176.48 107
2176.59 101
2176.69 94
2176.80 86
2176.91 75
2177.01 62
2177.12 47
2177.23 33
2177.33 20
2177.44 10
2177.55 5
2177.65 6
2177.76 11
2177.87 19
2177.98 30
2178.08 42
2178.19 52
2178.30 62
2178.40 69
2178.51 73
2178.62 75
2178.72 77
2178.83 77
2178.94 76
2179.04 74
2179.15 70
2179.26 64
2179.37 57
2179.47 49
2179.58 45
2179.69 45
2179.79 52
2179.90 66
2180.01 85
2180.11 109
2180.22 133
2180.33 156
2180.44 178
2180.54 199
2180.65 218
2180.76 236
2180.86 251
2180.97 262
2181.08 268
2181.18 268
2181.29 264
2181.40 259
2181.51 257
2181.61 260
2181.72 270
2181.83 286
2181.93 305
2182.04 325
2182.15 343
2182.25 358
2182.36 372
2182.47 386
2182.58 402
2182.68 421
2182.79 444
2182.90 468
2183.00 492
2183.11 511
2183.22 522
2183.32 526
2183.43 521
2183.54 507
2183.65 486
2183.75 461
2183.86 435
2183.97 412
2184.07 394
2184.18 382
2184.29 379
2184.40 382
2184.50 389
2184.61 398
2184.72 404
2184.82 405
2184.93 401
2185.04 392
2185.15 380
2185.25 368
2185.36 356
2185.47 347
2185.57 341
2185.68 337
2185.79 335
2185.89 333
2186.00 329
2186.11 325
2186.22 319
2186.32 313
2186.43 305
2186.54 296
2186.64 288
2186.75 280
2186.86 274
2186.97 269
2187.07 264
2187.18 258
2187.29 251
2187.39 241
2187.50 229
2187.61 216
2187.72 205
2187.82 197
2187.93 194
2188.04 196
2188.14 201
2188.25 207
2188.36 209
2188.47 206
2188.57 195
2188.68 178
2188.79 156
2188.89 132
2189.00 111
2189.11 96
2189.22 88
2189.32 90
2189.43 100
2189.54 115
2189.65 135
2189.75 155
2189.86 173
2189.97 186
2190.07 193
2190.18 194
2190.29 189
2190.40 180
2190.50 169
2190.61 156
2190.72 143
2190.82 130
2190.93 116
2191.04 102
2191.15 87
2191.25 72
2191.36 59
2191.47 49
2191.58 43
2191.68 40
2191.79 40
2191.90 41
2192.00 40
2192.11 36
2192.22 28
2192.33 17
2192.43 3
2192.54 0
2192.65 0
2192.76 0
2192.86 0
2192.97 0
2193.08 0
2193.18 5
2193.29 16
2193.40 25
2193.51 29
2193.61 28
2193.72 23
2193.83 13
2193.94 0
2194.04 0
2194.15 0
2194.26 0
2194.36 0
2194.47 0
2194.58 0
2194.69 10
2194.79 40
2194.90 77
2195.01 116
2195.12 155
2195.22 193
2195.33 225
2195.44 249
2195.55 264
2195.65 270
2195.76 268
2195.87 260
2195.98 249
2196.08 237
2196.19 225
2196.30 216
2196.40 209
2196.51 204
2196.62 200
2196.73 197
2196.83 196
2196.94 197
2197.05 200
2197.16 204
2197.26 210
2197.37 216
2197.48 220
2197.59 222
2197.69 220
2197.80 214
2197.91 204
2198.02 192
2198.12 178
2198.23 165
2198.34 153
2198.45 144
2198.55 138
2198.66 135
2198.77 137
2198.87 143
2198.98 153
2199.09 167
2199.20 183
2199.30 203
2199.41 224
2199.52 245
2199.63 265
2199.73 283
2199.84 297
2199.95 308
2200.06 314
2200.16 314
2200.27 309
2200.38 299
2200.49 284
2200.59 267
2200.70 249
2200.81 234
2200.92 224
2201.02 220
2201.13 222
2201.24 225
2201.35 227
2201.45 223
2201.56 212
2201.67 193
2201.78 169
2201.88 144
2201.99 123
2202.10 108
2202.21 102
2202.31 106
2202.42 119
2202.53 139
2202.64 164
2202.74 194
2202.85 226
2202.96 258
2203.07 290
2203.17 316
2203.28 337
2203.39 350
2203.50 357
2203.60 359
2203.71 357
2203.82 355
2203.93 353
2204.03 350
2204.14 344
2204.25 334
2204.36 317
2204.46 292
2204.57 263
2204.68 232
2204.79 205
2204.90 184
2205.00 173
2205.11 170
2205.22 176
2205.33 185
2205.43 195
2205.54 201
2205.65 204
2205.76 204
2205.86 201
2205.97 200
2206.08 201
2206.19 205
2206.29 212
2206.40 220
2206.51 226
2206.62 228
2206.72 224
2206.83 215
2206.94 200
2207.05 181
2207.15 161
2207.26 140
2207.37 121
2207.48 105
2207.59 93
2207.69 85
2207.80 82
2207.91 85
2208.02 91
2208.12 102
2208.23 113
2208.34 125
2208.45 136
2208.55 147
2208.66 156
2208.77 166
2208.88 175
2208.99 186
2209.09 196
2209.20 205
2209.31 210
2209.42 210
2209.52 207
2209.63 199
2209.74 190
2209.85 180
2209.95 171
2210.06 166
2210.17 164
2210.28 164
2210.39 168
2210.49 173
2210.60 178
2210.71 182
2210.82 184
2210.92 183
2211.03 180
2211.14 175
2211.25 167
2211.35 158
2211.46 148
2211.57 137
2211.68 125
2211.79 112
2211.89 99
2212.00 86
2212.11 76
2212.22 67
2212.32 61
2212.43 56
2212.54 52
2212.65 46
2212.76 39
2212.86 30
2212.97 22
2213.08 16
2213.19 15
2213.29 19
2213.40 29
2213.51 42
2213.62 56
2213.73 68
2213.83 76
2213.94 79
2214.05 77
2214.16 72
2214.26 67
2214.37 63
2214.48 61
2214.59 59
2214.70 58
2214.80 53
2214.91 46
2215.02 35
2215.13 22
2215.23 9
2215.34 0
2215.45 0
2215.56 0
2215.67 0
2215.77 0
2215.88 0
2215.99 6
2216.10 15
2216.21 24
2216.31 30
2216.42 32
2216.53 30
2216.64 22
2216.74 9
2216.85 0
2216.96 0
2217.07 0
2217.18 0
2217.28 0
2217.39 0
2217.50 8
2217.61 43
2217.72 80
2217.82 114
2217.93 139
2218.04 152
2218.15 153
2218.26 146
2218.36 134
2218.47 122
2218.58 114
2218.69 111
2218.79 112
2218.90 114
2219.01 114
2219.12 109
2219.23 99
2219.33 84
2219.44 66
2219.55 49
2219.66 35
2219.77 27
2219.87 25
2219.98 30
2220.09 38
2220.20 47
2220.31 52
2220.41 51
2220.52 43
2220.63 30
2220.74 16
2220.85 5
2220.95 1
2221.06 6
2221.17 21
2221.28 43
2221.39 67
2221.49 90
2221.60 108
2221.71 121
2221.82 130
2221.93 135
2222.03 140
2222.14 147
2222.25 157
2222.36 169
2222.47 182
2222.57 194
2222.68 202
2222.79 204
2222.90 200
2223.01 189
2223.11 173
2223.22 156
2223.33 140
2223.44 127
2223.55 117
2223.65 111
2223.76 108
2223.87 106
2223.98 106
2224.09 106
2224.19 108
2224.30 113
2224.41 119
2224.52 127
2224.63 136
2224.73 142
2224.84 143
2224.95 140
2225.06 132
2225.17 120
2225.27 108
2225.38 96
2225.49 89
2225.60 89
2225.71 95
2225.82 105
2225.92 117
2226.03 128
2226.14 136
2226.25 138
2226.36 134
2226.46 128
2226.57 120
2226.68 115
2226.79 114
2226.90 116
2227.00 120
2227.11 123
2227.22 125
2227.33 124
2227.44 120
2227.54 115
2227.65 110
2227.76 108
2227.87 111
2227.98 117
2228.09 125
2228.19 134
2228.30 140
2228.41 143
2228.52 140
2228.63 132
2228.73 117
2228.84 99
2228.95 79
2229.06 58
2229.17 40
2229.28 27
2229.38 19
2229.49 16
2229.60 18
2229.71 22
2229.82 28
2229.92 31
2230.03 32
2230.14 29
2230.25 25
2230.36 20
2230.47 16
2230.57 16
2230.68 19
2230.79 27
2230.90 37
2231.01 45
2231.11 51
2231.22 51
2231.33 43
2231.44 30
2231.55 11
2231.66 0
2231.76 0
2231.87 0
2231.98 0
2232.09 0
2232.20 0
2232.31 0
2232.41 0
2232.52 15
2232.63 34
2232.74 51
2232.85 65
2232.95 76
2233.06 83
2233.17 87
2233.28 88
2233.39 86
2233.50 81
2233.60 74
2233.71 67
2233.82 60
2233.93 55
2234.04 54
2234.15 58
2234.25 68
2234.36 82
2234.47 99
2234.58 119
2234.69 140
2234.80 161
2234.90 182
2235.01 201
2235.12 219
2235.23 235
2235.34 248
2235.45 256
2235.55 260
2235.66 259
2235.77 253
2235.88 242
2235.99 229
2236.10 214
2236.20 199
2236.31 185
2236.42 173
2236.53 162
2236.64 153
2236.75 145
2236.85 135
2236.96 122
2237.07 107
2237.18 90
2237.29 74
2237.40 59
2237.50 50
2237.61 46
2237.72 47
2237.83 53
2237.94 58
2238.05 62
2238.15 61
2238.26 55
2238.37 45
2238.48 33
2238.59 21
2238.70 12
2238.80 8
2238.91 9
2239.02 14
2239.13 22
2239.24 32
2239.35 41
2239.46 48
2239.56 54
2239.67 56
2239.78 57
2239.89 57
2240.00 58
2240.11 62
2240.21 68
2240.32 77
2240.43 88
2240.54 98
2240.65 108
2240.76 114
2240.86 119
2240.97 121
2241.08 124
2241.19 129
2241.30 136
2241.41 145
2241.52 154
2241.62 162
2241.73 165
2241.84 163
2241.95 156
2242.06 145
2242.17 132
2242.27 119
2242.38 106
2242.49 94
2242.60 82
2242.71 70
2242.82 57
2242.93 46
2243.03 38
2243.14 34
2243.25 37
2243.36 46
2243.47 62
2243.58 84
2243.69 108
2243.79 134
2243.90 160
2244.01 183
2244.12 201
2244.23 214
2244.34 220
2244.45 219
2244.55 212
2244.66 199
2244.77 183
2244.88 165
2244.99 145
2245.10 125
2245.21 106
2245.31 86
2245.42 67
2245.53 48
2245.64 31
2245.75 15
2245.86 0
2245.97 0
2246.07 0
2246.18 0
2246.29 0
2246.40 0
2246.51 0
2246.62 0
2246.73 0
2246.83 12
2246.94 25
2247.05 35
2247.16 40
2247.27 41
2247.38 38
2247.49 33
2247.59 29
2247.70 29
2247.81 33
2247.92 43
2248.03 57
2248.14 74
2248.25 92
2248.35 110
2248.46 129
2248.57 148
2248.68 169
2248.79 191
2248.90 214
2249.01 236
2249.11 256
2249.22 269
2249.33 277
2249.44 278
2249.55 277
2249.66 274
2249.77 273
2249.88 277
2249.98 286
2250.09 301
2250.20 322
2250.31 347
2250.42 374
2250.53 403
2250.64 430
2250.75 454
2250.85 473
2250.96 484
2251.07 489
2251.18 486
2251.29 476
2251.40 461
2251.51 440
2251.61 416
2251.72 387
2251.83 355
2251.94 322
2252.05 287
2252.16 255
2252.27 226
2252.38 202
2252.48 184
2252.59 172
2252.70 167
2252.81 166
2252.92 169
2253.03 175
2253.14 183
2253.25 192
2253.35 201
2253.46 209
2253.57 215
2253.68 219
2253.79 219
2253.90 214
2254.01 207
2254.12 200
2254.22 196
2254.33 197
2254.44 204
2254.55 216
2254.66 231
2254.77 247
2254.88 259
2254.99 264
2255.09 263
2255.20 255
2255.31 243
2255.42 227
2255.53 208
2255.64 189
2255.75 169
2255.86 147
2255.97 127
2256.07 108
2256.18 94
2256.29 87
2256.40 86
2256.51 92
2256.62 102
2256.73 114
2256.84 122
2256.94 123
2257.05 117
2257.16 104
2257.27 85
2257.38 63
2257.49 43
2257.60 27
2257.71 19
2257.82 17
2257.92 20
2258.03 28
2258.14 36
2258.25 42
2258.36 45
2258.47 42
2258.58 35
2258.69 24
2258.80 12
2258.90 0
2259.01 0
2259.12 0
2259.23 0
2259.34 0
2259.45 0
2259.56 0
2259.67 0
2259.78 0
2259.88 2
2259.99 11
2260.10 19
2260.21 27
2260.32 33
2260.43 38
2260.54 41
2260.65 45
2260.76 51
2260.86 59
2260.97 69
2261.08 78
2261.19 86
2261.30 90
2261.41 89
2261.52 85
2261.63 79
2261.74 73
2261.85 72
2261.95 77
2262.06 88
2262.17 103
2262.28 121
2262.39 139
2262.50 153
2262.61 163
2262.72 168
2262.83 169
2262.94 165
2263.04 157
2263.15 146
2263.26 131
2263.37 115
2263.48 97
2263.59 82
2263.70 70
2263.81 64
2263.92 63
2264.03 68
2264.13 77
2264.24 89
2264.35 102
2264.46 114
2264.57 126
2264.68 136
2264.79 145
2264.90 152
2265.01 156
2265.12 157
2265.22 155
2265.33 152
2265.44 148
2265.55 145
2265.66 144
2265.77 147
2265.88 152
2265.99 159
2266.10 166
2266.21 171
2266.32 173
2266.42 172
2266.53 166
2266.64 156
2266.75 144
2266.86 131
2266.97 119
2267.08 106
2267.19 94
2267.30 84
2267.41 76
2267.52 70
2267.62 67
2267.73 67
2267.84 69
2267.95 72
2268.06 75
2268.17 80
2268.28 86
2268.39 95
2268.50 107
2268.61 124
2268.72 142
2268.82 160
2268.93 173
2269.04 180
2269.15 178
2269.26 170
2269.37 158
2269.48 145
2269.59 135
2269.70 129
2269.81 127
2269.92 128
2270.03 128
2270.13 126
2270.24 120
2270.35 112
2270.46 103
2270.57 95
2270.68 88
2270.79 83
2270.90 80
2271.01 77
2271.12 74
2271.23 72
2271.34 72
2271.44 73
2271.55 75
2271.66 79
2271.77 82
2271.88 83
2271.99 80
2272.10 74
2272.21 66
2272.32 58
2272.43 53
2272.54 53
2272.65 57
2272.75 66
2272.86 77
2272.97 90
2273.08 102
2273.19 113
2273.30 120
2273.41 124
2273.52 122
2273.63 114
2273.74 100
2273.85 78
2273.96 51
2274.07 22
2274.18 0
2274.28 0
2274.39 0
2274.50 0
2274.61 0
2274.72 0
2274.83 0
2274.94 0
2275.05 11
2275.16 37
2275.27 58
2275.38 72
2275.49 77
2275.60 74
2275.70 63
2275.81 49
2275.92 35
2276.03 25
2276.14 20
2276.25 22
2276.36 29
2276.47 40
2276.58 51
2276.69 63
2276.80 73
2276.91 83
2277.02 93
2277.13 105
2277.24 117
2277.34 129
2277.45 142
2277.56 152
2277.67 159
2277.78 163
2277.89 163
2278.00 162
2278.11 159
2278.22 157
2278.33 155
2278.44 155
2278.55 155
2278.66 156
2278.77 156
2278.88 156
2278.98 159
2279.09 165
2279.20 176
2279.31 193
2279.42 214
2279.53 240
2279.64 266
2279.75 291
2279.86 313
2279.97 330
2280.08 343
2280.19 351
2280.30 357
2280.41 359
2280.52 360
2280.63 360
2280.74 359
2280.84 356
2280.95 352
2281.06 346
2281.17 340
2281.28 334
2281.39 327
2281.50 320
2281.61 314
2281.72 310
2281.83 307
2281.94 304
2282.05 302
2282.16 302
2282.27 304
2282.38 309
2282.49 316
2282.60 326
2282.71 337
2282.81 347
2282.92 352
2283.03 351
2283.14 344
2283.25 333
2283.36 320
2283.47 307
2283.58 295
2283.69 287
2283.80 282
2283.91 279
2284.02 277
2284.13 276
2284.24 274
2284.35 272
2284.46 270
2284.57 267
2284.68 263
2284.79 256
2284.90 247
2285.00 238
2285.11 231
2285.22 225
2285.33 224
2285.44 228
2285.55 234
2285.66 242
2285.77 249
2285.88 253
2285.99 253
2286.10 250
2286.21 243
2286.32 232
2286.43 220
2286.54 206
2286.65 190
2286.76 172
2286.87 152
2286.98 130
2287.09 107
2287.20 83
2287.31 59
2287.41 38
2287.52 20
2287.63 8
2287.74 4
2287.85 10
2287.96 26
2288.07 52
2288.18 86
2288.29 121
2288.40 156
2288.51 186
2288.62 207
2288.73 219
2288.84 225
2288.95 227
2289.06 229
2289.17 235
2289.28 246
2289.39 261
2289.50 278
2289.61 294
2289.72 305
2289.83 311
2289.94 310
2290.05 306
2290.15 300
2290.26 295
2290.37 293
2290.48 293
2290.59 294
2290.70 293
2290.81 288
2290.92 277
2291.03 262
2291.14 244
2291.25 224
2291.36 203
2291.47 184
2291.58 169
2291.69 159
2291.80 154
2291.91 154
2292.02 160
2292.13 170
2292.24 184
2292.35 197
2292.46 209
2292.57 218
2292.68 225
2292.79 229
2292.90 232
2293.01 234
2293.12 235
2293.23 233
2293.34 228
2293.45 219
2293.56 206
2293.66 188
2293.77 170
2293.88 152
2293.99 138
2294.10 130
2294.21 130
2294.32 140
2294.43 160
2294.54 190
2294.65 229
2294.76 273
2294.87 321
2294.98 370
2295.09 417
2295.20 460
2295.31 496
2295.42 524
2295.53 543
2295.64 553
2295.75 554
2295.86 546
2295.97 532
2296.08 513
2296.19 493
2296.30 474
2296.41 462
2296.52 458
2296.63 464
2296.74 479
2296.85 501
2296.96 528
2297.07 555
2297.18 579
2297.29 597
2297.40 608
2297.51 611
2297.62 608
2297.73 601
2297.84 592
2297.95 582
2298.06 572
2298.17 564
2298.28 557
2298.39 553
2298.50 552
2298.61 555
2298.72 561
2298.82 572
2298.93 583
2299.04 595
2299.15 605
2299.26 610
2299.37 610
2299.48 605
2299.59 597
2299.70 587
2299.81 575
2299.92 564
2300.03 551
2300.14 538
2300.25 522
2300.36 503
2300.47 483
2300.58 462
2300.69 444
2300.80 431
2300.91 422
2301.02 419
2301.13 419
2301.24 421
2301.35 423
2301.46 423
2301.57 419
2301.68 413
2301.79 403
2301.90 392
2302.01 378
2302.12 363
2302.23 347
2302.34 331
2302.45 316
2302.56 303
2302.67 293
2302.78 286
2302.89 281
2303.00 278
2303.11 278
2303.22 279
2303.33 282
2303.44 286
2303.55 288
2303.66 287
2303.77 280
2303.88 267
2303.99 247
2304.10 223
2304.21 198
2304.32 177
2304.43 161
2304.54 151
2304.65 147
2304.76 145
2304.87 142
2304.98 137
2305.09 130
2305.20 122
2305.31 117
2305.42 117
2305.53 122
2305.64 131
2305.75 141
2305.86 150
2305.97 155
2306.08 156
2306.19 155
2306.30 155
2306.41 159
2306.52 168
2306.63 183
2306.74 200
2306.85 217
2306.96 232
2307.07 240
2307.18 243
2307.29 240
2307.40 232
2307.51 222
2307.62 210
2307.73 198
2307.84 187
2307.95 177
2308.06 168
2308.17 161
2308.28 155
2308.39 149
2308.50 144
2308.61 140
2308.72 139
2308.83 139
2308.94 143
2309.05 150
2309.16 158
2309.27 169
2309.38 179
2309.49 189
2309.60 198
2309.71 205
2309.82 210
2309.93 215
2310.04 217
2310.15 217
2310.26 214
2310.37 207
2310.48 197
2310.59 183
2310.70 168
2310.81 153
2310.92 142
2311.03 137
2311.14 142
2311.25 157
2311.36 182
2311.48 214
2311.59 249
2311.70 281
2311.81 307
2311.92 322
2312.03 325
2312.14 315
2312.25 294
2312.36 266
2312.47 232
2312.58 197
2312.69 162
2312.80 130
2312.91 102
2313.02 81
2313.13 66
2313.24 57
2313.35 54
2313.46 55
2313.57 57
2313.68 58
2313.79 56
2313.90 49
2314.01 37
2314.12 21
2314.23 3
2314.34 0
2314.45 0
2314.56 0
2314.67 0
2314.78 0
2314.89 0
2315.00 0
2315.11 0
2315.22 1
2315.33 13
2315.44 25
2315.55 37
2315.66 49
2315.77 60
2315.88 71
2315.99 83
2316.10 94
2316.21 105
2316.32 116
2316.43 125
2316.54 130
2316.66 132
2316.77 129
2316.88 123
2316.99 115
2317.10 107
2317.21 102
2317.32 103
2317.43 109
2317.54 121
2317.65 135
2317.76 148
2317.87 158
2317.98 164
2318.09 165
2318.20 164
2318.31 161
2318.42 160
2318.53 163
2318.64 170
2318.75 180
2318.86 192
2318.97 203
2319.08 211
2319.19 215
2319.30 212
2319.41 204
2319.52 190
2319.63 173
2319.74 155
2319.85 136
2319.96 120
2320.07 107
2320.19 96
2320.30 87
2320.41 79
2320.52 74
2320.63 70
2320.74 68
2320.85 69
2320.96 74
2321.07 81
2321.18 89
2321.29 95
2321.40 96
2321.51 93
2321.62 85
2321.73 75
2321.84 66
2321.95 60
2322.06 60
2322.17 69
2322.28 85
2322.39 107
2322.50 133
2322.61 160
2322.72 185
2322.83 207
2322.95 225
2323.06 237
2323.17 245
2323.28 248
2323.39 247
2323.50 242
2323.61 236
2323.72 228
2323.83 221
2323.94 216
2324.05 214
2324.16 215
2324.27 221
2324.38 230
2324.49 243
2324.60 258
2324.71 273
2324.82 285
2324.93 294
2325.04 298
2325.15 296
2325.26 288
2325.38 276
2325.49 261
2325.60 248
2325.71 237
2325.82 231
2325.93 231
2326.04 238
2326.15 252
2326.26 270
2326.37 292
2326.48 315
2326.59 337
2326.70 354
2326.81 365
2326.92 368
2327.03 361
2327.14 346
2327.25 325
2327.36 300
2327.47 274
2327.59 251
2327.70 234
2327.81 224
2327.92 220
2328.03 223
2328.14 230
2328.25 239
2328.36 249
2328.47 259
2328.58 267
2328.69 273
2328.80 278
2328.91 284
2329.02 290
2329.13 298
2329.24 310
2329.35 325
2329.46 344
2329.58 365
2329.69 386
2329.80 405
2329.91 420
2330.02 429
2330.13 433
2330.24 432
2330.35 427
2330.46 420
2330.57 410
2330.68 399
2330.79 387
2330.90 373
2331.01 359
2331.12 344
2331.23 330
2331.35 319
2331.46 311
2331.57 306
2331.68 306
2331.79 308
2331.90 313
2332.01 316
2332.12 318
2332.23 317
2332.34 312
2332.45 303
2332.56 292
2332.67 280
2332.78 271
2332.89 265
2333.00 266
2333.12 273
2333.23 288
2333.34 308
2333.45 330
2333.56 351
2333.67 367
2333.78 374
2333.89 369
2334.00 351
2334.11 323
2334.22 288
2334.33 250
2334.44 213
2334.55 183
2334.67 162
2334.78 150
2334.89 147
2335.00 151
2335.11 159
2335.22 170
2335.33 180
2335.44 187
2335.55 192
2335.66 192
2335.77 190
2335.88 184
2335.99 178
2336.10 171
2336.22 165
2336.33 160
2336.44 155
2336.55 150
2336.66 143
2336.77 136
2336.88 127
2336.99 117
2337.10 107
2337.21 98
2337.32 89
2337.43 82
2337.54 76
2337.66 72
2337.77 71
2337.88 72
2337.99 75
2338.10 81
2338.21 88
2338.32 94
2338.43 98
2338.54 98
2338.65 92
2338.76 80
2338.87 62
2338.98 40
2339.10 16
2339.21 0
2339.32 0
2339.43 0
2339.54 0
2339.65 0
2339.76 0
2339.87 0
2339.98 0
2340.09 4
2340.20 19
2340.31 33
2340.43 46
2340.54 57
2340.65 64
2340.76 68
2340.87 68
2340.98 65
2341.09 62
2341.20 62
2341.31 68
2341.42 80
2341.53 99
2341.64 122
2341.76 146
2341.87 166
2341.98 181
2342.09 187
2342.20 185
2342.31 176
2342.42 163
2342.53 148
2342.64 131
2342.75 113
2342.86 95
2342.98 77
2343.09 59
2343.20 44
2343.31 33
2343.42 29
2343.53 34
2343.64 46
2343.75 64
2343.86 83
2343.97 101
2344.08 116
2344.20 125
2344.31 130
2344.42 131
2344.53 133
2344.64 137
2344.75 144
2344.86 157
2344.97 174
2345.08 194
2345.19 217
2345.30 238
2345.42 258
2345.53 276
2345.64 292
2345.75 306
2345.86 319
2345.97 331
2346.08 344
2346.19 359
2346.30 377
2346.41 398
2346.53 423
2346.64 453
2346.75 486
2346.86 521
2346.97 556
2347.08 587
2347.19 613
2347.30 633
2347.41 648
2347.52 657
2347.64 663
2347.75 668
2347.86 672
2347.97 675
2348.08 679
2348.19 681
2348.30 684
2348.41 687
2348.52 691
2348.63 696
2348.75 700
2348.86 702
2348.97 700
2349.08 692
2349.19 677
2349.30 657
2349.41 633
2349.52 610
2349.63 590
2349.75 577
2349.86 571
2349.97 570
2350.08 572
2350.19 575
2350.30 576
2350.41 576
2350.52 574
2350.63 571
2350.74 568
2350.86 566
2350.97 562
2351.08 558
2351.19 550
2351.30 540
2351.41 528
2351.52 513
2351.63 497
2351.74 480
2351.86 465
2351.97 452
2352.08 442
2352.19 438
2352.30 438
2352.41 442
2352.52 446
2352.63 449
2352.74 445
2352.86 434
2352.97 414
2353.08 386
2353.19 352
2353.30 317
2353.41 283
2353.52 254
2353.63 232
2353.75 219
2353.86 216
2353.97 222
2354.08 237
2354.19 259
2354.30 286
2354.41 316
2354.52 345
2354.63 371
2354.75 391
2354.86 403
2354.97 406
2355.08 400
2355.19 387
2355.30 368
2355.41 347
2355.52 327
2355.64 311
2355.75 301
2355.86 297
2355.97 298
2356.08 304
2356.19 313
2356.30 322
2356.41 330
2356.52 336
2356.64 339
2356.75 340
2356.86 339
2356.97 338
2357.08 338
2357.19 341
2357.30 345
2357.41 350
2357.53 354
2357.64 355
2357.75 352
2357.86 344
2357.97 333
2358.08 321
2358.19 310
2358.30 301
2358.42 296
2358.53 295
2358.64 296
2358.75 298
2358.86 297
2358.97 292
2359.08 281
2359.20 265
2359.31 244
2359.42 222
2359.53 203
2359.64 190
2359.75 187
2359.86 193
2359.97 208
2360.09 229
2360.20 252
2360.31 273
2360.42 291
2360.53 303
2360.64 309
2360.75 309
2360.86 301
2360.98 286
2361.09 264
2361.20 237
2361.31 207
2361.42 178
2361.53 154
2361.64 137
2361.76 128
2361.87 129
2361.98 137
2362.09 152
2362.20 171
2362.31 194
2362.42 219
2362.53 246
2362.65 274
2362.76 303
2362.87 329
2362.98 352
2363.09 370
2363.20 382
2363.31 388
2363.43 389
2363.54 387
2363.65 385
2363.76 384
2363.87 385
2363.98 386
2364.09 387
2364.21 385
2364.32 377
2364.43 364
2364.54 346
2364.65 327
2364.76 307
2364.87 290
2364.99 276
2365.10 266
2365.21 258
2365.32 251
2365.43 245
2365.54 240
2365.65 236
2365.77 234
2365.88 234
2365.99 237
2366.10 242
2366.21 250
2366.32 261
2366.43 273
2366.55 287
2366.66 301
2366.77 314
2366.88 324
2366.99 330
2367.10 331
2367.21 326
2367.33 317
2367.44 304
2367.55 290
2367.66 278
2367.77 267
2367.88 260
2367.99 255
2368.11 253
2368.22 252
2368.33 251
2368.44 248
2368.55 244
2368.66 241
2368.78 240
2368.89 241
2369.00 247
2369.11 256
2369.22 270
2369.33 284
2369.44 299
2369.56 311
2369.67 318
2369.78 320
2369.89 315
2370.00 306
2370.11 292
2370.23 278
2370.34 265
2370.45 257
2370.56 254
2370.67 255
2370.78 260
2370.89 265
2371.01 269
2371.12 270
2371.23 267
2371.34 263
2371.45 260
2371.56 262
2371.68 269
2371.79 283
2371.90 302
2372.01 323
2372.12 344
2372.23 361
2372.35 370
2372.46 370
2372.57 362
2372.68 346
2372.79 325
2372.90 300
2373.01 274
2373.13 249
2373.24 226
2373.35 207
2373.46 192
2373.57 180
2373.68 173
2373.80 170
2373.91 170
2374.02 171
2374.13 173
2374.24 175
2374.35 178
2374.47 179
2374.58 180
2374.69 180
2374.80 179
2374.91 179
2375.02 179
2375.14 180
2375.25 182
2375.36 186
2375.47 189
2375.58 190
2375.69 187
2375.81 178
2375.92 164
2376.03 145
2376.14 121
2376.25 96
2376.36 71
2376.48 48
2376.59 28
2376.70 10
2376.81 0
2376.92 0
2377.03 0
2377.15 0
2377.26 0
2377.37 0
2377.48 0
2377.59 0
2377.70 0
2377.82 19
2377.93 45
2378.04 71
2378.15 95
2378.26 115
2378.38 132
2378.49 146
2378.60 160
2378.71 174
2378.82 190
2378.93 208
2379.05 225
2379.16 240
2379.27 250
2379.38 255
2379.49 253
2379.60 247
2379.72 237
2379.83 226
2379.94 215
2380.05 207
2380.16 202
2380.28 200
2380.39 202
2380.50 205
2380.61 210
2380.72 216
2380.83 223
2380.95 230
2381.06 237
2381.17 244
2381.28 251
2381.39 258
2381.50 264
2381.62 269
2381.73 273
2381.84 275
2381.95 273
2382.06 266
2382.18 256
2382.29 243
2382.40 230
2382.51 218
2382.62 209
2382.73 203
2382.85 201
2382.96 202
2383.07 206
2383.18 213
2383.29 222
2383.41 233
2383.52 246
2383.63 259
2383.74 270
2383.85 276
2383.97 276
2384.08 271
2384.19 260
2384.30 247
2384.41 234
2384.52 227
2384.64 225
2384.75 231
2384.86 243
2384.97 256
2385.08 267
2385.20 273
2385.31 271
2385.42 263
2385.53 248
2385.64 231
2385.76 215
2385.87 203
2385.98 196
2386.09 195
2386.20 197
2386.32 201
2386.43 204
2386.54 204
2386.65 201
2386.76 196
2386.87 191
2386.99 188
2387.10 190
2387.21 194
2387.32 201
2387.43 209
2387.55 216
2387.66 220
2387.77 222
2387.88 221
2387.99 222
2388.11 224
2388.22 228
2388.33 233
2388.44 238
2388.55 239
2388.67 236
2388.78 226
2388.89 212
2389.00 194
2389.11 175
2389.23 158
2389.34 143
2389.45 131
2389.56 123
2389.67 117
2389.79 114
2389.90 112
2390.01 112
2390.12 112
2390.23 112
2390.35 111
2390.46 108
2390.57 102
2390.68 94
2390.79 82
2390.91 67
2391.02 48
2391.13 27
2391.24 5
2391.35 0
2391.47 0
2391.58 0
2391.69 0
2391.80 0
2391.91 0
2392.03 0
2392.14 0
2392.25 24
2392.36 56
2392.47 87
2392.59 114
2392.70 134
2392.81 148
2392.92 153
2393.04 151
2393.15 143
2393.26 132
2393.37 123
2393.48 117
2393.60 117
2393.71 124
2393.82 136
2393.93 152
2394.04 170
2394.16 186
2394.27 201
2394.38 213
2394.49 223
2394.60 233
2394.72 241
2394.83 247
2394.94 251
2395.05 252
2395.17 250
2395.28 244
2395.39 238
2395.50 233
2395.61 230
2395.73 230
2395.84 232
2395.95 235
2396.06 236
2396.17 233
2396.29 226
2396.40 216
2396.51 205
2396.62 196
2396.74 191
2396.85 191
2396.96 196
2397.07 203
2397.18 209
2397.30 209
2397.41 202
2397.52 188
2397.63 166
2397.75 140
2397.86 114
2397.97 89
2398.08 69
2398.19 52
2398.31 40
2398.42 29
2398.53 20
2398.64 11
2398.75 3
2398.87 0
2398.98 0
2399.09 0
2399.20 0
2399.32 0
2399.43 0
2399.54 0
2399.65 0
2399.77 0
2399.88 5
2399.99 20
2400.10 41
2400.21 69
2400.33 101
2400.44 135
2400.55 165
2400.66 190
2400.78 208
2400.89 217
2401.00 220
2401.11 218
2401.22 214
2401.34 211
2401.45 209
2401.56 208
2401.67 209
2401.79 208
2401.90 206
2402.01 199
2402.12 189
2402.23 174
2402.35 156
2402.46 137
2402.57 117
2402.68 100
2402.80 87
2402.91 77
2403.02 72
2403.13 72
2403.25 75
2403.36 81
2403.47 89
2403.58 97
2403.70 105
2403.81 112
2403.92 114
2404.03 112
2404.14 105
2404.26 92
2404.37 75
2404.48 53
2404.59 29
2404.71 5
2404.82 0
2404.93 0
2405.04 0
2405.16 0
2405.27 0
2405.38 0
2405.49 0
2405.61 6
2405.72 25
2405.83 39
2405.94 47
2406.05 49
2406.17 48
2406.28 48
2406.39 53
2406.50 67
2406.62 88
2406.73 116
2406.84 146
2406.95 176
2407.07 200
2407.18 215
2407.29 223
2407.40 224
2407.52 222
2407.63 219
2407.74 218
2407.85 219
2407.97 223
2408.08 228
2408.19 232
2408.30 231
2408.42 226
2408.53 217
2408.64 204
2408.75 187
2408.87 169
2408.98 152
2409.09 139
2409.20 131
2409.31 128
2409.43 130
2409.54 136
2409.65 143
2409.76 149
2409.88 151
2409.99 149
2410.10 145
2410.21 141
2410.33 138
2410.44 140
2410.55 148
2410.66 162
2410.78 181
2410.89 203
2411.00 226
2411.11 248
2411.23 266
2411.34 277
2411.45 280
2411.56 274
2411.68 260
2411.79 240
2411.90 216
2412.01 194
2412.13 175
2412.24 164
2412.35 159
2412.46 160
2412.58 167
2412.69 177
2412.80 190
2412.92 205
2413.03 222
2413.14 239
2413.25 254
2413.37 266
2413.48 272
2413.59 271
2413.70 262
2413.82 245
2413.93 224
2414.04 202
2414.15 181
2414.27 165
2414.38 155
2414.49 149
2414.60 148
2414.72 149
2414.83 150
2414.94 148
2415.05 145
2415.17 142
2415.28 139
2415.39 140
2415.50 144
2415.62 151
2415.73 162
2415.84 174
2415.95 184
2416.07 192
2416.18 195
2416.29 194
2416.41 187
2416.52 175
2416.63 160
2416.74 143
2416.86 125
2416.97 109
2417.08 94
2417.19 82
2417.31 74
2417.42 70
2417.53 69
2417.64 70
2417.76 73
2417.87 75
2417.98 76
2418.10 75
2418.21 72
2418.32 69
2418.43 67
2418.55 66
2418.66 67
2418.77 70
2418.88 74
2419.00 78
2419.11 80
2419.22 80
2419.33 77
2419.45 73
2419.56 68
2419.67 63
2419.79 59
2419.90 55
2420.01 49
2420.12 40
2420.24 29
2420.35 14
2420.46 0
2420.57 0
2420.69 0
2420.80 0
2420.91 0
2421.03 0
2421.14 0
2421.25 0
2421.36 8
2421.48 17
2421.59 23
2421.70 30
2421.81 41
2421.93 57
2422.04 80
2422.15 111
2422.27 146
2422.38 184
2422.49 220
2422.60 250
2422.72 273
2422.83 286
2422.94 290
2423.06 285
2423.17 272
2423.28 253
2423.39 230
2423.51 207
2423.62 185
2423.73 166
2423.84 151
2423.96 140
2424.07 134
2424.18 132
2424.30 132
2424.41 134
2424.52 137
2424.63 142
2424.75 148
2424.86 158
2424.97 171
2425.09 188
2425.20 209
2425.31 233
2425.42 258
2425.54 281
2425.65 301
2425.76 315
2425.88 323
2425.99 326
2426.10 323
2426.21 315
2426.33 303
2426.44 290
2426.55 277
2426.67 265
2426.78 254
2426.89 247
2427.00 244
2427.12 242
2427.23 240
2427.34 234
2427.46 222
2427.57 205
2427.68 180
2427.79 151
2427.91 120
2428.02 90
2428.13 63
2428.25 42
2428.36 26
2428.47 16
2428.58 11
2428.70 9
2428.81 10
2428.92 12
2429.04 14
2429.15 16
2429.26 17
2429.38 17
2429.49 18
2429.60 21
2429.71 26
2429.83 34
2429.94 45
2430.05 57
2430.17 69
2430.28 79
2430.39 89
2430.50 97
2430.62 103
2430.73 109
2430.84 115
2430.96 121
2431.07 127
2431.18 135
2431.30 144
2431.41 155
2431.52 167
2431.63 179
2431.75 189
2431.86 196
2431.97 198
2432.09 197
2432.20 192
2432.31 188
2432.43 186
2432.54 188
2432.65 195
2432.76 207
2432.88 221
2432.99 235
2433.10 248
2433.22 256
2433.33 261
2433.44 263
2433.56 261
2433.67 257
2433.78 250
2433.89 241
2434.01 228
2434.12 214
2434.23 198
2434.35 181
2434.46 166
2434.57 154
2434.69 146
2434.80 141
2434.91 140
2435.02 144
2435.14 151
2435.25 161
2435.36 174
2435.48 188
2435.59 201
2435.70 213
2435.82 222
2435.93 227
2436.04 228
2436.16 226
2436.27 223
2436.38 218
2436.50 211
2436.61 201
2436.72 189
2436.83 175
2436.95 158
2437.06 140
2437.17 123
2437.29 107
2437.40 97
2437.51 91
2437.63 91
2437.74 98
2437.85 110
2437.97 128
2438.08 149
2438.19 171
2438.30 192
2438.42 210
2438.53 225
2438.64 235
2438.76 239
2438.87 239
2438.98 234
2439.10 225
2439.21 213
2439.32 200
2439.44 186
2439.55 173
2439.66 161
2439.78 152
2439.89 144
2440.00 137
2440.12 131
2440.23 125
2440.34 122
2440.46 120
2440.57 120
2440.68 123
2440.79 127
2440.91 130
2441.02 131
2441.13 126
2441.25 115
2441.36 97
2441.47 75
2441.59 50
2441.70 26
2441.81 7
2441.93 0
2442.04 0
2442.15 0
2442.27 0
2442.38 8
2442.49 15
2442.61 18
2442.72 16
2442.83 10
2442.95 2
2443.06 0
2443.17 0
2443.29 0
2443.40 0
2443.51 0
2443.63 0
2443.74 0
2443.85 0
2443.97 0
2444.08 0
2444.19 8
2444.31 23
2444.42 45
2444.53 72
2444.64 103
2444.76 134
2444.87 163
2444.98 188
2445.10 206
2445.21 220
2445.32 227
2445.44 229
2445.55 226
2445.66 219
2445.78 208
2445.89 193
2446.00 175
2446.12 157
2446.23 139
2446.34 126
2446.46 118
2446.57 117
2446.68 124
2446.80 134
2446.91 146
2447.02 155
2447.14 161
2447.25 162
2447.36 159
2447.48 153
2447.59 147
2447.70 143
2447.82 140
2447.93 139
2448.04 138
2448.16 138
2448.27 137
2448.38 136
2448.50 135
2448.61 135
2448.72 138
2448.84 144
2448.95 156
2449.07 173
2449.18 195
2449.29 221
2449.41 249
2449.52 276
2449.63 301
2449.75 321
2449.86 337
2449.97 349
2450.09 360
2450.20 370
2450.31 380
2450.43 389
2450.54 398
2450.65 403
2450.77 404
2450.88 399
2450.99 390
2451.11 377
2451.22 364
2451.33 351
2451.45 341
2451.56 334
2451.67 330
2451.79 330
2451.90 330
2452.01 332
2452.13 334
2452.24 337
2452.35 340
2452.47 342
2452.58 344
2452.69 345
2452.81 345
2452.92 343
2453.04 339
2453.15 334
2453.26 327
2453.38 319
2453.49 310
2453.60 300
2453.72 290
2453.83 282
2453.94 277
2454.06 275
2454.17 275
2454.28 277
2454.40 277
2454.51 274
2454.62 265
2454.74 249
2454.85 226
2454.96 199
2455.08 171
2455.19 147
2455.31 128
2455.42 117
2455.53 112
2455.65 110
2455.76 111
2455.87 109
2455.99 103
2456.10 92
2456.21 78
2456.33 62
2456.44 46
2456.55 34
2456.67 28
2456.78 29
2456.90 36
2457.01 49
2457.12 65
2457.24 81
2457.35 95
2457.46 105
2457.58 109
2457.69 107
2457.80 100
2457.92 87
2458.03 71
2458.14 52
2458.26 32
2458.37 12
2458.49 0
2458.60 0
2458.71 0
2458.83 0
2458.94 0
2459.05 0
2459.17 0
2459.28 4
2459.39 18
2459.51 28
2459.62 33
2459.74 32
2459.85 27
2459.96 19
2460.08 11
2460.19 5
2460.30 0
2460.42 0
2460.53 0
2460.64 0
2460.76 0
2460.87 0
2460.99 0
2461.10 0
2461.21 0
2461.33 5
2461.44 17
2461.55 30
2461.67 45
2461.78 61
2461.89 79
2462.01 101
2462.12 124
2462.24 148
2462.35 171
2462.46 189
2462.58 202
2462.69 211
2462.80 215
2462.92 217
2463.03 218
2463.15 220
2463.26 222
2463.37 225
2463.49 226
2463.60 225
2463.71 222
2463.83 218
2463.94 214
2464.06 215
2464.17 223
2464.28 242
2464.40 273
2464.51 316
2464.62 367
2464.74 424
2464.85 480
2464.97 531
2465.08 574
2465.19 605
2465.31 627
2465.42 641
2465.53 650
2465.65 657
2465.76 664
2465.88 674
2465.99 687
2466.10 702
2466.22 719
2466.33 738
2466.44 755
2466.56 772
2466.67 784
2466.79 792
2466.90 794
2467.01 791
2467.13 784
2467.24 775
2467.35 767
2467.47 760
2467.58 756
2467.70 756
2467.81 760
2467.92 765
2468.04 773
2468.15 780
2468.27 787
2468.38 791
2468.49 792
2468.61 789
2468.72 782
2468.83 772
2468.95 758
2469.06 743
2469.18 728
2469.29 712
2469.40 697
2469.52 683
2469.63 668
2469.75 653
2469.86 639
2469.97 626
2470.09 615
2470.20 607
2470.31 601
2470.43 596
2470.54 590
2470.66 581
2470.77 567
2470.88 550
2471.00 530
2471.11 510
2471.23 491
2471.34 476
2471.45 464
2471.57 453
2471.68 441
2471.80 425
2471.91 405
2472.02 383
2472.14 358
2472.25 333
2472.37 311
2472.48 293
2472.59 280
2472.71 270
2472.82 265
2472.93 262
2473.05 261
2473.16 262
2473.28 263
2473.39 262
2473.50 258
2473.62 250
2473.73 238
2473.85 222
2473.96 206
2474.07 189
2474.19 176
2474.30 168
2474.42 166
2474.53 168
2474.64 174
2474.76 182
2474.87 189
2474.99 194
2475.10 194
2475.21 189
2475.33 181
2475.44 172
2475.56 165
2475.67 162
2475.78 164
2475.90 172
2476.01 184
2476.13 197
2476.24 208
2476.35 216
2476.47 221
2476.58 225
2476.70 228
2476.81 233
2476.92 240
2477.04 246
2477.15 250
2477.27 248
2477.38 238
2477.49 220
2477.61 195
2477.72 167
2477.84 138
2477.95 111
2478.06 90
2478.18 74
2478.29 63
2478.41 56
2478.52 52
2478.64 50
2478.75 49
2478.86 49
2478.98 51
2479.09 55
2479.21 62
2479.32 71
2479.43 82
2479.55 94
2479.66 104
2479.78 110
2479.89 111
2480.00 106
2480.12 95
2480.23 80
2480.35 62
2480.46 44
2480.57 29
2480.69 18
2480.80 12
2480.92 11
2481.03 15
2481.15 23
2481.26 34
2481.37 47
2481.49 59
2481.60 68
2481.72 71
2481.83 68
2481.94 58
2482.06 43
2482.17 24
2482.29 5
2482.40 0
2482.52 0
2482.63 0
2482.74 0
2482.86 0
2482.97 0
2483.09 1
2483.20 15
2483.31 27
2483.43 33
2483.54 33
2483.66 28
2483.77 17
2483.89 4
2484.00 0
2484.11 0
2484.23 0
2484.34 0
2484.46 0
2484.57 0
2484.68 0
2484.80 1
2484.91 15
2485.03 29
2485.14 40
2485.26 49
2485.37 54
2485.48 55
2485.60 52
2485.71 48
2485.83 42
2485.94 36
2486.06 30
2486.17 22
2486.28 12
2486.40 0
2486.51 0
2486.63 0
2486.74 0
2486.86 0
2486.97 0
2487.08 1
2487.20 19
2487.31 36
2487.43 47
2487.54 51
2487.65 49
2487.77 43
2487.88 37
2488.00 32
2488.11 29
2488.23 28
2488.34 27
2488.46 24
2488.57 18
2488.68 8
2488.80 0
2488.91 0
2489.03 0
2489.14 0
2489.26 0
2489.37 0
2489.48 0
2489.60 3
2489.71 26
2489.83 50
2489.94 75
2490.06 101
2490.17 126
2490.28 150
2490.40 172
2490.51 191
2490.63 203
2490.74 209
2490.86 207
2490.97 199
2491.08 188
2491.20 178
2491.31 171
2491.43 168
2491.54 169
2491.66 174
2491.77 180
2491.89 187
2492.00 193
2492.11 200
2492.23 210
2492.34 224
2492.46 240
2492.57 258
2492.69 274
2492.80 287
2492.91 292
2493.03 289
2493.14 278
2493.26 262
2493.37 244
2493.49 228
2493.60 218
2493.72 218
2493.83 229
2493.94 251
2494.06 281
2494.17 316
2494.29 351
2494.40 382
2494.52 408
2494.63 426
2494.75 439
2494.86 449
2494.97 458
2495.09 467
2495.20 476
2495.32 485
2495.43 491
2495.55 492
2495.66 487
2495.78 477
2495.89 464
2496.00 451
2496.12 441
2496.23 435
2496.35 434
2496.46 436
2496.58 440
2496.69 442
2496.81 440
2496.92 433
2497.03 421
2497.15 406
2497.26 391
2497.38 380
2497.49 375
2497.61 377
2497.72 388
2497.84 404
2497.95 424
2498.07 442
2498.18 457
2498.29 465
2498.41 466
2498.52 459
2498.64 447
2498.75 431
2498.87 412
2498.98 390
2499.10 365
2499.21 335
2499.33 300
2499.44 259
2499.55 215
2499.67 170
2499.78 130
2499.90 98
2500.01 77
2500.13 68
2500.24 69
2500.36 78
2500.47 91
2500.59 104
2500.70 113
2500.81 119
2500.93 123
2501.04 126
2501.16 131
2501.27 139
2501.39 152
2501.50 168
2501.62 187
2501.73 204
2501.85 215
2501.96 218
2502.08 210
2502.19 194
2502.30 170
2502.42 141
2502.53 111
2502.65 83
2502.76 59
2502.88 40
2502.99 27
2503.11 19
2503.22 17
2503.34 20
2503.45 27
2503.57 38
2503.68 51
2503.79 64
2503.91 76
2504.02 88
2504.14 99
2504.25 111
2504.37 122
2504.48 133
2504.60 143
2504.71 148
2504.83 146
2504.94 136
2505.06 117
2505.17 91
2505.29 62
2505.40 33
2505.51 7
2505.63 0
2505.74 0
2505.86 0
2505.97 0
2506.09 0
2506.20 0
2506.32 0
2506.43 11
2506.55 29
2506.66 48
2506.78 68
2506.89 85
2507.01 99
2507.12 106
2507.24 106
2507.35 101
2507.46 92
2507.58 82
2507.69 72
2507.81 65
2507.92 58
2508.04 52
2508.15 44
2508.27 35
2508.38 24
2508.50 12
2508.61 2
2508.73 0
2508.84 0
2508.96 7
2509.07 24
2509.19 48
2509.30 77
2509.42 108
2509.53 138
2509.65 165
2509.76 186
2509.87 197
2509.99 197
2510.10 186
2510.22 163
2510.33 131
2510.45 94
2510.56 57
2510.68 25
2510.79 2
2510.91 0
2511.02 0
2511.14 3
2511.25 22
2511.37 47
2511.48 72
2511.60 95
2511.71 113
2511.83 126
2511.94 131
2512.06 131
2512.17 124
2512.29 114
2512.40 100
2512.52 84
2512.63 67
2512.75 49
2512.86 31
2512.98 16
2513.09 2
2513.20 0
2513.32 0
2513.43 0
2513.55 0
2513.66 0
2513.78 0
2513.89 0
2514.01 0
2514.12 8
2514.24 37
2514.35 68
2514.47 98
2514.58 124
2514.70 143
2514.81 155
2514.93 160
2515.04 161
2515.16 158
2515.27 153
2515.39 145
2515.50 133
2515.62 117
2515.73 98
2515.85 77
2515.96 56
2516.08 39
2516.19 28
2516.31 24
2516.42 26
2516.54 32
2516.65 39
2516.77 48
2516.88 54
2517.00 59
2517.11 60
2517.23 58
2517.34 52
2517.46 43
2517.57 30
2517.69 15
2517.80 0
2517.92 0
2518.03 0
2518.15 0
2518.26 0
2518.38 0
2518.49 2
2518.61 17
2518.72 32
2518.84 45
2518.95 57
2519.07 68
2519.18 77
2519.30 85
2519.41 92
2519.53 98
2519.64 103
2519.76 107
2519.87 110
2519.99 114
2520.10 118
2520.22 124
2520.33 132
2520.45 140
2520.56 149
2520.68 156
2520.79 162
2520.91 164
2521.02 163
2521.14 156
2521.25 146
2521.37 133
2521.48 118
2521.60 103
2521.71 89
2521.83 79
2521.94 73
2522.06 70
2522.17 70
2522.29 70
2522.40 68
2522.52 63
2522.63 54
2522.75 41
2522.86 26
2522.98 11
2523.09 0
2523.21 0
2523.32 0
2523.44 0
2523.55 0
2523.67 0
2523.78 0
2523.90 0
2524.01 0
2524.13 1
2524.24 11
2524.36 23
2524.47 41
2524.59 62
2524.70 85
2524.82 107
2524.93 127
2525.05 141
2525.17 149
2525.28 149
2525.40 142
2525.51 131
2525.63 119
2525.74 108
2525.86 99
2525.97 94
2526.09 91
2526.20 90
2526.32 89
2526.43 86
2526.55 82
2526.66 77
2526.78 74
2526.89 74
2527.01 79
2527.12 89
2527.24 104
2527.35 124
2527.47 145
2527.58 165
2527.70 180
2527.81 188
2527.93 187
2528.04 175
2528.16 154
2528.27 125
2528.39 92
2528.51 57
2528.62 25
2528.74 0
2528.85 0
2528.97 0
2529.08 0
2529.20 0
2529.31 0
2529.43 0
2529.54 0
2529.66 0
2529.77 12
2529.89 28
2530.00 41
2530.12 51
2530.23 57
2530.35 58
2530.46 56
2530.58 53
2530.69 52
2530.81 56
2530.93 65
2531.04 79
2531.16 95
2531.27 110
2531.39 121
2531.50 127
2531.62 126
2531.73 120
2531.85 111
2531.96 102
2532.08 95
2532.19 91
2532.31 93
2532.42 99
2532.54 110
2532.65 123
2532.77 137
2532.89 152
2533.00 166
2533.12 178
2533.23 188
2533.35 197
2533.46 205
2533.58 213
2533.69 221
2533.81 231
2533.92 245
2534.04 262
2534.15 284
2534.27 308
2534.38 335
2534.50 364
2534.62 393
2534.73 420
2534.85 447
2534.96 471
2535.08 491
2535.19 506
2535.31 515
2535.42 517
2535.54 512
2535.65 502
2535.77 489
2535.88 477
2536.00 468
2536.12 464
2536.23 464
2536.35 468
2536.46 471
2536.58 472
2536.69 469
2536.81 462
2536.92 452
2537.04 443
2537.15 438
2537.27 437
2537.38 441
2537.50 449
2537.62 457
2537.73 463
2537.85 463
2537.96 456
2538.08 443
2538.19 427
2538.31 412
2538.42 400
2538.54 395
2538.65 398
2538.77 407
2538.89 419
2539.00 430
2539.12 438
2539.23 439
2539.35 434
2539.46 423
2539.58 410
2539.69 396
2539.81 384
2539.92 376
2540.04 370
2540.16 365
2540.27 361
2540.39 356
2540.50 353
2540.62 351
2540.73 353
2540.85 359
2540.96 369
2541.08 384
2541.20 401
2541.31 420
2541.43 439
2541.54 457
2541.66 473
2541.77 486
2541.89 494
2542.00 497
2542.12 495
2542.23 488
2542.35 477
2542.47 464
2542.58 452
2542.70 441
2542.81 432
2542.93 426
2543.04 421
2543.16 417
2543.27 411
2543.39 403
2543.51 392
2543.62 377
2543.74 360
2543.85 342
2543.97 327
2544.08 315
2544.20 309
2544.31 308
2544.43 309
2544.55 311
2544.66 309
2544.78 302
2544.89 289
2545.01 272
2545.12 253
2545.24 236
2545.35 223
2545.47 215
2545.59 214
2545.70 219
2545.82 226
2545.93 233
2546.05 238
2546.16 240
2546.28 237
2546.40 230
2546.51 223
2546.63 217
2546.74 216
2546.86 221
2546.97 233
2547.09 251
2547.20 273
2547.32 296
2547.44 317
2547.55 335
2547.67 349
2547.78 360
2547.90 370
2548.01 377
2548.13 384
2548.25 390
2548.36 395
2548.48 396
2548.59 394
2548.71 386
2548.82 373
2548.94 356
2549.06 335
2549.17 312
2549.29 287
2549.40 263
2549.52 241
2549.63 221
2549.75 205
2549.87 194
2549.98 187
2550.10 186
2550.21 188
2550.33 192
2550.44 198
2550.56 204
2550.68 212
2550.79 220
2550.91 229
2551.02 241
2551.14 254
2551.25 267
2551.37 277
2551.49 282
2551.60 281
2551.72 275
2551.83 264
2551.95 253
2552.06 243
2552.18 238
2552.30 238
2552.41 242
2552.53 248
2552.64 252
2552.76 252
2552.87 243
2552.99 226
2553.11 202
2553.22 172
2553.34 140
2553.45 109
2553.57 84
2553.69 68
2553.80 63
2553.92 69
2554.03 85
2554.15 110
2554.26 139
2554.38 168
2554.50 194
2554.61 215
2554.73 228
2554.84 235
2554.96 236
2555.07 231
2555.19 224
2555.31 213
2555.42 201
2555.54 188
2555.65 175
2555.77 162
2555.89 149
2556.00 136
2556.12 123
2556.23 109
2556.35 95
2556.46 81
2556.58 68
2556.70 56
2556.81 46
2556.93 37
2557.04 29
2557.16 24
2557.28 21
2557.39 22
2557.51 28
2557.62 38
2557.74 52
2557.86 67
2557.97 79
2558.09 85
2558.20 84
2558.32 77
2558.43 64
2558.55 50
2558.67 38
2558.78 31
2558.90 30
2559.01 34
2559.13 43
2559.25 53
2559.36 62
2559.48 67
2559.59 69
2559.71 66
2559.83 58
2559.94 46
2560.06 32
2560.17 17
2560.29 2
2560.41 0
2560.52 0
2560.64 0
2560.75 0
2560.87 0
2560.98 0
2561.10 0
2561.22 0
2561.33 7
2561.45 13
2561.56 18
2561.68 24
2561.80 31
2561.91 41
2562.03 51
2562.14 61
2562.26 68
2562.38 70
2562.49 66
2562.61 56
2562.72 41
2562.84 23
2562.96 7
2563.07 0
2563.19 0
2563.30 0
2563.42 2
2563.54 13
2563.65 24
2563.77 34
2563.88 42
2564.00 50
2564.12 62
2564.23 79
2564.35 103
2564.46 134
2564.58 170
2564.70 206
2564.81 240
2564.93 266
2565.05 283
2565.16 291
2565.28 293
2565.39 291
2565.51 290
2565.63 291
2565.74 294
2565.86 298
2565.97 300
2566.09 299
2566.21 294
2566.32 284
2566.44 273
2566.55 261
2566.67 252
2566.79 245
2566.90 241
2567.02 237
2567.13 233
2567.25 227
2567.37 221
2567.48 216
2567.60 213
2567.71 214
2567.83 218
2567.95 226
2568.06 235
2568.18 242
2568.30 246
2568.41 246
2568.53 240
2568.64 229
2568.76 214
2568.88 197
2568.99 179
2569.11 164
2569.22 153
2569.34 147
2569.46 148
2569.57 157
2569.69 173
2569.81 195
2569.92 221
2570.04 247
2570.15 271
2570.27 290
2570.39 301
2570.50 303
2570.62 295
2570.73 280
2570.85 259
2570.97 238
2571.08 217
2571.20 201
2571.32 189
2571.43 182
2571.55 178
2571.66 174
2571.78 168
2571.90 160
2572.01 150
2572.13 138
2572.25 127
2572.36 118
2572.48 115
2572.59 115
2572.71 117
2572.83 120
2572.94 120
2573.06 117
2573.17 112
2573.29 103
2573.41 94
2573.52 85
2573.64 76
2573.76 70
2573.87 64
2573.99 59
2574.10 57
2574.22 59
2574.34 65
2574.45 78
2574.57 97
2574.69 121
2574.80 148
2574.92 175
2575.03 200
2575.15 221
2575.27 236
2575.38 247
2575.50 253
2575.62 256
2575.73 256
2575.85 255
2575.97 253
2576.08 252
2576.20 252
2576.31 255
2576.43 259
2576.55 265
2576.66 273
2576.78 283
2576.90 294
2577.01 306
2577.13 317
2577.24 328
2577.36 338
2577.48 345
2577.59 349
2577.71 350
2577.83 347
2577.94 343
2578.06 338
2578.18 333
2578.29 330
2578.41 329
2578.52 334
2578.64 343
2578.76 358
2578.87 379
2578.99 407
2579.11 442
2579.22 483
2579.34 531
2579.46 584
2579.57 639
2579.69 695
2579.80 748
2579.92 795
2580.04 835
2580.15 866
2580.27 889
2580.39 905
2580.50 917
2580.62 925
2580.74 929
2580.85 931
2580.97 931
2581.08 930
2581.20 928
2581.32 926
2581.43 926
2581.55 926
2581.67 926
2581.78 924
2581.90 919
2582.02 908
2582.13 893
2582.25 874
2582.37 852
2582.48 828
2582.60 802
2582.71 776
2582.83 750
2582.95 725
2583.06 702
2583.18 683
2583.30 667
2583.41 655
2583.53 648
2583.65 643
2583.76 640
2583.88 638
2584.00 636
2584.11 635
2584.23 632
2584.35 629
2584.46 624
2584.58 618
2584.69 609
2584.81 598
2584.93 585
2585.04 571
2585.16 555
2585.28 538
2585.39 518
2585.51 496
2585.63 472
2585.74 447
2585.86 422
2585.98 398
2586.09 377
2586.21 361
2586.33 350
2586.44 342
2586.56 335
2586.68 326
2586.79 315
2586.91 298
2587.02 275
2587.14 247
2587.26 216
2587.37 185
2587.49 157
2587.61 134
2587.72 118
2587.84 111
2587.96 112
2588.07 118
2588.19 129
2588.31 141
2588.42 154
2588.54 169
2588.66 184
2588.77 198
2588.89 212
2589.01 225
2589.12 235
2589.24 242
2589.36 244
2589.47 244
2589.59 240
2589.71 234
2589.82 226
2589.94 216
2590.06 204
2590.17 189
2590.29 170
2590.41 149
2590.52 125
2590.64 99
2590.76 73
2590.87 50
2590.99 30
2591.11 16
2591.22 8
2591.34 7
2591.46 12
2591.57 21
2591.69 32
2591.81 42
2591.92 50
2592.04 52
2592.16 48
2592.27 37
2592.39 23
2592.51 8
2592.62 0
2592.74 0
2592.86 0
2592.97 0
2593.09 0
2593.21 0
2593.32 0
2593.44 0
2593.56 0
2593.67 0
2593.79 6
2593.91 16
2594.02 31
2594.14 49
2594.26 69
2594.37 88
2594.49 103
2594.61 115
2594.72 121
2594.84 125
2594.96 125
2595.07 124
2595.19 120
2595.31 113
2595.42 104
2595.54 92
2595.66 78
2595.77 64
2595.89 50
2596.01 38
2596.12 29
2596.24 23
2596.36 20
2596.47 20
2596.59 23
2596.71 29
2596.82 38
2596.94 50
2597.06 65
2597.17 81
2597.29 97
2597.41 111
2597.52 119
2597.64 121
2597.76 114
2597.87 99
2597.99 78
2598.11 53
2598.23 29
2598.34 9
2598.46 0
2598.58 0
2598.69 0
2598.81 0
2598.93 0
2599.04 0
2599.16 0
2599.28 0
2599.39 0
2599.51 0
2599.63 5
2599.74 20
2599.86 37
2599.98 54
2600.09 68
2600.21 77
2600.33 79
2600.44 75
2600.56 67
2600.68 57
2600.80 46
2600.91 38
2601.03 33
2601.15 30
2601.26 28
2601.38 27
2601.50 25
2601.61 21
2601.73 15
2601.85 9
2601.96 2
2602.08 0
2602.20 0
2602.31 0
2602.43 0
2602.55 0
2602.67 0
2602.78 0
2602.90 0
2603.02 14
2603.13 36
2603.25 62
2603.37 90
2603.48 115
2603.60 138
2603.72 154
2603.83 165
2603.95 170
2604.07 171
2604.19 168
2604.30 162
2604.42 154
2604.54 145
2604.65 135
2604.77 125
2604.89 116
2605.00 109
2605.12 106
2605.24 107
2605.35 112
2605.47 119
2605.59 128
2605.71 137
2605.82 144
2605.94 148
2606.06 149
2606.17 149
2606.29 149
2606.41 151
2606.52 157
2606.64 166
2606.76 178
2606.88 191
2606.99 203
2607.11 212
2607.23 217
2607.34 219
2607.46 220
2607.58 220
2607.69 220
2607.81 219
2607.93 217
2608.05 212
2608.16 203
2608.28 190
2608.40 174
2608.51 157
2608.63 139
2608.75 121
2608.86 104
2608.98 88
2609.10 72
2609.22 56
2609.33 41
2609.45 29
2609.57 21
2609.68 20
2609.80 25
2609.92 37
2610.04 51
2610.15 65
2610.27 75
2610.39 80
2610.50 80
2610.62 76
2610.74 71
2610.85 69
2610.97 72
2611.09 82
2611.21 99
2611.32 121
2611.44 145
2611.56 170
2611.67 193
2611.79 213
2611.91 228
2612.03 239
2612.14 246
2612.26 248
2612.38 248
2612.49 247
2612.61 244
2612.73 241
2612.85 238
2612.96 234
2613.08 231
2613.20 226
2613.31 221
2613.43 215
2613.55 208
2613.67 200
2613.78 191
2613.90 180
2614.02 166
2614.13 150
2614.25 131
2614.37 112
2614.49 94
2614.60 79
2614.72 69
2614.84 65
2614.95 67
2615.07 74
2615.19 86
2615.31 100
2615.42 113
2615.54 123
2615.66 130
2615.77 131
2615.89 129
2616.01 126
2616.13 122
2616.24 121
2616.36 121
2616.48 124
2616.59 127
2616.71 127
2616.83 123
2616.95 115
2617.06 103
2617.18 90
2617.30 79
2617.42 73
2617.53 73
2617.65 80
2617.77 93
2617.88 111
2618.00 131
2618.12 153
2618.24 173
2618.35 192
2618.47 207
2618.59 217
2618.70 220
2618.82 217
2618.94 207
2619.06 192
2619.17 173
2619.29 155
2619.41 138
2619.53 126
2619.64 121
2619.76 124
2619.88 134
2619.99 152
2620.11 175
2620.23 201
2620.35 227
2620.46 251
2620.58 269
2620.70 280
2620.82 281
2620.93 272
2621.05 252
2621.17 224
2621.29 189
2621.40 152
2621.52 116
2621.64 86
2621.75 65
2621.87 56
2621.99 58
2622.11 69
2622.22 88
2622.34 110
2622.46 131
2622.58 146
2622.69 155
2622.81 156
2622.93 149
2623.05 136
2623.16 120
2623.28 102
2623.40 86
2623.51 71
2623.63 57
2623.75 45
2623.87 34
2623.98 23
2624.10 13
2624.22 4
2624.34 0
2624.45 0
2624.57 0
2624.69 0
2624.81 0
2624.92 0
2625.04 0
2625.16 0
2625.28 0
2625.39 0
2625.51 0
2625.63 0
2625.75 0
2625.86 3
2625.98 13
2626.10 29
2626.21 48
2626.33 71
2626.45 92
2626.57 109
2626.68 119
2626.80 122
2626.92 120
2627.04 114
2627.15 107
2627.27 103
2627.39 102
2627.51 104
2627.62 107
2627.74 110
2627.86 111
2627.98 110
2628.09 107
2628.21 101
2628.33 95
2628.45 89
2628.56 84
2628.68 81
2628.80 83
2628.92 89
2629.03 99
2629.15 112
2629.27 125
2629.39 136
2629.50 141
2629.62 140
2629.74 130
2629.86 114
2629.97 94
2630.09 72
2630.21 52
2630.33 36
2630.44 25
2630.56 20
2630.68 22
2630.80 28
2630.91 39
2631.03 53
2631.15 67
2631.27 80
2631.38 90
2631.50 96
2631.62 96
2631.74 92
2631.85 84
2631.97 75
2632.09 67
2632.21 61
2632.32 59
2632.44 61
2632.56 67
2632.68 75
2632.79 82
2632.91 88
2633.03 92
2633.15 94
2633.27 95
2633.38 95
2633.50 96
2633.62 98
2633.74 102
2633.85 106
2633.97 109
2634.09 112
2634.21 113
2634.32 114
2634.44 113
2634.56 112
2634.68 112
2634.79 114
2634.91 119
2635.03 128
2635.15 142
2635.26 161
2635.38 182
2635.50 203
2635.62 222
2635.73 237
2635.85 244
2635.97 242
2636.09 234
2636.21 221
2636.32 205
2636.44 190
2636.56 178
2636.68 169
2636.79 162
2636.91 157
2637.03 150
2637.15 140
2637.26 127
2637.38 112
2637.50 98
2637.62 87
2637.74 80
2637.85 80
2637.97 87
2638.09 99
2638.21 113
2638.32 128
2638.44 141
2638.56 151
2638.68 157
2638.79 160
2638.91 161
2639.03 161
2639.15 161
2639.27 161
2639.38 159
2639.50 155
2639.62 146
2639.74 132
2639.85 116
2639.97 98
2640.09 82
2640.21 70
2640.32 62
2640.44 60
2640.56 62
2640.68 67
2640.80 73
2640.91 80
2641.03 88
2641.15 97
2641.27 107
2641.38 117
2641.50 127
2641.62 136
2641.74 141
2641.86 143
2641.97 141
2642.09 134
2642.21 126
2642.33 117
2642.44 111
2642.56 109
2642.68 114
2642.80 125
2642.92 140
2643.03 159
2643.15 176
2643.27 190
2643.39 197
2643.50 197
2643.62 191
2643.74 179
2643.86 165
2643.98 151
2644.09 140
2644.21 133
2644.33 131
2644.45 131
2644.57 133
2644.68 135
2644.80 135
2644.92 131
2645.04 123
2645.15 112
2645.27 97
2645.39 79
2645.51 61
2645.63 43
2645.74 29
2645.86 18
2645.98 12
2646.10 10
2646.22 12
2646.33 16
2646.45 19
2646.57 21
2646.69 20
2646.80 15
2646.92 8
2647.04 0
2647.16 0
2647.28 0
2647.39 0
2647.51 0
2647.63 0
2647.75 0
2647.87 0
2647.98 9
2648.10 17
2648.22 21
2648.34 22
2648.46 20
2648.57 18
2648.69 18
2648.81 22
2648.93 30
2649.04 39
2649.16 48
2649.28 55
2649.40 57
2649.52 55
2649.63 50
2649.75 44
2649.87 40
2649.99 39
2650.11 42
2650.22 49
2650.34 59
2650.46 71
2650.58 82
2650.70 92
2650.81 101
2650.93 109
2651.05 117
2651.17 125
2651.29 134
2651.40 144
2651.52 155
2651.64 164
2651.76 169
2651.88 169
2651.99 161
2652.11 145
2652.23 121
2652.35 91
2652.47 61
2652.58 33
2652.70 10
2652.82 0
2652.94 0
2653.06 0
2653.17 0
2653.29 0
2653.41 0
2653.53 0
2653.65 0
2653.76 0
2653.88 0
2654.00 19
2654.12 43
2654.24 68
2654.35 90
2654.47 106
2654.59 114
2654.71 116
2654.83 113
2654.94 107
2655.06 102
2655.18 100
2655.30 102
2655.42 109
2655.54 120
2655.65 134
2655.77 150
2655.89 166
2656.01 182
2656.13 196
2656.24 209
2656.36 223
2656.48 237
2656.60 254
2656.72 274
2656.83 296
2656.95 321
2657.07 347
2657.19 374
2657.31 400
2657.42 426
2657.54 451
2657.66 475
2657.78 499
2657.90 522
2658.02 544
2658.13 566
2658.25 586
2658.37 604
2658.49 621
2658.61 637
2658.72 650
2658.84 660
2658.96 666
2659.08 667
2659.20 661
2659.32 649
2659.43 630
2659.55 607
2659.67 581
2659.79 555
2659.91 531
2660.02 512
2660.14 500
2660.26 494
2660.38 494
2660.50 498
2660.61 505
2660.73 512
2660.85 516
2660.97 517
2661.09 514
2661.21 508
2661.32 501
2661.44 493
2661.56 487
2661.68 482
2661.80 479
2661.92 475
2662.03 469
2662.15 458
2662.27 443
2662.39 423
2662.51 400
2662.62 376
2662.74 355
2662.86 340
2662.98 333
2663.10 336
2663.22 349
2663.33 368
2663.45 390
2663.57 410
2663.69 422
2663.81 424
2663.93 413
2664.04 392
2664.16 364
2664.28 335
2664.40 310
2664.52 292
2664.64 282
2664.75 280
2664.87 281
2664.99 283
2665.11 281
2665.23 274
2665.34 263
2665.46 250
2665.58 238
2665.70 230
2665.82 228
2665.94 231
2666.05 236
2666.17 241
2666.29 241
2666.41 238
2666.53 230
2666.65 220
2666.76 211
2666.88 205
2667.00 204
2667.12 207
2667.24 214
2667.36 219
2667.47 223
2667.59 222
2667.71 218
2667.83 211
2667.95 202
2668.07 195
2668.18 190
2668.30 189
2668.42 191
2668.54 196
2668.66 203
2668.78 211
2668.89 218
2669.01 223
2669.13 223
2669.25 217
2669.37 205
2669.49 188
2669.61 168
2669.72 146
2669.84 126
2669.96 109
2670.08 96
2670.20 88
2670.32 85
2670.43 84
2670.55 85
2670.67 88
2670.79 93
2670.91 100
2671.03 110
2671.14 124
2671.26 139
2671.38 155
2671.50 170
2671.62 181
2671.74 188
2671.86 190
2671.97 188
2672.09 183
2672.21 179
2672.33 177
2672.45 176
2672.57 177
2672.68 179
2672.80 180
2672.92 179
2673.04 176
2673.16 171
2673.28 163
2673.40 153
2673.51 142
2673.63 130
2673.75 119
2673.87 109
2673.99 102
2674.11 99
2674.22 100
2674.34 103
2674.46 107
2674.58 111
2674.70 112
2674.82 110
2674.94 105
2675.05 97
2675.17 88
2675.29 80
2675.41 73
2675.53 69
2675.65 69
2675.77 71
2675.88 76
2676.00 81
2676.12 85
2676.24 85
2676.36 81
2676.48 73
2676.60 62
2676.71 49
2676.83 36
2676.95 26
2677.07 19
2677.19 16
2677.31 15
2677.42 18
2677.54 24
2677.66 31
2677.78 40
2677.90 50
2678.02 61
2678.14 75
2678.25 89
2678.37 106
2678.49 122
2678.61 138
2678.73 152
2678.85 161
2678.97 163
2679.09 159
2679.20 148
2679.32 131
2679.44 110
2679.56 88
2679.68 68
2679.80 49
2679.92 35
2680.03 24
2680.15 16
2680.27 11
2680.39 8
2680.51 8
2680.63 11
2680.75 19
2680.86 31
2680.98 49
2681.10 70
2681.22 91
2681.34 109
2681.46 121
2681.58 125
2681.69 122
2681.81 113
2681.93 101
2682.05 92
2682.17 87
2682.29 86
2682.41 89
2682.53 96
2682.64 103
2682.76 109
2682.88 113
2683.00 117
2683.12 120
2683.24 124
2683.36 127
2683.48 130
2683.59 131
2683.71 129
2683.83 124
2683.95 113
2684.07 98
2684.19 80
2684.31 57
2684.42 31
2684.54 5
2684.66 0
2684.78 0
2684.90 0
2685.02 0
2685.14 0
2685.26 0
2685.37 0
2685.49 0
2685.61 17
2685.73 39
2685.85 60
2685.97 77
2686.09 90
2686.21 98
2686.32 102
2686.44 104
2686.56 102
2686.68 99
2686.80 92
2686.92 83
2687.04 71
2687.16 56
2687.27 39
2687.39 23
2687.51 12
2687.63 8
2687.75 12
2687.87 26
2687.99 45
2688.11 66
2688.23 86
2688.34 99
2688.46 104
2688.58 102
2688.70 94
2688.82 81
2688.94 66
2689.06 50
2689.18 34
2689.29 19
2689.41 5
2689.53 0
2689.65 0
2689.77 0
2689.89 0
2690.01 0
2690.13 0
2690.25 0
2690.36 2
2690.48 4
2690.60 5
2690.72 7
2690.84 12
2690.96 20
2691.08 31
2691.20 43
2691.32 53
2691.43 59
2691.55 61
2691.67 57
2691.79 50
2691.91 41
2692.03 35
2692.15 32
2692.27 35
2692.39 42
2692.50 53
2692.62 64
2692.74 75
2692.86 82
2692.98 86
2693.10 86
2693.22 84
2693.34 81
2693.46 79
2693.57 80
2693.69 85
2693.81 95
2693.93 110
2694.05 128
2694.17 149
2694.29 168
2694.41 184
2694.53 194
2694.64 195
2694.76 189
2694.88 174
2695.00 155
2695.12 135
2695.24 117
2695.36 104
2695.48 98
2695.60 97
2695.72 101
2695.83 109
2695.95 121
2696.07 135
2696.19 152
2696.31 172
2696.43 195
2696.55 219
2696.67 241
2696.79 260
2696.91 272
2697.02 276
2697.14 271
2697.26 260
2697.38 243
2697.50 225
2697.62 206
2697.74 191
2697.86 179
2697.98 172
2698.10 170
2698.21 172
2698.33 176
2698.45 182
2698.57 189
2698.69 198
2698.81 207
2698.93 217
2699.05 228
2699.17 238
2699.29 248
2699.40 257
2699.52 266
2699.64 275
2699.76 284
2699.88 293
2700.00 302
2700.12 310
2700.24 316
2700.36 319
2700.48 318
2700.60 313
2700.71 304
2700.83 292
2700.95 279
2701.07 266
2701.19 254
2701.31 244
2701.43 235
2701.55 226
2701.67 218
2701.79 208
2701.91 197
2702.02 186
2702.14 176
2702.26 168
2702.38 165
2702.50 165
2702.62 168
2702.74 171
2702.86 173
2702.98 171
2703.10 166
2703.22 156
2703.33 143
2703.45 128
2703.57 113
2703.69 100
2703.81 90
2703.93 85
2704.05 85
2704.17 91
2704.29 102
2704.41 119
2704.53 138
2704.65 159
2704.76 179
2704.88 195
2705.00 206
2705.12 211
2705.24 213
2705.36 214
2705.48 218
2705.60 228
2705.72 246
2705.84 270
2705.96 297
2706.08 322
2706.19 340
2706.31 347
2706.43 339
2706.55 317
2706.67 286
2706.79 251
2706.91 215
2707.03 184
2707.15 159
2707.27 141
2707.39 129
2707.51 121
2707.63 115
2707.74 109
2707.86 103
2707.98 97
2708.10 90
2708.22 84
2708.34 79
2708.46 73
2708.58 70
2708.70 70
2708.82 75
2708.94 87
2709.06 104
2709.18 126
2709.30 149
2709.41 169
2709.53 184
2709.65 190
2709.77 187
2709.89 177
2710.01 161
2710.13 143
2710.25 125
2710.37 105
2710.49 85
2710.61 64
2710.73 43
2710.85 21
2710.97 1
2711.08 0
2711.20 0
2711.32 0
2711.44 0
2711.56 0
2711.68 0
2711.80 6
2711.92 13
2712.04 16
2712.16 15
2712.28 12
2712.40 7
2712.52 1
2712.64 0
2712.76 0
2712.87 0
2712.99 0
2713.11 0
2713.23 4
2713.35 10
2713.47 17
2713.59 24
2713.71 31
2713.83 40
2713.95 49
2714.07 59
2714.19 69
2714.31 77
2714.43 84
2714.55 87
2714.66 85
2714.78 79
2714.90 68
2715.02 54
2715.14 41
2715.26 30
2715.38 22
2715.50 19
2715.62 21
2715.74 26
2715.86 36
2715.98 48
2716.10 64
2716.22 84
2716.34 108
2716.46 136
2716.58 165
2716.69 194
2716.81 221
2716.93 244
2717.05 262
2717.17 275
2717.29 284
2717.41 288
2717.53 287
2717.65 281
2717.77 270
2717.89 255
2718.01 238
2718.13 221
2718.25 207
2718.37 196
2718.49 190
2718.61 189
2718.73 191
2718.85 196
2718.96 202
2719.08 208
2719.20 212
2719.32 213
2719.44 211
2719.56 205
2719.68 196
2719.80 184
2719.92 172
2720.04 162
2720.16 154
2720.28 151
2720.40 154
2720.52 161
2720.64 172
2720.76 185
2720.88 198
2721.00 211
2721.12 220
2721.24 226
2721.35 225
2721.47 220
2721.59 211
2721.71 198
2721.83 183
2721.95 168
2722.07 153
2722.19 140
2722.31 129
2722.43 119
2722.55 109
2722.67 100
2722.79 90
2722.91 80
2723.03 69
2723.15 58
2723.27 49
2723.39 42
2723.51 38
2723.63 38
2723.75 41
2723.87 49
2723.99 59
2724.10 71
2724.22 82
2724.34 92
2724.46 99
2724.58 102
2724.70 104
2724.82 103
2724.94 104
2725.06 106
2725.18 110
2725.30 115
2725.42 119
2725.54 122
2725.66 121
2725.78 117
2725.90 110
2726.02 100
2726.14 92
2726.26 86
2726.38 87
2726.50 94
2726.62 107
2726.74 127
2726.86 149
2726.98 173
2727.10 194
2727.22 210
2727.34 220
2727.45 224
2727.57 223
2727.69 218
2727.81 212
2727.93 206
2728.05 201
2728.17 198
2728.29 195
2728.41 191
2728.53 186
2728.65 181
2728.77 175
2728.89 171
2729.01 170
2729.13 173
2729.25 181
2729.37 191
2729.49 202
2729.61 211
2729.73 214
2729.85 212
2729.97 205
2730.09 195
2730.21 184
2730.33 175
2730.45 169
2730.57 168
2730.69 169
2730.81 171
2730.93 172
2731.05 172
2731.17 172
2731.29 172
2731.41 174
2731.53 180
2731.64 191
2731.76 205
2731.88 221
2732.00 237
2732.12 253
2732.24 266
2732.36 275
2732.48 280
2732.60 280
2732.72 276
2732.84 268
2732.96 258
2733.08 247
2733.20 236
2733.32 228
2733.44 221
2733.56 216
2733.68 212
2733.80 208
2733.92 201
2734.04 193
2734.16 184
2734.28 173
2734.40 163
2734.52 153
2734.64 143
2734.76 134
2734.88 125
2735.00 115
2735.12 107
2735.24 101
2735.36 96
2735.48 94
2735.60 94
2735.72 95
2735.84 96
2735.96 97
2736.08 98
2736.20 102
2736.32 108
2736.44 119
2736.56 135
2736.68 154
2736.80 174
2736.92 192
2737.04 205
2737.16 211
2737.28 210
2737.40 203
2737.52 190
2737.64 175
2737.76 159
2737.88 143
2738.00 127
2738.12 110
2738.24 93
2738.36 75
2738.48 56
2738.60 38
2738.72 21
2738.84 7
2738.96 0
2739.08 0
2739.20 0
2739.32 0
2739.43 0
2739.55 0
2739.67 0
2739.79 0
2739.91 0
2740.03 13
2740.15 34
2740.27 56
2740.39 75
2740.51 88
2740.63 95
2740.75 98
2740.87 98
2740.99 96
2741.11 93
2741.23 91
2741.35 88
2741.47 83
2741.59 76
2741.71 68
2741.83 58
2741.95 50
2742.07 44
2742.19 42
2742.31 42
2742.43 46
2742.55 53
2742.67 60
2742.79 68
2742.91 78
2743.03 89
2743.15 101
2743.27 113
2743.39 127
2743.51 141
2743.63 158
2743.75 176
2743.87 196
2743.99 217
2744.11 238
2744.23 257
2744.35 272
2744.47 280
2744.59 281
2744.71 276
2744.83 264
2744.95 246
2745.07 225
2745.19 202
2745.31 178
2745.43 155
2745.55 135
2745.68 118
2745.80 109
2745.92 106
2746.04 113
2746.16 127
2746.28 147
2746.40 173
2746.52 199
2746.64 224
2746.76 247
2746.88 264
2747.00 275
2747.12 278
2747.24 274
2747.36 264
2747.48 251
2747.60 236
2747.72 225
2747.84 219
2747.96 222
2748.08 233
2748.20 249
2748.32 266
2748.44 281
2748.56 290
2748.68 293
2748.80 289
2748.92 283
2749.04 277
2749.16 275
2749.28 280
2749.40 292
2749.52 310
2749.64 334
2749.76 360
2749.88 388
2750.00 414
2750.12 438
2750.24 459
2750.36 475
2750.48 487
2750.60 496
2750.72 503
2750.84 509
2750.96 514
2751.08 519
2751.20 522
2751.32 521
2751.44 513
2751.56 497
2751.68 474
2751.80 446
2751.92 415
2752.04 386
2752.16 363
2752.28 348
2752.40 341
2752.52 342
2752.64 348
2752.76 358
2752.88 369
2753.00 380
2753.12 389
2753.24 396
2753.36 400
2753.49 400
2753.61 398
2753.73 395
2753.85 393
2753.97 393
2754.09 396
2754.21 404
2754.33 416
2754.45 431
2754.57 446
2754.69 461
2754.81 471
2754.93 476
2755.05 475
2755.17 467
2755.29 453
2755.41 435
2755.53 413
2755.65 391
2755.77 369
2755.89 350
2756.01 334
2756.13 323
2756.25 315
2756.37 310
2756.49 306
2756.61 302
2756.73 296
2756.85 288
2756.97 278
2757.09 268
2757.21 261
2757.33 260
2757.45 265
2757.57 277
2757.70 295
2757.82 315
2757.94 335
2758.06 350
2758.18 358
2758.30 356
2758.42 344
2758.54 323
2758.66 295
2758.78 262
2758.90 229
2759.02 199
2759.14 174
2759.26 157
2759.38 146
2759.50 142
2759.62 141
2759.74 141
2759.86 141
2759.98 141
2760.10 142
2760.22 144
2760.34 148
2760.46 155
2760.58 164
2760.70 174
2760.82 184
2760.95 193
2761.07 201
2761.19 207
2761.31 213
2761.43 219
2761.55 225
2761.67 229
2761.79 230
2761.91 227
2762.03 217
2762.15 202
2762.27 182
2762.39 157
2762.51 133
2762.63 111
2762.75 96
2762.87 90
2762.99 94
2763.11 108
2763.23 129
2763.35 153
2763.47 174
2763.59 190
2763.72 195
2763.84 190
2763.96 176
2764.08 155
2764.20 132
2764.32 109
2764.44 89
2764.56 72
2764.68 60
2764.80 52
2764.92 49
2765.04 51
2765.16 60
2765.28 76
2765.40 96
2765.52 120
2765.64 143
2765.76 162
2765.88 175
2766.00 181
2766.13 181
2766.25 175
2766.37 168
2766.49 160
2766.61 154
2766.73 150
2766.85 149
2766.97 150
2767.09 153
2767.21 160
2767.33 169
2767.45 181
2767.57 196
2767.69 212
2767.81 229
2767.93 245
2768.05 260
2768.17 273
2768.29 281
2768.42 286
2768.54 287
2768.66 283
2768.78 276
2768.90 265
2769.02 254
2769.14 240
2769.26 225
2769.38 209
2769.50 191
2769.62 170
2769.74 148
2769.86 126
2769.98 108
2770.10 98
2770.22 97
2770.34 107
2770.47 127
2770.59 152
2770.71 179
2770.83 203
2770.95 220
2771.07 228
2771.19 226
2771.31 216
2771.43 200
2771.55 180
2771.67 159
2771.79 137
2771.91 116
2772.03 96
2772.15 78
2772.27 63
2772.40 49
2772.52 38
2772.64 29
2772.76 21
2772.88 13
2773.00 6
2773.12 0
2773.24 0
2773.36 0
2773.48 0
2773.60 0
2773.72 0
2773.84 0
2773.96 0
2774.08 0
2774.21 8
2774.33 16
2774.45 22
2774.57 28
2774.69 34
2774.81 40
2774.93 46
2775.05 53
2775.17 59
2775.29 64
2775.41 69
2775.53 72
2775.65 75
2775.77 77
2775.90 78
2776.02 80
2776.14 80
2776.26 82
2776.38 83
2776.50 85
2776.62 87
2776.74 87
2776.86 87
2776.98 83
2777.10 75
2777.22 62
2777.34 45
2777.47 25
2777.59 4
2777.71 0
2777.83 0
2777.95 0
2778.07 0
2778.19 0
2778.31 0
2778.43 0
2778.55 0
2778.67 17
2778.79 48
2778.91 83
2779.04 120
2779.16 153
2779.28 179
2779.40 194
2779.52 197
2779.64 189
2779.76 172
2779.88 152
2780.00 132
2780.12 116
2780.24 107
2780.36 103
2780.49 104
2780.61 107
2780.73 111
2780.85 114
2780.97 116
2781.09 117
2781.21 119
2781.33 120
2781.45 124
2781.57 128
2781.69 135
2781.81 143
2781.94 152
2782.06 161
2782.18 171
2782.30 179
2782.42 186
2782.54 192
2782.66 199
2782.78 206
2782.90 213
2783.02 221
2783.14 226
2783.27 226
2783.39 220
2783.51 206
2783.63 184
2783.75 157
2783.87 126
2783.99 97
2784.11 72
2784.23 56
2784.35 48
2784.47 51
2784.60 61
2784.72 78
2784.84 100
2784.96 122
2785.08 144
2785.20 163
2785.32 178
2785.44 188
2785.56 194
2785.68 195
2785.80 193
2785.93 190
2786.05 189
2786.17 188
2786.29 189
2786.41 191
2786.53 193
2786.65 194
2786.77 193
2786.89 189
2787.01 181
2787.13 170
2787.26 157
2787.38 141
2787.50 125
2787.62 108
2787.74 94
2787.86 84
2787.98 79
2788.10 82
2788.22 92
2788.34 111
2788.47 138
2788.59 171
2788.71 205
2788.83 235
2788.95 258
2789.07 269
2789.19 268
2789.31 255
2789.43 235
2789.55 213
2789.68 193
2789.80 180
2789.92 173
2790.04 170
2790.16 169
2790.28 167
2790.40 162
2790.52 154
2790.64 145
2790.77 139
2790.89 138
2791.01 142
2791.13 151
2791.25 164
2791.37 179
2791.49 193
2791.61 203
2791.73 207
2791.85 207
2791.98 203
2792.10 197
2792.22 192
2792.34 188
2792.46 188
2792.58 190
2792.70 194
2792.82 198
2792.94 199
2793.07 196
2793.19 189
2793.31 178
2793.43 165
2793.55 151
2793.67 136
2793.79 121
2793.91 105
2794.03 88
2794.16 70
2794.28 51
2794.40 32
2794.52 17
2794.64 7
2794.76 3
2794.88 3
2795.00 7
2795.13 12
2795.25 13
2795.37 10
2795.49 1
2795.61 0
2795.73 0
2795.85 0
2795.97 0
2796.09 0
2796.22 0
2796.34 4
2796.46 20
2796.58 35
2796.70 47
2796.82 57
2796.94 67
2797.06 76
2797.18 84
2797.31 92
2797.43 99
2797.55 105
2797.67 110
2797.79 113
2797.91 117
2798.03 122
2798.15 128
2798.28 137
2798.40 148
2798.52 161
2798.64 177
2798.76 192
2798.88 207
2799.00 219
2799.12 228
2799.25 232
2799.37 232
2799.49 228
2799.61 223
2799.73 216
2799.85 209
2799.97 202
2800.09 196
2800.22 189
2800.34 180
2800.46 169
2800.58 155
2800.70 139
2800.82 122
2800.94 106
2801.06 96
2801.19 92
2801.31 97
2801.43 110
2801.55 129
2801.67 151
2801.79 173
2801.91 194
2802.03 212
2802.16 226
2802.28 237
2802.40 246
2802.52 254
2802.64 261
2802.76 267
2802.88 273
2803.01 280
2803.13 289
2803.25 300
2803.37 312
2803.49 325
2803.61 338
2803.73 348
2803.85 355
2803.98 357
2804.10 353
2804.22 346
2804.34 337
2804.46 327
2804.58 319
2804.70 314
2804.83 312
2804.95 313
2805.07 317
2805.19 322
2805.31 325
2805.43 327
2805.55 327
2805.67 326
2805.80 323
2805.92 322
2806.04 321
2806.16 320
2806.28 318
2806.40 315
2806.52 309
2806.65 301
2806.77 292
2806.89 283
2807.01 276
2807.13 272
2807.25 272
2807.37 276
2807.50 283
2807.62 292
2807.74 301
2807.86 307
2807.98 309
2808.10 307
2808.22 300
2808.35 289
2808.47 277
2808.59 264
2808.71 253
2808.83 245
2808.95 239
2809.07 236
2809.20 235
2809.32 236
2809.44 240
2809.56 246
2809.68 257
2809.80 273
2809.92 294
2810.05 319
2810.17 346
2810.29 372
2810.41 394
2810.53 410
2810.65 421
2810.78 425
2810.90 425
2811.02 424
2811.14 421
2811.26 419
2811.38 416
2811.50 414
2811.63 410
2811.75 405
2811.87 398
2811.99 390
2812.11 380
2812.23 371
2812.35 362
2812.48 354
2812.60 349
2812.72 349
2812.84 353
2812.96 360
2813.08 369
2813.21 378
2813.33 384
2813.45 384
2813.57 379
2813.69 369
2813.81 356
2813.93 344
2814.06 336
2814.18 332
2814.30 334
2814.42 341
2814.54 349
2814.66 357
2814.79 362
2814.91 363
2815.03 361
2815.15 358
2815.27 355
2815.39 355
2815.52 359
2815.64 368
2815.76 380
2815.88 393
2816.00 406
2816.12 418
2816.24 428
2816.37 437
2816.49 446
2816.61 456
2816.73 469
2816.85 485
2816.97 505
2817.10 529
2817.22 555
2817.34 582
2817.46 608
2817.58 631
2817.70 649
2817.83 661
2817.95 667
2818.07 671
2818.19 675
2818.31 683
2818.43 699
2818.56 726
2818.68 766
2818.80 820
2818.92 885
2819.04 960
2819.16 1042
2819.29 1129
2819.41 1219
2819.53 1310
2819.65 1403
2819.77 1497
2819.89 1594
2820.02 1694
2820.14 1795
2820.26 1897
2820.38 1996
2820.50 2091
2820.62 2183
2820.75 2274
2820.87 2367
2820.99 2466
2821.11 2573
2821.23 2689
2821.35 2810
2821.48 2933
2821.60 3049
2821.72 3154
2821.84 3243
2821.96 3315
2822.08 3373
2822.21 3420
2822.33 3457
2822.45 3488
2822.57 3513
2822.69 3529
2822.82 3536
2822.94 3532
2823.06 3515
2823.18 3489
2823.30 3453
2823.42 3409
2823.55 3358
2823.67 3301
2823.79 3237
2823.91 3168
2824.03 3092
2824.15 3013
2824.28 2932
2824.40 2852
2824.52 2773
2824.64 2698
2824.76 2624
2824.89 2553
2825.01 2480
2825.13 2406
2825.25 2328
2825.37 2249
2825.49 2167
2825.62 2086
2825.74 2006
2825.86 1928
2825.98 1852
2826.10 1779
2826.23 1708
2826.35 1638
2826.47 1570
2826.59 1504
2826.71 1443
2826.83 1385
2826.96 1331
2827.08 1279
2827.20 1228
2827.32 1178
2827.44 1128
2827.57 1077
2827.69 1025
2827.81 973
2827.93 921
2828.05 869
2828.17 818
2828.30 767
2828.42 720
2828.54 676
2828.66 637
2828.78 604
2828.91 576
2829.03 551
2829.15 528
2829.27 504
2829.39 479
2829.52 453
2829.64 430
2829.76 409
2829.88 393
2830.00 382
2830.12 373
2830.25 363
2830.37 348
2830.49 328
2830.61 302
2830.73 274
2830.86 246
2830.98 224
2831.10 210
2831.22 205
2831.34 207
2831.47 214
2831.59 222
2831.71 229
2831.83 233
2831.95 234
2832.08 230
2832.20 222
2832.32 211
2832.44 199
2832.56 185
2832.69 170
2832.81 156
2832.93 144
2833.05 134
2833.17 127
2833.30 120
2833.42 116
2833.54 112
2833.66 110
2833.78 109
2833.91 110
2834.03 111
2834.15 113
2834.27 115
2834.39 116
2834.52 115
2834.64 114
2834.76 113
2834.88 113
2835.00 115
2835.13 119
2835.25 123
2835.37 126
2835.49 126
2835.61 123
2835.74 115
2835.86 106
2835.98 96
2836.10 88
2836.22 85
2836.35 86
2836.47 93
2836.59 104
2836.71 117
2836.83 130
2836.96 140
2837.08 146
2837.20 147
2837.32 144
2837.44 137
2837.57 130
2837.69 121
2837.81 113
2837.93 104
2838.05 95
2838.18 86
2838.30 77
2838.42 69
2838.54 64
2838.66 60
2838.79 58
2838.91 58
2839.03 56
2839.15 52
2839.28 45
2839.40 33
2839.52 19
2839.64 4
2839.76 0
2839.89 0
2840.01 0
2840.13 0
2840.25 0
2840.37 0
2840.50 0
2840.62 0
2840.74 4
2840.86 15
2840.99 28
2841.11 44
2841.23 62
2841.35 82
2841.47 101
2841.60 116
2841.72 122
2841.84 120
2841.96 108
2842.08 88
2842.21 65
2842.33 42
2842.45 22
2842.57 8
2842.70 0
2842.82 0
2842.94 0
2843.06 0
2843.18 0
2843.31 0
2843.43 0
2843.55 0
2843.67 0
2843.79 0
2843.92 15
2844.04 36
2844.16 60
2844.28 82
2844.41 103
2844.53 121
2844.65 133
2844.77 141
2844.89 144
2845.02 142
2845.14 136
2845.26 127
2845.38 115
2845.51 101
2845.63 86
2845.75 70
2845.87 56
2845.99 45
2846.12 38
2846.24 35
2846.36 37
2846.48 44
2846.61 55
2846.73 68
2846.85 82
2846.97 96
2847.10 109
2847.22 121
2847.34 130
2847.46 134
2847.58 135
2847.71 130
2847.83 124
2847.95 117
2848.07 113
2848.20 116
2848.32 126
2848.44 143
2848.56 165
2848.69 189
2848.81 210
2848.93 225
2849.05 233
2849.17 235
2849.30 231
2849.42 223
2849.54 215
2849.66 208
2849.79 204
2849.91 204
2850.03 207
2850.15 212
2850.28 217
2850.40 224
2850.52 229
2850.64 234
2850.76 237
2850.89 240
2851.01 243
2851.13 245
2851.25 247
2851.38 247
2851.50 245
2851.62 240
2851.74 233
2851.87 224
2851.99 213
2852.11 201
2852.23 189
2852.36 177
2852.48 165
2852.60 151
2852.72 137
2852.85 122
2852.97 108
2853.09 95
2853.21 87
2853.33 83
2853.46 84
2853.58 91
2853.70 100
2853.82 112
2853.95 125
2854.07 138
2854.19 150
2854.31 161
2854.44 172
2854.56 181
2854.68 188
2854.80 193
2854.93 195
2855.05 196
2855.17 195
2855.29 194
2855.42 192
2855.54 191
2855.66 190
2855.78 190
2855.91 190
2856.03 191
2856.15 191
2856.27 191
2856.40 189
2856.52 185
2856.64 180
2856.76 174
2856.89 171
2857.01 170
2857.13 176
2857.25 187
2857.38 204
2857.50 225
2857.62 249
2857.74 274
2857.87 298
2857.99 321
2858.11 340
2858.23 355
2858.36 365
2858.48 367
2858.60 362
2858.72 349
2858.85 329
2858.97 305
2859.09 279
2859.21 255
2859.34 233
2859.46 216
2859.58 203
2859.70 193
2859.83 184
2859.95 174
2860.07 164
2860.19 153
2860.32 142
2860.44 133
2860.56 127
2860.68 125
2860.81 126
2860.93 131
2861.05 137
2861.17 145
2861.30 153
2861.42 163
2861.54 174
2861.66 186
2861.79 201
2861.91 218
2862.03 238
2862.15 261
2862.28 287
2862.40 317
2862.52 350
2862.65 386
2862.77 424
2862.89 460
2863.01 493
2863.14 521
2863.26 542
2863.38 554
2863.50 559
2863.63 556
2863.75 548
2863.87 538
2863.99 527
2864.12 518
2864.24 512
2864.36 511
2864.48 516
2864.61 525
2864.73 539
2864.85 556
2864.98 574
2865.10 592
2865.22 608
2865.34 621
2865.47 633
2865.59 644
2865.71 654
2865.83 663
2865.96 672
2866.08 682
2866.20 691
2866.32 698
2866.45 702
2866.57 701
2866.69 697
2866.82 689
2866.94 677
2867.06 664
2867.18 650
2867.31 636
2867.43 621
2867.55 605
2867.67 586
2867.80 566
2867.92 545
2868.04 524
2868.16 503
2868.29 484
2868.41 467
2868.53 451
2868.66 438
2868.78 428
2868.90 423
2869.02 423
2869.15 431
2869.27 445
2869.39 464
2869.52 484
2869.64 500
2869.76 508
2869.88 506
2870.01 492
2870.13 468
2870.25 438
2870.37 405
2870.50 374
2870.62 346
2870.74 322
2870.87 302
2870.99 283
2871.11 264
2871.23 243
2871.36 219
2871.48 194
2871.60 169
2871.73 147
2871.85 129
2871.97 118
2872.09 115
2872.22 120
2872.34 132
2872.46 149
2872.58 169
2872.71 188
2872.83 206
2872.95 220
2873.08 232
2873.20 240
2873.32 245
2873.44 249
2873.57 253
2873.69 257
2873.81 261
2873.94 266
2874.06 271
2874.18 277
2874.30 282
2874.43 286
2874.55 288
2874.67 288
2874.80 287
2874.92 285
2875.04 281
2875.16 276
2875.29 269
2875.41 262
2875.53 254
2875.66 246
2875.78 239
2875.90 236
2876.02 236
2876.15 239
2876.27 246
2876.39 253
2876.52 260
2876.64 264
2876.76 266
2876.89 263
2877.01 259
2877.13 252
2877.25 247
2877.38 243
2877.50 242
2877.62 245
2877.75 253
2877.87 265
2877.99 279
2878.11 295
2878.24 310
2878.36 324
2878.48 335
2878.61 342
2878.73 346
2878.85 346
2878.97 344
2879.10 341
2879.22 336
2879.34 329
2879.47 321
2879.59 313
2879.71 304
2879.84 296
2879.96 289
2880.08 286
2880.20 285
2880.33 288
2880.45 294
2880.57 302
2880.70 311
2880.82 318
2880.94 322
2881.07 321
2881.19 315
2881.31 302
2881.43 284
2881.56 264
2881.68 242
2881.80 221
2881.93 203
2882.05 186
2882.17 171
2882.30 156
2882.42 138
2882.54 117
2882.66 91
2882.79 62
2882.91 33
2883.03 6
2883.16 0
2883.28 0
2883.40 0
2883.53 0
2883.65 15
2883.77 45
2883.90 76
2884.02 106
2884.14 131
2884.26 150
2884.39 164
2884.51 173
2884.63 178
2884.76 181
2884.88 183
2885.00 186
2885.13 188
2885.25 191
2885.37 194
2885.50 195
2885.62 194
2885.74 188
2885.86 176
2885.99 158
2886.11 134
2886.23 108
2886.36 81
2886.48 56
2886.60 34
2886.73 16
2886.85 3
2886.97 0
2887.10 0
2887.22 0
2887.34 0
2887.47 0
2887.59 0
2887.71 0
2887.83 0
2887.96 5
2888.08 23
2888.20 41
2888.33 55
2888.45 65
2888.57 69
2888.70 68
2888.82 64
2888.94 59
2889.07 54
2889.19 49
2889.31 45
2889.44 42
2889.56 38
2889.68 34
2889.81 30
2889.93 26
2890.05 23
2890.17 23
2890.30 29
2890.42 40
2890.54 56
2890.67 79
2890.79 107
2890.91 138
2891.04 170
2891.16 200
2891.28 225
2891.41 245
2891.53 258
2891.65 263
2891.78 262
2891.90 255
2892.02 246
2892.15 239
2892.27 237
2892.39 240
2892.52 250
2892.64 264
2892.76 281
2892.89 298
2893.01 314
2893.13 330
2893.26 347
2893.38 369
2893.50 399
2893.63 435
2893.75 477
2893.87 522
2894.00 565
2894.12 605
2894.24 639
2894.36 669
2894.49 695
2894.61 720
2894.73 746
2894.86 772
2894.98 795
2895.10 814
2895.23 825
2895.35 826
2895.47 817
2895.60 798
2895.72 770
2895.84 738
2895.97 702
2896.09 666
2896.21 631
2896.34 599
2896.46 572
2896.58 551
2896.71 536
2896.83 527
2896.95 523
2897.08 523
2897.20 523
2897.32 520
2897.45 513
2897.57 502
2897.69 486
2897.82 468
2897.94 451
2898.06 437
2898.19 427
2898.31 421
2898.43 415
2898.56 408
2898.68 396
2898.80 379
2898.93 358
2899.05 334
2899.18 312
2899.30 295
2899.42 284
2899.55 279
2899.67 278
2899.79 281
2899.92 285
2900.04 286
2900.16 285
2900.29 279
2900.41 271
2900.53 261
2900.66 249
2900.78 237
2900.90 226
2901.03 217
2901.15 212
2901.27 211
2901.40 213
2901.52 218
2901.64 224
2901.77 228
2901.89 229
2902.01 224
2902.14 214
2902.26 200
2902.38 186
2902.51 174
2902.63 166
2902.75 165
2902.88 169
2903.00 176
2903.12 182
2903.25 185
2903.37 181
2903.50 170
2903.62 153
2903.74 132
2903.87 110
2903.99 89
2904.11 71
2904.24 56
2904.36 44
2904.48 35
2904.61 30
2904.73 28
2904.85 29
2904.98 34
2905.10 40
2905.22 48
2905.35 56
2905.47 63
2905.59 70
2905.72 77
2905.84 85
2905.97 95
2906.09 106
2906.21 118
2906.34 129
2906.46 137
2906.58 140
2906.71 138
2906.83 132
2906.95 121
2907.08 108
2907.20 92
2907.32 76
2907.45 62
2907.57 51
2907.69 45
2907.82 44
2907.94 49
2908.07 60
2908.19 74
2908.31 90
2908.44 103
2908.56 113
2908.68 118
2908.81 119
2908.93 116
2909.05 112
2909.18 106
2909.30 101
2909.43 95
2909.55 88
2909.67 80
2909.80 71
2909.92 61
2910.04 54
2910.17 48
2910.29 47
2910.41 48
2910.54 53
2910.66 60
2910.79 66
2910.91 69
2911.03 69
2911.16 64
2911.28 56
2911.40 44
2911.53 27
2911.65 7
2911.77 0
2911.90 0
2912.02 0
2912.15 0
2912.27 0
2912.39 0
2912.52 0
2912.64 0
2912.76 26
2912.89 50
2913.01 70
2913.13 84
2913.26 92
2913.38 96
2913.51 96
2913.63 92
2913.75 85
2913.88 73
2914.00 58
2914.12 40
2914.25 22
2914.37 6
2914.50 0
2914.62 0
2914.74 0
2914.87 0
2914.99 0
2915.11 2
2915.24 9
2915.36 16
2915.49 23
2915.61 28
2915.73 32
2915.86 34
2915.98 35
2916.10 35
2916.23 34
2916.35 33
2916.47 34
2916.60 36
2916.72 41
2916.85 48
2916.97 58
2917.09 71
2917.22 85
2917.34 100
2917.47 113
2917.59 123
2917.71 127
2917.84 126
2917.96 120
2918.08 111
2918.21 102
2918.33 96
2918.46 97
2918.58 103
2918.70 114
2918.83 127
2918.95 139
2919.07 145
2919.20 144
2919.32 137
2919.45 126
2919.57 114
2919.69 103
2919.82 97
2919.94 96
2920.06 100
2920.19 108
2920.31 118
2920.44 129
2920.56 138
2920.68 146
2920.81 151
2920.93 151
2921.06 145
2921.18 133
2921.30 115
2921.43 92
2921.55 68
2921.68 44
2921.80 25
2921.92 14
2922.05 10
2922.17 13
2922.29 23
2922.42 35
2922.54 49
2922.67 60
2922.79 69
2922.91 73
2923.04 74
2923.16 72
2923.29 68
2923.41 63
2923.53 59
2923.66 56
2923.78 55
2923.91 57
2924.03 62
2924.15 71
2924.28 81
2924.40 93
2924.52 102
2924.65 108
2924.77 109
2924.90 104
2925.02 96
2925.14 86
2925.27 76
2925.39 67
2925.52 61
2925.64 58
2925.76 59
2925.89 62
2926.01 66
2926.14 73
2926.26 82
2926.38 90
2926.51 99
2926.63 107
2926.76 114
2926.88 123
2927.00 134
2927.13 149
2927.25 166
2927.38 186
2927.50 206
2927.62 223
2927.75 234
2927.87 238
2928.00 236
2928.12 230
2928.24 223
2928.37 218
2928.49 217
2928.62 222
2928.74 234
2928.86 253
2928.99 279
2929.11 311
2929.24 347
2929.36 384
2929.48 418
2929.61 445
2929.73 461
2929.86 466
2929.98 460
2930.10 445
2930.23 425
2930.35 403
2930.48 382
2930.60 363
2930.72 346
2930.85 329
2930.97 310
2931.10 289
2931.22 268
2931.34 248
2931.47 233
2931.59 225
2931.72 225
2931.84 231
2931.96 242
2932.09 253
2932.21 259
2932.34 259
2932.46 250
2932.59 231
2932.71 206
2932.83 176
2932.96 144
2933.08 112
2933.21 83
2933.33 59
2933.45 39
2933.58 25
2933.70 16
2933.83 12
2933.95 11
2934.07 14
2934.20 18
2934.32 23
2934.45 28
2934.57 31
2934.70 32
2934.82 32
2934.94 30
2935.07 27
2935.19 26
2935.32 26
2935.44 29
2935.56 34
2935.69 42
2935.81 52
2935.94 63
2936.06 77
2936.19 92
2936.31 110
2936.43 128
2936.56 145
2936.68 159
2936.81 165
2936.93 163
2937.05 150
2937.18 129
2937.30 103
2937.43 76
2937.55 52
2937.68 33
2937.80 22
2937.92 17
2938.05 15
2938.17 12
2938.30 6
2938.42 0
2938.55 0
2938.67 0
2938.79 0
2938.92 0
2939.04 0
2939.17 0
2939.29 19
2939.41 52
2939.54 85
2939.66 115
2939.79 138
2939.91 153
2940.04 161
2940.16 163
2940.28 159
2940.41 151
2940.53 139
2940.66 125
2940.78 110
2940.91 96
2941.03 84
2941.15 75
2941.28 68
2941.40 64
2941.53 60
2941.65 56
2941.78 49
2941.90 40
2942.02 30
2942.15 20
2942.27 13
2942.40 12
2942.52 18
2942.65 32
2942.77 51
2942.89 74
2943.02 98
2943.14 119
2943.27 135
2943.39 147
2943.52 156
2943.64 165
2943.76 175
2943.89 187
2944.01 199
2944.14 209
2944.26 213
2944.39 208
2944.51 193
2944.64 171
2944.76 146
2944.88 122
2945.01 106
2945.13 99
2945.26 105
2945.38 118
2945.51 136
2945.63 154
2945.75 167
2945.88 175
2946.00 175
2946.13 171
2946.25 165
2946.38 159
2946.50 156
2946.63 156
2946.75 159
2946.87 165
2947.00 173
2947.12 180
2947.25 186
2947.37 189
2947.50 188
2947.62 183
2947.74 174
2947.87 163
2947.99 152
2948.12 144
2948.24 140
2948.37 142
2948.49 148
2948.62 158
2948.74 170
2948.86 180
2948.99 187
2949.11 188
2949.24 185
2949.36 179
2949.49 171
2949.61 164
2949.74 160
2949.86 159
2949.98 160
2950.11 164
2950.23 170
2950.36 177
2950.48 187
2950.61 198
2950.73 213
2950.86 230
2950.98 246
2951.11 262
2951.23 274
2951.35 283
2951.48 286
2951.60 285
2951.73 282
2951.85 276
2951.98 269
2952.10 262
2952.23 254
2952.35 245
2952.47 236
2952.60 229
2952.72 225
2952.85 226
2952.97 232
2953.10 245
2953.22 262
2953.35 280
2953.47 296
2953.60 307
2953.72 308
2953.84 300
2953.97 282
2954.09 257
2954.22 227
2954.34 196
2954.47 167
2954.59 140
2954.72 117
2954.84 97
2954.97 79
2955.09 63
2955.21 46
2955.34 29
2955.46 12
2955.59 0
2955.71 0
2955.84 0
2955.96 0
2956.09 0
2956.21 0
2956.34 0
2956.46 0
2956.59 0
2956.71 17
2956.83 40
2956.96 64
2957.08 86
2957.21 103
2957.33 116
2957.46 123
2957.58 125
2957.71 124
2957.83 125
2957.96 128
2958.08 137
2958.21 151
2958.33 170
2958.45 191
2958.58 210
2958.70 225
2958.83 234
2958.95 235
2959.08 231
2959.20 222
2959.33 212
2959.45 204
2959.58 198
2959.70 196
2959.83 196
2959.95 196
2960.08 195
2960.20 192
2960.32 186
2960.45 178
2960.57 170
2960.70 164
2960.82 162
2960.95 165
2961.07 173
2961.20 186
2961.32 202
2961.45 219
2961.57 238
2961.70 255
2961.82 272
2961.95 288
2962.07 306
2962.20 325
2962.32 346
2962.44 368
2962.57 390
2962.69 409
2962.82 424
2962.94 434
2963.07 437
2963.19 434
2963.32 425
2963.44 413
2963.57 399
2963.69 385
2963.82 373
2963.94 363
2964.07 358
2964.19 355
2964.32 355
2964.44 355
2964.57 356
2964.69 355
2964.81 355
2964.94 354
2965.06 355
2965.19 357
2965.31 363
2965.44 372
2965.56 382
2965.69 394
2965.81 406
2965.94 416
2966.06 423
2966.19 425
2966.31 419
2966.44 405
2966.56 384
2966.69 358
2966.81 327
2966.94 297
2967.06 270
2967.19 248
2967.31 233
2967.44 227
2967.56 227
2967.69 235
2967.81 247
2967.94 262
2968.06 278
2968.18 294
2968.31 307
2968.43 316
2968.56 323
2968.68 327
2968.81 328
2968.93 327
2969.06 322
2969.18 314
2969.31 304
2969.43 293
2969.56 282
2969.68 272
2969.81 266
2969.93 262
2970.06 260
2970.18 259
2970.31 257
2970.43 255
2970.56 253
2970.68 254
2970.81 257
2970.93 262
2971.06 270
2971.18 278
2971.31 283
2971.43 285
2971.56 282
2971.68 275
2971.81 267
2971.93 259
2972.06 252
2972.18 249
2972.31 247
2972.43 247
2972.56 246
2972.68 245
2972.81 243
2972.93 242
2973.06 245
2973.18 253
2973.31 266
2973.43 285
2973.56 305
2973.68 325
2973.81 340
2973.93 348
2974.06 348
2974.18 344
2974.31 337
2974.43 333
2974.56 334
2974.68 344
2974.81 360
2974.93 381
2975.06 404
2975.18 424
2975.31 440
2975.43 454
2975.56 468
2975.68 486
2975.81 510
2975.93 543
2976.06 581
2976.18 619
2976.31 652
2976.43 673
2976.56 680
2976.68 671
2976.81 649
2976.93 618
2977.06 583
2977.18 551
2977.31 524
2977.43 507
2977.56 498
2977.68 498
2977.81 505
2977.93 516
2978.06 529
2978.18 542
2978.31 552
2978.43 559
2978.56 563
2978.68 564
2978.81 562
2978.93 557
2979.06 551
2979.18 543
2979.31 535
2979.43 527
2979.56 521
2979.68 517
2979.81 514
2979.93 512
2980.06 508
2980.18 501
2980.31 486
2980.43 465
2980.56 436
2980.68 402
2980.81 365
2980.93 330
2981.06 298
2981.18 272
2981.31 252
2981.43 238
2981.56 228
2981.68 222
2981.81 219
2981.93 219
2982.06 222
2982.18 231
2982.31 244
2982.43 261
2982.56 279
2982.69 296
2982.81 311
2982.94 320
2983.06 326
2983.19 329
2983.31 332
2983.44 337
2983.56 344
2983.69 354
2983.81 364
2983.94 372
2984.06 376
2984.19 377
2984.31 374
2984.44 370
2984.56 368
2984.69 370
2984.81 376
2984.94 386
2985.06 399
2985.19 412
2985.31 425
2985.44 436
2985.56 445
2985.69 454
2985.81 462
2985.94 470
2986.07 476
2986.19 479
2986.32 479
2986.44 475
2986.57 468
2986.69 460
2986.82 454
2986.94 453
2987.07 459
2987.19 469
2987.32 484
2987.44 499
2987.57 512
2987.69 521
2987.82 527
2987.94 533
2988.07 542
2988.19 555
2988.32 575
2988.44 599
2988.57 623
2988.70 642
2988.82 653
2988.95 654
2989.07 646
2989.20 632
2989.32 616
2989.45 603
2989.57 594
2989.70 590
2989.82 591
2989.95 594
2990.07 597
2990.20 599
2990.32 601
2990.45 601
2990.57 602
2990.70 604
2990.83 606
2990.95 608
2991.08 611
2991.20 613
2991.33 613
2991.45 612
2991.58 609
2991.70 603
2991.83 594
2991.95 582
2992.08 568
2992.20 553
2992.33 537
2992.46 517
2992.58 495
2992.71 469
2992.83 438
2992.96 405
2993.08 371
2993.21 339
2993.33 311
2993.46 292
2993.58 280
2993.71 275
2993.83 275
2993.96 276
2994.08 276
2994.21 272
2994.34 264
2994.46 250
2994.59 233
2994.71 214
2994.84 194
2994.96 175
2995.09 158
2995.21 144
2995.34 136
2995.46 133
2995.59 137
2995.72 147
2995.84 163
2995.97 182
2996.09 204
2996.22 226
2996.34 245
2996.47 261
2996.59 271
2996.72 275
2996.84 273
2996.97 264
2997.10 252
2997.22 238
2997.35 226
2997.47 219
2997.60 217
2997.72 220
2997.85 228
2997.97 237
2998.10 244
2998.22 248
2998.35 247
2998.48 244
2998.60 242
2998.73 241
2998.85 246
2998.98 255
2999.10 267
2999.23 280
2999.35 292
2999.48 301
2999.60 305
2999.73 307
2999.86 305
2999.98 303
3000.11 301
3000.23 301
3000.36 302
3000.48 306
3000.61 310
3000.73 315
3000.86 320
3000.99 326
3001.11 331
3001.24 336
3001.36 338
3001.49 338
3001.61 334
3001.74 326
3001.86 313
3001.99 299
3002.12 286
3002.24 278
3002.37 278
3002.49 286
3002.62 301
3002.74 320
3002.87 342
3002.99 361
3003.12 377
3003.25 388
3003.37 394
3003.50 396
3003.62 395
3003.75 391
3003.87 383
3004.00 372
3004.12 357
3004.25 339
3004.38 319
3004.50 298
3004.63 276
3004.75 256
3004.88 237
3005.00 221
3005.13 210
3005.26 204
3005.38 204
3005.51 210
3005.63 221
3005.76 235
3005.88 250
3006.01 263
3006.13 269
3006.26 268
3006.39 258
3006.51 241
3006.64 217
3006.76 190
3006.89 164
3007.01 144
3007.14 132
3007.27 129
3007.39 134
3007.52 145
3007.64 160
3007.77 175
3007.89 187
3008.02 194
3008.15 195
3008.27 192
3008.40 185
3008.52 174
3008.65 160
3008.77 144
3008.90 127
3009.03 109
3009.15 91
3009.28 76
3009.40 62
3009.53 51
3009.65 41
3009.78 31
3009.91 20
3010.03 8
3010.16 0
3010.28 0
3010.41 0
3010.53 0
3010.66 0
3010.79 0
3010.91 0
3011.04 0
3011.16 18
3011.29 37
3011.41 51
3011.54 59
3011.67 59
3011.79 54
3011.92 47
3012.04 42
3012.17 42
3012.29 49
3012.42 65
3012.55 88
3012.67 115
3012.80 143
3012.92 167
3013.05 183
3013.18 192
3013.30 194
3013.43 190
3013.55 186
3013.68 183
3013.80 184
3013.93 190
3014.06 200
3014.18 210
3014.31 220
3014.43 228
3014.56 233
3014.68 236
3014.81 238
3014.94 242
3015.06 248
3015.19 258
3015.31 268
3015.44 279
3015.57 289
3015.69 294
3015.82 295
3015.94 290
3016.07 280
3016.20 267
3016.32 252
3016.45 237
3016.57 223
3016.70 213
3016.82 207
3016.95 205
3017.08 207
3017.20 212
3017.33 216
3017.45 219
3017.58 218
3017.71 212
3017.83 201
3017.96 188
3018.08 173
3018.21 159
3018.34 146
3018.46 137
3018.59 130
3018.71 126
3018.84 124
3018.96 122
3019.09 119
3019.22 114
3019.34 107
3019.47 97
3019.59 86
3019.72 73
3019.85 59
3019.97 44
3020.10 29
3020.22 14
3020.35 0
3020.48 0
3020.60 0
3020.73 0
3020.85 0
3020.98 0
3021.11 0
3021.23 0
3021.36 5
3021.48 25
3021.61 43
3021.74 59
3021.86 73
3021.99 85
3022.11 96
3022.24 107
3022.37 117
3022.49 127
3022.62 135
3022.74 139
3022.87 140
3023.00 136
3023.12 129
3023.25 119
3023.37 108
3023.50 95
3023.63 84
3023.75 74
3023.88 67
3024.00 63
3024.13 62
3024.26 64
3024.38 69
3024.51 75
3024.63 84
3024.76 93
3024.89 102
3025.01 110
3025.14 116
3025.26 121
3025.39 125
3025.52 129
3025.64 135
3025.77 142
3025.89 153
3026.02 165
3026.15 178
3026.27 188
3026.40 194
3026.52 196
3026.65 193
3026.78 187
3026.90 180
3027.03 174
3027.15 170
3027.28 168
3027.41 167
3027.53 165
3027.66 160
3027.79 153
3027.91 146
3028.04 140
3028.16 138
3028.29 139
3028.42 145
3028.54 152
3028.67 160
3028.79 169
3028.92 177
3029.05 188
3029.17 204
3029.30 225
3029.42 252
3029.55 282
3029.68 313
3029.80 340
3029.93 361
3030.06 374
3030.18 382
3030.31 385
3030.43 388
3030.56 391
3030.69 397
3030.81 405
3030.94 414
3031.06 423
3031.19 429
3031.32 434
3031.44 437
3031.57 440
3031.70 444
3031.82 448
3031.95 452
3032.07 457
3032.20 459
3032.33 459
3032.45 456
3032.58 451
3032.70 447
3032.83 446
3032.96 450
3033.08 460
3033.21 476
3033.34 496
3033.46 517
3033.59 536
3033.71 551
3033.84 562
3033.97 570
3034.09 575
3034.22 578
3034.35 581
3034.47 584
3034.60 584
3034.72 582
3034.85 577
3034.98 568
3035.10 557
3035.23 546
3035.36 536
3035.48 528
3035.61 523
3035.73 519
3035.86 514
3035.99 508
3036.11 498
3036.24 487
3036.37 472
3036.49 457
3036.62 442
3036.74 429
3036.87 417
3037.00 407
3037.12 399
3037.25 393
3037.38 389
3037.50 387
3037.63 387
3037.76 388
3037.88 389
3038.01 389
3038.13 385
3038.26 378
3038.39 364
3038.51 344
3038.64 319
3038.77 291
3038.89 262
3039.02 234
3039.14 211
3039.27 194
3039.40 187
3039.52 188
3039.65 196
3039.78 206
3039.90 216
3040.03 224
3040.16 227
3040.28 223
3040.41 215
3040.53 205
3040.66 197
3040.79 192
3040.91 193
3041.04 200
3041.17 211
3041.29 225
3041.42 237
3041.55 246
3041.67 250
3041.80 251
3041.92 248
3042.05 245
3042.18 242
3042.30 242
3042.43 243
3042.56 244
3042.68 244
3042.81 241
3042.94 235
3043.06 226
3043.19 216
3043.32 205
3043.44 197
3043.57 192
3043.69 191
3043.82 192
3043.95 195
3044.07 198
3044.20 199
3044.33 199
3044.45 197
3044.58 195
3044.71 194
3044.83 194
3044.96 197
3045.09 202
3045.21 209
3045.34 219
3045.46 229
3045.59 241
3045.72 251
3045.84 260
3045.97 267
3046.10 269
3046.22 267
3046.35 260
3046.48 250
3046.60 239
3046.73 227
3046.86 218
3046.98 213
3047.11 214
3047.24 220
3047.36 231
3047.49 245
3047.61 260
3047.74 273
3047.87 281
3047.99 282
3048.12 276
3048.25 262
3048.37 243
3048.50 220
3048.63 197
3048.75 175
3048.88 157
3049.01 144
3049.13 138
3049.26 137
3049.39 140
3049.51 144
3049.64 148
3049.77 149
3049.89 145
3050.02 136
3050.15 123
3050.27 108
3050.40 94
3050.53 84
3050.65 79
3050.78 81
3050.91 89
3051.03 103
3051.16 121
3051.28 141
3051.41 161
3051.54 177
3051.66 188
3051.79 193
3051.92 191
3052.04 182
3052.17 169
3052.30 154
3052.42 137
3052.55 120
3052.68 105
3052.80 92
3052.93 83
3053.06 75
3053.18 68
3053.31 62
3053.44 57
3053.56 52
3053.69 46
3053.82 40
3053.94 35
3054.07 31
3054.20 29
3054.32 28
3054.45 27
3054.58 26
3054.70 25
3054.83 22
3054.96 16
3055.08 8
3055.21 0
3055.34 0
3055.46 0
3055.59 0
3055.72 0
3055.84 0
3055.97 0
3056.10 0
3056.22 10
3056.35 26
3056.48 42
3056.60 55
3056.73 67
3056.86 76
3056.98 83
3057.11 88
3057.24 90
3057.36 91
3057.49 90
3057.62 86
3057.74 82
3057.87 76
3058.00 73
3058.12 71
3058.25 72
3058.38 75
3058.50 81
3058.63 87
3058.76 92
3058.88 97
3059.01 99
3059.14 98
3059.27 97
3059.39 95
3059.52 93
3059.65 90
3059.77 87
3059.90 83
3060.03 78
3060.15 71
3060.28 63
3060.41 55
3060.53 47
3060.66 41
3060.79 39
3060.91 40
3061.04 45
3061.17 55
3061.29 68
3061.42 81
3061.55 93
3061.67 101
3061.80 105
3061.93 105
3062.05 100
3062.18 94
3062.31 87
3062.43 80
3062.56 73
3062.69 68
3062.82 62
3062.94 58
3063.07 53
3063.20 50
3063.32 49
3063.45 48
3063.58 49
3063.70 51
3063.83 51
3063.96 50
3064.08 46
3064.21 39
3064.34 29
3064.46 17
3064.59 5
3064.72 0
3064.84 0
3064.97 0
3065.10 6
3065.23 26
3065.35 52
3065.48 82
3065.61 111
3065.73 136
3065.86 155
3065.99 165
3066.11 168
3066.24 164
3066.37 156
3066.49 144
3066.62 132
3066.75 119
3066.88 105
3067.00 90
3067.13 74
3067.26 55
3067.38 35
3067.51 15
3067.64 0
3067.76 0
3067.89 0
3068.02 0
3068.14 0
3068.27 0
3068.40 0
3068.53 0
3068.65 6
3068.78 25
3068.91 42
3069.03 56
3069.16 65
3069.29 69
3069.41 71
3069.54 70
3069.67 70
3069.79 69
3069.92 69
3070.05 68
3070.18 68
3070.30 67
3070.43 69
3070.56 73
3070.68 80
3070.81 91
3070.94 104
3071.06 116
3071.19 126
3071.32 130
3071.45 127
3071.57 118
3071.70 105
3071.83 91
3071.95 79
3072.08 73
3072.21 75
3072.33 84
3072.46 98
3072.59 116
3072.72 132
3072.84 144
3072.97 150
3073.10 148
3073.22 141
3073.35 130
3073.48 118
3073.61 107
3073.73 98
3073.86 93
3073.99 92
3074.11 95
3074.24 101
3074.37 108
3074.49 114
3074.62 120
3074.75 123
3074.88 124
3075.00 122
3075.13 119
3075.26 118
3075.38 119
3075.51 125
3075.64 133
3075.77 143
3075.89 153
3076.02 162
3076.15 167
3076.27 168
3076.40 166
3076.53 161
3076.66 156
3076.78 150
3076.91 145
3077.04 141
3077.16 139
3077.29 138
3077.42 139
3077.55 141
3077.67 144
3077.80 146
3077.93 147
3078.05 146
3078.18 142
3078.31 136
3078.44 129
3078.56 123
3078.69 119
3078.82 118
3078.94 118
3079.07 120
3079.20 121
3079.33 122
3079.45 122
3079.58 121
3079.71 119
3079.83 118
3079.96 118
3080.09 119
3080.22 120
3080.34 122
3080.47 124
3080.60 125
3080.72 127
3080.85 129
3080.98 134
3081.11 144
3081.23 158
3081.36 176
3081.49 195
3081.61 214
3081.74 231
3081.87 245
3082.00 254
3082.12 259
3082.25 260
3082.38 261
3082.51 260
3082.63 260
3082.76 259
3082.89 260
3083.01 262
3083.14 266
3083.27 271
3083.40 278
3083.52 287
3083.65 296
3083.78 304
3083.90 309
3084.03 307
3084.16 298
3084.29 281
3084.41 258
3084.54 231
3084.67 205
3084.80 183
3084.92 169
3085.05 164
3085.18 168
3085.31 177
3085.43 190
3085.56 202
3085.69 209
3085.81 210
3085.94 202
3086.07 186
3086.20 165
3086.32 140
3086.45 116
3086.58 94
3086.71 78
3086.83 67
3086.96 62
3087.09 60
3087.21 59
3087.34 55
3087.47 47
3087.60 36
3087.72 20
3087.85 3
3087.98 0
3088.11 0
3088.23 0
3088.36 0
3088.49 0
3088.62 0
3088.74 0
3088.87 0
3089.00 11
3089.13 32
3089.25 56
3089.38 79
3089.51 101
3089.63 119
3089.76 130
3089.89 134
3090.02 132
3090.14 124
3090.27 115
3090.40 105
3090.53 96
3090.65 90
3090.78 85
3090.91 80
3091.04 73
3091.16 66
3091.29 57
3091.42 49
3091.55 40
3091.67 32
3091.80 24
3091.93 16
3092.06 7
3092.18 0
3092.31 0
3092.44 0
3092.57 0
3092.69 0
3092.82 0
3092.95 0
3093.07 0
3093.20 20
3093.33 44
3093.46 67
3093.58 88
3093.71 104
3093.84 115
3093.97 123
3094.09 129
3094.22 134
3094.35 140
3094.48 147
3094.60 154
3094.73 158
3094.86 159
3094.99 155
3095.11 144
3095.24 128
3095.37 109
3095.50 89
3095.62 70
3095.75 55
3095.88 44
3096.01 35
3096.13 29
3096.26 25
3096.39 21
3096.52 19
3096.64 17
3096.77 14
3096.90 12
3097.03 9
3097.15 6
3097.28 2
3097.41 0
3097.54 0
3097.66 0
3097.79 0
3097.92 0
3098.05 2
3098.18 3
3098.30 2
3098.43 0
3098.56 0
3098.69 0
3098.81 0
3098.94 0
3099.07 6
3099.20 16
3099.32 30
3099.45 46
3099.58 64
3099.71 84
3099.83 106
3099.96 129
3100.09 154
3100.22 177
3100.34 199
3100.47 217
3100.60 231
3100.73 240
3100.85 243
3100.98 240
3101.11 234
3101.24 224
3101.36 214
3101.49 204
3101.62 197
3101.75 194
3101.88 195
3102.00 202
3102.13 211
3102.26 222
3102.39 231
3102.51 236
3102.64 236
3102.77 231
3102.90 222
3103.02 210
3103.15 198
3103.28 189
3103.41 183
3103.53 182
3103.66 183
3103.79 186
3103.92 188
3104.05 187
3104.17 184
3104.30 177
3104.43 168
3104.56 158
3104.68 148
3104.81 139
3104.94 130
3105.07 122
3105.19 113
3105.32 103
3105.45 93
3105.58 81
3105.71 68
3105.83 54
3105.96 40
3106.09 27
3106.22 14
3106.34 4
3106.47 0
3106.60 0
3106.73 0
3106.86 0
3106.98 0
3107.11 0
3107.24 0
3107.37 0
3107.49 0
3107.62 2
3107.75 15
3107.88 33
3108.00 56
3108.13 81
3108.26 104
3108.39 123
3108.52 135
3108.64 139
3108.77 135
3108.90 124
3109.03 109
3109.15 93
3109.28 78
3109.41 66
3109.54 57
3109.67 52
3109.79 49
3109.92 48
3110.05 46
3110.18 45
3110.31 43
3110.43 40
3110.56 37
3110.69 36
3110.82 36
3110.94 40
3111.07 47
3111.20 57
3111.33 68
3111.46 78
3111.58 86
3111.71 92
3111.84 95
3111.97 98
3112.09 102
3112.22 108
3112.35 116
3112.48 124
3112.61 131
3112.73 133
3112.86 129
3112.99 118
3113.12 102
3113.25 85
3113.37 69
3113.50 57
3113.63 50
3113.76 48
3113.88 51
3114.01 56
3114.14 62
3114.27 67
3114.40 70
3114.52 71
3114.65 69
3114.78 64
3114.91 56
3115.04 46
3115.16 34
3115.29 21
3115.42 10
3115.55 1
3115.68 0
3115.80 0
3115.93 0
3116.06 0
3116.19 0
3116.31 0
3116.44 0
3116.57 0
3116.70 0
3116.83 0
3116.95 5
3117.08 23
3117.21 46
3117.34 73
3117.47 99
3117.59 119
3117.72 131
3117.85 132
3117.98 124
3118.11 109
3118.23 92
3118.36 78
3118.49 69
3118.62 67
3118.75 71
3118.87 80
3119.00 89
3119.13 96
3119.26 100
3119.39 98
3119.51 94
3119.64 88
3119.77 82
3119.90 79
3120.03 78
3120.15 78
3120.28 79
3120.41 81
3120.54 83
3120.67 84
3120.79 85
3120.92 88
3121.05 91
3121.18 95
3121.31 98
3121.43 101
3121.56 103
3121.69 106
3121.82 109
3121.95 115
3122.07 124
3122.20 139
3122.33 160
3122.46 188
3122.59 220
3122.71 256
3122.84 292
3122.97 325
3123.10 352
3123.23 372
3123.36 387
3123.48 395
3123.61 401
3123.74 404
3123.87 405
3124.00 403
3124.12 396
3124.25 385
3124.38 369
3124.51 350
3124.64 333
3124.76 319
3124.89 313
3125.02 313
3125.15 320
3125.28 331
3125.40 344
3125.53 355
3125.66 366
3125.79 375
3125.92 382
3126.05 390
3126.17 397
3126.30 403
3126.43 406
3126.56 406
3126.69 402
3126.81 393
3126.94 381
3127.07 366
3127.20 349
3127.33 331
3127.46 311
3127.58 291
3127.71 271
3127.84 253
3127.97 237
3128.10 224
3128.22 215
3128.35 209
3128.48 206
3128.61 207
3128.74 210
3128.87 214
3128.99 220
3129.12 227
3129.25 234
3129.38 239
3129.51 242
3129.63 241
3129.76 237
3129.89 229
3130.02 219
3130.15 207
3130.28 196
3130.40 187
3130.53 182
3130.66 181
3130.79 182
3130.92 185
3131.04 187
3131.17 187
3131.30 184
3131.43 177
3131.56 169
3131.69 162
3131.81 155
3131.94 151
3132.07 150
3132.20 151
3132.33 153
3132.46 154
3132.58 153
3132.71 149
3132.84 144
3132.97 138
3133.10 134
3133.23 132
3133.35 136
3133.48 145
3133.61 158
3133.74 175
3133.87 193
3133.99 210
3134.12 223
3134.25 231
3134.38 235
3134.51 234
3134.64 229
3134.76 222
3134.89 215
3135.02 207
3135.15 198
3135.28 190
3135.41 181
3135.53 173
3135.66 166
3135.79 160
3135.92 157
3136.05 155
3136.18 156
3136.30 159
3136.43 163
3136.56 167
3136.69 173
3136.82 179
3136.95 187
3137.07 196
3137.20 206
3137.33 216
3137.46 224
3137.59 230
3137.72 233
3137.84 230
3137.97 222
3138.10 211
3138.23 199
3138.36 187
3138.49 176
3138.62 168
3138.74 165
3138.87 165
3139.00 170
3139.13 178
3139.26 188
3139.39 200
3139.51 212
3139.64 224
3139.77 234
3139.90 239
3140.03 238
3140.16 232
3140.28 220
3140.41 203
3140.54 181
3140.67 157
3140.80 131
3140.93 104
3141.05 77
3141.18 51
3141.31 27
3141.44 6
3141.57 0
3141.70 0
3141.83 0
3141.95 0
3142.08 0
3142.21 0
3142.34 0
3142.47 0
3142.60 4
3142.72 16
3142.85 28
3142.98 39
3143.11 49
3143.24 59
3143.37 69
3143.50 80
3143.62 94
3143.75 112
3143.88 132
3144.01 157
3144.14 183
3144.27 210
3144.40 235
3144.52 258
3144.65 277
3144.78 291
3144.91 301
3145.04 306
3145.17 308
3145.29 308
3145.42 309
3145.55 311
3145.68 316
3145.81 324
3145.94 338
3146.07 356
3146.19 377
3146.32 401
3146.45 426
3146.58 450
3146.71 472
3146.84 491
3146.97 507
3147.09 521
3147.22 533
3147.35 544
3147.48 553
3147.61 561
3147.74 567
3147.87 571
3147.99 573
3148.12 572
3148.25 567
3148.38 559
3148.51 546
3148.64 528
3148.77 508
3148.89 486
3149.02 464
3149.15 444
3149.28 429
3149.41 419
3149.54 415
3149.67 416
3149.79 419
3149.92 423
3150.05 426
3150.18 428
3150.31 427
3150.44 424
3150.57 418
3150.70 409
3150.82 394
3150.95 376
3151.08 353
3151.21 329
3151.34 307
3151.47 290
3151.60 280
3151.72 278
3151.85 282
3151.98 290
3152.11 298
3152.24 302
3152.37 300
3152.50 293
3152.63 282
3152.75 270
3152.88 259
3153.01 252
3153.14 248
3153.27 244
3153.40 239
3153.53 232
3153.65 222
3153.78 209
3153.91 195
3154.04 181
3154.17 169
3154.30 156
3154.43 143
3154.56 126
3154.68 106
3154.81 83
3154.94 58
3155.07 33
3155.20 10
3155.33 0
3155.46 0
3155.59 0
3155.71 0
3155.84 0
3155.97 0
3156.10 0
3156.23 0
3156.36 0
3156.49 14
3156.62 37
3156.74 64
3156.87 91
3157.00 116
3157.13 138
3157.26 157
3157.39 173
3157.52 188
3157.65 203
3157.77 217
3157.90 230
3158.03 239
3158.16 240
3158.29 232
3158.42 213
3158.55 184
3158.68 151
3158.80 117
3158.93 88
3159.06 68
3159.19 57
3159.32 55
3159.45 59
3159.58 65
3159.71 69
3159.84 70
3159.96 68
3160.09 65
3160.22 63
3160.35 65
3160.48 69
3160.61 76
3160.74 83
3160.87 87
3160.99 88
3161.12 84
3161.25 79
3161.38 74
3161.51 71
3161.64 71
3161.77 74
3161.90 78
3162.03 82
3162.15 85
3162.28 84
3162.41 81
3162.54 79
3162.67 79
3162.80 82
3162.93 90
3163.06 99
3163.19 108
3163.31 114
3163.44 115
3163.57 108
3163.70 96
3163.83 81
3163.96 65
3164.09 49
3164.22 36
3164.35 26
3164.47 19
3164.60 17
3164.73 17
3164.86 23
3164.99 33
3165.12 49
3165.25 68
3165.38 88
3165.51 107
3165.64 123
3165.76 133
3165.89 135
3166.02 132
3166.15 124
3166.28 116
3166.41 109
3166.54 105
3166.67 103
3166.80 104
3166.92 105
3167.05 105
3167.18 103
3167.31 98
3167.44 94
3167.57 89
3167.70 87
3167.83 86
3167.96 88
3168.09 92
3168.21 97
3168.34 105
3168.47 114
3168.60 123
3168.73 131
3168.86 138
3168.99 141
3169.12 140
3169.25 135
3169.38 128
3169.50 120
3169.63 113
3169.76 111
3169.89 114
3170.02 121
3170.15 133
3170.28 147
3170.41 160
3170.54 171
3170.67 176
3170.79 175
3170.92 169
3171.05 160
3171.18 149
3171.31 140
3171.44 136
3171.57 138
3171.70 143
3171.83 149
3171.96 154
3172.09 156
3172.21 151
3172.34 142
3172.47 130
3172.60 119
3172.73 112
3172.86 110
3172.99 114
3173.12 123
3173.25 135
3173.38 148
3173.51 158
3173.63 165
3173.76 165
3173.89 159
3174.02 146
3174.15 128
3174.28 107
3174.41 85
3174.54 65
3174.67 47
3174.80 34
3174.93 24
3175.05 17
3175.18 13
3175.31 10
3175.44 9
3175.57 9
3175.70 9
3175.83 10
3175.96 10
3176.09 9
3176.22 6
3176.35 3
3176.48 0
3176.60 0
3176.73 0
3176.86 0
3176.99 0
3177.12 0
3177.25 0
3177.38 0
3177.51 7
3177.64 26
3177.77 46
3177.90 69
3178.03 92
3178.15 115
3178.28 136
3178.41 153
3178.54 166
3178.67 173
3178.80 173
3178.93 168
3179.06 160
3179.19 152
3179.32 145
3179.45 141
3179.58 142
3179.71 145
3179.83 150
3179.96 154
3180.09 156
3180.22 156
3180.35 151
3180.48 143
3180.61 133
3180.74 121
3180.87 109
3181.00 98
3181.13 89
3181.26 81
3181.39 75
3181.51 69
3181.64 63
3181.77 55
3181.90 49
3182.03 43
3182.16 42
3182.29 44
3182.42 51
3182.55 63
3182.68 78
3182.81 94
3182.94 109
3183.07 124
3183.20 136
3183.32 148
3183.45 158
3183.58 168
3183.71 176
3183.84 183
3183.97 189
3184.10 194
3184.23 199
3184.36 205
3184.49 215
3184.62 227
3184.75 244
3184.88 261
3185.01 278
3185.14 292
3185.26 300
3185.39 300
3185.52 293
3185.65 281
3185.78 267
3185.91 252
3186.04 240
3186.17 231
3186.30 226
3186.43 224
3186.56 225
3186.69 228
3186.82 232
3186.95 236
3187.08 240
3187.21 243
3187.33 242
3187.46 238
3187.59 230
3187.72 220
3187.85 210
3187.98 202
3188.11 199
3188.24 200
3188.37 206
3188.50 214
3188.63 222
3188.76 227
3188.89 226
3189.02 218
3189.15 203
3189.28 182
3189.41 160
3189.53 140
3189.66 125
3189.79 119
3189.92 121
3190.05 130
3190.18 143
3190.31 156
3190.44 166
3190.57 172
3190.70 174
3190.83 175
3190.96 177
3191.09 180
3191.22 185
3191.35 191
3191.48 197
3191.61 200
3191.74 201
3191.86 200
3191.99 200
3192.12 203
3192.25 209
3192.38 216
3192.51 224
3192.64 227
3192.77 225
3192.90 215
3193.03 199
3193.16 180
3193.29 163
3193.42 149
3193.55 142
3193.68 141
3193.81 143
3193.94 148
3194.07 152
3194.20 153
3194.33 152
3194.45 151
3194.58 151
3194.71 153
3194.84 154
3194.97 154
3195.10 148
3195.23 136
3195.36 116
3195.49 91
3195.62 65
3195.75 42
3195.88 26
3196.01 19
3196.14 21
3196.27 30
3196.40 42
3196.53 55
3196.66 66
3196.79 73
3196.92 76
3197.05 78
3197.18 77
3197.30 76
3197.43 77
3197.56 79
3197.69 85
3197.82 94
3197.95 106
3198.08 119
3198.21 131
3198.34 140
3198.47 144
3198.60 141
3198.73 132
3198.86 119
3198.99 103
3199.12 89
3199.25 78
3199.38 72
3199.51 71
3199.64 72
3199.77 73
3199.90 74
3200.03 72
3200.16 68
3200.29 64
3200.42 61
3200.55 61
3200.68 64
3200.80 71
3200.93 78
3201.06 83
3201.19 83
3201.32 76
3201.45 63
3201.58 45
3201.71 24
3201.84 4
3201.97 0
3202.10 0
3202.23 0
3202.36 0
3202.49 8
3202.62 21
3202.75 30
3202.88 33
3203.01 28
3203.14 17
3203.27 3
3203.40 0
3203.53 0
3203.66 0
3203.79 0
3203.92 0
3204.05 0
3204.18 8
3204.31 20
3204.44 30
3204.57 37
3204.70 41
3204.83 42
3204.96 44
3205.08 46
3205.21 51
3205.34 57
3205.47 62
3205.60 65
3205.73 64
3205.86 57
3205.99 46
3206.12 29
3206.25 11
3206.38 0
3206.51 0
3206.64 0
3206.77 0
3206.90 0
3207.03 0
3207.16 0
3207.29 3
3207.42 11
3207.55 15
3207.68 17
3207.81 19
3207.94 22
3208.07 27
3208.20 35
3208.33 45
3208.46 56
3208.59 66
3208.72 74
3208.85 79
3208.98 81
3209.11 81
3209.24 80
3209.37 79
3209.50 79
3209.63 80
3209.76 81
3209.89 82
3210.02 83
3210.15 83
3210.28 83
3210.41 82
3210.54 81
3210.67 79
3210.80 77
3210.93 76
3211.06 76
3211.19 79
3211.32 85
3211.45 94
3211.58 103
3211.71 112
3211.84 118
3211.97 120
3212.10 116
3212.22 109
3212.35 100
3212.48 91
3212.61 86
3212.74 86
3212.87 92
3213.00 103
3213.13 117
3213.26 132
3213.39 147
3213.52 159
3213.65 167
3213.78 171
3213.91 172
3214.04 171
3214.17 170
3214.30 171
3214.43 176
3214.56 185
3214.69 198
3214.82 215
3214.95 233
3215.08 252
3215.21 269
3215.34 284
3215.47 298
3215.60 311
3215.73 323
3215.86 337
3215.99 349
3216.12 359
3216.25 364
3216.38 360
3216.51 347
3216.64 324
3216.77 294
3216.90 261
3217.03 227
3217.16 196
3217.29 169
3217.42 146
3217.55 126
3217.68 108
3217.81 89
3217.94 70
3218.07 52
3218.20 35
3218.33 23
3218.46 15
3218.59 12
3218.72 12
3218.85 13
3218.98 13
3219.11 12
3219.24 8
3219.37 1
3219.50 0
3219.63 0
3219.76 0
3219.89 0
3220.02 0
3220.15 0
3220.28 2
3220.41 16
3220.54 32
3220.67 50
3220.80 67
3220.93 84
3221.06 100
3221.19 115
3221.32 128
3221.45 137
3221.58 144
3221.71 147
3221.84 146
3221.97 142
3222.10 134
3222.23 123
3222.36 108
3222.49 90
3222.62 71
3222.75 52
3222.88 34
3223.01 20
3223.14 12
3223.28 11
3223.41 16
3223.54 28
3223.67 44
3223.80 61
3223.93 78
3224.06 94
3224.19 105
3224.32 112
3224.45 115
3224.58 117
3224.71 117
3224.84 117
3224.97 115
3225.10 112
3225.23 107
3225.36 99
3225.49 89
3225.62 78
3225.75 69
3225.88 63
3226.01 60
3226.14 62
3226.27 65
3226.40 69
3226.53 71
3226.66 69
3226.79 65
3226.92 59
3227.05 53
3227.18 49
3227.31 47
3227.44 48
3227.57 50
3227.70 54
3227.83 58
3227.96 61
3228.09 61
3228.22 60
3228.35 56
3228.48 50
3228.61 42
3228.74 32
3228.87 22
3229.00 13
3229.13 7
3229.26 5
3229.39 8
3229.52 15
3229.65 26
3229.78 40
3229.91 55
3230.04 70
3230.17 83
3230.31 94
3230.44 101
3230.57 104
3230.70 104
3230.83 100
3230.96 94
3231.09 88
3231.22 84
3231.35 81
3231.48 78
3231.61 75
3231.74 72
3231.87 66
3232.00 58
3232.13 49
3232.26 41
3232.39 35
3232.52 32
3232.65 32
3232.78 36
3232.91 42
3233.04 51
3233.17 62
3233.30 73
3233.43 84
3233.56 95
3233.69 103
3233.82 107
3233.95 107
3234.08 101
3234.21 90
3234.34 74
3234.47 57
3234.60 40
3234.74 26
3234.87 18
3235.00 18
3235.13 25
3235.26 38
3235.39 56
3235.52 75
3235.65 93
3235.78 107
3235.91 118
3236.04 126
3236.17 133
3236.30 140
3236.43 150
3236.56 163
3236.69 177
3236.82 190
3236.95 199
3237.08 203
3237.21 201
3237.34 192
3237.47 177
3237.60 157
3237.73 133
3237.86 109
3237.99 86
3238.13 66
3238.26 52
3238.39 43
3238.52 42
3238.65 45
3238.78 50
3238.91 53
3239.04 53
3239.17 49
3239.30 40
3239.43 29
3239.56 17
3239.69 8
3239.82 2
3239.95 0
3240.08 0
3240.21 0
3240.34 0
3240.47 0
3240.60 0
3240.73 0
3240.86 0
3240.99 0
3241.13 1
3241.26 14
3241.39 29
3241.52 44
3241.65 56
3241.78 64
3241.91 67
3242.04 64
3242.17 57
3242.30 47
3242.43 37
3242.56 28
3242.69 22
3242.82 19
3242.95 19
3243.08 19
3243.21 20
3243.34 19
3243.47 16
3243.60 12
3243.74 9
3243.87 8
3244.00 11
3244.13 18
3244.26 29
3244.39 41
3244.52 52
3244.65 60
3244.78 62
3244.91 58
3245.04 48
3245.17 34
3245.30 19
3245.43 7
3245.56 0
3245.69 0
3245.82 1
3245.95 10
3246.09 21
3246.22 32
3246.35 41
3246.48 47
3246.61 50
3246.74 50
3246.87 50
3247.00 50
3247.13 50
3247.26 51
3247.39 51
3247.52 51
3247.65 50
3247.78 49
3247.91 47
3248.04 47
3248.17 47
3248.31 48
3248.44 49
3248.57 51
3248.70 51
3248.83 52
3248.96 52
3249.09 52
3249.22 52
3249.35 54
3249.48 57
3249.61 59
3249.74 60
3249.87 60
3250.00 61
3250.13 63
3250.26 69
3250.40 80
3250.53 95
3250.66 114
3250.79 131
3250.92 144
3251.05 150
3251.18 146
3251.31 132
3251.44 112
3251.57 88
3251.70 65
3251.83 47
3251.96 36
3252.09 33
3252.23 35
3252.36 41
3252.49 47
3252.62 52
3252.75 54
3252.88 54
3253.01 55
3253.14 56
3253.27 62
3253.40 71
3253.53 82
3253.66 93
3253.79 102
3253.92 108
3254.06 110
3254.19 109
3254.32 108
3254.45 108
3254.58 111
3254.71 117
3254.84 127
3254.97 138
3255.10 148
3255.23 156
3255.36 160
3255.49 159
3255.62 151
3255.75 137
3255.89 116
3256.02 88
3256.15 55
3256.28 20
3256.41 0
3256.54 0
3256.67 0
3256.80 0
3256.93 0
3257.06 0
3257.19 0
3257.32 0
3257.46 11
3257.59 36
3257.72 59
3257.85 79
3257.98 93
3258.11 100
3258.24 101
3258.37 94
3258.50 81
3258.63 64
3258.76 46
3258.89 29
3259.02 15
3259.16 4
3259.29 0
3259.42 0
3259.55 0
3259.68 0
3259.81 0
3259.94 5
3260.07 13
3260.20 22
3260.33 29
3260.46 34
3260.60 38
3260.73 39
3260.86 39
3260.99 38
3261.12 37
3261.25 36
3261.38 34
3261.51 34
3261.64 37
3261.77 44
3261.90 56
3262.03 73
3262.17 94
3262.30 118
3262.43 142
3262.56 164
3262.69 182
3262.82 195
3262.95 204
3263.08 210
3263.21 213
3263.34 214
3263.47 214
3263.61 212
3263.74 209
3263.87 207
3264.00 204
3264.13 201
3264.26 200
3264.39 199
3264.52 201
3264.65 204
3264.78 210
3264.92 219
3265.05 231
3265.18 245
3265.31 259
3265.44 270
3265.57 276
3265.70 279
3265.83 277
3265.96 275
3266.09 273
3266.22 276
3266.36 284
3266.49 297
3266.62 313
3266.75 328
3266.88 340
3267.01 346
3267.14 345
3267.27 340
3267.40 330
3267.53 318
3267.67 305
3267.80 292
3267.93 277
3268.06 259
3268.19 238
3268.32 212
3268.45 186
3268.58 162
3268.71 145
3268.84 137
3268.98 140
3269.11 154
3269.24 175
3269.37 197
3269.50 217
3269.63 231
3269.76 238
3269.89 239
3270.02 235
3270.16 229
3270.29 226
3270.42 225
3270.55 229
3270.68 236
3270.81 248
3270.94 263
3271.07 282
3271.20 303
3271.33 326
3271.47 349
3271.60 370
3271.73 389
3271.86 403
3271.99 414
3272.12 422
3272.25 428
3272.38 433
3272.51 440
3272.65 449
3272.78 460
3272.91 473
3273.04 488
3273.17 507
3273.30 528
3273.43 553
3273.56 581
3273.69 612
3273.83 643
3273.96 672
3274.09 696
3274.22 714
3274.35 726
3274.48 735
3274.61 744
3274.74 758
3274.88 779
3275.01 809
3275.14 845
3275.27 884
3275.40 922
3275.53 956
3275.66 986
3275.79 1013
3275.92 1041
3276.06 1073
3276.19 1110
3276.32 1152
3276.45 1200
3276.58 1250
3276.71 1301
3276.84 1352
3276.97 1405
3277.11 1460
3277.24 1517
3277.37 1574
3277.50 1627
3277.63 1675
3277.76 1713
3277.89 1742
3278.02 1762
3278.15 1777
3278.29 1789
3278.42 1804
3278.55 1820
3278.68 1840
3278.81 1860
3278.94 1880
3279.07 1898
3279.20 1910
3279.34 1914
3279.47 1909
3279.60 1892
3279.73 1863
3279.86 1821
3279.99 1768
3280.12 1706
3280.25 1641
3280.39 1575
3280.52 1510
3280.65 1448
3280.78 1388
3280.91 1331
3281.04 1276
3281.17 1224
3281.30 1174
3281.44 1128
3281.57 1087
3281.70 1051
3281.83 1019
3281.96 991
3282.09 964
3282.22 938
3282.36 912
3282.49 883
3282.62 852
3282.75 821
3282.88 788
3283.01 756
3283.14 726
3283.27 700
3283.41 679
3283.54 661
3283.67 647
3283.80 635
3283.93 623
3284.06 611
3284.19 594
3284.32 572
3284.46 544
3284.59 510
3284.72 473
3284.85 435
3284.98 399
3285.11 368
3285.24 343
3285.38 325
3285.51 313
3285.64 307
3285.77 305
3285.90 306
3286.03 311
3286.16 318
3286.30 328
3286.43 340
3286.56 353
3286.69 364
3286.82 372
3286.95 377
3287.08 378
3287.22 377
3287.35 375
3287.48 372
3287.61 368
3287.74 363
3287.87 355
3288.00 343
3288.13 325
3288.27 304
3288.40 281
3288.53 259
3288.66 243
3288.79 232
3288.92 227
3289.05 226
3289.19 227
3289.32 227
3289.45 223
3289.58 214
3289.71 201
3289.84 186
3289.98 171
3290.11 158
3290.24 148
3290.37 142
3290.50 140
3290.63 139
3290.76 136
3290.90 132
3291.03 123
3291.16 111
3291.29 95
3291.42 78
3291.55 62
3291.68 50
3291.82 45
3291.95 49
3292.08 62
3292.21 83
3292.34 111
3292.47 141
3292.60 172
3292.74 201
3292.87 224
3293.00 242
3293.13 252
3293.26 254
3293.39 248
3293.53 234
3293.66 213
3293.79 188
3293.92 160
3294.05 134
3294.18 112
3294.31 96
3294.45 88
3294.58 86
3294.71 91
3294.84 100
3294.97 108
3295.10 114
3295.24 116
3295.37 114
3295.50 108
3295.63 102
3295.76 96
3295.89 94
3296.02 96
3296.16 103
3296.29 112
3296.42 121
3296.55 130
3296.68 137
3296.81 142
3296.95 146
3297.08 148
3297.21 150
3297.34 151
3297.47 150
3297.60 148
3297.74 145
3297.87 143
3298.00 143
3298.13 148
3298.26 156
3298.39 169
3298.53 184
3298.66 200
3298.79 214
3298.92 223
3299.05 226
3299.18 223
3299.32 216
3299.45 207
3299.58 197
3299.71 189
3299.84 183
3299.97 179
3300.10 176
3300.24 171
3300.37 162
3300.50 150
3300.63 137
3300.76 124
3300.89 114
3301.03 110
3301.16 113
3301.29 124
3301.42 139
3301.55 158
3301.69 176
3301.82 191
3301.95 203
3302.08 212
3302.21 218
3302.34 223
3302.48 230
3302.61 240
3302.74 252
3302.87 265
3303.00 276
3303.13 282
3303.27 280
3303.40 267
3303.53 244
3303.66 213
3303.79 180
3303.92 148
3304.06 122
3304.19 104
3304.32 94
3304.45 88
3304.58 84
3304.71 76
3304.85 65
3304.98 50
3305.11 32
3305.24 17
3305.37 8
3305.51 8
3305.64 19
3305.77 38
3305.90 65
3306.03 94
3306.16 122
3306.30 146
3306.43 164
3306.56 176
3306.69 184
3306.82 188
3306.95 190
3307.09 192
3307.22 193
3307.35 192
3307.48 186
3307.61 175
3307.75 158
3307.88 133
3308.01 104
3308.14 71
3308.27 38
3308.40 8
3308.54 0
3308.67 0
3308.80 0
3308.93 0
3309.06 0
3309.20 0
3309.33 0
3309.46 0
3309.59 13
3309.72 25
3309.85 32
3309.99 33
3310.12 31
3310.25 26
3310.38 20
3310.51 15
3310.65 11
3310.78 9
3310.91 10
3311.04 12
3311.17 17
3311.31 22
3311.44 30
3311.57 40
3311.70 54
3311.83 71
3311.96 92
3312.10 114
3312.23 137
3312.36 156
3312.49 171
3312.62 177
3312.76 175
3312.89 165
3313.02 149
3313.15 128
3313.28 105
3313.42 83
3313.55 63
3313.68 46
3313.81 30
3313.94 15
3314.08 2
3314.21 0
3314.34 0
3314.47 0
3314.60 2
3314.74 25
3314.87 59
3315.00 101
3315.13 150
3315.26 200
3315.39 247
3315.53 287
3315.66 317
3315.79 334
3315.92 339
3316.05 333
3316.19 320
3316.32 303
3316.45 287
3316.58 276
3316.71 274
3316.85 282
3316.98 298
3317.11 319
3317.24 343
3317.37 365
3317.51 382
3317.64 390
3317.77 390
3317.90 384
3318.03 373
3318.17 361
3318.30 349
3318.43 337
3318.56 325
3318.69 312
3318.83 296
3318.96 277
3319.09 256
3319.22 236
3319.36 220
3319.49 211
3319.62 208
3319.75 211
3319.88 218
3320.02 226
3320.15 235
3320.28 243
3320.41 252
3320.54 263
3320.68 275
3320.81 290
3320.94 306
3321.07 322
3321.20 338
3321.34 350
3321.47 360
3321.60 366
3321.73 368
3321.86 365
3322.00 354
3322.13 337
3322.26 312
3322.39 282
3322.52 248
3322.66 213
3322.79 180
3322.92 152
3323.05 131
3323.19 117
3323.32 109
3323.45 103
3323.58 99
3323.71 92
3323.85 83
3323.98 71
3324.11 56
3324.24 43
3324.37 32
3324.51 24
3324.64 20
3324.77 19
3324.90 21
3325.04 26
3325.17 31
3325.30 36
3325.43 40
3325.56 44
3325.70 46
3325.83 45
3325.96 39
3326.09 30
3326.22 17
3326.36 1
3326.49 0
3326.62 0
3326.75 0
3326.89 0
3327.02 0
3327.15 0
3327.28 0
3327.41 6
3327.55 27
3327.68 46
3327.81 61
3327.94 70
3328.08 72
3328.21 70
3328.34 65
3328.47 58
3328.60 52
3328.74 46
3328.87 40
3329.00 34
3329.13 28
3329.27 23
3329.40 21
3329.53 23
3329.66 31
3329.79 44
3329.93 64
3330.06 86
3330.19 108
3330.32 126
3330.46 139
3330.59 145
3330.72 144
3330.85 138
3330.98 132
3331.12 126
3331.25 124
3331.38 127
3331.51 136
3331.65 149
3331.78 165
3331.91 185
3332.04 206
3332.18 229
3332.31 255
3332.44 283
3332.57 314
3332.70 346
3332.84 380
3332.97 414
3333.10 446
3333.23 475
3333.37 501
3333.50 525
3333.63 547
3333.76 569
3333.90 591
3334.03 612
3334.16 630
3334.29 646
3334.42 656
3334.56 662
3334.69 665
3334.82 666
3334.95 669
3335.09 675
3335.22 687
3335.35 704
3335.48 725
3335.62 747
3335.75 768
3335.88 785
3336.01 795
3336.15 796
3336.28 787
3336.41 771
3336.54 749
3336.68 723
3336.81 697
3336.94 673
3337.07 654
3337.20 641
3337.34 634
3337.47 633
3337.60 635
3337.73 638
3337.87 640
3338.00 638
3338.13 632
3338.26 620
3338.40 603
3338.53 584
3338.66 563
3338.79 544
3338.93 527
3339.06 515
3339.19 506
3339.32 501
3339.46 498
3339.59 497
3339.72 493
3339.85 486
3339.99 474
3340.12 455
3340.25 432
3340.38 406
3340.52 379
3340.65 354
3340.78 333
3340.91 317
3341.05 305
3341.18 296
3341.31 289
3341.44 282
3341.58 275
3341.71 269
3341.84 264
3341.97 261
3342.11 259
3342.24 257
3342.37 252
3342.50 243
3342.64 229
3342.77 211
3342.90 190
3343.03 168
3343.17 148
3343.30 132
3343.43 121
3343.56 114
3343.70 108
3343.83 104
3343.96 100
3344.09 97
3344.23 95
3344.36 95
3344.49 97
3344.62 99
3344.76 101
3344.89 99
3345.02 94
3345.15 85
3345.29 74
3345.42 62
3345.55 52
3345.68 46
3345.82 43
3345.95 45
3346.08 49
3346.21 55
3346.35 61
3346.48 68
3346.61 76
3346.74 85
3346.88 95
3347.01 105
3347.14 115
3347.27 124
3347.41 130
3347.54 133
3347.67 134
3347.80 132
3347.94 130
3348.07 126
3348.20 123
3348.34 118
3348.47 112
3348.60 103
3348.73 90
3348.87 73
3349.00 53
3349.13 33
3349.26 15
3349.40 1
3349.53 0
3349.66 0
3349.79 0
3349.93 11
3350.06 23
3350.19 34
3350.32 42
3350.46 48
3350.59 52
3350.72 54
3350.86 54
3350.99 54
3351.12 53
3351.25 52
3351.39 50
3351.52 48
3351.65 47
3351.78 49
3351.92 54
3352.05 60
3352.18 68
3352.32 74
3352.45 77
3352.58 75
3352.71 69
3352.85 59
3352.98 48
3353.11 39
3353.24 33
3353.38 32
3353.51 36
3353.64 46
3353.77 60
3353.91 78
3354.04 100
3354.17 125
3354.31 150
3354.44 174
3354.57 195
3354.70 212
3354.84 225
3354.97 237
3355.10 248
3355.24 260
3355.37 276
3355.50 295
3355.63 318
3355.77 341
3355.90 365
3356.03 386
3356.16 404
3356.30 420
3356.43 435
3356.56 451
3356.70 470
3356.83 494
3356.96 520
3357.09 549
3357.23 578
3357.36 604
3357.49 627
3357.63 647
3357.76 665
3357.89 683
3358.02 702
3358.16 721
3358.29 738
3358.42 752
3358.55 758
3358.69 757
3358.82 748
3358.95 733
3359.09 715
3359.22 698
3359.35 683
3359.48 670
3359.62 658
3359.75 647
3359.88 633
3360.02 617
3360.15 599
3360.28 581
3360.41 564
3360.55 551
3360.68 542
3360.81 538
3360.95 539
3361.08 544
3361.21 552
3361.34 560
3361.48 569
3361.61 575
3361.74 579
3361.88 579
3362.01 575
3362.14 567
3362.27 555
3362.41 538
3362.54 519
3362.67 496
3362.81 470
3362.94 441
3363.07 412
3363.21 380
3363.34 348
3363.47 317
3363.60 286
3363.74 257
3363.87 232
3364.00 212
3364.14 197
3364.27 187
3364.40 182
3364.53 179
3364.67 178
3364.80 176
3364.93 173
3365.07 166
3365.20 158
3365.33 147
3365.47 135
3365.60 122
3365.73 108
3365.86 95
3366.00 81
3366.13 69
3366.26 58
3366.40 49
3366.53 45
3366.66 45
3366.79 49
3366.93 58
3367.06 70
3367.19 82
3367.33 94
3367.46 103
3367.59 109
3367.73 111
3367.86 111
3367.99 108
3368.12 105
3368.26 100
3368.39 95
3368.52 88
3368.66 79
3368.79 69
3368.92 58
3369.06 48
3369.19 40
3369.32 35
3369.45 32
3369.59 32
3369.72 34
3369.85 36
3369.99 38
3370.12 39
3370.25 39
3370.39 36
3370.52 31
3370.65 21
3370.79 9
3370.92 0
3371.05 0
3371.18 0
3371.32 0
3371.45 0
3371.58 0
3371.72 0
3371.85 0
3371.98 10
3372.12 29
3372.25 48
3372.38 66
3372.52 83
3372.65 98
3372.78 112
3372.91 123
3373.05 130
3373.18 135
3373.31 137
3373.45 137
3373.58 137
3373.71 137
3373.85 137
3373.98 139
3374.11 141
3374.25 143
3374.38 148
3374.51 156
3374.65 170
3374.78 191
3374.91 217
3375.04 247
3375.18 277
3375.31 305
3375.44 328
3375.58 346
3375.71 359
3375.84 370
3375.98 381
3376.11 392
3376.24 405
3376.38 419
3376.51 433
3376.64 445
3376.78 454
3376.91 459
3377.04 459
3377.18 457
3377.31 450
3377.44 440
3377.58 426
3377.71 410
3377.84 393
3377.97 377
3378.11 362
3378.24 353
3378.37 351
3378.51 359
3378.64 376
3378.77 402
3378.91 434
3379.04 470
3379.17 503
3379.31 531
3379.44 550
3379.57 560
3379.71 561
3379.84 554
3379.97 543
3380.11 530
3380.24 518
3380.37 510
3380.51 505
3380.64 503
3380.77 504
3380.91 507
3381.04 508
3381.17 508
3381.31 506
3381.44 501
3381.57 495
3381.71 489
3381.84 485
3381.97 483
3382.11 482
3382.24 482
3382.37 480
3382.51 476
3382.64 466
3382.77 453
3382.91 435
3383.04 414
3383.17 392
3383.31 369
3383.44 347
3383.57 327
3383.70 310
3383.84 297
3383.97 290
3384.10 289
3384.24 292
3384.37 299
3384.50 307
3384.64 316
3384.77 324
3384.90 331
3385.04 337
3385.17 343
3385.30 349
3385.44 355
3385.57 360
3385.71 364
3385.84 366
3385.97 366
3386.11 363
3386.24 358
3386.37 349
3386.51 337
3386.64 321
3386.77 300
3386.91 276
3387.04 250
3387.17 224
3387.31 200
3387.44 178
3387.57 162
3387.71 151
3387.84 146
3387.97 146
3388.11 150
3388.24 156
3388.37 164
3388.51 171
3388.64 176
3388.77 180
3388.91 182
3389.04 182
3389.17 180
3389.31 178
3389.44 175
3389.57 173
3389.71 171
3389.84 168
3389.97 164
3390.11 159
3390.24 152
3390.37 143
3390.51 131
3390.64 119
3390.77 109
3390.91 102
3391.04 100
3391.17 104
3391.31 113
3391.44 126
3391.58 140
3391.71 151
3391.84 158
3391.98 159
3392.11 153
3392.24 143
3392.38 128
3392.51 114
3392.64 103
3392.78 98
3392.91 101
3393.04 113
3393.18 132
3393.31 157
3393.44 183
3393.58 208
3393.71 227
3393.84 239
3393.98 245
3394.11 243
3394.25 236
3394.38 226
3394.51 214
3394.65 203
3394.78 195
3394.91 191
3395.05 192
3395.18 198
3395.31 211
3395.45 228
3395.58 248
3395.71 269
3395.85 291
3395.98 310
3396.11 325
3396.25 337
3396.38 344
3396.52 348
3396.65 348
3396.78 346
3396.92 344
3397.05 343
3397.18 344
3397.32 347
3397.45 354
3397.58 363
3397.72 375
3397.85 389
3397.99 403
3398.12 414
3398.25 420
3398.39 417
3398.52 405
3398.65 383
3398.79 353
3398.92 317
3399.05 279
3399.19 242
3399.32 209
3399.45 182
3399.59 159
3399.72 142
3399.86 131
3399.99 127
3400.12 131
3400.26 144
3400.39 166
3400.52 196
3400.66 230
3400.79 264
3400.92 294
3401.06 317
3401.19 329
3401.33 331
3401.46 325
3401.59 312
3401.73 297
3401.86 281
3401.99 265
3402.13 252
3402.26 241
3402.40 230
3402.53 219
3402.66 210
3402.80 202
3402.93 198
3403.06 196
3403.20 196
3403.33 197
3403.46 195
3403.60 189
3403.73 176
3403.87 158
3404.00 136
3404.13 115
3404.27 95
3404.40 80
3404.53 70
3404.67 65
3404.80 62
3404.94 59
3405.07 56
3405.20 53
3405.34 51
3405.47 51
3405.60 55
3405.74 63
3405.87 76
3406.01 93
3406.14 109
3406.27 123
3406.41 132
3406.54 132
3406.67 123
3406.81 104
3406.94 76
3407.08 41
3407.21 5
3407.34 0
3407.48 0
3407.61 0
3407.74 0
3407.88 0
3408.01 0
3408.15 0
3408.28 6
3408.41 29
3408.55 48
3408.68 62
3408.82 72
3408.95 76
3409.08 76
3409.22 74
3409.35 68
3409.48 61
3409.62 54
3409.75 48
3409.89 43
3410.02 42
3410.15 43
3410.29 46
3410.42 51
3410.56 58
3410.69 65
3410.82 72
3410.96 79
3411.09 85
3411.22 89
3411.36 92
3411.49 91
3411.63 89
3411.76 85
3411.89 81
3412.03 79
3412.16 79
3412.30 82
3412.43 88
3412.56 95
3412.70 102
3412.83 108
3412.96 111
3413.10 111
3413.23 107
3413.37 101
3413.50 93
3413.63 83
3413.77 74
3413.90 66
3414.04 61
3414.17 60
3414.30 62
3414.44 70
3414.57 81
3414.71 97
3414.84 115
3414.97 134
3415.11 153
3415.24 168
3415.38 179
3415.51 184
3415.64 181
3415.78 173
3415.91 162
3416.05 149
3416.18 138
3416.31 130
3416.45 125
3416.58 122
3416.71 123
3416.85 124
3416.98 128
3417.12 134
3417.25 142
3417.38 153
3417.52 162
3417.65 169
3417.79 170
3417.92 163
3418.05 149
3418.19 128
3418.32 104
3418.46 82
3418.59 65
3418.72 56
3418.86 55
3418.99 61
3419.13 74
3419.26 91
3419.39 111
3419.53 131
3419.66 151
3419.80 171
3419.93 190
3420.06 208
3420.20 227
3420.33 245
3420.47 263
3420.60 282
3420.74 301
3420.87 319
3421.00 334
3421.14 347
3421.27 357
3421.41 362
3421.54 365
3421.67 365
3421.81 364
3421.94 364
3422.08 363
3422.21 362
3422.34 361
3422.48 359
3422.61 356
3422.75 352
3422.88 347
3423.01 344
3423.15 342
3423.28 343
3423.42 347
3423.55 355
3423.68 366
3423.82 379
3423.95 392
3424.09 404
3424.22 412
3424.36 419
3424.49 424
3424.62 430
3424.76 440
3424.89 455
3425.03 477
3425.16 504
3425.29 531
3425.43 556
3425.56 576
3425.70 588
3425.83 593
3425.96 593
3426.10 590
3426.23 588
3426.37 589
3426.50 591
3426.64 597
3426.77 605
3426.90 617
3427.04 632
3427.17 649
3427.31 670
3427.44 692
3427.57 714
3427.71 734
3427.84 752
3427.98 768
3428.11 783
3428.25 800
3428.38 821
3428.51 847
3428.65 879
3428.78 913
3428.92 946
3429.05 974
3429.19 995
3429.32 1007
3429.45 1011
3429.59 1010
3429.72 1006
3429.86 1002
3429.99 999
3430.12 996
3430.26 993
3430.39 989
3430.53 981
3430.66 969
3430.80 953
3430.93 934
3431.06 912
3431.20 888
3431.33 863
3431.47 835
3431.60 807
3431.74 777
3431.87 747
3432.00 718
3432.14 690
3432.27 664
3432.41 639
3432.54 615
3432.68 593
3432.81 572
3432.94 554
3433.08 539
3433.21 529
3433.35 522
3433.48 517
3433.62 512
3433.75 503
3433.88 488
3434.02 466
3434.15 437
3434.29 405
3434.42 372
3434.56 342
3434.69 319
3434.82 306
3434.96 303
3435.09 311
3435.23 327
3435.36 350
3435.50 377
3435.63 404
3435.76 430
3435.90 452
3436.03 469
3436.17 481
3436.30 489
3436.44 494
3436.57 497
3436.71 500
3436.84 506
3436.97 515
3437.11 528
3437.24 542
3437.38 556
3437.51 567
3437.65 572
3437.78 571
3437.91 563
3438.05 550
3438.18 534
3438.32 519
3438.45 505
3438.59 494
3438.72 484
3438.86 475
3438.99 465
3439.12 452
3439.26 437
3439.39 419
3439.53 400
3439.66 382
3439.80 367
3439.93 356
3440.07 350
3440.20 348
3440.33 350
3440.47 354
3440.60 355
3440.74 353
3440.87 345
3441.01 334
3441.14 319
3441.28 306
3441.41 296
3441.54 294
3441.68 299
3441.81 311
3441.95 325
3442.08 339
3442.22 349
3442.35 354
3442.49 352
3442.62 347
3442.75 339
3442.89 330
3443.02 323
3443.16 317
3443.29 311
3443.43 305
3443.56 297
3443.70 288
3443.83 277
3443.96 263
3444.10 247
3444.23 230
3444.37 213
3444.50 194
3444.64 175
3444.77 154
3444.91 132
3445.04 109
3445.18 84
3445.31 60
3445.44 39
3445.58 23
3445.71 15
3445.85 16
3445.98 25
3446.12 39
3446.25 55
3446.39 70
3446.52 81
3446.66 88
3446.79 91
3446.92 92
3447.06 92
3447.19 92
3447.33 92
3447.46 91
3447.60 90
3447.73 85
3447.87 79
3448.00 70
3448.14 59
3448.27 46
3448.40 33
3448.54 18
3448.67 3
3448.81 0
3448.94 0
3449.08 0
3449.21 0
3449.35 0
3449.48 0
3449.62 0
3449.75 0
3449.89 22
3450.02 48
3450.15 73
3450.29 96
3450.42 115
3450.56 130
3450.69 143
3450.83 154
3450.96 162
3451.10 167
3451.23 168
3451.37 165
3451.50 157
3451.64 146
3451.77 133
3451.90 120
3452.04 108
3452.17 97
3452.31 89
3452.44 84
3452.58 81
3452.71 81
3452.85 81
3452.98 83
3453.12 85
3453.25 86
3453.39 85
3453.52 82
3453.66 77
3453.79 72
3453.92 67
3454.06 63
3454.19 61
3454.33 60
3454.46 61
3454.60 61
3454.73 62
3454.87 63
3455.00 65
3455.14 67
3455.27 70
3455.41 74
3455.54 76
3455.68 76
3455.81 72
3455.95 64
3456.08 54
3456.22 43
3456.35 33
3456.48 26
3456.62 25
3456.75 29
3456.89 37
3457.02 46
3457.16 55
3457.29 63
3457.43 70
3457.56 78
3457.70 87
3457.83 100
3457.97 116
3458.10 133
3458.24 149
3458.37 160
3458.51 166
3458.64 164
3458.78 154
3458.91 140
3459.05 125
3459.18 111
3459.31 100
3459.45 93
3459.58 89
3459.72 86
3459.85 83
3459.99 77
3460.12 68
3460.26 55
3460.39 39
3460.53 24
3460.66 10
3460.80 1
3460.93 0
3461.07 5
3461.20 18
3461.34 37
3461.47 58
3461.61 76
3461.74 90
3461.88 96
3462.01 95
3462.15 89
3462.28 80
3462.42 74
3462.55 71
3462.69 73
3462.82 80
3462.96 87
3463.09 92
3463.23 90
3463.36 79
3463.50 59
3463.63 32
3463.76 2
3463.90 0
3464.03 0
3464.17 0
3464.30 0
3464.44 0
3464.57 0
3464.71 0
3464.84 12
3464.98 38
3465.11 56
3465.25 66
3465.38 67
3465.52 59
3465.65 46
3465.79 30
3465.92 15
3466.06 3
3466.19 0
3466.33 0
3466.46 2
3466.60 10
3466.73 19
3466.87 26
3467.00 30
3467.14 30
3467.27 29
3467.41 28
3467.54 28
3467.68 32
3467.81 40
3467.95 49
3468.08 58
3468.22 65
3468.35 68
3468.49 65
3468.62 58
3468.76 48
3468.89 37
3469.03 29
3469.16 25
3469.30 25
3469.43 29
3469.57 36
3469.70 44
3469.84 52
3469.97 58
3470.11 61
3470.24 62
3470.38 59
3470.51 56
3470.65 52
3470.78 49
3470.92 46
3471.05 44
3471.19 43
3471.32 43
3471.46 45
3471.59 48
3471.73 55
3471.86 64
3472.00 75
3472.13 87
3472.27 99
3472.40 109
3472.54 115
3472.67 118
3472.81 117
3472.94 113
3473.08 109
3473.21 105
3473.35 100
3473.48 95
3473.62 91
3473.75 86
3473.89 83
3474.02 81
3474.16 84
3474.29 90
3474.43 100
3474.56 113
3474.70 124
3474.83 132
3474.97 136
3475.10 136
3475.24 132
3475.38 127
3475.51 119
3475.65 111
3475.78 102
3475.92 92
3476.05 80
3476.19 68
3476.32 57
3476.46 49
3476.59 46
3476.73 48
3476.86 54
3477.00 64
3477.13 73
3477.27 81
3477.40 85
3477.54 85
3477.67 80
3477.81 74
3477.94 66
3478.08 61
3478.21 60
3478.35 64
3478.48 74
3478.62 90
3478.75 109
3478.89 129
3479.02 148
3479.16 165
3479.29 179
3479.43 191
3479.56 201
3479.70 211
3479.84 223
3479.97 238
3480.11 254
3480.24 270
3480.38 285
3480.51 296
3480.65 301
3480.78 300
3480.92 291
3481.05 277
3481.19 258
3481.32 237
3481.46 216
3481.59 197
3481.73 182
3481.86 173
3482.00 169
3482.13 168
3482.27 168
3482.40 168
3482.54 166
3482.68 161
3482.81 153
3482.95 145
3483.08 137
3483.22 131
3483.35 129
3483.49 128
3483.62 129
3483.76 129
3483.89 128
3484.03 126
3484.16 123
3484.30 119
3484.43 115
3484.57 111
3484.70 109
3484.84 107
3484.97 105
3485.11 103
3485.25 99
3485.38 95
3485.52 88
3485.65 80
3485.79 69
3485.92 57
3486.06 44
3486.19 32
3486.33 23
3486.46 17
3486.60 17
3486.73 24
3486.87 36
3487.00 51
3487.14 68
3487.28 83
3487.41 94
3487.55 99
3487.68 98
3487.82 94
3487.95 90
3488.09 88
3488.22 93
3488.36 104
3488.49 121
3488.63 140
3488.76 158
3488.90 171
3489.04 176
3489.17 172
3489.31 161
3489.44 147
3489.58 132
3489.71 120
3489.85 110
3489.98 105
3490.12 103
3490.25 102
3490.39 102
3490.52 102
3490.66 102
3490.80 101
3490.93 100
3491.07 100
3491.20 99
3491.34 99
3491.47 99
3491.61 99
3491.74 100
3491.88 100
3492.01 100
3492.15 98
3492.29 93
3492.42 85
3492.56 75
3492.69 62
3492.83 51
3492.96 45
3493.10 45
3493.23 55
3493.37 74
3493.50 98
3493.64 124
3493.78 147
3493.91 164
3494.05 172
3494.18 171
3494.32 163
3494.45 151
3494.59 137
3494.72 124
3494.86 112
3494.99 102
3495.13 94
3495.27 88
3495.40 85
3495.54 84
3495.67 84
3495.81 84
3495.94 84
3496.08 81
3496.21 75
3496.35 66
3496.49 58
3496.62 51
3496.76 50
3496.89 54
3497.03 66
3497.16 84
3497.30 107
3497.43 132
3497.57 157
3497.70 178
3497.84 195
3497.98 205
3498.11 207
3498.25 204
3498.38 197
3498.52 190
3498.65 185
3498.79 185
3498.93 190
3499.06 198
3499.20 208
3499.33 215
3499.47 216
3499.60 212
3499.74 204
3499.87 195
3500.01 188
3500.15 185
3500.28 189
3500.42 197
3500.55 210
3500.69 223
3500.82 235
3500.96 243
3501.09 247
3501.23 246
3501.37 242
3501.50 236
3501.64 229
3501.77 223
3501.91 220
3502.04 221
3502.18 225
3502.32 232
3502.45 240
3502.59 247
3502.72 252
3502.86 252
3502.99 248
3503.13 239
3503.26 226
3503.40 212
3503.54 197
3503.67 182
3503.81 169
3503.94 156
3504.08 144
3504.21 131
3504.35 115
3504.49 97
3504.62 76
3504.76 56
3504.89 38
3505.03 25
3505.16 20
3505.30 21
3505.44 29
3505.57 39
3505.71 50
3505.84 57
3505.98 62
3506.11 63
3506.25 63
3506.39 64
3506.52 67
3506.66 72
3506.79 79
3506.93 86
3507.06 91
3507.20 94
3507.34 92
3507.47 87
3507.61 78
3507.74 67
3507.88 55
3508.01 40
3508.15 26
3508.29 11
3508.42 0
3508.56 0
3508.69 0
3508.83 0
3508.96 0
3509.10 0
3509.24 0
3509.37 0
3509.51 5
3509.64 14
3509.78 20
3509.92 23
3510.05 23
3510.19 20
3510.32 16
3510.46 11
3510.59 7
3510.73 4
3510.87 4
3511.00 5
3511.14 9
3511.27 14
3511.41 23
3511.54 33
3511.68 45
3511.82 56
3511.95 65
3512.09 70
3512.22 71
3512.36 68
3512.50 63
3512.63 58
3512.77 57
3512.90 60
3513.04 67
3513.17 78
3513.31 91
3513.45 103
3513.58 113
3513.72 119
3513.85 121
3513.99 119
3514.13 111
3514.26 99
3514.40 84
3514.53 67
3514.67 49
3514.81 33
3514.94 20
3515.08 10
3515.21 5
3515.35 2
3515.48 1
3515.62 0
3515.76 0
3515.89 0
3516.03 0
3516.16 0
3516.30 0
3516.44 0
3516.57 0
3516.71 6
3516.84 20
3516.98 35
3517.12 50
3517.25 62
3517.39 72
3517.52 79
3517.66 86
3517.80 94
3517.93 104
3518.07 119
3518.20 137
3518.34 158
3518.47 180
3518.61 200
3518.75 217
3518.88 228
3519.02 234
3519.15 235
3519.29 231
3519.43 226
3519.56 220
3519.70 214
3519.83 210
3519.97 206
3520.11 204
3520.24 202
3520.38 202
3520.51 204
3520.65 207
3520.79 214
3520.92 222
3521.06 234
3521.19 247
3521.33 261
3521.47 275
3521.60 289
3521.74 301
3521.87 310
3522.01 315
3522.15 313
3522.28 303
3522.42 286
3522.55 262
3522.69 235
3522.83 207
3522.96 182
3523.10 164
3523.23 153
3523.37 150
3523.51 154
3523.64 162
3523.78 172
3523.92 180
3524.05 186
3524.19 190
3524.32 191
3524.46 190
3524.60 188
3524.73 186
3524.87 186
3525.00 190
3525.14 197
3525.28 209
3525.41 225
3525.55 243
3525.68 262
3525.82 278
3525.96 286
3526.09 285
3526.23 274
3526.36 255
3526.50 230
3526.64 203
3526.77 180
3526.91 163
3527.05 154
3527.18 151
3527.32 151
3527.45 151
3527.59 147
3527.73 139
3527.86 127
3528.00 112
3528.13 98
3528.27 89
3528.41 86
3528.54 91
3528.68 102
3528.81 117
3528.95 133
3529.09 149
3529.22 161
3529.36 171
3529.50 180
3529.63 189
3529.77 199
3529.90 210
3530.04 217
3530.18 220
3530.31 216
3530.45 205
3530.59 189
3530.72 170
3530.86 151
3530.99 136
3531.13 126
3531.27 119
3531.40 115
3531.54 111
3531.67 104
3531.81 96
3531.95 84
3532.08 71
3532.22 55
3532.36 40
3532.49 26
3532.63 16
3532.76 12
3532.90 15
3533.04 26
3533.17 46
3533.31 72
3533.45 99
3533.58 124
3533.72 144
3533.85 155
3533.99 158
3534.13 153
3534.26 141
3534.40 126
3534.54 110
3534.67 94
3534.81 79
3534.94 65
3535.08 54
3535.22 44
3535.35 36
3535.49 31
3535.63 29
3535.76 30
3535.90 32
3536.03 36
3536.17 41
3536.31 46
3536.44 51
3536.58 57
3536.72 63
3536.85 69
3536.99 77
3537.13 86
3537.26 96
3537.40 107
3537.53 119
3537.67 131
3537.81 143
3537.94 155
3538.08 168
3538.22 182
3538.35 196
3538.49 209
3538.62 223
3538.76 236
3538.90 246
3539.03 254
3539.17 259
3539.31 262
3539.44 262
3539.58 261
3539.72 260
3539.85 261
3539.99 264
3540.12 270
3540.26 279
3540.40 293
3540.53 310
3540.67 332
3540.81 358
3540.94 389
3541.08 423
3541.22 458
3541.35 492
3541.49 520
3541.62 540
3541.76 552
3541.90 556
3542.03 553
3542.17 546
3542.31 538
3542.44 531
3542.58 526
3542.72 521
3542.85 514
3542.99 503
3543.13 488
3543.26 468
3543.40 446
3543.53 426
3543.67 411
3543.81 403
3543.94 404
3544.08 413
3544.22 428
3544.35 446
3544.49 464
3544.63 480
3544.76 491
3544.90 498
3545.04 501
3545.17 501
3545.31 502
3545.45 507
3545.58 517
3545.72 534
3545.85 558
3545.99 587
3546.13 617
3546.26 646
3546.40 669
3546.54 685
3546.67 693
3546.81 696
3546.95 694
3547.08 692
3547.22 692
3547.36 694
3547.49 699
3547.63 707
3547.77 717
3547.90 730
3548.04 743
3548.18 757
3548.31 768
3548.45 775
3548.58 775
3548.72 768
3548.86 754
3548.99 734
3549.13 710
3549.27 687
3549.40 664
3549.54 643
3549.68 624
3549.81 605
3549.95 587
3550.09 569
3550.22 553
3550.36 539
3550.50 530
3550.63 526
3550.77 525
3550.91 525
3551.04 523
3551.18 516
3551.32 503
3551.45 482
3551.59 457
3551.73 431
3551.86 408
3552.00 392
3552.14 384
3552.27 385
3552.41 391
3552.55 402
3552.68 413
3552.82 424
3552.96 433
3553.09 439
3553.23 441
3553.36 440
3553.50 435
3553.64 428
3553.77 418
3553.91 407
3554.05 394
3554.18 380
3554.32 364
3554.46 347
3554.59 327
3554.73 305
3554.87 282
3555.00 258
3555.14 235
3555.28 215
3555.41 197
3555.55 184
3555.69 176
3555.82 173
3555.96 176
3556.10 181
3556.23 188
3556.37 194
3556.51 196
3556.64 196
3556.78 193
3556.92 188
3557.05 184
3557.19 184
3557.33 189
3557.46 198
3557.60 209
3557.74 221
3557.88 230
3558.01 235
3558.15 235
3558.29 229
3558.42 220
3558.56 210
3558.70 201
3558.83 195
3558.97 196
3559.11 203
3559.24 216
3559.38 234
3559.52 254
3559.65 271
3559.79 285
3559.93 292
3560.06 292
3560.20 285
3560.34 274
3560.47 261
3560.61 249
3560.75 241
3560.88 236
3561.02 235
3561.16 238
3561.29 242
3561.43 246
3561.57 248
3561.70 246
3561.84 242
3561.98 236
3562.11 229
3562.25 222
3562.39 216
3562.52 210
3562.66 203
3562.80 195
3562.94 185
3563.07 175
3563.21 164
3563.35 156
3563.48 152
3563.62 151
3563.76 155
3563.89 162
3564.03 172
3564.17 182
3564.30 193
3564.44 203
3564.58 212
3564.71 219
3564.85 224
3564.99 225
3565.12 225
3565.26 221
3565.40 215
3565.54 208
3565.67 201
3565.81 194
3565.95 186
3566.08 178
3566.22 170
3566.36 161
3566.49 152
3566.63 142
3566.77 133
3566.90 125
3567.04 118
3567.18 113
3567.31 108
3567.45 104
3567.59 101
3567.73 99
3567.86 101
3568.00 107
3568.14 117
3568.27 131
3568.41 147
3568.55 164
3568.68 179
3568.82 189
3568.96 195
3569.09 197
3569.23 198
3569.37 199
3569.51 200
3569.64 203
3569.78 208
3569.92 213
3570.05 219
3570.19 225
3570.33 233
3570.46 243
3570.60 255
3570.74 269
3570.87 283
3571.01 295
3571.15 303
3571.29 306
3571.42 305
3571.56 302
3571.70 299
3571.83 297
3571.97 297
3572.11 300
3572.24 305
3572.38 310
3572.52 316
3572.66 320
3572.79 323
3572.93 324
3573.07 323
3573.20 321
3573.34 316
3573.48 308
3573.61 300
3573.75 290
3573.89 282
3574.03 274
3574.16 269
3574.30 265
3574.44 262
3574.57 258
3574.71 252
3574.85 243
3574.98 232
3575.12 217
3575.26 201
3575.40 182
3575.53 163
3575.67 142
3575.81 120
3575.94 97
3576.08 73
3576.22 49
3576.36 25
3576.49 3
3576.63 0
3576.77 0
3576.90 0
3577.04 0
3577.18 0
3577.31 0
3577.45 0
3577.59 0
3577.73 0
3577.86 0
3578.00 4
3578.14 14
3578.27 28
3578.41 46
3578.55 67
3578.69 89
3578.82 110
3578.96 127
3579.10 139
3579.23 145
3579.37 145
3579.51 141
3579.65 135
3579.78 128
3579.92 122
3580.06 120
3580.19 122
3580.33 128
3580.47 138
3580.61 149
3580.74 161
3580.88 171
3581.02 177
3581.15 180
3581.29 181
3581.43 183
3581.57 187
3581.70 195
3581.84 207
3581.98 221
3582.11 235
3582.25 247
3582.39 256
3582.53 263
3582.66 267
3582.80 271
3582.94 276
3583.07 282
3583.21 291
3583.35 302
3583.49 315
3583.62 329
3583.76 344
3583.90 358
3584.04 371
3584.17 382
3584.31 391
3584.45 396
3584.58 395
3584.72 390
3584.86 378
3585.00 361
3585.13 340
3585.27 315
3585.41 290
3585.54 269
3585.68 254
3585.82 247
3585.96 249
3586.09 258
3586.23 273
3586.37 288
3586.51 301
3586.64 310
3586.78 313
3586.92 310
3587.05 303
3587.19 294
3587.33 285
3587.47 277
3587.60 272
3587.74 271
3587.88 275
3588.02 285
3588.15 301
3588.29 320
3588.43 344
3588.56 368
3588.70 391
3588.84 411
3588.98 425
3589.11 432
3589.25 433
3589.39 428
3589.53 417
3589.66 402
3589.80 384
3589.94 367
3590.08 351
3590.21 337
3590.35 325
3590.49 315
3590.62 304
3590.76 290
3590.90 272
3591.04 248
3591.17 217
3591.31 181
3591.45 142
3591.59 105
3591.72 71
3591.86 43
3592.00 26
3592.14 21
3592.27 28
3592.41 45
3592.55 71
3592.68 101
3592.82 132
3592.96 160
3593.10 183
3593.23 198
3593.37 206
3593.51 208
3593.65 205
3593.78 199
3593.92 193
3594.06 188
3594.20 185
3594.33 186
3594.47 191
3594.61 203
3594.75 220
3594.88 242
3595.02 266
3595.16 293
3595.30 318
3595.43 342
3595.57 367
3595.71 393
3595.85 423
3595.98 458
3596.12 500
3596.26 543
3596.40 586
3596.53 624
3596.67 652
3596.81 670
3596.95 680
3597.08 687
3597.22 694
3597.36 707
3597.49 728
3597.63 757
3597.77 794
3597.91 836
3598.04 881
3598.18 927
3598.32 976
3598.46 1028
3598.59 1083
3598.73 1140
3598.87 1198
3599.01 1252
3599.14 1298
3599.28 1333
3599.42 1355
3599.56 1366
3599.69 1366
3599.83 1360
3599.97 1352
3600.11 1342
3600.24 1333
3600.38 1323
3600.52 1313
3600.66 1301
3600.80 1288
3600.93 1275
3601.07 1265
3601.21 1259
3601.35 1258
3601.48 1264
3601.62 1274
3601.76 1288
3601.90 1302
3602.03 1314
3602.17 1322
3602.31 1327
3602.45 1328
3602.58 1328
3602.72 1328
3602.86 1331
3603.00 1337
3603.13 1347
3603.27 1360
3603.41 1373
3603.55 1381
3603.68 1383
3603.82 1376
3603.96 1360
3604.10 1338
3604.23 1313
3604.37 1290
3604.51 1273
3604.65 1262
3604.78 1257
3604.92 1254
3605.06 1249
3605.20 1238
3605.34 1221
3605.47 1198
3605.61 1170
3605.75 1139
3605.89 1106
3606.02 1073
3606.16 1039
3606.30 1004
3606.44 967
3606.57 931
3606.71 895
3606.85 862
3606.99 833
3607.12 809
3607.26 789
3607.40 773
3607.54 757
3607.68 741
3607.81 720
3607.95 694
3608.09 662
3608.23 626
3608.36 587
3608.50 549
3608.64 514
3608.78 484
3608.91 459
3609.05 437
3609.19 415
3609.33 393
3609.47 371
3609.60 348
3609.74 327
3609.88 307
3610.02 289
3610.15 272
3610.29 253
3610.43 233
3610.57 210
3610.70 186
3610.84 164
3610.98 143
3611.12 128
3611.26 117
3611.39 110
3611.53 105
3611.67 99
3611.81 91
3611.94 79
3612.08 64
3612.22 48
3612.36 33
3612.50 23
3612.63 20
3612.77 24
3612.91 35
3613.05 50
3613.18 65
3613.32 76
3613.46 83
3613.60 82
3613.74 76
3613.87 67
3614.01 56
3614.15 47
3614.29 41
3614.42 37
3614.56 37
3614.70 39
3614.84 44
3614.98 50
3615.11 55
3615.25 60
3615.39 62
3615.53 61
3615.66 57
3615.80 51
3615.94 44
3616.08 36
3616.22 28
3616.35 20
3616.49 11
3616.63 0
3616.77 0
3616.90 0
3617.04 0
3617.18 0
3617.32 0
3617.46 0
3617.59 0
3617.73 27
3617.87 69
3618.01 115
3618.15 160
3618.28 201
3618.42 237
3618.56 265
3618.70 286
3618.83 300
3618.97 307
3619.11 310
3619.25 310
3619.39 308
3619.52 307
3619.66 309
3619.80 315
3619.94 326
3620.08 341
3620.21 359
3620.35 379
3620.49 400
3620.63 417
3620.77 429
3620.90 433
3621.04 429
3621.18 415
3621.32 394
3621.46 365
3621.59 333
3621.73 299
3621.87 265
3622.01 235
3622.14 210
3622.28 190
3622.42 179
3622.56 175
3622.70 177
3622.83 185
3622.97 196
3623.11 208
3623.25 220
3623.39 229
3623.52 236
3623.66 238
3623.80 238
3623.94 234
3624.08 226
3624.21 213
3624.35 197
3624.49 177
3624.63 156
3624.77 134
3624.90 113
3625.04 95
3625.18 82
3625.32 74
3625.46 69
3625.59 67
3625.73 68
3625.87 70
3626.01 73
3626.15 77
3626.28 82
3626.42 88
3626.56 95
3626.70 104
3626.84 112
3626.97 120
3627.11 126
3627.25 130
3627.39 132
3627.53 130
3627.66 127
3627.80 122
3627.94 117
3628.08 113
3628.22 108
3628.36 104
3628.49 99
3628.63 95
3628.77 89
3628.91 85
3629.05 83
3629.18 85
3629.32 90
3629.46 98
3629.60 108
3629.74 115
3629.87 120
3630.01 119
3630.15 113
3630.29 103
3630.43 92
3630.56 83
3630.70 80
3630.84 83
3630.98 94
3631.12 112
3631.25 136
3631.39 162
3631.53 187
3631.67 208
3631.81 223
3631.95 232
3632.08 239
3632.22 245
3632.36 256
3632.50 274
3632.64 301
3632.77 337
3632.91 378
3633.05 420
3633.19 459
3633.33 491
3633.47 513
3633.60 525
3633.74 527
3633.88 521
3634.02 510
3634.16 496
3634.29 481
3634.43 465
3634.57 448
3634.71 430
3634.85 413
3634.99 396
3635.12 381
3635.26 368
3635.40 358
3635.54 350
3635.68 345
3635.81 342
3635.95 340
3636.09 341
3636.23 344
3636.37 351
3636.51 361
3636.64 375
3636.78 389
3636.92 401
3637.06 409
3637.20 409
3637.33 401
3637.47 386
3637.61 363
3637.75 337
3637.89 311
3638.03 288
3638.16 269
3638.30 257
3638.44 250
3638.58 248
3638.72 248
3638.86 249
3638.99 251
3639.13 254
3639.27 258
3639.41 263
3639.55 270
3639.69 279
3639.82 291
3639.96 303
3640.10 317
3640.24 333
3640.38 353
3640.51 376
3640.65 406
3640.79 441
3640.93 480
3641.07 520
3641.21 558
3641.34 589
3641.48 610
3641.62 619
3641.76 619
3641.90 610
3642.04 597
3642.17 582
3642.31 569
3642.45 559
3642.59 552
3642.73 547
3642.87 543
3643.00 539
3643.14 536
3643.28 536
3643.42 539
3643.56 547
3643.70 559
3643.83 576
3643.97 594
3644.11 610
3644.25 620
3644.39 624
3644.53 621
3644.66 613
3644.80 603
3644.94 594
3645.08 589
3645.22 588
3645.36 589
3645.50 589
3645.63 585
3645.77 576
3645.91 564
3646.05 551
3646.19 541
3646.33 536
3646.46 539
3646.60 546
3646.74 558
3646.88 568
3647.02 574
3647.16 574
3647.29 566
3647.43 550
3647.57 528
3647.71 503
3647.85 476
3647.99 449
3648.12 424
3648.26 401
3648.40 380
3648.54 361
3648.68 346
3648.82 334
3648.96 327
3649.09 325
3649.23 326
3649.37 331
3649.51 336
3649.65 339
3649.79 337
3649.92 330
3650.06 319
3650.20 304
3650.34 288
3650.48 273
3650.62 260
3650.76 249
3650.89 240
3651.03 232
3651.17 224
3651.31 215
3651.45 204
3651.59 194
3651.73 182
3651.86 171
3652.00 159
3652.14 149
3652.28 140
3652.42 133
3652.56 128
3652.69 125
3652.83 124
3652.97 124
3653.11 123
3653.25 121
3653.39 118
3653.53 115
3653.66 113
3653.80 114
3653.94 121
3654.08 132
3654.22 149
3654.36 168
3654.50 189
3654.63 210
3654.77 231
3654.91 253
3655.05 276
3655.19 300
3655.33 325
3655.47 349
3655.60 372
3655.74 390
3655.88 403
3656.02 413
3656.16 421
3656.30 430
3656.44 444
3656.57 466
3656.71 498
3656.85 541
3656.99 594
3657.13 656
3657.27 727
3657.41 807
3657.54 895
3657.68 990
3657.82 1093
3657.96 1200
3658.10 1312
3658.24 1425
3658.38 1538
3658.52 1648
3658.65 1757
3658.79 1863
3658.93 1966
3659.07 2065
3659.21 2158
3659.35 2246
3659.49 2329
3659.62 2410
3659.76 2490
3659.90 2572
3660.04 2658
3660.18 2749
3660.32 2844
3660.46 2940
3660.60 3034
3660.73 3121
3660.87 3199
3661.01 3265
3661.15 3317
3661.29 3355
3661.43 3379
3661.57 3391
3661.70 3392
3661.84 3385
3661.98 3370
3662.12 3349
3662.26 3322
3662.40 3289
3662.54 3249
3662.68 3201
3662.81 3146
3662.95 3088
3663.09 3027
3663.23 2967
3663.37 2908
3663.51 2850
3663.65 2793
3663.79 2734
3663.92 2672
3664.06 2605
3664.20 2533
3664.34 2456
3664.48 2376
3664.62 2294
3664.76 2212
3664.90 2130
3665.03 2049
3665.17 1971
3665.31 1895
3665.45 1825
3665.59 1763
3665.73 1709
3665.87 1664
3666.01 1627
3666.14 1596
3666.28 1566
3666.42 1533
3666.56 1492
3666.70 1441
3666.84 1380
3666.98 1310
3667.12 1234
3667.25 1158
3667.39 1086
3667.53 1021
3667.67 965
3667.81 918
3667.95 880
3668.09 849
3668.23 822
3668.37 796
3668.50 771
3668.64 744
3668.78 716
3668.92 686
3669.06 654
3669.20 622
3669.34 590
3669.48 560
3669.61 532
3669.75 508
3669.89 487
3670.03 468
3670.17 451
3670.31 434
3670.45 417
3670.59 399
3670.73 380
3670.86 363
3671.00 350
3671.14 340
3671.28 337
3671.42 338
3671.56 343
3671.70 352
3671.84 363
3671.98 374
3672.11 385
3672.25 396
3672.39 406
3672.53 413
3672.67 418
3672.81 418
3672.95 416
3673.09 411
3673.23 405
3673.36 401
3673.50 400
3673.64 402
3673.78 405
3673.92 406
3674.06 402
3674.20 390
3674.34 368
3674.48 338
3674.61 302
3674.75 264
3674.89 229
3675.03 202
3675.17 184
3675.31 174
3675.45 172
3675.59 175
3675.73 180
3675.87 183
3676.00 183
3676.14 181
3676.28 176
3676.42 172
3676.56 168
3676.70 168
3676.84 172
3676.98 182
3677.12 197
3677.26 215
3677.39 236
3677.53 257
3677.67 277
3677.81 293
3677.95 304
3678.09 309
3678.23 306
3678.37 298
3678.51 282
3678.65 261
3678.78 238
3678.92 214
3679.06 192
3679.20 173
3679.34 159
3679.48 148
3679.62 139
3679.76 130
3679.90 121
3680.04 109
3680.17 95
3680.31 80
3680.45 65
3680.59 52
3680.73 41
3680.87 36
3681.01 37
3681.15 46
3681.29 64
3681.43 89
3681.57 118
3681.70 149
3681.84 178
3681.98 201
3682.12 213
3682.26 214
3682.40 203
3682.54 180
3682.68 149
3682.82 113
3682.96 77
3683.10 44
3683.23 17
3683.37 0
3683.51 0
3683.65 0
3683.79 0
3683.93 0
3684.07 0
3684.21 0
3684.35 3
3684.49 9
3684.63 12
3684.76 13
3684.90 11
3685.04 6
3685.18 0
3685.32 0
3685.46 0
3685.60 0
3685.74 0
3685.88 4
3686.02 22
3686.16 45
3686.30 69
3686.43 92
3686.57 112
3686.71 129
3686.85 141
3686.99 150
3687.13 157
3687.27 163
3687.41 170
3687.55 178
3687.69 185
3687.83 191
3687.97 196
3688.10 199
3688.24 199
3688.38 197
3688.52 194
3688.66 193
3688.80 193
3688.94 195
3689.08 198
3689.22 200
3689.36 200
3689.50 195
3689.64 188
3689.78 179
3689.91 170
3690.05 163
3690.19 161
3690.33 163
3690.47 170
3690.61 180
3690.75 190
3690.89 199
3691.03 208
3691.17 214
3691.31 219
3691.45 222
3691.59 224
3691.72 225
3691.86 223
3692.00 218
3692.14 210
3692.28 199
3692.42 187
3692.56 174
3692.70 163
3692.84 154
3692.98 148
3693.12 142
3693.26 136
3693.40 129
3693.54 119
3693.67 106
3693.81 90
3693.95 72
3694.09 53
3694.23 34
3694.37 19
3694.51 9
3694.65 5
3694.79 8
3694.93 17
3695.07 30
3695.21 44
3695.35 55
3695.49 63
3695.63 68
3695.76 71
3695.90 76
3696.04 87
3696.18 104
3696.32 130
3696.46 162
3696.60 197
3696.74 231
3696.88 261
3697.02 286
3697.16 304
3697.30 315
3697.44 321
3697.58 322
3697.72 318
3697.85 312
3697.99 303
3698.13 292
3698.27 281
3698.41 271
3698.55 264
3698.69 259
3698.83 257
3698.97 257
3699.11 259
3699.25 262
3699.39 264
3699.53 265
3699.67 263
3699.81 258
3699.95 249
3700.09 236
3700.22 222
3700.36 207
3700.50 194
3700.64 187
3700.78 187
3700.92 193
3701.06 203
3701.20 215
3701.34 225
3701.48 228
3701.62 224
3701.76 212
3701.90 195
3702.04 176
3702.18 158
3702.32 145
3702.46 138
3702.60 138
3702.73 143
3702.87 153
3703.01 164
3703.15 176
3703.29 187
3703.43 196
3703.57 204
3703.71 212
3703.85 222
3703.99 233
3704.13 247
3704.27 260
3704.41 273
3704.55 283
3704.69 290
3704.83 294
3704.97 295
3705.11 296
3705.25 299
3705.39 304
3705.52 312
3705.66 321
3705.80 331
3705.94 337
3706.08 339
3706.22 334
3706.36 325
3706.50 311
3706.64 297
3706.78 285
3706.92 276
3707.06 272
3707.20 273
3707.34 276
3707.48 280
3707.62 283
3707.76 285
3707.90 285
3708.04 285
3708.18 284
3708.32 285
3708.46 288
3708.60 292
3708.73 296
3708.87 299
3709.01 299
3709.15 295
3709.29 286
3709.43 273
3709.57 255
3709.71 235
3709.85 214
3709.99 193
3710.13 174
3710.27 157
3710.41 141
3710.55 126
3710.69 111
3710.83 98
3710.97 86
3711.11 77
3711.25 73
3711.39 73
3711.53 78
3711.67 87
3711.81 96
3711.95 107
3712.09 119
3712.23 134
3712.36 152
3712.50 173
3712.64 196
3712.78 221
3712.92 244
3713.06 264
3713.20 279
3713.34 290
3713.48 296
3713.62 300
3713.76 302
3713.90 303
3714.04 303
3714.18 301
3714.32 297
3714.46 288
3714.60 275
3714.74 258
3714.88 236
3715.02 211
3715.16 184
3715.30 157
3715.44 135
3715.58 119
3715.72 110
3715.86 109
3716.00 115
3716.14 126
3716.28 138
3716.42 149
3716.56 158
3716.70 165
3716.84 170
3716.97 176
3717.11 182
3717.25 190
3717.39 197
3717.53 203
3717.67 206
3717.81 204
3717.95 199
3718.09 191
3718.23 183
3718.37 175
3718.51 168
3718.65 164
3718.79 162
3718.93 161
3719.07 160
3719.21 158
3719.35 154
3719.49 149
3719.63 141
3719.77 131
3719.91 120
3720.05 111
3720.19 105
3720.33 103
3720.47 105
3720.61 109
3720.75 112
3720.89 113
3721.03 110
3721.17 102
3721.31 89
3721.45 72
3721.59 55
3721.73 39
3721.87 27
3722.01 19
3722.15 15
3722.29 17
3722.43 22
3722.57 31
3722.71 43
3722.85 55
3722.99 66
3723.13 74
3723.27 80
3723.41 81
3723.55 79
3723.69 75
3723.83 69
3723.97 63
3724.11 58
3724.25 52
3724.38 48
3724.52 43
3724.66 39
3724.80 36
3724.94 34
3725.08 32
3725.22 32
3725.36 31
3725.50 29
3725.64 24
3725.78 17
3725.92 7
3726.06 0
3726.20 0
3726.34 0
3726.48 0
3726.62 0
3726.76 0
3726.90 0
3727.04 0
3727.18 14
3727.32 32
3727.46 51
3727.60 67
3727.74 80
3727.88 89
3728.02 94
3728.16 94
3728.30 91
3728.44 85
3728.58 77
3728.72 69
3728.86 61
3729.00 54
3729.14 47
3729.28 41
3729.42 34
3729.56 26
3729.70 17
3729.84 7
3729.98 0
3730.12 0
3730.26 0
3730.40 0
3730.54 0
3730.68 0
3730.82 7
3730.96 14
3731.10 16
3731.24 14
3731.38 9
3731.52 1
3731.66 0
3731.80 0
3731.94 0
3732.08 0
3732.22 14
3732.36 35
3732.50 60
3732.64 83
3732.78 104
3732.92 118
3733.06 125
3733.20 122
3733.34 113
3733.48 100
3733.62 86
3733.76 75
3733.90 69
3734.04 69
3734.18 75
3734.32 85
3734.46 97
3734.60 108
3734.74 116
3734.88 120
3735.02 120
3735.16 115
3735.30 106
3735.44 96
3735.58 86
3735.72 78
3735.86 75
3736.00 79
3736.14 89
3736.28 106
3736.42 126
3736.56 147
3736.70 166
3736.84 181
3736.98 191
3737.13 198
3737.27 203
3737.41 210
3737.55 222
3737.69 241
3737.83 268
3737.97 304
3738.11 345
3738.25 390
3738.39 436
3738.53 478
3738.67 514
3738.81 542
3738.95 561
3739.09 569
3739.23 567
3739.37 557
3739.51 541
3739.65 521
3739.79 501
3739.93 482
3740.07 466
3740.21 453
3740.35 442
3740.49 434
3740.63 426
3740.77 419
3740.91 412
3741.05 406
3741.19 400
3741.33 395
3741.47 391
3741.61 386
3741.75 379
3741.89 371
3742.03 362
3742.17 354
3742.31 347
3742.45 341
3742.59 336
3742.73 332
3742.87 327
3743.01 320
3743.15 311
3743.29 301
3743.43 290
3743.57 281
3743.71 274
3743.85 270
3743.99 267
3744.13 265
3744.27 262
3744.41 255
3744.56 244
3744.70 228
3744.84 209
3744.98 188
3745.12 166
3745.26 144
3745.40 125
3745.54 110
3745.68 99
3745.82 91
3745.96 85
3746.10 80
3746.24 76
3746.38 72
3746.52 68
3746.66 64
3746.80 61
3746.94 61
3747.08 64
3747.22 72
3747.36 85
3747.50 103
3747.64 125
3747.78 149
3747.92 171
3748.06 188
3748.20 199
3748.34 201
3748.48 197
3748.62 185
3748.76 169
3748.90 151
3749.04 132
3749.19 115
3749.33 99
3749.47 86
3749.61 75
3749.75 66
3749.89 56
3750.03 48
3750.17 40
3750.31 34
3750.45 32
3750.59 35
3750.73 45
3750.87 62
3751.01 84
3751.15 107
3751.29 127
3751.43 141
3751.57 146
3751.71 141
3751.85 128
3751.99 112
3752.13 95
3752.27 82
3752.41 77
3752.55 78
3752.69 85
3752.84 95
3752.98 103
3753.12 106
3753.26 102
3753.40 92
3753.54 76
3753.68 57
3753.82 37
3753.96 19
3754.10 2
3754.24 0
3754.38 0
3754.52 0
3754.66 0
3754.80 0
3754.94 0
3755.08 0
3755.22 0
3755.36 7
3755.50 18
3755.64 29
3755.78 39
3755.92 48
3756.07 54
3756.21 58
3756.35 58
3756.49 54
3756.63 47
3756.77 39
3756.91 32
3757.05 26
3757.19 23
3757.33 22
3757.47 23
3757.61 23
3757.75 22
3757.89 20
3758.03 16
3758.17 12
3758.31 9
3758.45 7
3758.59 9
3758.73 13
3758.88 21
3759.02 32
3759.16 45
3759.30 60
3759.44 76
3759.58 91
3759.72 104
3759.86 115
3760.00 124
3760.14 131
3760.28 137
3760.42 143
3760.56 149
3760.70 155
3760.84 160
3760.98 165
3761.12 168
3761.26 170
3761.41 171
3761.55 172
3761.69 171
3761.83 170
3761.97 168
3762.11 165
3762.25 163
3762.39 161
3762.53 161
3762.67 163
3762.81 168
3762.95 175
3763.09 183
3763.23 188
3763.37 191
3763.51 191
3763.66 188
3763.80 183
3763.94 177
3764.08 174
3764.22 174
3764.36 177
3764.50 184
3764.64 193
3764.78 203
3764.92 214
3765.06 223
3765.20 232
3765.34 241
3765.48 251
3765.62 264
3765.76 279
3765.91 295
3766.05 311
3766.19 326
3766.33 338
3766.47 347
3766.61 352
3766.75 356
3766.89 360
3767.03 367
3767.17 376
3767.31 387
3767.45 398
3767.59 404
3767.73 404
3767.87 395
3768.02 377
3768.16 353
3768.30 325
3768.44 297
3768.58 273
3768.72 252
3768.86 237
3769.00 225
3769.14 216
3769.28 208
3769.42 200
3769.56 193
3769.70 186
3769.84 180
3769.99 175
3770.13 171
3770.27 168
3770.41 169
3770.55 173
3770.69 181
3770.83 194
3770.97 210
3771.11 228
3771.25 245
3771.39 258
3771.53 264
3771.67 264
3771.82 258
3771.96 248
3772.10 235
3772.24 222
3772.38 210
3772.52 197
3772.66 183
3772.80 167
3772.94 147
3773.08 125
3773.22 101
3773.36 78
3773.50 57
3773.65 40
3773.79 29
3773.93 25
3774.07 26
3774.21 31
3774.35 39
3774.49 48
3774.63 57
3774.77 67
3774.91 77
3775.05 89
3775.19 104
3775.34 121
3775.48 137
3775.62 151
3775.76 162
3775.90 169
3776.04 173
3776.18 175
3776.32 177
3776.46 182
3776.60 190
3776.74 199
3776.88 209
3777.03 217
3777.17 225
3777.31 232
3777.45 241
3777.59 254
3777.73 272
3777.87 295
3778.01 321
3778.15 346
3778.29 366
3778.43 380
3778.58 386
3778.72 385
3778.86 380
3779.00 372
3779.14 366
3779.28 361
3779.42 360
3779.56 361
3779.70 364
3779.84 369
3779.98 375
3780.13 381
3780.27 387
3780.41 394
3780.55 403
3780.69 414
3780.83 427
3780.97 443
3781.11 460
3781.25 479
3781.39 496
3781.53 511
3781.68 522
3781.82 527
3781.96 524
3782.10 515
3782.24 499
3782.38 478
3782.52 455
3782.66 431
3782.80 407
3782.94 384
3783.09 363
3783.23 343
3783.37 322
3783.51 300
3783.65 279
3783.79 258
3783.93 241
3784.07 227
3784.21 218
3784.35 213
3784.50 214
3784.64 216
3784.78 219
3784.92 222
3785.06 223
3785.20 223
3785.34 222
3785.48 220
3785.62 219
3785.76 218
3785.91 216
3786.05 213
3786.19 208
3786.33 199
3786.47 189
3786.61 178
3786.75 171
3786.89 169
3787.03 175
3787.18 189
3787.32 209
3787.46 233
3787.60 256
3787.74 276
3787.88 291
3788.02 303
3788.16 311
3788.30 317
3788.44 322
3788.59 324
3788.73 322
3788.87 314
3789.01 298
3789.15 273
3789.29 242
3789.43 211
3789.57 182
3789.71 161
3789.86 150
3790.00 152
3790.14 163
3790.28 183
3790.42 205
3790.56 227
3790.70 244
3790.84 256
3790.98 260
3791.13 257
3791.27 249
3791.41 237
3791.55 225
3791.69 214
3791.83 204
3791.97 198
3792.11 193
3792.25 188
3792.40 182
3792.54 174
3792.68 162
3792.82 146
3792.96 127
3793.10 106
3793.24 85
3793.38 67
3793.53 54
3793.67 48
3793.81 50
3793.95 60
3794.09 75
3794.23 93
3794.37 110
3794.51 124
3794.65 134
3794.80 141
3794.94 146
3795.08 150
3795.22 155
3795.36 162
3795.50 171
3795.64 180
3795.78 189
3795.93 195
3796.07 199
3796.21 200
3796.35 198
3796.49 195
3796.63 191
3796.77 187
3796.91 184
3797.06 181
3797.20 178
3797.34 173
3797.48 165
3797.62 153
3797.76 140
3797.90 125
3798.04 110
3798.19 97
3798.33 86
3798.47 75
3798.61 62
3798.75 47
3798.89 31
3799.03 14
3799.17 0
3799.32 0
3799.46 0
3799.60 0
3799.74 6
3799.88 21
3800.02 36
3800.16 48
3800.30 55
3800.45 58
3800.59 56
3800.73 50
3800.87 41
3801.01 32
3801.15 23
3801.29 14
3801.44 7
3801.58 3
3801.72 0
3801.86 0
3802.00 2
3802.14 4
3802.28 6
3802.42 6
3802.57 4
3802.71 1
3802.85 0
3802.99 0
3803.13 0
3803.27 0
3803.41 0
3803.56 7
3803.70 24
3803.84 46
3803.98 70
3804.12 96
3804.26 121
3804.40 143
3804.55 161
3804.69 173
3804.83 181
3804.97 185
3805.11 185
3805.25 183
3805.39 180
3805.53 178
3805.68 179
3805.82 184
3805.96 194
3806.10 210
3806.24 230
3806.38 251
3806.52 270
3806.67 283
3806.81 291
3806.95 293
3807.09 290
3807.23 285
3807.37 279
3807.51 274
3807.66 271
3807.80 268
3807.94 264
3808.08 259
3808.22 255
3808.36 251
3808.50 249
3808.65 248
3808.79 251
3808.93 256
3809.07 264
3809.21 274
3809.35 284
3809.50 296
3809.64 309
3809.78 322
3809.92 334
3810.06 345
3810.20 352
3810.34 355
3810.49 355
3810.63 351
3810.77 345
3810.91 339
3811.05 334
3811.19 331
3811.33 330
3811.48 330
3811.62 331
3811.76 331
3811.90 329
3812.04 324
3812.18 316
3812.33 307
3812.47 296
3812.61 286
3812.75 276
3812.89 266
3813.03 257
3813.17 250
3813.32 244
3813.46 241
3813.60 239
3813.74 238
3813.88 236
3814.02 230
3814.17 218
3814.31 199
3814.45 173
3814.59 144
3814.73 116
3814.87 92
3815.01 77
3815.16 70
3815.30 72
3815.44 77
3815.58 81
3815.72 82
3815.86 75
3816.01 60
3816.15 38
3816.29 13
3816.43 0
3816.57 0
3816.71 0
3816.86 0
3817.00 0
3817.14 0
3817.28 0
3817.42 0
3817.56 14
3817.71 35
3817.85 55
3817.99 74
3818.13 92
3818.27 108
3818.41 124
3818.55 139
3818.70 154
3818.84 166
3818.98 176
3819.12 182
3819.26 185
3819.40 184
3819.55 179
3819.69 173
3819.83 165
3819.97 159
3820.11 154
3820.25 152
3820.40 154
3820.54 160
3820.68 169
3820.82 183
3820.96 201
3821.10 222
3821.25 246
3821.39 271
3821.53 295
3821.67 316
3821.81 333
3821.96 342
3822.10 345
3822.24 342
3822.38 335
3822.52 326
3822.66 319
3822.81 315
3822.95 316
3823.09 323
3823.23 334
3823.37 348
3823.51 363
3823.66 377
3823.80 389
3823.94 397
3824.08 402
3824.22 402
3824.36 398
3824.51 391
3824.65 381
3824.79 370
3824.93 359
3825.07 352
3825.21 350
3825.36 354
3825.50 363
3825.64 376
3825.78 389
3825.92 399
3826.07 403
3826.21 400
3826.35 388
3826.49 370
3826.63 347
3826.77 321
3826.92 294
3827.06 267
3827.20 240
3827.34 215
3827.48 193
3827.63 176
3827.77 166
3827.91 163
3828.05 169
3828.19 182
3828.33 199
3828.48 217
3828.62 233
3828.76 246
3828.90 254
3829.04 258
3829.19 258
3829.33 255
3829.47 250
3829.61 243
3829.75 234
3829.89 225
3830.04 215
3830.18 205
3830.32 194
3830.46 183
3830.60 170
3830.75 157
3830.89 144
3831.03 131
3831.17 121
3831.31 115
3831.46 112
3831.60 112
3831.74 113
3831.88 114
3832.02 114
3832.16 112
3832.31 110
3832.45 108
3832.59 106
3832.73 105
3832.87 104
3833.02 103
3833.16 104
3833.30 105
3833.44 108
3833.58 112
3833.73 116
3833.87 121
3834.01 126
3834.15 128
3834.29 126
3834.44 121
3834.58 113
3834.72 102
3834.86 89
3835.00 76
3835.15 63
3835.29 53
3835.43 45
3835.57 40
3835.71 37
3835.85 35
3836.00 34
3836.14 34
3836.28 34
3836.42 35
3836.56 36
3836.71 39
3836.85 41
3836.99 43
3837.13 41
3837.27 35
3837.42 26
3837.56 14
3837.70 1
3837.84 0
3837.98 0
3838.13 0
3838.27 0
3838.41 0
3838.55 0
3838.69 3
3838.84 8
3838.98 9
3839.12 10
3839.26 9
3839.40 8
3839.55 10
3839.69 14
3839.83 21
3839.97 31
3840.11 43
3840.26 55
3840.40 65
3840.54 74
3840.68 79
3840.83 82
3840.97 83
3841.11 83
3841.25 84
3841.39 87
3841.54 91
3841.68 93
3841.82 94
3841.96 93
3842.10 89
3842.25 83
3842.39 76
3842.53 72
3842.67 74
3842.81 82
3842.96 96
3843.10 115
3843.24 136
3843.38 156
3843.52 173
3843.67 184
3843.81 189
3843.95 188
3844.09 182
3844.24 172
3844.38 157
3844.52 139
3844.66 119
3844.80 99
3844.95 81
3845.09 66
3845.23 54
3845.37 44
3845.51 37
3845.66 30
3845.80 23
3845.94 17
3846.08 11
3846.23 8
3846.37 9
3846.51 13
3846.65 19
3846.79 27
3846.94 32
3847.08 36
3847.22 36
3847.36 35
3847.50 33
3847.65 33
3847.79 34
3847.93 37
3848.07 41
3848.22 43
3848.36 43
3848.50 40
3848.64 36
3848.78 30
3848.93 25
3849.07 21
3849.21 18
3849.35 15
3849.50 12
3849.64 9
3849.78 5
3849.92 3
3850.06 5
3850.21 11
3850.35 21
3850.49 36
3850.63 51
3850.78 63
3850.92 71
3851.06 72
3851.20 67
3851.34 58
3851.49 47
3851.63 39
3851.77 35
3851.91 37
3852.06 42
3852.20 50
3852.34 57
3852.48 61
3852.62 61
3852.77 57
3852.91 48
3853.05 37
3853.19 24
3853.34 12
3853.48 1
3853.62 0
3853.76 0
3853.91 0
3854.05 0
3854.19 0
3854.33 0
3854.47 0
3854.62 0
3854.76 2
3854.90 17
3855.04 34
3855.19 53
3855.33 71
3855.47 86
3855.61 96
3855.76 100
3855.90 98
3856.04 91
3856.18 81
3856.32 69
3856.47 55
3856.61 40
3856.75 25
3856.89 9
3857.04 0
3857.18 0
3857.32 0
3857.46 0
3857.61 0
3857.75 0
3857.89 2
3858.03 12
3858.18 19
3858.32 22
3858.46 20
3858.60 14
3858.75 7
3858.89 1
3859.03 0
3859.17 0
3859.31 1
3859.46 9
3859.60 20
3859.74 33
3859.88 47
3860.03 60
3860.17 70
3860.31 76
3860.45 76
3860.60 72
3860.74 63
3860.88 52
3861.02 41
3861.17 32
3861.31 27
3861.45 26
3861.59 28
3861.74 32
3861.88 36
3862.02 39
3862.16 41
3862.31 43
3862.45 45
3862.59 49
3862.73 54
3862.88 58
3863.02 63
3863.16 66
3863.30 68
3863.45 71
3863.59 77
3863.73 86
3863.87 100
3864.02 116
3864.16 133
3864.30 149
3864.44 160
3864.59 168
3864.73 172
3864.87 174
3865.01 176
3865.16 179
3865.30 183
3865.44 190
3865.58 197
3865.73 206
3865.87 216
3866.01 225
3866.15 232
3866.30 236
3866.44 236
3866.58 231
3866.72 222
3866.87 210
3867.01 198
3867.15 189
3867.29 185
3867.44 187
3867.58 197
3867.72 213
3867.86 234
3868.01 258
3868.15 281
3868.29 302
3868.43 319
3868.58 330
3868.72 337
3868.86 340
3869.00 340
3869.15 340
3869.29 339
3869.43 340
3869.57 341
3869.72 340
3869.86 335
3870.00 327
3870.14 313
3870.29 296
3870.43 277
3870.57 260
3870.71 246
3870.86 238
3871.00 237
3871.14 240
3871.29 247
3871.43 255
3871.57 263
3871.71 267
3871.86 268
3872.00 266
3872.14 262
3872.28 257
3872.43 252
3872.57 250
3872.71 250
3872.85 252
3873.00 257
3873.14 263
3873.28 270
3873.42 278
3873.57 287
3873.71 297
3873.85 306
3874.00 315
3874.14 323
3874.28 330
3874.42 335
3874.57 340
3874.71 346
3874.85 351
3874.99 356
3875.14 361
3875.28 366
3875.42 368
3875.57 368
3875.71 362
3875.85 351
3875.99 335
3876.14 315
3876.28 291
3876.42 267
3876.56 245
3876.71 226
3876.85 212
3876.99 201
3877.14 191
3877.28 180
3877.42 167
3877.56 151
3877.71 133
3877.85 113
3877.99 95
3878.13 80
3878.28 70
3878.42 66
3878.56 68
3878.71 78
3878.85 94
3878.99 116
3879.13 143
3879.28 173
3879.42 204
3879.56 235
3879.70 261
3879.85 282
3879.99 295
3880.13 302
3880.28 302
3880.42 296
3880.56 287
3880.70 276
3880.85 267
3880.99 262
3881.13 260
3881.28 262
3881.42 267
3881.56 274
3881.70 281
3881.85 287
3881.99 290
3882.13 292
3882.27 291
3882.42 290
3882.56 290
3882.70 291
3882.85 294
3882.99 299
3883.13 306
3883.27 314
3883.42 322
3883.56 329
3883.70 333
3883.85 335
3883.99 334
3884.13 331
3884.27 326
3884.42 320
3884.56 315
3884.70 313
3884.85 315
3884.99 321
3885.13 330
3885.27 340
3885.42 348
3885.56 352
3885.70 349
3885.85 336
3885.99 311
3886.13 275
3886.27 230
3886.42 179
3886.56 125
3886.70 74
3886.85 30
3886.99 0
3887.13 0
3887.28 0
3887.42 0
3887.56 0
3887.70 0
3887.85 0
3887.99 3
3888.13 10
3888.28 16
3888.42 20
3888.56 22
3888.70 24
3888.85 27
3888.99 31
3889.13 37
3889.28 47
3889.42 62
3889.56 81
3889.71 104
3889.85 129
3889.99 152
3890.13 170
3890.28 181
3890.42 182
3890.56 175
3890.71 164
3890.85 153
3890.99 144
3891.13 140
3891.28 142
3891.42 149
3891.56 158
3891.71 166
3891.85 171
3891.99 171
3892.14 167
3892.28 158
3892.42 147
3892.56 135
3892.71 121
3892.85 107
3892.99 93
3893.14 80
3893.28 69
3893.42 62
3893.57 60
3893.71 64
3893.85 76
3894.00 96
3894.14 120
3894.28 147
3894.42 173
3894.57 197
3894.71 216
3894.85 230
3895.00 239
3895.14 246
3895.28 250
3895.43 253
3895.57 256
3895.71 258
3895.85 259
3896.00 259
3896.14 257
3896.28 253
3896.43 247
3896.57 240
3896.71 230
3896.86 218
3897.00 205
3897.14 193
3897.29 183
3897.43 177
3897.57 177
3897.72 182
3897.86 193
3898.00 206
3898.14 219
3898.29 226
3898.43 227
3898.57 220
3898.72 204
3898.86 184
3899.00 162
3899.15 141
3899.29 126
3899.43 117
3899.58 115
3899.72 120
3899.86 130
3900.01 144
3900.15 160
3900.29 176
3900.43 190
3900.58 200
3900.72 206
3900.86 208
3901.01 206
3901.15 202
3901.29 198
3901.44 196
3901.58 197
3901.72 200
3901.87 204
3902.01 207
3902.15 209
3902.30 209
3902.44 205
3902.58 200
3902.73 194
3902.87 188
3903.01 183
3903.15 180
3903.30 179
3903.44 179
3903.58 179
3903.73 179
3903.87 177
3904.01 173
3904.16 165
3904.30 155
3904.44 142
3904.59 126
3904.73 111
3904.87 97
3905.02 85
3905.16 76
3905.30 69
3905.45 64
3905.59 59
3905.73 52
3905.88 41
3906.02 27
3906.16 12
3906.31 0
3906.45 0
3906.59 0
3906.74 0
3906.88 0
3907.02 0
3907.17 0
3907.31 0
3907.45 1
3907.60 18
3907.74 38
3907.88 58
3908.03 79
3908.17 99
3908.31 115
3908.46 126
3908.60 131
3908.74 132
3908.89 128
3909.03 122
3909.17 115
3909.32 107
3909.46 98
3909.60 86
3909.75 71
3909.89 54
3910.03 37
3910.18 21
3910.32 10
3910.46 5
3910.61 7
3910.75 15
3910.89 28
3911.04 44
3911.18 58
3911.32 71
3911.47 81
3911.61 86
3911.75 88
3911.90 87
3912.04 84
3912.18 78
3912.33 72
3912.47 64
3912.61 54
3912.76 45
3912.90 36
3913.04 30
3913.19 28
3913.33 31
3913.47 39
3913.62 51
3913.76 64
3913.90 77
3914.05 87
3914.19 95
3914.33 99
3914.48 101
3914.62 102
3914.76 102
3914.91 101
3915.05 99
3915.19 94
3915.34 87
3915.48 76
3915.62 64
3915.77 52
3915.91 42
3916.05 36
3916.20 38
3916.34 47
3916.48 63
3916.63 84
3916.77 106
3916.91 128
3917.06 144
3917.20 152
3917.35 153
3917.49 145
3917.63 133
3917.78 117
3917.92 100
3918.06 87
3918.21 77
3918.35 74
3918.49 76
3918.64 84
3918.78 97
3918.92 115
3919.07 135
3919.21 157
3919.35 180
3919.50 205
3919.64 229
3919.78 253
3919.93 274
3920.07 292
3920.22 305
3920.36 311
3920.50 311
3920.65 304
3920.79 290
3920.93 271
3921.08 249
3921.22 226
3921.36 205
3921.51 190
3921.65 182
3921.79 181
3921.94 188
3922.08 200
3922.22 212
3922.37 220
3922.51 220
3922.66 210
3922.80 190
3922.94 164
3923.09 135
3923.23 107
3923.37 83
3923.52 65
3923.66 52
3923.80 42
3923.95 34
3924.09 28
3924.23 24
3924.38 23
3924.52 26
3924.67 34
3924.81 48
3924.95 66
3925.10 86
3925.24 108
3925.38 130
3925.53 153
3925.67 176
3925.81 200
3925.96 223
3926.10 243
3926.25 259
3926.39 269
3926.53 270
3926.68 262
3926.82 247
3926.96 229
3927.11 209
3927.25 192
3927.39 181
3927.54 177
3927.68 181
3927.83 190
3927.97 204
3928.11 220
3928.26 239
3928.40 260
3928.54 281
3928.69 301
3928.83 318
3928.97 331
3929.12 337
3929.26 334
3929.41 324
3929.55 307
3929.69 289
3929.84 272
3929.98 260
3930.12 254
3930.27 252
3930.41 252
3930.56 252
3930.70 251
3930.84 246
3930.99 239
3931.13 230
3931.27 221
3931.42 210
3931.56 198
3931.71 184
3931.85 168
3931.99 153
3932.14 140
3932.28 133
3932.42 133
3932.57 142
3932.71 158
3932.86 180
3933.00 205
3933.14 231
3933.29 257
3933.43 283
3933.57 309
3933.72 337
3933.86 366
3934.01 395
3934.15 423
3934.29 449
3934.44 474
3934.58 497
3934.72 519
3934.87 542
3935.01 569
3935.16 600
3935.30 634
3935.44 671
3935.59 709
3935.73 748
3935.87 787
3936.02 828
3936.16 872
3936.31 921
3936.45 979
3936.59 1047
3936.74 1123
3936.88 1207
3937.02 1295
3937.17 1383
3937.31 1467
3937.46 1543
3937.60 1609
3937.74 1663
3937.89 1705
3938.03 1736
3938.18 1759
3938.32 1776
3938.46 1789
3938.61 1801
3938.75 1815
3938.89 1832
3939.04 1850
3939.18 1870
3939.33 1890
3939.47 1909
3939.61 1927
3939.76 1944
3939.90 1960
3940.05 1974
3940.19 1986
3940.33 1995
3940.48 1999
3940.62 1997
3940.77 1988
3940.91 1974
3941.05 1954
3941.20 1930
3941.34 1904
3941.48 1877
3941.63 1849
3941.77 1821
3941.92 1794
3942.06 1767
3942.20 1740
3942.35 1711
3942.49 1681
3942.64 1648
3942.78 1611
3942.92 1569
3943.07 1522
3943.21 1470
3943.36 1415
3943.50 1357
3943.64 1299
3943.79 1243
3943.93 1189
3944.08 1138
3944.22 1089
3944.36 1041
3944.51 994
3944.65 946
3944.80 898
3944.94 850
3945.08 804
3945.23 760
3945.37 719
3945.52 680
3945.66 643
3945.80 606
3945.95 572
3946.09 539
3946.24 509
3946.38 484
3946.52 463
3946.67 448
3946.81 439
3946.96 435
3947.10 433
3947.24 432
3947.39 429
3947.53 421
3947.68 409
3947.82 391
3947.96 373
3948.11 357
3948.25 347
3948.40 345
3948.54 351
3948.68 364
3948.83 380
3948.97 395
3949.12 404
3949.26 406
3949.40 401
3949.55 390
3949.69 377
3949.84 364
3949.98 354
3950.12 347
3950.27 343
3950.41 341
3950.56 340
3950.70 339
3950.84 336
3950.99 331
3951.13 324
3951.28 316
3951.42 306
3951.56 296
3951.71 287
3951.85 278
3952.00 270
3952.14 262
3952.29 253
3952.43 245
3952.57 235
3952.72 227
3952.86 220
3953.01 218
3953.15 221
3953.29 229
3953.44 242
3953.58 257
3953.73 271
3953.87 283
3954.01 288
3954.16 287
3954.30 279
3954.45 268
3954.59 255
3954.74 243
3954.88 234
3955.02 227
3955.17 223
3955.31 219
3955.46 213
3955.60 203
3955.74 190
3955.89 175
3956.03 158
3956.18 143
3956.32 130
3956.47 121
3956.61 117
3956.75 117
3956.90 118
3957.04 120
3957.19 121
3957.33 119
3957.47 114
3957.62 105
3957.76 95
3957.91 83
3958.05 73
3958.20 65
3958.34 59
3958.48 54
3958.63 50
3958.77 45
3958.92 37
3959.06 26
3959.21 11
3959.35 0
3959.49 0
3959.64 0
3959.78 0
3959.93 0
3960.07 0
3960.22 0
3960.36 0
3960.50 7
3960.65 27
3960.79 50
3960.94 74
3961.08 99
3961.23 121
3961.37 139
3961.51 154
3961.66 163
3961.80 166
3961.95 165
3962.09 161
3962.24 157
3962.38 155
3962.52 155
3962.67 157
3962.81 160
3962.96 165
3963.10 169
3963.25 170
3963.39 170
3963.53 168
3963.68 167
3963.82 168
3963.97 172
3964.11 181
3964.26 193
3964.40 207
3964.54 221
3964.69 233
3964.83 240
3964.98 242
3965.12 238
3965.27 231
3965.41 222
3965.55 213
3965.70 206
3965.84 200
3965.99 196
3966.13 192
3966.28 188
3966.42 183
3966.56 177
3966.71 172
3966.85 169
3967.00 168
3967.14 170
3967.29 175
3967.43 180
3967.58 186
3967.72 192
3967.86 198
3968.01 204
3968.15 212
3968.30 220
3968.44 229
3968.59 237
3968.73 243
3968.88 246
3969.02 246
3969.16 242
3969.31 237
3969.45 233
3969.60 231
3969.74 233
3969.89 238
3970.03 245
3970.17 252
3970.32 256
3970.46 254
3970.61 246
3970.75 232
3970.90 215
3971.04 197
3971.19 182
3971.33 172
3971.47 168
3971.62 168
3971.76 173
3971.91 180
3972.05 187
3972.20 195
3972.34 202
3972.49 209
3972.63 216
3972.78 223
3972.92 231
3973.06 239
3973.21 245
3973.35 251
3973.50 256
3973.64 261
3973.79 264
3973.93 269
3974.08 276
3974.22 285
3974.36 297
3974.51 311
3974.65 325
3974.80 339
3974.94 352
3975.09 362
3975.23 370
3975.38 376
3975.52 382
3975.67 390
3975.81 401
3975.95 416
3976.10 435
3976.24 459
3976.39 485
3976.53 510
3976.68 534
3976.82 555
3976.97 572
3977.11 586
3977.26 599
3977.40 611
3977.54 625
3977.69 643
3977.83 662
3977.98 682
3978.12 702
3978.27 721
3978.41 738
3978.56 751
3978.70 761
3978.85 770
3978.99 777
3979.13 783
3979.28 789
3979.42 795
3979.57 802
3979.71 809
3979.86 816
3980.00 824
3980.15 831
3980.29 839
3980.44 846
3980.58 853
3980.73 860
3980.87 868
3981.01 878
3981.16 890
3981.30 905
3981.45 922
3981.59 941
3981.74 959
3981.88 977
3982.03 992
3982.17 1005
3982.32 1020
3982.46 1038
3982.61 1061
3982.75 1090
3982.90 1125
3983.04 1167
3983.18 1211
3983.33 1257
3983.47 1301
3983.62 1344
3983.76 1384
3983.91 1423
3984.05 1460
3984.20 1496
3984.34 1531
3984.49 1566
3984.63 1603
3984.78 1641
3984.92 1681
3985.07 1722
3985.21 1762
3985.35 1797
3985.50 1823
3985.64 1837
3985.79 1840
3985.93 1834
3986.08 1822
3986.22 1808
3986.37 1797
3986.51 1788
3986.66 1782
3986.80 1774
3986.95 1761
3987.09 1740
3987.24 1708
3987.38 1666
3987.53 1618
3987.67 1568
3987.82 1524
3987.96 1488
3988.10 1463
3988.25 1448
3988.39 1440
3988.54 1433
3988.68 1424
3988.83 1408
3988.97 1383
3989.12 1352
3989.26 1314
3989.41 1273
3989.55 1231
3989.70 1190
3989.84 1149
3989.99 1109
3990.13 1071
3990.28 1037
3990.42 1007
3990.57 983
3990.71 964
3990.86 950
3991.00 938
3991.15 927
3991.29 912
3991.43 893
3991.58 870
3991.72 843
3991.87 814
3992.01 783
3992.16 751
3992.30 716
3992.45 678
3992.59 637
3992.74 593
3992.88 548
3993.03 504
3993.17 464
3993.32 430
3993.46 403
3993.61 382
3993.75 365
3993.90 350
3994.04 335
3994.19 319
3994.33 303
3994.48 290
3994.62 281
3994.77 280
3994.91 285
3995.06 297
3995.20 314
3995.35 333
3995.49 349
3995.64 358
3995.78 360
3995.93 353
3996.07 340
3996.22 322
3996.36 304
3996.51 288
3996.65 277
3996.80 272
3996.94 273
3997.08 276
3997.23 281
3997.37 286
3997.52 293
3997.66 301
3997.81 313
3997.95 328
3998.10 348
3998.24 369
3998.39 390
3998.53 405
3998.68 412
3998.82 409
3998.97 396
3999.11 375
3999.26 349
3999.40 321
3999.55 294
3999.69 273
3999.84 259
3999.98 252
4000.13 250
4000.27 251
4000.42 253
4000.56 253
4000.71 249
4000.85 240
4001.00 226
4001.14 208
4001.29 189
4001.43 169
4001.58 150
4001.72 131
4001.87 113
4002.01 97
4002.16 81
4002.30 65
4002.45 49
4002.59 34
4002.74 21
4002.88 8
4003.03 0
4003.17 0
4003.32 0
4003.46 0
4003.61 0
4003.75 0
4003.90 0
4004.04 0
4004.19 0
4004.33 13
4004.48 31
4004.62 50
4004.77 67
4004.91 80
4005.06 86
4005.20 87
4005.35 84
4005.49 79
4005.64 76
4005.79 79
4005.93 88
4006.08 104
4006.22 124
4006.37 146
4006.51 165
4006.66 178
4006.80 183
4006.95 177
4007.09 162
4007.24 141
4007.38 115
4007.53 89
4007.67 65
4007.82 47
4007.96 34
4008.11 26
4008.25 21
4008.40 16
4008.54 10
4008.69 2
4008.83 0
4008.98 0
4009.12 0
4009.27 0
4009.41 0
4009.56 0
4009.70 0
4009.85 0
4009.99 9
4010.14 17
4010.28 23
4010.43 27
4010.57 33
4010.72 39
4010.86 47
4011.01 57
4011.15 68
4011.30 79
4011.45 89
4011.59 100
4011.74 111
4011.88 123
4012.03 134
4012.17 145
4012.32 155
4012.46 165
4012.61 174
4012.75 181
4012.90 189
4013.04 197
4013.19 204
4013.33 212
4013.48 218
4013.62 223
4013.77 226
4013.91 227
4014.06 225
4014.20 221
4014.35 217
4014.49 211
4014.64 205
4014.79 200
4014.93 195
4015.08 190
4015.22 185
4015.37 182
4015.51 180
4015.66 180
4015.80 184
4015.95 193
4016.09 207
4016.24 225
4016.38 244
4016.53 264
4016.67 280
4016.82 290
4016.96 295
4017.11 293
4017.25 288
4017.40 280
4017.55 272
4017.69 265
4017.84 260
4017.98 257
4018.13 256
4018.27 255
4018.42 254
4018.56 250
4018.71 243
4018.85 233
4019.00 218
4019.14 201
4019.29 184
4019.43 169
4019.58 157
4019.72 149
4019.87 143
4020.02 138
4020.16 134
4020.31 129
4020.45 123
4020.60 119
4020.74 119
4020.89 124
4021.03 135
4021.18 151
4021.32 170
4021.47 190
4021.61 207
4021.76 220
4021.91 228
4022.05 231
4022.20 229
4022.34 225
4022.49 219
4022.63 212
4022.78 203
4022.92 193
4023.07 180
4023.21 165
4023.36 150
4023.50 135
4023.65 122
4023.80 114
4023.94 110
4024.09 110
4024.23 112
4024.38 115
4024.52 117
4024.67 115
4024.81 109
4024.96 100
4025.10 89
4025.25 79
4025.39 70
4025.54 65
4025.69 64
4025.83 65
4025.98 68
4026.12 71
4026.27 72
4026.41 71
4026.56 68
4026.70 64
4026.85 58
4026.99 52
4027.14 46
4027.29 41
4027.43 37
4027.58 34
4027.72 33
4027.87 31
4028.01 30
4028.16 28
4028.30 23
4028.45 13
4028.60 0
4028.74 0
4028.89 0
4029.03 0
4029.18 0
4029.32 0
4029.47 0
4029.61 11
4029.76 49
4029.90 88
4030.05 126
4030.20 160
4030.34 190
4030.49 215
4030.63 235
4030.78 251
4030.92 264
4031.07 272
4031.21 277
4031.36 277
4031.51 275
4031.65 274
4031.80 275
4031.94 283
4032.09 298
4032.23 321
4032.38 351
4032.52 386
4032.67 420
4032.82 449
4032.96 470
4033.11 480
4033.25 480
4033.40 474
4033.54 465
4033.69 459
4033.83 461
4033.98 473
4034.13 494
4034.27 523
4034.42 554
4034.56 586
4034.71 615
4034.85 641
4035.00 665
4035.15 688
4035.29 712
4035.44 737
4035.58 762
4035.73 787
4035.87 809
4036.02 827
4036.16 841
4036.31 851
4036.46 860
4036.60 867
4036.75 875
4036.89 884
4037.04 893
4037.18 902
4037.33 911
4037.48 918
4037.62 924
4037.77 930
4037.91 935
4038.06 938
4038.20 941
4038.35 940
4038.49 936
4038.64 928
4038.79 914
4038.93 898
4039.08 880
4039.22 865
4039.37 852
4039.51 844
4039.66 840
4039.81 840
4039.95 842
4040.10 843
4040.24 843
4040.39 841
4040.53 835
4040.68 825
4040.83 809
4040.97 787
4041.12 758
4041.26 722
4041.41 681
4041.55 635
4041.70 586
4041.85 537
4041.99 491
4042.14 450
4042.28 417
4042.43 393
4042.57 378
4042.72 368
4042.87 363
4043.01 360
4043.16 356
4043.30 351
4043.45 347
4043.60 343
4043.74 342
4043.89 342
4044.03 344
4044.18 346
4044.32 348
4044.47 348
4044.62 347
4044.76 346
4044.91 348
4045.05 352
4045.20 360
4045.34 370
4045.49 380
4045.64 385
4045.78 384
4045.93 373
4046.07 353
4046.22 327
4046.37 297
4046.51 268
4046.66 243
4046.80 226
4046.95 217
4047.09 215
4047.24 221
4047.39 233
4047.53 249
4047.68 268
4047.82 289
4047.97 312
4048.12 335
4048.26 356
4048.41 373
4048.55 388
4048.70 399
4048.84 408
4048.99 414
4049.14 420
4049.28 424
4049.43 428
4049.57 432
4049.72 435
4049.87 439
4050.01 447
4050.16 461
4050.30 482
4050.45 510
4050.59 544
4050.74 582
4050.89 624
4051.03 667
4051.18 712
4051.32 760
4051.47 812
4051.62 871
4051.76 935
4051.91 1004
4052.05 1078
4052.20 1153
4052.35 1228
4052.49 1302
4052.64 1374
4052.78 1444
4052.93 1511
4053.08 1575
4053.22 1635
4053.37 1691
4053.51 1745
4053.66 1800
4053.81 1858
4053.95 1923
4054.10 1994
4054.24 2071
4054.39 2151
4054.53 2227
4054.68 2298
4054.83 2360
4054.97 2414
4055.12 2460
4055.26 2502
4055.41 2542
4055.56 2584
4055.70 2628
4055.85 2671
4055.99 2712
4056.14 2750
4056.29 2780
4056.43 2802
4056.58 2814
4056.72 2817
4056.87 2812
4057.02 2799
4057.16 2780
4057.31 2755
4057.45 2725
4057.60 2690
4057.75 2648
4057.89 2599
4058.04 2546
4058.18 2490
4058.33 2435
4058.48 2384
4058.62 2339
4058.77 2299
4058.91 2261
4059.06 2221
4059.21 2175
4059.35 2122
4059.50 2061
4059.65 1997
4059.79 1932
4059.94 1870
4060.08 1813
4060.23 1760
4060.38 1709
4060.52 1656
4060.67 1598
4060.81 1534
4060.96 1465
4061.11 1394
4061.25 1325
4061.40 1262
4061.54 1207
4061.69 1160
4061.84 1121
4061.98 1085
4062.13 1049
4062.27 1010
4062.42 964
4062.57 911
4062.71 852
4062.86 788
4063.01 724
4063.15 662
4063.30 606
4063.44 561
4063.59 526
4063.74 502
4063.88 487
4064.03 480
4064.17 477
4064.32 476
4064.47 473
4064.61 467
4064.76 459
4064.90 450
4065.05 440
4065.20 430
4065.34 422
4065.49 414
4065.64 408
4065.78 400
4065.93 389
4066.07 377
4066.22 362
4066.37 348
4066.51 334
4066.66 322
4066.80 313
4066.95 309
4067.10 311
4067.24 316
4067.39 323
4067.54 332
4067.68 341
4067.83 347
4067.97 349
4068.12 344
4068.27 332
4068.41 312
4068.56 286
4068.71 255
4068.85 220
4069.00 185
4069.14 151
4069.29 119
4069.44 92
4069.58 68
4069.73 48
4069.88 33
4070.02 23
4070.17 17
4070.31 16
4070.46 19
4070.61 25
4070.75 33
4070.90 42
4071.05 50
4071.19 55
4071.34 55
4071.48 52
4071.63 46
4071.78 38
4071.92 33
4072.07 32
4072.22 39
4072.36 53
4072.51 73
4072.65 98
4072.80 125
4072.95 150
4073.09 172
4073.24 188
4073.39 198
4073.53 202
4073.68 201
4073.82 197
4073.97 188
4074.12 177
4074.26 164
4074.41 147
4074.56 129
4074.70 108
4074.85 84
4075.00 59
4075.14 32
4075.29 7
4075.43 0
4075.58 0
4075.73 0
4075.87 0
4076.02 0
4076.17 0
4076.31 0
4076.46 0
4076.61 9
4076.75 25
4076.90 42
4077.04 59
4077.19 75
4077.34 88
4077.48 95
4077.63 97
4077.78 92
4077.92 82
4078.07 70
4078.22 58
4078.36 48
4078.51 41
4078.65 36
4078.80 32
4078.95 28
4079.09 24
4079.24 20
4079.39 18
4079.53 18
4079.68 21
4079.83 29
4079.97 41
4080.12 55
4080.27 69
4080.41 82
4080.56 90
4080.70 90
4080.85 84
4081.00 69
4081.14 48
4081.29 22
4081.44 0
4081.58 0
4081.73 0
4081.88 0
4082.02 0
4082.17 0
4082.32 0
4082.46 0
4082.61 9
4082.75 29
4082.90 47
4083.05 60
4083.19 69
4083.34 73
4083.49 74
4083.63 72
4083.78 68
4083.93 62
4084.07 56
4084.22 50
4084.37 44
4084.51 40
4084.66 36
4084.81 31
4084.95 25
4085.10 19
4085.25 11
4085.39 4
4085.54 0
4085.68 1
4085.83 8
4085.98 20
4086.12 35
4086.27 49
4086.42 59
4086.56 61
4086.71 55
4086.86 43
4087.00 25
4087.15 7
4087.30 0
4087.44 0
4087.59 0
4087.74 0
4087.88 0
4088.03 0
4088.18 0
4088.32 0
4088.47 4
4088.62 13
4088.76 21
4088.91 28
4089.06 34
4089.20 38
4089.35 42
4089.50 46
4089.64 52
4089.79 58
4089.93 65
4090.08 71
4090.23 75
4090.37 76
4090.52 73
4090.67 68
4090.81 62
4090.96 59
4091.11 61
4091.25 69
4091.40 81
4091.55 98
4091.69 117
4091.84 136
4091.99 153
4092.13 166
4092.28 172
4092.43 171
4092.57 164
4092.72 151
4092.87 134
4093.01 115
4093.16 97
4093.31 82
4093.45 72
4093.60 68
4093.75 68
4093.89 71
4094.04 75
4094.19 78
4094.33 77
4094.48 71
4094.63 62
4094.77 49
4094.92 34
4095.07 20
4095.21 8
4095.36 0
4095.51 0
4095.65 0
4095.80 0
4095.95 0
4096.09 0
4096.24 0
4096.39 0
4096.53 0
4096.68 2
4096.83 4
4096.97 7
4097.12 12
4097.27 21
4097.41 33
4097.56 49
4097.71 68
4097.86 87
4098.00 106
4098.15 123
4098.30 137
4098.44 146
4098.59 151
4098.74 150
4098.88 144
4099.03 134
4099.18 120
4099.32 105
4099.47 90
4099.62 79
4099.76 74
4099.91 75
4100.06 81
4100.20 92
4100.35 103
4100.50 114
4100.64 122
4100.79 125
4100.94 124
4101.08 121
4101.23 117
4101.38 115
4101.52 115
4101.67 118
4101.82 124
4101.96 133
4102.11 142
4102.26 149
4102.41 151
4102.55 148
4102.70 138
4102.85 123
4102.99 104
4103.14 86
4103.29 69
4103.43 56
4103.58 47
4103.73 40
4103.87 34
4104.02 29
4104.17 24
4104.31 18
4104.46 14
4104.61 14
4104.75 19
4104.90 29
4105.05 42
4105.20 57
4105.34 73
4105.49 86
4105.64 97
4105.78 104
4105.93 108
4106.08 110
4106.22 110
4106.37 110
4106.52 110
4106.66 111
4106.81 113
4106.96 115
4107.11 116
4107.25 116
4107.40 114
4107.55 110
4107.69 105
4107.84 102
4107.99 102
4108.13 106
4108.28 114
4108.43 124
4108.57 135
4108.72 143
4108.87 148
4109.02 146
4109.16 139
4109.31 128
4109.46 113
4109.60 96
4109.75 79
4109.90 63
4110.04 49
4110.19 38
4110.34 29
4110.48 24
4110.63 22
4110.78 22
4110.93 24
4111.07 26
4111.22 26
4111.37 23
4111.51 16
4111.66 5
4111.81 0
4111.95 0
4112.10 0
4112.25 0
4112.40 0
4112.54 0
4112.69 0
4112.84 12
4112.98 30
4113.13 47
4113.28 60
4113.42 71
4113.57 80
4113.72 91
4113.87 103
4114.01 118
4114.16 132
4114.31 144
4114.45 153
4114.60 157
4114.75 156
4114.89 154
4115.04 152
4115.19 154
4115.34 161
4115.48 175
4115.63 193
4115.78 215
4115.92 238
4116.07 261
4116.22 281
4116.37 301
4116.51 320
4116.66 339
4116.81 359
4116.95 379
4117.10 397
4117.25 412
4117.40 422
4117.54 428
4117.69 430
4117.84 432
4117.98 434
4118.13 440
4118.28 451
4118.42 465
4118.57 483
4118.72 503
4118.87 524
4119.01 549
4119.16 577
4119.31 609
4119.45 647
4119.60 690
4119.75 733
4119.90 774
4120.04 807
4120.19 831
4120.34 844
4120.48 847
4120.63 842
4120.78 832
4120.93 819
4121.07 806
4121.22 795
4121.37 788
4121.51 784
4121.66 786
4121.81 794
4121.96 805
4122.10 818
4122.25 830
4122.40 835
4122.54 833
4122.69 820
4122.84 798
4122.99 770
4123.13 739
4123.28 709
4123.43 683
4123.58 662
4123.72 644
4123.87 629
4124.02 612
4124.16 595
4124.31 575
4124.46 554
4124.61 530
4124.75 505
4124.90 479
4125.05 451
4125.19 422
4125.34 391
4125.49 361
4125.64 333
4125.78 308
4125.93 287
4126.08 269
4126.23 254
4126.37 240
4126.52 227
4126.67 215
4126.81 205
4126.96 198
4127.11 195
4127.26 197
4127.40 204
4127.55 212
4127.70 219
4127.85 224
4127.99 225
4128.14 225
4128.29 224
4128.43 224
4128.58 228
4128.73 235
4128.88 245
4129.02 256
4129.17 264
4129.32 267
4129.47 266
4129.61 261
4129.76 254
4129.91 247
4130.05 244
4130.20 246
4130.35 250
4130.50 255
4130.64 257
4130.79 251
4130.94 238
4131.09 217
4131.23 193
4131.38 170
4131.53 153
4131.68 143
4131.82 141
4131.97 144
4132.12 149
4132.26 151
4132.41 150
4132.56 146
4132.71 142
4132.85 139
4133.00 139
4133.15 142
4133.30 148
4133.44 154
4133.59 158
4133.74 159
4133.89 155
4134.03 147
4134.18 137
4134.33 125
4134.48 114
4134.62 105
4134.77 101
4134.92 102
4135.07 108
4135.21 120
4135.36 137
4135.51 155
4135.65 174
4135.80 192
4135.95 207
4136.10 220
4136.24 231
4136.39 237
4136.54 240
4136.69 237
4136.83 229
4136.98 215
4137.13 197
4137.28 178
4137.42 161
4137.57 149
4137.72 143
4137.87 143
4138.01 148
4138.16 155
4138.31 161
4138.46 162
4138.60 158
4138.75 148
4138.90 136
4139.05 122
4139.19 109
4139.34 96
4139.49 85
4139.64 76
4139.78 69
4139.93 64
4140.08 62
4140.23 64
4140.37 71
4140.52 82
4140.67 95
4140.82 107
4140.96 114
4141.11 113
4141.26 102
4141.41 80
4141.55 50
4141.70 15
4141.85 0
4142.00 0
4142.14 0
4142.29 0
4142.44 0
4142.59 0
4142.73 0
4142.88 1
4143.03 21
4143.18 37
4143.32 50
4143.47 62
4143.62 74
4143.77 89
4143.91 108
4144.06 128
4144.21 150
4144.36 169
4144.50 182
4144.65 190
4144.80 190
4144.95 184
4145.09 175
4145.24 164
4145.39 155
4145.54 149
4145.69 148
4145.83 151
4145.98 160
4146.13 173
4146.28 189
4146.42 208
4146.57 226
4146.72 243
4146.87 256
4147.01 264
4147.16 266
4147.31 262
4147.46 252
4147.60 238
4147.75 219
4147.90 197
4148.05 173
4148.19 148
4148.34 122
4148.49 98
4148.64 75
4148.79 57
4148.93 44
4149.08 38
4149.23 41
4149.38 53
4149.52 73
4149.67 100
4149.82 131
4149.97 164
4150.11 194
4150.26 221
4150.41 243
4150.56 260
4150.71 274
4150.85 286
4151.00 298
4151.15 314
4151.30 334
4151.44 361
4151.59 395
4151.74 437
4151.89 488
4152.03 545
4152.18 607
4152.33 672
4152.48 736
4152.63 799
4152.77 857
4152.92 910
4153.07 959
4153.22 1004
4153.36 1045
4153.51 1086
4153.66 1127
4153.81 1171
4153.95 1222
4154.10 1279
4154.25 1341
4154.40 1408
4154.55 1475
4154.69 1538
4154.84 1593
4154.99 1638
4155.14 1673
4155.28 1700
4155.43 1720
4155.58 1736
4155.73 1750
4155.88 1761
4156.02 1771
4156.17 1779
4156.32 1788
4156.47 1797
4156.61 1808
4156.76 1821
4156.91 1834
4157.06 1847
4157.21 1857
4157.35 1863
4157.50 1865
4157.65 1863
4157.80 1862
4157.94 1861
4158.09 1862
4158.24 1866
4158.39 1870
4158.54 1871
4158.68 1868
4158.83 1858
4158.98 1841
4159.13 1818
4159.28 1791
4159.42 1762
4159.57 1734
4159.72 1708
4159.87 1684
4160.01 1662
4160.16 1640
4160.31 1616
4160.46 1587
4160.61 1552
4160.75 1513
4160.90 1469
4161.05 1423
4161.20 1376
4161.35 1332
4161.49 1292
4161.64 1255
4161.79 1224
4161.94 1195
4162.08 1169
4162.23 1145
4162.38 1124
4162.53 1105
4162.68 1091
4162.82 1083
4162.97 1082
4163.12 1089
4163.27 1102
4163.42 1119
4163.56 1136
4163.71 1151
4163.86 1161
4164.01 1166
4164.16 1165
4164.30 1160
4164.45 1154
4164.60 1149
4164.75 1145
4164.90 1139
4165.04 1131
4165.19 1118
4165.34 1099
4165.49 1074
4165.63 1046
4165.78 1016
4165.93 990
4166.08 970
4166.23 955
4166.37 943
4166.52 931
4166.67 917
4166.82 896
4166.97 867
4167.11 831
4167.26 789
4167.41 745
4167.56 701
4167.71 661
4167.85 625
4168.00 595
4168.15 570
4168.30 549
4168.45 529
4168.59 507
4168.74 483
4168.89 454
4169.04 421
4169.19 387
4169.33 353
4169.48 324
4169.63 301
4169.78 286
4169.93 278
4170.07 274
4170.22 272
4170.37 269
4170.52 264
4170.67 255
4170.81 244
4170.96 231
4171.11 217
4171.26 203
4171.41 191
4171.56 182
4171.70 176
4171.85 173
4172.00 173
4172.15 175
4172.30 178
4172.44 179
4172.59 178
4172.74 172
4172.89 164
4173.04 152
4173.18 138
4173.33 124
4173.48 110
4173.63 98
4173.78 87
4173.92 79
4174.07 75
4174.22 76
4174.37 80
4174.52 89
4174.66 101
4174.81 116
4174.96 131
4175.11 146
4175.26 161
4175.41 174
4175.55 186
4175.70 195
4175.85 199
4176.00 199
4176.15 192
4176.29 179
4176.44 159
4176.59 136
4176.74 109
4176.89 83
4177.04 58
4177.18 37
4177.33 21
4177.48 10
4177.63 5
4177.78 3
4177.92 4
4178.07 6
4178.22 9
4178.37 11
4178.52 15
4178.66 19
4178.81 24
4178.96 31
4179.11 36
4179.26 39
4179.41 38
4179.55 34
4179.70 26
4179.85 17
4180.00 7
4180.15 0
4180.30 0
4180.44 0
4180.59 0
4180.74 0
4180.89 0
4181.04 0
4181.18 0
4181.33 0
4181.48 0
4181.63 0
4181.78 5
4181.93 14
4182.07 28
4182.22 47
4182.37 71
4182.52 99
4182.67 126
4182.82 151
4182.96 171
4183.11 182
4183.26 183
4183.41 176
4183.56 160
4183.70 140
4183.85 117
4184.00 95
4184.15 76
4184.30 62
4184.45 53
4184.59 50
4184.74 51
4184.89 55
4185.04 61
4185.19 65
4185.34 67
4185.48 65
4185.63 59
4185.78 50
4185.93 39
4186.08 28
4186.23 19
4186.37 14
4186.52 12
4186.67 15
4186.82 22
4186.97 31
4187.12 44
4187.26 58
4187.41 74
4187.56 91
4187.71 107
4187.86 123
4188.01 138
4188.15 152
4188.30 165
4188.45 177
4188.60 187
4188.75 197
4188.90 205
4189.04 210
4189.19 214
4189.34 217
4189.49 221
4189.64 224
4189.79 229
4189.93 235
4190.08 243
4190.23 252
4190.38 259
4190.53 264
4190.68 265
4190.82 262
4190.97 255
4191.12 244
4191.27 230
4191.42 215
4191.57 201
4191.72 188
4191.86 179
4192.01 173
4192.16 171
4192.31 172
4192.46 175
4192.61 181
4192.75 187
4192.90 192
4193.05 198
4193.20 204
4193.35 211
4193.50 218
4193.65 227
4193.79 237
4193.94 245
4194.09 251
4194.24 251
4194.39 245
4194.54 234
4194.68 218
4194.83 202
4194.98 187
4195.13 174
4195.28 165
4195.43 157
4195.58 149
4195.72 138
4195.87 124
4196.02 107
4196.17 89
4196.32 75
4196.47 66
4196.61 64
4196.76 70
4196.91 81
4197.06 95
4197.21 108
4197.36 119
4197.51 124
4197.65 125
4197.80 120
4197.95 113
4198.10 104
4198.25 95
4198.40 87
4198.55 81
4198.69 77
4198.84 75
4198.99 74
4199.14 74
4199.29 73
4199.44 74
4199.59 75
4199.73 79
4199.88 84
4200.03 93
4200.18 103
4200.33 115
4200.48 127
4200.63 137
4200.77 144
4200.92 147
4201.07 146
4201.22 143
4201.37 139
4201.52 135
4201.67 134
4201.81 133
4201.96 135
4202.11 136
4202.26 138
4202.41 139
4202.56 142
4202.71 147
4202.85 155
4203.00 167
4203.15 182
4203.30 199
4203.45 216
4203.60 232
4203.75 245
4203.89 251
4204.04 251
4204.19 244
4204.34 229
4204.49 207
4204.64 179
4204.79 146
4204.93 112
4205.08 79
4205.23 49
4205.38 25
4205.53 6
4205.68 0
4205.83 0
4205.98 0
4206.12 3
4206.27 12
4206.42 21
4206.57 28
4206.72 30
4206.87 25
4207.02 16
4207.16 3
4207.31 0
4207.46 0
4207.61 0
4207.76 0
4207.91 0
4208.06 0
4208.21 2
4208.35 16
4208.50 29
4208.65 39
4208.80 46
4208.95 52
4209.10 58
4209.25 66
4209.40 77
4209.54 92
4209.69 109
4209.84 128
4209.99 144
4210.14 157
4210.29 164
4210.44 164
4210.59 158
4210.73 147
4210.88 134
4211.03 122
4211.18 112
4211.33 106
4211.48 106
4211.63 109
4211.78 113
4211.92 117
4212.07 118
4212.22 115
4212.37 109
4212.52 100
4212.67 91
4212.82 82
4212.97 76
4213.11 74
4213.26 76
4213.41 81
4213.56 90
4213.71 102
4213.86 117
4214.01 133
4214.16 148
4214.31 161
4214.45 169
4214.60 170
4214.75 165
4214.90 153
4215.05 137
4215.20 119
4215.35 103
4215.50 93
4215.64 88
4215.79 89
4215.94 95
4216.09 102
4216.24 107
4216.39 109
4216.54 108
4216.69 104
4216.84 101
4216.98 101
4217.13 104
4217.28 109
4217.43 116
4217.58 120
4217.73 120
4217.88 113
4218.03 98
4218.18 77
4218.32 51
4218.47 23
4218.62 0
4218.77 0
4218.92 0
4219.07 0
4219.22 0
4219.37 0
4219.52 0
4219.66 0
4219.81 5
4219.96 20
4220.11 34
4220.26 46
4220.41 58
4220.56 71
4220.71 83
4220.86 96
4221.00 106
4221.15 113
4221.30 115
4221.45 113
4221.60 106
4221.75 97
4221.90 88
4222.05 81
4222.20 77
4222.35 76
4222.49 78
4222.64 81
4222.79 86
4222.94 92
4223.09 98
4223.24 105
4223.39 112
4223.54 118
4223.69 119
4223.83 115
4223.98 103
4224.13 85
4224.28 63
4224.43 39
4224.58 21
4224.73 12
4224.88 15
4225.03 32
4225.18 58
4225.32 91
4225.47 124
4225.62 151
4225.77 169
4225.92 177
4226.07 176
4226.22 170
4226.37 162
4226.52 157
4226.67 156
4226.82 163
4226.96 175
4227.11 191
4227.26 209
4227.41 226
4227.56 239
4227.71 246
4227.86 246
4228.01 237
4228.16 222
4228.31 203
4228.45 182
4228.60 164
4228.75 152
4228.90 146
4229.05 148
4229.20 153
4229.35 160
4229.50 165
4229.65 167
4229.80 166
4229.95 164
4230.09 164
4230.24 169
4230.39 178
4230.54 192
4230.69 208
4230.84 221
4230.99 231
4231.14 234
4231.29 233
4231.44 228
4231.59 222
4231.73 218
4231.88 215
4232.03 215
4232.18 216
4232.33 218
4232.48 218
4232.63 218
4232.78 218
4232.93 218
4233.08 220
4233.23 222
4233.38 225
4233.52 229
4233.67 234
4233.82 240
4233.97 246
4234.12 255
4234.27 267
4234.42 281
4234.57 294
4234.72 307
4234.87 318
4235.02 325
4235.17 329
4235.31 329
4235.46 327
4235.61 323
4235.76 318
4235.91 312
4236.06 307
4236.21 303
4236.36 302
4236.51 304
4236.66 311
4236.81 321
4236.96 335
4237.10 351
4237.25 369
4237.40 386
4237.55 403
4237.70 420
4237.85 436
4238.00 454
4238.15 470
4238.30 487
4238.45 501
4238.60 513
4238.75 521
4238.90 526
4239.04 526
4239.19 521
4239.34 510
4239.49 494
4239.64 474
4239.79 452
4239.94 430
4240.09 408
4240.24 390
4240.39 374
4240.54 362
4240.69 352
4240.84 345
4240.99 342
4241.13 341
4241.28 343
4241.43 347
4241.58 352
4241.73 357
4241.88 361
4242.03 364
4242.18 365
4242.33 363
4242.48 358
4242.63 350
4242.78 338
4242.93 321
4243.08 302
4243.23 282
4243.37 262
4243.52 246
4243.67 235
4243.82 229
4243.97 227
4244.12 230
4244.27 234
4244.42 237
4244.57 238
4244.72 235
4244.87 230
4245.02 221
4245.17 211
4245.32 199
4245.47 187
4245.61 174
4245.76 161
4245.91 149
4246.06 136
4246.21 123
4246.36 112
4246.51 103
4246.66 97
4246.81 95
4246.96 96
4247.11 99
4247.26 103
4247.41 107
4247.56 110
4247.71 112
4247.86 114
4248.00 117
4248.15 124
4248.30 137
4248.45 155
4248.60 178
4248.75 203
4248.90 227
4249.05 246
4249.20 258
4249.35 261
4249.50 255
4249.65 244
4249.80 230
4249.95 215
4250.10 202
4250.25 193
4250.40 186
4250.55 183
4250.69 183
4250.84 185
4250.99 188
4251.14 193
4251.29 200
4251.44 206
4251.59 211
4251.74 212
4251.89 209
4252.04 200
4252.19 185
4252.34 165
4252.49 143
4252.64 120
4252.79 99
4252.94 79
4253.09 63
4253.24 50
4253.39 40
4253.53 33
4253.68 27
4253.83 22
4253.98 18
4254.13 15
4254.28 12
4254.43 8
4254.58 3
4254.73 0
4254.88 0
4255.03 0
4255.18 0
4255.33 0
4255.48 0
4255.63 0
4255.78 6
4255.93 27
4256.08 51
4256.23 76
4256.38 100
4256.53 122
4256.68 141
4256.82 158
4256.97 173
4257.12 188
4257.27 204
4257.42 218
4257.57 231
4257.72 239
4257.87 242
4258.02 237
4258.17 226
4258.32 210
4258.47 193
4258.62 178
4258.77 167
4258.92 162
4259.07 160
4259.22 161
4259.37 163
4259.52 163
4259.67 160
4259.82 155
4259.97 149
4260.12 143
4260.27 137
4260.42 132
4260.56 128
4260.71 123
4260.86 116
4261.01 108
4261.16 100
4261.31 91
4261.46 86
4261.61 85
4261.76 90
4261.91 100
4262.06 113
4262.21 127
4262.36 141
4262.51 152
4262.66 159
4262.81 164
4262.96 165
4263.11 164
4263.26 162
4263.41 157
4263.56 149
4263.71 138
4263.86 126
4264.01 114
4264.16 104
4264.31 97
4264.46 95
4264.61 97
4264.76 102
4264.91 107
4265.05 112
4265.20 116
4265.35 116
4265.50 115
4265.65 114
4265.80 114
4265.95 117
4266.10 123
4266.25 131
4266.40 141
4266.55 150
4266.70 156
4266.85 157
4267.00 153
4267.15 143
4267.30 131
4267.45 119
4267.60 108
4267.75 102
4267.90 100
4268.05 102
4268.20 107
4268.35 110
4268.50 112
4268.65 111
4268.80 107
4268.95 103
4269.10 99
4269.25 98
4269.40 101
4269.55 107
4269.70 115
4269.85 123
4270.00 127
4270.15 125
4270.30 118
4270.45 104
4270.60 85
4270.75 64
4270.90 42
4271.05 21
4271.20 3
4271.35 0
4271.50 0
4271.64 0
4271.79 0
4271.94 1
4272.09 19
4272.24 38
4272.39 55
4272.54 67
4272.69 73
4272.84 72
4272.99 66
4273.14 57
4273.29 47
4273.44 39
4273.59 34
4273.74 30
4273.89 27
4274.04 24
4274.19 20
4274.34 14
4274.49 7
4274.64 1
4274.79 0
4274.94 0
4275.09 0
4275.24 0
4275.39 0
4275.54 3
4275.69 5
4275.84 5
4275.99 4
4276.14 2
4276.29 0
4276.44 0
4276.59 0
4276.74 3
4276.89 9
4277.04 19
4277.19 31
4277.34 47
4277.49 65
4277.64 84
4277.79 104
4277.94 122
4278.09 139
4278.24 152
4278.39 162
4278.54 168
4278.69 171
4278.84 172
4278.99 171
4279.14 169
4279.29 166
4279.44 163
4279.59 158
4279.74 153
4279.89 147
4280.04 140
4280.19 131
4280.34 123
4280.49 115
4280.64 109
4280.79 107
4280.94 109
4281.09 115
4281.24 124
4281.39 134
4281.54 145
4281.69 155
4281.84 162
4281.99 167
4282.14 168
4282.29 165
4282.44 157
4282.59 146
4282.74 131
4282.89 113
4283.04 94
4283.19 75
4283.34 57
4283.49 41
4283.64 28
4283.79 19
4283.94 14
4284.09 13
4284.24 16
4284.39 21
4284.54 26
4284.69 30
4284.84 32
4284.99 31
4285.14 28
4285.29 24
4285.44 18
4285.59 12
4285.74 6
4285.89 0
4286.04 0
4286.19 0
4286.34 0
4286.49 0
4286.64 8
4286.79 20
4286.94 33
4287.09 47
4287.24 60
4287.39 72
4287.54 84
4287.69 94
4287.84 104
4287.99 113
4288.14 121
4288.29 125
4288.44 125
4288.59 121
4288.74 113
4288.89 103
4289.04 93
4289.19 83
4289.34 74
4289.49 67
4289.64 60
4289.79 56
4289.94 52
4290.09 50
4290.24 49
4290.39 49
4290.54 51
4290.69 53
4290.84 55
4290.99 56
4291.14 57
4291.29 58
4291.45 59
4291.60 61
4291.75 64
4291.90 70
4292.05 79
4292.20 91
4292.35 106
4292.50 125
4292.65 149
4292.80 174
4292.95 200
4293.10 224
4293.25 243
4293.40 256
4293.55 261
4293.70 259
4293.85 251
4294.00 238
4294.15 222
4294.30 204
4294.45 186
4294.60 170
4294.75 157
4294.90 148
4295.05 143
4295.20 144
4295.35 150
4295.50 159
4295.65 169
4295.80 179
4295.95 186
4296.10 190
4296.25 191
4296.40 189
4296.55 187
4296.70 187
4296.85 190
4297.00 195
4297.15 204
4297.30 213
4297.45 221
4297.60 226
4297.75 225
4297.91 218
4298.06 206
4298.21 191
4298.36 174
4298.51 157
4298.66 143
4298.81 131
4298.96 123
4299.11 118
4299.26 115
4299.41 114
4299.56 114
4299.71 115
4299.86 117
4300.01 120
4300.16 123
4300.31 127
4300.46 131
4300.61 133
4300.76 133
4300.91 129
4301.06 123
4301.21 115
4301.36 107
4301.51 102
4301.66 100
4301.81 104
4301.96 111
4302.11 119
4302.26 125
4302.41 126
4302.57 120
4302.72 107
4302.87 87
4303.02 65
4303.17 42
4303.32 23
4303.47 8
4303.62 0
4303.77 0
4303.92 0
4304.07 0
4304.22 0
4304.37 0
4304.52 0
4304.67 0
4304.82 0
4304.97 0
4305.12 13
4305.27 27
4305.42 42
4305.57 54
4305.72 64
4305.87 70
4306.02 73
4306.17 75
4306.33 75
4306.48 76
4306.63 78
4306.78 82
4306.93 88
4307.08 95
4307.23 103
4307.38 111
4307.53 119
4307.68 124
4307.83 128
4307.98 130
4308.13 129
4308.28 126
4308.43 122
4308.58 117
4308.73 113
4308.88 110
4309.03 110
4309.18 113
4309.33 119
4309.49 128
4309.64 140
4309.79 152
4309.94 165
4310.09 175
4310.24 183
4310.39 184
4310.54 180
4310.69 168
4310.84 151
4310.99 130
4311.14 107
4311.29 87
4311.44 71
4311.59 62
4311.74 60
4311.89 64
4312.04 72
4312.19 82
4312.34 91
4312.50 98
4312.65 102
4312.80 103
4312.95 103
4313.10 103
4313.25 104
4313.40 108
4313.55 115
4313.70 125
4313.85 137
4314.00 150
4314.15 163
4314.30 174
4314.45 183
4314.60 189
4314.75 194
4314.90 198
4315.06 201
4315.21 204
4315.36 207
4315.51 209
4315.66 210
4315.81 208
4315.96 203
4316.11 196
4316.26 188
4316.41 180
4316.56 173
4316.71 169
4316.86 166
4317.01 165
4317.16 163
4317.31 161
4317.46 157
4317.62 152
4317.77 147
4317.92 143
4318.07 142
4318.22 144
4318.37 149
4318.52 156
4318.67 164
4318.82 171
4318.97 176
4319.12 178
4319.27 177
4319.42 174
4319.57 171
4319.72 169
4319.88 170
4320.03 176
4320.18 187
4320.33 203
4320.48 222
4320.63 243
4320.78 264
4320.93 282
4321.08 297
4321.23 308
4321.38 314
4321.53 317
4321.68 318
4321.83 318
4321.98 317
4322.14 316
4322.29 316
4322.44 317
4322.59 319
4322.74 320
4322.89 320
4323.04 318
4323.19 314
4323.34 306
4323.49 296
4323.64 284
4323.79 269
4323.94 252
4324.10 233
4324.25 213
4324.40 191
4324.55 168
4324.70 146
4324.85 124
4325.00 105
4325.15 90
4325.30 80
4325.45 73
4325.60 70
4325.75 68
4325.90 66
4326.06 64
4326.21 61
4326.36 58
4326.51 59
4326.66 64
4326.81 74
4326.96 89
4327.11 106
4327.26 122
4327.41 134
4327.56 138
4327.71 134
4327.86 123
4328.02 108
4328.17 90
4328.32 72
4328.47 54
4328.62 38
4328.77 23
4328.92 9
4329.07 0
4329.22 0
4329.37 0
4329.52 0
4329.67 0
4329.83 0
4329.98 0
4330.13 0
4330.28 3
4330.43 14
4330.58 23
4330.73 31
4330.88 37
4331.03 43
4331.18 47
4331.33 51
4331.48 56
4331.64 65
4331.79 76
4331.94 89
4332.09 103
4332.24 117
4332.39 130
4332.54 140
4332.69 146
4332.84 148
4332.99 147
4333.14 145
4333.30 143
4333.45 141
4333.60 141
4333.75 142
4333.90 145
4334.05 148
4334.20 150
4334.35 150
4334.50 150
4334.65 150
4334.80 150
4334.96 152
4335.11 155
4335.26 160
4335.41 165
4335.56 169
4335.71 170
4335.86 168
4336.01 162
4336.16 152
4336.31 142
4336.47 132
4336.62 124
4336.77 118
4336.92 115
4337.07 113
4337.22 111
4337.37 109
4337.52 106
4337.67 103
4337.82 101
4337.97 99
4338.13 98
4338.28 100
4338.43 104
4338.58 109
4338.73 115
4338.88 121
4339.03 127
4339.18 132
4339.33 135
4339.49 135
4339.64 133
4339.79 128
4339.94 121
4340.09 112
4340.24 103
4340.39 95
4340.54 89
4340.69 86
4340.84 85
4341.00 87
4341.15 88
4341.30 88
4341.45 85
4341.60 79
4341.75 71
4341.90 63
4342.05 56
4342.20 51
4342.35 49
4342.51 51
4342.66 55
4342.81 62
4342.96 70
4343.11 79
4343.26 88
4343.41 95
4343.56 100
4343.71 102
4343.87 100
4344.02 95
4344.17 87
4344.32 77
4344.47 67
4344.62 56
4344.77 45
4344.92 33
4345.07 23
4345.23 15
4345.38 10
4345.53 10
4345.68 14
4345.83 23
4345.98 32
4346.13 40
4346.28 45
4346.43 45
4346.59 41
4346.74 33
4346.89 23
4347.04 14
4347.19 6
4347.34 1
4347.49 0
4347.64 0
4347.79 2
4347.95 7
4348.10 14
4348.25 21
4348.40 29
4348.55 37
4348.70 45
4348.85 50
4349.00 53
4349.16 54
4349.31 53
4349.46 50
4349.61 46
4349.76 42
4349.91 41
4350.06 41
4350.21 44
4350.36 47
4350.52 50
4350.67 51
4350.82 51
4350.97 49
4351.12 46
4351.27 45
4351.42 47
4351.57 56
4351.73 68
4351.88 84
4352.03 98
4352.18 109
4352.33 112
4352.48 106
4352.63 92
4352.78 72
4352.94 49
4353.09 28
4353.24 11
4353.39 0
4353.54 0
4353.69 0
4353.84 1
4353.99 7
4354.15 14
4354.30 20
4354.45 23
4354.60 22
4354.75 18
4354.90 10
4355.05 0
4355.20 0
4355.36 0
4355.51 0
4355.66 0
4355.81 0
4355.96 1
4356.11 9
4356.26 13
4356.42 13
4356.57 10
4356.72 5
4356.87 2
4357.02 3
4357.17 10
4357.32 21
4357.47 34
4357.63 48
4357.78 58
4357.93 65
4358.08 68
4358.23 71
4358.38 73
4358.53 76
4358.69 80
4358.84 82
4358.99 82
4359.14 80
4359.29 75
4359.44 71
4359.59 69
4359.74 73
4359.90 83
4360.05 98
4360.20 115
4360.35 130
4360.50 142
4360.65 148
4360.80 149
4360.96 147
4361.11 146
4361.26 145
4361.41 147
4361.56 149
4361.71 151
4361.86 152
4362.02 152
4362.17 150
4362.32 149
4362.47 149
4362.62 152
4362.77 159
4362.92 171
4363.08 189
4363.23 213
4363.38 242
4363.53 274
4363.68 307
4363.83 339
4363.98 365
4364.14 384
4364.29 396
4364.44 401
4364.59 402
4364.74 401
4364.89 398
4365.04 394
4365.20 389
4365.35 381
4365.50 370
4365.65 356
4365.80 341
4365.95 325
4366.10 312
4366.26 302
4366.41 296
4366.56 294
4366.71 295
4366.86 296
4367.01 297
4367.16 296
4367.32 293
4367.47 287
4367.62 280
4367.77 272
4367.92 263
4368.07 253
4368.23 243
4368.38 231
4368.53 219
4368.68 206
4368.83 192
4368.98 178
4369.13 166
4369.29 156
4369.44 150
4369.59 147
4369.74 148
4369.89 152
4370.04 157
4370.20 162
4370.35 164
4370.50 163
4370.65 158
4370.80 150
4370.95 138
4371.10 125
4371.26 112
4371.41 97
4371.56 82
4371.71 65
4371.86 47
4372.01 28
4372.17 11
4372.32 0
4372.47 0
4372.62 0
4372.77 0
4372.92 2
4373.08 18
4373.23 38
4373.38 60
4373.53 81
4373.68 99
4373.83 112
4373.98 119
4374.14 119
4374.29 114
4374.44 104
4374.59 92
4374.74 79
4374.89 69
4375.05 62
4375.20 56
4375.35 50
4375.50 45
4375.65 38
4375.80 29
4375.96 19
4376.11 10
4376.26 2
4376.41 0
4376.56 0
4376.71 0
4376.87 1
4377.02 4
4377.17 6
4377.32 4
4377.47 0
4377.62 0
4377.78 0
4377.93 0
4378.08 0
4378.23 9
4378.38 25
4378.53 44
4378.69 61
4378.84 73
4378.99 78
4379.14 76
4379.29 67
4379.44 55
4379.60 43
4379.75 34
4379.90 29
4380.05 29
4380.20 33
4380.36 39
4380.51 47
4380.66 55
4380.81 63
4380.96 70
4381.11 78
4381.27 84
4381.42 88
4381.57 90
4381.72 86
4381.87 79
4382.02 69
4382.18 56
4382.33 43
4382.48 32
4382.63 23
4382.78 16
4382.93 10
4383.09 6
4383.24 4
4383.39 4
4383.54 7
4383.69 15
4383.85 27
4384.00 44
4384.15 62
4384.30 80
4384.45 93
4384.60 100
4384.76 101
4384.91 96
4385.06 88
4385.21 79
4385.36 72
4385.52 68
4385.67 68
4385.82 70
4385.97 73
4386.12 74
4386.27 72
4386.43 66
4386.58 55
4386.73 40
4386.88 23
4387.03 6
4387.19 0
4387.34 0
4387.49 0
4387.64 0
4387.79 16
4387.94 41
4388.10 67
4388.25 92
4388.40 113
4388.55 130
4388.70 142
4388.86 152
4389.01 161
4389.16 171
4389.31 180
4389.46 187
4389.62 189
4389.77 186
4389.92 175
4390.07 158
4390.22 138
4390.37 116
4390.53 99
4390.68 88
4390.83 85
4390.98 92
4391.13 105
4391.29 124
4391.44 144
4391.59 165
4391.74 185
4391.89 204
4392.05 221
4392.20 238
4392.35 252
4392.50 263
4392.65 270
4392.81 273
4392.96 272
4393.11 267
4393.26 261
4393.41 254
4393.57 247
4393.72 242
4393.87 239
4394.02 238
4394.17 239
4394.33 244
4394.48 252
4394.63 262
4394.78 272
4394.93 281
4395.08 285
4395.24 283
4395.39 274
4395.54 259
4395.69 240
4395.84 218
4396.00 197
4396.15 178
4396.30 163
4396.45 151
4396.60 142
4396.76 136
4396.91 132
4397.06 128
4397.21 123
4397.37 119
4397.52 114
4397.67 109
4397.82 105
4397.97 103
4398.13 101
4398.28 102
4398.43 104
4398.58 107
4398.73 112
4398.89 117
4399.04 123
4399.19 129
4399.34 134
4399.49 137
4399.65 136
4399.80 133
4399.95 127
4400.10 120
4400.25 114
4400.41 110
4400.56 110
4400.71 113
4400.86 117
4401.01 123
4401.17 128
4401.32 133
4401.47 137
4401.62 140
4401.77 143
4401.93 147
4402.08 150
4402.23 152
4402.38 153
4402.54 153
4402.69 153
4402.84 154
4402.99 155
4403.14 158
4403.30 161
4403.45 164
4403.60 166
4403.75 167
4403.90 168
4404.06 170
4404.21 173
4404.36 177
4404.51 184
4404.67 193
4404.82 203
4404.97 214
4405.12 225
4405.27 236
4405.43 246
4405.58 255
4405.73 261
4405.88 264
4406.03 264
4406.19 261
4406.34 253
4406.49 242
4406.64 228
4406.80 212
4406.95 195
4407.10 179
4407.25 165
4407.40 157
4407.56 154
4407.71 158
4407.86 167
4408.01 178
4408.17 189
4408.32 198
4408.47 202
4408.62 202
4408.77 195
4408.93 185
4409.08 171
4409.23 153
4409.38 134
4409.54 115
4409.69 97
4409.84 82
4409.99 69
4410.14 61
4410.30 58
4410.45 58
4410.60 61
4410.75 66
4410.91 70
4411.06 74
4411.21 77
4411.36 78
4411.51 77
4411.67 77
4411.82 76
4411.97 74
4412.12 71
4412.28 66
4412.43 60
4412.58 53
4412.73 45
4412.88 36
4413.04 28
4413.19 19
4413.34 11
4413.49 4
4413.65 0
4413.80 0
4413.95 0
4414.10 0
4414.26 0
4414.41 0
4414.56 0
4414.71 0
4414.86 0
4415.02 8
4415.17 19
4415.32 32
4415.47 48
4415.63 66
4415.78 86
4415.93 108
4416.08 132
4416.24 157
4416.39 181
4416.54 203
4416.69 223
4416.85 239
4417.00 251
4417.15 260
4417.30 266
4417.45 272
4417.61 279
4417.76 287
4417.91 298
4418.06 309
4418.22 319
4418.37 329
4418.52 338
4418.67 347
4418.83 357
4418.98 368
4419.13 382
4419.28 400
4419.44 421
4419.59 445
4419.74 469
4419.89 493
4420.05 516
4420.20 536
4420.35 552
4420.50 564
4420.66 573
4420.81 580
4420.96 587
4421.11 593
4421.26 600
4421.42 606
4421.57 611
4421.72 614
4421.87 614
4422.03 612
4422.18 608
4422.33 605
4422.48 601
4422.64 598
4422.79 595
4422.94 591
4423.09 588
4423.25 584
4423.40 581
4423.55 580
4423.70 582
4423.86 587
4424.01 595
4424.16 606
4424.31 616
4424.47 625
4424.62 630
4424.77 627
4424.92 616
4425.08 595
4425.23 566
4425.38 532
4425.53 494
4425.69 457
4425.84 425
4425.99 399
4426.14 382
4426.30 371
4426.45 367
4426.60 368
4426.75 371
4426.91 377
4427.06 382
4427.21 387
4427.36 389
4427.52 388
4427.67 382
4427.82 373
4427.97 360
4428.13 344
4428.28 327
4428.43 311
4428.58 296
4428.74 282
4428.89 269
4429.04 257
4429.19 244
4429.35 232
4429.50 220
4429.65 209
4429.81 201
4429.96 196
4430.11 194
4430.26 194
4430.42 195
4430.57 195
4430.72 194
4430.87 190
4431.03 183
4431.18 172
4431.33 159
4431.48 142
4431.64 123
4431.79 103
4431.94 81
4432.09 61
4432.25 42
4432.40 26
4432.55 14
4432.70 6
4432.86 1
4433.01 0
4433.16 0
4433.32 0
4433.47 0
4433.62 0
4433.77 0
4433.93 0
4434.08 0
4434.23 0
4434.38 1
4434.54 10
4434.69 21
4434.84 30
4434.99 38
4435.15 42
4435.30 41
4435.45 35
4435.61 24
4435.76 11
4435.91 0
4436.06 0
4436.22 0
4436.37 0
4436.52 0
4436.67 0
4436.83 0
4436.98 0
4437.13 7
4437.28 25
4437.44 43
4437.59 60
4437.74 75
4437.90 88
4438.05 98
4438.20 105
4438.35 109
4438.51 111
4438.66 110
4438.81 108
4438.96 104
4439.12 99
4439.27 96
4439.42 93
4439.58 92
4439.73 91
4439.88 90
4440.03 89
4440.19 88
4440.34 85
4440.49 81
4440.65 75
4440.80 69
4440.95 62
4441.10 56
4441.26 52
4441.41 49
4441.56 51
4441.71 56
4441.87 66
4442.02 81
4442.17 99
4442.33 120
4442.48 142
4442.63 163
4442.78 182
4442.94 198
4443.09 211
4443.24 220
4443.40 226
4443.55 229
4443.70 230
4443.85 231
4444.01 232
4444.16 235
4444.31 238
4444.47 241
4444.62 241
4444.77 237
4444.92 227
4445.08 210
4445.23 189
4445.38 166
4445.54 144
4445.69 126
4445.84 112
4445.99 105
4446.15 102
4446.30 103
4446.45 106
4446.61 110
4446.76 114
4446.91 119
4447.06 125
4447.22 132
4447.37 141
4447.52 151
4447.68 160
4447.83 167
4447.98 173
4448.13 175
4448.29 175
4448.44 173
4448.59 170
4448.75 167
4448.90 163
4449.05 160
4449.20 156
4449.36 150
4449.51 142
4449.66 132
4449.82 119
4449.97 106
4450.12 92
4450.27 81
4450.43 74
4450.58 71
4450.73 72
4450.89 76
4451.04 82
4451.19 89
4451.35 95
4451.50 100
4451.65 103
4451.80 103
4451.96 99
4452.11 91
4452.26 79
4452.42 63
4452.57 44
4452.72 22
4452.88 1
4453.03 0
4453.18 0
4453.33 0
4453.49 0
4453.64 0
4453.79 0
4453.95 0
4454.10 6
4454.25 20
4454.41 30
4454.56 37
4454.71 42
4454.86 44
4455.02 46
4455.17 49
4455.32 55
4455.48 64
4455.63 77
4455.78 94
4455.94 112
4456.09 131
4456.24 149
4456.39 165
4456.55 176
4456.70 182
4456.85 183
4457.01 179
4457.16 170
4457.31 157
4457.47 142
4457.62 127
4457.77 112
4457.93 99
4458.08 90
4458.23 84
4458.38 80
4458.54 76
4458.69 73
4458.84 68
4459.00 61
4459.15 53
4459.30 46
4459.46 42
4459.61 41
4459.76 44
4459.92 50
4460.07 57
4460.22 66
4460.37 74
4460.53 82
4460.68 90
4460.83 98
4460.99 105
4461.14 110
4461.29 114
4461.45 115
4461.60 112
4461.75 106
4461.91 97
4462.06 86
4462.21 74
4462.37 60
4462.52 46
4462.67 32
4462.82 19
4462.98 8
4463.13 3
4463.28 3
4463.44 12
4463.59 27
4463.74 48
4463.90 71
4464.05 92
4464.20 110
4464.36 122
4464.51 129
4464.66 132
4464.82 132
4464.97 132
4465.12 133
4465.28 134
4465.43 137
4465.58 141
4465.73 143
4465.89 144
4466.04 142
4466.19 138
4466.35 129
4466.50 117
4466.65 101
4466.81 83
4466.96 62
4467.11 41
4467.27 22
4467.42 5
4467.57 0
4467.73 0
4467.88 0
4468.03 0
4468.19 0
4468.34 0
4468.49 0
4468.65 0
4468.80 4
4468.95 12
4469.11 21
4469.26 28
4469.41 34
4469.57 37
4469.72 38
4469.87 39
4470.03 42
4470.18 49
4470.33 61
4470.49 76
4470.64 94
4470.79 112
4470.95 126
4471.10 136
4471.25 142
4471.41 145
4471.56 146
4471.71 146
4471.86 149
4472.02 153
4472.17 158
4472.32 164
4472.48 168
4472.63 169
4472.78 168
4472.94 162
4473.09 154
4473.24 144
4473.40 135
4473.55 127
4473.70 122
4473.86 122
4474.01 124
4474.16 129
4474.32 134
4474.47 138
4474.62 139
4474.78 138
4474.93 134
4475.09 129
4475.24 127
4475.39 129
4475.55 135
4475.70 147
4475.85 161
4476.01 177
4476.16 192
4476.31 204
4476.47 213
4476.62 217
4476.77 219
4476.93 221
4477.08 224
4477.23 230
4477.39 238
4477.54 250
4477.69 265
4477.85 280
4478.00 294
4478.15 305
4478.31 309
4478.46 306
4478.61 294
4478.77 274
4478.92 250
4479.07 226
4479.23 206
4479.38 194
4479.53 191
4479.69 197
4479.84 209
4479.99 223
4480.15 235
4480.30 242
4480.45 245
4480.61 245
4480.76 245
4480.91 249
4481.07 258
4481.22 272
4481.38 287
4481.53 302
4481.68 310
4481.84 312
4481.99 307
4482.14 295
4482.30 279
4482.45 262
4482.60 246
4482.76 234
4482.91 226
4483.06 224
4483.22 227
4483.37 235
4483.52 248
4483.68 262
4483.83 276
4483.98 288
4484.14 297
4484.29 302
4484.44 305
4484.60 306
4484.75 307
4484.91 309
4485.06 312
4485.21 317
4485.37 323
4485.52 328
4485.67 332
4485.83 335
4485.98 335
4486.13 333
4486.29 330
4486.44 327
4486.59 325
4486.75 325
4486.90 326
4487.06 329
4487.21 334
4487.36 339
4487.52 342
4487.67 342
4487.82 338
4487.98 332
4488.13 323
4488.28 313
4488.44 302
4488.59 293
4488.74 285
4488.90 278
4489.05 271
4489.21 264
4489.36 255
4489.51 245
4489.67 234
4489.82 222
4489.97 211
4490.13 200
4490.28 190
4490.43 182
4490.59 174
4490.74 168
4490.90 163
4491.05 161
4491.20 160
4491.36 161
4491.51 165
4491.66 169
4491.82 176
4491.97 183
4492.12 192
4492.28 202
4492.43 212
4492.59 222
4492.74 232
4492.89 242
4493.05 251
4493.20 260
4493.35 267
4493.51 272
4493.66 274
4493.81 273
4493.97 268
4494.12 258
4494.28 246
4494.43 233
4494.58 221
4494.74 211
4494.89 204
4495.04 199
4495.20 194
4495.35 188
4495.51 179
4495.66 166
4495.81 149
4495.97 129
4496.12 109
4496.27 90
4496.43 75
4496.58 64
4496.74 60
4496.89 63
4497.04 72
4497.20 88
4497.35 107
4497.50 129
4497.66 150
4497.81 168
4497.97 183
4498.12 193
4498.27 197
4498.43 195
4498.58 189
4498.73 178
4498.89 166
4499.04 152
4499.20 139
4499.35 128
4499.50 120
4499.66 116
4499.81 115
4499.96 116
4500.12 122
4500.27 130
4500.43 141
4500.58 153
4500.73 167
4500.89 180
4501.04 189
4501.19 192
4501.35 188
4501.50 174
4501.66 153
4501.81 126
4501.96 95
4502.12 65
4502.27 38
4502.43 17
4502.58 2
4502.73 0
4502.89 0
4503.04 0
4503.19 0
4503.35 0
4503.50 0
4503.66 0
4503.81 0
4503.96 4
4504.12 8
4504.27 10
4504.43 11
4504.58 9
4504.73 3
4504.89 0
4505.04 0
4505.19 0
4505.35 0
4505.50 0
4505.66 0
4505.81 2
4505.96 13
4506.12 23
4506.27 31
4506.43 37
4506.58 41
4506.73 43
4506.89 43
4507.04 41
4507.20 37
4507.35 31
4507.50 24
4507.66 18
4507.81 12
4507.96 11
4508.12 15
4508.27 26
4508.43 42
4508.58 63
4508.73 85
4508.89 106
4509.04 123
4509.20 134
4509.35 141
4509.50 144
4509.66 143
4509.81 140
4509.97 134
4510.12 126
4510.27 117
4510.43 107
4510.58 97
4510.74 87
4510.89 78
4511.04 71
4511.20 65
4511.35 62
4511.51 60
4511.66 60
4511.81 62
4511.97 66
4512.12 72
4512.28 80
4512.43 87
4512.58 94
4512.74 99
4512.89 103
4513.05 106
4513.20 109
4513.35 114
4513.51 122
4513.66 132
4513.82 144
4513.97 155
4514.12 163
4514.28 167
4514.43 167
4514.59 161
4514.74 152
4514.89 141
4515.05 130
4515.20 121
4515.36 114
4515.51 111
4515.66 113
4515.82 120
4515.97 131
4516.13 147
4516.28 166
4516.43 189
4516.59 214
4516.74 240
4516.90 265
4517.05 287
4517.20 304
4517.36 317
4517.51 324
4517.67 326
4517.82 322
4517.98 314
4518.13 303
4518.28 288
4518.44 269
4518.59 249
4518.75 225
4518.90 200
4519.05 173
4519.21 146
4519.36 120
4519.52 95
4519.67 74
4519.82 56
4519.98 41
4520.13 32
4520.29 26
4520.44 23
4520.60 23
4520.75 25
4520.90 27
4521.06 30
4521.21 32
4521.37 33
4521.52 36
4521.67 41
4521.83 50
4521.98 63
4522.14 82
4522.29 105
4522.45 130
4522.60 156
4522.75 181
4522.91 200
4523.06 215
4523.22 223
4523.37 225
4523.52 220
4523.68 211
4523.83 198
4523.99 183
4524.14 168
4524.30 157
4524.45 149
4524.60 147
4524.76 150
4524.91 156
4525.07 164
4525.22 171
4525.38 176
4525.53 178
4525.68 179
4525.84 179
4525.99 179
4526.15 181
4526.30 184
4526.45 189
4526.61 194
4526.76 200
4526.92 205
4527.07 210
4527.23 214
4527.38 218
4527.53 221
4527.69 225
4527.84 228
4528.00 232
4528.15 236
4528.31 239
4528.46 240
4528.61 240
4528.77 239
4528.92 237
4529.08 235
4529.23 235
4529.39 236
4529.54 240
4529.69 247
4529.85 254
4530.00 262
4530.16 268
4530.31 273
4530.47 274
4530.62 274
4530.77 272
4530.93 271
4531.08 273
4531.24 280
4531.39 293
4531.55 312
4531.70 337
4531.85 364
4532.01 392
4532.16 417
4532.32 436
4532.47 449
4532.63 455
4532.78 456
4532.94 452
4533.09 445
4533.24 435
4533.40 423
4533.55 407
4533.71 389
4533.86 367
4534.02 343
4534.17 318
4534.32 293
4534.48 271
4534.63 255
4534.79 246
4534.94 244
4535.10 247
4535.25 254
4535.41 261
4535.56 267
4535.71 270
4535.87 269
4536.02 265
4536.18 260
4536.33 255
4536.49 250
4536.64 247
4536.79 245
4536.95 244
4537.10 243
4537.26 242
4537.41 241
4537.57 242
4537.72 243
4537.88 245
4538.03 248
4538.18 251
4538.34 254
4538.49 255
4538.65 256
4538.80 255
4538.96 253
4539.11 251
4539.27 249
4539.42 249
4539.57 251
4539.73 256
4539.88 263
4540.04 272
4540.19 282
4540.35 294
4540.50 308
4540.66 324
4540.81 343
4540.97 363
4541.12 384
4541.27 405
4541.43 425
4541.58 443
4541.74 460
4541.89 476
4542.05 491
4542.20 506
4542.36 519
4542.51 531
4542.66 543
4542.82 553
4542.97 563
4543.13 572
4543.28 582
4543.44 590
4543.59 595
4543.75 595
4543.90 589
4544.06 577
4544.21 561
4544.36 543
4544.52 526
4544.67 512
4544.83 503
4544.98 501
4545.14 504
4545.29 512
4545.45 523
4545.60 535
4545.76 547
4545.91 555
4546.06 559
4546.22 558
4546.37 553
4546.53 545
4546.68 536
4546.84 526
4546.99 516
4547.15 507
4547.30 495
4547.46 481
4547.61 464
4547.77 444
4547.92 423
4548.07 405
4548.23 391
4548.38 384
4548.54 383
4548.69 387
4548.85 393
4549.00 397
4549.16 399
4549.31 395
4549.47 387
4549.62 376
4549.78 362
4549.93 347
4550.08 330
4550.24 313
4550.39 295
4550.55 277
4550.70 260
4550.86 246
4551.01 235
4551.17 231
4551.32 233
4551.48 239
4551.63 248
4551.79 255
4551.94 257
4552.10 254
4552.25 245
4552.40 231
4552.56 214
4552.71 196
4552.87 181
4553.02 169
4553.18 161
4553.33 156
4553.49 155
4553.64 156
4553.80 160
4553.95 165
4554.11 172
4554.26 178
4554.42 183
4554.57 185
4554.73 183
4554.88 176
4555.03 166
4555.19 154
4555.34 142
4555.50 132
4555.65 126
4555.81 124
4555.96 126
4556.12 130
4556.27 138
4556.43 148
4556.58 161
4556.74 174
4556.89 187
4557.05 197
4557.20 202
4557.36 201
4557.51 193
4557.67 177
4557.82 156
4557.97 132
4558.13 108
4558.28 85
4558.44 65
4558.59 48
4558.75 35
4558.90 26
4559.06 20
4559.21 17
4559.37 20
4559.52 29
4559.68 43
4559.83 63
4559.99 86
4560.14 111
4560.30 136
4560.45 156
4560.61 173
4560.76 186
4560.92 195
4561.07 203
4561.23 209
4561.38 213
4561.54 216
4561.69 215
4561.85 210
4562.00 201
4562.15 187
4562.31 169
4562.46 151
4562.62 132
4562.77 115
4562.93 102
4563.08 94
4563.24 90
4563.39 91
4563.55 95
4563.70 103
4563.86 113
4564.01 124
4564.17 135
4564.32 147
4564.48 158
4564.63 170
4564.79 183
4564.94 196
4565.10 209
4565.25 222
4565.41 234
4565.56 245
4565.72 252
4565.87 257
4566.03 258
4566.18 256
4566.34 253
4566.49 248
4566.65 241
4566.80 233
4566.96 222
4567.11 209
4567.27 192
4567.42 170
4567.58 146
4567.73 121
4567.89 95
4568.04 72
4568.20 52
4568.35 37
4568.51 29
4568.66 25
4568.82 24
4568.97 25
4569.13 25
4569.28 25
4569.44 22
4569.59 19
4569.75 15
4569.90 13
4570.06 12
4570.21 12
4570.37 13
4570.52 13
4570.68 12
4570.83 9
4570.99 3
4571.14 0
4571.30 0
4571.45 0
4571.61 0
4571.76 0
4571.92 0
4572.07 0
4572.23 13
4572.38 28
4572.54 43
4572.69 57
4572.85 70
4573.00 81
4573.16 93
4573.31 105
4573.47 117
4573.62 128
4573.78 137
4573.93 142
4574.09 141
4574.24 137
4574.40 128
4574.55 119
4574.71 110
4574.86 105
4575.02 105
4575.17 111
4575.33 121
4575.48 133
4575.64 143
4575.79 149
4575.95 150
4576.10 146
4576.26 140
4576.41 134
4576.57 132
4576.72 135
4576.88 143
4577.03 156
4577.19 173
4577.34 192
4577.50 212
4577.65 233
4577.81 255
4577.96 277
4578.12 299
4578.27 319
4578.43 337
4578.58 351
4578.74 361
4578.89 368
4579.05 372
4579.20 374
4579.36 375
4579.51 376
4579.67 377
4579.82 378
4579.98 380
4580.14 382
4580.29 383
4580.45 384
4580.60 383
4580.76 382
4580.91 380
4581.07 376
4581.22 370
4581.38 363
4581.53 355
4581.69 347
4581.84 339
4582.00 331
4582.15 324
4582.31 318
4582.46 312
4582.62 306
4582.77 301
4582.93 296
4583.08 292
4583.24 289
4583.39 285
4583.55 282
4583.70 277
4583.86 269
4584.01 259
4584.17 246
4584.33 232
4584.48 218
4584.64 205
4584.79 195
4584.95 188
4585.10 185
4585.26 184
4585.41 186
4585.57 188
4585.72 193
4585.88 199
4586.03 208
4586.19 220
4586.34 235
4586.50 251
4586.65 266
4586.81 280
4586.96 290
4587.12 296
4587.28 299
4587.43 297
4587.59 295
4587.74 292
4587.90 290
4588.05 291
4588.21 294
4588.36 300
4588.52 309
4588.67 323
4588.83 340
4588.98 360
4589.14 381
4589.29 399
4589.45 413
4589.60 420
4589.76 417
4589.92 408
4590.07 393
4590.23 377
4590.38 362
4590.54 352
4590.69 347
4590.85 345
4591.00 343
4591.16 337
4591.31 327
4591.47 311
4591.62 291
4591.78 270
4591.93 252
4592.09 240
4592.25 237
4592.40 242
4592.56 252
4592.71 267
4592.87 283
4593.02 298
4593.18 310
4593.33 320
4593.49 328
4593.64 333
4593.80 335
4593.95 334
4594.11 329
4594.27 319
4594.42 304
4594.58 285
4594.73 262
4594.89 237
4595.04 211
4595.20 185
4595.35 162
4595.51 143
4595.66 129
4595.82 121
4595.97 119
4596.13 121
4596.29 126
4596.44 132
4596.60 138
4596.75 144
4596.91 148
4597.06 153
4597.22 158
4597.37 163
4597.53 167
4597.68 170
4597.84 170
4598.00 166
4598.15 158
4598.31 147
4598.46 134
4598.62 122
4598.77 110
4598.93 100
4599.08 92
4599.24 84
4599.39 73
4599.55 60
4599.71 43
4599.86 23
4600.02 1
4600.17 0
4600.33 0
4600.48 0
4600.64 0
4600.79 0
4600.95 0
4601.11 0
4601.26 0
4601.42 24
4601.57 50
4601.73 74
4601.88 96
4602.04 115
4602.19 131
4602.35 144
4602.50 153
4602.66 158
4602.82 159
4602.97 157
4603.13 152
4603.28 146
4603.44 142
4603.59 140
4603.75 141
4603.90 146
4604.06 153
4604.22 159
4604.37 162
4604.53 159
4604.68 150
4604.84 135
4604.99 117
4605.15 98
4605.30 82
4605.46 72
4605.62 72
4605.77 82
4605.93 101
4606.08 125
4606.24 153
4606.39 178
4606.55 199
4606.71 212
4606.86 220
4607.02 223
4607.17 224
4607.33 226
4607.48 232
4607.64 240
4607.79 250
4607.95 260
4608.11 268
4608.26 274
4608.42 278
4608.57 280
4608.73 282
4608.88 285
4609.04 288
4609.20 292
4609.35 294
4609.51 294
4609.66 291
4609.82 283
4609.97 273
4610.13 259
4610.28 245
4610.44 231
4610.60 219
4610.75 212
4610.91 210
4611.06 214
4611.22 225
4611.37 241
4611.53 260
4611.69 281
4611.84 303
4612.00 323
4612.15 343
4612.31 360
4612.46 373
4612.62 384
4612.78 392
4612.93 397
4613.09 400
4613.24 402
4613.40 401
4613.55 399
4613.71 394
4613.87 388
4614.02 381
4614.18 374
4614.33 369
4614.49 369
4614.64 373
4614.80 384
4614.96 398
4615.11 414
4615.27 429
4615.42 443
4615.58 451
4615.73 455
4615.89 454
4616.05 447
4616.20 436
4616.36 421
4616.51 404
4616.67 384
4616.83 366
4616.98 350
4617.14 339
4617.29 332
4617.45 331
4617.60 333
4617.76 336
4617.92 340
4618.07 343
4618.23 343
4618.38 341
4618.54 336
4618.69 330
4618.85 322
4619.01 314
4619.16 307
4619.32 302
4619.47 298
4619.63 298
4619.79 301
4619.94 309
4620.10 320
4620.25 337
4620.41 359
4620.56 387
4620.72 419
4620.88 454
4621.03 487
4621.19 516
4621.34 538
4621.50 552
4621.66 559
4621.81 563
4621.97 567
4622.12 577
4622.28 594
4622.43 618
4622.59 648
4622.75 681
4622.90 714
4623.06 746
4623.21 773
4623.37 797
4623.53 818
4623.68 834
4623.84 846
4623.99 853
4624.15 854
4624.31 851
4624.46 845
4624.62 838
4624.77 831
4624.93 826
4625.08 822
4625.24 820
4625.40 818
4625.55 816
4625.71 815
4625.86 814
4626.02 816
4626.18 821
4626.33 829
4626.49 837
4626.64 843
4626.80 845
4626.96 839
4627.11 826
4627.27 805
4627.42 781
4627.58 756
4627.74 735
4627.89 718
4628.05 707
4628.20 703
4628.36 703
4628.52 708
4628.67 715
4628.83 723
4628.98 730
4629.14 736
4629.30 739
4629.45 738
4629.61 732
4629.76 720
4629.92 704
4630.08 686
4630.23 667
4630.39 648
4630.54 630
4630.70 616
4630.86 605
4631.01 597
4631.17 592
4631.32 588
4631.48 584
4631.64 580
4631.79 573
4631.95 563
4632.10 550
4632.26 535
4632.42 520
4632.57 504
4632.73 490
4632.88 477
4633.04 466
4633.20 456
4633.35 447
4633.51 440
4633.66 433
4633.82 427
4633.98 421
4634.13 414
4634.29 406
4634.44 395
4634.60 383
4634.76 369
4634.91 355
4635.07 343
4635.23 332
4635.38 324
4635.54 318
4635.69 314
4635.85 312
4636.01 311
4636.16 311
4636.32 313
4636.47 316
4636.63 323
4636.79 330
4636.94 338
4637.10 346
4637.25 351
4637.41 353
4637.57 352
4637.72 347
4637.88 341
4638.04 334
4638.19 329
4638.35 326
4638.50 324
4638.66 322
4638.82 319
4638.97 314
4639.13 306
4639.28 294
4639.44 278
4639.60 259
4639.75 239
4639.91 216
4640.07 193
4640.22 169
4640.38 145
4640.53 121
4640.69 101
4640.85 84
4641.00 73
4641.16 69
4641.31 73
4641.47 86
4641.63 106
4641.78 131
4641.94 160
4642.10 189
4642.25 216
4642.41 240
4642.56 259
4642.72 275
4642.88 287
4643.03 297
4643.19 305
4643.35 310
4643.50 314
4643.66 315
4643.81 316
4643.97 317
4644.13 319
4644.28 323
4644.44 330
4644.60 340
4644.75 351
4644.91 361
4645.06 368
4645.22 373
4645.38 374
4645.53 373
4645.69 371
4645.85 370
4646.00 371
4646.16 374
4646.31 378
4646.47 382
4646.63 386
4646.78 390
4646.94 396
4647.10 405
4647.25 420
4647.41 441
4647.56 469
4647.72 504
4647.88 540
4648.03 577
4648.19 609
4648.35 634
4648.50 651
4648.66 660
4648.81 662
4648.97 659
4649.13 654
4649.28 646
4649.44 638
4649.60 630
4649.75 623
4649.91 617
4650.07 615
4650.22 616
4650.38 621
4650.53 629
4650.69 640
4650.85 648
4651.00 653
4651.16 652
4651.32 645
4651.47 633
4651.63 617
4651.79 600
4651.94 584
4652.10 570
4652.25 558
4652.41 548
4652.57 540
4652.72 534
4652.88 528
4653.04 521
4653.19 514
4653.35 507
4653.51 499
4653.66 492
4653.82 488
4653.97 485
4654.13 486
4654.29 490
4654.44 494
4654.60 496
4654.76 496
4654.91 490
4655.07 480
4655.23 466
4655.38 450
4655.54 436
4655.70 427
4655.85 425
4656.01 430
4656.16 443
4656.32 462
4656.48 483
4656.63 506
4656.79 527
4656.95 545
4657.10 561
4657.26 575
4657.42 587
4657.57 597
4657.73 608
4657.89 618
4658.04 629
4658.20 643
4658.35 659
4658.51 680
4658.67 707
4658.82 739
4658.98 775
4659.14 812
4659.29 848
4659.45 881
4659.61 911
4659.76 939
4659.92 966
4660.08 997
4660.23 1032
4660.39 1073
4660.55 1119
4660.70 1169
4660.86 1224
4661.02 1283
4661.17 1347
4661.33 1417
4661.48 1496
4661.64 1583
4661.80 1677
4661.95 1776
4662.11 1877
4662.27 1978
4662.42 2078
4662.58 2175
4662.74 2271
4662.89 2369
4663.05 2469
4663.21 2572
4663.36 2679
4663.52 2790
4663.68 2906
4663.83 3026
4663.99 3151
4664.15 3279
4664.30 3412
4664.46 3548
4664.62 3686
4664.77 3824
4664.93 3959
4665.09 4088
4665.24 4207
4665.40 4313
4665.56 4405
4665.71 4484
4665.87 4552
4666.03 4614
4666.18 4672
4666.34 4731
4666.50 4790
4666.65 4851
4666.81 4910
4666.97 4964
4667.12 5011
4667.28 5049
4667.44 5078
4667.59 5096
4667.75 5103
4667.90 5099
4668.06 5083
4668.22 5054
4668.37 5011
4668.53 4957
4668.69 4892
4668.84 4819
4669.00 4741
4669.16 4661
4669.31 4579
4669.47 4498
4669.63 4416
4669.78 4336
4669.94 4255
4670.10 4175
4670.25 4095
4670.41 4016
4670.57 3938
4670.72 3860
4670.88 3784
4671.04 3708
4671.19 3630
4671.35 3551
4671.51 3470
4671.67 3387
4671.82 3301
4671.98 3213
4672.14 3125
4672.29 3036
4672.45 2947
4672.61 2858
4672.76 2770
4672.92 2685
4673.08 2605
4673.23 2531
4673.39 2465
4673.55 2406
4673.70 2354
4673.86 2305
4674.02 2257
4674.17 2206
4674.33 2150
4674.49 2089
4674.64 2024
4674.80 1955
4674.96 1887
4675.11 1819
4675.27 1756
4675.43 1699
4675.58 1647
4675.74 1602
4675.90 1562
4676.05 1527
4676.21 1496
4676.37 1467
4676.52 1438
4676.68 1408
4676.84 1378
4676.99 1349
4677.15 1322
4677.31 1298
4677.46 1277
4677.62 1259
4677.78 1241
4677.94 1219
4678.09 1193
4678.25 1160
4678.41 1124
4678.56 1085
4678.72 1048
4678.88 1015
4679.03 986
4679.19 962
4679.35 941
4679.50 919
4679.66 894
4679.82 866
4679.97 834
4680.13 799
4680.29 763
4680.44 725
4680.60 689
4680.76 655
4680.91 623
4681.07 597
4681.23 578
4681.39 566
4681.54 561
4681.70 562
4681.86 567
4682.01 573
4682.17 578
4682.33 581
4682.48 580
4682.64 577
4682.80 572
4682.95 566
4683.11 558
4683.27 547
4683.43 532
4683.58 512
4683.74 487
4683.90 458
4684.05 427
4684.21 397
4684.37 371
4684.52 350
4684.68 335
4684.84 324
4684.99 318
4685.15 314
4685.31 312
4685.46 311
4685.62 310
4685.78 310
4685.94 310
4686.09 309
4686.25 307
4686.41 305
4686.56 302
4686.72 300
4686.88 298
4687.03 298
4687.19 299
4687.35 298
4687.51 296
4687.66 290
4687.82 283
4687.98 276
4688.13 271
4688.29 271
4688.45 277
4688.60 289
4688.76 304
4688.92 319
4689.08 331
4689.23 337
4689.39 337
4689.55 332
4689.70 326
4689.86 319
4690.02 316
4690.17 316
4690.33 320
4690.49 326
4690.65 332
4690.80 339
4690.96 344
4691.12 348
4691.27 351
4691.43 353
4691.59 355
4691.74 359
4691.90 364
4692.06 371
4692.22 380
4692.37 389
4692.53 397
4692.69 402
4692.84 404
4693.00 403
4693.16 401
[truncated: 760,379 more chars]
