# Supplementary material for: Methylobacterium Species Promoting Rice and Barley Growth and Interaction Specificity Revealed with Whole-Cell Matrix-Assisted Laser Desorption / Ionization-Time-of-Flight Mass Spectrometry (MALDI-TOF/MS) Analysis
Source: PLoS One. 2015 Jun 8;10(6):e0129509. doi: 10.1371/journal.pone.0129509 (PMC4460032; doi:10.1371/journal.pone.0129509)
Supplement: S1 Data — (ZIP) [file pone.0129509.s001.zip › Supplementary data 1 (ms type strains)/M_aerolatum DSM 19013T.txt]

781.52 0
781.58 0
781.65 0
781.71 0
781.78 0
781.84 0
781.90 0
781.97 0
782.03 0
782.10 0
782.16 0
782.22 0
782.29 0
782.35 0
782.42 0
782.48 0
782.54 0
782.61 0
782.67 0
782.74 0
782.80 0
782.87 0
782.93 0
782.99 0
783.06 0
783.12 0
783.19 0
783.25 0
783.31 0
783.38 0
783.44 0
783.51 0
783.57 0
783.63 0
783.70 0
783.76 0
783.83 0
783.89 0
783.95 0
784.02 0
784.08 0
784.15 0
784.21 0
784.28 0
784.34 0
784.40 0
784.47 0
784.53 0
784.60 0
784.66 0
784.72 0
784.79 0
784.85 0
784.92 0
784.98 0
785.05 0
785.11 0
785.17 0
785.24 0
785.30 0
785.37 0
785.43 0
785.49 0
785.56 0
785.62 0
785.69 0
785.75 0
785.82 0
785.88 0
785.94 0
786.01 0
786.07 0
786.14 0
786.20 0
786.26 0
786.33 0
786.39 0
786.46 0
786.52 0
786.59 0
786.65 0
786.71 0
786.78 0
786.84 0
786.91 0
786.97 0
787.04 0
787.10 0
787.16 0
787.23 0
787.29 0
787.36 0
787.42 0
787.48 0
787.55 0
787.61 0
787.68 0
787.74 0
787.81 0
787.87 0
787.93 0
788.00 0
788.06 0
788.13 0
788.19 0
788.26 0
788.32 0
788.38 0
788.45 0
788.51 0
788.58 0
788.64 0
788.71 0
788.77 0
788.83 0
788.90 0
788.96 0
789.03 0
789.09 0
789.16 0
789.22 0
789.29 0
789.35 0
789.41 0
789.48 0
789.54 0
789.61 0
789.67 0
789.74 0
789.80 0
789.86 0
789.93 0
789.99 0
790.06 0
790.12 0
790.19 0
790.25 0
790.31 0
790.38 0
790.44 0
790.51 0
790.57 0
790.64 0
790.70 0
790.77 0
790.83 0
790.89 0
790.96 0
791.02 0
791.09 0
791.15 0
791.22 0
791.28 0
791.35 0
791.41 0
791.47 0
791.54 0
791.60 0
791.67 0
791.73 0
791.80 0
791.86 0
791.92 0
791.99 0
792.05 0
792.12 0
792.18 0
792.25 0
792.31 0
792.38 0
792.44 0
792.51 0
792.57 0
792.63 0
792.70 0
792.76 0
792.83 0
792.89 0
792.96 0
793.02 0
793.09 0
793.15 0
793.21 0
793.28 0
793.34 0
793.41 0
793.47 0
793.54 0
793.60 0
793.67 0
793.73 0
793.79 0
793.86 0
793.92 0
793.99 0
794.05 0
794.12 0
794.18 0
794.25 0
794.31 0
794.38 0
794.44 0
794.50 0
794.57 0
794.63 0
794.70 0
794.76 0
794.83 0
794.89 0
794.96 0
795.02 0
795.09 0
795.15 0
795.21 0
795.28 0
795.34 0
795.41 0
795.47 0
795.54 0
795.60 0
795.67 0
795.73 0
795.80 0
795.86 0
795.93 0
795.99 0
796.05 0
796.12 0
796.18 0
796.25 0
796.31 0
796.38 0
796.44 0
796.51 0
796.57 0
796.64 0
796.70 0
796.77 0
796.83 0
796.89 0
796.96 0
797.02 0
797.09 0
797.15 0
797.22 0
797.28 0
797.35 0
797.41 0
797.48 0
797.54 0
797.61 0
797.67 0
797.74 0
797.80 0
797.86 0
797.93 0
797.99 0
798.06 0
798.12 0
798.19 0
798.25 0
798.32 0
798.38 0
798.45 0
798.51 0
798.58 0
798.64 0
798.71 0
798.77 0
798.83 0
798.90 0
798.96 0
799.03 0
799.09 0
799.16 0
799.22 0
799.29 0
799.35 0
799.42 0
799.48 0
799.55 0
799.61 0
799.68 0
799.74 0
799.81 0
799.87 0
799.94 0
800.00 0
800.07 0
800.13 0
800.19 0
800.26 0
800.32 0
800.39 0
800.45 0
800.52 0
800.58 0
800.65 0
800.71 0
800.78 0
800.84 0
800.91 0
800.97 0
801.04 0
801.10 0
801.17 0
801.23 0
801.30 0
801.36 0
801.43 0
801.49 0
801.56 0
801.62 0
801.69 0
801.75 0
801.81 0
801.88 0
801.94 0
802.01 0
802.07 0
802.14 0
802.20 0
802.27 0
802.33 0
802.40 0
802.46 0
802.53 0
802.59 0
802.66 0
802.72 0
802.79 0
802.85 0
802.92 0
802.98 0
803.05 0
803.11 0
803.18 0
803.24 0
803.31 0
803.37 0
803.44 0
803.50 0
803.57 0
803.63 0
803.70 0
803.76 0
803.83 0
803.89 0
803.96 0
804.02 0
804.09 0
804.15 0
804.22 0
804.28 0
804.35 0
804.41 0
804.48 0
804.54 0
804.61 0
804.67 0
804.74 0
804.80 0
804.87 0
804.93 0
805.00 0
805.06 0
805.13 0
805.19 0
805.26 0
805.32 0
805.38 0
805.45 0
805.51 0
805.58 0
805.64 0
805.71 0
805.77 0
805.84 0
805.90 0
805.97 0
806.03 0
806.10 0
806.16 0
806.23 0
806.30 0
806.36 0
806.43 0
806.49 0
806.56 0
806.62 0
806.69 0
806.75 0
806.82 0
806.88 0
806.95 0
807.01 0
807.08 0
807.14 0
807.21 0
807.27 0
807.34 0
807.40 0
807.47 0
807.53 0
807.60 0
807.66 0
807.73 0
807.79 0
807.86 0
807.92 0
807.99 0
808.05 0
808.12 0
808.18 0
808.25 0
808.31 0
808.38 0
808.44 0
808.51 0
808.57 0
808.64 0
808.70 0
808.77 1
808.83 1
808.90 1
808.96 1
809.03 1
809.09 1
809.16 1
809.22 0
809.29 0
809.35 0
809.42 0
809.48 0
809.55 0
809.61 0
809.68 0
809.74 0
809.81 0
809.88 0
809.94 0
810.01 0
810.07 0
810.14 0
810.20 0
810.27 0
810.33 0
810.40 0
810.46 0
810.53 0
810.59 0
810.66 0
810.72 0
810.79 0
810.85 0
810.92 0
810.98 0
811.05 0
811.11 0
811.18 0
811.24 0
811.31 0
811.37 0
811.44 0
811.51 0
811.57 0
811.64 0
811.70 0
811.77 0
811.83 0
811.90 0
811.96 0
812.03 0
812.09 0
812.16 0
812.22 0
812.29 0
812.35 0
812.42 0
812.48 0
812.55 0
812.61 0
812.68 0
812.75 0
812.81 0
812.88 0
812.94 0
813.01 0
813.07 0
813.14 0
813.20 0
813.27 0
813.33 0
813.40 0
813.46 0
813.53 0
813.59 0
813.66 0
813.72 0
813.79 0
813.86 0
813.92 0
813.99 0
814.05 0
814.12 0
814.18 0
814.25 0
814.31 0
814.38 0
814.44 0
814.51 0
814.57 0
814.64 0
814.70 0
814.77 0
814.84 0
814.90 0
814.97 0
815.03 0
815.10 0
815.16 0
815.23 0
815.29 0
815.36 0
815.42 0
815.49 0
815.55 0
815.62 0
815.69 0
815.75 0
815.82 0
815.88 0
815.95 0
816.01 0
816.08 0
816.14 0
816.21 0
816.27 0
816.34 0
816.40 0
816.47 0
816.54 0
816.60 0
816.67 1
816.73 1
816.80 1
816.86 1
816.93 1
816.99 1
817.06 0
817.12 0
817.19 0
817.26 0
817.32 0
817.39 0
817.45 0
817.52 0
817.58 0
817.65 0
817.71 0
817.78 0
817.84 0
817.91 0
817.98 0
818.04 0
818.11 0
818.17 0
818.24 0
818.30 0
818.37 0
818.43 0
818.50 0
818.57 0
818.63 0
818.70 0
818.76 0
818.83 0
818.89 0
818.96 0
819.02 0
819.09 0
819.16 0
819.22 0
819.29 0
819.35 0
819.42 0
819.48 0
819.55 0
819.61 0
819.68 0
819.75 0
819.81 0
819.88 0
819.94 0
820.01 0
820.07 0
820.14 0
820.20 0
820.27 0
820.34 0
820.40 0
820.47 0
820.53 0
820.60 0
820.66 0
820.73 0
820.79 0
820.86 0
820.93 0
820.99 0
821.06 0
821.12 0
821.19 0
821.25 0
821.32 0
821.38 0
821.45 0
821.52 0
821.58 0
821.65 0
821.71 0
821.78 0
821.84 0
821.91 0
821.98 0
822.04 0
822.11 0
822.17 0
822.24 0
822.30 0
822.37 0
822.44 0
822.50 0
822.57 0
822.63 0
822.70 0
822.76 0
822.83 0
822.90 0
822.96 0
823.03 0
823.09 0
823.16 0
823.22 0
823.29 0
823.35 0
823.42 0
823.49 0
823.55 0
823.62 0
823.68 0
823.75 0
823.81 0
823.88 0
823.95 0
824.01 0
824.08 0
824.14 0
824.21 0
824.28 0
824.34 0
824.41 0
824.47 0
824.54 0
824.60 0
824.67 0
824.74 0
824.80 0
824.87 0
824.93 0
825.00 0
825.06 0
825.13 0
825.20 0
825.26 0
825.33 0
825.39 0
825.46 0
825.52 0
825.59 0
825.66 0
825.72 0
825.79 0
825.85 0
825.92 0
825.99 0
826.05 0
826.12 0
826.18 0
826.25 0
826.31 0
826.38 0
826.45 0
826.51 0
826.58 0
826.64 0
826.71 0
826.78 0
826.84 0
826.91 0
826.97 0
827.04 0
827.10 0
827.17 0
827.24 0
827.30 0
827.37 0
827.43 0
827.50 0
827.57 0
827.63 0
827.70 0
827.76 0
827.83 0
827.89 0
827.96 0
828.03 0
828.09 0
828.16 0
828.22 0
828.29 0
828.36 0
828.42 0
828.49 0
828.55 0
828.62 0
828.69 0
828.75 0
828.82 0
828.88 0
828.95 0
829.02 0
829.08 0
829.15 0
829.21 0
829.28 0
829.35 0
829.41 0
829.48 0
829.54 0
829.61 0
829.67 0
829.74 0
829.81 0
829.87 0
829.94 0
830.00 0
830.07 0
830.14 0
830.20 0
830.27 0
830.33 0
830.40 0
830.47 0
830.53 0
830.60 0
830.66 0
830.73 0
830.80 0
830.86 0
830.93 0
830.99 0
831.06 0
831.13 0
831.19 0
831.26 0
831.32 0
831.39 0
831.46 0
831.52 0
831.59 0
831.65 0
831.72 0
831.79 0
831.85 0
831.92 0
831.99 0
832.05 0
832.12 0
832.18 0
832.25 0
832.32 0
832.38 0
832.45 0
832.51 0
832.58 0
832.65 0
832.71 0
832.78 0
832.84 0
832.91 0
832.98 0
833.04 0
833.11 0
833.17 0
833.24 0
833.31 0
833.37 0
833.44 0
833.50 0
833.57 0
833.64 0
833.70 0
833.77 0
833.84 0
833.90 0
833.97 0
834.03 0
834.10 0
834.17 0
834.23 0
834.30 0
834.36 0
834.43 0
834.50 0
834.56 0
834.63 0
834.70 0
834.76 0
834.83 0
834.89 0
834.96 0
835.03 0
835.09 0
835.16 0
835.22 0
835.29 0
835.36 0
835.42 0
835.49 0
835.56 0
835.62 0
835.69 0
835.75 0
835.82 0
835.89 0
835.95 0
836.02 0
836.09 0
836.15 0
836.22 0
836.28 0
836.35 0
836.42 0
836.48 0
836.55 0
836.61 0
836.68 0
836.75 0
836.81 0
836.88 0
836.95 0
837.01 0
837.08 0
837.14 0
837.21 0
837.28 0
837.34 0
837.41 0
837.48 0
837.54 0
837.61 0
837.67 0
837.74 0
837.81 0
837.87 0
837.94 0
838.01 0
838.07 0
838.14 0
838.21 0
838.27 0
838.34 0
838.40 0
838.47 0
838.54 0
838.60 0
838.67 0
838.74 0
838.80 0
838.87 0
838.93 0
839.00 0
839.07 0
839.13 0
839.20 0
839.27 0
839.33 0
839.40 0
839.47 0
839.53 0
839.60 0
839.66 0
839.73 0
839.80 0
839.86 0
839.93 0
840.00 0
840.06 0
840.13 0
840.20 0
840.26 0
840.33 0
840.39 0
840.46 0
840.53 0
840.59 0
840.66 0
840.73 0
840.79 0
840.86 0
840.93 0
840.99 0
841.06 0
841.12 0
841.19 0
841.26 0
841.32 0
841.39 0
841.46 0
841.52 0
841.59 0
841.66 0
841.72 0
841.79 0
841.86 0
841.92 0
841.99 0
842.05 0
842.12 0
842.19 0
842.25 0
842.32 0
842.39 0
842.45 0
842.52 0
842.59 0
842.65 0
842.72 0
842.79 0
842.85 0
842.92 0
842.99 0
843.05 0
843.12 0
843.18 0
843.25 0
843.32 0
843.38 0
843.45 0
843.52 0
843.58 0
843.65 0
843.72 0
843.78 0
843.85 0
843.92 0
843.98 0
844.05 0
844.12 0
844.18 0
844.25 0
844.32 0
844.38 0
844.45 0
844.52 0
844.58 0
844.65 0
844.71 0
844.78 0
844.85 0
844.91 0
844.98 0
845.05 0
845.11 0
845.18 0
845.25 0
845.31 0
845.38 0
845.45 0
845.51 0
845.58 0
845.65 0
845.71 0
845.78 0
845.85 0
845.91 0
845.98 0
846.05 0
846.11 0
846.18 0
846.25 0
846.31 0
846.38 0
846.45 0
846.51 0
846.58 0
846.65 0
846.71 0
846.78 0
846.85 0
846.91 0
846.98 0
847.05 0
847.11 0
847.18 0
847.25 0
847.31 0
847.38 0
847.45 0
847.51 0
847.58 0
847.65 0
847.71 0
847.78 0
847.85 0
847.91 0
847.98 0
848.05 0
848.11 0
848.18 0
848.25 0
848.31 0
848.38 0
848.45 0
848.51 0
848.58 0
848.65 0
848.71 0
848.78 0
848.85 0
848.91 0
848.98 0
849.05 0
849.11 0
849.18 0
849.25 0
849.31 0
849.38 0
849.45 0
849.51 0
849.58 0
849.65 0
849.71 0
849.78 0
849.85 0
849.91 0
849.98 0
850.05 0
850.11 0
850.18 0
850.25 0
850.31 0
850.38 0
850.45 0
850.52 0
850.58 0
850.65 0
850.72 0
850.78 0
850.85 0
850.92 0
850.98 0
851.05 0
851.12 0
851.18 0
851.25 0
851.32 0
851.38 0
851.45 0
851.52 0
851.58 0
851.65 0
851.72 0
851.78 0
851.85 0
851.92 0
851.98 0
852.05 0
852.12 0
852.19 0
852.25 0
852.32 0
852.39 0
852.45 0
852.52 0
852.59 0
852.65 0
852.72 0
852.79 0
852.85 0
852.92 0
852.99 0
853.05 0
853.12 0
853.19 0
853.26 0
853.32 0
853.39 0
853.46 0
853.52 0
853.59 0
853.66 0
853.72 0
853.79 0
853.86 0
853.92 0
853.99 0
854.06 0
854.13 0
854.19 0
854.26 0
854.33 0
854.39 0
854.46 0
854.53 0
854.59 0
854.66 0
854.73 0
854.79 0
854.86 0
854.93 0
855.00 0
855.06 0
855.13 0
855.20 0
855.26 0
855.33 0
855.40 0
855.46 0
855.53 0
855.60 0
855.67 0
855.73 0
855.80 0
855.87 0
855.93 0
856.00 0
856.07 0
856.13 0
856.20 0
856.27 0
856.34 0
856.40 0
856.47 0
856.54 0
856.60 0
856.67 0
856.74 0
856.80 0
856.87 0
856.94 0
857.01 0
857.07 0
857.14 0
857.21 0
857.27 0
857.34 0
857.41 0
857.47 0
857.54 0
857.61 0
857.68 0
857.74 0
857.81 0
857.88 0
857.94 0
858.01 0
858.08 0
858.15 0
858.21 0
858.28 0
858.35 0
858.41 0
858.48 0
858.55 0
858.61 0
858.68 0
858.75 0
858.82 0
858.88 0
858.95 0
859.02 0
859.08 0
859.15 0
859.22 0
859.29 0
859.35 0
859.42 0
859.49 0
859.55 0
859.62 0
859.69 0
859.76 0
859.82 0
859.89 0
859.96 0
860.02 0
860.09 0
860.16 0
860.23 0
860.29 0
860.36 0
860.43 0
860.49 0
860.56 0
860.63 0
860.70 0
860.76 0
860.83 0
860.90 0
860.96 0
861.03 0
861.10 0
861.17 0
861.23 0
861.30 0
861.37 0
861.44 0
861.50 0
861.57 0
861.64 0
861.70 0
861.77 0
861.84 0
861.91 0
861.97 0
862.04 0
862.11 0
862.17 0
862.24 0
862.31 0
862.38 0
862.44 0
862.51 0
862.58 0
862.65 0
862.71 0
862.78 0
862.85 0
862.91 0
862.98 0
863.05 0
863.12 0
863.18 0
863.25 0
863.32 0
863.39 0
863.45 0
863.52 0
863.59 0
863.65 0
863.72 0
863.79 0
863.86 0
863.92 0
863.99 0
864.06 0
864.13 0
864.19 0
864.26 0
864.33 0
864.40 0
864.46 0
864.53 0
864.60 0
864.66 0
864.73 0
864.80 0
864.87 0
864.93 0
865.00 0
865.07 0
865.14 0
865.20 0
865.27 0
865.34 0
865.41 0
865.47 0
865.54 0
865.61 0
865.67 0
865.74 0
865.81 0
865.88 0
865.94 0
866.01 0
866.08 0
866.15 0
866.21 0
866.28 0
866.35 0
866.42 0
866.48 0
866.55 0
866.62 0
866.69 0
866.75 0
866.82 0
866.89 0
866.96 0
867.02 0
867.09 0
867.16 0
867.23 0
867.29 0
867.36 0
867.43 0
867.49 0
867.56 0
867.63 0
867.70 0
867.76 0
867.83 0
867.90 0
867.97 0
868.03 0
868.10 0
868.17 0
868.24 0
868.30 0
868.37 0
868.44 0
868.51 0
868.57 0
868.64 0
868.71 0
868.78 0
868.84 0
868.91 0
868.98 0
869.05 0
869.11 0
869.18 0
869.25 0
869.32 0
869.38 0
869.45 0
869.52 0
869.59 0
869.65 0
869.72 0
869.79 0
869.86 0
869.92 0
869.99 0
870.06 0
870.13 0
870.19 0
870.26 0
870.33 0
870.40 0
870.47 0
870.53 0
870.60 0
870.67 0
870.74 0
870.80 0
870.87 0
870.94 0
871.01 0
871.07 0
871.14 0
871.21 0
871.28 0
871.34 0
871.41 0
871.48 0
871.55 0
871.61 0
871.68 0
871.75 0
871.82 0
871.88 0
871.95 0
872.02 0
872.09 0
872.15 0
872.22 0
872.29 0
872.36 0
872.43 0
872.49 0
872.56 0
872.63 0
872.70 0
872.76 0
872.83 0
872.90 0
872.97 0
873.03 0
873.10 0
873.17 0
873.24 0
873.30 0
873.37 0
873.44 0
873.51 0
873.58 0
873.64 0
873.71 0
873.78 0
873.85 0
873.91 0
873.98 0
874.05 0
874.12 0
874.18 0
874.25 0
874.32 0
874.39 0
874.46 0
874.52 0
874.59 0
874.66 0
874.73 0
874.79 0
874.86 0
874.93 0
875.00 0
875.07 0
875.13 0
875.20 0
875.27 0
875.34 0
875.40 0
875.47 0
875.54 0
875.61 0
875.68 0
875.74 0
875.81 0
875.88 0
875.95 0
876.01 0
876.08 0
876.15 0
876.22 0
876.29 0
876.35 0
876.42 0
876.49 0
876.56 0
876.62 0
876.69 0
876.76 0
876.83 0
876.90 0
876.96 0
877.03 0
877.10 0
877.17 0
877.23 0
877.30 0
877.37 0
877.44 0
877.51 0
877.57 0
877.64 0
877.71 0
877.78 0
877.84 0
877.91 0
877.98 0
878.05 0
878.12 0
878.18 0
878.25 0
878.32 0
878.39 0
878.46 0
878.52 0
878.59 0
878.66 0
878.73 0
878.79 0
878.86 0
878.93 0
879.00 0
879.07 0
879.13 0
879.20 0
879.27 0
879.34 0
879.41 0
879.47 0
879.54 0
879.61 0
879.68 0
879.75 0
879.81 0
879.88 0
879.95 0
880.02 0
880.09 0
880.15 0
880.22 0
880.29 0
880.36 0
880.42 0
880.49 0
880.56 0
880.63 0
880.70 0
880.76 0
880.83 0
880.90 0
880.97 0
881.04 0
881.10 0
881.17 0
881.24 0
881.31 0
881.38 0
881.44 0
881.51 0
881.58 0
881.65 0
881.72 0
881.78 0
881.85 0
881.92 0
881.99 0
882.06 0
882.12 0
882.19 0
882.26 0
882.33 0
882.40 0
882.46 0
882.53 0
882.60 0
882.67 0
882.74 0
882.80 0
882.87 0
882.94 0
883.01 0
883.08 0
883.14 0
883.21 0
883.28 0
883.35 0
883.42 0
883.49 0
883.55 0
883.62 0
883.69 0
883.76 0
883.83 0
883.89 0
883.96 0
884.03 0
884.10 0
884.17 0
884.23 0
884.30 0
884.37 0
884.44 0
884.51 0
884.57 0
884.64 0
884.71 0
884.78 0
884.85 0
884.92 0
884.98 0
885.05 0
885.12 0
885.19 0
885.26 0
885.32 0
885.39 0
885.46 0
885.53 0
885.60 0
885.66 0
885.73 0
885.80 0
885.87 0
885.94 0
886.01 0
886.07 0
886.14 0
886.21 0
886.28 0
886.35 0
886.41 0
886.48 0
886.55 0
886.62 0
886.69 0
886.76 0
886.82 0
886.89 0
886.96 0
887.03 0
887.10 0
887.16 0
887.23 0
887.30 0
887.37 0
887.44 0
887.51 0
887.57 0
887.64 0
887.71 0
887.78 0
887.85 0
887.91 0
887.98 0
888.05 0
888.12 0
888.19 0
888.26 0
888.32 0
888.39 0
888.46 0
888.53 0
888.60 0
888.67 0
888.73 0
888.80 0
888.87 0
888.94 0
889.01 0
889.08 0
889.14 0
889.21 0
889.28 0
889.35 0
889.42 0
889.49 0
889.55 0
889.62 0
889.69 0
889.76 0
889.83 0
889.89 0
889.96 0
890.03 0
890.10 0
890.17 0
890.24 0
890.30 0
890.37 0
890.44 0
890.51 0
890.58 0
890.65 0
890.71 0
890.78 0
890.85 0
890.92 0
890.99 0
891.06 0
891.12 0
891.19 0
891.26 0
891.33 0
891.40 0
891.47 0
891.54 0
891.60 0
891.67 0
891.74 0
891.81 0
891.88 0
891.95 0
892.01 0
892.08 0
892.15 0
892.22 0
892.29 0
892.36 0
892.42 0
892.49 0
892.56 0
892.63 0
892.70 0
892.77 0
892.83 0
892.90 0
892.97 0
893.04 0
893.11 0
893.18 0
893.25 0
893.31 0
893.38 0
893.45 0
893.52 0
893.59 0
893.66 0
893.72 0
893.79 0
893.86 0
893.93 0
894.00 0
894.07 0
894.14 0
894.20 0
894.27 0
894.34 0
894.41 0
894.48 0
894.55 0
894.61 0
894.68 0
894.75 0
894.82 0
894.89 0
894.96 0
895.03 0
895.09 0
895.16 0
895.23 0
895.30 0
895.37 0
895.44 0
895.51 0
895.57 0
895.64 0
895.71 0
895.78 0
895.85 0
895.92 0
895.99 0
896.05 0
896.12 0
896.19 0
896.26 0
896.33 0
896.40 0
896.46 0
896.53 0
896.60 0
896.67 0
896.74 0
896.81 0
896.88 0
896.94 0
897.01 0
897.08 0
897.15 0
897.22 0
897.29 0
897.36 0
897.43 0
897.49 0
897.56 0
897.63 0
897.70 0
897.77 0
897.84 0
897.91 0
897.97 0
898.04 0
898.11 0
898.18 0
898.25 0
898.32 0
898.39 0
898.45 0
898.52 0
898.59 0
898.66 0
898.73 0
898.80 0
898.87 0
898.93 0
899.00 0
899.07 0
899.14 0
899.21 0
899.28 0
899.35 0
899.42 0
899.48 0
899.55 0
899.62 0
899.69 0
899.76 0
899.83 0
899.90 0
899.97 0
900.03 0
900.10 0
900.17 0
900.24 0
900.31 0
900.38 0
900.45 0
900.51 0
900.58 0
900.65 0
900.72 0
900.79 0
900.86 0
900.93 0
901.00 0
901.06 0
901.13 0
901.20 0
901.27 0
901.34 0
901.41 0
901.48 0
901.55 0
901.61 0
901.68 0
901.75 0
901.82 0
901.89 0
901.96 0
902.03 0
902.10 0
902.16 0
902.23 0
902.30 0
902.37 0
902.44 0
902.51 0
902.58 0
902.65 0
902.72 0
902.78 0
902.85 0
902.92 0
902.99 0
903.06 0
903.13 0
903.20 0
903.27 0
903.33 0
903.40 0
903.47 0
903.54 0
903.61 0
903.68 0
903.75 0
903.82 0
903.89 0
903.95 0
904.02 0
904.09 0
904.16 0
904.23 0
904.30 0
904.37 0
904.44 0
904.50 0
904.57 0
904.64 0
904.71 0
904.78 0
904.85 0
904.92 0
904.99 0
905.06 0
905.12 0
905.19 0
905.26 0
905.33 0
905.40 0
905.47 0
905.54 0
905.61 0
905.68 0
905.74 0
905.81 0
905.88 0
905.95 0
906.02 0
906.09 0
906.16 0
906.23 0
906.30 0
906.37 0
906.43 0
906.50 0
906.57 0
906.64 0
906.71 0
906.78 0
906.85 0
906.92 0
906.99 0
907.05 0
907.12 0
907.19 0
907.26 0
907.33 0
907.40 0
907.47 0
907.54 0
907.61 0
907.68 0
907.74 0
907.81 0
907.88 0
907.95 0
908.02 0
908.09 0
908.16 0
908.23 0
908.30 0
908.37 0
908.43 0
908.50 0
908.57 0
908.64 0
908.71 0
908.78 0
908.85 0
908.92 0
908.99 0
909.06 0
909.13 0
909.19 0
909.26 0
909.33 0
909.40 0
909.47 0
909.54 0
909.61 0
909.68 0
909.75 0
909.82 0
909.88 0
909.95 0
910.02 0
910.09 0
910.16 0
910.23 0
910.30 0
910.37 0
910.44 0
910.51 0
910.58 0
910.64 0
910.71 0
910.78 0
910.85 0
910.92 0
910.99 0
911.06 0
911.13 0
911.20 0
911.27 0
911.34 0
911.41 0
911.47 0
911.54 0
911.61 0
911.68 0
911.75 0
911.82 0
911.89 0
911.96 0
912.03 0
912.10 0
912.17 0
912.23 0
912.30 0
912.37 0
912.44 0
912.51 0
912.58 0
912.65 0
912.72 0
912.79 0
912.86 0
912.93 0
913.00 0
913.06 0
913.13 0
913.20 0
913.27 0
913.34 0
913.41 0
913.48 0
913.55 0
913.62 0
913.69 0
913.76 0
913.83 0
913.90 0
913.96 0
914.03 0
914.10 0
914.17 0
914.24 0
914.31 0
914.38 0
914.45 0
914.52 0
914.59 0
914.66 0
914.73 0
914.80 0
914.86 0
914.93 0
915.00 0
915.07 0
915.14 0
915.21 0
915.28 0
915.35 0
915.42 0
915.49 0
915.56 0
915.63 0
915.70 0
915.77 0
915.83 0
915.90 0
915.97 0
916.04 0
916.11 0
916.18 0
916.25 0
916.32 0
916.39 0
916.46 0
916.53 0
916.60 0
916.67 0
916.74 0
916.81 0
916.87 0
916.94 0
917.01 0
917.08 0
917.15 0
917.22 0
917.29 0
917.36 0
917.43 0
917.50 0
917.57 0
917.64 0
917.71 0
917.78 0
917.85 0
917.92 0
917.98 0
918.05 0
918.12 0
918.19 0
918.26 0
918.33 0
918.40 0
918.47 0
918.54 0
918.61 0
918.68 0
918.75 0
918.82 0
918.89 0
918.96 0
919.03 0
919.09 0
919.16 0
919.23 0
919.30 0
919.37 0
919.44 0
919.51 0
919.58 0
919.65 0
919.72 0
919.79 0
919.86 0
919.93 0
920.00 0
920.07 0
920.14 0
920.21 0
920.28 0
920.35 0
920.41 0
920.48 0
920.55 0
920.62 0
920.69 0
920.76 0
920.83 0
920.90 0
920.97 0
921.04 0
921.11 0
921.18 0
921.25 0
921.32 0
921.39 0
921.46 0
921.53 0
921.60 0
921.67 0
921.74 0
921.80 0
921.87 0
921.94 0
922.01 0
922.08 0
922.15 0
922.22 0
922.29 0
922.36 0
922.43 0
922.50 0
922.57 0
922.64 0
922.71 0
922.78 0
922.85 0
922.92 0
922.99 0
923.06 0
923.13 0
923.20 0
923.27 0
923.33 0
923.40 0
923.47 0
923.54 0
923.61 0
923.68 0
923.75 0
923.82 0
923.89 0
923.96 0
924.03 0
924.10 0
924.17 0
924.24 0
924.31 0
924.38 0
924.45 0
924.52 0
924.59 0
924.66 0
924.73 0
924.80 0
924.87 0
924.94 0
925.01 0
925.08 0
925.14 0
925.21 0
925.28 0
925.35 0
925.42 0
925.49 0
925.56 0
925.63 0
925.70 0
925.77 0
925.84 0
925.91 0
925.98 0
926.05 0
926.12 0
926.19 0
926.26 0
926.33 0
926.40 0
926.47 0
926.54 0
926.61 0
926.68 0
926.75 0
926.82 0
926.89 0
926.96 0
927.03 0
927.10 0
927.17 0
927.24 0
927.31 0
927.38 0
927.44 0
927.51 0
927.58 0
927.65 0
927.72 0
927.79 0
927.86 0
927.93 0
928.00 0
928.07 0
928.14 0
928.21 0
928.28 0
928.35 0
928.42 0
928.49 0
928.56 0
928.63 0
928.70 0
928.77 0
928.84 0
928.91 0
928.98 0
929.05 0
929.12 0
929.19 0
929.26 0
929.33 0
929.40 0
929.47 0
929.54 0
929.61 0
929.68 0
929.75 0
929.82 0
929.89 0
929.96 0
930.03 0
930.10 0
930.17 0
930.24 0
930.31 0
930.38 0
930.45 0
930.52 0
930.59 0
930.66 0
930.73 0
930.80 0
930.87 0
930.94 0
931.00 0
931.07 0
931.14 0
931.21 0
931.28 0
931.35 0
931.42 0
931.49 0
931.56 0
931.63 0
931.70 0
931.77 0
931.84 0
931.91 0
931.98 0
932.05 0
932.12 0
932.19 0
932.26 0
932.33 0
932.40 0
932.47 0
932.54 0
932.61 0
932.68 0
932.75 0
932.82 0
932.89 0
932.96 0
933.03 0
933.10 0
933.17 0
933.24 0
933.31 0
933.38 0
933.45 0
933.52 0
933.59 0
933.66 0
933.73 0
933.80 0
933.87 0
933.94 0
934.01 0
934.08 0
934.15 0
934.22 0
934.29 0
934.36 0
934.43 0
934.50 0
934.57 0
934.64 0
934.71 0
934.78 0
934.85 0
934.92 0
934.99 0
935.06 0
935.13 0
935.20 0
935.27 0
935.34 0
935.41 0
935.48 0
935.55 0
935.62 0
935.69 0
935.76 0
935.83 0
935.90 0
935.97 0
936.04 0
936.11 0
936.18 0
936.25 0
936.32 0
936.39 0
936.46 0
936.53 0
936.60 0
936.67 0
936.74 0
936.81 0
936.88 0
936.95 0
937.02 0
937.09 0
937.16 0
937.23 0
937.30 0
937.37 0
937.44 0
937.51 0
937.58 0
937.65 0
937.72 0
937.79 0
937.87 0
937.94 0
938.01 0
938.08 0
938.15 0
938.22 0
938.29 0
938.36 0
938.43 0
938.50 0
938.57 0
938.64 0
938.71 0
938.78 0
938.85 0
938.92 0
938.99 0
939.06 0
939.13 0
939.20 0
939.27 0
939.34 0
939.41 0
939.48 0
939.55 0
939.62 0
939.69 0
939.76 0
939.83 0
939.90 0
939.97 0
940.04 0
940.11 0
940.18 0
940.25 0
940.32 0
940.39 0
940.46 0
940.53 0
940.60 0
940.67 0
940.74 0
940.81 0
940.88 0
940.95 0
941.02 0
941.09 0
941.16 0
941.23 0
941.30 0
941.37 0
941.45 0
941.52 0
941.59 0
941.66 0
941.73 0
941.80 0
941.87 0
941.94 0
942.01 0
942.08 0
942.15 0
942.22 0
942.29 0
942.36 0
942.43 0
942.50 0
942.57 0
942.64 0
942.71 0
942.78 0
942.85 0
942.92 0
942.99 0
943.06 0
943.13 0
943.20 0
943.27 0
943.34 0
943.41 0
943.48 0
943.55 0
943.62 0
943.69 0
943.77 0
943.84 0
943.91 0
943.98 0
944.05 0
944.12 0
944.19 0
944.26 0
944.33 0
944.40 0
944.47 0
944.54 0
944.61 0
944.68 0
944.75 0
944.82 0
944.89 0
944.96 0
945.03 0
945.10 0
945.17 0
945.24 0
945.31 0
945.38 0
945.45 0
945.52 0
945.60 0
945.67 0
945.74 0
945.81 0
945.88 0
945.95 0
946.02 0
946.09 0
946.16 0
946.23 0
946.30 0
946.37 0
946.44 0
946.51 0
946.58 0
946.65 0
946.72 0
946.79 0
946.86 0
946.93 0
947.00 0
947.07 0
947.15 0
947.22 0
947.29 0
947.36 0
947.43 0
947.50 0
947.57 0
947.64 0
947.71 0
947.78 0
947.85 0
947.92 0
947.99 0
948.06 0
948.13 0
948.20 0
948.27 0
948.34 0
948.41 0
948.48 0
948.56 0
948.63 0
948.70 0
948.77 0
948.84 0
948.91 0
948.98 0
949.05 0
949.12 0
949.19 0
949.26 0
949.33 0
949.40 0
949.47 0
949.54 0
949.61 0
949.68 0
949.75 0
949.83 0
949.90 0
949.97 0
950.04 0
950.11 0
950.18 0
950.25 0
950.32 0
950.39 0
950.46 0
950.53 0
950.60 0
950.67 0
950.74 0
950.81 0
950.88 0
950.95 0
951.03 0
951.10 0
951.17 0
951.24 0
951.31 0
951.38 0
951.45 0
951.52 0
951.59 0
951.66 0
951.73 0
951.80 0
951.87 0
951.94 0
952.01 0
952.08 0
952.16 0
952.23 0
952.30 0
952.37 0
952.44 0
952.51 0
952.58 0
952.65 1
952.72 1
952.79 1
952.86 1
952.93 1
953.00 2
953.07 2
953.15 2
953.22 2
953.29 2
953.36 2
953.43 2
953.50 2
953.57 2
953.64 2
953.71 2
953.78 2
953.85 2
953.92 2
953.99 2
954.06 2
954.14 2
954.21 2
954.28 2
954.35 2
954.42 2
954.49 2
954.56 2
954.63 2
954.70 2
954.77 2
954.84 2
954.91 2
954.98 2
955.06 2
955.13 2
955.20 1
955.27 1
955.34 1
955.41 1
955.48 1
955.55 1
955.62 1
955.69 1
955.76 1
955.83 1
955.90 1
955.98 1
956.05 1
956.12 0
956.19 0
956.26 0
956.33 0
956.40 0
956.47 0
956.54 0
956.61 0
956.68 0
956.75 0
956.83 0
956.90 0
956.97 0
957.04 0
957.11 0
957.18 0
957.25 0
957.32 0
957.39 0
957.46 0
957.53 0
957.60 0
957.68 0
957.75 0
957.82 0
957.89 0
957.96 0
958.03 0
958.10 0
958.17 0
958.24 0
958.31 0
958.38 0
958.46 0
958.53 0
958.60 0
958.67 0
958.74 0
958.81 0
958.88 0
958.95 0
959.02 0
959.09 0
959.16 0
959.24 0
959.31 0
959.38 0
959.45 0
959.52 0
959.59 0
959.66 0
959.73 0
959.80 0
959.87 0
959.94 0
960.02 0
960.09 0
960.16 0
960.23 0
960.30 0
960.37 0
960.44 0
960.51 0
960.58 0
960.65 0
960.73 0
960.80 0
960.87 0
960.94 0
961.01 0
961.08 0
961.15 0
961.22 0
961.29 0
961.36 0
961.44 0
961.51 0
961.58 0
961.65 0
961.72 0
961.79 0
961.86 0
961.93 0
962.00 0
962.07 0
962.15 0
962.22 0
962.29 0
962.36 0
962.43 0
962.50 0
962.57 0
962.64 0
962.71 0
962.78 0
962.86 0
962.93 0
963.00 0
963.07 0
963.14 0
963.21 0
963.28 0
963.35 0
963.42 0
963.50 0
963.57 0
963.64 0
963.71 0
963.78 0
963.85 0
963.92 0
963.99 0
964.06 0
964.14 0
964.21 0
964.28 0
964.35 0
964.42 0
964.49 0
964.56 0
964.63 0
964.70 0
964.78 0
964.85 0
964.92 0
964.99 0
965.06 0
965.13 0
965.20 0
965.27 0
965.34 0
965.42 0
965.49 0
965.56 0
965.63 0
965.70 0
965.77 0
965.84 0
965.91 0
965.98 0
966.06 0
966.13 0
966.20 0
966.27 0
966.34 0
966.41 0
966.48 0
966.55 0
966.63 0
966.70 0
966.77 0
966.84 0
966.91 0
966.98 0
967.05 0
967.12 0
967.20 0
967.27 0
967.34 0
967.41 0
967.48 0
967.55 0
967.62 0
967.69 0
967.77 0
967.84 0
967.91 0
967.98 0
968.05 0
968.12 0
968.19 0
968.26 0
968.34 0
968.41 0
968.48 0
968.55 0
968.62 0
968.69 0
968.76 0
968.83 0
968.91 0
968.98 0
969.05 0
969.12 0
969.19 0
969.26 0
969.33 0
969.40 0
969.48 0
969.55 0
969.62 0
969.69 0
969.76 0
969.83 0
969.90 0
969.97 0
970.05 0
970.12 0
970.19 0
970.26 0
970.33 0
970.40 0
970.47 0
970.55 0
970.62 0
970.69 0
970.76 0
970.83 0
970.90 0
970.97 0
971.04 0
971.12 0
971.19 0
971.26 0
971.33 0
971.40 0
971.47 0
971.54 0
971.62 0
971.69 0
971.76 0
971.83 0
971.90 0
971.97 0
972.04 0
972.12 0
972.19 0
972.26 0
972.33 0
972.40 0
972.47 0
972.54 0
972.62 0
972.69 0
972.76 0
972.83 0
972.90 0
972.97 0
973.04 0
973.12 0
973.19 0
973.26 0
973.33 0
973.40 0
973.47 0
973.54 0
973.62 0
973.69 0
973.76 0
973.83 0
973.90 0
973.97 0
974.04 0
974.12 0
974.19 0
974.26 0
974.33 0
974.40 0
974.47 0
974.54 0
974.62 0
974.69 0
974.76 0
974.83 0
974.90 0
974.97 0
975.05 0
975.12 0
975.19 0
975.26 0
975.33 0
975.40 0
975.47 0
975.55 0
975.62 0
975.69 0
975.76 1
975.83 1
975.90 1
975.98 1
976.05 1
976.12 1
976.19 0
976.26 0
976.33 0
976.40 0
976.48 0
976.55 0
976.62 0
976.69 0
976.76 0
976.83 0
976.91 0
976.98 0
977.05 0
977.12 0
977.19 0
977.26 0
977.33 0
977.41 0
977.48 0
977.55 0
977.62 0
977.69 0
977.76 0
977.84 0
977.91 0
977.98 0
978.05 0
978.12 0
978.19 0
978.27 0
978.34 0
978.41 0
978.48 0
978.55 0
978.62 0
978.70 0
978.77 0
978.84 1
978.91 1
978.98 1
979.05 1
979.13 1
979.20 1
979.27 1
979.34 1
979.41 0
979.48 0
979.56 0
979.63 0
979.70 0
979.77 0
979.84 0
979.91 0
979.99 0
980.06 0
980.13 0
980.20 0
980.27 0
980.34 0
980.42 0
980.49 1
980.56 1
980.63 1
980.70 1
980.77 1
980.85 1
980.92 1
980.99 1
981.06 1
981.13 1
981.20 1
981.28 1
981.35 1
981.42 0
981.49 0
981.56 0
981.64 0
981.71 0
981.78 1
981.85 1
981.92 1
981.99 1
982.07 1
982.14 1
982.21 1
982.28 1
982.35 1
982.42 1
982.50 1
982.57 1
982.64 1
982.71 1
982.78 1
982.86 1
982.93 0
983.00 0
983.07 0
983.14 0
983.21 0
983.29 0
983.36 0
983.43 0
983.50 0
983.57 0
983.65 0
983.72 0
983.79 0
983.86 0
983.93 0
984.00 0
984.08 0
984.15 0
984.22 0
984.29 0
984.36 1
984.44 1
984.51 1
984.58 1
984.65 1
984.72 1
984.79 1
984.87 0
984.94 0
985.01 0
985.08 0
985.15 0
985.23 0
985.30 0
985.37 0
985.44 0
985.51 0
985.59 1
985.66 1
985.73 0
985.80 0
985.87 0
985.94 0
986.02 0
986.09 0
986.16 0
986.23 0
986.30 0
986.38 0
986.45 0
986.52 0
986.59 0
986.66 0
986.74 0
986.81 0
986.88 1
986.95 1
987.02 1
987.10 1
987.17 1
987.24 1
987.31 0
987.38 0
987.46 0
987.53 0
987.60 0
987.67 0
987.74 0
987.82 0
987.89 0
987.96 0
988.03 0
988.10 0
988.18 0
988.25 0
988.32 0
988.39 0
988.46 0
988.54 0
988.61 0
988.68 0
988.75 0
988.82 0
988.90 0
988.97 0
989.04 0
989.11 0
989.18 0
989.26 0
989.33 0
989.40 0
989.47 0
989.54 0
989.62 0
989.69 0
989.76 0
989.83 0
989.90 0
989.98 0
990.05 0
990.12 0
990.19 0
990.26 0
990.34 0
990.41 1
990.48 1
990.55 1
990.62 1
990.70 1
990.77 1
990.84 1
990.91 1
990.98 1
991.06 1
991.13 0
991.20 0
991.27 0
991.35 0
991.42 0
991.49 0
991.56 0
991.63 0
991.71 0
991.78 0
991.85 0
991.92 0
991.99 0
992.07 0
992.14 0
992.21 0
992.28 0
992.35 0
992.43 1
992.50 1
992.57 1
992.64 1
992.72 1
992.79 2
992.86 2
992.93 2
993.00 2
993.08 1
993.15 1
993.22 1
993.29 1
993.37 1
993.44 1
993.51 1
993.58 1
993.65 2
993.73 2
993.80 3
993.87 3
993.94 3
994.01 3
994.09 3
994.16 3
994.23 3
994.30 3
994.38 4
994.45 4
994.52 5
994.59 5
994.66 5
994.74 5
994.81 5
994.88 5
994.95 6
995.03 6
995.10 7
995.17 8
995.24 9
995.31 10
995.39 10
995.46 11
995.53 11
995.60 10
995.68 10
995.75 10
995.82 11
995.89 11
995.97 11
996.04 11
996.11 11
996.18 11
996.25 10
996.33 10
996.40 9
996.47 9
996.54 8
996.62 8
996.69 8
996.76 8
996.83 8
996.90 8
996.98 8
997.05 8
997.12 8
997.19 8
997.27 8
997.34 7
997.41 7
997.48 7
997.56 8
997.63 8
997.70 8
997.77 8
997.85 8
997.92 7
997.99 7
998.06 6
998.13 6
998.21 6
998.28 6
998.35 6
998.42 6
998.50 6
998.57 6
998.64 6
998.71 6
998.79 5
998.86 5
998.93 5
999.00 5
999.08 5
999.15 5
999.22 4
999.29 4
999.36 4
999.44 3
999.51 3
999.58 3
999.65 3
999.73 3
999.80 3
999.87 3
999.94 3
1000.02 3
1000.09 3
1000.16 3
1000.23 3
1000.31 3
1000.38 3
1000.45 3
1000.52 3
1000.60 3
1000.67 3
1000.74 3
1000.81 3
1000.89 2
1000.96 2
1001.03 2
1001.10 2
1001.18 1
1001.25 1
1001.32 1
1001.39 1
1001.47 1
1001.54 1
1001.61 1
1001.68 1
1001.76 1
1001.83 1
1001.90 1
1001.97 1
1002.05 1
1002.12 2
1002.19 2
1002.26 2
1002.34 2
1002.41 2
1002.48 1
1002.55 1
1002.63 1
1002.70 1
1002.77 0
1002.84 0
1002.92 0
1002.99 0
1003.06 0
1003.13 0
1003.21 0
1003.28 0
1003.35 0
1003.42 0
1003.50 0
1003.57 0
1003.64 0
1003.71 0
1003.79 0
1003.86 1
1003.93 1
1004.00 1
1004.08 1
1004.15 1
1004.22 1
1004.29 1
1004.37 1
1004.44 1
1004.51 1
1004.58 1
1004.66 1
1004.73 1
1004.80 1
1004.87 1
1004.95 1
1005.02 1
1005.09 1
1005.16 1
1005.24 1
1005.31 1
1005.38 1
1005.46 1
1005.53 1
1005.60 1
1005.67 1
1005.75 1
1005.82 1
1005.89 2
1005.96 2
1006.04 2
1006.11 3
1006.18 3
1006.25 3
1006.33 3
1006.40 3
1006.47 3
1006.54 3
1006.62 3
1006.69 3
1006.76 3
1006.84 3
1006.91 3
1006.98 3
1007.05 4
1007.13 3
1007.20 3
1007.27 3
1007.34 3
1007.42 2
1007.49 2
1007.56 1
1007.64 1
1007.71 1
1007.78 1
1007.85 1
1007.93 1
1008.00 1
1008.07 2
1008.14 2
1008.22 2
1008.29 3
1008.36 3
1008.43 3
1008.51 3
1008.58 3
1008.65 2
1008.73 2
1008.80 2
1008.87 2
1008.94 2
1009.02 2
1009.09 2
1009.16 2
1009.23 2
1009.31 2
1009.38 2
1009.45 2
1009.53 2
1009.60 1
1009.67 1
1009.74 1
1009.82 1
1009.89 1
1009.96 1
1010.04 1
1010.11 1
1010.18 1
1010.25 1
1010.33 1
1010.40 2
1010.47 2
1010.54 2
1010.62 2
1010.69 2
1010.76 1
1010.84 1
1010.91 1
1010.98 1
1011.05 1
1011.13 1
1011.20 1
1011.27 1
1011.35 1
1011.42 1
1011.49 1
1011.56 1
1011.64 1
1011.71 1
1011.78 1
1011.86 2
1011.93 2
1012.00 2
1012.07 2
1012.15 2
1012.22 2
1012.29 2
1012.37 2
1012.44 2
1012.51 2
1012.58 2
1012.66 2
1012.73 1
1012.80 1
1012.88 1
1012.95 1
1013.02 1
1013.09 1
1013.17 1
1013.24 1
1013.31 1
1013.39 1
1013.46 1
1013.53 1
1013.60 1
1013.68 2
1013.75 2
1013.82 2
1013.90 2
1013.97 2
1014.04 2
1014.12 2
1014.19 2
1014.26 3
1014.33 3
1014.41 3
1014.48 3
1014.55 3
1014.63 3
1014.70 3
1014.77 3
1014.84 2
1014.92 2
1014.99 2
1015.06 2
1015.14 2
1015.21 2
1015.28 2
1015.36 2
1015.43 2
1015.50 2
1015.57 2
1015.65 2
1015.72 2
1015.79 2
1015.87 2
1015.94 2
1016.01 3
1016.09 3
1016.16 4
1016.23 4
1016.30 5
1016.38 5
1016.45 5
1016.52 4
1016.60 4
1016.67 4
1016.74 4
1016.82 4
1016.89 4
1016.96 4
1017.03 4
1017.11 4
1017.18 4
1017.25 4
1017.33 4
1017.40 5
1017.47 5
1017.55 5
1017.62 4
1017.69 4
1017.76 4
1017.84 4
1017.91 4
1017.98 4
1018.06 5
1018.13 5
1018.20 6
1018.28 6
1018.35 6
1018.42 6
1018.50 6
1018.57 6
1018.64 6
1018.71 6
1018.79 6
1018.86 7
1018.93 7
1019.01 7
1019.08 8
1019.15 8
1019.23 8
1019.30 8
1019.37 7
1019.45 7
1019.52 6
1019.59 5
1019.67 5
1019.74 5
1019.81 5
1019.88 6
1019.96 6
1020.03 6
1020.10 6
1020.18 6
1020.25 5
1020.32 5
1020.40 5
1020.47 4
1020.54 4
1020.62 5
1020.69 5
1020.76 5
1020.84 5
1020.91 6
1020.98 6
1021.06 6
1021.13 5
1021.20 5
1021.27 5
1021.35 4
1021.42 4
1021.49 4
1021.57 4
1021.64 4
1021.71 4
1021.79 4
1021.86 3
1021.93 3
1022.01 3
1022.08 3
1022.15 2
1022.23 2
1022.30 2
1022.37 3
1022.45 3
1022.52 3
1022.59 3
1022.67 3
1022.74 3
1022.81 3
1022.89 3
1022.96 3
1023.03 2
1023.11 2
1023.18 2
1023.25 2
1023.32 1
1023.40 1
1023.47 1
1023.54 0
1023.62 0
1023.69 0
1023.76 0
1023.84 0
1023.91 0
1023.98 0
1024.06 0
1024.13 0
1024.20 0
1024.28 0
1024.35 0
1024.42 0
1024.50 0
1024.57 0
1024.64 1
1024.72 1
1024.79 1
1024.86 2
1024.94 2
1025.01 2
1025.08 1
1025.16 1
1025.23 1
1025.30 0
1025.38 0
1025.45 0
1025.52 0
1025.60 1
1025.67 1
1025.74 1
1025.82 2
1025.89 2
1025.96 2
1026.04 2
1026.11 2
1026.18 2
1026.26 2
1026.33 2
1026.40 2
1026.48 2
1026.55 2
1026.62 3
1026.70 3
1026.77 4
1026.84 4
1026.92 4
1026.99 4
1027.06 4
1027.14 3
1027.21 3
1027.28 2
1027.36 2
1027.43 2
1027.50 3
1027.58 3
1027.65 4
1027.73 4
1027.80 4
1027.87 4
1027.95 4
1028.02 4
1028.09 4
1028.17 3
1028.24 3
1028.31 3
1028.39 3
1028.46 3
1028.53 3
1028.61 3
1028.68 3
1028.75 4
1028.83 4
1028.90 4
1028.97 4
1029.05 4
1029.12 4
1029.19 3
1029.27 3
1029.34 3
1029.41 3
1029.49 3
1029.56 3
1029.63 3
1029.71 4
1029.78 4
1029.86 5
1029.93 5
1030.00 5
1030.08 5
1030.15 5
1030.22 5
1030.30 5
1030.37 4
1030.44 4
1030.52 4
1030.59 4
1030.66 4
1030.74 4
1030.81 4
1030.88 4
1030.96 4
1031.03 4
1031.11 4
1031.18 4
1031.25 4
1031.33 4
1031.40 4
1031.47 4
1031.55 3
1031.62 3
1031.69 2
1031.77 1
1031.84 1
1031.91 1
1031.99 1
1032.06 1
1032.13 1
1032.21 2
1032.28 3
1032.36 4
1032.43 4
1032.50 5
1032.58 5
1032.65 5
1032.72 5
1032.80 4
1032.87 5
1032.94 5
1033.02 5
1033.09 6
1033.17 7
1033.24 7
1033.31 8
1033.39 7
1033.46 7
1033.53 6
1033.61 6
1033.68 6
1033.75 6
1033.83 6
1033.90 7
1033.98 8
1034.05 9
1034.12 10
1034.20 11
1034.27 11
1034.34 12
1034.42 12
1034.49 12
1034.56 11
1034.64 10
1034.71 9
1034.79 9
1034.86 8
1034.93 7
1035.01 6
1035.08 6
1035.15 6
1035.23 6
1035.30 6
1035.37 6
1035.45 5
1035.52 5
1035.60 4
1035.67 3
1035.74 2
1035.82 2
1035.89 1
1035.96 1
1036.04 2
1036.11 2
1036.19 3
1036.26 3
1036.33 4
1036.41 4
1036.48 4
1036.55 4
1036.63 3
1036.70 3
1036.78 2
1036.85 2
1036.92 2
1037.00 2
1037.07 1
1037.14 1
1037.22 1
1037.29 1
1037.37 1
1037.44 1
1037.51 1
1037.59 2
1037.66 2
1037.73 2
1037.81 3
1037.88 3
1037.96 4
1038.03 5
1038.10 5
1038.18 5
1038.25 5
1038.32 5
1038.40 6
1038.47 6
1038.55 7
1038.62 8
1038.69 8
1038.77 8
1038.84 8
1038.91 8
1038.99 7
1039.06 7
1039.14 7
1039.21 7
1039.28 8
1039.36 8
1039.43 8
1039.51 8
1039.58 8
1039.65 7
1039.73 7
1039.80 6
1039.87 6
1039.95 6
1040.02 6
1040.10 6
1040.17 7
1040.24 7
1040.32 7
1040.39 7
1040.47 7
1040.54 7
1040.61 7
1040.69 7
1040.76 8
1040.83 8
1040.91 8
1040.98 8
1041.06 8
1041.13 8
1041.20 7
1041.28 7
1041.35 6
1041.43 5
1041.50 4
1041.57 3
1041.65 3
1041.72 2
1041.80 2
1041.87 3
1041.94 3
1042.02 3
1042.09 3
1042.17 3
1042.24 3
1042.31 3
1042.39 4
1042.46 4
1042.53 5
1042.61 5
1042.68 6
1042.76 5
1042.83 5
1042.90 5
1042.98 5
1043.05 5
1043.13 5
1043.20 5
1043.27 5
1043.35 4
1043.42 4
1043.50 3
1043.57 2
1043.64 2
1043.72 2
1043.79 2
1043.87 2
1043.94 1
1044.01 1
1044.09 1
1044.16 0
1044.24 0
1044.31 0
1044.38 0
1044.46 0
1044.53 1
1044.61 1
1044.68 1
1044.75 1
1044.83 1
1044.90 1
1044.98 0
1045.05 0
1045.12 0
1045.20 0
1045.27 0
1045.35 0
1045.42 0
1045.49 0
1045.57 0
1045.64 0
1045.72 0
1045.79 1
1045.87 1
1045.94 1
1046.01 1
1046.09 1
1046.16 1
1046.24 1
1046.31 1
1046.38 2
1046.46 3
1046.53 4
1046.61 5
1046.68 6
1046.75 7
1046.83 8
1046.90 8
1046.98 9
1047.05 9
1047.12 9
1047.20 9
1047.27 9
1047.35 9
1047.42 9
1047.50 8
1047.57 8
1047.64 7
1047.72 6
1047.79 5
1047.87 5
1047.94 5
1048.01 4
1048.09 5
1048.16 5
1048.24 6
1048.31 6
1048.38 7
1048.46 7
1048.53 7
1048.61 6
1048.68 6
1048.76 5
1048.83 4
1048.90 3
1048.98 2
1049.05 2
1049.13 1
1049.20 1
1049.27 0
1049.35 0
1049.42 0
1049.50 1
1049.57 1
1049.65 1
1049.72 2
1049.79 2
1049.87 3
1049.94 3
1050.02 4
1050.09 5
1050.17 6
1050.24 7
1050.31 8
1050.39 8
1050.46 7
1050.54 7
1050.61 6
1050.68 5
1050.76 4
1050.83 4
1050.91 4
1050.98 4
1051.06 3
1051.13 2
1051.20 2
1051.28 1
1051.35 0
1051.43 0
1051.50 0
1051.58 1
1051.65 2
1051.72 2
1051.80 3
1051.87 4
1051.95 4
1052.02 4
1052.10 3
1052.17 3
1052.24 3
1052.32 3
1052.39 3
1052.47 3
1052.54 4
1052.62 4
1052.69 4
1052.76 3
1052.84 3
1052.91 3
1052.99 4
1053.06 4
1053.14 4
1053.21 5
1053.28 5
1053.36 6
1053.43 6
1053.51 6
1053.58 6
1053.66 7
1053.73 7
1053.80 7
1053.88 7
1053.95 7
1054.03 7
1054.10 7
1054.18 7
1054.25 7
1054.33 7
1054.40 7
1054.47 7
1054.55 7
1054.62 7
1054.70 6
1054.77 5
1054.85 4
1054.92 3
1054.99 2
1055.07 2
1055.14 2
1055.22 2
1055.29 2
1055.37 3
1055.44 3
1055.52 4
1055.59 4
1055.66 5
1055.74 5
1055.81 6
1055.89 6
1055.96 6
1056.04 7
1056.11 7
1056.18 7
1056.26 7
1056.33 7
1056.41 7
1056.48 7
1056.56 7
1056.63 6
1056.71 6
1056.78 6
1056.85 6
1056.93 7
1057.00 7
1057.08 8
1057.15 8
1057.23 8
1057.30 8
1057.38 8
1057.45 8
1057.53 7
1057.60 7
1057.67 7
1057.75 6
1057.82 6
1057.90 6
1057.97 5
1058.05 5
1058.12 4
1058.20 4
1058.27 3
1058.34 3
1058.42 3
1058.49 3
1058.57 3
1058.64 3
1058.72 4
1058.79 5
1058.87 6
1058.94 7
1059.02 8
1059.09 8
1059.16 8
1059.24 7
1059.31 7
1059.39 7
1059.46 7
1059.54 7
1059.61 7
1059.69 8
1059.76 9
1059.84 10
1059.91 10
1059.98 10
1060.06 10
1060.13 10
1060.21 10
1060.28 9
1060.36 9
1060.43 9
1060.51 8
1060.58 7
1060.66 7
1060.73 6
1060.80 4
1060.88 3
1060.95 3
1061.03 2
1061.10 2
1061.18 2
1061.25 2
1061.33 3
1061.40 4
1061.48 5
1061.55 6
1061.63 7
1061.70 8
1061.77 9
1061.85 9
1061.92 10
1062.00 10
1062.07 10
1062.15 10
1062.22 10
1062.30 10
1062.37 10
1062.45 10
1062.52 10
1062.60 10
1062.67 9
1062.74 8
1062.82 7
1062.89 6
1062.97 6
1063.04 6
1063.12 6
1063.19 6
1063.27 6
1063.34 7
1063.42 7
1063.49 7
1063.57 8
1063.64 8
1063.72 7
1063.79 7
1063.86 6
1063.94 6
1064.01 5
1064.09 4
1064.16 3
1064.24 3
1064.31 2
1064.39 1
1064.46 1
1064.54 1
1064.61 1
1064.69 2
1064.76 3
1064.84 4
1064.91 4
1064.99 5
1065.06 5
1065.14 5
1065.21 5
1065.28 5
1065.36 4
1065.43 4
1065.51 3
1065.58 3
1065.66 3
1065.73 3
1065.81 3
1065.88 3
1065.96 3
1066.03 4
1066.11 4
1066.18 5
1066.26 5
1066.33 6
1066.41 6
1066.48 7
1066.56 7
1066.63 8
1066.71 8
1066.78 8
1066.85 9
1066.93 9
1067.00 10
1067.08 10
1067.15 11
1067.23 11
1067.30 10
1067.38 9
1067.45 8
1067.53 7
1067.60 5
1067.68 4
1067.75 3
1067.83 2
1067.90 2
1067.98 2
1068.05 1
1068.13 1
1068.20 0
1068.28 0
1068.35 0
1068.43 0
1068.50 0
1068.58 0
1068.65 0
1068.73 0
1068.80 0
1068.88 1
1068.95 1
1069.03 1
1069.10 1
1069.17 1
1069.25 1
1069.32 2
1069.40 2
1069.47 3
1069.55 3
1069.62 4
1069.70 6
1069.77 7
1069.85 8
1069.92 10
1070.00 11
1070.07 12
1070.15 13
1070.22 14
1070.30 14
1070.37 14
1070.45 14
1070.52 13
1070.60 13
1070.67 13
1070.75 12
1070.82 12
1070.90 12
1070.97 12
1071.05 11
1071.12 11
1071.20 11
1071.27 12
1071.35 12
1071.42 13
1071.50 13
1071.57 13
1071.65 12
1071.72 12
1071.80 11
1071.87 10
1071.95 9
1072.02 8
1072.10 7
1072.17 7
1072.25 6
1072.32 5
1072.40 3
1072.47 2
1072.55 1
1072.62 0
1072.70 0
1072.77 0
1072.85 1
1072.92 1
1073.00 2
1073.07 2
1073.15 3
1073.22 3
1073.30 4
1073.37 5
1073.45 6
1073.52 8
1073.60 10
1073.67 12
1073.75 13
1073.82 13
1073.90 13
1073.97 13
1074.05 12
1074.12 12
1074.20 11
1074.27 10
1074.35 9
1074.42 8
1074.50 7
1074.57 6
1074.65 6
1074.72 5
1074.80 5
1074.87 6
1074.95 6
1075.02 7
1075.10 8
1075.17 9
1075.25 10
1075.32 10
1075.40 11
1075.47 11
1075.55 10
1075.62 10
1075.70 9
1075.77 8
1075.85 8
1075.93 8
1076.00 8
1076.08 8
1076.15 8
1076.23 8
1076.30 7
1076.38 7
1076.45 6
1076.53 5
1076.60 4
1076.68 4
1076.75 3
1076.83 3
1076.90 3
1076.98 2
1077.05 1
1077.13 1
1077.20 0
1077.28 0
1077.35 0
1077.43 1
1077.50 3
1077.58 5
1077.65 7
1077.73 9
1077.80 10
1077.88 11
1077.95 11
1078.03 10
1078.10 8
1078.18 7
1078.26 5
1078.33 3
1078.41 1
1078.48 0
1078.56 0
1078.63 0
1078.71 0
1078.78 0
1078.86 1
1078.93 2
1079.01 3
1079.08 4
1079.16 5
1079.23 6
1079.31 8
1079.38 9
1079.46 11
1079.53 13
1079.61 14
1079.68 15
1079.76 15
1079.83 15
1079.91 14
1079.99 14
1080.06 13
1080.14 12
1080.21 12
1080.29 11
1080.36 11
1080.44 10
1080.51 9
1080.59 9
1080.66 8
1080.74 9
1080.81 11
1080.89 13
1080.96 15
1081.04 18
1081.11 19
1081.19 20
1081.27 20
1081.34 19
1081.42 17
1081.49 14
1081.57 12
1081.64 9
1081.72 8
1081.79 7
1081.87 6
1081.94 6
1082.02 6
1082.09 6
1082.17 6
1082.24 5
1082.32 4
1082.40 3
1082.47 2
1082.55 1
1082.62 0
1082.70 0
1082.77 1
1082.85 2
1082.92 4
1083.00 6
1083.07 8
1083.15 11
1083.22 13
1083.30 14
1083.37 15
1083.45 14
1083.53 14
1083.60 13
1083.68 12
1083.75 12
1083.83 12
1083.90 13
1083.98 15
1084.05 16
1084.13 16
1084.20 17
1084.28 16
1084.35 15
1084.43 14
1084.51 13
1084.58 13
1084.66 13
1084.73 13
1084.81 14
1084.88 15
1084.96 16
1085.03 17
1085.11 18
1085.18 19
1085.26 19
1085.34 19
1085.41 18
1085.49 17
1085.56 16
1085.64 14
1085.71 13
1085.79 12
1085.86 11
1085.94 11
1086.01 11
1086.09 12
1086.17 14
1086.24 15
1086.32 17
1086.39 17
1086.47 17
1086.54 17
1086.62 15
1086.69 14
1086.77 13
1086.85 12
1086.92 12
1087.00 12
1087.07 11
1087.15 11
1087.22 9
1087.30 7
1087.37 4
1087.45 1
1087.52 0
1087.60 0
1087.68 0
1087.75 0
1087.83 0
1087.90 0
1087.98 0
1088.05 3
1088.13 6
1088.20 8
1088.28 10
1088.36 11
1088.43 11
1088.51 11
1088.58 11
1088.66 10
1088.73 10
1088.81 9
1088.88 9
1088.96 9
1089.04 8
1089.11 8
1089.19 8
1089.26 9
1089.34 9
1089.41 8
1089.49 8
1089.56 7
1089.64 5
1089.72 4
1089.79 3
1089.87 2
1089.94 2
1090.02 2
1090.09 3
1090.17 4
1090.25 5
1090.32 6
1090.40 7
1090.47 7
1090.55 7
1090.62 7
1090.70 6
1090.77 5
1090.85 4
1090.93 4
1091.00 4
1091.08 5
1091.15 6
1091.23 8
1091.30 9
1091.38 11
1091.46 13
1091.53 15
1091.61 17
1091.68 18
1091.76 20
1091.83 21
1091.91 21
1091.99 21
1092.06 21
1092.14 21
1092.21 21
1092.29 21
1092.36 21
1092.44 20
1092.51 19
1092.59 18
1092.67 17
1092.74 16
1092.82 14
1092.89 14
1092.97 13
1093.04 14
1093.12 15
1093.20 16
1093.27 17
1093.35 19
1093.42 20
1093.50 22
1093.57 23
1093.65 24
1093.73 25
1093.80 26
1093.88 26
1093.95 25
1094.03 24
1094.11 22
1094.18 21
1094.26 20
1094.33 20
1094.41 21
1094.48 21
1094.56 22
1094.64 23
1094.71 24
1094.79 24
1094.86 24
1094.94 24
1095.01 24
1095.09 25
1095.17 26
1095.24 27
1095.32 29
1095.39 31
1095.47 32
1095.54 32
1095.62 32
1095.70 30
1095.77 27
1095.85 24
1095.92 21
1096.00 18
1096.08 16
1096.15 15
1096.23 15
1096.30 15
1096.38 17
1096.45 18
1096.53 20
1096.61 21
1096.68 22
1096.76 22
1096.83 21
1096.91 21
1096.99 20
1097.06 20
1097.14 19
1097.21 19
1097.29 19
1097.36 20
1097.44 21
1097.52 21
1097.59 21
1097.67 22
1097.74 21
1097.82 21
1097.90 20
1097.97 20
1098.05 20
1098.12 20
1098.20 20
1098.28 20
1098.35 20
1098.43 20
1098.50 19
1098.58 18
1098.66 17
1098.73 17
1098.81 17
1098.88 18
1098.96 19
1099.03 21
1099.11 22
1099.19 23
1099.26 24
1099.34 24
1099.41 24
1099.49 23
1099.57 23
1099.64 22
1099.72 22
1099.79 22
1099.87 21
1099.95 20
1100.02 18
1100.10 16
1100.17 13
1100.25 10
1100.33 8
1100.40 5
1100.48 4
1100.55 3
1100.63 4
1100.71 5
1100.78 6
1100.86 8
1100.93 10
1101.01 11
1101.09 12
1101.16 12
1101.24 12
1101.31 11
1101.39 10
1101.47 8
1101.54 8
1101.62 7
1101.69 7
1101.77 7
1101.85 8
1101.92 8
1102.00 8
1102.07 7
1102.15 7
1102.23 6
1102.30 5
1102.38 4
1102.45 4
1102.53 4
1102.61 3
1102.68 3
1102.76 2
1102.83 1
1102.91 0
1102.99 0
1103.06 0
1103.14 0
1103.21 0
1103.29 0
1103.37 0
1103.44 0
1103.52 0
1103.59 1
1103.67 2
1103.75 3
1103.82 5
1103.90 6
1103.98 6
1104.05 7
1104.13 7
1104.20 7
1104.28 6
1104.36 6
1104.43 5
1104.51 6
1104.58 7
1104.66 8
1104.74 9
1104.81 11
1104.89 13
1104.96 15
1105.04 16
1105.12 17
1105.19 17
1105.27 18
1105.35 18
1105.42 17
1105.50 17
1105.57 16
1105.65 16
1105.73 15
1105.80 14
1105.88 13
1105.95 13
1106.03 13
1106.11 13
1106.18 13
1106.26 14
1106.34 15
1106.41 15
1106.49 16
1106.56 17
1106.64 18
1106.72 20
1106.79 22
1106.87 24
1106.94 26
1107.02 27
1107.10 28
1107.17 28
1107.25 28
1107.33 28
1107.40 28
1107.48 28
1107.55 28
1107.63 29
1107.71 29
1107.78 29
1107.86 29
1107.94 29
1108.01 30
1108.09 30
1108.16 30
1108.24 31
1108.32 31
1108.39 31
1108.47 30
1108.55 29
1108.62 27
1108.70 26
1108.77 25
1108.85 25
1108.93 25
1109.00 26
1109.08 27
1109.16 28
1109.23 30
1109.31 31
1109.38 32
1109.46 33
1109.54 33
1109.61 33
1109.69 33
1109.77 32
1109.84 31
1109.92 30
1109.99 28
1110.07 27
1110.15 25
1110.22 24
1110.30 24
1110.38 25
1110.45 27
1110.53 29
1110.61 32
1110.68 34
1110.76 37
1110.83 39
1110.91 39
1110.99 40
1111.06 40
1111.14 40
1111.22 40
1111.29 40
1111.37 40
1111.44 41
1111.52 42
1111.60 43
1111.67 45
1111.75 47
1111.83 49
1111.90 51
1111.98 52
1112.06 53
1112.13 53
1112.21 53
1112.28 51
1112.36 49
1112.44 46
1112.51 42
1112.59 39
1112.67 35
1112.74 31
1112.82 29
1112.90 27
1112.97 27
1113.05 27
1113.13 28
1113.20 29
1113.28 30
1113.35 30
1113.43 30
1113.51 29
1113.58 27
1113.66 26
1113.74 24
1113.81 23
1113.89 22
1113.97 22
1114.04 22
1114.12 22
1114.20 23
1114.27 24
1114.35 25
1114.42 26
1114.50 27
1114.58 28
1114.65 29
1114.73 29
1114.81 30
1114.88 30
1114.96 30
1115.04 30
1115.11 30
1115.19 30
1115.27 29
1115.34 28
1115.42 26
1115.50 25
1115.57 23
1115.65 21
1115.72 19
1115.80 18
1115.88 17
1115.95 16
1116.03 16
1116.11 16
1116.18 17
1116.26 19
1116.34 20
1116.41 21
1116.49 22
1116.57 22
1116.64 21
1116.72 20
1116.80 18
1116.87 17
1116.95 15
1117.03 15
1117.10 15
1117.18 15
1117.26 16
1117.33 17
1117.41 18
1117.48 19
1117.56 20
1117.64 21
1117.71 22
1117.79 22
1117.87 22
1117.94 22
1118.02 21
1118.10 20
1118.17 19
1118.25 18
1118.33 18
1118.40 18
1118.48 19
1118.56 21
1118.63 22
1118.71 23
1118.79 24
1118.86 24
1118.94 23
1119.02 22
1119.09 21
1119.17 20
1119.25 20
1119.32 20
1119.40 20
1119.48 21
1119.55 23
1119.63 24
1119.71 25
1119.78 26
1119.86 27
1119.94 28
1120.01 28
1120.09 28
1120.17 27
1120.24 27
1120.32 26
1120.40 24
1120.47 23
1120.55 22
1120.63 21
1120.70 21
1120.78 21
1120.86 22
1120.93 23
1121.01 25
1121.09 27
1121.16 29
1121.24 31
1121.32 33
1121.39 33
1121.47 34
1121.55 35
1121.62 36
1121.70 38
1121.78 41
1121.85 44
1121.93 48
1122.01 50
1122.08 52
1122.16 52
1122.24 52
1122.31 51
1122.39 49
1122.47 47
1122.54 45
1122.62 44
1122.70 43
1122.77 42
1122.85 42
1122.93 42
1123.00 43
1123.08 44
1123.16 46
1123.23 47
1123.31 49
1123.39 49
1123.46 49
1123.54 48
1123.62 47
1123.69 45
1123.77 44
1123.85 42
1123.92 42
1124.00 41
1124.08 41
1124.16 41
1124.23 40
1124.31 39
1124.39 38
1124.46 37
1124.54 35
1124.62 34
1124.69 33
1124.77 33
1124.85 33
1124.92 33
1125.00 33
1125.08 33
1125.15 33
1125.23 32
1125.31 32
1125.38 31
1125.46 30
1125.54 28
1125.61 27
1125.69 26
1125.77 25
1125.85 24
1125.92 24
1126.00 24
1126.08 25
1126.15 26
1126.23 27
1126.31 28
1126.38 28
1126.46 29
1126.54 29
1126.61 28
1126.69 27
1126.77 26
1126.84 25
1126.92 23
1127.00 21
1127.08 19
1127.15 18
1127.23 16
1127.31 14
1127.38 12
1127.46 11
1127.54 10
1127.61 9
1127.69 9
1127.77 8
1127.84 8
1127.92 6
1128.00 5
1128.07 4
1128.15 4
1128.23 4
1128.31 6
1128.38 7
1128.46 9
1128.54 10
1128.61 9
1128.69 8
1128.77 6
1128.84 3
1128.92 0
1129.00 0
1129.07 0
1129.15 0
1129.23 0
1129.31 0
1129.38 0
1129.46 0
1129.54 0
1129.61 1
1129.69 2
1129.77 3
1129.84 5
1129.92 7
1130.00 9
1130.08 11
1130.15 13
1130.23 14
1130.31 14
1130.38 14
1130.46 12
1130.54 11
1130.61 9
1130.69 6
1130.77 4
1130.85 2
1130.92 0
1131.00 0
1131.08 0
1131.15 0
1131.23 0
1131.31 0
1131.38 2
1131.46 4
1131.54 6
1131.62 7
1131.69 7
1131.77 8
1131.85 9
1131.92 10
1132.00 12
1132.08 15
1132.16 18
1132.23 21
1132.31 24
1132.39 26
1132.46 27
1132.54 27
1132.62 26
1132.69 24
1132.77 22
1132.85 20
1132.93 19
1133.00 17
1133.08 16
1133.16 16
1133.23 16
1133.31 15
1133.39 15
1133.47 15
1133.54 14
1133.62 13
1133.70 12
1133.77 11
1133.85 10
1133.93 9
1134.01 8
1134.08 7
1134.16 6
1134.24 5
1134.31 4
1134.39 4
1134.47 5
1134.55 7
1134.62 9
1134.70 12
1134.78 15
1134.85 17
1134.93 18
1135.01 18
1135.09 19
1135.16 19
1135.24 20
1135.32 23
1135.39 26
1135.47 30
1135.55 35
1135.63 39
1135.70 42
1135.78 45
1135.86 46
1135.93 48
1136.01 49
1136.09 50
1136.17 51
1136.24 53
1136.32 54
1136.40 55
1136.47 56
1136.55 58
1136.63 60
1136.71 63
1136.78 67
1136.86 71
1136.94 76
1137.02 82
1137.09 86
1137.17 90
1137.25 93
1137.32 94
1137.40 95
1137.48 94
1137.56 93
1137.63 93
1137.71 93
1137.79 94
1137.86 96
1137.94 98
1138.02 100
1138.10 100
1138.17 99
1138.25 96
1138.33 94
1138.41 91
1138.48 90
1138.56 91
1138.64 93
1138.71 97
1138.79 101
1138.87 106
1138.95 109
1139.02 112
1139.10 114
1139.18 115
1139.26 115
1139.33 116
1139.41 116
1139.49 116
1139.57 115
1139.64 114
1139.72 112
1139.80 109
1139.87 107
1139.95 106
1140.03 106
1140.11 107
1140.18 110
1140.26 113
1140.34 116
1140.42 118
1140.49 119
1140.57 118
1140.65 117
1140.73 116
1140.80 114
1140.88 112
1140.96 109
1141.03 105
1141.11 101
1141.19 95
1141.27 89
1141.34 82
1141.42 76
1141.50 69
1141.58 64
1141.65 59
1141.73 55
1141.81 51
1141.89 47
1141.96 45
1142.04 43
1142.12 41
1142.20 40
1142.27 41
1142.35 42
1142.43 43
1142.50 43
1142.58 44
1142.66 44
1142.74 45
1142.81 45
1142.89 45
1142.97 45
1143.05 45
1143.12 45
1143.20 44
1143.28 43
1143.36 41
1143.43 39
1143.51 37
1143.59 35
1143.67 34
1143.74 33
1143.82 32
1143.90 31
1143.98 30
1144.05 29
1144.13 27
1144.21 25
1144.29 22
1144.36 19
1144.44 16
1144.52 14
1144.60 12
1144.67 11
1144.75 11
1144.83 12
1144.91 14
1144.98 16
1145.06 17
1145.14 17
1145.22 17
1145.29 15
1145.37 12
1145.45 8
1145.53 5
1145.60 2
1145.68 0
1145.76 0
1145.84 1
1145.91 2
1145.99 5
1146.07 7
1146.15 9
1146.22 10
1146.30 11
1146.38 11
1146.46 11
1146.53 11
1146.61 12
1146.69 13
1146.77 14
1146.84 16
1146.92 18
1147.00 19
1147.08 21
1147.15 22
1147.23 23
1147.31 23
1147.39 22
1147.46 21
1147.54 20
1147.62 18
1147.70 17
1147.77 15
1147.85 14
1147.93 13
1148.01 12
1148.09 12
1148.16 11
1148.24 11
1148.32 10
1148.40 9
1148.47 8
1148.55 7
1148.63 7
1148.71 8
1148.78 10
1148.86 12
1148.94 15
1149.02 17
1149.09 19
1149.17 20
1149.25 19
1149.33 17
1149.40 15
1149.48 12
1149.56 10
1149.64 9
1149.72 9
1149.79 9
1149.87 10
1149.95 10
1150.03 10
1150.10 9
1150.18 7
1150.26 5
1150.34 3
1150.41 3
1150.49 3
1150.57 5
1150.65 9
1150.73 12
1150.80 15
1150.88 17
1150.96 17
1151.04 17
1151.11 16
1151.19 16
1151.27 16
1151.35 18
1151.42 21
1151.50 24
1151.58 27
1151.66 30
1151.74 32
1151.81 34
1151.89 35
1151.97 36
1152.05 36
1152.12 36
1152.20 35
1152.28 33
1152.36 31
1152.43 29
1152.51 28
1152.59 27
1152.67 27
1152.75 29
1152.82 33
1152.90 36
1152.98 40
1153.06 43
1153.13 46
1153.21 48
1153.29 50
1153.37 52
1153.45 55
1153.52 57
1153.60 60
1153.68 62
1153.76 65
1153.83 67
1153.91 69
1153.99 71
1154.07 73
1154.15 74
1154.22 76
1154.30 77
1154.38 77
1154.46 77
1154.54 75
1154.61 73
1154.69 71
1154.77 69
1154.85 67
1154.92 66
1155.00 65
1155.08 66
1155.16 67
1155.24 68
1155.31 70
1155.39 71
1155.47 72
1155.55 72
1155.62 72
1155.70 72
1155.78 71
1155.86 71
1155.94 70
1156.01 70
1156.09 69
1156.17 68
1156.25 67
1156.33 65
1156.40 63
1156.48 62
1156.56 61
1156.64 62
1156.71 63
1156.79 65
1156.87 68
1156.95 70
1157.03 72
1157.10 72
1157.18 70
1157.26 66
1157.34 60
1157.42 52
1157.49 44
1157.57 37
1157.65 31
1157.73 26
1157.81 25
1157.88 25
1157.96 27
1158.04 31
1158.12 34
1158.20 38
1158.27 41
1158.35 43
1158.43 44
1158.51 44
1158.59 43
1158.66 42
1158.74 39
1158.82 36
1158.90 32
1158.97 28
1159.05 24
1159.13 19
1159.21 16
1159.29 13
1159.36 11
1159.44 10
1159.52 9
1159.60 9
1159.68 9
1159.75 10
1159.83 10
1159.91 10
1159.99 10
1160.07 10
1160.14 10
1160.22 10
1160.30 10
1160.38 10
1160.46 10
1160.53 10
1160.61 10
1160.69 10
1160.77 9
1160.85 9
1160.92 9
1161.00 9
1161.08 9
1161.16 10
1161.24 12
1161.32 13
1161.39 14
1161.47 15
1161.55 15
1161.63 16
1161.71 16
1161.78 15
1161.86 15
1161.94 15
1162.02 16
1162.10 17
1162.17 18
1162.25 20
1162.33 21
1162.41 21
1162.49 21
1162.56 20
1162.64 18
1162.72 15
1162.80 13
1162.88 12
1162.95 11
1163.03 10
1163.11 11
1163.19 11
1163.27 12
1163.35 13
1163.42 13
1163.50 13
1163.58 12
1163.66 10
1163.74 9
1163.81 7
1163.89 6
1163.97 6
1164.05 6
1164.13 7
1164.20 8
1164.28 8
1164.36 7
1164.44 5
1164.52 2
1164.60 0
1164.67 0
1164.75 0
1164.83 0
1164.91 0
1164.99 0
1165.06 0
1165.14 1
1165.22 4
1165.30 7
1165.38 9
1165.46 10
1165.53 10
1165.61 10
1165.69 9
1165.77 8
1165.85 7
1165.92 5
1166.00 3
1166.08 1
1166.16 0
1166.24 0
1166.32 0
1166.39 0
1166.47 0
1166.55 0
1166.63 1
1166.71 4
1166.78 7
1166.86 11
1166.94 14
1167.02 17
1167.10 20
1167.18 22
1167.25 24
1167.33 25
1167.41 26
1167.49 26
1167.57 27
1167.65 27
1167.72 27
1167.80 27
1167.88 26
1167.96 25
1168.04 25
1168.12 25
1168.19 27
1168.27 28
1168.35 31
1168.43 33
1168.51 35
1168.58 37
1168.66 38
1168.74 38
1168.82 38
1168.90 37
1168.98 36
1169.05 36
1169.13 35
1169.21 33
1169.29 32
1169.37 30
1169.45 27
1169.52 25
1169.60 24
1169.68 23
1169.76 22
1169.84 23
1169.92 23
1169.99 22
1170.07 21
1170.15 19
1170.23 17
1170.31 15
1170.39 13
1170.46 12
1170.54 13
1170.62 14
1170.70 15
1170.78 16
1170.86 16
1170.93 16
1171.01 16
1171.09 16
1171.17 17
1171.25 19
1171.33 21
1171.40 23
1171.48 26
1171.56 28
1171.64 30
1171.72 31
1171.80 32
1171.88 32
1171.95 31
1172.03 30
1172.11 28
1172.19 26
1172.27 24
1172.35 22
1172.42 21
1172.50 20
1172.58 21
1172.66 22
1172.74 24
1172.82 27
1172.89 30
1172.97 34
1173.05 39
1173.13 44
1173.21 48
1173.29 52
1173.37 54
1173.44 55
1173.52 54
1173.60 51
1173.68 46
1173.76 41
1173.84 36
1173.91 30
1173.99 25
1174.07 19
1174.15 14
1174.23 9
1174.31 4
1174.39 1
1174.46 0
1174.54 0
1174.62 0
1174.70 0
1174.78 0
1174.86 2
1174.93 4
1175.01 6
1175.09 8
1175.17 10
1175.25 12
1175.33 13
1175.41 13
1175.48 11
1175.56 9
1175.64 5
1175.72 1
1175.80 0
1175.88 0
1175.96 0
1176.03 0
1176.11 0
1176.19 0
1176.27 0
1176.35 2
1176.43 3
1176.51 4
1176.58 4
1176.66 4
1176.74 4
1176.82 4
1176.90 5
1176.98 8
1177.06 11
1177.13 15
1177.21 19
1177.29 24
1177.37 28
1177.45 31
1177.53 33
1177.61 35
1177.68 34
1177.76 33
1177.84 32
1177.92 30
1178.00 29
1178.08 28
1178.16 28
1178.23 28
1178.31 28
1178.39 28
1178.47 27
1178.55 26
1178.63 23
1178.71 21
1178.78 18
1178.86 17
1178.94 15
1179.02 15
1179.10 14
1179.18 14
1179.26 14
1179.34 14
1179.41 14
1179.49 14
1179.57 15
1179.65 16
1179.73 19
1179.81 23
1179.89 27
1179.96 30
1180.04 33
1180.12 36
1180.20 37
1180.28 37
1180.36 37
1180.44 37
1180.52 37
1180.59 39
1180.67 41
1180.75 45
1180.83 48
1180.91 50
1180.99 51
1181.07 50
1181.14 48
1181.22 46
1181.30 43
1181.38 40
1181.46 38
1181.54 38
1181.62 38
1181.70 39
1181.77 39
1181.85 39
1181.93 39
1182.01 39
1182.09 39
1182.17 39
1182.25 40
1182.33 42
1182.40 44
1182.48 47
1182.56 48
1182.64 48
1182.72 46
1182.80 43
1182.88 39
1182.96 36
1183.03 34
1183.11 35
1183.19 37
1183.27 42
1183.35 46
1183.43 50
1183.51 52
1183.59 53
1183.67 52
1183.74 50
1183.82 48
1183.90 46
1183.98 45
1184.06 44
1184.14 43
1184.22 41
1184.30 40
1184.37 38
1184.45 36
1184.53 35
1184.61 35
1184.69 35
1184.77 37
1184.85 39
1184.93 41
1185.00 43
1185.08 44
1185.16 43
1185.24 42
1185.32 41
1185.40 39
1185.48 38
1185.56 38
1185.64 39
1185.71 40
1185.79 40
1185.87 40
1185.95 39
1186.03 37
1186.11 35
1186.19 31
1186.27 28
1186.35 26
1186.42 25
1186.50 25
1186.58 25
1186.66 27
1186.74 28
1186.82 29
1186.90 31
1186.98 31
1187.06 32
1187.13 32
1187.21 32
1187.29 31
1187.37 32
1187.45 33
1187.53 34
1187.61 36
1187.69 38
1187.77 40
1187.84 41
1187.92 42
1188.00 41
1188.08 40
1188.16 39
1188.24 38
1188.32 37
1188.40 36
1188.48 35
1188.56 35
1188.63 34
1188.71 34
1188.79 35
1188.87 36
1188.95 38
1189.03 39
1189.11 40
1189.19 41
1189.27 40
1189.35 39
1189.42 36
1189.50 33
1189.58 30
1189.66 27
1189.74 25
1189.82 24
1189.90 24
1189.98 25
1190.06 26
1190.13 27
1190.21 29
1190.29 29
1190.37 29
1190.45 28
1190.53 26
1190.61 23
1190.69 20
1190.77 16
1190.85 13
1190.93 10
1191.00 8
1191.08 5
1191.16 3
1191.24 2
1191.32 1
1191.40 0
1191.48 0
1191.56 0
1191.64 0
1191.72 0
1191.79 0
1191.87 0
1191.95 0
1192.03 0
1192.11 1
1192.19 5
1192.27 10
1192.35 15
1192.43 20
1192.51 23
1192.59 26
1192.66 28
1192.74 29
1192.82 30
1192.90 32
1192.98 34
1193.06 37
1193.14 40
1193.22 43
1193.30 46
1193.38 48
1193.46 50
1193.53 51
1193.61 50
1193.69 49
1193.77 47
1193.85 45
1193.93 43
1194.01 41
1194.09 39
1194.17 37
1194.25 35
1194.33 33
1194.41 31
1194.48 30
1194.56 29
1194.64 28
1194.72 28
1194.80 29
1194.88 29
1194.96 30
1195.04 30
1195.12 30
1195.20 30
1195.28 30
1195.36 30
1195.43 30
1195.51 29
1195.59 27
1195.67 25
1195.75 22
1195.83 19
1195.91 17
1195.99 15
1196.07 14
1196.15 13
1196.23 13
1196.31 14
1196.38 15
1196.46 16
1196.54 17
1196.62 18
1196.70 18
1196.78 17
1196.86 15
1196.94 13
1197.02 10
1197.10 7
1197.18 6
1197.26 6
1197.34 8
1197.41 11
1197.49 15
1197.57 18
1197.65 20
1197.73 21
1197.81 21
1197.89 20
1197.97 18
1198.05 18
1198.13 19
1198.21 22
1198.29 25
1198.37 30
1198.45 35
1198.52 39
1198.60 44
1198.68 48
1198.76 52
1198.84 54
1198.92 56
1199.00 57
1199.08 57
1199.16 56
1199.24 54
1199.32 53
1199.40 52
1199.48 52
1199.56 54
1199.64 56
1199.71 58
1199.79 59
1199.87 58
1199.95 56
1200.03 54
1200.11 51
1200.19 48
1200.27 47
1200.35 47
1200.43 47
1200.51 49
1200.59 51
1200.67 53
1200.75 55
1200.83 57
1200.90 60
1200.98 64
1201.06 68
1201.14 72
1201.22 75
1201.30 78
1201.38 79
1201.46 79
1201.54 78
1201.62 76
1201.70 73
1201.78 69
1201.86 65
1201.94 61
1202.02 58
1202.10 56
1202.17 56
1202.25 58
1202.33 61
1202.41 64
1202.49 67
1202.57 70
1202.65 71
1202.73 71
1202.81 70
1202.89 67
1202.97 63
1203.05 59
1203.13 55
1203.21 51
1203.29 48
1203.37 47
1203.45 47
1203.53 49
1203.60 52
1203.68 55
1203.76 58
1203.84 61
1203.92 62
1204.00 62
1204.08 62
1204.16 60
1204.24 58
1204.32 57
1204.40 55
1204.48 53
1204.56 50
1204.64 47
1204.72 44
1204.80 40
1204.88 35
1204.96 30
1205.04 25
1205.11 22
1205.19 19
1205.27 18
1205.35 19
1205.43 21
1205.51 23
1205.59 26
1205.67 28
1205.75 30
1205.83 31
1205.91 31
1205.99 31
1206.07 31
1206.15 31
1206.23 32
1206.31 32
1206.39 33
1206.47 33
1206.55 33
1206.63 33
1206.71 33
1206.78 32
1206.86 31
1206.94 29
1207.02 28
1207.10 26
1207.18 24
1207.26 24
1207.34 24
1207.42 25
1207.50 27
1207.58 31
1207.66 34
1207.74 38
1207.82 42
1207.90 45
1207.98 47
1208.06 48
1208.14 49
1208.22 49
1208.30 50
1208.38 49
1208.46 49
1208.54 48
1208.62 47
1208.70 46
1208.77 45
1208.85 44
1208.93 43
1209.01 43
1209.09 43
1209.17 43
1209.25 44
1209.33 45
1209.41 46
1209.49 48
1209.57 50
1209.65 52
1209.73 53
1209.81 54
1209.89 53
1209.97 50
1210.05 46
1210.13 41
1210.21 35
1210.29 30
1210.37 24
1210.45 18
1210.53 13
1210.61 7
1210.69 2
1210.77 0
1210.85 0
1210.93 0
1211.01 0
1211.09 0
1211.16 0
1211.24 0
1211.32 0
1211.40 4
1211.48 7
1211.56 9
1211.64 12
1211.72 15
1211.80 18
1211.88 23
1211.96 28
1212.04 33
1212.12 36
1212.20 38
1212.28 37
1212.36 34
1212.44 30
1212.52 24
1212.60 19
1212.68 14
1212.76 10
1212.84 7
1212.92 4
1213.00 2
1213.08 0
1213.16 0
1213.24 0
1213.32 0
1213.40 0
1213.48 0
1213.56 0
1213.64 1
1213.72 6
1213.80 11
1213.88 15
1213.96 18
1214.04 20
1214.12 21
1214.20 22
1214.28 23
1214.36 24
1214.43 25
1214.51 25
1214.59 24
1214.67 23
1214.75 22
1214.83 22
1214.91 22
1214.99 23
1215.07 25
1215.15 28
1215.23 30
1215.31 32
1215.39 34
1215.47 35
1215.55 34
1215.63 34
1215.71 33
1215.79 32
1215.87 31
1215.95 30
1216.03 31
1216.11 32
1216.19 33
1216.27 35
1216.35 37
1216.43 38
1216.51 38
1216.59 37
1216.67 35
1216.75 33
1216.83 30
1216.91 29
1216.99 27
1217.07 26
1217.15 25
1217.23 24
1217.31 23
1217.39 21
1217.47 20
1217.55 19
1217.63 18
1217.71 19
1217.79 20
1217.87 21
1217.95 22
1218.03 24
1218.11 25
1218.19 27
1218.27 29
1218.35 31
1218.43 32
1218.51 34
1218.59 35
1218.67 35
1218.75 34
1218.83 32
1218.91 31
1218.99 29
1219.07 28
1219.15 27
1219.23 26
1219.31 26
1219.39 27
1219.47 27
1219.55 28
1219.63 30
1219.71 31
1219.79 32
1219.87 33
1219.95 34
1220.03 35
1220.11 34
1220.19 33
1220.27 32
1220.35 30
1220.43 27
1220.51 24
1220.59 22
1220.67 21
1220.75 21
1220.83 22
1220.91 24
1220.99 27
1221.07 30
1221.15 32
1221.23 34
1221.31 34
1221.39 33
1221.47 31
1221.55 28
1221.63 25
1221.71 23
1221.79 21
1221.87 19
1221.95 18
1222.03 18
1222.11 17
1222.19 16
1222.27 15
1222.35 14
1222.43 12
1222.51 10
1222.59 9
1222.67 7
1222.75 6
1222.83 6
1222.91 6
1222.99 7
1223.07 9
1223.15 10
1223.23 10
1223.31 10
1223.39 9
1223.47 6
1223.55 3
1223.63 0
1223.71 0
1223.79 0
1223.87 0
1223.95 0
1224.03 0
1224.11 0
1224.19 0
1224.27 2
1224.35 5
1224.43 7
1224.51 10
1224.59 12
1224.67 14
1224.75 17
1224.83 20
1224.91 23
1224.99 26
1225.07 28
1225.15 29
1225.23 30
1225.31 30
1225.39 28
1225.47 27
1225.55 25
1225.63 25
1225.71 24
1225.79 24
1225.88 24
1225.96 23
1226.04 22
1226.12 21
1226.20 19
1226.28 17
1226.36 16
1226.44 16
1226.52 16
1226.60 18
1226.68 19
1226.76 21
1226.84 23
1226.92 26
1227.00 29
1227.08 32
1227.16 37
1227.24 41
1227.32 45
1227.40 49
1227.48 51
1227.56 52
1227.64 52
1227.72 51
1227.80 50
1227.88 50
1227.96 51
1228.04 51
1228.12 52
1228.20 54
1228.28 55
1228.36 56
1228.44 58
1228.52 59
1228.60 61
1228.68 63
1228.76 64
1228.84 65
1228.92 65
1229.00 64
1229.08 63
1229.16 62
1229.25 60
1229.33 57
1229.41 53
1229.49 49
1229.57 43
1229.65 37
1229.73 30
1229.81 23
1229.89 17
1229.97 13
1230.05 10
1230.13 8
1230.21 8
1230.29 10
1230.37 13
1230.45 17
1230.53 22
1230.61 28
1230.69 34
1230.77 39
1230.85 42
1230.93 44
1231.01 43
1231.09 41
1231.17 37
1231.25 32
1231.33 27
1231.41 23
1231.49 20
1231.58 18
1231.66 16
1231.74 14
1231.82 13
1231.90 12
1231.98 11
1232.06 10
1232.14 9
1232.22 7
1232.30 6
1232.38 5
1232.46 4
1232.54 2
1232.62 1
1232.70 0
1232.78 0
1232.86 0
1232.94 0
1233.02 0
1233.10 0
1233.18 0
1233.26 2
1233.34 8
1233.42 15
1233.50 19
1233.59 21
1233.67 20
1233.75 16
1233.83 10
1233.91 5
1233.99 0
1234.07 0
1234.15 0
1234.23 0
1234.31 0
1234.39 1
1234.47 4
1234.55 7
1234.63 10
1234.71 12
1234.79 16
1234.87 19
1234.95 23
1235.03 26
1235.11 30
1235.19 32
1235.28 33
1235.36 32
1235.44 31
1235.52 28
1235.60 25
1235.68 21
1235.76 17
1235.84 13
1235.92 10
1236.00 7
1236.08 4
1236.16 1
1236.24 0
1236.32 0
1236.40 0
1236.48 0
1236.56 2
1236.64 5
1236.72 9
1236.80 14
1236.89 19
1236.97 23
1237.05 26
1237.13 27
1237.21 27
1237.29 25
1237.37 22
1237.45 19
1237.53 15
1237.61 11
1237.69 7
1237.77 5
1237.85 4
1237.93 5
1238.01 7
1238.09 10
1238.17 14
1238.26 18
1238.34 22
1238.42 24
1238.50 24
1238.58 23
1238.66 20
1238.74 15
1238.82 11
1238.90 7
1238.98 4
1239.06 4
1239.14 5
1239.22 8
1239.30 12
1239.38 16
1239.46 20
1239.55 23
1239.63 26
1239.71 28
1239.79 30
1239.87 32
1239.95 33
1240.03 33
1240.11 33
1240.19 31
1240.27 29
1240.35 26
1240.43 23
1240.51 20
1240.59 17
1240.67 16
1240.75 16
1240.84 18
1240.92 21
1241.00 25
1241.08 29
1241.16 32
1241.24 33
1241.32 31
1241.40 28
1241.48 24
1241.56 19
1241.64 16
1241.72 13
1241.80 12
1241.88 13
1241.97 15
1242.05 19
1242.13 22
1242.21 26
1242.29 29
1242.37 30
1242.45 30
1242.53 29
1242.61 26
1242.69 24
1242.77 22
1242.85 22
1242.93 22
1243.01 24
1243.10 26
1243.18 28
1243.26 27
1243.34 25
1243.42 20
1243.50 14
1243.58 9
1243.66 4
1243.74 1
1243.82 0
1243.90 2
1243.98 6
1244.06 10
1244.15 14
1244.23 17
1244.31 18
1244.39 19
1244.47 19
1244.55 20
1244.63 21
1244.71 21
1244.79 22
1244.87 22
1244.95 21
1245.03 19
1245.12 15
1245.20 12
1245.28 8
1245.36 5
1245.44 3
1245.52 4
1245.60 5
1245.68 8
1245.76 11
1245.84 13
1245.92 14
1246.00 13
1246.09 10
1246.17 6
1246.25 1
1246.33 0
1246.41 0
1246.49 0
1246.57 0
1246.65 0
1246.73 0
1246.81 0
1246.89 3
1246.97 11
1247.06 17
1247.14 22
1247.22 25
1247.30 26
1247.38 25
1247.46 22
1247.54 20
1247.62 18
1247.70 17
1247.78 19
1247.86 22
1247.95 26
1248.03 31
1248.11 36
1248.19 40
1248.27 42
1248.35 44
1248.43 44
1248.51 45
1248.59 45
1248.67 44
1248.75 44
1248.84 43
1248.92 43
1249.00 42
1249.08 43
1249.16 44
1249.24 47
1249.32 50
1249.40 52
1249.48 54
1249.56 55
1249.64 55
1249.73 54
1249.81 53
1249.89 52
1249.97 51
1250.05 52
1250.13 54
1250.21 57
1250.29 60
1250.37 63
1250.45 65
1250.54 66
1250.62 66
1250.70 65
1250.78 64
1250.86 63
1250.94 61
1251.02 60
1251.10 59
1251.18 58
1251.26 58
1251.35 57
1251.43 56
1251.51 54
1251.59 53
1251.67 53
1251.75 54
1251.83 56
1251.91 59
1251.99 63
1252.07 68
1252.16 73
1252.24 77
1252.32 80
1252.40 81
1252.48 79
1252.56 75
1252.64 69
1252.72 61
1252.80 52
1252.89 45
1252.97 38
1253.05 34
1253.13 32
1253.21 33
1253.29 35
1253.37 38
1253.45 42
1253.53 45
1253.62 49
1253.70 51
1253.78 52
1253.86 52
1253.94 50
1254.02 47
1254.10 43
1254.18 38
1254.26 34
1254.35 30
1254.43 27
1254.51 24
1254.59 21
1254.67 18
1254.75 16
1254.83 13
1254.91 12
1254.99 12
1255.08 14
1255.16 17
1255.24 22
1255.32 27
1255.40 34
1255.48 40
1255.56 47
1255.64 52
1255.72 58
1255.81 62
1255.89 67
1255.97 71
1256.05 74
1256.13 78
1256.21 81
1256.29 85
1256.37 88
1256.46 91
1256.54 92
1256.62 92
1256.70 89
1256.78 84
1256.86 77
1256.94 70
1257.02 62
1257.10 55
1257.19 50
1257.27 47
1257.35 46
1257.43 47
1257.51 50
1257.59 53
1257.67 57
1257.75 60
1257.84 61
1257.92 61
1258.00 61
1258.08 60
1258.16 59
1258.24 59
1258.32 60
1258.40 61
1258.49 62
1258.57 64
1258.65 65
1258.73 65
1258.81 63
1258.89 61
1258.97 56
1259.05 51
1259.14 43
1259.22 35
1259.30 27
1259.38 19
1259.46 12
1259.54 6
1259.62 2
1259.70 0
1259.79 0
1259.87 0
1259.95 0
1260.03 0
1260.11 1
1260.19 2
1260.27 2
1260.35 2
1260.44 1
1260.52 0
1260.60 0
1260.68 0
1260.76 0
1260.84 2
1260.92 6
1261.01 11
1261.09 18
1261.17 26
1261.25 33
1261.33 39
1261.41 43
1261.49 44
1261.57 45
1261.66 43
1261.74 41
1261.82 39
1261.90 37
1261.98 34
1262.06 33
1262.14 31
1262.23 30
1262.31 31
1262.39 31
1262.47 33
1262.55 36
1262.63 38
1262.71 40
1262.80 41
1262.88 40
1262.96 38
1263.04 34
1263.12 29
1263.20 22
1263.28 16
1263.37 10
1263.45 6
1263.53 4
1263.61 5
1263.69 7
1263.77 11
1263.85 15
1263.94 18
1264.02 20
1264.10 20
1264.18 19
1264.26 18
1264.34 18
1264.42 19
1264.51 23
1264.59 27
1264.67 31
1264.75 34
1264.83 36
1264.91 36
1264.99 35
1265.08 33
1265.16 32
1265.24 31
1265.32 31
1265.40 33
1265.48 34
1265.56 34
1265.65 33
1265.73 31
1265.81 29
1265.89 29
1265.97 32
1266.05 39
1266.13 49
1266.22 61
1266.30 73
1266.38 83
1266.46 90
1266.54 91
1266.62 87
1266.70 79
1266.79 70
1266.87 60
1266.95 52
1267.03 47
1267.11 43
1267.19 43
1267.28 43
1267.36 45
1267.44 48
1267.52 51
1267.60 55
1267.68 59
1267.76 62
1267.85 65
1267.93 67
1268.01 67
1268.09 65
1268.17 60
1268.25 54
1268.34 46
1268.42 38
1268.50 29
1268.58 20
1268.66 13
1268.74 7
1268.83 3
1268.91 2
1268.99 3
1269.07 7
1269.15 12
1269.23 19
1269.31 25
1269.40 32
1269.48 37
1269.56 41
1269.64 45
1269.72 47
1269.80 48
1269.89 49
1269.97 50
1270.05 50
1270.13 51
1270.21 53
1270.29 56
1270.38 60
1270.46 65
1270.54 71
1270.62 78
1270.70 86
1270.78 93
1270.87 99
1270.95 104
1271.03 107
1271.11 109
1271.19 109
1271.27 108
1271.36 106
1271.44 104
1271.52 101
1271.60 98
1271.68 95
1271.76 91
1271.85 87
1271.93 83
1272.01 79
1272.09 76
1272.17 72
1272.25 67
1272.34 63
1272.42 58
1272.50 52
1272.58 46
1272.66 41
1272.74 36
1272.83 32
1272.91 31
1272.99 31
1273.07 34
1273.15 39
1273.23 45
1273.32 51
1273.40 56
1273.48 60
1273.56 63
1273.64 63
1273.72 61
1273.81 57
1273.89 52
1273.97 45
1274.05 39
1274.13 34
1274.22 31
1274.30 31
1274.38 32
1274.46 35
1274.54 38
1274.62 41
1274.71 42
1274.79 41
1274.87 39
1274.95 37
1275.03 36
1275.11 36
1275.20 38
1275.28 41
1275.36 44
1275.44 48
1275.52 50
1275.61 51
1275.69 52
1275.77 51
1275.85 51
1275.93 51
1276.01 51
1276.10 52
1276.18 53
1276.26 56
1276.34 58
1276.42 60
1276.51 61
1276.59 60
1276.67 57
1276.75 53
1276.83 49
1276.91 46
1277.00 45
1277.08 45
1277.16 49
1277.24 53
1277.32 59
1277.41 63
1277.49 65
1277.57 66
1277.65 65
1277.73 62
1277.82 58
1277.90 54
1277.98 49
1278.06 45
1278.14 41
1278.22 37
1278.31 33
1278.39 30
1278.47 28
1278.55 26
1278.63 26
1278.72 26
1278.80 26
1278.88 27
1278.96 26
1279.04 25
1279.13 24
1279.21 23
1279.29 21
1279.37 22
1279.45 24
1279.54 28
1279.62 34
1279.70 42
1279.78 51
1279.86 59
1279.94 66
1280.03 71
1280.11 73
1280.19 74
1280.27 74
1280.35 73
1280.44 73
1280.52 73
1280.60 74
1280.68 75
1280.76 75
1280.85 73
1280.93 70
1281.01 65
1281.09 59
1281.17 52
1281.26 47
1281.34 43
1281.42 40
1281.50 40
1281.58 40
1281.67 40
1281.75 40
1281.83 38
1281.91 34
1281.99 28
1282.08 22
1282.16 16
1282.24 11
1282.32 8
1282.40 8
1282.49 10
1282.57 15
1282.65 22
1282.73 30
1282.81 38
1282.90 46
1282.98 53
1283.06 58
1283.14 61
1283.22 63
1283.31 62
1283.39 60
1283.47 56
1283.55 51
1283.63 46
1283.72 41
1283.80 37
1283.88 35
1283.96 35
1284.05 37
1284.13 41
1284.21 45
1284.29 49
1284.37 53
1284.46 54
1284.54 53
1284.62 51
1284.70 48
1284.78 47
1284.87 48
1284.95 53
1285.03 62
1285.11 72
1285.19 84
1285.28 93
1285.36 100
1285.44 103
1285.52 103
1285.60 101
1285.69 97
1285.77 94
1285.85 91
1285.93 89
1286.02 89
1286.10 89
1286.18 89
1286.26 89
1286.34 88
1286.43 87
1286.51 86
1286.59 83
1286.67 79
1286.75 74
1286.84 69
1286.92 65
1287.00 61
1287.08 58
1287.17 57
1287.25 57
1287.33 58
1287.41 58
1287.49 59
1287.58 60
1287.66 61
1287.74 64
1287.82 68
1287.91 74
1287.99 81
1288.07 88
1288.15 93
1288.23 96
1288.32 96
1288.40 93
1288.48 87
1288.56 81
1288.65 75
1288.73 69
1288.81 65
1288.89 60
1288.97 57
1289.06 53
1289.14 50
1289.22 46
1289.30 42
1289.39 38
1289.47 35
1289.55 32
1289.63 30
1289.71 30
1289.80 30
1289.88 33
1289.96 37
1290.04 43
1290.13 49
1290.21 55
1290.29 61
1290.37 65
1290.45 68
1290.54 70
1290.62 71
1290.70 73
1290.78 76
1290.87 80
1290.95 84
1291.03 87
1291.11 88
1291.20 86
1291.28 81
1291.36 75
1291.44 67
1291.52 61
1291.61 56
1291.69 54
1291.77 55
1291.85 58
1291.94 62
1292.02 66
1292.10 69
1292.18 69
1292.27 68
1292.35 64
1292.43 58
1292.51 51
1292.59 42
1292.68 34
1292.76 25
1292.84 17
1292.92 9
1293.01 3
1293.09 0
1293.17 0
1293.25 0
1293.34 0
1293.42 0
1293.50 0
1293.58 0
1293.67 0
1293.75 3
1293.83 8
1293.91 13
1293.99 15
1294.08 17
1294.16 16
1294.24 16
1294.32 16
1294.41 16
1294.49 18
1294.57 19
1294.65 21
1294.74 22
1294.82 22
1294.90 22
1294.98 21
1295.07 21
1295.15 22
1295.23 24
1295.31 27
1295.40 30
1295.48 35
1295.56 40
1295.64 47
1295.73 55
1295.81 64
1295.89 73
1295.97 81
1296.06 87
1296.14 91
1296.22 92
1296.30 91
1296.39 89
1296.47 89
1296.55 89
1296.63 92
1296.72 96
1296.80 100
1296.88 105
1296.96 108
1297.05 110
1297.13 111
1297.21 111
1297.29 110
1297.37 108
1297.46 106
1297.54 104
1297.62 101
1297.70 96
1297.79 90
1297.87 83
1297.95 76
1298.04 68
1298.12 61
1298.20 55
1298.28 50
1298.37 46
1298.45 44
1298.53 44
1298.61 45
1298.70 47
1298.78 50
1298.86 55
1298.94 61
1299.03 68
1299.11 78
1299.19 88
1299.27 99
1299.36 109
1299.44 118
1299.52 125
1299.60 128
1299.69 129
1299.77 128
1299.85 124
1299.93 121
1300.02 118
1300.10 116
1300.18 114
1300.26 111
1300.35 107
1300.43 102
1300.51 96
1300.59 90
1300.68 84
1300.76 81
1300.84 79
1300.92 80
1301.01 82
1301.09 84
1301.17 87
1301.26 88
1301.34 88
1301.42 87
1301.50 86
1301.59 85
1301.67 84
1301.75 84
1301.83 86
1301.92 89
1302.00 93
1302.08 98
1302.16 103
1302.25 108
1302.33 113
1302.41 117
1302.49 119
1302.58 120
1302.66 120
1302.74 117
1302.83 113
1302.91 107
1302.99 100
1303.07 92
1303.16 84
1303.24 77
1303.32 72
1303.40 68
1303.49 65
1303.57 63
1303.65 63
1303.73 64
1303.82 64
1303.90 65
1303.98 64
1304.07 62
1304.15 59
1304.23 56
1304.31 52
1304.40 49
1304.48 48
1304.56 49
1304.64 50
1304.73 52
1304.81 54
1304.89 55
1304.98 54
1305.06 50
1305.14 44
1305.22 36
1305.31 28
1305.39 21
1305.47 15
1305.55 11
1305.64 9
1305.72 10
1305.80 12
1305.89 15
1305.97 19
1306.05 22
1306.13 24
1306.22 25
1306.30 24
1306.38 23
1306.47 21
1306.55 18
1306.63 16
1306.71 15
1306.80 13
1306.88 12
1306.96 10
1307.05 7
1307.13 4
1307.21 0
1307.29 0
1307.38 0
1307.46 0
1307.54 0
1307.62 0
1307.71 0
1307.79 0
1307.87 1
1307.96 5
1308.04 9
1308.12 12
1308.20 14
1308.29 16
1308.37 17
1308.45 19
1308.54 22
1308.62 26
1308.70 31
1308.78 37
1308.87 44
1308.95 51
1309.03 57
1309.12 62
1309.20 66
1309.28 69
1309.36 71
1309.45 73
1309.53 76
1309.61 79
1309.70 82
1309.78 86
1309.86 89
1309.94 92
1310.03 95
1310.11 95
1310.19 94
1310.28 91
1310.36 85
1310.44 77
1310.53 67
1310.61 56
1310.69 45
1310.77 35
1310.86 27
1310.94 22
1311.02 19
1311.11 18
1311.19 18
1311.27 19
1311.35 20
1311.44 22
1311.52 24
1311.60 26
1311.69 29
1311.77 33
1311.85 37
1311.93 40
1312.02 42
1312.10 43
1312.18 43
1312.27 41
1312.35 40
1312.43 39
1312.52 40
1312.60 43
1312.68 48
1312.76 56
1312.85 63
1312.93 70
1313.01 74
1313.10 74
1313.18 72
1313.26 67
1313.35 61
1313.43 56
1313.51 54
1313.59 54
1313.68 58
1313.76 62
1313.84 67
1313.93 71
1314.01 72
1314.09 71
1314.18 69
1314.26 68
1314.34 69
1314.42 74
1314.51 82
1314.59 92
1314.67 102
1314.76 109
1314.84 109
1314.92 103
1315.01 90
1315.09 73
1315.17 55
1315.26 40
1315.34 29
1315.42 25
1315.50 26
1315.59 30
1315.67 35
1315.75 39
1315.84 41
1315.92 40
1316.00 38
1316.09 35
1316.17 34
1316.25 35
1316.34 38
1316.42 43
1316.50 47
1316.58 51
1316.67 54
1316.75 54
1316.83 52
1316.92 50
1317.00 46
1317.08 43
1317.17 41
1317.25 39
1317.33 39
1317.42 41
1317.50 44
1317.58 48
1317.67 52
1317.75 56
1317.83 58
1317.91 59
1318.00 59
1318.08 59
1318.16 57
1318.25 56
1318.33 56
1318.41 55
1318.50 54
1318.58 54
1318.66 53
1318.75 52
1318.83 51
1318.91 51
1319.00 50
1319.08 48
1319.16 45
1319.25 42
1319.33 37
1319.41 31
1319.50 24
1319.58 16
1319.66 8
1319.74 0
1319.83 0
1319.91 0
1319.99 0
1320.08 0
1320.16 0
1320.24 0
1320.33 0
1320.41 2
1320.49 16
1320.58 30
1320.66 44
1320.74 57
1320.83 67
1320.91 75
1320.99 79
1321.08 81
1321.16 79
1321.24 75
1321.33 69
1321.41 61
1321.49 53
1321.58 45
1321.66 39
1321.74 34
1321.83 32
1321.91 30
1321.99 29
1322.08 28
1322.16 26
1322.24 23
1322.33 20
1322.41 18
1322.49 19
1322.58 21
1322.66 27
1322.74 34
1322.83 42
1322.91 50
1322.99 56
1323.07 59
1323.16 60
1323.24 57
1323.32 53
1323.41 48
1323.49 44
1323.57 40
1323.66 39
1323.74 40
1323.82 43
1323.91 47
1323.99 52
1324.07 57
1324.16 60
1324.24 63
1324.32 65
1324.41 66
1324.49 67
1324.57 69
1324.66 70
1324.74 72
1324.83 74
1324.91 76
1324.99 77
1325.08 77
1325.16 76
1325.24 75
1325.33 72
1325.41 68
1325.49 61
1325.58 53
1325.66 43
1325.74 33
1325.83 24
1325.91 17
1325.99 12
1326.08 10
1326.16 11
1326.24 13
1326.33 17
1326.41 22
1326.49 29
1326.58 35
1326.66 42
1326.74 47
1326.83 52
1326.91 54
1326.99 55
1327.08 54
1327.16 52
1327.24 50
1327.33 49
1327.41 48
1327.49 48
1327.58 48
1327.66 49
1327.74 49
1327.83 48
1327.91 45
1327.99 40
1328.08 34
1328.16 26
1328.25 18
1328.33 11
1328.41 5
1328.50 2
1328.58 2
1328.66 5
1328.75 10
1328.83 17
1328.91 23
1329.00 28
1329.08 32
1329.16 33
1329.25 34
1329.33 34
1329.41 34
1329.50 34
1329.58 34
1329.66 35
1329.75 36
1329.83 36
1329.92 35
1330.00 34
1330.08 32
1330.17 29
1330.25 27
1330.33 25
1330.42 24
1330.50 25
1330.58 28
1330.67 32
1330.75 37
1330.83 43
1330.92 49
1331.00 53
1331.08 56
1331.17 59
1331.25 62
1331.34 66
1331.42 70
1331.50 76
1331.59 83
1331.67 91
1331.75 97
1331.84 102
1331.92 104
1332.00 103
1332.09 99
1332.17 93
1332.25 85
1332.34 76
1332.42 67
1332.51 58
1332.59 50
1332.67 44
1332.76 39
1332.84 38
1332.92 40
1333.01 44
1333.09 51
1333.17 59
1333.26 67
1333.34 72
1333.43 74
1333.51 73
1333.59 68
1333.68 61
1333.76 54
1333.84 48
1333.93 43
1334.01 40
1334.09 38
1334.18 37
1334.26 35
1334.35 32
1334.43 28
1334.51 22
1334.60 16
1334.68 9
1334.76 2
1334.85 0
1334.93 0
1335.02 0
1335.10 0
1335.18 0
1335.27 0
1335.35 0
1335.43 5
1335.52 14
1335.60 22
1335.68 30
1335.77 36
1335.85 39
1335.94 42
1336.02 43
1336.10 44
1336.19 46
1336.27 48
1336.35 53
1336.44 58
1336.52 64
1336.61 68
1336.69 71
1336.77 72
1336.86 71
1336.94 67
1337.02 61
1337.11 54
1337.19 45
1337.28 35
1337.36 25
1337.44 14
1337.53 5
1337.61 0
1337.69 0
1337.78 0
1337.86 0
1337.95 0
1338.03 0
1338.11 1
1338.20 3
1338.28 4
1338.36 4
1338.45 4
1338.53 4
1338.62 5
1338.70 7
1338.78 10
1338.87 14
1338.95 18
1339.04 22
1339.12 25
1339.20 27
1339.29 29
1339.37 32
1339.45 34
1339.54 36
1339.62 38
1339.71 38
1339.79 38
1339.87 35
1339.96 32
1340.04 28
1340.12 25
1340.21 24
1340.29 26
1340.38 30
1340.46 37
1340.54 45
1340.63 54
1340.71 62
1340.80 67
1340.88 70
1340.96 70
1341.05 68
1341.13 63
1341.22 58
1341.30 52
1341.38 47
1341.47 42
1341.55 38
1341.63 36
1341.72 34
1341.80 34
1341.89 34
1341.97 33
1342.05 33
1342.14 32
1342.22 32
1342.31 31
1342.39 30
1342.47 30
1342.56 32
1342.64 35
1342.73 39
1342.81 43
1342.89 47
1342.98 51
1343.06 55
1343.15 58
1343.23 61
1343.31 64
1343.40 67
1343.48 71
1343.56 76
1343.65 80
1343.73 82
1343.82 83
1343.90 81
1343.98 77
1344.07 72
1344.15 64
1344.24 57
1344.32 49
1344.40 43
1344.49 39
1344.57 36
1344.66 35
1344.74 36
1344.82 38
1344.91 41
1344.99 44
1345.08 46
1345.16 47
1345.24 48
1345.33 48
1345.41 49
1345.50 50
1345.58 54
1345.66 60
1345.75 67
1345.83 76
1345.92 85
1346.00 93
1346.08 100
1346.17 105
1346.25 109
1346.34 110
1346.42 110
1346.50 109
1346.59 107
1346.67 105
1346.76 103
1346.84 100
1346.93 98
1347.01 95
1347.09 92
1347.18 89
1347.26 86
1347.35 83
1347.43 81
1347.51 79
1347.60 78
1347.68 77
1347.77 75
1347.85 73
1347.93 72
1348.02 71
1348.10 71
1348.19 72
1348.27 74
1348.35 77
1348.44 80
1348.52 82
1348.61 82
1348.69 82
1348.77 81
1348.86 80
1348.94 81
1349.03 83
1349.11 87
1349.20 93
1349.28 100
1349.36 107
1349.45 113
1349.53 116
1349.62 115
1349.70 110
1349.78 101
1349.87 89
1349.95 76
1350.04 63
1350.12 53
1350.21 46
1350.29 42
1350.37 42
1350.46 43
1350.54 46
1350.63 48
1350.71 50
1350.79 51
1350.88 51
1350.96 49
1351.05 47
1351.13 44
1351.22 39
1351.30 33
1351.38 26
1351.47 19
1351.55 12
1351.64 6
1351.72 1
1351.80 0
1351.89 0
1351.97 0
1352.06 0
1352.14 0
1352.23 0
1352.31 0
1352.39 0
1352.48 1
1352.56 2
1352.65 4
1352.73 6
1352.82 9
1352.90 12
1352.98 15
1353.07 18
1353.15 19
1353.24 19
1353.32 18
1353.41 16
1353.49 14
1353.57 12
1353.66 9
1353.74 8
1353.83 7
1353.91 7
1354.00 7
1354.08 8
1354.16 9
1354.25 10
1354.33 12
1354.42 15
1354.50 19
1354.59 24
1354.67 30
1354.75 37
1354.84 43
1354.92 49
1355.01 53
1355.09 56
1355.18 57
1355.26 58
1355.34 58
1355.43 58
1355.51 57
1355.60 55
1355.68 53
1355.77 49
1355.85 44
1355.93 38
1356.02 32
1356.10 26
1356.19 22
1356.27 19
1356.36 18
1356.44 18
1356.52 21
1356.61 25
1356.69 30
1356.78 34
1356.86 37
1356.95 40
1357.03 41
1357.12 41
1357.20 43
1357.28 45
1357.37 49
1357.45 54
1357.54 61
1357.62 66
1357.71 70
1357.79 71
1357.87 69
1357.96 65
1358.04 60
1358.13 54
1358.21 49
1358.30 46
1358.38 45
1358.47 45
1358.55 46
1358.63 48
1358.72 49
1358.80 51
1358.89 51
1358.97 51
1359.06 51
1359.14 50
1359.23 49
1359.31 47
1359.39 45
1359.48 43
1359.56 40
1359.65 36
1359.73 32
1359.82 28
1359.90 26
1359.99 25
1360.07 28
1360.15 35
1360.24 44
1360.32 55
1360.41 67
1360.49 79
1360.58 89
1360.66 96
1360.75 101
1360.83 104
1360.91 104
1361.00 104
1361.08 103
1361.17 102
1361.25 103
1361.34 106
1361.42 109
1361.51 113
1361.59 118
1361.68 122
1361.76 126
1361.84 129
1361.93 131
1362.01 132
1362.10 134
1362.18 135
1362.27 137
1362.35 138
1362.44 140
1362.52 141
1362.61 142
1362.69 142
1362.77 142
1362.86 142
1362.94 142
1363.03 142
1363.11 142
1363.20 142
1363.28 144
1363.37 146
1363.45 150
1363.54 155
1363.62 160
1363.70 165
1363.79 168
1363.87 170
1363.96 171
1364.04 170
1364.13 167
1364.21 162
1364.30 155
1364.38 146
1364.47 135
1364.55 123
1364.64 111
1364.72 99
1364.80 89
1364.89 82
1364.97 79
1365.06 80
1365.14 85
1365.23 92
1365.31 99
1365.40 104
1365.48 107
1365.57 107
1365.65 104
1365.74 100
1365.82 94
1365.90 88
1365.99 83
1366.07 80
1366.16 77
1366.24 76
1366.33 75
1366.41 74
1366.50 74
1366.58 76
1366.67 78
1366.75 80
1366.84 84
1366.92 86
1367.01 88
1367.09 89
1367.17 88
1367.26 88
1367.34 89
1367.43 92
1367.51 97
1367.60 106
1367.68 116
1367.77 128
1367.85 139
1367.94 149
1368.02 158
1368.11 164
1368.19 169
1368.28 172
1368.36 173
1368.45 172
1368.53 169
1368.61 164
1368.70 156
1368.78 148
1368.87 140
1368.95 133
1369.04 127
1369.12 122
1369.21 118
1369.29 114
1369.38 109
1369.46 103
1369.55 95
1369.63 87
1369.72 81
1369.80 76
1369.89 73
1369.97 73
1370.06 73
1370.14 72
1370.23 70
1370.31 64
1370.39 57
1370.48 47
1370.56 38
1370.65 30
1370.73 25
1370.82 23
1370.90 26
1370.99 31
1371.07 39
1371.16 48
1371.24 57
1371.33 65
1371.41 71
1371.50 73
1371.58 72
1371.67 66
1371.75 58
1371.84 47
1371.92 36
1372.01 27
1372.09 19
1372.18 15
1372.26 13
1372.35 13
1372.43 14
1372.52 14
1372.60 13
1372.68 11
1372.77 8
1372.85 7
1372.94 7
1373.02 8
1373.11 11
1373.19 15
1373.28 19
1373.36 21
1373.45 22
1373.53 22
1373.62 21
1373.70 19
1373.79 16
1373.87 14
1373.96 11
1374.04 8
1374.13 5
1374.21 1
1374.30 0
1374.38 0
1374.47 0
1374.55 0
1374.64 0
1374.72 0
1374.81 0
1374.89 2
1374.98 12
1375.06 22
1375.15 33
1375.23 44
1375.32 54
1375.40 64
1375.49 74
1375.57 82
1375.66 90
1375.74 95
1375.83 97
1375.91 96
1376.00 91
1376.08 85
1376.17 77
1376.25 69
1376.34 62
1376.42 58
1376.51 56
1376.59 57
1376.68 61
1376.76 65
1376.85 71
1376.93 77
1377.02 83
1377.10 87
1377.19 89
1377.27 90
1377.36 87
1377.44 81
1377.53 71
1377.61 59
1377.70 46
1377.78 33
1377.87 24
1377.95 19
1378.04 19
1378.12 24
1378.21 32
1378.29 41
1378.38 49
1378.46 55
1378.55 59
1378.63 60
1378.72 59
1378.80 58
1378.89 58
1378.97 58
1379.06 58
1379.14 58
1379.23 58
1379.31 58
1379.40 58
1379.48 58
1379.57 57
1379.65 56
1379.74 55
1379.82 52
1379.91 49
1379.99 47
1380.08 46
1380.16 47
1380.25 50
1380.33 55
1380.42 63
1380.50 71
1380.59 80
1380.67 87
1380.76 93
1380.84 98
1380.93 103
1381.01 108
1381.10 114
1381.18 120
1381.27 126
1381.35 132
1381.44 137
1381.52 140
1381.61 141
1381.69 140
1381.78 138
1381.87 136
1381.95 135
1382.04 135
1382.12 136
1382.21 138
1382.29 140
1382.38 142
1382.46 142
1382.55 141
1382.63 139
1382.72 136
1382.80 132
1382.89 130
1382.97 128
1383.06 127
1383.14 126
1383.23 126
1383.31 125
1383.40 123
1383.48 120
1383.57 115
1383.65 110
1383.74 105
1383.82 100
1383.91 97
1383.99 94
1384.08 92
1384.16 89
1384.25 86
1384.34 82
1384.42 78
1384.51 73
1384.59 69
1384.68 66
1384.76 63
1384.85 61
1384.93 59
1385.02 57
1385.10 54
1385.19 51
1385.27 47
1385.36 44
1385.44 40
1385.53 36
1385.61 32
1385.70 28
1385.78 23
1385.87 19
1385.95 16
1386.04 15
1386.13 17
1386.21 20
1386.30 24
1386.38 28
1386.47 31
1386.55 33
1386.64 33
1386.72 31
1386.81 28
1386.89 25
1386.98 22
1387.06 21
1387.15 20
1387.23 21
1387.32 22
1387.40 25
1387.49 26
1387.58 27
1387.66 26
1387.75 24
1387.83 22
1387.92 21
1388.00 22
1388.09 27
1388.17 36
1388.26 48
1388.34 61
1388.43 73
1388.51 83
1388.60 88
1388.68 89
1388.77 86
1388.86 82
1388.94 79
1389.03 77
1389.11 78
1389.20 80
1389.28 85
1389.37 90
1389.45 94
1389.54 97
1389.62 97
1389.71 97
1389.79 95
1389.88 94
1389.97 93
1390.05 93
1390.14 92
1390.22 92
1390.31 90
1390.39 86
1390.48 82
1390.56 78
1390.65 76
1390.73 77
1390.82 81
1390.90 89
1390.99 99
1391.08 111
1391.16 121
1391.25 130
1391.33 137
1391.42 140
1391.50 142
1391.59 141
1391.67 139
1391.76 136
1391.84 130
1391.93 124
1392.02 115
1392.10 107
1392.19 99
1392.27 93
1392.36 91
1392.44 92
1392.53 98
1392.61 106
1392.70 116
1392.78 125
1392.87 131
1392.96 134
1393.04 132
1393.13 127
1393.21 120
1393.30 114
1393.38 110
1393.47 110
1393.55 113
1393.64 118
1393.73 124
1393.81 128
1393.90 131
1393.98 130
1394.07 127
1394.15 122
1394.24 117
1394.32 113
1394.41 111
1394.49 109
1394.58 109
1394.67 109
1394.75 109
1394.84 108
1394.92 106
1395.01 103
1395.09 100
1395.18 96
1395.26 93
1395.35 91
1395.44 91
1395.52 93
1395.61 96
1395.69 100
1395.78 103
1395.86 104
1395.95 104
1396.03 101
1396.12 97
1396.21 92
1396.29 88
1396.38 86
1396.46 86
1396.55 89
1396.63 94
1396.72 100
1396.81 108
1396.89 117
1396.98 126
1397.06 135
1397.15 143
1397.23 152
1397.32 159
1397.40 166
1397.49 171
1397.58 174
1397.66 175
1397.75 174
1397.83 171
1397.92 168
1398.00 164
1398.09 160
1398.18 156
1398.26 154
1398.35 151
1398.43 148
1398.52 143
1398.60 137
1398.69 129
1398.77 119
1398.86 109
1398.95 99
1399.03 90
1399.12 84
1399.20 80
1399.29 78
1399.37 79
1399.46 82
1399.55 84
1399.63 84
1399.72 81
1399.80 74
1399.89 63
1399.97 49
1400.06 34
1400.15 20
1400.23 7
1400.32 0
1400.40 0
1400.49 0
1400.57 0
1400.66 0
1400.75 0
1400.83 0
1400.92 0
1401.00 0
1401.09 5
1401.17 11
1401.26 16
1401.35 21
1401.43 25
1401.52 28
1401.60 30
1401.69 31
1401.77 30
1401.86 29
1401.95 28
1402.03 27
1402.12 27
1402.20 28
1402.29 30
1402.37 33
1402.46 37
1402.55 41
1402.63 45
1402.72 50
1402.80 55
1402.89 60
1402.98 67
1403.06 73
1403.15 78
1403.23 82
1403.32 84
1403.40 83
1403.49 78
1403.58 71
1403.66 62
1403.75 53
1403.83 45
1403.92 40
1404.01 37
1404.09 38
1404.18 42
1404.26 47
1404.35 53
1404.43 58
1404.52 60
1404.61 60
1404.69 56
1404.78 51
1404.86 45
1404.95 41
1405.04 39
1405.12 41
1405.21 47
1405.29 54
1405.38 61
1405.46 66
1405.55 67
1405.64 64
1405.72 58
1405.81 51
1405.89 45
1405.98 43
1406.07 46
1406.15 53
1406.24 64
1406.32 77
1406.41 89
1406.50 98
1406.58 102
1406.67 102
1406.75 98
1406.84 91
1406.92 81
1407.01 71
1407.10 62
1407.18 54
1407.27 49
1407.35 45
1407.44 44
1407.53 43
1407.61 44
1407.70 45
1407.78 45
1407.87 45
1407.96 46
1408.04 46
1408.13 48
1408.21 50
1408.30 54
1408.39 60
1408.47 66
1408.56 71
1408.64 74
1408.73 74
1408.82 71
1408.90 65
1408.99 57
1409.07 50
1409.16 45
1409.25 44
1409.33 48
1409.42 57
1409.50 68
1409.59 79
1409.68 90
1409.76 97
1409.85 102
1409.93 104
1410.02 106
1410.11 108
1410.19 111
1410.28 115
1410.36 120
1410.45 125
1410.54 129
1410.62 130
1410.71 129
1410.79 125
1410.88 120
1410.97 115
1411.05 110
1411.14 106
1411.22 105
1411.31 107
1411.40 111
1411.48 117
1411.57 122
1411.65 125
1411.74 125
1411.83 120
1411.91 111
1412.00 97
1412.08 81
1412.17 63
1412.26 46
1412.34 32
1412.43 22
1412.51 16
1412.60 16
1412.69 20
1412.77 28
1412.86 36
1412.94 43
1413.03 47
1413.12 46
1413.20 41
1413.29 33
1413.38 24
1413.46 17
1413.55 14
1413.63 14
1413.72 19
1413.81 27
1413.89 35
1413.98 43
1414.06 48
1414.15 51
1414.24 51
1414.32 49
1414.41 45
1414.50 40
1414.58 34
1414.67 27
1414.75 21
1414.84 15
1414.93 10
1415.01 7
1415.10 6
1415.18 7
1415.27 10
1415.36 14
1415.44 20
1415.53 25
1415.62 31
1415.70 36
1415.79 41
1415.87 45
1415.96 48
1416.05 50
1416.13 51
1416.22 50
1416.30 48
1416.39 45
1416.48 43
1416.56 41
1416.65 41
1416.74 42
1416.82 44
1416.91 47
1416.99 50
1417.08 51
1417.17 52
1417.25 53
1417.34 53
1417.43 55
1417.51 58
1417.60 62
1417.68 68
1417.77 74
1417.86 82
1417.94 90
1418.03 98
1418.12 106
1418.20 114
1418.29 121
1418.37 126
1418.46 129
1418.55 128
1418.63 125
1418.72 120
1418.81 113
1418.89 107
1418.98 101
1419.06 96
1419.15 91
1419.24 86
1419.32 82
1419.41 78
1419.50 74
1419.58 70
1419.67 66
1419.75 61
1419.84 55
1419.93 48
1420.01 40
1420.10 31
1420.19 22
1420.27 16
1420.36 12
1420.45 13
1420.53 17
1420.62 25
1420.70 36
1420.79 48
1420.88 61
1420.96 73
1421.05 83
1421.14 91
1421.22 96
1421.31 98
1421.39 99
1421.48 97
1421.57 96
1421.65 95
1421.74 95
1421.83 97
1421.91 100
1422.00 102
1422.09 103
1422.17 102
1422.26 96
1422.35 87
1422.43 75
1422.52 62
1422.60 49
1422.69 38
1422.78 29
1422.86 24
1422.95 23
1423.04 24
1423.12 26
1423.21 30
1423.30 33
1423.38 37
1423.47 40
1423.55 43
1423.64 48
1423.73 54
1423.81 61
1423.90 69
1423.99 77
1424.07 84
1424.16 90
1424.25 95
1424.33 98
1424.42 100
1424.51 100
1424.59 99
1424.68 96
1424.76 92
1424.85 88
1424.94 85
1425.02 84
1425.11 85
1425.20 89
1425.28 95
1425.37 101
1425.46 106
1425.54 109
1425.63 108
1425.72 106
1425.80 101
1425.89 96
1425.98 92
1426.06 89
1426.15 87
1426.23 87
1426.32 87
1426.41 87
1426.49 86
1426.58 84
1426.67 81
1426.75 77
1426.84 72
1426.93 68
1427.01 64
1427.10 63
1427.19 63
1427.27 64
1427.36 67
1427.45 70
1427.53 71
1427.62 72
1427.71 70
1427.79 68
1427.88 67
1427.97 67
1428.05 69
1428.14 73
1428.23 79
1428.31 85
1428.40 91
1428.48 95
1428.57 97
1428.66 98
1428.74 98
1428.83 97
1428.92 95
1429.00 92
1429.09 87
1429.18 81
1429.26 72
1429.35 62
1429.44 51
1429.52 39
1429.61 27
1429.70 15
1429.78 4
1429.87 0
1429.96 0
1430.04 0
1430.13 0
1430.22 0
1430.30 0
1430.39 0
1430.48 0
1430.56 2
1430.65 7
1430.74 13
1430.82 20
1430.91 27
1431.00 33
1431.08 39
1431.17 43
1431.26 47
1431.34 50
1431.43 52
1431.52 54
1431.60 57
1431.69 62
1431.78 68
1431.86 77
1431.95 87
1432.04 99
1432.12 111
1432.21 123
1432.30 134
1432.38 142
1432.47 148
1432.56 151
1432.64 152
1432.73 150
1432.82 146
1432.90 140
1432.99 133
1433.08 124
1433.16 115
1433.25 107
1433.34 100
1433.42 96
1433.51 95
1433.60 98
1433.68 102
1433.77 108
1433.86 113
1433.94 115
1434.03 115
1434.12 111
1434.20 103
1434.29 94
1434.38 84
1434.46 74
1434.55 67
1434.64 62
1434.72 60
1434.81 61
1434.90 63
1434.98 66
1435.07 68
1435.16 69
1435.25 70
1435.33 72
1435.42 75
1435.51 79
1435.59 85
1435.68 93
1435.77 102
1435.85 110
1435.94 117
1436.03 122
1436.11 124
1436.20 124
1436.29 121
1436.37 117
1436.46 112
1436.55 106
1436.63 101
1436.72 98
1436.81 97
1436.89 98
1436.98 101
1437.07 105
1437.15 110
1437.24 116
1437.33 122
1437.42 130
1437.50 140
1437.59 151
1437.68 164
1437.76 176
1437.85 186
1437.94 192
1438.02 193
1438.11 190
1438.20 183
1438.28 174
1438.37 167
1438.46 162
1438.54 160
1438.63 161
1438.72 165
1438.81 169
1438.89 171
1438.98 169
1439.07 162
1439.15 152
1439.24 140
1439.33 128
1439.41 118
1439.50 112
1439.59 110
1439.67 113
1439.76 119
1439.85 127
1439.93 135
1440.02 142
1440.11 148
1440.20 152
1440.28 154
1440.37 154
1440.46 152
1440.54 150
1440.63 146
1440.72 141
1440.80 134
1440.89 126
1440.98 116
1441.06 107
1441.15 99
1441.24 93
1441.33 88
1441.41 86
1441.50 87
1441.59 88
1441.67 90
1441.76 92
1441.85 94
1441.93 96
1442.02 97
1442.11 97
1442.20 97
1442.28 95
1442.37 93
1442.46 89
1442.54 85
1442.63 79
1442.72 73
1442.80 67
1442.89 60
1442.98 54
1443.07 50
1443.15 47
1443.24 48
1443.33 51
1443.41 57
1443.50 63
1443.59 68
1443.67 71
1443.76 71
1443.85 68
1443.94 63
1444.02 56
1444.11 48
1444.20 42
1444.28 37
1444.37 34
1444.46 34
1444.54 37
1444.63 42
1444.72 49
1444.81 55
1444.89 61
1444.98 63
1445.07 62
1445.15 56
1445.24 46
1445.33 33
1445.42 17
1445.50 2
1445.59 0
1445.68 0
1445.76 0
1445.85 0
1445.94 0
1446.03 0
1446.11 0
1446.20 7
1446.29 14
1446.37 18
1446.46 20
1446.55 19
1446.63 18
1446.72 17
1446.81 16
1446.90 15
1446.98 14
1447.07 13
1447.16 12
1447.24 10
1447.33 9
1447.42 10
1447.51 14
1447.59 20
1447.68 28
1447.77 38
1447.85 50
1447.94 62
1448.03 74
1448.12 85
1448.20 95
1448.29 103
1448.38 107
1448.47 107
1448.55 104
1448.64 97
1448.73 88
1448.81 78
1448.90 71
1448.99 68
1449.08 68
1449.16 71
1449.25 76
1449.34 82
1449.42 86
1449.51 89
1449.60 89
1449.69 88
1449.77 86
1449.86 84
1449.95 84
1450.03 85
1450.12 89
1450.21 94
1450.30 100
1450.38 106
1450.47 112
1450.56 117
1450.65 122
1450.73 126
1450.82 131
1450.91 136
1450.99 141
1451.08 148
1451.17 154
1451.26 160
1451.34 164
1451.43 166
1451.52 166
1451.60 165
1451.69 162
1451.78 158
1451.87 155
1451.95 152
1452.04 150
1452.13 149
1452.22 149
1452.30 150
1452.39 151
1452.48 153
1452.57 153
1452.65 152
1452.74 150
1452.83 145
1452.91 138
1453.00 131
1453.09 125
1453.18 120
1453.26 117
1453.35 115
1453.44 114
1453.53 112
1453.61 108
1453.70 102
1453.79 94
1453.87 87
1453.96 81
1454.05 78
1454.14 78
1454.22 80
1454.31 85
1454.40 89
1454.49 93
1454.57 95
1454.66 95
1454.75 91
1454.84 85
1454.92 76
1455.01 67
1455.10 56
1455.19 46
1455.27 37
1455.36 29
1455.45 24
1455.53 22
1455.62 24
1455.71 28
1455.80 37
1455.88 48
1455.97 60
1456.06 73
1456.15 84
1456.23 93
1456.32 97
1456.41 95
1456.50 89
1456.58 79
1456.67 66
1456.76 52
1456.85 39
1456.93 28
1457.02 21
1457.11 17
1457.20 17
1457.28 19
1457.37 23
1457.46 28
1457.55 32
1457.63 33
1457.72 32
1457.81 29
1457.89 22
1457.98 14
1458.07 6
1458.16 0
1458.24 0
1458.33 0
1458.42 0
1458.51 0
1458.59 0
1458.68 0
1458.77 0
1458.86 2
1458.94 6
1459.03 9
1459.12 12
1459.21 15
1459.29 18
1459.38 21
1459.47 24
1459.56 27
1459.64 28
1459.73 28
1459.82 27
1459.91 24
1459.99 21
1460.08 19
1460.17 18
1460.26 20
1460.34 24
1460.43 30
1460.52 37
1460.61 43
1460.69 47
1460.78 49
1460.87 48
1460.96 45
1461.05 39
1461.13 32
1461.22 24
1461.31 17
1461.40 12
1461.48 7
1461.57 4
1461.66 3
1461.75 3
1461.83 7
1461.92 14
1462.01 23
1462.10 36
1462.18 51
1462.27 67
1462.36 83
1462.45 97
1462.53 108
1462.62 115
1462.71 121
1462.80 123
1462.88 125
1462.97 127
1463.06 130
1463.15 134
1463.23 139
1463.32 144
1463.41 148
1463.50 151
1463.59 154
1463.67 157
1463.76 160
1463.85 163
1463.94 167
1464.02 171
1464.11 174
1464.20 175
1464.29 174
1464.37 172
1464.46 171
1464.55 171
1464.64 174
1464.72 180
1464.81 190
1464.90 202
1464.99 214
1465.08 225
1465.16 233
1465.25 237
1465.34 236
1465.43 232
1465.51 226
1465.60 218
1465.69 209
1465.78 201
1465.86 193
1465.95 185
1466.04 178
1466.13 172
1466.22 165
1466.30 159
1466.39 153
1466.48 148
1466.57 145
1466.65 143
1466.74 142
1466.83 143
1466.92 143
1467.00 141
1467.09 139
1467.18 134
1467.27 128
1467.36 123
1467.44 119
1467.53 118
1467.62 120
1467.71 125
1467.79 132
1467.88 138
1467.97 144
1468.06 147
1468.15 148
1468.23 147
1468.32 146
1468.41 146
1468.50 146
1468.58 147
1468.67 149
1468.76 151
1468.85 152
1468.94 152
1469.02 151
1469.11 150
1469.20 149
1469.29 148
1469.37 147
1469.46 145
1469.55 141
1469.64 136
1469.73 129
1469.81 121
1469.90 112
1469.99 103
1470.08 95
1470.16 87
1470.25 80
1470.34 72
1470.43 63
1470.52 55
1470.60 47
1470.69 42
1470.78 39
1470.87 39
1470.96 43
1471.04 48
1471.13 53
1471.22 57
1471.31 57
1471.39 52
1471.48 44
1471.57 33
1471.66 21
1471.75 10
1471.83 0
1471.92 0
1472.01 0
1472.10 0
1472.19 0
1472.27 6
1472.36 15
1472.45 24
1472.54 34
1472.62 44
1472.71 52
1472.80 59
1472.89 65
1472.98 69
1473.06 70
1473.15 67
1473.24 62
1473.33 54
1473.42 44
1473.50 35
1473.59 27
1473.68 22
1473.77 18
1473.86 16
1473.94 13
1474.03 9
1474.12 4
1474.21 0
1474.30 0
1474.38 0
1474.47 0
1474.56 0
1474.65 0
1474.73 0
1474.82 1
1474.91 2
1475.00 3
1475.09 4
1475.17 5
1475.26 8
1475.35 12
1475.44 17
1475.53 23
1475.61 29
1475.70 35
1475.79 39
1475.88 42
1475.97 43
1476.05 41
1476.14 37
1476.23 31
1476.32 24
1476.41 17
1476.49 10
1476.58 6
1476.67 3
1476.76 3
1476.85 5
1476.93 8
1477.02 13
1477.11 18
1477.20 23
1477.29 28
1477.37 31
1477.46 33
1477.55 34
1477.64 32
1477.73 30
1477.82 27
1477.90 24
1477.99 21
1478.08 19
1478.17 18
1478.26 18
1478.34 20
1478.43 24
1478.52 31
1478.61 41
1478.70 54
1478.78 70
1478.87 87
1478.96 103
1479.05 118
1479.14 130
1479.22 137
1479.31 140
1479.40 139
1479.49 133
1479.58 124
1479.66 112
1479.75 99
1479.84 85
1479.93 72
1480.02 60
1480.11 52
1480.19 48
1480.28 48
1480.37 54
1480.46 64
1480.55 77
1480.63 91
1480.72 103
1480.81 114
1480.90 122
1480.99 126
1481.07 127
1481.16 125
1481.25 123
1481.34 119
1481.43 115
1481.52 111
1481.60 108
1481.69 104
1481.78 102
1481.87 100
1481.96 99
1482.04 98
1482.13 96
1482.22 94
1482.31 90
1482.40 85
1482.49 81
1482.57 76
1482.66 74
1482.75 75
1482.84 78
1482.93 83
1483.01 89
1483.10 94
1483.19 97
1483.28 97
1483.37 93
1483.46 86
1483.54 79
1483.63 71
1483.72 66
1483.81 63
1483.90 63
1483.99 66
1484.07 71
1484.16 74
1484.25 76
1484.34 75
1484.43 70
1484.51 63
1484.60 54
1484.69 46
1484.78 38
1484.87 32
1484.96 28
1485.04 25
1485.13 23
1485.22 21
1485.31 19
1485.40 17
1485.49 15
1485.57 13
1485.66 12
1485.75 11
1485.84 11
1485.93 11
1486.02 11
1486.10 10
1486.19 7
1486.28 4
1486.37 0
1486.46 0
1486.55 0
1486.63 0
1486.72 0
1486.81 0
1486.90 0
1486.99 0
1487.08 2
1487.16 8
1487.25 15
1487.34 21
1487.43 27
1487.52 31
1487.61 34
1487.69 33
1487.78 30
1487.87 25
1487.96 20
1488.05 15
1488.14 13
1488.22 14
1488.31 15
1488.40 17
1488.49 16
1488.58 13
1488.67 7
1488.75 0
1488.84 0
1488.93 0
1489.02 0
1489.11 0
1489.20 0
1489.28 5
1489.37 17
1489.46 29
1489.55 38
1489.64 45
1489.73 50
1489.81 52
1489.90 51
1489.99 47
1490.08 40
1490.17 32
1490.26 24
1490.35 15
1490.43 9
1490.52 6
1490.61 6
1490.70 10
1490.79 19
1490.88 30
1490.96 43
1491.05 57
1491.14 71
1491.23 84
1491.32 96
1491.41 106
1491.49 114
1491.58 121
1491.67 126
1491.76 129
1491.85 130
1491.94 128
1492.03 124
1492.11 118
1492.20 112
1492.29 107
1492.38 104
1492.47 104
1492.56 106
1492.65 111
1492.73 116
1492.82 120
1492.91 121
1493.00 120
1493.09 115
1493.18 108
1493.26 101
1493.35 93
1493.44 86
1493.53 80
1493.62 74
1493.71 68
1493.80 60
1493.88 52
1493.97 44
1494.06 35
1494.15 26
1494.24 18
1494.33 12
1494.42 8
1494.50 5
1494.59 4
1494.68 4
1494.77 5
1494.86 7
1494.95 10
1495.04 13
1495.12 16
1495.21 21
1495.30 27
1495.39 34
1495.48 43
1495.57 52
1495.66 61
1495.74 69
1495.83 76
1495.92 82
1496.01 87
1496.10 92
1496.19 99
1496.28 105
1496.36 111
1496.45 116
1496.54 117
1496.63 114
1496.72 108
1496.81 98
1496.90 88
1496.98 79
1497.07 72
1497.16 69
1497.25 68
1497.34 68
1497.43 69
1497.52 67
1497.60 62
1497.69 54
1497.78 42
1497.87 30
1497.96 17
1498.05 6
1498.14 0
1498.23 0
1498.31 0
1498.40 0
1498.49 10
1498.58 24
1498.67 40
1498.76 59
1498.85 79
1498.93 99
1499.02 118
1499.11 134
1499.20 146
1499.29 154
1499.38 157
1499.47 156
1499.56 151
1499.64 146
1499.73 140
1499.82 136
1499.91 134
1500.00 135
1500.09 138
1500.18 143
1500.27 147
1500.35 151
1500.44 153
1500.53 153
1500.62 150
1500.71 145
1500.80 139
1500.89 131
1500.98 124
1501.06 118
1501.15 112
1501.24 108
1501.33 105
1501.42 103
1501.51 100
1501.60 98
1501.69 95
1501.77 92
1501.86 89
1501.95 86
1502.04 82
1502.13 77
1502.22 72
1502.31 65
1502.40 57
1502.48 49
1502.57 41
1502.66 33
1502.75 27
1502.84 23
1502.93 19
1503.02 17
1503.11 16
1503.19 15
1503.28 17
1503.37 20
1503.46 25
1503.55 32
1503.64 40
1503.73 48
1503.82 56
1503.90 63
1503.99 69
1504.08 75
1504.17 83
1504.26 92
1504.35 102
1504.44 113
1504.53 125
1504.62 137
1504.70 149
1504.79 158
1504.88 165
1504.97 169
1505.06 169
1505.15 165
1505.24 157
1505.33 147
1505.42 138
1505.50 130
1505.59 124
1505.68 120
1505.77 118
1505.86 118
1505.95 117
1506.04 116
1506.13 115
1506.22 115
1506.30 115
1506.39 117
1506.48 119
1506.57 122
1506.66 125
1506.75 127
1506.84 129
1506.93 130
1507.02 131
1507.10 132
1507.19 132
1507.28 134
1507.37 136
1507.46 140
1507.55 146
1507.64 155
1507.73 166
1507.82 178
1507.90 191
1507.99 202
1508.08 211
1508.17 216
1508.26 218
1508.35 215
1508.44 210
1508.53 204
1508.62 197
1508.71 191
1508.79 187
1508.88 184
1508.97 182
1509.06 180
1509.15 178
1509.24 174
1509.33 168
1509.42 161
1509.51 152
1509.60 144
1509.68 137
1509.77 133
1509.86 134
1509.95 138
1510.04 146
1510.13 155
1510.22 163
1510.31 169
1510.40 171
1510.49 169
1510.57 163
1510.66 155
1510.75 146
1510.84 137
1510.93 130
1511.02 125
1511.11 122
1511.20 121
1511.29 122
1511.38 125
1511.46 128
1511.55 132
1511.64 136
1511.73 140
1511.82 143
1511.91 143
1512.00 141
1512.09 136
1512.18 129
1512.27 119
1512.36 107
1512.44 95
1512.53 84
1512.62 75
1512.71 68
1512.80 66
1512.89 68
1512.98 74
1513.07 82
1513.16 91
1513.25 99
1513.34 104
1513.42 105
1513.51 102
1513.60 98
1513.69 94
1513.78 92
1513.87 94
1513.96 99
1514.05 108
1514.14 119
1514.23 129
1514.32 136
1514.40 140
1514.49 141
1514.58 138
1514.67 135
1514.76 132
1514.85 131
1514.94 133
1515.03 137
1515.12 141
1515.21 146
1515.30 148
1515.39 148
1515.47 143
1515.56 136
1515.65 125
1515.74 111
1515.83 96
1515.92 79
1516.01 62
1516.10 44
1516.19 26
1516.28 9
1516.37 0
1516.46 0
1516.54 0
1516.63 0
1516.72 0
1516.81 0
1516.90 0
1516.99 0
1517.08 4
1517.17 14
1517.26 24
1517.35 34
1517.44 44
1517.53 52
1517.62 60
1517.70 65
1517.79 69
1517.88 71
1517.97 70
1518.06 68
1518.15 65
1518.24 62
1518.33 61
1518.42 61
1518.51 64
1518.60 69
1518.69 75
1518.78 83
1518.86 91
1518.95 100
1519.04 108
1519.13 116
1519.22 124
1519.31 132
1519.40 140
1519.49 149
1519.58 156
1519.67 161
1519.76 163
1519.85 161
1519.94 154
1520.03 143
1520.11 130
1520.20 117
1520.29 106
1520.38 97
1520.47 93
1520.56 92
1520.65 94
1520.74 98
1520.83 103
1520.92 108
1521.01 114
1521.10 119
1521.19 123
1521.28 126
1521.37 127
1521.45 126
1521.54 122
1521.63 115
1521.72 107
1521.81 98
1521.90 89
1521.99 83
1522.08 80
1522.17 81
1522.26 83
1522.35 88
1522.44 92
1522.53 95
1522.62 97
1522.71 97
1522.80 96
1522.88 95
1522.97 95
1523.06 96
1523.15 98
1523.24 100
1523.33 102
1523.42 106
1523.51 110
1523.60 116
1523.69 124
1523.78 134
1523.87 145
1523.96 157
1524.05 167
1524.14 175
1524.23 179
1524.32 180
1524.40 177
1524.49 170
1524.58 161
1524.67 148
1524.76 133
1524.85 117
1524.94 101
1525.03 86
1525.12 74
1525.21 68
1525.30 67
1525.39 72
1525.48 82
1525.57 95
1525.66 110
1525.75 125
1525.84 138
1525.93 148
1526.01 154
1526.10 157
1526.19 156
1526.28 151
1526.37 144
1526.46 134
1526.55 123
1526.64 111
1526.73 99
1526.82 89
1526.91 80
1527.00 74
1527.09 70
1527.18 67
1527.27 66
1527.36 65
1527.45 62
1527.54 58
1527.63 50
1527.72 39
1527.80 27
1527.89 15
1527.98 2
1528.07 0
1528.16 0
1528.25 0
1528.34 0
1528.43 0
1528.52 0
1528.61 0
1528.70 2
1528.79 9
1528.88 15
1528.97 18
1529.06 19
1529.15 18
1529.24 17
1529.33 16
1529.42 17
1529.51 21
1529.60 27
1529.69 36
1529.78 45
1529.86 54
1529.95 62
1530.04 68
1530.13 73
1530.22 76
1530.31 78
1530.40 78
1530.49 77
1530.58 75
1530.67 72
1530.76 68
1530.85 66
1530.94 64
1531.03 66
1531.12 71
1531.21 78
1531.30 89
1531.39 101
1531.48 114
1531.57 125
1531.66 135
1531.75 143
1531.84 148
1531.93 151
1532.02 152
1532.11 152
1532.20 150
1532.28 146
1532.37 141
1532.46 135
1532.55 128
1532.64 122
1532.73 115
1532.82 109
1532.91 104
1533.00 99
1533.09 94
1533.18 89
1533.27 85
1533.36 83
1533.45 83
1533.54 86
1533.63 92
1533.72 99
1533.81 107
1533.90 113
1533.99 117
1534.08 119
1534.17 118
1534.26 115
1534.35 111
1534.44 107
1534.53 102
1534.62 99
1534.71 96
1534.80 93
1534.89 90
1534.98 87
1535.07 84
1535.16 80
1535.24 77
1535.33 73
1535.42 71
1535.51 71
1535.60 73
1535.69 78
1535.78 86
1535.87 95
1535.96 104
1536.05 113
1536.14 119
1536.23 121
1536.32 118
1536.41 111
1536.50 99
1536.59 86
1536.68 72
1536.77 61
1536.86 53
1536.95 51
1537.04 52
1537.13 57
1537.22 63
1537.31 69
1537.40 74
1537.49 78
1537.58 81
1537.67 81
1537.76 80
1537.85 76
1537.94 71
1538.03 64
1538.12 55
1538.21 47
1538.30 39
1538.39 32
1538.48 28
1538.57 26
1538.66 26
1538.75 28
1538.84 31
1538.93 36
1539.02 41
1539.11 47
1539.20 53
1539.29 58
1539.38 62
1539.47 64
1539.56 65
1539.65 66
1539.74 66
1539.83 69
1539.92 73
1540.01 80
1540.10 88
1540.19 96
1540.28 103
1540.36 109
1540.45 113
1540.54 115
1540.63 116
1540.72 117
1540.81 118
1540.90 120
1540.99 122
1541.08 124
1541.17 124
1541.26 123
1541.35 120
1541.44 116
1541.53 111
1541.62 106
1541.71 102
1541.80 100
1541.89 101
1541.98 105
1542.07 113
1542.16 123
1542.25 136
1542.34 151
1542.43 164
1542.52 174
1542.61 179
1542.70 177
1542.79 167
1542.88 149
1542.97 126
1543.06 101
1543.15 75
1543.24 54
1543.33 38
1543.42 28
1543.51 24
1543.60 26
1543.69 31
1543.78 38
1543.87 46
1543.96 53
1544.05 60
1544.14 66
1544.23 72
1544.32 77
1544.41 80
1544.50 81
1544.59 80
1544.68 78
1544.77 76
1544.86 74
1544.95 74
1545.04 77
1545.13 82
1545.22 88
1545.31 93
1545.40 95
1545.49 94
1545.58 89
1545.67 81
1545.76 69
1545.85 58
1545.94 48
1546.03 42
1546.12 38
1546.21 38
1546.30 40
1546.39 42
1546.48 44
1546.57 45
1546.66 45
1546.75 44
1546.84 44
1546.93 45
1547.02 48
1547.11 53
1547.20 60
1547.29 68
1547.38 75
1547.48 82
1547.57 88
1547.66 93
1547.75 97
1547.84 100
1547.93 102
1548.02 104
1548.11 106
1548.20 107
1548.29 108
1548.38 108
1548.47 108
1548.56 109
1548.65 109
1548.74 108
1548.83 107
1548.92 106
1549.01 104
1549.10 103
1549.19 104
1549.28 106
1549.37 111
1549.46 118
1549.55 127
1549.64 136
1549.73 143
1549.82 149
1549.91 151
1550.00 150
1550.09 147
1550.18 142
1550.27 135
1550.36 129
1550.45 123
1550.54 118
1550.63 114
1550.72 111
1550.81 111
1550.90 111
1550.99 114
1551.08 117
1551.17 120
1551.26 123
1551.35 124
1551.44 123
1551.53 118
1551.62 111
1551.71 100
1551.80 88
1551.89 77
1551.98 66
1552.07 57
1552.16 52
1552.25 51
1552.34 53
1552.43 58
1552.53 65
1552.62 73
1552.71 82
1552.80 89
1552.89 94
1552.98 96
1553.07 96
1553.16 94
1553.25 92
1553.34 91
1553.43 92
1553.52 96
1553.61 100
1553.70 103
1553.79 104
1553.88 100
1553.97 92
1554.06 79
1554.15 64
1554.24 49
1554.33 39
1554.42 36
1554.51 41
1554.60 55
1554.69 75
1554.78 98
1554.87 119
1554.96 136
1555.05 146
1555.14 149
1555.23 146
1555.32 138
1555.41 126
1555.50 113
1555.60 99
1555.69 86
1555.78 73
1555.87 62
1555.96 52
1556.05 43
1556.14 36
1556.23 30
1556.32 25
1556.41 22
1556.50 20
1556.59 20
1556.68 22
1556.77 26
1556.86 33
1556.95 41
1557.04 50
1557.13 58
1557.22 64
1557.31 67
1557.40 65
1557.49 58
1557.58 48
1557.67 35
1557.76 20
1557.85 7
1557.95 0
1558.04 0
1558.13 0
1558.22 0
1558.31 0
1558.40 0
1558.49 0
1558.58 4
1558.67 6
1558.76 6
1558.85 7
1558.94 7
1559.03 8
1559.12 11
1559.21 15
1559.30 21
1559.39 28
1559.48 36
1559.57 46
1559.66 57
1559.75 68
1559.84 79
1559.93 89
1560.03 96
1560.12 101
1560.21 104
1560.30 104
1560.39 103
1560.48 102
1560.57 101
1560.66 101
1560.75 102
1560.84 103
1560.93 103
1561.02 103
1561.11 99
1561.20 93
1561.29 83
1561.38 70
1561.47 55
1561.56 40
1561.65 26
1561.74 15
1561.84 8
1561.93 5
1562.02 7
1562.11 15
1562.20 27
1562.29 42
1562.38 61
1562.47 81
1562.56 100
1562.65 117
1562.74 130
1562.83 138
1562.92 140
1563.01 136
1563.10 127
1563.19 115
1563.28 99
1563.37 83
1563.46 67
1563.56 53
1563.65 43
1563.74 37
1563.83 37
1563.92 41
1564.01 48
1564.10 59
1564.19 69
1564.28 80
1564.37 88
1564.46 95
1564.55 99
1564.64 103
1564.73 106
1564.82 109
1564.91 112
1565.01 115
1565.10 117
1565.19 117
1565.28 116
1565.37 113
1565.46 109
1565.55 105
1565.64 100
1565.73 95
1565.82 91
1565.91 86
1566.00 81
1566.09 75
1566.18 71
1566.27 68
1566.36 68
1566.46 70
1566.55 76
1566.64 85
1566.73 96
1566.82 107
1566.91 117
1567.00 124
1567.09 128
1567.18 128
1567.27 125
1567.36 121
1567.45 117
1567.54 114
1567.63 112
1567.72 113
1567.82 116
1567.91 119
1568.00 124
1568.09 129
1568.18 135
1568.27 140
1568.36 145
1568.45 149
1568.54 151
1568.63 149
1568.72 145
1568.81 136
1568.90 125
1568.99 112
1569.09 98
1569.18 84
1569.27 71
1569.36 59
1569.45 48
1569.54 38
1569.63 31
1569.72 25
1569.81 23
1569.90 23
1569.99 28
1570.08 36
1570.17 47
1570.27 59
1570.36 71
1570.45 82
1570.54 90
1570.63 95
1570.72 97
1570.81 95
1570.90 91
1570.99 86
1571.08 80
1571.17 75
1571.26 72
1571.35 71
1571.45 74
1571.54 79
1571.63 87
1571.72 96
1571.81 105
1571.90 112
1571.99 117
1572.08 118
1572.17 116
1572.26 112
1572.35 107
1572.44 104
1572.54 103
1572.63 105
1572.72 108
1572.81 112
1572.90 114
1572.99 115
1573.08 113
1573.17 108
1573.26 102
1573.35 96
1573.44 92
1573.53 88
1573.63 84
1573.72 80
1573.81 75
1573.90 68
1573.99 60
1574.08 51
1574.17 43
1574.26 38
1574.35 37
1574.44 41
1574.53 48
1574.63 57
1574.72 66
1574.81 74
1574.90 80
1574.99 84
1575.08 86
1575.17 88
1575.26 89
1575.35 90
1575.44 90
1575.53 89
1575.63 87
1575.72 83
1575.81 79
1575.90 74
1575.99 69
1576.08 65
1576.17 62
1576.26 59
1576.35 58
1576.44 58
1576.53 59
1576.63 60
1576.72 64
1576.81 68
1576.90 73
1576.99 78
1577.08 82
1577.17 84
1577.26 85
1577.35 84
1577.44 81
1577.54 77
1577.63 74
1577.72 72
1577.81 72
1577.90 75
1577.99 80
1578.08 86
1578.17 91
1578.26 93
1578.35 91
1578.44 83
1578.54 72
1578.63 57
1578.72 43
1578.81 30
1578.90 21
1578.99 15
1579.08 12
1579.17 11
1579.26 9
1579.36 7
1579.45 3
1579.54 0
1579.63 0
1579.72 0
1579.81 0
1579.90 0
1579.99 0
1580.08 0
1580.17 1
1580.27 11
1580.36 22
1580.45 35
1580.54 49
1580.63 63
1580.72 76
1580.81 89
1580.90 101
1580.99 111
1581.09 119
1581.18 126
1581.27 132
1581.36 138
1581.45 144
1581.54 152
1581.63 159
1581.72 165
1581.81 169
1581.90 171
1582.00 169
1582.09 163
1582.18 154
1582.27 145
1582.36 136
1582.45 129
1582.54 125
1582.63 123
1582.73 124
1582.82 127
1582.91 130
1583.00 133
1583.09 135
1583.18 138
1583.27 141
1583.36 145
1583.45 150
1583.55 156
1583.64 161
1583.73 165
1583.82 167
1583.91 166
1584.00 161
1584.09 153
1584.18 144
1584.27 135
1584.37 125
1584.46 116
1584.55 109
1584.64 103
1584.73 101
1584.82 104
1584.91 110
1585.00 121
1585.10 135
1585.19 151
1585.28 166
1585.37 179
1585.46 188
1585.55 192
1585.64 193
1585.73 191
1585.82 186
1585.92 179
1586.01 171
1586.10 160
1586.19 149
1586.28 137
1586.37 126
1586.46 118
1586.55 112
1586.65 111
1586.74 113
1586.83 118
1586.92 125
1587.01 133
1587.10 140
1587.19 146
1587.28 149
1587.38 150
1587.47 150
1587.56 149
1587.65 147
1587.74 146
1587.83 147
1587.92 150
1588.01 154
1588.11 159
1588.20 163
1588.29 165
1588.38 163
1588.47 157
1588.56 148
1588.65 137
1588.75 127
1588.84 120
1588.93 117
1589.02 120
1589.11 127
1589.20 138
1589.29 151
1589.38 164
1589.48 175
1589.57 182
1589.66 185
1589.75 182
1589.84 175
1589.93 164
1590.02 150
1590.11 135
1590.21 121
1590.30 108
1590.39 99
1590.48 94
1590.57 92
1590.66 92
1590.75 95
1590.85 97
1590.94 98
1591.03 98
1591.12 96
1591.21 94
1591.30 92
1591.39 91
1591.49 93
1591.58 96
1591.67 102
1591.76 109
1591.85 117
1591.94 124
1592.03 129
1592.13 132
1592.22 133
1592.31 132
1592.40 129
1592.49 125
1592.58 121
1592.67 117
1592.76 114
1592.86 113
1592.95 113
1593.04 114
1593.13 115
1593.22 115
1593.31 115
1593.40 112
1593.50 108
1593.59 104
1593.68 100
1593.77 96
1593.86 93
1593.95 92
1594.05 93
1594.14 94
1594.23 97
1594.32 99
1594.41 100
1594.50 101
1594.59 101
1594.69 101
1594.78 102
1594.87 104
1594.96 109
1595.05 115
1595.14 124
1595.23 132
1595.33 140
1595.42 146
1595.51 149
1595.60 151
1595.69 152
1595.78 153
1595.87 154
1595.97 155
1596.06 156
1596.15 157
1596.24 157
1596.33 157
1596.42 155
1596.52 153
1596.61 150
1596.70 148
1596.79 144
1596.88 142
1596.97 140
1597.06 141
1597.16 145
1597.25 152
1597.34 162
1597.43 175
1597.52 188
1597.61 199
1597.71 206
1597.80 207
1597.89 201
1597.98 190
1598.07 175
1598.16 158
1598.25 142
1598.35 129
1598.44 120
1598.53 116
1598.62 117
1598.71 124
1598.80 134
1598.90 148
1598.99 163
1599.08 176
1599.17 187
1599.26 193
1599.35 193
1599.45 187
1599.54 177
1599.63 164
1599.72 150
1599.81 135
1599.90 122
1600.00 111
1600.09 100
1600.18 90
1600.27 81
1600.36 75
1600.45 71
1600.54 71
1600.64 74
1600.73 79
1600.82 86
1600.91 93
1601.00 98
1601.09 100
1601.19 98
1601.28 93
1601.37 85
1601.46 75
1601.55 65
1601.64 56
1601.74 51
1601.83 51
1601.92 55
1602.01 63
1602.10 74
1602.19 86
1602.29 97
1602.38 106
1602.47 113
1602.56 118
1602.65 122
1602.74 124
1602.84 125
1602.93 126
1603.02 126
1603.11 125
1603.20 125
1603.30 125
1603.39 125
1603.48 126
1603.57 127
1603.66 128
1603.75 127
1603.85 126
1603.94 123
1604.03 118
1604.12 113
1604.21 106
1604.30 100
1604.40 95
1604.49 91
1604.58 89
1604.67 90
1604.76 94
1604.85 99
1604.95 105
1605.04 112
1605.13 118
1605.22 123
1605.31 128
1605.41 133
1605.50 136
1605.59 140
1605.68 142
1605.77 143
1605.86 143
1605.96 144
1606.05 145
1606.14 147
1606.23 151
1606.32 156
1606.42 162
1606.51 167
1606.60 170
1606.69 169
1606.78 166
1606.87 160
1606.97 152
1607.06 142
1607.15 132
1607.24 123
1607.33 114
1607.43 107
1607.52 100
1607.61 95
1607.70 91
1607.79 87
1607.88 82
1607.98 76
1608.07 69
1608.16 61
1608.25 52
1608.34 43
1608.44 34
1608.53 26
1608.62 21
1608.71 17
1608.80 15
1608.89 14
1608.99 12
1609.08 10
1609.17 6
1609.26 1
1609.35 0
1609.45 0
1609.54 0
1609.63 0
1609.72 0
1609.81 0
1609.91 0
1610.00 3
1610.09 11
1610.18 19
1610.27 27
1610.37 35
1610.46 42
1610.55 50
1610.64 59
1610.73 67
1610.82 75
1610.92 81
1611.01 87
1611.10 90
1611.19 92
1611.28 93
1611.38 94
1611.47 95
1611.56 97
1611.65 102
1611.74 109
1611.84 118
1611.93 129
1612.02 140
1612.11 151
1612.20 161
1612.30 167
1612.39 168
1612.48 163
1612.57 152
1612.66 137
1612.76 120
1612.85 103
1612.94 88
1613.03 77
1613.12 71
1613.22 69
1613.31 70
1613.40 72
1613.49 75
1613.58 77
1613.68 79
1613.77 82
1613.86 87
1613.95 94
1614.04 101
1614.14 108
1614.23 112
1614.32 114
1614.41 111
1614.50 105
1614.60 98
1614.69 91
1614.78 84
1614.87 79
1614.96 74
1615.06 70
1615.15 64
1615.24 58
1615.33 49
1615.42 40
1615.52 32
1615.61 27
1615.70 25
1615.79 27
1615.89 34
1615.98 46
1616.07 59
1616.16 73
1616.25 85
1616.35 95
1616.44 101
1616.53 106
1616.62 110
1616.71 116
1616.81 123
1616.90 133
1616.99 144
1617.08 156
1617.17 167
1617.27 176
1617.36 184
1617.45 190
1617.54 196
1617.64 202
1617.73 207
1617.82 213
1617.91 217
1618.00 220
1618.10 219
1618.19 215
1618.28 208
1618.37 198
1618.46 187
1618.56 174
1618.65 162
1618.74 151
1618.83 141
1618.93 133
1619.02 126
1619.11 121
1619.20 116
1619.29 113
1619.39 109
1619.48 105
1619.57 100
1619.66 93
1619.75 86
1619.85 78
1619.94 70
1620.03 61
1620.12 54
1620.22 48
1620.31 44
1620.40 42
1620.49 42
1620.58 45
1620.68 49
1620.77 54
1620.86 58
1620.95 62
1621.05 65
1621.14 68
1621.23 68
1621.32 69
1621.41 69
1621.51 69
1621.60 69
1621.69 70
1621.78 69
1621.88 69
1621.97 68
1622.06 67
1622.15 64
1622.24 62
1622.34 58
1622.43 54
1622.52 49
1622.61 43
1622.71 37
1622.80 31
1622.89 27
1622.98 23
1623.08 20
1623.17 17
1623.26 13
1623.35 7
1623.44 1
1623.54 0
1623.63 0
1623.72 0
1623.81 0
1623.91 0
1624.00 0
1624.09 0
1624.18 5
1624.28 19
1624.37 33
1624.46 47
1624.55 59
1624.64 68
1624.74 75
1624.83 79
1624.92 81
1625.01 82
1625.11 83
1625.20 85
1625.29 88
1625.38 91
1625.48 92
1625.57 92
1625.66 90
1625.75 85
1625.85 78
1625.94 71
1626.03 66
1626.12 63
1626.21 64
1626.31 69
1626.40 77
1626.49 86
1626.58 95
1626.68 102
1626.77 103
1626.86 100
1626.95 91
1627.05 79
1627.14 66
1627.23 54
1627.32 45
1627.42 41
1627.51 43
1627.60 47
1627.69 54
1627.79 61
1627.88 67
1627.97 72
1628.06 75
1628.15 77
1628.25 78
1628.34 78
1628.43 78
1628.52 77
1628.62 77
1628.71 77
1628.80 78
1628.89 81
1628.99 85
1629.08 90
1629.17 94
1629.26 98
1629.36 99
1629.45 99
1629.54 97
1629.63 95
1629.73 93
1629.82 93
1629.91 95
1630.00 100
1630.10 108
1630.19 117
1630.28 126
1630.37 134
1630.47 139
1630.56 141
1630.65 141
1630.74 140
1630.84 139
1630.93 138
1631.02 138
1631.11 139
1631.21 140
1631.30 141
1631.39 140
1631.48 138
1631.58 135
1631.67 131
1631.76 125
1631.85 117
1631.95 106
1632.04 94
1632.13 80
1632.22 67
1632.32 57
1632.41 50
1632.50 48
1632.59 50
1632.69 56
1632.78 63
1632.87 70
1632.96 76
1633.06 80
1633.15 82
1633.24 85
1633.34 87
1633.43 90
1633.52 93
1633.61 96
1633.71 97
1633.80 95
1633.89 89
1633.98 80
1634.08 68
1634.17 55
1634.26 42
1634.35 33
1634.45 27
1634.54 25
1634.63 29
1634.72 35
1634.82 43
1634.91 50
1635.00 56
1635.09 58
1635.19 57
1635.28 54
1635.37 49
1635.46 43
1635.56 38
1635.65 33
1635.74 29
1635.84 26
1635.93 22
1636.02 19
1636.11 15
1636.21 11
1636.30 7
1636.39 2
1636.48 0
1636.58 0
1636.67 0
1636.76 0
1636.85 0
1636.95 0
1637.04 0
1637.13 0
1637.23 4
1637.32 16
1637.41 28
1637.50 41
1637.60 51
1637.69 57
1637.78 60
1637.87 59
1637.97 56
1638.06 53
1638.15 53
1638.25 55
1638.34 61
1638.43 68
1638.52 76
1638.62 83
1638.71 88
1638.80 91
1638.89 91
1638.99 91
1639.08 90
1639.17 90
1639.27 91
1639.36 92
1639.45 92
1639.54 90
1639.64 86
1639.73 81
1639.82 75
1639.91 69
1640.01 64
1640.10 60
1640.19 58
1640.29 57
1640.38 57
1640.47 56
1640.56 55
1640.66 55
1640.75 55
1640.84 56
1640.93 56
1641.03 56
1641.12 54
1641.21 52
1641.31 48
1641.40 43
1641.49 36
1641.58 30
1641.68 24
1641.77 21
1641.86 19
1641.96 20
1642.05 25
1642.14 32
1642.23 41
1642.33 49
1642.42 58
1642.51 64
1642.61 70
1642.70 75
1642.79 79
1642.88 84
1642.98 89
1643.07 94
1643.16 97
1643.26 99
1643.35 97
1643.44 94
1643.53 89
1643.63 84
1643.72 79
1643.81 75
1643.91 72
1644.00 70
1644.09 68
1644.18 67
1644.28 65
1644.37 64
1644.46 63
1644.56 62
1644.65 62
1644.74 61
1644.83 60
1644.93 59
1645.02 58
1645.11 59
1645.21 61
1645.30 65
1645.39 70
1645.48 76
1645.58 81
1645.67 84
1645.76 86
1645.86 86
1645.95 84
1646.04 81
1646.14 78
1646.23 75
1646.32 73
1646.41 72
1646.51 70
1646.60 69
1646.69 66
1646.79 63
1646.88 60
1646.97 59
1647.06 59
1647.16 61
1647.25 66
1647.34 70
1647.44 74
1647.53 74
1647.62 70
1647.72 61
1647.81 49
1647.90 34
1647.99 20
1648.09 8
1648.18 0
1648.27 0
1648.37 0
1648.46 3
1648.55 13
1648.65 25
1648.74 40
1648.83 54
1648.92 68
1649.02 81
1649.11 92
1649.20 100
1649.30 107
1649.39 112
1649.48 116
1649.58 119
1649.67 121
1649.76 121
1649.85 119
1649.95 114
1650.04 107
1650.13 99
1650.23 90
1650.32 80
1650.41 72
1650.51 64
1650.60 58
1650.69 53
1650.79 50
1650.88 48
1650.97 48
1651.06 49
1651.16 52
1651.25 56
1651.34 61
1651.44 67
1651.53 72
1651.62 76
1651.72 79
1651.81 79
1651.90 77
1652.00 71
1652.09 64
1652.18 55
1652.27 46
1652.37 38
1652.46 33
1652.55 30
1652.65 30
1652.74 32
1652.83 35
1652.93 39
1653.02 41
1653.11 41
1653.21 39
1653.30 37
1653.39 34
1653.49 34
1653.58 35
1653.67 40
1653.77 47
1653.86 54
1653.95 60
1654.04 62
1654.14 61
1654.23 56
1654.32 47
1654.42 37
1654.51 27
1654.60 17
1654.70 9
1654.79 4
1654.88 2
1654.98 2
1655.07 4
1655.16 8
1655.26 14
1655.35 21
1655.44 29
1655.54 38
1655.63 48
1655.72 57
1655.82 65
1655.91 71
1656.00 76
1656.09 79
1656.19 81
1656.28 83
1656.37 85
1656.47 87
1656.56 89
1656.65 90
1656.75 91
1656.84 90
1656.93 88
1657.03 85
1657.12 82
1657.21 79
1657.31 77
1657.40 74
1657.49 71
1657.59 66
1657.68 61
1657.77 55
1657.87 51
1657.96 49
1658.05 50
1658.15 55
1658.24 63
1658.33 74
1658.43 86
1658.52 97
1658.61 106
1658.71 112
1658.80 113
1658.89 108
1658.99 99
1659.08 85
1659.17 68
1659.27 49
1659.36 31
1659.45 14
1659.55 1
1659.64 0
1659.73 0
1659.83 0
1659.92 0
1660.01 0
1660.11 0
1660.20 0
1660.29 0
1660.39 5
1660.48 11
1660.57 17
1660.67 22
1660.76 27
1660.85 31
1660.95 34
1661.04 36
1661.13 36
1661.23 34
1661.32 30
1661.41 24
1661.51 16
1661.60 8
1661.69 2
1661.79 0
1661.88 2
1661.97 10
1662.07 22
1662.16 36
1662.25 51
1662.35 65
1662.44 76
1662.53 85
1662.63 93
1662.72 100
1662.81 106
1662.91 113
1663.00 118
1663.09 123
1663.19 127
1663.28 129
1663.37 130
1663.47 131
1663.56 131
1663.65 133
1663.75 135
1663.84 136
1663.93 137
1664.03 137
1664.12 135
1664.21 132
1664.31 128
1664.40 125
1664.49 122
1664.59 123
1664.68 129
1664.78 138
1664.87 152
1664.96 169
1665.06 187
1665.15 202
1665.24 214
1665.34 219
1665.43 218
1665.52 210
1665.62 197
1665.71 180
1665.80 162
1665.90 144
1665.99 127
1666.08 112
1666.18 101
1666.27 91
1666.36 84
1666.46 79
1666.55 75
1666.65 72
1666.74 68
1666.83 63
1666.93 58
1667.02 51
1667.11 44
1667.21 37
1667.30 31
1667.39 27
1667.49 24
1667.58 24
1667.67 25
1667.77 28
1667.86 33
1667.95 38
1668.05 45
1668.14 53
1668.24 63
1668.33 75
1668.42 91
1668.52 110
1668.61 130
1668.70 149
1668.80 165
1668.89 177
1668.98 182
1669.08 180
1669.17 174
1669.26 166
1669.36 158
1669.45 152
1669.55 150
1669.64 153
1669.73 159
1669.83 166
1669.92 172
1670.01 176
1670.11 175
1670.20 171
1670.29 164
1670.39 157
1670.48 152
1670.58 150
1670.67 151
1670.76 154
1670.86 157
1670.95 158
1671.04 156
1671.14 151
1671.23 142
1671.32 132
1671.42 123
1671.51 114
1671.61 108
1671.70 105
1671.79 104
1671.89 107
1671.98 113
1672.07 121
1672.17 129
1672.26 136
1672.35 140
1672.45 140
1672.54 136
1672.64 127
1672.73 116
1672.82 104
1672.92 92
1673.01 82
1673.10 75
1673.20 70
1673.29 68
1673.38 70
1673.48 74
1673.57 80
1673.67 87
1673.76 94
1673.85 99
1673.95 101
1674.04 102
1674.13 100
1674.23 97
1674.32 94
1674.42 91
1674.51 89
1674.60 88
1674.70 87
1674.79 88
1674.88 91
1674.98 97
1675.07 105
1675.17 114
1675.26 124
1675.35 130
1675.45 133
1675.54 132
1675.63 128
1675.73 124
1675.82 121
1675.92 121
1676.01 124
1676.10 130
1676.20 135
1676.29 139
1676.38 139
1676.48 137
1676.57 133
1676.67 128
1676.76 126
1676.85 127
1676.95 132
1677.04 140
1677.14 149
1677.23 158
1677.32 166
1677.42 170
1677.51 171
1677.60 167
1677.70 160
1677.79 152
1677.89 144
1677.98 136
1678.07 130
1678.17 125
1678.26 121
1678.35 117
1678.45 114
1678.54 110
1678.64 107
1678.73 106
1678.82 106
1678.92 108
1679.01 111
1679.11 114
1679.20 119
1679.29 124
1679.39 130
1679.48 137
1679.58 145
1679.67 153
1679.76 160
1679.86 165
1679.95 167
1680.04 166
1680.14 162
1680.23 157
1680.33 151
1680.42 144
1680.51 137
1680.61 129
1680.70 120
1680.80 110
1680.89 99
1680.98 88
1681.08 79
1681.17 71
1681.27 67
1681.36 65
1681.45 65
1681.55 68
1681.64 73
1681.74 79
1681.83 87
1681.92 94
1682.02 101
1682.11 107
1682.20 110
1682.30 109
1682.39 106
1682.49 100
1682.58 95
1682.67 90
1682.77 88
1682.86 89
1682.96 92
1683.05 97
1683.14 100
1683.24 100
1683.33 97
1683.43 90
1683.52 81
1683.61 72
1683.71 65
1683.80 61
1683.90 61
1683.99 64
1684.08 70
1684.18 76
1684.27 80
1684.37 83
1684.46 83
1684.55 81
1684.65 78
1684.74 73
1684.84 66
1684.93 58
1685.02 49
1685.12 39
1685.21 28
1685.31 17
1685.40 6
1685.49 0
1685.59 0
1685.68 0
1685.78 0
1685.87 0
1685.96 0
1686.06 0
1686.15 0
1686.25 5
1686.34 14
1686.44 23
1686.53 30
1686.62 34
1686.72 37
1686.81 38
1686.91 38
1687.00 37
1687.09 36
1687.19 36
1687.28 36
1687.38 36
1687.47 38
1687.56 41
1687.66 44
1687.75 47
1687.85 50
1687.94 53
1688.03 55
1688.13 58
1688.22 61
1688.32 66
1688.41 73
1688.51 82
1688.60 92
1688.69 103
1688.79 114
1688.88 121
1688.98 126
1689.07 126
1689.16 122
1689.26 116
1689.35 109
1689.45 102
1689.54 97
1689.64 95
1689.73 95
1689.82 98
1689.92 102
1690.01 104
1690.11 104
1690.20 100
1690.29 94
1690.39 87
1690.48 79
1690.58 72
1690.67 67
1690.77 64
1690.86 62
1690.95 61
1691.05 59
1691.14 56
1691.24 52
1691.33 50
1691.42 49
1691.52 50
1691.61 55
1691.71 62
1691.80 71
1691.90 81
1691.99 90
1692.08 97
1692.18 101
1692.27 101
1692.37 100
1692.46 97
1692.56 93
1692.65 91
1692.74 91
1692.84 92
1692.93 93
1693.03 93
1693.12 90
1693.21 84
1693.31 73
1693.40 60
1693.50 46
1693.59 35
1693.69 29
1693.78 28
1693.87 33
1693.97 41
1694.06 50
1694.16 57
1694.25 61
1694.35 60
1694.44 56
1694.53 51
1694.63 46
1694.72 44
1694.82 45
1694.91 50
1695.01 58
1695.10 66
1695.20 74
1695.29 80
1695.38 86
1695.48 90
1695.57 93
1695.67 97
1695.76 101
1695.86 105
1695.95 111
1696.04 117
1696.14 124
1696.23 130
1696.33 136
1696.42 141
1696.52 146
1696.61 151
1696.70 157
1696.80 164
1696.89 174
1696.99 185
1697.08 196
1697.18 206
1697.27 213
1697.36 215
1697.46 213
1697.55 205
1697.65 194
1697.74 180
1697.84 164
1697.93 148
1698.03 132
1698.12 116
1698.21 100
1698.31 85
1698.40 69
1698.50 53
1698.59 37
1698.69 22
1698.78 8
1698.88 0
1698.97 0
1699.06 0
1699.16 0
1699.25 0
1699.35 0
1699.44 0
1699.54 4
1699.63 7
1699.73 7
1699.82 7
1699.91 6
1700.01 8
1700.10 12
1700.20 19
1700.29 31
1700.39 45
1700.48 60
1700.58 73
1700.67 81
1700.76 83
1700.86 79
1700.95 68
1701.05 53
1701.14 38
1701.24 25
1701.33 16
1701.43 12
1701.52 12
1701.61 16
1701.71 23
1701.80 30
1701.90 38
1701.99 47
1702.09 56
1702.18 66
1702.28 75
1702.37 82
1702.46 86
1702.56 85
1702.65 81
1702.75 75
1702.84 69
1702.94 65
1703.03 65
1703.13 67
1703.22 72
1703.32 78
1703.41 84
1703.50 88
1703.60 90
1703.69 90
1703.79 88
1703.88 85
1703.98 84
1704.07 85
1704.17 90
1704.26 98
1704.36 109
1704.45 120
1704.54 129
1704.64 134
1704.73 133
1704.83 125
1704.92 113
1705.02 96
1705.11 79
1705.21 62
1705.30 49
1705.40 40
1705.49 34
1705.59 31
1705.68 29
1705.77 28
1705.87 26
1705.96 24
1706.06 23
1706.15 24
1706.25 27
1706.34 32
1706.44 39
1706.53 45
1706.63 48
1706.72 48
1706.82 43
1706.91 34
1707.00 22
1707.10 9
1707.19 0
1707.29 0
1707.38 0
1707.48 0
1707.57 0
1707.67 4
1707.76 17
1707.86 31
1707.95 41
1708.05 47
1708.14 49
1708.24 47
1708.33 43
1708.42 41
1708.52 41
1708.61 45
1708.71 51
1708.80 59
1708.90 67
1708.99 72
1709.09 75
1709.18 73
1709.28 68
1709.37 61
1709.47 52
1709.56 43
1709.66 35
1709.75 29
1709.85 27
1709.94 29
1710.03 35
1710.13 44
1710.22 55
1710.32 66
1710.41 75
1710.51 80
1710.60 83
1710.70 82
1710.79 79
1710.89 75
1710.98 72
1711.08 72
1711.17 73
1711.27 77
1711.36 82
1711.46 88
1711.55 94
1711.65 99
1711.74 101
1711.83 101
1711.93 100
1712.02 97
1712.12 95
1712.21 94
1712.31 95
1712.40 98
1712.50 104
1712.59 110
1712.69 117
1712.78 123
1712.88 127
1712.97 125
1713.07 118
1713.16 107
1713.26 91
1713.35 74
1713.45 58
1713.54 44
1713.64 35
1713.73 31
1713.83 32
1713.92 35
1714.02 40
1714.11 44
1714.21 48
1714.30 49
1714.39 49
1714.49 47
1714.58 45
1714.68 44
1714.77 45
1714.87 49
1714.96 55
1715.06 64
1715.15 75
1715.25 87
1715.34 99
1715.44 109
1715.53 118
1715.63 124
1715.72 127
1715.82 128
1715.91 126
1716.01 122
1716.10 116
1716.20 110
1716.29 102
1716.39 94
1716.48 85
1716.58 75
1716.67 65
1716.77 54
1716.86 43
1716.96 33
1717.05 25
1717.15 20
1717.24 18
1717.34 21
1717.43 26
1717.53 33
1717.62 42
1717.72 50
1717.81 56
1717.91 60
1718.00 64
1718.10 67
1718.19 71
1718.29 76
1718.38 83
1718.48 92
1718.57 102
1718.67 113
1718.76 124
1718.86 135
1718.95 145
1719.05 152
1719.14 157
1719.24 160
1719.33 160
1719.43 158
1719.52 154
1719.62 150
1719.71 145
1719.81 140
1719.90 136
1720.00 132
1720.09 130
1720.19 129
1720.28 129
1720.38 130
1720.47 133
1720.57 138
1720.66 143
1720.76 150
1720.85 158
1720.95 167
1721.04 175
1721.14 183
1721.23 188
1721.33 191
1721.42 190
1721.52 185
1721.61 178
1721.71 169
1721.80 159
1721.90 151
1721.99 145
1722.09 140
1722.18 138
1722.28 137
1722.37 137
1722.47 136
1722.56 133
1722.66 129
1722.75 123
1722.85 116
1722.94 109
1723.04 103
1723.13 99
1723.23 98
1723.32 99
1723.42 103
1723.51 107
1723.61 110
1723.70 111
1723.80 108
1723.89 102
1723.99 94
1724.08 85
1724.18 79
1724.27 75
1724.37 76
1724.46 80
1724.56 88
1724.65 97
1724.75 106
1724.84 112
1724.94 116
1725.03 117
1725.13 117
1725.22 115
1725.32 113
1725.41 112
1725.51 112
1725.60 112
1725.70 112
1725.80 111
1725.89 110
1725.99 109
1726.08 106
1726.18 103
1726.27 99
1726.37 94
1726.46 88
1726.56 81
1726.65 74
1726.75 68
1726.84 62
1726.94 58
1727.03 53
1727.13 49
1727.22 46
1727.32 43
1727.41 40
1727.51 39
1727.60 39
1727.70 42
1727.79 46
1727.89 51
1727.98 56
1728.08 60
1728.18 62
1728.27 63
1728.37 63
1728.46 62
1728.56 63
1728.65 66
1728.75 73
1728.84 82
1728.94 94
1729.03 106
1729.13 118
1729.22 125
1729.32 128
1729.41 125
1729.51 116
1729.60 103
1729.70 88
1729.79 74
1729.89 62
1729.98 54
1730.08 48
1730.18 45
1730.27 44
1730.37 45
1730.46 46
1730.56 50
1730.65 55
1730.75 62
1730.84 70
1730.94 79
1731.03 87
1731.13 93
1731.22 97
1731.32 99
1731.41 100
1731.51 99
1731.61 98
1731.70 97
1731.80 95
1731.89 94
1731.99 92
1732.08 91
1732.18 90
1732.27 87
1732.37 85
1732.46 81
1732.56 78
1732.65 76
1732.75 74
1732.84 73
1732.94 71
1733.04 69
1733.13 66
1733.23 61
1733.32 55
1733.42 47
1733.51 41
1733.61 36
1733.70 34
1733.80 35
1733.89 38
1733.99 41
1734.08 43
1734.18 42
1734.28 38
1734.37 30
1734.47 21
1734.56 11
1734.66 2
1734.75 0
1734.85 0
1734.94 0
1735.04 0
1735.13 0
1735.23 0
1735.32 0
1735.42 0
1735.52 0
1735.61 3
1735.71 7
1735.80 13
1735.90 21
1735.99 31
1736.09 44
1736.18 58
1736.28 72
1736.37 85
1736.47 96
1736.57 103
1736.66 107
1736.76 109
1736.85 108
1736.95 108
1737.04 107
1737.14 107
1737.23 107
1737.33 106
1737.42 103
1737.52 100
1737.62 94
1737.71 88
1737.81 81
1737.90 75
1738.00 70
1738.09 65
1738.19 61
1738.28 56
1738.38 51
1738.48 47
1738.57 45
1738.67 46
1738.76 52
1738.86 62
1738.95 76
1739.05 90
1739.14 103
1739.24 113
1739.33 120
1739.43 124
1739.53 125
1739.62 127
1739.72 129
1739.81 131
1739.91 133
1740.00 133
1740.10 131
1740.19 126
1740.29 118
1740.39 108
1740.48 97
1740.58 86
1740.67 75
1740.77 64
1740.86 54
1740.96 43
1741.05 35
1741.15 30
1741.25 31
1741.34 38
1741.44 51
1741.53 70
1741.63 93
1741.72 117
1741.82 138
1741.92 155
1742.01 166
1742.11 171
1742.20 171
1742.30 167
1742.39 162
1742.49 159
1742.58 157
1742.68 157
1742.78 158
1742.87 158
1742.97 156
1743.06 150
1743.16 142
1743.25 131
1743.35 119
1743.45 108
1743.54 98
1743.64 90
1743.73 84
1743.83 78
1743.92 74
1744.02 70
1744.11 67
1744.21 66
1744.31 66
1744.40 68
1744.50 71
1744.59 74
1744.69 78
1744.78 81
1744.88 83
1744.98 83
1745.07 82
1745.17 78
1745.26 72
1745.36 65
1745.45 59
1745.55 55
1745.65 52
1745.74 52
1745.84 54
1745.93 56
1746.03 57
1746.12 58
1746.22 58
1746.32 58
1746.41 61
1746.51 65
1746.60 70
1746.70 76
1746.79 81
1746.89 83
1746.99 82
1747.08 78
1747.18 72
1747.27 65
1747.37 59
1747.46 54
1747.56 51
1747.66 51
1747.75 54
1747.85 59
1747.94 68
1748.04 79
1748.14 92
1748.23 105
1748.33 118
1748.42 127
1748.52 133
1748.61 135
1748.71 134
1748.81 128
1748.90 121
1749.00 113
1749.09 106
1749.19 99
1749.28 95
1749.38 93
1749.48 94
1749.57 96
1749.67 101
1749.76 108
1749.86 118
1749.96 128
1750.05 138
1750.15 148
1750.24 155
1750.34 159
1750.43 159
1750.53 155
1750.63 148
1750.72 139
1750.82 128
1750.91 118
1751.01 108
1751.11 97
1751.20 88
1751.30 78
1751.39 68
1751.49 59
1751.58 52
1751.68 46
1751.78 43
1751.87 43
1751.97 47
1752.06 55
1752.16 67
1752.26 81
1752.35 96
1752.45 111
1752.54 124
1752.64 134
1752.74 140
1752.83 144
1752.93 144
1753.02 143
1753.12 140
1753.21 137
1753.31 133
1753.41 128
1753.50 122
1753.60 115
1753.69 109
1753.79 103
1753.89 99
1753.98 98
1754.08 100
1754.17 105
1754.27 111
1754.37 118
1754.46 125
1754.56 131
1754.65 136
1754.75 139
1754.85 140
1754.94 140
1755.04 138
1755.13 135
1755.23 130
1755.33 123
1755.42 114
1755.52 105
1755.61 97
1755.71 91
1755.81 87
1755.90 85
1756.00 85
1756.09 85
1756.19 84
1756.29 81
1756.38 75
1756.48 69
1756.57 62
1756.67 56
1756.77 50
1756.86 45
1756.96 40
1757.05 33
1757.15 24
1757.25 15
1757.34 6
1757.44 0
1757.53 0
1757.63 0
1757.73 3
1757.82 11
1757.92 19
1758.01 25
1758.11 28
1758.21 28
1758.30 26
1758.40 21
1758.49 15
1758.59 10
1758.69 5
1758.78 2
1758.88 0
1758.97 0
1759.07 0
1759.17 0
1759.26 2
1759.36 3
1759.45 4
1759.55 5
1759.65 6
1759.74 7
1759.84 8
1759.94 8
1760.03 7
1760.13 4
1760.22 0
1760.32 0
1760.42 0
1760.51 0
1760.61 0
1760.70 0
1760.80 0
1760.90 4
1760.99 8
1761.09 11
1761.18 11
1761.28 8
1761.38 5
1761.47 2
1761.57 0
1761.67 0
1761.76 2
1761.86 6
1761.95 12
1762.05 21
1762.15 32
1762.24 46
1762.34 60
1762.43 75
1762.53 89
1762.63 100
1762.72 108
1762.82 111
1762.92 111
1763.01 108
1763.11 104
1763.20 101
1763.30 100
1763.40 101
1763.49 105
1763.59 109
1763.69 114
1763.78 118
1763.88 120
1763.97 119
1764.07 115
1764.17 107
1764.26 96
1764.36 82
1764.46 67
1764.55 50
1764.65 35
1764.74 22
1764.84 13
1764.94 7
1765.03 5
1765.13 5
1765.22 5
1765.32 6
1765.42 8
1765.51 11
1765.61 16
1765.71 24
1765.80 35
1765.90 46
1765.99 57
1766.09 64
1766.19 67
1766.28 66
1766.38 62
1766.48 58
1766.57 53
1766.67 51
1766.77 50
1766.86 52
1766.96 55
1767.05 59
1767.15 63
1767.25 66
1767.34 68
1767.44 70
1767.54 69
1767.63 67
1767.73 63
1767.82 60
1767.92 57
1768.02 55
1768.11 56
1768.21 59
1768.31 63
1768.40 67
1768.50 73
1768.60 78
1768.69 84
1768.79 89
1768.88 95
1768.98 99
1769.08 102
1769.17 103
1769.27 101
1769.37 96
1769.46 89
1769.56 81
1769.65 72
1769.75 64
1769.85 56
1769.94 48
1770.04 42
1770.14 37
1770.23 35
1770.33 35
1770.43 38
1770.52 44
1770.62 53
1770.72 64
1770.81 76
1770.91 86
1771.00 93
1771.10 96
1771.20 93
1771.29 85
1771.39 73
1771.49 59
1771.58 45
1771.68 32
1771.78 23
1771.87 18
1771.97 19
1772.06 24
1772.16 33
1772.26 44
1772.35 57
1772.45 69
1772.55 79
1772.64 87
1772.74 91
1772.84 92
1772.93 90
1773.03 86
1773.13 81
1773.22 75
1773.32 70
1773.42 66
1773.51 64
1773.61 64
1773.70 64
1773.80 65
1773.90 66
1773.99 65
1774.09 63
1774.19 59
1774.28 55
1774.38 52
1774.48 52
1774.57 55
1774.67 60
1774.77 68
1774.86 77
1774.96 87
1775.06 96
1775.15 103
1775.25 109
1775.35 112
1775.44 114
1775.54 112
1775.63 109
1775.73 102
1775.83 94
1775.92 84
1776.02 73
1776.12 64
1776.21 57
1776.31 53
1776.41 54
1776.50 60
1776.60 69
1776.70 79
1776.79 90
1776.89 100
1776.99 108
1777.08 112
1777.18 114
1777.28 115
1777.37 115
1777.47 115
1777.57 116
1777.66 117
1777.76 119
1777.86 121
1777.95 120
1778.05 116
1778.15 109
1778.24 98
1778.34 84
1778.44 70
1778.53 58
1778.63 49
1778.72 46
1778.82 47
1778.92 52
1779.01 59
1779.11 65
1779.21 69
1779.30 70
1779.40 68
1779.50 65
1779.59 61
1779.69 58
1779.79 55
1779.88 54
1779.98 53
1780.08 50
1780.17 47
1780.27 41
1780.37 33
1780.46 26
1780.56 20
1780.66 17
1780.75 19
1780.85 27
1780.95 38
1781.04 50
1781.14 61
1781.24 68
1781.33 69
1781.43 64
1781.53 53
1781.62 40
1781.72 27
1781.82 16
1781.91 7
1782.01 1
1782.11 0
1782.20 0
1782.30 0
1782.40 0
1782.49 0
1782.59 0
1782.69 0
1782.78 0
1782.88 0
1782.98 5
1783.08 14
1783.17 23
1783.27 34
1783.37 45
1783.46 57
1783.56 69
1783.66 81
1783.75 93
1783.85 103
1783.95 111
1784.04 115
1784.14 115
1784.24 110
1784.33 102
1784.43 89
1784.53 73
1784.62 56
1784.72 38
1784.82 23
1784.91 12
1785.01 5
1785.11 4
1785.20 9
1785.30 17
1785.40 28
1785.49 39
1785.59 47
1785.69 53
1785.78 55
1785.88 54
1785.98 50
1786.07 44
1786.17 39
1786.27 34
1786.37 29
1786.46 26
1786.56 22
1786.66 17
1786.75 11
1786.85 4
1786.95 0
1787.04 0
1787.14 0
1787.24 0
1787.33 0
1787.43 0
1787.53 0
1787.62 0
1787.72 7
1787.82 20
1787.91 34
1788.01 49
1788.11 64
1788.21 77
1788.30 87
1788.40 94
1788.50 98
1788.59 98
1788.69 97
1788.79 95
1788.88 92
1788.98 89
1789.08 86
1789.17 83
1789.27 80
1789.37 78
1789.46 76
1789.56 77
1789.66 81
1789.76 86
1789.85 93
1789.95 101
1790.05 107
1790.14 112
1790.24 114
1790.34 114
1790.43 113
1790.53 112
1790.63 113
1790.72 115
1790.82 118
1790.92 122
1791.02 126
1791.11 127
1791.21 125
1791.31 119
1791.40 109
1791.50 96
1791.60 80
1791.69 64
1791.79 49
1791.89 34
1791.99 21
1792.08 9
1792.18 0
1792.28 0
1792.37 0
1792.47 0
1792.57 0
1792.66 0
1792.76 0
1792.86 0
1792.96 0
1793.05 10
1793.15 21
1793.25 31
1793.34 40
1793.44 48
1793.54 55
1793.63 61
1793.73 64
1793.83 67
1793.93 67
1794.02 68
1794.12 67
1794.22 67
1794.31 69
1794.41 71
1794.51 74
1794.60 79
1794.70 84
1794.80 90
1794.90 96
1794.99 102
1795.09 108
1795.19 113
1795.28 117
1795.38 119
1795.48 120
1795.58 118
1795.67 115
1795.77 111
1795.87 106
1795.96 99
1796.06 92
1796.16 85
1796.25 79
1796.35 73
1796.45 70
1796.55 70
1796.64 73
1796.74 78
1796.84 84
1796.93 89
1797.03 92
1797.13 94
1797.23 94
1797.32 93
1797.42 93
1797.52 95
1797.61 96
1797.71 97
1797.81 95
1797.91 91
1798.00 83
1798.10 71
1798.20 59
1798.29 47
1798.39 38
1798.49 33
1798.59 32
1798.68 36
1798.78 43
1798.88 52
1798.97 60
1799.07 67
1799.17 73
1799.27 76
1799.36 77
1799.46 78
1799.56 79
1799.65 80
1799.75 80
1799.85 81
1799.95 80
1800.04 78
1800.14 76
1800.24 74
1800.33 72
1800.43 72
1800.53 73
1800.63 74
1800.72 76
1800.82 76
1800.92 75
1801.02 71
1801.11 66
1801.21 58
1801.31 51
1801.40 44
1801.50 41
1801.60 41
1801.70 46
1801.79 53
1801.89 62
1801.99 71
1802.08 79
1802.18 84
1802.28 87
1802.38 87
1802.47 85
1802.57 82
1802.67 79
1802.77 77
1802.86 74
1802.96 72
1803.06 69
1803.15 65
1803.25 60
1803.35 54
1803.45 47
1803.54 41
1803.64 35
1803.74 32
1803.84 30
1803.93 29
1804.03 26
1804.13 23
1804.22 17
1804.32 10
1804.42 2
1804.52 0
1804.61 0
1804.71 0
1804.81 0
1804.91 0
1805.00 0
1805.10 0
1805.20 0
1805.30 0
1805.39 9
1805.49 21
1805.59 36
1805.68 54
1805.78 73
1805.88 91
1805.98 107
1806.07 120
1806.17 130
1806.27 138
1806.37 143
1806.46 145
1806.56 144
1806.66 141
1806.76 136
1806.85 130
1806.95 122
1807.05 115
1807.14 108
1807.24 104
1807.34 102
1807.44 102
1807.53 105
1807.63 111
1807.73 120
1807.83 132
1807.92 146
1808.02 161
1808.12 177
1808.22 192
1808.31 205
1808.41 215
1808.51 220
1808.61 220
1808.70 216
1808.80 210
1808.90 204
1809.00 201
1809.09 201
1809.19 206
1809.29 213
1809.39 220
1809.48 224
1809.58 222
1809.68 213
1809.78 199
1809.87 181
1809.97 164
1810.07 150
1810.16 142
1810.26 143
1810.36 150
1810.46 164
1810.55 181
1810.65 200
1810.75 218
1810.85 232
1810.94 241
1811.04 244
1811.14 243
1811.24 237
1811.33 230
1811.43 222
1811.53 217
1811.63 214
1811.72 212
1811.82 211
1811.92 208
1812.02 203
1812.11 196
1812.21 186
1812.31 177
1812.41 169
1812.50 164
1812.60 163
1812.70 165
1812.80 169
1812.89 174
1812.99 179
1813.09 183
1813.19 185
1813.29 183
1813.38 179
1813.48 171
1813.58 159
1813.68 145
1813.77 130
1813.87 117
1813.97 106
1814.07 100
1814.16 99
1814.26 103
1814.36 110
1814.46 118
1814.55 128
1814.65 137
1814.75 143
1814.85 147
1814.94 148
1815.04 145
1815.14 139
1815.24 131
1815.33 121
1815.43 112
1815.53 105
1815.63 99
1815.72 95
1815.82 92
1815.92 88
1816.02 84
1816.12 80
1816.21 79
1816.31 81
1816.41 87
1816.51 99
1816.60 114
1816.70 131
1816.80 147
1816.90 161
1816.99 172
1817.09 177
1817.19 178
1817.29 175
1817.38 167
1817.48 155
1817.58 140
1817.68 123
1817.78 105
1817.87 87
1817.97 72
1818.07 60
1818.17 54
1818.26 52
1818.36 55
1818.46 62
1818.56 69
1818.65 75
1818.75 79
1818.85 79
1818.95 73
1819.04 62
1819.14 47
1819.24 30
1819.34 13
1819.44 0
1819.53 0
1819.63 0
1819.73 0
1819.83 0
1819.92 0
1820.02 0
1820.12 1
1820.22 8
1820.32 14
1820.41 17
1820.51 19
1820.61 21
1820.71 24
1820.80 29
1820.90 36
1821.00 46
1821.10 58
1821.20 71
1821.29 84
1821.39 97
1821.49 109
1821.59 119
1821.68 126
1821.78 132
1821.88 135
1821.98 139
1822.08 142
1822.17 146
1822.27 151
1822.37 157
1822.47 163
1822.56 167
1822.66 170
1822.76 169
1822.86 165
1822.96 159
1823.05 149
1823.15 138
1823.25 127
1823.35 116
1823.44 108
1823.54 101
1823.64 97
1823.74 95
1823.84 94
1823.93 94
1824.03 95
1824.13 97
1824.23 99
1824.32 103
1824.42 109
1824.52 115
1824.62 121
1824.72 124
1824.81 125
1824.91 123
1825.01 118
1825.11 113
1825.21 109
1825.30 109
1825.40 113
1825.50 121
1825.60 131
1825.69 140
1825.79 146
1825.89 147
1825.99 144
1826.09 139
1826.18 134
1826.28 132
1826.38 132
1826.48 136
1826.58 141
1826.67 145
1826.77 147
1826.87 146
1826.97 142
1827.07 136
1827.16 130
1827.26 124
1827.36 118
1827.46 112
1827.55 104
1827.65 95
1827.75 85
1827.85 76
1827.95 69
1828.04 67
1828.14 70
1828.24 79
1828.34 92
1828.44 106
1828.53 119
1828.63 128
1828.73 131
1828.83 129
1828.93 123
1829.02 116
1829.12 109
1829.22 104
1829.32 102
1829.42 102
1829.51 105
1829.61 107
1829.71 108
1829.81 107
1829.91 103
1830.00 95
1830.10 86
1830.20 76
1830.30 67
1830.40 61
1830.49 58
1830.59 58
1830.69 63
1830.79 69
1830.89 76
1830.98 81
1831.08 85
1831.18 87
1831.28 88
1831.38 88
1831.47 90
1831.57 94
1831.67 100
1831.77 105
1831.87 109
1831.96 109
1832.06 106
1832.16 100
1832.26 94
1832.36 88
1832.45 86
1832.55 88
1832.65 92
1832.75 98
1832.85 103
1832.95 105
1833.04 105
1833.14 102
1833.24 98
1833.34 94
1833.44 92
1833.53 92
1833.63 92
1833.73 92
1833.83 92
1833.93 90
1834.02 88
1834.12 85
1834.22 81
1834.32 78
1834.42 73
1834.51 68
1834.61 63
1834.71 58
1834.81 55
1834.91 56
1835.01 61
1835.10 70
1835.20 81
1835.30 93
1835.40 104
1835.50 111
1835.59 114
1835.69 113
1835.79 111
1835.89 108
1835.99 106
1836.08 104
1836.18 104
1836.28 105
1836.38 106
1836.48 108
1836.58 113
1836.67 120
1836.77 130
1836.87 142
1836.97 157
1837.07 171
1837.16 183
1837.26 191
1837.36 194
1837.46 193
1837.56 188
1837.66 182
1837.75 175
1837.85 169
1837.95 165
1838.05 163
1838.15 163
1838.25 166
1838.34 169
1838.44 174
1838.54 180
1838.64 185
1838.74 190
1838.83 194
1838.93 196
1839.03 195
1839.13 190
1839.23 181
1839.33 169
1839.42 153
1839.52 136
1839.62 120
1839.72 107
1839.82 98
1839.92 93
1840.01 91
1840.11 92
1840.21 93
1840.31 94
1840.41 94
1840.50 93
1840.60 91
1840.70 91
1840.80 93
1840.90 97
1841.00 103
1841.09 110
1841.19 117
1841.29 124
1841.39 130
1841.49 135
1841.59 138
1841.68 141
1841.78 144
1841.88 147
1841.98 150
1842.08 153
1842.18 155
1842.27 155
1842.37 152
1842.47 146
1842.57 138
1842.67 130
1842.77 123
1842.86 118
1842.96 117
1843.06 118
1843.16 122
1843.26 126
1843.36 131
1843.45 133
1843.55 133
1843.65 129
1843.75 122
1843.85 112
1843.95 101
1844.04 91
1844.14 83
1844.24 79
1844.34 79
1844.44 83
1844.54 91
1844.63 101
1844.73 110
1844.83 119
1844.93 124
1845.03 126
1845.13 123
1845.23 116
1845.32 106
1845.42 95
1845.52 85
1845.62 77
1845.72 71
1845.82 67
1845.91 63
1846.01 58
1846.11 51
1846.21 42
1846.31 31
1846.41 19
1846.50 10
1846.60 4
1846.70 1
1846.80 2
1846.90 4
1847.00 6
1847.10 7
1847.19 6
1847.29 2
1847.39 0
1847.49 0
1847.59 0
1847.69 0
1847.78 0
1847.88 2
1847.98 15
1848.08 30
1848.18 45
1848.28 58
1848.38 69
1848.47 75
1848.57 76
1848.67 73
1848.77 66
1848.87 56
1848.97 45
1849.06 35
1849.16 27
1849.26 24
1849.36 24
1849.46 29
1849.56 36
1849.66 46
1849.75 58
1849.85 70
1849.95 82
1850.05 94
1850.15 105
1850.25 113
1850.35 118
1850.44 119
1850.54 114
1850.64 105
1850.74 93
1850.84 80
1850.94 67
1851.04 56
1851.13 48
1851.23 42
1851.33 38
1851.43 33
1851.53 28
1851.63 23
1851.73 18
1851.82 16
1851.92 17
1852.02 20
1852.12 26
1852.22 33
1852.32 39
1852.42 43
1852.51 44
1852.61 43
1852.71 41
1852.81 39
1852.91 39
1853.01 41
1853.11 45
1853.20 51
1853.30 59
1853.40 67
1853.50 74
1853.60 82
1853.70 88
1853.80 94
1853.89 98
1853.99 101
1854.09 104
1854.19 106
1854.29 108
1854.39 111
1854.49 114
1854.59 119
1854.68 126
1854.78 133
1854.88 143
1854.98 153
1855.08 164
1855.18 176
1855.28 189
1855.37 201
1855.47 213
1855.57 224
1855.67 233
1855.77 238
1855.87 240
1855.97 237
1856.07 231
1856.16 222
1856.26 213
1856.36 205
1856.46 198
1856.56 193
1856.66 189
1856.76 185
1856.85 180
1856.95 172
1857.05 163
1857.15 152
1857.25 143
1857.35 135
1857.45 130
1857.55 128
1857.64 128
1857.74 128
1857.84 127
1857.94 122
1858.04 114
1858.14 102
1858.24 86
1858.34 68
1858.43 51
1858.53 34
1858.63 19
1858.73 8
1858.83 0
1858.93 0
1859.03 0
1859.13 0
1859.22 0
1859.32 0
1859.42 0
1859.52 0
1859.62 0
1859.72 3
1859.82 8
1859.92 13
1860.02 15
1860.11 15
1860.21 13
1860.31 8
1860.41 3
1860.51 0
1860.61 0
1860.71 0
1860.81 0
1860.90 4
1861.00 12
1861.10 20
1861.20 27
1861.30 34
1861.40 41
1861.50 48
1861.60 56
1861.70 65
1861.79 75
1861.89 85
1861.99 93
1862.09 98
1862.19 100
1862.29 97
1862.39 93
1862.49 87
1862.58 81
1862.68 76
1862.78 72
1862.88 71
1862.98 71
1863.08 71
1863.18 71
1863.28 70
1863.38 70
1863.47 71
1863.57 73
1863.67 78
1863.77 86
1863.87 95
1863.97 106
1864.07 114
1864.17 120
1864.27 121
1864.36 116
1864.46 106
1864.56 92
1864.66 77
1864.76 61
1864.86 46
1864.96 32
1865.06 20
1865.16 8
1865.26 0
1865.35 0
1865.45 0
1865.55 0
1865.65 0
1865.75 4
1865.85 22
1865.95 44
1866.05 68
1866.15 90
1866.24 110
1866.34 125
1866.44 135
1866.54 140
1866.64 140
1866.74 137
1866.84 131
1866.94 123
1867.04 114
1867.14 104
1867.23 95
1867.33 88
1867.43 85
1867.53 86
1867.63 90
1867.73 98
1867.83 108
1867.93 118
1868.03 126
1868.13 132
1868.22 134
1868.32 135
1868.42 135
1868.52 137
1868.62 140
1868.72 146
1868.82 155
1868.92 164
1869.02 173
1869.12 179
1869.21 183
1869.31 184
1869.41 183
1869.51 180
1869.61 176
1869.71 173
1869.81 170
1869.91 167
1870.01 165
1870.11 162
1870.21 158
1870.30 153
1870.40 146
1870.50 136
1870.60 125
1870.70 113
1870.80 100
1870.90 89
1871.00 80
1871.10 76
1871.20 77
1871.30 81
1871.39 88
1871.49 96
1871.59 103
1871.69 108
1871.79 112
1871.89 114
1871.99 117
1872.09 120
1872.19 126
1872.29 134
1872.39 142
1872.48 151
1872.58 160
1872.68 167
1872.78 173
1872.88 177
1872.98 178
1873.08 179
1873.18 177
1873.28 174
1873.38 170
1873.48 165
1873.58 159
1873.67 152
1873.77 145
1873.87 137
1873.97 130
1874.07 123
1874.17 117
1874.27 114
1874.37 112
1874.47 112
1874.57 113
1874.67 115
1874.77 117
1874.86 119
1874.96 121
1875.06 122
1875.16 123
1875.26 125
1875.36 127
1875.46 130
1875.56 134
1875.66 139
1875.76 146
1875.86 155
1875.96 164
1876.05 173
1876.15 180
1876.25 185
1876.35 186
1876.45 184
1876.55 179
1876.65 172
1876.75 164
1876.85 155
1876.95 146
1877.05 137
1877.15 128
1877.25 118
1877.34 108
1877.44 100
1877.54 93
1877.64 88
1877.74 85
1877.84 85
1877.94 86
1878.04 88
1878.14 90
1878.24 92
1878.34 93
1878.44 96
1878.54 101
1878.64 107
1878.73 116
1878.83 128
1878.93 140
1879.03 153
1879.13 165
1879.23 172
1879.33 175
1879.43 173
1879.53 165
1879.63 153
1879.73 138
1879.83 123
1879.93 109
1880.03 97
1880.13 89
1880.22 83
1880.32 80
1880.42 79
1880.52 80
1880.62 81
1880.72 83
1880.82 84
1880.92 84
1881.02 84
1881.12 82
1881.22 79
1881.32 76
1881.42 74
1881.52 73
1881.62 75
1881.71 79
1881.81 85
1881.91 95
1882.01 107
1882.11 123
1882.21 140
1882.31 158
1882.41 174
1882.51 187
1882.61 196
1882.71 198
1882.81 194
1882.91 186
1883.01 176
1883.11 167
1883.21 160
1883.31 156
1883.40 155
1883.50 157
1883.60 159
1883.70 161
1883.80 161
1883.90 160
1884.00 157
1884.10 152
1884.20 147
1884.30 141
1884.40 133
1884.50 124
1884.60 115
1884.70 107
1884.80 100
1884.90 98
1885.00 99
1885.09 103
1885.19 109
1885.29 114
1885.39 118
1885.49 118
1885.59 115
1885.69 111
1885.79 106
1885.89 103
1885.99 103
1886.09 106
1886.19 111
1886.29 119
1886.39 127
1886.49 132
1886.59 134
1886.69 132
1886.79 125
1886.89 116
1886.99 107
1887.08 100
1887.18 98
1887.28 102
1887.38 112
1887.48 126
1887.58 141
1887.68 156
1887.78 168
1887.88 175
1887.98 178
1888.08 178
1888.18 177
1888.28 177
1888.38 178
1888.48 180
1888.58 182
1888.68 182
1888.78 180
1888.88 173
1888.98 161
1889.08 145
1889.18 127
1889.27 108
1889.37 90
1889.47 74
1889.57 62
1889.67 54
1889.77 50
1889.87 50
1889.97 54
1890.07 60
1890.17 69
1890.27 78
1890.37 86
1890.47 94
1890.57 100
1890.67 106
1890.77 113
1890.87 122
1890.97 131
1891.07 140
1891.17 147
1891.27 151
1891.37 151
1891.47 146
1891.57 136
1891.67 124
1891.76 112
1891.86 101
1891.96 91
1892.06 83
1892.16 76
1892.26 69
1892.36 61
1892.46 54
1892.56 48
1892.66 43
1892.76 41
1892.86 44
1892.96 50
1893.06 61
1893.16 75
1893.26 90
1893.36 105
1893.46 118
1893.56 126
1893.66 128
1893.76 124
1893.86 114
1893.96 99
1894.06 84
1894.16 70
1894.26 61
1894.36 58
1894.46 62
1894.56 73
1894.66 87
1894.76 102
1894.85 115
1894.95 123
1895.05 126
1895.15 124
1895.25 119
1895.35 113
1895.45 108
1895.55 103
1895.65 101
1895.75 99
1895.85 98
1895.95 96
1896.05 95
1896.15 94
1896.25 93
1896.35 93
1896.45 94
1896.55 95
1896.65 96
1896.75 97
1896.85 97
1896.95 96
1897.05 96
1897.15 94
1897.25 90
1897.35 85
1897.45 76
1897.55 65
1897.65 51
1897.75 36
1897.85 21
1897.95 7
1898.05 0
1898.15 0
1898.25 0
1898.35 0
1898.45 0
1898.55 0
1898.65 0
1898.75 0
1898.85 0
1898.95 15
1899.05 33
1899.15 51
1899.25 68
1899.34 81
1899.44 91
1899.54 97
1899.64 98
1899.74 96
1899.84 92
1899.94 87
1900.04 82
1900.14 79
1900.24 80
1900.34 84
1900.44 94
1900.54 107
1900.64 122
1900.74 139
1900.84 155
1900.94 169
1901.04 179
1901.14 184
1901.24 185
1901.34 182
1901.44 176
1901.54 170
1901.64 163
1901.74 158
1901.84 156
1901.94 155
1902.04 155
1902.14 155
1902.24 154
1902.34 153
1902.44 150
1902.54 145
1902.64 138
1902.74 129
1902.84 119
1902.94 109
1903.04 100
1903.14 93
1903.24 90
1903.34 91
1903.44 94
1903.54 98
1903.64 102
1903.74 103
1903.84 102
1903.94 97
1904.04 91
1904.14 84
1904.24 79
1904.34 76
1904.44 76
1904.54 78
1904.64 83
1904.74 88
1904.84 94
1904.94 99
1905.04 102
1905.14 102
1905.24 98
1905.34 92
1905.44 85
1905.54 78
1905.64 73
1905.74 72
1905.84 76
1905.94 83
1906.04 92
1906.14 101
1906.24 106
1906.34 107
1906.44 103
1906.54 94
1906.64 84
1906.74 73
1906.84 65
1906.94 61
1907.04 61
1907.14 66
1907.24 73
1907.34 82
1907.44 91
1907.54 101
1907.64 109
1907.74 116
1907.84 122
1907.94 125
1908.04 124
1908.14 121
1908.24 113
1908.34 104
1908.44 94
1908.54 85
1908.64 78
1908.74 73
1908.84 70
1908.94 67
1909.04 63
1909.14 58
1909.24 52
1909.34 47
1909.44 46
1909.54 48
1909.64 57
1909.74 71
1909.84 87
1909.94 104
1910.04 119
1910.14 130
1910.24 135
1910.34 136
1910.44 134
1910.54 130
1910.64 127
1910.74 126
1910.84 126
1910.94 129
1911.04 132
1911.14 134
1911.24 135
1911.34 134
1911.44 130
1911.54 124
1911.64 116
1911.75 107
1911.85 97
1911.95 87
1912.05 78
1912.15 70
1912.25 63
1912.35 58
1912.45 55
1912.55 54
1912.65 55
1912.75 57
1912.85 61
1912.95 65
1913.05 68
1913.15 71
1913.25 72
1913.35 73
1913.45 72
1913.55 72
1913.65 73
1913.75 74
1913.85 76
1913.95 80
1914.05 83
1914.15 86
1914.25 88
1914.35 90
1914.45 92
1914.55 94
1914.65 97
1914.75 102
1914.85 109
1914.95 117
1915.05 126
1915.15 136
1915.25 146
1915.35 155
1915.45 162
1915.55 168
1915.65 173
1915.75 176
1915.85 178
1915.95 180
1916.05 180
1916.15 179
1916.26 176
1916.36 171
1916.46 164
1916.56 156
1916.66 149
1916.76 144
1916.86 141
1916.96 143
1917.06 149
1917.16 159
1917.26 171
1917.36 182
1917.46 191
1917.56 196
1917.66 197
1917.76 194
1917.86 188
1917.96 180
1918.06 172
1918.16 166
1918.26 161
1918.36 157
1918.46 155
1918.56 153
1918.66 151
1918.76 150
1918.86 149
1918.96 148
1919.06 148
1919.16 148
1919.26 149
1919.37 149
1919.47 148
1919.57 146
1919.67 144
1919.77 142
1919.87 139
1919.97 137
1920.07 135
1920.17 133
1920.27 132
1920.37 130
1920.47 129
1920.57 127
1920.67 126
1920.77 125
1920.87 124
1920.97 124
1921.07 124
1921.17 124
1921.27 124
1921.37 123
1921.47 122
1921.57 121
1921.67 120
1921.77 118
1921.87 116
1921.98 113
1922.08 110
1922.18 105
1922.28 99
1922.38 90
1922.48 80
1922.58 69
1922.68 56
1922.78 44
1922.88 33
1922.98 24
1923.08 18
1923.18 16
1923.28 18
1923.38 23
1923.48 31
1923.58 40
1923.68 50
1923.78 61
1923.88 73
1923.98 86
1924.09 100
1924.19 113
1924.29 126
1924.39 136
1924.49 144
1924.59 150
1924.69 152
1924.79 152
1924.89 150
1924.99 147
1925.09 143
1925.19 139
1925.29 136
1925.39 133
1925.49 129
1925.59 124
1925.69 117
1925.79 110
1925.89 102
1925.99 95
1926.10 88
1926.20 83
1926.30 79
1926.40 74
1926.50 67
1926.60 58
1926.70 46
1926.80 31
1926.90 17
1927.00 3
1927.10 0
1927.20 0
1927.30 0
1927.40 0
1927.50 0
1927.60 0
1927.70 0
1927.80 3
1927.91 6
1928.01 8
1928.11 9
1928.21 11
1928.31 13
1928.41 17
1928.51 22
1928.61 28
1928.71 36
1928.81 42
1928.91 47
1929.01 49
1929.11 50
1929.21 50
1929.31 51
1929.41 55
1929.52 62
1929.62 72
1929.72 84
1929.82 96
1929.92 108
1930.02 118
1930.12 128
1930.22 139
1930.32 150
1930.42 163
1930.52 177
1930.62 191
1930.72 204
1930.82 214
1930.92 220
1931.02 220
1931.13 216
1931.23 207
1931.33 193
1931.43 176
1931.53 156
1931.63 135
1931.73 115
1931.83 97
1931.93 82
1932.03 72
1932.13 67
1932.23 67
1932.33 73
1932.43 82
1932.54 94
1932.64 108
1932.74 120
1932.84 131
1932.94 137
1933.04 140
1933.14 139
1933.24 137
1933.34 134
1933.44 131
1933.54 128
1933.64 125
1933.74 121
1933.84 114
1933.95 106
1934.05 96
1934.15 87
1934.25 79
1934.35 73
1934.45 69
1934.55 67
1934.65 67
1934.75 66
1934.85 66
1934.95 68
1935.05 73
1935.15 81
1935.26 94
1935.36 111
1935.46 130
1935.56 149
1935.66 166
1935.76 179
1935.86 186
1935.96 188
1936.06 185
1936.16 178
1936.26 168
1936.36 157
1936.46 146
1936.57 136
1936.67 128
1936.77 122
1936.87 117
1936.97 113
1937.07 111
1937.17 110
1937.27 112
1937.37 117
1937.47 124
1937.57 132
1937.67 141
1937.78 149
1937.88 154
1937.98 156
1938.08 155
1938.18 152
1938.28 147
1938.38 140
1938.48 132
1938.58 123
1938.68 115
1938.78 108
1938.88 102
1938.99 99
1939.09 98
1939.19 99
1939.29 102
1939.39 107
1939.49 114
1939.59 121
1939.69 129
1939.79 137
1939.89 144
1939.99 149
1940.10 153
1940.20 157
1940.30 160
1940.40 165
1940.50 171
1940.60 179
1940.70 188
1940.80 197
1940.90 205
1941.00 211
1941.10 213
1941.21 211
1941.31 203
1941.41 190
1941.51 173
1941.61 154
1941.71 134
1941.81 117
1941.91 105
1942.01 97
1942.11 96
1942.22 99
1942.32 105
1942.42 112
1942.52 120
1942.62 128
1942.72 136
1942.82 145
1942.92 156
1943.02 169
1943.12 183
1943.22 196
1943.33 207
1943.43 214
1943.53 216
1943.63 214
1943.73 209
1943.83 202
1943.93 197
1944.03 196
1944.13 198
1944.23 203
1944.34 211
1944.44 219
1944.54 225
1944.64 229
1944.74 230
1944.84 228
1944.94 225
1945.04 221
1945.14 218
1945.25 215
1945.35 212
1945.45 211
1945.55 212
1945.65 216
1945.75 224
1945.85 238
1945.95 258
1946.05 282
1946.15 310
1946.26 337
1946.36 363
1946.46 382
1946.56 395
1946.66 401
1946.76 401
1946.86 398
1946.96 392
1947.06 386
1947.17 381
1947.27 377
1947.37 374
1947.47 370
1947.57 366
1947.67 361
1947.77 356
1947.87 353
1947.97 352
1948.08 354
1948.18 358
1948.28 365
1948.38 371
1948.48 377
1948.58 379
1948.68 376
1948.78 368
1948.88 357
1948.99 344
1949.09 332
1949.19 322
1949.29 316
1949.39 313
1949.49 312
1949.59 312
1949.69 309
1949.79 303
1949.90 294
1950.00 280
1950.10 266
1950.20 251
1950.30 238
1950.40 229
1950.50 224
1950.60 224
1950.71 228
1950.81 236
1950.91 247
1951.01 258
1951.11 270
1951.21 279
1951.31 285
1951.41 287
1951.51 283
1951.62 274
1951.72 261
1951.82 245
1951.92 229
1952.02 213
1952.12 201
1952.22 192
1952.32 186
1952.43 184
1952.53 183
1952.63 184
1952.73 185
1952.83 186
1952.93 187
1953.03 188
1953.13 188
1953.24 187
1953.34 185
1953.44 182
1953.54 177
1953.64 171
1953.74 165
1953.84 159
1953.94 155
1954.05 152
1954.15 151
1954.25 150
1954.35 149
1954.45 146
1954.55 141
1954.65 133
1954.75 125
1954.86 118
1954.96 114
1955.06 115
1955.16 122
1955.26 135
1955.36 152
1955.46 172
1955.56 190
1955.67 204
1955.77 213
1955.87 214
1955.97 209
1956.07 198
1956.17 186
1956.27 175
1956.38 166
1956.48 160
1956.58 156
1956.68 154
1956.78 152
1956.88 148
1956.98 142
1957.08 136
1957.19 129
1957.29 124
1957.39 120
1957.49 118
1957.59 116
1957.69 112
1957.79 107
1957.90 100
1958.00 93
1958.10 87
1958.20 85
1958.30 88
1958.40 96
1958.50 108
1958.61 121
1958.71 135
1958.81 146
1958.91 155
1959.01 159
1959.11 160
1959.21 158
1959.31 152
1959.42 145
1959.52 137
1959.62 128
1959.72 119
1959.82 110
1959.92 102
1960.02 96
1960.13 90
1960.23 84
1960.33 80
1960.43 77
1960.53 75
1960.63 73
1960.73 73
1960.84 74
1960.94 78
1961.04 83
1961.14 90
1961.24 98
1961.34 106
1961.44 113
1961.55 117
1961.65 119
1961.75 118
1961.85 115
1961.95 111
1962.05 106
1962.16 102
1962.26 98
1962.36 95
1962.46 93
1962.56 91
1962.66 90
1962.76 89
1962.87 87
1962.97 83
1963.07 78
1963.17 70
1963.27 60
1963.37 47
1963.47 33
1963.58 18
1963.68 5
1963.78 0
1963.88 0
1963.98 0
1964.08 0
1964.19 0
1964.29 0
1964.39 0
1964.49 0
1964.59 2
1964.69 5
1964.79 9
1964.90 14
1965.00 19
1965.10 25
1965.20 32
1965.30 39
1965.40 47
1965.51 54
1965.61 62
1965.71 68
1965.81 74
1965.91 78
1966.01 80
1966.11 80
1966.22 79
1966.32 78
1966.42 76
1966.52 76
1966.62 76
1966.72 77
1966.83 78
1966.93 78
1967.03 76
1967.13 73
1967.23 69
1967.33 64
1967.44 58
1967.54 54
1967.64 53
1967.74 55
1967.84 61
1967.94 71
1968.05 85
1968.15 101
1968.25 118
1968.35 134
1968.45 147
1968.55 155
1968.66 158
1968.76 156
1968.86 148
1968.96 135
1969.06 120
1969.16 103
1969.27 88
1969.37 74
1969.47 63
1969.57 55
1969.67 49
1969.77 44
1969.88 39
1969.98 34
1970.08 28
1970.18 22
1970.28 16
1970.38 10
1970.49 5
1970.59 1
1970.69 0
1970.79 3
1970.89 9
1970.99 20
1971.10 34
1971.20 51
1971.30 69
1971.40 87
1971.50 102
1971.60 112
1971.71 117
1971.81 115
1971.91 108
1972.01 96
1972.11 82
1972.21 68
1972.32 56
1972.42 48
1972.52 45
1972.62 46
1972.72 49
1972.82 54
1972.93 59
1973.03 64
1973.13 68
1973.23 72
1973.33 75
1973.44 79
1973.54 81
1973.64 84
1973.74 85
1973.84 86
1973.94 86
1974.05 85
1974.15 83
1974.25 81
1974.35 79
1974.45 78
1974.55 78
1974.66 80
1974.76 84
1974.86 87
1974.96 91
1975.06 91
1975.17 89
1975.27 84
1975.37 75
1975.47 65
1975.57 55
1975.67 46
1975.78 40
1975.88 36
1975.98 36
1976.08 38
1976.18 42
1976.29 47
1976.39 52
1976.49 58
1976.59 63
1976.69 69
1976.80 74
1976.90 78
1977.00 82
1977.10 85
1977.20 85
1977.30 84
1977.41 83
1977.51 82
1977.61 83
1977.71 87
1977.81 92
1977.92 98
1978.02 103
1978.12 105
1978.22 104
1978.32 100
1978.43 93
1978.53 85
1978.63 77
1978.73 69
1978.83 63
1978.93 59
1979.04 55
1979.14 52
1979.24 49
1979.34 45
1979.44 40
1979.55 32
1979.65 23
1979.75 12
1979.85 2
1979.95 0
1980.06 0
1980.16 0
1980.26 0
1980.36 0
1980.46 0
1980.57 0
1980.67 0
1980.77 5
1980.87 9
1980.97 14
1981.08 20
1981.18 26
1981.28 31
1981.38 35
1981.48 38
1981.59 39
1981.69 39
1981.79 39
1981.89 41
1981.99 46
1982.10 53
1982.20 62
1982.30 71
1982.40 79
1982.50 84
1982.61 86
1982.71 83
1982.81 77
1982.91 70
1983.01 62
1983.12 55
1983.22 48
1983.32 42
1983.42 34
1983.52 26
1983.63 16
1983.73 5
1983.83 0
1983.93 0
1984.03 0
1984.14 0
1984.24 0
1984.34 8
1984.44 30
1984.54 54
1984.65 80
1984.75 104
1984.85 125
1984.95 142
1985.05 153
1985.16 158
1985.26 159
1985.36 156
1985.46 151
1985.56 145
1985.67 140
1985.77 134
1985.87 129
1985.97 124
1986.07 120
1986.18 115
1986.28 111
1986.38 110
1986.48 111
1986.59 115
1986.69 123
1986.79 133
1986.89 143
1986.99 153
1987.10 162
1987.20 168
1987.30 172
1987.40 173
1987.50 172
1987.61 170
1987.71 167
1987.81 164
1987.91 162
1988.02 160
1988.12 158
1988.22 155
1988.32 152
1988.42 147
1988.53 141
1988.63 135
1988.73 130
1988.83 125
1988.93 122
1989.04 120
1989.14 120
1989.24 122
1989.34 126
1989.45 130
1989.55 134
1989.65 137
1989.75 138
1989.85 135
1989.96 130
1990.06 123
1990.16 116
1990.26 111
1990.37 109
1990.47 109
1990.57 112
1990.67 114
1990.77 115
1990.88 113
1990.98 109
1991.08 104
1991.18 100
1991.29 99
1991.39 100
1991.49 103
1991.59 107
1991.69 110
1991.80 110
1991.90 109
1992.00 106
1992.10 103
1992.21 102
1992.31 104
1992.41 108
1992.51 114
1992.61 119
1992.72 122
1992.82 121
1992.92 117
1993.02 109
1993.13 99
1993.23 87
1993.33 75
1993.43 65
1993.53 56
1993.64 49
1993.74 45
1993.84 45
1993.94 48
1994.05 55
1994.15 63
1994.25 72
1994.35 81
1994.46 88
1994.56 92
1994.66 95
1994.76 97
1994.86 100
1994.97 103
1995.07 109
1995.17 118
1995.27 128
1995.38 139
1995.48 149
1995.58 156
1995.68 159
1995.79 157
1995.89 151
1995.99 141
1996.09 129
1996.20 118
1996.30 108
1996.40 102
1996.50 97
1996.60 94
1996.71 91
1996.81 88
1996.91 86
1997.01 85
1997.12 88
1997.22 94
1997.32 105
1997.42 120
1997.53 138
1997.63 156
1997.73 171
1997.83 181
1997.94 186
1998.04 184
1998.14 178
1998.24 171
1998.35 164
1998.45 159
1998.55 158
1998.65 161
1998.75 166
1998.86 171
1998.96 175
1999.06 178
1999.16 181
1999.27 184
1999.37 187
1999.47 191
1999.57 194
1999.68 195
1999.78 192
1999.88 184
1999.98 172
2000.09 158
2000.19 145
2000.29 134
2000.39 129
2000.50 128
2000.60 130
2000.70 134
2000.80 137
2000.91 139
2001.01 137
2001.11 134
2001.21 130
2001.32 128
2001.42 129
2001.52 133
2001.62 140
2001.73 151
2001.83 163
2001.93 175
2002.03 186
2002.14 195
2002.24 200
2002.34 202
2002.44 200
2002.55 196
2002.65 191
2002.75 185
2002.85 180
2002.96 177
2003.06 176
2003.16 176
2003.26 178
2003.37 180
2003.47 182
2003.57 183
2003.67 181
2003.78 177
2003.88 171
2003.98 163
2004.08 153
2004.19 143
2004.29 132
2004.39 123
2004.49 116
2004.60 113
2004.70 114
2004.80 119
2004.90 127
2005.01 137
2005.11 145
2005.21 149
2005.32 147
2005.42 138
2005.52 124
2005.62 106
2005.73 88
2005.83 74
2005.93 64
2006.03 60
2006.14 61
2006.24 65
2006.34 71
2006.44 77
2006.55 80
2006.65 80
2006.75 77
2006.85 70
2006.96 63
2007.06 55
2007.16 49
2007.26 45
2007.37 43
2007.47 45
2007.57 50
2007.68 57
2007.78 66
2007.88 74
2007.98 82
2008.09 90
2008.19 96
2008.29 99
2008.39 101
2008.50 101
2008.60 99
2008.70 96
2008.80 93
2008.91 90
2009.01 89
2009.11 90
2009.22 92
2009.32 94
2009.42 95
2009.52 94
2009.63 91
2009.73 85
2009.83 77
2009.93 67
2010.04 57
2010.14 47
2010.24 37
2010.35 28
2010.45 19
2010.55 10
2010.65 0
2010.76 0
2010.86 0
2010.96 0
2011.06 0
2011.17 0
2011.27 0
2011.37 0
2011.48 2
2011.58 20
2011.68 38
2011.78 54
2011.89 66
2011.99 75
2012.09 81
2012.19 85
2012.30 88
2012.40 91
2012.50 93
2012.61 94
2012.71 93
2012.81 89
2012.91 83
2013.02 74
2013.12 63
2013.22 51
2013.33 38
2013.43 26
2013.53 16
2013.63 9
2013.74 5
2013.84 5
2013.94 9
2014.04 17
2014.15 27
2014.25 40
2014.35 54
2014.46 67
2014.56 79
2014.66 88
2014.76 94
2014.87 96
2014.97 94
2015.07 89
2015.18 81
2015.28 73
2015.38 66
2015.48 60
2015.59 58
2015.69 59
2015.79 64
2015.90 71
2016.00 78
2016.10 85
2016.20 90
2016.31 90
2016.41 85
2016.51 78
2016.62 69
2016.72 60
2016.82 55
2016.92 52
2017.03 52
2017.13 55
2017.23 58
2017.34 61
2017.44 64
2017.54 67
2017.64 71
2017.75 77
2017.85 84
2017.95 93
2018.06 102
2018.16 109
2018.26 112
2018.37 113
2018.47 109
2018.57 103
2018.67 97
2018.78 90
2018.88 85
2018.98 81
2019.09 78
2019.19 76
2019.29 75
2019.39 74
2019.50 75
2019.60 77
2019.70 82
2019.81 89
2019.91 96
2020.01 104
2020.12 111
2020.22 117
2020.32 121
2020.42 124
2020.53 125
2020.63 124
2020.73 121
2020.84 113
2020.94 103
2021.04 89
2021.14 73
2021.25 55
2021.35 38
2021.45 23
2021.56 10
2021.66 0
2021.76 0
2021.87 0
2021.97 0
2022.07 0
2022.17 0
2022.28 0
2022.38 1
2022.48 4
2022.59 5
2022.69 6
2022.79 7
2022.90 8
2023.00 10
2023.10 11
2023.21 13
2023.31 15
2023.41 16
2023.51 17
2023.62 18
2023.72 22
2023.82 28
2023.93 35
2024.03 43
2024.13 52
2024.24 59
2024.34 65
2024.44 69
2024.55 71
2024.65 72
2024.75 72
2024.85 70
2024.96 68
2025.06 65
2025.16 60
2025.27 54
2025.37 47
2025.47 39
2025.58 32
2025.68 26
2025.78 21
2025.89 18
2025.99 18
2026.09 19
2026.19 20
2026.30 21
2026.40 21
2026.50 18
2026.61 15
2026.71 11
2026.81 7
2026.92 6
2027.02 7
2027.12 12
2027.23 20
2027.33 30
2027.43 41
2027.54 52
2027.64 61
2027.74 69
2027.85 75
2027.95 79
2028.05 80
2028.15 77
2028.26 73
2028.36 67
2028.46 60
2028.57 54
2028.67 49
2028.77 47
2028.88 47
2028.98 47
2029.08 46
2029.19 43
2029.29 36
2029.39 28
2029.50 18
2029.60 9
2029.70 3
2029.81 1
2029.91 3
2030.01 8
2030.12 14
2030.22 20
2030.32 25
2030.42 27
2030.53 27
2030.63 26
2030.73 24
2030.84 23
2030.94 23
2031.04 24
2031.15 26
2031.25 30
2031.35 35
2031.46 41
2031.56 50
2031.66 62
2031.77 76
2031.87 90
2031.97 103
2032.08 113
2032.18 117
2032.28 116
2032.39 109
2032.49 99
2032.59 87
2032.70 78
2032.80 71
2032.90 68
2033.01 67
2033.11 68
2033.21 70
2033.32 71
2033.42 72
2033.52 74
2033.63 79
2033.73 86
2033.83 95
2033.94 106
2034.04 118
2034.14 130
2034.25 141
2034.35 150
2034.45 157
2034.56 163
2034.66 166
2034.76 166
2034.87 163
2034.97 157
2035.07 147
2035.18 134
2035.28 120
2035.38 105
2035.49 90
2035.59 76
2035.69 62
2035.80 50
2035.90 39
2036.00 31
2036.11 24
2036.21 21
2036.31 21
2036.42 23
2036.52 27
2036.62 32
2036.73 35
2036.83 36
2036.93 35
2037.04 32
2037.14 30
2037.24 28
2037.35 29
2037.45 33
2037.55 40
2037.66 49
2037.76 59
2037.86 68
2037.97 76
2038.07 82
2038.17 85
2038.28 87
2038.38 87
2038.48 87
2038.59 85
2038.69 81
2038.80 76
2038.90 69
2039.00 60
2039.11 50
2039.21 40
2039.31 31
2039.42 23
2039.52 17
2039.62 13
2039.73 10
2039.83 9
2039.93 9
2040.04 10
2040.14 11
2040.24 13
2040.35 16
2040.45 18
2040.55 20
2040.66 22
2040.76 22
2040.86 22
2040.97 20
2041.07 18
2041.18 13
2041.28 8
2041.38 1
2041.49 0
2041.59 0
2041.69 0
2041.80 0
2041.90 0
2042.00 0
2042.11 0
2042.21 8
2042.31 24
2042.42 39
2042.52 50
2042.62 56
2042.73 58
2042.83 55
2042.93 51
2043.04 45
2043.14 42
2043.25 41
2043.35 43
2043.45 48
2043.56 54
2043.66 61
2043.76 68
2043.87 74
2043.97 78
2044.07 82
2044.18 84
2044.28 87
2044.38 91
2044.49 95
2044.59 98
2044.70 100
2044.80 100
2044.90 98
2045.01 93
2045.11 85
2045.21 77
2045.32 71
2045.42 67
2045.52 67
2045.63 70
2045.73 75
2045.84 81
2045.94 88
2046.04 92
2046.15 93
2046.25 92
2046.35 88
2046.46 81
2046.56 73
2046.66 63
2046.77 53
2046.87 45
2046.98 41
2047.08 42
2047.18 47
2047.29 58
2047.39 72
2047.49 89
2047.60 107
2047.70 122
2047.80 134
2047.91 142
2048.01 145
2048.12 145
2048.22 141
2048.32 137
2048.43 133
2048.53 130
2048.63 130
2048.74 132
2048.84 136
2048.95 140
2049.05 142
2049.15 142
2049.26 139
2049.36 134
2049.46 127
2049.57 119
2049.67 113
2049.77 110
2049.88 108
2049.98 109
2050.09 109
2050.19 108
2050.29 104
2050.40 96
2050.50 85
2050.60 71
2050.71 56
2050.81 40
2050.92 25
2051.02 11
2051.12 0
2051.23 0
2051.33 0
2051.43 0
2051.54 0
2051.64 0
2051.75 0
2051.85 0
2051.95 0
2052.06 20
2052.16 39
2052.26 56
2052.37 69
2052.47 77
2052.58 81
2052.68 83
2052.78 86
2052.89 89
2052.99 94
2053.10 99
2053.20 103
2053.30 105
2053.41 104
2053.51 99
2053.61 92
2053.72 86
2053.82 82
2053.93 83
2054.03 89
2054.13 100
2054.24 116
2054.34 133
2054.44 149
2054.55 161
2054.65 167
2054.76 166
2054.86 159
2054.96 147
2055.07 134
2055.17 120
2055.28 108
2055.38 97
2055.48 88
2055.59 79
2055.69 70
2055.80 61
2055.90 51
2056.00 43
2056.11 39
2056.21 39
2056.31 46
2056.42 59
2056.52 78
2056.63 100
2056.73 121
2056.83 137
2056.94 147
2057.04 150
2057.15 145
2057.25 134
2057.35 122
2057.46 112
2057.56 107
2057.67 108
2057.77 112
2057.87 119
2057.98 125
2058.08 127
2058.18 123
2058.29 114
2058.39 102
2058.50 88
2058.60 75
2058.70 65
2058.81 57
2058.91 53
2059.02 51
2059.12 52
2059.22 55
2059.33 60
2059.43 68
2059.54 78
2059.64 87
2059.74 96
2059.85 102
2059.95 105
2060.06 105
2060.16 104
2060.26 103
2060.37 103
2060.47 107
2060.58 114
2060.68 123
2060.78 134
2060.89 144
2060.99 152
2061.10 157
2061.20 158
2061.30 155
2061.41 150
2061.51 144
2061.62 138
2061.72 134
2061.82 133
2061.93 135
2062.03 138
2062.14 143
2062.24 148
2062.34 152
2062.45 153
2062.55 152
2062.66 148
2062.76 141
2062.86 133
2062.97 124
2063.07 114
2063.18 103
2063.28 92
2063.38 80
2063.49 68
2063.59 56
2063.70 45
2063.80 34
2063.91 26
2064.01 20
2064.11 19
2064.22 22
2064.32 30
2064.43 41
2064.53 54
2064.63 68
2064.74 80
2064.84 89
2064.95 96
2065.05 101
2065.15 105
2065.26 107
2065.36 110
2065.47 112
2065.57 112
2065.67 110
2065.78 106
2065.88 99
2065.99 91
2066.09 82
2066.20 73
2066.30 65
2066.40 59
2066.51 54
2066.61 51
2066.72 48
2066.82 47
2066.92 45
2067.03 44
2067.13 45
2067.24 46
2067.34 50
2067.45 54
2067.55 58
2067.65 62
2067.76 64
2067.86 62
2067.97 56
2068.07 46
2068.17 33
2068.28 20
2068.38 6
2068.49 0
2068.59 0
2068.70 0
2068.80 0
2068.90 0
2069.01 0
2069.11 0
2069.22 8
2069.32 22
2069.43 39
2069.53 55
2069.63 70
2069.74 82
2069.84 87
2069.95 86
2070.05 79
2070.15 66
2070.26 51
2070.36 37
2070.47 25
2070.57 18
2070.68 15
2070.78 17
2070.88 23
2070.99 30
2071.09 38
2071.20 45
2071.30 51
2071.41 54
2071.51 55
2071.61 53
2071.72 48
2071.82 41
2071.93 32
2072.03 22
2072.14 12
2072.24 2
2072.34 0
2072.45 0
2072.55 0
2072.66 0
2072.76 0
2072.87 1
2072.97 8
2073.07 15
2073.18 21
2073.28 25
2073.39 29
2073.49 31
2073.60 31
2073.70 30
2073.80 29
2073.91 28
2074.01 28
2074.12 30
2074.22 33
2074.33 37
2074.43 42
2074.53 47
2074.64 50
2074.74 51
2074.85 51
2074.95 50
2075.06 48
2075.16 47
2075.27 48
2075.37 50
2075.47 53
2075.58 57
2075.68 62
2075.79 67
2075.89 72
2076.00 75
2076.10 78
2076.20 80
2076.31 80
2076.41 79
2076.52 75
2076.62 71
2076.73 66
2076.83 60
2076.94 56
2077.04 54
2077.14 53
2077.25 55
2077.35 59
2077.46 63
2077.56 68
2077.67 71
2077.77 73
2077.88 74
2077.98 72
2078.08 68
2078.19 62
2078.29 56
2078.40 51
2078.50 48
2078.61 47
2078.71 51
2078.82 57
2078.92 65
2079.02 74
2079.13 82
2079.23 89
2079.34 95
2079.44 102
2079.55 109
2079.65 118
2079.76 128
2079.86 137
2079.96 144
2080.07 147
2080.17 144
2080.28 136
2080.38 123
2080.49 108
2080.59 93
2080.70 81
2080.80 71
2080.90 64
2081.01 59
2081.11 56
2081.22 53
2081.32 50
2081.43 47
2081.53 43
2081.64 41
2081.74 40
2081.85 40
2081.95 43
2082.05 46
2082.16 50
2082.26 53
2082.37 55
2082.47 54
2082.58 52
2082.68 48
2082.79 45
2082.89 43
2083.00 43
2083.10 47
2083.20 53
2083.31 61
2083.41 67
2083.52 71
2083.62 70
2083.73 64
2083.83 53
2083.94 38
2084.04 20
2084.15 3
2084.25 0
2084.36 0
2084.46 0
2084.56 0
2084.67 0
2084.77 0
2084.88 0
2084.98 0
2085.09 8
2085.19 26
2085.30 45
2085.40 64
2085.51 82
2085.61 99
2085.71 112
2085.82 121
2085.92 126
2086.03 127
2086.13 126
2086.24 123
2086.34 120
2086.45 116
2086.55 112
2086.66 109
2086.76 105
2086.87 103
2086.97 102
2087.08 102
2087.18 104
2087.28 107
2087.39 111
2087.49 114
2087.60 115
2087.70 114
2087.81 110
2087.91 104
2088.02 98
2088.12 93
2088.23 89
2088.33 88
2088.44 89
2088.54 92
2088.65 95
2088.75 98
2088.85 100
2088.96 99
2089.06 97
2089.17 93
2089.27 87
2089.38 82
2089.48 77
2089.59 73
2089.69 70
2089.80 67
2089.90 65
2090.01 60
2090.11 54
2090.22 46
2090.32 37
2090.43 28
2090.53 20
2090.64 14
2090.74 11
2090.84 10
2090.95 10
2091.05 9
2091.16 6
2091.26 1
2091.37 0
2091.47 0
2091.58 0
2091.68 0
2091.79 0
2091.89 0
2092.00 6
2092.10 20
2092.21 33
2092.31 41
2092.42 44
2092.52 43
2092.63 37
2092.73 30
2092.84 22
2092.94 16
2093.05 11
2093.15 7
2093.25 6
2093.36 7
2093.46 11
2093.57 18
2093.67 27
2093.78 39
2093.88 51
2093.99 63
2094.09 73
2094.20 80
2094.30 85
2094.41 88
2094.51 89
2094.62 89
2094.72 90
2094.83 92
2094.93 97
2095.04 104
2095.14 113
2095.25 124
2095.35 134
2095.46 142
2095.56 146
2095.67 146
2095.77 143
2095.88 137
2095.98 130
2096.09 123
2096.19 117
2096.30 112
2096.40 110
2096.51 110
2096.61 112
2096.72 115
2096.82 118
2096.93 120
2097.03 120
2097.13 118
2097.24 113
2097.34 108
2097.45 103
2097.55 99
2097.66 97
2097.76 97
2097.87 100
2097.97 106
2098.08 112
2098.18 118
2098.29 123
2098.39 128
2098.50 130
2098.60 130
2098.71 129
2098.81 127
2098.92 124
2099.02 122
2099.13 122
2099.23 124
2099.34 129
2099.44 138
2099.55 149
2099.65 162
2099.76 176
2099.86 188
2099.97 197
2100.07 201
2100.18 201
2100.28 196
2100.39 189
2100.49 179
2100.60 169
2100.70 160
2100.81 153
2100.91 149
2101.02 148
2101.12 151
2101.23 158
2101.33 168
2101.44 183
2101.54 199
2101.65 217
2101.75 235
2101.86 250
2101.96 263
2102.07 272
2102.17 279
2102.28 282
2102.38 284
2102.49 283
2102.59 281
2102.70 277
2102.80 272
2102.91 264
2103.01 255
2103.12 245
2103.22 234
2103.33 223
2103.43 213
2103.54 203
2103.64 194
2103.75 187
2103.85 181
2103.96 176
2104.07 172
2104.17 167
2104.28 161
2104.38 155
2104.49 147
2104.59 139
2104.70 129
2104.80 119
2104.91 108
2105.01 96
2105.12 85
2105.22 73
2105.33 63
2105.43 55
2105.54 48
2105.64 44
2105.75 42
2105.85 43
2105.96 47
2106.06 52
2106.17 60
2106.27 70
2106.38 80
2106.48 91
2106.59 99
2106.69 106
2106.80 108
2106.90 108
2107.01 103
2107.11 96
2107.22 89
2107.32 83
2107.43 80
2107.53 81
2107.64 87
2107.74 98
2107.85 114
2107.96 133
2108.06 153
2108.17 171
2108.27 187
2108.38 197
2108.48 202
2108.59 202
2108.69 198
2108.80 191
2108.90 184
2109.01 177
2109.11 172
2109.22 167
2109.32 161
2109.43 153
2109.53 145
2109.64 135
2109.74 125
2109.85 115
2109.95 107
2110.06 101
2110.16 94
2110.27 87
2110.38 80
2110.48 74
2110.59 70
2110.69 70
2110.80 73
2110.90 81
2111.01 91
2111.11 102
2111.22 110
2111.32 114
2111.43 113
2111.53 109
2111.64 102
2111.74 95
2111.85 90
2111.95 86
2112.06 86
2112.16 88
2112.27 92
2112.38 97
2112.48 101
2112.59 106
2112.69 108
2112.80 110
2112.90 109
2113.01 106
2113.11 101
2113.22 95
2113.32 87
2113.43 80
2113.53 74
2113.64 70
2113.74 68
2113.85 68
2113.95 69
2114.06 70
2114.17 71
2114.27 71
2114.38 72
2114.48 75
2114.59 79
2114.69 85
2114.80 92
2114.90 99
2115.01 104
2115.11 108
2115.22 109
2115.32 110
2115.43 112
2115.54 116
2115.64 122
2115.75 129
2115.85 134
2115.96 134
2116.06 129
2116.17 117
2116.27 101
2116.38 84
2116.48 68
2116.59 58
2116.69 56
2116.80 63
2116.91 76
2117.01 94
2117.12 113
2117.22 131
2117.33 145
2117.43 153
2117.54 154
2117.64 148
2117.75 135
2117.85 117
2117.96 95
2118.06 74
2118.17 54
2118.28 39
2118.38 29
2118.49 25
2118.59 25
2118.70 28
2118.80 34
2118.91 39
2119.01 43
2119.12 45
2119.22 45
2119.33 46
2119.44 46
2119.54 49
2119.65 54
2119.75 61
2119.86 71
2119.96 82
2120.07 93
2120.17 102
2120.28 110
2120.39 116
2120.49 120
2120.60 122
2120.70 124
2120.81 127
2120.91 128
2121.02 130
2121.12 129
2121.23 125
2121.33 117
2121.44 106
2121.55 91
2121.65 75
2121.76 59
2121.86 43
2121.97 30
2122.07 20
2122.18 12
2122.28 6
2122.39 2
2122.50 0
2122.60 0
2122.71 0
2122.81 0
2122.92 0
2123.02 0
2123.13 0
2123.23 0
2123.34 0
2123.45 4
2123.55 12
2123.66 22
2123.76 33
2123.87 44
2123.97 54
2124.08 63
2124.18 71
2124.29 78
2124.40 84
2124.50 89
2124.61 93
2124.71 95
2124.82 96
2124.92 97
2125.03 97
2125.14 96
2125.24 93
2125.35 87
2125.45 80
2125.56 70
2125.66 60
2125.77 50
2125.87 42
2125.98 36
2126.09 34
2126.19 34
2126.30 36
2126.40 39
2126.51 43
2126.61 46
2126.72 49
2126.83 52
2126.93 55
2127.04 57
2127.14 59
2127.25 60
2127.35 59
2127.46 58
2127.56 57
2127.67 57
2127.78 57
2127.88 58
2127.99 59
2128.09 60
2128.20 61
2128.30 61
2128.41 59
2128.52 58
2128.62 57
2128.73 58
2128.83 60
2128.94 64
2129.04 69
2129.15 74
2129.26 79
2129.36 81
2129.47 82
2129.57 80
2129.68 76
2129.78 70
2129.89 63
2130.00 57
2130.10 54
2130.21 55
2130.31 59
2130.42 66
2130.52 74
2130.63 82
2130.74 87
2130.84 87
2130.95 84
2131.05 79
2131.16 73
2131.27 69
2131.37 67
2131.48 67
2131.58 71
2131.69 75
2131.79 81
2131.90 86
2132.01 91
2132.11 96
2132.22 101
2132.32 104
2132.43 105
2132.53 102
2132.64 95
2132.75 84
2132.85 70
2132.96 55
2133.06 42
2133.17 32
2133.28 26
2133.38 25
2133.49 25
2133.59 27
2133.70 28
2133.80 28
2133.91 26
2134.02 24
2134.12 21
2134.23 18
2134.33 17
2134.44 18
2134.55 18
2134.65 19
2134.76 20
2134.86 20
2134.97 18
2135.07 16
2135.18 14
2135.29 13
2135.39 15
2135.50 21
2135.60 32
2135.71 45
2135.82 60
2135.92 74
2136.03 85
2136.13 91
2136.24 91
2136.34 88
2136.45 82
2136.56 78
2136.66 78
2136.77 83
2136.87 94
2136.98 108
2137.09 124
2137.19 138
2137.30 148
2137.40 155
2137.51 159
2137.62 161
2137.72 163
2137.83 167
2137.93 170
2138.04 173
2138.15 173
2138.25 170
2138.36 162
2138.46 151
2138.57 139
2138.68 128
2138.78 118
2138.89 111
2138.99 105
2139.10 100
2139.20 94
2139.31 85
2139.42 73
2139.52 58
2139.63 42
2139.73 27
2139.84 15
2139.95 6
2140.05 1
2140.16 0
2140.26 0
2140.37 0
2140.48 0
2140.58 0
2140.69 0
2140.79 0
2140.90 0
2141.01 0
2141.11 0
2141.22 5
2141.32 15
2141.43 29
2141.54 44
2141.64 60
2141.75 75
2141.85 87
2141.96 95
2142.07 98
2142.17 98
2142.28 95
2142.38 91
2142.49 86
2142.60 83
2142.70 83
2142.81 83
2142.92 85
2143.02 87
2143.13 90
2143.23 93
2143.34 95
2143.45 97
2143.55 97
2143.66 96
2143.76 94
2143.87 89
2143.98 82
2144.08 74
2144.19 65
2144.29 57
2144.40 51
2144.51 46
2144.61 43
2144.72 42
2144.82 43
2144.93 47
2145.04 52
2145.14 59
2145.25 66
2145.36 74
2145.46 80
2145.57 83
2145.67 83
2145.78 81
2145.89 79
2145.99 77
2146.10 79
2146.20 86
2146.31 97
2146.42 112
2146.52 130
2146.63 146
2146.73 160
2146.84 168
2146.95 172
2147.05 170
2147.16 165
2147.27 159
2147.37 154
2147.48 152
2147.58 152
2147.69 153
2147.80 153
2147.90 149
2148.01 140
2148.11 126
2148.22 107
2148.33 85
2148.43 64
2148.54 45
2148.65 31
2148.75 21
2148.86 17
2148.96 16
2149.07 18
2149.18 22
2149.28 25
2149.39 27
2149.50 29
2149.60 31
2149.71 34
2149.81 38
2149.92 43
2150.03 49
2150.13 56
2150.24 62
2150.35 67
2150.45 71
2150.56 75
2150.66 78
2150.77 81
2150.88 84
2150.98 85
2151.09 85
2151.20 83
2151.30 80
2151.41 75
2151.51 70
2151.62 66
2151.73 64
2151.83 63
2151.94 63
2152.05 64
2152.15 64
2152.26 64
2152.36 63
2152.47 63
2152.58 64
2152.68 66
2152.79 70
2152.90 74
2153.00 80
2153.11 87
2153.21 95
2153.32 105
2153.43 115
2153.53 125
2153.64 134
2153.75 139
2153.85 142
2153.96 142
2154.07 141
2154.17 139
2154.28 138
2154.38 137
2154.49 137
2154.60 135
2154.70 134
2154.81 131
2154.92 130
2155.02 132
2155.13 139
2155.24 152
2155.34 170
2155.45 193
2155.55 216
2155.66 238
2155.77 256
2155.87 268
2155.98 273
2156.09 272
2156.19 267
2156.30 258
2156.41 247
2156.51 232
2156.62 216
2156.72 198
2156.83 179
2156.94 162
2157.04 148
2157.15 139
2157.26 133
2157.36 132
2157.47 132
2157.58 131
2157.68 127
2157.79 121
2157.89 110
2158.00 97
2158.11 82
2158.21 68
2158.32 56
2158.43 47
2158.53 43
2158.64 42
2158.75 45
2158.85 51
2158.96 59
2159.07 66
2159.17 72
2159.28 76
2159.39 76
2159.49 73
2159.60 67
2159.70 60
2159.81 52
2159.92 45
2160.02 40
2160.13 37
2160.24 36
2160.34 38
2160.45 41
2160.56 45
2160.66 49
2160.77 52
2160.88 54
2160.98 56
2161.09 57
2161.20 57
2161.30 57
2161.41 56
2161.51 54
2161.62 51
2161.73 46
2161.83 41
2161.94 35
2162.05 31
2162.15 28
2162.26 29
2162.37 34
2162.47 42
2162.58 52
2162.69 62
2162.79 72
2162.90 80
2163.01 83
2163.11 83
2163.22 77
2163.33 69
2163.43 58
2163.54 46
2163.65 33
2163.75 21
2163.86 10
2163.97 1
2164.07 0
2164.18 0
2164.29 0
2164.39 0
2164.50 0
2164.60 0
2164.71 0
2164.82 0
2164.92 6
2165.03 17
2165.14 28
2165.24 38
2165.35 46
2165.46 52
2165.56 58
2165.67 62
2165.78 65
2165.88 68
2165.99 71
2166.10 73
2166.20 75
2166.31 77
2166.42 80
2166.52 84
2166.63 90
2166.74 97
2166.84 105
2166.95 112
2167.06 118
2167.16 120
2167.27 118
2167.38 112
2167.48 101
2167.59 89
2167.70 76
2167.80 65
2167.91 57
2168.02 54
2168.12 56
2168.23 62
2168.34 72
2168.44 84
2168.55 95
2168.66 104
2168.76 110
2168.87 112
2168.98 112
2169.08 108
2169.19 104
2169.30 100
2169.40 98
2169.51 98
2169.62 101
2169.72 105
2169.83 109
2169.94 113
2170.04 114
2170.15 112
2170.26 108
2170.36 101
2170.47 93
2170.58 85
2170.68 77
2170.79 69
2170.90 62
2171.01 54
2171.11 47
2171.22 41
2171.33 36
2171.43 33
2171.54 31
2171.65 30
2171.75 30
2171.86 29
2171.97 28
2172.07 25
2172.18 23
2172.29 22
2172.39 23
2172.50 28
2172.61 35
2172.71 43
2172.82 53
2172.93 63
2173.03 72
2173.14 80
2173.25 87
2173.35 93
2173.46 96
2173.57 99
2173.67 99
2173.78 98
2173.89 97
2174.00 97
2174.10 99
2174.21 102
2174.32 106
2174.42 112
2174.53 118
2174.64 123
2174.74 127
2174.85 129
2174.96 129
2175.06 127
2175.17 125
2175.28 122
2175.38 119
2175.49 119
2175.60 123
2175.70 132
2175.81 147
2175.92 167
2176.03 190
2176.13 212
2176.24 230
2176.35 241
2176.45 244
2176.56 238
2176.67 224
2176.77 206
2176.88 187
2176.99 168
2177.09 151
2177.20 136
2177.31 122
2177.41 109
2177.52 96
2177.63 85
2177.74 77
2177.84 73
2177.95 74
2178.06 80
2178.16 90
2178.27 102
2178.38 112
2178.48 120
2178.59 124
2178.70 125
2178.80 123
2178.91 120
2179.02 116
2179.13 113
2179.23 109
2179.34 103
2179.45 97
2179.55 88
2179.66 78
2179.77 66
2179.87 55
2179.98 44
2180.09 34
2180.20 28
2180.30 23
2180.41 21
2180.52 21
2180.62 20
2180.73 20
2180.84 18
2180.94 16
2181.05 13
2181.16 11
2181.26 8
2181.37 6
2181.48 4
2181.59 1
2181.69 0
2181.80 0
2181.91 0
2182.01 0
2182.12 0
2182.23 0
2182.34 0
2182.44 4
2182.55 11
2182.66 16
2182.76 19
2182.87 19
2182.98 18
2183.08 17
2183.19 16
2183.30 16
2183.41 16
2183.51 17
2183.62 18
2183.73 17
2183.83 15
2183.94 13
2184.05 10
2184.15 7
2184.26 4
2184.37 2
2184.48 2
2184.58 4
2184.69 7
2184.80 11
2184.90 15
2185.01 18
2185.12 21
2185.23 23
2185.33 26
2185.44 28
2185.55 33
2185.65 39
2185.76 47
2185.87 56
2185.98 64
2186.08 70
2186.19 75
2186.30 76
2186.40 76
2186.51 74
2186.62 73
2186.73 74
2186.83 77
2186.94 81
2187.05 86
2187.15 90
2187.26 91
2187.37 89
2187.48 85
2187.58 80
2187.69 76
2187.80 73
2187.90 71
2188.01 71
2188.12 71
2188.23 69
2188.33 67
2188.44 63
2188.55 60
2188.65 58
2188.76 59
2188.87 63
2188.98 68
2189.08 75
2189.19 82
2189.30 89
2189.40 95
2189.51 103
2189.62 113
2189.73 126
2189.83 142
2189.94 160
2190.05 178
2190.16 193
2190.26 204
2190.37 210
2190.48 210
2190.58 207
2190.69 201
2190.80 194
2190.91 186
2191.01 180
2191.12 175
2191.23 171
2191.33 169
2191.44 167
2191.55 166
2191.66 164
2191.76 162
2191.87 159
2191.98 155
2192.09 151
2192.19 149
2192.30 149
2192.41 151
2192.51 155
2192.62 161
2192.73 167
2192.84 172
2192.94 175
2193.05 174
2193.16 171
2193.27 164
2193.37 155
2193.48 146
2193.59 136
2193.69 128
2193.80 121
2193.91 116
2194.02 112
2194.12 110
2194.23 111
2194.34 113
2194.45 116
2194.55 120
2194.66 124
2194.77 125
2194.88 124
2194.98 120
2195.09 111
2195.20 99
2195.30 84
2195.41 69
2195.52 57
2195.63 49
2195.73 47
2195.84 51
2195.95 60
2196.06 70
2196.16 78
2196.27 81
2196.38 78
2196.49 67
2196.59 52
2196.70 35
2196.81 19
2196.92 8
2197.02 2
2197.13 1
2197.24 2
2197.34 5
2197.45 6
2197.56 5
2197.67 2
2197.77 0
2197.88 0
2197.99 0
2198.10 0
2198.20 0
2198.31 0
2198.42 4
2198.53 8
2198.63 11
2198.74 13
2198.85 15
2198.96 17
2199.06 21
2199.17 27
2199.28 34
2199.39 42
2199.49 49
2199.60 55
2199.71 59
2199.82 62
2199.92 65
2200.03 68
2200.14 72
2200.25 77
2200.35 84
2200.46 93
2200.57 102
2200.68 110
2200.78 118
2200.89 123
2201.00 125
2201.11 123
2201.21 118
2201.32 109
2201.43 98
2201.53 86
2201.64 75
2201.75 65
2201.86 57
2201.96 51
2202.07 47
2202.18 43
2202.29 39
2202.40 36
2202.50 32
2202.61 30
2202.72 29
2202.83 32
2202.93 38
2203.04 47
2203.15 58
2203.26 71
2203.36 84
2203.47 97
2203.58 110
2203.69 124
2203.79 138
2203.90 152
2204.01 165
2204.12 177
2204.22 186
2204.33 191
2204.44 190
2204.55 183
2204.65 171
2204.76 157
2204.87 140
2204.98 125
2205.08 112
2205.19 102
2205.30 97
2205.41 95
2205.51 97
2205.62 101
2205.73 107
2205.84 113
2205.94 120
2206.05 128
2206.16 136
2206.27 145
2206.38 155
2206.48 166
2206.59 177
2206.70 189
2206.81 201
2206.91 212
2207.02 222
2207.13 229
2207.24 235
2207.34 237
2207.45 236
2207.56 232
2207.67 225
2207.77 216
2207.88 206
2207.99 196
2208.10 186
2208.20 176
2208.31 168
2208.42 159
2208.53 150
2208.64 139
2208.74 128
2208.85 116
2208.96 105
2209.07 98
2209.17 96
2209.28 99
2209.39 107
2209.50 119
2209.60 133
2209.71 147
2209.82 159
2209.93 169
2210.04 177
2210.14 183
2210.25 189
2210.36 195
2210.47 201
2210.57 206
2210.68 211
2210.79 214
2210.90 214
2211.00 211
2211.11 204
2211.22 195
2211.33 185
2211.44 176
2211.54 168
2211.65 163
2211.76 160
2211.87 160
2211.97 161
2212.08 163
2212.19 166
2212.30 168
2212.41 171
2212.51 175
2212.62 180
2212.73 184
2212.84 189
2212.94 193
2213.05 194
2213.16 192
2213.27 187
2213.38 178
2213.48 167
2213.59 154
2213.70 141
2213.81 129
2213.91 121
2214.02 116
2214.13 116
2214.24 119
2214.35 124
2214.45 130
2214.56 136
2214.67 140
2214.78 142
2214.88 140
2214.99 135
2215.10 129
2215.21 121
2215.32 112
2215.42 105
2215.53 100
2215.64 99
2215.75 103
2215.86 111
2215.96 121
2216.07 133
2216.18 145
2216.29 154
2216.39 159
2216.50 160
2216.61 157
2216.72 152
2216.83 147
2216.93 143
2217.04 142
2217.15 144
2217.26 148
2217.37 152
2217.47 156
2217.58 158
2217.69 158
2217.80 156
2217.90 152
2218.01 147
2218.12 141
2218.23 137
2218.34 135
2218.44 137
2218.55 140
2218.66 145
2218.77 150
2218.88 153
2218.98 152
2219.09 146
2219.20 134
2219.31 119
2219.42 100
2219.52 80
2219.63 59
2219.74 38
2219.85 19
2219.96 1
2220.06 0
2220.17 0
2220.28 0
2220.39 0
2220.50 0
2220.60 0
2220.71 0
2220.82 0
2220.93 14
2221.03 35
2221.14 56
2221.25 76
2221.36 93
2221.47 107
2221.57 119
2221.68 128
2221.79 135
2221.90 140
2222.01 142
2222.11 142
2222.22 139
2222.33 135
2222.44 131
2222.55 127
2222.65 125
2222.76 125
2222.87 126
2222.98 127
2223.09 126
2223.19 124
2223.30 120
2223.41 114
2223.52 107
2223.63 99
2223.74 93
2223.84 89
2223.95 87
2224.06 86
2224.17 85
2224.28 84
2224.38 82
2224.49 80
2224.60 78
2224.71 78
2224.82 82
2224.92 90
2225.03 102
2225.14 117
2225.25 132
2225.36 146
2225.46 157
2225.57 165
2225.68 168
2225.79 167
2225.90 164
2226.00 158
2226.11 150
2226.22 141
2226.33 130
2226.44 120
2226.55 110
2226.65 104
2226.76 101
2226.87 102
2226.98 107
2227.09 116
2227.19 127
2227.30 139
2227.41 150
2227.52 161
2227.63 169
2227.73 177
2227.84 183
2227.95 189
2228.06 194
2228.17 200
2228.28 206
2228.38 212
2228.49 215
2228.60 216
2228.71 213
2228.82 207
2228.92 199
2229.03 189
2229.14 179
2229.25 171
2229.36 165
2229.46 162
2229.57 160
2229.68 159
2229.79 158
2229.90 155
2230.01 151
2230.11 143
2230.22 133
2230.33 121
2230.44 107
2230.55 93
2230.65 80
2230.76 70
2230.87 64
2230.98 63
2231.09 66
2231.20 72
2231.30 78
2231.41 84
2231.52 86
2231.63 85
2231.74 81
2231.85 75
2231.95 70
2232.06 65
2232.17 63
2232.28 63
2232.39 64
2232.49 66
2232.60 67
2232.71 68
2232.82 68
2232.93 69
2233.04 70
2233.14 71
2233.25 73
2233.36 73
2233.47 71
2233.58 68
2233.69 63
2233.79 57
2233.90 51
2234.01 47
2234.12 45
2234.23 47
2234.34 51
2234.44 59
2234.55 68
2234.66 78
2234.77 87
2234.88 95
2234.99 99
2235.09 99
2235.20 95
2235.31 86
2235.42 74
2235.53 61
2235.64 50
2235.74 43
2235.85 40
2235.96 43
2236.07 48
2236.18 54
2236.29 58
2236.39 58
2236.50 53
2236.61 43
2236.72 29
2236.83 16
2236.94 3
2237.04 0
2237.15 0
2237.26 0
2237.37 0
2237.48 0
2237.59 1
2237.69 5
2237.80 7
2237.91 6
2238.02 5
2238.13 2
2238.24 1
2238.34 3
2238.45 9
2238.56 18
2238.67 32
2238.78 46
2238.89 60
2238.99 73
2239.10 82
2239.21 89
2239.32 93
2239.43 96
2239.54 100
2239.65 104
2239.75 108
2239.86 111
2239.97 111
2240.08 109
2240.19 104
2240.30 98
2240.40 93
2240.51 91
2240.62 92
2240.73 97
2240.84 104
2240.95 110
2241.05 113
2241.16 111
2241.27 104
2241.38 92
2241.49 78
2241.60 63
2241.71 50
2241.81 39
2241.92 32
2242.03 27
2242.14 24
2242.25 24
2242.36 24
2242.47 27
2242.57 31
2242.68 38
2242.79 45
2242.90 51
2243.01 55
2243.12 56
2243.22 52
2243.33 46
2243.44 38
2243.55 31
2243.66 26
2243.77 24
2243.88 25
2243.98 28
2244.09 31
2244.20 34
2244.31 36
2244.42 38
2244.53 39
2244.64 41
2244.74 43
2244.85 47
2244.96 51
2245.07 55
2245.18 61
2245.29 68
2245.40 77
2245.50 86
2245.61 96
2245.72 104
2245.83 110
2245.94 113
2246.05 114
2246.16 114
2246.26 114
2246.37 117
2246.48 122
2246.59 130
2246.70 140
2246.81 151
2246.92 161
2247.02 168
2247.13 173
2247.24 175
2247.35 174
2247.46 170
2247.57 164
2247.68 155
2247.78 146
2247.89 138
2248.00 130
2248.11 125
2248.22 123
2248.33 122
2248.44 122
2248.54 123
2248.65 125
2248.76 126
2248.87 126
2248.98 125
2249.09 122
2249.20 118
2249.31 113
2249.41 107
2249.52 102
2249.63 97
2249.74 94
2249.85 93
2249.96 94
2250.07 97
2250.17 100
2250.28 105
2250.39 110
2250.50 117
2250.61 125
2250.72 133
2250.83 140
2250.94 146
2251.04 150
2251.15 150
2251.26 147
2251.37 141
2251.48 135
2251.59 128
2251.70 124
2251.81 122
2251.91 123
2252.02 127
2252.13 133
2252.24 139
2252.35 145
2252.46 148
2252.57 149
2252.68 147
2252.78 142
2252.89 134
2253.00 126
2253.11 117
2253.22 110
2253.33 104
2253.44 100
2253.55 100
2253.65 102
2253.76 109
2253.87 118
2253.98 131
2254.09 145
2254.20 159
2254.31 171
2254.42 180
2254.52 185
2254.63 187
2254.74 185
2254.85 182
2254.96 179
2255.07 176
2255.18 175
2255.29 175
2255.39 175
2255.50 174
2255.61 171
2255.72 167
2255.83 160
2255.94 151
2256.05 140
2256.16 129
2256.26 119
2256.37 108
2256.48 98
2256.59 89
2256.70 82
2256.81 77
2256.92 75
2257.03 76
2257.14 80
2257.24 87
2257.35 97
2257.46 108
2257.57 120
2257.68 132
2257.79 144
2257.90 155
2258.01 164
2258.12 170
2258.22 172
2258.33 171
2258.44 165
2258.55 158
2258.66 150
2258.77 142
2258.88 138
2258.99 136
2259.10 137
2259.20 140
2259.31 143
2259.42 148
2259.53 152
2259.64 156
2259.75 161
2259.86 166
2259.97 170
2260.08 173
2260.18 177
2260.29 180
2260.40 185
2260.51 192
2260.62 203
2260.73 217
2260.84 233
2260.95 249
2261.06 263
2261.16 272
2261.27 275
2261.38 273
2261.49 265
2261.60 253
2261.71 239
2261.82 225
2261.93 213
2262.04 203
2262.15 195
2262.25 189
2262.36 184
2262.47 180
2262.58 175
2262.69 170
2262.80 165
2262.91 161
2263.02 156
2263.13 153
2263.24 150
2263.34 148
2263.45 147
2263.56 147
2263.67 148
2263.78 149
2263.89 152
2264.00 156
2264.11 161
2264.22 167
2264.33 173
2264.43 180
2264.54 186
2264.65 191
2264.76 194
2264.87 196
2264.98 195
2265.09 193
2265.20 188
2265.31 181
2265.42 172
2265.52 162
2265.63 150
2265.74 138
2265.85 127
2265.96 118
2266.07 112
2266.18 108
2266.29 107
2266.40 108
2266.51 110
2266.62 112
2266.72 114
2266.83 114
2266.94 113
2267.05 112
2267.16 109
2267.27 105
2267.38 101
2267.49 97
2267.60 93
2267.71 91
2267.82 90
2267.92 92
2268.03 96
2268.14 102
2268.25 109
2268.36 116
2268.47 122
2268.58 127
2268.69 129
2268.80 131
2268.91 132
2269.02 134
2269.12 138
2269.23 144
2269.34 152
2269.45 161
2269.56 170
2269.67 179
2269.78 186
2269.89 189
2270.00 189
2270.11 187
2270.22 183
2270.33 180
2270.43 177
2270.54 176
2270.65 177
2270.76 178
2270.87 178
2270.98 175
2271.09 169
2271.20 160
2271.31 150
2271.42 142
2271.53 137
2271.64 136
2271.74 140
2271.85 148
2271.96 157
2272.07 166
2272.18 172
2272.29 175
2272.40 175
2272.51 173
2272.62 171
2272.73 169
2272.84 169
2272.95 172
2273.06 177
2273.16 183
2273.27 189
2273.38 194
2273.49 199
2273.60 201
2273.71 202
2273.82 202
2273.93 201
2274.04 201
2274.15 203
2274.26 206
2274.37 210
2274.48 215
2274.58 219
2274.69 222
2274.80 223
2274.91 223
2275.02 222
2275.13 220
2275.24 218
2275.35 216
2275.46 214
2275.57 210
2275.68 205
2275.79 201
2275.90 197
2276.01 196
2276.11 196
2276.22 199
2276.33 204
2276.44 210
2276.55 214
2276.66 214
2276.77 212
2276.88 204
2276.99 194
2277.10 182
2277.21 171
2277.32 162
2277.43 158
2277.54 160
2277.65 167
2277.75 178
2277.86 191
2277.97 205
2278.08 216
2278.19 224
2278.30 227
2278.41 226
2278.52 220
2278.63 211
2278.74 200
2278.85 186
2278.96 172
2279.07 157
2279.18 144
2279.29 134
2279.40 129
2279.50 131
2279.61 140
2279.72 153
2279.83 169
2279.94 185
2280.05 196
2280.16 201
2280.27 200
2280.38 192
2280.49 182
2280.60 171
2280.71 162
2280.82 156
2280.93 153
2281.04 153
2281.15 153
2281.26 152
2281.36 151
2281.47 150
2281.58 149
2281.69 151
2281.80 154
2281.91 159
2282.02 164
2282.13 165
2282.24 161
2282.35 153
2282.46 142
2282.57 128
2282.68 117
2282.79 109
2282.90 107
2283.01 111
2283.12 118
2283.23 125
2283.33 131
2283.44 133
2283.55 130
2283.66 124
2283.77 115
2283.88 105
2283.99 96
2284.10 87
2284.21 79
2284.32 72
2284.43 68
2284.54 65
2284.65 67
2284.76 74
2284.87 85
2284.98 99
2285.09 115
2285.20 129
2285.31 139
2285.42 144
2285.52 144
2285.63 138
2285.74 128
2285.85 117
2285.96 106
2286.07 96
2286.18 90
2286.29 86
2286.40 87
2286.51 92
2286.62 102
2286.73 114
2286.84 129
2286.95 143
2287.06 154
2287.17 162
2287.28 164
2287.39 162
2287.50 155
2287.61 147
2287.72 137
2287.83 128
2287.94 120
2288.04 112
2288.15 105
2288.26 98
2288.37 90
2288.48 80
2288.59 69
2288.70 56
2288.81 43
2288.92 30
2289.03 18
2289.14 10
2289.25 4
2289.36 1
2289.47 0
2289.58 0
2289.69 0
2289.80 0
2289.91 0
2290.02 0
2290.13 0
2290.24 0
2290.35 0
2290.46 15
2290.57 35
2290.68 57
2290.79 76
2290.90 91
2291.00 100
2291.11 105
2291.22 105
2291.33 103
2291.44 98
2291.55 91
2291.66 83
2291.77 74
2291.88 64
2291.99 54
2292.10 46
2292.21 43
2292.32 45
2292.43 53
2292.54 67
2292.65 83
2292.76 101
2292.87 117
2292.98 130
2293.09 139
2293.20 144
2293.31 147
2293.42 147
2293.53 147
2293.64 145
2293.75 142
2293.86 137
2293.97 128
2294.08 116
2294.19 101
2294.30 85
2294.41 68
2294.52 55
2294.62 47
2294.73 44
2294.84 48
2294.95 56
2295.06 66
2295.17 77
2295.28 87
2295.39 93
2295.50 97
2295.61 96
2295.72 93
2295.83 88
2295.94 82
2296.05 77
2296.16 72
2296.27 69
2296.38 69
2296.49 72
2296.60 79
2296.71 88
2296.82 101
2296.93 116
2297.04 132
2297.15 147
2297.26 161
2297.37 171
2297.48 180
2297.59 185
2297.70 189
2297.81 192
2297.92 194
2298.03 197
2298.14 198
2298.25 198
2298.36 196
2298.47 193
2298.58 188
2298.69 184
2298.80 182
2298.91 182
2299.02 185
2299.13 192
2299.24 202
2299.35 213
2299.46 225
2299.57 236
2299.68 245
2299.79 252
2299.90 256
2300.01 258
2300.12 258
2300.23 256
2300.34 251
2300.45 244
2300.56 233
2300.67 220
2300.78 204
2300.88 187
2300.99 169
2301.10 152
2301.21 135
2301.32 121
2301.43 109
2301.54 99
2301.65 91
2301.76 84
2301.87 78
2301.98 73
2302.09 69
2302.20 67
2302.31 67
2302.42 70
2302.53 75
2302.64 81
2302.75 87
2302.86 90
2302.97 91
2303.08 88
2303.19 83
2303.30 77
2303.41 72
2303.52 70
2303.63 70
2303.74 73
2303.85 77
2303.96 81
2304.07 82
2304.18 81
2304.29 78
2304.40 73
2304.51 66
2304.62 58
2304.73 50
2304.84 41
2304.95 32
2305.06 23
2305.17 17
2305.28 14
2305.39 14
2305.50 18
2305.61 25
2305.72 33
2305.83 40
2305.94 44
2306.05 46
2306.16 46
2306.27 46
2306.38 48
2306.49 52
2306.60 60
2306.71 71
2306.82 83
2306.93 94
2307.04 102
2307.15 108
2307.26 110
2307.37 110
2307.48 108
2307.59 106
2307.70 105
2307.81 103
2307.92 101
2308.03 99
2308.14 95
2308.25 92
2308.36 90
2308.47 90
2308.58 93
2308.69 101
2308.80 113
2308.91 129
2309.02 147
2309.13 165
2309.24 182
2309.35 194
2309.47 201
2309.58 201
2309.69 194
2309.80 181
2309.91 164
2310.02 145
2310.13 126
2310.24 110
2310.35 97
2310.46 89
2310.57 86
2310.68 87
2310.79 92
2310.90 99
2311.01 107
2311.12 115
2311.23 123
2311.34 131
2311.45 137
2311.56 142
2311.67 145
2311.78 146
2311.89 145
2312.00 142
2312.11 137
2312.22 131
2312.33 124
2312.44 116
2312.55 107
2312.66 98
2312.77 88
2312.88 78
2312.99 68
2313.10 57
2313.21 47
2313.32 39
2313.43 32
2313.54 28
2313.65 26
2313.76 26
2313.87 27
2313.98 29
2314.09 30
2314.20 30
2314.31 28
2314.42 25
2314.53 20
2314.64 13
2314.75 4
2314.86 0
2314.97 0
2315.08 0
2315.19 0
2315.30 0
2315.41 0
2315.52 0
2315.64 4
2315.75 24
2315.86 44
2315.97 61
2316.08 74
2316.19 82
2316.30 87
2316.41 88
2316.52 89
2316.63 89
2316.74 89
2316.85 90
2316.96 91
2317.07 91
2317.18 91
2317.29 90
2317.40 90
2317.51 90
2317.62 92
2317.73 97
2317.84 104
2317.95 114
2318.06 125
2318.17 137
2318.28 148
2318.39 157
2318.50 165
2318.61 171
2318.72 176
2318.83 180
2318.94 185
2319.05 189
2319.16 192
2319.27 194
2319.39 192
2319.50 187
2319.61 180
2319.72 172
2319.83 168
2319.94 169
2320.05 176
2320.16 192
2320.27 212
2320.38 236
2320.49 259
2320.60 277
2320.71 290
2320.82 296
2320.93 297
2321.04 294
2321.15 289
2321.26 284
2321.37 279
2321.48 276
2321.59 273
2321.70 270
2321.81 267
2321.92 263
2322.03 259
2322.14 255
2322.25 252
2322.37 248
2322.48 245
2322.59 243
2322.70 240
2322.81 238
2322.92 236
2323.03 236
2323.14 238
2323.25 240
2323.36 245
2323.47 250
2323.58 255
2323.69 260
2323.80 265
2323.91 268
2324.02 270
2324.13 270
2324.24 267
2324.35 261
2324.46 251
2324.57 238
2324.68 224
2324.79 209
2324.91 196
2325.02 188
2325.13 186
2325.24 191
2325.35 202
2325.46 218
2325.57 236
2325.68 253
2325.79 266
2325.90 273
2326.01 272
2326.12 263
2326.23 249
2326.34 231
2326.45 214
2326.56 199
2326.67 191
2326.78 189
2326.89 195
2327.00 206
2327.12 219
2327.23 231
2327.34 240
2327.45 244
2327.56 242
2327.67 236
2327.78 227
2327.89 216
2328.00 206
2328.11 197
2328.22 190
2328.33 182
2328.44 174
2328.55 165
2328.66 155
2328.77 145
2328.88 137
2328.99 131
2329.11 129
2329.22 130
2329.33 134
2329.44 141
2329.55 148
2329.66 155
2329.77 159
2329.88 161
2329.99 161
2330.10 158
2330.21 154
2330.32 149
2330.43 145
2330.54 140
2330.65 136
2330.76 133
2330.87 129
2330.99 125
2331.10 121
2331.21 117
2331.32 113
2331.43 108
2331.54 103
2331.65 97
2331.76 90
2331.87 82
2331.98 71
2332.09 60
2332.20 50
2332.31 42
2332.42 37
2332.53 38
2332.64 44
2332.76 55
2332.87 69
2332.98 84
2333.09 96
2333.20 102
2333.31 102
2333.42 97
2333.53 87
2333.64 77
2333.75 68
2333.86 64
2333.97 65
2334.08 70
2334.19 77
2334.31 85
2334.42 92
2334.53 97
2334.64 100
2334.75 102
2334.86 105
2334.97 111
2335.08 119
2335.19 129
2335.30 139
2335.41 148
2335.52 154
2335.63 158
2335.74 159
2335.86 160
2335.97 160
2336.08 162
2336.19 166
2336.30 171
2336.41 175
2336.52 179
2336.63 182
2336.74 181
2336.85 178
2336.96 173
2337.07 166
2337.18 158
2337.29 148
2337.41 138
2337.52 129
2337.63 122
2337.74 117
2337.85 114
2337.96 114
2338.07 117
2338.18 120
2338.29 122
2338.40 122
2338.51 118
2338.62 112
2338.73 104
2338.85 94
2338.96 85
2339.07 76
2339.18 66
2339.29 55
2339.40 42
2339.51 27
2339.62 11
2339.73 0
2339.84 0
2339.95 0
2340.06 0
2340.18 0
2340.29 0
2340.40 0
2340.51 0
2340.62 2
2340.73 10
2340.84 17
2340.95 26
2341.06 36
2341.17 45
2341.28 54
2341.39 61
2341.51 66
2341.62 67
2341.73 64
2341.84 58
2341.95 47
2342.06 35
2342.17 22
2342.28 11
2342.39 4
2342.50 1
2342.61 4
2342.73 12
2342.84 25
2342.95 39
2343.06 55
2343.17 71
2343.28 86
2343.39 99
2343.50 111
2343.61 122
2343.72 128
2343.83 131
2343.95 127
2344.06 118
2344.17 103
2344.28 84
2344.39 65
2344.50 48
2344.61 35
2344.72 26
2344.83 23
2344.94 25
2345.05 29
2345.17 36
2345.28 45
2345.39 56
2345.50 67
2345.61 80
2345.72 93
2345.83 105
2345.94 116
2346.05 124
2346.16 131
2346.28 135
2346.39 137
2346.50 136
2346.61 131
2346.72 124
2346.83 113
2346.94 99
2347.05 84
2347.16 71
2347.27 61
2347.39 57
2347.50 59
2347.61 67
2347.72 78
2347.83 92
2347.94 105
2348.05 115
2348.16 123
2348.27 129
2348.38 133
2348.50 137
2348.61 140
2348.72 143
2348.83 145
2348.94 144
2349.05 138
2349.16 128
2349.27 114
2349.38 99
2349.49 85
2349.61 75
2349.72 70
2349.83 70
2349.94 74
2350.05 80
2350.16 87
2350.27 92
2350.38 96
2350.49 97
2350.61 97
2350.72 96
2350.83 96
2350.94 96
2351.05 97
2351.16 98
2351.27 99
2351.38 98
2351.49 95
2351.61 90
2351.72 82
2351.83 74
2351.94 65
2352.05 57
2352.16 49
2352.27 42
2352.38 37
2352.49 33
2352.61 31
2352.72 31
2352.83 32
2352.94 36
2353.05 41
2353.16 49
2353.27 58
2353.38 69
2353.49 82
2353.61 95
2353.72 108
2353.83 118
2353.94 126
2354.05 128
2354.16 126
2354.27 119
2354.38 109
2354.50 97
2354.61 84
2354.72 73
2354.83 65
2354.94 60
2355.05 59
2355.16 63
2355.27 71
2355.38 83
2355.50 100
2355.61 120
2355.72 141
2355.83 161
2355.94 177
2356.05 188
2356.16 193
2356.27 193
2356.39 188
2356.50 181
2356.61 172
2356.72 164
2356.83 155
2356.94 146
2357.05 137
2357.16 129
2357.28 123
2357.39 119
2357.50 120
2357.61 127
2357.72 139
2357.83 154
2357.94 170
2358.05 183
2358.17 190
2358.28 192
2358.39 187
2358.50 177
2358.61 165
2358.72 154
2358.83 146
2358.94 141
2359.06 140
2359.17 143
2359.28 147
2359.39 154
2359.50 161
2359.61 167
2359.72 172
2359.83 174
2359.95 172
2360.06 166
2360.17 155
2360.28 141
2360.39 123
2360.50 105
2360.61 89
2360.72 77
2360.84 71
2360.95 72
2361.06 78
2361.17 88
2361.28 100
2361.39 111
2361.50 120
2361.62 125
2361.73 126
2361.84 124
2361.95 121
2362.06 117
2362.17 114
2362.28 111
2362.40 109
2362.51 107
2362.62 104
2362.73 102
2362.84 99
2362.95 99
2363.06 99
2363.17 102
2363.29 107
2363.40 113
2363.51 120
2363.62 125
2363.73 127
2363.84 125
2363.95 120
2364.07 111
2364.18 100
2364.29 89
2364.40 82
2364.51 78
2364.62 78
2364.73 81
2364.85 85
2364.96 87
2365.07 86
2365.18 82
2365.29 74
2365.40 63
2365.51 53
2365.63 44
2365.74 37
2365.85 33
2365.96 33
2366.07 35
2366.18 39
2366.29 45
2366.41 51
2366.52 56
2366.63 60
2366.74 62
2366.85 63
2366.96 61
2367.07 56
2367.19 50
2367.30 42
2367.41 32
2367.52 21
2367.63 9
2367.74 0
2367.85 0
2367.97 0
2368.08 0
2368.19 0
2368.30 0
2368.41 0
2368.52 0
2368.64 5
2368.75 14
2368.86 22
2368.97 28
2369.08 35
2369.19 44
2369.30 56
2369.42 71
2369.53 90
2369.64 111
2369.75 129
2369.86 144
2369.97 155
2370.09 160
2370.20 162
2370.31 160
2370.42 158
2370.53 156
2370.64 154
2370.75 152
2370.87 150
2370.98 146
2371.09 142
2371.20 137
2371.31 131
2371.42 126
2371.54 121
2371.65 118
2371.76 117
2371.87 117
2371.98 120
2372.09 124
2372.20 128
2372.32 133
2372.43 136
2372.54 139
2372.65 143
2372.76 147
2372.87 153
2372.99 159
2373.10 164
2373.21 167
2373.32 165
2373.43 159
2373.54 150
2373.66 139
2373.77 130
2373.88 124
2373.99 124
2374.10 130
2374.21 139
2374.33 149
2374.44 157
2374.55 162
2374.66 162
2374.77 159
2374.88 152
2375.00 145
2375.11 140
2375.22 137
2375.33 138
2375.44 140
2375.55 145
2375.67 149
2375.78 154
2375.89 159
2376.00 164
2376.11 169
2376.22 175
2376.34 182
2376.45 190
2376.56 197
2376.67 201
2376.78 204
2376.89 203
2377.01 200
2377.12 195
2377.23 189
2377.34 182
2377.45 174
2377.56 166
2377.68 157
2377.79 146
2377.90 133
2378.01 117
2378.12 99
2378.23 79
2378.35 57
2378.46 35
2378.57 16
2378.68 0
2378.79 0
2378.91 0
2379.02 0
2379.13 0
2379.24 0
2379.35 0
2379.46 0
2379.58 0
2379.69 1
2379.80 7
2379.91 15
2380.02 25
2380.13 35
2380.25 46
2380.36 56
2380.47 64
2380.58 71
2380.69 77
2380.81 80
2380.92 83
2381.03 84
2381.14 85
2381.25 87
2381.36 90
2381.48 95
2381.59 100
2381.70 106
2381.81 112
2381.92 117
2382.04 120
2382.15 122
2382.26 122
2382.37 122
2382.48 121
2382.59 121
2382.71 122
2382.82 123
2382.93 123
2383.04 123
2383.15 122
2383.27 120
2383.38 116
2383.49 112
2383.60 108
2383.71 104
2383.82 102
2383.94 101
2384.05 102
2384.16 105
2384.27 110
2384.38 115
2384.50 120
2384.61 125
2384.72 130
2384.83 135
2384.94 141
2385.06 146
2385.17 152
2385.28 158
2385.39 163
2385.50 166
2385.61 168
2385.73 168
2385.84 166
2385.95 162
2386.06 156
2386.17 150
2386.29 145
2386.40 139
2386.51 135
2386.62 132
2386.73 130
2386.85 128
2386.96 127
2387.07 127
2387.18 127
2387.29 129
2387.41 133
2387.52 139
2387.63 145
2387.74 151
2387.85 155
2387.97 157
2388.08 157
2388.19 156
2388.30 155
2388.41 153
2388.53 153
2388.64 153
2388.75 152
2388.86 149
2388.97 143
2389.09 136
2389.20 128
2389.31 120
2389.42 114
2389.53 109
2389.65 106
2389.76 104
2389.87 99
2389.98 92
2390.09 82
2390.21 70
2390.32 57
2390.43 44
2390.54 34
2390.65 27
2390.77 24
2390.88 25
2390.99 28
2391.10 34
2391.21 41
2391.33 48
2391.44 55
2391.55 61
2391.66 67
2391.77 73
2391.89 79
2392.00 85
2392.11 90
2392.22 94
2392.33 96
2392.45 94
2392.56 88
2392.67 78
2392.78 64
2392.89 46
2393.01 28
2393.12 10
2393.23 0
2393.34 0
2393.45 0
2393.57 0
2393.68 0
2393.79 0
2393.90 0
2394.02 0
2394.13 0
2394.24 23
2394.35 49
2394.46 74
2394.58 95
2394.69 110
2394.80 117
2394.91 116
2395.02 109
2395.14 99
2395.25 87
2395.36 76
2395.47 66
2395.58 57
2395.70 49
2395.81 41
2395.92 33
2396.03 26
2396.15 22
2396.26 21
2396.37 24
2396.48 31
2396.59 41
2396.71 53
2396.82 67
2396.93 81
2397.04 95
2397.16 108
2397.27 120
2397.38 132
2397.49 142
2397.60 150
2397.72 155
2397.83 156
2397.94 153
2398.05 145
2398.16 133
2398.28 117
2398.39 100
2398.50 83
2398.61 68
2398.73 58
2398.84 51
2398.95 49
2399.06 51
2399.17 56
2399.29 62
2399.40 69
2399.51 75
2399.62 79
2399.74 82
2399.85 83
2399.96 81
2400.07 77
2400.18 71
2400.30 64
2400.41 57
2400.52 52
2400.63 50
2400.75 52
2400.86 57
2400.97 63
2401.08 70
2401.20 75
2401.31 77
2401.42 77
2401.53 76
2401.64 73
2401.76 72
2401.87 71
2401.98 73
2402.09 77
2402.21 83
2402.32 90
2402.43 99
2402.54 110
2402.66 122
2402.77 133
2402.88 142
2402.99 149
2403.10 153
2403.22 154
2403.33 150
2403.44 145
2403.55 139
2403.67 134
2403.78 130
2403.89 128
2404.00 127
2404.12 127
2404.23 127
2404.34 125
2404.45 121
2404.56 115
2404.68 107
2404.79 96
2404.90 85
2405.01 74
2405.13 63
2405.24 55
2405.35 48
2405.46 42
2405.58 38
2405.69 34
2405.80 32
2405.91 30
2406.03 30
2406.14 33
2406.25 40
2406.36 51
2406.48 65
2406.59 81
2406.70 97
2406.81 109
2406.92 117
2407.04 119
2407.15 116
2407.26 111
2407.37 104
2407.49 97
2407.60 93
2407.71 91
2407.82 92
2407.94 95
2408.05 100
2408.16 105
2408.27 110
2408.39 111
2408.50 109
2408.61 101
2408.72 89
2408.84 73
2408.95 55
2409.06 37
2409.17 20
2409.29 7
2409.40 0
2409.51 0
2409.62 0
2409.74 0
2409.85 0
2409.96 0
2410.07 0
2410.19 3
2410.30 10
2410.41 19
2410.52 29
2410.64 38
2410.75 45
2410.86 49
2410.97 50
2411.09 49
2411.20 44
2411.31 38
2411.42 31
2411.54 26
2411.65 24
2411.76 26
2411.87 31
2411.99 41
2412.10 53
2412.21 66
2412.32 78
2412.44 87
2412.55 92
2412.66 93
2412.77 90
2412.89 84
2413.00 75
2413.11 64
2413.22 53
2413.34 42
2413.45 31
2413.56 22
2413.67 15
2413.79 9
2413.90 5
2414.01 2
2414.12 0
2414.24 0
2414.35 0
2414.46 0
2414.57 0
2414.69 0
2414.80 0
2414.91 0
2415.02 5
2415.14 17
2415.25 31
2415.36 45
2415.48 56
2415.59 63
2415.70 67
2415.81 68
2415.93 66
2416.04 62
2416.15 59
2416.26 56
2416.38 55
2416.49 54
2416.60 54
2416.71 53
2416.83 49
2416.94 43
2417.05 35
2417.16 25
2417.28 16
2417.39 11
2417.50 10
2417.62 15
2417.73 24
2417.84 35
2417.95 45
2418.07 52
2418.18 55
2418.29 54
2418.40 51
2418.52 47
2418.63 45
2418.74 46
2418.85 51
2418.97 58
2419.08 66
2419.19 72
2419.31 75
2419.42 75
2419.53 72
2419.64 67
2419.76 62
2419.87 58
2419.98 56
2420.09 58
2420.21 61
2420.32 67
2420.43 73
2420.55 80
2420.66 86
2420.77 92
2420.88 98
2421.00 105
2421.11 114
2421.22 125
2421.33 137
2421.45 149
2421.56 159
2421.67 166
2421.79 168
2421.90 166
2422.01 160
2422.12 151
2422.24 142
2422.35 133
2422.46 127
2422.57 123
2422.69 122
2422.80 125
2422.91 131
2423.03 140
2423.14 149
2423.25 157
2423.36 163
2423.48 164
2423.59 159
2423.70 148
2423.82 133
2423.93 115
2424.04 97
2424.15 80
2424.27 67
2424.38 59
2424.49 57
2424.60 61
2424.72 70
2424.83 83
2424.94 97
2425.06 110
2425.17 119
2425.28 124
2425.39 122
2425.51 116
2425.62 106
2425.73 95
2425.85 86
2425.96 80
2426.07 79
2426.18 83
2426.30 91
2426.41 101
2426.52 110
2426.64 117
2426.75 120
2426.86 118
2426.97 113
2427.09 106
2427.20 101
2427.31 99
2427.43 101
2427.54 106
2427.65 112
2427.76 116
2427.88 117
2427.99 113
2428.10 106
2428.22 98
2428.33 91
2428.44 89
2428.56 93
2428.67 101
2428.78 113
2428.89 127
2429.01 141
2429.12 152
2429.23 159
2429.35 163
2429.46 162
2429.57 158
2429.68 151
2429.80 141
2429.91 129
2430.02 117
2430.14 106
2430.25 95
2430.36 85
2430.47 75
2430.59 66
2430.70 58
2430.81 51
2430.93 46
2431.04 44
2431.15 45
2431.27 48
2431.38 51
2431.49 54
2431.60 56
2431.72 54
2431.83 52
2431.94 48
2432.06 45
2432.17 45
2432.28 47
2432.40 53
2432.51 61
2432.62 70
2432.73 79
2432.85 87
2432.96 91
2433.07 94
2433.19 93
2433.30 92
2433.41 90
2433.53 89
2433.64 91
2433.75 95
2433.86 103
2433.98 113
2434.09 125
2434.20 137
2434.32 148
2434.43 158
2434.54 163
2434.66 163
2434.77 158
2434.88 148
2435.00 135
2435.11 120
2435.22 107
2435.33 98
2435.45 95
2435.56 97
2435.67 104
2435.79 114
2435.90 125
2436.01 134
2436.13 141
2436.24 147
2436.35 150
2436.47 153
2436.58 154
2436.69 154
2436.80 152
2436.92 149
2437.03 144
2437.14 138
2437.26 130
2437.37 122
2437.48 113
2437.60 101
2437.71 88
2437.82 73
2437.94 58
2438.05 43
2438.16 30
2438.28 20
2438.39 15
2438.50 13
2438.61 14
2438.73 18
2438.84 22
2438.95 26
2439.07 28
2439.18 30
2439.29 29
2439.41 27
2439.52 25
2439.63 22
2439.75 20
2439.86 17
2439.97 15
2440.09 13
2440.20 11
2440.31 9
2440.43 8
2440.54 9
2440.65 11
2440.76 17
2440.88 25
2440.99 36
2441.10 48
2441.22 60
2441.33 70
2441.44 76
2441.56 78
2441.67 75
2441.78 68
2441.90 58
2442.01 46
2442.12 33
2442.24 20
2442.35 7
2442.46 0
2442.58 0
2442.69 0
2442.80 0
2442.92 0
2443.03 5
2443.14 13
2443.26 18
2443.37 20
2443.48 17
2443.60 11
2443.71 2
2443.82 0
2443.94 0
2444.05 0
2444.16 0
2444.28 0
2444.39 1
2444.50 11
2444.61 20
2444.73 27
2444.84 30
2444.95 32
2445.07 33
2445.18 36
2445.29 43
2445.41 55
2445.52 71
2445.63 89
2445.75 107
2445.86 122
2445.97 132
2446.09 134
2446.20 130
2446.31 120
2446.43 108
2446.54 96
2446.65 87
2446.77 82
2446.88 82
2446.99 87
2447.11 93
2447.22 99
2447.33 102
2447.45 101
2447.56 95
2447.67 86
2447.79 75
2447.90 65
2448.01 58
2448.13 55
2448.24 59
2448.35 67
2448.47 81
2448.58 97
2448.69 115
2448.81 134
2448.92 153
2449.04 172
2449.15 192
2449.26 212
2449.38 231
2449.49 248
2449.60 260
2449.72 266
2449.83 264
2449.94 256
2450.06 242
2450.17 225
2450.28 207
2450.40 191
2450.51 178
2450.62 169
2450.74 162
2450.85 159
2450.96 156
2451.08 155
2451.19 154
2451.30 153
2451.42 153
2451.53 155
2451.64 159
2451.76 165
2451.87 173
2451.98 182
2452.10 191
2452.21 199
2452.32 204
2452.44 206
2452.55 205
2452.66 200
2452.78 192
2452.89 182
2453.01 171
2453.12 160
2453.23 149
2453.35 137
2453.46 124
2453.57 112
2453.69 99
2453.80 86
2453.91 76
2454.03 67
2454.14 62
2454.25 58
2454.37 56
2454.48 55
2454.59 53
2454.71 49
2454.82 45
2454.93 39
2455.05 34
2455.16 31
2455.28 30
2455.39 32
2455.50 35
2455.62 38
2455.73 39
2455.84 37
2455.96 31
2456.07 23
2456.18 15
2456.30 10
2456.41 11
2456.52 19
2456.64 33
2456.75 53
2456.86 74
2456.98 94
2457.09 110
2457.21 121
2457.32 125
2457.43 124
2457.55 119
2457.66 111
2457.77 102
2457.89 94
2458.00 89
2458.11 85
2458.23 84
2458.34 85
2458.46 89
2458.57 96
2458.68 105
2458.80 116
2458.91 127
2459.02 136
2459.14 141
2459.25 142
2459.36 136
2459.48 125
2459.59 109
2459.71 92
2459.82 75
2459.93 61
2460.05 50
2460.16 43
2460.27 37
2460.39 32
2460.50 25
2460.61 16
2460.73 5
2460.84 0
2460.96 0
2461.07 0
2461.18 0
2461.30 0
2461.41 2
2461.52 15
2461.64 28
2461.75 37
2461.86 43
2461.98 44
2462.09 41
2462.21 34
2462.32 24
2462.43 13
2462.55 1
2462.66 0
2462.77 0
2462.89 0
2463.00 0
2463.12 0
2463.23 0
2463.34 0
2463.46 0
2463.57 13
2463.68 33
2463.80 55
2463.91 77
2464.02 97
2464.14 114
2464.25 126
2464.37 134
2464.48 137
2464.59 137
2464.71 136
2464.82 136
2464.93 137
2465.05 139
2465.16 142
2465.28 144
2465.39 145
2465.50 145
2465.62 143
2465.73 140
2465.85 136
2465.96 134
2466.07 133
2466.19 132
2466.30 132
2466.41 131
2466.53 128
2466.64 122
2466.76 114
2466.87 103
2466.98 92
2467.10 83
2467.21 75
2467.32 69
2467.44 65
2467.55 60
2467.67 54
2467.78 44
2467.89 31
2468.01 17
2468.12 2
2468.23 0
2468.35 0
2468.46 0
2468.58 0
2468.69 0
2468.80 3
2468.92 16
2469.03 28
2469.15 38
2469.26 47
2469.37 53
2469.49 56
2469.60 57
2469.71 56
2469.83 54
2469.94 54
2470.06 57
2470.17 63
2470.28 74
2470.40 89
2470.51 106
2470.63 122
2470.74 137
2470.85 148
2470.97 153
2471.08 153
2471.20 147
2471.31 136
2471.42 123
2471.54 107
2471.65 91
2471.76 74
2471.88 59
2471.99 46
2472.11 35
2472.22 27
2472.33 23
2472.45 24
2472.56 28
2472.68 35
2472.79 44
2472.90 53
2473.02 61
2473.13 65
2473.25 65
2473.36 62
2473.47 56
2473.59 49
2473.70 43
2473.82 38
2473.93 37
2474.04 38
2474.16 42
2474.27 46
2474.39 50
2474.50 52
2474.61 52
2474.73 51
2474.84 51
2474.96 52
2475.07 57
2475.18 66
2475.30 77
2475.41 88
2475.53 97
2475.64 100
2475.75 96
2475.87 86
2475.98 71
2476.10 54
2476.21 37
2476.32 23
2476.44 15
2476.55 11
2476.67 11
2476.78 13
2476.89 15
2477.01 16
2477.12 16
2477.24 15
2477.35 15
2477.46 17
2477.58 22
2477.69 29
2477.81 36
2477.92 42
2478.03 46
2478.15 47
2478.26 43
2478.38 36
2478.49 26
2478.60 16
2478.72 7
2478.83 0
2478.95 0
2479.06 0
2479.17 0
2479.29 2
2479.40 12
2479.52 24
2479.63 37
2479.75 50
2479.86 60
2479.97 68
2480.09 71
2480.20 71
2480.32 69
2480.43 65
2480.54 62
2480.66 59
2480.77 57
2480.89 54
2481.00 51
2481.11 47
2481.23 41
2481.34 34
2481.46 27
2481.57 20
2481.69 15
2481.80 13
2481.91 15
2482.03 20
2482.14 29
2482.26 40
2482.37 53
2482.48 65
2482.60 77
2482.71 86
2482.83 94
2482.94 100
2483.06 105
2483.17 108
2483.28 109
2483.40 107
2483.51 102
2483.63 93
2483.74 80
2483.85 65
2483.97 51
2484.08 38
2484.20 29
2484.31 26
2484.43 27
2484.54 31
2484.65 37
2484.77 43
2484.88 49
2485.00 55
2485.11 59
2485.22 64
2485.34 69
2485.45 76
2485.57 84
2485.68 91
2485.80 97
2485.91 102
2486.02 104
2486.14 105
2486.25 103
2486.37 101
2486.48 100
2486.60 99
2486.71 98
2486.82 97
2486.94 96
2487.05 94
2487.17 91
2487.28 87
2487.40 83
2487.51 79
2487.62 76
2487.74 73
2487.85 70
2487.97 67
2488.08 63
2488.20 59
2488.31 55
2488.42 52
2488.54 49
2488.65 49
2488.77 50
2488.88 52
2489.00 57
2489.11 62
2489.22 69
2489.34 77
2489.45 86
2489.57 96
2489.68 107
2489.80 117
2489.91 126
2490.02 133
2490.14 138
2490.25 140
2490.37 140
2490.48 137
2490.60 131
2490.71 122
2490.83 110
2490.94 95
2491.05 79
2491.17 61
2491.28 43
2491.40 25
2491.51 9
2491.63 0
2491.74 0
2491.85 0
2491.97 0
2492.08 0
2492.20 0
2492.31 0
2492.43 3
2492.54 8
2492.65 12
2492.77 14
2492.88 14
2493.00 12
2493.11 11
2493.23 9
2493.34 8
2493.46 7
2493.57 7
2493.68 7
2493.80 7
2493.91 6
2494.03 5
2494.14 6
2494.26 9
2494.37 15
2494.49 25
2494.60 39
2494.71 55
2494.83 73
2494.94 90
2495.06 105
2495.17 116
2495.29 124
2495.40 128
2495.52 128
2495.63 124
2495.74 117
2495.86 107
2495.97 95
2496.09 83
2496.20 71
2496.32 60
2496.43 51
2496.55 44
2496.66 41
2496.77 41
2496.89 43
2497.00 48
2497.12 55
2497.23 63
2497.35 71
2497.46 80
2497.58 90
2497.69 100
2497.81 110
2497.92 120
2498.03 127
2498.15 132
2498.26 133
2498.38 130
2498.49 123
2498.61 114
2498.72 105
2498.84 97
2498.95 91
2499.07 87
2499.18 85
2499.29 83
2499.41 82
2499.52 81
2499.64 82
2499.75 85
2499.87 91
2499.98 100
2500.10 111
2500.21 125
2500.33 139
2500.44 152
2500.55 164
2500.67 172
2500.78 178
2500.90 179
2501.01 177
2501.13 170
2501.24 160
2501.36 147
2501.47 131
2501.59 116
2501.70 103
2501.81 94
2501.93 89
2502.04 88
2502.16 91
2502.27 94
2502.39 97
2502.50 97
2502.62 94
2502.73 88
2502.85 82
2502.96 76
2503.08 73
2503.19 74
2503.30 79
2503.42 87
2503.53 96
2503.65 105
2503.76 112
2503.88 116
2503.99 119
2504.11 120
2504.22 121
2504.34 123
2504.45 129
2504.57 136
2504.68 145
2504.80 152
2504.91 157
2505.02 157
2505.14 153
2505.25 144
2505.37 133
2505.48 121
2505.60 111
2505.71 104
2505.83 101
2505.94 101
2506.06 103
2506.17 105
2506.29 105
2506.40 104
2506.52 100
2506.63 94
2506.75 89
2506.86 84
2506.97 82
2507.09 82
2507.20 86
2507.32 92
2507.43 100
2507.55 109
2507.66 118
2507.78 127
2507.89 134
2508.01 140
2508.12 144
2508.24 145
2508.35 143
2508.47 140
2508.58 135
2508.70 130
2508.81 124
2508.93 118
2509.04 112
2509.15 107
2509.27 104
2509.38 102
2509.50 102
2509.61 102
2509.73 104
2509.84 105
2509.96 106
2510.07 106
2510.19 107
2510.30 108
2510.42 112
2510.53 117
2510.65 123
2510.76 128
2510.88 131
2510.99 130
2511.11 126
2511.22 118
2511.34 109
2511.45 101
2511.57 98
2511.68 102
2511.80 112
2511.91 129
2512.02 150
2512.14 172
2512.25 191
2512.37 205
2512.48 213
2512.60 215
2512.71 212
2512.83 206
2512.94 197
2513.06 189
2513.17 182
2513.29 176
2513.40 171
2513.52 166
2513.63 160
2513.75 152
2513.86 141
2513.98 129
2514.09 114
2514.21 99
2514.32 85
2514.44 71
2514.55 59
2514.67 49
2514.78 41
2514.90 34
2515.01 29
2515.13 25
2515.24 22
2515.36 20
2515.47 19
2515.59 22
2515.70 27
2515.82 37
2515.93 50
2516.05 67
2516.16 87
2516.28 106
2516.39 124
2516.51 137
2516.62 145
2516.74 146
2516.85 140
2516.97 128
2517.08 112
2517.20 93
2517.31 75
2517.43 60
2517.54 47
2517.66 37
2517.77 31
2517.89 26
2518.00 23
2518.12 20
2518.23 19
2518.35 20
2518.46 24
2518.58 30
2518.69 39
2518.80 48
2518.92 55
2519.03 60
2519.15 61
2519.26 57
2519.38 49
2519.50 39
2519.61 27
2519.73 17
2519.84 9
2519.96 3
2520.07 1
2520.19 1
2520.30 2
2520.42 3
2520.53 5
2520.65 5
2520.76 4
2520.88 4
2520.99 3
2521.11 3
2521.22 5
2521.34 7
2521.45 10
2521.57 13
2521.68 14
2521.80 12
2521.91 8
2522.03 2
2522.14 0
2522.26 0
2522.37 0
2522.49 0
2522.60 0
2522.72 0
2522.83 0
2522.95 6
2523.06 14
2523.18 22
2523.29 29
2523.41 36
2523.52 42
2523.64 46
2523.75 50
2523.87 52
2523.98 54
2524.10 55
2524.21 58
2524.33 62
2524.44 68
2524.56 75
2524.67 82
2524.79 87
2524.90 88
2525.02 85
2525.13 78
2525.25 68
2525.36 58
2525.48 48
2525.59 42
2525.71 39
2525.82 38
2525.94 39
2526.05 41
2526.17 43
2526.29 42
2526.40 40
2526.52 37
2526.63 35
2526.75 34
2526.86 35
2526.98 40
2527.09 47
2527.21 56
2527.32 67
2527.44 78
2527.55 89
2527.67 98
2527.78 105
2527.90 109
2528.01 110
2528.13 107
2528.24 101
2528.36 93
2528.47 84
2528.59 75
2528.70 68
2528.82 62
2528.93 60
2529.05 59
2529.16 60
2529.28 64
2529.40 69
2529.51 76
2529.63 85
2529.74 94
2529.86 105
2529.97 115
2530.09 124
2530.20 130
2530.32 134
2530.43 136
2530.55 134
2530.66 131
2530.78 127
2530.89 123
2531.01 118
2531.12 114
2531.24 111
2531.35 108
2531.47 105
2531.59 102
2531.70 100
2531.82 100
2531.93 102
2532.05 107
2532.16 115
2532.28 125
2532.39 136
2532.51 146
2532.62 153
2532.74 157
2532.85 157
2532.97 153
2533.08 147
2533.20 139
2533.31 130
2533.43 121
2533.55 113
2533.66 106
2533.78 100
2533.89 97
2534.01 95
2534.12 96
2534.24 98
2534.35 101
2534.47 103
2534.58 106
2534.70 107
2534.81 106
2534.93 105
2535.05 103
2535.16 100
2535.28 98
2535.39 96
2535.51 95
2535.62 96
2535.74 98
2535.85 101
2535.97 104
2536.08 106
2536.20 107
2536.31 107
2536.43 105
2536.55 101
2536.66 95
2536.78 90
2536.89 85
2537.01 81
2537.12 79
2537.24 79
2537.35 79
2537.47 81
2537.58 83
2537.70 85
2537.81 88
2537.93 91
2538.05 94
2538.16 98
2538.28 101
2538.39 104
2538.51 105
2538.62 104
2538.74 101
2538.85 95
2538.97 87
2539.08 79
2539.20 69
2539.32 59
2539.43 48
2539.55 37
2539.66 25
2539.78 13
2539.89 1
2540.01 0
2540.12 0
2540.24 0
2540.35 0
2540.47 0
2540.59 0
2540.70 0
2540.82 0
2540.93 10
2541.05 21
2541.16 30
2541.28 37
2541.39 41
2541.51 41
2541.63 39
2541.74 35
2541.86 30
2541.97 25
2542.09 20
2542.20 15
2542.32 11
2542.43 5
2542.55 0
2542.66 0
2542.78 0
2542.90 0
2543.01 0
2543.13 0
2543.24 0
2543.36 0
2543.47 2
2543.59 14
2543.70 25
2543.82 37
2543.94 47
2544.05 56
2544.17 64
2544.28 71
2544.40 77
2544.51 84
2544.63 93
2544.74 103
2544.86 117
2544.98 133
2545.09 151
2545.21 170
2545.32 188
2545.44 203
2545.55 213
2545.67 218
2545.79 219
2545.90 215
2546.02 209
2546.13 202
2546.25 196
2546.36 192
2546.48 191
2546.59 193
2546.71 199
2546.83 207
2546.94 216
2547.06 225
2547.17 231
2547.29 235
2547.40 238
2547.52 238
2547.64 238
2547.75 239
2547.87 243
2547.98 248
2548.10 255
2548.21 263
2548.33 270
2548.44 276
2548.56 281
2548.68 284
2548.79 285
2548.91 284
2549.02 282
2549.14 277
2549.25 270
2549.37 262
2549.49 253
2549.60 244
2549.72 236
2549.83 230
2549.95 229
2550.06 230
2550.18 235
2550.30 242
2550.41 251
2550.53 259
2550.64 267
2550.76 274
2550.87 280
2550.99 284
2551.11 287
2551.22 289
2551.34 290
2551.45 291
2551.57 292
2551.68 292
2551.80 291
2551.92 290
2552.03 286
2552.15 280
2552.26 272
2552.38 261
2552.49 248
2552.61 236
2552.73 224
2552.84 213
2552.96 203
2553.07 194
2553.19 184
2553.31 174
2553.42 165
2553.54 156
2553.65 149
2553.77 146
2553.88 146
2554.00 151
2554.12 159
2554.23 169
2554.35 179
2554.46 188
2554.58 194
2554.69 196
2554.81 194
2554.93 190
2555.04 183
2555.16 177
2555.27 171
2555.39 167
2555.51 166
2555.62 166
2555.74 166
2555.85 164
2555.97 159
2556.08 150
2556.20 136
2556.32 117
2556.43 97
2556.55 77
2556.66 60
2556.78 48
2556.90 43
2557.01 46
2557.13 56
2557.24 72
2557.36 91
2557.48 110
2557.59 129
2557.71 145
2557.82 158
2557.94 168
2558.05 176
2558.17 184
2558.29 191
2558.40 198
2558.52 203
2558.63 207
2558.75 206
2558.87 202
2558.98 193
2559.10 179
2559.21 164
2559.33 149
2559.45 136
2559.56 127
2559.68 122
2559.79 122
2559.91 125
2560.02 130
2560.14 134
2560.26 137
2560.37 138
2560.49 136
2560.60 133
2560.72 127
2560.84 120
2560.95 110
2561.07 98
2561.18 84
2561.30 69
2561.42 53
2561.53 38
2561.65 27
2561.76 20
2561.88 18
2562.00 20
2562.11 26
2562.23 35
2562.34 46
2562.46 57
2562.58 67
2562.69 77
2562.81 86
2562.92 94
2563.04 100
2563.16 104
2563.27 105
2563.39 102
2563.50 97
2563.62 90
2563.74 83
2563.85 77
2563.97 74
2564.08 74
2564.20 77
2564.32 82
2564.43 86
2564.55 89
2564.66 90
2564.78 88
2564.90 84
2565.01 80
2565.13 77
2565.24 75
2565.36 74
2565.48 74
2565.59 74
2565.71 73
2565.82 71
2565.94 67
2566.06 62
2566.17 56
2566.29 50
2566.41 44
2566.52 37
2566.64 31
2566.75 23
2566.87 15
2566.99 6
2567.10 0
2567.22 0
2567.33 0
2567.45 0
2567.57 0
2567.68 0
2567.80 0
2567.91 0
2568.03 8
2568.15 20
2568.26 29
2568.38 34
2568.49 37
2568.61 36
2568.73 35
2568.84 34
2568.96 35
2569.08 38
2569.19 43
2569.31 50
2569.42 57
2569.54 63
2569.66 68
2569.77 70
2569.89 72
2570.00 72
2570.12 73
2570.24 75
2570.35 79
2570.47 87
2570.59 97
2570.70 110
2570.82 124
2570.93 140
2571.05 154
2571.17 167
2571.28 176
2571.40 182
2571.52 184
2571.63 183
2571.75 180
2571.86 177
2571.98 173
2572.10 169
2572.21 163
2572.33 154
2572.44 142
2572.56 126
2572.68 107
2572.79 87
2572.91 68
2573.03 53
2573.14 43
2573.26 38
2573.37 37
2573.49 39
2573.61 42
2573.72 46
2573.84 50
2573.96 56
2574.07 64
2574.19 75
2574.30 87
2574.42 99
2574.54 108
2574.65 114
2574.77 116
2574.89 115
2575.00 112
2575.12 109
2575.23 106
2575.35 102
2575.47 98
2575.58 91
2575.70 83
2575.82 72
2575.93 62
2576.05 54
2576.16 50
2576.28 50
2576.40 54
2576.51 62
2576.63 71
2576.75 81
2576.86 90
2576.98 97
2577.10 103
2577.21 107
2577.33 110
2577.44 113
2577.56 114
2577.68 114
2577.79 113
2577.91 112
2578.03 110
2578.14 107
2578.26 103
2578.37 99
2578.49 95
2578.61 92
2578.72 91
2578.84 94
2578.96 99
2579.07 107
2579.19 116
2579.31 123
2579.42 127
2579.54 127
2579.65 124
2579.77 119
2579.89 116
2580.00 116
2580.12 119
2580.24 126
2580.35 134
2580.47 144
2580.59 152
2580.70 158
2580.82 163
2580.94 166
2581.05 169
2581.17 171
2581.28 174
2581.40 177
2581.52 179
2581.63 181
2581.75 182
2581.87 183
2581.98 184
2582.10 184
2582.22 184
2582.33 181
2582.45 177
2582.57 171
2582.68 162
2582.80 154
2582.91 147
2583.03 143
2583.15 144
2583.26 149
2583.38 157
2583.50 167
2583.61 176
2583.73 184
2583.85 187
2583.96 186
2584.08 180
2584.20 171
2584.31 159
2584.43 145
2584.54 130
2584.66 113
2584.78 98
2584.89 84
2585.01 72
2585.13 62
2585.24 55
2585.36 50
2585.48 47
2585.59 45
2585.71 44
2585.83 42
2585.94 42
2586.06 42
2586.18 45
2586.29 49
2586.41 56
2586.53 64
2586.64 73
2586.76 81
2586.88 87
2586.99 90
2587.11 91
2587.22 88
2587.34 85
2587.46 83
2587.57 82
2587.69 84
2587.81 88
2587.92 93
2588.04 99
2588.16 104
2588.27 107
2588.39 106
2588.51 103
2588.62 97
2588.74 88
2588.86 77
2588.97 64
2589.09 51
2589.21 38
2589.32 27
2589.44 17
2589.56 9
2589.67 3
2589.79 0
2589.91 0
2590.02 0
2590.14 0
2590.26 0
2590.37 0
2590.49 0
2590.61 0
2590.72 0
2590.84 5
2590.96 12
2591.07 19
2591.19 25
2591.31 30
2591.42 34
2591.54 36
2591.66 38
2591.77 38
2591.89 37
2592.01 33
2592.12 27
2592.24 20
2592.36 11
2592.47 1
2592.59 0
2592.71 0
2592.82 0
2592.94 0
2593.06 0
2593.17 0
2593.29 0
2593.41 0
2593.52 4
2593.64 12
2593.76 20
2593.87 28
2593.99 37
2594.11 44
2594.22 49
2594.34 52
2594.46 52
2594.57 52
2594.69 54
2594.81 58
2594.92 66
2595.04 79
2595.16 95
2595.27 113
2595.39 131
2595.51 146
2595.62 156
2595.74 160
2595.86 158
2595.97 150
2596.09 137
2596.21 122
2596.32 108
2596.44 97
2596.56 89
2596.67 86
2596.79 86
2596.91 90
2597.02 95
2597.14 100
2597.26 103
2597.37 105
2597.49 104
2597.61 100
2597.72 97
2597.84 93
2597.96 90
2598.07 89
2598.19 91
2598.31 95
2598.43 101
2598.54 108
2598.66 114
2598.78 120
2598.89 122
2599.01 121
2599.13 116
2599.24 109
2599.36 100
2599.48 92
2599.59 88
2599.71 89
2599.83 95
2599.94 106
2600.06 120
2600.18 135
2600.29 148
2600.41 158
2600.53 164
2600.65 166
2600.76 165
2600.88 163
2601.00 160
2601.11 157
2601.23 154
2601.35 149
2601.46 144
2601.58 136
2601.70 128
2601.81 118
2601.93 110
2602.05 104
2602.16 100
2602.28 101
2602.40 104
2602.51 108
2602.63 113
2602.75 116
2602.87 117
2602.98 117
2603.10 115
2603.22 115
2603.33 116
2603.45 120
2603.57 126
2603.68 135
2603.80 144
2603.92 153
2604.03 160
2604.15 164
2604.27 167
2604.39 168
2604.50 169
2604.62 168
2604.74 166
2604.85 163
2604.97 158
2605.09 151
2605.20 140
2605.32 128
2605.44 114
2605.55 100
2605.67 87
2605.79 78
2605.91 73
2606.02 72
2606.14 77
2606.26 85
2606.37 97
2606.49 111
2606.61 125
2606.72 137
2606.84 146
2606.96 150
2607.08 151
2607.19 148
2607.31 142
2607.43 133
2607.54 125
2607.66 117
2607.78 109
2607.89 104
2608.01 100
2608.13 99
2608.25 101
2608.36 106
2608.48 111
2608.60 116
2608.71 120
2608.83 122
2608.95 121
2609.06 119
2609.18 117
2609.30 113
2609.42 111
2609.53 108
2609.65 106
2609.77 103
2609.88 100
2610.00 96
2610.12 94
2610.24 94
2610.35 98
2610.47 105
2610.59 117
2610.70 132
2610.82 149
2610.94 164
2611.05 178
2611.17 189
2611.29 198
2611.41 206
2611.52 216
2611.64 228
2611.76 244
2611.87 261
2611.99 280
2612.11 298
2612.23 313
2612.34 322
2612.46 326
2612.58 324
2612.69 318
2612.81 308
2612.93 297
2613.05 288
2613.16 284
2613.28 285
2613.40 294
2613.51 310
2613.63 332
2613.75 358
2613.87 382
2613.98 403
2614.10 418
2614.22 427
2614.33 430
2614.45 429
2614.57 426
2614.69 422
2614.80 417
2614.92 412
2615.04 405
2615.15 397
2615.27 387
2615.39 378
2615.51 370
2615.62 364
2615.74 360
2615.86 358
2615.97 356
2616.09 353
2616.21 347
2616.33 339
2616.44 327
2616.56 313
2616.68 300
2616.80 288
2616.91 279
2617.03 276
2617.15 277
2617.26 284
2617.38 296
2617.50 312
2617.62 329
2617.73 347
2617.85 363
2617.97 375
2618.08 384
2618.20 388
2618.32 387
2618.44 383
2618.55 376
2618.67 368
2618.79 360
2618.91 351
2619.02 342
2619.14 334
2619.26 327
2619.37 320
2619.49 316
2619.61 313
2619.73 311
2619.84 311
2619.96 312
2620.08 312
2620.20 311
2620.31 308
2620.43 305
2620.55 299
2620.66 294
2620.78 287
2620.90 280
2621.02 273
2621.13 265
2621.25 258
2621.37 250
2621.49 243
2621.60 236
2621.72 229
2621.84 224
2621.96 221
2622.07 220
2622.19 221
2622.31 225
2622.42 231
2622.54 237
2622.66 243
2622.78 248
2622.89 251
2623.01 251
2623.13 247
2623.25 240
2623.36 229
2623.48 216
2623.60 202
2623.72 190
2623.83 179
2623.95 172
2624.07 169
2624.18 168
2624.30 169
2624.42 170
2624.54 171
2624.65 170
2624.77 167
2624.89 164
2625.01 159
2625.12 155
2625.24 151
2625.36 148
2625.48 146
2625.59 143
2625.71 139
2625.83 135
2625.95 130
2626.06 125
2626.18 119
2626.30 114
2626.42 108
2626.53 102
2626.65 96
2626.77 88
2626.89 82
2627.00 78
2627.12 78
2627.24 84
2627.35 96
2627.47 112
2627.59 132
2627.71 152
2627.82 170
2627.94 183
2628.06 190
2628.18 191
2628.29 188
2628.41 182
2628.53 175
2628.65 168
2628.76 164
2628.88 162
2629.00 165
2629.12 170
2629.23 177
2629.35 186
2629.47 195
2629.59 203
2629.70 208
2629.82 211
2629.94 211
2630.06 209
2630.17 204
2630.29 198
2630.41 191
2630.53 183
2630.64 174
2630.76 165
2630.88 155
2631.00 145
2631.11 135
2631.23 126
2631.35 117
2631.47 109
2631.58 102
2631.70 96
2631.82 91
2631.94 89
2632.05 87
2632.17 88
2632.29 90
2632.41 93
2632.53 95
2632.64 97
2632.76 99
2632.88 99
2633.00 97
2633.11 96
2633.23 95
2633.35 95
2633.47 97
2633.58 101
2633.70 107
2633.82 113
2633.94 121
2634.05 128
2634.17 135
2634.29 140
2634.41 144
2634.52 146
2634.64 145
2634.76 141
2634.88 135
2634.99 129
2635.11 123
2635.23 119
2635.35 118
2635.47 119
2635.58 121
2635.70 123
2635.82 123
2635.94 122
2636.05 120
2636.17 120
2636.29 122
2636.41 129
2636.52 141
2636.64 155
2636.76 170
2636.88 183
2636.99 192
2637.11 196
2637.23 196
2637.35 192
2637.47 186
2637.58 180
2637.70 176
2637.82 173
2637.94 171
2638.05 170
2638.17 168
2638.29 164
2638.41 158
2638.52 150
2638.64 140
2638.76 128
2638.88 114
2639.00 101
2639.11 87
2639.23 75
2639.35 66
2639.47 59
2639.58 55
2639.70 55
2639.82 58
2639.94 63
2640.05 68
2640.17 73
2640.29 77
2640.41 78
2640.53 78
2640.64 77
2640.76 77
2640.88 80
2641.00 87
2641.11 98
2641.23 113
2641.35 129
2641.47 143
2641.59 155
2641.70 161
2641.82 164
2641.94 162
2642.06 160
2642.17 158
2642.29 159
2642.41 163
2642.53 170
2642.65 179
2642.76 188
2642.88 196
2643.00 200
2643.12 200
2643.23 197
2643.35 190
2643.47 181
2643.59 169
2643.71 157
2643.82 145
2643.94 133
2644.06 123
2644.18 115
2644.29 110
2644.41 108
2644.53 108
2644.65 112
2644.77 117
2644.88 123
2645.00 129
2645.12 132
2645.24 133
2645.36 129
2645.47 121
2645.59 109
2645.71 96
2645.83 82
2645.94 70
2646.06 61
2646.18 56
2646.30 55
2646.42 57
2646.53 61
2646.65 66
2646.77 71
2646.89 74
2647.01 75
2647.12 74
2647.24 71
2647.36 68
2647.48 66
2647.59 65
2647.71 67
2647.83 71
2647.95 76
2648.07 82
2648.18 86
2648.30 87
2648.42 87
2648.54 85
2648.66 83
2648.77 82
2648.89 82
2649.01 85
2649.13 90
2649.25 97
2649.36 103
2649.48 108
2649.60 109
2649.72 108
2649.84 101
2649.95 91
2650.07 77
2650.19 62
2650.31 46
2650.43 32
2650.54 20
2650.66 10
2650.78 3
2650.90 0
2651.01 0
2651.13 0
2651.25 0
2651.37 0
2651.49 0
2651.60 0
2651.72 0
2651.84 1
2651.96 2
2652.08 3
2652.19 4
2652.31 6
2652.43 10
2652.55 17
2652.67 24
2652.78 33
2652.90 43
2653.02 53
2653.14 61
2653.26 69
2653.38 74
2653.49 77
2653.61 79
2653.73 78
2653.85 76
2653.97 73
2654.08 71
2654.20 70
2654.32 72
2654.44 76
2654.56 84
2654.67 94
2654.79 106
2654.91 118
2655.03 130
2655.15 140
2655.26 148
2655.38 155
2655.50 159
2655.62 160
2655.74 160
2655.85 158
2655.97 153
2656.09 147
2656.21 140
2656.33 133
2656.44 128
2656.56 125
2656.68 125
2656.80 127
2656.92 132
2657.04 137
2657.15 141
2657.27 143
2657.39 144
2657.51 144
2657.63 143
2657.74 143
2657.86 145
2657.98 149
2658.10 156
2658.22 164
2658.33 173
2658.45 180
2658.57 185
2658.69 188
2658.81 190
2658.93 190
2659.04 189
2659.16 187
2659.28 183
2659.40 175
2659.52 164
2659.63 150
2659.75 133
2659.87 116
2659.99 101
2660.11 88
2660.23 80
2660.34 76
2660.46 77
2660.58 81
2660.70 86
2660.82 93
2660.93 98
2661.05 101
2661.17 102
2661.29 99
2661.41 94
2661.53 89
2661.64 84
2661.76 82
2661.88 83
2662.00 88
2662.12 96
2662.23 106
2662.35 116
2662.47 124
2662.59 130
2662.71 133
2662.83 134
2662.94 134
2663.06 133
2663.18 133
2663.30 136
2663.42 141
2663.54 148
2663.65 157
2663.77 166
2663.89 173
2664.01 178
2664.13 181
2664.24 183
2664.36 185
2664.48 188
2664.60 191
2664.72 195
2664.84 198
2664.95 199
2665.07 197
2665.19 192
2665.31 187
2665.43 183
2665.55 181
2665.66 184
2665.78 189
2665.90 196
2666.02 203
2666.14 207
2666.26 208
2666.37 204
2666.49 195
2666.61 184
2666.73 171
2666.85 157
2666.97 144
2667.08 131
2667.20 120
2667.32 112
2667.44 106
2667.56 103
2667.68 102
2667.79 103
2667.91 104
2668.03 104
2668.15 102
2668.27 100
2668.39 97
2668.50 95
2668.62 95
2668.74 98
2668.86 103
2668.98 110
2669.10 115
2669.21 118
2669.33 118
2669.45 115
2669.57 110
2669.69 104
2669.81 100
2669.92 98
2670.04 98
2670.16 99
2670.28 100
2670.40 100
2670.52 97
2670.64 92
2670.75 85
2670.87 77
2670.99 70
2671.11 65
2671.23 63
2671.35 64
2671.46 68
2671.58 74
2671.70 81
2671.82 87
2671.94 93
2672.06 97
2672.17 100
2672.29 103
2672.41 104
2672.53 106
2672.65 108
2672.77 110
2672.89 112
2673.00 114
2673.12 117
2673.24 121
2673.36 126
2673.48 132
2673.60 138
2673.71 146
2673.83 153
2673.95 161
2674.07 169
2674.19 176
2674.31 182
2674.43 187
2674.54 190
2674.66 191
2674.78 192
2674.90 194
2675.02 198
2675.14 205
2675.26 213
2675.37 223
2675.49 234
2675.61 244
2675.73 255
2675.85 265
2675.97 276
2676.09 288
2676.20 301
2676.32 315
2676.44 329
2676.56 340
2676.68 348
2676.80 353
2676.91 355
2677.03 355
2677.15 355
2677.27 356
2677.39 358
2677.51 362
2677.63 366
2677.74 369
2677.86 370
2677.98 367
2678.10 361
2678.22 350
2678.34 337
2678.46 322
2678.57 308
2678.69 295
2678.81 285
2678.93 276
2679.05 269
2679.17 262
2679.29 254
2679.41 245
2679.52 234
2679.64 222
2679.76 210
2679.88 198
2680.00 189
2680.12 181
2680.24 177
2680.35 175
2680.47 176
2680.59 180
2680.71 186
2680.83 194
2680.95 201
2681.07 208
2681.18 212
2681.30 214
2681.42 213
2681.54 210
2681.66 208
2681.78 208
2681.90 211
2682.02 218
2682.13 228
2682.25 240
2682.37 250
2682.49 256
2682.61 258
2682.73 255
2682.85 247
2682.96 237
2683.08 226
2683.20 216
2683.32 208
2683.44 204
2683.56 205
2683.68 211
2683.80 221
2683.91 236
2684.03 253
2684.15 270
2684.27 284
2684.39 293
2684.51 296
2684.63 292
2684.75 283
2684.86 270
2684.98 256
2685.10 244
2685.22 234
2685.34 226
2685.46 222
2685.58 221
2685.69 223
2685.81 227
2685.93 232
2686.05 238
2686.17 243
2686.29 245
2686.41 244
2686.53 238
2686.64 229
2686.76 217
2686.88 203
2687.00 189
2687.12 178
2687.24 170
2687.36 165
2687.48 165
2687.60 167
2687.71 171
2687.83 174
2687.95 177
2688.07 180
2688.19 182
2688.31 184
2688.43 185
2688.55 186
2688.66 187
2688.78 186
2688.90 185
2689.02 184
2689.14 185
2689.26 190
2689.38 200
2689.50 213
2689.62 228
2689.73 242
2689.85 252
2689.97 256
2690.09 254
2690.21 245
2690.33 233
2690.45 217
2690.57 201
2690.68 185
2690.80 170
2690.92 155
2691.04 142
2691.16 129
2691.28 118
2691.40 109
2691.52 102
2691.64 97
2691.75 93
2691.87 90
2691.99 87
2692.11 85
2692.23 83
2692.35 83
2692.47 85
2692.59 91
2692.71 100
2692.82 112
2692.94 125
2693.06 137
2693.18 144
2693.30 146
2693.42 140
2693.54 127
2693.66 109
2693.78 91
2693.89 76
2694.01 68
2694.13 69
2694.25 79
2694.37 94
2694.49 112
2694.61 129
2694.73 142
2694.85 150
2694.97 153
2695.08 151
2695.20 148
2695.32 144
2695.44 141
2695.56 138
2695.68 137
2695.80 137
2695.92 137
2696.04 137
2696.15 136
2696.27 134
2696.39 131
2696.51 127
2696.63 124
2696.75 120
2696.87 116
2696.99 112
2697.11 107
2697.23 101
2697.34 96
2697.46 92
2697.58 89
2697.70 88
2697.82 88
2697.94 91
2698.06 94
2698.18 97
2698.30 99
2698.42 100
2698.53 99
2698.65 96
2698.77 92
2698.89 87
2699.01 82
2699.13 77
2699.25 72
2699.37 69
2699.49 68
2699.61 68
2699.73 72
2699.84 77
2699.96 83
2700.08 90
2700.20 94
2700.32 95
2700.44 94
2700.56 89
2700.68 82
2700.80 74
2700.92 68
2701.04 65
2701.15 65
2701.27 68
2701.39 74
2701.51 80
2701.63 86
2701.75 89
2701.87 88
2701.99 83
2702.11 75
2702.23 64
2702.35 52
2702.46 42
2702.58 34
2702.70 29
2702.82 26
2702.94 25
2703.06 25
2703.18 24
2703.30 23
2703.42 21
2703.54 20
2703.66 19
2703.77 21
2703.89 24
2704.01 28
2704.13 31
2704.25 32
2704.37 31
2704.49 27
2704.61 20
2704.73 11
2704.85 1
2704.97 0
2705.09 0
2705.20 0
2705.32 0
2705.44 0
2705.56 0
2705.68 0
2705.80 0
2705.92 5
2706.04 14
2706.16 23
2706.28 34
2706.40 44
2706.52 55
2706.64 65
2706.75 74
2706.87 82
2706.99 90
2707.11 95
2707.23 98
2707.35 97
2707.47 91
2707.59 83
2707.71 72
2707.83 60
2707.95 49
2708.07 42
2708.19 37
2708.30 37
2708.42 39
2708.54 43
2708.66 50
2708.78 57
2708.90 64
2709.02 71
2709.14 77
2709.26 82
2709.38 86
2709.50 89
2709.62 91
2709.74 92
2709.85 93
2709.97 94
2710.09 95
2710.21 96
2710.33 96
2710.45 95
2710.57 93
2710.69 88
2710.81 82
2710.93 75
2711.05 68
2711.17 63
2711.29 61
2711.41 62
2711.52 67
2711.64 73
2711.76 81
2711.88 89
2712.00 97
2712.12 107
2712.24 117
2712.36 129
2712.48 141
2712.60 153
2712.72 163
2712.84 168
2712.96 170
2713.08 167
2713.20 161
2713.31 155
2713.43 149
2713.55 146
2713.67 145
2713.79 145
2713.91 146
2714.03 146
2714.15 144
2714.27 140
2714.39 136
2714.51 130
2714.63 126
2714.75 122
2714.87 119
2714.99 117
2715.11 115
2715.22 114
2715.34 114
2715.46 114
2715.58 117
2715.70 121
2715.82 126
2715.94 132
2716.06 137
2716.18 140
2716.30 139
2716.42 134
2716.54 125
2716.66 111
2716.78 95
2716.90 78
2717.02 63
2717.14 51
2717.26 43
2717.37 39
2717.49 39
2717.61 41
2717.73 43
2717.85 43
2717.97 40
2718.09 34
2718.21 27
2718.33 20
2718.45 15
2718.57 14
2718.69 18
2718.81 25
2718.93 33
2719.05 39
2719.17 42
2719.29 41
2719.41 36
2719.53 29
2719.64 23
2719.76 20
2719.88 20
2720.00 22
2720.12 25
2720.24 26
2720.36 24
2720.48 19
2720.60 12
2720.72 5
2720.84 0
2720.96 0
2721.08 0
2721.20 0
2721.32 0
2721.44 0
2721.56 0
2721.68 0
2721.80 0
2721.92 6
2722.03 15
2722.15 24
2722.27 32
2722.39 38
2722.51 43
2722.63 49
2722.75 56
2722.87 65
2722.99 76
2723.11 90
2723.23 103
2723.35 114
2723.47 122
2723.59 124
2723.71 123
2723.83 119
2723.95 114
2724.07 110
2724.19 109
2724.31 110
2724.43 110
2724.55 110
2724.67 106
2724.79 98
2724.90 89
2725.02 79
2725.14 72
2725.26 68
2725.38 70
2725.50 76
2725.62 83
2725.74 90
2725.86 93
2725.98 94
2726.10 91
2726.22 87
2726.34 84
2726.46 82
2726.58 83
2726.70 84
2726.82 86
2726.94 85
2727.06 82
2727.18 76
2727.30 69
2727.42 62
2727.54 58
2727.66 57
2727.78 60
2727.90 65
2728.02 70
2728.14 74
2728.26 75
2728.37 74
2728.49 71
2728.61 68
2728.73 66
2728.85 68
2728.97 74
2729.09 83
2729.21 95
2729.33 108
2729.45 122
2729.57 136
2729.69 150
2729.81 166
2729.93 183
2730.05 200
2730.17 217
2730.29 232
2730.41 244
2730.53 251
2730.65 254
2730.77 251
2730.89 244
2731.01 234
2731.13 222
2731.25 209
2731.37 197
2731.49 184
2731.61 172
2731.73 160
2731.85 150
2731.97 140
2732.09 131
2732.21 123
2732.33 115
2732.45 106
2732.57 95
2732.69 83
2732.80 69
2732.92 55
2733.04 42
2733.16 31
2733.28 23
2733.40 20
2733.52 21
2733.64 25
2733.76 33
2733.88 43
2734.00 53
2734.12 61
2734.24 67
2734.36 71
2734.48 72
2734.60 71
2734.72 70
2734.84 68
2734.96 68
2735.08 70
2735.20 74
2735.32 80
2735.44 88
2735.56 97
2735.68 105
2735.80 113
2735.92 118
2736.04 120
2736.16 118
2736.28 113
2736.40 104
2736.52 93
2736.64 81
2736.76 69
2736.88 59
2737.00 49
2737.12 42
2737.24 36
2737.36 33
2737.48 31
2737.60 31
2737.72 33
2737.84 37
2737.96 40
2738.08 44
2738.20 47
2738.32 49
2738.44 49
2738.56 47
2738.68 42
2738.80 36
2738.92 30
2739.04 23
2739.16 19
2739.28 16
2739.40 16
2739.52 18
2739.64 20
2739.76 22
2739.88 23
2740.00 22
2740.12 19
2740.24 16
2740.36 13
2740.48 12
2740.60 12
2740.72 14
2740.84 17
2740.96 22
2741.08 28
2741.20 34
2741.32 40
2741.44 46
2741.56 50
2741.68 54
2741.80 57
2741.92 59
2742.04 60
2742.16 61
2742.28 63
2742.40 66
2742.52 73
2742.64 82
2742.76 93
2742.88 105
2743.00 117
2743.12 126
2743.24 132
2743.36 132
2743.48 129
2743.60 124
2743.72 118
2743.84 114
2743.96 111
2744.08 110
2744.20 110
2744.32 110
2744.44 107
2744.56 102
2744.68 93
2744.80 82
2744.92 70
2745.04 59
2745.16 50
2745.28 46
2745.40 46
2745.52 49
2745.64 56
2745.76 66
2745.88 76
2746.00 88
2746.12 98
2746.24 108
2746.36 115
2746.48 119
2746.60 120
2746.72 116
2746.84 109
2746.96 100
2747.08 88
2747.20 75
2747.32 63
2747.44 52
2747.56 43
2747.68 38
2747.80 38
2747.92 42
2748.04 50
2748.16 61
2748.28 73
2748.40 82
2748.52 87
2748.64 84
2748.76 73
2748.88 57
2749.00 37
2749.12 17
2749.24 1
2749.36 0
2749.48 0
2749.60 0
2749.72 0
2749.84 3
2749.96 11
2750.08 17
2750.20 23
2750.32 29
2750.44 33
2750.56 38
2750.68 41
2750.80 44
2750.92 46
2751.04 46
2751.16 45
2751.28 42
2751.40 38
2751.52 33
2751.64 26
2751.76 16
2751.88 4
2752.00 0
2752.12 0
2752.24 0
2752.36 0
2752.49 0
2752.61 0
2752.73 0
2752.85 1
2752.97 25
2753.09 51
2753.21 79
2753.33 105
2753.45 128
2753.57 145
2753.69 155
2753.81 159
2753.93 156
2754.05 148
2754.17 135
2754.29 121
2754.41 106
2754.53 92
2754.65 79
2754.77 69
2754.89 61
2755.01 55
2755.13 51
2755.25 49
2755.37 49
2755.49 48
2755.61 47
2755.73 42
2755.85 34
2755.97 23
2756.09 11
2756.21 0
2756.33 0
2756.45 0
2756.57 0
2756.69 13
2756.81 33
2756.93 54
2757.06 72
2757.18 86
2757.30 93
2757.42 94
2757.54 89
2757.66 82
2757.78 73
2757.90 64
2758.02 55
2758.14 49
2758.26 43
2758.38 38
2758.50 35
2758.62 33
2758.74 32
2758.86 34
2758.98 37
2759.10 43
2759.22 52
2759.34 62
2759.46 73
2759.58 85
2759.70 96
2759.82 106
2759.94 114
2760.06 119
2760.18 121
2760.30 121
2760.43 118
2760.55 114
2760.67 109
2760.79 102
2760.91 95
2761.03 87
2761.15 80
2761.27 74
2761.39 69
2761.51 66
2761.63 66
2761.75 67
2761.87 71
2761.99 77
2762.11 84
2762.23 91
2762.35 97
2762.47 102
2762.59 103
2762.71 102
2762.83 98
2762.95 93
2763.07 88
2763.19 84
2763.32 81
2763.44 80
2763.56 79
2763.68 79
2763.80 78
2763.92 78
2764.04 78
2764.16 79
2764.28 80
2764.40 82
2764.52 83
2764.64 83
2764.76 81
2764.88 77
2765.00 72
2765.12 65
2765.24 57
2765.36 50
2765.48 44
2765.60 40
2765.72 37
2765.85 37
2765.97 38
2766.09 40
2766.21 43
2766.33 48
2766.45 53
2766.57 59
2766.69 65
2766.81 73
2766.93 80
2767.05 86
2767.17 90
2767.29 92
2767.41 90
2767.53 85
2767.65 76
2767.77 66
2767.89 55
2768.01 46
2768.14 39
2768.26 36
2768.38 37
2768.50 43
2768.62 51
2768.74 60
2768.86 68
2768.98 73
2769.10 74
2769.22 70
2769.34 62
2769.46 54
2769.58 46
2769.70 40
2769.82 37
2769.94 38
2770.06 41
2770.19 45
2770.31 49
2770.43 52
2770.55 54
2770.67 54
2770.79 54
2770.91 53
2771.03 53
2771.15 52
2771.27 52
2771.39 50
2771.51 48
2771.63 45
2771.75 42
2771.87 38
2771.99 35
2772.12 31
2772.24 27
2772.36 23
2772.48 19
2772.60 14
2772.72 8
2772.84 3
2772.96 0
2773.08 0
2773.20 0
2773.32 0
2773.44 0
2773.56 0
2773.68 0
2773.80 0
2773.93 0
2774.05 8
2774.17 23
2774.29 42
2774.41 62
2774.53 80
2774.65 96
2774.77 107
2774.89 114
2775.01 117
2775.13 120
2775.25 124
2775.37 131
2775.49 142
2775.62 156
2775.74 171
2775.86 187
2775.98 201
2776.10 212
2776.22 221
2776.34 226
2776.46 230
2776.58 231
2776.70 231
2776.82 228
2776.94 222
2777.06 213
2777.18 202
2777.31 188
2777.43 174
2777.55 162
2777.67 152
2777.79 145
2777.91 143
2778.03 145
2778.15 149
2778.27 156
2778.39 163
2778.51 171
2778.63 177
2778.75 184
2778.88 190
2779.00 196
2779.12 201
2779.24 206
2779.36 210
2779.48 213
2779.60 214
2779.72 212
2779.84 208
2779.96 203
2780.08 196
2780.20 189
2780.33 182
2780.45 176
2780.57 171
2780.69 166
2780.81 162
2780.93 158
2781.05 154
2781.17 150
2781.29 148
2781.41 146
2781.53 144
2781.65 143
2781.78 141
2781.90 136
2782.02 129
2782.14 117
2782.26 103
2782.38 86
2782.50 68
2782.62 49
2782.74 32
2782.86 18
2782.98 5
2783.10 0
2783.23 0
2783.35 0
2783.47 0
2783.59 0
2783.71 5
2783.83 16
2783.95 26
2784.07 35
2784.19 39
2784.31 37
2784.43 31
2784.56 20
2784.68 7
2784.80 0
2784.92 0
2785.04 0
2785.16 0
2785.28 0
2785.40 0
2785.52 10
2785.64 21
2785.76 29
2785.89 34
2786.01 34
2786.13 29
2786.25 20
2786.37 8
2786.49 0
2786.61 0
2786.73 0
2786.85 0
2786.97 0
2787.10 0
2787.22 0
2787.34 4
2787.46 11
2787.58 15
2787.70 16
2787.82 16
2787.94 15
2788.06 16
2788.18 20
2788.31 26
2788.43 35
2788.55 44
2788.67 52
2788.79 59
2788.91 62
2789.03 63
2789.15 61
2789.27 59
2789.39 58
2789.52 58
2789.64 59
2789.76 61
2789.88 63
2790.00 63
2790.12 62
2790.24 59
2790.36 55
2790.48 52
2790.60 49
2790.73 49
2790.85 52
2790.97 58
2791.09 66
2791.21 76
2791.33 87
2791.45 98
2791.57 108
2791.69 116
2791.82 122
2791.94 124
2792.06 123
2792.18 119
2792.30 115
2792.42 110
2792.54 106
2792.66 105
2792.78 106
2792.91 109
2793.03 114
2793.15 121
2793.27 127
2793.39 133
2793.51 138
2793.63 142
2793.75 146
2793.87 150
2794.00 154
2794.12 160
2794.24 167
2794.36 174
2794.48 182
2794.60 189
2794.72 195
2794.84 200
2794.96 204
2795.09 208
2795.21 213
2795.33 219
2795.45 227
2795.57 236
2795.69 245
2795.81 256
2795.93 268
2796.05 283
2796.18 301
2796.30 323
2796.42 351
2796.54 383
2796.66 421
2796.78 462
2796.90 505
2797.02 549
2797.15 591
2797.27 629
2797.39 660
2797.51 686
2797.63 706
2797.75 722
2797.87 737
2797.99 754
2798.11 774
2798.24 797
2798.36 820
2798.48 840
2798.60 853
2798.72 857
2798.84 852
2798.96 839
2799.08 822
2799.21 806
2799.33 793
2799.45 786
2799.57 785
2799.69 788
2799.81 795
2799.93 802
2800.05 808
2800.18 812
2800.30 814
2800.42 813
2800.54 808
2800.66 800
2800.78 789
2800.90 776
2801.02 761
2801.15 746
2801.27 730
2801.39 712
2801.51 693
2801.63 671
2801.75 646
2801.87 617
2801.99 586
2802.12 555
2802.24 524
2802.36 496
2802.48 470
2802.60 446
2802.72 425
2802.84 406
2802.97 388
2803.09 372
2803.21 357
2803.33 345
2803.45 335
2803.57 325
2803.69 314
2803.81 302
2803.94 288
2804.06 273
2804.18 258
2804.30 245
2804.42 235
2804.54 231
2804.66 231
2804.79 236
2804.91 245
2805.03 256
2805.15 267
2805.27 276
2805.39 283
2805.51 287
2805.63 286
2805.76 283
2805.88 278
2806.00 272
2806.12 267
2806.24 264
2806.36 264
2806.48 266
2806.61 269
2806.73 273
2806.85 276
2806.97 276
2807.09 275
2807.21 270
2807.33 261
2807.46 249
2807.58 233
2807.70 214
2807.82 192
2807.94 169
2808.06 146
2808.18 123
2808.31 101
2808.43 81
2808.55 62
2808.67 44
2808.79 29
2808.91 18
2809.03 11
2809.16 9
2809.28 13
2809.40 21
2809.52 31
2809.64 41
2809.76 49
2809.88 54
2810.01 56
2810.13 56
2810.25 53
2810.37 50
2810.49 47
2810.61 45
2810.73 45
2810.86 47
2810.98 52
2811.10 59
2811.22 70
2811.34 82
2811.46 96
2811.59 109
2811.71 120
2811.83 126
2811.95 129
2812.07 127
2812.19 123
2812.31 118
2812.44 114
2812.56 112
2812.68 112
2812.80 115
2812.92 119
2813.04 125
2813.16 133
2813.29 140
2813.41 147
2813.53 153
2813.65 157
2813.77 158
2813.89 157
2814.02 153
2814.14 146
2814.26 139
2814.38 132
2814.50 126
2814.62 122
2814.75 121
2814.87 121
2814.99 124
2815.11 126
2815.23 128
2815.35 127
2815.47 125
2815.60 121
2815.72 117
2815.84 113
2815.96 110
2816.08 110
2816.20 110
2816.33 111
2816.45 111
2816.57 110
2816.69 107
2816.81 102
2816.93 96
2817.06 89
2817.18 82
2817.30 74
2817.42 66
2817.54 57
2817.66 48
2817.79 40
2817.91 34
2818.03 32
2818.15 34
2818.27 39
2818.39 47
2818.52 56
2818.64 62
2818.76 65
2818.88 66
2819.00 64
2819.12 62
2819.25 61
2819.37 63
2819.49 69
2819.61 76
2819.73 84
2819.85 90
2819.98 94
2820.10 96
2820.22 96
2820.34 97
2820.46 99
2820.58 106
2820.71 115
2820.83 126
2820.95 137
2821.07 145
2821.19 149
2821.31 147
2821.44 142
2821.56 133
2821.68 123
2821.80 114
2821.92 107
2822.04 102
2822.17 99
2822.29 98
2822.41 97
2822.53 96
2822.65 96
2822.77 96
2822.90 97
2823.02 99
2823.14 103
2823.26 108
2823.38 113
2823.51 115
2823.63 116
2823.75 114
2823.87 111
2823.99 106
2824.11 102
2824.24 99
2824.36 98
2824.48 99
2824.60 100
2824.72 101
2824.84 101
2824.97 100
2825.09 98
2825.21 96
2825.33 94
2825.45 95
2825.58 99
2825.70 103
2825.82 108
2825.94 111
2826.06 110
2826.18 106
2826.31 99
2826.43 91
2826.55 84
2826.67 81
2826.79 82
2826.92 88
2827.04 97
2827.16 107
2827.28 117
2827.40 123
2827.52 127
2827.65 128
2827.77 127
2827.89 126
2828.01 125
2828.13 126
2828.26 130
2828.38 136
2828.50 145
2828.62 155
2828.74 165
2828.87 173
2828.99 179
2829.11 183
2829.23 185
2829.35 184
2829.47 182
2829.60 180
2829.72 177
2829.84 172
2829.96 167
2830.08 160
2830.21 151
2830.33 141
2830.45 130
2830.57 120
2830.69 111
2830.82 101
2830.94 92
2831.06 82
2831.18 71
2831.30 59
2831.42 46
2831.55 34
2831.67 24
2831.79 18
2831.91 17
2832.03 22
2832.16 31
2832.28 43
2832.40 56
2832.52 68
2832.64 75
2832.77 76
2832.89 73
2833.01 64
2833.13 52
2833.25 38
2833.38 25
2833.50 15
2833.62 7
2833.74 1
2833.86 0
2833.99 0
2834.11 0
2834.23 0
2834.35 1
2834.47 5
2834.60 9
2834.72 12
2834.84 12
2834.96 10
2835.08 6
2835.21 0
2835.33 0
2835.45 0
2835.57 0
2835.69 0
2835.82 0
2835.94 0
2836.06 3
2836.18 9
2836.30 16
2836.43 25
2836.55 36
2836.67 51
2836.79 68
2836.91 87
2837.04 104
2837.16 117
2837.28 124
2837.40 125
2837.52 118
2837.65 106
2837.77 89
2837.89 70
2838.01 51
2838.14 34
2838.26 19
2838.38 7
2838.50 0
2838.62 0
2838.75 0
2838.87 5
2838.99 14
2839.11 24
2839.23 35
2839.36 46
2839.48 55
2839.60 63
2839.72 69
2839.84 73
2839.97 76
2840.09 76
2840.21 73
2840.33 69
2840.46 62
2840.58 55
2840.70 49
2840.82 45
2840.94 45
2841.07 50
2841.19 59
2841.31 69
2841.43 79
2841.55 88
2841.68 93
2841.80 94
2841.92 91
2842.04 88
2842.17 85
2842.29 84
2842.41 84
2842.53 83
2842.65 82
2842.78 77
2842.90 67
2843.02 53
2843.14 35
2843.26 15
2843.39 0
2843.51 0
2843.63 0
2843.75 0
2843.88 0
2844.00 0
2844.12 0
2844.24 0
2844.36 2
2844.49 15
2844.61 29
2844.73 42
2844.85 53
2844.98 65
2845.10 77
2845.22 89
2845.34 102
2845.46 114
2845.59 125
2845.71 134
2845.83 140
2845.95 143
2846.08 142
2846.20 137
2846.32 130
2846.44 120
2846.56 107
2846.69 93
2846.81 77
2846.93 60
2847.05 44
2847.18 31
2847.30 21
2847.42 16
2847.54 16
2847.66 20
2847.79 28
2847.91 37
2848.03 47
2848.15 55
2848.28 60
2848.40 63
2848.52 64
2848.64 63
2848.77 62
2848.89 63
2849.01 66
2849.13 71
2849.25 78
2849.38 85
2849.50 92
2849.62 96
2849.74 97
2849.87 95
2849.99 91
2850.11 88
2850.23 85
2850.36 84
2850.48 84
2850.60 86
2850.72 88
2850.85 90
2850.97 91
2851.09 91
2851.21 93
2851.33 96
2851.46 100
2851.58 103
2851.70 105
2851.82 103
2851.95 98
2852.07 91
2852.19 82
2852.31 76
2852.44 72
2852.56 73
2852.68 77
2852.80 82
2852.93 86
2853.05 88
2853.17 87
2853.29 82
2853.42 74
2853.54 66
2853.66 58
2853.78 52
2853.90 48
2854.03 47
2854.15 50
2854.27 57
2854.39 67
2854.52 83
2854.64 101
2854.76 122
2854.88 145
2855.01 165
2855.13 182
2855.25 194
2855.37 199
2855.50 197
2855.62 191
2855.74 181
2855.86 170
2855.99 158
2856.11 146
2856.23 134
2856.35 122
2856.48 108
2856.60 94
2856.72 80
2856.84 69
2856.97 62
2857.09 59
2857.21 61
2857.33 67
2857.46 76
2857.58 84
2857.70 91
2857.82 94
2857.95 95
2858.07 94
2858.19 93
2858.31 92
2858.44 93
2858.56 96
2858.68 100
2858.80 105
2858.93 110
2859.05 115
2859.17 118
2859.29 120
2859.42 121
2859.54 122
2859.66 122
2859.78 123
2859.91 124
2860.03 125
2860.15 126
2860.27 125
2860.40 123
2860.52 117
2860.64 110
2860.76 100
2860.89 90
2861.01 82
2861.13 77
2861.25 76
2861.38 81
2861.50 91
2861.62 106
2861.74 124
2861.87 144
2861.99 163
2862.11 178
2862.23 189
2862.36 194
2862.48 195
2862.60 192
2862.73 187
2862.85 182
2862.97 179
2863.09 178
2863.22 182
2863.34 188
2863.46 198
2863.58 210
2863.71 226
2863.83 244
2863.95 262
2864.07 279
2864.20 291
2864.32 297
2864.44 294
2864.56 282
2864.69 263
2864.81 242
2864.93 224
2865.06 213
2865.18 213
2865.30 223
2865.42 243
2865.55 269
2865.67 295
2865.79 317
2865.91 333
2866.04 341
2866.16 342
2866.28 338
2866.40 332
2866.53 328
2866.65 327
2866.77 329
2866.90 335
2867.02 344
2867.14 355
2867.26 368
2867.39 381
2867.51 396
2867.63 413
2867.75 433
2867.88 458
2868.00 486
2868.12 520
2868.25 558
2868.37 599
2868.49 642
2868.61 684
2868.74 722
2868.86 755
2868.98 782
2869.10 802
2869.23 817
2869.35 829
2869.47 842
2869.60 859
2869.72 881
2869.84 908
2869.96 940
2870.09 974
2870.21 1005
2870.33 1032
2870.45 1051
2870.58 1061
2870.70 1062
2870.82 1057
2870.95 1047
2871.07 1035
2871.19 1025
2871.31 1016
2871.44 1010
2871.56 1006
2871.68 1004
2871.81 1002
2871.93 999
2872.05 995
2872.17 988
2872.30 979
2872.42 965
2872.54 946
2872.66 924
2872.79 898
2872.91 871
2873.03 843
2873.16 815
2873.28 788
2873.40 763
2873.52 738
2873.65 714
2873.77 689
2873.89 665
2874.02 641
2874.14 616
2874.26 590
2874.38 563
2874.51 534
2874.63 506
2874.75 480
2874.88 455
2875.00 434
2875.12 417
2875.24 403
2875.37 390
2875.49 378
2875.61 366
2875.74 352
2875.86 338
2875.98 324
2876.10 310
2876.23 299
2876.35 289
2876.47 280
2876.60 272
2876.72 264
2876.84 257
2876.97 253
2877.09 252
2877.21 255
2877.33 263
2877.46 274
2877.58 287
2877.70 298
2877.83 307
2877.95 313
2878.07 317
2878.19 321
2878.32 328
2878.44 339
2878.56 353
2878.69 370
2878.81 388
2878.93 404
2879.05 417
2879.18 425
2879.30 429
2879.42 432
2879.55 434
2879.67 436
2879.79 438
2879.92 439
2880.04 438
2880.16 435
2880.28 430
2880.41 424
2880.53 418
2880.65 416
2880.78 417
2880.90 422
2881.02 428
2881.15 435
2881.27 440
2881.39 442
2881.51 438
2881.64 429
2881.76 415
2881.88 397
2882.01 375
2882.13 353
2882.25 330
2882.38 309
2882.50 290
2882.62 273
2882.74 257
2882.87 242
2882.99 226
2883.11 211
2883.24 196
2883.36 183
2883.48 172
2883.61 165
2883.73 164
2883.85 169
2883.98 182
2884.10 203
2884.22 230
2884.34 263
2884.47 300
2884.59 337
2884.71 373
2884.84 403
2884.96 427
2885.08 443
2885.21 448
2885.33 445
2885.45 434
2885.58 418
2885.70 400
2885.82 383
2885.94 370
2886.07 361
2886.19 357
2886.31 356
2886.44 357
2886.56 357
2886.68 355
2886.81 350
2886.93 343
2887.05 336
2887.18 329
2887.30 325
2887.42 324
2887.54 325
2887.67 330
2887.79 336
2887.91 342
2888.04 348
2888.16 353
2888.28 357
2888.41 359
2888.53 360
2888.65 359
2888.78 356
2888.90 350
2889.02 339
2889.15 325
2889.27 307
2889.39 286
2889.52 264
2889.64 242
2889.76 222
2889.88 207
2890.01 197
2890.13 191
2890.25 188
2890.38 188
2890.50 188
2890.62 188
2890.75 187
2890.87 186
2890.99 183
2891.12 181
2891.24 178
2891.36 176
2891.49 174
2891.61 172
2891.73 170
2891.86 169
2891.98 169
2892.10 169
2892.23 170
2892.35 172
2892.47 174
2892.60 176
2892.72 175
2892.84 172
2892.97 165
2893.09 154
2893.21 141
2893.34 126
2893.46 112
2893.58 100
2893.70 92
2893.83 87
2893.95 86
2894.07 87
2894.20 91
2894.32 95
2894.44 100
2894.57 104
2894.69 107
2894.81 109
2894.94 109
2895.06 108
2895.18 107
2895.31 106
2895.43 108
2895.55 113
2895.68 122
2895.80 135
2895.92 149
2896.05 164
2896.17 176
2896.29 184
2896.42 187
2896.54 186
2896.66 183
2896.79 179
2896.91 177
2897.03 176
2897.16 179
2897.28 184
2897.40 190
2897.53 196
2897.65 201
2897.77 205
2897.90 208
2898.02 209
2898.14 208
2898.27 204
2898.39 198
2898.51 190
2898.64 180
2898.76 170
2898.88 161
2899.01 155
2899.13 153
2899.25 154
2899.38 158
2899.50 165
2899.62 173
2899.75 182
2899.87 190
2899.99 195
2900.12 199
2900.24 199
2900.37 195
2900.49 190
2900.61 182
2900.74 175
2900.86 168
2900.98 163
2901.11 160
2901.23 160
2901.35 163
2901.48 166
2901.60 170
2901.72 174
2901.85 178
2901.97 181
2902.09 185
2902.22 188
2902.34 191
2902.46 193
2902.59 192
2902.71 188
2902.83 182
2902.96 173
2903.08 165
2903.20 157
2903.33 153
2903.45 152
2903.57 156
2903.70 163
2903.82 172
2903.95 182
2904.07 191
2904.19 200
2904.32 207
2904.44 212
2904.56 217
2904.69 221
2904.81 226
2904.93 234
2905.06 246
2905.18 261
2905.30 278
2905.43 297
2905.55 315
2905.67 330
2905.80 339
2905.92 343
2906.04 341
2906.17 335
2906.29 325
2906.42 314
2906.54 302
2906.66 291
2906.79 282
2906.91 276
2907.03 273
2907.16 273
2907.28 276
2907.40 282
2907.53 291
2907.65 299
2907.77 308
2907.90 315
2908.02 321
2908.15 325
2908.27 327
2908.39 328
2908.52 328
2908.64 328
2908.76 328
2908.89 329
2909.01 330
2909.13 329
2909.26 326
2909.38 319
2909.50 308
2909.63 292
2909.75 275
2909.88 256
2910.00 239
2910.12 224
2910.25 212
2910.37 202
2910.49 194
2910.62 186
2910.74 177
2910.86 167
2910.99 156
2911.11 145
2911.24 137
2911.36 131
2911.48 128
2911.61 128
2911.73 129
2911.85 130
2911.98 130
2912.10 129
2912.22 129
2912.35 129
2912.47 130
2912.60 134
2912.72 139
2912.84 146
2912.97 152
2913.09 157
2913.21 159
2913.34 156
2913.46 149
2913.58 135
2913.71 116
2913.83 92
2913.96 65
2914.08 37
2914.20 12
2914.33 0
2914.45 0
2914.57 0
2914.70 0
2914.82 0
2914.95 0
2915.07 1
2915.19 7
2915.32 10
2915.44 11
2915.56 12
2915.69 13
2915.81 15
2915.94 18
2916.06 22
2916.18 24
2916.31 25
2916.43 23
2916.55 19
2916.68 15
2916.80 11
2916.93 10
2917.05 11
2917.17 15
2917.30 22
2917.42 31
2917.54 41
2917.67 51
2917.79 60
2917.92 66
2918.04 69
2918.16 69
2918.29 65
2918.41 58
2918.53 51
2918.66 44
2918.78 38
2918.91 35
2919.03 34
2919.15 36
2919.28 40
2919.40 45
2919.53 50
2919.65 54
2919.77 55
2919.90 53
2920.02 48
2920.14 40
2920.27 30
2920.39 20
2920.52 12
2920.64 7
2920.76 7
2920.89 10
2921.01 16
2921.13 23
2921.26 29
2921.38 33
2921.51 34
2921.63 33
2921.75 31
2921.88 31
2922.00 33
2922.13 37
2922.25 45
2922.37 53
2922.50 60
2922.62 64
2922.75 64
2922.87 62
2922.99 58
2923.12 55
2923.24 56
2923.36 62
2923.49 73
2923.61 86
2923.74 99
2923.86 109
2923.98 114
2924.11 114
2924.23 110
2924.36 104
2924.48 97
2924.60 92
2924.73 89
2924.85 88
2924.98 88
2925.10 88
2925.22 88
2925.35 89
2925.47 91
2925.60 95
2925.72 101
2925.84 108
2925.97 117
2926.09 126
2926.21 134
2926.34 141
2926.46 147
2926.59 152
2926.71 158
2926.83 166
2926.96 177
2927.08 192
2927.21 210
2927.33 231
2927.45 253
2927.58 274
2927.70 291
2927.83 303
2927.95 308
2928.07 306
2928.20 299
2928.32 289
2928.45 277
2928.57 268
2928.69 263
2928.82 265
2928.94 274
2929.07 290
2929.19 311
2929.31 335
2929.44 359
2929.56 380
2929.69 396
2929.81 408
2929.93 415
2930.06 417
2930.18 416
2930.31 414
2930.43 410
2930.56 405
2930.68 399
2930.80 393
2930.93 386
2931.05 379
2931.18 370
2931.30 360
2931.42 349
2931.55 337
2931.67 326
2931.80 317
2931.92 310
2932.04 307
2932.17 307
2932.29 309
2932.42 311
2932.54 313
2932.66 313
2932.79 310
2932.91 304
2933.04 293
2933.16 279
2933.28 262
2933.41 241
2933.53 218
2933.66 194
2933.78 173
2933.91 154
2934.03 141
2934.15 133
2934.28 130
2934.40 130
2934.53 133
2934.65 136
2934.77 138
2934.90 139
2935.02 137
2935.15 134
2935.27 131
2935.40 129
2935.52 129
2935.64 130
2935.77 132
2935.89 136
2936.02 138
2936.14 138
2936.26 134
2936.39 127
2936.51 118
2936.64 108
2936.76 101
2936.89 99
2937.01 101
2937.13 107
2937.26 113
2937.38 118
2937.51 118
2937.63 113
2937.75 103
2937.88 92
2938.00 83
2938.13 78
2938.25 79
2938.38 86
2938.50 96
2938.62 108
2938.75 119
2938.87 127
2939.00 132
2939.12 135
2939.24 138
2939.37 140
2939.49 142
2939.62 145
2939.74 146
2939.87 144
2939.99 137
2940.11 124
2940.24 105
2940.36 83
2940.49 57
2940.61 32
2940.74 11
2940.86 0
2940.98 0
2941.11 0
2941.23 0
2941.36 0
2941.48 1
2941.61 10
2941.73 17
2941.85 23
2941.98 27
2942.10 30
2942.23 32
2942.35 32
2942.48 31
2942.60 29
2942.72 27
2942.85 26
2942.97 25
2943.10 25
2943.22 27
2943.35 28
2943.47 30
2943.59 30
2943.72 30
2943.84 29
2943.97 26
2944.09 22
2944.22 17
2944.34 11
2944.47 5
2944.59 0
2944.71 0
2944.84 0
2944.96 0
2945.09 0
2945.21 0
2945.34 0
2945.46 4
2945.58 8
2945.71 11
2945.83 11
2945.96 9
2946.08 5
2946.21 2
2946.33 0
2946.45 0
2946.58 1
2946.70 7
2946.83 15
2946.95 25
2947.08 36
2947.20 45
2947.33 50
2947.45 51
2947.57 47
2947.70 40
2947.82 32
2947.95 25
2948.07 21
2948.20 19
2948.32 22
2948.45 28
2948.57 37
2948.69 46
2948.82 56
2948.94 63
2949.07 67
2949.19 66
2949.32 59
2949.44 48
2949.57 35
2949.69 22
2949.81 12
2949.94 8
2950.06 11
2950.19 20
2950.31 33
2950.44 49
2950.56 65
2950.69 79
2950.81 90
2950.93 99
2951.06 105
2951.18 110
2951.31 114
2951.43 118
2951.56 122
2951.68 126
2951.81 130
2951.93 133
2952.06 136
2952.18 138
2952.30 140
2952.43 142
2952.55 145
2952.68 148
2952.80 152
2952.93 156
2953.05 161
2953.18 164
2953.30 167
2953.42 169
2953.55 170
2953.67 169
2953.80 166
2953.92 161
2954.05 154
2954.17 146
2954.30 138
2954.42 132
2954.55 128
2954.67 129
2954.79 132
2954.92 138
2955.04 144
2955.17 150
2955.29 153
2955.42 152
2955.54 148
2955.67 142
2955.79 135
2955.92 131
2956.04 129
2956.17 131
2956.29 137
2956.41 147
2956.54 158
2956.66 169
2956.79 179
2956.91 187
2957.04 192
2957.16 193
2957.29 191
2957.41 185
2957.54 176
2957.66 167
2957.79 157
2957.91 151
2958.03 147
2958.16 147
2958.28 148
2958.41 149
2958.53 146
2958.66 139
2958.78 126
2958.91 108
2959.03 87
2959.16 66
2959.28 47
2959.41 30
2959.53 18
2959.65 10
2959.78 5
2959.90 4
2960.03 5
2960.15 6
2960.28 9
2960.40 11
2960.53 12
2960.65 13
2960.78 15
2960.90 19
2961.03 24
2961.15 32
2961.28 40
2961.40 47
2961.52 52
2961.65 53
2961.77 51
2961.90 46
2962.02 41
2962.15 37
2962.27 35
2962.40 36
2962.52 39
2962.65 43
2962.77 45
2962.90 44
2963.02 40
2963.15 33
2963.27 24
2963.40 13
2963.52 4
2963.65 0
2963.77 0
2963.89 0
2964.02 0
2964.14 0
2964.27 0
2964.39 0
2964.52 0
2964.64 0
2964.77 1
2964.89 12
2965.02 27
2965.14 46
2965.27 66
2965.39 87
2965.52 104
2965.64 116
2965.77 122
2965.89 120
2966.02 112
2966.14 100
2966.27 86
2966.39 73
2966.52 62
2966.64 55
2966.76 52
2966.89 52
2967.01 55
2967.14 58
2967.26 62
2967.39 66
2967.51 70
2967.64 72
2967.76 74
2967.89 74
2968.01 74
2968.14 73
2968.26 72
2968.39 72
2968.51 73
2968.64 74
2968.76 77
2968.89 78
2969.01 79
2969.14 78
2969.26 77
2969.39 76
2969.51 77
2969.64 80
2969.76 85
2969.89 93
2970.01 102
2970.14 112
2970.26 121
2970.39 131
2970.51 141
2970.64 153
2970.76 165
2970.89 178
2971.01 191
2971.14 201
2971.26 206
2971.38 206
2971.51 199
2971.63 188
2971.76 172
2971.88 156
2972.01 141
2972.13 131
2972.26 126
2972.38 128
2972.51 135
2972.63 147
2972.76 160
2972.88 172
2973.01 182
2973.13 189
2973.26 193
2973.38 193
2973.51 190
2973.63 185
2973.76 179
2973.88 172
2974.01 163
2974.13 153
2974.26 142
2974.38 130
2974.51 117
2974.63 105
2974.76 94
2974.88 85
2975.01 80
2975.13 78
2975.26 79
2975.38 84
2975.51 91
2975.63 100
2975.76 109
2975.88 117
2976.01 124
2976.13 128
2976.26 131
2976.38 132
2976.51 134
2976.63 138
2976.76 145
2976.88 156
2977.01 170
2977.13 186
2977.26 204
2977.38 220
2977.51 234
2977.63 243
2977.76 247
2977.88 246
2978.01 240
2978.13 231
2978.26 221
2978.38 210
2978.51 199
2978.63 189
2978.76 181
2978.88 173
2979.01 166
2979.13 160
2979.26 154
2979.38 149
2979.51 146
2979.63 145
2979.76 147
2979.88 150
2980.01 157
2980.14 165
2980.26 174
2980.39 183
2980.51 190
2980.64 195
2980.76 198
2980.89 197
2981.01 193
2981.14 187
2981.26 180
2981.39 172
2981.51 165
2981.64 158
2981.76 154
2981.89 154
2982.01 157
2982.14 163
2982.26 173
2982.39 185
2982.51 197
2982.64 208
2982.76 216
2982.89 220
2983.01 218
2983.14 212
2983.26 201
2983.39 188
2983.51 173
2983.64 159
2983.76 147
2983.89 137
2984.01 130
2984.14 126
2984.26 123
2984.39 120
2984.52 116
2984.64 111
2984.77 105
2984.89 99
2985.02 95
2985.14 94
2985.27 98
2985.39 104
2985.52 113
2985.64 122
2985.77 130
2985.89 135
2986.02 138
2986.14 137
2986.27 136
2986.39 133
2986.52 131
2986.64 129
2986.77 128
2986.89 129
2987.02 131
2987.14 135
2987.27 141
2987.40 150
2987.52 160
2987.65 169
2987.77 176
2987.90 180
2988.02 180
2988.15 176
2988.27 169
2988.40 160
2988.52 149
2988.65 137
2988.77 125
2988.90 112
2989.02 100
2989.15 89
2989.27 80
2989.40 74
2989.52 72
2989.65 74
2989.78 79
2989.90 86
2990.03 92
2990.15 96
2990.28 96
2990.40 92
2990.53 83
2990.65 73
2990.78 62
2990.90 52
2991.03 46
2991.15 44
2991.28 46
2991.40 51
2991.53 57
2991.66 63
2991.78 67
2991.91 68
2992.03 66
2992.16 59
2992.28 48
2992.41 36
2992.53 22
2992.66 9
2992.78 0
2992.91 0
2993.03 0
2993.16 3
2993.28 11
2993.41 19
2993.54 27
2993.66 34
2993.79 39
2993.91 44
2994.04 50
2994.16 55
2994.29 60
2994.41 63
2994.54 61
2994.66 55
2994.79 43
2994.91 28
2995.04 11
2995.17 0
2995.29 0
2995.42 0
2995.54 0
2995.67 0
2995.79 0
2995.92 0
2996.04 0
2996.17 3
2996.29 13
2996.42 24
2996.55 34
2996.67 46
2996.80 58
2996.92 68
2997.05 76
2997.17 80
2997.30 80
2997.42 75
2997.55 68
2997.67 59
2997.80 49
2997.93 42
2998.05 36
2998.18 31
2998.30 27
2998.43 23
2998.55 18
2998.68 13
2998.80 7
2998.93 2
2999.05 0
2999.18 0
2999.31 0
2999.43 0
2999.56 0
2999.68 0
2999.81 0
2999.93 0
3000.06 2
3000.18 16
3000.31 31
3000.44 47
3000.56 61
3000.69 70
3000.81 74
3000.94 71
3001.06 63
3001.19 51
3001.31 37
3001.44 22
3001.57 9
3001.69 0
3001.82 0
3001.94 0
3002.07 0
3002.19 9
3002.32 20
3002.44 32
3002.57 41
3002.70 48
3002.82 51
3002.95 52
3003.07 52
3003.20 52
3003.32 53
3003.45 56
3003.57 59
3003.70 63
3003.83 68
3003.95 70
3004.08 71
3004.20 69
3004.33 66
3004.45 60
3004.58 55
3004.70 50
3004.83 45
3004.96 41
3005.08 38
3005.21 35
3005.33 32
3005.46 28
3005.58 25
3005.71 22
3005.84 21
3005.96 21
3006.09 22
3006.21 24
3006.34 26
3006.46 27
3006.59 28
3006.71 28
3006.84 26
3006.97 24
3007.09 21
3007.22 18
3007.34 15
3007.47 12
3007.59 11
3007.72 11
3007.85 13
3007.97 15
3008.10 18
3008.22 19
3008.35 18
3008.47 15
3008.60 9
3008.73 3
3008.85 0
3008.98 0
3009.10 0
3009.23 0
3009.35 0
3009.48 0
3009.61 3
3009.73 7
3009.86 10
3009.98 11
3010.11 9
3010.23 6
3010.36 2
3010.49 0
3010.61 0
3010.74 0
3010.86 4
3010.99 10
3011.11 18
3011.24 27
3011.37 37
3011.49 49
3011.62 62
3011.74 79
3011.87 97
3011.99 118
3012.12 137
3012.25 153
3012.37 164
3012.50 169
3012.62 167
3012.75 159
3012.87 147
3013.00 132
3013.13 115
3013.25 96
3013.38 77
3013.50 59
3013.63 43
3013.76 32
3013.88 28
3014.01 30
3014.13 40
3014.26 53
3014.38 69
3014.51 82
3014.64 92
3014.76 95
3014.89 93
3015.01 87
3015.14 79
3015.27 71
3015.39 64
3015.52 60
3015.64 58
3015.77 58
3015.89 58
3016.02 59
3016.15 60
3016.27 61
3016.40 64
3016.52 67
3016.65 70
3016.78 72
3016.90 73
3017.03 72
3017.15 70
3017.28 66
3017.40 63
3017.53 61
3017.66 61
3017.78 64
3017.91 68
3018.03 73
3018.16 76
3018.29 76
3018.41 75
3018.54 70
3018.66 65
3018.79 60
3018.92 56
3019.04 54
3019.17 53
3019.29 53
3019.42 54
3019.55 55
3019.67 56
3019.80 57
3019.92 58
3020.05 61
3020.17 66
3020.30 74
3020.43 83
3020.55 93
3020.68 103
3020.80 112
3020.93 118
3021.06 120
3021.18 120
3021.31 117
3021.43 112
3021.56 108
3021.69 105
3021.81 104
3021.94 106
3022.06 111
3022.19 117
3022.32 125
3022.44 133
3022.57 141
3022.69 147
3022.82 151
3022.95 152
3023.07 150
3023.20 144
3023.32 136
3023.45 127
3023.58 116
3023.70 105
3023.83 95
3023.95 85
3024.08 77
3024.21 73
3024.33 72
3024.46 76
3024.58 86
3024.71 101
3024.84 120
3024.96 140
3025.09 158
3025.21 174
3025.34 184
3025.47 190
3025.59 194
3025.72 198
3025.84 202
3025.97 207
3026.10 211
3026.22 212
3026.35 206
3026.47 193
3026.60 172
3026.73 147
3026.85 120
3026.98 98
3027.11 85
3027.23 84
3027.36 93
3027.48 113
3027.61 140
3027.74 169
3027.86 197
3027.99 220
3028.11 234
3028.24 240
3028.37 237
3028.49 226
3028.62 209
3028.74 188
3028.87 167
3029.00 146
3029.12 128
3029.25 111
3029.37 97
3029.50 85
3029.63 76
3029.75 70
3029.88 68
3030.01 69
3030.13 73
3030.26 79
3030.38 85
3030.51 90
3030.64 94
3030.76 96
3030.89 98
3031.01 101
3031.14 106
3031.27 114
3031.39 123
3031.52 133
3031.65 142
3031.77 147
3031.90 150
3032.02 149
3032.15 147
3032.28 145
3032.40 142
3032.53 141
3032.66 139
3032.78 138
3032.91 135
3033.03 130
3033.16 123
3033.29 115
3033.41 104
3033.54 93
3033.66 80
3033.79 67
3033.92 55
3034.04 44
3034.17 35
3034.30 30
3034.42 27
3034.55 28
3034.67 32
3034.80 39
3034.93 47
3035.05 55
3035.18 63
3035.31 70
3035.43 75
3035.56 78
3035.68 78
3035.81 74
3035.94 68
3036.06 61
3036.19 53
3036.32 47
3036.44 42
3036.57 39
3036.69 37
3036.82 37
3036.95 36
3037.07 35
3037.20 32
3037.33 29
3037.45 25
3037.58 21
3037.71 18
3037.83 15
3037.96 12
3038.08 10
3038.21 9
3038.34 10
3038.46 13
3038.59 19
3038.72 26
3038.84 34
3038.97 41
3039.09 46
3039.22 50
3039.35 53
3039.47 56
3039.60 62
3039.73 70
3039.85 83
3039.98 97
3040.11 112
3040.23 124
3040.36 132
3040.48 133
3040.61 127
3040.74 115
3040.86 98
3040.99 80
3041.12 63
3041.24 48
3041.37 38
3041.50 32
3041.62 31
3041.75 33
3041.87 36
3042.00 39
3042.13 40
3042.25 41
3042.38 41
3042.51 40
3042.63 39
3042.76 40
3042.89 41
3043.01 44
3043.14 47
3043.26 50
3043.39 52
3043.52 54
3043.64 54
3043.77 54
3043.90 52
3044.02 50
3044.15 47
3044.28 44
3044.40 43
3044.53 44
3044.66 47
3044.78 53
3044.91 62
3045.03 73
3045.16 83
3045.29 93
3045.41 100
3045.54 103
3045.67 102
3045.79 97
3045.92 88
3046.05 78
3046.17 69
3046.30 61
3046.43 57
3046.55 56
3046.68 57
3046.81 58
3046.93 58
3047.06 55
3047.19 49
3047.31 41
3047.44 32
3047.56 22
3047.69 14
3047.82 6
3047.94 0
3048.07 0
3048.20 0
3048.32 0
3048.45 0
3048.58 0
3048.70 0
3048.83 0
3048.96 0
3049.08 8
3049.21 19
3049.34 32
3049.46 44
3049.59 56
3049.72 68
3049.84 77
3049.97 85
3050.10 91
3050.22 96
3050.35 99
3050.47 101
3050.60 103
3050.73 105
3050.85 105
3050.98 103
3051.11 99
3051.23 92
3051.36 85
3051.49 78
3051.61 74
3051.74 75
3051.87 79
3051.99 87
3052.12 96
3052.25 102
3052.37 104
3052.50 100
3052.63 90
3052.75 75
3052.88 59
3053.01 44
3053.13 32
3053.26 23
3053.39 18
3053.51 15
3053.64 12
3053.77 9
3053.89 5
3054.02 1
3054.15 0
3054.27 0
3054.40 5
3054.53 15
3054.65 30
3054.78 47
3054.91 64
3055.03 81
3055.16 93
3055.29 101
3055.41 105
3055.54 105
3055.67 102
3055.79 99
3055.92 97
3056.05 97
3056.17 99
3056.30 102
3056.43 106
3056.55 111
3056.68 114
3056.81 116
3056.93 118
3057.06 118
3057.19 118
3057.31 116
3057.44 115
3057.57 111
3057.69 107
3057.82 102
3057.95 96
3058.07 92
3058.20 88
3058.33 86
3058.45 85
3058.58 85
3058.71 84
3058.83 82
3058.96 79
3059.09 75
3059.21 70
3059.34 65
3059.47 62
3059.59 61
3059.72 63
3059.85 66
3059.97 71
3060.10 77
3060.23 84
3060.36 92
3060.48 100
3060.61 109
3060.74 119
3060.86 130
3060.99 141
3061.12 150
3061.24 156
3061.37 158
3061.50 157
3061.62 152
3061.75 145
3061.88 137
3062.00 129
3062.13 120
3062.26 112
3062.38 102
3062.51 91
3062.64 76
3062.76 60
3062.89 44
3063.02 28
3063.14 15
3063.27 5
3063.40 0
3063.53 0
3063.65 0
3063.78 0
3063.91 0
3064.03 0
3064.16 0
3064.29 0
3064.41 0
3064.54 0
3064.67 1
3064.79 2
3064.92 2
3065.05 3
3065.17 5
3065.30 9
3065.43 16
3065.55 28
3065.68 43
3065.81 62
3065.94 82
3066.06 103
3066.19 123
3066.32 139
3066.44 152
3066.57 160
3066.70 166
3066.82 169
3066.95 171
3067.08 172
3067.20 173
3067.33 175
3067.46 176
3067.59 177
3067.71 178
3067.84 180
3067.97 183
3068.09 187
3068.22 193
3068.35 200
3068.47 208
3068.60 217
3068.73 225
3068.85 232
3068.98 238
3069.11 243
3069.24 249
3069.36 257
3069.49 266
3069.62 276
3069.74 287
3069.87 297
3070.00 306
3070.12 311
3070.25 313
3070.38 311
3070.51 306
3070.63 300
3070.76 293
3070.89 286
3071.01 280
3071.14 275
3071.27 272
3071.39 269
3071.52 266
3071.65 264
3071.78 262
3071.90 261
3072.03 260
3072.16 259
3072.28 258
3072.41 257
3072.54 256
3072.66 255
3072.79 254
3072.92 252
3073.05 250
3073.17 247
3073.30 241
3073.43 233
3073.55 221
3073.68 206
3073.81 191
3073.93 176
3074.06 165
3074.19 160
3074.32 161
3074.44 167
3074.57 177
3074.70 188
3074.82 197
3074.95 201
3075.08 200
3075.21 195
3075.33 187
3075.46 177
3075.59 169
3075.71 164
3075.84 163
3075.97 167
3076.09 175
3076.22 186
3076.35 197
3076.48 207
3076.60 212
3076.73 212
3076.86 207
3076.98 197
3077.11 186
3077.24 176
3077.37 169
3077.49 166
3077.62 168
3077.75 173
3077.87 180
3078.00 187
3078.13 194
3078.26 198
3078.38 198
3078.51 195
3078.64 187
3078.76 174
3078.89 157
3079.02 137
3079.15 115
3079.27 94
3079.40 76
3079.53 61
3079.65 52
3079.78 46
3079.91 45
3080.04 46
3080.16 50
3080.29 57
3080.42 67
3080.54 81
3080.67 97
3080.80 115
3080.93 131
3081.05 143
3081.18 149
3081.31 148
3081.44 142
3081.56 131
3081.69 117
3081.82 103
3081.94 90
3082.07 78
3082.20 69
3082.33 62
3082.45 59
3082.58 58
3082.71 62
3082.83 70
3082.96 82
3083.09 98
3083.22 115
3083.34 133
3083.47 149
3083.60 163
3083.73 173
3083.85 178
3083.98 178
3084.11 173
3084.23 163
3084.36 149
3084.49 133
3084.62 117
3084.74 103
3084.87 92
3085.00 85
3085.13 82
3085.25 82
3085.38 84
3085.51 85
3085.63 85
3085.76 82
3085.89 76
3086.02 70
3086.14 64
3086.27 61
3086.40 60
3086.53 63
3086.65 71
3086.78 81
3086.91 94
3087.04 107
3087.16 121
3087.29 135
3087.42 147
3087.54 158
3087.67 167
3087.80 175
3087.93 179
3088.05 181
3088.18 181
3088.31 178
3088.44 175
3088.56 170
3088.69 165
3088.82 159
3088.95 151
3089.07 141
3089.20 127
3089.33 111
3089.45 93
3089.58 75
3089.71 60
3089.84 49
3089.96 43
3090.09 42
3090.22 44
3090.35 48
3090.47 53
3090.60 59
3090.73 64
3090.86 68
3090.98 72
3091.11 76
3091.24 80
3091.37 83
3091.49 85
3091.62 85
3091.75 83
3091.88 80
3092.00 75
3092.13 69
3092.26 64
3092.38 58
3092.51 54
3092.64 51
3092.77 49
3092.89 47
3093.02 47
3093.15 47
3093.28 47
3093.40 48
3093.53 50
3093.66 53
3093.79 59
3093.91 66
3094.04 73
3094.17 79
3094.30 82
3094.42 81
3094.55 76
3094.68 66
3094.81 54
3094.93 42
3095.06 30
3095.19 22
3095.32 18
3095.44 17
3095.57 21
3095.70 27
3095.83 36
3095.95 46
3096.08 57
3096.21 66
3096.34 75
3096.46 82
3096.59 88
3096.72 92
3096.85 94
3096.97 95
3097.10 95
3097.23 94
3097.36 92
3097.48 90
3097.61 89
3097.74 89
3097.87 92
3097.99 99
3098.12 109
3098.25 123
3098.38 139
3098.50 153
3098.63 164
3098.76 169
3098.89 167
3099.02 160
3099.14 147
3099.27 132
3099.40 115
3099.53 99
3099.65 84
3099.78 72
3099.91 63
3100.04 58
3100.16 56
3100.29 57
3100.42 61
3100.55 66
3100.67 71
3100.80 75
3100.93 79
3101.06 83
3101.18 86
3101.31 90
3101.44 95
3101.57 100
3101.69 108
3101.82 118
3101.95 131
3102.08 145
3102.21 161
3102.33 176
3102.46 189
3102.59 198
3102.72 200
3102.84 197
3102.97 187
3103.10 174
3103.23 160
3103.35 145
3103.48 133
3103.61 123
3103.74 116
3103.86 111
3103.99 107
3104.12 103
3104.25 99
3104.38 95
3104.50 91
3104.63 87
3104.76 83
3104.89 81
3105.01 80
3105.14 80
3105.27 83
3105.40 87
3105.52 92
3105.65 100
3105.78 109
3105.91 120
3106.04 132
3106.16 144
3106.29 156
3106.42 166
3106.55 172
3106.67 175
3106.80 174
3106.93 168
3107.06 161
3107.19 152
3107.31 144
3107.44 138
3107.57 135
3107.70 136
3107.82 140
3107.95 145
3108.08 151
3108.21 155
3108.33 157
3108.46 158
3108.59 156
3108.72 154
3108.85 151
3108.97 148
3109.10 145
3109.23 142
3109.36 137
3109.48 130
3109.61 121
3109.74 110
3109.87 96
3110.00 80
3110.12 62
3110.25 44
3110.38 25
3110.51 8
3110.63 0
3110.76 0
3110.89 0
3111.02 0
3111.15 0
3111.27 0
3111.40 0
3111.53 0
3111.66 4
3111.79 17
3111.91 30
3112.04 42
3112.17 52
3112.30 62
3112.42 70
3112.55 78
3112.68 84
3112.81 88
3112.94 89
3113.06 86
3113.19 79
3113.32 69
3113.45 57
3113.58 44
3113.70 32
3113.83 22
3113.96 16
3114.09 13
3114.21 13
3114.34 14
3114.47 18
3114.60 23
3114.73 29
3114.85 37
3114.98 46
3115.11 56
3115.24 69
3115.37 83
3115.49 98
3115.62 115
3115.75 133
3115.88 151
3116.01 169
3116.13 186
3116.26 201
3116.39 213
3116.52 221
3116.64 225
3116.77 225
3116.90 221
3117.03 216
3117.16 208
3117.28 199
3117.41 190
3117.54 181
3117.67 172
3117.80 164
3117.92 156
3118.05 148
3118.18 140
3118.31 134
3118.44 129
3118.56 126
3118.69 125
3118.82 127
3118.95 131
3119.08 135
3119.20 141
3119.33 146
3119.46 150
3119.59 153
3119.72 153
3119.84 151
3119.97 147
3120.10 141
3120.23 133
3120.36 125
3120.48 119
3120.61 116
3120.74 117
3120.87 123
3121.00 132
3121.12 142
3121.25 151
3121.38 157
3121.51 159
3121.64 157
3121.76 149
3121.89 138
3122.02 125
3122.15 110
3122.28 95
3122.40 83
3122.53 73
3122.66 67
3122.79 66
3122.92 68
3123.04 74
3123.17 81
3123.30 88
3123.43 94
3123.56 96
3123.69 95
3123.81 90
3123.94 82
3124.07 72
3124.20 61
3124.33 49
3124.45 36
3124.58 25
3124.71 14
3124.84 4
3124.97 0
3125.09 0
3125.22 0
3125.35 0
3125.48 0
3125.61 0
3125.73 1
3125.86 4
3125.99 6
3126.12 7
3126.25 6
3126.38 5
3126.50 4
3126.63 4
3126.76 4
3126.89 6
3127.02 10
3127.14 16
3127.27 24
3127.40 33
3127.53 44
3127.66 55
3127.79 65
3127.91 74
3128.04 81
3128.17 86
3128.30 91
3128.43 95
3128.55 100
3128.68 106
3128.81 111
3128.94 116
3129.07 118
3129.20 118
3129.32 115
3129.45 110
3129.58 104
3129.71 99
3129.84 95
3129.96 92
3130.09 90
3130.22 89
3130.35 88
3130.48 86
3130.61 84
3130.73 83
3130.86 83
3130.99 86
3131.12 93
3131.25 102
3131.37 114
3131.50 127
3131.63 140
3131.76 152
3131.89 160
3132.02 164
3132.14 162
3132.27 157
3132.40 148
3132.53 137
3132.66 126
3132.79 115
3132.91 107
3133.04 102
3133.17 101
3133.30 104
3133.43 111
3133.56 121
3133.68 132
3133.81 143
3133.94 153
3134.07 159
3134.20 162
3134.32 160
3134.45 155
3134.58 147
3134.71 139
3134.84 131
3134.97 124
3135.09 119
3135.22 115
3135.35 114
3135.48 115
3135.61 117
3135.74 119
3135.86 121
3135.99 121
3136.12 118
3136.25 114
3136.38 109
3136.51 104
3136.63 99
3136.76 95
3136.89 92
3137.02 89
3137.15 87
3137.28 86
3137.40 85
3137.53 86
3137.66 89
3137.79 93
3137.92 100
3138.05 109
3138.17 119
3138.30 130
3138.43 140
3138.56 149
3138.69 156
3138.82 159
3138.95 159
3139.07 154
3139.20 146
3139.33 134
3139.46 121
3139.59 107
3139.72 95
3139.84 86
3139.97 81
3140.10 81
3140.23 85
3140.36 94
3140.49 105
3140.61 116
3140.74 127
3140.87 136
3141.00 142
3141.13 146
3141.26 148
3141.39 148
3141.51 148
3141.64 148
3141.77 149
3141.90 151
3142.03 154
3142.16 157
3142.28 162
3142.41 168
3142.54 174
3142.67 180
3142.80 184
3142.93 185
3143.06 184
3143.18 180
3143.31 176
3143.44 172
3143.57 169
3143.70 169
3143.83 171
3143.95 173
3144.08 174
3144.21 171
3144.34 162
3144.47 148
3144.60 131
3144.73 112
3144.85 94
3144.98 79
3145.11 70
3145.24 67
3145.37 70
3145.50 78
3145.63 90
3145.75 104
3145.88 119
3146.01 135
3146.14 149
3146.27 161
3146.40 170
3146.52 175
3146.65 175
3146.78 171
3146.91 164
3147.04 158
3147.17 154
3147.30 153
3147.42 156
3147.55 164
3147.68 173
3147.81 183
3147.94 190
3148.07 194
3148.20 193
3148.32 188
3148.45 179
3148.58 167
3148.71 154
3148.84 140
3148.97 125
3149.10 109
3149.22 91
3149.35 72
3149.48 53
3149.61 35
3149.74 21
3149.87 11
3150.00 6
3150.13 7
3150.25 10
3150.38 14
3150.51 17
3150.64 19
3150.77 21
3150.90 22
3151.03 24
3151.15 27
3151.28 32
3151.41 37
3151.54 40
3151.67 40
3151.80 36
3151.93 29
3152.05 19
3152.18 9
3152.31 0
3152.44 0
3152.57 0
3152.70 0
3152.83 0
3152.96 0
3153.08 0
3153.21 0
3153.34 0
3153.47 0
3153.60 0
3153.73 4
3153.86 12
3153.99 23
3154.11 37
3154.24 51
3154.37 65
3154.50 78
3154.63 89
3154.76 100
3154.89 109
3155.01 115
3155.14 119
3155.27 120
3155.40 118
3155.53 114
3155.66 107
3155.79 101
3155.92 95
3156.04 92
3156.17 90
3156.30 89
3156.43 88
3156.56 87
3156.69 84
3156.82 79
3156.95 72
3157.07 65
3157.20 59
3157.33 57
3157.46 59
3157.59 67
3157.72 81
3157.85 97
3157.98 114
3158.10 127
3158.23 133
3158.36 130
3158.49 118
3158.62 100
3158.75 80
3158.88 62
3159.01 49
3159.14 46
3159.26 53
3159.39 68
3159.52 89
3159.65 112
3159.78 134
3159.91 152
3160.04 164
3160.17 169
3160.29 167
3160.42 160
3160.55 149
3160.68 138
3160.81 127
3160.94 119
3161.07 113
3161.20 109
3161.33 106
3161.45 101
3161.58 94
3161.71 83
3161.84 70
3161.97 55
3162.10 40
3162.23 26
3162.36 15
3162.48 6
3162.61 0
3162.74 0
3162.87 0
3163.00 0
3163.13 0
3163.26 0
3163.39 0
3163.52 0
3163.64 1
3163.77 4
3163.90 6
3164.03 8
3164.16 9
3164.29 11
3164.42 11
3164.55 11
3164.68 10
3164.81 8
3164.93 6
3165.06 5
3165.19 5
3165.32 6
3165.45 10
3165.58 17
3165.71 26
3165.84 37
3165.97 49
3166.09 61
3166.22 72
3166.35 81
3166.48 87
3166.61 91
3166.74 92
3166.87 90
3167.00 85
3167.13 79
3167.26 72
3167.38 64
3167.51 55
3167.64 47
3167.77 39
3167.90 33
3168.03 29
3168.16 26
3168.29 26
3168.42 28
3168.54 31
3168.67 33
3168.80 35
3168.93 35
3169.06 32
3169.19 28
3169.32 22
3169.45 15
3169.58 8
3169.71 4
3169.83 1
3169.96 2
3170.09 5
3170.22 10
3170.35 16
3170.48 23
3170.61 30
3170.74 38
3170.87 45
3171.00 52
3171.13 60
3171.25 67
3171.38 72
3171.51 76
3171.64 77
3171.77 76
3171.90 72
3172.03 65
3172.16 57
3172.29 49
3172.42 41
3172.54 36
3172.67 33
3172.80 32
3172.93 32
3173.06 33
3173.19 33
3173.32 31
3173.45 28
3173.58 25
3173.71 23
3173.84 23
3173.97 27
3174.09 34
3174.22 45
3174.35 59
3174.48 73
3174.61 87
3174.74 99
3174.87 109
3175.00 117
3175.13 124
3175.26 130
3175.39 136
3175.51 142
3175.64 148
3175.77 152
3175.90 155
3176.03 155
3176.16 151
3176.29 144
3176.42 134
3176.55 123
3176.68 111
3176.81 101
3176.94 92
3177.06 85
3177.19 79
3177.32 75
3177.45 71
3177.58 69
3177.71 67
3177.84 67
3177.97 66
3178.10 66
3178.23 65
3178.36 63
3178.49 60
3178.61 56
3178.74 50
3178.87 44
3179.00 38
3179.13 31
3179.26 24
3179.39 18
3179.52 13
3179.65 10
3179.78 9
3179.91 10
3180.04 14
3180.17 20
3180.29 27
3180.42 35
3180.55 41
3180.68 46
3180.81 48
3180.94 45
3181.07 40
3181.20 31
3181.33 22
3181.46 14
3181.59 7
3181.72 3
3181.85 0
3181.97 0
3182.10 0
3182.23 0
3182.36 0
3182.49 0
3182.62 0
3182.75 0
3182.88 1
3183.01 6
3183.14 9
3183.27 9
3183.40 8
3183.53 4
3183.66 0
3183.78 0
3183.91 0
3184.04 3
3184.17 13
3184.30 27
3184.43 44
3184.56 62
3184.69 79
3184.82 93
3184.95 104
3185.08 111
3185.21 115
3185.34 120
3185.47 125
3185.60 131
3185.72 140
3185.85 150
3185.98 161
3186.11 170
3186.24 178
3186.37 185
3186.50 191
3186.63 196
3186.76 201
3186.89 206
3187.02 209
3187.15 209
3187.28 205
3187.41 198
3187.54 187
3187.67 175
3187.79 162
3187.92 150
3188.05 140
3188.18 133
3188.31 126
3188.44 121
3188.57 116
3188.70 112
3188.83 109
3188.96 109
3189.09 113
3189.22 121
3189.35 132
3189.48 144
3189.61 155
3189.74 162
3189.87 164
3189.99 160
3190.12 150
3190.25 137
3190.38 121
3190.51 106
3190.64 93
3190.77 82
3190.90 74
3191.03 67
3191.16 63
3191.29 59
3191.42 57
3191.55 56
3191.68 57
3191.81 62
3191.94 70
3192.07 81
3192.20 93
3192.32 105
3192.45 113
3192.58 117
3192.71 116
3192.84 110
3192.97 102
3193.10 94
3193.23 87
3193.36 85
3193.49 86
3193.62 90
3193.75 95
3193.88 99
3194.01 100
3194.14 98
3194.27 94
3194.40 88
3194.53 82
3194.66 77
3194.79 75
3194.91 76
3195.04 78
3195.17 80
3195.30 79
3195.43 75
3195.56 66
3195.69 53
3195.82 37
3195.95 19
3196.08 3
3196.21 0
3196.34 0
3196.47 0
3196.60 0
3196.73 0
3196.86 0
3196.99 5
3197.12 11
3197.25 14
3197.38 14
3197.51 11
3197.64 8
3197.77 6
3197.89 6
3198.02 9
3198.15 16
3198.28 25
3198.41 36
3198.54 47
3198.67 56
3198.80 63
3198.93 66
3199.06 66
3199.19 62
3199.32 56
3199.45 47
3199.58 37
3199.71 28
3199.84 20
3199.97 14
3200.10 11
3200.23 11
3200.36 14
3200.49 21
3200.62 31
3200.75 41
3200.88 52
3201.01 60
3201.14 65
3201.27 65
3201.39 60
3201.52 52
3201.65 41
3201.78 31
3201.91 23
3202.04 17
3202.17 12
3202.30 9
3202.43 6
3202.56 3
3202.69 0
3202.82 0
3202.95 0
3203.08 0
3203.21 0
3203.34 0
3203.47 0
3203.60 1
3203.73 6
3203.86 10
3203.99 12
3204.12 13
3204.25 12
3204.38 12
3204.51 13
3204.64 15
3204.77 19
3204.90 24
3205.03 28
3205.16 33
3205.29 37
3205.42 41
3205.55 47
3205.68 54
3205.80 63
3205.93 72
3206.06 82
3206.19 91
3206.32 97
3206.45 99
3206.58 96
3206.71 88
3206.84 76
3206.97 60
3207.10 44
3207.23 28
3207.36 15
3207.49 7
3207.62 4
3207.75 5
3207.88 9
3208.01 12
3208.14 14
3208.27 14
3208.40 12
3208.53 10
3208.66 9
3208.79 11
3208.92 15
3209.05 22
3209.18 30
3209.31 37
3209.44 43
3209.57 46
3209.70 47
3209.83 45
3209.96 43
3210.09 41
3210.22 41
3210.35 42
3210.48 46
3210.61 51
3210.74 58
3210.87 65
3211.00 71
3211.13 74
3211.26 74
3211.39 71
3211.52 64
3211.65 55
3211.78 45
3211.91 35
3212.04 25
3212.17 18
3212.30 13
3212.43 11
3212.56 13
3212.69 17
3212.82 25
3212.95 35
3213.08 47
3213.21 60
3213.33 73
3213.46 87
3213.59 101
3213.72 115
3213.85 130
3213.98 144
3214.11 157
3214.24 167
3214.37 174
3214.50 179
3214.63 182
3214.76 183
3214.89 183
3215.02 183
3215.15 183
3215.28 183
3215.41 181
3215.54 178
3215.67 173
3215.80 166
3215.93 158
3216.06 149
3216.19 140
3216.32 131
3216.45 122
3216.58 114
3216.71 106
3216.84 98
3216.97 90
3217.10 82
3217.23 73
3217.36 66
3217.49 60
3217.62 56
3217.75 54
3217.88 54
3218.01 54
3218.14 54
3218.27 52
3218.40 50
3218.53 48
3218.66 46
3218.79 46
3218.92 47
3219.05 50
3219.18 53
3219.31 58
3219.44 63
3219.57 68
3219.70 73
3219.83 78
3219.96 83
3220.09 87
3220.22 90
3220.35 89
3220.48 85
3220.61 78
3220.74 70
3220.87 61
3221.00 55
3221.13 53
3221.26 54
3221.39 59
3221.52 65
3221.65 73
3221.78 81
3221.91 87
3222.04 91
3222.17 95
3222.30 96
3222.43 96
3222.56 94
3222.70 90
3222.83 84
3222.96 77
3223.09 68
3223.22 59
3223.35 49
3223.48 38
3223.61 27
3223.74 16
3223.87 6
3224.00 0
3224.13 0
3224.26 0
3224.39 0
3224.52 0
3224.65 0
3224.78 0
3224.91 3
3225.04 8
3225.17 12
3225.30 17
3225.43 20
3225.56 22
3225.69 21
3225.82 18
3225.95 11
3226.08 2
3226.21 0
3226.34 0
3226.47 0
3226.60 0
3226.73 0
3226.86 0
3226.99 0
3227.12 9
3227.25 22
3227.38 34
3227.51 44
3227.64 52
3227.77 59
3227.90 66
3228.03 73
3228.16 78
3228.29 82
3228.42 84
3228.55 85
3228.68 84
3228.81 83
3228.94 83
3229.07 84
3229.20 88
3229.33 92
3229.46 97
3229.59 100
3229.72 102
3229.85 101
3229.98 99
3230.11 96
3230.25 94
3230.38 94
3230.51 97
3230.64 101
3230.77 107
3230.90 113
3231.03 119
3231.16 121
3231.29 121
3231.42 118
3231.55 112
3231.68 104
3231.81 95
3231.94 86
3232.07 76
3232.20 67
3232.33 59
3232.46 52
3232.59 48
3232.72 46
3232.85 46
3232.98 48
3233.11 52
3233.24 56
3233.37 61
3233.50 67
3233.63 75
3233.76 85
3233.89 97
3234.02 110
3234.15 123
3234.28 133
3234.41 138
3234.54 137
3234.67 130
3234.81 119
3234.94 105
3235.07 92
3235.20 83
3235.33 79
3235.46 81
3235.59 88
3235.72 101
3235.85 115
3235.98 130
3236.11 143
3236.24 153
3236.37 158
3236.50 159
3236.63 157
3236.76 152
3236.89 148
3237.02 144
3237.15 143
3237.28 145
3237.41 149
3237.54 155
3237.67 161
3237.80 165
3237.93 167
3238.06 166
3238.20 161
3238.33 154
3238.46 145
3238.59 136
3238.72 127
3238.85 121
3238.98 118
3239.11 117
3239.24 120
3239.37 124
3239.50 128
3239.63 131
3239.76 132
3239.89 130
3240.02 128
3240.15 125
3240.28 123
3240.41 123
3240.54 125
3240.67 129
3240.80 132
3240.93 135
3241.06 136
3241.20 134
3241.33 129
3241.46 121
3241.59 112
3241.72 101
3241.85 92
3241.98 85
3242.11 80
3242.24 79
3242.37 81
3242.50 87
3242.63 94
3242.76 103
3242.89 114
3243.02 126
3243.15 140
3243.28 155
3243.41 171
3243.54 187
3243.67 202
3243.81 214
3243.94 222
3244.07 224
3244.20 221
3244.33 214
3244.46 204
3244.59 194
3244.72 185
3244.85 179
3244.98 176
3245.11 176
3245.24 176
3245.37 176
3245.50 174
3245.63 170
3245.76 164
3245.89 156
3246.02 149
3246.15 142
3246.29 138
3246.42 136
3246.55 135
3246.68 135
3246.81 135
3246.94 134
3247.07 131
3247.20 126
3247.33 120
3247.46 112
3247.59 105
3247.72 99
3247.85 96
3247.98 96
3248.11 99
3248.24 106
3248.37 113
3248.51 121
3248.64 127
3248.77 132
3248.90 136
3249.03 139
3249.16 141
3249.29 144
3249.42 147
3249.55 150
3249.68 152
3249.81 152
3249.94 150
3250.07 145
3250.20 139
3250.33 131
3250.47 123
3250.60 116
3250.73 108
3250.86 101
3250.99 94
3251.12 88
3251.25 84
3251.38 83
3251.51 85
3251.64 89
3251.77 97
3251.90 107
3252.03 117
3252.16 127
3252.29 137
3252.43 145
3252.56 151
3252.69 154
3252.82 153
3252.95 148
3253.08 141
3253.21 131
3253.34 121
3253.47 112
3253.60 107
3253.73 106
3253.86 107
3253.99 111
3254.12 115
3254.26 119
3254.39 123
3254.52 125
3254.65 126
3254.78 128
3254.91 129
3255.04 129
3255.17 127
3255.30 121
3255.43 112
3255.56 98
3255.69 80
3255.82 59
3255.95 37
3256.09 17
3256.22 0
3256.35 0
3256.48 0
3256.61 0
3256.74 0
3256.87 0
3257.00 0
3257.13 0
3257.26 1
3257.39 8
3257.52 15
3257.66 22
3257.79 29
3257.92 37
3258.05 45
3258.18 52
3258.31 57
3258.44 59
3258.57 58
3258.70 54
3258.83 48
3258.96 40
3259.09 33
3259.22 27
3259.36 23
3259.49 21
3259.62 21
3259.75 23
3259.88 28
3260.01 35
3260.14 44
3260.27 55
3260.40 68
3260.53 79
3260.66 90
3260.80 97
3260.93 102
3261.06 104
3261.19 105
3261.32 106
3261.45 108
3261.58 112
3261.71 117
3261.84 121
3261.97 123
3262.10 122
3262.23 118
3262.37 110
3262.50 100
3262.63 90
3262.76 81
3262.89 75
3263.02 72
3263.15 71
3263.28 72
3263.41 73
3263.54 74
3263.67 74
3263.81 73
3263.94 72
3264.07 71
3264.20 70
3264.33 69
3264.46 68
3264.59 67
3264.72 67
3264.85 68
3264.98 71
3265.12 76
3265.25 82
3265.38 90
3265.51 98
3265.64 104
3265.77 109
3265.90 109
3266.03 106
3266.16 99
3266.29 88
3266.42 75
3266.56 60
3266.69 44
3266.82 29
3266.95 13
3267.08 0
3267.21 0
3267.34 0
3267.47 0
3267.60 0
3267.73 0
3267.87 0
3268.00 0
3268.13 0
3268.26 13
3268.39 30
3268.52 48
3268.65 65
3268.78 79
3268.91 92
3269.04 102
3269.18 111
3269.31 119
3269.44 124
3269.57 128
3269.70 129
3269.83 128
3269.96 124
3270.09 119
3270.22 113
3270.36 107
3270.49 101
3270.62 96
3270.75 91
3270.88 86
3271.01 80
3271.14 73
3271.27 64
3271.40 55
3271.53 46
3271.67 37
3271.80 29
3271.93 24
3272.06 20
3272.19 19
3272.32 19
3272.45 20
3272.58 20
3272.71 20
3272.85 19
3272.98 18
3273.11 16
3273.24 14
3273.37 14
3273.50 14
3273.63 16
3273.76 20
3273.89 24
3274.03 29
3274.16 34
3274.29 41
3274.42 48
3274.55 56
3274.68 66
3274.81 77
3274.94 91
3275.07 104
3275.21 117
3275.34 127
3275.47 134
3275.60 137
3275.73 134
3275.86 125
3275.99 112
3276.12 95
3276.26 76
3276.39 57
3276.52 40
3276.65 27
3276.78 18
3276.91 14
3277.04 14
3277.17 16
3277.30 18
3277.44 19
3277.57 20
3277.70 20
3277.83 21
3277.96 24
3278.09 31
3278.22 40
3278.35 52
3278.49 63
3278.62 72
3278.75 77
3278.88 79
3279.01 76
3279.14 70
3279.27 62
3279.40 53
3279.54 45
3279.67 39
3279.80 34
3279.93 32
3280.06 32
3280.19 33
3280.32 33
3280.45 33
3280.59 32
3280.72 29
3280.85 25
3280.98 23
3281.11 24
3281.24 31
3281.37 43
3281.50 60
3281.64 80
3281.77 102
3281.90 122
3282.03 139
3282.16 152
3282.29 160
3282.42 166
3282.55 169
3282.69 171
3282.82 172
3282.95 173
3283.08 173
3283.21 173
3283.34 173
3283.47 173
3283.61 175
3283.74 177
3283.87 179
3284.00 180
3284.13 179
3284.26 176
3284.39 171
3284.52 164
3284.66 158
3284.79 153
3284.92 150
3285.05 149
3285.18 148
3285.31 146
3285.44 142
3285.58 137
3285.71 128
3285.84 119
3285.97 109
3286.10 100
3286.23 92
3286.36 86
3286.49 82
3286.63 79
3286.76 77
3286.89 75
3287.02 72
3287.15 70
3287.28 68
3287.41 66
3287.55 67
3287.68 70
3287.81 75
3287.94 81
3288.07 89
3288.20 96
3288.33 102
3288.47 107
3288.60 111
3288.73 113
3288.86 115
3288.99 116
3289.12 117
3289.25 118
3289.39 118
3289.52 116
3289.65 113
3289.78 109
3289.91 104
3290.04 99
3290.17 95
3290.31 92
3290.44 91
3290.57 91
3290.70 91
3290.83 92
3290.96 93
3291.09 94
3291.23 96
3291.36 100
3291.49 105
3291.62 111
3291.75 118
3291.88 123
3292.02 125
3292.15 123
3292.28 116
3292.41 106
3292.54 93
3292.67 79
3292.80 67
3292.94 56
3293.07 49
3293.20 44
3293.33 41
3293.46 41
3293.59 42
3293.72 45
3293.86 48
3293.99 53
3294.12 58
3294.25 63
3294.38 66
3294.51 67
3294.65 66
3294.78 63
3294.91 60
3295.04 56
3295.17 53
3295.30 51
3295.43 50
3295.57 48
3295.70 45
3295.83 42
3295.96 39
3296.09 37
3296.22 36
3296.36 37
3296.49 40
3296.62 45
3296.75 51
3296.88 57
3297.01 63
3297.15 67
3297.28 70
3297.41 72
3297.54 73
3297.67 74
3297.80 73
3297.93 71
3298.07 69
3298.20 65
3298.33 60
3298.46 54
3298.59 48
3298.72 42
3298.86 36
3298.99 31
3299.12 26
3299.25 22
3299.38 18
3299.51 12
3299.65 7
3299.78 1
3299.91 0
3300.04 0
3300.17 0
3300.30 0
3300.44 0
3300.57 0
3300.70 0
3300.83 0
3300.96 7
3301.09 15
3301.23 22
3301.36 28
3301.49 31
3301.62 32
3301.75 31
3301.88 28
3302.02 25
3302.15 23
3302.28 23
3302.41 26
3302.54 31
3302.67 37
3302.81 42
3302.94 45
3303.07 46
3303.20 45
3303.33 42
3303.46 40
3303.60 40
3303.73 42
3303.86 47
3303.99 53
3304.12 60
3304.26 68
3304.39 77
3304.52 87
3304.65 96
3304.78 104
3304.91 110
3305.05 114
3305.18 114
3305.31 111
3305.44 105
3305.57 96
3305.70 87
3305.84 78
3305.97 71
3306.10 66
3306.23 64
3306.36 65
3306.49 67
3306.63 69
3306.76 71
3306.89 70
3307.02 66
3307.15 58
3307.29 48
3307.42 39
3307.55 32
3307.68 31
3307.81 35
3307.94 47
3308.08 62
3308.21 81
3308.34 99
3308.47 113
3308.60 123
3308.74 127
3308.87 125
3309.00 119
3309.13 109
3309.26 98
3309.39 86
3309.53 74
3309.66 64
3309.79 55
3309.92 48
3310.05 44
3310.19 43
3310.32 43
3310.45 45
3310.58 48
3310.71 51
3310.85 53
3310.98 56
3311.11 59
3311.24 63
3311.37 70
3311.50 78
3311.64 87
3311.77 96
3311.90 101
3312.03 102
3312.16 99
3312.30 91
3312.43 82
3312.56 72
3312.69 64
3312.82 60
3312.96 59
3313.09 63
3313.22 68
3313.35 75
3313.48 80
3313.61 84
3313.75 84
3313.88 82
3314.01 77
3314.14 72
3314.27 67
3314.41 64
3314.54 63
3314.67 64
3314.80 66
3314.93 68
3315.07 71
3315.20 72
3315.33 73
3315.46 73
3315.59 74
3315.73 75
3315.86 76
3315.99 78
3316.12 80
3316.25 83
3316.39 85
3316.52 85
3316.65 83
3316.78 78
3316.91 72
3317.05 64
3317.18 56
3317.31 48
3317.44 44
3317.57 42
3317.71 43
3317.84 44
3317.97 46
3318.10 47
3318.23 46
3318.37 44
3318.50 42
3318.63 43
3318.76 46
3318.89 54
3319.03 67
3319.16 83
3319.29 101
3319.42 118
3319.55 133
3319.69 143
3319.82 148
3319.95 149
3320.08 144
3320.21 136
3320.35 126
3320.48 114
3320.61 102
3320.74 91
3320.87 80
3321.01 71
3321.14 64
3321.27 60
3321.40 57
3321.53 55
3321.67 55
3321.80 55
3321.93 56
3322.06 57
3322.20 58
3322.33 60
3322.46 64
3322.59 69
3322.72 76
3322.86 87
3322.99 100
3323.12 116
3323.25 132
3323.38 147
3323.52 158
3323.65 164
3323.78 163
3323.91 157
3324.04 148
3324.18 138
3324.31 129
3324.44 124
3324.57 121
3324.71 122
3324.84 123
3324.97 122
3325.10 119
3325.23 113
3325.37 107
3325.50 101
3325.63 96
3325.76 94
3325.89 94
3326.03 97
3326.16 101
3326.29 105
3326.42 110
3326.56 114
3326.69 119
3326.82 126
3326.95 133
3327.08 141
3327.22 150
3327.35 158
3327.48 166
3327.61 172
3327.75 176
3327.88 179
3328.01 181
3328.14 182
3328.27 183
3328.41 184
3328.54 186
3328.67 189
3328.80 192
3328.94 195
3329.07 196
3329.20 195
3329.33 191
3329.46 183
3329.60 171
3329.73 155
3329.86 136
3329.99 117
3330.13 99
3330.26 84
3330.39 74
3330.52 69
3330.65 69
3330.79 72
3330.92 77
3331.05 80
3331.18 81
3331.32 80
3331.45 76
3331.58 71
3331.71 67
3331.84 64
3331.98 63
3332.11 65
3332.24 67
3332.37 68
3332.51 67
3332.64 63
3332.77 57
3332.90 49
3333.04 40
3333.17 32
3333.30 26
3333.43 22
3333.56 20
3333.70 20
3333.83 22
3333.96 26
3334.09 33
3334.23 42
3334.36 53
3334.49 66
3334.62 78
3334.76 89
3334.89 99
3335.02 106
3335.15 112
3335.29 116
3335.42 119
3335.55 121
3335.68 124
3335.81 125
3335.95 125
3336.08 122
3336.21 117
3336.34 108
3336.48 95
3336.61 80
3336.74 64
3336.87 49
3337.01 37
3337.14 29
3337.27 27
3337.40 31
3337.54 40
3337.67 51
3337.80 64
3337.93 76
3338.07 85
3338.20 90
3338.33 92
3338.46 90
3338.59 85
3338.73 77
3338.86 67
3338.99 55
3339.12 44
3339.26 32
3339.39 21
3339.52 11
3339.65 3
3339.79 0
3339.92 0
3340.05 0
3340.18 0
3340.32 0
3340.45 0
3340.58 0
3340.71 0
3340.85 2
3340.98 15
3341.11 31
3341.24 45
3341.38 59
3341.51 71
3341.64 81
3341.77 90
3341.91 100
3342.04 111
3342.17 125
3342.30 141
3342.44 158
3342.57 174
3342.70 187
3342.83 198
3342.97 205
3343.10 209
3343.23 212
3343.36 214
3343.50 219
3343.63 224
3343.76 231
3343.89 238
3344.03 244
3344.16 248
3344.29 248
3344.42 245
3344.56 240
3344.69 233
3344.82 226
3344.95 217
3345.09 209
3345.22 199
3345.35 189
3345.48 181
3345.62 174
3345.75 171
3345.88 173
3346.01 179
3346.15 188
3346.28 199
3346.41 208
3346.54 215
3346.68 218
3346.81 218
3346.94 216
3347.08 213
3347.21 212
3347.34 212
3347.47 213
3347.61 213
3347.74 212
3347.87 208
3348.00 203
3348.14 196
3348.27 190
3348.40 186
3348.53 186
3348.67 190
3348.80 197
3348.93 205
3349.06 212
3349.20 217
3349.33 218
3349.46 215
3349.59 208
3349.73 198
3349.86 189
3349.99 180
3350.13 174
3350.26 171
3350.39 171
3350.52 174
3350.66 177
3350.79 180
3350.92 181
3351.05 180
3351.19 177
3351.32 170
3351.45 161
3351.58 149
3351.72 136
3351.85 122
3351.98 110
3352.12 99
3352.25 93
3352.38 91
3352.51 95
3352.65 105
3352.78 120
3352.91 137
3353.04 155
3353.18 172
3353.31 185
3353.44 193
3353.57 197
3353.71 197
3353.84 194
3353.97 190
3354.11 185
3354.24 179
3354.37 175
3354.50 172
3354.64 169
3354.77 168
3354.90 167
3355.03 166
3355.17 164
3355.30 161
3355.43 156
3355.57 150
3355.70 145
3355.83 141
3355.96 138
3356.10 138
3356.23 138
3356.36 140
3356.50 140
3356.63 138
3356.76 136
3356.89 133
3357.03 133
3357.16 137
3357.29 145
3357.42 157
3357.56 172
3357.69 189
3357.82 204
3357.96 216
3358.09 223
3358.22 225
3358.35 221
3358.49 212
3358.62 200
3358.75 184
3358.89 169
3359.02 154
3359.15 142
3359.28 133
3359.42 127
3359.55 124
3359.68 123
3359.82 122
3359.95 120
3360.08 118
3360.21 115
3360.35 113
3360.48 110
3360.61 107
3360.75 104
3360.88 100
3361.01 96
3361.14 91
3361.28 86
3361.41 83
3361.54 81
3361.68 81
3361.81 82
3361.94 84
3362.07 83
3362.21 80
3362.34 75
3362.47 69
3362.61 62
3362.74 59
3362.87 58
3363.00 62
3363.14 69
3363.27 79
3363.40 88
3363.54 96
3363.67 101
3363.80 103
3363.93 104
3364.07 103
3364.20 103
3364.33 103
3364.47 105
3364.60 107
3364.73 111
3364.87 116
3365.00 122
3365.13 129
3365.26 137
3365.40 146
3365.53 154
3365.66 160
3365.80 165
3365.93 166
3366.06 165
3366.19 161
3366.33 156
3366.46 151
3366.59 147
3366.73 142
3366.86 139
3366.99 136
3367.13 134
3367.26 133
3367.39 133
3367.52 134
3367.66 136
3367.79 138
3367.92 139
3368.06 139
3368.19 138
3368.32 134
3368.46 129
3368.59 123
3368.72 117
3368.85 112
3368.99 109
3369.12 109
3369.25 114
3369.39 123
3369.52 135
3369.65 150
3369.79 166
3369.92 181
3370.05 194
3370.18 204
3370.32 211
3370.45 216
3370.58 218
3370.72 220
3370.85 221
3370.98 221
3371.12 220
3371.25 219
3371.38 217
3371.52 214
3371.65 211
3371.78 206
3371.91 201
3372.05 195
3372.18 189
3372.31 183
3372.45 176
3372.58 169
3372.71 160
3372.85 151
3372.98 141
3373.11 131
3373.25 122
3373.38 114
3373.51 109
3373.64 104
3373.78 101
3373.91 99
3374.04 96
3374.18 92
3374.31 88
3374.44 84
3374.58 80
3374.71 76
3374.84 72
3374.98 68
3375.11 66
3375.24 64
3375.38 66
3375.51 71
3375.64 80
3375.78 91
3375.91 102
3376.04 113
3376.17 119
3376.31 121
3376.44 118
3376.57 110
3376.71 100
3376.84 90
3376.97 80
3377.11 71
3377.24 63
3377.37 57
3377.51 51
3377.64 47
3377.77 43
3377.91 40
3378.04 38
3378.17 38
3378.31 39
3378.44 41
3378.57 44
3378.71 49
3378.84 54
3378.97 60
3379.10 65
3379.24 69
3379.37 71
3379.50 69
3379.64 64
3379.77 55
3379.90 44
3380.04 33
3380.17 22
3380.30 14
3380.44 8
3380.57 4
3380.70 3
3380.84 1
3380.97 0
3381.10 0
3381.24 0
3381.37 0
3381.50 0
3381.64 0
3381.77 0
3381.90 0
3382.04 4
3382.17 12
3382.30 19
3382.44 24
3382.57 29
3382.70 33
3382.84 38
3382.97 43
3383.10 49
3383.24 56
3383.37 62
3383.50 66
3383.64 68
3383.77 67
3383.90 64
3384.04 60
3384.17 55
3384.30 50
3384.44 47
3384.57 46
3384.70 46
3384.84 48
3384.97 49
3385.10 51
3385.24 50
3385.37 48
3385.50 43
3385.64 35
3385.77 27
3385.90 17
3386.04 9
3386.17 3
3386.30 0
3386.44 0
3386.57 0
3386.70 0
3386.84 0
3386.97 0
3387.10 0
3387.24 0
3387.37 0
3387.50 0
3387.64 4
3387.77 6
3387.90 7
3388.04 7
3388.17 5
3388.30 3
3388.44 1
3388.57 0
3388.70 0
3388.84 0
3388.97 0
3389.10 0
3389.24 0
3389.37 0
3389.50 0
3389.64 4
3389.77 13
3389.90 25
3390.04 39
3390.17 54
3390.30 71
3390.44 87
3390.57 103
3390.70 119
3390.84 133
3390.97 146
3391.11 156
3391.24 164
3391.37 169
3391.51 173
3391.64 178
3391.77 185
3391.91 194
3392.04 206
3392.17 219
3392.31 231
3392.44 241
3392.57 247
3392.71 248
3392.84 244
3392.97 235
3393.11 222
3393.24 206
3393.37 188
3393.51 170
3393.64 154
3393.77 141
3393.91 132
3394.04 130
3394.18 133
3394.31 141
3394.44 152
3394.58 164
3394.71 175
3394.84 184
3394.98 190
3395.11 194
3395.24 195
3395.38 195
3395.51 194
3395.64 194
3395.78 196
3395.91 199
3396.04 203
3396.18 207
3396.31 211
3396.45 214
3396.58 214
3396.71 211
3396.85 205
3396.98 198
3397.11 190
3397.25 183
3397.38 178
3397.51 175
3397.65 175
3397.78 177
3397.91 181
3398.05 186
3398.18 192
3398.32 198
3398.45 203
3398.58 207
3398.72 209
3398.85 206
3398.98 199
3399.12 187
3399.25 171
3399.38 153
3399.52 135
3399.65 120
3399.79 108
3399.92 101
3400.05 99
3400.19 100
3400.32 104
3400.45 107
3400.59 110
3400.72 112
3400.85 112
3400.99 110
3401.12 106
3401.26 102
3401.39 98
3401.52 94
3401.66 91
3401.79 89
3401.92 89
3402.06 89
3402.19 89
3402.32 90
3402.46 91
3402.59 94
3402.73 100
3402.86 110
3402.99 122
3403.13 136
3403.26 150
3403.39 163
3403.53 174
3403.66 181
3403.80 185
3403.93 187
3404.06 187
3404.20 186
3404.33 184
3404.46 179
3404.60 172
3404.73 163
3404.87 151
3405.00 139
3405.13 127
3405.27 118
3405.40 113
3405.53 111
3405.67 113
3405.80 115
3405.94 118
3406.07 121
3406.20 122
3406.34 124
3406.47 126
3406.60 131
3406.74 138
3406.87 147
3407.01 157
3407.14 166
3407.27 173
3407.41 178
3407.54 182
3407.67 184
3407.81 185
3407.94 186
3408.08 185
3408.21 183
3408.34 180
3408.48 178
3408.61 176
3408.74 177
3408.88 181
3409.01 188
3409.15 197
3409.28 208
3409.41 218
3409.55 227
3409.68 234
3409.81 238
3409.95 239
3410.08 237
3410.22 230
3410.35 219
3410.48 203
3410.62 183
3410.75 160
3410.89 138
3411.02 118
3411.15 101
3411.29 88
3411.42 78
3411.55 71
3411.69 65
3411.82 61
3411.96 59
3412.09 58
3412.22 59
3412.36 61
3412.49 63
3412.63 64
3412.76 62
3412.89 58
3413.03 52
3413.16 42
3413.30 32
3413.43 22
3413.56 13
3413.70 5
3413.83 0
3413.96 0
3414.10 0
3414.23 0
3414.37 0
3414.50 3
3414.63 13
3414.77 27
3414.90 44
3415.04 62
3415.17 80
3415.30 95
3415.44 107
3415.57 114
3415.71 118
3415.84 119
3415.97 119
3416.11 120
3416.24 123
3416.38 127
3416.51 131
3416.64 137
3416.78 142
3416.91 145
3417.05 147
3417.18 146
3417.31 143
3417.45 139
3417.58 136
3417.72 136
3417.85 139
3417.98 148
3418.12 162
3418.25 180
3418.39 198
3418.52 214
3418.65 225
3418.79 229
3418.92 225
3419.06 215
3419.19 200
3419.32 182
3419.46 166
3419.59 151
3419.73 140
3419.86 132
3419.99 126
3420.13 122
3420.26 119
3420.40 117
3420.53 114
3420.66 112
3420.80 109
3420.93 107
3421.07 105
3421.20 103
3421.33 100
3421.47 96
3421.60 92
3421.74 88
3421.87 84
3422.00 81
3422.14 80
3422.27 80
3422.41 81
3422.54 81
3422.67 80
3422.81 76
3422.94 69
3423.08 60
3423.21 49
3423.34 38
3423.48 29
3423.61 22
3423.75 18
3423.88 18
3424.02 21
3424.15 25
3424.28 29
3424.42 31
3424.55 31
3424.69 28
3424.82 22
3424.95 16
3425.09 9
3425.22 4
3425.36 2
3425.49 3
3425.62 6
3425.76 11
3425.89 17
3426.03 22
3426.16 25
3426.30 25
3426.43 20
3426.56 11
3426.70 0
3426.83 0
3426.97 0
3427.10 0
3427.23 0
3427.37 0
3427.50 0
3427.64 0
3427.77 7
3427.91 14
3428.04 19
3428.17 22
3428.31 25
3428.44 27
3428.58 31
3428.71 36
3428.84 43
3428.98 49
3429.11 53
3429.25 56
3429.38 56
3429.52 54
3429.65 52
3429.78 49
3429.92 47
3430.05 46
3430.19 48
3430.32 49
3430.46 51
3430.59 53
3430.72 54
3430.86 53
3430.99 52
3431.13 51
3431.26 49
3431.39 48
3431.53 48
3431.66 48
3431.80 49
3431.93 51
3432.07 54
3432.20 56
3432.33 59
3432.47 62
3432.60 66
3432.74 71
3432.87 77
3433.01 83
3433.14 90
3433.27 98
3433.41 106
3433.54 113
3433.68 121
3433.81 128
3433.95 134
3434.08 139
3434.21 142
3434.35 143
3434.48 141
3434.62 136
3434.75 127
3434.89 116
3435.02 103
3435.15 90
3435.29 79
3435.42 70
3435.56 65
3435.69 63
3435.83 66
3435.96 71
3436.10 77
3436.23 83
3436.36 89
3436.50 94
3436.63 99
3436.77 104
3436.90 111
3437.04 119
3437.17 129
3437.30 140
3437.44 150
3437.57 158
3437.71 162
3437.84 161
3437.98 155
3438.11 143
3438.25 128
3438.38 110
3438.51 91
3438.65 73
3438.78 57
3438.92 45
3439.05 37
3439.19 33
3439.32 34
3439.45 39
3439.59 49
3439.72 61
3439.86 75
3439.99 88
3440.13 100
3440.26 108
3440.40 110
3440.53 107
3440.66 99
3440.80 87
3440.93 72
3441.07 59
3441.20 48
3441.34 41
3441.47 37
3441.61 37
3441.74 39
3441.87 40
3442.01 39
3442.14 36
3442.28 32
3442.41 27
3442.55 22
3442.68 19
3442.82 18
3442.95 19
3443.08 22
3443.22 26
3443.35 33
3443.49 41
3443.62 51
3443.76 63
3443.89 74
3444.03 85
3444.16 94
3444.29 101
3444.43 105
3444.56 105
3444.70 103
3444.83 98
3444.97 92
3445.10 86
3445.24 79
3445.37 73
3445.51 67
3445.64 63
3445.77 61
3445.91 59
3446.04 59
3446.18 60
3446.31 62
3446.45 64
3446.58 65
3446.72 67
3446.85 68
3446.99 69
3447.12 73
3447.25 77
3447.39 84
3447.52 91
3447.66 99
3447.79 106
3447.93 110
3448.06 111
3448.20 108
3448.33 102
3448.47 94
3448.60 84
3448.73 75
3448.87 67
3449.00 62
3449.14 60
3449.27 60
3449.41 63
3449.54 66
3449.68 69
3449.81 69
3449.95 67
3450.08 63
3450.22 57
3450.35 51
3450.48 45
3450.62 40
3450.75 37
3450.89 35
3451.02 34
3451.16 34
3451.29 35
3451.43 37
3451.56 39
3451.70 42
3451.83 45
3451.97 46
3452.10 48
3452.24 49
3452.37 50
3452.50 54
3452.64 60
3452.77 69
3452.91 80
3453.04 90
3453.18 98
3453.31 102
3453.45 101
3453.58 94
3453.72 83
3453.85 69
3453.99 54
3454.12 38
3454.26 24
3454.39 11
3454.52 1
3454.66 0
3454.79 0
3454.93 0
3455.06 0
3455.20 0
3455.33 0
3455.47 0
3455.60 0
3455.74 2
3455.87 10
3456.01 19
3456.14 28
3456.28 35
3456.41 41
3456.55 44
3456.68 45
3456.81 46
3456.95 46
3457.08 48
3457.22 51
3457.35 57
3457.49 64
3457.62 74
3457.76 86
3457.89 98
3458.03 110
3458.16 121
3458.30 131
3458.43 139
3458.57 145
3458.70 149
3458.84 153
3458.97 154
3459.11 153
3459.24 149
3459.38 142
3459.51 132
3459.65 120
3459.78 107
3459.91 96
3460.05 87
3460.18 82
3460.32 79
3460.45 80
3460.59 81
3460.72 83
3460.86 85
3460.99 85
3461.13 84
3461.26 81
3461.40 76
3461.53 71
3461.67 65
3461.80 59
3461.94 54
3462.07 52
3462.21 53
3462.34 56
3462.48 60
3462.61 64
3462.75 67
3462.88 67
3463.02 64
3463.15 59
3463.29 53
3463.42 47
3463.56 43
3463.69 40
3463.83 38
3463.96 37
3464.10 36
3464.23 34
3464.36 31
3464.50 27
3464.63 23
3464.77 19
3464.90 16
3465.04 14
3465.17 14
3465.31 15
3465.44 16
3465.58 18
3465.71 19
3465.85 19
3465.98 18
3466.12 15
3466.25 13
3466.39 10
3466.52 7
3466.66 5
3466.79 4
3466.93 3
3467.06 4
3467.20 5
3467.33 6
3467.47 8
3467.60 9
3467.74 11
3467.87 13
3468.01 16
3468.14 18
3468.28 20
3468.41 23
3468.55 25
3468.68 26
3468.82 26
3468.95 24
3469.09 19
3469.22 13
3469.36 5
3469.49 0
3469.63 0
3469.76 0
3469.90 0
3470.03 0
3470.17 3
3470.30 15
3470.44 28
3470.57 39
3470.71 48
3470.84 55
3470.98 60
3471.11 65
3471.25 71
3471.38 79
3471.52 88
3471.65 97
3471.79 106
3471.92 111
3472.06 113
3472.19 111
3472.33 106
3472.46 98
3472.60 89
3472.73 80
3472.87 73
3473.00 66
3473.14 60
3473.27 56
3473.41 53
3473.54 51
3473.68 52
3473.81 55
3473.95 60
3474.08 66
3474.22 71
3474.35 74
3474.49 75
3474.62 74
3474.76 71
3474.89 69
3475.03 67
3475.16 66
3475.30 66
3475.43 66
3475.57 65
3475.71 62
3475.84 57
3475.98 51
3476.11 45
3476.25 39
3476.38 33
3476.52 27
3476.65 21
3476.79 14
3476.92 6
3477.06 0
3477.19 0
3477.33 0
3477.46 0
3477.60 0
3477.73 0
3477.87 6
3478.00 13
3478.14 17
3478.27 17
3478.41 13
3478.54 6
3478.68 0
3478.81 0
3478.95 0
3479.08 0
3479.22 3
3479.35 24
3479.49 52
3479.62 84
3479.76 114
3479.89 140
3480.03 157
3480.17 164
3480.30 160
3480.44 149
3480.57 132
3480.71 111
3480.84 91
3480.98 71
3481.11 53
3481.25 38
3481.38 26
3481.52 16
3481.65 10
3481.79 6
3481.92 5
3482.06 7
3482.19 10
3482.33 12
3482.46 14
3482.60 14
3482.73 13
3482.87 11
3483.01 8
3483.14 6
3483.28 5
3483.41 4
3483.55 4
3483.68 3
3483.82 1
3483.95 0
3484.09 0
3484.22 0
3484.36 0
3484.49 0
3484.63 0
3484.76 2
3484.90 12
3485.03 23
3485.17 34
3485.30 42
3485.44 48
3485.58 49
3485.71 48
3485.85 45
3485.98 43
3486.12 43
3486.25 48
3486.39 56
3486.52 69
3486.66 85
3486.79 100
3486.93 114
3487.06 125
3487.20 131
3487.33 133
3487.47 130
3487.61 126
3487.74 119
3487.88 113
3488.01 108
3488.15 103
3488.28 101
3488.42 101
3488.55 103
3488.69 106
3488.82 112
3488.96 118
3489.09 126
3489.23 133
3489.37 141
3489.50 148
3489.64 154
3489.77 157
3489.91 158
3490.04 156
3490.18 150
3490.31 142
3490.45 132
3490.58 121
3490.72 111
3490.85 102
3490.99 96
3491.13 92
3491.26 88
3491.40 85
3491.53 80
3491.67 74
3491.80 66
3491.94 59
3492.07 54
3492.21 51
3492.34 50
3492.48 50
3492.62 49
3492.75 47
3492.89 40
3493.02 30
3493.16 18
3493.29 5
3493.43 0
3493.56 0
3493.70 0
3493.83 0
3493.97 7
3494.11 19
3494.24 32
3494.38 42
3494.51 51
3494.65 58
3494.78 65
3494.92 71
3495.05 79
3495.19 87
3495.32 95
3495.46 103
3495.60 107
3495.73 109
3495.87 108
3496.00 104
3496.14 100
3496.27 96
3496.41 93
3496.54 90
3496.68 87
3496.82 84
3496.95 78
3497.09 70
3497.22 63
3497.36 56
3497.49 53
3497.63 54
3497.76 60
3497.90 72
3498.03 88
3498.17 108
3498.31 129
3498.44 152
3498.58 173
3498.71 193
3498.85 211
3498.98 225
3499.12 236
3499.25 245
3499.39 251
3499.53 256
3499.66 261
3499.80 265
3499.93 269
3500.07 273
3500.20 275
3500.34 276
3500.48 274
3500.61 271
3500.75 266
3500.88 260
3501.02 253
3501.15 245
3501.29 236
3501.42 226
3501.56 217
3501.70 207
3501.83 198
3501.97 190
3502.10 184
3502.24 181
3502.37 180
3502.51 181
3502.65 184
3502.78 188
3502.92 192
3503.05 196
3503.19 198
3503.32 198
3503.46 195
3503.59 190
3503.73 183
3503.87 175
3504.00 168
3504.14 163
3504.27 162
3504.41 164
3504.54 170
3504.68 178
3504.82 189
3504.95 200
3505.09 210
3505.22 218
3505.36 222
3505.49 223
3505.63 220
3505.77 212
3505.90 201
3506.04 187
3506.17 173
3506.31 160
3506.44 149
3506.58 141
3506.72 136
3506.85 132
3506.99 130
3507.12 128
3507.26 125
3507.39 121
3507.53 115
3507.67 109
3507.80 103
3507.94 97
3508.07 94
3508.21 92
3508.34 92
3508.48 95
3508.62 98
3508.75 102
3508.89 106
3509.02 109
3509.16 110
3509.29 108
3509.43 104
3509.57 99
3509.70 93
3509.84 87
3509.97 85
3510.11 86
3510.24 91
3510.38 99
3510.52 110
3510.65 121
3510.79 133
3510.92 144
3511.06 155
3511.20 166
3511.33 177
3511.47 187
3511.60 196
3511.74 203
3511.87 207
3512.01 208
3512.15 206
3512.28 201
3512.42 196
3512.55 190
3512.69 184
3512.83 181
3512.96 179
3513.10 181
3513.23 186
3513.37 193
3513.50 200
3513.64 207
3513.78 210
3513.91 210
3514.05 206
3514.18 200
3514.32 193
3514.46 189
3514.59 186
3514.73 187
3514.86 191
3515.00 195
3515.13 201
3515.27 206
3515.41 211
3515.54 216
3515.68 222
3515.81 228
3515.95 233
3516.09 234
3516.22 231
3516.36 223
3516.49 211
3516.63 196
3516.77 180
3516.90 166
3517.04 156
3517.17 150
3517.31 150
3517.45 154
3517.58 160
3517.72 167
3517.85 174
3517.99 179
3518.12 180
3518.26 177
3518.40 171
3518.53 163
3518.67 153
3518.80 144
3518.94 134
3519.08 126
3519.21 118
3519.35 110
3519.48 102
3519.62 93
3519.76 85
3519.89 78
3520.03 71
3520.16 66
3520.30 63
3520.44 62
3520.57 62
3520.71 63
3520.84 65
3520.98 67
3521.12 68
3521.25 68
3521.39 64
3521.52 58
3521.66 50
3521.80 40
3521.93 30
3522.07 22
3522.20 16
3522.34 13
3522.48 13
3522.61 13
3522.75 13
3522.88 12
3523.02 9
3523.16 5
3523.29 0
3523.43 0
3523.56 0
3523.70 0
3523.84 0
3523.97 0
3524.11 0
3524.24 0
3524.38 0
3524.52 7
3524.65 18
3524.79 30
3524.92 40
3525.06 48
3525.20 54
3525.33 58
3525.47 60
3525.61 61
3525.74 61
3525.88 63
3526.01 65
3526.15 69
3526.29 76
3526.42 83
3526.56 93
3526.69 104
3526.83 116
3526.97 129
3527.10 143
3527.24 157
3527.37 171
3527.51 183
3527.65 194
3527.78 203
3527.92 209
3528.06 212
3528.19 212
3528.33 210
3528.46 208
3528.60 207
3528.74 208
3528.87 212
3529.01 219
3529.14 228
3529.28 239
3529.42 249
3529.55 257
3529.69 261
3529.83 262
3529.96 258
3530.10 251
3530.23 242
3530.37 230
3530.51 219
3530.64 207
3530.78 198
3530.91 189
3531.05 183
3531.19 178
3531.32 174
3531.46 172
3531.60 171
3531.73 172
3531.87 173
3532.00 175
3532.14 178
3532.28 180
3532.41 182
3532.55 182
3532.69 180
3532.82 174
3532.96 167
3533.09 157
3533.23 145
3533.37 133
3533.50 122
3533.64 114
3533.78 109
3533.91 107
3534.05 107
3534.18 109
3534.32 111
3534.46 113
3534.59 113
3534.73 112
3534.87 110
3535.00 108
3535.14 106
3535.27 105
3535.41 104
3535.55 106
3535.68 109
3535.82 114
3535.96 118
3536.09 123
3536.23 125
3536.36 126
3536.50 125
3536.64 122
3536.77 118
3536.91 115
3537.05 114
3537.18 115
3537.32 118
3537.45 122
3537.59 126
3537.73 129
3537.86 130
3538.00 128
3538.14 123
3538.27 116
3538.41 108
3538.55 101
3538.68 96
3538.82 93
3538.95 95
3539.09 98
3539.23 103
3539.36 108
3539.50 112
3539.64 115
3539.77 119
3539.91 123
3540.04 129
3540.18 137
3540.32 146
3540.45 154
3540.59 161
3540.73 164
3540.86 163
3541.00 157
3541.14 148
3541.27 136
3541.41 124
3541.54 113
3541.68 106
3541.82 102
3541.95 102
3542.09 105
3542.23 110
3542.36 117
3542.50 126
3542.64 136
3542.77 147
3542.91 160
3543.05 175
3543.18 191
3543.32 209
3543.45 226
3543.59 243
3543.73 257
3543.86 268
3544.00 274
3544.14 278
3544.27 279
3544.41 278
3544.55 278
3544.68 279
3544.82 282
3544.96 288
3545.09 296
3545.23 305
3545.36 317
3545.50 329
3545.64 343
3545.77 357
3545.91 372
3546.05 388
3546.18 404
3546.32 420
3546.46 434
3546.59 444
3546.73 450
3546.87 452
3547.00 449
3547.14 443
3547.28 434
3547.41 426
3547.55 420
3547.69 417
3547.82 419
3547.96 424
3548.09 432
3548.23 443
3548.37 454
3548.50 462
3548.64 467
3548.78 466
3548.91 461
3549.05 452
3549.19 441
3549.32 430
3549.46 420
3549.60 411
3549.73 404
3549.87 398
3550.01 390
3550.14 382
3550.28 372
3550.42 362
3550.55 353
3550.69 347
3550.83 344
3550.96 345
3551.10 349
3551.24 355
3551.37 361
3551.51 365
3551.65 366
3551.78 363
3551.92 355
3552.05 343
3552.19 328
3552.33 313
3552.46 301
3552.60 291
3552.74 285
3552.87 283
3553.01 284
3553.15 285
3553.28 286
3553.42 286
3553.56 284
3553.69 280
3553.83 274
3553.97 268
3554.10 260
3554.24 250
3554.38 238
3554.51 225
3554.65 211
3554.79 198
3554.92 187
3555.06 180
3555.20 178
3555.33 183
3555.47 193
3555.61 208
3555.74 225
3555.88 242
3556.02 257
3556.15 267
3556.29 273
3556.43 274
3556.56 270
3556.70 263
3556.84 254
3556.97 244
3557.11 233
3557.25 223
3557.38 212
3557.52 202
3557.66 191
3557.79 181
3557.93 171
3558.07 161
3558.20 151
3558.34 142
3558.48 133
3558.61 125
3558.75 117
3558.89 111
3559.02 106
3559.16 103
3559.30 101
3559.43 100
3559.57 98
3559.71 95
3559.84 92
3559.98 89
3560.12 86
3560.26 85
3560.39 85
3560.53 87
3560.67 91
3560.80 97
3560.94 104
3561.08 110
3561.21 114
3561.35 115
3561.49 113
3561.62 106
3561.76 97
3561.90 85
3562.03 74
3562.17 63
3562.31 53
3562.44 47
3562.58 42
3562.72 39
3562.85 38
3562.99 37
3563.13 35
3563.26 33
3563.40 31
3563.54 29
3563.67 26
3563.81 23
3563.95 22
3564.09 22
3564.22 23
3564.36 26
3564.50 29
3564.63 31
3564.77 33
3564.91 32
3565.04 31
3565.18 28
3565.32 27
3565.45 29
3565.59 34
3565.73 42
3565.86 52
3566.00 62
3566.14 69
3566.27 73
3566.41 72
3566.55 68
3566.69 61
3566.82 53
3566.96 46
3567.10 41
3567.23 39
3567.37 38
3567.51 39
3567.64 42
3567.78 44
3567.92 45
3568.05 44
3568.19 42
3568.33 38
3568.46 33
3568.60 27
3568.74 23
3568.88 21
3569.01 22
3569.15 26
3569.29 32
3569.42 38
3569.56 42
3569.70 43
3569.83 40
3569.97 35
3570.11 30
3570.24 27
3570.38 30
3570.52 38
3570.66 51
3570.79 66
3570.93 80
3571.07 90
3571.20 96
3571.34 96
3571.48 94
3571.61 90
3571.75 88
3571.89 88
3572.03 92
3572.16 97
3572.30 102
3572.44 107
3572.57 110
3572.71 111
3572.85 111
3572.98 110
3573.12 110
3573.26 110
3573.40 111
3573.53 112
3573.67 113
3573.81 113
3573.94 113
3574.08 112
3574.22 111
3574.35 109
3574.49 106
3574.63 102
3574.77 97
3574.90 91
3575.04 85
3575.18 78
3575.31 72
3575.45 67
3575.59 64
3575.72 62
3575.86 62
3576.00 64
3576.14 68
3576.27 73
3576.41 79
3576.55 86
3576.68 92
3576.82 96
3576.96 98
3577.10 96
3577.23 92
3577.37 86
3577.51 78
3577.64 69
3577.78 61
3577.92 54
3578.05 48
3578.19 46
3578.33 46
3578.47 48
3578.60 53
3578.74 58
3578.88 64
3579.01 70
3579.15 75
3579.29 79
3579.43 83
3579.56 86
3579.70 89
3579.84 92
3579.97 92
3580.11 91
3580.25 87
3580.39 80
3580.52 70
3580.66 60
3580.80 50
3580.93 42
3581.07 38
3581.21 36
3581.35 36
3581.48 37
3581.62 38
3581.76 37
3581.89 35
3582.03 31
3582.17 26
3582.31 20
3582.44 14
3582.58 8
3582.72 5
3582.85 2
3582.99 2
3583.13 4
3583.27 7
3583.40 11
3583.54 15
3583.68 19
3583.82 23
3583.95 28
3584.09 33
3584.23 39
3584.36 44
3584.50 48
3584.64 50
3584.78 49
3584.91 45
3585.05 40
3585.19 34
3585.32 29
3585.46 27
3585.60 27
3585.74 29
3585.87 34
3586.01 41
3586.15 48
3586.29 53
3586.42 57
3586.56 59
3586.70 59
3586.83 57
3586.97 54
3587.11 52
3587.25 50
3587.38 49
3587.52 49
3587.66 49
3587.80 48
3587.93 45
3588.07 41
3588.21 35
3588.34 29
3588.48 25
3588.62 24
3588.76 26
3588.89 31
3589.03 38
3589.17 44
3589.31 48
3589.44 50
3589.58 47
3589.72 42
3589.85 35
3589.99 25
3590.13 15
3590.27 4
3590.40 0
3590.54 0
3590.68 0
3590.82 0
3590.95 0
3591.09 0
3591.23 0
3591.37 15
3591.50 32
3591.64 47
3591.78 58
3591.91 64
3592.05 67
3592.19 67
3592.33 65
3592.46 65
3592.60 65
3592.74 67
3592.88 67
3593.01 67
3593.15 65
3593.29 61
3593.43 57
3593.56 53
3593.70 50
3593.84 48
3593.98 47
3594.11 46
3594.25 43
3594.39 39
3594.52 32
3594.66 25
3594.80 17
3594.94 10
3595.07 4
3595.21 1
3595.35 0
3595.49 0
3595.62 2
3595.76 3
3595.90 2
3596.04 0
3596.17 0
3596.31 0
3596.45 0
3596.59 0
3596.72 0
3596.86 2
3597.00 7
3597.14 12
3597.27 13
3597.41 11
3597.55 6
3597.69 0
3597.82 0
3597.96 0
3598.10 0
3598.24 0
3598.37 0
3598.51 5
3598.65 12
3598.79 19
3598.92 25
3599.06 31
3599.20 37
3599.34 42
3599.47 48
3599.61 53
3599.75 58
3599.89 62
3600.02 67
3600.16 72
3600.30 75
3600.44 78
3600.57 80
3600.71 81
3600.85 80
3600.99 78
3601.12 75
3601.26 73
3601.40 72
3601.54 72
3601.67 74
3601.81 77
3601.95 81
3602.09 86
3602.22 90
3602.36 93
3602.50 95
3602.64 96
3602.77 96
3602.91 96
3603.05 95
3603.19 93
3603.32 90
3603.46 86
3603.60 83
3603.74 80
3603.87 78
3604.01 77
3604.15 77
3604.29 78
3604.43 77
3604.56 77
3604.70 78
3604.84 81
3604.98 86
3605.11 94
3605.25 105
3605.39 119
3605.53 132
3605.66 142
3605.80 149
3605.94 151
3606.08 148
3606.21 142
3606.35 134
3606.49 128
3606.63 124
3606.76 125
3606.90 128
3607.04 134
3607.18 141
3607.32 147
3607.45 150
3607.59 152
3607.73 151
3607.87 148
3608.00 146
3608.14 143
3608.28 139
3608.42 136
3608.55 131
3608.69 126
3608.83 120
3608.97 115
3609.11 111
3609.24 108
3609.38 107
3609.52 108
3609.66 109
3609.79 110
3609.93 111
3610.07 112
3610.21 113
3610.34 115
3610.48 116
3610.62 116
3610.76 115
3610.90 113
3611.03 109
3611.17 105
3611.31 100
3611.45 96
3611.58 94
3611.72 92
3611.86 92
3612.00 92
3612.13 92
3612.27 92
3612.41 90
3612.55 89
3612.69 87
3612.82 86
3612.96 85
3613.10 86
3613.24 86
3613.37 86
3613.51 84
3613.65 80
3613.79 75
3613.93 70
3614.06 67
3614.20 68
3614.34 73
3614.48 83
3614.61 95
3614.75 108
3614.89 120
3615.03 127
3615.17 130
3615.30 130
3615.44 126
3615.58 122
3615.72 118
3615.85 115
3615.99 113
3616.13 112
3616.27 110
3616.41 108
3616.54 106
3616.68 104
3616.82 101
3616.96 99
3617.10 98
3617.23 97
3617.37 97
3617.51 98
3617.65 101
3617.78 105
3617.92 112
3618.06 121
3618.20 133
3618.34 146
3618.47 158
3618.61 168
3618.75 175
3618.89 177
3619.03 174
3619.16 168
3619.30 160
3619.44 154
3619.58 152
3619.71 154
3619.85 160
3619.99 170
3620.13 179
3620.27 187
3620.40 191
3620.54 192
3620.68 188
3620.82 183
3620.96 178
3621.09 175
3621.23 174
3621.37 174
3621.51 175
3621.65 175
3621.78 173
3621.92 167
3622.06 157
3622.20 143
3622.34 127
3622.47 110
3622.61 92
3622.75 76
3622.89 62
3623.02 49
3623.16 40
3623.30 32
3623.44 25
3623.58 20
3623.71 17
3623.85 17
3623.99 20
3624.13 27
3624.27 37
3624.40 49
3624.54 61
3624.68 74
3624.82 84
3624.96 93
3625.09 102
3625.23 110
3625.37 120
3625.51 131
3625.65 143
3625.78 154
3625.92 162
3626.06 165
3626.20 163
3626.34 156
3626.47 145
3626.61 132
3626.75 118
3626.89 105
3627.03 94
3627.16 87
3627.30 82
3627.44 80
3627.58 82
3627.72 87
3627.85 95
3627.99 107
3628.13 120
3628.27 135
3628.41 149
3628.55 162
3628.68 171
3628.82 178
3628.96 182
3629.10 182
3629.24 180
3629.37 177
3629.51 172
3629.65 168
3629.79 165
3629.93 163
3630.06 162
3630.20 162
3630.34 162
3630.48 163
3630.62 164
3630.75 164
3630.89 165
3631.03 166
3631.17 167
3631.31 168
3631.44 167
3631.58 165
3631.72 159
3631.86 151
3632.00 140
3632.14 129
3632.27 120
3632.41 113
3632.55 109
3632.69 110
3632.83 112
3632.96 116
3633.10 118
3633.24 119
3633.38 117
3633.52 114
3633.65 109
3633.79 105
3633.93 102
3634.07 99
3634.21 96
3634.35 92
3634.48 85
3634.62 77
3634.76 66
3634.90 56
3635.04 47
3635.17 40
3635.31 35
3635.45 35
3635.59 37
3635.73 42
3635.87 48
3636.00 54
3636.14 60
3636.28 62
3636.42 61
3636.56 56
3636.70 47
3636.83 34
3636.97 20
3637.11 7
3637.25 0
3637.39 0
3637.52 0
3637.66 0
3637.80 0
3637.94 0
3638.08 0
3638.22 0
3638.35 0
3638.49 3
3638.63 9
3638.77 16
3638.91 23
3639.05 28
3639.18 32
3639.32 34
3639.46 34
3639.60 32
3639.74 28
3639.87 24
3640.01 21
3640.15 19
3640.29 17
3640.43 18
3640.57 21
3640.70 26
3640.84 32
3640.98 37
3641.12 42
3641.26 44
3641.40 45
3641.53 43
3641.67 40
3641.81 38
3641.95 37
3642.09 38
3642.23 39
3642.36 42
3642.50 44
3642.64 45
3642.78 45
3642.92 44
3643.06 43
3643.19 43
3643.33 44
3643.47 48
3643.61 53
3643.75 60
3643.89 67
3644.02 74
3644.16 80
3644.30 86
3644.44 92
3644.58 98
3644.72 105
3644.85 110
3644.99 114
3645.13 114
3645.27 112
3645.41 107
3645.55 102
3645.68 99
3645.82 100
3645.96 105
3646.10 113
3646.24 123
3646.38 134
3646.51 143
3646.65 148
3646.79 149
3646.93 147
3647.07 141
3647.21 132
3647.35 122
3647.48 111
3647.62 101
3647.76 93
3647.90 85
3648.04 80
3648.18 77
3648.31 76
3648.45 76
3648.59 78
3648.73 80
3648.87 83
3649.01 85
3649.14 87
3649.28 89
3649.42 90
3649.56 92
3649.70 94
3649.84 98
3649.98 104
3650.11 113
3650.25 125
3650.39 138
3650.53 151
3650.67 162
3650.81 170
3650.94 172
3651.08 168
3651.22 157
3651.36 142
3651.50 123
3651.64 103
3651.78 83
3651.91 66
3652.05 51
3652.19 39
3652.33 29
3652.47 22
3652.61 17
3652.75 14
3652.88 14
3653.02 16
3653.16 21
3653.30 28
3653.44 35
3653.58 42
3653.72 46
3653.85 48
3653.99 47
3654.13 42
3654.27 35
3654.41 25
3654.55 14
3654.68 2
3654.82 0
3654.96 0
3655.10 0
3655.24 0
3655.38 0
3655.52 0
3655.65 0
3655.79 0
3655.93 15
3656.07 29
3656.21 39
3656.35 47
3656.49 50
3656.63 50
3656.76 48
3656.90 45
3657.04 42
3657.18 40
3657.32 38
3657.46 37
3657.60 34
3657.73 31
3657.87 26
3658.01 20
3658.15 15
3658.29 11
3658.43 10
3658.57 13
3658.70 20
3658.84 30
3658.98 42
3659.12 56
3659.26 70
3659.40 83
3659.54 96
3659.67 107
3659.81 119
3659.95 129
3660.09 138
3660.23 144
3660.37 148
3660.51 149
3660.65 148
3660.78 144
3660.92 140
3661.06 136
3661.20 134
3661.34 134
3661.48 138
3661.62 145
3661.75 156
3661.89 169
3662.03 184
3662.17 199
3662.31 214
3662.45 227
3662.59 238
3662.73 246
3662.86 249
3663.00 248
3663.14 243
3663.28 233
3663.42 219
3663.56 204
3663.70 190
3663.84 178
3663.97 171
3664.11 168
3664.25 169
3664.39 171
3664.53 174
3664.67 174
3664.81 172
3664.95 167
3665.08 161
3665.22 155
3665.36 150
3665.50 148
3665.64 147
3665.78 148
3665.92 151
3666.06 156
3666.19 164
3666.33 176
3666.47 190
3666.61 207
3666.75 224
3666.89 238
3667.03 248
3667.17 251
3667.30 248
3667.44 240
3667.58 228
3667.72 216
3667.86 204
3668.00 195
3668.14 188
3668.28 183
3668.41 179
3668.55 176
3668.69 173
3668.83 170
3668.97 168
3669.11 167
3669.25 165
3669.39 163
3669.53 159
3669.66 152
3669.80 142
3669.94 130
3670.08 117
3670.22 104
3670.36 94
3670.50 86
3670.64 82
3670.78 80
3670.91 79
3671.05 79
3671.19 79
3671.33 80
3671.47 79
3671.61 79
3671.75 78
3671.89 76
3672.02 74
3672.16 72
3672.30 70
3672.44 66
3672.58 62
3672.72 58
3672.86 53
3673.00 47
3673.14 41
3673.28 35
3673.41 30
3673.55 26
3673.69 23
3673.83 22
3673.97 21
3674.11 23
3674.25 25
3674.39 29
3674.53 34
3674.66 40
3674.80 47
3674.94 54
3675.08 61
3675.22 68
3675.36 76
3675.50 83
3675.64 88
3675.78 92
3675.91 94
3676.05 94
3676.19 91
3676.33 88
3676.47 84
3676.61 81
3676.75 79
3676.89 80
3677.03 82
3677.17 87
3677.30 93
3677.44 98
3677.58 103
3677.72 104
3677.86 101
3678.00 94
3678.14 82
3678.28 68
3678.42 53
3678.56 37
3678.69 23
3678.83 11
3678.97 3
3679.11 0
3679.25 0
3679.39 0
3679.53 0
3679.67 4
3679.81 7
3679.95 8
3680.08 8
3680.22 5
3680.36 0
3680.50 0
3680.64 0
3680.78 0
3680.92 0
3681.06 3
3681.20 13
3681.34 26
3681.48 38
3681.61 49
3681.75 56
3681.89 59
3682.03 57
3682.17 53
3682.31 46
3682.45 38
3682.59 31
3682.73 26
3682.87 23
3683.00 22
3683.14 23
3683.28 27
3683.42 33
3683.56 41
3683.70 48
3683.84 56
3683.98 62
3684.12 65
3684.26 66
3684.40 63
3684.54 58
3684.67 50
3684.81 42
3684.95 34
3685.09 28
3685.23 23
3685.37 21
3685.51 20
3685.65 19
3685.79 19
3685.93 18
3686.07 16
3686.20 14
3686.34 12
3686.48 9
3686.62 6
3686.76 3
3686.90 0
3687.04 0
3687.18 0
3687.32 0
3687.46 0
3687.60 0
3687.74 0
3687.87 0
3688.01 0
3688.15 1
3688.29 8
3688.43 18
3688.57 31
3688.71 45
3688.85 60
3688.99 73
3689.13 84
3689.27 93
3689.41 98
3689.55 101
3689.68 102
3689.82 102
3689.96 99
3690.10 96
3690.24 92
3690.38 87
3690.52 81
3690.66 74
3690.80 65
3690.94 54
3691.08 42
3691.22 30
3691.36 20
3691.49 13
3691.63 11
3691.77 15
3691.91 24
3692.05 37
3692.19 52
3692.33 68
3692.47 83
3692.61 95
3692.75 104
3692.89 110
3693.03 113
3693.17 114
3693.31 112
3693.44 108
3693.58 103
3693.72 97
3693.86 92
3694.00 89
3694.14 88
3694.28 89
3694.42 91
3694.56 92
3694.70 92
3694.84 89
3694.98 82
3695.12 73
3695.26 62
3695.39 51
3695.53 41
3695.67 32
3695.81 25
3695.95 20
3696.09 16
3696.23 12
3696.37 9
3696.51 6
3696.65 2
3696.79 0
3696.93 0
3697.07 0
3697.21 0
3697.35 0
3697.48 0
3697.62 0
3697.76 1
3697.90 16
3698.04 32
3698.18 47
3698.32 59
3698.46 68
3698.60 72
3698.74 73
3698.88 70
3699.02 65
3699.16 60
3699.30 56
3699.44 52
3699.58 50
3699.71 49
3699.85 49
3699.99 49
3700.13 48
3700.27 46
3700.41 43
3700.55 40
3700.69 37
3700.83 36
3700.97 39
3701.11 47
3701.25 59
3701.39 75
3701.53 94
3701.67 115
3701.81 135
3701.95 153
3702.09 169
3702.22 182
3702.36 192
3702.50 200
3702.64 205
3702.78 207
3702.92 206
3703.06 202
3703.20 195
3703.34 185
3703.48 173
3703.62 161
3703.76 149
3703.90 140
3704.04 134
3704.18 130
3704.32 129
3704.46 130
3704.60 133
3704.74 135
3704.87 137
3705.01 137
3705.15 137
3705.29 135
3705.43 134
3705.57 134
3705.71 135
3705.85 139
3705.99 143
3706.13 148
3706.27 152
3706.41 154
3706.55 155
3706.69 154
3706.83 153
3706.97 150
3707.11 147
3707.25 144
3707.39 141
3707.53 138
3707.67 134
3707.81 129
3707.94 124
3708.08 119
3708.22 114
3708.36 111
3708.50 108
3708.64 107
3708.78 107
3708.92 107
3709.06 105
3709.20 102
3709.34 98
3709.48 91
3709.62 86
3709.76 82
3709.90 81
3710.04 85
3710.18 95
3710.32 109
3710.46 126
3710.60 144
3710.74 162
3710.88 176
3711.02 186
3711.16 191
3711.29 192
3711.43 190
3711.57 185
3711.71 181
3711.85 177
3711.99 174
3712.13 173
3712.27 173
3712.41 172
3712.55 169
3712.69 164
3712.83 156
3712.97 146
3713.11 134
3713.25 122
3713.39 111
3713.53 103
3713.67 97
3713.81 95
3713.95 95
3714.09 97
3714.23 102
3714.37 108
3714.51 116
3714.65 125
3714.79 137
3714.93 150
3715.07 163
3715.21 174
3715.35 183
3715.48 188
3715.62 191
3715.76 191
3715.90 190
3716.04 190
3716.18 192
3716.32 195
3716.46 199
3716.60 205
3716.74 210
3716.88 217
3717.02 223
3717.16 230
3717.30 235
3717.44 239
3717.58 240
3717.72 237
3717.86 229
3718.00 216
3718.14 199
3718.28 180
3718.42 162
3718.56 146
3718.70 133
3718.84 124
3718.98 117
3719.12 112
3719.26 106
3719.40 99
3719.54 90
3719.68 80
3719.82 72
3719.96 67
3720.10 67
3720.24 73
3720.38 83
3720.52 97
3720.66 110
3720.80 121
3720.94 126
3721.08 125
3721.21 117
3721.35 105
3721.49 91
3721.63 76
3721.77 63
3721.91 53
3722.05 45
3722.19 40
3722.33 36
3722.47 33
3722.61 30
3722.75 27
3722.89 22
3723.03 16
3723.17 10
3723.31 2
3723.45 0
3723.59 0
3723.73 0
3723.87 0
3724.01 0
3724.15 0
3724.29 0
3724.43 0
3724.57 4
3724.71 15
3724.85 27
3724.99 40
3725.13 52
3725.27 64
3725.41 73
3725.55 79
3725.69 82
3725.83 82
3725.97 82
3726.11 82
3726.25 84
3726.39 88
3726.53 96
3726.67 106
3726.81 119
3726.95 133
3727.09 147
3727.23 161
3727.37 172
3727.51 181
3727.65 185
3727.79 185
3727.93 180
3728.07 173
3728.21 164
3728.35 157
3728.49 153
3728.63 153
3728.77 158
3728.91 166
3729.05 176
3729.19 185
3729.33 191
3729.47 193
3729.61 192
3729.75 189
3729.89 183
3730.03 175
3730.17 166
3730.31 156
3730.45 147
3730.59 139
3730.73 133
3730.87 131
3731.01 134
3731.15 142
3731.29 154
3731.43 169
3731.57 183
3731.71 195
3731.85 204
3731.99 209
3732.13 211
3732.27 210
3732.41 208
3732.55 204
3732.69 201
3732.83 198
3732.97 196
3733.11 195
3733.25 195
3733.39 197
3733.53 199
3733.67 200
3733.81 201
3733.95 199
3734.09 195
3734.23 189
3734.37 182
3734.51 175
3734.65 169
3734.79 165
3734.93 164
3735.07 165
3735.21 168
3735.35 172
3735.49 176
3735.63 180
3735.77 181
3735.91 181
3736.05 178
3736.19 174
3736.33 170
3736.47 166
3736.61 163
3736.75 161
3736.89 159
3737.03 156
3737.17 154
3737.31 151
3737.45 148
3737.59 147
3737.73 146
3737.87 148
3738.01 151
3738.15 155
3738.29 160
3738.43 163
3738.57 164
3738.71 161
3738.85 155
3738.99 146
3739.13 136
3739.27 126
3739.41 118
3739.55 115
3739.69 115
3739.83 121
3739.97 131
3740.11 143
3740.25 154
3740.39 164
3740.53 170
3740.67 173
3740.81 171
3740.95 167
3741.09 162
3741.24 156
3741.38 152
3741.52 149
3741.66 147
3741.80 147
3741.94 147
3742.08 147
3742.22 147
3742.36 146
3742.50 145
3742.64 144
3742.78 146
3742.92 151
3743.06 159
3743.20 169
3743.34 180
3743.48 191
3743.62 197
3743.76 200
3743.90 198
3744.04 192
3744.18 183
3744.32 174
3744.46 165
3744.60 159
3744.74 155
3744.88 152
3745.02 150
3745.16 147
3745.30 145
3745.44 142
3745.58 140
3745.72 140
3745.86 142
3746.00 148
3746.14 157
3746.28 168
3746.42 181
3746.56 194
3746.70 206
3746.84 214
3746.99 218
3747.13 218
3747.27 213
3747.41 205
3747.55 196
3747.69 187
3747.83 181
3747.97 179
3748.11 182
3748.25 189
3748.39 199
3748.53 211
3748.67 223
3748.81 234
3748.95 244
3749.09 252
3749.23 259
3749.37 266
3749.51 272
3749.65 279
3749.79 285
3749.93 291
3750.07 296
3750.21 301
3750.35 303
3750.49 302
3750.63 298
3750.77 290
3750.91 278
3751.05 263
3751.20 247
3751.34 232
3751.48 220
3751.62 210
3751.76 203
3751.90 198
3752.04 193
3752.18 189
3752.32 187
3752.46 187
3752.60 191
3752.74 203
3752.88 221
3753.02 245
3753.16 272
3753.30 299
3753.44 323
3753.58 339
3753.72 346
3753.86 343
3754.00 333
3754.14 316
3754.28 296
3754.42 277
3754.56 259
3754.71 246
3754.85 237
3754.99 233
3755.13 233
3755.27 235
3755.41 239
3755.55 243
3755.69 247
3755.83 252
3755.97 257
3756.11 264
3756.25 272
3756.39 281
3756.53 290
3756.67 298
3756.81 304
3756.95 309
3757.09 311
3757.23 312
3757.37 312
3757.51 311
3757.66 310
3757.80 307
3757.94 304
3758.08 300
3758.22 296
3758.36 291
3758.50 287
3758.64 282
3758.78 276
3758.92 270
3759.06 263
3759.20 256
3759.34 252
3759.48 250
3759.62 252
3759.76 257
3759.90 266
3760.04 276
3760.18 288
3760.33 298
3760.47 307
3760.61 313
3760.75 316
3760.89 315
3761.03 310
3761.17 302
3761.31 290
3761.45 276
3761.59 262
3761.73 249
3761.87 241
3762.01 237
3762.15 238
3762.29 244
3762.43 251
3762.57 259
3762.71 265
3762.86 269
3763.00 269
3763.14 268
3763.28 265
3763.42 263
3763.56 262
3763.70 261
3763.84 261
3763.98 261
3764.12 261
3764.26 262
3764.40 264
3764.54 267
3764.68 273
3764.82 280
3764.96 288
3765.11 294
3765.25 298
3765.39 297
3765.53 292
3765.67 283
3765.81 271
3765.95 256
3766.09 242
3766.23 230
3766.37 220
3766.51 215
3766.65 212
3766.79 211
3766.93 212
3767.07 214
3767.22 214
3767.36 214
3767.50 214
3767.64 213
3767.78 212
3767.92 211
3768.06 211
3768.20 211
3768.34 211
3768.48 211
3768.62 210
3768.76 208
3768.90 203
3769.04 196
3769.18 188
3769.33 178
3769.47 169
3769.61 162
3769.75 159
3769.89 161
3770.03 166
3770.17 175
3770.31 186
3770.45 197
3770.59 205
3770.73 210
3770.87 210
3771.01 207
3771.16 201
3771.30 196
3771.44 192
3771.58 192
3771.72 198
3771.86 208
3772.00 221
3772.14 235
3772.28 247
3772.42 256
3772.56 262
3772.70 264
3772.84 265
3772.98 266
3773.13 267
3773.27 269
3773.41 271
3773.55 270
3773.69 267
3773.83 261
3773.97 254
3774.11 246
3774.25 240
3774.39 238
3774.53 241
3774.67 248
3774.82 257
3774.96 266
3775.10 274
3775.24 277
3775.38 275
3775.52 268
3775.66 258
3775.80 246
3775.94 235
3776.08 228
3776.22 224
3776.36 226
3776.51 231
3776.65 239
3776.79 248
3776.93 255
3777.07 259
3777.21 259
3777.35 254
3777.49 246
3777.63 236
3777.77 225
3777.91 216
3778.05 209
3778.20 205
3778.34 205
3778.48 207
3778.62 211
3778.76 216
3778.90 219
3779.04 220
3779.18 219
3779.32 216
3779.46 211
3779.60 206
3779.75 201
3779.89 196
3780.03 192
3780.17 187
3780.31 181
3780.45 175
3780.59 168
3780.73 161
3780.87 155
3781.01 148
3781.15 142
3781.30 137
3781.44 131
3781.58 126
3781.72 122
3781.86 119
3782.00 118
3782.14 121
3782.28 125
3782.42 131
3782.56 138
3782.71 144
3782.85 149
3782.99 150
3783.13 150
3783.27 147
3783.41 144
3783.55 142
3783.69 142
3783.83 146
3783.97 154
3784.12 166
3784.26 180
3784.40 195
3784.54 207
3784.68 216
3784.82 221
3784.96 223
3785.10 221
3785.24 216
3785.38 211
3785.53 204
3785.67 196
3785.81 187
3785.95 177
3786.09 164
3786.23 151
3786.37 138
3786.51 127
3786.65 119
3786.79 115
3786.94 115
3787.08 120
3787.22 128
3787.36 139
3787.50 149
3787.64 159
3787.78 167
3787.92 172
3788.06 174
3788.20 173
3788.35 172
3788.49 171
3788.63 170
3788.77 170
3788.91 171
3789.05 172
3789.19 172
3789.33 171
3789.47 168
3789.62 164
3789.76 160
3789.90 157
3790.04 156
3790.18 156
3790.32 159
3790.46 163
3790.60 168
3790.74 172
3790.89 175
3791.03 177
3791.17 177
3791.31 176
3791.45 175
3791.59 173
3791.73 170
3791.87 169
3792.01 167
3792.16 165
3792.30 162
3792.44 160
3792.58 157
3792.72 154
3792.86 150
3793.00 148
3793.14 146
3793.29 147
3793.43 149
3793.57 153
3793.71 158
3793.85 163
3793.99 166
3794.13 168
3794.27 168
3794.41 166
3794.56 165
3794.70 164
3794.84 164
3794.98 164
3795.12 165
3795.26 166
3795.40 165
3795.54 162
3795.69 158
3795.83 152
3795.97 145
3796.11 139
3796.25 134
3796.39 132
3796.53 132
3796.67 134
3796.82 139
3796.96 144
3797.10 148
3797.24 149
3797.38 146
3797.52 139
3797.66 129
3797.80 118
3797.94 106
3798.09 94
3798.23 85
3798.37 76
3798.51 67
3798.65 57
3798.79 46
3798.93 33
3799.07 20
3799.22 7
3799.36 0
3799.50 0
3799.64 0
3799.78 0
3799.92 0
3800.06 0
3800.21 0
3800.35 0
3800.49 0
3800.63 2
3800.77 10
3800.91 20
3801.05 33
3801.19 47
3801.34 61
3801.48 74
3801.62 86
3801.76 95
3801.90 102
3802.04 107
3802.18 111
3802.32 114
3802.47 117
3802.61 119
3802.75 122
3802.89 124
3803.03 126
3803.17 127
3803.31 126
3803.46 123
3803.60 121
3803.74 119
3803.88 119
3804.02 121
3804.16 126
3804.30 133
3804.45 141
3804.59 150
3804.73 156
3804.87 159
3805.01 159
3805.15 153
3805.29 144
3805.43 132
3805.58 118
3805.72 104
3805.86 92
3806.00 82
3806.14 76
3806.28 73
3806.42 73
3806.57 77
3806.71 84
3806.85 94
3806.99 107
3807.13 121
3807.27 135
3807.41 149
3807.56 159
3807.70 165
3807.84 166
3807.98 162
3808.12 153
3808.26 142
3808.40 129
3808.55 117
3808.69 106
3808.83 99
3808.97 94
3809.11 92
3809.25 91
3809.39 91
3809.54 89
3809.68 86
3809.82 82
3809.96 77
3810.10 72
3810.24 69
3810.39 68
3810.53 69
3810.67 71
3810.81 75
3810.95 80
3811.09 87
3811.23 95
3811.38 104
3811.52 114
3811.66 125
3811.80 136
3811.94 147
3812.08 157
3812.22 165
3812.37 172
3812.51 174
3812.65 172
3812.79 164
3812.93 152
3813.07 137
3813.22 120
3813.36 104
3813.50 91
3813.64 81
3813.78 74
3813.92 68
3814.06 63
3814.21 57
3814.35 49
3814.49 40
3814.63 32
3814.77 28
3814.91 28
3815.06 35
3815.20 47
3815.34 65
3815.48 85
3815.62 106
3815.76 124
3815.90 138
3816.05 147
3816.19 150
3816.33 148
3816.47 142
3816.61 133
3816.75 123
3816.90 113
3817.04 103
3817.18 94
3817.32 86
3817.46 78
3817.60 72
3817.75 67
3817.89 64
3818.03 64
3818.17 67
3818.31 71
3818.45 77
3818.60 83
3818.74 85
3818.88 83
3819.02 77
3819.16 67
3819.30 53
3819.45 39
3819.59 25
3819.73 12
3819.87 2
3820.01 0
3820.15 0
3820.30 0
3820.44 0
3820.58 0
3820.72 0
3820.86 0
3821.00 0
3821.15 7
3821.29 19
3821.43 30
3821.57 39
3821.71 45
3821.85 50
3822.00 54
3822.14 59
3822.28 64
3822.42 69
3822.56 73
3822.70 76
3822.85 76
3822.99 74
3823.13 69
3823.27 63
3823.41 57
3823.55 52
3823.70 49
3823.84 50
3823.98 54
3824.12 62
3824.26 72
3824.40 83
3824.55 94
3824.69 101
3824.83 104
3824.97 104
3825.11 99
3825.26 92
3825.40 83
3825.54 75
3825.68 69
3825.82 65
3825.96 64
3826.11 66
3826.25 71
3826.39 77
3826.53 84
3826.67 91
3826.81 97
3826.96 100
3827.10 101
3827.24 99
3827.38 95
3827.52 89
3827.67 84
3827.81 79
3827.95 76
3828.09 75
3828.23 75
3828.37 75
3828.52 75
3828.66 71
3828.80 65
3828.94 56
3829.08 46
3829.23 37
3829.37 31
3829.51 30
3829.65 35
3829.79 46
3829.93 61
3830.08 78
3830.22 96
3830.36 111
3830.50 123
3830.64 130
3830.79 132
3830.93 128
3831.07 119
3831.21 105
3831.35 89
3831.49 72
3831.64 56
3831.78 42
3831.92 33
3832.06 29
3832.20 32
3832.35 41
3832.49 56
3832.63 74
3832.77 94
3832.91 112
3833.06 126
3833.20 134
3833.34 134
3833.48 126
3833.62 112
3833.77 94
3833.91 75
3834.05 59
3834.19 47
3834.33 40
3834.47 39
3834.62 42
3834.76 47
3834.90 52
3835.04 56
3835.18 56
3835.33 54
3835.47 48
3835.61 41
3835.75 33
3835.89 27
3836.04 24
3836.18 25
3836.32 30
3836.46 38
3836.60 48
3836.75 59
3836.89 69
3837.03 76
3837.17 80
3837.31 81
3837.46 81
3837.60 80
3837.74 81
3837.88 81
3838.02 83
3838.17 83
3838.31 81
3838.45 75
3838.59 64
3838.73 50
3838.88 34
3839.02 18
3839.16 4
3839.30 0
3839.44 0
3839.59 0
3839.73 0
3839.87 7
3840.01 14
3840.15 18
3840.30 17
3840.44 13
3840.58 7
3840.72 0
3840.86 0
3841.01 0
3841.15 0
3841.29 0
3841.43 0
3841.57 0
3841.72 0
3841.86 1
3842.00 7
3842.14 12
3842.28 16
3842.43 20
3842.57 23
3842.71 25
3842.85 26
3843.00 26
3843.14 26
3843.28 26
3843.42 27
3843.56 29
3843.71 32
3843.85 38
3843.99 46
3844.13 56
3844.27 67
3844.42 77
3844.56 85
3844.70 88
3844.84 88
3844.98 83
3845.13 76
3845.27 67
3845.41 57
3845.55 49
3845.70 42
3845.84 37
3845.98 35
3846.12 35
3846.26 38
3846.41 44
3846.55 52
3846.69 60
3846.83 70
3846.97 79
3847.12 87
3847.26 96
3847.40 105
3847.54 115
3847.69 126
3847.83 136
3847.97 144
3848.11 151
3848.25 154
3848.40 155
3848.54 152
3848.68 148
3848.82 144
3848.97 140
3849.11 137
3849.25 135
3849.39 134
3849.53 133
3849.68 132
3849.82 133
3849.96 135
3850.10 140
3850.25 147
3850.39 158
3850.53 170
3850.67 182
3850.81 195
3850.96 207
3851.10 219
3851.24 228
3851.38 236
3851.53 243
3851.67 248
3851.81 251
3851.95 250
3852.09 247
3852.24 240
3852.38 231
3852.52 220
3852.66 209
3852.81 198
3852.95 186
3853.09 175
3853.23 163
3853.37 151
3853.52 138
3853.66 126
3853.80 114
3853.94 104
3854.09 97
3854.23 93
3854.37 92
3854.51 94
3854.66 97
3854.80 101
3854.94 104
3855.08 104
3855.22 101
3855.37 95
3855.51 86
3855.65 75
3855.79 64
3855.94 56
3856.08 51
3856.22 52
3856.36 58
3856.51 69
3856.65 82
3856.79 97
3856.93 110
3857.07 120
3857.22 126
3857.36 128
3857.50 126
3857.64 121
3857.79 114
3857.93 106
3858.07 99
3858.21 92
3858.36 86
3858.50 81
3858.64 77
3858.78 74
3858.93 72
3859.07 72
3859.21 72
3859.35 74
3859.49 76
3859.64 77
3859.78 78
3859.92 76
3860.06 71
3860.21 64
3860.35 55
3860.49 44
3860.63 33
3860.78 22
3860.92 14
3861.06 8
3861.20 6
3861.35 7
3861.49 11
3861.63 17
3861.77 23
3861.92 27
3862.06 29
3862.20 28
3862.34 25
3862.49 19
3862.63 12
3862.77 4
3862.91 0
3863.06 0
3863.20 0
3863.34 0
3863.48 0
3863.63 0
3863.77 0
3863.91 0
3864.05 4
3864.20 12
3864.34 17
3864.48 20
3864.62 21
3864.77 18
3864.91 14
3865.05 9
3865.19 3
3865.34 0
3865.48 0
3865.62 0
3865.76 0
3865.91 2
3866.05 5
3866.19 8
3866.33 11
3866.48 14
3866.62 17
3866.76 22
3866.90 26
3867.05 31
3867.19 34
3867.33 36
3867.47 36
3867.62 36
3867.76 34
3867.90 33
3868.04 34
3868.19 37
3868.33 43
3868.47 52
3868.61 63
3868.76 75
3868.90 87
3869.04 96
3869.18 103
3869.33 105
3869.47 102
3869.61 94
3869.75 83
3869.90 69
3870.04 54
3870.18 41
3870.32 31
3870.47 25
3870.61 23
3870.75 23
3870.89 28
3871.04 34
3871.18 42
3871.32 51
3871.47 58
3871.61 64
3871.75 66
3871.89 64
3872.04 59
3872.18 51
3872.32 42
3872.46 34
3872.61 29
3872.75 27
3872.89 28
3873.03 33
3873.18 40
3873.32 49
3873.46 57
3873.60 64
3873.75 70
3873.89 73
3874.03 75
3874.18 75
3874.32 74
3874.46 73
3874.60 71
3874.75 70
3874.89 68
3875.03 67
3875.17 68
3875.32 70
3875.46 75
3875.60 81
3875.74 86
3875.89 91
3876.03 93
3876.17 91
3876.32 85
3876.46 77
3876.60 67
3876.74 60
3876.89 55
3877.03 55
3877.17 59
3877.31 66
3877.46 74
3877.60 80
3877.74 85
3877.89 87
3878.03 88
3878.17 89
3878.31 91
3878.46 93
3878.60 95
3878.74 97
3878.88 96
3879.03 93
3879.17 89
3879.31 84
3879.46 80
3879.60 78
3879.74 79
3879.88 83
3880.03 88
3880.17 95
3880.31 101
3880.45 105
3880.60 108
3880.74 108
3880.88 107
3881.03 104
3881.17 101
3881.31 96
3881.45 92
3881.60 89
3881.74 87
3881.88 87
3882.03 89
3882.17 91
3882.31 92
3882.45 91
3882.60 87
3882.74 80
3882.88 70
3883.03 59
3883.17 48
3883.31 41
3883.45 39
3883.60 42
3883.74 51
3883.88 64
3884.03 79
3884.17 95
3884.31 108
3884.45 119
3884.60 127
3884.74 132
3884.88 135
3885.03 138
3885.17 143
3885.31 149
3885.45 157
3885.60 166
3885.74 176
3885.88 186
3886.03 195
3886.17 201
3886.31 203
3886.45 201
3886.60 196
3886.74 189
3886.88 181
3887.03 174
3887.17 168
3887.31 166
3887.45 165
3887.60 165
3887.74 165
3887.88 165
3888.03 164
3888.17 162
3888.31 162
3888.45 163
3888.60 167
3888.74 174
3888.88 182
3889.03 192
3889.17 202
3889.31 209
3889.46 213
3889.60 213
3889.74 210
3889.88 204
3890.03 197
3890.17 189
3890.31 183
3890.46 177
3890.60 172
3890.74 167
3890.88 160
3891.03 152
3891.17 143
3891.31 134
3891.46 126
3891.60 122
3891.74 122
3891.89 127
3892.03 133
3892.17 141
3892.31 148
3892.46 152
3892.60 153
3892.74 153
3892.89 151
3893.03 149
3893.17 149
3893.32 148
3893.46 147
3893.60 144
3893.74 140
3893.89 132
3894.03 123
3894.17 112
3894.32 100
3894.46 89
3894.60 79
3894.75 72
3894.89 67
3895.03 65
3895.17 67
3895.32 73
3895.46 82
3895.60 92
3895.75 102
3895.89 111
3896.03 117
3896.18 117
3896.32 111
3896.46 100
3896.61 85
3896.75 68
3896.89 52
3897.03 39
3897.18 32
3897.32 31
3897.46 36
3897.61 44
3897.75 52
3897.89 57
3898.04 58
3898.18 55
3898.32 47
3898.47 38
3898.61 27
3898.75 19
3898.90 14
3899.04 12
3899.18 13
3899.32 15
3899.47 18
3899.61 19
3899.75 18
3899.90 16
3900.04 12
3900.18 9
3900.33 6
3900.47 6
3900.61 9
3900.76 14
3900.90 22
3901.04 32
3901.19 43
3901.33 54
3901.47 64
3901.61 73
3901.76 78
3901.90 80
3902.04 79
3902.19 77
3902.33 73
3902.47 70
3902.62 68
3902.76 68
3902.90 70
3903.05 74
3903.19 77
3903.33 79
3903.48 79
3903.62 74
3903.76 66
3903.91 54
3904.05 39
3904.19 23
3904.34 8
3904.48 0
3904.62 0
3904.77 0
3904.91 0
3905.05 0
3905.19 0
3905.34 0
3905.48 0
3905.62 3
3905.77 10
3905.91 16
3906.05 23
3906.20 29
3906.34 34
3906.48 37
3906.63 38
3906.77 39
3906.91 39
3907.06 39
3907.20 40
3907.34 41
3907.49 44
3907.63 47
3907.77 49
3907.92 51
3908.06 50
3908.20 47
3908.35 41
3908.49 33
3908.63 23
3908.78 11
3908.92 0
3909.06 0
3909.21 0
3909.35 0
3909.49 0
3909.64 0
3909.78 0
3909.92 0
3910.07 4
3910.21 14
3910.35 23
3910.50 32
3910.64 38
3910.78 42
3910.93 44
3911.07 43
3911.21 40
3911.36 35
3911.50 30
3911.64 24
3911.79 21
3911.93 19
3912.07 19
3912.22 21
3912.36 23
3912.50 25
3912.65 25
3912.79 25
3912.93 23
3913.08 21
3913.22 18
3913.36 14
3913.51 10
3913.65 6
3913.79 2
3913.94 0
3914.08 0
3914.22 0
3914.37 0
3914.51 0
3914.65 0
3914.80 0
3914.94 0
3915.08 11
3915.23 23
3915.37 35
3915.51 46
3915.66 55
3915.80 64
3915.94 71
3916.09 76
3916.23 78
3916.38 78
3916.52 76
3916.66 73
3916.81 68
3916.95 62
3917.09 57
3917.24 53
3917.38 49
3917.52 44
3917.67 37
3917.81 27
3917.95 17
3918.10 5
3918.24 0
3918.38 0
3918.53 0
3918.67 0
3918.81 0
3918.96 0
3919.10 0
3919.24 7
3919.39 12
3919.53 16
3919.67 18
3919.82 20
3919.96 21
3920.11 23
3920.25 27
3920.39 32
3920.54 39
3920.68 46
3920.82 54
3920.97 60
3921.11 64
3921.25 67
3921.40 66
3921.54 63
3921.68 57
3921.83 50
3921.97 41
3922.11 33
3922.26 24
3922.40 16
3922.55 9
3922.69 5
3922.83 2
3922.98 0
3923.12 0
3923.26 0
3923.41 0
3923.55 0
3923.69 0
3923.84 0
3923.98 0
3924.12 0
3924.27 1
3924.41 7
3924.56 13
3924.70 19
3924.84 23
3924.99 24
3925.13 24
3925.27 23
3925.42 23
3925.56 24
3925.70 27
3925.85 33
3925.99 39
3926.13 45
3926.28 49
3926.42 50
3926.57 48
3926.71 43
3926.85 36
3927.00 29
3927.14 23
3927.28 19
3927.43 17
3927.57 17
3927.71 20
3927.86 24
3928.00 28
3928.15 33
3928.29 39
3928.43 45
3928.58 53
3928.72 63
3928.86 73
3929.01 84
3929.15 95
3929.30 103
3929.44 108
3929.58 108
3929.73 105
3929.87 99
3930.01 92
3930.16 85
3930.30 81
3930.44 80
3930.59 80
3930.73 81
3930.88 80
3931.02 76
3931.16 68
3931.31 57
3931.45 42
3931.59 26
3931.74 11
3931.88 0
3932.03 0
3932.17 0
3932.31 0
3932.46 0
3932.60 0
3932.74 8
3932.89 16
3933.03 21
3933.18 25
3933.32 26
3933.46 26
3933.61 24
3933.75 22
3933.89 20
3934.04 19
3934.18 17
3934.33 16
3934.47 14
3934.61 14
3934.76 15
3934.90 17
3935.04 22
3935.19 27
3935.33 34
3935.48 42
3935.62 50
3935.76 58
3935.91 67
3936.05 77
3936.19 86
3936.34 97
3936.48 107
3936.63 117
3936.77 126
3936.91 134
3937.06 140
3937.20 145
3937.35 148
3937.49 147
3937.63 142
3937.78 132
3937.92 119
3938.06 104
3938.21 88
3938.35 74
3938.50 65
3938.64 60
3938.78 60
3938.93 63
3939.07 69
3939.22 75
3939.36 79
3939.50 80
3939.65 80
3939.79 77
3939.93 73
3940.08 69
3940.22 66
3940.37 64
3940.51 62
3940.65 61
3940.80 60
3940.94 59
3941.09 57
3941.23 54
3941.37 49
3941.52 42
3941.66 34
3941.80 24
3941.95 14
3942.09 4
3942.24 0
3942.38 0
3942.52 0
3942.67 0
3942.81 0
3942.96 0
3943.10 0
3943.24 0
3943.39 5
3943.53 15
3943.68 25
3943.82 34
3943.96 42
3944.11 50
3944.25 57
3944.40 64
3944.54 70
3944.68 75
3944.83 79
3944.97 81
3945.12 80
3945.26 77
3945.40 72
3945.55 65
3945.69 56
3945.84 46
3945.98 39
3946.12 34
3946.27 33
3946.41 36
3946.56 44
3946.70 54
3946.84 66
3946.99 78
3947.13 87
3947.28 94
3947.42 98
3947.56 98
3947.71 98
3947.85 97
3948.00 97
3948.14 99
3948.28 100
3948.43 102
3948.57 103
3948.72 104
3948.86 104
3949.00 104
3949.15 106
3949.29 111
3949.44 119
3949.58 129
3949.72 140
3949.87 151
3950.01 161
3950.16 167
3950.30 171
3950.44 172
3950.59 172
3950.73 171
3950.88 170
3951.02 171
3951.16 174
3951.31 180
3951.45 188
3951.60 199
3951.74 209
3951.88 219
3952.03 225
3952.17 228
3952.32 225
3952.46 216
3952.61 202
3952.75 183
3952.89 162
3953.04 140
3953.18 118
3953.33 98
3953.47 83
3953.61 74
3953.76 70
3953.90 71
3954.05 75
3954.19 81
3954.33 86
3954.48 88
3954.62 88
3954.77 85
3954.91 82
3955.06 79
3955.20 78
3955.34 80
3955.49 83
3955.63 87
3955.78 91
3955.92 93
3956.06 93
3956.21 91
3956.35 88
3956.50 85
3956.64 81
3956.79 79
3956.93 77
3957.07 77
3957.22 79
3957.36 83
3957.51 90
3957.65 101
3957.79 113
3957.94 127
3958.08 142
3958.23 154
3958.37 164
3958.52 170
3958.66 173
3958.80 172
3958.95 170
3959.09 166
3959.24 160
3959.38 154
3959.53 146
3959.67 136
3959.81 124
3959.96 112
3960.10 100
3960.25 90
3960.39 83
3960.53 80
3960.68 80
3960.82 83
3960.97 87
3961.11 90
3961.26 92
3961.40 92
3961.54 90
3961.69 88
3961.83 88
3961.98 90
3962.12 94
3962.27 99
3962.41 104
3962.55 106
3962.70 106
3962.84 103
3962.99 99
3963.13 95
3963.28 92
3963.42 90
3963.56 90
3963.71 90
3963.85 90
3964.00 88
3964.14 85
3964.29 80
3964.43 75
3964.57 69
3964.72 63
3964.86 58
3965.01 53
3965.15 50
3965.30 49
3965.44 49
3965.58 52
3965.73 58
3965.87 65
3966.02 73
3966.16 80
3966.31 86
3966.45 89
3966.60 90
3966.74 88
3966.88 83
3967.03 75
3967.17 65
3967.32 53
3967.46 40
3967.61 27
3967.75 13
3967.89 1
3968.04 0
3968.18 0
3968.33 0
3968.47 0
3968.62 0
3968.76 0
3968.91 0
3969.05 0
3969.19 9
3969.34 21
3969.48 31
3969.63 40
3969.77 47
3969.92 52
3970.06 55
3970.21 59
3970.35 63
3970.49 69
3970.64 77
3970.78 86
3970.93 96
3971.07 106
3971.22 113
3971.36 118
3971.51 120
3971.65 120
3971.79 118
3971.94 117
3972.08 117
3972.23 117
3972.37 119
3972.52 121
3972.66 122
3972.81 123
3972.95 124
3973.09 125
3973.24 126
3973.38 127
3973.53 126
3973.67 123
3973.82 118
3973.96 111
3974.11 102
3974.25 91
3974.39 82
3974.54 74
3974.68 68
3974.83 66
3974.97 68
3975.12 74
3975.26 85
3975.41 97
3975.55 112
3975.70 126
3975.84 138
3975.98 148
3976.13 153
3976.27 155
3976.42 154
3976.56 152
3976.71 149
3976.85 146
3977.00 143
3977.14 139
3977.28 133
3977.43 126
3977.57 118
3977.72 109
3977.86 102
3978.01 98
3978.15 97
3978.30 99
3978.44 104
3978.59 111
3978.73 119
3978.88 127
3979.02 134
3979.16 138
3979.31 139
3979.45 135
3979.60 128
3979.74 117
3979.89 104
3980.03 90
3980.18 77
3980.32 64
3980.47 52
3980.61 41
3980.75 31
3980.90 22
3981.04 14
3981.19 8
3981.33 4
3981.48 2
3981.62 3
3981.77 6
3981.91 12
3982.06 20
3982.20 30
3982.35 42
3982.49 56
3982.64 71
3982.78 86
3982.92 99
3983.07 110
3983.21 118
3983.36 123
3983.50 125
3983.65 125
3983.79 122
3983.94 117
3984.08 110
3984.23 101
3984.37 89
3984.52 75
3984.66 62
3984.81 52
3984.95 45
3985.09 44
3985.24 49
3985.38 58
3985.53 72
3985.67 87
3985.82 101
3985.96 113
3986.11 121
3986.25 126
3986.40 127
3986.54 125
3986.69 121
3986.83 116
3986.98 110
3987.12 103
3987.27 96
3987.41 90
3987.55 83
3987.70 77
3987.84 71
3987.99 67
3988.13 62
3988.28 59
3988.42 57
3988.57 56
3988.71 56
3988.86 56
3989.00 58
3989.15 61
3989.29 66
3989.44 72
3989.58 80
3989.73 88
3989.87 97
3990.02 106
3990.16 113
3990.31 119
3990.45 122
3990.59 122
3990.74 120
3990.88 115
3991.03 108
3991.17 100
3991.32 92
3991.46 86
3991.61 80
3991.75 78
3991.90 80
3992.04 86
3992.19 96
3992.33 110
3992.48 125
3992.62 141
3992.77 155
3992.91 165
3993.06 170
3993.20 169
3993.35 165
3993.49 160
3993.64 155
3993.78 154
3993.93 157
3994.07 163
3994.22 172
3994.36 179
3994.51 183
3994.65 182
3994.80 177
3994.94 168
3995.08 158
3995.23 150
3995.37 145
3995.52 144
3995.66 147
3995.81 150
3995.95 154
3996.10 154
3996.24 152
3996.39 147
3996.53 140
3996.68 133
3996.82 126
3996.97 123
3997.11 121
3997.26 121
3997.40 122
3997.55 124
3997.69 127
3997.84 130
3997.98 133
3998.13 135
3998.27 135
3998.42 133
3998.56 130
3998.71 124
3998.85 116
3999.00 109
3999.14 102
3999.29 96
3999.43 91
3999.58 88
3999.72 83
3999.87 78
4000.01 70
4000.16 60
4000.30 49
4000.45 37
4000.59 25
4000.74 16
4000.88 8
4001.03 4
4001.17 4
4001.32 7
4001.46 12
4001.61 20
4001.75 29
4001.90 38
4002.04 46
4002.19 53
4002.33 58
4002.48 60
4002.62 59
4002.77 56
4002.91 52
4003.06 48
4003.20 47
4003.35 49
4003.49 55
4003.64 66
4003.78 79
4003.93 94
4004.07 107
4004.22 118
4004.36 124
4004.51 126
4004.65 122
4004.80 115
4004.94 107
4005.09 100
4005.23 94
4005.38 90
4005.52 88
4005.67 89
4005.81 92
4005.96 96
4006.10 101
4006.25 106
4006.39 112
4006.54 116
4006.68 119
4006.83 121
4006.97 121
4007.12 121
4007.26 120
4007.41 120
4007.55 120
4007.70 122
4007.84 123
4007.99 122
4008.13 119
4008.28 114
4008.42 108
4008.57 102
4008.71 98
4008.86 97
4009.00 99
4009.15 104
4009.30 110
4009.44 116
4009.59 122
4009.73 126
4009.88 127
4010.02 126
4010.17 124
4010.31 120
4010.46 116
4010.60 111
4010.75 108
4010.89 106
4011.04 105
4011.18 106
4011.33 108
4011.47 112
4011.62 117
4011.76 123
4011.91 130
4012.05 136
4012.20 143
4012.34 148
4012.49 151
4012.63 152
4012.78 151
4012.92 148
4013.07 142
4013.21 136
4013.36 128
4013.51 121
4013.65 114
4013.80 108
4013.94 104
4014.09 101
4014.23 101
4014.38 102
4014.52 105
4014.67 111
4014.81 121
4014.96 134
4015.10 148
4015.25 163
4015.39 175
4015.54 183
4015.68 186
4015.83 184
4015.97 178
4016.12 169
4016.26 160
4016.41 152
4016.56 144
4016.70 139
4016.85 134
4016.99 132
4017.14 132
4017.28 135
4017.43 140
4017.57 147
4017.72 155
4017.86 163
4018.01 169
4018.15 173
4018.30 176
4018.44 178
4018.59 179
4018.73 182
4018.88 185
4019.02 190
4019.17 194
4019.32 199
4019.46 201
4019.61 202
4019.75 200
4019.90 196
4020.04 191
4020.19 187
4020.33 183
4020.48 182
4020.62 183
4020.77 186
4020.91 188
4021.06 188
4021.20 185
4021.35 178
4021.50 168
4021.64 155
4021.79 140
4021.93 126
4022.08 111
4022.22 97
4022.37 83
4022.51 69
4022.66 54
4022.80 41
4022.95 28
4023.09 18
4023.24 10
4023.39 4
4023.53 1
4023.68 0
4023.82 0
4023.97 0
4024.11 0
4024.26 0
4024.40 0
4024.55 0
4024.69 0
4024.84 2
4024.98 9
4025.13 14
4025.28 18
4025.42 20
4025.57 23
4025.71 27
4025.86 33
4026.00 41
4026.15 52
4026.29 63
4026.44 74
4026.58 82
4026.73 87
4026.88 89
4027.02 88
4027.17 86
4027.31 84
4027.46 82
4027.60 81
4027.75 80
4027.89 79
4028.04 76
4028.18 73
4028.33 70
4028.48 68
4028.62 69
4028.77 71
4028.91 75
4029.06 80
4029.20 84
4029.35 86
4029.49 87
4029.64 87
4029.79 88
4029.93 92
4030.08 98
4030.22 107
4030.37 118
4030.51 127
4030.66 134
4030.80 136
4030.95 134
4031.09 130
4031.24 125
4031.39 122
4031.53 122
4031.68 125
4031.82 132
4031.97 138
4032.11 144
4032.26 148
4032.40 148
4032.55 147
4032.70 144
4032.84 141
4032.99 138
4033.13 136
4033.28 133
4033.42 129
4033.57 122
4033.71 113
4033.86 101
4034.01 89
4034.15 77
4034.30 66
4034.44 56
4034.59 49
4034.73 45
4034.88 43
4035.02 44
4035.17 48
4035.32 53
4035.46 59
4035.61 66
4035.75 71
4035.90 75
4036.04 78
4036.19 81
4036.34 83
4036.48 88
4036.63 93
4036.77 101
4036.92 108
4037.06 115
4037.21 120
4037.35 122
4037.50 121
4037.65 116
4037.79 108
4037.94 99
4038.08 90
4038.23 82
4038.37 74
4038.52 67
4038.67 60
4038.81 52
4038.96 43
4039.10 32
4039.25 21
4039.39 11
4039.54 3
4039.69 0
4039.83 0
4039.98 0
4040.12 4
4040.27 13
4040.41 25
4040.56 39
4040.71 52
4040.85 64
4041.00 73
4041.14 78
4041.29 79
4041.43 76
4041.58 71
4041.73 64
4041.87 58
4042.02 53
4042.16 50
4042.31 48
4042.45 47
4042.60 47
4042.75 47
4042.89 48
4043.04 50
4043.18 53
4043.33 57
4043.47 61
4043.62 66
4043.77 69
4043.91 71
4044.06 71
4044.20 69
4044.35 65
4044.49 60
4044.64 54
4044.79 48
4044.93 44
4045.08 42
4045.22 44
4045.37 49
4045.51 57
4045.66 68
4045.81 80
4045.95 93
4046.10 105
4046.24 114
4046.39 120
4046.54 123
4046.68 123
4046.83 122
4046.97 121
4047.12 122
4047.26 125
4047.41 131
4047.56 137
4047.70 143
4047.85 146
4047.99 146
4048.14 142
4048.29 134
4048.43 123
4048.58 111
4048.72 99
4048.87 87
4049.01 76
4049.16 65
4049.31 54
4049.45 42
4049.60 29
4049.74 17
4049.89 5
4050.04 0
4050.18 0
4050.33 0
4050.47 0
4050.62 0
4050.76 0
4050.91 0
4051.06 0
4051.20 0
4051.35 4
4051.49 16
4051.64 31
4051.79 49
4051.93 67
4052.08 85
4052.22 100
4052.37 111
4052.52 118
4052.66 120
4052.81 119
4052.95 115
4053.10 109
4053.25 102
4053.39 95
4053.54 88
4053.68 84
4053.83 81
4053.98 79
4054.12 77
4054.27 75
4054.41 70
4054.56 62
4054.70 51
4054.85 38
4055.00 24
4055.14 11
4055.29 1
4055.43 0
4055.58 0
4055.73 3
4055.87 16
4056.02 32
4056.16 50
4056.31 66
4056.46 79
4056.60 87
4056.75 90
4056.89 87
4057.04 80
4057.19 70
4057.33 60
4057.48 51
4057.62 43
4057.77 36
4057.92 31
4058.06 27
4058.21 25
4058.35 25
4058.50 25
4058.65 25
4058.79 27
4058.94 30
4059.08 33
4059.23 36
4059.38 40
4059.52 45
4059.67 50
4059.81 56
4059.96 61
4060.11 66
4060.25 73
4060.40 80
4060.55 89
4060.69 99
4060.84 109
4060.98 119
4061.13 126
4061.28 131
4061.42 133
4061.57 133
4061.71 131
4061.86 127
4062.01 121
4062.15 113
4062.30 104
4062.44 94
4062.59 82
4062.74 71
4062.88 60
4063.03 50
4063.17 41
4063.32 34
4063.47 27
4063.61 20
4063.76 14
4063.91 8
4064.05 4
4064.20 1
4064.34 1
4064.49 3
4064.64 8
4064.78 13
4064.93 19
4065.07 24
4065.22 29
4065.37 33
4065.51 37
4065.66 42
4065.80 49
4065.95 57
4066.10 65
4066.24 73
4066.39 79
4066.54 81
4066.68 78
4066.83 71
4066.97 60
4067.12 47
4067.27 35
4067.41 26
4067.56 22
4067.71 23
4067.85 28
4068.00 35
4068.14 44
4068.29 51
4068.44 56
4068.58 58
4068.73 58
4068.87 58
4069.02 58
4069.17 60
4069.31 64
4069.46 70
4069.61 80
4069.75 91
4069.90 104
4070.04 116
4070.19 128
4070.34 137
4070.48 142
4070.63 143
4070.78 141
4070.92 136
4071.07 128
4071.21 120
4071.36 112
4071.51 104
4071.65 96
4071.80 89
4071.95 83
4072.09 79
4072.24 78
4072.38 81
4072.53 87
4072.68 97
4072.82 109
4072.97 122
4073.12 132
4073.26 139
4073.41 143
4073.55 142
4073.70 139
4073.85 133
4073.99 124
4074.14 115
4074.29 104
4074.43 93
4074.58 82
4074.73 73
4074.87 67
4075.02 65
4075.16 67
4075.31 74
4075.46 84
4075.60 97
4075.75 110
4075.90 121
4076.04 129
4076.19 132
4076.33 132
4076.48 128
4076.63 120
4076.77 112
4076.92 102
4077.07 94
4077.21 86
4077.36 79
4077.51 73
4077.65 68
4077.80 64
4077.94 61
4078.09 58
4078.24 57
4078.38 57
4078.53 57
4078.68 56
4078.82 56
4078.97 56
4079.12 55
4079.26 55
4079.41 53
4079.56 51
4079.70 48
4079.85 44
4079.99 38
4080.14 32
4080.29 27
4080.43 22
4080.58 19
4080.73 17
4080.87 16
4081.02 16
4081.17 14
4081.31 12
4081.46 9
4081.60 6
4081.75 4
4081.90 3
4082.04 5
4082.19 9
4082.34 15
4082.48 23
4082.63 31
4082.78 38
4082.92 43
4083.07 47
4083.22 49
4083.36 50
4083.51 51
4083.66 54
4083.80 62
4083.95 73
4084.09 87
4084.24 104
4084.39 120
4084.53 133
4084.68 142
4084.83 146
4084.97 146
4085.12 143
4085.27 139
4085.41 135
4085.56 133
4085.71 133
4085.85 135
4086.00 137
4086.15 139
4086.29 140
4086.44 140
4086.59 139
4086.73 138
4086.88 135
4087.02 133
4087.17 132
4087.32 132
4087.46 133
4087.61 135
4087.76 140
4087.90 145
4088.05 149
4088.20 154
4088.34 157
4088.49 159
4088.64 160
4088.78 161
4088.93 161
4089.08 161
4089.22 159
4089.37 154
4089.52 146
4089.66 133
4089.81 116
4089.96 97
4090.10 76
4090.25 56
4090.40 39
4090.54 25
4090.69 17
4090.84 13
4090.98 14
4091.13 19
4091.28 26
4091.42 36
4091.57 47
4091.72 58
4091.86 69
4092.01 79
4092.16 86
4092.30 91
4092.45 91
4092.60 88
4092.74 81
4092.89 71
4093.04 58
4093.18 44
4093.33 29
4093.48 16
4093.62 6
4093.77 0
4093.92 0
4094.06 0
4094.21 1
4094.36 4
4094.50 6
4094.65 7
4094.80 6
4094.94 5
4095.09 2
4095.24 0
4095.38 0
4095.53 0
4095.68 0
4095.82 0
4095.97 0
4096.12 0
4096.26 0
4096.41 1
4096.56 9
4096.70 21
4096.85 36
4097.00 51
4097.14 67
4097.29 80
4097.44 90
4097.58 97
4097.73 99
4097.88 99
4098.02 97
4098.17 95
4098.32 94
4098.46 95
4098.61 99
4098.76 105
4098.90 111
4099.05 117
4099.20 123
4099.34 127
4099.49 131
4099.64 136
4099.78 143
4099.93 153
4100.08 166
4100.22 183
4100.37 202
4100.52 223
4100.66 245
4100.81 266
4100.96 285
4101.10 301
4101.25 313
4101.40 321
4101.54 325
4101.69 326
4101.84 325
4101.99 322
4102.13 320
4102.28 319
4102.43 321
4102.57 326
4102.72 332
4102.87 341
4103.01 351
4103.16 361
4103.31 371
4103.45 379
4103.60 384
4103.75 386
4103.89 385
4104.04 379
4104.19 371
4104.33 361
4104.48 350
4104.63 340
4104.78 332
4104.92 326
4105.07 321
4105.22 318
4105.36 315
4105.51 312
4105.66 310
4105.80 308
4105.95 308
4106.10 311
4106.24 316
4106.39 324
4106.54 332
4106.68 341
4106.83 348
4106.98 351
4107.13 349
4107.27 342
4107.42 330
4107.57 314
4107.71 296
4107.86 276
4108.01 257
4108.15 239
4108.30 223
4108.45 210
4108.59 199
4108.74 191
4108.89 184
4109.03 179
4109.18 173
4109.33 166
4109.48 156
4109.62 144
4109.77 130
4109.92 114
4110.06 98
4110.21 84
4110.36 74
4110.50 68
4110.65 65
4110.80 65
4110.95 66
4111.09 67
4111.24 66
4111.39 64
4111.53 60
4111.68 57
4111.83 56
4111.97 58
4112.12 63
4112.27 72
4112.42 82
4112.56 93
4112.71 101
4112.86 108
4113.00 111
4113.15 111
4113.30 110
4113.44 109
4113.59 107
4113.74 106
4113.89 105
4114.03 103
4114.18 101
4114.33 97
4114.47 93
4114.62 88
4114.77 84
4114.91 81
4115.06 80
4115.21 82
4115.36 87
4115.50 96
4115.65 109
4115.80 125
4115.94 143
4116.09 162
4116.24 180
4116.38 195
4116.53 204
4116.68 207
4116.83 203
4116.97 195
4117.12 184
4117.27 171
4117.41 159
4117.56 149
4117.71 141
4117.86 136
4118.00 134
4118.15 134
4118.30 136
4118.44 140
4118.59 146
4118.74 154
4118.89 163
4119.03 172
4119.18 179
4119.33 184
4119.47 185
4119.62 183
4119.77 180
4119.91 178
4120.06 180
4120.21 188
4120.36 201
4120.50 221
4120.65 244
4120.80 268
4120.94 291
4121.09 309
4121.24 322
4121.39 331
4121.53 335
4121.68 336
4121.83 333
4121.98 327
4122.12 317
4122.27 303
4122.42 286
4122.56 267
4122.71 248
4122.86 231
4123.01 218
4123.15 211
4123.30 208
4123.45 211
4123.59 219
4123.74 229
4123.89 242
4124.04 257
4124.18 274
4124.33 292
4124.48 310
4124.62 328
4124.77 344
4124.92 357
4125.07 366
4125.21 370
4125.36 370
4125.51 365
4125.65 357
4125.80 345
4125.95 331
4126.10 316
4126.24 301
4126.39 287
4126.54 273
4126.69 259
4126.83 247
4126.98 237
4127.13 230
4127.27 226
4127.42 226
4127.57 229
4127.72 234
4127.86 239
4128.01 244
4128.16 245
4128.31 244
4128.45 240
4128.60 234
4128.75 227
4128.89 220
4129.04 214
4129.19 208
4129.34 202
4129.48 196
4129.63 190
4129.78 184
4129.93 177
4130.07 170
4130.22 161
4130.37 151
4130.51 140
4130.66 128
4130.81 115
4130.96 105
4131.10 98
4131.25 95
4131.40 98
4131.55 105
4131.69 115
4131.84 127
4131.99 139
4132.14 149
4132.28 156
4132.43 162
4132.58 165
4132.72 167
4132.87 168
4133.02 168
4133.17 168
4133.31 168
4133.46 169
4133.61 171
4133.76 175
4133.90 182
4134.05 193
4134.20 206
4134.35 220
4134.49 231
4134.64 240
4134.79 243
4134.94 241
4135.08 235
4135.23 227
4135.38 217
4135.53 208
4135.67 199
4135.82 191
4135.97 182
4136.11 173
4136.26 162
4136.41 151
4136.56 138
4136.70 126
4136.85 114
4137.00 104
4137.15 96
4137.29 90
4137.44 87
4137.59 87
4137.74 90
4137.88 94
4138.03 100
4138.18 106
4138.33 112
4138.47 118
4138.62 123
4138.77 127
4138.92 129
4139.06 129
4139.21 128
4139.36 125
4139.51 121
4139.65 116
4139.80 110
4139.95 104
4140.10 99
4140.24 94
4140.39 90
4140.54 86
4140.69 82
4140.83 79
4140.98 76
4141.13 74
4141.28 75
4141.42 78
4141.57 83
4141.72 90
4141.87 97
4142.01 104
4142.16 110
4142.31 114
4142.46 116
4142.60 116
4142.75 115
4142.90 113
4143.05 112
4143.19 111
4143.34 109
4143.49 107
4143.64 105
4143.78 103
4143.93 100
4144.08 96
4144.23 93
4144.37 90
4144.52 87
4144.67 85
4144.82 82
4144.96 79
4145.11 75
4145.26 70
4145.41 64
4145.55 58
4145.70 52
4145.85 46
4146.00 40
4146.14 37
4146.29 34
4146.44 32
4146.59 30
4146.74 27
4146.88 24
4147.03 18
4147.18 11
4147.33 3
4147.47 0
4147.62 0
4147.77 0
4147.92 0
4148.06 0
4148.21 0
4148.36 0
4148.51 0
4148.65 2
4148.80 8
4148.95 16
4149.10 24
4149.25 32
4149.39 38
4149.54 43
4149.69 45
4149.84 46
4149.98 45
4150.13 44
4150.28 43
4150.43 41
4150.57 38
4150.72 35
4150.87 31
4151.02 26
4151.16 21
4151.31 16
4151.46 13
4151.61 10
4151.76 10
4151.90 11
4152.05 14
4152.20 18
4152.35 24
4152.49 31
4152.64 37
4152.79 41
4152.94 43
4153.08 43
4153.23 42
4153.38 39
4153.53 35
4153.68 32
4153.82 29
4153.97 27
4154.12 25
4154.27 23
4154.41 22
4154.56 20
4154.71 19
4154.86 18
4155.01 18
4155.15 19
4155.30 20
4155.45 21
4155.60 20
4155.74 19
4155.89 17
4156.04 13
4156.19 10
4156.34 8
4156.48 8
4156.63 13
4156.78 23
4156.93 35
4157.07 49
4157.22 62
4157.37 73
4157.52 80
4157.67 82
4157.81 81
4157.96 78
4158.11 73
4158.26 69
4158.40 65
4158.55 62
4158.70 59
4158.85 58
4159.00 58
4159.14 58
4159.29 59
4159.44 61
4159.59 63
4159.73 65
4159.88 68
4160.03 71
4160.18 74
4160.33 75
4160.47 76
4160.62 74
4160.77 69
4160.92 61
4161.07 51
4161.21 39
4161.36 26
4161.51 16
4161.66 8
4161.80 5
4161.95 6
4162.10 11
4162.25 18
4162.40 27
4162.54 36
4162.69 44
4162.84 50
4162.99 55
4163.14 57
4163.28 56
4163.43 51
4163.58 43
4163.73 30
4163.88 15
4164.02 0
4164.17 0
4164.32 0
4164.47 0
4164.61 0
4164.76 0
4164.91 0
4165.06 0
4165.21 6
4165.35 22
4165.50 37
4165.65 51
4165.80 64
4165.95 76
4166.09 87
4166.24 96
4166.39 102
4166.54 104
4166.69 102
4166.83 95
4166.98 84
4167.13 73
4167.28 62
4167.43 55
4167.57 52
4167.72 54
4167.87 60
4168.02 69
4168.17 79
4168.31 88
4168.46 94
4168.61 96
4168.76 95
4168.91 90
4169.05 83
4169.20 75
4169.35 68
4169.50 63
4169.65 59
4169.79 58
4169.94 60
4170.09 65
4170.24 73
4170.39 84
4170.53 98
4170.68 115
4170.83 134
4170.98 153
4171.13 172
4171.27 190
4171.42 206
4171.57 219
4171.72 230
4171.87 240
4172.01 247
4172.16 253
4172.31 255
4172.46 255
4172.61 251
4172.75 244
4172.90 236
4173.05 228
4173.20 222
4173.35 219
4173.49 219
4173.64 222
4173.79 226
4173.94 230
4174.09 233
4174.24 235
4174.38 236
4174.53 238
4174.68 242
4174.83 248
4174.98 257
4175.12 269
4175.27 281
4175.42 292
4175.57 302
4175.72 308
4175.86 311
4176.01 312
4176.16 310
4176.31 306
4176.46 300
4176.61 294
4176.75 286
4176.90 279
4177.05 273
4177.20 266
4177.35 261
4177.49 257
4177.64 255
4177.79 254
4177.94 254
4178.09 253
4178.23 253
4178.38 254
4178.53 254
4178.68 255
4178.83 258
4178.98 261
4179.12 267
4179.27 275
4179.42 284
4179.57 293
4179.72 303
4179.86 311
4180.01 318
4180.16 323
4180.31 325
4180.46 325
4180.61 324
4180.75 322
4180.90 318
4181.05 314
4181.20 311
4181.35 308
4181.50 308
4181.64 309
4181.79 312
4181.94 317
4182.09 324
4182.24 331
4182.38 339
4182.53 345
4182.68 350
4182.83 353
4182.98 354
4183.13 354
4183.27 354
4183.42 356
4183.57 361
4183.72 369
4183.87 381
4184.02 395
4184.16 409
4184.31 424
4184.46 436
4184.61 446
4184.76 454
4184.90 461
4185.05 468
4185.20 476
4185.35 484
4185.50 493
4185.65 502
4185.79 511
4185.94 520
4186.09 527
4186.24 534
4186.39 541
4186.54 548
4186.68 557
4186.83 568
4186.98 580
4187.13 593
4187.28 607
4187.43 621
4187.57 634
4187.72 645
4187.87 653
4188.02 659
4188.17 662
4188.32 661
4188.46 656
4188.61 647
4188.76 635
4188.91 622
4189.06 609
4189.21 599
4189.35 592
4189.50 589
4189.65 592
4189.80 599
4189.95 609
4190.10 623
4190.24 638
4190.39 655
4190.54 673
4190.69 692
4190.84 712
4190.99 732
4191.14 752
4191.28 772
4191.43 794
4191.58 817
4191.73 843
4191.88 872
4192.03 906
4192.17 945
4192.32 989
4192.47 1041
4192.62 1100
4192.77 1166
4192.92 1236
4193.06 1307
4193.21 1376
4193.36 1440
4193.51 1496
4193.66 1544
4193.81 1586
4193.96 1625
4194.10 1663
4194.25 1703
4194.40 1746
4194.55 1791
4194.70 1835
4194.85 1875
4194.99 1907
4195.14 1931
4195.29 1945
4195.44 1953
4195.59 1956
4195.74 1956
4195.89 1956
4196.03 1957
4196.18 1957
4196.33 1955
4196.48 1948
4196.63 1936
4196.78 1915
4196.92 1887
4197.07 1852
4197.22 1812
4197.37 1771
4197.52 1730
4197.67 1691
4197.82 1654
4197.96 1621
4198.11 1590
4198.26 1558
4198.41 1526
4198.56 1491
4198.71 1454
4198.86 1413
4199.00 1371
4199.15 1329
4199.30 1288
4199.45 1249
4199.60 1212
4199.75 1177
4199.89 1145
4200.04 1113
4200.19 1082
4200.34 1051
4200.49 1020
4200.64 990
4200.79 961
4200.93 935
4201.08 911
4201.23 890
4201.38 873
4201.53 858
4201.68 846
4201.83 836
4201.97 827
4202.12 819
4202.27 812
4202.42 807
4202.57 802
4202.72 798
4202.87 793
4203.02 787
4203.16 779
4203.31 769
4203.46 757
4203.61 745
4203.76 733
4203.91 724
4204.06 717
4204.20 713
4204.35 712
4204.50 713
4204.65 715
4204.80 717
4204.95 717
4205.10 714
4205.24 707
4205.39 697
4205.54 684
4205.69 669
4205.84 654
4205.99 640
4206.14 628
4206.28 615
4206.43 604
4206.58 591
4206.73 577
4206.88 563
4207.03 549
4207.18 535
4207.33 523
4207.47 514
4207.62 508
4207.77 506
4207.92 508
4208.07 512
4208.22 519
4208.37 526
4208.52 533
4208.66 538
4208.81 540
4208.96 539
4209.11 536
4209.26 533
4209.41 530
4209.56 531
4209.70 534
4209.85 539
4210.00 545
4210.15 548
4210.30 547
4210.45 542
4210.60 532
4210.75 520
4210.89 508
4211.04 497
4211.19 488
4211.34 479
4211.49 469
4211.64 459
4211.79 446
4211.94 433
4212.08 421
4212.23 410
4212.38 404
4212.53 402
4212.68 403
4212.83 405
4212.98 407
4213.13 407
4213.27 404
4213.42 398
4213.57 390
4213.72 382
4213.87 377
4214.02 374
4214.17 372
4214.32 372
4214.47 372
4214.61 370
4214.76 366
4214.91 359
4215.06 349
4215.21 339
4215.36 327
4215.51 316
4215.66 308
4215.80 302
4215.95 301
4216.10 303
4216.25 310
4216.40 319
4216.55 329
4216.70 338
4216.85 344
4217.00 348
4217.14 351
4217.29 354
4217.44 359
4217.59 366
4217.74 377
4217.89 389
4218.04 401
4218.19 410
4218.34 417
4218.48 419
4218.63 417
4218.78 410
4218.93 400
4219.08 387
4219.23 373
4219.38 358
4219.53 343
4219.68 329
4219.82 317
4219.97 307
4220.12 298
4220.27 291
4220.42 285
4220.57 280
4220.72 277
4220.87 275
4221.02 274
4221.16 274
4221.31 275
4221.46 276
4221.61 276
4221.76 276
4221.91 275
4222.06 273
4222.21 270
4222.36 267
4222.50 265
4222.65 264
4222.80 265
4222.95 267
4223.10 269
4223.25 271
4223.40 271
4223.55 268
4223.70 265
4223.85 260
4223.99 255
4224.14 251
4224.29 245
4224.44 238
4224.59 227
4224.74 213
4224.89 196
4225.04 177
4225.19 160
4225.34 147
4225.48 140
4225.63 137
4225.78 138
4225.93 140
4226.08 140
4226.23 138
4226.38 132
4226.53 123
4226.68 113
4226.83 103
4226.97 95
4227.12 89
4227.27 87
4227.42 87
4227.57 90
4227.72 95
4227.87 101
4228.02 108
4228.17 114
4228.32 120
4228.46 123
4228.61 125
4228.76 125
4228.91 123
4229.06 122
4229.21 120
4229.36 120
4229.51 120
4229.66 122
4229.81 124
4229.96 129
4230.10 133
4230.25 138
4230.40 142
4230.55 145
4230.70 146
4230.85 145
4231.00 143
4231.15 140
4231.30 137
4231.45 135
4231.60 134
4231.74 135
4231.89 136
4232.04 138
4232.19 140
4232.34 142
4232.49 144
4232.64 148
4232.79 153
4232.94 161
4233.09 171
4233.24 182
4233.39 193
4233.53 202
4233.68 211
4233.83 219
4233.98 226
4234.13 233
4234.28 242
4234.43 250
4234.58 259
4234.73 266
4234.88 272
4235.03 277
4235.17 279
4235.32 280
4235.47 280
4235.62 279
4235.77 277
4235.92 273
4236.07 268
4236.22 260
4236.37 251
4236.52 239
4236.67 227
4236.82 214
4236.97 203
4237.11 195
4237.26 192
4237.41 194
4237.56 201
4237.71 213
4237.86 229
4238.01 244
4238.16 259
4238.31 270
4238.46 277
4238.61 280
4238.76 279
4238.91 275
4239.05 268
4239.20 259
4239.35 249
4239.50 238
4239.65 227
4239.80 216
4239.95 207
4240.10 199
4240.25 192
4240.40 186
4240.55 179
4240.70 171
4240.85 161
4240.99 148
4241.14 133
4241.29 118
4241.44 102
4241.59 89
4241.74 78
4241.89 73
4242.04 71
4242.19 75
4242.34 84
4242.49 97
4242.64 112
4242.79 128
4242.94 142
4243.08 153
4243.23 159
4243.38 161
4243.53 158
4243.68 151
4243.83 144
4243.98 138
4244.13 135
4244.28 136
4244.43 141
4244.58 150
4244.73 162
4244.88 176
4245.03 189
4245.18 201
4245.32 208
4245.47 211
4245.62 207
4245.77 198
4245.92 183
4246.07 164
4246.22 144
4246.37 124
4246.52 106
4246.67 92
4246.82 83
4246.97 79
4247.12 81
4247.27 86
4247.42 94
4247.57 102
4247.71 108
4247.86 112
4248.01 113
4248.16 111
4248.31 108
4248.46 104
4248.61 99
4248.76 94
4248.91 89
4249.06 83
4249.21 76
4249.36 69
4249.51 63
4249.66 59
4249.81 59
4249.96 61
4250.11 66
4250.25 74
4250.40 83
4250.55 92
4250.70 100
4250.85 107
4251.00 113
4251.15 116
4251.30 116
4251.45 113
4251.60 107
4251.75 100
4251.90 93
4252.05 87
4252.20 83
4252.35 83
4252.50 85
4252.65 91
4252.80 97
4252.95 103
4253.09 108
4253.24 111
4253.39 113
4253.54 113
4253.69 112
4253.84 110
4253.99 107
4254.14 104
4254.29 100
4254.44 96
4254.59 92
4254.74 90
4254.89 89
4255.04 91
4255.19 95
4255.34 99
4255.49 102
4255.64 101
4255.79 98
4255.94 91
4256.08 82
4256.23 71
4256.38 59
4256.53 47
4256.68 35
4256.83 22
4256.98 10
4257.13 0
4257.28 0
4257.43 0
4257.58 0
4257.73 0
4257.88 0
4258.03 0
4258.18 0
4258.33 0
4258.48 0
4258.63 3
4258.78 8
4258.93 15
4259.08 22
4259.23 30
4259.38 38
4259.53 43
4259.67 48
4259.82 51
4259.97 53
4260.12 54
4260.27 54
4260.42 53
4260.57 50
4260.72 45
4260.87 38
4261.02 31
4261.17 25
4261.32 20
4261.47 18
4261.62 19
4261.77 23
4261.92 29
4262.07 36
4262.22 43
4262.37 47
4262.52 47
4262.67 43
4262.82 36
4262.97 26
4263.12 16
4263.27 9
4263.42 4
4263.57 4
4263.71 7
4263.86 13
4264.01 19
4264.16 23
4264.31 25
4264.46 24
4264.61 21
4264.76 17
4264.91 13
4265.06 10
4265.21 9
4265.36 10
4265.51 13
4265.66 17
4265.81 23
4265.96 30
4266.11 37
4266.26 45
4266.41 53
4266.56 61
4266.71 70
4266.86 79
4267.01 89
4267.16 98
4267.31 105
4267.46 111
4267.61 113
4267.76 113
4267.91 110
4268.06 104
4268.21 97
4268.36 91
4268.51 87
4268.66 84
4268.81 82
4268.96 80
4269.11 78
4269.25 76
4269.40 73
4269.55 71
4269.70 71
4269.85 75
4270.00 84
4270.15 95
4270.30 108
4270.45 119
4270.60 127
4270.75 129
4270.90 124
4271.05 115
4271.20 103
4271.35 93
4271.50 86
4271.65 84
4271.80 87
4271.95 95
4272.10 105
4272.25 113
4272.40 119
4272.55 119
4272.70 114
4272.85 105
4273.00 94
4273.15 83
4273.30 72
4273.45 64
4273.60 59
4273.75 55
4273.90 52
4274.05 51
4274.20 50
4274.35 50
4274.50 52
4274.65 55
4274.80 60
4274.95 66
4275.10 74
4275.25 83
4275.40 92
4275.55 102
4275.70 113
4275.85 125
4276.00 137
4276.15 148
4276.30 158
4276.45 165
4276.60 169
4276.75 171
4276.90 171
4277.05 169
4277.20 168
4277.35 168
4277.50 171
4277.65 174
4277.80 179
4277.95 182
4278.10 184
4278.25 182
4278.40 177
4278.55 170
4278.70 161
4278.85 151
4279.00 141
4279.15 132
4279.30 123
4279.45 115
4279.60 109
4279.75 104
4279.90 101
4280.05 101
4280.20 103
4280.35 105
4280.50 107
4280.65 108
4280.80 107
4280.95 104
4281.10 101
4281.25 98
4281.40 97
4281.55 98
4281.69 101
4281.84 105
4281.99 111
4282.14 117
4282.29 123
4282.44 129
4282.59 134
4282.74 140
4282.90 144
4283.05 148
4283.20 152
4283.35 155
4283.50 158
4283.65 160
4283.80 162
4283.95 164
4284.10 166
4284.25 168
4284.40 172
4284.55 176
4284.70 179
4284.85 181
4285.00 181
4285.15 175
4285.30 165
4285.45 151
4285.60 134
4285.75 117
4285.90 102
4286.05 90
4286.20 82
4286.35 75
4286.50 68
4286.65 60
4286.80 49
4286.95 35
4287.10 18
4287.25 2
4287.40 0
4287.55 0
4287.70 0
4287.85 0
4288.00 0
4288.15 0
4288.30 0
4288.45 0
4288.60 12
4288.75 27
4288.90 40
4289.05 52
4289.20 61
4289.35 66
4289.50 68
4289.65 67
4289.80 64
4289.95 61
4290.10 57
4290.25 55
4290.40 53
4290.55 53
4290.70 54
4290.85 56
4291.00 58
4291.15 60
4291.30 62
4291.45 63
4291.60 65
4291.75 67
4291.90 69
4292.05 72
4292.20 75
4292.35 78
4292.50 81
4292.65 82
4292.80 82
4292.95 80
4293.10 78
4293.25 75
4293.40 74
4293.55 76
4293.70 80
4293.85 85
4294.00 91
4294.15 96
4294.30 99
4294.45 100
4294.60 99
4294.75 97
4294.90 94
4295.05 92
4295.20 90
4295.36 89
4295.51 88
4295.66 88
4295.81 89
4295.96 92
4296.11 96
4296.26 102
4296.41 108
4296.56 116
4296.71 126
4296.86 136
4297.01 147
4297.16 159
4297.31 171
4297.46 183
4297.61 194
4297.76 203
4297.91 211
4298.06 217
4298.21 220
4298.36 221
4298.51 220
4298.66 216
4298.81 210
4298.96 202
4299.11 194
4299.26 187
4299.41 181
4299.56 178
4299.71 178
4299.86 180
4300.01 184
4300.16 190
4300.31 196
4300.46 202
4300.61 207
4300.77 212
4300.92 215
4301.07 216
4301.22 214
4301.37 211
4301.52 206
4301.67 201
4301.82 195
4301.97 190
4302.12 186
4302.27 183
4302.42 181
4302.57 181
4302.72 182
4302.87 185
4303.02 188
4303.17 192
4303.32 196
4303.47 199
4303.62 202
4303.77 204
4303.92 206
4304.07 210
4304.22 216
4304.37 224
4304.52 233
4304.67 241
4304.82 248
4304.98 252
4305.13 251
4305.28 246
4305.43 238
4305.58 228
4305.73 219
4305.88 211
4306.03 207
4306.18 205
4306.33 205
4306.48 206
4306.63 207
4306.78 209
4306.93 211
4307.08 213
4307.23 218
4307.38 223
4307.53 230
4307.68 236
4307.83 240
4307.98 241
4308.13 239
4308.28 233
4308.44 224
4308.59 213
4308.74 200
4308.89 186
4309.04 173
4309.19 161
4309.34 151
4309.49 143
4309.64 138
4309.79 134
4309.94 133
4310.09 132
4310.24 132
4310.39 132
4310.54 133
4310.69 133
4310.84 134
4310.99 136
4311.14 138
4311.29 141
4311.44 143
4311.60 147
4311.75 152
4311.90 157
4312.05 163
4312.20 170
4312.35 175
4312.50 178
4312.65 177
4312.80 174
4312.95 167
4313.10 158
4313.25 149
4313.40 141
4313.55 135
4313.70 131
4313.85 130
4314.00 129
4314.15 129
4314.31 128
4314.46 126
4314.61 124
4314.76 122
4314.91 121
4315.06 121
4315.21 123
4315.36 127
4315.51 133
4315.66 138
4315.81 143
4315.96 145
4316.11 144
4316.26 138
4316.41 129
4316.56 118
4316.71 107
4316.87 96
4317.02 88
4317.17 82
4317.32 79
4317.47 78
4317.62 77
4317.77 76
4317.92 74
4318.07 69
4318.22 62
4318.37 53
4318.52 44
4318.67 34
4318.82 26
4318.97 20
4319.12 17
4319.28 18
4319.43 22
4319.58 28
4319.73 34
4319.88 40
4320.03 44
4320.18 46
4320.33 46
4320.48 44
4320.63 41
4320.78 38
4320.93 35
4321.08 33
4321.23 34
4321.38 36
4321.54 39
4321.69 43
4321.84 46
4321.99 47
4322.14 44
4322.29 37
4322.44 26
4322.59 13
4322.74 0
4322.89 0
4323.04 0
4323.19 0
4323.34 0
4323.49 0
4323.65 0
4323.80 0
4323.95 5
4324.10 14
4324.25 21
4324.40 26
4324.55 31
4324.70 35
4324.85 39
4325.00 43
4325.15 48
4325.30 52
4325.45 56
4325.60 58
4325.76 56
4325.91 52
4326.06 43
4326.21 32
4326.36 20
4326.51 9
4326.66 2
4326.81 1
4326.96 6
4327.11 17
4327.26 33
4327.41 51
4327.56 68
4327.72 83
4327.87 94
4328.02 100
4328.17 101
4328.32 98
4328.47 91
4328.62 82
4328.77 71
4328.92 61
4329.07 52
4329.22 45
4329.37 42
4329.53 42
4329.68 46
4329.83 52
4329.98 60
4330.13 69
4330.28 76
4330.43 82
4330.58 86
4330.73 89
4330.88 89
4331.03 89
4331.18 88
4331.34 88
4331.49 88
4331.64 87
4331.79 85
4331.94 81
4332.09 75
4332.24 69
4332.39 62
4332.54 56
4332.69 52
4332.84 52
4333.00 56
4333.15 63
4333.30 73
4333.45 83
4333.60 94
4333.75 104
4333.90 113
4334.05 121
4334.20 127
4334.35 132
4334.50 136
4334.66 138
4334.81 137
4334.96 135
4335.11 132
4335.26 129
4335.41 126
4335.56 124
4335.71 122
4335.86 122
4336.01 122
4336.16 123
4336.32 124
4336.47 125
4336.62 126
4336.77 126
4336.92 127
4337.07 127
4337.22 128
4337.37 129
4337.52 130
4337.67 132
4337.82 135
4337.98 140
4338.13 145
4338.28 153
4338.43 161
4338.58 171
4338.73 181
4338.88 191
4339.03 202
4339.18 211
4339.33 219
4339.49 224
4339.64 226
4339.79 226
4339.94 224
4340.09 221
4340.24 218
4340.39 219
4340.54 223
4340.69 232
4340.84 243
4341.00 256
4341.15 269
4341.30 279
4341.45 285
4341.60 286
4341.75 283
4341.90 278
4342.05 271
4342.20 266
4342.36 265
4342.51 267
4342.66 275
4342.81 287
4342.96 300
4343.11 313
4343.26 322
4343.41 326
4343.56 325
4343.71 320
4343.87 313
4344.02 306
4344.17 300
4344.32 296
4344.47 294
4344.62 291
4344.77 287
4344.92 281
4345.07 271
4345.23 260
4345.38 249
4345.53 241
4345.68 237
4345.83 238
4345.98 243
4346.13 250
4346.28 257
4346.43 261
4346.59 263
4346.74 261
4346.89 257
4347.04 251
4347.19 246
4347.34 241
4347.49 237
4347.64 233
4347.79 230
4347.95 225
4348.10 219
4348.25 211
4348.40 202
4348.55 194
4348.70 186
4348.85 182
4349.00 182
4349.16 186
4349.31 194
4349.46 204
4349.61 216
4349.76 228
4349.91 239
4350.06 249
4350.21 258
4350.36 266
4350.52 275
4350.67 285
4350.82 294
4350.97 302
4351.12 307
4351.27 307
4351.42 303
4351.57 295
4351.73 283
4351.88 269
4352.03 254
4352.18 240
4352.33 227
4352.48 215
4352.63 205
4352.78 195
4352.94 186
4353.09 178
4353.24 168
4353.39 158
4353.54 147
4353.69 136
4353.84 126
4353.99 117
4354.15 109
4354.30 103
4354.45 100
4354.60 98
4354.75 97
4354.90 97
4355.05 97
4355.20 97
4355.36 95
4355.51 93
4355.66 89
4355.81 86
4355.96 84
4356.11 82
4356.26 82
4356.41 81
4356.57 81
4356.72 81
4356.87 79
4357.02 76
4357.17 72
4357.32 68
4357.47 63
4357.62 59
4357.78 54
4357.93 47
4358.08 39
4358.23 29
4358.38 17
4358.53 5
4358.68 0
4358.84 0
4358.99 0
4359.14 0
4359.29 0
4359.44 0
4359.59 0
4359.74 0
4359.89 3
4360.05 8
4360.20 14
4360.35 21
4360.50 29
4360.65 38
4360.80 48
4360.95 58
4361.11 67
4361.26 75
4361.41 81
4361.56 84
4361.71 85
4361.86 85
4362.01 84
4362.17 82
4362.32 81
4362.47 82
4362.62 83
4362.77 87
4362.92 92
4363.07 98
4363.23 104
4363.38 111
4363.53 116
4363.68 118
4363.83 118
4363.98 116
4364.13 112
4364.29 108
4364.44 106
4364.59 106
4364.74 109
4364.89 115
4365.04 121
4365.19 125
4365.35 128
4365.50 128
4365.65 127
4365.80 125
4365.95 125
4366.10 126
4366.25 129
4366.41 133
4366.56 136
4366.71 138
4366.86 137
4367.01 134
4367.16 128
4367.31 122
4367.47 115
4367.62 110
4367.77 106
4367.92 103
4368.07 101
4368.22 100
4368.38 99
4368.53 96
4368.68 93
4368.83 89
4368.98 86
4369.13 85
4369.28 87
4369.44 94
4369.59 106
4369.74 120
4369.89 136
4370.04 151
4370.19 164
4370.34 172
4370.50 174
4370.65 172
4370.80 166
4370.95 156
4371.10 143
4371.25 128
4371.41 112
4371.56 95
4371.71 79
4371.86 67
4372.01 60
4372.16 60
4372.32 65
4372.47 76
4372.62 90
4372.77 105
4372.92 120
4373.07 133
4373.22 143
4373.38 151
4373.53 158
4373.68 165
4373.83 170
4373.98 173
4374.13 173
4374.29 170
4374.44 161
4374.59 150
4374.74 136
4374.89 121
4375.04 108
4375.20 98
4375.35 91
4375.50 87
4375.65 86
4375.80 86
4375.95 88
4376.11 89
4376.26 89
4376.41 90
4376.56 91
4376.71 92
4376.86 96
4377.02 100
4377.17 107
4377.32 114
4377.47 122
4377.62 131
4377.77 138
4377.93 144
4378.08 147
4378.23 146
4378.38 141
4378.53 133
4378.68 122
4378.84 108
4378.99 95
4379.14 83
4379.29 75
4379.44 71
4379.59 72
4379.75 78
4379.90 87
4380.05 98
4380.20 109
4380.35 118
4380.50 125
4380.66 128
4380.81 127
4380.96 123
4381.11 116
4381.26 108
4381.41 100
4381.57 93
4381.72 86
4381.87 78
4382.02 71
4382.17 63
4382.32 54
4382.48 44
4382.63 36
4382.78 30
4382.93 26
4383.08 26
4383.24 28
4383.39 30
4383.54 33
4383.69 34
4383.84 35
4383.99 34
4384.15 34
4384.30 35
4384.45 38
4384.60 42
4384.75 48
4384.90 55
4385.06 62
4385.21 70
4385.36 78
4385.51 86
4385.66 92
4385.82 96
4385.97 97
4386.12 95
4386.27 90
4386.42 83
4386.57 74
4386.73 65
4386.88 57
4387.03 50
4387.18 44
4387.33 39
4387.49 33
4387.64 28
4387.79 23
4387.94 18
4388.09 14
4388.24 11
4388.40 10
4388.55 9
4388.70 10
4388.85 12
4389.00 14
4389.16 17
4389.31 21
4389.46 26
4389.61 30
4389.76 35
4389.92 39
4390.07 42
4390.22 42
4390.37 41
4390.52 39
4390.67 37
4390.83 36
4390.98 36
4391.13 39
4391.28 44
4391.43 49
4391.59 55
4391.74 59
4391.89 61
4392.04 60
4392.19 57
4392.35 52
4392.50 45
4392.65 38
4392.80 31
4392.95 24
4393.11 18
4393.26 12
4393.41 7
4393.56 4
4393.71 2
4393.87 1
4394.02 0
4394.17 0
4394.32 0
4394.47 0
4394.62 0
4394.78 0
4394.93 0
4395.08 0
4395.23 0
4395.38 5
4395.54 12
4395.69 19
4395.84 26
4395.99 32
4396.14 37
4396.30 41
4396.45 47
4396.60 55
4396.75 64
4396.90 74
4397.06 84
4397.21 93
4397.36 101
4397.51 109
4397.66 115
4397.82 122
4397.97 129
4398.12 136
4398.27 142
4398.42 146
4398.58 148
4398.73 147
4398.88 143
4399.03 138
4399.18 132
4399.34 125
4399.49 118
4399.64 111
4399.79 104
4399.95 98
4400.10 91
4400.25 86
4400.40 80
4400.55 75
4400.71 71
4400.86 68
4401.01 67
4401.16 69
4401.31 74
4401.47 82
4401.62 93
4401.77 106
4401.92 120
4402.07 131
4402.23 139
4402.38 142
4402.53 140
4402.68 134
4402.83 126
4402.99 119
4403.14 114
4403.29 112
4403.44 113
4403.60 116
4403.75 119
4403.90 120
4404.05 117
4404.20 111
4404.36 102
4404.51 93
4404.66 84
4404.81 79
4404.96 77
4405.12 80
4405.27 85
4405.42 94
4405.57 102
4405.72 111
4405.88 119
4406.03 126
4406.18 132
4406.33 137
4406.49 141
4406.64 144
4406.79 144
4406.94 143
4407.09 139
4407.25 133
4407.40 126
4407.55 119
4407.70 112
4407.86 107
4408.01 104
4408.16 101
4408.31 97
4408.46 92
4408.62 85
4408.77 77
4408.92 67
4409.07 59
4409.23 53
4409.38 51
4409.53 54
4409.68 61
4409.83 71
4409.99 84
4410.14 97
4410.29 109
4410.44 119
4410.60 128
4410.75 134
4410.90 140
4411.05 144
4411.20 147
4411.36 149
4411.51 151
4411.66 153
4411.81 154
4411.97 155
4412.12 155
4412.27 156
4412.42 157
4412.57 159
4412.73 161
4412.88 165
4413.03 171
4413.18 179
4413.34 189
4413.49 203
4413.64 219
4413.79 239
4413.95 259
4414.10 281
4414.25 301
4414.40 320
4414.55 336
4414.71 350
4414.86 363
4415.01 378
4415.16 395
4415.32 417
4415.47 444
4415.62 476
4415.77 510
4415.93 544
4416.08 576
4416.23 602
4416.38 623
4416.53 639
4416.69 651
4416.84 659
4416.99 665
4417.14 668
4417.30 669
4417.45 667
4417.60 664
4417.75 659
4417.91 654
4418.06 649
4418.21 645
4418.36 642
4418.52 639
4418.67 636
4418.82 633
4418.97 630
4419.12 629
4419.28 631
4419.43 637
4419.58 646
4419.73 659
4419.89 672
4420.04 684
4420.19 693
4420.34 698
4420.50 698
4420.65 695
4420.80 689
4420.95 682
4421.11 673
4421.26 663
4421.41 650
4421.56 634
4421.72 615
4421.87 594
4422.02 571
4422.17 550
4422.33 531
4422.48 518
4422.63 510
4422.78 506
4422.93 504
4423.09 502
4423.24 496
4423.39 486
4423.54 470
4423.70 449
4423.85 425
4424.00 402
4424.15 381
4424.31 365
4424.46 354
4424.61 347
4424.76 342
4424.92 337
4425.07 329
4425.22 317
4425.37 301
4425.53 283
4425.68 264
4425.83 246
4425.98 231
4426.14 220
4426.29 213
4426.44 209
4426.59 208
4426.75 207
4426.90 206
4427.05 204
4427.20 202
4427.36 200
4427.51 198
4427.66 197
4427.81 197
4427.97 199
4428.12 201
4428.27 203
4428.42 204
4428.58 203
4428.73 200
4428.88 194
4429.04 187
4429.19 180
4429.34 172
4429.49 166
4429.65 160
4429.80 155
4429.95 151
4430.10 148
4430.26 147
4430.41 147
4430.56 149
4430.71 152
4430.87 157
4431.02 163
4431.17 168
4431.32 174
4431.48 179
4431.63 183
4431.78 187
4431.93 190
4432.09 191
4432.24 189
4432.39 183
4432.54 172
4432.70 158
4432.85 139
4433.00 119
4433.16 97
4433.31 78
4433.46 61
4433.61 47
4433.77 36
4433.92 29
4434.07 24
4434.22 20
4434.38 16
4434.53 11
4434.68 7
4434.83 3
4434.99 0
4435.14 0
4435.29 0
4435.44 0
4435.60 0
4435.75 0
4435.90 0
4436.06 0
4436.21 0
4436.36 0
4436.51 6
4436.67 16
4436.82 26
4436.97 36
4437.12 42
4437.28 43
4437.43 40
4437.58 32
4437.73 21
4437.89 11
4438.04 4
4438.19 1
4438.35 3
4438.50 10
4438.65 19
4438.80 30
4438.96 42
4439.11 52
4439.26 62
4439.41 73
4439.57 85
4439.72 98
4439.87 112
4440.03 126
4440.18 138
4440.33 147
4440.48 152
4440.64 150
4440.79 145
4440.94 137
4441.10 129
4441.25 124
4441.40 122
4441.55 126
4441.71 135
4441.86 147
4442.01 161
4442.16 176
4442.32 190
4442.47 202
4442.62 211
4442.78 216
4442.93 216
4443.08 210
4443.23 200
4443.39 187
4443.54 173
4443.69 161
4443.85 151
4444.00 145
4444.15 142
4444.30 143
4444.46 145
4444.61 146
4444.76 147
4444.92 145
4445.07 142
4445.22 138
4445.37 135
4445.53 132
4445.68 130
4445.83 130
4445.98 131
4446.14 132
4446.29 134
4446.44 135
4446.60 134
4446.75 134
4446.90 132
4447.05 128
4447.21 124
4447.36 119
4447.51 113
4447.67 109
4447.82 106
4447.97 107
4448.12 111
4448.28 118
4448.43 128
4448.58 137
4448.74 145
4448.89 149
4449.04 150
4449.20 148
4449.35 143
4449.50 137
4449.65 130
4449.81 124
4449.96 117
4450.11 111
4450.27 103
4450.42 96
4450.57 90
4450.72 85
4450.88 82
4451.03 80
4451.18 81
4451.34 82
4451.49 83
4451.64 82
4451.79 81
4451.95 80
4452.10 77
4452.25 74
4452.41 72
4452.56 68
4452.71 64
4452.87 60
4453.02 56
4453.17 52
4453.32 50
4453.48 49
4453.63 51
4453.78 57
4453.94 65
4454.09 75
4454.24 87
4454.40 98
4454.55 108
4454.70 115
4454.85 119
4455.01 120
4455.16 119
4455.31 118
4455.47 118
4455.62 119
4455.77 122
4455.93 127
4456.08 132
4456.23 135
4456.38 137
4456.54 136
4456.69 133
4456.84 129
4457.00 125
4457.15 122
4457.30 121
4457.46 123
4457.61 127
4457.76 132
4457.91 138
4458.07 143
4458.22 146
4458.37 147
4458.53 144
4458.68 140
4458.83 134
4458.99 128
4459.14 121
4459.29 116
4459.45 111
4459.60 106
4459.75 102
4459.90 98
4460.06 92
4460.21 87
4460.36 80
4460.52 73
4460.67 66
4460.82 60
4460.98 55
4461.13 52
4461.28 50
4461.44 51
4461.59 54
4461.74 58
4461.90 63
4462.05 70
4462.20 76
4462.35 81
4462.51 85
4462.66 87
4462.81 88
4462.97 87
4463.12 84
4463.27 80
4463.43 75
4463.58 68
4463.73 61
4463.89 52
4464.04 42
4464.19 33
4464.35 23
4464.50 14
4464.65 5
4464.80 0
4464.96 0
4465.11 0
4465.26 0
4465.42 0
4465.57 0
4465.72 0
4465.88 0
4466.03 8
4466.18 18
4466.34 23
4466.49 24
4466.64 21
4466.80 16
4466.95 11
4467.10 8
4467.26 9
4467.41 15
4467.56 24
4467.72 36
4467.87 47
4468.02 58
4468.18 67
4468.33 74
4468.48 80
4468.64 85
4468.79 90
4468.94 97
4469.09 105
4469.25 116
4469.40 128
4469.55 141
4469.71 154
4469.86 166
4470.01 176
4470.17 185
4470.32 193
4470.47 199
4470.63 203
4470.78 206
4470.93 208
4471.09 209
4471.24 209
4471.39 210
4471.55 213
4471.70 218
4471.85 225
4472.01 234
4472.16 244
4472.31 252
4472.47 258
4472.62 261
4472.77 262
4472.93 260
4473.08 255
4473.23 248
4473.39 239
4473.54 228
4473.69 214
4473.85 199
4474.00 185
4474.15 172
4474.31 162
4474.46 157
4474.61 156
4474.77 159
4474.92 165
4475.07 174
4475.23 184
4475.38 194
4475.53 203
4475.69 211
4475.84 217
4475.99 220
4476.15 220
4476.30 214
4476.45 203
4476.61 186
4476.76 165
4476.91 140
4477.07 115
4477.22 91
4477.37 71
4477.53 57
4477.68 50
4477.83 50
4477.99 54
4478.14 61
4478.29 68
4478.45 74
4478.60 77
4478.75 77
4478.91 76
4479.06 74
4479.21 73
4479.37 72
4479.52 72
4479.67 70
4479.83 67
4479.98 62
4480.14 54
4480.29 44
4480.44 34
4480.60 25
4480.75 18
4480.90 14
4481.06 13
4481.21 14
4481.36 17
4481.52 20
4481.67 23
4481.82 25
4481.98 25
4482.13 23
4482.28 20
4482.44 16
4482.59 12
4482.74 7
4482.90 3
4483.05 0
4483.20 0
4483.36 0
4483.51 0
4483.66 0
4483.82 0
4483.97 0
4484.13 0
4484.28 5
4484.43 17
4484.59 29
4484.74 38
4484.89 43
4485.05 45
4485.20 43
4485.35 40
4485.51 38
4485.66 37
4485.81 38
4485.97 41
4486.12 45
4486.27 49
4486.43 53
4486.58 54
4486.74 55
4486.89 54
4487.04 53
4487.20 52
4487.35 52
4487.50 52
4487.66 53
4487.81 55
4487.96 57
4488.12 58
4488.27 60
4488.42 62
4488.58 63
4488.73 65
4488.89 66
4489.04 68
4489.19 69
4489.35 70
4489.50 71
4489.65 72
4489.81 71
4489.96 70
4490.11 69
4490.27 66
4490.42 63
4490.57 60
4490.73 57
4490.88 54
4491.04 52
4491.19 50
4491.34 50
4491.50 50
4491.65 51
4491.80 53
4491.96 55
4492.11 57
4492.26 58
4492.42 58
4492.57 56
4492.73 54
4492.88 51
4493.03 49
4493.19 48
4493.34 50
4493.49 54
4493.65 59
4493.80 64
4493.95 66
4494.11 65
4494.26 60
4494.42 53
4494.57 45
4494.72 38
4494.88 34
4495.03 34
4495.18 38
4495.34 46
4495.49 55
4495.65 63
4495.80 69
4495.95 72
4496.11 74
4496.26 74
4496.41 74
4496.57 75
4496.72 78
4496.88 83
4497.03 89
4497.18 95
4497.34 100
4497.49 104
4497.64 107
4497.80 109
4497.95 110
4498.11 111
4498.26 113
4498.41 116
4498.57 118
4498.72 120
4498.87 121
4499.03 121
4499.18 122
4499.34 124
4499.49 126
4499.64 127
4499.80 129
4499.95 129
4500.10 127
4500.26 125
4500.41 124
4500.57 124
4500.72 127
4500.87 134
4501.03 144
4501.18 157
4501.33 171
4501.49 187
4501.64 203
4501.80 220
4501.95 239
4502.10 260
4502.26 281
4502.41 303
4502.56 324
4502.72 340
4502.87 351
4503.03 355
4503.18 352
4503.33 343
4503.49 331
4503.64 318
4503.80 308
4503.95 302
4504.10 302
4504.26 307
4504.41 316
4504.56 326
4504.72 335
4504.87 340
4505.03 339
4505.18 334
4505.33 323
4505.49 309
4505.64 292
4505.80 275
4505.95 259
4506.10 245
4506.26 233
4506.41 223
4506.56 213
4506.72 203
4506.87 191
4507.03 178
4507.18 164
4507.33 150
4507.49 137
4507.64 128
4507.80 121
4507.95 118
4508.10 118
4508.26 118
4508.41 119
4508.57 120
4508.72 120
4508.87 118
4509.03 115
4509.18 112
4509.34 111
4509.49 110
4509.64 112
4509.80 116
4509.95 121
4510.10 127
4510.26 132
4510.41 136
4510.57 138
4510.72 139
4510.87 138
4511.03 136
4511.18 133
4511.34 131
4511.49 129
4511.64 127
4511.80 126
4511.95 123
4512.11 121
4512.26 119
4512.41 118
4512.57 118
4512.72 121
4512.88 125
4513.03 132
4513.18 140
4513.34 147
4513.49 152
4513.65 155
4513.80 153
4513.95 148
4514.11 140
4514.26 130
4514.42 121
4514.57 111
4514.72 104
4514.88 97
4515.03 92
4515.19 86
4515.34 81
4515.49 73
4515.65 64
4515.80 53
4515.96 41
4516.11 29
4516.26 20
4516.42 13
4516.57 11
4516.73 13
4516.88 19
4517.04 26
4517.19 32
4517.34 36
4517.50 37
4517.65 35
4517.81 30
4517.96 22
4518.11 12
4518.27 3
4518.42 0
4518.58 0
4518.73 0
4518.88 0
4519.04 0
4519.19 0
4519.35 0
4519.50 0
4519.65 8
4519.81 17
4519.96 24
4520.12 31
4520.27 37
4520.43 44
4520.58 53
4520.73 62
4520.89 73
4521.04 83
4521.20 93
4521.35 101
4521.50 107
4521.66 111
4521.81 113
4521.97 114
4522.12 114
4522.28 115
4522.43 116
4522.58 118
4522.74 120
4522.89 121
4523.05 120
4523.20 118
4523.35 114
4523.51 110
4523.66 104
4523.82 100
4523.97 96
4524.13 94
4524.28 94
4524.43 94
4524.59 94
4524.74 94
4524.90 92
4525.05 90
4525.20 87
4525.36 84
4525.51 82
4525.67 81
4525.82 81
4525.98 81
4526.13 81
4526.28 79
4526.44 75
4526.59 70
4526.75 62
4526.90 51
4527.06 40
4527.21 28
4527.36 16
4527.52 6
4527.67 0
4527.83 0
4527.98 0
4528.13 0
4528.29 0
4528.44 0
4528.60 0
4528.75 3
4528.91 8
4529.06 12
4529.21 14
4529.37 13
4529.52 10
4529.68 6
4529.83 1
4529.99 0
4530.14 0
4530.29 0
4530.45 0
4530.60 0
4530.76 0
4530.91 0
4531.07 0
4531.22 0
4531.37 3
4531.53 9
4531.68 17
4531.84 25
4531.99 32
4532.15 38
4532.30 40
4532.46 39
4532.61 35
4532.76 30
4532.92 25
4533.07 22
4533.23 21
4533.38 24
4533.54 30
4533.69 40
4533.84 51
4534.00 62
4534.15 73
4534.31 80
4534.46 85
4534.62 84
4534.77 81
4534.92 74
4535.08 66
4535.23 58
4535.39 52
4535.54 49
4535.70 49
4535.85 52
4536.01 56
4536.16 59
4536.31 61
4536.47 59
4536.62 54
4536.78 45
4536.93 35
4537.09 24
4537.24 14
4537.39 8
4537.55 7
4537.70 9
4537.86 16
4538.01 24
4538.17 33
4538.32 41
4538.48 45
4538.63 47
4538.78 44
4538.94 38
4539.09 30
4539.25 20
4539.40 10
4539.56 0
4539.71 0
4539.87 0
4540.02 0
4540.17 0
4540.33 0
4540.48 0
4540.64 0
4540.79 2
4540.95 14
4541.10 23
4541.26 30
4541.41 33
4541.57 32
4541.72 28
4541.87 22
4542.03 16
4542.18 10
4542.34 4
4542.49 0
4542.65 0
4542.80 0
4542.96 0
4543.11 0
4543.26 2
4543.42 9
4543.57 19
4543.73 31
4543.88 43
4544.04 54
4544.19 65
4544.35 75
4544.50 85
4544.66 94
4544.81 103
4544.96 112
4545.12 120
4545.27 127
4545.43 134
4545.58 139
4545.74 143
4545.89 146
4546.05 148
4546.20 147
4546.36 145
4546.51 140
4546.66 133
4546.82 125
4546.97 118
4547.13 114
4547.28 113
4547.44 117
4547.59 126
4547.75 138
4547.90 151
4548.06 164
4548.21 175
4548.36 182
4548.52 185
4548.67 183
4548.83 178
4548.98 170
4549.14 160
4549.29 150
4549.45 139
4549.60 130
4549.76 122
4549.91 114
4550.07 107
4550.22 99
4550.37 90
4550.53 79
4550.68 67
4550.84 56
4550.99 45
4551.15 37
4551.30 31
4551.46 28
4551.61 27
4551.77 28
4551.92 31
4552.08 35
4552.23 40
4552.39 46
4552.54 53
4552.69 60
4552.85 68
4553.00 75
4553.16 81
4553.31 84
4553.47 85
4553.62 82
4553.78 76
4553.93 67
4554.09 55
4554.24 43
4554.40 30
4554.55 18
4554.71 9
4554.86 2
4555.02 0
4555.17 0
4555.32 0
4555.48 0
4555.63 0
4555.79 0
4555.94 0
4556.10 0
4556.25 0
4556.41 0
4556.56 4
4556.72 14
4556.87 23
4557.03 32
4557.18 38
4557.34 42
4557.49 43
4557.65 43
4557.80 42
4557.96 42
4558.11 44
4558.26 48
4558.42 52
4558.57 57
4558.73 61
4558.88 65
4559.04 67
4559.19 68
4559.35 67
4559.50 66
4559.66 64
4559.81 62
4559.97 60
4560.12 58
4560.28 57
4560.43 58
4560.59 62
4560.74 67
4560.90 74
4561.05 82
4561.21 90
4561.36 97
4561.52 102
4561.67 105
4561.83 107
4561.98 108
4562.13 109
4562.29 110
4562.44 112
4562.60 114
4562.75 114
4562.91 110
4563.06 104
4563.22 93
4563.37 81
4563.53 69
4563.68 58
4563.84 50
4563.99 45
4564.15 43
4564.30 43
4564.46 44
4564.61 46
4564.77 49
4564.92 52
4565.08 56
4565.23 60
4565.39 62
4565.54 63
4565.70 61
4565.85 57
4566.01 52
4566.16 47
4566.32 43
4566.47 41
4566.63 40
4566.78 41
4566.94 43
4567.09 44
4567.25 44
4567.40 42
4567.56 39
4567.71 35
4567.87 31
4568.02 29
4568.18 28
4568.33 30
4568.49 34
4568.64 39
4568.80 46
4568.95 53
4569.10 60
4569.26 65
4569.41 67
4569.57 68
4569.72 66
4569.88 63
4570.03 59
4570.19 55
4570.34 52
4570.50 49
4570.65 49
4570.81 50
4570.96 54
4571.12 60
4571.27 69
4571.43 79
4571.58 91
4571.74 102
4571.89 114
4572.05 127
4572.20 140
4572.36 153
4572.51 167
4572.67 179
4572.82 190
4572.98 199
4573.13 204
4573.29 205
4573.44 203
4573.60 198
4573.75 190
4573.91 182
4574.06 174
4574.22 166
4574.37 159
4574.53 154
4574.68 152
4574.84 152
4575.00 154
4575.15 158
4575.31 163
4575.46 167
4575.62 169
4575.77 167
4575.93 161
4576.08 152
4576.24 142
4576.39 132
4576.55 125
4576.70 121
4576.86 121
4577.01 123
4577.17 128
4577.32 132
4577.48 135
4577.63 135
4577.79 133
4577.94 129
4578.10 124
4578.25 118
4578.41 112
4578.56 106
4578.72 101
4578.87 97
4579.03 93
4579.18 89
4579.34 86
4579.49 84
4579.65 83
4579.80 83
4579.96 84
4580.11 87
4580.27 91
4580.42 97
4580.58 105
4580.73 114
4580.89 126
4581.04 139
4581.20 152
4581.35 164
4581.51 173
4581.66 177
4581.82 175
4581.98 167
4582.13 154
4582.29 138
4582.44 123
4582.60 109
4582.75 99
4582.91 93
4583.06 91
4583.22 92
4583.37 95
4583.53 98
4583.68 102
4583.84 106
4583.99 109
4584.15 112
4584.30 112
4584.46 109
4584.61 103
4584.77 92
4584.92 78
4585.08 60
4585.23 42
4585.39 26
4585.54 12
4585.70 2
4585.86 0
4586.01 0
4586.17 0
4586.32 5
4586.48 12
4586.63 18
4586.79 22
4586.94 24
4587.10 22
4587.25 18
4587.41 13
4587.56 7
4587.72 1
4587.87 0
4588.03 0
4588.18 0
4588.34 0
4588.49 0
4588.65 0
4588.81 0
4588.96 0
4589.12 2
4589.27 18
4589.43 37
4589.58 54
4589.74 68
4589.89 77
4590.05 79
4590.20 76
4590.36 72
4590.51 69
4590.67 69
4590.82 75
4590.98 84
4591.13 95
4591.29 104
4591.45 110
4591.60 110
4591.76 105
4591.91 97
4592.07 88
4592.22 79
4592.38 72
4592.53 68
4592.69 66
4592.84 65
4593.00 65
4593.15 66
4593.31 65
4593.47 64
4593.62 64
4593.78 64
4593.93 65
4594.09 66
4594.24 68
4594.40 69
4594.55 69
4594.71 67
4594.86 64
4595.02 61
4595.17 59
4595.33 58
4595.49 60
4595.64 62
4595.80 66
4595.95 70
4596.11 73
4596.26 74
4596.42 74
4596.57 73
4596.73 72
4596.88 71
4597.04 71
4597.19 71
4597.35 71
4597.51 72
4597.66 73
4597.82 75
4597.97 77
4598.13 79
4598.28 81
4598.44 83
4598.59 84
4598.75 83
4598.90 80
4599.06 76
4599.22 71
4599.37 68
4599.53 67
4599.68 68
4599.84 72
4599.99 77
4600.15 82
4600.30 85
4600.46 84
4600.61 81
4600.77 74
4600.93 64
4601.08 54
4601.24 44
4601.39 35
4601.55 29
4601.70 26
4601.86 26
4602.01 27
4602.17 30
4602.33 32
4602.48 33
4602.64 33
4602.79 33
4602.95 32
4603.10 31
4603.26 32
4603.41 34
4603.57 37
4603.72 42
4603.88 45
4604.04 48
4604.19 50
4604.35 51
4604.50 50
4604.66 48
4604.81 46
4604.97 43
4605.12 40
4605.28 37
4605.44 34
4605.59 31
4605.75 29
4605.90 27
4606.06 27
4606.21 26
4606.37 25
4606.53 24
4606.68 21
4606.84 17
4606.99 12
4607.15 7
4607.30 2
4607.46 0
4607.61 0
4607.77 0
4607.93 0
4608.08 1
4608.24 4
4608.39 6
4608.55 6
4608.70 4
4608.86 1
4609.01 0
4609.17 0
4609.33 0
4609.48 0
4609.64 2
4609.79 6
4609.95 9
4610.10 10
4610.26 9
4610.42 8
4610.57 7
4610.73 8
4610.88 11
4611.04 16
4611.19 24
4611.35 33
4611.51 43
4611.66 52
4611.82 62
4611.97 72
4612.13 82
4612.28 90
4612.44 95
4612.60 97
4612.75 95
4612.91 88
4613.06 79
4613.22 69
4613.37 61
4613.53 55
4613.68 54
4613.84 57
4614.00 62
4614.15 69
4614.31 76
4614.46 82
4614.62 85
4614.77 85
4614.93 84
4615.09 81
4615.24 78
4615.40 75
4615.55 74
4615.71 73
4615.87 74
4616.02 76
4616.18 77
4616.33 77
4616.49 75
4616.64 70
4616.80 64
4616.96 56
4617.11 47
4617.27 40
4617.42 34
4617.58 31
4617.73 30
4617.89 32
4618.05 34
4618.20 38
4618.36 41
4618.51 45
4618.67 48
4618.82 52
4618.98 57
4619.14 62
4619.29 68
4619.45 75
4619.60 82
4619.76 88
4619.92 94
4620.07 100
4620.23 103
4620.38 106
4620.54 107
4620.69 107
4620.85 106
4621.01 106
4621.16 105
4621.32 104
4621.47 102
4621.63 100
4621.79 97
4621.94 93
4622.10 89
4622.25 86
4622.41 85
4622.56 88
4622.72 93
4622.88 101
4623.03 110
4623.19 120
4623.34 127
4623.50 131
4623.66 130
4623.81 126
4623.97 119
4624.12 112
4624.28 105
4624.44 102
4624.59 102
4624.75 107
4624.90 114
4625.06 122
4625.21 131
4625.37 137
4625.53 141
4625.68 141
4625.84 137
4625.99 130
4626.15 121
4626.31 109
4626.46 96
4626.62 82
4626.77 68
4626.93 54
4627.09 43
4627.24 35
4627.40 31
4627.55 30
4627.71 33
4627.87 39
4628.02 48
4628.18 58
4628.33 70
4628.49 81
4628.65 93
4628.80 105
4628.96 115
4629.11 125
4629.27 134
4629.42 141
4629.58 147
4629.74 152
4629.89 156
4630.05 159
4630.20 162
4630.36 164
4630.52 166
4630.67 168
4630.83 171
4630.98 175
4631.14 180
4631.30 186
4631.45 193
4631.61 201
4631.76 208
4631.92 214
4632.08 218
4632.23 222
4632.39 223
4632.54 223
4632.70 222
4632.86 218
4633.01 214
4633.17 208
4633.33 201
4633.48 193
4633.64 185
4633.79 177
4633.95 169
4634.11 161
4634.26 154
4634.42 146
4634.57 137
4634.73 128
4634.89 118
4635.04 107
4635.20 96
4635.35 86
4635.51 78
4635.67 70
4635.82 62
4635.98 54
4636.13 47
4636.29 38
4636.45 30
4636.60 23
4636.76 18
4636.91 13
4637.07 11
4637.23 8
4637.38 5
4637.54 1
4637.70 0
4637.85 0
4638.01 0
4638.16 0
4638.32 0
4638.48 0
4638.63 0
4638.79 11
4638.94 25
4639.10 38
4639.26 48
4639.41 54
4639.57 56
4639.72 55
4639.88 52
4640.04 50
4640.19 48
4640.35 49
4640.51 54
4640.66 61
4640.82 71
4640.97 83
4641.13 95
4641.29 107
4641.44 115
4641.60 121
4641.76 123
4641.91 122
4642.07 117
4642.22 110
4642.38 103
4642.54 95
4642.69 88
4642.85 83
4643.00 78
4643.16 75
4643.32 72
4643.47 70
4643.63 69
4643.79 70
4643.94 72
4644.10 78
4644.25 85
4644.41 93
4644.57 101
4644.72 106
4644.88 106
4645.04 102
4645.19 95
4645.35 85
4645.50 77
4645.66 72
4645.82 73
4645.97 80
4646.13 91
4646.29 106
4646.44 121
4646.60 134
4646.75 144
4646.91 151
4647.07 154
4647.22 154
4647.38 151
4647.54 146
4647.69 140
4647.85 132
4648.00 124
4648.16 117
4648.32 112
4648.47 108
4648.63 107
4648.79 107
4648.94 108
4649.10 108
4649.25 106
4649.41 102
4649.57 97
4649.72 91
4649.88 85
4650.04 81
4650.19 78
4650.35 76
4650.51 76
4650.66 76
4650.82 77
4650.97 79
4651.13 81
4651.29 86
4651.44 92
4651.60 98
4651.76 105
4651.91 111
4652.07 115
4652.23 117
4652.38 118
4652.54 117
4652.69 116
4652.85 114
4653.01 112
4653.16 109
4653.32 106
4653.48 103
4653.63 99
4653.79 95
4653.95 92
4654.10 88
4654.26 86
4654.41 83
4654.57 80
4654.73 78
4654.88 75
4655.04 72
4655.20 70
4655.35 67
4655.51 63
4655.67 59
4655.82 54
4655.98 50
4656.14 48
4656.29 48
4656.45 51
4656.60 56
4656.76 65
4656.92 74
4657.07 83
4657.23 92
4657.39 99
4657.54 104
4657.70 109
4657.86 112
4658.01 113
4658.17 112
4658.33 109
4658.48 103
4658.64 96
4658.79 87
4658.95 80
4659.11 74
4659.26 70
4659.42 70
4659.58 73
4659.73 78
4659.89 84
4660.05 93
4660.20 102
4660.36 111
4660.52 120
4660.67 128
4660.83 133
4660.99 135
4661.14 133
4661.30 129
4661.45 122
4661.61 115
4661.77 109
4661.92 104
4662.08 103
4662.24 106
4662.39 111
4662.55 118
4662.71 126
4662.86 134
4663.02 138
4663.18 139
4663.33 135
4663.49 127
4663.65 115
4663.80 102
4663.96 87
4664.12 71
4664.27 55
4664.43 38
4664.59 20
4664.74 1
4664.90 0
4665.06 0
4665.21 0
4665.37 0
4665.53 0
4665.68 0
4665.84 0
4666.00 11
4666.15 25
4666.31 34
4666.46 37
4666.62 35
4666.78 30
4666.93 25
4667.09 22
4667.25 21
4667.40 22
4667.56 25
4667.72 27
4667.87 28
4668.03 26
4668.19 22
4668.34 17
4668.50 12
4668.66 9
4668.81 7
4668.97 7
4669.13 9
4669.28 12
4669.44 15
4669.60 17
4669.75 17
4669.91 16
4670.07 13
4670.22 9
4670.38 6
4670.54 3
4670.69 1
4670.85 0
4671.01 0
4671.16 1
4671.32 3
4671.48 7
4671.63 12
4671.79 19
4671.95 28
4672.10 38
4672.26 49
4672.42 59
4672.57 67
4672.73 73
4672.89 77
4673.04 80
4673.20 81
4673.36 82
4673.51 84
4673.67 85
4673.83 86
4673.98 86
4674.14 86
4674.30 84
4674.45 81
4674.61 77
4674.77 72
4674.92 65
4675.08 57
4675.24 48
4675.40 37
4675.55 27
4675.71 17
4675.87 8
4676.02 1
4676.18 0
4676.34 0
4676.49 0
4676.65 0
4676.81 0
4676.96 0
4677.12 0
4677.28 0
4677.43 4
4677.59 12
4677.75 20
4677.90 27
4678.06 32
4678.22 36
4678.37 38
4678.53 41
4678.69 44
4678.84 46
4679.00 48
4679.16 50
4679.31 50
4679.47 51
4679.63 51
4679.79 52
4679.94 54
4680.10 57
4680.26 60
4680.41 61
4680.57 60
4680.73 55
4680.88 48
4681.04 39
4681.20 29
4681.35 20
4681.51 13
4681.67 9
4681.82 8
4681.98 9
4682.14 11
4682.29 14
4682.45 17
4682.61 21
4682.77 26
4682.92 33
4683.08 43
4683.24 54
4683.39 66
4683.55 77
4683.71 85
4683.86 90
4684.02 91
4684.18 89
4684.33 86
4684.49 83
4684.65 80
4684.80 79
4684.96 79
4685.12 80
4685.28 80
4685.43 80
4685.59 78
4685.75 76
4685.90 73
4686.06 71
4686.22 69
4686.37 69
4686.53 69
4686.69 71
4686.84 74
4687.00 76
4687.16 78
4687.32 80
4687.47 80
4687.63 79
4687.79 77
4687.94 76
4688.10 77
4688.26 80
4688.41 84
4688.57 90
4688.73 95
4688.89 99
4689.04 100
4689.20 98
4689.36 94
4689.51 88
4689.67 81
4689.83 75
4689.98 71
4690.14 68
4690.30 66
4690.46 65
4690.61 65
4690.77 65
4690.93 67
4691.08 71
4691.24 77
4691.40 87
4691.55 98
4691.71 110
4691.87 120
4692.03 127
4692.18 130
4692.34 130
4692.50 128
4692.65 125
4692.81 125
4692.97 126
4693.12 131
4693.28 137
4693.44 143
4693.60 148
4693.75 148
4693.91 145
4694.07 138
4694.22 128
4694.38 116
4694.54 104
4694.70 93
4694.85 84
4695.01 78
4695.17 73
4695.32 70
4695.48 68
4695.64 67
4695.79 64
4695.95 60
4696.11 54
4696.27 46
4696.42 38
4696.58 29
4696.74 22
4696.89 18
4697.05 18
4697.21 23
4697.37 32
4697.52 44
4697.68 58
4697.84 74
4697.99 88
4698.15 100
4698.31 110
4698.47 118
4698.62 124
4698.78 129
4698.94 133
4699.09 137
4699.25 140
4699.41 143
4699.57 145
4699.72 147
4699.88 148
4700.04 149
4700.19 151
4700.35 152
4700.51 152
4700.67 152
4700.82 152
4700.98 152
4701.14 153
4701.29 154
4701.45 157
4701.61 160
4701.77 165
4701.92 169
4702.08 172
4702.24 175
4702.39 176
4702.55 176
4702.71 176
4702.87 174
4703.02 170
4703.18 166
4703.34 160
4703.50 154
4703.65 147
4703.81 140
4703.97 132
4704.12 126
4704.28 119
4704.44 114
4704.60 108
4704.75 103
4704.91 98
4705.07 94
4705.22 91
4705.38 88
4705.54 88
4705.70 89
4705.85 91
4706.01 93
4706.17 95
4706.33 95
4706.48 92
4706.64 89
4706.80 84
4706.95 82
4707.11 81
4707.27 85
4707.43 93
4707.58 103
4707.74 115
4707.90 126
4708.06 136
4708.21 143
4708.37 146
4708.53 148
4708.69 147
4708.84 146
4709.00 145
4709.16 145
4709.31 146
4709.47 149
4709.63 151
4709.79 153
4709.94 153
4710.10 152
4710.26 147
4710.42 140
4710.57 130
4710.73 119
4710.89 108
4711.04 98
4711.20 91
4711.36 86
4711.52 83
4711.67 83
4711.83 85
4711.99 87
4712.15 90
4712.30 96
4712.46 104
4712.62 115
4712.78 129
4712.93 145
4713.09 162
4713.25 177
4713.41 188
4713.56 195
4713.72 196
4713.88 192
4714.03 183
4714.19 171
4714.35 155
4714.51 136
4714.66 116
4714.82 96
4714.98 77
4715.14 61
4715.29 50
4715.45 43
4715.61 40
4715.77 40
4715.92 41
4716.08 43
4716.24 44
4716.40 44
4716.55 44
4716.71 43
4716.87 42
4717.03 42
4717.18 44
4717.34 46
4717.50 49
4717.66 53
4717.81 57
4717.97 61
4718.13 64
4718.29 65
4718.44 64
4718.60 62
4718.76 58
4718.92 54
4719.07 49
4719.23 43
4719.39 37
4719.55 31
4719.70 24
4719.86 17
4720.02 8
4720.18 0
4720.33 0
4720.49 0
4720.65 0
4720.81 0
4720.96 0
4721.12 0
4721.28 0
4721.44 3
4721.59 12
4721.75 20
4721.91 26
4722.07 30
4722.22 32
4722.38 33
4722.54 34
4722.70 36
4722.85 39
4723.01 43
4723.17 47
4723.33 51
4723.48 55
4723.64 59
4723.80 62
4723.96 66
4724.11 70
4724.27 74
4724.43 78
4724.59 80
4724.74 80
4724.90 76
4725.06 70
4725.22 61
4725.37 52
4725.53 42
4725.69 34
4725.85 29
4726.00 26
4726.16 26
4726.32 30
4726.48 37
4726.64 47
4726.79 59
4726.95 73
4727.11 87
4727.27 101
4727.42 114
4727.58 125
4727.74 134
4727.90 142
4728.05 147
4728.21 152
4728.37 156
4728.53 158
4728.68 157
4728.84 154
4729.00 148
4729.16 139
4729.31 129
4729.47 118
4729.63 107
4729.79 96
4729.95 86
4730.10 77
4730.26 66
4730.42 54
4730.58 41
4730.73 28
4730.89 15
4731.05 4
4731.21 0
4731.36 0
4731.52 0
4731.68 0
4731.84 0
4732.00 0
4732.15 0
4732.31 0
4732.47 0
4732.63 6
4732.78 14
4732.94 22
4733.10 29
4733.26 35
4733.41 40
4733.57 43
4733.73 45
4733.89 49
4734.05 54
4734.20 61
4734.36 70
4734.52 81
4734.68 92
4734.83 102
4734.99 110
4735.15 115
4735.31 117
4735.47 116
4735.62 113
4735.78 108
4735.94 100
4736.10 92
4736.25 84
4736.41 75
4736.57 68
4736.73 62
4736.89 59
4737.04 58
4737.20 58
4737.36 59
4737.52 61
4737.67 64
4737.83 68
4737.99 71
4738.15 76
4738.31 80
4738.46 85
4738.62 90
4738.78 95
4738.94 101
4739.09 106
4739.25 112
4739.41 116
4739.57 120
4739.73 124
4739.88 126
4740.04 129
4740.20 132
4740.36 138
4740.51 146
4740.67 158
4740.83 172
4740.99 188
4741.15 203
4741.30 216
4741.46 226
4741.62 233
4741.78 237
4741.94 243
4742.09 251
4742.25 265
4742.41 285
4742.57 312
4742.72 344
4742.88 377
4743.04 410
4743.20 439
4743.36 463
4743.51 482
4743.67 499
4743.83 514
4743.99 532
4744.15 554
4744.30 579
4744.46 607
4744.62 634
4744.78 657
4744.94 675
4745.09 686
4745.25 690
4745.41 687
4745.57 679
4745.72 669
4745.88 657
4746.04 644
4746.20 632
4746.36 622
4746.51 615
4746.67 612
4746.83 613
4746.99 617
4747.15 624
4747.30 631
4747.46 637
4747.62 639
4747.78 637
4747.94 631
4748.09 622
4748.25 613
4748.41 605
4748.57 600
4748.73 597
4748.88 596
4749.04 596
4749.20 595
4749.36 591
4749.52 583
4749.67 572
4749.83 560
4749.99 548
4750.15 538
4750.31 530
4750.46 526
4750.62 525
4750.78 526
4750.94 526
4751.10 525
4751.25 520
4751.41 513
4751.57 501
4751.73 487
4751.89 472
4752.04 457
4752.20 444
4752.36 433
4752.52 425
4752.68 418
4752.83 410
4752.99 398
4753.15 383
4753.31 363
4753.47 341
4753.62 318
4753.78 297
4753.94 281
4754.10 269
4754.26 262
4754.41 257
4754.57 253
4754.73 248
4754.89 241
4755.05 234
4755.21 228
4755.36 223
4755.52 220
4755.68 220
4755.84 220
4756.00 220
4756.15 219
4756.31 215
4756.47 210
4756.63 206
4756.79 202
4756.94 202
4757.10 205
4757.26 210
4757.42 215
4757.58 220
4757.73 222
4757.89 221
4758.05 217
4758.21 211
4758.37 205
4758.53 201
4758.68 198
4758.84 197
4759.00 196
4759.16 196
4759.32 194
4759.47 192
4759.63 189
4759.79 186
4759.95 184
4760.11 184
4760.27 185
4760.42 186
4760.58 187
4760.74 187
4760.90 184
4761.06 179
4761.21 172
4761.37 164
4761.53 156
4761.69 149
4761.85 143
4762.01 140
4762.16 139
4762.32 139
4762.48 141
4762.64 143
4762.80 145
4762.95 147
4763.11 148
4763.27 149
4763.43 148
4763.59 147
4763.75 146
4763.90 143
4764.06 139
4764.22 133
4764.38 126
4764.54 118
4764.69 107
4764.85 97
4765.01 86
4765.17 76
4765.33 66
4765.49 57
4765.64 48
4765.80 38
4765.96 28
4766.12 16
4766.28 5
4766.44 0
4766.59 0
4766.75 0
4766.91 0
4767.07 0
4767.23 0
4767.39 0
4767.54 0
4767.70 0
4767.86 3
4768.02 10
4768.18 21
4768.33 33
4768.49 46
4768.65 58
4768.81 67
4768.97 75
4769.13 79
4769.28 82
4769.44 84
4769.60 87
4769.76 90
4769.92 94
4770.08 99
4770.23 103
4770.39 107
4770.55 109
4770.71 109
4770.87 107
4771.03 103
4771.18 97
4771.34 91
4771.50 86
4771.66 82
4771.82 80
4771.98 81
4772.13 84
4772.29 87
4772.45 88
4772.61 88
4772.77 84
4772.93 76
4773.09 66
4773.24 55
4773.40 45
4773.56 36
4773.72 30
4773.88 27
4774.04 27
4774.19 31
4774.35 37
4774.51 44
4774.67 53
4774.83 62
4774.99 72
4775.14 82
4775.30 91
4775.46 99
4775.62 104
4775.78 107
4775.94 106
4776.09 102
4776.25 95
4776.41 85
4776.57 74
4776.73 63
4776.89 54
4777.05 48
4777.20 47
4777.36 51
4777.52 58
4777.68 69
4777.84 79
4778.00 87
4778.15 92
4778.31 92
4778.47 87
4778.63 78
4778.79 68
4778.95 58
4779.11 50
4779.26 45
4779.42 42
4779.58 42
4779.74 44
4779.90 47
4780.06 51
4780.22 54
4780.37 58
4780.53 60
4780.69 61
4780.85 60
4781.01 58
4781.17 56
4781.32 54
4781.48 54
4781.64 55
4781.80 58
4781.96 62
4782.12 66
4782.28 69
4782.43 70
4782.59 70
4782.75 68
4782.91 65
4783.07 61
4783.23 57
4783.39 52
4783.54 49
4783.70 47
4783.86 46
4784.02 47
4784.18 49
4784.34 51
4784.50 52
4784.65 52
4784.81 51
4784.97 50
4785.13 50
4785.29 52
4785.45 56
4785.61 62
4785.76 69
4785.92 74
4786.08 77
4786.24 76
4786.40 71
4786.56 62
4786.72 52
4786.87 40
4787.03 30
4787.19 22
4787.35 16
4787.51 11
4787.67 7
4787.83 4
4787.98 0
4788.14 0
4788.30 0
4788.46 0
4788.62 0
4788.78 0
4788.94 0
4789.10 6
4789.25 19
4789.41 34
4789.57 49
4789.73 61
4789.89 71
4790.05 77
4790.21 79
4790.36 77
4790.52 73
4790.68 68
4790.84 62
4791.00 56
4791.16 51
4791.32 46
4791.48 41
4791.63 36
4791.79 31
4791.95 26
4792.11 20
4792.27 14
4792.43 7
4792.59 1
4792.74 0
4792.90 0
4793.06 0
4793.22 0
4793.38 0
4793.54 0
4793.70 0
4793.86 0
4794.01 4
4794.17 11
4794.33 19
4794.49 27
4794.65 33
4794.81 37
4794.97 40
4795.13 42
4795.28 45
4795.44 49
4795.60 55
4795.76 63
4795.92 74
4796.08 84
4796.24 94
4796.40 101
4796.55 106
4796.71 107
4796.87 107
4797.03 105
4797.19 104
4797.35 103
4797.51 103
4797.67 106
4797.82 109
4797.98 115
4798.14 120
4798.30 126
4798.46 132
4798.62 137
4798.78 141
4798.94 144
4799.10 148
4799.25 154
4799.41 161
4799.57 171
4799.73 181
4799.89 191
4800.05 200
4800.21 207
4800.37 211
4800.52 212
4800.68 210
4800.84 208
[truncated: 730,386 more chars]
