# Supplementary material for: Methylobacterium Species Promoting Rice and Barley Growth and Interaction Specificity Revealed with Whole-Cell Matrix-Assisted Laser Desorption / Ionization-Time-of-Flight Mass Spectrometry (MALDI-TOF/MS) Analysis
Source: PLoS One. 2015 Jun 8;10(6):e0129509. doi: 10.1371/journal.pone.0129509 (PMC4460032; doi:10.1371/journal.pone.0129509)
Supplement: S1 Data — (ZIP) [file pone.0129509.s001.zip › Supplementary data 1 (ms type strains)/M_aminovorans NBRC 15686T.txt]

782.57 0
782.63 0
782.69 0
782.76 0
782.82 0
782.89 0
782.95 0
783.01 0
783.08 0
783.14 0
783.21 0
783.27 0
783.33 0
783.40 0
783.46 0
783.53 0
783.59 0
783.65 0
783.72 0
783.78 0
783.85 0
783.91 0
783.97 0
784.04 0
784.10 0
784.17 0
784.23 0
784.29 0
784.36 0
784.42 0
784.49 0
784.55 0
784.61 0
784.68 0
784.74 0
784.81 0
784.87 0
784.94 0
785.00 0
785.06 0
785.13 0
785.19 0
785.26 0
785.32 0
785.38 0
785.45 0
785.51 0
785.58 0
785.64 0
785.70 0
785.77 0
785.83 0
785.90 0
785.96 0
786.03 0
786.09 0
786.15 0
786.22 0
786.28 0
786.35 0
786.41 0
786.47 0
786.54 0
786.60 0
786.67 0
786.73 0
786.80 0
786.86 0
786.92 0
786.99 0
787.05 0
787.12 0
787.18 0
787.24 0
787.31 0
787.37 0
787.44 0
787.50 0
787.57 0
787.63 0
787.69 0
787.76 0
787.82 0
787.89 0
787.95 0
788.02 0
788.08 0
788.14 0
788.21 0
788.27 0
788.34 0
788.40 0
788.47 0
788.53 0
788.59 0
788.66 0
788.72 0
788.79 0
788.85 0
788.91 0
788.98 0
789.04 0
789.11 0
789.17 0
789.24 0
789.30 0
789.36 0
789.43 0
789.49 0
789.56 0
789.62 0
789.69 0
789.75 0
789.81 0
789.88 0
789.94 0
790.01 0
790.07 0
790.14 0
790.20 0
790.27 0
790.33 0
790.39 0
790.46 0
790.52 0
790.59 0
790.65 0
790.72 0
790.78 0
790.84 0
790.91 0
790.97 0
791.04 0
791.10 0
791.17 0
791.23 0
791.29 0
791.36 0
791.42 0
791.49 0
791.55 0
791.62 0
791.68 0
791.75 0
791.81 0
791.87 0
791.94 0
792.00 0
792.07 0
792.13 0
792.20 0
792.26 0
792.32 0
792.39 0
792.45 0
792.52 0
792.58 0
792.65 0
792.71 0
792.78 0
792.84 0
792.90 0
792.97 0
793.03 0
793.10 0
793.16 0
793.23 0
793.29 0
793.36 0
793.42 0
793.48 0
793.55 0
793.61 0
793.68 0
793.74 0
793.81 0
793.87 0
793.94 0
794.00 0
794.06 0
794.13 0
794.19 0
794.26 0
794.32 0
794.39 0
794.45 0
794.52 0
794.58 0
794.65 0
794.71 0
794.77 0
794.84 0
794.90 0
794.97 0
795.03 0
795.10 0
795.16 0
795.23 0
795.29 0
795.35 0
795.42 0
795.48 0
795.55 0
795.61 0
795.68 0
795.74 0
795.81 0
795.87 0
795.94 0
796.00 0
796.06 0
796.13 0
796.19 0
796.26 0
796.32 0
796.39 0
796.45 0
796.52 0
796.58 0
796.65 0
796.71 0
796.78 0
796.84 0
796.90 0
796.97 0
797.03 0
797.10 0
797.16 0
797.23 0
797.29 0
797.36 0
797.42 0
797.49 0
797.55 0
797.61 0
797.68 0
797.74 0
797.81 0
797.87 0
797.94 0
798.00 0
798.07 0
798.13 0
798.20 0
798.26 0
798.33 0
798.39 0
798.46 0
798.52 0
798.58 0
798.65 0
798.71 0
798.78 0
798.84 0
798.91 0
798.97 0
799.04 0
799.10 0
799.17 0
799.23 0
799.30 0
799.36 0
799.43 0
799.49 0
799.55 0
799.62 0
799.68 0
799.75 0
799.81 0
799.88 0
799.94 0
800.01 0
800.07 0
800.14 0
800.20 0
800.27 0
800.33 0
800.40 0
800.46 0
800.53 0
800.59 0
800.66 0
800.72 0
800.78 0
800.85 0
800.91 0
800.98 0
801.04 0
801.11 0
801.17 0
801.24 0
801.30 0
801.37 0
801.43 0
801.50 0
801.56 0
801.63 0
801.69 0
801.76 0
801.82 0
801.89 0
801.95 0
802.02 0
802.08 0
802.14 0
802.21 0
802.27 0
802.34 0
802.40 0
802.47 0
802.53 0
802.60 0
802.66 0
802.73 0
802.79 0
802.86 0
802.92 0
802.99 0
803.05 0
803.12 0
803.18 1
803.25 1
803.31 1
803.38 0
803.44 0
803.51 0
803.57 0
803.64 0
803.70 0
803.77 0
803.83 0
803.90 0
803.96 0
804.03 0
804.09 0
804.16 0
804.22 0
804.28 0
804.35 0
804.41 0
804.48 0
804.54 0
804.61 0
804.67 0
804.74 0
804.80 0
804.87 0
804.93 0
805.00 0
805.06 0
805.13 0
805.19 0
805.26 0
805.32 0
805.39 0
805.45 0
805.52 0
805.58 0
805.65 0
805.71 0
805.78 0
805.84 0
805.91 0
805.97 0
806.04 0
806.10 0
806.17 0
806.23 0
806.30 0
806.36 0
806.43 1
806.49 3
806.56 5
806.62 8
806.69 9
806.75 10
806.82 10
806.88 9
806.95 7
807.01 5
807.08 3
807.14 1
807.21 0
807.27 0
807.34 0
807.40 0
807.47 1
807.53 1
807.60 2
807.66 3
807.73 3
807.79 3
807.86 3
807.92 2
807.99 1
808.05 0
808.12 0
808.18 0
808.25 0
808.31 1
808.38 4
808.44 7
808.51 10
808.57 13
808.64 14
808.70 14
808.77 12
808.83 9
808.90 7
808.96 4
809.03 2
809.09 2
809.16 2
809.22 2
809.29 3
809.35 3
809.42 3
809.48 3
809.55 2
809.61 2
809.68 1
809.75 1
809.81 1
809.88 1
809.94 0
810.01 0
810.07 0
810.14 0
810.20 0
810.27 0
810.33 0
810.40 1
810.46 1
810.53 1
810.59 1
810.66 1
810.72 0
810.79 0
810.85 0
810.92 1
810.98 1
811.05 2
811.11 3
811.18 3
811.24 4
811.31 4
811.37 4
811.44 3
811.50 3
811.57 2
811.63 2
811.70 2
811.76 3
811.83 3
811.90 3
811.96 3
812.03 3
812.09 3
812.16 2
812.22 2
812.29 1
812.35 1
812.42 0
812.48 0
812.55 0
812.61 0
812.68 0
812.74 0
812.81 0
812.87 0
812.94 0
813.00 0
813.07 0
813.13 1
813.20 1
813.26 1
813.33 2
813.40 2
813.46 2
813.53 2
813.59 2
813.66 3
813.72 4
813.79 4
813.85 5
813.92 5
813.98 5
814.05 4
814.11 3
814.18 2
814.24 1
814.31 1
814.37 1
814.44 1
814.51 1
814.57 2
814.64 2
814.70 2
814.77 1
814.83 1
814.90 1
814.96 1
815.03 1
815.09 1
815.16 1
815.22 1
815.29 1
815.35 1
815.42 1
815.49 1
815.55 1
815.62 1
815.68 1
815.75 2
815.81 2
815.88 2
815.94 2
816.01 2
816.07 2
816.14 1
816.20 1
816.27 1
816.33 1
816.40 2
816.47 2
816.53 3
816.60 3
816.66 3
816.73 3
816.79 2
816.86 2
816.92 1
816.99 1
817.05 1
817.12 1
817.18 1
817.25 1
817.32 1
817.38 1
817.45 1
817.51 1
817.58 0
817.64 0
817.71 0
817.77 0
817.84 0
817.90 0
817.97 0
818.04 0
818.10 0
818.17 0
818.23 1
818.30 1
818.36 1
818.43 1
818.49 1
818.56 1
818.62 2
818.69 2
818.76 2
818.82 1
818.89 1
818.95 1
819.02 1
819.08 1
819.15 1
819.21 1
819.28 1
819.34 2
819.41 1
819.48 1
819.54 1
819.61 1
819.67 1
819.74 1
819.80 1
819.87 1
819.93 1
820.00 1
820.07 1
820.13 1
820.20 1
820.26 1
820.33 1
820.39 1
820.46 1
820.52 1
820.59 1
820.66 1
820.72 1
820.79 1
820.85 1
820.92 1
820.98 1
821.05 1
821.11 1
821.18 1
821.25 2
821.31 2
821.38 2
821.44 2
821.51 1
821.57 1
821.64 1
821.70 1
821.77 1
821.84 1
821.90 1
821.97 1
822.03 1
822.10 1
822.16 1
822.23 1
822.29 1
822.36 1
822.43 1
822.49 1
822.56 1
822.62 1
822.69 1
822.75 1
822.82 1
822.89 1
822.95 1
823.02 0
823.08 0
823.15 1
823.21 1
823.28 1
823.34 1
823.41 1
823.48 1
823.54 1
823.61 1
823.67 1
823.74 1
823.80 1
823.87 1
823.94 1
824.00 1
824.07 1
824.13 1
824.20 1
824.26 1
824.33 1
824.40 1
824.46 1
824.53 1
824.59 1
824.66 1
824.72 1
824.79 1
824.86 1
824.92 1
824.99 1
825.05 1
825.12 1
825.18 1
825.25 1
825.32 1
825.38 1
825.45 1
825.51 1
825.58 1
825.64 1
825.71 1
825.78 1
825.84 2
825.91 2
825.97 2
826.04 2
826.10 2
826.17 2
826.24 2
826.30 2
826.37 2
826.43 2
826.50 2
826.57 2
826.63 1
826.70 1
826.76 1
826.83 1
826.89 1
826.96 1
827.03 1
827.09 1
827.16 1
827.22 1
827.29 1
827.35 1
827.42 1
827.49 1
827.55 1
827.62 1
827.68 1
827.75 1
827.82 1
827.88 1
827.95 1
828.01 1
828.08 1
828.14 1
828.21 2
828.28 2
828.34 2
828.41 2
828.47 2
828.54 2
828.61 2
828.67 2
828.74 2
828.80 2
828.87 2
828.94 2
829.00 2
829.07 2
829.13 2
829.20 2
829.26 2
829.33 2
829.40 2
829.46 2
829.53 1
829.59 1
829.66 1
829.73 2
829.79 2
829.86 2
829.92 1
829.99 1
830.06 1
830.12 1
830.19 1
830.25 0
830.32 0
830.39 0
830.45 0
830.52 0
830.58 1
830.65 1
830.71 1
830.78 1
830.85 1
830.91 1
830.98 1
831.04 1
831.11 1
831.18 1
831.24 1
831.31 2
831.37 2
831.44 1
831.51 1
831.57 1
831.64 1
831.70 1
831.77 1
831.84 1
831.90 1
831.97 1
832.03 1
832.10 1
832.17 1
832.23 1
832.30 1
832.36 1
832.43 1
832.50 1
832.56 1
832.63 1
832.69 1
832.76 1
832.83 1
832.89 1
832.96 1
833.02 0
833.09 0
833.16 0
833.22 0
833.29 0
833.36 0
833.42 0
833.49 1
833.55 1
833.62 1
833.69 1
833.75 1
833.82 1
833.88 1
833.95 1
834.02 1
834.08 1
834.15 1
834.21 1
834.28 1
834.35 1
834.41 1
834.48 1
834.54 1
834.61 1
834.68 1
834.74 1
834.81 1
834.88 2
834.94 2
835.01 1
835.07 1
835.14 1
835.21 1
835.27 1
835.34 1
835.40 1
835.47 1
835.54 1
835.60 1
835.67 1
835.73 1
835.80 1
835.87 1
835.93 1
836.00 1
836.07 1
836.13 1
836.20 1
836.26 2
836.33 2
836.40 2
836.46 2
836.53 2
836.59 2
836.66 2
836.73 1
836.79 1
836.86 1
836.93 1
836.99 1
837.06 1
837.12 1
837.19 1
837.26 1
837.32 1
837.39 1
837.46 1
837.52 1
837.59 1
837.65 1
837.72 1
837.79 1
837.85 1
837.92 1
837.99 1
838.05 1
838.12 1
838.18 1
838.25 1
838.32 1
838.38 1
838.45 1
838.52 1
838.58 1
838.65 1
838.71 1
838.78 1
838.85 1
838.91 1
838.98 1
839.05 1
839.11 1
839.18 1
839.24 1
839.31 1
839.38 1
839.44 0
839.51 0
839.58 0
839.64 0
839.71 0
839.77 1
839.84 1
839.91 1
839.97 1
840.04 1
840.11 1
840.17 0
840.24 0
840.31 0
840.37 0
840.44 0
840.50 1
840.57 1
840.64 1
840.70 1
840.77 1
840.84 1
840.90 1
840.97 1
841.04 1
841.10 1
841.17 1
841.23 1
841.30 1
841.37 1
841.43 1
841.50 1
841.57 1
841.63 1
841.70 1
841.77 1
841.83 1
841.90 1
841.96 1
842.03 1
842.10 1
842.16 1
842.23 1
842.30 1
842.36 1
842.43 1
842.50 1
842.56 1
842.63 1
842.69 1
842.76 1
842.83 0
842.89 0
842.96 0
843.03 0
843.09 0
843.16 0
843.23 1
843.29 1
843.36 1
843.43 1
843.49 1
843.56 1
843.63 1
843.69 1
843.76 1
843.82 1
843.89 1
843.96 1
844.02 1
844.09 1
844.16 1
844.22 2
844.29 2
844.36 2
844.42 2
844.49 1
844.56 1
844.62 1
844.69 1
844.76 1
844.82 0
844.89 0
844.95 0
845.02 0
845.09 0
845.15 1
845.22 1
845.29 1
845.35 1
845.42 1
845.49 1
845.55 1
845.62 1
845.69 0
845.75 0
845.82 0
845.89 0
845.95 0
846.02 0
846.09 0
846.15 0
846.22 1
846.29 1
846.35 1
846.42 1
846.49 1
846.55 2
846.62 2
846.69 2
846.75 2
846.82 2
846.88 1
846.95 1
847.02 1
847.08 1
847.15 1
847.22 1
847.28 1
847.35 1
847.42 0
847.48 0
847.55 0
847.62 0
847.68 1
847.75 1
847.82 1
847.88 1
847.95 1
848.02 1
848.08 1
848.15 1
848.22 1
848.28 1
848.35 1
848.42 1
848.48 1
848.55 0
848.62 1
848.68 1
848.75 1
848.82 1
848.88 2
848.95 2
849.02 2
849.08 2
849.15 2
849.22 1
849.28 1
849.35 1
849.42 1
849.48 0
849.55 0
849.62 0
849.68 0
849.75 0
849.82 1
849.88 1
849.95 1
850.02 1
850.08 1
850.15 1
850.22 1
850.28 1
850.35 1
850.42 1
850.48 1
850.55 1
850.62 0
850.68 0
850.75 0
850.82 0
850.88 0
850.95 1
851.02 1
851.09 1
851.15 1
851.22 1
851.29 1
851.35 1
851.42 1
851.49 1
851.55 1
851.62 1
851.69 1
851.75 1
851.82 1
851.89 1
851.95 1
852.02 0
852.09 0
852.15 0
852.22 0
852.29 0
852.35 1
852.42 1
852.49 1
852.55 1
852.62 1
852.69 1
852.75 1
852.82 1
852.89 1
852.96 1
853.02 1
853.09 1
853.16 1
853.22 1
853.29 1
853.36 1
853.42 1
853.49 1
853.56 1
853.62 1
853.69 1
853.76 1
853.82 1
853.89 1
853.96 1
854.02 1
854.09 1
854.16 1
854.23 1
854.29 1
854.36 1
854.43 1
854.49 1
854.56 1
854.63 1
854.69 1
854.76 2
854.83 2
854.89 2
854.96 2
855.03 2
855.10 1
855.16 1
855.23 1
855.30 1
855.36 1
855.43 1
855.50 1
855.56 1
855.63 1
855.70 1
855.76 1
855.83 1
855.90 1
855.97 1
856.03 1
856.10 1
856.17 1
856.23 1
856.30 1
856.37 1
856.43 1
856.50 1
856.57 1
856.63 1
856.70 1
856.77 1
856.84 1
856.90 0
856.97 0
857.04 0
857.10 0
857.17 0
857.24 0
857.30 1
857.37 1
857.44 1
857.51 1
857.57 1
857.64 1
857.71 1
857.77 1
857.84 1
857.91 1
857.97 1
858.04 1
858.11 1
858.18 1
858.24 1
858.31 1
858.38 1
858.44 1
858.51 1
858.58 1
858.65 1
858.71 1
858.78 1
858.85 1
858.91 1
858.98 1
859.05 1
859.11 1
859.18 1
859.25 1
859.32 1
859.38 1
859.45 1
859.52 1
859.58 1
859.65 1
859.72 1
859.79 1
859.85 1
859.92 1
859.99 1
860.05 1
860.12 1
860.19 1
860.26 1
860.32 1
860.39 1
860.46 1
860.52 1
860.59 1
860.66 1
860.72 1
860.79 1
860.86 1
860.93 1
860.99 1
861.06 1
861.13 1
861.19 1
861.26 1
861.33 1
861.40 1
861.46 1
861.53 1
861.60 1
861.67 1
861.73 1
861.80 1
861.87 1
861.93 1
862.00 1
862.07 1
862.14 1
862.20 1
862.27 1
862.34 1
862.40 1
862.47 1
862.54 1
862.61 0
862.67 0
862.74 0
862.81 0
862.87 0
862.94 1
863.01 1
863.08 1
863.14 1
863.21 2
863.28 2
863.35 2
863.41 2
863.48 1
863.55 1
863.61 1
863.68 1
863.75 1
863.82 1
863.88 1
863.95 1
864.02 1
864.08 1
864.15 1
864.22 0
864.29 0
864.35 0
864.42 0
864.49 0
864.56 1
864.62 1
864.69 1
864.76 1
864.82 1
864.89 1
864.96 1
865.03 1
865.09 1
865.16 1
865.23 1
865.30 1
865.36 1
865.43 1
865.50 1
865.57 1
865.63 1
865.70 1
865.77 1
865.83 1
865.90 1
865.97 1
866.04 1
866.10 1
866.17 1
866.24 1
866.31 1
866.37 1
866.44 1
866.51 1
866.58 1
866.64 1
866.71 1
866.78 1
866.84 1
866.91 1
866.98 1
867.05 1
867.11 1
867.18 1
867.25 1
867.32 1
867.38 1
867.45 1
867.52 1
867.59 1
867.65 1
867.72 1
867.79 1
867.86 1
867.92 1
867.99 1
868.06 1
868.13 1
868.19 1
868.26 1
868.33 1
868.40 1
868.46 1
868.53 1
868.60 1
868.66 0
868.73 1
868.80 1
868.87 1
868.93 1
869.00 1
869.07 1
869.14 1
869.20 1
869.27 1
869.34 1
869.41 1
869.47 1
869.54 1
869.61 1
869.68 1
869.74 1
869.81 1
869.88 1
869.95 1
870.01 1
870.08 1
870.15 1
870.22 1
870.28 1
870.35 1
870.42 1
870.49 1
870.55 1
870.62 1
870.69 1
870.76 1
870.82 1
870.89 0
870.96 0
871.03 0
871.09 0
871.16 1
871.23 1
871.30 1
871.36 1
871.43 1
871.50 1
871.57 1
871.63 1
871.70 1
871.77 0
871.84 0
871.90 0
871.97 0
872.04 0
872.11 0
872.18 0
872.24 0
872.31 1
872.38 1
872.45 1
872.51 1
872.58 1
872.65 1
872.72 1
872.78 1
872.85 1
872.92 1
872.99 1
873.05 1
873.12 1
873.19 1
873.26 1
873.32 1
873.39 1
873.46 1
873.53 1
873.59 1
873.66 1
873.73 1
873.80 1
873.87 0
873.93 0
874.00 0
874.07 1
874.14 1
874.20 1
874.27 1
874.34 1
874.41 1
874.47 1
874.54 1
874.61 1
874.68 1
874.75 1
874.81 0
874.88 0
874.95 0
875.02 0
875.08 0
875.15 0
875.22 0
875.29 0
875.35 0
875.42 1
875.49 1
875.56 1
875.63 1
875.69 1
875.76 1
875.83 1
875.90 1
875.96 1
876.03 0
876.10 0
876.17 0
876.23 0
876.30 0
876.37 0
876.44 1
876.51 1
876.57 1
876.64 1
876.71 1
876.78 1
876.84 1
876.91 1
876.98 1
877.05 1
877.12 1
877.18 1
877.25 1
877.32 1
877.39 1
877.45 1
877.52 1
877.59 1
877.66 1
877.73 1
877.79 0
877.86 0
877.93 0
878.00 0
878.06 1
878.13 1
878.20 1
878.27 1
878.34 1
878.40 1
878.47 1
878.54 1
878.61 1
878.67 1
878.74 1
878.81 1
878.88 1
878.95 1
879.01 1
879.08 1
879.15 1
879.22 1
879.29 2
879.35 2
879.42 2
879.49 2
879.56 2
879.62 2
879.69 1
879.76 1
879.83 1
879.90 1
879.96 1
880.03 0
880.10 0
880.17 1
880.24 1
880.30 1
880.37 1
880.44 1
880.51 1
880.57 1
880.64 1
880.71 1
880.78 1
880.85 1
880.91 1
880.98 1
881.05 1
881.12 1
881.19 1
881.25 1
881.32 1
881.39 1
881.46 1
881.53 1
881.59 1
881.66 1
881.73 1
881.80 1
881.87 1
881.93 1
882.00 1
882.07 1
882.14 1
882.21 1
882.27 1
882.34 1
882.41 1
882.48 1
882.55 1
882.61 1
882.68 1
882.75 1
882.82 0
882.89 0
882.95 1
883.02 1
883.09 1
883.16 1
883.23 1
883.29 1
883.36 1
883.43 1
883.50 1
883.57 1
883.63 1
883.70 0
883.77 0
883.84 0
883.91 0
883.97 0
884.04 0
884.11 0
884.18 0
884.25 0
884.31 0
884.38 0
884.45 1
884.52 1
884.59 1
884.65 1
884.72 1
884.79 1
884.86 1
884.93 1
884.99 0
885.06 0
885.13 0
885.20 0
885.27 1
885.33 1
885.40 1
885.47 1
885.54 1
885.61 1
885.67 1
885.74 1
885.81 1
885.88 1
885.95 1
886.02 1
886.08 1
886.15 2
886.22 2
886.29 2
886.36 1
886.42 1
886.49 1
886.56 1
886.63 1
886.70 0
886.76 0
886.83 1
886.90 1
886.97 1
887.04 1
887.11 1
887.17 1
887.24 1
887.31 1
887.38 1
887.45 1
887.51 0
887.58 0
887.65 0
887.72 0
887.79 0
887.86 0
887.92 0
887.99 0
888.06 0
888.13 0
888.20 1
888.26 1
888.33 1
888.40 1
888.47 1
888.54 1
888.61 1
888.67 1
888.74 1
888.81 1
888.88 1
888.95 1
889.01 1
889.08 1
889.15 1
889.22 1
889.29 1
889.36 1
889.42 1
889.49 0
889.56 0
889.63 0
889.70 0
889.77 0
889.83 0
889.90 0
889.97 0
890.04 0
890.11 0
890.18 0
890.24 0
890.31 0
890.38 0
890.45 1
890.52 1
890.58 1
890.65 1
890.72 1
890.79 1
890.86 1
890.93 0
890.99 0
891.06 0
891.13 0
891.20 0
891.27 0
891.34 0
891.40 0
891.47 0
891.54 0
891.61 0
891.68 0
891.75 0
891.81 0
891.88 0
891.95 0
892.02 0
892.09 1
892.16 1
892.22 1
892.29 1
892.36 1
892.43 1
892.50 1
892.57 1
892.63 1
892.70 1
892.77 1
892.84 0
892.91 0
892.98 0
893.04 0
893.11 0
893.18 0
893.25 0
893.32 1
893.39 1
893.46 1
893.52 1
893.59 1
893.66 0
893.73 0
893.80 0
893.87 0
893.93 0
894.00 0
894.07 1
894.14 1
894.21 1
894.28 1
894.34 1
894.41 1
894.48 1
894.55 1
894.62 1
894.69 1
894.76 1
894.82 1
894.89 1
894.96 1
895.03 1
895.10 1
895.17 1
895.23 1
895.30 1
895.37 0
895.44 0
895.51 0
895.58 0
895.65 0
895.71 0
895.78 0
895.85 0
895.92 0
895.99 0
896.06 0
896.12 0
896.19 0
896.26 1
896.33 1
896.40 1
896.47 1
896.54 1
896.60 1
896.67 1
896.74 1
896.81 1
896.88 1
896.95 0
897.02 1
897.08 1
897.15 1
897.22 1
897.29 1
897.36 1
897.43 1
897.50 1
897.56 1
897.63 1
897.70 1
897.77 1
897.84 1
897.91 1
897.98 1
898.04 1
898.11 1
898.18 1
898.25 1
898.32 1
898.39 1
898.46 1
898.52 1
898.59 1
898.66 1
898.73 0
898.80 0
898.87 0
898.94 0
899.00 0
899.07 0
899.14 0
899.21 0
899.28 0
899.35 0
899.42 0
899.48 1
899.55 1
899.62 1
899.69 1
899.76 1
899.83 1
899.90 1
899.96 1
900.03 1
900.10 1
900.17 1
900.24 1
900.31 1
900.38 1
900.45 1
900.51 1
900.58 1
900.65 1
900.72 1
900.79 1
900.86 1
900.93 1
900.99 1
901.06 1
901.13 1
901.20 1
901.27 1
901.34 1
901.41 1
901.48 1
901.54 1
901.61 1
901.68 1
901.75 1
901.82 1
901.89 1
901.96 1
902.03 1
902.09 0
902.16 0
902.23 0
902.30 0
902.37 0
902.44 0
902.51 0
902.58 0
902.64 1
902.71 1
902.78 1
902.85 1
902.92 1
902.99 0
903.06 0
903.13 0
903.19 0
903.26 0
903.33 0
903.40 1
903.47 1
903.54 1
903.61 1
903.68 1
903.74 1
903.81 0
903.88 0
903.95 0
904.02 0
904.09 0
904.16 0
904.23 1
904.29 1
904.36 1
904.43 0
904.50 0
904.57 0
904.64 0
904.71 0
904.78 0
904.85 0
904.91 0
904.98 0
905.05 0
905.12 0
905.19 0
905.26 0
905.33 0
905.40 0
905.46 1
905.53 1
905.60 1
905.67 1
905.74 1
905.81 1
905.88 1
905.95 0
906.02 0
906.08 0
906.15 0
906.22 1
906.29 1
906.36 1
906.43 1
906.50 1
906.57 1
906.64 1
906.70 1
906.77 0
906.84 0
906.91 0
906.98 0
907.05 0
907.12 1
907.19 1
907.26 1
907.33 1
907.39 1
907.46 1
907.53 1
907.60 0
907.67 0
907.74 0
907.81 0
907.88 0
907.95 0
908.01 0
908.08 0
908.15 0
908.22 0
908.29 0
908.36 0
908.43 1
908.50 1
908.57 1
908.64 1
908.70 1
908.77 1
908.84 0
908.91 0
908.98 0
909.05 0
909.12 0
909.19 0
909.26 0
909.33 0
909.39 0
909.46 0
909.53 0
909.60 0
909.67 1
909.74 1
909.81 1
909.88 1
909.95 0
910.02 0
910.08 0
910.15 0
910.22 0
910.29 0
910.36 0
910.43 0
910.50 0
910.57 0
910.64 0
910.71 1
910.77 1
910.84 1
910.91 1
910.98 1
911.05 1
911.12 1
911.19 0
911.26 0
911.33 1
911.40 1
911.47 1
911.53 1
911.60 1
911.67 0
911.74 0
911.81 0
911.88 0
911.95 0
912.02 0
912.09 0
912.16 0
912.23 0
912.29 0
912.36 0
912.43 0
912.50 0
912.57 0
912.64 0
912.71 1
912.78 1
912.85 1
912.92 1
912.99 1
913.06 1
913.12 1
913.19 1
913.26 1
913.33 1
913.40 1
913.47 1
913.54 1
913.61 1
913.68 1
913.75 1
913.82 1
913.88 1
913.95 1
914.02 1
914.09 1
914.16 1
914.23 1
914.30 1
914.37 1
914.44 0
914.51 0
914.58 0
914.65 0
914.72 1
914.78 1
914.85 1
914.92 1
914.99 1
915.06 1
915.13 1
915.20 1
915.27 1
915.34 1
915.41 1
915.48 1
915.55 1
915.62 0
915.68 0
915.75 0
915.82 0
915.89 0
915.96 0
916.03 0
916.10 0
916.17 0
916.24 0
916.31 0
916.38 1
916.45 1
916.52 1
916.58 1
916.65 1
916.72 1
916.79 0
916.86 0
916.93 0
917.00 0
917.07 0
917.14 0
917.21 0
917.28 0
917.35 0
917.42 0
917.49 0
917.55 1
917.62 1
917.69 1
917.76 1
917.83 1
917.90 1
917.97 1
918.04 1
918.11 0
918.18 0
918.25 0
918.32 0
918.39 0
918.46 0
918.53 0
918.59 0
918.66 0
918.73 0
918.80 0
918.87 1
918.94 1
919.01 1
919.08 1
919.15 1
919.22 1
919.29 1
919.36 1
919.43 1
919.50 1
919.57 0
919.64 0
919.70 0
919.77 0
919.84 0
919.91 0
919.98 0
920.05 0
920.12 0
920.19 0
920.26 0
920.33 0
920.40 0
920.47 0
920.54 0
920.61 0
920.68 0
920.75 0
920.82 0
920.89 0
920.95 0
921.02 0
921.09 1
921.16 1
921.23 1
921.30 1
921.37 1
921.44 1
921.51 1
921.58 1
921.65 1
921.72 0
921.79 0
921.86 0
921.93 0
922.00 0
922.07 0
922.14 0
922.20 0
922.27 0
922.34 0
922.41 0
922.48 0
922.55 0
922.62 0
922.69 0
922.76 0
922.83 0
922.90 0
922.97 0
923.04 0
923.11 0
923.18 0
923.25 0
923.32 0
923.39 0
923.46 0
923.53 0
923.60 0
923.66 0
923.73 0
923.80 0
923.87 0
923.94 0
924.01 0
924.08 0
924.15 0
924.22 0
924.29 0
924.36 1
924.43 1
924.50 1
924.57 1
924.64 1
924.71 1
924.78 1
924.85 1
924.92 1
924.99 1
925.06 1
925.13 1
925.20 1
925.27 0
925.33 0
925.40 0
925.47 0
925.54 0
925.61 0
925.68 0
925.75 0
925.82 0
925.89 0
925.96 0
926.03 0
926.10 0
926.17 0
926.24 1
926.31 1
926.38 1
926.45 1
926.52 1
926.59 1
926.66 1
926.73 1
926.80 1
926.87 1
926.94 1
927.01 0
927.08 0
927.15 0
927.21 0
927.28 0
927.35 0
927.42 0
927.49 0
927.56 0
927.63 0
927.70 0
927.77 0
927.84 1
927.91 1
927.98 1
928.05 1
928.12 1
928.19 1
928.26 1
928.33 1
928.40 1
928.47 1
928.54 1
928.61 0
928.68 0
928.75 0
928.82 0
928.89 0
928.96 0
929.03 0
929.10 0
929.17 0
929.24 0
929.31 0
929.38 0
929.45 0
929.52 0
929.59 0
929.66 0
929.73 1
929.79 1
929.86 1
929.93 1
930.00 1
930.07 1
930.14 1
930.21 1
930.28 0
930.35 0
930.42 1
930.49 1
930.56 1
930.63 1
930.70 1
930.77 1
930.84 0
930.91 0
930.98 0
931.05 0
931.12 0
931.19 0
931.26 0
931.33 1
931.40 1
931.47 1
931.54 1
931.61 1
931.68 1
931.75 1
931.82 0
931.89 0
931.96 0
932.03 0
932.10 0
932.17 0
932.24 1
932.31 1
932.38 1
932.45 1
932.52 1
932.59 1
932.66 1
932.73 0
932.80 0
932.87 0
932.94 0
933.01 0
933.08 0
933.15 0
933.22 0
933.29 0
933.36 0
933.43 0
933.50 0
933.57 0
933.64 0
933.71 0
933.78 0
933.85 0
933.92 0
933.99 0
934.06 1
934.13 1
934.20 1
934.27 1
934.34 1
934.41 1
934.48 1
934.55 1
934.62 1
934.69 1
934.76 0
934.83 0
934.90 0
934.97 0
935.04 0
935.11 0
935.18 0
935.25 0
935.32 0
935.39 0
935.46 0
935.53 0
935.60 0
935.67 0
935.74 0
935.81 0
935.88 0
935.95 0
936.02 0
936.09 1
936.16 1
936.23 1
936.30 1
936.37 1
936.44 1
936.51 0
936.58 0
936.65 0
936.72 0
936.79 0
936.86 0
936.93 0
937.00 0
937.07 0
937.14 0
937.21 0
937.28 0
937.35 0
937.42 0
937.49 1
937.56 1
937.63 0
937.70 0
937.77 1
937.84 1
937.91 1
937.98 1
938.05 1
938.12 1
938.19 1
938.26 1
938.33 1
938.40 1
938.47 1
938.54 0
938.61 0
938.68 0
938.75 0
938.82 1
938.89 1
938.96 1
939.03 1
939.10 1
939.17 1
939.24 1
939.31 1
939.38 1
939.45 1
939.52 1
939.59 1
939.66 1
939.73 0
939.80 0
939.87 0
939.94 0
940.01 0
940.08 0
940.15 0
940.22 0
940.29 0
940.36 0
940.43 1
940.50 1
940.57 1
940.64 1
940.71 1
940.78 1
940.85 1
940.92 0
940.99 0
941.06 0
941.13 0
941.20 0
941.27 0
941.34 0
941.41 0
941.48 0
941.55 0
941.62 0
941.69 0
941.76 0
941.84 1
941.91 1
941.98 1
942.05 1
942.12 1
942.19 1
942.26 1
942.33 1
942.40 1
942.47 1
942.54 1
942.61 1
942.68 1
942.75 1
942.82 1
942.89 0
942.96 0
943.03 0
943.10 0
943.17 0
943.24 0
943.31 0
943.38 0
943.45 0
943.52 0
943.59 0
943.66 0
943.73 0
943.80 1
943.87 1
943.94 1
944.01 1
944.08 1
944.15 1
944.22 1
944.29 1
944.36 1
944.44 1
944.51 1
944.58 0
944.65 0
944.72 0
944.79 0
944.86 0
944.93 0
945.00 0
945.07 0
945.14 0
945.21 0
945.28 0
945.35 0
945.42 0
945.49 0
945.56 0
945.63 0
945.70 0
945.77 0
945.84 0
945.91 0
945.98 0
946.05 0
946.12 0
946.19 0
946.26 0
946.34 0
946.41 0
946.48 0
946.55 0
946.62 0
946.69 0
946.76 0
946.83 0
946.90 0
946.97 0
947.04 0
947.11 0
947.18 0
947.25 0
947.32 0
947.39 0
947.46 0
947.53 0
947.60 0
947.67 0
947.74 0
947.81 0
947.88 0
947.95 0
948.03 0
948.10 0
948.17 0
948.24 0
948.31 0
948.38 0
948.45 0
948.52 0
948.59 0
948.66 0
948.73 1
948.80 1
948.87 1
948.94 1
949.01 1
949.08 1
949.15 1
949.22 1
949.29 0
949.36 0
949.43 0
949.51 0
949.58 0
949.65 0
949.72 0
949.79 0
949.86 0
949.93 0
950.00 1
950.07 1
950.14 0
950.21 0
950.28 0
950.35 0
950.42 0
950.49 0
950.56 0
950.63 0
950.70 0
950.78 0
950.85 0
950.92 0
950.99 0
951.06 1
951.13 1
951.20 1
951.27 1
951.34 1
951.41 0
951.48 0
951.55 0
951.62 0
951.69 0
951.76 0
951.83 0
951.90 0
951.97 0
952.05 0
952.12 0
952.19 0
952.26 0
952.33 0
952.40 0
952.47 0
952.54 0
952.61 0
952.68 0
952.75 1
952.82 1
952.89 1
952.96 1
953.03 1
953.10 1
953.18 1
953.25 0
953.32 0
953.39 0
953.46 0
953.53 1
953.60 1
953.67 1
953.74 1
953.81 1
953.88 1
953.95 1
954.02 1
954.09 1
954.16 0
954.24 0
954.31 0
954.38 0
954.45 0
954.52 1
954.59 1
954.66 1
954.73 1
954.80 1
954.87 0
954.94 0
955.01 0
955.08 0
955.15 0
955.23 0
955.30 0
955.37 0
955.44 0
955.51 0
955.58 1
955.65 1
955.72 1
955.79 1
955.86 1
955.93 0
956.00 0
956.07 0
956.15 0
956.22 0
956.29 0
956.36 0
956.43 0
956.50 0
956.57 0
956.64 0
956.71 1
956.78 1
956.85 1
956.92 1
956.99 1
957.07 0
957.14 0
957.21 0
957.28 0
957.35 0
957.42 1
957.49 1
957.56 1
957.63 1
957.70 1
957.77 1
957.84 1
957.91 0
957.99 0
958.06 0
958.13 0
958.20 0
958.27 0
958.34 0
958.41 0
958.48 0
958.55 0
958.62 0
958.69 0
958.77 0
958.84 0
958.91 0
958.98 1
959.05 1
959.12 1
959.19 1
959.26 1
959.33 1
959.40 1
959.47 0
959.54 0
959.62 0
959.69 0
959.76 0
959.83 0
959.90 0
959.97 0
960.04 0
960.11 0
960.18 0
960.25 0
960.32 0
960.40 0
960.47 0
960.54 0
960.61 0
960.68 0
960.75 0
960.82 0
960.89 0
960.96 0
961.03 0
961.10 0
961.18 0
961.25 0
961.32 0
961.39 0
961.46 0
961.53 0
961.60 0
961.67 1
961.74 1
961.81 1
961.89 0
961.96 0
962.03 0
962.10 0
962.17 0
962.24 0
962.31 0
962.38 0
962.45 0
962.52 0
962.60 0
962.67 0
962.74 0
962.81 0
962.88 0
962.95 0
963.02 0
963.09 0
963.16 0
963.23 0
963.31 0
963.38 0
963.45 0
963.52 0
963.59 0
963.66 0
963.73 0
963.80 0
963.87 0
963.94 0
964.02 0
964.09 0
964.16 0
964.23 0
964.30 0
964.37 0
964.44 0
964.51 0
964.58 0
964.66 0
964.73 0
964.80 0
964.87 0
964.94 0
965.01 0
965.08 0
965.15 0
965.22 0
965.29 0
965.37 0
965.44 0
965.51 0
965.58 0
965.65 0
965.72 0
965.79 0
965.86 0
965.93 0
966.01 0
966.08 0
966.15 0
966.22 0
966.29 0
966.36 0
966.43 0
966.50 0
966.57 0
966.65 0
966.72 0
966.79 0
966.86 0
966.93 0
967.00 0
967.07 0
967.14 0
967.22 0
967.29 1
967.36 1
967.43 1
967.50 1
967.57 1
967.64 1
967.71 1
967.78 1
967.86 1
967.93 1
968.00 1
968.07 1
968.14 0
968.21 0
968.28 0
968.35 0
968.43 0
968.50 0
968.57 1
968.64 1
968.71 1
968.78 1
968.85 1
968.92 1
969.00 1
969.07 0
969.14 0
969.21 0
969.28 0
969.35 0
969.42 0
969.49 0
969.57 0
969.64 0
969.71 0
969.78 0
969.85 0
969.92 0
969.99 0
970.06 0
970.14 0
970.21 0
970.28 0
970.35 0
970.42 0
970.49 0
970.56 0
970.63 0
970.71 0
970.78 0
970.85 0
970.92 0
970.99 0
971.06 0
971.13 0
971.20 0
971.28 0
971.35 0
971.42 0
971.49 0
971.56 0
971.63 0
971.70 0
971.78 0
971.85 0
971.92 0
971.99 0
972.06 0
972.13 1
972.20 1
972.27 0
972.35 0
972.42 0
972.49 0
972.56 0
972.63 0
972.70 0
972.77 0
972.85 1
972.92 1
972.99 1
973.06 0
973.13 0
973.20 0
973.27 0
973.35 0
973.42 0
973.49 0
973.56 0
973.63 0
973.70 0
973.77 0
973.85 0
973.92 0
973.99 0
974.06 0
974.13 0
974.20 0
974.27 0
974.35 0
974.42 0
974.49 0
974.56 0
974.63 0
974.70 0
974.77 0
974.85 0
974.92 0
974.99 0
975.06 0
975.13 1
975.20 1
975.27 1
975.35 1
975.42 0
975.49 0
975.56 0
975.63 0
975.70 0
975.77 0
975.85 0
975.92 0
975.99 0
976.06 0
976.13 0
976.20 1
976.27 1
976.35 1
976.42 1
976.49 1
976.56 1
976.63 1
976.70 1
976.78 1
976.85 0
976.92 0
976.99 0
977.06 0
977.13 0
977.20 0
977.28 0
977.35 0
977.42 0
977.49 0
977.56 0
977.63 0
977.71 0
977.78 0
977.85 0
977.92 1
977.99 1
978.06 1
978.13 1
978.21 1
978.28 1
978.35 1
978.42 1
978.49 1
978.56 1
978.64 1
978.71 1
978.78 1
978.85 1
978.92 0
978.99 0
979.07 0
979.14 0
979.21 0
979.28 0
979.35 0
979.42 0
979.49 0
979.57 0
979.64 0
979.71 0
979.78 0
979.85 0
979.92 1
980.00 1
980.07 1
980.14 1
980.21 1
980.28 1
980.35 1
980.43 1
980.50 1
980.57 0
980.64 0
980.71 0
980.78 0
980.86 0
980.93 0
981.00 0
981.07 0
981.14 0
981.21 0
981.29 0
981.36 0
981.43 0
981.50 0
981.57 0
981.64 0
981.72 0
981.79 0
981.86 0
981.93 0
982.00 0
982.07 0
982.15 0
982.22 0
982.29 0
982.36 0
982.43 0
982.51 0
982.58 0
982.65 0
982.72 0
982.79 0
982.86 0
982.94 0
983.01 0
983.08 0
983.15 0
983.22 0
983.29 0
983.37 0
983.44 0
983.51 0
983.58 0
983.65 0
983.73 0
983.80 0
983.87 1
983.94 1
984.01 1
984.08 1
984.16 1
984.23 0
984.30 0
984.37 0
984.44 0
984.51 0
984.59 0
984.66 0
984.73 0
984.80 0
984.87 0
984.95 0
985.02 0
985.09 0
985.16 0
985.23 0
985.30 0
985.38 0
985.45 0
985.52 0
985.59 0
985.66 1
985.74 1
985.81 1
985.88 1
985.95 1
986.02 0
986.09 0
986.17 0
986.24 0
986.31 0
986.38 0
986.45 0
986.53 0
986.60 0
986.67 0
986.74 0
986.81 0
986.89 0
986.96 0
987.03 0
987.10 0
987.17 0
987.25 0
987.32 0
987.39 0
987.46 0
987.53 0
987.60 0
987.68 0
987.75 0
987.82 0
987.89 0
987.96 0
988.04 0
988.11 0
988.18 0
988.25 0
988.32 0
988.40 1
988.47 1
988.54 1
988.61 1
988.68 1
988.76 1
988.83 1
988.90 0
988.97 0
989.04 0
989.12 0
989.19 0
989.26 0
989.33 0
989.40 0
989.48 0
989.55 0
989.62 0
989.69 0
989.76 0
989.84 0
989.91 1
989.98 1
990.05 1
990.12 1
990.20 1
990.27 1
990.34 1
990.41 0
990.48 0
990.56 0
990.63 0
990.70 0
990.77 0
990.84 0
990.92 0
990.99 0
991.06 0
991.13 0
991.20 0
991.28 0
991.35 0
991.42 0
991.49 0
991.56 0
991.64 0
991.71 1
991.78 1
991.85 1
991.92 2
992.00 2
992.07 2
992.14 2
992.21 2
992.28 2
992.36 1
992.43 1
992.50 0
992.57 0
992.64 0
992.72 0
992.79 1
992.86 1
992.93 1
993.01 1
993.08 1
993.15 0
993.22 0
993.29 0
993.37 0
993.44 0
993.51 0
993.58 0
993.65 0
993.73 1
993.80 1
993.87 1
993.94 1
994.02 1
994.09 1
994.16 0
994.23 0
994.30 0
994.38 0
994.45 0
994.52 0
994.59 0
994.66 1
994.74 1
994.81 0
994.88 0
994.95 0
995.03 0
995.10 0
995.17 0
995.24 0
995.31 0
995.39 0
995.46 0
995.53 0
995.60 0
995.68 1
995.75 1
995.82 1
995.89 1
995.96 1
996.04 1
996.11 1
996.18 1
996.25 1
996.33 0
996.40 0
996.47 0
996.54 0
996.61 0
996.69 0
996.76 0
996.83 0
996.90 0
996.98 0
997.05 0
997.12 0
997.19 0
997.26 0
997.34 0
997.41 0
997.48 0
997.55 0
997.63 0
997.70 0
997.77 0
997.84 0
997.92 0
997.99 0
998.06 0
998.13 0
998.20 0
998.28 1
998.35 1
998.42 1
998.49 1
998.57 1
998.64 1
998.71 1
998.78 1
998.86 1
998.93 1
999.00 0
999.07 0
999.14 0
999.22 0
999.29 0
999.36 0
999.43 0
999.51 0
999.58 0
999.65 0
999.72 0
999.80 0
999.87 0
999.94 0
1000.01 0
1000.08 0
1000.16 0
1000.23 0
1000.30 0
1000.37 0
1000.45 0
1000.52 0
1000.59 0
1000.66 0
1000.74 1
1000.81 1
1000.88 1
1000.95 1
1001.03 1
1001.10 0
1001.17 0
1001.24 0
1001.32 1
1001.39 1
1001.46 1
1001.53 1
1001.61 1
1001.68 1
1001.75 1
1001.82 1
1001.89 1
1001.97 1
1002.04 1
1002.11 1
1002.18 1
1002.26 0
1002.33 0
1002.40 0
1002.47 0
1002.55 0
1002.62 0
1002.69 0
1002.76 0
1002.84 0
1002.91 0
1002.98 0
1003.05 0
1003.13 0
1003.20 1
1003.27 1
1003.34 1
1003.42 1
1003.49 1
1003.56 1
1003.63 1
1003.71 0
1003.78 0
1003.85 0
1003.92 0
1004.00 0
1004.07 0
1004.14 0
1004.21 0
1004.29 0
1004.36 1
1004.43 1
1004.50 1
1004.58 1
1004.65 1
1004.72 1
1004.79 1
1004.87 1
1004.94 0
1005.01 0
1005.08 0
1005.16 0
1005.23 0
1005.30 0
1005.37 0
1005.45 0
1005.52 0
1005.59 0
1005.67 0
1005.74 0
1005.81 0
1005.88 0
1005.96 0
1006.03 0
1006.10 0
1006.17 0
1006.25 0
1006.32 1
1006.39 1
1006.46 1
1006.54 1
1006.61 1
1006.68 1
1006.75 1
1006.83 1
1006.90 1
1006.97 1
1007.04 1
1007.12 1
1007.19 1
1007.26 0
1007.33 0
1007.41 0
1007.48 0
1007.55 1
1007.63 1
1007.70 1
1007.77 0
1007.84 0
1007.92 0
1007.99 0
1008.06 0
1008.13 0
1008.21 0
1008.28 0
1008.35 0
1008.42 0
1008.50 0
1008.57 0
1008.64 0
1008.72 0
1008.79 1
1008.86 1
1008.93 1
1009.01 1
1009.08 1
1009.15 0
1009.22 0
1009.30 0
1009.37 0
1009.44 0
1009.51 0
1009.59 0
1009.66 0
1009.73 0
1009.81 0
1009.88 0
1009.95 0
1010.02 0
1010.10 0
1010.17 0
1010.24 0
1010.31 0
1010.39 0
1010.46 0
1010.53 0
1010.61 0
1010.68 0
1010.75 0
1010.82 0
1010.90 0
1010.97 0
1011.04 0
1011.12 0
1011.19 0
1011.26 0
1011.33 0
1011.41 0
1011.48 0
1011.55 0
1011.62 0
1011.70 0
1011.77 0
1011.84 0
1011.92 0
1011.99 0
1012.06 0
1012.13 0
1012.21 0
1012.28 0
1012.35 0
1012.43 0
1012.50 0
1012.57 0
1012.64 0
1012.72 0
1012.79 0
1012.86 0
1012.94 0
1013.01 0
1013.08 0
1013.15 0
1013.23 0
1013.30 0
1013.37 0
1013.45 0
1013.52 0
1013.59 0
1013.66 0
1013.74 0
1013.81 0
1013.88 0
1013.96 0
1014.03 0
1014.10 0
1014.17 0
1014.25 0
1014.32 0
1014.39 0
1014.47 0
1014.54 0
1014.61 0
1014.68 0
1014.76 0
1014.83 0
1014.90 0
1014.98 0
1015.05 0
1015.12 0
1015.19 0
1015.27 0
1015.34 0
1015.41 0
1015.49 0
1015.56 0
1015.63 0
1015.70 0
1015.78 0
1015.85 0
1015.92 0
1016.00 0
1016.07 0
1016.14 0
1016.22 0
1016.29 0
1016.36 0
1016.43 0
1016.51 0
1016.58 0
1016.65 0
1016.73 0
1016.80 0
1016.87 0
1016.94 0
1017.02 0
1017.09 0
1017.16 0
1017.24 0
1017.31 0
1017.38 0
1017.46 0
1017.53 0
1017.60 0
1017.67 0
1017.75 0
1017.82 0
1017.89 0
1017.97 0
1018.04 0
1018.11 0
1018.19 0
1018.26 0
1018.33 0
1018.40 0
1018.48 0
1018.55 0
1018.62 0
1018.70 0
1018.77 0
1018.84 0
1018.92 0
1018.99 0
1019.06 0
1019.14 0
1019.21 0
1019.28 0
1019.35 0
1019.43 0
1019.50 0
1019.57 0
1019.65 0
1019.72 0
1019.79 1
1019.87 1
1019.94 1
1020.01 1
1020.09 0
1020.16 0
1020.23 0
1020.30 0
1020.38 0
1020.45 0
1020.52 0
1020.60 0
1020.67 0
1020.74 0
1020.82 0
1020.89 0
1020.96 0
1021.04 0
1021.11 0
1021.18 0
1021.25 0
1021.33 0
1021.40 0
1021.47 0
1021.55 0
1021.62 0
1021.69 0
1021.77 0
1021.84 0
1021.91 0
1021.99 1
1022.06 1
1022.13 1
1022.21 1
1022.28 1
1022.35 0
1022.43 0
1022.50 0
1022.57 0
1022.64 0
1022.72 0
1022.79 0
1022.86 0
1022.94 0
1023.01 0
1023.08 0
1023.16 0
1023.23 0
1023.30 0
1023.38 0
1023.45 0
1023.52 0
1023.60 1
1023.67 1
1023.74 1
1023.82 1
1023.89 1
1023.96 1
1024.04 1
1024.11 1
1024.18 1
1024.26 1
1024.33 1
1024.40 1
1024.48 1
1024.55 1
1024.62 1
1024.70 1
1024.77 1
1024.84 1
1024.91 1
1024.99 1
1025.06 1
1025.13 2
1025.21 2
1025.28 2
1025.35 3
1025.43 3
1025.50 4
1025.57 4
1025.65 4
1025.72 5
1025.79 5
1025.87 5
1025.94 6
1026.01 6
1026.09 6
1026.16 6
1026.23 6
1026.31 5
1026.38 5
1026.45 5
1026.53 5
1026.60 4
1026.67 4
1026.75 4
1026.82 4
1026.89 4
1026.97 3
1027.04 3
1027.11 3
1027.19 2
1027.26 2
1027.33 2
1027.41 2
1027.48 2
1027.55 1
1027.63 1
1027.70 1
1027.77 1
1027.85 1
1027.92 1
1027.99 1
1028.07 1
1028.14 1
1028.21 2
1028.29 2
1028.36 2
1028.43 2
1028.51 2
1028.58 2
1028.65 2
1028.73 2
1028.80 2
1028.87 2
1028.95 2
1029.02 2
1029.09 2
1029.17 2
1029.24 2
1029.32 2
1029.39 1
1029.46 1
1029.54 1
1029.61 1
1029.68 1
1029.76 1
1029.83 1
1029.90 1
1029.98 1
1030.05 0
1030.12 0
1030.20 0
1030.27 0
1030.34 0
1030.42 0
1030.49 0
1030.56 0
1030.64 0
1030.71 0
1030.78 0
1030.86 0
1030.93 0
1031.00 0
1031.08 0
1031.15 0
1031.22 0
1031.30 0
1031.37 0
1031.45 0
1031.52 0
1031.59 0
1031.67 0
1031.74 0
1031.81 0
1031.89 0
1031.96 0
1032.03 0
1032.11 0
1032.18 0
1032.25 0
1032.33 0
1032.40 1
1032.47 1
1032.55 1
1032.62 1
1032.70 0
1032.77 0
1032.84 0
1032.92 0
1032.99 0
1033.06 0
1033.14 0
1033.21 0
1033.28 1
1033.36 1
1033.43 1
1033.50 1
1033.58 1
1033.65 1
1033.73 0
1033.80 0
1033.87 0
1033.95 0
1034.02 0
1034.09 0
1034.17 0
1034.24 1
1034.31 1
1034.39 1
1034.46 1
1034.53 0
1034.61 0
1034.68 0
1034.76 0
1034.83 0
1034.90 0
1034.98 0
1035.05 0
1035.12 0
1035.20 0
1035.27 0
1035.34 0
1035.42 0
1035.49 0
1035.57 0
1035.64 0
1035.71 0
1035.79 0
1035.86 1
1035.93 1
1036.01 1
1036.08 1
1036.15 1
1036.23 1
1036.30 1
1036.38 1
1036.45 1
1036.52 1
1036.60 1
1036.67 1
1036.74 1
1036.82 1
1036.89 1
1036.96 1
1037.04 1
1037.11 1
1037.19 1
1037.26 1
1037.33 1
1037.41 1
1037.48 1
1037.55 1
1037.63 1
1037.70 1
1037.78 0
1037.85 0
1037.92 0
1038.00 0
1038.07 0
1038.14 1
1038.22 1
1038.29 1
1038.37 1
1038.44 1
1038.51 1
1038.59 1
1038.66 1
1038.73 0
1038.81 0
1038.88 0
1038.96 0
1039.03 1
1039.10 1
1039.18 1
1039.25 1
1039.32 1
1039.40 1
1039.47 1
1039.55 1
1039.62 1
1039.69 1
1039.77 1
1039.84 1
1039.91 1
1039.99 1
1040.06 1
1040.14 1
1040.21 1
1040.28 1
1040.36 0
1040.43 0
1040.51 0
1040.58 0
1040.65 0
1040.73 0
1040.80 0
1040.87 0
1040.95 0
1041.02 0
1041.10 0
1041.17 0
1041.24 0
1041.32 0
1041.39 0
1041.46 0
1041.54 0
1041.61 0
1041.69 1
1041.76 1
1041.83 1
1041.91 1
1041.98 1
1042.06 1
1042.13 1
1042.20 1
1042.28 1
1042.35 1
1042.43 1
1042.50 1
1042.57 1
1042.65 1
1042.72 1
1042.79 0
1042.87 0
1042.94 0
1043.02 0
1043.09 0
1043.16 1
1043.24 1
1043.31 1
1043.39 0
1043.46 0
1043.53 0
1043.61 0
1043.68 1
1043.76 1
1043.83 1
1043.90 1
1043.98 1
1044.05 1
1044.13 1
1044.20 1
1044.27 2
1044.35 2
1044.42 2
1044.50 1
1044.57 1
1044.64 1
1044.72 1
1044.79 1
1044.86 1
1044.94 1
1045.01 2
1045.09 2
1045.16 2
1045.23 2
1045.31 2
1045.38 2
1045.46 2
1045.53 2
1045.60 2
1045.68 2
1045.75 2
1045.83 2
1045.90 2
1045.97 2
1046.05 2
1046.12 2
1046.20 2
1046.27 3
1046.34 3
1046.42 3
1046.49 2
1046.57 2
1046.64 2
1046.72 2
1046.79 2
1046.86 2
1046.94 2
1047.01 2
1047.09 1
1047.16 1
1047.23 1
1047.31 1
1047.38 1
1047.46 1
1047.53 1
1047.60 1
1047.68 1
1047.75 1
1047.83 1
1047.90 1
1047.97 1
1048.05 1
1048.12 1
1048.20 0
1048.27 0
1048.34 0
1048.42 0
1048.49 0
1048.57 0
1048.64 0
1048.72 0
1048.79 0
1048.86 0
1048.94 0
1049.01 0
1049.09 0
1049.16 1
1049.23 1
1049.31 1
1049.38 1
1049.46 1
1049.53 1
1049.60 1
1049.68 1
1049.75 1
1049.83 1
1049.90 1
1049.98 1
1050.05 0
1050.12 0
1050.20 0
1050.27 0
1050.35 0
1050.42 0
1050.49 0
1050.57 1
1050.64 1
1050.72 1
1050.79 1
1050.87 1
1050.94 1
1051.01 1
1051.09 1
1051.16 1
1051.24 1
1051.31 1
1051.38 1
1051.46 0
1051.53 1
1051.61 1
1051.68 1
1051.76 1
1051.83 1
1051.90 1
1051.98 2
1052.05 2
1052.13 2
1052.20 2
1052.28 2
1052.35 1
1052.42 1
1052.50 1
1052.57 1
1052.65 1
1052.72 1
1052.79 1
1052.87 1
1052.94 1
1053.02 1
1053.09 1
1053.17 1
1053.24 1
1053.31 1
1053.39 1
1053.46 1
1053.54 1
1053.61 2
1053.69 2
1053.76 2
1053.83 2
1053.91 2
1053.98 1
1054.06 1
1054.13 1
1054.21 1
1054.28 2
1054.35 2
1054.43 3
1054.50 3
1054.58 4
1054.65 4
1054.73 4
1054.80 4
1054.88 4
1054.95 4
1055.02 3
1055.10 3
1055.17 2
1055.25 2
1055.32 1
1055.40 1
1055.47 1
1055.54 0
1055.62 0
1055.69 1
1055.77 1
1055.84 1
1055.92 2
1055.99 2
1056.06 2
1056.14 2
1056.21 2
1056.29 2
1056.36 1
1056.44 1
1056.51 1
1056.59 1
1056.66 1
1056.73 1
1056.81 1
1056.88 2
1056.96 2
1057.03 2
1057.11 2
1057.18 2
1057.25 2
1057.33 2
1057.40 1
1057.48 1
1057.55 1
1057.63 1
1057.70 1
1057.78 1
1057.85 1
1057.92 1
1058.00 1
1058.07 1
1058.15 1
1058.22 1
1058.30 1
1058.37 1
1058.45 1
1058.52 1
1058.59 1
1058.67 0
1058.74 0
1058.82 0
1058.89 0
1058.97 0
1059.04 0
1059.12 0
1059.19 0
1059.26 1
1059.34 1
1059.41 1
1059.49 1
1059.56 1
1059.64 1
1059.71 1
1059.79 1
1059.86 1
1059.94 1
1060.01 1
1060.08 1
1060.16 1
1060.23 1
1060.31 1
1060.38 1
1060.46 0
1060.53 0
1060.61 0
1060.68 0
1060.75 0
1060.83 0
1060.90 0
1060.98 0
1061.05 1
1061.13 1
1061.20 1
1061.28 1
1061.35 1
1061.43 1
1061.50 1
1061.57 1
1061.65 2
1061.72 2
1061.80 2
1061.87 1
1061.95 1
1062.02 1
1062.10 1
1062.17 1
1062.25 0
1062.32 0
1062.40 0
1062.47 0
1062.54 0
1062.62 0
1062.69 0
1062.77 0
1062.84 1
1062.92 1
1062.99 1
1063.07 1
1063.14 1
1063.22 1
1063.29 1
1063.37 1
1063.44 1
1063.51 1
1063.59 1
1063.66 1
1063.74 1
1063.81 1
1063.89 1
1063.96 1
1064.04 2
1064.11 2
1064.19 2
1064.26 2
1064.34 2
1064.41 2
1064.48 1
1064.56 1
1064.63 1
1064.71 1
1064.78 1
1064.86 1
1064.93 1
1065.01 1
1065.08 1
1065.16 1
1065.23 2
1065.31 2
1065.38 3
1065.46 3
1065.53 4
1065.61 4
1065.68 4
1065.75 4
1065.83 4
1065.90 3
1065.98 3
1066.05 2
1066.13 2
1066.20 2
1066.28 2
1066.35 2
1066.43 1
1066.50 1
1066.58 1
1066.65 1
1066.73 1
1066.80 1
1066.88 1
1066.95 1
1067.02 1
1067.10 2
1067.17 2
1067.25 2
1067.32 3
1067.40 3
1067.47 3
1067.55 3
1067.62 3
1067.70 3
1067.77 3
1067.85 2
1067.92 2
1068.00 2
1068.07 2
1068.15 2
1068.22 2
1068.30 2
1068.37 2
1068.45 2
1068.52 1
1068.60 1
1068.67 1
1068.74 1
1068.82 1
1068.89 2
1068.97 2
1069.04 2
1069.12 2
1069.19 2
1069.27 1
1069.34 1
1069.42 2
1069.49 2
1069.57 2
1069.64 2
1069.72 2
1069.79 3
1069.87 2
1069.94 2
1070.02 2
1070.09 2
1070.17 2
1070.24 2
1070.32 2
1070.39 2
1070.47 2
1070.54 2
1070.62 2
1070.69 2
1070.77 2
1070.84 1
1070.92 1
1070.99 1
1071.07 2
1071.14 2
1071.22 2
1071.29 2
1071.37 2
1071.44 2
1071.51 2
1071.59 2
1071.66 2
1071.74 1
1071.81 1
1071.89 1
1071.96 1
1072.04 1
1072.11 1
1072.19 1
1072.26 1
1072.34 1
1072.41 1
1072.49 1
1072.56 1
1072.64 1
1072.71 1
1072.79 1
1072.86 1
1072.94 1
1073.01 1
1073.09 1
1073.16 1
1073.24 1
1073.31 1
1073.39 0
1073.46 0
1073.54 0
1073.61 0
1073.69 1
1073.76 1
1073.84 1
1073.91 2
1073.99 2
1074.06 2
1074.14 2
1074.21 2
1074.29 2
1074.36 2
1074.44 1
1074.51 1
1074.59 1
1074.66 1
1074.74 1
1074.81 1
1074.89 1
1074.96 1
1075.04 1
1075.11 0
1075.19 0
1075.26 0
1075.34 0
1075.41 0
1075.49 0
1075.56 0
1075.64 0
1075.71 0
1075.79 0
1075.86 0
1075.94 0
1076.01 1
1076.09 1
1076.16 1
1076.24 2
1076.31 2
1076.39 2
1076.46 3
1076.54 3
1076.61 3
1076.69 2
1076.76 2
1076.84 2
1076.92 2
1076.99 2
1077.07 1
1077.14 1
1077.22 1
1077.29 0
1077.37 0
1077.44 0
1077.52 0
1077.59 0
1077.67 0
1077.74 1
1077.82 1
1077.89 1
1077.97 1
1078.04 1
1078.12 0
1078.19 0
1078.27 0
1078.34 0
1078.42 1
1078.49 1
1078.57 1
1078.64 2
1078.72 2
1078.79 2
1078.87 1
1078.94 1
1079.02 1
1079.09 1
1079.17 1
1079.24 1
1079.32 2
1079.39 2
1079.47 2
1079.55 2
1079.62 2
1079.70 2
1079.77 2
1079.85 2
1079.92 3
1080.00 3
1080.07 2
1080.15 2
1080.22 2
1080.30 2
1080.37 2
1080.45 3
1080.52 3
1080.60 3
1080.67 3
1080.75 3
1080.82 3
1080.90 3
1080.97 3
1081.05 3
1081.12 2
1081.20 2
1081.28 2
1081.35 2
1081.43 2
1081.50 2
1081.58 2
1081.65 1
1081.73 1
1081.80 1
1081.88 2
1081.95 2
1082.03 3
1082.10 3
1082.18 3
1082.25 3
1082.33 3
1082.40 3
1082.48 3
1082.55 2
1082.63 2
1082.71 2
1082.78 2
1082.86 2
1082.93 2
1083.01 2
1083.08 2
1083.16 3
1083.23 3
1083.31 3
1083.38 3
1083.46 3
1083.53 3
1083.61 3
1083.68 3
1083.76 3
1083.84 3
1083.91 3
1083.99 2
1084.06 2
1084.14 2
1084.21 2
1084.29 2
1084.36 2
1084.44 2
1084.51 3
1084.59 3
1084.66 3
1084.74 4
1084.81 4
1084.89 4
1084.97 4
1085.04 4
1085.12 4
1085.19 3
1085.27 3
1085.34 3
1085.42 3
1085.49 3
1085.57 4
1085.64 4
1085.72 4
1085.80 4
1085.87 3
1085.95 3
1086.02 3
1086.10 3
1086.17 3
1086.25 4
1086.32 4
1086.40 4
1086.47 4
1086.55 3
1086.62 3
1086.70 3
1086.78 3
1086.85 2
1086.93 2
1087.00 2
1087.08 2
1087.15 2
1087.23 3
1087.30 3
1087.38 4
1087.45 4
1087.53 4
1087.61 4
1087.68 4
1087.76 4
1087.83 3
1087.91 3
1087.98 2
1088.06 2
1088.13 1
1088.21 1
1088.28 1
1088.36 1
1088.44 1
1088.51 2
1088.59 2
1088.66 3
1088.74 3
1088.81 3
1088.89 2
1088.96 2
1089.04 2
1089.12 2
1089.19 2
1089.27 2
1089.34 2
1089.42 2
1089.49 1
1089.57 1
1089.64 1
1089.72 1
1089.80 1
1089.87 1
1089.95 1
1090.02 1
1090.10 1
1090.17 1
1090.25 2
1090.32 2
1090.40 2
1090.48 1
1090.55 1
1090.63 1
1090.70 1
1090.78 0
1090.85 0
1090.93 0
1091.00 0
1091.08 0
1091.16 0
1091.23 0
1091.31 1
1091.38 1
1091.46 1
1091.53 1
1091.61 0
1091.68 0
1091.76 0
1091.84 0
1091.91 0
1091.99 0
1092.06 1
1092.14 1
1092.21 1
1092.29 2
1092.37 2
1092.44 3
1092.52 3
1092.59 3
1092.67 3
1092.74 3
1092.82 3
1092.90 3
1092.97 3
1093.05 3
1093.12 3
1093.20 3
1093.27 3
1093.35 3
1093.42 3
1093.50 3
1093.58 4
1093.65 4
1093.73 4
1093.80 4
1093.88 4
1093.95 4
1094.03 4
1094.11 3
1094.18 3
1094.26 3
1094.33 4
1094.41 4
1094.48 4
1094.56 5
1094.64 5
1094.71 5
1094.79 5
1094.86 5
1094.94 4
1095.01 4
1095.09 4
1095.17 4
1095.24 4
1095.32 4
1095.39 4
1095.47 4
1095.54 4
1095.62 3
1095.70 3
1095.77 3
1095.85 2
1095.92 2
1096.00 3
1096.07 3
1096.15 4
1096.23 5
1096.30 5
1096.38 6
1096.45 6
1096.53 6
1096.61 6
1096.68 5
1096.76 5
1096.83 5
1096.91 4
1096.98 3
1097.06 2
1097.14 2
1097.21 1
1097.29 1
1097.36 0
1097.44 1
1097.51 1
1097.59 1
1097.67 2
1097.74 2
1097.82 2
1097.89 2
1097.97 2
1098.05 2
1098.12 2
1098.20 2
1098.27 2
1098.35 2
1098.42 2
1098.50 1
1098.58 1
1098.65 1
1098.73 2
1098.80 3
1098.88 3
1098.96 4
1099.03 5
1099.11 5
1099.18 5
1099.26 5
1099.34 5
1099.41 5
1099.49 5
1099.56 4
1099.64 4
1099.71 3
1099.79 3
1099.87 2
1099.94 2
1100.02 1
1100.09 1
1100.17 1
1100.25 2
1100.32 2
1100.40 2
1100.47 2
1100.55 2
1100.63 2
1100.70 1
1100.78 1
1100.85 1
1100.93 1
1101.01 1
1101.08 2
1101.16 3
1101.23 3
1101.31 4
1101.38 5
1101.46 5
1101.54 5
1101.61 4
1101.69 4
1101.76 4
1101.84 3
1101.92 3
1101.99 3
1102.07 3
1102.14 3
1102.22 2
1102.30 2
1102.37 2
1102.45 2
1102.52 2
1102.60 2
1102.68 2
1102.75 2
1102.83 2
1102.90 1
1102.98 1
1103.06 1
1103.13 2
1103.21 2
1103.28 2
1103.36 3
1103.44 3
1103.51 3
1103.59 3
1103.66 3
1103.74 3
1103.82 3
1103.89 3
1103.97 3
1104.04 3
1104.12 2
1104.20 2
1104.27 2
1104.35 2
1104.42 2
1104.50 2
1104.58 2
1104.65 2
1104.73 1
1104.81 1
1104.88 1
1104.96 1
1105.03 1
1105.11 1
1105.19 1
1105.26 1
1105.34 1
1105.41 0
1105.49 0
1105.57 0
1105.64 0
1105.72 0
1105.79 0
1105.87 0
1105.95 0
1106.02 0
1106.10 0
1106.17 1
1106.25 2
1106.33 3
1106.40 4
1106.48 4
1106.56 5
1106.63 5
1106.71 5
1106.78 5
1106.86 4
1106.94 4
1107.01 4
1107.09 4
1107.16 4
1107.24 5
1107.32 5
1107.39 5
1107.47 5
1107.55 5
1107.62 4
1107.70 3
1107.77 2
1107.85 2
1107.93 1
1108.00 1
1108.08 1
1108.15 1
1108.23 2
1108.31 3
1108.38 4
1108.46 4
1108.54 5
1108.61 6
1108.69 7
1108.76 8
1108.84 8
1108.92 9
1108.99 9
1109.07 9
1109.15 9
1109.22 9
1109.30 9
1109.37 8
1109.45 8
1109.53 7
1109.60 7
1109.68 7
1109.75 7
1109.83 7
1109.91 7
1109.98 8
1110.06 8
1110.14 8
1110.21 7
1110.29 7
1110.36 6
1110.44 5
1110.52 5
1110.59 4
1110.67 4
1110.75 5
1110.82 5
1110.90 5
1110.98 6
1111.05 6
1111.13 6
1111.20 5
1111.28 5
1111.36 4
1111.43 4
1111.51 3
1111.59 3
1111.66 2
1111.74 2
1111.81 2
1111.89 1
1111.97 1
1112.04 1
1112.12 1
1112.20 1
1112.27 2
1112.35 3
1112.42 4
1112.50 4
1112.58 5
1112.65 5
1112.73 5
1112.81 5
1112.88 4
1112.96 4
1113.04 4
1113.11 4
1113.19 4
1113.26 4
1113.34 4
1113.42 4
1113.49 3
1113.57 3
1113.65 3
1113.72 3
1113.80 3
1113.88 3
1113.95 3
1114.03 3
1114.10 4
1114.18 4
1114.26 4
1114.33 4
1114.41 4
1114.49 4
1114.56 4
1114.64 4
1114.72 4
1114.79 4
1114.87 4
1114.95 5
1115.02 5
1115.10 5
1115.17 5
1115.25 5
1115.33 5
1115.40 5
1115.48 5
1115.56 5
1115.63 5
1115.71 4
1115.79 4
1115.86 4
1115.94 4
1116.02 4
1116.09 4
1116.17 3
1116.24 3
1116.32 3
1116.40 3
1116.47 2
1116.55 2
1116.63 3
1116.70 3
1116.78 3
1116.86 3
1116.93 3
1117.01 3
1117.09 3
1117.16 3
1117.24 4
1117.32 4
1117.39 4
1117.47 5
1117.54 4
1117.62 4
1117.70 3
1117.77 2
1117.85 1
1117.93 0
1118.00 0
1118.08 0
1118.16 0
1118.23 1
1118.31 2
1118.39 3
1118.46 4
1118.54 5
1118.62 5
1118.69 6
1118.77 6
1118.85 6
1118.92 5
1119.00 5
1119.08 4
1119.15 4
1119.23 3
1119.30 3
1119.38 2
1119.46 2
1119.53 2
1119.61 2
1119.69 2
1119.76 3
1119.84 4
1119.92 5
1119.99 5
1120.07 6
1120.15 7
1120.22 7
1120.30 7
1120.38 6
1120.45 6
1120.53 6
1120.61 5
1120.68 6
1120.76 6
1120.84 6
1120.91 6
1120.99 7
1121.07 6
1121.14 6
1121.22 6
1121.30 5
1121.37 4
1121.45 4
1121.53 4
1121.60 4
1121.68 5
1121.76 5
1121.83 6
1121.91 6
1121.99 6
1122.06 5
1122.14 5
1122.22 5
1122.29 4
1122.37 5
1122.45 5
1122.52 5
1122.60 6
1122.68 7
1122.75 7
1122.83 8
1122.91 8
1122.98 8
1123.06 8
1123.14 8
1123.21 8
1123.29 8
1123.37 8
1123.44 8
1123.52 8
1123.60 9
1123.67 9
1123.75 10
1123.83 10
1123.90 10
1123.98 10
1124.06 10
1124.13 9
1124.21 8
1124.29 7
1124.36 7
1124.44 6
1124.52 7
1124.59 7
1124.67 8
1124.75 9
1124.82 10
1124.90 11
1124.98 12
1125.05 12
1125.13 13
1125.21 13
1125.28 12
1125.36 11
1125.44 9
1125.52 8
1125.59 6
1125.67 5
1125.75 4
1125.82 4
1125.90 4
1125.98 4
1126.05 5
1126.13 5
1126.21 6
1126.28 7
1126.36 7
1126.44 7
1126.51 7
1126.59 7
1126.67 7
1126.74 6
1126.82 5
1126.90 4
1126.97 3
1127.05 2
1127.13 1
1127.21 1
1127.28 1
1127.36 1
1127.44 1
1127.51 1
1127.59 1
1127.67 1
1127.74 1
1127.82 2
1127.90 2
1127.97 3
1128.05 3
1128.13 3
1128.20 3
1128.28 3
1128.36 2
1128.43 2
1128.51 1
1128.59 0
1128.67 0
1128.74 0
1128.82 0
1128.90 0
1128.97 0
1129.05 0
1129.13 0
1129.20 0
1129.28 0
1129.36 0
1129.43 0
1129.51 1
1129.59 1
1129.67 1
1129.74 2
1129.82 2
1129.90 2
1129.97 2
1130.05 2
1130.13 2
1130.20 3
1130.28 3
1130.36 3
1130.43 3
1130.51 3
1130.59 4
1130.67 4
1130.74 4
1130.82 4
1130.90 3
1130.97 3
1131.05 3
1131.13 2
1131.20 2
1131.28 2
1131.36 2
1131.43 2
1131.51 3
1131.59 4
1131.67 5
1131.74 6
1131.82 7
1131.90 7
1131.97 7
1132.05 7
1132.13 7
1132.20 6
1132.28 5
1132.36 5
1132.44 4
1132.51 3
1132.59 3
1132.67 2
1132.74 3
1132.82 3
1132.90 4
1132.97 4
1133.05 5
1133.13 5
1133.21 5
1133.28 4
1133.36 4
1133.44 3
1133.51 2
1133.59 2
1133.67 1
1133.75 0
1133.82 0
1133.90 0
1133.98 0
1134.05 0
1134.13 0
1134.21 1
1134.28 1
1134.36 2
1134.44 3
1134.52 3
1134.59 3
1134.67 3
1134.75 3
1134.82 3
1134.90 3
1134.98 3
1135.06 3
1135.13 3
1135.21 3
1135.29 4
1135.36 4
1135.44 4
1135.52 4
1135.60 5
1135.67 5
1135.75 6
1135.83 6
1135.90 7
1135.98 7
1136.06 7
1136.14 7
1136.21 8
1136.29 8
1136.37 8
1136.44 9
1136.52 9
1136.60 10
1136.68 10
1136.75 10
1136.83 9
1136.91 8
1136.98 6
1137.06 5
1137.14 3
1137.22 1
1137.29 0
1137.37 0
1137.45 0
1137.52 0
1137.60 0
1137.68 1
1137.76 2
1137.83 4
1137.91 5
1137.99 6
1138.06 7
1138.14 7
1138.22 7
1138.30 7
1138.37 7
1138.45 7
1138.53 6
1138.61 6
1138.68 6
1138.76 7
1138.84 7
1138.91 7
1138.99 7
1139.07 7
1139.15 6
1139.22 6
1139.30 6
1139.38 5
1139.45 5
1139.53 4
1139.61 3
1139.69 3
1139.76 3
1139.84 3
1139.92 3
1140.00 3
1140.07 3
1140.15 4
1140.23 4
1140.30 4
1140.38 4
1140.46 4
1140.54 4
1140.61 5
1140.69 5
1140.77 6
1140.85 6
1140.92 6
1141.00 6
1141.08 6
1141.15 6
1141.23 5
1141.31 5
1141.39 4
1141.46 4
1141.54 3
1141.62 3
1141.70 3
1141.77 2
1141.85 2
1141.93 2
1142.01 2
1142.08 2
1142.16 2
1142.24 1
1142.31 1
1142.39 0
1142.47 0
1142.55 0
1142.62 0
1142.70 0
1142.78 1
1142.86 1
1142.93 2
1143.01 2
1143.09 3
1143.17 3
1143.24 4
1143.32 4
1143.40 4
1143.48 4
1143.55 3
1143.63 3
1143.71 2
1143.78 2
1143.86 2
1143.94 2
1144.02 2
1144.09 2
1144.17 2
1144.25 2
1144.33 2
1144.40 2
1144.48 2
1144.56 3
1144.64 4
1144.71 5
1144.79 7
1144.87 8
1144.95 8
1145.02 8
1145.10 8
1145.18 8
1145.26 8
1145.33 8
1145.41 7
1145.49 7
1145.57 7
1145.64 6
1145.72 6
1145.80 6
1145.88 5
1145.95 5
1146.03 5
1146.11 5
1146.19 4
1146.26 4
1146.34 4
1146.42 3
1146.50 3
1146.57 3
1146.65 3
1146.73 3
1146.81 4
1146.88 4
1146.96 5
1147.04 5
1147.12 4
1147.19 4
1147.27 3
1147.35 2
1147.43 1
1147.50 1
1147.58 1
1147.66 2
1147.74 2
1147.81 4
1147.89 5
1147.97 6
1148.05 7
1148.12 7
1148.20 7
1148.28 6
1148.36 5
1148.43 4
1148.51 3
1148.59 3
1148.67 2
1148.74 2
1148.82 2
1148.90 2
1148.98 3
1149.05 4
1149.13 5
1149.21 6
1149.29 7
1149.36 8
1149.44 9
1149.52 10
1149.60 10
1149.67 11
1149.75 11
1149.83 11
1149.91 11
1149.99 10
1150.06 9
1150.14 8
1150.22 7
1150.30 7
1150.37 7
1150.45 6
1150.53 6
1150.61 7
1150.68 7
1150.76 7
1150.84 8
1150.92 8
1150.99 9
1151.07 9
1151.15 9
1151.23 9
1151.30 9
1151.38 9
1151.46 8
1151.54 7
1151.62 7
1151.69 6
1151.77 6
1151.85 6
1151.93 6
1152.00 6
1152.08 6
1152.16 7
1152.24 7
1152.31 8
1152.39 8
1152.47 8
1152.55 7
1152.63 7
1152.70 6
1152.78 5
1152.86 5
1152.94 5
1153.01 6
1153.09 7
1153.17 9
1153.25 10
1153.32 12
1153.40 13
1153.48 15
1153.56 15
1153.64 16
1153.71 16
1153.79 16
1153.87 16
1153.95 15
1154.02 14
1154.10 14
1154.18 13
1154.26 12
1154.34 12
1154.41 13
1154.49 13
1154.57 14
1154.65 15
1154.72 16
1154.80 16
1154.88 16
1154.96 16
1155.04 17
1155.11 17
1155.19 17
1155.27 17
1155.35 18
1155.42 18
1155.50 18
1155.58 17
1155.66 16
1155.74 15
1155.81 14
1155.89 13
1155.97 12
1156.05 12
1156.12 12
1156.20 11
1156.28 12
1156.36 12
1156.44 12
1156.51 11
1156.59 11
1156.67 10
1156.75 9
1156.82 8
1156.90 7
1156.98 7
1157.06 6
1157.14 6
1157.21 5
1157.29 5
1157.37 5
1157.45 5
1157.53 5
1157.60 5
1157.68 6
1157.76 6
1157.84 6
1157.91 7
1157.99 7
1158.07 7
1158.15 7
1158.23 7
1158.30 7
1158.38 7
1158.46 7
1158.54 8
1158.62 8
1158.69 8
1158.77 7
1158.85 7
1158.93 7
1159.01 7
1159.08 6
1159.16 7
1159.24 7
1159.32 7
1159.39 7
1159.47 7
1159.55 7
1159.63 7
1159.71 6
1159.78 6
1159.86 6
1159.94 5
1160.02 5
1160.10 5
1160.17 5
1160.25 5
1160.33 6
1160.41 6
1160.49 7
1160.56 7
1160.64 7
1160.72 8
1160.80 8
1160.88 7
1160.95 7
1161.03 7
1161.11 7
1161.19 7
1161.27 8
1161.34 8
1161.42 8
1161.50 8
1161.58 8
1161.66 9
1161.73 9
1161.81 9
1161.89 9
1161.97 9
1162.05 8
1162.12 8
1162.20 7
1162.28 7
1162.36 7
1162.44 7
1162.51 7
1162.59 7
1162.67 7
1162.75 6
1162.83 5
1162.90 4
1162.98 3
1163.06 2
1163.14 2
1163.22 2
1163.29 2
1163.37 2
1163.45 3
1163.53 4
1163.61 4
1163.68 5
1163.76 6
1163.84 6
1163.92 6
1164.00 7
1164.08 7
1164.15 6
1164.23 6
1164.31 5
1164.39 4
1164.47 4
1164.54 3
1164.62 3
1164.70 2
1164.78 2
1164.86 2
1164.93 3
1165.01 3
1165.09 3
1165.17 2
1165.25 2
1165.32 2
1165.40 2
1165.48 2
1165.56 2
1165.64 2
1165.72 3
1165.79 3
1165.87 3
1165.95 3
1166.03 2
1166.11 2
1166.18 2
1166.26 1
1166.34 1
1166.42 0
1166.50 0
1166.58 0
1166.65 0
1166.73 0
1166.81 0
1166.89 0
1166.97 0
1167.04 0
1167.12 0
1167.20 1
1167.28 3
1167.36 4
1167.44 4
1167.51 5
1167.59 5
1167.67 5
1167.75 5
1167.83 5
1167.90 5
1167.98 5
1168.06 5
1168.14 5
1168.22 4
1168.30 4
1168.37 4
1168.45 3
1168.53 3
1168.61 3
1168.69 3
1168.76 3
1168.84 3
1168.92 4
1169.00 4
1169.08 4
1169.16 4
1169.23 4
1169.31 3
1169.39 3
1169.47 3
1169.55 3
1169.63 2
1169.70 2
1169.78 2
1169.86 2
1169.94 2
1170.02 2
1170.10 2
1170.17 2
1170.25 2
1170.33 2
1170.41 3
1170.49 4
1170.56 5
1170.64 6
1170.72 6
1170.80 7
1170.88 7
1170.96 6
1171.03 6
1171.11 5
1171.19 5
1171.27 4
1171.35 4
1171.43 3
1171.50 3
1171.58 3
1171.66 3
1171.74 4
1171.82 4
1171.90 5
1171.97 6
1172.05 7
1172.13 8
1172.21 9
1172.29 9
1172.37 9
1172.44 9
1172.52 8
1172.60 7
1172.68 6
1172.76 4
1172.84 4
1172.92 3
1172.99 3
1173.07 2
1173.15 2
1173.23 2
1173.31 2
1173.39 2
1173.46 2
1173.54 2
1173.62 2
1173.70 2
1173.78 2
1173.86 3
1173.93 3
1174.01 3
1174.09 3
1174.17 3
1174.25 4
1174.33 4
1174.40 4
1174.48 5
1174.56 5
1174.64 5
1174.72 5
1174.80 5
1174.88 5
1174.95 5
1175.03 5
1175.11 5
1175.19 5
1175.27 4
1175.35 3
1175.42 2
1175.50 2
1175.58 1
1175.66 0
1175.74 0
1175.82 0
1175.90 0
1175.97 1
1176.05 2
1176.13 3
1176.21 4
1176.29 5
1176.37 5
1176.44 6
1176.52 6
1176.60 7
1176.68 7
1176.76 8
1176.84 10
1176.92 10
1176.99 11
1177.07 11
1177.15 11
1177.23 10
1177.31 10
1177.39 9
1177.47 9
1177.54 9
1177.62 10
1177.70 10
1177.78 10
1177.86 10
1177.94 9
1178.02 8
1178.09 8
1178.17 7
1178.25 7
1178.33 7
1178.41 7
1178.49 7
1178.57 6
1178.64 6
1178.72 5
1178.80 4
1178.88 3
1178.96 2
1179.04 1
1179.12 0
1179.19 0
1179.27 0
1179.35 0
1179.43 0
1179.51 1
1179.59 1
1179.67 1
1179.74 1
1179.82 1
1179.90 2
1179.98 2
1180.06 2
1180.14 2
1180.22 2
1180.29 2
1180.37 2
1180.45 2
1180.53 2
1180.61 2
1180.69 3
1180.77 3
1180.84 4
1180.92 4
1181.00 5
1181.08 5
1181.16 4
1181.24 3
1181.32 2
1181.40 2
1181.47 1
1181.55 1
1181.63 1
1181.71 1
1181.79 2
1181.87 3
1181.95 4
1182.02 4
1182.10 3
1182.18 3
1182.26 2
1182.34 2
1182.42 1
1182.50 1
1182.58 1
1182.65 1
1182.73 1
1182.81 1
1182.89 1
1182.97 2
1183.05 2
1183.13 3
1183.21 3
1183.28 4
1183.36 5
1183.44 6
1183.52 6
1183.60 7
1183.68 7
1183.76 7
1183.83 7
1183.91 7
1183.99 6
1184.07 5
1184.15 3
1184.23 2
1184.31 1
1184.39 0
1184.47 0
1184.54 0
1184.62 1
1184.70 2
1184.78 3
1184.86 5
1184.94 6
1185.02 7
1185.10 8
1185.17 10
1185.25 10
1185.33 11
1185.41 11
1185.49 10
1185.57 9
1185.65 7
1185.73 6
1185.80 4
1185.88 3
1185.96 2
1186.04 2
1186.12 1
1186.20 1
1186.28 2
1186.36 2
1186.43 1
1186.51 1
1186.59 1
1186.67 1
1186.75 1
1186.83 1
1186.91 1
1186.99 2
1187.07 3
1187.14 4
1187.22 5
1187.30 6
1187.38 6
1187.46 6
1187.54 6
1187.62 5
1187.70 4
1187.78 3
1187.85 3
1187.93 4
1188.01 5
1188.09 7
1188.17 9
1188.25 10
1188.33 12
1188.41 13
1188.49 13
1188.56 13
1188.64 13
1188.72 13
1188.80 13
1188.88 12
1188.96 12
1189.04 11
1189.12 10
1189.20 10
1189.27 9
1189.35 8
1189.43 8
1189.51 7
1189.59 7
1189.67 7
1189.75 7
1189.83 7
1189.91 7
1189.98 7
1190.06 8
1190.14 8
1190.22 9
1190.30 10
1190.38 11
1190.46 12
1190.54 12
1190.62 12
1190.70 11
1190.77 10
1190.85 9
1190.93 7
1191.01 6
1191.09 4
1191.17 3
1191.25 2
1191.33 1
1191.41 0
1191.49 0
1191.56 0
1191.64 0
1191.72 0
1191.80 0
1191.88 0
1191.96 0
1192.04 1
1192.12 1
1192.20 2
1192.28 2
1192.35 3
1192.43 3
1192.51 4
1192.59 4
1192.67 5
1192.75 6
1192.83 8
1192.91 8
1192.99 9
1193.07 9
1193.14 9
1193.22 8
1193.30 7
1193.38 6
1193.46 5
1193.54 4
1193.62 4
1193.70 3
1193.78 4
1193.86 4
1193.94 5
1194.01 6
1194.09 7
1194.17 8
1194.25 9
1194.33 10
1194.41 11
1194.49 12
1194.57 12
1194.65 12
1194.73 11
1194.81 10
1194.88 9
1194.96 7
1195.04 6
1195.12 5
1195.20 4
1195.28 3
1195.36 3
1195.44 3
1195.52 4
1195.60 5
1195.68 6
1195.76 7
1195.83 8
1195.91 8
1195.99 8
1196.07 8
1196.15 8
1196.23 7
1196.31 7
1196.39 6
1196.47 6
1196.55 6
1196.63 6
1196.70 6
1196.78 6
1196.86 6
1196.94 7
1197.02 7
1197.10 7
1197.18 7
1197.26 6
1197.34 6
1197.42 5
1197.50 5
1197.58 4
1197.66 4
1197.73 4
1197.81 4
1197.89 4
1197.97 5
1198.05 5
1198.13 5
1198.21 4
1198.29 3
1198.37 2
1198.45 1
1198.53 0
1198.61 0
1198.68 0
1198.76 0
1198.84 0
1198.92 0
1199.00 0
1199.08 0
1199.16 1
1199.24 1
1199.32 2
1199.40 3
1199.48 4
1199.56 5
1199.64 5
1199.72 5
1199.79 5
1199.87 4
1199.95 3
1200.03 3
1200.11 2
1200.19 3
1200.27 3
1200.35 4
1200.43 5
1200.51 6
1200.59 7
1200.67 8
1200.75 9
1200.83 9
1200.90 8
1200.98 8
1201.06 7
1201.14 5
1201.22 5
1201.30 4
1201.38 3
1201.46 3
1201.54 3
1201.62 4
1201.70 4
1201.78 4
1201.86 4
1201.94 4
1202.02 4
1202.09 4
1202.17 4
1202.25 4
1202.33 4
1202.41 4
1202.49 5
1202.57 5
1202.65 4
1202.73 4
1202.81 3
1202.89 2
1202.97 1
1203.05 1
1203.13 0
1203.21 0
1203.29 0
1203.36 1
1203.44 1
1203.52 1
1203.60 2
1203.68 2
1203.76 3
1203.84 4
1203.92 5
1204.00 6
1204.08 6
1204.16 6
1204.24 6
1204.32 5
1204.40 5
1204.48 4
1204.56 4
1204.63 5
1204.71 5
1204.79 6
1204.87 6
1204.95 6
1205.03 6
1205.11 5
1205.19 4
1205.27 3
1205.35 2
1205.43 1
1205.51 0
1205.59 0
1205.67 0
1205.75 0
1205.83 0
1205.91 0
1205.99 0
1206.07 1
1206.14 2
1206.22 3
1206.30 4
1206.38 4
1206.46 4
1206.54 4
1206.62 3
1206.70 3
1206.78 3
1206.86 3
1206.94 4
1207.02 4
1207.10 4
1207.18 5
1207.26 5
1207.34 6
1207.42 6
1207.50 7
1207.58 8
1207.66 9
1207.73 10
1207.81 11
1207.89 12
1207.97 12
1208.05 12
1208.13 12
1208.21 11
1208.29 10
1208.37 9
1208.45 9
1208.53 10
1208.61 11
1208.69 12
1208.77 13
1208.85 13
1208.93 14
1209.01 14
1209.09 14
1209.17 15
1209.25 15
1209.33 16
1209.41 16
1209.49 15
1209.56 14
1209.64 13
1209.72 12
1209.80 12
1209.88 11
1209.96 11
1210.04 11
1210.12 11
1210.20 10
1210.28 9
1210.36 8
1210.44 6
1210.52 6
1210.60 5
1210.68 5
1210.76 5
1210.84 6
1210.92 6
1211.00 7
1211.08 8
1211.16 9
1211.24 9
1211.32 9
1211.40 9
1211.48 9
1211.56 8
1211.64 8
1211.71 8
1211.79 9
1211.87 10
1211.95 12
1212.03 15
1212.11 17
1212.19 18
1212.27 18
1212.35 18
1212.43 16
1212.51 15
1212.59 13
1212.67 12
1212.75 11
1212.83 10
1212.91 10
1212.99 11
1213.07 11
1213.15 12
1213.23 13
1213.31 14
1213.39 15
1213.47 15
1213.55 16
1213.63 16
1213.71 15
1213.79 15
1213.87 14
1213.95 13
1214.03 12
1214.11 11
1214.19 9
1214.27 8
1214.35 8
1214.42 7
1214.50 7
1214.58 8
1214.66 9
1214.74 9
1214.82 10
1214.90 10
1214.98 10
1215.06 9
1215.14 9
1215.22 9
1215.30 9
1215.38 9
1215.46 9
1215.54 9
1215.62 8
1215.70 8
1215.78 7
1215.86 6
1215.94 5
1216.02 4
1216.10 3
1216.18 3
1216.26 2
1216.34 2
1216.42 3
1216.50 3
1216.58 3
1216.66 2
1216.74 2
1216.82 2
1216.90 2
1216.98 2
1217.06 2
1217.14 2
1217.22 3
1217.30 4
1217.38 5
1217.46 7
1217.54 9
1217.62 11
1217.70 13
1217.78 15
1217.86 16
1217.94 16
1218.02 16
1218.10 14
1218.18 13
1218.26 11
1218.34 9
1218.42 7
1218.50 6
1218.58 5
1218.66 5
1218.74 5
1218.82 5
1218.90 4
1218.98 4
1219.06 3
1219.14 3
1219.21 2
1219.29 3
1219.37 3
1219.45 3
1219.53 4
1219.61 4
1219.69 4
1219.77 3
1219.85 3
1219.93 3
1220.01 3
1220.09 4
1220.17 4
1220.25 4
1220.33 4
1220.41 4
1220.49 4
1220.57 3
1220.65 3
1220.73 3
1220.81 4
1220.89 5
1220.97 7
1221.05 9
1221.13 10
1221.21 12
1221.29 13
1221.37 13
1221.45 13
1221.53 12
1221.61 11
1221.69 11
1221.77 10
1221.85 10
1221.93 11
1222.01 11
1222.09 12
1222.17 12
1222.25 13
1222.33 13
1222.41 13
1222.49 12
1222.57 12
1222.65 11
1222.73 11
1222.81 11
1222.89 11
1222.97 11
1223.05 12
1223.13 12
1223.21 12
1223.29 11
1223.37 11
1223.45 10
1223.53 9
1223.61 8
1223.69 7
1223.77 6
1223.85 4
1223.93 3
1224.01 1
1224.09 0
1224.17 0
1224.25 0
1224.33 0
1224.41 2
1224.49 4
1224.57 6
1224.66 8
1224.74 9
1224.82 10
1224.90 10
1224.98 9
1225.06 8
1225.14 7
1225.22 6
1225.30 5
1225.38 5
1225.46 5
1225.54 5
1225.62 6
1225.70 7
1225.78 8
1225.86 10
1225.94 11
1226.02 12
1226.10 13
1226.18 13
1226.26 13
1226.34 12
1226.42 12
1226.50 11
1226.58 10
1226.66 9
1226.74 9
1226.82 9
1226.90 9
1226.98 9
1227.06 8
1227.14 8
1227.22 8
1227.30 8
1227.38 8
1227.46 9
1227.54 10
1227.62 12
1227.70 13
1227.78 14
1227.86 14
1227.94 14
1228.02 12
1228.10 11
1228.18 10
1228.26 9
1228.34 8
1228.42 9
1228.50 9
1228.58 10
1228.66 11
1228.74 12
1228.82 12
1228.90 13
1228.98 13
1229.06 14
1229.14 14
1229.22 14
1229.30 14
1229.38 13
1229.47 12
1229.55 11
1229.63 10
1229.71 9
1229.79 9
1229.87 9
1229.95 10
1230.03 11
1230.11 13
1230.19 14
1230.27 15
1230.35 15
1230.43 16
1230.51 16
1230.59 16
1230.67 16
1230.75 15
1230.83 14
1230.91 13
1230.99 11
1231.07 10
1231.15 8
1231.23 7
1231.31 7
1231.39 6
1231.47 6
1231.55 6
1231.63 7
1231.71 7
1231.79 7
1231.87 7
1231.95 8
1232.03 8
1232.11 9
1232.20 10
1232.28 10
1232.36 11
1232.44 10
1232.52 9
1232.60 8
1232.68 7
1232.76 6
1232.84 5
1232.92 4
1233.00 4
1233.08 4
1233.16 4
1233.24 3
1233.32 4
1233.40 4
1233.48 4
1233.56 5
1233.64 6
1233.72 8
1233.80 9
1233.88 10
1233.96 12
1234.04 13
1234.12 14
1234.20 16
1234.28 17
1234.37 17
1234.45 17
1234.53 17
1234.61 17
1234.69 16
1234.77 15
1234.85 14
1234.93 14
1235.01 13
1235.09 13
1235.17 12
1235.25 12
1235.33 11
1235.41 11
1235.49 10
1235.57 10
1235.65 10
1235.73 10
1235.81 10
1235.89 11
1235.97 12
1236.05 13
1236.13 14
1236.22 14
1236.30 14
1236.38 14
1236.46 13
1236.54 12
1236.62 10
1236.70 9
1236.78 7
1236.86 6
1236.94 6
1237.02 5
1237.10 5
1237.18 5
1237.26 6
1237.34 6
1237.42 6
1237.50 7
1237.58 8
1237.66 8
1237.74 8
1237.83 8
1237.91 7
1237.99 6
1238.07 5
1238.15 4
1238.23 4
1238.31 4
1238.39 4
1238.47 6
1238.55 7
1238.63 9
1238.71 11
1238.79 13
1238.87 14
1238.95 15
1239.03 15
1239.11 15
1239.19 14
1239.27 13
1239.36 12
1239.44 11
1239.52 11
1239.60 11
1239.68 11
1239.76 11
1239.84 11
1239.92 11
1240.00 11
1240.08 12
1240.16 12
1240.24 13
1240.32 13
1240.40 13
1240.48 13
1240.56 12
1240.64 11
1240.73 10
1240.81 9
1240.89 9
1240.97 9
1241.05 10
1241.13 11
1241.21 13
1241.29 14
1241.37 15
1241.45 16
1241.53 16
1241.61 16
1241.69 15
1241.77 13
1241.85 11
1241.93 10
1242.02 8
1242.10 8
1242.18 8
1242.26 8
1242.34 10
1242.42 11
1242.50 12
1242.58 13
1242.66 13
1242.74 13
1242.82 13
1242.90 13
1242.98 12
1243.06 12
1243.15 12
1243.23 12
1243.31 12
1243.39 11
1243.47 10
1243.55 9
1243.63 8
1243.71 7
1243.79 7
1243.87 7
1243.95 7
1244.03 7
1244.11 8
1244.19 9
1244.28 11
1244.36 12
1244.44 14
1244.52 15
1244.60 16
1244.68 17
1244.76 16
1244.84 15
1244.92 13
1245.00 11
1245.08 8
1245.16 6
1245.24 4
1245.32 3
1245.41 3
1245.49 3
1245.57 3
1245.65 3
1245.73 4
1245.81 4
1245.89 5
1245.97 5
1246.05 5
1246.13 5
1246.21 6
1246.29 5
1246.37 5
1246.46 5
1246.54 3
1246.62 2
1246.70 1
1246.78 0
1246.86 0
1246.94 0
1247.02 0
1247.10 0
1247.18 0
1247.26 0
1247.34 0
1247.43 0
1247.51 1
1247.59 2
1247.67 2
1247.75 3
1247.83 5
1247.91 6
1247.99 8
1248.07 9
1248.15 10
1248.23 11
1248.31 12
1248.40 12
1248.48 13
1248.56 14
1248.64 14
1248.72 14
1248.80 13
1248.88 13
1248.96 12
1249.04 12
1249.12 12
1249.20 12
1249.29 13
1249.37 14
1249.45 15
1249.53 15
1249.61 16
1249.69 17
1249.77 18
1249.85 19
1249.93 20
1250.01 21
1250.09 21
1250.18 22
1250.26 23
1250.34 23
1250.42 23
1250.50 23
1250.58 23
1250.66 23
1250.74 22
1250.82 20
1250.90 19
1250.98 17
1251.07 16
1251.15 14
1251.23 13
1251.31 11
1251.39 10
1251.47 9
1251.55 9
1251.63 9
1251.71 10
1251.79 12
1251.88 15
1251.96 18
1252.04 22
1252.12 25
1252.20 29
1252.28 31
1252.36 32
1252.44 32
1252.52 32
1252.60 31
1252.69 29
1252.77 27
1252.85 25
1252.93 24
1253.01 22
1253.09 21
1253.17 20
1253.25 19
1253.33 18
1253.41 17
1253.50 18
1253.58 18
1253.66 19
1253.74 21
1253.82 22
1253.90 23
1253.98 24
1254.06 23
1254.14 22
1254.22 20
1254.31 18
1254.39 16
1254.47 14
1254.55 13
1254.63 13
1254.71 13
1254.79 13
1254.87 14
1254.95 15
1255.04 17
1255.12 18
1255.20 18
1255.28 19
1255.36 18
1255.44 17
1255.52 15
1255.60 12
1255.68 10
1255.77 7
1255.85 5
1255.93 4
1256.01 4
1256.09 3
1256.17 3
1256.25 3
1256.33 3
1256.41 3
1256.50 4
1256.58 4
1256.66 6
1256.74 8
1256.82 10
1256.90 11
1256.98 13
1257.06 14
1257.14 14
1257.23 14
1257.31 13
1257.39 12
1257.47 12
1257.55 12
1257.63 13
1257.71 15
1257.79 16
1257.87 17
1257.96 18
1258.04 18
1258.12 17
1258.20 16
1258.28 14
1258.36 13
1258.44 12
1258.52 12
1258.61 11
1258.69 12
1258.77 12
1258.85 13
1258.93 13
1259.01 13
1259.09 13
1259.17 13
1259.25 13
1259.34 12
1259.42 12
1259.50 12
1259.58 11
1259.66 11
1259.74 11
1259.82 10
1259.90 10
1259.99 9
1260.07 8
1260.15 8
1260.23 7
1260.31 7
1260.39 6
1260.47 5
1260.55 4
1260.64 3
1260.72 2
1260.80 1
1260.88 0
1260.96 0
1261.04 0
1261.12 0
1261.20 0
1261.29 0
1261.37 0
1261.45 0
1261.53 1
1261.61 2
1261.69 2
1261.77 3
1261.86 2
1261.94 2
1262.02 0
1262.10 0
1262.18 0
1262.26 0
1262.34 0
1262.42 0
1262.51 0
1262.59 1
1262.67 2
1262.75 4
1262.83 6
1262.91 7
1262.99 8
1263.07 9
1263.16 9
1263.24 8
1263.32 7
1263.40 6
1263.48 4
1263.56 2
1263.64 1
1263.73 0
1263.81 0
1263.89 0
1263.97 0
1264.05 0
1264.13 0
1264.21 0
1264.30 0
1264.38 1
1264.46 1
1264.54 2
1264.62 3
1264.70 4
1264.78 5
1264.87 6
1264.95 8
1265.03 9
1265.11 9
1265.19 10
1265.27 11
1265.35 11
1265.43 11
1265.52 11
1265.60 11
1265.68 11
1265.76 10
1265.84 9
1265.92 8
1266.00 8
1266.09 7
1266.17 6
1266.25 6
1266.33 5
1266.41 5
1266.49 5
1266.57 5
1266.66 5
1266.74 6
1266.82 6
1266.90 7
1266.98 8
1267.06 9
1267.15 11
1267.23 12
1267.31 14
1267.39 15
1267.47 16
1267.55 17
1267.63 16
1267.72 15
1267.80 14
1267.88 13
1267.96 12
1268.04 12
1268.12 12
1268.20 13
1268.29 14
1268.37 15
1268.45 15
1268.53 15
1268.61 15
1268.69 15
1268.78 15
1268.86 15
1268.94 16
1269.02 16
1269.10 17
1269.18 18
1269.26 20
1269.35 20
1269.43 21
1269.51 21
1269.59 21
1269.67 20
1269.75 18
1269.84 16
1269.92 13
1270.00 10
1270.08 7
1270.16 5
1270.24 4
1270.32 3
1270.41 3
1270.49 3
1270.57 3
1270.65 4
1270.73 4
1270.81 3
1270.90 3
1270.98 3
1271.06 2
1271.14 3
1271.22 4
1271.30 5
1271.39 8
1271.47 11
1271.55 14
1271.63 17
1271.71 20
1271.79 22
1271.87 22
1271.96 22
1272.04 21
1272.12 19
1272.20 16
1272.28 13
1272.36 11
1272.45 9
1272.53 7
1272.61 6
1272.69 5
1272.77 5
1272.85 5
1272.94 4
1273.02 4
1273.10 4
1273.18 4
1273.26 4
1273.34 5
1273.43 6
1273.51 7
1273.59 8
1273.67 9
1273.75 11
1273.83 12
1273.92 14
1274.00 15
1274.08 17
1274.16 18
1274.24 18
1274.32 18
1274.41 18
1274.49 17
1274.57 16
1274.65 14
1274.73 12
1274.81 10
1274.90 7
1274.98 5
1275.06 3
1275.14 2
1275.22 0
1275.31 0
1275.39 0
1275.47 0
1275.55 0
1275.63 0
1275.71 0
1275.80 1
1275.88 2
1275.96 3
1276.04 4
1276.12 5
1276.20 5
1276.29 6
1276.37 5
1276.45 5
1276.53 4
1276.61 4
1276.69 4
1276.78 3
1276.86 3
1276.94 3
1277.02 3
1277.10 4
1277.19 4
1277.27 4
1277.35 5
1277.43 6
1277.51 7
1277.59 8
1277.68 10
1277.76 11
1277.84 13
1277.92 14
1278.00 15
1278.09 16
1278.17 17
1278.25 18
1278.33 19
1278.41 20
1278.49 21
1278.58 23
1278.66 24
1278.74 24
1278.82 24
1278.90 24
1278.99 23
1279.07 21
1279.15 19
1279.23 17
1279.31 15
1279.39 13
1279.48 13
1279.56 12
1279.64 13
1279.72 13
1279.80 14
1279.89 14
1279.97 13
1280.05 12
1280.13 10
1280.21 8
1280.30 6
1280.38 4
1280.46 3
1280.54 2
1280.62 1
1280.71 1
1280.79 1
1280.87 1
1280.95 1
1281.03 1
1281.11 1
1281.20 2
1281.28 2
1281.36 2
1281.44 2
1281.52 2
1281.61 2
1281.69 3
1281.77 4
1281.85 5
1281.93 6
1282.02 7
1282.10 7
1282.18 7
1282.26 7
1282.34 6
1282.43 6
1282.51 5
1282.59 6
1282.67 6
1282.75 7
1282.84 8
1282.92 8
1283.00 9
1283.08 9
1283.16 8
1283.25 8
1283.33 8
1283.41 7
1283.49 8
1283.57 8
1283.66 9
1283.74 10
1283.82 11
1283.90 13
1283.98 13
1284.07 14
1284.15 15
1284.23 15
1284.31 15
1284.39 14
1284.48 13
1284.56 13
1284.64 12
1284.72 12
1284.80 11
1284.89 11
1284.97 10
1285.05 9
1285.13 8
1285.21 7
1285.30 5
1285.38 4
1285.46 3
1285.54 2
1285.62 2
1285.71 2
1285.79 2
1285.87 3
1285.95 3
1286.03 4
1286.12 5
1286.20 5
1286.28 6
1286.36 7
1286.44 8
1286.53 9
1286.61 11
1286.69 13
1286.77 15
1286.86 18
1286.94 20
1287.02 21
1287.10 23
1287.18 23
1287.27 23
1287.35 23
1287.43 23
1287.51 22
1287.59 22
1287.68 21
1287.76 20
1287.84 20
1287.92 19
1288.01 18
1288.09 18
1288.17 17
1288.25 16
1288.33 15
1288.42 14
1288.50 13
1288.58 11
1288.66 10
1288.74 10
1288.83 11
1288.91 13
1288.99 15
1289.07 18
1289.16 21
1289.24 24
1289.32 26
1289.40 27
1289.48 27
1289.57 26
1289.65 25
1289.73 24
1289.81 22
1289.89 21
1289.98 19
1290.06 18
1290.14 17
1290.22 15
1290.31 15
1290.39 14
1290.47 15
1290.55 15
1290.63 16
1290.72 17
1290.80 18
1290.88 18
1290.96 17
1291.05 16
1291.13 16
1291.21 16
1291.29 17
1291.37 18
1291.46 20
1291.54 21
1291.62 22
1291.70 22
1291.79 22
1291.87 22
1291.95 21
1292.03 20
1292.12 19
1292.20 19
1292.28 18
1292.36 17
1292.44 16
1292.53 16
1292.61 15
1292.69 15
1292.77 14
1292.86 13
1292.94 12
1293.02 11
1293.10 9
1293.18 7
1293.27 6
1293.35 4
1293.43 3
1293.51 2
1293.60 2
1293.68 1
1293.76 1
1293.84 1
1293.93 2
1294.01 2
1294.09 3
1294.17 4
1294.26 5
1294.34 7
1294.42 8
1294.50 10
1294.58 11
1294.67 13
1294.75 15
1294.83 16
1294.91 18
1295.00 19
1295.08 20
1295.16 21
1295.24 20
1295.33 19
1295.41 17
1295.49 15
1295.57 12
1295.66 9
1295.74 7
1295.82 5
1295.90 3
1295.98 1
1296.07 0
1296.15 0
1296.23 0
1296.31 0
1296.40 0
1296.48 0
1296.56 0
1296.64 0
1296.73 0
1296.81 2
1296.89 5
1296.97 8
1297.06 11
1297.14 14
1297.22 18
1297.30 21
1297.39 23
1297.47 25
1297.55 26
1297.63 26
1297.72 25
1297.80 23
1297.88 20
1297.96 17
1298.05 14
1298.13 11
1298.21 7
1298.29 4
1298.38 2
1298.46 0
1298.54 0
1298.62 0
1298.71 0
1298.79 0
1298.87 0
1298.95 0
1299.04 0
1299.12 0
1299.20 0
1299.28 0
1299.36 1
1299.45 2
1299.53 2
1299.61 3
1299.70 4
1299.78 4
1299.86 4
1299.94 4
1300.03 4
1300.11 4
1300.19 4
1300.27 4
1300.36 5
1300.44 5
1300.52 6
1300.60 7
1300.69 7
1300.77 8
1300.85 9
1300.93 9
1301.02 10
1301.10 11
1301.18 11
1301.26 12
1301.35 13
1301.43 14
1301.51 15
1301.59 15
1301.68 15
1301.76 16
1301.84 17
1301.92 18
1302.01 20
1302.09 22
1302.17 24
1302.25 27
1302.34 29
1302.42 33
1302.50 35
1302.58 38
1302.67 39
1302.75 39
1302.83 38
1302.91 35
1303.00 33
1303.08 30
1303.16 28
1303.25 26
1303.33 25
1303.41 25
1303.49 24
1303.58 24
1303.66 24
1303.74 24
1303.82 24
1303.91 25
1303.99 27
1304.07 28
1304.15 29
1304.24 29
1304.32 29
1304.40 28
1304.49 27
1304.57 26
1304.65 25
1304.73 24
1304.82 23
1304.90 23
1304.98 22
1305.06 22
1305.15 21
1305.23 20
1305.31 19
1305.39 18
1305.48 17
1305.56 16
1305.64 16
1305.73 16
1305.81 17
1305.89 17
1305.97 17
1306.06 16
1306.14 15
1306.22 13
1306.30 11
1306.39 10
1306.47 9
1306.55 10
1306.64 10
1306.72 11
1306.80 12
1306.88 13
1306.97 13
1307.05 14
1307.13 15
1307.21 16
1307.30 17
1307.38 19
1307.46 20
1307.55 22
1307.63 22
1307.71 22
1307.79 22
1307.88 21
1307.96 20
1308.04 18
1308.12 16
1308.21 15
1308.29 14
1308.37 13
1308.46 12
1308.54 11
1308.62 11
1308.70 10
1308.79 9
1308.87 9
1308.95 8
1309.04 8
1309.12 8
1309.20 8
1309.28 8
1309.37 9
1309.45 10
1309.53 11
1309.62 12
1309.70 15
1309.78 17
1309.86 20
1309.95 23
1310.03 26
1310.11 28
1310.19 29
1310.28 29
1310.36 28
1310.44 25
1310.53 22
1310.61 18
1310.69 15
1310.77 12
1310.86 9
1310.94 8
1311.02 7
1311.11 6
1311.19 6
1311.27 6
1311.36 7
1311.44 7
1311.52 8
1311.60 9
1311.69 10
1311.77 11
1311.85 12
1311.94 14
1312.02 15
1312.10 17
1312.18 18
1312.27 20
1312.35 22
1312.43 24
1312.52 26
1312.60 27
1312.68 27
1312.76 27
1312.85 26
1312.93 25
1313.01 23
1313.10 20
1313.18 18
1313.26 15
1313.34 13
1313.43 12
1313.51 11
1313.59 11
1313.68 12
1313.76 12
1313.84 13
1313.93 13
1314.01 13
1314.09 13
1314.17 13
1314.26 15
1314.34 16
1314.42 19
1314.51 22
1314.59 24
1314.67 26
1314.76 28
1314.84 29
1314.92 29
1315.00 30
1315.09 29
1315.17 29
1315.25 27
1315.34 26
1315.42 24
1315.50 22
1315.59 20
1315.67 19
1315.75 18
1315.83 18
1315.92 17
1316.00 17
1316.08 16
1316.17 15
1316.25 14
1316.33 12
1316.42 11
1316.50 11
1316.58 11
1316.66 11
1316.75 12
1316.83 13
1316.91 14
1317.00 15
1317.08 16
1317.16 17
1317.25 18
1317.33 19
1317.41 20
1317.50 22
1317.58 24
1317.66 25
1317.74 26
1317.83 27
1317.91 26
1317.99 25
1318.08 24
1318.16 23
1318.24 21
1318.33 20
1318.41 18
1318.49 17
1318.58 16
1318.66 15
1318.74 13
1318.82 12
1318.91 12
1318.99 11
1319.07 11
1319.16 11
1319.24 12
1319.32 13
1319.41 14
1319.49 16
1319.57 18
1319.66 19
1319.74 21
1319.82 23
1319.91 24
1319.99 25
1320.07 26
1320.15 27
1320.24 27
1320.32 26
1320.40 25
1320.49 24
1320.57 23
1320.65 23
1320.74 22
1320.82 22
1320.90 23
1320.99 23
1321.07 24
1321.15 24
1321.24 24
1321.32 25
1321.40 25
1321.49 26
1321.57 27
1321.65 28
1321.74 29
1321.82 30
1321.90 29
1321.99 29
1322.07 27
1322.15 26
1322.23 25
1322.32 24
1322.40 23
1322.48 21
1322.57 20
1322.65 19
1322.73 17
1322.82 15
1322.90 13
1322.98 11
1323.07 10
1323.15 9
1323.23 8
1323.32 8
1323.40 8
1323.48 8
1323.57 9
1323.65 10
1323.73 11
1323.82 12
1323.90 13
1323.98 14
1324.07 15
1324.15 16
1324.23 17
1324.32 18
1324.40 19
1324.48 20
1324.57 20
1324.65 21
1324.73 23
1324.82 24
1324.90 26
1324.98 28
1325.07 30
1325.15 33
1325.23 35
1325.32 36
1325.40 36
1325.48 36
1325.57 36
1325.65 37
1325.73 38
1325.82 42
1325.90 47
1325.98 53
1326.07 60
1326.15 67
1326.23 74
1326.32 80
1326.40 84
1326.48 86
1326.57 86
1326.65 84
1326.73 82
1326.82 78
1326.90 75
1326.98 73
1327.07 72
1327.15 73
1327.23 74
1327.32 76
1327.40 79
1327.48 81
1327.57 83
1327.65 85
1327.73 85
1327.82 84
1327.90 82
1327.98 79
1328.07 74
1328.15 68
1328.23 63
1328.32 58
1328.40 54
1328.48 51
1328.57 50
1328.65 49
1328.73 48
1328.82 46
1328.90 44
1328.98 40
1329.07 36
1329.15 31
1329.23 27
1329.32 23
1329.40 21
1329.49 20
1329.57 20
1329.65 21
1329.74 22
1329.82 23
1329.90 23
1329.99 23
1330.07 22
1330.15 20
1330.24 18
1330.32 16
1330.40 14
1330.49 13
1330.57 11
1330.65 10
1330.74 9
1330.82 8
1330.90 8
1330.99 9
1331.07 10
1331.15 11
1331.24 12
1331.32 14
1331.41 15
1331.49 16
1331.57 17
1331.66 17
1331.74 18
1331.82 18
1331.91 18
1331.99 18
1332.07 19
1332.16 20
1332.24 21
1332.32 22
1332.41 23
1332.49 23
1332.57 23
1332.66 23
1332.74 22
1332.83 21
1332.91 21
1332.99 21
1333.08 22
1333.16 23
1333.24 24
1333.33 26
1333.41 28
1333.49 30
1333.58 32
1333.66 34
1333.74 35
1333.83 35
1333.91 34
1334.00 33
1334.08 31
1334.16 30
1334.25 28
1334.33 27
1334.41 26
1334.50 26
1334.58 25
1334.66 25
1334.75 25
1334.83 24
1334.91 23
1335.00 23
1335.08 23
1335.17 23
1335.25 23
1335.33 24
1335.42 24
1335.50 24
1335.58 23
1335.67 22
1335.75 20
1335.83 19
1335.92 17
1336.00 16
1336.09 15
1336.17 15
1336.25 14
1336.34 14
1336.42 14
1336.50 15
1336.59 15
1336.67 15
1336.76 15
1336.84 14
1336.92 12
1337.01 10
1337.09 7
1337.17 5
1337.26 2
1337.34 1
1337.42 0
1337.51 0
1337.59 2
1337.68 3
1337.76 6
1337.84 8
1337.93 11
1338.01 14
1338.09 16
1338.18 18
1338.26 20
1338.35 21
1338.43 21
1338.51 20
1338.60 20
1338.68 19
1338.76 18
1338.85 18
1338.93 18
1339.02 18
1339.10 17
1339.18 17
1339.27 16
1339.35 14
1339.43 13
1339.52 12
1339.60 11
1339.69 11
1339.77 12
1339.85 13
1339.94 15
1340.02 17
1340.10 19
1340.19 22
1340.27 24
1340.36 26
1340.44 27
1340.52 27
1340.61 26
1340.69 24
1340.77 21
1340.86 19
1340.94 17
1341.03 16
1341.11 16
1341.19 17
1341.28 19
1341.36 21
1341.45 24
1341.53 27
1341.61 30
1341.70 31
1341.78 32
1341.86 33
1341.95 32
1342.03 31
1342.12 30
1342.20 28
1342.28 27
1342.37 26
1342.45 26
1342.54 26
1342.62 26
1342.70 25
1342.79 24
1342.87 23
1342.95 20
1343.04 17
1343.12 14
1343.21 12
1343.29 11
1343.37 12
1343.46 13
1343.54 14
1343.63 15
1343.71 16
1343.79 16
1343.88 15
1343.96 14
1344.05 12
1344.13 11
1344.21 9
1344.30 8
1344.38 7
1344.46 7
1344.55 7
1344.63 8
1344.72 10
1344.80 12
1344.88 14
1344.97 16
1345.05 17
1345.14 18
1345.22 18
1345.30 18
1345.39 18
1345.47 17
1345.56 17
1345.64 16
1345.72 17
1345.81 18
1345.89 19
1345.98 20
1346.06 21
1346.14 21
1346.23 20
1346.31 19
1346.40 18
1346.48 17
1346.56 15
1346.65 14
1346.73 14
1346.82 15
1346.90 16
1346.98 17
1347.07 19
1347.15 21
1347.24 23
1347.32 24
1347.40 24
1347.49 24
1347.57 22
1347.66 21
1347.74 19
1347.82 17
1347.91 15
1347.99 13
1348.08 11
1348.16 11
1348.24 10
1348.33 10
1348.41 11
1348.50 12
1348.58 13
1348.66 14
1348.75 16
1348.83 17
1348.92 19
1349.00 21
1349.08 23
1349.17 26
1349.25 28
1349.34 31
1349.42 33
1349.50 35
1349.59 38
1349.67 40
1349.76 43
1349.84 47
1349.93 51
1350.01 55
1350.09 59
1350.18 62
1350.26 64
1350.35 65
1350.43 65
1350.51 64
1350.60 63
1350.68 61
1350.77 58
1350.85 56
1350.93 55
1351.02 53
1351.10 52
1351.19 51
1351.27 50
1351.36 50
1351.44 49
1351.52 47
1351.61 44
1351.69 42
1351.78 38
1351.86 34
1351.94 31
1352.03 27
1352.11 24
1352.20 22
1352.28 20
1352.37 19
1352.45 19
1352.53 19
1352.62 20
1352.70 21
1352.79 22
1352.87 24
1352.95 25
1353.04 25
1353.12 24
1353.21 21
1353.29 17
1353.38 12
1353.46 6
1353.54 0
1353.63 0
1353.71 0
1353.80 0
1353.88 0
1353.96 0
1354.05 0
1354.13 0
1354.22 0
1354.30 3
1354.39 8
1354.47 13
1354.55 16
1354.64 19
1354.72 19
1354.81 19
1354.89 18
1354.98 16
1355.06 16
1355.14 16
1355.23 17
1355.31 18
1355.40 21
1355.48 22
1355.57 24
1355.65 24
1355.73 23
1355.82 21
1355.90 18
1355.99 14
1356.07 11
1356.16 8
1356.24 5
1356.32 3
1356.41 1
1356.49 1
1356.58 1
1356.66 2
1356.75 4
1356.83 6
1356.91 8
1357.00 10
1357.08 11
1357.17 12
1357.25 12
1357.34 11
1357.42 10
1357.50 9
1357.59 8
1357.67 7
1357.76 7
1357.84 6
1357.93 6
1358.01 6
1358.09 6
1358.18 5
1358.26 5
1358.35 5
1358.43 5
1358.52 6
1358.60 8
1358.68 10
1358.77 12
1358.85 14
1358.94 15
1359.02 16
1359.11 17
1359.19 17
1359.28 16
1359.36 14
1359.44 12
1359.53 9
1359.61 7
1359.70 4
1359.78 3
1359.87 2
1359.95 2
1360.04 3
1360.12 5
1360.20 6
1360.29 8
1360.37 8
1360.46 8
1360.54 8
1360.63 7
1360.71 6
1360.79 5
1360.88 5
1360.96 5
1361.05 6
1361.13 7
1361.22 9
1361.30 12
1361.39 14
1361.47 18
1361.55 21
1361.64 24
1361.72 26
1361.81 28
1361.89 29
1361.98 29
1362.06 29
1362.15 27
1362.23 25
1362.32 24
1362.40 23
1362.48 23
1362.57 24
1362.65 27
1362.74 31
1362.82 36
1362.91 41
1362.99 47
1363.08 50
1363.16 53
1363.24 53
1363.33 51
1363.41 49
1363.50 45
1363.58 43
1363.67 41
1363.75 41
1363.84 41
1363.92 41
1364.01 41
1364.09 41
1364.17 41
1364.26 41
1364.34 42
1364.43 43
1364.51 45
1364.60 48
1364.68 50
1364.77 51
1364.85 51
1364.94 51
1365.02 51
1365.10 50
1365.19 50
1365.27 51
1365.36 51
1365.44 51
1365.53 50
1365.61 47
1365.70 44
1365.78 40
1365.87 35
1365.95 32
1366.03 29
1366.12 28
1366.20 28
1366.29 29
1366.37 31
1366.46 32
1366.54 34
1366.63 35
1366.71 35
1366.80 35
1366.88 35
1366.97 35
1367.05 34
1367.13 32
1367.22 31
1367.30 29
1367.39 28
1367.47 26
1367.56 25
1367.64 24
1367.73 24
1367.81 24
1367.90 24
1367.98 24
1368.07 23
1368.15 23
1368.23 21
1368.32 20
1368.40 18
1368.49 17
1368.57 15
1368.66 14
1368.74 13
1368.83 12
1368.91 11
1369.00 10
1369.08 9
1369.17 9
1369.25 8
1369.34 8
1369.42 8
1369.51 7
1369.59 7
1369.67 7
1369.76 6
1369.84 5
1369.93 4
1370.01 4
1370.10 4
1370.18 4
1370.27 6
1370.35 8
1370.44 10
1370.52 13
1370.61 15
1370.69 18
1370.78 19
1370.86 21
1370.95 22
1371.03 22
1371.11 22
1371.20 21
1371.28 20
1371.37 19
1371.45 18
1371.54 17
1371.62 15
1371.71 14
1371.79 13
1371.88 12
1371.96 11
1372.05 10
1372.13 10
1372.22 10
1372.30 11
1372.39 12
1372.47 13
1372.56 14
1372.64 15
1372.73 16
1372.81 17
1372.90 18
1372.98 17
1373.06 17
1373.15 15
1373.23 13
1373.32 11
1373.40 8
1373.49 5
1373.57 3
1373.66 1
1373.74 0
1373.83 1
1373.91 3
1374.00 6
1374.08 11
1374.17 16
1374.25 21
1374.34 25
1374.42 28
1374.51 28
1374.59 28
1374.68 26
1374.76 23
1374.85 20
1374.93 18
1375.02 17
1375.10 16
1375.19 16
1375.27 17
1375.36 19
1375.44 20
1375.53 21
1375.61 22
1375.70 23
1375.78 24
1375.86 26
1375.95 29
1376.03 32
1376.12 35
1376.20 39
1376.29 41
1376.37 43
1376.46 44
1376.54 43
1376.63 41
1376.71 39
1376.80 37
1376.88 35
1376.97 35
1377.05 36
1377.14 39
1377.22 42
1377.31 47
1377.39 51
1377.48 55
1377.56 59
1377.65 61
1377.73 62
1377.82 62
1377.90 61
1377.99 59
1378.07 57
1378.16 54
1378.24 52
1378.33 49
1378.41 47
1378.50 45
1378.58 43
1378.67 42
1378.75 41
1378.84 40
1378.92 38
1379.01 36
1379.09 33
1379.18 30
1379.26 27
1379.35 25
1379.43 23
1379.52 23
1379.60 23
1379.69 25
1379.77 28
1379.86 30
1379.94 33
1380.03 35
1380.11 37
1380.20 37
1380.28 38
1380.37 38
1380.45 38
1380.54 38
1380.62 38
1380.71 37
1380.79 37
1380.88 35
1380.96 34
1381.05 31
1381.13 29
1381.22 26
1381.30 24
1381.39 23
1381.47 21
1381.56 20
1381.64 19
1381.73 19
1381.81 19
1381.90 20
1381.98 22
1382.07 25
1382.15 28
1382.24 32
1382.32 36
1382.41 40
1382.49 43
1382.58 46
1382.66 48
1382.75 50
1382.84 51
1382.92 52
1383.01 51
1383.09 49
1383.18 47
1383.26 43
1383.35 40
1383.43 36
1383.52 33
1383.60 31
1383.69 29
1383.77 28
1383.86 26
1383.94 25
1384.03 23
1384.11 21
1384.20 19
1384.28 17
1384.37 14
1384.45 12
1384.54 11
1384.62 10
1384.71 10
1384.79 11
1384.88 11
1384.96 12
1385.05 13
1385.13 13
1385.22 13
1385.30 13
1385.39 12
1385.47 11
1385.56 9
1385.65 8
1385.73 6
1385.82 5
1385.90 4
1385.99 3
1386.07 2
1386.16 1
1386.24 1
1386.33 0
1386.41 0
1386.50 1
1386.58 2
1386.67 3
1386.75 6
1386.84 8
1386.92 10
1387.01 11
1387.09 12
1387.18 12
1387.26 12
1387.35 12
1387.43 12
1387.52 13
1387.61 13
1387.69 13
1387.78 13
1387.86 12
1387.95 10
1388.03 9
1388.12 8
1388.20 8
1388.29 9
1388.37 11
1388.46 13
1388.54 14
1388.63 15
1388.71 14
1388.80 13
1388.88 12
1388.97 11
1389.06 10
1389.14 10
1389.23 10
1389.31 10
1389.40 10
1389.48 9
1389.57 8
1389.65 6
1389.74 5
1389.82 4
1389.91 4
1389.99 3
1390.08 3
1390.16 3
1390.25 3
1390.34 2
1390.42 1
1390.51 1
1390.59 0
1390.68 0
1390.76 1
1390.85 1
1390.93 1
1391.02 1
1391.10 0
1391.19 0
1391.27 0
1391.36 0
1391.44 0
1391.53 0
1391.62 0
1391.70 1
1391.79 4
1391.87 6
1391.96 8
1392.04 10
1392.13 11
1392.21 11
1392.30 11
1392.38 11
1392.47 12
1392.55 13
1392.64 15
1392.73 18
1392.81 21
1392.90 23
1392.98 25
1393.07 26
1393.15 26
1393.24 26
1393.32 27
1393.41 27
1393.49 28
1393.58 30
1393.67 32
1393.75 34
1393.84 35
1393.92 35
1394.01 33
1394.09 32
1394.18 30
1394.26 29
1394.35 28
1394.43 28
1394.52 28
1394.61 28
1394.69 28
1394.78 27
1394.86 25
1394.95 24
1395.03 22
1395.12 22
1395.20 22
1395.29 22
1395.37 23
1395.46 23
1395.55 23
1395.63 22
1395.72 20
1395.80 18
1395.89 16
1395.97 15
1396.06 14
1396.14 14
1396.23 14
1396.32 15
1396.40 17
1396.49 18
1396.57 19
1396.66 19
1396.74 18
1396.83 16
1396.91 12
1397.00 9
1397.09 6
1397.17 4
1397.26 5
1397.34 7
1397.43 12
1397.51 17
1397.60 23
1397.68 28
1397.77 32
1397.86 35
1397.94 36
1398.03 35
1398.11 34
1398.20 32
1398.28 29
1398.37 27
1398.45 25
1398.54 23
1398.63 22
1398.71 22
1398.80 22
1398.88 22
1398.97 23
1399.05 23
1399.14 23
1399.22 23
1399.31 22
1399.40 21
1399.48 19
1399.57 17
1399.65 15
1399.74 13
1399.82 10
1399.91 8
1400.00 7
1400.08 7
1400.17 8
1400.25 9
1400.34 11
1400.42 12
1400.51 12
1400.60 12
1400.68 11
1400.77 10
1400.85 8
1400.94 8
1401.02 8
1401.11 8
1401.19 9
1401.28 9
1401.37 10
1401.45 9
1401.54 8
1401.62 7
1401.71 5
1401.79 4
1401.88 3
1401.97 2
1402.05 2
1402.14 3
1402.22 5
1402.31 7
1402.39 11
1402.48 14
1402.57 17
1402.65 19
1402.74 21
1402.82 23
1402.91 23
1402.99 24
1403.08 24
1403.17 23
1403.25 22
1403.34 21
1403.42 19
1403.51 18
1403.59 16
1403.68 16
1403.77 16
1403.85 18
1403.94 20
1404.02 23
1404.11 25
1404.19 27
1404.28 27
1404.37 26
1404.45 24
1404.54 21
1404.62 18
1404.71 17
1404.80 16
1404.88 16
1404.97 17
1405.05 18
1405.14 17
1405.22 16
1405.31 14
1405.40 11
1405.48 7
1405.57 4
1405.65 1
1405.74 0
1405.82 0
1405.91 0
1406.00 0
1406.08 2
1406.17 4
1406.25 6
1406.34 9
1406.43 12
1406.51 14
1406.60 16
1406.68 18
1406.77 19
1406.85 20
1406.94 19
1407.03 18
1407.11 16
1407.20 14
1407.28 12
1407.37 11
1407.46 10
1407.54 11
1407.63 11
1407.71 12
1407.80 13
1407.89 14
1407.97 14
1408.06 14
1408.14 13
1408.23 13
1408.31 13
1408.40 14
1408.49 15
1408.57 16
1408.66 17
1408.74 18
1408.83 18
1408.92 19
1409.00 19
1409.09 20
1409.17 22
1409.26 25
1409.35 28
1409.43 31
1409.52 34
1409.60 35
1409.69 35
1409.78 33
1409.86 30
1409.95 25
1410.03 20
1410.12 16
1410.21 12
1410.29 9
1410.38 8
1410.46 7
1410.55 7
1410.63 7
1410.72 8
1410.81 8
1410.89 8
1410.98 9
1411.06 10
1411.15 11
1411.24 11
1411.32 12
1411.41 13
1411.49 13
1411.58 13
1411.67 14
1411.75 14
1411.84 15
1411.92 16
1412.01 17
1412.10 18
1412.18 18
1412.27 19
1412.35 18
1412.44 18
1412.53 17
1412.61 16
1412.70 14
1412.78 14
1412.87 13
1412.96 14
1413.04 15
1413.13 17
1413.21 21
1413.30 25
1413.39 30
1413.47 34
1413.56 38
1413.65 41
1413.73 43
1413.82 43
1413.90 42
1413.99 40
1414.08 37
1414.16 34
1414.25 30
1414.33 27
1414.42 23
1414.51 20
1414.59 17
1414.68 16
1414.76 15
1414.85 15
1414.94 15
1415.02 15
1415.11 15
1415.19 14
1415.28 13
1415.37 11
1415.45 9
1415.54 7
1415.63 5
1415.71 3
1415.80 2
1415.88 2
1415.97 1
1416.06 1
1416.14 1
1416.23 2
1416.31 2
1416.40 4
1416.49 6
1416.57 9
1416.66 13
1416.74 17
1416.83 21
1416.92 26
1417.00 29
1417.09 31
1417.18 32
1417.26 32
1417.35 32
1417.43 30
1417.52 28
1417.61 25
1417.69 23
1417.78 21
1417.86 20
1417.95 19
1418.04 19
1418.12 19
1418.21 20
1418.30 21
1418.38 22
1418.47 23
1418.55 24
1418.64 24
1418.73 23
1418.81 22
1418.90 20
1418.99 18
1419.07 16
1419.16 14
1419.24 13
1419.33 12
1419.42 12
1419.50 12
1419.59 13
1419.68 14
1419.76 15
1419.85 17
1419.93 19
1420.02 20
1420.11 21
1420.19 21
1420.28 21
1420.37 20
1420.45 19
1420.54 18
1420.62 19
1420.71 20
1420.80 21
1420.88 23
1420.97 25
1421.06 27
1421.14 29
1421.23 30
1421.31 32
1421.40 34
1421.49 37
1421.57 39
1421.66 41
1421.75 41
1421.83 40
1421.92 38
1422.00 34
1422.09 30
1422.18 26
1422.26 23
1422.35 21
1422.44 19
1422.52 18
1422.61 17
1422.70 15
1422.78 14
1422.87 12
1422.95 9
1423.04 7
1423.13 5
1423.21 5
1423.30 5
1423.39 6
1423.47 7
1423.56 10
1423.65 13
1423.73 17
1423.82 21
1423.90 25
1423.99 30
1424.08 34
1424.16 37
1424.25 39
1424.34 40
1424.42 40
1424.51 39
1424.60 38
1424.68 36
1424.77 34
1424.85 32
1424.94 31
1425.03 30
1425.11 30
1425.20 30
1425.29 30
1425.37 29
1425.46 29
1425.55 28
1425.63 27
1425.72 26
1425.80 25
1425.89 25
1425.98 24
1426.06 24
1426.15 25
1426.24 27
1426.32 29
1426.41 32
1426.50 34
1426.58 36
1426.67 36
1426.76 36
1426.84 35
1426.93 34
1427.02 33
1427.10 33
1427.19 33
1427.27 34
1427.36 35
1427.45 37
1427.53 40
1427.62 42
1427.71 45
1427.79 48
1427.88 50
1427.97 52
1428.05 53
1428.14 52
1428.23 50
1428.31 46
1428.40 42
1428.49 37
1428.57 33
1428.66 29
1428.74 26
1428.83 24
1428.92 23
1429.00 21
1429.09 19
1429.18 17
1429.26 15
1429.35 13
1429.44 11
1429.52 10
1429.61 10
1429.70 10
1429.78 11
1429.87 12
1429.96 12
1430.04 13
1430.13 13
1430.22 12
1430.30 12
1430.39 12
1430.48 11
1430.56 10
1430.65 10
1430.74 9
1430.82 9
1430.91 8
1431.00 8
1431.08 7
1431.17 7
1431.25 6
1431.34 4
1431.43 3
1431.51 1
1431.60 0
1431.69 0
1431.77 0
1431.86 0
1431.95 0
1432.03 2
1432.12 5
1432.21 9
1432.29 12
1432.38 15
1432.47 16
1432.55 17
1432.64 17
1432.73 17
1432.81 17
1432.90 19
1432.99 21
1433.07 25
1433.16 30
1433.25 34
1433.33 38
1433.42 40
1433.51 41
1433.59 40
1433.68 38
1433.77 35
1433.85 32
1433.94 28
1434.03 25
1434.11 23
1434.20 22
1434.29 22
1434.37 23
1434.46 24
1434.55 26
1434.63 26
1434.72 26
1434.81 24
1434.89 22
1434.98 19
1435.07 16
1435.15 14
1435.24 14
1435.33 15
1435.41 16
1435.50 18
1435.59 20
1435.67 21
1435.76 22
1435.85 23
1435.93 24
1436.02 25
1436.11 27
1436.19 29
1436.28 31
1436.37 33
1436.46 36
1436.54 38
1436.63 40
1436.72 43
1436.80 46
1436.89 50
1436.98 53
1437.06 57
1437.15 61
1437.24 64
1437.32 67
1437.41 69
1437.50 71
1437.58 71
1437.67 70
1437.76 68
1437.84 64
1437.93 60
1438.02 54
1438.10 49
1438.19 44
1438.28 40
1438.36 37
1438.45 34
1438.54 32
1438.62 31
1438.71 31
1438.80 31
1438.89 31
1438.97 32
1439.06 33
1439.15 35
1439.23 36
1439.32 37
1439.41 37
1439.49 36
1439.58 35
1439.67 32
1439.75 30
1439.84 27
1439.93 25
1440.01 23
1440.10 21
1440.19 20
1440.27 19
1440.36 18
1440.45 18
1440.54 18
1440.62 18
1440.71 17
1440.80 16
1440.88 15
1440.97 14
1441.06 13
1441.14 13
1441.23 12
1441.32 12
1441.40 10
1441.49 9
1441.58 6
1441.66 4
1441.75 2
1441.84 1
1441.93 0
1442.01 1
1442.10 1
1442.19 1
1442.27 1
1442.36 0
1442.45 0
1442.53 0
1442.62 0
1442.71 0
1442.79 0
1442.88 1
1442.97 5
1443.06 8
1443.14 12
1443.23 15
1443.32 17
1443.40 18
1443.49 18
1443.58 17
1443.66 16
1443.75 15
1443.84 15
1443.93 14
1444.01 14
1444.10 14
1444.19 15
1444.27 16
1444.36 17
1444.45 19
1444.53 19
1444.62 19
1444.71 19
1444.79 18
1444.88 17
1444.97 16
1445.06 15
1445.14 15
1445.23 15
1445.32 16
1445.40 17
1445.49 18
1445.58 20
1445.67 22
1445.75 25
1445.84 29
1445.93 32
1446.01 35
1446.10 38
1446.19 39
1446.27 40
1446.36 39
1446.45 38
1446.54 37
1446.62 35
1446.71 34
1446.80 33
1446.88 32
1446.97 31
1447.06 30
1447.14 28
1447.23 26
1447.32 24
1447.41 21
1447.49 19
1447.58 18
1447.67 18
1447.75 19
1447.84 21
1447.93 23
1448.02 26
1448.10 29
1448.19 32
1448.28 35
1448.36 38
1448.45 41
1448.54 45
1448.63 49
1448.71 52
1448.80 54
1448.89 55
1448.97 55
1449.06 53
1449.15 51
1449.24 50
1449.32 49
1449.41 49
1449.50 51
1449.58 53
1449.67 55
1449.76 57
1449.85 58
1449.93 57
1450.02 56
1450.11 55
1450.19 53
1450.28 52
1450.37 51
1450.46 51
1450.54 50
1450.63 50
1450.72 49
1450.80 48
1450.89 47
1450.98 46
1451.07 46
1451.15 45
1451.24 44
1451.33 43
1451.41 41
1451.50 39
1451.59 37
1451.68 35
1451.76 33
1451.85 32
1451.94 30
1452.02 28
1452.11 26
1452.20 24
1452.29 23
1452.37 22
1452.46 23
1452.55 24
1452.64 26
1452.72 29
1452.81 31
1452.90 32
1452.98 32
1453.07 31
1453.16 29
1453.25 27
1453.33 26
1453.42 24
1453.51 23
1453.60 24
1453.68 24
1453.77 26
1453.86 28
1453.94 29
1454.03 30
1454.12 30
1454.21 30
1454.29 29
1454.38 28
1454.47 27
1454.56 27
1454.64 28
1454.73 29
1454.82 31
1454.90 34
1454.99 37
1455.08 40
1455.17 43
1455.25 46
1455.34 48
1455.43 50
1455.52 50
1455.60 48
1455.69 45
1455.78 41
1455.86 36
1455.95 32
1456.04 29
1456.13 28
1456.21 28
1456.30 29
1456.39 31
1456.48 34
1456.56 35
1456.65 37
1456.74 37
1456.83 37
1456.91 36
1457.00 36
1457.09 34
1457.18 33
1457.26 32
1457.35 32
1457.44 32
1457.52 33
1457.61 35
1457.70 37
1457.79 39
1457.87 41
1457.96 44
1458.05 45
1458.14 47
1458.22 48
1458.31 49
1458.40 50
1458.49 50
1458.57 51
1458.66 50
1458.75 50
1458.84 48
1458.92 47
1459.01 45
1459.10 43
1459.19 42
1459.27 41
1459.36 40
1459.45 40
1459.54 41
1459.62 41
1459.71 41
1459.80 41
1459.89 41
1459.97 41
1460.06 41
1460.15 41
1460.23 40
1460.32 40
1460.41 40
1460.50 39
1460.58 39
1460.67 40
1460.76 40
1460.85 41
1460.93 42
1461.02 44
1461.11 45
1461.20 47
1461.28 48
1461.37 48
1461.46 48
1461.55 46
1461.63 44
1461.72 41
1461.81 38
1461.90 36
1461.98 34
1462.07 34
1462.16 36
1462.25 39
1462.33 43
1462.42 47
1462.51 50
1462.60 53
1462.68 55
1462.77 55
1462.86 55
1462.95 55
1463.04 54
1463.12 53
1463.21 52
1463.30 50
1463.39 48
1463.47 45
1463.56 42
1463.65 38
1463.74 34
1463.82 31
1463.91 28
1464.00 25
1464.09 24
1464.17 24
1464.26 25
1464.35 27
1464.44 31
1464.52 34
1464.61 38
1464.70 41
1464.79 43
1464.87 44
1464.96 43
1465.05 42
1465.14 40
1465.22 37
1465.31 34
1465.40 32
1465.49 30
1465.58 28
1465.66 27
1465.75 28
1465.84 29
1465.93 31
1466.01 34
1466.10 37
1466.19 40
1466.28 42
1466.36 43
1466.45 43
1466.54 42
1466.63 40
1466.71 37
1466.80 34
1466.89 31
1466.98 28
1467.07 26
1467.15 24
1467.24 22
1467.33 21
1467.42 21
1467.50 21
1467.59 22
1467.68 23
1467.77 24
1467.85 25
1467.94 26
1468.03 25
1468.12 24
1468.20 22
1468.29 20
1468.38 19
1468.47 17
1468.56 16
1468.64 15
1468.73 14
1468.82 14
1468.91 13
1468.99 13
1469.08 13
1469.17 12
1469.26 12
1469.35 11
1469.43 10
1469.52 8
1469.61 6
1469.70 4
1469.78 2
1469.87 0
1469.96 0
1470.05 0
1470.13 0
1470.22 0
1470.31 0
1470.40 0
1470.49 0
1470.57 1
1470.66 2
1470.75 4
1470.84 4
1470.92 5
1471.01 5
1471.10 6
1471.19 5
1471.28 6
1471.36 6
1471.45 7
1471.54 9
1471.63 12
1471.72 15
1471.80 18
1471.89 21
1471.98 23
1472.07 24
1472.15 24
1472.24 23
1472.33 22
1472.42 21
1472.51 21
1472.59 22
1472.68 24
1472.77 26
1472.86 29
1472.94 31
1473.03 33
1473.12 34
1473.21 35
1473.30 37
1473.38 38
1473.47 40
1473.56 42
1473.65 44
1473.74 46
1473.82 46
1473.91 45
1474.00 43
1474.09 41
1474.17 37
1474.26 34
1474.35 31
1474.44 28
1474.53 24
1474.61 21
1474.70 17
1474.79 14
1474.88 11
1474.97 10
1475.05 9
1475.14 10
1475.23 12
1475.32 15
1475.41 18
1475.49 21
1475.58 23
1475.67 24
1475.76 23
1475.84 21
1475.93 19
1476.02 16
1476.11 14
1476.20 13
1476.28 13
1476.37 15
1476.46 17
1476.55 20
1476.64 24
1476.72 27
1476.81 29
1476.90 30
1476.99 30
1477.08 28
1477.16 26
1477.25 23
1477.34 21
1477.43 21
1477.52 21
1477.60 23
1477.69 26
1477.78 30
1477.87 33
1477.96 36
1478.04 38
1478.13 40
1478.22 42
1478.31 44
1478.40 46
1478.48 47
1478.57 48
1478.66 49
1478.75 48
1478.84 47
1478.92 44
1479.01 41
1479.10 38
1479.19 36
1479.28 34
1479.36 32
1479.45 31
1479.54 30
1479.63 29
1479.72 28
1479.80 27
1479.89 26
1479.98 26
1480.07 26
1480.16 27
1480.24 28
1480.33 30
1480.42 31
1480.51 33
1480.60 34
1480.69 35
1480.77 36
1480.86 37
1480.95 37
1481.04 38
1481.13 38
1481.21 38
1481.30 38
1481.39 38
1481.48 37
1481.57 36
1481.65 35
1481.74 34
1481.83 33
1481.92 32
1482.01 32
1482.09 32
1482.18 31
1482.27 31
1482.36 31
1482.45 30
1482.54 31
1482.62 31
1482.71 32
1482.80 33
1482.89 35
1482.98 36
1483.06 36
1483.15 36
1483.24 35
1483.33 34
1483.42 32
1483.50 30
1483.59 29
1483.68 27
1483.77 26
1483.86 25
1483.95 24
1484.03 24
1484.12 23
1484.21 23
1484.30 23
1484.39 24
1484.47 24
1484.56 23
1484.65 23
1484.74 22
1484.83 20
1484.92 19
1485.00 17
1485.09 16
1485.18 16
1485.27 16
1485.36 16
1485.44 17
1485.53 19
1485.62 21
1485.71 23
1485.80 26
1485.89 29
1485.97 31
1486.06 33
1486.15 35
1486.24 35
1486.33 35
1486.42 34
1486.50 33
1486.59 32
1486.68 31
1486.77 29
1486.86 28
1486.94 27
1487.03 26
1487.12 26
1487.21 28
1487.30 31
1487.39 34
1487.47 38
1487.56 41
1487.65 44
1487.74 46
1487.83 47
1487.92 48
1488.00 49
1488.09 51
1488.18 55
1488.27 59
1488.36 64
1488.45 69
1488.53 74
1488.62 78
1488.71 80
1488.80 81
1488.89 81
1488.98 79
1489.06 77
1489.15 73
1489.24 69
1489.33 65
1489.42 61
1489.51 58
1489.59 56
1489.68 53
1489.77 50
1489.86 47
1489.95 43
1490.04 38
1490.12 33
1490.21 27
1490.30 23
1490.39 19
1490.48 16
1490.57 15
1490.65 15
1490.74 16
1490.83 17
1490.92 19
1491.01 20
1491.10 21
1491.18 23
1491.27 24
1491.36 26
1491.45 28
1491.54 29
1491.63 30
1491.71 30
1491.80 29
1491.89 27
1491.98 24
1492.07 22
1492.16 20
1492.25 20
1492.33 20
1492.42 22
1492.51 23
1492.60 24
1492.69 25
1492.78 26
1492.86 27
1492.95 29
1493.04 31
1493.13 35
1493.22 38
1493.31 42
1493.39 43
1493.48 44
1493.57 42
1493.66 39
1493.75 35
1493.84 32
1493.93 29
1494.01 27
1494.10 26
1494.19 25
1494.28 24
1494.37 23
1494.46 21
1494.55 17
1494.63 14
1494.72 10
1494.81 7
1494.90 5
1494.99 5
1495.08 6
1495.16 9
1495.25 11
1495.34 14
1495.43 16
1495.52 16
1495.61 16
1495.70 14
1495.78 13
1495.87 11
1495.96 10
1496.05 9
1496.14 9
1496.23 9
1496.32 10
1496.40 11
1496.49 12
1496.58 14
1496.67 16
1496.76 19
1496.85 22
1496.94 25
1497.02 27
1497.11 28
1497.20 27
1497.29 26
1497.38 25
1497.47 24
1497.56 24
1497.64 24
1497.73 26
1497.82 27
1497.91 29
1498.00 30
1498.09 31
1498.18 32
1498.26 32
1498.35 34
1498.44 36
1498.53 38
1498.62 42
1498.71 46
1498.80 49
1498.88 51
1498.97 52
1499.06 53
1499.15 52
1499.24 51
1499.33 50
1499.42 49
1499.50 48
1499.59 47
1499.68 46
1499.77 45
1499.86 43
1499.95 43
1500.04 42
1500.12 43
1500.21 43
1500.30 43
1500.39 42
1500.48 41
1500.57 39
1500.66 37
1500.75 36
1500.83 35
1500.92 35
1501.01 35
1501.10 36
1501.19 37
1501.28 37
1501.37 37
1501.45 37
1501.54 37
1501.63 38
1501.72 40
1501.81 42
1501.90 43
1501.99 44
1502.08 44
1502.16 43
1502.25 41
1502.34 39
1502.43 38
1502.52 38
1502.61 38
1502.70 39
1502.79 40
1502.87 40
1502.96 40
1503.05 39
1503.14 38
1503.23 36
1503.32 35
1503.41 33
1503.50 32
1503.58 31
1503.67 31
1503.76 31
1503.85 31
1503.94 31
1504.03 32
1504.12 34
1504.21 36
1504.29 38
1504.38 42
1504.47 46
1504.56 51
1504.65 56
1504.74 62
1504.83 68
1504.92 74
1505.00 78
1505.09 81
1505.18 81
1505.27 78
1505.36 74
1505.45 69
1505.54 63
1505.63 57
1505.72 53
1505.80 51
1505.89 50
1505.98 51
1506.07 54
1506.16 56
1506.25 59
1506.34 61
1506.43 61
1506.51 60
1506.60 57
1506.69 53
1506.78 48
1506.87 42
1506.96 38
1507.05 34
1507.14 32
1507.23 31
1507.31 31
1507.40 33
1507.49 35
1507.58 38
1507.67 41
1507.76 44
1507.85 47
1507.94 50
1508.03 53
1508.11 57
1508.20 60
1508.29 64
1508.38 67
1508.47 69
1508.56 70
1508.65 70
1508.74 69
1508.83 66
1508.91 63
1509.00 59
1509.09 55
1509.18 50
1509.27 45
1509.36 41
1509.45 39
1509.54 37
1509.63 38
1509.71 40
1509.80 42
1509.89 45
1509.98 45
1510.07 44
1510.16 41
1510.25 35
1510.34 28
1510.43 21
1510.52 15
1510.60 10
1510.69 8
1510.78 8
1510.87 10
1510.96 13
1511.05 18
1511.14 22
1511.23 27
1511.32 30
1511.40 32
1511.49 33
1511.58 32
1511.67 32
1511.76 30
1511.85 30
1511.94 30
1512.03 31
1512.12 32
1512.21 34
1512.29 35
1512.38 36
1512.47 36
1512.56 35
1512.65 35
1512.74 35
1512.83 37
1512.92 39
1513.01 43
1513.10 47
1513.19 49
1513.27 50
1513.36 49
1513.45 47
1513.54 42
1513.63 37
1513.72 32
1513.81 28
1513.90 24
1513.99 22
1514.08 20
1514.16 19
1514.25 19
1514.34 19
1514.43 20
1514.52 22
1514.61 24
1514.70 27
1514.79 31
1514.88 35
1514.97 40
1515.06 44
1515.14 48
1515.23 51
1515.32 52
1515.41 53
1515.50 52
1515.59 51
1515.68 49
1515.77 48
1515.86 47
1515.95 46
1516.04 47
1516.12 49
1516.21 51
1516.30 53
1516.39 55
1516.48 57
1516.57 58
1516.66 58
1516.75 57
1516.84 55
1516.93 54
1517.02 54
1517.11 55
1517.19 57
1517.28 60
1517.37 64
1517.46 67
1517.55 70
1517.64 71
1517.73 71
1517.82 70
1517.91 67
1518.00 63
1518.09 58
1518.18 52
1518.26 45
1518.35 39
1518.44 33
1518.53 29
1518.62 25
1518.71 23
1518.80 22
1518.89 21
1518.98 22
1519.07 22
1519.16 22
1519.25 22
1519.33 22
1519.42 21
1519.51 21
1519.60 22
1519.69 23
1519.78 25
1519.87 28
1519.96 30
1520.05 32
1520.14 33
1520.23 34
1520.32 33
1520.41 32
1520.49 31
1520.58 29
1520.67 28
1520.76 28
1520.85 29
1520.94 30
1521.03 33
1521.12 36
1521.21 39
1521.30 42
1521.39 43
1521.48 42
1521.57 40
1521.66 36
1521.74 32
1521.83 28
1521.92 24
1522.01 22
1522.10 21
1522.19 21
1522.28 22
1522.37 24
1522.46 26
1522.55 29
1522.64 33
1522.73 36
1522.82 40
1522.91 43
1522.99 45
1523.08 47
1523.17 48
1523.26 47
1523.35 46
1523.44 45
1523.53 44
1523.62 43
1523.71 42
1523.80 43
1523.89 44
1523.98 45
1524.07 47
1524.16 49
1524.25 51
1524.34 52
1524.42 52
1524.51 50
1524.60 47
1524.69 43
1524.78 39
1524.87 33
1524.96 28
1525.05 22
1525.14 16
1525.23 11
1525.32 6
1525.41 1
1525.50 0
1525.59 0
1525.68 0
1525.77 0
1525.85 0
1525.94 0
1526.03 0
1526.12 1
1526.21 2
1526.30 3
1526.39 3
1526.48 5
1526.57 7
1526.66 10
1526.75 14
1526.84 19
1526.93 23
1527.02 26
1527.11 29
1527.20 30
1527.29 31
1527.38 32
1527.46 32
1527.55 31
1527.64 31
1527.73 31
1527.82 30
1527.91 29
1528.00 27
1528.09 25
1528.18 23
1528.27 23
1528.36 23
1528.45 24
1528.54 26
1528.63 27
1528.72 29
1528.81 29
1528.90 30
1528.99 30
1529.08 31
1529.16 33
1529.25 36
1529.34 39
1529.43 42
1529.52 44
1529.61 45
1529.70 44
1529.79 42
1529.88 39
1529.97 35
1530.06 32
1530.15 30
1530.24 27
1530.33 26
1530.42 25
1530.51 24
1530.60 23
1530.69 24
1530.78 25
1530.87 27
1530.96 30
1531.04 33
1531.13 38
1531.22 42
1531.31 45
1531.40 48
1531.49 49
1531.58 49
1531.67 48
1531.76 47
1531.85 45
1531.94 44
1532.03 44
1532.12 44
1532.21 44
1532.30 43
1532.39 42
1532.48 38
1532.57 34
1532.66 27
1532.75 21
1532.84 14
1532.93 9
1533.02 5
1533.11 4
1533.20 5
1533.28 8
1533.37 12
1533.46 17
1533.55 20
1533.64 23
1533.73 24
1533.82 24
1533.91 23
1534.00 21
1534.09 20
1534.18 18
1534.27 17
1534.36 16
1534.45 15
1534.54 16
1534.63 16
1534.72 17
1534.81 20
1534.90 23
1534.99 26
1535.08 30
1535.17 34
1535.26 38
1535.35 41
1535.44 42
1535.53 43
1535.62 41
1535.71 38
1535.80 34
1535.89 29
1535.97 24
1536.06 20
1536.15 18
1536.24 17
1536.33 18
1536.42 21
1536.51 25
1536.60 29
1536.69 34
1536.78 39
1536.87 43
1536.96 47
1537.05 50
1537.14 52
1537.23 54
1537.32 55
1537.41 56
1537.50 57
1537.59 58
1537.68 60
1537.77 63
1537.86 65
1537.95 67
1538.04 68
1538.13 69
1538.22 68
1538.31 68
1538.40 67
1538.49 66
1538.58 65
1538.67 66
1538.76 67
1538.85 68
1538.94 70
1539.03 72
1539.12 73
1539.21 74
1539.30 74
1539.39 73
1539.48 72
1539.57 72
1539.65 73
1539.74 75
1539.83 79
1539.92 82
1540.01 86
1540.10 89
1540.19 90
1540.28 90
1540.37 88
1540.46 86
1540.55 84
1540.64 83
1540.73 83
1540.82 85
1540.91 87
1541.00 91
1541.09 96
1541.18 101
1541.27 107
1541.36 114
1541.45 122
1541.54 129
1541.63 137
1541.72 145
1541.81 152
1541.90 157
1541.99 162
1542.08 165
1542.17 167
1542.26 167
1542.35 166
1542.44 165
1542.53 162
1542.62 160
1542.71 158
1542.80 157
1542.89 156
1542.98 155
1543.07 155
1543.16 155
1543.25 155
1543.34 154
1543.43 152
1543.52 149
1543.61 147
1543.70 144
1543.79 143
1543.88 144
1543.97 147
1544.06 151
1544.15 157
1544.24 164
1544.33 169
1544.42 173
1544.51 174
1544.60 172
1544.69 169
1544.78 165
1544.87 160
1544.96 158
1545.05 156
1545.14 157
1545.23 159
1545.32 160
1545.41 161
1545.50 159
1545.59 156
1545.68 150
1545.77 142
1545.86 134
1545.95 126
1546.04 119
1546.13 114
1546.22 111
1546.31 110
1546.40 109
1546.49 110
1546.58 111
1546.67 112
1546.76 113
1546.85 115
1546.94 117
1547.03 120
1547.12 124
1547.21 128
1547.30 131
1547.39 134
1547.48 136
1547.57 136
1547.66 134
1547.75 131
1547.84 126
1547.93 120
1548.02 114
1548.11 108
1548.20 103
1548.29 99
1548.38 97
1548.47 98
1548.56 100
1548.65 102
1548.74 105
1548.83 106
1548.92 107
1549.01 105
1549.10 103
1549.19 100
1549.28 96
1549.37 93
1549.46 90
1549.55 88
1549.64 85
1549.73 82
1549.82 79
1549.91 75
1550.00 72
1550.09 68
1550.18 65
1550.27 61
1550.36 59
1550.45 56
1550.54 54
1550.63 53
1550.72 52
1550.81 51
1550.90 50
1550.99 49
1551.08 48
1551.17 47
1551.26 46
1551.35 45
1551.44 45
1551.53 45
1551.62 46
1551.71 47
1551.80 50
1551.89 53
1551.98 56
1552.07 58
1552.16 59
1552.25 58
1552.34 55
1552.43 50
1552.52 44
1552.62 38
1552.71 34
1552.80 31
1552.89 31
1552.98 33
1553.07 35
1553.16 39
1553.25 42
1553.34 44
1553.43 45
1553.52 46
1553.61 47
1553.70 48
1553.79 50
1553.88 53
1553.97 55
1554.06 57
1554.15 58
1554.24 59
1554.33 58
1554.42 56
1554.51 54
1554.60 52
1554.69 51
1554.78 49
1554.87 48
1554.96 47
1555.05 46
1555.14 44
1555.23 42
1555.32 39
1555.41 37
1555.50 35
1555.59 34
1555.68 34
1555.77 35
1555.86 36
1555.95 38
1556.04 39
1556.13 41
1556.22 43
1556.32 44
1556.41 46
1556.50 48
1556.59 49
1556.68 51
1556.77 52
1556.86 52
1556.95 51
1557.04 50
1557.13 49
1557.22 47
1557.31 46
1557.40 45
1557.49 45
1557.58 44
1557.67 44
1557.76 44
1557.85 44
1557.94 44
1558.03 44
1558.12 43
1558.21 42
1558.30 41
1558.39 41
1558.48 41
1558.57 41
1558.66 41
1558.75 43
1558.84 44
1558.93 46
1559.03 47
1559.12 49
1559.21 50
1559.30 50
1559.39 50
1559.48 49
1559.57 48
1559.66 46
1559.75 45
1559.84 44
1559.93 43
1560.02 42
1560.11 42
1560.20 42
1560.29 41
1560.38 39
1560.47 37
1560.56 34
1560.65 31
1560.74 28
1560.83 27
1560.92 26
1561.01 25
1561.10 26
1561.20 26
1561.29 26
1561.38 26
1561.47 25
1561.56 23
1561.65 21
1561.74 18
1561.83 15
1561.92 12
1562.01 9
1562.10 7
1562.19 6
1562.28 7
1562.37 9
1562.46 13
1562.55 17
1562.64 21
1562.73 25
1562.82 28
1562.91 29
1563.00 29
1563.09 28
1563.19 27
1563.28 27
1563.37 28
1563.46 29
1563.55 32
1563.64 35
1563.73 38
1563.82 41
1563.91 44
1564.00 46
1564.09 49
1564.18 51
1564.27 54
1564.36 58
1564.45 62
1564.54 67
1564.63 71
1564.72 75
1564.81 78
1564.91 80
1565.00 80
1565.09 79
1565.18 77
1565.27 74
1565.36 71
1565.45 68
1565.54 65
1565.63 64
1565.72 63
1565.81 63
1565.90 65
1565.99 67
1566.08 70
1566.17 75
1566.26 80
1566.35 86
1566.45 92
1566.54 99
1566.63 106
1566.72 112
1566.81 118
1566.90 123
1566.99 127
1567.08 129
1567.17 129
1567.26 129
1567.35 129
1567.44 130
1567.53 133
1567.62 139
1567.71 146
1567.80 154
1567.89 162
1567.99 170
1568.08 177
1568.17 183
1568.26 188
1568.35 193
1568.44 199
1568.53 204
1568.62 210
1568.71 215
1568.80 220
1568.89 223
1568.98 225
1569.07 225
1569.16 224
1569.25 222
1569.35 220
1569.44 219
1569.53 219
1569.62 220
1569.71 222
1569.80 226
1569.89 233
1569.98 241
1570.07 252
1570.16 265
1570.25 280
1570.34 296
1570.43 311
1570.52 326
1570.62 337
1570.71 346
1570.80 350
1570.89 349
1570.98 345
1571.07 338
1571.16 329
1571.25 319
1571.34 309
1571.43 299
1571.52 290
1571.61 283
1571.70 277
1571.79 272
1571.89 269
1571.98 268
1572.07 268
1572.16 268
1572.25 269
1572.34 270
1572.43 270
1572.52 269
1572.61 268
1572.70 266
1572.79 263
1572.88 260
1572.97 256
1573.07 251
1573.16 245
1573.25 239
1573.34 233
1573.43 228
1573.52 222
1573.61 218
1573.70 213
1573.79 209
1573.88 205
1573.97 201
1574.06 198
1574.15 194
1574.25 190
1574.34 187
1574.43 183
1574.52 179
1574.61 176
1574.70 171
1574.79 166
1574.88 162
1574.97 157
1575.06 152
1575.15 148
1575.24 143
1575.34 138
1575.43 133
1575.52 129
1575.61 125
1575.70 123
1575.79 121
1575.88 122
1575.97 123
1576.06 126
1576.15 128
1576.24 130
1576.34 131
1576.43 131
1576.52 130
1576.61 128
1576.70 124
1576.79 119
1576.88 113
1576.97 105
1577.06 98
1577.15 89
1577.24 82
1577.34 75
1577.43 70
1577.52 66
1577.61 65
1577.70 64
1577.79 65
1577.88 67
1577.97 69
1578.06 71
1578.15 72
1578.24 72
1578.34 71
1578.43 69
1578.52 66
1578.61 63
1578.70 60
1578.79 58
1578.88 56
1578.97 55
1579.06 55
1579.15 54
1579.24 54
1579.34 52
1579.43 50
1579.52 48
1579.61 46
1579.70 44
1579.79 42
1579.88 42
1579.97 43
1580.06 44
1580.15 46
1580.25 47
1580.34 49
1580.43 50
1580.52 52
1580.61 53
1580.70 54
1580.79 54
1580.88 55
1580.97 54
1581.06 54
1581.16 54
1581.25 53
1581.34 53
1581.43 53
1581.52 54
1581.61 56
1581.70 57
1581.79 58
1581.88 58
1581.97 57
1582.07 55
1582.16 53
1582.25 52
1582.34 51
1582.43 51
1582.52 52
1582.61 53
1582.70 55
1582.79 57
1582.89 59
1582.98 59
1583.07 59
1583.16 58
1583.25 57
1583.34 55
1583.43 53
1583.52 52
1583.61 51
1583.70 50
1583.80 50
1583.89 49
1583.98 49
1584.07 48
1584.16 47
1584.25 46
1584.34 45
1584.43 45
1584.52 46
1584.62 48
1584.71 50
1584.80 52
1584.89 53
1584.98 53
1585.07 51
1585.16 48
1585.25 43
1585.35 40
1585.44 37
1585.53 36
1585.62 37
1585.71 40
1585.80 44
1585.89 47
1585.98 50
1586.07 51
1586.17 50
1586.26 48
1586.35 46
1586.44 43
1586.53 41
1586.62 40
1586.71 39
1586.80 39
1586.89 39
1586.99 39
1587.08 39
1587.17 37
1587.26 36
1587.35 34
1587.44 32
1587.53 31
1587.62 31
1587.72 33
1587.81 36
1587.90 41
1587.99 45
1588.08 50
1588.17 54
1588.26 55
1588.35 55
1588.45 53
1588.54 49
1588.63 45
1588.72 39
1588.81 34
1588.90 30
1588.99 25
1589.08 22
1589.18 19
1589.27 17
1589.36 17
1589.45 18
1589.54 20
1589.63 24
1589.72 27
1589.81 31
1589.91 34
1590.00 35
1590.09 35
1590.18 34
1590.27 32
1590.36 31
1590.45 31
1590.54 33
1590.64 35
1590.73 37
1590.82 40
1590.91 42
1591.00 43
1591.09 43
1591.18 43
1591.27 42
1591.37 41
1591.46 41
1591.55 41
1591.64 42
1591.73 44
1591.82 45
1591.91 47
1592.01 50
1592.10 51
1592.19 53
1592.28 54
1592.37 54
1592.46 53
1592.55 52
1592.64 50
1592.74 47
1592.83 45
1592.92 43
1593.01 41
1593.10 40
1593.19 38
1593.28 37
1593.38 36
1593.47 36
1593.56 35
1593.65 34
1593.74 33
1593.83 32
1593.92 31
1594.01 31
1594.11 30
1594.20 29
1594.29 28
1594.38 26
1594.47 23
1594.56 19
1594.65 15
1594.75 11
1594.84 7
1594.93 4
1595.02 2
1595.11 2
1595.20 2
1595.29 2
1595.39 3
1595.48 5
1595.57 8
1595.66 12
1595.75 17
1595.84 23
1595.93 28
1596.03 33
1596.12 36
1596.21 37
1596.30 35
1596.39 32
1596.48 27
1596.57 21
1596.67 16
1596.76 12
1596.85 9
1596.94 8
1597.03 8
1597.12 9
1597.22 10
1597.31 12
1597.40 13
1597.49 14
1597.58 12
1597.67 10
1597.76 6
1597.86 2
1597.95 0
1598.04 0
1598.13 0
1598.22 0
1598.31 0
1598.40 0
1598.50 0
1598.59 0
1598.68 5
1598.77 11
1598.86 17
1598.95 22
1599.05 26
1599.14 28
1599.23 29
1599.32 29
1599.41 28
1599.50 27
1599.59 25
1599.69 24
1599.78 24
1599.87 23
1599.96 23
1600.05 23
1600.14 23
1600.24 23
1600.33 23
1600.42 23
1600.51 23
1600.60 22
1600.69 22
1600.78 21
1600.88 20
1600.97 19
1601.06 18
1601.15 16
1601.24 15
1601.33 13
1601.43 12
1601.52 11
1601.61 12
1601.70 12
1601.79 13
1601.88 14
1601.98 14
1602.07 15
1602.16 15
1602.25 15
1602.34 15
1602.43 16
1602.53 16
1602.62 16
1602.71 17
1602.80 17
1602.89 16
1602.98 16
1603.08 15
1603.17 15
1603.26 15
1603.35 15
1603.44 16
1603.53 17
1603.63 18
1603.72 18
1603.81 18
1603.90 16
1603.99 15
1604.08 13
1604.18 13
1604.27 13
1604.36 14
1604.45 17
1604.54 20
1604.63 23
1604.73 26
1604.82 28
1604.91 29
1605.00 28
1605.09 27
1605.18 24
1605.28 20
1605.37 17
1605.46 14
1605.55 11
1605.64 10
1605.73 10
1605.83 12
1605.92 16
1606.01 20
1606.10 25
1606.19 29
1606.28 32
1606.38 35
1606.47 36
1606.56 37
1606.65 38
1606.74 40
1606.83 41
1606.93 43
1607.02 44
1607.11 44
1607.20 44
1607.29 43
1607.39 42
1607.48 41
1607.57 39
1607.66 39
1607.75 38
1607.84 37
1607.94 35
1608.03 34
1608.12 34
1608.21 34
1608.30 35
1608.40 38
1608.49 40
1608.58 43
1608.67 45
1608.76 46
1608.85 46
1608.95 46
1609.04 46
1609.13 46
1609.22 48
1609.31 51
1609.40 55
1609.50 59
1609.59 62
1609.68 64
1609.77 65
1609.86 63
1609.96 60
1610.05 55
1610.14 50
1610.23 46
1610.32 42
1610.42 39
1610.51 38
1610.60 38
1610.69 39
1610.78 40
1610.87 41
1610.97 42
1611.06 42
1611.15 42
1611.24 42
1611.33 42
1611.43 42
1611.52 42
1611.61 42
1611.70 41
1611.79 41
1611.89 39
1611.98 37
1612.07 35
1612.16 32
1612.25 29
1612.34 25
1612.44 22
1612.53 19
1612.62 16
1612.71 13
1612.80 11
1612.90 9
1612.99 8
1613.08 8
1613.17 8
1613.26 10
1613.36 13
1613.45 16
1613.54 20
1613.63 23
1613.72 25
1613.82 25
1613.91 24
1614.00 22
1614.09 19
1614.18 16
1614.28 14
1614.37 12
1614.46 11
1614.55 11
1614.64 10
1614.74 9
1614.83 8
1614.92 7
1615.01 6
1615.10 6
1615.20 7
1615.29 8
1615.38 10
1615.47 12
1615.56 14
1615.66 16
1615.75 18
1615.84 20
1615.93 23
1616.02 25
1616.12 27
1616.21 30
1616.30 32
1616.39 33
1616.48 34
1616.58 34
1616.67 34
1616.76 34
1616.85 35
1616.94 35
1617.04 36
1617.13 37
1617.22 38
1617.31 39
1617.40 39
1617.50 39
1617.59 39
1617.68 37
1617.77 35
1617.86 33
1617.96 30
1618.05 28
1618.14 27
1618.23 26
1618.32 27
1618.42 30
1618.51 33
1618.60 38
1618.69 43
1618.79 48
1618.88 51
1618.97 54
1619.06 55
1619.15 53
1619.25 51
1619.34 47
1619.43 43
1619.52 39
1619.61 35
1619.71 31
1619.80 29
1619.89 27
1619.98 26
1620.07 27
1620.17 28
1620.26 29
1620.35 31
1620.44 33
1620.54 34
1620.63 34
1620.72 34
1620.81 34
1620.90 34
1621.00 35
1621.09 38
1621.18 41
1621.27 44
1621.36 47
1621.46 48
1621.55 47
1621.64 44
1621.73 38
1621.83 33
1621.92 27
1622.01 24
1622.10 22
1622.19 23
1622.29 26
1622.38 29
1622.47 31
1622.56 33
1622.66 34
1622.75 35
1622.84 36
1622.93 37
1623.02 39
1623.12 42
1623.21 45
1623.30 46
1623.39 46
1623.49 45
1623.58 42
1623.67 39
1623.76 35
1623.85 31
1623.95 26
1624.04 22
1624.13 17
1624.22 12
1624.32 8
1624.41 4
1624.50 0
1624.59 0
1624.68 0
1624.78 0
1624.87 1
1624.96 5
1625.05 9
1625.15 12
1625.24 14
1625.33 15
1625.42 14
1625.51 12
1625.61 10
1625.70 7
1625.79 5
1625.88 3
1625.98 3
1626.07 4
1626.16 6
1626.25 9
1626.35 13
1626.44 17
1626.53 20
1626.62 22
1626.71 24
1626.81 24
1626.90 24
1626.99 23
1627.08 23
1627.18 24
1627.27 25
1627.36 27
1627.45 28
1627.55 28
1627.64 27
1627.73 25
1627.82 22
1627.92 18
1628.01 15
1628.10 13
1628.19 11
1628.28 11
1628.38 11
1628.47 11
1628.56 10
1628.65 9
1628.75 8
1628.84 7
1628.93 6
1629.02 5
1629.12 5
1629.21 6
1629.30 7
1629.39 9
1629.49 11
1629.58 13
1629.67 15
1629.76 16
1629.86 16
1629.95 16
1630.04 16
1630.13 15
1630.23 15
1630.32 16
1630.41 17
1630.50 19
1630.59 21
1630.69 23
1630.78 24
1630.87 23
1630.96 21
1631.06 17
1631.15 13
1631.24 9
1631.33 5
1631.43 2
1631.52 0
1631.61 0
1631.70 0
1631.80 0
1631.89 0
1631.98 0
1632.07 0
1632.17 0
1632.26 0
1632.35 1
1632.44 2
1632.54 4
1632.63 5
1632.72 7
1632.81 8
1632.91 8
1633.00 9
1633.09 10
1633.18 10
1633.28 11
1633.37 12
1633.46 12
1633.55 12
1633.65 12
1633.74 11
1633.83 10
1633.92 9
1634.02 8
1634.11 9
1634.20 11
1634.29 13
1634.39 15
1634.48 16
1634.57 16
1634.66 14
1634.76 12
1634.85 9
1634.94 6
1635.03 4
1635.13 4
1635.22 4
1635.31 6
1635.40 9
1635.50 12
1635.59 16
1635.68 21
1635.77 27
1635.87 34
1635.96 40
1636.05 46
1636.15 51
1636.24 54
1636.33 55
1636.42 55
1636.52 53
1636.61 50
1636.70 47
1636.79 44
1636.89 42
1636.98 41
1637.07 40
1637.16 40
1637.26 40
1637.35 40
1637.44 40
1637.53 39
1637.63 38
1637.72 36
1637.81 34
1637.90 32
1638.00 29
1638.09 27
1638.18 26
1638.28 25
1638.37 25
1638.46 26
1638.55 28
1638.65 31
1638.74 34
1638.83 37
1638.92 39
1639.02 40
1639.11 39
1639.20 38
1639.29 36
1639.39 34
1639.48 33
1639.57 32
1639.67 33
1639.76 34
1639.85 37
1639.94 39
1640.04 42
1640.13 43
1640.22 43
1640.31 42
1640.41 39
1640.50 36
1640.59 34
1640.69 32
1640.78 31
1640.87 32
1640.96 34
1641.06 36
1641.15 38
1641.24 40
1641.33 40
1641.43 38
1641.52 36
1641.61 33
1641.71 30
1641.80 28
1641.89 27
1641.98 26
1642.08 26
1642.17 27
1642.26 28
1642.35 28
1642.45 29
1642.54 29
1642.63 29
1642.73 30
1642.82 31
1642.91 33
1643.00 34
1643.10 36
1643.19 37
1643.28 37
1643.38 35
1643.47 32
1643.56 29
1643.65 24
1643.75 19
1643.84 15
1643.93 11
1644.02 7
1644.12 4
1644.21 2
1644.30 1
1644.40 2
1644.49 3
1644.58 5
1644.67 8
1644.77 11
1644.86 14
1644.95 16
1645.05 18
1645.14 20
1645.23 20
1645.32 21
1645.42 22
1645.51 22
1645.60 24
1645.70 26
1645.79 28
1645.88 32
1645.97 35
1646.07 39
1646.16 41
1646.25 43
1646.35 43
1646.44 41
1646.53 38
1646.62 35
1646.72 30
1646.81 26
1646.90 22
1647.00 19
1647.09 17
1647.18 16
1647.27 16
1647.37 15
1647.46 15
1647.55 15
1647.65 15
1647.74 14
1647.83 13
1647.93 12
1648.02 11
1648.11 10
1648.20 10
1648.30 10
1648.39 11
1648.48 11
1648.58 11
1648.67 11
1648.76 10
1648.85 8
1648.95 6
1649.04 4
1649.13 2
1649.23 2
1649.32 4
1649.41 7
1649.51 11
1649.60 15
1649.69 20
1649.78 23
1649.88 26
1649.97 28
1650.06 29
1650.16 31
1650.25 32
1650.34 34
1650.43 35
1650.53 37
1650.62 37
1650.71 37
1650.81 37
1650.90 36
1650.99 36
1651.09 36
1651.18 36
1651.27 37
1651.37 38
1651.46 39
1651.55 40
1651.64 39
1651.74 38
1651.83 36
1651.92 33
1652.02 29
1652.11 25
1652.20 22
1652.30 19
1652.39 16
1652.48 13
1652.57 11
1652.67 9
1652.76 7
1652.85 6
1652.95 6
1653.04 6
1653.13 8
1653.23 9
1653.32 11
1653.41 14
1653.51 15
1653.60 16
1653.69 16
1653.78 16
1653.88 17
1653.97 18
1654.06 20
1654.16 23
1654.25 27
1654.34 31
1654.44 34
1654.53 36
1654.62 37
1654.72 36
1654.81 33
1654.90 30
1654.99 27
1655.09 23
1655.18 20
1655.27 18
1655.37 18
1655.46 18
1655.55 20
1655.65 23
1655.74 25
1655.83 27
1655.93 27
1656.02 26
1656.11 24
1656.21 22
1656.30 19
1656.39 16
1656.49 14
1656.58 12
1656.67 11
1656.76 9
1656.86 8
1656.95 7
1657.04 7
1657.14 8
1657.23 11
1657.32 14
1657.42 19
1657.51 23
1657.60 27
1657.70 29
1657.79 30
1657.88 30
1657.98 28
1658.07 27
1658.16 25
1658.26 25
1658.35 26
1658.44 27
1658.54 29
1658.63 31
1658.72 32
1658.81 33
1658.91 33
1659.00 32
1659.09 31
1659.19 30
1659.28 30
1659.37 31
1659.47 32
1659.56 33
1659.65 35
1659.75 36
1659.84 38
1659.93 39
1660.03 39
1660.12 40
1660.21 39
1660.31 38
1660.40 37
1660.49 35
1660.59 34
1660.68 32
1660.77 32
1660.87 32
1660.96 33
1661.05 36
1661.15 39
1661.24 42
1661.33 46
1661.43 48
1661.52 49
1661.61 49
1661.71 49
1661.80 49
1661.89 49
1661.99 52
1662.08 55
1662.17 59
1662.27 64
1662.36 67
1662.45 69
1662.55 70
1662.64 69
1662.73 67
1662.83 65
1662.92 63
1663.01 62
1663.11 62
1663.20 64
1663.29 67
1663.39 70
1663.48 74
1663.57 76
1663.67 78
1663.76 78
1663.85 77
1663.95 74
1664.04 71
1664.13 67
1664.23 63
1664.32 60
1664.41 59
1664.51 58
1664.60 59
1664.69 60
1664.79 62
1664.88 63
1664.97 63
1665.07 63
1665.16 63
1665.25 63
1665.35 62
1665.44 62
1665.53 63
1665.63 63
1665.72 65
1665.81 66
1665.91 69
1666.00 72
1666.09 75
1666.19 78
1666.28 80
1666.38 80
1666.47 79
1666.56 75
1666.66 70
1666.75 64
1666.84 57
1666.94 50
1667.03 44
1667.12 39
1667.22 35
1667.31 33
1667.40 31
1667.50 30
1667.59 31
1667.68 32
1667.78 35
1667.87 39
1667.96 44
1668.06 48
1668.15 53
1668.24 57
1668.34 59
1668.43 61
1668.52 61
1668.62 61
1668.71 60
1668.81 60
1668.90 60
1668.99 62
1669.09 65
1669.18 68
1669.27 71
1669.37 73
1669.46 73
1669.55 71
1669.65 67
1669.74 62
1669.83 57
1669.93 52
1670.02 48
1670.11 46
1670.21 44
1670.30 43
1670.40 42
1670.49 41
1670.58 40
1670.68 38
1670.77 36
1670.86 35
1670.96 34
1671.05 34
1671.14 34
1671.24 36
1671.33 37
1671.42 39
1671.52 41
1671.61 42
1671.71 44
1671.80 45
1671.89 47
1671.99 48
1672.08 50
1672.17 52
1672.27 53
1672.36 53
1672.45 53
1672.55 52
1672.64 51
1672.74 49
1672.83 46
1672.92 44
1673.02 42
1673.11 41
1673.20 40
1673.30 39
1673.39 39
1673.48 38
1673.58 37
1673.67 35
1673.77 33
1673.86 32
1673.95 30
1674.05 29
1674.14 29
1674.23 30
1674.33 31
1674.42 33
1674.51 35
1674.61 37
1674.70 37
1674.80 37
1674.89 36
1674.98 34
1675.08 31
1675.17 28
1675.26 26
1675.36 24
1675.45 23
1675.54 22
1675.64 21
1675.73 21
1675.83 20
1675.92 19
1676.01 17
1676.11 16
1676.20 16
1676.29 15
1676.39 14
1676.48 13
1676.58 11
1676.67 9
1676.76 7
1676.86 4
1676.95 2
1677.04 1
1677.14 0
1677.23 0
1677.33 0
1677.42 0
1677.51 0
1677.61 0
1677.70 0
1677.79 0
1677.89 0
1677.98 0
1678.08 0
1678.17 0
1678.26 3
1678.36 8
1678.45 14
1678.54 21
1678.64 28
1678.73 34
1678.83 39
1678.92 42
1679.01 43
1679.11 43
1679.20 42
1679.29 41
1679.39 39
1679.48 38
1679.58 36
1679.67 36
1679.76 36
1679.86 36
1679.95 37
1680.05 38
1680.14 39
1680.23 39
1680.33 38
1680.42 37
1680.51 36
1680.61 35
1680.70 35
1680.80 35
1680.89 35
1680.98 35
1681.08 36
1681.17 36
1681.27 37
1681.36 37
1681.45 36
1681.55 35
1681.64 34
1681.73 32
1681.83 31
1681.92 29
1682.02 28
1682.11 27
1682.20 26
1682.30 26
1682.39 25
1682.49 24
1682.58 23
1682.67 23
1682.77 23
1682.86 23
1682.96 25
1683.05 27
1683.14 29
1683.24 30
1683.33 31
1683.42 32
1683.52 32
1683.61 33
1683.71 34
1683.80 36
1683.89 38
1683.99 42
1684.08 46
1684.18 50
1684.27 54
1684.36 56
1684.46 57
1684.55 58
1684.65 57
1684.74 56
1684.83 55
1684.93 53
1685.02 52
1685.12 50
1685.21 49
1685.30 48
1685.40 48
1685.49 49
1685.59 50
1685.68 53
1685.77 55
1685.87 57
1685.96 58
1686.06 58
1686.15 57
1686.24 55
1686.34 52
1686.43 49
1686.53 46
1686.62 44
1686.71 43
1686.81 43
1686.90 44
1687.00 46
1687.09 48
1687.18 50
1687.28 52
1687.37 52
1687.47 51
1687.56 48
1687.65 44
1687.75 40
1687.84 36
1687.94 33
1688.03 31
1688.12 31
1688.22 32
1688.31 35
1688.41 37
1688.50 40
1688.59 42
1688.69 43
1688.78 44
1688.88 43
1688.97 43
1689.06 42
1689.16 42
1689.25 42
1689.35 43
1689.44 43
1689.53 44
1689.63 44
1689.72 45
1689.82 45
1689.91 46
1690.01 48
1690.10 51
1690.19 55
1690.29 60
1690.38 65
1690.48 69
1690.57 72
1690.66 73
1690.76 71
1690.85 68
1690.95 63
1691.04 56
1691.13 50
1691.23 44
1691.32 39
1691.42 36
1691.51 34
1691.61 33
1691.70 33
1691.79 34
1691.89 36
1691.98 38
1692.08 40
1692.17 41
1692.26 42
1692.36 41
1692.45 41
1692.55 40
1692.64 39
1692.74 38
1692.83 38
1692.92 38
1693.02 38
1693.11 39
1693.21 41
1693.30 42
1693.39 43
1693.49 45
1693.58 46
1693.68 48
1693.77 50
1693.87 52
1693.96 54
1694.05 56
1694.15 57
1694.24 57
1694.34 56
1694.43 54
1694.53 52
1694.62 50
1694.71 50
1694.81 50
1694.90 52
1695.00 55
1695.09 57
1695.18 59
1695.28 60
1695.37 60
1695.47 58
1695.56 57
1695.66 55
1695.75 55
1695.84 55
1695.94 56
1696.03 58
1696.13 60
1696.22 62
1696.32 62
1696.41 62
1696.50 60
1696.60 57
1696.69 54
1696.79 50
1696.88 45
1696.98 41
1697.07 37
1697.16 34
1697.26 32
1697.35 33
1697.45 35
1697.54 39
1697.64 44
1697.73 50
1697.82 55
1697.92 58
1698.01 59
1698.11 58
1698.20 56
1698.30 52
1698.39 48
1698.49 45
1698.58 43
1698.67 40
1698.77 38
1698.86 36
1698.96 33
1699.05 29
1699.15 24
1699.24 20
1699.33 17
1699.43 15
1699.52 14
1699.62 15
1699.71 17
1699.81 20
1699.90 22
1699.99 23
1700.09 22
1700.18 21
1700.28 20
1700.37 18
1700.47 17
1700.56 16
1700.66 17
1700.75 18
1700.84 18
1700.94 19
1701.03 20
1701.13 20
1701.22 20
1701.32 20
1701.41 21
1701.51 23
1701.60 25
1701.69 27
1701.79 28
1701.88 30
1701.98 31
1702.07 32
1702.17 33
1702.26 36
1702.36 39
1702.45 42
1702.54 45
1702.64 46
1702.73 47
1702.83 45
1702.92 43
1703.02 39
1703.11 36
1703.21 33
1703.30 31
1703.39 31
1703.49 31
1703.58 32
1703.68 32
1703.77 32
1703.87 31
1703.96 30
1704.06 28
1704.15 27
1704.24 27
1704.34 27
1704.43 28
1704.53 28
1704.62 28
1704.72 28
1704.81 27
1704.91 26
1705.00 25
1705.10 23
1705.19 22
1705.28 19
1705.38 17
1705.47 14
1705.57 11
1705.66 8
1705.76 6
1705.85 5
1705.95 4
1706.04 5
1706.14 5
1706.23 7
1706.32 9
1706.42 12
1706.51 16
1706.61 20
1706.70 24
1706.80 28
1706.89 31
1706.99 34
1707.08 36
1707.18 37
1707.27 38
1707.36 39
1707.46 39
1707.55 40
1707.65 40
1707.74 40
1707.84 41
1707.93 41
1708.03 42
1708.12 43
1708.22 44
1708.31 45
1708.41 46
1708.50 47
1708.59 48
1708.69 49
1708.78 51
1708.88 52
1708.97 54
1709.07 57
1709.16 59
1709.26 63
1709.35 66
1709.45 69
1709.54 72
1709.64 74
1709.73 74
1709.82 73
1709.92 69
1710.01 65
1710.11 59
1710.20 52
1710.30 46
1710.39 40
1710.49 36
1710.58 34
1710.68 34
1710.77 35
1710.87 37
1710.96 38
1711.06 40
1711.15 40
1711.24 40
1711.34 39
1711.43 38
1711.53 37
1711.62 37
1711.72 37
1711.81 38
1711.91 39
1712.00 40
1712.10 41
1712.19 41
1712.29 40
1712.38 38
1712.48 37
1712.57 35
1712.67 33
1712.76 30
1712.85 28
1712.95 24
1713.04 21
1713.14 18
1713.23 15
1713.33 12
1713.42 10
1713.52 9
1713.61 8
1713.71 8
1713.80 8
1713.90 8
1713.99 9
1714.09 10
1714.18 11
1714.28 13
1714.37 15
1714.47 18
1714.56 20
1714.66 22
1714.75 24
1714.84 25
1714.94 25
1715.03 25
1715.13 24
1715.22 23
1715.32 22
1715.41 21
1715.51 20
1715.60 20
1715.70 20
1715.79 21
1715.89 23
1715.98 25
1716.08 25
1716.17 25
1716.27 24
1716.36 21
1716.46 18
1716.55 15
1716.65 13
1716.74 13
1716.84 15
1716.93 19
1717.03 23
1717.12 29
1717.22 33
1717.31 37
1717.41 39
1717.50 40
1717.59 40
1717.69 39
1717.78 38
1717.88 36
1717.97 34
1718.07 32
1718.16 29
1718.26 26
1718.35 24
1718.45 22
1718.54 21
1718.64 20
1718.73 20
1718.83 20
1718.92 20
1719.02 21
1719.11 21
1719.21 22
1719.30 22
1719.40 22
1719.49 22
1719.59 21
1719.68 19
1719.78 16
1719.87 14
1719.97 11
1720.06 9
1720.16 8
1720.25 8
1720.35 10
1720.44 13
1720.54 17
1720.63 21
1720.73 25
1720.82 27
1720.92 29
1721.01 28
1721.11 27
1721.20 24
1721.30 21
1721.39 17
1721.49 14
1721.58 10
1721.68 7
1721.77 4
1721.87 2
1721.96 0
1722.06 0
1722.15 0
1722.25 0
1722.34 1
1722.44 2
1722.53 3
1722.63 4
1722.72 3
1722.82 2
1722.91 0
1723.01 0
1723.10 0
1723.20 0
1723.29 0
1723.39 0
1723.48 2
1723.58 7
1723.67 11
1723.77 15
1723.86 17
1723.96 18
1724.05 18
1724.15 17
1724.24 15
1724.34 14
1724.43 15
1724.53 17
1724.62 21
1724.72 28
1724.81 36
1724.91 45
1725.00 54
1725.10 63
1725.19 69
1725.29 74
1725.38 76
1725.48 76
1725.57 74
1725.67 71
1725.76 68
1725.86 65
1725.95 61
1726.05 58
1726.14 55
1726.24 52
1726.33 49
1726.43 46
1726.52 44
1726.62 42
1726.71 41
1726.81 41
1726.90 42
1727.00 43
1727.09 44
1727.19 45
1727.29 45
1727.38 45
1727.48 44
1727.57 43
1727.67 41
1727.76 39
1727.86 36
1727.95 35
1728.05 33
1728.14 31
1728.24 30
1728.33 28
1728.43 27
1728.52 25
1728.62 24
1728.71 23
1728.81 22
1728.90 21
1729.00 21
1729.09 20
1729.19 19
1729.28 19
1729.38 18
1729.47 16
1729.57 16
1729.66 16
1729.76 16
1729.85 17
1729.95 18
1730.05 18
1730.14 19
1730.24 19
1730.33 20
1730.43 20
1730.52 21
1730.62 22
1730.71 24
1730.81 27
1730.90 29
1731.00 31
1731.09 32
1731.19 32
1731.28 31
1731.38 28
1731.47 25
1731.57 20
1731.66 16
1731.76 13
1731.85 10
1731.95 10
1732.05 11
1732.14 14
1732.24 18
1732.33 23
1732.43 28
1732.52 33
1732.62 38
1732.71 41
1732.81 42
1732.90 42
1733.00 40
1733.09 38
1733.19 35
1733.28 32
1733.38 29
1733.47 27
1733.57 25
1733.67 24
1733.76 23
1733.86 21
1733.95 20
1734.05 20
1734.14 19
1734.24 19
1734.33 19
1734.43 19
1734.52 20
1734.62 20
1734.71 20
1734.81 19
1734.90 19
1735.00 18
1735.10 17
1735.19 16
1735.29 16
1735.38 15
1735.48 15
1735.57 15
1735.67 15
1735.76 15
1735.86 15
1735.95 14
1736.05 14
1736.14 13
1736.24 13
1736.33 13
1736.43 13
1736.53 14
1736.62 14
1736.72 14
1736.81 13
1736.91 11
1737.00 9
1737.10 7
1737.19 5
1737.29 3
1737.38 1
1737.48 0
1737.58 0
1737.67 0
1737.77 0
1737.86 0
1737.96 0
1738.05 0
1738.15 0
1738.24 1
1738.34 3
1738.43 5
1738.53 6
1738.62 8
1738.72 10
1738.82 12
1738.91 15
1739.01 18
1739.10 22
1739.20 25
1739.29 29
1739.39 33
1739.48 36
1739.58 39
1739.67 42
1739.77 45
1739.87 47
1739.96 49
1740.06 50
1740.15 51
1740.25 51
1740.34 51
1740.44 51
1740.53 50
1740.63 48
1740.73 47
1740.82 45
1740.92 44
1741.01 43
1741.11 42
1741.20 41
1741.30 39
1741.39 37
1741.49 35
1741.58 34
1741.68 33
1741.78 32
1741.87 33
1741.97 34
1742.06 35
1742.16 36
1742.25 36
1742.35 37
1742.44 37
1742.54 37
1742.64 36
1742.73 35
1742.83 33
1742.92 30
1743.02 26
1743.11 22
1743.21 17
1743.30 13
1743.40 9
1743.50 7
1743.59 6
1743.69 6
1743.78 6
1743.88 7
1743.97 7
1744.07 7
1744.17 6
1744.26 6
1744.36 5
1744.45 4
1744.55 4
1744.64 4
1744.74 4
1744.83 4
1744.93 4
1745.03 5
1745.12 6
1745.22 8
1745.31 10
1745.41 12
1745.50 13
1745.60 13
1745.70 12
1745.79 9
1745.89 5
1745.98 1
1746.08 0
1746.17 0
1746.27 0
1746.36 0
1746.46 5
1746.56 11
1746.65 18
1746.75 24
1746.84 30
1746.94 35
1747.03 38
1747.13 39
1747.23 39
1747.32 38
1747.42 36
1747.51 34
1747.61 32
1747.70 30
1747.80 28
1747.90 27
1747.99 25
1748.09 24
1748.18 23
1748.28 21
1748.37 19
1748.47 17
1748.57 15
1748.66 12
1748.76 10
1748.85 9
1748.95 7
1749.04 6
1749.14 6
1749.24 6
1749.33 7
1749.43 9
1749.52 13
1749.62 19
1749.71 27
1749.81 36
1749.91 44
1750.00 51
1750.10 56
1750.19 58
1750.29 57
1750.38 54
1750.48 49
1750.58 44
1750.67 39
1750.77 34
1750.86 29
1750.96 25
1751.06 22
1751.15 18
1751.25 14
1751.34 11
1751.44 7
1751.53 5
1751.63 4
1751.73 3
1751.82 3
1751.92 4
1752.01 5
1752.11 5
1752.20 5
1752.30 4
1752.40 3
1752.49 1
1752.59 0
1752.68 0
1752.78 0
1752.88 0
1752.97 0
1753.07 0
1753.16 1
1753.26 4
1753.35 7
1753.45 10
1753.55 13
1753.64 17
1753.74 20
1753.83 24
1753.93 29
1754.03 34
1754.12 39
1754.22 42
1754.31 45
1754.41 46
1754.51 44
1754.60 41
1754.70 37
1754.79 31
1754.89 26
1754.98 20
1755.08 16
1755.18 12
1755.27 10
1755.37 8
1755.46 6
1755.56 5
1755.66 3
1755.75 1
1755.85 0
1755.94 0
1756.04 0
1756.14 0
1756.23 0
1756.33 0
1756.42 0
1756.52 0
1756.62 3
1756.71 7
1756.81 10
1756.90 13
1757.00 16
1757.10 17
1757.19 17
1757.29 17
1757.38 16
1757.48 14
1757.57 13
1757.67 11
1757.77 9
1757.86 7
1757.96 6
1758.05 5
1758.15 5
1758.25 5
1758.34 4
1758.44 4
1758.53 5
1758.63 5
1758.73 6
1758.82 6
1758.92 7
1759.01 7
1759.11 7
1759.21 6
1759.30 5
1759.40 5
1759.49 5
1759.59 6
1759.69 8
1759.78 11
1759.88 15
1759.97 19
1760.07 23
1760.17 26
1760.26 28
1760.36 29
1760.46 28
1760.55 26
1760.65 23
1760.74 20
1760.84 17
1760.94 15
1761.03 14
1761.13 14
1761.22 15
1761.32 16
1761.42 19
1761.51 21
1761.61 22
1761.70 23
1761.80 24
1761.90 24
1761.99 23
1762.09 23
1762.18 22
1762.28 22
1762.38 22
1762.47 23
1762.57 24
1762.66 25
1762.76 26
1762.86 28
1762.95 29
1763.05 31
1763.15 33
1763.24 35
1763.34 37
1763.43 38
1763.53 39
1763.63 39
1763.72 38
1763.82 34
1763.91 30
1764.01 25
1764.11 20
1764.20 15
1764.30 13
1764.40 11
1764.49 11
1764.59 12
1764.68 13
1764.78 15
1764.88 17
1764.97 18
1765.07 19
1765.16 18
1765.26 17
1765.36 15
1765.45 12
1765.55 10
1765.65 9
1765.74 10
1765.84 12
1765.93 14
1766.03 18
1766.13 21
1766.22 23
1766.32 24
1766.41 24
1766.51 22
1766.61 20
1766.70 17
1766.80 14
1766.90 11
1766.99 7
1767.09 5
1767.18 3
1767.28 2
1767.38 2
1767.47 4
1767.57 7
1767.67 12
1767.76 17
1767.86 22
1767.95 26
1768.05 29
1768.15 31
1768.24 32
1768.34 32
1768.44 31
1768.53 31
1768.63 30
1768.72 29
1768.82 29
1768.92 28
1769.01 28
1769.11 27
1769.21 26
1769.30 25
1769.40 23
1769.49 21
1769.59 19
1769.69 18
1769.78 18
1769.88 19
1769.98 22
1770.07 24
1770.17 27
1770.27 27
1770.36 27
1770.46 24
1770.55 20
1770.65 15
1770.75 10
1770.84 7
1770.94 5
1771.04 6
1771.13 8
1771.23 11
1771.32 14
1771.42 17
1771.52 20
1771.61 21
1771.71 21
1771.81 21
1771.90 20
1772.00 18
1772.10 16
1772.19 14
1772.29 12
1772.38 11
1772.48 9
1772.58 8
1772.67 7
1772.77 6
1772.87 6
1772.96 5
1773.06 5
1773.16 4
1773.25 3
1773.35 3
1773.45 3
1773.54 4
1773.64 7
1773.73 11
1773.83 15
1773.93 21
1774.02 26
1774.12 30
1774.22 32
1774.31 33
1774.41 31
1774.51 29
1774.60 26
1774.70 23
1774.79 21
1774.89 19
1774.99 17
1775.08 17
1775.18 17
1775.28 18
1775.37 19
1775.47 20
1775.57 21
1775.66 21
1775.76 20
1775.86 19
1775.95 18
1776.05 17
1776.15 17
1776.24 18
1776.34 20
1776.43 23
1776.53 26
1776.63 29
1776.72 32
1776.82 35
1776.92 37
1777.01 39
1777.11 41
1777.21 43
1777.30 44
1777.40 45
1777.50 44
1777.59 43
1777.69 41
1777.79 37
1777.88 33
1777.98 28
1778.08 24
1778.17 19
1778.27 16
1778.36 14
1778.46 14
1778.56 15
1778.65 17
1778.75 19
1778.85 22
1778.94 24
1779.04 26
1779.14 28
1779.23 29
1779.33 29
1779.43 30
1779.52 30
1779.62 31
1779.72 32
1779.81 33
1779.91 34
1780.01 34
1780.10 35
1780.20 35
1780.30 34
1780.39 33
1780.49 31
1780.59 30
1780.68 29
1780.78 28
1780.88 27
1780.97 27
1781.07 26
1781.17 26
1781.26 25
1781.36 25
1781.46 25
1781.55 26
1781.65 28
1781.75 31
1781.84 35
1781.94 40
1782.04 45
1782.13 50
1782.23 54
1782.32 58
1782.42 61
1782.52 63
1782.61 64
1782.71 63
1782.81 62
1782.90 60
1783.00 58
1783.10 56
1783.19 53
1783.29 52
1783.39 50
1783.48 48
1783.58 46
1783.68 44
1783.77 40
1783.87 36
1783.97 31
1784.06 25
1784.16 19
1784.26 14
1784.36 9
1784.45 5
1784.55 1
1784.65 0
1784.74 0
1784.84 0
1784.94 0
1785.03 3
1785.13 6
1785.23 8
1785.32 10
1785.42 11
1785.52 9
1785.61 6
1785.71 2
1785.81 0
1785.90 0
1786.00 0
1786.10 0
1786.19 0
1786.29 2
1786.39 8
1786.48 13
1786.58 17
1786.68 18
1786.77 16
1786.87 12
1786.97 8
1787.06 4
1787.16 0
1787.26 0
1787.35 0
1787.45 0
1787.55 0
1787.64 0
1787.74 0
1787.84 0
1787.93 0
1788.03 0
1788.13 1
1788.22 3
1788.32 5
1788.42 7
1788.52 11
1788.61 14
1788.71 17
1788.81 21
1788.90 24
1789.00 26
1789.10 27
1789.19 28
1789.29 26
1789.39 24
1789.48 21
1789.58 17
1789.68 13
1789.77 9
1789.87 7
1789.97 6
1790.06 6
1790.16 9
1790.26 13
1790.36 19
1790.45 26
1790.55 32
1790.65 37
1790.74 41
1790.84 43
1790.94 44
1791.03 43
1791.13 42
1791.23 41
1791.32 41
1791.42 41
1791.52 42
1791.61 42
1791.71 43
1791.81 43
1791.91 43
1792.00 42
1792.10 42
1792.20 43
1792.29 44
1792.39 45
1792.49 47
1792.58 49
1792.68 51
1792.78 53
1792.87 54
1792.97 56
1793.07 56
1793.17 57
1793.26 56
1793.36 55
1793.46 53
1793.55 50
1793.65 47
1793.75 44
1793.84 42
1793.94 39
1794.04 36
1794.13 34
1794.23 31
1794.33 27
1794.43 22
1794.52 17
1794.62 11
1794.72 6
1794.81 3
1794.91 0
1795.01 0
1795.10 2
1795.20 5
1795.30 9
1795.40 12
1795.49 15
1795.59 18
1795.69 20
1795.78 22
1795.88 24
1795.98 27
1796.07 31
1796.17 34
1796.27 37
1796.37 38
1796.46 38
1796.56 37
1796.66 34
1796.75 32
1796.85 30
1796.95 29
1797.04 29
1797.14 31
1797.24 33
1797.34 35
1797.43 38
1797.53 41
1797.63 44
1797.72 48
1797.82 53
1797.92 57
1798.02 61
1798.11 65
1798.21 67
1798.31 68
1798.40 67
1798.50 65
1798.60 62
1798.69 58
1798.79 55
1798.89 51
1798.99 48
1799.08 46
1799.18 45
1799.28 45
1799.37 47
1799.47 49
1799.57 51
1799.67 53
1799.76 54
1799.86 53
1799.96 52
1800.05 49
1800.15 46
1800.25 43
1800.35 40
1800.44 37
1800.54 34
1800.64 31
1800.73 28
1800.83 24
1800.93 21
1801.03 18
1801.12 15
1801.22 12
1801.32 10
1801.41 9
1801.51 8
1801.61 9
1801.71 10
1801.80 12
1801.90 14
1802.00 16
1802.09 17
1802.19 18
1802.29 18
1802.39 17
1802.48 15
1802.58 14
1802.68 12
1802.77 12
1802.87 11
1802.97 11
1803.07 11
1803.16 11
1803.26 11
1803.36 10
1803.46 10
1803.55 11
1803.65 11
1803.75 12
1803.84 13
1803.94 14
1804.04 14
1804.14 13
1804.23 11
1804.33 8
1804.43 5
1804.52 2
1804.62 0
1804.72 0
1804.82 0
1804.91 0
1805.01 0
1805.11 0
1805.21 0
1805.30 0
1805.40 3
1805.50 8
1805.59 13
1805.69 17
1805.79 21
1805.89 24
1805.98 25
1806.08 26
1806.18 25
1806.28 24
1806.37 24
1806.47 23
1806.57 24
1806.66 26
1806.76 29
1806.86 32
1806.96 34
1807.05 35
1807.15 35
1807.25 34
1807.35 33
1807.44 32
1807.54 33
1807.64 34
1807.74 36
1807.83 39
1807.93 42
1808.03 44
1808.12 45
1808.22 45
1808.32 44
1808.42 43
1808.51 42
1808.61 40
1808.71 38
1808.81 36
1808.90 34
1809.00 31
1809.10 28
1809.20 25
1809.29 21
1809.39 18
1809.49 16
1809.58 16
1809.68 16
1809.78 18
1809.88 19
1809.97 21
1810.07 22
1810.17 21
1810.27 19
1810.36 15
1810.46 11
1810.56 8
1810.66 5
1810.75 5
1810.85 6
1810.95 9
1811.05 13
1811.14 17
1811.24 20
1811.34 21
1811.44 22
1811.53 21
1811.63 20
1811.73 19
1811.83 19
1811.92 20
1812.02 21
1812.12 23
1812.21 26
1812.31 28
1812.41 30
1812.51 32
1812.60 34
1812.70 35
1812.80 35
1812.90 35
1812.99 35
1813.09 35
1813.19 36
1813.29 37
1813.38 39
1813.48 42
1813.58 45
1813.68 48
1813.77 49
1813.87 49
1813.97 46
1814.07 43
1814.16 38
1814.26 33
1814.36 28
1814.46 23
1814.55 19
1814.65 17
1814.75 15
1814.85 14
1814.94 13
1815.04 14
1815.14 14
1815.24 15
1815.33 17
1815.43 18
1815.53 21
1815.63 23
1815.72 25
1815.82 27
1815.92 29
1816.02 30
1816.11 30
1816.21 30
1816.31 30
1816.41 32
1816.51 33
1816.60 35
1816.70 36
1816.80 35
1816.90 33
1816.99 29
1817.09 23
1817.19 16
1817.29 10
1817.38 4
1817.48 0
1817.58 0
1817.68 0
1817.77 0
1817.87 0
1817.97 2
1818.07 5
1818.16 8
1818.26 11
1818.36 12
1818.46 12
1818.55 11
1818.65 9
1818.75 7
1818.85 6
1818.95 5
1819.04 6
1819.14 7
1819.24 8
1819.34 10
1819.43 11
1819.53 12
1819.63 13
1819.73 14
1819.82 14
1819.92 13
1820.02 12
1820.12 10
1820.21 9
1820.31 7
1820.41 7
1820.51 8
1820.61 10
1820.70 13
1820.80 17
1820.90 21
1821.00 24
1821.09 27
1821.19 29
1821.29 30
1821.39 31
1821.48 31
1821.58 31
1821.68 31
1821.78 31
1821.88 30
1821.97 29
1822.07 28
1822.17 28
1822.27 27
1822.36 27
1822.46 27
1822.56 28
1822.66 28
1822.75 27
1822.85 27
1822.95 26
1823.05 25
1823.15 25
1823.24 25
1823.34 26
1823.44 29
1823.54 32
1823.63 35
1823.73 38
1823.83 40
1823.93 41
1824.03 40
1824.12 38
1824.22 36
1824.32 32
1824.42 29
1824.51 26
1824.61 23
1824.71 21
1824.81 19
1824.91 18
1825.00 18
1825.10 17
1825.20 17
1825.30 17
1825.39 17
1825.49 15
1825.59 14
1825.69 11
1825.79 8
1825.88 6
1825.98 4
1826.08 4
1826.18 4
1826.27 6
1826.37 9
1826.47 12
1826.57 16
1826.67 19
1826.76 21
1826.86 23
1826.96 25
1827.06 27
1827.16 28
1827.25 28
1827.35 28
1827.45 27
1827.55 25
1827.64 23
1827.74 22
1827.84 21
1827.94 22
1828.04 24
1828.13 26
1828.23 28
1828.33 30
1828.43 32
1828.53 32
1828.62 31
1828.72 29
1828.82 27
1828.92 26
1829.01 24
1829.11 23
1829.21 22
1829.31 20
1829.41 19
1829.50 16
1829.60 14
1829.70 11
1829.80 9
1829.90 7
1829.99 6
1830.09 6
1830.19 7
1830.29 8
1830.39 10
1830.48 12
1830.58 13
1830.68 14
1830.78 15
1830.88 17
1830.97 18
1831.07 19
1831.17 20
1831.27 20
1831.37 21
1831.46 21
1831.56 21
1831.66 21
1831.76 21
1831.86 20
1831.95 19
1832.05 18
1832.15 16
1832.25 13
1832.35 11
1832.44 9
1832.54 8
1832.64 8
1832.74 9
1832.84 12
1832.93 14
1833.03 16
1833.13 18
1833.23 20
1833.33 21
1833.42 22
1833.52 22
1833.62 23
1833.72 23
1833.82 23
1833.91 23
1834.01 23
1834.11 23
1834.21 24
1834.31 25
1834.40 25
1834.50 24
1834.60 22
1834.70 20
1834.80 17
1834.89 13
1834.99 11
1835.09 9
1835.19 9
1835.29 10
1835.38 11
1835.48 13
1835.58 15
1835.68 15
1835.78 15
1835.87 15
1835.97 13
1836.07 12
1836.17 11
1836.27 11
1836.36 11
1836.46 12
1836.56 13
1836.66 14
1836.76 16
1836.86 18
1836.95 20
1837.05 21
1837.15 22
1837.25 23
1837.35 24
1837.44 24
1837.54 24
1837.64 24
1837.74 24
1837.84 25
1837.93 27
1838.03 30
1838.13 34
1838.23 39
1838.33 44
1838.43 49
1838.52 53
1838.62 55
1838.72 55
1838.82 54
1838.92 52
1839.01 49
1839.11 46
1839.21 44
1839.31 42
1839.41 42
1839.51 43
1839.60 45
1839.70 47
1839.80 49
1839.90 49
1840.00 48
1840.09 45
1840.19 41
1840.29 36
1840.39 31
1840.49 26
1840.59 21
1840.68 18
1840.78 16
1840.88 15
1840.98 14
1841.08 15
1841.17 15
1841.27 16
1841.37 16
1841.47 17
1841.57 19
1841.67 20
1841.76 22
1841.86 24
1841.96 25
1842.06 26
1842.16 27
1842.26 27
1842.35 28
1842.45 29
1842.55 30
1842.65 33
1842.75 37
1842.85 42
1842.94 46
1843.04 50
1843.14 52
1843.24 52
1843.34 49
1843.43 46
1843.53 41
1843.63 37
1843.73 33
1843.83 30
1843.93 28
1844.02 26
1844.12 26
1844.22 25
1844.32 25
1844.42 26
1844.52 26
1844.61 27
1844.71 28
1844.81 28
1844.91 28
1845.01 27
1845.11 25
1845.20 22
1845.30 18
1845.40 13
1845.50 8
1845.60 4
1845.70 1
1845.79 0
1845.89 0
1845.99 0
1846.09 3
1846.19 6
1846.29 9
1846.38 11
1846.48 12
1846.58 12
1846.68 12
1846.78 12
1846.88 13
1846.97 15
1847.07 19
1847.17 23
1847.27 27
1847.37 30
1847.47 31
1847.57 31
1847.66 31
1847.76 30
1847.86 30
1847.96 31
1848.06 34
1848.16 37
1848.25 39
1848.35 41
1848.45 42
1848.55 42
1848.65 40
1848.75 38
1848.84 37
1848.94 36
1849.04 36
1849.14 38
1849.24 39
1849.34 41
1849.44 43
1849.53 44
1849.63 43
1849.73 41
1849.83 38
1849.93 35
1850.03 33
1850.12 31
1850.22 30
1850.32 31
1850.42 33
1850.52 37
1850.62 40
1850.72 44
1850.81 48
1850.91 52
1851.01 56
1851.11 61
1851.21 67
1851.31 72
1851.40 77
1851.50 81
1851.60 84
1851.70 85
1851.80 84
1851.90 84
1852.00 85
1852.09 86
1852.19 89
1852.29 92
1852.39 96
1852.49 98
1852.59 99
1852.69 98
1852.78 95
1852.88 90
1852.98 85
1853.08 79
1853.18 72
1853.28 65
1853.37 60
1853.47 55
1853.57 53
1853.67 51
1853.77 52
1853.87 53
1853.97 54
1854.06 55
1854.16 56
1854.26 55
1854.36 53
1854.46 51
1854.56 50
1854.66 48
1854.75 47
1854.85 46
1854.95 46
1855.05 46
1855.15 46
1855.25 45
1855.35 42
1855.45 39
1855.54 36
1855.64 33
1855.74 31
1855.84 30
1855.94 30
1856.04 32
1856.14 35
1856.23 38
1856.33 39
1856.43 40
1856.53 39
1856.63 37
1856.73 34
1856.83 30
1856.92 27
1857.02 24
1857.12 21
1857.22 18
1857.32 16
1857.42 14
1857.52 12
1857.62 10
1857.71 8
1857.81 7
1857.91 7
1858.01 7
1858.11 8
1858.21 8
1858.31 8
1858.40 7
1858.50 6
1858.60 4
1858.70 1
1858.80 0
1858.90 0
1859.00 0
1859.10 0
1859.19 0
1859.29 0
1859.39 0
1859.49 0
1859.59 2
1859.69 4
1859.79 5
1859.89 6
1859.98 7
1860.08 7
1860.18 8
1860.28 9
1860.38 11
1860.48 13
1860.58 14
1860.67 16
1860.77 18
1860.87 19
1860.97 20
1861.07 20
1861.17 20
1861.27 19
1861.37 18
1861.47 17
1861.56 16
1861.66 15
1861.76 14
1861.86 14
1861.96 15
1862.06 15
1862.16 16
1862.26 16
1862.35 15
1862.45 14
1862.55 13
1862.65 12
1862.75 12
1862.85 11
1862.95 12
1863.05 13
1863.14 14
1863.24 16
1863.34 18
1863.44 19
1863.54 20
1863.64 20
1863.74 19
1863.84 18
1863.93 16
1864.03 15
1864.13 14
1864.23 13
1864.33 15
1864.43 17
1864.53 21
1864.63 25
1864.73 28
1864.82 30
1864.92 30
1865.02 28
1865.12 23
1865.22 17
1865.32 11
1865.42 6
1865.52 2
1865.62 0
1865.71 1
1865.81 3
1865.91 5
1866.01 8
1866.11 11
1866.21 13
1866.31 15
1866.41 17
1866.51 18
1866.60 19
1866.70 20
1866.80 21
1866.90 22
1867.00 21
1867.10 20
1867.20 18
1867.30 16
1867.40 15
1867.49 14
1867.59 14
1867.69 14
1867.79 16
1867.89 17
1867.99 19
1868.09 22
1868.19 24
1868.29 27
1868.39 30
1868.48 34
1868.58 38
1868.68 42
1868.78 47
1868.88 51
1868.98 55
1869.08 58
1869.18 61
1869.28 63
1869.37 64
1869.47 65
1869.57 65
1869.67 64
1869.77 63
1869.87 61
1869.97 58
1870.07 54
1870.17 50
1870.27 46
1870.36 42
1870.46 39
1870.56 37
1870.66 36
1870.76 37
1870.86 38
1870.96 38
1871.06 38
1871.16 38
1871.26 36
1871.35 33
1871.45 30
1871.55 28
1871.65 25
1871.75 23
1871.85 22
1871.95 22
1872.05 23
1872.15 25
1872.25 27
1872.35 30
1872.44 32
1872.54 34
1872.64 35
1872.74 37
1872.84 38
1872.94 38
1873.04 38
1873.14 38
1873.24 38
1873.34 37
1873.43 36
1873.53 35
1873.63 35
1873.73 36
1873.83 37
1873.93 39
1874.03 42
1874.13 43
1874.23 44
1874.33 45
1874.43 44
1874.53 42
1874.62 40
1874.72 38
1874.82 35
1874.92 32
1875.02 29
1875.12 26
1875.22 23
1875.32 20
1875.42 18
1875.52 18
1875.62 18
1875.71 19
1875.81 21
1875.91 23
1876.01 24
1876.11 25
1876.21 25
1876.31 24
1876.41 23
1876.51 23
1876.61 23
1876.71 24
1876.81 25
1876.90 26
1877.00 27
1877.10 28
1877.20 27
1877.30 26
1877.40 24
1877.50 22
1877.60 20
1877.70 18
1877.80 17
1877.90 15
1878.00 14
1878.09 14
1878.19 13
1878.29 12
1878.39 12
1878.49 13
1878.59 15
1878.69 17
1878.79 20
1878.89 23
1878.99 25
1879.09 27
1879.19 28
1879.29 28
1879.38 28
1879.48 27
1879.58 28
1879.68 30
1879.78 32
1879.88 35
1879.98 38
1880.08 40
1880.18 41
1880.28 41
1880.38 38
1880.48 35
1880.58 31
1880.68 27
1880.77 23
1880.87 21
1880.97 20
1881.07 19
1881.17 19
1881.27 20
1881.37 21
1881.47 23
1881.57 25
1881.67 28
1881.77 32
1881.87 35
1881.97 38
1882.07 39
1882.16 39
1882.26 37
1882.36 35
1882.46 32
1882.56 29
1882.66 27
1882.76 26
1882.86 25
1882.96 25
1883.06 25
1883.16 23
1883.26 22
1883.36 20
1883.46 18
1883.56 17
1883.65 17
1883.75 18
1883.85 20
1883.95 23
1884.05 26
1884.15 30
1884.25 32
1884.35 35
1884.45 36
1884.55 37
1884.65 37
1884.75 36
1884.85 34
1884.95 31
1885.05 28
1885.15 24
1885.24 21
1885.34 18
1885.44 16
1885.54 15
1885.64 16
1885.74 18
1885.84 21
1885.94 25
1886.04 30
1886.14 36
1886.24 42
1886.34 48
1886.44 52
1886.54 56
1886.64 58
1886.74 58
1886.84 57
1886.93 54
1887.03 50
1887.13 46
1887.23 42
1887.33 38
1887.43 36
1887.53 36
1887.63 37
1887.73 39
1887.83 43
1887.93 46
1888.03 49
1888.13 50
1888.23 50
1888.33 49
1888.43 46
1888.53 43
1888.63 41
1888.72 40
1888.82 40
1888.92 42
1889.02 45
1889.12 49
1889.22 54
1889.32 57
1889.42 60
1889.52 63
1889.62 65
1889.72 66
1889.82 67
1889.92 67
1890.02 65
1890.12 63
1890.22 61
1890.32 58
1890.42 55
1890.52 54
1890.62 53
1890.72 54
1890.81 56
1890.91 58
1891.01 60
1891.11 61
1891.21 61
1891.31 59
1891.41 56
1891.51 51
1891.61 47
1891.71 42
1891.81 38
1891.91 36
1892.01 34
1892.11 33
1892.21 33
1892.31 33
1892.41 32
1892.51 30
1892.61 27
1892.71 24
1892.81 20
1892.91 17
1893.01 15
1893.10 14
1893.20 14
1893.30 14
1893.40 16
1893.50 17
1893.60 19
1893.70 20
1893.80 20
1893.90 20
1894.00 19
1894.10 18
1894.20 18
1894.30 18
1894.40 18
1894.50 19
1894.60 19
1894.70 19
1894.80 18
1894.90 17
1895.00 16
1895.10 15
1895.20 14
1895.30 13
1895.40 12
1895.50 11
1895.60 10
1895.70 10
1895.80 10
1895.89 11
1895.99 13
1896.09 16
1896.19 19
1896.29 22
1896.39 24
1896.49 25
1896.59 24
1896.69 22
1896.79 18
1896.89 14
1896.99 9
1897.09 5
1897.19 2
1897.29 1
1897.39 3
1897.49 6
1897.59 12
1897.69 18
1897.79 24
1897.89 29
1897.99 33
1898.09 36
1898.19 38
1898.29 40
1898.39 42
1898.49 44
1898.59 45
1898.69 46
1898.79 46
1898.89 44
1898.99 41
1899.09 36
1899.19 30
1899.29 23
1899.39 18
1899.48 13
1899.58 10
1899.68 8
1899.78 7
1899.88 8
1899.98 8
1900.08 8
1900.18 8
1900.28 8
1900.38 8
1900.48 8
1900.58 9
1900.68 11
1900.78 13
1900.88 16
1900.98 18
1901.08 21
1901.18 22
1901.28 23
1901.38 23
1901.48 22
1901.58 20
1901.68 19
1901.78 18
1901.88 18
1901.98 18
1902.08 18
1902.18 18
1902.28 17
1902.38 15
1902.48 12
1902.58 9
1902.68 5
1902.78 2
1902.88 0
1902.98 0
1903.08 0
1903.18 2
1903.28 5
1903.38 9
1903.48 12
1903.58 16
1903.68 20
1903.78 23
1903.88 27
1903.98 30
1904.08 33
1904.18 37
1904.28 41
1904.38 46
1904.48 52
1904.58 57
1904.68 61
1904.78 64
1904.88 64
1904.98 63
1905.08 58
1905.18 52
1905.28 45
1905.38 37
1905.48 31
1905.58 25
1905.68 21
1905.78 17
1905.88 15
1905.98 14
1906.08 13
1906.18 13
1906.28 13
1906.38 13
1906.48 13
1906.58 13
1906.68 12
1906.78 12
1906.88 13
1906.98 14
1907.08 17
1907.18 20
1907.28 23
1907.38 25
1907.48 27
1907.58 27
1907.67 25
1907.77 23
1907.87 20
1907.97 18
1908.07 15
1908.17 14
1908.27 13
1908.37 13
1908.47 13
1908.57 13
1908.67 14
1908.78 15
1908.88 15
1908.98 17
1909.08 18
1909.18 20
1909.28 23
1909.38 25
1909.48 28
1909.58 30
1909.68 33
1909.78 36
1909.88 38
1909.98 41
1910.08 43
1910.18 45
1910.28 46
1910.38 45
1910.48 44
1910.58 41
1910.68 38
1910.78 35
1910.88 32
1910.98 29
1911.08 28
1911.18 28
1911.28 28
1911.38 29
1911.48 30
1911.58 30
1911.68 29
1911.78 28
1911.88 26
1911.98 25
1912.08 25
1912.18 26
1912.28 28
1912.38 30
1912.48 32
1912.58 34
1912.68 34
1912.78 34
1912.88 32
1912.98 30
1913.08 27
1913.18 23
1913.28 19
1913.38 15
1913.48 10
1913.58 7
1913.68 4
1913.78 3
1913.88 3
1913.98 5
1914.08 7
1914.18 9
1914.28 10
1914.38 11
1914.48 10
1914.58 10
1914.68 10
1914.78 11
1914.88 14
1914.98 18
1915.08 23
1915.18 28
1915.28 33
1915.38 37
1915.48 40
1915.58 43
1915.68 45
1915.78 47
1915.88 48
1915.98 49
1916.08 49
1916.18 49
1916.28 48
1916.38 47
1916.48 46
1916.58 45
1916.68 44
1916.78 43
1916.88 41
1916.99 39
1917.09 37
1917.19 35
1917.29 33
1917.39 32
1917.49 31
1917.59 32
1917.69 33
1917.79 36
1917.89 38
1917.99 40
1918.09 42
1918.19 42
1918.29 42
1918.39 39
1918.49 36
1918.59 31
1918.69 26
1918.79 21
1918.89 16
1918.99 11
1919.09 8
1919.19 5
1919.29 4
1919.39 3
1919.49 5
1919.59 7
1919.69 11
1919.79 16
1919.89 21
1919.99 26
1920.09 31
1920.19 33
1920.29 34
1920.39 33
1920.49 30
1920.60 28
1920.70 25
1920.80 23
1920.90 22
1921.00 22
1921.10 23
1921.20 24
1921.30 25
1921.40 26
1921.50 27
1921.60 27
1921.70 27
1921.80 27
1921.90 28
1922.00 28
1922.10 29
1922.20 30
1922.30 30
1922.40 30
1922.50 29
1922.60 27
1922.70 25
1922.80 23
1922.90 20
1923.00 18
1923.10 15
1923.20 14
1923.30 12
1923.41 12
1923.51 12
1923.61 14
1923.71 16
1923.81 19
1923.91 22
1924.01 24
1924.11 25
1924.21 24
1924.31 22
1924.41 18
1924.51 13
1924.61 8
1924.71 4
1924.81 1
1924.91 0
1925.01 0
1925.11 1
1925.21 4
1925.31 7
1925.41 10
1925.51 12
1925.61 12
1925.72 11
1925.82 8
1925.92 5
1926.02 2
1926.12 0
1926.22 0
1926.32 0
1926.42 0
1926.52 0
1926.62 0
1926.72 0
1926.82 0
1926.92 0
1927.02 2
1927.12 5
1927.22 9
1927.32 14
1927.42 19
1927.52 26
1927.62 34
1927.72 42
1927.83 50
1927.93 57
1928.03 62
1928.13 65
1928.23 65
1928.33 63
1928.43 58
1928.53 53
1928.63 47
1928.73 42
1928.83 37
1928.93 33
1929.03 29
1929.13 25
1929.23 21
1929.33 17
1929.43 13
1929.53 10
1929.63 8
1929.74 7
1929.84 8
1929.94 11
1930.04 15
1930.14 19
1930.24 22
1930.34 25
1930.44 28
1930.54 30
1930.64 31
1930.74 33
1930.84 35
1930.94 36
1931.04 37
1931.14 37
1931.24 35
1931.34 33
1931.45 31
1931.55 27
1931.65 24
1931.75 20
1931.85 17
1931.95 14
1932.05 12
1932.15 10
1932.25 8
1932.35 8
1932.45 8
1932.55 10
1932.65 12
1932.75 15
1932.85 19
1932.95 22
1933.06 23
1933.16 23
1933.26 22
1933.36 18
1933.46 14
1933.56 10
1933.66 6
1933.76 4
1933.86 4
1933.96 7
1934.06 11
1934.16 16
1934.26 21
1934.36 25
1934.46 28
1934.57 29
1934.67 28
1934.77 27
1934.87 25
1934.97 23
1935.07 22
1935.17 21
1935.27 20
1935.37 20
1935.47 19
1935.57 17
1935.67 16
1935.77 14
1935.87 14
1935.98 14
1936.08 15
1936.18 17
1936.28 20
1936.38 23
1936.48 25
1936.58 26
1936.68 27
1936.78 27
1936.88 28
1936.98 29
1937.08 31
1937.18 34
1937.29 36
1937.39 38
1937.49 38
1937.59 38
1937.69 37
1937.79 36
1937.89 35
1937.99 34
1938.09 34
1938.19 35
1938.29 36
1938.39 36
1938.49 36
1938.60 35
1938.70 33
1938.80 31
1938.90 30
1939.00 29
1939.10 29
1939.20 30
1939.30 30
1939.40 29
1939.50 28
1939.60 27
1939.70 26
1939.80 26
1939.91 28
1940.01 30
1940.11 34
1940.21 38
1940.31 41
1940.41 43
1940.51 44
1940.61 44
1940.71 43
1940.81 42
1940.91 40
1941.02 38
1941.12 35
1941.22 33
1941.32 30
1941.42 28
1941.52 26
1941.62 25
1941.72 26
1941.82 27
1941.92 30
1942.02 32
1942.12 35
1942.23 37
1942.33 39
1942.43 41
1942.53 42
1942.63 43
1942.73 43
1942.83 43
1942.93 43
1943.03 42
1943.13 41
1943.23 40
1943.34 40
1943.44 40
1943.54 41
1943.64 44
1943.74 47
1943.84 51
1943.94 55
1944.04 59
1944.14 63
1944.24 65
1944.34 67
1944.45 68
1944.55 69
1944.65 70
1944.75 72
1944.85 75
1944.95 79
1945.05 83
1945.15 88
1945.25 92
1945.35 97
1945.46 101
1945.56 105
1945.66 109
1945.76 112
1945.86 114
1945.96 116
1946.06 117
1946.16 118
1946.26 118
1946.36 118
1946.47 118
1946.57 119
1946.67 120
1946.77 121
1946.87 122
1946.97 122
1947.07 122
1947.17 121
1947.27 120
1947.37 118
1947.48 116
1947.58 115
1947.68 114
1947.78 112
1947.88 111
1947.98 109
1948.08 107
1948.18 104
1948.28 100
1948.38 95
1948.49 90
1948.59 84
1948.69 80
1948.79 75
1948.89 71
1948.99 68
1949.09 64
1949.19 60
1949.29 56
1949.40 52
1949.50 49
1949.60 47
1949.70 46
1949.80 46
1949.90 48
1950.00 50
1950.10 52
1950.20 55
1950.31 57
1950.41 60
1950.51 61
1950.61 63
1950.71 63
1950.81 62
1950.91 61
1951.01 58
1951.11 55
1951.22 52
1951.32 48
1951.42 44
1951.52 41
1951.62 37
1951.72 33
1951.82 29
1951.92 24
1952.02 19
1952.13 14
1952.23 8
1952.33 3
1952.43 0
1952.53 0
1952.63 0
1952.73 0
1952.83 0
1952.93 0
1953.04 0
1953.14 0
1953.24 0
1953.34 4
1953.44 8
1953.54 12
1953.64 16
1953.74 20
1953.85 23
1953.95 25
1954.05 28
1954.15 30
1954.25 32
1954.35 35
1954.45 38
1954.55 40
1954.65 42
1954.76 44
1954.86 45
1954.96 46
1955.06 46
1955.16 46
1955.26 45
1955.36 45
1955.46 44
1955.57 43
1955.67 42
1955.77 40
1955.87 39
1955.97 38
1956.07 37
1956.17 36
1956.27 34
1956.38 33
1956.48 33
1956.58 32
1956.68 33
1956.78 34
1956.88 36
1956.98 38
1957.08 40
1957.19 41
1957.29 41
1957.39 40
1957.49 39
1957.59 37
1957.69 36
1957.79 35
1957.89 34
1958.00 33
1958.10 32
1958.20 30
1958.30 28
1958.40 26
1958.50 23
1958.60 21
1958.71 19
1958.81 19
1958.91 19
1959.01 20
1959.11 22
1959.21 24
1959.31 25
1959.41 26
1959.52 27
1959.62 27
1959.72 27
1959.82 28
1959.92 29
1960.02 31
1960.12 34
1960.23 37
1960.33 41
1960.43 44
1960.53 46
1960.63 47
1960.73 46
1960.83 46
1960.93 45
1961.04 45
1961.14 45
1961.24 47
1961.34 50
1961.44 52
1961.54 54
1961.64 55
1961.75 54
1961.85 50
1961.95 46
1962.05 41
1962.15 37
1962.25 35
1962.35 34
1962.46 35
1962.56 37
1962.66 40
1962.76 43
1962.86 46
1962.96 47
1963.06 47
1963.17 46
1963.27 44
1963.37 43
1963.47 43
1963.57 44
1963.67 47
1963.77 52
1963.88 57
1963.98 62
1964.08 66
1964.18 70
1964.28 72
1964.38 72
1964.48 72
1964.59 70
1964.69 69
1964.79 67
1964.89 65
1964.99 63
1965.09 62
1965.19 62
1965.30 62
1965.40 61
1965.50 60
1965.60 59
1965.70 55
1965.80 50
1965.91 44
1966.01 38
1966.11 32
1966.21 27
1966.31 24
1966.41 23
1966.51 24
1966.62 26
1966.72 29
1966.82 32
1966.92 34
1967.02 35
1967.12 34
1967.23 32
1967.33 28
1967.43 24
1967.53 20
1967.63 16
1967.73 13
1967.83 10
1967.94 8
1968.04 6
1968.14 4
1968.24 2
1968.34 0
1968.44 0
1968.55 0
1968.65 0
1968.75 0
1968.85 0
1968.95 0
1969.05 0
1969.15 0
1969.26 1
1969.36 4
1969.46 6
1969.56 9
1969.66 11
1969.76 14
1969.87 16
1969.97 19
1970.07 21
1970.17 23
1970.27 25
1970.37 27
1970.48 29
1970.58 30
1970.68 31
1970.78 32
1970.88 33
1970.98 34
1971.09 37
1971.19 40
1971.29 44
1971.39 49
1971.49 53
1971.59 58
1971.70 61
1971.80 63
1971.90 65
1972.00 65
1972.10 64
1972.20 63
1972.31 59
1972.41 55
1972.51 49
1972.61 42
1972.71 35
1972.81 28
1972.92 22
1973.02 18
1973.12 16
1973.22 16
1973.32 18
1973.42 21
1973.53 25
1973.63 29
1973.73 33
1973.83 36
1973.93 39
1974.03 40
1974.14 39
1974.24 38
1974.34 35
1974.44 33
1974.54 30
1974.64 29
1974.75 28
1974.85 29
1974.95 31
1975.05 33
1975.15 36
1975.25 39
1975.36 40
1975.46 41
1975.56 40
1975.66 39
1975.76 38
1975.87 39
1975.97 41
1976.07 44
1976.17 48
1976.27 52
1976.37 56
1976.48 58
1976.58 58
1976.68 57
1976.78 54
1976.88 52
1976.98 49
1977.09 45
1977.19 42
1977.29 39
1977.39 35
1977.49 31
1977.60 26
1977.70 22
1977.80 19
1977.90 16
1978.00 15
1978.10 14
1978.21 15
1978.31 16
1978.41 19
1978.51 23
1978.61 27
1978.72 30
1978.82 34
1978.92 36
1979.02 36
1979.12 35
1979.22 32
1979.33 29
1979.43 25
1979.53 22
1979.63 21
1979.73 21
1979.84 23
1979.94 25
1980.04 28
1980.14 31
1980.24 33
1980.35 35
1980.45 36
1980.55 38
1980.65 39
1980.75 40
1980.85 41
1980.96 42
1981.06 44
1981.16 45
1981.26 46
1981.36 46
1981.47 46
1981.57 45
1981.67 44
1981.77 43
1981.87 42
1981.98 41
1982.08 40
1982.18 39
1982.28 38
1982.38 38
1982.49 39
1982.59 40
1982.69 42
1982.79 45
1982.89 48
1982.99 51
1983.10 54
1983.20 55
1983.30 57
1983.40 57
1983.50 57
1983.61 57
1983.71 56
1983.81 55
1983.91 52
1984.01 49
1984.12 44
1984.22 38
1984.32 32
1984.42 27
1984.52 23
1984.63 21
1984.73 21
1984.83 23
1984.93 27
1985.03 31
1985.14 37
1985.24 42
1985.34 48
1985.44 54
1985.54 58
1985.65 62
1985.75 64
1985.85 65
1985.95 65
1986.05 65
1986.16 64
1986.26 65
1986.36 65
1986.46 66
1986.56 67
1986.67 66
1986.77 65
1986.87 62
1986.97 58
1987.07 55
1987.18 52
1987.28 51
1987.38 51
1987.48 52
1987.59 52
1987.69 52
1987.79 50
1987.89 47
1987.99 44
1988.10 40
1988.20 36
1988.30 34
1988.40 34
1988.50 35
1988.61 37
1988.71 41
1988.81 45
1988.91 50
1989.01 55
1989.12 60
1989.22 63
1989.32 65
1989.42 66
1989.52 65
1989.63 64
1989.73 63
1989.83 62
1989.93 61
1990.04 61
1990.14 62
1990.24 63
1990.34 64
1990.44 66
1990.55 67
1990.65 68
1990.75 69
1990.85 69
1990.95 68
1991.06 66
1991.16 62
1991.26 58
1991.36 53
1991.47 49
1991.57 45
1991.67 43
1991.77 43
1991.87 44
1991.98 46
1992.08 49
1992.18 52
1992.28 53
1992.38 54
1992.49 54
1992.59 52
1992.69 50
1992.79 46
1992.90 43
1993.00 40
1993.10 37
1993.20 34
1993.30 31
1993.41 28
1993.51 26
1993.61 26
1993.71 26
1993.82 28
1993.92 31
1994.02 35
1994.12 39
1994.22 42
1994.33 44
1994.43 44
1994.53 42
1994.63 40
1994.74 37
1994.84 36
1994.94 35
1995.04 35
1995.14 35
1995.25 35
1995.35 34
1995.45 31
1995.55 28
1995.66 25
1995.76 23
1995.86 23
1995.96 24
1996.07 29
1996.17 35
1996.27 42
1996.37 49
1996.47 55
1996.58 58
1996.68 60
1996.78 59
1996.88 57
1996.99 55
1997.09 53
1997.19 52
1997.29 52
1997.40 54
1997.50 57
1997.60 60
1997.70 62
1997.80 63
1997.91 63
1998.01 61
1998.11 57
1998.21 53
1998.32 48
1998.42 44
1998.52 39
1998.62 36
1998.73 32
1998.83 30
1998.93 28
1999.03 26
1999.13 25
1999.24 25
1999.34 26
1999.44 27
1999.54 28
1999.65 30
1999.75 32
1999.85 33
1999.95 35
2000.06 37
2000.16 40
2000.26 42
2000.36 44
2000.47 46
2000.57 47
2000.67 46
2000.77 44
2000.88 40
2000.98 36
2001.08 32
2001.18 28
2001.28 26
2001.39 25
2001.49 25
2001.59 25
2001.69 25
2001.80 25
2001.90 24
2002.00 24
2002.10 24
2002.21 26
2002.31 30
2002.41 35
2002.51 39
2002.62 44
2002.72 46
2002.82 47
2002.92 47
2003.03 44
2003.13 41
2003.23 38
2003.33 35
2003.44 32
2003.54 29
2003.64 26
2003.74 23
2003.85 20
2003.95 18
2004.05 16
2004.15 16
2004.26 17
2004.36 19
2004.46 21
2004.56 23
2004.67 25
2004.77 26
2004.87 27
2004.97 27
2005.08 27
2005.18 26
2005.28 25
2005.38 23
2005.49 21
2005.59 18
2005.69 16
2005.79 14
2005.90 13
2006.00 13
2006.10 15
2006.20 18
2006.31 22
2006.41 26
2006.51 30
2006.61 34
2006.72 37
2006.82 40
2006.92 42
2007.02 44
2007.13 45
2007.23 45
2007.33 43
2007.43 40
2007.54 36
2007.64 32
2007.74 29
2007.84 26
2007.95 25
2008.05 25
2008.15 26
2008.26 27
2008.36 28
2008.46 30
2008.56 31
2008.67 33
2008.77 34
2008.87 35
2008.97 35
2009.08 35
2009.18 34
2009.28 33
2009.38 33
2009.49 33
2009.59 34
2009.69 36
2009.79 38
2009.90 39
2010.00 40
2010.10 39
2010.20 36
2010.31 33
2010.41 29
2010.51 25
2010.62 22
2010.72 20
2010.82 19
2010.92 19
2011.03 21
2011.13 23
2011.23 27
2011.33 30
2011.44 35
2011.54 39
2011.64 43
2011.74 47
2011.85 50
2011.95 51
2012.05 51
2012.16 50
2012.26 48
2012.36 45
2012.46 42
2012.57 40
2012.67 39
2012.77 38
2012.87 39
2012.98 41
2013.08 43
2013.18 45
2013.29 48
2013.39 51
2013.49 54
2013.59 56
2013.70 57
2013.80 58
2013.90 58
2014.00 57
2014.11 55
2014.21 53
2014.31 51
2014.42 49
2014.52 48
2014.62 47
2014.72 47
2014.83 48
2014.93 49
2015.03 51
2015.13 54
2015.24 57
2015.34 60
2015.44 63
2015.55 66
2015.65 68
2015.75 70
2015.85 71
2015.96 71
2016.06 70
2016.16 69
2016.27 67
2016.37 66
2016.47 64
2016.57 62
2016.68 61
2016.78 61
2016.88 61
2016.98 61
2017.09 62
2017.19 63
2017.29 63
2017.40 63
2017.50 61
2017.60 59
2017.70 57
2017.81 55
2017.91 53
2018.01 51
2018.12 48
2018.22 46
2018.32 42
2018.42 39
2018.53 35
2018.63 32
2018.73 30
2018.84 30
2018.94 31
2019.04 34
2019.14 39
2019.25 44
2019.35 50
2019.45 55
2019.56 59
2019.66 62
2019.76 64
2019.86 65
2019.97 65
2020.07 63
2020.17 59
2020.28 55
2020.38 49
2020.48 43
2020.58 38
2020.69 35
2020.79 34
2020.89 35
2021.00 38
2021.10 42
2021.20 47
2021.31 51
2021.41 54
2021.51 55
2021.61 54
2021.72 52
2021.82 50
2021.92 47
2022.03 45
2022.13 43
2022.23 42
2022.33 42
2022.44 42
2022.54 43
2022.64 44
2022.75 44
2022.85 44
2022.95 43
2023.06 41
2023.16 39
2023.26 36
2023.36 34
2023.47 32
2023.57 30
2023.67 30
2023.78 29
2023.88 29
2023.98 29
2024.09 29
2024.19 30
2024.29 31
2024.39 32
2024.50 33
2024.60 35
2024.70 35
2024.81 36
2024.91 35
2025.01 34
2025.12 31
2025.22 29
2025.32 26
2025.42 23
2025.53 20
2025.63 17
2025.73 14
2025.84 11
2025.94 8
2026.04 6
2026.15 4
2026.25 3
2026.35 3
2026.45 5
2026.56 8
2026.66 13
2026.76 18
2026.87 23
2026.97 27
2027.07 31
2027.18 33
2027.28 33
2027.38 33
2027.49 30
2027.59 27
2027.69 23
2027.79 18
2027.90 14
2028.00 10
2028.10 7
2028.21 7
2028.31 8
2028.41 11
2028.52 14
2028.62 17
2028.72 21
2028.83 23
2028.93 24
2029.03 25
2029.14 25
2029.24 25
2029.34 25
2029.44 26
2029.55 26
2029.65 28
2029.75 30
2029.86 32
2029.96 36
2030.06 40
2030.17 45
2030.27 51
2030.37 57
2030.48 62
2030.58 66
2030.68 69
2030.79 71
2030.89 72
2030.99 73
2031.10 73
2031.20 72
2031.30 71
2031.40 69
2031.51 67
2031.61 64
2031.71 59
2031.82 55
2031.92 50
2032.02 45
2032.13 41
2032.23 37
2032.33 33
2032.44 30
2032.54 27
2032.64 24
2032.75 20
2032.85 17
2032.95 14
2033.06 10
2033.16 8
2033.26 6
2033.37 4
2033.47 3
2033.57 2
2033.68 1
2033.78 0
2033.88 0
2033.99 0
2034.09 0
2034.19 0
2034.29 1
2034.40 2
2034.50 2
2034.60 2
2034.71 1
2034.81 0
2034.91 0
2035.02 0
2035.12 0
2035.22 2
2035.33 6
2035.43 10
2035.53 15
2035.64 19
2035.74 22
2035.84 24
2035.95 25
2036.05 25
2036.15 26
2036.26 27
2036.36 28
2036.46 30
2036.57 32
2036.67 35
2036.77 37
2036.88 39
2036.98 40
2037.08 40
2037.19 39
2037.29 38
2037.39 36
2037.50 34
2037.60 32
2037.70 30
2037.81 28
2037.91 26
2038.01 24
2038.12 21
2038.22 17
2038.32 14
2038.43 11
2038.53 9
2038.63 9
2038.74 11
2038.84 13
2038.94 16
2039.05 18
2039.15 20
2039.25 21
2039.36 21
2039.46 21
2039.56 21
2039.67 22
2039.77 23
2039.87 25
2039.98 26
2040.08 26
2040.18 27
2040.29 26
2040.39 26
2040.49 25
2040.60 25
2040.70 25
2040.81 25
2040.91 25
2041.01 24
2041.12 24
2041.22 23
2041.32 23
2041.43 22
2041.53 22
2041.63 22
2041.74 23
2041.84 24
2041.94 25
2042.05 27
2042.15 29
2042.25 31
2042.36 33
2042.46 36
2042.56 38
2042.67 39
2042.77 39
2042.87 38
2042.98 37
2043.08 34
2043.18 32
2043.29 29
2043.39 28
2043.49 27
2043.60 27
2043.70 29
2043.81 31
2043.91 33
2044.01 37
2044.12 40
2044.22 44
2044.32 48
2044.43 51
2044.53 53
2044.63 53
2044.74 52
2044.84 50
2044.94 46
2045.05 41
2045.15 35
2045.25 30
2045.36 25
2045.46 20
2045.57 16
2045.67 13
2045.77 11
2045.88 10
2045.98 10
2046.08 11
2046.19 13
2046.29 17
2046.39 21
2046.50 26
2046.60 31
2046.70 35
2046.81 38
2046.91 40
2047.02 39
2047.12 38
2047.22 35
2047.33 33
2047.43 31
2047.53 30
2047.64 30
2047.74 32
2047.84 35
2047.95 38
2048.05 42
2048.15 45
2048.26 48
2048.36 51
2048.47 52
2048.57 52
2048.67 52
2048.78 51
2048.88 50
2048.98 48
2049.09 47
2049.19 47
2049.29 47
2049.40 48
2049.50 49
2049.61 49
2049.71 48
2049.81 46
2049.92 44
2050.02 40
2050.12 37
2050.23 34
2050.33 32
2050.43 30
2050.54 30
2050.64 31
2050.75 32
2050.85 33
2050.95 33
2051.06 32
2051.16 30
2051.26 28
2051.37 25
2051.47 23
2051.58 22
2051.68 22
2051.78 23
2051.89 25
2051.99 27
2052.09 29
2052.20 30
2052.30 30
2052.40 30
2052.51 28
2052.61 27
2052.72 25
2052.82 22
2052.92 20
2053.03 17
2053.13 15
2053.23 13
2053.34 12
2053.44 13
2053.55 16
2053.65 21
2053.75 27
2053.86 33
2053.96 40
2054.06 46
2054.17 50
2054.27 53
2054.38 55
2054.48 55
2054.58 55
2054.69 55
2054.79 54
2054.89 53
2055.00 53
2055.10 52
2055.21 51
2055.31 50
2055.41 49
2055.52 49
2055.62 50
2055.72 52
2055.83 54
2055.93 57
2056.04 60
2056.14 61
2056.24 62
2056.35 61
2056.45 58
2056.56 55
2056.66 51
2056.76 48
2056.87 45
2056.97 42
2057.07 41
2057.18 40
2057.28 40
2057.39 41
2057.49 42
2057.59 44
2057.70 45
2057.80 46
2057.91 47
2058.01 47
2058.11 47
2058.22 46
2058.32 45
2058.42 44
2058.53 42
2058.63 40
2058.74 38
2058.84 37
2058.94 37
2059.05 39
2059.15 42
2059.26 45
2059.36 48
2059.46 50
2059.57 51
2059.67 51
2059.78 49
2059.88 48
2059.98 47
2060.09 46
2060.19 46
2060.29 46
2060.40 46
2060.50 46
2060.61 46
2060.71 46
2060.81 45
2060.92 45
2061.02 44
2061.13 42
2061.23 39
2061.33 34
2061.44 30
2061.54 25
2061.65 21
2061.75 17
2061.85 14
2061.96 12
2062.06 10
2062.17 8
2062.27 7
2062.37 6
2062.48 8
2062.58 10
2062.69 15
2062.79 20
2062.89 25
2063.00 29
2063.10 32
2063.21 32
2063.31 31
2063.41 29
2063.52 26
2063.62 23
2063.73 20
2063.83 18
2063.93 16
2064.04 15
2064.14 13
2064.25 11
2064.35 10
2064.45 9
2064.56 8
2064.66 8
2064.77 8
2064.87 8
2064.97 9
2065.08 10
2065.18 10
2065.29 10
2065.39 9
2065.49 8
2065.60 6
2065.70 5
2065.81 3
2065.91 2
2066.01 1
2066.12 0
2066.22 0
2066.33 0
2066.43 0
2066.53 0
2066.64 0
2066.74 0
2066.85 0
2066.95 0
2067.05 0
2067.16 2
2067.26 5
2067.37 8
2067.47 12
2067.58 16
2067.68 20
2067.78 25
2067.89 28
2067.99 31
2068.10 32
2068.20 32
2068.30 32
2068.41 30
2068.51 28
2068.62 27
2068.72 25
2068.82 24
2068.93 24
2069.03 25
2069.14 26
2069.24 28
2069.35 30
2069.45 33
2069.55 36
2069.66 39
2069.76 43
2069.87 47
2069.97 51
2070.07 55
2070.18 58
2070.28 60
2070.39 61
2070.49 60
2070.60 58
2070.70 56
2070.80 52
2070.91 49
2071.01 47
2071.12 45
2071.22 45
2071.32 46
2071.43 46
2071.53 46
2071.64 45
2071.74 43
2071.85 39
2071.95 35
2072.05 31
2072.16 27
2072.26 25
2072.37 23
2072.47 22
2072.57 20
2072.68 19
2072.78 16
2072.89 14
2072.99 13
2073.10 12
2073.20 13
2073.30 15
2073.41 18
2073.51 21
2073.62 24
2073.72 26
2073.83 28
2073.93 29
2074.03 30
2074.14 32
2074.24 33
2074.35 34
2074.45 35
2074.56 34
2074.66 32
2074.76 29
2074.87 24
2074.97 19
2075.08 13
2075.18 8
2075.29 4
2075.39 2
2075.49 1
2075.60 3
2075.70 5
2075.81 9
2075.91 13
2076.02 17
2076.12 20
2076.22 21
2076.33 22
2076.43 21
2076.54 21
2076.64 21
2076.75 21
2076.85 22
2076.95 23
2077.06 23
2077.16 22
2077.27 21
2077.37 18
2077.48 15
2077.58 12
2077.68 10
2077.79 8
2077.89 7
2078.00 7
2078.10 8
2078.21 10
2078.31 12
2078.42 15
2078.52 19
2078.62 22
2078.73 25
2078.83 26
2078.94 27
2079.04 27
2079.15 27
2079.25 27
2079.35 27
2079.46 27
2079.56 28
2079.67 29
2079.77 30
2079.88 31
2079.98 30
2080.09 29
2080.19 26
2080.29 21
2080.40 16
2080.50 10
2080.61 4
2080.71 0
2080.82 0
2080.92 0
2081.03 0
2081.13 0
2081.23 0
2081.34 3
2081.44 7
2081.55 12
2081.65 15
2081.76 18
2081.86 21
2081.97 24
2082.07 28
2082.17 33
2082.28 38
2082.38 45
2082.49 51
2082.59 58
2082.70 63
2082.80 67
2082.91 68
2083.01 67
2083.11 64
2083.22 60
2083.32 56
2083.43 51
2083.53 48
2083.64 46
2083.74 44
2083.85 43
2083.95 42
2084.06 41
2084.16 38
2084.26 34
2084.37 29
2084.47 23
2084.58 17
2084.68 11
2084.79 6
2084.89 2
2085.00 0
2085.10 0
2085.21 0
2085.31 2
2085.41 5
2085.52 9
2085.62 13
2085.73 16
2085.83 19
2085.94 21
2086.04 23
2086.15 23
2086.25 24
2086.36 23
2086.46 23
2086.56 22
2086.67 22
2086.77 22
2086.88 23
2086.98 24
2087.09 24
2087.19 25
2087.30 26
2087.40 26
2087.51 26
2087.61 26
2087.71 26
2087.82 26
2087.92 26
2088.03 26
2088.13 26
2088.24 24
2088.34 22
2088.45 19
2088.55 16
2088.66 13
2088.76 10
2088.87 8
2088.97 7
2089.07 6
2089.18 6
2089.28 6
2089.39 7
2089.49 7
2089.60 8
2089.70 8
2089.81 9
2089.91 10
2090.02 11
2090.12 13
2090.23 15
2090.33 17
2090.44 19
2090.54 20
2090.64 22
2090.75 23
2090.85 23
2090.96 24
2091.06 25
2091.17 26
2091.27 28
2091.38 30
2091.48 33
2091.59 36
2091.69 40
2091.80 44
2091.90 49
2092.01 53
2092.11 56
2092.22 59
2092.32 60
2092.42 61
2092.53 61
2092.63 60
2092.74 59
2092.84 58
2092.95 56
2093.05 53
2093.16 50
2093.26 45
2093.37 41
2093.47 36
2093.58 32
2093.68 28
2093.79 26
2093.89 25
2094.00 26
2094.10 28
2094.21 31
2094.31 34
2094.41 37
2094.52 39
2094.62 41
2094.73 41
2094.83 40
2094.94 39
2095.04 37
2095.15 34
2095.25 31
2095.36 28
2095.46 24
2095.57 20
2095.67 17
2095.78 14
2095.88 12
2095.99 10
2096.09 10
2096.20 10
2096.30 10
2096.41 9
2096.51 8
2096.62 6
2096.72 4
2096.83 1
2096.93 0
2097.04 0
2097.14 0
2097.24 0
2097.35 0
2097.45 1
2097.56 3
2097.66 4
2097.77 5
2097.87 4
2097.98 2
2098.08 0
2098.19 0
2098.29 0
2098.40 0
2098.50 0
2098.61 3
2098.71 10
2098.82 17
2098.92 24
2099.03 30
2099.13 34
2099.24 37
2099.34 39
2099.45 40
2099.55 40
2099.66 41
2099.76 41
2099.87 42
2099.97 41
2100.08 41
2100.18 39
2100.29 37
2100.39 35
2100.50 33
2100.60 30
2100.71 28
2100.81 26
2100.92 23
2101.02 20
2101.13 16
2101.23 13
2101.34 11
2101.44 11
2101.55 12
2101.65 13
2101.76 16
2101.86 18
2101.97 19
2102.07 19
2102.18 19
2102.28 19
2102.39 18
2102.49 19
2102.60 21
2102.70 25
2102.81 29
2102.91 34
2103.02 38
2103.12 42
2103.23 44
2103.33 45
2103.44 44
2103.54 43
2103.65 40
2103.75 37
2103.86 33
2103.96 29
2104.07 26
2104.17 24
2104.28 22
2104.38 21
2104.49 20
2104.59 20
2104.70 21
2104.80 22
2104.91 25
2105.01 29
2105.12 34
2105.22 40
2105.33 45
2105.43 50
2105.54 54
2105.64 57
2105.75 59
2105.85 59
2105.96 57
2106.06 55
2106.17 51
2106.27 46
2106.38 41
2106.48 36
2106.59 33
2106.69 30
2106.80 29
2106.90 29
2107.01 29
2107.11 30
2107.22 29
2107.32 28
2107.43 25
2107.53 23
2107.64 21
2107.74 19
2107.85 19
2107.95 20
2108.06 20
2108.16 21
2108.27 21
2108.37 20
2108.48 18
2108.58 15
2108.69 13
2108.79 10
2108.90 8
2109.00 7
2109.11 7
2109.21 6
2109.32 7
2109.42 7
2109.53 7
2109.63 8
2109.74 8
2109.84 7
2109.95 6
2110.06 5
2110.16 3
2110.27 1
2110.37 0
2110.48 0
2110.58 0
2110.69 0
2110.79 1
2110.90 5
2111.00 10
2111.11 16
2111.21 21
2111.32 26
2111.42 28
2111.53 29
2111.63 27
2111.74 24
2111.84 20
2111.95 16
2112.05 13
2112.16 12
2112.26 13
2112.37 16
2112.47 20
2112.58 25
2112.69 29
2112.79 32
2112.90 33
2113.00 33
2113.11 31
2113.21 28
2113.32 24
2113.42 20
2113.53 17
2113.63 14
2113.74 12
2113.84 11
2113.95 10
2114.05 10
2114.16 11
2114.26 12
2114.37 14
2114.47 17
2114.58 20
2114.68 24
2114.79 27
2114.90 30
2115.00 32
2115.11 32
2115.21 31
2115.32 30
2115.42 30
2115.53 30
2115.63 32
2115.74 34
2115.84 38
2115.95 41
2116.05 45
2116.16 47
2116.26 48
2116.37 47
2116.48 46
2116.58 44
2116.69 41
2116.79 39
2116.90 37
2117.00 37
2117.11 37
2117.21 38
2117.32 39
2117.42 41
2117.53 42
2117.63 43
2117.74 43
2117.84 42
2117.95 41
2118.06 39
2118.16 37
2118.27 36
2118.37 35
2118.48 35
2118.58 37
2118.69 40
2118.79 44
2118.90 49
2119.00 53
2119.11 56
2119.21 59
2119.32 60
2119.43 61
2119.53 63
2119.64 66
2119.74 69
2119.85 73
2119.95 78
2120.06 81
2120.16 84
2120.27 85
2120.37 85
2120.48 83
2120.58 80
2120.69 77
2120.80 74
2120.90 71
2121.01 69
2121.11 67
2121.22 67
2121.32 66
2121.43 66
2121.53 66
2121.64 65
2121.74 64
2121.85 62
2121.96 59
2122.06 55
2122.17 51
2122.27 47
2122.38 44
2122.48 42
2122.59 42
2122.69 42
2122.80 44
2122.90 46
2123.01 48
2123.12 50
2123.22 51
2123.33 50
2123.43 49
2123.54 47
2123.64 45
2123.75 43
2123.85 41
2123.96 41
2124.07 40
2124.17 41
2124.28 40
2124.38 40
2124.49 39
2124.59 38
2124.70 36
2124.80 34
2124.91 34
2125.01 34
2125.12 35
2125.23 38
2125.33 42
2125.44 47
2125.54 52
2125.65 56
2125.75 60
2125.86 63
2125.96 65
2126.07 65
2126.18 64
2126.28 63
2126.39 61
2126.49 59
2126.60 59
2126.70 59
2126.81 60
2126.91 61
2127.02 63
2127.13 66
2127.23 70
2127.34 75
2127.44 81
2127.55 88
2127.65 97
2127.76 106
2127.87 116
2127.97 124
2128.08 132
2128.18 138
2128.29 143
2128.39 148
2128.50 152
2128.60 156
2128.71 159
2128.82 162
2128.92 165
2129.03 165
2129.13 164
2129.24 161
2129.34 155
2129.45 148
2129.56 140
2129.66 130
2129.77 120
2129.87 111
2129.98 103
2130.08 96
2130.19 91
2130.30 88
2130.40 86
2130.51 86
2130.61 86
2130.72 86
2130.82 86
2130.93 87
2131.03 87
2131.14 88
2131.25 89
2131.35 90
2131.46 91
2131.56 92
2131.67 92
2131.77 91
2131.88 89
2131.99 86
2132.09 82
2132.20 78
2132.30 74
2132.41 69
2132.51 63
2132.62 57
2132.73 51
2132.83 46
2132.94 41
2133.04 38
2133.15 37
2133.25 37
2133.36 38
2133.47 39
2133.57 41
2133.68 41
2133.78 42
2133.89 42
2133.99 42
2134.10 42
2134.21 42
2134.31 42
2134.42 42
2134.52 41
2134.63 39
2134.74 36
2134.84 34
2134.95 32
2135.05 33
2135.16 36
2135.26 41
2135.37 49
2135.48 57
2135.58 65
2135.69 70
2135.79 72
2135.90 70
2136.00 65
2136.11 58
2136.22 50
2136.32 41
2136.43 34
2136.53 28
2136.64 23
2136.75 19
2136.85 17
2136.96 15
2137.06 13
2137.17 11
2137.27 9
2137.38 6
2137.49 4
2137.59 1
2137.70 0
2137.80 0
2137.91 0
2138.02 0
2138.12 0
2138.23 0
2138.33 0
2138.44 0
2138.55 0
2138.65 4
2138.76 8
2138.86 12
2138.97 16
2139.07 19
2139.18 22
2139.29 23
2139.39 22
2139.50 21
2139.60 19
2139.71 16
2139.82 14
2139.92 11
2140.03 9
2140.13 6
2140.24 5
2140.35 3
2140.45 3
2140.56 4
2140.66 5
2140.77 8
2140.87 12
2140.98 15
2141.09 19
2141.19 22
2141.30 25
2141.40 27
2141.51 28
2141.62 29
2141.72 29
2141.83 30
2141.93 30
2142.04 31
2142.15 32
2142.25 34
2142.36 37
2142.46 40
2142.57 44
2142.68 48
2142.78 52
2142.89 54
2142.99 55
2143.10 53
2143.21 49
2143.31 44
2143.42 39
2143.52 33
2143.63 27
2143.74 23
2143.84 20
2143.95 19
2144.05 18
2144.16 18
2144.27 19
2144.37 20
2144.48 21
2144.58 21
2144.69 21
2144.80 20
2144.90 19
2145.01 18
2145.11 16
2145.22 15
2145.33 15
2145.43 16
2145.54 18
2145.64 21
2145.75 25
2145.86 29
2145.96 32
2146.07 33
2146.17 33
2146.28 31
2146.39 27
2146.49 23
2146.60 18
2146.71 14
2146.81 11
2146.92 10
2147.02 10
2147.13 11
2147.24 14
2147.34 17
2147.45 20
2147.55 24
2147.66 26
2147.77 28
2147.87 29
2147.98 28
2148.08 26
2148.19 23
2148.30 19
2148.40 16
2148.51 12
2148.61 9
2148.72 7
2148.83 6
2148.93 5
2149.04 5
2149.15 5
2149.25 5
2149.36 5
2149.46 5
2149.57 5
2149.68 5
2149.78 4
2149.89 3
2149.99 3
2150.10 3
2150.21 3
2150.31 4
2150.42 6
2150.53 8
2150.63 10
2150.74 13
2150.84 16
2150.95 19
2151.06 22
2151.16 26
2151.27 30
2151.37 34
2151.48 39
2151.59 44
2151.69 49
2151.80 52
2151.91 55
2152.01 55
2152.12 55
2152.22 54
2152.33 53
2152.44 51
2152.54 50
2152.65 49
2152.76 47
2152.86 45
2152.97 43
2153.07 41
2153.18 40
2153.29 38
2153.39 37
2153.50 37
2153.61 37
2153.71 37
2153.82 36
2153.92 34
2154.03 33
2154.14 30
2154.24 28
2154.35 26
2154.46 24
2154.56 22
2154.67 21
2154.77 21
2154.88 21
2154.99 22
2155.09 24
2155.20 25
2155.31 27
2155.41 29
2155.52 30
2155.62 30
2155.73 29
2155.84 29
2155.94 28
2156.05 27
2156.16 27
2156.26 27
2156.37 27
2156.47 28
2156.58 29
2156.69 30
2156.79 31
2156.90 33
2157.01 34
2157.11 35
2157.22 36
2157.33 37
2157.43 39
2157.54 40
2157.64 42
2157.75 44
2157.86 45
2157.96 47
2158.07 48
2158.18 48
2158.28 49
2158.39 49
2158.50 48
2158.60 45
2158.71 42
2158.81 38
2158.92 34
2159.03 29
2159.13 25
2159.24 21
2159.35 18
2159.45 14
2159.56 11
2159.67 7
2159.77 3
2159.88 0
2159.98 0
2160.09 0
2160.20 0
2160.30 0
2160.41 4
2160.52 9
2160.62 13
2160.73 16
2160.84 17
2160.94 17
2161.05 16
2161.16 15
2161.26 15
2161.37 16
2161.47 18
2161.58 20
2161.69 23
2161.79 25
2161.90 25
2162.01 25
2162.11 24
2162.22 22
2162.33 22
2162.43 22
2162.54 23
2162.65 24
2162.75 26
2162.86 28
2162.97 29
2163.07 30
2163.18 32
2163.28 34
2163.39 35
2163.50 36
2163.60 36
2163.71 35
2163.82 34
2163.92 32
2164.03 30
2164.14 28
2164.24 26
2164.35 24
2164.46 22
2164.56 20
2164.67 18
2164.78 17
2164.88 17
2164.99 18
2165.10 20
2165.20 22
2165.31 24
2165.41 24
2165.52 22
2165.63 19
2165.73 14
2165.84 8
2165.95 1
2166.05 0
2166.16 0
2166.27 0
2166.37 0
2166.48 0
2166.59 0
2166.69 0
2166.80 2
2166.91 5
2167.01 7
2167.12 9
2167.23 10
2167.33 11
2167.44 12
2167.55 15
2167.65 18
2167.76 22
2167.87 27
2167.97 31
2168.08 36
2168.19 40
2168.29 43
2168.40 46
2168.51 48
2168.61 49
2168.72 50
2168.83 50
2168.93 49
2169.04 48
2169.15 47
2169.25 46
2169.36 45
2169.46 45
2169.57 44
2169.68 43
2169.78 41
2169.89 39
2170.00 36
2170.10 32
2170.21 29
2170.32 27
2170.42 27
2170.53 28
2170.64 30
2170.74 34
2170.85 37
2170.96 39
2171.06 40
2171.17 39
2171.28 37
2171.38 35
2171.49 34
2171.60 35
2171.70 38
2171.81 43
2171.92 50
2172.03 58
2172.13 66
2172.24 74
2172.35 80
2172.45 86
2172.56 91
2172.67 95
2172.77 97
2172.88 97
2172.99 95
2173.09 90
2173.20 82
2173.31 73
2173.41 63
2173.52 54
2173.63 47
2173.73 44
2173.84 42
2173.95 43
2174.05 44
2174.16 45
2174.27 46
2174.37 46
2174.48 45
2174.59 44
2174.69 45
2174.80 47
2174.91 50
2175.01 54
2175.12 59
2175.23 63
2175.33 66
2175.44 68
2175.55 69
2175.65 70
2175.76 71
2175.87 72
2175.97 73
2176.08 73
2176.19 72
2176.30 70
2176.40 67
2176.51 63
2176.62 58
2176.72 52
2176.83 47
2176.94 42
2177.04 38
2177.15 36
2177.26 35
2177.36 36
2177.47 38
2177.58 42
2177.68 45
2177.79 48
2177.90 51
2178.00 52
2178.11 52
2178.22 51
2178.32 50
2178.43 49
2178.54 49
2178.65 48
2178.75 48
2178.86 47
2178.97 47
2179.07 46
2179.18 44
2179.29 42
2179.39 40
2179.50 37
2179.61 35
2179.71 32
2179.82 29
2179.93 27
2180.03 24
2180.14 22
2180.25 21
2180.36 19
2180.46 19
2180.57 19
2180.68 20
2180.78 22
2180.89 26
2181.00 31
2181.10 35
2181.21 39
2181.32 42
2181.42 43
2181.53 43
2181.64 41
2181.75 39
2181.85 38
2181.96 37
2182.07 36
2182.17 35
2182.28 33
2182.39 31
2182.49 29
2182.60 27
2182.71 25
2182.81 24
2182.92 24
2183.03 25
2183.14 25
2183.24 24
2183.35 21
2183.46 17
2183.56 11
2183.67 5
2183.78 0
2183.88 0
2183.99 0
2184.10 0
2184.21 0
2184.31 0
2184.42 0
2184.53 2
2184.63 5
2184.74 7
2184.85 8
2184.95 7
2185.06 5
2185.17 3
2185.28 2
2185.38 2
2185.49 3
2185.60 6
2185.70 10
2185.81 16
2185.92 23
2186.03 29
2186.13 35
2186.24 40
2186.35 43
2186.45 45
2186.56 46
2186.67 46
2186.77 45
2186.88 43
2186.99 41
2187.10 38
2187.20 35
2187.31 32
2187.42 30
2187.52 29
2187.63 29
2187.74 30
2187.85 31
2187.95 32
2188.06 32
2188.17 33
2188.27 33
2188.38 33
2188.49 33
2188.59 33
2188.70 34
2188.81 35
2188.92 37
2189.02 39
2189.13 43
2189.24 47
2189.34 51
2189.45 55
2189.56 59
2189.67 61
2189.77 62
2189.88 61
2189.99 60
2190.09 60
2190.20 60
2190.31 62
2190.42 64
2190.52 67
2190.63 69
2190.74 70
2190.84 69
2190.95 66
2191.06 63
2191.17 59
2191.27 57
2191.38 58
2191.49 60
2191.59 65
2191.70 71
2191.81 76
2191.92 80
2192.02 81
2192.13 79
2192.24 75
2192.35 68
2192.45 60
2192.56 51
2192.67 44
2192.77 37
2192.88 31
2192.99 26
2193.10 22
2193.20 18
2193.31 13
2193.42 9
2193.52 6
2193.63 3
2193.74 0
2193.85 0
2193.95 0
2194.06 0
2194.17 1
2194.28 2
2194.38 3
2194.49 2
2194.60 1
2194.70 0
2194.81 0
2194.92 0
2195.03 0
2195.13 1
2195.24 7
2195.35 15
2195.46 24
2195.56 33
2195.67 40
2195.78 46
2195.88 50
2195.99 52
2196.10 53
2196.21 52
2196.31 51
2196.42 49
2196.53 47
2196.64 44
2196.74 42
2196.85 39
2196.96 36
2197.06 34
2197.17 32
2197.28 31
2197.39 30
2197.49 29
2197.60 29
2197.71 29
2197.82 29
2197.92 29
2198.03 29
2198.14 30
2198.25 30
2198.35 31
2198.46 32
2198.57 33
2198.67 34
2198.78 35
2198.89 37
2199.00 38
2199.10 39
2199.21 40
2199.32 40
2199.43 39
2199.53 38
2199.64 36
2199.75 33
2199.86 30
2199.96 28
2200.07 25
2200.18 23
2200.28 22
2200.39 21
2200.50 21
2200.61 20
2200.71 20
2200.82 20
2200.93 21
2201.04 22
2201.14 24
2201.25 26
2201.36 28
2201.47 30
2201.57 32
2201.68 34
2201.79 37
2201.90 39
2202.00 42
2202.11 45
2202.22 49
2202.33 52
2202.43 54
2202.54 56
2202.65 58
2202.76 59
2202.86 60
2202.97 60
2203.08 61
2203.19 61
2203.29 61
2203.40 60
2203.51 59
2203.62 58
2203.72 57
2203.83 55
2203.94 54
2204.05 53
2204.15 52
2204.26 51
2204.37 50
2204.48 49
2204.58 47
2204.69 45
2204.80 43
2204.91 40
2205.01 37
2205.12 34
2205.23 33
2205.34 33
2205.44 34
2205.55 35
2205.66 37
2205.77 38
2205.87 39
2205.98 38
2206.09 36
2206.20 34
2206.30 32
2206.41 31
2206.52 31
2206.63 32
2206.73 33
2206.84 35
2206.95 37
2207.06 38
2207.16 38
2207.27 37
2207.38 35
2207.49 32
2207.59 28
2207.70 24
2207.81 19
2207.92 15
2208.02 12
2208.13 9
2208.24 7
2208.35 6
2208.45 6
2208.56 7
2208.67 9
2208.78 11
2208.88 13
2208.99 14
2209.10 14
2209.21 14
2209.32 13
2209.42 12
2209.53 11
2209.64 10
2209.75 10
2209.85 10
2209.96 11
2210.07 13
2210.18 17
2210.28 21
2210.39 26
2210.50 30
2210.61 34
2210.71 37
2210.82 38
2210.93 38
2211.04 37
2211.14 36
2211.25 35
2211.36 33
2211.47 32
2211.58 30
2211.68 27
2211.79 24
2211.90 19
2212.01 15
2212.11 11
2212.22 7
2212.33 5
2212.44 4
2212.54 6
2212.65 10
2212.76 15
2212.87 20
2212.98 26
2213.08 29
2213.19 31
2213.30 31
2213.41 28
2213.51 25
2213.62 21
2213.73 18
2213.84 16
2213.94 15
2214.05 15
2214.16 15
2214.27 16
2214.38 16
2214.48 18
2214.59 19
2214.70 22
2214.81 25
2214.91 28
2215.02 31
2215.13 33
2215.24 34
2215.35 34
2215.45 33
2215.56 31
2215.67 28
2215.78 25
2215.88 22
2215.99 18
2216.10 15
2216.21 12
2216.32 9
2216.42 8
2216.53 7
2216.64 7
2216.75 8
2216.85 9
2216.96 10
2217.07 11
2217.18 12
2217.29 12
2217.39 12
2217.50 12
2217.61 13
2217.72 14
2217.82 17
2217.93 19
2218.04 22
2218.15 24
2218.26 26
2218.36 27
2218.47 26
2218.58 25
2218.69 22
2218.80 18
2218.90 14
2219.01 10
2219.12 6
2219.23 3
2219.33 1
2219.44 0
2219.55 0
2219.66 0
2219.77 0
2219.87 0
2219.98 0
2220.09 0
2220.20 0
2220.31 0
2220.41 1
2220.52 4
2220.63 6
2220.74 8
2220.84 11
2220.95 13
2221.06 14
2221.17 16
2221.28 17
2221.38 18
2221.49 22
2221.60 26
2221.71 33
2221.82 42
2221.92 51
2222.03 58
2222.14 64
2222.25 66
2222.36 64
2222.46 60
2222.57 55
2222.68 50
2222.79 47
2222.90 46
2223.00 47
2223.11 49
2223.22 50
2223.33 51
2223.43 50
2223.54 46
2223.65 42
2223.76 36
2223.87 32
2223.97 29
2224.08 28
2224.19 28
2224.30 28
2224.41 29
2224.51 30
2224.62 31
2224.73 32
2224.84 32
2224.95 33
2225.05 35
2225.16 37
2225.27 40
2225.38 43
2225.49 47
2225.59 51
2225.70 55
2225.81 58
2225.92 61
2226.03 62
2226.13 62
2226.24 61
2226.35 59
2226.46 58
2226.57 58
2226.67 58
2226.78 58
2226.89 58
2227.00 57
2227.11 55
2227.21 51
2227.32 46
2227.43 41
2227.54 37
2227.65 34
2227.76 32
2227.86 31
2227.97 31
2228.08 32
2228.19 33
2228.30 34
2228.40 36
2228.51 38
2228.62 41
2228.73 43
2228.84 45
2228.94 46
2229.05 46
2229.16 44
2229.27 41
2229.38 38
2229.48 34
2229.59 31
2229.70 29
2229.81 27
2229.92 26
2230.03 26
2230.13 25
2230.24 24
2230.35 22
2230.46 20
2230.57 17
2230.67 13
2230.78 9
2230.89 5
2231.00 1
2231.11 0
2231.21 0
2231.32 0
2231.43 0
2231.54 0
2231.65 0
2231.76 0
2231.86 0
2231.97 2
2232.08 4
2232.19 5
2232.30 7
2232.40 9
2232.51 12
2232.62 17
2232.73 22
2232.84 29
2232.95 36
2233.05 42
2233.16 47
2233.27 49
2233.38 49
2233.49 48
2233.59 44
2233.70 40
2233.81 35
2233.92 32
2234.03 30
2234.14 30
2234.24 31
2234.35 33
2234.46 35
2234.57 37
2234.68 39
2234.78 39
2234.89 38
2235.00 37
2235.11 34
2235.22 31
2235.33 27
2235.43 23
2235.54 18
2235.65 13
2235.76 9
2235.87 5
2235.98 2
2236.08 0
2236.19 1
2236.30 2
2236.41 5
2236.52 8
2236.63 10
2236.73 13
2236.84 15
2236.95 17
2237.06 19
2237.17 22
2237.27 24
2237.38 28
2237.49 31
2237.60 34
2237.71 36
2237.82 38
2237.92 37
2238.03 35
2238.14 31
2238.25 26
2238.36 21
2238.47 15
2238.57 11
2238.68 8
2238.79 6
2238.90 7
2239.01 8
2239.12 10
2239.22 12
2239.33 13
2239.44 14
2239.55 14
2239.66 14
2239.77 15
2239.87 17
2239.98 19
2240.09 20
2240.20 21
2240.31 21
2240.42 20
2240.52 18
2240.63 16
2240.74 14
2240.85 13
2240.96 13
2241.07 13
2241.17 14
2241.28 14
2241.39 13
2241.50 12
2241.61 10
2241.72 8
2241.83 7
2241.93 6
2242.04 7
2242.15 9
2242.26 13
2242.37 17
2242.48 22
2242.58 26
2242.69 29
2242.80 31
2242.91 31
2243.02 30
2243.13 29
2243.23 30
2243.34 31
2243.45 34
2243.56 38
2243.67 42
2243.78 45
2243.89 46
2243.99 45
2244.10 43
2244.21 40
2244.32 36
2244.43 34
2244.54 32
2244.64 32
2244.75 31
2244.86 31
2244.97 31
2245.08 29
2245.19 28
2245.30 27
2245.40 26
2245.51 25
2245.62 25
2245.73 25
2245.84 27
2245.95 29
2246.06 31
2246.16 35
2246.27 38
2246.38 42
2246.49 46
2246.60 48
2246.71 50
2246.81 49
2246.92 47
2247.03 43
2247.14 38
2247.25 33
2247.36 28
2247.47 24
2247.57 23
2247.68 24
2247.79 27
2247.90 33
2248.01 39
2248.12 45
2248.23 50
2248.33 54
2248.44 57
2248.55 60
2248.66 62
2248.77 65
2248.88 67
2248.99 70
2249.09 71
2249.20 71
2249.31 70
2249.42 68
2249.53 65
2249.64 62
2249.75 59
2249.85 56
2249.96 55
2250.07 54
2250.18 54
2250.29 53
2250.40 52
2250.51 50
2250.61 48
2250.72 44
2250.83 41
2250.94 38
2251.05 36
2251.16 35
2251.27 36
2251.37 39
2251.48 43
2251.59 48
2251.70 53
2251.81 57
2251.92 60
2252.03 62
2252.14 63
2252.24 63
2252.35 64
2252.46 66
2252.57 68
2252.68 72
2252.79 75
2252.90 78
2253.00 79
2253.11 79
2253.22 77
2253.33 73
2253.44 69
2253.55 64
2253.66 60
2253.77 56
2253.87 53
2253.98 51
2254.09 50
2254.20 51
2254.31 52
2254.42 54
2254.53 57
2254.64 59
2254.74 61
2254.85 62
2254.96 61
2255.07 60
2255.18 58
2255.29 55
2255.40 52
2255.50 49
2255.61 45
2255.72 42
2255.83 38
2255.94 36
2256.05 34
2256.16 33
2256.27 33
2256.37 33
2256.48 33
2256.59 31
2256.70 28
2256.81 24
2256.92 20
2257.03 15
2257.14 11
2257.24 9
2257.35 7
2257.46 7
2257.57 7
2257.68 7
2257.79 7
2257.90 8
2258.01 8
2258.12 9
2258.22 10
2258.33 12
2258.44 13
2258.55 14
2258.66 14
2258.77 13
2258.88 10
2258.99 7
2259.09 4
2259.20 2
2259.31 0
2259.42 0
2259.53 1
2259.64 3
2259.75 6
2259.86 9
2259.97 14
2260.07 19
2260.18 24
2260.29 29
2260.40 33
2260.51 36
2260.62 37
2260.73 37
2260.84 35
2260.94 32
2261.05 28
2261.16 24
2261.27 20
2261.38 15
2261.49 11
2261.60 8
2261.71 7
2261.82 8
2261.92 11
2262.03 16
2262.14 22
2262.25 29
2262.36 34
2262.47 38
2262.58 39
2262.69 37
2262.80 35
2262.90 32
2263.01 30
2263.12 30
2263.23 32
2263.34 36
2263.45 40
2263.56 45
2263.67 49
2263.78 50
2263.89 50
2263.99 48
2264.10 46
2264.21 43
2264.32 41
2264.43 39
2264.54 38
2264.65 38
2264.76 37
2264.87 36
2264.97 35
2265.08 32
2265.19 28
2265.30 23
2265.41 17
2265.52 11
2265.63 7
2265.74 4
2265.85 2
2265.96 2
2266.06 3
2266.17 5
2266.28 7
2266.39 9
2266.50 10
2266.61 11
2266.72 12
2266.83 12
2266.94 12
2267.05 11
2267.15 11
2267.26 11
2267.37 11
2267.48 12
2267.59 13
2267.70 15
2267.81 17
2267.92 19
2268.03 20
2268.14 21
2268.24 20
2268.35 19
2268.46 17
2268.57 15
2268.68 11
2268.79 7
2268.90 2
2269.01 0
2269.12 0
2269.23 0
2269.34 0
2269.44 0
2269.55 6
2269.66 12
2269.77 18
2269.88 22
2269.99 24
2270.10 24
2270.21 23
2270.32 21
2270.43 19
2270.54 17
2270.64 16
2270.75 14
2270.86 12
2270.97 9
2271.08 5
2271.19 3
2271.30 1
2271.41 2
2271.52 4
2271.63 8
2271.74 13
2271.84 18
2271.95 21
2272.06 22
2272.17 21
2272.28 18
2272.39 14
2272.50 9
2272.61 6
2272.72 4
2272.83 4
2272.94 5
2273.04 8
2273.15 12
2273.26 17
2273.37 20
2273.48 23
2273.59 25
2273.70 26
2273.81 25
2273.92 25
2274.03 24
2274.14 23
2274.25 23
2274.35 23
2274.46 23
2274.57 22
2274.68 21
2274.79 18
2274.90 15
2275.01 12
2275.12 11
2275.23 11
2275.34 13
2275.45 18
2275.56 26
2275.67 34
2275.77 44
2275.88 52
2275.99 59
2276.10 63
2276.21 64
2276.32 63
2276.43 61
2276.54 58
2276.65 54
2276.76 50
2276.87 46
2276.98 43
2277.09 40
2277.19 37
2277.30 36
2277.41 36
2277.52 36
2277.63 37
2277.74 39
2277.85 40
2277.96 40
2278.07 38
2278.18 35
2278.29 30
2278.40 24
2278.51 18
2278.62 12
2278.72 7
2278.83 3
2278.94 0
2279.05 0
2279.16 0
2279.27 0
2279.38 0
2279.49 0
2279.60 0
2279.71 0
2279.82 0
2279.93 7
2280.04 16
2280.15 26
2280.25 35
2280.36 41
2280.47 43
2280.58 43
2280.69 39
2280.80 33
2280.91 26
2281.02 20
2281.13 14
2281.24 10
2281.35 7
2281.46 5
2281.57 3
2281.68 2
2281.79 1
2281.90 1
2282.00 0
2282.11 1
2282.22 1
2282.33 3
2282.44 6
2282.55 9
2282.66 12
2282.77 16
2282.88 21
2282.99 27
2283.10 33
2283.21 39
2283.32 45
2283.43 50
2283.54 53
2283.65 55
2283.75 55
2283.86 53
2283.97 50
2284.08 46
2284.19 43
2284.30 40
2284.41 38
2284.52 36
2284.63 34
2284.74 33
2284.85 31
2284.96 29
2285.07 26
2285.18 22
2285.29 17
2285.40 12
2285.51 7
2285.62 3
2285.72 0
2285.83 0
2285.94 0
2286.05 0
2286.16 3
2286.27 8
2286.38 13
2286.49 19
2286.60 26
2286.71 33
2286.82 40
2286.93 46
2287.04 52
2287.15 56
2287.26 57
2287.37 57
2287.48 56
2287.59 54
2287.70 51
2287.80 49
2287.91 47
2288.02 46
2288.13 46
2288.24 47
2288.35 46
2288.46 46
2288.57 44
2288.68 42
2288.79 39
2288.90 37
2289.01 35
2289.12 34
2289.23 33
2289.34 32
2289.45 30
2289.56 27
2289.67 23
2289.78 19
2289.89 15
2290.00 12
2290.11 10
2290.21 9
2290.32 9
2290.43 9
2290.54 10
2290.65 10
2290.76 10
2290.87 9
2290.98 9
2291.09 8
2291.20 8
2291.31 9
2291.42 10
2291.53 12
2291.64 14
2291.75 16
2291.86 18
2291.97 20
2292.08 22
2292.19 25
2292.30 27
2292.41 29
2292.52 31
2292.63 32
2292.74 33
2292.85 33
2292.95 32
2293.06 31
2293.17 31
2293.28 30
2293.39 29
2293.50 28
2293.61 27
2293.72 24
2293.83 22
2293.94 19
2294.05 16
2294.16 14
2294.27 12
2294.38 12
2294.49 13
2294.60 14
2294.71 14
2294.82 14
2294.93 14
2295.04 13
2295.15 12
2295.26 11
2295.37 11
2295.48 11
2295.59 13
2295.70 14
2295.81 16
2295.92 17
2296.03 19
2296.14 20
2296.24 22
2296.35 25
2296.46 27
2296.57 28
2296.68 28
2296.79 26
2296.90 23
2297.01 19
2297.12 14
2297.23 10
2297.34 7
2297.45 5
2297.56 5
2297.67 6
2297.78 9
2297.89 13
2298.00 17
2298.11 22
2298.22 26
2298.33 30
2298.44 34
2298.55 36
2298.66 37
2298.77 37
2298.88 35
2298.99 32
2299.10 28
2299.21 23
2299.32 18
2299.43 13
2299.54 10
2299.65 7
2299.76 7
2299.87 8
2299.98 12
2300.09 16
2300.20 21
2300.31 26
2300.42 29
2300.53 31
2300.64 32
2300.75 31
2300.86 29
2300.96 27
2301.07 25
2301.18 25
2301.29 25
2301.40 26
2301.51 28
2301.62 29
2301.73 29
2301.84 28
2301.95 26
2302.06 23
2302.17 20
2302.28 17
2302.39 15
2302.50 14
2302.61 13
2302.72 13
2302.83 13
2302.94 13
2303.05 12
2303.16 11
2303.27 10
2303.38 10
2303.49 12
2303.60 14
2303.71 18
2303.82 21
2303.93 24
2304.04 26
2304.15 26
2304.26 24
2304.37 21
2304.48 17
2304.59 14
2304.70 12
2304.81 12
2304.92 15
2305.03 19
2305.14 25
2305.25 29
2305.36 33
2305.47 34
2305.58 33
2305.69 31
2305.80 28
2305.91 24
2306.02 22
2306.13 21
2306.24 21
2306.35 21
2306.46 22
2306.57 23
2306.68 24
2306.79 24
2306.90 24
2307.01 23
2307.12 21
2307.23 19
2307.34 16
2307.45 14
2307.56 12
2307.67 10
2307.78 10
2307.89 10
2308.00 11
2308.11 11
2308.22 12
2308.33 11
2308.44 11
2308.55 9
2308.66 8
2308.77 7
2308.88 6
2308.99 7
2309.10 8
2309.21 10
2309.32 12
2309.43 15
2309.54 17
2309.65 21
2309.76 24
2309.87 29
2309.98 34
2310.09 40
2310.20 45
2310.31 50
2310.42 54
2310.53 57
2310.64 57
2310.75 57
2310.86 56
2310.97 55
2311.08 53
2311.19 51
2311.30 49
2311.41 46
2311.52 43
2311.63 39
2311.74 34
2311.85 30
2311.96 25
2312.07 21
2312.18 18
2312.29 15
2312.40 14
2312.51 12
2312.62 12
2312.73 11
2312.84 9
2312.95 8
2313.06 6
2313.17 4
2313.28 3
2313.39 1
2313.50 0
2313.61 0
2313.72 0
2313.83 0
2313.94 0
2314.05 0
2314.16 0
2314.27 0
2314.38 4
2314.49 10
2314.60 17
2314.71 23
2314.82 28
2314.93 32
2315.04 34
2315.15 35
2315.26 35
2315.37 35
2315.48 34
2315.59 33
2315.71 32
2315.82 32
2315.93 33
2316.04 35
2316.15 37
2316.26 40
2316.37 42
2316.48 42
2316.59 42
2316.70 40
2316.81 37
2316.92 34
2317.03 31
2317.14 29
2317.25 27
2317.36 26
2317.47 26
2317.58 25
2317.69 26
2317.80 26
2317.91 26
2318.02 26
2318.13 27
2318.24 27
2318.35 28
2318.46 28
2318.57 29
2318.68 31
2318.79 33
2318.90 37
2319.01 42
2319.12 48
2319.23 53
2319.34 59
2319.45 63
2319.56 67
2319.67 70
2319.78 72
2319.89 74
2320.00 75
2320.11 76
2320.22 77
2320.33 77
2320.45 75
2320.56 73
2320.67 70
2320.78 67
2320.89 64
2321.00 62
2321.11 62
2321.22 63
2321.33 64
2321.44 67
2321.55 70
2321.66 73
2321.77 75
2321.88 76
2321.99 75
2322.10 72
2322.21 68
2322.32 62
2322.43 54
2322.54 46
2322.65 38
2322.76 31
2322.87 27
2322.98 25
2323.09 25
2323.20 28
2323.31 31
2323.42 35
2323.53 38
2323.64 40
2323.75 41
2323.87 40
2323.98 39
2324.09 37
2324.20 36
2324.31 35
2324.42 35
2324.53 35
2324.64 35
2324.75 36
2324.86 36
2324.97 38
2325.08 40
2325.19 42
2325.30 44
2325.41 46
2325.52 46
2325.63 46
2325.74 45
2325.85 43
2325.96 40
2326.07 39
2326.18 38
2326.29 39
2326.40 40
2326.51 42
2326.63 44
2326.74 45
2326.85 45
2326.96 45
2327.07 43
2327.18 41
2327.29 38
2327.40 36
2327.51 34
2327.62 33
2327.73 33
2327.84 34
2327.95 36
2328.06 38
2328.17 39
2328.28 40
2328.39 39
2328.50 37
2328.61 35
2328.72 32
2328.83 30
2328.95 28
2329.06 26
2329.17 26
2329.28 25
2329.39 25
2329.50 25
2329.61 26
2329.72 27
2329.83 28
2329.94 29
2330.05 31
2330.16 31
2330.27 32
2330.38 31
2330.49 30
2330.60 28
2330.71 26
2330.82 24
2330.93 23
2331.04 23
2331.16 24
2331.27 25
2331.38 27
2331.49 29
2331.60 29
2331.71 29
2331.82 28
2331.93 26
2332.04 24
2332.15 21
2332.26 18
2332.37 16
2332.48 14
2332.59 12
2332.70 11
2332.81 10
2332.92 9
2333.04 8
2333.15 8
2333.26 8
2333.37 9
2333.48 11
2333.59 15
2333.70 20
2333.81 26
2333.92 31
2334.03 35
2334.14 38
2334.25 39
2334.36 38
2334.47 35
2334.58 32
2334.69 28
2334.80 25
2334.92 23
2335.03 21
2335.14 20
2335.25 20
2335.36 20
2335.47 19
2335.58 19
2335.69 17
2335.80 16
2335.91 15
2336.02 14
2336.13 14
2336.24 15
2336.35 17
2336.46 20
2336.58 23
2336.69 25
2336.80 26
2336.91 26
2337.02 25
2337.13 23
2337.24 21
2337.35 19
2337.46 18
2337.57 17
2337.68 17
2337.79 17
2337.90 16
2338.01 16
2338.12 14
2338.24 12
2338.35 9
2338.46 5
2338.57 1
2338.68 0
2338.79 0
2338.90 0
2339.01 0
2339.12 0
2339.23 0
2339.34 0
2339.45 0
2339.56 4
2339.68 12
2339.79 19
2339.90 26
2340.01 31
2340.12 35
2340.23 37
2340.34 38
2340.45 38
2340.56 37
2340.67 38
2340.78 40
2340.89 43
2341.00 47
2341.12 51
2341.23 54
2341.34 56
2341.45 57
2341.56 55
2341.67 53
2341.78 49
2341.89 45
2342.00 41
2342.11 36
2342.22 32
2342.33 28
2342.44 26
2342.56 25
2342.67 26
2342.78 29
2342.89 32
2343.00 36
2343.11 39
2343.22 41
2343.33 40
2343.44 38
2343.55 35
2343.66 31
2343.77 26
2343.89 22
2344.00 19
2344.11 17
2344.22 16
2344.33 17
2344.44 18
2344.55 20
2344.66 22
2344.77 22
2344.88 23
2344.99 23
2345.10 23
2345.22 23
2345.33 24
2345.44 27
2345.55 31
2345.66 37
2345.77 43
2345.88 50
2345.99 55
2346.10 59
2346.21 60
2346.32 59
2346.44 55
2346.55 50
2346.66 45
2346.77 40
2346.88 35
2346.99 32
2347.10 31
2347.21 32
2347.32 34
2347.43 36
2347.54 40
2347.66 43
2347.77 47
2347.88 51
2347.99 55
2348.10 59
2348.21 62
2348.32 65
2348.43 66
2348.54 65
2348.65 63
2348.77 59
2348.88 54
2348.99 48
2349.10 43
2349.21 39
2349.32 36
2349.43 35
2349.54 35
2349.65 37
2349.76 38
2349.87 39
2349.99 38
2350.10 36
2350.21 32
2350.32 28
2350.43 25
2350.54 23
2350.65 23
2350.76 25
2350.87 29
2350.98 33
2351.10 38
2351.21 43
2351.32 46
2351.43 48
2351.54 50
2351.65 49
2351.76 48
2351.87 47
2351.98 45
2352.10 44
2352.21 44
2352.32 44
2352.43 46
2352.54 47
2352.65 48
2352.76 48
2352.87 46
2352.98 42
2353.09 37
2353.21 32
2353.32 27
2353.43 24
2353.54 23
2353.65 24
2353.76 27
2353.87 30
2353.98 34
2354.09 37
2354.21 39
2354.32 40
2354.43 40
2354.54 40
2354.65 41
2354.76 44
2354.87 47
2354.98 50
2355.09 53
2355.21 54
2355.32 53
2355.43 51
2355.54 48
2355.65 46
2355.76 44
2355.87 44
2355.98 45
2356.09 47
2356.21 48
2356.32 49
2356.43 48
2356.54 47
2356.65 45
2356.76 43
2356.87 42
2356.98 42
2357.09 43
2357.21 45
2357.32 48
2357.43 52
2357.54 55
2357.65 58
2357.76 60
2357.87 60
2357.98 59
2358.10 58
2358.21 56
2358.32 54
2358.43 53
2358.54 53
2358.65 52
2358.76 51
2358.87 50
2358.98 49
2359.10 47
2359.21 46
2359.32 45
2359.43 45
2359.54 45
2359.65 46
2359.76 45
2359.87 45
2359.99 43
2360.10 41
2360.21 38
2360.32 36
2360.43 34
2360.54 32
2360.65 32
2360.76 32
2360.88 33
2360.99 34
2361.10 36
2361.21 39
2361.32 42
2361.43 46
2361.54 49
2361.65 53
2361.77 56
2361.88 59
2361.99 62
2362.10 63
2362.21 63
2362.32 63
2362.43 62
2362.54 62
2362.66 63
2362.77 64
2362.88 66
2362.99 69
2363.10 72
2363.21 73
2363.32 75
2363.43 75
2363.55 75
2363.66 74
2363.77 74
2363.88 73
2363.99 73
2364.10 72
2364.21 70
2364.33 67
2364.44 63
2364.55 59
2364.66 55
2364.77 52
2364.88 50
2364.99 50
2365.10 50
2365.22 52
2365.33 53
2365.44 55
2365.55 57
2365.66 58
2365.77 58
2365.88 58
2366.00 58
2366.11 56
2366.22 55
2366.33 53
2366.44 52
2366.55 51
2366.66 51
2366.78 51
2366.89 51
2367.00 51
2367.11 50
2367.22 49
2367.33 47
2367.44 46
2367.56 45
2367.67 46
2367.78 46
2367.89 48
2368.00 49
2368.11 50
2368.22 51
2368.34 50
2368.45 48
2368.56 46
2368.67 44
2368.78 42
2368.89 41
2369.00 41
2369.12 43
2369.23 46
2369.34 50
2369.45 55
2369.56 60
2369.67 65
2369.78 70
2369.90 73
2370.01 75
2370.12 75
2370.23 73
2370.34 68
2370.45 61
2370.56 54
2370.68 46
2370.79 39
2370.90 34
2371.01 31
2371.12 30
2371.23 31
2371.34 33
2371.46 36
2371.57 39
2371.68 42
2371.79 45
2371.90 48
2372.01 50
2372.12 51
2372.24 52
2372.35 51
2372.46 50
2372.57 48
2372.68 45
2372.79 42
2372.91 38
2373.02 35
2373.13 31
2373.24 28
2373.35 24
2373.46 22
2373.57 21
2373.69 21
2373.80 22
2373.91 25
2374.02 28
2374.13 32
2374.24 36
2374.36 40
2374.47 44
2374.58 48
2374.69 51
2374.80 53
2374.91 54
2375.03 53
2375.14 51
2375.25 49
2375.36 48
2375.47 47
2375.58 49
2375.69 51
2375.81 55
2375.92 59
2376.03 63
2376.14 65
2376.25 67
2376.36 69
2376.48 70
2376.59 71
2376.70 72
2376.81 74
2376.92 76
2377.03 77
2377.15 78
2377.26 77
2377.37 74
2377.48 71
2377.59 67
2377.70 63
2377.82 59
2377.93 56
2378.04 55
2378.15 55
2378.26 56
2378.37 58
2378.49 60
2378.60 62
2378.71 63
2378.82 63
2378.93 62
2379.04 60
2379.16 58
2379.27 56
2379.38 55
2379.49 54
2379.60 54
2379.71 53
2379.83 53
2379.94 51
2380.05 49
2380.16 47
2380.27 45
2380.38 44
2380.50 43
2380.61 43
2380.72 42
2380.83 40
2380.94 38
2381.05 34
2381.17 30
2381.28 25
2381.39 21
2381.50 17
2381.61 14
2381.72 12
2381.84 11
2381.95 10
2382.06 10
2382.17 9
2382.28 9
2382.40 8
2382.51 7
2382.62 5
2382.73 4
2382.84 4
2382.95 5
2383.07 7
2383.18 11
2383.29 15
2383.40 18
2383.51 20
2383.62 20
2383.74 18
2383.85 15
2383.96 12
2384.07 10
2384.18 9
2384.30 10
2384.41 13
2384.52 17
2384.63 22
2384.74 27
2384.85 31
2384.97 34
2385.08 36
2385.19 36
2385.30 36
2385.41 36
2385.53 35
2385.64 35
2385.75 35
2385.86 35
2385.97 34
2386.08 33
2386.20 30
2386.31 26
2386.42 20
2386.53 14
2386.64 7
2386.76 1
2386.87 0
2386.98 0
2387.09 0
2387.20 0
2387.31 0
2387.43 1
2387.54 3
2387.65 4
2387.76 4
2387.87 3
2387.99 2
2388.10 0
2388.21 0
2388.32 0
2388.43 1
2388.55 3
2388.66 4
2388.77 6
2388.88 7
2388.99 8
2389.11 10
2389.22 12
2389.33 16
2389.44 20
2389.55 26
2389.66 32
2389.78 37
2389.89 41
2390.00 44
2390.11 47
2390.22 47
2390.34 48
2390.45 47
2390.56 46
2390.67 45
2390.78 43
2390.90 40
2391.01 38
2391.12 35
2391.23 32
2391.34 29
2391.46 26
2391.57 23
2391.68 20
2391.79 18
2391.90 17
2392.02 17
2392.13 18
2392.24 18
2392.35 19
2392.46 19
2392.58 19
2392.69 18
2392.80 18
2392.91 17
2393.02 18
2393.14 20
2393.25 24
2393.36 28
2393.47 33
2393.58 37
2393.70 42
2393.81 46
2393.92 49
2394.03 52
2394.14 54
2394.26 55
2394.37 56
2394.48 58
2394.59 59
2394.70 59
2394.82 60
2394.93 60
2395.04 59
2395.15 57
2395.26 55
2395.38 54
2395.49 54
2395.60 55
2395.71 58
2395.82 61
2395.94 65
2396.05 67
2396.16 68
2396.27 66
2396.39 63
2396.50 59
2396.61 55
2396.72 52
2396.83 51
2396.95 52
2397.06 54
2397.17 58
2397.28 60
2397.39 62
2397.51 62
2397.62 61
2397.73 59
2397.84 56
2397.95 53
2398.07 50
2398.18 48
2398.29 46
2398.40 44
2398.52 42
2398.63 40
2398.74 37
2398.85 33
2398.96 30
2399.08 26
2399.19 23
2399.30 19
2399.41 17
2399.52 15
2399.64 15
2399.75 16
2399.86 18
2399.97 21
2400.09 25
2400.20 30
2400.31 34
2400.42 38
2400.53 40
2400.65 41
2400.76 41
2400.87 41
2400.98 41
2401.09 40
2401.21 40
2401.32 39
2401.43 37
2401.54 35
2401.66 32
2401.77 29
2401.88 26
2401.99 24
2402.10 23
2402.22 23
2402.33 22
2402.44 22
2402.55 23
2402.67 23
2402.78 23
2402.89 24
2403.00 26
2403.11 30
2403.23 34
2403.34 38
2403.45 42
2403.56 45
2403.68 46
2403.79 45
2403.90 42
2404.01 37
2404.12 31
2404.24 25
2404.35 20
2404.46 15
2404.57 11
2404.69 8
2404.80 6
2404.91 5
2405.02 4
2405.14 5
2405.25 6
2405.36 8
2405.47 12
2405.58 16
2405.70 20
2405.81 26
2405.92 31
2406.03 35
2406.15 39
2406.26 41
2406.37 43
2406.48 43
2406.60 42
2406.71 41
2406.82 39
2406.93 38
2407.04 38
2407.16 39
2407.27 42
2407.38 45
2407.49 49
2407.61 53
2407.72 55
2407.83 55
2407.94 52
2408.06 48
2408.17 43
2408.28 38
2408.39 34
2408.51 31
2408.62 30
2408.73 30
2408.84 32
2408.95 34
2409.07 36
2409.18 39
2409.29 42
2409.40 44
2409.52 47
2409.63 49
2409.74 51
2409.85 52
2409.97 51
2410.08 49
2410.19 45
2410.30 41
2410.42 37
2410.53 33
2410.64 29
2410.75 27
2410.87 24
2410.98 23
2411.09 22
2411.20 22
2411.32 22
2411.43 23
2411.54 24
2411.65 24
2411.76 25
2411.88 26
2411.99 26
2412.10 25
2412.21 25
2412.33 24
2412.44 22
2412.55 21
2412.66 20
2412.78 19
2412.89 20
2413.00 21
2413.11 24
2413.23 28
2413.34 33
2413.45 39
2413.56 44
2413.68 49
2413.79 51
2413.90 51
2414.01 49
2414.13 44
2414.24 39
2414.35 34
2414.46 29
2414.58 25
2414.69 22
2414.80 21
2414.91 21
2415.03 23
2415.14 26
2415.25 29
2415.36 34
2415.48 39
2415.59 44
2415.70 48
2415.81 52
2415.93 53
2416.04 53
2416.15 52
2416.26 50
2416.38 48
2416.49 47
2416.60 48
2416.71 50
2416.83 53
2416.94 57
2417.05 61
2417.17 65
2417.28 66
2417.39 66
2417.50 65
2417.62 63
2417.73 61
2417.84 59
2417.95 57
2418.07 55
2418.18 54
2418.29 52
2418.40 50
2418.52 46
2418.63 41
2418.74 35
2418.85 29
2418.97 24
2419.08 20
2419.19 18
2419.30 19
2419.42 22
2419.53 27
2419.64 33
2419.75 39
2419.87 45
2419.98 50
2420.09 53
2420.21 53
2420.32 52
2420.43 49
2420.54 45
2420.66 42
2420.77 38
2420.88 36
2420.99 35
2421.11 35
2421.22 37
2421.33 41
2421.44 45
2421.56 49
2421.67 53
2421.78 55
2421.90 56
2422.01 54
2422.12 51
2422.23 46
2422.35 42
2422.46 38
2422.57 34
2422.68 32
2422.80 29
2422.91 27
2423.02 25
2423.13 22
2423.25 20
2423.36 17
2423.47 16
2423.59 16
2423.70 18
2423.81 21
2423.92 25
2424.04 29
2424.15 32
2424.26 33
2424.37 32
2424.49 30
2424.60 27
2424.71 24
2424.83 24
2424.94 26
2425.05 31
2425.16 39
2425.28 48
2425.39 56
2425.50 63
2425.62 67
2425.73 67
2425.84 65
2425.95 61
2426.07 57
2426.18 53
2426.29 51
2426.40 49
2426.52 47
2426.63 44
2426.74 41
2426.86 37
2426.97 31
2427.08 26
2427.19 21
2427.31 18
2427.42 16
2427.53 17
2427.65 20
2427.76 25
2427.87 31
2427.98 38
2428.10 44
2428.21 50
2428.32 54
2428.44 57
2428.55 58
2428.66 59
2428.77 59
2428.89 58
2429.00 56
2429.11 53
2429.22 48
2429.34 42
2429.45 35
2429.56 27
2429.68 19
2429.79 12
2429.90 5
2430.01 0
2430.13 0
2430.24 0
2430.35 0
2430.47 1
2430.58 6
2430.69 12
2430.81 19
2430.92 26
2431.03 32
2431.14 38
2431.26 43
2431.37 47
2431.48 50
2431.60 52
2431.71 53
2431.82 51
2431.93 48
2432.05 43
2432.16 36
2432.27 29
2432.39 22
2432.50 16
2432.61 12
2432.72 9
2432.84 8
2432.95 9
2433.06 9
2433.18 10
2433.29 11
2433.40 11
2433.52 11
2433.63 10
2433.74 9
2433.85 7
2433.97 4
2434.08 1
2434.19 0
2434.31 0
2434.42 0
2434.53 0
2434.64 0
2434.76 0
2434.87 0
2434.98 1
2435.10 5
2435.21 7
2435.32 8
2435.44 7
2435.55 6
2435.66 3
2435.77 0
2435.89 0
2436.00 0
2436.11 0
2436.23 0
2436.34 0
2436.45 0
2436.57 1
2436.68 4
2436.79 6
2436.90 7
2437.02 9
2437.13 10
2437.24 10
2437.36 12
2437.47 13
2437.58 15
2437.70 18
2437.81 21
2437.92 23
2438.04 25
2438.15 25
2438.26 24
2438.37 21
2438.49 18
2438.60 15
2438.71 12
2438.83 13
2438.94 15
2439.05 20
2439.17 26
2439.28 33
2439.39 39
2439.51 42
2439.62 43
2439.73 41
2439.84 37
2439.96 32
2440.07 27
2440.18 22
2440.30 19
2440.41 17
2440.52 16
2440.64 16
2440.75 16
2440.86 16
2440.98 17
2441.09 19
2441.20 21
2441.31 25
2441.43 29
2441.54 32
2441.65 35
2441.77 37
2441.88 38
2441.99 38
2442.11 37
2442.22 37
2442.33 38
2442.45 40
2442.56 43
2442.67 46
2442.79 50
2442.90 52
2443.01 54
2443.13 54
2443.24 52
2443.35 48
2443.46 43
2443.58 37
2443.69 30
2443.80 24
2443.92 19
2444.03 16
2444.14 15
2444.26 16
2444.37 18
2444.48 20
2444.60 23
2444.71 26
2444.82 29
2444.94 33
2445.05 38
2445.16 44
2445.28 50
2445.39 57
2445.50 64
2445.62 70
2445.73 77
2445.84 83
2445.96 88
2446.07 91
2446.18 93
2446.30 94
2446.41 94
2446.52 93
2446.63 92
2446.75 92
2446.86 93
2446.97 93
2447.09 94
2447.20 96
2447.31 97
2447.43 98
2447.54 101
2447.65 104
2447.77 109
2447.88 115
2447.99 121
2448.11 128
2448.22 135
2448.33 141
2448.45 146
2448.56 148
2448.67 149
2448.79 149
2448.90 146
2449.01 142
2449.13 138
2449.24 132
2449.35 126
2449.47 119
2449.58 111
2449.69 103
2449.81 96
2449.92 87
2450.03 79
2450.15 71
2450.26 63
2450.37 56
2450.49 48
2450.60 40
2450.71 33
2450.83 26
2450.94 19
2451.05 14
2451.17 11
2451.28 9
2451.39 8
2451.51 8
2451.62 8
2451.73 8
2451.85 7
2451.96 6
2452.07 5
2452.19 4
2452.30 5
2452.41 6
2452.53 10
2452.64 13
2452.75 17
2452.87 21
2452.98 24
2453.09 26
2453.21 26
2453.32 26
2453.43 27
2453.55 27
2453.66 28
2453.77 29
2453.89 31
2454.00 32
2454.12 33
2454.23 34
2454.34 36
2454.46 38
2454.57 42
2454.68 46
2454.80 51
2454.91 57
2455.02 63
2455.14 68
2455.25 72
2455.36 75
2455.48 76
2455.59 74
2455.70 71
2455.82 66
2455.93 59
2456.04 51
2456.16 44
2456.27 38
2456.38 33
2456.50 30
2456.61 29
2456.72 29
2456.84 30
2456.95 31
2457.07 32
2457.18 32
2457.29 32
2457.41 31
2457.52 30
2457.63 29
2457.75 27
2457.86 26
2457.97 25
2458.09 25
2458.20 25
2458.31 26
2458.43 28
2458.54 29
2458.65 31
2458.77 32
2458.88 32
2459.00 32
2459.11 33
2459.22 34
2459.34 36
2459.45 39
2459.56 43
2459.68 48
2459.79 53
2459.90 59
2460.02 64
2460.13 69
2460.24 73
2460.36 76
2460.47 76
2460.58 75
2460.70 71
2460.81 66
2460.93 60
2461.04 54
2461.15 49
2461.27 44
2461.38 40
2461.49 37
2461.61 35
2461.72 34
2461.83 33
2461.95 32
2462.06 31
2462.18 29
2462.29 26
2462.40 23
2462.52 21
2462.63 20
2462.74 20
2462.86 21
2462.97 24
2463.08 28
2463.20 31
2463.31 34
2463.43 37
2463.54 38
2463.65 38
2463.77 38
2463.88 38
2463.99 37
2464.11 35
2464.22 34
2464.33 33
2464.45 32
2464.56 30
2464.68 30
2464.79 29
2464.90 29
2465.02 29
2465.13 28
2465.24 28
2465.36 27
2465.47 26
2465.58 25
2465.70 25
2465.81 26
2465.93 28
2466.04 29
2466.15 31
2466.27 33
2466.38 35
2466.49 37
2466.61 39
2466.72 41
2466.84 43
2466.95 45
2467.06 46
2467.18 46
2467.29 45
2467.40 42
2467.52 39
2467.63 35
2467.75 31
2467.86 28
2467.97 25
2468.09 24
2468.20 23
2468.31 24
2468.43 26
2468.54 28
2468.66 29
2468.77 30
2468.88 30
2469.00 29
2469.11 27
2469.22 25
2469.34 22
2469.45 19
2469.57 17
2469.68 16
2469.79 15
2469.91 14
2470.02 12
2470.13 11
2470.25 9
2470.36 7
2470.48 6
2470.59 6
2470.70 7
2470.82 9
2470.93 11
2471.04 14
2471.16 16
2471.27 18
2471.39 20
2471.50 22
2471.61 24
2471.73 26
2471.84 28
2471.96 30
2472.07 31
2472.18 31
2472.30 29
2472.41 27
2472.52 23
2472.64 19
2472.75 15
2472.87 12
2472.98 10
2473.09 9
2473.21 10
2473.32 12
2473.44 14
2473.55 16
2473.66 17
2473.78 17
2473.89 16
2474.01 15
2474.12 13
2474.23 11
2474.35 9
2474.46 8
2474.57 8
2474.69 8
2474.80 8
2474.92 8
2475.03 7
2475.14 6
2475.26 5
2475.37 3
2475.49 2
2475.60 2
2475.71 3
2475.83 5
2475.94 6
2476.06 8
2476.17 10
2476.28 12
2476.40 14
2476.51 16
2476.63 18
2476.74 20
2476.85 22
2476.97 22
2477.08 22
2477.19 19
2477.31 16
2477.42 10
2477.54 4
2477.65 0
2477.76 0
2477.88 0
2477.99 0
2478.11 0
2478.22 0
2478.33 0
2478.45 0
2478.56 3
2478.68 6
2478.79 9
2478.90 11
2479.02 12
2479.13 14
2479.25 15
2479.36 16
2479.47 18
2479.59 20
2479.70 23
2479.82 25
2479.93 27
2480.04 29
2480.16 30
2480.27 30
2480.39 30
2480.50 29
2480.61 28
2480.73 27
2480.84 26
2480.96 25
2481.07 24
2481.19 23
2481.30 21
2481.41 19
2481.53 17
2481.64 15
2481.76 14
2481.87 13
2481.98 12
2482.10 11
2482.21 11
2482.33 11
2482.44 11
2482.55 10
2482.67 9
2482.78 8
2482.90 7
2483.01 6
2483.12 6
2483.24 7
2483.35 8
2483.47 10
2483.58 13
2483.69 15
2483.81 18
2483.92 20
2484.04 22
2484.15 24
2484.27 26
2484.38 28
2484.49 30
2484.61 32
2484.72 34
2484.84 35
2484.95 34
2485.06 33
2485.18 29
2485.29 25
2485.41 20
2485.52 15
2485.64 10
2485.75 7
2485.86 5
2485.98 5
2486.09 6
2486.21 8
2486.32 11
2486.43 14
2486.55 17
2486.66 20
2486.78 24
2486.89 28
2487.01 32
2487.12 35
2487.23 39
2487.35 41
2487.46 42
2487.58 42
2487.69 41
2487.80 39
2487.92 37
2488.03 35
2488.15 34
2488.26 34
2488.38 36
2488.49 38
2488.60 41
2488.72 45
2488.83 50
2488.95 54
2489.06 57
2489.18 58
2489.29 58
2489.40 57
2489.52 53
2489.63 50
2489.75 46
2489.86 44
2489.97 44
2490.09 45
2490.20 47
2490.32 49
2490.43 50
2490.55 50
2490.66 49
2490.77 46
2490.89 43
2491.00 39
2491.12 35
2491.23 32
2491.35 29
2491.46 28
2491.57 28
2491.69 29
2491.80 31
2491.92 33
2492.03 37
2492.15 40
2492.26 43
2492.37 44
2492.49 43
2492.60 41
2492.72 38
2492.83 35
2492.95 34
2493.06 33
2493.17 34
2493.29 37
2493.40 39
2493.52 42
2493.63 43
2493.75 43
2493.86 41
2493.98 37
2494.09 33
2494.20 29
2494.32 26
2494.43 23
2494.55 21
2494.66 19
2494.78 18
2494.89 18
2495.00 18
2495.12 19
2495.23 20
2495.35 20
2495.46 21
2495.58 21
2495.69 21
2495.81 20
2495.92 20
2496.03 19
2496.15 20
2496.26 21
2496.38 23
2496.49 25
2496.61 26
2496.72 26
2496.83 24
2496.95 21
2497.06 17
2497.18 13
2497.29 9
2497.41 6
2497.52 3
2497.64 2
2497.75 1
2497.86 0
2497.98 0
2498.09 0
2498.21 0
2498.32 0
2498.44 0
2498.55 0
2498.67 0
2498.78 0
2498.89 2
2499.01 6
2499.12 10
2499.24 14
2499.35 18
2499.47 21
2499.58 24
2499.70 26
2499.81 29
2499.92 30
2500.04 31
2500.15 32
2500.27 31
2500.38 29
2500.50 26
2500.61 23
2500.73 21
2500.84 20
2500.96 21
2501.07 24
2501.18 29
2501.30 34
2501.41 40
2501.53 45
2501.64 49
2501.76 51
2501.87 52
2501.99 52
2502.10 51
2502.21 50
2502.33 49
2502.44 47
2502.56 45
2502.67 44
2502.79 43
2502.90 44
2503.02 46
2503.13 51
2503.25 58
2503.36 65
2503.48 73
2503.59 78
2503.70 82
2503.82 83
2503.93 81
2504.05 78
2504.16 74
2504.28 72
2504.39 70
2504.51 70
2504.62 70
2504.74 71
2504.85 72
2504.96 72
2505.08 71
2505.19 69
2505.31 66
2505.42 64
2505.54 61
2505.65 59
2505.77 57
2505.88 55
2506.00 52
2506.11 49
2506.23 45
2506.34 41
2506.45 36
2506.57 32
2506.68 30
2506.80 29
2506.91 30
2507.03 32
2507.14 36
2507.26 39
2507.37 42
2507.49 44
2507.60 45
2507.72 45
2507.83 44
2507.94 43
2508.06 42
2508.17 42
2508.29 44
2508.40 47
2508.52 50
2508.63 55
2508.75 59
2508.86 63
2508.98 66
2509.09 67
2509.21 68
2509.32 66
2509.44 63
2509.55 59
2509.67 55
2509.78 50
2509.89 46
2510.01 43
2510.12 42
2510.24 42
2510.35 44
2510.47 47
2510.58 50
2510.70 53
2510.81 57
2510.93 60
2511.04 63
2511.16 65
2511.27 66
2511.39 67
2511.50 67
2511.62 67
2511.73 66
2511.85 65
2511.96 64
2512.07 61
2512.19 57
2512.30 53
2512.42 48
2512.53 44
2512.65 39
2512.76 36
2512.88 34
2512.99 33
2513.11 34
2513.22 36
2513.34 39
2513.45 43
2513.57 48
2513.68 53
2513.80 57
2513.91 60
2514.03 61
2514.14 62
2514.26 61
2514.37 60
2514.49 58
2514.60 56
2514.71 53
2514.83 49
2514.94 45
2515.06 41
2515.17 37
2515.29 35
2515.40 34
2515.52 36
2515.63 39
2515.75 42
2515.86 46
2515.98 50
2516.09 53
2516.21 56
2516.32 58
2516.44 60
2516.55 61
2516.67 62
2516.78 62
2516.90 60
2517.01 57
2517.13 52
2517.24 47
2517.36 42
2517.47 37
2517.59 34
2517.70 32
2517.82 31
2517.93 30
2518.05 30
2518.16 29
2518.28 28
2518.39 27
2518.51 26
2518.62 25
2518.74 24
2518.85 23
2518.96 23
2519.08 23
2519.19 23
2519.31 24
2519.42 25
2519.54 27
2519.65 29
2519.77 32
2519.88 36
2520.00 39
2520.11 42
2520.23 44
2520.34 44
2520.46 42
2520.57 38
2520.69 34
2520.80 29
2520.92 25
2521.03 23
2521.15 22
2521.26 23
2521.38 26
2521.49 29
2521.61 32
2521.72 35
2521.84 37
2521.95 38
2522.07 39
2522.18 39
2522.30 39
2522.41 39
2522.53 39
2522.64 39
2522.76 40
2522.87 40
2522.99 41
2523.10 43
2523.22 45
2523.33 47
2523.45 50
2523.56 54
2523.68 58
2523.79 62
2523.91 65
2524.02 68
2524.14 70
2524.25 70
2524.37 69
2524.48 66
2524.60 63
2524.71 59
2524.83 56
2524.94 53
2525.06 53
2525.17 53
2525.29 55
2525.40 57
2525.52 58
2525.63 59
2525.75 58
2525.86 56
2525.98 54
2526.09 53
2526.21 52
2526.33 52
2526.44 54
2526.56 55
2526.67 57
2526.79 58
2526.90 58
2527.02 56
2527.13 53
2527.25 50
2527.36 48
2527.48 46
2527.59 46
2527.71 47
2527.82 49
2527.94 51
2528.05 52
2528.17 52
2528.28 51
2528.40 50
2528.51 49
2528.63 49
2528.74 51
2528.86 52
2528.97 54
2529.09 56
2529.20 57
2529.32 56
2529.43 54
2529.55 52
2529.66 49
2529.78 46
2529.89 43
2530.01 41
2530.12 41
2530.24 42
2530.35 43
2530.47 45
2530.59 47
2530.70 48
2530.82 49
2530.93 48
2531.05 46
2531.16 43
2531.28 41
2531.39 40
2531.51 39
2531.62 39
2531.74 39
2531.85 38
2531.97 37
2532.08 33
2532.20 29
2532.31 24
2532.43 18
2532.54 14
2532.66 11
2532.77 9
2532.89 9
2533.00 11
2533.12 13
2533.23 15
2533.35 16
2533.47 16
2533.58 16
2533.70 14
2533.81 12
2533.93 10
2534.04 9
2534.16 9
2534.27 9
2534.39 9
2534.50 9
2534.62 9
2534.73 8
2534.85 8
2534.96 7
2535.08 7
2535.19 9
2535.31 11
2535.43 14
2535.54 17
2535.66 20
2535.77 23
2535.89 25
2536.00 26
2536.12 27
2536.23 27
2536.35 27
2536.46 27
2536.58 27
2536.69 26
2536.81 26
2536.92 25
2537.04 25
2537.15 24
2537.27 23
2537.39 23
2537.50 23
2537.62 22
2537.73 22
2537.85 20
2537.96 18
2538.08 15
2538.19 11
2538.31 8
2538.42 6
2538.54 5
2538.65 5
2538.77 6
2538.88 8
2539.00 10
2539.12 11
2539.23 11
2539.35 10
2539.46 8
2539.58 6
2539.69 3
2539.81 1
2539.92 0
2540.04 0
2540.15 0
2540.27 0
2540.39 0
2540.50 0
2540.62 0
2540.73 0
2540.85 2
2540.96 7
2541.08 12
2541.19 16
2541.31 20
2541.42 22
2541.54 23
2541.65 23
2541.77 24
2541.89 25
2542.00 27
2542.12 31
2542.23 36
2542.35 43
2542.46 50
2542.58 57
2542.69 62
2542.81 65
2542.92 66
2543.04 64
2543.16 60
2543.27 55
2543.39 50
2543.50 46
2543.62 42
2543.73 39
2543.85 36
2543.96 34
2544.08 31
2544.19 29
2544.31 27
2544.43 26
2544.54 26
2544.66 26
2544.77 27
2544.89 28
2545.00 28
2545.12 27
2545.23 25
2545.35 23
2545.47 19
2545.58 16
2545.70 13
2545.81 11
2545.93 10
2546.04 9
2546.16 8
2546.27 8
2546.39 6
2546.51 4
2546.62 1
2546.74 0
2546.85 0
2546.97 0
2547.08 0
2547.20 0
2547.31 0
2547.43 0
2547.55 1
2547.66 4
2547.78 6
2547.89 7
2548.01 8
2548.12 9
2548.24 10
2548.35 10
2548.47 11
2548.59 12
2548.70 12
2548.82 13
2548.93 14
2549.05 15
2549.16 16
2549.28 17
2549.39 19
2549.51 20
2549.63 20
2549.74 20
2549.86 19
2549.97 17
2550.09 15
2550.20 13
2550.32 11
2550.44 10
2550.55 10
2550.67 11
2550.78 13
2550.90 14
2551.01 16
2551.13 17
2551.24 17
2551.36 16
2551.48 14
2551.59 10
2551.71 7
2551.82 4
2551.94 2
2552.05 1
2552.17 2
2552.29 5
2552.40 8
2552.52 11
2552.63 14
2552.75 16
2552.86 16
2552.98 16
2553.10 14
2553.21 12
2553.33 10
2553.44 8
2553.56 8
2553.67 8
2553.79 10
2553.91 13
2554.02 17
2554.14 22
2554.25 26
2554.37 30
2554.48 34
2554.60 38
2554.72 41
2554.83 45
2554.95 48
2555.06 50
2555.18 52
2555.29 53
2555.41 53
2555.53 52
2555.64 52
2555.76 51
2555.87 51
2555.99 50
2556.10 49
2556.22 47
2556.34 43
2556.45 38
2556.57 33
2556.68 29
2556.80 26
2556.91 24
2557.03 24
2557.15 25
2557.26 26
2557.38 27
2557.49 26
2557.61 25
2557.73 24
2557.84 21
2557.96 18
2558.07 15
2558.19 12
2558.30 9
2558.42 6
2558.54 4
2558.65 3
2558.77 2
2558.88 3
2559.00 5
2559.12 8
2559.23 11
2559.35 15
2559.46 19
2559.58 24
2559.69 29
2559.81 34
2559.93 39
2560.04 44
2560.16 49
2560.27 54
2560.39 59
2560.51 64
2560.62 70
2560.74 75
2560.85 80
2560.97 85
2561.08 89
2561.20 91
2561.32 92
2561.43 92
2561.55 91
2561.66 89
2561.78 86
2561.90 83
2562.01 81
2562.13 78
2562.24 77
2562.36 76
2562.48 75
2562.59 75
2562.71 75
2562.82 75
2562.94 76
2563.06 78
2563.17 79
2563.29 79
2563.40 78
2563.52 76
2563.63 71
2563.75 65
2563.87 58
2563.98 50
2564.10 42
2564.21 36
2564.33 30
2564.45 25
2564.56 21
2564.68 17
2564.79 15
2564.91 13
2565.03 13
2565.14 15
2565.26 19
2565.37 25
2565.49 31
2565.61 38
2565.72 44
2565.84 49
2565.95 51
2566.07 52
2566.19 50
2566.30 47
2566.42 44
2566.53 40
2566.65 35
2566.77 31
2566.88 26
2567.00 22
2567.11 18
2567.23 15
2567.35 13
2567.46 13
2567.58 14
2567.69 15
2567.81 16
2567.93 16
2568.04 15
2568.16 14
2568.27 13
2568.39 12
2568.51 14
2568.62 17
2568.74 21
2568.85 27
2568.97 33
2569.09 39
2569.20 44
2569.32 48
2569.43 50
2569.55 51
2569.67 52
2569.78 51
2569.90 50
2570.02 48
2570.13 47
2570.25 45
2570.36 43
2570.48 41
2570.60 40
2570.71 39
2570.83 38
2570.94 38
2571.06 37
2571.18 36
2571.29 34
2571.41 31
2571.52 28
2571.64 24
2571.76 22
2571.87 20
2571.99 19
2572.10 18
2572.22 18
2572.34 18
2572.45 16
2572.57 14
2572.69 11
2572.80 7
2572.92 4
2573.03 0
2573.15 0
2573.27 0
2573.38 0
2573.50 0
2573.61 0
2573.73 0
2573.85 0
2573.96 0
2574.08 2
2574.20 7
2574.31 11
2574.43 16
2574.54 19
2574.66 21
2574.78 21
2574.89 20
2575.01 18
2575.12 16
2575.24 14
2575.36 14
2575.47 15
2575.59 18
2575.71 21
2575.82 25
2575.94 28
2576.05 30
2576.17 31
2576.29 31
2576.40 30
2576.52 29
2576.64 27
2576.75 26
2576.87 25
2576.98 25
2577.10 25
2577.22 25
2577.33 26
2577.45 27
2577.57 27
2577.68 27
2577.80 27
2577.91 26
2578.03 25
2578.15 23
2578.26 22
2578.38 20
2578.50 20
2578.61 19
2578.73 20
2578.84 22
2578.96 24
2579.08 27
2579.19 28
2579.31 29
2579.43 28
2579.54 26
2579.66 25
2579.77 24
2579.89 24
2580.01 26
2580.12 30
2580.24 35
2580.36 40
2580.47 44
2580.59 46
2580.71 47
2580.82 45
2580.94 41
2581.05 36
2581.17 29
2581.29 23
2581.40 16
2581.52 10
2581.64 5
2581.75 1
2581.87 0
2581.98 0
2582.10 0
2582.22 0
2582.33 0
2582.45 1
2582.57 3
2582.68 6
2582.80 8
2582.92 10
2583.03 12
2583.15 13
2583.26 14
2583.38 15
2583.50 17
2583.61 18
2583.73 20
2583.85 22
2583.96 24
2584.08 25
2584.20 27
2584.31 28
2584.43 30
2584.55 32
2584.66 34
2584.78 36
2584.89 37
2585.01 37
2585.13 37
2585.24 35
2585.36 33
2585.48 32
2585.59 33
2585.71 35
2585.83 40
2585.94 47
2586.06 55
2586.18 63
2586.29 70
2586.41 75
2586.52 77
2586.64 76
2586.76 73
2586.87 68
2586.99 63
2587.11 59
2587.22 57
2587.34 57
2587.46 60
2587.57 65
2587.69 73
2587.81 81
2587.92 88
2588.04 95
2588.16 100
2588.27 102
2588.39 103
2588.50 101
2588.62 97
2588.74 92
2588.85 86
2588.97 79
2589.09 73
2589.20 68
2589.32 65
2589.44 63
2589.55 62
2589.67 61
2589.79 60
2589.90 59
2590.02 56
2590.14 52
2590.25 48
2590.37 44
2590.49 40
2590.60 37
2590.72 34
2590.84 32
2590.95 30
2591.07 28
2591.18 26
2591.30 25
2591.42 24
2591.53 25
2591.65 27
2591.77 31
2591.88 36
2592.00 42
2592.12 47
2592.23 50
2592.35 51
2592.47 49
2592.58 45
2592.70 40
2592.82 35
2592.93 31
2593.05 29
2593.17 29
2593.28 31
2593.40 36
2593.52 41
2593.63 46
2593.75 52
2593.87 56
2593.98 59
2594.10 60
2594.22 60
2594.33 57
2594.45 53
2594.57 48
2594.68 43
2594.80 39
2594.92 36
2595.03 35
2595.15 35
2595.27 36
2595.38 38
2595.50 40
2595.62 43
2595.73 45
2595.85 48
2595.97 51
2596.08 54
2596.20 57
2596.32 61
2596.43 63
2596.55 65
2596.67 66
2596.78 66
2596.90 64
2597.02 62
2597.13 59
2597.25 57
2597.37 55
2597.48 55
2597.60 56
2597.72 58
2597.83 60
2597.95 62
2598.07 64
2598.18 65
2598.30 65
2598.42 64
2598.53 62
2598.65 60
2598.77 57
2598.88 54
2599.00 53
2599.12 52
2599.23 51
2599.35 51
2599.47 50
2599.58 49
2599.70 48
2599.82 46
2599.93 44
2600.05 42
2600.17 41
2600.28 41
2600.40 40
2600.52 40
2600.63 39
2600.75 39
2600.87 38
2600.98 38
2601.10 38
2601.22 39
2601.33 39
2601.45 39
2601.57 38
2601.69 36
2601.80 33
2601.92 29
2602.04 25
2602.15 20
2602.27 15
2602.39 10
2602.50 5
2602.62 1
2602.74 0
2602.85 0
2602.97 0
2603.09 0
2603.20 0
2603.32 1
2603.44 6
2603.55 11
2603.67 15
2603.79 18
2603.90 18
2604.02 16
2604.14 12
2604.26 8
2604.37 4
2604.49 1
2604.61 0
2604.72 0
2604.84 1
2604.96 4
2605.07 7
2605.19 11
2605.31 14
2605.42 17
2605.54 19
2605.66 20
2605.77 21
2605.89 21
2606.01 20
2606.13 19
2606.24 17
2606.36 16
2606.48 14
2606.59 12
2606.71 10
2606.83 8
2606.94 5
2607.06 2
2607.18 0
2607.29 0
2607.41 0
2607.53 0
2607.65 0
2607.76 0
2607.88 0
2608.00 0
2608.11 3
2608.23 8
2608.35 13
2608.46 17
2608.58 20
2608.70 23
2608.81 26
2608.93 28
2609.05 30
2609.17 32
2609.28 34
2609.40 36
2609.52 39
2609.63 43
2609.75 46
2609.87 49
2609.98 51
2610.10 51
2610.22 49
2610.34 45
2610.45 40
2610.57 35
2610.69 30
2610.80 25
2610.92 23
2611.04 22
2611.15 23
2611.27 24
2611.39 26
2611.51 28
2611.62 30
2611.74 30
2611.86 30
2611.97 28
2612.09 25
2612.21 23
2612.32 20
2612.44 18
2612.56 17
2612.68 17
2612.79 18
2612.91 20
2613.03 22
2613.14 25
2613.26 27
2613.38 28
2613.49 30
2613.61 31
2613.73 32
2613.85 33
2613.96 34
2614.08 36
2614.20 36
2614.31 37
2614.43 36
2614.55 35
2614.67 34
2614.78 34
2614.90 35
2615.02 36
2615.13 39
2615.25 43
2615.37 46
2615.49 49
2615.60 51
2615.72 52
2615.84 51
2615.95 50
2616.07 48
2616.19 47
2616.30 46
2616.42 45
2616.54 44
2616.66 43
2616.77 41
2616.89 40
2617.01 38
2617.12 36
2617.24 35
2617.36 35
2617.48 34
2617.59 34
2617.71 35
2617.83 35
2617.94 36
2618.06 36
2618.18 36
2618.30 36
2618.41 36
2618.53 36
2618.65 36
2618.77 36
2618.88 36
2619.00 36
2619.12 35
2619.23 34
2619.35 32
2619.47 30
2619.59 28
2619.70 27
2619.82 26
2619.94 25
2620.05 25
2620.17 24
2620.29 22
2620.41 21
2620.52 20
2620.64 18
2620.76 17
2620.87 16
2620.99 15
2621.11 13
2621.23 12
2621.34 10
2621.46 8
2621.58 6
2621.70 5
2621.81 4
2621.93 5
2622.05 7
2622.16 10
2622.28 14
2622.40 18
2622.52 23
2622.63 27
2622.75 32
2622.87 35
2622.99 39
2623.10 41
2623.22 42
2623.34 43
2623.45 43
2623.57 43
2623.69 42
2623.81 42
2623.92 41
2624.04 41
2624.16 42
2624.28 42
2624.39 42
2624.51 42
2624.63 41
2624.74 40
2624.86 40
2624.98 39
2625.10 39
2625.21 38
2625.33 38
2625.45 39
2625.57 40
2625.68 43
2625.80 47
2625.92 51
2626.03 56
2626.15 60
2626.27 62
2626.39 62
2626.50 59
2626.62 54
2626.74 46
2626.86 37
2626.97 27
2627.09 18
2627.21 10
2627.33 4
2627.44 0
2627.56 0
2627.68 0
2627.80 0
2627.91 4
2628.03 8
2628.15 13
2628.26 18
2628.38 22
2628.50 26
2628.62 29
2628.73 32
2628.85 35
2628.97 38
2629.09 41
2629.20 43
2629.32 46
2629.44 48
2629.56 50
2629.67 51
2629.79 53
2629.91 53
2630.03 54
2630.14 54
2630.26 54
2630.38 53
2630.50 53
2630.61 53
2630.73 53
2630.85 55
2630.97 57
2631.08 60
2631.20 63
2631.32 68
2631.44 72
2631.55 77
2631.67 83
2631.79 88
2631.91 92
2632.02 96
2632.14 98
2632.26 99
2632.38 98
2632.49 96
2632.61 93
2632.73 90
2632.84 88
2632.96 85
2633.08 83
2633.20 80
2633.31 77
2633.43 73
2633.55 69
2633.67 64
2633.78 59
2633.90 55
2634.02 51
2634.14 48
2634.26 46
2634.37 44
2634.49 44
2634.61 44
2634.73 44
2634.84 44
2634.96 44
2635.08 43
2635.20 41
2635.31 38
2635.43 36
2635.55 33
2635.67 31
2635.78 30
2635.90 30
2636.02 32
2636.14 35
2636.25 39
2636.37 43
2636.49 47
2636.61 49
2636.72 50
2636.84 50
2636.96 49
2637.08 46
2637.19 43
2637.31 39
2637.43 35
2637.55 31
2637.66 27
2637.78 24
2637.90 21
2638.02 19
2638.13 19
2638.25 20
2638.37 21
2638.49 24
2638.61 28
2638.72 31
2638.84 35
2638.96 38
2639.08 41
2639.19 43
2639.31 45
2639.43 46
2639.55 46
2639.66 46
2639.78 47
2639.90 47
2640.02 47
2640.13 47
2640.25 47
2640.37 46
2640.49 45
2640.61 44
2640.72 43
2640.84 42
2640.96 41
2641.08 40
2641.19 38
2641.31 34
2641.43 30
2641.55 24
2641.66 17
2641.78 11
2641.90 5
2642.02 0
2642.13 0
2642.25 0
2642.37 0
2642.49 0
2642.61 0
2642.72 0
2642.84 0
2642.96 0
2643.08 1
2643.19 3
2643.31 4
2643.43 7
2643.55 10
2643.67 14
2643.78 18
2643.90 22
2644.02 26
2644.14 29
2644.25 31
2644.37 33
2644.49 33
2644.61 32
2644.72 30
2644.84 28
2644.96 26
2645.08 25
2645.20 25
2645.31 27
2645.43 29
2645.55 32
2645.67 36
2645.78 39
2645.90 40
2646.02 41
2646.14 40
2646.26 38
2646.37 35
2646.49 32
2646.61 28
2646.73 25
2646.84 22
2646.96 21
2647.08 21
2647.20 22
2647.32 23
2647.43 26
2647.55 28
2647.67 29
2647.79 31
2647.91 31
2648.02 32
2648.14 32
2648.26 33
2648.38 35
2648.49 37
2648.61 40
2648.73 44
2648.85 47
2648.97 50
2649.08 52
2649.20 54
2649.32 54
2649.44 53
2649.56 51
2649.67 49
2649.79 47
2649.91 45
2650.03 45
2650.14 47
2650.26 50
2650.38 56
2650.50 62
2650.62 69
2650.73 74
2650.85 77
2650.97 79
2651.09 79
2651.21 77
2651.32 75
2651.44 73
2651.56 72
2651.68 71
2651.79 70
2651.91 70
2652.03 70
2652.15 70
2652.27 71
2652.38 71
2652.50 71
2652.62 71
2652.74 69
2652.86 67
2652.97 65
2653.09 63
2653.21 62
2653.33 62
2653.45 63
2653.56 65
2653.68 68
2653.80 71
2653.92 73
2654.04 73
2654.15 72
2654.27 69
2654.39 65
2654.51 60
2654.63 55
2654.74 50
2654.86 47
2654.98 44
2655.10 44
2655.22 45
2655.33 47
2655.45 49
2655.57 51
2655.69 53
2655.81 54
2655.92 55
2656.04 56
2656.16 56
2656.28 56
2656.40 56
2656.51 55
2656.63 52
2656.75 48
2656.87 43
2656.99 36
2657.10 29
2657.22 22
2657.34 15
2657.46 10
2657.58 5
2657.69 1
2657.81 0
2657.93 0
2658.05 0
2658.17 0
2658.28 0
2658.40 0
2658.52 0
2658.64 3
2658.76 7
2658.87 10
2658.99 12
2659.11 14
2659.23 13
2659.35 12
2659.46 10
2659.58 8
2659.70 8
2659.82 8
2659.94 11
2660.06 14
2660.17 18
2660.29 21
2660.41 22
2660.53 23
2660.65 21
2660.76 19
2660.88 17
2661.00 15
2661.12 16
2661.24 18
2661.35 22
2661.47 26
2661.59 32
2661.71 36
2661.83 40
2661.95 43
2662.06 44
2662.18 43
2662.30 42
2662.42 40
2662.54 39
2662.65 39
2662.77 40
2662.89 42
2663.01 45
2663.13 47
2663.24 49
2663.36 50
2663.48 50
2663.60 48
2663.72 47
2663.84 46
2663.95 46
2664.07 48
2664.19 51
2664.31 54
2664.43 57
2664.54 59
2664.66 59
2664.78 59
2664.90 57
2665.02 54
2665.14 52
2665.25 50
2665.37 49
2665.49 49
2665.61 48
2665.73 47
2665.85 44
2665.96 41
2666.08 36
2666.20 31
2666.32 26
2666.44 21
2666.55 17
2666.67 13
2666.79 10
2666.91 9
2667.03 8
2667.15 8
2667.26 9
2667.38 11
2667.50 13
2667.62 17
2667.74 22
2667.86 27
2667.97 34
2668.09 41
2668.21 49
2668.33 56
2668.45 62
2668.57 67
2668.68 70
2668.80 73
2668.92 74
2669.04 75
2669.16 75
2669.27 73
2669.39 71
2669.51 67
2669.63 63
2669.75 58
2669.87 54
2669.98 50
2670.10 47
2670.22 45
2670.34 42
2670.46 40
2670.58 38
2670.69 34
2670.81 31
2670.93 28
2671.05 26
2671.17 25
2671.29 25
2671.40 26
2671.52 28
2671.64 30
2671.76 31
2671.88 32
2672.00 33
2672.11 32
2672.23 29
2672.35 26
2672.47 21
2672.59 16
2672.71 11
2672.83 6
2672.94 1
2673.06 0
2673.18 0
2673.30 0
2673.42 0
2673.54 0
2673.65 0
2673.77 0
2673.89 0
2674.01 2
2674.13 8
2674.25 14
2674.36 21
2674.48 27
2674.60 32
2674.72 38
2674.84 42
2674.96 47
2675.07 51
2675.19 55
2675.31 58
2675.43 60
2675.55 60
2675.67 59
2675.79 58
2675.90 56
2676.02 54
2676.14 53
2676.26 52
2676.38 51
2676.50 51
2676.61 50
2676.73 49
2676.85 48
2676.97 46
2677.09 44
2677.21 42
2677.33 39
2677.44 36
2677.56 32
2677.68 28
2677.80 22
2677.92 16
2678.04 10
2678.15 4
2678.27 0
2678.39 0
2678.51 0
2678.63 0
2678.75 0
2678.87 2
2678.98 7
2679.10 12
2679.22 17
2679.34 20
2679.46 21
2679.58 20
2679.70 18
2679.81 16
2679.93 14
2680.05 13
2680.17 13
2680.29 14
2680.41 15
2680.53 16
2680.64 17
2680.76 18
2680.88 18
2681.00 18
2681.12 18
2681.24 17
2681.36 16
2681.47 15
2681.59 13
2681.71 13
2681.83 12
2681.95 12
2682.07 13
2682.19 14
2682.30 15
2682.42 17
2682.54 19
2682.66 21
2682.78 24
2682.90 27
2683.02 31
2683.13 35
2683.25 40
2683.37 44
2683.49 47
2683.61 49
2683.73 49
2683.85 49
2683.96 49
2684.08 49
2684.20 49
2684.32 49
2684.44 50
2684.56 51
2684.68 51
2684.80 51
2684.91 50
2685.03 49
2685.15 49
2685.27 49
2685.39 50
2685.51 52
2685.63 54
2685.74 56
2685.86 57
2685.98 57
2686.10 56
2686.22 56
2686.34 56
2686.46 58
2686.57 62
2686.69 67
2686.81 73
2686.93 78
2687.05 82
2687.17 84
2687.29 84
2687.41 82
2687.52 80
2687.64 77
2687.76 76
2687.88 77
2688.00 79
2688.12 83
2688.24 89
2688.36 97
2688.47 106
2688.59 115
2688.71 125
2688.83 135
2688.95 144
2689.07 150
2689.19 155
2689.31 156
2689.42 154
2689.54 149
2689.66 141
2689.78 132
2689.90 123
2690.02 114
2690.14 105
2690.26 98
2690.37 92
2690.49 88
2690.61 86
2690.73 85
2690.85 85
2690.97 86
2691.09 87
2691.21 87
2691.32 87
2691.44 86
2691.56 86
2691.68 87
2691.80 88
2691.92 91
2692.04 94
2692.16 97
2692.27 99
2692.39 100
2692.51 98
2692.63 94
2692.75 90
2692.87 85
2692.99 81
2693.11 79
2693.23 77
2693.34 77
2693.46 77
2693.58 77
2693.70 76
2693.82 74
2693.94 71
2694.06 68
2694.18 66
2694.30 65
2694.41 65
2694.53 67
2694.65 69
2694.77 70
2694.89 70
2695.01 68
2695.13 65
2695.25 61
2695.36 56
2695.48 53
2695.60 51
2695.72 51
2695.84 52
2695.96 54
2696.08 56
2696.20 56
2696.32 55
2696.43 53
2696.55 51
2696.67 48
2696.79 47
2696.91 45
2697.03 44
2697.15 42
2697.27 39
2697.39 35
2697.51 30
2697.62 26
2697.74 23
2697.86 22
2697.98 23
2698.10 26
2698.22 30
2698.34 33
2698.46 37
2698.58 39
2698.69 39
2698.81 38
2698.93 37
2699.05 35
2699.17 33
2699.29 32
2699.41 30
2699.53 29
2699.65 27
2699.77 26
2699.88 25
2700.00 24
2700.12 25
2700.24 26
2700.36 27
2700.48 29
2700.60 30
2700.72 32
2700.84 33
2700.96 34
2701.07 36
2701.19 39
2701.31 42
2701.43 46
2701.55 49
2701.67 51
2701.79 52
2701.91 53
2702.03 52
2702.15 52
2702.26 52
2702.38 54
2702.50 58
2702.62 63
2702.74 68
2702.86 71
2702.98 73
2703.10 72
2703.22 68
2703.34 63
2703.45 57
2703.57 51
2703.69 46
2703.81 42
2703.93 38
2704.05 35
2704.17 33
2704.29 31
2704.41 28
2704.53 26
2704.65 24
2704.76 23
2704.88 23
2705.00 24
2705.12 25
2705.24 27
2705.36 30
2705.48 33
2705.60 35
2705.72 37
2705.84 38
2705.96 39
2706.07 39
2706.19 39
2706.31 38
2706.43 37
2706.55 36
2706.67 35
2706.79 34
2706.91 35
2707.03 36
2707.15 39
2707.27 43
2707.39 46
2707.50 49
2707.62 52
2707.74 54
2707.86 55
2707.98 55
2708.10 55
2708.22 53
2708.34 51
2708.46 47
2708.58 42
2708.70 36
2708.82 30
2708.93 23
2709.05 17
2709.17 12
2709.29 8
2709.41 6
2709.53 5
2709.65 6
2709.77 9
2709.89 13
2710.01 18
2710.13 23
2710.25 28
2710.36 32
2710.48 34
2710.60 35
2710.72 34
2710.84 33
2710.96 32
2711.08 31
2711.20 31
2711.32 32
2711.44 34
2711.56 36
2711.68 38
2711.80 39
2711.91 41
2712.03 42
2712.15 44
2712.27 45
2712.39 47
2712.51 50
2712.63 52
2712.75 53
2712.87 54
2712.99 54
2713.11 53
2713.23 52
2713.35 49
2713.46 47
2713.58 45
2713.70 44
2713.82 44
2713.94 46
2714.06 49
2714.18 52
2714.30 56
2714.42 60
2714.54 62
2714.66 62
2714.78 61
2714.90 57
2715.02 52
2715.14 47
2715.25 41
2715.37 36
2715.49 32
2715.61 29
2715.73 27
2715.85 26
2715.97 25
2716.09 26
2716.21 26
2716.33 27
2716.45 29
2716.57 30
2716.69 31
2716.81 33
2716.93 34
2717.04 36
2717.16 38
2717.28 39
2717.40 40
2717.52 41
2717.64 42
2717.76 43
2717.88 45
2718.00 48
2718.12 52
2718.24 57
2718.36 63
2718.48 68
2718.60 73
2718.72 75
2718.84 75
2718.95 73
2719.07 69
2719.19 63
2719.31 57
2719.43 51
2719.55 44
2719.67 39
2719.79 34
2719.91 30
2720.03 27
2720.15 26
2720.27 24
2720.39 23
2720.51 22
2720.63 20
2720.75 18
2720.87 17
2720.98 17
2721.10 19
2721.22 22
2721.34 27
2721.46 32
2721.58 37
2721.70 42
2721.82 46
2721.94 49
2722.06 51
2722.18 52
2722.30 53
2722.42 52
2722.54 51
2722.66 49
2722.78 46
2722.90 42
2723.02 38
2723.14 34
2723.25 30
2723.37 26
2723.49 22
2723.61 19
2723.73 17
2723.85 16
2723.97 16
2724.09 17
2724.21 18
2724.33 21
2724.45 25
2724.57 29
2724.69 34
2724.81 39
2724.93 44
2725.05 48
2725.17 52
2725.29 56
2725.41 58
2725.53 60
2725.65 61
2725.76 62
2725.88 63
2726.00 63
2726.12 63
2726.24 61
2726.36 59
2726.48 55
2726.60 52
2726.72 48
2726.84 45
2726.96 43
2727.08 42
2727.20 43
2727.32 44
2727.44 45
2727.56 45
2727.68 45
2727.80 44
2727.92 42
2728.04 39
2728.16 37
2728.28 35
2728.40 35
2728.51 37
2728.63 40
2728.75 43
2728.87 46
2728.99 48
2729.11 50
2729.23 50
2729.35 49
2729.47 47
2729.59 45
2729.71 43
2729.83 42
2729.95 42
2730.07 44
2730.19 46
2730.31 48
2730.43 51
2730.55 54
2730.67 55
2730.79 55
2730.91 53
2731.03 50
2731.15 46
2731.27 42
2731.39 39
2731.51 36
2731.63 35
2731.75 35
2731.86 36
2731.98 38
2732.10 39
2732.22 41
2732.34 41
2732.46 42
2732.58 42
2732.70 42
2732.82 42
2732.94 44
2733.06 45
2733.18 47
2733.30 50
2733.42 51
2733.54 53
2733.66 55
2733.78 56
2733.90 57
2734.02 57
2734.14 57
2734.26 56
2734.38 55
2734.50 52
2734.62 49
2734.74 46
2734.86 42
2734.98 38
2735.10 35
2735.22 31
2735.34 28
2735.46 26
2735.58 24
2735.70 22
2735.82 22
2735.94 23
2736.06 25
2736.18 27
2736.30 30
2736.41 32
2736.53 34
2736.65 35
2736.77 36
2736.89 37
2737.01 37
2737.13 38
2737.25 38
2737.37 39
2737.49 39
2737.61 39
2737.73 38
2737.85 37
2737.97 35
2738.09 32
2738.21 29
2738.33 25
2738.45 22
2738.57 21
2738.69 20
2738.81 21
2738.93 24
2739.05 28
2739.17 33
2739.29 37
2739.41 41
2739.53 43
2739.65 45
2739.77 47
2739.89 48
2740.01 50
2740.13 51
2740.25 53
2740.37 55
2740.49 57
2740.61 58
2740.73 58
2740.85 58
2740.97 57
2741.09 56
2741.21 55
2741.33 54
2741.45 53
2741.57 53
2741.69 52
2741.81 52
2741.93 52
2742.05 51
2742.17 50
2742.29 48
2742.41 47
2742.53 46
2742.65 45
2742.77 45
2742.89 44
2743.01 44
2743.13 43
2743.25 41
2743.37 39
2743.49 36
2743.61 33
2743.73 31
2743.85 29
2743.97 28
2744.09 28
2744.21 29
2744.33 30
2744.45 33
2744.57 35
2744.69 38
2744.81 41
2744.93 42
2745.05 43
2745.17 42
2745.29 40
2745.41 37
2745.53 33
2745.65 28
2745.77 24
2745.89 20
2746.01 17
2746.13 15
2746.25 14
2746.37 14
2746.49 15
2746.61 17
2746.73 18
2746.85 20
2746.97 21
2747.09 21
2747.21 20
2747.33 18
2747.45 17
2747.57 15
2747.69 15
2747.81 15
2747.93 15
2748.05 16
2748.17 17
2748.29 17
2748.41 17
2748.53 17
2748.65 15
2748.77 14
2748.89 14
2749.01 14
2749.13 16
2749.25 18
2749.37 21
2749.49 24
2749.61 27
2749.73 29
2749.85 32
2749.97 34
2750.09 36
2750.21 39
2750.33 41
2750.45 44
2750.57 45
2750.69 46
2750.81 45
2750.93 43
2751.05 41
2751.17 38
2751.29 36
2751.41 35
2751.53 34
2751.65 33
2751.77 32
2751.89 30
2752.01 27
2752.13 22
2752.25 17
2752.37 11
2752.49 6
2752.61 2
2752.73 0
2752.85 0
2752.97 0
2753.09 0
2753.21 0
2753.33 1
2753.45 2
2753.57 3
2753.69 3
2753.81 2
2753.93 1
2754.05 0
2754.17 0
2754.29 0
2754.41 2
2754.53 4
2754.65 8
2754.77 11
2754.89 14
2755.01 16
2755.13 18
2755.25 20
2755.37 22
2755.49 25
2755.61 29
2755.73 33
2755.85 37
2755.97 41
2756.09 44
2756.21 45
2756.33 45
2756.46 43
2756.58 39
2756.70 35
2756.82 31
2756.94 27
2757.06 24
2757.18 22
2757.30 22
2757.42 25
2757.54 28
2757.66 33
2757.78 36
2757.90 39
2758.02 38
2758.14 36
2758.26 31
2758.38 25
2758.50 19
2758.62 15
2758.74 11
2758.86 10
2758.98 10
2759.10 11
2759.22 12
2759.34 13
2759.46 13
2759.58 13
2759.70 13
2759.82 12
2759.94 11
2760.06 11
2760.18 10
2760.30 10
2760.42 11
2760.54 13
2760.66 17
2760.78 21
2760.91 27
2761.03 32
2761.15 37
2761.27 42
2761.39 45
2761.51 47
2761.63 47
2761.75 47
2761.87 46
2761.99 44
2762.11 41
2762.23 38
2762.35 35
2762.47 32
2762.59 28
2762.71 26
2762.83 23
2762.95 21
2763.07 20
2763.19 19
2763.31 20
2763.43 22
2763.55 24
2763.67 28
2763.79 32
2763.91 36
2764.03 38
2764.15 40
2764.28 39
2764.40 37
2764.52 33
2764.64 29
2764.76 25
2764.88 20
2765.00 17
2765.12 14
2765.24 13
2765.36 12
2765.48 12
2765.60 13
2765.72 15
2765.84 18
2765.96 23
2766.08 29
2766.20 35
2766.32 41
2766.44 46
2766.56 51
2766.68 55
2766.80 59
2766.92 63
2767.04 67
2767.17 72
2767.29 78
2767.41 83
2767.53 88
2767.65 92
2767.77 95
2767.89 95
2768.01 93
2768.13 88
2768.25 83
2768.37 77
2768.49 70
2768.61 65
2768.73 60
2768.85 56
2768.97 54
2769.09 53
2769.21 53
2769.33 53
2769.45 54
2769.57 55
2769.70 57
2769.82 60
2769.94 63
2770.06 66
2770.18 70
2770.30 73
2770.42 76
2770.54 78
2770.66 79
2770.78 79
2770.90 79
2771.02 79
2771.14 79
2771.26 80
2771.38 81
2771.50 83
2771.62 85
2771.74 87
2771.87 88
2771.99 87
2772.11 85
2772.23 83
2772.35 80
2772.47 78
2772.59 76
2772.71 76
2772.83 76
2772.95 77
2773.07 78
2773.19 79
2773.31 80
2773.43 80
2773.55 79
2773.67 77
2773.79 75
2773.91 72
2774.04 69
2774.16 66
2774.28 63
2774.40 60
2774.52 57
2774.64 55
2774.76 54
2774.88 54
2775.00 55
2775.12 56
2775.24 59
2775.36 64
2775.48 69
2775.60 76
2775.72 85
2775.84 94
2775.97 104
2776.09 115
2776.21 124
2776.33 132
2776.45 137
2776.57 140
2776.69 140
2776.81 137
2776.93 133
2777.05 129
2777.17 124
2777.29 121
2777.41 119
2777.53 119
2777.65 119
2777.78 120
2777.90 122
2778.02 122
2778.14 122
2778.26 121
2778.38 119
2778.50 118
2778.62 118
2778.74 118
2778.86 120
2778.98 121
2779.10 121
2779.22 119
2779.34 116
2779.47 110
2779.59 102
2779.71 93
2779.83 84
2779.95 75
2780.07 68
2780.19 63
2780.31 60
2780.43 59
2780.55 60
2780.67 61
2780.79 63
2780.91 65
2781.04 66
2781.16 65
2781.28 63
2781.40 59
2781.52 55
2781.64 52
2781.76 48
2781.88 46
2782.00 45
2782.12 46
2782.24 46
2782.36 47
2782.48 48
2782.61 49
2782.73 49
2782.85 49
2782.97 48
2783.09 47
2783.21 44
2783.33 41
2783.45 37
2783.57 31
2783.69 26
2783.81 20
2783.93 14
2784.05 10
2784.18 6
2784.30 3
2784.42 1
2784.54 0
2784.66 0
2784.78 1
2784.90 3
2785.02 6
2785.14 10
2785.26 15
2785.38 19
2785.50 23
2785.63 25
2785.75 26
2785.87 27
2785.99 26
2786.11 27
2786.23 29
2786.35 32
2786.47 36
2786.59 41
2786.71 45
2786.83 48
2786.96 49
2787.08 48
2787.20 46
2787.32 44
2787.44 41
2787.56 39
2787.68 38
2787.80 37
2787.92 36
2788.04 35
2788.16 34
2788.29 32
2788.41 30
2788.53 29
2788.65 30
2788.77 31
2788.89 33
2789.01 34
2789.13 35
2789.25 35
2789.37 33
2789.49 29
2789.62 25
2789.74 21
2789.86 17
2789.98 15
2790.10 14
2790.22 14
2790.34 14
2790.46 13
2790.58 13
2790.70 12
2790.82 12
2790.95 12
2791.07 14
2791.19 17
2791.31 22
2791.43 29
2791.55 36
2791.67 44
2791.79 51
2791.91 59
2792.03 65
2792.16 69
2792.28 71
2792.40 70
2792.52 67
2792.64 62
2792.76 55
2792.88 48
2793.00 41
2793.12 35
2793.24 31
2793.37 27
2793.49 26
2793.61 24
2793.73 24
2793.85 23
2793.97 22
2794.09 20
2794.21 19
2794.33 19
2794.46 19
2794.58 21
2794.70 24
2794.82 27
2794.94 30
2795.06 33
2795.18 35
2795.30 37
2795.42 39
2795.54 41
2795.67 44
2795.79 47
2795.91 52
2796.03 55
2796.15 58
2796.27 60
2796.39 60
2796.51 58
2796.63 54
2796.76 50
2796.88 46
2797.00 42
2797.12 38
2797.24 34
2797.36 30
2797.48 26
2797.60 22
2797.72 18
2797.85 14
2797.97 10
2798.09 8
2798.21 6
2798.33 4
2798.45 3
2798.57 1
2798.69 0
2798.81 0
2798.94 0
2799.06 0
2799.18 0
2799.30 0
2799.42 0
2799.54 0
2799.66 0
2799.78 0
2799.91 2
2800.03 7
2800.15 14
2800.27 21
2800.39 29
2800.51 37
2800.63 44
2800.75 48
2800.87 51
2801.00 51
2801.12 49
2801.24 46
2801.36 42
2801.48 39
2801.60 35
2801.72 32
2801.84 30
2801.97 29
2802.09 29
2802.21 29
2802.33 30
2802.45 32
2802.57 34
2802.69 36
2802.81 38
2802.94 39
2803.06 40
2803.18 39
2803.30 38
2803.42 37
2803.54 35
2803.66 34
2803.78 35
2803.91 37
2804.03 40
2804.15 44
2804.27 48
2804.39 51
2804.51 52
2804.63 52
2804.75 49
2804.88 45
2805.00 41
2805.12 37
2805.24 33
2805.36 31
2805.48 31
2805.60 31
2805.72 32
2805.85 33
2805.97 35
2806.09 35
2806.21 36
2806.33 36
2806.45 35
2806.57 35
2806.69 35
2806.82 34
2806.94 33
2807.06 32
2807.18 31
2807.30 28
2807.42 26
2807.54 22
2807.67 18
2807.79 14
2807.91 10
2808.03 6
2808.15 3
2808.27 2
2808.39 2
2808.51 5
2808.64 9
2808.76 16
2808.88 24
2809.00 32
2809.12 41
2809.24 48
2809.36 54
2809.49 56
2809.61 57
2809.73 54
2809.85 50
2809.97 45
2810.09 40
2810.21 35
2810.34 32
2810.46 29
2810.58 27
2810.70 25
2810.82 24
2810.94 24
2811.06 24
2811.18 24
2811.31 26
2811.43 29
2811.55 33
2811.67 39
2811.79 45
2811.91 51
2812.03 56
2812.16 59
2812.28 60
2812.40 58
2812.52 55
2812.64 50
2812.76 45
2812.88 41
2813.01 39
2813.13 38
2813.25 38
2813.37 39
2813.49 40
2813.61 41
2813.74 40
2813.86 38
2813.98 37
2814.10 36
2814.22 37
2814.34 40
2814.46 45
2814.59 51
2814.71 57
2814.83 63
2814.95 67
2815.07 70
2815.19 70
2815.31 69
2815.44 66
2815.56 62
2815.68 58
2815.80 53
2815.92 49
2816.04 45
2816.17 43
2816.29 43
2816.41 44
2816.53 46
2816.65 49
2816.77 53
2816.89 57
2817.02 61
2817.14 63
2817.26 65
2817.38 66
2817.50 67
2817.62 69
2817.74 71
2817.87 74
2817.99 79
2818.11 84
2818.23 89
2818.35 94
2818.47 97
2818.60 99
2818.72 99
2818.84 98
2818.96 96
2819.08 94
2819.20 91
2819.33 89
2819.45 86
2819.57 84
2819.69 81
2819.81 79
2819.93 76
2820.05 74
2820.18 71
2820.30 68
2820.42 66
2820.54 64
2820.66 62
2820.78 61
2820.91 61
2821.03 61
2821.15 61
2821.27 62
2821.39 61
2821.51 60
2821.64 59
2821.76 57
2821.88 55
2822.00 54
2822.12 53
2822.24 53
2822.37 54
2822.49 56
2822.61 59
2822.73 63
2822.85 67
2822.97 71
2823.10 75
2823.22 77
2823.34 77
2823.46 76
2823.58 73
2823.70 69
2823.83 64
2823.95 59
2824.07 54
2824.19 50
2824.31 47
2824.43 45
2824.56 43
2824.68 42
2824.80 40
2824.92 39
2825.04 37
2825.16 35
2825.29 32
2825.41 30
2825.53 28
2825.65 26
2825.77 26
2825.89 26
2826.02 26
2826.14 27
2826.26 28
2826.38 27
2826.50 26
2826.63 23
2826.75 20
2826.87 17
2826.99 13
2827.11 10
2827.23 8
2827.36 7
2827.48 6
2827.60 7
2827.72 7
2827.84 6
2827.96 5
2828.09 3
2828.21 0
2828.33 0
2828.45 0
2828.57 0
2828.70 0
2828.82 0
2828.94 0
2829.06 1
2829.18 8
2829.30 15
2829.43 22
2829.55 29
2829.67 36
2829.79 43
2829.91 51
2830.04 59
2830.16 66
2830.28 72
2830.40 77
2830.52 80
2830.64 81
2830.77 81
2830.89 80
2831.01 79
2831.13 79
2831.25 80
2831.38 81
2831.50 82
2831.62 84
2831.74 87
2831.86 90
2831.98 93
2832.11 97
2832.23 101
2832.35 105
2832.47 108
2832.59 110
2832.72 111
2832.84 111
2832.96 110
2833.08 108
2833.20 106
2833.33 103
2833.45 100
2833.57 96
2833.69 91
2833.81 86
2833.93 81
2834.06 76
2834.18 71
2834.30 68
2834.42 67
2834.54 68
2834.67 70
2834.79 72
2834.91 74
2835.03 75
2835.15 74
2835.28 71
2835.40 65
2835.52 59
2835.64 53
2835.76 48
2835.89 45
2836.01 44
2836.13 46
2836.25 49
2836.37 53
2836.50 57
2836.62 60
2836.74 62
2836.86 63
2836.98 61
2837.11 57
2837.23 53
2837.35 47
2837.47 43
2837.59 39
2837.71 37
2837.84 37
2837.96 38
2838.08 39
2838.20 40
2838.32 40
2838.45 39
2838.57 36
2838.69 32
2838.81 27
2838.93 23
2839.06 19
2839.18 17
2839.30 16
2839.42 15
2839.55 15
2839.67 15
2839.79 16
2839.91 16
2840.03 17
2840.16 19
2840.28 21
2840.40 24
2840.52 29
2840.64 34
2840.77 39
2840.89 45
2841.01 51
2841.13 56
2841.25 59
2841.38 61
2841.50 62
2841.62 61
2841.74 58
2841.86 56
2841.99 53
2842.11 50
2842.23 47
2842.35 44
2842.47 42
2842.60 38
2842.72 35
2842.84 31
2842.96 27
2843.08 24
2843.21 21
2843.33 19
2843.45 19
2843.57 20
2843.70 23
2843.82 26
2843.94 29
2844.06 33
2844.18 35
2844.31 36
2844.43 36
2844.55 34
2844.67 31
2844.79 26
2844.92 21
2845.04 15
2845.16 10
2845.28 6
2845.41 2
2845.53 0
2845.65 0
2845.77 0
2845.89 0
2846.02 0
2846.14 0
2846.26 0
2846.38 0
2846.50 0
2846.63 0
2846.75 3
2846.87 9
2846.99 17
2847.12 26
2847.24 35
2847.36 43
2847.48 49
2847.60 52
2847.73 53
2847.85 51
2847.97 46
2848.09 41
2848.22 35
2848.34 29
2848.46 24
2848.58 21
2848.70 18
2848.83 16
2848.95 14
2849.07 11
2849.19 8
2849.32 5
2849.44 3
2849.56 3
2849.68 4
2849.80 7
2849.93 11
2850.05 16
2850.17 21
2850.29 24
2850.42 26
2850.54 26
2850.66 25
2850.78 23
2850.90 21
2851.03 20
2851.15 20
2851.27 20
2851.39 21
2851.52 23
2851.64 25
2851.76 27
2851.88 30
2852.01 32
2852.13 35
2852.25 38
2852.37 39
2852.49 40
2852.62 40
2852.74 39
2852.86 37
2852.98 35
2853.11 35
2853.23 34
2853.35 35
2853.47 37
2853.60 39
2853.72 41
2853.84 42
2853.96 42
2854.08 42
2854.21 42
2854.33 42
2854.45 43
2854.57 44
2854.70 47
2854.82 50
2854.94 52
2855.06 55
2855.19 58
2855.31 60
2855.43 62
2855.55 64
2855.67 64
2855.80 64
2855.92 63
2856.04 60
2856.16 58
2856.29 55
2856.41 52
2856.53 51
2856.65 50
2856.78 51
2856.90 53
2857.02 55
2857.14 58
2857.27 61
2857.39 63
2857.51 65
2857.63 66
2857.76 66
2857.88 66
2858.00 64
2858.12 62
2858.25 58
2858.37 54
2858.49 50
2858.61 45
2858.73 42
2858.86 41
2858.98 41
2859.10 44
2859.22 49
2859.35 54
2859.47 60
2859.59 65
2859.71 68
2859.84 69
2859.96 68
2860.08 66
2860.20 64
2860.33 62
2860.45 61
2860.57 60
2860.69 61
2860.82 61
2860.94 62
2861.06 62
2861.18 62
2861.31 62
2861.43 62
2861.55 61
2861.67 61
2861.80 60
2861.92 59
2862.04 56
2862.16 52
2862.29 47
2862.41 42
2862.53 38
2862.65 34
2862.78 31
2862.90 29
2863.02 27
2863.14 26
2863.27 26
2863.39 26
2863.51 27
2863.63 29
2863.76 31
2863.88 34
2864.00 38
2864.12 40
2864.25 42
2864.37 41
2864.49 39
2864.61 36
2864.74 32
2864.86 27
2864.98 23
2865.11 19
2865.23 17
2865.35 17
2865.47 17
2865.60 18
2865.72 19
2865.84 21
2865.96 22
2866.09 25
2866.21 27
2866.33 31
2866.45 35
2866.58 39
2866.70 42
2866.82 43
2866.94 43
2867.07 40
2867.19 35
2867.31 29
2867.43 23
2867.56 16
2867.68 11
2867.80 7
2867.93 4
2868.05 3
2868.17 3
2868.29 5
2868.42 8
2868.54 13
2868.66 19
2868.78 25
2868.91 31
2869.03 38
2869.15 44
2869.27 50
2869.40 55
2869.52 58
2869.64 61
2869.76 62
2869.89 63
2870.01 64
2870.13 66
2870.26 68
2870.38 71
2870.50 73
2870.62 75
2870.75 75
2870.87 74
2870.99 70
2871.11 64
2871.24 59
2871.36 53
2871.48 50
2871.61 48
2871.73 48
2871.85 51
2871.97 54
2872.10 57
2872.22 58
2872.34 58
2872.46 56
2872.59 53
2872.71 47
2872.83 41
2872.96 34
2873.08 28
2873.20 22
2873.32 18
2873.45 15
2873.57 15
2873.69 17
2873.81 20
2873.94 24
2874.06 28
2874.18 30
2874.31 32
2874.43 32
2874.55 31
2874.67 30
2874.80 29
2874.92 28
2875.04 29
2875.16 29
2875.29 30
2875.41 31
2875.53 33
2875.66 37
2875.78 42
2875.90 49
2876.02 57
2876.15 65
2876.27 72
2876.39 77
2876.52 79
2876.64 78
2876.76 75
2876.88 71
2877.01 66
2877.13 62
2877.25 58
2877.38 57
2877.50 57
2877.62 57
2877.74 58
2877.87 59
2877.99 59
2878.11 58
2878.24 57
2878.36 56
2878.48 55
2878.60 55
2878.73 56
2878.85 57
2878.97 56
2879.10 54
2879.22 51
2879.34 46
2879.46 39
2879.59 33
2879.71 27
2879.83 22
2879.96 19
2880.08 18
2880.20 18
2880.32 19
2880.45 20
2880.57 20
2880.69 20
2880.82 19
2880.94 17
2881.06 14
2881.18 11
2881.31 7
2881.43 4
2881.55 1
2881.68 0
2881.80 0
2881.92 0
2882.05 0
2882.17 0
2882.29 0
2882.41 0
2882.54 0
2882.66 0
2882.78 3
2882.91 5
2883.03 8
2883.15 10
2883.27 12
2883.40 12
2883.52 11
2883.64 8
2883.77 6
2883.89 3
2884.01 1
2884.14 1
2884.26 2
2884.38 6
2884.50 11
2884.63 16
2884.75 21
2884.87 26
2885.00 28
2885.12 29
2885.24 28
2885.37 25
2885.49 23
2885.61 21
2885.73 21
2885.86 24
2885.98 29
2886.10 35
2886.23 42
2886.35 47
2886.47 51
2886.60 52
2886.72 50
2886.84 48
2886.96 45
2887.09 43
2887.21 43
2887.33 43
2887.46 46
2887.58 48
2887.70 50
2887.83 51
2887.95 51
2888.07 50
2888.20 48
2888.32 47
2888.44 46
2888.56 45
2888.69 45
2888.81 45
2888.93 45
2889.06 44
2889.18 43
2889.30 41
2889.43 38
2889.55 34
2889.67 31
2889.80 29
2889.92 27
2890.04 27
2890.16 29
2890.29 33
2890.41 39
2890.53 45
2890.66 51
2890.78 56
2890.90 59
2891.03 60
2891.15 60
2891.27 59
2891.40 58
2891.52 58
2891.64 58
2891.77 58
2891.89 58
2892.01 56
2892.13 52
2892.26 47
2892.38 41
2892.50 35
2892.63 29
2892.75 25
2892.87 23
2893.00 23
2893.12 24
2893.24 26
2893.37 28
2893.49 30
2893.61 33
2893.74 37
2893.86 41
2893.98 45
2894.11 50
2894.23 54
2894.35 58
2894.47 60
2894.60 61
2894.72 60
2894.84 57
2894.97 53
2895.09 49
2895.21 45
2895.34 42
2895.46 42
2895.58 43
2895.71 46
2895.83 50
2895.95 53
2896.08 55
2896.20 56
2896.32 54
2896.45 51
2896.57 47
2896.69 43
2896.82 38
2896.94 33
2897.06 29
2897.19 24
2897.31 21
2897.43 19
2897.56 19
2897.68 20
2897.80 24
2897.93 29
2898.05 35
2898.17 42
2898.30 48
2898.42 53
2898.54 57
2898.67 60
2898.79 62
2898.91 62
2899.04 60
2899.16 55
2899.28 49
2899.40 41
2899.53 33
2899.65 25
2899.77 18
2899.90 13
2900.02 10
2900.14 9
2900.27 9
2900.39 10
2900.51 11
2900.64 13
2900.76 14
2900.88 16
2901.01 18
2901.13 23
2901.25 28
2901.38 35
2901.50 43
2901.62 49
2901.75 54
2901.87 58
2901.99 61
2902.12 63
2902.24 66
2902.36 70
2902.49 75
2902.61 79
2902.74 82
2902.86 82
2902.98 80
2903.11 76
2903.23 71
2903.35 66
2903.48 63
2903.60 63
2903.72 65
2903.85 69
2903.97 73
2904.09 78
2904.22 81
2904.34 82
2904.46 83
2904.59 82
2904.71 81
2904.83 79
2904.96 78
2905.08 77
2905.20 77
2905.33 76
2905.45 75
2905.57 74
2905.70 73
2905.82 71
2905.94 68
2906.07 66
2906.19 62
2906.31 59
2906.44 55
2906.56 51
2906.68 47
2906.81 43
2906.93 40
2907.05 38
2907.18 36
2907.30 36
2907.43 37
2907.55 38
2907.67 40
2907.80 42
2907.92 43
2908.04 44
2908.17 44
2908.29 44
2908.41 43
2908.54 42
2908.66 42
2908.78 43
2908.91 45
2909.03 47
2909.15 51
2909.28 55
2909.40 59
2909.52 63
2909.65 65
2909.77 66
2909.90 65
2910.02 63
2910.14 58
2910.27 53
2910.39 47
2910.51 42
2910.64 37
2910.76 33
2910.88 29
2911.01 26
2911.13 24
2911.25 22
2911.38 19
2911.50 16
2911.62 12
2911.75 8
2911.87 4
2912.00 1
2912.12 0
2912.24 0
2912.37 0
2912.49 0
2912.61 0
2912.74 0
2912.86 2
2912.98 6
2913.11 11
2913.23 17
2913.36 25
2913.48 34
2913.60 44
2913.73 54
2913.85 62
2913.97 68
2914.10 71
2914.22 70
2914.34 67
2914.47 63
2914.59 58
2914.71 55
2914.84 53
2914.96 53
2915.09 53
2915.21 53
2915.33 52
2915.46 49
2915.58 45
2915.70 38
2915.83 32
2915.95 25
2916.07 19
2916.20 14
2916.32 10
2916.45 7
2916.57 5
2916.69 3
2916.82 1
2916.94 0
2917.06 0
2917.19 0
2917.31 0
2917.44 0
2917.56 0
2917.68 0
2917.81 0
2917.93 3
2918.05 7
2918.18 10
2918.30 12
2918.42 14
2918.55 15
2918.67 16
2918.80 17
2918.92 19
2919.04 21
2919.17 24
2919.29 27
2919.41 29
2919.54 31
2919.66 31
2919.79 31
2919.91 29
2920.03 26
2920.16 23
2920.28 20
2920.40 17
2920.53 15
2920.65 15
2920.78 16
2920.90 18
2921.02 21
2921.15 23
2921.27 26
2921.39 28
2921.52 29
2921.64 30
2921.77 29
2921.89 29
2922.01 29
2922.14 30
2922.26 34
2922.38 39
2922.51 45
2922.63 53
2922.76 60
2922.88 66
2923.00 70
2923.13 71
2923.25 69
2923.38 65
2923.50 59
2923.62 54
2923.75 51
2923.87 49
2923.99 49
2924.12 51
2924.24 55
2924.37 59
2924.49 63
2924.61 67
2924.74 69
2924.86 71
2924.99 71
2925.11 71
2925.23 70
2925.36 69
2925.48 68
2925.60 67
2925.73 65
2925.85 63
2925.98 60
2926.10 57
2926.22 54
2926.35 52
2926.47 51
2926.60 51
2926.72 52
2926.84 54
2926.97 55
2927.09 57
2927.21 59
2927.34 60
2927.46 60
2927.59 60
2927.71 60
2927.83 59
2927.96 57
2928.08 56
2928.21 56
2928.33 55
2928.45 54
2928.58 54
2928.70 54
2928.83 53
2928.95 53
2929.07 54
2929.20 55
2929.32 57
2929.45 60
2929.57 64
2929.69 67
2929.82 70
2929.94 73
2930.07 76
2930.19 78
2930.31 81
2930.44 84
2930.56 85
2930.68 86
2930.81 85
2930.93 82
2931.06 77
2931.18 72
2931.30 67
2931.43 61
2931.55 57
2931.68 53
2931.80 50
2931.92 46
2932.05 42
2932.17 38
2932.30 34
2932.42 30
2932.54 28
2932.67 26
2932.79 26
2932.92 26
2933.04 26
2933.16 25
2933.29 23
2933.41 21
2933.54 18
2933.66 17
2933.79 17
2933.91 19
2934.03 23
2934.16 27
2934.28 32
2934.41 35
2934.53 37
2934.65 38
2934.78 37
2934.90 35
2935.03 33
2935.15 32
2935.27 30
2935.40 29
2935.52 28
2935.65 27
2935.77 26
2935.89 26
2936.02 27
2936.14 27
2936.27 27
2936.39 26
2936.51 25
2936.64 22
2936.76 19
2936.89 15
2937.01 12
2937.13 9
2937.26 7
2937.38 5
2937.51 5
2937.63 6
2937.76 7
2937.88 10
2938.00 14
2938.13 19
2938.25 24
2938.38 29
2938.50 33
2938.62 36
2938.75 37
2938.87 37
2939.00 36
2939.12 35
2939.25 35
2939.37 34
2939.49 34
2939.62 35
2939.74 36
2939.87 38
2939.99 40
2940.11 42
2940.24 45
2940.36 48
2940.49 51
2940.61 54
2940.74 57
2940.86 59
2940.98 60
2941.11 61
2941.23 60
2941.36 58
2941.48 55
2941.60 51
2941.73 46
2941.85 41
2941.98 37
2942.10 33
2942.23 31
2942.35 31
2942.47 31
2942.60 33
2942.72 36
2942.85 39
2942.97 42
2943.10 45
2943.22 48
2943.34 50
2943.47 50
2943.59 48
2943.72 44
2943.84 40
2943.96 34
2944.09 30
2944.21 26
2944.34 25
2944.46 26
2944.59 28
2944.71 32
2944.83 35
2944.96 38
2945.08 39
2945.21 39
2945.33 37
2945.46 34
2945.58 30
2945.70 26
2945.83 23
2945.95 20
2946.08 18
2946.20 18
2946.33 18
2946.45 20
2946.57 21
2946.70 23
2946.82 24
2946.95 24
2947.07 23
2947.20 21
2947.32 18
2947.44 15
2947.57 11
2947.69 7
2947.82 3
2947.94 0
2948.07 0
2948.19 0
2948.32 0
2948.44 0
2948.56 0
2948.69 0
2948.81 0
2948.94 2
2949.06 5
2949.19 7
2949.31 8
2949.43 8
2949.56 7
2949.68 7
2949.81 7
2949.93 8
2950.06 10
2950.18 13
2950.30 15
2950.43 18
2950.55 21
2950.68 23
2950.80 25
2950.93 26
2951.05 28
2951.18 29
2951.30 29
2951.42 30
2951.55 30
2951.67 29
2951.80 27
2951.92 24
2952.05 20
2952.17 16
2952.30 11
2952.42 8
2952.54 5
2952.67 4
2952.79 5
2952.92 7
2953.04 10
2953.17 13
2953.29 15
2953.42 16
2953.54 15
2953.66 13
2953.79 11
2953.91 9
2954.04 9
2954.16 11
2954.29 14
2954.41 18
2954.54 23
2954.66 27
2954.78 31
2954.91 33
2955.03 34
2955.16 33
2955.28 32
2955.41 30
2955.53 28
2955.66 26
2955.78 25
2955.90 25
2956.03 26
2956.15 27
2956.28 29
2956.40 30
2956.53 31
2956.65 32
2956.78 33
2956.90 34
2957.03 34
2957.15 35
2957.27 36
2957.40 36
2957.52 35
2957.65 33
2957.77 30
2957.90 26
2958.02 22
2958.15 18
2958.27 15
2958.40 12
2958.52 10
2958.64 10
2958.77 11
2958.89 14
2959.02 17
2959.14 22
2959.27 26
2959.39 29
2959.52 32
2959.64 32
2959.77 32
2959.89 30
2960.01 28
2960.14 26
2960.26 24
2960.39 23
2960.51 22
2960.64 22
2960.76 22
2960.89 23
2961.01 24
2961.14 25
2961.26 26
2961.39 27
2961.51 28
2961.63 29
2961.76 30
2961.88 32
2962.01 33
2962.13 36
2962.26 38
2962.38 41
2962.51 44
2962.63 47
2962.76 50
2962.88 52
2963.01 52
2963.13 50
2963.26 47
2963.38 41
2963.50 34
2963.63 25
2963.75 17
2963.88 11
2964.00 6
2964.13 3
2964.25 2
2964.38 3
2964.50 3
2964.63 4
2964.75 3
2964.88 2
2965.00 1
2965.13 1
2965.25 2
2965.37 5
2965.50 10
2965.62 18
2965.75 27
2965.87 38
2966.00 48
2966.12 58
2966.25 65
2966.37 69
2966.50 70
2966.62 69
2966.75 65
2966.87 59
2967.00 54
2967.12 49
2967.25 46
2967.37 45
2967.49 45
2967.62 47
2967.74 50
2967.87 53
2967.99 57
2968.12 60
2968.24 62
2968.37 63
2968.49 64
2968.62 64
2968.74 65
2968.87 66
2968.99 68
2969.12 71
2969.24 74
2969.37 77
2969.49 80
2969.62 82
2969.74 83
2969.87 83
2969.99 82
2970.12 80
2970.24 79
2970.36 78
2970.49 77
2970.61 76
2970.74 75
2970.86 72
2970.99 69
2971.11 65
2971.24 60
2971.36 54
2971.49 49
2971.61 43
2971.74 39
2971.86 36
2971.99 34
2972.11 35
2972.24 38
2972.36 42
2972.49 48
2972.61 55
2972.74 62
2972.86 68
2972.99 73
2973.11 77
2973.24 78
2973.36 78
2973.49 76
2973.61 73
2973.74 70
2973.86 66
2973.99 63
2974.11 60
2974.23 57
2974.36 54
2974.48 49
2974.61 44
2974.73 39
2974.86 35
2974.98 31
2975.11 28
2975.23 28
2975.36 28
2975.48 30
2975.61 31
2975.73 32
2975.86 32
2975.98 30
2976.11 28
2976.23 26
2976.36 23
2976.48 21
2976.61 20
2976.73 20
2976.86 21
2976.98 23
2977.11 27
2977.23 32
2977.36 39
2977.48 46
2977.61 54
2977.73 61
2977.86 66
2977.98 70
2978.11 71
2978.23 70
2978.36 68
2978.48 65
2978.61 62
2978.73 58
2978.86 54
2978.98 51
2979.11 47
2979.23 43
2979.36 38
2979.48 35
2979.61 32
2979.73 29
2979.86 28
2979.98 27
2980.11 26
2980.23 26
2980.36 25
2980.48 24
2980.61 23
2980.73 22
2980.86 22
2980.98 22
2981.11 21
2981.23 20
2981.36 19
2981.48 16
2981.61 14
2981.73 10
2981.86 7
2981.98 5
2982.11 3
2982.23 2
2982.36 3
2982.48 4
2982.61 6
2982.73 9
2982.86 13
2982.98 17
2983.11 20
2983.23 24
2983.36 27
2983.48 29
2983.61 30
2983.73 31
2983.86 31
2983.98 29
2984.11 26
2984.23 23
2984.36 18
2984.48 13
2984.61 9
2984.73 6
2984.86 5
2984.99 7
2985.11 12
2985.24 17
2985.36 23
2985.49 27
2985.61 30
2985.74 31
2985.86 31
2985.99 29
2986.11 27
2986.24 25
2986.36 24
2986.49 24
2986.61 24
2986.74 24
2986.86 25
2986.99 26
2987.11 28
2987.24 30
2987.36 32
2987.49 33
2987.61 35
2987.74 35
2987.86 35
2987.99 34
2988.11 33
2988.24 31
2988.36 29
2988.49 28
2988.61 26
2988.74 25
2988.86 24
2988.99 23
2989.12 21
2989.24 19
2989.37 16
2989.49 14
2989.62 13
2989.74 12
2989.87 13
2989.99 15
2990.12 17
2990.24 20
2990.37 23
2990.49 25
2990.62 27
2990.74 28
2990.87 29
2990.99 29
2991.12 30
2991.24 30
2991.37 31
2991.49 32
2991.62 33
2991.75 34
2991.87 36
2992.00 38
2992.12 39
2992.25 41
2992.37 43
2992.50 44
2992.62 44
2992.75 44
2992.87 44
2993.00 43
2993.12 40
2993.25 37
2993.37 34
2993.50 30
2993.62 27
2993.75 24
2993.87 23
2994.00 23
2994.13 24
2994.25 26
2994.38 28
2994.50 30
2994.63 31
2994.75 32
2994.88 32
2995.00 31
2995.13 30
2995.25 30
2995.38 30
2995.50 31
2995.63 32
2995.75 33
2995.88 34
2996.01 34
2996.13 34
2996.26 34
2996.38 33
2996.51 32
2996.63 31
2996.76 30
2996.88 28
2997.01 27
2997.13 25
2997.26 23
2997.38 21
2997.51 20
2997.64 20
2997.76 20
2997.89 20
2998.01 21
2998.14 21
2998.26 20
2998.39 19
2998.51 18
2998.64 18
2998.76 18
2998.89 19
2999.01 20
2999.14 21
2999.27 22
2999.39 23
2999.52 22
2999.64 21
2999.77 18
2999.89 16
3000.02 13
3000.14 11
3000.27 11
3000.39 12
3000.52 15
3000.64 19
3000.77 24
3000.90 28
3001.02 31
3001.15 33
3001.27 34
3001.40 34
3001.52 34
3001.65 34
3001.77 33
3001.90 33
3002.02 32
3002.15 31
3002.28 28
3002.40 24
3002.53 19
3002.65 13
3002.78 6
3002.90 0
3003.03 0
3003.15 0
3003.28 0
3003.41 0
3003.53 0
3003.66 0
3003.78 0
3003.91 0
3004.03 4
3004.16 8
3004.28 13
3004.41 19
3004.53 25
3004.66 30
3004.79 36
3004.91 40
3005.04 43
3005.16 45
3005.29 45
3005.41 44
3005.54 41
3005.66 38
3005.79 35
3005.92 33
3006.04 32
3006.17 33
3006.29 36
3006.42 40
3006.54 46
3006.67 52
3006.79 56
3006.92 60
3007.05 61
3007.17 61
3007.30 59
3007.42 56
3007.55 53
3007.67 50
3007.80 47
3007.92 45
3008.05 44
3008.18 44
3008.30 44
3008.43 43
3008.55 42
3008.68 40
3008.80 36
3008.93 32
3009.06 28
3009.18 24
3009.31 22
3009.43 21
3009.56 23
3009.68 27
3009.81 32
3009.93 38
3010.06 44
3010.19 49
3010.31 52
3010.44 54
3010.56 54
3010.69 53
3010.81 50
3010.94 45
3011.07 41
3011.19 36
3011.32 32
3011.44 29
3011.57 29
3011.69 31
3011.82 35
3011.95 42
3012.07 50
3012.20 58
3012.32 66
3012.45 72
3012.57 77
3012.70 79
3012.83 80
3012.95 80
3013.08 78
3013.20 75
3013.33 72
3013.45 69
3013.58 66
3013.71 63
3013.83 61
3013.96 59
3014.08 57
3014.21 57
3014.33 57
3014.46 58
3014.59 59
3014.71 60
3014.84 62
3014.96 63
3015.09 65
3015.21 66
3015.34 66
3015.47 67
3015.59 67
3015.72 67
3015.84 68
3015.97 69
3016.09 70
3016.22 72
3016.35 73
3016.47 75
3016.60 75
3016.72 75
3016.85 72
3016.97 67
3017.10 61
3017.23 54
3017.35 47
3017.48 39
3017.60 32
3017.73 26
3017.86 22
3017.98 19
3018.11 18
3018.23 18
3018.36 19
3018.48 20
3018.61 21
3018.74 22
3018.86 23
3018.99 24
3019.11 24
3019.24 24
3019.36 25
3019.49 25
3019.62 26
3019.74 27
3019.87 29
3019.99 33
3020.12 37
3020.25 42
3020.37 48
3020.50 53
3020.62 56
3020.75 58
3020.88 59
3021.00 58
3021.13 56
3021.25 53
3021.38 51
3021.50 48
3021.63 45
3021.76 42
3021.88 40
3022.01 37
3022.13 35
3022.26 32
3022.39 30
3022.51 27
3022.64 25
3022.76 23
3022.89 22
3023.02 23
3023.14 26
3023.27 30
3023.39 34
3023.52 38
3023.64 41
3023.77 43
3023.90 42
3024.02 40
3024.15 38
3024.27 36
3024.40 34
3024.53 34
3024.65 34
3024.78 36
3024.90 37
3025.03 36
3025.16 35
3025.28 33
3025.41 30
3025.53 28
3025.66 27
3025.79 27
3025.91 28
3026.04 29
3026.16 30
3026.29 30
3026.42 29
3026.54 27
3026.67 25
3026.79 25
3026.92 26
3027.05 30
3027.17 35
3027.30 40
3027.42 46
3027.55 50
3027.68 52
3027.80 51
3027.93 49
3028.05 45
3028.18 40
3028.31 34
3028.43 29
3028.56 26
3028.68 24
3028.81 23
3028.94 24
3029.06 27
3029.19 31
3029.31 36
3029.44 41
3029.57 45
3029.69 49
3029.82 52
3029.94 54
3030.07 56
3030.20 58
3030.32 61
3030.45 64
3030.57 67
3030.70 70
3030.83 73
3030.95 75
3031.08 77
3031.20 79
3031.33 80
3031.46 82
3031.58 83
3031.71 84
3031.84 83
3031.96 82
3032.09 78
3032.21 72
3032.34 65
3032.47 58
3032.59 51
3032.72 45
3032.84 42
3032.97 40
3033.10 41
3033.22 42
3033.35 45
3033.47 47
3033.60 49
3033.73 52
3033.85 53
3033.98 55
3034.11 55
3034.23 56
3034.36 55
3034.48 53
3034.61 49
3034.74 43
3034.86 36
3034.99 27
3035.11 19
3035.24 12
3035.37 6
3035.49 3
3035.62 3
3035.75 5
3035.87 9
3036.00 14
3036.12 21
3036.25 27
3036.38 33
3036.50 39
3036.63 43
3036.75 47
3036.88 49
3037.01 50
3037.13 50
3037.26 50
3037.39 50
3037.51 50
3037.64 50
3037.76 50
3037.89 50
3038.02 50
3038.14 49
3038.27 46
3038.40 42
3038.52 37
3038.65 30
3038.77 22
3038.90 14
3039.03 6
3039.15 0
3039.28 0
3039.41 0
3039.53 0
3039.66 0
3039.78 0
3039.91 0
3040.04 0
3040.16 1
3040.29 5
3040.42 8
3040.54 11
3040.67 12
3040.79 13
3040.92 13
3041.05 13
3041.17 14
3041.30 16
3041.43 19
3041.55 22
3041.68 26
3041.80 29
3041.93 31
3042.06 31
3042.18 30
3042.31 28
3042.44 26
3042.56 24
3042.69 22
3042.82 22
3042.94 22
3043.07 22
3043.19 23
3043.32 23
3043.45 22
3043.57 21
3043.70 19
3043.83 17
3043.95 15
3044.08 13
3044.21 12
3044.33 11
3044.46 10
3044.58 10
3044.71 11
3044.84 13
3044.96 16
3045.09 20
3045.22 23
3045.34 25
3045.47 26
3045.60 25
3045.72 22
3045.85 20
3045.97 17
3046.10 15
3046.23 14
3046.35 15
3046.48 18
3046.61 21
3046.73 26
3046.86 31
3046.99 36
3047.11 41
3047.24 44
3047.36 45
3047.49 45
3047.62 43
3047.74 40
3047.87 38
3048.00 37
3048.12 38
3048.25 41
3048.38 45
3048.50 50
3048.63 55
3048.76 60
3048.88 63
3049.01 64
3049.13 64
3049.26 63
3049.39 60
3049.51 56
3049.64 50
3049.77 45
3049.89 39
3050.02 35
3050.15 33
3050.27 32
3050.40 34
3050.53 38
3050.65 42
3050.78 46
3050.91 50
3051.03 53
3051.16 54
3051.28 54
3051.41 52
3051.54 49
3051.66 46
3051.79 42
3051.92 39
3052.04 36
3052.17 34
3052.30 32
3052.42 31
3052.55 29
3052.68 28
3052.80 26
3052.93 24
3053.06 22
3053.18 20
3053.31 18
3053.44 17
3053.56 18
3053.69 20
3053.82 22
3053.94 25
3054.07 28
3054.20 31
3054.32 32
3054.45 31
3054.57 30
3054.70 28
3054.83 27
3054.95 27
3055.08 28
3055.21 31
3055.33 35
3055.46 39
3055.59 43
3055.71 46
3055.84 48
3055.97 49
3056.09 48
3056.22 46
3056.35 44
3056.47 43
3056.60 41
3056.73 40
3056.85 38
3056.98 36
3057.11 32
3057.23 28
3057.36 22
3057.49 16
3057.61 10
3057.74 5
3057.87 1
3057.99 0
3058.12 0
3058.25 2
3058.37 6
3058.50 11
3058.63 15
3058.75 19
3058.88 23
3059.01 25
3059.13 26
3059.26 26
3059.39 24
3059.51 22
3059.64 20
3059.77 17
3059.89 15
3060.02 14
3060.15 14
3060.27 15
3060.40 17
3060.53 19
3060.65 21
3060.78 23
3060.91 25
3061.03 27
3061.16 29
3061.29 30
3061.41 30
3061.54 29
3061.67 27
3061.79 25
3061.92 22
3062.05 19
3062.17 17
3062.30 14
3062.43 13
3062.55 12
3062.68 12
3062.81 13
3062.93 14
3063.06 14
3063.19 15
3063.31 14
3063.44 12
3063.57 10
3063.69 9
3063.82 8
3063.95 9
3064.07 12
3064.20 16
3064.33 22
3064.45 29
3064.58 36
3064.71 42
3064.84 46
3064.96 50
3065.09 54
3065.22 56
3065.34 58
3065.47 60
3065.60 62
3065.72 64
3065.85 66
3065.98 69
3066.10 71
3066.23 74
3066.36 78
3066.48 82
3066.61 86
3066.74 92
3066.86 98
3066.99 105
3067.12 113
3067.24 121
3067.37 129
3067.50 135
3067.63 140
3067.75 143
3067.88 145
3068.01 145
3068.13 146
3068.26 147
3068.39 149
3068.51 152
3068.64 155
3068.77 157
3068.89 157
3069.02 156
3069.15 154
3069.27 150
3069.40 146
3069.53 141
3069.65 137
3069.78 132
3069.91 127
3070.04 121
3070.16 115
3070.29 109
3070.42 103
3070.54 98
3070.67 94
3070.80 91
3070.92 88
3071.05 87
3071.18 85
3071.30 83
3071.43 81
3071.56 79
3071.69 78
3071.81 76
3071.94 76
3072.07 75
3072.19 75
3072.32 74
3072.45 73
3072.57 72
3072.70 71
3072.83 69
3072.95 67
3073.08 65
3073.21 64
3073.34 62
3073.46 61
3073.59 59
3073.72 58
3073.84 57
3073.97 56
3074.10 55
3074.22 53
3074.35 51
3074.48 50
3074.61 49
3074.73 48
3074.86 48
3074.99 47
3075.11 47
3075.24 46
3075.37 44
3075.49 42
3075.62 40
3075.75 39
3075.88 39
3076.00 40
3076.13 42
3076.26 45
3076.38 48
3076.51 49
3076.64 50
3076.76 50
3076.89 48
3077.02 46
3077.15 44
3077.27 42
3077.40 40
3077.53 38
3077.65 36
3077.78 35
3077.91 35
3078.03 37
3078.16 39
3078.29 43
3078.42 48
3078.54 54
3078.67 59
3078.80 63
3078.92 66
3079.05 66
3079.18 64
3079.31 61
3079.43 57
3079.56 53
3079.69 49
3079.81 46
3079.94 44
3080.07 44
3080.19 44
3080.32 45
3080.45 44
3080.58 43
3080.70 41
3080.83 38
3080.96 34
3081.08 31
3081.21 30
3081.34 29
3081.47 29
3081.59 31
3081.72 33
3081.85 36
3081.97 40
3082.10 44
3082.23 48
3082.36 53
3082.48 57
3082.61 60
3082.74 61
3082.86 62
3082.99 60
3083.12 59
3083.25 58
3083.37 57
3083.50 58
3083.63 60
3083.75 63
3083.88 66
3084.01 69
3084.14 71
3084.26 72
3084.39 73
3084.52 74
3084.64 74
3084.77 73
3084.90 72
3085.03 71
3085.15 68
3085.28 65
3085.41 62
3085.54 58
3085.66 55
3085.79 52
3085.92 49
3086.04 46
3086.17 44
3086.30 43
3086.43 43
3086.55 46
3086.68 51
3086.81 59
3086.93 71
3087.06 85
3087.19 99
3087.32 114
3087.44 128
3087.57 139
3087.70 147
3087.83 152
3087.95 154
3088.08 152
3088.21 148
3088.33 144
3088.46 139
3088.59 134
3088.72 131
3088.84 130
3088.97 131
3089.10 132
3089.23 133
3089.35 134
3089.48 134
3089.61 132
3089.73 129
3089.86 124
3089.99 119
3090.12 114
3090.24 109
3090.37 104
3090.50 98
3090.63 94
3090.75 90
3090.88 86
3091.01 85
3091.13 84
3091.26 84
3091.39 85
3091.52 85
3091.64 84
3091.77 83
3091.90 80
3092.03 77
3092.15 73
3092.28 68
3092.41 64
3092.54 60
3092.66 56
3092.79 53
3092.92 50
3093.05 48
3093.17 46
3093.30 45
3093.43 45
3093.55 46
3093.68 48
3093.81 50
3093.94 53
3094.06 55
3094.19 57
3094.32 59
3094.45 60
3094.57 61
3094.70 60
3094.83 60
3094.96 61
3095.08 62
3095.21 66
3095.34 73
3095.47 83
3095.59 93
3095.72 104
3095.85 114
3095.98 120
3096.10 123
3096.23 123
3096.36 119
3096.48 114
3096.61 109
3096.74 104
3096.87 99
3096.99 95
3097.12 92
3097.25 88
3097.38 83
3097.50 77
3097.63 71
3097.76 64
3097.89 58
3098.01 51
3098.14 46
3098.27 42
3098.40 41
3098.52 42
3098.65 44
3098.78 48
3098.91 53
3099.03 57
3099.16 60
3099.29 62
3099.42 63
3099.54 63
3099.67 63
3099.80 61
3099.93 59
3100.05 56
3100.18 52
3100.31 48
3100.44 42
3100.56 37
3100.69 31
3100.82 27
3100.95 22
3101.07 19
3101.20 16
3101.33 13
3101.46 11
3101.58 8
3101.71 6
3101.84 5
3101.97 4
3102.09 5
3102.22 6
3102.35 8
3102.48 10
3102.60 13
3102.73 15
3102.86 17
3102.99 17
3103.11 17
3103.24 16
3103.37 13
3103.50 10
3103.63 7
3103.75 4
3103.88 2
3104.01 0
3104.14 0
3104.26 0
3104.39 0
3104.52 0
3104.65 0
3104.77 0
3104.90 0
3105.03 1
3105.16 8
3105.28 16
3105.41 23
3105.54 30
3105.67 35
3105.79 39
3105.92 42
3106.05 44
3106.18 47
3106.30 51
3106.43 55
3106.56 60
3106.69 64
3106.82 67
3106.94 67
3107.07 65
3107.20 60
3107.33 54
3107.45 47
3107.58 40
3107.71 34
3107.84 30
3107.96 27
3108.09 27
3108.22 29
3108.35 31
3108.48 34
3108.60 37
3108.73 39
3108.86 40
3108.99 40
3109.11 38
3109.24 36
3109.37 32
3109.50 28
3109.62 24
3109.75 20
3109.88 17
3110.01 15
3110.14 12
3110.26 9
3110.39 6
3110.52 2
3110.65 0
3110.77 0
3110.90 0
3111.03 0
3111.16 1
3111.28 5
3111.41 10
3111.54 14
3111.67 19
3111.80 23
3111.92 27
3112.05 31
3112.18 34
3112.31 36
3112.43 37
3112.56 36
3112.69 33
3112.82 29
3112.95 25
3113.07 22
3113.20 20
3113.33 20
3113.46 22
3113.58 25
3113.71 28
3113.84 32
3113.97 35
3114.10 38
3114.22 41
3114.35 42
3114.48 44
3114.61 45
3114.73 46
3114.86 45
3114.99 44
3115.12 42
3115.25 39
3115.37 37
3115.50 35
3115.63 34
3115.76 35
3115.88 37
3116.01 40
3116.14 43
3116.27 47
3116.40 49
3116.52 49
3116.65 49
3116.78 48
3116.91 46
3117.04 44
3117.16 44
3117.29 45
3117.42 47
3117.55 50
3117.67 54
3117.80 59
3117.93 63
3118.06 66
3118.19 67
3118.31 67
3118.44 66
3118.57 62
3118.70 58
3118.83 54
3118.95 50
3119.08 46
3119.21 43
3119.34 41
3119.47 40
3119.59 39
3119.72 38
3119.85 37
3119.98 36
3120.10 35
3120.23 34
3120.36 33
3120.49 32
3120.62 32
3120.74 32
3120.87 31
3121.00 31
3121.13 30
3121.26 29
3121.38 28
3121.51 27
3121.64 25
3121.77 24
3121.90 22
3122.02 19
3122.15 17
3122.28 14
3122.41 12
3122.54 11
3122.66 11
3122.79 12
3122.92 14
3123.05 18
3123.18 22
3123.30 25
3123.43 29
3123.56 32
3123.69 34
3123.82 37
3123.94 40
3124.07 42
3124.20 44
3124.33 45
3124.46 45
3124.58 43
3124.71 40
3124.84 36
3124.97 32
3125.10 28
3125.22 25
3125.35 23
3125.48 21
3125.61 22
3125.74 23
3125.86 26
3125.99 30
3126.12 35
3126.25 39
3126.38 44
3126.50 48
3126.63 51
3126.76 54
3126.89 57
3127.02 60
3127.14 62
3127.27 65
3127.40 66
3127.53 66
3127.66 65
3127.78 62
3127.91 58
3128.04 53
3128.17 48
3128.30 42
3128.43 36
3128.55 29
3128.68 21
3128.81 14
3128.94 7
3129.07 1
3129.19 0
3129.32 0
3129.45 0
3129.58 0
3129.71 0
3129.83 0
3129.96 1
3130.09 2
3130.22 2
3130.35 1
3130.47 1
3130.60 2
3130.73 4
3130.86 8
3130.99 13
3131.12 18
3131.24 24
3131.37 28
3131.50 29
3131.63 29
3131.76 25
3131.88 20
3132.01 14
3132.14 9
3132.27 5
3132.40 5
3132.53 7
3132.65 13
3132.78 20
3132.91 27
3133.04 34
3133.17 40
3133.29 43
3133.42 45
3133.55 46
3133.68 45
3133.81 45
3133.94 46
3134.06 47
3134.19 50
3134.32 54
3134.45 58
3134.58 63
3134.70 67
3134.83 72
3134.96 76
3135.09 80
3135.22 82
3135.35 83
3135.47 83
3135.60 83
3135.73 83
3135.86 83
3135.99 86
3136.12 91
3136.24 99
3136.37 108
3136.50 119
3136.63 129
3136.76 137
3136.88 143
3137.01 146
3137.14 147
3137.27 146
3137.40 144
3137.53 142
3137.65 139
3137.78 135
3137.91 131
3138.04 125
3138.17 119
3138.30 112
3138.42 105
3138.55 99
3138.68 93
3138.81 87
3138.94 82
3139.07 78
3139.19 75
3139.32 74
3139.45 74
3139.58 77
3139.71 81
3139.84 85
3139.96 89
3140.09 93
3140.22 96
3140.35 98
3140.48 100
3140.61 101
3140.73 101
3140.86 100
3140.99 97
3141.12 93
3141.25 87
3141.38 80
3141.50 72
3141.63 65
3141.76 59
3141.89 55
3142.02 54
3142.15 54
3142.27 56
3142.40 58
3142.53 61
3142.66 64
3142.79 66
3142.92 66
3143.04 66
3143.17 64
3143.30 63
3143.43 62
3143.56 62
3143.69 63
3143.81 65
3143.94 69
3144.07 73
3144.20 77
3144.33 81
3144.46 84
3144.59 86
3144.71 87
3144.84 86
3144.97 83
3145.10 79
3145.23 74
3145.36 68
3145.48 62
3145.61 56
3145.74 51
3145.87 47
3146.00 43
3146.13 40
3146.26 36
3146.38 33
3146.51 32
3146.64 32
3146.77 33
3146.90 36
3147.03 39
3147.15 42
3147.28 44
3147.41 45
3147.54 44
3147.67 42
3147.80 39
3147.93 37
3148.05 34
3148.18 32
3148.31 30
3148.44 27
3148.57 24
3148.70 20
3148.82 17
3148.95 15
3149.08 14
3149.21 14
3149.34 16
3149.47 17
3149.60 19
3149.72 20
3149.85 20
3149.98 18
3150.11 15
3150.24 12
3150.37 9
3150.50 7
3150.62 6
3150.75 6
3150.88 7
3151.01 9
3151.14 11
3151.27 13
3151.40 14
3151.52 15
3151.65 15
3151.78 15
3151.91 15
3152.04 14
3152.17 14
3152.30 13
3152.42 11
3152.55 8
3152.68 6
3152.81 4
3152.94 4
3153.07 5
3153.20 7
3153.32 10
3153.45 13
3153.58 15
3153.71 16
3153.84 15
3153.97 13
3154.10 10
3154.22 8
3154.35 6
3154.48 4
3154.61 4
3154.74 5
3154.87 6
3155.00 8
3155.12 10
3155.25 13
3155.38 16
3155.51 19
3155.64 22
3155.77 25
3155.90 27
3156.03 28
3156.15 28
3156.28 26
3156.41 24
3156.54 22
3156.67 21
3156.80 19
3156.93 19
3157.05 19
3157.18 19
3157.31 19
3157.44 19
3157.57 19
3157.70 18
3157.83 17
3157.96 16
3158.08 16
3158.21 15
3158.34 15
3158.47 15
3158.60 15
3158.73 14
3158.86 13
3158.98 12
3159.11 10
3159.24 9
3159.37 7
3159.50 7
3159.63 8
3159.76 10
3159.89 13
3160.01 16
3160.14 19
3160.27 22
3160.40 23
3160.53 23
3160.66 22
3160.79 21
3160.92 20
3161.04 21
3161.17 23
3161.30 25
3161.43 29
3161.56 34
3161.69 38
3161.82 43
3161.95 47
3162.07 50
3162.20 52
3162.33 52
3162.46 52
3162.59 50
3162.72 48
3162.85 46
3162.98 45
3163.11 45
3163.23 45
3163.36 46
3163.49 47
3163.62 46
3163.75 44
3163.88 40
3164.01 34
3164.14 29
3164.26 25
3164.39 23
3164.52 23
3164.65 25
3164.78 29
3164.91 33
3165.04 37
3165.17 40
3165.30 44
3165.42 47
3165.55 49
3165.68 52
3165.81 54
3165.94 55
3166.07 56
3166.20 55
3166.33 54
3166.45 52
3166.58 50
3166.71 49
3166.84 48
3166.97 47
3167.10 47
3167.23 47
3167.36 46
3167.49 46
3167.61 46
3167.74 45
3167.87 45
3168.00 45
3168.13 46
3168.26 46
3168.39 47
3168.52 48
3168.65 50
3168.77 51
3168.90 51
3169.03 51
3169.16 50
3169.29 47
3169.42 44
3169.55 40
3169.68 35
3169.81 30
3169.94 25
3170.06 20
3170.19 16
3170.32 13
3170.45 11
3170.58 11
3170.71 13
3170.84 15
3170.97 17
3171.10 19
3171.22 21
3171.35 21
3171.48 22
3171.61 23
3171.74 24
3171.87 28
3172.00 33
3172.13 40
3172.26 47
3172.39 53
3172.51 58
3172.64 61
3172.77 61
3172.90 60
3173.03 57
3173.16 53
3173.29 49
3173.42 45
3173.55 41
3173.68 36
3173.80 32
3173.93 28
3174.06 24
3174.19 21
3174.32 18
3174.45 16
3174.58 15
3174.71 14
3174.84 13
3174.97 13
3175.09 13
3175.22 13
3175.35 14
3175.48 15
3175.61 16
3175.74 17
3175.87 19
3176.00 20
3176.13 22
3176.26 24
3176.39 26
3176.51 28
3176.64 30
3176.77 31
3176.90 32
3177.03 32
3177.16 31
3177.29 30
3177.42 30
3177.55 31
3177.68 33
3177.81 36
3177.93 40
3178.06 46
3178.19 50
3178.32 54
3178.45 55
3178.58 54
3178.71 52
3178.84 48
3178.97 44
3179.10 40
3179.23 36
3179.35 34
3179.48 31
3179.61 28
3179.74 25
3179.87 21
3180.00 16
3180.13 12
3180.26 9
3180.39 7
3180.52 6
3180.65 7
3180.78 8
3180.90 10
3181.03 12
3181.16 13
3181.29 13
3181.42 14
3181.55 14
3181.68 15
3181.81 17
3181.94 20
3182.07 23
3182.20 27
3182.33 31
3182.45 34
3182.58 37
3182.71 39
3182.84 39
3182.97 38
3183.10 36
3183.23 32
3183.36 27
3183.49 22
3183.62 17
3183.75 13
3183.88 9
3184.01 6
3184.13 5
3184.26 5
3184.39 6
3184.52 8
3184.65 11
3184.78 14
3184.91 17
3185.04 18
3185.17 18
3185.30 16
3185.43 14
3185.56 10
3185.69 8
3185.81 6
3185.94 6
3186.07 7
3186.20 9
3186.33 12
3186.46 16
3186.59 20
3186.72 23
3186.85 26
3186.98 27
3187.11 27
3187.24 26
3187.37 25
3187.50 24
3187.62 23
3187.75 24
3187.88 26
3188.01 29
3188.14 34
3188.27 40
3188.40 47
3188.53 54
3188.66 61
3188.79 67
3188.92 71
3189.05 74
3189.18 75
3189.31 73
3189.43 70
3189.56 66
3189.69 61
3189.82 55
3189.95 50
3190.08 46
3190.21 43
3190.34 40
3190.47 39
3190.60 39
3190.73 39
3190.86 40
3190.99 41
3191.12 41
3191.25 41
3191.38 40
3191.50 39
3191.63 38
3191.76 36
3191.89 35
3192.02 35
3192.15 35
3192.28 36
3192.41 38
3192.54 40
3192.67 42
3192.80 43
3192.93 44
3193.06 44
3193.19 43
3193.32 43
3193.45 43
3193.57 44
3193.70 45
3193.83 45
3193.96 46
3194.09 45
3194.22 44
3194.35 43
3194.48 42
3194.61 42
3194.74 44
3194.87 46
3195.00 50
3195.13 54
3195.26 57
3195.39 59
3195.52 60
3195.65 59
3195.78 57
3195.90 55
3196.03 54
3196.16 53
3196.29 52
3196.42 53
3196.55 53
3196.68 53
3196.81 52
3196.94 49
3197.07 44
3197.20 37
3197.33 29
3197.46 21
3197.59 13
3197.72 7
3197.85 3
3197.98 1
3198.11 0
3198.24 1
3198.37 1
3198.49 1
3198.62 0
3198.75 0
3198.88 0
3199.01 0
3199.14 0
3199.27 0
3199.40 0
3199.53 4
3199.66 9
3199.79 14
3199.92 19
3200.05 23
3200.18 25
3200.31 27
3200.44 28
3200.57 28
3200.70 29
3200.83 29
3200.96 30
3201.09 31
3201.22 31
3201.34 31
3201.47 30
3201.60 28
3201.73 26
3201.86 24
3201.99 23
3202.12 23
3202.25 24
3202.38 26
3202.51 28
3202.64 31
3202.77 33
3202.90 34
3203.03 35
3203.16 34
3203.29 32
3203.42 30
3203.55 27
3203.68 24
3203.81 20
3203.94 17
3204.07 14
3204.20 11
3204.33 9
3204.46 8
3204.59 7
3204.71 7
3204.84 9
3204.97 12
3205.10 15
3205.23 19
3205.36 23
3205.49 25
3205.62 27
3205.75 28
3205.88 28
3206.01 27
3206.14 27
3206.27 26
3206.40 25
3206.53 24
3206.66 24
3206.79 23
3206.92 22
3207.05 22
3207.18 21
3207.31 20
3207.44 19
3207.57 18
3207.70 17
3207.83 15
3207.96 14
3208.09 13
3208.22 13
3208.35 13
3208.48 14
3208.61 15
3208.74 18
3208.86 22
3208.99 26
3209.12 30
3209.25 33
3209.38 35
3209.51 37
3209.64 37
3209.77 36
3209.90 34
3210.03 32
3210.16 30
3210.29 27
3210.42 24
3210.55 21
3210.68 18
3210.81 14
3210.94 10
3211.07 6
3211.20 2
3211.33 0
3211.46 0
3211.59 0
3211.72 0
3211.85 0
3211.98 0
3212.11 0
3212.24 4
3212.37 10
3212.50 16
3212.63 23
3212.76 29
3212.89 34
3213.02 39
3213.15 42
3213.28 44
3213.41 46
3213.54 47
3213.67 48
3213.80 48
3213.93 47
3214.06 44
3214.19 40
3214.32 34
3214.45 27
3214.58 20
3214.71 15
3214.84 11
3214.96 10
3215.09 11
3215.22 13
3215.35 16
3215.48 18
3215.61 20
3215.74 21
3215.87 23
3216.00 24
3216.13 27
3216.26 31
3216.39 35
3216.52 38
3216.65 41
3216.78 43
3216.91 43
3217.04 42
3217.17 41
3217.30 41
3217.43 40
3217.56 40
3217.69 40
3217.82 40
3217.95 39
3218.08 37
3218.21 34
3218.34 32
3218.47 31
3218.60 29
3218.73 28
3218.86 26
3218.99 25
3219.12 24
3219.25 23
3219.38 23
3219.51 23
3219.64 25
3219.77 27
3219.90 27
3220.03 27
3220.16 25
3220.29 22
3220.42 19
3220.55 16
3220.68 15
3220.81 15
3220.94 17
3221.07 20
3221.20 23
3221.33 25
3221.46 27
3221.59 28
3221.72 28
3221.85 28
3221.98 28
3222.11 27
3222.24 26
3222.37 25
3222.50 23
3222.63 19
3222.76 15
3222.89 11
3223.02 6
3223.15 2
3223.28 0
3223.41 0
3223.54 0
3223.67 0
3223.80 0
3223.93 0
3224.06 3
3224.19 7
3224.32 12
3224.45 16
3224.58 21
3224.71 26
3224.84 30
3224.97 35
3225.10 38
3225.23 41
3225.36 43
3225.49 45
3225.62 45
3225.75 46
3225.88 47
3226.01 48
3226.14 51
3226.27 53
3226.40 55
3226.53 56
3226.66 56
3226.79 53
3226.92 49
3227.05 43
3227.18 37
3227.31 32
3227.44 28
3227.57 25
3227.70 24
3227.83 23
3227.96 23
3228.09 23
3228.22 22
3228.35 21
3228.48 19
3228.61 16
3228.74 13
3228.87 8
3229.00 4
3229.13 0
3229.26 0
3229.39 0
3229.52 0
3229.66 0
3229.79 0
3229.92 0
3230.05 5
3230.18 10
3230.31 14
3230.44 15
3230.57 15
3230.70 13
3230.83 10
3230.96 6
3231.09 3
3231.22 0
3231.35 0
3231.48 0
3231.61 0
3231.74 0
3231.87 0
3232.00 0
3232.13 0
3232.26 0
3232.39 7
3232.52 14
3232.65 21
3232.78 27
3232.91 31
3233.04 32
3233.17 31
3233.30 28
3233.43 24
3233.56 21
3233.69 20
3233.82 20
3233.95 23
3234.08 26
3234.21 29
3234.34 32
3234.47 34
3234.60 35
3234.73 35
3234.86 36
3234.99 38
3235.12 40
3235.25 43
3235.38 46
3235.51 48
3235.64 50
3235.77 49
3235.91 47
3236.04 44
3236.17 41
3236.30 38
3236.43 35
3236.56 33
3236.69 32
3236.82 31
3236.95 32
3237.08 33
3237.21 36
3237.34 39
3237.47 44
3237.60 49
3237.73 53
3237.86 57
3237.99 60
3238.12 61
3238.25 61
3238.38 60
3238.51 59
3238.64 59
3238.77 59
3238.90 60
3239.03 61
3239.16 62
3239.29 63
3239.42 63
3239.55 63
3239.68 62
3239.81 60
3239.95 59
3240.08 58
3240.21 58
3240.34 59
3240.47 61
3240.60 64
3240.73 68
3240.86 71
3240.99 74
3241.12 75
3241.25 75
3241.38 74
3241.51 72
3241.64 71
3241.77 70
3241.90 70
3242.03 70
3242.16 70
3242.29 69
3242.42 68
3242.55 65
3242.68 61
3242.81 57
3242.94 53
3243.07 48
3243.20 44
3243.34 40
3243.47 35
3243.60 31
3243.73 27
3243.86 24
3243.99 22
3244.12 21
3244.25 21
3244.38 22
3244.51 24
3244.64 25
3244.77 26
3244.90 27
3245.03 27
3245.16 27
3245.29 27
3245.42 28
3245.55 29
3245.68 31
3245.81 34
3245.94 37
3246.07 40
3246.21 43
3246.34 45
3246.47 48
3246.60 50
3246.73 53
3246.86 54
3246.99 55
3247.12 55
3247.25 53
3247.38 52
3247.51 49
3247.64 46
3247.77 44
3247.90 41
3248.03 39
3248.16 36
3248.29 34
3248.42 32
3248.55 31
3248.68 30
3248.82 29
3248.95 29
3249.08 28
3249.21 28
3249.34 27
3249.47 26
3249.60 26
3249.73 25
3249.86 25
3249.99 26
3250.12 26
3250.25 27
3250.38 27
3250.51 28
3250.64 29
3250.77 30
3250.90 30
3251.03 30
3251.17 29
3251.30 29
3251.43 28
3251.56 28
3251.69 28
3251.82 29
3251.95 31
3252.08 33
3252.21 34
3252.34 35
3252.47 34
3252.60 31
3252.73 28
3252.86 23
3252.99 19
3253.12 15
3253.26 12
3253.39 11
3253.52 11
3253.65 12
3253.78 14
3253.91 17
3254.04 19
3254.17 22
3254.30 24
3254.43 25
3254.56 25
3254.69 25
3254.82 23
3254.95 21
3255.08 18
3255.21 15
3255.35 14
3255.48 15
3255.61 17
3255.74 22
3255.87 26
3256.00 31
3256.13 34
3256.26 35
3256.39 34
3256.52 32
3256.65 30
3256.78 29
3256.91 29
3257.04 30
3257.18 31
3257.31 33
3257.44 34
3257.57 33
3257.70 31
3257.83 28
3257.96 25
3258.09 24
3258.22 23
3258.35 26
3258.48 30
3258.61 37
3258.74 45
3258.87 53
3259.01 62
3259.14 70
3259.27 78
3259.40 85
3259.53 92
3259.66 99
3259.79 106
3259.92 113
3260.05 121
3260.18 128
3260.31 135
3260.44 140
3260.57 145
3260.71 149
3260.84 151
3260.97 152
3261.10 153
3261.23 154
3261.36 154
3261.49 155
3261.62 155
3261.75 155
3261.88 154
3262.01 151
3262.14 146
3262.27 138
3262.41 130
3262.54 120
3262.67 110
3262.80 100
3262.93 92
3263.06 85
3263.19 79
3263.32 73
3263.45 67
3263.58 61
3263.71 56
3263.84 50
3263.98 45
3264.11 40
3264.24 34
3264.37 29
3264.50 24
3264.63 19
3264.76 15
3264.89 13
3265.02 13
3265.15 15
3265.28 19
3265.41 25
3265.55 31
3265.68 37
3265.81 41
3265.94 44
3266.07 45
3266.20 44
3266.33 41
3266.46 36
3266.59 31
3266.72 26
3266.85 21
3266.99 17
3267.12 14
3267.25 13
3267.38 12
3267.51 13
3267.64 14
3267.77 15
3267.90 17
3268.03 18
3268.16 18
3268.29 19
3268.43 21
3268.56 22
3268.69 25
3268.82 29
3268.95 34
3269.08 39
3269.21 43
3269.34 48
3269.47 51
3269.60 54
3269.73 57
3269.87 60
3270.00 62
3270.13 64
3270.26 65
3270.39 65
3270.52 64
3270.65 61
3270.78 57
3270.91 53
3271.04 48
3271.18 44
3271.31 40
3271.44 37
3271.57 34
3271.70 32
3271.83 31
3271.96 29
3272.09 29
3272.22 29
3272.35 30
3272.49 32
3272.62 33
3272.75 33
3272.88 32
3273.01 30
3273.14 28
3273.27 27
3273.40 27
3273.53 30
3273.66 36
3273.80 44
3273.93 53
3274.06 63
3274.19 71
3274.32 78
3274.45 82
3274.58 84
3274.71 84
3274.84 82
3274.98 80
3275.11 77
3275.24 75
3275.37 72
3275.50 70
3275.63 69
3275.76 69
3275.89 70
3276.02 73
3276.15 77
3276.29 82
3276.42 88
3276.55 93
3276.68 98
3276.81 100
3276.94 99
3277.07 97
3277.20 91
3277.33 85
3277.47 78
3277.60 71
3277.73 65
3277.86 59
3277.99 53
3278.12 47
3278.25 41
3278.38 36
3278.51 32
3278.65 29
3278.78 27
3278.91 28
3279.04 32
3279.17 37
3279.30 44
3279.43 52
3279.56 61
3279.69 71
3279.83 80
3279.96 89
3280.09 96
3280.22 102
3280.35 105
3280.48 105
3280.61 103
3280.74 99
3280.88 94
3281.01 88
3281.14 83
3281.27 77
3281.40 71
3281.53 65
3281.66 59
3281.79 53
3281.92 48
3282.06 43
3282.19 40
3282.32 39
3282.45 40
3282.58 41
3282.71 43
3282.84 46
3282.97 47
3283.11 48
3283.24 48
3283.37 47
3283.50 46
3283.63 44
3283.76 43
3283.89 43
3284.02 44
3284.16 46
3284.29 48
3284.42 49
3284.55 48
3284.68 47
3284.81 44
3284.94 40
3285.07 36
3285.21 32
3285.34 29
3285.47 26
3285.60 23
3285.73 22
3285.86 20
3285.99 18
3286.12 16
3286.26 13
3286.39 10
3286.52 6
3286.65 2
3286.78 0
3286.91 0
3287.04 0
3287.18 0
3287.31 0
3287.44 0
3287.57 0
3287.70 0
3287.83 1
3287.96 5
3288.09 8
3288.23 12
3288.36 17
3288.49 22
3288.62 26
3288.75 30
3288.88 33
3289.01 34
3289.14 34
3289.28 32
3289.41 30
3289.54 28
3289.67 26
3289.80 26
3289.93 26
3290.06 26
3290.20 26
3290.33 27
3290.46 26
3290.59 25
3290.72 23
3290.85 21
3290.98 19
3291.12 17
3291.25 16
3291.38 16
3291.51 16
3291.64 18
3291.77 20
3291.90 23
3292.04 26
3292.17 29
3292.30 31
3292.43 34
3292.56 36
3292.69 38
3292.82 39
3292.96 39
3293.09 37
3293.22 34
3293.35 31
3293.48 29
3293.61 28
3293.74 28
3293.88 30
3294.01 34
3294.14 38
3294.27 42
3294.40 46
3294.53 49
3294.66 52
3294.80 55
3294.93 57
3295.06 59
3295.19 59
3295.32 59
3295.45 58
3295.58 55
3295.72 52
3295.85 49
3295.98 48
3296.11 48
3296.24 50
3296.37 53
3296.50 56
3296.64 60
3296.77 62
3296.90 63
3297.03 61
3297.16 59
3297.29 56
3297.42 52
3297.56 50
3297.69 50
3297.82 50
3297.95 52
3298.08 53
3298.21 54
3298.35 54
3298.48 54
3298.61 54
3298.74 54
3298.87 54
3299.00 54
3299.13 55
3299.27 57
3299.40 57
3299.53 58
3299.66 58
3299.79 56
3299.92 54
3300.06 51
3300.19 46
3300.32 41
3300.45 36
3300.58 30
3300.71 25
3300.85 22
3300.98 21
3301.11 22
3301.24 26
3301.37 31
3301.50 37
3301.63 43
3301.77 48
3301.90 51
3302.03 53
3302.16 52
3302.29 51
3302.42 49
3302.56 46
3302.69 43
3302.82 39
3302.95 35
3303.08 31
3303.21 27
3303.35 24
3303.48 23
3303.61 23
3303.74 26
3303.87 30
3304.00 35
3304.14 39
3304.27 41
3304.40 42
3304.53 41
3304.66 38
3304.79 35
3304.93 32
3305.06 30
3305.19 29
3305.32 30
3305.45 31
3305.58 32
3305.72 33
3305.85 32
3305.98 30
3306.11 26
3306.24 23
3306.37 19
3306.51 17
3306.64 16
3306.77 16
3306.90 18
3307.03 20
3307.16 22
3307.30 24
3307.43 24
3307.56 24
3307.69 22
3307.82 21
3307.95 19
3308.09 18
3308.22 19
3308.35 20
3308.48 21
3308.61 24
3308.74 26
3308.88 29
3309.01 31
3309.14 31
3309.27 31
3309.40 29
3309.53 26
3309.67 24
3309.80 21
3309.93 19
3310.06 17
3310.19 16
3310.33 16
3310.46 15
3310.59 15
3310.72 15
3310.85 14
3310.98 14
3311.12 14
3311.25 13
3311.38 13
3311.51 11
3311.64 9
3311.78 6
3311.91 3
3312.04 0
3312.17 0
3312.30 0
3312.43 0
3312.57 0
3312.70 0
3312.83 0
3312.96 0
3313.09 0
3313.23 2
3313.36 4
3313.49 6
3313.62 9
3313.75 13
3313.88 17
3314.02 20
3314.15 23
3314.28 23
3314.41 22
3314.54 20
3314.68 17
3314.81 14
3314.94 12
3315.07 11
3315.20 12
3315.33 13
3315.47 15
3315.60 18
3315.73 20
3315.86 24
3315.99 28
3316.13 33
3316.26 39
3316.39 45
3316.52 51
3316.65 55
3316.79 57
3316.92 57
3317.05 54
3317.18 50
3317.31 44
3317.44 40
3317.58 36
3317.71 34
3317.84 33
3317.97 33
3318.10 34
3318.24 34
3318.37 35
3318.50 35
3318.63 37
3318.76 39
3318.90 42
3319.03 45
3319.16 47
3319.29 49
3319.42 50
3319.56 48
3319.69 46
3319.82 43
3319.95 39
3320.08 36
3320.22 32
3320.35 29
3320.48 25
3320.61 22
3320.74 18
3320.88 15
3321.01 13
3321.14 12
3321.27 13
3321.40 14
3321.54 16
3321.67 19
3321.80 22
3321.93 26
3322.06 32
3322.20 39
3322.33 48
3322.46 58
3322.59 69
3322.72 79
3322.86 88
3322.99 94
3323.12 98
3323.25 100
3323.38 100
3323.52 100
3323.65 98
3323.78 97
3323.91 96
3324.04 94
3324.18 91
3324.31 87
3324.44 82
3324.57 75
3324.70 67
3324.84 59
3324.97 52
3325.10 47
3325.23 43
3325.36 42
3325.50 44
3325.63 48
3325.76 53
3325.89 59
3326.02 65
3326.16 69
3326.29 73
3326.42 75
3326.55 75
3326.68 73
3326.82 69
3326.95 64
3327.08 59
3327.21 53
3327.35 47
3327.48 41
3327.61 37
3327.74 34
3327.87 31
3328.01 30
3328.14 28
3328.27 26
3328.40 24
3328.53 22
3328.67 19
3328.80 17
3328.93 16
3329.06 16
3329.20 17
3329.33 18
3329.46 20
3329.59 22
3329.72 24
3329.86 25
3329.99 26
3330.12 26
3330.25 26
3330.38 25
3330.52 24
3330.65 23
3330.78 22
3330.91 21
3331.05 20
3331.18 19
3331.31 20
3331.44 21
3331.57 23
3331.71 25
3331.84 27
3331.97 29
3332.10 30
3332.24 29
3332.37 29
3332.50 28
3332.63 26
3332.76 26
3332.90 25
3333.03 25
3333.16 25
3333.29 24
3333.43 21
3333.56 19
3333.69 16
3333.82 13
3333.95 11
3334.09 9
3334.22 8
3334.35 7
3334.48 6
3334.62 4
3334.75 4
3334.88 4
3335.01 5
3335.14 6
3335.28 9
3335.41 11
3335.54 14
3335.67 15
3335.81 15
3335.94 14
3336.07 13
3336.20 11
3336.33 9
3336.47 8
3336.60 8
3336.73 8
3336.86 9
3337.00 11
3337.13 11
3337.26 11
3337.39 11
3337.53 9
3337.66 7
3337.79 5
3337.92 3
3338.05 1
3338.19 1
3338.32 1
3338.45 2
3338.58 3
3338.72 4
3338.85 5
3338.98 6
3339.11 7
3339.25 9
3339.38 13
3339.51 18
3339.64 24
3339.78 31
3339.91 37
3340.04 42
3340.17 45
3340.30 46
3340.44 45
3340.57 42
3340.70 39
3340.83 34
3340.97 31
3341.10 28
3341.23 27
3341.36 27
3341.50 29
3341.63 32
3341.76 35
3341.89 37
3342.03 39
3342.16 38
3342.29 36
3342.42 32
3342.56 27
3342.69 21
3342.82 17
3342.95 14
3343.08 13
3343.22 14
3343.35 17
3343.48 21
3343.61 24
3343.75 26
3343.88 26
3344.01 25
3344.14 23
3344.28 20
3344.41 19
3344.54 19
3344.67 21
3344.81 23
3344.94 26
3345.07 29
3345.20 30
3345.34 29
3345.47 26
3345.60 23
3345.73 18
3345.87 13
3346.00 9
3346.13 5
3346.26 2
3346.40 0
3346.53 0
3346.66 0
3346.79 0
3346.93 0
3347.06 0
3347.19 0
3347.32 0
3347.46 1
3347.59 3
3347.72 4
3347.85 5
3347.99 6
3348.12 8
3348.25 11
3348.38 16
3348.52 21
3348.65 27
3348.78 34
3348.91 39
3349.05 43
3349.18 44
3349.31 44
3349.44 41
3349.58 38
3349.71 35
3349.84 33
3349.97 33
3350.11 35
3350.24 40
3350.37 47
3350.50 54
3350.64 62
3350.77 70
3350.90 76
3351.03 81
3351.17 84
3351.30 86
3351.43 87
3351.56 87
3351.70 87
3351.83 85
3351.96 83
3352.10 79
3352.23 76
3352.36 73
3352.49 70
3352.63 69
3352.76 69
3352.89 70
3353.02 71
3353.16 72
3353.29 73
3353.42 72
3353.55 70
3353.69 67
3353.82 63
3353.95 57
3354.08 51
3354.22 45
3354.35 39
3354.48 33
3354.62 28
3354.75 23
3354.88 18
3355.01 14
3355.15 10
3355.28 7
3355.41 4
3355.54 2
3355.68 1
3355.81 3
3355.94 6
3356.07 11
3356.21 17
3356.34 24
3356.47 31
3356.61 38
3356.74 43
3356.87 46
3357.00 48
3357.14 47
3357.27 46
3357.40 44
3357.53 43
3357.67 42
3357.80 41
3357.93 40
3358.06 40
3358.20 39
3358.33 38
3358.46 36
3358.60 33
3358.73 31
3358.86 28
3358.99 26
3359.13 24
3359.26 24
3359.39 25
3359.52 27
3359.66 29
3359.79 31
3359.92 34
3360.06 36
3360.19 38
3360.32 39
3360.45 39
3360.59 39
3360.72 38
3360.85 37
3360.99 35
3361.12 33
3361.25 31
3361.38 30
3361.52 32
3361.65 35
3361.78 40
3361.91 46
3362.05 53
3362.18 61
3362.31 67
3362.45 73
3362.58 77
3362.71 80
3362.84 83
3362.98 84
3363.11 83
3363.24 81
3363.38 77
3363.51 71
3363.64 64
3363.77 57
3363.91 50
3364.04 44
3364.17 40
3364.31 39
3364.44 41
3364.57 44
3364.70 50
3364.84 57
3364.97 64
3365.10 70
3365.24 75
3365.37 79
3365.50 81
3365.63 81
3365.77 81
3365.90 80
3366.03 78
3366.17 76
3366.30 74
3366.43 71
3366.56 69
3366.70 68
3366.83 68
3366.96 69
3367.10 71
3367.23 75
3367.36 78
3367.49 82
3367.63 86
3367.76 89
3367.89 91
3368.03 92
3368.16 91
3368.29 90
3368.42 89
3368.56 86
3368.69 83
3368.82 79
3368.96 74
3369.09 69
3369.22 62
3369.36 55
3369.49 49
3369.62 44
3369.75 40
3369.89 40
3370.02 42
3370.15 47
3370.29 54
3370.42 64
3370.55 74
3370.68 83
3370.82 91
3370.95 95
3371.08 96
3371.22 93
3371.35 87
3371.48 78
3371.62 68
3371.75 59
3371.88 52
3372.01 48
3372.15 48
3372.28 53
3372.41 61
3372.55 70
3372.68 80
3372.81 88
3372.95 94
3373.08 96
3373.21 95
3373.34 91
3373.48 86
3373.61 80
3373.74 75
3373.88 70
3374.01 65
3374.14 61
3374.28 57
3374.41 53
3374.54 49
3374.67 45
3374.81 41
3374.94 37
3375.07 34
3375.21 32
3375.34 29
3375.47 27
3375.61 25
3375.74 22
3375.87 19
3376.01 15
3376.14 10
3376.27 6
3376.40 3
3376.54 2
3376.67 2
3376.80 4
3376.94 7
3377.07 11
3377.20 15
3377.34 19
3377.47 22
3377.60 23
3377.74 24
3377.87 24
3378.00 24
3378.13 24
3378.27 25
3378.40 25
3378.53 26
3378.67 26
3378.80 26
3378.93 24
3379.07 21
3379.20 18
3379.33 15
3379.47 12
3379.60 10
3379.73 8
3379.87 7
3380.00 6
3380.13 5
3380.27 3
3380.40 1
3380.53 0
3380.66 0
3380.80 0
3380.93 0
3381.06 0
3381.20 0
3381.33 0
3381.46 2
3381.60 8
3381.73 13
3381.86 19
3382.00 23
3382.13 26
3382.26 28
3382.40 29
3382.53 29
3382.66 29
3382.80 31
3382.93 33
3383.06 38
3383.20 44
3383.33 51
3383.46 57
3383.59 63
3383.73 66
3383.86 67
3383.99 65
3384.13 61
3384.26 55
3384.39 47
3384.53 38
3384.66 29
3384.79 21
3384.93 14
3385.06 8
3385.19 4
3385.33 2
3385.46 2
3385.59 2
3385.73 5
3385.86 7
3385.99 11
3386.13 14
3386.26 18
3386.39 22
3386.53 25
3386.66 27
3386.79 29
3386.93 29
3387.06 28
3387.19 27
3387.33 26
3387.46 26
3387.59 26
3387.73 29
3387.86 33
3387.99 38
3388.13 44
3388.26 51
3388.39 57
3388.53 62
3388.66 66
3388.79 69
3388.93 71
3389.06 73
3389.19 73
3389.33 73
3389.46 72
3389.59 71
3389.73 69
3389.86 67
3389.99 65
3390.13 62
3390.26 61
3390.39 60
3390.53 62
3390.66 64
3390.79 69
3390.93 74
3391.06 81
3391.19 87
3391.33 93
3391.46 97
3391.59 99
3391.73 101
3391.86 102
3391.99 103
3392.13 104
3392.26 107
3392.39 109
3392.53 112
3392.66 114
3392.79 115
3392.93 115
3393.06 115
3393.19 115
3393.33 115
3393.46 116
3393.59 116
3393.73 115
3393.86 114
3393.99 110
3394.13 106
3394.26 100
3394.39 94
3394.53 88
3394.66 83
3394.79 79
3394.93 75
3395.06 71
3395.19 67
3395.33 62
3395.46 56
3395.60 49
3395.73 43
3395.86 37
3396.00 32
3396.13 28
3396.26 25
3396.40 23
3396.53 22
3396.66 20
3396.80 18
3396.93 17
3397.06 16
3397.20 16
3397.33 17
3397.46 19
3397.60 22
3397.73 27
3397.86 33
3398.00 38
3398.13 44
3398.26 48
3398.40 52
3398.53 53
3398.67 53
3398.80 51
3398.93 49
3399.07 47
3399.20 44
3399.33 42
3399.47 39
3399.60 36
3399.73 33
3399.87 30
3400.00 28
3400.13 26
3400.27 25
3400.40 25
3400.54 26
3400.67 29
3400.80 32
3400.94 36
3401.07 41
3401.20 44
3401.34 47
3401.47 49
3401.60 50
3401.74 50
3401.87 50
3402.00 50
3402.14 51
3402.27 53
3402.41 55
3402.54 58
3402.67 61
3402.81 64
3402.94 65
3403.07 66
3403.21 65
3403.34 63
3403.47 61
3403.61 60
3403.74 60
3403.87 60
3404.01 62
3404.14 65
3404.28 68
3404.41 71
3404.54 73
3404.68 75
3404.81 75
3404.94 75
3405.08 75
3405.21 74
3405.34 74
3405.48 73
3405.61 72
3405.75 71
3405.88 70
3406.01 69
3406.15 69
3406.28 70
3406.41 72
3406.55 75
3406.68 80
3406.81 84
3406.95 90
3407.08 95
3407.22 101
3407.35 107
3407.48 112
3407.62 119
3407.75 125
3407.88 132
3408.02 138
3408.15 144
3408.29 150
3408.42 156
3408.55 161
3408.69 165
3408.82 167
3408.95 168
3409.09 166
3409.22 162
3409.36 157
3409.49 153
3409.62 150
3409.76 150
3409.89 153
3410.02 158
3410.16 164
3410.29 170
3410.43 176
3410.56 181
3410.69 185
3410.83 188
3410.96 191
3411.09 192
3411.23 191
3411.36 189
3411.50 184
3411.63 178
3411.76 169
3411.90 160
3412.03 152
3412.16 145
3412.30 139
3412.43 134
3412.57 130
3412.70 125
3412.83 121
3412.97 116
3413.10 110
3413.23 105
3413.37 100
3413.50 95
3413.64 90
3413.77 86
3413.90 81
3414.04 77
3414.17 73
3414.31 70
3414.44 66
3414.57 63
3414.71 58
3414.84 53
3414.97 47
3415.11 40
3415.24 34
3415.38 27
3415.51 21
3415.64 17
3415.78 13
3415.91 12
3416.05 11
3416.18 13
3416.31 16
3416.45 19
3416.58 23
3416.71 27
3416.85 29
3416.98 29
3417.12 28
3417.25 26
3417.38 23
3417.52 19
3417.65 16
3417.79 12
3417.92 9
3418.05 7
3418.19 5
3418.32 3
3418.45 1
3418.59 1
3418.72 2
3418.86 5
3418.99 9
3419.12 16
3419.26 23
3419.39 31
3419.53 39
3419.66 45
3419.79 49
3419.93 52
3420.06 53
3420.20 52
3420.33 52
3420.46 51
3420.60 49
3420.73 48
3420.87 46
3421.00 44
3421.13 42
3421.27 39
3421.40 35
3421.54 31
3421.67 26
3421.80 21
3421.94 16
3422.07 13
3422.21 11
3422.34 12
3422.47 15
3422.61 20
3422.74 27
3422.88 34
3423.01 39
3423.14 43
3423.28 45
3423.41 44
3423.55 42
3423.68 38
3423.81 34
3423.95 31
3424.08 27
3424.22 24
3424.35 22
3424.48 19
3424.62 16
3424.75 14
3424.89 11
3425.02 10
3425.15 9
3425.29 8
3425.42 7
3425.56 6
3425.69 5
3425.82 4
3425.96 2
3426.09 1
3426.23 0
3426.36 0
3426.49 0
3426.63 0
3426.76 0
3426.90 0
3427.03 0
3427.16 0
3427.30 0
3427.43 0
3427.57 3
3427.70 6
3427.83 10
3427.97 14
3428.10 19
3428.24 23
3428.37 27
3428.51 31
3428.64 34
3428.77 35
3428.91 35
3429.04 34
3429.18 33
3429.31 31
3429.44 30
3429.58 29
3429.71 29
3429.85 30
3429.98 31
3430.11 32
3430.25 33
3430.38 34
3430.52 35
3430.65 36
3430.79 38
3430.92 41
3431.05 45
3431.19 50
3431.32 54
3431.46 59
3431.59 65
3431.72 69
3431.86 73
3431.99 75
3432.13 75
3432.26 74
3432.40 69
3432.53 64
3432.66 57
3432.80 51
3432.93 46
3433.07 43
3433.20 43
3433.33 46
3433.47 51
3433.60 56
3433.74 62
3433.87 66
3434.01 69
3434.14 71
3434.27 71
3434.41 71
3434.54 71
3434.68 72
3434.81 73
3434.95 75
3435.08 77
3435.21 79
3435.35 80
3435.48 80
3435.62 80
3435.75 79
3435.88 77
3436.02 75
3436.15 73
3436.29 71
3436.42 68
3436.56 66
3436.69 64
3436.82 64
3436.96 64
3437.09 65
3437.23 67
3437.36 70
3437.50 72
3437.63 73
3437.76 72
3437.90 71
3438.03 68
3438.17 65
3438.30 62
3438.44 59
3438.57 57
3438.70 55
3438.84 53
3438.97 50
3439.11 48
3439.24 44
3439.38 40
3439.51 37
3439.64 33
3439.78 31
3439.91 29
3440.05 28
3440.18 27
3440.32 26
3440.45 24
3440.59 21
3440.72 17
3440.85 12
3440.99 7
3441.12 2
3441.26 0
3441.39 0
3441.53 0
3441.66 0
3441.79 0
3441.93 0
3442.06 0
3442.20 9
3442.33 21
3442.47 35
3442.60 47
3442.73 58
3442.87 65
3443.00 69
3443.14 70
3443.27 70
3443.41 68
3443.54 67
3443.68 65
3443.81 64
3443.94 63
3444.08 60
3444.21 56
3444.35 51
3444.48 46
3444.62 41
3444.75 37
3444.89 34
3445.02 33
3445.15 33
3445.29 33
3445.42 34
3445.56 35
3445.69 37
3445.83 38
3445.96 40
3446.10 43
3446.23 46
3446.36 50
3446.50 54
3446.63 59
3446.77 63
3446.90 66
3447.04 68
3447.17 68
3447.31 67
3447.44 65
3447.57 63
3447.71 61
3447.84 60
3447.98 60
3448.11 62
3448.25 64
3448.38 68
3448.52 72
3448.65 76
3448.78 82
3448.92 88
3449.05 94
3449.19 100
3449.32 106
3449.46 109
3449.59 111
3449.73 109
3449.86 105
3450.00 99
3450.13 91
3450.26 82
3450.40 75
3450.53 69
3450.67 65
3450.80 64
3450.94 64
3451.07 66
3451.21 67
3451.34 67
3451.48 66
3451.61 64
3451.74 62
3451.88 60
3452.01 58
3452.15 58
3452.28 58
3452.42 58
3452.55 59
3452.69 58
3452.82 58
3452.96 57
3453.09 55
3453.22 53
3453.36 52
3453.49 50
3453.63 49
3453.76 47
3453.90 46
3454.03 45
3454.17 44
3454.30 44
3454.44 44
3454.57 46
3454.71 48
3454.84 51
3454.97 55
3455.11 58
3455.24 61
3455.38 62
3455.51 62
3455.65 62
3455.78 60
3455.92 58
3456.05 55
3456.19 51
3456.32 46
3456.46 41
3456.59 35
3456.72 29
3456.86 22
3456.99 17
3457.13 13
3457.26 10
3457.40 9
3457.53 10
3457.67 11
3457.80 13
3457.94 14
3458.07 14
3458.21 13
3458.34 11
3458.48 9
3458.61 6
3458.75 4
3458.88 3
3459.01 4
3459.15 7
3459.28 12
3459.42 18
3459.55 26
3459.69 33
3459.82 40
3459.96 45
3460.09 47
3460.23 47
3460.36 45
3460.50 41
3460.63 37
3460.77 32
3460.90 27
3461.04 23
3461.17 20
3461.30 17
3461.44 16
3461.57 16
3461.71 17
3461.84 18
3461.98 21
3462.11 23
3462.25 24
3462.38 25
3462.52 24
3462.65 24
3462.79 22
3462.92 21
3463.06 21
3463.19 21
3463.33 23
3463.46 26
3463.60 29
3463.73 33
3463.87 36
3464.00 38
3464.13 40
3464.27 42
3464.40 45
3464.54 48
3464.67 52
3464.81 57
3464.94 62
3465.08 66
3465.21 69
3465.35 70
3465.48 69
3465.62 67
3465.75 65
3465.89 62
3466.02 59
3466.16 57
3466.29 55
3466.43 55
3466.56 55
3466.70 56
3466.83 57
3466.97 57
3467.10 57
3467.24 56
3467.37 55
3467.51 52
3467.64 49
3467.78 45
3467.91 41
3468.05 37
3468.18 34
3468.31 31
3468.45 29
3468.58 28
3468.72 30
3468.85 33
3468.99 37
3469.12 42
3469.26 48
3469.39 53
3469.53 56
3469.66 58
3469.80 58
3469.93 57
3470.07 55
3470.20 53
3470.34 51
3470.47 48
3470.61 46
3470.74 43
3470.88 39
3471.01 34
3471.15 29
3471.28 24
3471.42 20
3471.55 16
3471.69 13
3471.82 11
3471.96 9
3472.09 8
3472.23 8
3472.36 8
3472.50 8
3472.63 8
3472.77 9
3472.90 10
3473.04 9
3473.17 8
3473.31 6
3473.44 4
3473.58 1
3473.71 0
3473.85 0
3473.98 0
3474.12 0
3474.25 0
3474.39 0
3474.52 0
3474.66 1
3474.79 4
3474.93 6
3475.06 6
3475.20 6
3475.33 5
3475.47 4
3475.60 3
3475.74 3
3475.87 4
3476.01 7
3476.14 11
3476.28 16
3476.41 20
3476.55 24
3476.68 27
3476.82 29
3476.95 30
3477.09 30
3477.22 30
3477.36 30
3477.49 30
3477.63 30
3477.76 30
3477.90 31
3478.03 31
3478.17 31
3478.30 31
3478.44 31
3478.57 32
3478.71 32
3478.84 33
3478.98 35
3479.11 36
3479.25 37
3479.38 37
3479.52 37
3479.65 36
3479.79 35
3479.92 34
3480.06 34
3480.19 36
3480.33 38
3480.46 41
3480.60 45
3480.74 48
3480.87 52
3481.01 54
3481.14 57
3481.28 58
3481.41 59
3481.55 59
3481.68 58
3481.82 56
3481.95 54
3482.09 50
3482.22 46
3482.36 41
3482.49 36
3482.63 31
3482.76 25
3482.90 21
3483.03 17
3483.17 13
3483.30 11
3483.44 9
3483.57 8
3483.71 8
3483.84 9
3483.98 10
3484.11 12
3484.25 14
3484.38 16
3484.52 18
3484.65 19
3484.79 20
3484.93 20
3485.06 21
3485.20 21
3485.33 20
3485.47 20
3485.60 20
3485.74 20
3485.87 21
3486.01 21
3486.14 23
3486.28 25
3486.41 29
3486.55 33
3486.68 38
3486.82 44
3486.95 49
3487.09 53
3487.22 56
3487.36 59
3487.49 61
3487.63 62
3487.77 63
3487.90 62
3488.04 61
3488.17 58
3488.31 54
3488.44 49
3488.58 44
3488.71 40
3488.85 37
3488.98 36
3489.12 38
3489.25 43
3489.39 49
3489.52 56
3489.66 62
3489.79 67
3489.93 70
3490.06 71
3490.20 69
3490.34 67
3490.47 66
3490.61 65
3490.74 66
3490.88 68
3491.01 70
3491.15 72
3491.28 72
3491.42 72
3491.55 69
3491.69 66
3491.82 61
3491.96 55
3492.09 50
3492.23 44
3492.37 38
3492.50 32
3492.64 27
3492.77 22
3492.91 17
3493.04 13
3493.18 10
3493.31 9
3493.45 9
3493.58 11
3493.72 14
3493.85 17
3493.99 21
3494.13 24
3494.26 26
3494.40 27
3494.53 26
3494.67 25
3494.80 23
3494.94 20
3495.07 19
3495.21 18
3495.34 18
3495.48 20
3495.61 23
3495.75 27
3495.89 33
3496.02 39
3496.16 45
3496.29 52
3496.43 58
3496.56 63
3496.70 67
3496.83 69
3496.97 68
3497.10 66
3497.24 63
3497.38 59
3497.51 55
3497.65 51
3497.78 49
3497.92 48
3498.05 49
3498.19 52
3498.32 55
3498.46 60
3498.59 64
3498.73 67
3498.87 70
3499.00 71
3499.14 71
3499.27 70
3499.41 68
3499.54 66
3499.68 65
3499.81 65
3499.95 65
3500.08 66
3500.22 67
3500.36 68
3500.49 69
3500.63 69
3500.76 68
3500.90 68
3501.03 67
3501.17 66
3501.30 66
3501.44 66
3501.58 67
3501.71 69
3501.85 72
3501.98 77
3502.12 83
3502.25 90
3502.39 97
3502.52 102
3502.66 106
3502.80 107
3502.93 107
3503.07 104
3503.20 101
3503.34 98
3503.47 94
3503.61 91
3503.74 88
3503.88 85
3504.02 82
3504.15 79
3504.29 75
3504.42 70
3504.56 66
3504.69 62
3504.83 58
3504.96 56
3505.10 55
3505.24 56
3505.37 58
3505.51 61
3505.64 64
3505.78 68
3505.91 72
3506.05 75
3506.18 77
3506.32 77
3506.46 77
3506.59 75
3506.73 73
3506.86 70
3507.00 66
3507.13 64
3507.27 63
3507.41 63
3507.54 65
3507.68 68
3507.81 72
3507.95 75
3508.08 78
3508.22 80
3508.35 81
3508.49 79
3508.63 76
3508.76 72
3508.90 65
3509.03 57
3509.17 49
3509.30 40
3509.44 32
3509.58 25
3509.71 19
3509.85 14
3509.98 10
3510.12 7
3510.25 4
3510.39 3
3510.53 1
3510.66 0
3510.80 0
3510.93 0
3511.07 0
3511.20 0
3511.34 0
3511.48 0
3511.61 0
3511.75 0
3511.88 2
3512.02 5
3512.15 9
3512.29 13
3512.43 17
3512.56 19
3512.70 21
3512.83 22
3512.97 22
3513.10 22
3513.24 22
3513.38 23
3513.51 24
3513.65 26
3513.78 27
3513.92 28
3514.05 29
3514.19 28
3514.33 27
3514.46 26
3514.60 26
3514.73 27
3514.87 28
3515.01 31
3515.14 34
3515.28 38
3515.41 42
3515.55 46
3515.68 49
3515.82 51
3515.96 53
3516.09 53
3516.23 52
3516.36 50
3516.50 47
3516.64 44
3516.77 41
3516.91 38
3517.04 35
3517.18 33
3517.31 31
3517.45 29
3517.59 27
3517.72 24
3517.86 21
3517.99 18
3518.13 16
3518.27 13
3518.40 12
3518.54 13
3518.67 15
3518.81 18
3518.94 23
3519.08 29
3519.22 35
3519.35 42
3519.49 48
3519.62 53
3519.76 57
3519.90 59
3520.03 59
3520.17 58
3520.30 56
3520.44 53
3520.57 50
3520.71 46
3520.85 43
3520.98 40
3521.12 37
3521.25 34
3521.39 30
3521.53 26
3521.66 23
3521.80 21
3521.93 20
3522.07 21
3522.21 22
3522.34 24
3522.48 26
3522.61 28
3522.75 28
3522.89 27
3523.02 26
3523.16 25
3523.29 24
3523.43 24
3523.57 24
3523.70 26
3523.84 29
3523.97 33
3524.11 37
3524.24 42
3524.38 47
3524.52 52
3524.65 56
3524.79 59
3524.92 61
3525.06 62
3525.20 61
3525.33 60
3525.47 58
3525.60 55
3525.74 51
3525.88 47
3526.01 43
3526.15 39
3526.28 35
3526.42 32
3526.56 30
3526.69 29
3526.83 28
3526.96 28
3527.10 28
3527.24 30
3527.37 34
3527.51 40
3527.64 48
3527.78 57
3527.92 67
3528.05 76
3528.19 83
3528.33 87
3528.46 89
3528.60 89
3528.73 87
3528.87 84
3529.01 81
3529.14 78
3529.28 74
3529.41 70
3529.55 66
3529.69 62
3529.82 58
3529.96 53
3530.09 50
3530.23 47
3530.37 46
3530.50 46
3530.64 48
3530.77 50
3530.91 52
3531.05 54
3531.18 56
3531.32 56
3531.45 55
3531.59 53
3531.73 51
3531.86 50
3532.00 49
3532.14 49
3532.27 50
3532.41 50
3532.54 51
3532.68 50
3532.82 47
3532.95 43
3533.09 38
3533.22 33
3533.36 29
3533.50 25
3533.63 24
3533.77 25
3533.91 27
3534.04 30
3534.18 33
3534.31 37
3534.45 40
3534.59 43
3534.72 45
3534.86 48
3534.99 50
3535.13 53
3535.27 57
3535.40 60
3535.54 64
3535.68 68
3535.81 70
3535.95 72
3536.08 72
3536.22 70
3536.36 68
3536.49 64
3536.63 60
3536.77 55
3536.90 52
3537.04 49
3537.17 48
3537.31 47
3537.45 48
3537.58 48
3537.72 49
3537.85 50
3537.99 51
3538.13 53
3538.26 54
3538.40 57
3538.54 59
3538.67 63
3538.81 66
3538.94 69
3539.08 72
3539.22 75
3539.35 78
3539.49 82
3539.63 86
3539.76 90
3539.90 94
3540.03 99
3540.17 102
3540.31 104
3540.44 103
3540.58 99
3540.72 93
3540.85 85
3540.99 77
3541.13 70
3541.26 63
3541.40 58
3541.53 55
3541.67 52
3541.81 50
3541.94 49
3542.08 48
3542.22 49
3542.35 51
3542.49 55
3542.62 60
3542.76 66
3542.90 72
3543.03 77
3543.17 80
3543.31 82
3543.44 82
3543.58 82
3543.72 82
3543.85 82
3543.99 83
3544.12 86
3544.26 91
3544.40 96
3544.53 102
3544.67 109
3544.81 114
3544.94 120
3545.08 124
3545.21 127
3545.35 130
3545.49 133
3545.62 136
3545.76 140
3545.90 145
3546.03 151
3546.17 159
3546.31 168
3546.44 178
3546.58 187
3546.72 197
3546.85 204
3546.99 210
3547.12 213
3547.26 213
3547.40 209
3547.53 203
3547.67 195
3547.81 185
3547.94 176
3548.08 168
3548.22 161
3548.35 157
3548.49 154
3548.63 152
3548.76 150
3548.90 147
3549.03 143
3549.17 137
3549.31 131
3549.44 125
3549.58 118
3549.72 111
3549.85 106
3549.99 100
3550.13 96
3550.26 91
3550.40 88
3550.54 85
3550.67 83
3550.81 81
3550.94 78
3551.08 76
3551.22 73
3551.35 69
3551.49 64
3551.63 60
3551.76 55
3551.90 50
3552.04 45
3552.17 40
3552.31 36
3552.45 32
3552.58 29
3552.72 27
3552.86 26
3552.99 27
3553.13 29
3553.27 31
3553.40 33
3553.54 36
3553.68 38
3553.81 41
3553.95 43
3554.08 46
3554.22 50
3554.36 54
3554.49 58
3554.63 61
3554.77 63
3554.90 65
3555.04 64
3555.18 63
3555.31 60
3555.45 57
3555.59 54
3555.72 51
3555.86 48
3556.00 46
3556.13 46
3556.27 46
3556.41 49
3556.54 52
3556.68 57
3556.82 61
3556.95 66
3557.09 71
3557.23 75
3557.36 79
3557.50 84
3557.64 90
3557.77 96
3557.91 103
3558.05 109
3558.18 114
3558.32 117
3558.46 117
3558.59 115
3558.73 111
3558.87 106
3559.00 101
3559.14 97
3559.28 94
3559.41 92
3559.55 90
3559.69 89
3559.82 87
3559.96 84
3560.10 79
3560.23 74
3560.37 67
3560.51 61
3560.64 55
3560.78 51
3560.92 47
3561.05 45
3561.19 44
3561.33 44
3561.46 45
3561.60 46
3561.74 47
3561.87 49
3562.01 51
3562.15 52
3562.28 53
3562.42 53
3562.56 52
3562.69 52
3562.83 52
3562.97 52
3563.10 53
3563.24 54
3563.38 56
3563.51 57
3563.65 58
3563.79 58
3563.92 57
3564.06 55
3564.20 53
3564.33 50
3564.47 46
3564.61 44
3564.74 42
3564.88 42
3565.02 43
3565.15 45
3565.29 48
3565.43 51
3565.56 55
3565.70 57
3565.84 60
3565.97 62
3566.11 64
3566.25 66
3566.38 68
3566.52 69
3566.66 69
3566.79 68
3566.93 66
3567.07 63
3567.20 60
3567.34 56
3567.48 53
3567.62 49
3567.75 45
3567.89 42
3568.03 40
3568.16 39
3568.30 39
3568.44 42
3568.57 47
3568.71 53
3568.85 59
3568.98 65
3569.12 71
3569.26 76
3569.39 80
3569.53 83
3569.67 85
3569.80 87
3569.94 87
3570.08 86
3570.21 85
3570.35 83
3570.49 81
3570.63 81
3570.76 81
3570.90 81
3571.04 81
3571.17 80
3571.31 78
3571.45 75
3571.58 71
3571.72 67
3571.86 64
3571.99 63
3572.13 63
3572.27 64
3572.40 65
3572.54 67
3572.68 68
3572.82 67
3572.95 66
3573.09 62
3573.23 58
3573.36 54
3573.50 49
3573.64 45
3573.77 41
3573.91 38
3574.05 35
3574.18 33
3574.32 32
3574.46 31
3574.60 31
3574.73 32
3574.87 35
3575.01 38
3575.14 43
3575.28 47
3575.42 52
3575.55 55
3575.69 57
3575.83 57
3575.96 56
3576.10 54
3576.24 50
3576.38 47
3576.51 44
3576.65 41
3576.79 39
3576.92 37
3577.06 34
3577.20 33
3577.33 32
3577.47 32
3577.61 34
3577.75 37
3577.88 42
3578.02 46
3578.16 50
3578.29 52
3578.43 51
3578.57 48
3578.70 42
3578.84 35
3578.98 28
3579.12 22
3579.25 17
3579.39 14
3579.53 14
3579.66 15
3579.80 19
3579.94 24
3580.08 30
3580.21 36
3580.35 42
3580.49 47
3580.62 52
3580.76 56
3580.90 60
3581.03 64
3581.17 68
3581.31 71
3581.45 75
3581.58 77
3581.72 78
3581.86 78
3581.99 77
3582.13 74
3582.27 71
3582.41 68
3582.54 66
3582.68 64
3582.82 61
3582.95 59
3583.09 56
3583.23 53
3583.36 51
3583.50 48
3583.64 47
3583.78 46
3583.91 46
3584.05 48
3584.19 50
3584.32 52
3584.46 54
3584.60 55
3584.74 56
3584.87 55
3585.01 53
3585.15 51
3585.28 47
3585.42 43
3585.56 37
3585.70 31
3585.83 25
3585.97 19
3586.11 15
3586.24 12
3586.38 13
3586.52 16
3586.66 22
3586.79 29
3586.93 36
3587.07 42
3587.20 46
3587.34 48
3587.48 47
3587.62 45
3587.75 42
3587.89 39
3588.03 36
3588.16 35
3588.30 34
3588.44 34
3588.58 34
3588.71 34
3588.85 34
3588.99 32
3589.13 30
3589.26 27
3589.40 25
3589.54 22
3589.67 19
3589.81 17
3589.95 14
3590.09 12
3590.22 11
3590.36 9
3590.50 9
3590.63 9
3590.77 10
3590.91 11
3591.05 13
3591.18 15
3591.32 17
3591.46 18
3591.60 18
3591.73 19
3591.87 18
3592.01 17
3592.14 17
3592.28 17
3592.42 18
3592.56 19
3592.69 21
3592.83 23
3592.97 25
3593.11 27
3593.24 28
3593.38 27
3593.52 26
3593.65 23
3593.79 19
3593.93 14
3594.07 9
3594.20 4
3594.34 0
3594.48 0
3594.62 0
3594.75 0
3594.89 0
3595.03 0
3595.17 0
3595.30 0
3595.44 0
3595.58 2
3595.71 6
3595.85 11
3595.99 15
3596.13 19
3596.26 23
3596.40 26
3596.54 30
3596.68 32
3596.81 35
3596.95 38
3597.09 40
3597.23 43
3597.36 45
3597.50 49
3597.64 52
3597.78 56
3597.91 61
3598.05 66
3598.19 70
3598.32 73
3598.46 74
3598.60 74
3598.74 72
3598.87 69
3599.01 64
3599.15 59
3599.29 54
3599.42 49
3599.56 44
3599.70 39
3599.84 34
3599.97 30
3600.11 27
3600.25 24
3600.39 22
3600.52 21
3600.66 19
3600.80 18
3600.94 16
3601.07 15
3601.21 13
3601.35 12
3601.49 12
3601.62 11
3601.76 11
3601.90 10
3602.04 9
3602.17 7
3602.31 5
3602.45 2
3602.59 0
3602.72 0
3602.86 0
3603.00 0
3603.13 2
3603.27 7
3603.41 12
3603.55 18
3603.68 23
3603.82 29
3603.96 32
3604.10 34
3604.23 34
3604.37 32
3604.51 28
3604.65 23
3604.78 17
3604.92 12
3605.06 7
3605.20 4
3605.34 3
3605.47 4
3605.61 6
3605.75 10
3605.89 15
3606.02 21
3606.16 27
3606.30 33
3606.44 37
3606.57 40
3606.71 42
3606.85 42
3606.99 43
3607.12 43
3607.26 45
3607.40 48
3607.54 51
3607.67 56
3607.81 62
3607.95 67
3608.09 71
3608.22 74
3608.36 75
3608.50 74
3608.64 71
3608.77 67
3608.91 61
3609.05 55
3609.19 50
3609.32 45
3609.46 41
3609.60 38
3609.74 37
3609.87 37
3610.01 38
3610.15 39
3610.29 41
3610.43 43
3610.56 44
3610.70 45
3610.84 45
3610.98 44
3611.11 42
3611.25 40
3611.39 39
3611.53 37
3611.66 36
3611.80 35
3611.94 34
3612.08 33
3612.21 33
3612.35 32
3612.49 32
3612.63 31
3612.77 32
3612.90 32
3613.04 32
3613.18 33
3613.32 33
3613.45 33
3613.59 33
3613.73 32
3613.87 32
3614.00 32
3614.14 31
3614.28 31
3614.42 30
3614.56 29
3614.69 28
3614.83 26
3614.97 24
3615.11 21
3615.24 19
3615.38 18
3615.52 19
3615.66 21
3615.79 25
3615.93 29
3616.07 33
3616.21 36
3616.35 38
3616.48 39
3616.62 38
3616.76 35
3616.90 31
3617.03 27
3617.17 22
3617.31 18
3617.45 13
3617.59 10
3617.72 8
3617.86 8
3618.00 10
3618.14 13
3618.27 15
3618.41 17
3618.55 18
3618.69 16
3618.83 13
3618.96 8
3619.10 4
3619.24 1
3619.38 0
3619.51 0
3619.65 0
3619.79 0
3619.93 1
3620.07 3
3620.20 6
3620.34 10
3620.48 14
3620.62 18
3620.75 22
3620.89 24
3621.03 25
3621.17 25
3621.31 23
3621.44 20
3621.58 18
3621.72 18
3621.86 21
3621.99 26
3622.13 33
3622.27 40
3622.41 46
3622.55 51
3622.68 53
3622.82 53
3622.96 50
3623.10 45
3623.24 39
3623.37 33
3623.51 27
3623.65 23
3623.79 19
3623.92 18
3624.06 18
3624.20 20
3624.34 22
3624.48 24
3624.61 26
3624.75 27
3624.89 29
3625.03 30
3625.17 32
3625.30 33
3625.44 34
3625.58 35
3625.72 34
3625.86 31
3625.99 26
3626.13 21
3626.27 15
3626.41 9
3626.54 4
3626.68 0
3626.82 0
3626.96 0
3627.10 0
3627.23 0
3627.37 0
3627.51 2
3627.65 3
3627.79 3
3627.92 3
3628.06 2
3628.20 1
3628.34 0
3628.48 0
3628.61 0
3628.75 0
3628.89 0
3629.03 0
3629.17 0
3629.30 1
3629.44 4
3629.58 6
3629.72 9
3629.86 13
3629.99 17
3630.13 21
3630.27 26
3630.41 32
3630.55 37
3630.68 42
3630.82 47
3630.96 51
3631.10 53
3631.24 55
3631.37 54
3631.51 52
3631.65 49
3631.79 45
3631.93 40
3632.06 36
3632.20 33
3632.34 32
3632.48 33
3632.62 37
3632.75 42
3632.89 47
3633.03 53
3633.17 58
3633.31 61
3633.44 62
3633.58 61
3633.72 59
3633.86 57
3634.00 54
3634.14 52
3634.27 50
3634.41 50
3634.55 50
3634.69 50
3634.83 50
3634.96 50
3635.10 49
3635.24 47
3635.38 44
3635.52 40
3635.65 36
3635.79 30
3635.93 24
3636.07 19
3636.21 14
3636.34 11
3636.48 10
3636.62 11
3636.76 13
3636.90 17
3637.04 22
3637.17 26
3637.31 30
3637.45 33
3637.59 35
3637.73 36
3637.86 35
3638.00 35
3638.14 34
3638.28 33
3638.42 32
3638.55 32
3638.69 33
3638.83 36
3638.97 40
3639.11 45
3639.25 51
3639.38 56
3639.52 59
3639.66 60
3639.80 60
3639.94 57
3640.07 52
3640.21 47
3640.35 41
3640.49 36
3640.63 31
3640.77 27
3640.90 24
3641.04 22
3641.18 21
3641.32 20
3641.46 20
3641.59 20
3641.73 21
3641.87 22
3642.01 23
3642.15 25
3642.29 27
3642.42 28
3642.56 30
3642.70 31
3642.84 31
3642.98 31
3643.12 31
3643.25 30
3643.39 29
3643.53 28
3643.67 27
3643.81 26
3643.94 25
3644.08 23
3644.22 22
3644.36 21
3644.50 22
3644.64 24
3644.77 27
3644.91 32
3645.05 37
3645.19 42
3645.33 46
3645.47 49
3645.60 50
3645.74 50
3645.88 48
3646.02 45
3646.16 41
3646.30 38
3646.43 36
3646.57 34
3646.71 35
3646.85 36
3646.99 38
3647.13 40
3647.26 41
3647.40 41
3647.54 40
3647.68 39
3647.82 38
3647.96 37
3648.09 36
3648.23 36
3648.37 35
3648.51 34
3648.65 31
3648.79 27
3648.92 22
3649.06 17
3649.20 11
3649.34 5
3649.48 1
3649.62 0
3649.75 0
3649.89 0
3650.03 0
3650.17 0
3650.31 0
3650.45 2
3650.58 6
3650.72 10
3650.86 14
3651.00 19
3651.14 24
3651.28 29
3651.41 32
3651.55 35
3651.69 36
3651.83 36
3651.97 35
3652.11 33
3652.25 32
3652.38 30
3652.52 29
3652.66 29
3652.80 29
3652.94 29
3653.08 29
3653.21 28
3653.35 25
3653.49 22
3653.63 18
3653.77 15
3653.91 12
3654.04 11
3654.18 12
3654.32 14
3654.46 16
3654.60 18
3654.74 19
3654.88 18
3655.01 17
3655.15 15
3655.29 14
3655.43 13
3655.57 12
3655.71 13
3655.85 15
3655.98 18
3656.12 21
3656.26 25
3656.40 30
3656.54 34
3656.68 38
3656.81 42
3656.95 44
3657.09 45
3657.23 45
3657.37 43
3657.51 40
3657.65 36
3657.78 32
3657.92 29
3658.06 28
3658.20 28
3658.34 29
3658.48 33
3658.62 37
3658.75 41
3658.89 45
3659.03 47
3659.17 49
3659.31 48
3659.45 47
3659.59 46
3659.72 45
3659.86 46
3660.00 47
3660.14 48
3660.28 49
3660.42 50
3660.56 50
3660.69 49
3660.83 46
3660.97 41
3661.11 36
3661.25 30
3661.39 24
3661.53 19
3661.66 15
3661.80 13
3661.94 12
3662.08 12
3662.22 14
3662.36 16
3662.50 18
3662.63 20
3662.77 21
3662.91 21
3663.05 20
3663.19 19
3663.33 19
3663.47 18
3663.60 17
3663.74 18
3663.88 20
3664.02 23
3664.16 27
3664.30 31
3664.44 36
3664.57 41
3664.71 45
3664.85 48
3664.99 51
3665.13 53
3665.27 54
3665.41 56
3665.55 58
3665.68 59
3665.82 60
3665.96 60
3666.10 59
3666.24 57
3666.38 54
3666.52 51
3666.65 48
3666.79 46
3666.93 44
3667.07 43
3667.21 43
3667.35 44
3667.49 45
3667.63 45
3667.76 44
3667.90 42
3668.04 38
3668.18 32
3668.32 24
3668.46 16
3668.60 7
3668.74 0
3668.87 0
3669.01 0
3669.15 0
3669.29 0
3669.43 0
3669.57 0
3669.71 0
3669.85 0
3669.98 5
3670.12 10
3670.26 13
3670.40 15
3670.54 16
3670.68 14
3670.82 12
3670.96 9
3671.09 7
3671.23 5
3671.37 4
3671.51 3
3671.65 3
3671.79 4
3671.93 5
3672.07 7
3672.20 11
3672.34 16
3672.48 23
3672.62 30
3672.76 36
3672.90 40
3673.04 41
3673.18 39
3673.32 35
3673.45 28
3673.59 22
3673.73 16
3673.87 11
3674.01 8
3674.15 7
3674.29 7
3674.43 7
3674.56 7
3674.70 7
3674.84 6
3674.98 6
3675.12 6
3675.26 6
3675.40 6
3675.54 7
3675.68 9
3675.81 11
3675.95 13
3676.09 15
3676.23 16
3676.37 18
3676.51 19
3676.65 19
3676.79 19
3676.93 19
3677.06 19
3677.20 20
3677.34 21
3677.48 22
3677.62 24
3677.76 26
3677.90 27
3678.04 28
3678.18 29
3678.31 29
3678.45 29
3678.59 30
3678.73 30
3678.87 30
3679.01 30
3679.15 30
3679.29 29
3679.43 29
3679.56 29
3679.70 29
3679.84 29
3679.98 30
3680.12 31
3680.26 31
3680.40 31
3680.54 31
3680.68 30
3680.82 29
3680.95 29
3681.09 29
3681.23 29
3681.37 29
3681.51 29
3681.65 27
3681.79 26
3681.93 26
3682.07 28
3682.20 31
3682.34 37
3682.48 44
3682.62 52
3682.76 59
3682.90 65
3683.04 68
3683.18 70
3683.32 70
3683.46 69
3683.59 68
3683.73 66
3683.87 63
3684.01 60
3684.15 57
3684.29 52
3684.43 47
3684.57 42
3684.71 38
3684.85 36
3684.99 35
3685.12 36
3685.26 37
3685.40 39
3685.54 40
3685.68 42
3685.82 42
3685.96 41
3686.10 40
3686.24 38
3686.38 35
3686.51 32
3686.65 28
3686.79 26
3686.93 24
3687.07 25
3687.21 29
3687.35 36
3687.49 44
3687.63 53
3687.77 61
3687.91 67
3688.04 71
3688.18 73
3688.32 72
3688.46 69
3688.60 64
3688.74 60
3688.88 55
3689.02 51
3689.16 47
3689.30 44
3689.44 40
3689.57 37
3689.71 35
3689.85 32
3689.99 30
3690.13 28
3690.27 27
3690.41 27
3690.55 28
3690.69 30
3690.83 33
3690.97 36
3691.11 41
3691.24 45
3691.38 49
3691.52 53
3691.66 55
3691.80 56
3691.94 56
3692.08 55
3692.22 53
3692.36 52
3692.50 51
3692.64 50
3692.78 50
3692.91 50
3693.05 50
3693.19 49
3693.33 47
3693.47 45
3693.61 43
3693.75 40
3693.89 37
3694.03 36
3694.17 35
3694.31 35
3694.45 36
3694.58 37
3694.72 39
3694.86 40
3695.00 40
3695.14 40
3695.28 39
3695.42 38
3695.56 37
3695.70 36
3695.84 36
3695.98 38
3696.12 39
3696.26 42
3696.40 44
3696.53 45
3696.67 46
3696.81 46
3696.95 44
3697.09 42
3697.23 39
3697.37 36
3697.51 33
3697.65 30
3697.79 28
3697.93 27
3698.07 26
3698.21 27
3698.34 28
3698.48 30
3698.62 33
3698.76 36
3698.90 39
3699.04 41
3699.18 43
3699.32 43
3699.46 42
3699.60 40
3699.74 39
3699.88 37
3700.02 37
3700.16 37
3700.30 38
3700.43 40
3700.57 41
3700.71 42
3700.85 42
3700.99 42
3701.13 43
3701.27 44
3701.41 47
3701.55 49
3701.69 52
3701.83 53
3701.97 53
3702.11 52
3702.25 49
3702.39 45
3702.52 42
3702.66 40
3702.80 38
3702.94 37
3703.08 35
3703.22 33
3703.36 29
3703.50 23
3703.64 16
3703.78 9
3703.92 2
3704.06 0
3704.20 0
3704.34 0
3704.48 0
3704.62 0
3704.76 0
3704.89 2
3705.03 5
3705.17 8
3705.31 10
3705.45 12
3705.59 14
3705.73 16
3705.87 18
3706.01 20
3706.15 21
3706.29 22
3706.43 23
3706.57 24
3706.71 23
3706.85 23
3706.99 21
3707.13 20
3707.26 18
3707.40 17
3707.54 16
3707.68 16
3707.82 16
3707.96 16
3708.10 16
3708.24 16
3708.38 14
3708.52 12
3708.66 9
3708.80 6
3708.94 2
3709.08 0
3709.22 0
3709.36 0
3709.50 0
3709.64 0
3709.78 0
3709.92 0
3710.05 0
3710.19 1
3710.33 7
3710.47 14
3710.61 22
3710.75 29
3710.89 36
3711.03 40
3711.17 43
3711.31 44
3711.45 43
3711.59 41
3711.73 40
3711.87 38
3712.01 38
3712.15 40
3712.29 42
3712.43 46
3712.57 50
3712.71 53
3712.85 57
3712.98 60
3713.12 62
3713.26 64
3713.40 65
3713.54 66
3713.68 67
3713.82 66
3713.96 65
3714.10 62
3714.24 58
3714.38 53
3714.52 46
3714.66 38
3714.80 30
3714.94 24
3715.08 18
3715.22 15
3715.36 14
3715.50 14
3715.64 14
3715.78 15
3715.92 15
3716.06 15
3716.20 13
3716.34 10
3716.47 7
3716.61 5
3716.75 4
3716.89 4
3717.03 5
3717.17 7
3717.31 9
3717.45 10
3717.59 11
3717.73 12
3717.87 11
3718.01 9
3718.15 7
3718.29 4
3718.43 1
3718.57 0
3718.71 0
3718.85 0
3718.99 0
3719.13 1
3719.27 6
3719.41 11
3719.55 15
3719.69 18
3719.83 19
3719.97 18
3720.11 16
3720.25 12
3720.39 9
3720.53 6
3720.66 4
3720.80 3
3720.94 3
3721.08 3
3721.22 3
3721.36 4
3721.50 7
3721.64 11
3721.78 16
3721.92 22
3722.06 29
3722.20 35
3722.34 40
3722.48 44
3722.62 46
3722.76 46
3722.90 45
3723.04 44
3723.18 43
3723.32 42
3723.46 41
3723.60 40
3723.74 38
3723.88 36
3724.02 34
3724.16 32
3724.30 32
3724.44 32
3724.58 35
3724.72 38
3724.86 43
3725.00 47
3725.14 51
3725.28 53
3725.42 54
3725.56 53
3725.70 52
3725.84 49
3725.98 45
3726.12 42
3726.26 38
3726.40 34
3726.54 31
3726.67 28
3726.81 26
3726.95 24
3727.09 24
3727.23 25
3727.37 26
3727.51 27
3727.65 29
3727.79 30
3727.93 30
3728.07 29
3728.21 27
3728.35 25
3728.49 24
3728.63 23
3728.77 22
3728.91 22
3729.05 22
3729.19 23
3729.33 23
3729.47 22
3729.61 22
3729.75 22
3729.89 23
3730.03 24
3730.17 26
3730.31 28
3730.45 29
3730.59 30
3730.73 31
3730.87 31
3731.01 32
3731.15 33
3731.29 35
3731.43 38
3731.57 41
3731.71 45
3731.85 47
3731.99 48
3732.13 48
3732.27 46
3732.41 42
3732.55 36
3732.69 30
3732.83 23
3732.97 18
3733.11 13
3733.25 10
3733.39 8
3733.53 9
3733.67 11
3733.81 14
3733.95 18
3734.09 22
3734.23 27
3734.37 31
3734.51 36
3734.65 42
3734.79 49
3734.93 56
3735.07 63
3735.21 69
3735.35 73
3735.49 74
3735.63 73
3735.77 69
3735.91 63
3736.05 57
3736.19 50
3736.33 43
3736.47 38
3736.61 34
3736.75 31
3736.89 30
3737.03 30
3737.17 32
3737.31 36
3737.45 40
3737.59 45
3737.73 50
3737.87 54
3738.01 57
3738.15 56
3738.29 54
3738.43 48
3738.57 41
3738.71 33
3738.85 25
3738.99 17
3739.13 11
3739.27 5
3739.41 1
3739.55 0
3739.69 0
3739.83 0
3739.97 0
3740.11 0
3740.25 0
3740.39 0
3740.53 0
3740.67 1
3740.81 5
3740.95 8
3741.09 11
3741.23 13
3741.37 14
3741.51 15
3741.65 15
3741.79 15
3741.93 14
3742.07 14
3742.21 13
3742.35 11
3742.49 9
3742.63 7
3742.77 3
3742.91 0
3743.05 0
3743.19 0
3743.33 0
3743.47 0
3743.61 0
3743.75 1
3743.89 6
3744.03 12
3744.17 17
3744.31 22
3744.45 26
3744.59 30
3744.73 33
3744.87 36
3745.01 38
3745.15 39
3745.29 38
3745.44 36
3745.58 31
3745.72 24
3745.86 16
3746.00 9
3746.14 3
3746.28 0
3746.42 0
3746.56 0
3746.70 1
3746.84 6
3746.98 12
3747.12 18
3747.26 24
3747.40 30
3747.54 34
3747.68 36
3747.82 38
3747.96 38
3748.10 37
3748.24 36
3748.38 34
3748.52 31
3748.66 28
3748.80 25
3748.94 23
3749.08 21
3749.22 19
3749.36 18
3749.50 17
3749.64 17
3749.78 17
3749.92 18
3750.06 19
3750.20 21
3750.34 23
3750.48 24
3750.62 25
3750.76 26
3750.90 24
3751.04 22
3751.18 19
3751.32 16
3751.47 15
3751.61 15
3751.75 17
3751.89 21
3752.03 26
3752.17 31
3752.31 34
3752.45 36
3752.59 36
3752.73 34
3752.87 30
3753.01 25
3753.15 20
3753.29 15
3753.43 11
3753.57 9
3753.71 9
3753.85 11
3753.99 15
3754.13 21
3754.27 29
3754.41 36
3754.55 42
3754.69 47
3754.83 49
3754.97 49
3755.11 48
3755.25 45
3755.39 43
3755.53 41
3755.67 39
3755.82 38
3755.96 38
3756.10 39
3756.24 40
3756.38 42
3756.52 45
3756.66 48
3756.80 49
3756.94 50
3757.08 47
3757.22 43
3757.36 36
3757.50 29
3757.64 23
3757.78 18
3757.92 16
3758.06 16
3758.20 19
3758.34 24
3758.48 30
3758.62 36
3758.76 41
3758.90 45
3759.04 47
3759.18 48
3759.33 48
3759.47 47
3759.61 45
3759.75 43
3759.89 42
3760.03 40
3760.17 39
3760.31 38
3760.45 36
3760.59 35
3760.73 33
3760.87 31
3761.01 29
3761.15 27
3761.29 27
3761.43 26
3761.57 26
3761.71 27
3761.85 27
3761.99 26
3762.13 25
3762.28 22
3762.42 19
3762.56 15
3762.70 10
3762.84 6
3762.98 2
3763.12 0
3763.26 0
3763.40 0
3763.54 2
3763.68 7
3763.82 13
3763.96 19
3764.10 24
3764.24 28
3764.38 31
3764.52 33
3764.66 33
3764.80 34
3764.94 34
3765.09 34
3765.23 34
3765.37 34
3765.51 33
3765.65 30
3765.79 27
3765.93 23
3766.07 19
3766.21 17
3766.35 16
3766.49 17
3766.63 21
3766.77 25
3766.91 31
3767.05 36
3767.19 40
3767.33 42
3767.48 43
3767.62 43
3767.76 41
3767.90 38
3768.04 36
3768.18 35
3768.32 35
3768.46 36
3768.60 39
3768.74 41
3768.88 44
3769.02 46
3769.16 47
3769.30 47
3769.44 46
3769.58 45
3769.72 43
3769.87 43
3770.01 42
3770.15 42
3770.29 42
3770.43 42
3770.57 40
3770.71 39
3770.85 37
3770.99 35
3771.13 33
3771.27 32
3771.41 32
3771.55 31
3771.69 29
3771.83 27
3771.98 22
3772.12 16
3772.26 10
3772.40 4
3772.54 0
3772.68 0
3772.82 0
3772.96 0
3773.10 2
3773.24 4
3773.38 5
3773.52 4
3773.66 2
3773.80 0
3773.94 0
3774.09 0
3774.23 0
3774.37 0
3774.51 1
3774.65 4
3774.79 6
3774.93 8
3775.07 10
3775.21 10
3775.35 11
3775.49 11
3775.63 12
3775.77 13
3775.92 14
3776.06 15
3776.20 17
3776.34 18
3776.48 20
3776.62 23
3776.76 25
3776.90 28
3777.04 30
3777.18 32
3777.32 33
3777.46 33
3777.60 31
3777.75 27
3777.89 23
3778.03 19
3778.17 15
3778.31 12
3778.45 10
3778.59 10
3778.73 11
3778.87 14
3779.01 18
3779.15 21
3779.29 25
3779.43 28
3779.58 31
3779.72 33
3779.86 35
3780.00 35
3780.14 35
3780.28 35
3780.42 34
3780.56 33
3780.70 32
3780.84 32
3780.98 32
3781.12 34
3781.27 36
3781.41 38
3781.55 41
3781.69 43
3781.83 45
3781.97 47
3782.11 48
3782.25 48
3782.39 47
3782.53 46
3782.67 43
3782.81 40
3782.96 36
3783.10 33
3783.24 30
3783.38 27
3783.52 26
3783.66 25
3783.80 26
3783.94 26
3784.08 27
3784.22 29
3784.36 30
3784.51 32
3784.65 34
3784.79 36
3784.93 38
3785.07 40
3785.21 41
3785.35 41
3785.49 39
3785.63 36
3785.77 31
3785.91 26
3786.06 21
3786.20 16
3786.34 12
3786.48 10
3786.62 8
3786.76 8
3786.90 9
3787.04 11
3787.18 13
3787.32 16
3787.47 20
3787.61 24
3787.75 29
3787.89 33
3788.03 38
3788.17 41
3788.31 44
3788.45 46
3788.59 46
3788.73 46
3788.87 46
3789.02 46
3789.16 47
3789.30 48
3789.44 50
3789.58 52
3789.72 55
3789.86 57
3790.00 59
3790.14 61
3790.28 63
3790.43 65
3790.57 65
3790.71 66
3790.85 66
3790.99 66
3791.13 65
3791.27 65
3791.41 65
3791.55 65
3791.70 66
3791.84 68
3791.98 70
3792.12 72
3792.26 74
3792.40 75
3792.54 76
3792.68 76
3792.82 76
3792.96 75
3793.11 74
3793.25 73
3793.39 72
3793.53 70
3793.67 67
3793.81 64
3793.95 60
3794.09 55
3794.23 49
3794.38 43
3794.52 36
3794.66 31
3794.80 26
3794.94 23
3795.08 21
3795.22 21
3795.36 22
3795.50 24
3795.65 26
3795.79 27
3795.93 28
3796.07 29
3796.21 29
3796.35 29
3796.49 30
3796.63 31
3796.77 33
3796.92 34
3797.06 36
3797.20 38
3797.34 39
3797.48 40
3797.62 40
3797.76 39
3797.90 38
3798.04 36
3798.19 33
3798.33 30
3798.47 26
3798.61 23
3798.75 20
3798.89 18
3799.03 19
3799.17 22
3799.32 26
3799.46 31
3799.60 35
3799.74 38
3799.88 40
3800.02 39
3800.16 37
3800.30 33
3800.44 30
3800.59 27
3800.73 25
3800.87 23
3801.01 22
3801.15 21
3801.29 19
3801.43 17
3801.57 14
3801.72 12
3801.86 9
3802.00 8
3802.14 7
3802.28 7
3802.42 7
3802.56 7
3802.70 8
3802.85 7
3802.99 5
3803.13 3
3803.27 0
3803.41 0
3803.55 0
3803.69 0
3803.83 0
3803.98 0
3804.12 0
3804.26 0
3804.40 4
3804.54 10
3804.68 15
3804.82 22
3804.96 28
3805.11 34
3805.25 40
3805.39 45
3805.53 50
3805.67 55
3805.81 59
3805.95 63
3806.10 66
3806.24 69
3806.38 70
3806.52 70
3806.66 69
3806.80 67
3806.94 63
3807.08 59
3807.23 55
3807.37 51
3807.51 49
3807.65 47
3807.79 47
3807.93 47
3808.07 48
3808.21 49
3808.36 49
3808.50 48
3808.64 47
3808.78 44
3808.92 41
3809.06 38
3809.20 34
3809.35 30
3809.49 26
3809.63 24
3809.77 22
3809.91 23
3810.05 25
3810.19 27
3810.34 30
3810.48 33
3810.62 35
3810.76 36
3810.90 37
3811.04 38
3811.18 40
3811.33 42
3811.47 44
3811.61 45
3811.75 44
3811.89 43
3812.03 39
3812.17 35
3812.32 31
3812.46 28
3812.60 27
3812.74 28
3812.88 30
3813.02 34
3813.16 39
3813.31 45
3813.45 50
3813.59 54
3813.73 56
3813.87 57
3814.01 56
3814.15 54
3814.30 50
3814.44 45
3814.58 41
3814.72 36
3814.86 33
3815.00 30
3815.14 27
3815.29 25
3815.43 22
3815.57 19
3815.71 16
3815.85 14
3815.99 13
3816.13 14
3816.28 17
3816.42 22
3816.56 29
3816.70 37
3816.84 45
3816.98 52
3817.13 58
3817.27 62
3817.41 65
3817.55 66
3817.69 66
3817.83 65
3817.97 63
3818.12 60
3818.26 56
3818.40 51
3818.54 45
3818.68 40
3818.82 36
3818.96 33
3819.11 32
3819.25 32
3819.39 33
3819.53 35
3819.67 37
3819.81 39
3819.96 40
3820.10 42
3820.24 42
3820.38 42
3820.52 40
3820.66 36
3820.81 31
3820.95 24
3821.09 18
3821.23 12
3821.37 9
3821.51 8
3821.65 9
3821.80 12
3821.94 16
3822.08 19
3822.22 21
3822.36 23
3822.50 23
3822.65 22
3822.79 21
3822.93 19
3823.07 17
3823.21 15
3823.35 13
3823.50 12
3823.64 11
3823.78 11
3823.92 11
3824.06 12
3824.20 12
3824.35 13
3824.49 13
3824.63 12
3824.77 11
3824.91 11
3825.05 11
3825.20 11
3825.34 12
3825.48 12
3825.62 13
3825.76 13
3825.90 14
3826.05 14
3826.19 15
3826.33 17
3826.47 20
3826.61 23
3826.75 26
3826.90 29
3827.04 31
3827.18 32
3827.32 31
3827.46 29
3827.60 27
3827.75 25
3827.89 25
3828.03 26
3828.17 29
3828.31 34
3828.45 38
3828.60 41
3828.74 42
3828.88 41
3829.02 38
3829.16 34
3829.30 30
3829.45 28
3829.59 27
3829.73 29
3829.87 32
3830.01 35
3830.16 39
3830.30 41
3830.44 42
3830.58 43
3830.72 43
3830.86 43
3831.01 44
3831.15 46
3831.29 48
3831.43 50
3831.57 51
3831.71 51
3831.86 51
3832.00 50
3832.14 49
3832.28 49
3832.42 51
3832.57 55
3832.71 60
3832.85 66
3832.99 72
3833.13 77
3833.27 81
3833.42 84
3833.56 85
3833.70 86
3833.84 87
3833.98 87
3834.13 88
3834.27 89
3834.41 90
3834.55 92
3834.69 94
3834.83 96
3834.98 97
3835.12 100
3835.26 102
3835.40 104
3835.54 106
3835.69 107
3835.83 107
3835.97 104
3836.11 100
3836.25 93
3836.40 86
3836.54 78
3836.68 71
3836.82 66
3836.96 63
3837.10 62
3837.25 62
3837.39 63
3837.53 64
3837.67 64
3837.81 64
3837.96 63
3838.10 62
3838.24 60
3838.38 57
3838.52 55
3838.67 53
3838.81 51
3838.95 50
3839.09 49
3839.23 48
3839.38 47
3839.52 46
3839.66 44
3839.80 42
3839.94 39
3840.08 35
3840.23 32
3840.37 31
3840.51 30
3840.65 31
3840.79 34
3840.94 37
3841.08 40
3841.22 43
3841.36 44
3841.50 43
3841.65 42
3841.79 40
3841.93 38
3842.07 36
3842.21 36
3842.36 37
3842.50 38
3842.64 39
3842.78 42
3842.92 44
3843.07 47
3843.21 51
3843.35 56
3843.49 62
3843.63 67
3843.78 71
3843.92 72
3844.06 72
3844.20 69
3844.34 65
3844.49 61
3844.63 56
3844.77 53
3844.91 50
3845.05 48
3845.20 46
3845.34 43
3845.48 39
3845.62 36
3845.76 31
3845.91 27
3846.05 23
3846.19 20
3846.33 16
3846.47 13
3846.62 9
3846.76 5
3846.90 1
3847.04 0
3847.19 0
3847.33 0
3847.47 0
3847.61 0
3847.75 0
3847.90 0
3848.04 1
3848.18 4
3848.32 7
3848.46 9
3848.61 10
3848.75 9
3848.89 8
3849.03 6
3849.17 5
3849.32 4
3849.46 4
3849.60 6
3849.74 10
3849.88 17
3850.03 25
3850.17 34
3850.31 43
3850.45 52
3850.60 60
3850.74 67
3850.88 73
3851.02 78
3851.16 82
3851.31 86
3851.45 89
3851.59 92
3851.73 96
3851.87 98
3852.02 100
3852.16 102
3852.30 104
3852.44 106
3852.59 110
3852.73 117
3852.87 126
3853.01 139
3853.15 154
3853.30 172
3853.44 189
3853.58 204
3853.72 217
3853.87 225
3854.01 229
3854.15 229
3854.29 226
3854.43 220
3854.58 213
3854.72 205
3854.86 196
3855.00 187
3855.15 177
3855.29 167
3855.43 156
3855.57 145
3855.71 134
3855.86 124
3856.00 114
3856.14 106
3856.28 99
3856.43 95
3856.57 93
3856.71 93
3856.85 94
3856.99 97
3857.14 98
3857.28 99
3857.42 98
3857.56 96
3857.71 93
3857.85 90
3857.99 89
3858.13 90
3858.27 93
3858.42 98
3858.56 103
3858.70 109
3858.84 112
3858.99 113
3859.13 111
3859.27 107
3859.41 100
3859.56 92
3859.70 84
3859.84 75
3859.98 67
3860.12 61
3860.27 55
3860.41 52
3860.55 50
3860.69 49
3860.84 50
3860.98 52
3861.12 54
3861.26 56
3861.41 57
3861.55 58
3861.69 57
3861.83 57
3861.97 55
3862.12 54
3862.26 52
3862.40 50
3862.54 47
3862.69 44
3862.83 40
3862.97 36
3863.11 34
3863.26 32
3863.40 31
3863.54 30
3863.68 30
3863.83 30
3863.97 30
3864.11 28
3864.25 27
3864.39 25
3864.54 24
3864.68 22
3864.82 21
3864.96 21
3865.11 20
3865.25 20
3865.39 19
3865.53 18
3865.68 16
3865.82 14
3865.96 12
3866.10 10
3866.25 9
3866.39 8
3866.53 9
3866.67 10
3866.82 13
3866.96 17
3867.10 21
3867.24 25
3867.39 29
3867.53 31
3867.67 32
3867.81 33
3867.96 33
3868.10 32
3868.24 31
3868.38 30
3868.53 29
3868.67 28
3868.81 27
3868.95 25
3869.10 23
3869.24 21
3869.38 19
3869.52 18
3869.67 18
3869.81 19
3869.95 21
3870.09 23
3870.24 26
3870.38 29
3870.52 32
3870.66 35
3870.81 38
3870.95 40
3871.09 41
3871.23 41
3871.38 39
3871.52 36
3871.66 32
3871.80 26
3871.95 20
3872.09 13
3872.23 8
3872.37 3
3872.52 0
3872.66 0
3872.80 0
3872.94 1
3873.09 4
3873.23 7
3873.37 10
3873.51 13
3873.66 13
3873.80 13
3873.94 12
3874.08 10
3874.23 8
3874.37 6
3874.51 6
3874.65 7
3874.80 9
3874.94 12
3875.08 16
3875.22 21
3875.37 26
3875.51 31
3875.65 36
3875.79 40
3875.94 44
3876.08 47
3876.22 50
3876.36 53
3876.51 55
3876.65 57
3876.79 59
3876.94 60
3877.08 61
3877.22 62
3877.36 63
3877.51 64
3877.65 64
3877.79 64
3877.93 64
3878.08 63
3878.22 61
3878.36 60
3878.50 58
3878.65 56
3878.79 55
3878.93 53
3879.07 51
3879.22 49
3879.36 46
3879.50 42
3879.65 38
3879.79 34
3879.93 30
3880.07 26
3880.22 22
3880.36 20
3880.50 18
3880.64 17
3880.79 17
3880.93 16
3881.07 16
3881.22 16
3881.36 15
3881.50 16
3881.64 16
3881.79 18
3881.93 21
3882.07 25
3882.21 29
3882.36 34
3882.50 39
3882.64 44
3882.78 48
3882.93 52
3883.07 56
3883.21 59
3883.36 62
3883.50 65
3883.64 69
3883.78 73
3883.93 78
3884.07 82
3884.21 85
3884.36 86
3884.50 85
3884.64 82
3884.78 77
3884.93 72
3885.07 68
3885.21 65
3885.35 64
3885.50 66
3885.64 69
3885.78 73
3885.93 76
3886.07 79
3886.21 80
3886.35 80
3886.50 79
3886.64 76
3886.78 73
3886.93 70
3887.07 68
3887.21 66
3887.35 64
3887.50 63
3887.64 62
3887.78 61
3887.92 60
3888.07 59
3888.21 58
3888.35 58
3888.50 59
3888.64 60
3888.78 62
3888.92 65
3889.07 68
3889.21 71
3889.35 72
3889.50 72
3889.64 70
3889.78 67
3889.92 65
3890.07 62
3890.21 59
3890.35 57
3890.50 55
3890.64 53
3890.78 50
3890.92 48
3891.07 46
3891.21 44
3891.35 43
3891.50 43
3891.64 44
3891.78 45
3891.92 46
3892.07 46
3892.21 47
3892.35 48
3892.50 49
3892.64 50
3892.78 52
3892.93 53
3893.07 54
3893.21 55
3893.35 56
3893.50 56
3893.64 55
3893.78 55
3893.93 55
3894.07 56
3894.21 58
3894.35 60
3894.50 63
3894.64 66
3894.78 68
3894.93 70
3895.07 71
3895.21 72
3895.36 72
3895.50 72
3895.64 72
3895.78 72
3895.93 73
3896.07 75
3896.21 77
3896.36 78
3896.50 79
3896.64 79
3896.78 78
3896.93 75
3897.07 71
3897.21 66
3897.36 62
3897.50 58
3897.64 56
3897.79 55
3897.93 56
3898.07 58
3898.21 60
3898.36 63
3898.50 65
3898.64 66
3898.79 67
3898.93 66
3899.07 65
3899.22 63
3899.36 63
3899.50 63
3899.65 64
3899.79 66
3899.93 67
3900.07 67
3900.22 66
3900.36 63
3900.50 58
3900.65 53
3900.79 48
3900.93 44
3901.08 40
3901.22 38
3901.36 36
3901.50 34
3901.65 30
3901.79 26
3901.93 20
3902.08 14
3902.22 7
3902.36 2
3902.51 0
3902.65 0
3902.79 0
3902.94 0
3903.08 3
3903.22 6
3903.37 8
3903.51 9
3903.65 10
3903.79 9
3903.94 7
3904.08 5
3904.22 2
3904.37 0
3904.51 0
3904.65 0
3904.80 0
3904.94 0
3905.08 0
3905.23 0
3905.37 0
3905.51 0
3905.66 4
3905.80 7
3905.94 9
3906.08 11
3906.23 12
3906.37 12
3906.51 12
3906.66 11
3906.80 10
3906.94 8
3907.09 7
3907.23 6
3907.37 4
3907.52 3
3907.66 3
3907.80 4
3907.95 7
3908.09 9
3908.23 12
3908.38 15
3908.52 17
3908.66 18
3908.81 18
3908.95 18
3909.09 18
3909.23 18
3909.38 17
3909.52 16
3909.66 15
3909.81 13
3909.95 10
3910.09 8
3910.24 6
3910.38 5
3910.52 6
3910.67 7
3910.81 10
3910.95 14
3911.10 17
3911.24 20
3911.38 21
3911.53 23
3911.67 23
3911.81 24
3911.96 26
3912.10 28
3912.24 30
3912.39 32
3912.53 33
3912.67 33
3912.82 30
3912.96 26
3913.10 21
3913.25 16
3913.39 12
3913.53 9
3913.68 8
3913.82 9
3913.96 10
3914.11 13
3914.25 15
3914.39 17
3914.54 17
3914.68 15
3914.82 12
3914.97 8
3915.11 4
3915.25 0
3915.40 0
3915.54 0
3915.68 0
3915.83 0
3915.97 0
3916.11 2
3916.26 8
3916.40 14
3916.54 19
3916.69 23
3916.83 25
3916.97 26
3917.12 25
3917.26 23
3917.40 21
3917.55 19
3917.69 18
3917.83 18
3917.98 20
3918.12 21
3918.26 23
3918.41 25
3918.55 25
3918.69 26
3918.84 26
3918.98 25
3919.12 25
3919.27 24
3919.41 23
3919.55 22
3919.70 20
3919.84 18
3919.98 15
3920.13 12
3920.27 9
3920.41 6
3920.56 3
3920.70 2
3920.84 3
3920.99 6
3921.13 10
3921.27 16
3921.42 23
3921.56 31
3921.70 38
3921.85 44
3921.99 49
3922.13 53
3922.28 56
3922.42 58
3922.56 60
3922.71 61
3922.85 63
3923.00 64
3923.14 64
3923.28 63
3923.43 60
3923.57 56
3923.71 51
3923.86 46
3924.00 41
3924.14 38
3924.29 36
3924.43 36
3924.57 36
3924.72 37
3924.86 37
3925.00 35
3925.15 33
3925.29 29
3925.43 24
3925.58 20
3925.72 16
3925.87 13
3926.01 12
3926.15 14
3926.30 17
3926.44 22
3926.58 29
3926.73 36
3926.87 43
3927.01 50
3927.16 55
3927.30 59
3927.44 61
3927.59 61
3927.73 59
3927.87 56
3928.02 52
3928.16 47
3928.31 42
3928.45 37
3928.59 33
3928.74 28
3928.88 25
3929.02 22
3929.17 21
3929.31 21
3929.45 22
3929.60 25
3929.74 29
3929.88 33
3930.03 38
3930.17 42
3930.32 45
3930.46 48
3930.60 49
3930.75 50
3930.89 51
3931.03 51
3931.18 51
3931.32 51
3931.46 51
3931.61 51
3931.75 53
3931.90 55
3932.04 57
3932.18 60
3932.33 61
3932.47 61
3932.61 58
3932.76 52
3932.90 45
3933.04 36
3933.19 27
3933.33 19
3933.48 13
3933.62 9
3933.76 7
3933.91 6
3934.05 8
3934.19 10
3934.34 14
3934.48 18
3934.62 22
3934.77 26
3934.91 29
3935.06 31
3935.20 33
3935.34 35
3935.49 36
3935.63 37
3935.77 37
3935.92 37
3936.06 36
3936.21 34
3936.35 30
3936.49 25
3936.64 21
3936.78 17
3936.92 16
3937.07 17
3937.21 20
3937.36 24
3937.50 29
3937.64 32
3937.79 34
3937.93 35
3938.07 35
3938.22 35
3938.36 35
3938.51 37
3938.65 40
3938.79 44
3938.94 47
3939.08 50
3939.22 51
3939.37 52
3939.51 51
3939.66 50
3939.80 48
3939.94 46
3940.09 45
3940.23 43
3940.37 41
3940.52 39
3940.66 37
3940.81 34
3940.95 30
3941.09 27
3941.24 23
3941.38 19
3941.52 15
3941.67 13
3941.81 13
3941.96 14
3942.10 17
3942.24 22
3942.39 26
3942.53 30
3942.67 32
3942.82 33
3942.96 32
3943.11 31
3943.25 29
3943.39 28
3943.54 28
3943.68 29
3943.83 30
3943.97 32
3944.11 33
3944.26 33
3944.40 32
3944.54 29
3944.69 26
3944.83 22
3944.98 18
3945.12 14
3945.26 11
3945.41 7
3945.55 5
3945.70 3
3945.84 1
3945.98 0
3946.13 0
3946.27 2
3946.42 5
3946.56 8
3946.70 13
3946.85 19
3946.99 25
3947.13 30
3947.28 35
3947.42 39
3947.57 41
3947.71 43
3947.85 43
3948.00 42
3948.14 40
3948.29 37
3948.43 35
3948.57 33
3948.72 32
3948.86 30
3949.01 29
3949.15 27
3949.29 25
3949.44 23
3949.58 21
3949.73 19
3949.87 18
3950.01 19
3950.16 21
3950.30 24
3950.45 28
3950.59 33
3950.73 38
3950.88 43
3951.02 47
3951.17 52
3951.31 56
3951.45 59
3951.60 62
3951.74 64
3951.89 65
3952.03 64
3952.17 62
3952.32 59
3952.46 55
3952.61 52
3952.75 49
3952.89 48
3953.04 47
3953.18 47
3953.33 47
3953.47 47
3953.61 46
3953.76 43
3953.90 40
3954.05 36
3954.19 33
3954.33 31
3954.48 29
3954.62 28
3954.77 27
3954.91 25
3955.05 23
3955.20 21
3955.34 18
3955.49 15
3955.63 14
3955.77 12
3955.92 12
3956.06 12
3956.21 12
3956.35 11
3956.49 10
3956.64 8
3956.78 5
3956.93 3
3957.07 0
3957.21 0
3957.36 0
3957.50 0
3957.65 0
3957.79 0
3957.94 0
3958.08 0
3958.22 0
3958.37 0
3958.51 2
3958.66 4
3958.80 8
3958.94 12
3959.09 17
3959.23 22
3959.38 26
3959.52 29
3959.66 30
3959.81 29
3959.95 27
3960.10 24
3960.24 21
3960.39 18
3960.53 16
3960.67 15
3960.82 14
3960.96 14
3961.11 12
3961.25 11
3961.39 8
3961.54 5
3961.68 2
3961.83 0
3961.97 0
3962.12 0
3962.26 0
3962.40 0
3962.55 2
3962.69 5
3962.84 7
3962.98 10
3963.12 11
3963.27 11
3963.41 11
3963.56 10
3963.70 8
3963.85 6
3963.99 4
3964.13 2
3964.28 1
3964.42 0
3964.57 0
3964.71 0
3964.86 2
3965.00 6
3965.14 12
3965.29 20
3965.43 30
3965.58 40
3965.72 51
3965.87 61
3966.01 70
3966.15 78
3966.30 83
3966.44 87
3966.59 90
3966.73 92
3966.87 95
3967.02 97
3967.16 100
3967.31 103
3967.45 105
3967.60 105
3967.74 104
3967.88 101
3968.03 97
3968.17 93
3968.32 89
3968.46 86
3968.61 85
3968.75 84
3968.89 84
3969.04 86
3969.18 87
3969.33 88
3969.47 89
3969.62 88
3969.76 87
3969.91 86
3970.05 84
3970.19 81
3970.34 77
3970.48 72
3970.63 66
3970.77 58
3970.92 49
3971.06 40
3971.20 32
3971.35 26
3971.49 23
3971.64 23
3971.78 25
3971.93 28
3972.07 32
3972.21 35
3972.36 36
3972.50 35
3972.65 32
3972.79 28
3972.94 25
3973.08 22
3973.23 21
3973.37 22
3973.51 24
3973.66 27
3973.80 30
3973.95 33
3974.09 35
3974.24 37
3974.38 40
3974.52 43
3974.67 49
3974.81 56
3974.96 63
3975.10 71
3975.25 77
3975.39 82
3975.54 84
3975.68 85
3975.82 84
3975.97 82
3976.11 80
3976.26 79
3976.40 78
3976.55 79
3976.69 81
3976.84 85
3976.98 88
3977.12 90
3977.27 91
3977.41 89
3977.56 86
3977.70 81
3977.85 77
3977.99 74
3978.14 73
3978.28 75
3978.42 77
3978.57 80
3978.71 82
3978.86 83
3979.00 83
3979.15 82
3979.29 80
3979.44 79
3979.58 79
3979.73 81
3979.87 83
3980.01 86
3980.16 89
3980.30 90
3980.45 89
3980.59 86
3980.74 80
3980.88 73
3981.03 65
3981.17 58
3981.31 54
3981.46 51
3981.60 51
3981.75 53
3981.89 57
3982.04 60
3982.18 63
3982.33 65
3982.47 65
3982.62 64
3982.76 61
3982.90 58
3983.05 54
3983.19 51
3983.34 50
3983.48 50
3983.63 52
3983.77 56
3983.92 62
3984.06 68
3984.21 74
3984.35 78
3984.50 82
3984.64 85
3984.78 86
3984.93 86
3985.07 84
3985.22 82
3985.36 78
3985.51 75
3985.65 70
3985.80 66
3985.94 62
3986.09 59
3986.23 55
3986.38 51
3986.52 46
3986.66 41
3986.81 35
3986.95 31
3987.10 29
3987.24 29
3987.39 32
3987.53 38
3987.68 45
3987.82 53
3987.97 61
3988.11 67
3988.26 71
3988.40 73
3988.54 72
3988.69 69
3988.83 64
3988.98 58
3989.12 51
3989.27 44
3989.41 36
3989.56 30
3989.70 26
3989.85 23
3989.99 22
3990.14 23
3990.28 26
3990.43 29
3990.57 32
3990.71 36
3990.86 39
3991.00 42
3991.15 44
3991.29 47
3991.44 49
3991.58 53
3991.73 57
3991.87 62
3992.02 68
3992.16 74
3992.31 80
3992.45 85
3992.60 90
3992.74 94
3992.89 99
3993.03 103
3993.18 107
3993.32 110
3993.46 112
3993.61 112
3993.75 111
3993.90 109
3994.04 104
3994.19 99
3994.33 92
3994.48 85
3994.62 78
3994.77 71
3994.91 65
3995.06 59
3995.20 55
3995.35 52
3995.49 50
3995.64 50
3995.78 50
3995.93 51
3996.07 53
3996.22 54
3996.36 56
3996.51 57
3996.65 56
3996.79 55
3996.94 53
3997.08 50
3997.23 46
3997.37 42
3997.52 39
3997.66 36
3997.81 34
3997.95 32
3998.10 31
3998.24 30
3998.39 30
3998.53 32
3998.68 35
3998.82 39
3998.97 44
3999.11 50
3999.26 56
3999.40 62
3999.55 67
3999.69 70
3999.84 71
3999.98 71
4000.13 69
4000.27 66
4000.42 62
4000.56 57
4000.71 51
4000.85 45
4001.00 38
4001.14 32
4001.29 27
4001.43 22
4001.58 18
4001.72 16
4001.86 16
4002.01 17
4002.15 19
4002.30 21
4002.44 24
4002.59 25
4002.73 26
4002.88 25
4003.02 23
4003.17 22
4003.31 21
4003.46 21
4003.60 22
4003.75 23
4003.89 25
4004.04 25
4004.18 25
4004.33 24
4004.47 24
4004.62 23
4004.76 23
4004.91 24
4005.05 25
4005.20 26
4005.34 27
4005.49 28
4005.63 30
4005.78 32
4005.92 36
4006.07 40
4006.21 44
4006.36 48
4006.50 50
4006.65 52
4006.79 53
4006.94 52
4007.08 52
4007.23 51
4007.37 51
4007.52 50
4007.66 49
4007.81 48
4007.95 47
4008.10 45
4008.24 43
4008.39 41
4008.53 39
4008.68 37
4008.82 35
4008.97 33
4009.11 30
4009.26 28
4009.40 26
4009.55 24
4009.69 23
4009.84 23
4009.98 24
4010.13 26
4010.27 30
4010.42 36
4010.56 42
4010.71 48
4010.85 53
4011.00 56
4011.14 59
4011.29 59
4011.43 59
4011.58 59
4011.72 59
4011.87 61
4012.01 63
4012.16 65
4012.30 66
4012.45 67
4012.59 66
4012.74 63
4012.89 59
4013.03 54
4013.18 49
4013.32 45
4013.47 42
4013.61 39
4013.76 38
4013.90 37
4014.05 37
4014.19 37
4014.34 38
4014.48 41
4014.63 45
4014.77 50
4014.92 55
4015.06 61
4015.21 66
4015.35 70
4015.50 72
4015.64 73
4015.79 72
4015.93 70
4016.08 68
4016.22 66
4016.37 65
4016.51 65
4016.66 66
4016.80 67
4016.95 67
4017.09 66
4017.24 63
4017.38 59
4017.53 54
4017.68 49
4017.82 45
4017.97 41
4018.11 39
4018.26 38
4018.40 38
4018.55 39
4018.69 40
4018.84 42
4018.98 44
4019.13 45
4019.27 47
4019.42 48
4019.56 48
4019.71 47
4019.85 45
4020.00 42
4020.14 37
4020.29 30
4020.43 23
4020.58 16
4020.72 9
4020.87 2
4021.02 0
4021.16 0
4021.31 0
4021.45 0
4021.60 0
4021.74 0
4021.89 0
4022.03 0
4022.18 1
4022.32 3
4022.47 5
4022.61 7
4022.76 9
4022.90 11
4023.05 13
4023.19 15
4023.34 19
4023.48 23
4023.63 29
4023.78 35
4023.92 41
4024.07 45
4024.21 47
4024.36 47
4024.50 45
4024.65 42
4024.79 38
4024.94 36
4025.08 35
4025.23 36
4025.37 36
4025.52 37
4025.66 37
4025.81 36
4025.96 34
4026.10 32
4026.25 29
4026.39 27
4026.54 25
4026.68 23
4026.83 20
4026.97 17
4027.12 14
4027.26 9
4027.41 5
4027.55 1
4027.70 0
4027.84 0
4027.99 0
4028.14 0
4028.28 0
4028.43 3
4028.57 7
4028.72 11
4028.86 14
4029.01 17
4029.15 19
4029.30 20
4029.44 21
4029.59 21
4029.73 22
4029.88 22
4030.03 23
4030.17 24
4030.32 26
4030.46 28
4030.61 30
4030.75 32
4030.90 33
4031.04 32
4031.19 31
4031.33 29
4031.48 28
4031.63 27
4031.77 28
4031.92 30
4032.06 33
4032.21 37
4032.35 40
4032.50 43
4032.64 44
4032.79 44
4032.93 44
4033.08 43
4033.23 42
4033.37 43
4033.52 43
4033.66 45
4033.81 46
4033.95 47
4034.10 46
4034.24 45
4034.39 43
4034.53 40
4034.68 36
4034.83 32
4034.97 29
4035.12 26
4035.26 25
4035.41 24
4035.55 24
4035.70 24
4035.84 22
4035.99 19
4036.14 16
4036.28 11
4036.43 7
4036.57 3
4036.72 0
4036.86 0
4037.01 0
4037.15 0
4037.30 0
4037.45 0
4037.59 0
4037.74 0
4037.88 0
4038.03 3
4038.17 10
4038.32 18
4038.46 26
4038.61 33
4038.76 39
4038.90 43
4039.05 44
4039.19 43
4039.34 42
4039.48 39
4039.63 37
4039.77 35
4039.92 34
4040.07 34
4040.21 34
4040.36 34
4040.50 35
4040.65 35
4040.79 35
4040.94 36
4041.08 37
4041.23 38
4041.38 40
4041.52 41
4041.67 41
4041.81 40
4041.96 38
4042.10 34
4042.25 31
4042.40 27
4042.54 25
4042.69 24
4042.83 24
4042.98 26
4043.12 28
4043.27 31
4043.41 34
4043.56 37
4043.71 40
4043.85 41
4044.00 42
4044.14 40
4044.29 38
4044.43 34
4044.58 29
4044.73 25
4044.87 22
4045.02 20
4045.16 20
4045.31 21
4045.45 23
4045.60 25
4045.75 26
4045.89 27
4046.04 26
4046.18 25
4046.33 24
4046.47 24
4046.62 25
4046.77 28
4046.91 31
4047.06 34
4047.20 37
4047.35 39
4047.49 40
4047.64 40
4047.79 38
4047.93 37
4048.08 35
4048.22 33
4048.37 30
4048.51 26
4048.66 22
4048.81 17
4048.95 13
4049.10 10
4049.24 8
4049.39 7
4049.53 8
4049.68 9
4049.83 11
4049.97 11
4050.12 11
4050.26 10
4050.41 9
4050.56 7
4050.70 6
4050.85 6
4050.99 6
4051.14 6
4051.28 6
4051.43 6
4051.58 6
4051.72 6
4051.87 7
4052.01 10
4052.16 15
4052.30 22
4052.45 29
4052.60 36
4052.74 42
4052.89 45
4053.03 45
4053.18 43
4053.33 39
4053.47 34
4053.62 29
4053.76 26
4053.91 24
4054.05 25
4054.20 27
4054.35 30
4054.49 32
4054.64 34
4054.78 35
4054.93 33
4055.08 30
4055.22 27
4055.37 23
4055.51 21
4055.66 21
4055.81 23
4055.95 25
4056.10 29
4056.24 33
4056.39 36
4056.53 38
4056.68 39
4056.83 38
4056.97 38
4057.12 38
4057.26 38
4057.41 39
4057.56 41
4057.70 44
4057.85 47
4057.99 49
4058.14 49
4058.29 49
4058.43 47
4058.58 44
4058.72 41
4058.87 38
4059.02 36
4059.16 35
4059.31 35
4059.45 35
4059.60 35
4059.74 34
4059.89 32
4060.04 30
4060.18 28
4060.33 27
4060.47 25
4060.62 25
4060.77 25
4060.91 25
4061.06 25
4061.20 24
4061.35 24
4061.50 24
4061.64 24
4061.79 25
4061.93 26
4062.08 27
4062.23 29
4062.37 31
4062.52 33
4062.66 35
4062.81 36
4062.96 37
4063.10 38
4063.25 38
4063.39 39
4063.54 41
4063.69 43
4063.83 47
4063.98 51
4064.12 56
4064.27 60
4064.42 62
4064.56 61
4064.71 59
4064.85 54
4065.00 49
4065.15 44
4065.29 40
4065.44 37
4065.59 36
4065.73 35
4065.88 35
4066.02 34
4066.17 33
4066.32 31
4066.46 30
4066.61 29
4066.75 29
4066.90 31
4067.05 36
4067.19 41
4067.34 48
4067.48 54
4067.63 60
4067.78 63
4067.92 64
4068.07 63
4068.21 61
4068.36 57
4068.51 53
4068.65 49
4068.80 45
4068.95 42
4069.09 40
4069.24 39
4069.38 38
4069.53 38
4069.68 37
4069.82 36
4069.97 36
4070.11 35
4070.26 34
4070.41 33
4070.55 32
4070.70 32
4070.84 33
4070.99 33
4071.14 34
4071.28 35
4071.43 37
4071.58 38
4071.72 40
4071.87 43
4072.01 45
4072.16 48
4072.31 51
4072.45 54
4072.60 57
4072.74 60
4072.89 63
4073.04 66
4073.18 69
4073.33 72
4073.48 76
4073.62 79
4073.77 82
4073.91 86
4074.06 90
4074.21 93
4074.35 95
4074.50 96
4074.65 95
4074.79 92
4074.94 87
4075.08 81
4075.23 74
4075.38 68
4075.52 63
4075.67 58
4075.82 55
4075.96 53
4076.11 52
4076.25 52
4076.40 52
4076.55 53
4076.69 53
4076.84 53
4076.99 53
4077.13 53
4077.28 52
4077.42 50
4077.57 47
4077.72 43
4077.86 39
4078.01 35
4078.16 31
4078.30 28
4078.45 27
4078.59 28
4078.74 31
4078.89 36
4079.03 42
4079.18 49
4079.33 55
4079.47 61
4079.62 65
4079.76 68
4079.91 70
4080.06 70
4080.20 69
4080.35 69
4080.50 68
4080.64 67
4080.79 66
4080.94 64
4081.08 62
4081.23 59
4081.37 56
4081.52 53
4081.67 52
4081.81 51
4081.96 51
4082.11 52
4082.25 52
4082.40 51
4082.55 49
4082.69 46
4082.84 43
4082.98 39
4083.13 36
4083.28 34
4083.42 34
4083.57 34
4083.72 34
4083.86 33
4084.01 32
4084.16 29
4084.30 27
4084.45 24
4084.59 21
4084.74 19
4084.89 19
4085.03 20
4085.18 22
4085.33 24
4085.47 25
4085.62 26
4085.77 27
4085.91 28
4086.06 28
4086.21 29
4086.35 31
4086.50 33
4086.64 36
4086.79 39
4086.94 41
4087.08 43
4087.23 44
4087.38 45
4087.52 45
4087.67 44
4087.82 42
4087.96 40
4088.11 37
4088.26 32
4088.40 27
4088.55 22
4088.69 16
4088.84 10
4088.99 5
4089.13 1
4089.28 0
4089.43 0
4089.57 0
4089.72 0
4089.87 0
4090.01 0
4090.16 0
4090.31 0
4090.45 0
4090.60 0
4090.75 1
4090.89 6
4091.04 13
4091.19 20
4091.33 27
4091.48 34
4091.62 39
4091.77 43
4091.92 45
4092.06 46
4092.21 46
4092.36 44
4092.50 41
4092.65 37
4092.80 31
4092.94 24
4093.09 18
4093.24 13
4093.38 11
4093.53 11
4093.68 14
4093.82 19
4093.97 26
4094.12 33
4094.26 40
4094.41 45
4094.56 48
4094.70 51
4094.85 52
4095.00 53
4095.14 55
4095.29 56
4095.44 56
4095.58 56
4095.73 53
4095.87 49
4096.02 43
4096.17 37
4096.31 31
4096.46 26
4096.61 23
4096.75 23
4096.90 24
4097.05 26
4097.19 29
4097.34 31
4097.49 32
4097.63 32
4097.78 31
4097.93 29
4098.07 27
4098.22 26
4098.37 27
4098.51 29
4098.66 34
4098.81 39
4098.95 46
4099.10 53
4099.25 60
4099.39 67
4099.54 74
4099.69 81
4099.83 88
4099.98 94
4100.13 100
4100.27 104
4100.42 108
4100.57 111
4100.71 113
4100.86 115
4101.01 117
4101.15 119
4101.30 122
4101.45 124
4101.59 124
4101.74 124
4101.89 120
4102.03 115
4102.18 109
4102.33 101
4102.47 93
4102.62 86
4102.77 81
4102.91 76
4103.06 73
4103.21 70
4103.35 68
4103.50 65
4103.65 63
4103.80 60
4103.94 58
4104.09 56
4104.24 54
4104.38 53
4104.53 51
4104.68 50
4104.82 49
4104.97 49
4105.12 51
4105.26 53
4105.41 56
4105.56 58
4105.70 61
4105.85 62
4106.00 62
4106.14 62
4106.29 61
4106.44 61
4106.58 60
4106.73 59
4106.88 59
4107.02 59
4107.17 60
4107.32 60
4107.46 60
4107.61 60
4107.76 59
4107.90 58
4108.05 57
4108.20 55
4108.35 54
4108.49 54
4108.64 55
4108.79 58
4108.93 61
4109.08 65
4109.23 68
4109.37 69
4109.52 69
4109.67 67
4109.81 64
4109.96 61
4110.11 58
4110.25 56
4110.40 56
4110.55 56
4110.69 56
4110.84 56
4110.99 55
4111.14 54
4111.28 53
4111.43 53
4111.58 53
4111.72 54
4111.87 55
4112.02 56
4112.16 54
4112.31 52
4112.46 48
4112.60 43
4112.75 39
4112.90 36
4113.05 35
4113.19 35
4113.34 36
4113.49 38
4113.63 40
4113.78 42
4113.93 44
4114.07 47
4114.22 50
4114.37 53
4114.51 55
4114.66 58
4114.81 59
4114.96 59
4115.10 58
4115.25 57
4115.40 57
4115.54 58
4115.69 60
4115.84 63
4115.98 66
4116.13 68
4116.28 68
4116.42 66
4116.57 62
4116.72 55
4116.87 47
4117.01 39
4117.16 33
4117.31 28
4117.45 26
4117.60 26
4117.75 28
4117.89 32
4118.04 35
4118.19 38
4118.34 41
4118.48 44
4118.63 46
4118.78 48
4118.92 50
4119.07 51
4119.22 51
4119.36 50
4119.51 48
4119.66 44
4119.81 39
4119.95 34
4120.10 29
4120.25 25
4120.39 21
4120.54 19
4120.69 17
4120.83 16
4120.98 16
4121.13 17
4121.28 19
4121.42 20
4121.57 22
4121.72 23
4121.86 25
4122.01 26
4122.16 27
4122.31 29
4122.45 31
4122.60 33
4122.75 36
4122.89 40
4123.04 43
4123.19 46
4123.34 49
4123.48 52
4123.63 54
4123.78 55
4123.92 55
4124.07 55
4124.22 53
4124.36 51
4124.51 48
4124.66 44
4124.81 41
4124.95 37
4125.10 35
4125.25 33
4125.39 33
4125.54 34
4125.69 36
4125.84 38
4125.98 40
4126.13 42
4126.28 42
4126.42 42
4126.57 41
4126.72 40
4126.87 40
4127.01 41
4127.16 42
4127.31 44
4127.45 46
4127.60 47
4127.75 48
4127.90 48
4128.04 48
4128.19 47
4128.34 47
4128.48 47
4128.63 47
4128.78 48
4128.93 49
4129.07 50
4129.22 52
4129.37 53
4129.52 55
4129.66 56
4129.81 58
4129.96 61
4130.10 64
4130.25 69
4130.40 75
4130.55 82
4130.69 89
4130.84 95
4130.99 99
4131.13 101
4131.28 101
4131.43 99
4131.58 95
4131.72 90
4131.87 85
4132.02 80
4132.17 75
4132.31 70
4132.46 66
4132.61 63
4132.75 60
4132.90 58
4133.05 55
4133.20 52
4133.34 48
4133.49 44
4133.64 39
4133.79 34
4133.93 29
4134.08 25
4134.23 22
4134.37 19
4134.52 16
4134.67 14
4134.82 12
4134.96 10
4135.11 9
4135.26 11
4135.41 14
4135.55 20
4135.70 27
4135.85 35
4135.99 42
4136.14 49
4136.29 53
4136.44 56
4136.58 57
4136.73 56
4136.88 54
4137.03 51
4137.17 47
4137.32 43
4137.47 38
4137.62 32
4137.76 27
4137.91 21
4138.06 15
4138.20 10
4138.35 6
4138.50 2
4138.65 0
4138.79 0
4138.94 0
4139.09 0
4139.24 0
4139.38 0
4139.53 0
4139.68 1
4139.83 2
4139.97 3
4140.12 2
4140.27 2
4140.42 1
4140.56 0
4140.71 0
4140.86 0
4141.01 0
4141.15 0
4141.30 0
4141.45 3
4141.59 7
4141.74 11
4141.89 17
4142.04 22
4142.18 26
4142.33 28
4142.48 30
4142.63 30
4142.77 29
4142.92 29
4143.07 29
4143.22 29
4143.36 31
4143.51 32
4143.66 34
4143.81 35
4143.95 35
4144.10 34
4144.25 33
4144.40 30
4144.54 27
4144.69 24
4144.84 21
4144.99 19
4145.13 18
4145.28 18
4145.43 20
4145.58 22
4145.72 24
4145.87 27
4146.02 29
4146.17 31
4146.31 32
4146.46 33
4146.61 32
4146.76 32
4146.90 31
4147.05 31
4147.20 32
4147.35 34
4147.49 37
4147.64 41
4147.79 46
4147.94 51
4148.08 55
4148.23 57
4148.38 58
4148.53 56
4148.67 54
4148.82 50
4148.97 46
4149.12 41
4149.26 37
4149.41 34
4149.56 31
4149.71 29
4149.85 28
4150.00 28
4150.15 28
4150.30 29
4150.44 30
4150.59 31
4150.74 30
4150.89 29
4151.03 27
4151.18 25
4151.33 24
4151.48 25
4151.63 28
4151.77 32
4151.92 38
4152.07 45
4152.22 51
4152.36 56
4152.51 59
4152.66 59
4152.81 57
4152.95 53
4153.10 48
4153.25 42
4153.40 37
4153.54 31
4153.69 26
4153.84 21
4153.99 16
4154.13 11
4154.28 7
4154.43 2
4154.58 0
4154.73 0
4154.87 0
4155.02 0
4155.17 0
4155.32 4
4155.46 7
4155.61 10
4155.76 12
4155.91 12
4156.05 10
4156.20 7
4156.35 4
4156.50 1
4156.64 0
4156.79 0
4156.94 0
4157.09 3
4157.24 7
4157.38 11
4157.53 16
4157.68 20
4157.83 24
4157.97 28
4158.12 32
4158.27 35
4158.42 39
4158.57 43
4158.71 48
4158.86 52
4159.01 56
4159.16 59
4159.30 60
4159.45 60
4159.60 57
4159.75 53
4159.89 47
4160.04 41
4160.19 35
4160.34 30
4160.49 27
4160.63 25
4160.78 24
4160.93 24
4161.08 24
4161.22 23
4161.37 22
4161.52 20
4161.67 17
4161.82 15
4161.96 14
4162.11 13
4162.26 14
4162.41 16
4162.55 19
4162.70 22
4162.85 25
4163.00 26
4163.15 26
4163.29 25
4163.44 23
4163.59 21
4163.74 20
4163.88 20
4164.03 23
4164.18 27
4164.33 33
4164.48 38
4164.62 43
4164.77 47
4164.92 48
4165.07 48
4165.22 46
4165.36 44
4165.51 40
4165.66 35
4165.81 31
4165.95 26
4166.10 22
4166.25 20
4166.40 19
4166.55 20
4166.69 23
4166.84 27
4166.99 30
4167.14 33
4167.29 35
4167.43 34
4167.58 32
4167.73 29
4167.88 25
4168.02 22
4168.17 20
4168.32 19
4168.47 19
4168.62 20
4168.76 20
4168.91 19
4169.06 18
4169.21 16
4169.36 14
4169.50 10
4169.65 6
4169.80 3
4169.95 0
4170.10 0
4170.24 0
4170.39 0
4170.54 0
4170.69 0
4170.83 0
4170.98 0
4171.13 0
4171.28 1
4171.43 5
4171.57 9
4171.72 14
4171.87 19
4172.02 22
4172.17 25
4172.31 26
4172.46 26
4172.61 26
4172.76 26
4172.91 28
4173.05 32
4173.20 37
4173.35 44
4173.50 50
4173.65 56
4173.79 60
4173.94 62
4174.09 61
4174.24 59
4174.39 55
4174.53 52
4174.68 48
4174.83 44
4174.98 39
4175.13 35
4175.27 32
4175.42 29
4175.57 29
4175.72 30
4175.87 32
4176.01 37
4176.16 42
4176.31 47
4176.46 51
4176.61 53
4176.75 55
4176.90 55
4177.05 55
4177.20 55
4177.35 56
4177.49 57
4177.64 58
4177.79 58
4177.94 57
4178.09 55
4178.24 52
4178.38 48
4178.53 44
4178.68 40
4178.83 38
4178.98 36
4179.12 36
4179.27 36
4179.42 36
4179.57 35
4179.72 33
4179.86 30
4180.01 27
4180.16 22
4180.31 18
4180.46 13
4180.60 9
4180.75 4
4180.90 0
4181.05 0
4181.20 0
4181.35 0
4181.49 0
4181.64 0
4181.79 0
4181.94 0
4182.09 0
4182.23 4
4182.38 9
4182.53 13
4182.68 17
4182.83 19
4182.97 21
4183.12 21
4183.27 19
4183.42 17
4183.57 13
4183.72 9
4183.86 5
4184.01 2
4184.16 1
4184.31 1
4184.46 3
4184.60 5
4184.75 9
4184.90 12
4185.05 15
4185.20 16
4185.35 16
4185.49 16
4185.64 14
4185.79 12
4185.94 9
4186.09 6
4186.23 3
4186.38 1
4186.53 0
4186.68 0
4186.83 0
4186.98 0
4187.12 0
4187.27 0
4187.42 3
4187.57 8
4187.72 14
4187.87 21
4188.01 28
4188.16 34
4188.31 39
4188.46 43
4188.61 45
4188.75 45
4188.90 44
4189.05 40
4189.20 35
4189.35 29
4189.50 22
4189.64 15
4189.79 8
4189.94 3
4190.09 0
4190.24 0
4190.39 0
4190.53 2
4190.68 8
4190.83 14
4190.98 20
4191.13 25
4191.28 28
4191.42 29
4191.57 27
4191.72 24
4191.87 20
4192.02 16
4192.17 12
4192.31 10
4192.46 10
4192.61 13
4192.76 19
4192.91 27
4193.06 36
4193.20 47
4193.35 58
4193.50 68
4193.65 76
4193.80 83
4193.95 89
4194.09 94
4194.24 97
4194.39 98
4194.54 99
4194.69 98
4194.84 95
4194.98 91
4195.13 86
4195.28 79
4195.43 72
4195.58 65
4195.73 58
4195.87 53
4196.02 48
4196.17 46
4196.32 45
4196.47 47
4196.62 51
4196.76 57
4196.91 64
4197.06 72
4197.21 79
4197.36 84
4197.51 88
4197.65 90
4197.80 89
4197.95 87
4198.10 84
4198.25 80
4198.40 77
4198.55 75
4198.69 74
4198.84 75
4198.99 78
4199.14 83
4199.29 88
4199.44 94
4199.58 99
4199.73 103
4199.88 105
4200.03 107
4200.18 107
4200.33 105
4200.48 103
4200.62 101
4200.77 99
4200.92 98
4201.07 97
4201.22 97
4201.37 97
4201.51 98
4201.66 99
4201.81 99
4201.96 98
4202.11 97
4202.26 96
4202.41 95
4202.55 95
4202.70 95
4202.85 97
4203.00 97
4203.15 97
4203.30 96
4203.44 94
4203.59 90
4203.74 86
4203.89 81
4204.04 77
4204.19 73
4204.34 69
4204.48 66
4204.63 63
4204.78 62
4204.93 61
4205.08 62
4205.23 64
4205.38 66
4205.52 68
4205.67 69
4205.82 70
4205.97 70
4206.12 70
4206.27 70
4206.42 72
4206.56 75
4206.71 80
4206.86 86
4207.01 91
4207.16 96
4207.31 98
4207.46 99
4207.60 98
4207.75 96
4207.90 93
4208.05 90
4208.20 87
4208.35 85
4208.50 82
4208.64 79
4208.79 77
4208.94 74
4209.09 73
4209.24 72
4209.39 71
4209.54 72
4209.68 74
4209.83 77
4209.98 80
4210.13 83
4210.28 85
4210.43 87
4210.58 87
4210.73 87
4210.87 87
4211.02 87
4211.17 88
4211.32 89
4211.47 92
4211.62 96
4211.77 100
4211.91 105
4212.06 111
4212.21 118
4212.36 125
4212.51 134
4212.66 144
4212.81 154
4212.96 164
4213.10 173
4213.25 180
4213.40 186
4213.55 189
4213.70 191
4213.85 192
4214.00 193
4214.14 195
4214.29 199
4214.44 203
4214.59 208
4214.74 213
4214.89 217
4215.04 222
4215.19 226
4215.33 230
4215.48 234
4215.63 238
4215.78 243
4215.93 247
4216.08 251
4216.23 253
4216.38 254
4216.52 253
4216.67 249
4216.82 242
4216.97 233
4217.12 224
4217.27 215
4217.42 208
4217.57 203
4217.71 200
4217.86 201
4218.01 204
4218.16 207
4218.31 210
4218.46 213
4218.61 214
4218.76 213
4218.90 211
4219.05 208
4219.20 204
4219.35 200
4219.50 196
4219.65 192
4219.80 189
4219.95 185
4220.10 182
4220.24 180
4220.39 177
4220.54 176
4220.69 175
4220.84 174
4220.99 173
4221.14 173
4221.29 172
4221.43 170
4221.58 168
4221.73 165
4221.88 161
4222.03 156
4222.18 151
4222.33 145
4222.48 139
4222.63 135
4222.77 132
4222.92 130
4223.07 129
4223.22 130
4223.37 131
4223.52 132
4223.67 133
4223.82 133
4223.97 133
4224.11 133
4224.26 133
4224.41 132
4224.56 131
4224.71 130
4224.86 128
4225.01 126
4225.16 124
4225.31 123
4225.45 123
4225.60 124
4225.75 126
4225.90 129
4226.05 132
4226.20 133
4226.35 133
4226.50 133
4226.65 131
4226.79 129
4226.94 128
4227.09 127
4227.24 128
4227.39 130
4227.54 133
4227.69 135
4227.84 137
4227.99 138
4228.13 139
4228.28 138
4228.43 137
4228.58 137
4228.73 137
4228.88 139
4229.03 142
4229.18 145
4229.33 149
4229.48 152
4229.62 153
4229.77 152
4229.92 150
4230.07 145
4230.22 140
4230.37 134
4230.52 129
4230.67 125
4230.82 124
4230.97 124
4231.11 127
4231.26 132
4231.41 137
4231.56 144
4231.71 151
4231.86 158
4232.01 164
4232.16 169
4232.31 173
4232.46 175
4232.60 175
4232.75 173
4232.90 170
4233.05 165
4233.20 161
4233.35 157
4233.50 153
4233.65 150
4233.80 148
4233.95 146
4234.09 144
4234.24 142
4234.39 141
4234.54 139
4234.69 138
4234.84 138
4234.99 140
4235.14 142
4235.29 144
4235.44 147
4235.59 149
4235.73 151
4235.88 151
4236.03 150
4236.18 150
4236.33 151
4236.48 154
4236.63 160
4236.78 167
4236.93 174
4237.08 182
4237.23 188
4237.37 192
4237.52 195
4237.67 197
4237.82 200
4237.97 204
4238.12 210
4238.27 218
4238.42 227
4238.57 237
4238.72 246
4238.87 255
4239.02 262
4239.16 268
4239.31 273
4239.46 276
4239.61 279
4239.76 280
4239.91 280
4240.06 279
4240.21 278
4240.36 279
4240.51 281
4240.66 287
4240.81 296
4240.95 309
4241.10 324
4241.25 339
4241.40 354
4241.55 366
4241.70 374
4241.85 380
4242.00 382
4242.15 382
4242.30 381
4242.45 381
4242.60 382
4242.74 383
4242.89 384
4243.04 384
4243.19 384
4243.34 384
4243.49 383
4243.64 383
4243.79 385
4243.94 389
4244.09 397
4244.24 407
4244.39 418
4244.54 431
4244.68 443
4244.83 455
4244.98 466
4245.13 475
4245.28 483
4245.43 491
4245.58 500
4245.73 510
4245.88 522
4246.03 536
4246.18 553
4246.33 571
4246.48 590
4246.63 611
4246.77 634
4246.92 659
4247.07 686
4247.22 715
4247.37 746
4247.52 778
4247.67 809
4247.82 839
4247.97 867
4248.12 890
4248.27 911
4248.42 928
4248.57 941
4248.72 952
4248.86 961
4249.01 967
4249.16 970
4249.31 970
4249.46 968
4249.61 964
4249.76 959
4249.91 954
4250.06 949
4250.21 945
4250.36 941
4250.51 938
4250.66 933
4250.81 927
4250.96 919
4251.10 909
4251.25 897
4251.40 884
4251.55 872
4251.70 861
4251.85 851
4252.00 844
4252.15 838
4252.30 835
4252.45 836
4252.60 839
4252.75 846
4252.90 857
4253.05 871
4253.20 890
4253.35 912
4253.49 935
4253.64 959
4253.79 983
4253.94 1005
4254.09 1027
4254.24 1051
4254.39 1078
4254.54 1112
4254.69 1155
4254.84 1208
4254.99 1272
4255.14 1344
4255.29 1425
4255.44 1512
4255.59 1605
4255.74 1705
4255.89 1815
4256.03 1937
4256.18 2071
4256.33 2218
4256.48 2375
4256.63 2538
4256.78 2703
4256.93 2865
4257.08 3022
4257.23 3174
4257.38 3321
4257.53 3464
4257.68 3606
4257.83 3745
4257.98 3879
4258.13 4008
4258.28 4126
4258.43 4232
4258.58 4326
4258.73 4407
4258.87 4477
4259.02 4541
4259.17 4600
4259.32 4657
4259.47 4711
4259.62 4763
4259.77 4810
4259.92 4850
4260.07 4880
4260.22 4900
4260.37 4908
4260.52 4904
4260.67 4888
4260.82 4861
4260.97 4823
4261.12 4774
4261.27 4716
4261.42 4650
4261.57 4577
4261.72 4497
4261.87 4413
4262.01 4324
4262.16 4231
4262.31 4134
4262.46 4032
4262.61 3926
4262.76 3816
4262.91 3703
4263.06 3589
4263.21 3475
4263.36 3363
4263.51 3254
4263.66 3149
4263.81 3047
4263.96 2948
4264.11 2851
4264.26 2754
4264.41 2656
4264.56 2556
4264.71 2454
4264.86 2351
4265.01 2248
4265.16 2148
4265.31 2053
4265.46 1962
4265.60 1877
4265.75 1797
4265.90 1721
4266.05 1649
4266.20 1580
4266.35 1513
4266.50 1452
4266.65 1395
4266.80 1343
4266.95 1296
4267.10 1254
4267.25 1215
4267.40 1177
4267.55 1138
4267.70 1098
4267.85 1056
4268.00 1013
4268.15 969
4268.30 926
4268.45 884
4268.60 845
4268.75 809
4268.90 776
4269.05 745
4269.20 716
4269.35 690
4269.50 666
4269.65 644
4269.79 623
4269.94 604
4270.09 585
4270.24 566
4270.39 546
4270.54 527
4270.69 509
4270.84 490
4270.99 473
4271.14 457
4271.29 443
4271.44 429
4271.59 417
4271.74 405
4271.89 394
4272.04 384
4272.19 374
4272.34 366
4272.49 358
4272.64 352
4272.79 347
4272.94 343
4273.09 340
4273.24 338
4273.39 335
4273.54 332
4273.69 328
4273.84 324
4273.99 319
4274.14 313
4274.29 307
4274.44 299
4274.59 291
4274.74 281
4274.89 270
4275.04 258
4275.19 245
4275.34 232
4275.48 220
4275.63 208
4275.78 197
4275.93 189
4276.08 181
4276.23 175
4276.38 170
4276.53 166
4276.68 163
4276.83 160
4276.98 158
4277.13 156
4277.28 156
4277.43 159
4277.58 163
4277.73 170
4277.88 178
4278.03 188
4278.18 197
4278.33 204
4278.48 209
4278.63 210
4278.78 208
4278.93 202
4279.08 194
4279.23 184
4279.38 174
4279.53 165
4279.68 156
4279.83 149
4279.98 143
4280.13 137
4280.28 132
4280.43 126
4280.58 121
4280.73 116
4280.88 112
4281.03 107
4281.18 103
4281.33 97
4281.48 90
4281.63 82
4281.78 74
4281.93 65
4282.08 59
4282.23 54
4282.38 51
4282.53 51
4282.68 53
4282.83 57
4282.98 61
4283.13 65
4283.28 68
4283.43 70
4283.58 71
4283.73 71
4283.88 71
4284.03 72
4284.18 74
4284.33 77
4284.48 79
4284.63 80
4284.78 80
4284.93 78
4285.08 73
4285.23 67
4285.38 60
4285.53 53
4285.68 49
4285.83 47
4285.98 48
4286.13 51
4286.28 57
4286.43 63
4286.58 67
4286.73 69
4286.88 69
4287.03 66
4287.18 61
4287.33 54
4287.48 47
4287.63 40
4287.78 34
4287.93 29
4288.08 25
4288.23 22
4288.38 20
4288.53 19
4288.68 19
4288.83 20
4288.98 21
4289.13 23
4289.28 25
4289.43 28
4289.58 31
4289.73 34
4289.88 35
4290.03 36
4290.18 35
4290.33 33
4290.48 31
4290.63 29
4290.78 28
4290.93 28
4291.08 28
4291.23 29
4291.38 30
4291.53 30
4291.68 29
4291.83 28
4291.98 26
4292.13 25
4292.28 23
4292.43 23
4292.58 23
4292.73 22
4292.88 21
4293.03 20
4293.18 17
4293.33 14
4293.48 10
4293.63 6
4293.78 3
4293.93 1
4294.08 0
4294.23 0
4294.38 0
4294.53 0
4294.68 0
4294.83 0
4294.98 0
4295.13 0
4295.28 1
4295.43 7
4295.58 15
4295.73 23
4295.88 30
4296.03 37
4296.18 42
4296.33 47
4296.48 51
4296.63 55
4296.78 57
4296.93 58
4297.08 58
4297.23 57
4297.38 55
4297.53 54
4297.68 53
4297.83 53
4297.98 54
4298.13 56
4298.28 57
4298.43 57
4298.58 57
4298.73 57
4298.88 56
4299.03 58
4299.18 61
4299.33 65
4299.48 70
4299.63 76
4299.78 79
4299.93 81
4300.09 80
4300.24 78
4300.39 75
4300.54 74
4300.69 75
4300.84 79
4300.99 85
4301.14 91
4301.29 96
4301.44 99
4301.59 99
4301.74 95
4301.89 89
4302.04 81
4302.19 73
4302.34 65
4302.49 59
4302.64 55
4302.79 52
4302.94 50
4303.09 50
4303.24 50
4303.39 50
4303.54 50
4303.69 50
4303.84 50
4303.99 48
4304.14 46
4304.29 44
4304.44 43
4304.59 41
4304.74 40
4304.89 40
4305.04 40
4305.19 40
4305.34 41
4305.49 41
4305.64 41
4305.80 41
4305.95 41
4306.10 40
4306.25 38
4306.40 37
4306.55 36
4306.70 37
4306.85 40
4307.00 45
4307.15 52
4307.30 60
4307.45 68
4307.60 74
4307.75 79
4307.90 81
4308.05 81
4308.20 81
4308.35 79
4308.50 78
4308.65 76
4308.80 74
4308.95 71
4309.10 69
4309.25 67
4309.40 65
4309.55 64
4309.70 64
4309.85 65
4310.01 66
4310.16 67
4310.31 67
4310.46 67
4310.61 66
4310.76 65
4310.91 63
4311.06 62
4311.21 61
4311.36 61
4311.51 61
4311.66 61
4311.81 59
4311.96 57
4312.11 54
4312.26 50
4312.41 46
4312.56 42
4312.71 38
4312.86 35
4313.01 33
4313.16 31
4313.31 29
4313.46 27
4313.62 24
4313.77 22
4313.92 19
4314.07 18
4314.22 18
4314.37 20
4314.52 24
4314.67 30
4314.82 36
4314.97 41
4315.12 46
4315.27 49
4315.42 49
4315.57 48
4315.72 44
4315.87 38
4316.02 32
4316.17 26
4316.32 22
4316.47 18
4316.62 17
4316.78 18
4316.93 19
4317.08 22
4317.23 26
4317.38 29
4317.53 32
4317.68 34
4317.83 36
4317.98 35
4318.13 34
4318.28 30
4318.43 26
4318.58 22
4318.73 19
4318.88 17
4319.03 17
4319.18 20
4319.33 24
4319.49 28
4319.64 32
4319.79 35
4319.94 34
4320.09 32
4320.24 28
4320.39 24
4320.54 20
4320.69 16
4320.84 13
4320.99 11
4321.14 9
4321.29 7
4321.44 4
4321.59 1
4321.74 0
4321.89 0
4322.04 0
4322.20 0
4322.35 0
4322.50 0
4322.65 0
4322.80 0
4322.95 3
4323.10 7
4323.25 11
4323.40 14
4323.55 17
4323.70 20
4323.85 22
4324.00 25
4324.15 27
4324.30 30
4324.45 33
4324.61 35
4324.76 36
4324.91 38
4325.06 39
4325.21 41
4325.36 45
4325.51 49
4325.66 54
4325.81 59
4325.96 63
4326.11 65
4326.26 64
4326.41 60
4326.56 54
4326.71 47
4326.87 40
4327.02 33
4327.17 29
4327.32 27
4327.47 27
4327.62 28
4327.77 32
4327.92 36
4328.07 41
4328.22 47
4328.37 52
4328.52 58
4328.67 64
4328.82 69
4328.98 73
4329.13 76
4329.28 77
4329.43 75
4329.58 72
4329.73 68
4329.88 62
4330.03 57
4330.18 53
4330.33 50
4330.48 49
4330.63 50
4330.78 51
4330.93 53
4331.09 54
4331.24 55
4331.39 56
4331.54 57
4331.69 58
4331.84 60
4331.99 64
4332.14 69
4332.29 74
4332.44 79
4332.59 83
4332.74 86
4332.90 87
4333.05 87
4333.20 86
4333.35 85
4333.50 84
4333.65 83
4333.80 83
4333.95 83
4334.10 83
4334.25 83
4334.40 82
4334.55 81
4334.70 79
4334.86 77
4335.01 74
4335.16 70
4335.31 66
4335.46 62
4335.61 58
4335.76 54
4335.91 51
4336.06 48
4336.21 47
4336.36 47
4336.51 47
4336.67 49
4336.82 50
4336.97 52
4337.12 54
4337.27 55
4337.42 56
4337.57 57
4337.72 58
4337.87 59
4338.02 61
4338.17 64
4338.33 67
4338.48 70
4338.63 72
4338.78 74
4338.93 75
4339.08 74
4339.23 72
4339.38 70
4339.53 68
4339.68 65
4339.83 63
4339.99 62
4340.14 60
4340.29 59
4340.44 57
4340.59 55
4340.74 51
4340.89 47
4341.04 44
4341.19 41
4341.34 39
4341.49 39
4341.65 41
4341.80 44
4341.95 48
4342.10 53
4342.25 57
4342.40 62
4342.55 66
4342.70 71
4342.85 75
4343.00 80
4343.15 85
4343.31 89
4343.46 92
4343.61 93
4343.76 92
4343.91 90
4344.06 86
4344.21 81
4344.36 76
4344.51 72
4344.66 68
4344.82 65
4344.97 63
4345.12 61
4345.27 59
4345.42 57
4345.57 53
4345.72 49
4345.87 44
4346.02 40
4346.17 36
4346.33 34
4346.48 33
4346.63 33
4346.78 34
4346.93 35
4347.08 36
4347.23 36
4347.38 35
4347.53 35
4347.69 36
4347.84 37
4347.99 39
4348.14 41
4348.29 45
4348.44 48
4348.59 53
4348.74 58
4348.89 64
4349.04 69
4349.20 75
4349.35 80
4349.50 83
4349.65 84
4349.80 84
4349.95 82
4350.10 80
4350.25 76
4350.40 73
4350.56 70
4350.71 67
4350.86 67
4351.01 68
4351.16 72
4351.31 78
4351.46 86
4351.61 94
4351.76 103
4351.92 111
4352.07 118
4352.22 122
4352.37 126
4352.52 130
4352.67 134
4352.82 138
4352.97 142
4353.12 147
4353.28 150
4353.43 151
4353.58 150
4353.73 145
4353.88 138
4354.03 128
4354.18 117
4354.33 106
4354.48 94
4354.64 85
4354.79 78
4354.94 74
4355.09 73
4355.24 75
4355.39 79
4355.54 84
4355.69 89
4355.85 92
4356.00 93
4356.15 92
4356.30 88
4356.45 84
4356.60 80
4356.75 77
4356.90 75
4357.06 75
4357.21 77
4357.36 81
4357.51 84
4357.66 87
4357.81 89
4357.96 89
4358.11 88
4358.26 86
4358.42 83
4358.57 81
4358.72 79
4358.87 79
4359.02 79
4359.17 81
4359.32 85
4359.47 89
4359.63 94
4359.78 99
4359.93 103
4360.08 106
4360.23 107
4360.38 106
4360.53 102
4360.68 98
4360.84 93
4360.99 89
4361.14 87
4361.29 85
4361.44 85
4361.59 85
4361.74 85
4361.90 86
4362.05 86
4362.20 87
4362.35 88
4362.50 89
4362.65 90
4362.80 92
4362.95 93
4363.11 93
4363.26 93
4363.41 93
4363.56 92
4363.71 92
4363.86 91
4364.01 91
4364.16 90
4364.32 88
4364.47 86
4364.62 83
4364.77 81
4364.92 79
4365.07 79
4365.22 81
4365.38 86
4365.53 92
4365.68 99
4365.83 107
4365.98 114
4366.13 121
4366.28 125
4366.44 128
4366.59 129
4366.74 131
4366.89 132
4367.04 134
4367.19 137
4367.34 141
4367.49 146
4367.65 152
4367.80 159
4367.95 167
4368.10 174
4368.25 182
4368.40 189
4368.55 195
4368.71 198
4368.86 199
4369.01 197
4369.16 192
4369.31 186
4369.46 179
4369.61 173
4369.77 167
4369.92 163
4370.07 160
4370.22 158
4370.37 156
4370.52 154
4370.67 152
4370.83 150
4370.98 147
4371.13 144
4371.28 141
4371.43 137
4371.58 133
4371.73 129
4371.89 124
4372.04 118
4372.19 113
4372.34 107
4372.49 103
4372.64 101
4372.80 100
4372.95 102
4373.10 105
4373.25 110
4373.40 115
4373.55 121
4373.70 125
4373.86 129
4374.01 131
4374.16 132
4374.31 132
4374.46 132
4374.61 131
4374.76 131
4374.92 129
4375.07 127
4375.22 123
4375.37 118
4375.52 111
4375.67 102
4375.83 94
4375.98 85
4376.13 79
4376.28 74
4376.43 71
4376.58 71
4376.73 72
4376.89 74
4377.04 76
4377.19 77
4377.34 77
4377.49 75
4377.64 72
4377.80 67
4377.95 62
4378.10 57
4378.25 52
4378.40 47
4378.55 43
4378.71 39
4378.86 34
4379.01 30
4379.16 26
4379.31 23
4379.46 21
4379.61 20
4379.77 20
4379.92 21
4380.07 22
4380.22 22
4380.37 22
4380.52 21
4380.68 18
4380.83 14
4380.98 10
4381.13 5
4381.28 1
4381.43 0
4381.59 0
4381.74 0
4381.89 0
4382.04 0
4382.19 0
4382.34 0
4382.50 5
4382.65 10
4382.80 14
4382.95 18
4383.10 20
4383.25 22
4383.41 22
4383.56 21
4383.71 19
4383.86 18
4384.01 15
4384.16 13
4384.32 11
4384.47 9
4384.62 7
4384.77 5
4384.92 3
4385.07 1
4385.23 0
4385.38 0
4385.53 0
4385.68 0
4385.83 0
4385.98 0
4386.14 0
4386.29 0
4386.44 3
4386.59 7
4386.74 11
4386.89 15
4387.05 18
4387.20 21
4387.35 24
4387.50 26
4387.65 29
4387.81 30
4387.96 30
4388.11 30
4388.26 28
4388.41 25
4388.56 22
4388.72 19
4388.87 18
4389.02 19
4389.17 22
4389.32 25
4389.47 29
4389.63 32
4389.78 34
4389.93 34
4390.08 33
4390.23 30
4390.39 27
4390.54 23
4390.69 19
4390.84 14
4390.99 10
4391.14 6
4391.30 2
4391.45 0
4391.60 0
4391.75 0
4391.90 2
4392.06 7
4392.21 14
4392.36 21
4392.51 28
4392.66 34
4392.81 39
4392.97 44
4393.12 47
4393.27 48
4393.42 49
4393.57 47
4393.73 45
4393.88 42
4394.03 38
4394.18 34
4394.33 32
4394.48 30
4394.64 30
4394.79 31
4394.94 33
4395.09 36
4395.24 39
4395.40 42
4395.55 45
4395.70 47
4395.85 49
4396.00 49
4396.16 48
4396.31 45
4396.46 41
4396.61 36
4396.76 30
4396.91 26
4397.07 22
4397.22 20
4397.37 20
4397.52 20
4397.67 21
4397.83 21
4397.98 20
4398.13 19
4398.28 18
4398.43 17
4398.59 18
4398.74 21
4398.89 25
4399.04 29
4399.19 33
4399.35 35
4399.50 36
4399.65 35
4399.80 32
4399.95 29
4400.11 26
4400.26 23
4400.41 22
4400.56 23
4400.71 24
4400.86 27
4401.02 30
4401.17 34
4401.32 36
4401.47 38
4401.62 40
4401.78 41
4401.93 42
4402.08 43
4402.23 44
4402.38 45
4402.54 46
4402.69 46
4402.84 46
4402.99 44
4403.14 42
4403.30 39
4403.45 36
4403.60 34
4403.75 32
4403.90 31
4404.06 32
4404.21 32
4404.36 34
4404.51 35
4404.67 37
4404.82 40
4404.97 43
4405.12 46
4405.27 50
4405.43 52
4405.58 54
4405.73 54
4405.88 52
4406.03 48
4406.19 43
4406.34 36
4406.49 28
4406.64 22
4406.79 17
4406.95 14
4407.10 13
4407.25 14
4407.40 17
4407.55 21
4407.71 24
4407.86 27
4408.01 30
4408.16 31
4408.31 32
4408.47 32
4408.62 33
4408.77 34
4408.92 35
4409.08 36
4409.23 37
4409.38 37
4409.53 36
4409.68 35
4409.84 31
4409.99 27
4410.14 23
4410.29 18
4410.44 13
4410.60 10
4410.75 7
4410.90 6
4411.05 5
4411.21 6
4411.36 8
4411.51 11
4411.66 15
4411.81 19
4411.97 24
4412.12 29
4412.27 33
4412.42 36
4412.57 38
4412.73 40
4412.88 40
4413.03 40
4413.18 40
4413.34 40
4413.49 39
4413.64 38
4413.79 38
4413.94 38
4414.10 38
4414.25 39
4414.40 41
4414.55 44
4414.71 47
4414.86 50
4415.01 52
4415.16 54
4415.31 56
4415.47 58
4415.62 59
4415.77 61
4415.92 61
4416.08 61
4416.23 60
4416.38 58
4416.53 55
4416.68 50
4416.84 45
4416.99 40
4417.14 35
4417.29 31
4417.45 27
4417.60 24
4417.75 22
4417.90 22
4418.05 23
4418.21 25
4418.36 27
4418.51 29
4418.66 31
4418.82 31
4418.97 30
4419.12 28
4419.27 26
4419.42 24
4419.58 23
4419.73 23
4419.88 24
4420.03 26
4420.19 27
4420.34 28
4420.49 28
4420.64 27
4420.80 26
4420.95 25
4421.10 25
4421.25 26
4421.40 29
4421.56 33
4421.71 37
4421.86 41
4422.01 46
4422.17 49
4422.32 53
4422.47 56
4422.62 58
4422.78 60
4422.93 62
4423.08 62
4423.23 63
4423.39 63
4423.54 63
4423.69 63
4423.84 64
4423.99 65
4424.15 67
4424.30 69
4424.45 71
4424.60 73
4424.76 74
4424.91 76
4425.06 76
4425.21 76
4425.37 74
4425.52 71
4425.67 67
4425.82 62
4425.98 57
4426.13 54
4426.28 52
4426.43 52
4426.59 53
4426.74 55
4426.89 57
4427.04 57
4427.20 55
4427.35 51
4427.50 45
4427.65 38
4427.81 30
4427.96 23
4428.11 16
4428.26 9
4428.41 5
4428.57 1
4428.72 0
4428.87 0
4429.02 0
4429.18 0
4429.33 0
4429.48 0
4429.63 0
4429.79 0
4429.94 0
4430.09 0
4430.24 2
4430.40 5
4430.55 9
4430.70 14
4430.85 20
4431.01 25
4431.16 29
4431.31 33
4431.46 36
4431.62 38
4431.77 39
4431.92 39
4432.07 38
4432.23 38
4432.38 39
4432.53 41
4432.68 44
4432.84 47
4432.99 52
4433.14 57
4433.29 62
4433.45 66
4433.60 71
4433.75 75
4433.90 79
4434.06 82
4434.21 84
4434.36 85
4434.51 84
4434.67 83
4434.82 81
4434.97 79
4435.12 75
4435.28 71
4435.43 67
4435.58 64
4435.74 62
4435.89 62
4436.04 64
4436.19 68
4436.35 75
4436.50 84
4436.65 93
4436.80 103
4436.96 112
4437.11 119
4437.26 126
4437.41 131
4437.57 135
4437.72 139
4437.87 143
4438.02 147
4438.18 150
4438.33 152
4438.48 153
4438.63 152
4438.79 150
4438.94 147
4439.09 143
4439.25 140
4439.40 137
4439.55 136
4439.70 135
4439.86 136
4440.01 137
4440.16 138
4440.31 141
4440.47 143
4440.62 145
4440.77 147
4440.92 149
4441.08 150
4441.23 151
4441.38 153
4441.53 154
4441.69 156
4441.84 159
4441.99 161
4442.15 161
4442.30 160
4442.45 157
4442.60 152
4442.76 146
4442.91 141
4443.06 135
4443.21 131
4443.37 127
4443.52 123
4443.67 118
4443.83 112
4443.98 105
4444.13 97
4444.28 90
4444.44 85
4444.59 82
4444.74 83
4444.89 87
4445.05 94
4445.20 101
4445.35 108
4445.51 113
4445.66 117
4445.81 120
4445.96 120
4446.12 119
4446.27 116
4446.42 113
4446.57 109
4446.73 104
4446.88 99
4447.03 94
4447.19 89
4447.34 84
4447.49 79
4447.64 75
4447.80 71
4447.95 68
4448.10 66
4448.26 65
4448.41 66
4448.56 68
4448.71 71
4448.87 73
4449.02 76
4449.17 77
4449.32 77
4449.48 77
4449.63 75
4449.78 74
4449.94 75
4450.09 76
4450.24 80
4450.39 85
4450.55 92
4450.70 99
4450.85 106
4451.01 114
4451.16 121
4451.31 128
4451.46 134
4451.62 139
4451.77 142
4451.92 143
4452.08 142
4452.23 139
4452.38 136
4452.53 131
4452.69 127
4452.84 123
4452.99 120
4453.15 118
4453.30 115
4453.45 112
4453.60 109
4453.76 106
4453.91 103
4454.06 101
4454.22 100
4454.37 101
4454.52 103
4454.67 105
4454.83 107
4454.98 108
4455.13 107
4455.29 106
4455.44 103
4455.59 100
4455.74 99
4455.90 98
4456.05 100
4456.20 102
4456.36 105
4456.51 108
4456.66 111
4456.82 113
4456.97 114
4457.12 115
4457.27 115
4457.43 115
4457.58 115
4457.73 113
4457.89 111
4458.04 108
4458.19 106
4458.34 105
4458.50 106
4458.65 109
4458.80 114
4458.96 120
4459.11 126
4459.26 131
4459.42 133
4459.57 134
4459.72 133
4459.87 131
4460.03 129
4460.18 128
4460.33 129
4460.49 131
4460.64 135
4460.79 140
4460.95 145
4461.10 151
4461.25 154
4461.40 156
4461.56 155
4461.71 153
4461.86 149
4462.02 146
4462.17 144
4462.32 145
4462.48 148
4462.63 154
4462.78 163
4462.93 174
4463.09 186
4463.24 199
4463.39 213
4463.55 226
4463.70 239
4463.85 250
4464.01 258
4464.16 264
4464.31 265
4464.47 263
4464.62 259
4464.77 255
4464.92 251
4465.08 249
4465.23 250
4465.38 254
4465.54 259
4465.69 264
4465.84 269
4466.00 273
4466.15 275
4466.30 276
4466.46 276
4466.61 275
4466.76 274
4466.91 270
4467.07 266
4467.22 259
4467.37 252
4467.53 245
4467.68 239
4467.83 236
4467.99 235
4468.14 237
4468.29 240
4468.45 243
4468.60 246
4468.75 246
4468.91 244
4469.06 240
4469.21 235
4469.36 229
4469.52 222
4469.67 216
4469.82 209
4469.98 203
4470.13 196
4470.28 189
4470.44 181
4470.59 174
4470.74 166
4470.90 158
4471.05 149
4471.20 141
4471.36 133
4471.51 126
4471.66 119
4471.82 114
4471.97 110
4472.12 107
4472.28 105
4472.43 103
4472.58 101
4472.73 99
4472.89 96
4473.04 93
4473.19 91
4473.35 89
4473.50 88
4473.65 89
4473.81 90
4473.96 92
4474.11 96
4474.27 99
4474.42 103
4474.57 107
4474.73 109
4474.88 111
4475.03 111
4475.19 110
4475.34 107
4475.49 104
4475.65 102
4475.80 101
4475.95 100
4476.11 99
4476.26 98
4476.41 97
4476.57 95
4476.72 92
4476.87 89
4477.03 87
4477.18 85
4477.33 84
4477.49 84
4477.64 85
4477.79 86
4477.95 86
4478.10 87
4478.25 88
4478.41 89
4478.56 92
4478.71 95
4478.87 98
4479.02 102
4479.17 105
4479.33 107
4479.48 108
4479.63 108
4479.79 107
4479.94 106
4480.09 105
4480.25 105
4480.40 107
4480.55 109
4480.71 113
4480.86 116
4481.01 119
4481.17 119
4481.32 118
4481.47 116
4481.63 114
4481.78 112
4481.93 112
4482.09 115
4482.24 121
4482.39 128
4482.55 136
4482.70 144
4482.85 150
4483.01 155
4483.16 158
4483.31 161
4483.47 163
4483.62 165
4483.77 167
4483.93 170
4484.08 172
4484.23 175
4484.39 178
4484.54 181
4484.69 183
4484.85 185
4485.00 187
4485.15 188
4485.31 190
4485.46 193
4485.61 198
4485.77 204
4485.92 213
4486.07 222
4486.23 232
4486.38 240
4486.53 247
4486.69 252
4486.84 255
4486.99 257
4487.15 259
4487.30 260
4487.46 262
4487.61 264
4487.76 266
4487.92 268
4488.07 270
4488.22 270
4488.38 270
4488.53 270
4488.68 268
4488.84 265
4488.99 261
4489.14 256
4489.30 251
4489.45 246
4489.60 241
4489.76 238
4489.91 235
4490.06 234
4490.22 233
4490.37 233
4490.52 233
4490.68 232
4490.83 230
4490.99 225
4491.14 219
4491.29 212
4491.45 203
4491.60 194
4491.75 186
4491.91 179
4492.06 173
4492.21 169
4492.37 166
4492.52 164
4492.67 164
4492.83 165
4492.98 167
4493.14 171
4493.29 176
4493.44 182
4493.60 186
4493.75 189
4493.90 190
4494.06 189
4494.21 185
4494.36 180
4494.52 174
4494.67 169
4494.82 165
4494.98 162
4495.13 160
4495.29 161
4495.44 163
4495.59 167
4495.75 172
4495.90 178
4496.05 185
4496.21 192
4496.36 198
4496.51 204
4496.67 209
4496.82 213
4496.97 216
4497.13 219
4497.28 221
4497.44 222
4497.59 224
4497.74 225
4497.90 227
4498.05 230
4498.20 234
4498.36 240
4498.51 248
4498.66 258
4498.82 270
4498.97 283
4499.13 297
4499.28 313
4499.43 330
4499.59 350
4499.74 371
4499.89 396
4500.05 423
4500.20 451
4500.36 479
4500.51 506
4500.66 529
4500.82 550
4500.97 569
4501.12 587
4501.28 608
4501.43 631
4501.58 659
4501.74 689
4501.89 722
4502.05 758
4502.20 795
4502.35 835
4502.51 876
4502.66 919
4502.81 963
4502.97 1006
4503.12 1047
4503.28 1084
4503.43 1117
4503.58 1146
4503.74 1171
4503.89 1191
4504.04 1206
4504.20 1217
4504.35 1221
4504.51 1220
4504.66 1215
4504.81 1207
4504.97 1199
4505.12 1191
4505.27 1183
4505.43 1175
4505.58 1167
4505.74 1157
4505.89 1146
4506.04 1132
4506.20 1117
4506.35 1100
4506.50 1081
4506.66 1060
4506.81 1036
4506.97 1009
4507.12 980
4507.27 948
4507.43 915
4507.58 883
4507.74 851
4507.89 822
4508.04 794
4508.20 769
4508.35 745
4508.50 721
4508.66 698
4508.81 674
4508.97 649
4509.12 623
4509.27 599
4509.43 575
4509.58 553
4509.73 533
4509.89 516
4510.04 500
4510.20 485
4510.35 469
4510.50 453
4510.66 435
4510.81 417
4510.97 397
4511.12 377
4511.27 358
4511.43 340
4511.58 323
4511.73 308
4511.89 294
4512.04 280
4512.20 267
4512.35 254
4512.50 242
4512.66 231
4512.81 223
4512.97 216
4513.12 212
4513.27 209
4513.43 206
4513.58 202
4513.74 197
4513.89 191
4514.04 184
4514.20 178
4514.35 172
4514.51 167
4514.66 163
4514.81 161
4514.97 160
4515.12 160
4515.27 160
4515.43 160
4515.58 161
4515.74 161
4515.89 161
4516.04 161
4516.20 161
4516.35 161
4516.51 161
4516.66 162
4516.81 162
4516.97 163
4517.12 162
4517.28 160
4517.43 157
4517.58 152
4517.74 146
4517.89 140
4518.05 133
4518.20 128
4518.35 124
4518.51 121
4518.66 118
4518.82 116
4518.97 112
4519.12 108
4519.28 103
4519.43 98
4519.59 93
4519.74 88
4519.89 84
4520.05 80
4520.20 76
4520.36 73
4520.51 70
4520.66 67
4520.82 65
4520.97 62
4521.13 60
4521.28 58
4521.43 56
4521.59 54
4521.74 52
4521.90 49
4522.05 47
4522.20 44
4522.36 41
4522.51 38
4522.67 34
4522.82 30
4522.98 25
4523.13 21
4523.28 17
4523.44 14
4523.59 12
4523.75 11
4523.90 12
4524.05 13
4524.21 15
4524.36 18
4524.52 22
4524.67 26
4524.82 31
4524.98 37
4525.13 42
4525.29 47
4525.44 51
4525.59 54
4525.75 56
4525.90 58
4526.06 58
4526.21 57
4526.37 56
4526.52 54
4526.67 52
4526.83 50
4526.98 49
4527.14 47
4527.29 45
4527.44 43
4527.60 41
4527.75 38
4527.91 36
4528.06 33
4528.21 31
4528.37 29
4528.52 29
4528.68 28
4528.83 28
4528.99 29
4529.14 29
4529.29 28
4529.45 26
4529.60 23
4529.76 19
4529.91 15
4530.06 10
4530.22 7
4530.37 4
4530.53 3
4530.68 3
4530.84 5
4530.99 9
4531.14 13
4531.30 18
4531.45 22
4531.61 27
4531.76 31
4531.92 34
4532.07 37
4532.22 39
4532.38 40
4532.53 40
4532.69 41
4532.84 40
4533.00 40
4533.15 41
4533.30 41
4533.46 42
4533.61 42
4533.77 43
4533.92 42
4534.07 40
4534.23 37
4534.38 32
4534.54 26
4534.69 19
4534.85 13
4535.00 8
4535.15 5
4535.31 5
4535.46 9
4535.62 15
4535.77 22
4535.93 30
4536.08 37
4536.23 43
4536.39 46
4536.54 47
4536.70 47
4536.85 47
4537.01 46
4537.16 47
4537.31 50
4537.47 53
4537.62 57
4537.78 61
4537.93 63
4538.09 64
4538.24 62
4538.40 58
4538.55 52
4538.70 45
4538.86 39
4539.01 33
4539.17 29
4539.32 27
4539.48 28
4539.63 31
4539.78 37
4539.94 44
4540.09 53
4540.25 62
4540.40 70
4540.56 75
4540.71 78
4540.86 79
4541.02 77
4541.17 72
4541.33 66
4541.48 59
4541.64 52
4541.79 45
4541.95 38
4542.10 32
4542.25 29
4542.41 28
4542.56 30
4542.72 35
4542.87 42
4543.03 51
4543.18 61
4543.34 69
4543.49 76
4543.64 80
4543.80 81
4543.95 79
4544.11 75
4544.26 69
4544.42 62
4544.57 55
4544.72 49
4544.88 44
4545.03 40
4545.19 38
4545.34 37
4545.50 36
4545.65 36
4545.81 36
4545.96 35
4546.11 35
4546.27 36
4546.42 37
4546.58 38
4546.73 40
4546.89 42
4547.04 43
4547.20 45
4547.35 47
4547.51 49
4547.66 52
4547.81 54
4547.97 57
4548.12 59
4548.28 60
4548.43 61
4548.59 61
4548.74 61
4548.90 60
4549.05 59
4549.20 57
4549.36 55
4549.51 53
4549.67 51
4549.82 48
4549.98 44
4550.13 39
4550.29 33
4550.44 27
4550.60 21
4550.75 15
4550.90 11
4551.06 9
4551.21 9
4551.37 11
4551.52 15
4551.68 20
4551.83 24
4551.99 28
4552.14 30
4552.30 31
4552.45 30
4552.60 28
4552.76 27
4552.91 26
4553.07 25
4553.22 25
4553.38 27
4553.53 29
4553.69 32
4553.84 36
4554.00 40
4554.15 44
4554.31 46
4554.46 48
4554.61 48
4554.77 46
4554.92 44
4555.08 41
4555.23 38
4555.39 36
4555.54 33
4555.70 31
4555.85 30
4556.01 29
4556.16 28
4556.32 27
4556.47 27
4556.62 27
4556.78 27
4556.93 26
4557.09 26
4557.24 25
4557.40 24
4557.55 24
4557.71 24
4557.86 25
4558.02 26
4558.17 28
4558.33 29
4558.48 30
4558.64 31
4558.79 31
4558.94 30
4559.10 29
4559.25 27
4559.41 24
4559.56 20
4559.72 16
4559.87 11
4560.03 7
4560.18 2
4560.34 0
4560.49 0
4560.65 0
4560.80 0
4560.96 0
4561.11 0
4561.27 0
4561.42 1
4561.57 2
4561.73 3
4561.88 3
4562.04 2
4562.19 2
4562.35 1
4562.50 0
4562.66 0
4562.81 0
4562.97 0
4563.12 0
4563.28 0
4563.43 2
4563.59 5
4563.74 9
4563.90 13
4564.05 16
4564.21 19
4564.36 23
4564.51 26
4564.67 29
4564.82 32
4564.98 36
4565.13 39
4565.29 42
4565.44 45
4565.60 46
4565.75 47
4565.91 47
4566.06 47
4566.22 48
4566.37 49
4566.53 51
4566.68 55
4566.84 60
4566.99 67
4567.15 75
4567.30 84
4567.46 92
4567.61 99
4567.77 105
4567.92 109
4568.08 110
4568.23 110
4568.39 109
4568.54 107
4568.69 105
4568.85 104
4569.00 104
4569.16 104
4569.31 105
4569.47 106
4569.62 106
4569.78 106
4569.93 105
4570.09 103
4570.24 101
4570.40 99
4570.55 96
4570.71 94
4570.86 92
4571.02 92
4571.17 92
4571.33 93
4571.48 95
4571.64 98
4571.79 101
4571.95 103
4572.10 104
4572.26 103
4572.41 100
4572.57 95
4572.72 91
4572.88 87
4573.03 84
4573.19 83
4573.34 83
4573.50 84
4573.65 84
4573.81 84
4573.96 83
4574.12 81
4574.27 79
4574.43 77
4574.58 76
4574.74 76
4574.89 78
4575.05 81
4575.20 84
4575.36 88
4575.51 92
4575.67 95
4575.82 97
4575.98 99
4576.13 99
4576.29 99
4576.44 97
4576.60 96
4576.75 93
4576.91 91
4577.06 89
4577.22 87
4577.37 85
4577.53 84
4577.68 84
4577.84 84
4577.99 85
4578.15 88
4578.30 90
4578.46 93
4578.61 96
4578.77 98
4578.92 100
4579.08 99
4579.23 97
4579.39 94
4579.54 89
4579.70 84
4579.85 78
4580.01 73
4580.16 69
4580.32 66
4580.47 63
4580.63 62
4580.78 61
4580.94 61
4581.09 61
4581.25 62
4581.40 63
4581.56 63
4581.71 62
4581.87 61
4582.02 59
4582.18 58
4582.33 56
4582.49 55
4582.64 55
4582.80 55
4582.95 54
4583.11 53
4583.26 52
4583.42 50
4583.57 48
4583.73 45
4583.88 42
4584.04 40
4584.19 38
4584.35 36
4584.50 36
4584.66 38
4584.81 41
4584.97 45
4585.12 49
4585.28 53
4585.43 56
4585.59 58
4585.74 59
4585.90 59
4586.05 60
4586.21 61
4586.36 62
4586.52 64
4586.67 65
4586.83 66
4586.99 67
4587.14 68
4587.30 69
4587.45 70
4587.61 71
4587.76 72
4587.92 72
4588.07 71
4588.23 68
4588.38 63
4588.54 58
4588.69 53
4588.85 47
4589.00 42
4589.16 36
4589.31 31
4589.47 26
4589.62 21
4589.78 17
4589.93 16
4590.09 15
4590.24 17
4590.40 20
4590.55 23
4590.71 26
4590.86 29
4591.02 31
4591.18 34
4591.33 35
4591.49 36
4591.64 37
4591.80 36
4591.95 35
4592.11 34
4592.26 33
4592.42 31
4592.57 30
4592.73 30
4592.88 31
4593.04 33
4593.19 35
4593.35 38
4593.50 41
4593.66 44
4593.81 47
4593.97 49
4594.13 50
4594.28 49
4594.44 48
4594.59 45
4594.75 42
4594.90 39
4595.06 36
4595.21 33
4595.37 31
4595.52 29
4595.68 27
4595.83 27
4595.99 27
4596.14 28
4596.30 29
4596.45 30
4596.61 31
4596.77 32
4596.92 32
4597.08 31
4597.23 31
4597.39 31
4597.54 30
4597.70 30
4597.85 30
4598.01 30
4598.16 28
4598.32 26
4598.47 23
4598.63 18
4598.78 13
4598.94 7
4599.10 1
4599.25 0
4599.41 0
4599.56 0
4599.72 0
4599.87 0
4600.03 0
4600.18 0
4600.34 0
4600.49 3
4600.65 8
4600.80 14
4600.96 19
4601.12 23
4601.27 26
4601.43 28
4601.58 29
4601.74 30
4601.89 32
4602.05 34
4602.20 38
4602.36 41
4602.51 45
4602.67 48
4602.82 49
4602.98 49
4603.14 48
4603.29 46
4603.45 44
4603.60 42
4603.76 40
4603.91 38
4604.07 37
4604.22 37
4604.38 37
4604.53 37
4604.69 37
4604.85 37
4605.00 36
4605.16 34
4605.31 30
4605.47 26
4605.62 21
4605.78 16
4605.93 12
4606.09 9
4606.24 7
4606.40 5
4606.56 4
4606.71 3
4606.87 1
4607.02 0
4607.18 0
4607.33 0
4607.49 0
4607.64 0
4607.80 0
4607.96 0
4608.11 0
4608.27 2
4608.42 4
4608.58 6
4608.73 8
4608.89 9
4609.04 9
4609.20 9
4609.36 10
4609.51 10
4609.67 12
4609.82 15
4609.98 19
4610.13 22
4610.29 24
4610.44 25
4610.60 24
4610.75 21
4610.91 18
4611.07 14
4611.22 12
4611.38 11
4611.53 12
4611.69 13
4611.84 15
4612.00 16
4612.16 18
4612.31 19
4612.47 21
4612.62 24
4612.78 28
4612.93 32
4613.09 37
4613.24 41
4613.40 44
4613.56 45
4613.71 45
4613.87 45
4614.02 45
4614.18 47
4614.33 51
4614.49 56
4614.64 63
4614.80 69
4614.96 74
4615.11 77
4615.27 78
4615.42 77
4615.58 74
4615.73 70
4615.89 66
4616.05 61
4616.20 57
4616.36 53
4616.51 50
4616.67 48
4616.82 48
4616.98 49
4617.14 52
4617.29 56
4617.45 60
4617.60 63
4617.76 65
4617.91 66
4618.07 66
4618.22 66
4618.38 65
4618.54 66
4618.69 68
4618.85 72
4619.00 76
4619.16 80
4619.31 84
4619.47 86
4619.63 86
4619.78 86
4619.94 84
4620.09 81
4620.25 79
4620.40 77
4620.56 77
4620.72 78
4620.87 80
4621.03 83
4621.18 87
4621.34 90
4621.49 91
4621.65 91
4621.81 88
4621.96 84
4622.12 77
4622.27 69
4622.43 61
4622.59 53
4622.74 46
4622.90 41
4623.05 36
4623.21 31
4623.36 27
4623.52 23
4623.68 19
4623.83 16
4623.99 14
4624.14 16
4624.30 20
4624.45 27
4624.61 35
4624.77 45
4624.92 55
4625.08 64
4625.23 70
4625.39 73
4625.55 75
4625.70 73
4625.86 70
4626.01 67
4626.17 62
4626.32 58
4626.48 54
4626.64 51
4626.79 49
4626.95 48
4627.10 48
4627.26 49
4627.41 51
4627.57 53
4627.73 55
4627.88 56
4628.04 57
4628.19 57
4628.35 57
4628.51 56
4628.66 54
4628.82 52
4628.97 50
4629.13 48
4629.29 46
4629.44 45
4629.60 44
4629.75 44
4629.91 44
4630.06 45
4630.22 47
4630.38 49
4630.53 51
4630.69 54
4630.84 56
4631.00 57
4631.16 56
4631.31 55
4631.47 53
4631.62 51
4631.78 50
4631.94 50
4632.09 52
4632.25 55
4632.40 61
4632.56 67
4632.72 74
4632.87 80
4633.03 85
4633.18 89
4633.34 91
4633.49 93
4633.65 93
4633.81 95
4633.96 97
4634.12 100
4634.27 104
4634.43 107
4634.59 109
4634.74 110
4634.90 109
4635.05 107
4635.21 106
4635.37 105
4635.52 105
4635.68 107
4635.83 110
4635.99 112
4636.15 113
4636.30 113
4636.46 110
4636.61 107
4636.77 103
4636.93 99
4637.08 98
4637.24 98
4637.39 101
4637.55 105
4637.71 112
4637.86 118
4638.02 124
4638.17 128
4638.33 129
4638.49 127
4638.64 123
4638.80 118
4638.95 112
4639.11 108
4639.27 105
4639.42 106
4639.58 109
4639.73 113
4639.89 118
4640.05 122
4640.20 123
4640.36 123
4640.51 122
4640.67 120
4640.83 118
4640.98 118
4641.14 119
4641.30 122
4641.45 127
4641.61 133
4641.76 140
4641.92 146
4642.08 153
4642.23 159
4642.39 165
4642.54 170
4642.70 175
4642.86 180
4643.01 184
4643.17 189
4643.32 193
4643.48 197
4643.64 201
4643.79 205
4643.95 208
4644.11 211
4644.26 212
4644.42 212
4644.57 210
4644.73 207
4644.89 203
4645.04 198
4645.20 192
4645.35 186
4645.51 181
4645.67 175
4645.82 169
4645.98 162
4646.13 155
4646.29 147
4646.45 138
4646.60 128
4646.76 119
4646.92 111
4647.07 104
4647.23 99
4647.38 95
4647.54 92
4647.70 90
4647.85 89
4648.01 87
4648.17 87
4648.32 87
4648.48 87
4648.63 87
4648.79 87
4648.95 85
4649.10 83
4649.26 79
4649.41 75
4649.57 72
4649.73 69
4649.88 69
4650.04 69
4650.20 71
4650.35 74
4650.51 77
4650.66 78
4650.82 79
4650.98 79
4651.13 78
4651.29 76
4651.45 73
4651.60 69
4651.76 65
4651.91 61
4652.07 57
4652.23 53
4652.38 49
4652.54 47
4652.70 45
4652.85 43
4653.01 43
4653.16 43
4653.32 43
4653.48 44
4653.63 45
4653.79 46
4653.95 47
4654.10 47
4654.26 47
4654.41 47
4654.57 46
4654.73 46
4654.88 47
4655.04 48
4655.20 50
4655.35 52
4655.51 54
4655.67 57
4655.82 60
4655.98 63
4656.13 65
4656.29 69
4656.45 72
4656.60 75
4656.76 78
4656.92 81
4657.07 82
4657.23 81
4657.39 80
4657.54 76
4657.70 72
4657.85 68
4658.01 63
4658.17 59
4658.32 55
4658.48 52
4658.64 49
4658.79 46
4658.95 43
4659.11 41
4659.26 40
4659.42 40
4659.57 42
4659.73 45
4659.89 49
4660.04 53
4660.20 57
4660.36 59
4660.51 60
4660.67 59
4660.83 56
4660.98 53
4661.14 48
4661.29 44
4661.45 40
4661.61 36
4661.76 33
4661.92 29
4662.08 26
4662.23 22
4662.39 19
4662.55 17
4662.70 16
4662.86 16
4663.02 17
4663.17 20
4663.33 23
4663.48 26
4663.64 29
4663.80 32
4663.95 34
4664.11 37
4664.27 40
4664.42 44
4664.58 49
4664.74 55
4664.89 62
4665.05 69
4665.21 74
4665.36 78
4665.52 79
4665.68 77
4665.83 73
4665.99 67
4666.14 61
4666.30 55
4666.46 50
4666.61 46
4666.77 42
4666.93 38
4667.08 35
4667.24 32
4667.40 30
4667.55 29
4667.71 30
4667.87 32
4668.02 34
4668.18 36
4668.34 36
4668.49 35
4668.65 33
4668.81 30
4668.96 29
4669.12 28
4669.27 29
4669.43 31
4669.59 33
4669.74 35
4669.90 36
4670.06 35
4670.21 32
4670.37 28
4670.53 24
4670.68 18
4670.84 13
4671.00 8
4671.15 3
4671.31 0
4671.47 0
4671.62 0
4671.78 0
4671.94 0
4672.09 0
4672.25 0
4672.41 2
4672.56 3
4672.72 3
4672.88 2
4673.03 3
4673.19 4
4673.35 6
4673.50 9
4673.66 12
4673.82 15
4673.97 18
4674.13 20
4674.29 22
4674.44 23
4674.60 24
4674.76 25
4674.91 26
4675.07 26
4675.23 26
4675.38 25
4675.54 24
4675.70 23
4675.85 22
4676.01 22
4676.17 22
4676.32 22
4676.48 23
4676.64 24
4676.79 26
4676.95 27
4677.11 28
4677.26 30
4677.42 31
4677.58 32
4677.73 33
4677.89 33
4678.05 33
4678.20 32
4678.36 33
4678.52 33
4678.67 35
4678.83 38
4678.99 43
4679.14 48
4679.30 55
4679.46 62
4679.61 70
4679.77 79
4679.93 88
4680.08 96
4680.24 103
4680.40 108
4680.55 111
4680.71 112
4680.87 113
4681.02 113
4681.18 115
4681.34 117
4681.49 122
4681.65 129
4681.81 137
4681.96 147
4682.12 160
4682.28 174
4682.43 189
4682.59 205
4682.75 221
4682.90 234
4683.06 245
4683.22 254
4683.37 261
4683.53 266
4683.69 272
4683.85 278
4684.00 286
4684.16 294
4684.32 302
4684.47 309
4684.63 314
4684.79 317
4684.94 316
4685.10 314
4685.26 309
4685.41 302
4685.57 293
4685.73 284
4685.88 274
4686.04 264
4686.20 255
4686.35 247
4686.51 240
4686.67 234
4686.82 230
4686.98 226
4687.14 222
4687.30 218
4687.45 214
4687.61 208
4687.77 200
4687.92 192
4688.08 182
4688.24 171
4688.39 161
4688.55 151
4688.71 142
4688.86 134
4689.02 127
4689.18 122
4689.33 118
4689.49 114
4689.65 112
4689.81 110
4689.96 108
4690.12 108
4690.28 107
4690.43 107
4690.59 106
4690.75 104
4690.90 101
4691.06 97
4691.22 92
4691.37 86
4691.53 81
4691.69 76
4691.84 71
4692.00 67
4692.16 64
4692.32 62
4692.47 59
4692.63 57
4692.79 56
4692.94 54
4693.10 53
4693.26 52
4693.41 52
4693.57 51
4693.73 50
4693.89 50
4694.04 50
4694.20 52
4694.36 53
4694.51 56
4694.67 59
4694.83 62
4694.98 65
4695.14 66
4695.30 66
4695.45 65
4695.61 62
4695.77 59
4695.93 55
4696.08 52
4696.24 48
4696.40 44
4696.55 40
4696.71 35
4696.87 29
4697.02 24
4697.18 20
4697.34 16
4697.50 13
4697.65 12
4697.81 11
4697.97 10
4698.12 8
4698.28 6
4698.44 4
4698.60 1
4698.75 0
4698.91 0
4699.07 0
4699.22 1
4699.38 3
4699.54 6
4699.69 10
4699.85 13
4700.01 17
4700.17 21
4700.32 26
4700.48 33
4700.64 39
4700.79 45
4700.95 50
4701.11 53
4701.27 52
4701.42 48
4701.58 41
4701.74 33
4701.89 24
4702.05 16
4702.21 11
4702.36 9
4702.52 10
4702.68 14
4702.84 19
4702.99 25
4703.15 31
4703.31 36
4703.46 41
4703.62 44
4703.78 47
4703.94 49
4704.09 51
4704.25 54
4704.41 56
4704.56 59
4704.72 63
4704.88 67
4705.04 72
4705.19 78
4705.35 83
4705.51 88
4705.66 92
4705.82 95
4705.98 97
4706.14 97
4706.29 97
4706.45 96
4706.61 94
4706.76 92
4706.92 89
4707.08 87
4707.24 86
4707.39 85
4707.55 84
4707.71 83
4707.86 82
4708.02 81
4708.18 79
4708.34 78
4708.49 76
4708.65 75
4708.81 75
4708.97 76
4709.12 78
4709.28 80
4709.44 83
4709.59 84
4709.75 85
4709.91 85
4710.07 84
4710.22 82
4710.38 80
4710.54 78
4710.69 76
4710.85 76
4711.01 76
4711.17 76
4711.32 77
4711.48 79
4711.64 81
4711.80 84
4711.95 87
4712.11 90
4712.27 93
4712.42 94
4712.58 95
4712.74 94
4712.90 90
4713.05 86
4713.21 81
4713.37 76
4713.53 73
4713.68 71
4713.84 71
4714.00 73
4714.15 75
4714.31 78
4714.47 81
4714.63 82
4714.78 83
4714.94 83
4715.10 83
4715.26 83
4715.41 84
4715.57 86
4715.73 88
4715.89 90
4716.04 90
4716.20 89
4716.36 87
4716.51 85
4716.67 82
4716.83 79
4716.99 78
4717.14 77
4717.30 76
4717.46 76
4717.62 76
4717.77 75
4717.93 75
4718.09 76
4718.25 76
4718.40 76
4718.56 76
4718.72 76
4718.87 74
4719.03 72
4719.19 70
4719.35 68
4719.50 66
4719.66 66
4719.82 66
4719.98 68
4720.13 70
4720.29 73
4720.45 75
4720.61 76
4720.76 76
4720.92 73
4721.08 69
4721.24 64
4721.39 59
4721.55 55
4721.71 53
4721.87 52
4722.02 52
4722.18 54
4722.34 56
4722.50 57
4722.65 58
4722.81 59
4722.97 60
4723.13 63
4723.28 66
4723.44 71
4723.60 77
4723.75 83
4723.91 87
4724.07 91
4724.23 92
4724.38 92
4724.54 91
4724.70 88
4724.86 85
4725.01 81
4725.17 77
4725.33 74
4725.49 71
4725.64 68
4725.80 66
4725.96 63
4726.12 61
4726.27 59
4726.43 57
4726.59 55
4726.75 54
4726.90 53
4727.06 53
4727.22 52
4727.38 52
4727.53 51
4727.69 49
4727.85 46
4728.01 43
4728.16 39
4728.32 35
4728.48 33
4728.64 31
4728.79 31
4728.95 31
4729.11 32
4729.27 32
4729.43 32
4729.58 32
4729.74 30
4729.90 29
4730.06 29
4730.21 29
4730.37 31
4730.53 33
4730.69 36
4730.84 38
4731.00 40
4731.16 40
4731.32 39
4731.47 37
4731.63 34
4731.79 31
4731.95 28
4732.10 26
4732.26 24
4732.42 23
4732.58 23
4732.73 22
4732.89 22
4733.05 21
4733.21 20
4733.36 18
4733.52 17
4733.68 16
4733.84 17
4734.00 19
4734.15 23
4734.31 27
4734.47 32
4734.63 36
4734.78 39
4734.94 41
4735.10 42
4735.26 43
4735.41 45
4735.57 48
4735.73 53
4735.89 60
4736.04 67
4736.20 74
4736.36 80
4736.52 85
4736.68 89
4736.83 91
4736.99 91
4737.15 90
4737.31 89
4737.46 89
4737.62 90
4737.78 94
4737.94 100
4738.09 109
4738.25 120
4738.41 132
4738.57 143
4738.73 155
4738.88 166
4739.04 175
4739.20 184
4739.36 192
4739.51 198
4739.67 203
4739.83 206
4739.99 208
4740.14 209
4740.30 209
4740.46 209
4740.62 209
4740.78 209
4740.93 207
4741.09 204
4741.25 199
4741.41 191
4741.56 182
4741.72 171
4741.88 160
4742.04 150
4742.20 141
4742.35 134
4742.51 129
4742.67 124
4742.83 121
4742.98 118
4743.14 115
4743.30 112
4743.46 108
4743.62 104
4743.77 100
4743.93 96
4744.09 91
4744.25 87
4744.40 83
4744.56 79
4744.72 75
4744.88 71
4745.04 67
4745.19 63
4745.35 58
4745.51 55
4745.67 52
4745.82 50
4745.98 50
4746.14 50
4746.30 51
4746.46 51
4746.61 51
4746.77 52
4746.93 52
4747.09 52
4747.25 53
4747.40 55
4747.56 56
4747.72 57
4747.88 57
4748.03 55
4748.19 51
4748.35 45
4748.51 39
4748.67 32
4748.82 25
4748.98 20
4749.14 15
4749.30 10
4749.46 6
4749.61 2
4749.77 0
4749.93 0
4750.09 0
4750.25 0
4750.40 0
4750.56 0
4750.72 0
4750.88 0
4751.03 5
4751.19 9
4751.35 11
4751.51 13
4751.67 13
4751.82 12
4751.98 11
4752.14 11
4752.30 11
4752.46 12
4752.61 14
4752.77 15
4752.93 16
4753.09 16
4753.25 16
4753.40 15
4753.56 14
4753.72 13
4753.88 13
4754.04 15
4754.19 17
4754.35 21
4754.51 25
4754.67 30
4754.83 34
4754.98 38
4755.14 41
4755.30 43
4755.46 43
4755.62 43
4755.77 41
4755.93 40
4756.09 39
4756.25 40
4756.41 43
4756.56 46
4756.72 49
4756.88 51
4757.04 53
4757.20 53
4757.35 53
4757.51 53
4757.67 54
4757.83 56
4757.99 58
4758.14 60
4758.30 61
4758.46 61
4758.62 60
4758.78 57
4758.93 54
4759.09 52
4759.25 51
4759.41 50
4759.57 49
4759.72 48
4759.88 45
4760.04 41
4760.20 36
4760.36 30
4760.51 25
4760.67 21
4760.83 18
4760.99 18
4761.15 19
4761.30 21
4761.46 23
4761.62 25
4761.78 26
4761.94 27
4762.10 27
4762.25 27
4762.41 27
4762.57 29
4762.73 33
4762.89 37
4763.04 42
4763.20 47
4763.36 50
4763.52 54
4763.68 56
4763.83 57
4763.99 58
4764.15 59
4764.31 60
4764.47 61
4764.62 61
4764.78 61
4764.94 60
4765.10 59
4765.26 56
4765.42 53
4765.57 49
4765.73 43
4765.89 36
4766.05 28
4766.21 21
4766.36 15
4766.52 11
4766.68 11
4766.84 12
4767.00 16
4767.16 21
4767.31 26
4767.47 30
4767.63 33
4767.79 35
4767.95 36
4768.10 37
4768.26 39
4768.42 41
4768.58 44
4768.74 46
4768.90 49
4769.05 51
4769.21 53
4769.37 55
4769.53 56
4769.69 57
4769.85 58
4770.00 59
4770.16 59
4770.32 60
4770.48 61
4770.64 63
4770.79 65
4770.95 68
4771.11 69
4771.27 69
4771.43 68
4771.59 65
4771.74 60
4771.90 53
4772.06 46
4772.22 39
4772.38 32
4772.54 27
4772.69 25
4772.85 24
4773.01 26
4773.17 31
4773.33 38
4773.48 46
4773.64 55
4773.80 63
4773.96 70
4774.12 75
4774.28 77
4774.43 77
4774.59 76
4774.75 73
4774.91 69
4775.07 66
4775.23 63
4775.38 60
4775.54 58
4775.70 56
4775.86 54
4776.02 51
4776.18 47
4776.33 43
4776.49 39
4776.65 34
4776.81 31
4776.97 28
4777.13 27
4777.28 27
4777.44 29
4777.60 32
4777.76 36
4777.92 41
4778.08 46
4778.23 51
4778.39 54
4778.55 56
4778.71 57
4778.87 57
4779.03 55
4779.18 52
4779.34 49
4779.50 45
4779.66 41
4779.82 38
4779.98 35
4780.14 33
4780.29 33
4780.45 34
4780.61 35
4780.77 36
4780.93 37
4781.09 39
4781.24 41
4781.40 42
4781.56 44
4781.72 47
4781.88 49
4782.04 50
4782.19 51
4782.35 51
4782.51 51
4782.67 50
4782.83 49
4782.99 48
4783.15 47
4783.30 47
4783.46 48
4783.62 49
4783.78 50
4783.94 52
4784.10 54
4784.25 56
4784.41 58
4784.57 60
4784.73 63
4784.89 66
4785.05 70
4785.21 74
4785.36 77
4785.52 80
4785.68 81
4785.84 81
4786.00 80
4786.16 77
4786.31 73
4786.47 69
4786.63 64
4786.79 60
4786.95 56
4787.11 53
4787.27 51
4787.42 50
4787.58 50
4787.74 50
4787.90 52
4788.06 53
4788.22 55
4788.38 56
4788.53 55
4788.69 53
4788.85 49
4789.01 43
4789.17 36
4789.33 30
4789.49 24
4789.64 20
4789.80 19
4789.96 18
4790.12 20
4790.28 23
4790.44 26
4790.60 30
4790.75 34
4790.91 38
4791.07 42
4791.23 45
4791.39 47
4791.55 47
4791.71 45
4791.86 42
4792.02 38
4792.18 33
4792.34 29
4792.50 24
4792.66 21
4792.82 19
4792.97 19
4793.13 19
4793.29 21
4793.45 23
4793.61 27
4793.77 31
4793.93 36
4794.08 41
4794.24 46
4794.40 51
4794.56 56
4794.72 59
4794.88 60
4795.04 59
4795.19 55
4795.35 49
4795.51 42
4795.67 34
4795.83 25
4795.99 18
4796.15 12
4796.31 9
4796.46 7
4796.62 7
4796.78 9
4796.94 13
4797.10 18
4797.26 23
4797.42 27
4797.58 31
4797.73 34
4797.89 37
4798.05 41
4798.21 45
4798.37 51
4798.53 58
4798.69 67
4798.84 77
4799.00 87
4799.16 97
4799.32 106
4799.48 114
4799.64 122
4799.80 128
4799.96 134
4800.11 140
4800.27 145
4800.43 150
4800.59 156
4800.75 163
4800.91 171
4801.07 179
4801.23 187
4801.38 195
4801.54 201
4801.70 205
4801.86 207
4802.02 205
4802.18 202
4802.34 199
4802.50 195
4802.65 193
4802.81 192
4802.97 192
4803.13 192
4803.29 193
4803.45 193
4803.61 191
4803.77 189
4803.92 186
4804.08 183
4804.24 179
4804.40 176
4804.56 174
4804.72 172
4804.88 171
4805.04 171
4805.20 170
4805.35 170
4805.51 170
4805.67 168
4805.83 165
4805.99 161
4806.15 154
4806.31 147
4806.47 139
4806.62 131
4806.78 124
4806.94 118
4807.10 113
4807.26 109
4807.42 106
4807.58 103
4807.74 101
4807.90 98
4808.05 97
4808.21 97
4808.37 98
4808.53 99
4808.69 101
4808.85 103
4809.01 105
4809.17 107
4809.33 109
4809.48 110
4809.64 112
4809.80 113
4809.96 114
4810.12 114
4810.28 113
4810.44 111
4810.60 108
4810.76 105
4810.91 103
4811.07 102
4811.23 102
4811.39 104
4811.55 106
4811.71 108
4811.87 110
4812.03 112
4812.19 113
4812.34 114
4812.50 116
4812.66 118
4812.82 121
4812.98 124
4813.14 127
4813.30 130
4813.46 133
4813.62 134
4813.77 135
4813.93 134
4814.09 133
4814.25 130
4814.41 128
4814.57 126
4814.73 123
4814.89 121
4815.05 118
4815.21 115
4815.36 111
4815.52 107
4815.68 102
4815.84 97
4816.00 93
4816.16 88
4816.32 85
4816.48 82
4816.64 80
4816.80 79
4816.95 79
4817.11 78
4817.27 77
4817.43 75
4817.59 72
4817.75 68
4817.91 65
4818.07 62
4818.23 60
4818.39 59
4818.54 60
4818.70 61
4818.86 63
4819.02 65
4819.18 67
4819.34 68
4819.50 68
4819.66 67
4819.82 65
4819.98 64
4820.14 62
4820.29 61
4820.45 61
4820.61 63
4820.77 65
4820.93 67
4821.09 69
4821.25 70
4821.41 69
4821.57 67
4821.73 62
4821.88 56
4822.04 49
4822.20 41
4822.36 34
4822.52 27
4822.68 22
4822.84 18
4823.00 16
4823.16 16
4823.32 18
4823.48 21
4823.64 24
4823.79 28
4823.95 31
4824.11 32
4824.27 31
4824.43 28
4824.59 23
4824.75 18
4824.91 12
4825.07 7
4825.23 3
4825.39 1
4825.54 0
4825.70 0
4825.86 0
4826.02 1
4826.18 1
4826.34 1
4826.50 1
4826.66 0
4826.82 0
4826.98 0
4827.14 0
4827.30 0
4827.45 0
4827.61 0
4827.77 1
4827.93 3
4828.09 5
4828.25 8
4828.41 12
4828.57 16
4828.73 20
4828.89 23
4829.05 25
4829.21 26
4829.37 24
4829.52 21
4829.68 16
4829.84 11
4830.00 7
4830.16 5
4830.32 5
4830.48 7
4830.64 11
4830.80 15
4830.96 20
4831.12 24
4831.28 27
4831.44 30
4831.59 32
4831.75 34
4831.91 36
4832.07 39
4832.23 41
4832.39 44
4832.55 46
4832.71 48
4832.87 48
4833.03 48
4833.19 47
4833.35 46
4833.51 45
4833.66 45
4833.82 45
4833.98 44
4834.14 42
4834.30 40
4834.46 35
4834.62 30
4834.78 25
4834.94 20
4835.10 17
4835.26 15
4835.42 14
4835.58 16
4835.74 18
4835.89 22
4836.05 26
4836.21 30
4836.37 35
4836.53 40
4836.69 45
4836.85 50
4837.01 53
4837.17 55
4837.33 56
4837.49 56
4837.65 55
4837.81 54
4837.97 54
4838.13 54
4838.29 54
4838.44 53
4838.60 53
4838.76 52
4838.92 50
4839.08 48
4839.24 46
4839.40 43
4839.56 40
4839.72 38
4839.88 34
4840.04 31
4840.20 28
4840.36 25
4840.52 23
4840.68 22
4840.84 22
4840.99 24
4841.15 26
4841.31 29
4841.47 32
4841.63 36
4841.79 39
4841.95 41
4842.11 42
4842.27 43
4842.43 45
4842.59 46
4842.75 49
4842.91 53
4843.07 58
4843.23 63
4843.39 68
4843.55 71
4843.70 72
4843.86 71
4844.02 68
4844.18 65
4844.34 61
4844.50 58
4844.66 56
4844.82 55
4844.98 54
4845.14 54
4845.30 53
4845.46 51
4845.62 50
4845.78 48
4845.94 48
4846.10 49
4846.26 51
4846.42 53
4846.58 56
4846.73 59
4846.89 60
4847.05 61
4847.21 62
4847.37 63
4847.53 65
4847.69 67
4847.85 69
4848.01 71
4848.17 73
4848.33 75
4848.49 77
4848.65 81
4848.81 86
4848.97 93
4849.13 100
4849.29 106
4849.45 111
4849.61 113
4849.77 111
4849.93 107
4850.08 101
4850.24 94
4850.40 89
4850.56 86
4850.72 85
4850.88 84
4851.04 84
4851.20 84
4851.36 83
4851.52 81
4851.68 80
4851.84 80
4852.00 81
4852.16 82
4852.32 83
4852.48 84
4852.64 83
4852.80 80
4852.96 76
4853.12 72
4853.28 67
4853.44 64
4853.60 62
4853.76 62
4853.92 63
4854.07 65
4854.23 68
4854.39 71
4854.55 74
4854.71 78
4854.87 81
4855.03 84
4855.19 87
4855.35 89
4855.51 91
4855.67 93
4855.83 95
4855.99 96
4856.15 97
4856.31 99
4856.47 100
4856.63 102
4856.79 104
4856.95 105
4857.11 106
4857.27 106
4857.43 105
4857.59 102
4857.75 98
4857.91 91
4858.07 84
4858.23 75
4858.39 66
4858.55 58
4858.70 52
4858.86 49
4859.02 48
4859.18 48
4859.34 50
4859.50 52
4859.66 53
4859.82 53
4859.98 51
4860.14 49
4860.30 46
4860.46 43
4860.62 43
4860.78 45
4860.94 50
4861.10 56
4861.26 62
4861.42 66
4861.58 68
4861.74 66
4861.90 61
4862.06 54
4862.22 46
4862.38 39
4862.54 35
4862.70 33
4862.86 33
4863.02 34
4863.18 34
4863.34 34
4863.50 33
4863.66 30
4863.82 27
4863.98 24
4864.14 22
4864.30 20
4864.46 18
4864.62 16
4864.78 13
4864.93 9
4865.09 5
4865.25 2
4865.41 0
4865.57 0
4865.73 2
4865.89 5
4866.05 8
4866.21 11
4866.37 11
4866.53 9
4866.69 6
4866.85 1
4867.01 0
4867.17 0
4867.33 0
4867.49 0
4867.65 0
4867.81 3
4867.97 7
4868.13 9
4868.29 11
4868.45 10
4868.61 9
4868.77 6
4868.93 4
4869.09 2
4869.25 1
4869.41 1
4869.57 1
4869.73 1
4869.89 1
4870.05 0
4870.21 0
4870.37 0
4870.53 0
4870.69 0
4870.85 0
4871.01 0
4871.17 0
4871.33 2
4871.49 3
4871.65 4
4871.81 5
4871.97 7
4872.13 9
4872.29 13
4872.45 18
4872.61 23
4872.77 29
4872.93 34
4873.09 36
4873.25 36
4873.41 33
4873.57 27
4873.73 21
4873.89 14
4874.05 8
4874.21 4
4874.37 1
4874.53 1
4874.69 2
4874.85 4
4875.01 6
4875.17 9
4875.33 11
4875.49 13
4875.65 14
4875.81 15
4875.97 16
4876.13 16
4876.29 15
4876.45 14
4876.61 13
4876.77 11
4876.93 10
4877.09 9
4877.25 9
4877.41 9
4877.57 11
4877.73 13
4877.89 15
4878.05 19
4878.21 23
4878.37 28
4878.53 32
4878.69 35
4878.85 37
4879.01 38
4879.17 37
4879.33 34
4879.49 30
4879.65 25
4879.81 20
4879.97 15
4880.13 11
4880.29 8
4880.45 7
4880.61 7
4880.77 10
4880.93 15
4881.09 21
4881.25 27
4881.41 33
4881.57 39
4881.73 43
4881.89 47
4882.05 49
4882.21 50
4882.37 52
4882.53 52
4882.69 53
4882.85 53
4883.01 52
4883.17 50
4883.33 48
4883.49 46
4883.65 44
4883.81 44
4883.97 44
4884.13 45
4884.29 46
4884.45 46
4884.61 46
4884.77 44
4884.93 42
4885.09 40
4885.25 39
4885.41 40
4885.57 44
4885.73 50
4885.89 58
4886.05 67
4886.21 77
4886.37 85
4886.53 91
4886.69 94
4886.85 95
4887.01 93
4887.17 88
4887.33 82
4887.49 74
4887.65 67
4887.81 60
4887.97 55
4888.13 52
4888.29 50
4888.45 50
4888.61 50
4888.77 49
4888.93 47
4889.09 44
4889.25 41
4889.42 39
4889.58 38
4889.74 39
4889.90 42
4890.06 46
4890.22 50
4890.38 54
4890.54 57
4890.70 59
4890.86 59
4891.02 57
4891.18 53
4891.34 48
4891.50 42
4891.66 36
4891.82 30
4891.98 26
4892.14 23
4892.30 21
4892.46 20
4892.62 20
4892.78 19
4892.94 17
4893.10 14
4893.26 9
4893.42 4
4893.58 0
4893.74 0
4893.90 0
4894.06 0
4894.22 0
4894.38 0
4894.54 0
4894.70 0
4894.86 3
4895.02 7
4895.18 12
4895.34 17
4895.50 23
4895.66 29
4895.83 33
4895.99 37
4896.15 39
4896.31 39
4896.47 38
4896.63 36
4896.79 33
4896.95 30
4897.11 27
4897.27 25
4897.43 23
4897.59 22
4897.75 20
4897.91 20
4898.07 19
4898.23 17
4898.39 15
4898.55 12
4898.71 9
4898.87 6
4899.03 4
4899.19 2
4899.35 1
4899.51 1
4899.67 1
4899.83 2
4899.99 2
4900.15 2
4900.31 2
4900.48 2
4900.64 1
4900.80 0
4900.96 0
4901.12 0
4901.28 0
4901.44 0
4901.60 0
4901.76 0
4901.92 0
4902.08 2
4902.24 5
4902.40 6
4902.56 7
4902.72 7
4902.88 5
4903.04 4
4903.20 2
4903.36 1
4903.52 1
4903.68 3
4903.84 5
4904.00 9
4904.16 13
4904.33 16
4904.49 18
4904.65 18
4904.81 17
4904.97 15
4905.13 12
4905.29 10
4905.45 9
4905.61 9
4905.77 10
4905.93 12
4906.09 14
4906.25 17
4906.41 20
4906.57 22
4906.73 24
4906.89 25
4907.05 26
4907.21 26
4907.37 27
4907.53 28
4907.70 31
4907.86 35
4908.02 41
4908.18 47
4908.34 53
4908.50 57
4908.66 60
4908.82 61
4908.98 60
4909.14 58
4909.30 56
4909.46 55
4909.62 56
4909.78 57
4909.94 59
4910.10 62
4910.26 65
4910.42 68
4910.58 71
4910.75 74
4910.91 78
4911.07 82
4911.23 85
4911.39 87
4911.55 87
4911.71 85
4911.87 80
4912.03 74
4912.19 66
4912.35 57
4912.51 49
4912.67 42
4912.83 35
4912.99 30
4913.15 26
4913.31 22
4913.48 19
4913.64 17
4913.80 14
4913.96 13
4914.12 12
4914.28 13
4914.44 15
4914.60 20
4914.76 25
4914.92 32
4915.08 38
4915.24 44
4915.40 50
4915.56 54
4915.72 56
4915.88 58
4916.04 59
4916.21 59
4916.37 57
4916.53 55
4916.69 52
4916.85 47
4917.01 43
4917.17 38
4917.33 33
4917.49 30
4917.65 27
4917.81 26
4917.97 26
4918.13 25
4918.29 25
4918.45 23
4918.62 21
4918.78 19
4918.94 16
4919.10 15
4919.26 15
4919.42 16
4919.58 18
4919.74 20
4919.90 20
4920.06 19
4920.22 16
4920.38 11
4920.54 5
4920.70 0
4920.87 0
4921.03 0
4921.19 0
4921.35 0
4921.51 0
4921.67 0
4921.83 0
4921.99 0
4922.15 0
4922.31 1
4922.47 4
4922.63 9
4922.79 15
4922.95 21
4923.12 27
4923.28 32
4923.44 36
4923.60 38
4923.76 39
4923.92 40
4924.08 41
4924.24 41
4924.40 42
4924.56 43
4924.72 42
4924.88 41
4925.04 39
4925.21 36
4925.37 33
4925.53 31
4925.69 29
4925.85 28
4926.01 28
4926.17 28
4926.33 27
4926.49 26
4926.65 23
4926.81 20
4926.97 16
4927.14 12
4927.30 8
4927.46 6
4927.62 3
4927.78 2
4927.94 1
4928.10 2
4928.26 3
4928.42 4
4928.58 6
4928.74 8
4928.90 9
4929.07 9
4929.23 10
4929.39 11
4929.55 13
4929.71 16
4929.87 20
4930.03 25
4930.19 29
4930.35 32
4930.51 34
4930.67 35
4930.83 35
4931.00 34
4931.16 32
4931.32 30
4931.48 27
4931.64 25
4931.80 22
4931.96 18
4932.12 15
4932.28 12
4932.44 9
4932.60 7
4932.77 5
4932.93 3
4933.09 2
4933.25 2
4933.41 4
4933.57 8
4933.73 15
4933.89 24
4934.05 35
4934.21 47
4934.37 58
4934.54 67
4934.70 74
4934.86 79
4935.02 83
4935.18 86
4935.34 89
4935.50 93
4935.66 98
4935.82 106
4935.98 116
4936.15 128
4936.31 142
4936.47 155
4936.63 169
4936.79 181
4936.95 191
4937.11 199
4937.27 206
4937.43 212
4937.59 218
4937.76 224
4937.92 231
4938.08 238
4938.24 244
4938.40 249
4938.56 252
4938.72 252
4938.88 251
4939.04 248
4939.20 245
4939.37 243
4939.53 241
4939.69 240
4939.85 239
4940.01 238
4940.17 238
4940.33 238
4940.49 237
4940.65 235
4940.81 232
4940.98 227
4941.14 220
4941.30 212
4941.46 202
4941.62 193
4941.78 185
4941.94 177
4942.10 170
4942.26 164
4942.43 158
4942.59 151
4942.75 144
4942.91 138
4943.07 132
4943.23 127
4943.39 125
4943.55 124
4943.71 124
4943.87 126
4944.04 126
4944.20 126
4944.36 124
4944.52 119
4944.68 113
4944.84 104
4945.00 95
4945.16 85
4945.32 76
4945.49 68
4945.65 62
4945.81 56
4945.97 51
4946.13 47
4946.29 43
4946.45 41
4946.61 40
4946.77 40
4946.94 40
4947.10 41
4947.26 42
4947.42 43
4947.58 41
4947.74 38
4947.90 34
4948.06 31
4948.23 28
4948.39 26
4948.55 26
4948.71 27
4948.87 29
4949.03 31
4949.19 33
4949.35 34
4949.51 34
4949.68 35
4949.84 35
4950.00 36
4950.16 38
4950.32 40
4950.48 42
4950.64 43
4950.80 44
4950.97 45
4951.13 45
4951.29 45
4951.45 46
4951.61 47
4951.77 47
4951.93 47
4952.09 46
4952.26 44
4952.42 41
4952.58 37
4952.74 32
4952.90 28
4953.06 24
4953.22 21
4953.38 18
4953.55 17
4953.71 15
4953.87 15
4954.03 14
4954.19 15
4954.35 15
4954.51 16
4954.67 18
4954.84 19
4955.00 20
4955.16 21
4955.32 21
4955.48 21
4955.64 20
4955.80 20
4955.96 19
4956.13 18
4956.29 18
4956.45 17
4956.61 16
4956.77 14
4956.93 13
4957.09 13
4957.25 13
4957.42 14
4957.58 16
4957.74 19
4957.90 22
4958.06 25
4958.22 29
4958.38 32
4958.55 35
4958.71 36
4958.87 37
4959.03 36
4959.19 35
4959.35 33
4959.51 31
4959.67 28
4959.84 26
4960.00 25
4960.16 24
4960.32 24
4960.48 24
4960.64 25
4960.80 27
4960.97 29
4961.13 31
4961.29 34
4961.45 35
4961.61 35
4961.77 33
4961.93 30
4962.10 25
4962.26 20
4962.42 16
4962.58 13
4962.74 12
4962.90 13
4963.06 15
4963.22 19
4963.39 24
4963.55 29
4963.71 34
4963.87 37
4964.03 40
4964.19 40
4964.35 40
4964.52 39
4964.68 39
4964.84 41
4965.00 44
4965.16 48
4965.32 53
4965.48 56
4965.65 58
4965.81 58
4965.97 55
4966.13 51
4966.29 46
4966.45 43
4966.62 41
4966.78 40
4966.94 41
4967.10 43
4967.26 45
4967.42 46
4967.58 46
4967.75 45
4967.91 43
4968.07 39
4968.23 34
4968.39 29
4968.55 23
4968.71 18
4968.88 15
4969.04 14
4969.20 14
4969.36 17
4969.52 21
4969.68 25
4969.84 29
4970.01 31
4970.17 32
4970.33 32
4970.49 31
4970.65 30
4970.81 29
4970.98 27
4971.14 27
4971.30 27
4971.46 27
4971.62 28
4971.78 29
4971.94 30
4972.11 32
4972.27 33
4972.43 33
4972.59 32
4972.75 30
4972.91 27
4973.08 24
4973.24 21
4973.40 18
4973.56 16
4973.72 15
4973.88 14
4974.05 12
4974.21 10
4974.37 6
4974.53 3
4974.69 0
4974.85 0
4975.01 0
4975.18 0
4975.34 0
4975.50 0
4975.66 0
4975.82 0
4975.98 2
4976.15 6
4976.31 9
4976.47 12
4976.63 13
4976.79 14
4976.95 13
4977.12 12
4977.28 11
4977.44 9
4977.60 9
4977.76 10
4977.92 12
4978.09 15
4978.25 18
4978.41 20
4978.57 20
4978.73 20
4978.89 20
4979.06 19
4979.22 18
4979.38 18
4979.54 19
4979.70 21
4979.86 23
4980.03 25
4980.19 26
4980.35 26
4980.51 25
4980.67 23
4980.83 21
4981.00 20
4981.16 21
4981.32 22
4981.48 23
4981.64 25
4981.80 26
4981.97 26
4982.13 26
4982.29 24
4982.45 23
4982.61 22
4982.77 21
4982.94 21
4983.10 22
4983.26 24
4983.42 26
4983.58 27
4983.75 28
4983.91 28
4984.07 27
4984.23 25
4984.39 21
4984.55 16
4984.72 9
4984.88 2
4985.04 0
4985.20 0
4985.36 0
4985.52 0
4985.69 0
4985.85 0
4986.01 2
4986.17 10
4986.33 18
4986.50 25
4986.66 31
4986.82 36
4986.98 39
4987.14 40
4987.30 40
4987.47 38
4987.63 35
4987.79 31
4987.95 26
4988.11 22
4988.27 18
4988.44 15
4988.60 14
4988.76 13
4988.92 13
4989.08 14
4989.25 16
4989.41 18
4989.57 21
4989.73 25
4989.89 30
4990.06 37
4990.22 44
4990.38 53
4990.54 63
4990.70 72
4990.86 80
4991.03 86
4991.19 89
4991.35 89
4991.51 86
4991.67 82
4991.84 76
4992.00 70
4992.16 63
4992.32 57
4992.48 51
4992.64 45
4992.81 39
4992.97 35
4993.13 33
4993.29 33
4993.45 34
4993.62 37
4993.78 40
4993.94 44
4994.10 47
4994.26 49
4994.43 51
4994.59 52
4994.75 52
4994.91 51
4995.07 50
4995.24 49
4995.40 47
4995.56 45
4995.72 43
4995.88 42
4996.05 42
4996.21 44
4996.37 46
4996.53 50
4996.69 54
4996.85 58
4997.02 62
4997.18 66
4997.34 70
4997.50 73
4997.66 77
4997.83 80
4997.99 83
4998.15 85
4998.31 87
4998.47 87
4998.64 86
4998.80 84
[truncated: 717,432 more chars]
