# Supplementary material for: Methylobacterium Species Promoting Rice and Barley Growth and Interaction Specificity Revealed with Whole-Cell Matrix-Assisted Laser Desorption / Ionization-Time-of-Flight Mass Spectrometry (MALDI-TOF/MS) Analysis
Source: PLoS One. 2015 Jun 8;10(6):e0129509. doi: 10.1371/journal.pone.0129509 (PMC4460032; doi:10.1371/journal.pone.0129509)
Supplement: S1 Data — (ZIP) [file pone.0129509.s001.zip › Supplementary data 1 (ms type strains)/M_aquaticum DSM 16371T.txt]

781.13 0
781.20 0
781.26 0
781.32 0
781.39 0
781.45 0
781.52 0
781.58 0
781.64 0
781.71 0
781.77 0
781.84 0
781.90 0
781.96 0
782.03 0
782.09 0
782.16 0
782.22 0
782.28 0
782.35 0
782.41 0
782.48 0
782.54 0
782.60 0
782.67 0
782.73 0
782.80 0
782.86 0
782.92 0
782.99 0
783.05 0
783.12 0
783.18 0
783.24 0
783.31 0
783.37 0
783.44 0
783.50 0
783.56 0
783.63 0
783.69 0
783.76 0
783.82 0
783.89 0
783.95 0
784.01 0
784.08 0
784.14 0
784.21 0
784.27 0
784.33 0
784.40 0
784.46 0
784.53 0
784.59 0
784.65 0
784.72 0
784.78 0
784.85 0
784.91 0
784.98 0
785.04 0
785.10 0
785.17 0
785.23 0
785.30 0
785.36 0
785.42 0
785.49 0
785.55 0
785.62 0
785.68 0
785.75 0
785.81 0
785.87 0
785.94 0
786.00 0
786.07 0
786.13 0
786.19 0
786.26 0
786.32 0
786.39 0
786.45 0
786.52 0
786.58 0
786.64 0
786.71 0
786.77 0
786.84 0
786.90 0
786.97 0
787.03 0
787.09 0
787.16 0
787.22 0
787.29 0
787.35 0
787.42 0
787.48 0
787.54 0
787.61 0
787.67 0
787.74 0
787.80 0
787.86 0
787.93 0
787.99 0
788.06 0
788.12 0
788.19 0
788.25 0
788.31 0
788.38 0
788.44 0
788.51 0
788.57 0
788.64 0
788.70 0
788.76 0
788.83 0
788.89 0
788.96 0
789.02 0
789.09 0
789.15 0
789.22 0
789.28 0
789.34 0
789.41 0
789.47 0
789.54 0
789.60 0
789.67 0
789.73 0
789.79 0
789.86 0
789.92 0
789.99 0
790.05 0
790.12 0
790.18 0
790.24 0
790.31 0
790.37 0
790.44 0
790.50 0
790.57 0
790.63 0
790.70 0
790.76 0
790.82 0
790.89 0
790.95 0
791.02 0
791.08 0
791.15 0
791.21 0
791.27 0
791.34 0
791.40 0
791.47 0
791.53 0
791.60 0
791.66 0
791.73 0
791.79 0
791.85 0
791.92 0
791.98 0
792.05 0
792.11 0
792.18 0
792.24 0
792.31 0
792.37 0
792.43 0
792.50 0
792.56 0
792.63 0
792.69 0
792.76 0
792.82 0
792.89 0
792.95 0
793.01 0
793.08 0
793.14 0
793.21 0
793.27 0
793.34 0
793.40 0
793.47 0
793.53 0
793.60 0
793.66 0
793.72 0
793.79 0
793.85 0
793.92 0
793.98 0
794.05 0
794.11 0
794.18 0
794.24 0
794.30 0
794.37 0
794.43 0
794.50 0
794.56 0
794.63 0
794.69 0
794.76 0
794.82 0
794.89 0
794.95 0
795.01 0
795.08 0
795.14 0
795.21 0
795.27 0
795.34 0
795.40 0
795.47 0
795.53 0
795.60 0
795.66 0
795.73 0
795.79 0
795.85 0
795.92 0
795.98 0
796.05 0
796.11 0
796.18 0
796.24 0
796.31 0
796.37 0
796.44 0
796.50 0
796.56 0
796.63 0
796.69 0
796.76 0
796.82 0
796.89 0
796.95 0
797.02 0
797.08 0
797.15 0
797.21 0
797.28 0
797.34 0
797.41 0
797.47 0
797.53 0
797.60 0
797.66 0
797.73 0
797.79 0
797.86 0
797.92 0
797.99 0
798.05 0
798.12 0
798.18 0
798.25 0
798.31 0
798.38 0
798.44 0
798.50 0
798.57 0
798.63 0
798.70 0
798.76 0
798.83 0
798.89 0
798.96 0
799.02 0
799.09 0
799.15 0
799.22 0
799.28 0
799.35 0
799.41 0
799.48 0
799.54 0
799.61 0
799.67 0
799.73 0
799.80 0
799.86 0
799.93 0
799.99 0
800.06 0
800.12 0
800.19 0
800.25 0
800.32 0
800.38 0
800.45 0
800.51 0
800.58 0
800.64 0
800.71 0
800.77 0
800.84 0
800.90 0
800.97 0
801.03 0
801.09 0
801.16 0
801.22 0
801.29 0
801.35 0
801.42 0
801.48 0
801.55 0
801.61 0
801.68 0
801.74 0
801.81 0
801.87 0
801.94 0
802.00 0
802.07 0
802.13 0
802.20 0
802.26 0
802.33 0
802.39 0
802.46 0
802.52 0
802.59 0
802.65 0
802.72 0
802.78 0
802.85 0
802.91 0
802.98 0
803.04 0
803.11 0
803.17 0
803.23 0
803.30 0
803.36 0
803.43 0
803.49 0
803.56 0
803.62 0
803.69 0
803.75 0
803.82 0
803.88 0
803.95 0
804.01 0
804.08 0
804.14 0
804.21 0
804.27 0
804.34 0
804.40 0
804.47 0
804.53 0
804.60 0
804.66 0
804.73 0
804.79 0
804.86 0
804.92 0
804.99 0
805.05 0
805.12 0
805.18 0
805.25 0
805.31 0
805.38 0
805.44 0
805.51 0
805.57 0
805.64 0
805.70 0
805.77 0
805.83 0
805.90 0
805.96 0
806.03 0
806.09 0
806.16 0
806.22 0
806.29 0
806.35 0
806.42 0
806.48 0
806.55 0
806.61 0
806.68 0
806.74 0
806.81 0
806.87 0
806.94 0
807.00 0
807.07 0
807.13 0
807.20 0
807.26 0
807.33 0
807.39 0
807.46 0
807.52 0
807.59 0
807.65 0
807.72 0
807.78 0
807.85 0
807.91 0
807.98 0
808.04 0
808.11 0
808.17 0
808.24 0
808.30 0
808.37 1
808.43 1
808.50 1
808.56 1
808.63 1
808.70 1
808.76 0
808.83 0
808.89 0
808.96 0
809.02 0
809.09 0
809.15 0
809.22 0
809.28 0
809.35 0
809.41 0
809.48 0
809.54 0
809.61 0
809.67 0
809.74 0
809.80 0
809.87 0
809.93 0
810.00 0
810.06 0
810.13 0
810.19 0
810.26 0
810.32 0
810.39 0
810.45 0
810.52 0
810.58 0
810.65 0
810.71 0
810.78 0
810.85 0
810.91 0
810.98 0
811.04 0
811.11 0
811.17 0
811.24 0
811.30 0
811.37 0
811.43 0
811.50 0
811.56 0
811.63 0
811.69 0
811.76 0
811.82 0
811.89 0
811.95 0
812.02 0
812.08 0
812.15 0
812.22 0
812.28 0
812.35 0
812.41 0
812.48 0
812.54 0
812.61 0
812.67 0
812.74 0
812.80 0
812.87 0
812.93 0
813.00 0
813.06 0
813.13 0
813.19 0
813.26 0
813.32 0
813.39 0
813.46 0
813.52 0
813.59 0
813.65 0
813.72 0
813.78 0
813.85 0
813.91 0
813.98 0
814.04 0
814.11 0
814.17 0
814.24 0
814.30 0
814.37 0
814.44 0
814.50 0
814.57 0
814.63 0
814.70 0
814.76 0
814.83 0
814.89 0
814.96 0
815.02 0
815.09 0
815.15 0
815.22 0
815.28 0
815.35 0
815.42 0
815.48 0
815.55 0
815.61 0
815.68 0
815.74 0
815.81 0
815.87 0
815.94 0
816.00 0
816.07 0
816.14 0
816.20 0
816.27 0
816.33 0
816.40 0
816.46 0
816.53 0
816.59 0
816.66 0
816.72 0
816.79 0
816.85 0
816.92 0
816.99 0
817.05 0
817.12 0
817.18 0
817.25 0
817.31 0
817.38 0
817.44 0
817.51 0
817.57 0
817.64 0
817.71 0
817.77 0
817.84 0
817.90 0
817.97 0
818.03 0
818.10 0
818.16 0
818.23 0
818.30 0
818.36 0
818.43 0
818.49 0
818.56 0
818.62 0
818.69 0
818.75 0
818.82 0
818.88 0
818.95 0
819.02 0
819.08 0
819.15 0
819.21 0
819.28 0
819.34 0
819.41 0
819.47 0
819.54 0
819.61 0
819.67 0
819.74 0
819.80 0
819.87 0
819.93 0
820.00 0
820.06 0
820.13 0
820.20 0
820.26 0
820.33 0
820.39 0
820.46 0
820.52 0
820.59 0
820.65 0
820.72 0
820.79 0
820.85 0
820.92 0
820.98 0
821.05 0
821.11 0
821.18 0
821.25 0
821.31 0
821.38 0
821.44 0
821.51 0
821.57 0
821.64 0
821.70 0
821.77 0
821.84 0
821.90 0
821.97 0
822.03 0
822.10 0
822.16 0
822.23 0
822.30 0
822.36 0
822.43 0
822.49 0
822.56 0
822.62 0
822.69 0
822.76 0
822.82 0
822.89 0
822.95 0
823.02 0
823.08 0
823.15 0
823.21 0
823.28 0
823.35 0
823.41 0
823.48 0
823.54 0
823.61 0
823.67 0
823.74 0
823.81 0
823.87 0
823.94 0
824.00 0
824.07 0
824.13 0
824.20 0
824.27 0
824.33 0
824.40 0
824.46 0
824.53 0
824.60 0
824.66 0
824.73 0
824.79 0
824.86 0
824.92 0
824.99 0
825.06 0
825.12 0
825.19 0
825.25 0
825.32 0
825.38 0
825.45 0
825.52 0
825.58 0
825.65 0
825.71 0
825.78 0
825.84 0
825.91 0
825.98 0
826.04 0
826.11 0
826.17 0
826.24 0
826.31 0
826.37 0
826.44 0
826.50 0
826.57 0
826.63 0
826.70 0
826.77 0
826.83 0
826.90 0
826.96 0
827.03 0
827.10 0
827.16 0
827.23 0
827.29 0
827.36 0
827.42 0
827.49 0
827.56 0
827.62 0
827.69 0
827.75 0
827.82 0
827.89 0
827.95 0
828.02 0
828.08 0
828.15 0
828.22 0
828.28 0
828.35 0
828.41 0
828.48 0
828.54 0
828.61 0
828.68 0
828.74 0
828.81 0
828.87 0
828.94 0
829.01 0
829.07 0
829.14 0
829.20 0
829.27 0
829.34 0
829.40 0
829.47 0
829.53 0
829.60 0
829.67 0
829.73 0
829.80 0
829.86 0
829.93 0
830.00 0
830.06 0
830.13 0
830.19 0
830.26 0
830.33 0
830.39 0
830.46 0
830.52 0
830.59 0
830.66 0
830.72 0
830.79 0
830.85 0
830.92 0
830.99 0
831.05 0
831.12 0
831.18 0
831.25 0
831.32 0
831.38 0
831.45 0
831.51 0
831.58 0
831.65 0
831.71 0
831.78 0
831.84 0
831.91 0
831.98 0
832.04 0
832.11 0
832.17 0
832.24 0
832.31 0
832.37 0
832.44 0
832.50 0
832.57 0
832.64 0
832.70 0
832.77 0
832.83 0
832.90 0
832.97 0
833.03 0
833.10 0
833.16 0
833.23 0
833.30 0
833.36 0
833.43 0
833.50 0
833.56 0
833.63 0
833.69 0
833.76 0
833.83 0
833.89 0
833.96 0
834.02 0
834.09 0
834.16 0
834.22 0
834.29 0
834.35 0
834.42 0
834.49 0
834.55 0
834.62 0
834.69 0
834.75 0
834.82 0
834.88 0
834.95 0
835.02 0
835.08 0
835.15 0
835.21 0
835.28 0
835.35 0
835.41 0
835.48 0
835.55 0
835.61 0
835.68 0
835.74 0
835.81 0
835.88 0
835.94 0
836.01 0
836.08 0
836.14 0
836.21 0
836.27 0
836.34 0
836.41 0
836.47 0
836.54 0
836.61 0
836.67 0
836.74 0
836.80 0
836.87 0
836.94 0
837.00 0
837.07 0
837.14 0
837.20 0
837.27 0
837.33 0
837.40 0
837.47 0
837.53 0
837.60 0
837.67 0
837.73 0
837.80 0
837.86 0
837.93 0
838.00 0
838.06 0
838.13 0
838.20 0
838.26 0
838.33 0
838.39 0
838.46 0
838.53 0
838.59 0
838.66 0
838.73 0
838.79 0
838.86 0
838.92 0
838.99 0
839.06 0
839.12 0
839.19 0
839.26 0
839.32 0
839.39 0
839.46 0
839.52 0
839.59 0
839.65 0
839.72 0
839.79 0
839.85 0
839.92 0
839.99 0
840.05 0
840.12 0
840.19 0
840.25 0
840.32 0
840.38 0
840.45 0
840.52 0
840.58 0
840.65 0
840.72 0
840.78 0
840.85 0
840.92 0
840.98 0
841.05 0
841.11 0
841.18 0
841.25 0
841.31 0
841.38 0
841.45 0
841.51 0
841.58 0
841.65 0
841.71 0
841.78 0
841.85 0
841.91 0
841.98 0
842.04 0
842.11 0
842.18 0
842.24 0
842.31 0
842.38 0
842.44 0
842.51 0
842.58 0
842.64 0
842.71 0
842.78 0
842.84 0
842.91 0
842.98 0
843.04 0
843.11 0
843.17 0
843.24 0
843.31 0
843.37 0
843.44 0
843.51 0
843.57 0
843.64 0
843.71 0
843.77 0
843.84 0
843.91 0
843.97 0
844.04 0
844.11 0
844.17 0
844.24 0
844.31 0
844.37 0
844.44 0
844.50 0
844.57 0
844.64 0
844.70 0
844.77 0
844.84 0
844.90 0
844.97 0
845.04 0
845.10 0
845.17 0
845.24 0
845.30 0
845.37 0
845.44 0
845.50 0
845.57 0
845.64 0
845.70 0
845.77 0
845.84 0
845.90 0
845.97 0
846.04 0
846.10 0
846.17 0
846.24 0
846.30 0
846.37 0
846.44 0
846.50 0
846.57 0
846.64 0
846.70 0
846.77 0
846.84 0
846.90 0
846.97 0
847.04 0
847.10 0
847.17 0
847.24 0
847.30 0
847.37 0
847.44 0
847.50 0
847.57 0
847.64 0
847.70 0
847.77 0
847.84 0
847.90 0
847.97 0
848.04 0
848.10 0
848.17 0
848.24 0
848.30 0
848.37 0
848.44 0
848.50 0
848.57 0
848.64 0
848.70 0
848.77 0
848.84 0
848.90 0
848.97 0
849.04 0
849.10 0
849.17 0
849.24 0
849.30 0
849.37 0
849.44 0
849.50 0
849.57 0
849.64 0
849.70 0
849.77 0
849.84 0
849.90 0
849.97 0
850.04 0
850.10 0
850.17 0
850.24 0
850.30 0
850.37 0
850.44 0
850.50 0
850.57 0
850.64 0
850.70 0
850.77 0
850.84 0
850.90 0
850.97 0
851.04 0
851.11 0
851.17 0
851.24 0
851.31 0
851.37 0
851.44 0
851.51 0
851.57 0
851.64 0
851.71 0
851.77 0
851.84 0
851.91 0
851.97 0
852.04 0
852.11 0
852.17 0
852.24 0
852.31 0
852.37 0
852.44 0
852.51 0
852.58 0
852.64 0
852.71 0
852.78 0
852.84 0
852.91 0
852.98 0
853.04 0
853.11 0
853.18 0
853.24 0
853.31 0
853.38 0
853.44 0
853.51 0
853.58 0
853.65 0
853.71 0
853.78 0
853.85 0
853.91 0
853.98 0
854.05 0
854.11 0
854.18 0
854.25 0
854.31 0
854.38 0
854.45 0
854.52 0
854.58 0
854.65 0
854.72 0
854.78 0
854.85 0
854.92 0
854.98 0
855.05 0
855.12 0
855.18 0
855.25 0
855.32 0
855.39 0
855.45 0
855.52 0
855.59 0
855.65 0
855.72 0
855.79 0
855.85 0
855.92 0
855.99 0
856.06 0
856.12 0
856.19 0
856.26 0
856.32 0
856.39 0
856.46 0
856.52 0
856.59 0
856.66 0
856.73 0
856.79 0
856.86 0
856.93 0
856.99 0
857.06 0
857.13 0
857.19 0
857.26 0
857.33 0
857.40 0
857.46 0
857.53 0
857.60 0
857.66 0
857.73 0
857.80 0
857.87 0
857.93 0
858.00 0
858.07 0
858.13 0
858.20 0
858.27 0
858.33 0
858.40 0
858.47 0
858.54 0
858.60 0
858.67 0
858.74 0
858.80 0
858.87 0
858.94 0
859.01 0
859.07 0
859.14 0
859.21 0
859.27 0
859.34 0
859.41 0
859.48 0
859.54 0
859.61 0
859.68 0
859.74 0
859.81 0
859.88 0
859.95 0
860.01 0
860.08 0
860.15 0
860.21 0
860.28 0
860.35 0
860.42 0
860.48 0
860.55 0
860.62 0
860.68 0
860.75 0
860.82 0
860.89 0
860.95 0
861.02 0
861.09 0
861.15 0
861.22 0
861.29 0
861.36 0
861.42 0
861.49 0
861.56 0
861.63 0
861.69 0
861.76 0
861.83 0
861.89 0
861.96 0
862.03 0
862.10 0
862.16 0
862.23 0
862.30 0
862.36 0
862.43 0
862.50 0
862.57 0
862.63 0
862.70 0
862.77 0
862.84 0
862.90 0
862.97 0
863.04 0
863.10 0
863.17 0
863.24 0
863.31 0
863.37 0
863.44 0
863.51 0
863.58 0
863.64 0
863.71 0
863.78 0
863.84 0
863.91 0
863.98 0
864.05 0
864.11 0
864.18 0
864.25 0
864.32 0
864.38 0
864.45 0
864.52 0
864.58 0
864.65 0
864.72 0
864.79 0
864.85 0
864.92 0
864.99 0
865.06 0
865.12 0
865.19 0
865.26 0
865.33 0
865.39 0
865.46 0
865.53 0
865.60 0
865.66 0
865.73 0
865.80 0
865.86 0
865.93 0
866.00 0
866.07 0
866.13 0
866.20 0
866.27 0
866.34 0
866.40 0
866.47 0
866.54 0
866.61 0
866.67 0
866.74 0
866.81 0
866.88 0
866.94 0
867.01 0
867.08 0
867.15 0
867.21 0
867.28 0
867.35 0
867.42 0
867.48 0
867.55 0
867.62 0
867.68 0
867.75 0
867.82 0
867.89 0
867.95 0
868.02 0
868.09 0
868.16 0
868.22 0
868.29 0
868.36 0
868.43 0
868.49 0
868.56 0
868.63 0
868.70 0
868.76 0
868.83 0
868.90 0
868.97 0
869.03 0
869.10 0
869.17 0
869.24 0
869.30 0
869.37 0
869.44 0
869.51 0
869.57 0
869.64 0
869.71 0
869.78 0
869.84 0
869.91 0
869.98 0
870.05 0
870.11 0
870.18 0
870.25 0
870.32 0
870.38 0
870.45 0
870.52 0
870.59 0
870.66 0
870.72 0
870.79 0
870.86 0
870.93 0
870.99 0
871.06 0
871.13 0
871.20 0
871.26 0
871.33 0
871.40 0
871.47 0
871.53 0
871.60 0
871.67 0
871.74 0
871.80 0
871.87 0
871.94 0
872.01 0
872.07 0
872.14 0
872.21 0
872.28 0
872.34 0
872.41 0
872.48 0
872.55 0
872.62 0
872.68 0
872.75 0
872.82 0
872.89 0
872.95 0
873.02 0
873.09 0
873.16 0
873.22 0
873.29 0
873.36 0
873.43 0
873.50 0
873.56 0
873.63 0
873.70 0
873.77 0
873.83 0
873.90 0
873.97 0
874.04 0
874.10 0
874.17 0
874.24 0
874.31 0
874.37 0
874.44 0
874.51 0
874.58 0
874.65 0
874.71 0
874.78 0
874.85 0
874.92 0
874.98 0
875.05 0
875.12 0
875.19 0
875.26 0
875.32 0
875.39 0
875.46 0
875.53 0
875.59 0
875.66 0
875.73 0
875.80 0
875.87 0
875.93 0
876.00 0
876.07 0
876.14 0
876.20 0
876.27 0
876.34 0
876.41 0
876.48 0
876.54 0
876.61 0
876.68 0
876.75 0
876.81 0
876.88 0
876.95 0
877.02 0
877.09 0
877.15 0
877.22 0
877.29 0
877.36 0
877.42 0
877.49 0
877.56 0
877.63 0
877.70 0
877.76 0
877.83 0
877.90 0
877.97 0
878.04 0
878.10 0
878.17 0
878.24 0
878.31 0
878.37 0
878.44 0
878.51 0
878.58 0
878.65 0
878.71 0
878.78 0
878.85 0
878.92 0
878.99 0
879.05 0
879.12 0
879.19 0
879.26 0
879.32 0
879.39 0
879.46 0
879.53 0
879.60 0
879.66 0
879.73 0
879.80 0
879.87 0
879.94 0
880.00 0
880.07 0
880.14 0
880.21 0
880.28 0
880.34 0
880.41 0
880.48 0
880.55 0
880.62 0
880.68 0
880.75 0
880.82 0
880.89 0
880.95 0
881.02 0
881.09 0
881.16 0
881.23 0
881.29 0
881.36 0
881.43 0
881.50 0
881.57 0
881.63 0
881.70 0
881.77 0
881.84 0
881.91 0
881.97 0
882.04 0
882.11 0
882.18 0
882.25 0
882.31 0
882.38 0
882.45 0
882.52 0
882.59 0
882.65 0
882.72 0
882.79 0
882.86 0
882.93 0
883.00 0
883.06 0
883.13 0
883.20 0
883.27 0
883.34 0
883.40 0
883.47 0
883.54 0
883.61 0
883.68 0
883.74 0
883.81 0
883.88 0
883.95 0
884.02 0
884.08 0
884.15 0
884.22 0
884.29 0
884.36 0
884.42 0
884.49 0
884.56 0
884.63 0
884.70 0
884.77 0
884.83 0
884.90 0
884.97 0
885.04 0
885.11 0
885.17 0
885.24 0
885.31 0
885.38 0
885.45 0
885.51 0
885.58 0
885.65 0
885.72 0
885.79 0
885.86 0
885.92 0
885.99 0
886.06 0
886.13 0
886.20 0
886.26 0
886.33 0
886.40 0
886.47 0
886.54 0
886.60 0
886.67 0
886.74 0
886.81 0
886.88 0
886.95 0
887.01 0
887.08 0
887.15 0
887.22 0
887.29 0
887.36 0
887.42 0
887.49 0
887.56 0
887.63 0
887.70 0
887.76 0
887.83 0
887.90 0
887.97 0
888.04 0
888.11 0
888.17 0
888.24 0
888.31 0
888.38 0
888.45 0
888.51 0
888.58 0
888.65 0
888.72 0
888.79 0
888.86 0
888.92 0
888.99 0
889.06 0
889.13 0
889.20 0
889.27 0
889.33 0
889.40 0
889.47 0
889.54 0
889.61 0
889.68 0
889.74 0
889.81 0
889.88 0
889.95 0
890.02 0
890.09 0
890.15 0
890.22 0
890.29 0
890.36 0
890.43 0
890.50 0
890.56 0
890.63 0
890.70 0
890.77 0
890.84 0
890.91 0
890.97 0
891.04 0
891.11 0
891.18 0
891.25 0
891.32 0
891.38 0
891.45 0
891.52 0
891.59 0
891.66 0
891.73 0
891.79 0
891.86 0
891.93 0
892.00 0
892.07 0
892.14 0
892.20 0
892.27 0
892.34 0
892.41 0
892.48 0
892.55 0
892.61 0
892.68 0
892.75 0
892.82 0
892.89 0
892.96 0
893.03 0
893.09 0
893.16 0
893.23 0
893.30 0
893.37 0
893.44 0
893.50 0
893.57 0
893.64 0
893.71 0
893.78 0
893.85 0
893.92 0
893.98 0
894.05 0
894.12 0
894.19 0
894.26 0
894.33 0
894.39 0
894.46 0
894.53 0
894.60 0
894.67 0
894.74 0
894.81 0
894.87 0
894.94 0
895.01 0
895.08 0
895.15 0
895.22 0
895.28 0
895.35 0
895.42 0
895.49 0
895.56 0
895.63 0
895.70 0
895.76 0
895.83 0
895.90 0
895.97 0
896.04 0
896.11 0
896.18 0
896.24 0
896.31 0
896.38 0
896.45 0
896.52 0
896.59 0
896.66 0
896.72 0
896.79 0
896.86 0
896.93 0
897.00 0
897.07 0
897.14 0
897.20 0
897.27 0
897.34 0
897.41 0
897.48 0
897.55 0
897.62 0
897.68 0
897.75 0
897.82 0
897.89 0
897.96 0
898.03 0
898.10 0
898.16 0
898.23 0
898.30 0
898.37 0
898.44 0
898.51 0
898.58 0
898.65 0
898.71 0
898.78 0
898.85 0
898.92 0
898.99 0
899.06 0
899.13 0
899.19 0
899.26 0
899.33 0
899.40 0
899.47 0
899.54 0
899.61 0
899.68 0
899.74 0
899.81 0
899.88 0
899.95 0
900.02 0
900.09 0
900.16 0
900.22 0
900.29 0
900.36 0
900.43 0
900.50 0
900.57 0
900.64 0
900.71 0
900.77 0
900.84 0
900.91 0
900.98 0
901.05 0
901.12 0
901.19 0
901.26 0
901.32 0
901.39 0
901.46 0
901.53 0
901.60 0
901.67 0
901.74 0
901.81 0
901.87 0
901.94 0
902.01 0
902.08 0
902.15 0
902.22 0
902.29 0
902.36 0
902.42 0
902.49 0
902.56 0
902.63 0
902.70 0
902.77 0
902.84 0
902.91 0
902.97 0
903.04 0
903.11 0
903.18 0
903.25 0
903.32 0
903.39 0
903.46 0
903.53 0
903.59 0
903.66 0
903.73 0
903.80 0
903.87 0
903.94 0
904.01 0
904.08 0
904.15 0
904.21 0
904.28 0
904.35 0
904.42 0
904.49 0
904.56 0
904.63 0
904.70 0
904.76 0
904.83 0
904.90 0
904.97 0
905.04 0
905.11 0
905.18 0
905.25 0
905.32 0
905.38 0
905.45 0
905.52 0
905.59 0
905.66 0
905.73 0
905.80 0
905.87 0
905.94 0
906.00 0
906.07 0
906.14 0
906.21 0
906.28 0
906.35 0
906.42 0
906.49 0
906.56 0
906.63 0
906.69 0
906.76 0
906.83 0
906.90 0
906.97 0
907.04 0
907.11 0
907.18 0
907.25 0
907.31 0
907.38 0
907.45 0
907.52 0
907.59 0
907.66 0
907.73 0
907.80 0
907.87 0
907.94 0
908.00 0
908.07 0
908.14 0
908.21 0
908.28 0
908.35 0
908.42 0
908.49 0
908.56 0
908.63 0
908.69 0
908.76 0
908.83 0
908.90 0
908.97 0
909.04 0
909.11 0
909.18 0
909.25 0
909.32 0
909.39 0
909.45 0
909.52 0
909.59 0
909.66 0
909.73 0
909.80 0
909.87 0
909.94 0
910.01 0
910.08 0
910.15 0
910.21 0
910.28 0
910.35 0
910.42 0
910.49 0
910.56 0
910.63 0
910.70 0
910.77 0
910.84 0
910.91 0
910.97 0
911.04 0
911.11 0
911.18 0
911.25 0
911.32 0
911.39 0
911.46 0
911.53 0
911.60 0
911.67 0
911.73 0
911.80 0
911.87 0
911.94 0
912.01 0
912.08 0
912.15 0
912.22 0
912.29 0
912.36 0
912.43 0
912.50 0
912.56 0
912.63 0
912.70 0
912.77 0
912.84 0
912.91 0
912.98 0
913.05 0
913.12 0
913.19 0
913.26 0
913.33 0
913.39 0
913.46 0
913.53 0
913.60 0
913.67 0
913.74 0
913.81 0
913.88 0
913.95 0
914.02 0
914.09 0
914.16 0
914.23 0
914.29 0
914.36 0
914.43 0
914.50 0
914.57 0
914.64 0
914.71 0
914.78 0
914.85 0
914.92 0
914.99 0
915.06 0
915.13 0
915.19 0
915.26 0
915.33 0
915.40 0
915.47 0
915.54 0
915.61 0
915.68 0
915.75 0
915.82 0
915.89 0
915.96 0
916.03 0
916.10 0
916.16 0
916.23 0
916.30 0
916.37 0
916.44 0
916.51 0
916.58 0
916.65 0
916.72 0
916.79 0
916.86 0
916.93 0
917.00 0
917.07 0
917.14 0
917.20 0
917.27 0
917.34 0
917.41 0
917.48 0
917.55 0
917.62 0
917.69 0
917.76 0
917.83 0
917.90 0
917.97 0
918.04 0
918.11 0
918.18 0
918.25 0
918.31 0
918.38 0
918.45 0
918.52 0
918.59 0
918.66 0
918.73 0
918.80 0
918.87 0
918.94 0
919.01 0
919.08 0
919.15 0
919.22 0
919.29 0
919.36 0
919.43 0
919.49 0
919.56 0
919.63 0
919.70 0
919.77 0
919.84 0
919.91 0
919.98 0
920.05 0
920.12 0
920.19 0
920.26 0
920.33 0
920.40 0
920.47 0
920.54 0
920.61 0
920.68 0
920.75 0
920.81 0
920.88 0
920.95 0
921.02 0
921.09 0
921.16 0
921.23 0
921.30 0
921.37 0
921.44 0
921.51 0
921.58 0
921.65 0
921.72 0
921.79 0
921.86 0
921.93 0
922.00 0
922.07 0
922.14 0
922.20 0
922.27 0
922.34 0
922.41 0
922.48 0
922.55 0
922.62 0
922.69 0
922.76 0
922.83 0
922.90 0
922.97 0
923.04 0
923.11 0
923.18 0
923.25 0
923.32 0
923.39 0
923.46 0
923.53 0
923.60 0
923.67 0
923.74 0
923.80 0
923.87 0
923.94 0
924.01 0
924.08 0
924.15 0
924.22 0
924.29 0
924.36 0
924.43 0
924.50 0
924.57 0
924.64 0
924.71 0
924.78 0
924.85 0
924.92 0
924.99 0
925.06 0
925.13 0
925.20 0
925.27 0
925.34 0
925.41 0
925.48 0
925.55 0
925.62 0
925.68 0
925.75 0
925.82 0
925.89 0
925.96 0
926.03 0
926.10 0
926.17 0
926.24 0
926.31 0
926.38 0
926.45 0
926.52 0
926.59 0
926.66 0
926.73 0
926.80 0
926.87 0
926.94 0
927.01 0
927.08 0
927.15 0
927.22 0
927.29 0
927.36 0
927.43 0
927.50 0
927.57 0
927.64 0
927.71 0
927.78 0
927.85 0
927.92 0
927.99 0
928.06 0
928.12 0
928.19 0
928.26 0
928.33 0
928.40 0
928.47 0
928.54 0
928.61 0
928.68 0
928.75 0
928.82 0
928.89 0
928.96 0
929.03 0
929.10 0
929.17 0
929.24 0
929.31 0
929.38 0
929.45 0
929.52 0
929.59 0
929.66 0
929.73 0
929.80 0
929.87 0
929.94 0
930.01 0
930.08 0
930.15 0
930.22 0
930.29 0
930.36 0
930.43 0
930.50 0
930.57 0
930.64 0
930.71 0
930.78 0
930.85 0
930.92 0
930.99 0
931.06 0
931.13 0
931.20 0
931.27 0
931.34 0
931.41 0
931.48 0
931.55 0
931.62 0
931.69 0
931.76 0
931.83 0
931.90 0
931.97 0
932.04 0
932.11 0
932.18 0
932.25 0
932.32 0
932.39 0
932.46 0
932.52 0
932.59 0
932.66 0
932.73 0
932.80 0
932.87 0
932.94 0
933.01 0
933.08 0
933.15 0
933.22 0
933.29 0
933.36 0
933.43 0
933.50 0
933.57 0
933.64 0
933.71 0
933.78 0
933.85 0
933.92 0
933.99 0
934.06 0
934.13 0
934.20 0
934.27 0
934.34 0
934.41 0
934.48 0
934.55 0
934.62 0
934.69 0
934.76 0
934.83 0
934.90 0
934.97 0
935.04 0
935.11 0
935.18 0
935.25 0
935.32 0
935.39 0
935.46 0
935.53 0
935.60 0
935.67 0
935.74 0
935.81 0
935.88 0
935.95 0
936.02 0
936.09 0
936.16 0
936.23 0
936.30 0
936.37 0
936.44 0
936.51 0
936.59 0
936.66 0
936.73 0
936.80 0
936.87 0
936.94 0
937.01 0
937.08 0
937.15 0
937.22 0
937.29 0
937.36 0
937.43 0
937.50 0
937.57 0
937.64 0
937.71 0
937.78 0
937.85 0
937.92 0
937.99 0
938.06 0
938.13 0
938.20 0
938.27 0
938.34 0
938.41 0
938.48 0
938.55 0
938.62 0
938.69 0
938.76 0
938.83 0
938.90 0
938.97 0
939.04 0
939.11 0
939.18 0
939.25 0
939.32 0
939.39 0
939.46 0
939.53 0
939.60 0
939.67 0
939.74 0
939.81 0
939.88 0
939.95 0
940.02 0
940.09 0
940.16 0
940.23 0
940.30 0
940.37 0
940.44 0
940.51 0
940.58 0
940.65 0
940.72 0
940.79 0
940.86 0
940.93 0
941.01 0
941.08 0
941.15 0
941.22 0
941.29 0
941.36 0
941.43 0
941.50 0
941.57 0
941.64 0
941.71 0
941.78 0
941.85 0
941.92 0
941.99 0
942.06 0
942.13 0
942.20 0
942.27 0
942.34 0
942.41 0
942.48 0
942.55 0
942.62 0
942.69 0
942.76 0
942.83 0
942.90 0
942.97 0
943.04 0
943.11 0
943.18 0
943.25 0
943.32 0
943.39 0
943.47 0
943.54 0
943.61 0
943.68 0
943.75 0
943.82 0
943.89 0
943.96 0
944.03 0
944.10 0
944.17 0
944.24 0
944.31 0
944.38 0
944.45 0
944.52 0
944.59 0
944.66 0
944.73 0
944.80 0
944.87 0
944.94 0
945.01 0
945.08 0
945.15 0
945.22 0
945.29 0
945.37 0
945.44 0
945.51 0
945.58 0
945.65 0
945.72 0
945.79 0
945.86 0
945.93 0
946.00 0
946.07 0
946.14 0
946.21 0
946.28 0
946.35 0
946.42 0
946.49 0
946.56 0
946.63 0
946.70 0
946.77 0
946.84 0
946.91 0
946.99 0
947.06 0
947.13 0
947.20 0
947.27 0
947.34 0
947.41 0
947.48 0
947.55 0
947.62 0
947.69 0
947.76 0
947.83 0
947.90 0
947.97 0
948.04 0
948.11 0
948.18 0
948.25 0
948.32 0
948.40 0
948.47 0
948.54 0
948.61 0
948.68 0
948.75 0
948.82 0
948.89 0
948.96 0
949.03 0
949.10 0
949.17 0
949.24 0
949.31 0
949.38 0
949.45 0
949.52 0
949.59 0
949.66 0
949.74 0
949.81 0
949.88 0
949.95 0
950.02 0
950.09 0
950.16 0
950.23 0
950.30 0
950.37 0
950.44 0
950.51 0
950.58 0
950.65 0
950.72 0
950.79 0
950.86 0
950.94 0
951.01 0
951.08 0
951.15 0
951.22 0
951.29 0
951.36 1
951.43 1
951.50 1
951.57 1
951.64 1
951.71 1
951.78 1
951.85 1
951.92 1
951.99 2
952.07 2
952.14 3
952.21 3
952.28 3
952.35 3
952.42 3
952.49 3
952.56 3
952.63 2
952.70 2
952.77 2
952.84 2
952.91 2
952.98 2
953.06 2
953.13 2
953.20 2
953.27 2
953.34 1
953.41 1
953.48 1
953.55 1
953.62 1
953.69 1
953.76 1
953.83 0
953.90 0
953.97 0
954.04 0
954.12 1
954.19 1
954.26 1
954.33 1
954.40 1
954.47 1
954.54 1
954.61 1
954.68 1
954.75 0
954.82 0
954.89 0
954.96 0
955.04 0
955.11 0
955.18 0
955.25 0
955.32 0
955.39 0
955.46 0
955.53 0
955.60 0
955.67 0
955.74 0
955.81 0
955.88 0
955.96 0
956.03 0
956.10 0
956.17 0
956.24 0
956.31 0
956.38 0
956.45 0
956.52 0
956.59 0
956.66 0
956.73 0
956.81 0
956.88 0
956.95 0
957.02 0
957.09 0
957.16 0
957.23 0
957.30 0
957.37 0
957.44 0
957.51 0
957.58 0
957.66 0
957.73 0
957.80 0
957.87 0
957.94 0
958.01 0
958.08 0
958.15 0
958.22 0
958.29 0
958.36 0
958.44 0
958.51 0
958.58 0
958.65 0
958.72 0
958.79 0
958.86 0
958.93 0
959.00 0
959.07 0
959.14 0
959.22 0
959.29 0
959.36 0
959.43 0
959.50 0
959.57 0
959.64 0
959.71 0
959.78 0
959.85 0
959.92 0
960.00 0
960.07 0
960.14 0
960.21 0
960.28 0
960.35 0
960.42 0
960.49 0
960.56 0
960.63 0
960.70 0
960.78 0
960.85 0
960.92 0
960.99 0
961.06 0
961.13 0
961.20 0
961.27 0
961.34 0
961.41 0
961.49 0
961.56 0
961.63 0
961.70 0
961.77 0
961.84 0
961.91 0
961.98 0
962.05 0
962.13 0
962.20 0
962.27 0
962.34 0
962.41 0
962.48 0
962.55 0
962.62 0
962.69 0
962.76 0
962.84 0
962.91 0
962.98 0
963.05 0
963.12 0
963.19 0
963.26 0
963.33 0
963.40 0
963.48 0
963.55 0
963.62 0
963.69 0
963.76 0
963.83 0
963.90 0
963.97 0
964.04 0
964.11 0
964.19 0
964.26 0
964.33 0
964.40 0
964.47 0
964.54 0
964.61 0
964.68 0
964.75 0
964.83 0
964.90 0
964.97 0
965.04 0
965.11 0
965.18 0
965.25 0
965.32 0
965.40 0
965.47 0
965.54 0
965.61 0
965.68 0
965.75 0
965.82 0
965.89 0
965.96 0
966.04 0
966.11 0
966.18 0
966.25 0
966.32 0
966.39 0
966.46 0
966.53 0
966.60 0
966.68 0
966.75 0
966.82 0
966.89 0
966.96 0
967.03 0
967.10 0
967.17 0
967.25 0
967.32 0
967.39 0
967.46 0
967.53 0
967.60 0
967.67 0
967.74 0
967.82 0
967.89 0
967.96 0
968.03 0
968.10 0
968.17 0
968.24 0
968.31 0
968.39 0
968.46 0
968.53 0
968.60 0
968.67 0
968.74 0
968.81 0
968.88 0
968.96 0
969.03 0
969.10 0
969.17 0
969.24 0
969.31 0
969.38 0
969.45 0
969.53 0
969.60 0
969.67 0
969.74 0
969.81 0
969.88 0
969.95 0
970.03 1
970.10 1
970.17 1
970.24 1
970.31 1
970.38 1
970.45 1
970.52 0
970.60 0
970.67 0
970.74 0
970.81 0
970.88 0
970.95 0
971.02 1
971.10 1
971.17 1
971.24 1
971.31 1
971.38 0
971.45 0
971.52 0
971.59 0
971.67 0
971.74 0
971.81 0
971.88 0
971.95 0
972.02 0
972.09 0
972.17 0
972.24 0
972.31 0
972.38 0
972.45 0
972.52 0
972.59 0
972.67 0
972.74 0
972.81 0
972.88 0
972.95 0
973.02 0
973.09 0
973.17 0
973.24 0
973.31 0
973.38 0
973.45 0
973.52 1
973.59 1
973.67 0
973.74 0
973.81 0
973.88 0
973.95 0
974.02 0
974.09 0
974.17 0
974.24 0
974.31 0
974.38 0
974.45 1
974.52 1
974.60 1
974.67 1
974.74 1
974.81 1
974.88 1
974.95 1
975.02 1
975.10 1
975.17 1
975.24 1
975.31 1
975.38 1
975.45 1
975.52 1
975.60 1
975.67 1
975.74 1
975.81 1
975.88 0
975.95 0
976.03 0
976.10 0
976.17 0
976.24 0
976.31 0
976.38 0
976.45 1
976.53 1
976.60 1
976.67 1
976.74 1
976.81 1
976.88 1
976.96 0
977.03 0
977.10 0
977.17 0
977.24 0
977.31 0
977.38 0
977.46 0
977.53 0
977.60 0
977.67 0
977.74 0
977.81 0
977.89 0
977.96 0
978.03 0
978.10 0
978.17 0
978.24 0
978.32 0
978.39 0
978.46 0
978.53 0
978.60 0
978.67 1
978.75 1
978.82 0
978.89 0
978.96 0
979.03 0
979.10 0
979.18 0
979.25 0
979.32 0
979.39 0
979.46 0
979.53 0
979.61 0
979.68 0
979.75 0
979.82 0
979.89 1
979.96 1
980.04 1
980.11 0
980.18 0
980.25 0
980.32 0
980.39 0
980.47 0
980.54 0
980.61 0
980.68 0
980.75 0
980.82 0
980.90 0
980.97 0
981.04 0
981.11 0
981.18 0
981.25 0
981.33 0
981.40 0
981.47 0
981.54 0
981.61 0
981.69 0
981.76 0
981.83 0
981.90 0
981.97 0
982.04 0
982.12 0
982.19 0
982.26 0
982.33 0
982.40 0
982.47 0
982.55 0
982.62 0
982.69 0
982.76 0
982.83 0
982.91 0
982.98 0
983.05 0
983.12 0
983.19 0
983.26 0
983.34 0
983.41 0
983.48 0
983.55 0
983.62 0
983.69 0
983.77 0
983.84 0
983.91 0
983.98 0
984.05 0
984.13 0
984.20 0
984.27 0
984.34 0
984.41 0
984.49 0
984.56 0
984.63 0
984.70 0
984.77 0
984.84 0
984.92 0
984.99 0
985.06 0
985.13 0
985.20 0
985.28 0
985.35 0
985.42 0
985.49 0
985.56 0
985.64 0
985.71 0
985.78 0
985.85 0
985.92 0
985.99 0
986.07 0
986.14 0
986.21 0
986.28 0
986.35 0
986.43 0
986.50 0
986.57 0
986.64 0
986.71 0
986.79 0
986.86 0
986.93 0
987.00 0
987.07 0
987.15 0
987.22 0
987.29 0
987.36 0
987.43 0
987.51 0
987.58 0
987.65 0
987.72 0
987.79 0
987.86 0
987.94 0
988.01 0
988.08 0
988.15 0
988.22 0
988.30 0
988.37 0
988.44 0
988.51 0
988.58 0
988.66 0
988.73 0
988.80 0
988.87 1
988.94 1
989.02 1
989.09 0
989.16 0
989.23 0
989.30 0
989.38 0
989.45 0
989.52 0
989.59 0
989.67 0
989.74 0
989.81 0
989.88 0
989.95 0
990.03 0
990.10 0
990.17 0
990.24 0
990.31 0
990.39 0
990.46 0
990.53 0
990.60 0
990.67 0
990.75 0
990.82 0
990.89 0
990.96 0
991.03 0
991.11 1
991.18 1
991.25 1
991.32 1
991.39 0
991.47 0
991.54 0
991.61 0
991.68 0
991.76 0
991.83 0
991.90 0
991.97 0
992.04 0
992.12 0
992.19 0
992.26 0
992.33 0
992.40 0
992.48 0
992.55 0
992.62 0
992.69 0
992.77 0
992.84 0
992.91 0
992.98 0
993.05 0
993.13 0
993.20 0
993.27 0
993.34 0
993.41 0
993.49 0
993.56 0
993.63 0
993.70 0
993.78 0
993.85 0
993.92 0
993.99 0
994.06 0
994.14 0
994.21 0
994.28 0
994.35 0
994.43 0
994.50 0
994.57 0
994.64 0
994.71 0
994.79 0
994.86 0
994.93 0
995.00 0
995.08 0
995.15 0
995.22 0
995.29 0
995.36 0
995.44 0
995.51 0
995.58 0
995.65 0
995.73 1
995.80 1
995.87 1
995.94 1
996.01 1
996.09 0
996.16 0
996.23 0
996.30 0
996.38 0
996.45 0
996.52 0
996.59 0
996.67 0
996.74 0
996.81 0
996.88 0
996.95 0
997.03 0
997.10 0
997.17 0
997.24 0
997.32 0
997.39 0
997.46 0
997.53 0
997.61 0
997.68 1
997.75 1
997.82 1
997.89 1
997.97 1
998.04 1
998.11 0
998.18 0
998.26 0
998.33 0
998.40 0
998.47 0
998.55 1
998.62 1
998.69 1
998.76 1
998.84 1
998.91 1
998.98 1
999.05 0
999.12 0
999.20 0
999.27 0
999.34 0
999.41 0
999.49 0
999.56 0
999.63 0
999.70 0
999.78 0
999.85 0
999.92 0
999.99 0
1000.07 0
1000.14 0
1000.21 0
1000.28 0
1000.36 1
1000.43 1
1000.50 1
1000.57 1
1000.65 1
1000.72 1
1000.79 1
1000.86 1
1000.93 1
1001.01 1
1001.08 1
1001.15 1
1001.22 1
1001.30 1
1001.37 2
1001.44 2
1001.51 2
1001.59 2
1001.66 2
1001.73 2
1001.80 1
1001.88 1
1001.95 1
1002.02 2
1002.09 2
1002.17 2
1002.24 3
1002.31 3
1002.38 3
1002.46 3
1002.53 3
1002.60 3
1002.67 2
1002.75 2
1002.82 2
1002.89 2
1002.96 2
1003.04 2
1003.11 2
1003.18 2
1003.25 2
1003.33 2
1003.40 3
1003.47 3
1003.54 3
1003.62 3
1003.69 4
1003.76 4
1003.83 3
1003.91 3
1003.98 3
1004.05 2
1004.13 2
1004.20 2
1004.27 2
1004.34 2
1004.42 2
1004.49 3
1004.56 3
1004.63 2
1004.71 2
1004.78 2
1004.85 1
1004.92 1
1005.00 1
1005.07 1
1005.14 1
1005.21 1
1005.29 1
1005.36 1
1005.43 1
1005.50 1
1005.58 1
1005.65 1
1005.72 1
1005.79 1
1005.87 1
1005.94 1
1006.01 1
1006.09 1
1006.16 1
1006.23 1
1006.30 1
1006.38 1
1006.45 1
1006.52 1
1006.59 1
1006.67 1
1006.74 1
1006.81 1
1006.88 1
1006.96 0
1007.03 0
1007.10 0
1007.18 0
1007.25 0
1007.32 0
1007.39 0
1007.47 0
1007.54 0
1007.61 0
1007.68 0
1007.76 0
1007.83 0
1007.90 0
1007.97 0
1008.05 0
1008.12 0
1008.19 0
1008.27 0
1008.34 1
1008.41 1
1008.48 1
1008.56 1
1008.63 1
1008.70 1
1008.77 1
1008.85 1
1008.92 1
1008.99 1
1009.07 1
1009.14 1
1009.21 1
1009.28 0
1009.36 0
1009.43 1
1009.50 1
1009.57 1
1009.65 1
1009.72 1
1009.79 1
1009.87 1
1009.94 1
1010.01 0
1010.08 0
1010.16 0
1010.23 0
1010.30 0
1010.38 0
1010.45 0
1010.52 0
1010.59 0
1010.67 0
1010.74 0
1010.81 0
1010.88 0
1010.96 0
1011.03 0
1011.10 0
1011.18 0
1011.25 0
1011.32 0
1011.39 0
1011.47 0
1011.54 1
1011.61 1
1011.69 1
1011.76 1
1011.83 1
1011.90 1
1011.98 1
1012.05 1
1012.12 1
1012.20 1
1012.27 1
1012.34 0
1012.41 0
1012.49 0
1012.56 0
1012.63 0
1012.71 1
1012.78 0
1012.85 0
1012.92 0
1013.00 0
1013.07 0
1013.14 0
1013.22 0
1013.29 0
1013.36 0
1013.43 0
1013.51 0
1013.58 0
1013.65 0
1013.73 0
1013.80 0
1013.87 0
1013.95 0
1014.02 0
1014.09 0
1014.16 0
1014.24 0
1014.31 0
1014.38 0
1014.46 0
1014.53 0
1014.60 0
1014.67 0
1014.75 0
1014.82 0
1014.89 1
1014.97 1
1015.04 1
1015.11 1
1015.19 1
1015.26 1
1015.33 0
1015.40 0
1015.48 0
1015.55 0
1015.62 0
1015.70 0
1015.77 0
1015.84 0
1015.91 0
1015.99 1
1016.06 1
1016.13 1
1016.21 1
1016.28 1
1016.35 1
1016.43 1
1016.50 1
1016.57 1
1016.64 1
1016.72 1
1016.79 1
1016.86 1
1016.94 1
1017.01 1
1017.08 1
1017.16 1
1017.23 1
1017.30 2
1017.38 2
1017.45 2
1017.52 2
1017.59 3
1017.67 3
1017.74 2
1017.81 2
1017.89 2
1017.96 1
1018.03 1
1018.11 1
1018.18 1
1018.25 1
1018.32 1
1018.40 1
1018.47 1
1018.54 1
1018.62 1
1018.69 1
1018.76 1
1018.84 1
1018.91 1
1018.98 1
1019.06 1
1019.13 2
1019.20 2
1019.27 2
1019.35 2
1019.42 2
1019.49 2
1019.57 1
1019.64 1
1019.71 1
1019.79 1
1019.86 1
1019.93 1
1020.01 1
1020.08 1
1020.15 2
1020.23 2
1020.30 2
1020.37 2
1020.45 2
1020.52 2
1020.59 2
1020.66 2
1020.74 2
1020.81 1
1020.88 1
1020.96 1
1021.03 1
1021.10 1
1021.18 2
1021.25 2
1021.32 2
1021.40 3
1021.47 3
1021.54 3
1021.62 2
1021.69 2
1021.76 2
1021.84 1
1021.91 1
1021.98 1
1022.06 1
1022.13 1
1022.20 1
1022.27 1
1022.35 1
1022.42 1
1022.49 1
1022.57 1
1022.64 1
1022.71 1
1022.79 1
1022.86 1
1022.93 1
1023.01 1
1023.08 1
1023.15 1
1023.23 1
1023.30 1
1023.37 2
1023.45 2
1023.52 2
1023.59 2
1023.67 2
1023.74 2
1023.81 1
1023.89 1
1023.96 1
1024.03 1
1024.11 1
1024.18 1
1024.25 1
1024.33 2
1024.40 2
1024.47 2
1024.55 2
1024.62 2
1024.69 2
1024.77 2
1024.84 1
1024.91 1
1024.99 1
1025.06 0
1025.13 0
1025.21 0
1025.28 1
1025.35 1
1025.43 1
1025.50 1
1025.57 2
1025.65 2
1025.72 2
1025.79 3
1025.87 3
1025.94 3
1026.01 3
1026.09 3
1026.16 3
1026.23 3
1026.31 3
1026.38 3
1026.45 2
1026.53 2
1026.60 1
1026.67 1
1026.75 1
1026.82 0
1026.89 0
1026.97 0
1027.04 0
1027.11 0
1027.19 0
1027.26 0
1027.33 0
1027.41 0
1027.48 0
1027.55 0
1027.63 0
1027.70 1
1027.77 1
1027.85 1
1027.92 2
1027.99 1
1028.07 1
1028.14 1
1028.21 1
1028.29 1
1028.36 1
1028.43 1
1028.51 1
1028.58 2
1028.65 2
1028.73 2
1028.80 2
1028.87 1
1028.95 1
1029.02 1
1029.10 0
1029.17 0
1029.24 0
1029.32 1
1029.39 1
1029.46 1
1029.54 2
1029.61 2
1029.68 2
1029.76 1
1029.83 1
1029.90 1
1029.98 0
1030.05 0
1030.12 0
1030.20 0
1030.27 1
1030.34 1
1030.42 1
1030.49 1
1030.56 2
1030.64 1
1030.71 1
1030.79 1
1030.86 1
1030.93 0
1031.01 0
1031.08 1
1031.15 1
1031.23 2
1031.30 2
1031.37 3
1031.45 3
1031.52 3
1031.59 3
1031.67 3
1031.74 2
1031.81 2
1031.89 1
1031.96 1
1032.04 1
1032.11 1
1032.18 1
1032.26 0
1032.33 0
1032.40 0
1032.48 0
1032.55 0
1032.62 0
1032.70 0
1032.77 0
1032.85 0
1032.92 0
1032.99 0
1033.07 1
1033.14 1
1033.21 1
1033.29 1
1033.36 1
1033.43 1
1033.51 1
1033.58 1
1033.65 1
1033.73 1
1033.80 1
1033.88 1
1033.95 1
1034.02 1
1034.10 2
1034.17 2
1034.24 2
1034.32 2
1034.39 3
1034.46 3
1034.54 3
1034.61 3
1034.69 3
1034.76 2
1034.83 2
1034.91 2
1034.98 2
1035.05 2
1035.13 2
1035.20 2
1035.28 3
1035.35 3
1035.42 3
1035.50 3
1035.57 3
1035.64 3
1035.72 2
1035.79 2
1035.86 1
1035.94 1
1036.01 1
1036.09 1
1036.16 1
1036.23 1
1036.31 2
1036.38 2
1036.45 2
1036.53 2
1036.60 2
1036.68 2
1036.75 2
1036.82 3
1036.90 3
1036.97 3
1037.04 4
1037.12 3
1037.19 3
1037.27 3
1037.34 2
1037.41 2
1037.49 2
1037.56 2
1037.63 3
1037.71 3
1037.78 3
1037.86 3
1037.93 3
1038.00 3
1038.08 2
1038.15 2
1038.22 1
1038.30 1
1038.37 1
1038.45 2
1038.52 2
1038.59 3
1038.67 4
1038.74 5
1038.81 5
1038.89 6
1038.96 6
1039.04 5
1039.11 5
1039.18 4
1039.26 3
1039.33 2
1039.41 2
1039.48 1
1039.55 1
1039.63 0
1039.70 0
1039.77 0
1039.85 0
1039.92 0
1040.00 0
1040.07 0
1040.14 0
1040.22 0
1040.29 0
1040.37 1
1040.44 1
1040.51 2
1040.59 2
1040.66 2
1040.73 2
1040.81 2
1040.88 1
1040.96 1
1041.03 1
1041.10 1
1041.18 0
1041.25 0
1041.33 0
1041.40 0
1041.47 0
1041.55 0
1041.62 1
1041.70 1
1041.77 1
1041.84 1
1041.92 1
1041.99 1
1042.06 0
1042.14 0
1042.21 0
1042.29 0
1042.36 0
1042.43 1
1042.51 1
1042.58 2
1042.66 2
1042.73 2
1042.80 2
1042.88 1
1042.95 1
1043.03 0
1043.10 0
1043.17 0
1043.25 0
1043.32 1
1043.40 1
1043.47 2
1043.54 2
1043.62 2
1043.69 1
1043.77 0
1043.84 0
1043.91 0
1043.99 0
1044.06 0
1044.14 0
1044.21 0
1044.28 0
1044.36 1
1044.43 2
1044.51 2
1044.58 3
1044.65 3
1044.73 3
1044.80 2
1044.88 1
1044.95 1
1045.02 0
1045.10 0
1045.17 0
1045.25 0
1045.32 0
1045.39 0
1045.47 0
1045.54 0
1045.62 0
1045.69 0
1045.76 0
1045.84 1
1045.91 1
1045.99 2
1046.06 2
1046.13 2
1046.21 2
1046.28 2
1046.36 1
1046.43 1
1046.50 1
1046.58 1
1046.65 1
1046.73 2
1046.80 3
1046.88 4
1046.95 4
1047.02 5
1047.10 5
1047.17 5
1047.25 5
1047.32 5
1047.39 5
1047.47 4
1047.54 3
1047.62 2
1047.69 1
1047.76 1
1047.84 0
1047.91 0
1047.99 0
1048.06 0
1048.14 0
1048.21 1
1048.28 1
1048.36 2
1048.43 2
1048.51 3
1048.58 2
1048.65 2
1048.73 2
1048.80 2
1048.88 2
1048.95 2
1049.03 2
1049.10 2
1049.17 2
1049.25 2
1049.32 2
1049.40 2
1049.47 1
1049.54 1
1049.62 1
1049.69 1
1049.77 0
1049.84 0
1049.92 0
1049.99 1
1050.06 2
1050.14 3
1050.21 5
1050.29 6
1050.36 8
1050.43 8
1050.51 9
1050.58 9
1050.66 8
1050.73 7
1050.81 6
1050.88 5
1050.95 4
1051.03 4
1051.10 3
1051.18 4
1051.25 4
1051.33 4
1051.40 5
1051.47 5
1051.55 5
1051.62 4
1051.70 4
1051.77 3
1051.85 3
1051.92 2
1051.99 3
1052.07 3
1052.14 4
1052.22 4
1052.29 5
1052.37 6
1052.44 6
1052.51 5
1052.59 5
1052.66 5
1052.74 5
1052.81 5
1052.89 6
1052.96 7
1053.03 8
1053.11 9
1053.18 10
1053.26 11
1053.33 11
1053.41 11
1053.48 11
1053.55 10
1053.63 9
1053.70 8
1053.78 7
1053.85 6
1053.93 5
1054.00 4
1054.07 3
1054.15 3
1054.22 3
1054.30 2
1054.37 2
1054.45 2
1054.52 2
1054.60 2
1054.67 2
1054.74 2
1054.82 2
1054.89 2
1054.97 3
1055.04 3
1055.12 4
1055.19 4
1055.26 5
1055.34 5
1055.41 4
1055.49 4
1055.56 3
1055.64 2
1055.71 1
1055.79 1
1055.86 1
1055.93 1
1056.01 1
1056.08 2
1056.16 2
1056.23 2
1056.31 2
1056.38 2
1056.46 2
1056.53 1
1056.60 1
1056.68 1
1056.75 1
1056.83 0
1056.90 0
1056.98 0
1057.05 1
1057.13 1
1057.20 2
1057.27 2
1057.35 3
1057.42 4
1057.50 4
1057.57 4
1057.65 4
1057.72 4
1057.80 4
1057.87 3
1057.94 3
1058.02 2
1058.09 2
1058.17 2
1058.24 2
1058.32 2
1058.39 3
1058.47 3
1058.54 3
1058.61 3
1058.69 3
1058.76 3
1058.84 3
1058.91 3
1058.99 3
1059.06 3
1059.14 3
1059.21 2
1059.29 2
1059.36 1
1059.43 0
1059.51 0
1059.58 0
1059.66 0
1059.73 0
1059.81 0
1059.88 0
1059.96 0
1060.03 1
1060.11 1
1060.18 1
1060.25 1
1060.33 0
1060.40 0
1060.48 1
1060.55 1
1060.63 2
1060.70 2
1060.78 2
1060.85 2
1060.93 2
1061.00 2
1061.07 1
1061.15 1
1061.22 1
1061.30 0
1061.37 0
1061.45 0
1061.52 0
1061.60 0
1061.67 0
1061.75 1
1061.82 1
1061.90 2
1061.97 2
1062.04 3
1062.12 3
1062.19 3
1062.27 4
1062.34 4
1062.42 4
1062.49 4
1062.57 4
1062.64 3
1062.72 3
1062.79 3
1062.87 3
1062.94 2
1063.02 2
1063.09 2
1063.16 2
1063.24 2
1063.31 2
1063.39 1
1063.46 1
1063.54 0
1063.61 0
1063.69 0
1063.76 0
1063.84 0
1063.91 0
1063.99 0
1064.06 0
1064.14 0
1064.21 0
1064.28 0
1064.36 1
1064.43 2
1064.51 2
1064.58 3
1064.66 4
1064.73 4
1064.81 5
1064.88 5
1064.96 5
1065.03 5
1065.11 5
1065.18 5
1065.26 6
1065.33 6
1065.41 6
1065.48 7
1065.56 7
1065.63 7
1065.70 7
1065.78 7
1065.85 7
1065.93 7
1066.00 7
1066.08 8
1066.15 8
1066.23 8
1066.30 8
1066.38 8
1066.45 7
1066.53 7
1066.60 6
1066.68 5
1066.75 5
1066.83 4
1066.90 4
1066.98 4
1067.05 4
1067.13 5
1067.20 5
1067.28 6
1067.35 6
1067.42 6
1067.50 6
1067.57 6
1067.65 6
1067.72 6
1067.80 6
1067.87 7
1067.95 7
1068.02 8
1068.10 9
1068.17 9
1068.25 10
1068.32 11
1068.40 11
1068.47 11
1068.55 11
1068.62 10
1068.70 9
1068.77 8
1068.85 7
1068.92 6
1069.00 6
1069.07 5
1069.15 5
1069.22 5
1069.30 5
1069.37 6
1069.45 6
1069.52 6
1069.60 7
1069.67 7
1069.75 8
1069.82 8
1069.90 8
1069.97 8
1070.05 8
1070.12 8
1070.19 8
1070.27 7
1070.34 7
1070.42 6
1070.49 6
1070.57 5
1070.64 4
1070.72 4
1070.79 3
1070.87 2
1070.94 1
1071.02 1
1071.09 1
1071.17 0
1071.24 0
1071.32 0
1071.39 0
1071.47 0
1071.54 0
1071.62 0
1071.69 0
1071.77 0
1071.84 1
1071.92 2
1071.99 3
1072.07 5
1072.14 6
1072.22 6
1072.29 7
1072.37 6
1072.44 6
1072.52 6
1072.59 5
1072.67 5
1072.74 5
1072.82 5
1072.89 5
1072.97 5
1073.04 5
1073.12 5
1073.19 6
1073.27 7
1073.34 8
1073.42 9
1073.49 10
1073.57 10
1073.64 10
1073.72 10
1073.79 9
1073.87 8
1073.94 7
1074.02 6
1074.09 5
1074.17 4
1074.24 3
1074.32 1
1074.39 0
1074.47 0
1074.54 0
1074.62 0
1074.69 0
1074.77 1
1074.84 3
1074.92 5
1074.99 6
1075.07 7
1075.15 7
1075.22 8
1075.30 8
1075.37 7
1075.45 7
1075.52 7
1075.60 6
1075.67 6
1075.75 6
1075.82 6
1075.90 5
1075.97 5
1076.05 4
1076.12 3
1076.20 2
1076.27 1
1076.35 1
1076.42 0
1076.50 0
1076.57 0
1076.65 1
1076.72 1
1076.80 1
1076.87 1
1076.95 2
1077.02 2
1077.10 2
1077.17 2
1077.25 2
1077.32 2
1077.40 2
1077.47 2
1077.55 2
1077.62 3
1077.70 3
1077.77 3
1077.85 4
1077.93 4
1078.00 4
1078.08 3
1078.15 3
1078.23 2
1078.30 2
1078.38 2
1078.45 3
1078.53 4
1078.60 5
1078.68 6
1078.75 8
1078.83 9
1078.90 10
1078.98 10
1079.05 9
1079.13 9
1079.20 8
1079.28 7
1079.35 6
1079.43 5
1079.50 4
1079.58 4
1079.66 3
1079.73 3
1079.81 2
1079.88 1
1079.96 1
1080.03 0
1080.11 0
1080.18 1
1080.26 1
1080.33 2
1080.41 3
1080.48 4
1080.56 4
1080.63 5
1080.71 5
1080.78 5
1080.86 6
1080.93 6
1081.01 7
1081.09 7
1081.16 6
1081.24 5
1081.31 3
1081.39 1
1081.46 0
1081.54 0
1081.61 0
1081.69 0
1081.76 0
1081.84 0
1081.91 0
1081.99 0
1082.06 0
1082.14 2
1082.21 5
1082.29 8
1082.37 11
1082.44 13
1082.52 16
1082.59 18
1082.67 19
1082.74 20
1082.82 19
1082.89 17
1082.97 15
1083.04 13
1083.12 11
1083.19 9
1083.27 7
1083.35 5
1083.42 4
1083.50 3
1083.57 1
1083.65 0
1083.72 0
1083.80 0
1083.87 0
1083.95 1
1084.02 3
1084.10 5
1084.17 7
1084.25 8
1084.33 9
1084.40 8
1084.48 7
1084.55 6
1084.63 5
1084.70 3
1084.78 2
1084.85 2
1084.93 1
1085.00 1
1085.08 2
1085.15 3
1085.23 4
1085.31 5
1085.38 6
1085.46 7
1085.53 7
1085.61 7
1085.68 7
1085.76 8
1085.83 8
1085.91 8
1085.98 9
1086.06 9
1086.14 9
1086.21 9
1086.29 9
1086.36 8
1086.44 8
1086.51 8
1086.59 9
1086.66 9
1086.74 10
1086.82 12
1086.89 12
1086.97 13
1087.04 15
1087.12 16
1087.19 17
1087.27 19
1087.34 20
1087.42 20
1087.49 20
1087.57 19
1087.65 17
1087.72 15
1087.80 13
1087.87 11
1087.95 9
1088.02 8
1088.10 8
1088.17 8
1088.25 9
1088.33 9
1088.40 9
1088.48 10
1088.55 10
1088.63 10
1088.70 10
1088.78 10
1088.85 10
1088.93 10
1089.01 10
1089.08 10
1089.16 9
1089.23 9
1089.31 8
1089.38 8
1089.46 7
1089.53 8
1089.61 8
1089.69 9
1089.76 10
1089.84 10
1089.91 10
1089.99 9
1090.06 8
1090.14 7
1090.22 7
1090.29 6
1090.37 6
1090.44 6
1090.52 6
1090.59 7
1090.67 8
1090.74 9
1090.82 11
1090.90 13
1090.97 15
1091.05 18
1091.12 19
1091.20 21
1091.27 21
1091.35 21
1091.43 19
1091.50 18
1091.58 16
1091.65 14
1091.73 13
1091.80 12
1091.88 12
1091.95 11
1092.03 11
1092.11 11
1092.18 11
1092.26 11
1092.33 12
1092.41 12
1092.48 13
1092.56 13
1092.64 14
1092.71 15
1092.79 15
1092.86 15
1092.94 15
1093.01 14
1093.09 13
1093.17 12
1093.24 12
1093.32 12
1093.39 12
1093.47 12
1093.54 13
1093.62 14
1093.70 14
1093.77 15
1093.85 16
1093.92 17
1094.00 19
1094.07 20
1094.15 21
1094.23 22
1094.30 22
1094.38 22
1094.45 23
1094.53 24
1094.61 25
1094.68 26
1094.76 27
1094.83 28
1094.91 30
1094.98 31
1095.06 32
1095.14 33
1095.21 34
1095.29 36
1095.36 37
1095.44 39
1095.51 41
1095.59 43
1095.67 44
1095.74 45
1095.82 44
1095.89 43
1095.97 41
1096.05 39
1096.12 36
1096.20 33
1096.27 30
1096.35 27
1096.42 25
1096.50 24
1096.58 23
1096.65 23
1096.73 23
1096.80 25
1096.88 28
1096.96 31
1097.03 35
1097.11 39
1097.18 43
1097.26 45
1097.33 46
1097.41 45
1097.49 43
1097.56 41
1097.64 40
1097.71 39
1097.79 40
1097.87 41
1097.94 42
1098.02 44
1098.09 44
1098.17 44
1098.24 43
1098.32 41
1098.40 40
1098.47 38
1098.55 36
1098.62 34
1098.70 32
1098.78 30
1098.85 27
1098.93 24
1099.00 21
1099.08 18
1099.16 17
1099.23 16
1099.31 17
1099.38 18
1099.46 20
1099.54 21
1099.61 23
1099.69 24
1099.76 24
1099.84 23
1099.92 21
1099.99 20
1100.07 18
1100.14 17
1100.22 17
1100.29 18
1100.37 19
1100.45 21
1100.52 23
1100.60 25
1100.67 25
1100.75 25
1100.83 24
1100.90 22
1100.98 19
1101.05 17
1101.13 14
1101.21 13
1101.28 12
1101.36 11
1101.43 10
1101.51 10
1101.59 9
1101.66 8
1101.74 8
1101.81 8
1101.89 8
1101.97 9
1102.04 9
1102.12 11
1102.19 12
1102.27 13
1102.35 15
1102.42 16
1102.50 16
1102.57 16
1102.65 15
1102.73 12
1102.80 9
1102.88 6
1102.96 3
1103.03 0
1103.11 0
1103.18 0
1103.26 1
1103.34 3
1103.41 5
1103.49 5
1103.56 5
1103.64 4
1103.72 2
1103.79 1
1103.87 0
1103.94 1
1104.02 1
1104.10 2
1104.17 3
1104.25 3
1104.32 2
1104.40 0
1104.48 0
1104.55 0
1104.63 0
1104.70 0
1104.78 0
1104.86 0
1104.93 3
1105.01 5
1105.09 7
1105.16 9
1105.24 10
1105.31 11
1105.39 13
1105.47 14
1105.54 16
1105.62 18
1105.69 21
1105.77 23
1105.85 24
1105.92 25
1106.00 25
1106.08 24
1106.15 23
1106.23 21
1106.30 19
1106.38 18
1106.46 18
1106.53 18
1106.61 18
1106.68 19
1106.76 19
1106.84 20
1106.91 19
1106.99 19
1107.07 17
1107.14 16
1107.22 14
1107.29 12
1107.37 11
1107.45 10
1107.52 10
1107.60 11
1107.68 11
1107.75 12
1107.83 12
1107.90 11
1107.98 10
1108.06 10
1108.13 10
1108.21 10
1108.29 10
1108.36 10
1108.44 9
1108.51 8
1108.59 7
1108.67 6
1108.74 5
1108.82 5
1108.90 5
1108.97 7
1109.05 9
1109.12 11
1109.20 12
1109.28 13
1109.35 13
1109.43 12
1109.51 10
1109.58 8
1109.66 7
1109.73 5
1109.81 4
1109.89 3
1109.96 3
1110.04 3
1110.12 4
1110.19 5
1110.27 6
1110.34 7
1110.42 7
1110.50 8
1110.57 9
1110.65 9
1110.73 10
1110.80 11
1110.88 12
1110.96 14
1111.03 16
1111.11 18
1111.18 20
1111.26 22
1111.34 23
1111.41 24
1111.49 24
1111.57 24
1111.64 23
1111.72 22
1111.79 21
1111.87 19
1111.95 18
1112.02 17
1112.10 17
1112.18 17
1112.25 19
1112.33 21
1112.41 24
1112.48 27
1112.56 29
1112.64 32
1112.71 33
1112.79 34
1112.86 33
1112.94 32
1113.02 30
1113.09 29
1113.17 28
1113.25 27
1113.32 27
1113.40 27
1113.48 28
1113.55 29
1113.63 29
1113.70 28
1113.78 27
1113.86 25
1113.93 22
1114.01 20
1114.09 18
1114.16 17
1114.24 16
1114.32 15
1114.39 14
1114.47 14
1114.55 15
1114.62 16
1114.70 19
1114.77 22
1114.85 26
1114.93 30
1115.00 33
1115.08 37
1115.16 39
1115.23 41
1115.31 42
1115.39 42
1115.46 42
1115.54 41
1115.62 40
1115.69 40
1115.77 39
1115.85 38
1115.92 37
1116.00 35
1116.08 34
1116.15 32
1116.23 31
1116.30 30
1116.38 29
1116.46 29
1116.53 29
1116.61 30
1116.69 30
1116.76 31
1116.84 31
1116.92 30
1116.99 29
1117.07 27
1117.15 24
1117.22 21
1117.30 17
1117.38 14
1117.45 12
1117.53 11
1117.61 11
1117.68 13
1117.76 17
1117.84 21
1117.91 24
1117.99 27
1118.07 29
1118.14 30
1118.22 30
1118.29 28
1118.37 27
1118.45 26
1118.52 25
1118.60 25
1118.68 26
1118.75 28
1118.83 30
1118.91 32
1118.98 34
1119.06 36
1119.14 37
1119.21 38
1119.29 38
1119.37 38
1119.44 38
1119.52 38
1119.60 38
1119.67 38
1119.75 37
1119.83 36
1119.90 36
1119.98 36
1120.06 36
1120.13 37
1120.21 38
1120.29 40
1120.36 41
1120.44 41
1120.52 42
1120.59 42
1120.67 43
1120.75 44
1120.82 45
1120.90 46
1120.98 47
1121.05 47
1121.13 46
1121.21 45
1121.28 44
1121.36 43
1121.44 42
1121.51 42
1121.59 42
1121.67 41
1121.74 41
1121.82 41
1121.90 41
1121.97 42
1122.05 43
1122.13 44
1122.20 45
1122.28 45
1122.36 45
1122.43 45
1122.51 45
1122.59 44
1122.66 43
1122.74 42
1122.82 41
1122.89 39
1122.97 36
1123.05 33
1123.12 29
1123.20 26
1123.28 23
1123.35 20
1123.43 19
1123.51 18
1123.59 18
1123.66 19
1123.74 20
1123.82 21
1123.89 23
1123.97 25
1124.05 26
1124.12 28
1124.20 29
1124.28 29
1124.35 28
1124.43 26
1124.51 24
1124.58 21
1124.66 19
1124.74 16
1124.81 14
1124.89 12
1124.97 11
1125.04 9
1125.12 8
1125.20 7
1125.27 5
1125.35 5
1125.43 5
1125.51 5
1125.58 6
1125.66 8
1125.74 9
1125.81 9
1125.89 9
1125.97 8
1126.04 7
1126.12 7
1126.20 7
1126.27 8
1126.35 10
1126.43 11
1126.50 13
1126.58 14
1126.66 14
1126.73 14
1126.81 13
1126.89 11
1126.97 10
1127.04 9
1127.12 8
1127.20 7
1127.27 6
1127.35 4
1127.43 3
1127.50 1
1127.58 0
1127.66 0
1127.73 0
1127.81 0
1127.89 0
1127.96 0
1128.04 0
1128.12 0
1128.20 1
1128.27 3
1128.35 5
1128.43 6
1128.50 7
1128.58 8
1128.66 9
1128.73 10
1128.81 12
1128.89 13
1128.97 14
1129.04 15
1129.12 16
1129.20 17
1129.27 18
1129.35 20
1129.43 24
1129.50 28
1129.58 32
1129.66 35
1129.73 38
1129.81 40
1129.89 41
1129.97 42
1130.04 43
1130.12 44
1130.20 45
1130.27 47
1130.35 48
1130.43 49
1130.50 48
1130.58 48
1130.66 46
1130.74 46
1130.81 46
1130.89 46
1130.97 48
1131.04 50
1131.12 53
1131.20 56
1131.27 58
1131.35 60
1131.43 60
1131.51 60
1131.58 58
1131.66 56
1131.74 54
1131.81 52
1131.89 50
1131.97 50
1132.04 50
1132.12 52
1132.20 54
1132.28 56
1132.35 57
1132.43 58
1132.51 58
1132.58 57
1132.66 56
1132.74 54
1132.82 53
1132.89 52
1132.97 51
1133.05 50
1133.12 49
1133.20 49
1133.28 48
1133.36 47
1133.43 46
1133.51 45
1133.59 45
1133.66 46
1133.74 47
1133.82 48
1133.89 50
1133.97 51
1134.05 53
1134.13 55
1134.20 55
1134.28 55
1134.36 53
1134.43 50
1134.51 46
1134.59 42
1134.67 38
1134.74 35
1134.82 35
1134.90 37
1134.97 40
1135.05 45
1135.13 49
1135.21 53
1135.28 55
1135.36 55
1135.44 54
1135.51 52
1135.59 50
1135.67 49
1135.75 50
1135.82 51
1135.90 53
1135.98 56
1136.06 59
1136.13 62
1136.21 65
1136.29 68
1136.36 71
1136.44 74
1136.52 76
1136.60 79
1136.67 81
1136.75 82
1136.83 83
1136.90 83
1136.98 82
1137.06 80
1137.14 78
1137.21 75
1137.29 71
1137.37 66
1137.44 62
1137.52 57
1137.60 53
1137.68 49
1137.75 46
1137.83 43
1137.91 41
1137.99 39
1138.06 37
1138.14 36
1138.22 36
1138.29 37
1138.37 40
1138.45 44
1138.53 48
1138.60 52
1138.68 55
1138.76 58
1138.84 59
1138.91 59
1138.99 58
1139.07 56
1139.14 54
1139.22 52
1139.30 49
1139.38 46
1139.45 42
1139.53 39
1139.61 37
1139.69 35
1139.76 35
1139.84 37
1139.92 40
1140.00 43
1140.07 46
1140.15 49
1140.23 51
1140.30 51
1140.38 50
1140.46 48
1140.54 46
1140.61 44
1140.69 42
1140.77 42
1140.85 42
1140.92 43
1141.00 45
1141.08 46
1141.16 47
1141.23 46
1141.31 44
1141.39 42
1141.46 38
1141.54 35
1141.62 32
1141.70 29
1141.77 26
1141.85 24
1141.93 21
1142.01 18
1142.08 16
1142.16 14
1142.24 12
1142.32 11
1142.39 10
1142.47 10
1142.55 10
1142.63 11
1142.70 12
1142.78 13
1142.86 14
1142.94 15
1143.01 16
1143.09 17
1143.17 17
1143.24 16
1143.32 15
1143.40 14
1143.48 12
1143.55 10
1143.63 9
1143.71 9
1143.79 9
1143.86 9
1143.94 11
1144.02 12
1144.10 13
1144.17 13
1144.25 13
1144.33 12
1144.41 10
1144.48 8
1144.56 5
1144.64 3
1144.72 0
1144.79 0
1144.87 0
1144.95 0
1145.03 0
1145.10 0
1145.18 0
1145.26 0
1145.34 0
1145.41 3
1145.49 6
1145.57 9
1145.65 12
1145.72 14
1145.80 16
1145.88 16
1145.96 17
1146.03 16
1146.11 16
1146.19 15
1146.27 15
1146.34 15
1146.42 15
1146.50 16
1146.58 17
1146.65 18
1146.73 18
1146.81 18
1146.89 17
1146.96 14
1147.04 11
1147.12 8
1147.20 5
1147.28 2
1147.35 1
1147.43 1
1147.51 2
1147.59 4
1147.66 7
1147.74 11
1147.82 14
1147.90 18
1147.97 21
1148.05 23
1148.13 26
1148.21 28
1148.28 29
1148.36 30
1148.44 30
1148.52 30
1148.59 28
1148.67 26
1148.75 24
1148.83 21
1148.90 19
1148.98 17
1149.06 15
1149.14 14
1149.22 13
1149.29 13
1149.37 14
1149.45 16
1149.53 19
1149.60 21
1149.68 23
1149.76 25
1149.84 26
1149.91 28
1149.99 30
1150.07 32
1150.15 36
1150.22 39
1150.30 41
1150.38 43
1150.46 42
1150.54 41
1150.61 39
1150.69 36
1150.77 35
1150.85 35
1150.92 36
1151.00 38
1151.08 39
1151.16 41
1151.23 41
1151.31 41
1151.39 40
1151.47 38
1151.55 35
1151.62 32
1151.70 27
1151.78 23
1151.86 19
1151.93 17
1152.01 18
1152.09 21
1152.17 27
1152.24 35
1152.32 44
1152.40 53
1152.48 62
1152.56 69
1152.63 75
1152.71 78
1152.79 80
1152.87 80
1152.94 78
1153.02 74
1153.10 70
1153.18 65
1153.26 60
1153.33 57
1153.41 54
1153.49 53
1153.57 53
1153.64 53
1153.72 53
1153.80 53
1153.88 53
1153.96 52
1154.03 52
1154.11 50
1154.19 49
1154.27 47
1154.34 46
1154.42 45
1154.50 44
1154.58 44
1154.66 45
1154.73 44
1154.81 44
1154.89 43
1154.97 41
1155.04 39
1155.12 37
1155.20 36
1155.28 37
1155.36 38
1155.43 40
1155.51 43
1155.59 46
1155.67 48
1155.75 49
1155.82 50
1155.90 50
1155.98 50
1156.06 50
1156.13 51
1156.21 52
1156.29 52
1156.37 53
1156.45 53
1156.52 52
1156.60 51
1156.68 49
1156.76 49
1156.84 49
1156.91 50
1156.99 53
1157.07 56
1157.15 59
1157.23 62
1157.30 63
1157.38 63
1157.46 61
1157.54 58
1157.61 54
1157.69 50
1157.77 46
1157.85 42
1157.93 39
1158.00 35
1158.08 32
1158.16 28
1158.24 25
1158.32 21
1158.39 18
1158.47 15
1158.55 13
1158.63 11
1158.71 9
1158.78 8
1158.86 7
1158.94 7
1159.02 6
1159.10 5
1159.17 5
1159.25 5
1159.33 5
1159.41 7
1159.49 11
1159.56 16
1159.64 22
1159.72 28
1159.80 33
1159.88 37
1159.95 39
1160.03 39
1160.11 38
1160.19 36
1160.27 34
1160.34 31
1160.42 28
1160.50 25
1160.58 22
1160.66 19
1160.73 16
1160.81 14
1160.89 13
1160.97 13
1161.05 15
1161.12 18
1161.20 21
1161.28 25
1161.36 28
1161.44 31
1161.51 33
1161.59 33
1161.67 33
1161.75 32
1161.83 31
1161.90 29
1161.98 27
1162.06 25
1162.14 24
1162.22 22
1162.29 20
1162.37 18
1162.45 16
1162.53 14
1162.61 12
1162.68 11
1162.76 10
1162.84 9
1162.92 9
1163.00 10
1163.08 11
1163.15 13
1163.23 14
1163.31 16
1163.39 17
1163.47 18
1163.54 19
1163.62 19
1163.70 20
1163.78 22
1163.86 24
1163.93 28
1164.01 31
1164.09 33
1164.17 34
1164.25 33
1164.33 30
1164.40 26
1164.48 22
1164.56 19
1164.64 18
1164.72 19
1164.79 22
1164.87 25
1164.95 27
1165.03 28
1165.11 28
1165.19 27
1165.26 25
1165.34 23
1165.42 23
1165.50 23
1165.58 23
1165.65 23
1165.73 22
1165.81 22
1165.89 21
1165.97 21
1166.05 22
1166.12 24
1166.20 28
1166.28 32
1166.36 37
1166.44 41
1166.51 44
1166.59 47
1166.67 49
1166.75 51
1166.83 51
1166.91 51
1166.98 50
1167.06 47
1167.14 45
1167.22 42
1167.30 40
1167.38 39
1167.45 39
1167.53 40
1167.61 41
1167.69 42
1167.77 43
1167.84 43
1167.92 43
1168.00 44
1168.08 45
1168.16 47
1168.24 49
1168.31 51
1168.39 52
1168.47 52
1168.55 50
1168.63 47
1168.71 43
1168.78 39
1168.86 35
1168.94 31
1169.02 28
1169.10 24
1169.18 20
1169.25 17
1169.33 13
1169.41 9
1169.49 6
1169.57 3
1169.65 2
1169.72 0
1169.80 0
1169.88 0
1169.96 0
1170.04 0
1170.12 0
1170.19 0
1170.27 0
1170.35 0
1170.43 0
1170.51 2
1170.59 5
1170.66 7
1170.74 10
1170.82 13
1170.90 16
1170.98 19
1171.06 23
1171.13 27
1171.21 32
1171.29 37
1171.37 41
1171.45 45
1171.53 46
1171.60 46
1171.68 44
1171.76 40
1171.84 36
1171.92 33
1172.00 31
1172.07 29
1172.15 29
1172.23 29
1172.31 29
1172.39 29
1172.47 28
1172.54 26
1172.62 25
1172.70 24
1172.78 23
1172.86 24
1172.94 25
1173.02 28
1173.09 30
1173.17 33
1173.25 34
1173.33 34
1173.41 32
1173.49 30
1173.56 27
1173.64 25
1173.72 24
1173.80 25
1173.88 27
1173.96 30
1174.04 33
1174.11 35
1174.19 37
1174.27 38
1174.35 39
1174.43 39
1174.51 39
1174.58 39
1174.66 39
1174.74 39
1174.82 39
1174.90 37
1174.98 35
1175.06 33
1175.13 31
1175.21 29
1175.29 29
1175.37 30
1175.45 34
1175.53 38
1175.61 43
1175.68 49
1175.76 54
1175.84 58
1175.92 61
1176.00 63
1176.08 64
1176.15 65
1176.23 66
1176.31 66
1176.39 66
1176.47 65
1176.55 63
1176.63 59
1176.70 55
1176.78 51
1176.86 47
1176.94 43
1177.02 41
1177.10 40
1177.18 41
1177.25 42
1177.33 44
1177.41 46
1177.49 47
1177.57 48
1177.65 48
1177.73 47
1177.80 46
1177.88 46
1177.96 46
1178.04 47
1178.12 49
1178.20 52
1178.28 55
1178.36 59
1178.43 61
1178.51 61
1178.59 60
1178.67 56
1178.75 52
1178.83 46
1178.91 41
1178.98 36
1179.06 32
1179.14 29
1179.22 27
1179.30 26
1179.38 24
1179.46 23
1179.53 23
1179.61 23
1179.69 24
1179.77 27
1179.85 30
1179.93 34
1180.01 38
1180.09 40
1180.16 42
1180.24 43
1180.32 44
1180.40 44
1180.48 44
1180.56 44
1180.64 44
1180.71 44
1180.79 43
1180.87 42
1180.95 40
1181.03 37
1181.11 34
1181.19 31
1181.27 28
1181.34 24
1181.42 20
1181.50 15
1181.58 10
1181.66 7
1181.74 4
1181.82 4
1181.90 7
1181.97 13
1182.05 20
1182.13 29
1182.21 39
1182.29 47
1182.37 54
1182.45 59
1182.53 62
1182.60 63
1182.68 64
1182.76 63
1182.84 62
1182.92 59
1183.00 56
1183.08 53
1183.16 51
1183.23 49
1183.31 47
1183.39 46
1183.47 44
1183.55 43
1183.63 41
1183.71 39
1183.79 38
1183.86 38
1183.94 39
1184.02 41
1184.10 44
1184.18 47
1184.26 49
1184.34 51
1184.42 53
1184.49 55
1184.57 59
1184.65 64
1184.73 70
1184.81 77
1184.89 83
1184.97 87
1185.05 89
1185.13 88
1185.20 84
1185.28 78
1185.36 72
1185.44 65
1185.52 58
1185.60 53
1185.68 48
1185.76 44
1185.84 40
1185.91 36
1185.99 32
1186.07 28
1186.15 25
1186.23 22
1186.31 19
1186.39 17
1186.47 16
1186.55 15
1186.62 14
1186.70 13
1186.78 13
1186.86 13
1186.94 13
1187.02 13
1187.10 14
1187.18 15
1187.26 17
1187.33 19
1187.41 22
1187.49 24
1187.57 25
1187.65 25
1187.73 23
1187.81 20
1187.89 16
1187.97 13
1188.04 9
1188.12 7
1188.20 5
1188.28 5
1188.36 6
1188.44 6
1188.52 6
1188.60 6
1188.68 5
1188.75 3
1188.83 1
1188.91 0
1188.99 0
1189.07 0
1189.15 0
1189.23 0
1189.31 0
1189.39 0
1189.47 0
1189.54 1
1189.62 2
1189.70 3
1189.78 3
1189.86 4
1189.94 4
1190.02 5
1190.10 7
1190.18 9
1190.26 12
1190.33 16
1190.41 21
1190.49 25
1190.57 30
1190.65 33
1190.73 35
1190.81 36
1190.89 35
1190.97 33
1191.05 31
1191.12 27
1191.20 24
1191.28 21
1191.36 20
1191.44 19
1191.52 20
1191.60 21
1191.68 23
1191.76 24
1191.84 26
1191.92 27
1191.99 29
1192.07 30
1192.15 30
1192.23 31
1192.31 30
1192.39 28
1192.47 26
1192.55 23
1192.63 19
1192.71 16
1192.79 15
1192.86 14
1192.94 15
1193.02 16
1193.10 18
1193.18 19
1193.26 20
1193.34 20
1193.42 19
1193.50 19
1193.58 18
1193.66 18
1193.73 18
1193.81 17
1193.89 17
1193.97 15
1194.05 14
1194.13 13
1194.21 12
1194.29 13
1194.37 15
1194.45 19
1194.53 25
1194.61 31
1194.68 37
1194.76 42
1194.84 46
1194.92 49
1195.00 50
1195.08 51
1195.16 51
1195.24 51
1195.32 51
1195.40 50
1195.48 50
1195.56 50
1195.63 51
1195.71 54
1195.79 58
1195.87 63
1195.95 69
1196.03 73
1196.11 77
1196.19 78
1196.27 77
1196.35 76
1196.43 76
1196.51 76
1196.58 78
1196.66 82
1196.74 85
1196.82 88
1196.90 89
1196.98 87
1197.06 83
1197.14 77
1197.22 70
1197.30 63
1197.38 58
1197.46 53
1197.54 50
1197.61 48
1197.69 48
1197.77 48
1197.85 49
1197.93 49
1198.01 49
1198.09 48
1198.17 46
1198.25 43
1198.33 40
1198.41 37
1198.49 35
1198.57 35
1198.65 36
1198.72 40
1198.80 44
1198.88 50
1198.96 55
1199.04 59
1199.12 62
1199.20 63
1199.28 63
1199.36 62
1199.44 60
1199.52 57
1199.60 55
1199.68 52
1199.76 50
1199.84 49
1199.91 48
1199.99 49
1200.07 52
1200.15 55
1200.23 58
1200.31 61
1200.39 62
1200.47 62
1200.55 61
1200.63 59
1200.71 56
1200.79 53
1200.87 51
1200.95 48
1201.03 46
1201.10 45
1201.18 44
1201.26 45
1201.34 47
1201.42 51
1201.50 55
1201.58 60
1201.66 65
1201.74 69
1201.82 72
1201.90 75
1201.98 76
1202.06 76
1202.14 75
1202.22 73
1202.30 71
1202.37 69
1202.45 67
1202.53 66
1202.61 65
1202.69 65
1202.77 65
1202.85 65
1202.93 66
1203.01 66
1203.09 65
1203.17 64
1203.25 61
1203.33 58
1203.41 53
1203.49 47
1203.57 42
1203.65 37
1203.73 32
1203.80 27
1203.88 23
1203.96 18
1204.04 14
1204.12 10
1204.20 5
1204.28 2
1204.36 0
1204.44 0
1204.52 0
1204.60 0
1204.68 0
1204.76 0
1204.84 0
1204.92 0
1205.00 0
1205.08 0
1205.16 2
1205.24 6
1205.31 10
1205.39 13
1205.47 15
1205.55 15
1205.63 15
1205.71 14
1205.79 14
1205.87 15
1205.95 17
1206.03 20
1206.11 24
1206.19 27
1206.27 29
1206.35 30
1206.43 29
1206.51 26
1206.59 24
1206.67 21
1206.75 20
1206.83 20
1206.91 22
1206.99 24
1207.06 26
1207.14 30
1207.22 33
1207.30 35
1207.38 38
1207.46 39
1207.54 38
1207.62 36
1207.70 32
1207.78 26
1207.86 20
1207.94 14
1208.02 10
1208.10 7
1208.18 7
1208.26 8
1208.34 12
1208.42 18
1208.50 24
1208.58 31
1208.66 39
1208.74 47
1208.82 56
1208.90 65
1208.98 74
1209.05 82
1209.13 89
1209.21 93
1209.29 95
1209.37 94
1209.45 92
1209.53 89
1209.61 87
1209.69 86
1209.77 86
1209.85 88
1209.93 91
1210.01 96
1210.09 102
1210.17 110
1210.25 120
1210.33 131
1210.41 143
1210.49 156
1210.57 169
1210.65 180
1210.73 191
1210.81 201
1210.89 210
1210.97 219
1211.05 227
1211.13 235
1211.21 243
1211.29 250
1211.37 257
1211.44 264
1211.52 270
1211.60 277
1211.68 283
1211.76 289
1211.84 294
1211.92 297
1212.00 300
1212.08 302
1212.16 302
1212.24 302
1212.32 302
1212.40 302
1212.48 302
1212.56 301
1212.64 300
1212.72 298
1212.80 294
1212.88 288
1212.96 281
1213.04 272
1213.12 263
1213.20 254
1213.28 247
1213.36 240
1213.44 236
1213.52 233
1213.60 232
1213.68 231
1213.76 231
1213.84 231
1213.92 230
1214.00 227
1214.08 224
1214.16 220
1214.24 215
1214.32 209
1214.40 203
1214.48 196
1214.56 190
1214.64 183
1214.72 177
1214.79 171
1214.87 168
1214.95 166
1215.03 165
1215.11 166
1215.19 166
1215.27 166
1215.35 165
1215.43 163
1215.51 159
1215.59 155
1215.67 148
1215.75 140
1215.83 130
1215.91 120
1215.99 110
1216.07 102
1216.15 97
1216.23 95
1216.31 96
1216.39 100
1216.47 106
1216.55 111
1216.63 114
1216.71 115
1216.79 113
1216.87 109
1216.95 104
1217.03 98
1217.11 93
1217.19 89
1217.27 86
1217.35 84
1217.43 83
1217.51 82
1217.59 81
1217.67 80
1217.75 78
1217.83 75
1217.91 71
1217.99 67
1218.07 64
1218.15 60
1218.23 58
1218.31 56
1218.39 55
1218.47 56
1218.55 58
1218.63 61
1218.71 64
1218.79 67
1218.87 70
1218.95 72
1219.03 71
1219.11 69
1219.19 64
1219.27 58
1219.35 50
1219.43 42
1219.51 35
1219.59 29
1219.67 24
1219.75 20
1219.83 18
1219.91 16
1219.99 16
1220.07 16
1220.15 19
1220.23 23
1220.31 29
1220.39 36
1220.47 42
1220.55 48
1220.63 51
1220.71 52
1220.79 52
1220.87 50
1220.95 49
1221.03 50
1221.11 51
1221.19 55
1221.27 60
1221.35 66
1221.43 73
1221.51 79
1221.59 84
1221.67 88
1221.75 89
1221.83 88
1221.91 84
1221.99 78
1222.07 69
1222.15 59
1222.23 50
1222.31 42
1222.39 36
1222.47 35
1222.55 37
1222.63 43
1222.71 51
1222.79 60
1222.87 70
1222.95 78
1223.03 85
1223.11 89
1223.19 90
1223.27 90
1223.35 89
1223.43 86
1223.51 82
1223.59 77
1223.67 70
1223.75 62
1223.83 52
1223.91 42
1223.99 32
1224.07 24
1224.15 18
1224.23 15
1224.31 13
1224.39 14
1224.47 16
1224.55 18
1224.63 20
1224.71 22
1224.79 22
1224.87 22
1224.95 22
1225.03 21
1225.11 21
1225.19 21
1225.27 22
1225.35 24
1225.43 27
1225.51 29
1225.59 32
1225.67 34
1225.76 36
1225.84 37
1225.92 38
1226.00 39
1226.08 39
1226.16 39
1226.24 38
1226.32 38
1226.40 37
1226.48 36
1226.56 35
1226.64 36
1226.72 36
1226.80 38
1226.88 41
1226.96 45
1227.04 50
1227.12 55
1227.20 61
1227.28 67
1227.36 72
1227.44 77
1227.52 80
1227.60 83
1227.68 84
1227.76 85
1227.84 85
1227.92 84
1228.00 84
1228.08 82
1228.16 80
1228.24 76
1228.32 72
1228.40 66
1228.48 60
1228.56 55
1228.64 52
1228.72 50
1228.80 51
1228.88 52
1228.96 55
1229.04 59
1229.12 63
1229.21 68
1229.29 74
1229.37 79
1229.45 85
1229.53 89
1229.61 92
1229.69 93
1229.77 92
1229.85 89
1229.93 85
1230.01 81
1230.09 77
1230.17 72
1230.25 67
1230.33 61
1230.41 55
1230.49 49
1230.57 45
1230.65 44
1230.73 46
1230.81 52
1230.89 60
1230.97 69
1231.05 77
1231.13 83
1231.21 87
1231.29 89
1231.37 90
1231.45 91
1231.53 94
1231.62 98
1231.70 102
1231.78 106
1231.86 107
1231.94 106
1232.02 103
1232.10 97
1232.18 92
1232.26 88
1232.34 86
1232.42 88
1232.50 94
1232.58 101
1232.66 110
1232.74 118
1232.82 124
1232.90 129
1232.98 131
1233.06 131
1233.14 129
1233.22 126
1233.30 122
1233.38 118
1233.46 114
1233.54 113
1233.63 114
1233.71 118
1233.79 125
1233.87 133
1233.95 143
1234.03 153
1234.11 162
1234.19 170
1234.27 177
1234.35 182
1234.43 186
1234.51 188
1234.59 187
1234.67 182
1234.75 174
1234.83 162
1234.91 148
1234.99 134
1235.07 120
1235.15 109
1235.23 101
1235.32 96
1235.40 94
1235.48 93
1235.56 92
1235.64 89
1235.72 85
1235.80 78
1235.88 68
1235.96 57
1236.04 46
1236.12 36
1236.20 27
1236.28 22
1236.36 21
1236.44 23
1236.52 28
1236.60 36
1236.68 45
1236.76 55
1236.84 63
1236.93 70
1237.01 75
1237.09 78
1237.17 78
1237.25 75
1237.33 70
1237.41 63
1237.49 54
1237.57 46
1237.65 38
1237.73 31
1237.81 26
1237.89 23
1237.97 22
1238.05 21
1238.13 22
1238.21 22
1238.30 23
1238.38 25
1238.46 29
1238.54 33
1238.62 38
1238.70 43
1238.78 48
1238.86 52
1238.94 55
1239.02 56
1239.10 57
1239.18 56
1239.26 56
1239.34 57
1239.42 57
1239.50 59
1239.58 61
1239.67 62
1239.75 64
1239.83 64
1239.91 63
1239.99 61
1240.07 58
1240.15 54
1240.23 49
1240.31 43
1240.39 36
1240.47 27
1240.55 18
1240.63 8
1240.71 0
1240.79 0
1240.88 0
1240.96 0
1241.04 0
1241.12 0
1241.20 0
1241.28 1
1241.36 7
1241.44 11
1241.52 13
1241.60 14
1241.68 13
1241.76 12
1241.84 11
1241.92 12
1242.01 14
1242.09 18
1242.17 24
1242.25 31
1242.33 40
1242.41 48
1242.49 56
1242.57 62
1242.65 65
1242.73 67
1242.81 66
1242.89 64
1242.97 61
1243.05 58
1243.14 57
1243.22 56
1243.30 56
1243.38 57
1243.46 59
1243.54 60
1243.62 61
1243.70 63
1243.78 66
1243.86 70
1243.94 74
1244.02 79
1244.10 83
1244.19 86
1244.27 87
1244.35 85
1244.43 83
1244.51 79
1244.59 75
1244.67 72
1244.75 69
1244.83 67
1244.91 65
1244.99 63
1245.07 60
1245.15 57
1245.24 54
1245.32 50
1245.40 46
1245.48 42
1245.56 39
1245.64 37
1245.72 38
1245.80 39
1245.88 42
1245.96 46
1246.04 48
1246.12 50
1246.21 49
1246.29 47
1246.37 45
1246.45 42
1246.53 40
1246.61 39
1246.69 39
1246.77 40
1246.85 39
1246.93 39
1247.01 37
1247.10 35
1247.18 33
1247.26 31
1247.34 30
1247.42 31
1247.50 34
1247.58 38
1247.66 42
1247.74 48
1247.82 53
1247.90 57
1247.98 60
1248.07 61
1248.15 62
1248.23 62
1248.31 62
1248.39 63
1248.47 63
1248.55 65
1248.63 66
1248.71 67
1248.79 67
1248.87 67
1248.96 67
1249.04 66
1249.12 67
1249.20 68
1249.28 71
1249.36 75
1249.44 81
1249.52 89
1249.60 98
1249.68 106
1249.77 114
1249.85 120
1249.93 124
1250.01 124
1250.09 122
1250.17 118
1250.25 113
1250.33 107
1250.41 101
1250.49 97
1250.58 92
1250.66 90
1250.74 88
1250.82 88
1250.90 89
1250.98 92
1251.06 95
1251.14 98
1251.22 100
1251.30 101
1251.39 100
1251.47 97
1251.55 92
1251.63 85
1251.71 77
1251.79 68
1251.87 58
1251.95 47
1252.03 37
1252.11 29
1252.20 22
1252.28 19
1252.36 18
1252.44 21
1252.52 26
1252.60 32
1252.68 39
1252.76 46
1252.84 53
1252.92 60
1253.01 66
1253.09 72
1253.17 77
1253.25 82
1253.33 87
1253.41 90
1253.49 91
1253.57 90
1253.65 87
1253.74 81
1253.82 72
1253.90 63
1253.98 53
1254.06 43
1254.14 34
1254.22 27
1254.30 22
1254.38 19
1254.47 18
1254.55 19
1254.63 22
1254.71 25
1254.79 29
1254.87 33
1254.95 37
1255.03 41
1255.11 43
1255.20 45
1255.28 47
1255.36 47
1255.44 47
1255.52 47
1255.60 47
1255.68 48
1255.76 50
1255.84 51
1255.93 51
1256.01 50
1256.09 48
1256.17 45
1256.25 43
1256.33 42
1256.41 43
1256.49 45
1256.58 49
1256.66 53
1256.74 56
1256.82 58
1256.90 60
1256.98 60
1257.06 59
1257.14 59
1257.23 59
1257.31 59
1257.39 59
1257.47 60
1257.55 61
1257.63 61
1257.71 61
1257.79 60
1257.87 59
1257.96 56
1258.04 53
1258.12 50
1258.20 46
1258.28 44
1258.36 43
1258.44 44
1258.52 47
1258.61 51
1258.69 55
1258.77 59
1258.85 60
1258.93 60
1259.01 58
1259.09 55
1259.17 52
1259.26 49
1259.34 47
1259.42 46
1259.50 44
1259.58 42
1259.66 38
1259.74 32
1259.82 26
1259.91 19
1259.99 13
1260.07 10
1260.15 8
1260.23 9
1260.31 11
1260.39 13
1260.48 14
1260.56 15
1260.64 15
1260.72 14
1260.80 14
1260.88 15
1260.96 15
1261.04 16
1261.13 18
1261.21 19
1261.29 21
1261.37 25
1261.45 29
1261.53 35
1261.61 42
1261.70 49
1261.78 56
1261.86 62
1261.94 68
1262.02 73
1262.10 78
1262.18 83
1262.26 87
1262.35 90
1262.43 93
1262.51 93
1262.59 91
1262.67 87
1262.75 80
1262.83 71
1262.92 62
1263.00 51
1263.08 41
1263.16 30
1263.24 20
1263.32 9
1263.40 0
1263.49 0
1263.57 0
1263.65 0
1263.73 0
1263.81 0
1263.89 0
1263.97 0
1264.06 3
1264.14 13
1264.22 22
1264.30 28
1264.38 30
1264.46 30
1264.54 28
1264.63 25
1264.71 22
1264.79 18
1264.87 15
1264.95 11
1265.03 7
1265.11 2
1265.20 0
1265.28 0
1265.36 0
1265.44 0
1265.52 0
1265.60 1
1265.68 5
1265.77 10
1265.85 14
1265.93 17
1266.01 20
1266.09 23
1266.17 26
1266.25 29
1266.34 33
1266.42 38
1266.50 44
1266.58 51
1266.66 60
1266.74 68
1266.83 76
1266.91 82
1266.99 85
1267.07 86
1267.15 84
1267.23 80
1267.31 75
1267.40 71
1267.48 68
1267.56 66
1267.64 66
1267.72 67
1267.80 68
1267.89 70
1267.97 71
1268.05 72
1268.13 72
1268.21 72
1268.29 71
1268.37 70
1268.46 68
1268.54 65
1268.62 63
1268.70 60
1268.78 56
1268.86 53
1268.95 49
1269.03 45
1269.11 40
1269.19 36
1269.27 32
1269.35 30
1269.44 31
1269.52 35
1269.60 42
1269.68 51
1269.76 61
1269.84 70
1269.92 77
1270.01 83
1270.09 87
1270.17 90
1270.25 94
1270.33 99
1270.41 105
1270.50 112
1270.58 118
1270.66 124
1270.74 127
1270.82 127
1270.90 125
1270.99 120
1271.07 114
1271.15 107
1271.23 100
1271.31 92
1271.39 86
1271.48 80
1271.56 75
1271.64 71
1271.72 68
1271.80 65
1271.88 64
1271.97 64
1272.05 65
1272.13 67
1272.21 69
1272.29 71
1272.37 73
1272.46 75
1272.54 78
1272.62 82
1272.70 87
1272.78 92
1272.86 99
1272.95 106
1273.03 112
1273.11 117
1273.19 119
1273.27 119
1273.36 115
1273.44 109
1273.52 101
1273.60 92
1273.68 83
1273.76 75
1273.85 69
1273.93 64
1274.01 60
1274.09 57
1274.17 55
1274.25 55
1274.34 56
1274.42 57
1274.50 59
1274.58 61
1274.66 63
1274.74 63
1274.83 63
1274.91 63
1274.99 63
1275.07 63
1275.15 63
1275.24 64
1275.32 65
1275.40 64
1275.48 63
1275.56 61
1275.64 59
1275.73 58
1275.81 59
1275.89 61
1275.97 64
1276.05 68
1276.14 71
1276.22 73
1276.30 73
1276.38 72
1276.46 68
1276.54 64
1276.63 59
1276.71 54
1276.79 50
1276.87 46
1276.95 44
1277.04 43
1277.12 43
1277.20 45
1277.28 47
1277.36 49
1277.44 50
1277.53 51
1277.61 50
1277.69 47
1277.77 43
1277.85 39
1277.94 35
1278.02 31
1278.10 29
1278.18 29
1278.26 30
1278.35 34
1278.43 38
1278.51 44
1278.59 50
1278.67 56
1278.75 63
1278.84 69
1278.92 76
1279.00 82
1279.08 89
1279.16 93
1279.25 96
1279.33 96
1279.41 93
1279.49 88
1279.57 81
1279.66 74
1279.74 67
1279.82 61
1279.90 56
1279.98 53
1280.07 50
1280.15 50
1280.23 51
1280.31 53
1280.39 56
1280.47 60
1280.56 64
1280.64 66
1280.72 67
1280.80 65
1280.88 60
1280.97 55
1281.05 49
1281.13 44
1281.21 40
1281.29 39
1281.38 40
1281.46 43
1281.54 47
1281.62 50
1281.70 52
1281.79 53
1281.87 50
1281.95 45
1282.03 38
1282.11 30
1282.20 21
1282.28 14
1282.36 8
1282.44 5
1282.52 4
1282.61 5
1282.69 6
1282.77 8
1282.85 9
1282.93 9
1283.02 8
1283.10 6
1283.18 4
1283.26 1
1283.34 0
1283.43 0
1283.51 0
1283.59 0
1283.67 0
1283.76 0
1283.84 0
1283.92 2
1284.00 8
1284.08 13
1284.17 17
1284.25 21
1284.33 23
1284.41 26
1284.49 30
1284.58 34
1284.66 39
1284.74 45
1284.82 51
1284.90 58
1284.99 65
1285.07 74
1285.15 84
1285.23 94
1285.31 104
1285.40 110
1285.48 114
1285.56 114
1285.64 111
1285.73 105
1285.81 98
1285.89 89
1285.97 80
1286.05 71
1286.14 61
1286.22 52
1286.30 45
1286.38 39
1286.46 37
1286.55 37
1286.63 39
1286.71 43
1286.79 46
1286.88 49
1286.96 52
1287.04 55
1287.12 59
1287.20 65
1287.29 72
1287.37 80
1287.45 89
1287.53 96
1287.61 103
1287.70 107
1287.78 110
1287.86 111
1287.94 110
1288.03 108
1288.11 105
1288.19 100
1288.27 94
1288.35 88
1288.44 81
1288.52 75
1288.60 70
1288.68 67
1288.77 65
1288.85 65
1288.93 66
1289.01 68
1289.09 68
1289.18 68
1289.26 68
1289.34 66
1289.42 65
1289.51 64
1289.59 65
1289.67 68
1289.75 73
1289.83 79
1289.92 86
1290.00 92
1290.08 97
1290.16 100
1290.25 100
1290.33 97
1290.41 94
1290.49 90
1290.57 86
1290.66 83
1290.74 80
1290.82 76
1290.90 72
1290.99 67
1291.07 61
1291.15 54
1291.23 48
1291.32 43
1291.40 42
1291.48 42
1291.56 45
1291.64 49
1291.73 53
1291.81 57
1291.89 60
1291.97 61
1292.06 63
1292.14 65
1292.22 68
1292.30 72
1292.39 76
1292.47 79
1292.55 81
1292.63 81
1292.72 79
1292.80 74
1292.88 69
1292.96 64
1293.04 61
1293.13 59
1293.21 60
1293.29 61
1293.37 63
1293.46 64
1293.54 64
1293.62 62
1293.70 60
1293.79 57
1293.87 54
1293.95 52
1294.03 50
1294.12 48
1294.20 46
1294.28 44
1294.36 43
1294.44 41
1294.53 42
1294.61 43
1294.69 47
1294.77 52
1294.86 58
1294.94 63
1295.02 66
1295.10 67
1295.19 65
1295.27 62
1295.35 58
1295.43 55
1295.52 54
1295.60 54
1295.68 55
1295.76 57
1295.85 58
1295.93 58
1296.01 57
1296.09 55
1296.18 52
1296.26 47
1296.34 42
1296.42 36
1296.51 30
1296.59 26
1296.67 24
1296.75 26
1296.84 31
1296.92 41
1297.00 53
1297.08 67
1297.17 81
1297.25 93
1297.33 103
1297.41 109
1297.50 112
1297.58 113
1297.66 112
1297.74 110
1297.83 107
1297.91 103
1297.99 99
1298.07 95
1298.16 91
1298.24 88
1298.32 86
1298.40 86
1298.49 87
1298.57 90
1298.65 94
1298.73 100
1298.82 107
1298.90 114
1298.98 123
1299.06 131
1299.15 139
1299.23 146
1299.31 152
1299.39 156
1299.48 159
1299.56 162
1299.64 163
1299.72 163
1299.81 162
1299.89 158
1299.97 152
1300.05 144
1300.14 134
1300.22 125
1300.30 118
1300.38 115
1300.47 116
1300.55 121
1300.63 130
1300.71 141
1300.80 152
1300.88 162
1300.96 168
1301.05 173
1301.13 174
1301.21 173
1301.29 171
1301.38 168
1301.46 163
1301.54 157
1301.62 149
1301.71 139
1301.79 130
1301.87 122
1301.95 117
1302.04 115
1302.12 117
1302.20 120
1302.28 123
1302.37 123
1302.45 120
1302.53 112
1302.62 103
1302.70 93
1302.78 85
1302.86 81
1302.95 81
1303.03 87
1303.11 95
1303.19 104
1303.28 112
1303.36 117
1303.44 117
1303.52 113
1303.61 105
1303.69 95
1303.77 85
1303.86 77
1303.94 71
1304.02 69
1304.10 68
1304.19 68
1304.27 67
1304.35 65
1304.43 62
1304.52 58
1304.60 54
1304.68 51
1304.77 48
1304.85 46
1304.93 45
1305.01 44
1305.10 43
1305.18 42
1305.26 42
1305.34 43
1305.43 45
1305.51 49
1305.59 53
1305.68 59
1305.76 65
1305.84 71
1305.92 75
1306.01 78
1306.09 78
1306.17 74
1306.25 68
1306.34 61
1306.42 53
1306.50 47
1306.59 43
1306.67 41
1306.75 41
1306.83 42
1306.92 43
1307.00 43
1307.08 41
1307.17 38
1307.25 34
1307.33 30
1307.41 26
1307.50 24
1307.58 23
1307.66 24
1307.75 27
1307.83 31
1307.91 37
1307.99 43
1308.08 50
1308.16 57
1308.24 64
1308.32 70
1308.41 75
1308.49 77
1308.57 78
1308.66 78
1308.74 77
1308.82 75
1308.90 75
1308.99 75
1309.07 76
1309.15 78
1309.24 79
1309.32 79
1309.40 79
1309.48 77
1309.57 76
1309.65 74
1309.73 72
1309.82 69
1309.90 67
1309.98 64
1310.07 60
1310.15 56
1310.23 52
1310.31 49
1310.40 47
1310.48 45
1310.56 44
1310.65 43
1310.73 40
1310.81 36
1310.89 30
1310.98 23
1311.06 14
1311.14 5
1311.23 0
1311.31 0
1311.39 0
1311.47 0
1311.56 0
1311.64 4
1311.72 9
1311.81 13
1311.89 14
1311.97 12
1312.06 6
1312.14 0
1312.22 0
1312.30 0
1312.39 0
1312.47 0
1312.55 0
1312.64 4
1312.72 11
1312.80 17
1312.89 23
1312.97 28
1313.05 33
1313.13 39
1313.22 47
1313.30 57
1313.38 70
1313.47 83
1313.55 96
1313.63 106
1313.72 111
1313.80 111
1313.88 105
1313.96 96
1314.05 85
1314.13 75
1314.21 68
1314.30 65
1314.38 68
1314.46 75
1314.55 85
1314.63 96
1314.71 107
1314.79 115
1314.88 121
1314.96 123
1315.04 121
1315.13 116
1315.21 109
1315.29 100
1315.38 90
1315.46 81
1315.54 74
1315.63 69
1315.71 67
1315.79 70
1315.87 75
1315.96 83
1316.04 93
1316.12 103
1316.21 114
1316.29 124
1316.37 134
1316.46 143
1316.54 152
1316.62 160
1316.71 167
1316.79 171
1316.87 173
1316.95 172
1317.04 168
1317.12 162
1317.20 156
1317.29 150
1317.37 145
1317.45 141
1317.54 140
1317.62 140
1317.70 142
1317.79 145
1317.87 148
1317.95 152
1318.04 156
1318.12 160
1318.20 164
1318.28 169
1318.37 174
1318.45 179
1318.53 184
1318.62 187
1318.70 188
1318.78 187
1318.87 185
1318.95 181
1319.03 177
1319.12 173
1319.20 169
1319.28 164
1319.37 159
1319.45 151
1319.53 142
1319.62 130
1319.70 115
1319.78 99
1319.87 81
1319.95 64
1320.03 48
1320.11 34
1320.20 24
1320.28 18
1320.36 16
1320.45 19
1320.53 24
1320.61 32
1320.70 40
1320.78 48
1320.86 54
1320.95 59
1321.03 61
1321.11 61
1321.20 60
1321.28 60
1321.36 61
1321.45 63
1321.53 66
1321.61 69
1321.70 73
1321.78 76
1321.86 79
1321.95 81
1322.03 82
1322.11 82
1322.20 81
1322.28 80
1322.36 79
1322.45 79
1322.53 80
1322.61 83
1322.70 88
1322.78 94
1322.86 101
1322.95 108
1323.03 112
1323.11 115
1323.20 116
1323.28 115
1323.36 113
1323.45 111
1323.53 110
1323.61 110
1323.70 111
1323.78 112
1323.86 112
1323.95 112
1324.03 112
1324.11 113
1324.20 115
1324.28 118
1324.36 123
1324.45 130
1324.53 138
1324.61 145
1324.70 151
1324.78 156
1324.86 158
1324.95 158
1325.03 157
1325.11 154
1325.20 151
1325.28 147
1325.36 144
1325.45 142
1325.53 141
1325.61 142
1325.70 146
1325.78 151
1325.86 157
1325.95 164
1326.03 171
1326.11 177
1326.20 181
1326.28 183
1326.36 182
1326.45 178
1326.53 173
1326.61 166
1326.70 159
1326.78 152
1326.86 147
1326.95 142
1327.03 139
1327.11 136
1327.20 134
1327.28 131
1327.36 129
1327.45 126
1327.53 125
1327.61 124
1327.70 125
1327.78 126
1327.86 128
1327.95 129
1328.03 128
1328.12 126
1328.20 123
1328.28 119
1328.37 114
1328.45 109
1328.53 105
1328.62 103
1328.70 101
1328.78 101
1328.87 101
1328.95 102
1329.03 102
1329.12 102
1329.20 101
1329.28 99
1329.37 97
1329.45 94
1329.53 90
1329.62 87
1329.70 84
1329.79 82
1329.87 81
1329.95 81
1330.04 81
1330.12 82
1330.20 82
1330.29 80
1330.37 77
1330.45 73
1330.54 69
1330.62 65
1330.70 63
1330.79 62
1330.87 63
1330.95 66
1331.04 68
1331.12 70
1331.21 69
1331.29 67
1331.37 62
1331.46 54
1331.54 45
1331.62 35
1331.71 26
1331.79 18
1331.87 14
1331.96 14
1332.04 18
1332.12 24
1332.21 33
1332.29 41
1332.38 49
1332.46 54
1332.54 57
1332.63 58
1332.71 57
1332.79 57
1332.88 56
1332.96 56
1333.04 56
1333.13 58
1333.21 60
1333.30 62
1333.38 65
1333.46 67
1333.55 69
1333.63 69
1333.71 68
1333.80 64
1333.88 60
1333.96 55
1334.05 50
1334.13 47
1334.22 47
1334.30 47
1334.38 49
1334.47 49
1334.55 48
1334.63 44
1334.72 37
1334.80 28
1334.88 18
1334.97 9
1335.05 1
1335.14 0
1335.22 0
1335.30 0
1335.39 0
1335.47 0
1335.55 0
1335.64 0
1335.72 0
1335.81 0
1335.89 0
1335.97 1
1336.06 6
1336.14 13
1336.22 22
1336.31 34
1336.39 45
1336.47 56
1336.56 65
1336.64 71
1336.73 74
1336.81 75
1336.89 75
1336.98 75
1337.06 76
1337.14 80
1337.23 85
1337.31 90
1337.40 95
1337.48 97
1337.56 97
1337.65 94
1337.73 90
1337.81 85
1337.90 81
1337.98 78
1338.07 77
1338.15 77
1338.23 78
1338.32 79
1338.40 80
1338.49 82
1338.57 84
1338.65 88
1338.74 92
1338.82 98
1338.90 104
1338.99 109
1339.07 112
1339.16 111
1339.24 108
1339.32 102
1339.41 94
1339.49 86
1339.57 80
1339.66 77
1339.74 77
1339.83 80
1339.91 85
1339.99 92
1340.08 99
1340.16 106
1340.25 111
1340.33 114
1340.41 116
1340.50 116
1340.58 115
1340.66 115
1340.75 116
1340.83 118
1340.92 121
1341.00 125
1341.08 128
1341.17 132
1341.25 133
1341.34 133
1341.42 131
1341.50 127
1341.59 123
1341.67 119
1341.75 114
1341.84 110
1341.92 107
1342.01 105
1342.09 104
1342.17 107
1342.26 113
1342.34 124
1342.43 138
1342.51 154
1342.59 170
1342.68 183
1342.76 190
1342.85 190
1342.93 183
1343.01 171
1343.10 156
1343.18 141
1343.27 129
1343.35 120
1343.43 116
1343.52 116
1343.60 119
1343.69 123
1343.77 127
1343.85 131
1343.94 133
1344.02 134
1344.10 134
1344.19 133
1344.27 132
1344.36 131
1344.44 130
1344.52 130
1344.61 131
1344.69 131
1344.78 130
1344.86 129
1344.94 126
1345.03 123
1345.11 119
1345.20 115
1345.28 111
1345.36 107
1345.45 103
1345.53 100
1345.62 98
1345.70 96
1345.78 96
1345.87 96
1345.95 97
1346.04 98
1346.12 100
1346.20 100
1346.29 99
1346.37 96
1346.46 91
1346.54 85
1346.63 79
1346.71 72
1346.79 66
1346.88 59
1346.96 51
1347.05 44
1347.13 36
1347.21 29
1347.30 24
1347.38 22
1347.47 24
1347.55 29
1347.63 37
1347.72 47
1347.80 58
1347.89 66
1347.97 74
1348.05 79
1348.14 82
1348.22 84
1348.31 84
1348.39 82
1348.47 79
1348.56 74
1348.64 67
1348.73 59
1348.81 50
1348.90 41
1348.98 34
1349.06 28
1349.15 25
1349.23 23
1349.32 24
1349.40 26
1349.48 29
1349.57 33
1349.65 38
1349.74 42
1349.82 44
1349.90 45
1349.99 44
1350.07 40
1350.16 34
1350.24 28
1350.33 22
1350.41 18
1350.49 15
1350.58 13
1350.66 11
1350.75 7
1350.83 3
1350.91 0
1351.00 0
1351.08 0
1351.17 0
1351.25 0
1351.34 0
1351.42 0
1351.50 4
1351.59 12
1351.67 18
1351.76 21
1351.84 22
1351.93 20
1352.01 18
1352.09 15
1352.18 13
1352.26 11
1352.35 9
1352.43 7
1352.51 4
1352.60 2
1352.68 0
1352.77 0
1352.85 0
1352.94 0
1353.02 0
1353.10 0
1353.19 0
1353.27 5
1353.36 11
1353.44 19
1353.53 27
1353.61 36
1353.69 43
1353.78 50
1353.86 55
1353.95 58
1354.03 61
1354.12 61
1354.20 60
1354.28 57
1354.37 52
1354.45 47
1354.54 43
1354.62 41
1354.71 40
1354.79 42
1354.87 45
1354.96 47
1355.04 48
1355.13 46
1355.21 41
1355.30 34
1355.38 26
1355.46 18
1355.55 13
1355.63 11
1355.72 11
1355.80 14
1355.89 18
1355.97 23
1356.05 27
1356.14 30
1356.22 31
1356.31 31
1356.39 31
1356.48 29
1356.56 28
1356.65 26
1356.73 25
1356.81 24
1356.90 23
1356.98 23
1357.07 23
1357.15 23
1357.24 24
1357.32 24
1357.40 24
1357.49 23
1357.57 22
1357.66 22
1357.74 22
1357.83 23
1357.91 25
1358.00 29
1358.08 34
1358.16 39
1358.25 44
1358.33 48
1358.42 51
1358.50 52
1358.59 51
1358.67 49
1358.75 46
1358.84 43
1358.92 40
1359.01 39
1359.09 37
1359.18 36
1359.26 34
1359.35 31
1359.43 29
1359.51 28
1359.60 28
1359.68 30
1359.77 33
1359.85 37
1359.94 42
1360.02 46
1360.11 48
1360.19 48
1360.27 47
1360.36 46
1360.44 44
1360.53 43
1360.61 43
1360.70 46
1360.78 51
1360.87 57
1360.95 65
1361.04 74
1361.12 83
1361.20 90
1361.29 94
1361.37 95
1361.46 92
1361.54 85
1361.63 77
1361.71 67
1361.80 59
1361.88 54
1361.96 52
1362.05 55
1362.13 61
1362.22 68
1362.30 76
1362.39 84
1362.47 90
1362.56 94
1362.64 96
1362.73 99
1362.81 101
1362.89 105
1362.98 110
1363.06 116
1363.15 123
1363.23 131
1363.32 139
1363.40 145
1363.49 150
1363.57 152
1363.66 153
1363.74 151
1363.83 147
1363.91 141
1363.99 134
1364.08 126
1364.16 117
1364.25 108
1364.33 99
1364.42 90
1364.50 84
1364.59 79
1364.67 78
1364.76 78
1364.84 80
1364.92 83
1365.01 85
1365.09 86
1365.18 86
1365.26 85
1365.35 85
1365.43 85
1365.52 85
1365.60 86
1365.69 86
1365.77 85
1365.86 82
1365.94 76
1366.03 70
1366.11 63
1366.19 55
1366.28 48
1366.36 42
1366.45 36
1366.53 29
1366.62 22
1366.70 13
1366.79 4
1366.87 0
1366.96 0
1367.04 0
1367.13 0
1367.21 0
1367.30 0
1367.38 0
1367.46 0
1367.55 4
1367.63 10
1367.72 15
1367.80 21
1367.89 27
1367.97 34
1368.06 41
1368.14 47
1368.23 52
1368.31 57
1368.40 60
1368.48 64
1368.57 68
1368.65 73
1368.74 78
1368.82 81
1368.90 82
1368.99 80
1369.07 74
1369.16 67
1369.24 58
1369.33 50
1369.41 44
1369.50 40
1369.58 38
1369.67 38
1369.75 39
1369.84 38
1369.92 37
1370.01 34
1370.09 31
1370.18 29
1370.26 27
1370.35 27
1370.43 29
1370.52 30
1370.60 31
1370.68 30
1370.77 28
1370.85 24
1370.94 20
1371.02 16
1371.11 14
1371.19 15
1371.28 17
1371.36 20
1371.45 24
1371.53 25
1371.62 25
1371.70 24
1371.79 21
1371.87 18
1371.96 15
1372.04 13
1372.13 12
1372.21 11
1372.30 9
1372.38 6
1372.47 2
1372.55 0
1372.64 0
1372.72 0
1372.81 0
1372.89 0
1372.98 0
1373.06 0
1373.14 4
1373.23 16
1373.31 28
1373.40 40
1373.48 49
1373.57 56
1373.65 60
1373.74 62
1373.82 61
1373.91 58
1373.99 55
1374.08 51
1374.16 49
1374.25 49
1374.33 50
1374.42 53
1374.50 58
1374.59 64
1374.67 71
1374.76 78
1374.84 83
1374.93 87
1375.01 90
1375.10 92
1375.18 94
1375.27 97
1375.35 101
1375.44 106
1375.52 111
1375.61 116
1375.69 121
1375.78 125
1375.86 129
1375.95 132
1376.03 135
1376.12 138
1376.20 142
1376.29 144
1376.37 146
1376.46 146
1376.54 146
1376.63 143
1376.71 138
1376.80 130
1376.88 120
1376.97 107
1377.05 95
1377.14 83
1377.22 75
1377.31 70
1377.39 69
1377.48 70
1377.56 72
1377.65 72
1377.73 71
1377.82 69
1377.90 67
1377.99 65
1378.07 67
1378.16 71
1378.24 80
1378.33 92
1378.41 105
1378.50 120
1378.58 133
1378.67 144
1378.75 150
1378.84 151
1378.92 148
1379.01 140
1379.09 130
1379.18 121
1379.26 113
1379.35 108
1379.43 106
1379.52 105
1379.60 104
1379.69 102
1379.77 98
1379.86 91
1379.94 82
1380.03 72
1380.11 63
1380.20 55
1380.28 50
1380.37 48
1380.45 49
1380.54 55
1380.62 64
1380.71 76
1380.79 91
1380.88 106
1380.96 121
1381.05 133
1381.13 140
1381.22 143
1381.30 140
1381.39 134
1381.47 127
1381.56 118
1381.65 111
1381.73 105
1381.82 100
1381.90 96
1381.99 93
1382.07 91
1382.16 89
1382.24 88
1382.33 89
1382.41 91
1382.50 94
1382.58 98
1382.67 101
1382.75 105
1382.84 108
1382.92 110
1383.01 112
1383.09 114
1383.18 116
1383.26 118
1383.35 121
1383.43 125
1383.52 128
1383.60 131
1383.69 132
1383.77 131
1383.86 126
1383.94 119
1384.03 109
1384.11 96
1384.20 81
1384.29 65
1384.37 49
1384.46 35
1384.54 23
1384.63 14
1384.71 10
1384.80 10
1384.88 15
1384.97 23
1385.05 34
1385.14 45
1385.22 53
1385.31 58
1385.39 57
1385.48 52
1385.56 43
1385.65 33
1385.73 23
1385.82 17
1385.90 14
1385.99 16
1386.08 20
1386.16 27
1386.25 33
1386.33 39
1386.42 43
1386.50 45
1386.59 46
1386.67 46
1386.76 46
1386.84 47
1386.93 49
1387.01 51
1387.10 53
1387.18 53
1387.27 51
1387.35 48
1387.44 42
1387.53 34
1387.61 26
1387.70 19
1387.78 12
1387.87 7
1387.95 3
1388.04 1
1388.12 0
1388.21 0
1388.29 0
1388.38 0
1388.46 1
1388.55 1
1388.63 3
1388.72 4
1388.81 7
1388.89 9
1388.98 10
1389.06 11
1389.15 11
1389.23 10
1389.32 7
1389.40 4
1389.49 0
1389.57 0
1389.66 0
1389.74 0
1389.83 0
1389.92 0
1390.00 0
1390.09 0
1390.17 1
1390.26 6
1390.34 11
1390.43 15
1390.51 16
1390.60 15
1390.68 13
1390.77 11
1390.85 9
1390.94 10
1391.03 12
1391.11 17
1391.20 24
1391.28 33
1391.37 41
1391.45 50
1391.54 56
1391.62 60
1391.71 60
1391.79 58
1391.88 53
1391.97 47
1392.05 41
1392.14 36
1392.22 34
1392.31 35
1392.39 39
1392.48 45
1392.56 53
1392.65 62
1392.73 71
1392.82 80
1392.91 86
1392.99 90
1393.08 92
1393.16 91
1393.25 88
1393.33 83
1393.42 77
1393.50 72
1393.59 70
1393.67 70
1393.76 71
1393.85 74
1393.93 78
1394.02 81
1394.10 81
1394.19 79
1394.27 75
1394.36 70
1394.44 63
1394.53 57
1394.62 52
1394.70 47
1394.79 45
1394.87 43
1394.96 43
1395.04 44
1395.13 46
1395.21 49
1395.30 55
1395.39 62
1395.47 72
1395.56 85
1395.64 101
1395.73 119
1395.81 137
1395.90 155
1395.98 172
1396.07 185
1396.16 195
1396.24 201
1396.33 203
1396.41 201
1396.50 196
1396.58 191
1396.67 186
1396.75 181
1396.84 178
1396.93 174
1397.01 167
1397.10 158
1397.18 145
1397.27 128
1397.35 110
1397.44 91
1397.53 76
1397.61 63
1397.70 56
1397.78 52
1397.87 50
1397.95 50
1398.04 50
1398.12 50
1398.21 51
1398.30 52
1398.38 55
1398.47 60
1398.55 66
1398.64 73
1398.72 80
1398.81 88
1398.90 96
1398.98 103
1399.07 110
1399.15 116
1399.24 121
1399.32 126
1399.41 128
1399.50 129
1399.58 129
1399.67 126
1399.75 121
1399.84 114
1399.92 105
1400.01 95
1400.09 86
1400.18 77
1400.27 70
1400.35 65
1400.44 63
1400.52 63
1400.61 65
1400.69 67
1400.78 69
1400.87 70
1400.95 69
1401.04 66
1401.12 61
1401.21 54
1401.29 46
1401.38 38
1401.47 30
1401.55 23
1401.64 17
1401.72 11
1401.81 6
1401.90 2
1401.98 0
1402.07 0
1402.15 0
1402.24 0
1402.32 0
1402.41 0
1402.50 0
1402.58 0
1402.67 13
1402.75 30
1402.84 45
1402.92 58
1403.01 66
1403.10 71
1403.18 73
1403.27 75
1403.35 78
1403.44 84
1403.52 92
1403.61 102
1403.70 111
1403.78 118
1403.87 124
1403.95 127
1404.04 130
1404.13 131
1404.21 131
1404.30 131
1404.38 128
1404.47 122
1404.55 111
1404.64 98
1404.73 81
1404.81 65
1404.90 50
1404.98 38
1405.07 32
1405.16 29
1405.24 28
1405.33 28
1405.41 27
1405.50 23
1405.59 17
1405.67 10
1405.76 4
1405.84 0
1405.93 0
1406.01 0
1406.10 3
1406.19 5
1406.27 6
1406.36 4
1406.44 1
1406.53 0
1406.62 0
1406.70 0
1406.79 0
1406.87 0
1406.96 4
1407.05 9
1407.13 12
1407.22 13
1407.30 13
1407.39 12
1407.47 12
1407.56 14
1407.65 19
1407.73 27
1407.82 37
1407.90 47
1407.99 57
1408.08 65
1408.16 70
1408.25 72
1408.33 70
1408.42 65
1408.51 58
1408.59 51
1408.68 45
1408.76 41
1408.85 39
1408.94 39
1409.02 41
1409.11 44
1409.19 46
1409.28 48
1409.37 49
1409.45 50
1409.54 50
1409.62 51
1409.71 52
1409.80 54
1409.88 59
1409.97 66
1410.05 76
1410.14 89
1410.23 104
1410.31 118
1410.40 132
1410.48 143
1410.57 151
1410.66 156
1410.74 160
1410.83 163
1410.91 166
1411.00 170
1411.09 176
1411.17 183
1411.26 191
1411.34 199
1411.43 208
1411.52 217
1411.60 227
1411.69 235
1411.77 241
1411.86 244
1411.95 243
1412.03 239
1412.12 230
1412.20 217
1412.29 203
1412.38 188
1412.46 173
1412.55 161
1412.64 152
1412.72 148
1412.81 149
1412.89 154
1412.98 162
1413.07 170
1413.15 177
1413.24 181
1413.32 182
1413.41 179
1413.50 175
1413.58 169
1413.67 164
1413.75 161
1413.84 161
1413.93 164
1414.01 169
1414.10 174
1414.18 179
1414.27 183
1414.36 183
1414.44 179
1414.53 170
1414.62 159
1414.70 145
1414.79 131
1414.87 118
1414.96 107
1415.05 101
1415.13 98
1415.22 100
1415.30 105
1415.39 113
1415.48 121
1415.56 130
1415.65 139
1415.74 146
1415.82 150
1415.91 152
1415.99 151
1416.08 146
1416.17 138
1416.25 128
1416.34 116
1416.43 104
1416.51 94
1416.60 86
1416.68 80
1416.77 77
1416.86 77
1416.94 77
1417.03 79
1417.11 82
1417.20 87
1417.29 92
1417.37 98
1417.46 105
1417.55 113
1417.63 120
1417.72 128
1417.80 135
1417.89 142
1417.98 150
1418.06 157
1418.15 163
1418.24 168
1418.32 171
1418.41 173
1418.49 173
1418.58 170
1418.67 167
1418.75 161
1418.84 154
1418.93 145
1419.01 135
1419.10 125
1419.18 115
1419.27 105
1419.36 96
1419.44 87
1419.53 78
1419.62 68
1419.70 56
1419.79 43
1419.88 30
1419.96 18
1420.05 8
1420.13 1
1420.22 0
1420.31 0
1420.39 0
1420.48 0
1420.57 0
1420.65 0
1420.74 0
1420.82 0
1420.91 0
1421.00 1
1421.08 5
1421.17 11
1421.26 18
1421.34 27
1421.43 37
1421.52 48
1421.60 59
1421.69 71
1421.77 83
1421.86 95
1421.95 106
1422.03 117
1422.12 127
1422.21 135
1422.29 142
1422.38 146
1422.47 148
1422.55 148
1422.64 145
1422.72 142
1422.81 137
1422.90 133
1422.98 129
1423.07 127
1423.16 128
1423.24 130
1423.33 133
1423.42 138
1423.50 141
1423.59 144
1423.68 144
1423.76 144
1423.85 143
1423.93 143
1424.02 145
1424.11 149
1424.19 157
1424.28 166
1424.37 176
1424.45 184
1424.54 189
1424.63 192
1424.71 192
1424.80 189
1424.89 185
1424.97 179
1425.06 173
1425.14 167
1425.23 162
1425.32 156
1425.40 150
1425.49 145
1425.58 140
1425.66 137
1425.75 134
1425.84 131
1425.92 130
1426.01 128
1426.10 125
1426.18 120
1426.27 113
1426.36 106
1426.44 100
1426.53 96
1426.61 96
1426.70 99
1426.79 108
1426.87 118
1426.96 130
1427.05 141
1427.13 149
1427.22 155
1427.31 158
1427.39 159
1427.48 158
1427.57 156
1427.65 154
1427.74 151
1427.83 150
1427.91 148
1428.00 147
1428.09 147
1428.17 147
1428.26 146
1428.35 146
1428.43 145
1428.52 143
1428.61 139
1428.69 134
1428.78 127
1428.87 118
1428.95 110
1429.04 102
1429.12 95
1429.21 90
1429.30 89
1429.38 90
1429.47 93
1429.56 98
1429.64 101
1429.73 104
1429.82 104
1429.90 102
1429.99 98
1430.08 92
1430.16 84
1430.25 75
1430.34 63
1430.42 50
1430.51 37
1430.60 25
1430.68 15
1430.77 8
1430.86 4
1430.94 5
1431.03 10
1431.12 18
1431.20 28
1431.29 39
1431.38 50
1431.46 61
1431.55 70
1431.64 77
1431.72 84
1431.81 90
1431.90 95
1431.98 98
1432.07 100
1432.16 101
1432.24 101
1432.33 100
1432.42 100
1432.50 101
1432.59 103
1432.68 107
1432.76 113
1432.85 120
1432.94 127
1433.02 135
1433.11 143
1433.20 150
1433.28 156
1433.37 161
1433.46 162
1433.54 161
1433.63 157
1433.72 149
1433.80 140
1433.89 130
1433.98 120
1434.06 113
1434.15 108
1434.24 106
1434.32 106
1434.41 107
1434.50 108
1434.58 108
1434.67 106
1434.76 103
1434.85 100
1434.93 96
1435.02 93
1435.11 91
1435.19 91
1435.28 94
1435.37 98
1435.45 103
1435.54 108
1435.63 113
1435.71 115
1435.80 114
1435.89 110
1435.97 104
1436.06 97
1436.15 91
1436.23 87
1436.32 87
1436.41 91
1436.49 98
1436.58 106
1436.67 116
1436.75 126
1436.84 135
1436.93 143
1437.01 150
1437.10 155
1437.19 158
1437.28 160
1437.36 159
1437.45 157
1437.54 153
1437.62 148
1437.71 141
1437.80 132
1437.88 122
1437.97 111
1438.06 101
1438.14 91
1438.23 84
1438.32 79
1438.40 78
1438.49 79
1438.58 84
1438.67 90
1438.75 96
1438.84 102
1438.93 107
1439.01 110
1439.10 109
1439.19 106
1439.27 99
1439.36 91
1439.45 82
1439.53 73
1439.62 65
1439.71 59
1439.79 54
1439.88 50
1439.97 47
1440.06 43
1440.14 39
1440.23 36
1440.32 33
1440.40 33
1440.49 34
1440.58 37
1440.66 40
1440.75 42
1440.84 42
1440.92 39
1441.01 33
1441.10 26
1441.19 19
1441.27 13
1441.36 9
1441.45 8
1441.53 9
1441.62 11
1441.71 14
1441.79 16
1441.88 18
1441.97 19
1442.06 20
1442.14 20
1442.23 19
1442.32 18
1442.40 16
1442.49 12
1442.58 9
1442.66 7
1442.75 6
1442.84 6
1442.92 9
1443.01 13
1443.10 18
1443.19 22
1443.27 25
1443.36 26
1443.45 28
1443.53 31
1443.62 37
1443.71 45
1443.80 55
1443.88 65
1443.97 75
1444.06 81
1444.14 84
1444.23 83
1444.32 79
1444.40 74
1444.49 70
1444.58 67
1444.67 64
1444.75 62
1444.84 59
1444.93 53
1445.01 45
1445.10 35
1445.19 24
1445.27 14
1445.36 6
1445.45 1
1445.54 0
1445.62 2
1445.71 5
1445.80 10
1445.88 13
1445.97 16
1446.06 18
1446.15 19
1446.23 22
1446.32 27
1446.41 36
1446.49 49
1446.58 65
1446.67 83
1446.76 100
1446.84 115
1446.93 125
1447.02 130
1447.10 130
1447.19 128
1447.28 125
1447.37 123
1447.45 122
1447.54 123
1447.63 125
1447.71 129
1447.80 133
1447.89 137
1447.98 139
1448.06 140
1448.15 138
1448.24 131
1448.32 119
1448.41 103
1448.50 83
1448.59 63
1448.67 44
1448.76 28
1448.85 18
1448.93 11
1449.02 7
1449.11 5
1449.20 3
1449.28 0
1449.37 0
1449.46 0
1449.54 0
1449.63 0
1449.72 0
1449.81 0
1449.89 0
1449.98 4
1450.07 8
1450.16 9
1450.24 9
1450.33 7
1450.42 6
1450.50 5
1450.59 5
1450.68 7
1450.77 11
1450.85 14
1450.94 15
1451.03 14
1451.11 12
1451.20 9
1451.29 7
1451.38 8
1451.46 13
1451.55 22
1451.64 34
1451.73 49
1451.81 64
1451.90 78
1451.99 90
1452.07 100
1452.16 108
1452.25 113
1452.34 115
1452.42 115
1452.51 112
1452.60 109
1452.69 105
1452.77 103
1452.86 102
1452.95 103
1453.03 106
1453.12 110
1453.21 113
1453.30 115
1453.38 114
1453.47 111
1453.56 107
1453.65 103
1453.73 100
1453.82 98
1453.91 98
1454.00 99
1454.08 100
1454.17 100
1454.26 101
1454.34 101
1454.43 103
1454.52 107
1454.61 114
1454.69 124
1454.78 135
1454.87 146
1454.96 156
1455.04 162
1455.13 164
1455.22 162
1455.31 157
1455.39 151
1455.48 145
1455.57 139
1455.66 134
1455.74 127
1455.83 121
1455.92 114
1456.00 107
1456.09 101
1456.18 98
1456.27 98
1456.35 101
1456.44 106
1456.53 110
1456.62 112
1456.70 111
1456.79 108
1456.88 104
1456.97 99
1457.05 98
1457.14 102
1457.23 111
1457.32 125
1457.40 143
1457.49 161
1457.58 178
1457.67 190
1457.75 196
1457.84 195
1457.93 188
1458.02 176
1458.10 161
1458.19 143
1458.28 126
1458.37 110
1458.45 98
1458.54 88
1458.63 82
1458.72 79
1458.80 79
1458.89 79
1458.98 81
1459.07 82
1459.15 83
1459.24 83
1459.33 82
1459.42 80
1459.50 76
1459.59 70
1459.68 64
1459.77 57
1459.85 52
1459.94 48
1460.03 47
1460.12 49
1460.20 54
1460.29 60
1460.38 65
1460.47 67
1460.55 67
1460.64 64
1460.73 59
1460.82 54
1460.90 50
1460.99 47
1461.08 46
1461.17 46
1461.25 46
1461.34 44
1461.43 40
1461.52 37
1461.60 35
1461.69 37
1461.78 46
1461.87 61
1461.95 82
1462.04 107
1462.13 133
1462.22 157
1462.30 176
1462.39 189
1462.48 195
1462.57 195
1462.65 191
1462.74 185
1462.83 179
1462.92 174
1463.00 170
1463.09 169
1463.18 170
1463.27 172
1463.36 176
1463.44 181
1463.53 185
1463.62 187
1463.71 186
1463.79 181
1463.88 171
1463.97 157
1464.06 140
1464.14 122
1464.23 105
1464.32 90
1464.41 80
1464.49 75
1464.58 73
1464.67 76
1464.76 81
1464.85 89
1464.93 97
1465.02 104
1465.11 110
1465.20 114
1465.28 117
1465.37 119
1465.46 121
1465.55 125
1465.63 131
1465.72 139
1465.81 148
1465.90 157
1465.99 166
1466.07 172
1466.16 174
1466.25 172
1466.34 167
1466.42 161
1466.51 155
1466.60 150
1466.69 148
1466.77 149
1466.86 153
1466.95 158
1467.04 162
1467.13 163
1467.21 162
1467.30 159
1467.39 153
1467.48 147
1467.56 142
1467.65 138
1467.74 134
1467.83 130
1467.92 125
1468.00 118
1468.09 108
1468.18 96
1468.27 85
1468.35 75
1468.44 70
1468.53 69
1468.62 71
1468.70 77
1468.79 84
1468.88 91
1468.97 96
1469.06 99
1469.14 101
1469.23 101
1469.32 100
1469.41 99
1469.50 99
1469.58 98
1469.67 97
1469.76 96
1469.85 95
1469.93 94
1470.02 95
1470.11 98
1470.20 102
1470.29 107
1470.37 112
1470.46 116
1470.55 119
1470.64 119
1470.72 118
1470.81 116
1470.90 113
1470.99 110
1471.08 107
1471.16 103
1471.25 96
1471.34 86
1471.43 72
1471.52 55
1471.60 37
1471.69 18
1471.78 2
1471.87 0
1471.95 0
1472.04 0
1472.13 0
1472.22 0
1472.31 0
1472.39 0
1472.48 0
1472.57 7
1472.66 16
1472.75 24
1472.83 30
1472.92 36
1473.01 41
1473.10 47
1473.18 52
1473.27 59
1473.36 66
1473.45 75
1473.54 83
1473.62 92
1473.71 101
1473.80 109
1473.89 118
1473.98 125
1474.06 131
1474.15 136
1474.24 138
1474.33 139
1474.42 138
1474.50 135
1474.59 132
1474.68 127
1474.77 121
1474.86 115
1474.94 110
1475.03 105
1475.12 101
1475.21 99
1475.30 99
1475.38 99
1475.47 99
1475.56 96
1475.65 93
1475.74 88
1475.82 84
1475.91 83
1476.00 86
1476.09 94
1476.18 106
1476.26 121
1476.35 136
1476.44 150
1476.53 163
1476.62 172
1476.70 180
1476.79 185
1476.88 188
1476.97 191
1477.06 192
1477.14 191
1477.23 188
1477.32 184
1477.41 177
1477.50 168
1477.58 158
1477.67 147
1477.76 137
1477.85 128
1477.94 123
1478.02 121
1478.11 122
1478.20 126
1478.29 132
1478.38 137
1478.46 141
1478.55 143
1478.64 144
1478.73 145
1478.82 146
1478.90 149
1478.99 152
1479.08 157
1479.17 161
1479.26 164
1479.35 165
1479.43 163
1479.52 158
1479.61 152
1479.70 145
1479.79 139
1479.87 134
1479.96 131
1480.05 131
1480.14 134
1480.23 137
1480.31 141
1480.40 143
1480.49 142
1480.58 140
1480.67 136
1480.76 132
1480.84 128
1480.93 127
1481.02 127
1481.11 128
1481.20 129
1481.28 129
1481.37 128
1481.46 124
1481.55 119
1481.64 114
1481.72 110
1481.81 110
1481.90 113
1481.99 120
1482.08 130
1482.17 143
1482.25 156
1482.34 169
1482.43 180
1482.52 189
1482.61 196
1482.69 200
1482.78 202
1482.87 201
1482.96 197
1483.05 189
1483.14 176
1483.22 160
1483.31 141
1483.40 122
1483.49 104
1483.58 90
1483.66 79
1483.75 72
1483.84 69
1483.93 66
1484.02 64
1484.11 60
1484.19 56
1484.28 52
1484.37 49
1484.46 49
1484.55 53
1484.64 60
1484.72 71
1484.81 84
1484.90 97
1484.99 109
1485.08 119
1485.17 127
1485.25 132
1485.34 135
1485.43 138
1485.52 139
1485.61 140
1485.69 139
1485.78 136
1485.87 130
1485.96 121
1486.05 110
1486.14 96
1486.22 83
1486.31 70
1486.40 60
1486.49 52
1486.58 47
1486.67 43
1486.75 39
1486.84 35
1486.93 30
1487.02 26
1487.11 23
1487.20 22
1487.28 24
1487.37 28
1487.46 34
1487.55 40
1487.64 46
1487.73 50
1487.81 51
1487.90 51
1487.99 51
1488.08 50
1488.17 51
1488.26 52
1488.34 54
1488.43 57
1488.52 61
1488.61 65
1488.70 70
1488.79 76
1488.87 83
1488.96 91
1489.05 98
1489.14 105
1489.23 110
1489.32 112
1489.41 110
1489.49 105
1489.58 98
1489.67 90
1489.76 82
1489.85 75
1489.94 71
1490.02 69
1490.11 70
1490.20 72
1490.29 76
1490.38 80
1490.47 85
1490.55 90
1490.64 94
1490.73 97
1490.82 99
1490.91 100
1491.00 99
1491.09 96
1491.17 93
1491.26 90
1491.35 87
1491.44 85
1491.53 83
1491.62 82
1491.70 80
1491.79 79
1491.88 78
1491.97 76
1492.06 73
1492.15 70
1492.23 65
1492.32 60
1492.41 53
1492.50 44
1492.59 33
1492.68 21
1492.77 8
1492.85 0
1492.94 0
1493.03 0
1493.12 0
1493.21 0
1493.30 0
1493.39 0
1493.47 0
1493.56 4
1493.65 12
1493.74 19
1493.83 26
1493.92 32
1494.01 39
1494.09 46
1494.18 53
1494.27 58
1494.36 61
1494.45 62
1494.54 61
1494.62 59
1494.71 59
1494.80 61
1494.89 67
1494.98 77
1495.07 89
1495.16 101
1495.24 111
1495.33 118
1495.42 119
1495.51 116
1495.60 109
1495.69 100
1495.78 91
1495.86 83
1495.95 77
1496.04 75
1496.13 76
1496.22 80
1496.31 87
1496.40 95
1496.48 103
1496.57 110
1496.66 116
1496.75 121
1496.84 125
1496.93 131
1497.02 138
1497.11 148
1497.19 160
1497.28 174
1497.37 188
1497.46 202
1497.55 214
1497.64 224
1497.73 233
1497.81 239
1497.90 244
1497.99 247
1498.08 247
1498.17 245
1498.26 239
1498.35 230
1498.43 219
1498.52 206
1498.61 194
1498.70 183
1498.79 174
1498.88 169
1498.97 165
1499.06 164
1499.14 162
1499.23 160
1499.32 155
1499.41 149
1499.50 142
1499.59 133
1499.68 124
1499.77 115
1499.85 107
1499.94 100
1500.03 94
1500.12 88
1500.21 81
1500.30 74
1500.39 65
1500.47 56
1500.56 49
1500.65 43
1500.74 42
1500.83 44
1500.92 50
1501.01 57
1501.10 65
1501.18 71
1501.27 74
1501.36 74
1501.45 73
1501.54 71
1501.63 70
1501.72 70
1501.81 71
1501.89 73
1501.98 72
1502.07 69
1502.16 64
1502.25 56
1502.34 48
1502.43 41
1502.52 36
1502.60 36
1502.69 40
1502.78 47
1502.87 56
1502.96 64
1503.05 71
1503.14 77
1503.23 82
1503.32 86
1503.40 92
1503.49 100
1503.58 110
1503.67 122
1503.76 132
1503.85 139
1503.94 142
1504.03 139
1504.11 131
1504.20 121
1504.29 108
1504.38 95
1504.47 83
1504.56 72
1504.65 61
1504.74 51
1504.83 42
1504.91 34
1505.00 29
1505.09 29
1505.18 34
1505.27 43
1505.36 57
1505.45 71
1505.54 85
1505.63 95
1505.71 100
1505.80 100
1505.89 95
1505.98 87
1506.07 77
1506.16 67
1506.25 59
1506.34 52
1506.43 47
1506.51 44
1506.60 43
1506.69 44
1506.78 47
1506.87 52
1506.96 58
1507.05 65
1507.14 71
1507.23 76
1507.31 77
1507.40 76
1507.49 73
1507.58 68
1507.67 62
1507.76 58
1507.85 54
1507.94 54
1508.03 56
1508.11 60
1508.20 65
1508.29 71
1508.38 77
1508.47 82
1508.56 85
1508.65 86
1508.74 85
1508.83 82
1508.92 77
1509.00 71
1509.09 63
1509.18 54
1509.27 44
1509.36 35
1509.45 28
1509.54 23
1509.63 22
1509.72 27
1509.81 34
1509.89 45
1509.98 59
1510.07 74
1510.16 91
1510.25 110
1510.34 130
1510.43 151
1510.52 172
1510.61 191
1510.70 205
1510.78 214
1510.87 217
1510.96 213
1511.05 202
1511.14 186
1511.23 165
1511.32 141
1511.41 116
1511.50 90
1511.59 67
1511.67 47
1511.76 31
1511.85 18
1511.94 8
1512.03 1
1512.12 0
1512.21 0
1512.30 0
1512.39 0
1512.48 0
1512.57 6
1512.65 14
1512.74 22
1512.83 30
1512.92 37
1513.01 40
1513.10 41
1513.19 38
1513.28 32
1513.37 23
1513.46 13
1513.55 2
1513.63 0
1513.72 0
1513.81 0
1513.90 0
1513.99 0
1514.08 4
1514.17 16
1514.26 28
1514.35 39
1514.44 48
1514.53 54
1514.61 58
1514.70 61
1514.79 63
1514.88 64
1514.97 65
1515.06 64
1515.15 62
1515.24 60
1515.33 56
1515.42 53
1515.51 51
1515.60 50
1515.68 51
1515.77 55
1515.86 60
1515.95 66
1516.04 74
1516.13 83
1516.22 92
1516.31 101
1516.40 111
1516.49 119
1516.58 126
1516.67 130
1516.76 131
1516.84 127
1516.93 120
1517.02 108
1517.11 94
1517.20 79
1517.29 65
1517.38 53
1517.47 44
1517.56 38
1517.65 34
1517.74 30
1517.83 25
1517.91 18
1518.00 10
1518.09 0
1518.18 0
1518.27 0
1518.36 0
1518.45 0
1518.54 0
1518.63 0
1518.72 0
1518.81 2
1518.90 12
1518.99 21
1519.08 30
1519.16 38
1519.25 47
1519.34 57
1519.43 67
1519.52 79
1519.61 93
1519.70 106
1519.79 119
1519.88 130
1519.97 138
1520.06 143
1520.15 145
1520.24 143
1520.33 138
1520.41 132
1520.50 124
1520.59 115
1520.68 108
1520.77 103
1520.86 102
1520.95 105
1521.04 113
1521.13 123
1521.22 135
1521.31 145
1521.40 151
1521.49 152
1521.58 147
1521.67 137
1521.75 124
1521.84 110
1521.93 98
1522.02 89
1522.11 82
1522.20 78
1522.29 76
1522.38 74
1522.47 73
1522.56 73
1522.65 73
1522.74 75
1522.83 78
1522.92 82
1523.01 86
1523.10 89
1523.18 90
1523.27 91
1523.36 91
1523.45 91
1523.54 91
1523.63 92
1523.72 93
1523.81 95
1523.90 97
1523.99 99
1524.08 100
1524.17 101
1524.26 101
1524.35 102
1524.44 103
1524.53 102
1524.62 101
1524.70 98
1524.79 93
1524.88 86
1524.97 77
1525.06 68
1525.15 60
1525.24 56
1525.33 56
1525.42 60
1525.51 68
1525.60 78
1525.69 88
1525.78 98
1525.87 104
1525.96 107
1526.05 107
1526.14 104
1526.23 99
1526.31 93
1526.40 87
1526.49 80
1526.58 74
1526.67 69
1526.76 63
1526.85 58
1526.94 53
1527.03 48
1527.12 44
1527.21 40
1527.30 38
1527.39 35
1527.48 34
1527.57 33
1527.66 33
1527.75 35
1527.84 41
1527.93 49
1528.02 62
1528.10 76
1528.19 90
1528.28 102
1528.37 111
1528.46 114
1528.55 111
1528.64 104
1528.73 93
1528.82 80
1528.91 66
1529.00 53
1529.09 42
1529.18 33
1529.27 27
1529.36 26
1529.45 29
1529.54 37
1529.63 48
1529.72 61
1529.81 75
1529.90 88
1529.99 99
1530.08 106
1530.17 108
1530.25 105
1530.34 97
1530.43 85
1530.52 70
1530.61 55
1530.70 43
1530.79 34
1530.88 30
1530.97 29
1531.06 32
1531.15 35
1531.24 38
1531.33 38
1531.42 34
1531.51 28
1531.60 19
1531.69 9
1531.78 0
1531.87 0
1531.96 0
1532.05 0
1532.14 0
1532.23 5
1532.32 12
1532.41 17
1532.50 19
1532.59 17
1532.67 12
1532.76 4
1532.85 0
1532.94 0
1533.03 0
1533.12 0
1533.21 0
1533.30 0
1533.39 0
1533.48 0
1533.57 0
1533.66 9
1533.75 22
1533.84 34
1533.93 44
1534.02 49
1534.11 48
1534.20 40
1534.29 26
1534.38 11
1534.47 0
1534.56 0
1534.65 0
1534.74 0
1534.83 0
1534.92 0
1535.01 0
1535.10 8
1535.19 21
1535.28 35
1535.37 50
1535.46 66
1535.55 83
1535.64 98
1535.73 112
1535.81 122
1535.90 130
1535.99 133
1536.08 135
1536.17 134
1536.26 133
1536.35 133
1536.44 133
1536.53 135
1536.62 138
1536.71 142
1536.80 146
1536.89 150
1536.98 154
1537.07 159
1537.16 164
1537.25 168
1537.34 171
1537.43 172
1537.52 169
1537.61 164
1537.70 156
1537.79 147
1537.88 138
1537.97 130
1538.06 125
1538.15 122
1538.24 123
1538.33 126
1538.42 131
1538.51 137
1538.60 145
1538.69 152
1538.78 159
1538.87 164
1538.96 166
1539.05 165
1539.14 160
1539.23 153
1539.32 146
1539.41 138
1539.50 133
1539.59 130
1539.68 129
1539.77 130
1539.86 131
1539.95 133
1540.04 135
1540.13 136
1540.22 138
1540.31 141
1540.40 146
1540.49 153
1540.58 161
1540.67 169
1540.76 175
1540.85 179
1540.94 178
1541.03 173
1541.12 164
1541.21 152
1541.30 140
1541.39 128
1541.48 120
1541.57 114
1541.65 113
1541.74 114
1541.83 119
1541.92 125
1542.01 133
1542.10 141
1542.19 151
1542.28 160
1542.37 167
1542.46 172
1542.55 173
1542.64 169
1542.73 161
1542.82 151
1542.91 139
1543.00 130
1543.09 125
1543.18 126
1543.27 132
1543.36 142
1543.45 157
1543.54 173
1543.63 188
1543.72 199
1543.81 206
1543.90 207
1543.99 202
1544.08 194
1544.17 185
1544.26 176
1544.35 169
1544.44 167
1544.53 167
1544.62 169
1544.71 169
1544.80 168
1544.89 162
1544.98 154
1545.07 144
1545.16 134
1545.25 127
1545.34 124
1545.43 125
1545.52 128
1545.61 131
1545.70 133
1545.79 131
1545.88 127
1545.97 121
1546.06 114
1546.15 109
1546.24 106
1546.34 104
1546.43 102
1546.52 98
1546.61 92
1546.70 82
1546.79 72
1546.88 63
1546.97 57
1547.06 56
1547.15 58
1547.24 64
1547.33 71
1547.42 78
1547.51 85
1547.60 93
1547.69 101
1547.78 111
1547.87 122
1547.96 132
1548.05 140
1548.14 144
1548.23 142
1548.32 136
1548.41 127
1548.50 117
1548.59 108
1548.68 101
1548.77 98
1548.86 98
1548.95 101
1549.04 105
1549.13 110
1549.22 115
1549.31 119
1549.40 122
1549.49 123
1549.58 123
1549.67 122
1549.76 120
1549.85 117
1549.94 113
1550.03 108
1550.12 103
1550.21 97
1550.30 91
1550.39 83
1550.48 76
1550.57 70
1550.66 66
1550.75 64
1550.84 65
1550.93 68
1551.02 74
1551.11 79
1551.20 85
1551.29 88
1551.38 89
1551.47 87
1551.56 84
1551.65 79
1551.74 76
1551.83 73
1551.92 73
1552.01 74
1552.10 77
1552.20 81
1552.29 84
1552.38 85
1552.47 85
1552.56 83
1552.65 79
1552.74 73
1552.83 65
1552.92 55
1553.01 44
1553.10 31
1553.19 17
1553.28 3
1553.37 0
1553.46 0
1553.55 0
1553.64 0
1553.73 0
1553.82 0
1553.91 0
1554.00 0
1554.09 5
1554.18 16
1554.27 27
1554.36 38
1554.45 49
1554.54 58
1554.63 63
1554.72 63
1554.81 59
1554.90 51
1554.99 41
1555.08 30
1555.17 21
1555.26 15
1555.36 12
1555.45 10
1555.54 9
1555.63 8
1555.72 7
1555.81 8
1555.90 10
1555.99 14
1556.08 21
1556.17 30
1556.26 39
1556.35 49
1556.44 58
1556.53 67
1556.62 76
1556.71 85
1556.80 94
1556.89 105
1556.98 115
1557.07 124
1557.16 130
1557.25 133
1557.34 133
1557.43 129
1557.52 122
1557.61 114
1557.70 104
1557.80 94
1557.89 84
1557.98 73
1558.07 62
1558.16 52
1558.25 43
1558.34 35
1558.43 29
1558.52 24
1558.61 20
1558.70 15
1558.79 10
1558.88 5
1558.97 0
1559.06 0
1559.15 0
1559.24 0
1559.33 0
1559.42 0
1559.51 0
1559.60 0
1559.69 7
1559.78 21
1559.88 36
1559.97 51
1560.06 67
1560.15 84
1560.24 101
1560.33 119
1560.42 135
1560.51 148
1560.60 156
1560.69 159
1560.78 156
1560.87 147
1560.96 134
1561.05 118
1561.14 102
1561.23 88
1561.32 79
1561.41 74
1561.50 73
1561.59 75
1561.68 77
1561.78 77
1561.87 74
1561.96 67
1562.05 56
1562.14 44
1562.23 32
1562.32 22
1562.41 16
1562.50 15
1562.59 18
1562.68 24
1562.77 31
1562.86 38
1562.95 43
1563.04 45
1563.13 44
1563.22 41
1563.31 37
1563.41 33
1563.50 28
1563.59 25
1563.68 24
1563.77 25
1563.86 29
1563.95 37
1564.04 47
1564.13 59
1564.22 72
1564.31 82
1564.40 89
1564.49 91
1564.58 89
1564.67 86
1564.76 82
1564.85 81
1564.95 84
1565.04 91
1565.13 102
1565.22 113
1565.31 122
1565.40 126
1565.49 126
1565.58 122
1565.67 117
1565.76 114
1565.85 116
1565.94 122
1566.03 133
1566.12 146
1566.21 159
1566.30 169
1566.40 175
1566.49 177
1566.58 177
1566.67 175
1566.76 174
1566.85 174
1566.94 175
1567.03 177
1567.12 179
1567.21 182
1567.30 186
1567.39 190
1567.48 197
1567.57 205
1567.66 216
1567.76 228
1567.85 241
1567.94 252
1568.03 258
1568.12 260
1568.21 257
1568.30 249
1568.39 240
1568.48 232
1568.57 227
1568.66 226
1568.75 230
1568.84 235
1568.93 240
1569.03 241
1569.12 236
1569.21 225
1569.30 208
1569.39 188
1569.48 169
1569.57 153
1569.66 143
1569.75 141
1569.84 144
1569.93 150
1570.02 156
1570.11 159
1570.21 158
1570.30 150
1570.39 139
1570.48 124
1570.57 109
1570.66 95
1570.75 83
1570.84 72
1570.93 64
1571.02 57
1571.11 51
1571.20 45
1571.29 40
1571.39 36
1571.48 33
1571.57 33
1571.66 36
1571.75 43
1571.84 52
1571.93 64
1572.02 76
1572.11 87
1572.20 97
1572.29 104
1572.38 108
1572.47 110
1572.57 110
1572.66 108
1572.75 105
1572.84 100
1572.93 94
1573.02 87
1573.11 79
1573.20 73
1573.29 67
1573.38 65
1573.47 65
1573.57 68
1573.66 74
1573.75 81
1573.84 90
1573.93 99
1574.02 110
1574.11 122
1574.20 136
1574.29 152
1574.38 170
1574.47 190
1574.56 210
1574.66 229
1574.75 245
1574.84 256
1574.93 261
1575.02 260
1575.11 253
1575.20 243
1575.29 230
1575.38 217
1575.47 204
1575.56 193
1575.66 182
1575.75 173
1575.84 164
1575.93 157
1576.02 150
1576.11 146
1576.20 144
1576.29 143
1576.38 143
1576.47 142
1576.56 140
1576.66 135
1576.75 129
1576.84 121
1576.93 113
1577.02 105
1577.11 100
1577.20 96
1577.29 95
1577.38 95
1577.47 97
1577.57 100
1577.66 106
1577.75 113
1577.84 121
1577.93 129
1578.02 137
1578.11 143
1578.20 147
1578.29 148
1578.38 146
1578.48 141
1578.57 135
1578.66 127
1578.75 119
1578.84 111
1578.93 103
1579.02 97
1579.11 91
1579.20 85
1579.29 79
1579.39 72
1579.48 66
1579.57 60
1579.66 55
1579.75 52
1579.84 54
1579.93 60
1580.02 71
1580.11 86
1580.20 101
1580.30 116
1580.39 128
1580.48 136
1580.57 139
1580.66 139
1580.75 138
1580.84 139
1580.93 144
1581.02 154
1581.12 169
1581.21 188
1581.30 209
1581.39 231
1581.48 252
1581.57 272
1581.66 289
1581.75 305
1581.84 318
1581.94 329
1582.03 337
1582.12 340
1582.21 340
1582.30 335
1582.39 327
1582.48 316
1582.57 304
1582.66 292
1582.76 280
1582.85 270
1582.94 261
1583.03 254
1583.12 249
1583.21 246
1583.30 245
1583.39 247
1583.48 248
1583.58 249
1583.67 248
1583.76 243
1583.85 234
1583.94 221
1584.03 206
1584.12 189
1584.21 173
1584.30 158
1584.40 147
1584.49 140
1584.58 137
1584.67 138
1584.76 142
1584.85 147
1584.94 151
1585.03 153
1585.13 152
1585.22 146
1585.31 137
1585.40 124
1585.49 107
1585.58 90
1585.67 73
1585.76 57
1585.86 45
1585.95 37
1586.04 34
1586.13 35
1586.22 39
1586.31 45
1586.40 54
1586.49 64
1586.58 74
1586.68 83
1586.77 91
1586.86 97
1586.95 102
1587.04 104
1587.13 105
1587.22 105
1587.31 104
1587.41 102
1587.50 98
1587.59 90
1587.68 78
1587.77 63
1587.86 44
1587.95 24
1588.05 5
1588.14 0
1588.23 0
1588.32 0
1588.41 0
1588.50 0
1588.59 0
1588.68 0
1588.78 1
1588.87 7
1588.96 12
1589.05 17
1589.14 22
1589.23 29
1589.32 37
1589.41 46
1589.51 54
1589.60 60
1589.69 63
1589.78 62
1589.87 59
1589.96 53
1590.05 48
1590.15 43
1590.24 39
1590.33 38
1590.42 39
1590.51 43
1590.60 50
1590.69 61
1590.78 78
1590.88 101
1590.97 127
1591.06 154
1591.15 180
1591.24 201
1591.33 216
1591.42 222
1591.52 222
1591.61 217
1591.70 212
1591.79 207
1591.88 204
1591.97 204
1592.06 205
1592.16 206
1592.25 205
1592.34 201
1592.43 193
1592.52 183
1592.61 171
1592.70 160
1592.80 152
1592.89 146
1592.98 143
1593.07 142
1593.16 142
1593.25 140
1593.34 137
1593.44 131
1593.53 125
1593.62 118
1593.71 112
1593.80 108
1593.89 105
1593.98 104
1594.08 104
1594.17 104
1594.26 104
1594.35 104
1594.44 101
1594.53 96
1594.62 89
1594.72 80
1594.81 68
1594.90 56
1594.99 45
1595.08 37
1595.17 33
1595.26 33
1595.36 39
1595.45 48
1595.54 58
1595.63 70
1595.72 80
1595.81 88
1595.90 95
1596.00 100
1596.09 104
1596.18 107
1596.27 110
1596.36 114
1596.45 119
1596.55 126
1596.64 134
1596.73 142
1596.82 150
1596.91 156
1597.00 157
1597.09 154
1597.19 145
1597.28 131
1597.37 115
1597.46 98
1597.55 83
1597.64 71
1597.74 62
1597.83 57
1597.92 55
1598.01 54
1598.10 55
1598.19 55
1598.28 54
1598.38 52
1598.47 48
1598.56 44
1598.65 40
1598.74 37
1598.83 36
1598.93 36
1599.02 38
1599.11 41
1599.20 44
1599.29 45
1599.38 45
1599.48 44
1599.57 41
1599.66 38
1599.75 38
1599.84 40
1599.93 45
1600.03 52
1600.12 60
1600.21 69
1600.30 76
1600.39 79
1600.48 81
1600.57 79
1600.67 76
1600.76 70
1600.85 64
1600.94 57
1601.03 51
1601.12 46
1601.22 44
1601.31 46
1601.40 53
1601.49 64
1601.58 78
1601.67 92
1601.77 103
1601.86 110
1601.95 112
1602.04 109
1602.13 101
1602.22 92
1602.32 82
1602.41 74
1602.50 68
1602.59 67
1602.68 70
1602.77 79
1602.87 92
1602.96 108
1603.05 127
1603.14 146
1603.23 161
1603.33 171
1603.42 173
1603.51 169
1603.60 159
1603.69 147
1603.78 136
1603.88 129
1603.97 129
1604.06 134
1604.15 145
1604.24 159
1604.33 172
1604.43 182
1604.52 188
1604.61 188
1604.70 184
1604.79 175
1604.88 164
1604.98 153
1605.07 142
1605.16 134
1605.25 130
1605.34 130
1605.44 134
1605.53 141
1605.62 149
1605.71 157
1605.80 162
1605.89 163
1605.99 159
1606.08 152
1606.17 142
1606.26 132
1606.35 122
1606.45 114
1606.54 106
1606.63 97
1606.72 87
1606.81 74
1606.90 58
1607.00 41
1607.09 23
1607.18 5
1607.27 0
1607.36 0
1607.46 0
1607.55 0
1607.64 0
1607.73 0
1607.82 0
1607.91 0
1608.01 10
1608.10 28
1608.19 44
1608.28 58
1608.37 68
1608.47 76
1608.56 81
1608.65 84
1608.74 85
1608.83 85
1608.92 82
1609.02 78
1609.11 72
1609.20 67
1609.29 64
1609.38 63
1609.48 65
1609.57 69
1609.66 75
1609.75 80
1609.84 85
1609.94 88
1610.03 91
1610.12 92
1610.21 92
1610.30 91
1610.40 88
1610.49 83
1610.58 77
1610.67 69
1610.76 63
1610.85 59
1610.95 60
1611.04 65
1611.13 74
1611.22 85
1611.31 96
1611.41 106
1611.50 112
1611.59 114
1611.68 114
1611.77 111
1611.87 106
1611.96 100
1612.05 93
1612.14 86
1612.23 79
1612.33 73
1612.42 68
1612.51 64
1612.60 62
1612.69 60
1612.79 59
1612.88 57
1612.97 54
1613.06 49
1613.15 45
1613.25 41
1613.34 39
1613.43 40
1613.52 44
1613.61 51
1613.71 60
1613.80 70
1613.89 80
1613.98 88
1614.07 95
1614.17 98
1614.26 99
1614.35 97
1614.44 92
1614.53 86
1614.63 81
1614.72 77
1614.81 76
1614.90 77
1614.99 81
1615.09 85
1615.18 87
1615.27 88
1615.36 87
1615.45 83
1615.55 78
1615.64 72
1615.73 65
1615.82 57
1615.91 48
1616.01 40
1616.10 32
1616.19 26
1616.28 24
1616.38 27
1616.47 35
1616.56 47
1616.65 61
1616.74 78
1616.84 96
1616.93 114
1617.02 132
1617.11 150
1617.20 168
1617.30 185
1617.39 202
1617.48 218
1617.57 234
1617.66 249
1617.76 264
1617.85 278
1617.94 292
1618.03 306
1618.13 318
1618.22 327
1618.31 333
1618.40 334
1618.49 330
1618.59 322
1618.68 310
1618.77 296
1618.86 282
1618.95 270
1619.05 261
1619.14 254
1619.23 250
1619.32 247
1619.42 244
1619.51 239
1619.60 233
1619.69 225
1619.78 215
1619.88 205
1619.97 193
1620.06 180
1620.15 165
1620.25 149
1620.34 131
1620.43 112
1620.52 92
1620.61 74
1620.71 59
1620.80 48
1620.89 42
1620.98 42
1621.08 47
1621.17 54
1621.26 63
1621.35 71
1621.44 75
1621.54 74
1621.63 69
1621.72 59
1621.81 48
1621.91 37
1622.00 28
1622.09 25
1622.18 26
1622.27 32
1622.37 41
1622.46 53
1622.55 63
1622.64 71
1622.74 75
1622.83 74
1622.92 69
1623.01 63
1623.10 56
1623.20 52
1623.29 51
1623.38 55
1623.47 61
1623.57 70
1623.66 78
1623.75 85
1623.84 89
1623.94 91
1624.03 90
1624.12 87
1624.21 84
1624.30 80
1624.40 75
1624.49 69
1624.58 63
1624.67 55
1624.77 48
1624.86 43
1624.95 40
1625.04 40
1625.14 43
1625.23 46
1625.32 47
1625.41 44
1625.51 36
1625.60 24
1625.69 10
1625.78 0
1625.87 0
1625.97 0
1626.06 0
1626.15 0
1626.24 0
1626.34 3
1626.43 11
1626.52 17
1626.61 20
1626.71 19
1626.80 14
1626.89 7
1626.98 0
1627.08 0
1627.17 0
1627.26 0
1627.35 0
1627.45 0
1627.54 0
1627.63 11
1627.72 27
1627.81 46
1627.91 65
1628.00 85
1628.09 105
1628.18 124
1628.28 141
1628.37 158
1628.46 173
1628.55 187
1628.65 199
1628.74 208
1628.83 214
1628.92 215
1629.02 210
1629.11 200
1629.20 186
1629.29 169
1629.39 153
1629.48 138
1629.57 127
1629.66 120
1629.76 117
1629.85 117
1629.94 117
1630.03 117
1630.13 116
1630.22 113
1630.31 108
1630.40 101
1630.50 92
1630.59 82
1630.68 73
1630.77 64
1630.87 57
1630.96 51
1631.05 48
1631.14 49
1631.24 53
1631.33 60
1631.42 68
1631.51 76
1631.61 81
1631.70 83
1631.79 81
1631.88 76
1631.98 69
1632.07 64
1632.16 60
1632.25 60
1632.35 64
1632.44 70
1632.53 78
1632.62 87
1632.72 96
1632.81 105
1632.90 115
1632.99 124
1633.09 132
1633.18 136
1633.27 136
1633.36 132
1633.46 124
1633.55 114
1633.64 103
1633.73 94
1633.83 89
1633.92 88
1634.01 90
1634.11 95
1634.20 102
1634.29 109
1634.38 114
1634.48 118
1634.57 119
1634.66 119
1634.75 119
1634.85 119
1634.94 119
1635.03 120
1635.12 121
1635.22 121
1635.31 121
1635.40 119
1635.49 118
1635.59 116
1635.68 116
1635.77 119
1635.86 123
1635.96 128
1636.05 134
1636.14 138
1636.24 141
1636.33 142
1636.42 142
1636.51 144
1636.61 148
1636.70 154
1636.79 163
1636.88 173
1636.98 183
1637.07 191
1637.16 196
1637.25 198
1637.35 198
1637.44 197
1637.53 195
1637.63 195
1637.72 198
1637.81 203
1637.90 210
1638.00 219
1638.09 229
1638.18 236
1638.27 239
1638.37 238
1638.46 230
1638.55 218
1638.65 204
1638.74 189
1638.83 176
1638.92 166
1639.02 159
1639.11 154
1639.20 149
1639.29 141
1639.39 129
1639.48 113
1639.57 93
1639.67 73
1639.76 54
1639.85 39
1639.94 31
1640.04 28
1640.13 32
1640.22 40
1640.31 49
1640.41 58
1640.50 63
1640.59 65
1640.69 62
1640.78 56
1640.87 48
1640.96 40
1641.06 34
1641.15 32
1641.24 34
1641.34 40
1641.43 49
1641.52 59
1641.61 69
1641.71 77
1641.80 82
1641.89 83
1641.99 81
1642.08 77
1642.17 72
1642.26 67
1642.36 62
1642.45 58
1642.54 54
1642.63 51
1642.73 47
1642.82 43
1642.91 39
1643.01 35
1643.10 32
1643.19 28
1643.28 26
1643.38 25
1643.47 24
1643.56 24
1643.66 25
1643.75 26
1643.84 28
1643.93 32
1644.03 37
1644.12 44
1644.21 52
1644.31 60
1644.40 69
1644.49 78
1644.58 85
1644.68 92
1644.77 98
1644.86 103
1644.96 108
1645.05 111
1645.14 114
1645.24 117
1645.33 120
1645.42 122
1645.51 122
1645.61 122
1645.70 119
1645.79 115
1645.89 110
1645.98 106
1646.07 102
1646.16 101
1646.26 103
1646.35 107
1646.44 113
1646.54 119
1646.63 124
1646.72 127
1646.82 126
1646.91 122
1647.00 114
1647.09 104
1647.19 95
1647.28 89
1647.37 86
1647.47 88
1647.56 96
1647.65 111
1647.74 131
1647.84 154
1647.93 179
1648.02 203
1648.12 224
1648.21 240
1648.30 249
1648.40 252
1648.49 248
1648.58 240
1648.67 229
1648.77 216
1648.86 203
1648.95 189
1649.05 176
1649.14 163
1649.23 150
1649.33 138
1649.42 128
1649.51 121
1649.60 119
1649.70 121
1649.79 126
1649.88 132
1649.98 138
1650.07 140
1650.16 138
1650.26 132
1650.35 122
1650.44 111
1650.54 101
1650.63 92
1650.72 86
1650.81 83
1650.91 81
1651.00 81
1651.09 80
1651.19 78
1651.28 75
1651.37 71
1651.47 65
1651.56 59
1651.65 54
1651.75 50
1651.84 49
1651.93 50
1652.02 55
1652.12 62
1652.21 71
1652.30 79
1652.40 84
1652.49 86
1652.58 83
1652.68 77
1652.77 69
1652.86 62
1652.96 59
1653.05 61
1653.14 70
1653.24 84
1653.33 101
1653.42 119
1653.51 136
1653.61 150
1653.70 160
1653.79 164
1653.89 165
1653.98 162
1654.07 155
1654.17 147
1654.26 137
1654.35 128
1654.45 119
1654.54 113
1654.63 109
1654.73 107
1654.82 107
1654.91 107
1655.01 106
1655.10 104
1655.19 99
1655.28 92
1655.38 85
1655.47 79
1655.56 74
1655.66 70
1655.75 66
1655.84 61
1655.94 54
1656.03 45
1656.12 35
1656.22 24
1656.31 15
1656.40 7
1656.50 2
1656.59 0
1656.68 0
1656.78 0
1656.87 0
1656.96 0
1657.06 0
1657.15 0
1657.24 0
1657.34 0
1657.43 8
1657.52 17
1657.62 24
1657.71 29
1657.80 31
1657.90 29
1657.99 25
1658.08 19
1658.17 11
1658.27 3
1658.36 0
1658.45 0
1658.55 0
1658.64 0
1658.73 10
1658.83 24
1658.92 40
1659.01 54
1659.11 65
1659.20 71
1659.29 71
1659.39 65
1659.48 54
1659.57 41
1659.67 28
1659.76 18
1659.85 12
1659.95 11
1660.04 14
1660.13 21
1660.23 29
1660.32 37
1660.41 42
1660.51 45
1660.60 44
1660.69 41
1660.79 37
1660.88 32
1660.97 29
1661.07 29
1661.16 33
1661.25 42
1661.35 56
1661.44 72
1661.53 90
1661.63 106
1661.72 119
1661.81 125
1661.91 125
1662.00 119
1662.09 107
1662.19 92
1662.28 77
1662.38 63
1662.47 54
1662.56 50
1662.66 49
1662.75 52
1662.84 57
1662.94 62
1663.03 65
1663.12 66
1663.22 66
1663.31 64
1663.40 64
1663.50 67
1663.59 73
1663.68 84
1663.78 98
1663.87 113
1663.96 129
1664.06 141
1664.15 150
1664.24 153
1664.34 152
1664.43 148
1664.52 142
1664.62 137
1664.71 132
1664.80 130
1664.90 129
1664.99 130
1665.08 133
1665.18 137
1665.27 144
1665.36 152
1665.46 160
1665.55 168
1665.65 174
1665.74 176
1665.83 174
1665.93 167
1666.02 159
1666.11 151
1666.21 146
1666.30 147
1666.39 153
1666.49 167
1666.58 186
1666.67 208
1666.77 231
1666.86 252
1666.95 267
1667.05 275
1667.14 275
1667.23 268
1667.33 255
1667.42 241
1667.52 228
1667.61 220
1667.70 218
1667.80 221
1667.89 227
1667.98 233
1668.08 236
1668.17 234
1668.26 228
1668.36 219
1668.45 208
1668.54 198
1668.64 189
1668.73 182
1668.83 177
1668.92 171
1669.01 166
1669.11 160
1669.20 156
1669.29 154
1669.39 155
1669.48 160
1669.57 169
1669.67 181
1669.76 193
1669.85 204
1669.95 212
1670.04 217
1670.14 219
1670.23 219
1670.32 217
1670.42 214
1670.51 210
1670.60 204
1670.70 197
1670.79 187
1670.88 176
1670.98 165
1671.07 156
1671.17 151
1671.26 150
1671.35 154
1671.45 162
1671.54 170
1671.63 176
1671.73 181
1671.82 181
1671.91 178
1672.01 172
1672.10 165
1672.20 158
1672.29 153
1672.38 150
1672.48 150
1672.57 154
1672.66 162
1672.76 172
1672.85 184
1672.95 196
1673.04 206
1673.13 212
1673.23 213
1673.32 209
1673.41 199
1673.51 186
1673.60 169
1673.69 151
1673.79 133
1673.88 117
1673.98 104
1674.07 93
1674.16 84
1674.26 76
1674.35 67
1674.44 58
1674.54 49
1674.63 39
1674.73 30
1674.82 23
1674.91 18
1675.01 17
1675.10 19
1675.19 25
1675.29 34
1675.38 44
1675.48 54
1675.57 63
1675.66 68
1675.76 69
1675.85 64
1675.94 54
1676.04 40
1676.13 24
1676.23 10
1676.32 0
1676.41 0
1676.51 0
1676.60 0
1676.69 5
1676.79 15
1676.88 22
1676.98 27
1677.07 28
1677.16 26
1677.26 24
1677.35 20
1677.45 18
1677.54 17
1677.63 17
1677.73 16
1677.82 12
1677.91 7
1678.01 0
1678.10 0
1678.20 0
1678.29 0
1678.38 0
1678.48 0
1678.57 0
1678.67 6
1678.76 12
1678.85 16
1678.95 16
1679.04 12
1679.13 6
1679.23 0
1679.32 0
1679.42 0
1679.51 7
1679.60 19
1679.70 33
1679.79 47
1679.89 57
1679.98 63
1680.07 64
1680.17 61
1680.26 58
1680.35 55
1680.45 55
1680.54 59
1680.64 64
1680.73 68
1680.82 70
1680.92 67
1681.01 59
1681.11 47
1681.20 32
1681.29 18
1681.39 7
1681.48 1
1681.58 0
1681.67 4
1681.76 14
1681.86 26
1681.95 39
1682.05 52
1682.14 64
1682.23 73
1682.33 80
1682.42 86
1682.52 90
1682.61 95
1682.70 102
1682.80 111
1682.89 124
1682.98 137
1683.08 149
1683.17 158
1683.27 161
1683.36 157
1683.45 144
1683.55 124
1683.64 101
1683.74 76
1683.83 53
1683.92 35
1684.02 23
1684.11 18
1684.21 18
1684.30 21
1684.39 27
1684.49 34
1684.58 40
1684.68 46
1684.77 51
1684.86 57
1684.96 64
1685.05 72
1685.15 82
1685.24 94
1685.34 106
1685.43 119
1685.52 132
1685.62 143
1685.71 152
1685.81 159
1685.90 162
1685.99 163
1686.09 162
1686.18 161
1686.28 160
1686.37 161
1686.46 163
1686.56 165
1686.65 167
1686.75 168
1686.84 169
1686.93 169
1687.03 170
1687.12 171
1687.22 171
1687.31 172
1687.40 170
1687.50 166
1687.59 160
1687.69 152
1687.78 145
1687.87 139
1687.97 138
1688.06 141
1688.16 147
1688.25 155
1688.35 163
1688.44 168
1688.53 170
1688.63 168
1688.72 163
1688.82 157
1688.91 150
1689.00 144
1689.10 139
1689.19 133
1689.29 126
1689.38 117
1689.48 108
1689.57 98
1689.66 89
1689.76 84
1689.85 84
1689.95 87
1690.04 93
1690.13 101
1690.23 108
1690.32 112
1690.42 112
1690.51 108
1690.61 102
1690.70 94
1690.79 86
1690.89 81
1690.98 79
1691.08 80
1691.17 84
1691.26 89
1691.36 95
1691.45 101
1691.55 107
1691.64 113
1691.74 120
1691.83 129
1691.92 137
1692.02 145
1692.11 150
1692.21 152
1692.30 151
1692.40 147
1692.49 141
1692.58 136
1692.68 134
1692.77 133
1692.87 134
1692.96 136
1693.05 139
1693.15 141
1693.24 142
1693.34 142
1693.43 141
1693.53 139
1693.62 137
1693.71 134
1693.81 133
1693.90 133
1694.00 137
1694.09 145
1694.19 156
1694.28 169
1694.37 182
1694.47 194
1694.56 202
1694.66 206
1694.75 204
1694.85 200
1694.94 193
1695.03 184
1695.13 175
1695.22 167
1695.32 158
1695.41 150
1695.51 143
1695.60 136
1695.69 129
1695.79 124
1695.88 119
1695.98 114
1696.07 109
1696.17 102
1696.26 93
1696.36 81
1696.45 67
1696.54 53
1696.64 40
1696.73 30
1696.83 25
1696.92 24
1697.02 28
1697.11 35
1697.20 44
1697.30 53
1697.39 60
1697.49 66
1697.58 70
1697.68 75
1697.77 79
1697.87 85
1697.96 92
1698.05 99
1698.15 106
1698.24 111
1698.34 112
1698.43 110
1698.53 105
1698.62 96
1698.71 87
1698.81 78
1698.90 70
1699.00 64
1699.09 61
1699.19 61
1699.28 62
1699.38 63
1699.47 65
1699.56 66
1699.66 67
1699.75 69
1699.85 72
1699.94 77
1700.04 83
1700.13 90
1700.23 97
1700.32 102
1700.41 105
1700.51 104
1700.60 100
1700.70 92
1700.79 84
1700.89 75
1700.98 67
1701.08 60
1701.17 57
1701.26 56
1701.36 59
1701.45 64
1701.55 71
1701.64 80
1701.74 90
1701.83 102
1701.93 115
1702.02 128
1702.12 141
1702.21 154
1702.30 165
1702.40 175
1702.49 183
1702.59 190
1702.68 198
1702.78 206
1702.87 216
1702.97 227
1703.06 237
1703.15 243
1703.25 242
1703.34 231
1703.44 209
1703.53 179
1703.63 144
1703.72 107
1703.82 72
1703.91 44
1704.01 23
1704.10 11
1704.19 5
1704.29 3
1704.38 5
1704.48 8
1704.57 11
1704.67 11
1704.76 10
1704.86 6
1704.95 0
1705.05 0
1705.14 0
1705.24 0
1705.33 0
1705.42 0
1705.52 0
1705.61 6
1705.71 14
1705.80 20
1705.90 23
1705.99 22
1706.09 18
1706.18 11
1706.28 5
1706.37 1
1706.47 0
1706.56 3
1706.65 10
1706.75 20
1706.84 32
1706.94 47
1707.03 61
1707.13 74
1707.22 87
1707.32 97
1707.41 106
1707.51 113
1707.60 118
1707.70 123
1707.79 127
1707.88 130
1707.98 131
1708.07 130
1708.17 127
1708.26 120
1708.36 112
1708.45 103
1708.55 94
1708.64 86
1708.74 81
1708.83 78
1708.93 77
1709.02 78
1709.12 79
1709.21 80
1709.30 80
1709.40 78
1709.49 75
1709.59 72
1709.68 72
1709.78 73
1709.87 78
1709.97 87
1710.06 98
1710.16 110
1710.25 124
1710.35 137
1710.44 152
1710.54 166
1710.63 182
1710.73 198
1710.82 212
1710.92 224
1711.01 231
1711.10 234
1711.20 233
1711.29 228
1711.39 222
1711.48 217
1711.58 213
1711.67 210
1711.77 208
1711.86 206
1711.96 202
1712.05 196
1712.15 187
1712.24 175
1712.34 160
1712.43 144
1712.53 126
1712.62 108
1712.72 91
1712.81 75
1712.91 61
1713.00 52
1713.10 49
1713.19 53
1713.28 63
1713.38 80
1713.47 102
1713.57 126
1713.66 151
1713.76 174
1713.85 194
1713.95 211
1714.04 224
1714.14 235
1714.23 241
1714.33 245
1714.42 243
1714.52 238
1714.61 227
1714.71 214
1714.80 197
1714.90 180
1714.99 164
1715.09 150
1715.18 141
1715.28 135
1715.37 135
1715.47 138
1715.56 144
1715.66 151
1715.75 158
1715.85 162
1715.94 162
1716.04 157
1716.13 147
1716.23 131
1716.32 112
1716.42 89
1716.51 66
1716.60 44
1716.70 25
1716.79 10
1716.89 1
1716.98 0
1717.08 2
1717.17 12
1717.27 27
1717.36 46
1717.46 67
1717.55 91
1717.65 114
1717.74 136
1717.84 155
1717.93 171
1718.03 182
1718.12 188
1718.22 187
1718.31 182
1718.41 172
1718.50 158
1718.60 143
1718.69 126
1718.79 110
1718.88 96
1718.98 85
1719.07 76
1719.17 69
1719.26 66
1719.36 64
1719.45 65
1719.55 67
1719.64 70
1719.74 74
1719.83 79
1719.93 84
1720.02 90
1720.12 95
1720.21 99
1720.31 100
1720.40 100
1720.50 98
1720.59 94
1720.69 89
1720.78 83
1720.88 75
1720.97 67
1721.07 59
1721.16 51
1721.26 44
1721.35 38
1721.45 33
1721.54 31
1721.64 30
1721.73 32
1721.83 37
1721.92 44
1722.02 53
1722.11 63
1722.21 74
1722.30 85
1722.40 94
1722.49 101
1722.59 106
1722.68 109
1722.78 113
1722.87 118
1722.97 125
1723.06 135
1723.16 146
1723.25 156
1723.35 162
1723.44 162
1723.54 155
1723.64 140
1723.73 119
1723.83 94
1723.92 66
1724.02 40
1724.11 17
1724.21 0
1724.30 0
1724.40 0
1724.49 0
1724.59 0
1724.68 0
1724.78 0
1724.87 0
1724.97 0
1725.06 10
1725.16 21
1725.25 32
1725.35 43
1725.44 53
1725.54 62
1725.63 70
1725.73 78
1725.82 86
1725.92 95
1726.01 106
1726.11 117
1726.20 130
1726.30 142
1726.39 154
1726.49 163
1726.58 170
1726.68 175
1726.77 177
1726.87 176
1726.97 174
1727.06 171
1727.16 167
1727.25 163
1727.35 159
1727.44 157
1727.54 155
1727.63 153
1727.73 152
1727.82 150
1727.92 149
1728.01 148
1728.11 149
1728.20 152
1728.30 157
1728.39 164
1728.49 173
1728.58 181
1728.68 186
1728.77 186
1728.87 180
1728.96 168
1729.06 153
1729.16 137
1729.25 122
1729.35 111
1729.44 106
1729.54 105
1729.63 107
1729.73 109
1729.82 110
1729.92 107
1730.01 102
1730.11 94
1730.20 86
1730.30 80
1730.39 78
1730.49 80
1730.58 87
1730.68 96
1730.78 107
1730.87 116
1730.97 123
1731.06 127
1731.16 127
1731.25 126
1731.35 125
1731.44 123
1731.54 122
1731.63 121
1731.73 119
1731.82 116
1731.92 111
1732.01 105
1732.11 101
1732.20 99
1732.30 101
1732.40 109
1732.49 121
1732.59 136
1732.68 151
1732.78 165
1732.87 174
1732.97 179
1733.06 179
1733.16 174
1733.25 167
1733.35 158
1733.44 149
1733.54 140
1733.64 132
1733.73 124
1733.83 118
1733.92 113
1734.02 110
1734.11 112
1734.21 118
1734.30 129
1734.40 145
1734.49 163
1734.59 181
1734.68 195
1734.78 203
1734.88 202
1734.97 191
1735.07 171
1735.16 145
1735.26 115
1735.35 86
1735.45 60
1735.54 40
1735.64 26
1735.73 18
1735.83 16
1735.92 17
1736.02 20
1736.12 24
1736.21 30
1736.31 36
1736.40 44
1736.50 52
1736.59 60
1736.69 66
1736.78 71
1736.88 72
1736.97 71
1737.07 66
1737.17 60
1737.26 53
1737.36 45
1737.45 38
1737.55 32
1737.64 26
1737.74 20
1737.83 14
1737.93 9
1738.03 5
1738.12 3
1738.22 2
1738.31 4
1738.41 7
1738.50 9
1738.60 9
1738.69 7
1738.79 2
1738.88 0
1738.98 0
1739.08 0
1739.17 0
1739.27 0
1739.36 0
1739.46 12
1739.55 25
1739.65 36
1739.74 43
1739.84 46
1739.94 45
1740.03 40
1740.13 35
1740.22 31
1740.32 31
1740.41 37
1740.51 46
1740.60 58
1740.70 69
1740.80 78
1740.89 81
1740.99 80
1741.08 75
1741.18 69
1741.27 64
1741.37 62
1741.46 64
1741.56 68
1741.66 74
1741.75 78
1741.85 79
1741.94 77
1742.04 72
1742.13 62
1742.23 51
1742.33 39
1742.42 27
1742.52 18
1742.61 11
1742.71 7
1742.80 6
1742.90 7
1742.99 10
1743.09 14
1743.19 19
1743.28 25
1743.38 32
1743.47 38
1743.57 45
1743.66 50
1743.76 56
1743.86 60
1743.95 64
1744.05 69
1744.14 74
1744.24 81
1744.33 89
1744.43 97
1744.53 105
1744.62 111
1744.72 114
1744.81 112
1744.91 107
1745.00 98
1745.10 86
1745.19 72
1745.29 59
1745.39 49
1745.48 43
1745.58 42
1745.67 44
1745.77 50
1745.86 58
1745.96 67
1746.06 74
1746.15 80
1746.25 82
1746.34 80
1746.44 76
1746.53 71
1746.63 64
1746.73 58
1746.82 54
1746.92 53
1747.01 55
1747.11 60
1747.21 67
1747.30 77
1747.40 87
1747.49 97
1747.59 105
1747.68 113
1747.78 118
1747.88 120
1747.97 118
1748.07 112
1748.16 103
1748.26 91
1748.35 80
1748.45 70
1748.55 65
1748.64 65
1748.74 70
1748.83 78
1748.93 86
1749.02 90
1749.12 90
1749.22 83
1749.31 72
1749.41 56
1749.50 40
1749.60 26
1749.70 15
1749.79 9
1749.89 7
1749.98 9
1750.08 16
1750.17 25
1750.27 36
1750.37 45
1750.46 51
1750.56 54
1750.65 51
1750.75 43
1750.85 33
1750.94 20
1751.04 9
1751.13 0
1751.23 0
1751.32 0
1751.42 0
1751.52 0
1751.61 0
1751.71 0
1751.80 3
1751.90 3
1752.00 3
1752.09 3
1752.19 3
1752.28 5
1752.38 8
1752.48 12
1752.57 18
1752.67 23
1752.76 27
1752.86 29
1752.95 31
1753.05 33
1753.15 34
1753.24 35
1753.34 37
1753.43 38
1753.53 40
1753.63 42
1753.72 44
1753.82 48
1753.91 53
1754.01 59
1754.11 66
1754.20 73
1754.30 79
1754.39 83
1754.49 87
1754.59 88
1754.68 88
1754.78 86
1754.87 82
1754.97 78
1755.07 75
1755.16 72
1755.26 72
1755.35 74
1755.45 78
1755.55 83
1755.64 87
1755.74 88
1755.83 85
1755.93 78
1756.03 69
1756.12 58
1756.22 48
1756.31 40
1756.41 36
1756.51 35
1756.60 36
1756.70 39
1756.79 42
1756.89 44
1756.99 45
1757.08 46
1757.18 47
1757.27 49
1757.37 53
1757.47 58
1757.56 63
1757.66 68
1757.75 71
1757.85 71
1757.95 68
1758.04 62
1758.14 54
1758.23 46
1758.33 39
1758.43 33
1758.52 30
1758.62 30
1758.71 33
1758.81 39
1758.91 48
1759.00 60
1759.10 74
1759.19 89
1759.29 103
1759.39 115
1759.48 121
1759.58 122
1759.67 116
1759.77 105
1759.87 90
1759.96 73
1760.06 59
1760.16 48
1760.25 42
1760.35 40
1760.44 41
1760.54 43
1760.64 44
1760.73 42
1760.83 40
1760.92 37
1761.02 36
1761.12 40
1761.21 48
1761.31 59
1761.40 71
1761.50 81
1761.60 87
1761.69 86
1761.79 78
1761.89 63
1761.98 43
1762.08 20
1762.17 0
1762.27 0
1762.37 0
1762.46 0
1762.56 0
1762.65 0
1762.75 0
1762.85 0
1762.94 7
1763.04 31
1763.14 53
1763.23 70
1763.33 84
1763.42 95
1763.52 104
1763.62 110
1763.71 114
1763.81 114
1763.91 112
1764.00 106
1764.10 97
1764.19 86
1764.29 74
1764.39 61
1764.48 49
1764.58 38
1764.67 27
1764.77 18
1764.87 10
1764.96 5
1765.06 2
1765.16 3
1765.25 7
1765.35 15
1765.44 25
1765.54 38
1765.64 49
1765.73 58
1765.83 63
1765.93 63
1766.02 58
1766.12 50
1766.21 41
1766.31 35
1766.41 33
1766.50 37
1766.60 47
1766.70 61
1766.79 78
1766.89 94
1766.99 109
1767.08 120
1767.18 128
1767.27 131
1767.37 130
1767.47 126
1767.56 120
1767.66 111
1767.76 102
1767.85 93
1767.95 83
1768.04 73
1768.14 63
1768.24 52
1768.33 40
1768.43 28
1768.53 18
1768.62 11
1768.72 8
1768.82 10
1768.91 17
1769.01 26
1769.10 37
1769.20 47
1769.30 53
1769.39 55
1769.49 51
1769.59 42
1769.68 31
1769.78 18
1769.87 7
1769.97 0
1770.07 0
1770.16 0
1770.26 4
1770.36 13
1770.45 24
1770.55 35
1770.65 46
1770.74 54
1770.84 61
1770.94 66
1771.03 68
1771.13 69
1771.22 69
1771.32 68
1771.42 67
1771.51 66
1771.61 65
1771.71 63
1771.80 59
1771.90 53
1772.00 45
1772.09 36
1772.19 25
1772.29 13
1772.38 2
1772.48 0
1772.57 0
1772.67 0
1772.77 0
1772.86 0
1772.96 0
1773.06 0
1773.15 0
1773.25 22
1773.35 44
1773.44 62
1773.54 75
1773.64 81
1773.73 80
1773.83 76
1773.92 70
1774.02 65
1774.12 62
1774.21 61
1774.31 61
1774.41 62
1774.50 62
1774.60 62
1774.70 61
1774.79 60
1774.89 59
1774.99 58
1775.08 57
1775.18 55
1775.28 55
1775.37 56
1775.47 60
1775.57 67
1775.66 75
1775.76 84
1775.85 91
1775.95 94
1776.05 93
1776.14 86
1776.24 75
1776.34 62
1776.43 50
1776.53 42
1776.63 39
1776.72 43
1776.82 53
1776.92 68
1777.01 87
1777.11 107
1777.21 126
1777.30 140
1777.40 150
1777.50 154
1777.59 152
1777.69 146
1777.79 138
1777.88 130
1777.98 124
1778.08 121
1778.17 122
1778.27 126
1778.37 132
1778.46 138
1778.56 145
1778.66 149
1778.75 151
1778.85 150
1778.95 145
1779.04 138
1779.14 128
1779.24 118
1779.33 109
1779.43 102
1779.52 100
1779.62 101
1779.72 106
1779.81 114
1779.91 123
1780.01 130
1780.10 136
1780.20 139
1780.30 138
1780.39 133
1780.49 125
1780.59 114
1780.68 104
1780.78 94
1780.88 87
1780.97 84
1781.07 85
1781.17 88
1781.26 92
1781.36 96
1781.46 100
1781.55 102
1781.65 103
1781.75 105
1781.84 109
1781.94 115
1782.04 124
1782.14 134
1782.23 143
1782.33 151
1782.43 156
1782.52 156
1782.62 151
1782.72 140
1782.81 125
1782.91 107
1783.01 87
1783.10 66
1783.20 47
1783.30 30
1783.39 19
1783.49 13
1783.59 13
1783.68 19
1783.78 29
1783.88 44
1783.97 59
1784.07 73
1784.17 85
1784.26 94
1784.36 98
1784.46 98
1784.55 93
1784.65 84
1784.75 71
1784.84 56
1784.94 39
1785.04 23
1785.13 7
1785.23 0
1785.33 0
1785.42 0
1785.52 0
1785.62 0
1785.71 0
1785.81 0
1785.91 1
1786.01 6
1786.10 9
1786.20 12
1786.30 14
1786.39 17
1786.49 22
1786.59 30
1786.68 40
1786.78 52
1786.88 64
1786.97 76
1787.07 84
1787.17 90
1787.26 91
1787.36 87
1787.46 81
1787.55 73
1787.65 64
1787.75 57
1787.85 53
1787.94 52
1788.04 56
1788.14 63
1788.23 73
1788.33 86
1788.43 100
1788.52 114
1788.62 128
1788.72 141
1788.81 152
1788.91 162
1789.01 169
1789.10 175
1789.20 179
1789.30 182
1789.40 184
1789.49 186
1789.59 189
1789.69 194
1789.78 199
1789.88 205
1789.98 208
1790.07 208
1790.17 201
1790.27 187
1790.36 166
1790.46 140
1790.56 111
1790.66 83
1790.75 57
1790.85 36
1790.95 20
1791.04 9
1791.14 3
1791.24 1
1791.33 3
1791.43 7
1791.53 14
1791.62 21
1791.72 28
1791.82 32
1791.92 31
1792.01 25
1792.11 14
1792.21 0
1792.30 0
1792.40 0
1792.50 0
1792.59 0
1792.69 0
1792.79 0
1792.89 7
1792.98 31
1793.08 54
1793.18 73
1793.27 87
1793.37 97
1793.47 103
1793.56 108
1793.66 114
1793.76 120
1793.86 128
1793.95 136
1794.05 144
1794.15 150
1794.24 153
1794.34 154
1794.44 153
1794.53 150
1794.63 148
1794.73 145
1794.83 141
1794.92 138
1795.02 134
1795.12 130
1795.21 127
1795.31 126
1795.41 128
1795.51 131
1795.60 136
1795.70 139
1795.80 138
1795.89 132
1795.99 119
1796.09 101
1796.18 77
1796.28 52
1796.38 26
1796.48 2
1796.57 0
1796.67 0
1796.77 0
1796.86 0
1796.96 0
1797.06 0
1797.16 3
1797.25 28
1797.35 54
1797.45 76
1797.54 93
1797.64 105
1797.74 111
1797.84 114
1797.93 115
1798.03 117
1798.13 118
1798.22 118
1798.32 117
1798.42 114
1798.52 110
1798.61 105
1798.71 102
1798.81 101
1798.90 104
1799.00 109
1799.10 116
1799.20 123
1799.29 128
1799.39 129
1799.49 127
1799.58 121
1799.68 112
1799.78 101
1799.88 88
1799.97 76
1800.07 63
1800.17 52
1800.26 42
1800.36 33
1800.46 27
1800.56 21
1800.65 18
1800.75 16
1800.85 18
1800.94 22
1801.04 31
1801.14 43
1801.24 59
1801.33 75
1801.43 92
1801.53 107
1801.63 119
1801.72 129
1801.82 137
1801.92 143
1802.01 148
1802.11 153
1802.21 156
1802.31 155
1802.40 150
1802.50 140
1802.60 126
1802.70 109
1802.79 92
1802.89 79
1802.99 73
1803.08 75
1803.18 85
1803.28 101
1803.38 121
1803.47 141
1803.57 160
1803.67 175
1803.77 187
1803.86 196
1803.96 204
1804.06 209
1804.15 214
1804.25 216
1804.35 215
1804.45 211
1804.54 202
1804.64 191
1804.74 176
1804.84 161
1804.93 148
1805.03 138
1805.13 133
1805.22 133
1805.32 137
1805.42 145
1805.52 154
1805.61 162
1805.71 168
1805.81 173
1805.91 178
1806.00 184
1806.10 190
1806.20 195
1806.30 197
1806.39 193
1806.49 181
1806.59 161
1806.68 137
1806.78 111
1806.88 90
1806.98 76
1807.07 72
1807.17 78
1807.27 90
1807.37 105
1807.46 118
1807.56 126
1807.66 128
1807.76 123
1807.85 114
1807.95 103
1808.05 91
1808.15 82
1808.24 77
1808.34 76
1808.44 80
1808.54 87
1808.63 95
1808.73 103
1808.83 107
1808.93 107
1809.02 101
1809.12 91
1809.22 79
1809.31 70
1809.41 67
1809.51 72
1809.61 85
1809.70 105
1809.80 127
1809.90 149
1810.00 165
1810.09 175
1810.19 177
1810.29 173
1810.39 164
1810.48 153
1810.58 144
1810.68 138
1810.78 136
1810.87 139
1810.97 143
1811.07 149
1811.17 155
1811.26 159
1811.36 162
1811.46 162
1811.56 160
1811.65 154
1811.75 145
1811.85 133
1811.95 118
1812.04 103
1812.14 91
1812.24 84
1812.34 85
1812.43 93
1812.53 108
1812.63 127
1812.73 147
1812.82 165
1812.92 177
1813.02 183
1813.12 183
1813.21 179
1813.31 174
1813.41 170
1813.51 167
1813.60 168
1813.70 171
1813.80 175
1813.90 179
1813.99 181
1814.09 177
1814.19 168
1814.29 155
1814.39 136
1814.48 116
1814.58 96
1814.68 78
1814.78 64
1814.87 54
1814.97 48
1815.07 48
1815.17 51
1815.26 59
1815.36 70
1815.46 83
1815.56 96
1815.65 106
1815.75 110
1815.85 108
1815.95 98
1816.04 82
1816.14 62
1816.24 41
1816.34 21
1816.43 5
1816.53 0
1816.63 0
1816.73 0
1816.83 0
1816.92 0
1817.02 0
1817.12 0
1817.22 0
1817.31 0
1817.41 2
1817.51 8
1817.61 17
1817.70 26
1817.80 36
1817.90 45
1818.00 51
1818.09 55
1818.19 57
1818.29 57
1818.39 56
1818.49 55
1818.58 55
1818.68 58
1818.78 64
1818.88 71
1818.97 80
1819.07 90
1819.17 98
1819.27 102
1819.36 102
1819.46 97
1819.56 87
1819.66 74
1819.76 61
1819.85 51
1819.95 47
1820.05 51
1820.15 61
1820.24 77
1820.34 97
1820.44 116
1820.54 135
1820.64 151
1820.73 164
1820.83 175
1820.93 183
1821.03 188
1821.12 191
1821.22 190
1821.32 184
1821.42 174
1821.52 161
1821.61 148
1821.71 137
1821.81 131
1821.91 132
1822.00 141
1822.10 157
1822.20 178
1822.30 201
1822.40 225
1822.49 246
1822.59 263
1822.69 277
1822.79 287
1822.88 292
1822.98 292
1823.08 287
1823.18 275
1823.28 256
1823.37 232
1823.47 204
1823.57 175
1823.67 150
1823.76 130
1823.86 119
1823.96 116
1824.06 119
1824.16 126
1824.25 134
1824.35 140
1824.45 143
1824.55 141
1824.64 134
1824.74 122
1824.84 107
1824.94 90
1825.04 75
1825.13 63
1825.23 56
1825.33 57
1825.43 64
1825.53 77
1825.62 93
1825.72 109
1825.82 123
1825.92 133
1826.02 138
1826.11 140
1826.21 139
1826.31 138
1826.41 138
1826.50 141
1826.60 147
1826.70 154
1826.80 160
1826.90 166
1826.99 169
1827.09 169
1827.19 169
1827.29 170
1827.39 174
1827.48 182
1827.58 194
1827.68 210
1827.78 228
1827.88 246
1827.97 261
1828.07 271
1828.17 275
1828.27 271
1828.37 261
1828.46 246
1828.56 228
1828.66 210
1828.76 195
1828.85 184
1828.95 179
1829.05 179
1829.15 183
1829.25 191
1829.34 200
1829.44 209
1829.54 216
1829.64 221
1829.74 222
1829.83 219
1829.93 211
1830.03 198
1830.13 181
1830.23 163
1830.32 144
1830.42 127
1830.52 113
1830.62 102
1830.72 94
1830.81 89
1830.91 86
1831.01 84
1831.11 85
1831.21 86
1831.30 87
1831.40 87
1831.50 86
1831.60 82
1831.70 76
1831.80 69
1831.89 62
1831.99 57
1832.09 55
1832.19 58
1832.29 64
1832.38 72
1832.48 81
1832.58 89
1832.68 93
1832.78 95
1832.87 94
1832.97 90
1833.07 85
1833.17 81
1833.27 77
1833.36 73
1833.46 69
1833.56 65
1833.66 61
1833.76 57
1833.85 53
1833.95 50
1834.05 48
1834.15 46
1834.25 44
1834.35 42
1834.44 39
1834.54 35
1834.64 32
1834.74 30
1834.84 30
1834.93 34
1835.03 40
1835.13 49
1835.23 60
1835.33 71
1835.42 83
1835.52 94
1835.62 103
1835.72 112
1835.82 119
1835.92 126
1836.01 132
1836.11 138
1836.21 143
1836.31 149
1836.41 156
1836.50 162
1836.60 169
1836.70 176
1836.80 182
1836.90 186
1837.00 189
1837.09 191
1837.19 190
1837.29 188
1837.39 187
1837.49 186
1837.58 186
1837.68 188
1837.78 191
1837.88 193
1837.98 192
1838.08 184
1838.17 170
1838.27 147
1838.37 119
1838.47 86
1838.57 54
1838.66 26
1838.76 5
1838.86 0
1838.96 0
1839.06 0
1839.16 0
1839.25 0
1839.35 4
1839.45 11
1839.55 21
1839.65 33
1839.75 47
1839.84 64
1839.94 82
1840.04 99
1840.14 114
1840.24 126
1840.33 135
1840.43 141
1840.53 144
1840.63 146
1840.73 146
1840.83 146
1840.92 146
1841.02 145
1841.12 145
1841.22 145
1841.32 145
1841.42 146
1841.51 148
1841.61 149
1841.71 150
1841.81 151
1841.91 151
1842.01 148
1842.10 142
1842.20 134
1842.30 124
1842.40 113
1842.50 103
1842.60 94
1842.69 87
1842.79 82
1842.89 78
1842.99 74
1843.09 68
1843.19 60
1843.28 51
1843.38 39
1843.48 26
1843.58 13
1843.68 0
1843.78 0
1843.87 0
1843.97 0
1844.07 0
1844.17 0
1844.27 0
1844.37 0
1844.46 0
1844.56 11
1844.66 25
1844.76 39
1844.86 55
1844.96 72
1845.05 89
1845.15 105
1845.25 120
1845.35 132
1845.45 141
1845.55 147
1845.65 151
1845.74 153
1845.84 154
1845.94 153
1846.04 149
1846.14 143
1846.24 135
1846.33 125
1846.43 115
1846.53 106
1846.63 99
1846.73 96
1846.83 95
1846.92 95
1847.02 95
1847.12 92
1847.22 87
1847.32 79
1847.42 69
1847.52 59
1847.61 50
1847.71 44
1847.81 41
1847.91 40
1848.01 42
1848.11 48
1848.20 58
1848.30 74
1848.40 94
1848.50 117
1848.60 143
1848.70 167
1848.80 186
1848.89 200
1848.99 206
1849.09 207
1849.19 205
1849.29 204
1849.39 204
1849.49 206
1849.58 211
1849.68 216
1849.78 221
1849.88 223
1849.98 222
1850.08 218
1850.17 212
1850.27 206
1850.37 202
1850.47 200
1850.57 201
1850.67 203
1850.77 207
1850.86 211
1850.96 214
1851.06 216
1851.16 214
1851.26 210
1851.36 203
1851.46 192
1851.55 179
1851.65 164
1851.75 148
1851.85 132
1851.95 116
1852.05 102
1852.15 90
1852.24 78
1852.34 68
1852.44 58
1852.54 48
1852.64 40
1852.74 35
1852.84 35
1852.93 41
1853.03 55
1853.13 77
1853.23 104
1853.33 134
1853.43 163
1853.53 187
1853.63 204
1853.72 213
1853.82 215
1853.92 211
1854.02 204
1854.12 198
1854.22 194
1854.32 195
1854.41 198
1854.51 202
1854.61 206
1854.71 205
1854.81 198
1854.91 184
1855.01 164
1855.10 141
1855.20 117
1855.30 96
1855.40 79
1855.50 66
1855.60 57
1855.70 51
1855.80 48
1855.89 48
1855.99 51
1856.09 59
1856.19 70
1856.29 83
1856.39 98
1856.49 110
1856.59 116
1856.68 116
1856.78 109
1856.88 96
1856.98 81
1857.08 67
1857.18 57
1857.28 52
1857.37 52
1857.47 55
1857.57 59
1857.67 62
1857.77 62
1857.87 60
1857.97 56
1858.07 53
1858.16 51
1858.26 51
1858.36 51
1858.46 51
1858.56 48
1858.66 40
1858.76 29
1858.86 13
1858.95 0
1859.05 0
1859.15 0
1859.25 0
1859.35 0
1859.45 0
1859.55 0
1859.65 9
1859.75 20
1859.84 24
1859.94 24
1860.04 20
1860.14 15
1860.24 12
1860.34 13
1860.44 19
1860.54 29
1860.63 40
1860.73 50
1860.83 57
1860.93 60
1861.03 60
1861.13 58
1861.23 56
1861.33 55
1861.42 58
1861.52 63
1861.62 70
1861.72 79
1861.82 91
1861.92 103
1862.02 115
1862.12 127
1862.22 138
1862.31 148
1862.41 154
1862.51 158
1862.61 160
1862.71 161
1862.81 163
1862.91 165
1863.01 169
1863.11 175
1863.20 182
1863.30 188
1863.40 192
1863.50 194
1863.60 194
1863.70 195
1863.80 197
1863.90 201
1864.00 207
1864.09 213
1864.19 220
1864.29 226
1864.39 229
1864.49 232
1864.59 235
1864.69 240
1864.79 247
1864.89 257
1864.98 267
1865.08 277
1865.18 285
1865.28 290
1865.38 292
1865.48 291
1865.58 291
1865.68 290
1865.78 290
1865.88 291
1865.97 291
1866.07 291
1866.17 290
1866.27 287
1866.37 284
1866.47 279
1866.57 273
1866.67 268
1866.77 265
1866.86 266
1866.96 271
1867.06 283
1867.16 301
1867.26 324
1867.36 349
1867.46 371
1867.56 386
1867.66 394
1867.76 392
1867.85 383
1867.95 369
1868.05 354
1868.15 339
1868.25 325
1868.35 313
1868.45 301
1868.55 287
1868.65 271
1868.75 253
1868.84 233
1868.94 214
1869.04 195
1869.14 180
1869.24 167
1869.34 158
1869.44 152
1869.54 151
1869.64 154
1869.74 161
1869.84 171
1869.93 182
1870.03 195
1870.13 207
1870.23 218
1870.33 226
1870.43 230
1870.53 230
1870.63 224
1870.73 214
1870.83 200
1870.93 185
1871.02 170
1871.12 158
1871.22 151
1871.32 148
1871.42 150
1871.52 156
1871.62 163
1871.72 171
1871.82 176
1871.92 179
1872.02 178
1872.11 174
1872.21 166
1872.31 155
1872.41 143
1872.51 131
1872.61 120
1872.71 112
1872.81 108
1872.91 105
1873.01 104
1873.11 103
1873.20 100
1873.30 94
1873.40 86
1873.50 76
1873.60 69
1873.70 64
1873.80 66
1873.90 73
1874.00 88
1874.10 107
1874.20 128
1874.30 149
1874.39 165
1874.49 174
1874.59 175
1874.69 166
1874.79 151
1874.89 131
1874.99 112
1875.09 95
1875.19 84
1875.29 79
1875.39 80
1875.49 83
1875.58 86
1875.68 87
1875.78 84
1875.88 78
1875.98 69
1876.08 60
1876.18 53
1876.28 48
1876.38 48
1876.48 51
1876.58 57
1876.68 65
1876.78 73
1876.87 80
1876.97 85
1877.07 88
1877.17 90
1877.27 91
1877.37 92
1877.47 94
1877.57 97
1877.67 100
1877.77 102
1877.87 102
1877.97 101
1878.07 99
1878.17 100
1878.26 104
1878.36 112
1878.46 123
1878.56 135
1878.66 146
1878.76 151
1878.86 151
1878.96 144
1879.06 134
1879.16 122
1879.26 112
1879.36 106
1879.46 105
1879.56 106
1879.65 108
1879.75 108
1879.85 106
1879.95 101
1880.05 92
1880.15 83
1880.25 75
1880.35 69
1880.45 67
1880.55 69
1880.65 75
1880.75 85
1880.85 97
1880.95 112
1881.05 128
1881.14 145
1881.24 162
1881.34 177
1881.44 189
1881.54 198
1881.64 202
1881.74 203
1881.84 201
1881.94 197
1882.04 193
1882.14 189
1882.24 185
1882.34 184
1882.44 186
1882.54 190
1882.64 198
1882.73 207
1882.83 215
1882.93 221
1883.03 222
1883.13 217
1883.23 205
1883.33 188
1883.43 167
1883.53 146
1883.63 126
1883.73 109
1883.83 97
1883.93 87
1884.03 81
1884.13 75
1884.23 67
1884.33 58
1884.43 47
1884.52 35
1884.62 22
1884.72 10
1884.82 1
1884.92 0
1885.02 0
1885.12 0
1885.22 0
1885.32 3
1885.42 4
1885.52 3
1885.62 0
1885.72 0
1885.82 0
1885.92 0
1886.02 0
1886.12 10
1886.22 24
1886.31 43
1886.41 62
1886.51 81
1886.61 97
1886.71 109
1886.81 115
1886.91 117
1887.01 113
1887.11 105
1887.21 94
1887.31 81
1887.41 68
1887.51 54
1887.61 42
1887.71 32
1887.81 25
1887.91 22
1888.01 23
1888.11 27
1888.21 34
1888.31 42
1888.40 50
1888.50 58
1888.60 64
1888.70 68
1888.80 72
1888.90 76
1889.00 79
1889.10 83
1889.20 85
1889.30 87
1889.40 88
1889.50 87
1889.60 85
1889.70 83
1889.80 82
1889.90 82
1890.00 83
1890.10 86
1890.20 91
1890.30 96
1890.40 101
1890.50 106
1890.60 110
1890.70 114
1890.79 118
1890.89 122
1890.99 127
1891.09 132
1891.19 139
1891.29 145
1891.39 151
1891.49 157
1891.59 161
1891.69 162
1891.79 160
1891.89 153
1891.99 140
1892.09 123
1892.19 101
1892.29 78
1892.39 54
1892.49 32
1892.59 14
1892.69 1
1892.79 0
1892.89 0
1892.99 0
1893.09 0
1893.19 0
1893.29 0
1893.39 0
1893.49 0
1893.58 0
1893.68 7
1893.78 18
1893.88 31
1893.98 44
1894.08 56
1894.18 65
1894.28 72
1894.38 75
1894.48 77
1894.58 77
1894.68 78
1894.78 80
1894.88 85
1894.98 93
1895.08 105
1895.18 119
1895.28 134
1895.38 149
1895.48 164
1895.58 175
1895.68 183
1895.78 187
1895.88 190
1895.98 190
1896.08 188
1896.18 185
1896.28 182
1896.38 176
1896.48 169
1896.58 161
1896.68 150
1896.78 140
1896.88 131
1896.98 123
1897.08 118
1897.18 115
1897.28 114
1897.37 114
1897.47 114
1897.57 113
1897.67 110
1897.77 108
1897.87 105
1897.97 103
1898.07 100
1898.17 98
1898.27 96
1898.37 94
1898.47 90
1898.57 86
1898.67 82
1898.77 80
1898.87 81
1898.97 86
1899.07 96
1899.17 110
1899.27 129
1899.37 150
1899.47 170
1899.57 189
1899.67 204
1899.77 215
1899.87 221
1899.97 220
1900.07 214
1900.17 202
1900.27 187
1900.37 169
1900.47 152
1900.57 138
1900.67 129
1900.77 127
1900.87 130
1900.97 136
1901.07 142
1901.17 147
1901.27 148
1901.37 147
1901.47 143
1901.57 139
1901.67 135
1901.77 133
1901.87 133
1901.97 134
1902.07 135
1902.17 135
1902.27 135
1902.37 133
1902.47 131
1902.57 128
1902.67 125
1902.77 121
1902.87 117
1902.97 114
1903.07 111
1903.17 110
1903.27 111
1903.37 114
1903.47 120
1903.57 127
1903.67 135
1903.77 145
1903.87 155
1903.97 165
1904.07 173
1904.17 180
1904.27 184
1904.37 186
1904.47 184
1904.57 179
1904.67 171
1904.77 160
1904.87 148
1904.97 135
1905.07 124
1905.17 115
1905.27 111
1905.37 110
1905.47 113
1905.57 117
1905.67 122
1905.77 126
1905.87 128
1905.97 129
1906.07 127
1906.17 124
1906.27 119
1906.37 115
1906.47 110
1906.57 106
1906.67 104
1906.77 103
1906.87 104
1906.97 106
1907.07 109
1907.17 112
1907.27 114
1907.37 115
1907.47 113
1907.57 110
1907.67 105
1907.77 101
1907.87 99
1907.97 99
1908.07 101
1908.17 107
1908.27 113
1908.37 119
1908.47 122
1908.57 120
1908.67 114
1908.77 102
1908.87 88
1908.97 72
1909.07 58
1909.17 46
1909.27 39
1909.37 38
1909.47 41
1909.57 48
1909.67 58
1909.77 69
1909.87 81
1909.97 91
1910.07 100
1910.17 106
1910.27 112
1910.37 115
1910.47 118
1910.57 120
1910.67 122
1910.77 125
1910.87 127
1910.97 129
1911.07 128
1911.17 125
1911.27 119
1911.37 110
1911.47 100
1911.57 90
1911.67 83
1911.77 79
1911.87 79
1911.97 82
1912.07 87
1912.17 92
1912.27 95
1912.37 98
1912.47 99
1912.57 99
1912.67 99
1912.77 99
1912.87 98
1912.97 95
1913.07 88
1913.17 77
1913.27 62
1913.37 45
1913.47 27
1913.57 10
1913.67 0
1913.77 0
1913.88 0
1913.98 5
1914.08 20
1914.18 39
1914.28 60
1914.38 79
1914.48 96
1914.58 107
1914.68 111
1914.78 110
1914.88 103
1914.98 91
1915.08 78
1915.18 66
1915.28 56
1915.38 49
1915.48 46
1915.58 46
1915.68 49
1915.78 52
1915.88 54
1915.98 53
1916.08 49
1916.18 43
1916.28 36
1916.38 30
1916.48 26
1916.58 26
1916.68 29
1916.78 35
1916.88 40
1916.98 42
1917.08 41
1917.18 34
1917.28 24
1917.38 10
1917.48 0
1917.58 0
1917.69 0
1917.79 0
1917.89 0
1917.99 0
1918.09 0
1918.19 0
1918.29 6
1918.39 17
1918.49 29
1918.59 40
1918.69 52
1918.79 62
1918.89 72
1918.99 79
1919.09 85
1919.19 89
1919.29 92
1919.39 97
1919.49 104
1919.59 116
1919.69 130
1919.79 146
1919.89 160
1919.99 171
1920.09 177
1920.19 179
1920.29 177
1920.39 176
1920.50 178
1920.60 184
1920.70 194
1920.80 210
1920.90 229
1921.00 249
1921.10 269
1921.20 288
1921.30 305
1921.40 320
1921.50 333
1921.60 344
1921.70 351
1921.80 356
1921.90 357
1922.00 354
1922.10 347
1922.20 337
1922.30 325
1922.40 312
1922.50 299
1922.60 285
1922.70 271
1922.80 257
1922.91 243
1923.01 230
1923.11 218
1923.21 210
1923.31 204
1923.41 202
1923.51 204
1923.61 207
1923.71 212
1923.81 219
1923.91 226
1924.01 233
1924.11 240
1924.21 248
1924.31 256
1924.41 264
1924.51 271
1924.61 276
1924.71 278
1924.81 279
1924.91 276
1925.02 271
1925.12 264
1925.22 255
1925.32 246
1925.42 237
1925.52 227
1925.62 218
1925.72 209
1925.82 201
1925.92 195
1926.02 192
1926.12 190
1926.22 191
1926.32 194
1926.42 199
1926.52 205
1926.62 214
1926.72 224
1926.83 237
1926.93 250
1927.03 262
1927.13 272
1927.23 280
1927.33 285
1927.43 286
1927.53 284
1927.63 279
1927.73 271
1927.83 260
1927.93 244
1928.03 225
1928.13 202
1928.23 177
1928.33 153
1928.43 129
1928.53 110
1928.64 94
1928.74 84
1928.84 80
1928.94 80
1929.04 85
1929.14 94
1929.24 108
1929.34 123
1929.44 140
1929.54 155
1929.64 169
1929.74 179
1929.84 185
1929.94 187
1930.04 186
1930.14 182
1930.25 177
1930.35 170
1930.45 163
1930.55 156
1930.65 149
1930.75 143
1930.85 136
1930.95 130
1931.05 125
1931.15 120
1931.25 114
1931.35 108
1931.45 99
1931.55 88
1931.65 73
1931.76 56
1931.86 36
1931.96 17
1932.06 0
1932.16 0
1932.26 0
1932.36 0
1932.46 0
1932.56 0
1932.66 0
1932.76 0
1932.86 0
1932.96 6
1933.06 14
1933.17 24
1933.27 34
1933.37 45
1933.47 56
1933.57 66
1933.67 75
1933.77 84
1933.87 92
1933.97 101
1934.07 112
1934.17 125
1934.27 139
1934.37 154
1934.48 166
1934.58 177
1934.68 185
1934.78 192
1934.88 200
1934.98 211
1935.08 227
1935.18 248
1935.28 272
1935.38 295
1935.48 314
1935.58 324
1935.68 325
1935.79 319
1935.89 307
1935.99 292
1936.09 279
1936.19 270
1936.29 266
1936.39 266
1936.49 270
1936.59 275
1936.69 283
1936.79 292
1936.89 302
1936.99 314
1937.10 326
1937.20 338
1937.30 348
1937.40 353
1937.50 350
1937.60 340
1937.70 321
1937.80 294
1937.90 264
1938.00 232
1938.10 204
1938.20 180
1938.31 162
1938.41 150
1938.51 143
1938.61 139
1938.71 134
1938.81 129
1938.91 123
1939.01 116
1939.11 110
1939.21 104
1939.31 99
1939.42 94
1939.52 89
1939.62 80
1939.72 69
1939.82 56
1939.92 42
1940.02 31
1940.12 24
1940.22 24
1940.32 32
1940.42 46
1940.53 64
1940.63 83
1940.73 100
1940.83 112
1940.93 119
1941.03 121
1941.13 119
1941.23 116
1941.33 113
1941.43 112
1941.53 115
1941.64 121
1941.74 130
1941.84 141
1941.94 151
1942.04 159
1942.14 165
1942.24 167
1942.34 166
1942.44 162
1942.54 156
1942.64 147
1942.75 136
1942.85 121
1942.95 103
1943.05 83
1943.15 62
1943.25 43
1943.35 27
1943.45 14
1943.55 5
1943.65 0
1943.76 0
1943.86 0
1943.96 0
1944.06 0
1944.16 0
1944.26 0
1944.36 0
1944.46 0
1944.56 0
1944.66 0
1944.77 0
1944.87 2
1944.97 6
1945.07 13
1945.17 23
1945.27 36
1945.37 53
1945.47 70
1945.57 86
1945.68 99
1945.78 107
1945.88 110
1945.98 111
1946.08 111
1946.18 113
1946.28 118
1946.38 127
1946.48 137
1946.58 146
1946.69 150
1946.79 148
1946.89 139
1946.99 122
1947.09 100
1947.19 78
1947.29 59
1947.39 45
1947.49 38
1947.60 38
1947.70 45
1947.80 55
1947.90 66
1948.00 76
1948.10 86
1948.20 96
1948.30 105
1948.40 115
1948.51 126
1948.61 135
1948.71 142
1948.81 143
1948.91 140
1949.01 132
1949.11 123
1949.21 115
1949.31 114
1949.42 120
1949.52 134
1949.62 154
1949.72 174
1949.82 191
1949.92 201
1950.02 201
1950.12 193
1950.23 179
1950.33 162
1950.43 147
1950.53 137
1950.63 131
1950.73 130
1950.83 132
1950.93 134
1951.03 135
1951.14 134
1951.24 130
1951.34 126
1951.44 122
1951.54 118
1951.64 117
1951.74 118
1951.84 120
1951.95 124
1952.05 129
1952.15 134
1952.25 138
1952.35 141
1952.45 142
1952.55 141
1952.65 138
1952.76 133
1952.86 128
1952.96 123
1953.06 119
1953.16 118
1953.26 118
1953.36 121
1953.46 124
1953.57 128
1953.67 131
1953.77 132
1953.87 131
1953.97 126
1954.07 120
1954.17 112
1954.27 103
1954.38 94
1954.48 86
1954.58 79
1954.68 72
1954.78 65
1954.88 57
1954.98 47
1955.08 38
1955.19 29
1955.29 23
1955.39 20
1955.49 20
1955.59 24
1955.69 31
1955.79 40
1955.89 49
1956.00 60
1956.10 70
1956.20 80
1956.30 87
1956.40 91
1956.50 91
1956.60 87
1956.71 79
1956.81 70
1956.91 62
1957.01 58
1957.11 58
1957.21 62
1957.31 70
1957.41 80
1957.52 89
1957.62 97
1957.72 102
1957.82 103
1957.92 102
1958.02 98
1958.12 94
1958.23 90
1958.33 89
1958.43 90
1958.53 95
1958.63 102
1958.73 109
1958.83 115
1958.94 120
1959.04 122
1959.14 123
1959.24 122
1959.34 121
1959.44 121
1959.54 121
1959.64 121
1959.75 120
1959.85 117
1959.95 114
1960.05 113
1960.15 113
1960.25 117
1960.35 125
1960.46 137
1960.56 152
1960.66 165
1960.76 174
1960.86 176
1960.96 169
1961.06 154
1961.17 133
1961.27 107
1961.37 80
1961.47 56
1961.57 38
1961.67 28
1961.78 25
1961.88 30
1961.98 39
1962.08 52
1962.18 64
1962.28 74
1962.38 81
1962.49 85
1962.59 85
1962.69 84
1962.79 83
1962.89 83
1962.99 84
1963.09 89
1963.20 98
1963.30 112
1963.40 130
1963.50 150
1963.60 171
1963.70 189
1963.81 200
1963.91 203
1964.01 194
1964.11 177
1964.21 152
1964.31 126
1964.41 102
1964.52 83
1964.62 72
1964.72 68
1964.82 71
1964.92 77
1965.02 84
1965.12 90
1965.23 95
1965.33 96
1965.43 97
1965.53 96
1965.63 96
1965.73 98
1965.84 101
1965.94 109
1966.04 121
1966.14 136
1966.24 155
1966.34 176
1966.45 197
1966.55 216
1966.65 231
1966.75 241
1966.85 248
1966.95 251
1967.05 251
1967.16 249
1967.26 246
1967.36 240
1967.46 231
1967.56 221
1967.66 208
1967.77 194
1967.87 180
1967.97 167
1968.07 156
1968.17 147
1968.27 140
1968.38 133
1968.48 127
1968.58 120
1968.68 114
1968.78 110
1968.88 108
1968.99 110
1969.09 116
1969.19 125
1969.29 136
1969.39 147
1969.49 155
1969.60 159
1969.70 159
1969.80 155
1969.90 150
1970.00 146
1970.10 144
1970.21 146
1970.31 151
1970.41 159
1970.51 170
1970.61 182
1970.71 195
1970.82 209
1970.92 223
1971.02 236
1971.12 248
1971.22 256
1971.32 261
1971.43 262
1971.53 258
1971.63 249
1971.73 237
1971.83 224
1971.93 212
1972.04 202
1972.14 196
1972.24 193
1972.34 192
1972.44 193
1972.55 193
1972.65 190
1972.75 186
1972.85 180
1972.95 174
1973.05 169
1973.16 164
1973.26 161
1973.36 159
1973.46 157
1973.56 153
1973.66 148
1973.77 142
1973.87 137
1973.97 133
1974.07 134
1974.17 139
1974.28 149
1974.38 165
1974.48 186
1974.58 211
1974.68 236
1974.78 260
1974.89 281
1974.99 297
1975.09 308
1975.19 312
1975.29 312
1975.40 309
1975.50 305
1975.60 302
1975.70 302
1975.80 306
1975.90 314
1976.01 323
1976.11 330
1976.21 334
1976.31 331
1976.41 323
1976.52 309
1976.62 293
1976.72 278
1976.82 268
1976.92 265
1977.02 272
1977.13 289
1977.23 314
1977.33 345
1977.43 377
1977.53 408
1977.64 434
1977.74 453
1977.84 463
1977.94 466
1978.04 462
1978.15 453
1978.25 439
1978.35 422
1978.45 406
1978.55 390
1978.65 376
1978.76 364
1978.86 354
1978.96 346
1979.06 341
1979.16 337
1979.27 335
1979.37 336
1979.47 340
1979.57 346
1979.67 352
1979.78 358
1979.88 363
1979.98 364
1980.08 363
1980.18 360
1980.29 355
1980.39 349
1980.49 344
1980.59 338
1980.69 333
1980.80 327
1980.90 322
1981.00 318
1981.10 316
1981.20 319
1981.31 328
1981.41 343
1981.51 364
1981.61 389
1981.71 414
1981.82 436
1981.92 453
1982.02 462
1982.12 464
1982.22 459
1982.32 448
1982.43 433
1982.53 415
1982.63 394
1982.73 371
1982.84 346
1982.94 321
1983.04 296
1983.14 274
1983.24 257
1983.35 246
1983.45 241
1983.55 242
1983.65 247
1983.75 255
1983.86 265
1983.96 276
1984.06 286
1984.16 295
1984.26 303
1984.37 310
1984.47 314
1984.57 314
1984.67 310
1984.77 300
1984.88 286
1984.98 269
1985.08 252
1985.18 240
1985.28 235
1985.39 239
1985.49 253
1985.59 272
1985.69 293
1985.79 311
1985.90 320
1986.00 319
1986.10 308
1986.20 289
1986.30 268
1986.41 249
1986.51 236
1986.61 231
1986.71 235
1986.82 245
1986.92 259
1987.02 272
1987.12 282
1987.22 287
1987.33 287
1987.43 284
1987.53 277
1987.63 270
1987.73 264
1987.84 258
1987.94 252
1988.04 245
1988.14 236
1988.25 225
1988.35 210
1988.45 192
1988.55 173
1988.65 152
1988.76 132
1988.86 111
1988.96 90
1989.06 68
1989.16 45
1989.27 20
1989.37 0
1989.47 0
1989.57 0
1989.68 0
1989.78 0
1989.88 0
1989.98 0
1990.08 0
1990.19 5
1990.29 38
1990.39 72
1990.49 103
1990.60 128
1990.70 146
1990.80 155
1990.90 157
1991.00 152
1991.11 143
1991.21 135
1991.31 129
1991.41 129
1991.52 136
1991.62 149
1991.72 165
1991.82 182
1991.92 194
1992.03 200
1992.13 199
1992.23 191
1992.33 179
1992.44 167
1992.54 159
1992.64 157
1992.74 161
1992.84 172
1992.95 187
1993.05 204
1993.15 220
1993.25 234
1993.36 244
1993.46 250
1993.56 254
1993.66 256
1993.77 257
1993.87 260
1993.97 266
1994.07 275
1994.17 287
1994.28 301
1994.38 315
1994.48 329
1994.58 341
1994.69 351
1994.79 358
1994.89 361
1994.99 362
1995.10 361
1995.20 357
1995.30 350
1995.40 341
1995.50 331
1995.61 321
1995.71 312
1995.81 307
1995.91 305
1996.02 308
1996.12 314
1996.22 322
1996.32 330
1996.43 336
1996.53 338
1996.63 334
1996.73 325
1996.84 310
1996.94 293
1997.04 274
1997.14 256
1997.24 242
1997.35 231
1997.45 225
1997.55 222
1997.65 221
1997.76 220
1997.86 218
1997.96 214
1998.06 207
1998.17 198
1998.27 189
1998.37 181
1998.47 176
1998.58 174
1998.68 177
1998.78 184
1998.88 193
1998.99 203
1999.09 214
1999.19 223
1999.29 231
1999.40 237
1999.50 242
1999.60 246
1999.70 250
1999.80 252
1999.91 254
2000.01 256
2000.11 259
2000.21 264
2000.32 271
2000.42 278
2000.52 286
2000.62 292
2000.73 294
2000.83 290
2000.93 282
2001.03 268
2001.14 250
2001.24 228
2001.34 205
2001.44 179
2001.55 153
2001.65 128
2001.75 103
2001.85 80
2001.96 62
2002.06 49
2002.16 44
2002.26 46
2002.37 57
2002.47 76
2002.57 100
2002.67 128
2002.78 156
2002.88 180
2002.98 199
2003.08 213
2003.19 219
2003.29 221
2003.39 220
2003.49 218
2003.60 215
2003.70 213
2003.80 211
2003.90 211
2004.01 211
2004.11 213
2004.21 216
2004.32 219
2004.42 223
2004.52 227
2004.62 232
2004.73 235
2004.83 238
2004.93 240
2005.03 241
2005.14 240
2005.24 236
2005.34 230
2005.44 221
2005.55 211
2005.65 199
2005.75 188
2005.85 178
2005.96 170
2006.06 165
2006.16 161
2006.26 161
2006.37 161
2006.47 163
2006.57 166
2006.67 170
2006.78 174
2006.88 179
2006.98 184
2007.09 187
2007.19 189
2007.29 187
2007.39 182
2007.50 174
2007.60 163
2007.70 151
2007.80 139
2007.91 129
2008.01 123
2008.11 119
2008.21 116
2008.32 113
2008.42 108
2008.52 100
2008.63 91
2008.73 82
2008.83 76
2008.93 77
2009.04 86
2009.14 102
2009.24 125
2009.34 151
2009.45 175
2009.55 196
2009.65 210
2009.75 216
2009.86 215
2009.96 210
2010.06 202
2010.17 194
2010.27 187
2010.37 182
2010.47 178
2010.58 176
2010.68 176
2010.78 175
2010.88 174
2010.99 172
2011.09 169
2011.19 165
2011.30 160
2011.40 153
2011.50 145
2011.60 137
2011.71 128
2011.81 120
2011.91 112
2012.01 104
2012.12 95
2012.22 85
2012.32 75
2012.43 66
2012.53 59
2012.63 56
2012.73 60
2012.84 71
2012.94 89
2013.04 113
2013.15 140
2013.25 167
2013.35 191
2013.45 210
2013.56 222
2013.66 227
2013.76 227
2013.86 221
2013.97 213
2014.07 203
2014.17 194
2014.28 187
2014.38 184
2014.48 184
2014.58 188
2014.69 194
2014.79 201
2014.89 206
2015.00 209
2015.10 207
2015.20 202
2015.30 193
2015.41 182
2015.51 171
2015.61 163
2015.72 158
2015.82 156
2015.92 157
2016.02 159
2016.13 160
2016.23 158
2016.33 153
2016.44 144
2016.54 131
2016.64 115
2016.74 99
2016.85 83
2016.95 68
2017.05 55
2017.16 45
2017.26 36
2017.36 30
2017.46 25
2017.57 23
2017.67 24
2017.77 28
2017.88 34
2017.98 43
2018.08 51
2018.18 57
2018.29 59
2018.39 56
2018.49 49
2018.60 40
2018.70 30
2018.80 22
2018.91 16
2019.01 15
2019.11 17
2019.21 21
2019.32 26
2019.42 31
2019.52 35
2019.63 37
2019.73 36
2019.83 33
2019.93 27
2020.04 20
2020.14 12
2020.24 4
2020.35 0
2020.45 0
2020.55 0
2020.66 0
2020.76 0
2020.86 0
2020.96 0
2021.07 0
2021.17 2
2021.27 6
2021.38 8
2021.48 10
2021.58 11
2021.69 12
2021.79 12
2021.89 12
2021.99 14
2022.10 18
2022.20 25
2022.30 35
2022.41 48
2022.51 61
2022.61 75
2022.72 88
2022.82 99
2022.92 108
2023.02 115
2023.13 122
2023.23 129
2023.33 138
2023.44 147
2023.54 159
2023.64 172
2023.75 186
2023.85 200
2023.95 212
2024.06 222
2024.16 230
2024.26 234
2024.36 233
2024.47 227
2024.57 217
2024.67 203
2024.78 185
2024.88 165
2024.98 144
2025.09 124
2025.19 105
2025.29 89
2025.40 77
2025.50 68
2025.60 62
2025.70 59
2025.81 59
2025.91 62
2026.01 67
2026.12 73
2026.22 79
2026.32 86
2026.43 93
2026.53 99
2026.63 106
2026.74 113
2026.84 120
2026.94 127
2027.05 132
2027.15 136
2027.25 137
2027.35 135
2027.46 131
2027.56 125
2027.66 119
2027.77 112
2027.87 106
2027.97 101
2028.08 98
2028.18 97
2028.28 98
2028.39 102
2028.49 107
2028.59 115
2028.70 123
2028.80 130
2028.90 136
2029.01 138
2029.11 137
2029.21 132
2029.32 124
2029.42 114
2029.52 101
2029.62 89
2029.73 76
2029.83 64
2029.93 54
2030.04 47
2030.14 44
2030.24 45
2030.35 51
2030.45 59
2030.55 68
2030.66 76
2030.76 78
2030.86 75
2030.97 65
2031.07 50
2031.17 33
2031.28 16
2031.38 2
2031.48 0
2031.59 0
2031.69 0
2031.79 0
2031.90 11
2032.00 25
2032.10 41
2032.21 56
2032.31 70
2032.41 79
2032.52 84
2032.62 85
2032.72 83
2032.83 80
2032.93 78
2033.03 79
2033.14 82
2033.24 88
2033.34 95
2033.45 100
2033.55 102
2033.65 99
2033.76 91
2033.86 79
2033.96 66
2034.07 52
2034.17 39
2034.27 29
2034.38 22
2034.48 17
2034.58 16
2034.69 18
2034.79 24
2034.89 33
2035.00 47
2035.10 63
2035.20 81
2035.31 96
2035.41 107
2035.51 110
2035.62 103
2035.72 88
2035.82 65
2035.93 38
2036.03 11
2036.13 0
2036.24 0
2036.34 0
2036.44 0
2036.55 0
2036.65 0
2036.75 0
2036.86 16
2036.96 34
2037.06 50
2037.17 65
2037.27 79
2037.37 91
2037.48 102
2037.58 111
2037.68 116
2037.79 119
2037.89 120
2037.99 123
2038.10 128
2038.20 138
2038.30 152
2038.41 170
2038.51 189
2038.61 204
2038.72 212
2038.82 212
2038.92 203
2039.03 187
2039.13 167
2039.23 148
2039.34 132
2039.44 123
2039.55 118
2039.65 118
2039.75 119
2039.86 119
2039.96 116
2040.06 109
2040.17 97
2040.27 81
2040.37 62
2040.48 42
2040.58 24
2040.68 9
2040.79 0
2040.89 0
2040.99 0
2041.10 0
2041.20 0
2041.30 0
2041.41 0
2041.51 0
2041.61 0
2041.72 0
2041.82 5
2041.93 14
2042.03 26
2042.13 39
2042.24 52
2042.34 65
2042.44 77
2042.55 86
2042.65 94
2042.75 100
2042.86 105
2042.96 109
2043.06 112
2043.17 112
2043.27 110
2043.37 107
2043.48 101
2043.58 94
2043.69 87
2043.79 80
2043.89 75
2044.00 72
2044.10 73
2044.20 76
2044.31 83
2044.41 93
2044.51 102
2044.62 110
2044.72 115
2044.83 115
2044.93 110
2045.03 99
2045.14 84
2045.24 67
2045.34 50
2045.45 35
2045.55 24
2045.65 18
2045.76 15
2045.86 17
2045.96 19
2046.07 23
2046.17 26
2046.28 28
2046.38 30
2046.48 31
2046.59 33
2046.69 36
2046.79 40
2046.90 45
2047.00 51
2047.10 57
2047.21 62
2047.31 69
2047.42 76
2047.52 84
2047.62 92
2047.73 100
2047.83 107
2047.93 113
2048.04 118
2048.14 124
2048.25 130
2048.35 140
2048.45 152
2048.56 167
2048.66 184
2048.76 202
2048.87 221
2048.97 238
2049.07 254
2049.18 266
2049.28 275
2049.39 280
2049.49 281
2049.59 278
2049.70 272
2049.80 262
2049.90 249
2050.01 234
2050.11 218
2050.22 202
2050.32 188
2050.42 176
2050.53 168
2050.63 166
2050.73 170
2050.84 179
2050.94 191
2051.05 205
2051.15 217
2051.25 226
2051.36 231
2051.46 233
2051.56 231
2051.67 226
2051.77 220
2051.88 214
2051.98 206
2052.08 200
2052.19 196
2052.29 196
2052.39 201
2052.50 210
2052.60 224
2052.71 240
2052.81 254
2052.91 264
2053.02 267
2053.12 262
2053.22 251
2053.33 235
2053.43 219
2053.54 206
2053.64 201
2053.74 204
2053.85 217
2053.95 239
2054.06 265
2054.16 295
2054.26 322
2054.37 345
2054.47 359
2054.57 366
2054.68 364
2054.78 355
2054.89 341
2054.99 325
2055.09 309
2055.20 295
2055.30 284
2055.41 275
2055.51 267
2055.61 260
2055.72 252
2055.82 242
2055.92 231
2056.03 218
2056.13 203
2056.24 188
2056.34 173
2056.44 159
2056.55 150
2056.65 146
2056.76 148
2056.86 158
2056.96 171
2057.07 188
2057.17 203
2057.28 215
2057.38 222
2057.48 224
2057.59 219
2057.69 210
2057.79 199
2057.90 187
2058.00 176
2058.11 167
2058.21 161
2058.31 157
2058.42 155
2058.52 153
2058.63 151
2058.73 149
2058.83 146
2058.94 144
2059.04 143
2059.15 142
2059.25 142
2059.35 142
2059.46 140
2059.56 137
2059.67 132
2059.77 123
2059.87 111
2059.98 98
2060.08 83
2060.19 68
2060.29 55
2060.39 46
2060.50 42
2060.60 43
2060.71 50
2060.81 61
2060.91 73
2061.02 86
2061.12 98
2061.23 109
2061.33 120
2061.43 132
2061.54 145
2061.64 160
2061.75 175
2061.85 188
2061.95 198
2062.06 203
2062.16 202
2062.27 197
2062.37 188
2062.47 178
2062.58 168
2062.68 160
2062.79 154
2062.89 151
2062.99 151
2063.10 152
2063.20 153
2063.31 155
2063.41 155
2063.51 153
2063.62 150
2063.72 144
2063.83 137
2063.93 129
2064.04 121
2064.14 116
2064.24 116
2064.35 120
2064.45 131
2064.56 146
2064.66 165
2064.76 184
2064.87 202
2064.97 216
2065.08 225
2065.18 229
2065.28 230
2065.39 227
2065.49 224
2065.60 220
2065.70 216
2065.80 211
2065.91 206
2066.01 200
2066.12 194
2066.22 189
2066.33 184
2066.43 179
2066.53 174
2066.64 171
2066.74 168
2066.85 166
2066.95 163
2067.05 161
2067.16 158
2067.26 155
2067.37 151
2067.47 145
2067.58 139
2067.68 132
2067.78 125
2067.89 117
2067.99 108
2068.10 98
2068.20 86
2068.30 72
2068.41 56
2068.51 38
2068.62 21
2068.72 5
2068.83 0
2068.93 0
2069.03 0
2069.14 0
2069.24 0
2069.35 0
2069.45 0
2069.56 0
2069.66 1
2069.76 18
2069.87 37
2069.97 56
2070.08 75
2070.18 94
2070.28 111
2070.39 126
2070.49 142
2070.60 156
2070.70 170
2070.81 182
2070.91 192
2071.01 197
2071.12 198
2071.22 195
2071.33 188
2071.43 179
2071.54 169
2071.64 159
2071.74 151
2071.85 143
2071.95 134
2072.06 123
2072.16 111
2072.27 98
2072.37 85
2072.47 76
2072.58 72
2072.68 75
2072.79 84
2072.89 98
2073.00 114
2073.10 129
2073.20 139
2073.31 143
2073.41 140
2073.52 132
2073.62 118
2073.73 104
2073.83 90
2073.93 80
2074.04 75
2074.14 73
2074.25 74
2074.35 76
2074.46 78
2074.56 78
2074.67 76
2074.77 72
2074.87 68
2074.98 64
2075.08 62
2075.19 63
2075.29 69
2075.40 78
2075.50 90
2075.60 104
2075.71 117
2075.81 129
2075.92 137
2076.02 142
2076.13 142
2076.23 140
2076.33 138
2076.44 137
2076.54 140
2076.65 147
2076.75 158
2076.86 171
2076.96 186
2077.07 199
2077.17 210
2077.27 216
2077.38 217
2077.48 214
2077.59 206
2077.69 195
2077.80 182
2077.90 170
2078.01 159
2078.11 151
2078.21 146
2078.32 143
2078.42 139
2078.53 134
2078.63 124
2078.74 110
2078.84 94
2078.95 78
2079.05 65
2079.15 59
2079.26 62
2079.36 74
2079.47 93
2079.57 115
2079.68 137
2079.78 154
2079.89 165
2079.99 168
2080.09 166
2080.20 160
2080.30 153
2080.41 148
2080.51 145
2080.62 144
2080.72 144
2080.83 145
2080.93 145
2081.04 144
2081.14 144
2081.24 143
2081.35 144
2081.45 145
2081.56 146
2081.66 147
2081.77 149
2081.87 151
2081.98 155
2082.08 163
2082.18 174
2082.29 187
2082.39 201
2082.50 213
2082.60 221
2082.71 223
2082.81 218
2082.92 207
2083.02 192
2083.13 175
2083.23 157
2083.34 141
2083.44 127
2083.54 119
2083.65 115
2083.75 115
2083.86 117
2083.96 119
2084.07 119
2084.17 116
2084.28 109
2084.38 99
2084.49 90
2084.59 83
2084.69 80
2084.80 83
2084.90 90
2085.01 100
2085.11 109
2085.22 115
2085.32 116
2085.43 112
2085.53 104
2085.64 95
2085.74 88
2085.85 84
2085.95 84
2086.05 88
2086.16 95
2086.26 100
2086.37 103
2086.47 100
2086.58 91
2086.68 78
2086.79 61
2086.89 43
2087.00 26
2087.10 12
2087.21 3
2087.31 0
2087.42 0
2087.52 1
2087.62 5
2087.73 9
2087.83 12
2087.94 13
2088.04 11
2088.15 7
2088.25 1
2088.36 0
2088.46 0
2088.57 0
2088.67 0
2088.78 0
2088.88 0
2088.99 11
2089.09 26
2089.19 40
2089.30 51
2089.40 56
2089.51 55
2089.61 48
2089.72 38
2089.82 27
2089.93 18
2090.03 11
2090.14 7
2090.24 7
2090.35 8
2090.45 8
2090.56 6
2090.66 2
2090.77 0
2090.87 0
2090.98 0
2091.08 0
2091.19 0
2091.29 0
2091.39 6
2091.50 24
2091.60 45
2091.71 67
2091.81 90
2091.92 114
2092.02 137
2092.13 161
2092.23 183
2092.34 204
2092.44 222
2092.55 236
2092.65 244
2092.76 246
2092.86 241
2092.97 230
2093.07 214
2093.18 196
2093.28 179
2093.39 166
2093.49 160
2093.60 161
2093.70 169
2093.80 182
2093.91 196
2094.01 209
2094.12 219
2094.22 225
2094.33 227
2094.43 227
2094.54 224
2094.64 220
2094.75 213
2094.85 204
2094.96 193
2095.06 181
2095.17 170
2095.27 161
2095.38 157
2095.48 159
2095.59 168
2095.69 182
2095.80 201
2095.90 220
2096.01 238
2096.11 253
2096.22 261
2096.32 262
2096.43 257
2096.53 246
2096.64 231
2096.74 215
2096.85 199
2096.95 183
2097.06 170
2097.16 159
2097.27 149
2097.37 141
2097.48 134
2097.58 128
2097.69 122
2097.79 116
2097.90 111
2098.00 107
2098.11 103
2098.21 102
2098.32 103
2098.42 105
2098.52 109
2098.63 112
2098.73 113
2098.84 112
2098.94 108
2099.05 100
2099.15 91
2099.26 83
2099.36 76
2099.47 75
2099.57 79
2099.68 89
2099.78 105
2099.89 124
2099.99 142
2100.10 157
2100.20 166
2100.31 169
2100.41 166
2100.52 161
2100.62 156
2100.73 154
2100.83 157
2100.94 166
2101.04 177
2101.15 190
2101.25 201
2101.36 209
2101.46 212
2101.57 210
2101.67 203
2101.78 192
2101.88 179
2101.99 164
2102.09 149
2102.20 135
2102.30 124
2102.41 116
2102.51 111
2102.62 109
2102.73 108
2102.83 105
2102.94 99
2103.04 90
2103.15 78
2103.25 66
2103.36 55
2103.46 48
2103.57 44
2103.67 45
2103.78 48
2103.88 53
2103.99 57
2104.09 59
2104.20 60
2104.30 58
2104.41 54
2104.51 49
2104.62 44
2104.72 39
2104.83 35
2104.93 32
2105.04 31
2105.14 29
2105.25 28
2105.35 27
2105.46 26
2105.56 27
2105.67 30
2105.77 36
2105.88 44
2105.98 55
2106.09 67
2106.19 77
2106.30 86
2106.40 91
2106.51 94
2106.61 94
2106.72 93
2106.82 90
2106.93 87
2107.03 84
2107.14 80
2107.24 75
2107.35 69
2107.46 62
2107.56 55
2107.67 48
2107.77 41
2107.88 36
2107.98 32
2108.09 29
2108.19 30
2108.30 33
2108.40 38
2108.51 46
2108.61 54
2108.72 61
2108.82 66
2108.93 69
2109.03 70
2109.14 69
2109.24 69
2109.35 71
2109.45 75
2109.56 82
2109.66 92
2109.77 103
2109.87 114
2109.98 123
2110.09 131
2110.19 135
2110.30 136
2110.40 133
2110.51 129
2110.61 121
2110.72 112
2110.82 99
2110.93 84
2111.03 67
2111.14 49
2111.24 33
2111.35 18
2111.45 7
2111.56 0
2111.66 0
2111.77 0
2111.87 0
2111.98 0
2112.09 0
2112.19 0
2112.30 0
2112.40 0
2112.51 0
2112.61 7
2112.72 27
2112.82 50
2112.93 75
2113.03 98
2113.14 117
2113.24 132
2113.35 141
2113.45 145
2113.56 145
2113.66 142
2113.77 136
2113.88 129
2113.98 119
2114.09 109
2114.19 98
2114.30 87
2114.40 77
2114.51 69
2114.61 63
2114.72 62
2114.82 65
2114.93 72
2115.03 81
2115.14 92
2115.24 103
2115.35 110
2115.46 114
2115.56 115
2115.67 113
2115.77 112
2115.88 113
2115.98 117
2116.09 125
2116.19 136
2116.30 150
2116.40 165
2116.51 179
2116.61 192
2116.72 203
2116.83 212
2116.93 219
2117.04 222
2117.14 222
2117.25 217
2117.35 209
2117.46 197
2117.56 182
2117.67 165
2117.77 147
2117.88 130
2117.99 113
2118.09 97
2118.20 82
2118.30 67
2118.41 51
2118.51 35
2118.62 20
2118.72 5
2118.83 0
2118.93 0
2119.04 0
2119.15 0
2119.25 0
2119.36 0
2119.46 1
2119.57 10
2119.67 18
2119.78 24
2119.88 30
2119.99 35
2120.09 41
2120.20 46
2120.31 52
2120.41 58
2120.52 63
2120.62 68
2120.73 72
2120.83 77
2120.94 83
2121.04 89
2121.15 96
2121.26 102
2121.36 105
2121.47 106
2121.57 102
2121.68 95
2121.78 83
2121.89 70
2121.99 56
2122.10 41
2122.20 28
2122.31 16
2122.42 6
2122.52 0
2122.63 0
2122.73 0
2122.84 0
2122.94 0
2123.05 0
2123.15 0
2123.26 0
2123.37 0
2123.47 9
2123.58 21
2123.68 35
2123.79 49
2123.89 62
2124.00 73
2124.11 83
2124.21 91
2124.32 99
2124.42 107
2124.53 112
2124.63 115
2124.74 115
2124.84 110
2124.95 101
2125.06 88
2125.16 73
2125.27 57
2125.37 42
2125.48 29
2125.58 18
2125.69 11
2125.79 5
2125.90 2
2126.01 0
2126.11 0
2126.22 2
2126.32 7
2126.43 16
2126.53 28
2126.64 45
2126.75 67
2126.85 91
2126.96 117
2127.06 142
2127.17 162
2127.27 175
2127.38 179
2127.49 174
2127.59 161
2127.70 144
2127.80 126
2127.91 110
2128.01 99
2128.12 92
2128.22 88
2128.33 85
2128.44 82
2128.54 78
2128.65 73
2128.75 72
2128.86 75
2128.96 83
2129.07 96
2129.18 112
2129.28 128
2129.39 141
2129.49 148
2129.60 150
2129.70 146
2129.81 140
2129.92 134
2130.02 130
2130.13 129
2130.23 131
2130.34 135
2130.44 139
2130.55 143
2130.66 144
2130.76 144
2130.87 144
2130.97 143
2131.08 145
2131.19 148
2131.29 153
2131.40 158
2131.50 163
2131.61 167
2131.71 170
2131.82 172
2131.93 175
2132.03 179
2132.14 186
2132.24 193
2132.35 199
2132.45 203
2132.56 202
2132.67 196
2132.77 187
2132.88 175
2132.98 163
2133.09 152
2133.20 145
2133.30 139
2133.41 136
2133.51 134
2133.62 132
2133.72 129
2133.83 126
2133.94 121
2134.04 115
2134.15 108
2134.25 101
2134.36 93
2134.47 84
2134.57 76
2134.68 68
2134.78 62
2134.89 57
2134.99 55
2135.10 56
2135.21 63
2135.31 73
2135.42 88
2135.52 105
2135.63 125
2135.74 144
2135.84 161
2135.95 175
2136.05 186
2136.16 193
2136.26 198
2136.37 198
2136.48 195
2136.58 187
2136.69 174
2136.79 158
2136.90 141
2137.01 125
2137.11 113
2137.22 107
2137.32 108
2137.43 116
2137.54 128
2137.64 141
2137.75 153
2137.85 162
2137.96 165
2138.07 163
2138.17 157
2138.28 148
2138.38 137
2138.49 125
2138.60 114
2138.70 104
2138.81 97
2138.91 93
2139.02 92
2139.12 96
2139.23 102
2139.34 111
2139.44 120
2139.55 128
2139.65 134
2139.76 134
2139.87 128
2139.97 115
2140.08 97
2140.18 75
2140.29 51
2140.40 31
2140.50 16
2140.61 8
2140.71 9
2140.82 18
2140.93 31
2141.03 47
2141.14 63
2141.24 77
2141.35 90
2141.46 102
2141.56 114
2141.67 128
2141.77 144
2141.88 160
2141.99 175
2142.09 187
2142.20 196
2142.30 200
2142.41 202
2142.52 203
2142.62 203
2142.73 203
2142.84 206
2142.94 209
2143.05 212
2143.15 214
2143.26 216
2143.37 216
2143.47 214
2143.58 211
2143.68 205
2143.79 196
2143.90 185
2144.00 171
2144.11 153
2144.21 134
2144.32 114
2144.43 95
2144.53 78
2144.64 65
2144.74 56
2144.85 51
2144.96 49
2145.06 49
2145.17 50
2145.28 51
2145.38 51
2145.49 51
2145.59 49
2145.70 46
2145.81 41
2145.91 33
2146.02 22
2146.12 11
2146.23 0
2146.34 0
2146.44 0
2146.55 0
2146.65 0
2146.76 0
2146.87 0
2146.97 0
2147.08 0
2147.19 11
2147.29 25
2147.40 41
2147.50 58
2147.61 77
2147.72 98
2147.82 121
2147.93 145
2148.03 170
2148.14 194
2148.25 217
2148.35 234
2148.46 245
2148.57 248
2148.67 243
2148.78 233
2148.88 220
2148.99 207
2149.10 196
2149.20 188
2149.31 184
2149.42 184
2149.52 188
2149.63 193
2149.73 200
2149.84 210
2149.95 220
2150.05 231
2150.16 241
2150.27 250
2150.37 259
2150.48 265
2150.58 270
2150.69 273
2150.80 275
2150.90 274
2151.01 270
2151.12 262
2151.22 248
2151.33 230
2151.43 208
2151.54 185
2151.65 164
2151.75 147
2151.86 137
2151.97 135
2152.07 141
2152.18 153
2152.28 169
2152.39 188
2152.50 208
2152.60 226
2152.71 242
2152.82 256
2152.92 266
2153.03 272
2153.13 273
2153.24 268
2153.35 256
2153.45 238
2153.56 216
2153.67 191
2153.77 168
2153.88 150
2153.99 139
2154.09 138
2154.20 145
2154.30 159
2154.41 177
2154.52 197
2154.62 216
2154.73 232
2154.84 245
2154.94 253
2155.05 257
2155.15 256
2155.26 248
2155.37 235
2155.47 216
2155.58 194
2155.69 168
2155.79 142
2155.90 118
2156.01 96
2156.11 79
2156.22 69
2156.32 65
2156.43 69
2156.54 80
2156.64 96
2156.75 116
2156.86 137
2156.96 155
2157.07 170
2157.18 181
2157.28 187
2157.39 190
2157.50 191
2157.60 192
2157.71 193
2157.81 194
2157.92 194
2158.03 191
2158.13 184
2158.24 174
2158.35 161
2158.45 148
2158.56 135
2158.67 126
2158.77 120
2158.88 119
2158.99 122
2159.09 129
2159.20 137
2159.30 147
2159.41 158
2159.52 167
2159.62 174
2159.73 179
2159.84 180
2159.94 178
2160.05 174
2160.16 168
2160.26 162
2160.37 157
2160.48 153
2160.58 150
2160.69 150
2160.80 151
2160.90 151
2161.01 150
2161.12 147
2161.22 141
2161.33 131
2161.43 116
2161.54 100
2161.65 83
2161.75 68
2161.86 57
2161.97 49
2162.07 47
2162.18 48
2162.29 51
2162.39 55
2162.50 58
2162.61 61
2162.71 64
2162.82 68
2162.93 73
2163.03 79
2163.14 85
2163.25 93
2163.35 101
2163.46 109
2163.57 118
2163.67 126
2163.78 133
2163.89 139
2163.99 143
2164.10 143
2164.20 141
2164.31 136
2164.42 130
2164.52 124
2164.63 121
2164.74 123
2164.84 131
2164.95 146
2165.06 166
2165.16 191
2165.27 218
2165.38 243
2165.48 263
2165.59 277
2165.70 284
2165.80 286
2165.91 284
2166.02 282
2166.12 282
2166.23 285
2166.34 290
2166.44 298
2166.55 304
2166.66 309
2166.76 310
2166.87 307
2166.98 301
2167.08 293
2167.19 286
2167.30 280
2167.40 278
2167.51 279
2167.62 281
2167.72 283
2167.83 282
2167.94 274
2168.04 258
2168.15 235
2168.26 207
2168.36 179
2168.47 155
2168.58 137
2168.68 128
2168.79 127
2168.90 131
2169.00 138
2169.11 144
2169.22 147
2169.32 145
2169.43 137
2169.54 126
2169.64 113
2169.75 101
2169.86 92
2169.96 88
2170.07 89
2170.18 95
2170.28 104
2170.39 113
2170.50 122
2170.60 127
2170.71 129
2170.82 128
2170.92 124
2171.03 118
2171.14 110
2171.24 102
2171.35 94
2171.46 86
2171.57 80
2171.67 75
2171.78 73
2171.89 73
2171.99 74
2172.10 75
2172.21 78
2172.31 79
2172.42 80
2172.53 80
2172.63 79
2172.74 78
2172.85 77
2172.95 76
2173.06 76
2173.17 76
2173.27 76
2173.38 75
2173.49 72
2173.59 66
2173.70 57
2173.81 48
2173.91 38
2174.02 29
2174.13 22
2174.23 16
2174.34 12
2174.45 7
2174.56 2
2174.66 0
2174.77 0
2174.88 0
2174.98 0
2175.09 0
2175.20 0
2175.30 0
2175.41 0
2175.52 5
2175.62 12
2175.73 22
2175.84 34
2175.94 49
2176.05 65
2176.16 80
2176.27 91
2176.37 98
2176.48 99
2176.59 96
2176.69 92
2176.80 88
2176.91 89
2177.01 96
2177.12 108
2177.23 124
2177.33 141
2177.44 156
2177.55 168
2177.65 177
2177.76 181
2177.87 184
2177.98 185
2178.08 187
2178.19 190
2178.30 194
2178.40 197
2178.51 199
2178.62 200
2178.72 199
2178.83 197
2178.94 192
2179.04 187
2179.15 179
2179.26 169
2179.37 158
2179.47 147
2179.58 136
2179.69 128
2179.79 122
2179.90 121
2180.01 122
2180.11 125
2180.22 127
2180.33 127
2180.44 122
2180.54 113
2180.65 102
2180.76 89
2180.86 78
2180.97 69
2181.08 63
2181.18 60
2181.29 58
2181.40 56
2181.51 53
2181.61 50
2181.72 48
2181.83 47
2181.93 48
2182.04 51
2182.15 55
2182.25 60
2182.36 65
2182.47 70
2182.58 75
2182.68 80
2182.79 87
2182.90 96
2183.00 107
2183.11 118
2183.22 128
2183.32 137
2183.43 143
2183.54 147
2183.65 150
2183.75 152
2183.86 156
2183.97 161
2184.07 168
2184.18 173
2184.29 177
2184.40 177
2184.50 174
2184.61 167
2184.72 159
2184.82 150
2184.93 143
2185.04 137
2185.15 133
2185.25 127
2185.36 120
2185.47 110
2185.57 98
2185.68 86
2185.79 75
2185.89 68
2186.00 65
2186.11 68
2186.22 75
2186.32 85
2186.43 96
2186.54 106
2186.64 113
2186.75 117
2186.86 119
2186.97 120
2187.07 121
2187.18 123
2187.29 128
2187.39 135
2187.50 142
2187.61 148
2187.72 151
2187.82 150
2187.93 142
2188.04 131
2188.14 118
2188.25 105
2188.36 95
2188.47 89
2188.57 89
2188.68 91
2188.79 96
2188.89 99
2189.00 101
2189.11 99
2189.22 96
2189.32 92
2189.43 89
2189.54 88
2189.65 88
2189.75 89
2189.86 90
2189.97 89
2190.07 85
2190.18 77
2190.29 66
2190.40 55
2190.50 46
2190.61 40
2190.72 41
2190.82 50
2190.93 66
2191.04 89
2191.15 116
2191.25 145
2191.36 172
2191.47 195
2191.58 209
2191.68 214
2191.79 210
2191.90 198
2192.00 181
2192.11 160
2192.22 140
2192.33 123
2192.43 110
2192.54 100
2192.65 93
2192.76 85
2192.86 76
2192.97 65
2193.08 50
2193.18 33
2193.29 16
2193.40 1
2193.51 0
2193.61 0
2193.72 0
2193.83 2
2193.94 15
2194.04 31
2194.15 46
2194.26 59
2194.36 70
2194.47 80
2194.58 88
2194.69 97
2194.79 108
2194.90 120
2195.01 132
2195.12 142
2195.22 147
2195.33 146
2195.44 138
2195.55 125
2195.65 108
2195.76 91
2195.87 76
2195.98 65
2196.08 60
2196.19 60
2196.30 62
2196.40 66
2196.51 69
2196.62 72
2196.73 73
2196.83 74
2196.94 78
2197.05 84
2197.16 96
2197.26 112
2197.37 133
2197.48 158
2197.59 183
2197.69 206
2197.80 226
2197.91 242
2198.02 254
2198.12 264
2198.23 272
2198.34 281
2198.45 293
2198.55 306
2198.66 319
2198.77 330
2198.87 337
2198.98 337
2199.09 330
2199.20 317
2199.30 299
2199.41 278
2199.52 255
2199.63 231
2199.73 206
2199.84 182
2199.95 159
2200.06 139
2200.16 125
2200.27 117
2200.38 118
2200.49 126
2200.59 139
2200.70 153
2200.81 165
2200.92 172
2201.02 173
2201.13 167
2201.24 154
2201.35 137
2201.45 119
2201.56 102
2201.67 89
2201.78 80
2201.88 76
2201.99 77
2202.10 84
2202.21 93
2202.31 106
2202.42 121
2202.53 138
2202.64 156
2202.74 173
2202.85 188
2202.96 200
2203.07 206
2203.17 207
2203.28 202
2203.39 191
2203.50 177
2203.60 159
2203.71 140
2203.82 121
2203.93 102
2204.03 85
2204.14 70
2204.25 57
2204.36 46
2204.46 36
2204.57 25
2204.68 14
2204.79 1
2204.90 0
2205.00 0
2205.11 0
2205.22 0
2205.33 0
2205.43 0
2205.54 0
2205.65 7
2205.76 39
2205.86 73
2205.97 104
2206.08 130
2206.19 146
2206.29 153
2206.40 150
2206.51 141
2206.62 130
2206.72 118
2206.83 110
2206.94 106
2207.05 106
2207.15 110
2207.26 115
2207.37 120
2207.48 123
2207.59 124
2207.69 123
2207.80 120
2207.91 114
2208.02 109
2208.12 103
2208.23 99
2208.34 97
2208.45 100
2208.55 107
2208.66 119
2208.77 135
2208.88 153
2208.99 170
2209.09 185
2209.20 195
2209.31 198
2209.42 193
2209.52 181
2209.63 165
2209.74 147
2209.85 130
2209.95 116
2210.06 107
2210.17 104
2210.28 105
2210.39 110
2210.49 117
2210.60 124
2210.71 131
2210.82 136
2210.92 140
2211.03 141
2211.14 142
2211.25 142
2211.35 142
2211.46 143
2211.57 146
2211.68 149
2211.79 153
2211.89 158
2212.00 163
2212.11 168
2212.22 173
2212.32 178
2212.43 185
2212.54 193
2212.65 202
2212.76 211
2212.86 219
2212.97 226
2213.08 230
2213.19 231
2213.29 228
2213.40 222
2213.51 213
2213.62 203
2213.73 193
2213.83 183
2213.94 177
2214.05 172
2214.16 169
2214.26 167
2214.37 162
2214.48 153
2214.59 140
2214.70 121
2214.80 98
2214.91 72
2215.02 47
2215.13 23
2215.23 3
2215.34 0
2215.45 0
2215.56 0
2215.67 0
2215.77 0
2215.88 0
2215.99 0
2216.10 0
2216.21 9
2216.31 29
2216.42 48
2216.53 65
2216.64 78
2216.74 88
2216.85 95
2216.96 99
2217.07 103
2217.18 105
2217.28 108
2217.39 111
2217.50 113
2217.61 115
2217.72 117
2217.82 120
2217.93 123
2218.04 128
2218.15 133
2218.26 139
2218.36 146
2218.47 152
2218.58 158
2218.69 163
2218.79 168
2218.90 172
2219.01 175
2219.12 176
2219.23 177
2219.33 177
2219.44 176
2219.55 175
2219.66 173
2219.77 172
2219.87 169
2219.98 164
2220.09 155
2220.20 144
2220.31 129
2220.41 114
2220.52 99
2220.63 88
2220.74 82
2220.85 82
2220.95 87
2221.06 94
2221.17 102
2221.28 108
2221.39 110
2221.49 109
2221.60 106
2221.71 102
2221.82 99
2221.93 98
2222.03 101
2222.14 105
2222.25 111
2222.36 115
2222.47 116
2222.57 115
2222.68 111
2222.79 106
2222.90 101
2223.01 98
2223.11 97
2223.22 99
2223.33 101
2223.44 104
2223.55 107
2223.65 110
2223.76 113
2223.87 117
2223.98 124
2224.09 134
2224.19 147
2224.30 161
2224.41 176
2224.52 189
2224.63 200
2224.73 208
2224.84 211
2224.95 211
2225.06 207
2225.17 202
2225.27 193
2225.38 182
2225.49 166
2225.60 148
2225.71 126
2225.82 102
2225.92 77
2226.03 53
2226.14 31
2226.25 11
2226.36 0
2226.46 0
2226.57 0
2226.68 0
2226.79 0
2226.90 0
2227.00 0
2227.11 0
2227.22 0
2227.33 21
2227.44 45
2227.54 68
2227.65 88
2227.76 103
2227.87 114
2227.98 123
2228.09 129
2228.19 134
2228.30 136
2228.41 136
2228.52 133
2228.63 129
2228.73 122
2228.84 116
2228.95 112
2229.06 109
2229.17 106
2229.28 103
2229.38 99
2229.49 92
2229.60 85
2229.71 77
2229.82 70
2229.92 66
2230.03 62
2230.14 59
2230.25 54
2230.36 46
2230.47 36
2230.57 25
2230.68 15
2230.79 10
2230.90 10
2231.01 17
2231.11 30
2231.22 46
2231.33 61
2231.44 73
2231.55 81
2231.66 82
2231.76 78
2231.87 69
2231.98 59
2232.09 48
2232.20 41
2232.31 38
2232.41 40
2232.52 47
2232.63 57
2232.74 68
2232.85 78
2232.95 85
2233.06 87
2233.17 84
2233.28 79
2233.39 73
2233.50 68
2233.60 65
2233.71 64
2233.82 65
2233.93 66
2234.04 66
2234.15 63
2234.25 59
2234.36 52
2234.47 46
2234.58 41
2234.69 38
2234.80 39
2234.90 43
2235.01 49
2235.12 57
2235.23 66
2235.34 73
2235.45 77
2235.55 79
2235.66 77
2235.77 72
2235.88 66
2235.99 60
2236.10 56
2236.20 53
2236.31 54
2236.42 56
2236.53 59
2236.64 63
2236.75 67
2236.85 73
2236.96 80
2237.07 89
2237.18 100
2237.29 113
2237.40 126
2237.50 137
2237.61 144
2237.72 145
2237.83 141
2237.94 129
2238.05 113
2238.15 95
2238.26 77
2238.37 64
2238.48 56
2238.59 54
2238.70 60
2238.80 69
2238.91 81
2239.02 93
2239.13 102
2239.24 108
2239.35 110
2239.46 108
2239.56 104
2239.67 99
2239.78 95
2239.89 94
2240.00 95
2240.11 97
2240.21 101
2240.32 102
2240.43 102
2240.54 100
2240.65 97
2240.76 95
2240.86 95
2240.97 99
2241.08 107
2241.19 118
2241.30 128
2241.41 135
2241.52 138
2241.62 136
2241.73 128
2241.84 118
2241.95 107
2242.06 98
2242.17 91
2242.27 88
2242.38 88
2242.49 89
2242.60 90
2242.71 90
2242.82 89
2242.93 88
2243.03 87
2243.14 86
2243.25 88
2243.36 92
2243.47 99
2243.58 108
2243.69 117
2243.79 126
2243.90 135
2244.01 141
2244.12 144
2244.23 143
2244.34 139
2244.45 130
2244.55 117
2244.66 99
2244.77 76
2244.88 50
2244.99 22
2245.10 0
2245.21 0
2245.31 0
2245.42 0
2245.53 0
2245.64 0
2245.75 0
2245.86 0
2245.97 15
2246.07 31
2246.18 42
2246.29 47
2246.40 48
2246.51 47
2246.62 46
2246.73 46
2246.83 48
2246.94 52
2247.05 57
2247.16 60
2247.27 61
2247.38 59
2247.49 55
2247.59 50
2247.70 48
2247.81 50
2247.92 55
2248.03 62
2248.14 70
2248.25 76
2248.35 78
2248.46 78
2248.57 75
2248.68 71
2248.79 68
2248.90 67
2249.01 68
2249.11 70
2249.22 72
2249.33 73
2249.44 73
2249.55 71
2249.66 69
2249.77 67
2249.88 68
2249.98 70
2250.09 75
2250.20 81
2250.31 87
2250.42 91
2250.53 91
2250.64 86
2250.75 77
2250.85 63
2250.96 47
2251.07 31
2251.18 18
2251.29 9
2251.40 4
2251.51 1
2251.61 0
2251.72 0
2251.83 0
2251.94 0
2252.05 0
2252.16 0
2252.27 0
2252.38 0
2252.48 0
2252.59 8
2252.70 23
2252.81 42
2252.92 63
2253.03 85
2253.14 105
2253.25 121
2253.35 130
2253.46 132
2253.57 128
2253.68 118
2253.79 106
2253.90 94
2254.01 82
2254.12 74
2254.22 67
2254.33 62
2254.44 59
2254.55 57
2254.66 59
2254.77 62
2254.88 70
2254.99 81
2255.09 95
2255.20 111
2255.31 129
2255.42 146
2255.53 164
2255.64 181
2255.75 199
2255.86 217
2255.97 236
2256.07 254
2256.18 272
2256.29 288
2256.40 302
2256.51 311
2256.62 317
2256.73 319
2256.84 316
2256.94 309
2257.05 297
2257.16 280
2257.27 259
2257.38 236
2257.49 213
2257.60 191
2257.71 174
2257.82 163
2257.92 158
2258.03 159
2258.14 164
2258.25 170
2258.36 176
2258.47 178
2258.58 176
2258.69 171
2258.80 164
2258.90 155
2259.01 147
2259.12 139
2259.23 134
2259.34 129
2259.45 124
2259.56 120
2259.67 115
2259.78 110
2259.88 104
2259.99 97
2260.10 89
2260.21 81
2260.32 73
2260.43 65
2260.54 59
2260.65 55
2260.76 55
2260.86 58
2260.97 66
2261.08 79
2261.19 95
2261.30 114
2261.41 135
2261.52 155
2261.63 175
2261.74 192
2261.85 207
2261.95 219
2262.06 229
2262.17 236
2262.28 241
2262.39 244
2262.50 244
2262.61 244
2262.72 242
2262.83 241
2262.94 241
2263.04 242
2263.15 245
2263.26 250
2263.37 256
2263.48 261
2263.59 267
2263.70 273
2263.81 279
2263.92 285
2264.03 291
2264.13 295
2264.24 298
2264.35 298
2264.46 297
2264.57 293
2264.68 289
2264.79 286
2264.90 282
2265.01 278
2265.12 274
2265.22 268
2265.33 261
2265.44 253
2265.55 246
2265.66 240
2265.77 236
2265.88 236
2265.99 241
2266.10 247
2266.21 256
2266.32 262
2266.42 265
2266.53 263
2266.64 256
2266.75 244
2266.86 231
2266.97 217
2267.08 205
2267.19 197
2267.30 191
2267.41 187
2267.52 184
2267.62 179
2267.73 173
2267.84 166
2267.95 158
2268.06 152
2268.17 149
2268.28 151
2268.39 156
2268.50 164
2268.61 174
2268.72 185
2268.82 193
2268.93 200
2269.04 203
2269.15 202
2269.26 197
2269.37 190
2269.48 179
2269.59 166
2269.70 152
2269.81 139
2269.92 128
2270.03 118
2270.13 109
2270.24 100
2270.35 89
2270.46 76
2270.57 59
2270.68 42
2270.79 26
2270.90 12
2271.01 3
2271.12 0
2271.23 0
2271.34 0
2271.44 0
2271.55 0
2271.66 0
2271.77 0
2271.88 0
2271.99 0
2272.10 0
2272.21 3
2272.32 13
2272.43 23
2272.54 34
2272.65 44
2272.75 53
2272.86 62
2272.97 69
2273.08 76
2273.19 79
2273.30 78
2273.41 73
2273.52 62
2273.63 47
2273.74 29
2273.85 10
2273.96 0
2274.07 0
2274.18 0
2274.28 0
2274.39 0
2274.50 0
2274.61 0
2274.72 0
2274.83 9
2274.94 26
2275.05 40
2275.16 50
2275.27 54
2275.38 54
2275.49 48
2275.60 38
2275.70 26
2275.81 13
2275.92 3
2276.03 0
2276.14 0
2276.25 0
2276.36 0
2276.47 10
2276.58 21
2276.69 32
2276.80 39
2276.91 43
2277.02 43
2277.13 41
2277.24 39
2277.34 42
2277.45 50
2277.56 64
2277.67 84
2277.78 106
2277.89 128
2278.00 148
2278.11 164
2278.22 174
2278.33 181
2278.44 184
2278.55 185
2278.66 186
2278.77 189
2278.88 192
2278.98 199
2279.09 209
2279.20 222
2279.31 237
2279.42 253
2279.53 269
2279.64 284
2279.75 295
2279.86 304
2279.97 310
2280.08 316
2280.19 321
2280.30 327
2280.41 335
2280.52 344
2280.63 354
2280.74 363
2280.84 369
2280.95 373
2281.06 374
2281.17 373
2281.28 373
2281.39 375
2281.50 382
2281.61 393
2281.72 407
2281.83 423
2281.94 435
2282.05 441
2282.16 437
2282.27 422
2282.38 397
2282.49 363
2282.60 324
2282.71 284
2282.81 248
2282.92 217
2283.03 196
2283.14 184
2283.25 180
2283.36 184
2283.47 192
2283.58 203
2283.69 213
2283.80 219
2283.91 221
2284.02 217
2284.13 208
2284.24 194
2284.35 178
2284.46 163
2284.57 152
2284.68 146
2284.79 146
2284.90 152
2285.00 162
2285.11 173
2285.22 185
2285.33 194
2285.44 201
2285.55 204
2285.66 202
2285.77 195
2285.88 183
2285.99 167
2286.10 148
2286.21 129
2286.32 114
2286.43 103
2286.54 97
2286.65 94
2286.76 91
2286.87 86
2286.98 76
2287.09 62
2287.20 45
2287.31 29
2287.41 17
2287.52 11
2287.63 13
2287.74 22
2287.85 36
2287.96 52
2288.07 70
2288.18 86
2288.29 98
2288.40 107
2288.51 110
2288.62 108
2288.73 100
2288.84 85
2288.95 68
2289.06 49
2289.17 33
2289.28 22
2289.39 19
2289.50 24
2289.61 38
2289.72 58
2289.83 82
2289.94 106
2290.05 127
2290.15 144
2290.26 153
2290.37 156
2290.48 153
2290.59 144
2290.70 133
2290.81 121
2290.92 111
2291.03 103
2291.14 100
2291.25 101
2291.36 106
2291.47 113
2291.58 122
2291.69 130
2291.80 137
2291.91 141
2292.02 140
2292.13 134
2292.24 123
2292.35 106
2292.46 85
2292.57 61
2292.68 37
2292.79 14
2292.90 0
2293.01 0
2293.12 0
2293.23 0
2293.34 0
2293.45 0
2293.56 0
2293.66 8
2293.77 22
2293.88 34
2293.99 46
2294.10 58
2294.21 69
2294.32 79
2294.43 89
2294.54 98
2294.65 107
2294.76 116
2294.87 126
2294.98 137
2295.09 150
2295.20 164
2295.31 180
2295.42 194
2295.53 206
2295.64 215
2295.75 219
2295.86 219
2295.97 217
2296.08 214
2296.19 212
2296.30 211
2296.41 210
2296.52 208
2296.63 204
2296.74 194
2296.85 180
2296.96 162
2297.07 142
2297.18 123
2297.29 106
2297.40 92
2297.51 81
2297.62 72
2297.73 66
2297.84 62
2297.95 61
2298.06 64
2298.17 72
2298.28 85
2298.39 102
2298.50 121
2298.61 141
2298.72 161
2298.82 179
2298.93 194
2299.04 207
2299.15 219
2299.26 229
2299.37 238
2299.48 245
2299.59 249
2299.70 249
2299.81 244
2299.92 234
2300.03 221
2300.14 204
2300.25 186
2300.36 168
2300.47 151
2300.58 135
2300.69 121
2300.80 108
2300.91 98
2301.02 90
2301.13 85
2301.24 83
2301.35 83
2301.46 85
2301.57 89
2301.68 94
2301.79 101
2301.90 109
2302.01 118
2302.12 126
2302.23 133
2302.34 136
2302.45 134
2302.56 127
2302.67 114
2302.78 98
2302.89 81
2303.00 66
2303.11 55
2303.22 51
2303.33 53
2303.44 62
2303.55 76
2303.66 92
2303.77 107
2303.88 121
2303.99 132
2304.10 138
2304.21 138
2304.32 135
2304.43 127
2304.54 119
2304.65 110
2304.76 104
2304.87 100
2304.98 101
2305.09 105
2305.20 112
2305.31 120
2305.42 129
2305.53 136
2305.64 142
2305.75 146
2305.86 148
2305.97 150
2306.08 150
2306.19 150
2306.30 149
2306.41 147
2306.52 143
2306.63 140
2306.74 137
2306.85 137
2306.96 141
2307.07 150
2307.18 164
2307.29 182
2307.40 201
2307.51 220
2307.62 237
2307.73 249
2307.84 257
2307.95 262
2308.06 264
2308.17 265
2308.28 266
2308.39 269
2308.50 273
2308.61 279
2308.72 288
2308.83 300
2308.94 313
2309.05 328
2309.16 344
2309.27 360
2309.38 375
2309.49 387
2309.60 394
2309.71 398
2309.82 397
2309.93 393
2310.04 387
2310.15 380
2310.26 374
2310.37 370
2310.48 366
2310.59 363
2310.70 359
2310.81 354
2310.92 345
2311.03 333
2311.14 317
2311.25 297
2311.36 275
2311.48 249
2311.59 221
2311.70 192
2311.81 162
2311.92 135
2312.03 111
2312.14 94
2312.25 84
2312.36 82
2312.47 87
2312.58 100
2312.69 116
2312.80 133
2312.91 147
2313.02 156
2313.13 157
2313.24 151
2313.35 139
2313.46 123
2313.57 107
2313.68 93
2313.79 82
2313.90 75
2314.01 69
2314.12 64
2314.23 56
2314.34 46
2314.45 33
2314.56 18
2314.67 3
2314.78 0
2314.89 0
2315.00 0
2315.11 0
2315.22 0
2315.33 0
2315.44 0
2315.55 0
2315.66 14
2315.77 33
2315.88 49
2315.99 62
2316.10 69
2316.21 73
2316.32 76
2316.43 81
2316.54 89
2316.66 102
2316.77 119
2316.88 138
2316.99 155
2317.10 170
2317.21 180
2317.32 185
2317.43 187
2317.54 186
2317.65 185
2317.76 185
2317.87 185
2317.98 187
2318.09 189
2318.20 191
2318.31 192
2318.42 190
2318.53 185
2318.64 176
2318.75 164
2318.86 151
2318.97 139
2319.08 130
2319.19 124
2319.30 123
2319.41 126
2319.52 131
2319.63 136
2319.74 141
2319.85 143
2319.96 144
2320.07 141
2320.19 137
2320.30 131
2320.41 125
2320.52 120
2320.63 118
2320.74 118
2320.85 124
2320.96 136
2321.07 152
2321.18 171
2321.29 189
2321.40 205
2321.51 215
2321.62 220
2321.73 219
2321.84 213
2321.95 206
2322.06 197
2322.17 189
2322.28 181
2322.39 173
2322.50 164
2322.61 155
2322.72 145
2322.83 136
2322.95 128
2323.06 122
2323.17 119
2323.28 119
2323.39 122
2323.50 126
2323.61 133
2323.72 141
2323.83 151
2323.94 162
2324.05 174
2324.16 185
2324.27 194
2324.38 202
2324.49 206
2324.60 207
2324.71 205
2324.82 200
2324.93 195
2325.04 188
2325.15 181
2325.26 174
2325.38 168
2325.49 164
2325.60 163
2325.71 165
2325.82 172
2325.93 183
2326.04 197
2326.15 211
2326.26 224
2326.37 231
2326.48 231
2326.59 223
2326.70 207
2326.81 185
2326.92 159
2327.03 133
2327.14 110
2327.25 94
2327.36 85
2327.47 82
2327.59 86
2327.70 92
2327.81 98
2327.92 102
2328.03 101
2328.14 94
2328.25 84
2328.36 71
2328.47 58
2328.58 46
2328.69 37
2328.80 31
2328.91 26
2329.02 21
2329.13 15
2329.24 7
2329.35 0
2329.46 0
2329.58 0
2329.69 0
2329.80 0
2329.91 0
2330.02 0
2330.13 0
2330.24 10
2330.35 21
2330.46 31
2330.57 38
2330.68 45
2330.79 52
2330.90 60
2331.01 69
2331.12 78
2331.23 87
2331.35 93
2331.46 96
2331.57 97
2331.68 97
2331.79 98
2331.90 103
2332.01 113
2332.12 126
2332.23 142
2332.34 158
2332.45 169
2332.56 173
2332.67 169
2332.78 156
2332.89 135
2333.00 111
2333.12 87
2333.23 66
2333.34 51
2333.45 42
2333.56 40
2333.67 43
2333.78 48
2333.89 55
2334.00 61
2334.11 67
2334.22 74
2334.33 84
2334.44 96
2334.55 113
2334.67 132
2334.78 153
2334.89 172
2335.00 188
2335.11 199
2335.22 202
2335.33 198
2335.44 186
2335.55 168
2335.66 149
2335.77 131
2335.88 118
2335.99 113
2336.10 118
2336.22 131
2336.33 150
2336.44 169
2336.55 185
2336.66 195
2336.77 198
2336.88 197
2336.99 193
2337.10 190
2337.21 190
2337.32 194
2337.43 202
2337.54 212
2337.66 220
2337.77 224
2337.88 222
2337.99 215
2338.10 202
2338.21 186
2338.32 170
2338.43 157
2338.54 149
2338.65 146
2338.76 147
2338.87 150
2338.98 152
2339.10 154
2339.21 154
2339.32 152
2339.43 151
2339.54 153
2339.65 157
2339.76 164
2339.87 171
2339.98 178
2340.09 184
2340.20 186
2340.31 184
2340.43 180
2340.54 173
2340.65 164
2340.76 153
2340.87 141
2340.98 127
2341.09 112
2341.20 96
2341.31 80
2341.42 66
2341.53 55
2341.64 48
2341.76 45
2341.87 45
2341.98 48
2342.09 53
2342.20 59
2342.31 65
2342.42 71
2342.53 77
2342.64 82
2342.75 86
2342.86 88
2342.98 87
2343.09 82
2343.20 75
2343.31 66
2343.42 58
2343.53 52
2343.64 52
2343.75 55
2343.86 62
2343.97 71
2344.08 80
2344.20 86
2344.31 90
2344.42 91
2344.53 91
2344.64 90
2344.75 90
2344.86 90
2344.97 90
2345.08 90
2345.19 89
2345.30 88
2345.42 87
2345.53 85
2345.64 84
2345.75 82
2345.86 78
2345.97 74
2346.08 69
2346.19 66
2346.30 64
2346.41 64
2346.53 68
2346.64 72
2346.75 76
2346.86 77
2346.97 75
2347.08 67
2347.19 53
2347.30 34
2347.41 12
2347.52 0
2347.64 0
2347.75 0
2347.86 0
2347.97 0
2348.08 0
2348.19 0
2348.30 0
2348.41 17
2348.52 37
2348.63 51
2348.75 58
2348.86 57
2348.97 48
2349.08 32
2349.19 14
2349.30 0
2349.41 0
2349.52 0
2349.63 0
2349.75 0
2349.86 6
2349.97 23
2350.08 37
2350.19 46
2350.30 51
2350.41 51
2350.52 50
2350.63 50
2350.74 53
2350.86 58
2350.97 65
2351.08 70
2351.19 72
2351.30 69
2351.41 63
2351.52 54
2351.63 46
2351.74 42
2351.86 44
2351.97 51
2352.08 63
2352.19 78
2352.30 93
2352.41 106
2352.52 117
2352.63 123
2352.74 125
2352.86 122
2352.97 114
2353.08 102
2353.19 85
2353.30 67
2353.41 47
2353.52 28
2353.63 11
2353.75 0
2353.86 0
2353.97 0
2354.08 0
2354.19 0
2354.30 0
2354.41 0
2354.52 0
2354.63 0
2354.75 15
2354.86 39
2354.97 65
2355.08 90
2355.19 114
2355.30 136
2355.41 155
2355.52 172
2355.64 188
2355.75 203
2355.86 215
2355.97 225
2356.08 230
2356.19 228
2356.30 220
2356.41 206
2356.52 186
2356.64 164
2356.75 141
2356.86 119
2356.97 100
2357.08 85
2357.19 74
2357.30 66
2357.41 62
2357.53 60
2357.64 60
2357.75 63
2357.86 67
2357.97 72
2358.08 77
2358.19 84
2358.30 92
2358.42 100
2358.53 110
2358.64 120
2358.75 131
2358.86 141
2358.97 150
2359.08 159
2359.20 166
2359.31 171
2359.42 175
2359.53 174
2359.64 170
2359.75 161
2359.86 149
2359.97 135
2360.09 122
2360.20 110
2360.31 103
2360.42 99
2360.53 96
2360.64 94
2360.75 89
2360.86 79
2360.98 65
2361.09 47
2361.20 27
2361.31 8
2361.42 0
2361.53 0
2361.64 0
2361.76 0
2361.87 0
2361.98 2
2362.09 19
2362.20 35
2362.31 51
2362.42 63
2362.53 71
2362.65 75
2362.76 75
2362.87 72
2362.98 70
2363.09 69
2363.20 73
2363.31 80
2363.43 90
2363.54 102
2363.65 115
2363.76 126
2363.87 135
2363.98 141
2364.09 146
2364.21 150
2364.32 156
2364.43 162
2364.54 170
2364.65 179
2364.76 187
2364.87 196
2364.99 203
2365.10 208
2365.21 211
2365.32 210
2365.43 205
2365.54 195
2365.65 180
2365.77 162
2365.88 142
2365.99 122
2366.10 103
2366.21 86
2366.32 70
2366.43 55
2366.55 39
2366.66 22
2366.77 5
2366.88 0
2366.99 0
2367.10 0
2367.21 0
2367.33 0
2367.44 0
2367.55 0
2367.66 0
2367.77 13
2367.88 27
2367.99 40
2368.11 49
2368.22 56
2368.33 60
2368.44 62
2368.55 64
2368.66 66
2368.78 68
2368.89 70
2369.00 72
2369.11 75
2369.22 78
2369.33 83
2369.44 87
2369.56 92
2369.67 96
2369.78 99
2369.89 100
2370.00 100
2370.11 99
2370.23 97
2370.34 96
2370.45 95
2370.56 93
2370.67 89
2370.78 83
2370.89 75
2371.01 66
2371.12 57
2371.23 50
2371.34 46
2371.45 48
2371.56 54
2371.68 66
2371.79 83
2371.90 103
2372.01 126
2372.12 150
2372.23 172
2372.35 191
2372.46 203
2372.57 209
2372.68 209
2372.79 204
2372.90 195
2373.01 185
2373.13 178
2373.24 174
2373.35 174
2373.46 176
2373.57 178
2373.68 180
2373.80 182
2373.91 182
2374.02 183
2374.13 183
2374.24 185
2374.35 187
2374.47 190
2374.58 192
2374.69 193
2374.80 192
2374.91 189
2375.02 184
2375.14 178
2375.25 171
2375.36 163
2375.47 155
2375.58 146
2375.69 139
2375.81 132
2375.92 129
2376.03 128
2376.14 132
2376.25 139
2376.36 148
2376.48 158
2376.59 168
2376.70 175
2376.81 180
2376.92 182
2377.03 180
2377.15 176
2377.26 170
2377.37 162
2377.48 153
2377.59 144
2377.70 134
2377.82 123
2377.93 112
2378.04 102
2378.15 93
2378.26 87
2378.38 83
2378.49 83
2378.60 88
2378.71 96
2378.82 108
2378.93 121
2379.05 136
2379.16 150
2379.27 160
2379.38 165
2379.49 164
2379.60 154
2379.72 137
2379.83 114
2379.94 86
2380.05 58
2380.16 31
2380.28 10
2380.39 0
2380.50 0
2380.61 0
2380.72 0
2380.83 0
2380.95 0
2381.06 0
2381.17 0
2381.28 6
2381.39 12
2381.50 16
2381.62 20
2381.73 22
2381.84 22
2381.95 21
2382.06 20
2382.18 18
2382.29 16
2382.40 15
2382.51 14
2382.62 13
2382.73 12
2382.85 10
2382.96 8
2383.07 6
2383.18 7
2383.29 10
2383.41 16
2383.52 26
2383.63 36
2383.74 45
2383.85 51
2383.97 53
2384.08 50
2384.19 44
2384.30 36
2384.41 27
2384.52 19
2384.64 11
2384.75 4
2384.86 0
2384.97 0
2385.08 0
2385.20 0
2385.31 3
2385.42 15
2385.53 29
2385.64 44
2385.76 56
2385.87 65
2385.98 69
2386.09 69
2386.20 67
2386.32 63
2386.43 58
2386.54 53
2386.65 47
2386.76 39
2386.87 28
2386.99 15
2387.10 1
2387.21 0
2387.32 0
2387.43 0
2387.55 0
2387.66 0
2387.77 0
2387.88 11
2387.99 24
2388.11 32
2388.22 33
2388.33 28
2388.44 17
2388.55 3
2388.67 0
2388.78 0
2388.89 0
2389.00 0
2389.11 0
2389.23 0
2389.34 12
2389.45 25
2389.56 36
2389.67 43
2389.79 45
2389.90 43
2390.01 40
2390.12 37
2390.23 35
2390.35 35
2390.46 38
2390.57 44
2390.68 52
2390.79 60
2390.91 68
2391.02 74
2391.13 79
2391.24 82
2391.35 82
2391.47 80
2391.58 76
2391.69 71
2391.80 66
2391.91 61
2392.03 59
2392.14 59
2392.25 62
2392.36 68
2392.47 74
2392.59 80
2392.70 85
2392.81 89
2392.92 93
2393.04 98
2393.15 103
2393.26 110
2393.37 116
2393.48 121
2393.60 121
2393.71 118
2393.82 112
2393.93 104
2394.04 98
2394.16 94
2394.27 95
2394.38 100
2394.49 107
2394.60 115
2394.72 121
2394.83 124
2394.94 123
2395.05 118
2395.17 108
2395.28 96
2395.39 82
2395.50 67
2395.61 52
2395.73 40
2395.84 30
2395.95 24
2396.06 23
2396.17 24
2396.29 29
2396.40 35
2396.51 43
2396.62 51
2396.74 60
2396.85 68
2396.96 75
2397.07 80
2397.18 82
2397.30 79
2397.41 73
2397.52 63
2397.63 50
2397.75 36
2397.86 22
2397.97 10
2398.08 0
2398.19 0
2398.31 0
2398.42 0
2398.53 0
2398.64 0
2398.75 3
2398.87 8
2398.98 12
2399.09 17
2399.20 21
2399.32 24
2399.43 26
2399.54 24
2399.65 17
2399.77 7
2399.88 0
2399.99 0
2400.10 0
2400.21 0
2400.33 0
2400.44 0
2400.55 0
2400.66 12
2400.78 31
2400.89 47
2401.00 57
2401.11 63
2401.22 66
2401.34 67
2401.45 70
2401.56 73
2401.67 78
2401.79 81
2401.90 82
2402.01 80
2402.12 75
2402.23 68
2402.35 61
2402.46 56
2402.57 55
2402.68 58
2402.80 63
2402.91 72
2403.02 83
2403.13 96
2403.25 109
2403.36 123
2403.47 137
2403.58 150
2403.70 161
2403.81 169
2403.92 173
2404.03 173
2404.14 170
2404.26 165
2404.37 159
2404.48 155
2404.59 154
2404.71 157
2404.82 164
2404.93 175
2405.04 189
2405.16 203
2405.27 216
2405.38 228
2405.49 239
2405.61 250
2405.72 262
2405.83 274
2405.94 288
2406.05 303
2406.17 318
2406.28 331
2406.39 341
2406.50 347
2406.62 348
2406.73 344
2406.84 335
2406.95 322
2407.07 308
2407.18 291
2407.29 275
2407.40 258
2407.52 242
2407.63 226
2407.74 213
2407.85 201
2407.97 191
2408.08 183
2408.19 178
2408.30 176
2408.42 178
2408.53 184
2408.64 194
2408.75 208
2408.87 224
2408.98 241
2409.09 257
2409.20 271
2409.31 282
2409.43 289
2409.54 294
2409.65 297
2409.76 300
2409.88 303
2409.99 307
2410.10 312
2410.21 318
2410.33 327
2410.44 337
2410.55 349
2410.66 362
2410.78 374
2410.89 385
2411.00 392
2411.11 394
2411.23 392
2411.34 384
2411.45 373
2411.56 358
2411.68 342
2411.79 327
2411.90 314
2412.01 306
2412.13 301
2412.24 301
2412.35 303
2412.46 306
2412.58 306
2412.69 301
2412.80 289
2412.92 270
2413.03 243
2413.14 213
2413.25 181
2413.37 150
2413.48 122
2413.59 99
2413.70 83
2413.82 73
2413.93 68
2414.04 69
2414.15 73
2414.27 79
2414.38 86
2414.49 91
2414.60 94
2414.72 96
2414.83 97
2414.94 100
2415.05 104
2415.17 111
2415.28 121
2415.39 133
2415.50 144
2415.62 153
2415.73 158
2415.84 159
2415.95 155
2416.07 148
2416.18 140
2416.29 133
2416.41 129
2416.52 129
2416.63 133
2416.74 138
2416.86 143
2416.97 144
2417.08 140
2417.19 130
2417.31 115
2417.42 97
2417.53 79
2417.64 65
2417.76 56
2417.87 53
2417.98 55
2418.10 62
2418.21 70
2418.32 77
2418.43 84
2418.55 89
2418.66 94
2418.77 98
2418.88 103
2419.00 110
2419.11 118
2419.22 127
2419.33 135
2419.45 143
2419.56 148
2419.67 151
2419.79 152
2419.90 151
2420.01 150
2420.12 147
2420.24 144
2420.35 141
2420.46 138
2420.57 136
2420.69 135
2420.80 137
2420.91 141
2421.03 146
2421.14 152
2421.25 156
2421.36 159
2421.48 158
2421.59 153
2421.70 146
2421.81 136
2421.93 125
2422.04 112
2422.15 101
2422.27 90
2422.38 82
2422.49 77
2422.60 76
2422.72 77
2422.83 81
2422.94 86
2423.06 90
2423.17 93
2423.28 94
2423.39 94
2423.51 94
2423.62 95
2423.73 99
2423.84 105
2423.96 113
2424.07 122
2424.18 130
2424.30 138
2424.41 144
2424.52 149
2424.63 154
2424.75 160
2424.86 169
2424.97 180
2425.09 193
2425.20 207
2425.31 221
2425.42 234
2425.54 245
2425.65 254
2425.76 261
2425.88 267
2425.99 269
2426.10 269
2426.21 265
2426.33 259
2426.44 250
2426.55 240
2426.67 229
2426.78 218
2426.89 209
2427.00 200
2427.12 190
2427.23 179
2427.34 165
2427.46 148
2427.57 127
2427.68 101
2427.79 72
2427.91 41
2428.02 9
2428.13 0
2428.25 0
2428.36 0
2428.47 0
2428.58 0
2428.70 0
2428.81 0
2428.92 0
2429.04 22
2429.15 46
2429.26 65
2429.38 78
2429.49 85
2429.60 87
2429.71 88
2429.83 87
2429.94 86
2430.05 86
2430.17 85
2430.28 81
2430.39 75
2430.50 64
2430.62 51
2430.73 36
2430.84 21
2430.96 8
2431.07 0
2431.18 0
2431.30 0
2431.41 0
2431.52 0
2431.63 0
2431.75 0
2431.86 0
2431.97 2
2432.09 12
2432.20 21
2432.31 28
2432.43 34
2432.54 39
2432.65 44
2432.76 51
2432.88 59
2432.99 68
2433.10 77
2433.22 86
2433.33 94
2433.44 100
2433.56 106
2433.67 112
2433.78 121
2433.89 132
2434.01 146
2434.12 161
2434.23 177
2434.35 192
2434.46 207
2434.57 221
2434.69 233
2434.80 247
2434.91 262
2435.02 276
2435.14 291
2435.25 305
2435.36 318
2435.48 330
2435.59 340
2435.70 350
2435.82 359
2435.93 370
2436.04 381
2436.16 393
2436.27 405
2436.38 416
2436.50 426
2436.61 432
2436.72 434
2436.83 430
2436.95 422
2437.06 408
2437.17 389
2437.29 368
2437.40 345
2437.51 322
2437.63 302
2437.74 284
2437.85 271
2437.97 261
2438.08 254
2438.19 249
2438.30 246
2438.42 243
2438.53 240
2438.64 238
2438.76 235
2438.87 231
2438.98 225
2439.10 216
2439.21 204
2439.32 190
2439.44 174
2439.55 161
2439.66 152
2439.78 151
2439.89 159
2440.00 174
2440.12 193
2440.23 213
2440.34 231
2440.46 245
2440.57 253
2440.68 257
2440.79 257
2440.91 257
2441.02 258
2441.13 261
2441.25 266
2441.36 272
2441.47 278
2441.59 282
2441.70 282
2441.81 278
2441.93 269
2442.04 255
2442.15 238
2442.27 218
2442.38 197
2442.49 178
2442.61 161
2442.72 147
2442.83 138
2442.95 133
2443.06 133
2443.17 136
2443.29 143
2443.40 152
2443.51 163
2443.63 174
2443.74 187
2443.85 199
2443.97 213
2444.08 226
2444.19 240
2444.31 255
2444.42 269
2444.53 283
2444.64 294
2444.76 301
2444.87 303
2444.98 297
2445.10 285
2445.21 266
2445.32 243
2445.44 218
2445.55 196
2445.66 181
2445.78 175
2445.89 180
2446.00 197
2446.12 223
2446.23 255
2446.34 290
2446.46 325
2446.57 357
2446.68 384
2446.80 406
2446.91 424
2447.02 439
2447.14 454
2447.25 469
2447.36 489
2447.48 514
2447.59 546
2447.70 585
2447.82 630
2447.93 682
2448.04 739
2448.16 802
2448.27 872
2448.38 949
2448.50 1034
2448.61 1127
2448.72 1227
2448.84 1332
2448.95 1440
2449.07 1547
2449.18 1652
2449.29 1754
2449.41 1852
2449.52 1947
2449.63 2039
2449.75 2130
2449.86 2218
2449.97 2305
2450.09 2390
2450.20 2475
2450.31 2562
2450.43 2654
2450.54 2754
2450.65 2864
2450.77 2983
2450.88 3110
2450.99 3242
2451.11 3375
2451.22 3505
2451.33 3628
2451.45 3742
2451.56 3845
2451.67 3934
2451.79 4007
2451.90 4061
2452.01 4094
2452.13 4107
2452.24 4104
2452.35 4090
2452.47 4070
2452.58 4052
2452.69 4038
2452.81 4029
2452.92 4023
2453.04 4013
2453.15 3995
2453.26 3964
2453.38 3920
2453.49 3864
2453.60 3799
2453.72 3731
2453.83 3666
2453.94 3605
2454.06 3548
2454.17 3494
2454.28 3437
2454.40 3376
2454.51 3307
2454.62 3228
2454.74 3142
2454.85 3049
2454.96 2953
2455.08 2859
2455.19 2768
2455.31 2682
2455.42 2602
2455.53 2528
2455.65 2457
2455.76 2389
2455.87 2322
2455.99 2253
2456.10 2184
2456.21 2114
2456.33 2044
2456.44 1974
2456.55 1904
2456.67 1836
2456.78 1768
2456.90 1702
2457.01 1636
2457.12 1569
2457.24 1501
2457.35 1433
2457.46 1366
2457.58 1302
2457.69 1243
2457.80 1191
2457.92 1145
2458.03 1106
2458.14 1072
2458.26 1039
2458.37 1007
2458.49 972
2458.60 934
2458.71 894
2458.83 852
2458.94 811
2459.05 771
2459.17 734
2459.28 701
2459.39 672
2459.51 648
2459.62 629
2459.74 614
2459.85 602
2459.96 593
2460.08 585
2460.19 574
2460.30 560
2460.42 544
2460.53 524
2460.64 504
2460.76 483
2460.87 466
2460.99 452
2461.10 442
2461.21 437
2461.33 436
2461.44 436
2461.55 438
2461.67 440
2461.78 441
2461.89 441
2462.01 440
2462.12 437
2462.24 435
2462.35 433
2462.46 432
2462.58 433
2462.69 436
2462.80 439
2462.92 440
2463.03 438
2463.15 433
2463.26 423
2463.37 409
2463.49 393
2463.60 378
2463.71 364
2463.83 355
2463.94 350
2464.06 351
2464.17 356
2464.28 365
2464.40 377
2464.51 389
2464.62 400
2464.74 408
2464.85 415
2464.97 419
2465.08 422
2465.19 425
2465.31 430
2465.42 437
2465.53 447
2465.65 459
2465.76 473
2465.88 487
2465.99 502
2466.10 516
2466.22 528
2466.33 539
2466.44 548
2466.56 556
2466.67 563
2466.79 570
2466.90 579
2467.01 589
2467.13 602
2467.24 616
2467.35 631
2467.47 646
2467.58 661
2467.70 675
2467.81 688
2467.92 701
2468.04 712
2468.15 719
2468.27 720
2468.38 714
2468.49 700
2468.61 679
2468.72 654
2468.83 627
2468.95 601
2469.06 579
2469.18 563
2469.29 551
2469.40 544
2469.52 539
2469.63 534
2469.75 525
2469.86 510
2469.97 490
2470.09 465
2470.20 438
2470.31 410
2470.43 385
2470.54 365
2470.66 348
2470.77 335
2470.88 325
2471.00 316
2471.11 307
2471.23 300
2471.34 293
2471.45 286
2471.57 279
2471.68 273
2471.80 266
2471.91 259
2472.02 252
2472.14 245
2472.25 238
2472.37 233
2472.48 228
2472.59 224
2472.71 222
2472.82 220
2472.93 219
2473.05 219
2473.16 220
2473.28 223
2473.39 227
2473.50 234
2473.62 242
2473.73 252
2473.85 261
2473.96 267
2474.07 271
2474.19 269
2474.30 263
2474.42 254
2474.53 241
2474.64 228
2474.76 216
2474.87 205
2474.99 195
2475.10 184
2475.21 172
2475.33 159
2475.44 144
2475.56 126
2475.67 107
2475.78 87
2475.90 67
2476.01 48
2476.13 32
2476.24 20
2476.35 14
2476.47 14
2476.58 20
2476.70 33
2476.81 51
2476.92 71
2477.04 92
2477.15 111
2477.27 128
2477.38 142
2477.49 153
2477.61 161
2477.72 167
2477.84 171
2477.95 171
2478.06 166
2478.18 155
2478.29 141
2478.41 125
2478.52 110
2478.64 99
2478.75 93
2478.86 96
2478.98 105
2479.09 119
2479.21 136
2479.32 153
2479.43 169
2479.55 180
2479.66 186
2479.78 188
2479.89 184
2480.00 177
2480.12 168
2480.23 159
2480.35 151
2480.46 146
2480.57 143
2480.69 141
2480.80 139
2480.92 135
2481.03 130
2481.15 126
2481.26 122
2481.37 122
2481.49 125
2481.60 130
2481.72 136
2481.83 141
2481.94 143
2482.06 142
2482.17 138
2482.29 132
2482.40 124
2482.52 117
2482.63 111
2482.74 107
2482.86 104
2482.97 103
2483.09 101
2483.20 98
2483.31 94
2483.43 88
2483.54 79
2483.66 68
2483.77 56
2483.89 44
2484.00 33
2484.11 24
2484.23 17
2484.34 12
2484.46 9
2484.57 7
2484.68 5
2484.80 4
2484.91 4
2485.03 4
2485.14 4
2485.26 4
2485.37 3
2485.48 1
2485.60 0
2485.71 0
2485.83 0
2485.94 0
2486.06 0
2486.17 0
2486.28 7
2486.40 19
2486.51 33
2486.63 48
2486.74 62
2486.86 76
2486.97 89
2487.08 102
2487.20 114
2487.31 125
2487.43 134
2487.54 141
2487.65 145
2487.77 146
2487.88 142
2488.00 135
2488.11 125
2488.23 114
2488.34 104
2488.46 96
2488.57 91
2488.68 89
2488.80 90
2488.91 92
2489.03 93
2489.14 91
2489.26 86
2489.37 78
2489.48 68
2489.60 58
2489.71 50
2489.83 43
2489.94 39
2490.06 36
2490.17 33
2490.28 30
2490.40 27
2490.51 24
2490.63 22
2490.74 24
2490.86 30
2490.97 41
2491.08 57
2491.20 75
2491.31 94
2491.43 113
2491.54 127
2491.66 137
2491.77 139
2491.89 135
2492.00 125
2492.11 111
2492.23 96
2492.34 82
2492.46 71
2492.57 63
2492.69 60
2492.80 62
2492.91 66
2493.03 74
2493.14 84
2493.26 98
2493.37 113
2493.49 130
2493.60 146
2493.72 160
2493.83 171
2493.94 179
2494.06 184
2494.17 187
2494.29 189
2494.40 189
2494.52 188
2494.63 185
2494.75 179
2494.86 171
2494.97 161
2495.09 152
2495.20 146
2495.32 143
2495.43 145
2495.55 150
2495.66 156
2495.78 162
2495.89 165
2496.00 165
2496.12 159
2496.23 151
2496.35 141
2496.46 131
2496.58 125
2496.69 123
2496.81 125
2496.92 131
2497.03 141
2497.15 153
2497.26 164
2497.38 174
2497.49 182
2497.61 188
2497.72 190
2497.84 190
2497.95 185
2498.07 177
2498.18 165
2498.29 148
2498.41 126
2498.52 102
2498.64 78
2498.75 58
2498.87 43
2498.98 36
2499.10 35
2499.21 41
2499.33 51
2499.44 62
2499.55 72
2499.67 80
2499.78 87
2499.90 94
2500.01 102
2500.13 110
2500.24 118
2500.36 124
2500.47 126
2500.59 123
2500.70 116
2500.81 103
2500.93 87
2501.04 69
2501.16 49
2501.27 31
2501.39 14
2501.50 1
2501.62 0
2501.73 0
2501.85 0
2501.96 0
2502.08 0
2502.19 6
2502.30 10
2502.42 11
2502.53 9
2502.65 5
2502.76 0
2502.88 0
2502.99 0
2503.11 1
2503.22 10
2503.34 23
2503.45 38
2503.57 53
2503.68 67
2503.79 79
2503.91 88
2504.02 95
2504.14 100
2504.25 105
2504.37 111
2504.48 118
2504.60 125
2504.71 132
2504.83 139
2504.94 144
2505.06 148
2505.17 152
2505.29 154
2505.40 156
2505.51 159
2505.63 160
2505.74 159
2505.86 156
2505.97 148
2506.09 137
2506.20 123
2506.32 108
2506.43 93
2506.55 80
2506.66 70
2506.78 64
2506.89 59
2507.01 57
2507.12 55
2507.24 56
2507.35 58
2507.46 63
2507.58 71
2507.69 82
2507.81 94
2507.92 106
2508.04 117
2508.15 124
2508.27 128
2508.38 127
2508.50 123
2508.61 119
2508.73 116
2508.84 116
2508.96 120
2509.07 130
2509.19 143
2509.30 158
2509.42 170
2509.53 177
2509.65 177
2509.76 171
2509.87 161
2509.99 151
2510.10 144
2510.22 142
2510.33 146
2510.45 155
2510.56 165
2510.68 174
2510.79 178
2510.91 175
2511.02 166
2511.14 152
2511.25 135
2511.37 120
2511.48 108
2511.60 102
2511.71 102
2511.83 104
2511.94 108
2512.06 109
2512.17 104
2512.29 94
2512.40 79
2512.52 61
2512.63 43
2512.75 28
2512.86 18
2512.98 13
2513.09 12
2513.20 12
2513.32 13
2513.43 13
2513.55 12
2513.66 10
2513.78 10
2513.89 11
2514.01 13
2514.12 16
2514.24 19
2514.35 21
2514.47 20
2514.58 17
2514.70 10
2514.81 3
2514.93 0
2515.04 0
2515.16 0
2515.27 0
2515.39 0
2515.50 0
2515.62 0
2515.73 0
2515.85 7
2515.96 19
2516.08 33
2516.19 47
2516.31 60
2516.42 70
2516.54 76
2516.65 76
2516.77 72
2516.88 66
2517.00 60
2517.11 55
2517.23 54
2517.34 55
2517.46 59
2517.57 64
2517.69 68
2517.80 71
2517.92 72
2518.03 73
2518.15 73
2518.26 75
2518.38 80
2518.49 89
2518.61 104
2518.72 123
2518.84 146
2518.95 172
2519.07 199
2519.18 224
2519.30 245
2519.41 263
2519.53 276
2519.64 287
2519.76 296
2519.87 305
2519.99 316
2520.10 328
2520.22 340
2520.33 352
2520.45 362
2520.56 367
2520.68 365
2520.79 356
2520.91 341
2521.02 322
2521.14 300
2521.25 278
2521.37 259
2521.48 243
2521.60 230
2521.71 219
2521.83 211
2521.94 204
2522.06 199
2522.17 198
2522.29 200
2522.40 208
2522.52 220
2522.63 236
2522.75 254
2522.86 272
2522.98 289
2523.09 304
2523.21 316
2523.32 325
2523.44 329
2523.55 330
2523.67 327
2523.78 321
2523.90 312
2524.01 303
2524.13 295
2524.24 290
2524.36 288
2524.47 288
2524.59 289
2524.70 288
2524.82 286
2524.93 281
2525.05 274
2525.17 268
2525.28 264
2525.40 263
2525.51 264
2525.63 267
2525.74 270
2525.86 271
2525.97 270
2526.09 266
2526.20 259
2526.32 251
2526.43 243
2526.55 236
2526.66 230
2526.78 228
2526.89 229
2527.01 233
2527.12 240
2527.24 247
2527.35 254
2527.47 259
2527.58 259
2527.70 255
2527.81 246
2527.93 232
2528.04 215
2528.16 197
2528.27 180
2528.39 166
2528.51 155
2528.62 149
2528.74 147
2528.85 149
2528.97 153
2529.08 157
2529.20 161
2529.31 164
2529.43 165
2529.54 164
2529.66 163
2529.77 164
2529.89 168
2530.00 175
2530.12 184
2530.23 193
2530.35 198
2530.46 197
2530.58 187
2530.69 169
2530.81 144
2530.93 116
2531.04 90
2531.16 68
2531.27 53
2531.39 45
2531.50 41
2531.62 38
2531.73 34
2531.85 27
2531.96 17
2532.08 3
2532.19 0
2532.31 0
2532.42 0
2532.54 0
2532.65 0
2532.77 0
2532.89 0
2533.00 5
2533.12 20
2533.23 31
2533.35 38
2533.46 42
2533.58 45
2533.69 50
2533.81 60
2533.92 76
2534.04 99
2534.15 125
2534.27 152
2534.38 175
2534.50 191
2534.62 197
2534.73 195
2534.85 186
2534.96 174
2535.08 162
2535.19 152
2535.31 145
2535.42 140
2535.54 138
2535.65 134
2535.77 130
2535.88 124
2536.00 117
2536.12 110
2536.23 104
2536.35 99
2536.46 96
2536.58 94
2536.69 94
2536.81 94
2536.92 94
2537.04 95
2537.15 98
2537.27 102
2537.38 107
2537.50 112
2537.62 117
2537.73 120
2537.85 124
2537.96 126
2538.08 128
2538.19 130
2538.31 132
2538.42 134
2538.54 135
2538.65 133
2538.77 128
2538.89 119
2539.00 108
2539.12 96
2539.23 84
2539.35 73
2539.46 67
2539.58 65
2539.69 68
2539.81 73
2539.92 80
2540.04 86
2540.16 92
2540.27 96
2540.39 99
2540.50 101
2540.62 103
2540.73 106
2540.85 111
2540.96 117
2541.08 125
2541.20 134
2541.31 145
2541.43 156
2541.54 167
2541.66 174
2541.77 177
2541.89 174
2542.00 165
2542.12 149
2542.23 130
2542.35 110
2542.47 93
2542.58 82
2542.70 78
2542.81 82
2542.93 92
2543.04 105
2543.16 118
2543.27 130
2543.39 139
2543.51 145
2543.62 148
2543.74 150
2543.85 152
2543.97 156
2544.08 161
2544.20 166
2544.31 169
2544.43 169
2544.55 164
2544.66 153
2544.78 137
2544.89 118
2545.01 99
2545.12 84
2545.24 74
2545.35 72
2545.47 77
2545.59 87
2545.70 101
2545.82 116
2545.93 131
2546.05 144
2546.16 154
2546.28 164
2546.40 172
2546.51 179
2546.63 186
2546.74 191
2546.86 193
2546.97 192
2547.09 187
2547.20 178
2547.32 165
2547.44 152
2547.55 138
2547.67 125
2547.78 115
2547.90 107
2548.01 102
2548.13 101
2548.25 102
2548.36 107
2548.48 114
2548.59 124
2548.71 134
2548.82 145
2548.94 154
2549.06 162
2549.17 167
2549.29 170
2549.40 171
2549.52 168
2549.63 163
2549.75 158
2549.87 153
2549.98 151
2550.10 155
2550.21 166
2550.33 186
2550.44 212
2550.56 243
2550.68 273
2550.79 300
2550.91 319
2551.02 328
2551.14 327
2551.25 318
2551.37 303
2551.49 287
2551.60 271
2551.72 256
2551.83 242
2551.95 230
2552.06 216
2552.18 201
2552.30 185
2552.41 170
2552.53 158
2552.64 151
2552.76 151
2552.87 155
2552.99 161
2553.11 167
2553.22 169
2553.34 164
2553.45 155
2553.57 143
2553.69 131
2553.80 121
2553.92 115
2554.03 112
2554.15 111
2554.26 112
2554.38 113
2554.50 114
2554.61 116
2554.73 119
2554.84 125
2554.96 131
2555.07 136
2555.19 139
2555.31 139
2555.42 135
2555.54 128
2555.65 121
2555.77 117
2555.89 117
2556.00 123
2556.12 135
2556.23 150
2556.35 167
2556.46 182
2556.58 193
2556.70 200
2556.81 202
2556.93 199
2557.04 193
2557.16 184
2557.28 173
2557.39 160
2557.51 146
2557.62 131
2557.74 116
2557.86 101
2557.97 88
2558.09 78
2558.20 72
2558.32 72
2558.43 77
2558.55 85
2558.67 96
2558.78 107
2558.90 116
2559.01 121
2559.13 120
2559.25 114
2559.36 103
2559.48 87
2559.59 69
2559.71 49
2559.83 29
2559.94 8
2560.06 0
2560.17 0
2560.29 0
2560.41 0
2560.52 0
2560.64 0
2560.75 0
2560.87 0
2560.98 12
2561.10 29
2561.22 41
2561.33 46
2561.45 43
2561.56 35
2561.68 23
2561.80 11
2561.91 2
2562.03 0
2562.14 0
2562.26 1
2562.38 9
2562.49 20
2562.61 33
2562.72 46
2562.84 60
2562.96 73
2563.07 85
2563.19 97
2563.30 108
2563.42 119
2563.54 128
2563.65 135
2563.77 139
2563.88 141
2564.00 139
2564.12 134
2564.23 126
2564.35 116
2564.46 105
2564.58 94
2564.70 82
2564.81 70
2564.93 58
2565.05 48
2565.16 39
2565.28 31
2565.39 24
2565.51 16
2565.63 8
2565.74 0
2565.86 0
2565.97 0
2566.09 0
2566.21 0
2566.32 0
2566.44 1
2566.55 27
2566.67 58
2566.79 91
2566.90 123
2567.02 149
2567.13 170
2567.25 185
2567.37 197
2567.48 206
2567.60 215
2567.71 224
2567.83 232
2567.95 241
2568.06 247
2568.18 250
2568.30 249
2568.41 247
2568.53 242
2568.64 238
2568.76 235
2568.88 234
2568.99 235
2569.11 236
2569.22 237
2569.34 234
2569.46 229
2569.57 221
2569.69 210
2569.81 199
2569.92 188
2570.04 178
2570.15 172
2570.27 169
2570.39 171
2570.50 175
2570.62 182
2570.73 189
2570.85 196
2570.97 198
2571.08 195
2571.20 186
2571.32 170
2571.43 148
2571.55 123
2571.66 98
2571.78 77
2571.90 62
2572.01 54
2572.13 55
2572.25 62
2572.36 73
2572.48 85
2572.59 96
2572.71 106
2572.83 112
2572.94 116
2573.06 118
2573.17 120
2573.29 122
2573.41 125
2573.52 129
2573.64 133
2573.76 139
2573.87 144
2573.99 149
2574.10 153
2574.22 157
2574.34 162
2574.45 168
2574.57 174
2574.69 181
2574.80 186
2574.92 190
2575.03 190
2575.15 187
2575.27 181
2575.38 174
2575.50 165
2575.62 158
2575.73 153
2575.85 149
2575.97 148
2576.08 148
2576.20 149
2576.31 149
2576.43 148
2576.55 147
2576.66 146
2576.78 147
2576.90 153
2577.01 164
2577.13 181
2577.24 203
2577.36 227
2577.48 249
2577.59 266
2577.71 275
2577.83 274
2577.94 266
2578.06 252
2578.18 236
2578.29 219
2578.41 205
2578.52 193
2578.64 185
2578.76 182
2578.87 184
2578.99 192
2579.11 206
2579.22 226
2579.34 252
2579.46 282
2579.57 315
2579.69 347
2579.80 378
2579.92 406
2580.04 430
2580.15 449
2580.27 461
2580.39 465
2580.50 462
2580.62 452
2580.74 438
2580.85 422
2580.97 407
2581.08 396
2581.20 389
2581.32 388
2581.43 391
2581.55 397
2581.67 405
2581.78 417
2581.90 433
2582.02 455
2582.13 481
2582.25 510
2582.37 540
2582.48 566
2582.60 585
2582.71 595
2582.83 596
2582.95 590
2583.06 580
2583.18 571
2583.30 566
2583.41 565
2583.53 569
2583.65 576
2583.76 584
2583.88 591
2584.00 595
2584.11 596
2584.23 595
2584.35 590
2584.46 584
2584.58 576
2584.69 568
2584.81 563
2584.93 560
2585.04 563
2585.16 570
2585.28 581
2585.39 593
2585.51 602
2585.63 605
2585.74 599
2585.86 586
2585.98 566
2586.09 541
2586.21 516
2586.33 491
2586.44 469
2586.56 449
2586.68 430
2586.79 413
2586.91 397
2587.02 383
2587.14 372
2587.26 364
2587.37 358
2587.49 353
2587.61 347
2587.72 339
2587.84 328
2587.96 314
2588.07 298
2588.19 280
2588.31 263
2588.42 245
2588.54 228
2588.66 210
2588.77 192
2588.89 174
2589.01 159
2589.12 148
2589.24 143
2589.36 144
2589.47 151
2589.59 163
2589.71 176
2589.82 189
2589.94 199
2590.06 205
2590.17 208
2590.29 206
2590.41 203
2590.52 199
2590.64 197
2590.76 196
2590.87 197
2590.99 201
2591.11 205
2591.22 208
2591.34 209
2591.46 207
2591.57 202
2591.69 195
2591.81 188
2591.92 181
2592.04 176
2592.16 174
2592.27 174
2592.39 177
2592.51 182
2592.62 189
2592.74 195
2592.86 202
2592.97 209
2593.09 216
2593.21 221
2593.32 225
2593.44 227
2593.56 228
2593.67 228
2593.79 227
2593.91 225
2594.02 223
2594.14 221
2594.26 219
2594.37 219
2594.49 221
2594.61 227
2594.72 235
2594.84 246
2594.96 257
2595.07 266
2595.19 271
2595.31 269
2595.42 260
2595.54 245
2595.66 227
2595.77 208
2595.89 191
2596.01 177
2596.12 168
2596.24 162
2596.36 158
2596.47 154
2596.59 149
2596.71 143
2596.82 134
2596.94 125
2597.06 116
2597.17 107
2597.29 100
2597.41 96
2597.52 96
2597.64 99
2597.76 105
2597.87 116
2597.99 129
2598.11 145
2598.23 164
2598.34 184
2598.46 204
2598.58 224
2598.69 241
2598.81 257
2598.93 268
2599.04 276
2599.16 280
2599.28 281
2599.39 280
2599.51 277
2599.63 273
2599.74 268
2599.86 265
2599.98 262
2600.09 261
2600.21 260
2600.33 260
2600.44 259
2600.56 256
2600.68 252
2600.80 246
2600.91 237
2601.03 227
2601.15 217
2601.26 208
2601.38 200
2601.50 191
2601.61 181
2601.73 168
2601.85 151
2601.96 131
2602.08 110
2602.20 90
2602.31 77
2602.43 75
2602.55 84
2602.67 106
2602.78 139
2602.90 179
2603.02 220
2603.13 260
2603.25 292
2603.37 315
2603.48 328
2603.60 330
2603.72 322
2603.83 308
2603.95 289
2604.07 270
2604.19 253
2604.30 241
2604.42 234
2604.54 232
2604.65 235
2604.77 239
2604.89 244
2605.00 246
2605.12 246
2605.24 243
2605.35 236
2605.47 227
2605.59 217
2605.71 208
2605.82 201
2605.94 197
2606.06 196
2606.17 196
2606.29 197
2606.41 197
2606.52 194
2606.64 190
2606.76 183
2606.88 177
2606.99 172
2607.11 172
2607.23 177
2607.34 186
2607.46 201
2607.58 218
2607.69 235
2607.81 252
2607.93 265
2608.05 275
2608.16 281
2608.28 285
2608.40 287
2608.51 289
2608.63 292
2608.75 294
2608.86 296
2608.98 297
2609.10 294
2609.22 289
2609.33 281
2609.45 273
2609.57 265
2609.68 258
2609.80 254
2609.92 254
2610.04 257
2610.15 262
2610.27 269
2610.39 275
2610.50 281
2610.62 285
2610.74 287
2610.85 288
2610.97 289
2611.09 293
2611.21 300
2611.32 311
2611.44 323
2611.56 336
2611.67 346
2611.79 350
2611.91 350
2612.03 345
2612.14 338
2612.26 331
2612.38 327
2612.49 325
2612.61 325
2612.73 327
2612.85 328
2612.96 328
2613.08 329
2613.20 331
2613.31 335
2613.43 340
2613.55 346
2613.67 352
2613.78 354
2613.90 352
2614.02 345
2614.13 335
2614.25 323
2614.37 310
2614.49 298
2614.60 287
2614.72 278
2614.84 270
2614.95 263
2615.07 257
2615.19 250
2615.31 244
2615.42 237
2615.54 232
2615.66 226
2615.77 221
2615.89 215
2616.01 208
2616.13 198
2616.24 185
2616.36 170
2616.48 153
2616.59 138
2616.71 126
2616.83 121
2616.95 123
2617.06 132
2617.18 145
2617.30 159
2617.42 168
2617.53 170
2617.65 164
2617.77 149
2617.88 129
2618.00 107
2618.12 86
2618.24 70
2618.35 58
2618.47 51
2618.59 46
2618.70 41
2618.82 37
2618.94 32
2619.06 28
2619.17 27
2619.29 29
2619.41 36
2619.53 46
2619.64 58
2619.76 69
2619.88 78
2619.99 83
2620.11 85
2620.23 82
2620.35 78
2620.46 71
2620.58 63
2620.70 54
2620.82 44
2620.93 32
2621.05 20
2621.17 9
2621.29 0
2621.40 0
2621.52 0
2621.64 0
2621.75 0
2621.87 0
2621.99 0
2622.11 0
2622.22 0
2622.34 6
2622.46 22
2622.58 43
2622.69 66
2622.81 89
2622.93 110
2623.05 126
2623.16 136
2623.28 139
2623.40 136
2623.51 128
2623.63 117
2623.75 105
2623.87 95
2623.98 89
2624.10 88
2624.22 93
2624.34 103
2624.45 118
2624.57 137
2624.69 155
2624.81 172
2624.92 185
2625.04 194
2625.16 197
2625.28 196
2625.39 191
2625.51 184
2625.63 176
2625.75 171
2625.86 167
2625.98 166
2626.10 166
2626.21 167
2626.33 167
2626.45 166
2626.57 161
2626.68 155
2626.80 148
2626.92 142
2627.04 137
2627.15 135
2627.27 137
2627.39 143
2627.51 152
2627.62 162
2627.74 173
2627.86 184
2627.98 193
2628.09 200
2628.21 208
2628.33 216
2628.45 225
2628.56 235
2628.68 244
2628.80 251
2628.92 253
2629.03 250
2629.15 240
2629.27 224
2629.39 205
2629.50 185
2629.62 166
2629.74 151
2629.86 139
2629.97 132
2630.09 128
2630.21 126
2630.33 124
2630.44 122
2630.56 120
2630.68 117
2630.80 116
2630.91 115
2631.03 116
2631.15 118
2631.27 119
2631.38 118
2631.50 115
2631.62 109
2631.74 100
2631.85 92
2631.97 84
2632.09 79
2632.21 77
2632.32 79
2632.44 82
2632.56 86
2632.68 89
2632.79 89
2632.91 86
2633.03 82
2633.15 77
2633.27 74
2633.38 73
2633.50 79
2633.62 90
2633.74 108
2633.85 130
2633.97 155
2634.09 179
2634.21 200
2634.32 215
2634.44 221
2634.56 218
2634.68 208
2634.79 193
2634.91 174
2635.03 155
2635.15 138
2635.26 124
2635.38 113
2635.50 106
2635.62 100
2635.73 97
2635.85 94
2635.97 93
2636.09 95
2636.21 101
2636.32 110
2636.44 122
2636.56 136
2636.68 149
2636.79 159
2636.91 166
2637.03 169
2637.15 169
2637.26 168
2637.38 167
2637.50 167
2637.62 169
2637.74 173
2637.85 175
2637.97 175
2638.09 173
2638.21 168
2638.32 161
2638.44 153
2638.56 147
2638.68 146
2638.79 149
2638.91 157
2639.03 170
2639.15 184
2639.27 198
2639.38 209
2639.50 215
2639.62 215
2639.74 211
2639.85 203
2639.97 194
2640.09 185
2640.21 179
2640.32 177
2640.44 181
2640.56 189
2640.68 201
2640.80 214
2640.91 226
2641.03 235
2641.15 239
2641.27 236
2641.38 226
2641.50 212
2641.62 194
2641.74 174
2641.86 153
2641.97 135
2642.09 119
2642.21 107
2642.33 97
2642.44 90
2642.56 85
2642.68 82
2642.80 79
2642.92 78
2643.03 76
2643.15 75
2643.27 74
2643.39 75
2643.50 77
2643.62 82
2643.74 90
2643.86 101
2643.98 113
2644.09 127
2644.21 141
2644.33 152
2644.45 159
2644.57 159
2644.68 154
2644.80 143
2644.92 128
2645.04 112
2645.15 97
2645.27 85
2645.39 78
2645.51 77
2645.63 80
2645.74 87
2645.86 95
2645.98 104
2646.10 110
2646.22 114
2646.33 112
2646.45 105
2646.57 91
2646.69 71
2646.80 48
2646.92 23
2647.04 0
2647.16 0
2647.28 0
2647.39 0
2647.51 0
2647.63 0
2647.75 0
2647.87 0
2647.98 1
2648.10 5
2648.22 11
2648.34 20
2648.46 33
2648.57 51
2648.69 72
2648.81 94
2648.93 115
2649.04 131
2649.16 142
2649.28 146
2649.40 143
2649.52 136
2649.63 126
2649.75 115
2649.87 107
2649.99 101
2650.11 98
2650.22 98
2650.34 99
2650.46 100
2650.58 100
2650.70 99
2650.81 98
2650.93 99
2651.05 101
2651.17 106
2651.29 114
2651.40 124
2651.52 135
2651.64 148
2651.76 162
2651.88 176
2651.99 190
2652.11 204
2652.23 217
2652.35 228
2652.47 235
2652.58 239
2652.70 239
2652.82 237
2652.94 234
2653.06 232
2653.17 230
2653.29 230
2653.41 231
2653.53 230
2653.65 226
2653.76 218
2653.88 205
2654.00 188
2654.12 167
2654.24 144
2654.35 120
2654.47 98
2654.59 80
2654.71 67
2654.83 59
2654.94 58
2655.06 64
2655.18 75
2655.30 91
2655.42 109
2655.54 127
2655.65 143
2655.77 154
2655.89 160
2656.01 159
2656.13 152
2656.24 141
2656.36 126
2656.48 109
2656.60 92
2656.72 77
2656.83 64
2656.95 54
2657.07 49
2657.19 46
2657.31 45
2657.42 46
2657.54 48
2657.66 49
2657.78 51
2657.90 52
2658.02 53
2658.13 53
2658.25 53
2658.37 53
2658.49 53
2658.61 53
2658.72 54
2658.84 56
2658.96 61
2659.08 69
2659.20 81
2659.32 94
2659.43 111
2659.55 129
2659.67 149
2659.79 169
2659.91 190
2660.02 211
2660.14 231
2660.26 250
2660.38 268
2660.50 282
2660.61 292
2660.73 297
2660.85 298
2660.97 295
2661.09 290
2661.21 284
2661.32 278
2661.44 272
2661.56 266
2661.68 258
2661.80 248
2661.92 236
2662.03 223
2662.15 207
2662.27 192
2662.39 175
2662.51 157
2662.62 138
2662.74 117
2662.86 95
2662.98 71
2663.10 47
2663.22 26
2663.33 9
2663.45 0
2663.57 0
2663.69 0
2663.81 0
2663.93 0
2664.04 0
2664.16 0
2664.28 11
2664.40 28
2664.52 45
2664.64 59
2664.75 68
2664.87 71
2664.99 68
2665.11 62
2665.23 54
2665.34 47
2665.46 41
2665.58 37
2665.70 35
2665.82 35
2665.94 37
2666.05 41
2666.17 46
2666.29 55
2666.41 67
2666.53 82
2666.65 100
2666.76 119
2666.88 137
2667.00 151
2667.12 159
2667.24 159
2667.36 148
2667.47 129
2667.59 102
2667.71 72
2667.83 40
2667.95 11
2668.07 0
2668.18 0
2668.30 0
2668.42 0
2668.54 0
2668.66 0
2668.78 0
2668.89 0
2669.01 5
2669.13 25
2669.25 44
2669.37 60
2669.49 72
2669.61 76
2669.72 74
2669.84 64
2669.96 52
2670.08 39
2670.20 30
2670.32 29
2670.43 37
2670.55 53
2670.67 75
2670.79 99
2670.91 120
2671.03 135
2671.14 142
2671.26 142
2671.38 136
2671.50 128
2671.62 120
2671.74 112
2671.86 107
2671.97 103
2672.09 99
2672.21 95
2672.33 92
2672.45 89
2672.57 88
2672.68 90
2672.80 93
2672.92 99
2673.04 104
2673.16 107
2673.28 105
2673.40 97
2673.51 83
2673.63 64
2673.75 42
2673.87 20
2673.99 1
2674.11 0
2674.22 0
2674.34 0
2674.46 0
2674.58 0
2674.70 0
2674.82 10
2674.94 22
2675.05 36
2675.17 50
2675.29 64
2675.41 78
2675.53 90
2675.65 100
2675.77 107
2675.88 111
2676.00 115
2676.12 118
2676.24 122
2676.36 127
2676.48 133
2676.60 139
2676.71 144
2676.83 147
2676.95 147
2677.07 145
2677.19 139
2677.31 130
2677.42 119
2677.54 105
2677.66 90
2677.78 76
2677.90 66
2678.02 60
2678.14 59
2678.25 63
2678.37 69
2678.49 77
2678.61 83
2678.73 87
2678.85 88
2678.97 86
2679.09 83
2679.20 80
2679.32 78
2679.44 80
2679.56 84
2679.68 90
2679.80 98
2679.92 105
2680.03 112
2680.15 116
2680.27 120
2680.39 124
2680.51 127
2680.63 131
2680.75 135
2680.86 140
2680.98 145
2681.10 151
2681.22 158
2681.34 165
2681.46 171
2681.58 174
2681.69 173
2681.81 166
2681.93 153
2682.05 136
2682.17 117
2682.29 100
2682.41 87
2682.53 79
2682.64 79
2682.76 83
2682.88 92
2683.00 101
2683.12 110
2683.24 116
2683.36 118
2683.48 116
2683.59 111
2683.71 105
2683.83 98
2683.95 91
2684.07 84
2684.19 80
2684.31 77
2684.42 76
2684.54 78
2684.66 83
2684.78 91
2684.90 99
2685.02 106
2685.14 112
2685.26 115
2685.37 116
2685.49 114
2685.61 111
2685.73 107
2685.85 103
2685.97 97
2686.09 91
2686.21 83
2686.32 75
2686.44 66
2686.56 58
2686.68 53
2686.80 51
2686.92 54
2687.04 59
2687.16 68
2687.27 78
2687.39 89
2687.51 99
2687.63 108
2687.75 113
2687.87 114
2687.99 112
2688.11 107
2688.23 100
2688.34 93
2688.46 86
2688.58 81
2688.70 76
2688.82 71
2688.94 65
2689.06 55
2689.18 42
2689.29 27
2689.41 11
2689.53 0
2689.65 0
2689.77 0
2689.89 0
2690.01 0
2690.13 0
2690.25 0
2690.36 5
2690.48 12
2690.60 17
2690.72 19
2690.84 17
2690.96 13
2691.08 9
2691.20 8
2691.32 11
2691.43 20
2691.55 34
2691.67 53
2691.79 73
2691.91 93
2692.03 108
2692.15 118
2692.27 122
2692.39 121
2692.50 115
2692.62 105
2692.74 92
2692.86 78
2692.98 64
2693.10 52
2693.22 43
2693.34 40
2693.46 42
2693.57 50
2693.69 62
2693.81 74
2693.93 84
2694.05 89
2694.17 88
2694.29 81
2694.41 71
2694.53 61
2694.64 53
2694.76 48
2694.88 48
2695.00 53
2695.12 60
2695.24 69
2695.36 79
2695.48 87
2695.60 95
2695.72 99
2695.83 101
2695.95 100
2696.07 96
2696.19 88
2696.31 79
2696.43 71
2696.55 66
2696.67 67
2696.79 73
2696.91 86
2697.02 103
2697.14 121
2697.26 139
2697.38 152
2697.50 161
2697.62 165
2697.74 165
2697.86 162
2697.98 158
2698.10 154
2698.21 153
2698.33 154
2698.45 157
2698.57 163
2698.69 169
2698.81 176
2698.93 181
2699.05 182
2699.17 180
2699.29 174
2699.40 166
2699.52 158
2699.64 151
2699.76 147
2699.88 144
2700.00 142
2700.12 140
2700.24 135
2700.36 127
2700.48 115
2700.60 103
2700.71 91
2700.83 81
2700.95 75
2701.07 73
2701.19 72
2701.31 72
2701.43 70
2701.55 65
2701.67 57
2701.79 48
2701.91 40
2702.02 32
2702.14 28
2702.26 26
2702.38 27
2702.50 29
2702.62 34
2702.74 42
2702.86 53
2702.98 67
2703.10 83
2703.22 100
2703.33 115
2703.45 127
2703.57 133
2703.69 134
2703.81 130
2703.93 123
2704.05 114
2704.17 106
2704.29 99
2704.41 93
2704.53 89
2704.65 86
2704.76 83
2704.88 80
2705.00 78
2705.12 76
2705.24 77
2705.36 81
2705.48 87
2705.60 96
2705.72 106
2705.84 115
2705.96 122
2706.08 125
2706.19 125
2706.31 123
2706.43 120
2706.55 116
2706.67 112
2706.79 107
2706.91 102
2707.03 95
2707.15 86
2707.27 74
2707.39 61
2707.51 47
2707.63 33
2707.74 19
2707.86 7
2707.98 0
2708.10 0
2708.22 0
2708.34 0
2708.46 0
2708.58 0
2708.70 0
2708.82 13
2708.94 34
2709.06 57
2709.18 77
2709.30 92
2709.41 100
2709.53 99
2709.65 93
2709.77 81
2709.89 67
2710.01 52
2710.13 39
2710.25 29
2710.37 24
2710.49 22
2710.61 23
2710.73 26
2710.85 27
2710.97 25
2711.08 19
2711.20 9
2711.32 0
2711.44 0
2711.56 0
2711.68 0
2711.80 0
2711.92 0
2712.04 0
2712.16 1
2712.28 10
2712.40 17
2712.52 20
2712.64 21
2712.76 22
2712.87 23
2712.99 28
2713.11 37
2713.23 49
2713.35 62
2713.47 74
2713.59 85
2713.71 92
2713.83 95
2713.95 94
2714.07 89
2714.19 82
2714.31 76
2714.43 71
2714.55 67
2714.66 66
2714.78 67
2714.90 69
2715.02 73
2715.14 78
2715.26 83
2715.38 90
2715.50 96
2715.62 104
2715.74 112
2715.86 120
2715.98 128
2716.10 135
2716.22 142
2716.34 146
2716.46 149
2716.58 151
2716.69 150
2716.81 149
2716.93 147
2717.05 144
2717.17 142
2717.29 139
2717.41 135
2717.53 129
2717.65 122
2717.77 113
2717.89 104
2718.01 94
2718.13 86
2718.25 80
2718.37 77
2718.49 75
2718.61 74
2718.73 73
2718.85 71
2718.96 66
2719.08 58
2719.20 49
2719.32 39
2719.44 29
2719.56 23
2719.68 21
2719.80 23
2719.92 29
2720.04 34
2720.16 37
2720.28 35
2720.40 25
2720.52 8
2720.64 0
2720.76 0
2720.88 0
2721.00 0
2721.12 0
2721.24 0
2721.35 0
2721.47 22
2721.59 49
2721.71 76
2721.83 100
2721.95 123
2722.07 144
2722.19 161
2722.31 175
2722.43 183
2722.55 186
2722.67 183
2722.79 176
2722.91 166
2723.03 155
2723.15 143
2723.27 130
2723.39 116
2723.51 99
2723.63 79
2723.75 56
2723.87 31
2723.99 8
2724.10 0
2724.22 0
2724.34 0
2724.46 0
2724.58 0
2724.70 20
2724.82 44
2724.94 66
2725.06 84
2725.18 94
2725.30 95
2725.42 90
2725.54 79
2725.66 66
2725.78 54
2725.90 44
2726.02 38
2726.14 37
2726.26 39
2726.38 43
2726.50 47
2726.62 48
2726.74 47
2726.86 43
2726.98 38
2727.10 34
2727.22 33
2727.34 36
2727.45 42
2727.57 49
2727.69 55
2727.81 56
2727.93 55
2728.05 52
2728.17 51
2728.29 55
2728.41 67
2728.53 86
2728.65 110
2728.77 135
2728.89 158
2729.01 175
2729.13 185
2729.25 189
2729.37 191
2729.49 192
2729.61 194
2729.73 197
2729.85 197
2729.97 194
2730.09 185
2730.21 172
2730.33 156
2730.45 142
2730.57 133
2730.69 131
2730.81 137
2730.93 150
2731.05 167
2731.17 184
2731.29 197
2731.41 206
2731.53 207
2731.64 203
2731.76 192
2731.88 177
2732.00 159
2732.12 141
2732.24 125
2732.36 112
2732.48 106
2732.60 106
2732.72 114
2732.84 130
2732.96 152
2733.08 178
2733.20 203
2733.32 226
2733.44 242
2733.56 250
2733.68 250
2733.80 244
2733.92 234
2734.04 222
2734.16 211
2734.28 203
2734.40 196
2734.52 193
2734.64 192
2734.76 193
2734.88 197
2735.00 203
2735.12 211
2735.24 221
2735.36 233
2735.48 243
2735.60 251
2735.72 257
2735.84 259
2735.96 257
2736.08 253
2736.20 244
2736.32 233
2736.44 219
2736.56 201
2736.68 181
2736.80 160
2736.92 140
2737.04 123
2737.16 110
2737.28 102
2737.40 100
2737.52 101
2737.64 106
2737.76 111
2737.88 115
2738.00 119
2738.12 121
2738.24 123
2738.36 125
2738.48 127
2738.60 129
2738.72 132
2738.84 134
2738.96 137
2739.08 140
2739.20 142
2739.32 144
2739.43 144
2739.55 142
2739.67 138
2739.79 131
2739.91 123
2740.03 115
2740.15 108
2740.27 103
2740.39 101
2740.51 100
2740.63 100
2740.75 100
2740.87 98
2740.99 94
2741.11 89
2741.23 83
2741.35 78
2741.47 75
2741.59 77
2741.71 83
2741.83 94
2741.95 107
2742.07 121
2742.19 133
2742.31 143
2742.43 148
2742.55 151
2742.67 153
2742.79 155
2742.91 160
2743.03 167
2743.15 175
2743.27 184
2743.39 193
2743.51 201
2743.63 207
2743.75 211
2743.87 213
2743.99 212
2744.11 207
2744.23 199
2744.35 188
2744.47 176
2744.59 164
2744.71 153
2744.83 143
2744.95 135
2745.07 128
2745.19 122
2745.31 117
2745.43 115
2745.55 115
2745.68 117
2745.80 121
2745.92 126
2746.04 131
2746.16 136
2746.28 140
2746.40 146
2746.52 153
2746.64 164
2746.76 177
2746.88 193
2747.00 211
2747.12 229
2747.24 246
2747.36 260
2747.48 272
2747.60 281
2747.72 288
2747.84 293
2747.96 298
2748.08 302
2748.20 307
2748.32 313
2748.44 319
2748.56 325
2748.68 329
2748.80 332
2748.92 334
2749.04 334
2749.16 334
2749.28 333
2749.40 333
2749.52 334
2749.64 335
2749.76 336
2749.88 339
2750.00 345
2750.12 353
2750.24 363
2750.36 376
2750.48 390
2750.60 402
2750.72 411
2750.84 418
2750.96 422
2751.08 424
2751.20 425
2751.32 425
2751.44 423
2751.56 419
2751.68 412
2751.80 402
2751.92 389
2752.04 375
2752.16 362
2752.28 350
2752.40 342
2752.52 336
2752.64 335
2752.76 339
2752.88 348
2753.00 362
2753.12 380
2753.24 401
2753.36 422
2753.49 441
2753.61 454
2753.73 461
2753.85 461
2753.97 455
2754.09 445
2754.21 433
2754.33 419
2754.45 406
2754.57 392
2754.69 379
2754.81 366
2754.93 352
2755.05 337
2755.17 323
2755.29 308
2755.41 293
2755.53 279
2755.65 268
2755.77 259
2755.89 254
2756.01 254
2756.13 257
2756.25 262
2756.37 268
2756.49 272
2756.61 273
2756.73 272
2756.85 267
2756.97 259
2757.09 250
2757.21 242
2757.33 236
2757.45 233
2757.57 233
2757.70 236
2757.82 240
2757.94 246
2758.06 252
2758.18 256
2758.30 257
2758.42 255
2758.54 251
2758.66 244
2758.78 235
2758.90 228
2759.02 222
2759.14 219
2759.26 220
2759.38 224
2759.50 230
2759.62 236
2759.74 239
2759.86 238
2759.98 231
2760.10 218
2760.22 201
2760.34 183
2760.46 166
2760.58 154
2760.70 147
2760.82 144
2760.95 144
2761.07 144
2761.19 141
2761.31 132
2761.43 117
2761.55 98
2761.67 77
2761.79 57
2761.91 41
2762.03 30
2762.15 23
2762.27 19
2762.39 16
2762.51 13
2762.63 8
2762.75 2
2762.87 0
2762.99 0
2763.11 0
2763.23 0
2763.35 0
2763.47 0
2763.59 0
2763.72 0
2763.84 3
2763.96 9
2764.08 14
2764.20 21
2764.32 28
2764.44 34
2764.56 39
2764.68 42
2764.80 42
2764.92 39
2765.04 35
2765.16 31
2765.28 27
2765.40 24
2765.52 25
2765.64 28
2765.76 34
2765.88 42
2766.00 52
2766.13 60
2766.25 66
2766.37 69
2766.49 68
2766.61 64
2766.73 57
2766.85 49
2766.97 39
2767.09 30
2767.21 21
2767.33 12
2767.45 5
2767.57 1
2767.69 0
2767.81 2
2767.93 8
2768.05 19
2768.17 34
2768.29 52
2768.42 71
2768.54 93
2768.66 115
2768.78 136
2768.90 156
2769.02 172
2769.14 182
2769.26 186
2769.38 181
2769.50 169
2769.62 150
2769.74 128
2769.86 105
2769.98 86
2770.10 72
2770.22 66
2770.34 68
2770.47 76
2770.59 88
2770.71 100
2770.83 110
2770.95 113
2771.07 109
2771.19 96
2771.31 77
2771.43 54
2771.55 29
2771.67 6
2771.79 0
2771.91 0
2772.03 0
2772.15 0
2772.27 0
2772.40 0
2772.52 0
2772.64 0
2772.76 5
2772.88 20
2773.00 35
2773.12 49
2773.24 60
2773.36 68
2773.48 70
2773.60 69
2773.72 64
2773.84 59
2773.96 53
2774.08 50
2774.21 49
2774.33 51
2774.45 54
2774.57 57
2774.69 60
2774.81 61
2774.93 62
2775.05 61
2775.17 60
2775.29 57
2775.41 52
2775.53 44
2775.65 33
2775.77 18
2775.90 3
2776.02 0
2776.14 0
2776.26 0
2776.38 0
2776.50 0
2776.62 0
2776.74 5
2776.86 13
2776.98 17
2777.10 17
2777.22 16
2777.34 13
2777.47 10
2777.59 8
2777.71 7
2777.83 6
2777.95 8
2778.07 11
2778.19 16
2778.31 24
2778.43 34
2778.55 46
2778.67 59
2778.79 72
2778.91 82
2779.04 90
2779.16 96
2779.28 99
2779.40 99
2779.52 98
2779.64 96
2779.76 93
2779.88 89
2780.00 83
2780.12 73
2780.24 60
2780.36 46
2780.49 31
2780.61 17
2780.73 7
2780.85 1
2780.97 0
2781.09 0
2781.21 0
2781.33 0
2781.45 0
2781.57 0
2781.69 0
2781.81 0
2781.94 0
2782.06 1
2782.18 16
2782.30 34
2782.42 52
2782.54 69
2782.66 85
2782.78 99
2782.90 111
2783.02 121
2783.14 128
2783.27 134
2783.39 137
2783.51 139
2783.63 141
2783.75 142
2783.87 143
2783.99 145
2784.11 148
2784.23 148
2784.35 146
2784.47 142
2784.60 134
2784.72 124
2784.84 115
2784.96 107
2785.08 102
2785.20 100
2785.32 100
2785.44 99
2785.56 97
2785.68 92
2785.80 86
2785.93 79
2786.05 75
2786.17 73
2786.29 75
2786.41 78
2786.53 81
2786.65 81
2786.77 77
2786.89 70
2787.01 62
2787.13 55
2787.26 51
2787.38 53
2787.50 58
2787.62 67
2787.74 76
2787.86 84
2787.98 89
2788.10 92
2788.22 92
2788.34 90
2788.47 87
2788.59 84
2788.71 79
2788.83 72
2788.95 64
2789.07 55
2789.19 47
2789.31 40
2789.43 36
2789.55 36
2789.68 38
2789.80 42
2789.92 47
2790.04 52
2790.16 57
2790.28 61
2790.40 65
2790.52 68
2790.64 70
2790.77 70
2790.89 68
2791.01 64
2791.13 59
2791.25 55
2791.37 55
2791.49 59
2791.61 68
2791.73 79
2791.85 90
2791.98 99
2792.10 102
2792.22 100
2792.34 94
2792.46 86
2792.58 80
2792.70 77
2792.82 77
2792.94 80
2793.07 82
2793.19 81
2793.31 75
2793.43 63
2793.55 47
2793.67 28
2793.79 10
2793.91 0
2794.03 0
2794.16 0
2794.28 0
2794.40 0
2794.52 0
2794.64 0
2794.76 0
2794.88 0
2795.00 0
2795.13 4
2795.25 12
2795.37 23
2795.49 36
2795.61 49
2795.73 58
2795.85 61
2795.97 59
2796.09 51
2796.22 41
2796.34 30
2796.46 21
2796.58 16
2796.70 17
2796.82 21
2796.94 29
2797.06 38
2797.18 45
2797.31 50
2797.43 53
2797.55 52
2797.67 50
2797.79 47
2797.91 45
2798.03 45
2798.15 47
2798.28 51
2798.40 56
2798.52 61
2798.64 64
2798.76 65
2798.88 63
2799.00 57
2799.12 49
2799.25 39
2799.37 29
2799.49 20
2799.61 15
2799.73 12
2799.85 13
2799.97 17
2800.09 23
2800.22 28
2800.34 30
2800.46 30
2800.58 25
2800.70 17
2800.82 7
2800.94 0
2801.06 0
2801.19 0
2801.31 0
2801.43 0
2801.55 0
2801.67 0
2801.79 3
2801.91 15
2802.03 25
2802.16 29
2802.28 27
2802.40 21
2802.52 11
2802.64 1
2802.76 0
2802.88 0
2803.01 1
2803.13 15
2803.25 37
2803.37 65
2803.49 96
2803.61 126
2803.73 154
2803.85 175
2803.98 188
2804.10 192
2804.22 188
2804.34 178
2804.46 164
2804.58 150
2804.70 137
2804.83 129
2804.95 126
2805.07 126
2805.19 129
2805.31 132
2805.43 131
2805.55 125
2805.67 115
2805.80 99
2805.92 81
2806.04 63
2806.16 49
2806.28 41
2806.40 41
2806.52 48
2806.65 59
2806.77 73
2806.89 85
2807.01 96
2807.13 102
2807.25 107
2807.37 111
2807.50 116
2807.62 125
2807.74 137
2807.86 153
2807.98 171
2808.10 189
2808.22 207
2808.35 222
2808.47 234
2808.59 243
2808.71 251
2808.83 257
2808.95 264
2809.07 272
2809.20 279
2809.32 285
2809.44 288
2809.56 286
2809.68 277
2809.80 263
2809.92 247
2810.05 230
2810.17 217
2810.29 209
2810.41 209
2810.53 213
2810.65 219
2810.78 224
2810.90 225
2811.02 219
2811.14 207
2811.26 190
2811.38 170
2811.50 150
2811.63 133
2811.75 119
2811.87 111
2811.99 108
2812.11 112
2812.23 121
2812.35 134
2812.48 150
2812.60 166
2812.72 180
2812.84 191
2812.96 199
2813.08 204
2813.21 206
2813.33 208
2813.45 209
2813.57 210
2813.69 211
2813.81 210
2813.93 209
2814.06 206
2814.18 203
2814.30 198
2814.42 193
2814.54 187
2814.66 181
2814.79 173
2814.91 162
2815.03 149
2815.15 132
2815.27 113
2815.39 91
2815.52 67
2815.64 42
2815.76 19
2815.88 0
2816.00 0
2816.12 0
2816.24 0
2816.37 0
2816.49 0
2816.61 0
2816.73 0
2816.85 9
2816.97 17
2817.10 23
2817.22 27
2817.34 31
2817.46 35
2817.58 43
2817.70 54
2817.83 68
2817.95 85
2818.07 104
2818.19 125
2818.31 146
2818.43 167
2818.56 184
2818.68 199
2818.80 209
2818.92 217
2819.04 222
2819.16 224
2819.29 225
2819.41 225
2819.53 223
2819.65 217
2819.77 206
2819.89 191
2820.02 174
2820.14 157
2820.26 142
2820.38 132
2820.50 127
2820.62 126
2820.75 127
2820.87 128
2820.99 128
2821.11 125
2821.23 122
2821.35 122
2821.48 126
2821.60 136
2821.72 152
2821.84 173
2821.96 196
2822.08 218
2822.21 235
2822.33 248
2822.45 255
2822.57 261
2822.69 266
2822.82 273
2822.94 284
2823.06 299
2823.18 316
2823.30 333
2823.42 347
2823.55 354
2823.67 352
2823.79 341
2823.91 322
2824.03 296
2824.15 267
2824.28 238
2824.40 213
2824.52 194
2824.64 182
2824.76 178
2824.89 180
2825.01 187
2825.13 198
2825.25 213
2825.37 228
2825.49 244
2825.62 260
2825.74 274
2825.86 285
2825.98 293
2826.10 296
2826.23 294
2826.35 286
2826.47 271
2826.59 251
2826.71 225
2826.83 197
2826.96 169
2827.08 144
2827.20 124
2827.32 111
2827.44 106
2827.57 106
2827.69 110
2827.81 116
2827.93 121
2828.05 124
2828.17 124
2828.30 123
2828.42 120
2828.54 117
2828.66 116
2828.78 117
2828.91 119
2829.03 123
2829.15 126
2829.27 126
2829.39 124
2829.52 120
2829.64 112
2829.76 105
2829.88 98
2830.00 94
2830.12 95
2830.25 101
2830.37 111
2830.49 123
2830.61 135
2830.73 145
2830.86 152
2830.98 154
2831.10 154
2831.22 154
2831.34 158
2831.47 166
2831.59 179
2831.71 197
2831.83 218
2831.95 239
2832.08 257
2832.20 273
2832.32 285
2832.44 296
2832.56 306
2832.69 319
2832.81 336
2832.93 357
2833.05 381
2833.17 406
2833.30 428
2833.42 445
2833.54 453
2833.66 453
2833.78 446
2833.91 434
2834.03 421
2834.15 410
2834.27 405
2834.39 405
2834.52 409
2834.64 416
2834.76 424
2834.88 433
2835.00 442
2835.13 453
2835.25 466
2835.37 484
2835.49 507
2835.61 534
2835.74 564
2835.86 597
2835.98 630
2836.10 661
2836.22 690
2836.35 715
2836.47 737
2836.59 756
2836.71 773
2836.83 787
2836.96 799
2837.08 807
2837.20 810
2837.32 806
2837.44 793
2837.57 773
2837.69 746
2837.81 715
2837.93 685
2838.05 658
2838.18 637
2838.30 624
2838.42 619
2838.54 620
2838.66 624
2838.79 629
2838.91 630
2839.03 628
2839.15 621
2839.28 610
2839.40 595
2839.52 579
2839.64 561
2839.76 542
2839.89 522
2840.01 500
2840.13 476
2840.25 449
2840.37 419
2840.50 388
2840.62 356
2840.74 326
2840.86 300
2840.99 280
2841.11 265
2841.23 256
2841.35 254
2841.47 259
2841.60 269
2841.72 285
2841.84 306
2841.96 331
2842.08 358
2842.21 385
2842.33 409
2842.45 425
2842.57 431
2842.70 425
2842.82 407
2842.94 379
2843.06 344
2843.18 306
2843.31 271
2843.43 241
2843.55 219
2843.67 206
2843.79 199
2843.92 199
2844.04 202
2844.16 207
2844.28 211
2844.41 215
2844.53 218
2844.65 220
2844.77 221
2844.89 220
2845.02 216
2845.14 208
2845.26 198
2845.38 184
2845.51 168
2845.63 150
2845.75 133
2845.87 116
2845.99 100
2846.12 86
2846.24 72
2846.36 60
2846.48 49
2846.61 41
2846.73 35
2846.85 32
2846.97 34
2847.10 40
2847.22 51
2847.34 66
2847.46 84
2847.58 103
2847.71 122
2847.83 138
2847.95 149
2848.07 155
2848.20 156
2848.32 152
2848.44 146
2848.56 139
2848.69 132
2848.81 126
2848.93 122
2849.05 118
2849.17 116
2849.30 114
2849.42 114
2849.54 117
2849.66 123
2849.79 133
2849.91 145
2850.03 159
2850.15 172
2850.28 183
2850.40 193
2850.52 202
2850.64 209
2850.76 218
2850.89 228
2851.01 239
2851.13 250
2851.25 259
2851.38 263
2851.50 262
2851.62 254
2851.74 242
2851.87 227
2851.99 211
2852.11 197
2852.23 184
2852.36 172
2852.48 162
2852.60 153
2852.72 145
2852.85 138
2852.97 132
2853.09 128
2853.21 125
2853.33 124
2853.46 123
2853.58 122
2853.70 121
2853.82 120
2853.95 120
2854.07 122
2854.19 126
2854.31 131
2854.44 135
2854.56 135
2854.68 131
2854.80 120
2854.93 105
2855.05 87
2855.17 69
2855.29 53
2855.42 42
2855.54 36
2855.66 35
2855.78 37
2855.91 39
2856.03 41
2856.15 42
2856.27 41
2856.40 40
2856.52 40
2856.64 41
2856.76 43
2856.89 46
2857.01 47
2857.13 47
2857.25 43
2857.38 37
2857.50 29
2857.62 21
2857.74 15
2857.87 12
2857.99 13
2858.11 17
2858.23 21
2858.36 23
2858.48 21
2858.60 15
2858.72 5
2858.85 0
2858.97 0
2859.09 0
2859.21 0
2859.34 0
2859.46 0
2859.58 0
2859.70 9
2859.83 20
2859.95 29
2860.07 35
2860.19 39
2860.32 44
2860.44 50
2860.56 58
2860.68 67
2860.81 75
2860.93 79
2861.05 77
2861.17 68
2861.30 52
2861.42 33
2861.54 13
2861.66 0
2861.79 0
2861.91 0
2862.03 0
2862.15 0
2862.28 0
2862.40 5
2862.52 7
2862.65 5
2862.77 2
2862.89 0
2863.01 1
2863.14 7
2863.26 18
2863.38 34
2863.50 53
2863.63 73
2863.75 93
2863.87 111
2863.99 126
2864.12 139
2864.24 152
2864.36 166
2864.48 182
2864.61 201
2864.73 221
2864.85 242
2864.98 260
2865.10 275
2865.22 285
2865.34 287
2865.47 284
2865.59 277
2865.71 268
2865.83 259
2865.96 252
2866.08 248
2866.20 247
2866.32 249
2866.45 252
2866.57 253
2866.69 251
2866.82 245
2866.94 235
2867.06 223
2867.18 210
2867.31 199
2867.43 190
2867.55 186
2867.67 184
2867.80 183
2867.92 182
2868.04 180
2868.16 178
2868.29 174
2868.41 170
2868.53 167
2868.66 165
2868.78 167
2868.90 171
2869.02 178
2869.15 188
2869.27 199
2869.39 210
2869.52 219
2869.64 224
2869.76 226
2869.88 225
2870.01 223
2870.13 221
2870.25 223
2870.37 228
2870.50 237
2870.62 246
2870.74 253
2870.87 255
2870.99 249
2871.11 237
2871.23 219
2871.36 200
2871.48 183
2871.60 171
2871.73 165
2871.85 165
2871.97 169
2872.09 173
2872.22 174
2872.34 173
2872.46 168
2872.58 160
2872.71 152
2872.83 146
2872.95 143
2873.08 142
2873.20 145
2873.32 151
2873.44 159
2873.57 168
2873.69 176
2873.81 182
2873.94 183
2874.06 180
2874.18 171
2874.30 158
2874.43 141
2874.55 124
2874.67 107
2874.80 93
2874.92 81
2875.04 71
2875.16 63
2875.29 57
2875.41 51
2875.53 46
2875.66 40
2875.78 34
2875.90 28
2876.02 24
2876.15 23
2876.27 27
2876.39 37
2876.52 53
2876.64 74
2876.76 97
2876.89 122
2877.01 146
2877.13 168
2877.25 188
2877.38 206
2877.50 221
2877.62 235
2877.75 246
2877.87 254
2877.99 261
2878.11 267
2878.24 274
2878.36 281
2878.48 289
2878.61 299
2878.73 310
2878.85 319
2878.97 326
2879.10 329
2879.22 328
2879.34 322
2879.47 312
2879.59 298
2879.71 283
2879.84 268
2879.96 253
2880.08 239
2880.20 226
2880.33 212
2880.45 197
2880.57 180
2880.70 161
2880.82 140
2880.94 118
2881.07 97
2881.19 79
2881.31 65
2881.43 55
2881.56 49
2881.68 46
2881.80 47
2881.93 49
2882.05 52
2882.17 55
2882.30 57
2882.42 60
2882.54 62
2882.66 65
2882.79 67
2882.91 68
2883.03 67
2883.16 63
2883.28 56
2883.40 45
2883.53 34
2883.65 23
2883.77 15
2883.90 10
2884.02 10
2884.14 13
2884.26 18
2884.39 23
2884.51 27
2884.63 29
2884.76 31
2884.88 31
2885.00 30
2885.13 29
2885.25 27
2885.37 25
2885.50 23
2885.62 22
2885.74 22
2885.86 24
2885.99 31
2886.11 41
2886.23 55
2886.36 73
2886.48 93
2886.60 113
2886.73 130
2886.85 141
2886.97 144
2887.10 140
2887.22 128
2887.34 109
2887.47 88
2887.59 67
2887.71 48
2887.83 36
2887.96 29
2888.08 30
2888.20 36
2888.33 47
2888.45 60
2888.57 72
2888.70 80
2888.82 83
2888.94 82
2889.07 77
2889.19 69
2889.31 60
2889.44 50
2889.56 40
2889.68 28
2889.81 14
2889.93 0
2890.05 0
2890.17 0
2890.30 0
2890.42 0
2890.54 0
2890.67 0
2890.79 0
2890.91 9
2891.04 30
2891.16 49
2891.28 66
2891.41 80
2891.53 92
2891.65 103
2891.78 111
2891.90 118
2892.02 123
2892.15 125
2892.27 124
2892.39 120
2892.52 115
2892.64 110
2892.76 107
2892.89 107
2893.01 110
2893.13 114
2893.26 120
2893.38 125
2893.50 130
2893.63 132
2893.75 135
2893.87 137
2894.00 139
2894.12 141
2894.24 142
2894.36 140
2894.49 136
2894.61 128
2894.73 116
2894.86 103
2894.98 90
2895.10 81
2895.23 77
2895.35 80
2895.47 90
2895.60 107
2895.72 129
2895.84 152
2895.97 174
2896.09 192
2896.21 204
2896.34 210
2896.46 209
2896.58 202
2896.71 189
2896.83 171
2896.95 150
2897.08 126
2897.20 103
2897.32 81
2897.45 62
2897.57 49
2897.69 40
2897.82 36
2897.94 33
2898.06 31
2898.19 30
2898.31 29
2898.43 29
2898.56 31
2898.68 35
2898.80 42
2898.93 49
2899.05 57
2899.18 65
2899.30 71
2899.42 76
2899.55 80
2899.67 83
2899.79 84
2899.92 84
2900.04 83
2900.16 80
2900.29 76
2900.41 72
2900.53 69
2900.66 67
2900.78 68
2900.90 71
2901.03 76
2901.15 83
2901.27 90
2901.40 98
2901.52 104
2901.64 108
2901.77 109
2901.89 107
2902.01 101
2902.14 91
2902.26 79
2902.38 66
2902.51 54
2902.63 46
2902.75 43
2902.88 45
2903.00 53
2903.12 65
2903.25 78
2903.37 88
2903.50 95
2903.62 95
2903.74 90
2903.87 82
2903.99 71
2904.11 60
2904.24 50
2904.36 43
2904.48 38
2904.61 35
2904.73 34
2904.85 35
2904.98 39
2905.10 47
2905.22 58
2905.35 73
2905.47 91
2905.59 110
2905.72 128
2905.84 142
2905.97 151
2906.09 154
2906.21 152
2906.34 145
2906.46 135
2906.58 124
2906.71 114
2906.83 106
2906.95 102
2907.08 102
2907.20 104
2907.32 108
2907.45 112
2907.57 114
2907.69 113
2907.82 108
2907.94 99
2908.07 89
2908.19 78
2908.31 68
2908.44 60
2908.56 54
2908.68 52
2908.81 52
2908.93 55
2909.05 61
2909.18 69
2909.30 79
2909.43 89
2909.55 100
2909.67 109
2909.80 116
2909.92 120
2910.04 122
2910.17 121
2910.29 118
2910.41 116
2910.54 117
2910.66 121
2910.79 129
2910.91 140
2911.03 152
2911.16 162
2911.28 167
2911.40 165
2911.53 155
2911.65 139
2911.77 120
2911.90 100
2912.02 81
2912.15 66
2912.27 53
2912.39 40
2912.52 27
2912.64 12
2912.76 0
2912.89 0
2913.01 0
2913.13 0
2913.26 0
2913.38 0
2913.51 0
2913.63 0
2913.75 15
2913.88 42
2914.00 66
2914.12 86
2914.25 98
2914.37 105
2914.50 106
2914.62 103
2914.74 99
2914.87 96
2914.99 97
2915.11 103
2915.24 115
2915.36 131
2915.49 153
2915.61 176
2915.73 199
2915.86 219
2915.98 234
2916.10 243
2916.23 245
2916.35 243
2916.47 239
2916.60 233
2916.72 227
2916.85 219
2916.97 209
2917.09 195
2917.22 175
2917.34 150
2917.47 124
2917.59 99
2917.71 80
2917.84 68
2917.96 66
2918.08 71
2918.21 82
2918.33 93
2918.46 103
2918.58 108
2918.70 108
2918.83 105
2918.95 102
2919.07 99
2919.20 100
2919.32 104
2919.45 110
2919.57 117
2919.69 122
2919.82 124
2919.94 119
2920.06 110
2920.19 97
2920.31 83
2920.44 69
2920.56 60
2920.68 56
2920.81 59
2920.93 69
2921.06 83
2921.18 100
2921.30 117
2921.43 134
2921.55 149
2921.68 162
2921.80 174
2921.92 185
2922.05 194
2922.17 201
2922.29 205
2922.42 205
2922.54 203
2922.67 199
2922.79 193
2922.91 185
2923.04 176
2923.16 165
2923.29 151
2923.41 135
2923.53 118
2923.66 101
2923.78 85
2923.91 72
2924.03 63
2924.15 59
2924.28 57
2924.40 57
2924.52 58
2924.65 59
2924.77 60
2924.90 60
2925.02 61
2925.14 64
2925.27 68
2925.39 74
2925.52 80
2925.64 86
2925.76 89
2925.89 89
2926.01 84
2926.14 75
2926.26 65
2926.38 55
2926.51 48
2926.63 47
2926.76 51
2926.88 60
2927.00 72
2927.13 82
2927.25 88
2927.38 89
2927.50 84
2927.62 76
2927.75 66
2927.87 58
2928.00 53
2928.12 53
2928.24 55
2928.37 60
2928.49 63
2928.62 64
2928.74 59
2928.86 51
2928.99 40
2929.11 28
2929.24 20
2929.36 17
2929.48 21
2929.61 33
2929.73 51
2929.86 73
2929.98 93
2930.10 110
2930.23 119
2930.35 120
2930.48 112
2930.60 100
2930.72 87
2930.85 74
2930.97 65
2931.10 60
2931.22 57
2931.34 55
2931.47 52
2931.59 45
2931.72 37
2931.84 26
2931.96 16
2932.09 9
2932.21 5
2932.34 6
2932.46 12
2932.59 22
2932.71 36
2932.83 52
2932.96 67
2933.08 79
2933.21 87
2933.33 90
2933.45 87
2933.58 79
2933.70 67
2933.83 55
2933.95 45
2934.07 39
2934.20 39
2934.32 43
2934.45 53
2934.57 66
2934.70 80
2934.82 93
2934.94 101
2935.07 104
2935.19 100
2935.32 88
2935.44 71
2935.56 49
2935.69 26
2935.81 4
2935.94 0
2936.06 0
2936.19 0
2936.31 0
2936.43 0
2936.56 0
2936.68 0
2936.81 0
2936.93 15
2937.05 31
2937.18 44
2937.30 54
2937.43 61
2937.55 66
2937.68 72
2937.80 79
2937.92 88
2938.05 100
2938.17 111
2938.30 122
2938.42 129
2938.55 133
2938.67 134
2938.79 132
2938.92 130
2939.04 130
2939.17 130
2939.29 132
2939.41 135
2939.54 137
2939.66 138
2939.79 139
2939.91 140
2940.04 143
2940.16 146
2940.28 152
2940.41 157
2940.53 161
2940.66 161
2940.78 155
2940.91 142
2941.03 122
2941.15 96
2941.28 69
2941.40 41
2941.53 16
2941.65 0
2941.78 0
2941.90 0
2942.02 0
2942.15 0
2942.27 0
2942.40 0
2942.52 2
2942.65 9
2942.77 15
2942.89 19
2943.02 20
2943.14 18
2943.27 14
2943.39 9
2943.52 4
2943.64 2
2943.76 2
2943.89 5
2944.01 9
2944.14 12
2944.26 13
2944.39 10
2944.51 3
2944.64 0
2944.76 0
2944.88 0
2945.01 0
2945.13 0
2945.26 7
2945.38 29
2945.51 52
2945.63 75
2945.75 93
2945.88 106
2946.00 111
2946.13 109
2946.25 100
2946.38 87
2946.50 73
2946.63 59
2946.75 49
2946.87 44
2947.00 43
2947.12 46
2947.25 50
2947.37 54
2947.50 58
2947.62 62
2947.74 66
2947.87 73
2947.99 81
2948.12 91
2948.24 101
2948.37 111
2948.49 118
2948.62 123
2948.74 126
2948.86 127
2948.99 128
2949.11 129
2949.24 129
2949.36 130
2949.49 130
2949.61 129
2949.74 128
2949.86 128
2949.98 128
2950.11 129
2950.23 129
2950.36 128
2950.48 127
2950.61 125
2950.73 124
2950.86 124
2950.98 127
2951.11 131
2951.23 137
2951.35 140
2951.48 141
2951.60 137
2951.73 132
2951.85 125
2951.98 120
2952.10 118
2952.23 121
2952.35 128
2952.47 138
2952.60 149
2952.72 158
2952.85 165
2952.97 169
2953.10 171
2953.22 172
2953.35 170
2953.47 167
2953.60 163
2953.72 157
2953.84 150
2953.97 144
2954.09 138
2954.22 135
2954.34 135
2954.47 137
2954.59 140
2954.72 142
2954.84 143
2954.97 141
2955.09 134
2955.21 125
2955.34 112
2955.46 98
2955.59 85
2955.71 75
2955.84 71
2955.96 74
2956.09 85
2956.21 104
2956.34 127
2956.46 150
2956.59 170
2956.71 184
2956.83 191
2956.96 190
2957.08 186
2957.21 179
2957.33 174
2957.46 172
2957.58 173
2957.71 178
2957.83 183
2957.96 189
2958.08 194
2958.21 198
2958.33 201
2958.45 205
2958.58 209
2958.70 213
2958.83 219
2958.95 227
2959.08 235
2959.20 243
2959.33 252
2959.45 259
2959.58 265
2959.70 269
2959.83 269
2959.95 266
2960.08 260
2960.20 252
2960.32 241
2960.45 231
2960.57 222
2960.70 214
2960.82 209
2960.95 206
2961.07 204
2961.20 204
2961.32 204
2961.45 205
2961.57 205
2961.70 204
2961.82 202
2961.95 200
2962.07 196
2962.20 192
2962.32 189
2962.44 188
2962.57 191
2962.69 196
2962.82 203
2962.94 211
2963.07 217
2963.19 220
2963.32 220
2963.44 215
2963.57 210
2963.69 204
2963.82 199
2963.94 196
2964.07 195
2964.19 194
2964.32 192
2964.44 189
2964.57 184
2964.69 179
2964.81 175
2964.94 172
2965.06 171
2965.19 171
2965.31 171
2965.44 170
2965.56 168
2965.69 163
2965.81 156
2965.94 146
2966.06 134
2966.19 120
2966.31 106
2966.44 93
2966.56 83
2966.69 79
2966.81 80
2966.94 85
2967.06 94
2967.19 103
2967.31 109
2967.44 111
2967.56 110
2967.69 105
2967.81 99
2967.94 93
2968.06 89
2968.18 85
2968.31 82
2968.43 80
2968.56 78
2968.68 77
2968.81 77
2968.93 80
2969.06 86
2969.18 93
2969.31 102
2969.43 111
2969.56 121
2969.68 130
2969.81 139
2969.93 147
2970.06 154
2970.18 158
2970.31 159
2970.43 154
2970.56 144
2970.68 130
2970.81 114
2970.93 99
2971.06 86
2971.18 77
2971.31 73
2971.43 72
2971.56 75
2971.68 79
2971.81 85
2971.93 93
2972.06 103
2972.18 116
2972.31 132
2972.43 151
2972.56 170
2972.68 188
2972.81 202
2972.93 210
2973.06 209
2973.18 200
2973.31 184
2973.43 164
2973.56 142
2973.68 123
2973.81 109
2973.93 103
2974.06 103
2974.18 110
2974.31 120
2974.43 131
2974.56 141
2974.68 151
2974.81 158
2974.93 165
2975.06 171
2975.18 176
2975.31 178
2975.43 177
2975.56 172
2975.68 163
2975.81 150
2975.93 135
2976.06 121
2976.18 109
2976.31 101
2976.43 96
2976.56 96
2976.68 98
2976.81 102
2976.93 106
2977.06 109
2977.18 112
2977.31 113
2977.43 114
2977.56 115
2977.68 117
2977.81 121
2977.93 126
2978.06 134
2978.18 142
2978.31 150
2978.43 157
2978.56 161
2978.68 163
2978.81 163
2978.93 161
2979.06 159
2979.18 157
2979.31 157
2979.43 157
2979.56 157
2979.68 158
2979.81 158
2979.93 158
2980.06 156
2980.18 154
2980.31 152
2980.43 147
2980.56 141
2980.68 134
2980.81 126
2980.93 118
2981.06 113
2981.18 111
2981.31 113
2981.43 117
2981.56 121
2981.68 124
2981.81 122
2981.93 116
2982.06 106
2982.18 92
2982.31 78
2982.43 66
2982.56 56
2982.69 51
2982.81 48
2982.94 49
2983.06 50
2983.19 52
2983.31 53
2983.44 53
2983.56 51
2983.69 47
2983.81 41
2983.94 35
2984.06 27
2984.19 18
2984.31 10
2984.44 2
2984.56 0
2984.69 0
2984.81 0
2984.94 0
2985.06 10
2985.19 24
2985.31 39
2985.44 54
2985.56 66
2985.69 74
2985.81 76
2985.94 73
2986.07 65
2986.19 53
2986.32 37
2986.44 20
2986.57 4
2986.69 0
2986.82 0
2986.94 0
2987.07 0
2987.19 0
2987.32 0
2987.44 0
2987.57 0
2987.69 7
2987.82 16
2987.94 24
2988.07 31
2988.19 37
2988.32 41
2988.44 46
2988.57 50
2988.70 54
2988.82 59
2988.95 65
2989.07 74
2989.20 84
2989.32 96
2989.45 107
2989.57 118
2989.70 127
2989.82 133
2989.95 135
2990.07 135
2990.20 131
2990.32 125
2990.45 118
2990.57 110
2990.70 101
2990.83 93
2990.95 86
2991.08 81
2991.20 77
2991.33 75
2991.45 74
2991.58 75
2991.70 76
2991.83 77
2991.95 77
2992.08 76
2992.20 75
2992.33 74
2992.46 74
2992.58 76
2992.71 80
2992.83 85
2992.96 92
2993.08 98
2993.21 103
2993.33 105
2993.46 107
2993.58 107
2993.71 109
2993.83 113
2993.96 118
2994.08 126
2994.21 134
2994.34 140
2994.46 144
2994.59 143
2994.71 137
2994.84 126
2994.96 110
2995.09 91
2995.21 70
2995.34 47
2995.46 27
2995.59 11
2995.72 3
2995.84 4
2995.97 15
2996.09 33
2996.22 56
2996.34 78
2996.47 97
2996.59 110
2996.72 116
2996.84 116
2996.97 113
2997.10 110
2997.22 108
2997.35 110
2997.47 115
2997.60 121
2997.72 126
2997.85 127
2997.97 124
2998.10 115
2998.22 102
2998.35 86
2998.48 69
2998.60 55
2998.73 45
2998.85 40
2998.98 39
2999.10 40
2999.23 42
2999.35 45
2999.48 47
2999.60 52
2999.73 59
2999.86 72
2999.98 89
3000.11 112
3000.23 136
3000.36 161
3000.48 182
3000.61 199
3000.73 209
3000.86 214
3000.99 215
3001.11 214
3001.24 210
3001.36 205
3001.49 199
3001.61 192
3001.74 183
3001.86 173
3001.99 162
3002.12 150
3002.24 138
3002.37 125
3002.49 112
3002.62 98
3002.74 85
3002.87 72
3002.99 61
3003.12 51
3003.25 42
3003.37 35
3003.50 30
3003.62 27
3003.75 26
3003.87 27
3004.00 31
3004.12 36
3004.25 42
3004.38 47
3004.50 49
3004.63 49
3004.75 47
3004.88 42
3005.00 37
3005.13 32
3005.26 26
3005.38 20
3005.51 16
3005.63 13
3005.76 12
3005.88 15
3006.01 21
3006.13 31
3006.26 43
3006.39 54
3006.51 63
3006.64 68
3006.76 69
3006.89 67
3007.01 64
3007.14 63
3007.27 65
3007.39 71
3007.52 80
3007.64 90
3007.77 100
3007.89 107
3008.02 113
3008.15 115
3008.27 116
3008.40 115
3008.52 114
3008.65 114
3008.77 113
3008.90 114
3009.03 117
3009.15 123
3009.28 133
3009.40 146
3009.53 162
3009.65 180
3009.78 198
3009.91 215
3010.03 228
3010.16 237
3010.28 241
3010.41 238
3010.53 230
3010.66 219
3010.79 205
3010.91 192
3011.04 181
3011.16 173
3011.29 169
3011.41 167
3011.54 165
3011.67 162
3011.79 157
3011.92 148
3012.04 137
3012.17 126
3012.29 115
3012.42 108
3012.55 104
3012.67 102
3012.80 100
3012.92 96
3013.05 89
3013.18 78
3013.30 62
3013.43 43
3013.55 23
3013.68 3
3013.80 0
3013.93 0
3014.06 0
3014.18 0
3014.31 0
3014.43 0
3014.56 0
3014.68 0
3014.81 17
3014.94 36
3015.06 51
3015.19 61
3015.31 67
3015.44 68
3015.57 65
3015.69 62
3015.82 59
3015.94 58
3016.07 59
3016.20 64
3016.32 71
3016.45 79
3016.57 88
3016.70 96
3016.82 100
3016.95 103
3017.08 102
3017.20 100
3017.33 96
3017.45 91
3017.58 86
3017.71 80
3017.83 74
3017.96 66
3018.08 57
3018.21 48
3018.34 38
3018.46 31
3018.59 27
3018.71 27
3018.84 33
3018.96 45
3019.09 62
3019.22 81
3019.34 102
3019.47 122
3019.59 139
3019.72 154
3019.85 166
3019.97 178
3020.10 189
3020.22 200
3020.35 210
3020.48 217
3020.60 219
3020.73 214
3020.85 204
3020.98 189
3021.11 171
3021.23 152
3021.36 134
3021.48 119
3021.61 107
3021.74 99
3021.86 94
3021.99 92
3022.11 92
3022.24 95
3022.37 99
3022.49 102
3022.62 104
3022.74 105
3022.87 105
3023.00 105
3023.12 107
3023.25 110
3023.37 116
3023.50 124
3023.63 132
3023.75 141
3023.88 147
3024.00 151
3024.13 153
3024.26 152
3024.38 149
3024.51 145
3024.63 140
3024.76 135
3024.89 132
3025.01 129
3025.14 127
3025.26 126
3025.39 128
3025.52 132
3025.64 136
3025.77 140
3025.89 142
3026.02 142
3026.15 140
3026.27 136
3026.40 131
3026.52 129
3026.65 131
3026.78 138
3026.90 149
3027.03 162
3027.15 175
3027.28 184
3027.41 187
3027.53 182
3027.66 169
3027.79 151
3027.91 130
3028.04 108
3028.16 88
3028.29 74
3028.42 69
3028.54 73
3028.67 87
3028.79 112
3028.92 143
3029.05 180
3029.17 217
3029.30 251
3029.42 279
3029.55 300
3029.68 314
3029.80 320
3029.93 321
3030.06 318
3030.18 311
3030.31 301
3030.43 288
3030.56 272
3030.69 255
3030.81 237
3030.94 222
3031.06 211
3031.19 206
3031.32 209
3031.44 221
3031.57 240
3031.70 263
3031.82 289
3031.95 314
3032.07 336
3032.20 354
3032.33 369
3032.45 380
3032.58 390
3032.70 400
3032.83 410
3032.96 419
3033.08 426
3033.21 429
3033.34 428
3033.46 421
3033.59 410
3033.71 395
3033.84 377
3033.97 357
3034.09 338
3034.22 321
3034.35 309
3034.47 303
3034.60 306
3034.72 319
3034.85 339
3034.98 364
3035.10 392
3035.23 419
3035.36 442
3035.48 461
3035.61 475
3035.73 486
3035.86 496
3035.99 506
3036.11 516
3036.24 524
3036.37 529
3036.49 530
3036.62 527
3036.74 520
3036.87 511
3037.00 502
3037.12 495
3037.25 489
3037.38 485
3037.50 481
3037.63 477
3037.76 471
3037.88 465
3038.01 457
3038.13 448
3038.26 438
3038.39 426
3038.51 413
3038.64 399
3038.77 383
3038.89 367
3039.02 351
3039.14 337
3039.27 323
3039.40 312
3039.52 302
3039.65 292
3039.78 281
3039.90 268
3040.03 251
3040.16 231
3040.28 209
3040.41 185
3040.53 163
3040.66 145
3040.79 132
3040.91 126
3041.04 127
3041.17 133
3041.29 145
3041.42 159
3041.55 176
3041.67 193
3041.80 211
3041.92 228
3042.05 244
3042.18 257
3042.30 269
3042.43 277
3042.56 283
3042.68 288
3042.81 292
3042.94 296
3043.06 301
3043.19 307
3043.32 314
3043.44 322
3043.57 329
3043.69 336
3043.82 341
3043.95 345
3044.07 347
3044.20 347
3044.33 346
3044.45 343
3044.58 338
3044.71 331
3044.83 322
3044.96 312
3045.09 302
3045.21 293
3045.34 285
3045.46 278
3045.59 270
3045.72 259
3045.84 244
3045.97 226
3046.10 205
3046.22 182
3046.35 161
3046.48 143
3046.60 131
3046.73 124
3046.86 122
3046.98 123
3047.11 126
3047.24 127
3047.36 127
3047.49 128
3047.61 129
3047.74 134
3047.87 144
3047.99 161
3048.12 184
3048.25 210
3048.37 238
3048.50 263
3048.63 284
3048.75 297
3048.88 303
3049.01 300
3049.13 291
3049.26 276
3049.39 257
3049.51 235
3049.64 210
3049.77 185
3049.89 161
3050.02 140
3050.15 124
3050.27 114
3050.40 111
3050.53 114
3050.65 121
3050.78 130
3050.91 138
3051.03 142
3051.16 142
3051.28 138
3051.41 132
3051.54 124
3051.66 117
3051.79 114
3051.92 114
3052.04 118
3052.17 125
3052.30 135
3052.42 146
3052.55 157
3052.68 166
3052.80 174
3052.93 178
3053.06 179
3053.18 176
3053.31 168
3053.44 158
3053.56 144
3053.69 127
3053.82 109
3053.94 89
3054.07 70
3054.20 50
3054.32 30
3054.45 14
3054.58 0
3054.70 0
3054.83 0
3054.96 0
3055.08 0
3055.21 0
3055.34 0
3055.46 0
3055.59 0
3055.72 2
3055.84 8
3055.97 16
3056.10 25
3056.22 34
3056.35 44
3056.48 54
3056.60 64
3056.73 72
3056.86 81
3056.98 89
3057.11 96
3057.24 102
3057.36 107
3057.49 109
3057.62 109
3057.74 108
3057.87 106
3058.00 104
3058.12 103
3058.25 104
3058.38 106
3058.50 110
3058.63 113
3058.76 118
3058.88 122
3059.01 128
3059.14 134
3059.27 143
3059.39 153
3059.52 163
3059.65 173
3059.77 181
3059.90 184
3060.03 182
3060.15 173
3060.28 159
3060.41 139
3060.53 117
3060.66 96
3060.79 80
3060.91 71
3061.04 73
3061.17 82
3061.29 97
3061.42 114
3061.55 130
3061.67 141
3061.80 146
3061.93 147
3062.05 145
3062.18 142
3062.31 138
3062.43 135
3062.56 131
3062.69 125
3062.82 114
3062.94 100
3063.07 82
3063.20 64
3063.32 48
3063.45 37
3063.58 33
3063.70 35
3063.83 43
3063.96 52
3064.08 61
3064.21 66
3064.34 67
3064.46 63
3064.59 56
3064.72 48
3064.84 42
3064.97 38
3065.10 36
3065.23 36
3065.35 36
3065.48 36
3065.61 36
3065.73 36
3065.86 37
3065.99 40
3066.11 45
3066.24 53
3066.37 61
3066.49 66
3066.62 68
3066.75 65
3066.88 56
3067.00 44
3067.13 31
3067.26 22
3067.38 22
3067.51 33
3067.64 58
3067.76 93
3067.89 138
3068.02 186
3068.14 233
3068.27 275
3068.40 310
3068.53 337
3068.65 358
3068.78 374
3068.91 386
3069.03 395
3069.16 401
3069.29 403
3069.41 401
3069.54 394
3069.67 384
3069.79 372
3069.92 361
3070.05 352
3070.18 344
3070.30 338
3070.43 332
3070.56 326
3070.68 318
3070.81 309
3070.94 299
3071.06 289
3071.19 279
3071.32 270
3071.45 260
3071.57 251
3071.70 242
3071.83 233
3071.95 226
3072.08 221
3072.21 216
3072.33 214
3072.46 212
3072.59 210
3072.72 210
3072.84 209
3072.97 208
3073.10 207
3073.22 205
3073.35 201
3073.48 196
3073.61 190
3073.73 184
3073.86 180
3073.99 177
3074.11 176
3074.24 177
3074.37 178
3074.49 180
3074.62 182
3074.75 183
3074.88 185
3075.00 189
3075.13 195
3075.26 202
3075.38 209
3075.51 216
3075.64 222
3075.77 228
3075.89 234
3076.02 242
3076.15 252
3076.27 264
3076.40 278
3076.53 292
3076.66 306
3076.78 319
3076.91 328
3077.04 333
3077.16 335
3077.29 334
3077.42 331
3077.55 329
3077.67 327
3077.80 326
3077.93 328
3078.05 332
3078.18 335
3078.31 338
3078.44 338
3078.56 335
3078.69 329
3078.82 320
3078.94 311
3079.07 302
3079.20 295
3079.33 290
3079.45 286
3079.58 282
3079.71 278
3079.83 273
3079.96 265
3080.09 257
3080.22 248
3080.34 239
3080.47 232
3080.60 226
3080.72 222
3080.85 220
3080.98 221
3081.11 223
3081.23 225
3081.36 225
3081.49 224
3081.61 219
3081.74 210
3081.87 196
3082.00 179
3082.12 159
3082.25 138
3082.38 120
3082.51 104
3082.63 93
3082.76 85
3082.89 80
3083.01 76
3083.14 71
3083.27 63
3083.40 53
3083.52 43
3083.65 34
3083.78 28
3083.90 26
3084.03 29
3084.16 34
3084.29 41
3084.41 48
3084.54 54
3084.67 60
3084.80 67
3084.92 76
3085.05 89
3085.18 106
3085.31 125
3085.43 144
3085.56 158
3085.69 165
3085.81 161
3085.94 148
3086.07 125
3086.20 97
3086.32 67
3086.45 39
3086.58 17
3086.71 2
3086.83 0
3086.96 0
3087.09 0
3087.21 0
3087.34 0
3087.47 0
3087.60 0
3087.72 0
3087.85 0
3087.98 2
3088.11 12
3088.23 25
3088.36 39
3088.49 52
3088.62 64
3088.74 74
3088.87 82
3089.00 88
3089.13 93
3089.25 98
3089.38 104
3089.51 111
3089.63 118
3089.76 125
3089.89 130
3090.02 132
3090.14 131
3090.27 126
3090.40 116
3090.53 105
3090.65 93
3090.78 82
3090.91 75
3091.04 71
3091.16 73
3091.29 81
3091.42 93
3091.55 108
3091.67 123
3091.80 134
3091.93 138
3092.06 136
3092.18 126
3092.31 110
3092.44 91
3092.57 73
3092.69 58
3092.82 47
3092.95 39
3093.07 33
3093.20 28
3093.33 22
3093.46 15
3093.58 7
3093.71 0
3093.84 0
3093.97 0
3094.09 0
3094.22 0
3094.35 0
3094.48 0
3094.60 0
3094.73 0
3094.86 2
3094.99 13
3095.11 28
3095.24 46
3095.37 65
3095.50 83
3095.62 97
3095.75 106
3095.88 107
3096.01 103
3096.13 94
3096.26 83
3096.39 72
3096.52 65
3096.64 62
3096.77 65
3096.90 73
3097.03 83
3097.15 95
3097.28 106
3097.41 114
3097.54 117
3097.66 116
3097.79 111
3097.92 104
3098.05 97
3098.18 92
3098.30 91
3098.43 97
3098.56 108
3098.69 125
3098.81 144
3098.94 165
3099.07 182
3099.20 194
3099.32 200
3099.45 197
3099.58 187
3099.71 171
3099.83 152
3099.96 130
3100.09 109
3100.22 90
3100.34 74
3100.47 63
3100.60 58
3100.73 59
3100.85 66
3100.98 77
3101.11 90
3101.24 103
3101.36 114
3101.49 122
3101.62 126
3101.75 128
3101.88 128
3102.00 126
3102.13 123
3102.26 120
3102.39 117
3102.51 114
3102.64 110
3102.77 107
3102.90 103
3103.02 100
3103.15 98
3103.28 97
3103.41 97
3103.53 99
3103.66 103
3103.79 108
3103.92 114
3104.05 121
3104.17 128
3104.30 137
3104.43 149
3104.56 163
3104.68 181
3104.81 203
3104.94 228
3105.07 254
3105.19 279
3105.32 300
3105.45 316
3105.58 325
3105.71 329
3105.83 328
3105.96 326
3106.09 324
3106.22 326
3106.34 331
3106.47 339
3106.60 347
3106.73 355
3106.86 360
3106.98 362
3107.11 360
3107.24 354
3107.37 347
3107.49 340
3107.62 335
3107.75 332
3107.88 333
3108.00 338
3108.13 347
3108.26 357
3108.39 369
3108.52 380
3108.64 390
3108.77 398
3108.90 405
3109.03 412
3109.15 420
3109.28 428
3109.41 437
3109.54 444
3109.67 448
3109.79 446
3109.92 439
3110.05 428
3110.18 413
3110.31 396
3110.43 380
3110.56 364
3110.69 351
3110.82 339
3110.94 327
3111.07 316
3111.20 306
3111.33 297
3111.46 289
3111.58 282
3111.71 277
3111.84 272
3111.97 269
3112.09 268
3112.22 269
3112.35 275
3112.48 285
3112.61 300
3112.73 318
3112.86 336
3112.99 351
3113.12 361
3113.25 363
3113.37 355
3113.50 340
3113.63 321
3113.76 300
3113.88 283
3114.01 270
3114.14 263
3114.27 259
3114.40 256
3114.52 253
3114.65 249
3114.78 246
3114.91 245
3115.04 249
3115.16 259
3115.29 273
3115.42 288
3115.55 301
3115.68 309
3115.80 309
3115.93 303
3116.06 293
3116.19 281
3116.31 271
3116.44 266
3116.57 266
3116.70 267
3116.83 267
3116.95 263
3117.08 251
3117.21 230
3117.34 201
3117.47 166
3117.59 130
3117.72 96
3117.85 68
3117.98 46
3118.11 31
3118.23 20
3118.36 11
3118.49 3
3118.62 0
3118.75 0
3118.87 0
3119.00 0
3119.13 0
3119.26 0
3119.39 0
3119.51 0
3119.64 14
3119.77 31
3119.90 46
3120.03 59
3120.15 70
3120.28 79
3120.41 87
3120.54 94
3120.67 100
3120.79 105
3120.92 110
3121.05 113
3121.18 115
3121.31 115
3121.43 114
3121.56 112
3121.69 109
3121.82 106
3121.95 105
3122.07 104
3122.20 107
3122.33 111
3122.46 119
3122.59 129
3122.71 140
3122.84 150
3122.97 157
3123.10 159
3123.23 155
3123.36 144
3123.48 128
3123.61 109
3123.74 89
3123.87 69
3124.00 51
3124.12 37
3124.25 27
3124.38 19
3124.51 15
3124.64 14
3124.76 16
3124.89 21
3125.02 27
3125.15 34
3125.28 43
3125.40 53
3125.53 61
3125.66 69
3125.79 73
3125.92 76
3126.05 76
3126.17 74
3126.30 73
3126.43 75
3126.56 80
3126.69 88
3126.81 99
3126.94 109
3127.07 118
3127.20 124
3127.33 127
3127.46 126
3127.58 124
3127.71 121
3127.84 119
3127.97 117
3128.10 115
3128.22 112
3128.35 107
3128.48 102
3128.61 99
3128.74 98
3128.87 99
3128.99 102
3129.12 104
3129.25 102
3129.38 94
3129.51 79
3129.63 56
3129.76 30
3129.89 3
3130.02 0
3130.15 0
3130.28 0
3130.40 0
3130.53 0
3130.66 0
3130.79 0
3130.92 0
3131.04 17
3131.17 35
3131.30 51
3131.43 65
3131.56 75
3131.69 84
3131.81 92
3131.94 100
3132.07 109
3132.20 119
3132.33 128
3132.46 134
3132.58 136
3132.71 134
3132.84 127
3132.97 117
3133.10 104
3133.23 90
3133.35 75
3133.48 59
3133.61 44
3133.74 30
3133.87 18
3133.99 10
3134.12 6
3134.25 8
3134.38 14
3134.51 23
3134.64 35
3134.76 47
3134.89 57
3135.02 66
3135.15 73
3135.28 79
3135.41 82
3135.53 84
3135.66 83
3135.79 81
3135.92 77
3136.05 72
3136.18 68
3136.30 64
3136.43 62
3136.56 63
3136.69 66
3136.82 71
3136.95 77
3137.07 84
3137.20 92
3137.33 100
3137.46 108
3137.59 117
3137.72 125
3137.84 131
3137.97 133
3138.10 130
3138.23 121
3138.36 107
3138.49 90
3138.62 71
3138.74 54
3138.87 40
3139.00 31
3139.13 27
3139.26 28
3139.39 31
3139.51 36
3139.64 41
3139.77 47
3139.90 52
3140.03 59
3140.16 68
3140.28 78
3140.41 91
3140.54 105
3140.67 118
3140.80 129
3140.93 139
3141.05 147
3141.18 155
3141.31 165
3141.44 178
3141.57 195
3141.70 214
3141.83 234
3141.95 249
3142.08 258
3142.21 257
3142.34 248
3142.47 233
3142.60 214
3142.72 194
3142.85 177
3142.98 162
3143.11 150
3143.24 141
3143.37 132
3143.50 127
3143.62 125
3143.75 130
3143.88 140
3144.01 155
3144.14 175
3144.27 195
3144.40 212
3144.52 225
3144.65 233
3144.78 239
3144.91 243
3145.04 250
3145.17 259
3145.29 270
3145.42 283
3145.55 294
3145.68 302
3145.81 307
3145.94 307
3146.07 306
3146.19 305
3146.32 305
3146.45 307
3146.58 312
3146.71 318
3146.84 325
3146.97 332
3147.09 338
3147.22 343
3147.35 349
3147.48 355
3147.61 361
3147.74 366
3147.87 371
3147.99 373
3148.12 371
3148.25 366
3148.38 356
3148.51 343
3148.64 331
3148.77 320
3148.89 314
3149.02 313
3149.15 318
3149.28 327
3149.41 339
3149.54 350
3149.67 358
3149.79 363
3149.92 363
3150.05 361
3150.18 358
3150.31 352
3150.44 346
3150.57 339
3150.70 331
3150.82 321
3150.95 309
3151.08 296
3151.21 280
3151.34 264
3151.47 246
3151.60 227
3151.72 210
3151.85 195
3151.98 185
3152.11 183
3152.24 189
3152.37 201
3152.50 218
3152.63 236
3152.75 253
3152.88 266
3153.01 274
3153.14 278
3153.27 277
3153.40 273
3153.53 266
3153.65 256
3153.78 244
3153.91 229
3154.04 213
3154.17 197
3154.30 182
3154.43 169
3154.56 158
3154.68 151
3154.81 146
3154.94 143
3155.07 140
3155.20 138
3155.33 135
3155.46 133
3155.59 130
3155.71 128
3155.84 127
3155.97 125
3156.10 122
3156.23 119
3156.36 115
3156.49 110
3156.62 102
3156.74 93
3156.87 84
3157.00 74
3157.13 66
3157.26 59
3157.39 53
3157.52 48
3157.65 45
3157.77 42
3157.90 39
3158.03 36
3158.16 34
3158.29 32
3158.42 29
3158.55 25
3158.68 18
3158.80 9
3158.93 0
3159.06 0
3159.19 0
3159.32 0
3159.45 0
3159.58 0
3159.71 0
3159.84 0
3159.96 2
3160.09 10
3160.22 19
3160.35 32
3160.48 47
3160.61 64
3160.74 82
3160.87 96
3160.99 103
3161.12 102
3161.25 93
3161.38 79
3161.51 64
3161.64 53
3161.77 49
3161.90 56
3162.03 72
3162.15 96
3162.28 122
3162.41 147
3162.54 165
3162.67 176
3162.80 180
3162.93 177
3163.06 170
3163.19 163
3163.31 156
3163.44 148
3163.57 140
3163.70 131
3163.83 119
3163.96 105
3164.09 90
3164.22 77
3164.35 68
3164.47 65
3164.60 67
3164.73 74
3164.86 85
3164.99 96
3165.12 105
3165.25 111
3165.38 111
3165.51 106
3165.64 97
3165.76 85
3165.89 72
3166.02 60
3166.15 51
3166.28 47
3166.41 47
3166.54 52
3166.67 61
3166.80 71
3166.92 79
3167.05 84
3167.18 84
3167.31 79
3167.44 71
3167.57 62
3167.70 55
3167.83 53
3167.96 56
3168.09 62
3168.21 71
3168.34 77
3168.47 80
3168.60 76
3168.73 65
3168.86 50
3168.99 33
3169.12 17
3169.25 6
3169.38 1
3169.50 4
3169.63 13
3169.76 25
3169.89 39
3170.02 51
3170.15 61
3170.28 67
3170.41 70
3170.54 69
3170.67 66
3170.79 60
3170.92 53
3171.05 44
3171.18 35
3171.31 28
3171.44 23
3171.57 22
3171.70 23
3171.83 26
3171.96 28
3172.09 29
3172.21 28
3172.34 24
3172.47 20
3172.60 17
3172.73 15
3172.86 15
3172.99 16
3173.12 16
3173.25 16
3173.38 14
3173.51 10
3173.63 5
3173.76 0
3173.89 0
3174.02 0
3174.15 0
3174.28 0
3174.41 2
3174.54 7
3174.67 12
3174.80 17
3174.93 20
3175.05 22
3175.18 20
3175.31 15
3175.44 6
3175.57 0
3175.70 0
3175.83 0
3175.96 0
3176.09 0
3176.22 0
3176.35 0
3176.48 0
3176.60 8
3176.73 16
3176.86 22
3176.99 29
3177.12 38
3177.25 49
3177.38 63
3177.51 79
3177.64 94
3177.77 106
3177.90 113
3178.03 113
3178.15 106
3178.28 93
3178.41 78
3178.54 62
3178.67 48
3178.80 41
3178.93 41
3179.06 48
3179.19 60
3179.32 76
3179.45 94
3179.58 111
3179.71 124
3179.83 132
3179.96 135
3180.09 132
3180.22 127
3180.35 120
3180.48 115
3180.61 113
3180.74 117
3180.87 124
3181.00 133
3181.13 143
3181.26 152
3181.39 159
3181.51 163
3181.64 166
3181.77 168
3181.90 170
3182.03 172
3182.16 173
3182.29 175
3182.42 176
3182.55 177
3182.68 179
3182.81 180
3182.94 182
3183.07 184
3183.20 188
3183.32 191
3183.45 194
3183.58 196
3183.71 197
3183.84 197
3183.97 193
3184.10 187
3184.23 177
3184.36 163
3184.49 148
3184.62 131
3184.75 115
3184.88 102
3185.01 96
3185.14 96
3185.26 104
3185.39 118
3185.52 136
3185.65 155
3185.78 171
3185.91 183
3186.04 188
3186.17 185
3186.30 176
3186.43 161
3186.56 143
3186.69 122
3186.82 101
3186.95 83
3187.08 67
3187.21 54
3187.33 46
3187.46 40
3187.59 37
3187.72 36
3187.85 35
3187.98 36
3188.11 37
3188.24 39
3188.37 41
3188.50 44
3188.63 48
3188.76 52
3188.89 56
3189.02 59
3189.15 63
3189.28 66
3189.41 70
3189.53 74
3189.66 79
3189.79 83
3189.92 88
3190.05 92
3190.18 95
3190.31 99
3190.44 103
3190.57 107
3190.70 111
3190.83 112
3190.96 111
3191.09 104
3191.22 92
3191.35 74
3191.48 51
3191.61 27
3191.74 4
3191.86 0
3191.99 0
3192.12 0
3192.25 0
3192.38 0
3192.51 0
3192.64 0
3192.77 0
3192.90 10
3193.03 23
3193.16 34
3193.29 44
3193.42 52
3193.55 59
3193.68 65
3193.81 71
3193.94 79
3194.07 88
3194.20 100
3194.33 113
3194.45 127
3194.58 141
3194.71 154
3194.84 165
3194.97 175
3195.10 184
3195.23 192
3195.36 198
3195.49 202
3195.62 203
3195.75 201
3195.88 198
3196.01 195
3196.14 194
3196.27 196
3196.40 202
3196.53 212
3196.66 223
3196.79 235
3196.92 244
3197.05 249
3197.18 246
3197.30 238
3197.43 223
3197.56 203
3197.69 181
3197.82 158
3197.95 139
3198.08 124
3198.21 114
3198.34 109
3198.47 109
3198.60 112
3198.73 118
3198.86 125
3198.99 134
3199.12 144
3199.25 156
3199.38 169
3199.51 185
3199.64 201
3199.77 217
3199.90 231
3200.03 243
3200.16 250
3200.29 252
3200.42 250
3200.55 247
3200.68 242
3200.80 240
3200.93 240
3201.06 243
3201.19 249
3201.32 255
3201.45 259
3201.58 258
3201.71 252
3201.84 239
3201.97 221
3202.10 199
3202.23 174
3202.36 148
3202.49 121
3202.62 94
3202.75 67
3202.88 42
3203.01 19
3203.14 0
3203.27 0
3203.40 0
3203.53 0
3203.66 0
3203.79 0
3203.92 0
3204.05 0
3204.18 0
3204.31 10
3204.44 22
3204.57 35
3204.70 47
3204.83 60
3204.96 74
3205.08 89
3205.21 104
3205.34 119
3205.47 134
3205.60 149
3205.73 163
3205.86 176
3205.99 187
3206.12 198
3206.25 208
3206.38 216
3206.51 223
3206.64 227
3206.77 231
3206.90 234
3207.03 237
3207.16 241
3207.29 246
3207.42 254
3207.55 262
3207.68 271
3207.81 278
3207.94 284
3208.07 288
3208.20 291
3208.33 292
3208.46 291
3208.59 288
3208.72 284
3208.85 277
3208.98 270
3209.11 262
3209.24 253
3209.37 244
3209.50 234
3209.63 222
3209.76 207
3209.89 190
3210.02 171
3210.15 153
3210.28 138
3210.41 128
3210.54 124
3210.67 126
3210.80 132
3210.93 140
3211.06 147
3211.19 150
3211.32 149
3211.45 143
3211.58 134
3211.71 124
3211.84 114
3211.97 106
3212.10 100
3212.22 99
3212.35 100
3212.48 105
3212.61 114
3212.74 125
3212.87 137
3213.00 149
3213.13 158
3213.26 164
3213.39 165
3213.52 160
3213.65 152
3213.78 142
3213.91 133
3214.04 125
3214.17 119
3214.30 114
3214.43 109
3214.56 102
3214.69 92
3214.82 78
3214.95 62
3215.08 47
3215.21 34
3215.34 26
3215.47 23
3215.60 25
3215.73 28
3215.86 31
3215.99 32
3216.12 28
3216.25 20
3216.38 10
3216.51 0
3216.64 0
3216.77 0
3216.90 0
3217.03 0
3217.16 0
3217.29 0
3217.42 4
3217.55 9
3217.68 13
3217.81 14
3217.94 13
3218.07 11
3218.20 9
3218.33 6
3218.46 3
3218.59 2
3218.72 1
3218.85 3
3218.98 9
3219.11 19
3219.24 35
3219.37 55
3219.50 79
3219.63 106
3219.76 131
3219.89 151
3220.02 164
3220.15 168
3220.28 163
3220.41 150
3220.54 134
3220.67 118
3220.80 107
3220.93 103
3221.06 109
3221.19 123
3221.32 144
3221.45 171
3221.58 199
3221.71 227
3221.84 251
3221.97 270
3222.10 281
3222.23 283
3222.36 275
3222.49 260
3222.62 239
3222.75 216
3222.88 195
3223.01 177
3223.14 165
3223.28 159
3223.41 158
3223.54 162
3223.67 170
3223.80 181
3223.93 194
3224.06 206
3224.19 218
3224.32 227
3224.45 233
3224.58 239
3224.71 244
3224.84 250
3224.97 256
3225.10 263
3225.23 271
3225.36 276
3225.49 279
3225.62 279
3225.75 275
3225.88 268
3226.01 260
3226.14 249
3226.27 238
3226.40 228
3226.53 221
3226.66 217
3226.79 217
3226.92 221
3227.05 229
3227.18 238
3227.31 247
3227.44 254
3227.57 259
3227.70 263
3227.83 265
3227.96 268
3228.09 272
3228.22 276
3228.35 281
3228.48 287
3228.61 294
3228.74 304
3228.87 316
3229.00 333
3229.13 353
3229.26 375
3229.39 397
3229.52 415
3229.65 428
3229.78 435
3229.91 435
3230.04 430
3230.17 423
3230.31 416
3230.44 411
3230.57 410
3230.70 412
3230.83 418
3230.96 425
3231.09 433
3231.22 440
3231.35 446
3231.48 450
3231.61 451
3231.74 449
3231.87 446
3232.00 445
3232.13 447
3232.26 457
3232.39 476
3232.52 505
3232.65 541
3232.78 582
3232.91 621
3233.04 657
3233.17 686
3233.30 709
3233.43 730
3233.56 753
3233.69 781
3233.82 818
3233.95 862
3234.08 911
3234.21 960
3234.34 1005
3234.47 1044
3234.60 1076
3234.74 1103
3234.87 1130
3235.00 1160
3235.13 1198
3235.26 1248
3235.39 1312
3235.52 1388
3235.65 1475
3235.78 1572
3235.91 1675
3236.04 1783
3236.17 1893
3236.30 2004
3236.43 2115
3236.56 2224
3236.69 2330
3236.82 2435
3236.95 2539
3237.08 2644
3237.21 2751
3237.34 2860
3237.47 2972
3237.60 3086
3237.73 3202
3237.86 3320
3237.99 3440
3238.13 3562
3238.26 3689
3238.39 3819
3238.52 3952
3238.65 4086
3238.78 4217
3238.91 4341
3239.04 4455
3239.17 4557
3239.30 4645
3239.43 4720
3239.56 4781
3239.69 4831
3239.82 4869
3239.95 4900
3240.08 4924
3240.21 4946
3240.34 4969
3240.47 4994
3240.60 5020
3240.73 5047
3240.86 5071
3240.99 5089
3241.13 5099
3241.26 5099
3241.39 5091
3241.52 5076
3241.65 5055
3241.78 5028
3241.91 4994
3242.04 4953
3242.17 4902
3242.30 4841
3242.43 4770
3242.56 4690
3242.69 4603
3242.82 4512
3242.95 4419
3243.08 4326
3243.21 4236
3243.34 4148
3243.47 4062
3243.60 3978
3243.74 3891
3243.87 3802
3244.00 3707
3244.13 3607
3244.26 3501
3244.39 3392
3244.52 3283
3244.65 3176
3244.78 3075
3244.91 2979
3245.04 2891
3245.17 2808
3245.30 2731
3245.43 2656
3245.56 2581
3245.69 2505
3245.82 2427
3245.95 2350
3246.09 2272
3246.22 2197
3246.35 2125
3246.48 2057
3246.61 1994
3246.74 1932
3246.87 1870
3247.00 1805
3247.13 1738
3247.26 1666
3247.39 1593
3247.52 1521
3247.65 1453
3247.78 1393
3247.91 1342
3248.04 1298
3248.17 1258
3248.31 1219
3248.44 1179
3248.57 1137
3248.70 1092
3248.83 1047
3248.96 1004
3249.09 964
3249.22 928
3249.35 895
3249.48 862
3249.61 830
3249.74 796
3249.87 762
3250.00 728
3250.13 697
3250.26 669
3250.40 643
3250.53 620
3250.66 597
3250.79 574
3250.92 550
3251.05 528
3251.18 509
3251.31 494
3251.44 483
3251.57 477
3251.70 474
3251.83 470
3251.96 465
3252.09 457
3252.23 446
3252.36 433
3252.49 420
3252.62 409
3252.75 402
3252.88 399
3253.01 399
3253.14 402
3253.27 406
3253.40 408
3253.53 409
3253.66 405
3253.79 399
3253.92 389
3254.06 377
3254.19 367
3254.32 357
3254.45 351
3254.58 348
3254.71 345
3254.84 342
3254.97 338
3255.10 330
3255.23 318
3255.36 303
3255.49 286
3255.62 270
3255.75 254
3255.89 238
3256.02 224
3256.15 209
3256.28 195
3256.41 180
3256.54 168
3256.67 159
3256.80 156
3256.93 160
3257.06 170
3257.19 184
3257.32 199
3257.46 213
3257.59 223
3257.72 229
3257.85 232
3257.98 234
3258.11 236
3258.24 240
3258.37 244
3258.50 248
3258.63 249
3258.76 245
3258.89 236
3259.02 222
3259.16 204
3259.29 184
3259.42 165
3259.55 147
3259.68 131
3259.81 119
3259.94 111
3260.07 107
3260.20 107
3260.33 109
3260.46 112
3260.60 114
3260.73 114
3260.86 110
3260.99 101
3261.12 90
3261.25 80
3261.38 72
3261.51 68
3261.64 70
3261.77 76
3261.90 83
3262.03 90
3262.17 93
3262.30 91
3262.43 85
3262.56 76
3262.69 65
3262.82 56
3262.95 49
3263.08 47
3263.21 50
3263.34 60
3263.47 77
3263.61 100
3263.74 129
3263.87 160
3264.00 190
3264.13 212
3264.26 225
3264.39 224
3264.52 211
3264.65 187
3264.78 157
3264.92 124
3265.05 94
3265.18 70
3265.31 55
3265.44 48
3265.57 50
3265.70 57
3265.83 69
3265.96 83
3266.09 96
3266.22 107
3266.36 115
3266.49 119
3266.62 120
3266.75 118
3266.88 114
3267.01 108
3267.14 101
3267.27 94
3267.40 88
3267.53 84
3267.67 82
3267.80 83
3267.93 88
3268.06 96
3268.19 108
3268.32 122
3268.45 137
3268.58 152
3268.71 166
3268.84 175
3268.98 180
3269.11 177
3269.24 168
3269.37 155
3269.50 138
3269.63 121
3269.76 105
3269.89 93
3270.02 85
3270.16 80
3270.29 78
3270.42 78
3270.55 77
3270.68 77
3270.81 74
3270.94 71
3271.07 65
3271.20 58
3271.33 49
3271.47 37
3271.60 24
3271.73 10
3271.86 0
3271.99 0
3272.12 0
3272.25 0
3272.38 0
3272.51 0
3272.65 0
3272.78 0
3272.91 8
3273.04 27
3273.17 45
3273.30 60
3273.43 71
3273.56 78
3273.69 81
3273.83 79
3273.96 75
3274.09 67
3274.22 59
3274.35 50
3274.48 43
3274.61 38
3274.74 37
3274.88 40
3275.01 47
3275.14 57
3275.27 69
3275.40 82
3275.53 98
3275.66 117
3275.79 138
3275.92 162
3276.06 186
3276.19 209
3276.32 228
3276.45 242
3276.58 250
3276.71 252
3276.84 250
3276.97 245
3277.11 239
3277.24 232
3277.37 225
3277.50 217
3277.63 208
3277.76 197
3277.89 185
3278.02 173
3278.15 163
3278.29 154
3278.42 149
3278.55 146
3278.68 146
3278.81 147
3278.94 149
3279.07 150
3279.20 151
3279.34 150
3279.47 146
3279.60 141
3279.73 133
3279.86 123
3279.99 111
3280.12 98
3280.25 86
3280.39 76
3280.52 69
3280.65 65
3280.78 66
3280.91 71
3281.04 77
3281.17 85
3281.30 92
3281.44 97
3281.57 101
3281.70 101
3281.83 99
3281.96 95
3282.09 91
3282.22 86
3282.36 82
3282.49 80
3282.62 80
3282.75 82
3282.88 87
3283.01 94
3283.14 104
3283.27 115
3283.41 129
3283.54 143
3283.67 157
3283.80 170
3283.93 180
3284.06 186
3284.19 189
3284.32 190
3284.46 188
3284.59 187
3284.72 185
3284.85 184
3284.98 182
3285.11 178
3285.24 173
3285.38 167
3285.51 161
3285.64 156
3285.77 154
3285.90 152
3286.03 151
3286.16 149
3286.30 143
3286.43 134
3286.56 123
3286.69 111
3286.82 99
3286.95 91
3287.08 86
3287.22 85
3287.35 86
3287.48 89
3287.61 91
3287.74 91
3287.87 89
3288.00 86
3288.13 82
3288.27 77
3288.40 73
3288.53 69
3288.66 66
3288.79 63
3288.92 59
3289.05 55
3289.19 49
3289.32 44
3289.45 38
3289.58 34
3289.71 30
3289.84 27
3289.98 24
3290.11 20
3290.24 15
3290.37 8
3290.50 0
3290.63 0
3290.76 0
3290.90 0
3291.03 0
3291.16 0
3291.29 0
3291.42 0
3291.55 10
3291.68 30
3291.82 51
3291.95 72
3292.08 90
3292.21 105
3292.34 115
3292.47 122
3292.60 125
3292.74 125
3292.87 125
3293.00 124
3293.13 124
3293.26 124
3293.39 124
3293.53 124
3293.66 123
3293.79 122
3293.92 119
3294.05 116
3294.18 112
3294.31 108
3294.45 105
3294.58 102
3294.71 100
3294.84 98
3294.97 94
3295.10 89
3295.24 83
3295.37 75
3295.50 67
3295.63 59
3295.76 55
3295.89 53
3296.02 55
3296.16 60
3296.29 65
3296.42 70
3296.55 72
3296.68 70
3296.81 65
3296.95 59
3297.08 52
3297.21 47
3297.34 46
3297.47 47
3297.60 51
3297.74 56
3297.87 61
3298.00 63
3298.13 62
3298.26 56
3298.39 48
3298.53 38
3298.66 28
3298.79 20
3298.92 16
3299.05 15
3299.18 16
3299.32 19
3299.45 23
3299.58 25
3299.71 28
3299.84 31
3299.97 36
3300.10 45
3300.24 58
3300.37 74
3300.50 92
3300.63 109
3300.76 123
3300.89 132
3301.03 135
3301.16 133
3301.29 124
3301.42 112
3301.55 98
3301.69 82
3301.82 67
3301.95 52
3302.08 39
3302.21 29
3302.34 21
3302.48 16
3302.61 13
3302.74 13
3302.87 16
3303.00 21
3303.13 28
3303.27 36
3303.40 45
3303.53 55
3303.66 64
3303.79 74
3303.92 83
3304.06 91
3304.19 97
3304.32 102
3304.45 104
3304.58 104
3304.71 102
3304.85 101
3304.98 101
3305.11 104
3305.24 111
3305.37 120
3305.51 131
3305.64 143
3305.77 154
3305.90 163
3306.03 167
3306.16 166
3306.30 161
3306.43 153
3306.56 142
3306.69 130
3306.82 118
3306.95 107
3307.09 96
3307.22 85
3307.35 75
3307.48 65
3307.61 56
3307.75 48
3307.88 42
3308.01 38
3308.14 34
3308.27 31
3308.40 26
3308.54 18
3308.67 8
3308.80 0
3308.93 0
3309.06 0
3309.20 0
3309.33 0
3309.46 0
3309.59 0
3309.72 0
3309.85 17
3309.99 36
3310.12 53
3310.25 68
3310.38 78
3310.51 85
3310.65 88
3310.78 88
3310.91 88
3311.04 88
3311.17 90
3311.31 94
3311.44 98
3311.57 103
3311.70 104
3311.83 101
3311.96 93
3312.10 79
3312.23 62
3312.36 44
3312.49 28
3312.62 16
3312.76 11
3312.89 11
3313.02 16
3313.15 25
3313.28 34
3313.42 43
3313.55 51
3313.68 59
3313.81 67
3313.94 77
3314.08 89
3314.21 101
3314.34 112
3314.47 121
3314.60 125
3314.74 123
3314.87 115
3315.00 103
3315.13 91
3315.26 83
3315.39 80
3315.53 85
3315.66 98
3315.79 118
3315.92 140
3316.05 164
3316.19 186
3316.32 206
3316.45 224
3316.58 241
3316.71 257
3316.85 273
3316.98 288
3317.11 301
3317.24 310
3317.37 314
3317.51 312
3317.64 306
3317.77 297
3317.90 288
3318.03 283
3318.17 283
3318.30 291
3318.43 306
3318.56 327
3318.69 351
3318.83 375
3318.96 395
3319.09 410
3319.22 418
3319.36 416
3319.49 406
3319.62 389
3319.75 367
3319.88 343
3320.02 319
3320.15 298
3320.28 282
3320.41 274
3320.54 272
3320.68 277
3320.81 286
3320.94 299
3321.07 311
3321.20 322
3321.34 328
3321.47 330
3321.60 329
3321.73 325
3321.86 319
3322.00 312
3322.13 303
3322.26 293
3322.39 279
3322.52 261
3322.66 239
3322.79 214
3322.92 186
3323.05 156
3323.19 128
3323.32 103
3323.45 83
3323.58 71
3323.71 66
3323.85 70
3323.98 82
3324.11 99
3324.24 119
3324.37 140
3324.51 159
3324.64 175
3324.77 188
3324.90 196
3325.04 202
3325.17 205
3325.30 206
3325.43 205
3325.56 203
3325.70 199
3325.83 193
3325.96 185
3326.09 177
3326.22 168
3326.36 161
3326.49 155
3326.62 152
3326.75 151
3326.89 150
3327.02 150
3327.15 149
3327.28 145
3327.41 139
3327.55 131
3327.68 124
3327.81 118
3327.94 116
3328.08 118
3328.21 123
3328.34 130
3328.47 137
3328.60 142
3328.74 142
3328.87 136
3329.00 127
3329.13 117
3329.27 108
3329.40 102
3329.53 101
3329.66 104
3329.79 109
3329.93 113
3330.06 113
3330.19 109
3330.32 102
3330.46 94
3330.59 87
3330.72 87
3330.85 94
3330.98 108
3331.12 128
3331.25 152
3331.38 175
3331.51 195
3331.65 212
3331.78 224
3331.91 232
3332.04 237
3332.18 239
3332.31 240
3332.44 238
3332.57 234
3332.70 225
3332.84 213
3332.97 196
3333.10 178
3333.23 159
3333.37 144
3333.50 135
3333.63 133
3333.76 140
3333.90 155
3334.03 174
3334.16 195
3334.29 213
3334.42 227
3334.56 234
3334.69 235
3334.82 231
3334.95 224
3335.09 217
3335.22 213
3335.35 211
3335.48 215
3335.62 223
3335.75 235
3335.88 250
3336.01 267
3336.15 284
3336.28 299
3336.41 313
3336.54 325
3336.68 334
3336.81 341
3336.94 346
3337.07 349
3337.20 349
3337.34 347
3337.47 341
3337.60 333
3337.73 322
3337.87 310
3338.00 297
3338.13 283
3338.26 269
3338.40 254
3338.53 238
3338.66 222
3338.79 205
3338.93 189
3339.06 173
3339.19 159
3339.32 147
3339.46 137
3339.59 131
3339.72 129
3339.85 132
3339.99 139
3340.12 152
3340.25 169
3340.38 188
3340.52 207
3340.65 222
3340.78 231
3340.91 231
3341.05 222
3341.18 205
3341.31 182
3341.44 158
3341.58 135
3341.71 115
3341.84 99
3341.97 89
3342.11 82
3342.24 80
3342.37 82
3342.50 86
3342.64 93
3342.77 103
3342.90 113
3343.03 122
3343.17 128
3343.30 130
3343.43 127
3343.56 121
3343.70 110
3343.83 99
3343.96 89
3344.09 81
3344.23 75
3344.36 73
3344.49 73
3344.62 74
3344.76 76
3344.89 78
3345.02 78
3345.15 79
3345.29 79
3345.42 81
3345.55 85
3345.68 93
3345.82 105
3345.95 122
3346.08 141
3346.21 160
3346.35 177
3346.48 191
3346.61 198
3346.74 201
3346.88 199
3347.01 196
3347.14 194
3347.27 195
3347.41 201
3347.54 212
3347.67 227
3347.80 245
3347.94 263
3348.07 278
3348.20 289
3348.34 293
3348.47 291
3348.60 282
3348.73 269
3348.87 253
3349.00 235
3349.13 218
3349.26 203
3349.40 190
3349.53 180
3349.66 174
3349.79 172
3349.93 175
3350.06 180
3350.19 188
3350.32 196
3350.46 203
3350.59 208
3350.72 211
3350.86 209
3350.99 205
3351.12 199
3351.25 191
3351.39 181
3351.52 171
3351.65 159
3351.78 147
3351.92 134
3352.05 120
3352.18 107
3352.32 94
3352.45 83
3352.58 74
3352.71 66
3352.85 57
3352.98 48
3353.11 36
3353.24 23
3353.38 9
3353.51 0
3353.64 0
3353.77 0
3353.91 0
3354.04 0
3354.17 0
3354.31 0
3354.44 0
3354.57 1
3354.70 15
3354.84 31
3354.97 48
3355.10 65
3355.24 82
3355.37 97
3355.50 110
3355.63 121
3355.77 130
3355.90 138
3356.03 144
3356.16 147
3356.30 147
3356.43 144
3356.56 136
3356.70 124
3356.83 110
3356.96 93
3357.09 75
3357.23 58
3357.36 43
3357.49 30
3357.63 20
3357.76 12
3357.89 7
3358.02 3
3358.16 1
3358.29 0
3358.42 0
3358.55 0
3358.69 1
3358.82 4
3358.95 6
3359.09 8
3359.22 7
3359.35 3
3359.48 0
3359.62 0
3359.75 0
3359.88 0
3360.02 0
3360.15 0
3360.28 8
3360.41 26
3360.55 48
3360.68 71
3360.81 92
3360.95 112
3361.08 130
3361.21 147
3361.34 164
3361.48 181
3361.61 198
3361.74 216
3361.88 233
3362.01 248
3362.14 258
3362.27 264
3362.41 265
3362.54 261
3362.67 255
3362.81 248
3362.94 241
3363.07 235
3363.21 229
3363.34 224
3363.47 217
3363.60 207
3363.74 193
3363.87 177
3364.00 158
3364.14 138
3364.27 118
3364.40 98
3364.53 81
3364.67 67
3364.80 57
3364.93 51
3365.07 50
3365.20 53
3365.33 59
3365.47 68
3365.60 78
3365.73 87
3365.86 95
3366.00 99
3366.13 99
3366.26 96
3366.40 89
3366.53 81
3366.66 72
3366.79 64
3366.93 59
3367.06 57
3367.19 58
3367.33 60
3367.46 61
3367.59 60
3367.73 57
3367.86 50
3367.99 41
3368.12 33
3368.26 27
3368.39 25
3368.52 29
3368.66 39
3368.79 55
3368.92 76
3369.06 99
3369.19 125
3369.32 150
3369.45 173
3369.59 194
3369.72 212
3369.85 227
3369.99 238
3370.12 246
3370.25 250
3370.39 252
3370.52 253
3370.65 252
3370.79 251
3370.92 251
3371.05 251
3371.18 251
3371.32 248
3371.45 243
3371.58 235
3371.72 223
3371.85 209
3371.98 195
3372.12 181
3372.25 168
3372.38 157
3372.52 147
3372.65 138
3372.78 129
3372.91 119
3373.05 109
3373.18 98
3373.31 88
3373.45 80
3373.58 72
3373.71 65
3373.85 59
3373.98 52
3374.11 47
3374.25 43
3374.38 43
3374.51 47
3374.65 56
3374.78 71
3374.91 90
3375.04 111
3375.18 130
3375.31 144
3375.44 153
3375.58 154
3375.71 148
3375.84 137
3375.98 122
3376.11 108
3376.24 95
3376.38 87
3376.51 82
3376.64 82
3376.78 85
3376.91 88
3377.04 90
3377.18 89
3377.31 82
3377.44 71
3377.58 56
3377.71 38
3377.84 21
3377.97 5
3378.11 0
3378.24 0
3378.37 0
3378.51 0
3378.64 0
3378.77 0
3378.91 0
3379.04 0
3379.17 0
3379.31 15
3379.44 33
3379.57 53
3379.71 73
3379.84 91
3379.97 105
3380.11 115
3380.24 121
3380.37 123
3380.51 125
3380.64 124
3380.77 123
3380.91 122
3381.04 119
3381.17 114
3381.31 106
3381.44 96
3381.57 84
3381.71 72
3381.84 59
3381.97 47
3382.11 37
3382.24 29
3382.37 24
3382.51 21
3382.64 20
3382.77 21
3382.91 25
3383.04 30
3383.17 37
3383.31 47
3383.44 60
3383.57 74
3383.70 89
3383.84 104
3383.97 116
3384.10 128
3384.24 137
3384.37 144
3384.50 150
3384.64 154
3384.77 154
3384.90 150
3385.04 142
3385.17 129
3385.30 114
3385.44 100
3385.57 88
3385.71 82
3385.84 82
3385.97 87
3386.11 95
3386.24 103
3386.37 109
3386.51 112
3386.64 113
3386.77 110
3386.91 106
3387.04 102
3387.17 97
3387.31 93
3387.44 90
3387.57 87
3387.71 86
3387.84 88
3387.97 92
3388.11 99
3388.24 108
3388.37 117
3388.51 125
3388.64 128
3388.77 127
3388.91 121
3389.04 111
3389.17 98
3389.31 84
3389.44 71
3389.57 61
3389.71 55
3389.84 54
3389.97 58
3390.11 67
3390.24 82
3390.37 102
3390.51 125
3390.64 150
3390.77 175
3390.91 197
3391.04 216
3391.17 231
3391.31 241
3391.44 248
3391.58 251
3391.71 251
3391.84 251
3391.98 250
3392.11 249
3392.24 249
3392.38 249
3392.51 248
3392.64 245
3392.78 240
3392.91 232
3393.04 223
3393.18 213
3393.31 204
3393.44 197
3393.58 192
3393.71 186
3393.84 178
3393.98 167
3394.11 153
3394.25 135
3394.38 115
3394.51 96
3394.65 79
3394.78 66
3394.91 59
3395.05 55
3395.18 55
3395.31 56
3395.45 56
3395.58 55
3395.71 51
3395.85 46
3395.98 39
3396.11 34
3396.25 30
3396.38 31
3396.52 36
3396.65 46
3396.78 61
3396.92 81
3397.05 105
3397.18 132
3397.32 160
3397.45 186
3397.58 211
3397.72 232
3397.85 248
3397.99 260
3398.12 267
3398.25 269
3398.39 268
3398.52 263
3398.65 254
3398.79 244
3398.92 233
3399.05 221
3399.19 210
3399.32 201
3399.45 193
3399.59 186
3399.72 178
3399.86 170
3399.99 161
3400.12 152
3400.26 142
3400.39 133
3400.52 126
3400.66 122
3400.79 121
3400.92 123
3401.06 125
3401.19 128
3401.33 131
3401.46 133
3401.59 133
3401.73 133
3401.86 131
3401.99 128
3402.13 124
3402.26 120
3402.40 113
3402.53 106
3402.66 96
3402.80 84
3402.93 69
3403.06 52
3403.20 32
3403.33 13
3403.46 0
3403.60 0
3403.73 0
3403.87 0
3404.00 0
3404.13 0
3404.27 0
3404.40 2
3404.53 4
3404.67 6
3404.80 8
3404.94 13
3405.07 21
3405.20 32
3405.34 44
3405.47 54
3405.60 59
3405.74 60
3405.87 55
3406.01 47
3406.14 39
3406.27 34
3406.41 33
3406.54 38
3406.67 47
3406.81 56
3406.94 62
3407.08 64
3407.21 60
3407.34 52
3407.48 41
3407.61 31
3407.74 26
3407.88 28
3408.01 36
3408.15 49
3408.28 64
3408.41 79
3408.55 90
3408.68 97
3408.82 101
3408.95 101
3409.08 101
3409.22 100
3409.35 102
3409.48 107
3409.62 114
3409.75 124
3409.89 137
3410.02 151
3410.15 164
3410.29 175
3410.42 182
3410.56 185
3410.69 183
3410.82 176
3410.96 165
3411.09 151
3411.22 136
3411.36 121
3411.49 106
3411.63 92
3411.76 80
3411.89 71
3412.03 67
3412.16 66
3412.30 71
3412.43 81
3412.56 96
3412.70 116
3412.83 139
3412.96 165
3413.10 191
3413.23 215
3413.37 239
3413.50 260
3413.63 279
3413.77 296
3413.90 309
3414.04 320
3414.17 325
3414.30 323
3414.44 314
3414.57 299
3414.71 279
3414.84 259
3414.97 242
3415.11 233
3415.24 232
3415.38 240
3415.51 256
3415.64 275
3415.78 295
3415.91 312
3416.05 325
3416.18 331
3416.31 330
3416.45 322
3416.58 308
3416.71 289
3416.85 266
3416.98 241
3417.12 216
3417.25 192
3417.38 170
3417.52 153
3417.65 140
3417.79 133
3417.92 129
3418.05 130
3418.19 136
3418.32 145
3418.46 157
3418.59 171
3418.72 186
3418.86 200
3418.99 214
3419.13 225
3419.26 235
3419.39 245
3419.53 254
3419.66 264
3419.80 275
3419.93 288
3420.06 303
3420.20 318
3420.33 331
3420.47 343
3420.60 352
3420.74 359
3420.87 362
3421.00 363
3421.14 364
3421.27 364
3421.41 363
3421.54 361
3421.67 358
3421.81 351
3421.94 341
3422.08 326
3422.21 310
3422.34 292
3422.48 276
3422.61 264
3422.75 256
3422.88 252
3423.01 252
3423.15 252
3423.28 252
3423.42 248
3423.55 240
3423.68 230
3423.82 218
3423.95 207
3424.09 199
3424.22 196
3424.36 197
3424.49 203
3424.62 210
3424.76 218
3424.89 227
3425.03 235
3425.16 245
3425.29 256
3425.43 268
3425.56 282
3425.70 295
3425.83 307
3425.96 315
3426.10 321
3426.23 325
3426.37 328
3426.50 332
3426.64 338
3426.77 343
3426.90 346
3427.04 347
3427.17 345
3427.31 340
3427.44 335
3427.57 331
3427.71 331
3427.84 335
3427.98 342
3428.11 351
3428.25 358
3428.38 363
3428.51 365
3428.65 366
3428.78 368
3428.92 372
3429.05 381
3429.19 396
3429.32 415
3429.45 434
3429.59 452
3429.72 465
3429.86 472
3429.99 471
3430.12 464
3430.26 454
3430.39 445
3430.53 437
3430.66 433
3430.80 432
3430.93 433
3431.06 433
3431.20 430
3431.33 424
3431.47 416
3431.60 407
3431.74 401
3431.87 398
3432.00 402
3432.14 409
3432.27 420
3432.41 431
3432.54 440
3432.68 447
3432.81 451
3432.94 453
3433.08 455
3433.21 459
3433.35 464
3433.48 471
3433.62 478
3433.75 486
3433.88 492
3434.02 496
3434.15 497
3434.29 494
3434.42 487
3434.56 477
3434.69 464
3434.82 450
3434.96 435
3435.09 420
3435.23 405
3435.36 392
3435.50 381
3435.63 371
3435.76 363
3435.90 355
3436.03 349
3436.17 343
3436.30 337
3436.44 331
3436.57 323
3436.71 313
3436.84 301
3436.97 286
3437.11 271
3437.24 256
3437.38 245
3437.51 239
3437.65 238
3437.78 244
3437.91 255
3438.05 268
3438.18 280
3438.32 289
3438.45 293
3438.59 290
3438.72 280
3438.86 266
3438.99 251
3439.12 236
3439.26 224
3439.39 217
3439.53 213
3439.66 211
3439.80 209
3439.93 205
3440.07 199
3440.20 190
3440.33 179
3440.47 169
3440.60 161
3440.74 156
3440.87 155
3441.01 158
3441.14 164
3441.28 173
3441.41 185
3441.54 200
3441.68 216
3441.81 233
3441.95 250
3442.08 264
3442.22 273
3442.35 276
3442.49 273
3442.62 264
3442.75 251
3442.89 235
3443.02 219
3443.16 205
3443.29 195
3443.43 189
3443.56 188
3443.70 191
3443.83 198
3443.96 208
3444.10 218
3444.23 227
3444.37 234
3444.50 238
3444.64 240
3444.77 240
3444.91 238
3445.04 235
3445.18 233
3445.31 230
3445.44 229
3445.58 227
3445.71 227
3445.85 229
3445.98 233
3446.12 239
3446.25 247
3446.39 254
3446.52 260
3446.66 264
3446.79 265
3446.92 263
3447.06 259
3447.19 253
3447.33 248
3447.46 243
3447.60 241
3447.73 242
3447.87 245
3448.00 251
3448.14 259
3448.27 267
3448.40 273
3448.54 276
3448.67 276
3448.81 274
3448.94 270
3449.08 267
3449.21 266
3449.35 266
3449.48 268
3449.62 270
3449.75 270
3449.89 267
3450.02 260
3450.15 251
3450.29 240
3450.42 231
3450.56 225
3450.69 224
3450.83 229
3450.96 239
3451.10 251
3451.23 264
3451.37 274
3451.50 279
3451.64 280
3451.77 276
3451.90 267
3452.04 255
3452.17 242
3452.31 228
3452.44 214
3452.58 201
3452.71 188
3452.85 178
3452.98 169
3453.12 164
3453.25 164
3453.39 168
3453.52 178
3453.66 192
3453.79 209
3453.92 227
3454.06 244
3454.19 258
3454.33 267
3454.46 269
3454.60 267
3454.73 259
3454.87 249
3455.00 239
3455.14 228
3455.27 220
3455.41 214
3455.54 209
3455.68 204
3455.81 196
3455.95 186
3456.08 173
3456.22 157
3456.35 141
3456.48 127
3456.62 115
3456.75 107
3456.89 101
3457.02 97
3457.16 93
3457.29 87
3457.43 80
3457.56 71
3457.70 63
3457.83 56
3457.97 50
3458.10 47
3458.24 45
3458.37 43
3458.51 42
3458.64 40
3458.78 37
3458.91 32
3459.05 25
3459.18 15
3459.31 4
3459.45 0
3459.58 0
3459.72 0
3459.85 0
3459.99 0
3460.12 0
3460.26 0
3460.39 0
3460.53 10
3460.66 23
3460.80 37
3460.93 49
3461.07 60
3461.20 68
3461.34 73
3461.47 72
3461.61 67
3461.74 57
3461.88 44
3462.01 29
3462.15 14
3462.28 0
3462.42 0
3462.55 0
3462.69 0
3462.82 0
3462.96 0
3463.09 2
3463.23 17
3463.36 33
3463.50 48
3463.63 62
3463.76 74
3463.90 85
3464.03 96
3464.17 108
3464.30 123
3464.44 141
3464.57 161
3464.71 181
3464.84 200
3464.98 216
3465.11 225
3465.25 228
3465.38 224
3465.52 214
3465.65 201
3465.79 187
3465.92 174
3466.06 164
3466.19 158
3466.33 157
3466.46 159
3466.60 163
3466.73 167
3466.87 169
3467.00 168
3467.14 165
3467.27 159
3467.41 152
3467.54 143
3467.68 135
3467.81 127
3467.95 119
3468.08 112
3468.22 105
3468.35 98
3468.49 91
3468.62 86
3468.76 80
3468.89 76
3469.03 73
3469.16 70
3469.30 69
3469.43 68
3469.57 67
3469.70 67
3469.84 66
3469.97 65
3470.11 62
3470.24 59
3470.38 53
3470.51 45
3470.65 36
3470.78 28
3470.92 20
3471.05 15
3471.19 11
3471.32 8
3471.46 7
3471.59 6
3471.73 6
3471.86 7
3472.00 8
3472.13 11
3472.27 16
3472.40 23
3472.54 31
3472.67 39
3472.81 48
3472.94 58
3473.08 69
3473.21 83
3473.35 101
3473.48 121
3473.62 142
3473.75 163
3473.89 180
3474.02 193
3474.16 199
3474.29 200
3474.43 198
3474.56 195
3474.70 192
3474.83 191
3474.97 191
3475.10 191
3475.24 187
3475.38 178
3475.51 161
3475.65 137
3475.78 108
3475.92 77
3476.05 47
3476.19 22
3476.32 4
3476.46 0
3476.59 0
3476.73 0
3476.86 0
3477.00 0
3477.13 0
3477.27 0
3477.40 0
3477.54 0
3477.67 13
3477.81 37
3477.94 62
3478.08 84
3478.21 100
3478.35 111
3478.48 116
3478.62 117
3478.75 117
3478.89 118
3479.02 122
3479.16 128
3479.29 136
3479.43 146
3479.56 156
3479.70 166
3479.84 174
3479.97 182
3480.11 190
3480.24 196
3480.38 202
3480.51 207
3480.65 210
3480.78 212
3480.92 212
3481.05 212
3481.19 210
3481.32 207
3481.46 202
3481.59 196
3481.73 187
3481.86 174
3482.00 159
3482.13 141
3482.27 123
3482.40 106
3482.54 94
3482.68 87
3482.81 86
3482.95 92
3483.08 103
3483.22 119
3483.35 135
3483.49 152
3483.62 165
3483.76 175
3483.89 180
3484.03 179
3484.16 174
3484.30 164
3484.43 152
3484.57 138
3484.70 125
3484.84 112
3484.97 101
3485.11 90
3485.25 78
3485.38 64
3485.52 49
3485.65 33
3485.79 17
3485.92 4
3486.06 0
3486.19 0
3486.33 0
3486.46 6
3486.60 18
3486.73 30
3486.87 40
3487.00 47
3487.14 50
3487.28 52
3487.41 51
3487.55 51
3487.68 51
3487.82 53
3487.95 57
3488.09 62
3488.22 69
3488.36 77
3488.49 84
3488.63 90
3488.76 95
3488.90 98
3489.04 99
3489.17 99
3489.31 98
3489.44 94
3489.58 90
3489.71 84
3489.85 78
3489.98 72
3490.12 65
3490.25 58
3490.39 52
3490.52 46
3490.66 40
3490.80 35
3490.93 31
3491.07 27
3491.20 25
3491.34 25
3491.47 26
3491.61 30
3491.74 37
3491.88 45
3492.01 56
3492.15 67
3492.29 78
3492.42 87
3492.56 93
3492.69 97
3492.83 100
3492.96 101
3493.10 102
3493.23 104
3493.37 106
3493.50 109
3493.64 112
3493.78 114
3493.91 115
3494.05 114
3494.18 111
3494.32 106
3494.45 98
3494.59 89
3494.72 79
3494.86 70
3494.99 62
3495.13 57
3495.27 54
3495.40 53
3495.54 53
3495.67 51
3495.81 46
3495.94 39
3496.08 29
3496.21 17
3496.35 7
3496.49 0
3496.62 0
3496.76 0
3496.89 0
3497.03 0
3497.16 0
3497.30 0
3497.43 0
3497.57 0
3497.70 0
3497.84 8
3497.98 27
3498.11 49
3498.25 73
3498.38 96
3498.52 115
3498.65 128
3498.79 134
3498.93 135
3499.06 132
3499.20 127
3499.33 122
3499.47 118
3499.60 117
3499.74 117
3499.87 119
3500.01 122
3500.15 124
3500.28 126
3500.42 128
3500.55 131
3500.69 136
3500.82 143
3500.96 153
3501.09 166
3501.23 181
3501.37 195
3501.50 206
3501.64 212
3501.77 211
3501.91 203
3502.04 187
3502.18 168
3502.32 147
3502.45 129
3502.59 116
3502.72 108
3502.86 104
3502.99 103
3503.13 103
3503.26 102
3503.40 101
3503.54 99
3503.67 97
3503.81 98
3503.94 101
3504.08 105
3504.21 109
3504.35 111
3504.49 110
3504.62 103
3504.76 92
3504.89 75
3505.03 56
3505.16 36
3505.30 17
3505.44 3
3505.57 0
3505.71 0
3505.84 0
3505.98 1
3506.11 12
3506.25 26
3506.39 41
3506.52 55
3506.66 68
3506.79 79
3506.93 87
3507.06 92
3507.20 95
3507.34 96
3507.47 95
3507.61 95
3507.74 95
3507.88 99
3508.01 105
3508.15 114
3508.29 125
3508.42 135
3508.56 144
3508.69 148
3508.83 149
3508.96 147
3509.10 144
3509.24 142
3509.37 143
3509.51 145
3509.64 147
3509.78 148
3509.92 146
3510.05 140
3510.19 129
3510.32 115
3510.46 101
3510.59 89
3510.73 82
3510.87 81
3511.00 86
3511.14 96
3511.27 110
3511.41 124
3511.54 137
3511.68 146
3511.82 149
3511.95 146
3512.09 138
3512.22 124
3512.36 107
3512.50 87
3512.63 66
3512.77 45
3512.90 26
3513.04 8
3513.17 0
3513.31 0
3513.45 0
3513.58 0
3513.72 0
3513.85 1
3513.99 18
3514.13 36
3514.26 51
3514.40 61
3514.53 63
3514.67 57
3514.81 43
3514.94 25
3515.08 7
3515.21 0
3515.35 0
3515.48 0
3515.62 0
3515.76 0
3515.89 0
3516.03 1
3516.16 5
3516.30 7
3516.44 8
3516.57 9
3516.71 11
3516.84 16
3516.98 25
3517.12 38
3517.25 54
3517.39 69
3517.52 84
3517.66 96
3517.80 104
3517.93 107
3518.07 105
3518.20 99
3518.34 89
3518.47 78
3518.61 67
3518.75 59
3518.88 55
3519.02 57
3519.15 66
3519.29 81
3519.43 103
3519.56 129
3519.70 157
3519.83 185
3519.97 211
3520.11 232
3520.24 246
3520.38 252
3520.51 250
3520.65 239
3520.79 222
3520.92 202
3521.06 181
3521.19 163
3521.33 151
3521.47 146
3521.60 148
3521.74 156
3521.87 167
3522.01 179
3522.15 190
3522.28 199
3522.42 205
3522.55 208
3522.69 208
3522.83 206
3522.96 201
3523.10 194
3523.23 185
3523.37 173
3523.51 158
3523.64 142
3523.78 124
3523.92 106
3524.05 87
3524.19 70
3524.32 54
3524.46 41
3524.60 32
3524.73 27
3524.87 27
3525.00 29
3525.14 33
3525.28 36
3525.41 36
3525.55 34
3525.68 28
3525.82 20
3525.96 11
3526.09 4
3526.23 0
3526.36 0
3526.50 0
3526.64 0
3526.77 0
3526.91 3
3527.05 9
3527.18 15
3527.32 22
3527.45 30
3527.59 38
3527.73 46
3527.86 55
3528.00 64
3528.13 72
3528.27 78
3528.41 81
3528.54 79
3528.68 72
3528.81 60
3528.95 46
3529.09 31
3529.22 18
3529.36 8
3529.50 3
3529.63 2
3529.77 4
3529.90 9
3530.04 17
3530.18 26
3530.31 35
3530.45 45
3530.59 53
3530.72 59
3530.86 62
3530.99 60
3531.13 54
3531.27 45
3531.40 34
3531.54 21
3531.67 10
3531.81 1
3531.95 0
3532.08 0
3532.22 0
3532.36 0
3532.49 0
3532.63 4
3532.76 9
3532.90 16
3533.04 23
3533.17 31
3533.31 37
3533.45 41
3533.58 41
3533.72 39
3533.85 34
3533.99 28
3534.13 21
3534.26 16
3534.40 12
3534.54 10
3534.67 9
3534.81 10
3534.94 10
3535.08 9
3535.22 6
3535.35 1
3535.49 0
3535.63 0
3535.76 0
3535.90 0
3536.03 0
3536.17 0
3536.31 8
3536.44 22
3536.58 35
3536.72 47
3536.85 56
3536.99 64
3537.13 71
3537.26 79
3537.40 89
3537.53 102
3537.67 116
3537.81 132
3537.94 149
3538.08 163
3538.22 175
3538.35 180
3538.49 178
3538.62 167
3538.76 148
3538.90 122
3539.03 94
3539.17 66
3539.31 43
3539.44 26
3539.58 18
3539.72 16
3539.85 19
3539.99 25
3540.12 31
3540.26 36
3540.40 38
3540.53 37
3540.67 35
3540.81 31
3540.94 27
3541.08 26
3541.22 26
3541.35 30
3541.49 38
3541.62 48
3541.76 60
3541.90 72
3542.03 83
3542.17 93
3542.31 100
3542.44 104
3542.58 106
3542.72 105
3542.85 102
3542.99 98
3543.13 96
3543.26 95
3543.40 97
3543.53 103
3543.67 110
3543.81 116
3543.94 121
3544.08 122
3544.22 119
3544.35 112
3544.49 102
3544.63 92
3544.76 82
3544.90 75
3545.04 72
3545.17 72
3545.31 75
3545.45 81
3545.58 89
3545.72 96
3545.85 102
3545.99 106
3546.13 107
3546.26 104
3546.40 99
3546.54 93
3546.67 87
3546.81 82
3546.95 82
3547.08 86
3547.22 93
3547.36 105
3547.49 117
3547.63 128
3547.77 136
3547.90 139
3548.04 139
3548.18 135
3548.31 129
3548.45 123
3548.58 119
3548.72 117
3548.86 117
3548.99 118
3549.13 118
3549.27 118
3549.40 116
3549.54 115
3549.68 113
3549.81 113
3549.95 115
3550.09 117
3550.22 120
3550.36 123
3550.50 124
3550.63 124
3550.77 122
3550.91 118
3551.04 113
3551.18 108
3551.32 105
3551.45 104
3551.59 109
3551.73 119
3551.86 136
3552.00 157
3552.14 181
3552.27 206
3552.41 229
3552.55 248
3552.68 262
3552.82 270
3552.96 272
3553.09 267
3553.23 255
3553.36 237
3553.50 214
3553.64 187
3553.77 159
3553.91 134
3554.05 112
3554.18 95
3554.32 81
3554.46 68
3554.59 56
3554.73 42
3554.87 27
3555.00 13
3555.14 3
3555.28 0
3555.41 3
3555.55 15
3555.69 32
3555.82 53
3555.96 74
3556.10 91
3556.23 102
3556.37 107
3556.51 106
3556.64 102
3556.78 95
3556.92 89
3557.05 83
3557.19 78
3557.33 76
3557.46 75
3557.60 75
3557.74 76
3557.88 77
3558.01 76
3558.15 75
3558.29 71
3558.42 64
3558.56 56
3558.70 47
3558.83 38
3558.97 30
3559.11 23
3559.24 17
3559.38 13
3559.52 11
3559.65 9
3559.79 7
3559.93 3
3560.06 0
3560.20 0
3560.34 0
3560.47 0
3560.61 0
3560.75 0
3560.88 0
3561.02 0
3561.16 11
3561.29 25
3561.43 42
3561.57 61
3561.70 82
3561.84 103
3561.98 125
3562.11 143
3562.25 158
3562.39 167
3562.52 171
3562.66 169
3562.80 164
3562.94 154
3563.07 143
3563.21 129
3563.35 114
3563.48 97
3563.62 82
3563.76 68
3563.89 59
3564.03 56
3564.17 57
3564.30 62
3564.44 69
3564.58 75
3564.71 78
3564.85 77
3564.99 72
3565.12 65
3565.26 57
3565.40 51
3565.54 46
3565.67 43
3565.81 41
3565.95 40
3566.08 39
3566.22 40
3566.36 42
3566.49 44
3566.63 46
3566.77 46
3566.90 45
3567.04 40
3567.18 33
3567.31 25
3567.45 16
3567.59 10
3567.73 6
3567.86 5
3568.00 6
3568.14 8
3568.27 10
3568.41 10
3568.55 9
3568.68 6
3568.82 2
3568.96 0
3569.09 0
3569.23 0
3569.37 0
3569.51 0
3569.64 0
3569.78 0
3569.92 0
3570.05 2
3570.19 3
3570.33 3
3570.46 3
3570.60 5
3570.74 9
3570.87 15
3571.01 21
3571.15 26
3571.29 28
3571.42 29
3571.56 27
3571.70 22
3571.83 18
3571.97 15
3572.11 15
3572.24 19
3572.38 27
3572.52 38
3572.66 53
3572.79 68
3572.93 82
3573.07 94
3573.20 101
3573.34 104
3573.48 101
3573.61 94
3573.75 84
3573.89 73
3574.03 63
3574.16 55
3574.30 50
3574.44 48
3574.57 49
3574.71 52
3574.85 56
3574.98 61
3575.12 67
3575.26 73
3575.40 78
3575.53 82
3575.67 84
3575.81 83
3575.94 79
3576.08 71
3576.22 59
3576.36 46
3576.49 33
3576.63 22
3576.77 13
3576.90 9
3577.04 9
3577.18 13
3577.31 18
3577.45 24
3577.59 29
3577.73 31
3577.86 31
3578.00 29
3578.14 26
3578.27 25
3578.41 26
3578.55 30
3578.69 36
3578.82 43
3578.96 50
3579.10 53
3579.23 52
3579.37 47
3579.51 38
3579.65 29
3579.78 21
3579.92 15
3580.06 13
3580.19 14
3580.33 18
3580.47 24
3580.61 30
3580.74 38
3580.88 46
3581.02 56
3581.15 66
3581.29 75
3581.43 82
3581.57 88
3581.70 93
3581.84 98
3581.98 105
3582.11 113
3582.25 123
3582.39 135
3582.53 147
3582.66 159
3582.80 170
3582.94 179
3583.07 186
3583.21 192
3583.35 197
3583.49 199
3583.62 200
3583.76 198
3583.90 194
3584.04 186
3584.17 176
3584.31 164
3584.45 150
3584.58 136
3584.72 122
3584.86 110
3585.00 102
3585.13 99
3585.27 103
3585.41 113
3585.54 128
3585.68 145
3585.82 162
3585.96 175
3586.09 181
3586.23 179
3586.37 168
3586.51 152
3586.64 133
3586.78 114
3586.92 99
3587.05 87
3587.19 81
3587.33 79
3587.47 79
3587.60 78
3587.74 77
3587.88 74
3588.02 70
3588.15 64
3588.29 59
3588.43 54
3588.56 52
3588.70 51
3588.84 52
3588.98 54
3589.11 58
3589.25 63
3589.39 69
3589.53 75
3589.66 80
3589.80 84
3589.94 87
3590.08 88
3590.21 89
3590.35 91
3590.49 95
3590.62 101
3590.76 109
3590.90 117
3591.04 124
3591.17 128
3591.31 128
3591.45 124
3591.59 116
3591.72 106
3591.86 98
3592.00 94
3592.14 95
3592.27 104
3592.41 118
3592.55 135
3592.68 152
3592.82 164
3592.96 168
3593.10 163
3593.23 148
3593.37 126
3593.51 100
3593.65 74
3593.78 49
3593.92 29
3594.06 15
3594.20 6
3594.33 1
3594.47 0
3594.61 0
3594.75 0
3594.88 0
3595.02 0
3595.16 0
3595.30 0
3595.43 0
3595.57 0
3595.71 0
3595.85 5
3595.98 13
3596.12 23
3596.26 36
3596.40 53
3596.53 71
3596.67 92
3596.81 113
3596.95 134
3597.08 152
3597.22 166
3597.36 174
3597.49 177
3597.63 175
3597.77 168
3597.91 159
3598.04 149
3598.18 140
3598.32 135
3598.46 134
3598.59 136
3598.73 142
3598.87 150
3599.01 158
3599.14 163
3599.28 166
3599.42 166
3599.56 165
3599.69 166
3599.83 169
3599.97 176
3600.11 187
3600.24 201
3600.38 217
3600.52 231
3600.66 242
3600.80 246
3600.93 244
3601.07 235
3601.21 221
3601.35 202
3601.48 184
3601.62 167
3601.76 155
3601.90 149
3602.03 149
3602.17 153
3602.31 160
3602.45 167
3602.58 173
3602.72 177
3602.86 179
3603.00 181
3603.13 182
3603.27 186
3603.41 190
3603.55 194
3603.68 197
3603.82 197
3603.96 194
3604.10 189
3604.23 181
3604.37 174
3604.51 170
3604.65 169
3604.78 172
3604.92 177
3605.06 183
3605.20 188
3605.34 191
3605.47 192
3605.61 190
3605.75 186
3605.89 181
3606.02 176
3606.16 171
3606.30 168
3606.44 166
3606.57 166
3606.71 169
3606.85 172
3606.99 174
3607.12 176
3607.26 175
3607.40 173
3607.54 170
3607.68 166
3607.81 163
3607.95 159
3608.09 154
3608.23 146
3608.36 136
3608.50 122
3608.64 108
3608.78 95
3608.91 86
3609.05 81
3609.19 83
3609.33 88
3609.47 97
3609.60 107
3609.74 116
3609.88 123
3610.02 127
3610.15 128
3610.29 127
3610.43 125
3610.57 122
3610.70 119
3610.84 116
3610.98 112
3611.12 106
3611.26 97
3611.39 86
3611.53 74
3611.67 63
3611.81 53
3611.94 47
3612.08 46
3612.22 49
3612.36 55
3612.50 62
3612.63 68
3612.77 73
3612.91 76
3613.05 78
3613.18 77
3613.32 74
3613.46 68
3613.60 59
3613.74 48
3613.87 35
3614.01 25
3614.15 18
3614.29 15
3614.42 17
3614.56 21
3614.70 24
3614.84 26
3614.98 23
3615.11 18
3615.25 11
3615.39 6
3615.53 4
3615.66 5
3615.80 10
3615.94 17
3616.08 24
3616.22 32
3616.35 38
3616.49 45
3616.63 50
3616.77 56
3616.90 60
3617.04 63
3617.18 62
3617.32 57
3617.46 47
3617.59 35
3617.73 21
3617.87 8
3618.01 0
3618.15 0
3618.28 0
3618.42 0
3618.56 0
3618.70 0
3618.83 0
3618.97 0
3619.11 0
3619.25 18
3619.39 44
3619.52 71
3619.66 97
3619.80 119
3619.94 134
3620.08 142
3620.21 143
3620.35 138
3620.49 129
3620.63 118
3620.77 106
3620.90 94
3621.04 82
3621.18 70
3621.32 58
3621.46 46
3621.59 34
3621.73 24
3621.87 17
3622.01 14
3622.14 15
3622.28 21
3622.42 31
3622.56 43
3622.70 55
3622.83 66
3622.97 74
3623.11 79
3623.25 80
3623.39 80
3623.52 79
3623.66 78
3623.80 76
3623.94 76
3624.08 75
3624.21 76
3624.35 76
3624.49 77
3624.63 77
3624.77 77
3624.90 77
3625.04 76
3625.18 75
3625.32 72
3625.46 69
3625.59 65
3625.73 62
3625.87 60
3626.01 59
3626.15 62
3626.28 67
3626.42 75
3626.56 84
3626.70 94
3626.84 102
3626.97 109
3627.11 114
3627.25 119
3627.39 122
3627.53 125
3627.66 126
3627.80 127
3627.94 125
3628.08 123
3628.22 120
3628.36 117
3628.49 116
3628.63 116
3628.77 118
3628.91 121
3629.05 124
3629.18 126
3629.32 127
3629.46 127
3629.60 127
3629.74 126
3629.87 126
3630.01 126
3630.15 128
3630.29 132
3630.43 139
3630.56 149
3630.70 164
3630.84 183
3630.98 204
3631.12 228
3631.25 253
3631.39 277
3631.53 299
3631.67 316
3631.81 327
3631.95 332
3632.08 330
3632.22 323
3632.36 313
3632.50 302
3632.64 291
3632.77 282
3632.91 275
3633.05 271
3633.19 267
3633.33 265
3633.47 262
3633.60 259
3633.74 255
3633.88 251
3634.02 246
3634.16 241
3634.29 235
3634.43 229
3634.57 221
3634.71 214
3634.85 206
3634.99 198
3635.12 192
3635.26 188
3635.40 188
3635.54 192
3635.68 199
3635.81 210
3635.95 221
3636.09 231
3636.23 238
3636.37 239
3636.51 233
3636.64 222
3636.78 207
3636.92 192
3637.06 178
3637.20 169
3637.33 163
3637.47 162
3637.61 162
3637.75 162
3637.89 160
3638.03 156
3638.16 152
3638.30 149
3638.44 151
3638.58 159
3638.72 175
3638.86 196
3638.99 221
3639.13 246
3639.27 268
3639.41 284
3639.55 294
3639.69 299
3639.82 301
3639.96 301
3640.10 301
3640.24 300
3640.38 298
3640.51 295
3640.65 289
3640.79 283
3640.93 277
3641.07 273
3641.21 271
3641.34 273
3641.48 275
3641.62 277
3641.76 276
3641.90 272
3642.04 265
3642.17 258
3642.31 253
3642.45 253
3642.59 259
3642.73 271
3642.87 286
3643.00 303
3643.14 320
3643.28 336
3643.42 350
3643.56 360
3643.70 367
3643.83 370
3643.97 367
3644.11 360
3644.25 349
3644.39 335
3644.53 321
3644.66 311
3644.80 304
3644.94 301
3645.08 300
3645.22 300
3645.36 299
3645.50 294
3645.63 287
3645.77 277
3645.91 265
3646.05 253
3646.19 242
3646.33 231
3646.46 222
3646.60 215
3646.74 209
3646.88 207
3647.02 209
3647.16 215
3647.29 227
3647.43 244
3647.57 264
3647.71 287
3647.85 310
3647.99 331
3648.12 348
3648.26 360
3648.40 366
3648.54 365
3648.68 356
3648.82 341
3648.96 321
3649.09 297
3649.23 272
3649.37 248
3649.51 227
3649.65 210
3649.79 198
3649.92 189
3650.06 184
3650.20 180
3650.34 177
3650.48 174
3650.62 168
3650.76 161
3650.89 150
3651.03 136
3651.17 118
3651.31 96
3651.45 72
3651.59 46
3651.73 22
3651.86 3
3652.00 0
3652.14 0
3652.28 0
3652.42 0
3652.56 3
3652.69 15
3652.83 25
3652.97 31
3653.11 34
3653.25 32
3653.39 28
3653.53 21
3653.66 13
3653.80 6
3653.94 0
3654.08 0
3654.22 0
3654.36 0
3654.50 0
3654.63 0
3654.77 0
3654.91 0
3655.05 0
3655.19 2
3655.33 8
3655.47 15
3655.60 21
3655.74 25
3655.88 27
3656.02 25
3656.16 20
3656.30 13
3656.44 3
3656.57 0
3656.71 0
3656.85 0
3656.99 0
3657.13 0
3657.27 0
3657.41 0
3657.54 0
3657.68 3
3657.82 13
3657.96 22
3658.10 31
3658.24 37
3658.38 42
3658.52 44
3658.65 45
3658.79 44
3658.93 42
3659.07 39
3659.21 34
3659.35 27
3659.49 18
3659.62 9
3659.76 1
3659.90 0
3660.04 0
3660.18 0
3660.32 5
3660.46 18
3660.60 33
3660.73 48
3660.87 59
3661.01 66
3661.15 68
3661.29 64
3661.43 57
3661.57 49
3661.70 41
3661.84 35
3661.98 32
3662.12 31
3662.26 30
3662.40 30
3662.54 31
3662.68 32
3662.81 34
3662.95 37
3663.09 42
3663.23 47
3663.37 54
3663.51 60
3663.65 67
3663.79 73
3663.92 81
3664.06 89
3664.20 97
3664.34 107
3664.48 118
3664.62 128
3664.76 136
3664.90 142
3665.03 146
3665.17 148
3665.31 148
3665.45 147
3665.59 146
3665.73 146
3665.87 145
3666.01 143
3666.14 140
3666.28 135
3666.42 127
3666.56 117
3666.70 107
3666.84 97
3666.98 88
3667.12 80
3667.25 73
3667.39 67
3667.53 59
3667.67 50
3667.81 40
3667.95 31
3668.09 26
3668.23 25
3668.37 29
3668.50 37
3668.64 47
3668.78 56
3668.92 63
3669.06 66
3669.20 65
3669.34 62
3669.48 59
3669.61 55
3669.75 52
3669.89 49
3670.03 46
3670.17 41
3670.31 37
3670.45 33
3670.59 32
3670.73 34
3670.86 39
3671.00 47
3671.14 55
3671.28 61
3671.42 66
3671.56 69
3671.70 72
3671.84 76
3671.98 85
3672.11 98
3672.25 114
3672.39 132
3672.53 148
3672.67 159
3672.81 165
3672.95 162
3673.09 153
3673.23 137
3673.36 117
3673.50 94
3673.64 73
3673.78 54
3673.92 40
3674.06 29
3674.20 23
3674.34 18
3674.48 13
3674.61 6
3674.75 0
3674.89 0
3675.03 0
3675.17 0
3675.31 0
3675.45 0
3675.59 0
3675.73 0
3675.87 13
3676.00 26
3676.14 36
3676.28 45
3676.42 53
3676.56 63
3676.70 75
3676.84 90
3676.98 105
3677.12 118
3677.26 125
3677.39 124
3677.53 115
3677.67 99
3677.81 81
3677.95 63
3678.09 49
3678.23 39
3678.37 34
3678.51 32
3678.65 29
3678.78 25
3678.92 18
3679.06 12
3679.20 7
3679.34 4
3679.48 5
3679.62 8
3679.76 12
3679.90 15
3680.04 14
3680.17 9
3680.31 1
3680.45 0
3680.59 0
3680.73 0
3680.87 0
3681.01 0
3681.15 3
3681.29 21
3681.43 39
3681.57 56
3681.70 69
3681.84 78
3681.98 83
3682.12 87
3682.26 90
3682.40 93
3682.54 98
3682.68 103
3682.82 107
3682.96 109
3683.10 107
3683.23 102
3683.37 95
3683.51 87
3683.65 81
3683.79 77
3683.93 76
3684.07 77
3684.21 79
3684.35 82
3684.49 84
3684.63 85
3684.76 85
3684.90 85
3685.04 86
3685.18 87
3685.32 88
3685.46 87
3685.60 85
3685.74 80
3685.88 74
3686.02 67
3686.16 63
3686.30 62
3686.43 64
3686.57 70
3686.71 78
3686.85 87
3686.99 94
3687.13 100
3687.27 104
3687.41 106
3687.55 106
3687.69 104
3687.83 102
3687.97 98
3688.10 93
3688.24 86
3688.38 79
3688.52 71
3688.66 65
3688.80 61
3688.94 60
3689.08 63
3689.22 68
3689.36 73
3689.50 75
3689.64 73
3689.78 64
3689.91 50
3690.05 32
3690.19 13
3690.33 0
3690.47 0
3690.61 0
3690.75 0
3690.89 0
3691.03 5
3691.17 14
3691.31 22
3691.45 27
3691.59 29
3691.72 32
3691.86 36
3692.00 42
3692.14 52
3692.28 63
3692.42 77
3692.56 91
3692.70 105
3692.84 118
3692.98 130
3693.12 140
3693.26 147
3693.40 150
3693.54 149
3693.67 143
3693.81 134
3693.95 121
3694.09 107
3694.23 91
3694.37 76
3694.51 60
3694.65 47
3694.79 36
3694.93 29
3695.07 28
3695.21 34
3695.35 45
3695.49 61
3695.63 80
3695.76 97
3695.90 111
3696.04 119
3696.18 121
3696.32 117
3696.46 108
3696.60 95
3696.74 79
3696.88 63
3697.02 46
3697.16 30
3697.30 16
3697.44 5
3697.58 0
3697.72 0
3697.85 0
3697.99 0
3698.13 0
3698.27 3
3698.41 12
3698.55 23
3698.69 35
3698.83 47
3698.97 59
3699.11 73
3699.25 87
3699.39 103
3699.53 118
3699.67 131
3699.81 139
3699.95 142
3700.09 137
3700.22 125
3700.36 106
3700.50 84
3700.64 61
3700.78 40
3700.92 24
3701.06 13
3701.20 7
3701.34 8
3701.48 13
3701.62 20
3701.76 30
3701.90 40
3702.04 50
3702.18 57
3702.32 63
3702.46 67
3702.60 70
3702.73 74
3702.87 78
3703.01 84
3703.15 90
3703.29 96
3703.43 100
3703.57 101
3703.71 99
3703.85 94
3703.99 87
3704.13 77
3704.27 67
3704.41 56
3704.55 47
3704.69 41
3704.83 39
3704.97 43
3705.11 54
3705.25 70
3705.39 90
3705.52 110
3705.66 128
3705.80 140
3705.94 145
3706.08 143
3706.22 135
3706.36 123
3706.50 109
3706.64 96
3706.78 85
3706.92 76
3707.06 70
3707.20 67
3707.34 65
3707.48 65
3707.62 66
3707.76 67
3707.90 68
3708.04 70
3708.18 73
3708.32 77
3708.46 84
3708.60 93
3708.73 104
3708.87 114
3709.01 121
3709.15 124
3709.29 121
3709.43 113
3709.57 102
3709.71 92
3709.85 86
3709.99 86
3710.13 94
3710.27 107
3710.41 124
3710.55 143
3710.69 161
3710.83 175
3710.97 186
3711.11 194
3711.25 201
3711.39 208
3711.53 216
3711.67 225
3711.81 234
3711.95 242
3712.09 249
3712.23 252
3712.36 253
3712.50 250
3712.64 245
3712.78 238
3712.92 231
3713.06 224
3713.20 220
3713.34 219
3713.48 223
3713.62 230
3713.76 241
3713.90 253
3714.04 266
3714.18 278
3714.32 288
3714.46 296
3714.60 302
3714.74 306
3714.88 308
3715.02 309
3715.16 308
3715.30 308
3715.44 308
3715.58 309
3715.72 311
3715.86 316
3716.00 321
3716.14 328
3716.28 335
3716.42 342
3716.56 346
3716.70 346
3716.84 341
3716.97 331
3717.11 316
3717.25 297
3717.39 276
3717.53 256
3717.67 238
3717.81 225
3717.95 217
3718.09 215
3718.23 217
3718.37 223
3718.51 230
3718.65 236
3718.79 241
3718.93 242
3719.07 240
3719.21 234
3719.35 225
3719.49 215
3719.63 204
3719.77 194
3719.91 186
3720.05 178
3720.19 171
3720.33 164
3720.47 157
3720.61 152
3720.75 149
3720.89 150
3721.03 154
3721.17 161
3721.31 171
3721.45 179
3721.59 183
3721.73 181
3721.87 174
3722.01 163
3722.15 149
3722.29 136
3722.43 126
3722.57 122
3722.71 124
3722.85 129
3722.99 136
3723.13 142
3723.27 144
3723.41 141
3723.55 133
3723.69 121
3723.83 108
3723.97 96
3724.11 87
3724.25 81
3724.38 79
3724.52 80
3724.66 83
3724.80 90
3724.94 99
3725.08 111
3725.22 126
3725.36 143
3725.50 160
3725.64 175
3725.78 185
3725.92 192
3726.06 193
3726.20 190
3726.34 183
3726.48 175
3726.62 166
3726.76 158
3726.90 150
3727.04 144
3727.18 139
3727.32 136
3727.46 134
3727.60 133
3727.74 133
3727.88 134
3728.02 136
3728.16 136
3728.30 134
3728.44 130
3728.58 122
3728.72 111
3728.86 99
3729.00 85
3729.14 70
3729.28 56
3729.42 44
3729.56 34
3729.70 25
3729.84 19
3729.98 14
3730.12 11
3730.26 8
3730.40 6
3730.54 3
3730.68 1
3730.82 0
3730.96 0
3731.10 0
3731.24 0
3731.38 0
3731.52 0
3731.66 0
3731.80 1
3731.94 3
3732.08 3
3732.22 3
3732.36 2
3732.50 1
3732.64 0
3732.78 0
3732.92 0
3733.06 2
3733.20 5
3733.34 10
3733.48 16
3733.62 23
3733.76 31
3733.90 40
3734.04 52
3734.18 65
3734.32 80
3734.46 96
3734.60 111
3734.74 126
3734.88 138
3735.02 148
3735.16 155
3735.30 162
3735.44 167
3735.58 173
3735.72 179
3735.86 185
3736.00 191
3736.14 196
3736.28 200
3736.42 203
3736.56 204
3736.70 205
3736.84 205
3736.98 204
3737.13 200
3737.27 194
3737.41 185
3737.55 174
3737.69 160
3737.83 146
3737.97 134
3738.11 123
3738.25 116
3738.39 111
3738.53 106
3738.67 102
3738.81 96
3738.95 90
3739.09 83
3739.23 76
3739.37 71
3739.51 67
3739.65 66
3739.79 65
3739.93 65
3740.07 65
3740.21 65
3740.35 65
3740.49 66
3740.63 66
3740.77 68
3740.91 71
3741.05 74
3741.19 79
3741.33 84
3741.47 91
3741.61 97
3741.75 103
3741.89 107
3742.03 110
3742.17 110
3742.31 109
3742.45 107
3742.59 105
3742.73 104
3742.87 105
3743.01 108
3743.15 112
3743.29 115
3743.43 117
3743.57 116
3743.71 112
3743.85 107
3743.99 101
3744.13 94
3744.27 88
3744.41 83
3744.56 77
3744.70 71
3744.84 64
3744.98 55
3745.12 46
3745.26 37
3745.40 26
3745.54 16
3745.68 5
3745.82 0
3745.96 0
3746.10 0
3746.24 0
3746.38 0
3746.52 0
3746.66 0
3746.80 0
3746.94 1
3747.08 11
3747.22 23
3747.36 37
3747.50 51
3747.64 65
3747.78 78
3747.92 91
3748.06 102
3748.20 114
3748.34 126
3748.48 138
3748.62 151
3748.76 162
3748.90 170
3749.04 175
3749.19 175
3749.33 172
3749.47 167
3749.61 161
3749.75 155
3749.89 150
3750.03 147
3750.17 147
3750.31 149
3750.45 153
3750.59 161
3750.73 170
3750.87 180
3751.01 189
3751.15 196
3751.29 198
3751.43 195
3751.57 189
3751.71 181
3751.85 173
3751.99 169
3752.13 167
3752.27 170
3752.41 175
3752.55 181
3752.69 189
3752.84 197
3752.98 206
3753.12 215
3753.26 225
3753.40 235
3753.54 245
3753.68 254
3753.82 263
3753.96 272
3754.10 281
3754.24 290
3754.38 297
3754.52 301
3754.66 301
3754.80 296
3754.94 286
3755.08 273
3755.22 259
3755.36 248
3755.50 242
3755.64 242
3755.78 249
3755.92 260
3756.07 271
3756.21 281
3756.35 286
3756.49 285
3756.63 277
3756.77 264
3756.91 245
3757.05 223
3757.19 198
3757.33 170
3757.47 140
3757.61 110
3757.75 81
3757.89 55
3758.03 35
3758.17 23
3758.31 18
3758.45 23
3758.59 35
3758.73 53
3758.88 74
3759.02 94
3759.16 110
3759.30 120
3759.44 123
3759.58 119
3759.72 112
3759.86 103
3760.00 94
3760.14 87
3760.28 81
3760.42 76
3760.56 71
3760.70 65
3760.84 58
3760.98 51
3761.12 44
3761.26 41
3761.41 39
3761.55 41
3761.69 44
3761.83 47
3761.97 50
3762.11 52
3762.25 53
3762.39 52
3762.53 50
3762.67 46
3762.81 42
3762.95 40
3763.09 42
3763.23 50
3763.37 65
3763.51 87
3763.66 113
3763.80 141
3763.94 166
3764.08 187
3764.22 201
3764.36 207
3764.50 208
3764.64 205
3764.78 200
3764.92 195
3765.06 191
3765.20 187
3765.34 183
3765.48 179
3765.62 175
3765.76 170
3765.91 165
3766.05 161
3766.19 156
3766.33 151
3766.47 145
3766.61 140
3766.75 138
3766.89 138
3767.03 142
3767.17 148
3767.31 156
3767.45 164
3767.59 167
3767.73 166
3767.87 160
3768.02 149
3768.16 136
3768.30 123
3768.44 112
3768.58 105
3768.72 102
3768.86 103
3769.00 106
3769.14 110
3769.28 115
3769.42 120
3769.56 126
3769.70 133
3769.84 141
3769.99 147
3770.13 151
3770.27 150
3770.41 144
3770.55 132
3770.69 118
3770.83 102
3770.97 88
3771.11 79
3771.25 74
3771.39 74
3771.53 76
3771.67 77
3771.82 77
3771.96 74
3772.10 69
3772.24 65
3772.38 63
3772.52 65
3772.66 72
3772.80 84
3772.94 98
3773.08 115
3773.22 130
3773.36 144
3773.50 155
3773.65 161
3773.79 162
3773.93 160
3774.07 153
3774.21 144
3774.35 134
3774.49 126
3774.63 121
3774.77 121
3774.91 124
3775.05 130
3775.19 138
3775.34 145
3775.48 151
3775.62 154
3775.76 153
3775.90 151
3776.04 146
3776.18 140
3776.32 134
3776.46 128
3776.60 121
3776.74 114
3776.88 106
3777.03 97
3777.17 84
3777.31 69
3777.45 51
3777.59 34
3777.73 18
3777.87 6
3778.01 0
3778.15 1
3778.29 8
3778.43 20
3778.58 36
3778.72 53
3778.86 68
3779.00 82
3779.14 93
3779.28 103
3779.42 112
3779.56 119
3779.70 126
3779.84 132
3779.98 137
3780.13 141
3780.27 144
3780.41 148
3780.55 153
3780.69 159
3780.83 167
3780.97 173
3781.11 177
3781.25 176
3781.39 170
3781.53 159
3781.68 144
3781.82 127
3781.96 110
3782.10 94
3782.24 82
3782.38 74
3782.52 69
3782.66 69
3782.80 73
3782.94 80
3783.09 89
3783.23 97
3783.37 104
3783.51 108
3783.65 108
3783.79 103
3783.93 94
3784.07 82
3784.21 71
3784.35 62
3784.50 58
3784.64 59
3784.78 66
3784.92 76
3785.06 87
3785.20 97
3785.34 104
3785.48 107
3785.62 107
3785.76 105
3785.91 102
3786.05 100
3786.19 99
3786.33 97
3786.47 95
3786.61 91
3786.75 83
3786.89 72
3787.03 56
3787.18 37
3787.32 17
3787.46 0
3787.60 0
3787.74 0
3787.88 0
3788.02 0
3788.16 0
3788.30 0
3788.44 0
3788.59 1
3788.73 12
3788.87 21
3789.01 26
3789.15 29
3789.29 28
3789.43 26
3789.57 27
3789.71 31
3789.86 41
3790.00 57
3790.14 78
3790.28 102
3790.42 126
3790.56 146
3790.70 161
3790.84 170
3790.98 174
3791.13 174
3791.27 171
3791.41 165
3791.55 156
3791.69 146
3791.83 132
3791.97 116
3792.11 97
3792.25 77
3792.40 57
3792.54 39
3792.68 24
3792.82 13
3792.96 8
3793.10 7
3793.24 9
3793.38 12
3793.53 16
3793.67 18
3793.81 18
3793.95 16
3794.09 13
3794.23 10
3794.37 7
3794.51 6
3794.65 9
3794.80 14
3794.94 25
3795.08 40
3795.22 60
3795.36 83
3795.50 107
3795.64 130
3795.78 150
3795.93 164
3796.07 172
3796.21 174
3796.35 173
3796.49 170
3796.63 166
3796.77 163
3796.91 160
3797.06 157
3797.20 152
3797.34 145
3797.48 136
3797.62 125
3797.76 114
3797.90 105
3798.04 100
3798.19 102
3798.33 111
3798.47 127
3798.61 149
3798.75 174
3798.89 199
3799.03 220
3799.17 235
3799.32 242
3799.46 243
3799.60 239
3799.74 233
3799.88 228
3800.02 228
3800.16 233
3800.30 243
3800.45 256
3800.59 270
3800.73 283
3800.87 291
3801.01 295
3801.15 294
3801.29 288
3801.44 279
3801.58 269
3801.72 257
3801.86 244
3802.00 231
3802.14 218
3802.28 205
3802.42 192
3802.57 180
3802.71 170
3802.85 161
3802.99 154
3803.13 148
3803.27 143
3803.41 139
3803.56 136
3803.70 134
3803.84 133
3803.98 134
3804.12 135
3804.26 136
3804.40 135
3804.55 130
3804.69 122
3804.83 112
3804.97 102
3805.11 94
3805.25 90
3805.39 91
3805.53 99
3805.68 112
3805.82 129
3805.96 149
3806.10 170
3806.24 189
3806.38 203
3806.52 212
3806.67 213
3806.81 208
3806.95 197
3807.09 182
3807.23 167
3807.37 153
3807.51 142
3807.66 134
3807.80 128
3807.94 125
3808.08 123
3808.22 122
3808.36 122
3808.50 126
3808.65 133
3808.79 143
3808.93 157
3809.07 171
3809.21 186
3809.35 198
3809.50 207
3809.64 212
3809.78 214
3809.92 212
3810.06 208
3810.20 201
3810.34 193
3810.49 183
3810.63 172
3810.77 160
3810.91 149
3811.05 139
3811.19 131
3811.33 126
3811.48 123
3811.62 123
3811.76 125
3811.90 127
3812.04 129
3812.18 130
3812.33 128
3812.47 124
3812.61 118
3812.75 109
3812.89 99
3813.03 88
3813.17 78
3813.32 71
3813.46 66
3813.60 64
3813.74 65
3813.88 67
3814.02 70
3814.17 72
3814.31 73
3814.45 73
3814.59 71
3814.73 70
3814.87 69
3815.01 67
3815.16 66
3815.30 62
3815.44 56
3815.58 46
3815.72 34
3815.86 21
3816.01 8
3816.15 0
3816.29 0
3816.43 0
3816.57 11
3816.71 26
3816.86 44
3817.00 64
3817.14 82
3817.28 97
3817.42 109
3817.56 116
3817.71 119
3817.85 117
3817.99 111
3818.13 103
3818.27 94
3818.41 85
3818.55 78
3818.70 73
3818.84 72
3818.98 73
3819.12 76
3819.26 81
3819.40 86
3819.55 90
3819.69 93
3819.83 93
3819.97 92
3820.11 89
3820.25 85
3820.40 81
3820.54 79
3820.68 79
3820.82 81
3820.96 86
3821.10 92
3821.25 99
3821.39 107
3821.53 117
3821.67 127
3821.81 137
3821.96 146
3822.10 154
3822.24 159
3822.38 163
3822.52 163
3822.66 162
3822.81 160
3822.95 158
3823.09 155
3823.23 151
3823.37 147
3823.51 141
3823.66 134
3823.80 127
3823.94 121
3824.08 117
3824.22 116
3824.36 117
3824.51 120
3824.65 124
3824.79 126
3824.93 126
3825.07 124
3825.21 119
3825.36 112
3825.50 105
3825.64 98
3825.78 92
3825.92 87
3826.07 82
3826.21 78
3826.35 75
3826.49 74
3826.63 77
3826.77 84
3826.92 95
3827.06 109
3827.20 123
3827.34 135
3827.48 142
3827.63 143
3827.77 137
3827.91 125
3828.05 110
3828.19 94
3828.33 77
3828.48 61
3828.62 49
3828.76 40
3828.90 36
3829.04 36
3829.19 39
3829.33 45
3829.47 52
3829.61 60
3829.75 67
3829.89 72
3830.04 77
3830.18 82
3830.32 87
3830.46 92
3830.60 98
3830.75 104
3830.89 110
3831.03 115
3831.17 119
3831.31 123
3831.46 126
3831.60 130
3831.74 133
3831.88 135
3832.02 134
3832.16 132
3832.31 125
3832.45 116
3832.59 105
3832.73 92
3832.87 78
3833.02 64
3833.16 52
3833.30 41
3833.44 31
3833.58 23
3833.73 15
3833.87 9
3834.01 4
3834.15 3
3834.29 7
3834.44 16
3834.58 30
3834.72 46
3834.86 62
3835.00 74
3835.15 80
3835.29 77
3835.43 68
3835.57 54
3835.71 40
3835.85 27
3836.00 17
3836.14 9
3836.28 4
3836.42 0
3836.56 0
3836.71 0
3836.85 0
3836.99 0
3837.13 0
3837.27 0
3837.42 0
3837.56 5
3837.70 19
3837.84 33
3837.98 45
3838.13 55
3838.27 63
3838.41 72
3838.55 80
3838.69 89
3838.84 99
3838.98 107
3839.12 114
3839.26 118
3839.40 119
3839.55 118
3839.69 115
3839.83 112
3839.97 107
3840.11 102
3840.26 97
3840.40 92
3840.54 88
3840.68 86
3840.83 88
3840.97 93
3841.11 102
3841.25 114
3841.39 128
3841.54 143
3841.68 155
3841.82 165
3841.96 172
3842.10 177
3842.25 179
3842.39 181
3842.53 181
3842.67 182
3842.81 182
3842.96 182
3843.10 181
3843.24 180
3843.38 180
3843.52 179
3843.67 179
3843.81 178
3843.95 176
3844.09 172
3844.24 166
3844.38 158
3844.52 149
3844.66 139
3844.80 130
3844.95 123
3845.09 118
3845.23 114
3845.37 111
3845.51 110
3845.66 109
3845.80 110
3845.94 112
3846.08 115
3846.23 121
3846.37 127
3846.51 132
3846.65 136
3846.79 136
3846.94 132
3847.08 123
3847.22 111
3847.36 94
3847.50 75
3847.65 54
3847.79 36
3847.93 19
3848.07 8
3848.22 1
3848.36 0
3848.50 0
3848.64 2
3848.78 2
3848.93 1
3849.07 0
3849.21 0
3849.35 0
3849.50 0
3849.64 2
3849.78 10
3849.92 19
3850.06 25
3850.21 26
3850.35 20
3850.49 10
3850.63 0
3850.78 0
3850.92 0
3851.06 0
3851.20 0
3851.34 0
3851.49 10
3851.63 28
3851.77 44
3851.91 57
3852.06 67
3852.20 74
3852.34 79
3852.48 83
3852.62 86
3852.77 87
3852.91 86
3853.05 81
3853.19 72
3853.34 61
3853.48 49
3853.62 36
3853.76 24
3853.91 13
3854.05 4
3854.19 0
3854.33 0
3854.47 0
3854.62 0
3854.76 0
3854.90 0
3855.04 0
3855.19 0
3855.33 4
3855.47 7
3855.61 11
3855.76 16
3855.90 25
3856.04 37
3856.18 52
3856.32 70
3856.47 90
3856.61 109
3856.75 125
3856.89 136
3857.04 144
3857.18 147
3857.32 146
3857.46 141
3857.61 135
3857.75 127
3857.89 119
3858.03 112
3858.18 106
3858.32 102
3858.46 100
3858.60 102
3858.75 108
3858.89 117
3859.03 131
3859.17 147
3859.31 165
3859.46 185
3859.60 203
3859.74 220
3859.88 235
3860.03 248
3860.17 259
3860.31 268
3860.45 275
3860.60 280
3860.74 285
3860.88 289
3861.02 294
3861.17 299
3861.31 305
3861.45 312
3861.59 319
3861.74 325
3861.88 329
3862.02 332
3862.16 332
3862.31 331
3862.45 329
3862.59 327
3862.73 328
3862.88 332
3863.02 341
3863.16 353
3863.30 368
3863.45 382
3863.59 393
3863.73 399
3863.87 398
3864.02 390
3864.16 379
3864.30 366
3864.44 354
3864.59 345
3864.73 339
3864.87 337
3865.01 338
3865.16 342
3865.30 348
3865.44 356
3865.58 365
3865.73 374
3865.87 381
3866.01 385
3866.15 382
3866.30 374
3866.44 361
3866.58 343
3866.72 323
3866.87 301
3867.01 280
3867.15 259
3867.29 238
3867.44 216
3867.58 195
3867.72 176
3867.86 160
3868.01 149
3868.15 143
3868.29 142
3868.43 146
3868.58 154
3868.72 162
3868.86 170
3869.00 177
3869.15 183
3869.29 190
3869.43 198
3869.57 211
3869.72 228
3869.86 250
3870.00 276
3870.14 304
3870.29 331
3870.43 355
3870.57 374
3870.71 387
3870.86 394
3871.00 398
3871.14 400
3871.29 400
3871.43 401
3871.57 401
3871.71 401
3871.86 398
3872.00 392
3872.14 383
3872.28 371
3872.43 357
3872.57 344
3872.71 331
3872.85 321
3873.00 313
3873.14 308
3873.28 305
3873.42 302
3873.57 298
3873.71 293
3873.85 286
3874.00 278
3874.14 268
3874.28 258
3874.42 251
3874.57 247
3874.71 247
3874.85 252
3874.99 261
3875.14 272
3875.28 284
3875.42 294
3875.57 299
3875.71 299
3875.85 293
3875.99 281
3876.14 264
3876.28 246
3876.42 228
3876.56 212
3876.71 201
3876.85 194
3876.99 192
3877.14 192
3877.28 194
3877.42 195
3877.56 194
3877.71 189
3877.85 180
3877.99 166
3878.13 150
3878.28 132
3878.42 113
3878.56 94
3878.71 75
3878.85 58
3878.99 42
3879.13 28
3879.28 16
3879.42 6
3879.56 0
3879.70 0
3879.85 0
3879.99 0
3880.13 0
3880.28 0
3880.42 0
3880.56 0
3880.70 4
3880.85 6
3880.99 8
3881.13 8
3881.28 8
3881.42 9
3881.56 11
3881.70 16
3881.85 25
3881.99 37
3882.13 52
3882.27 68
3882.42 84
3882.56 100
3882.70 114
3882.85 127
3882.99 139
3883.13 150
3883.27 158
3883.42 164
3883.56 167
3883.70 165
3883.85 160
3883.99 153
3884.13 145
3884.27 138
3884.42 134
3884.56 133
3884.70 137
3884.85 143
3884.99 150
3885.13 157
3885.27 162
3885.42 163
3885.56 160
3885.70 154
3885.85 144
3885.99 131
3886.13 117
3886.27 100
3886.42 83
3886.56 66
3886.70 50
3886.85 35
3886.99 22
3887.13 11
3887.28 1
3887.42 0
3887.56 0
3887.70 0
3887.85 0
3887.99 0
3888.13 0
3888.28 0
3888.42 9
3888.56 26
3888.70 41
3888.85 54
3888.99 64
3889.13 70
3889.28 72
3889.42 73
3889.56 72
3889.71 72
3889.85 71
3889.99 70
3890.13 67
3890.28 63
3890.42 57
3890.56 50
3890.71 43
3890.85 37
3890.99 33
3891.13 32
3891.28 34
3891.42 40
3891.56 47
3891.71 57
3891.85 66
3891.99 74
3892.14 80
3892.28 84
3892.42 86
3892.56 86
3892.71 84
3892.85 82
3892.99 80
3893.14 80
3893.28 82
3893.42 88
3893.57 99
3893.71 113
3893.85 131
3894.00 150
3894.14 169
3894.28 185
3894.42 197
3894.57 204
3894.71 205
3894.85 201
3895.00 193
3895.14 183
3895.28 173
3895.43 163
3895.57 156
3895.71 150
3895.85 146
3896.00 144
3896.14 141
3896.28 138
3896.43 135
3896.57 130
3896.71 123
3896.86 114
3897.00 103
3897.14 87
3897.29 69
3897.43 49
3897.57 29
3897.72 11
3897.86 0
3898.00 0
3898.14 0
3898.29 2
3898.43 14
3898.57 28
3898.72 41
3898.86 52
3899.00 60
3899.15 65
3899.29 68
3899.43 70
3899.58 72
3899.72 75
3899.86 78
3900.01 81
3900.15 85
3900.29 89
3900.43 95
3900.58 100
3900.72 106
3900.86 112
3901.01 115
3901.15 116
3901.29 112
3901.44 103
3901.58 90
3901.72 74
3901.87 56
3902.01 38
3902.15 20
3902.30 6
3902.44 0
3902.58 0
3902.73 0
3902.87 0
3903.01 0
3903.15 0
3903.30 0
3903.44 0
3903.58 0
3903.73 14
3903.87 30
3904.01 45
3904.16 56
3904.30 62
3904.44 63
3904.59 60
3904.73 54
3904.87 48
3905.02 43
3905.16 40
3905.30 41
3905.45 45
3905.59 51
3905.73 57
3905.88 65
3906.02 71
3906.16 78
3906.31 83
3906.45 88
3906.59 92
3906.74 94
3906.88 94
3907.02 91
3907.17 86
3907.31 79
3907.45 71
3907.60 60
3907.74 48
3907.88 35
3908.03 21
3908.17 6
3908.31 0
3908.46 0
3908.60 0
3908.74 0
3908.89 0
3909.03 0
3909.17 0
3909.32 0
3909.46 9
3909.60 16
3909.75 21
3909.89 22
3910.03 21
3910.18 16
3910.32 9
3910.46 2
3910.61 0
3910.75 0
3910.89 0
3911.04 0
3911.18 0
3911.32 0
3911.47 0
3911.61 0
3911.75 4
3911.90 7
3912.04 9
3912.18 12
3912.33 15
3912.47 17
3912.61 18
3912.76 20
3912.90 22
3913.04 26
3913.19 33
3913.33 43
3913.47 57
3913.62 73
3913.76 89
3913.90 103
3914.05 115
3914.19 123
3914.33 128
3914.48 131
3914.62 134
3914.76 136
3914.91 139
3915.05 142
3915.19 146
3915.34 149
3915.48 150
3915.62 149
3915.77 147
3915.91 143
3916.05 139
3916.20 136
3916.34 134
3916.48 133
3916.63 132
3916.77 131
3916.91 129
3917.06 126
3917.20 121
3917.35 117
3917.49 114
3917.63 112
3917.78 112
3917.92 113
3918.06 113
3918.21 112
3918.35 108
3918.49 101
3918.64 92
3918.78 81
3918.92 71
3919.07 61
3919.21 53
3919.35 47
3919.50 43
3919.64 41
3919.78 41
3919.93 44
3920.07 49
3920.22 57
3920.36 66
3920.50 77
3920.65 85
3920.79 90
3920.93 89
3921.08 82
3921.22 69
3921.36 53
3921.51 37
3921.65 23
3921.79 13
3921.94 9
3922.08 8
3922.22 11
3922.37 15
3922.51 19
3922.66 21
3922.80 23
3922.94 23
3923.09 24
3923.23 25
3923.37 28
3923.52 33
3923.66 40
3923.80 49
3923.95 59
3924.09 70
3924.23 81
3924.38 92
3924.52 101
3924.67 110
3924.81 117
3924.95 123
3925.10 128
3925.24 132
3925.38 135
3925.53 140
3925.67 145
3925.81 151
3925.96 157
3926.10 161
3926.25 163
3926.39 162
3926.53 156
3926.68 146
3926.82 133
3926.96 118
3927.11 103
3927.25 89
3927.39 77
3927.54 68
3927.68 62
3927.83 59
3927.97 57
3928.11 57
3928.26 57
3928.40 58
3928.54 57
3928.69 54
3928.83 49
3928.97 42
3929.12 32
3929.26 21
3929.41 10
3929.55 1
3929.69 0
3929.84 0
3929.98 0
3930.12 0
3930.27 0
3930.41 0
3930.56 0
3930.70 0
3930.84 3
3930.99 14
3931.13 26
3931.27 41
3931.42 56
3931.56 73
3931.71 90
3931.85 107
3931.99 120
3932.14 130
3932.28 135
3932.42 133
3932.57 126
3932.71 115
3932.86 102
3933.00 88
3933.14 76
3933.29 66
3933.43 60
3933.57 56
3933.72 52
3933.86 48
3934.01 44
3934.15 41
3934.29 38
3934.44 39
3934.58 43
3934.72 51
3934.87 62
3935.01 75
3935.16 87
3935.30 97
3935.44 103
3935.59 108
3935.73 112
3935.87 118
3936.02 125
3936.16 137
3936.31 151
3936.45 168
3936.59 186
3936.74 203
3936.88 218
3937.02 232
3937.17 244
3937.31 255
3937.46 263
3937.60 268
3937.74 268
3937.89 262
3938.03 249
3938.18 230
3938.32 207
3938.46 184
3938.61 162
3938.75 145
3938.89 134
3939.04 128
3939.18 126
3939.33 125
3939.47 123
3939.61 120
3939.76 114
3939.90 107
3940.05 100
3940.19 95
3940.33 93
3940.48 95
3940.62 100
3940.77 107
3940.91 113
3941.05 119
3941.20 122
3941.34 122
3941.48 119
3941.63 115
3941.77 110
3941.92 106
3942.06 105
3942.20 107
3942.35 111
3942.49 118
3942.64 125
3942.78 131
3942.92 137
3943.07 142
3943.21 145
3943.36 147
3943.50 149
3943.64 150
3943.79 149
3943.93 149
3944.08 148
3944.22 147
3944.36 147
3944.51 149
3944.65 151
3944.80 153
3944.94 154
3945.08 153
3945.23 149
3945.37 142
3945.52 135
3945.66 128
3945.80 125
3945.95 125
3946.09 129
3946.24 139
3946.38 152
3946.52 169
3946.67 188
3946.81 207
3946.96 224
3947.10 239
3947.24 249
3947.39 253
3947.53 252
3947.68 245
3947.82 235
3947.96 223
3948.11 211
3948.25 200
3948.40 191
3948.54 186
3948.68 182
3948.83 180
3948.97 178
3949.12 175
3949.26 170
3949.40 163
3949.55 156
3949.69 148
3949.84 140
3949.98 133
3950.12 128
3950.27 123
3950.41 119
3950.56 113
3950.70 106
3950.84 97
3950.99 86
3951.13 74
3951.28 63
3951.42 52
3951.56 42
3951.71 34
3951.85 27
3952.00 22
3952.14 18
3952.29 14
3952.43 11
3952.57 8
3952.72 5
3952.86 2
3953.01 0
3953.15 0
3953.29 0
3953.44 0
3953.58 0
3953.73 0
3953.87 0
3954.01 0
3954.16 0
3954.30 0
3954.45 3
3954.59 7
3954.74 12
3954.88 17
3955.02 23
3955.17 30
3955.31 38
3955.46 47
3955.60 57
3955.74 67
3955.89 79
3956.03 91
3956.18 104
3956.32 116
3956.47 127
3956.61 135
3956.75 138
3956.90 138
3957.04 133
3957.19 125
3957.33 117
3957.47 110
3957.62 105
3957.76 102
3957.91 102
3958.05 103
3958.20 104
3958.34 104
3958.48 102
3958.63 98
3958.77 94
3958.92 88
3959.06 84
3959.21 80
3959.35 78
3959.49 79
3959.64 83
3959.78 89
3959.93 98
3960.07 108
3960.22 119
3960.36 130
3960.50 138
3960.65 143
3960.79 144
3960.94 140
3961.08 131
3961.23 119
3961.37 105
3961.51 90
3961.66 77
3961.80 66
3961.95 58
3962.09 53
3962.24 52
3962.38 53
3962.52 56
3962.67 60
3962.81 66
3962.96 72
3963.10 80
3963.25 89
3963.39 100
3963.53 113
3963.68 127
3963.82 141
3963.97 154
3964.11 164
3964.26 171
3964.40 175
3964.54 175
3964.69 171
3964.83 166
3964.98 159
3965.12 152
3965.27 146
3965.41 141
3965.55 138
3965.70 135
3965.84 134
3965.99 131
3966.13 127
3966.28 121
3966.42 115
3966.56 110
3966.71 108
3966.85 110
3967.00 117
3967.14 127
3967.29 139
3967.43 149
3967.58 155
3967.72 156
3967.86 149
3968.01 135
3968.15 117
3968.30 94
3968.44 70
3968.59 45
3968.73 20
3968.88 0
3969.02 0
3969.16 0
3969.31 0
3969.45 0
3969.60 0
3969.74 0
3969.89 0
3970.03 12
3970.17 23
3970.32 30
3970.46 34
3970.61 34
3970.75 33
3970.90 33
3971.04 35
3971.19 39
3971.33 43
3971.47 47
3971.62 49
3971.76 49
3971.91 48
3972.05 48
3972.20 49
3972.34 53
3972.49 59
3972.63 69
3972.78 81
3972.92 95
3973.06 111
3973.21 128
3973.35 148
3973.50 171
3973.64 194
3973.79 217
3973.93 237
3974.08 251
3974.22 259
3974.36 260
3974.51 254
3974.65 245
3974.80 234
3974.94 223
3975.09 215
3975.23 210
3975.38 206
3975.52 202
3975.67 199
3975.81 194
3975.95 186
3976.10 176
3976.24 164
3976.39 151
3976.53 137
3976.68 124
3976.82 113
3976.97 104
3977.11 98
3977.26 95
3977.40 95
3977.54 97
3977.69 102
3977.83 107
3977.98 113
3978.12 119
3978.27 124
3978.41 128
3978.56 129
3978.70 129
3978.85 127
3978.99 125
3979.13 123
3979.28 123
3979.42 126
3979.57 131
3979.71 140
3979.86 150
3980.00 163
3980.15 176
3980.29 189
3980.44 202
3980.58 214
3980.73 226
3980.87 236
3981.01 246
3981.16 256
3981.30 265
3981.45 276
3981.59 286
3981.74 298
3981.88 308
3982.03 316
3982.17 319
3982.32 316
3982.46 307
3982.61 292
3982.75 271
3982.90 249
3983.04 227
3983.18 209
3983.33 195
3983.47 185
3983.62 179
3983.76 177
3983.91 176
3984.05 178
3984.20 181
3984.34 187
3984.49 197
3984.63 211
3984.78 228
3984.92 245
3985.07 260
3985.21 271
3985.35 277
3985.50 277
3985.64 272
3985.79 264
3985.93 257
3986.08 252
3986.22 248
3986.37 245
3986.51 241
3986.66 236
3986.80 228
3986.95 217
3987.09 205
3987.24 192
3987.38 181
3987.53 172
3987.67 168
3987.82 166
3987.96 168
3988.10 172
3988.25 177
3988.39 182
3988.54 187
3988.68 191
3988.83 197
3988.97 203
3989.12 211
3989.26 219
3989.41 226
3989.55 230
3989.70 229
3989.84 220
3989.99 205
3990.13 185
3990.28 162
3990.42 140
3990.57 122
3990.71 112
3990.86 108
3991.00 112
3991.15 119
3991.29 129
3991.43 139
3991.58 150
3991.72 160
3991.87 170
3992.01 179
3992.16 188
3992.30 196
3992.45 200
3992.59 200
3992.74 195
3992.88 184
3993.03 170
3993.17 152
3993.32 133
3993.46 113
3993.61 96
3993.75 82
3993.90 72
3994.04 67
3994.19 68
3994.33 74
3994.48 86
3994.62 100
3994.77 116
3994.91 131
3995.06 143
3995.20 151
3995.35 156
3995.49 157
3995.64 157
3995.78 156
3995.93 155
3996.07 155
3996.22 156
3996.36 157
3996.51 158
3996.65 159
3996.80 159
3996.94 159
3997.08 159
3997.23 162
3997.37 167
3997.52 176
3997.66 190
3997.81 206
3997.95 223
3998.10 239
3998.24 253
3998.39 263
3998.53 269
3998.68 271
3998.82 270
3998.97 266
3999.11 261
3999.26 255
3999.40 249
3999.55 243
3999.69 237
3999.84 231
3999.98 227
4000.13 223
4000.27 221
4000.42 218
4000.56 215
4000.71 212
4000.85 208
4001.00 203
4001.14 197
4001.29 191
4001.43 186
4001.58 184
4001.72 183
4001.87 184
4002.01 185
4002.16 187
4002.30 189
4002.45 192
4002.59 196
4002.74 203
4002.88 214
4003.03 228
4003.17 245
4003.32 262
4003.46 277
4003.61 287
4003.75 292
4003.90 292
4004.04 288
4004.19 281
4004.33 272
4004.48 262
4004.62 249
4004.77 234
4004.91 217
4005.06 199
4005.20 180
4005.35 164
4005.49 150
4005.64 141
4005.79 135
4005.93 132
4006.08 130
4006.22 126
4006.37 119
4006.51 109
4006.66 96
4006.80 80
4006.95 63
4007.09 46
4007.24 30
4007.38 15
4007.53 3
4007.67 0
4007.82 0
4007.96 0
4008.11 0
4008.25 0
4008.40 8
4008.54 27
4008.69 51
4008.83 75
4008.98 98
4009.12 118
4009.27 133
4009.41 142
4009.56 146
4009.70 145
4009.85 140
4009.99 132
4010.14 122
4010.28 111
4010.43 99
4010.57 87
4010.72 74
4010.86 62
4011.01 51
4011.15 42
4011.30 35
4011.45 32
4011.59 32
4011.74 36
4011.88 43
4012.03 52
4012.17 61
4012.32 68
4012.46 73
4012.61 73
4012.75 68
4012.90 60
4013.04 48
4013.19 36
4013.33 24
4013.48 15
4013.62 8
4013.77 4
4013.91 4
4014.06 6
4014.20 10
4014.35 13
4014.49 16
4014.64 17
4014.79 15
4014.93 11
4015.08 5
4015.22 0
4015.37 0
4015.51 0
4015.66 0
4015.80 0
4015.95 0
4016.09 0
4016.24 4
4016.38 10
4016.53 12
4016.67 12
4016.82 11
4016.96 10
4017.11 11
4017.25 16
4017.40 24
4017.55 35
4017.69 49
4017.84 65
4017.98 80
4018.13 96
4018.27 111
4018.42 127
4018.56 142
4018.71 154
4018.85 162
4019.00 166
4019.14 166
4019.29 162
4019.43 158
4019.58 156
4019.72 159
4019.87 166
4020.02 179
4020.16 195
4020.31 212
4020.45 227
4020.60 238
4020.74 244
4020.89 245
4021.03 241
4021.18 232
4021.32 219
4021.47 205
4021.61 190
4021.76 175
4021.91 162
4022.05 149
4022.20 138
4022.34 129
4022.49 122
4022.63 116
4022.78 112
4022.92 110
4023.07 108
4023.21 108
4023.36 106
4023.50 104
4023.65 102
4023.80 99
4023.94 96
4024.09 94
4024.23 93
4024.38 95
4024.52 99
4024.67 104
4024.81 111
4024.96 117
4025.10 121
4025.25 121
4025.39 116
4025.54 106
4025.69 91
4025.83 72
4025.98 52
4026.12 32
4026.27 16
4026.41 5
4026.56 0
4026.70 0
4026.85 3
4026.99 9
4027.14 15
4027.29 19
4027.43 22
4027.58 24
4027.72 27
4027.87 32
4028.01 39
4028.16 47
4028.30 56
4028.45 64
4028.60 70
4028.74 73
4028.89 74
4029.03 74
4029.18 75
4029.32 75
4029.47 77
4029.61 78
4029.76 78
4029.90 77
4030.05 74
4030.20 70
4030.34 65
4030.49 60
4030.63 56
4030.78 51
4030.92 46
4031.07 40
4031.21 32
4031.36 23
4031.51 15
4031.65 8
4031.80 5
4031.94 8
4032.09 18
4032.23 34
4032.38 54
4032.52 76
4032.67 95
4032.82 110
4032.96 119
4033.11 121
4033.25 118
4033.40 112
4033.54 105
4033.69 97
4033.83 90
4033.98 83
4034.13 75
4034.27 65
4034.42 53
4034.56 40
4034.71 29
4034.85 19
4035.00 13
4035.15 11
4035.29 10
4035.44 9
4035.58 7
4035.73 2
4035.87 0
4036.02 0
4036.16 0
4036.31 0
4036.46 0
4036.60 0
4036.75 0
4036.89 9
4037.04 19
4037.18 28
4037.33 34
4037.48 39
4037.62 42
4037.77 44
4037.91 45
4038.06 45
4038.20 45
4038.35 44
4038.49 43
4038.64 41
4038.79 38
4038.93 34
4039.08 29
4039.22 22
4039.37 14
4039.51 7
4039.66 1
4039.81 0
4039.95 0
4040.10 0
4040.24 1
4040.39 8
4040.53 16
4040.68 25
4040.83 34
4040.97 44
4041.12 53
4041.26 61
4041.41 67
4041.55 72
4041.70 77
4041.85 80
4041.99 83
4042.14 86
4042.28 88
4042.43 87
4042.57 83
4042.72 76
4042.87 65
4043.01 53
4043.16 42
4043.30 32
4043.45 26
4043.60 24
4043.74 25
4043.89 28
4044.03 30
4044.18 32
4044.32 32
4044.47 32
4044.62 33
4044.76 36
4044.91 40
4045.05 47
4045.20 56
4045.34 66
4045.49 74
4045.64 81
4045.78 85
4045.93 88
4046.07 88
4046.22 88
4046.37 88
4046.51 90
4046.66 91
4046.80 93
4046.95 93
4047.09 91
4047.24 86
4047.39 77
4047.53 66
4047.68 54
4047.82 42
4047.97 32
4048.12 23
4048.26 15
4048.41 8
4048.55 2
4048.70 0
4048.84 0
4048.99 3
4049.14 11
4049.28 21
4049.43 33
4049.57 43
4049.72 50
4049.87 54
4050.01 53
4050.16 49
4050.30 44
4050.45 40
4050.59 39
4050.74 42
4050.89 48
4051.03 57
4051.18 67
4051.32 79
4051.47 91
4051.62 103
4051.76 113
4051.91 122
4052.05 130
4052.20 134
4052.35 135
4052.49 132
4052.64 127
4052.78 120
4052.93 112
4053.08 105
4053.22 100
4053.37 97
4053.51 96
4053.66 97
4053.81 96
4053.95 93
4054.10 86
4054.24 74
4054.39 57
4054.53 39
4054.68 21
4054.83 5
4054.97 0
4055.12 0
4055.26 0
4055.41 0
4055.56 0
4055.70 0
4055.85 0
4055.99 0
4056.14 1
4056.29 2
4056.43 5
4056.58 11
4056.72 19
4056.87 32
4057.02 48
4057.16 67
4057.31 86
4057.45 105
4057.60 120
4057.75 132
4057.89 139
4058.04 143
4058.18 144
4058.33 141
4058.48 136
4058.62 127
4058.77 116
4058.91 102
4059.06 85
4059.21 66
4059.35 47
4059.50 28
4059.65 11
4059.79 0
4059.94 0
4060.08 0
4060.23 0
4060.38 0
4060.52 0
4060.67 0
4060.81 0
4060.96 0
4061.11 6
4061.25 18
4061.40 32
4061.54 48
4061.69 64
4061.84 79
4061.98 91
4062.13 100
4062.27 103
4062.42 104
4062.57 102
4062.71 100
4062.86 99
4063.01 101
4063.15 107
4063.30 116
4063.44 126
4063.59 136
4063.74 143
4063.88 148
4064.03 147
4064.17 142
4064.32 132
4064.47 118
4064.61 103
4064.76 88
4064.90 74
4065.05 63
4065.20 56
4065.34 53
4065.49 53
4065.64 55
4065.78 59
4065.93 62
4066.07 65
4066.22 65
4066.37 62
4066.51 56
4066.66 46
4066.80 34
4066.95 20
4067.10 6
4067.24 0
4067.39 0
4067.54 0
4067.68 0
4067.83 0
4067.97 0
4068.12 0
4068.27 0
4068.41 5
4068.56 22
4068.71 42
4068.85 63
4069.00 84
4069.14 104
4069.29 122
4069.44 137
4069.58 147
4069.73 152
4069.88 153
4070.02 152
4070.17 148
4070.31 144
4070.46 141
4070.61 138
4070.75 134
4070.90 129
4071.05 123
4071.19 115
4071.34 107
4071.48 101
4071.63 98
4071.78 98
4071.92 102
4072.07 107
4072.22 112
4072.36 115
4072.51 117
4072.65 117
4072.80 117
4072.95 118
4073.09 119
4073.24 123
4073.39 127
4073.53 131
4073.68 135
4073.82 136
4073.97 136
4074.12 133
4074.26 129
4074.41 125
4074.56 121
4074.70 120
4074.85 121
4075.00 127
4075.14 135
4075.29 146
4075.43 157
4075.58 166
4075.73 170
4075.87 169
4076.02 163
4076.17 153
4076.31 141
4076.46 131
4076.61 123
4076.75 121
4076.90 124
4077.04 131
4077.19 139
4077.34 146
4077.48 149
4077.63 147
4077.78 140
4077.92 129
4078.07 117
4078.22 106
4078.36 99
4078.51 97
4078.65 99
4078.80 106
4078.95 115
4079.09 124
4079.24 132
4079.39 137
4079.53 141
4079.68 142
4079.83 143
4079.97 144
4080.12 146
4080.27 150
4080.41 156
4080.56 165
4080.70 176
4080.85 187
4081.00 199
4081.14 209
4081.29 217
4081.44 221
4081.58 220
4081.73 213
4081.88 202
4082.02 186
4082.17 166
4082.32 145
4082.46 122
4082.61 102
4082.75 84
4082.90 72
4083.05 66
4083.19 68
4083.34 77
4083.49 91
4083.63 108
4083.78 125
4083.93 139
4084.07 148
4084.22 153
4084.37 153
4084.51 150
4084.66 146
4084.81 143
4084.95 140
4085.10 138
4085.25 138
4085.39 137
4085.54 136
4085.68 136
4085.83 135
4085.98 135
4086.12 133
4086.27 132
4086.42 128
4086.56 122
4086.71 112
4086.86 100
4087.00 87
4087.15 73
4087.30 61
4087.44 52
4087.59 49
4087.74 50
4087.88 55
4088.03 61
4088.18 66
4088.32 70
4088.47 71
4088.62 70
4088.76 67
4088.91 63
4089.06 58
4089.20 51
4089.35 43
4089.50 33
4089.64 22
4089.79 12
4089.93 4
4090.08 0
4090.23 0
4090.37 1
4090.52 4
4090.67 7
4090.81 8
4090.96 5
4091.11 1
4091.25 0
4091.40 0
4091.55 0
4091.69 0
4091.84 0
4091.99 11
4092.13 27
4092.28 46
4092.43 64
4092.57 79
4092.72 89
4092.87 92
4093.01 90
4093.16 84
4093.31 76
4093.45 69
4093.60 65
4093.75 66
4093.89 70
4094.04 75
4094.19 80
4094.33 82
4094.48 81
4094.63 78
4094.77 73
4094.92 66
4095.07 59
4095.21 52
4095.36 44
4095.51 34
4095.65 22
4095.80 9
4095.95 0
4096.09 0
4096.24 0
4096.39 0
4096.53 0
4096.68 0
4096.83 0
4096.97 0
4097.12 8
4097.27 15
4097.41 19
4097.56 21
4097.71 22
4097.86 22
4098.00 23
4098.15 24
4098.30 26
4098.44 28
4098.59 32
4098.74 37
4098.88 41
4099.03 46
4099.18 49
4099.32 50
4099.47 48
4099.62 43
4099.76 36
4099.91 29
4100.06 22
4100.20 16
4100.35 12
4100.50 9
4100.64 7
4100.79 7
4100.94 7
4101.08 9
4101.23 12
4101.38 19
4101.52 28
4101.67 41
4101.82 56
4101.96 73
4102.11 92
4102.26 110
4102.41 128
4102.55 143
4102.70 154
4102.85 161
4102.99 165
4103.14 165
4103.29 163
4103.43 158
4103.58 151
4103.73 142
4103.87 130
4104.02 117
4104.17 102
4104.31 89
4104.46 80
4104.61 75
4104.75 75
4104.90 80
4105.05 89
4105.20 99
4105.34 108
4105.49 116
4105.64 123
4105.78 128
4105.93 133
4106.08 139
4106.22 144
4106.37 150
4106.52 154
4106.66 155
4106.81 153
4106.96 146
4107.11 134
4107.25 117
4107.40 97
4107.55 75
4107.69 53
4107.84 35
4107.99 24
4108.13 21
4108.28 27
4108.43 39
4108.57 55
4108.72 71
4108.87 83
4109.02 90
4109.16 90
4109.31 84
4109.46 75
4109.60 65
4109.75 55
4109.90 47
4110.04 42
4110.19 41
4110.34 43
4110.48 47
4110.63 53
4110.78 59
4110.93 63
4111.07 64
4111.22 61
4111.37 56
4111.51 48
4111.66 39
4111.81 31
4111.95 26
4112.10 24
4112.25 24
4112.40 28
4112.54 33
4112.69 39
4112.84 44
4112.98 48
4113.13 49
4113.28 48
4113.42 44
4113.57 40
4113.72 37
4113.87 38
4114.01 45
4114.16 57
4114.31 74
4114.45 92
4114.60 108
4114.75 118
4114.89 119
4115.04 110
4115.19 92
4115.34 68
4115.48 42
4115.63 20
4115.78 3
4115.92 0
4116.07 0
4116.22 0
4116.37 0
4116.51 0
4116.66 0
4116.81 0
4116.95 0
4117.10 0
4117.25 0
4117.40 3
4117.54 16
4117.69 31
4117.84 44
4117.98 55
4118.13 61
4118.28 65
4118.42 65
4118.57 64
4118.72 64
4118.87 64
4119.01 65
4119.16 65
4119.31 65
4119.45 65
4119.60 62
4119.75 59
4119.90 56
4120.04 53
4120.19 51
4120.34 51
4120.48 53
4120.63 55
4120.78 56
4120.93 57
4121.07 54
4121.22 48
4121.37 38
4121.51 27
4121.66 14
4121.81 4
4121.96 0
4122.10 0
4122.25 0
4122.40 4
4122.54 13
4122.69 23
4122.84 31
4122.99 36
4123.13 38
4123.28 37
4123.43 35
4123.58 33
4123.72 32
4123.87 32
4124.02 33
4124.16 35
4124.31 38
4124.46 40
4124.61 43
4124.75 48
4124.90 54
4125.05 62
4125.19 71
4125.34 81
4125.49 91
4125.64 101
4125.78 110
4125.93 119
4126.08 125
4126.23 129
4126.37 131
4126.52 129
4126.67 123
4126.81 115
4126.96 108
4127.11 102
4127.26 101
4127.40 106
4127.55 117
4127.70 133
4127.85 152
4127.99 170
4128.14 187
4128.29 200
4128.43 208
4128.58 214
4128.73 216
4128.88 217
4129.02 218
4129.17 220
4129.32 222
4129.47 225
4129.61 228
4129.76 230
4129.91 231
4130.05 230
4130.20 225
4130.35 219
4130.50 210
4130.64 200
4130.79 192
4130.94 185
4131.09 183
4131.23 185
4131.38 192
4131.53 203
4131.68 217
4131.82 232
4131.97 246
4132.12 260
4132.26 273
4132.41 285
4132.56 294
4132.71 300
4132.85 303
4133.00 299
4133.15 289
4133.30 272
4133.44 250
4133.59 225
4133.74 202
4133.89 182
4134.03 167
4134.18 159
4134.33 156
4134.48 156
4134.62 157
4134.77 156
4134.92 152
4135.07 145
4135.21 134
4135.36 123
4135.51 113
4135.65 107
4135.80 105
4135.95 107
4136.10 113
4136.24 122
4136.39 130
4136.54 137
4136.69 141
4136.83 142
4136.98 141
4137.13 140
4137.28 139
4137.42 140
4137.57 143
4137.72 148
4137.87 156
4138.01 166
4138.16 175
4138.31 182
4138.46 187
4138.60 188
4138.75 185
4138.90 179
4139.05 173
4139.19 166
4139.34 160
4139.49 155
4139.64 151
4139.78 148
4139.93 146
4140.08 143
4140.23 139
4140.37 135
4140.52 130
4140.67 123
4140.82 115
4140.96 106
4141.11 96
4141.26 86
4141.41 79
4141.55 76
4141.70 77
4141.85 83
4142.00 92
4142.14 101
4142.29 110
4142.44 115
4142.59 118
4142.73 119
4142.88 120
4143.03 122
4143.18 126
4143.32 133
4143.47 142
4143.62 151
4143.77 158
4143.91 163
4144.06 163
4144.21 158
4144.36 149
4144.50 137
4144.65 124
4144.80 111
4144.95 101
4145.09 96
4145.24 96
4145.39 100
4145.54 109
4145.69 118
4145.83 127
4145.98 132
4146.13 133
4146.28 132
4146.42 130
4146.57 129
4146.72 132
4146.87 138
4147.01 148
4147.16 158
4147.31 168
4147.46 175
4147.60 179
4147.75 179
4147.90 177
4148.05 175
4148.19 174
4148.34 174
4148.49 177
4148.64 181
4148.79 186
4148.93 189
4149.08 190
4149.23 188
4149.38 182
4149.52 173
4149.67 160
4149.82 146
4149.97 130
4150.11 116
4150.26 104
4150.41 97
4150.56 95
4150.71 98
4150.85 106
4151.00 117
4151.15 130
4151.30 141
4151.44 150
4151.59 156
4151.74 157
4151.89 155
4152.03 150
4152.18 145
4152.33 140
4152.48 139
4152.63 142
4152.77 151
4152.92 164
4153.07 185
4153.22 210
4153.36 240
4153.51 272
4153.66 303
4153.81 330
4153.95 350
4154.10 360
4154.25 359
4154.40 349
4154.55 333
4154.69 314
4154.84 295
4154.99 279
4155.14 267
4155.28 260
4155.43 257
4155.58 256
4155.73 254
4155.88 251
4156.02 247
4156.17 240
4156.32 231
4156.47 220
4156.61 208
4156.76 195
4156.91 182
4157.06 168
4157.21 155
4157.35 141
4157.50 128
4157.65 116
4157.80 105
4157.94 95
4158.09 86
4158.24 77
4158.39 70
4158.54 63
4158.68 57
4158.83 53
4158.98 53
4159.13 57
4159.28 67
4159.42 82
4159.57 99
4159.72 115
4159.87 128
4160.01 133
4160.16 129
4160.31 118
4160.46 100
4160.61 77
4160.75 54
4160.90 32
4161.05 12
4161.20 0
4161.35 0
4161.49 0
4161.64 0
4161.79 0
4161.94 0
4162.08 0
4162.23 0
4162.38 4
4162.53 12
4162.68 19
4162.82 25
4162.97 29
4163.12 32
4163.27 33
4163.42 31
4163.56 26
4163.71 19
4163.86 8
4164.01 0
4164.16 0
4164.30 0
4164.45 0
4164.60 0
4164.75 0
4164.90 0
4165.04 12
4165.19 27
4165.34 41
4165.49 55
4165.63 68
4165.78 82
4165.93 96
4166.08 112
4166.23 127
4166.37 141
4166.52 154
4166.67 163
4166.82 168
4166.97 170
4167.11 170
4167.26 168
4167.41 165
4167.56 162
4167.71 161
4167.85 161
4168.00 164
4168.15 170
4168.30 179
4168.45 189
4168.59 199
4168.74 209
4168.89 217
4169.04 223
4169.19 227
4169.33 230
4169.48 233
4169.63 236
4169.78 240
4169.93 244
4170.07 246
4170.22 245
4170.37 239
4170.52 230
4170.67 217
4170.81 203
4170.96 188
4171.11 174
4171.26 162
4171.41 151
4171.56 140
4171.70 129
4171.85 115
4172.00 100
4172.15 84
4172.30 69
4172.44 56
4172.59 45
4172.74 39
4172.89 37
4173.04 38
4173.18 44
4173.33 52
4173.48 64
4173.63 77
4173.78 91
4173.92 107
4174.07 124
4174.22 141
4174.37 160
4174.52 178
4174.66 195
4174.81 208
4174.96 215
4175.11 214
4175.26 206
4175.41 191
4175.55 174
4175.70 158
4175.85 146
4176.00 140
4176.15 143
4176.29 150
4176.44 160
4176.59 169
4176.74 174
4176.89 173
4177.04 167
4177.18 155
4177.33 141
4177.48 127
4177.63 115
4177.78 104
4177.92 94
4178.07 83
4178.22 71
4178.37 58
4178.52 44
4178.66 30
4178.81 19
4178.96 12
4179.11 8
4179.26 7
4179.41 9
4179.55 10
4179.70 10
4179.85 8
4180.00 4
4180.15 0
4180.30 0
4180.44 0
4180.59 0
4180.74 0
4180.89 0
4181.04 0
4181.18 0
4181.33 8
4181.48 19
4181.63 34
4181.78 53
4181.93 73
4182.07 93
4182.22 112
4182.37 127
4182.52 136
4182.67 139
4182.82 137
4182.96 132
4183.11 126
4183.26 120
4183.41 116
4183.56 115
4183.70 116
4183.85 119
4184.00 121
4184.15 122
4184.30 121
4184.45 115
4184.59 104
4184.74 89
4184.89 70
4185.04 49
4185.19 29
4185.34 14
4185.48 4
4185.63 1
4185.78 6
4185.93 16
4186.08 28
4186.23 40
4186.37 50
4186.52 56
4186.67 57
4186.82 54
4186.97 48
4187.12 40
4187.26 34
4187.41 29
4187.56 27
4187.71 27
4187.86 29
4188.01 33
4188.15 37
4188.30 42
4188.45 45
4188.60 46
4188.75 45
4188.90 43
4189.04 40
4189.19 36
4189.34 31
4189.49 27
4189.64 23
4189.79 21
4189.93 20
4190.08 21
4190.23 23
4190.38 27
4190.53 32
4190.68 36
4190.82 40
4190.97 44
4191.12 46
4191.27 46
4191.42 45
4191.57 41
4191.72 37
4191.86 31
4192.01 25
4192.16 20
4192.31 16
4192.46 12
4192.61 11
4192.75 11
4192.90 12
4193.05 14
4193.20 16
4193.35 17
4193.50 16
4193.65 13
4193.79 7
4193.94 0
4194.09 0
4194.24 0
4194.39 0
4194.54 0
4194.68 0
4194.83 0
4194.98 11
4195.13 30
4195.28 49
4195.43 66
4195.58 79
4195.72 87
4195.87 92
4196.02 94
4196.17 95
4196.32 96
4196.47 97
4196.61 100
4196.76 104
4196.91 107
4197.06 111
4197.21 115
4197.36 120
4197.51 125
4197.65 131
4197.80 138
4197.95 144
4198.10 149
4198.25 151
4198.40 151
4198.55 148
4198.69 144
4198.84 139
4198.99 135
4199.14 132
4199.29 130
4199.44 128
4199.59 124
4199.73 119
4199.88 110
4200.03 100
4200.18 89
4200.33 78
4200.48 69
4200.63 60
4200.77 52
4200.92 45
4201.07 37
4201.22 29
4201.37 24
4201.52 24
4201.67 31
4201.81 48
4201.96 73
4202.11 105
4202.26 139
4202.41 170
4202.56 192
4202.71 204
4202.85 205
4203.00 196
4203.15 182
4203.30 166
4203.45 152
4203.60 143
4203.75 140
4203.89 142
4204.04 146
4204.19 152
4204.34 155
4204.49 156
4204.64 155
4204.79 153
4204.93 151
4205.08 149
4205.23 150
4205.38 151
4205.53 153
4205.68 153
4205.83 151
4205.98 146
4206.12 138
4206.27 129
4206.42 120
4206.57 110
4206.72 102
4206.87 93
4207.02 85
4207.16 78
4207.31 72
4207.46 68
4207.61 66
4207.76 66
4207.91 69
4208.06 74
4208.21 80
4208.35 85
4208.50 90
4208.65 92
4208.80 92
4208.95 87
4209.10 77
4209.25 64
4209.40 48
4209.54 31
4209.69 14
4209.84 0
4209.99 0
4210.14 0
4210.29 0
4210.44 0
4210.59 0
4210.73 0
4210.88 0
4211.03 5
4211.18 11
4211.33 14
4211.48 16
4211.63 17
4211.78 16
4211.92 14
4212.07 12
4212.22 11
4212.37 12
4212.52 15
4212.67 20
4212.82 27
4212.97 35
4213.11 42
4213.26 48
4213.41 50
4213.56 51
4213.71 49
4213.86 47
4214.01 46
4214.16 47
4214.31 49
4214.45 53
4214.60 57
4214.75 60
4214.90 62
4215.05 64
4215.20 64
4215.35 65
4215.50 66
4215.64 69
4215.79 73
4215.94 78
4216.09 84
4216.24 90
4216.39 98
4216.54 107
4216.69 117
4216.84 128
4216.98 140
4217.13 151
4217.28 162
4217.43 171
4217.58 178
4217.73 182
4217.88 183
4218.03 180
4218.18 173
4218.32 165
4218.47 154
4218.62 144
4218.77 136
4218.92 132
4219.07 132
4219.22 137
4219.37 144
4219.52 153
4219.66 163
4219.81 170
4219.96 174
4220.11 173
4220.26 169
4220.41 163
4220.56 157
4220.71 151
4220.86 149
4221.00 152
4221.15 158
4221.30 168
4221.45 180
4221.60 190
4221.75 198
4221.90 202
4222.05 201
4222.20 196
4222.35 188
4222.49 180
4222.64 172
4222.79 167
4222.94 165
4223.09 167
4223.24 172
4223.39 177
4223.54 181
4223.69 181
4223.83 177
4223.98 168
4224.13 156
4224.28 145
4224.43 137
4224.58 135
4224.73 141
4224.88 152
4225.03 167
4225.18 183
4225.32 195
4225.47 204
4225.62 207
4225.77 206
4225.92 201
4226.07 194
4226.22 185
4226.37 175
4226.52 164
4226.67 155
4226.82 149
4226.96 147
4227.11 151
4227.26 161
4227.41 176
4227.56 195
4227.71 215
4227.86 235
4228.01 252
4228.16 267
4228.31 280
4228.45 291
4228.60 300
4228.75 309
4228.90 318
4229.05 325
4229.20 331
4229.35 333
4229.50 332
4229.65 327
4229.80 318
4229.95 307
4230.09 293
4230.24 280
4230.39 269
4230.54 262
4230.69 259
4230.84 261
4230.99 267
4231.14 276
4231.29 288
4231.44 301
4231.59 315
4231.73 329
4231.88 343
4232.03 359
4232.18 377
4232.33 395
4232.48 414
4232.63 432
4232.78 449
4232.93 465
4233.08 481
4233.23 499
4233.38 518
4233.52 540
4233.67 566
4233.82 594
4233.97 622
4234.12 647
4234.27 668
4234.42 684
4234.57 694
4234.72 701
4234.87 705
4235.02 711
4235.17 720
4235.31 733
4235.46 750
4235.61 770
4235.76 790
4235.91 810
4236.06 828
4236.21 843
4236.36 856
4236.51 867
4236.66 877
4236.81 886
4236.96 895
4237.10 904
4237.25 913
4237.40 921
4237.55 930
4237.70 940
4237.85 952
4238.00 965
4238.15 980
4238.30 994
4238.45 1005
4238.60 1011
4238.75 1012
4238.90 1006
4239.04 993
4239.19 976
4239.34 955
4239.49 930
4239.64 901
4239.79 870
4239.94 835
4240.09 800
4240.24 766
4240.39 736
4240.54 712
4240.69 695
4240.84 684
4240.99 680
4241.13 679
4241.28 678
4241.43 677
4241.58 674
4241.73 669
4241.88 662
4242.03 653
4242.18 644
4242.33 633
4242.48 622
4242.63 609
4242.78 594
4242.93 574
4243.08 550
4243.23 521
4243.37 488
4243.52 453
4243.67 420
4243.82 391
4243.97 369
4244.12 356
4244.27 352
4244.42 355
4244.57 362
4244.72 372
4244.87 381
4245.02 390
4245.17 399
4245.32 408
4245.47 417
4245.61 427
4245.76 436
4245.91 444
4246.06 450
4246.21 453
4246.36 453
4246.51 452
4246.66 450
4246.81 450
4246.96 452
4247.11 456
4247.26 462
4247.41 468
4247.56 471
4247.71 470
4247.86 464
4248.00 454
4248.15 438
4248.30 420
4248.45 400
4248.60 381
4248.75 364
4248.90 350
4249.05 339
4249.20 331
4249.35 327
4249.50 325
4249.65 326
4249.80 327
4249.95 329
4250.10 331
4250.25 331
4250.40 329
4250.55 325
4250.69 318
4250.84 311
4250.99 304
4251.14 297
4251.29 291
4251.44 287
4251.59 285
4251.74 284
4251.89 282
4252.04 278
4252.19 270
4252.34 258
4252.49 244
4252.64 228
4252.79 214
4252.94 204
4253.09 200
4253.24 202
4253.39 209
4253.53 218
4253.68 226
4253.83 231
4253.98 230
4254.13 223
4254.28 211
4254.43 195
4254.58 179
4254.73 164
4254.88 152
4255.03 142
4255.18 134
4255.33 129
4255.48 125
4255.63 121
4255.78 118
4255.93 117
4256.08 117
4256.23 120
4256.38 126
4256.53 137
4256.68 153
4256.82 171
4256.97 191
4257.12 209
4257.27 224
4257.42 233
4257.57 237
4257.72 236
4257.87 230
4258.02 222
4258.17 212
4258.32 203
4258.47 194
4258.62 186
4258.77 178
4258.92 171
4259.07 166
4259.22 161
4259.37 156
4259.52 150
4259.67 143
4259.82 134
4259.97 123
4260.12 111
4260.27 100
4260.42 89
4260.56 81
4260.71 74
4260.86 69
4261.01 64
4261.16 59
4261.31 53
4261.46 45
4261.61 37
4261.76 31
4261.91 26
4262.06 26
4262.21 30
4262.36 38
4262.51 48
4262.66 58
4262.81 64
4262.96 66
4263.11 63
4263.26 55
4263.41 44
4263.56 32
4263.71 21
4263.86 12
4264.01 9
4264.16 9
4264.31 14
4264.46 24
4264.61 37
4264.76 52
4264.91 70
4265.05 88
4265.20 107
4265.35 126
4265.50 145
4265.65 163
4265.80 180
4265.95 194
4266.10 205
4266.25 210
4266.40 210
4266.55 206
4266.70 197
4266.85 185
4267.00 172
4267.15 157
4267.30 142
4267.45 127
4267.60 113
4267.75 99
4267.90 87
4268.05 78
4268.20 72
4268.35 70
4268.50 72
4268.65 77
4268.80 83
4268.95 89
4269.10 95
4269.25 99
4269.40 102
4269.55 106
4269.70 111
4269.85 117
4270.00 125
4270.15 134
4270.30 142
4270.45 150
4270.60 154
4270.75 154
4270.90 149
4271.05 140
4271.20 126
4271.35 110
4271.50 92
4271.64 75
4271.79 61
4271.94 52
4272.09 46
4272.24 45
4272.39 47
4272.54 53
4272.69 62
4272.84 73
4272.99 85
4273.14 99
4273.29 113
4273.44 127
4273.59 140
4273.74 153
4273.89 165
4274.04 178
4274.19 189
4274.34 199
4274.49 205
4274.64 207
4274.79 204
4274.94 196
4275.09 186
4275.24 174
4275.39 164
4275.54 158
4275.69 155
4275.84 157
4275.99 163
4276.14 171
4276.29 180
4276.44 189
4276.59 195
4276.74 198
4276.89 195
4277.04 188
4277.19 176
4277.34 161
4277.49 147
4277.64 136
4277.79 131
4277.94 134
4278.09 144
4278.24 160
4278.39 177
4278.54 194
4278.69 206
4278.84 213
4278.99 215
4279.14 214
4279.29 211
4279.44 209
4279.59 211
4279.74 215
4279.89 221
4280.04 229
4280.19 236
4280.34 241
4280.49 244
4280.64 245
4280.79 245
4280.94 245
4281.09 247
4281.24 250
4281.39 254
4281.54 259
4281.69 266
4281.84 274
4281.99 282
4282.14 291
4282.29 299
4282.44 305
4282.59 308
4282.74 307
4282.89 299
4283.04 287
4283.19 273
4283.34 256
4283.49 241
4283.64 230
4283.79 222
4283.94 219
4284.09 219
4284.24 219
4284.39 218
4284.54 215
4284.69 208
4284.84 199
4284.99 188
4285.14 178
4285.29 170
4285.44 165
4285.59 166
4285.74 172
4285.89 183
4286.04 197
4286.19 212
4286.34 227
4286.49 239
4286.64 247
4286.79 248
4286.94 244
4287.09 234
4287.24 221
4287.39 205
4287.54 190
4287.69 175
4287.84 163
4287.99 153
4288.14 144
4288.29 137
4288.44 132
4288.59 127
4288.74 123
4288.89 120
4289.04 119
4289.19 118
4289.34 117
4289.49 115
4289.64 112
4289.79 107
4289.94 100
4290.09 92
4290.24 84
4290.39 77
4290.54 70
4290.69 63
4290.84 54
4290.99 44
4291.14 31
4291.29 18
4291.45 4
4291.60 0
4291.75 0
4291.90 0
4292.05 0
4292.20 0
4292.35 0
4292.50 0
4292.65 1
4292.80 10
4292.95 17
4293.10 21
4293.25 23
4293.40 22
4293.55 19
4293.70 16
4293.85 13
4294.00 14
4294.15 18
4294.30 25
4294.45 36
4294.60 47
4294.75 57
4294.90 65
4295.05 69
4295.20 68
4295.35 64
4295.50 57
4295.65 47
4295.80 36
4295.95 25
4296.10 15
4296.25 7
4296.40 2
4296.55 0
4296.70 0
4296.85 0
4297.00 0
4297.15 0
4297.30 0
4297.45 0
4297.60 0
4297.75 0
4297.91 0
4298.06 0
4298.21 7
4298.36 18
4298.51 31
4298.66 46
4298.81 62
4298.96 78
4299.11 93
4299.26 108
4299.41 121
4299.56 135
4299.71 147
4299.86 159
4300.01 170
4300.16 180
4300.31 187
4300.46 191
4300.61 192
4300.76 188
4300.91 182
4301.06 172
4301.21 160
4301.36 147
4301.51 133
4301.66 120
4301.81 107
4301.96 96
4302.11 86
4302.26 77
4302.41 69
4302.57 61
4302.72 54
4302.87 46
4303.02 39
4303.17 33
4303.32 29
4303.47 28
4303.62 29
4303.77 32
4303.92 34
4304.07 36
4304.22 37
4304.37 36
4304.52 35
4304.67 36
4304.82 40
4304.97 48
4305.12 61
4305.27 78
4305.42 96
4305.57 113
4305.72 126
4305.87 135
4306.02 140
4306.17 142
4306.33 143
4306.48 145
4306.63 151
4306.78 160
4306.93 174
4307.08 189
4307.23 204
4307.38 215
4307.53 222
4307.68 221
4307.83 214
4307.98 202
4308.13 186
4308.28 169
4308.43 155
4308.58 146
4308.73 144
4308.88 147
4309.03 157
4309.18 170
4309.33 184
4309.49 196
4309.64 203
4309.79 205
4309.94 202
4310.09 195
4310.24 185
4310.39 175
4310.54 167
4310.69 161
4310.84 156
4310.99 154
4311.14 152
4311.29 150
4311.44 148
4311.59 146
4311.74 143
4311.89 140
4312.04 137
4312.19 134
4312.34 131
4312.50 128
4312.65 125
4312.80 122
4312.95 117
4313.10 112
4313.25 104
4313.40 95
4313.55 85
4313.70 75
4313.85 66
4314.00 59
4314.15 55
4314.30 55
4314.45 57
4314.60 60
4314.75 64
4314.90 68
4315.06 70
4315.21 71
4315.36 69
4315.51 65
4315.66 58
4315.81 49
4315.96 39
4316.11 27
4316.26 16
4316.41 5
4316.56 0
4316.71 0
4316.86 0
4317.01 0
4317.16 0
4317.31 0
4317.46 0
4317.62 0
4317.77 0
4317.92 2
4318.07 9
4318.22 17
4318.37 27
4318.52 37
4318.67 47
4318.82 56
4318.97 64
4319.12 69
4319.27 73
4319.42 75
4319.57 77
4319.72 78
4319.88 77
4320.03 74
4320.18 70
4320.33 64
4320.48 58
4320.63 52
4320.78 49
4320.93 50
4321.08 55
4321.23 64
4321.38 76
4321.53 89
4321.68 103
4321.83 114
4321.98 122
4322.14 125
4322.29 125
4322.44 122
4322.59 117
4322.74 113
4322.89 111
4323.04 111
4323.19 113
4323.34 114
4323.49 115
4323.64 114
4323.79 111
4323.94 106
4324.10 100
4324.25 95
4324.40 93
4324.55 95
4324.70 100
4324.85 108
4325.00 115
4325.15 121
4325.30 124
4325.45 123
4325.60 118
4325.75 112
4325.90 105
4326.06 100
4326.21 99
4326.36 102
4326.51 108
4326.66 118
4326.81 131
4326.96 144
4327.11 156
4327.26 165
4327.41 170
4327.56 169
4327.71 164
4327.86 154
4328.02 143
4328.17 134
4328.32 128
4328.47 127
4328.62 129
4328.77 134
4328.92 139
4329.07 140
4329.22 138
4329.37 130
4329.52 120
4329.67 107
4329.83 95
4329.98 85
4330.13 78
4330.28 75
4330.43 77
4330.58 83
4330.73 91
4330.88 100
4331.03 110
4331.18 117
4331.33 123
4331.48 126
4331.64 128
4331.79 130
4331.94 134
4332.09 139
4332.24 145
4332.39 153
4332.54 161
4332.69 169
4332.84 175
4332.99 179
4333.14 180
4333.30 177
4333.45 172
4333.60 164
4333.75 156
4333.90 150
4334.05 149
4334.20 154
4334.35 167
4334.50 186
4334.65 210
4334.80 235
4334.96 258
4335.11 278
4335.26 293
4335.41 304
4335.56 310
4335.71 314
4335.86 315
4336.01 315
4336.16 314
4336.31 313
4336.47 310
4336.62 309
4336.77 308
4336.92 308
4337.07 309
4337.22 310
4337.37 311
4337.52 313
4337.67 314
4337.82 315
4337.97 317
4338.13 321
4338.28 326
4338.43 332
4338.58 336
4338.73 338
4338.88 336
4339.03 329
4339.18 319
4339.33 308
4339.49 300
4339.64 296
4339.79 298
4339.94 306
4340.09 318
4340.24 331
4340.39 341
4340.54 348
4340.69 351
4340.84 350
4341.00 347
4341.15 345
4341.30 343
4341.45 344
4341.60 346
4341.75 350
4341.90 355
4342.05 359
4342.20 362
4342.35 362
4342.51 361
4342.66 357
4342.81 350
4342.96 341
4343.11 330
4343.26 317
4343.41 303
4343.56 291
4343.71 280
4343.87 271
4344.02 266
4344.17 264
4344.32 267
4344.47 275
4344.62 285
4344.77 298
4344.92 311
4345.07 321
4345.23 328
4345.38 330
4345.53 325
4345.68 315
4345.83 302
4345.98 288
4346.13 276
4346.28 267
4346.43 263
4346.59 263
4346.74 267
4346.89 273
4347.04 278
4347.19 282
4347.34 284
4347.49 283
4347.64 279
4347.79 274
4347.95 268
4348.10 261
4348.25 254
4348.40 246
4348.55 239
4348.70 230
4348.85 222
4349.00 215
4349.16 211
4349.31 210
4349.46 214
4349.61 224
4349.76 239
4349.91 258
4350.06 278
4350.21 299
4350.36 318
4350.52 335
4350.67 348
4350.82 358
4350.97 365
4351.12 369
4351.27 369
4351.42 365
4351.57 357
4351.73 346
4351.88 332
4352.03 315
4352.18 298
4352.33 283
4352.48 272
4352.63 268
4352.78 270
4352.94 279
4353.09 293
4353.24 308
4353.39 322
4353.54 333
4353.69 340
4353.84 343
4353.99 342
4354.15 339
4354.30 335
4354.45 331
4354.60 327
4354.75 321
4354.90 314
4355.05 306
4355.20 297
4355.36 288
4355.51 280
4355.66 274
4355.81 270
4355.96 269
4356.11 270
4356.26 272
4356.42 274
4356.57 275
4356.72 274
4356.87 270
4357.02 266
4357.17 261
4357.32 256
4357.47 251
4357.63 246
4357.78 239
4357.93 230
4358.08 218
4358.23 202
4358.38 184
4358.53 165
4358.69 147
4358.84 132
4358.99 121
4359.14 117
4359.29 118
4359.44 125
4359.59 137
4359.74 152
4359.90 167
4360.05 180
4360.20 191
4360.35 199
4360.50 205
4360.65 211
4360.80 217
4360.96 225
4361.11 233
4361.26 242
4361.41 249
4361.56 255
4361.71 259
4361.86 263
4362.02 269
4362.17 277
4362.32 287
4362.47 298
4362.62 307
4362.77 313
4362.92 313
4363.08 306
4363.23 293
4363.38 277
4363.53 259
4363.68 244
4363.83 233
4363.98 226
4364.14 224
4364.29 226
4364.44 229
4364.59 233
4364.74 236
4364.89 237
4365.04 236
4365.20 234
4365.35 233
4365.50 231
4365.65 231
4365.80 232
4365.95 232
4366.10 230
4366.26 225
4366.41 216
4366.56 203
4366.71 188
4366.86 172
4367.01 157
4367.16 145
4367.32 138
4367.47 134
4367.62 133
4367.77 135
4367.92 139
4368.07 144
4368.23 150
4368.38 157
4368.53 164
4368.68 171
4368.83 178
4368.98 185
4369.13 190
4369.29 195
4369.44 200
4369.59 204
4369.74 208
4369.89 213
4370.04 220
4370.20 227
4370.35 237
4370.50 248
4370.65 261
4370.80 275
4370.95 291
4371.10 307
4371.26 323
4371.41 338
4371.56 352
4371.71 363
4371.86 374
4372.01 382
4372.17 389
4372.32 395
4372.47 401
4372.62 407
4372.77 414
4372.92 423
4373.08 435
4373.23 448
4373.38 464
4373.53 480
4373.68 496
4373.83 511
4373.98 527
4374.14 547
4374.29 571
4374.44 601
4374.59 637
4374.74 678
4374.89 724
4375.05 769
4375.20 813
4375.35 855
4375.50 894
4375.65 933
4375.80 973
4375.96 1016
4376.11 1063
4376.26 1113
4376.41 1163
4376.56 1213
4376.71 1258
4376.87 1299
4377.02 1335
4377.17 1368
4377.32 1399
4377.47 1430
4377.62 1461
4377.78 1493
4377.93 1523
4378.08 1548
4378.23 1568
4378.38 1579
4378.53 1584
4378.69 1583
4378.84 1578
4378.99 1572
4379.14 1566
4379.29 1561
4379.44 1557
4379.60 1552
4379.75 1546
4379.90 1535
4380.05 1521
4380.20 1500
4380.36 1475
4380.51 1446
4380.66 1415
4380.81 1384
4380.96 1356
4381.11 1333
4381.27 1316
4381.42 1305
4381.57 1300
4381.72 1297
4381.87 1294
4382.02 1288
4382.18 1276
4382.33 1258
4382.48 1234
4382.63 1204
4382.78 1171
4382.93 1137
4383.09 1105
4383.24 1074
4383.39 1045
4383.54 1018
4383.69 992
4383.85 966
4384.00 940
4384.15 915
4384.30 891
4384.45 870
4384.60 854
4384.76 844
4384.91 838
4385.06 835
4385.21 831
4385.36 822
4385.52 806
4385.67 784
4385.82 755
4385.97 722
4386.12 690
4386.27 659
4386.43 633
4386.58 610
4386.73 589
4386.88 569
4387.03 548
4387.19 524
4387.34 498
4387.49 472
4387.64 446
4387.79 423
4387.94 404
4388.10 389
4388.25 378
4388.40 369
4388.55 362
4388.70 354
4388.86 345
4389.01 335
4389.16 323
4389.31 308
4389.46 291
4389.62 272
4389.77 251
4389.92 228
4390.07 207
4390.22 190
4390.37 177
4390.53 171
4390.68 170
4390.83 174
4390.98 178
4391.13 180
4391.29 177
4391.44 167
4391.59 152
4391.74 133
4391.89 112
4392.05 91
4392.20 74
4392.35 60
4392.50 52
4392.65 49
4392.81 50
4392.96 56
4393.11 66
4393.26 79
4393.41 94
4393.57 110
4393.72 126
4393.87 140
4394.02 150
4394.17 156
4394.33 158
4394.48 154
4394.63 145
4394.78 132
4394.93 117
4395.08 102
4395.24 87
4395.39 74
4395.54 63
4395.69 54
4395.84 47
4396.00 41
4396.15 38
4396.30 37
4396.45 40
4396.60 47
4396.76 56
4396.91 67
4397.06 79
4397.21 89
4397.37 96
4397.52 100
4397.67 100
4397.82 98
4397.97 94
4398.13 90
4398.28 86
4398.43 82
4398.58 80
4398.73 79
4398.89 78
4399.04 78
4399.19 77
4399.34 75
4399.49 71
4399.65 65
4399.80 55
4399.95 43
4400.10 32
4400.25 22
4400.41 15
4400.56 13
4400.71 16
4400.86 22
4401.01 29
4401.17 36
4401.32 40
4401.47 40
4401.62 37
4401.77 32
4401.93 27
4402.08 21
4402.23 17
4402.38 14
4402.54 12
4402.69 12
4402.84 12
4402.99 13
4403.14 14
4403.30 14
4403.45 14
4403.60 13
4403.75 11
4403.90 8
4404.06 4
4404.21 0
4404.36 0
4404.51 0
4404.67 0
4404.82 0
4404.97 0
4405.12 0
4405.27 0
4405.43 13
4405.58 30
4405.73 49
4405.88 69
4406.03 86
4406.19 100
4406.34 109
4406.49 112
4406.64 110
4406.80 105
4406.95 99
4407.10 92
4407.25 87
4407.40 83
4407.56 81
4407.71 78
4407.86 74
4408.01 68
4408.17 59
4408.32 50
4408.47 40
4408.62 31
4408.77 26
4408.93 24
4409.08 25
4409.23 28
4409.38 30
4409.54 31
4409.69 28
4409.84 23
4409.99 15
4410.14 8
4410.30 2
4410.45 0
4410.60 0
4410.75 0
4410.91 2
4411.06 7
4411.21 12
4411.36 16
4411.51 19
4411.67 19
4411.82 17
4411.97 12
4412.12 4
4412.28 0
4412.43 0
4412.58 0
4412.73 0
4412.88 0
4413.04 0
4413.19 0
4413.34 0
4413.49 1
4413.65 6
4413.80 11
4413.95 15
4414.10 20
4414.26 25
4414.41 28
4414.56 31
4414.71 32
4414.86 33
4415.02 35
4415.17 37
4415.32 40
4415.47 44
4415.63 49
4415.78 53
4415.93 57
4416.08 61
4416.24 64
4416.39 67
4416.54 72
4416.69 76
4416.85 80
4417.00 82
4417.15 81
4417.30 77
4417.45 69
4417.61 57
4417.76 43
4417.91 28
4418.06 13
4418.22 1
4418.37 0
4418.52 0
4418.67 0
4418.83 0
4418.98 1
4419.13 12
4419.28 23
4419.44 34
4419.59 44
4419.74 52
4419.89 59
4420.05 63
4420.20 66
4420.35 68
4420.50 68
4420.66 66
4420.81 60
4420.96 51
4421.11 38
4421.26 22
4421.42 6
4421.57 0
4421.72 0
4421.87 0
4422.03 0
4422.18 0
4422.33 9
4422.48 24
4422.64 36
4422.79 46
4422.94 50
4423.09 51
4423.25 48
4423.40 43
4423.55 36
4423.70 29
4423.86 23
4424.01 18
4424.16 17
4424.31 19
4424.47 23
4424.62 31
4424.77 41
4424.92 53
4425.08 65
4425.23 78
4425.38 90
4425.53 100
4425.69 110
4425.84 118
4425.99 125
4426.14 131
4426.30 135
4426.45 138
4426.60 139
4426.75 139
4426.91 136
4427.06 131
4427.21 124
4427.36 116
4427.52 108
4427.67 100
4427.82 93
4427.97 88
4428.13 85
4428.28 84
4428.43 83
4428.58 83
4428.74 84
4428.89 87
4429.04 91
4429.19 96
4429.35 102
4429.50 106
4429.65 109
4429.81 107
4429.96 102
4430.11 94
4430.26 85
4430.42 77
4430.57 71
4430.72 68
4430.87 69
4431.03 72
4431.18 76
4431.33 81
4431.48 85
4431.64 88
4431.79 91
4431.94 92
4432.09 92
4432.25 91
4432.40 88
4432.55 84
4432.70 79
4432.86 75
4433.01 72
4433.16 70
4433.32 70
4433.47 72
4433.62 76
4433.77 80
4433.93 86
4434.08 93
4434.23 100
4434.38 106
4434.54 110
4434.69 111
4434.84 110
4434.99 108
4435.15 106
4435.30 106
4435.45 108
4435.61 113
4435.76 120
4435.91 127
4436.06 132
4436.22 132
4436.37 127
4436.52 117
4436.67 102
4436.83 85
4436.98 68
4437.13 51
4437.28 37
4437.44 27
4437.59 21
4437.74 19
4437.90 22
4438.05 30
4438.20 43
4438.35 59
4438.51 78
4438.66 98
4438.81 117
4438.96 132
4439.12 143
4439.27 149
4439.42 149
4439.58 146
4439.73 139
4439.88 130
4440.03 119
4440.19 107
4440.34 94
4440.49 83
4440.65 75
4440.80 71
4440.95 73
4441.10 81
4441.26 94
4441.41 109
4441.56 123
4441.71 135
4441.87 142
4442.02 146
4442.17 146
4442.33 143
4442.48 139
4442.63 135
4442.78 131
4442.94 128
4443.09 127
4443.24 128
4443.40 132
4443.55 140
4443.70 152
4443.85 168
4444.01 186
4444.16 205
4444.31 222
4444.47 235
4444.62 243
4444.77 247
4444.92 247
4445.08 244
4445.23 239
4445.38 234
4445.54 227
4445.69 219
4445.84 211
4445.99 200
4446.15 188
4446.30 175
4446.45 161
4446.61 149
4446.76 138
4446.91 131
4447.06 127
4447.22 126
4447.37 125
4447.52 123
4447.68 117
4447.83 109
4447.98 98
4448.13 87
4448.29 78
4448.44 73
4448.59 73
4448.75 79
4448.90 88
4449.05 99
4449.20 109
4449.36 119
4449.51 126
4449.66 133
4449.82 140
4449.97 148
4450.12 157
4450.27 166
4450.43 173
4450.58 178
4450.73 179
4450.89 177
4451.04 172
4451.19 167
4451.35 161
4451.50 156
4451.65 151
4451.80 147
4451.96 143
4452.11 137
4452.26 130
4452.42 123
4452.57 116
4452.72 111
4452.88 110
4453.03 113
4453.18 120
4453.33 131
4453.49 143
4453.64 155
4453.79 164
4453.95 169
4454.10 170
4454.25 167
4454.41 161
4454.56 153
4454.71 143
4454.86 132
4455.02 118
4455.17 103
4455.32 85
4455.48 65
4455.63 43
4455.78 23
4455.94 6
4456.09 0
4456.24 0
4456.39 0
4456.55 0
4456.70 0
4456.85 0
4457.01 0
4457.16 0
4457.31 0
4457.47 5
4457.62 19
4457.77 36
4457.93 56
4458.08 77
4458.23 95
4458.38 109
4458.54 118
4458.69 122
4458.84 120
4459.00 115
4459.15 106
4459.30 94
4459.46 81
4459.61 67
4459.76 54
4459.92 42
4460.07 34
4460.22 28
4460.37 26
4460.53 26
4460.68 26
4460.83 26
4460.99 23
4461.14 19
4461.29 14
4461.45 7
4461.60 1
4461.75 0
4461.91 0
4462.06 0
4462.21 0
4462.37 0
4462.52 1
4462.67 8
4462.82 16
4462.98 26
4463.13 34
4463.28 41
4463.44 43
4463.59 40
4463.74 33
4463.90 22
4464.05 10
4464.20 0
4464.36 0
4464.51 0
4464.66 0
4464.82 0
4464.97 0
4465.12 9
4465.28 21
4465.43 33
4465.58 46
4465.73 59
4465.89 69
4466.04 79
4466.19 85
4466.35 91
4466.50 95
4466.65 99
4466.81 101
4466.96 102
4467.11 99
4467.27 92
4467.42 81
4467.57 67
4467.73 50
4467.88 32
4468.03 15
4468.19 0
4468.34 0
4468.49 0
4468.65 0
4468.80 0
4468.95 0
4469.11 0
4469.26 0
4469.41 0
4469.57 14
4469.72 30
4469.87 42
4470.03 50
4470.18 53
4470.33 52
4470.49 48
4470.64 43
4470.79 37
4470.95 32
4471.10 28
4471.25 26
4471.41 27
4471.56 31
4471.71 38
4471.86 47
4472.02 55
4472.17 62
4472.32 66
4472.48 66
4472.63 63
4472.78 57
4472.94 51
4473.09 48
4473.24 48
4473.40 51
4473.55 57
4473.70 66
4473.86 76
4474.01 86
4474.16 95
4474.32 102
4474.47 107
4474.62 108
4474.78 106
4474.93 103
4475.09 98
4475.24 94
4475.39 92
4475.55 94
4475.70 98
4475.85 104
4476.01 110
4476.16 113
4476.31 114
4476.47 111
4476.62 107
4476.77 103
4476.93 98
4477.08 96
4477.23 95
4477.39 94
4477.54 92
4477.69 89
4477.85 86
4478.00 83
4478.15 81
4478.31 79
4478.46 79
4478.61 79
4478.77 79
4478.92 77
4479.07 74
4479.23 68
4479.38 61
4479.53 54
4479.69 48
4479.84 43
4479.99 40
4480.15 39
4480.30 40
4480.45 42
4480.61 46
4480.76 49
4480.91 50
4481.07 50
4481.22 48
4481.38 43
4481.53 38
4481.68 32
4481.84 28
4481.99 27
4482.14 30
4482.30 38
4482.45 49
4482.60 62
4482.76 75
4482.91 86
4483.06 92
4483.22 93
4483.37 89
4483.52 80
4483.68 68
4483.83 53
4483.98 37
4484.14 23
4484.29 12
4484.44 4
4484.60 2
4484.75 6
4484.91 13
4485.06 22
4485.21 31
4485.37 37
4485.52 37
4485.67 33
4485.83 24
4485.98 13
4486.13 4
4486.29 0
4486.44 0
4486.59 0
4486.75 7
4486.90 16
4487.06 23
4487.21 28
4487.36 30
4487.52 29
4487.67 28
4487.82 28
4487.98 31
4488.13 36
4488.28 44
4488.44 54
4488.59 64
4488.74 74
4488.90 80
4489.05 84
4489.21 83
4489.36 79
4489.51 71
4489.67 63
4489.82 54
4489.97 46
4490.13 41
4490.28 37
4490.43 37
4490.59 38
4490.74 41
4490.90 43
4491.05 44
4491.20 42
4491.36 38
4491.51 31
4491.66 21
4491.82 10
4491.97 0
4492.12 0
4492.28 0
4492.43 0
4492.59 9
4492.74 24
4492.89 40
4493.05 55
4493.20 64
4493.35 68
4493.51 66
4493.66 57
4493.81 45
4493.97 30
4494.12 13
4494.28 0
4494.43 0
4494.58 0
4494.74 0
4494.89 0
4495.04 0
4495.20 0
4495.35 0
4495.51 0
4495.66 11
4495.81 22
4495.97 34
4496.12 45
4496.27 54
4496.43 60
4496.58 61
4496.74 59
4496.89 52
4497.04 45
4497.20 38
4497.35 32
4497.50 30
4497.66 31
4497.81 34
4497.97 39
4498.12 44
4498.27 50
4498.43 57
4498.58 65
4498.73 74
4498.89 83
4499.04 92
4499.20 99
4499.35 104
4499.50 107
4499.66 106
4499.81 103
4499.96 99
4500.12 94
4500.27 90
4500.43 86
4500.58 82
4500.73 79
4500.89 78
4501.04 78
4501.19 79
4501.35 80
4501.50 82
4501.66 82
4501.81 80
4501.96 74
4502.12 64
4502.27 53
4502.43 41
4502.58 32
4502.73 26
4502.89 25
4503.04 30
4503.19 38
4503.35 49
4503.50 62
4503.66 74
4503.81 85
4503.96 93
4504.12 97
4504.27 96
4504.43 92
4504.58 86
4504.73 78
4504.89 72
4505.04 69
4505.19 70
4505.35 74
4505.50 81
4505.66 89
4505.81 96
4505.96 100
4506.12 101
4506.27 99
4506.43 95
4506.58 89
4506.73 81
4506.89 74
4507.04 65
4507.20 57
4507.35 48
4507.50 40
4507.66 33
4507.81 29
4507.96 28
4508.12 29
4508.27 34
4508.43 40
4508.58 46
4508.73 51
4508.89 54
4509.04 54
4509.20 50
4509.35 45
4509.50 39
4509.66 32
4509.81 28
4509.97 26
4510.12 27
4510.27 30
4510.43 35
4510.58 40
4510.74 44
4510.89 46
4511.04 44
4511.20 39
4511.35 32
4511.51 23
4511.66 13
4511.81 5
4511.97 0
4512.12 0
4512.28 0
4512.43 0
4512.58 5
4512.74 15
4512.89 27
4513.05 40
4513.20 52
4513.35 62
4513.51 68
4513.66 69
4513.82 67
4513.97 60
4514.12 50
4514.28 39
4514.43 29
4514.59 21
4514.74 17
4514.89 17
4515.05 21
4515.20 28
4515.36 36
4515.51 45
4515.66 54
4515.82 62
4515.97 70
4516.13 77
4516.28 83
4516.43 87
4516.59 90
4516.74 90
4516.90 89
4517.05 85
4517.20 79
4517.36 71
4517.51 60
4517.67 49
4517.82 37
4517.98 25
4518.13 14
4518.28 5
4518.44 0
4518.59 0
4518.75 0
4518.90 0
4519.05 0
4519.21 0
4519.36 2
4519.52 9
4519.67 18
4519.82 29
4519.98 41
4520.13 55
4520.29 69
4520.44 81
4520.60 91
4520.75 96
4520.90 95
4521.06 87
4521.21 75
4521.37 59
4521.52 42
4521.67 28
4521.83 18
4521.98 15
4522.14 17
4522.29 24
4522.45 33
4522.60 42
4522.75 49
4522.91 55
4523.06 58
4523.22 61
4523.37 63
4523.52 66
4523.68 69
4523.83 71
4523.99 70
4524.14 66
4524.30 59
4524.45 51
4524.60 43
4524.76 37
4524.91 35
4525.07 37
4525.22 41
4525.38 45
4525.53 48
4525.68 49
4525.84 47
4525.99 45
4526.15 43
4526.30 42
4526.45 44
4526.61 47
4526.76 51
4526.92 55
4527.07 58
4527.23 59
4527.38 56
4527.53 50
4527.69 41
4527.84 30
4528.00 16
4528.15 1
4528.31 0
4528.46 0
4528.61 0
4528.77 0
4528.92 0
4529.08 0
4529.23 0
4529.39 0
4529.54 14
4529.69 31
4529.85 49
4530.00 67
4530.16 84
4530.31 100
4530.47 115
4530.62 128
4530.77 139
4530.93 148
4531.08 155
4531.24 161
4531.39 167
4531.55 172
4531.70 176
4531.85 178
4532.01 177
4532.16 172
4532.32 162
4532.47 149
4532.63 134
4532.78 120
4532.94 109
4533.09 103
4533.24 102
4533.40 107
4533.55 114
4533.71 125
4533.86 137
4534.02 150
4534.17 162
4534.32 174
4534.48 185
4534.63 194
4534.79 200
4534.94 203
4535.10 204
4535.25 203
4535.41 203
4535.56 203
4535.71 203
4535.87 203
4536.02 202
4536.18 198
4536.33 190
4536.49 177
4536.64 159
4536.79 140
4536.95 119
4537.10 101
4537.26 85
4537.41 72
4537.57 64
4537.72 58
4537.88 54
4538.03 52
4538.18 51
4538.34 51
4538.49 52
4538.65 56
4538.80 61
4538.96 68
4539.11 73
4539.27 77
4539.42 77
4539.57 72
4539.73 62
4539.88 47
4540.04 30
4540.19 14
4540.35 1
4540.50 0
4540.66 0
4540.81 0
4540.97 0
4541.12 1
4541.27 4
4541.43 4
4541.58 3
4541.74 0
4541.89 0
4542.05 0
4542.20 1
4542.36 6
4542.51 14
4542.66 22
4542.82 33
4542.97 44
4543.13 57
4543.28 72
4543.44 89
4543.59 106
4543.75 121
4543.90 135
4544.06 145
4544.21 152
4544.36 158
4544.52 163
4544.67 171
4544.83 182
4544.98 196
4545.14 212
4545.29 227
4545.45 240
4545.60 248
4545.76 250
4545.91 246
4546.06 237
4546.22 225
4546.37 212
4546.53 198
4546.68 184
4546.84 172
4546.99 162
4547.15 154
4547.30 148
4547.46 144
4547.61 143
4547.77 144
4547.92 147
4548.07 152
4548.23 158
4548.38 164
4548.54 169
4548.69 174
4548.85 177
4549.00 180
4549.16 183
4549.31 188
4549.47 195
4549.62 205
4549.78 218
4549.93 233
4550.08 246
4550.24 257
4550.39 262
4550.55 260
4550.70 252
4550.86 237
4551.01 219
4551.17 199
4551.32 182
4551.48 168
4551.63 159
4551.79 155
4551.94 155
4552.10 159
4552.25 165
4552.40 173
4552.56 181
4552.71 190
4552.87 201
4553.02 212
4553.18 223
4553.33 232
4553.49 238
4553.64 240
4553.80 238
4553.95 233
4554.11 227
4554.26 222
4554.42 220
4554.57 222
4554.73 228
4554.88 237
4555.03 246
4555.19 254
4555.34 258
4555.50 257
4555.65 252
4555.81 243
4555.96 232
4556.12 220
4556.27 210
4556.43 202
4556.58 197
4556.74 195
4556.89 195
4557.05 196
4557.20 198
4557.36 201
4557.51 206
4557.67 212
4557.82 221
4557.97 231
4558.13 242
4558.28 252
4558.44 259
4558.59 262
4558.75 261
4558.90 257
4559.06 251
4559.21 246
4559.37 242
4559.52 240
4559.68 242
4559.83 247
4559.99 254
4560.14 263
4560.30 275
4560.45 289
4560.61 306
4560.76 325
4560.92 346
4561.07 367
4561.23 389
4561.38 410
4561.54 428
4561.69 443
4561.85 454
4562.00 461
4562.15 465
4562.31 464
4562.46 462
4562.62 458
4562.77 456
4562.93 455
4563.08 457
4563.24 463
4563.39 472
4563.55 484
4563.70 496
4563.86 506
4564.01 512
4564.17 513
4564.32 510
4564.48 503
4564.63 494
4564.79 488
4564.94 488
4565.10 494
4565.25 507
4565.41 525
4565.56 545
4565.72 562
4565.87 572
4566.03 575
4566.18 571
4566.34 561
4566.49 550
4566.65 542
4566.80 541
4566.96 547
4567.11 560
4567.27 578
4567.42 597
4567.58 613
4567.73 622
4567.89 624
4568.04 617
4568.20 603
4568.35 583
4568.51 560
4568.66 535
4568.82 510
4568.97 487
4569.13 466
4569.28 448
4569.44 435
4569.59 426
4569.75 423
4569.90 424
4570.06 428
4570.21 433
4570.37 437
4570.52 438
4570.68 437
4570.83 433
4570.99 426
4571.14 417
4571.30 407
4571.45 394
4571.61 379
4571.76 362
4571.92 343
4572.07 324
4572.23 305
4572.38 289
4572.54 277
4572.69 267
4572.85 260
4573.00 255
4573.16 250
4573.31 246
4573.47 242
4573.62 239
4573.78 236
4573.93 235
4574.09 236
4574.24 237
4574.40 240
4574.55 241
4574.71 241
4574.86 240
4575.02 236
4575.17 230
4575.33 223
4575.48 215
4575.64 207
4575.79 200
4575.95 194
4576.10 190
4576.26 188
4576.41 188
4576.57 191
4576.72 197
4576.88 205
4577.03 213
4577.19 219
4577.34 220
4577.50 215
4577.65 201
4577.81 182
4577.96 158
4578.12 135
4578.27 116
4578.43 106
4578.58 106
4578.74 117
4578.89 137
4579.05 164
4579.20 193
4579.36 223
4579.51 250
4579.67 273
4579.82 290
4579.98 302
4580.14 310
4580.29 312
4580.45 311
4580.60 306
4580.76 297
4580.91 285
4581.07 270
4581.22 254
4581.38 237
4581.53 220
4581.69 205
4581.84 194
4582.00 186
4582.15 182
4582.31 182
4582.46 185
4582.62 189
4582.77 190
4582.93 189
4583.08 183
4583.24 174
4583.39 162
4583.55 151
4583.70 143
4583.86 140
4584.01 143
4584.17 151
4584.33 163
4584.48 176
4584.64 188
4584.79 196
4584.95 200
4585.10 198
4585.26 191
4585.41 180
4585.57 167
4585.72 154
4585.88 142
4586.03 133
4586.19 127
4586.34 124
4586.50 122
4586.65 120
4586.81 117
4586.96 112
4587.12 105
4587.28 96
4587.43 87
4587.59 79
4587.74 74
4587.90 71
4588.05 72
4588.21 75
4588.36 80
4588.52 85
4588.67 90
4588.83 94
4588.98 98
4589.14 101
4589.29 104
4589.45 109
4589.60 113
4589.76 118
4589.92 122
4590.07 125
4590.23 125
4590.38 124
4590.54 121
4590.69 121
4590.85 124
4591.00 133
4591.16 147
4591.31 166
4591.47 187
4591.62 207
4591.78 223
4591.93 233
4592.09 236
4592.25 234
4592.40 228
4592.56 221
4592.71 215
4592.87 211
4593.02 210
4593.18 211
4593.33 213
4593.49 215
4593.64 216
4593.80 215
4593.95 214
4594.11 212
4594.27 209
4594.42 205
4594.58 199
4594.73 192
4594.89 182
4595.04 166
4595.20 146
4595.35 123
4595.51 97
4595.66 72
4595.82 51
4595.97 36
4596.13 28
4596.29 24
4596.44 23
4596.60 22
4596.75 19
4596.91 13
4597.06 4
4597.22 0
4597.37 0
4597.53 0
4597.68 0
4597.84 0
4598.00 0
4598.15 0
4598.31 0
4598.46 11
4598.62 24
4598.77 39
4598.93 53
4599.08 68
4599.24 82
4599.39 95
4599.55 107
4599.71 116
4599.86 124
4600.02 130
4600.17 133
4600.33 132
4600.48 129
4600.64 122
4600.79 114
4600.95 106
4601.11 98
4601.26 92
4601.42 87
4601.57 85
4601.73 84
4601.88 85
4602.04 88
4602.19 91
4602.35 94
4602.50 98
4602.66 101
4602.82 104
4602.97 105
4603.13 105
4603.28 104
4603.44 101
4603.59 97
4603.75 91
4603.90 81
4604.06 70
4604.22 56
4604.37 40
4604.53 23
4604.68 7
4604.84 0
4604.99 0
4605.15 0
4605.30 0
4605.46 1
4605.62 13
4605.77 27
4605.93 40
4606.08 50
4606.24 57
4606.39 60
4606.55 62
4606.71 62
4606.86 64
4607.02 67
4607.17 72
4607.33 80
4607.48 91
4607.64 103
4607.79 115
4607.95 126
4608.11 135
4608.26 141
4608.42 143
4608.57 140
4608.73 133
4608.88 123
4609.04 109
4609.20 93
4609.35 76
4609.51 60
4609.66 48
4609.82 39
4609.97 36
4610.13 39
4610.28 46
4610.44 56
4610.60 68
4610.75 77
4610.91 84
4611.06 87
4611.22 86
4611.37 80
4611.53 72
4611.69 63
4611.84 53
4612.00 43
4612.15 35
4612.31 29
4612.46 27
4612.62 29
4612.78 36
4612.93 46
4613.09 58
4613.24 71
4613.40 83
4613.55 91
4613.71 94
4613.87 93
4614.02 89
4614.18 83
4614.33 76
4614.49 70
4614.64 64
4614.80 60
4614.96 56
4615.11 54
4615.27 53
4615.42 53
4615.58 54
4615.73 56
4615.89 58
4616.05 60
4616.20 62
4616.36 63
4616.51 64
4616.67 65
4616.83 67
4616.98 69
4617.14 71
4617.29 73
4617.45 74
4617.60 76
4617.76 78
4617.92 79
4618.07 81
4618.23 83
4618.38 86
4618.54 89
4618.69 92
4618.85 96
4619.01 98
4619.16 98
4619.32 95
4619.47 88
4619.63 77
4619.79 64
4619.94 49
4620.10 36
4620.25 24
4620.41 14
4620.56 8
4620.72 3
4620.88 0
4621.03 0
4621.19 0
4621.34 0
4621.50 0
4621.66 0
4621.81 0
4621.97 0
4622.12 0
4622.28 1
4622.43 8
4622.59 17
4622.75 27
4622.90 37
4623.06 46
4623.21 53
4623.37 56
4623.53 56
4623.68 54
4623.84 51
4623.99 50
4624.15 50
4624.31 53
4624.46 57
4624.62 62
4624.77 67
4624.93 71
4625.08 76
4625.24 79
4625.40 82
4625.55 84
4625.71 86
4625.86 86
4626.02 85
4626.18 83
4626.33 81
4626.49 80
4626.64 81
4626.80 83
4626.96 88
4627.11 94
4627.27 102
4627.42 111
4627.58 119
4627.74 127
4627.89 133
4628.05 137
4628.20 137
4628.36 135
4628.52 129
4628.67 122
4628.83 115
4628.98 110
4629.14 109
4629.30 111
4629.45 119
4629.61 130
4629.76 143
4629.92 155
4630.08 165
4630.23 171
4630.39 174
4630.54 171
4630.70 166
4630.86 158
4631.01 148
4631.17 138
4631.32 128
4631.48 119
4631.64 112
4631.79 106
4631.95 102
4632.10 99
4632.26 96
4632.42 94
4632.57 93
4632.73 93
4632.88 94
4633.04 97
4633.20 101
4633.35 109
4633.51 118
4633.66 129
4633.82 142
4633.98 156
4634.13 170
4634.29 183
4634.44 194
4634.60 203
4634.76 209
4634.91 214
4635.07 218
4635.23 221
4635.38 223
4635.54 225
4635.69 225
4635.85 225
4636.01 222
4636.16 217
4636.32 210
4636.47 201
4636.63 192
4636.79 185
4636.94 181
4637.10 182
4637.25 189
4637.41 202
4637.57 218
4637.72 236
4637.88 252
4638.04 266
4638.19 274
4638.35 277
4638.50 275
4638.66 270
4638.82 263
4638.97 254
4639.13 245
4639.28 235
4639.44 224
4639.60 212
4639.75 200
4639.91 187
4640.07 175
4640.22 163
4640.38 153
4640.53 144
4640.69 136
4640.85 128
4641.00 119
4641.16 109
4641.31 98
4641.47 86
4641.63 74
4641.78 63
4641.94 54
4642.10 50
4642.25 50
4642.41 54
4642.56 62
4642.72 73
4642.88 84
4643.03 95
4643.19 103
4643.35 108
4643.50 109
4643.66 106
4643.81 98
4643.97 87
4644.13 73
4644.28 57
4644.44 42
4644.60 27
4644.75 14
4644.91 4
4645.06 0
4645.22 0
4645.38 0
4645.53 0
4645.69 9
4645.85 21
4646.00 36
4646.16 51
4646.31 66
4646.47 79
4646.63 90
4646.78 100
4646.94 107
4647.10 113
4647.25 118
4647.41 121
4647.56 122
4647.72 119
4647.88 114
4648.03 107
4648.19 97
4648.35 87
4648.50 76
4648.66 65
4648.81 56
4648.97 47
4649.13 42
4649.28 38
4649.44 38
4649.60 39
4649.75 40
4649.91 42
4650.07 40
4650.22 36
4650.38 29
4650.53 20
4650.69 13
4650.85 9
4651.00 11
4651.16 18
4651.32 29
4651.47 43
4651.63 57
4651.79 69
4651.94 78
4652.10 84
4652.25 89
4652.41 93
4652.57 98
4652.72 102
4652.88 107
4653.04 110
4653.19 112
4653.35 112
4653.51 109
4653.66 104
4653.82 98
4653.97 93
4654.13 87
4654.29 84
4654.44 82
4654.60 81
4654.76 82
4654.91 84
4655.07 84
4655.23 84
4655.38 81
4655.54 76
4655.70 69
4655.85 61
4656.01 54
4656.16 46
4656.32 39
4656.48 31
4656.63 22
4656.79 13
4656.95 3
4657.10 0
4657.26 0
4657.42 0
4657.57 0
4657.73 0
4657.89 15
4658.04 34
4658.20 55
4658.35 73
4658.51 86
4658.67 91
4658.82 89
4658.98 80
4659.14 66
4659.29 49
4659.45 31
4659.61 15
4659.76 1
4659.92 0
4660.08 0
4660.23 0
4660.39 0
4660.55 0
4660.70 0
4660.86 0
4661.02 1
4661.17 6
4661.33 11
4661.48 16
4661.64 19
4661.80 22
4661.95 25
4662.11 28
4662.27 30
4662.42 34
4662.58 38
4662.74 44
4662.89 50
4663.05 56
4663.21 63
4663.36 70
4663.52 77
4663.68 83
4663.83 87
4663.99 89
4664.15 88
4664.30 82
4664.46 71
4664.62 56
4664.77 38
4664.93 20
4665.09 5
4665.24 0
4665.40 0
4665.56 0
4665.71 0
4665.87 9
4666.03 21
4666.18 33
4666.34 42
4666.50 48
4666.65 51
4666.81 51
4666.97 50
4667.12 48
4667.28 47
4667.44 47
4667.59 48
4667.75 50
4667.90 53
4668.06 56
4668.22 59
4668.37 60
4668.53 59
4668.69 56
4668.84 50
4669.00 44
4669.16 36
4669.31 28
4669.47 21
4669.63 15
4669.78 11
4669.94 9
4670.10 9
4670.25 10
4670.41 13
4670.57 15
4670.72 16
4670.88 17
4671.04 16
4671.19 15
4671.35 13
4671.51 13
4671.67 14
4671.82 17
4671.98 22
4672.14 30
4672.29 40
4672.45 53
4672.61 67
4672.76 82
4672.92 97
4673.08 110
4673.23 119
4673.39 124
4673.55 124
4673.70 119
4673.86 110
4674.02 99
4674.17 86
4674.33 73
4674.49 61
4674.64 49
4674.80 37
4674.96 25
4675.11 13
4675.27 2
4675.43 0
4675.58 0
4675.74 0
4675.90 0
4676.05 0
4676.21 0
4676.37 0
4676.52 0
4676.68 4
4676.84 10
4676.99 16
4677.15 23
4677.31 31
4677.46 41
4677.62 51
4677.78 60
4677.94 68
4678.09 75
4678.25 81
4678.41 86
4678.56 91
4678.72 97
4678.88 105
4679.03 115
4679.19 126
4679.35 137
4679.50 147
4679.66 156
4679.82 164
4679.97 169
4680.13 173
4680.29 174
4680.44 175
4680.60 175
4680.76 173
4680.91 169
4681.07 163
4681.23 154
4681.39 143
4681.54 131
4681.70 117
4681.86 103
4682.01 90
4682.17 75
4682.33 60
4682.48 44
4682.64 26
4682.80 8
4682.95 0
4683.11 0
4683.27 0
4683.43 0
4683.58 0
4683.74 0
4683.90 0
4684.05 0
4684.21 10
4684.37 27
4684.52 42
4684.68 56
4684.84 67
4684.99 76
4685.15 80
4685.31 82
4685.46 80
4685.62 75
4685.78 68
4685.94 59
4686.09 51
4686.25 44
4686.41 39
4686.56 37
4686.72 37
4686.88 38
4687.03 39
4687.19 39
4687.35 38
4687.51 35
4687.66 33
4687.82 31
4687.98 33
4688.13 37
4688.29 44
4688.45 53
4688.60 62
4688.76 71
4688.92 78
4689.08 83
4689.23 86
4689.39 87
4689.55 87
4689.70 88
4689.86 90
4690.02 94
4690.17 100
4690.33 107
4690.49 115
4690.65 121
4690.80 124
4690.96 124
4691.12 121
4691.27 116
4691.43 110
4691.59 104
4691.74 99
4691.90 93
4692.06 86
4692.22 79
4692.37 70
4692.53 61
4692.69 52
4692.84 45
4693.00 40
4693.16 37
4693.31 35
4693.47 34
4693.63 34
4693.79 33
4693.94 32
4694.10 32
4694.26 34
4694.41 36
4694.57 40
4694.73 43
4694.89 46
4695.04 47
4695.20 46
4695.36 43
4695.51 38
4695.67 31
4695.83 25
4695.99 19
4696.14 15
4696.30 13
4696.46 13
4696.61 15
4696.77 19
4696.93 23
4697.09 28
4697.24 31
4697.40 33
4697.56 33
4697.71 31
4697.87 30
4698.03 31
4698.19 34
4698.34 42
4698.50 52
4698.66 63
4698.81 74
4698.97 81
4699.13 83
4699.29 82
4699.44 77
4699.60 71
4699.76 65
4699.91 61
4700.07 57
4700.23 55
4700.39 51
4700.54 46
4700.70 41
4700.86 34
4701.01 27
4701.17 20
4701.33 13
4701.49 7
4701.64 1
4701.80 0
4701.96 0
4702.11 0
4702.27 0
4702.43 0
4702.59 0
4702.74 0
4702.90 1
4703.06 4
4703.22 7
4703.37 9
4703.53 10
4703.69 12
4703.84 16
4704.00 20
4704.16 26
4704.32 32
4704.47 39
4704.63 46
4704.79 51
4704.94 54
4705.10 55
4705.26 55
4705.42 55
4705.57 55
4705.73 54
4705.89 54
4706.05 53
4706.20 52
4706.36 51
4706.52 50
4706.67 51
4706.83 53
4706.99 57
4707.15 61
4707.30 66
4707.46 69
4707.62 71
4707.78 71
4707.93 70
4708.09 68
4708.25 66
4708.41 62
4708.56 58
4708.72 53
4708.88 48
4709.03 42
4709.19 38
4709.35 35
4709.51 35
4709.66 36
4709.82 37
4709.98 37
4710.14 35
4710.29 29
4710.45 20
4710.61 10
4710.77 0
4710.92 0
4711.08 0
4711.24 0
4711.39 0
4711.55 0
4711.71 0
4711.87 0
4712.02 6
4712.18 10
4712.34 13
4712.50 15
4712.65 18
4712.81 20
4712.97 23
4713.13 25
4713.28 27
4713.44 28
4713.60 28
4713.76 28
4713.91 28
4714.07 29
4714.23 31
4714.39 34
4714.54 36
4714.70 38
4714.86 40
4715.01 41
4715.17 41
4715.33 43
4715.49 46
4715.64 51
4715.80 58
4715.96 64
4716.12 71
4716.27 78
4716.43 83
4716.59 87
4716.75 88
4716.90 85
4717.06 78
4717.22 67
4717.38 53
4717.53 38
4717.69 26
4717.85 18
4718.01 15
4718.16 18
4718.32 24
4718.48 31
4718.64 38
4718.79 41
4718.95 42
4719.11 39
4719.27 34
4719.42 30
4719.58 28
4719.74 29
4719.90 32
4720.05 39
4720.21 47
4720.37 55
4720.53 60
4720.68 63
4720.84 60
4721.00 53
4721.16 44
4721.31 35
4721.47 30
4721.63 31
4721.79 38
4721.94 51
4722.10 67
4722.26 82
4722.42 93
4722.57 98
4722.73 96
4722.89 88
4723.05 78
4723.20 67
4723.36 58
4723.52 51
4723.68 47
4723.84 44
4723.99 42
4724.15 40
4724.31 35
4724.47 30
4724.62 25
4724.78 21
4724.94 21
4725.10 27
4725.25 38
4725.41 55
4725.57 73
4725.73 91
4725.88 104
4726.04 110
4726.20 109
4726.36 102
4726.51 90
4726.67 78
4726.83 67
4726.99 60
4727.14 57
4727.30 58
4727.46 62
4727.62 68
4727.78 74
4727.93 80
4728.09 86
4728.25 91
4728.41 96
4728.56 100
4728.72 104
4728.88 109
4729.04 113
4729.19 116
4729.35 119
4729.51 120
4729.67 119
4729.82 117
4729.98 112
4730.14 107
4730.30 101
4730.46 96
4730.61 92
4730.77 89
4730.93 86
4731.09 83
4731.24 78
4731.40 71
4731.56 61
4731.72 49
4731.87 36
4732.03 24
4732.19 14
4732.35 10
4732.51 12
4732.66 19
4732.82 32
4732.98 48
4733.14 67
4733.29 86
4733.45 103
4733.61 116
4733.77 125
4733.93 129
4734.08 128
4734.24 123
4734.40 116
4734.56 108
4734.71 101
4734.87 94
4735.03 89
4735.19 83
4735.35 77
4735.50 69
4735.66 61
4735.82 55
4735.98 54
4736.13 58
4736.29 68
4736.45 83
4736.61 99
4736.77 115
4736.92 127
4737.08 133
4737.24 133
4737.40 127
4737.55 118
4737.71 106
4737.87 92
4738.03 77
4738.19 60
4738.34 42
4738.50 23
4738.66 4
4738.82 0
4738.97 0
4739.13 0
4739.29 0
4739.45 0
4739.61 0
4739.76 0
4739.92 4
4740.08 13
4740.24 20
4740.40 25
4740.55 27
4740.71 26
4740.87 23
4741.03 19
4741.18 13
4741.34 9
4741.50 6
4741.66 6
4741.82 10
4741.97 20
4742.13 36
4742.29 57
4742.45 83
4742.61 110
4742.76 137
4742.92 160
4743.08 177
4743.24 186
4743.39 186
4743.55 178
4743.71 164
4743.87 145
4744.03 123
4744.18 100
4744.34 78
4744.50 59
4744.66 44
4744.82 33
4744.97 28
4745.13 27
4745.29 32
4745.45 40
4745.61 50
4745.76 61
4745.92 71
4746.08 78
4746.24 82
4746.40 82
4746.55 79
4746.71 75
4746.87 69
4747.03 64
4747.19 61
4747.34 60
4747.50 62
4747.66 66
4747.82 71
4747.97 79
4748.13 89
4748.29 100
4748.45 112
4748.61 125
4748.76 138
4748.92 148
4749.08 154
4749.24 156
4749.40 154
4749.55 151
4749.71 147
4749.87 145
4750.03 146
4750.19 150
4750.34 154
4750.50 158
4750.66 158
4750.82 153
4750.98 144
4751.14 132
4751.29 119
4751.45 109
4751.61 102
4751.77 99
4751.93 98
4752.08 97
4752.24 93
4752.40 84
4752.56 69
4752.72 50
4752.87 30
4753.03 13
4753.19 0
4753.35 0
4753.51 0
4753.66 0
4753.82 0
4753.98 0
4754.14 0
4754.30 0
4754.45 0
4754.61 0
4754.77 0
4754.93 3
4755.09 8
4755.24 14
4755.40 19
4755.56 24
4755.72 28
4755.88 32
4756.04 35
4756.19 36
4756.35 36
4756.51 33
4756.67 26
4756.83 17
4756.98 7
4757.14 0
4757.30 0
4757.46 0
4757.62 0
4757.77 0
4757.93 0
4758.09 4
4758.25 13
4758.41 21
4758.57 31
4758.72 41
4758.88 54
4759.04 70
4759.20 86
4759.36 102
4759.51 115
4759.67 124
4759.83 129
4759.99 129
4760.15 126
4760.31 123
4760.46 119
4760.62 116
4760.78 112
4760.94 106
4761.10 98
4761.25 88
4761.41 78
4761.57 70
4761.73 67
4761.89 72
4762.05 87
4762.20 109
4762.36 136
4762.52 166
4762.68 194
[truncated: 748,592 more chars]
