# Supplementary material for: Methylobacterium Species Promoting Rice and Barley Growth and Interaction Specificity Revealed with Whole-Cell Matrix-Assisted Laser Desorption / Ionization-Time-of-Flight Mass Spectrometry (MALDI-TOF/MS) Analysis
Source: PLoS One. 2015 Jun 8;10(6):e0129509. doi: 10.1371/journal.pone.0129509 (PMC4460032; doi:10.1371/journal.pone.0129509)
Supplement: S1 Data — (ZIP) [file pone.0129509.s001.zip › Supplementary data 1 (ms type strains)/M_brachiatum NBRC 103629T.txt]

776.84 0
776.91 0
776.97 0
777.03 0
777.10 0
777.16 0
777.23 0
777.29 0
777.35 0
777.42 0
777.48 0
777.55 0
777.61 0
777.67 0
777.74 0
777.80 0
777.87 0
777.93 0
777.99 0
778.06 0
778.12 0
778.19 0
778.25 0
778.31 0
778.38 0
778.44 0
778.51 0
778.57 0
778.64 0
778.70 0
778.76 0
778.83 0
778.89 0
778.96 0
779.02 0
779.08 0
779.15 0
779.21 0
779.28 0
779.34 0
779.40 0
779.47 0
779.53 0
779.60 0
779.66 0
779.72 0
779.79 0
779.85 0
779.92 0
779.98 0
780.05 0
780.11 0
780.17 0
780.24 0
780.30 0
780.37 0
780.43 0
780.49 0
780.56 0
780.62 0
780.69 0
780.75 0
780.81 0
780.88 0
780.94 0
781.01 0
781.07 0
781.14 0
781.20 0
781.26 0
781.33 0
781.39 0
781.46 0
781.52 0
781.58 0
781.65 0
781.71 0
781.78 0
781.84 0
781.91 0
781.97 0
782.03 0
782.10 0
782.16 0
782.23 0
782.29 0
782.36 0
782.42 0
782.48 0
782.55 0
782.61 0
782.68 0
782.74 0
782.80 0
782.87 0
782.93 0
783.00 0
783.06 0
783.13 0
783.19 0
783.25 0
783.32 0
783.38 0
783.45 0
783.51 0
783.58 0
783.64 0
783.70 0
783.77 0
783.83 0
783.90 0
783.96 0
784.03 0
784.09 0
784.15 0
784.22 0
784.28 0
784.35 0
784.41 0
784.48 0
784.54 0
784.60 0
784.67 0
784.73 0
784.80 0
784.86 0
784.93 0
784.99 0
785.05 0
785.12 0
785.18 0
785.25 0
785.31 0
785.38 0
785.44 0
785.50 0
785.57 0
785.63 0
785.70 0
785.76 0
785.83 0
785.89 0
785.96 0
786.02 0
786.08 0
786.15 0
786.21 0
786.28 0
786.34 0
786.41 0
786.47 0
786.53 0
786.60 0
786.66 0
786.73 0
786.79 0
786.86 0
786.92 0
786.99 0
787.05 0
787.11 0
787.18 0
787.24 0
787.31 0
787.37 0
787.44 0
787.50 0
787.56 0
787.63 0
787.69 0
787.76 0
787.82 0
787.89 0
787.95 0
788.02 0
788.08 0
788.14 0
788.21 0
788.27 0
788.34 0
788.40 0
788.47 0
788.53 0
788.60 0
788.66 0
788.72 0
788.79 0
788.85 0
788.92 0
788.98 0
789.05 0
789.11 0
789.18 0
789.24 0
789.31 0
789.37 0
789.43 0
789.50 0
789.56 0
789.63 0
789.69 0
789.76 0
789.82 0
789.89 0
789.95 0
790.01 0
790.08 0
790.14 0
790.21 0
790.27 0
790.34 0
790.40 0
790.47 0
790.53 0
790.60 0
790.66 0
790.72 0
790.79 0
790.85 0
790.92 0
790.98 0
791.05 0
791.11 0
791.18 0
791.24 0
791.31 0
791.37 0
791.44 0
791.50 0
791.56 0
791.63 0
791.69 0
791.76 0
791.82 0
791.89 0
791.95 0
792.02 0
792.08 0
792.15 0
792.21 0
792.27 0
792.34 0
792.40 0
792.47 0
792.53 0
792.60 0
792.66 0
792.73 0
792.79 0
792.86 0
792.92 0
792.99 0
793.05 0
793.12 0
793.18 0
793.24 0
793.31 0
793.37 0
793.44 0
793.50 0
793.57 0
793.63 0
793.70 0
793.76 0
793.83 0
793.89 0
793.96 0
794.02 0
794.09 0
794.15 0
794.21 0
794.28 0
794.34 0
794.41 0
794.47 0
794.54 0
794.60 0
794.67 0
794.73 0
794.80 0
794.86 0
794.93 0
794.99 0
795.06 0
795.12 0
795.19 0
795.25 0
795.31 0
795.38 0
795.44 0
795.51 0
795.57 0
795.64 0
795.70 0
795.77 0
795.83 0
795.90 0
795.96 0
796.03 0
796.09 0
796.16 0
796.22 0
796.29 0
796.35 0
796.42 0
796.48 0
796.55 0
796.61 0
796.68 0
796.74 0
796.80 0
796.87 0
796.93 0
797.00 0
797.06 0
797.13 0
797.19 0
797.26 0
797.32 0
797.39 0
797.45 0
797.52 0
797.58 0
797.65 0
797.71 0
797.78 0
797.84 0
797.91 0
797.97 0
798.04 0
798.10 0
798.17 0
798.23 0
798.30 0
798.36 0
798.43 0
798.49 0
798.56 0
798.62 0
798.69 0
798.75 0
798.81 0
798.88 0
798.94 0
799.01 0
799.07 0
799.14 0
799.20 0
799.27 0
799.33 0
799.40 0
799.46 0
799.53 0
799.59 0
799.66 0
799.72 0
799.79 0
799.85 0
799.92 0
799.98 0
800.05 0
800.11 0
800.18 0
800.24 0
800.31 0
800.37 0
800.44 0
800.50 0
800.57 0
800.63 0
800.70 0
800.76 0
800.83 0
800.89 0
800.96 0
801.02 0
801.09 0
801.15 0
801.22 0
801.28 0
801.35 0
801.41 0
801.48 0
801.54 0
801.61 0
801.67 0
801.74 0
801.80 0
801.87 0
801.93 0
802.00 0
802.06 0
802.13 0
802.19 0
802.26 0
802.32 0
802.39 0
802.45 0
802.52 0
802.58 0
802.65 0
802.71 0
802.78 0
802.84 0
802.91 0
802.97 0
803.04 0
803.10 0
803.17 0
803.23 0
803.30 0
803.36 0
803.43 0
803.49 0
803.56 0
803.62 0
803.69 0
803.75 0
803.82 0
803.88 0
803.95 0
804.01 0
804.08 0
804.14 0
804.21 0
804.27 0
804.34 0
804.40 0
804.47 0
804.53 0
804.60 0
804.67 0
804.73 0
804.80 0
804.86 0
804.93 0
804.99 0
805.06 0
805.12 0
805.19 0
805.25 0
805.32 0
805.38 0
805.45 0
805.51 0
805.58 0
805.64 0
805.71 0
805.77 0
805.84 0
805.90 0
805.97 0
806.03 0
806.10 0
806.16 0
806.23 0
806.29 0
806.36 0
806.42 0
806.49 0
806.55 0
806.62 0
806.69 0
806.75 0
806.82 1
806.88 0
806.95 0
807.01 0
807.08 0
807.14 0
807.21 0
807.27 0
807.34 0
807.40 0
807.47 0
807.53 0
807.60 0
807.66 0
807.73 0
807.79 0
807.86 0
807.92 0
807.99 0
808.05 0
808.12 0
808.19 0
808.25 0
808.32 0
808.38 0
808.45 0
808.51 0
808.58 0
808.64 0
808.71 1
808.77 1
808.84 1
808.90 1
808.97 0
809.03 0
809.10 0
809.16 0
809.23 0
809.30 0
809.36 0
809.43 0
809.49 0
809.56 0
809.62 0
809.69 0
809.75 0
809.82 0
809.88 0
809.95 0
810.01 0
810.08 0
810.14 0
810.21 0
810.28 0
810.34 0
810.41 0
810.47 0
810.54 0
810.60 0
810.67 0
810.73 0
810.80 0
810.86 0
810.93 0
810.99 0
811.06 0
811.13 0
811.19 0
811.26 0
811.32 0
811.39 0
811.45 0
811.52 0
811.58 0
811.65 0
811.71 0
811.78 0
811.84 0
811.91 0
811.98 0
812.04 0
812.11 0
812.17 0
812.24 0
812.30 0
812.37 0
812.43 0
812.50 0
812.56 0
812.63 0
812.69 0
812.76 0
812.83 0
812.89 0
812.96 0
813.02 0
813.09 0
813.15 0
813.22 0
813.28 0
813.35 0
813.42 0
813.48 0
813.55 0
813.61 0
813.68 0
813.74 0
813.81 0
813.87 0
813.94 1
814.00 1
814.07 1
814.14 1
814.20 1
814.27 1
814.33 0
814.40 0
814.46 0
814.53 0
814.59 0
814.66 0
814.73 0
814.79 0
814.86 0
814.92 0
814.99 0
815.05 0
815.12 0
815.18 0
815.25 0
815.31 0
815.38 0
815.45 0
815.51 0
815.58 0
815.64 0
815.71 0
815.77 0
815.84 0
815.90 0
815.97 0
816.04 0
816.10 0
816.17 0
816.23 0
816.30 0
816.36 0
816.43 0
816.50 0
816.56 0
816.63 0
816.69 0
816.76 0
816.82 0
816.89 0
816.95 0
817.02 0
817.09 0
817.15 0
817.22 0
817.28 0
817.35 0
817.41 0
817.48 0
817.55 0
817.61 0
817.68 0
817.74 0
817.81 0
817.87 0
817.94 0
818.00 0
818.07 0
818.14 0
818.20 0
818.27 0
818.33 0
818.40 0
818.46 0
818.53 0
818.60 0
818.66 0
818.73 0
818.79 0
818.86 0
818.92 0
818.99 0
819.06 0
819.12 0
819.19 0
819.25 0
819.32 0
819.38 0
819.45 0
819.52 0
819.58 0
819.65 0
819.71 0
819.78 0
819.84 0
819.91 0
819.98 0
820.04 0
820.11 0
820.17 0
820.24 0
820.30 0
820.37 0
820.44 0
820.50 0
820.57 0
820.63 0
820.70 0
820.76 0
820.83 0
820.90 0
820.96 0
821.03 0
821.09 0
821.16 0
821.23 0
821.29 0
821.36 0
821.42 0
821.49 0
821.55 0
821.62 0
821.69 0
821.75 0
821.82 0
821.88 0
821.95 0
822.01 0
822.08 0
822.15 0
822.21 0
822.28 0
822.34 0
822.41 0
822.48 0
822.54 0
822.61 0
822.67 0
822.74 0
822.80 0
822.87 0
822.94 0
823.00 0
823.07 0
823.13 0
823.20 0
823.27 0
823.33 0
823.40 0
823.46 0
823.53 0
823.60 0
823.66 0
823.73 0
823.79 0
823.86 0
823.92 0
823.99 0
824.06 0
824.12 0
824.19 0
824.25 0
824.32 0
824.39 0
824.45 0
824.52 0
824.58 0
824.65 0
824.72 0
824.78 0
824.85 0
824.91 0
824.98 0
825.05 0
825.11 0
825.18 0
825.24 0
825.31 0
825.37 0
825.44 0
825.51 0
825.57 0
825.64 0
825.70 0
825.77 0
825.84 0
825.90 0
825.97 0
826.03 0
826.10 0
826.17 0
826.23 0
826.30 0
826.36 0
826.43 0
826.50 0
826.56 0
826.63 0
826.69 0
826.76 0
826.83 0
826.89 0
826.96 0
827.02 0
827.09 0
827.16 0
827.22 0
827.29 0
827.35 0
827.42 0
827.49 0
827.55 0
827.62 0
827.68 0
827.75 0
827.82 0
827.88 0
827.95 0
828.02 0
828.08 0
828.15 0
828.21 0
828.28 0
828.35 0
828.41 0
828.48 0
828.54 0
828.61 0
828.68 0
828.74 0
828.81 0
828.87 0
828.94 0
829.01 0
829.07 0
829.14 0
829.20 0
829.27 0
829.34 0
829.40 0
829.47 0
829.54 0
829.60 0
829.67 0
829.73 0
829.80 0
829.87 0
829.93 0
830.00 0
830.06 0
830.13 0
830.20 0
830.26 0
830.33 0
830.40 0
830.46 0
830.53 0
830.59 0
830.66 0
830.73 0
830.79 0
830.86 0
830.92 0
830.99 0
831.06 0
831.12 0
831.19 0
831.26 0
831.32 0
831.39 0
831.45 0
831.52 0
831.59 0
831.65 0
831.72 0
831.78 0
831.85 0
831.92 0
831.98 0
832.05 0
832.12 0
832.18 0
832.25 0
832.31 0
832.38 0
832.45 0
832.51 0
832.58 0
832.65 0
832.71 0
832.78 0
832.84 0
832.91 0
832.98 0
833.04 0
833.11 0
833.18 0
833.24 0
833.31 0
833.37 0
833.44 0
833.51 0
833.57 0
833.64 0
833.71 0
833.77 0
833.84 0
833.90 0
833.97 0
834.04 0
834.10 0
834.17 0
834.24 0
834.30 0
834.37 0
834.44 0
834.50 0
834.57 0
834.63 0
834.70 0
834.77 0
834.83 0
834.90 0
834.97 0
835.03 0
835.10 0
835.16 0
835.23 0
835.30 0
835.36 0
835.43 0
835.50 0
835.56 0
835.63 0
835.70 0
835.76 0
835.83 0
835.89 0
835.96 0
836.03 0
836.09 0
836.16 0
836.23 0
836.29 0
836.36 0
836.43 0
836.49 0
836.56 0
836.63 0
836.69 0
836.76 0
836.82 0
836.89 0
836.96 0
837.02 0
837.09 0
837.16 0
837.22 0
837.29 0
837.36 0
837.42 0
837.49 0
837.56 0
837.62 0
837.69 0
837.75 0
837.82 0
837.89 0
837.95 0
838.02 0
838.09 0
838.15 0
838.22 0
838.29 0
838.35 0
838.42 0
838.49 0
838.55 0
838.62 0
838.68 0
838.75 0
838.82 0
838.88 0
838.95 0
839.02 0
839.08 0
839.15 0
839.22 0
839.28 0
839.35 0
839.42 0
839.48 0
839.55 0
839.62 0
839.68 0
839.75 0
839.82 0
839.88 0
839.95 0
840.02 0
840.08 0
840.15 0
840.21 0
840.28 0
840.35 0
840.41 0
840.48 0
840.55 0
840.61 0
840.68 0
840.75 0
840.81 0
840.88 0
840.95 0
841.01 0
841.08 0
841.15 0
841.21 0
841.28 0
841.35 0
841.41 0
841.48 0
841.55 0
841.61 0
841.68 0
841.75 0
841.81 0
841.88 0
841.95 0
842.01 0
842.08 0
842.15 0
842.21 0
842.28 0
842.35 0
842.41 0
842.48 0
842.55 0
842.61 0
842.68 0
842.75 0
842.81 0
842.88 0
842.95 0
843.01 0
843.08 0
843.15 0
843.21 0
843.28 0
843.35 0
843.41 0
843.48 0
843.55 0
843.61 0
843.68 0
843.75 0
843.81 0
843.88 0
843.95 0
844.01 0
844.08 0
844.15 0
844.21 0
844.28 0
844.35 0
844.41 0
844.48 0
844.55 0
844.61 0
844.68 0
844.75 0
844.81 0
844.88 0
844.95 0
845.01 0
845.08 0
845.15 0
845.21 0
845.28 0
845.35 0
845.41 0
845.48 0
845.55 0
845.61 0
845.68 0
845.75 0
845.81 0
845.88 0
845.95 0
846.01 0
846.08 0
846.15 0
846.21 0
846.28 0
846.35 0
846.41 0
846.48 0
846.55 0
846.62 0
846.68 0
846.75 0
846.82 0
846.88 0
846.95 0
847.02 0
847.08 0
847.15 0
847.22 0
847.28 0
847.35 0
847.42 0
847.48 0
847.55 0
847.62 0
847.68 0
847.75 0
847.82 0
847.88 0
847.95 0
848.02 0
848.09 0
848.15 0
848.22 0
848.29 0
848.35 0
848.42 0
848.49 0
848.55 0
848.62 0
848.69 0
848.75 0
848.82 0
848.89 0
848.95 0
849.02 0
849.09 0
849.16 0
849.22 0
849.29 0
849.36 0
849.42 0
849.49 0
849.56 0
849.62 0
849.69 0
849.76 0
849.82 0
849.89 0
849.96 0
850.03 0
850.09 0
850.16 0
850.23 0
850.29 0
850.36 0
850.43 0
850.49 0
850.56 0
850.63 0
850.69 0
850.76 0
850.83 0
850.90 0
850.96 0
851.03 0
851.10 0
851.16 0
851.23 0
851.30 0
851.36 0
851.43 0
851.50 0
851.57 0
851.63 0
851.70 0
851.77 0
851.83 0
851.90 0
851.97 0
852.03 0
852.10 0
852.17 0
852.24 0
852.30 0
852.37 0
852.44 0
852.50 0
852.57 0
852.64 0
852.70 0
852.77 0
852.84 0
852.91 0
852.97 0
853.04 0
853.11 0
853.17 0
853.24 0
853.31 0
853.37 0
853.44 0
853.51 0
853.58 0
853.64 0
853.71 0
853.78 0
853.84 0
853.91 0
853.98 0
854.05 0
854.11 0
854.18 0
854.25 0
854.31 0
854.38 0
854.45 0
854.52 0
854.58 0
854.65 0
854.72 0
854.78 0
854.85 0
854.92 0
854.99 0
855.05 0
855.12 0
855.19 0
855.25 0
855.32 0
855.39 0
855.46 0
855.52 0
855.59 0
855.66 0
855.72 0
855.79 0
855.86 0
855.93 0
855.99 0
856.06 0
856.13 0
856.19 0
856.26 0
856.33 0
856.40 0
856.46 0
856.53 0
856.60 0
856.66 0
856.73 0
856.80 0
856.87 0
856.93 0
857.00 0
857.07 0
857.13 0
857.20 0
857.27 0
857.34 0
857.40 0
857.47 0
857.54 0
857.61 0
857.67 0
857.74 0
857.81 0
857.87 0
857.94 0
858.01 0
858.08 0
858.14 0
858.21 0
858.28 0
858.34 0
858.41 0
858.48 0
858.55 0
858.61 0
858.68 0
858.75 0
858.82 0
858.88 0
858.95 0
859.02 0
859.08 0
859.15 0
859.22 0
859.29 0
859.35 0
859.42 0
859.49 0
859.56 0
859.62 0
859.69 0
859.76 0
859.83 0
859.89 0
859.96 0
860.03 0
860.09 0
860.16 0
860.23 0
860.30 0
860.36 0
860.43 0
860.50 0
860.57 0
860.63 0
860.70 0
860.77 0
860.84 0
860.90 0
860.97 0
861.04 0
861.10 0
861.17 0
861.24 0
861.31 0
861.37 0
861.44 0
861.51 0
861.58 0
861.64 0
861.71 0
861.78 0
861.85 0
861.91 0
861.98 0
862.05 0
862.12 0
862.18 0
862.25 0
862.32 0
862.39 0
862.45 0
862.52 0
862.59 0
862.65 0
862.72 0
862.79 0
862.86 0
862.92 0
862.99 0
863.06 0
863.13 0
863.19 0
863.26 0
863.33 0
863.40 0
863.46 0
863.53 0
863.60 0
863.67 0
863.73 0
863.80 0
863.87 0
863.94 0
864.00 0
864.07 0
864.14 0
864.21 0
864.27 0
864.34 0
864.41 0
864.48 0
864.54 0
864.61 0
864.68 0
864.75 0
864.81 0
864.88 0
864.95 0
865.02 0
865.08 0
865.15 0
865.22 0
865.29 0
865.35 0
865.42 0
865.49 0
865.56 0
865.62 0
865.69 0
865.76 0
865.83 0
865.89 0
865.96 0
866.03 0
866.10 0
866.16 0
866.23 0
866.30 0
866.37 0
866.43 0
866.50 0
866.57 0
866.64 0
866.71 0
866.77 0
866.84 0
866.91 0
866.98 0
867.04 0
867.11 0
867.18 0
867.25 0
867.31 0
867.38 0
867.45 0
867.52 0
867.58 0
867.65 0
867.72 0
867.79 0
867.85 0
867.92 0
867.99 0
868.06 0
868.12 0
868.19 0
868.26 0
868.33 0
868.40 0
868.46 0
868.53 0
868.60 0
868.67 0
868.73 0
868.80 0
868.87 0
868.94 0
869.00 0
869.07 0
869.14 0
869.21 0
869.28 0
869.34 0
869.41 0
869.48 0
869.55 0
869.61 0
869.68 0
869.75 0
869.82 0
869.88 0
869.95 0
870.02 0
870.09 0
870.16 0
870.22 0
870.29 0
870.36 0
870.43 0
870.49 0
870.56 0
870.63 0
870.70 0
870.76 0
870.83 0
870.90 0
870.97 0
871.04 0
871.10 0
871.17 0
871.24 0
871.31 0
871.37 0
871.44 0
871.51 0
871.58 0
871.65 0
871.71 0
871.78 0
871.85 0
871.92 0
871.98 0
872.05 0
872.12 0
872.19 0
872.26 0
872.32 0
872.39 0
872.46 0
872.53 0
872.59 0
872.66 0
872.73 0
872.80 0
872.87 0
872.93 0
873.00 0
873.07 0
873.14 0
873.21 0
873.27 0
873.34 0
873.41 0
873.48 0
873.54 0
873.61 0
873.68 0
873.75 0
873.82 0
873.88 0
873.95 0
874.02 0
874.09 0
874.16 0
874.22 0
874.29 0
874.36 0
874.43 0
874.49 0
874.56 0
874.63 0
874.70 0
874.77 0
874.83 0
874.90 0
874.97 0
875.04 0
875.11 0
875.17 0
875.24 0
875.31 0
875.38 0
875.45 0
875.51 0
875.58 0
875.65 0
875.72 0
875.79 0
875.85 0
875.92 0
875.99 0
876.06 0
876.12 0
876.19 0
876.26 0
876.33 0
876.40 0
876.46 0
876.53 0
876.60 0
876.67 0
876.74 0
876.80 0
876.87 0
876.94 0
877.01 0
877.08 0
877.14 0
877.21 0
877.28 0
877.35 0
877.42 0
877.48 0
877.55 0
877.62 0
877.69 0
877.76 0
877.82 0
877.89 0
877.96 0
878.03 0
878.10 0
878.16 0
878.23 0
878.30 0
878.37 0
878.44 0
878.50 0
878.57 0
878.64 0
878.71 0
878.78 0
878.84 0
878.91 0
878.98 0
879.05 0
879.12 0
879.19 0
879.25 0
879.32 0
879.39 0
879.46 0
879.53 0
879.59 0
879.66 0
879.73 0
879.80 0
879.87 0
879.93 0
880.00 0
880.07 0
880.14 0
880.21 0
880.27 0
880.34 0
880.41 0
880.48 0
880.55 0
880.62 0
880.68 0
880.75 0
880.82 0
880.89 0
880.96 0
881.02 0
881.09 0
881.16 0
881.23 0
881.30 0
881.36 0
881.43 0
881.50 0
881.57 0
881.64 0
881.71 0
881.77 0
881.84 0
881.91 0
881.98 0
882.05 0
882.11 0
882.18 0
882.25 0
882.32 0
882.39 0
882.46 0
882.52 0
882.59 0
882.66 0
882.73 0
882.80 0
882.86 0
882.93 0
883.00 0
883.07 0
883.14 0
883.21 0
883.27 0
883.34 0
883.41 0
883.48 0
883.55 0
883.62 0
883.68 0
883.75 0
883.82 0
883.89 0
883.96 0
884.02 0
884.09 0
884.16 0
884.23 0
884.30 0
884.37 0
884.43 0
884.50 0
884.57 0
884.64 0
884.71 0
884.78 0
884.84 0
884.91 0
884.98 0
885.05 0
885.12 0
885.19 0
885.25 0
885.32 0
885.39 0
885.46 0
885.53 0
885.60 0
885.66 0
885.73 0
885.80 0
885.87 0
885.94 0
886.01 0
886.07 0
886.14 0
886.21 0
886.28 0
886.35 0
886.42 0
886.48 0
886.55 0
886.62 0
886.69 0
886.76 0
886.83 0
886.89 0
886.96 0
887.03 0
887.10 0
887.17 0
887.24 0
887.30 0
887.37 0
887.44 0
887.51 0
887.58 0
887.65 0
887.71 0
887.78 0
887.85 0
887.92 0
887.99 0
888.06 0
888.12 0
888.19 0
888.26 0
888.33 0
888.40 0
888.47 0
888.54 0
888.60 0
888.67 0
888.74 0
888.81 0
888.88 0
888.95 0
889.01 0
889.08 0
889.15 0
889.22 0
889.29 0
889.36 0
889.43 0
889.49 0
889.56 0
889.63 0
889.70 0
889.77 0
889.84 0
889.90 0
889.97 0
890.04 0
890.11 0
890.18 0
890.25 0
890.32 0
890.38 0
890.45 0
890.52 0
890.59 0
890.66 0
890.73 0
890.80 0
890.86 0
890.93 0
891.00 0
891.07 0
891.14 0
891.21 0
891.27 0
891.34 0
891.41 0
891.48 0
891.55 0
891.62 0
891.69 0
891.75 0
891.82 0
891.89 0
891.96 0
892.03 0
892.10 0
892.17 0
892.23 0
892.30 0
892.37 0
892.44 0
892.51 0
892.58 0
892.65 0
892.71 0
892.78 0
892.85 0
892.92 0
892.99 0
893.06 0
893.13 0
893.19 0
893.26 0
893.33 0
893.40 0
893.47 0
893.54 0
893.61 0
893.68 0
893.74 0
893.81 0
893.88 0
893.95 0
894.02 0
894.09 0
894.16 0
894.22 0
894.29 0
894.36 0
894.43 0
894.50 0
894.57 0
894.64 0
894.70 0
894.77 0
894.84 0
894.91 0
894.98 0
895.05 0
895.12 0
895.19 0
895.25 0
895.32 0
895.39 0
895.46 0
895.53 0
895.60 0
895.67 0
895.74 0
895.80 0
895.87 0
895.94 0
896.01 0
896.08 0
896.15 0
896.22 0
896.28 0
896.35 0
896.42 0
896.49 0
896.56 0
896.63 0
896.70 0
896.77 0
896.83 0
896.90 0
896.97 0
897.04 0
897.11 0
897.18 0
897.25 0
897.32 0
897.38 0
897.45 0
897.52 0
897.59 0
897.66 0
897.73 0
897.80 0
897.87 0
897.94 0
898.00 0
898.07 0
898.14 0
898.21 0
898.28 0
898.35 0
898.42 0
898.49 0
898.55 0
898.62 0
898.69 0
898.76 0
898.83 0
898.90 0
898.97 0
899.04 1
899.10 1
899.17 1
899.24 1
899.31 1
899.38 0
899.45 0
899.52 0
899.59 0
899.66 0
899.72 0
899.79 0
899.86 0
899.93 0
900.00 0
900.07 0
900.14 0
900.21 0
900.28 0
900.34 0
900.41 0
900.48 0
900.55 0
900.62 0
900.69 0
900.76 0
900.83 0
900.90 0
900.96 0
901.03 0
901.10 0
901.17 0
901.24 0
901.31 0
901.38 0
901.45 0
901.52 0
901.58 0
901.65 0
901.72 0
901.79 0
901.86 0
901.93 0
902.00 0
902.07 0
902.14 0
902.21 0
902.27 0
902.34 0
902.41 0
902.48 0
902.55 0
902.62 0
902.69 0
902.76 0
902.83 0
902.89 0
902.96 0
903.03 0
903.10 0
903.17 0
903.24 0
903.31 0
903.38 0
903.45 0
903.52 0
903.58 0
903.65 0
903.72 0
903.79 0
903.86 0
903.93 0
904.00 0
904.07 0
904.14 0
904.21 0
904.27 0
904.34 0
904.41 0
904.48 0
904.55 0
904.62 0
904.69 0
904.76 0
904.83 0
904.90 0
904.97 0
905.03 0
905.10 0
905.17 0
905.24 0
905.31 0
905.38 0
905.45 0
905.52 0
905.59 0
905.66 0
905.73 0
905.79 0
905.86 0
905.93 0
906.00 0
906.07 0
906.14 0
906.21 0
906.28 0
906.35 0
906.42 0
906.49 0
906.55 0
906.62 0
906.69 0
906.76 0
906.83 0
906.90 0
906.97 0
907.04 0
907.11 0
907.18 0
907.25 0
907.31 0
907.38 0
907.45 0
907.52 0
907.59 0
907.66 0
907.73 0
907.80 0
907.87 0
907.94 0
908.01 0
908.08 0
908.14 0
908.21 0
908.28 0
908.35 0
908.42 0
908.49 0
908.56 0
908.63 0
908.70 0
908.77 0
908.84 0
908.91 0
908.98 0
909.04 0
909.11 0
909.18 0
909.25 0
909.32 0
909.39 0
909.46 0
909.53 0
909.60 0
909.67 0
909.74 0
909.81 0
909.88 0
909.94 0
910.01 0
910.08 0
910.15 0
910.22 0
910.29 0
910.36 0
910.43 0
910.50 0
910.57 0
910.64 0
910.71 0
910.78 0
910.85 0
910.91 0
910.98 1
911.05 1
911.12 1
911.19 1
911.26 1
911.33 1
911.40 1
911.47 0
911.54 0
911.61 0
911.68 0
911.75 0
911.82 0
911.88 0
911.95 0
912.02 0
912.09 0
912.16 0
912.23 0
912.30 0
912.37 0
912.44 0
912.51 0
912.58 0
912.65 0
912.72 0
912.79 0
912.86 0
912.92 0
912.99 0
913.06 0
913.13 0
913.20 0
913.27 0
913.34 0
913.41 0
913.48 0
913.55 0
913.62 0
913.69 0
913.76 0
913.83 0
913.90 0
913.97 0
914.03 0
914.10 0
914.17 0
914.24 0
914.31 0
914.38 0
914.45 0
914.52 0
914.59 0
914.66 0
914.73 0
914.80 0
914.87 0
914.94 0
915.01 0
915.08 0
915.15 0
915.22 0
915.28 0
915.35 0
915.42 0
915.49 0
915.56 0
915.63 0
915.70 0
915.77 0
915.84 0
915.91 1
915.98 1
916.05 1
916.12 1
916.19 1
916.26 1
916.33 1
916.40 0
916.47 0
916.54 0
916.60 0
916.67 0
916.74 0
916.81 0
916.88 0
916.95 0
917.02 0
917.09 0
917.16 0
917.23 0
917.30 0
917.37 0
917.44 0
917.51 0
917.58 0
917.65 0
917.72 0
917.79 0
917.86 0
917.93 0
918.00 0
918.06 0
918.13 0
918.20 0
918.27 0
918.34 0
918.41 0
918.48 0
918.55 0
918.62 0
918.69 0
918.76 0
918.83 0
918.90 0
918.97 0
919.04 0
919.11 0
919.18 0
919.25 0
919.32 0
919.39 0
919.46 0
919.53 0
919.60 0
919.67 0
919.73 0
919.80 0
919.87 0
919.94 0
920.01 0
920.08 0
920.15 0
920.22 0
920.29 0
920.36 0
920.43 0
920.50 0
920.57 0
920.64 0
920.71 0
920.78 0
920.85 0
920.92 0
920.99 0
921.06 0
921.13 0
921.20 0
921.27 0
921.34 0
921.41 0
921.48 0
921.55 0
921.62 0
921.69 0
921.76 0
921.82 0
921.89 0
921.96 0
922.03 0
922.10 0
922.17 0
922.24 0
922.31 0
922.38 0
922.45 0
922.52 0
922.59 0
922.66 0
922.73 0
922.80 0
922.87 0
922.94 0
923.01 0
923.08 0
923.15 1
923.22 1
923.29 1
923.36 1
923.43 1
923.50 1
923.57 1
923.64 0
923.71 0
923.78 0
923.85 0
923.92 0
923.99 0
924.06 0
924.13 0
924.20 0
924.27 0
924.34 0
924.41 0
924.48 0
924.55 0
924.61 0
924.68 0
924.75 0
924.82 0
924.89 0
924.96 0
925.03 0
925.10 0
925.17 0
925.24 0
925.31 0
925.38 0
925.45 0
925.52 0
925.59 0
925.66 0
925.73 0
925.80 0
925.87 0
925.94 0
926.01 0
926.08 0
926.15 0
926.22 0
926.29 0
926.36 0
926.43 0
926.50 0
926.57 0
926.64 0
926.71 0
926.78 0
926.85 0
926.92 0
926.99 0
927.06 0
927.13 0
927.20 1
927.27 1
927.34 1
927.41 1
927.48 1
927.55 1
927.62 1
927.69 0
927.76 0
927.83 0
927.90 0
927.97 0
928.04 0
928.11 0
928.18 0
928.25 0
928.32 0
928.39 0
928.46 0
928.53 0
928.60 0
928.67 0
928.74 0
928.81 0
928.88 0
928.95 0
929.02 0
929.09 0
929.16 0
929.23 0
929.30 0
929.37 0
929.44 0
929.51 0
929.58 0
929.65 0
929.72 0
929.79 0
929.86 0
929.93 0
930.00 0
930.07 0
930.14 0
930.21 0
930.28 0
930.35 0
930.42 0
930.49 0
930.56 0
930.63 0
930.70 0
930.77 0
930.84 0
930.91 0
930.98 0
931.05 0
931.12 0
931.19 0
931.26 0
931.33 0
931.40 0
931.47 0
931.54 0
931.61 0
931.68 0
931.75 0
931.82 0
931.89 0
931.96 0
932.03 0
932.10 0
932.17 0
932.24 0
932.31 0
932.38 0
932.45 0
932.52 0
932.59 0
932.66 0
932.73 0
932.80 0
932.87 0
932.94 0
933.01 0
933.08 0
933.15 0
933.22 0
933.29 0
933.36 0
933.43 0
933.50 0
933.57 0
933.64 0
933.71 0
933.78 0
933.85 0
933.92 0
933.99 0
934.06 0
934.13 0
934.20 0
934.27 0
934.34 0
934.41 0
934.48 0
934.55 0
934.62 0
934.69 0
934.76 0
934.83 0
934.90 0
934.97 0
935.05 0
935.12 0
935.19 0
935.26 0
935.33 0
935.40 0
935.47 0
935.54 0
935.61 0
935.68 0
935.75 0
935.82 0
935.89 0
935.96 0
936.03 0
936.10 0
936.17 0
936.24 0
936.31 0
936.38 0
936.45 0
936.52 0
936.59 0
936.66 0
936.73 0
936.80 0
936.87 0
936.94 0
937.01 0
937.08 0
937.15 0
937.22 0
937.29 0
937.36 0
937.43 0
937.50 0
937.57 0
937.64 0
937.71 0
937.78 0
937.86 0
937.93 0
938.00 0
938.07 0
938.14 0
938.21 0
938.28 0
938.35 0
938.42 0
938.49 0
938.56 0
938.63 0
938.70 0
938.77 0
938.84 0
938.91 0
938.98 0
939.05 0
939.12 0
939.19 0
939.26 0
939.33 0
939.40 0
939.47 0
939.54 0
939.61 0
939.68 0
939.75 0
939.82 0
939.89 0
939.97 0
940.04 0
940.11 0
940.18 0
940.25 0
940.32 0
940.39 0
940.46 0
940.53 0
940.60 0
940.67 0
940.74 0
940.81 0
940.88 0
940.95 0
941.02 0
941.09 0
941.16 0
941.23 0
941.30 0
941.37 0
941.44 0
941.51 0
941.58 0
941.66 0
941.73 0
941.80 0
941.87 0
941.94 0
942.01 0
942.08 0
942.15 0
942.22 0
942.29 0
942.36 0
942.43 0
942.50 0
942.57 0
942.64 0
942.71 0
942.78 0
942.85 0
942.92 0
942.99 0
943.06 0
943.14 0
943.21 0
943.28 0
943.35 0
943.42 0
943.49 0
943.56 0
943.63 0
943.70 0
943.77 0
943.84 0
943.91 0
943.98 0
944.05 0
944.12 0
944.19 0
944.26 0
944.33 0
944.40 0
944.48 0
944.55 0
944.62 0
944.69 0
944.76 0
944.83 0
944.90 0
944.97 0
945.04 0
945.11 0
945.18 0
945.25 0
945.32 0
945.39 0
945.46 0
945.53 0
945.60 0
945.67 0
945.75 0
945.82 0
945.89 0
945.96 0
946.03 0
946.10 0
946.17 0
946.24 0
946.31 0
946.38 0
946.45 0
946.52 0
946.59 0
946.66 0
946.73 0
946.80 0
946.88 0
946.95 0
947.02 0
947.09 0
947.16 0
947.23 0
947.30 0
947.37 0
947.44 0
947.51 0
947.58 0
947.65 0
947.72 0
947.79 0
947.86 0
947.94 0
948.01 0
948.08 0
948.15 0
948.22 0
948.29 0
948.36 0
948.43 0
948.50 0
948.57 0
948.64 0
948.71 0
948.78 0
948.85 0
948.93 1
949.00 1
949.07 1
949.14 1
949.21 1
949.28 0
949.35 0
949.42 0
949.49 0
949.56 0
949.63 0
949.70 0
949.77 0
949.84 0
949.92 0
949.99 0
950.06 0
950.13 0
950.20 0
950.27 0
950.34 0
950.41 0
950.48 0
950.55 0
950.62 1
950.69 1
950.76 1
950.84 0
950.91 0
950.98 0
951.05 0
951.12 0
951.19 0
951.26 0
951.33 0
951.40 0
951.47 0
951.54 0
951.61 0
951.69 0
951.76 0
951.83 0
951.90 0
951.97 0
952.04 0
952.11 0
952.18 0
952.25 0
952.32 0
952.39 0
952.46 0
952.54 0
952.61 0
952.68 0
952.75 0
952.82 0
952.89 0
952.96 0
953.03 0
953.10 0
953.17 0
953.24 0
953.31 0
953.39 0
953.46 0
953.53 0
953.60 0
953.67 0
953.74 0
953.81 0
953.88 0
953.95 0
954.02 0
954.09 0
954.17 0
954.24 0
954.31 0
954.38 0
954.45 0
954.52 0
954.59 0
954.66 0
954.73 0
954.80 0
954.87 0
954.95 1
955.02 0
955.09 0
955.16 0
955.23 0
955.30 0
955.37 0
955.44 0
955.51 0
955.58 0
955.66 0
955.73 0
955.80 0
955.87 0
955.94 0
956.01 0
956.08 0
956.15 0
956.22 0
956.29 0
956.36 0
956.44 0
956.51 0
956.58 0
956.65 0
956.72 0
956.79 0
956.86 0
956.93 0
957.00 0
957.07 0
957.15 0
957.22 0
957.29 0
957.36 0
957.43 0
957.50 0
957.57 0
957.64 0
957.71 0
957.79 0
957.86 0
957.93 0
958.00 0
958.07 0
958.14 0
958.21 0
958.28 0
958.35 0
958.42 0
958.50 0
958.57 0
958.64 0
958.71 0
958.78 0
958.85 0
958.92 0
958.99 0
959.06 0
959.14 0
959.21 0
959.28 0
959.35 0
959.42 0
959.49 0
959.56 0
959.63 0
959.70 0
959.78 0
959.85 0
959.92 0
959.99 0
960.06 0
960.13 0
960.20 0
960.27 0
960.34 0
960.42 0
960.49 0
960.56 0
960.63 0
960.70 0
960.77 0
960.84 0
960.91 0
960.98 0
961.06 0
961.13 0
961.20 0
961.27 0
961.34 0
961.41 0
961.48 0
961.55 0
961.63 0
961.70 0
961.77 0
961.84 0
961.91 0
961.98 0
962.05 0
962.12 0
962.20 0
962.27 0
962.34 0
962.41 0
962.48 0
962.55 0
962.62 0
962.69 0
962.76 0
962.84 0
962.91 0
962.98 0
963.05 0
963.12 0
963.19 0
963.26 0
963.33 0
963.41 0
963.48 0
963.55 0
963.62 0
963.69 0
963.76 0
963.83 0
963.90 0
963.98 0
964.05 0
964.12 0
964.19 0
964.26 0
964.33 0
964.40 0
964.48 0
964.55 0
964.62 0
964.69 0
964.76 0
964.83 0
964.90 0
964.97 0
965.05 1
965.12 1
965.19 1
965.26 1
965.33 0
965.40 0
965.47 0
965.54 0
965.62 0
965.69 0
965.76 0
965.83 0
965.90 0
965.97 0
966.04 0
966.12 0
966.19 0
966.26 0
966.33 0
966.40 0
966.47 0
966.54 0
966.62 0
966.69 0
966.76 0
966.83 0
966.90 0
966.97 0
967.04 0
967.11 0
967.19 0
967.26 0
967.33 0
967.40 0
967.47 0
967.54 0
967.61 0
967.69 0
967.76 0
967.83 0
967.90 0
967.97 0
968.04 0
968.11 0
968.19 0
968.26 0
968.33 0
968.40 0
968.47 0
968.54 0
968.61 0
968.69 0
968.76 0
968.83 0
968.90 0
968.97 0
969.04 0
969.11 0
969.19 0
969.26 0
969.33 0
969.40 0
969.47 0
969.54 0
969.62 0
969.69 0
969.76 0
969.83 0
969.90 0
969.97 0
970.04 0
970.12 0
970.19 0
970.26 0
970.33 0
970.40 0
970.47 0
970.54 0
970.62 0
970.69 0
970.76 0
970.83 0
970.90 0
970.97 0
971.05 0
971.12 0
971.19 0
971.26 0
971.33 0
971.40 0
971.47 0
971.55 0
971.62 0
971.69 0
971.76 0
971.83 0
971.90 0
971.98 0
972.05 0
972.12 0
972.19 0
972.26 0
972.33 0
972.41 0
972.48 0
972.55 0
972.62 0
972.69 0
972.76 0
972.83 0
972.91 0
972.98 0
973.05 0
973.12 0
973.19 0
973.26 0
973.34 0
973.41 0
973.48 0
973.55 0
973.62 0
973.69 1
973.77 1
973.84 1
973.91 1
973.98 1
974.05 1
974.12 0
974.20 0
974.27 0
974.34 0
974.41 0
974.48 0
974.55 0
974.63 0
974.70 0
974.77 0
974.84 0
974.91 0
974.98 0
975.06 0
975.13 0
975.20 0
975.27 0
975.34 0
975.41 0
975.49 0
975.56 0
975.63 0
975.70 0
975.77 0
975.84 0
975.92 0
975.99 0
976.06 0
976.13 0
976.20 0
976.27 0
976.35 0
976.42 0
976.49 0
976.56 0
976.63 0
976.70 0
976.78 0
976.85 0
976.92 0
976.99 0
977.06 0
977.14 0
977.21 0
977.28 0
977.35 0
977.42 0
977.49 0
977.57 0
977.64 0
977.71 0
977.78 0
977.85 0
977.92 0
978.00 0
978.07 0
978.14 0
978.21 0
978.28 0
978.36 0
978.43 0
978.50 0
978.57 0
978.64 0
978.71 0
978.79 0
978.86 0
978.93 0
979.00 0
979.07 0
979.15 0
979.22 0
979.29 0
979.36 0
979.43 0
979.50 0
979.58 0
979.65 0
979.72 0
979.79 0
979.86 0
979.94 0
980.01 0
980.08 0
980.15 0
980.22 0
980.30 0
980.37 0
980.44 0
980.51 0
980.58 0
980.65 0
980.73 0
980.80 0
980.87 0
980.94 0
981.01 0
981.09 0
981.16 0
981.23 0
981.30 0
981.37 0
981.45 0
981.52 0
981.59 0
981.66 0
981.73 0
981.81 0
981.88 0
981.95 0
982.02 0
982.09 0
982.17 0
982.24 0
982.31 0
982.38 0
982.45 0
982.52 0
982.60 0
982.67 0
982.74 0
982.81 0
982.88 0
982.96 0
983.03 0
983.10 0
983.17 0
983.24 0
983.32 0
983.39 0
983.46 0
983.53 0
983.60 0
983.68 0
983.75 0
983.82 0
983.89 0
983.96 0
984.04 0
984.11 0
984.18 0
984.25 0
984.32 0
984.40 0
984.47 0
984.54 0
984.61 0
984.68 0
984.76 0
984.83 0
984.90 0
984.97 0
985.04 0
985.12 0
985.19 0
985.26 0
985.33 0
985.41 0
985.48 0
985.55 0
985.62 0
985.69 0
985.77 0
985.84 0
985.91 0
985.98 0
986.05 0
986.13 0
986.20 0
986.27 0
986.34 0
986.41 0
986.49 0
986.56 0
986.63 0
986.70 0
986.77 0
986.85 0
986.92 0
986.99 0
987.06 0
987.14 0
987.21 0
987.28 0
987.35 0
987.42 0
987.50 0
987.57 0
987.64 0
987.71 0
987.78 0
987.86 1
987.93 1
988.00 1
988.07 1
988.15 1
988.22 1
988.29 1
988.36 2
988.43 2
988.51 3
988.58 3
988.65 4
988.72 5
988.80 6
988.87 7
988.94 8
989.01 9
989.08 11
989.16 12
989.23 14
989.30 16
989.37 17
989.44 19
989.52 20
989.59 21
989.66 22
989.73 22
989.81 23
989.88 24
989.95 25
990.02 26
990.09 27
990.17 28
990.24 30
990.31 31
990.38 32
990.46 33
990.53 33
990.60 34
990.67 34
990.75 34
990.82 34
990.89 33
990.96 32
991.03 31
991.11 30
991.18 29
991.25 29
991.32 28
991.40 27
991.47 27
991.54 27
991.61 26
991.68 25
991.76 24
991.83 23
991.90 22
991.97 21
992.05 20
992.12 19
992.19 19
992.26 19
992.34 19
992.41 19
992.48 19
992.55 18
992.62 18
992.70 17
992.77 16
992.84 15
992.91 13
992.99 12
993.06 11
993.13 11
993.20 10
993.28 10
993.35 9
993.42 9
993.49 8
993.57 8
993.64 7
993.71 7
993.78 6
993.85 6
993.93 6
994.00 6
994.07 5
994.14 5
994.22 5
994.29 4
994.36 4
994.43 4
994.51 4
994.58 4
994.65 4
994.72 4
994.80 4
994.87 4
994.94 4
995.01 4
995.09 4
995.16 3
995.23 3
995.30 3
995.37 2
995.45 2
995.52 2
995.59 2
995.66 2
995.74 1
995.81 1
995.88 1
995.95 1
996.03 1
996.10 2
996.17 2
996.24 2
996.32 2
996.39 2
996.46 2
996.53 2
996.61 2
996.68 2
996.75 2
996.82 2
996.90 2
996.97 2
997.04 2
997.11 2
997.19 2
997.26 1
997.33 1
997.40 1
997.48 1
997.55 1
997.62 1
997.69 1
997.77 1
997.84 1
997.91 1
997.98 1
998.06 1
998.13 1
998.20 1
998.27 1
998.35 1
998.42 1
998.49 1
998.56 1
998.64 1
998.71 1
998.78 1
998.85 0
998.93 0
999.00 0
999.07 0
999.14 0
999.22 0
999.29 0
999.36 0
999.43 0
999.51 0
999.58 0
999.65 1
999.73 1
999.80 1
999.87 1
999.94 1
1000.02 1
1000.09 1
1000.16 1
1000.23 1
1000.31 1
1000.38 1
1000.45 1
1000.52 1
1000.60 1
1000.67 1
1000.74 0
1000.81 0
1000.89 0
1000.96 0
1001.03 0
1001.10 0
1001.18 0
1001.25 1
1001.32 1
1001.40 1
1001.47 1
1001.54 1
1001.61 1
1001.69 1
1001.76 0
1001.83 0
1001.90 0
1001.98 0
1002.05 0
1002.12 1
1002.19 1
1002.27 1
1002.34 1
1002.41 1
1002.49 1
1002.56 1
1002.63 0
1002.70 0
1002.78 0
1002.85 0
1002.92 0
1002.99 0
1003.07 1
1003.14 1
1003.21 1
1003.29 1
1003.36 1
1003.43 1
1003.50 1
1003.58 1
1003.65 1
1003.72 1
1003.79 1
1003.87 1
1003.94 1
1004.01 0
1004.09 0
1004.16 0
1004.23 0
1004.30 0
1004.38 0
1004.45 1
1004.52 1
1004.59 1
1004.67 1
1004.74 2
1004.81 2
1004.89 2
1004.96 1
1005.03 1
1005.10 1
1005.18 1
1005.25 1
1005.32 1
1005.39 1
1005.47 1
1005.54 1
1005.61 1
1005.69 0
1005.76 0
1005.83 0
1005.90 0
1005.98 0
1006.05 0
1006.12 0
1006.20 0
1006.27 1
1006.34 1
1006.41 1
1006.49 1
1006.56 0
1006.63 0
1006.71 0
1006.78 0
1006.85 0
1006.92 0
1007.00 0
1007.07 0
1007.14 0
1007.22 0
1007.29 0
1007.36 0
1007.43 0
1007.51 0
1007.58 0
1007.65 0
1007.73 0
1007.80 0
1007.87 1
1007.94 1
1008.02 1
1008.09 1
1008.16 1
1008.24 1
1008.31 1
1008.38 1
1008.45 1
1008.53 0
1008.60 1
1008.67 1
1008.75 1
1008.82 1
1008.89 1
1008.96 1
1009.04 1
1009.11 1
1009.18 1
1009.26 1
1009.33 1
1009.40 1
1009.48 1
1009.55 1
1009.62 0
1009.69 0
1009.77 0
1009.84 1
1009.91 1
1009.99 1
1010.06 1
1010.13 1
1010.20 1
1010.28 1
1010.35 1
1010.42 2
1010.50 2
1010.57 2
1010.64 1
1010.72 1
1010.79 2
1010.86 2
1010.93 2
1011.01 2
1011.08 3
1011.15 3
1011.23 3
1011.30 3
1011.37 3
1011.45 3
1011.52 3
1011.59 4
1011.66 4
1011.74 5
1011.81 6
1011.88 7
1011.96 7
1012.03 8
1012.10 9
1012.18 10
1012.25 10
1012.32 11
1012.39 11
1012.47 12
1012.54 12
1012.61 13
1012.69 13
1012.76 14
1012.83 14
1012.91 15
1012.98 15
1013.05 15
1013.13 14
1013.20 14
1013.27 14
1013.34 13
1013.42 13
1013.49 12
1013.56 12
1013.64 11
1013.71 11
1013.78 11
1013.86 12
1013.93 12
1014.00 12
1014.08 11
1014.15 11
1014.22 11
1014.29 10
1014.37 10
1014.44 10
1014.51 10
1014.59 10
1014.66 10
1014.73 9
1014.81 9
1014.88 8
1014.95 7
1015.03 6
1015.10 5
1015.17 5
1015.25 5
1015.32 5
1015.39 5
1015.46 5
1015.54 5
1015.61 5
1015.68 4
1015.76 4
1015.83 4
1015.90 3
1015.98 3
1016.05 3
1016.12 2
1016.20 2
1016.27 2
1016.34 3
1016.42 3
1016.49 3
1016.56 3
1016.64 3
1016.71 3
1016.78 3
1016.86 3
1016.93 3
1017.00 3
1017.07 2
1017.15 2
1017.22 2
1017.29 2
1017.37 2
1017.44 1
1017.51 1
1017.59 1
1017.66 1
1017.73 1
1017.81 1
1017.88 1
1017.95 1
1018.03 1
1018.10 1
1018.17 1
1018.25 1
1018.32 1
1018.39 2
1018.47 2
1018.54 2
1018.61 2
1018.69 2
1018.76 2
1018.83 2
1018.91 2
1018.98 2
1019.05 2
1019.13 2
1019.20 2
1019.27 2
1019.35 2
1019.42 2
1019.49 2
1019.57 2
1019.64 2
1019.71 2
1019.79 2
1019.86 2
1019.93 2
1020.01 1
1020.08 1
1020.15 1
1020.23 1
1020.30 1
1020.37 1
1020.45 1
1020.52 1
1020.59 1
1020.67 1
1020.74 1
1020.81 0
1020.89 0
1020.96 0
1021.03 0
1021.11 0
1021.18 0
1021.25 0
1021.33 1
1021.40 1
1021.47 1
1021.55 1
1021.62 1
1021.69 1
1021.77 1
1021.84 1
1021.91 1
1021.99 1
1022.06 1
1022.13 1
1022.21 1
1022.28 1
1022.35 1
1022.43 1
1022.50 0
1022.57 0
1022.65 0
1022.72 0
1022.79 0
1022.87 0
1022.94 0
1023.01 0
1023.09 0
1023.16 0
1023.23 0
1023.31 0
1023.38 1
1023.45 1
1023.53 1
1023.60 1
1023.67 1
1023.75 1
1023.82 1
1023.90 1
1023.97 0
1024.04 0
1024.12 1
1024.19 1
1024.26 1
1024.34 2
1024.41 2
1024.48 2
1024.56 2
1024.63 2
1024.70 1
1024.78 1
1024.85 0
1024.92 0
1025.00 0
1025.07 0
1025.14 0
1025.22 0
1025.29 1
1025.36 1
1025.44 0
1025.51 0
1025.59 0
1025.66 0
1025.73 0
1025.81 0
1025.88 0
1025.95 0
1026.03 0
1026.10 1
1026.17 1
1026.25 2
1026.32 3
1026.39 3
1026.47 4
1026.54 5
1026.61 5
1026.69 5
1026.76 5
1026.84 5
1026.91 4
1026.98 4
1027.06 4
1027.13 3
1027.20 3
1027.28 3
1027.35 4
1027.42 4
1027.50 5
1027.57 5
1027.64 6
1027.72 6
1027.79 6
1027.87 7
1027.94 7
1028.01 7
1028.09 8
1028.16 9
1028.23 10
1028.31 11
1028.38 11
1028.45 12
1028.53 13
1028.60 13
1028.68 13
1028.75 13
1028.82 13
1028.90 14
1028.97 14
1029.04 14
1029.12 13
1029.19 13
1029.26 13
1029.34 13
1029.41 12
1029.49 12
1029.56 13
1029.63 13
1029.71 13
1029.78 14
1029.85 13
1029.93 13
1030.00 12
1030.07 11
1030.15 10
1030.22 10
1030.30 9
1030.37 9
1030.44 8
1030.52 8
1030.59 8
1030.66 8
1030.74 8
1030.81 7
1030.89 7
1030.96 6
1031.03 6
1031.11 6
1031.18 6
1031.25 6
1031.33 6
1031.40 6
1031.47 6
1031.55 5
1031.62 5
1031.70 5
1031.77 4
1031.84 4
1031.92 4
1031.99 3
1032.06 3
1032.14 3
1032.21 4
1032.29 4
1032.36 4
1032.43 5
1032.51 5
1032.58 5
1032.65 6
1032.73 6
1032.80 7
1032.88 7
1032.95 7
1033.02 7
1033.10 7
1033.17 7
1033.25 7
1033.32 6
1033.39 6
1033.47 5
1033.54 5
1033.61 5
1033.69 4
1033.76 4
1033.84 3
1033.91 3
1033.98 4
1034.06 4
1034.13 5
1034.20 6
1034.28 7
1034.35 7
1034.43 8
1034.50 8
1034.57 9
1034.65 9
1034.72 9
1034.80 9
1034.87 10
1034.94 10
1035.02 11
1035.09 11
1035.16 12
1035.24 12
1035.31 11
1035.39 10
1035.46 9
1035.53 8
1035.61 7
1035.68 6
1035.76 6
1035.83 5
1035.90 5
1035.98 5
1036.05 4
1036.13 4
1036.20 4
1036.27 4
1036.35 4
1036.42 4
1036.49 4
1036.57 5
1036.64 5
1036.72 5
1036.79 4
1036.86 4
1036.94 3
1037.01 3
1037.09 3
1037.16 3
1037.23 3
1037.31 3
1037.38 3
1037.46 3
1037.53 3
1037.60 3
1037.68 3
1037.75 3
1037.83 3
1037.90 3
1037.97 3
1038.05 2
1038.12 2
1038.20 2
1038.27 1
1038.34 1
1038.42 1
1038.49 1
1038.56 0
1038.64 0
1038.71 1
1038.79 1
1038.86 1
1038.93 1
1039.01 1
1039.08 2
1039.16 2
1039.23 2
1039.30 3
1039.38 3
1039.45 3
1039.53 4
1039.60 4
1039.67 3
1039.75 3
1039.82 2
1039.90 2
1039.97 1
1040.05 1
1040.12 0
1040.19 0
1040.27 0
1040.34 0
1040.42 0
1040.49 0
1040.56 0
1040.64 0
1040.71 0
1040.79 0
1040.86 0
1040.93 0
1041.01 1
1041.08 2
1041.16 3
1041.23 4
1041.30 5
1041.38 5
1041.45 6
1041.53 6
1041.60 7
1041.67 7
1041.75 6
1041.82 6
1041.90 6
1041.97 6
1042.04 5
1042.12 5
1042.19 5
1042.27 4
1042.34 4
1042.42 4
1042.49 5
1042.56 5
1042.64 6
1042.71 6
1042.79 6
1042.86 6
1042.93 6
1043.01 6
1043.08 6
1043.16 6
1043.23 6
1043.31 6
1043.38 6
1043.45 6
1043.53 6
1043.60 7
1043.68 6
1043.75 6
1043.82 6
1043.90 5
1043.97 5
1044.05 4
1044.12 4
1044.20 4
1044.27 5
1044.34 5
1044.42 6
1044.49 6
1044.57 6
1044.64 6
1044.71 6
1044.79 5
1044.86 5
1044.94 4
1045.01 3
1045.09 2
1045.16 2
1045.23 2
1045.31 1
1045.38 1
1045.46 1
1045.53 1
1045.60 1
1045.68 1
1045.75 1
1045.83 1
1045.90 1
1045.98 2
1046.05 3
1046.12 3
1046.20 4
1046.27 4
1046.35 5
1046.42 5
1046.50 4
1046.57 4
1046.64 3
1046.72 2
1046.79 1
1046.87 1
1046.94 0
1047.02 0
1047.09 1
1047.16 1
1047.24 1
1047.31 1
1047.39 1
1047.46 0
1047.54 0
1047.61 0
1047.68 0
1047.76 0
1047.83 0
1047.91 0
1047.98 0
1048.06 1
1048.13 1
1048.20 2
1048.28 2
1048.35 3
1048.43 3
1048.50 3
1048.58 3
1048.65 3
1048.72 3
1048.80 3
1048.87 3
1048.95 4
1049.02 4
1049.10 5
1049.17 5
1049.25 6
1049.32 7
1049.39 7
1049.47 7
1049.54 7
1049.62 6
1049.69 6
1049.77 5
1049.84 5
1049.91 5
1049.99 5
1050.06 5
1050.14 6
1050.21 6
1050.29 6
1050.36 6
1050.44 6
1050.51 6
1050.58 6
1050.66 7
1050.73 7
1050.81 8
1050.88 9
1050.96 9
1051.03 10
1051.11 10
1051.18 10
1051.25 9
1051.33 8
1051.40 8
1051.48 7
1051.55 6
1051.63 5
1051.70 4
1051.78 4
1051.85 3
1051.92 3
1052.00 3
1052.07 4
1052.15 4
1052.22 5
1052.30 6
1052.37 6
1052.45 7
1052.52 7
1052.59 7
1052.67 6
1052.74 6
1052.82 5
1052.89 4
1052.97 3
1053.04 3
1053.12 2
1053.19 2
1053.26 2
1053.34 1
1053.41 1
1053.49 1
1053.56 1
1053.64 1
1053.71 1
1053.79 1
1053.86 1
1053.94 1
1054.01 1
1054.08 2
1054.16 2
1054.23 2
1054.31 2
1054.38 2
1054.46 1
1054.53 0
1054.61 0
1054.68 0
1054.76 0
1054.83 0
1054.90 0
1054.98 0
1055.05 0
1055.13 1
1055.20 3
1055.28 5
1055.35 6
1055.43 7
1055.50 8
1055.58 9
1055.65 8
1055.72 8
1055.80 7
1055.87 6
1055.95 4
1056.02 4
1056.10 3
1056.17 3
1056.25 3
1056.32 4
1056.40 4
1056.47 5
1056.55 6
1056.62 7
1056.69 8
1056.77 10
1056.84 11
1056.92 12
1056.99 12
1057.07 12
1057.14 11
1057.22 10
1057.29 9
1057.37 7
1057.44 6
1057.52 4
1057.59 3
1057.66 2
1057.74 1
1057.81 1
1057.89 0
1057.96 0
1058.04 0
1058.11 0
1058.19 0
1058.26 0
1058.34 0
1058.41 1
1058.49 2
1058.56 3
1058.64 5
1058.71 6
1058.79 6
1058.86 6
1058.93 6
1059.01 5
1059.08 4
1059.16 4
1059.23 4
1059.31 4
1059.38 4
1059.46 4
1059.53 4
1059.61 4
1059.68 3
1059.76 4
1059.83 4
1059.91 4
1059.98 5
1060.06 5
1060.13 6
1060.20 6
1060.28 7
1060.35 7
1060.43 7
1060.50 7
1060.58 8
1060.65 8
1060.73 8
1060.80 8
1060.88 8
1060.95 8
1061.03 8
1061.10 9
1061.18 9
1061.25 9
1061.33 9
1061.40 9
1061.48 10
1061.55 11
1061.63 11
1061.70 12
1061.78 12
1061.85 12
1061.92 12
1062.00 11
1062.07 10
1062.15 9
1062.22 8
1062.30 7
1062.37 7
1062.45 7
1062.52 8
1062.60 8
1062.67 9
1062.75 10
1062.82 10
1062.90 9
1062.97 8
1063.05 6
1063.12 4
1063.20 2
1063.27 1
1063.35 0
1063.42 0
1063.50 0
1063.57 0
1063.65 1
1063.72 2
1063.80 3
1063.87 4
1063.95 4
1064.02 4
1064.10 4
1064.17 4
1064.24 5
1064.32 5
1064.39 6
1064.47 7
1064.54 8
1064.62 9
1064.69 10
1064.77 10
1064.84 10
1064.92 10
1064.99 10
1065.07 11
1065.14 11
1065.22 12
1065.29 13
1065.37 15
1065.44 16
1065.52 17
1065.59 17
1065.67 17
1065.74 17
1065.82 16
1065.89 14
1065.97 13
1066.04 11
1066.12 10
1066.19 9
1066.27 8
1066.34 8
1066.42 8
1066.49 8
1066.57 9
1066.64 9
1066.72 9
1066.79 8
1066.87 8
1066.94 8
1067.02 7
1067.09 7
1067.17 7
1067.24 7
1067.32 7
1067.39 7
1067.47 7
1067.54 7
1067.62 8
1067.69 9
1067.77 10
1067.84 11
1067.92 12
1067.99 13
1068.07 13
1068.14 13
1068.22 12
1068.29 12
1068.37 10
1068.44 9
1068.52 8
1068.59 7
1068.67 6
1068.74 5
1068.82 4
1068.89 3
1068.97 2
1069.04 1
1069.12 0
1069.19 0
1069.27 0
1069.34 0
1069.42 0
1069.49 0
1069.57 0
1069.64 0
1069.72 1
1069.79 2
1069.87 3
1069.94 4
1070.02 5
1070.09 5
1070.17 5
1070.24 6
1070.32 6
1070.39 6
1070.47 5
1070.54 5
1070.62 4
1070.70 3
1070.77 1
1070.85 0
1070.92 0
1071.00 0
1071.07 0
1071.15 0
1071.22 0
1071.30 0
1071.37 0
1071.45 0
1071.52 0
1071.60 2
1071.67 3
1071.75 4
1071.82 5
1071.90 6
1071.97 7
1072.05 7
1072.12 8
1072.20 8
1072.27 8
1072.35 8
1072.42 7
1072.50 6
1072.57 5
1072.65 4
1072.72 3
1072.80 2
1072.87 1
1072.95 0
1073.03 0
1073.10 0
1073.18 0
1073.25 0
1073.33 0
1073.40 0
1073.48 0
1073.55 2
1073.63 4
1073.70 5
1073.78 6
1073.85 6
1073.93 6
1074.00 6
1074.08 5
1074.15 5
1074.23 4
1074.30 4
1074.38 3
1074.45 3
1074.53 3
1074.60 4
1074.68 4
1074.76 5
1074.83 6
1074.91 7
1074.98 8
1075.06 8
1075.13 9
1075.21 9
1075.28 9
1075.36 9
1075.43 9
1075.51 9
1075.58 9
1075.66 8
1075.73 7
1075.81 6
1075.88 5
1075.96 4
1076.04 3
1076.11 3
1076.19 3
1076.26 4
1076.34 5
1076.41 6
1076.49 7
1076.56 9
1076.64 10
1076.71 11
1076.79 12
1076.86 12
1076.94 12
1077.01 12
1077.09 12
1077.16 11
1077.24 11
1077.32 11
1077.39 11
1077.47 12
1077.54 12
1077.62 13
1077.69 12
1077.77 12
1077.84 11
1077.92 10
1077.99 9
1078.07 8
1078.14 8
1078.22 8
1078.30 8
1078.37 9
1078.45 9
1078.52 10
1078.60 10
1078.67 11
1078.75 11
1078.82 11
1078.90 11
1078.97 11
1079.05 11
1079.12 10
1079.20 9
1079.28 8
1079.35 7
1079.43 6
1079.50 4
1079.58 3
1079.65 2
1079.73 1
1079.80 0
1079.88 0
1079.95 0
1080.03 0
1080.11 0
1080.18 1
1080.26 2
1080.33 3
1080.41 5
1080.48 6
1080.56 6
1080.63 7
1080.71 7
1080.78 7
1080.86 7
1080.94 6
1081.01 6
1081.09 5
1081.16 5
1081.24 4
1081.31 4
1081.39 3
1081.46 3
1081.54 3
1081.61 3
1081.69 3
1081.77 3
1081.84 3
1081.92 4
1081.99 3
1082.07 3
1082.14 3
1082.22 2
1082.29 2
1082.37 1
1082.45 1
1082.52 2
1082.60 3
1082.67 4
1082.75 5
1082.82 5
1082.90 5
1082.97 4
1083.05 3
1083.13 2
1083.20 2
1083.28 1
1083.35 2
1083.43 2
1083.50 3
1083.58 4
1083.65 6
1083.73 7
1083.81 9
1083.88 10
1083.96 12
1084.03 12
1084.11 12
1084.18 11
1084.26 9
1084.33 6
1084.41 3
1084.49 0
1084.56 0
1084.64 0
1084.71 0
1084.79 0
1084.86 0
1084.94 0
1085.01 0
1085.09 0
1085.17 1
1085.24 2
1085.32 3
1085.39 4
1085.47 6
1085.54 7
1085.62 9
1085.70 11
1085.77 13
1085.85 15
1085.92 17
1086.00 18
1086.07 19
1086.15 19
1086.22 19
1086.30 19
1086.38 19
1086.45 18
1086.53 17
1086.60 17
1086.68 16
1086.75 16
1086.83 15
1086.91 14
1086.98 14
1087.06 13
1087.13 12
1087.21 12
1087.28 12
1087.36 12
1087.44 12
1087.51 11
1087.59 11
1087.66 10
1087.74 9
1087.81 8
1087.89 7
1087.97 6
1088.04 6
1088.12 7
1088.19 7
1088.27 9
1088.34 10
1088.42 11
1088.50 11
1088.57 12
1088.65 13
1088.72 13
1088.80 14
1088.87 15
1088.95 16
1089.03 18
1089.10 19
1089.18 20
1089.25 22
1089.33 23
1089.40 24
1089.48 24
1089.56 23
1089.63 22
1089.71 21
1089.78 20
1089.86 19
1089.94 18
1090.01 19
1090.09 20
1090.16 22
1090.24 25
1090.31 28
1090.39 30
1090.47 32
1090.54 34
1090.62 34
1090.69 33
1090.77 33
1090.84 32
1090.92 31
1091.00 29
1091.07 28
1091.15 26
1091.22 24
1091.30 22
1091.38 20
1091.45 19
1091.53 19
1091.60 20
1091.68 22
1091.75 24
1091.83 25
1091.91 26
1091.98 27
1092.06 26
1092.13 25
1092.21 23
1092.29 21
1092.36 20
1092.44 19
1092.51 19
1092.59 19
1092.67 20
1092.74 21
1092.82 23
1092.89 25
1092.97 27
1093.04 29
1093.12 31
1093.20 33
1093.27 34
1093.35 35
1093.42 34
1093.50 33
1093.58 31
1093.65 29
1093.73 27
1093.80 25
1093.88 23
1093.96 22
1094.03 21
1094.11 20
1094.18 19
1094.26 19
1094.34 18
1094.41 17
1094.49 16
1094.56 16
1094.64 17
1094.72 18
1094.79 19
1094.87 20
1094.94 21
1095.02 21
1095.09 21
1095.17 20
1095.25 19
1095.32 18
1095.40 18
1095.47 17
1095.55 17
1095.63 17
1095.70 17
1095.78 18
1095.85 18
1095.93 17
1096.01 17
1096.08 15
1096.16 14
1096.23 11
1096.31 9
1096.39 7
1096.46 6
1096.54 5
1096.61 5
1096.69 5
1096.77 6
1096.84 7
1096.92 8
1096.99 8
1097.07 9
1097.15 8
1097.22 8
1097.30 6
1097.38 5
1097.45 3
1097.53 1
1097.60 0
1097.68 0
1097.76 0
1097.83 0
1097.91 0
1097.98 0
1098.06 0
1098.14 0
1098.21 0
1098.29 0
1098.36 1
1098.44 3
1098.52 5
1098.59 6
1098.67 8
1098.74 8
1098.82 9
1098.90 10
1098.97 10
1099.05 11
1099.12 12
1099.20 13
1099.28 13
1099.35 13
1099.43 12
1099.51 11
1099.58 9
1099.66 9
1099.73 9
1099.81 10
1099.89 11
1099.96 14
1100.04 16
1100.11 18
1100.19 20
1100.27 21
1100.34 21
1100.42 20
1100.50 18
1100.57 17
1100.65 15
1100.72 13
1100.80 12
1100.88 11
1100.95 10
1101.03 10
1101.10 9
1101.18 9
1101.26 9
1101.33 9
1101.41 10
1101.49 12
1101.56 14
1101.64 16
1101.71 19
1101.79 21
1101.87 22
1101.94 23
1102.02 22
1102.10 22
1102.17 20
1102.25 19
1102.32 19
1102.40 20
1102.48 22
1102.55 25
1102.63 28
1102.70 31
1102.78 33
1102.86 35
1102.93 35
1103.01 34
1103.09 32
1103.16 29
1103.24 27
1103.31 25
1103.39 23
1103.47 22
1103.54 23
1103.62 24
1103.70 25
1103.77 27
1103.85 28
1103.92 29
1104.00 30
1104.08 31
1104.15 31
1104.23 31
1104.31 30
1104.38 30
1104.46 28
1104.54 26
1104.61 24
1104.69 21
1104.76 19
1104.84 18
1104.92 17
1104.99 17
1105.07 17
1105.15 18
1105.22 19
1105.30 20
1105.37 20
1105.45 21
1105.53 22
1105.60 23
1105.68 24
1105.76 26
1105.83 27
1105.91 29
1105.99 31
1106.06 32
1106.14 32
1106.21 30
1106.29 28
1106.37 25
1106.44 23
1106.52 21
1106.60 21
1106.67 23
1106.75 25
1106.83 27
1106.90 29
1106.98 31
1107.05 31
1107.13 30
1107.21 29
1107.28 28
1107.36 27
1107.44 26
1107.51 25
1107.59 24
1107.67 22
1107.74 20
1107.82 17
1107.89 14
1107.97 12
1108.05 10
1108.12 9
1108.20 9
1108.28 9
1108.35 10
1108.43 11
1108.51 12
1108.58 12
1108.66 12
1108.74 12
1108.81 11
1108.89 11
1108.96 11
1109.04 12
1109.12 13
1109.19 14
1109.27 16
1109.35 17
1109.42 17
1109.50 17
1109.58 17
1109.65 17
1109.73 18
1109.81 18
1109.88 19
1109.96 20
1110.04 21
1110.11 22
1110.19 23
1110.26 23
1110.34 23
1110.42 23
1110.49 22
1110.57 21
1110.65 20
1110.72 19
1110.80 19
1110.88 19
1110.95 20
1111.03 21
1111.11 23
1111.18 24
1111.26 24
1111.34 24
1111.41 23
1111.49 22
1111.57 21
1111.64 20
1111.72 20
1111.79 20
1111.87 21
1111.95 22
1112.02 24
1112.10 25
1112.18 25
1112.25 25
1112.33 25
1112.41 24
1112.48 22
1112.56 20
1112.64 17
1112.71 15
1112.79 12
1112.87 10
1112.94 9
1113.02 7
1113.10 6
1113.17 6
1113.25 6
1113.33 6
1113.40 6
1113.48 7
1113.56 8
1113.63 10
1113.71 13
1113.79 15
1113.86 17
1113.94 19
1114.02 20
1114.09 20
1114.17 19
1114.25 18
1114.32 17
1114.40 15
1114.48 13
1114.55 12
1114.63 10
1114.71 9
1114.78 9
1114.86 10
1114.94 11
1115.01 13
1115.09 16
1115.17 19
1115.24 22
1115.32 25
1115.40 28
1115.47 30
1115.55 31
1115.63 32
1115.70 33
1115.78 33
1115.86 33
1115.93 32
1116.01 31
1116.09 30
1116.16 28
1116.24 27
1116.32 26
1116.39 25
1116.47 25
1116.55 26
1116.62 27
1116.70 28
1116.78 29
1116.85 29
1116.93 29
1117.01 27
1117.08 26
1117.16 24
1117.24 22
1117.31 21
1117.39 20
1117.47 20
1117.54 21
1117.62 22
1117.70 24
1117.77 24
1117.85 24
1117.93 24
1118.00 24
1118.08 24
1118.16 24
1118.23 24
1118.31 24
1118.39 24
1118.46 24
1118.54 22
1118.62 20
1118.69 18
1118.77 15
1118.85 12
1118.92 10
1119.00 8
1119.08 6
1119.16 6
1119.23 6
1119.31 6
1119.39 8
1119.46 10
1119.54 11
1119.62 12
1119.69 13
1119.77 13
1119.85 12
1119.92 12
1120.00 12
1120.08 12
1120.15 14
1120.23 17
1120.31 19
1120.38 21
1120.46 23
1120.54 23
1120.61 22
1120.69 20
1120.77 18
1120.85 15
1120.92 13
1121.00 11
1121.08 9
1121.15 7
1121.23 6
1121.31 4
1121.38 2
1121.46 0
1121.54 0
1121.61 0
1121.69 0
1121.77 0
1121.84 0
1121.92 1
1122.00 4
1122.08 6
1122.15 8
1122.23 9
1122.31 9
1122.38 9
1122.46 9
1122.54 9
1122.61 9
1122.69 9
1122.77 9
1122.84 9
1122.92 8
1123.00 8
1123.08 7
1123.15 7
1123.23 8
1123.31 9
1123.38 10
1123.46 12
1123.54 13
1123.61 14
1123.69 14
1123.77 15
1123.84 15
1123.92 16
1124.00 16
1124.08 16
1124.15 15
1124.23 14
1124.31 13
1124.38 12
1124.46 11
1124.54 10
1124.61 10
1124.69 10
1124.77 10
1124.85 11
1124.92 12
1125.00 13
1125.08 13
1125.15 13
1125.23 12
1125.31 11
1125.38 10
1125.46 8
1125.54 7
1125.62 5
1125.69 4
1125.77 4
1125.85 3
1125.92 3
1126.00 2
1126.08 1
1126.15 0
1126.23 0
1126.31 0
1126.39 0
1126.46 0
1126.54 0
1126.62 0
1126.69 0
1126.77 2
1126.85 4
1126.92 4
1127.00 4
1127.08 3
1127.16 1
1127.23 0
1127.31 0
1127.39 1
1127.46 1
1127.54 2
1127.62 3
1127.70 4
1127.77 5
1127.85 6
1127.93 7
1128.00 9
1128.08 11
1128.16 13
1128.24 15
1128.31 16
1128.39 18
1128.47 20
1128.54 23
1128.62 27
1128.70 30
1128.78 32
1128.85 34
1128.93 34
1129.01 32
1129.08 29
1129.16 25
1129.24 20
1129.32 16
1129.39 12
1129.47 9
1129.55 7
1129.62 5
1129.70 5
1129.78 5
1129.86 6
1129.93 9
1130.01 11
1130.09 14
1130.16 18
1130.24 20
1130.32 22
1130.40 23
1130.47 22
1130.55 21
1130.63 19
1130.70 16
1130.78 13
1130.86 11
1130.94 9
1131.01 8
1131.09 8
1131.17 9
1131.24 12
1131.32 15
1131.40 18
1131.48 21
1131.55 24
1131.63 26
1131.71 27
1131.79 28
1131.86 30
1131.94 32
1132.02 34
1132.09 37
1132.17 40
1132.25 43
1132.33 47
1132.40 50
1132.48 53
1132.56 56
1132.63 59
1132.71 63
1132.79 66
1132.87 69
1132.94 71
1133.02 73
1133.10 75
1133.18 78
1133.25 80
1133.33 84
1133.41 87
1133.48 91
1133.56 94
1133.64 96
1133.72 98
1133.79 98
1133.87 99
1133.95 99
1134.03 99
1134.10 100
1134.18 100
1134.26 100
1134.34 100
1134.41 98
1134.49 96
1134.57 94
1134.64 91
1134.72 90
1134.80 89
1134.88 88
1134.95 87
1135.03 85
1135.11 83
1135.19 80
1135.26 77
1135.34 74
1135.42 73
1135.50 72
1135.57 73
1135.65 75
1135.73 79
1135.80 82
1135.88 86
1135.96 91
1136.04 95
1136.11 98
1136.19 101
1136.27 102
1136.35 102
1136.42 101
1136.50 97
1136.58 93
1136.66 88
1136.73 84
1136.81 80
1136.89 77
1136.97 75
1137.04 74
1137.12 73
1137.20 72
1137.27 70
1137.35 67
1137.43 63
1137.51 59
1137.58 55
1137.66 50
1137.74 47
1137.82 44
1137.89 42
1137.97 41
1138.05 40
1138.13 40
1138.20 41
1138.28 41
1138.36 42
1138.44 42
1138.51 41
1138.59 40
1138.67 39
1138.75 37
1138.82 35
1138.90 33
1138.98 32
1139.06 30
1139.13 29
1139.21 28
1139.29 27
1139.37 26
1139.44 25
1139.52 22
1139.60 19
1139.68 16
1139.75 11
1139.83 7
1139.91 2
1139.99 0
1140.06 0
1140.14 0
1140.22 0
1140.30 0
1140.37 0
1140.45 0
1140.53 0
1140.61 2
1140.68 4
1140.76 5
1140.84 5
1140.92 5
1140.99 5
1141.07 5
1141.15 6
1141.23 6
1141.30 7
1141.38 6
1141.46 6
1141.54 5
1141.61 4
1141.69 3
1141.77 3
1141.85 4
1141.92 6
1142.00 9
1142.08 12
1142.16 14
1142.23 16
1142.31 17
1142.39 18
1142.47 17
1142.55 17
1142.62 17
1142.70 17
1142.78 18
1142.86 18
1142.93 19
1143.01 18
1143.09 18
1143.17 17
1143.24 15
1143.32 14
1143.40 13
1143.48 12
1143.55 13
1143.63 14
1143.71 17
1143.79 20
1143.86 24
1143.94 28
1144.02 31
1144.10 32
1144.18 33
1144.25 32
1144.33 30
1144.41 28
1144.49 27
1144.56 27
1144.64 27
1144.72 27
1144.80 27
1144.87 27
1144.95 25
1145.03 22
1145.11 18
1145.19 13
1145.26 9
1145.34 5
1145.42 2
1145.50 1
1145.57 2
1145.65 4
1145.73 8
1145.81 13
1145.88 17
1145.96 20
1146.04 23
1146.12 24
1146.20 24
1146.27 23
1146.35 23
1146.43 23
1146.51 24
1146.58 26
1146.66 29
1146.74 31
1146.82 34
1146.89 37
1146.97 40
1147.05 44
1147.13 47
1147.21 50
1147.28 53
1147.36 55
1147.44 55
1147.52 54
1147.59 51
1147.67 46
1147.75 41
1147.83 35
1147.91 30
1147.98 28
1148.06 27
1148.14 30
1148.22 35
1148.29 41
1148.37 49
1148.45 56
1148.53 62
1148.61 66
1148.68 67
1148.76 66
1148.84 63
1148.92 58
1148.99 54
1149.07 49
1149.15 45
1149.23 42
1149.31 39
1149.38 38
1149.46 38
1149.54 40
1149.62 42
1149.70 46
1149.77 51
1149.85 57
1149.93 62
1150.01 68
1150.08 74
1150.16 79
1150.24 84
1150.32 88
1150.40 93
1150.47 97
1150.55 101
1150.63 103
1150.71 104
1150.79 103
1150.86 99
1150.94 95
1151.02 89
1151.10 82
1151.17 75
1151.25 69
1151.33 64
1151.41 59
1151.49 56
1151.56 53
1151.64 52
1151.72 52
1151.80 53
1151.88 54
1151.95 56
1152.03 57
1152.11 57
1152.19 57
1152.27 56
1152.34 54
1152.42 52
1152.50 50
1152.58 49
1152.65 49
1152.73 49
1152.81 50
1152.89 51
1152.97 51
1153.04 50
1153.12 48
1153.20 44
1153.28 40
1153.36 37
1153.43 34
1153.51 32
1153.59 30
1153.67 30
1153.75 31
1153.82 33
1153.90 35
1153.98 37
1154.06 39
1154.14 40
1154.21 40
1154.29 40
1154.37 38
1154.45 36
1154.53 34
1154.60 33
1154.68 31
1154.76 30
1154.84 28
1154.92 27
1154.99 26
1155.07 25
1155.15 24
1155.23 23
1155.31 23
1155.38 23
1155.46 24
1155.54 24
1155.62 25
1155.70 25
1155.77 24
1155.85 22
1155.93 20
1156.01 17
1156.09 14
1156.16 12
1156.24 11
1156.32 10
1156.40 10
1156.48 11
1156.55 13
1156.63 14
1156.71 16
1156.79 18
1156.87 20
1156.95 23
1157.02 25
1157.10 28
1157.18 30
1157.26 32
1157.34 32
1157.41 31
1157.49 29
1157.57 26
1157.65 23
1157.73 20
1157.80 17
1157.88 15
1157.96 14
1158.04 13
1158.12 14
1158.20 14
1158.27 16
1158.35 18
1158.43 19
1158.51 20
1158.59 21
1158.66 19
1158.74 17
1158.82 14
1158.90 9
1158.98 5
1159.05 0
1159.13 0
1159.21 0
1159.29 0
1159.37 0
1159.45 0
1159.52 0
1159.60 0
1159.68 1
1159.76 3
1159.84 5
1159.91 6
1159.99 8
1160.07 9
1160.15 11
1160.23 12
1160.31 14
1160.38 14
1160.46 13
1160.54 12
1160.62 11
1160.70 10
1160.77 9
1160.85 10
1160.93 13
1161.01 17
1161.09 21
1161.17 25
1161.24 29
1161.32 32
1161.40 33
1161.48 33
1161.56 31
1161.64 28
1161.71 26
1161.79 23
1161.87 21
1161.95 21
1162.03 22
1162.10 24
1162.18 27
1162.26 31
1162.34 34
1162.42 37
1162.50 39
1162.57 41
1162.65 41
1162.73 40
1162.81 39
1162.89 37
1162.97 36
1163.04 34
1163.12 32
1163.20 31
1163.28 30
1163.36 29
1163.44 28
1163.51 28
1163.59 29
1163.67 31
1163.75 33
1163.83 35
1163.91 37
1163.98 38
1164.06 38
1164.14 37
1164.22 36
1164.30 35
1164.38 35
1164.45 36
1164.53 37
1164.61 37
1164.69 36
1164.77 33
1164.85 29
1164.92 24
1165.00 19
1165.08 15
1165.16 11
1165.24 9
1165.32 7
1165.39 5
1165.47 2
1165.55 0
1165.63 0
1165.71 0
1165.79 0
1165.86 0
1165.94 0
1166.02 0
1166.10 0
1166.18 3
1166.26 7
1166.33 11
1166.41 15
1166.49 18
1166.57 20
1166.65 22
1166.73 23
1166.80 26
1166.88 28
1166.96 30
1167.04 33
1167.12 34
1167.20 36
1167.28 36
1167.35 35
1167.43 34
1167.51 31
1167.59 28
1167.67 24
1167.75 20
1167.82 16
1167.90 12
1167.98 9
1168.06 6
1168.14 4
1168.22 4
1168.29 4
1168.37 6
1168.45 9
1168.53 13
1168.61 17
1168.69 20
1168.77 23
1168.84 25
1168.92 25
1169.00 25
1169.08 24
1169.16 22
1169.24 20
1169.32 17
1169.39 15
1169.47 13
1169.55 10
1169.63 9
1169.71 8
1169.79 8
1169.86 9
1169.94 12
1170.02 17
1170.10 24
1170.18 31
1170.26 38
1170.34 44
1170.41 49
1170.49 52
1170.57 54
1170.65 54
1170.73 54
1170.81 55
1170.89 55
1170.96 55
1171.04 55
1171.12 55
1171.20 54
1171.28 52
1171.36 50
1171.44 48
1171.51 45
1171.59 41
1171.67 38
1171.75 34
1171.83 29
1171.91 23
1171.99 17
1172.06 11
1172.14 6
1172.22 2
1172.30 0
1172.38 0
1172.46 0
1172.54 2
1172.61 4
1172.69 6
1172.77 7
1172.85 8
1172.93 8
1173.01 9
1173.09 10
1173.16 12
1173.24 15
1173.32 19
1173.40 22
1173.48 25
1173.56 28
1173.64 30
1173.72 33
1173.79 35
1173.87 38
1173.95 42
1174.03 46
1174.11 49
1174.19 51
1174.27 53
1174.34 54
1174.42 53
1174.50 51
1174.58 49
1174.66 45
1174.74 41
1174.82 36
1174.90 30
1174.97 24
1175.05 19
1175.13 14
1175.21 11
1175.29 10
1175.37 10
1175.45 11
1175.52 14
1175.60 17
1175.68 20
1175.76 23
1175.84 25
1175.92 25
1176.00 24
1176.08 22
1176.15 20
1176.23 16
1176.31 14
1176.39 12
1176.47 11
1176.55 11
1176.63 12
1176.71 14
1176.78 16
1176.86 20
1176.94 24
1177.02 29
1177.10 34
1177.18 38
1177.26 42
1177.34 45
1177.41 47
1177.49 48
1177.57 48
1177.65 48
1177.73 47
1177.81 45
1177.89 43
1177.97 39
1178.04 36
1178.12 33
1178.20 31
1178.28 31
1178.36 33
1178.44 36
1178.52 40
1178.60 44
1178.68 46
1178.75 47
1178.83 46
1178.91 43
1178.99 39
1179.07 36
1179.15 32
1179.23 31
1179.31 31
1179.38 33
1179.46 37
1179.54 41
1179.62 46
1179.70 51
1179.78 55
1179.86 57
1179.94 58
1180.02 59
1180.09 58
1180.17 58
1180.25 57
1180.33 55
1180.41 52
1180.49 49
1180.57 44
1180.65 39
1180.73 33
1180.80 29
1180.88 26
1180.96 24
1181.04 25
1181.12 27
1181.20 30
1181.28 34
1181.36 37
1181.44 38
1181.51 39
1181.59 37
1181.67 35
1181.75 31
1181.83 28
1181.91 24
1181.99 22
1182.07 22
1182.15 23
1182.22 26
1182.30 30
1182.38 35
1182.46 39
1182.54 43
1182.62 46
1182.70 46
1182.78 45
1182.86 41
1182.93 37
1183.01 32
1183.09 26
1183.17 21
1183.25 17
1183.33 14
1183.41 12
1183.49 12
1183.57 12
1183.65 14
1183.72 16
1183.80 20
1183.88 24
1183.96 28
1184.04 33
1184.12 38
1184.20 43
1184.28 46
1184.36 48
1184.44 48
1184.51 47
1184.59 46
1184.67 43
1184.75 41
1184.83 39
1184.91 37
1184.99 37
1185.07 37
1185.15 38
1185.23 39
1185.30 39
1185.38 39
1185.46 38
1185.54 37
1185.62 36
1185.70 34
1185.78 34
1185.86 34
1185.94 35
1186.02 35
1186.09 34
1186.17 33
1186.25 31
1186.33 29
1186.41 28
1186.49 29
1186.57 30
1186.65 31
1186.73 33
1186.81 34
1186.89 34
1186.96 34
1187.04 34
1187.12 34
1187.20 35
1187.28 38
1187.36 41
1187.44 45
1187.52 48
1187.60 50
1187.68 52
1187.76 52
1187.83 51
1187.91 49
1187.99 46
1188.07 41
1188.15 36
1188.23 31
1188.31 24
1188.39 18
1188.47 13
1188.55 8
1188.63 5
1188.71 3
1188.78 1
1188.86 1
1188.94 0
1189.02 0
1189.10 0
1189.18 0
1189.26 0
1189.34 0
1189.42 0
1189.50 0
1189.58 0
1189.66 4
1189.73 8
1189.81 13
1189.89 17
1189.97 22
1190.05 27
1190.13 33
1190.21 39
1190.29 46
1190.37 51
1190.45 55
1190.53 56
1190.61 56
1190.68 53
1190.76 48
1190.84 42
1190.92 36
1191.00 31
1191.08 26
1191.16 23
1191.24 20
1191.32 18
1191.40 16
1191.48 15
1191.56 15
1191.64 15
1191.71 16
1191.79 16
1191.87 17
1191.95 18
1192.03 19
1192.11 20
1192.19 22
1192.27 24
1192.35 27
1192.43 30
1192.51 34
1192.59 38
1192.67 41
1192.75 45
1192.82 47
1192.90 49
1192.98 49
1193.06 49
1193.14 48
1193.22 48
1193.30 47
1193.38 48
1193.46 49
1193.54 51
1193.62 54
1193.70 57
1193.78 58
1193.86 59
1193.93 59
1194.01 58
1194.09 57
1194.17 57
1194.25 57
1194.33 58
1194.41 60
1194.49 63
1194.57 66
1194.65 69
1194.73 71
1194.81 73
1194.89 74
1194.97 74
1195.05 73
1195.12 72
1195.20 72
1195.28 73
1195.36 74
1195.44 77
1195.52 81
1195.60 84
1195.68 88
1195.76 91
1195.84 93
1195.92 94
1196.00 96
1196.08 98
1196.16 101
1196.24 104
1196.32 107
1196.39 111
1196.47 114
1196.55 117
1196.63 120
1196.71 123
1196.79 125
1196.87 128
1196.95 131
1197.03 132
1197.11 134
1197.19 134
1197.27 134
1197.35 135
1197.43 137
1197.51 139
1197.59 141
1197.67 143
1197.75 144
1197.82 142
1197.90 137
1197.98 129
1198.06 120
1198.14 110
1198.22 100
1198.30 92
1198.38 86
1198.46 83
1198.54 83
1198.62 83
1198.70 85
1198.78 85
1198.86 84
1198.94 82
1199.02 77
1199.10 73
1199.18 68
1199.26 66
1199.33 65
1199.41 67
1199.49 70
1199.57 73
1199.65 74
1199.73 73
1199.81 69
1199.89 63
1199.97 56
1200.05 48
1200.13 41
1200.21 36
1200.29 32
1200.37 30
1200.45 30
1200.53 30
1200.61 32
1200.69 34
1200.77 37
1200.85 40
1200.93 42
1201.00 44
1201.08 45
1201.16 45
1201.24 44
1201.32 43
1201.40 42
1201.48 41
1201.56 40
1201.64 38
1201.72 36
1201.80 34
1201.88 31
1201.96 29
1202.04 27
1202.12 27
1202.20 30
1202.28 34
1202.36 40
1202.44 46
1202.52 51
1202.60 55
1202.68 58
1202.76 59
1202.84 59
1202.91 59
1202.99 60
1203.07 62
1203.15 64
1203.23 66
1203.31 67
1203.39 68
1203.47 66
1203.55 63
1203.63 59
1203.71 55
1203.79 51
1203.87 48
1203.95 47
1204.03 46
1204.11 45
1204.19 46
1204.27 46
1204.35 47
1204.43 49
1204.51 52
1204.59 56
1204.67 61
1204.75 67
1204.83 72
1204.91 76
1204.99 77
1205.07 75
1205.14 70
1205.22 62
1205.30 53
1205.38 43
1205.46 34
1205.54 26
1205.62 20
1205.70 16
1205.78 15
1205.86 14
1205.94 13
1206.02 12
1206.10 11
1206.18 9
1206.26 5
1206.34 1
1206.42 0
1206.50 0
1206.58 0
1206.66 0
1206.74 0
1206.82 0
1206.90 0
1206.98 0
1207.06 4
1207.14 12
1207.22 21
1207.30 30
1207.38 38
1207.46 45
1207.54 50
1207.62 53
1207.70 53
1207.78 52
1207.86 48
1207.94 43
1208.02 37
1208.10 30
1208.18 22
1208.25 15
1208.33 8
1208.41 1
1208.49 0
1208.57 0
1208.65 0
1208.73 0
1208.81 0
1208.89 3
1208.97 8
1209.05 12
1209.13 15
1209.21 16
1209.29 15
1209.37 12
1209.45 7
1209.53 2
1209.61 0
1209.69 0
1209.77 0
1209.85 0
1209.93 0
1210.01 0
1210.09 0
1210.17 0
1210.25 7
1210.33 15
1210.41 22
1210.49 28
1210.57 33
1210.65 37
1210.73 39
1210.81 41
1210.89 42
1210.97 43
1211.05 44
1211.13 45
1211.21 47
1211.29 49
1211.37 52
1211.45 55
1211.53 58
1211.61 60
1211.69 61
1211.77 60
1211.85 59
1211.93 57
1212.01 55
1212.09 53
1212.17 52
1212.25 52
1212.33 53
1212.41 54
1212.49 54
1212.57 52
1212.65 49
1212.73 44
1212.81 38
1212.89 32
1212.97 26
1213.05 22
1213.13 21
1213.21 21
1213.29 24
1213.37 27
1213.45 31
1213.53 34
1213.61 37
1213.69 40
1213.77 43
1213.85 45
1213.93 48
1214.01 49
1214.09 49
1214.17 48
1214.25 46
1214.33 41
1214.41 35
1214.49 28
1214.57 20
1214.65 12
1214.73 5
1214.81 0
1214.89 0
1214.97 0
1215.05 1
1215.13 6
1215.21 12
1215.29 18
1215.37 23
1215.45 26
1215.53 28
1215.61 29
1215.69 29
1215.77 28
1215.85 28
1215.93 28
1216.01 29
1216.09 31
1216.17 33
1216.25 35
1216.33 36
1216.41 37
1216.49 36
1216.57 35
1216.65 34
1216.73 31
1216.81 29
1216.89 28
1216.97 28
1217.05 30
1217.13 34
1217.21 38
1217.29 43
1217.37 48
1217.45 51
1217.53 53
1217.61 54
1217.69 54
1217.77 53
1217.85 52
1217.93 52
1218.01 52
1218.09 51
1218.17 51
1218.25 49
1218.33 47
1218.41 45
1218.49 43
1218.57 41
1218.65 40
1218.73 40
1218.81 42
1218.89 45
1218.97 48
1219.05 51
1219.13 52
1219.21 53
1219.29 54
1219.37 54
1219.45 55
1219.53 58
1219.61 61
1219.69 65
1219.77 68
1219.85 71
1219.93 73
1220.01 74
1220.09 74
1220.17 73
1220.25 71
1220.33 70
1220.41 68
1220.49 66
1220.57 64
1220.65 62
1220.73 60
1220.81 60
1220.90 60
1220.98 61
1221.06 62
1221.14 64
1221.22 65
1221.30 66
1221.38 65
1221.46 64
1221.54 62
1221.62 61
1221.70 61
1221.78 61
1221.86 62
1221.94 65
1222.02 68
1222.10 73
1222.18 78
1222.26 86
1222.34 94
1222.42 103
1222.50 112
1222.58 120
1222.66 127
1222.74 134
1222.82 140
1222.90 145
1222.98 150
1223.06 155
1223.14 159
1223.22 161
1223.30 161
1223.38 158
1223.46 153
1223.54 147
1223.62 139
1223.70 131
1223.78 124
1223.86 117
1223.95 111
1224.03 107
1224.11 103
1224.19 99
1224.27 97
1224.35 94
1224.43 91
1224.51 88
1224.59 84
1224.67 80
1224.75 75
1224.83 69
1224.91 65
1224.99 62
1225.07 63
1225.15 67
1225.23 74
1225.31 84
1225.39 96
1225.47 107
1225.55 117
1225.63 124
1225.71 128
1225.79 128
1225.87 126
1225.95 123
1226.03 120
1226.11 119
1226.19 119
1226.28 121
1226.36 124
1226.44 127
1226.52 129
1226.60 131
1226.68 132
1226.76 132
1226.84 133
1226.92 133
1227.00 133
1227.08 133
1227.16 131
1227.24 127
1227.32 122
1227.40 116
1227.48 110
1227.56 105
1227.64 102
1227.72 102
1227.80 104
1227.88 107
1227.96 111
1228.04 114
1228.12 116
1228.21 116
1228.29 115
1228.37 114
1228.45 112
1228.53 112
1228.61 113
1228.69 114
1228.77 115
1228.85 115
1228.93 114
1229.01 110
1229.09 104
1229.17 98
1229.25 92
1229.33 86
1229.41 82
1229.49 79
1229.57 76
1229.65 72
1229.73 68
1229.81 62
1229.90 56
1229.98 50
1230.06 45
1230.14 42
1230.22 40
1230.30 38
1230.38 38
1230.46 37
1230.54 36
1230.62 35
1230.70 33
1230.78 32
1230.86 31
1230.94 30
1231.02 30
1231.10 31
1231.18 33
1231.26 35
1231.34 38
1231.43 41
1231.51 43
1231.59 44
1231.67 43
1231.75 41
1231.83 39
1231.91 35
1231.99 31
1232.07 27
1232.15 23
1232.23 18
1232.31 14
1232.39 10
1232.47 8
1232.55 7
1232.63 10
1232.71 15
1232.80 22
1232.88 31
1232.96 40
1233.04 47
1233.12 52
1233.20 55
1233.28 54
1233.36 51
1233.44 47
1233.52 43
1233.60 39
1233.68 35
1233.76 32
1233.84 29
1233.92 27
1234.00 26
1234.09 26
1234.17 28
1234.25 31
1234.33 37
1234.41 44
1234.49 51
1234.57 58
1234.65 63
1234.73 67
1234.81 69
1234.89 70
1234.97 71
1235.05 70
1235.13 70
1235.21 68
1235.29 67
1235.38 64
1235.46 62
1235.54 59
1235.62 56
1235.70 54
1235.78 52
1235.86 50
1235.94 49
1236.02 49
1236.10 50
1236.18 51
1236.26 53
1236.34 55
1236.42 57
1236.51 58
1236.59 59
1236.67 58
1236.75 57
1236.83 56
1236.91 57
1236.99 59
1237.07 62
1237.15 66
1237.23 71
1237.31 75
1237.39 78
1237.47 81
1237.56 84
1237.64 87
1237.72 91
1237.80 94
1237.88 96
1237.96 96
1238.04 93
1238.12 88
1238.20 80
1238.28 72
1238.36 65
1238.44 58
1238.52 54
1238.61 50
1238.69 48
1238.77 47
1238.85 47
1238.93 48
1239.01 50
1239.09 56
1239.17 63
1239.25 71
1239.33 78
1239.41 85
1239.49 89
1239.57 91
1239.66 91
1239.74 90
1239.82 89
1239.90 89
1239.98 90
1240.06 92
1240.14 95
1240.22 97
1240.30 100
1240.38 100
1240.46 99
1240.54 96
1240.63 92
1240.71 87
1240.79 81
1240.87 76
1240.95 72
1241.03 68
1241.11 66
1241.19 63
1241.27 60
1241.35 57
1241.43 55
1241.52 54
1241.60 53
1241.68 54
1241.76 56
1241.84 58
1241.92 60
1242.00 61
1242.08 61
1242.16 60
1242.24 59
1242.32 56
1242.41 52
1242.49 47
1242.57 40
1242.65 33
1242.73 24
1242.81 15
1242.89 7
1242.97 0
1243.05 0
1243.13 0
1243.21 0
1243.30 0
1243.38 0
1243.46 0
1243.54 0
1243.62 0
1243.70 0
1243.78 5
1243.86 11
1243.94 16
1244.02 19
1244.10 20
1244.19 19
1244.27 16
1244.35 12
1244.43 11
1244.51 13
1244.59 18
1244.67 27
1244.75 39
1244.83 51
1244.91 62
1245.00 72
1245.08 80
1245.16 86
1245.24 88
1245.32 89
1245.40 87
1245.48 83
1245.56 76
1245.64 68
1245.72 59
1245.81 51
1245.89 44
1245.97 39
1246.05 36
1246.13 36
1246.21 38
1246.29 41
1246.37 46
1246.45 51
1246.54 57
1246.62 63
1246.70 70
1246.78 77
1246.86 82
1246.94 87
1247.02 90
1247.10 91
1247.18 90
1247.26 88
1247.35 84
1247.43 81
1247.51 79
1247.59 77
1247.67 75
1247.75 73
1247.83 70
1247.91 65
1247.99 57
1248.08 48
1248.16 39
1248.24 32
1248.32 27
1248.40 26
1248.48 28
1248.56 34
1248.64 40
1248.72 47
1248.81 52
1248.89 54
1248.97 53
1249.05 50
1249.13 47
1249.21 44
1249.29 42
1249.37 44
1249.45 49
1249.54 56
1249.62 65
1249.70 74
1249.78 82
1249.86 88
1249.94 90
1250.02 91
1250.10 91
1250.18 90
1250.27 92
1250.35 96
1250.43 101
1250.51 108
1250.59 115
1250.67 119
1250.75 120
1250.83 118
1250.92 113
1251.00 105
1251.08 97
1251.16 88
1251.24 80
1251.32 73
1251.40 67
1251.48 62
1251.57 58
1251.65 55
1251.73 53
1251.81 52
1251.89 51
1251.97 50
1252.05 49
1252.13 46
1252.21 42
1252.30 38
1252.38 35
1252.46 33
1252.54 33
1252.62 35
1252.70 40
1252.78 45
1252.86 49
1252.95 51
1253.03 51
1253.11 48
1253.19 44
1253.27 40
1253.35 37
1253.43 36
1253.51 37
1253.60 40
1253.68 45
1253.76 49
1253.84 52
1253.92 53
1254.00 51
1254.08 46
1254.17 39
1254.25 32
1254.33 26
1254.41 21
1254.49 20
1254.57 22
1254.65 27
1254.73 35
1254.82 42
1254.90 50
1254.98 55
1255.06 57
1255.14 56
1255.22 53
1255.30 51
1255.38 49
1255.47 50
1255.55 53
1255.63 59
1255.71 67
1255.79 75
1255.87 81
1255.95 85
1256.04 85
1256.12 83
1256.20 80
1256.28 76
1256.36 73
1256.44 71
1256.52 72
1256.61 74
1256.69 76
1256.77 76
1256.85 74
1256.93 69
1257.01 62
1257.09 52
1257.17 41
1257.26 30
1257.34 20
1257.42 11
1257.50 4
1257.58 0
1257.66 0
1257.74 0
1257.83 0
1257.91 1
1257.99 7
1258.07 14
1258.15 23
1258.23 33
1258.31 43
1258.40 53
1258.48 62
1258.56 70
1258.64 77
1258.72 82
1258.80 85
1258.88 85
1258.97 83
1259.05 79
1259.13 73
1259.21 66
1259.29 58
1259.37 51
1259.46 44
1259.54 38
1259.62 34
1259.70 30
1259.78 28
1259.86 26
1259.94 23
1260.03 20
1260.11 16
1260.19 11
1260.27 6
1260.35 2
1260.43 0
1260.51 0
1260.60 0
1260.68 0
1260.76 0
1260.84 0
1260.92 0
1261.00 0
1261.08 0
1261.17 0
1261.25 3
1261.33 11
1261.41 21
1261.49 32
1261.57 42
1261.66 49
1261.74 53
1261.82 53
1261.90 50
1261.98 43
1262.06 35
1262.14 27
1262.23 20
1262.31 15
1262.39 14
1262.47 15
1262.55 19
1262.63 26
1262.72 34
1262.80 41
1262.88 47
1262.96 51
1263.04 52
1263.12 52
1263.21 50
1263.29 48
1263.37 46
1263.45 45
1263.53 44
1263.61 44
1263.69 45
1263.78 44
1263.86 43
1263.94 41
1264.02 39
1264.10 35
1264.18 33
1264.27 32
1264.35 34
1264.43 37
1264.51 42
1264.59 47
1264.67 51
1264.76 53
1264.84 52
1264.92 50
1265.00 46
1265.08 43
1265.16 42
1265.25 42
1265.33 44
1265.41 48
1265.49 52
1265.57 57
1265.65 61
1265.74 65
1265.82 68
1265.90 70
1265.98 73
1266.06 74
1266.14 76
1266.23 76
1266.31 76
1266.39 75
1266.47 75
1266.55 75
1266.63 77
1266.72 79
1266.80 83
1266.88 88
1266.96 93
1267.04 98
1267.12 101
1267.21 103
1267.29 103
1267.37 101
1267.45 98
1267.53 95
1267.61 92
1267.70 89
1267.78 87
1267.86 84
1267.94 82
1268.02 79
1268.11 78
1268.19 78
1268.27 79
1268.35 80
1268.43 82
1268.51 83
1268.60 83
1268.68 80
1268.76 76
1268.84 70
1268.92 64
1269.00 59
1269.09 55
1269.17 55
1269.25 56
1269.33 59
1269.41 62
1269.50 64
1269.58 65
1269.66 64
1269.74 62
1269.82 59
1269.90 56
1269.99 54
1270.07 52
1270.15 50
1270.23 49
1270.31 48
1270.40 46
1270.48 43
1270.56 38
1270.64 32
1270.72 25
1270.80 19
1270.89 14
1270.97 11
1271.05 11
1271.13 13
1271.21 16
1271.30 20
1271.38 22
1271.46 23
1271.54 22
1271.62 20
1271.70 17
1271.79 15
1271.87 15
1271.95 18
1272.03 23
1272.11 29
1272.20 37
1272.28 44
1272.36 52
1272.44 57
1272.52 61
1272.61 63
1272.69 64
1272.77 64
1272.85 62
1272.93 60
1273.01 57
1273.10 54
1273.18 51
1273.26 48
1273.34 45
1273.42 41
1273.51 37
1273.59 33
1273.67 28
1273.75 23
1273.83 20
1273.92 19
1274.00 20
1274.08 24
1274.16 30
1274.24 37
1274.33 43
1274.41 49
1274.49 53
1274.57 57
1274.65 59
1274.74 62
1274.82 64
1274.90 66
1274.98 67
1275.06 68
1275.15 67
1275.23 66
1275.31 65
1275.39 64
1275.47 63
1275.55 62
1275.64 60
1275.72 58
1275.80 55
1275.88 51
1275.96 45
1276.05 39
1276.13 33
1276.21 27
1276.29 21
1276.37 16
1276.46 12
1276.54 8
1276.62 6
1276.70 5
1276.79 4
1276.87 4
1276.95 4
1277.03 4
1277.11 4
1277.20 3
1277.28 2
1277.36 1
1277.44 0
1277.52 0
1277.61 0
1277.69 0
1277.77 0
1277.85 0
1277.93 0
1278.02 4
1278.10 11
1278.18 17
1278.26 24
1278.34 30
1278.43 36
1278.51 42
1278.59 48
1278.67 55
1278.75 61
1278.84 68
1278.92 74
1279.00 79
1279.08 82
1279.16 83
1279.25 81
1279.33 76
1279.41 69
1279.49 61
1279.58 51
1279.66 41
1279.74 32
1279.82 25
1279.90 18
1279.99 14
1280.07 11
1280.15 10
1280.23 11
1280.31 13
1280.40 15
1280.48 17
1280.56 19
1280.64 21
1280.73 21
1280.81 21
1280.89 21
1280.97 21
1281.05 23
1281.14 26
1281.22 31
1281.30 36
1281.38 40
1281.46 43
1281.55 43
1281.63 41
1281.71 36
1281.79 31
1281.88 25
1281.96 21
1282.04 18
1282.12 16
1282.20 15
1282.29 14
1282.37 13
1282.45 11
1282.53 8
1282.62 5
1282.70 4
1282.78 6
1282.86 9
1282.94 14
1283.03 19
1283.11 25
1283.19 29
1283.27 33
1283.36 36
1283.44 40
1283.52 45
1283.60 52
1283.68 60
1283.77 68
1283.85 73
1283.93 75
1284.01 72
1284.10 66
1284.18 56
1284.26 44
1284.34 31
1284.42 20
1284.51 12
1284.59 6
1284.67 3
1284.75 2
1284.84 2
1284.92 2
1285.00 2
1285.08 1
1285.17 0
1285.25 0
1285.33 0
1285.41 0
1285.49 0
1285.58 0
1285.66 0
1285.74 7
1285.82 15
1285.91 25
1285.99 34
1286.07 42
1286.15 48
1286.24 51
1286.32 51
1286.40 49
1286.48 46
1286.56 42
1286.65 39
1286.73 35
1286.81 31
1286.89 27
1286.98 22
1287.06 17
1287.14 12
1287.22 9
1287.31 7
1287.39 8
1287.47 11
1287.55 15
1287.64 19
1287.72 22
1287.80 25
1287.88 27
1287.96 28
1288.05 29
1288.13 32
1288.21 37
1288.29 42
1288.38 48
1288.46 55
1288.54 61
1288.62 65
1288.71 67
1288.79 67
1288.87 65
1288.95 61
1289.04 57
1289.12 52
1289.20 48
1289.28 44
1289.37 43
1289.45 43
1289.53 46
1289.61 49
1289.70 53
1289.78 55
1289.86 54
1289.94 50
1290.03 42
1290.11 33
1290.19 23
1290.27 15
1290.36 10
1290.44 8
1290.52 11
1290.60 17
1290.68 25
1290.77 33
1290.85 42
1290.93 52
1291.01 60
1291.10 67
1291.18 73
1291.26 77
1291.34 78
1291.43 77
1291.51 73
1291.59 67
1291.67 59
1291.76 52
1291.84 45
1291.92 39
1292.00 34
1292.09 30
1292.17 28
1292.25 28
1292.33 29
1292.42 31
1292.50 34
1292.58 36
1292.66 37
1292.75 37
1292.83 35
1292.91 34
1293.00 33
1293.08 35
1293.16 39
1293.24 46
1293.33 54
1293.41 62
1293.49 68
1293.57 70
1293.66 69
1293.74 64
1293.82 58
1293.90 52
1293.99 47
1294.07 44
1294.15 43
1294.23 44
1294.32 46
1294.40 48
1294.48 49
1294.56 50
1294.65 51
1294.73 53
1294.81 54
1294.89 56
1294.98 56
1295.06 55
1295.14 53
1295.22 50
1295.31 46
1295.39 43
1295.47 42
1295.56 42
1295.64 43
1295.72 45
1295.80 48
1295.89 52
1295.97 57
1296.05 62
1296.13 69
1296.22 77
1296.30 86
1296.38 96
1296.46 106
1296.55 115
1296.63 124
1296.71 130
1296.79 133
1296.88 133
1296.96 129
1297.04 122
1297.13 113
1297.21 102
1297.29 92
1297.37 83
1297.46 76
1297.54 72
1297.62 69
1297.70 68
1297.79 69
1297.87 70
1297.95 70
1298.04 69
1298.12 66
1298.20 62
1298.28 58
1298.37 54
1298.45 50
1298.53 47
1298.61 46
1298.70 45
1298.78 43
1298.86 40
1298.95 36
1299.03 30
1299.11 25
1299.19 22
1299.28 21
1299.36 25
1299.44 31
1299.52 39
1299.61 47
1299.69 54
1299.77 56
1299.86 55
1299.94 50
1300.02 43
1300.10 34
1300.19 25
1300.27 16
1300.35 9
1300.43 3
1300.52 0
1300.60 0
1300.68 0
1300.77 0
1300.85 2
1300.93 8
1301.01 15
1301.10 22
1301.18 28
1301.26 31
1301.35 30
1301.43 25
1301.51 18
1301.59 9
1301.68 0
1301.76 0
1301.84 0
1301.93 0
1302.01 0
1302.09 0
1302.17 0
1302.26 0
1302.34 0
1302.42 7
1302.50 16
1302.59 24
1302.67 32
1302.75 39
1302.84 44
1302.92 47
1303.00 48
1303.08 48
1303.17 45
1303.25 41
1303.33 35
1303.42 29
1303.50 21
1303.58 14
1303.67 7
1303.75 2
1303.83 0
1303.91 0
1304.00 0
1304.08 0
1304.16 0
1304.25 0
1304.33 0
1304.41 0
1304.49 0
1304.58 4
1304.66 12
1304.74 21
1304.83 29
1304.91 34
1304.99 37
1305.07 36
1305.16 33
1305.24 30
1305.32 27
1305.41 26
1305.49 26
1305.57 27
1305.66 28
1305.74 29
1305.82 29
1305.90 29
1305.99 30
1306.07 31
1306.15 33
1306.24 35
1306.32 38
1306.40 42
1306.48 47
1306.57 54
1306.65 61
1306.73 70
1306.82 80
1306.90 91
1306.98 103
1307.07 114
1307.15 125
1307.23 134
1307.31 142
1307.40 147
1307.48 149
1307.56 148
1307.65 143
1307.73 135
1307.81 125
1307.90 112
1307.98 99
1308.06 85
1308.14 72
1308.23 61
1308.31 53
1308.39 48
1308.48 48
1308.56 51
1308.64 58
1308.73 66
1308.81 76
1308.89 86
1308.98 94
1309.06 100
1309.14 104
1309.22 105
1309.31 103
1309.39 99
1309.47 92
1309.56 84
1309.64 75
1309.72 66
1309.81 59
1309.89 56
1309.97 57
1310.05 64
1310.14 76
1310.22 91
1310.30 108
1310.39 123
1310.47 136
1310.55 146
1310.64 150
1310.72 151
1310.80 149
1310.89 146
1310.97 142
1311.05 139
1311.14 137
1311.22 137
1311.30 138
1311.38 140
1311.47 142
1311.55 144
1311.63 146
1311.72 146
1311.80 144
1311.88 141
1311.97 136
1312.05 130
1312.13 122
1312.22 114
1312.30 105
1312.38 96
1312.47 87
1312.55 78
1312.63 70
1312.72 63
1312.80 57
1312.88 54
1312.96 53
1313.05 55
1313.13 60
1313.21 68
1313.30 78
1313.38 89
1313.46 99
1313.55 108
1313.63 114
1313.71 118
1313.80 118
1313.88 116
1313.96 112
1314.05 106
1314.13 100
1314.21 93
1314.30 86
1314.38 80
1314.46 74
1314.55 68
1314.63 64
1314.71 60
1314.80 56
1314.88 54
1314.96 53
1315.04 53
1315.13 53
1315.21 54
1315.29 55
1315.38 55
1315.46 54
1315.54 52
1315.63 50
1315.71 49
1315.79 50
1315.88 54
1315.96 61
1316.04 71
1316.13 84
1316.21 97
1316.29 109
1316.38 120
1316.46 128
1316.54 134
1316.63 138
1316.71 139
1316.79 139
1316.88 137
1316.96 135
1317.04 132
1317.13 127
1317.21 122
1317.29 117
1317.38 112
1317.46 106
1317.54 102
1317.63 99
1317.71 98
1317.79 100
1317.88 105
1317.96 111
1318.04 119
1318.13 126
1318.21 133
1318.29 138
1318.38 142
1318.46 144
1318.54 145
1318.63 145
1318.71 146
1318.79 145
1318.88 144
1318.96 142
1319.04 139
1319.13 134
1319.21 129
1319.29 125
1319.38 124
1319.46 126
1319.54 132
1319.63 139
1319.71 146
1319.79 151
1319.88 153
1319.96 150
1320.04 144
1320.13 136
1320.21 129
1320.29 123
1320.38 121
1320.46 122
1320.54 126
1320.63 133
1320.71 142
1320.79 150
1320.88 158
1320.96 163
1321.05 165
1321.13 164
1321.21 159
1321.30 152
1321.38 144
1321.46 136
1321.55 129
1321.63 125
1321.71 123
1321.80 122
1321.88 124
1321.96 126
1322.05 130
1322.13 134
1322.21 139
1322.30 144
1322.38 149
1322.46 153
1322.55 155
1322.63 154
1322.71 148
1322.80 140
1322.88 130
1322.96 119
1323.05 110
1323.13 103
1323.22 99
1323.30 98
1323.38 98
1323.47 99
1323.55 99
1323.63 99
1323.72 98
1323.80 97
1323.88 95
1323.97 95
1324.05 97
1324.13 101
1324.22 108
1324.30 116
1324.38 126
1324.47 136
1324.55 144
1324.64 151
1324.72 155
1324.80 155
1324.89 154
1324.97 151
1325.05 148
1325.14 144
1325.22 141
1325.30 139
1325.39 137
1325.47 136
1325.55 136
1325.64 135
1325.72 133
1325.81 132
1325.89 131
1325.97 130
1326.06 129
1326.14 130
1326.22 131
1326.31 132
1326.39 131
1326.47 127
1326.56 121
1326.64 112
1326.72 101
1326.81 91
1326.89 83
1326.98 77
1327.06 76
1327.14 76
1327.23 79
1327.31 81
1327.39 82
1327.48 82
1327.56 80
1327.64 78
1327.73 75
1327.81 74
1327.90 73
1327.98 73
1328.06 74
1328.15 75
1328.23 75
1328.31 74
1328.40 71
1328.48 67
1328.56 61
1328.65 54
1328.73 46
1328.82 38
1328.90 31
1328.98 26
1329.07 22
1329.15 20
1329.23 22
1329.32 26
1329.40 35
1329.49 46
1329.57 59
1329.65 74
1329.74 88
1329.82 100
1329.90 109
1329.99 114
1330.07 116
1330.16 116
1330.24 114
1330.32 111
1330.41 110
1330.49 109
1330.57 110
1330.66 112
1330.74 113
1330.83 113
1330.91 112
1330.99 109
1331.08 106
1331.16 101
1331.24 97
1331.33 94
1331.41 93
1331.50 92
1331.58 92
1331.66 91
1331.75 90
1331.83 87
1331.91 83
1332.00 76
1332.08 69
1332.17 61
1332.25 53
1332.33 47
1332.42 42
1332.50 38
1332.58 35
1332.67 33
1332.75 30
1332.84 28
1332.92 25
1333.00 22
1333.09 19
1333.17 16
1333.25 12
1333.34 6
1333.42 0
1333.51 0
1333.59 0
1333.67 0
1333.76 0
1333.84 0
1333.93 0
1334.01 0
1334.09 14
1334.18 30
1334.26 43
1334.34 54
1334.43 61
1334.51 65
1334.60 64
1334.68 62
1334.76 57
1334.85 52
1334.93 45
1335.02 39
1335.10 35
1335.18 31
1335.27 29
1335.35 29
1335.43 29
1335.52 31
1335.60 31
1335.69 32
1335.77 32
1335.85 33
1335.94 33
1336.02 33
1336.11 34
1336.19 34
1336.27 35
1336.36 37
1336.44 40
1336.53 45
1336.61 51
1336.69 58
1336.78 66
1336.86 72
1336.95 75
1337.03 77
1337.11 76
1337.20 76
1337.28 76
1337.36 80
1337.45 88
1337.53 98
1337.62 112
1337.70 125
1337.78 137
1337.87 147
1337.95 152
1338.04 154
1338.12 152
1338.20 148
1338.29 142
1338.37 135
1338.46 127
1338.54 119
1338.62 111
1338.71 103
1338.79 96
1338.88 90
1338.96 84
1339.04 80
1339.13 76
1339.21 73
1339.30 70
1339.38 66
1339.46 62
1339.55 58
1339.63 56
1339.72 54
1339.80 54
1339.88 56
1339.97 58
1340.05 61
1340.14 62
1340.22 62
1340.30 59
1340.39 56
1340.47 53
1340.56 51
1340.64 51
1340.72 53
1340.81 56
1340.89 62
1340.98 68
1341.06 75
1341.15 82
1341.23 91
1341.31 100
1341.40 109
1341.48 117
1341.57 123
1341.65 127
1341.73 129
1341.82 128
1341.90 126
1341.99 123
1342.07 120
1342.15 117
1342.24 114
1342.32 109
1342.41 103
1342.49 94
1342.57 83
1342.66 70
1342.74 57
1342.83 45
1342.91 34
1343.00 27
1343.08 22
1343.16 20
1343.25 19
1343.33 19
1343.42 20
1343.50 21
1343.58 22
1343.67 24
1343.75 28
1343.84 34
1343.92 42
1344.00 49
1344.09 56
1344.17 61
1344.26 65
1344.34 68
1344.43 71
1344.51 74
1344.59 78
1344.68 81
1344.76 84
1344.85 84
1344.93 80
1345.02 71
1345.10 60
1345.18 46
1345.27 34
1345.35 24
1345.44 18
1345.52 18
1345.60 23
1345.69 31
1345.77 41
1345.86 53
1345.94 63
1346.03 72
1346.11 79
1346.19 85
1346.28 90
1346.36 93
1346.45 95
1346.53 95
1346.62 94
1346.70 92
1346.78 89
1346.87 84
1346.95 80
1347.04 76
1347.12 72
1347.20 70
1347.29 69
1347.37 69
1347.46 70
1347.54 72
1347.63 74
1347.71 75
1347.79 74
1347.88 70
1347.96 62
1348.05 52
1348.13 39
1348.22 26
1348.30 13
1348.38 3
1348.47 0
1348.55 0
1348.64 0
1348.72 0
1348.81 2
1348.89 6
1348.97 10
1349.06 13
1349.14 15
1349.23 16
1349.31 17
1349.40 17
1349.48 19
1349.56 21
1349.65 26
1349.73 32
1349.82 39
1349.90 45
1349.99 50
1350.07 52
1350.16 50
1350.24 47
1350.32 42
1350.41 38
1350.49 35
1350.58 36
1350.66 38
1350.75 42
1350.83 47
1350.91 50
1351.00 53
1351.08 54
1351.17 53
1351.25 53
1351.34 52
1351.42 52
1351.51 53
1351.59 55
1351.67 56
1351.76 57
1351.84 55
1351.93 51
1352.01 44
1352.10 35
1352.18 23
1352.26 10
1352.35 0
1352.43 0
1352.52 0
1352.60 0
1352.69 0
1352.77 0
1352.86 0
1352.94 0
1353.02 3
1353.11 15
1353.19 27
1353.28 37
1353.36 43
1353.45 45
1353.53 44
1353.62 41
1353.70 38
1353.78 36
1353.87 37
1353.95 41
1354.04 49
1354.12 58
1354.21 69
1354.29 79
1354.38 88
1354.46 95
1354.55 100
1354.63 104
1354.71 107
1354.80 109
1354.88 110
1354.97 110
1355.05 108
1355.14 106
1355.22 102
1355.31 99
1355.39 97
1355.47 97
1355.56 100
1355.64 106
1355.73 113
1355.81 123
1355.90 134
1355.98 145
1356.07 156
1356.15 165
1356.24 173
1356.32 179
1356.40 184
1356.49 187
1356.57 189
1356.66 191
1356.74 193
1356.83 194
1356.91 194
1357.00 193
1357.08 190
1357.17 188
1357.25 187
1357.33 187
1357.42 190
1357.50 195
1357.59 203
1357.67 211
1357.76 218
1357.84 223
1357.93 225
1358.01 222
1358.10 215
1358.18 205
1358.26 192
1358.35 179
1358.43 168
1358.52 159
1358.60 154
1358.69 154
1358.77 158
1358.86 165
1358.94 174
1359.03 183
1359.11 191
1359.20 195
1359.28 195
1359.36 192
1359.45 185
1359.53 177
1359.62 169
1359.70 163
1359.79 161
1359.87 162
1359.96 167
1360.04 173
1360.13 179
1360.21 184
1360.30 185
1360.38 184
1360.47 180
1360.55 175
1360.63 168
1360.72 162
1360.80 155
1360.89 149
1360.97 144
1361.06 139
1361.14 133
1361.23 128
1361.31 121
1361.40 115
1361.48 108
1361.57 100
1361.65 93
1361.74 85
1361.82 77
1361.91 67
1361.99 57
1362.07 44
1362.16 31
1362.24 19
1362.33 9
1362.41 4
1362.50 4
1362.58 10
1362.67 21
1362.75 35
1362.84 47
1362.92 58
1363.01 64
1363.09 68
1363.18 69
1363.26 69
1363.35 68
1363.43 68
1363.52 68
1363.60 68
1363.68 68
1363.77 67
1363.85 66
1363.94 66
1364.02 67
1364.11 68
1364.19 70
1364.28 71
1364.36 72
1364.45 72
1364.53 72
1364.62 73
1364.70 74
1364.79 75
1364.87 77
1364.96 78
1365.04 78
1365.13 79
1365.21 78
1365.30 77
1365.38 75
1365.47 73
1365.55 71
1365.64 69
1365.72 69
1365.80 69
1365.89 72
1365.97 78
1366.06 85
1366.14 93
1366.23 102
1366.31 110
1366.40 116
1366.48 118
1366.57 117
1366.65 111
1366.74 100
1366.82 86
1366.91 71
1366.99 55
1367.08 42
1367.16 33
1367.25 28
1367.33 26
1367.42 27
1367.50 29
1367.59 29
1367.67 27
1367.76 23
1367.84 18
1367.93 13
1368.01 8
1368.10 6
1368.18 6
1368.27 7
1368.35 8
1368.44 9
1368.52 8
1368.61 5
1368.69 1
1368.78 0
1368.86 0
1368.95 0
1369.03 0
1369.12 0
1369.20 0
1369.29 8
1369.37 24
1369.46 41
1369.54 59
1369.63 74
1369.71 86
1369.79 94
1369.88 97
1369.96 95
1370.05 91
1370.13 84
1370.22 77
1370.30 71
1370.39 66
1370.47 64
1370.56 64
1370.64 67
1370.73 73
1370.81 81
1370.90 91
1370.98 100
1371.07 109
1371.15 114
1371.24 116
1371.32 113
1371.41 106
1371.49 96
1371.58 84
1371.66 72
1371.75 62
1371.83 52
1371.92 45
1372.00 39
1372.09 35
1372.17 33
1372.26 31
1372.34 32
1372.43 35
1372.51 41
1372.60 48
1372.69 56
1372.77 64
1372.86 71
1372.94 78
1373.03 84
1373.11 89
1373.20 94
1373.28 99
1373.37 103
1373.45 105
1373.54 104
1373.62 101
1373.71 95
1373.79 89
1373.88 84
1373.96 80
1374.05 80
1374.13 82
1374.22 86
1374.30 91
1374.39 94
1374.47 97
1374.56 97
1374.64 95
1374.73 93
1374.81 90
1374.90 88
1374.98 87
1375.07 88
1375.15 89
1375.24 91
1375.32 94
1375.41 95
1375.49 97
1375.58 99
1375.66 101
1375.75 105
1375.83 108
1375.92 112
1376.00 115
1376.09 117
1376.17 117
1376.26 115
1376.34 112
1376.43 108
1376.51 104
1376.60 101
1376.69 100
1376.77 101
1376.86 104
1376.94 109
1377.03 116
1377.11 123
1377.20 131
1377.28 138
1377.37 144
1377.45 147
1377.54 148
1377.62 145
1377.71 139
1377.79 131
1377.88 122
1377.96 112
1378.05 103
1378.13 95
1378.22 88
1378.30 84
1378.39 81
1378.47 79
1378.56 77
1378.64 77
1378.73 77
1378.82 78
1378.90 82
1378.99 89
1379.07 99
1379.16 113
1379.24 129
1379.33 147
1379.41 164
1379.50 178
1379.58 187
1379.67 190
1379.75 187
1379.84 179
1379.92 167
1380.01 153
1380.09 139
1380.18 125
1380.26 114
1380.35 106
1380.44 102
1380.52 100
1380.61 100
1380.69 101
1380.78 102
1380.86 103
1380.95 102
1381.03 100
1381.12 96
1381.20 92
1381.29 88
1381.37 84
1381.46 81
1381.54 80
1381.63 80
1381.71 83
1381.80 88
1381.89 95
1381.97 103
1382.06 112
1382.14 119
1382.23 123
1382.31 126
1382.40 126
1382.48 124
1382.57 121
1382.65 118
1382.74 115
1382.82 113
1382.91 111
1383.00 110
1383.08 107
1383.17 104
1383.25 100
1383.34 96
1383.42 91
1383.51 85
1383.59 80
1383.68 74
1383.76 69
1383.85 63
1383.93 57
1384.02 51
1384.11 46
1384.19 43
1384.28 40
1384.36 39
1384.45 39
1384.53 39
1384.62 39
1384.70 38
1384.79 35
1384.87 33
1384.96 32
1385.04 33
1385.13 36
1385.22 42
1385.30 50
1385.39 58
1385.47 66
1385.56 72
1385.64 77
1385.73 79
1385.81 81
1385.90 83
1385.98 85
1386.07 88
1386.16 91
1386.24 96
1386.33 100
1386.41 103
1386.50 104
1386.58 103
1386.67 99
1386.75 94
1386.84 89
1386.92 83
1387.01 80
1387.10 78
1387.18 77
1387.27 77
1387.35 78
1387.44 77
1387.52 74
1387.61 70
1387.69 64
1387.78 58
1387.87 53
1387.95 49
1388.04 46
1388.12 44
1388.21 43
1388.29 43
1388.38 43
1388.46 43
1388.55 45
1388.64 50
1388.72 57
1388.81 67
1388.89 80
1388.98 94
1389.06 108
1389.15 120
1389.23 128
1389.32 130
1389.41 128
1389.49 122
1389.58 113
1389.66 104
1389.75 96
1389.83 91
1389.92 90
1390.00 92
1390.09 95
1390.18 99
1390.26 102
1390.35 103
1390.43 102
1390.52 99
1390.60 95
1390.69 92
1390.77 90
1390.86 88
1390.95 88
1391.03 87
1391.12 86
1391.20 83
1391.29 77
1391.37 70
1391.46 61
1391.55 51
1391.63 42
1391.72 33
1391.80 25
1391.89 19
1391.97 13
1392.06 8
1392.14 4
1392.23 0
1392.32 0
1392.40 0
1392.49 0
1392.57 2
1392.66 9
1392.74 19
1392.83 32
1392.92 46
1393.00 62
1393.09 78
1393.17 94
1393.26 109
1393.34 124
1393.43 138
1393.52 150
1393.60 160
1393.69 168
1393.77 173
1393.86 177
1393.94 178
1394.03 179
1394.12 179
1394.20 178
1394.29 174
1394.37 169
1394.46 162
1394.54 153
1394.63 143
1394.72 133
1394.80 125
1394.89 118
1394.97 112
1395.06 106
1395.14 100
1395.23 92
1395.32 81
1395.40 68
1395.49 53
1395.57 39
1395.66 26
1395.74 15
1395.83 8
1395.92 4
1396.00 3
1396.09 5
1396.17 8
1396.26 12
1396.34 15
1396.43 16
1396.52 14
1396.60 10
1396.69 2
1396.77 0
1396.86 0
1396.95 0
1397.03 0
1397.12 0
1397.20 0
1397.29 0
1397.37 4
1397.46 10
1397.55 13
1397.63 14
1397.72 13
1397.80 12
1397.89 11
1397.97 11
1398.06 14
1398.15 17
1398.23 22
1398.32 28
1398.40 33
1398.49 38
1398.58 40
1398.66 42
1398.75 41
1398.83 39
1398.92 35
1399.00 31
1399.09 27
1399.18 25
1399.26 22
1399.35 21
1399.43 20
1399.52 19
1399.61 18
1399.69 17
1399.78 16
1399.86 17
1399.95 19
1400.04 23
1400.12 28
1400.21 34
1400.29 41
1400.38 48
1400.46 54
1400.55 59
1400.64 62
1400.72 62
1400.81 58
1400.89 52
1400.98 44
1401.07 34
1401.15 25
1401.24 17
1401.32 11
1401.41 9
1401.50 10
1401.58 13
1401.67 17
1401.75 21
1401.84 25
1401.93 27
1402.01 27
1402.10 26
1402.18 23
1402.27 19
1402.36 14
1402.44 10
1402.53 5
1402.61 2
1402.70 0
1402.79 0
1402.87 0
1402.96 0
1403.04 0
1403.13 0
1403.22 0
1403.30 0
1403.39 0
1403.47 8
1403.56 19
1403.65 32
1403.73 44
1403.82 56
1403.90 65
1403.99 72
1404.08 78
1404.16 84
1404.25 90
1404.33 97
1404.42 104
1404.51 110
1404.59 112
1404.68 111
1404.76 105
1404.85 95
1404.94 83
1405.02 71
1405.11 61
1405.19 53
1405.28 50
1405.37 51
1405.45 55
1405.54 62
1405.62 70
1405.71 78
1405.80 84
1405.88 88
1405.97 88
1406.05 85
1406.14 80
1406.23 73
1406.31 66
1406.40 60
1406.48 54
1406.57 51
1406.66 51
1406.74 53
1406.83 58
1406.92 67
1407.00 78
1407.09 90
1407.17 101
1407.26 110
1407.35 116
1407.43 118
1407.52 114
1407.60 107
1407.69 96
1407.78 83
1407.86 68
1407.95 54
1408.03 40
1408.12 29
1408.21 21
1408.29 14
1408.38 10
1408.47 6
1408.55 2
1408.64 0
1408.72 0
1408.81 0
1408.90 0
1408.98 0
1409.07 0
1409.15 0
1409.24 0
1409.33 9
1409.41 20
1409.50 30
1409.59 38
1409.67 45
1409.76 50
1409.84 54
1409.93 56
1410.02 56
1410.10 55
1410.19 51
1410.28 45
1410.36 37
1410.45 29
1410.53 20
1410.62 14
1410.71 10
1410.79 10
1410.88 13
1410.96 17
1411.05 22
1411.14 26
1411.22 28
1411.31 27
1411.40 23
1411.48 18
1411.57 14
1411.65 12
1411.74 13
1411.83 17
1411.91 24
1412.00 33
1412.09 41
1412.17 48
1412.26 53
1412.34 57
1412.43 59
1412.52 59
1412.60 58
1412.69 55
1412.78 51
1412.86 46
1412.95 41
1413.04 35
1413.12 31
1413.21 29
1413.29 29
1413.38 32
1413.47 38
1413.55 45
1413.64 52
1413.73 58
1413.81 64
1413.90 69
1413.98 74
1414.07 80
1414.16 88
1414.24 98
1414.33 109
1414.42 118
1414.50 124
1414.59 123
1414.67 117
1414.76 103
1414.85 84
1414.93 61
1415.02 39
1415.11 19
1415.19 4
1415.28 0
1415.37 0
1415.45 0
1415.54 3
1415.62 14
1415.71 26
1415.80 36
1415.88 45
1415.97 50
1416.06 53
1416.14 53
1416.23 53
1416.32 52
1416.40 52
1416.49 53
1416.58 53
1416.66 53
1416.75 52
1416.83 52
1416.92 53
1417.01 55
1417.09 59
1417.18 65
1417.27 71
1417.35 78
1417.44 83
1417.53 87
1417.61 91
1417.70 93
1417.78 96
1417.87 98
1417.96 100
1418.04 101
1418.13 102
1418.22 102
1418.30 103
1418.39 106
1418.48 112
1418.56 121
1418.65 132
1418.74 145
1418.82 157
1418.91 168
1419.00 176
1419.08 180
1419.17 181
1419.25 178
1419.34 173
1419.43 166
1419.51 157
1419.60 148
1419.69 139
1419.77 131
1419.86 125
1419.95 121
1420.03 120
1420.12 121
1420.21 123
1420.29 125
1420.38 125
1420.47 123
1420.55 119
1420.64 113
1420.73 107
1420.81 99
1420.90 93
1420.98 87
1421.07 84
1421.16 83
1421.24 85
1421.33 90
1421.42 97
1421.50 106
1421.59 115
1421.68 123
1421.76 129
1421.85 132
1421.94 132
1422.02 130
1422.11 127
1422.20 123
1422.28 118
1422.37 113
1422.46 107
1422.54 99
1422.63 91
1422.72 82
1422.80 73
1422.89 65
1422.98 59
1423.06 56
1423.15 57
1423.24 62
1423.32 71
1423.41 82
1423.50 93
1423.58 102
1423.67 108
1423.76 110
1423.84 109
1423.93 104
1424.01 98
1424.10 92
1424.19 88
1424.27 85
1424.36 86
1424.45 90
1424.53 97
1424.62 105
1424.71 114
1424.79 121
1424.88 125
1424.97 125
1425.05 121
1425.14 113
1425.23 104
1425.31 95
1425.40 89
1425.49 88
1425.57 90
1425.66 95
1425.75 101
1425.83 105
1425.92 105
1426.01 101
1426.09 93
1426.18 82
1426.27 72
1426.35 65
1426.44 62
1426.53 65
1426.61 72
1426.70 80
1426.79 89
1426.87 95
1426.96 96
1427.05 93
1427.14 86
1427.22 76
1427.31 64
1427.40 53
1427.48 42
1427.57 33
1427.66 26
1427.74 22
1427.83 20
1427.92 21
1428.00 23
1428.09 27
1428.18 30
1428.26 32
1428.35 31
1428.44 27
1428.52 21
1428.61 13
1428.70 5
1428.78 0
1428.87 0
1428.96 0
1429.04 0
1429.13 0
1429.22 0
1429.30 0
1429.39 0
1429.48 0
1429.56 8
1429.65 20
1429.74 36
1429.82 53
1429.91 72
1430.00 92
1430.09 110
1430.17 126
1430.26 139
1430.35 148
1430.43 152
1430.52 152
1430.61 147
1430.69 138
1430.78 127
1430.87 115
1430.95 105
1431.04 98
1431.13 95
1431.21 96
1431.30 100
1431.39 107
1431.47 115
1431.56 124
1431.65 133
1431.73 141
1431.82 147
1431.91 153
1432.00 156
1432.08 159
1432.17 163
1432.26 168
1432.34 175
1432.43 183
1432.52 191
1432.60 200
1432.69 207
1432.78 213
1432.86 215
1432.95 215
1433.04 214
1433.12 211
1433.21 206
1433.30 199
1433.39 191
1433.47 181
1433.56 169
1433.65 156
1433.73 142
1433.82 128
1433.91 115
1433.99 105
1434.08 98
1434.17 95
1434.25 95
1434.34 99
1434.43 105
1434.52 112
1434.60 120
1434.69 127
1434.78 134
1434.86 138
1434.95 139
1435.04 138
1435.12 134
1435.21 128
1435.30 121
1435.39 113
1435.47 107
1435.56 103
1435.65 102
1435.73 101
1435.82 102
1435.91 101
1435.99 100
1436.08 95
1436.17 89
1436.26 80
1436.34 72
1436.43 63
1436.52 57
1436.60 53
1436.69 53
1436.78 57
1436.86 63
1436.95 71
1437.04 80
1437.13 90
1437.21 100
1437.30 110
1437.39 118
1437.47 125
1437.56 130
1437.65 132
1437.73 129
1437.82 122
1437.91 111
1438.00 98
1438.08 83
1438.17 69
1438.26 57
1438.34 48
1438.43 42
1438.52 39
1438.60 37
1438.69 37
1438.78 37
1438.87 38
1438.95 39
1439.04 39
1439.13 40
1439.21 40
1439.30 41
1439.39 42
1439.48 43
1439.56 45
1439.65 49
1439.74 55
1439.82 62
1439.91 71
1440.00 81
1440.09 89
1440.17 95
1440.26 97
1440.35 94
1440.43 87
1440.52 79
1440.61 71
1440.70 65
1440.78 64
1440.87 67
1440.96 75
1441.04 85
1441.13 94
1441.22 102
1441.31 107
1441.39 108
1441.48 107
1441.57 104
1441.65 101
1441.74 98
1441.83 94
1441.92 90
1442.00 83
1442.09 74
1442.18 63
1442.26 50
1442.35 38
1442.44 27
1442.53 18
1442.61 12
1442.70 9
1442.79 9
1442.87 12
1442.96 18
1443.05 26
1443.14 34
1443.22 44
1443.31 53
1443.40 61
1443.48 69
1443.57 74
1443.66 77
1443.75 77
1443.83 75
1443.92 70
1444.01 64
1444.10 57
1444.18 50
1444.27 45
1444.36 42
1444.44 40
1444.53 40
1444.62 40
1444.71 41
1444.79 41
1444.88 42
1444.97 42
1445.05 44
1445.14 47
1445.23 50
1445.32 54
1445.40 59
1445.49 64
1445.58 67
1445.67 70
1445.75 72
1445.84 73
1445.93 73
1446.01 72
1446.10 70
1446.19 67
1446.28 65
1446.36 64
1446.45 63
1446.54 64
1446.63 67
1446.71 71
1446.80 76
1446.89 82
1446.98 90
1447.06 99
1447.15 110
1447.24 121
1447.32 130
1447.41 137
1447.50 140
1447.59 140
1447.67 137
1447.76 134
1447.85 133
1447.94 133
1448.02 135
1448.11 139
1448.20 142
1448.29 144
1448.37 145
1448.46 146
1448.55 147
1448.63 148
1448.72 149
1448.81 149
1448.90 148
1448.98 144
1449.07 139
1449.16 132
1449.25 126
1449.33 121
1449.42 119
1449.51 118
1449.60 119
1449.68 120
1449.77 121
1449.86 123
1449.95 125
1450.03 129
1450.12 136
1450.21 146
1450.30 157
1450.38 169
1450.47 180
1450.56 186
1450.65 188
1450.73 183
1450.82 174
1450.91 162
1450.99 148
1451.08 134
1451.17 123
1451.26 114
1451.34 107
1451.43 103
1451.52 100
1451.61 98
1451.69 99
1451.78 100
1451.87 104
1451.96 111
1452.04 119
1452.13 127
1452.22 135
1452.31 139
1452.39 140
1452.48 136
1452.57 126
1452.66 113
1452.74 96
1452.83 80
1452.92 65
1453.01 52
1453.09 45
1453.18 42
1453.27 43
1453.36 48
1453.44 55
1453.53 63
1453.62 71
1453.71 78
1453.79 83
1453.88 86
1453.97 88
1454.06 89
1454.14 91
1454.23 92
1454.32 95
1454.41 96
1454.49 95
1454.58 92
1454.67 85
1454.76 74
1454.84 60
1454.93 45
1455.02 32
1455.11 21
1455.19 13
1455.28 8
1455.37 6
1455.46 4
1455.55 0
1455.63 0
1455.72 0
1455.81 0
1455.90 0
1455.98 0
1456.07 0
1456.16 0
1456.25 6
1456.33 17
1456.42 28
1456.51 39
1456.60 50
1456.68 61
1456.77 73
1456.86 85
1456.95 95
1457.03 103
1457.12 106
1457.21 104
1457.30 97
1457.38 86
1457.47 74
1457.56 65
1457.65 60
1457.74 63
1457.82 74
1457.91 91
1458.00 113
1458.09 137
1458.17 160
1458.26 180
1458.35 196
1458.44 206
1458.52 212
1458.61 215
1458.70 216
1458.79 217
1458.87 220
1458.96 225
1459.05 232
1459.14 241
1459.23 250
1459.31 257
1459.40 260
1459.49 258
1459.58 251
1459.66 238
1459.75 223
1459.84 209
1459.93 197
1460.02 190
1460.10 189
1460.19 193
1460.28 201
1460.37 211
1460.45 220
1460.54 227
1460.63 229
1460.72 228
1460.80 223
1460.89 218
1460.98 211
1461.07 206
1461.16 201
1461.24 195
1461.33 188
1461.42 178
1461.51 164
1461.59 148
1461.68 131
1461.77 118
1461.86 109
1461.95 107
1462.03 112
1462.12 121
1462.21 133
1462.30 143
1462.38 151
1462.47 155
1462.56 156
1462.65 155
1462.74 153
1462.82 152
1462.91 150
1463.00 149
1463.09 147
1463.17 145
1463.26 142
1463.35 139
1463.44 137
1463.53 137
1463.61 138
1463.70 140
1463.79 140
1463.88 137
1463.96 131
1464.05 121
1464.14 108
1464.23 94
1464.32 81
1464.40 69
1464.49 58
1464.58 47
1464.67 37
1464.76 26
1464.84 16
1464.93 7
1465.02 2
1465.11 1
1465.19 6
1465.28 15
1465.37 25
1465.46 33
1465.55 37
1465.63 35
1465.72 28
1465.81 16
1465.90 3
1465.99 0
1466.07 0
1466.16 0
1466.25 0
1466.34 0
1466.42 0
1466.51 0
1466.60 0
1466.69 12
1466.78 30
1466.86 50
1466.95 71
1467.04 91
1467.13 110
1467.22 127
1467.30 143
1467.39 159
1467.48 174
1467.57 188
1467.66 201
1467.74 212
1467.83 219
1467.92 222
1468.01 220
1468.10 213
1468.18 202
1468.27 188
1468.36 173
1468.45 157
1468.54 141
1468.62 126
1468.71 111
1468.80 96
1468.89 80
1468.98 66
1469.06 52
1469.15 41
1469.24 32
1469.33 26
1469.42 24
1469.50 24
1469.59 26
1469.68 30
1469.77 33
1469.86 37
1469.94 40
1470.03 42
1470.12 44
1470.21 44
1470.30 43
1470.38 40
1470.47 36
1470.56 32
1470.65 27
1470.74 23
1470.82 22
1470.91 22
1471.00 24
1471.09 27
1471.18 32
1471.26 35
1471.35 37
1471.44 37
1471.53 35
1471.62 31
1471.70 27
1471.79 21
1471.88 16
1471.97 10
1472.06 4
1472.14 0
1472.23 0
1472.32 0
1472.41 0
1472.50 0
1472.58 0
1472.67 0
1472.76 0
1472.85 2
1472.94 12
1473.03 22
1473.11 30
1473.20 37
1473.29 42
1473.38 46
1473.47 49
1473.55 53
1473.64 60
1473.73 68
1473.82 78
1473.91 89
1473.99 98
1474.08 105
1474.17 110
1474.26 111
1474.35 109
1474.44 106
1474.52 103
1474.61 101
1474.70 101
1474.79 101
1474.88 102
1474.96 103
1475.05 103
1475.14 101
1475.23 97
1475.32 92
1475.40 86
1475.49 81
1475.58 79
1475.67 81
1475.76 87
1475.85 99
1475.93 113
1476.02 129
1476.11 144
1476.20 156
1476.29 163
1476.37 165
1476.46 163
1476.55 157
1476.64 149
1476.73 142
1476.82 135
1476.90 132
1476.99 133
1477.08 137
1477.17 143
1477.26 148
1477.35 152
1477.43 153
1477.52 152
1477.61 147
1477.70 142
1477.79 136
1477.87 132
1477.96 129
1478.05 126
1478.14 123
1478.23 118
1478.32 112
1478.40 104
1478.49 95
1478.58 87
1478.67 80
1478.76 75
1478.85 74
1478.93 75
1479.02 78
1479.11 83
1479.20 87
1479.29 89
1479.38 87
1479.46 82
1479.55 72
1479.64 59
1479.73 47
1479.82 37
1479.90 32
1479.99 33
1480.08 39
1480.17 51
1480.26 65
1480.35 80
1480.43 94
1480.52 107
1480.61 119
1480.70 129
1480.79 138
1480.88 145
1480.96 149
1481.05 148
1481.14 143
1481.23 131
1481.32 115
1481.41 96
1481.49 77
1481.58 60
1481.67 49
1481.76 44
1481.85 46
1481.94 54
1482.03 65
1482.11 77
1482.20 86
1482.29 91
1482.38 93
1482.47 92
1482.56 90
1482.64 89
1482.73 90
1482.82 93
1482.91 98
1483.00 105
1483.09 110
1483.17 113
1483.26 114
1483.35 111
1483.44 105
1483.53 97
1483.62 87
1483.70 76
1483.79 65
1483.88 55
1483.97 46
1484.06 40
1484.15 37
1484.24 36
1484.32 38
1484.41 40
1484.50 44
1484.59 46
1484.68 48
1484.77 47
1484.85 46
1484.94 45
1485.03 45
1485.12 47
1485.21 53
1485.30 60
1485.39 70
1485.47 79
1485.56 88
1485.65 94
1485.74 98
1485.83 99
1485.92 97
1486.00 93
1486.09 88
1486.18 80
1486.27 71
1486.36 62
1486.45 53
1486.54 45
1486.62 39
1486.71 36
1486.80 34
1486.89 34
1486.98 34
1487.07 34
1487.15 33
1487.24 32
1487.33 32
1487.42 33
1487.51 36
1487.60 42
1487.69 49
1487.77 57
1487.86 65
1487.95 70
1488.04 73
1488.13 75
1488.22 76
1488.31 77
1488.39 77
1488.48 77
1488.57 77
1488.66 74
1488.75 68
1488.84 59
1488.93 48
1489.01 36
1489.10 24
1489.19 13
1489.28 4
1489.37 0
1489.46 0
1489.55 0
1489.63 0
1489.72 0
1489.81 0
1489.90 0
1489.99 0
1490.08 3
1490.17 13
1490.25 23
1490.34 30
1490.43 34
1490.52 36
1490.61 36
1490.70 35
1490.79 34
1490.88 33
1490.96 32
1491.05 31
1491.14 30
1491.23 30
1491.32 30
1491.41 32
1491.50 34
1491.58 36
1491.67 38
1491.76 39
1491.85 39
1491.94 37
1492.03 37
1492.12 37
1492.21 41
1492.29 48
1492.38 59
1492.47 73
1492.56 88
1492.65 103
1492.74 115
1492.83 123
1492.91 126
1493.00 125
1493.09 120
1493.18 111
1493.27 102
1493.36 90
1493.45 78
1493.54 65
1493.62 51
1493.71 37
1493.80 23
1493.89 11
1493.98 2
1494.07 0
1494.16 0
1494.25 0
1494.33 0
1494.42 0
1494.51 2
1494.60 3
1494.69 3
1494.78 2
1494.87 2
1494.96 1
1495.04 1
1495.13 0
1495.22 0
1495.31 0
1495.40 0
1495.49 0
1495.58 0
1495.67 3
1495.75 11
1495.84 22
1495.93 35
1496.02 50
1496.11 66
1496.20 81
1496.29 95
1496.38 107
1496.46 114
1496.55 117
1496.64 114
1496.73 106
1496.82 94
1496.91 80
1497.00 65
1497.09 53
1497.17 44
1497.26 40
1497.35 40
1497.44 45
1497.53 53
1497.62 64
1497.71 76
1497.80 87
1497.89 95
1497.97 100
1498.06 101
1498.15 99
1498.24 94
1498.33 87
1498.42 80
1498.51 74
1498.60 69
1498.69 65
1498.77 64
1498.86 63
1498.95 64
1499.04 66
1499.13 69
1499.22 72
1499.31 75
1499.40 78
1499.49 80
1499.57 83
1499.66 86
1499.75 91
1499.84 99
1499.93 108
1500.02 119
1500.11 128
1500.20 135
1500.29 139
1500.37 138
1500.46 133
1500.55 126
1500.64 119
1500.73 114
1500.82 112
1500.91 113
1501.00 117
1501.09 122
1501.17 127
1501.26 130
1501.35 130
1501.44 129
1501.53 125
1501.62 120
1501.71 115
1501.80 108
1501.89 100
1501.97 92
1502.06 83
1502.15 74
1502.24 65
1502.33 57
1502.42 49
1502.51 42
1502.60 36
1502.69 32
1502.78 30
1502.86 31
1502.95 34
1503.04 38
1503.13 43
1503.22 48
1503.31 52
1503.40 54
1503.49 55
1503.58 54
1503.67 52
1503.75 49
1503.84 45
1503.93 40
1504.02 34
1504.11 29
1504.20 24
1504.29 21
1504.38 21
1504.47 23
1504.56 28
1504.64 35
1504.73 44
1504.82 52
1504.91 58
1505.00 63
1505.09 65
1505.18 65
1505.27 65
1505.36 67
1505.45 70
1505.54 77
1505.62 86
1505.71 95
1505.80 102
1505.89 105
1505.98 104
1506.07 98
1506.16 90
1506.25 82
1506.34 75
1506.43 70
1506.52 67
1506.60 64
1506.69 62
1506.78 58
1506.87 53
1506.96 47
1507.05 40
1507.14 34
1507.23 29
1507.32 25
1507.41 22
1507.50 21
1507.58 20
1507.67 19
1507.76 19
1507.85 19
1507.94 18
1508.03 18
1508.12 17
1508.21 16
1508.30 17
1508.39 20
1508.48 27
1508.57 37
1508.65 50
1508.74 64
1508.83 78
1508.92 90
1509.01 100
1509.10 107
1509.19 111
1509.28 113
1509.37 114
1509.46 113
1509.55 111
1509.64 107
1509.72 102
1509.81 96
1509.90 89
1509.99 81
1510.08 74
1510.17 68
1510.26 63
1510.35 61
1510.44 61
1510.53 64
1510.62 67
1510.71 70
1510.80 72
1510.88 70
1510.97 65
1511.06 55
1511.15 41
1511.24 25
1511.33 8
1511.42 0
1511.51 0
1511.60 0
1511.69 0
1511.78 0
1511.87 0
1511.96 0
1512.04 0
1512.13 2
1512.22 22
1512.31 46
1512.40 72
1512.49 99
1512.58 125
1512.67 147
1512.76 164
1512.85 174
1512.94 176
1513.03 172
1513.12 164
1513.21 154
1513.29 146
1513.38 140
1513.47 138
1513.56 139
1513.65 143
1513.74 146
1513.83 148
1513.92 146
1514.01 139
1514.10 128
1514.19 114
1514.28 97
1514.37 81
1514.46 66
1514.54 54
1514.63 44
1514.72 37
1514.81 30
1514.90 25
1514.99 20
1515.08 16
1515.17 15
1515.26 15
1515.35 18
1515.44 22
1515.53 26
1515.62 27
1515.71 25
1515.80 21
1515.89 17
1515.97 14
1516.06 15
1516.15 21
1516.24 32
1516.33 49
1516.42 67
1516.51 85
1516.60 102
1516.69 115
1516.78 125
1516.87 132
1516.96 136
1517.05 140
1517.14 142
1517.23 145
1517.32 147
1517.40 150
1517.49 153
1517.58 155
1517.67 156
1517.76 157
1517.85 158
1517.94 159
1518.03 160
1518.12 162
1518.21 164
1518.30 166
1518.39 169
1518.48 169
1518.57 168
1518.66 165
1518.75 160
1518.84 153
1518.93 146
1519.01 139
1519.10 132
1519.19 125
1519.28 118
1519.37 112
1519.46 106
1519.55 101
1519.64 96
1519.73 93
1519.82 92
1519.91 93
1520.00 96
1520.09 100
1520.18 104
1520.27 108
1520.36 111
1520.45 110
1520.54 107
1520.63 100
1520.72 91
1520.80 81
1520.89 72
1520.98 67
1521.07 66
1521.16 69
1521.25 75
1521.34 80
1521.43 84
1521.52 86
1521.61 86
1521.70 85
1521.79 86
1521.88 89
1521.97 96
1522.06 107
1522.15 119
1522.24 128
1522.33 134
1522.42 132
1522.51 122
1522.60 103
1522.69 77
1522.77 48
1522.86 19
1522.95 0
1523.04 0
1523.13 0
1523.22 0
1523.31 0
1523.40 0
1523.49 14
1523.58 33
1523.67 50
1523.76 63
1523.85 71
1523.94 74
1524.03 70
1524.12 62
1524.21 49
1524.30 33
1524.39 17
1524.48 3
1524.57 0
1524.66 0
1524.75 0
1524.84 0
1524.93 3
1525.01 10
1525.10 17
1525.19 22
1525.28 25
1525.37 27
1525.46 27
1525.55 27
1525.64 25
1525.73 22
1525.82 17
1525.91 11
1526.00 4
1526.09 0
1526.18 0
1526.27 0
1526.36 0
1526.45 0
1526.54 0
1526.63 0
1526.72 0
1526.81 12
1526.90 26
1526.99 40
1527.08 50
1527.17 56
1527.26 57
1527.35 54
1527.44 48
1527.53 39
1527.62 29
1527.71 21
1527.79 16
1527.88 14
1527.97 16
1528.06 19
1528.15 24
1528.24 27
1528.33 30
1528.42 30
1528.51 29
1528.60 27
1528.69 26
1528.78 24
1528.87 23
1528.96 21
1529.05 18
1529.14 14
1529.23 8
1529.32 2
1529.41 0
1529.50 0
1529.59 0
1529.68 0
1529.77 0
1529.86 0
1529.95 0
1530.04 0
1530.13 1
1530.22 6
1530.31 13
1530.40 23
1530.49 34
1530.58 46
1530.67 56
1530.76 64
1530.85 70
1530.94 72
1531.03 71
1531.12 67
1531.21 62
1531.30 56
1531.39 48
1531.48 40
1531.57 30
1531.66 21
1531.75 13
1531.84 6
1531.93 1
1532.01 0
1532.10 0
1532.19 0
1532.28 1
1532.37 4
1532.46 7
1532.55 12
1532.64 19
1532.73 27
1532.82 37
1532.91 47
1533.00 56
1533.09 64
1533.18 72
1533.27 79
1533.36 86
1533.45 95
1533.54 104
1533.63 114
1533.72 122
1533.81 128
1533.90 129
1533.99 125
1534.08 116
1534.17 103
1534.26 88
1534.35 73
1534.44 58
1534.53 45
1534.62 35
1534.71 27
1534.80 21
1534.89 18
1534.98 18
1535.07 21
1535.16 25
1535.25 32
1535.34 42
1535.43 53
1535.52 64
1535.61 76
1535.70 86
1535.79 95
1535.88 101
1535.97 105
1536.06 107
1536.15 108
1536.24 110
1536.33 114
1536.42 119
1536.51 125
1536.60 133
1536.69 140
1536.78 147
1536.87 153
1536.96 157
1537.05 159
1537.14 159
1537.23 158
1537.32 157
1537.41 155
1537.50 153
1537.59 151
1537.68 150
1537.77 149
1537.86 149
1537.95 150
1538.04 151
1538.13 153
1538.22 158
1538.31 164
1538.40 171
1538.49 178
1538.58 184
1538.67 187
1538.76 188
1538.85 184
1538.94 177
1539.03 168
1539.12 158
1539.21 149
1539.30 141
1539.39 134
1539.48 129
1539.57 125
1539.66 121
1539.75 116
1539.84 112
1539.93 108
1540.02 105
1540.11 103
1540.20 104
1540.29 107
1540.38 111
1540.47 117
1540.56 123
1540.65 127
1540.74 131
1540.83 133
1540.92 134
1541.01 133
1541.10 131
1541.19 126
1541.28 119
1541.37 109
1541.46 95
1541.55 77
1541.64 59
1541.73 42
1541.82 30
1541.91 25
1542.00 28
1542.09 41
1542.18 60
1542.27 82
1542.36 103
1542.45 120
1542.54 130
1542.64 133
1542.73 131
1542.82 126
1542.91 122
1543.00 121
1543.09 124
1543.18 131
1543.27 140
1543.36 149
1543.45 156
1543.54 161
1543.63 163
1543.72 163
1543.81 161
1543.90 159
1543.99 157
1544.08 153
1544.17 146
1544.26 136
1544.35 125
1544.44 113
1544.53 103
1544.62 97
1544.71 94
1544.80 96
1544.89 101
1544.98 106
1545.07 111
1545.16 114
1545.25 117
1545.34 120
1545.43 125
1545.52 133
1545.61 144
1545.70 156
1545.79 169
1545.88 179
1545.97 184
1546.06 184
1546.15 179
1546.24 170
1546.33 156
1546.42 139
1546.51 120
1546.60 98
1546.69 74
1546.79 50
1546.88 25
1546.97 3
1547.06 0
1547.15 0
1547.24 0
1547.33 0
1547.42 0
1547.51 0
1547.60 1
1547.69 12
1547.78 21
1547.87 27
1547.96 31
1548.05 32
1548.14 33
1548.23 35
1548.32 38
1548.41 45
1548.50 54
1548.59 66
1548.68 78
1548.77 91
1548.86 102
1548.95 110
1549.04 114
1549.13 113
1549.22 108
1549.31 99
1549.40 87
1549.49 73
1549.59 60
1549.68 48
1549.77 40
1549.86 34
1549.95 32
1550.04 32
1550.13 32
1550.22 32
1550.31 30
1550.40 24
1550.49 17
1550.58 8
1550.67 0
1550.76 0
1550.85 0
1550.94 0
1551.03 0
1551.12 0
1551.21 0
1551.30 2
1551.39 9
1551.48 15
1551.57 18
1551.66 18
1551.75 14
1551.84 8
1551.94 0
1552.03 0
1552.12 0
1552.21 0
1552.30 0
1552.39 0
1552.48 0
1552.57 5
1552.66 18
1552.75 31
1552.84 44
1552.93 55
1553.02 66
1553.11 74
1553.20 80
1553.29 84
1553.38 85
1553.47 84
1553.56 81
1553.65 78
1553.74 75
1553.83 74
1553.93 73
1554.02 72
1554.11 72
1554.20 72
1554.29 72
1554.38 73
1554.47 76
1554.56 81
1554.65 88
1554.74 95
1554.83 102
1554.92 107
1555.01 110
1555.10 111
1555.19 113
1555.28 116
1555.37 121
1555.46 130
1555.55 141
1555.65 151
1555.74 160
1555.83 167
1555.92 170
1556.01 170
1556.10 166
1556.19 161
1556.28 155
1556.37 149
1556.46 142
1556.55 134
1556.64 126
1556.73 117
1556.82 108
1556.91 98
1557.00 88
1557.09 79
1557.18 71
1557.28 64
1557.37 58
1557.46 54
1557.55 52
1557.64 52
1557.73 54
1557.82 59
1557.91 65
1558.00 72
1558.09 78
1558.18 83
1558.27 87
1558.36 90
1558.45 93
1558.54 98
1558.63 105
1558.72 115
1558.82 129
1558.91 143
1559.00 157
1559.09 169
1559.18 175
1559.27 176
1559.36 172
1559.45 165
1559.54 156
1559.63 147
1559.72 140
1559.81 136
1559.90 133
1559.99 131
1560.08 128
1560.18 124
1560.27 119
1560.36 111
1560.45 103
1560.54 94
1560.63 85
1560.72 77
1560.81 71
1560.90 67
1560.99 66
1561.08 67
1561.17 70
1561.26 74
1561.35 78
1561.44 80
1561.54 80
1561.63 78
1561.72 74
1561.81 70
1561.90 67
1561.99 67
1562.08 69
1562.17 74
1562.26 80
1562.35 85
1562.44 90
1562.53 93
1562.62 94
1562.72 95
1562.81 97
1562.90 100
1562.99 104
1563.08 111
1563.17 118
1563.26 126
1563.35 133
1563.44 139
1563.53 143
1563.62 144
1563.71 142
1563.80 138
1563.89 132
1563.99 126
1564.08 121
1564.17 117
1564.26 116
1564.35 118
1564.44 123
1564.53 131
1564.62 140
1564.71 151
1564.80 160
1564.89 167
1564.98 169
1565.08 168
1565.17 163
1565.26 154
1565.35 144
1565.44 132
1565.53 120
1565.62 108
1565.71 97
1565.80 88
1565.89 80
1565.98 76
1566.07 74
1566.17 76
1566.26 79
1566.35 84
1566.44 90
1566.53 98
1566.62 106
1566.71 116
1566.80 128
1566.89 141
1566.98 154
1567.07 166
1567.16 175
1567.26 179
1567.35 180
1567.44 176
1567.53 171
1567.62 164
1567.71 156
1567.80 149
1567.89 144
1567.98 139
1568.07 136
1568.16 135
1568.26 134
1568.35 134
1568.44 134
1568.53 132
1568.62 129
1568.71 124
1568.80 118
1568.89 111
1568.98 104
1569.07 96
1569.16 86
1569.26 74
1569.35 60
1569.44 45
1569.53 32
1569.62 24
1569.71 20
1569.80 23
1569.89 30
1569.98 40
1570.07 49
1570.16 56
1570.26 59
1570.35 59
1570.44 57
1570.53 53
1570.62 49
1570.71 44
1570.80 37
1570.89 27
1570.98 14
1571.07 2
1571.17 0
1571.26 0
1571.35 0
1571.44 0
1571.53 16
1571.62 35
1571.71 52
1571.80 64
1571.89 70
1571.98 70
1572.08 67
1572.17 62
1572.26 59
1572.35 60
1572.44 66
1572.53 73
1572.62 80
1572.71 84
1572.80 84
1572.89 77
1572.99 65
1573.08 48
1573.17 29
1573.26 11
1573.35 0
1573.44 0
1573.53 0
1573.62 0
1573.71 0
1573.81 0
1573.90 0
1573.99 0
1574.08 5
1574.17 11
1574.26 15
1574.35 17
1574.44 18
1574.53 16
1574.62 11
1574.72 5
1574.81 0
1574.90 0
1574.99 0
1575.08 0
1575.17 0
1575.26 6
1575.35 20
1575.44 38
1575.54 57
1575.63 78
1575.72 98
1575.81 116
1575.90 130
1575.99 142
1576.08 151
1576.17 157
1576.26 164
1576.36 171
1576.45 180
1576.54 191
1576.63 205
1576.72 219
1576.81 232
1576.90 242
1576.99 247
1577.09 245
1577.18 237
1577.27 224
1577.36 208
1577.45 191
1577.54 177
1577.63 165
1577.72 159
1577.81 158
1577.91 161
1578.00 167
1578.09 176
1578.18 186
1578.27 196
1578.36 205
1578.45 213
1578.54 218
1578.64 223
1578.73 225
1578.82 227
1578.91 226
1579.00 223
1579.09 217
1579.18 207
1579.27 193
1579.37 176
1579.46 156
1579.55 134
1579.64 112
1579.73 91
1579.82 73
1579.91 59
1580.00 48
1580.09 43
1580.19 43
1580.28 49
1580.37 59
1580.46 72
1580.55 86
1580.64 100
1580.73 109
1580.82 114
1580.92 112
1581.01 104
1581.10 94
1581.19 82
1581.28 71
1581.37 65
1581.46 64
1581.56 69
1581.65 80
1581.74 93
1581.83 109
1581.92 124
1582.01 137
1582.10 148
1582.19 155
1582.29 159
1582.38 158
1582.47 155
1582.56 150
1582.65 144
1582.74 139
1582.83 135
1582.92 133
1583.02 133
1583.11 132
1583.20 129
1583.29 123
1583.38 113
1583.47 99
1583.56 83
1583.66 66
1583.75 51
1583.84 40
1583.93 32
1584.02 30
1584.11 33
1584.20 41
1584.30 50
1584.39 61
1584.48 71
1584.57 77
1584.66 80
1584.75 79
1584.84 74
1584.93 69
1585.03 65
1585.12 64
1585.21 68
1585.30 76
1585.39 88
1585.48 102
1585.57 116
1585.67 126
1585.76 131
1585.85 130
1585.94 123
1586.03 112
1586.12 99
1586.21 85
1586.31 71
1586.40 58
1586.49 46
1586.58 35
1586.67 25
1586.76 16
1586.85 8
1586.95 3
1587.04 0
1587.13 0
1587.22 0
1587.31 0
1587.40 0
1587.49 0
1587.59 0
1587.68 0
1587.77 0
1587.86 1
1587.95 8
1588.04 16
1588.13 23
1588.23 30
1588.32 36
1588.41 42
1588.50 49
1588.59 58
1588.68 67
1588.78 75
1588.87 81
1588.96 83
1589.05 82
1589.14 79
1589.23 75
1589.32 71
1589.42 69
1589.51 68
1589.60 70
1589.69 72
1589.78 74
1589.87 75
1589.96 73
1590.06 70
1590.15 65
1590.24 61
1590.33 56
1590.42 53
1590.51 52
1590.61 53
1590.70 55
1590.79 59
1590.88 62
1590.97 65
1591.06 66
1591.15 65
1591.25 61
1591.34 54
1591.43 45
1591.52 35
1591.61 26
1591.70 18
1591.80 12
1591.89 8
1591.98 7
1592.07 8
1592.16 11
1592.25 15
1592.35 21
1592.44 27
1592.53 33
1592.62 39
1592.71 44
1592.80 48
1592.90 50
1592.99 50
1593.08 48
1593.17 46
1593.26 44
1593.35 43
1593.44 46
1593.54 53
1593.63 64
1593.72 80
1593.81 97
1593.90 115
1593.99 131
1594.09 144
1594.18 152
1594.27 157
1594.36 158
1594.45 156
1594.54 153
1594.64 149
1594.73 144
1594.82 137
1594.91 129
1595.00 120
1595.09 110
1595.19 100
1595.28 91
1595.37 83
1595.46 78
1595.55 77
1595.64 78
1595.74 81
1595.83 83
1595.92 85
1596.01 86
1596.10 85
1596.19 84
1596.29 84
1596.38 85
1596.47 89
1596.56 95
1596.65 101
1596.75 105
1596.84 106
1596.93 104
1597.02 98
1597.11 88
1597.20 75
1597.30 62
1597.39 50
1597.48 39
1597.57 33
1597.66 30
1597.75 31
1597.85 36
1597.94 44
1598.03 52
1598.12 59
1598.21 63
1598.30 62
1598.40 56
1598.49 45
1598.58 30
1598.67 14
1598.76 0
1598.86 0
1598.95 0
1599.04 0
1599.13 0
1599.22 0
1599.31 0
1599.41 0
1599.50 1
1599.59 12
1599.68 23
1599.77 33
1599.87 41
1599.96 46
1600.05 49
1600.14 51
1600.23 53
1600.32 56
1600.42 61
1600.51 67
1600.60 76
1600.69 84
1600.78 91
1600.88 96
1600.97 96
1601.06 92
1601.15 84
1601.24 73
1601.33 60
1601.43 49
1601.52 40
1601.61 34
1601.70 32
1601.79 33
1601.89 35
1601.98 36
1602.07 36
1602.16 33
1602.25 27
1602.35 20
1602.44 13
1602.53 6
1602.62 2
1602.71 0
1602.80 1
1602.90 2
1602.99 4
1603.08 5
1603.17 5
1603.26 4
1603.36 2
1603.45 1
1603.54 1
1603.63 3
1603.72 7
1603.82 13
1603.91 21
1604.00 29
1604.09 37
1604.18 43
1604.28 45
1604.37 44
1604.46 38
1604.55 28
1604.64 18
1604.74 8
1604.83 0
1604.92 0
1605.01 0
1605.10 0
1605.20 3
1605.29 9
1605.38 16
1605.47 23
1605.56 30
1605.65 39
1605.75 48
1605.84 57
1605.93 65
1606.02 71
1606.11 74
1606.21 73
1606.30 70
1606.39 66
1606.48 63
1606.57 61
1606.67 63
1606.76 69
1606.85 78
1606.94 89
1607.03 99
1607.13 108
1607.22 113
1607.31 113
1607.40 108
1607.50 98
1607.59 84
1607.68 69
1607.77 52
1607.86 36
1607.96 21
1608.05 8
1608.14 0
1608.23 0
1608.32 0
1608.42 0
1608.51 0
1608.60 0
1608.69 8
1608.78 19
1608.88 30
1608.97 39
1609.06 47
1609.15 53
1609.24 58
1609.34 63
1609.43 68
1609.52 71
1609.61 73
1609.70 73
1609.80 71
1609.89 67
1609.98 63
1610.07 58
1610.17 54
1610.26 50
1610.35 48
1610.44 46
1610.53 46
1610.63 47
1610.72 51
1610.81 56
1610.90 63
1610.99 70
1611.09 78
1611.18 84
1611.27 88
1611.36 90
1611.45 90
1611.55 90
1611.64 90
1611.73 90
1611.82 92
1611.92 93
1612.01 93
1612.10 92
1612.19 90
1612.28 87
1612.38 85
1612.47 84
1612.56 85
1612.65 86
1612.75 86
1612.84 84
1612.93 81
1613.02 74
1613.11 66
1613.21 59
1613.30 53
1613.39 50
1613.48 49
1613.57 49
1613.67 50
1613.76 50
1613.85 50
1613.94 51
1614.04 53
1614.13 56
1614.22 61
1614.31 68
1614.40 76
1614.50 83
1614.59 89
1614.68 91
1614.77 91
1614.87 86
1614.96 79
1615.05 68
1615.14 55
1615.24 42
1615.33 30
1615.42 19
1615.51 11
1615.60 4
1615.70 0
1615.79 0
1615.88 0
1615.97 0
1616.07 0
1616.16 0
1616.25 0
1616.34 0
1616.43 1
1616.53 6
1616.62 9
1616.71 11
1616.80 11
1616.90 8
1616.99 6
1617.08 3
1617.17 3
1617.27 5
1617.36 10
1617.45 18
1617.54 28
1617.63 39
1617.73 49
1617.82 56
1617.91 58
1618.00 55
1618.10 46
1618.19 33
1618.28 18
1618.37 4
1618.47 0
1618.56 0
1618.65 0
1618.74 1
1618.84 18
1618.93 39
1619.02 64
1619.11 88
1619.20 108
1619.30 124
1619.39 131
1619.48 131
1619.57 125
1619.67 113
1619.76 101
1619.85 89
1619.94 79
1620.04 72
1620.13 68
1620.22 67
1620.31 65
1620.41 64
1620.50 60
1620.59 55
1620.68 49
1620.78 40
1620.87 31
1620.96 21
1621.05 12
1621.14 4
1621.24 0
1621.33 0
1621.42 0
1621.51 0
1621.61 0
1621.70 0
1621.79 0
1621.88 0
1621.98 1
1622.07 4
1622.16 7
1622.25 12
1622.35 17
1622.44 24
1622.53 32
1622.62 38
1622.72 42
1622.81 44
1622.90 44
1622.99 42
1623.09 43
1623.18 46
1623.27 55
1623.36 68
1623.46 85
1623.55 104
1623.64 121
1623.73 136
1623.83 146
1623.92 152
1624.01 155
1624.10 154
1624.20 152
1624.29 149
1624.38 147
1624.47 145
1624.57 144
1624.66 143
1624.75 143
1624.84 141
1624.94 138
1625.03 132
1625.12 123
1625.21 115
1625.31 107
1625.40 102
1625.49 102
1625.58 107
1625.68 117
1625.77 130
1625.86 145
1625.95 160
1626.05 173
1626.14 183
1626.23 189
1626.32 190
1626.42 187
1626.51 178
1626.60 167
1626.69 152
1626.79 138
1626.88 124
1626.97 111
1627.07 101
1627.16 92
1627.25 84
1627.34 76
1627.44 68
1627.53 60
1627.62 53
1627.71 48
1627.81 45
1627.90 45
1627.99 47
1628.08 50
1628.18 53
1628.27 56
1628.36 58
1628.45 60
1628.55 64
1628.64 71
1628.73 80
1628.82 93
1628.92 108
1629.01 124
1629.10 139
1629.20 151
1629.29 160
1629.38 162
1629.47 158
1629.57 148
1629.66 132
1629.75 111
1629.84 87
1629.94 62
1630.03 39
1630.12 20
1630.21 7
1630.31 0
1630.40 0
1630.49 0
1630.59 0
1630.68 1
1630.77 0
1630.86 0
1630.96 0
1631.05 0
1631.14 0
1631.23 0
1631.33 4
1631.42 18
1631.51 33
1631.61 49
1631.70 63
1631.79 75
1631.88 85
1631.98 92
1632.07 96
1632.16 99
1632.25 101
1632.35 103
1632.44 105
1632.53 108
1632.63 111
1632.72 114
1632.81 116
1632.90 118
1633.00 119
1633.09 121
1633.18 122
1633.27 123
1633.37 124
1633.46 124
1633.55 122
1633.65 117
1633.74 109
1633.83 97
1633.92 84
1634.02 69
1634.11 56
1634.20 45
1634.30 38
1634.39 35
1634.48 36
1634.57 39
1634.67 42
1634.76 43
1634.85 41
1634.95 36
1635.04 28
1635.13 21
1635.22 16
1635.32 15
1635.41 18
1635.50 25
1635.59 33
1635.69 43
1635.78 51
1635.87 57
1635.97 61
1636.06 64
1636.15 65
1636.24 67
1636.34 68
1636.43 71
1636.52 74
1636.62 78
1636.71 81
1636.80 83
1636.89 83
1636.99 80
1637.08 76
1637.17 71
1637.27 68
1637.36 68
1637.45 71
1637.54 78
1637.64 87
1637.73 96
1637.82 103
1637.92 108
1638.01 109
1638.10 105
1638.20 97
1638.29 87
1638.38 77
1638.47 70
1638.57 66
1638.66 68
1638.75 76
1638.85 89
1638.94 103
1639.03 116
1639.12 125
1639.22 128
1639.31 126
1639.40 120
1639.50 112
1639.59 106
1639.68 105
1639.77 110
1639.87 120
1639.96 133
1640.05 146
1640.15 156
1640.24 161
1640.33 158
1640.43 148
1640.52 131
1640.61 111
1640.70 90
1640.80 72
1640.89 59
1640.98 54
1641.08 55
1641.17 62
1641.26 71
1641.36 81
1641.45 91
1641.54 99
1641.63 106
1641.73 115
1641.82 124
1641.91 135
1642.01 146
1642.10 156
1642.19 164
1642.29 169
1642.38 169
1642.47 166
1642.56 159
1642.66 150
1642.75 141
1642.84 132
1642.94 125
1643.03 120
1643.12 117
1643.22 116
1643.31 115
1643.40 115
1643.50 115
1643.59 114
1643.68 114
1643.77 113
1643.87 111
1643.96 109
1644.05 105
1644.15 100
1644.24 94
1644.33 87
1644.43 81
1644.52 77
1644.61 73
1644.71 70
1644.80 67
1644.89 63
1644.98 58
1645.08 53
1645.17 47
1645.26 41
1645.36 35
1645.45 30
1645.54 25
1645.64 21
1645.73 16
1645.82 11
1645.92 5
1646.01 1
1646.10 0
1646.19 0
1646.29 0
1646.38 0
1646.47 0
1646.57 0
1646.66 0
1646.75 0
1646.85 0
1646.94 1
1647.03 3
1647.13 6
1647.22 10
1647.31 17
1647.41 25
1647.50 35
1647.59 45
1647.69 56
1647.78 66
1647.87 76
1647.96 86
1648.06 94
1648.15 100
1648.24 103
1648.34 103
1648.43 100
1648.52 95
1648.62 88
1648.71 82
1648.80 77
1648.90 74
1648.99 73
1649.08 74
1649.18 79
1649.27 86
1649.36 95
1649.46 107
1649.55 119
1649.64 132
1649.74 143
1649.83 152
1649.92 159
1650.02 162
1650.11 163
1650.20 162
1650.30 158
1650.39 152
1650.48 144
1650.58 137
1650.67 129
1650.76 122
1650.85 115
1650.95 109
1651.04 101
1651.13 92
1651.23 81
1651.32 71
1651.41 62
1651.51 57
1651.60 55
1651.69 58
1651.79 63
1651.88 68
1651.97 72
1652.07 72
1652.16 68
1652.25 61
1652.35 50
1652.44 38
1652.53 24
1652.63 9
1652.72 0
1652.81 0
1652.91 0
1653.00 0
1653.09 0
1653.19 0
1653.28 0
1653.37 0
1653.47 6
1653.56 15
1653.65 22
1653.75 27
1653.84 31
1653.93 36
1654.03 42
1654.12 49
1654.21 55
1654.31 62
1654.40 66
1654.49 67
1654.59 63
1654.68 56
1654.77 47
1654.87 37
1654.96 27
1655.05 21
1655.15 18
1655.24 18
1655.33 22
1655.43 26
1655.52 29
1655.61 30
1655.71 30
1655.80 27
1655.90 23
1655.99 18
1656.08 14
1656.18 10
1656.27 6
1656.36 4
1656.46 5
1656.55 11
1656.64 22
1656.74 39
1656.83 61
1656.92 86
1657.02 110
1657.11 129
1657.20 142
1657.30 148
1657.39 148
1657.48 145
1657.58 141
1657.67 137
1657.76 134
1657.86 131
1657.95 127
1658.04 121
1658.14 112
1658.23 103
1658.32 93
1658.42 86
1658.51 82
1658.60 83
1658.70 89
1658.79 97
1658.89 108
1658.98 119
1659.07 128
1659.17 137
1659.26 144
1659.35 151
1659.45 158
1659.54 164
1659.63 169
1659.73 173
1659.82 173
1659.91 170
1660.01 162
1660.10 152
1660.19 142
1660.29 132
1660.38 125
1660.48 121
1660.57 118
1660.66 118
1660.76 117
1660.85 115
1660.94 112
1661.04 108
1661.13 105
1661.22 104
1661.32 104
1661.41 105
1661.50 107
1661.60 108
1661.69 107
1661.78 105
1661.88 101
1661.97 97
1662.07 92
1662.16 88
1662.25 85
1662.35 84
1662.44 85
1662.53 89
1662.63 94
1662.72 100
1662.81 106
1662.91 112
1663.00 118
1663.10 122
1663.19 125
1663.28 127
1663.38 129
1663.47 129
1663.56 128
1663.66 125
1663.75 120
1663.84 116
1663.94 112
1664.03 110
1664.13 111
1664.22 113
1664.31 118
1664.41 121
1664.50 122
1664.59 118
1664.69 111
1664.78 99
1664.87 87
1664.97 74
1665.06 63
1665.16 55
1665.25 51
1665.34 50
1665.44 50
1665.53 51
1665.62 50
1665.72 49
1665.81 46
1665.90 43
1666.00 41
1666.09 43
1666.19 48
1666.28 56
1666.37 67
1666.47 79
1666.56 92
1666.65 105
1666.75 117
1666.84 130
1666.94 141
1667.03 150
1667.12 152
1667.22 146
1667.31 131
1667.40 106
1667.50 75
1667.59 42
1667.69 14
1667.78 0
1667.87 0
1667.97 0
1668.06 2
1668.15 21
1668.25 44
1668.34 68
1668.44 92
1668.53 115
1668.62 136
1668.72 152
1668.81 164
1668.90 167
1669.00 164
1669.09 154
1669.19 139
1669.28 124
1669.37 108
1669.47 95
1669.56 86
1669.65 80
1669.75 77
1669.84 77
1669.94 78
1670.03 82
1670.12 86
1670.22 89
1670.31 89
1670.40 85
1670.50 77
1670.59 66
1670.69 53
1670.78 41
1670.87 34
1670.97 32
1671.06 37
1671.16 48
1671.25 65
1671.34 85
1671.44 106
1671.53 128
1671.62 150
1671.72 170
1671.81 187
1671.91 203
1672.00 217
1672.09 229
1672.19 239
1672.28 248
1672.38 255
1672.47 261
1672.56 265
1672.66 264
1672.75 259
1672.84 250
1672.94 237
1673.03 221
1673.13 203
1673.22 186
1673.31 169
1673.41 154
1673.50 143
1673.60 134
1673.69 130
1673.78 128
1673.88 128
1673.97 129
1674.07 131
1674.16 131
1674.25 129
1674.35 126
1674.44 119
1674.54 112
1674.63 103
1674.72 93
1674.82 83
1674.91 75
1675.01 67
1675.10 61
1675.19 56
1675.29 53
1675.38 51
1675.47 53
1675.57 57
1675.66 62
1675.76 69
1675.85 77
1675.94 83
1676.04 87
1676.13 90
1676.23 91
1676.32 91
1676.41 91
1676.51 92
1676.60 94
1676.70 96
1676.79 98
1676.88 99
1676.98 99
1677.07 98
1677.17 96
1677.26 94
1677.35 90
1677.45 84
1677.54 75
1677.64 64
1677.73 50
1677.82 35
1677.92 20
1678.01 6
1678.11 0
1678.20 0
1678.29 0
1678.39 0
1678.48 0
1678.58 0
1678.67 0
1678.76 6
1678.86 11
1678.95 13
1679.05 12
1679.14 8
1679.24 5
1679.33 3
1679.42 6
1679.52 15
1679.61 32
1679.71 56
1679.80 85
1679.89 115
1679.99 143
1680.08 168
1680.18 186
1680.27 196
1680.36 200
1680.46 199
1680.55 195
1680.65 191
1680.74 186
1680.83 182
1680.93 181
1681.02 181
1681.12 183
1681.21 185
1681.31 187
1681.40 188
1681.49 188
1681.59 188
1681.68 186
1681.78 185
1681.87 185
1681.96 186
1682.06 188
1682.15 189
1682.25 189
1682.34 185
1682.43 176
1682.53 164
1682.62 148
1682.72 129
1682.81 110
1682.91 93
1683.00 79
1683.09 69
1683.19 63
1683.28 59
1683.38 57
1683.47 56
1683.56 54
1683.66 52
1683.75 51
1683.85 51
1683.94 51
1684.04 51
1684.13 51
1684.22 50
1684.32 49
1684.41 47
1684.51 45
1684.60 45
1684.70 46
1684.79 47
1684.88 50
1684.98 51
1685.07 52
1685.17 51
1685.26 48
1685.35 45
1685.45 41
1685.54 38
1685.64 35
1685.73 34
1685.83 35
1685.92 37
1686.01 41
1686.11 46
1686.20 51
1686.30 58
1686.39 65
1686.49 72
1686.58 79
1686.67 85
1686.77 89
1686.86 91
1686.96 90
1687.05 85
1687.15 76
1687.24 65
1687.33 51
1687.43 37
1687.52 25
1687.62 17
1687.71 12
1687.81 12
1687.90 14
1687.99 19
1688.09 24
1688.18 28
1688.28 33
1688.37 38
1688.47 44
1688.56 52
1688.65 63
1688.75 75
1688.84 86
1688.94 97
1689.03 104
1689.13 107
1689.22 108
1689.32 107
1689.41 104
1689.50 100
1689.60 97
1689.69 94
1689.79 93
1689.88 94
1689.98 97
1690.07 103
1690.16 113
1690.26 125
1690.35 139
1690.45 152
1690.54 164
1690.64 171
1690.73 174
1690.82 173
1690.92 168
1691.01 161
1691.11 152
1691.20 142
1691.30 130
1691.39 118
1691.49 105
1691.58 91
1691.67 79
1691.77 69
1691.86 62
1691.96 60
1692.05 61
1692.15 65
1692.24 72
1692.34 79
1692.43 87
1692.52 93
1692.62 98
1692.71 102
1692.81 105
1692.90 106
1693.00 104
1693.09 99
1693.19 89
1693.28 75
1693.37 58
1693.47 40
1693.56 25
1693.66 13
1693.75 6
1693.85 5
1693.94 8
1694.04 13
1694.13 17
1694.22 20
1694.32 20
1694.41 20
1694.51 20
1694.60 23
1694.70 31
1694.79 42
1694.89 56
1694.98 71
1695.08 84
1695.17 92
1695.26 94
1695.36 91
1695.45 83
1695.55 71
1695.64 59
1695.74 48
1695.83 40
1695.93 36
1696.02 37
1696.11 42
1696.21 50
1696.30 61
1696.40 73
1696.49 85
1696.59 96
1696.68 104
1696.78 110
1696.87 113
1696.97 114
1697.06 113
1697.15 111
1697.25 109
1697.34 104
1697.44 97
1697.53 88
1697.63 76
1697.72 63
1697.82 50
1697.91 39
1698.01 30
1698.10 26
1698.20 25
1698.29 26
1698.38 27
1698.48 29
1698.57 29
1698.67 26
1698.76 20
1698.86 10
1698.95 0
1699.05 0
1699.14 0
1699.24 0
1699.33 0
1699.43 0
1699.52 0
1699.61 20
1699.71 41
1699.80 60
1699.90 72
1699.99 78
1700.09 77
1700.18 71
1700.28 65
1700.37 59
1700.47 55
1700.56 55
1700.66 57
1700.75 61
1700.84 66
1700.94 69
1701.03 71
1701.13 71
1701.22 70
1701.32 68
1701.41 64
1701.51 61
1701.60 58
1701.70 55
1701.79 54
1701.89 54
1701.98 55
1702.08 57
1702.17 59
1702.27 62
1702.36 63
1702.45 63
1702.55 61
1702.64 57
1702.74 51
1702.83 44
1702.93 37
1703.02 31
1703.12 26
1703.21 23
1703.31 19
1703.40 15
1703.50 10
1703.59 3
1703.69 0
1703.78 0
1703.88 0
1703.97 0
1704.06 0
1704.16 0
1704.25 0
1704.35 0
1704.44 8
1704.54 17
1704.63 27
1704.73 37
1704.82 47
1704.92 58
1705.01 68
1705.11 79
1705.20 88
1705.30 97
1705.39 104
1705.49 109
1705.58 110
1705.68 109
1705.77 105
1705.87 98
1705.96 90
1706.06 82
1706.15 76
1706.25 73
1706.34 73
1706.43 77
1706.53 83
1706.62 93
1706.72 103
1706.81 114
1706.91 123
1707.00 131
1707.10 137
1707.19 142
1707.29 148
1707.38 156
1707.48 167
1707.57 182
1707.67 200
1707.76 220
1707.86 240
1707.95 256
1708.05 266
1708.14 271
1708.24 269
1708.33 262
1708.43 252
1708.52 240
1708.62 228
1708.71 215
1708.81 201
1708.90 187
1709.00 172
1709.09 155
1709.19 137
1709.28 119
1709.38 103
1709.47 91
1709.57 86
1709.66 88
1709.76 98
1709.85 113
1709.94 131
1710.04 150
1710.13 165
1710.23 176
1710.32 181
1710.42 183
1710.51 181
1710.61 178
1710.70 175
1710.80 174
1710.89 174
1710.99 175
1711.08 178
1711.18 181
1711.27 185
1711.37 187
1711.46 188
1711.56 185
1711.65 181
1711.75 173
1711.84 164
1711.94 153
1712.03 141
1712.13 131
1712.22 122
1712.32 115
1712.41 109
1712.51 104
1712.60 100
1712.70 96
1712.79 91
1712.89 86
1712.98 82
1713.08 79
1713.17 78
1713.27 78
1713.36 78
1713.46 78
1713.55 77
1713.65 73
1713.74 68
1713.84 63
1713.93 59
1714.03 58
1714.12 63
1714.22 73
1714.31 88
1714.41 108
1714.50 130
1714.60 151
1714.69 168
1714.79 179
1714.88 183
1714.98 179
1715.07 167
1715.17 150
1715.26 129
1715.36 107
1715.45 86
1715.55 68
1715.64 52
1715.74 40
1715.83 31
1715.93 23
1716.03 16
1716.12 10
1716.22 2
1716.31 0
1716.41 0
1716.50 0
1716.60 0
1716.69 0
1716.79 0
1716.88 0
1716.98 1
1717.07 16
1717.17 30
1717.26 43
1717.36 53
1717.45 60
1717.55 66
1717.64 71
1717.74 75
1717.83 80
1717.93 85
1718.02 90
1718.12 93
1718.21 94
1718.31 95
1718.40 96
1718.50 96
1718.59 97
1718.69 98
1718.78 98
1718.88 98
1718.97 99
1719.07 101
1719.16 105
1719.26 112
1719.35 123
1719.45 137
1719.55 151
1719.64 165
1719.74 175
1719.83 181
1719.93 182
1720.02 178
1720.12 171
1720.21 162
1720.31 151
1720.40 142
1720.50 135
1720.59 129
1720.69 127
1720.78 128
1720.88 132
1720.97 137
1721.07 142
1721.16 145
1721.26 145
1721.35 140
1721.45 130
1721.54 115
1721.64 95
1721.74 74
1721.83 53
1721.93 33
1722.02 17
1722.12 4
1722.21 0
1722.31 0
1722.40 0
1722.50 0
1722.59 0
1722.69 0
1722.78 0
1722.88 0
1722.97 0
1723.07 2
1723.16 7
1723.26 11
1723.35 15
1723.45 17
1723.55 17
1723.64 14
1723.74 10
1723.83 4
1723.93 0
1724.02 0
1724.12 0
1724.21 0
1724.31 0
1724.40 1
1724.50 9
1724.59 20
1724.69 33
1724.78 49
1724.88 66
1724.98 82
1725.07 95
1725.17 104
1725.26 110
1725.36 113
1725.45 116
1725.55 119
1725.64 125
1725.74 135
1725.83 149
1725.93 165
1726.02 180
1726.12 190
1726.21 194
1726.31 189
1726.41 177
1726.50 157
1726.60 135
1726.69 114
1726.79 97
1726.88 89
1726.98 88
1727.07 95
1727.17 108
1727.26 122
1727.36 134
1727.45 142
1727.55 143
1727.65 137
1727.74 127
1727.84 113
1727.93 100
1728.03 90
1728.12 85
1728.22 88
1728.31 98
1728.41 113
1728.50 131
1728.60 149
1728.70 164
1728.79 175
1728.89 180
1728.98 181
1729.08 179
1729.17 177
1729.27 175
1729.36 176
1729.46 176
1729.55 176
1729.65 173
1729.75 164
1729.84 151
1729.94 131
1730.03 108
1730.13 84
1730.22 60
1730.32 38
1730.41 22
1730.51 12
1730.60 11
1730.70 18
1730.80 34
1730.89 60
1730.99 91
1731.08 126
1731.18 160
1731.27 190
1731.37 212
1731.46 226
1731.56 231
1731.65 230
1731.75 224
1731.85 218
1731.94 211
1732.04 205
1732.13 200
1732.23 194
1732.32 185
1732.42 174
1732.51 159
1732.61 141
1732.71 121
1732.80 100
1732.90 80
1732.99 62
1733.09 49
1733.18 42
1733.28 41
1733.37 48
1733.47 59
1733.57 74
1733.66 88
1733.76 101
1733.85 108
1733.95 111
1734.04 110
1734.14 106
1734.23 101
1734.33 97
1734.43 94
1734.52 94
1734.62 96
1734.71 99
1734.81 103
1734.90 106
1735.00 109
1735.10 111
1735.19 112
1735.29 112
1735.38 111
1735.48 111
1735.57 113
1735.67 115
1735.76 118
1735.86 119
1735.96 119
1736.05 114
1736.15 105
1736.24 92
1736.34 76
1736.43 60
1736.53 46
1736.63 34
1736.72 26
1736.82 23
1736.91 23
1737.01 27
1737.10 35
1737.20 47
1737.30 62
1737.39 80
1737.49 99
1737.58 118
1737.68 135
1737.77 149
1737.87 158
1737.96 164
1738.06 167
1738.16 167
1738.25 165
1738.35 160
1738.44 152
1738.54 142
1738.63 129
1738.73 114
1738.83 99
1738.92 85
1739.02 72
1739.11 62
1739.21 54
1739.30 48
1739.40 44
1739.50 42
1739.59 40
1739.69 38
1739.78 34
1739.88 27
1739.98 17
1740.07 5
1740.17 0
1740.26 0
1740.36 0
1740.45 0
1740.55 0
1740.65 0
1740.74 0
1740.84 9
1740.93 17
1741.03 22
1741.12 22
1741.22 19
1741.32 16
1741.41 15
1741.51 17
1741.60 21
1741.70 28
1741.79 35
1741.89 42
1741.99 48
1742.08 51
1742.18 52
1742.27 52
1742.37 51
1742.47 51
1742.56 50
1742.66 49
1742.75 48
1742.85 46
1742.94 43
1743.04 40
1743.14 38
1743.23 37
1743.33 37
1743.42 40
1743.52 45
1743.62 53
1743.71 63
1743.81 76
1743.90 89
1744.00 103
1744.09 114
1744.19 122
1744.29 124
1744.38 120
1744.48 110
1744.57 99
1744.67 87
1744.77 80
1744.86 78
1744.96 83
1745.05 93
1745.15 107
1745.25 120
1745.34 128
1745.44 131
1745.53 129
1745.63 123
1745.72 114
1745.82 106
1745.92 100
1746.01 96
1746.11 91
1746.20 83
1746.30 72
1746.40 56
1746.49 38
1746.59 18
1746.68 0
1746.78 0
1746.88 0
1746.97 0
1747.07 0
1747.16 8
1747.26 24
1747.36 42
1747.45 59
1747.55 75
1747.64 91
1747.74 108
1747.84 125
1747.93 141
1748.03 156
1748.12 167
1748.22 172
1748.32 172
1748.41 165
1748.51 154
1748.60 141
1748.70 128
1748.80 117
1748.89 110
1748.99 105
1749.08 102
1749.18 99
1749.28 94
1749.37 87
1749.47 78
1749.56 70
1749.66 63
1749.76 59
1749.85 60
1749.95 64
1750.04 72
1750.14 81
1750.24 90
1750.33 97
1750.43 103
1750.52 106
1750.62 106
1750.72 106
1750.81 104
1750.91 101
1751.00 99
1751.10 97
1751.20 98
1751.29 101
1751.39 106
1751.48 112
1751.58 119
1751.68 125
1751.77 130
1751.87 133
1751.96 134
1752.06 133
1752.16 132
1752.25 129
1752.35 124
1752.44 118
1752.54 110
1752.64 100
1752.73 89
1752.83 77
1752.93 65
1753.02 54
1753.12 44
1753.21 38
1753.31 36
1753.41 38
1753.50 45
1753.60 59
1753.69 76
1753.79 95
1753.89 113
1753.98 127
1754.08 134
1754.17 134
1754.27 129
1754.37 121
1754.46 113
1754.56 108
1754.66 105
1754.75 105
1754.85 106
1754.94 104
1755.04 99
1755.14 89
1755.23 74
1755.33 58
1755.42 42
1755.52 28
1755.62 18
1755.71 11
1755.81 7
1755.91 4
1756.00 1
1756.10 0
1756.19 0
1756.29 0
1756.39 0
1756.48 0
1756.58 0
1756.68 0
1756.77 2
1756.87 6
1756.96 8
1757.06 7
1757.16 5
1757.25 1
1757.35 0
1757.45 0
1757.54 0
1757.64 0
1757.73 5
1757.83 11
1757.93 18
1758.02 24
1758.12 29
1758.21 33
1758.31 38
1758.41 44
1758.50 51
1758.60 59
1758.70 67
1758.79 75
1758.89 82
1758.99 87
1759.08 91
1759.18 92
1759.27 93
1759.37 93
1759.47 92
1759.56 92
1759.66 93
1759.76 97
1759.85 101
1759.95 107
1760.04 113
1760.14 117
1760.24 119
1760.33 116
1760.43 108
1760.53 96
1760.62 79
1760.72 60
1760.81 40
1760.91 22
1761.01 7
1761.10 0
1761.20 0
1761.30 0
1761.39 14
1761.49 36
1761.59 63
1761.68 93
1761.78 123
1761.87 147
1761.97 164
1762.07 172
1762.16 171
1762.26 164
1762.36 153
1762.45 142
1762.55 135
1762.65 133
1762.74 136
1762.84 142
1762.93 147
1763.03 149
1763.13 146
1763.22 136
1763.32 122
1763.42 106
1763.51 92
1763.61 83
1763.71 78
1763.80 79
1763.90 82
1763.99 85
1764.09 86
1764.19 82
1764.28 75
1764.38 64
1764.48 53
1764.57 44
1764.67 39
1764.77 38
1764.86 41
1764.96 48
1765.06 57
1765.15 67
1765.25 76
1765.34 83
1765.44 86
1765.54 86
1765.63 83
1765.73 79
1765.83 74
1765.92 71
1766.02 71
1766.12 75
1766.21 83
1766.31 93
1766.41 104
1766.50 116
1766.60 128
1766.70 138
1766.79 147
1766.89 155
1766.98 161
1767.08 165
1767.18 166
1767.27 163
1767.37 156
1767.47 147
1767.56 135
1767.66 123
1767.76 111
1767.85 100
1767.95 90
1768.05 80
1768.14 71
1768.24 62
1768.34 55
1768.43 50
1768.53 49
1768.63 51
1768.72 56
1768.82 64
1768.91 74
1769.01 86
1769.11 97
1769.20 107
1769.30 115
1769.40 119
1769.49 117
1769.59 110
1769.69 97
1769.78 80
1769.88 64
1769.98 52
1770.07 46
1770.17 49
1770.27 59
1770.36 75
1770.46 91
1770.56 105
1770.65 113
1770.75 117
1770.85 115
1770.94 112
1771.04 109
1771.14 109
1771.23 113
1771.33 122
1771.43 134
1771.52 150
1771.62 167
1771.72 185
1771.81 202
1771.91 216
1772.01 226
1772.10 233
1772.20 236
1772.30 236
1772.39 235
1772.49 236
1772.59 239
1772.68 245
1772.78 251
1772.88 255
1772.97 255
1773.07 249
1773.17 236
1773.26 219
1773.36 201
1773.46 184
1773.55 172
1773.65 166
1773.75 164
1773.84 167
1773.94 171
1774.04 175
1774.13 179
1774.23 181
1774.33 182
1774.42 182
1774.52 180
1774.62 177
1774.71 173
1774.81 168
1774.91 161
1775.00 155
1775.10 150
1775.20 145
1775.29 142
1775.39 140
1775.49 138
1775.58 135
1775.68 130
1775.78 123
1775.87 114
1775.97 104
1776.07 94
1776.16 86
1776.26 80
1776.36 78
1776.45 79
1776.55 82
1776.65 86
1776.74 88
1776.84 89
1776.94 86
1777.03 79
1777.13 70
1777.23 60
1777.32 50
1777.42 42
1777.52 35
1777.61 30
1777.71 26
1777.81 24
1777.90 23
1778.00 26
1778.10 33
1778.19 46
1778.29 64
1778.39 87
1778.49 111
1778.58 134
1778.68 152
1778.78 163
1778.87 166
1778.97 162
1779.07 152
1779.16 138
1779.26 124
1779.36 113
1779.45 105
1779.55 103
1779.65 106
1779.74 112
1779.84 121
1779.94 130
1780.03 138
1780.13 144
1780.23 146
1780.33 145
1780.42 141
1780.52 135
1780.62 129
1780.71 125
1780.81 124
1780.91 128
1781.00 137
1781.10 150
1781.20 165
1781.29 180
1781.39 193
1781.49 202
1781.58 207
1781.68 207
1781.78 206
1781.88 204
1781.97 203
1782.07 204
1782.17 207
1782.26 211
1782.36 216
1782.46 221
1782.55 225
1782.65 225
1782.75 222
1782.84 216
1782.94 206
1783.04 193
1783.13 179
1783.23 165
1783.33 152
1783.43 141
1783.52 130
1783.62 120
1783.72 109
1783.81 98
1783.91 86
1784.01 75
1784.10 65
1784.20 58
1784.30 54
1784.40 53
1784.49 53
1784.59 56
1784.69 61
1784.78 70
1784.88 83
1784.98 100
1785.07 122
1785.17 147
1785.27 173
1785.36 196
1785.46 216
1785.56 231
1785.66 244
1785.75 253
1785.85 262
1785.95 269
1786.04 273
1786.14 274
1786.24 269
1786.33 257
1786.43 239
1786.53 216
1786.63 190
1786.72 164
1786.82 142
1786.92 125
1787.01 114
1787.11 110
1787.21 112
1787.31 118
1787.40 126
1787.50 135
1787.60 141
1787.69 144
1787.79 143
1787.89 139
1787.98 131
1788.08 121
1788.18 109
1788.28 96
1788.37 83
1788.47 71
1788.57 58
1788.66 47
1788.76 38
1788.86 31
1788.96 28
1789.05 29
1789.15 32
1789.25 37
1789.34 40
1789.44 39
1789.54 33
1789.64 22
1789.73 7
1789.83 0
1789.93 0
1790.02 0
1790.12 0
1790.22 0
1790.31 0
1790.41 0
1790.51 0
1790.61 9
1790.70 19
1790.80 29
1790.90 39
1790.99 48
1791.09 57
1791.19 63
1791.29 67
1791.38 67
1791.48 65
1791.58 60
1791.67 54
1791.77 49
1791.87 45
1791.97 42
1792.06 41
1792.16 43
1792.26 46
1792.35 50
1792.45 53
1792.55 54
1792.65 51
1792.74 46
1792.84 40
1792.94 34
1793.04 32
1793.13 35
1793.23 46
1793.33 63
1793.42 87
1793.52 112
1793.62 137
1793.72 158
1793.81 173
1793.91 181
1794.01 182
1794.10 177
1794.20 168
1794.30 156
1794.40 143
1794.49 132
1794.59 122
1794.69 117
1794.79 116
1794.88 120
1794.98 128
1795.08 137
1795.17 147
1795.27 155
1795.37 161
1795.47 165
1795.56 165
1795.66 163
1795.76 159
1795.86 152
1795.95 144
1796.05 135
1796.15 123
1796.24 109
1796.34 92
1796.44 74
1796.54 57
1796.63 43
1796.73 33
1796.83 30
1796.93 34
1797.02 44
1797.12 58
1797.22 73
1797.31 88
1797.41 99
1797.51 106
1797.61 109
1797.70 109
1797.80 106
1797.90 102
1798.00 97
1798.09 94
1798.19 92
1798.29 92
1798.39 94
1798.48 97
1798.58 101
1798.68 104
1798.77 104
1798.87 102
1798.97 99
1799.07 95
1799.16 93
1799.26 93
1799.36 97
1799.46 103
1799.55 112
1799.65 120
1799.75 124
1799.85 124
1799.94 120
1800.04 112
1800.14 101
1800.24 89
1800.33 77
1800.43 67
1800.53 59
1800.62 54
1800.72 52
1800.82 52
1800.92 56
1801.01 62
1801.11 70
1801.21 78
1801.31 85
1801.40 90
1801.50 92
1801.60 92
1801.70 90
1801.79 89
1801.89 88
1801.99 90
1802.09 94
1802.18 99
1802.28 105
1802.38 112
1802.48 118
1802.57 126
1802.67 135
1802.77 146
1802.87 159
1802.96 175
1803.06 195
1803.16 216
1803.26 237
1803.35 257
1803.45 273
1803.55 284
1803.65 289
1803.74 287
1803.84 280
1803.94 268
1804.04 252
1804.13 235
1804.23 216
1804.33 196
1804.43 176
1804.52 158
1804.62 141
1804.72 128
1804.82 118
1804.91 112
1805.01 109
1805.11 105
1805.21 99
1805.30 90
1805.40 77
1805.50 61
1805.60 44
1805.69 29
1805.79 19
1805.89 14
1805.99 15
1806.08 20
1806.18 27
1806.28 32
1806.38 36
1806.47 36
1806.57 35
1806.67 34
1806.77 35
1806.86 39
1806.96 46
1807.06 54
1807.16 62
1807.25 67
1807.35 66
1807.45 59
1807.55 48
1807.64 35
1807.74 23
1807.84 17
1807.94 17
1808.03 24
1808.13 36
1808.23 51
1808.33 67
1808.43 81
1808.52 91
1808.62 97
1808.72 99
1808.82 98
1808.91 92
1809.01 85
1809.11 76
1809.21 68
1809.30 61
1809.40 58
1809.50 59
1809.60 64
1809.69 73
1809.79 84
1809.89 97
1809.99 111
1810.09 125
1810.18 138
1810.28 149
1810.38 155
1810.48 156
1810.57 150
1810.67 138
1810.77 121
1810.87 100
1810.96 80
1811.06 63
1811.16 52
1811.26 46
1811.35 45
1811.45 47
1811.55 50
1811.65 51
1811.75 50
1811.84 46
1811.94 38
1812.04 28
1812.14 18
1812.23 7
1812.33 0
1812.43 0
1812.53 0
1812.63 0
1812.72 0
1812.82 0
1812.92 0
1813.02 0
1813.11 4
1813.21 11
1813.31 16
1813.41 20
1813.50 21
1813.60 22
1813.70 23
1813.80 27
1813.90 34
1813.99 43
1814.09 55
1814.19 67
1814.29 78
1814.38 86
1814.48 91
1814.58 92
1814.68 91
1814.78 89
1814.87 85
1814.97 80
1815.07 76
1815.17 71
1815.26 67
1815.36 63
1815.46 61
1815.56 59
1815.66 58
1815.75 58
1815.85 58
1815.95 58
1816.05 58
1816.15 59
1816.24 61
1816.34 66
1816.44 73
1816.54 84
1816.63 96
1816.73 107
1816.83 116
1816.93 121
1817.03 121
1817.12 116
1817.22 108
1817.32 97
1817.42 85
1817.51 74
1817.61 65
1817.71 59
1817.81 58
1817.91 61
1818.00 68
1818.10 77
1818.20 87
1818.30 98
1818.40 106
1818.49 110
1818.59 111
1818.69 106
1818.79 98
1818.89 87
1818.98 76
1819.08 65
1819.18 56
1819.28 50
1819.37 46
1819.47 45
1819.57 47
1819.67 50
1819.77 55
1819.86 62
1819.96 68
1820.06 75
1820.16 82
1820.26 89
1820.35 95
1820.45 101
1820.55 108
1820.65 114
1820.75 120
1820.84 126
1820.94 129
1821.04 131
1821.14 132
1821.24 132
1821.33 133
1821.43 135
1821.53 140
1821.63 149
1821.73 161
1821.82 174
1821.92 188
1822.02 201
1822.12 211
1822.22 218
1822.31 221
1822.41 221
1822.51 220
1822.61 219
1822.70 220
1822.80 223
1822.90 228
1823.00 235
1823.10 242
1823.19 248
1823.29 251
1823.39 251
1823.49 246
1823.59 237
1823.69 225
1823.78 210
1823.88 193
1823.98 176
1824.08 158
1824.18 142
1824.27 128
1824.37 117
1824.47 109
1824.57 104
1824.67 101
1824.76 100
1824.86 98
1824.96 95
1825.06 92
1825.16 89
1825.25 86
1825.35 85
1825.45 85
1825.55 85
1825.65 84
1825.74 81
1825.84 75
1825.94 67
1826.04 57
1826.14 47
1826.23 37
1826.33 27
1826.43 19
1826.53 10
1826.63 2
1826.73 0
1826.82 0
1826.92 0
1827.02 0
1827.12 0
1827.22 0
1827.31 0
1827.41 1
1827.51 10
1827.61 17
1827.71 23
1827.80 27
1827.90 33
1828.00 41
1828.10 54
1828.20 70
1828.30 89
1828.39 108
1828.49 127
1828.59 144
1828.69 158
1828.79 169
1828.88 177
1828.98 183
1829.08 185
1829.18 185
1829.28 182
1829.37 175
1829.47 166
1829.57 155
1829.67 144
1829.77 132
1829.87 122
1829.96 114
1830.06 108
1830.16 105
1830.26 104
1830.36 106
1830.46 111
1830.55 117
1830.65 123
1830.75 128
1830.85 133
1830.95 137
1831.04 140
1831.14 144
1831.24 150
1831.34 158
1831.44 168
1831.54 179
1831.63 190
1831.73 200
1831.83 205
1831.93 206
1832.03 200
1832.12 190
1832.22 175
1832.32 156
1832.42 137
1832.52 119
1832.62 104
1832.71 93
1832.81 86
1832.91 84
1833.01 84
1833.11 85
1833.21 85
1833.30 82
1833.40 75
1833.50 66
1833.60 55
1833.70 46
1833.80 39
1833.89 36
1833.99 37
1834.09 40
1834.19 43
1834.29 45
1834.39 43
1834.48 38
1834.58 31
1834.68 25
1834.78 20
1834.88 17
1834.98 18
1835.07 21
1835.17 26
1835.27 31
1835.37 35
1835.47 36
1835.57 34
1835.66 30
1835.76 23
1835.86 16
1835.96 9
1836.06 3
1836.16 0
1836.25 0
1836.35 2
1836.45 7
1836.55 14
1836.65 23
1836.75 33
1836.84 45
1836.94 57
1837.04 67
1837.14 75
1837.24 79
1837.34 79
1837.43 74
1837.53 65
1837.63 53
1837.73 39
1837.83 27
1837.93 18
1838.02 13
1838.12 13
1838.22 20
1838.32 31
1838.42 44
1838.52 58
1838.62 68
1838.71 76
1838.81 78
1838.91 75
1839.01 69
1839.11 60
1839.21 52
1839.30 47
1839.40 44
1839.50 45
1839.60 49
1839.70 56
1839.80 62
1839.89 67
1839.99 70
1840.09 70
1840.19 68
1840.29 64
1840.39 61
1840.49 58
1840.58 57
1840.68 57
1840.78 58
1840.88 58
1840.98 58
1841.08 57
1841.18 52
1841.27 46
1841.37 39
1841.47 33
1841.57 28
1841.67 27
1841.77 29
1841.86 36
1841.96 44
1842.06 52
1842.16 58
1842.26 61
1842.36 61
1842.46 57
1842.55 51
1842.65 43
1842.75 35
1842.85 28
1842.95 21
1843.05 14
1843.15 9
1843.24 6
1843.34 4
1843.44 6
1843.54 11
1843.64 20
1843.74 31
1843.84 45
1843.93 59
1844.03 71
1844.13 79
1844.23 86
1844.33 90
1844.43 95
1844.53 103
1844.62 115
1844.72 130
1844.82 147
1844.92 163
1845.02 174
1845.12 177
1845.22 172
1845.31 161
1845.41 146
1845.51 131
1845.61 119
1845.71 112
1845.81 109
1845.91 110
1846.00 114
1846.10 116
1846.20 116
1846.30 113
1846.40 108
1846.50 101
1846.60 94
1846.69 88
1846.79 85
1846.89 85
1846.99 87
1847.09 90
1847.19 92
1847.29 94
1847.39 94
1847.48 92
1847.58 89
1847.68 87
1847.78 86
1847.88 86
1847.98 87
1848.08 90
1848.17 93
1848.27 94
1848.37 93
1848.47 90
1848.57 84
1848.67 75
1848.77 67
1848.87 58
1848.96 52
1849.06 50
1849.16 52
1849.26 58
1849.36 67
1849.46 78
1849.56 88
1849.66 96
1849.75 100
1849.85 99
1849.95 94
1850.05 85
1850.15 75
1850.25 65
1850.35 57
1850.45 50
1850.54 44
1850.64 40
1850.74 36
1850.84 33
1850.94 30
1851.04 27
1851.14 24
1851.24 22
1851.33 19
1851.43 16
1851.53 14
1851.63 12
1851.73 11
1851.83 13
1851.93 16
1852.03 22
1852.12 31
1852.22 41
1852.32 53
1852.42 65
1852.52 77
1852.62 87
1852.72 94
1852.82 97
1852.91 96
1853.01 92
1853.11 85
1853.21 77
1853.31 69
1853.41 61
1853.51 52
1853.61 42
1853.70 29
1853.80 15
1853.90 0
1854.00 0
1854.10 0
1854.20 0
1854.30 0
1854.40 0
1854.50 0
1854.59 0
1854.69 6
1854.79 10
1854.89 13
1854.99 17
1855.09 22
1855.19 29
1855.29 37
1855.39 46
1855.48 54
1855.58 61
1855.68 69
1855.78 77
1855.88 88
1855.98 102
1856.08 119
1856.18 136
1856.28 151
1856.37 161
1856.47 166
1856.57 162
1856.67 152
1856.77 137
1856.87 121
1856.97 107
1857.07 99
1857.17 99
1857.26 107
1857.36 123
1857.46 144
1857.56 167
1857.66 188
1857.76 206
1857.86 218
1857.96 225
1858.06 228
1858.15 229
1858.25 229
1858.35 230
1858.45 233
1858.55 239
1858.65 247
1858.75 256
1858.85 265
1858.95 272
1859.05 275
1859.14 274
1859.24 268
1859.34 258
1859.44 245
1859.54 231
1859.64 220
1859.74 211
1859.84 207
1859.94 206
1860.04 207
1860.13 210
1860.23 212
1860.33 212
1860.43 210
1860.53 205
1860.63 198
1860.73 189
1860.83 179
1860.93 168
1861.03 159
1861.12 152
1861.22 148
1861.32 148
1861.42 151
1861.52 156
1861.62 160
1861.72 162
1861.82 162
1861.92 161
1862.02 159
1862.11 161
1862.21 168
1862.31 181
1862.41 199
1862.51 220
1862.61 241
1862.71 260
1862.81 273
1862.91 282
1863.01 287
1863.11 290
1863.20 294
1863.30 300
1863.40 308
1863.50 316
1863.60 323
1863.70 326
1863.80 324
1863.90 317
1864.00 307
1864.10 295
1864.20 282
1864.29 270
1864.39 259
1864.49 249
1864.59 241
1864.69 234
1864.79 231
1864.89 232
1864.99 239
1865.09 252
1865.19 267
1865.29 283
1865.38 297
1865.48 304
1865.58 304
1865.68 297
1865.78 283
1865.88 266
1865.98 247
1866.08 228
1866.18 210
1866.28 193
1866.38 180
1866.48 172
1866.57 171
1866.67 177
1866.77 191
1866.87 209
1866.97 230
1867.07 249
1867.17 262
1867.27 268
1867.37 265
1867.47 255
1867.57 242
1867.67 228
1867.76 215
1867.86 207
1867.96 205
1868.06 208
1868.16 216
1868.26 226
1868.36 237
1868.46 244
1868.56 247
1868.66 243
1868.76 232
1868.86 216
1868.96 196
1869.05 176
1869.15 157
1869.25 142
1869.35 128
1869.45 117
1869.55 105
1869.65 94
1869.75 82
1869.85 71
1869.95 61
1870.05 55
1870.15 51
1870.25 51
1870.35 53
1870.44 55
1870.54 59
1870.64 62
1870.74 64
1870.84 67
1870.94 69
1871.04 70
1871.14 70
1871.24 70
1871.34 69
1871.44 68
1871.54 66
1871.64 64
1871.74 63
1871.83 62
1871.93 64
1872.03 67
1872.13 72
1872.23 81
1872.33 93
1872.43 109
1872.53 128
1872.63 150
1872.73 173
1872.83 196
1872.93 217
1873.03 234
1873.13 245
1873.22 252
1873.32 253
1873.42 250
1873.52 244
1873.62 238
1873.72 229
1873.82 221
1873.92 210
1874.02 199
1874.12 186
1874.22 174
1874.32 164
1874.42 158
1874.52 157
1874.62 161
1874.72 170
1874.81 181
1874.91 193
1875.01 201
1875.11 204
1875.21 201
1875.31 191
1875.41 176
1875.51 158
1875.61 140
1875.71 124
1875.81 113
1875.91 106
1876.01 103
1876.11 103
1876.21 104
1876.31 105
1876.41 105
1876.50 104
1876.60 101
1876.70 99
1876.80 95
1876.90 92
1877.00 89
1877.10 86
1877.20 83
1877.30 82
1877.40 83
1877.50 88
1877.60 98
1877.70 113
1877.80 133
1877.90 154
1878.00 175
1878.10 192
1878.20 203
1878.30 206
1878.39 201
1878.49 189
1878.59 174
1878.69 158
1878.79 141
1878.89 126
1878.99 111
1879.09 97
1879.19 82
1879.29 67
1879.39 55
1879.49 47
1879.59 45
1879.69 52
1879.79 69
1879.89 92
1879.99 121
1880.09 149
1880.19 174
1880.29 191
1880.38 199
1880.48 198
1880.58 189
1880.68 176
1880.78 161
1880.88 147
1880.98 135
1881.08 125
1881.18 117
1881.28 111
1881.38 104
1881.48 97
1881.58 89
1881.68 81
1881.78 73
1881.88 65
1881.98 58
1882.08 52
1882.18 48
1882.28 44
1882.38 40
1882.48 38
1882.58 35
1882.67 34
1882.77 36
1882.87 39
1882.97 47
1883.07 58
1883.17 72
1883.27 88
1883.37 102
1883.47 113
1883.57 119
1883.67 118
1883.77 112
1883.87 101
1883.97 89
1884.07 79
1884.17 73
1884.27 72
1884.37 77
1884.47 87
1884.57 100
1884.67 116
1884.77 131
1884.87 145
1884.97 156
1885.07 164
1885.17 169
1885.27 170
1885.36 168
1885.46 163
1885.56 156
1885.66 148
1885.76 138
1885.86 126
1885.96 112
1886.06 95
1886.16 75
1886.26 53
1886.36 30
1886.46 9
1886.56 0
1886.66 0
1886.76 0
1886.86 0
1886.96 0
1887.06 0
1887.16 3
1887.26 10
1887.36 14
1887.46 15
1887.56 13
1887.66 9
1887.76 7
1887.86 6
1887.96 9
1888.06 16
1888.16 25
1888.26 38
1888.36 52
1888.46 67
1888.56 81
1888.66 95
1888.76 108
1888.85 120
1888.95 132
1889.05 143
1889.15 152
1889.25 160
1889.35 166
1889.45 172
1889.55 177
1889.65 183
1889.75 189
1889.85 196
1889.95 202
1890.05 206
1890.15 208
1890.25 208
1890.35 203
1890.45 196
1890.55 187
1890.65 176
1890.75 166
1890.85 156
1890.95 147
1891.05 141
1891.15 138
1891.25 137
1891.35 138
1891.45 142
1891.55 146
1891.65 152
1891.75 159
1891.85 166
1891.95 173
1892.05 178
1892.15 182
1892.25 183
1892.35 180
1892.45 175
1892.55 167
1892.65 158
1892.75 147
1892.85 137
1892.95 128
1893.05 121
1893.15 116
1893.25 113
1893.35 113
1893.45 116
1893.55 120
1893.65 125
1893.75 129
1893.85 130
1893.95 129
1894.05 126
1894.15 120
1894.25 113
1894.35 107
1894.45 103
1894.55 102
1894.65 103
1894.75 105
1894.85 105
1894.95 105
1895.04 103
1895.14 100
1895.24 98
1895.34 99
1895.44 104
1895.54 113
1895.64 126
1895.74 140
1895.84 155
1895.94 168
1896.04 179
1896.14 186
1896.24 189
1896.34 188
1896.44 185
1896.54 179
1896.64 172
1896.74 166
1896.84 162
1896.94 161
1897.04 164
1897.14 169
1897.24 176
1897.34 182
1897.44 186
1897.54 186
1897.64 183
1897.74 176
1897.84 167
1897.94 157
1898.04 149
1898.14 143
1898.24 138
1898.34 133
1898.44 126
1898.54 117
1898.64 105
1898.74 90
1898.84 75
1898.94 63
1899.04 54
1899.14 52
1899.24 55
1899.34 64
1899.44 77
1899.54 92
1899.64 109
1899.74 124
1899.84 138
1899.94 149
1900.04 156
1900.14 158
1900.24 153
1900.34 143
1900.44 126
1900.54 104
1900.64 79
1900.74 52
1900.84 26
1900.94 2
1901.05 0
1901.15 0
1901.25 0
1901.35 0
1901.45 0
1901.55 0
1901.65 0
1901.75 0
1901.85 8
1901.95 19
1902.05 30
1902.15 41
1902.25 52
1902.35 62
1902.45 72
1902.55 79
1902.65 87
1902.75 95
1902.85 104
1902.95 114
1903.05 125
1903.15 137
1903.25 149
1903.35 159
1903.45 166
1903.55 171
1903.65 174
1903.75 173
1903.85 171
1903.95 168
1904.05 164
1904.15 159
1904.25 154
1904.35 150
1904.45 146
1904.55 143
1904.65 141
1904.75 139
1904.85 138
1904.95 138
1905.05 140
1905.15 143
1905.25 147
1905.35 151
1905.45 154
1905.55 157
1905.65 157
1905.75 157
1905.85 156
1905.95 155
1906.05 154
1906.15 153
1906.25 153
1906.35 152
1906.45 153
1906.55 154
1906.65 157
1906.75 161
1906.85 167
1906.95 174
1907.05 182
1907.15 190
1907.26 200
1907.36 210
1907.46 221
1907.56 231
1907.66 241
1907.76 248
1907.86 251
1907.96 251
1908.06 249
1908.16 245
1908.26 243
1908.36 245
1908.46 251
1908.56 260
1908.66 272
1908.76 283
1908.86 290
1908.96 291
1909.06 287
1909.16 279
1909.26 268
1909.36 258
1909.46 251
1909.56 249
1909.66 251
1909.76 255
1909.86 259
1909.96 258
1910.06 252
1910.16 239
1910.26 221
1910.36 201
1910.46 182
1910.56 166
1910.66 154
1910.77 148
1910.87 145
1910.97 145
1911.07 145
1911.17 144
1911.27 142
1911.37 139
1911.47 136
1911.57 134
1911.67 132
1911.77 132
1911.87 132
1911.97 133
1912.07 132
1912.17 128
1912.27 122
1912.37 112
1912.47 99
1912.57 85
1912.67 71
1912.77 57
1912.87 46
1912.97 38
1913.07 34
1913.17 33
1913.27 35
1913.37 39
1913.48 43
1913.58 47
1913.68 49
1913.78 49
1913.88 48
1913.98 45
1914.08 43
1914.18 42
1914.28 43
1914.38 45
1914.48 49
1914.58 53
1914.68 56
1914.78 59
1914.88 61
1914.98 63
1915.08 68
1915.18 75
1915.28 87
1915.38 102
1915.48 120
1915.58 137
1915.68 152
1915.79 164
1915.89 171
1915.99 173
1916.09 171
1916.19 165
1916.29 157
1916.39 147
1916.49 139
1916.59 133
1916.69 132
1916.79 137
1916.89 147
1916.99 162
1917.09 178
1917.19 194
1917.29 207
1917.39 215
1917.49 219
1917.59 219
1917.69 218
1917.80 217
1917.90 216
1918.00 216
1918.10 217
1918.20 217
1918.30 215
1918.40 210
1918.50 200
1918.60 187
1918.70 170
1918.80 152
1918.90 133
1919.00 115
1919.10 99
1919.20 85
1919.30 72
1919.40 60
1919.50 48
1919.61 36
1919.71 24
1919.81 13
1919.91 4
1920.01 0
1920.11 0
1920.21 0
1920.31 0
1920.41 6
1920.51 14
1920.61 23
1920.71 34
1920.81 46
1920.91 57
1921.01 67
1921.11 75
1921.21 80
1921.32 81
1921.42 79
1921.52 74
1921.62 70
1921.72 67
1921.82 68
1921.92 73
1922.02 80
1922.12 88
1922.22 93
1922.32 95
1922.42 91
1922.52 82
1922.62 69
1922.72 54
1922.82 40
1922.93 27
1923.03 16
1923.13 7
1923.23 1
1923.33 0
1923.43 0
1923.53 0
1923.63 0
1923.73 6
1923.83 16
1923.93 28
1924.03 39
1924.13 50
1924.23 59
1924.33 66
1924.44 72
1924.54 77
1924.64 80
1924.74 82
1924.84 82
1924.94 80
1925.04 78
1925.14 76
1925.24 75
1925.34 76
1925.44 77
1925.54 79
1925.64 79
1925.74 77
1925.85 73
1925.95 67
1926.05 63
1926.15 61
1926.25 62
1926.35 67
1926.45 74
1926.55 82
1926.65 89
1926.75 94
1926.85 97
1926.95 98
1927.05 100
1927.16 102
1927.26 104
1927.36 107
1927.46 109
1927.56 109
1927.66 108
1927.76 104
1927.86 99
1927.96 93
1928.06 88
1928.16 83
1928.26 78
1928.36 72
1928.47 65
1928.57 57
1928.67 47
1928.77 37
1928.87 25
1928.97 15
1929.07 6
1929.17 0
1929.27 0
1929.37 0
1929.47 0
1929.57 0
1929.67 0
1929.78 0
1929.88 0
1929.98 0
1930.08 0
1930.18 8
1930.28 18
1930.38 32
1930.48 49
1930.58 69
1930.68 89
1930.78 109
1930.89 127
1930.99 141
1931.09 149
1931.19 152
1931.29 148
1931.39 140
1931.49 129
1931.59 117
1931.69 108
1931.79 105
1931.89 109
1931.99 120
1932.10 137
1932.20 159
1932.30 182
1932.40 205
1932.50 227
1932.60 244
1932.70 258
1932.80 268
1932.90 274
1933.00 277
1933.10 277
1933.21 275
1933.31 273
1933.41 271
1933.51 269
1933.61 268
1933.71 266
1933.81 264
1933.91 260
1934.01 254
1934.11 247
1934.22 239
1934.32 231
1934.42 224
1934.52 218
1934.62 215
1934.72 212
1934.82 211
1934.92 209
1935.02 208
1935.12 207
1935.22 207
1935.33 207
1935.43 208
1935.53 209
1935.63 211
1935.73 211
1935.83 208
1935.93 202
1936.03 192
1936.13 178
1936.23 161
1936.34 143
1936.44 126
1936.54 110
1936.64 98
1936.74 90
1936.84 85
1936.94 84
1937.04 87
1937.14 92
1937.24 99
1937.35 105
1937.45 110
1937.55 113
1937.65 113
1937.75 111
1937.85 107
1937.95 104
1938.05 101
1938.15 101
1938.26 102
1938.36 104
1938.46 106
1938.56 106
1938.66 105
1938.76 102
1938.86 98
1938.96 97
1939.06 97
1939.16 100
1939.27 105
1939.37 112
1939.47 120
1939.57 128
1939.67 137
1939.77 148
1939.87 160
1939.97 175
1940.07 193
1940.18 214
1940.28 235
1940.38 255
1940.48 272
1940.58 285
1940.68 294
1940.78 299
1940.88 299
1940.98 296
1941.09 290
1941.19 283
1941.29 275
1941.39 267
1941.49 260
1941.59 253
1941.69 247
1941.79 242
1941.89 237
1942.00 231
1942.10 224
1942.20 218
1942.30 213
1942.40 210
1942.50 210
1942.60 215
1942.70 224
1942.81 234
1942.91 245
1943.01 254
1943.11 262
1943.21 269
1943.31 276
1943.41 283
1943.51 291
1943.61 302
1943.72 313
1943.82 325
1943.92 335
1944.02 344
1944.12 350
1944.22 355
1944.32 357
1944.42 359
1944.53 361
1944.63 364
1944.73 368
1944.83 371
1944.93 375
1945.03 376
1945.13 373
1945.23 368
1945.34 358
1945.44 346
1945.54 333
1945.64 321
1945.74 309
1945.84 300
1945.94 293
1946.04 287
1946.15 283
1946.25 279
1946.35 275
1946.45 270
1946.55 264
1946.65 257
1946.75 248
1946.85 238
1946.96 228
1947.06 218
1947.16 208
1947.26 198
1947.36 189
1947.46 181
1947.56 174
1947.66 170
1947.77 168
1947.87 169
1947.97 173
1948.07 181
1948.17 190
1948.27 200
1948.37 209
1948.48 216
1948.58 221
1948.68 221
1948.78 218
1948.88 211
1948.98 201
1949.08 188
1949.18 173
1949.29 158
1949.39 143
1949.49 130
1949.59 120
1949.69 112
1949.79 106
1949.89 102
1950.00 100
1950.10 98
1950.20 96
1950.30 94
1950.40 93
1950.50 93
1950.60 95
1950.70 98
1950.81 102
1950.91 105
1951.01 108
1951.11 109
1951.21 108
1951.31 106
1951.41 101
1951.52 95
1951.62 87
1951.72 78
1951.82 66
1951.92 54
1952.02 40
1952.12 26
1952.23 12
1952.33 0
1952.43 0
1952.53 0
1952.63 0
1952.73 0
1952.83 0
1952.94 0
1953.04 0
1953.14 0
1953.24 13
1953.34 26
1953.44 39
1953.54 51
1953.65 62
1953.75 73
1953.85 83
1953.95 91
1954.05 96
1954.15 99
1954.25 97
1954.36 94
1954.46 89
1954.56 83
1954.66 76
1954.76 70
1954.86 64
1954.97 58
1955.07 51
1955.17 45
1955.27 41
1955.37 41
1955.47 47
1955.57 57
1955.68 72
1955.78 90
1955.88 108
1955.98 124
1956.08 140
1956.18 153
1956.28 165
1956.39 176
1956.49 186
1956.59 194
1956.69 199
1956.79 202
1956.89 201
1957.00 199
1957.10 196
1957.20 193
1957.30 191
1957.40 189
1957.50 187
1957.60 183
1957.71 175
1957.81 162
1957.91 148
1958.01 131
1958.11 115
1958.21 102
1958.32 94
1958.42 90
1958.52 90
1958.62 93
1958.72 97
1958.82 102
1958.93 109
1959.03 116
1959.13 126
1959.23 138
1959.33 152
1959.43 166
1959.53 179
1959.64 188
1959.74 193
1959.84 192
1959.94 185
1960.04 173
1960.14 158
1960.25 140
1960.35 123
1960.45 105
1960.55 89
1960.65 75
1960.75 63
1960.86 53
1960.96 45
1961.06 40
1961.16 38
1961.26 40
1961.36 45
1961.47 53
1961.57 62
1961.67 71
1961.77 79
1961.87 85
1961.97 91
1962.08 96
1962.18 103
1962.28 111
1962.38 121
1962.48 131
1962.58 138
1962.69 142
1962.79 141
1962.89 135
1962.99 126
1963.09 116
1963.19 106
1963.30 98
1963.40 92
1963.50 90
1963.60 89
1963.70 90
1963.80 92
1963.91 96
1964.01 100
1964.11 106
1964.21 114
1964.31 123
1964.42 132
1964.52 141
1964.62 148
1964.72 153
1964.82 155
1964.92 153
1965.03 149
1965.13 142
1965.23 133
1965.33 123
1965.43 112
1965.53 103
1965.64 95
1965.74 88
1965.84 81
1965.94 74
1966.04 67
1966.14 61
1966.25 56
1966.35 54
1966.45 55
1966.55 57
1966.65 60
1966.76 62
1966.86 61
1966.96 55
1967.06 47
1967.16 37
1967.26 28
1967.37 22
1967.47 18
1967.57 18
1967.67 20
1967.77 23
1967.88 27
1967.98 29
1968.08 32
1968.18 34
1968.28 38
1968.38 42
1968.49 48
1968.59 55
1968.69 64
1968.79 74
1968.89 85
1969.00 99
1969.10 114
1969.20 131
1969.30 148
1969.40 163
1969.51 173
1969.61 177
1969.71 172
1969.81 159
1969.91 139
1970.01 115
1970.12 91
1970.22 72
1970.32 60
1970.42 56
1970.52 60
1970.63 69
1970.73 80
1970.83 91
1970.93 98
1971.03 101
1971.14 101
1971.24 100
1971.34 99
1971.44 99
1971.54 100
1971.64 101
1971.75 103
1971.85 104
1971.95 103
1972.05 98
1972.15 90
1972.26 78
1972.36 63
1972.46 46
1972.56 29
1972.66 13
1972.77 0
1972.87 0
1972.97 0
1973.07 0
1973.17 0
1973.28 0
1973.38 5
1973.48 9
1973.58 12
1973.68 13
1973.79 13
1973.89 12
1973.99 10
1974.09 6
1974.19 2
1974.30 0
1974.40 0
1974.50 0
1974.60 0
1974.70 0
1974.81 0
1974.91 0
1975.01 9
1975.11 24
1975.21 38
1975.32 50
1975.42 58
1975.52 62
1975.62 64
1975.72 64
1975.83 64
1975.93 66
1976.03 69
1976.13 74
1976.23 79
1976.34 84
1976.44 92
1976.54 102
1976.64 116
1976.74 134
1976.85 157
1976.95 184
1977.05 213
1977.15 240
1977.25 263
1977.36 280
1977.46 288
1977.56 288
1977.66 280
1977.76 267
1977.87 250
1977.97 234
1978.07 219
1978.17 208
1978.28 201
1978.38 197
1978.48 195
1978.58 195
1978.68 194
1978.79 193
1978.89 189
1978.99 183
1979.09 174
1979.19 164
1979.30 152
1979.40 141
1979.50 134
1979.60 130
1979.70 132
1979.81 139
1979.91 148
1980.01 158
1980.11 167
1980.22 171
1980.32 170
1980.42 163
1980.52 151
1980.62 134
1980.73 116
1980.83 97
1980.93 80
1981.03 68
1981.13 60
1981.24 57
1981.34 59
1981.44 67
1981.54 80
1981.65 98
1981.75 121
1981.85 146
1981.95 173
1982.05 198
1982.16 220
1982.26 236
1982.36 244
1982.46 244
1982.57 236
1982.67 221
1982.77 203
1982.87 183
1982.97 164
1983.08 149
1983.18 139
1983.28 134
1983.38 136
1983.49 143
1983.59 155
1983.69 170
1983.79 187
1983.89 203
1984.00 218
1984.10 229
1984.20 234
1984.30 231
1984.41 221
1984.51 203
1984.61 178
1984.71 150
1984.81 122
1984.92 98
1985.02 79
1985.12 68
1985.22 63
1985.33 65
1985.43 71
1985.53 78
1985.63 83
1985.74 85
1985.84 83
1985.94 78
1986.04 70
1986.14 62
1986.25 54
1986.35 50
1986.45 51
1986.55 55
1986.66 65
1986.76 76
1986.86 89
1986.96 102
1987.06 112
1987.17 120
1987.27 126
1987.37 131
1987.47 137
1987.58 144
1987.68 154
1987.78 167
1987.88 183
1987.99 199
1988.09 215
1988.19 227
1988.29 236
1988.40 242
1988.50 243
1988.60 243
1988.70 242
1988.80 243
1988.91 245
1989.01 249
1989.11 254
1989.21 260
1989.32 266
1989.42 270
1989.52 274
1989.62 278
1989.73 280
1989.83 282
1989.93 283
1990.03 283
1990.14 282
1990.24 280
1990.34 280
1990.44 281
1990.55 284
1990.65 290
1990.75 297
1990.85 305
1990.95 311
1991.06 316
1991.16 319
1991.26 322
1991.36 323
1991.47 326
1991.57 329
1991.67 332
1991.77 337
1991.88 341
1991.98 344
1992.08 347
1992.18 349
1992.29 352
1992.39 355
1992.49 360
1992.59 367
1992.70 375
1992.80 385
1992.90 396
1993.00 407
1993.11 415
1993.21 420
1993.31 421
1993.41 418
1993.52 411
1993.62 403
1993.72 395
1993.82 389
1993.93 387
1994.03 391
1994.13 398
1994.23 405
1994.34 411
1994.44 412
1994.54 406
1994.64 392
1994.75 371
1994.85 347
1994.95 323
1995.05 302
1995.16 283
1995.26 269
1995.36 258
1995.46 249
1995.57 243
1995.67 237
1995.77 234
1995.87 234
1995.98 237
1996.08 244
1996.18 251
1996.28 258
1996.39 262
1996.49 261
1996.59 256
1996.69 246
1996.80 235
1996.90 223
1997.00 214
1997.10 206
1997.21 199
1997.31 192
1997.41 184
1997.52 172
1997.62 158
1997.72 144
1997.82 130
1997.93 120
1998.03 115
1998.13 116
1998.23 122
1998.34 132
1998.44 143
1998.54 154
1998.64 162
1998.75 168
1998.85 171
1998.95 174
1999.05 177
1999.16 183
1999.26 191
1999.36 201
1999.46 211
1999.57 219
1999.67 224
1999.77 223
1999.88 217
1999.98 205
2000.08 191
2000.18 175
2000.29 160
2000.39 147
2000.49 138
2000.59 132
2000.70 129
2000.80 127
2000.90 124
2001.00 120
2001.11 115
2001.21 107
2001.31 99
2001.42 92
2001.52 85
2001.62 82
2001.72 81
2001.83 83
2001.93 86
2002.03 91
2002.13 94
2002.24 97
2002.34 100
2002.44 105
2002.55 112
2002.65 123
2002.75 138
2002.85 156
2002.96 176
2003.06 195
2003.16 211
2003.26 222
2003.37 228
2003.47 228
2003.57 223
2003.68 216
2003.78 206
2003.88 197
2003.98 188
2004.09 180
2004.19 172
2004.29 164
2004.39 156
2004.50 147
2004.60 138
2004.70 131
2004.81 128
2004.91 132
2005.01 140
2005.11 154
2005.22 168
2005.32 181
2005.42 187
2005.53 186
2005.63 177
2005.73 163
2005.83 147
2005.94 132
2006.04 121
2006.14 115
2006.24 114
2006.35 117
2006.45 122
2006.55 126
2006.66 131
2006.76 135
2006.86 139
2006.96 144
2007.07 149
2007.17 154
2007.27 158
2007.38 159
2007.48 154
2007.58 145
2007.68 129
2007.79 111
2007.89 92
2007.99 75
2008.10 65
2008.20 62
2008.30 65
2008.40 72
2008.51 81
2008.61 89
2008.71 96
2008.82 101
2008.92 106
2009.02 111
2009.12 118
2009.23 125
2009.33 132
2009.43 137
2009.54 140
2009.64 142
2009.74 143
2009.84 145
2009.95 150
2010.05 158
2010.15 170
2010.26 185
2010.36 201
2010.46 216
2010.57 229
2010.67 237
2010.77 241
2010.87 241
2010.98 237
2011.08 232
2011.18 227
2011.29 224
2011.39 222
2011.49 222
2011.59 222
2011.70 223
2011.80 225
2011.90 227
2012.01 228
2012.11 229
2012.21 229
2012.32 228
2012.42 225
2012.52 219
2012.62 211
2012.73 202
2012.83 192
2012.93 183
2013.04 174
2013.14 168
2013.24 164
2013.34 163
2013.45 163
2013.55 164
2013.65 165
2013.76 162
2013.86 155
2013.96 144
2014.07 127
2014.17 106
2014.27 83
2014.38 59
2014.48 37
2014.58 18
2014.68 4
2014.79 0
2014.89 0
2014.99 0
2015.10 0
2015.20 6
2015.30 11
2015.41 15
2015.51 16
2015.61 14
2015.71 10
2015.82 4
2015.92 0
2016.02 0
2016.13 0
2016.23 0
2016.33 0
2016.44 0
2016.54 0
2016.64 4
2016.75 19
2016.85 37
2016.95 53
2017.05 68
2017.16 80
2017.26 90
2017.36 98
2017.47 106
2017.57 113
2017.67 120
2017.78 126
2017.88 133
2017.98 139
2018.09 145
2018.19 152
2018.29 160
2018.39 169
2018.50 178
2018.60 188
2018.70 196
2018.81 202
2018.91 205
2019.01 203
2019.12 198
2019.22 190
2019.32 181
2019.43 172
2019.53 165
2019.63 161
2019.74 161
2019.84 162
2019.94 165
2020.05 167
2020.15 169
2020.25 170
2020.35 168
2020.46 164
2020.56 158
2020.66 150
2020.77 143
2020.87 136
2020.97 132
2021.08 131
2021.18 134
2021.28 142
2021.39 153
2021.49 165
2021.59 178
2021.70 188
2021.80 196
2021.90 200
2022.01 200
2022.11 197
2022.21 191
2022.32 183
2022.42 174
2022.52 165
2022.62 156
2022.73 148
2022.83 144
2022.93 142
2023.04 143
2023.14 147
2023.24 154
2023.35 162
2023.45 170
2023.55 176
2023.66 180
2023.76 181
2023.86 179
2023.97 175
2024.07 171
2024.17 168
2024.28 167
2024.38 168
2024.48 171
2024.59 177
2024.69 186
2024.79 198
2024.90 210
2025.00 223
2025.10 234
2025.21 243
2025.31 247
2025.41 246
2025.52 240
2025.62 229
2025.72 216
2025.83 201
2025.93 187
2026.03 175
2026.14 166
2026.24 159
2026.34 155
2026.45 151
2026.55 148
2026.65 145
2026.76 143
2026.86 143
2026.96 144
2027.07 148
2027.17 155
2027.27 164
2027.38 173
2027.48 181
2027.58 185
2027.69 185
2027.79 181
2027.89 172
2028.00 161
2028.10 149
2028.20 136
2028.31 125
2028.41 114
2028.51 105
2028.62 98
2028.72 93
2028.82 92
2028.93 95
2029.03 102
2029.13 112
2029.24 124
2029.34 134
2029.44 142
2029.55 145
2029.65 144
2029.75 138
2029.86 129
2029.96 118
2030.06 106
2030.17 94
2030.27 81
2030.37 67
2030.48 53
2030.58 40
2030.68 28
2030.79 18
2030.89 12
2031.00 9
2031.10 10
2031.20 12
2031.31 13
2031.41 12
2031.51 9
2031.62 2
2031.72 0
2031.82 0
2031.93 0
2032.03 0
2032.13 0
2032.24 0
2032.34 12
2032.44 32
2032.55 52
2032.65 71
2032.75 87
2032.86 100
2032.96 110
2033.06 117
2033.17 122
2033.27 126
2033.38 128
2033.48 129
2033.58 127
2033.69 122
2033.79 113
2033.89 102
2034.00 91
2034.10 83
2034.20 79
2034.31 82
2034.41 92
2034.51 108
2034.62 125
2034.72 140
2034.82 150
2034.93 156
2035.03 156
2035.14 154
2035.24 151
2035.34 152
2035.45 158
2035.55 167
2035.65 179
2035.76 190
2035.86 198
2035.96 201
2036.07 198
2036.17 191
2036.27 182
2036.38 173
2036.48 166
2036.59 161
2036.69 160
2036.79 160
2036.90 160
2037.00 157
2037.10 151
2037.21 143
2037.31 133
2037.41 123
2037.52 113
2037.62 105
2037.72 98
2037.83 91
2037.93 84
2038.04 75
2038.14 63
2038.24 51
2038.35 38
2038.45 26
2038.55 14
2038.66 4
2038.76 0
2038.86 0
2038.97 0
2039.07 0
2039.18 0
2039.28 0
2039.38 0
2039.49 0
2039.59 5
2039.69 17
2039.80 28
2039.90 39
2040.00 48
2040.11 56
2040.21 65
2040.32 73
2040.42 81
2040.52 86
2040.63 88
2040.73 85
2040.83 77
2040.94 66
2041.04 52
2041.15 40
2041.25 30
2041.35 24
2041.46 23
2041.56 25
2041.66 28
2041.77 32
2041.87 34
2041.98 33
2042.08 29
2042.18 23
2042.29 14
2042.39 6
2042.49 0
2042.60 0
2042.70 0
2042.80 0
2042.91 1
2043.01 11
2043.12 24
2043.22 38
2043.32 53
2043.43 67
2043.53 81
2043.63 93
2043.74 104
2043.84 113
2043.95 121
2044.05 126
2044.15 131
2044.26 132
2044.36 131
2044.47 128
2044.57 123
2044.67 117
2044.78 112
2044.88 108
2044.98 106
2045.09 108
2045.19 112
2045.30 117
2045.40 124
2045.50 132
2045.61 140
2045.71 150
2045.81 159
2045.92 168
2046.02 175
2046.13 180
2046.23 182
2046.33 181
2046.44 176
2046.54 169
2046.65 161
2046.75 153
2046.85 147
2046.96 143
2047.06 140
2047.16 138
2047.27 136
2047.37 134
2047.48 133
2047.58 131
2047.68 131
2047.79 133
2047.89 137
2048.00 143
2048.10 150
2048.20 159
2048.31 168
2048.41 177
2048.51 186
2048.62 194
2048.72 203
2048.83 212
2048.93 221
2049.03 230
2049.14 237
2049.24 242
2049.35 244
2049.45 242
2049.55 237
2049.66 229
2049.76 219
2049.87 208
2049.97 198
2050.07 189
2050.18 181
2050.28 176
2050.39 173
2050.49 171
2050.59 168
2050.70 163
2050.80 154
2050.90 140
2051.01 120
2051.11 96
2051.22 72
2051.32 48
2051.42 30
2051.53 19
2051.63 16
2051.74 20
2051.84 31
2051.94 46
2052.05 65
2052.15 85
2052.26 106
2052.36 126
2052.46 145
2052.57 163
2052.67 178
2052.78 190
2052.88 199
2052.98 205
2053.09 207
2053.19 205
2053.30 199
2053.40 190
2053.50 178
2053.61 164
2053.71 150
2053.82 138
2053.92 127
2054.02 118
2054.13 110
2054.23 103
2054.34 95
2054.44 87
2054.54 80
2054.65 74
2054.75 69
2054.86 66
2054.96 63
2055.07 61
2055.17 57
2055.27 51
2055.38 44
2055.48 38
2055.59 35
2055.69 36
2055.79 43
2055.90 55
2056.00 71
2056.11 88
2056.21 102
2056.31 111
2056.42 114
2056.52 111
2056.63 104
2056.73 93
2056.83 82
2056.94 71
2057.04 61
2057.15 53
2057.25 47
2057.35 40
2057.46 35
2057.56 30
2057.67 25
2057.77 20
2057.88 15
2057.98 11
2058.08 6
2058.19 3
2058.29 0
2058.40 0
2058.50 0
2058.60 0
2058.71 0
2058.81 0
2058.92 0
2059.02 0
2059.13 0
2059.23 8
2059.33 20
2059.44 34
2059.54 49
2059.65 65
2059.75 81
2059.85 97
2059.96 111
2060.06 122
2060.17 129
2060.27 130
2060.38 124
2060.48 112
2060.58 97
2060.69 81
2060.79 66
2060.90 54
2061.00 48
2061.10 46
2061.21 48
2061.31 53
2061.42 59
2061.52 64
2061.63 68
2061.73 70
2061.83 69
2061.94 64
2062.04 57
2062.15 47
2062.25 37
2062.36 27
2062.46 19
2062.56 14
2062.67 13
2062.77 15
2062.88 19
2062.98 26
2063.09 33
2063.19 39
2063.29 45
2063.40 49
2063.50 53
2063.61 56
2063.71 58
2063.81 60
2063.92 60
2064.02 60
2064.13 57
2064.23 53
2064.34 45
2064.44 35
2064.54 22
2064.65 8
2064.75 0
2064.86 0
2064.96 0
2065.07 0
2065.17 0
2065.27 0
2065.38 0
2065.48 11
2065.59 25
2065.69 37
2065.80 47
2065.90 52
2066.01 54
2066.11 53
2066.21 52
2066.32 50
2066.42 52
2066.53 56
2066.63 62
2066.74 71
2066.84 78
2066.94 83
2067.05 83
2067.15 77
2067.26 66
2067.36 51
2067.47 34
2067.57 17
2067.67 2
2067.78 0
2067.88 0
2067.99 0
2068.09 0
2068.20 0
2068.30 0
2068.41 9
2068.51 19
2068.61 27
2068.72 30
2068.82 28
2068.93 21
2069.03 10
2069.14 0
2069.24 0
2069.35 0
2069.45 0
2069.55 0
2069.66 0
2069.76 0
2069.87 4
2069.97 9
2070.08 11
2070.18 12
2070.29 11
2070.39 11
2070.49 12
2070.60 13
2070.70 14
2070.81 13
2070.91 10
2071.02 5
2071.12 0
2071.23 0
2071.33 0
2071.43 0
2071.54 0
2071.64 0
2071.75 0
2071.85 0
2071.96 4
2072.06 13
2072.17 25
2072.27 40
2072.37 55
2072.48 70
2072.58 82
2072.69 90
2072.79 94
2072.90 94
2073.00 91
2073.11 88
2073.21 87
2073.31 88
2073.42 93
2073.52 101
2073.63 110
2073.73 120
2073.84 130
2073.94 138
2074.05 144
2074.15 147
2074.26 147
2074.36 144
2074.46 137
2074.57 128
2074.67 117
2074.78 105
2074.88 93
2074.99 83
2075.09 73
2075.20 65
2075.30 59
2075.41 54
2075.51 50
2075.61 49
2075.72 49
2075.82 52
2075.93 57
2076.03 63
2076.14 69
2076.24 73
2076.35 77
2076.45 81
2076.56 83
2076.66 86
2076.77 89
2076.87 92
2076.97 95
2077.08 95
2077.18 93
2077.29 90
2077.39 86
2077.50 83
2077.60 84
2077.71 88
2077.81 96
2077.92 106
2078.02 115
2078.13 120
2078.23 120
2078.33 112
2078.44 98
2078.54 79
2078.65 60
2078.75 41
2078.86 26
2078.96 15
2079.07 7
2079.17 1
2079.28 0
2079.38 0
2079.49 0
2079.59 0
2079.70 0
2079.80 0
2079.90 0
2080.01 0
2080.11 21
2080.22 50
2080.32 79
2080.43 106
2080.53 126
2080.64 137
2080.74 138
2080.85 130
2080.95 114
2081.06 93
2081.16 70
2081.27 49
2081.37 33
2081.48 24
2081.58 22
2081.68 27
2081.79 35
2081.89 44
2082.00 51
2082.10 54
2082.21 52
2082.31 47
2082.42 41
2082.52 37
2082.63 38
2082.73 44
2082.84 54
2082.94 68
2083.05 82
2083.15 94
2083.26 103
2083.36 109
2083.47 112
2083.57 116
2083.67 120
2083.78 127
2083.88 134
2083.99 142
2084.09 148
2084.20 151
2084.30 151
2084.41 148
2084.51 144
2084.62 139
2084.72 137
2084.83 137
2084.93 140
2085.04 146
2085.14 154
2085.25 163
2085.35 173
2085.46 182
2085.56 191
2085.67 198
2085.77 203
2085.88 207
2085.98 208
2086.09 206
2086.19 201
2086.29 193
2086.40 182
2086.50 168
2086.61 152
2086.71 136
2086.82 121
2086.92 107
2087.03 95
2087.13 85
2087.24 78
2087.34 71
2087.45 66
2087.55 62
2087.66 59
2087.76 59
2087.87 62
2087.97 68
2088.08 76
2088.18 83
2088.29 88
2088.39 87
2088.50 80
2088.60 67
2088.71 50
2088.81 31
2088.92 15
2089.02 3
2089.13 0
2089.23 0
2089.34 10
2089.44 25
2089.55 43
2089.65 61
2089.76 75
2089.86 85
2089.97 88
2090.07 85
2090.18 77
2090.28 67
2090.39 56
2090.49 47
2090.60 41
2090.70 39
2090.81 41
2090.91 46
2091.02 53
2091.12 60
2091.23 67
2091.33 74
2091.44 82
2091.54 92
2091.65 105
2091.75 118
2091.86 132
2091.96 142
2092.07 147
2092.17 147
2092.28 141
2092.38 133
2092.49 125
2092.59 121
2092.70 121
2092.80 125
2092.91 133
2093.01 140
2093.12 146
2093.22 148
2093.33 145
2093.43 140
2093.54 134
2093.64 128
2093.75 124
2093.85 125
2093.96 128
2094.06 135
2094.17 143
2094.27 152
2094.38 159
2094.48 163
2094.59 165
2094.69 165
2094.80 162
2094.90 157
2095.01 150
2095.11 141
2095.22 130
2095.32 118
2095.43 105
2095.53 94
2095.64 84
2095.74 78
2095.85 75
2095.95 77
2096.06 81
2096.16 87
2096.27 93
2096.37 97
2096.48 99
2096.58 97
2096.69 92
2096.79 84
2096.90 74
2097.00 62
2097.11 51
2097.21 42
2097.32 37
2097.42 36
2097.53 39
2097.63 45
2097.74 49
2097.84 52
2097.95 51
2098.05 47
2098.16 39
2098.26 31
2098.37 25
2098.47 21
2098.58 21
2098.68 24
2098.79 28
2098.89 33
2099.00 35
2099.11 35
2099.21 32
2099.32 27
2099.42 22
2099.53 17
2099.63 14
2099.74 12
2099.84 13
2099.95 14
2100.05 15
2100.16 13
2100.26 9
2100.37 2
2100.47 0
2100.58 0
2100.68 0
2100.79 0
2100.89 0
2101.00 0
2101.10 1
2101.21 14
2101.31 26
2101.42 37
2101.52 48
2101.63 57
2101.74 66
2101.84 76
2101.95 86
2102.05 95
2102.16 102
2102.26 107
2102.37 109
2102.47 109
2102.58 108
2102.68 107
2102.79 107
2102.89 107
2103.00 107
2103.10 105
2103.21 101
2103.31 93
2103.42 83
2103.52 73
2103.63 64
2103.73 59
2103.84 57
2103.95 61
2104.05 70
2104.16 84
2104.26 101
2104.37 123
2104.47 148
2104.58 175
2104.68 204
2104.79 232
2104.89 257
2105.00 277
2105.10 291
2105.21 299
2105.31 301
2105.42 299
2105.53 294
2105.63 288
2105.74 282
2105.84 275
2105.95 267
2106.05 257
2106.16 244
2106.26 229
2106.37 213
2106.47 196
2106.58 178
2106.68 162
2106.79 148
2106.89 135
2107.00 123
2107.11 114
2107.21 105
2107.32 99
2107.42 94
2107.53 90
2107.63 87
2107.74 86
2107.84 87
2107.95 89
2108.05 94
2108.16 100
2108.26 109
2108.37 121
2108.48 135
2108.58 152
2108.69 171
2108.79 190
2108.90 207
2109.00 223
2109.11 235
2109.21 242
2109.32 246
2109.42 247
2109.53 244
2109.63 239
2109.74 233
2109.85 226
2109.95 220
2110.06 214
2110.16 208
2110.27 204
2110.37 201
2110.48 197
2110.58 194
2110.69 190
2110.79 185
2110.90 178
2111.01 170
2111.11 161
2111.22 152
2111.32 143
2111.43 135
2111.53 128
2111.64 124
2111.74 122
2111.85 124
2111.95 130
2112.06 140
2112.17 153
2112.27 168
2112.38 183
2112.48 197
2112.59 209
2112.69 217
2112.80 222
2112.90 223
2113.01 223
2113.12 222
2113.22 221
2113.33 219
2113.43 216
2113.54 213
2113.64 208
2113.75 201
2113.85 193
2113.96 184
2114.06 175
2114.17 167
2114.28 159
2114.38 151
2114.49 144
2114.59 137
2114.70 130
2114.80 122
2114.91 116
2115.01 111
2115.12 109
2115.23 110
2115.33 114
2115.44 121
2115.54 131
2115.65 141
2115.75 153
2115.86 164
2115.97 176
2116.07 187
2116.18 196
2116.28 202
2116.39 204
2116.49 203
2116.60 197
2116.70 186
2116.81 170
2116.92 149
2117.02 124
2117.13 96
2117.23 68
2117.34 43
2117.44 22
2117.55 7
2117.65 0
2117.76 0
2117.87 0
2117.97 3
2118.08 6
2118.18 5
2118.29 2
2118.39 0
2118.50 0
2118.61 0
2118.71 0
2118.82 0
2118.92 4
2119.03 18
2119.13 34
2119.24 48
2119.35 60
2119.45 67
2119.56 69
2119.66 66
2119.77 58
2119.87 49
2119.98 40
2120.08 34
2120.19 32
2120.30 37
2120.40 48
2120.51 63
2120.61 82
2120.72 101
2120.82 118
2120.93 130
2121.04 137
2121.14 137
2121.25 131
2121.35 120
2121.46 105
2121.56 88
2121.67 70
2121.78 53
2121.88 38
2121.99 29
2122.09 25
2122.20 28
2122.30 36
2122.41 49
2122.52 65
2122.62 81
2122.73 98
2122.83 113
2122.94 127
2123.05 138
2123.15 147
2123.26 152
2123.36 152
2123.47 148
2123.57 141
2123.68 131
2123.79 122
2123.89 114
2124.00 109
2124.10 107
2124.21 109
2124.31 114
2124.42 122
2124.53 130
2124.63 138
2124.74 144
2124.84 147
2124.95 147
2125.06 146
2125.16 144
2125.27 145
2125.37 152
2125.48 167
2125.58 189
2125.69 217
2125.80 248
2125.90 278
2126.01 303
2126.11 319
2126.22 325
2126.32 321
2126.43 308
2126.54 289
2126.64 265
2126.75 241
2126.85 218
2126.96 200
2127.07 189
2127.17 185
2127.28 189
2127.38 199
2127.49 214
2127.60 230
2127.70 246
2127.81 260
2127.91 270
2128.02 275
2128.12 276
2128.23 272
2128.34 265
2128.44 255
2128.55 243
2128.65 230
2128.76 218
2128.87 208
2128.97 200
2129.08 194
2129.18 189
2129.29 186
2129.40 185
2129.50 185
2129.61 186
2129.71 188
2129.82 190
2129.93 192
2130.03 192
2130.14 191
2130.24 188
2130.35 186
2130.45 186
2130.56 189
2130.67 196
2130.77 206
2130.88 217
2130.98 227
2131.09 233
2131.20 232
2131.30 224
2131.41 208
2131.51 187
2131.62 163
2131.73 137
2131.83 111
2131.94 85
2132.04 61
2132.15 38
2132.26 19
2132.36 3
2132.47 0
2132.57 0
2132.68 0
2132.79 0
2132.89 1
2133.00 6
2133.10 7
2133.21 4
2133.32 0
2133.42 0
2133.53 0
2133.63 0
2133.74 5
2133.85 18
2133.95 35
2134.06 53
2134.16 71
2134.27 87
2134.38 100
2134.48 112
2134.59 123
2134.69 136
2134.80 151
2134.91 168
2135.01 188
2135.12 209
2135.22 228
2135.33 243
2135.44 252
2135.54 253
2135.65 245
2135.76 230
2135.86 211
2135.97 189
2136.07 169
2136.18 153
2136.29 142
2136.39 135
2136.50 132
2136.60 131
2136.71 131
2136.82 130
2136.92 130
2137.03 130
2137.13 133
2137.24 138
2137.35 146
2137.45 156
2137.56 167
2137.67 177
2137.77 186
2137.88 192
2137.98 195
2138.09 196
2138.20 194
2138.30 190
2138.41 184
2138.51 177
2138.62 168
2138.73 156
2138.83 143
2138.94 127
2139.04 111
2139.15 95
2139.26 81
2139.36 72
2139.47 68
2139.58 70
2139.68 79
2139.79 92
2139.89 108
2140.00 125
2140.11 141
2140.21 152
2140.32 158
2140.43 160
2140.53 157
2140.64 151
2140.74 143
2140.85 135
2140.96 128
2141.06 123
2141.17 120
2141.27 118
2141.38 118
2141.49 118
2141.59 119
2141.70 120
2141.81 122
2141.91 127
2142.02 135
2142.12 147
2142.23 162
2142.34 179
2142.44 197
2142.55 212
2142.66 224
2142.76 230
2142.87 232
2142.97 228
2143.08 222
2143.19 216
2143.29 211
2143.40 207
2143.51 205
2143.61 205
2143.72 205
2143.82 205
2143.93 205
2144.04 206
2144.14 209
2144.25 212
2144.36 218
2144.46 225
2144.57 234
2144.68 246
2144.78 260
2144.89 277
2144.99 297
2145.10 317
2145.21 336
2145.31 352
2145.42 363
2145.53 368
2145.63 367
2145.74 364
2145.84 360
2145.95 359
2146.06 362
2146.16 370
2146.27 382
2146.38 395
2146.48 406
2146.59 412
2146.70 413
2146.80 409
2146.91 401
2147.01 389
2147.12 376
2147.23 363
2147.33 350
2147.44 338
2147.55 326
2147.65 314
2147.76 303
2147.87 294
2147.97 287
2148.08 284
2148.18 285
2148.29 289
2148.40 295
2148.50 301
2148.61 306
2148.72 310
2148.82 311
2148.93 311
2149.04 309
2149.14 306
2149.25 302
2149.35 297
2149.46 289
2149.57 279
2149.67 267
2149.78 254
2149.89 240
2149.99 227
2150.10 217
2150.21 210
2150.31 207
2150.42 208
2150.53 211
2150.63 216
2150.74 220
2150.84 224
2150.95 224
2151.06 221
2151.16 215
2151.27 207
2151.38 197
2151.48 187
2151.59 178
2151.70 168
2151.80 158
2151.91 148
2152.02 137
2152.12 127
2152.23 118
2152.34 113
2152.44 112
2152.55 118
2152.65 131
2152.76 148
2152.87 169
2152.97 190
2153.08 209
2153.19 222
2153.29 229
2153.40 230
2153.51 226
2153.61 217
2153.72 207
2153.83 197
2153.93 187
2154.04 176
2154.15 164
2154.25 151
2154.36 136
2154.47 120
2154.57 105
2154.68 93
2154.79 84
2154.89 78
2155.00 75
2155.10 74
2155.21 72
2155.32 69
2155.42 64
2155.53 59
2155.64 53
2155.74 46
2155.85 39
2155.96 32
2156.06 25
2156.17 18
2156.28 11
2156.38 6
2156.49 3
2156.60 2
2156.70 0
2156.81 0
2156.92 0
2157.02 0
2157.13 0
2157.24 0
2157.34 0
2157.45 0
2157.56 6
2157.66 25
2157.77 47
2157.88 68
2157.98 88
2158.09 103
2158.20 113
2158.30 117
2158.41 118
2158.52 117
2158.62 115
2158.73 114
2158.84 115
2158.94 119
2159.05 124
2159.16 129
2159.26 132
2159.37 131
2159.48 126
2159.58 116
2159.69 104
2159.80 89
2159.90 74
2160.01 61
2160.12 50
2160.22 41
2160.33 34
2160.44 28
2160.54 24
2160.65 22
2160.76 21
2160.86 23
2160.97 28
2161.08 36
2161.18 46
2161.29 57
2161.40 69
2161.50 78
2161.61 85
2161.72 88
2161.82 88
2161.93 84
2162.04 78
2162.14 71
2162.25 65
2162.36 63
2162.46 65
2162.57 71
2162.68 80
2162.78 92
2162.89 103
2163.00 112
2163.10 118
2163.21 121
2163.32 122
2163.42 123
2163.53 125
2163.64 130
2163.74 139
2163.85 150
2163.96 163
2164.06 175
2164.17 184
2164.28 188
2164.39 188
2164.49 182
2164.60 174
2164.71 164
2164.81 153
2164.92 144
2165.03 136
2165.13 130
2165.24 126
2165.35 121
2165.45 117
2165.56 112
2165.67 107
2165.77 102
2165.88 97
2165.99 92
2166.09 88
2166.20 86
2166.31 86
2166.41 88
2166.52 93
2166.63 101
2166.74 110
2166.84 120
2166.95 129
2167.06 139
2167.16 147
2167.27 155
2167.38 162
2167.48 166
2167.59 168
2167.70 167
2167.80 163
2167.91 154
2168.02 144
2168.12 133
2168.23 124
2168.34 119
2168.44 118
2168.55 123
2168.66 131
2168.77 142
2168.87 153
2168.98 161
2169.09 166
2169.19 166
2169.30 162
2169.41 154
2169.51 144
2169.62 134
2169.73 126
2169.83 121
2169.94 119
2170.05 119
2170.16 120
2170.26 120
2170.37 118
2170.48 112
2170.58 103
2170.69 92
2170.80 80
2170.90 68
2171.01 58
2171.12 51
2171.22 45
2171.33 41
2171.44 39
2171.55 39
2171.65 42
2171.76 48
2171.87 57
2171.97 67
2172.08 78
2172.19 88
2172.29 93
2172.40 94
2172.51 89
2172.62 82
2172.72 74
2172.83 69
2172.94 68
2173.04 72
2173.15 81
2173.26 91
2173.36 99
2173.47 104
2173.58 105
2173.69 102
2173.79 98
2173.90 93
2174.01 90
2174.11 90
2174.22 93
2174.33 97
2174.43 103
2174.54 109
2174.65 116
2174.76 122
2174.86 127
2174.97 130
2175.08 132
2175.18 132
2175.29 130
2175.40 127
2175.51 122
2175.61 116
2175.72 108
2175.83 99
2175.93 87
2176.04 74
2176.15 61
2176.25 50
2176.36 41
2176.47 37
2176.58 36
2176.68 39
2176.79 44
2176.90 49
2177.00 52
2177.11 54
2177.22 53
2177.33 51
2177.43 47
2177.54 44
2177.65 41
2177.75 40
2177.86 40
2177.97 43
2178.08 46
2178.18 50
2178.29 53
2178.40 55
2178.50 56
2178.61 55
2178.72 53
2178.83 50
2178.93 49
2179.04 49
2179.15 51
2179.25 57
2179.36 66
2179.47 76
2179.58 86
2179.68 95
2179.79 99
2179.90 100
2180.00 96
2180.11 89
2180.22 80
2180.33 68
2180.43 56
2180.54 43
2180.65 30
2180.75 18
2180.86 9
2180.97 4
2181.08 5
2181.18 10
2181.29 19
2181.40 30
2181.50 39
2181.61 47
2181.72 51
2181.83 53
2181.93 53
2182.04 54
2182.15 55
2182.26 59
2182.36 64
2182.47 71
2182.58 77
2182.68 83
2182.79 88
2182.90 92
2183.01 95
2183.11 98
2183.22 102
2183.33 106
2183.43 111
2183.54 117
2183.65 124
2183.76 129
2183.86 132
2183.97 132
2184.08 128
2184.19 119
2184.29 107
2184.40 92
2184.51 77
2184.61 62
2184.72 50
2184.83 40
2184.94 32
2185.04 25
2185.15 18
2185.26 9
2185.37 1
2185.47 0
2185.58 0
2185.69 0
2185.79 0
2185.90 0
2186.01 0
2186.12 2
2186.22 14
2186.33 26
2186.44 36
2186.55 42
2186.65 45
2186.76 47
2186.87 47
2186.98 47
2187.08 47
2187.19 48
2187.30 48
2187.40 47
2187.51 43
2187.62 37
2187.73 28
2187.83 16
2187.94 5
2188.05 0
2188.16 0
2188.26 0
2188.37 0
2188.48 0
2188.59 0
2188.69 0
2188.80 6
2188.91 12
2189.02 16
2189.12 17
2189.23 16
2189.34 11
2189.44 4
2189.55 0
2189.66 0
2189.77 0
2189.87 0
2189.98 5
2190.09 21
2190.20 42
2190.30 66
2190.41 89
2190.52 109
2190.63 123
2190.73 130
2190.84 130
2190.95 123
2191.06 110
2191.16 94
2191.27 77
2191.38 62
2191.49 51
2191.59 43
2191.70 40
2191.81 39
2191.92 40
2192.02 40
2192.13 38
2192.24 32
2192.35 24
2192.45 13
2192.56 3
2192.67 0
2192.78 0
2192.88 0
2192.99 8
2193.10 22
2193.21 40
2193.31 59
2193.42 79
2193.53 98
2193.64 116
2193.74 132
2193.85 145
2193.96 154
2194.07 159
2194.17 159
2194.28 157
2194.39 153
2194.50 150
2194.60 149
2194.71 150
2194.82 154
2194.93 159
2195.03 163
2195.14 165
2195.25 164
2195.36 160
2195.46 156
2195.57 153
2195.68 151
2195.79 152
2195.89 155
2196.00 159
2196.11 161
2196.22 160
2196.32 154
2196.43 141
2196.54 123
2196.65 101
2196.75 78
2196.86 57
2196.97 40
2197.08 27
2197.18 22
2197.29 22
2197.40 26
2197.51 33
2197.62 42
2197.72 49
2197.83 53
2197.94 54
2198.05 51
2198.15 44
2198.26 36
2198.37 28
2198.48 23
2198.58 21
2198.69 24
2198.80 31
2198.91 42
2199.01 53
2199.12 63
2199.23 71
2199.34 74
2199.44 73
2199.55 66
2199.66 56
2199.77 43
2199.88 31
2199.98 21
2200.09 16
2200.20 15
2200.31 20
2200.41 26
2200.52 33
2200.63 36
2200.74 35
2200.84 29
2200.95 19
2201.06 7
2201.17 0
2201.28 0
2201.38 0
2201.49 0
2201.60 0
2201.71 0
2201.81 0
2201.92 0
2202.03 1
2202.14 7
2202.24 12
2202.35 19
2202.46 28
2202.57 39
2202.68 54
2202.78 70
2202.89 85
2203.00 97
2203.11 103
2203.21 103
2203.32 97
2203.43 86
2203.54 76
2203.64 71
2203.75 74
2203.86 86
2203.97 107
2204.08 132
2204.18 157
2204.29 177
2204.40 187
2204.51 185
2204.61 173
2204.72 151
2204.83 124
2204.94 96
2205.05 70
2205.15 48
2205.26 31
2205.37 19
2205.48 12
2205.58 8
2205.69 7
2205.80 10
2205.91 18
2206.02 31
2206.12 48
2206.23 67
2206.34 86
2206.45 103
2206.56 115
2206.66 123
2206.77 125
2206.88 124
2206.99 121
2207.09 116
2207.20 111
2207.31 104
2207.42 94
2207.53 81
2207.63 66
2207.74 50
2207.85 35
2207.96 23
2208.06 16
2208.17 13
2208.28 14
2208.39 19
2208.50 25
2208.60 33
2208.71 40
2208.82 48
2208.93 56
2209.04 65
2209.14 73
2209.25 83
2209.36 93
2209.47 105
2209.58 117
2209.68 130
2209.79 145
2209.90 159
2210.01 172
2210.11 183
2210.22 191
2210.33 195
2210.44 196
2210.55 194
2210.65 190
2210.76 185
2210.87 179
2210.98 171
2211.09 162
2211.19 150
2211.30 134
2211.41 116
2211.52 96
2211.63 76
2211.73 58
2211.84 46
2211.95 40
2212.06 40
2212.17 44
2212.27 52
2212.38 60
2212.49 69
2212.60 77
2212.71 85
2212.81 94
2212.92 104
2213.03 119
2213.14 136
2213.24 156
2213.35 177
2213.46 198
2213.57 216
2213.68 229
2213.78 236
2213.89 236
2214.00 231
2214.11 219
2214.22 201
2214.32 180
2214.43 156
2214.54 133
2214.65 111
2214.76 93
2214.86 80
2214.97 71
2215.08 65
2215.19 63
2215.30 62
2215.41 62
2215.51 63
2215.62 66
2215.73 72
2215.84 80
2215.95 90
2216.05 103
2216.16 117
2216.27 130
2216.38 140
2216.49 146
2216.59 146
2216.70 141
2216.81 129
2216.92 113
2217.03 93
2217.13 71
2217.24 50
2217.35 31
2217.46 15
2217.57 3
2217.67 0
2217.78 0
2217.89 0
2218.00 0
2218.11 0
2218.21 0
2218.32 0
2218.43 0
2218.54 0
2218.65 17
2218.76 38
2218.86 61
2218.97 81
2219.08 96
2219.19 105
2219.30 107
2219.40 105
2219.51 100
2219.62 95
2219.73 92
2219.84 91
2219.94 94
2220.05 98
2220.16 103
2220.27 108
2220.38 113
2220.49 117
2220.59 121
2220.70 124
2220.81 128
2220.92 131
2221.03 134
2221.13 137
2221.24 138
2221.35 139
2221.46 139
2221.57 139
2221.68 138
2221.78 136
2221.89 131
2222.00 124
2222.11 114
2222.22 100
2222.32 83
2222.43 65
2222.54 48
2222.65 34
2222.76 25
2222.87 21
2222.97 23
2223.08 28
2223.19 35
2223.30 39
2223.41 40
2223.52 35
2223.62 24
2223.73 10
2223.84 0
2223.95 0
2224.06 0
2224.16 0
2224.27 0
2224.38 0
2224.49 0
2224.60 0
2224.71 8
2224.81 24
2224.92 38
2225.03 48
2225.14 52
2225.25 49
2225.36 39
2225.46 24
2225.57 6
2225.68 0
2225.79 0
2225.90 0
2226.01 0
2226.11 0
2226.22 0
2226.33 0
2226.44 0
2226.55 15
2226.66 33
2226.76 48
2226.87 57
2226.98 58
2227.09 51
2227.20 37
2227.30 21
2227.41 3
2227.52 0
2227.63 0
2227.74 0
2227.85 0
2227.95 0
2228.06 8
2228.17 29
2228.28 53
2228.39 79
2228.50 106
2228.61 132
2228.71 155
2228.82 174
2228.93 188
2229.04 196
2229.15 198
2229.26 198
2229.36 195
2229.47 193
2229.58 193
2229.69 198
2229.80 207
2229.91 222
2230.01 242
2230.12 267
2230.23 295
2230.34 323
2230.45 349
2230.56 371
2230.66 386
2230.77 393
2230.88 393
2230.99 385
2231.10 371
2231.21 353
2231.31 332
2231.42 310
2231.53 289
2231.64 271
2231.75 256
2231.86 248
2231.97 244
2232.07 247
2232.18 254
2232.29 265
2232.40 277
2232.51 290
2232.62 303
2232.72 313
2232.83 321
2232.94 326
2233.05 326
2233.16 322
2233.27 314
2233.38 304
2233.48 293
2233.59 282
2233.70 273
2233.81 266
2233.92 261
2234.03 259
2234.13 257
2234.24 255
2234.35 254
2234.46 253
2234.57 251
2234.68 249
2234.79 246
2234.89 244
2235.00 241
2235.11 238
2235.22 237
2235.33 236
2235.44 236
2235.55 237
2235.65 239
2235.76 241
2235.87 242
2235.98 242
2236.09 242
2236.20 242
2236.31 242
2236.41 240
2236.52 237
2236.63 231
2236.74 223
2236.85 211
2236.96 197
2237.06 180
2237.17 163
2237.28 146
2237.39 129
2237.50 114
2237.61 100
2237.72 87
2237.82 75
2237.93 64
2238.04 55
2238.15 48
2238.26 45
2238.37 46
2238.48 52
2238.59 63
2238.69 78
2238.80 98
2238.91 119
2239.02 141
2239.13 160
2239.24 175
2239.35 184
2239.45 185
2239.56 181
2239.67 171
2239.78 159
2239.89 148
2240.00 141
2240.11 139
2240.21 143
2240.32 151
2240.43 161
2240.54 168
2240.65 171
2240.76 167
2240.87 158
2240.97 146
2241.08 133
2241.19 123
2241.30 118
2241.41 120
2241.52 128
2241.63 139
2241.74 152
2241.84 161
2241.95 165
2242.06 163
2242.17 156
2242.28 145
2242.39 133
2242.50 124
2242.60 119
2242.71 117
2242.82 119
2242.93 122
2243.04 125
2243.15 126
2243.26 125
2243.37 122
2243.47 118
2243.58 114
2243.69 109
2243.80 104
2243.91 99
2244.02 95
2244.13 91
2244.24 89
2244.34 89
2244.45 89
2244.56 91
2244.67 93
2244.78 95
2244.89 99
2245.00 105
2245.11 113
2245.21 125
2245.32 139
2245.43 155
2245.54 169
2245.65 182
2245.76 190
2245.87 195
2245.98 197
2246.08 197
2246.19 197
2246.30 198
2246.41 200
2246.52 202
2246.63 204
2246.74 205
2246.85 203
2246.95 199
2247.06 192
2247.17 182
2247.28 168
2247.39 152
2247.50 132
2247.61 111
2247.72 88
2247.83 66
2247.93 45
2248.04 27
2248.15 12
2248.26 2
2248.37 0
2248.48 0
2248.59 0
2248.70 0
2248.80 0
2248.91 0
2249.02 0
2249.13 0
2249.24 1
2249.35 7
2249.46 13
2249.57 18
2249.68 21
2249.78 22
2249.89 23
2250.00 25
2250.11 28
2250.22 34
2250.33 43
2250.44 55
2250.55 68
2250.66 82
2250.76 95
2250.87 105
2250.98 111
2251.09 113
2251.20 111
2251.31 104
2251.42 94
2251.53 81
2251.64 68
2251.74 56
2251.85 47
2251.96 42
2252.07 42
2252.18 46
2252.29 52
2252.40 59
2252.51 66
2252.62 72
2252.73 77
2252.83 81
2252.94 85
2253.05 88
2253.16 92
2253.27 95
2253.38 97
2253.49 99
2253.60 101
2253.71 102
2253.81 103
2253.92 106
2254.03 110
2254.14 115
2254.25 121
2254.36 128
2254.47 135
2254.58 142
2254.69 147
2254.80 150
2254.90 150
2255.01 145
2255.12 136
2255.23 122
2255.34 104
2255.45 83
2255.56 62
2255.67 42
2255.78 25
2255.89 13
2255.99 6
2256.10 4
2256.21 5
2256.32 10
2256.43 17
2256.54 26
2256.65 37
2256.76 49
2256.87 63
2256.98 76
2257.08 88
2257.19 96
2257.30 101
2257.41 102
2257.52 102
2257.63 101
2257.74 103
2257.85 108
2257.96 116
2258.07 129
2258.18 144
2258.28 159
2258.39 175
2258.50 190
2258.61 203
2258.72 214
2258.83 222
2258.94 227
2259.05 229
2259.16 229
2259.27 227
2259.38 223
2259.48 219
2259.59 214
2259.70 208
2259.81 201
2259.92 193
2260.03 184
2260.14 174
2260.25 163
2260.36 153
2260.47 145
2260.58 140
2260.68 139
2260.79 143
2260.90 153
2261.01 169
2261.12 191
2261.23 217
2261.34 246
2261.45 275
2261.56 300
2261.67 320
2261.78 333
2261.89 338
2261.99 333
2262.10 321
2262.21 303
2262.32 282
2262.43 260
2262.54 239
2262.65 223
2262.76 211
2262.87 203
2262.98 199
2263.09 197
2263.20 195
2263.30 193
2263.41 190
2263.52 187
2263.63 185
2263.74 185
2263.85 185
2263.96 186
2264.07 187
2264.18 186
2264.29 182
2264.40 175
2264.51 166
2264.62 154
2264.72 143
2264.83 134
2264.94 129
2265.05 128
2265.16 133
2265.27 141
2265.38 152
2265.49 163
2265.60 171
2265.71 175
2265.82 174
2265.93 169
2266.04 160
2266.14 148
2266.25 136
2266.36 124
2266.47 112
2266.58 101
2266.69 92
2266.80 85
2266.91 81
2267.02 78
2267.13 77
2267.24 78
2267.35 79
2267.46 80
2267.57 81
2267.67 84
2267.78 88
2267.89 95
2268.00 104
2268.11 113
2268.22 122
2268.33 130
2268.44 134
2268.55 134
2268.66 129
2268.77 120
2268.88 108
2268.99 94
2269.10 79
2269.21 65
2269.31 53
2269.42 44
2269.53 40
2269.64 41
2269.75 46
2269.86 55
2269.97 64
2270.08 72
2270.19 74
2270.30 71
2270.41 60
2270.52 44
2270.63 24
2270.74 4
2270.85 0
2270.96 0
2271.06 0
2271.17 0
2271.28 0
2271.39 0
2271.50 0
2271.61 0
2271.72 12
2271.83 23
2271.94 33
2272.05 40
2272.16 44
2272.27 44
2272.38 42
2272.49 38
2272.60 32
2272.71 25
2272.81 17
2272.92 11
2273.03 8
2273.14 9
2273.25 14
2273.36 24
2273.47 35
2273.58 47
2273.69 55
2273.80 58
2273.91 56
2274.02 50
2274.13 43
2274.24 38
2274.35 37
2274.46 40
2274.57 47
2274.68 58
2274.79 71
2274.89 88
2275.00 106
2275.11 127
2275.22 151
2275.33 177
2275.44 204
2275.55 229
2275.66 252
2275.77 270
2275.88 284
2275.99 293
2276.10 299
2276.21 300
2276.32 299
2276.43 296
2276.54 293
2276.65 292
2276.76 293
2276.87 300
2276.98 312
2277.08 328
2277.19 345
2277.30 361
2277.41 373
2277.52 378
2277.63 376
2277.74 367
2277.85 354
2277.96 340
2278.07 326
2278.18 315
2278.29 307
2278.40 300
2278.51 294
2278.62 288
2278.73 280
2278.84 269
2278.95 255
2279.06 239
2279.17 220
2279.28 200
2279.39 179
2279.49 159
2279.60 140
2279.71 126
2279.82 117
2279.93 115
2280.04 119
2280.15 130
2280.26 145
2280.37 162
2280.48 179
2280.59 193
2280.70 201
2280.81 204
2280.92 200
2281.03 192
2281.14 179
2281.25 165
2281.36 150
2281.47 135
2281.58 122
2281.69 111
2281.80 104
2281.91 101
2282.02 103
2282.13 109
2282.24 117
2282.34 127
2282.45 134
2282.56 136
2282.67 131
2282.78 119
2282.89 100
2283.00 77
2283.11 53
2283.22 31
2283.33 13
2283.44 0
2283.55 0
2283.66 0
2283.77 0
2283.88 0
2283.99 0
2284.10 0
2284.21 0
2284.32 0
2284.43 0
2284.54 1
2284.65 3
2284.76 6
2284.87 9
2284.98 13
2285.09 16
2285.20 17
2285.31 17
2285.42 17
2285.53 15
2285.64 14
2285.75 12
2285.86 10
2285.97 8
2286.07 7
2286.18 6
2286.29 7
2286.40 9
2286.51 13
2286.62 17
2286.73 23
2286.84 28
2286.95 32
2287.06 36
2287.17 39
2287.28 42
2287.39 45
2287.50 47
2287.61 49
2287.72 49
2287.83 47
2287.94 44
2288.05 41
2288.16 40
2288.27 41
2288.38 46
2288.49 53
2288.60 62
2288.71 71
2288.82 80
2288.93 85
2289.04 88
2289.15 88
2289.26 85
2289.37 81
2289.48 76
2289.59 71
2289.70 67
2289.81 65
2289.92 66
2290.03 71
2290.14 79
2290.25 90
2290.36 103
2290.47 116
2290.58 126
2290.69 134
2290.80 137
2290.91 138
2291.02 136
2291.13 134
2291.24 132
2291.35 131
2291.46 132
2291.57 134
2291.68 137
2291.79 141
2291.89 146
2292.00 152
2292.11 159
2292.22 166
2292.33 173
2292.44 180
2292.55 185
2292.66 189
2292.77 193
2292.88 198
2292.99 205
2293.10 214
2293.21 223
2293.32 232
2293.43 237
2293.54 238
2293.65 234
2293.76 226
2293.87 216
2293.98 207
2294.09 201
2294.20 200
2294.31 202
2294.42 206
2294.53 211
2294.64 215
2294.75 217
2294.86 218
2294.97 217
2295.08 217
2295.19 217
2295.30 217
2295.41 215
2295.52 208
2295.63 196
2295.74 178
2295.85 154
2295.96 127
2296.07 101
2296.18 78
2296.29 62
2296.40 54
2296.51 54
2296.62 60
2296.73 70
2296.84 82
2296.95 94
2297.06 103
2297.17 110
2297.28 113
2297.39 115
2297.50 114
2297.61 112
2297.72 108
2297.83 103
2297.94 95
2298.05 84
2298.16 70
2298.27 53
2298.38 34
2298.49 16
2298.60 1
2298.71 0
2298.82 0
2298.93 2
2299.04 19
2299.15 42
2299.26 66
2299.37 87
2299.48 103
2299.59 112
2299.70 115
2299.81 113
2299.92 106
2300.03 98
2300.14 90
2300.25 81
2300.36 73
2300.47 63
2300.58 53
2300.69 41
2300.80 29
2300.91 15
2301.02 3
2301.13 0
2301.24 0
2301.35 0
2301.46 0
2301.57 0
2301.69 9
2301.80 23
2301.91 37
2302.02 50
2302.13 62
2302.24 72
2302.35 82
2302.46 92
2302.57 100
2302.68 105
2302.79 107
2302.90 104
2303.01 97
2303.12 88
2303.23 77
2303.34 68
2303.45 62
2303.56 61
2303.67 64
2303.78 71
2303.89 81
2304.00 92
2304.11 104
2304.22 115
2304.33 123
2304.44 128
2304.55 129
2304.66 128
2304.77 124
2304.88 118
2304.99 112
2305.10 107
2305.21 102
2305.32 97
2305.43 90
2305.54 82
2305.65 72
2305.76 61
2305.87 49
2305.98 39
2306.09 31
2306.20 27
2306.31 27
2306.42 31
2306.53 37
2306.64 45
2306.75 53
2306.86 61
2306.97 66
2307.08 68
2307.19 67
2307.30 64
2307.41 60
2307.53 54
2307.64 48
2307.75 40
2307.86 31
2307.97 21
2308.08 10
2308.19 0
2308.30 0
2308.41 0
2308.52 0
2308.63 0
2308.74 0
2308.85 0
2308.96 0
2309.07 2
2309.18 9
2309.29 16
2309.40 23
2309.51 31
2309.62 40
2309.73 50
2309.84 62
2309.95 74
2310.06 87
2310.17 97
2310.28 103
2310.39 104
2310.50 98
2310.61 86
2310.72 69
2310.83 50
2310.94 33
2311.05 21
2311.16 16
2311.28 19
2311.39 30
2311.50 46
2311.61 66
2311.72 86
2311.83 103
2311.94 116
2312.05 125
2312.16 128
2312.27 128
2312.38 125
2312.49 120
2312.60 114
2312.71 106
2312.82 96
2312.93 86
2313.04 74
2313.15 63
2313.26 53
2313.37 44
2313.48 39
2313.59 37
2313.70 37
2313.81 39
2313.92 43
2314.03 47
2314.15 52
2314.26 59
2314.37 65
2314.48 71
2314.59 74
2314.70 73
2314.81 68
2314.92 58
2315.03 47
2315.14 37
2315.25 31
2315.36 32
2315.47 39
2315.58 51
2315.69 66
2315.80 80
2315.91 91
2316.02 98
2316.13 100
2316.24 99
2316.35 97
2316.46 95
2316.58 95
2316.69 96
2316.80 98
2316.91 99
2317.02 100
2317.13 100
2317.24 99
2317.35 99
2317.46 100
2317.57 104
2317.68 110
2317.79 117
2317.90 124
2318.01 128
2318.12 130
2318.23 130
2318.34 127
2318.45 124
2318.56 122
2318.67 122
2318.79 125
2318.90 130
2319.01 136
2319.12 141
2319.23 143
2319.34 142
2319.45 137
2319.56 129
2319.67 118
2319.78 106
2319.89 93
2320.00 81
2320.11 69
2320.22 59
2320.33 52
2320.44 46
2320.55 44
2320.66 45
2320.77 47
2320.89 49
2321.00 50
2321.11 50
2321.22 47
2321.33 44
2321.44 40
2321.55 37
2321.66 36
2321.77 39
2321.88 44
2321.99 50
2322.10 59
2322.21 67
2322.32 74
2322.43 81
2322.54 87
2322.66 93
2322.77 99
2322.88 104
2322.99 106
2323.10 106
2323.21 101
2323.32 94
2323.43 84
2323.54 76
2323.65 70
2323.76 69
2323.87 72
2323.98 79
2324.09 87
2324.20 93
2324.31 94
2324.43 90
2324.54 82
2324.65 71
2324.76 59
2324.87 49
2324.98 42
2325.09 41
2325.20 45
2325.31 54
2325.42 66
2325.53 79
2325.64 92
2325.75 103
2325.86 111
2325.97 115
2326.09 116
2326.20 116
2326.31 114
2326.42 110
2326.53 106
2326.64 99
2326.75 90
2326.86 78
2326.97 64
2327.08 51
2327.19 41
2327.30 35
2327.41 33
2327.52 35
2327.64 39
2327.75 40
2327.86 36
2327.97 27
2328.08 13
2328.19 0
2328.30 0
2328.41 0
2328.52 0
2328.63 0
2328.74 0
2328.85 0
2328.96 0
2329.08 15
2329.19 35
2329.30 56
2329.41 75
2329.52 93
2329.63 108
2329.74 119
2329.85 124
2329.96 123
2330.07 117
2330.18 106
2330.29 93
2330.40 78
2330.52 64
2330.63 51
2330.74 41
2330.85 32
2330.96 26
2331.07 21
2331.18 19
2331.29 19
2331.40 20
2331.51 23
2331.62 26
2331.73 29
2331.85 32
2331.96 34
2332.07 38
2332.18 42
2332.29 48
2332.40 56
2332.51 65
2332.62 74
2332.73 83
2332.84 92
2332.95 100
2333.06 109
2333.18 119
2333.29 131
2333.40 145
2333.51 160
2333.62 174
2333.73 185
2333.84 190
2333.95 188
2334.06 178
2334.17 161
2334.28 137
2334.40 109
2334.51 82
2334.62 57
2334.73 37
2334.84 23
2334.95 16
2335.06 14
2335.17 16
2335.28 19
2335.39 23
2335.50 25
2335.62 25
2335.73 23
2335.84 18
2335.95 12
2336.06 6
2336.17 2
2336.28 0
2336.39 0
2336.50 2
2336.61 8
2336.72 17
2336.84 27
2336.95 38
2337.06 51
2337.17 63
2337.28 75
2337.39 87
2337.50 97
2337.61 106
2337.72 111
2337.83 113
2337.95 113
2338.06 111
2338.17 108
2338.28 106
2338.39 108
2338.50 113
2338.61 124
2338.72 137
2338.83 153
2338.94 167
2339.06 178
2339.17 184
2339.28 184
2339.39 179
2339.50 170
2339.61 160
2339.72 151
2339.83 142
2339.94 134
2340.05 126
2340.17 117
2340.28 106
2340.39 94
2340.50 81
2340.61 71
2340.72 64
2340.83 64
2340.94 70
2341.05 80
2341.17 92
2341.28 102
2341.39 109
2341.50 110
2341.61 105
2341.72 97
2341.83 87
2341.94 78
2342.05 71
2342.16 64
2342.28 59
2342.39 53
2342.50 46
2342.61 37
2342.72 25
2342.83 11
2342.94 0
2343.05 0
2343.16 0
2343.28 0
2343.39 0
2343.50 0
2343.61 0
2343.72 0
2343.83 18
2343.94 46
2344.05 71
2344.16 90
2344.28 102
2344.39 107
2344.50 108
2344.61 107
2344.72 107
2344.83 109
2344.94 114
2345.05 121
2345.16 129
2345.28 137
2345.39 144
2345.50 150
2345.61 154
2345.72 158
2345.83 161
2345.94 162
2346.05 162
2346.17 159
2346.28 154
2346.39 147
2346.50 140
2346.61 134
2346.72 130
2346.83 130
2346.94 132
2347.05 137
2347.17 143
2347.28 147
2347.39 148
2347.50 145
2347.61 140
2347.72 134
2347.83 127
2347.94 121
2348.06 118
2348.17 115
2348.28 113
2348.39 110
2348.50 107
2348.61 102
2348.72 98
2348.83 94
2348.95 92
2349.06 91
2349.17 93
2349.28 96
2349.39 101
2349.50 108
2349.61 116
2349.72 127
2349.84 138
2349.95 150
2350.06 161
2350.17 171
2350.28 179
2350.39 182
2350.50 180
2350.61 174
2350.73 162
2350.84 146
2350.95 127
2351.06 104
2351.17 79
2351.28 53
2351.39 27
2351.50 5
2351.62 0
2351.73 0
2351.84 0
2351.95 0
2352.06 0
2352.17 0
2352.28 0
2352.40 12
2352.51 20
2352.62 25
2352.73 25
2352.84 21
2352.95 16
2353.06 12
2353.17 11
2353.29 13
2353.40 20
2353.51 28
2353.62 38
2353.73 48
2353.84 57
2353.95 64
2354.07 68
2354.18 71
2354.29 73
2354.40 72
2354.51 70
2354.62 65
2354.73 60
2354.85 55
2354.96 51
2355.07 50
2355.18 51
2355.29 54
2355.40 59
2355.51 65
2355.62 71
2355.74 77
2355.85 83
2355.96 88
2356.07 92
2356.18 95
2356.29 97
2356.40 99
2356.52 102
2356.63 108
2356.74 117
2356.85 130
2356.96 146
2357.07 162
2357.18 176
2357.30 187
2357.41 193
2357.52 194
2357.63 193
2357.74 191
2357.85 190
2357.96 190
2358.08 191
2358.19 193
2358.30 194
2358.41 193
2358.52 190
2358.63 186
2358.75 180
2358.86 174
2358.97 167
2359.08 160
2359.19 152
2359.30 144
2359.41 136
2359.53 130
2359.64 126
2359.75 124
2359.86 126
2359.97 130
2360.08 136
2360.19 142
2360.31 148
2360.42 152
2360.53 155
2360.64 157
2360.75 157
2360.86 155
2360.98 152
2361.09 148
2361.20 142
2361.31 134
2361.42 126
2361.53 118
2361.64 110
2361.76 104
2361.87 99
2361.98 95
2362.09 94
2362.20 94
2362.31 94
2362.43 91
2362.54 86
2362.65 75
2362.76 60
2362.87 41
2362.98 19
2363.09 0
2363.21 0
2363.32 0
2363.43 0
2363.54 0
2363.65 0
2363.76 0
2363.88 0
2363.99 0
2364.10 9
2364.21 22
2364.32 38
2364.43 61
2364.55 89
2364.66 122
2364.77 157
2364.88 190
2364.99 218
2365.10 237
2365.22 245
2365.33 242
2365.44 231
2365.55 213
2365.66 194
2365.77 176
2365.88 162
2366.00 152
2366.11 147
2366.22 145
2366.33 143
2366.44 140
2366.55 133
2366.67 123
2366.78 108
2366.89 91
2367.00 73
2367.11 54
2367.22 37
2367.34 22
2367.45 9
2367.56 0
2367.67 0
2367.78 0
2367.89 0
2368.01 0
2368.12 3
2368.23 15
2368.34 28
2368.45 43
2368.57 56
2368.68 65
2368.79 70
2368.90 71
2369.01 67
2369.12 62
2369.24 56
2369.35 53
2369.46 51
2369.57 52
2369.68 54
2369.79 56
2369.91 58
2370.02 57
2370.13 55
2370.24 50
2370.35 43
2370.46 34
2370.58 24
2370.69 15
2370.80 8
2370.91 2
2371.02 0
2371.14 0
2371.25 0
2371.36 0
2371.47 0
2371.58 0
2371.69 0
2371.81 0
2371.92 0
2372.03 3
2372.14 12
2372.25 22
2372.36 30
2372.48 34
2372.59 35
2372.70 32
2372.81 29
2372.92 26
2373.04 24
2373.15 25
2373.26 27
2373.37 32
2373.48 39
2373.59 50
2373.71 63
2373.82 80
2373.93 99
2374.04 120
2374.15 139
2374.27 155
2374.38 165
2374.49 169
2374.60 167
2374.71 160
2374.82 149
2374.94 137
2375.05 125
2375.16 114
2375.27 102
2375.38 89
2375.50 75
2375.61 61
2375.72 47
2375.83 37
2375.94 32
2376.06 34
2376.17 42
2376.28 57
2376.39 76
2376.50 98
2376.61 119
2376.73 138
2376.84 154
2376.95 165
2377.06 172
2377.17 174
2377.29 171
2377.40 164
2377.51 154
2377.62 143
2377.73 132
2377.85 122
2377.96 116
2378.07 114
2378.18 117
2378.29 125
2378.41 135
2378.52 146
2378.63 156
2378.74 163
2378.85 166
2378.97 166
2379.08 163
2379.19 159
2379.30 155
2379.41 152
2379.52 149
2379.64 146
2379.75 139
2379.86 130
2379.97 116
2380.08 100
2380.20 84
2380.31 69
2380.42 58
2380.53 53
2380.64 54
2380.76 60
2380.87 69
2380.98 80
2381.09 91
2381.20 100
2381.32 108
2381.43 115
2381.54 123
2381.65 130
2381.76 139
2381.88 147
2381.99 154
2382.10 159
2382.21 160
2382.32 156
2382.44 148
2382.55 135
2382.66 121
2382.77 105
2382.89 90
2383.00 75
2383.11 63
2383.22 53
2383.33 45
2383.45 40
2383.56 38
2383.67 40
2383.78 45
2383.89 52
2384.01 60
2384.12 68
2384.23 74
2384.34 76
2384.45 75
2384.57 72
2384.68 68
2384.79 65
2384.90 63
2385.01 63
2385.13 64
2385.24 65
2385.35 66
2385.46 65
2385.57 62
2385.69 58
2385.80 53
2385.91 48
2386.02 44
2386.14 42
2386.25 42
2386.36 44
2386.47 48
2386.58 54
2386.70 62
2386.81 70
2386.92 79
2387.03 88
2387.14 97
2387.26 104
2387.37 109
2387.48 112
2387.59 111
2387.71 108
2387.82 103
2387.93 95
2388.04 86
2388.15 78
2388.27 70
2388.38 62
2388.49 55
2388.60 50
2388.71 47
2388.83 48
2388.94 51
2389.05 57
2389.16 63
2389.28 69
2389.39 72
2389.50 71
2389.61 66
2389.72 57
2389.84 46
2389.95 35
2390.06 25
2390.17 16
2390.29 7
2390.40 0
2390.51 0
2390.62 0
2390.73 0
2390.85 0
2390.96 0
2391.07 0
2391.18 0
2391.30 3
2391.41 21
2391.52 40
2391.63 59
2391.74 78
2391.86 95
2391.97 111
2392.08 125
2392.19 139
2392.31 151
2392.42 161
2392.53 169
2392.64 172
2392.76 170
2392.87 164
2392.98 153
2393.09 139
2393.20 125
2393.32 112
2393.43 102
2393.54 96
2393.65 92
2393.77 91
2393.88 93
2393.99 96
2394.10 101
2394.21 108
2394.33 118
2394.44 129
2394.55 141
2394.66 152
2394.78 160
2394.89 163
2395.00 161
2395.11 155
2395.23 144
2395.34 133
2395.45 123
2395.56 115
2395.68 112
2395.79 112
2395.90 115
2396.01 121
2396.12 127
2396.24 135
2396.35 143
2396.46 153
2396.57 166
2396.69 179
2396.80 192
2396.91 202
2397.02 208
2397.14 210
2397.25 207
2397.36 200
2397.47 192
2397.59 185
2397.70 180
2397.81 178
2397.92 176
2398.03 175
2398.15 171
2398.26 165
2398.37 157
2398.48 147
2398.60 136
2398.71 127
2398.82 121
2398.93 118
2399.05 119
2399.16 125
2399.27 135
2399.38 151
2399.50 171
2399.61 193
2399.72 217
2399.83 239
2399.95 255
2400.06 261
2400.17 257
2400.28 241
2400.40 217
2400.51 188
2400.62 158
2400.73 133
2400.85 115
2400.96 107
2401.07 107
2401.18 114
2401.30 123
2401.41 132
2401.52 138
2401.63 140
2401.75 138
2401.86 132
2401.97 125
2402.08 116
2402.20 109
2402.31 102
2402.42 97
2402.53 94
2402.65 92
2402.76 93
2402.87 97
2402.98 105
2403.10 116
2403.21 130
2403.32 146
2403.43 162
2403.55 177
2403.66 188
2403.77 194
2403.88 196
2404.00 194
2404.11 188
2404.22 182
2404.33 177
2404.45 172
2404.56 168
2404.67 165
2404.78 163
2404.90 161
2405.01 160
2405.12 160
2405.23 162
2405.35 165
2405.46 168
2405.57 169
2405.68 168
2405.80 162
2405.91 153
2406.02 142
2406.13 129
2406.25 116
2406.36 104
2406.47 95
2406.58 88
2406.70 85
2406.81 84
2406.92 86
2407.04 90
2407.15 94
2407.26 97
2407.37 97
2407.49 94
2407.60 86
2407.71 76
2407.82 63
2407.94 50
2408.05 39
2408.16 30
2408.27 25
2408.39 25
2408.50 29
2408.61 37
2408.72 50
2408.84 66
2408.95 85
2409.06 103
2409.18 120
2409.29 132
2409.40 138
2409.51 137
2409.63 130
2409.74 116
2409.85 99
2409.96 81
2410.08 65
2410.19 52
2410.30 43
2410.41 38
2410.53 34
2410.64 31
2410.75 26
2410.87 19
2410.98 11
2411.09 3
2411.20 0
2411.32 0
2411.43 0
2411.54 0
2411.65 0
2411.77 0
2411.88 0
2411.99 0
2412.11 0
2412.22 4
2412.33 14
2412.44 26
2412.56 40
2412.67 53
2412.78 64
2412.89 71
2413.01 73
2413.12 71
2413.23 65
2413.35 57
2413.46 48
2413.57 41
2413.68 38
2413.80 39
2413.91 45
2414.02 57
2414.13 71
2414.25 86
2414.36 98
2414.47 105
2414.59 105
2414.70 99
2414.81 87
2414.92 73
2415.04 61
2415.15 54
2415.26 54
2415.38 61
2415.49 73
2415.60 89
2415.71 104
2415.83 116
2415.94 123
2416.05 123
2416.17 117
2416.28 108
2416.39 98
2416.50 90
2416.62 84
2416.73 81
2416.84 83
2416.95 88
2417.07 94
2417.18 100
2417.29 104
2417.41 108
2417.52 113
2417.63 119
2417.74 128
2417.86 141
2417.97 158
2418.08 179
2418.20 201
2418.31 219
2418.42 233
2418.54 240
2418.65 242
2418.76 238
2418.87 231
2418.99 224
2419.10 219
2419.21 216
2419.33 215
2419.44 214
2419.55 212
2419.66 210
2419.78 206
2419.89 202
2420.00 200
2420.12 200
2420.23 203
2420.34 208
2420.45 214
2420.57 221
2420.68 227
2420.79 234
2420.91 242
2421.02 250
2421.13 260
2421.24 272
2421.36 283
2421.47 294
2421.58 303
2421.70 311
2421.81 317
2421.92 324
2422.04 333
2422.15 345
2422.26 360
2422.37 376
2422.49 393
2422.60 407
2422.71 418
2422.83 426
2422.94 431
2423.05 436
2423.17 443
2423.28 453
2423.39 466
2423.50 482
2423.62 497
2423.73 508
2423.84 515
2423.96 515
2424.07 509
2424.18 498
2424.30 483
2424.41 468
2424.52 455
2424.63 447
2424.75 443
2424.86 443
2424.97 448
2425.09 455
2425.20 462
2425.31 466
2425.43 466
2425.54 461
2425.65 449
2425.76 434
2425.88 416
2425.99 397
2426.10 379
2426.22 363
2426.33 348
2426.44 335
2426.56 320
2426.67 304
2426.78 286
2426.90 264
2427.01 241
2427.12 217
2427.23 194
2427.35 173
2427.46 156
2427.57 143
2427.69 136
2427.80 132
2427.91 134
2428.03 140
2428.14 149
2428.25 160
2428.37 173
2428.48 185
2428.59 196
2428.70 205
2428.82 214
2428.93 222
2429.04 231
2429.16 241
2429.27 251
2429.38 262
2429.50 272
2429.61 279
2429.72 282
2429.84 283
2429.95 283
2430.06 282
2430.18 281
2430.29 282
2430.40 282
2430.51 280
2430.63 276
2430.74 268
2430.85 257
2430.97 245
2431.08 233
2431.19 224
2431.31 220
2431.42 221
2431.53 229
2431.65 241
2431.76 255
2431.87 270
2431.99 284
2432.10 293
2432.21 296
2432.33 293
2432.44 283
2432.55 268
2432.67 250
2432.78 229
2432.89 207
2433.00 185
2433.12 164
2433.23 143
2433.34 123
2433.46 105
2433.57 90
2433.68 81
2433.80 79
2433.91 85
2434.02 97
2434.14 115
2434.25 134
2434.36 151
2434.48 164
2434.59 171
2434.70 173
2434.82 170
2434.93 163
2435.04 155
2435.16 148
2435.27 144
2435.38 144
2435.50 149
2435.61 157
2435.72 168
2435.84 180
2435.95 192
2436.06 201
2436.18 207
2436.29 209
2436.40 205
2436.52 198
2436.63 187
2436.74 176
2436.86 166
2436.97 159
2437.08 159
2437.20 165
2437.31 176
2437.42 189
2437.54 202
2437.65 212
2437.76 216
2437.88 216
2437.99 211
2438.10 204
2438.22 198
2438.33 194
2438.44 191
2438.56 188
2438.67 184
2438.78 178
2438.90 169
2439.01 157
2439.12 144
2439.24 132
2439.35 124
2439.46 119
2439.58 117
2439.69 117
2439.80 117
2439.92 115
2440.03 110
2440.14 102
2440.26 91
2440.37 79
2440.48 67
2440.60 57
2440.71 50
2440.82 48
2440.94 51
2441.05 58
2441.16 69
2441.28 82
2441.39 93
2441.50 102
2441.62 105
2441.73 104
2441.84 100
2441.96 95
2442.07 91
2442.18 90
2442.30 94
2442.41 103
2442.52 117
2442.64 133
2442.75 152
2442.86 173
2442.98 195
2443.09 218
2443.20 240
2443.32 261
2443.43 278
2443.55 291
2443.66 299
2443.77 301
2443.89 299
2444.00 295
2444.11 290
2444.23 287
2444.34 284
2444.45 282
2444.57 279
2444.68 275
2444.79 270
2444.91 264
2445.02 258
2445.13 255
2445.25 255
2445.36 258
2445.47 265
2445.59 274
2445.70 283
2445.82 292
2445.93 301
2446.04 309
2446.16 316
2446.27 324
2446.38 333
2446.50 344
2446.61 356
2446.72 369
2446.84 382
2446.95 393
2447.06 401
2447.18 403
2447.29 399
2447.40 390
2447.52 377
2447.63 362
2447.75 349
2447.86 340
2447.97 339
2448.09 345
2448.20 358
2448.31 377
2448.43 396
2448.54 413
2448.65 421
2448.77 420
2448.88 407
2448.99 386
2449.11 359
2449.22 332
2449.34 307
2449.45 289
2449.56 278
2449.68 274
2449.79 274
2449.90 277
2450.02 278
2450.13 277
2450.24 272
2450.36 263
2450.47 248
2450.58 228
2450.70 204
2450.81 177
2450.93 149
2451.04 124
2451.15 103
2451.27 89
2451.38 83
2451.49 85
2451.61 93
2451.72 105
2451.83 118
2451.95 130
2452.06 138
2452.18 141
2452.29 140
2452.40 135
2452.52 127
2452.63 118
2452.74 110
2452.86 103
2452.97 100
2453.09 99
2453.20 100
2453.31 103
2453.43 104
2453.54 104
2453.65 102
2453.77 99
2453.88 95
2453.99 94
2454.11 97
2454.22 104
2454.34 114
2454.45 125
2454.56 136
2454.68 144
2454.79 147
2454.90 146
2455.02 141
2455.13 132
2455.25 122
2455.36 110
2455.47 97
2455.59 84
2455.70 71
2455.81 59
2455.93 48
2456.04 38
2456.16 30
2456.27 24
2456.38 19
2456.50 14
2456.61 10
2456.72 6
2456.84 1
2456.95 0
2457.07 0
2457.18 0
2457.29 0
2457.41 0
2457.52 0
2457.63 0
2457.75 0
2457.86 9
2457.98 24
2458.09 40
2458.20 56
2458.32 71
2458.43 82
2458.54 89
2458.66 91
2458.77 91
2458.89 90
2459.00 92
2459.11 96
2459.23 105
2459.34 117
2459.46 131
2459.57 144
2459.68 153
2459.80 157
2459.91 156
2460.02 150
2460.14 143
2460.25 136
2460.37 134
2460.48 137
2460.59 146
2460.71 160
2460.82 178
2460.94 197
2461.05 213
2461.16 226
2461.28 233
2461.39 236
2461.50 236
2461.62 234
2461.73 234
2461.85 235
2461.96 240
2462.07 249
2462.19 260
2462.30 273
2462.42 288
2462.53 303
2462.64 319
2462.76 336
2462.87 352
2462.99 368
2463.10 382
2463.21 391
2463.33 395
2463.44 394
2463.55 388
2463.67 378
2463.78 367
2463.90 357
2464.01 348
2464.12 341
2464.24 334
2464.35 327
2464.47 317
2464.58 305
2464.69 292
2464.81 277
2464.92 263
2465.04 252
2465.15 245
2465.26 241
2465.38 239
2465.49 238
2465.61 236
2465.72 230
2465.83 222
2465.95 210
2466.06 196
2466.18 182
2466.29 169
2466.40 161
2466.52 158
2466.63 160
2466.75 166
2466.86 176
2466.97 187
2467.09 198
2467.20 206
2467.32 211
2467.43 214
2467.54 215
2467.66 215
2467.77 215
2467.89 214
2468.00 213
2468.11 213
2468.23 214
2468.34 216
2468.46 221
2468.57 229
2468.68 239
2468.80 250
2468.91 262
2469.03 272
2469.14 279
2469.25 284
2469.37 285
2469.48 283
2469.60 277
2469.71 268
2469.82 257
2469.94 244
2470.05 231
2470.17 218
2470.28 206
2470.40 197
2470.51 189
2470.62 184
2470.74 180
2470.85 177
2470.97 175
2471.08 175
2471.19 176
2471.31 177
2471.42 179
2471.54 181
2471.65 184
2471.76 187
2471.88 190
2471.99 193
2472.11 197
2472.22 200
2472.33 201
2472.45 201
2472.56 198
2472.68 194
2472.79 189
2472.91 186
2473.02 185
2473.13 187
2473.25 192
2473.36 199
2473.48 206
2473.59 212
2473.70 215
2473.82 216
2473.93 215
2474.05 215
2474.16 215
2474.28 217
2474.39 221
2474.50 224
2474.62 226
2474.73 223
2474.85 214
2474.96 201
2475.07 185
2475.19 168
2475.30 154
2475.42 147
2475.53 148
2475.65 159
2475.76 176
2475.87 197
2475.99 216
2476.10 232
2476.22 242
2476.33 245
2476.45 244
2476.56 239
2476.67 234
2476.79 230
2476.90 228
2477.02 227
2477.13 226
2477.24 225
2477.36 223
2477.47 221
2477.59 219
2477.70 217
2477.82 215
2477.93 213
2478.04 210
2478.16 203
2478.27 193
2478.39 179
2478.50 162
2478.62 144
2478.73 128
2478.84 114
2478.96 104
2479.07 98
2479.19 95
2479.30 96
2479.42 100
2479.53 106
2479.64 112
2479.76 118
2479.87 124
2479.99 127
2480.10 128
2480.22 126
2480.33 123
2480.44 119
2480.56 115
2480.67 113
2480.79 112
2480.90 111
2481.02 111
2481.13 111
2481.24 109
2481.36 105
2481.47 101
2481.59 96
2481.70 90
2481.82 84
2481.93 77
2482.05 70
2482.16 61
2482.27 51
2482.39 42
2482.50 33
2482.62 28
2482.73 26
2482.85 29
2482.96 36
2483.07 45
2483.19 53
2483.30 58
2483.42 58
2483.53 51
2483.65 41
2483.76 30
2483.87 20
2483.99 17
2484.10 20
2484.22 30
2484.33 43
2484.45 58
2484.56 69
2484.68 75
2484.79 74
2484.90 66
2485.02 53
2485.13 37
2485.25 20
2485.36 5
2485.48 0
2485.59 0
2485.71 0
2485.82 0
2485.93 0
2486.05 0
2486.16 0
2486.28 0
2486.39 0
2486.51 10
2486.62 22
2486.74 37
2486.85 54
2486.96 71
2487.08 88
2487.19 103
2487.31 116
2487.42 125
2487.54 132
2487.65 137
2487.77 139
2487.88 140
2487.99 138
2488.11 134
2488.22 127
2488.34 118
2488.45 107
2488.57 94
2488.68 81
2488.80 67
2488.91 53
2489.03 39
2489.14 25
2489.25 12
2489.37 4
2489.48 3
2489.60 10
2489.71 25
2489.83 48
2489.94 76
2490.06 104
2490.17 130
2490.29 150
2490.40 164
2490.51 171
2490.63 175
2490.74 175
2490.86 175
2490.97 173
2491.09 170
2491.20 165
2491.32 158
2491.43 146
2491.55 132
2491.66 116
2491.77 101
2491.89 86
2492.00 75
2492.12 68
2492.23 64
2492.35 65
2492.46 69
2492.58 76
2492.69 85
2492.81 95
2492.92 106
2493.03 117
2493.15 128
2493.26 139
2493.38 149
2493.49 156
2493.61 161
2493.72 163
2493.84 163
2493.95 162
2494.07 160
2494.18 159
2494.30 159
2494.41 159
2494.52 158
2494.64 155
2494.75 148
2494.87 138
2494.98 125
2495.10 109
2495.21 92
2495.33 75
2495.44 59
2495.56 45
2495.67 32
2495.79 22
2495.90 14
2496.02 11
2496.13 12
2496.24 19
2496.36 29
2496.47 42
2496.59 57
2496.70 70
2496.82 81
2496.93 90
2497.05 95
2497.16 99
2497.28 103
2497.39 107
2497.51 112
2497.62 120
2497.74 128
2497.85 137
2497.97 145
2498.08 150
2498.19 151
2498.31 148
2498.42 140
2498.54 128
2498.65 114
2498.77 99
2498.88 87
2499.00 77
2499.11 70
2499.23 65
2499.34 61
2499.46 57
2499.57 52
2499.69 45
2499.80 37
2499.92 27
2500.03 16
2500.15 6
2500.26 0
2500.37 0
2500.49 0
2500.60 0
2500.72 0
2500.83 0
2500.95 0
2501.06 0
2501.18 0
2501.29 6
2501.41 17
2501.52 29
2501.64 42
2501.75 57
2501.87 71
2501.98 84
2502.10 94
2502.21 101
2502.33 104
2502.44 104
2502.56 102
2502.67 97
2502.79 90
2502.90 83
2503.02 76
2503.13 68
2503.24 60
2503.36 52
2503.47 45
2503.59 39
2503.70 35
2503.82 34
2503.93 34
2504.05 38
2504.16 43
2504.28 50
2504.39 59
2504.51 66
2504.62 73
2504.74 76
2504.85 75
2504.97 69
2505.08 59
2505.20 47
2505.31 34
2505.43 23
2505.54 16
2505.66 12
2505.77 14
2505.89 21
2506.00 30
2506.12 41
2506.23 52
2506.35 61
2506.46 69
2506.58 73
2506.69 74
2506.81 72
2506.92 66
2507.04 57
2507.15 46
2507.27 35
2507.38 23
2507.50 14
2507.61 7
2507.73 5
2507.84 8
2507.96 15
2508.07 26
2508.19 40
2508.30 54
2508.42 68
2508.53 80
2508.64 89
2508.76 94
2508.87 97
2508.99 97
2509.10 96
2509.22 93
2509.33 90
2509.45 87
2509.56 83
2509.68 77
2509.79 70
2509.91 62
2510.02 54
2510.14 48
2510.25 43
2510.37 42
2510.48 44
2510.60 49
2510.71 58
2510.83 68
2510.94 78
2511.06 87
2511.17 93
2511.29 96
2511.40 96
2511.52 95
2511.63 92
2511.75 91
2511.86 92
2511.98 95
2512.09 99
2512.21 105
2512.33 111
2512.44 116
2512.56 119
2512.67 121
2512.79 122
2512.90 122
2513.02 122
2513.13 120
2513.25 116
2513.36 109
2513.48 99
2513.59 87
2513.71 76
2513.82 65
2513.94 58
2514.05 55
2514.17 55
2514.28 57
2514.40 62
2514.51 68
2514.63 75
2514.74 84
2514.86 95
2514.97 108
2515.09 122
2515.20 137
2515.32 151
2515.43 164
2515.55 173
2515.66 179
2515.78 180
2515.89 179
2516.01 173
2516.12 163
2516.24 149
2516.35 132
2516.47 112
2516.58 92
2516.70 75
2516.81 61
2516.93 52
2517.04 47
2517.16 45
2517.27 45
2517.39 44
2517.50 43
2517.62 42
2517.74 42
2517.85 43
2517.97 48
2518.08 54
2518.20 63
2518.31 71
2518.43 79
2518.54 86
2518.66 92
2518.77 98
2518.89 106
2519.00 117
2519.12 131
2519.23 147
2519.35 163
2519.46 176
2519.58 184
2519.69 188
2519.81 188
2519.92 185
2520.04 181
2520.15 178
2520.27 176
2520.38 177
2520.50 179
2520.62 184
2520.73 191
2520.85 202
2520.96 215
2521.08 228
2521.19 241
2521.31 250
2521.42 255
2521.54 255
2521.65 251
2521.77 245
2521.88 239
2522.00 233
2522.11 231
2522.23 231
2522.34 233
2522.46 238
2522.57 244
2522.69 251
2522.81 258
2522.92 266
2523.04 274
2523.15 280
2523.27 285
2523.38 288
2523.50 291
2523.61 292
2523.73 291
2523.84 287
2523.96 280
2524.07 267
2524.19 251
2524.30 230
2524.42 208
2524.53 186
2524.65 168
2524.77 154
2524.88 145
2525.00 140
2525.11 136
2525.23 133
2525.34 127
2525.46 120
2525.57 110
2525.69 100
2525.80 90
2525.92 82
2526.03 76
2526.15 72
2526.26 68
2526.38 62
2526.50 53
2526.61 40
2526.73 26
2526.84 12
2526.96 0
2527.07 0
2527.19 0
2527.30 0
2527.42 0
2527.53 0
2527.65 0
2527.76 0
2527.88 0
2528.00 0
2528.11 6
2528.23 13
2528.34 20
2528.46 26
2528.57 31
2528.69 34
2528.80 37
2528.92 42
2529.03 49
2529.15 57
2529.27 64
2529.38 71
2529.50 74
2529.61 74
2529.73 71
2529.84 66
2529.96 62
2530.07 61
2530.19 62
2530.30 65
2530.42 70
2530.53 75
2530.65 78
2530.77 77
2530.88 73
2531.00 67
2531.11 59
2531.23 51
2531.34 45
2531.46 41
2531.57 40
2531.69 42
2531.81 44
2531.92 45
2532.04 45
2532.15 41
2532.27 35
2532.38 28
2532.50 21
2532.61 15
2532.73 13
2532.84 16
2532.96 24
2533.08 38
2533.19 56
2533.31 77
2533.42 99
2533.54 121
2533.65 139
2533.77 151
2533.88 158
2534.00 158
2534.12 151
2534.23 140
2534.35 123
2534.46 105
2534.58 86
2534.69 68
2534.81 52
2534.92 40
2535.04 33
2535.16 31
2535.27 33
2535.39 40
2535.50 48
2535.62 59
2535.73 70
2535.85 83
2535.96 96
2536.08 110
2536.20 125
2536.31 138
2536.43 150
2536.54 157
2536.66 160
2536.77 157
2536.89 151
2537.00 141
2537.12 130
2537.24 117
2537.35 104
2537.47 91
2537.58 77
2537.70 62
2537.81 47
2537.93 33
2538.05 20
2538.16 12
2538.28 7
2538.39 6
2538.51 11
2538.62 19
2538.74 30
2538.85 42
2538.97 55
2539.09 67
2539.20 77
2539.32 85
2539.43 89
2539.55 90
2539.66 88
2539.78 82
2539.90 76
2540.01 70
2540.13 65
2540.24 62
2540.36 61
2540.47 62
2540.59 62
2540.71 62
2540.82 61
2540.94 59
2541.05 56
2541.17 56
2541.28 59
2541.40 66
2541.52 79
2541.63 94
2541.75 111
2541.86 126
2541.98 136
2542.09 141
2542.21 139
2542.33 131
2542.44 118
2542.56 104
2542.67 90
2542.79 78
2542.90 70
2543.02 65
2543.14 63
2543.25 64
2543.37 65
2543.48 67
2543.60 71
2543.71 76
2543.83 84
2543.95 95
2544.06 110
2544.18 126
2544.29 142
2544.41 155
2544.52 162
2544.64 163
2544.76 155
2544.87 141
2544.99 122
2545.10 100
2545.22 80
2545.34 63
2545.45 52
2545.57 48
2545.68 51
2545.80 60
2545.91 73
2546.03 89
2546.15 104
2546.26 117
2546.38 128
2546.49 135
2546.61 139
2546.73 140
2546.84 139
2546.96 135
2547.07 130
2547.19 126
2547.30 122
2547.42 121
2547.54 122
2547.65 127
2547.77 135
2547.88 145
2548.00 158
2548.12 173
2548.23 188
2548.35 203
2548.46 217
2548.58 227
2548.69 232
2548.81 231
2548.93 222
2549.04 209
2549.16 191
2549.27 170
2549.39 150
2549.51 131
2549.62 113
2549.74 97
2549.85 84
2549.97 73
2550.09 64
2550.20 56
2550.32 50
2550.43 43
2550.55 35
2550.66 25
2550.78 13
2550.90 0
2551.01 0
2551.13 0
2551.24 0
2551.36 0
2551.48 0
2551.59 0
2551.71 0
2551.82 6
2551.94 14
2552.06 19
2552.17 22
2552.29 24
2552.40 25
2552.52 26
2552.64 27
2552.75 30
2552.87 33
2552.98 35
2553.10 37
2553.22 36
2553.33 33
2553.45 29
2553.56 25
2553.68 21
2553.80 20
2553.91 21
2554.03 26
2554.14 34
2554.26 44
2554.38 53
2554.49 61
2554.61 67
2554.72 69
2554.84 67
2554.96 63
2555.07 57
2555.19 51
2555.30 45
2555.42 41
2555.54 37
2555.65 33
2555.77 30
2555.88 27
2556.00 26
2556.12 26
2556.23 28
2556.35 32
2556.46 39
2556.58 47
2556.70 55
2556.81 62
2556.93 67
2557.04 71
2557.16 74
2557.28 77
2557.39 80
2557.51 84
2557.62 88
2557.74 90
2557.86 88
2557.97 81
2558.09 68
2558.21 49
2558.32 28
2558.44 7
2558.55 0
2558.67 0
2558.79 0
2558.90 0
2559.02 0
2559.13 0
2559.25 0
2559.37 5
2559.48 11
2559.60 14
2559.71 17
2559.83 19
2559.95 21
2560.06 24
2560.18 28
2560.30 33
2560.41 41
2560.53 51
2560.64 62
2560.76 74
2560.88 85
2560.99 94
2561.11 100
2561.22 102
2561.34 101
2561.46 98
2561.57 94
2561.69 91
2561.81 91
2561.92 93
2562.04 97
2562.15 103
2562.27 110
2562.39 115
2562.50 119
2562.62 121
2562.73 121
2562.85 121
2562.97 122
2563.08 123
2563.20 125
2563.32 127
2563.43 130
2563.55 131
2563.66 133
2563.78 135
2563.90 138
2564.01 142
2564.13 148
2564.25 156
2564.36 165
2564.48 174
2564.59 182
2564.71 188
2564.83 192
2564.94 194
2565.06 192
2565.18 187
2565.29 177
2565.41 164
2565.52 147
2565.64 127
2565.76 106
2565.87 86
2565.99 69
2566.11 58
2566.22 52
2566.34 52
2566.45 56
2566.57 63
2566.69 71
2566.80 76
2566.92 77
2567.04 73
2567.15 65
2567.27 54
2567.38 41
2567.50 27
2567.62 14
2567.73 4
2567.85 0
2567.97 0
2568.08 0
2568.20 0
2568.32 0
2568.43 8
2568.55 17
2568.66 24
2568.78 27
2568.90 25
2569.01 18
2569.13 9
2569.25 2
2569.36 0
2569.48 5
2569.59 18
2569.71 36
2569.83 55
2569.94 70
2570.06 78
2570.18 78
2570.29 70
2570.41 59
2570.53 48
2570.64 41
2570.76 39
2570.87 42
2570.99 47
2571.11 52
2571.22 52
2571.34 47
2571.46 38
2571.57 25
2571.69 12
2571.81 1
2571.92 0
2572.04 0
2572.15 0
2572.27 0
2572.39 0
2572.50 0
2572.62 1
2572.74 3
2572.85 4
2572.97 4
2573.09 4
2573.20 5
2573.32 8
2573.44 12
2573.55 20
2573.67 31
2573.78 44
2573.90 56
2574.02 65
2574.13 71
2574.25 71
2574.37 66
2574.48 57
2574.60 47
2574.72 38
2574.83 33
2574.95 32
2575.07 36
2575.18 43
2575.30 51
2575.42 60
2575.53 68
2575.65 75
2575.76 81
2575.88 89
2576.00 99
2576.11 110
2576.23 122
2576.35 133
2576.46 142
2576.58 147
2576.70 149
2576.81 148
2576.93 146
2577.05 144
2577.16 143
2577.28 144
2577.40 147
2577.51 153
2577.63 163
2577.75 177
2577.86 195
2577.98 216
2578.10 238
2578.21 259
2578.33 277
2578.44 291
2578.56 297
2578.68 298
2578.79 293
2578.91 284
2579.03 271
2579.14 256
2579.26 241
2579.38 227
2579.49 214
2579.61 203
2579.73 195
2579.84 189
2579.96 184
2580.08 178
2580.19 169
2580.31 157
2580.43 143
2580.54 128
2580.66 113
2580.78 102
2580.89 95
2581.01 92
2581.13 94
2581.24 99
2581.36 107
2581.48 117
2581.59 129
2581.71 141
2581.83 152
2581.94 163
2582.06 170
2582.18 175
2582.29 175
2582.41 171
2582.53 163
2582.64 154
2582.76 142
2582.88 129
2582.99 114
2583.11 99
2583.23 83
2583.34 69
2583.46 58
2583.58 52
2583.69 52
2583.81 60
2583.93 73
2584.04 89
2584.16 105
2584.28 118
2584.39 128
2584.51 132
2584.63 133
2584.74 130
2584.86 126
2584.98 120
2585.09 112
2585.21 104
2585.33 95
2585.44 87
2585.56 81
2585.68 78
2585.79 79
2585.91 83
2586.03 89
2586.14 94
2586.26 97
2586.38 95
2586.49 89
2586.61 79
2586.73 65
2586.84 50
2586.96 36
2587.08 24
2587.19 17
2587.31 15
2587.43 18
2587.54 26
2587.66 36
2587.78 47
2587.89 56
2588.01 63
2588.13 66
2588.24 66
2588.36 65
2588.48 62
2588.59 58
2588.71 54
2588.83 49
2588.94 43
2589.06 38
2589.18 34
2589.30 33
2589.41 37
2589.53 47
2589.65 61
2589.76 76
2589.88 92
2590.00 103
2590.11 109
2590.23 110
2590.35 107
2590.46 105
2590.58 104
2590.70 108
2590.81 117
2590.93 131
2591.05 147
2591.16 164
2591.28 178
2591.40 188
2591.51 193
2591.63 192
2591.75 188
2591.87 180
2591.98 171
2592.10 162
2592.22 155
2592.33 149
2592.45 145
2592.57 141
2592.68 135
2592.80 126
2592.92 113
2593.03 96
2593.15 79
2593.27 64
2593.38 55
2593.50 55
2593.62 65
2593.74 83
2593.85 105
2593.97 127
2594.09 143
2594.20 150
2594.32 149
2594.44 141
2594.55 129
2594.67 117
2594.79 108
2594.90 101
2595.02 96
2595.14 93
2595.25 88
2595.37 82
2595.49 73
2595.61 63
2595.72 52
2595.84 40
2595.96 27
2596.07 15
2596.19 2
2596.31 0
2596.42 0
2596.54 0
2596.66 0
2596.78 0
2596.89 0
2597.01 0
2597.13 0
2597.24 7
2597.36 17
2597.48 25
2597.59 31
2597.71 37
2597.83 44
2597.94 53
2598.06 64
2598.18 75
2598.30 86
2598.41 95
2598.53 103
2598.65 110
2598.76 116
2598.88 123
2599.00 132
2599.11 142
2599.23 154
2599.35 164
2599.47 171
2599.58 172
2599.70 167
2599.82 155
2599.93 137
2600.05 115
2600.17 94
2600.29 75
2600.40 63
2600.52 57
2600.64 59
2600.75 68
2600.87 82
2600.99 99
2601.10 116
2601.22 132
2601.34 144
2601.46 152
2601.57 155
2601.69 154
2601.81 150
2601.92 143
2602.04 136
2602.16 128
2602.28 121
2602.39 116
2602.51 112
2602.63 110
2602.74 111
2602.86 113
2602.98 116
2603.09 118
2603.21 118
2603.33 114
2603.45 107
2603.56 95
2603.68 83
2603.80 71
2603.91 61
2604.03 57
2604.15 58
2604.27 66
2604.38 79
2604.50 96
2604.62 114
2604.73 131
2604.85 145
2604.97 156
2605.09 162
2605.20 164
2605.32 163
2605.44 160
2605.55 158
2605.67 155
2605.79 152
2605.91 148
2606.02 143
2606.14 137
2606.26 130
2606.37 121
2606.49 112
2606.61 103
2606.73 95
2606.84 88
2606.96 81
2607.08 76
2607.20 71
2607.31 67
2607.43 64
2607.55 61
2607.66 62
2607.78 64
2607.90 69
2608.02 75
2608.13 82
2608.25 89
2608.37 94
2608.48 98
2608.60 99
2608.72 97
2608.84 94
2608.95 90
2609.07 84
2609.19 76
2609.31 67
2609.42 56
2609.54 46
2609.66 36
2609.77 29
2609.89 23
2610.01 20
2610.13 20
2610.24 22
2610.36 27
2610.48 33
2610.59 40
2610.71 49
2610.83 58
2610.95 69
2611.06 80
2611.18 90
2611.30 99
2611.42 105
2611.53 108
2611.65 106
2611.77 99
2611.89 89
2612.00 77
2612.12 62
2612.24 46
2612.35 31
2612.47 16
2612.59 3
2612.71 0
2612.82 0
2612.94 0
2613.06 11
2613.18 32
2613.29 59
2613.41 86
2613.53 111
2613.64 130
2613.76 139
2613.88 139
2614.00 131
2614.11 116
2614.23 98
2614.35 79
2614.47 61
2614.58 45
2614.70 32
2614.82 22
2614.94 17
2615.05 15
2615.17 18
2615.29 24
2615.41 33
2615.52 42
2615.64 50
2615.76 54
2615.87 55
2615.99 51
2616.11 46
2616.23 40
2616.34 37
2616.46 37
2616.58 42
2616.70 51
2616.81 62
2616.93 75
2617.05 86
2617.17 95
2617.28 102
2617.40 105
2617.52 107
2617.64 107
2617.75 105
2617.87 104
2617.99 101
2618.11 98
2618.22 94
2618.34 90
2618.46 87
2618.58 84
2618.69 81
2618.81 77
2618.93 71
2619.05 63
2619.16 53
2619.28 43
2619.40 35
2619.52 30
2619.63 30
2619.75 36
2619.87 47
2619.99 61
2620.10 76
2620.22 89
2620.34 98
2620.46 103
2620.57 104
2620.69 103
2620.81 102
2620.93 102
2621.04 104
2621.16 107
2621.28 110
2621.40 111
2621.51 110
2621.63 108
2621.75 104
2621.87 100
2621.98 97
2622.10 96
2622.22 96
2622.34 96
2622.45 96
2622.57 93
2622.69 88
2622.81 79
2622.92 68
2623.04 53
2623.16 37
2623.28 21
2623.39 7
2623.51 0
2623.63 0
2623.75 0
2623.86 0
2623.98 1
2624.10 9
2624.22 16
2624.33 18
2624.45 16
2624.57 10
2624.69 1
2624.80 0
2624.92 0
2625.04 0
2625.16 0
2625.27 0
2625.39 6
2625.51 15
2625.63 25
2625.74 35
2625.86 47
2625.98 62
2626.10 79
2626.22 97
2626.33 112
2626.45 123
2626.57 125
2626.69 120
2626.80 109
2626.92 93
2627.04 77
2627.16 62
2627.27 53
2627.39 50
2627.51 55
2627.63 66
2627.74 82
2627.86 102
2627.98 123
2628.10 143
2628.22 161
2628.33 174
2628.45 182
2628.57 185
2628.69 182
2628.80 175
2628.92 164
2629.04 151
2629.16 137
2629.27 122
2629.39 107
2629.51 92
2629.63 77
2629.75 62
2629.86 49
2629.98 37
2630.10 28
2630.22 21
2630.33 16
2630.45 14
2630.57 13
2630.69 13
2630.80 14
2630.92 14
2631.04 13
2631.16 13
2631.28 12
2631.39 11
2631.51 10
2631.63 10
2631.75 10
2631.86 10
2631.98 10
2632.10 9
2632.22 8
2632.34 8
2632.45 8
2632.57 10
2632.69 13
2632.81 16
2632.92 20
2633.04 23
2633.16 27
2633.28 32
2633.40 38
2633.51 44
2633.63 50
2633.75 56
2633.87 59
2633.98 61
2634.10 63
2634.22 65
2634.34 70
2634.46 80
2634.57 94
2634.69 111
2634.81 127
2634.93 142
2635.04 150
2635.16 153
2635.28 151
2635.40 145
2635.52 138
2635.63 134
2635.75 132
2635.87 133
2635.99 134
2636.10 135
2636.22 133
2636.34 129
2636.46 121
2636.58 113
2636.69 105
2636.81 99
2636.93 95
2637.05 93
2637.17 91
2637.28 90
2637.40 88
2637.52 86
2637.64 86
2637.76 87
2637.87 92
2637.99 100
2638.11 110
2638.23 121
2638.34 130
2638.46 136
2638.58 137
2638.70 132
2638.82 122
2638.93 109
2639.05 93
2639.17 78
2639.29 65
2639.41 55
2639.52 49
2639.64 48
2639.76 48
2639.88 50
2640.00 51
2640.11 50
2640.23 49
2640.35 46
2640.47 43
2640.58 41
2640.70 40
2640.82 38
2640.94 37
2641.06 35
2641.17 33
2641.29 31
2641.41 30
2641.53 31
2641.65 35
2641.76 39
2641.88 43
2642.00 43
2642.12 39
2642.24 30
2642.35 17
2642.47 2
2642.59 0
2642.71 0
2642.83 0
2642.94 0
2643.06 0
2643.18 0
2643.30 0
2643.42 3
2643.53 20
2643.65 36
2643.77 49
2643.89 55
2644.01 57
2644.12 53
2644.24 46
2644.36 39
2644.48 34
2644.60 34
2644.71 40
2644.83 51
2644.95 65
2645.07 80
2645.19 93
2645.30 103
2645.42 109
2645.54 111
2645.66 110
2645.78 107
2645.90 105
2646.01 103
2646.13 102
2646.25 102
2646.37 103
2646.49 103
2646.60 103
2646.72 103
2646.84 103
2646.96 103
2647.08 102
2647.19 100
2647.31 97
2647.43 93
2647.55 90
2647.67 87
2647.78 86
2647.90 87
2648.02 88
2648.14 89
2648.26 88
2648.37 85
2648.49 80
2648.61 74
2648.73 69
2648.85 67
2648.97 67
2649.08 70
2649.20 74
2649.32 79
2649.44 83
2649.56 87
2649.67 91
2649.79 96
2649.91 101
2650.03 108
2650.15 115
2650.27 120
2650.38 123
2650.50 124
2650.62 121
2650.74 116
2650.86 110
2650.97 103
2651.09 97
2651.21 92
2651.33 88
2651.45 85
2651.57 81
2651.68 77
2651.80 72
2651.92 69
2652.04 67
2652.16 69
2652.27 75
2652.39 85
2652.51 99
2652.63 114
2652.75 130
2652.87 144
2652.98 155
2653.10 163
2653.22 170
2653.34 174
2653.46 177
2653.57 177
2653.69 176
2653.81 171
2653.93 163
2654.05 150
2654.17 132
2654.28 111
2654.40 89
2654.52 67
2654.64 46
2654.76 27
2654.88 12
2654.99 1
2655.11 0
2655.23 0
2655.35 0
2655.47 0
2655.58 0
2655.70 5
2655.82 18
2655.94 31
2656.06 45
2656.18 57
2656.29 67
2656.41 74
2656.53 78
2656.65 80
2656.77 79
2656.89 76
2657.00 72
2657.12 68
2657.24 67
2657.36 67
2657.48 69
2657.60 73
2657.71 78
2657.83 82
2657.95 84
2658.07 84
2658.19 83
2658.31 81
2658.42 79
2658.54 78
2658.66 76
2658.78 72
2658.90 65
2659.02 54
2659.13 39
2659.25 20
2659.37 1
2659.49 0
2659.61 0
2659.73 0
2659.84 0
2659.96 0
2660.08 0
2660.20 0
2660.32 12
2660.44 21
2660.55 25
2660.67 26
2660.79 24
2660.91 21
2661.03 19
2661.15 19
2661.27 21
2661.38 25
2661.50 30
2661.62 34
2661.74 38
2661.86 42
2661.98 46
2662.09 51
2662.21 57
2662.33 62
2662.45 67
2662.57 71
2662.69 74
2662.80 77
2662.92 80
2663.04 86
2663.16 95
2663.28 107
2663.40 119
2663.52 130
2663.63 137
2663.75 140
2663.87 138
2663.99 133
2664.11 128
2664.23 124
2664.34 124
2664.46 128
2664.58 136
2664.70 145
2664.82 154
2664.94 161
2665.06 166
2665.17 169
2665.29 169
2665.41 167
2665.53 164
2665.65 160
2665.77 157
2665.89 155
2666.00 157
2666.12 164
2666.24 177
2666.36 195
2666.48 217
2666.60 240
2666.71 260
2666.83 275
2666.95 283
2667.07 282
2667.19 274
2667.31 262
2667.43 249
2667.54 235
2667.66 224
2667.78 215
2667.90 208
2668.02 200
2668.14 193
2668.26 185
2668.37 176
2668.49 168
2668.61 160
2668.73 154
2668.85 148
2668.97 143
2669.09 139
2669.20 136
2669.32 134
2669.44 133
2669.56 132
2669.68 131
2669.80 128
2669.92 121
2670.03 109
2670.15 94
2670.27 76
2670.39 57
2670.51 40
2670.63 25
2670.75 13
2670.86 5
2670.98 0
2671.10 0
2671.22 0
2671.34 0
2671.46 0
2671.58 0
2671.70 0
2671.81 0
2671.93 0
2672.05 0
2672.17 6
2672.29 14
2672.41 24
2672.53 37
2672.64 52
2672.76 68
2672.88 85
2673.00 101
2673.12 116
2673.24 131
2673.36 146
2673.47 162
2673.59 178
2673.71 194
2673.83 210
2673.95 224
2674.07 233
2674.19 237
2674.31 235
2674.42 229
2674.54 220
2674.66 211
2674.78 204
2674.90 200
2675.02 198
2675.14 195
2675.26 191
2675.37 182
2675.49 167
2675.61 149
2675.73 128
2675.85 107
2675.97 90
2676.09 77
2676.21 69
2676.32 67
2676.44 69
2676.56 74
2676.68 82
2676.80 93
2676.92 107
2677.04 122
2677.16 138
2677.27 152
2677.39 163
2677.51 167
2677.63 165
2677.75 155
2677.87 138
2677.99 117
2678.11 95
2678.22 73
2678.34 55
2678.46 43
2678.58 38
2678.70 40
2678.82 50
2678.94 64
2679.06 81
2679.17 98
2679.29 112
2679.41 120
2679.53 121
2679.65 116
2679.77 106
2679.89 93
2680.01 80
2680.12 70
2680.24 64
2680.36 62
2680.48 65
2680.60 71
2680.72 81
2680.84 94
2680.96 110
2681.08 129
2681.19 151
2681.31 174
2681.43 196
2681.55 214
2681.67 226
2681.79 229
2681.91 225
2682.03 213
2682.15 196
2682.26 177
2682.38 157
2682.50 140
2682.62 125
2682.74 114
2682.86 104
2682.98 98
2683.10 94
2683.22 92
2683.33 92
2683.45 93
2683.57 96
2683.69 100
2683.81 104
2683.93 110
2684.05 116
2684.17 123
2684.29 130
2684.40 134
2684.52 135
2684.64 129
2684.76 116
2684.88 96
2685.00 69
2685.12 39
2685.24 8
2685.36 0
2685.47 0
2685.59 0
2685.71 0
2685.83 0
2685.95 0
2686.07 0
2686.19 13
2686.31 26
2686.43 33
2686.55 36
2686.66 33
2686.78 28
2686.90 21
2687.02 16
2687.14 14
2687.26 15
2687.38 19
2687.50 26
2687.62 34
2687.73 42
2687.85 48
2687.97 53
2688.09 57
2688.21 60
2688.33 65
2688.45 71
2688.57 79
2688.69 89
2688.81 100
2688.92 110
2689.04 120
2689.16 128
2689.28 134
2689.40 138
2689.52 142
2689.64 145
2689.76 148
2689.88 151
2690.00 153
2690.12 155
2690.23 156
2690.35 156
2690.47 153
2690.59 148
2690.71 142
2690.83 136
2690.95 128
2691.07 121
2691.19 113
2691.31 105
2691.42 97
2691.54 90
2691.66 82
2691.78 74
2691.90 67
2692.02 61
2692.14 57
2692.26 55
2692.38 54
2692.50 53
2692.62 53
2692.73 52
2692.85 51
2692.97 50
2693.09 50
2693.21 50
2693.33 51
2693.45 52
2693.57 51
2693.69 46
2693.81 39
2693.93 29
2694.05 17
2694.16 6
2694.28 0
2694.40 0
2694.52 0
2694.64 0
2694.76 0
2694.88 0
2695.00 0
2695.12 2
2695.24 3
2695.36 3
2695.47 3
2695.59 4
2695.71 7
2695.83 13
2695.95 22
2696.07 35
2696.19 49
2696.31 65
2696.43 79
2696.55 90
2696.67 96
2696.79 96
2696.90 92
2697.02 84
2697.14 74
2697.26 64
2697.38 57
2697.50 52
2697.62 51
2697.74 54
2697.86 58
2697.98 64
2698.10 71
2698.22 78
2698.34 85
2698.45 92
2698.57 98
2698.69 103
2698.81 105
2698.93 106
2699.05 104
2699.17 101
2699.29 97
2699.41 95
2699.53 96
2699.65 100
2699.77 107
2699.89 117
2700.00 126
2700.12 132
2700.24 134
2700.36 131
2700.48 122
2700.60 109
2700.72 94
2700.84 77
2700.96 62
2701.08 50
2701.20 42
2701.32 38
2701.44 38
2701.56 42
2701.67 48
2701.79 54
2701.91 58
2702.03 59
2702.15 57
2702.27 52
2702.39 46
2702.51 39
2702.63 33
2702.75 30
2702.87 29
2702.99 31
2703.11 34
2703.23 39
2703.35 43
2703.46 47
2703.58 49
2703.70 49
2703.82 47
2703.94 42
2704.06 35
2704.18 28
2704.30 21
2704.42 15
2704.54 12
2704.66 10
2704.78 11
2704.90 13
2705.02 16
2705.14 21
2705.25 28
2705.37 36
2705.49 44
2705.61 52
2705.73 57
2705.85 58
2705.97 53
2706.09 44
2706.21 30
2706.33 14
2706.45 0
2706.57 0
2706.69 0
2706.81 0
2706.93 0
2707.05 0
2707.17 0
2707.28 0
2707.40 0
2707.52 7
2707.64 20
2707.76 37
2707.88 56
2708.00 78
2708.12 100
2708.24 118
2708.36 132
2708.48 137
2708.60 136
2708.72 128
2708.84 117
2708.96 104
2709.08 93
2709.20 86
2709.32 82
2709.43 80
2709.55 78
2709.67 75
2709.79 68
2709.91 55
2710.03 39
2710.15 20
2710.27 1
2710.39 0
2710.51 0
2710.63 0
2710.75 0
2710.87 0
2710.99 0
2711.11 2
2711.23 9
2711.35 12
2711.47 14
2711.59 15
2711.71 15
2711.82 17
2711.94 20
2712.06 25
2712.18 31
2712.30 37
2712.42 43
2712.54 49
2712.66 53
2712.78 58
2712.90 63
2713.02 70
2713.14 78
2713.26 87
2713.38 96
2713.50 105
2713.62 110
2713.74 112
2713.86 108
2713.98 99
2714.10 86
2714.22 70
2714.34 54
2714.45 41
2714.57 32
2714.69 29
2714.81 30
2714.93 34
2715.05 41
2715.17 49
2715.29 58
2715.41 66
2715.53 74
2715.65 83
2715.77 91
2715.89 99
2716.01 107
2716.13 114
2716.25 121
2716.37 128
2716.49 135
2716.61 143
2716.73 151
2716.85 159
2716.97 167
2717.09 175
2717.21 180
2717.33 185
2717.45 188
2717.56 190
2717.68 191
2717.80 191
2717.92 190
2718.04 188
2718.16 186
2718.28 183
2718.40 182
2718.52 181
2718.64 182
2718.76 183
2718.88 184
2719.00 183
2719.12 179
2719.24 173
2719.36 165
2719.48 156
2719.60 146
2719.72 136
2719.84 127
2719.96 117
2720.08 108
2720.20 99
2720.32 91
2720.44 84
2720.56 79
2720.68 75
2720.80 71
2720.92 67
2721.04 60
2721.16 49
2721.28 34
2721.40 17
2721.51 0
2721.63 0
2721.75 0
2721.87 0
2721.99 0
2722.11 0
2722.23 0
2722.35 0
2722.47 14
2722.59 27
2722.71 35
2722.83 36
2722.95 32
2723.07 24
2723.19 15
2723.31 7
2723.43 4
2723.55 6
2723.67 13
2723.79 24
2723.91 36
2724.03 48
2724.15 56
2724.27 60
2724.39 61
2724.51 58
2724.63 54
2724.75 50
2724.87 47
2724.99 46
2725.11 46
2725.23 49
2725.35 53
2725.47 58
2725.59 63
2725.71 69
2725.83 74
2725.95 79
2726.07 86
2726.19 94
2726.31 105
2726.43 117
2726.55 130
2726.67 142
2726.79 150
2726.91 154
2727.03 152
2727.15 145
2727.27 137
2727.39 130
2727.50 128
2727.62 132
2727.74 143
2727.86 159
2727.98 178
2728.10 196
2728.22 207
2728.34 211
2728.46 206
2728.58 194
2728.70 178
2728.82 163
2728.94 153
2729.06 150
2729.18 155
2729.30 167
2729.42 183
2729.54 199
2729.66 213
2729.78 223
2729.90 228
2730.02 230
2730.14 229
2730.26 224
2730.38 217
2730.50 206
2730.62 190
2730.74 171
2730.86 150
2730.98 129
2731.10 110
2731.22 96
2731.34 88
2731.46 89
2731.58 97
2731.70 111
2731.82 130
2731.94 149
2732.06 166
2732.18 179
2732.30 187
2732.42 190
2732.54 187
2732.66 182
2732.78 175
2732.90 168
2733.02 160
2733.14 153
2733.26 146
2733.38 140
2733.50 135
2733.62 132
2733.74 133
2733.86 137
2733.98 144
2734.10 154
2734.22 164
2734.34 174
2734.46 180
2734.58 184
2734.70 184
2734.82 180
2734.94 176
2735.06 171
2735.18 170
2735.30 171
2735.42 177
2735.54 186
2735.66 198
2735.78 211
2735.90 221
2736.02 227
2736.14 226
2736.26 217
2736.38 202
2736.50 183
2736.62 163
2736.74 146
2736.86 133
2736.98 126
2737.10 123
2737.22 122
2737.34 119
2737.46 112
2737.58 100
2737.70 83
2737.82 63
2737.94 42
2738.06 24
2738.18 10
2738.30 2
2738.42 0
2738.54 0
2738.66 0
2738.78 2
2738.90 3
2739.02 2
2739.14 0
2739.26 0
2739.38 0
2739.50 0
2739.62 0
2739.75 0
2739.87 4
2739.99 10
2740.11 16
2740.23 21
2740.35 26
2740.47 32
2740.59 39
2740.71 47
2740.83 57
2740.95 68
2741.07 78
2741.19 85
2741.31 89
2741.43 87
2741.55 81
2741.67 68
2741.79 52
2741.91 33
2742.03 13
2742.15 0
2742.27 0
2742.39 0
2742.51 0
2742.63 0
2742.75 0
2742.87 7
2742.99 27
2743.11 46
2743.23 63
2743.35 76
2743.47 84
2743.59 86
2743.71 80
2743.83 69
2743.95 53
2744.07 35
2744.19 17
2744.31 2
2744.43 0
2744.55 0
2744.67 0
2744.79 2
2744.91 18
2745.03 38
2745.15 60
2745.27 82
2745.39 100
2745.51 114
2745.63 123
2745.76 129
2745.88 131
2746.00 131
2746.12 131
2746.24 132
2746.36 134
2746.48 139
2746.60 145
2746.72 152
2746.84 159
2746.96 164
2747.08 168
2747.20 168
2747.32 167
2747.44 163
2747.56 159
2747.68 157
2747.80 157
2747.92 161
2748.04 170
2748.16 182
2748.28 196
2748.40 210
2748.52 222
2748.64 230
2748.76 234
2748.88 231
2749.00 224
2749.12 212
2749.24 198
2749.36 184
2749.48 172
2749.61 162
2749.73 155
2749.85 152
2749.97 150
2750.09 150
2750.21 150
2750.33 149
2750.45 147
2750.57 146
2750.69 145
2750.81 146
2750.93 151
2751.05 159
2751.17 170
2751.29 184
2751.41 199
2751.53 213
2751.65 224
2751.77 233
2751.89 238
2752.01 238
2752.13 233
2752.25 225
2752.37 212
2752.49 194
2752.61 172
2752.74 147
2752.86 119
2752.98 92
2753.10 66
2753.22 44
2753.34 27
2753.46 14
2753.58 5
2753.70 0
2753.82 0
2753.94 0
2754.06 0
2754.18 0
2754.30 0
2754.42 0
2754.54 0
2754.66 0
2754.78 0
2754.90 0
2755.02 7
2755.14 18
2755.26 33
2755.39 49
2755.51 66
2755.63 82
2755.75 96
2755.87 106
2755.99 115
2756.11 121
2756.23 126
2756.35 130
2756.47 131
2756.59 129
2756.71 126
2756.83 121
2756.95 115
2757.07 110
2757.19 106
2757.31 104
2757.43 106
2757.55 111
2757.67 118
2757.80 128
2757.92 138
2758.04 150
2758.16 161
2758.28 170
2758.40 176
2758.52 178
2758.64 175
2758.76 169
2758.88 160
2759.00 150
2759.12 141
2759.24 134
2759.36 130
2759.48 129
2759.60 129
2759.72 129
2759.84 129
2759.97 128
2760.09 126
2760.21 124
2760.33 123
2760.45 123
2760.57 126
2760.69 131
2760.81 140
2760.93 152
2761.05 166
2761.17 183
2761.29 200
2761.41 216
2761.53 230
2761.65 241
2761.77 248
2761.89 251
2762.02 251
2762.14 251
2762.26 251
2762.38 250
2762.50 248
2762.62 245
2762.74 240
2762.86 231
2762.98 218
2763.10 202
2763.22 183
2763.34 163
2763.46 143
2763.58 122
2763.70 103
2763.83 85
2763.95 70
2764.07 56
2764.19 44
2764.31 35
2764.43 28
2764.55 24
2764.67 22
2764.79 21
2764.91 21
2765.03 24
2765.15 28
2765.27 33
2765.39 40
2765.51 49
2765.64 59
2765.76 70
2765.88 82
2766.00 96
2766.12 112
2766.24 127
2766.36 143
2766.48 156
2766.60 166
2766.72 173
2766.84 175
2766.96 173
2767.08 167
2767.20 159
2767.33 150
2767.45 141
2767.57 132
2767.69 123
2767.81 114
2767.93 106
2768.05 98
2768.17 90
2768.29 84
2768.41 79
2768.53 77
2768.65 78
2768.77 82
2768.90 89
2769.02 98
2769.14 107
2769.26 114
2769.38 118
2769.50 119
2769.62 116
2769.74 109
2769.86 99
2769.98 88
2770.10 76
2770.22 63
2770.34 49
2770.47 34
2770.59 19
2770.71 4
2770.83 0
2770.95 0
2771.07 0
2771.19 0
2771.31 0
2771.43 0
2771.55 0
2771.67 0
2771.79 9
2771.92 22
2772.04 35
2772.16 49
2772.28 64
2772.40 80
2772.52 98
2772.64 117
2772.76 136
2772.88 155
2773.00 173
2773.12 190
2773.24 205
2773.37 218
2773.49 229
2773.61 239
2773.73 249
2773.85 261
2773.97 275
2774.09 293
2774.21 315
2774.33 340
2774.45 366
2774.57 392
2774.70 414
2774.82 434
2774.94 450
2775.06 464
2775.18 477
2775.30 489
2775.42 500
2775.54 511
2775.66 520
2775.78 529
2775.90 537
2776.03 546
2776.15 559
2776.27 577
2776.39 601
2776.51 628
2776.63 657
2776.75 684
2776.87 705
2776.99 718
2777.11 722
2777.23 718
2777.36 708
2777.48 696
2777.60 686
2777.72 683
2777.84 686
2777.96 698
2778.08 714
2778.20 731
2778.32 745
2778.44 753
2778.57 753
2778.69 745
2778.81 730
2778.93 710
2779.05 688
2779.17 666
2779.29 644
2779.41 622
2779.53 597
2779.65 572
2779.78 544
2779.90 517
2780.02 492
2780.14 470
2780.26 453
2780.38 439
2780.50 428
2780.62 418
2780.74 406
2780.86 391
2780.99 375
2781.11 358
2781.23 341
2781.35 327
2781.47 314
2781.59 302
2781.71 289
2781.83 274
2781.95 256
2782.08 238
2782.20 220
2782.32 206
2782.44 197
2782.56 196
2782.68 200
2782.80 208
2782.92 217
2783.04 225
2783.16 230
2783.29 232
2783.41 232
2783.53 230
2783.65 227
2783.77 223
2783.89 218
2784.01 212
2784.13 204
2784.25 195
2784.38 185
2784.50 175
2784.62 164
2784.74 154
2784.86 145
2784.98 136
2785.10 128
2785.22 120
2785.34 114
2785.47 111
2785.59 111
2785.71 115
2785.83 123
2785.95 134
2786.07 149
2786.19 165
2786.31 180
2786.44 193
2786.56 203
2786.68 210
2786.80 211
2786.92 209
2787.04 204
2787.16 196
2787.28 187
2787.40 177
2787.53 166
2787.65 155
2787.77 144
2787.89 132
2788.01 120
2788.13 109
2788.25 101
2788.37 95
2788.50 93
2788.62 94
2788.74 97
2788.86 102
2788.98 107
2789.10 111
2789.22 114
2789.34 116
2789.46 116
2789.59 114
2789.71 110
2789.83 104
2789.95 94
2790.07 81
2790.19 66
2790.31 51
2790.43 37
2790.56 26
2790.68 22
2790.80 24
2790.92 35
2791.04 52
2791.16 75
2791.28 101
2791.40 126
2791.53 147
2791.65 161
2791.77 166
2791.89 163
2792.01 154
2792.13 138
2792.25 121
2792.37 105
2792.50 92
2792.62 85
2792.74 85
2792.86 93
2792.98 107
2793.10 125
2793.22 144
2793.35 161
2793.47 174
2793.59 183
2793.71 188
2793.83 192
2793.95 195
2794.07 201
2794.19 208
2794.32 219
2794.44 230
2794.56 239
2794.68 246
2794.80 248
2794.92 245
2795.04 238
2795.17 227
2795.29 215
2795.41 205
2795.53 198
2795.65 196
2795.77 198
2795.89 203
2796.01 211
2796.14 217
2796.26 221
2796.38 221
2796.50 219
2796.62 215
2796.74 212
2796.86 209
2796.99 209
2797.11 212
2797.23 216
2797.35 222
2797.47 227
2797.59 231
2797.71 232
2797.84 229
2797.96 221
2798.08 208
2798.20 190
2798.32 169
2798.44 146
2798.56 125
2798.69 107
2798.81 95
2798.93 87
2799.05 85
2799.17 87
2799.29 92
2799.41 98
2799.54 104
2799.66 109
2799.78 112
2799.90 113
2800.02 109
2800.14 100
2800.26 86
2800.39 69
2800.51 51
2800.63 34
2800.75 22
2800.87 17
2800.99 18
2801.11 26
2801.24 39
2801.36 54
2801.48 69
2801.60 81
2801.72 87
2801.84 88
2801.96 83
2802.09 71
2802.21 56
2802.33 40
2802.45 25
2802.57 13
2802.69 7
2802.81 7
2802.94 11
2803.06 18
2803.18 25
2803.30 30
2803.42 31
2803.54 28
2803.67 21
2803.79 12
2803.91 2
2804.03 0
2804.15 0
2804.27 0
2804.39 0
2804.52 0
2804.64 0
2804.76 0
2804.88 0
2805.00 6
2805.12 18
2805.25 31
2805.37 45
2805.49 58
2805.61 67
2805.73 73
2805.85 73
2805.98 70
2806.10 62
2806.22 53
2806.34 43
2806.46 33
2806.58 26
2806.70 21
2806.83 19
2806.95 22
2807.07 28
2807.19 37
2807.31 47
2807.43 56
2807.56 64
2807.68 68
2807.80 68
2807.92 66
2808.04 63
2808.16 61
2808.29 60
2808.41 61
2808.53 63
2808.65 66
2808.77 70
2808.89 72
2809.02 75
2809.14 78
2809.26 81
2809.38 84
2809.50 87
2809.62 88
2809.75 87
2809.87 82
2809.99 74
2810.11 64
2810.23 53
2810.35 45
2810.48 42
2810.60 45
2810.72 54
2810.84 66
2810.96 79
2811.08 89
2811.21 95
2811.33 95
2811.45 91
2811.57 86
2811.69 81
2811.81 79
2811.94 81
2812.06 84
2812.18 88
2812.30 90
2812.42 91
2812.54 91
2812.67 90
2812.79 93
2812.91 100
2813.03 113
2813.15 132
2813.27 153
2813.40 175
2813.52 196
2813.64 212
2813.76 224
2813.88 232
2814.01 235
2814.13 235
2814.25 233
2814.37 230
2814.49 225
2814.61 219
2814.74 213
2814.86 207
2814.98 203
2815.10 202
2815.22 203
2815.34 207
2815.47 213
2815.59 218
2815.71 222
2815.83 223
2815.95 221
2816.08 216
2816.20 211
2816.32 205
2816.44 200
2816.56 195
2816.68 189
2816.81 183
2816.93 177
2817.05 171
2817.17 166
2817.29 164
2817.42 165
2817.54 168
2817.66 173
2817.78 178
2817.90 181
2818.02 181
2818.15 179
2818.27 177
2818.39 177
2818.51 181
2818.63 189
2818.76 200
2818.88 212
2819.00 220
2819.12 223
2819.24 218
2819.36 205
2819.49 187
2819.61 167
2819.73 151
2819.85 141
2819.97 139
2820.10 146
2820.22 160
2820.34 179
2820.46 198
2820.58 215
2820.71 228
2820.83 235
2820.95 235
2821.07 230
2821.19 219
2821.31 203
2821.44 184
2821.56 163
2821.68 142
2821.80 123
2821.92 110
2822.05 104
2822.17 106
2822.29 115
2822.41 129
2822.53 145
2822.66 160
2822.78 172
2822.90 179
2823.02 182
2823.14 183
2823.27 183
2823.39 183
2823.51 183
2823.63 183
2823.75 181
2823.88 177
2824.00 170
2824.12 163
2824.24 156
2824.36 152
2824.49 152
2824.61 156
2824.73 162
2824.85 168
2824.97 171
2825.10 168
2825.22 160
2825.34 146
2825.46 130
2825.58 114
2825.71 103
2825.83 97
2825.95 99
2826.07 107
2826.19 119
2826.32 132
2826.44 145
2826.56 154
2826.68 159
2826.80 162
2826.93 162
2827.05 161
2827.17 160
2827.29 160
2827.41 162
2827.54 164
2827.66 169
2827.78 176
2827.90 186
2828.02 198
2828.15 213
2828.27 229
2828.39 245
2828.51 259
2828.63 269
2828.76 276
2828.88 281
2829.00 284
2829.12 286
2829.24 288
2829.37 291
2829.49 293
2829.61 295
2829.73 296
2829.86 297
2829.98 298
2830.10 300
2830.22 301
2830.34 303
2830.47 303
2830.59 300
2830.71 296
2830.83 289
2830.95 280
2831.08 270
2831.20 259
2831.32 249
2831.44 239
2831.56 230
2831.69 221
2831.81 213
2831.93 205
2832.05 197
2832.18 189
2832.30 180
2832.42 170
2832.54 160
2832.66 150
2832.79 140
2832.91 133
2833.03 128
2833.15 127
2833.27 130
2833.40 136
2833.52 144
2833.64 153
2833.76 161
2833.89 167
2834.01 171
2834.13 172
2834.25 170
2834.37 168
2834.50 165
2834.62 160
2834.74 155
2834.86 146
2834.99 134
2835.11 118
2835.23 98
2835.35 76
2835.47 54
2835.60 34
2835.72 18
2835.84 5
2835.96 0
2836.09 0
2836.21 0
2836.33 0
2836.45 0
2836.57 0
2836.70 0
2836.82 0
2836.94 0
2837.06 0
2837.19 1
2837.31 5
2837.43 10
2837.55 18
2837.67 27
2837.80 36
2837.92 43
2838.04 47
2838.16 48
2838.29 46
2838.41 42
2838.53 38
2838.65 33
2838.78 31
2838.90 30
2839.02 33
2839.14 39
2839.26 46
2839.39 56
2839.51 69
2839.63 81
2839.75 94
2839.88 107
2840.00 118
2840.12 127
2840.24 134
2840.37 138
2840.49 139
2840.61 139
2840.73 139
2840.85 140
2840.98 144
2841.10 151
2841.22 161
2841.34 172
2841.47 181
2841.59 188
2841.71 191
2841.83 191
2841.96 190
2842.08 191
2842.20 194
2842.32 201
2842.44 209
2842.57 217
2842.69 221
2842.81 220
2842.93 213
2843.06 202
2843.18 189
2843.30 179
2843.42 173
2843.55 174
2843.67 182
2843.79 195
2843.91 211
2844.04 226
2844.16 236
2844.28 240
2844.40 238
2844.53 231
2844.65 220
2844.77 208
2844.89 197
2845.02 190
2845.14 188
2845.26 191
2845.38 198
2845.50 208
2845.63 220
2845.75 234
2845.87 250
2845.99 266
2846.12 284
2846.24 300
2846.36 316
2846.48 327
2846.61 334
2846.73 334
2846.85 329
2846.97 319
2847.10 308
2847.22 299
2847.34 295
2847.46 297
2847.59 307
2847.71 320
2847.83 336
2847.95 351
2848.08 362
2848.20 369
2848.32 371
2848.44 368
2848.57 363
2848.69 355
2848.81 348
2848.93 341
2849.06 336
2849.18 334
2849.30 335
2849.42 338
2849.55 343
2849.67 347
2849.79 349
2849.91 346
2850.04 338
2850.16 325
2850.28 310
2850.40 295
2850.53 280
2850.65 267
2850.77 256
2850.89 245
2851.02 233
2851.14 220
2851.26 206
2851.38 192
2851.51 181
2851.63 173
2851.75 171
2851.87 175
2852.00 182
2852.12 190
2852.24 197
2852.37 200
2852.49 197
2852.61 188
2852.73 175
2852.86 161
2852.98 147
2853.10 136
2853.22 130
2853.35 129
2853.47 132
2853.59 139
2853.71 148
2853.84 159
2853.96 171
2854.08 183
2854.20 194
2854.33 203
2854.45 208
2854.57 209
2854.69 206
2854.82 200
2854.94 192
2855.06 184
2855.19 178
2855.31 174
2855.43 173
2855.55 173
2855.68 173
2855.80 173
2855.92 172
2856.04 171
2856.17 172
2856.29 175
2856.41 180
2856.53 185
2856.66 190
2856.78 193
2856.90 191
2857.03 185
2857.15 177
2857.27 167
2857.39 157
2857.52 149
2857.64 145
2857.76 143
2857.88 144
2858.01 147
2858.13 151
2858.25 157
2858.37 164
2858.50 170
2858.62 178
2858.74 187
2858.87 197
2858.99 209
2859.11 223
2859.23 238
2859.36 252
2859.48 265
2859.60 275
2859.72 281
2859.85 284
2859.97 287
2860.09 291
2860.22 298
2860.34 309
2860.46 324
2860.58 341
2860.71 359
2860.83 374
2860.95 387
2861.08 395
2861.20 398
2861.32 398
2861.44 394
2861.57 388
2861.69 380
2861.81 371
2861.93 362
2862.06 353
2862.18 344
2862.30 336
2862.43 329
2862.55 322
2862.67 316
2862.79 310
2862.92 305
2863.04 300
2863.16 296
2863.29 292
2863.41 288
2863.53 282
2863.65 272
2863.78 260
2863.90 245
2864.02 229
2864.14 214
2864.27 204
2864.39 201
2864.51 207
2864.64 220
2864.76 238
2864.88 258
2865.00 277
2865.13 292
2865.25 302
2865.37 306
2865.50 306
2865.62 305
2865.74 303
2865.86 300
2865.99 296
2866.11 291
2866.23 285
2866.36 278
2866.48 270
2866.60 261
2866.73 252
2866.85 242
2866.97 232
2867.09 220
2867.22 206
2867.34 192
2867.46 178
2867.59 164
2867.71 152
2867.83 141
2867.95 135
2868.08 132
2868.20 133
2868.32 137
2868.45 144
2868.57 150
2868.69 156
2868.81 159
2868.94 157
2869.06 152
2869.18 143
2869.31 133
2869.43 122
2869.55 112
2869.68 104
2869.80 98
2869.92 94
2870.04 93
2870.17 94
2870.29 100
2870.41 108
2870.54 120
2870.66 134
2870.78 148
2870.90 160
2871.03 169
2871.15 173
2871.27 173
2871.40 169
2871.52 164
2871.64 158
2871.77 153
2871.89 150
2872.01 149
2872.13 151
2872.26 154
2872.38 157
2872.50 161
2872.63 163
2872.75 163
2872.87 161
2873.00 156
2873.12 150
2873.24 142
2873.36 135
2873.49 129
2873.61 123
2873.73 119
2873.86 115
2873.98 111
2874.10 108
2874.23 107
2874.35 108
2874.47 113
2874.60 122
2874.72 134
2874.84 148
2874.96 160
2875.09 169
2875.21 174
2875.33 173
2875.46 168
2875.58 160
2875.70 150
2875.83 137
2875.95 123
2876.07 108
2876.20 93
2876.32 78
2876.44 67
2876.56 62
2876.69 62
2876.81 67
2876.93 75
2877.06 82
2877.18 88
2877.30 89
2877.43 84
2877.55 75
2877.67 64
2877.80 52
2877.92 40
2878.04 28
2878.16 16
2878.29 5
2878.41 0
2878.53 0
2878.66 0
2878.78 0
2878.90 0
2879.03 0
2879.15 0
2879.27 1
2879.40 9
2879.52 16
2879.64 20
2879.77 21
2879.89 20
2880.01 15
2880.14 9
2880.26 1
2880.38 0
2880.50 0
2880.63 0
2880.75 0
2880.87 0
2881.00 1
2881.12 6
2881.24 9
2881.37 9
2881.49 7
2881.61 4
2881.74 2
2881.86 0
2881.98 0
2882.11 2
2882.23 4
2882.35 6
2882.48 7
2882.60 6
2882.72 4
2882.85 2
2882.97 1
2883.09 2
2883.22 5
2883.34 11
2883.46 19
2883.59 27
2883.71 35
2883.83 42
2883.96 50
2884.08 58
2884.20 67
2884.32 80
2884.45 95
2884.57 112
2884.69 128
2884.82 142
2884.94 151
2885.06 154
2885.19 150
2885.31 141
2885.43 128
2885.56 111
2885.68 93
2885.80 75
2885.93 59
2886.05 45
2886.17 34
2886.30 27
2886.42 25
2886.54 28
2886.67 37
2886.79 51
2886.91 70
2887.04 92
2887.16 115
2887.28 136
2887.41 153
2887.53 163
2887.65 164
2887.78 156
2887.90 140
2888.02 120
2888.15 98
2888.27 77
2888.39 61
2888.52 49
2888.64 44
2888.76 44
2888.89 48
2889.01 54
2889.13 61
2889.26 68
2889.38 75
2889.50 82
2889.63 89
2889.75 97
2889.87 106
2890.00 118
2890.12 131
2890.24 145
2890.37 159
2890.49 170
2890.61 179
2890.74 183
2890.86 182
2890.98 178
2891.11 171
2891.23 163
2891.36 155
2891.48 148
2891.60 144
2891.73 143
2891.85 147
2891.97 154
2892.10 165
2892.22 178
2892.34 190
2892.47 200
2892.59 206
2892.71 205
2892.84 197
2892.96 183
2893.08 167
2893.21 149
2893.33 133
2893.45 120
2893.58 112
2893.70 107
2893.82 105
2893.95 104
2894.07 104
2894.19 104
2894.32 102
2894.44 99
2894.56 94
2894.69 88
2894.81 83
2894.94 78
2895.06 74
2895.18 71
2895.31 70
2895.43 70
2895.55 70
2895.68 69
2895.80 66
2895.92 63
2896.05 58
2896.17 54
2896.29 49
2896.42 47
2896.54 48
2896.66 52
2896.79 58
2896.91 66
2897.04 75
2897.16 84
2897.28 93
2897.41 101
2897.53 109
2897.65 115
2897.78 121
2897.90 126
2898.02 129
2898.15 130
2898.27 130
2898.39 128
2898.52 124
2898.64 119
2898.76 113
2898.89 109
2899.01 105
2899.14 104
2899.26 105
2899.38 109
2899.51 114
2899.63 120
2899.75 125
2899.88 129
2900.00 129
2900.12 126
2900.25 119
2900.37 109
2900.50 97
2900.62 85
2900.74 73
2900.87 64
2900.99 59
2901.11 56
2901.24 55
2901.36 56
2901.48 58
2901.61 59
2901.73 61
2901.85 62
2901.98 63
2902.10 65
2902.23 69
2902.35 75
2902.47 82
2902.60 91
2902.72 101
2902.84 110
2902.97 117
2903.09 123
2903.22 126
2903.34 127
2903.46 127
2903.59 126
2903.71 128
2903.83 132
2903.96 140
2904.08 150
2904.20 161
2904.33 173
2904.45 184
2904.58 193
2904.70 200
2904.82 204
2904.95 207
2905.07 209
2905.19 211
2905.32 211
2905.44 211
2905.57 210
2905.69 207
2905.81 204
2905.94 200
2906.06 195
2906.18 190
2906.31 185
2906.43 179
2906.56 173
2906.68 164
2906.80 153
2906.93 140
2907.05 125
2907.17 110
2907.30 92
2907.42 75
2907.55 57
2907.67 39
2907.79 23
2907.92 10
2908.04 0
2908.16 0
2908.29 0
2908.41 0
2908.54 10
2908.66 23
2908.78 38
2908.91 54
2909.03 70
2909.15 84
2909.28 98
2909.40 110
2909.53 120
2909.65 129
2909.77 135
2909.90 139
2910.02 140
2910.14 138
2910.27 134
2910.39 127
2910.52 119
2910.64 110
2910.76 101
2910.89 91
2911.01 83
2911.14 75
2911.26 68
2911.38 62
2911.51 55
2911.63 48
2911.75 39
2911.88 29
2912.00 18
2912.13 6
2912.25 0
2912.37 0
2912.50 0
2912.62 0
2912.75 0
2912.87 0
2912.99 0
2913.12 0
2913.24 2
2913.36 3
2913.49 5
2913.61 10
2913.74 17
2913.86 27
2913.98 38
2914.11 48
2914.23 57
2914.36 62
2914.48 64
2914.60 64
2914.73 63
2914.85 63
2914.98 64
2915.10 66
2915.22 71
2915.35 76
2915.47 82
2915.59 87
2915.72 92
2915.84 97
2915.97 101
2916.09 103
2916.21 105
2916.34 105
2916.46 103
2916.59 100
2916.71 95
2916.83 90
2916.96 87
2917.08 87
2917.21 91
2917.33 97
2917.45 105
2917.58 114
2917.70 121
2917.83 127
2917.95 130
2918.07 132
2918.20 136
2918.32 142
2918.45 148
2918.57 155
2918.69 159
2918.82 160
2918.94 155
2919.07 146
2919.19 133
2919.31 120
2919.44 109
2919.56 102
2919.69 99
2919.81 100
2919.93 102
2920.06 103
2920.18 103
2920.31 101
2920.43 96
2920.55 90
2920.68 83
2920.80 76
2920.93 69
2921.05 62
2921.17 54
2921.30 47
2921.42 39
2921.55 32
2921.67 26
2921.79 20
2921.92 15
2922.04 10
2922.17 5
2922.29 0
2922.42 0
2922.54 0
2922.66 0
2922.79 0
2922.91 0
2923.04 0
2923.16 0
2923.28 4
2923.41 24
2923.53 46
2923.66 70
2923.78 90
2923.90 105
2924.03 111
2924.15 108
2924.28 97
2924.40 80
2924.52 61
2924.65 43
2924.77 28
2924.90 17
2925.02 11
2925.15 8
2925.27 9
2925.39 13
2925.52 17
2925.64 22
2925.77 26
2925.89 30
2926.01 31
2926.14 30
2926.26 29
2926.39 27
2926.51 26
2926.64 30
2926.76 38
2926.88 53
2927.01 73
2927.13 98
2927.26 127
2927.38 158
2927.50 187
2927.63 213
2927.75 232
2927.88 244
2928.00 246
2928.13 240
2928.25 226
2928.37 208
2928.50 188
2928.62 170
2928.75 155
2928.87 145
2928.99 140
2929.12 136
2929.24 133
2929.37 128
2929.49 120
2929.62 108
2929.74 92
2929.86 76
2929.99 59
2930.11 44
2930.24 30
2930.36 19
2930.49 11
2930.61 5
2930.73 2
2930.86 0
2930.98 0
2931.11 0
2931.23 0
2931.36 0
2931.48 0
2931.60 0
2931.73 0
2931.85 0
2931.98 7
2932.10 16
2932.23 24
2932.35 29
2932.47 29
2932.60 24
2932.72 15
2932.85 5
2932.97 0
2933.10 0
2933.22 0
2933.34 0
2933.47 0
2933.59 2
2933.72 12
2933.84 24
2933.97 37
2934.09 51
2934.21 67
2934.34 83
2934.46 100
2934.59 115
2934.71 128
2934.84 137
2934.96 142
2935.08 140
2935.21 133
2935.33 121
2935.46 106
2935.58 91
2935.71 77
2935.83 67
2935.95 62
2936.08 61
2936.20 63
2936.33 67
2936.45 71
2936.58 74
2936.70 76
2936.83 76
2936.95 75
2937.07 73
2937.20 71
2937.32 68
2937.45 64
2937.57 60
2937.70 55
2937.82 50
2937.94 46
2938.07 42
2938.19 42
2938.32 44
2938.44 49
2938.57 55
2938.69 60
2938.82 63
2938.94 61
2939.06 54
2939.19 43
2939.31 28
2939.44 12
2939.56 0
2939.69 0
2939.81 0
2939.94 0
2940.06 0
2940.18 0
2940.31 0
2940.43 10
2940.56 19
2940.68 26
2940.81 30
2940.93 32
2941.06 31
2941.18 30
2941.30 28
2941.43 28
2941.55 31
2941.68 36
2941.80 41
2941.93 45
2942.05 46
2942.18 45
2942.30 40
2942.43 32
2942.55 24
2942.67 17
2942.80 11
2942.92 8
2943.05 6
2943.17 5
2943.30 4
2943.42 1
2943.55 0
2943.67 0
2943.79 0
2943.92 0
2944.04 0
2944.17 0
2944.29 0
2944.42 11
2944.54 26
2944.67 42
2944.79 56
2944.92 66
2945.04 72
2945.16 72
2945.29 68
2945.41 59
2945.54 49
2945.66 39
2945.79 31
2945.91 26
2946.04 25
2946.16 27
2946.29 33
2946.41 39
2946.54 47
2946.66 56
2946.78 64
2946.91 72
2947.03 79
2947.16 84
2947.28 88
2947.41 90
2947.53 91
2947.66 91
2947.78 90
2947.91 89
2948.03 87
2948.15 84
2948.28 80
2948.40 74
2948.53 67
2948.65 61
2948.78 56
2948.90 53
2949.03 53
2949.15 56
2949.28 62
2949.40 70
2949.53 79
2949.65 88
2949.78 96
2949.90 103
2950.02 107
2950.15 107
2950.27 104
2950.40 98
2950.52 89
2950.65 81
2950.77 75
2950.90 73
2951.02 77
2951.15 87
2951.27 105
2951.40 127
2951.52 152
2951.65 177
2951.77 198
2951.89 212
2952.02 218
2952.14 216
2952.27 208
2952.39 196
2952.52 184
2952.64 172
2952.77 162
2952.89 154
2953.02 145
2953.14 134
2953.27 121
2953.39 107
2953.52 94
2953.64 85
2953.77 81
2953.89 83
2954.01 89
2954.14 98
2954.26 105
2954.39 109
2954.51 109
2954.64 105
2954.76 100
2954.89 94
2955.01 89
2955.14 86
2955.26 85
2955.39 86
2955.51 87
2955.64 87
2955.76 86
2955.89 85
2956.01 84
2956.14 81
2956.26 77
2956.39 74
2956.51 71
2956.64 69
2956.76 68
2956.88 68
2957.01 69
2957.13 70
2957.26 71
2957.38 73
2957.51 75
2957.63 80
2957.76 88
2957.88 97
2958.01 107
2958.13 116
2958.26 122
2958.38 125
2958.51 126
2958.63 125
2958.76 126
2958.88 129
2959.01 136
2959.13 144
2959.26 152
2959.38 156
2959.51 156
2959.63 149
2959.76 136
2959.88 118
2960.01 98
2960.13 79
2960.26 63
2960.38 52
2960.51 45
2960.63 41
2960.75 39
2960.88 34
2961.00 26
2961.13 13
2961.25 0
2961.38 0
2961.50 0
2961.63 0
2961.75 0
2961.88 0
2962.00 0
2962.13 0
2962.25 21
2962.38 45
2962.50 67
2962.63 84
2962.75 95
2962.88 99
2963.00 100
2963.13 98
2963.25 96
2963.38 97
2963.50 101
2963.63 109
2963.75 121
2963.88 135
2964.00 149
2964.13 163
2964.25 174
2964.38 181
2964.50 185
2964.63 185
2964.75 181
2964.88 173
2965.00 163
2965.13 152
2965.25 141
2965.38 133
2965.50 128
2965.63 127
2965.75 129
2965.88 131
2966.00 130
2966.13 126
2966.25 117
2966.38 102
2966.50 83
2966.63 63
2966.75 43
2966.88 26
2967.00 12
2967.13 1
2967.25 0
2967.38 0
2967.50 0
2967.63 0
2967.75 0
2967.88 0
2968.00 0
2968.13 0
2968.25 3
2968.38 7
2968.50 11
2968.63 15
2968.75 20
2968.88 25
2969.00 29
2969.13 33
2969.25 35
2969.38 35
2969.50 35
2969.63 34
2969.75 33
2969.88 33
2970.00 35
2970.13 37
2970.25 41
2970.38 45
2970.50 50
2970.63 56
2970.75 65
2970.88 77
2971.00 91
2971.13 107
2971.25 123
2971.38 138
2971.50 148
2971.63 155
2971.76 156
2971.88 153
2972.01 147
2972.13 140
2972.26 135
2972.38 132
2972.51 132
2972.63 135
2972.76 141
2972.88 149
2973.01 157
2973.13 165
2973.26 173
2973.38 181
2973.51 187
2973.63 193
2973.76 198
2973.88 201
2974.01 204
2974.13 207
2974.26 211
2974.38 216
2974.51 222
2974.63 228
2974.76 235
2974.88 240
2975.01 245
2975.13 250
2975.26 255
2975.38 260
2975.51 267
2975.63 275
2975.76 281
2975.89 286
2976.01 289
2976.14 288
2976.26 285
2976.39 281
2976.51 277
2976.64 275
2976.76 276
2976.89 280
2977.01 286
2977.14 294
2977.26 302
2977.39 310
2977.51 318
2977.64 327
2977.76 335
2977.89 345
2978.01 354
2978.14 363
2978.26 371
2978.39 377
2978.52 382
2978.64 385
2978.77 387
2978.89 390
2979.02 393
2979.14 397
2979.27 401
2979.39 405
2979.52 408
2979.64 408
2979.77 405
2979.89 400
2980.02 391
2980.14 379
2980.27 365
2980.39 350
2980.52 335
2980.65 321
2980.77 309
2980.90 297
2981.02 288
2981.15 281
2981.27 275
2981.40 271
2981.52 271
2981.65 273
2981.77 279
2981.90 286
2982.02 295
2982.15 303
2982.27 310
2982.40 315
2982.52 319
2982.65 320
2982.78 320
2982.90 319
2983.03 318
2983.15 316
2983.28 313
2983.40 310
2983.53 305
2983.65 298
2983.78 288
2983.90 277
2984.03 266
2984.15 257
2984.28 251
2984.41 248
2984.53 248
2984.66 248
2984.78 244
2984.91 235
2985.03 217
2985.16 193
2985.28 164
2985.41 135
2985.53 109
2985.66 89
2985.78 77
2985.91 72
2986.04 73
2986.16 78
2986.29 83
2986.41 89
2986.54 94
2986.66 97
2986.79 100
2986.91 100
2987.04 97
2987.16 91
2987.29 82
2987.42 72
2987.54 61
2987.67 53
2987.79 48
2987.92 50
2988.04 58
2988.17 70
2988.29 85
2988.42 100
2988.54 115
2988.67 128
2988.80 138
2988.92 145
2989.05 150
2989.17 152
2989.30 152
2989.42 149
2989.55 144
2989.67 138
2989.80 131
2989.92 125
2990.05 118
2990.18 111
2990.30 104
2990.43 98
2990.55 92
2990.68 89
2990.80 88
2990.93 89
2991.05 93
2991.18 99
2991.31 104
2991.43 108
2991.56 110
2991.68 107
2991.81 101
2991.93 91
2992.06 78
2992.18 65
2992.31 53
2992.44 44
2992.56 40
2992.69 40
2992.81 44
2992.94 50
2993.06 56
2993.19 62
2993.31 65
2993.44 66
2993.57 66
2993.69 67
2993.82 66
2993.94 65
2994.07 62
2994.19 57
2994.32 48
2994.44 36
2994.57 22
2994.70 8
2994.82 0
2994.95 0
2995.07 0
2995.20 0
2995.32 0
2995.45 0
2995.57 5
2995.70 14
2995.83 21
2995.95 22
2996.08 19
2996.20 11
2996.33 2
2996.45 0
2996.58 0
2996.71 0
2996.83 6
2996.96 24
2997.08 47
2997.21 72
2997.33 95
2997.46 114
2997.59 128
2997.71 136
2997.84 139
2997.96 137
2998.09 131
2998.21 122
2998.34 111
2998.46 101
2998.59 91
2998.72 85
2998.84 85
2998.97 92
2999.09 104
2999.22 121
2999.34 138
2999.47 151
2999.60 159
2999.72 159
2999.85 152
2999.97 143
3000.10 135
3000.22 133
3000.35 139
3000.48 153
3000.60 175
3000.73 199
3000.85 224
3000.98 244
3001.10 257
3001.23 264
3001.36 263
3001.48 259
3001.61 253
3001.73 248
3001.86 246
3001.98 248
3002.11 253
3002.24 261
3002.36 270
3002.49 279
3002.61 285
3002.74 290
3002.87 294
3002.99 296
3003.12 297
3003.24 298
3003.37 298
3003.49 298
3003.62 296
3003.75 291
3003.87 282
3004.00 268
3004.12 251
3004.25 231
3004.37 210
3004.50 191
3004.63 179
3004.75 174
3004.88 176
3005.00 184
3005.13 193
3005.26 203
3005.38 208
3005.51 207
3005.63 200
3005.76 189
3005.88 175
3006.01 161
3006.14 149
3006.26 139
3006.39 133
3006.51 132
3006.64 133
3006.77 136
3006.89 141
3007.02 146
3007.14 152
3007.27 159
3007.39 166
3007.52 174
3007.65 183
3007.77 191
3007.90 198
3008.02 202
3008.15 203
3008.28 200
3008.40 195
3008.53 188
3008.65 180
3008.78 173
3008.91 165
3009.03 158
3009.16 150
3009.28 142
3009.41 133
3009.53 123
3009.66 113
3009.79 102
3009.91 91
3010.04 80
3010.16 70
3010.29 62
3010.42 55
3010.54 50
3010.67 48
3010.79 47
3010.92 49
3011.05 52
3011.17 57
3011.30 62
3011.42 66
3011.55 69
3011.68 71
3011.80 71
3011.93 70
3012.05 67
3012.18 64
3012.31 61
3012.43 58
3012.56 55
3012.68 52
3012.81 50
3012.94 47
3013.06 43
3013.19 38
3013.31 32
3013.44 24
3013.57 17
3013.69 9
3013.82 3
3013.94 0
3014.07 0
3014.20 0
3014.32 0
3014.45 0
3014.57 0
3014.70 0
3014.83 0
3014.95 0
3015.08 0
3015.20 5
3015.33 12
3015.46 21
3015.58 29
3015.71 37
3015.83 41
3015.96 43
3016.09 42
3016.21 38
3016.34 35
3016.46 32
3016.59 32
3016.72 34
3016.84 40
3016.97 48
3017.09 56
3017.22 64
3017.35 70
3017.47 74
3017.60 75
3017.72 72
3017.85 65
3017.98 53
3018.10 37
3018.23 19
3018.35 0
3018.48 0
3018.61 0
3018.73 0
3018.86 0
3018.99 0
3019.11 0
3019.24 0
3019.36 10
3019.49 19
3019.62 25
3019.74 28
3019.87 29
3019.99 30
3020.12 32
3020.25 36
3020.37 43
3020.50 50
3020.62 57
3020.75 62
3020.88 65
3021.00 66
3021.13 65
3021.26 63
3021.38 61
3021.51 59
3021.63 56
3021.76 52
3021.89 46
3022.01 39
3022.14 31
3022.26 24
3022.39 20
3022.52 19
3022.64 22
3022.77 28
3022.90 36
3023.02 46
3023.15 55
3023.27 65
3023.40 76
3023.53 88
3023.65 102
3023.78 117
3023.91 130
3024.03 141
3024.16 148
3024.28 149
3024.41 144
3024.54 134
3024.66 121
3024.79 108
3024.92 96
3025.04 87
3025.17 83
3025.29 84
3025.42 89
3025.55 97
3025.67 106
3025.80 115
3025.93 121
3026.05 124
3026.18 123
3026.30 120
3026.43 115
3026.56 110
3026.68 107
3026.81 107
3026.94 110
3027.06 115
3027.19 120
3027.31 125
3027.44 129
3027.57 130
3027.69 131
3027.82 133
3027.95 136
3028.07 143
3028.20 153
3028.32 164
3028.45 175
3028.58 185
3028.70 194
3028.83 201
3028.96 210
3029.08 219
3029.21 229
3029.33 239
3029.46 249
3029.59 257
3029.71 263
3029.84 267
3029.97 270
3030.09 274
3030.22 278
3030.35 282
3030.47 286
3030.60 290
3030.72 291
3030.85 289
3030.98 286
3031.10 281
3031.23 275
3031.36 271
3031.48 269
3031.61 269
3031.74 271
3031.86 276
3031.99 281
3032.11 287
3032.24 293
3032.37 297
3032.49 300
3032.62 300
3032.75 298
3032.87 294
3033.00 288
3033.13 282
3033.25 276
3033.38 272
3033.50 272
3033.63 276
3033.76 285
3033.88 298
3034.01 313
3034.14 331
3034.26 349
3034.39 368
3034.52 384
3034.64 396
3034.77 403
3034.90 401
3035.02 391
3035.15 371
3035.27 343
3035.40 310
3035.53 277
3035.65 246
3035.78 222
3035.91 205
3036.03 195
3036.16 189
3036.29 185
3036.41 180
3036.54 172
3036.67 161
3036.79 149
3036.92 135
3037.05 124
3037.17 115
3037.30 109
3037.42 106
3037.55 103
3037.68 99
3037.80 94
3037.93 87
3038.06 79
3038.18 73
3038.31 69
3038.44 67
3038.56 69
3038.69 73
3038.82 76
3038.94 78
3039.07 78
3039.20 74
3039.32 68
3039.45 61
3039.58 55
3039.70 50
3039.83 49
3039.96 51
3040.08 56
3040.21 64
3040.33 75
3040.46 86
3040.59 98
3040.71 110
3040.84 119
3040.97 126
3041.09 128
3041.22 126
3041.35 120
3041.47 113
3041.60 106
3041.73 102
3041.85 103
3041.98 108
3042.11 117
3042.23 130
3042.36 144
3042.49 160
3042.61 175
3042.74 191
3042.87 208
3042.99 227
3043.12 249
3043.25 271
3043.37 292
3043.50 310
3043.63 322
3043.75 328
3043.88 325
3044.01 316
3044.13 302
3044.26 286
3044.39 271
3044.51 259
3044.64 252
3044.77 252
3044.89 255
3045.02 262
3045.15 270
3045.27 275
3045.40 275
3045.53 270
3045.65 260
3045.78 247
3045.91 233
3046.03 218
3046.16 205
3046.29 193
3046.41 182
3046.54 170
3046.67 159
3046.79 146
3046.92 135
3047.05 124
3047.17 117
3047.30 112
3047.43 108
3047.55 105
3047.68 102
3047.81 98
3047.93 93
3048.06 87
3048.19 80
3048.31 74
3048.44 70
3048.57 67
3048.69 67
3048.82 70
3048.95 75
3049.07 83
3049.20 91
3049.33 97
3049.45 100
3049.58 96
3049.71 85
3049.83 67
3049.96 46
3050.09 24
3050.21 5
3050.34 0
3050.47 0
3050.59 0
3050.72 0
3050.85 1
3050.97 8
3051.10 14
3051.23 19
3051.35 25
3051.48 33
3051.61 43
3051.74 56
3051.86 71
3051.99 87
3052.12 104
3052.24 120
3052.37 134
3052.50 146
3052.62 153
3052.75 154
3052.88 148
3053.00 133
3053.13 113
3053.26 91
3053.38 71
3053.51 58
3053.64 53
3053.76 59
3053.89 72
3054.02 89
3054.14 107
3054.27 122
3054.40 132
3054.53 136
3054.65 135
3054.78 131
3054.91 125
3055.03 119
3055.16 112
3055.29 105
3055.41 100
3055.54 95
3055.67 91
3055.79 88
3055.92 86
3056.05 84
3056.17 82
3056.30 79
3056.43 75
3056.56 69
3056.68 63
3056.81 55
3056.94 48
3057.06 41
3057.19 36
3057.32 33
3057.44 32
3057.57 32
3057.70 31
3057.82 28
3057.95 23
3058.08 16
3058.20 7
3058.33 0
3058.46 0
3058.59 0
3058.71 0
3058.84 0
3058.97 0
3059.09 0
3059.22 7
3059.35 13
3059.47 15
3059.60 13
3059.73 8
3059.86 2
3059.98 0
3060.11 0
3060.24 0
3060.36 0
3060.49 3
3060.62 17
3060.74 36
3060.87 58
3061.00 82
3061.12 105
3061.25 126
3061.38 144
3061.51 160
3061.63 175
3061.76 191
3061.89 208
3062.01 227
3062.14 245
3062.27 262
3062.39 274
3062.52 278
3062.65 275
3062.78 266
3062.90 252
3063.03 236
3063.16 219
3063.28 204
3063.41 191
3063.54 182
3063.67 174
3063.79 168
3063.92 163
3064.05 159
3064.17 154
3064.30 149
3064.43 143
3064.55 137
3064.68 133
3064.81 131
3064.94 133
3065.06 137
3065.19 143
3065.32 150
3065.44 157
3065.57 161
3065.70 162
3065.83 162
3065.95 161
3066.08 161
3066.21 163
3066.33 168
3066.46 177
3066.59 189
3066.71 204
3066.84 219
3066.97 233
3067.10 243
3067.22 247
3067.35 244
3067.48 235
3067.60 220
3067.73 203
3067.86 184
3067.99 168
3068.11 156
3068.24 148
3068.37 146
3068.49 147
3068.62 152
3068.75 160
3068.88 168
3069.00 179
3069.13 192
3069.26 208
3069.38 226
3069.51 243
3069.64 259
3069.77 271
3069.89 275
3070.02 272
3070.15 260
3070.27 241
3070.40 219
3070.53 194
3070.66 171
3070.78 150
3070.91 132
3071.04 118
3071.16 108
3071.29 102
3071.42 99
3071.55 99
3071.67 103
3071.80 111
3071.93 123
3072.06 138
3072.18 155
3072.31 173
3072.44 190
3072.56 205
3072.69 215
3072.82 219
3072.95 217
3073.07 208
3073.20 194
3073.33 176
3073.45 156
3073.58 135
3073.71 117
3073.84 101
3073.96 90
3074.09 82
3074.22 78
3074.35 77
3074.47 76
3074.60 74
3074.73 71
3074.85 65
3074.98 57
3075.11 50
3075.24 46
3075.36 46
3075.49 53
3075.62 65
3075.75 81
3075.87 99
3076.00 114
3076.13 124
3076.25 127
3076.38 123
3076.51 114
3076.64 103
3076.76 93
3076.89 88
3077.02 89
3077.15 95
3077.27 105
3077.40 116
3077.53 125
3077.65 131
3077.78 132
3077.91 130
3078.04 125
3078.16 121
3078.29 119
3078.42 120
3078.55 124
3078.67 131
3078.80 136
3078.93 139
3079.06 139
3079.18 133
3079.31 124
3079.44 112
3079.57 98
3079.69 84
3079.82 70
3079.95 56
3080.07 41
3080.20 26
3080.33 13
3080.46 3
3080.58 0
3080.71 4
3080.84 17
3080.97 39
3081.09 68
3081.22 100
3081.35 131
3081.48 158
3081.60 177
3081.73 188
3081.86 190
3081.99 188
3082.11 183
3082.24 178
3082.37 177
3082.50 180
3082.62 186
3082.75 196
3082.88 208
3083.00 220
3083.13 233
3083.26 245
3083.39 253
3083.51 257
3083.64 253
3083.77 242
3083.90 224
3084.02 202
3084.15 178
3084.28 157
3084.41 140
3084.53 128
3084.66 121
3084.79 117
3084.92 114
3085.04 111
3085.17 107
3085.30 104
3085.43 101
3085.55 98
3085.68 96
3085.81 94
3085.94 94
3086.06 96
3086.19 98
3086.32 102
3086.45 108
3086.57 114
3086.70 120
3086.83 125
3086.96 129
3087.08 131
3087.21 132
3087.34 132
3087.47 130
3087.59 127
3087.72 124
3087.85 120
3087.98 116
3088.10 111
3088.23 108
3088.36 106
3088.49 107
3088.61 111
3088.74 117
3088.87 126
3089.00 136
3089.12 145
3089.25 153
3089.38 160
3089.51 165
3089.64 168
3089.76 170
3089.89 171
3090.02 171
3090.15 168
3090.27 163
3090.40 155
3090.53 144
3090.66 131
3090.78 117
3090.91 103
3091.04 93
3091.17 86
3091.29 86
3091.42 90
3091.55 97
3091.68 106
3091.80 113
3091.93 117
3092.06 116
3092.19 110
3092.31 101
3092.44 91
3092.57 82
3092.70 77
3092.83 78
3092.95 85
3093.08 96
3093.21 112
3093.34 128
3093.46 143
3093.59 152
3093.72 155
3093.85 150
3093.97 138
3094.10 122
3094.23 103
3094.36 84
3094.48 66
3094.61 49
3094.74 34
3094.87 21
3095.00 9
3095.12 0
3095.25 0
3095.38 0
3095.51 0
3095.63 0
3095.76 10
3095.89 25
3096.02 43
3096.14 64
3096.27 86
3096.40 108
3096.53 128
3096.66 144
3096.78 155
3096.91 161
3097.04 161
3097.17 156
3097.29 148
3097.42 139
3097.55 129
3097.68 120
3097.81 111
3097.93 102
3098.06 93
3098.19 84
3098.32 76
3098.44 69
3098.57 65
3098.70 63
3098.83 65
3098.96 70
3099.08 79
3099.21 89
3099.34 101
3099.47 112
3099.59 123
3099.72 132
3099.85 141
3099.98 149
3100.11 157
3100.23 165
3100.36 171
3100.49 175
3100.62 174
3100.74 168
3100.87 155
3101.00 137
3101.13 115
3101.26 90
3101.38 66
3101.51 45
3101.64 29
3101.77 18
3101.89 11
3102.02 6
3102.15 3
3102.28 0
3102.41 0
3102.53 0
3102.66 0
3102.79 0
3102.92 0
3103.04 0
3103.17 6
3103.30 12
3103.43 14
3103.56 13
3103.68 7
3103.81 0
3103.94 0
3104.07 0
3104.20 0
3104.32 10
3104.45 25
3104.58 41
3104.71 55
3104.84 67
3104.96 77
3105.09 83
3105.22 90
3105.35 96
3105.47 103
3105.60 110
3105.73 117
3105.86 122
3105.99 124
3106.11 125
3106.24 123
3106.37 120
3106.50 116
3106.63 112
3106.75 110
3106.88 111
3107.01 116
3107.14 124
3107.27 135
3107.39 147
3107.52 159
3107.65 167
3107.78 171
3107.91 168
3108.03 160
3108.16 149
3108.29 136
3108.42 125
3108.54 118
3108.67 117
3108.80 122
3108.93 132
3109.06 145
3109.18 159
3109.31 172
3109.44 181
3109.57 186
3109.70 186
3109.82 183
3109.95 178
3110.08 170
3110.21 159
3110.34 146
3110.46 130
3110.59 112
3110.72 92
3110.85 71
3110.98 52
3111.10 35
3111.23 23
3111.36 15
3111.49 10
3111.62 7
3111.74 5
3111.87 3
3112.00 0
3112.13 0
3112.26 0
3112.39 0
3112.51 0
3112.64 0
3112.77 0
3112.90 3
3113.03 16
3113.15 30
3113.28 44
3113.41 57
3113.54 67
3113.67 76
3113.79 84
3113.92 90
3114.05 95
3114.18 98
3114.31 100
3114.43 101
3114.56 103
3114.69 106
3114.82 109
3114.95 114
3115.07 119
3115.20 122
3115.33 124
3115.46 123
3115.59 121
3115.71 120
3115.84 121
3115.97 125
3116.10 132
3116.23 142
3116.36 154
3116.48 166
3116.61 178
3116.74 188
3116.87 197
3117.00 202
3117.12 204
3117.25 203
3117.38 198
3117.51 191
3117.64 183
3117.77 173
3117.89 163
3118.02 154
3118.15 143
3118.28 132
3118.41 119
3118.53 104
3118.66 89
3118.79 76
3118.92 66
3119.05 61
3119.17 60
3119.30 62
3119.43 64
3119.56 65
3119.69 61
3119.82 53
3119.94 39
3120.07 23
3120.20 7
3120.33 0
3120.46 0
3120.59 0
3120.71 0
3120.84 0
3120.97 0
3121.10 0
3121.23 0
3121.35 4
3121.48 16
3121.61 29
3121.74 39
3121.87 46
3122.00 48
3122.12 45
3122.25 38
3122.38 28
3122.51 17
3122.64 7
3122.77 0
3122.89 0
3123.02 0
3123.15 0
3123.28 0
3123.41 0
3123.53 3
3123.66 3
3123.79 2
3123.92 0
3124.05 0
3124.18 0
3124.30 0
3124.43 4
3124.56 10
3124.69 16
3124.82 22
3124.95 26
3125.07 31
3125.20 36
3125.33 43
3125.46 53
3125.59 66
3125.72 81
3125.84 96
3125.97 108
3126.10 116
3126.23 120
3126.36 120
3126.49 117
3126.61 114
3126.74 111
3126.87 109
3127.00 110
3127.13 114
3127.26 118
3127.38 125
3127.51 132
3127.64 141
3127.77 151
3127.90 162
3128.03 174
3128.15 186
3128.28 198
3128.41 208
3128.54 215
3128.67 218
3128.80 220
3128.92 220
3129.05 220
3129.18 220
3129.31 220
3129.44 221
3129.57 222
3129.69 221
3129.82 219
3129.95 216
3130.08 214
3130.21 213
3130.34 213
3130.47 217
3130.59 224
3130.72 233
3130.85 244
3130.98 254
3131.11 263
3131.24 270
3131.36 273
3131.49 272
3131.62 267
3131.75 256
3131.88 242
3132.01 226
3132.13 209
3132.26 194
3132.39 180
3132.52 170
3132.65 164
3132.78 161
3132.91 160
3133.03 160
3133.16 162
3133.29 165
3133.42 169
3133.55 174
3133.68 179
3133.80 184
3133.93 189
3134.06 192
3134.19 195
3134.32 196
3134.45 197
3134.58 198
3134.70 201
3134.83 205
3134.96 210
3135.09 217
3135.22 225
3135.35 232
3135.48 237
3135.60 239
3135.73 238
3135.86 236
3135.99 233
3136.12 229
3136.25 226
3136.37 223
3136.50 221
3136.63 218
3136.76 213
3136.89 207
3137.02 198
3137.15 188
3137.27 177
3137.40 167
3137.53 157
3137.66 148
3137.79 142
3137.92 137
3138.05 134
3138.17 134
3138.30 137
3138.43 142
3138.56 149
3138.69 158
3138.82 167
3138.95 175
3139.07 180
3139.20 183
3139.33 183
3139.46 180
3139.59 176
3139.72 172
3139.85 168
3139.97 165
3140.10 165
3140.23 166
3140.36 169
3140.49 175
3140.62 182
3140.75 190
3140.88 197
3141.00 204
3141.13 209
3141.26 213
3141.39 215
3141.52 215
3141.65 217
3141.78 219
3141.90 224
3142.03 233
3142.16 244
3142.29 258
3142.42 273
3142.55 289
3142.68 303
3142.80 314
3142.93 321
3143.06 323
3143.19 319
3143.32 311
3143.45 299
3143.58 284
3143.71 269
3143.83 255
3143.96 244
3144.09 237
3144.22 233
3144.35 233
3144.48 237
3144.61 243
3144.74 251
3144.86 259
3144.99 267
3145.12 275
3145.25 283
3145.38 291
3145.51 299
3145.64 308
3145.76 318
3145.89 327
3146.02 336
3146.15 345
3146.28 353
3146.41 361
3146.54 368
3146.67 377
3146.79 386
3146.92 396
3147.05 406
3147.18 416
3147.31 425
3147.44 432
3147.57 436
3147.70 436
3147.82 432
3147.95 426
3148.08 417
3148.21 408
3148.34 400
3148.47 393
3148.60 388
3148.73 384
3148.86 380
3148.98 374
3149.11 364
3149.24 351
3149.37 335
3149.50 317
3149.63 298
3149.76 281
3149.89 267
3150.01 258
3150.14 253
3150.27 253
3150.40 258
3150.53 266
3150.66 275
3150.79 286
3150.92 296
3151.04 303
3151.17 307
3151.30 306
3151.43 300
3151.56 288
3151.69 272
3151.82 254
3151.95 234
3152.08 217
3152.20 203
3152.33 193
3152.46 187
3152.59 184
3152.72 181
3152.85 179
3152.98 178
3153.11 177
3153.24 178
3153.36 182
3153.49 188
3153.62 196
3153.75 203
3153.88 206
3154.01 206
3154.14 200
3154.27 191
3154.40 181
3154.52 172
3154.65 168
3154.78 168
3154.91 171
3155.04 177
3155.17 183
3155.30 187
3155.43 187
3155.56 183
3155.68 173
3155.81 161
3155.94 146
3156.07 130
3156.20 115
3156.33 101
3156.46 89
3156.59 79
3156.72 70
3156.85 63
3156.97 59
3157.10 57
3157.23 58
3157.36 60
3157.49 63
3157.62 68
3157.75 74
3157.88 79
3158.01 86
3158.13 92
3158.26 99
3158.39 104
3158.52 107
3158.65 106
3158.78 101
3158.91 94
3159.04 84
3159.17 73
3159.30 63
3159.42 56
3159.55 51
3159.68 49
3159.81 50
3159.94 53
3160.07 60
3160.20 69
3160.33 82
3160.46 97
3160.59 114
3160.71 130
3160.84 144
3160.97 153
3161.10 155
3161.23 152
3161.36 145
3161.49 137
3161.62 131
3161.75 130
3161.88 135
3162.01 145
3162.13 159
3162.26 175
3162.39 188
3162.52 199
3162.65 205
3162.78 208
3162.91 209
3163.04 208
3163.17 204
3163.30 199
3163.43 189
3163.55 176
3163.68 158
3163.81 137
3163.94 114
3164.07 93
3164.20 77
3164.33 66
3164.46 63
3164.59 64
3164.72 70
3164.85 79
3164.97 88
3165.10 97
3165.23 106
3165.36 114
3165.49 122
3165.62 126
3165.75 128
3165.88 126
3166.01 119
3166.14 108
3166.27 94
3166.39 79
3166.52 64
3166.65 51
3166.78 41
3166.91 33
3167.04 28
3167.17 26
3167.30 26
3167.43 29
3167.56 34
3167.69 41
3167.82 50
3167.94 59
3168.07 67
3168.20 73
3168.33 77
3168.46 79
3168.59 79
3168.72 78
3168.85 77
3168.98 77
3169.11 79
3169.24 85
3169.37 93
3169.50 102
3169.62 112
3169.75 119
3169.88 124
3170.01 124
3170.14 121
3170.27 117
3170.40 115
3170.53 115
3170.66 121
3170.79 132
3170.92 146
3171.05 162
3171.18 177
3171.30 187
3171.43 192
3171.56 191
3171.69 187
3171.82 179
3171.95 170
3172.08 160
3172.21 151
3172.34 141
3172.47 130
3172.60 116
3172.73 100
3172.86 82
3172.98 64
3173.11 45
3173.24 29
3173.37 14
3173.50 3
3173.63 0
3173.76 0
3173.89 0
3174.02 0
3174.15 0
3174.28 5
3174.41 14
3174.54 23
3174.67 31
3174.79 37
3174.92 41
3175.05 43
3175.18 43
3175.31 41
3175.44 39
3175.57 38
3175.70 37
3175.83 37
3175.96 39
3176.09 41
3176.22 44
3176.35 45
3176.48 45
3176.61 42
3176.74 38
3176.86 31
3176.99 23
3177.12 16
3177.25 9
3177.38 4
3177.51 2
3177.64 2
3177.77 3
3177.90 5
3178.03 6
3178.16 6
3178.29 4
3178.42 1
3178.55 0
3178.68 0
3178.81 0
3178.93 0
3179.06 0
3179.19 1
3179.32 11
3179.45 22
3179.58 35
3179.71 48
3179.84 61
3179.97 72
3180.10 81
3180.23 89
3180.36 93
3180.49 96
3180.62 95
3180.75 92
3180.88 87
3181.01 80
3181.13 72
3181.26 62
3181.39 52
3181.52 41
3181.65 28
3181.78 15
3181.91 2
3182.04 0
3182.17 0
3182.30 0
3182.43 0
3182.56 0
3182.69 0
3182.82 6
3182.95 21
3183.08 37
3183.21 52
3183.34 66
3183.47 79
3183.59 89
3183.72 96
3183.85 102
3183.98 105
3184.11 108
3184.24 110
3184.37 111
3184.50 111
3184.63 110
3184.76 107
3184.89 102
3185.02 94
3185.15 86
3185.28 78
3185.41 71
3185.54 67
3185.67 66
3185.80 66
3185.93 67
3186.06 67
3186.19 65
3186.31 62
3186.44 58
3186.57 54
3186.70 51
3186.83 50
3186.96 50
3187.09 50
3187.22 48
3187.35 44
3187.48 37
3187.61 30
3187.74 24
3187.87 21
3188.00 21
3188.13 25
3188.26 32
3188.39 40
3188.52 46
3188.65 48
3188.78 47
3188.91 43
3189.04 39
3189.17 36
3189.30 36
3189.42 39
3189.55 42
3189.68 45
3189.81 45
3189.94 40
3190.07 30
3190.20 18
3190.33 7
3190.46 0
3190.59 0
3190.72 0
3190.85 5
3190.98 17
3191.11 32
3191.24 46
3191.37 59
3191.50 69
3191.63 76
3191.76 81
3191.89 84
3192.02 87
3192.15 88
3192.28 89
3192.41 88
3192.54 85
3192.67 81
3192.80 76
3192.93 70
3193.06 64
3193.18 57
3193.31 50
3193.44 44
3193.57 38
3193.70 32
3193.83 27
3193.96 22
3194.09 18
3194.22 13
3194.35 8
3194.48 2
3194.61 0
3194.74 0
3194.87 0
3195.00 0
3195.13 0
3195.26 0
3195.39 0
3195.52 0
3195.65 4
3195.78 12
3195.91 21
3196.04 33
3196.17 45
3196.30 58
3196.43 70
3196.56 79
3196.69 86
3196.82 89
3196.95 92
3197.08 93
3197.21 96
3197.34 100
3197.47 104
3197.60 107
3197.73 108
3197.86 107
3197.99 103
3198.11 95
3198.24 86
3198.37 76
3198.50 67
3198.63 58
3198.76 50
3198.89 43
3199.02 38
3199.15 35
3199.28 35
3199.41 38
3199.54 44
3199.67 53
3199.80 64
3199.93 74
3200.06 83
3200.19 89
3200.32 93
3200.45 95
3200.58 97
3200.71 99
3200.84 102
3200.97 105
3201.10 104
3201.23 100
3201.36 90
3201.49 75
3201.62 54
3201.75 31
3201.88 9
3202.01 0
3202.14 0
3202.27 0
3202.40 0
3202.53 0
3202.66 0
3202.79 0
3202.92 9
3203.05 15
3203.18 18
3203.31 18
3203.44 17
3203.57 15
3203.70 14
3203.83 14
3203.96 17
3204.09 22
3204.22 28
3204.35 34
3204.48 41
3204.61 47
3204.74 51
3204.87 55
3205.00 57
3205.13 59
3205.26 60
3205.39 61
3205.52 62
3205.65 62
3205.78 62
3205.91 61
3206.04 61
3206.17 63
3206.30 68
3206.43 78
3206.56 92
3206.69 108
3206.82 124
3206.95 139
3207.08 150
3207.21 157
3207.34 160
3207.47 161
3207.60 162
3207.73 164
3207.86 169
3207.99 176
3208.12 185
3208.25 197
3208.38 209
3208.51 222
3208.64 234
3208.77 244
3208.90 250
3209.03 253
3209.16 251
3209.29 245
3209.42 236
3209.55 226
3209.68 217
3209.81 210
3209.94 207
3210.07 208
3210.20 211
3210.33 216
3210.46 220
3210.59 221
3210.72 219
3210.85 213
3210.98 203
3211.11 190
3211.24 174
3211.37 158
3211.50 144
3211.63 132
3211.76 124
3211.89 120
3212.02 119
3212.15 119
3212.28 120
3212.41 119
3212.54 118
3212.67 116
3212.80 115
3212.93 116
3213.06 121
3213.19 130
3213.32 141
3213.45 154
3213.58 167
3213.71 178
3213.84 184
3213.97 185
3214.10 183
3214.23 177
3214.36 170
3214.49 161
3214.62 149
3214.75 137
3214.88 124
3215.01 111
3215.14 99
3215.27 89
3215.40 83
3215.53 81
3215.66 83
3215.79 88
3215.92 95
3216.05 102
3216.18 109
3216.31 116
3216.44 121
3216.57 125
3216.70 129
3216.83 132
3216.96 135
3217.09 137
3217.22 139
3217.35 141
3217.48 144
3217.61 146
3217.74 150
3217.87 154
3218.00 159
3218.13 164
3218.26 168
3218.39 171
3218.52 171
3218.66 171
3218.79 170
3218.92 169
3219.05 169
3219.18 170
3219.31 172
3219.44 173
3219.57 173
3219.70 172
3219.83 171
3219.96 169
3220.09 169
3220.22 173
3220.35 179
3220.48 186
3220.61 193
3220.74 196
3220.87 195
3221.00 188
3221.13 174
3221.26 156
3221.39 137
3221.52 119
3221.65 105
3221.78 97
3221.91 94
3222.04 97
3222.17 104
3222.30 112
3222.43 119
3222.56 124
3222.69 125
3222.82 123
3222.95 118
3223.08 112
3223.21 107
3223.34 104
3223.47 103
3223.60 103
3223.74 101
3223.87 97
3224.00 89
3224.13 78
3224.26 64
3224.39 50
3224.52 38
3224.65 29
3224.78 24
3224.91 21
3225.04 21
3225.17 22
3225.30 22
3225.43 21
3225.56 20
3225.69 19
3225.82 18
3225.95 17
3226.08 17
3226.21 18
3226.34 18
3226.47 18
3226.60 17
3226.73 15
3226.86 12
3226.99 10
3227.12 6
3227.25 2
3227.38 0
3227.52 0
3227.65 0
3227.78 0
3227.91 0
3228.04 0
3228.17 0
3228.30 3
3228.43 18
3228.56 34
3228.69 49
3228.82 62
3228.95 72
3229.08 77
3229.21 79
3229.34 79
3229.47 77
3229.60 75
3229.73 74
3229.86 73
3229.99 75
3230.12 78
3230.25 83
3230.38 91
3230.51 102
3230.65 118
3230.78 138
3230.91 161
3231.04 187
3231.17 213
3231.30 237
3231.43 256
3231.56 268
3231.69 272
3231.82 268
3231.95 257
3232.08 244
3232.21 230
3232.34 218
3232.47 211
3232.60 208
3232.73 207
3232.86 207
3232.99 205
3233.12 201
3233.25 194
3233.39 186
3233.52 179
3233.65 174
3233.78 174
3233.91 177
3234.04 181
3234.17 186
3234.30 188
3234.43 186
3234.56 182
3234.69 175
3234.82 168
3234.95 162
3235.08 159
3235.21 160
3235.34 163
3235.47 166
3235.60 167
3235.73 166
3235.87 162
3236.00 156
3236.13 148
3236.26 141
3236.39 136
3236.52 135
3236.65 137
3236.78 142
3236.91 151
3237.04 161
3237.17 173
3237.30 186
3237.43 197
3237.56 207
3237.69 214
3237.82 219
3237.95 222
3238.09 224
3238.22 226
3238.35 226
3238.48 225
3238.61 222
3238.74 216
3238.87 209
3239.00 200
3239.13 189
3239.26 178
3239.39 166
3239.52 153
3239.65 139
3239.78 123
3239.91 108
3240.04 92
3240.18 77
3240.31 65
3240.44 54
3240.57 45
3240.70 37
3240.83 29
3240.96 20
3241.09 10
3241.22 1
3241.35 0
3241.48 0
3241.61 0
3241.74 0
3241.87 0
3242.00 0
3242.14 2
3242.27 4
3242.40 5
3242.53 4
3242.66 4
3242.79 6
3242.92 12
3243.05 21
3243.18 32
3243.31 44
3243.44 55
3243.57 62
3243.70 66
3243.83 66
3243.96 66
3244.10 66
3244.23 68
3244.36 73
3244.49 80
3244.62 87
3244.75 94
3244.88 98
3245.01 100
3245.14 98
3245.27 96
3245.40 93
3245.53 91
3245.66 92
3245.80 96
3245.93 105
3246.06 116
3246.19 131
3246.32 147
3246.45 161
3246.58 173
3246.71 179
3246.84 178
3246.97 169
3247.10 153
3247.23 130
3247.36 105
3247.50 79
3247.63 55
3247.76 37
3247.89 24
3248.02 19
3248.15 19
3248.28 26
3248.41 36
3248.54 47
3248.67 58
3248.80 66
3248.93 71
3249.07 72
3249.20 68
3249.33 61
3249.46 52
3249.59 42
3249.72 32
3249.85 23
3249.98 15
3250.11 11
3250.24 12
3250.37 16
3250.50 26
3250.64 39
3250.77 55
3250.90 72
3251.03 86
3251.16 95
3251.29 98
3251.42 93
3251.55 81
3251.68 66
3251.81 49
3251.94 35
3252.07 26
3252.21 24
3252.34 30
3252.47 42
3252.60 57
3252.73 74
3252.86 89
3252.99 101
3253.12 109
3253.25 114
3253.38 118
3253.51 123
3253.65 131
3253.78 141
3253.91 153
3254.04 165
3254.17 175
3254.30 179
3254.43 178
3254.56 172
3254.69 160
3254.82 145
3254.95 129
3255.09 113
3255.22 98
3255.35 84
3255.48 72
3255.61 60
3255.74 49
3255.87 39
3256.00 31
3256.13 23
3256.26 17
3256.40 14
3256.53 12
3256.66 12
3256.79 15
3256.92 19
3257.05 25
3257.18 30
3257.31 33
3257.44 34
3257.57 33
3257.71 29
3257.84 26
3257.97 25
3258.10 30
3258.23 40
3258.36 57
3258.49 78
3258.62 102
3258.75 124
3258.88 145
3259.02 162
3259.15 177
3259.28 189
3259.41 201
3259.54 212
3259.67 223
3259.80 232
3259.93 239
3260.06 243
3260.19 245
3260.33 243
3260.46 241
3260.59 239
3260.72 240
3260.85 245
3260.98 254
3261.11 267
3261.24 281
3261.37 295
3261.50 306
3261.64 313
3261.77 314
3261.90 310
3262.03 302
3262.16 292
3262.29 284
3262.42 277
3262.55 274
3262.68 273
3262.82 274
3262.95 274
3263.08 272
3263.21 267
3263.34 257
3263.47 245
3263.60 231
3263.73 217
3263.86 205
3264.00 197
3264.13 194
3264.26 195
3264.39 199
3264.52 204
3264.65 209
3264.78 211
3264.91 211
3265.04 206
3265.18 199
3265.31 191
3265.44 182
3265.57 175
3265.70 170
3265.83 166
3265.96 161
3266.09 155
3266.23 146
3266.36 135
3266.49 121
3266.62 107
3266.75 94
3266.88 83
3267.01 76
3267.14 73
3267.27 74
3267.41 77
3267.54 82
3267.67 87
3267.80 89
3267.93 88
3268.06 82
3268.19 70
3268.32 52
3268.46 30
3268.59 6
3268.72 0
3268.85 0
3268.98 0
3269.11 0
3269.24 0
3269.37 0
3269.51 0
3269.64 0
3269.77 20
3269.90 41
3270.03 59
3270.16 73
3270.29 80
3270.42 83
3270.56 84
3270.69 84
3270.82 86
3270.95 91
3271.08 101
3271.21 114
3271.34 130
3271.47 145
3271.61 159
3271.74 169
3271.87 175
3272.00 178
3272.13 178
3272.26 176
3272.39 172
3272.52 166
3272.66 158
3272.79 147
3272.92 134
3273.05 119
3273.18 105
3273.31 92
3273.44 82
3273.57 77
3273.71 76
3273.84 78
3273.97 82
3274.10 84
3274.23 83
3274.36 78
3274.49 69
3274.63 58
3274.76 46
3274.89 37
3275.02 32
3275.15 33
3275.28 38
3275.41 45
3275.54 51
3275.68 55
3275.81 53
3275.94 46
3276.07 34
3276.20 20
3276.33 4
3276.46 0
3276.60 0
3276.73 0
3276.86 0
3276.99 0
3277.12 0
3277.25 0
3277.38 0
3277.52 9
3277.65 21
3277.78 30
3277.91 38
3278.04 43
3278.17 44
3278.30 42
3278.44 36
3278.57 29
3278.70 22
3278.83 18
3278.96 19
3279.09 26
3279.22 41
3279.36 60
3279.49 81
3279.62 101
3279.75 116
3279.88 124
3280.01 124
3280.14 117
3280.28 104
3280.41 88
3280.54 71
3280.67 55
3280.80 42
3280.93 33
3281.06 27
3281.20 25
3281.33 25
3281.46 26
3281.59 28
3281.72 31
3281.85 32
3281.98 32
3282.12 32
3282.25 31
3282.38 30
3282.51 30
3282.64 30
3282.77 30
3282.90 30
3283.04 31
3283.17 32
3283.30 35
3283.43 39
3283.56 45
3283.69 53
3283.83 62
3283.96 73
3284.09 85
3284.22 96
3284.35 107
3284.48 117
3284.61 126
3284.75 133
3284.88 139
3285.01 142
3285.14 143
3285.27 142
3285.40 139
3285.54 135
3285.67 130
3285.80 126
3285.93 121
3286.06 116
3286.19 112
3286.32 108
3286.46 105
3286.59 102
3286.72 100
3286.85 99
3286.98 98
3287.11 99
3287.25 99
3287.38 100
3287.51 100
3287.64 100
3287.77 100
3287.90 99
3288.04 98
3288.17 96
3288.30 94
3288.43 91
3288.56 89
3288.69 88
3288.82 88
3288.96 90
3289.09 96
3289.22 104
3289.35 112
3289.48 120
3289.61 125
3289.75 127
3289.88 126
3290.01 123
3290.14 121
3290.27 122
3290.40 127
3290.54 138
3290.67 152
3290.80 169
3290.93 187
3291.06 205
3291.19 225
3291.33 246
3291.46 268
3291.59 293
3291.72 319
3291.85 343
3291.98 363
3292.12 374
3292.25 376
3292.38 370
3292.51 357
3292.64 341
3292.77 324
3292.91 309
3293.04 299
3293.17 294
3293.30 293
3293.43 295
3293.56 299
3293.70 305
3293.83 311
3293.96 316
3294.09 318
3294.22 317
3294.36 312
3294.49 305
3294.62 295
3294.75 283
3294.88 272
3295.01 261
3295.15 250
3295.28 238
3295.41 225
3295.54 211
3295.67 197
3295.80 183
3295.94 172
3296.07 162
3296.20 154
3296.33 146
3296.46 137
3296.59 126
3296.73 111
3296.86 95
3296.99 79
3297.12 64
3297.25 53
3297.39 44
3297.52 39
3297.65 38
3297.78 37
3297.91 39
3298.04 41
3298.18 44
3298.31 48
3298.44 54
3298.57 61
3298.70 70
3298.84 82
3298.97 96
3299.10 112
3299.23 130
3299.36 149
3299.49 167
3299.63 183
3299.76 196
3299.89 205
3300.02 209
3300.15 209
3300.29 205
3300.42 198
3300.55 189
3300.68 179
3300.81 167
3300.94 154
3301.08 142
3301.21 130
3301.34 118
3301.47 109
3301.60 102
3301.74 96
3301.87 91
3302.00 87
3302.13 84
3302.26 80
3302.40 75
3302.53 70
3302.66 65
3302.79 62
3302.92 60
3303.06 62
3303.19 67
3303.32 75
3303.45 86
3303.58 98
3303.71 109
3303.85 118
3303.98 122
3304.11 123
3304.24 120
3304.37 115
3304.51 110
3304.64 105
3304.77 103
3304.90 102
3305.03 103
3305.17 105
3305.30 106
3305.43 105
3305.56 103
3305.69 99
3305.83 93
3305.96 87
3306.09 81
3306.22 76
3306.35 74
3306.49 74
3306.62 76
3306.75 81
3306.88 88
3307.01 96
3307.15 102
3307.28 106
3307.41 105
3307.54 102
3307.67 96
3307.81 90
3307.94 85
3308.07 84
3308.20 89
3308.33 97
3308.47 108
3308.60 119
3308.73 129
3308.86 135
3308.99 138
3309.13 137
3309.26 136
3309.39 136
3309.52 140
3309.65 149
3309.79 162
3309.92 178
3310.05 194
3310.18 207
3310.31 217
3310.45 221
3310.58 218
3310.71 209
3310.84 195
3310.97 176
3311.11 154
3311.24 131
3311.37 110
3311.50 94
3311.63 85
3311.77 83
3311.90 90
3312.03 102
3312.16 117
3312.29 129
3312.43 137
3312.56 138
3312.69 133
3312.82 125
3312.96 116
3313.09 110
3313.22 110
3313.35 114
3313.48 122
3313.62 133
3313.75 145
3313.88 155
3314.01 164
3314.14 170
3314.28 174
3314.41 176
3314.54 177
3314.67 178
3314.80 181
3314.94 185
3315.07 192
3315.20 202
3315.33 215
3315.47 229
3315.60 243
3315.73 257
3315.86 268
3315.99 278
3316.13 284
3316.26 288
3316.39 290
3316.52 290
3316.66 288
3316.79 286
3316.92 282
3317.05 277
3317.18 269
3317.32 257
3317.45 241
3317.58 221
3317.71 196
3317.84 170
3317.98 146
3318.11 126
3318.24 114
3318.37 110
3318.51 114
3318.64 122
3318.77 132
3318.90 141
3319.03 148
3319.17 152
3319.30 155
3319.43 157
3319.56 161
3319.70 168
3319.83 176
3319.96 187
3320.09 198
3320.22 207
3320.36 214
3320.49 216
3320.62 214
3320.75 206
3320.89 194
3321.02 178
3321.15 159
3321.28 139
3321.42 122
3321.55 108
3321.68 100
3321.81 99
3321.94 104
3322.08 115
3322.21 128
3322.34 142
3322.47 153
3322.61 159
3322.74 158
3322.87 151
3323.00 138
3323.13 123
3323.27 107
3323.40 94
3323.53 84
3323.66 79
3323.80 78
3323.93 80
3324.06 82
3324.19 82
3324.33 80
3324.46 75
3324.59 66
3324.72 54
3324.86 41
3324.99 29
3325.12 19
3325.25 11
3325.38 7
3325.52 4
3325.65 2
3325.78 0
3325.91 0
3326.05 0
3326.18 0
3326.31 0
3326.44 0
3326.58 0
3326.71 6
3326.84 12
3326.97 17
3327.11 19
3327.24 17
3327.37 13
3327.50 5
3327.63 0
3327.77 0
3327.90 0
3328.03 0
3328.16 0
3328.30 0
3328.43 0
3328.56 2
3328.69 11
3328.83 17
3328.96 20
3329.09 18
3329.22 15
3329.36 10
3329.49 7
3329.62 5
3329.75 6
3329.89 10
3330.02 15
3330.15 23
3330.28 31
3330.42 41
3330.55 51
3330.68 61
3330.81 70
3330.95 76
3331.08 79
3331.21 81
3331.34 80
3331.48 79
3331.61 77
3331.74 76
3331.87 76
3332.01 77
3332.14 79
3332.27 81
3332.40 82
3332.54 84
3332.67 84
3332.80 83
3332.93 82
3333.07 81
3333.20 79
3333.33 77
3333.46 74
3333.60 71
3333.73 66
3333.86 60
3333.99 52
3334.13 43
3334.26 35
3334.39 28
3334.52 24
3334.66 22
3334.79 23
3334.92 25
3335.05 28
3335.19 32
3335.32 35
3335.45 38
3335.58 41
3335.72 43
3335.85 45
3335.98 48
3336.11 50
3336.25 51
3336.38 53
3336.51 55
3336.64 57
3336.78 59
3336.91 61
3337.04 65
3337.17 69
3337.31 76
3337.44 83
3337.57 93
3337.70 103
3337.84 116
3337.97 129
3338.10 143
3338.23 156
3338.37 167
3338.50 177
3338.63 184
3338.77 186
3338.90 186
3339.03 182
3339.16 175
3339.30 165
3339.43 154
3339.56 140
3339.69 124
3339.83 105
3339.96 86
3340.09 65
3340.22 45
3340.36 28
3340.49 14
3340.62 6
3340.75 4
3340.89 7
3341.02 15
3341.15 25
3341.29 37
3341.42 51
3341.55 65
3341.68 79
3341.82 93
3341.95 106
3342.08 117
3342.21 125
3342.35 132
3342.48 135
3342.61 138
3342.74 140
3342.88 141
3343.01 142
3343.14 142
3343.28 142
3343.41 143
3343.54 144
3343.67 148
3343.81 155
3343.94 164
3344.07 175
3344.20 185
3344.34 193
3344.47 196
3344.60 194
3344.74 188
3344.87 179
3345.00 169
3345.13 159
3345.27 151
3345.40 144
3345.53 141
3345.66 139
3345.80 140
3345.93 144
3346.06 149
3346.20 155
3346.33 160
3346.46 161
3346.59 159
3346.73 151
3346.86 137
3346.99 119
3347.12 98
3347.26 78
3347.39 60
3347.52 47
3347.66 40
3347.79 37
3347.92 38
3348.05 40
3348.19 40
3348.32 37
3348.45 30
3348.59 19
3348.72 7
3348.85 0
3348.98 0
3349.12 0
3349.25 0
3349.38 0
3349.52 0
3349.65 3
3349.78 14
3349.91 25
3350.05 34
3350.18 40
3350.31 43
3350.45 43
3350.58 42
3350.71 39
3350.84 36
3350.98 34
3351.11 33
3351.24 35
3351.38 38
3351.51 43
3351.64 48
3351.77 54
3351.91 59
3352.04 64
3352.17 68
3352.31 72
3352.44 76
3352.57 80
3352.70 83
3352.84 87
3352.97 91
3353.10 95
3353.24 98
3353.37 99
3353.50 97
3353.63 91
3353.77 80
3353.90 65
3354.03 48
3354.17 30
3354.30 14
3354.43 1
3354.56 0
3354.70 0
3354.83 0
3354.96 0
3355.10 0
3355.23 0
3355.36 0
3355.50 0
3355.63 3
3355.76 14
3355.89 26
3356.03 35
3356.16 42
3356.29 44
3356.43 43
3356.56 39
3356.69 32
3356.82 26
3356.96 22
3357.09 22
3357.22 25
3357.36 30
3357.49 38
3357.62 47
3357.76 56
3357.89 64
3358.02 73
3358.15 81
3358.29 92
3358.42 103
3358.55 114
3358.69 126
3358.82 136
3358.95 145
3359.09 153
3359.22 160
3359.35 167
3359.48 172
3359.62 177
3359.75 180
3359.88 179
3360.02 175
3360.15 169
3360.28 160
3360.42 150
3360.55 142
3360.68 135
3360.82 132
3360.95 131
3361.08 130
3361.21 128
3361.35 124
3361.48 118
3361.61 110
3361.75 103
3361.88 97
3362.01 94
3362.15 95
3362.28 99
3362.41 105
3362.55 112
3362.68 118
3362.81 123
3362.94 129
3363.08 135
3363.21 143
3363.34 154
3363.48 167
3363.61 180
3363.74 193
3363.88 204
3364.01 211
3364.14 214
3364.28 213
3364.41 210
3364.54 205
3364.67 201
3364.81 197
3364.94 193
3365.07 188
3365.21 181
3365.34 171
3365.47 157
3365.61 139
3365.74 118
3365.87 94
3366.01 70
3366.14 45
3366.27 22
3366.41 3
3366.54 0
3366.67 0
3366.81 0
3366.94 0
3367.07 0
3367.20 0
3367.34 0
3367.47 0
3367.60 1
3367.74 11
3367.87 23
3368.00 40
3368.14 62
3368.27 90
3368.40 122
3368.54 155
3368.67 185
3368.80 209
3368.94 225
3369.07 231
3369.20 230
3369.34 223
3369.47 213
3369.60 203
3369.74 195
3369.87 190
3370.00 187
3370.14 187
3370.27 187
3370.40 187
3370.54 185
3370.67 182
3370.80 178
3370.93 173
3371.07 168
3371.20 164
3371.33 161
3371.47 160
3371.60 161
3371.73 163
3371.87 167
3372.00 172
3372.13 178
3372.27 183
3372.40 189
3372.53 193
3372.67 196
3372.80 197
3372.93 197
3373.07 196
3373.20 193
3373.33 189
3373.47 184
3373.60 178
3373.73 171
3373.87 163
3374.00 154
3374.13 145
3374.27 137
3374.40 130
3374.53 125
3374.67 121
3374.80 116
3374.93 109
3375.07 99
3375.20 87
3375.33 74
3375.47 62
3375.60 52
3375.73 47
3375.87 49
3376.00 57
3376.13 71
3376.27 89
3376.40 108
3376.53 128
3376.67 147
3376.80 165
3376.93 180
3377.07 191
3377.20 198
3377.33 200
3377.47 196
3377.60 188
3377.73 175
3377.87 161
3378.00 146
3378.13 134
3378.27 125
3378.40 119
3378.53 117
3378.67 118
3378.80 121
3378.93 126
3379.07 131
3379.20 136
3379.33 141
3379.47 144
3379.60 146
3379.74 147
3379.87 150
3380.00 155
3380.14 163
3380.27 175
3380.40 191
3380.54 209
3380.67 228
3380.80 246
3380.94 260
3381.07 271
3381.20 278
3381.34 282
3381.47 283
3381.60 281
3381.74 276
3381.87 269
3382.00 259
3382.14 248
3382.27 236
3382.40 225
3382.54 218
3382.67 217
3382.80 220
3382.94 227
3383.07 235
3383.21 241
3383.34 241
3383.47 236
3383.61 225
3383.74 211
3383.87 195
3384.01 181
3384.14 170
3384.27 163
3384.41 160
3384.54 160
3384.67 162
3384.81 164
3384.94 167
3385.07 169
3385.21 170
3385.34 170
3385.47 167
3385.61 161
3385.74 151
3385.88 140
3386.01 127
3386.14 115
3386.28 106
3386.41 101
3386.54 102
3386.68 109
3386.81 120
3386.94 133
3387.08 147
3387.21 160
3387.34 171
3387.48 179
3387.61 186
3387.75 191
3387.88 197
3388.01 203
3388.15 208
3388.28 212
3388.41 214
3388.55 213
3388.68 209
3388.81 203
3388.95 197
3389.08 192
3389.21 190
3389.35 191
3389.48 194
3389.62 200
3389.75 205
3389.88 209
3390.02 211
3390.15 210
3390.28 209
3390.42 207
3390.55 206
3390.68 208
3390.82 213
3390.95 221
3391.09 233
3391.22 246
3391.35 258
3391.49 268
3391.62 274
3391.75 275
3391.89 273
3392.02 267
3392.16 260
3392.29 253
3392.42 247
3392.56 241
3392.69 236
3392.82 229
3392.96 221
3393.09 211
3393.22 201
3393.36 192
3393.49 185
3393.63 182
3393.76 183
3393.89 187
3394.03 192
3394.16 198
3394.29 202
3394.43 205
3394.56 208
3394.70 211
3394.83 213
3394.96 217
3395.10 221
3395.23 226
3395.36 229
3395.50 230
3395.63 226
3395.77 218
3395.90 204
3396.03 187
3396.17 166
3396.30 144
3396.43 123
3396.57 104
3396.70 87
3396.84 73
3396.97 60
3397.10 48
3397.24 36
3397.37 24
3397.50 13
3397.64 4
3397.77 0
3397.91 0
3398.04 0
3398.17 0
3398.31 0
3398.44 0
3398.57 0
3398.71 0
3398.84 0
3398.98 3
3399.11 18
3399.24 36
3399.38 57
3399.51 76
3399.64 93
3399.78 105
3399.91 110
3400.05 110
3400.18 105
3400.31 98
3400.45 91
3400.58 86
3400.72 84
3400.85 86
3400.98 92
3401.12 102
3401.25 113
3401.38 123
3401.52 131
3401.65 133
3401.79 130
3401.92 122
3402.05 112
3402.19 103
3402.32 98
3402.46 99
3402.59 109
3402.72 126
3402.86 147
3402.99 169
3403.12 188
3403.26 203
3403.39 211
3403.53 214
3403.66 214
3403.79 215
3403.93 218
3404.06 225
3404.20 233
3404.33 241
3404.46 248
3404.60 250
3404.73 249
3404.87 244
3405.00 237
3405.13 230
3405.27 225
3405.40 219
3405.54 215
3405.67 209
3405.80 203
3405.94 197
3406.07 192
3406.20 189
3406.34 189
3406.47 193
3406.61 200
3406.74 208
3406.87 217
3407.01 224
3407.14 228
3407.28 228
3407.41 226
3407.54 221
3407.68 215
3407.81 211
3407.95 207
3408.08 205
3408.21 203
3408.35 199
3408.48 194
3408.62 187
3408.75 178
3408.88 168
3409.02 158
3409.15 150
3409.29 145
3409.42 142
3409.55 140
3409.69 140
3409.82 141
3409.96 141
3410.09 142
3410.22 142
3410.36 142
3410.49 141
3410.63 139
3410.76 135
3410.89 130
3411.03 122
3411.16 115
3411.30 107
3411.43 102
3411.56 99
3411.70 100
3411.83 105
3411.97 114
3412.10 125
3412.24 138
3412.37 149
3412.50 159
3412.64 166
3412.77 167
3412.91 165
3413.04 158
3413.17 150
3413.31 140
3413.44 130
3413.58 121
3413.71 115
3413.84 111
3413.98 110
3414.11 113
3414.25 118
3414.38 126
3414.51 134
3414.65 141
3414.78 142
3414.92 138
3415.05 128
3415.19 112
3415.32 93
3415.45 74
3415.59 59
3415.72 48
3415.86 44
3415.99 46
3416.12 53
3416.26 63
3416.39 74
3416.53 85
3416.66 94
3416.79 103
3416.93 110
3417.06 117
3417.20 124
3417.33 131
3417.47 137
3417.60 143
3417.73 147
3417.87 148
3418.00 147
3418.14 141
3418.27 134
3418.40 125
3418.54 116
3418.67 109
3418.81 105
3418.94 103
3419.08 101
3419.21 99
3419.34 94
3419.48 87
3419.61 80
3419.75 73
3419.88 69
3420.02 69
3420.15 75
3420.28 83
3420.42 92
3420.55 97
3420.69 97
3420.82 91
3420.95 77
3421.09 59
3421.22 39
3421.36 18
3421.49 0
3421.63 0
3421.76 0
3421.89 0
3422.03 0
3422.16 0
3422.30 0
3422.43 0
3422.57 0
3422.70 12
3422.83 32
3422.97 53
3423.10 73
3423.24 91
3423.37 106
3423.51 117
3423.64 126
3423.77 133
3423.91 137
3424.04 140
3424.18 142
3424.31 143
3424.45 144
3424.58 143
3424.71 141
3424.85 138
3424.98 134
3425.12 131
3425.25 128
3425.39 128
3425.52 132
3425.65 139
3425.79 151
3425.92 164
3426.06 177
3426.19 188
3426.33 194
3426.46 195
3426.60 190
3426.73 181
3426.86 169
3427.00 156
3427.13 144
3427.27 135
3427.40 130
3427.54 130
3427.67 136
3427.80 147
3427.94 164
3428.07 185
3428.21 210
3428.34 236
3428.48 263
3428.61 289
3428.75 313
3428.88 335
3429.01 356
3429.15 374
3429.28 391
3429.42 407
3429.55 421
3429.69 435
3429.82 450
3429.95 467
3430.09 486
3430.22 506
3430.36 528
3430.49 550
3430.63 572
3430.76 594
3430.90 614
3431.03 632
3431.16 648
3431.30 662
3431.43 671
3431.57 675
3431.70 674
3431.84 668
3431.97 660
3432.11 651
3432.24 643
3432.37 637
3432.51 633
3432.64 630
3432.78 627
3432.91 623
3433.05 617
3433.18 608
3433.32 598
3433.45 587
3433.58 576
3433.72 565
3433.85 554
3433.99 542
3434.12 530
3434.26 517
3434.39 506
3434.53 497
3434.66 489
3434.80 484
3434.93 479
3435.06 473
3435.20 462
3435.33 445
3435.47 420
3435.60 390
3435.74 355
3435.87 320
3436.01 288
3436.14 262
3436.27 245
3436.41 235
3436.54 231
3436.68 232
3436.81 234
3436.95 236
3437.08 237
3437.22 238
3437.35 238
3437.49 240
3437.62 244
3437.75 248
3437.89 253
3438.02 258
3438.16 262
3438.29 264
3438.43 266
3438.56 268
3438.70 270
3438.83 273
3438.97 277
3439.10 281
3439.24 284
3439.37 284
3439.50 282
3439.64 275
3439.77 264
3439.91 250
3440.04 233
3440.18 217
3440.31 204
3440.45 195
3440.58 190
3440.72 188
3440.85 189
3440.99 189
3441.12 187
3441.25 182
3441.39 174
3441.52 164
3441.66 155
3441.79 147
3441.93 142
3442.06 140
3442.20 141
3442.33 143
3442.47 144
3442.60 143
3442.74 140
3442.87 134
3443.00 125
3443.14 115
3443.27 105
3443.41 97
3443.54 91
3443.68 87
3443.81 87
3443.95 88
3444.08 92
3444.22 97
3444.35 104
3444.49 113
3444.62 123
3444.76 135
3444.89 147
3445.03 161
3445.16 172
3445.29 182
3445.43 187
3445.56 188
3445.70 184
3445.83 177
3445.97 167
3446.10 157
3446.24 149
3446.37 145
3446.51 146
3446.64 150
3446.78 157
3446.91 166
3447.05 172
3447.18 176
3447.32 175
3447.45 169
3447.59 161
3447.72 152
3447.85 144
3447.99 138
3448.12 137
3448.26 139
3448.39 143
3448.53 148
3448.66 152
3448.80 155
3448.93 157
3449.07 158
3449.20 160
3449.34 165
3449.47 171
3449.61 180
3449.74 190
3449.88 200
3450.01 211
3450.15 220
3450.28 229
3450.42 237
3450.55 245
3450.69 252
3450.82 257
3450.95 262
3451.09 265
3451.22 268
3451.36 270
3451.49 272
3451.63 273
3451.76 274
3451.90 274
3452.03 275
3452.17 278
3452.30 283
3452.44 291
3452.57 302
3452.71 316
3452.84 332
3452.98 348
3453.11 362
3453.25 374
3453.38 385
3453.52 395
3453.65 404
3453.79 413
3453.92 423
3454.06 433
3454.19 444
3454.33 455
3454.46 464
3454.60 471
3454.73 476
3454.87 477
3455.00 476
3455.14 473
3455.27 470
3455.41 468
3455.54 468
3455.68 469
3455.81 470
3455.95 468
3456.08 461
3456.22 447
3456.35 426
3456.48 400
3456.62 373
3456.75 346
3456.89 324
3457.02 308
3457.16 298
3457.29 294
3457.43 295
3457.56 300
3457.70 308
3457.83 318
3457.97 330
3458.10 343
3458.24 354
3458.37 362
3458.51 366
3458.64 364
3458.78 357
3458.91 347
3459.05 335
3459.18 323
3459.32 313
3459.45 304
3459.59 298
3459.72 291
3459.86 284
3459.99 275
3460.13 267
3460.26 260
3460.40 254
3460.53 251
3460.67 250
3460.80 250
3460.94 250
3461.07 248
3461.21 243
3461.34 236
3461.48 229
3461.61 223
3461.75 219
3461.88 219
3462.02 222
3462.15 229
3462.29 235
3462.42 241
3462.56 244
3462.69 243
3462.83 239
3462.96 234
3463.10 228
3463.23 224
3463.37 222
3463.50 222
3463.64 221
3463.77 219
3463.91 214
3464.05 207
3464.18 197
3464.32 187
3464.45 179
3464.59 175
3464.72 176
3464.86 181
3464.99 190
3465.13 199
3465.26 205
3465.40 207
3465.53 204
3465.67 195
3465.80 181
3465.94 166
3466.07 151
3466.21 137
3466.34 125
3466.48 117
3466.61 114
3466.75 116
3466.88 122
3467.02 131
3467.15 144
3467.29 158
3467.42 172
3467.56 183
3467.69 189
3467.83 192
3467.96 190
3468.10 186
3468.23 180
3468.37 175
3468.50 171
3468.64 170
3468.77 170
3468.91 171
3469.04 172
3469.18 171
3469.32 168
3469.45 164
3469.59 158
3469.72 153
3469.86 147
3469.99 141
3470.13 135
3470.26 127
3470.40 118
3470.53 106
3470.67 94
3470.80 80
3470.94 67
3471.07 53
3471.21 40
3471.34 28
3471.48 17
3471.61 8
3471.75 2
3471.88 0
3472.02 0
3472.15 0
3472.29 1
3472.43 0
3472.56 0
3472.70 0
3472.83 0
3472.97 0
3473.10 0
3473.24 0
3473.37 7
3473.51 17
3473.64 27
3473.78 37
3473.91 44
3474.05 51
3474.18 57
3474.32 64
3474.45 71
3474.59 80
3474.72 88
3474.86 96
3475.00 101
3475.13 104
3475.27 105
3475.40 102
3475.54 97
3475.67 89
3475.81 80
3475.94 70
3476.08 60
3476.21 52
3476.35 48
3476.48 49
3476.62 54
3476.75 64
3476.89 76
3477.02 89
3477.16 101
3477.30 112
3477.43 120
3477.57 126
3477.70 129
3477.84 130
3477.97 130
3478.11 129
3478.24 128
3478.38 129
3478.51 133
3478.65 140
3478.78 151
3478.92 166
3479.06 184
3479.19 205
3479.33 226
3479.46 246
3479.60 266
3479.73 283
3479.87 297
3480.00 306
3480.14 309
3480.27 308
3480.41 302
3480.54 293
3480.68 282
3480.82 272
3480.95 262
3481.09 253
3481.22 245
3481.36 236
3481.49 226
3481.63 216
3481.76 206
3481.90 197
3482.03 190
3482.17 186
3482.30 185
3482.44 185
3482.58 187
3482.71 191
3482.85 195
3482.98 200
3483.12 207
3483.25 214
3483.39 223
3483.52 231
3483.66 237
3483.79 239
3483.93 238
3484.07 232
3484.20 224
3484.34 215
3484.47 207
3484.61 203
3484.74 204
3484.88 210
3485.01 221
3485.15 234
3485.28 247
3485.42 258
3485.56 264
3485.69 265
3485.83 261
3485.96 255
3486.10 248
3486.23 242
3486.37 238
3486.50 237
3486.64 238
3486.78 241
3486.91 245
3487.05 251
3487.18 256
3487.32 260
3487.45 264
3487.59 265
3487.72 265
3487.86 263
3488.00 257
3488.13 250
3488.27 241
3488.40 231
3488.54 222
3488.67 213
3488.81 205
3488.94 199
3489.08 195
3489.22 193
3489.35 191
3489.49 189
3489.62 186
3489.76 181
3489.89 174
3490.03 165
3490.16 156
3490.30 147
3490.44 140
3490.57 134
3490.71 128
3490.84 123
3490.98 115
3491.11 104
3491.25 89
3491.38 71
3491.52 49
3491.66 28
3491.79 8
3491.93 0
3492.06 0
3492.20 0
3492.33 0
3492.47 0
3492.61 0
3492.74 0
3492.88 2
3493.01 3
3493.15 3
3493.28 5
3493.42 9
3493.55 17
3493.69 28
3493.83 42
3493.96 58
3494.10 74
3494.23 89
3494.37 103
3494.50 114
3494.64 124
3494.78 133
3494.91 141
3495.05 148
3495.18 153
3495.32 156
3495.45 157
3495.59 156
3495.73 155
3495.86 155
3496.00 158
3496.13 165
3496.27 176
3496.40 189
3496.54 201
3496.68 211
3496.81 217
3496.95 218
3497.08 215
3497.22 209
3497.35 203
3497.49 197
3497.63 192
3497.76 189
3497.90 189
3498.03 189
3498.17 192
3498.30 196
3498.44 201
3498.58 207
3498.71 212
3498.85 217
3498.98 220
3499.12 222
3499.25 223
3499.39 224
3499.53 227
3499.66 231
3499.80 235
3499.93 240
3500.07 243
3500.20 242
3500.34 237
3500.48 225
3500.61 208
3500.75 189
3500.88 168
3501.02 151
3501.16 137
3501.29 131
3501.43 132
3501.56 140
3501.70 152
3501.83 167
3501.97 181
3502.11 193
3502.24 202
3502.38 206
3502.51 207
3502.65 207
3502.79 207
3502.92 209
3503.06 211
3503.19 213
3503.33 214
3503.46 212
3503.60 207
3503.74 197
3503.87 184
3504.01 169
3504.14 154
3504.28 141
3504.42 129
3504.55 118
3504.69 107
3504.82 98
3504.96 87
3505.09 77
3505.23 67
3505.37 58
3505.50 51
3505.64 49
3505.77 51
3505.91 57
3506.05 68
3506.18 82
3506.32 98
3506.45 114
3506.59 128
3506.73 138
3506.86 146
3507.00 151
3507.13 154
3507.27 155
3507.40 156
3507.54 158
3507.68 160
3507.81 162
3507.95 163
3508.08 162
3508.22 160
3508.36 156
3508.49 152
3508.63 147
3508.76 143
3508.90 139
3509.04 135
3509.17 130
3509.31 123
3509.44 115
3509.58 105
3509.72 95
3509.85 85
3509.99 78
3510.12 72
3510.26 69
3510.40 68
3510.53 68
3510.67 67
3510.80 67
3510.94 65
3511.08 63
3511.21 61
3511.35 60
3511.48 59
3511.62 58
3511.76 55
3511.89 48
3512.03 38
3512.16 24
3512.30 9
3512.44 0
3512.57 0
3512.71 0
3512.84 0
3512.98 0
3513.12 6
3513.25 17
3513.39 27
3513.52 32
3513.66 34
3513.80 35
3513.93 34
3514.07 35
3514.20 38
3514.34 42
3514.48 46
3514.61 48
3514.75 48
3514.88 45
3515.02 39
3515.16 30
3515.29 21
3515.43 12
3515.56 4
3515.70 0
3515.84 0
3515.97 0
3516.11 0
3516.25 0
3516.38 0
3516.52 0
3516.65 0
3516.79 3
3516.93 10
3517.06 16
3517.20 20
3517.33 21
3517.47 21
3517.61 19
3517.74 18
3517.88 18
3518.01 20
3518.15 22
3518.29 25
3518.42 28
3518.56 30
3518.70 30
3518.83 29
3518.97 27
3519.10 25
3519.24 23
3519.38 21
3519.51 21
3519.65 21
3519.78 22
3519.92 23
3520.06 24
3520.19 24
3520.33 23
3520.47 19
3520.60 15
3520.74 9
3520.87 3
3521.01 0
3521.15 0
3521.28 0
3521.42 4
3521.55 12
3521.69 22
3521.83 32
3521.96 42
3522.10 49
3522.24 54
3522.37 58
3522.51 61
3522.64 63
3522.78 65
3522.92 67
3523.05 68
3523.19 70
3523.33 71
3523.46 74
3523.60 76
3523.73 79
3523.87 82
3524.01 85
3524.14 86
3524.28 85
3524.42 82
3524.55 78
3524.69 74
3524.82 69
3524.96 65
3525.10 62
3525.23 61
3525.37 61
3525.51 64
3525.64 69
3525.78 75
3525.91 83
3526.05 91
3526.19 100
3526.32 108
3526.46 115
3526.60 121
3526.73 125
3526.87 127
3527.00 128
3527.14 127
3527.28 125
3527.41 123
3527.55 120
3527.69 119
3527.82 118
3527.96 118
3528.10 120
3528.23 122
3528.37 124
3528.50 125
3528.64 121
3528.78 114
3528.91 102
3529.05 88
3529.19 71
3529.32 54
3529.46 41
3529.59 33
3529.73 30
3529.87 34
3530.00 41
3530.14 52
3530.28 62
3530.41 70
3530.55 76
3530.69 79
3530.82 80
3530.96 80
3531.09 80
3531.23 80
3531.37 83
3531.50 88
3531.64 95
3531.78 104
3531.91 114
3532.05 124
3532.19 134
3532.32 141
3532.46 147
3532.60 150
3532.73 151
3532.87 149
3533.00 146
3533.14 142
3533.28 137
3533.41 132
3533.55 126
3533.69 118
3533.82 109
3533.96 97
3534.10 83
3534.23 68
3534.37 53
3534.51 40
3534.64 32
3534.78 28
3534.91 28
3535.05 32
3535.19 37
3535.32 40
3535.46 39
3535.60 33
3535.73 22
3535.87 8
3536.01 0
3536.14 0
3536.28 0
3536.42 0
3536.55 0
3536.69 0
3536.83 0
3536.96 0
3537.10 12
3537.23 23
3537.37 33
3537.51 39
3537.64 43
3537.78 45
3537.92 44
3538.05 43
3538.19 40
3538.33 38
3538.46 35
3538.60 34
3538.74 34
3538.87 36
3539.01 41
3539.15 48
3539.28 58
3539.42 68
3539.56 79
3539.69 90
3539.83 99
3539.97 105
3540.10 108
3540.24 108
3540.37 106
3540.51 103
3540.65 99
3540.78 98
3540.92 100
3541.06 105
3541.19 112
3541.33 120
3541.47 128
3541.60 134
3541.74 139
3541.88 143
3542.01 148
3542.15 155
3542.29 166
3542.42 180
3542.56 198
3542.70 217
3542.83 235
3542.97 250
3543.11 262
3543.24 272
3543.38 278
3543.52 283
3543.65 288
3543.79 294
3543.93 301
3544.06 311
3544.20 323
3544.34 340
3544.47 360
3544.61 384
3544.75 411
3544.88 440
3545.02 469
3545.16 495
3545.29 517
3545.43 533
3545.57 544
3545.70 553
3545.84 560
3545.98 569
3546.11 583
3546.25 601
3546.39 624
3546.52 648
3546.66 671
3546.80 691
3546.93 707
3547.07 719
3547.21 728
3547.34 739
3547.48 751
3547.62 767
3547.75 784
3547.89 803
3548.03 822
3548.16 840
3548.30 857
3548.44 874
3548.57 893
3548.71 914
3548.85 936
3548.98 960
3549.12 982
3549.26 1001
3549.39 1016
3549.53 1024
3549.67 1027
3549.80 1024
3549.94 1017
3550.08 1005
3550.21 990
3550.35 973
3550.49 954
3550.62 933
3550.76 911
3550.90 887
3551.03 864
3551.17 841
3551.31 820
3551.44 800
3551.58 783
3551.72 768
3551.85 754
3551.99 740
3552.13 724
3552.27 707
3552.40 688
3552.54 667
3552.68 646
3552.81 625
3552.95 604
3553.09 582
3553.22 558
3553.36 533
3553.50 504
3553.63 474
3553.77 445
3553.91 420
3554.04 400
3554.18 387
3554.32 382
3554.45 381
3554.59 381
3554.73 380
3554.86 374
3555.00 363
3555.14 347
3555.28 326
3555.41 302
3555.55 277
3555.69 252
3555.82 225
3555.96 199
3556.10 173
3556.23 149
3556.37 129
3556.51 114
3556.64 106
3556.78 104
3556.92 106
3557.05 111
3557.19 115
3557.33 117
3557.46 115
3557.60 109
3557.74 99
3557.88 87
3558.01 76
3558.15 68
3558.29 65
3558.42 67
3558.56 74
3558.70 83
3558.83 93
3558.97 100
3559.11 105
3559.24 105
3559.38 103
3559.52 100
3559.66 99
3559.79 101
3559.93 107
3560.07 116
3560.20 128
3560.34 139
3560.48 146
3560.61 149
3560.75 147
3560.89 138
3561.02 126
3561.16 112
3561.30 98
3561.44 86
3561.57 76
3561.71 70
3561.85 67
3561.98 66
3562.12 66
3562.26 67
3562.39 67
3562.53 67
3562.67 66
3562.81 64
3562.94 61
3563.08 57
3563.22 54
3563.35 51
3563.49 49
3563.63 48
3563.76 47
3563.90 46
3564.04 44
3564.18 41
3564.31 37
3564.45 31
3564.59 25
3564.72 19
3564.86 13
3565.00 6
3565.13 0
3565.27 0
3565.41 0
3565.55 0
3565.68 0
3565.82 0
3565.96 0
3566.09 5
3566.23 11
3566.37 14
3566.51 13
3566.64 9
3566.78 4
3566.92 2
3567.05 5
3567.19 14
3567.33 27
3567.46 42
3567.60 59
3567.74 74
3567.88 88
3568.01 102
3568.15 116
3568.29 131
3568.42 146
3568.56 161
3568.70 173
3568.84 180
3568.97 180
3569.11 173
3569.25 161
3569.38 147
3569.52 132
3569.66 121
3569.80 114
3569.93 112
3570.07 113
3570.21 115
3570.34 117
3570.48 117
3570.62 115
3570.76 110
3570.89 103
3571.03 96
3571.17 88
3571.30 82
3571.44 75
3571.58 69
3571.72 63
3571.85 56
3571.99 50
3572.13 44
3572.26 41
3572.40 39
3572.54 42
3572.68 48
3572.81 57
3572.95 67
3573.09 76
3573.22 82
3573.36 82
3573.50 76
3573.64 65
3573.77 49
3573.91 33
3574.05 16
3574.18 3
3574.32 0
3574.46 0
3574.60 0
3574.73 0
3574.87 0
3575.01 0
3575.15 0
3575.28 0
3575.42 0
3575.56 6
3575.69 18
3575.83 32
3575.97 49
3576.11 67
3576.24 86
3576.38 103
3576.52 117
3576.65 125
3576.79 126
3576.93 120
3577.07 107
3577.20 92
3577.34 75
3577.48 60
3577.62 49
3577.75 43
3577.89 40
3578.03 41
3578.16 42
3578.30 43
3578.44 43
3578.58 40
3578.71 36
3578.85 29
3578.99 22
3579.13 14
3579.26 7
3579.40 2
3579.54 0
3579.68 1
3579.81 6
3579.95 15
3580.09 28
3580.22 43
3580.36 59
3580.50 73
3580.64 85
3580.77 93
3580.91 96
3581.05 96
3581.19 94
3581.32 92
3581.46 89
3581.60 87
3581.74 87
3581.87 87
3582.01 90
3582.15 94
3582.28 100
3582.42 107
3582.56 117
3582.70 127
3582.83 137
3582.97 146
3583.11 152
3583.25 157
3583.38 160
3583.52 161
3583.66 161
3583.80 160
3583.93 159
3584.07 158
3584.21 155
3584.35 152
3584.48 147
3584.62 140
3584.76 131
3584.89 120
3585.03 107
3585.17 93
3585.31 77
3585.44 61
3585.58 44
3585.72 26
3585.86 10
3585.99 0
3586.13 0
3586.27 0
3586.41 0
3586.54 0
3586.68 0
3586.82 0
3586.96 15
3587.09 36
3587.23 57
3587.37 78
3587.51 96
3587.64 109
3587.78 118
3587.92 123
3588.06 123
3588.19 119
3588.33 111
3588.47 98
3588.61 82
3588.74 63
3588.88 44
3589.02 27
3589.16 14
3589.29 7
3589.43 5
3589.57 10
3589.71 18
3589.84 29
3589.98 41
3590.12 52
3590.26 61
3590.39 68
3590.53 74
3590.67 78
3590.81 81
3590.94 85
3591.08 89
3591.22 94
3591.36 100
3591.49 106
3591.63 111
3591.77 115
3591.91 115
3592.04 111
3592.18 103
3592.32 92
3592.46 81
3592.59 70
3592.73 63
3592.87 60
3593.01 62
3593.14 69
3593.28 79
3593.42 92
3593.56 105
3593.69 119
3593.83 132
3593.97 142
3594.11 149
3594.25 154
3594.38 156
3594.52 157
3594.66 158
3594.80 160
3594.93 164
3595.07 170
3595.21 176
3595.35 183
3595.48 188
3595.62 192
3595.76 194
3595.90 196
3596.03 198
3596.17 202
3596.31 206
3596.45 210
3596.58 212
3596.72 212
3596.86 209
3597.00 204
3597.14 198
3597.27 194
3597.41 192
3597.55 194
3597.69 197
3597.82 199
3597.96 200
3598.10 197
3598.24 190
3598.37 180
3598.51 167
3598.65 155
3598.79 147
3598.92 145
3599.06 148
3599.20 157
3599.34 170
3599.48 185
3599.61 200
3599.75 211
3599.89 217
3600.03 218
3600.16 214
3600.30 208
3600.44 201
3600.58 194
3600.71 186
3600.85 178
3600.99 168
3601.13 156
3601.27 141
3601.40 125
3601.54 107
3601.68 91
3601.82 76
3601.95 62
3602.09 51
3602.23 40
3602.37 30
3602.51 22
3602.64 14
3602.78 8
3602.92 4
3603.06 2
3603.19 2
3603.33 2
3603.47 0
3603.61 0
3603.75 0
3603.88 0
3604.02 0
3604.16 0
3604.30 0
3604.43 0
3604.57 6
3604.71 12
3604.85 18
3604.99 22
3605.12 24
3605.26 24
3605.40 22
3605.54 19
3605.67 15
3605.81 10
3605.95 5
3606.09 1
3606.23 0
3606.36 0
3606.50 6
3606.64 14
3606.78 26
3606.91 38
3607.05 48
3607.19 55
3607.33 56
3607.47 51
3607.60 43
3607.74 32
3607.88 21
3608.02 13
3608.16 9
3608.29 8
3608.43 10
3608.57 13
3608.71 15
3608.84 14
3608.98 10
3609.12 4
3609.26 0
3609.40 0
3609.53 0
3609.67 0
3609.81 0
3609.95 0
3610.09 0
3610.22 2
3610.36 8
3610.50 12
3610.64 13
3610.78 13
3610.91 12
3611.05 10
3611.19 8
3611.33 6
3611.46 5
3611.60 2
3611.74 0
3611.88 0
3612.02 0
3612.15 0
3612.29 0
3612.43 0
3612.57 0
3612.71 2
3612.84 16
3612.98 32
3613.12 48
3613.26 62
3613.40 72
3613.53 77
3613.67 77
3613.81 73
3613.95 66
3614.09 57
3614.22 46
3614.36 36
3614.50 26
3614.64 16
3614.78 8
3614.91 2
3615.05 0
3615.19 2
3615.33 10
3615.47 21
3615.60 36
3615.74 50
3615.88 64
3616.02 75
3616.16 84
3616.29 91
3616.43 96
3616.57 102
3616.71 109
3616.85 119
3616.98 130
3617.12 142
3617.26 154
3617.40 164
3617.54 169
3617.67 169
3617.81 164
3617.95 156
3618.09 145
3618.23 133
3618.36 122
3618.50 110
3618.64 99
3618.78 85
3618.92 70
3619.05 53
3619.19 37
3619.33 22
3619.47 12
3619.61 7
3619.74 7
3619.88 13
3620.02 21
3620.16 29
3620.30 36
3620.44 39
3620.57 38
3620.71 34
3620.85 27
3620.99 17
3621.13 7
3621.26 0
3621.40 0
3621.54 0
3621.68 0
3621.82 0
3621.95 6
3622.09 20
3622.23 36
3622.37 52
3622.51 69
3622.64 83
3622.78 93
3622.92 99
3623.06 99
3623.20 93
3623.34 84
3623.47 73
3623.61 63
3623.75 54
3623.89 47
3624.03 42
3624.16 39
3624.30 36
3624.44 31
3624.58 24
3624.72 15
3624.86 5
3624.99 0
3625.13 0
3625.27 0
3625.41 0
3625.55 0
3625.68 0
3625.82 0
3625.96 0
3626.10 8
3626.24 22
3626.38 36
3626.51 51
3626.65 67
3626.79 83
3626.93 100
3627.07 117
3627.20 132
3627.34 145
3627.48 155
3627.62 161
3627.76 163
3627.90 159
3628.03 152
3628.17 142
3628.31 131
3628.45 120
3628.59 111
3628.73 107
3628.86 108
3629.00 115
3629.14 128
3629.28 147
3629.42 170
3629.55 195
3629.69 220
3629.83 242
3629.97 261
3630.11 274
3630.25 280
3630.38 281
3630.52 275
3630.66 264
3630.80 250
3630.94 233
3631.08 216
3631.21 199
3631.35 184
3631.49 171
3631.63 159
3631.77 150
3631.91 143
3632.04 138
3632.18 135
3632.32 135
3632.46 138
3632.60 143
3632.74 150
3632.87 157
3633.01 162
3633.15 162
3633.29 156
3633.43 142
3633.57 123
3633.70 100
3633.84 78
3633.98 60
3634.12 48
3634.26 43
3634.40 44
3634.53 47
3634.67 51
3634.81 53
3634.95 51
3635.09 46
3635.23 38
3635.36 30
3635.50 23
3635.64 17
3635.78 12
3635.92 9
3636.06 7
3636.19 7
3636.33 7
3636.47 8
3636.61 10
3636.75 13
3636.89 16
3637.03 18
3637.16 19
3637.30 18
3637.44 15
3637.58 11
3637.72 6
3637.86 1
3637.99 0
3638.13 0
3638.27 0
3638.41 0
3638.55 0
3638.69 0
3638.82 0
3638.96 0
3639.10 0
3639.24 4
3639.38 10
3639.52 17
3639.66 26
3639.79 35
3639.93 45
3640.07 54
3640.21 61
3640.35 66
3640.49 68
3640.62 67
3640.76 64
3640.90 58
3641.04 52
3641.18 44
3641.32 38
3641.46 33
3641.59 29
3641.73 28
3641.87 28
3642.01 30
3642.15 33
3642.29 35
3642.42 39
3642.56 43
3642.70 49
3642.84 57
3642.98 68
3643.12 80
3643.26 92
3643.39 105
3643.53 115
3643.67 123
3643.81 128
3643.95 129
3644.09 129
3644.23 128
3644.36 127
3644.50 127
3644.64 126
3644.78 125
3644.92 121
3645.06 115
3645.20 107
3645.33 98
3645.47 90
3645.61 83
3645.75 77
3645.89 73
3646.03 69
3646.17 64
3646.30 58
3646.44 52
3646.58 48
3646.72 47
3646.86 49
3647.00 54
3647.14 62
3647.27 71
3647.41 77
3647.55 82
3647.69 84
3647.83 83
3647.97 83
3648.11 84
3648.24 88
3648.38 95
3648.52 105
3648.66 115
3648.80 125
3648.94 130
3649.08 130
3649.22 123
3649.35 110
3649.49 93
3649.63 74
3649.77 55
3649.91 39
3650.05 28
3650.19 20
3650.32 17
3650.46 15
3650.60 15
3650.74 17
3650.88 21
3651.02 27
3651.16 36
3651.29 48
3651.43 61
3651.57 75
3651.71 87
3651.85 96
3651.99 100
3652.13 101
3652.27 98
3652.40 93
3652.54 87
3652.68 82
3652.82 77
3652.96 72
3653.10 67
3653.24 59
3653.38 48
3653.51 34
3653.65 18
3653.79 0
3653.93 0
3654.07 0
3654.21 0
3654.35 0
3654.49 0
3654.62 0
3654.76 0
3654.90 3
3655.04 21
3655.18 38
3655.32 53
3655.46 65
3655.60 73
3655.73 76
3655.87 75
3656.01 69
3656.15 61
3656.29 53
3656.43 47
3656.57 47
3656.71 52
3656.84 64
3656.98 81
3657.12 100
3657.26 119
3657.40 136
3657.54 148
3657.68 156
3657.82 159
3657.95 157
3658.09 152
3658.23 145
3658.37 134
3658.51 121
3658.65 105
3658.79 87
3658.93 68
3659.07 51
3659.20 39
3659.34 35
3659.48 39
3659.62 51
3659.76 68
3659.90 88
3660.04 105
3660.18 118
3660.31 124
3660.45 124
3660.59 120
3660.73 115
3660.87 109
3661.01 105
3661.15 103
3661.29 103
3661.43 104
3661.56 107
3661.70 111
3661.84 115
3661.98 119
3662.12 123
3662.26 124
3662.40 124
3662.54 120
3662.68 115
3662.81 108
3662.95 102
3663.09 97
3663.23 93
3663.37 89
3663.51 85
3663.65 81
3663.79 77
3663.93 74
3664.06 73
3664.20 72
3664.34 72
3664.48 72
3664.62 71
3664.76 68
3664.90 65
3665.04 63
3665.18 64
3665.31 68
3665.45 76
3665.59 87
3665.73 98
3665.87 107
3666.01 114
3666.15 118
3666.29 119
3666.43 118
3666.57 116
3666.70 113
3666.84 109
3666.98 102
3667.12 95
3667.26 87
3667.40 81
3667.54 77
3667.68 76
3667.82 77
3667.96 80
3668.09 82
3668.23 83
3668.37 84
3668.51 85
3668.65 87
3668.79 92
3668.93 98
3669.07 104
3669.21 109
3669.35 112
3669.48 111
3669.62 107
3669.76 101
3669.90 94
3670.04 87
3670.18 82
3670.32 79
3670.46 77
3670.60 76
3670.74 77
3670.87 78
3671.01 80
3671.15 81
3671.29 83
3671.43 84
3671.57 84
3671.71 84
3671.85 84
3671.99 85
3672.13 86
3672.27 90
3672.40 94
3672.54 100
3672.68 105
3672.82 110
3672.96 113
3673.10 113
3673.24 111
3673.38 108
3673.52 103
3673.66 99
3673.80 96
3673.93 94
3674.07 93
3674.21 92
3674.35 90
3674.49 87
3674.63 82
3674.77 75
3674.91 65
3675.05 56
3675.19 46
3675.33 38
3675.46 32
3675.60 28
3675.74 26
3675.88 25
3676.02 22
3676.16 18
3676.30 11
3676.44 2
3676.58 0
3676.72 0
3676.86 0
3677.00 0
3677.13 0
3677.27 0
3677.41 0
3677.55 10
3677.69 29
3677.83 47
3677.97 63
3678.11 75
3678.25 83
3678.39 87
3678.53 87
3678.67 84
3678.81 79
3678.94 74
3679.08 71
3679.22 70
3679.36 74
3679.50 82
3679.64 94
3679.78 110
3679.92 127
3680.06 146
3680.20 163
3680.34 177
3680.48 188
3680.61 194
3680.75 194
3680.89 191
3681.03 183
3681.17 174
3681.31 164
3681.45 155
3681.59 149
3681.73 146
3681.87 144
3682.01 144
3682.15 143
3682.29 142
3682.43 138
3682.56 133
3682.70 128
3682.84 122
3682.98 119
3683.12 120
3683.26 124
3683.40 131
3683.54 139
3683.68 146
3683.82 150
3683.96 149
3684.10 143
3684.24 133
3684.38 121
3684.51 111
3684.65 105
3684.79 106
3684.93 113
3685.07 126
3685.21 143
3685.35 161
3685.49 176
3685.63 186
3685.77 190
3685.91 187
3686.05 177
3686.19 163
3686.33 146
3686.46 131
3686.60 119
3686.74 111
3686.88 108
3687.02 109
3687.16 111
3687.30 115
3687.44 118
3687.58 121
3687.72 123
3687.86 125
3688.00 128
3688.14 129
3688.28 130
3688.42 129
3688.56 127
3688.69 125
3688.83 123
3688.97 123
3689.11 123
3689.25 124
3689.39 124
3689.53 121
3689.67 116
3689.81 107
3689.95 98
3690.09 88
3690.23 80
3690.37 75
3690.51 74
3690.65 74
3690.79 74
3690.93 73
3691.06 70
3691.20 66
3691.34 63
3691.48 60
3691.62 62
3691.76 67
3691.90 76
3692.04 87
3692.18 98
3692.32 106
3692.46 111
3692.60 113
3692.74 111
3692.88 107
3693.02 103
3693.16 100
3693.30 97
3693.44 94
3693.58 91
3693.71 86
3693.85 79
3693.99 70
3694.13 61
3694.27 52
3694.41 47
3694.55 45
3694.69 48
3694.83 55
3694.97 66
3695.11 81
3695.25 96
3695.39 112
3695.53 126
3695.67 138
3695.81 146
3695.95 151
3696.09 155
3696.23 158
3696.37 163
3696.50 169
3696.64 176
3696.78 184
3696.92 192
3697.06 198
3697.20 202
3697.34 205
3697.48 208
3697.62 213
3697.76 220
3697.90 230
3698.04 242
3698.18 254
3698.32 266
3698.46 276
3698.60 283
3698.74 286
3698.88 287
3699.02 288
3699.16 289
3699.30 292
3699.44 297
3699.58 302
3699.71 305
3699.85 305
3699.99 299
3700.13 286
3700.27 267
3700.41 245
3700.55 222
3700.69 201
3700.83 184
3700.97 172
3701.11 166
3701.25 162
3701.39 160
3701.53 158
3701.67 153
3701.81 146
3701.95 137
3702.09 128
3702.23 120
3702.37 113
3702.51 108
3702.65 105
3702.79 104
3702.93 103
3703.07 102
3703.21 101
3703.34 100
3703.48 101
3703.62 104
3703.76 111
3703.90 123
3704.04 139
3704.18 159
3704.32 181
3704.46 202
3704.60 220
3704.74 233
3704.88 240
3705.02 240
3705.16 233
3705.30 221
3705.44 206
3705.58 189
3705.72 173
3705.86 159
3706.00 148
3706.14 139
3706.28 132
3706.42 127
3706.56 123
3706.70 120
3706.84 118
3706.98 116
3707.12 116
3707.26 117
3707.40 118
3707.54 120
3707.68 122
3707.82 123
3707.96 126
3708.10 130
3708.23 135
3708.37 142
3708.51 150
3708.65 159
3708.79 168
3708.93 176
3709.07 182
3709.21 186
3709.35 187
3709.49 187
3709.63 184
3709.77 180
3709.91 173
3710.05 165
3710.19 156
3710.33 145
3710.47 134
3710.61 124
3710.75 117
3710.89 112
3711.03 112
3711.17 116
3711.31 125
3711.45 137
3711.59 150
3711.73 163
3711.87 174
3712.01 182
3712.15 187
3712.29 191
3712.43 195
3712.57 200
3712.71 207
3712.85 213
3712.99 217
3713.13 218
3713.27 214
3713.41 206
3713.55 197
3713.69 189
3713.83 185
3713.97 187
3714.11 194
3714.25 205
3714.39 216
3714.53 224
3714.67 228
3714.81 228
3714.95 223
3715.09 218
3715.23 213
3715.37 213
3715.51 218
3715.65 227
3715.79 238
3715.93 251
3716.07 263
3716.21 272
3716.35 277
3716.48 278
3716.62 276
3716.76 272
3716.90 269
3717.04 267
3717.18 267
3717.32 270
3717.46 275
3717.60 281
3717.74 285
3717.88 286
3718.02 283
3718.16 277
3718.30 268
3718.44 258
3718.58 248
3718.72 239
3718.86 232
3719.00 226
3719.14 223
3719.28 221
3719.42 222
3719.56 227
3719.70 236
3719.84 249
3719.98 265
3720.12 283
3720.26 301
3720.40 318
3720.54 332
3720.68 341
3720.82 347
3720.96 348
3721.10 346
3721.24 342
3721.38 336
3721.52 330
3721.66 326
3721.80 323
3721.94 322
3722.08 321
3722.22 319
3722.36 314
3722.50 306
3722.64 294
3722.78 283
3722.92 273
3723.06 268
3723.20 271
3723.34 279
3723.48 291
3723.62 305
3723.76 314
3723.90 318
3724.04 315
3724.18 305
3724.32 290
3724.46 274
3724.60 261
3724.74 250
3724.88 245
3725.02 243
3725.16 245
3725.30 249
3725.44 253
3725.58 255
3725.72 253
3725.86 247
3726.00 237
3726.15 224
3726.29 210
3726.43 198
3726.57 190
3726.71 187
3726.85 188
3726.99 193
3727.13 198
3727.27 202
3727.41 201
3727.55 197
3727.69 188
3727.83 177
3727.97 166
3728.11 157
3728.25 150
3728.39 146
3728.53 146
3728.67 149
3728.81 155
3728.95 163
3729.09 173
3729.23 184
3729.37 195
3729.51 204
3729.65 209
3729.79 210
3729.93 207
3730.07 199
3730.21 188
3730.35 174
3730.49 160
3730.63 147
3730.77 135
3730.91 124
3731.05 115
3731.19 107
3731.33 100
3731.47 94
3731.61 88
3731.75 83
3731.89 79
3732.03 75
3732.17 71
3732.31 67
3732.45 62
3732.59 56
3732.73 49
3732.87 41
3733.01 32
3733.15 25
3733.29 19
3733.43 16
3733.57 18
3733.71 26
3733.85 40
3733.99 58
3734.13 79
3734.27 98
3734.42 114
3734.56 123
3734.70 124
3734.84 117
3734.98 104
3735.12 88
3735.26 73
3735.40 61
3735.54 55
3735.68 55
3735.82 60
3735.96 70
3736.10 82
3736.24 93
3736.38 101
3736.52 107
3736.66 109
3736.80 109
3736.94 108
3737.08 106
3737.22 105
3737.36 103
3737.50 102
3737.64 100
3737.78 98
3737.92 95
3738.06 94
3738.20 94
3738.34 95
3738.48 98
3738.62 102
3738.76 106
3738.90 108
3739.04 107
3739.19 103
3739.33 96
3739.47 86
3739.61 74
3739.75 60
3739.89 46
3740.03 32
3740.17 20
3740.31 8
3740.45 0
3740.59 0
3740.73 0
3740.87 0
3741.01 0
3741.15 0
3741.29 0
3741.43 0
3741.57 0
3741.71 3
3741.85 8
3741.99 14
3742.13 22
3742.27 31
3742.41 41
3742.55 53
3742.69 64
3742.83 76
3742.98 85
3743.12 93
3743.26 100
3743.40 105
3743.54 109
3743.68 111
3743.82 111
3743.96 110
3744.10 107
3744.24 101
3744.38 94
3744.52 84
3744.66 73
3744.80 61
3744.94 47
3745.08 33
3745.22 21
3745.36 12
3745.50 7
3745.64 6
3745.78 7
3745.92 10
3746.06 14
3746.21 18
3746.35 19
3746.49 20
3746.63 23
3746.77 28
3746.91 38
3747.05 52
3747.19 70
3747.33 89
3747.47 107
3747.61 121
3747.75 129
3747.89 131
3748.03 129
3748.17 123
3748.31 116
3748.45 108
3748.59 102
3748.73 97
3748.87 93
3749.02 90
3749.16 88
3749.30 87
3749.44 86
3749.58 86
3749.72 87
3749.86 90
3750.00 94
3750.14 99
3750.28 105
3750.42 110
3750.56 115
3750.70 118
3750.84 120
3750.98 120
3751.12 120
3751.26 119
3751.40 119
3751.54 121
3751.69 123
3751.83 126
3751.97 129
3752.11 129
3752.25 126
3752.39 120
3752.53 111
3752.67 102
3752.81 94
3752.95 90
3753.09 93
3753.23 101
3753.37 114
3753.51 129
3753.65 143
3753.79 151
3753.93 153
3754.08 147
3754.22 136
3754.36 120
3754.50 103
3754.64 87
3754.78 74
3754.92 62
3755.06 50
3755.20 37
3755.34 24
3755.48 9
3755.62 0
3755.76 0
3755.90 0
3756.04 0
3756.19 0
3756.33 0
3756.47 0
3756.61 0
3756.75 6
3756.89 25
3757.03 44
3757.17 62
3757.31 78
3757.45 92
3757.59 104
3757.73 113
3757.87 118
3758.01 121
3758.15 121
3758.30 117
3758.44 109
3758.58 98
3758.72 84
3758.86 70
3759.00 56
3759.14 43
3759.28 33
3759.42 26
3759.56 20
3759.70 14
3759.84 8
3759.98 1
3760.12 0
3760.27 0
3760.41 0
3760.55 0
3760.69 0
3760.83 10
3760.97 24
3761.11 38
3761.25 50
3761.39 59
3761.53 65
3761.67 67
3761.81 66
3761.95 64
3762.09 62
3762.24 59
3762.38 57
3762.52 57
3762.66 59
3762.80 64
3762.94 71
3763.08 82
3763.22 95
3763.36 111
3763.50 126
3763.64 140
3763.78 151
3763.93 156
3764.07 154
3764.21 147
3764.35 135
3764.49 120
3764.63 103
3764.77 87
3764.91 73
3765.05 63
3765.19 57
3765.33 56
3765.47 60
3765.61 66
3765.76 74
3765.90 81
3766.04 85
3766.18 87
3766.32 85
3766.46 82
3766.60 77
3766.74 74
3766.88 70
3767.02 67
3767.16 63
3767.31 58
3767.45 54
3767.59 50
3767.73 50
3767.87 54
3768.01 65
3768.15 80
3768.29 99
3768.43 116
3768.57 129
3768.71 135
3768.85 133
3769.00 124
3769.14 109
3769.28 92
3769.42 76
3769.56 63
3769.70 55
3769.84 50
3769.98 49
3770.12 50
3770.26 55
3770.40 62
3770.55 73
3770.69 86
3770.83 104
3770.97 125
3771.11 148
3771.25 169
3771.39 186
3771.53 197
3771.67 201
3771.81 197
3771.96 186
3772.10 170
3772.24 150
3772.38 130
3772.52 111
3772.66 93
3772.80 79
3772.94 70
3773.08 66
3773.22 68
3773.36 75
3773.51 86
3773.65 101
3773.79 117
3773.93 133
3774.07 147
3774.21 157
3774.35 162
3774.49 162
3774.63 156
3774.77 145
3774.92 129
3775.06 112
3775.20 96
3775.34 82
3775.48 73
3775.62 69
3775.76 69
3775.90 71
3776.04 71
3776.18 69
3776.33 63
3776.47 53
3776.61 39
3776.75 24
3776.89 10
3777.03 0
3777.17 0
3777.31 0
3777.45 0
3777.60 0
3777.74 0
3777.88 0
3778.02 0
3778.16 2
3778.30 4
3778.44 5
3778.58 8
3778.72 14
3778.86 24
3779.01 38
3779.15 55
3779.29 72
3779.43 88
3779.57 100
3779.71 106
3779.85 106
3779.99 100
3780.13 89
3780.28 77
3780.42 64
3780.56 54
3780.70 47
3780.84 45
3780.98 47
3781.12 55
3781.26 66
3781.40 81
3781.55 97
3781.69 113
3781.83 129
3781.97 143
3782.11 152
3782.25 155
3782.39 152
3782.53 142
3782.67 127
3782.82 109
3782.96 90
3783.10 72
3783.24 58
3783.38 46
3783.52 38
3783.66 30
3783.80 24
3783.95 18
3784.09 12
3784.23 7
3784.37 4
3784.51 2
3784.65 3
3784.79 4
3784.93 6
3785.07 7
3785.22 6
3785.36 4
3785.50 0
3785.64 0
3785.78 0
3785.92 0
3786.06 0
3786.20 0
3786.35 11
3786.49 30
3786.63 52
3786.77 73
3786.91 93
3787.05 106
3787.19 113
3787.33 112
3787.48 107
3787.62 98
3787.76 88
3787.90 77
3788.04 68
3788.18 59
3788.32 51
3788.46 45
3788.61 41
3788.75 40
3788.89 42
3789.03 48
3789.17 58
3789.31 68
3789.45 78
3789.59 85
3789.74 89
3789.88 89
3790.02 86
3790.16 83
3790.30 82
3790.44 83
3790.58 87
3790.72 95
3790.87 106
3791.01 118
3791.15 131
3791.29 145
3791.43 160
3791.57 175
3791.71 190
3791.86 204
3792.00 215
3792.14 222
3792.28 224
3792.42 220
3792.56 211
3792.70 198
3792.84 183
3792.99 168
3793.13 155
3793.27 145
3793.41 138
3793.55 132
3793.69 128
3793.83 124
3793.98 118
3794.12 110
3794.26 99
3794.40 87
3794.54 75
3794.68 63
3794.82 53
3794.96 47
3795.11 43
3795.25 43
3795.39 44
3795.53 47
3795.67 49
3795.81 52
3795.95 54
3796.10 57
3796.24 61
3796.38 65
3796.52 70
3796.66 73
3796.80 75
3796.94 75
3797.09 70
3797.23 61
3797.37 50
3797.51 37
3797.65 23
3797.79 9
3797.93 0
3798.08 0
3798.22 0
3798.36 0
3798.50 0
3798.64 0
3798.78 0
3798.92 0
3799.07 4
3799.21 11
3799.35 18
3799.49 24
3799.63 28
3799.77 30
3799.91 31
3800.06 30
3800.20 27
3800.34 23
3800.48 17
3800.62 12
3800.76 7
3800.91 6
3801.05 8
3801.19 15
3801.33 27
3801.47 42
3801.61 58
3801.75 73
3801.90 84
3802.04 89
3802.18 87
3802.32 80
3802.46 68
3802.60 56
3802.74 45
3802.89 39
3803.03 37
3803.17 40
3803.31 44
3803.45 49
3803.59 52
3803.74 53
3803.88 54
3804.02 57
3804.16 64
3804.30 75
3804.44 91
3804.58 110
3804.73 130
3804.87 148
3805.01 162
3805.15 171
3805.29 176
3805.43 177
3805.58 174
3805.72 168
3805.86 160
3806.00 148
3806.14 132
3806.28 114
3806.43 93
3806.57 73
3806.71 55
3806.85 40
3806.99 29
3807.13 23
3807.27 19
3807.42 18
3807.56 18
3807.70 19
3807.84 20
3807.98 20
3808.12 19
3808.27 17
3808.41 15
3808.55 11
3808.69 8
3808.83 5
3808.97 3
3809.12 2
3809.26 3
3809.40 5
3809.54 8
3809.68 11
3809.82 15
3809.97 20
3810.11 25
3810.25 30
3810.39 35
3810.53 40
3810.67 42
3810.82 41
3810.96 38
3811.10 32
3811.24 26
3811.38 19
3811.52 14
3811.67 11
3811.81 11
3811.95 14
3812.09 19
3812.23 25
3812.37 30
3812.52 34
3812.66 35
3812.80 33
3812.94 28
3813.08 21
3813.22 13
3813.37 6
3813.51 0
3813.65 0
3813.79 0
3813.93 4
3814.08 12
3814.22 20
3814.36 27
3814.50 30
3814.64 28
3814.78 20
3814.93 7
3815.07 0
3815.21 0
3815.35 0
3815.49 0
3815.63 0
3815.78 0
3815.92 7
3816.06 31
3816.20 55
3816.34 73
3816.48 84
3816.63 89
3816.77 89
3816.91 87
3817.05 87
3817.19 89
3817.34 94
3817.48 102
3817.62 109
3817.76 113
3817.90 114
3818.04 109
3818.19 99
3818.33 86
3818.47 71
3818.61 56
3818.75 43
3818.90 34
3819.04 29
3819.18 31
3819.32 38
3819.46 50
3819.60 67
3819.75 86
3819.89 105
3820.03 119
3820.17 128
3820.31 130
3820.46 123
3820.60 111
3820.74 94
3820.88 76
3821.02 59
3821.17 45
3821.31 35
3821.45 30
3821.59 30
3821.73 32
3821.87 36
3822.02 41
3822.16 44
3822.30 47
3822.44 49
3822.58 50
3822.73 51
3822.87 52
3823.01 53
3823.15 54
3823.29 53
3823.44 50
3823.58 44
3823.72 37
3823.86 28
3824.00 18
3824.14 7
3824.29 0
3824.43 0
3824.57 0
3824.71 0
3824.85 0
3825.00 0
3825.14 0
3825.28 0
3825.42 6
3825.56 24
3825.71 41
3825.85 54
3825.99 62
3826.13 64
3826.27 62
3826.42 58
3826.56 51
3826.70 44
3826.84 36
3826.98 28
3827.13 19
3827.27 10
3827.41 5
3827.55 5
3827.69 12
3827.84 26
3827.98 46
3828.12 70
3828.26 93
3828.40 111
3828.55 122
3828.69 124
3828.83 117
3828.97 104
3829.11 87
3829.26 70
3829.40 56
3829.54 48
3829.68 45
3829.82 47
3829.97 54
3830.11 61
3830.25 68
3830.39 72
3830.53 74
3830.68 74
3830.82 73
3830.96 73
3831.10 76
3831.24 81
3831.39 88
3831.53 97
3831.67 104
3831.81 109
3831.95 110
3832.10 108
3832.24 102
3832.38 93
3832.52 83
3832.66 74
3832.81 65
3832.95 58
3833.09 51
3833.23 47
3833.38 43
3833.52 40
3833.66 38
3833.80 37
3833.94 39
3834.09 44
3834.23 51
3834.37 59
3834.51 69
3834.65 80
3834.80 92
3834.94 105
3835.08 118
3835.22 130
3835.36 142
3835.51 153
3835.65 161
3835.79 167
3835.93 171
3836.08 172
3836.22 172
3836.36 170
3836.50 166
3836.64 160
3836.79 154
3836.93 148
3837.07 142
3837.21 137
3837.36 133
3837.50 130
3837.64 126
3837.78 121
3837.92 116
3838.07 112
3838.21 110
3838.35 112
3838.49 120
3838.63 133
3838.78 149
3838.92 167
3839.06 184
3839.20 198
3839.35 206
3839.49 209
3839.63 208
3839.77 203
3839.91 197
3840.06 191
3840.20 187
3840.34 185
3840.48 185
3840.63 186
3840.77 187
3840.91 187
3841.05 184
3841.19 178
3841.34 170
3841.48 160
3841.62 151
3841.76 144
3841.91 139
3842.05 136
3842.19 136
3842.33 137
3842.47 140
3842.62 143
3842.76 148
3842.90 153
3843.04 158
3843.19 162
3843.33 164
3843.47 164
3843.61 160
3843.76 152
3843.90 141
3844.04 127
3844.18 113
3844.32 100
3844.47 89
3844.61 83
3844.75 81
3844.89 83
3845.04 89
3845.18 96
3845.32 103
3845.46 107
3845.61 109
3845.75 107
3845.89 104
3846.03 100
3846.17 95
3846.32 91
3846.46 88
3846.60 85
3846.74 80
3846.89 74
3847.03 67
3847.17 58
3847.31 51
3847.46 48
3847.60 48
3847.74 53
3847.88 63
3848.02 76
3848.17 90
3848.31 105
3848.45 118
3848.59 128
3848.74 136
3848.88 140
3849.02 140
3849.16 136
3849.31 129
3849.45 120
3849.59 110
3849.73 102
3849.88 98
3850.02 97
3850.16 99
3850.30 104
3850.45 108
3850.59 111
3850.73 111
3850.87 108
3851.02 102
3851.16 94
3851.30 85
3851.44 76
3851.58 68
3851.73 61
3851.87 57
3852.01 55
3852.15 56
3852.30 56
3852.44 55
3852.58 52
3852.72 46
3852.87 36
3853.01 25
3853.15 13
3853.29 4
3853.44 0
3853.58 0
3853.72 0
3853.86 4
3854.01 10
3854.15 15
3854.29 17
3854.43 16
3854.58 11
3854.72 3
3854.86 0
3855.00 0
3855.15 0
3855.29 0
3855.43 0
3855.57 0
3855.72 16
3855.86 33
3856.00 49
3856.14 59
3856.29 63
3856.43 61
3856.57 55
3856.71 47
3856.86 40
3857.00 36
3857.14 35
3857.28 37
3857.43 40
3857.57 41
3857.71 41
3857.85 37
3858.00 33
3858.14 28
3858.28 25
3858.42 25
3858.57 27
3858.71 31
3858.85 36
3858.99 39
3859.14 41
3859.28 41
3859.42 40
3859.56 39
3859.71 38
3859.85 38
3859.99 39
3860.14 41
3860.28 44
3860.42 47
3860.56 51
3860.71 57
3860.85 63
3860.99 70
3861.13 76
3861.28 80
3861.42 83
3861.56 84
3861.70 85
3861.85 86
3861.99 87
3862.13 88
3862.27 90
3862.42 92
3862.56 94
3862.70 95
3862.84 96
3862.99 96
3863.13 95
3863.27 94
3863.42 91
3863.56 87
3863.70 83
3863.84 77
3863.99 71
3864.13 65
3864.27 60
3864.41 55
3864.56 50
3864.70 44
3864.84 36
3864.98 26
3865.13 16
3865.27 6
3865.41 0
3865.56 0
3865.70 0
3865.84 7
3865.98 20
3866.13 36
3866.27 53
3866.41 69
3866.55 82
3866.70 93
3866.84 102
3866.98 109
3867.13 115
3867.27 120
3867.41 125
3867.55 128
3867.70 129
3867.84 127
3867.98 123
3868.12 117
3868.27 111
3868.41 106
3868.55 101
3868.70 97
3868.84 94
3868.98 91
3869.12 86
3869.27 81
3869.41 75
3869.55 69
3869.69 65
3869.84 63
3869.98 65
3870.12 69
3870.27 74
3870.41 80
3870.55 85
3870.69 89
3870.84 92
3870.98 95
3871.12 99
3871.27 105
3871.41 112
3871.55 120
3871.69 127
3871.84 131
3871.98 131
3872.12 126
3872.26 116
3872.41 103
3872.55 89
3872.69 77
3872.84 67
3872.98 60
3873.12 55
3873.26 53
3873.41 50
3873.55 46
3873.69 42
3873.84 37
3873.98 32
3874.12 29
3874.26 29
3874.41 31
3874.55 37
3874.69 45
3874.84 56
3874.98 68
3875.12 81
3875.26 94
3875.41 106
3875.55 116
3875.69 124
3875.84 130
3875.98 133
3876.12 132
3876.26 129
3876.41 124
3876.55 115
3876.69 105
3876.84 94
3876.98 82
3877.12 72
3877.26 64
3877.41 58
3877.55 56
3877.69 57
3877.84 60
3877.98 63
3878.12 67
3878.27 71
3878.41 74
3878.55 77
3878.69 79
3878.84 82
3878.98 83
3879.12 84
3879.27 83
3879.41 81
3879.55 76
3879.69 69
3879.84 59
3879.98 46
3880.12 31
3880.27 16
3880.41 1
3880.55 0
3880.70 0
3880.84 0
3880.98 0
3881.12 0
3881.27 0
3881.41 0
3881.55 3
3881.70 7
3881.84 10
3881.98 13
3882.13 17
3882.27 23
3882.41 32
3882.55 43
3882.70 56
3882.84 70
3882.98 85
3883.13 99
3883.27 113
3883.41 125
3883.56 134
3883.70 139
3883.84 142
3883.98 142
3884.13 141
3884.27 140
3884.41 139
3884.56 139
3884.70 139
3884.84 140
3884.99 141
3885.13 142
3885.27 145
3885.41 149
3885.56 156
3885.70 164
3885.84 172
3885.99 180
3886.13 185
3886.27 186
3886.42 183
3886.56 174
3886.70 162
3886.85 147
3886.99 130
3887.13 112
3887.27 97
3887.42 85
3887.56 77
3887.70 73
3887.85 73
3887.99 77
3888.13 83
3888.28 92
3888.42 102
3888.56 111
3888.71 120
3888.85 128
3888.99 134
3889.13 138
3889.28 139
3889.42 138
3889.56 136
3889.71 131
3889.85 126
3889.99 119
3890.14 113
3890.28 108
3890.42 104
3890.57 99
3890.71 94
3890.85 88
3891.00 80
3891.14 70
3891.28 61
3891.43 52
3891.57 45
3891.71 41
3891.85 40
3892.00 39
3892.14 38
3892.28 36
3892.43 32
3892.57 28
3892.71 24
3892.86 24
3893.00 28
3893.14 39
3893.29 57
3893.43 81
3893.57 109
3893.72 140
3893.86 171
3894.00 200
3894.15 224
3894.29 241
3894.43 252
3894.58 256
3894.72 255
3894.86 251
3895.01 246
3895.15 243
3895.29 243
3895.43 246
3895.58 253
3895.72 260
3895.86 267
3896.01 270
3896.15 269
3896.29 264
3896.44 253
3896.58 239
3896.72 223
3896.87 206
3897.01 190
3897.15 177
3897.30 166
3897.44 159
3897.58 156
3897.73 155
3897.87 155
3898.01 158
3898.16 161
3898.30 165
3898.44 171
3898.59 179
3898.73 192
3898.87 208
3899.02 226
3899.16 244
3899.30 261
3899.45 272
3899.59 278
3899.73 276
3899.88 269
3900.02 258
3900.16 245
3900.31 231
3900.45 217
3900.59 204
3900.74 191
3900.88 178
3901.02 165
3901.17 153
3901.31 144
3901.45 137
3901.60 133
3901.74 130
3901.88 129
3902.03 129
3902.17 128
3902.31 127
3902.46 126
3902.60 127
3902.74 130
3902.89 135
3903.03 141
3903.17 148
3903.32 155
3903.46 159
3903.60 162
3903.75 162
3903.89 158
3904.03 153
3904.18 147
3904.32 140
3904.46 136
3904.61 134
3904.75 135
3904.89 139
3905.04 146
3905.18 153
3905.32 160
3905.47 165
3905.61 165
3905.75 160
3905.90 151
3906.04 139
3906.18 123
3906.33 107
3906.47 92
3906.62 79
3906.76 69
3906.90 63
3907.05 61
3907.19 63
3907.33 67
3907.48 72
3907.62 76
3907.76 79
3907.91 79
3908.05 77
3908.19 72
3908.34 67
3908.48 62
3908.62 59
3908.77 58
3908.91 60
3909.05 64
3909.20 69
3909.34 75
3909.48 81
3909.63 87
3909.77 91
3909.92 96
3910.06 100
3910.20 104
3910.35 108
3910.49 111
3910.63 114
3910.78 115
3910.92 116
3911.06 117
3911.21 118
3911.35 120
3911.49 123
3911.64 128
3911.78 135
3911.92 143
3912.07 150
3912.21 155
3912.36 156
3912.50 151
3912.64 142
3912.79 128
3912.93 114
3913.07 102
3913.22 94
3913.36 95
3913.50 103
3913.65 117
3913.79 135
3913.93 154
3914.08 172
3914.22 186
3914.37 195
3914.51 200
3914.65 201
3914.80 197
3914.94 190
3915.08 181
3915.23 170
3915.37 158
3915.51 146
3915.66 137
3915.80 130
3915.94 125
3916.09 121
3916.23 117
3916.38 112
3916.52 105
3916.66 96
3916.81 86
3916.95 77
3917.09 68
3917.24 61
3917.38 54
3917.52 49
3917.67 45
3917.81 42
3917.96 41
3918.10 45
3918.24 54
3918.39 67
3918.53 84
3918.67 104
3918.82 122
3918.96 138
3919.10 152
3919.25 162
3919.39 172
3919.54 180
3919.68 189
3919.82 199
3919.97 209
3920.11 217
3920.25 223
3920.40 226
3920.54 224
3920.69 217
3920.83 208
3920.97 197
3921.12 187
3921.26 180
3921.40 175
3921.55 175
3921.69 177
3921.83 180
3921.98 182
3922.12 182
3922.27 179
3922.41 174
3922.55 169
3922.70 166
3922.84 164
3922.98 166
3923.13 168
3923.27 170
3923.42 170
3923.56 167
3923.70 160
3923.85 149
3923.99 135
3924.13 120
3924.28 103
3924.42 86
3924.57 69
3924.71 52
3924.85 38
3925.00 26
3925.14 20
3925.29 19
3925.43 23
3925.57 31
3925.72 42
3925.86 54
3926.00 64
3926.15 72
3926.29 76
3926.44 79
3926.58 79
3926.72 78
3926.87 75
3927.01 71
3927.15 66
3927.30 58
3927.44 49
3927.59 38
3927.73 28
3927.87 19
3928.02 12
3928.16 8
3928.31 6
3928.45 6
3928.59 6
3928.74 6
3928.88 4
3929.02 1
3929.17 0
3929.31 0
3929.46 0
3929.60 0
3929.74 0
3929.89 0
3930.03 0
3930.18 0
3930.32 3
3930.46 11
3930.61 20
3930.75 30
3930.89 42
3931.04 54
3931.18 68
3931.33 81
3931.47 94
3931.61 105
3931.76 113
3931.90 116
3932.05 116
3932.19 112
3932.33 106
3932.48 100
3932.62 96
3932.77 94
3932.91 96
3933.05 100
3933.20 107
3933.34 114
3933.49 121
3933.63 128
3933.77 133
3933.92 138
3934.06 142
3934.20 147
3934.35 151
3934.49 154
3934.64 156
3934.78 154
3934.92 149
3935.07 141
3935.21 131
3935.36 121
3935.50 112
3935.64 108
3935.79 109
3935.93 117
3936.08 130
3936.22 146
3936.36 164
3936.51 180
3936.65 194
3936.80 202
3936.94 203
3937.08 198
3937.23 186
3937.37 169
3937.52 149
3937.66 129
3937.80 110
3937.95 95
3938.09 85
3938.24 80
3938.38 80
3938.52 84
3938.67 91
3938.81 100
3938.96 112
3939.10 127
3939.24 144
3939.39 161
3939.53 179
3939.68 194
3939.82 205
3939.96 211
3940.11 210
3940.25 204
3940.40 194
3940.54 180
3940.69 164
3940.83 147
3940.97 129
3941.12 112
3941.26 97
3941.41 86
3941.55 78
3941.69 75
3941.84 76
3941.98 80
3942.13 84
3942.27 89
3942.41 93
3942.56 97
3942.70 100
3942.85 104
3942.99 107
3943.13 110
3943.28 112
3943.42 111
3943.57 107
3943.71 100
3943.86 92
3944.00 86
3944.14 82
3944.29 80
3944.43 82
3944.58 84
3944.72 87
3944.86 86
3945.01 81
3945.15 71
3945.30 57
3945.44 39
3945.58 20
3945.73 1
3945.87 0
3946.02 0
3946.16 0
3946.31 0
3946.45 0
3946.59 0
3946.74 0
3946.88 1
3947.03 14
3947.17 26
3947.31 37
3947.46 47
3947.60 57
3947.75 68
3947.89 79
3948.04 90
3948.18 99
3948.32 105
3948.47 109
3948.61 110
3948.76 111
3948.90 114
3949.05 119
3949.19 127
3949.33 137
3949.48 145
3949.62 150
3949.77 149
3949.91 142
3950.06 131
3950.20 120
3950.34 111
3950.49 110
3950.63 116
3950.78 129
3950.92 147
3951.06 165
3951.21 179
3951.35 186
3951.50 187
3951.64 180
3951.79 169
3951.93 155
3952.07 140
3952.22 126
3952.36 114
3952.51 106
3952.65 101
3952.80 101
3952.94 105
3953.08 112
3953.23 121
3953.37 130
3953.52 136
3953.66 139
3953.81 135
3953.95 127
3954.09 115
3954.24 101
3954.38 89
3954.53 80
3954.67 77
3954.82 82
3954.96 92
3955.10 108
3955.25 126
3955.39 143
3955.54 156
3955.68 163
3955.83 162
3955.97 154
3956.12 140
3956.26 121
3956.40 99
3956.55 77
3956.69 57
3956.84 39
3956.98 24
3957.13 14
3957.27 7
3957.41 3
3957.56 0
3957.70 0
3957.85 0
3957.99 0
3958.14 0
3958.28 0
3958.43 0
3958.57 0
3958.71 0
3958.86 10
3959.00 21
3959.15 30
3959.29 39
3959.44 44
3959.58 48
3959.72 50
3959.87 50
3960.01 50
3960.16 48
3960.30 44
3960.45 39
3960.59 32
3960.74 26
3960.88 19
3961.02 14
3961.17 10
3961.31 8
3961.46 7
3961.60 8
3961.75 11
3961.89 16
3962.04 24
3962.18 34
3962.32 45
3962.47 57
3962.61 66
3962.76 73
3962.90 75
3963.05 74
3963.19 70
3963.34 65
3963.48 60
3963.63 56
3963.77 54
3963.91 54
3964.06 56
3964.20 58
3964.35 60
3964.49 61
3964.64 59
3964.78 56
3964.93 50
3965.07 43
3965.21 37
3965.36 30
3965.50 24
3965.65 19
3965.79 13
3965.94 8
3966.08 3
3966.23 0
3966.37 0
3966.52 0
3966.66 0
3966.80 2
3966.95 6
3967.09 10
3967.24 11
3967.38 11
3967.53 9
3967.67 6
3967.82 3
3967.96 1
3968.11 0
3968.25 0
3968.39 0
3968.54 0
3968.68 0
3968.83 0
3968.97 0
3969.12 0
3969.26 0
3969.41 0
3969.55 5
3969.70 10
3969.84 14
3969.98 17
3970.13 18
3970.27 17
3970.42 15
3970.56 13
3970.71 11
3970.85 9
3971.00 9
3971.14 9
3971.29 9
3971.43 9
3971.58 9
3971.72 7
3971.86 6
3972.01 4
3972.15 1
3972.30 0
3972.44 0
3972.59 0
3972.73 0
3972.88 0
3973.02 0
3973.17 0
3973.31 0
3973.46 9
3973.60 21
3973.75 34
3973.89 47
3974.03 60
3974.18 72
3974.32 85
3974.47 98
3974.61 113
3974.76 130
3974.90 148
3975.05 167
3975.19 184
3975.34 198
3975.48 207
3975.63 210
3975.77 206
3975.92 197
3976.06 184
3976.21 169
3976.35 154
3976.49 141
3976.64 130
3976.78 121
3976.93 112
3977.07 104
3977.22 95
3977.36 84
3977.51 73
3977.65 64
3977.80 58
3977.94 55
3978.09 56
3978.23 58
3978.38 62
3978.52 65
3978.67 67
3978.81 68
3978.96 67
3979.10 67
3979.24 69
3979.39 72
3979.53 77
3979.68 82
3979.82 87
3979.97 90
3980.11 92
3980.26 93
3980.40 94
3980.55 95
3980.69 97
3980.84 101
3980.98 106
3981.13 112
3981.27 117
3981.42 121
3981.56 123
3981.71 122
3981.85 117
3982.00 109
3982.14 99
3982.29 87
3982.43 76
3982.58 67
3982.72 61
3982.86 58
3983.01 58
3983.15 61
3983.30 66
3983.44 70
3983.59 73
3983.73 75
3983.88 75
3984.02 75
3984.17 76
3984.31 77
3984.46 81
3984.60 85
3984.75 89
3984.89 92
3985.04 94
3985.18 95
3985.33 96
3985.47 96
3985.62 97
3985.76 98
3985.91 99
3986.05 100
3986.20 99
3986.34 96
3986.49 92
3986.63 87
3986.78 83
3986.92 80
3987.07 78
3987.21 78
3987.36 78
3987.50 78
3987.65 78
3987.79 78
3987.94 78
3988.08 79
3988.23 83
3988.37 89
3988.52 98
3988.66 111
3988.81 125
3988.95 140
3989.10 155
3989.24 168
3989.39 178
3989.53 186
3989.67 190
3989.82 190
3989.96 186
3990.11 177
3990.25 165
3990.40 151
3990.54 135
3990.69 121
3990.83 109
3990.98 99
3991.12 93
3991.27 89
3991.41 85
3991.56 83
3991.70 82
3991.85 81
3991.99 82
3992.14 84
3992.28 87
3992.43 90
3992.57 92
3992.72 92
3992.86 89
3993.01 85
3993.15 81
3993.30 79
3993.44 81
3993.59 88
3993.73 98
3993.88 112
3994.02 126
3994.17 141
3994.32 155
3994.46 166
3994.61 175
3994.75 181
3994.90 185
3995.04 186
3995.19 184
3995.33 178
3995.48 169
3995.62 156
3995.77 142
3995.91 128
3996.06 116
3996.20 108
3996.35 105
3996.49 106
3996.64 110
3996.78 116
3996.93 122
3997.07 127
3997.22 128
3997.36 128
3997.51 125
3997.65 121
3997.80 115
3997.94 109
3998.09 102
3998.23 94
3998.38 85
3998.52 74
3998.67 60
3998.81 45
3998.96 28
3999.10 11
3999.25 0
3999.39 0
3999.54 0
3999.68 0
3999.83 0
3999.97 0
4000.12 0
4000.26 0
4000.41 9
4000.55 19
4000.70 27
4000.84 33
4000.99 36
4001.13 39
4001.28 41
4001.43 43
4001.57 46
4001.72 48
4001.86 51
4002.01 53
4002.15 55
4002.30 55
4002.44 54
4002.59 53
4002.73 52
4002.88 52
4003.02 53
4003.17 56
4003.31 59
4003.46 63
4003.60 65
4003.75 67
4003.89 65
4004.04 61
4004.18 55
4004.33 47
4004.47 40
4004.62 33
4004.76 30
4004.91 31
4005.06 35
4005.20 43
4005.35 52
4005.49 60
4005.64 65
4005.78 67
4005.93 65
4006.07 62
4006.22 57
4006.36 54
4006.51 54
4006.65 56
4006.80 60
4006.94 64
4007.09 66
4007.23 67
4007.38 65
4007.52 59
4007.67 52
4007.82 42
4007.96 32
4008.11 21
4008.25 10
4008.40 1
4008.54 0
4008.69 0
4008.83 0
4008.98 3
4009.12 16
4009.27 33
4009.41 51
4009.56 69
4009.70 86
4009.85 101
4010.00 113
4010.14 123
4010.29 130
4010.43 134
4010.58 134
4010.72 131
4010.87 125
4011.01 116
4011.16 107
4011.30 98
4011.45 91
4011.59 86
4011.74 84
4011.88 86
4012.03 91
4012.18 99
4012.32 106
4012.47 112
4012.61 115
4012.76 113
4012.90 105
4013.05 94
4013.19 80
4013.34 67
4013.48 58
4013.63 54
4013.77 56
4013.92 63
4014.07 74
4014.21 86
4014.36 95
4014.50 100
4014.65 99
4014.79 92
4014.94 80
4015.08 65
4015.23 49
4015.37 36
4015.52 29
4015.66 28
4015.81 34
4015.96 47
4016.10 63
4016.25 79
4016.39 95
4016.54 106
4016.68 113
4016.83 117
4016.97 117
4017.12 116
4017.26 113
4017.41 111
4017.56 110
4017.70 109
4017.85 108
4017.99 108
4018.14 108
4018.28 106
4018.43 103
4018.57 98
4018.72 90
4018.86 79
4019.01 66
4019.16 51
4019.30 37
4019.45 26
4019.59 19
4019.74 18
4019.88 22
4020.03 31
4020.17 42
4020.32 52
4020.47 59
4020.61 60
4020.76 56
4020.90 48
4021.05 38
4021.19 28
4021.34 20
4021.48 16
4021.63 13
4021.78 12
4021.92 10
4022.07 8
4022.21 4
4022.36 0
4022.50 0
4022.65 0
4022.79 0
4022.94 0
4023.09 1
4023.23 1
4023.38 0
4023.52 0
4023.67 0
4023.81 0
4023.96 0
4024.10 7
4024.25 15
4024.40 24
4024.54 30
4024.69 33
4024.83 32
4024.98 28
4025.12 21
4025.27 13
4025.41 6
4025.56 1
4025.71 0
4025.85 0
4026.00 0
4026.14 1
4026.29 4
4026.43 7
4026.58 9
4026.73 9
4026.87 9
4027.02 10
4027.16 11
4027.31 13
4027.45 16
4027.60 22
4027.74 29
4027.89 37
4028.04 46
4028.18 56
4028.33 66
4028.47 78
4028.62 90
4028.76 102
4028.91 112
4029.06 119
4029.20 123
4029.35 124
4029.49 120
4029.64 115
4029.78 109
4029.93 105
4030.08 102
4030.22 103
4030.37 107
4030.51 113
4030.66 120
4030.80 126
4030.95 131
4031.10 133
4031.24 132
4031.39 128
4031.53 123
4031.68 117
4031.82 111
4031.97 107
4032.12 105
4032.26 105
4032.41 105
4032.55 106
4032.70 106
4032.84 104
4032.99 100
4033.14 94
4033.28 87
4033.43 79
4033.57 71
4033.72 63
4033.86 55
4034.01 47
4034.16 41
4034.30 36
4034.45 33
4034.59 33
4034.74 36
4034.88 41
4035.03 45
4035.18 46
4035.32 43
4035.47 33
4035.61 19
4035.76 1
4035.90 0
4036.05 0
4036.20 0
4036.34 0
4036.49 0
4036.63 0
4036.78 3
4036.93 15
4037.07 23
4037.22 26
4037.36 24
4037.51 20
4037.65 17
4037.80 19
4037.95 27
4038.09 41
4038.24 61
4038.38 83
4038.53 105
4038.68 122
4038.82 134
4038.97 139
4039.11 139
4039.26 137
4039.40 133
4039.55 129
4039.70 124
4039.84 117
4039.99 108
4040.13 96
4040.28 81
4040.43 64
4040.57 48
4040.72 34
4040.86 25
4041.01 22
4041.16 26
4041.30 36
4041.45 50
4041.59 67
4041.74 84
4041.88 98
4042.03 109
4042.18 116
4042.32 120
4042.47 120
4042.61 119
4042.76 117
4042.91 116
4043.05 117
4043.20 119
4043.34 122
4043.49 124
4043.64 126
4043.78 126
4043.93 124
4044.07 118
4044.22 111
4044.37 102
4044.51 93
4044.66 85
4044.80 79
4044.95 77
4045.10 79
4045.24 84
4045.39 91
4045.53 99
4045.68 106
4045.83 111
4045.97 114
4046.12 116
4046.26 118
4046.41 120
4046.56 124
4046.70 130
4046.85 138
4046.99 147
4047.14 155
4047.29 162
4047.43 166
4047.58 167
4047.72 165
4047.87 160
4048.02 153
4048.16 147
4048.31 143
4048.45 142
4048.60 145
4048.75 150
4048.89 156
4049.04 161
4049.18 163
4049.33 162
4049.48 159
4049.62 154
4049.77 148
4049.91 142
4050.06 137
4050.21 132
4050.35 128
4050.50 125
4050.64 124
4050.79 124
4050.94 127
4051.08 133
4051.23 139
4051.37 145
4051.52 150
4051.67 152
4051.81 151
4051.96 148
4052.10 143
4052.25 136
4052.40 129
4052.54 122
4052.69 116
4052.83 109
4052.98 101
4053.13 94
4053.27 86
4053.42 79
4053.57 71
4053.71 65
4053.86 61
4054.00 63
4054.15 70
4054.30 84
4054.44 101
4054.59 122
4054.73 143
4054.88 162
4055.03 175
4055.17 183
4055.32 185
4055.47 181
4055.61 175
4055.76 167
4055.90 160
4056.05 155
4056.20 152
4056.34 151
4056.49 152
4056.63 154
4056.78 156
4056.93 158
4057.07 160
4057.22 160
4057.37 160
4057.51 159
4057.66 157
4057.80 155
4057.95 153
4058.10 150
4058.24 148
4058.39 144
4058.53 139
4058.68 132
4058.83 125
4058.97 118
4059.12 111
4059.27 107
4059.41 104
4059.56 104
4059.70 105
4059.85 107
4060.00 107
4060.14 107
4060.29 106
4060.44 106
4060.58 107
4060.73 111
4060.87 116
4061.02 123
4061.17 130
4061.31 135
4061.46 140
4061.61 143
4061.75 146
4061.90 148
4062.04 150
4062.19 152
4062.34 155
4062.48 156
4062.63 157
4062.78 157
4062.92 157
4063.07 156
4063.21 155
4063.36 154
4063.51 150
4063.65 144
4063.80 135
4063.95 123
4064.09 109
4064.24 94
4064.39 81
4064.53 72
4064.68 67
4064.82 66
4064.97 68
4065.12 74
4065.26 83
4065.41 93
4065.56 104
4065.70 115
4065.85 126
4065.99 134
4066.14 140
4066.29 143
4066.43 142
4066.58 139
4066.73 134
4066.87 127
4067.02 118
4067.17 106
4067.31 92
4067.46 76
4067.60 59
4067.75 42
4067.90 30
4068.04 23
4068.19 23
4068.34 30
4068.48 41
4068.63 56
4068.78 70
4068.92 83
4069.07 93
4069.21 98
4069.36 101
4069.51 101
4069.65 100
4069.80 99
4069.95 97
4070.09 94
4070.24 90
4070.39 85
4070.53 78
4070.68 69
4070.83 60
4070.97 51
4071.12 44
4071.26 41
4071.41 41
4071.56 44
4071.70 51
4071.85 60
4072.00 70
4072.14 81
4072.29 91
4072.44 100
4072.58 108
4072.73 115
4072.88 122
4073.02 128
4073.17 133
4073.31 138
4073.46 141
4073.61 142
4073.75 142
4073.90 140
4074.05 139
4074.19 138
4074.34 139
4074.49 142
4074.63 145
4074.78 147
4074.93 147
4075.07 144
4075.22 138
4075.37 130
4075.51 122
4075.66 116
4075.81 113
4075.95 114
4076.10 118
4076.24 122
4076.39 125
4076.54 126
4076.68 124
4076.83 119
4076.98 112
4077.12 105
4077.27 96
4077.42 88
4077.56 79
4077.71 69
4077.86 61
4078.00 53
4078.15 48
4078.30 47
4078.44 50
4078.59 57
4078.74 66
4078.88 76
4079.03 84
4079.18 90
4079.32 93
4079.47 94
4079.62 92
4079.76 91
4079.91 91
4080.06 94
4080.20 101
4080.35 110
4080.50 121
4080.64 132
4080.79 140
4080.93 144
4081.08 142
4081.23 136
4081.37 127
4081.52 118
4081.67 109
4081.81 103
4081.96 98
4082.11 95
4082.25 92
4082.40 88
4082.55 84
4082.69 80
4082.84 76
4082.99 73
4083.13 74
4083.28 78
4083.43 86
4083.57 96
4083.72 107
4083.87 116
4084.01 121
4084.16 121
4084.31 115
4084.45 104
4084.60 89
4084.75 75
4084.89 64
4085.04 59
4085.19 60
4085.33 66
4085.48 76
4085.63 87
4085.77 97
4085.92 105
4086.07 110
4086.21 114
4086.36 116
4086.51 117
4086.65 117
4086.80 116
4086.95 114
4087.09 110
4087.24 104
4087.39 98
4087.53 93
4087.68 89
4087.83 87
4087.98 87
4088.12 91
4088.27 98
4088.42 108
4088.56 119
4088.71 130
4088.86 141
4089.00 147
4089.15 149
4089.30 146
4089.44 137
4089.59 125
4089.74 111
4089.88 96
4090.03 82
4090.18 70
4090.32 59
4090.47 49
4090.62 40
4090.76 32
4090.91 24
4091.06 16
4091.20 9
4091.35 3
4091.50 0
4091.64 0
4091.79 0
4091.94 0
4092.08 0
4092.23 0
4092.38 0
4092.53 0
4092.67 0
4092.82 2
4092.97 9
4093.11 19
4093.26 28
4093.41 36
4093.55 39
4093.70 39
4093.85 35
4093.99 29
4094.14 22
4094.29 17
4094.43 14
4094.58 13
4094.73 13
4094.87 12
4095.02 11
4095.17 8
4095.31 5
4095.46 1
4095.61 0
4095.76 1
4095.90 5
4096.05 12
4096.20 21
4096.34 30
4096.49 38
4096.64 44
4096.78 47
4096.93 48
4097.08 47
4097.22 47
4097.37 49
4097.52 55
4097.67 64
4097.81 77
4097.96 91
4098.11 104
4098.25 114
4098.40 120
4098.55 122
4098.69 119
4098.84 113
4098.99 105
4099.13 97
4099.28 89
4099.43 82
4099.58 75
4099.72 68
4099.87 62
4100.02 54
4100.16 45
4100.31 35
4100.46 25
4100.60 15
4100.75 6
4100.90 0
4101.04 0
4101.19 0
4101.34 0
4101.49 0
4101.63 0
4101.78 0
4101.93 0
4102.07 0
4102.22 0
4102.37 7
4102.51 16
4102.66 26
4102.81 36
4102.96 47
4103.10 59
4103.25 70
4103.40 81
4103.54 93
4103.69 105
4103.84 117
4103.98 128
4104.13 137
4104.28 145
4104.43 150
4104.57 153
4104.72 154
4104.87 153
4105.01 150
4105.16 145
4105.31 138
4105.45 129
4105.60 117
4105.75 106
4105.90 96
4106.04 90
4106.19 89
4106.34 93
4106.48 102
4106.63 111
4106.78 119
4106.93 122
4107.07 119
4107.22 110
4107.37 98
4107.51 84
4107.66 74
4107.81 67
4107.96 67
4108.10 73
4108.25 83
4108.40 95
4108.54 106
4108.69 114
4108.84 118
4108.98 117
4109.13 112
4109.28 105
4109.43 98
4109.57 93
4109.72 91
4109.87 90
4110.01 91
4110.16 89
4110.31 84
4110.46 74
4110.60 60
4110.75 44
4110.90 28
4111.04 18
4111.19 14
4111.34 19
4111.49 31
4111.63 48
4111.78 68
4111.93 87
4112.07 102
4112.22 112
4112.37 114
4112.52 109
4112.66 98
4112.81 85
4112.96 69
4113.10 54
4113.25 43
4113.40 37
4113.55 36
4113.69 39
4113.84 45
4113.99 51
4114.14 56
4114.28 58
4114.43 56
4114.58 52
4114.72 47
4114.87 44
4115.02 45
4115.17 49
4115.31 58
4115.46 69
4115.61 81
4115.75 93
4115.90 104
4116.05 112
4116.20 118
4116.34 123
4116.49 127
4116.64 130
4116.79 131
4116.93 130
4117.08 126
4117.23 118
4117.37 107
4117.52 93
4117.67 78
4117.82 64
4117.96 51
4118.11 43
4118.26 39
4118.41 41
4118.55 47
4118.70 56
4118.85 68
4118.99 81
4119.14 94
4119.29 106
4119.44 117
4119.58 126
4119.73 133
4119.88 138
4120.03 140
4120.17 138
4120.32 134
4120.47 126
4120.61 117
4120.76 108
4120.91 100
4121.06 93
4121.20 87
4121.35 81
4121.50 74
4121.65 65
4121.79 54
4121.94 42
4122.09 31
4122.24 22
4122.38 16
4122.53 16
4122.68 20
4122.82 28
4122.97 37
4123.12 45
4123.27 51
4123.41 54
4123.56 54
4123.71 52
4123.86 48
4124.00 45
4124.15 43
4124.30 43
4124.45 47
4124.59 55
4124.74 65
4124.89 78
4125.04 94
4125.18 109
4125.33 124
4125.48 137
4125.62 145
4125.77 148
4125.92 145
4126.07 136
4126.21 122
4126.36 104
4126.51 86
4126.66 70
4126.80 56
4126.95 48
4127.10 45
4127.25 47
4127.39 51
4127.54 58
4127.69 64
4127.84 70
4127.98 76
4128.13 81
4128.28 86
4128.43 90
4128.57 94
4128.72 97
4128.87 98
4129.02 96
4129.16 93
4129.31 87
4129.46 82
4129.61 78
4129.75 77
4129.90 79
4130.05 84
4130.20 91
4130.34 99
4130.49 107
4130.64 114
4130.79 119
4130.93 123
4131.08 128
4131.23 132
4131.38 136
4131.52 140
4131.67 141
4131.82 141
4131.97 138
4132.11 133
4132.26 125
4132.41 117
4132.56 108
4132.70 100
4132.85 94
4133.00 89
4133.15 87
4133.29 89
4133.44 96
4133.59 106
4133.74 120
4133.88 138
4134.03 158
4134.18 177
4134.33 196
4134.47 212
4134.62 226
4134.77 235
4134.92 240
4135.06 240
4135.21 235
4135.36 224
4135.51 209
4135.65 192
4135.80 174
4135.95 156
4136.10 142
4136.24 130
4136.39 120
4136.54 112
4136.69 105
4136.84 99
4136.98 93
4137.13 88
4137.28 86
4137.43 87
4137.57 92
4137.72 99
4137.87 108
4138.02 118
4138.16 127
4138.31 132
4138.46 133
4138.61 128
4138.75 117
4138.90 103
4139.05 86
4139.20 67
4139.35 49
4139.49 32
4139.64 17
4139.79 6
4139.94 0
4140.08 0
4140.23 0
4140.38 0
4140.53 0
4140.67 0
4140.82 0
4140.97 0
4141.12 3
4141.26 7
4141.41 9
4141.56 12
4141.71 14
4141.86 17
4142.00 20
4142.15 23
4142.30 26
4142.45 30
4142.59 36
4142.74 44
4142.89 54
4143.04 68
4143.18 83
4143.33 98
4143.48 110
4143.63 117
4143.78 118
4143.92 114
4144.07 106
4144.22 97
4144.37 89
4144.51 84
4144.66 81
4144.81 79
4144.96 77
4145.11 74
4145.25 68
4145.40 59
4145.55 50
4145.70 40
4145.84 32
4145.99 26
4146.14 22
4146.29 20
4146.44 19
4146.58 19
4146.73 20
4146.88 21
4147.03 23
4147.17 25
4147.32 27
4147.47 28
4147.62 27
4147.77 25
4147.91 22
4148.06 17
4148.21 13
4148.36 10
4148.50 9
4148.65 11
4148.80 14
4148.95 17
4149.10 19
4149.24 19
4149.39 17
4149.54 13
4149.69 7
4149.83 1
4149.98 0
4150.13 0
4150.28 0
4150.43 0
4150.57 0
4150.72 0
4150.87 0
4151.02 1
4151.17 11
4151.31 21
4151.46 29
4151.61 33
4151.76 33
4151.90 28
4152.05 20
4152.20 11
4152.35 4
4152.50 1
4152.64 2
4152.79 8
4152.94 17
4153.09 28
4153.24 38
4153.38 48
4153.53 54
4153.68 58
4153.83 58
4153.98 56
4154.12 51
4154.27 44
4154.42 35
4154.57 25
4154.72 15
4154.86 6
4155.01 0
4155.16 0
4155.31 0
4155.45 3
4155.60 11
4155.75 21
4155.90 32
4156.05 44
4156.19 55
4156.34 65
4156.49 73
4156.64 79
4156.79 82
4156.93 83
4157.08 80
4157.23 76
4157.38 71
4157.53 64
4157.67 57
4157.82 50
4157.97 42
4158.12 33
4158.27 24
4158.41 15
4158.56 6
4158.71 0
4158.86 0
4159.01 0
4159.15 0
4159.30 0
4159.45 0
4159.60 0
4159.75 0
4159.89 1
4160.04 7
4160.19 12
4160.34 16
4160.49 19
4160.63 22
4160.78 24
4160.93 25
4161.08 25
4161.23 23
4161.37 19
4161.52 15
4161.67 9
4161.82 4
4161.97 0
4162.11 0
4162.26 0
4162.41 0
4162.56 0
4162.71 0
4162.85 0
4163.00 0
4163.15 0
4163.30 14
4163.45 32
4163.60 52
4163.74 73
4163.89 91
4164.04 105
4164.19 113
4164.34 115
4164.48 111
4164.63 104
4164.78 96
4164.93 88
4165.08 82
4165.22 80
4165.37 81
4165.52 85
4165.67 91
4165.82 99
4165.96 106
4166.11 111
4166.26 115
4166.41 117
4166.56 119
4166.71 121
4166.85 124
4167.00 129
4167.15 135
4167.30 143
4167.45 149
4167.59 155
4167.74 159
4167.89 161
4168.04 164
4168.19 167
4168.34 171
4168.48 175
4168.63 179
4168.78 183
4168.93 185
4169.08 188
4169.22 190
4169.37 193
4169.52 197
4169.67 202
4169.82 205
4169.97 205
4170.11 202
4170.26 195
4170.41 185
4170.56 174
4170.71 161
4170.85 150
4171.00 140
4171.15 130
4171.30 121
4171.45 112
4171.60 102
4171.74 91
4171.89 82
4172.04 73
4172.19 67
4172.34 65
4172.48 65
4172.63 69
4172.78 74
4172.93 82
4173.08 91
4173.23 100
4173.37 108
4173.52 114
4173.67 118
4173.82 119
4173.97 118
4174.12 114
4174.26 109
4174.41 104
4174.56 100
4174.71 96
4174.86 93
4175.01 91
4175.15 88
4175.30 87
4175.45 86
4175.60 85
4175.75 84
4175.90 84
4176.04 83
4176.19 81
4176.34 78
4176.49 75
4176.64 71
4176.79 68
4176.93 66
4177.08 67
4177.23 70
4177.38 73
4177.53 77
4177.68 80
4177.82 81
4177.97 82
4178.12 81
4178.27 79
4178.42 77
4178.57 75
4178.71 74
4178.86 74
4179.01 76
4179.16 81
4179.31 89
4179.46 100
4179.60 111
4179.75 123
4179.90 133
4180.05 141
4180.20 146
4180.35 148
4180.49 149
4180.64 150
4180.79 153
4180.94 157
4181.09 163
4181.24 169
4181.38 173
4181.53 174
4181.68 170
4181.83 162
4181.98 151
4182.13 139
4182.27 128
4182.42 123
4182.57 123
4182.72 130
4182.87 142
4183.02 156
4183.17 171
4183.31 183
4183.46 190
4183.61 192
4183.76 190
4183.91 184
4184.06 177
4184.20 168
4184.35 159
4184.50 150
4184.65 141
4184.80 132
4184.95 123
4185.09 117
4185.24 113
4185.39 111
4185.54 111
4185.69 113
4185.84 117
4185.99 122
4186.13 127
4186.28 133
4186.43 139
4186.58 143
4186.73 145
4186.88 144
4187.03 137
4187.17 128
4187.32 117
4187.47 107
4187.62 101
4187.77 98
4187.92 101
4188.06 106
4188.21 113
4188.36 117
4188.51 120
4188.66 120
4188.81 119
4188.96 116
4189.10 115
4189.25 115
4189.40 117
4189.55 119
4189.70 121
4189.85 122
4190.00 122
4190.14 122
4190.29 121
4190.44 121
4190.59 124
4190.74 128
4190.89 134
4191.04 143
4191.18 152
4191.33 160
4191.48 165
4191.63 167
4191.78 166
4191.93 163
4192.08 160
4192.22 158
4192.37 159
4192.52 164
4192.67 175
4192.82 190
4192.97 208
4193.12 230
4193.26 254
4193.41 280
4193.56 306
4193.71 331
4193.86 353
4194.01 373
4194.16 389
4194.30 402
4194.45 413
4194.60 421
4194.75 429
4194.90 437
4195.05 445
4195.20 454
4195.35 464
4195.49 477
4195.64 493
4195.79 511
4195.94 530
4196.09 551
4196.24 571
4196.39 589
4196.53 605
4196.68 618
4196.83 628
4196.98 639
4197.13 650
4197.28 665
4197.43 682
4197.58 703
4197.72 727
4197.87 752
4198.02 776
4198.17 799
4198.32 818
4198.47 832
4198.62 841
4198.76 845
4198.91 843
4199.06 836
4199.21 825
4199.36 811
4199.51 795
4199.66 776
4199.81 756
4199.95 734
4200.10 709
4200.25 681
4200.40 652
4200.55 621
4200.70 591
4200.85 561
4201.00 534
4201.14 509
4201.29 489
4201.44 471
4201.59 457
4201.74 446
4201.89 437
4202.04 431
4202.19 427
4202.33 424
4202.48 423
4202.63 423
4202.78 424
4202.93 424
4203.08 423
4203.23 420
4203.38 416
4203.52 410
4203.67 403
4203.82 395
4203.97 387
4204.12 378
4204.27 368
4204.42 357
4204.57 346
4204.72 334
4204.86 321
4205.01 309
4205.16 297
4205.31 286
4205.46 275
4205.61 266
4205.76 256
4205.91 246
4206.05 235
4206.20 222
4206.35 208
4206.50 192
4206.65 175
4206.80 160
4206.95 149
4207.10 142
4207.25 141
4207.39 146
4207.54 156
4207.69 170
4207.84 185
4207.99 200
4208.14 213
4208.29 224
4208.44 232
4208.59 236
4208.73 236
4208.88 230
4209.03 220
4209.18 205
4209.33 188
4209.48 170
4209.63 155
4209.78 142
4209.93 135
4210.07 134
4210.22 137
4210.37 144
4210.52 153
4210.67 164
4210.82 175
4210.97 186
4211.12 196
4211.27 204
4211.41 208
4211.56 209
4211.71 207
4211.86 200
4212.01 192
4212.16 184
4212.31 177
4212.46 173
4212.61 171
4212.75 173
4212.90 177
4213.05 180
4213.20 182
4213.35 181
4213.50 178
4213.65 174
4213.80 172
4213.95 173
4214.10 181
4214.24 195
4214.39 215
4214.54 238
4214.69 262
4214.84 283
4214.99 300
4215.14 310
4215.29 316
4215.44 316
4215.59 312
4215.73 306
4215.88 297
4216.03 286
4216.18 273
4216.33 259
4216.48 246
4216.63 236
4216.78 230
4216.93 231
4217.08 239
4217.22 253
4217.37 273
4217.52 295
4217.67 317
4217.82 336
4217.97 354
4218.12 367
4218.27 377
4218.42 383
4218.57 386
4218.72 385
4218.86 380
4219.01 373
4219.16 366
4219.31 362
4219.46 365
4219.61 375
4219.76 395
4219.91 421
4220.06 451
4220.21 480
4220.35 504
4220.50 520
4220.65 529
4220.80 532
4220.95 530
4221.10 526
4221.25 522
4221.40 517
4221.55 511
4221.70 503
4221.85 496
4222.00 488
4222.14 480
4222.29 475
4222.44 471
4222.59 468
4222.74 468
4222.89 468
4223.04 467
4223.19 466
4223.34 463
4223.49 457
4223.64 447
4223.78 432
4223.93 412
4224.08 389
4224.23 363
4224.38 338
4224.53 315
4224.68 297
4224.83 285
4224.98 278
4225.13 275
4225.28 275
4225.43 274
4225.57 273
4225.72 270
4225.87 265
4226.02 259
4226.17 254
4226.32 250
4226.47 247
4226.62 247
4226.77 248
4226.92 249
4227.07 248
4227.22 246
4227.36 242
4227.51 237
4227.66 229
4227.81 220
4227.96 211
4228.11 203
4228.26 194
4228.41 185
4228.56 177
4228.71 170
4228.86 163
4229.01 159
4229.16 156
4229.30 155
4229.45 156
4229.60 159
4229.75 163
4229.90 167
4230.05 171
4230.20 175
4230.35 177
4230.50 177
4230.65 174
4230.80 168
4230.95 160
4231.10 150
4231.25 140
4231.39 129
4231.54 119
4231.69 111
4231.84 104
4231.99 100
4232.14 98
4232.29 99
4232.44 102
4232.59 107
4232.74 111
4232.89 112
4233.04 110
4233.19 104
4233.34 95
4233.48 84
4233.63 72
4233.78 60
4233.93 51
4234.08 45
4234.23 41
4234.38 38
4234.53 36
4234.68 34
4234.83 31
4234.98 29
4235.13 26
4235.28 23
4235.43 18
4235.58 14
4235.72 7
4235.87 0
4236.02 0
4236.17 0
4236.32 0
4236.47 0
4236.62 0
4236.77 0
4236.92 0
4237.07 0
4237.22 2
4237.37 5
4237.52 9
4237.67 13
4237.82 19
4237.97 25
4238.12 31
4238.26 36
4238.41 39
4238.56 38
4238.71 33
4238.86 23
4239.01 9
4239.16 0
4239.31 0
4239.46 0
4239.61 0
4239.76 0
4239.91 0
4240.06 0
4240.21 0
4240.36 24
4240.51 49
4240.66 75
4240.80 99
4240.95 120
4241.10 140
4241.25 156
4241.40 170
4241.55 180
4241.70 186
4241.85 189
4242.00 189
4242.15 187
4242.30 185
4242.45 184
4242.60 185
4242.75 189
4242.90 196
4243.05 204
4243.20 212
4243.35 220
4243.50 226
4243.64 230
4243.79 233
4243.94 233
4244.09 233
4244.24 230
4244.39 226
4244.54 220
4244.69 213
4244.84 205
4244.99 197
4245.14 189
4245.29 181
4245.44 174
4245.59 168
4245.74 162
4245.89 155
4246.04 146
4246.19 134
4246.34 120
4246.49 103
4246.64 84
4246.78 66
4246.93 50
4247.08 39
4247.23 32
4247.38 28
4247.53 27
4247.68 27
4247.83 27
4247.98 28
4248.13 30
4248.28 31
4248.43 33
4248.58 35
4248.73 37
4248.88 36
4249.03 35
4249.18 32
4249.33 29
4249.48 28
4249.63 30
4249.78 36
4249.93 46
4250.08 58
4250.23 71
4250.37 84
4250.52 94
4250.67 100
4250.82 100
4250.97 97
4251.12 90
4251.27 79
4251.42 66
4251.57 53
4251.72 40
4251.87 28
4252.02 18
4252.17 10
4252.32 6
4252.47 5
4252.62 7
4252.77 13
4252.92 20
4253.07 28
4253.22 37
4253.37 46
4253.52 53
4253.67 59
4253.82 64
4253.97 68
4254.12 71
4254.27 73
4254.42 75
4254.57 77
4254.71 80
4254.86 83
4255.01 86
4255.16 90
4255.31 94
4255.46 98
4255.61 100
4255.76 100
4255.91 98
4256.06 92
4256.21 82
4256.36 70
4256.51 54
4256.66 37
4256.81 21
4256.96 7
4257.11 0
4257.26 0
4257.41 0
4257.56 0
4257.71 9
4257.86 20
4258.01 30
4258.16 39
4258.31 46
4258.46 49
4258.61 51
4258.76 53
4258.91 54
4259.06 56
4259.21 59
4259.36 63
4259.51 68
4259.66 73
4259.81 78
4259.96 82
4260.11 83
4260.26 83
4260.41 79
4260.55 73
4260.70 66
4260.85 60
4261.00 55
4261.15 54
4261.30 57
4261.45 65
4261.60 76
4261.75 90
4261.90 103
4262.05 115
4262.20 123
4262.35 129
4262.50 131
4262.65 131
4262.80 130
4262.95 129
4263.10 128
4263.25 127
4263.40 125
4263.55 121
4263.70 115
4263.85 107
4264.00 97
4264.15 86
4264.30 76
4264.45 69
4264.60 64
4264.75 62
4264.90 63
4265.05 66
4265.20 69
4265.35 72
4265.50 74
4265.65 76
4265.80 77
4265.95 79
4266.10 81
4266.25 83
4266.40 86
4266.55 88
4266.70 88
4266.85 86
4267.00 80
4267.15 70
4267.30 59
4267.45 47
4267.60 36
4267.75 28
4267.90 23
4268.05 23
4268.20 27
4268.35 35
4268.50 44
4268.65 52
4268.80 60
4268.95 64
4269.10 66
4269.25 65
4269.40 62
4269.55 60
4269.70 59
4269.85 59
4270.00 62
4270.15 66
4270.30 69
4270.45 71
4270.60 70
4270.75 64
4270.90 55
4271.05 44
4271.20 31
4271.35 19
4271.50 8
4271.65 1
4271.80 0
4271.95 0
4272.10 6
4272.25 17
4272.40 33
4272.55 52
4272.70 73
4272.85 94
4273.00 114
4273.15 129
4273.30 139
4273.45 143
4273.60 141
4273.75 135
4273.90 125
4274.05 115
4274.20 105
4274.35 96
4274.50 88
4274.65 81
4274.80 73
4274.95 65
4275.10 57
4275.25 49
4275.40 43
4275.55 37
4275.70 33
4275.85 29
4276.00 25
4276.15 21
4276.30 17
4276.45 15
4276.60 13
4276.75 12
4276.90 11
4277.05 10
4277.20 8
4277.35 4
4277.50 0
4277.65 0
4277.80 0
4277.95 0
4278.10 0
4278.25 0
4278.40 0
4278.55 0
4278.70 4
4278.85 13
4279.00 22
4279.15 34
4279.30 47
4279.45 60
4279.60 72
4279.75 82
4279.90 87
4280.05 87
4280.20 84
4280.35 79
4280.50 75
4280.65 75
4280.80 79
4280.95 89
4281.10 102
4281.25 117
4281.40 132
4281.55 145
4281.70 154
4281.85 159
4282.00 161
4282.15 160
4282.30 157
4282.45 153
4282.60 148
4282.75 143
4282.90 139
4283.05 135
4283.20 131
4283.35 127
4283.50 124
4283.65 121
4283.80 119
4283.96 116
4284.11 115
4284.26 114
4284.41 114
4284.56 113
4284.71 113
4284.86 113
4285.01 115
4285.16 119
4285.31 126
4285.46 134
4285.61 143
4285.76 152
4285.91 159
4286.06 162
4286.21 162
4286.36 157
4286.51 150
4286.66 141
4286.81 131
4286.96 123
4287.11 118
4287.26 116
4287.41 119
4287.56 126
4287.71 135
4287.86 147
4288.01 157
4288.16 165
4288.31 170
4288.46 170
4288.61 168
4288.76 163
4288.91 157
4289.06 151
4289.21 146
4289.36 141
4289.51 135
4289.66 129
4289.82 123
4289.97 117
4290.12 112
4290.27 108
4290.42 106
4290.57 106
4290.72 106
4290.87 107
4291.02 107
4291.17 105
4291.32 102
4291.47 96
4291.62 89
4291.77 81
4291.92 75
4292.07 70
4292.22 69
4292.37 70
4292.52 74
4292.67 77
4292.82 80
4292.97 81
4293.12 81
4293.27 80
4293.42 77
4293.57 75
4293.72 72
4293.87 70
4294.02 67
4294.18 64
4294.33 61
4294.48 58
4294.63 57
4294.78 57
4294.93 60
4295.08 65
4295.23 73
4295.38 82
4295.53 92
4295.68 103
4295.83 114
4295.98 125
4296.13 135
4296.28 144
4296.43 153
4296.58 161
4296.73 170
4296.88 178
4297.03 185
4297.18 192
4297.33 197
4297.48 199
4297.63 197
4297.79 192
4297.94 183
4298.09 172
4298.24 160
4298.39 151
4298.54 143
4298.69 139
4298.84 139
4298.99 142
4299.14 147
4299.29 154
4299.44 164
4299.59 174
4299.74 186
4299.89 199
4300.04 210
4300.19 220
4300.34 227
4300.49 230
4300.64 229
4300.79 225
4300.95 219
4301.10 214
4301.25 212
4301.40 213
4301.55 218
4301.70 226
4301.85 236
4302.00 245
4302.15 251
4302.30 255
4302.45 254
4302.60 249
4302.75 243
4302.90 235
4303.05 228
4303.20 221
4303.35 217
4303.50 214
4303.65 212
4303.81 212
4303.96 212
4304.11 213
4304.26 213
4304.41 212
4304.56 209
4304.71 205
4304.86 200
4305.01 194
4305.16 189
4305.31 184
4305.46 181
4305.61 179
4305.76 179
4305.91 181
4306.06 183
4306.21 184
4306.37 185
4306.52 185
4306.67 183
4306.82 180
4306.97 176
4307.12 172
4307.27 167
4307.42 161
4307.57 157
4307.72 153
4307.87 152
4308.02 153
4308.17 155
4308.32 157
4308.47 160
4308.62 160
4308.78 159
4308.93 154
4309.08 148
4309.23 141
4309.38 132
4309.53 122
4309.68 110
4309.83 97
4309.98 81
4310.13 65
4310.28 50
4310.43 37
4310.58 29
4310.73 25
4310.88 25
4311.03 29
4311.19 36
4311.34 45
4311.49 55
4311.64 66
4311.79 78
4311.94 90
4312.09 102
4312.24 114
4312.39 125
4312.54 134
4312.69 141
4312.84 144
4312.99 143
4313.14 138
4313.30 130
4313.45 119
4313.60 107
4313.75 95
4313.90 85
4314.05 76
4314.20 71
4314.35 67
4314.50 65
4314.65 62
4314.80 60
4314.95 57
4315.10 54
4315.26 53
4315.41 52
4315.56 53
4315.71 54
4315.86 54
4316.01 52
4316.16 49
4316.31 44
4316.46 39
4316.61 35
4316.76 33
4316.91 33
4317.06 34
4317.22 35
4317.37 34
4317.52 30
4317.67 22
4317.82 11
4317.97 0
4318.12 0
4318.27 0
4318.42 0
4318.57 0
4318.72 0
4318.87 0
4319.02 0
4319.18 6
4319.33 21
4319.48 35
4319.63 49
4319.78 63
4319.93 76
4320.08 89
4320.23 101
4320.38 112
4320.53 121
4320.68 128
4320.83 134
4320.99 140
4321.14 147
4321.29 155
4321.44 165
4321.59 176
4321.74 188
4321.89 199
4322.04 209
4322.19 217
4322.34 222
4322.49 226
4322.65 230
4322.80 233
4322.95 235
4323.10 236
4323.25 234
4323.40 229
4323.55 221
4323.70 208
4323.85 193
4324.00 177
4324.15 163
4324.31 153
4324.46 148
4324.61 148
4324.76 154
4324.91 164
4325.06 176
4325.21 188
4325.36 198
4325.51 207
4325.66 212
4325.81 215
4325.97 216
4326.12 215
4326.27 214
4326.42 213
4326.57 213
4326.72 213
4326.87 215
4327.02 218
4327.17 219
4327.32 219
4327.47 217
4327.63 212
4327.78 206
4327.93 201
4328.08 198
4328.23 198
4328.38 203
4328.53 210
4328.68 220
4328.83 231
4328.98 242
4329.14 251
4329.29 259
4329.44 264
4329.59 267
4329.74 267
4329.89 264
4330.04 259
4330.19 255
4330.34 252
4330.49 253
4330.65 257
4330.80 266
4330.95 277
4331.10 289
4331.25 300
4331.40 309
4331.55 314
4331.70 316
4331.85 316
4332.00 315
4332.16 314
4332.31 314
4332.46 314
4332.61 316
4332.76 319
4332.91 321
4333.06 324
4333.21 326
4333.36 328
4333.52 331
4333.67 333
4333.82 335
4333.97 335
4334.12 334
4334.27 332
4334.42 327
4334.57 319
4334.72 310
4334.88 300
4335.03 288
4335.18 276
4335.33 266
4335.48 259
4335.63 257
4335.78 261
4335.93 270
4336.08 283
4336.24 298
4336.39 310
4336.54 319
4336.69 322
4336.84 319
4336.99 313
4337.14 305
4337.29 299
4337.44 295
4337.60 294
4337.75 296
4337.90 298
4338.05 301
4338.20 304
4338.35 306
4338.50 309
4338.65 313
4338.80 318
4338.96 322
4339.11 324
4339.26 321
4339.41 313
4339.56 299
4339.71 281
4339.86 260
4340.01 237
4340.17 215
4340.32 196
4340.47 179
4340.62 166
4340.77 153
4340.92 141
4341.07 128
4341.22 114
4341.37 99
4341.53 85
4341.68 72
4341.83 64
4341.98 61
4342.13 64
4342.28 72
4342.43 84
4342.58 99
4342.74 114
4342.89 128
4343.04 138
4343.19 146
4343.34 151
4343.49 153
4343.64 154
4343.79 154
4343.95 154
4344.10 153
4344.25 151
4344.40 149
4344.55 145
4344.70 141
4344.85 137
4345.00 134
4345.16 134
4345.31 137
4345.46 143
4345.61 152
4345.76 163
4345.91 175
4346.06 187
4346.21 198
4346.37 207
4346.52 215
4346.67 221
4346.82 224
4346.97 224
4347.12 220
4347.27 212
4347.43 199
4347.58 185
4347.73 169
4347.88 153
4348.03 139
4348.18 128
4348.33 121
4348.48 118
4348.64 118
4348.79 121
4348.94 127
4349.09 135
4349.24 146
4349.39 155
4349.54 163
4349.70 168
4349.85 168
4350.00 163
4350.15 154
4350.30 143
4350.45 133
4350.60 125
4350.75 121
4350.91 121
4351.06 124
4351.21 127
4351.36 129
4351.51 128
4351.66 122
4351.81 112
4351.97 99
4352.12 85
4352.27 72
4352.42 61
4352.57 52
4352.72 46
4352.87 43
4353.03 42
4353.18 44
4353.33 47
4353.48 53
4353.63 60
4353.78 68
4353.93 77
4354.09 85
4354.24 91
4354.39 94
4354.54 95
4354.69 93
4354.84 88
4354.99 81
4355.15 75
4355.30 72
4355.45 72
4355.60 75
4355.75 82
4355.90 91
4356.05 100
4356.21 109
4356.36 115
4356.51 120
4356.66 124
4356.81 128
4356.96 134
4357.11 143
4357.27 154
4357.42 168
4357.57 182
4357.72 195
4357.87 206
4358.02 214
4358.18 218
4358.33 217
4358.48 214
4358.63 208
4358.78 200
4358.93 193
4359.08 187
4359.24 183
4359.39 180
4359.54 180
4359.69 181
4359.84 183
4359.99 184
4360.15 184
4360.30 183
4360.45 181
4360.60 177
4360.75 173
4360.90 169
4361.05 166
4361.21 164
4361.36 164
4361.51 166
4361.66 170
4361.81 174
4361.96 179
4362.12 183
4362.27 188
4362.42 191
4362.57 193
4362.72 192
4362.87 188
4363.02 182
4363.18 172
4363.33 160
4363.48 145
4363.63 130
4363.78 117
4363.93 107
4364.09 101
4364.24 101
4364.39 106
4364.54 117
4364.69 131
4364.84 146
4365.00 160
4365.15 169
4365.30 173
4365.45 171
4365.60 162
4365.75 147
4365.91 130
4366.06 111
4366.21 94
4366.36 81
4366.51 75
4366.66 76
4366.82 84
4366.97 99
4367.12 118
4367.27 139
4367.42 159
4367.57 176
4367.73 189
4367.88 197
4368.03 203
4368.18 207
4368.33 209
4368.48 212
4368.64 215
4368.79 217
4368.94 219
4369.09 220
4369.24 219
4369.39 218
4369.55 216
4369.70 215
4369.85 213
4370.00 212
4370.15 211
4370.30 211
4370.46 211
4370.61 211
4370.76 212
4370.91 214
4371.06 217
4371.21 221
4371.37 223
4371.52 223
4371.67 221
4371.82 218
4371.97 214
4372.12 213
4372.28 215
4372.43 221
4372.58 232
4372.73 246
4372.88 260
4373.04 270
4373.19 275
4373.34 273
4373.49 264
4373.64 248
4373.79 227
4373.95 204
4374.10 181
4374.25 160
4374.40 142
4374.55 128
4374.70 117
4374.86 109
4375.01 103
4375.16 100
4375.31 98
4375.46 99
4375.62 103
4375.77 110
4375.92 119
4376.07 129
4376.22 138
4376.37 143
4376.53 144
4376.68 139
4376.83 128
4376.98 111
4377.13 92
4377.29 72
4377.44 54
4377.59 40
4377.74 30
4377.89 24
4378.04 21
4378.20 20
4378.35 21
4378.50 21
4378.65 23
4378.80 25
4378.96 28
4379.11 31
4379.26 35
4379.41 39
4379.56 43
4379.72 48
4379.87 55
4380.02 64
4380.17 76
4380.32 89
4380.47 103
4380.63 116
4380.78 127
4380.93 133
4381.08 135
4381.23 133
4381.39 127
4381.54 119
4381.69 110
4381.84 101
4381.99 92
4382.15 83
4382.30 75
4382.45 67
4382.60 59
4382.75 52
4382.91 46
4383.06 43
4383.21 43
4383.36 46
4383.51 51
4383.66 60
4383.82 69
4383.97 77
4384.12 82
4384.27 83
4384.42 79
4384.58 72
4384.73 62
4384.88 50
4385.03 40
4385.18 33
4385.34 30
4385.49 28
4385.64 29
4385.79 30
4385.94 29
4386.10 26
4386.25 21
4386.40 13
4386.55 5
4386.70 0
4386.86 0
4387.01 0
4387.16 0
4387.31 0
4387.46 0
4387.62 0
4387.77 0
4387.92 1
4388.07 13
4388.22 29
4388.38 45
4388.53 62
4388.68 76
4388.83 87
4388.98 93
4389.14 93
4389.29 87
4389.44 79
4389.59 68
4389.74 58
4389.90 50
4390.05 45
4390.20 43
4390.35 45
4390.50 50
4390.66 59
4390.81 69
4390.96 81
4391.11 94
4391.27 107
4391.42 120
4391.57 131
4391.72 140
4391.87 147
4392.03 152
4392.18 155
4392.33 156
4392.48 154
4392.63 149
4392.79 141
4392.94 132
4393.09 121
4393.24 109
4393.39 99
4393.55 90
4393.70 84
4393.85 81
4394.00 81
4394.16 84
4394.31 88
4394.46 93
4394.61 97
4394.76 98
4394.92 94
4395.07 87
4395.22 77
4395.37 66
4395.52 56
4395.68 49
4395.83 44
4395.98 42
4396.13 42
4396.29 41
4396.44 39
4396.59 38
4396.74 36
4396.89 36
4397.05 38
4397.20 42
4397.35 47
4397.50 52
4397.65 56
4397.81 60
4397.96 62
4398.11 65
4398.26 66
4398.42 69
4398.57 71
4398.72 74
4398.87 76
4399.02 79
4399.18 81
4399.33 84
4399.48 88
4399.63 92
4399.79 97
4399.94 101
4400.09 104
4400.24 104
4400.39 102
4400.55 97
4400.70 90
4400.85 82
4401.00 75
4401.16 69
4401.31 65
4401.46 64
4401.61 66
4401.76 69
4401.92 75
4402.07 80
4402.22 85
4402.37 86
4402.53 84
4402.68 78
4402.83 69
4402.98 59
4403.14 48
4403.29 40
4403.44 36
4403.59 36
4403.74 40
4403.90 47
4404.05 56
4404.20 66
4404.35 76
4404.51 84
4404.66 90
4404.81 95
4404.96 98
4405.11 101
4405.27 101
4405.42 100
4405.57 96
4405.72 91
4405.88 83
4406.03 74
4406.18 63
4406.33 53
4406.49 45
4406.64 39
4406.79 35
4406.94 32
4407.10 31
4407.25 31
4407.40 30
4407.55 29
4407.70 27
4407.86 26
4408.01 25
4408.16 26
4408.31 28
4408.47 31
4408.62 34
4408.77 36
4408.92 36
4409.08 35
4409.23 31
4409.38 25
4409.53 19
4409.69 13
4409.84 8
4409.99 3
4410.14 0
4410.30 0
4410.45 0
4410.60 0
4410.75 0
4410.90 0
4411.06 0
4411.21 0
4411.36 3
4411.51 11
4411.67 17
4411.82 21
4411.97 21
4412.12 18
4412.28 11
4412.43 3
4412.58 0
4412.73 0
4412.89 0
4413.04 0
4413.19 10
4413.34 24
4413.50 39
4413.65 52
4413.80 61
4413.95 66
4414.11 66
4414.26 64
4414.41 59
4414.56 56
4414.72 56
4414.87 60
4415.02 67
4415.17 76
4415.33 84
4415.48 91
4415.63 94
4415.78 93
4415.94 89
4416.09 83
4416.24 75
4416.39 68
4416.55 61
4416.70 56
4416.85 53
4417.00 53
4417.16 56
4417.31 62
4417.46 72
4417.61 86
4417.77 102
4417.92 119
4418.07 137
4418.22 152
4418.38 163
4418.53 170
4418.68 170
4418.83 166
4418.99 157
4419.14 148
4419.29 139
4419.44 132
4419.60 129
4419.75 128
4419.90 129
4420.05 130
4420.21 131
4420.36 131
4420.51 132
4420.66 135
4420.82 141
4420.97 152
4421.12 166
4421.28 181
4421.43 195
4421.58 205
4421.73 210
4421.89 209
4422.04 202
4422.19 191
4422.34 177
4422.50 163
4422.65 148
4422.80 136
4422.95 126
4423.11 119
4423.26 115
4423.41 116
4423.56 120
4423.72 129
4423.87 142
4424.02 157
4424.17 175
4424.33 192
4424.48 207
4424.63 217
4424.79 222
4424.94 219
4425.09 211
4425.24 199
4425.40 186
4425.55 174
4425.70 167
4425.85 163
4426.01 163
4426.16 164
4426.31 166
4426.46 166
4426.62 166
4426.77 164
4426.92 163
4427.08 163
4427.23 165
4427.38 168
4427.53 171
4427.69 175
4427.84 178
4427.99 180
4428.14 183
4428.30 185
4428.45 188
4428.60 191
4428.76 192
4428.91 193
4429.06 191
4429.21 189
4429.37 185
4429.52 180
4429.67 175
4429.82 170
4429.98 165
4430.13 161
4430.28 157
4430.44 152
4430.59 148
4430.74 144
4430.89 141
4431.05 138
4431.20 137
4431.35 135
4431.50 134
4431.66 132
4431.81 129
4431.96 124
4432.12 118
4432.27 112
4432.42 107
4432.57 105
4432.73 104
4432.88 105
4433.03 107
4433.19 108
4433.34 107
4433.49 104
4433.64 99
4433.80 93
4433.95 86
4434.10 78
4434.26 69
4434.41 60
4434.56 50
4434.71 39
4434.87 30
4435.02 23
4435.17 19
4435.32 18
4435.48 21
4435.63 26
4435.78 32
4435.94 38
4436.09 41
4436.24 41
4436.39 36
4436.55 29
4436.70 21
4436.85 13
4437.01 7
4437.16 4
4437.31 5
4437.46 9
4437.62 15
4437.77 21
4437.92 25
4438.08 27
4438.23 26
4438.38 23
4438.53 20
4438.69 18
4438.84 18
4438.99 20
4439.15 23
4439.30 28
4439.45 31
4439.61 32
4439.76 31
4439.91 28
4440.06 23
4440.22 18
4440.37 14
4440.52 11
4440.68 8
4440.83 5
4440.98 0
4441.13 0
4441.29 0
4441.44 0
4441.59 0
4441.75 0
4441.90 0
4442.05 0
4442.21 10
4442.36 23
4442.51 34
4442.66 39
4442.82 37
4442.97 30
4443.12 19
4443.28 8
4443.43 0
4443.58 0
4443.73 0
4443.89 3
4444.04 12
4444.19 22
4444.35 31
4444.50 39
4444.65 45
4444.81 51
4444.96 58
4445.11 66
4445.26 77
4445.42 90
4445.57 104
4445.72 119
4445.88 133
4446.03 147
4446.18 160
4446.34 172
4446.49 185
4446.64 199
4446.79 214
4446.95 228
4447.10 240
4447.25 248
4447.41 252
4447.56 250
4447.71 244
4447.87 237
4448.02 231
4448.17 227
4448.33 227
4448.48 228
4448.63 231
4448.78 233
4448.94 233
4449.09 231
4449.24 229
4449.40 226
4449.55 224
4449.70 224
4449.86 225
4450.01 226
4450.16 226
4450.32 223
4450.47 215
4450.62 201
4450.77 182
4450.93 158
4451.08 131
4451.23 103
4451.39 78
4451.54 59
4451.69 45
4451.85 38
4452.00 38
4452.15 42
4452.31 50
4452.46 59
4452.61 69
4452.77 78
4452.92 88
4453.07 98
4453.22 109
4453.38 119
4453.53 129
4453.68 136
4453.84 141
4453.99 143
4454.14 142
4454.30 138
4454.45 134
4454.60 129
4454.76 125
4454.91 120
4455.06 116
4455.22 112
4455.37 109
4455.52 108
4455.68 109
4455.83 112
4455.98 116
4456.13 121
4456.29 125
4456.44 128
4456.59 128
4456.75 126
4456.90 124
4457.05 121
4457.21 119
4457.36 118
4457.51 120
4457.67 124
4457.82 130
4457.97 137
4458.13 144
4458.28 152
4458.43 159
4458.59 163
4458.74 166
4458.89 167
4459.05 165
4459.20 160
4459.35 153
4459.51 143
4459.66 132
4459.81 121
4459.97 110
4460.12 101
4460.27 95
4460.43 91
4460.58 90
4460.73 91
4460.89 92
4461.04 93
4461.19 95
4461.34 96
4461.50 97
4461.65 97
4461.80 98
4461.96 101
4462.11 104
4462.26 109
4462.42 115
4462.57 121
4462.72 126
4462.88 128
4463.03 126
4463.18 121
4463.34 113
4463.49 105
4463.64 99
4463.80 97
4463.95 100
4464.10 107
4464.26 116
4464.41 124
4464.56 129
4464.72 131
4464.87 130
4465.02 128
4465.18 128
4465.33 132
4465.48 140
4465.64 151
4465.79 165
4465.94 179
4466.10 192
4466.25 204
4466.40 215
4466.56 226
4466.71 238
4466.86 252
4467.02 268
4467.17 284
4467.32 301
4467.48 315
4467.63 327
4467.79 337
4467.94 346
4468.09 355
4468.25 365
4468.40 377
4468.55 391
4468.71 406
4468.86 420
4469.01 432
4469.17 441
4469.32 449
4469.47 456
4469.63 465
4469.78 479
4469.93 500
4470.09 528
4470.24 560
4470.39 594
4470.55 625
4470.70 651
4470.85 669
4471.01 680
4471.16 684
4471.31 685
4471.47 686
4471.62 689
4471.77 694
4471.93 703
4472.08 714
4472.23 726
4472.39 738
4472.54 749
4472.70 758
4472.85 764
4473.00 769
4473.16 772
4473.31 773
4473.46 772
4473.62 770
4473.77 767
4473.92 763
4474.08 759
4474.23 756
4474.38 753
4474.54 750
4474.69 747
4474.84 744
4475.00 740
4475.15 734
4475.30 728
4475.46 720
4475.61 711
4475.77 700
4475.92 686
4476.07 670
4476.23 652
4476.38 631
4476.53 609
4476.69 587
4476.84 565
4476.99 544
4477.15 525
4477.30 506
4477.45 488
4477.61 470
4477.76 452
4477.91 433
4478.07 414
4478.22 395
4478.38 377
4478.53 362
4478.68 349
4478.84 339
4478.99 333
4479.14 328
4479.30 325
4479.45 321
4479.60 317
4479.76 310
4479.91 301
4480.07 290
4480.22 277
4480.37 263
4480.53 250
4480.68 237
4480.83 225
4480.99 216
4481.14 209
4481.29 205
4481.45 203
4481.60 203
4481.75 203
4481.91 203
4482.06 200
4482.22 196
4482.37 189
4482.52 181
4482.68 171
4482.83 159
4482.98 145
4483.14 131
4483.29 116
4483.44 101
4483.60 88
4483.75 79
4483.91 74
4484.06 76
4484.21 81
4484.37 89
4484.52 98
4484.67 105
4484.83 109
4484.98 111
4485.14 111
4485.29 112
4485.44 116
4485.60 122
4485.75 130
4485.90 139
4486.06 146
4486.21 149
4486.37 149
4486.52 143
4486.67 136
4486.83 129
4486.98 123
4487.13 120
4487.29 118
4487.44 117
4487.59 114
4487.75 107
4487.90 96
4488.06 80
4488.21 63
4488.36 45
4488.52 29
4488.67 18
4488.82 11
4488.98 8
4489.13 10
4489.29 14
4489.44 21
4489.59 29
4489.75 39
4489.90 49
4490.05 61
4490.21 73
4490.36 84
4490.52 94
4490.67 100
4490.82 104
4490.98 104
4491.13 102
4491.29 98
4491.44 95
4491.59 92
4491.75 90
4491.90 88
4492.05 84
4492.21 80
4492.36 73
4492.52 63
4492.67 52
4492.82 39
4492.98 26
4493.13 13
4493.28 1
4493.44 0
4493.59 0
4493.75 0
4493.90 0
4494.05 0
4494.21 0
4494.36 0
4494.52 0
4494.67 7
4494.82 18
4494.98 29
4495.13 39
4495.28 49
4495.44 57
4495.59 64
4495.75 70
4495.90 75
4496.05 80
4496.21 85
4496.36 90
4496.52 94
4496.67 96
4496.82 96
4496.98 94
4497.13 88
4497.29 81
4497.44 72
4497.59 65
4497.75 61
4497.90 59
4498.05 60
4498.21 64
4498.36 67
4498.52 70
4498.67 70
4498.82 68
4498.98 63
4499.13 58
4499.29 53
4499.44 50
4499.59 47
4499.75 46
4499.90 44
4500.06 40
4500.21 33
4500.36 24
4500.52 12
4500.67 2
4500.83 0
4500.98 0
4501.13 0
4501.29 7
4501.44 23
4501.60 41
4501.75 61
4501.90 79
4502.06 93
4502.21 104
4502.37 109
4502.52 110
4502.67 108
4502.83 102
4502.98 96
4503.14 92
4503.29 89
4503.44 90
4503.60 93
4503.75 98
4503.91 104
4504.06 110
4504.21 115
4504.37 118
4504.52 122
4504.68 126
4504.83 131
4504.98 138
4505.14 145
4505.29 151
4505.45 156
4505.60 155
4505.75 150
4505.91 139
4506.06 123
4506.22 105
4506.37 88
4506.52 73
4506.68 62
4506.83 56
4506.99 54
4507.14 55
4507.29 57
4507.45 58
4507.60 59
4507.76 58
4507.91 56
4508.06 55
4508.22 53
4508.37 53
4508.53 55
4508.68 58
4508.84 63
4508.99 68
4509.14 73
4509.30 77
4509.45 80
4509.61 82
4509.76 82
4509.91 81
4510.07 79
4510.22 77
4510.38 74
4510.53 72
4510.68 69
4510.84 66
4510.99 62
4511.15 56
4511.30 49
4511.46 42
4511.61 34
4511.76 27
4511.92 22
4512.07 19
4512.23 18
4512.38 19
4512.53 22
4512.69 25
4512.84 29
4513.00 34
4513.15 41
4513.30 51
4513.46 64
4513.61 80
4513.77 97
4513.92 113
4514.08 126
4514.23 135
4514.38 139
4514.54 139
4514.69 137
4514.85 134
4515.00 132
4515.16 132
4515.31 133
4515.46 134
4515.62 133
4515.77 132
4515.93 130
4516.08 127
4516.23 124
4516.39 122
4516.54 121
4516.70 121
4516.85 121
4517.01 121
4517.16 120
4517.31 118
4517.47 114
4517.62 108
4517.78 100
4517.93 90
4518.09 78
4518.24 64
4518.39 51
4518.55 38
4518.70 27
4518.86 20
4519.01 15
4519.17 14
4519.32 16
4519.47 20
4519.63 25
4519.78 30
4519.94 37
4520.09 43
4520.25 48
4520.40 54
4520.55 58
4520.71 61
4520.86 63
4521.02 63
4521.17 63
4521.33 61
4521.48 60
4521.63 60
4521.79 60
4521.94 62
4522.10 66
4522.25 70
4522.41 76
4522.56 80
4522.71 84
4522.87 86
4523.02 86
4523.18 84
4523.33 81
4523.49 77
4523.64 73
4523.79 67
4523.95 61
4524.10 56
4524.26 51
4524.41 50
4524.57 52
4524.72 58
4524.88 68
4525.03 80
4525.18 91
4525.34 99
4525.49 104
4525.65 106
4525.80 106
4525.96 106
4526.11 108
4526.26 112
4526.42 117
4526.57 122
4526.73 124
4526.88 122
4527.04 116
4527.19 108
4527.35 100
4527.50 93
4527.65 89
4527.81 87
4527.96 89
4528.12 93
4528.27 97
4528.43 103
4528.58 109
4528.74 114
4528.89 118
4529.04 121
4529.20 121
4529.35 118
4529.51 114
4529.66 108
4529.82 102
4529.97 98
4530.13 97
4530.28 99
4530.43 105
4530.59 112
4530.74 117
4530.90 121
4531.05 121
4531.21 117
4531.36 110
4531.52 102
4531.67 94
4531.82 86
4531.98 78
4532.13 70
4532.29 61
4532.44 48
4532.60 33
4532.75 17
4532.91 0
4533.06 0
4533.22 0
4533.37 0
4533.52 0
4533.68 0
4533.83 0
4533.99 0
4534.14 0
4534.30 14
4534.45 27
4534.61 39
4534.76 48
4534.91 56
4535.07 63
4535.22 70
4535.38 77
4535.53 86
4535.69 94
4535.84 102
4536.00 108
4536.15 111
4536.31 112
4536.46 109
4536.62 105
4536.77 98
4536.92 91
4537.08 83
4537.23 73
4537.39 63
4537.54 51
4537.70 41
4537.85 31
4538.01 23
4538.16 17
4538.32 12
4538.47 9
4538.62 6
4538.78 2
4538.93 0
4539.09 0
4539.24 0
4539.40 0
4539.55 0
4539.71 0
4539.86 0
4540.02 0
4540.17 9
4540.33 19
4540.48 28
4540.63 36
4540.79 43
4540.94 48
4541.10 51
4541.25 53
4541.41 53
4541.56 50
4541.72 46
4541.87 42
4542.03 38
4542.18 36
4542.34 37
4542.49 42
4542.65 50
4542.80 61
4542.95 71
4543.11 80
4543.26 85
4543.42 87
4543.57 85
4543.73 81
4543.88 76
4544.04 73
4544.19 71
4544.35 70
4544.50 71
4544.66 72
4544.81 74
4544.97 77
4545.12 81
4545.28 87
4545.43 96
4545.58 107
4545.74 119
4545.89 131
4546.05 141
4546.20 147
4546.36 148
4546.51 144
4546.67 135
4546.82 124
4546.98 111
4547.13 99
4547.29 86
4547.44 75
4547.60 64
4547.75 54
4547.91 44
4548.06 35
4548.22 27
4548.37 20
4548.52 14
4548.68 8
4548.83 2
4548.99 0
4549.14 0
4549.30 0
4549.45 0
4549.61 0
4549.76 0
4549.92 0
4550.07 0
4550.23 5
4550.38 12
4550.54 21
4550.69 29
4550.85 39
4551.00 51
4551.16 62
4551.31 74
4551.47 85
4551.62 94
4551.78 101
4551.93 104
4552.09 106
4552.24 107
4552.39 109
4552.55 112
4552.70 118
4552.86 126
4553.01 134
4553.17 142
4553.32 147
4553.48 148
4553.63 145
4553.79 138
4553.94 130
4554.10 122
4554.25 117
4554.41 116
4554.56 120
4554.72 127
4554.87 136
4555.03 145
4555.18 152
4555.34 154
4555.49 151
4555.65 145
4555.80 137
4555.96 128
4556.11 120
4556.27 113
4556.42 108
4556.58 104
4556.73 100
4556.89 97
4557.04 94
4557.20 93
4557.35 94
4557.51 98
4557.66 104
4557.82 109
4557.97 113
4558.13 113
4558.28 110
4558.44 104
4558.59 95
4558.75 87
4558.90 78
4559.06 71
4559.21 63
4559.37 57
4559.52 49
4559.68 41
4559.83 33
4559.99 26
4560.14 19
4560.30 14
4560.45 10
4560.60 6
4560.76 1
4560.91 0
4561.07 0
4561.22 0
4561.38 0
4561.53 0
4561.69 0
4561.84 0
4562.00 2
4562.15 16
4562.31 29
4562.46 42
4562.62 54
4562.77 64
4562.93 72
4563.08 79
4563.24 84
4563.40 89
4563.55 94
4563.71 97
4563.86 100
4564.02 102
4564.17 104
4564.33 106
4564.48 107
4564.64 108
4564.79 108
4564.95 107
4565.10 106
4565.26 103
4565.41 99
4565.57 94
4565.72 88
4565.88 80
4566.03 72
4566.19 64
4566.34 58
4566.50 57
4566.65 60
4566.81 68
4566.96 79
4567.12 91
4567.27 101
4567.43 108
4567.58 108
4567.74 103
4567.89 92
4568.05 78
4568.20 64
4568.36 50
4568.51 39
4568.67 32
4568.82 27
4568.98 22
4569.13 17
4569.29 9
4569.44 0
4569.60 0
4569.75 0
4569.91 0
4570.06 0
4570.22 0
4570.37 0
4570.53 0
4570.68 10
4570.84 29
4570.99 48
4571.15 66
4571.30 81
4571.46 92
4571.62 99
4571.77 102
4571.93 100
4572.08 97
4572.24 93
4572.39 91
4572.55 91
4572.70 94
4572.86 99
4573.01 105
4573.17 111
4573.32 116
4573.48 119
4573.63 121
4573.79 124
4573.94 127
4574.10 132
4574.25 139
4574.41 146
4574.56 152
4574.72 155
4574.87 156
4575.03 153
4575.18 147
4575.34 139
4575.49 129
4575.65 118
4575.81 107
4575.96 99
4576.12 91
4576.27 86
4576.43 82
4576.58 80
4576.74 79
4576.89 80
4577.05 82
4577.20 86
4577.36 91
4577.51 98
4577.67 104
4577.82 109
4577.98 112
4578.13 111
4578.29 107
4578.44 101
4578.60 93
4578.76 84
4578.91 77
4579.07 70
4579.22 65
4579.38 63
4579.53 61
4579.69 62
4579.84 65
4580.00 70
4580.15 76
4580.31 84
4580.46 92
4580.62 101
4580.77 110
4580.93 119
4581.08 128
4581.24 139
4581.40 149
4581.55 160
4581.71 168
4581.86 173
4582.02 174
4582.17 171
4582.33 164
4582.48 154
4582.64 144
4582.79 133
4582.95 123
4583.10 115
4583.26 109
4583.42 103
4583.57 98
4583.73 92
4583.88 85
4584.04 78
4584.19 72
4584.35 67
4584.50 65
4584.66 66
4584.81 71
4584.97 79
4585.12 88
4585.28 98
4585.44 107
4585.59 117
4585.75 126
4585.90 138
4586.06 151
4586.21 166
4586.37 182
4586.52 196
4586.68 207
4586.83 212
4586.99 211
4587.14 205
4587.30 194
4587.46 181
4587.61 166
4587.77 153
4587.92 141
4588.08 133
4588.23 127
4588.39 125
4588.54 125
4588.70 125
4588.85 123
4589.01 120
4589.17 114
4589.32 105
4589.48 96
4589.63 87
4589.79 79
4589.94 74
4590.10 71
4590.25 69
4590.41 67
4590.56 64
4590.72 60
4590.88 55
4591.03 51
4591.19 48
4591.34 48
4591.50 52
4591.65 59
4591.81 68
4591.96 79
4592.12 91
4592.28 102
4592.43 112
4592.59 120
4592.74 128
4592.90 134
4593.05 138
4593.21 142
4593.36 145
4593.52 147
4593.67 149
4593.83 151
4593.99 154
4594.14 157
4594.30 162
4594.45 167
4594.61 173
4594.76 180
4594.92 189
4595.07 199
4595.23 213
4595.39 228
4595.54 245
4595.70 261
4595.85 274
4596.01 282
4596.16 283
4596.32 275
4596.48 262
4596.63 243
4596.79 221
4596.94 199
4597.10 177
4597.25 159
4597.41 143
4597.56 129
4597.72 117
4597.88 107
4598.03 97
4598.19 89
4598.34 82
4598.50 78
4598.65 76
4598.81 79
4598.96 85
4599.12 93
4599.28 102
4599.43 109
4599.59 114
4599.74 116
4599.90 116
4600.05 115
4600.21 115
4600.37 118
4600.52 124
4600.68 134
4600.83 144
4600.99 153
4601.14 158
4601.30 158
4601.46 154
4601.61 146
4601.77 136
4601.92 126
4602.08 117
4602.23 111
4602.39 107
4602.54 103
4602.70 100
4602.86 97
4603.01 94
4603.17 91
4603.32 89
4603.48 87
4603.63 87
4603.79 89
4603.95 94
4604.10 101
4604.26 109
4604.41 118
4604.57 126
4604.72 132
4604.88 134
4605.04 133
4605.19 129
4605.35 125
4605.50 123
4605.66 123
4605.81 126
4605.97 132
4606.13 138
4606.28 143
4606.44 144
4606.59 142
4606.75 138
4606.91 133
4607.06 130
4607.22 129
4607.37 129
4607.53 132
4607.68 134
4607.84 136
4608.00 135
4608.15 133
4608.31 130
4608.46 126
4608.62 122
4608.77 117
4608.93 112
4609.09 104
4609.24 94
4609.40 81
4609.55 66
4609.71 48
4609.87 28
4610.02 9
4610.18 0
4610.33 0
4610.49 0
4610.64 0
4610.80 0
4610.96 0
4611.11 0
4611.27 0
4611.42 5
4611.58 19
4611.74 34
4611.89 49
4612.05 64
4612.20 79
4612.36 93
4612.51 104
4612.67 113
4612.83 119
4612.98 123
4613.14 124
4613.29 125
4613.45 127
4613.61 128
4613.76 129
4613.92 129
4614.07 127
4614.23 124
4614.38 119
4614.54 114
4614.70 109
4614.85 105
4615.01 103
4615.16 102
4615.32 102
4615.48 104
4615.63 107
4615.79 111
4615.94 116
4616.10 121
4616.26 127
4616.41 132
4616.57 137
4616.72 142
4616.88 147
4617.04 152
4617.19 157
4617.35 161
4617.50 163
4617.66 162
4617.82 158
4617.97 149
4618.13 137
4618.28 121
4618.44 104
4618.59 86
4618.75 67
4618.91 50
4619.06 35
4619.22 23
4619.37 16
4619.53 13
4619.69 14
4619.84 19
4620.00 27
4620.15 35
4620.31 40
4620.47 42
4620.62 39
4620.78 31
4620.93 19
4621.09 8
4621.25 2
4621.40 2
4621.56 10
4621.71 27
4621.87 50
4622.03 73
4622.18 94
4622.34 109
4622.49 117
4622.65 117
4622.81 114
4622.96 109
4623.12 105
4623.27 104
4623.43 108
4623.59 115
4623.74 124
4623.90 135
4624.05 146
4624.21 156
4624.37 164
4624.52 168
4624.68 167
4624.84 161
4624.99 150
4625.15 134
4625.30 116
4625.46 96
4625.62 76
4625.77 59
4625.93 46
4626.08 36
4626.24 31
4626.40 28
4626.55 28
4626.71 28
4626.86 30
4627.02 32
4627.18 33
4627.33 36
4627.49 40
4627.64 47
4627.80 57
4627.96 71
4628.11 90
4628.27 112
4628.43 137
4628.58 163
4628.74 189
4628.89 211
4629.05 229
4629.21 243
4629.36 250
4629.52 252
4629.67 250
4629.83 244
4629.99 236
4630.14 227
4630.30 217
4630.46 208
4630.61 200
4630.77 192
4630.92 185
4631.08 180
4631.24 177
4631.39 176
4631.55 176
4631.70 178
4631.86 178
4632.02 175
4632.17 168
4632.33 157
4632.49 143
4632.64 127
4632.80 111
4632.95 98
4633.11 89
4633.27 84
4633.42 81
4633.58 79
4633.74 76
4633.89 71
4634.05 63
4634.20 53
4634.36 43
4634.52 34
4634.67 27
4634.83 22
4634.99 20
4635.14 18
4635.30 16
4635.45 11
4635.61 5
4635.77 0
4635.92 0
4636.08 0
4636.24 0
4636.39 0
4636.55 0
4636.70 0
4636.86 0
4637.02 10
4637.17 22
4637.33 35
4637.49 47
4637.64 59
4637.80 71
4637.95 80
4638.11 88
4638.27 91
4638.42 91
4638.58 87
4638.74 80
4638.89 71
4639.05 63
4639.20 55
4639.36 50
4639.52 48
4639.67 47
4639.83 48
4639.99 48
4640.14 49
4640.30 51
4640.45 55
4640.61 62
4640.77 72
4640.92 85
4641.08 102
4641.24 122
4641.39 142
4641.55 161
4641.71 179
4641.86 193
4642.02 204
4642.17 211
4642.33 213
4642.49 211
4642.64 206
4642.80 199
4642.96 192
4643.11 184
4643.27 176
4643.43 168
4643.58 160
4643.74 152
4643.89 143
4644.05 134
4644.21 126
4644.36 119
4644.52 113
4644.68 110
4644.83 108
4644.99 110
4645.15 114
4645.30 120
4645.46 127
4645.62 134
4645.77 138
4645.93 138
4646.08 133
4646.24 123
4646.40 110
4646.55 95
4646.71 80
4646.87 67
4647.02 57
4647.18 48
4647.34 41
4647.49 36
4647.65 32
4647.81 31
4647.96 34
4648.12 42
4648.27 56
4648.43 76
4648.59 100
4648.74 127
4648.90 154
4649.06 177
4649.21 194
4649.37 202
4649.53 201
4649.68 190
4649.84 173
4650.00 150
4650.15 126
4650.31 103
4650.47 83
4650.62 69
4650.78 62
4650.93 61
4651.09 65
4651.25 72
4651.40 81
4651.56 88
4651.72 93
4651.87 95
4652.03 93
4652.19 88
4652.34 82
4652.50 76
4652.66 70
4652.81 66
4652.97 63
4653.13 61
4653.28 59
4653.44 57
4653.60 53
4653.75 49
4653.91 43
4654.07 37
4654.22 33
4654.38 31
4654.54 33
4654.69 39
4654.85 50
4655.00 63
4655.16 77
4655.32 92
4655.47 107
4655.63 120
4655.79 132
4655.94 143
4656.10 154
4656.26 163
4656.41 171
4656.57 176
4656.73 178
4656.88 176
4657.04 170
4657.20 160
4657.35 147
4657.51 134
4657.67 122
4657.82 114
4657.98 111
4658.14 113
4658.29 118
4658.45 124
4658.61 129
4658.76 130
4658.92 125
4659.08 116
4659.23 102
4659.39 88
4659.55 76
4659.70 68
4659.86 66
4660.02 69
4660.17 76
4660.33 86
4660.49 95
4660.64 102
4660.80 106
4660.96 109
4661.11 110
4661.27 111
4661.43 112
4661.58 114
4661.74 116
4661.90 116
4662.05 114
4662.21 109
4662.37 101
4662.52 92
4662.68 82
4662.84 73
4662.99 66
4663.15 62
4663.31 61
4663.46 61
4663.62 61
4663.78 61
4663.93 58
4664.09 54
4664.25 48
4664.40 43
4664.56 39
4664.72 37
4664.87 40
4665.03 46
4665.19 57
4665.34 72
4665.50 90
4665.66 110
4665.81 130
4665.97 147
4666.13 160
4666.28 166
4666.44 165
4666.60 156
4666.76 143
4666.91 127
4667.07 112
4667.23 99
4667.38 89
4667.54 83
4667.70 79
4667.85 77
4668.01 74
4668.17 72
4668.32 69
4668.48 68
4668.64 69
4668.79 71
4668.95 74
4669.11 76
4669.26 76
4669.42 74
4669.58 68
4669.73 60
4669.89 51
4670.05 43
4670.20 38
4670.36 37
4670.52 40
4670.68 47
4670.83 57
4670.99 69
4671.15 82
4671.30 95
4671.46 108
4671.62 119
4671.77 128
4671.93 134
4672.09 137
4672.24 138
4672.40 136
4672.56 132
4672.71 129
4672.87 127
4673.03 128
4673.18 131
4673.34 137
4673.50 143
4673.66 149
4673.81 154
4673.97 157
4674.13 158
4674.28 157
4674.44 156
4674.60 155
4674.75 156
4674.91 158
4675.07 163
4675.22 169
4675.38 177
4675.54 184
4675.70 189
4675.85 191
4676.01 188
4676.17 179
4676.32 165
4676.48 146
4676.64 122
4676.79 96
4676.95 70
4677.11 44
4677.26 20
4677.42 0
4677.58 0
4677.74 0
4677.89 0
4678.05 0
4678.21 0
4678.36 0
4678.52 0
4678.68 0
4678.83 9
4678.99 24
4679.15 40
4679.31 57
4679.46 75
4679.62 94
4679.78 112
4679.93 131
4680.09 149
4680.25 166
4680.40 181
4680.56 194
4680.72 204
4680.88 210
4681.03 213
4681.19 211
4681.35 207
4681.50 201
4681.66 194
4681.82 187
4681.97 181
4682.13 175
4682.29 170
4682.45 164
4682.60 157
4682.76 149
4682.92 138
4683.07 126
4683.23 113
4683.39 100
4683.54 88
4683.70 76
4683.86 64
4684.02 52
4684.17 40
4684.33 28
4684.49 17
4684.64 7
4684.80 0
4684.96 0
4685.12 0
4685.27 0
4685.43 0
4685.59 0
4685.74 0
4685.90 0
4686.06 0
4686.21 0
4686.37 1
4686.53 5
4686.69 12
4686.84 22
4687.00 34
4687.16 48
4687.31 61
4687.47 73
4687.63 82
4687.79 88
4687.94 91
4688.10 91
4688.26 90
4688.41 88
4688.57 87
4688.73 88
4688.89 89
4689.04 90
4689.20 92
4689.36 93
4689.51 94
4689.67 95
4689.83 99
4689.99 106
4690.14 115
4690.30 125
4690.46 135
4690.61 142
4690.77 144
4690.93 142
4691.09 136
4691.24 128
4691.40 119
4691.56 112
4691.71 109
4691.87 109
4692.03 110
4692.19 112
4692.34 114
4692.50 114
4692.66 114
4692.82 112
4692.97 110
4693.13 109
4693.29 109
4693.44 110
4693.60 111
4693.76 113
4693.92 114
4694.07 113
4694.23 111
4694.39 107
4694.54 100
4694.70 93
4694.86 87
4695.02 82
4695.17 81
4695.33 84
4695.49 89
4695.65 97
4695.80 104
4695.96 109
4696.12 112
4696.27 111
4696.43 109
4696.59 106
4696.75 103
4696.90 100
4697.06 98
4697.22 95
4697.38 90
4697.53 83
4697.69 71
4697.85 58
4698.00 42
4698.16 26
4698.32 11
4698.48 0
4698.63 0
4698.79 0
4698.95 0
4699.11 0
4699.26 0
4699.42 0
4699.58 0
4699.73 0
4699.89 15
4700.05 32
4700.21 50
4700.36 67
4700.52 84
4700.68 99
4700.84 112
4700.99 123
4701.15 130
4701.31 135
4701.47 139
4701.62 141
4701.78 143
4701.94 145
4702.09 147
4702.25 149
4702.41 151
4702.57 153
4702.72 156
4702.88 159
4703.04 165
4703.20 173
4703.35 183
4703.51 195
4703.67 207
4703.83 219
4703.98 228
4704.14 234
4704.30 236
4704.46 233
4704.61 227
4704.77 218
4704.93 208
4705.09 197
4705.24 186
4705.40 176
4705.56 166
4705.72 157
4705.87 149
4706.03 141
4706.19 134
4706.34 129
4706.50 125
4706.66 124
4706.82 126
4706.97 130
4707.13 136
4707.29 144
4707.45 152
4707.60 160
4707.76 165
4707.92 166
4708.08 162
4708.23 154
4708.39 142
4708.55 129
4708.71 116
4708.86 106
4709.02 99
4709.18 96
4709.34 95
4709.49 96
4709.65 96
4709.81 95
4709.97 93
4710.12 89
4710.28 85
4710.44 82
4710.60 81
4710.75 83
4710.91 87
4711.07 94
4711.23 103
4711.38 114
4711.54 126
4711.70 139
4711.86 150
4712.01 157
4712.17 161
4712.33 160
4712.49 154
4712.64 145
4712.80 134
4712.96 121
4713.12 110
4713.27 99
4713.43 91
4713.59 86
4713.75 86
4713.90 90
4714.06 98
4714.22 111
4714.38 127
4714.53 144
4714.69 160
4714.85 173
4715.01 183
4715.17 188
4715.32 189
4715.48 186
4715.64 181
4715.80 174
4715.95 167
4716.11 160
4716.27 152
4716.43 144
4716.58 135
4716.74 126
4716.90 117
4717.06 108
4717.21 98
4717.37 86
4717.53 74
4717.69 59
4717.84 43
4718.00 27
4718.16 11
4718.32 0
4718.47 0
4718.63 0
4718.79 0
4718.95 0
4719.11 0
4719.26 0
4719.42 5
4719.58 17
4719.74 28
4719.89 40
4720.05 50
4720.21 58
4720.37 65
4720.52 71
4720.68 78
4720.84 86
4721.00 94
4721.16 104
4721.31 113
4721.47 120
4721.63 124
4721.79 123
4721.94 119
4722.10 111
4722.26 100
4722.42 88
4722.57 75
4722.73 64
4722.89 53
4723.05 45
4723.21 38
4723.36 32
4723.52 27
4723.68 22
4723.84 18
4723.99 14
4724.15 12
4724.31 11
4724.47 12
4724.62 15
4724.78 20
4724.94 26
4725.10 31
4725.26 35
4725.41 36
4725.57 35
4725.73 31
4725.89 24
4726.04 15
4726.20 7
4726.36 0
4726.52 0
4726.68 0
4726.83 0
4726.99 0
4727.15 0
4727.31 0
4727.46 0
4727.62 0
4727.78 1
4727.94 4
4728.10 8
4728.25 11
4728.41 15
4728.57 20
4728.73 26
4728.88 32
4729.04 38
4729.20 44
4729.36 49
4729.52 53
4729.67 54
4729.83 53
4729.99 50
4730.15 45
4730.30 39
4730.46 32
4730.62 26
4730.78 22
4730.94 21
4731.09 25
4731.25 34
4731.41 47
4731.57 62
4731.73 76
4731.88 88
4732.04 93
4732.20 91
4732.36 82
4732.51 69
4732.67 54
4732.83 41
4732.99 32
4733.15 28
4733.30 30
4733.46 36
4733.62 43
4733.78 48
4733.94 51
4734.09 49
4734.25 45
4734.41 39
4734.57 34
4734.73 31
4734.88 31
4735.04 36
4735.20 45
4735.36 57
4735.51 71
4735.67 86
4735.83 100
4735.99 111
4736.15 119
4736.30 122
4736.46 120
4736.62 116
4736.78 112
4736.94 109
4737.09 110
4737.25 116
4737.41 125
4737.57 135
4737.73 144
4737.88 147
4738.04 144
4738.20 134
4738.36 120
4738.52 102
4738.67 86
4738.83 73
4738.99 66
4739.15 65
4739.31 69
4739.46 77
4739.62 86
4739.78 95
4739.94 102
4740.10 105
4740.25 104
4740.41 99
4740.57 90
4740.73 81
4740.89 70
4741.04 61
4741.20 54
4741.36 49
4741.52 47
4741.68 47
4741.83 47
4741.99 47
4742.15 47
4742.31 45
4742.47 41
4742.62 36
4742.78 29
4742.94 22
4743.10 16
4743.26 12
4743.41 11
4743.57 12
4743.73 15
4743.89 20
4744.05 25
4744.20 29
4744.36 32
4744.52 34
4744.68 35
4744.84 36
4744.99 38
4745.15 43
4745.31 49
4745.47 57
4745.63 67
4745.79 78
4745.94 89
4746.10 97
4746.26 102
4746.42 104
4746.58 103
4746.73 102
4746.89 100
4747.05 100
4747.21 102
4747.37 106
4747.52 112
4747.68 118
4747.84 124
4748.00 130
4748.16 136
4748.32 144
4748.47 154
4748.63 167
4748.79 181
4748.95 196
4749.11 210
4749.26 222
4749.42 231
4749.58 239
4749.74 246
4749.90 253
4750.05 262
4750.21 271
4750.37 280
4750.53 288
4750.69 295
4750.85 301
4751.00 305
4751.16 307
4751.32 308
4751.48 308
4751.64 305
4751.79 299
4751.95 292
4752.11 283
4752.27 275
4752.43 268
4752.59 264
4752.74 262
4752.90 262
4753.06 262
4753.22 261
4753.38 257
4753.53 250
4753.69 242
4753.85 233
4754.01 225
4754.17 220
4754.33 219
4754.48 221
4754.64 226
4754.80 232
4754.96 238
4755.12 243
4755.28 245
4755.43 245
4755.59 244
4755.75 240
4755.91 235
4756.07 229
4756.22 223
4756.38 215
4756.54 206
4756.70 198
4756.86 191
4757.02 187
4757.17 186
4757.33 190
4757.49 198
4757.65 208
4757.81 219
4757.97 229
4758.12 234
4758.28 235
4758.44 229
4758.60 218
4758.76 203
4758.92 186
4759.07 168
4759.23 153
4759.39 141
4759.55 134
4759.71 132
4759.87 135
4760.02 140
4760.18 145
4760.34 147
4760.50 144
4760.66 134
4760.82 116
4760.97 94
4761.13 70
4761.29 48
4761.45 31
4761.61 21
4761.77 19
4761.92 25
4762.08 36
4762.24 51
4762.40 67
4762.56 82
4762.72 95
4762.87 106
4763.03 115
4763.19 123
4763.35 128
4763.51 131
4763.67 132
4763.82 131
4763.98 127
4764.14 120
4764.30 112
4764.46 104
4764.62 96
4764.78 89
4764.93 81
4765.09 75
4765.25 69
4765.41 64
4765.57 59
4765.73 55
4765.88 52
4766.04 51
4766.20 51
4766.36 53
4766.52 56
4766.68 60
4766.83 63
4766.99 65
4767.15 65
4767.31 63
4767.47 60
4767.63 57
4767.79 55
4767.94 55
4768.10 58
4768.26 64
4768.42 72
4768.58 81
4768.74 89
4768.89 94
4769.05 96
4769.21 92
4769.37 83
4769.53 71
4769.69 57
4769.85 42
4770.00 29
4770.16 18
4770.32 10
4770.48 4
4770.64 2
4770.80 3
4770.95 7
4771.11 14
4771.27 24
4771.43 36
4771.59 48
4771.75 59
4771.91 65
4772.06 68
4772.22 66
4772.38 60
4772.54 52
4772.70 43
4772.86 34
4773.02 26
4773.17 20
4773.33 13
4773.49 7
4773.65 1
4773.81 0
4773.97 0
4774.13 0
4774.28 0
4774.44 0
4774.60 0
4774.76 0
4774.92 3
4775.08 23
4775.24 45
4775.39 66
4775.55 84
4775.71 96
4775.87 103
4776.03 105
4776.19 104
4776.35 100
4776.50 97
4776.66 95
4776.82 93
4776.98 91
4777.14 88
4777.30 85
4777.46 80
4777.61 75
4777.77 70
4777.93 67
4778.09 64
4778.25 64
4778.41 64
4778.57 64
4778.73 63
4778.88 62
4779.04 60
4779.20 59
4779.36 58
4779.52 59
4779.68 62
4779.84 68
4779.99 74
4780.15 82
4780.31 91
4780.47 99
4780.63 106
4780.79 112
4780.95 117
4781.10 120
4781.26 120
4781.42 118
4781.58 114
4781.74 107
4781.90 100
4782.06 92
4782.22 86
4782.37 82
4782.53 82
4782.69 84
4782.85 89
4783.01 97
4783.17 106
4783.33 115
4783.49 122
4783.64 128
4783.80 131
4783.96 131
4784.12 128
4784.28 122
4784.44 113
4784.60 102
4784.76 89
4784.91 75
4785.07 63
4785.23 53
4785.39 48
4785.55 47
4785.71 51
4785.87 58
4786.03 68
4786.18 78
4786.34 86
4786.50 91
4786.66 93
[truncated: 743,038 more chars]
