# Supplementary material for: Methylobacterium Species Promoting Rice and Barley Growth and Interaction Specificity Revealed with Whole-Cell Matrix-Assisted Laser Desorption / Ionization-Time-of-Flight Mass Spectrometry (MALDI-TOF/MS) Analysis
Source: PLoS One. 2015 Jun 8;10(6):e0129509. doi: 10.1371/journal.pone.0129509 (PMC4460032; doi:10.1371/journal.pone.0129509)
Supplement: S1 Data — (ZIP) [file pone.0129509.s001.zip › Supplementary data 1 (ms type strains)/M_brachythecii NBRC107710T.txt]

779.81 0
779.87 0
779.94 0
780.00 0
780.06 0
780.13 0
780.19 0
780.26 0
780.32 0
780.38 0
780.45 0
780.51 0
780.58 0
780.64 0
780.70 0
780.77 0
780.83 0
780.90 0
780.96 0
781.02 0
781.09 0
781.15 0
781.22 0
781.28 0
781.34 0
781.41 0
781.47 0
781.54 0
781.60 0
781.66 0
781.73 0
781.79 0
781.86 0
781.92 0
781.98 0
782.05 0
782.11 0
782.18 0
782.24 0
782.31 0
782.37 0
782.43 0
782.50 0
782.56 0
782.63 0
782.69 0
782.75 0
782.82 0
782.88 0
782.95 0
783.01 0
783.07 0
783.14 0
783.20 0
783.27 0
783.33 0
783.40 0
783.46 0
783.52 0
783.59 0
783.65 0
783.72 0
783.78 0
783.84 0
783.91 0
783.97 0
784.04 0
784.10 0
784.17 0
784.23 0
784.29 0
784.36 0
784.42 0
784.49 0
784.55 0
784.61 0
784.68 0
784.74 0
784.81 0
784.87 0
784.94 0
785.00 0
785.06 0
785.13 0
785.19 0
785.26 0
785.32 0
785.39 0
785.45 0
785.51 0
785.58 0
785.64 0
785.71 0
785.77 0
785.84 0
785.90 0
785.96 0
786.03 0
786.09 0
786.16 0
786.22 0
786.28 0
786.35 0
786.41 0
786.48 0
786.54 0
786.61 0
786.67 0
786.73 0
786.80 0
786.86 0
786.93 0
786.99 0
787.06 0
787.12 0
787.18 0
787.25 0
787.31 0
787.38 0
787.44 0
787.51 0
787.57 0
787.63 0
787.70 0
787.76 0
787.83 0
787.89 0
787.96 0
788.02 0
788.09 0
788.15 0
788.21 0
788.28 0
788.34 0
788.41 0
788.47 0
788.54 0
788.60 0
788.66 0
788.73 0
788.79 0
788.86 0
788.92 0
788.99 0
789.05 0
789.12 0
789.18 0
789.24 0
789.31 0
789.37 0
789.44 0
789.50 0
789.57 0
789.63 0
789.69 0
789.76 0
789.82 0
789.89 0
789.95 0
790.02 0
790.08 0
790.15 0
790.21 0
790.27 0
790.34 0
790.40 0
790.47 0
790.53 0
790.60 0
790.66 0
790.73 0
790.79 0
790.85 0
790.92 0
790.98 0
791.05 0
791.11 0
791.18 0
791.24 0
791.31 0
791.37 0
791.43 0
791.50 0
791.56 0
791.63 0
791.69 0
791.76 0
791.82 0
791.89 0
791.95 0
792.01 0
792.08 0
792.14 0
792.21 0
792.27 0
792.34 0
792.40 0
792.47 0
792.53 0
792.60 0
792.66 0
792.72 0
792.79 0
792.85 0
792.92 0
792.98 0
793.05 0
793.11 0
793.18 0
793.24 0
793.31 0
793.37 0
793.43 0
793.50 0
793.56 0
793.63 0
793.69 0
793.76 0
793.82 0
793.89 0
793.95 0
794.02 0
794.08 0
794.14 0
794.21 0
794.27 0
794.34 0
794.40 0
794.47 0
794.53 0
794.60 0
794.66 0
794.73 0
794.79 0
794.86 0
794.92 0
794.98 0
795.05 0
795.11 0
795.18 0
795.24 0
795.31 0
795.37 0
795.44 0
795.50 0
795.57 0
795.63 0
795.70 0
795.76 0
795.82 0
795.89 0
795.95 0
796.02 0
796.08 0
796.15 0
796.21 0
796.28 0
796.34 0
796.41 0
796.47 0
796.54 0
796.60 0
796.67 0
796.73 0
796.79 0
796.86 0
796.92 0
796.99 0
797.05 0
797.12 0
797.18 0
797.25 0
797.31 0
797.38 0
797.44 0
797.51 0
797.57 0
797.64 0
797.70 0
797.77 0
797.83 0
797.90 0
797.96 0
798.02 0
798.09 0
798.15 0
798.22 0
798.28 0
798.35 0
798.41 0
798.48 0
798.54 0
798.61 0
798.67 0
798.74 0
798.80 0
798.87 0
798.93 0
799.00 0
799.06 0
799.13 0
799.19 0
799.26 0
799.32 0
799.38 0
799.45 0
799.51 0
799.58 0
799.64 0
799.71 0
799.77 0
799.84 0
799.90 0
799.97 0
800.03 0
800.10 0
800.16 0
800.23 0
800.29 0
800.36 0
800.42 0
800.49 0
800.55 0
800.62 0
800.68 0
800.75 0
800.81 0
800.88 0
800.94 0
801.01 0
801.07 0
801.14 0
801.20 0
801.27 0
801.33 0
801.39 0
801.46 0
801.52 0
801.59 0
801.65 0
801.72 0
801.78 0
801.85 0
801.91 0
801.98 0
802.04 0
802.11 0
802.17 0
802.24 0
802.30 0
802.37 0
802.43 0
802.50 0
802.56 0
802.63 0
802.69 0
802.76 0
802.82 0
802.89 0
802.95 0
803.02 0
803.08 0
803.15 0
803.21 0
803.28 0
803.34 0
803.41 0
803.47 0
803.54 0
803.60 0
803.67 0
803.73 0
803.80 0
803.86 0
803.93 0
803.99 0
804.06 0
804.12 0
804.19 0
804.25 0
804.32 0
804.38 0
804.45 0
804.51 0
804.58 0
804.64 0
804.71 0
804.77 0
804.84 0
804.90 0
804.97 0
805.03 0
805.10 0
805.16 0
805.23 0
805.29 0
805.36 0
805.42 0
805.49 0
805.55 0
805.62 0
805.68 0
805.75 0
805.81 0
805.88 0
805.94 0
806.01 0
806.07 0
806.14 0
806.20 0
806.27 0
806.33 0
806.40 1
806.46 1
806.53 1
806.59 1
806.66 1
806.72 1
806.79 1
806.85 0
806.92 0
806.98 0
807.05 0
807.11 0
807.18 0
807.24 0
807.31 0
807.37 0
807.44 1
807.51 1
807.57 1
807.64 1
807.70 1
807.77 0
807.83 0
807.90 0
807.96 0
808.03 0
808.09 0
808.16 0
808.22 0
808.29 1
808.35 1
808.42 1
808.48 1
808.55 1
808.61 1
808.68 1
808.74 1
808.81 1
808.87 0
808.94 0
809.00 0
809.07 0
809.13 0
809.20 0
809.26 0
809.33 0
809.39 0
809.46 0
809.53 0
809.59 0
809.66 0
809.72 0
809.79 0
809.85 0
809.92 0
809.98 0
810.05 0
810.11 0
810.18 0
810.24 0
810.31 0
810.37 0
810.44 0
810.50 0
810.57 0
810.63 0
810.70 0
810.76 0
810.83 0
810.90 0
810.96 0
811.03 0
811.09 0
811.16 0
811.22 0
811.29 0
811.35 0
811.42 0
811.48 0
811.55 0
811.61 0
811.68 0
811.74 0
811.81 0
811.87 0
811.94 0
812.01 0
812.07 0
812.14 0
812.20 0
812.27 0
812.33 0
812.40 0
812.46 0
812.53 0
812.59 0
812.66 0
812.72 0
812.79 0
812.85 0
812.92 0
812.98 0
813.05 0
813.12 0
813.18 0
813.25 0
813.31 0
813.38 0
813.44 0
813.51 0
813.57 0
813.64 0
813.70 0
813.77 0
813.83 1
813.90 0
813.97 0
814.03 0
814.10 0
814.16 0
814.23 0
814.29 0
814.36 0
814.42 0
814.49 0
814.55 0
814.62 0
814.68 0
814.75 0
814.82 0
814.88 0
814.95 0
815.01 0
815.08 0
815.14 0
815.21 0
815.27 0
815.34 0
815.40 0
815.47 0
815.54 0
815.60 0
815.67 0
815.73 0
815.80 0
815.86 0
815.93 0
815.99 0
816.06 0
816.12 0
816.19 0
816.26 0
816.32 0
816.39 0
816.45 0
816.52 0
816.58 0
816.65 0
816.71 0
816.78 0
816.85 0
816.91 0
816.98 0
817.04 0
817.11 0
817.17 0
817.24 0
817.30 0
817.37 0
817.43 0
817.50 0
817.57 0
817.63 0
817.70 0
817.76 0
817.83 0
817.89 0
817.96 0
818.02 0
818.09 0
818.16 0
818.22 0
818.29 0
818.35 0
818.42 0
818.48 0
818.55 0
818.61 0
818.68 0
818.75 0
818.81 0
818.88 0
818.94 0
819.01 0
819.07 0
819.14 0
819.20 0
819.27 0
819.34 0
819.40 0
819.47 0
819.53 0
819.60 0
819.66 0
819.73 0
819.80 0
819.86 0
819.93 0
819.99 0
820.06 0
820.12 0
820.19 0
820.25 0
820.32 0
820.39 0
820.45 0
820.52 0
820.58 0
820.65 0
820.71 0
820.78 0
820.85 0
820.91 0
820.98 0
821.04 0
821.11 0
821.17 0
821.24 0
821.31 0
821.37 0
821.44 0
821.50 0
821.57 0
821.63 0
821.70 0
821.77 0
821.83 0
821.90 0
821.96 0
822.03 0
822.09 0
822.16 0
822.23 0
822.29 0
822.36 0
822.42 0
822.49 0
822.55 0
822.62 0
822.69 0
822.75 0
822.82 0
822.88 0
822.95 0
823.01 0
823.08 0
823.15 0
823.21 0
823.28 0
823.34 0
823.41 0
823.47 0
823.54 0
823.61 0
823.67 0
823.74 0
823.80 0
823.87 0
823.93 0
824.00 0
824.07 0
824.13 0
824.20 0
824.26 0
824.33 0
824.40 0
824.46 0
824.53 0
824.59 0
824.66 0
824.72 0
824.79 0
824.86 0
824.92 0
824.99 0
825.05 0
825.12 0
825.18 0
825.25 0
825.32 0
825.38 0
825.45 0
825.51 0
825.58 0
825.65 0
825.71 0
825.78 0
825.84 0
825.91 0
825.98 0
826.04 0
826.11 0
826.17 0
826.24 0
826.30 0
826.37 0
826.44 0
826.50 0
826.57 0
826.63 0
826.70 0
826.77 0
826.83 0
826.90 0
826.96 0
827.03 0
827.10 0
827.16 0
827.23 0
827.29 0
827.36 0
827.42 0
827.49 0
827.56 0
827.62 0
827.69 0
827.75 0
827.82 0
827.89 0
827.95 0
828.02 0
828.08 0
828.15 0
828.22 0
828.28 0
828.35 0
828.41 0
828.48 0
828.55 0
828.61 0
828.68 0
828.74 0
828.81 0
828.88 0
828.94 0
829.01 0
829.07 0
829.14 0
829.21 0
829.27 0
829.34 0
829.40 0
829.47 0
829.54 0
829.60 0
829.67 0
829.73 0
829.80 0
829.87 0
829.93 0
830.00 0
830.06 0
830.13 0
830.20 0
830.26 0
830.33 0
830.39 0
830.46 0
830.53 0
830.59 0
830.66 0
830.72 0
830.79 0
830.86 0
830.92 0
830.99 0
831.05 0
831.12 0
831.19 0
831.25 0
831.32 0
831.39 0
831.45 0
831.52 0
831.58 0
831.65 0
831.72 0
831.78 0
831.85 0
831.91 0
831.98 0
832.05 0
832.11 0
832.18 0
832.24 0
832.31 0
832.38 0
832.44 0
832.51 0
832.58 0
832.64 0
832.71 0
832.77 0
832.84 0
832.91 0
832.97 0
833.04 0
833.10 0
833.17 0
833.24 0
833.30 0
833.37 0
833.43 0
833.50 0
833.57 0
833.63 0
833.70 0
833.77 0
833.83 0
833.90 0
833.96 0
834.03 0
834.10 0
834.16 0
834.23 0
834.30 0
834.36 0
834.43 0
834.49 0
834.56 0
834.63 0
834.69 0
834.76 0
834.83 0
834.89 0
834.96 0
835.02 0
835.09 0
835.16 0
835.22 0
835.29 0
835.35 0
835.42 0
835.49 0
835.55 0
835.62 0
835.69 0
835.75 0
835.82 0
835.88 0
835.95 0
836.02 0
836.08 0
836.15 0
836.22 0
836.28 0
836.35 0
836.42 0
836.48 0
836.55 0
836.61 0
836.68 0
836.75 0
836.81 0
836.88 0
836.95 0
837.01 0
837.08 0
837.14 0
837.21 0
837.28 0
837.34 0
837.41 0
837.48 0
837.54 0
837.61 0
837.67 0
837.74 0
837.81 0
837.87 0
837.94 0
838.01 0
838.07 0
838.14 0
838.21 0
838.27 0
838.34 0
838.40 0
838.47 0
838.54 0
838.60 0
838.67 0
838.74 0
838.80 0
838.87 0
838.94 0
839.00 0
839.07 0
839.13 0
839.20 0
839.27 0
839.33 0
839.40 0
839.47 0
839.53 0
839.60 0
839.67 0
839.73 0
839.80 0
839.87 0
839.93 0
840.00 0
840.06 0
840.13 0
840.20 0
840.26 0
840.33 0
840.40 0
840.46 0
840.53 0
840.60 0
840.66 0
840.73 0
840.80 0
840.86 0
840.93 0
840.99 0
841.06 0
841.13 0
841.19 0
841.26 0
841.33 0
841.39 0
841.46 0
841.53 0
841.59 0
841.66 0
841.73 0
841.79 0
841.86 0
841.93 0
841.99 0
842.06 0
842.13 0
842.19 0
842.26 0
842.32 0
842.39 0
842.46 0
842.52 0
842.59 0
842.66 0
842.72 0
842.79 0
842.86 0
842.92 0
842.99 0
843.06 0
843.12 0
843.19 0
843.26 0
843.32 0
843.39 0
843.46 0
843.52 0
843.59 0
843.66 0
843.72 0
843.79 0
843.86 0
843.92 0
843.99 0
844.05 0
844.12 0
844.19 0
844.25 0
844.32 0
844.39 0
844.45 0
844.52 0
844.59 0
844.65 0
844.72 0
844.79 0
844.85 0
844.92 0
844.99 0
845.05 0
845.12 0
845.19 0
845.25 0
845.32 0
845.39 0
845.45 0
845.52 0
845.59 0
845.65 0
845.72 0
845.79 0
845.85 0
845.92 0
845.99 0
846.05 0
846.12 0
846.19 0
846.25 0
846.32 0
846.39 0
846.45 0
846.52 0
846.59 0
846.65 0
846.72 0
846.79 0
846.85 0
846.92 0
846.99 0
847.05 0
847.12 0
847.19 0
847.25 0
847.32 0
847.39 0
847.45 0
847.52 0
847.59 0
847.65 0
847.72 0
847.79 0
847.85 0
847.92 0
847.99 0
848.05 0
848.12 0
848.19 0
848.25 0
848.32 0
848.39 0
848.46 0
848.52 0
848.59 0
848.66 0
848.72 0
848.79 0
848.86 0
848.92 0
848.99 0
849.06 0
849.12 0
849.19 0
849.26 0
849.32 0
849.39 0
849.46 0
849.52 0
849.59 0
849.66 0
849.72 0
849.79 0
849.86 0
849.92 0
849.99 0
850.06 0
850.12 0
850.19 0
850.26 0
850.33 0
850.39 0
850.46 0
850.53 0
850.59 0
850.66 0
850.73 0
850.79 0
850.86 0
850.93 0
850.99 0
851.06 0
851.13 0
851.19 0
851.26 0
851.33 0
851.40 0
851.46 0
851.53 0
851.60 0
851.66 0
851.73 0
851.80 0
851.86 0
851.93 0
852.00 0
852.06 0
852.13 0
852.20 0
852.26 0
852.33 0
852.40 0
852.47 0
852.53 0
852.60 0
852.67 0
852.73 0
852.80 0
852.87 0
852.93 0
853.00 0
853.07 0
853.13 0
853.20 0
853.27 0
853.34 0
853.40 0
853.47 0
853.54 0
853.60 0
853.67 0
853.74 0
853.80 0
853.87 0
853.94 0
854.01 0
854.07 0
854.14 0
854.21 0
854.27 0
854.34 0
854.41 0
854.47 0
854.54 0
854.61 0
854.68 0
854.74 0
854.81 0
854.88 0
854.94 0
855.01 0
855.08 0
855.14 0
855.21 0
855.28 0
855.35 0
855.41 0
855.48 0
855.55 0
855.61 0
855.68 0
855.75 0
855.81 0
855.88 0
855.95 0
856.02 0
856.08 0
856.15 0
856.22 0
856.28 0
856.35 0
856.42 0
856.49 0
856.55 0
856.62 0
856.69 0
856.75 0
856.82 0
856.89 0
856.95 0
857.02 0
857.09 0
857.16 0
857.22 0
857.29 0
857.36 0
857.42 0
857.49 0
857.56 0
857.63 0
857.69 0
857.76 0
857.83 0
857.89 0
857.96 0
858.03 0
858.10 0
858.16 0
858.23 0
858.30 0
858.36 0
858.43 0
858.50 0
858.57 0
858.63 0
858.70 0
858.77 0
858.83 0
858.90 0
858.97 0
859.04 0
859.10 0
859.17 0
859.24 0
859.30 0
859.37 0
859.44 0
859.51 0
859.57 0
859.64 0
859.71 0
859.77 0
859.84 0
859.91 0
859.98 0
860.04 0
860.11 0
860.18 0
860.25 0
860.31 0
860.38 0
860.45 0
860.51 0
860.58 0
860.65 0
860.72 0
860.78 0
860.85 0
860.92 0
860.98 0
861.05 0
861.12 0
861.19 0
861.25 0
861.32 0
861.39 0
861.46 0
861.52 0
861.59 0
861.66 0
861.72 0
861.79 0
861.86 0
861.93 0
861.99 0
862.06 0
862.13 0
862.20 0
862.26 0
862.33 0
862.40 0
862.46 0
862.53 0
862.60 0
862.67 0
862.73 0
862.80 0
862.87 0
862.94 0
863.00 0
863.07 0
863.14 0
863.21 0
863.27 0
863.34 0
863.41 0
863.47 0
863.54 0
863.61 0
863.68 0
863.74 0
863.81 0
863.88 0
863.95 0
864.01 0
864.08 0
864.15 0
864.22 0
864.28 0
864.35 0
864.42 0
864.49 0
864.55 0
864.62 0
864.69 0
864.75 0
864.82 0
864.89 0
864.96 0
865.02 0
865.09 0
865.16 0
865.23 0
865.29 0
865.36 0
865.43 0
865.50 0
865.56 0
865.63 0
865.70 0
865.77 0
865.83 0
865.90 0
865.97 0
866.04 0
866.10 0
866.17 0
866.24 0
866.31 0
866.37 0
866.44 0
866.51 0
866.58 0
866.64 0
866.71 0
866.78 0
866.85 0
866.91 0
866.98 0
867.05 0
867.12 0
867.18 0
867.25 0
867.32 0
867.39 0
867.45 0
867.52 0
867.59 0
867.66 0
867.72 0
867.79 0
867.86 0
867.93 0
867.99 0
868.06 0
868.13 0
868.20 0
868.26 0
868.33 0
868.40 0
868.47 0
868.53 0
868.60 0
868.67 0
868.74 0
868.80 0
868.87 0
868.94 0
869.01 0
869.07 0
869.14 0
869.21 0
869.28 0
869.34 0
869.41 0
869.48 0
869.55 0
869.61 0
869.68 0
869.75 0
869.82 0
869.88 0
869.95 0
870.02 0
870.09 0
870.15 0
870.22 0
870.29 0
870.36 0
870.43 0
870.49 0
870.56 0
870.63 0
870.70 0
870.76 0
870.83 0
870.90 0
870.97 0
871.03 0
871.10 0
871.17 0
871.24 0
871.30 0
871.37 0
871.44 0
871.51 0
871.58 0
871.64 0
871.71 0
871.78 0
871.85 0
871.91 0
871.98 0
872.05 0
872.12 0
872.18 0
872.25 0
872.32 0
872.39 0
872.46 0
872.52 0
872.59 0
872.66 0
872.73 0
872.79 0
872.86 0
872.93 0
873.00 0
873.06 0
873.13 0
873.20 0
873.27 0
873.34 0
873.40 0
873.47 0
873.54 0
873.61 0
873.67 0
873.74 0
873.81 0
873.88 0
873.95 0
874.01 0
874.08 0
874.15 0
874.22 0
874.28 0
874.35 0
874.42 0
874.49 0
874.55 0
874.62 0
874.69 0
874.76 0
874.83 0
874.89 0
874.96 0
875.03 0
875.10 0
875.17 0
875.23 0
875.30 0
875.37 0
875.44 0
875.50 0
875.57 0
875.64 0
875.71 0
875.78 0
875.84 0
875.91 0
875.98 0
876.05 0
876.11 0
876.18 0
876.25 0
876.32 0
876.39 0
876.45 0
876.52 0
876.59 0
876.66 0
876.73 0
876.79 0
876.86 0
876.93 0
877.00 0
877.06 0
877.13 0
877.20 0
877.27 0
877.34 0
877.40 0
877.47 0
877.54 0
877.61 0
877.68 0
877.74 0
877.81 0
877.88 0
877.95 0
878.01 0
878.08 0
878.15 0
878.22 0
878.29 0
878.35 0
878.42 0
878.49 0
878.56 0
878.63 0
878.69 0
878.76 0
878.83 0
878.90 0
878.97 0
879.03 0
879.10 0
879.17 0
879.24 0
879.31 0
879.37 0
879.44 0
879.51 0
879.58 0
879.65 0
879.71 0
879.78 0
879.85 0
879.92 0
879.99 0
880.05 0
880.12 0
880.19 0
880.26 0
880.33 0
880.39 0
880.46 0
880.53 0
880.60 0
880.67 0
880.73 0
880.80 0
880.87 0
880.94 0
881.01 0
881.07 0
881.14 0
881.21 0
881.28 0
881.35 0
881.41 0
881.48 0
881.55 0
881.62 0
881.69 0
881.75 0
881.82 0
881.89 0
881.96 0
882.03 0
882.09 0
882.16 0
882.23 0
882.30 0
882.37 0
882.43 0
882.50 0
882.57 0
882.64 0
882.71 0
882.78 0
882.84 0
882.91 0
882.98 0
883.05 0
883.12 0
883.18 0
883.25 0
883.32 0
883.39 0
883.46 0
883.52 0
883.59 0
883.66 0
883.73 0
883.80 0
883.87 0
883.93 0
884.00 0
884.07 0
884.14 0
884.21 0
884.27 0
884.34 0
884.41 0
884.48 0
884.55 0
884.61 0
884.68 0
884.75 0
884.82 0
884.89 0
884.96 0
885.02 0
885.09 0
885.16 0
885.23 0
885.30 0
885.36 0
885.43 0
885.50 0
885.57 0
885.64 0
885.71 0
885.77 0
885.84 0
885.91 0
885.98 0
886.05 0
886.11 0
886.18 0
886.25 0
886.32 0
886.39 0
886.46 0
886.52 0
886.59 0
886.66 0
886.73 0
886.80 0
886.87 0
886.93 0
887.00 0
887.07 0
887.14 0
887.21 0
887.28 0
887.34 0
887.41 0
887.48 0
887.55 0
887.62 0
887.68 0
887.75 0
887.82 0
887.89 0
887.96 0
888.03 0
888.09 0
888.16 0
888.23 0
888.30 0
888.37 0
888.44 0
888.50 0
888.57 0
888.64 0
888.71 0
888.78 0
888.85 0
888.91 0
888.98 0
889.05 0
889.12 0
889.19 0
889.26 0
889.32 0
889.39 0
889.46 0
889.53 0
889.60 0
889.67 0
889.73 0
889.80 0
889.87 0
889.94 0
890.01 0
890.08 0
890.14 0
890.21 0
890.28 0
890.35 0
890.42 0
890.49 0
890.56 0
890.62 0
890.69 0
890.76 0
890.83 0
890.90 0
890.97 0
891.03 0
891.10 0
891.17 0
891.24 0
891.31 0
891.38 0
891.44 0
891.51 0
891.58 0
891.65 0
891.72 0
891.79 0
891.86 0
891.92 0
891.99 0
892.06 0
892.13 0
892.20 0
892.27 0
892.33 0
892.40 0
892.47 0
892.54 0
892.61 0
892.68 0
892.75 0
892.81 0
892.88 0
892.95 0
893.02 0
893.09 0
893.16 0
893.22 0
893.29 0
893.36 0
893.43 0
893.50 0
893.57 0
893.64 0
893.70 0
893.77 0
893.84 0
893.91 0
893.98 0
894.05 0
894.12 0
894.18 0
894.25 0
894.32 0
894.39 0
894.46 0
894.53 0
894.59 0
894.66 0
894.73 0
894.80 0
894.87 0
894.94 0
895.01 0
895.07 0
895.14 0
895.21 0
895.28 0
895.35 0
895.42 0
895.49 0
895.55 0
895.62 0
895.69 0
895.76 0
895.83 0
895.90 0
895.97 0
896.03 0
896.10 0
896.17 0
896.24 0
896.31 0
896.38 0
896.45 0
896.52 0
896.58 0
896.65 0
896.72 0
896.79 0
896.86 0
896.93 0
897.00 0
897.06 0
897.13 0
897.20 0
897.27 0
897.34 0
897.41 0
897.48 0
897.54 0
897.61 0
897.68 0
897.75 0
897.82 0
897.89 0
897.96 0
898.03 0
898.09 0
898.16 0
898.23 0
898.30 0
898.37 0
898.44 0
898.51 0
898.58 0
898.64 0
898.71 0
898.78 0
898.85 0
898.92 0
898.99 0
899.06 0
899.12 0
899.19 0
899.26 0
899.33 0
899.40 0
899.47 0
899.54 0
899.61 0
899.67 0
899.74 0
899.81 0
899.88 0
899.95 0
900.02 0
900.09 0
900.16 0
900.22 0
900.29 0
900.36 0
900.43 0
900.50 0
900.57 0
900.64 0
900.71 0
900.77 0
900.84 0
900.91 0
900.98 0
901.05 0
901.12 0
901.19 0
901.26 0
901.33 0
901.39 0
901.46 0
901.53 0
901.60 0
901.67 0
901.74 0
901.81 0
901.88 0
901.94 0
902.01 0
902.08 0
902.15 0
902.22 0
902.29 0
902.36 0
902.43 0
902.50 0
902.56 0
902.63 0
902.70 0
902.77 0
902.84 0
902.91 0
902.98 0
903.05 0
903.12 0
903.18 0
903.25 0
903.32 0
903.39 0
903.46 0
903.53 0
903.60 0
903.67 0
903.74 0
903.80 0
903.87 0
903.94 0
904.01 0
904.08 0
904.15 0
904.22 0
904.29 0
904.36 0
904.42 0
904.49 0
904.56 0
904.63 0
904.70 0
904.77 0
904.84 0
904.91 0
904.98 0
905.04 0
905.11 0
905.18 0
905.25 0
905.32 0
905.39 0
905.46 0
905.53 0
905.60 0
905.67 0
905.73 0
905.80 0
905.87 0
905.94 0
906.01 0
906.08 0
906.15 0
906.22 0
906.29 0
906.36 0
906.42 0
906.49 0
906.56 0
906.63 0
906.70 0
906.77 0
906.84 0
906.91 0
906.98 0
907.05 0
907.11 0
907.18 0
907.25 0
907.32 0
907.39 0
907.46 0
907.53 0
907.60 0
907.67 0
907.74 0
907.80 0
907.87 0
907.94 0
908.01 0
908.08 0
908.15 0
908.22 0
908.29 0
908.36 0
908.43 0
908.50 0
908.56 0
908.63 0
908.70 0
908.77 0
908.84 0
908.91 0
908.98 0
909.05 0
909.12 0
909.19 0
909.26 0
909.32 0
909.39 0
909.46 0
909.53 0
909.60 0
909.67 0
909.74 0
909.81 0
909.88 0
909.95 0
910.02 0
910.08 0
910.15 0
910.22 0
910.29 0
910.36 0
910.43 0
910.50 0
910.57 0
910.64 0
910.71 0
910.78 0
910.85 0
910.91 0
910.98 0
911.05 0
911.12 0
911.19 0
911.26 0
911.33 0
911.40 0
911.47 0
911.54 0
911.61 0
911.68 0
911.75 0
911.81 0
911.88 0
911.95 0
912.02 0
912.09 0
912.16 0
912.23 0
912.30 0
912.37 0
912.44 0
912.51 0
912.58 0
912.64 0
912.71 0
912.78 0
912.85 0
912.92 0
912.99 0
913.06 0
913.13 0
913.20 0
913.27 0
913.34 0
913.41 0
913.48 0
913.55 0
913.61 0
913.68 0
913.75 0
913.82 0
913.89 0
913.96 0
914.03 0
914.10 0
914.17 0
914.24 0
914.31 0
914.38 0
914.45 0
914.52 0
914.58 0
914.65 0
914.72 0
914.79 0
914.86 0
914.93 0
915.00 0
915.07 0
915.14 0
915.21 0
915.28 0
915.35 0
915.42 0
915.49 0
915.56 0
915.62 0
915.69 0
915.76 0
915.83 0
915.90 0
915.97 0
916.04 0
916.11 0
916.18 0
916.25 0
916.32 0
916.39 0
916.46 0
916.53 0
916.60 0
916.67 0
916.73 0
916.80 0
916.87 0
916.94 0
917.01 0
917.08 0
917.15 0
917.22 0
917.29 0
917.36 0
917.43 0
917.50 0
917.57 0
917.64 0
917.71 0
917.78 0
917.85 0
917.91 0
917.98 0
918.05 0
918.12 0
918.19 0
918.26 0
918.33 0
918.40 0
918.47 0
918.54 0
918.61 0
918.68 0
918.75 0
918.82 0
918.89 0
918.96 0
919.03 0
919.10 0
919.16 0
919.23 0
919.30 0
919.37 0
919.44 0
919.51 0
919.58 0
919.65 0
919.72 0
919.79 0
919.86 0
919.93 0
920.00 0
920.07 0
920.14 0
920.21 0
920.28 0
920.35 0
920.42 0
920.49 0
920.56 0
920.62 0
920.69 0
920.76 0
920.83 0
920.90 0
920.97 0
921.04 0
921.11 0
921.18 0
921.25 0
921.32 0
921.39 0
921.46 0
921.53 0
921.60 0
921.67 0
921.74 0
921.81 0
921.88 0
921.95 0
922.02 0
922.09 0
922.16 0
922.22 0
922.29 0
922.36 0
922.43 0
922.50 0
922.57 0
922.64 0
922.71 0
922.78 0
922.85 0
922.92 0
922.99 0
923.06 0
923.13 0
923.20 0
923.27 0
923.34 0
923.41 0
923.48 0
923.55 0
923.62 0
923.69 0
923.76 0
923.83 0
923.90 0
923.97 0
924.04 0
924.10 0
924.17 0
924.24 0
924.31 0
924.38 0
924.45 0
924.52 0
924.59 0
924.66 0
924.73 0
924.80 0
924.87 0
924.94 0
925.01 0
925.08 0
925.15 0
925.22 0
925.29 0
925.36 0
925.43 0
925.50 0
925.57 0
925.64 0
925.71 0
925.78 0
925.85 0
925.92 0
925.99 0
926.06 0
926.13 0
926.20 0
926.27 0
926.34 0
926.41 0
926.48 0
926.54 0
926.61 0
926.68 0
926.75 0
926.82 0
926.89 0
926.96 0
927.03 0
927.10 0
927.17 0
927.24 0
927.31 0
927.38 0
927.45 0
927.52 0
927.59 0
927.66 0
927.73 0
927.80 0
927.87 0
927.94 0
928.01 0
928.08 0
928.15 0
928.22 0
928.29 0
928.36 0
928.43 0
928.50 0
928.57 0
928.64 0
928.71 0
928.78 0
928.85 0
928.92 0
928.99 0
929.06 0
929.13 0
929.20 0
929.27 0
929.34 0
929.41 0
929.48 0
929.55 0
929.62 0
929.69 0
929.76 0
929.83 0
929.90 0
929.97 0
930.04 0
930.11 0
930.18 0
930.25 0
930.32 0
930.39 0
930.46 0
930.53 0
930.60 0
930.67 0
930.74 0
930.81 0
930.88 0
930.95 0
931.02 0
931.09 0
931.16 0
931.22 0
931.29 0
931.36 0
931.43 0
931.50 0
931.57 0
931.64 0
931.71 0
931.78 0
931.85 0
931.92 0
931.99 0
932.06 0
932.13 0
932.20 0
932.27 0
932.34 0
932.41 0
932.48 0
932.55 0
932.62 0
932.69 0
932.76 0
932.83 0
932.90 0
932.97 0
933.04 0
933.11 0
933.18 0
933.25 0
933.32 0
933.39 0
933.46 0
933.53 0
933.60 0
933.67 0
933.74 0
933.81 0
933.88 0
933.95 0
934.02 0
934.09 0
934.16 0
934.23 0
934.30 0
934.37 0
934.44 0
934.51 0
934.59 0
934.66 0
934.73 0
934.80 0
934.87 0
934.94 0
935.01 0
935.08 0
935.15 0
935.22 0
935.29 0
935.36 0
935.43 0
935.50 0
935.57 0
935.64 0
935.71 0
935.78 0
935.85 0
935.92 0
935.99 0
936.06 0
936.13 0
936.20 0
936.27 0
936.34 0
936.41 0
936.48 0
936.55 0
936.62 0
936.69 0
936.76 0
936.83 0
936.90 0
936.97 0
937.04 0
937.11 0
937.18 0
937.25 0
937.32 0
937.39 0
937.46 0
937.53 0
937.60 0
937.67 0
937.74 0
937.81 0
937.88 0
937.95 0
938.02 0
938.09 0
938.16 0
938.23 0
938.30 0
938.37 0
938.44 0
938.51 0
938.58 0
938.65 0
938.72 0
938.79 0
938.86 0
938.93 0
939.00 0
939.07 0
939.14 0
939.22 0
939.29 0
939.36 0
939.43 0
939.50 0
939.57 0
939.64 0
939.71 0
939.78 0
939.85 0
939.92 0
939.99 0
940.06 0
940.13 0
940.20 0
940.27 0
940.34 0
940.41 0
940.48 0
940.55 0
940.62 0
940.69 0
940.76 0
940.83 0
940.90 0
940.97 0
941.04 0
941.11 0
941.18 0
941.25 0
941.32 0
941.39 0
941.46 0
941.53 0
941.60 0
941.68 0
941.75 0
941.82 0
941.89 0
941.96 0
942.03 0
942.10 0
942.17 0
942.24 0
942.31 0
942.38 0
942.45 0
942.52 0
942.59 0
942.66 0
942.73 0
942.80 0
942.87 0
942.94 0
943.01 0
943.08 0
943.15 0
943.22 0
943.29 0
943.36 0
943.43 0
943.50 0
943.57 0
943.65 0
943.72 0
943.79 0
943.86 0
943.93 0
944.00 0
944.07 0
944.14 0
944.21 0
944.28 0
944.35 0
944.42 0
944.49 0
944.56 0
944.63 0
944.70 0
944.77 0
944.84 0
944.91 0
944.98 0
945.05 0
945.12 0
945.19 0
945.27 0
945.34 0
945.41 0
945.48 0
945.55 0
945.62 0
945.69 0
945.76 0
945.83 0
945.90 0
945.97 0
946.04 0
946.11 0
946.18 0
946.25 0
946.32 0
946.39 0
946.46 0
946.53 0
946.60 0
946.68 0
946.75 0
946.82 0
946.89 0
946.96 0
947.03 0
947.10 0
947.17 0
947.24 0
947.31 0
947.38 0
947.45 0
947.52 0
947.59 0
947.66 0
947.73 0
947.80 0
947.87 0
947.94 0
948.02 0
948.09 0
948.16 0
948.23 0
948.30 0
948.37 0
948.44 0
948.51 0
948.58 0
948.65 0
948.72 0
948.79 0
948.86 0
948.93 0
949.00 0
949.07 0
949.14 0
949.22 0
949.29 0
949.36 0
949.43 0
949.50 0
949.57 0
949.64 0
949.71 0
949.78 0
949.85 0
949.92 0
949.99 0
950.06 0
950.13 0
950.20 0
950.27 0
950.35 0
950.42 0
950.49 0
950.56 0
950.63 0
950.70 0
950.77 0
950.84 0
950.91 0
950.98 0
951.05 0
951.12 0
951.19 0
951.26 0
951.33 0
951.41 0
951.48 0
951.55 0
951.62 0
951.69 0
951.76 0
951.83 0
951.90 0
951.97 0
952.04 0
952.11 0
952.18 0
952.25 0
952.32 0
952.40 0
952.47 0
952.54 0
952.61 0
952.68 0
952.75 0
952.82 0
952.89 0
952.96 0
953.03 0
953.10 0
953.17 0
953.24 0
953.32 0
953.39 0
953.46 0
953.53 0
953.60 0
953.67 0
953.74 0
953.81 0
953.88 0
953.95 0
954.02 0
954.09 0
954.16 0
954.24 0
954.31 0
954.38 0
954.45 0
954.52 0
954.59 0
954.66 0
954.73 0
954.80 0
954.87 0
954.94 0
955.01 0
955.09 0
955.16 0
955.23 0
955.30 0
955.37 0
955.44 0
955.51 0
955.58 0
955.65 0
955.72 0
955.79 0
955.86 0
955.94 0
956.01 0
956.08 0
956.15 0
956.22 0
956.29 0
956.36 0
956.43 0
956.50 0
956.57 0
956.64 0
956.71 0
956.79 0
956.86 0
956.93 0
957.00 0
957.07 0
957.14 0
957.21 0
957.28 0
957.35 0
957.42 0
957.49 0
957.57 0
957.64 0
957.71 0
957.78 0
957.85 0
957.92 0
957.99 0
958.06 0
958.13 0
958.20 0
958.28 0
958.35 0
958.42 0
958.49 0
958.56 0
958.63 0
958.70 0
958.77 0
958.84 0
958.91 0
958.98 0
959.06 0
959.13 0
959.20 0
959.27 0
959.34 0
959.41 0
959.48 0
959.55 0
959.62 0
959.69 0
959.77 0
959.84 0
959.91 0
959.98 0
960.05 0
960.12 0
960.19 0
960.26 0
960.33 0
960.40 0
960.48 0
960.55 0
960.62 0
960.69 0
960.76 0
960.83 0
960.90 0
960.97 0
961.04 0
961.12 0
961.19 0
961.26 0
961.33 0
961.40 0
961.47 0
961.54 0
961.61 0
961.68 0
961.75 0
961.83 0
961.90 0
961.97 0
962.04 0
962.11 0
962.18 0
962.25 0
962.32 0
962.39 0
962.47 0
962.54 0
962.61 0
962.68 0
962.75 0
962.82 0
962.89 0
962.96 0
963.03 0
963.11 0
963.18 0
963.25 0
963.32 0
963.39 0
963.46 0
963.53 0
963.60 0
963.67 0
963.75 0
963.82 0
963.89 0
963.96 0
964.03 0
964.10 0
964.17 0
964.24 0
964.32 0
964.39 0
964.46 0
964.53 0
964.60 0
964.67 0
964.74 0
964.81 0
964.88 0
964.96 0
965.03 0
965.10 0
965.17 0
965.24 0
965.31 0
965.38 0
965.45 0
965.53 0
965.60 0
965.67 0
965.74 0
965.81 0
965.88 0
965.95 0
966.02 0
966.10 0
966.17 0
966.24 0
966.31 0
966.38 0
966.45 0
966.52 0
966.59 0
966.67 0
966.74 0
966.81 0
966.88 0
966.95 0
967.02 0
967.09 0
967.16 0
967.24 0
967.31 0
967.38 0
967.45 0
967.52 0
967.59 0
967.66 0
967.73 0
967.81 0
967.88 0
967.95 0
968.02 0
968.09 0
968.16 0
968.23 0
968.30 0
968.38 0
968.45 0
968.52 0
968.59 0
968.66 0
968.73 0
968.80 0
968.88 0
968.95 0
969.02 0
969.09 0
969.16 0
969.23 0
969.30 0
969.37 0
969.45 0
969.52 0
969.59 0
969.66 0
969.73 0
969.80 0
969.87 0
969.95 0
970.02 0
970.09 0
970.16 0
970.23 0
970.30 0
970.37 0
970.45 0
970.52 0
970.59 0
970.66 0
970.73 0
970.80 0
970.87 0
970.95 0
971.02 0
971.09 0
971.16 0
971.23 0
971.30 0
971.37 0
971.45 0
971.52 0
971.59 0
971.66 0
971.73 0
971.80 0
971.87 0
971.95 0
972.02 0
972.09 0
972.16 0
972.23 0
972.30 0
972.37 0
972.45 0
972.52 0
972.59 0
972.66 0
972.73 0
972.80 0
972.87 0
972.95 0
973.02 0
973.09 0
973.16 0
973.23 0
973.30 0
973.38 0
973.45 0
973.52 0
973.59 0
973.66 0
973.73 0
973.80 0
973.88 0
973.95 0
974.02 0
974.09 0
974.16 0
974.23 0
974.30 0
974.38 0
974.45 0
974.52 0
974.59 0
974.66 0
974.73 0
974.81 0
974.88 0
974.95 0
975.02 0
975.09 0
975.16 0
975.24 0
975.31 0
975.38 0
975.45 0
975.52 0
975.59 0
975.66 0
975.74 0
975.81 0
975.88 0
975.95 0
976.02 0
976.09 0
976.17 0
976.24 0
976.31 0
976.38 0
976.45 0
976.52 0
976.60 0
976.67 0
976.74 0
976.81 0
976.88 0
976.95 0
977.03 0
977.10 0
977.17 0
977.24 0
977.31 0
977.38 0
977.46 0
977.53 0
977.60 0
977.67 0
977.74 0
977.81 0
977.89 0
977.96 0
978.03 0
978.10 0
978.17 0
978.24 0
978.32 0
978.39 0
978.46 0
978.53 0
978.60 0
978.67 0
978.75 0
978.82 0
978.89 0
978.96 0
979.03 0
979.10 0
979.18 0
979.25 0
979.32 0
979.39 0
979.46 0
979.53 0
979.61 0
979.68 0
979.75 0
979.82 0
979.89 0
979.96 0
980.04 0
980.11 0
980.18 0
980.25 0
980.32 0
980.40 0
980.47 0
980.54 0
980.61 0
980.68 0
980.75 0
980.83 0
980.90 0
980.97 0
981.04 0
981.11 0
981.18 0
981.26 0
981.33 0
981.40 0
981.47 0
981.54 0
981.62 0
981.69 0
981.76 0
981.83 0
981.90 0
981.97 0
982.05 0
982.12 0
982.19 0
982.26 0
982.33 0
982.41 0
982.48 0
982.55 0
982.62 0
982.69 0
982.76 0
982.84 0
982.91 0
982.98 0
983.05 0
983.12 0
983.20 0
983.27 0
983.34 0
983.41 0
983.48 0
983.56 0
983.63 0
983.70 0
983.77 0
983.84 0
983.91 0
983.99 0
984.06 0
984.13 0
984.20 0
984.27 0
984.35 0
984.42 0
984.49 0
984.56 0
984.63 0
984.71 0
984.78 0
984.85 0
984.92 0
984.99 0
985.07 0
985.14 0
985.21 0
985.28 0
985.35 0
985.42 0
985.50 0
985.57 0
985.64 0
985.71 0
985.78 0
985.86 0
985.93 0
986.00 0
986.07 0
986.14 0
986.22 0
986.29 0
986.36 0
986.43 0
986.50 0
986.58 0
986.65 0
986.72 0
986.79 0
986.86 0
986.94 0
987.01 0
987.08 0
987.15 0
987.22 0
987.30 0
987.37 0
987.44 0
987.51 0
987.58 0
987.66 0
987.73 0
987.80 0
987.87 0
987.94 0
988.02 0
988.09 0
988.16 0
988.23 0
988.30 0
988.38 0
988.45 0
988.52 0
988.59 0
988.67 0
988.74 0
988.81 0
988.88 0
988.95 0
989.03 0
989.10 0
989.17 0
989.24 0
989.31 0
989.39 0
989.46 0
989.53 0
989.60 0
989.67 0
989.75 0
989.82 0
989.89 0
989.96 0
990.03 0
990.11 0
990.18 0
990.25 0
990.32 0
990.40 0
990.47 0
990.54 0
990.61 0
990.68 0
990.76 0
990.83 0
990.90 0
990.97 0
991.04 0
991.12 0
991.19 0
991.26 0
991.33 0
991.41 0
991.48 0
991.55 0
991.62 0
991.69 0
991.77 0
991.84 0
991.91 0
991.98 0
992.05 0
992.13 0
992.20 0
992.27 0
992.34 0
992.42 0
992.49 0
992.56 0
992.63 0
992.70 0
992.78 0
992.85 0
992.92 0
992.99 0
993.07 0
993.14 0
993.21 0
993.28 0
993.35 0
993.43 0
993.50 0
993.57 0
993.64 0
993.72 0
993.79 0
993.86 0
993.93 0
994.01 0
994.08 0
994.15 0
994.22 0
994.29 0
994.37 0
994.44 0
994.51 0
994.58 0
994.66 0
994.73 0
994.80 0
994.87 0
994.94 0
995.02 0
995.09 0
995.16 0
995.23 0
995.31 0
995.38 0
995.45 0
995.52 0
995.60 0
995.67 0
995.74 0
995.81 0
995.88 0
995.96 0
996.03 0
996.10 0
996.17 0
996.25 0
996.32 0
996.39 0
996.46 0
996.54 0
996.61 0
996.68 1
996.75 1
996.83 1
996.90 1
996.97 1
997.04 1
997.11 1
997.19 1
997.26 1
997.33 0
997.40 0
997.48 0
997.55 0
997.62 0
997.69 0
997.77 0
997.84 0
997.91 0
997.98 0
998.06 0
998.13 0
998.20 0
998.27 0
998.35 0
998.42 0
998.49 0
998.56 0
998.63 1
998.71 1
998.78 1
998.85 1
998.92 1
999.00 1
999.07 0
999.14 0
999.21 0
999.29 0
999.36 0
999.43 0
999.50 0
999.58 0
999.65 0
999.72 0
999.79 0
999.87 0
999.94 0
1000.01 0
1000.08 0
1000.16 0
1000.23 0
1000.30 0
1000.37 0
1000.45 0
1000.52 1
1000.59 1
1000.66 1
1000.74 1
1000.81 1
1000.88 1
1000.95 1
1001.03 1
1001.10 1
1001.17 0
1001.24 0
1001.32 0
1001.39 0
1001.46 0
1001.53 0
1001.61 0
1001.68 0
1001.75 0
1001.82 0
1001.90 0
1001.97 0
1002.04 0
1002.11 0
1002.19 0
1002.26 0
1002.33 0
1002.40 0
1002.48 0
1002.55 1
1002.62 1
1002.69 0
1002.77 0
1002.84 0
1002.91 0
1002.99 0
1003.06 0
1003.13 1
1003.20 1
1003.28 1
1003.35 1
1003.42 1
1003.49 1
1003.57 0
1003.64 0
1003.71 0
1003.78 0
1003.86 0
1003.93 0
1004.00 0
1004.07 0
1004.15 0
1004.22 0
1004.29 0
1004.36 0
1004.44 0
1004.51 0
1004.58 0
1004.66 0
1004.73 0
1004.80 0
1004.87 0
1004.95 0
1005.02 0
1005.09 0
1005.16 0
1005.24 0
1005.31 0
1005.38 0
1005.45 0
1005.53 0
1005.60 0
1005.67 0
1005.75 0
1005.82 1
1005.89 1
1005.96 1
1006.04 1
1006.11 1
1006.18 1
1006.25 1
1006.33 1
1006.40 1
1006.47 0
1006.54 0
1006.62 0
1006.69 0
1006.76 1
1006.84 1
1006.91 1
1006.98 1
1007.05 1
1007.13 1
1007.20 2
1007.27 2
1007.34 2
1007.42 2
1007.49 2
1007.56 1
1007.64 1
1007.71 1
1007.78 1
1007.85 1
1007.93 0
1008.00 0
1008.07 0
1008.15 0
1008.22 0
1008.29 0
1008.36 0
1008.44 0
1008.51 0
1008.58 0
1008.65 0
1008.73 1
1008.80 1
1008.87 1
1008.95 1
1009.02 1
1009.09 1
1009.16 1
1009.24 1
1009.31 1
1009.38 1
1009.46 1
1009.53 1
1009.60 1
1009.67 1
1009.75 1
1009.82 1
1009.89 1
1009.97 1
1010.04 0
1010.11 0
1010.18 1
1010.26 1
1010.33 1
1010.40 1
1010.48 1
1010.55 1
1010.62 1
1010.69 1
1010.77 1
1010.84 1
1010.91 1
1010.99 1
1011.06 1
1011.13 1
1011.20 1
1011.28 1
1011.35 1
1011.42 1
1011.50 1
1011.57 1
1011.64 1
1011.71 1
1011.79 1
1011.86 1
1011.93 1
1012.01 1
1012.08 0
1012.15 0
1012.22 0
1012.30 0
1012.37 0
1012.44 0
1012.52 0
1012.59 1
1012.66 1
1012.74 1
1012.81 1
1012.88 0
1012.95 0
1013.03 0
1013.10 0
1013.17 0
1013.25 0
1013.32 0
1013.39 1
1013.46 1
1013.54 1
1013.61 1
1013.68 1
1013.76 2
1013.83 2
1013.90 2
1013.98 2
1014.05 2
1014.12 2
1014.19 2
1014.27 2
1014.34 2
1014.41 2
1014.49 2
1014.56 2
1014.63 2
1014.71 2
1014.78 2
1014.85 2
1014.92 2
1015.00 2
1015.07 2
1015.14 1
1015.22 1
1015.29 1
1015.36 1
1015.44 1
1015.51 1
1015.58 1
1015.65 1
1015.73 1
1015.80 1
1015.87 1
1015.95 1
1016.02 1
1016.09 1
1016.17 1
1016.24 1
1016.31 1
1016.39 1
1016.46 1
1016.53 1
1016.60 1
1016.68 1
1016.75 0
1016.82 0
1016.90 0
1016.97 0
1017.04 0
1017.12 0
1017.19 0
1017.26 1
1017.34 1
1017.41 1
1017.48 1
1017.55 2
1017.63 2
1017.70 2
1017.77 2
1017.85 1
1017.92 1
1017.99 1
1018.07 1
1018.14 0
1018.21 0
1018.29 0
1018.36 1
1018.43 1
1018.51 1
1018.58 1
1018.65 1
1018.72 1
1018.80 1
1018.87 1
1018.94 1
1019.02 1
1019.09 1
1019.16 1
1019.24 1
1019.31 1
1019.38 1
1019.46 1
1019.53 1
1019.60 0
1019.68 0
1019.75 0
1019.82 0
1019.90 0
1019.97 0
1020.04 1
1020.12 1
1020.19 1
1020.26 1
1020.33 1
1020.41 1
1020.48 1
1020.55 2
1020.63 2
1020.70 2
1020.77 2
1020.85 2
1020.92 2
1020.99 2
1021.07 2
1021.14 2
1021.21 1
1021.29 1
1021.36 1
1021.43 1
1021.51 1
1021.58 1
1021.65 1
1021.73 1
1021.80 1
1021.87 1
1021.95 1
1022.02 1
1022.09 1
1022.17 1
1022.24 1
1022.31 0
1022.39 0
1022.46 0
1022.53 0
1022.61 0
1022.68 0
1022.75 0
1022.83 0
1022.90 1
1022.97 1
1023.05 1
1023.12 1
1023.19 1
1023.27 1
1023.34 1
1023.41 1
1023.49 1
1023.56 1
1023.63 1
1023.71 1
1023.78 1
1023.85 1
1023.93 1
1024.00 1
1024.07 1
1024.15 1
1024.22 0
1024.29 0
1024.37 0
1024.44 0
1024.51 0
1024.59 0
1024.66 0
1024.73 0
1024.81 0
1024.88 0
1024.95 0
1025.03 0
1025.10 0
1025.17 0
1025.25 0
1025.32 0
1025.39 0
1025.47 0
1025.54 0
1025.61 0
1025.69 0
1025.76 0
1025.83 0
1025.91 0
1025.98 0
1026.05 0
1026.13 0
1026.20 0
1026.27 0
1026.35 0
1026.42 0
1026.49 0
1026.57 0
1026.64 0
1026.71 0
1026.79 0
1026.86 0
1026.93 0
1027.01 0
1027.08 0
1027.15 0
1027.23 0
1027.30 0
1027.37 0
1027.45 0
1027.52 0
1027.60 1
1027.67 1
1027.74 1
1027.82 1
1027.89 1
1027.96 1
1028.04 1
1028.11 1
1028.18 1
1028.26 0
1028.33 0
1028.40 0
1028.48 0
1028.55 0
1028.62 0
1028.70 0
1028.77 1
1028.84 1
1028.92 1
1028.99 1
1029.07 1
1029.14 1
1029.21 1
1029.29 1
1029.36 1
1029.43 1
1029.51 1
1029.58 1
1029.65 1
1029.73 1
1029.80 1
1029.87 2
1029.95 2
1030.02 2
1030.09 3
1030.17 3
1030.24 3
1030.32 2
1030.39 2
1030.46 2
1030.54 2
1030.61 2
1030.68 2
1030.76 2
1030.83 2
1030.90 2
1030.98 1
1031.05 1
1031.12 1
1031.20 0
1031.27 0
1031.35 0
1031.42 0
1031.49 0
1031.57 1
1031.64 1
1031.71 0
1031.79 0
1031.86 0
1031.93 0
1032.01 0
1032.08 0
1032.16 0
1032.23 0
1032.30 1
1032.38 1
1032.45 1
1032.52 1
1032.60 2
1032.67 2
1032.74 2
1032.82 2
1032.89 2
1032.97 2
1033.04 2
1033.11 2
1033.19 2
1033.26 2
1033.33 2
1033.41 2
1033.48 2
1033.55 2
1033.63 2
1033.70 1
1033.78 1
1033.85 1
1033.92 1
1034.00 1
1034.07 1
1034.14 1
1034.22 1
1034.29 1
1034.37 1
1034.44 1
1034.51 1
1034.59 1
1034.66 1
1034.73 1
1034.81 1
1034.88 2
1034.96 2
1035.03 2
1035.10 2
1035.18 2
1035.25 2
1035.32 2
1035.40 1
1035.47 1
1035.55 1
1035.62 0
1035.69 1
1035.77 1
1035.84 1
1035.91 1
1035.99 1
1036.06 1
1036.14 1
1036.21 1
1036.28 1
1036.36 1
1036.43 1
1036.50 1
1036.58 2
1036.65 2
1036.73 1
1036.80 1
1036.87 1
1036.95 1
1037.02 1
1037.09 1
1037.17 1
1037.24 2
1037.32 2
1037.39 2
1037.46 1
1037.54 1
1037.61 1
1037.69 1
1037.76 1
1037.83 2
1037.91 3
1037.98 3
1038.05 4
1038.13 5
1038.20 5
1038.28 5
1038.35 5
1038.42 4
1038.50 4
1038.57 3
1038.65 3
1038.72 2
1038.79 2
1038.87 2
1038.94 2
1039.01 2
1039.09 1
1039.16 1
1039.24 1
1039.31 1
1039.38 1
1039.46 0
1039.53 0
1039.61 0
1039.68 0
1039.75 0
1039.83 0
1039.90 0
1039.98 0
1040.05 0
1040.12 0
1040.20 0
1040.27 0
1040.34 0
1040.42 0
1040.49 0
1040.57 0
1040.64 0
1040.71 0
1040.79 0
1040.86 0
1040.94 0
1041.01 0
1041.08 0
1041.16 0
1041.23 0
1041.31 0
1041.38 1
1041.45 1
1041.53 1
1041.60 1
1041.68 1
1041.75 1
1041.82 1
1041.90 1
1041.97 0
1042.05 0
1042.12 0
1042.19 0
1042.27 0
1042.34 0
1042.42 0
1042.49 0
1042.56 1
1042.64 1
1042.71 1
1042.79 1
1042.86 2
1042.93 2
1043.01 2
1043.08 2
1043.16 2
1043.23 2
1043.30 2
1043.38 2
1043.45 2
1043.53 2
1043.60 1
1043.67 1
1043.75 1
1043.82 1
1043.90 1
1043.97 0
1044.04 0
1044.12 1
1044.19 1
1044.27 1
1044.34 2
1044.41 2
1044.49 2
1044.56 2
1044.64 1
1044.71 0
1044.78 0
1044.86 0
1044.93 0
1045.01 0
1045.08 0
1045.16 0
1045.23 0
1045.30 1
1045.38 1
1045.45 2
1045.53 2
1045.60 2
1045.67 2
1045.75 2
1045.82 2
1045.90 2
1045.97 1
1046.04 2
1046.12 2
1046.19 2
1046.27 2
1046.34 3
1046.42 3
1046.49 3
1046.56 4
1046.64 4
1046.71 4
1046.79 4
1046.86 4
1046.93 4
1047.01 4
1047.08 4
1047.16 4
1047.23 4
1047.31 3
1047.38 2
1047.45 1
1047.53 0
1047.60 0
1047.68 0
1047.75 0
1047.82 1
1047.90 1
1047.97 2
1048.05 3
1048.12 3
1048.20 4
1048.27 4
1048.34 5
1048.42 6
1048.49 6
1048.57 7
1048.64 7
1048.71 7
1048.79 6
1048.86 5
1048.94 5
1049.01 4
1049.09 4
1049.16 3
1049.23 3
1049.31 3
1049.38 3
1049.46 2
1049.53 2
1049.61 2
1049.68 2
1049.75 2
1049.83 2
1049.90 2
1049.98 3
1050.05 3
1050.13 3
1050.20 4
1050.27 4
1050.35 4
1050.42 4
1050.50 5
1050.57 4
1050.65 4
1050.72 4
1050.79 4
1050.87 3
1050.94 3
1051.02 3
1051.09 2
1051.17 2
1051.24 2
1051.31 2
1051.39 2
1051.46 2
1051.54 2
1051.61 2
1051.69 2
1051.76 3
1051.83 3
1051.91 4
1051.98 4
1052.06 5
1052.13 5
1052.21 5
1052.28 5
1052.35 5
1052.43 5
1052.50 5
1052.58 5
1052.65 6
1052.73 6
1052.80 6
1052.88 6
1052.95 6
1053.02 5
1053.10 5
1053.17 4
1053.25 4
1053.32 4
1053.40 4
1053.47 5
1053.54 5
1053.62 6
1053.69 6
1053.77 7
1053.84 7
1053.92 6
1053.99 6
1054.07 5
1054.14 5
1054.21 4
1054.29 3
1054.36 3
1054.44 3
1054.51 3
1054.59 3
1054.66 3
1054.74 4
1054.81 4
1054.88 5
1054.96 5
1055.03 5
1055.11 5
1055.18 6
1055.26 6
1055.33 6
1055.41 7
1055.48 7
1055.55 7
1055.63 7
1055.70 6
1055.78 6
1055.85 5
1055.93 5
1056.00 5
1056.08 5
1056.15 5
1056.22 6
1056.30 6
1056.37 7
1056.45 7
1056.52 7
1056.60 6
1056.67 5
1056.75 4
1056.82 4
1056.90 3
1056.97 2
1057.04 2
1057.12 2
1057.19 2
1057.27 3
1057.34 3
1057.42 3
1057.49 3
1057.57 3
1057.64 3
1057.71 2
1057.79 2
1057.86 1
1057.94 1
1058.01 1
1058.09 0
1058.16 0
1058.24 0
1058.31 0
1058.39 0
1058.46 1
1058.53 1
1058.61 2
1058.68 2
1058.76 3
1058.83 3
1058.91 3
1058.98 4
1059.06 4
1059.13 4
1059.21 5
1059.28 5
1059.36 5
1059.43 4
1059.50 4
1059.58 3
1059.65 2
1059.73 2
1059.80 1
1059.88 2
1059.95 2
1060.03 3
1060.10 4
1060.18 4
1060.25 4
1060.33 4
1060.40 3
1060.47 3
1060.55 2
1060.62 2
1060.70 3
1060.77 3
1060.85 4
1060.92 4
1061.00 5
1061.07 6
1061.15 6
1061.22 6
1061.30 5
1061.37 5
1061.44 5
1061.52 5
1061.59 4
1061.67 4
1061.74 4
1061.82 4
1061.89 4
1061.97 3
1062.04 2
1062.12 2
1062.19 2
1062.27 2
1062.34 2
1062.42 3
1062.49 4
1062.57 5
1062.64 6
1062.71 7
1062.79 8
1062.86 8
1062.94 9
1063.01 9
1063.09 9
1063.16 9
1063.24 9
1063.31 9
1063.39 9
1063.46 9
1063.54 9
1063.61 9
1063.69 8
1063.76 8
1063.84 8
1063.91 8
1063.99 7
1064.06 7
1064.13 7
1064.21 7
1064.28 7
1064.36 7
1064.43 7
1064.51 7
1064.58 8
1064.66 8
1064.73 7
1064.81 7
1064.88 6
1064.96 6
1065.03 5
1065.11 5
1065.18 6
1065.26 7
1065.33 8
1065.41 9
1065.48 10
1065.56 11
1065.63 12
1065.71 12
1065.78 12
1065.86 12
1065.93 11
1066.00 11
1066.08 10
1066.15 9
1066.23 9
1066.30 8
1066.38 8
1066.45 7
1066.53 7
1066.60 6
1066.68 5
1066.75 5
1066.83 5
1066.90 4
1066.98 4
1067.05 4
1067.13 4
1067.20 4
1067.28 4
1067.35 4
1067.43 3
1067.50 3
1067.58 3
1067.65 3
1067.73 3
1067.80 3
1067.88 3
1067.95 3
1068.03 3
1068.10 4
1068.18 4
1068.25 5
1068.33 5
1068.40 5
1068.48 5
1068.55 5
1068.63 5
1068.70 5
1068.78 5
1068.85 6
1068.93 6
1069.00 6
1069.07 7
1069.15 7
1069.22 7
1069.30 7
1069.37 6
1069.45 6
1069.52 6
1069.60 6
1069.67 6
1069.75 7
1069.82 6
1069.90 6
1069.97 6
1070.05 5
1070.12 5
1070.20 5
1070.27 5
1070.35 5
1070.42 6
1070.50 6
1070.57 7
1070.65 7
1070.72 7
1070.80 6
1070.87 6
1070.95 5
1071.02 5
1071.10 6
1071.17 7
1071.25 8
1071.32 8
1071.40 9
1071.47 9
1071.55 8
1071.62 7
1071.70 6
1071.77 5
1071.85 4
1071.92 4
1072.00 5
1072.07 5
1072.15 5
1072.22 5
1072.30 5
1072.37 4
1072.45 4
1072.52 3
1072.60 3
1072.67 3
1072.75 2
1072.83 2
1072.90 2
1072.98 2
1073.05 2
1073.13 2
1073.20 2
1073.28 2
1073.35 1
1073.43 1
1073.50 0
1073.58 0
1073.65 0
1073.73 0
1073.80 0
1073.88 0
1073.95 0
1074.03 0
1074.10 0
1074.18 2
1074.25 3
1074.33 3
1074.40 4
1074.48 4
1074.55 4
1074.63 3
1074.70 3
1074.78 3
1074.85 4
1074.93 5
1075.00 5
1075.08 6
1075.15 7
1075.23 7
1075.30 6
1075.38 6
1075.45 5
1075.53 5
1075.60 4
1075.68 4
1075.75 4
1075.83 4
1075.91 5
1075.98 5
1076.06 5
1076.13 5
1076.21 5
1076.28 5
1076.36 5
1076.43 5
1076.51 5
1076.58 5
1076.66 5
1076.73 6
1076.81 6
1076.88 7
1076.96 8
1077.03 9
1077.11 9
1077.18 9
1077.26 9
1077.33 9
1077.41 8
1077.48 8
1077.56 8
1077.63 9
1077.71 10
1077.79 11
1077.86 12
1077.94 13
1078.01 14
1078.09 13
1078.16 12
1078.24 11
1078.31 10
1078.39 8
1078.46 8
1078.54 7
1078.61 7
1078.69 8
1078.76 8
1078.84 10
1078.91 11
1078.99 12
1079.06 14
1079.14 15
1079.22 15
1079.29 15
1079.37 15
1079.44 14
1079.52 12
1079.59 11
1079.67 10
1079.74 9
1079.82 9
1079.89 9
1079.97 10
1080.04 10
1080.12 10
1080.19 10
1080.27 9
1080.35 8
1080.42 7
1080.50 6
1080.57 6
1080.65 5
1080.72 5
1080.80 6
1080.87 7
1080.95 8
1081.02 9
1081.10 11
1081.17 12
1081.25 12
1081.32 12
1081.40 11
1081.48 10
1081.55 8
1081.63 7
1081.70 6
1081.78 6
1081.85 7
1081.93 7
1082.00 8
1082.08 8
1082.15 8
1082.23 6
1082.30 5
1082.38 3
1082.46 1
1082.53 0
1082.61 0
1082.68 0
1082.76 0
1082.83 0
1082.91 0
1082.98 0
1083.06 1
1083.13 3
1083.21 4
1083.29 6
1083.36 7
1083.44 9
1083.51 10
1083.59 10
1083.66 11
1083.74 10
1083.81 10
1083.89 9
1083.96 8
1084.04 7
1084.12 6
1084.19 5
1084.27 3
1084.34 1
1084.42 0
1084.49 0
1084.57 0
1084.64 0
1084.72 0
1084.79 0
1084.87 0
1084.95 1
1085.02 1
1085.10 2
1085.17 2
1085.25 1
1085.32 1
1085.40 0
1085.47 0
1085.55 0
1085.62 0
1085.70 0
1085.78 0
1085.85 0
1085.93 0
1086.00 1
1086.08 1
1086.15 2
1086.23 2
1086.30 3
1086.38 4
1086.46 5
1086.53 6
1086.61 7
1086.68 8
1086.76 8
1086.83 7
1086.91 7
1086.98 6
1087.06 5
1087.14 5
1087.21 4
1087.29 4
1087.36 5
1087.44 5
1087.51 5
1087.59 5
1087.66 5
1087.74 5
1087.82 5
1087.89 5
1087.97 6
1088.04 7
1088.12 8
1088.19 8
1088.27 9
1088.35 8
1088.42 8
1088.50 7
1088.57 7
1088.65 6
1088.72 6
1088.80 6
1088.87 6
1088.95 7
1089.03 7
1089.10 7
1089.18 8
1089.25 8
1089.33 9
1089.40 9
1089.48 10
1089.56 10
1089.63 9
1089.71 8
1089.78 7
1089.86 6
1089.93 4
1090.01 4
1090.08 3
1090.16 3
1090.24 4
1090.31 5
1090.39 6
1090.46 8
1090.54 9
1090.61 10
1090.69 10
1090.77 11
1090.84 11
1090.92 10
1090.99 10
1091.07 10
1091.14 10
1091.22 10
1091.30 9
1091.37 9
1091.45 9
1091.52 9
1091.60 9
1091.67 8
1091.75 9
1091.83 9
1091.90 10
1091.98 11
1092.05 12
1092.13 14
1092.20 16
1092.28 17
1092.36 19
1092.43 19
1092.51 19
1092.58 18
1092.66 17
1092.73 16
1092.81 15
1092.89 14
1092.96 14
1093.04 14
1093.11 15
1093.19 16
1093.27 17
1093.34 18
1093.42 18
1093.49 18
1093.57 18
1093.64 18
1093.72 18
1093.80 18
1093.87 18
1093.95 17
1094.02 17
1094.10 17
1094.17 16
1094.25 16
1094.33 16
1094.40 16
1094.48 16
1094.55 16
1094.63 15
1094.71 14
1094.78 13
1094.86 12
1094.93 11
1095.01 10
1095.08 11
1095.16 12
1095.24 13
1095.31 15
1095.39 17
1095.46 19
1095.54 21
1095.62 22
1095.69 23
1095.77 23
1095.84 24
1095.92 24
1096.00 23
1096.07 23
1096.15 23
1096.22 22
1096.30 22
1096.37 22
1096.45 22
1096.53 22
1096.60 22
1096.68 22
1096.75 22
1096.83 22
1096.91 21
1096.98 21
1097.06 20
1097.13 20
1097.21 20
1097.29 20
1097.36 20
1097.44 20
1097.51 20
1097.59 19
1097.67 18
1097.74 17
1097.82 16
1097.89 14
1097.97 12
1098.04 11
1098.12 10
1098.20 10
1098.27 10
1098.35 10
1098.42 11
1098.50 11
1098.58 12
1098.65 12
1098.73 12
1098.80 12
1098.88 12
1098.96 11
1099.03 9
1099.11 7
1099.18 5
1099.26 3
1099.34 2
1099.41 1
1099.49 0
1099.56 0
1099.64 1
1099.72 1
1099.79 2
1099.87 2
1099.94 2
1100.02 1
1100.10 0
1100.17 0
1100.25 0
1100.32 0
1100.40 0
1100.48 0
1100.55 0
1100.63 0
1100.70 1
1100.78 2
1100.86 3
1100.93 3
1101.01 3
1101.08 4
1101.16 4
1101.24 5
1101.31 7
1101.39 9
1101.46 10
1101.54 12
1101.62 14
1101.69 15
1101.77 16
1101.85 16
1101.92 16
1102.00 16
1102.07 15
1102.15 14
1102.23 13
1102.30 12
1102.38 11
1102.45 11
1102.53 11
1102.61 12
1102.68 12
1102.76 13
1102.83 14
1102.91 14
1102.99 13
1103.06 13
1103.14 12
1103.22 11
1103.29 11
1103.37 11
1103.44 12
1103.52 13
1103.60 14
1103.67 14
1103.75 14
1103.82 13
1103.90 12
1103.98 11
1104.05 9
1104.13 9
1104.20 9
1104.28 10
1104.36 12
1104.43 15
1104.51 17
1104.59 20
1104.66 21
1104.74 22
1104.81 22
1104.89 21
1104.97 20
1105.04 18
1105.12 17
1105.20 17
1105.27 17
1105.35 17
1105.42 18
1105.50 20
1105.58 21
1105.65 22
1105.73 23
1105.80 24
1105.88 25
1105.96 26
1106.03 28
1106.11 29
1106.19 29
1106.26 30
1106.34 31
1106.41 31
1106.49 31
1106.57 31
1106.64 32
1106.72 32
1106.80 32
1106.87 32
1106.95 32
1107.02 32
1107.10 31
1107.18 30
1107.25 29
1107.33 27
1107.41 25
1107.48 24
1107.56 23
1107.63 23
1107.71 23
1107.79 24
1107.86 26
1107.94 27
1108.02 28
1108.09 29
1108.17 29
1108.25 29
1108.32 30
1108.40 30
1108.47 30
1108.55 30
1108.63 29
1108.70 28
1108.78 27
1108.86 25
1108.93 24
1109.01 23
1109.08 22
1109.16 23
1109.24 24
1109.31 25
1109.39 26
1109.47 27
1109.54 28
1109.62 28
1109.70 29
1109.77 30
1109.85 30
1109.92 32
1110.00 33
1110.08 34
1110.15 35
1110.23 35
1110.31 35
1110.38 35
1110.46 34
1110.54 33
1110.61 32
1110.69 31
1110.76 30
1110.84 29
1110.92 28
1110.99 26
1111.07 25
1111.15 24
1111.22 23
1111.30 23
1111.38 22
1111.45 22
1111.53 22
1111.60 22
1111.68 22
1111.76 23
1111.83 23
1111.91 23
1111.99 23
1112.06 23
1112.14 22
1112.22 22
1112.29 21
1112.37 19
1112.45 17
1112.52 15
1112.60 13
1112.67 11
1112.75 10
1112.83 11
1112.90 12
1112.98 14
1113.06 16
1113.13 18
1113.21 19
1113.29 19
1113.36 18
1113.44 17
1113.52 16
1113.59 16
1113.67 16
1113.75 16
1113.82 16
1113.90 16
1113.97 16
1114.05 15
1114.13 13
1114.20 12
1114.28 11
1114.36 10
1114.43 11
1114.51 12
1114.59 13
1114.66 15
1114.74 17
1114.82 18
1114.89 19
1114.97 19
1115.05 19
1115.12 18
1115.20 18
1115.28 18
1115.35 17
1115.43 16
1115.51 15
1115.58 14
1115.66 14
1115.73 13
1115.81 12
1115.89 12
1115.96 12
1116.04 11
1116.12 10
1116.19 9
1116.27 8
1116.35 7
1116.42 7
1116.50 7
1116.58 8
1116.65 9
1116.73 11
1116.81 12
1116.88 12
1116.96 13
1117.04 12
1117.11 12
1117.19 11
1117.27 11
1117.34 11
1117.42 12
1117.50 13
1117.57 15
1117.65 16
1117.73 17
1117.80 17
1117.88 18
1117.96 17
1118.03 17
1118.11 17
1118.19 18
1118.26 18
1118.34 18
1118.42 19
1118.49 20
1118.57 20
1118.65 20
1118.72 21
1118.80 21
1118.88 22
1118.95 22
1119.03 23
1119.11 25
1119.18 26
1119.26 28
1119.34 29
1119.41 30
1119.49 31
1119.57 30
1119.64 28
1119.72 26
1119.80 24
1119.87 22
1119.95 21
1120.03 20
1120.10 20
1120.18 21
1120.26 22
1120.33 24
1120.41 25
1120.49 27
1120.56 28
1120.64 28
1120.72 28
1120.79 27
1120.87 26
1120.95 25
1121.02 25
1121.10 24
1121.18 24
1121.25 24
1121.33 24
1121.41 25
1121.48 25
1121.56 25
1121.64 24
1121.71 24
1121.79 23
1121.87 23
1121.94 23
1122.02 24
1122.10 25
1122.17 26
1122.25 27
1122.33 28
1122.41 29
1122.48 30
1122.56 30
1122.64 30
1122.71 30
1122.79 29
1122.87 27
1122.94 25
1123.02 23
1123.10 21
1123.17 19
1123.25 18
1123.33 16
1123.40 15
1123.48 15
1123.56 14
1123.63 14
1123.71 14
1123.79 14
1123.86 15
1123.94 17
1124.02 19
1124.10 21
1124.17 23
1124.25 24
1124.33 25
1124.40 24
1124.48 23
1124.56 21
1124.63 19
1124.71 17
1124.79 15
1124.86 14
1124.94 14
1125.02 14
1125.09 14
1125.17 15
1125.25 15
1125.32 16
1125.40 16
1125.48 16
1125.56 16
1125.63 15
1125.71 15
1125.79 15
1125.86 14
1125.94 14
1126.02 14
1126.09 13
1126.17 12
1126.25 10
1126.32 9
1126.40 7
1126.48 5
1126.56 3
1126.63 2
1126.71 1
1126.79 0
1126.86 0
1126.94 0
1127.02 0
1127.09 0
1127.17 0
1127.25 0
1127.32 0
1127.40 0
1127.48 0
1127.56 1
1127.63 2
1127.71 3
1127.79 5
1127.86 6
1127.94 8
1128.02 9
1128.09 10
1128.17 11
1128.25 11
1128.33 11
1128.40 10
1128.48 10
1128.56 9
1128.63 9
1128.71 9
1128.79 10
1128.86 11
1128.94 11
1129.02 11
1129.10 11
1129.17 9
1129.25 7
1129.33 5
1129.40 3
1129.48 1
1129.56 0
1129.63 0
1129.71 1
1129.79 2
1129.87 2
1129.94 3
1130.02 3
1130.10 3
1130.17 3
1130.25 4
1130.33 5
1130.41 5
1130.48 6
1130.56 7
1130.64 7
1130.71 8
1130.79 9
1130.87 10
1130.94 11
1131.02 13
1131.10 14
1131.18 16
1131.25 17
1131.33 18
1131.41 17
1131.48 16
1131.56 13
1131.64 10
1131.72 7
1131.79 4
1131.87 1
1131.95 0
1132.02 0
1132.10 0
1132.18 1
1132.26 3
1132.33 5
1132.41 7
1132.49 8
1132.56 9
1132.64 10
1132.72 11
1132.80 12
1132.87 14
1132.95 17
1133.03 20
1133.10 23
1133.18 26
1133.26 29
1133.34 31
1133.41 32
1133.49 32
1133.57 31
1133.64 31
1133.72 30
1133.80 30
1133.88 31
1133.95 31
1134.03 32
1134.11 32
1134.18 31
1134.26 29
1134.34 27
1134.42 24
1134.49 21
1134.57 19
1134.65 19
1134.72 20
1134.80 23
1134.88 27
1134.96 32
1135.03 38
1135.11 42
1135.19 46
1135.26 48
1135.34 48
1135.42 47
1135.50 46
1135.57 44
1135.65 43
1135.73 42
1135.81 43
1135.88 43
1135.96 44
1136.04 45
1136.11 45
1136.19 44
1136.27 44
1136.35 43
1136.42 42
1136.50 42
1136.58 43
1136.66 44
1136.73 44
1136.81 45
1136.89 46
1136.96 46
1137.04 46
1137.12 46
1137.20 45
1137.27 45
1137.35 45
1137.43 44
1137.51 44
1137.58 45
1137.66 45
1137.74 45
1137.81 45
1137.89 45
1137.97 45
1138.05 44
1138.12 43
1138.20 42
1138.28 41
1138.36 40
1138.43 39
1138.51 39
1138.59 39
1138.67 39
1138.74 39
1138.82 38
1138.90 37
1138.97 36
1139.05 34
1139.13 31
1139.21 28
1139.28 26
1139.36 23
1139.44 21
1139.52 19
1139.59 17
1139.67 16
1139.75 15
1139.83 14
1139.90 14
1139.98 15
1140.06 16
1140.14 19
1140.21 22
1140.29 24
1140.37 26
1140.44 27
1140.52 27
1140.60 25
1140.68 23
1140.75 20
1140.83 17
1140.91 15
1140.99 14
1141.06 14
1141.14 14
1141.22 15
1141.30 15
1141.37 15
1141.45 15
1141.53 14
1141.61 12
1141.68 10
1141.76 8
1141.84 7
1141.92 7
1141.99 8
1142.07 10
1142.15 12
1142.23 15
1142.30 17
1142.38 19
1142.46 19
1142.54 19
1142.61 18
1142.69 16
1142.77 14
1142.85 12
1142.92 11
1143.00 11
1143.08 11
1143.16 12
1143.23 13
1143.31 13
1143.39 12
1143.47 11
1143.54 9
1143.62 7
1143.70 6
1143.78 5
1143.85 5
1143.93 5
1144.01 5
1144.09 5
1144.16 5
1144.24 5
1144.32 4
1144.40 3
1144.47 2
1144.55 1
1144.63 1
1144.71 0
1144.78 0
1144.86 0
1144.94 1
1145.02 1
1145.09 2
1145.17 3
1145.25 4
1145.33 6
1145.40 7
1145.48 7
1145.56 7
1145.64 6
1145.71 5
1145.79 3
1145.87 2
1145.95 0
1146.02 0
1146.10 0
1146.18 1
1146.26 3
1146.33 5
1146.41 7
1146.49 9
1146.57 11
1146.65 12
1146.72 13
1146.80 15
1146.88 16
1146.96 17
1147.03 19
1147.11 21
1147.19 22
1147.27 24
1147.34 25
1147.42 25
1147.50 24
1147.58 23
1147.65 21
1147.73 18
1147.81 15
1147.89 13
1147.96 10
1148.04 9
1148.12 8
1148.20 9
1148.28 10
1148.35 11
1148.43 12
1148.51 13
1148.59 13
1148.66 12
1148.74 11
1148.82 10
1148.90 9
1148.97 7
1149.05 7
1149.13 7
1149.21 7
1149.29 8
1149.36 10
1149.44 12
1149.52 15
1149.60 17
1149.67 20
1149.75 22
1149.83 24
1149.91 27
1149.98 29
1150.06 31
1150.14 34
1150.22 36
1150.30 37
1150.37 37
1150.45 36
1150.53 33
1150.61 31
1150.68 28
1150.76 26
1150.84 25
1150.92 26
1151.00 28
1151.07 32
1151.15 36
1151.23 40
1151.31 44
1151.38 47
1151.46 50
1151.54 53
1151.62 56
1151.70 59
1151.77 62
1151.85 64
1151.93 65
1152.01 65
1152.08 64
1152.16 61
1152.24 58
1152.32 54
1152.40 51
1152.47 49
1152.55 48
1152.63 47
1152.71 46
1152.78 46
1152.86 46
1152.94 45
1153.02 44
1153.10 43
1153.17 42
1153.25 41
1153.33 40
1153.41 39
1153.48 37
1153.56 36
1153.64 34
1153.72 32
1153.80 30
1153.87 28
1153.95 26
1154.03 24
1154.11 22
1154.19 21
1154.26 20
1154.34 20
1154.42 21
1154.50 23
1154.57 25
1154.65 26
1154.73 28
1154.81 28
1154.89 28
1154.96 27
1155.04 26
1155.12 24
1155.20 23
1155.28 23
1155.35 23
1155.43 23
1155.51 23
1155.59 23
1155.67 23
1155.74 22
1155.82 22
1155.90 21
1155.98 21
1156.06 20
1156.13 19
1156.21 18
1156.29 17
1156.37 15
1156.44 14
1156.52 12
1156.60 12
1156.68 12
1156.76 13
1156.83 14
1156.91 16
1156.99 17
1157.07 19
1157.15 21
1157.22 23
1157.30 24
1157.38 26
1157.46 26
1157.54 26
1157.61 24
1157.69 21
1157.77 17
1157.85 13
1157.93 9
1158.00 6
1158.08 3
1158.16 1
1158.24 1
1158.32 1
1158.39 1
1158.47 2
1158.55 3
1158.63 4
1158.71 5
1158.78 7
1158.86 8
1158.94 9
1159.02 9
1159.10 8
1159.17 6
1159.25 4
1159.33 2
1159.41 1
1159.49 0
1159.56 0
1159.64 0
1159.72 0
1159.80 1
1159.88 1
1159.95 2
1160.03 1
1160.11 1
1160.19 0
1160.27 0
1160.35 0
1160.42 0
1160.50 0
1160.58 2
1160.66 4
1160.74 5
1160.81 6
1160.89 6
1160.97 6
1161.05 6
1161.13 7
1161.20 8
1161.28 10
1161.36 12
1161.44 13
1161.52 14
1161.59 14
1161.67 12
1161.75 9
1161.83 6
1161.91 2
1161.99 0
1162.06 0
1162.14 0
1162.22 0
1162.30 0
1162.38 0
1162.45 0
1162.53 0
1162.61 1
1162.69 4
1162.77 6
1162.84 8
1162.92 9
1163.00 10
1163.08 10
1163.16 10
1163.24 10
1163.31 11
1163.39 11
1163.47 12
1163.55 13
1163.63 13
1163.70 13
1163.78 12
1163.86 11
1163.94 11
1164.02 10
1164.10 10
1164.17 10
1164.25 12
1164.33 13
1164.41 15
1164.49 16
1164.56 17
1164.64 18
1164.72 18
1164.80 18
1164.88 17
1164.96 18
1165.03 18
1165.11 20
1165.19 21
1165.27 22
1165.35 24
1165.43 24
1165.50 23
1165.58 22
1165.66 20
1165.74 18
1165.82 17
1165.89 17
1165.97 16
1166.05 16
1166.13 16
1166.21 16
1166.29 15
1166.36 14
1166.44 13
1166.52 12
1166.60 11
1166.68 10
1166.76 10
1166.83 9
1166.91 9
1166.99 10
1167.07 10
1167.15 11
1167.23 11
1167.30 12
1167.38 13
1167.46 13
1167.54 13
1167.62 14
1167.70 14
1167.77 15
1167.85 15
1167.93 15
1168.01 16
1168.09 17
1168.17 18
1168.24 19
1168.32 20
1168.40 20
1168.48 21
1168.56 20
1168.64 19
1168.71 19
1168.79 18
1168.87 17
1168.95 17
1169.03 16
1169.11 16
1169.18 15
1169.26 13
1169.34 11
1169.42 8
1169.50 7
1169.58 6
1169.65 6
1169.73 7
1169.81 9
1169.89 11
1169.97 14
1170.05 17
1170.12 20
1170.20 22
1170.28 23
1170.36 23
1170.44 22
1170.52 20
1170.59 16
1170.67 13
1170.75 10
1170.83 8
1170.91 8
1170.99 9
1171.07 11
1171.14 13
1171.22 15
1171.30 16
1171.38 16
1171.46 15
1171.54 13
1171.61 12
1171.69 10
1171.77 9
1171.85 9
1171.93 8
1172.01 9
1172.09 9
1172.16 9
1172.24 9
1172.32 8
1172.40 7
1172.48 6
1172.56 4
1172.63 2
1172.71 0
1172.79 0
1172.87 0
1172.95 0
1173.03 0
1173.11 0
1173.18 0
1173.26 0
1173.34 1
1173.42 6
1173.50 12
1173.58 18
1173.66 24
1173.73 29
1173.81 33
1173.89 38
1173.97 41
1174.05 43
1174.13 45
1174.20 46
1174.28 45
1174.36 43
1174.44 41
1174.52 38
1174.60 36
1174.68 33
1174.75 30
1174.83 28
1174.91 25
1174.99 23
1175.07 21
1175.15 19
1175.23 17
1175.30 16
1175.38 14
1175.46 13
1175.54 12
1175.62 12
1175.70 12
1175.78 11
1175.85 10
1175.93 10
1176.01 8
1176.09 6
1176.17 4
1176.25 2
1176.33 0
1176.40 0
1176.48 0
1176.56 0
1176.64 0
1176.72 0
1176.80 0
1176.88 0
1176.96 0
1177.03 1
1177.11 4
1177.19 8
1177.27 12
1177.35 16
1177.43 20
1177.51 22
1177.58 22
1177.66 22
1177.74 21
1177.82 20
1177.90 20
1177.98 21
1178.06 23
1178.13 25
1178.21 28
1178.29 30
1178.37 32
1178.45 33
1178.53 34
1178.61 35
1178.69 35
1178.76 36
1178.84 37
1178.92 38
1179.00 39
1179.08 39
1179.16 38
1179.24 37
1179.32 35
1179.39 34
1179.47 32
1179.55 29
1179.63 26
1179.71 23
1179.79 20
1179.87 17
1179.95 15
1180.02 13
1180.10 13
1180.18 13
1180.26 15
1180.34 16
1180.42 18
1180.50 18
1180.57 19
1180.65 19
1180.73 19
1180.81 19
1180.89 20
1180.97 22
1181.05 24
1181.13 26
1181.21 27
1181.28 28
1181.36 27
1181.44 26
1181.52 24
1181.60 22
1181.68 21
1181.76 20
1181.84 19
1181.91 18
1181.99 16
1182.07 13
1182.15 10
1182.23 7
1182.31 5
1182.39 4
1182.47 4
1182.54 5
1182.62 8
1182.70 10
1182.78 13
1182.86 16
1182.94 19
1183.02 23
1183.10 27
1183.18 31
1183.25 35
1183.33 38
1183.41 40
1183.49 40
1183.57 39
1183.65 36
1183.73 32
1183.81 28
1183.88 24
1183.96 20
1184.04 16
1184.12 13
1184.20 10
1184.28 9
1184.36 7
1184.44 6
1184.52 6
1184.59 7
1184.67 8
1184.75 10
1184.83 12
1184.91 14
1184.99 15
1185.07 16
1185.15 16
1185.23 15
1185.30 14
1185.38 14
1185.46 14
1185.54 15
1185.62 15
1185.70 16
1185.78 17
1185.86 17
1185.94 17
1186.01 17
1186.09 16
1186.17 15
1186.25 15
1186.33 14
1186.41 14
1186.49 13
1186.57 13
1186.65 12
1186.73 11
1186.80 10
1186.88 8
1186.96 6
1187.04 4
1187.12 1
1187.20 0
1187.28 0
1187.36 0
1187.44 0
1187.52 0
1187.59 0
1187.67 0
1187.75 0
1187.83 1
1187.91 4
1187.99 6
1188.07 8
1188.15 12
1188.23 15
1188.30 19
1188.38 23
1188.46 27
1188.54 29
1188.62 30
1188.70 30
1188.78 29
1188.86 28
1188.94 26
1189.02 23
1189.10 21
1189.17 17
1189.25 14
1189.33 10
1189.41 7
1189.49 4
1189.57 2
1189.65 1
1189.73 1
1189.81 2
1189.89 4
1189.96 5
1190.04 6
1190.12 6
1190.20 6
1190.28 6
1190.36 6
1190.44 6
1190.52 7
1190.60 8
1190.68 9
1190.76 9
1190.83 9
1190.91 9
1190.99 8
1191.07 6
1191.15 5
1191.23 4
1191.31 3
1191.39 3
1191.47 4
1191.55 5
1191.63 7
1191.70 9
1191.78 11
1191.86 13
1191.94 16
1192.02 19
1192.10 22
1192.18 25
1192.26 28
1192.34 30
1192.42 31
1192.50 32
1192.58 33
1192.65 33
1192.73 33
1192.81 34
1192.89 34
1192.97 34
1193.05 34
1193.13 34
1193.21 33
1193.29 33
1193.37 34
1193.45 34
1193.53 35
1193.60 36
1193.68 36
1193.76 37
1193.84 38
1193.92 39
1194.00 41
1194.08 42
1194.16 43
1194.24 43
1194.32 42
1194.40 39
1194.48 35
1194.55 30
1194.63 24
1194.71 20
1194.79 16
1194.87 14
1194.95 14
1195.03 16
1195.11 18
1195.19 21
1195.27 22
1195.35 22
1195.43 21
1195.51 19
1195.58 18
1195.66 17
1195.74 16
1195.82 17
1195.90 17
1195.98 17
1196.06 16
1196.14 14
1196.22 11
1196.30 8
1196.38 5
1196.46 3
1196.54 2
1196.62 2
1196.69 2
1196.77 1
1196.85 0
1196.93 0
1197.01 0
1197.09 0
1197.17 0
1197.25 0
1197.33 0
1197.41 0
1197.49 3
1197.57 5
1197.65 7
1197.73 8
1197.80 8
1197.88 9
1197.96 10
1198.04 11
1198.12 12
1198.20 12
1198.28 12
1198.36 10
1198.44 9
1198.52 7
1198.60 7
1198.68 8
1198.76 11
1198.84 16
1198.92 20
1198.99 25
1199.07 29
1199.15 32
1199.23 33
1199.31 33
1199.39 33
1199.47 31
1199.55 28
1199.63 25
1199.71 20
1199.79 16
1199.87 12
1199.95 8
1200.03 7
1200.11 6
1200.19 6
1200.26 7
1200.34 9
1200.42 9
1200.50 9
1200.58 9
1200.66 8
1200.74 8
1200.82 8
1200.90 8
1200.98 9
1201.06 11
1201.14 13
1201.22 15
1201.30 18
1201.38 20
1201.46 23
1201.54 26
1201.62 27
1201.69 29
1201.77 29
1201.85 30
1201.93 30
1202.01 31
1202.09 34
1202.17 38
1202.25 43
1202.33 49
1202.41 54
1202.49 58
1202.57 60
1202.65 60
1202.73 58
1202.81 55
1202.89 51
1202.97 47
1203.05 44
1203.13 41
1203.20 39
1203.28 39
1203.36 40
1203.44 41
1203.52 44
1203.60 47
1203.68 49
1203.76 51
1203.84 52
1203.92 53
1204.00 55
1204.08 57
1204.16 60
1204.24 63
1204.32 65
1204.40 66
1204.48 66
1204.56 64
1204.64 61
1204.72 57
1204.80 54
1204.87 51
1204.95 49
1205.03 48
1205.11 47
1205.19 45
1205.27 43
1205.35 39
1205.43 35
1205.51 30
1205.59 26
1205.67 24
1205.75 22
1205.83 22
1205.91 21
1205.99 21
1206.07 20
1206.15 19
1206.23 17
1206.31 16
1206.39 16
1206.47 17
1206.55 19
1206.63 21
1206.71 22
1206.78 23
1206.86 22
1206.94 21
1207.02 20
1207.10 19
1207.18 18
1207.26 17
1207.34 16
1207.42 14
1207.50 12
1207.58 10
1207.66 8
1207.74 6
1207.82 5
1207.90 5
1207.98 7
1208.06 8
1208.14 10
1208.22 11
1208.30 12
1208.38 12
1208.46 12
1208.54 11
1208.62 10
1208.70 9
1208.78 9
1208.86 10
1208.94 11
1209.02 14
1209.09 17
1209.17 22
1209.25 26
1209.33 29
1209.41 32
1209.49 34
1209.57 34
1209.65 34
1209.73 32
1209.81 30
1209.89 29
1209.97 27
1210.05 26
1210.13 25
1210.21 26
1210.29 27
1210.37 28
1210.45 29
1210.53 30
1210.61 31
1210.69 30
1210.77 29
1210.85 28
1210.93 27
1211.01 26
1211.09 26
1211.17 27
1211.25 30
1211.33 33
1211.41 36
1211.49 39
1211.57 41
1211.65 41
1211.73 41
1211.81 39
1211.89 37
1211.97 35
1212.05 34
1212.13 35
1212.21 36
1212.28 39
1212.36 42
1212.44 45
1212.52 46
1212.60 45
1212.68 42
1212.76 38
1212.84 33
1212.92 29
1213.00 24
1213.08 21
1213.16 19
1213.24 19
1213.32 20
1213.40 23
1213.48 28
1213.56 32
1213.64 37
1213.72 41
1213.80 44
1213.88 46
1213.96 47
1214.04 47
1214.12 47
1214.20 48
1214.28 48
1214.36 49
1214.44 49
1214.52 49
1214.60 49
1214.68 48
1214.76 47
1214.84 45
1214.92 44
1215.00 42
1215.08 40
1215.16 37
1215.24 33
1215.32 30
1215.40 26
1215.48 24
1215.56 24
1215.64 24
1215.72 26
1215.80 28
1215.88 30
1215.96 30
1216.04 28
1216.12 25
1216.20 20
1216.28 15
1216.36 10
1216.44 5
1216.52 2
1216.60 0
1216.68 0
1216.76 0
1216.84 0
1216.92 0
1217.00 1
1217.08 2
1217.16 4
1217.24 4
1217.32 3
1217.40 2
1217.48 0
1217.56 0
1217.64 0
1217.72 0
1217.80 1
1217.88 5
1217.96 9
1218.04 13
1218.12 16
1218.20 17
1218.28 18
1218.36 19
1218.44 19
1218.52 19
1218.60 18
1218.68 18
1218.76 18
1218.84 17
1218.92 16
1219.00 16
1219.08 16
1219.16 17
1219.24 18
1219.32 20
1219.40 20
1219.48 20
1219.56 18
1219.64 16
1219.72 13
1219.80 10
1219.88 7
1219.96 5
1220.04 3
1220.12 1
1220.20 0
1220.28 0
1220.36 0
1220.44 0
1220.52 0
1220.60 1
1220.68 3
1220.76 6
1220.84 9
1220.92 11
1221.00 13
1221.08 16
1221.16 18
1221.24 22
1221.32 25
1221.40 30
1221.48 34
1221.56 38
1221.64 42
1221.72 44
1221.80 45
1221.88 44
1221.96 43
1222.04 40
1222.12 38
1222.20 37
1222.28 37
1222.36 38
1222.44 41
1222.52 45
1222.60 48
1222.68 51
1222.76 53
1222.84 53
1222.92 52
1223.00 50
1223.08 47
1223.16 45
1223.24 45
1223.32 46
1223.40 47
1223.48 50
1223.56 52
1223.64 54
1223.72 54
1223.80 53
1223.88 51
1223.96 48
1224.04 46
1224.12 45
1224.20 45
1224.28 46
1224.36 48
1224.44 51
1224.53 53
1224.61 54
1224.69 55
1224.77 56
1224.85 56
1224.93 55
1225.01 54
1225.09 52
1225.17 49
1225.25 45
1225.33 41
1225.41 37
1225.49 33
1225.57 30
1225.65 29
1225.73 29
1225.81 32
1225.89 36
1225.97 41
1226.05 46
1226.13 50
1226.21 54
1226.29 56
1226.37 58
1226.45 59
1226.53 59
1226.61 60
1226.69 60
1226.77 61
1226.85 61
1226.93 60
1227.01 59
1227.09 56
1227.17 53
1227.25 50
1227.33 47
1227.41 45
1227.49 43
1227.57 42
1227.65 42
1227.74 43
1227.82 44
1227.90 46
1227.98 48
1228.06 51
1228.14 53
1228.22 56
1228.30 59
1228.38 62
1228.46 64
1228.54 65
1228.62 65
1228.70 65
1228.78 63
1228.86 60
1228.94 56
1229.02 52
1229.10 48
1229.18 45
1229.26 43
1229.34 42
1229.42 42
1229.50 42
1229.58 42
1229.66 42
1229.74 41
1229.82 39
1229.90 36
1229.98 34
1230.07 31
1230.15 29
1230.23 28
1230.31 28
1230.39 30
1230.47 32
1230.55 36
1230.63 40
1230.71 45
1230.79 48
1230.87 51
1230.95 52
1231.03 52
1231.11 51
1231.19 50
1231.27 48
1231.35 46
1231.43 44
1231.51 42
1231.59 42
1231.67 41
1231.75 42
1231.83 45
1231.91 48
1232.00 52
1232.08 55
1232.16 57
1232.24 57
1232.32 54
1232.40 50
1232.48 44
1232.56 38
1232.64 33
1232.72 29
1232.80 27
1232.88 26
1232.96 25
1233.04 25
1233.12 23
1233.20 21
1233.28 18
1233.36 16
1233.44 14
1233.52 13
1233.60 13
1233.69 14
1233.77 15
1233.85 16
1233.93 17
1234.01 18
1234.09 20
1234.17 21
1234.25 23
1234.33 25
1234.41 27
1234.49 28
1234.57 28
1234.65 27
1234.73 26
1234.81 26
1234.89 25
1234.97 25
1235.05 24
1235.13 24
1235.22 22
1235.30 21
1235.38 19
1235.46 17
1235.54 15
1235.62 15
1235.70 16
1235.78 18
1235.86 21
1235.94 25
1236.02 28
1236.10 31
1236.18 32
1236.26 33
1236.34 32
1236.42 31
1236.50 29
1236.58 26
1236.67 23
1236.75 20
1236.83 17
1236.91 14
1236.99 12
1237.07 11
1237.15 12
1237.23 13
1237.31 14
1237.39 15
1237.47 14
1237.55 12
1237.63 8
1237.71 3
1237.79 0
1237.87 0
1237.96 0
1238.04 0
1238.12 0
1238.20 0
1238.28 0
1238.36 0
1238.44 0
1238.52 3
1238.60 9
1238.68 15
1238.76 22
1238.84 30
1238.92 36
1239.00 42
1239.08 45
1239.17 46
1239.25 45
1239.33 41
1239.41 37
1239.49 32
1239.57 27
1239.65 23
1239.73 20
1239.81 17
1239.89 16
1239.97 15
1240.05 14
1240.13 15
1240.21 15
1240.30 16
1240.38 17
1240.46 18
1240.54 19
1240.62 21
1240.70 23
1240.78 25
1240.86 27
1240.94 28
1241.02 28
1241.10 27
1241.18 24
1241.26 20
1241.34 16
1241.43 13
1241.51 12
1241.59 12
1241.67 15
1241.75 18
1241.83 22
1241.91 25
1241.99 29
1242.07 31
1242.15 33
1242.23 35
1242.31 37
1242.39 39
1242.48 42
1242.56 46
1242.64 51
1242.72 56
1242.80 62
1242.88 67
1242.96 71
1243.04 72
1243.12 71
1243.20 67
1243.28 62
1243.36 55
1243.45 48
1243.53 41
1243.61 34
1243.69 28
1243.77 24
1243.85 21
1243.93 20
1244.01 20
1244.09 22
1244.17 24
1244.25 27
1244.33 29
1244.42 29
1244.50 28
1244.58 25
1244.66 22
1244.74 19
1244.82 17
1244.90 17
1244.98 18
1245.06 21
1245.14 25
1245.22 29
1245.30 33
1245.39 35
1245.47 37
1245.55 37
1245.63 36
1245.71 35
1245.79 33
1245.87 31
1245.95 28
1246.03 26
1246.11 24
1246.19 22
1246.28 20
1246.36 16
1246.44 13
1246.52 8
1246.60 4
1246.68 0
1246.76 0
1246.84 0
1246.92 0
1247.00 0
1247.08 0
1247.17 5
1247.25 10
1247.33 16
1247.41 24
1247.49 31
1247.57 37
1247.65 43
1247.73 47
1247.81 51
1247.89 53
1247.98 54
1248.06 54
1248.14 53
1248.22 52
1248.30 50
1248.38 48
1248.46 46
1248.54 44
1248.62 42
1248.70 41
1248.78 40
1248.87 39
1248.95 39
1249.03 39
1249.11 40
1249.19 41
1249.27 43
1249.35 45
1249.43 47
1249.51 50
1249.59 52
1249.68 53
1249.76 54
1249.84 54
1249.92 53
1250.00 51
1250.08 48
1250.16 45
1250.24 43
1250.32 41
1250.41 40
1250.49 41
1250.57 44
1250.65 48
1250.73 52
1250.81 55
1250.89 57
1250.97 57
1251.05 56
1251.13 53
1251.22 51
1251.30 50
1251.38 50
1251.46 50
1251.54 52
1251.62 53
1251.70 53
1251.78 51
1251.86 47
1251.95 42
1252.03 38
1252.11 36
1252.19 35
1252.27 37
1252.35 42
1252.43 49
1252.51 55
1252.59 61
1252.68 64
1252.76 66
1252.84 64
1252.92 62
1253.00 58
1253.08 54
1253.16 51
1253.24 51
1253.32 52
1253.41 54
1253.49 59
1253.57 65
1253.65 71
1253.73 77
1253.81 82
1253.89 87
1253.97 91
1254.05 94
1254.14 96
1254.22 97
1254.30 98
1254.38 98
1254.46 97
1254.54 94
1254.62 91
1254.70 86
1254.79 80
1254.87 73
1254.95 67
1255.03 60
1255.11 55
1255.19 50
1255.27 46
1255.35 43
1255.44 40
1255.52 37
1255.60 35
1255.68 32
1255.76 30
1255.84 29
1255.92 28
1256.00 28
1256.08 28
1256.17 27
1256.25 26
1256.33 25
1256.41 22
1256.49 20
1256.57 17
1256.65 14
1256.73 12
1256.82 9
1256.90 7
1256.98 4
1257.06 2
1257.14 0
1257.22 0
1257.30 0
1257.38 0
1257.47 0
1257.55 0
1257.63 0
1257.71 0
1257.79 0
1257.87 1
1257.95 2
1258.04 3
1258.12 5
1258.20 7
1258.28 10
1258.36 13
1258.44 16
1258.52 18
1258.60 21
1258.69 23
1258.77 25
1258.85 28
1258.93 30
1259.01 32
1259.09 35
1259.17 37
1259.25 38
1259.34 38
1259.42 39
1259.50 39
1259.58 40
1259.66 40
1259.74 40
1259.82 40
1259.91 40
1259.99 40
1260.07 41
1260.15 42
1260.23 44
1260.31 46
1260.39 48
1260.48 49
1260.56 50
1260.64 49
1260.72 46
1260.80 43
1260.88 40
1260.96 37
1261.04 33
1261.13 30
1261.21 27
1261.29 24
1261.37 20
1261.45 17
1261.53 15
1261.61 13
1261.70 12
1261.78 13
1261.86 15
1261.94 19
1262.02 24
1262.10 30
1262.18 36
1262.27 42
1262.35 46
1262.43 50
1262.51 52
1262.59 54
1262.67 56
1262.75 57
1262.84 59
1262.92 61
1263.00 62
1263.08 63
1263.16 62
1263.24 60
1263.32 55
1263.41 50
1263.49 45
1263.57 40
1263.65 36
1263.73 35
1263.81 36
1263.89 39
1263.98 44
1264.06 49
1264.14 53
1264.22 56
1264.30 56
1264.38 55
1264.47 52
1264.55 48
1264.63 43
1264.71 38
1264.79 34
1264.87 30
1264.95 26
1265.04 23
1265.12 20
1265.20 17
1265.28 16
1265.36 15
1265.44 16
1265.53 19
1265.61 21
1265.69 24
1265.77 25
1265.85 25
1265.93 23
1266.01 19
1266.10 15
1266.18 12
1266.26 8
1266.34 6
1266.42 5
1266.50 5
1266.59 5
1266.67 6
1266.75 8
1266.83 10
1266.91 13
1266.99 16
1267.07 19
1267.16 22
1267.24 23
1267.32 23
1267.40 22
1267.48 22
1267.56 23
1267.65 25
1267.73 31
1267.81 38
1267.89 45
1267.97 53
1268.05 59
1268.14 63
1268.22 65
1268.30 64
1268.38 62
1268.46 59
1268.54 56
1268.63 53
1268.71 50
1268.79 48
1268.87 45
1268.95 42
1269.03 38
1269.12 34
1269.20 29
1269.28 24
1269.36 20
1269.44 17
1269.52 16
1269.61 18
1269.69 23
1269.77 29
1269.85 37
1269.93 45
1270.01 51
1270.10 55
1270.18 57
1270.26 57
1270.34 54
1270.42 50
1270.50 46
1270.59 41
1270.67 37
1270.75 34
1270.83 33
1270.91 33
1270.99 34
1271.08 38
1271.16 42
1271.24 47
1271.32 51
1271.40 54
1271.48 54
1271.57 53
1271.65 49
1271.73 44
1271.81 40
1271.89 37
1271.97 35
1272.06 35
1272.14 35
1272.22 34
1272.30 33
1272.38 30
1272.47 26
1272.55 22
1272.63 19
1272.71 18
1272.79 19
1272.87 22
1272.96 26
1273.04 30
1273.12 34
1273.20 35
1273.28 36
1273.36 35
1273.45 35
1273.53 34
1273.61 35
1273.69 37
1273.77 40
1273.86 43
1273.94 46
1274.02 47
1274.10 45
1274.18 42
1274.26 38
1274.35 33
1274.43 29
1274.51 26
1274.59 24
1274.67 24
1274.76 25
1274.84 28
1274.92 32
1275.00 36
1275.08 41
1275.16 46
1275.25 51
1275.33 55
1275.41 57
1275.49 59
1275.57 59
1275.66 58
1275.74 57
1275.82 56
1275.90 56
1275.98 55
1276.06 55
1276.15 55
1276.23 55
1276.31 54
1276.39 52
1276.47 51
1276.56 50
1276.64 49
1276.72 48
1276.80 48
1276.88 48
1276.97 48
1277.05 48
1277.13 47
1277.21 45
1277.29 42
1277.38 38
1277.46 33
1277.54 28
1277.62 23
1277.70 20
1277.78 17
1277.87 16
1277.95 17
1278.03 19
1278.11 23
1278.19 26
1278.28 30
1278.36 34
1278.44 37
1278.52 40
1278.60 42
1278.69 44
1278.77 46
1278.85 47
1278.93 48
1279.01 48
1279.10 47
1279.18 45
1279.26 43
1279.34 40
1279.42 37
1279.51 34
1279.59 30
1279.67 26
1279.75 23
1279.83 22
1279.92 21
1280.00 23
1280.08 25
1280.16 29
1280.24 34
1280.33 37
1280.41 41
1280.49 44
1280.57 47
1280.65 50
1280.74 52
1280.82 55
1280.90 58
1280.98 59
1281.06 60
1281.15 58
1281.23 55
1281.31 51
1281.39 45
1281.47 38
1281.56 31
1281.64 24
1281.72 18
1281.80 12
1281.88 8
1281.97 5
1282.05 5
1282.13 6
1282.21 9
1282.29 12
1282.38 16
1282.46 19
1282.54 21
1282.62 21
1282.71 21
1282.79 19
1282.87 17
1282.95 15
1283.03 14
1283.12 14
1283.20 16
1283.28 18
1283.36 20
1283.44 22
1283.53 22
1283.61 22
1283.69 22
1283.77 21
1283.85 21
1283.94 22
1284.02 24
1284.10 27
1284.18 30
1284.27 32
1284.35 34
1284.43 35
1284.51 36
1284.59 37
1284.68 39
1284.76 40
1284.84 41
1284.92 42
1285.00 43
1285.09 44
1285.17 45
1285.25 47
1285.33 51
1285.42 54
1285.50 57
1285.58 59
1285.66 60
1285.74 59
1285.83 57
1285.91 54
1285.99 52
1286.07 50
1286.16 49
1286.24 50
1286.32 51
1286.40 52
1286.48 53
1286.57 53
1286.65 53
1286.73 51
1286.81 48
1286.89 45
1286.98 41
1287.06 36
1287.14 31
1287.22 27
1287.31 22
1287.39 18
1287.47 14
1287.55 13
1287.64 13
1287.72 14
1287.80 18
1287.88 23
1287.96 29
1288.05 34
1288.13 37
1288.21 38
1288.29 36
1288.38 32
1288.46 27
1288.54 22
1288.62 18
1288.70 16
1288.79 16
1288.87 17
1288.95 17
1289.03 16
1289.12 14
1289.20 11
1289.28 7
1289.36 4
1289.45 1
1289.53 1
1289.61 2
1289.69 4
1289.77 6
1289.86 8
1289.94 9
1290.02 9
1290.10 10
1290.19 10
1290.27 11
1290.35 13
1290.43 14
1290.52 15
1290.60 14
1290.68 13
1290.76 11
1290.84 10
1290.93 11
1291.01 14
1291.09 20
1291.17 27
1291.26 35
1291.34 44
1291.42 50
1291.50 56
1291.59 59
1291.67 61
1291.75 63
1291.83 63
1291.92 62
1292.00 59
1292.08 55
1292.16 49
1292.24 42
1292.33 35
1292.41 30
1292.49 27
1292.57 26
1292.66 27
1292.74 30
1292.82 33
1292.90 34
1292.99 34
1293.07 31
1293.15 26
1293.23 20
1293.32 14
1293.40 9
1293.48 5
1293.56 3
1293.65 3
1293.73 4
1293.81 6
1293.89 7
1293.98 8
1294.06 7
1294.14 5
1294.22 2
1294.31 0
1294.39 0
1294.47 0
1294.55 0
1294.64 0
1294.72 0
1294.80 0
1294.88 3
1294.97 9
1295.05 16
1295.13 22
1295.21 28
1295.30 32
1295.38 36
1295.46 38
1295.54 40
1295.63 41
1295.71 43
1295.79 44
1295.87 46
1295.96 49
1296.04 52
1296.12 55
1296.20 58
1296.29 60
1296.37 61
1296.45 60
1296.53 57
1296.62 52
1296.70 46
1296.78 38
1296.86 29
1296.95 22
1297.03 15
1297.11 11
1297.19 10
1297.28 13
1297.36 19
1297.44 28
1297.52 39
1297.61 49
1297.69 57
1297.77 63
1297.85 67
1297.94 70
1298.02 71
1298.10 71
1298.18 72
1298.27 71
1298.35 70
1298.43 66
1298.51 61
1298.60 54
1298.68 47
1298.76 41
1298.84 36
1298.93 34
1299.01 35
1299.09 39
1299.17 44
1299.26 50
1299.34 56
1299.42 62
1299.51 66
1299.59 68
1299.67 68
1299.75 65
1299.84 60
1299.92 55
1300.00 49
1300.08 44
1300.17 40
1300.25 39
1300.33 39
1300.41 41
1300.50 42
1300.58 44
1300.66 45
1300.74 45
1300.83 46
1300.91 48
1300.99 50
1301.08 54
1301.16 60
1301.24 66
1301.32 73
1301.41 79
1301.49 84
1301.57 88
1301.65 88
1301.74 87
1301.82 83
1301.90 79
1301.99 74
1302.07 71
1302.15 69
1302.23 68
1302.32 69
1302.40 69
1302.48 69
1302.56 68
1302.65 64
1302.73 60
1302.81 54
1302.90 47
1302.98 41
1303.06 35
1303.14 30
1303.23 27
1303.31 26
1303.39 26
1303.47 28
1303.56 31
1303.64 34
1303.72 37
1303.81 39
1303.89 39
1303.97 38
1304.05 37
1304.14 34
1304.22 32
1304.30 30
1304.38 29
1304.47 28
1304.55 28
1304.63 29
1304.72 29
1304.80 30
1304.88 32
1304.96 33
1305.05 35
1305.13 37
1305.21 40
1305.30 42
1305.38 46
1305.46 49
1305.54 52
1305.63 54
1305.71 56
1305.79 56
1305.88 55
1305.96 53
1306.04 50
1306.12 49
1306.21 48
1306.29 49
1306.37 51
1306.45 54
1306.54 57
1306.62 58
1306.70 58
1306.79 55
1306.87 49
1306.95 41
1307.03 33
1307.12 27
1307.20 23
1307.28 21
1307.37 22
1307.45 25
1307.53 28
1307.61 30
1307.70 31
1307.78 30
1307.86 28
1307.95 27
1308.03 27
1308.11 29
1308.20 33
1308.28 39
1308.36 45
1308.44 51
1308.53 56
1308.61 58
1308.69 58
1308.78 55
1308.86 50
1308.94 44
1309.02 37
1309.11 32
1309.19 27
1309.27 25
1309.36 25
1309.44 28
1309.52 31
1309.60 36
1309.69 40
1309.77 43
1309.85 44
1309.94 43
1310.02 42
1310.10 41
1310.19 39
1310.27 39
1310.35 39
1310.43 40
1310.52 42
1310.60 44
1310.68 47
1310.77 51
1310.85 57
1310.93 63
1311.02 69
1311.10 74
1311.18 76
1311.26 75
1311.35 72
1311.43 65
1311.51 56
1311.60 47
1311.68 39
1311.76 34
1311.85 31
1311.93 31
1312.01 32
1312.09 35
1312.18 38
1312.26 40
1312.34 42
1312.43 44
1312.51 44
1312.59 44
1312.68 43
1312.76 41
1312.84 38
1312.92 34
1313.01 30
1313.09 25
1313.17 20
1313.26 15
1313.34 10
1313.42 6
1313.51 2
1313.59 0
1313.67 0
1313.76 0
1313.84 0
1313.92 0
1314.00 0
1314.09 0
1314.17 0
1314.25 4
1314.34 13
1314.42 22
1314.50 31
1314.59 37
1314.67 41
1314.75 43
1314.84 44
1314.92 45
1315.00 46
1315.08 47
1315.17 50
1315.25 53
1315.33 56
1315.42 58
1315.50 60
1315.58 61
1315.67 61
1315.75 60
1315.83 58
1315.92 55
1316.00 52
1316.08 47
1316.17 43
1316.25 39
1316.33 36
1316.41 34
1316.50 34
1316.58 37
1316.66 41
1316.75 47
1316.83 54
1316.91 62
1317.00 69
1317.08 74
1317.16 78
1317.25 81
1317.33 82
1317.41 82
1317.50 82
1317.58 81
1317.66 82
1317.75 83
1317.83 85
1317.91 87
1318.00 90
1318.08 92
1318.16 93
1318.24 94
1318.33 93
1318.41 91
1318.49 88
1318.58 85
1318.66 83
1318.74 80
1318.83 77
1318.91 75
1318.99 71
1319.08 66
1319.16 60
1319.24 54
1319.33 48
1319.41 43
1319.49 41
1319.58 41
1319.66 43
1319.74 47
1319.83 52
1319.91 57
1319.99 62
1320.08 66
1320.16 70
1320.24 73
1320.33 75
1320.41 76
1320.49 77
1320.58 77
1320.66 77
1320.74 75
1320.83 74
1320.91 73
1320.99 73
1321.08 74
1321.16 74
1321.24 75
1321.33 77
1321.41 79
1321.49 81
1321.58 83
1321.66 85
1321.74 86
1321.83 85
1321.91 82
1321.99 77
1322.08 71
1322.16 64
1322.24 60
1322.33 58
1322.41 59
1322.49 63
1322.58 69
1322.66 75
1322.74 79
1322.83 82
1322.91 82
1322.99 81
1323.08 79
1323.16 76
1323.24 75
1323.33 75
1323.41 75
1323.49 76
1323.58 77
1323.66 78
1323.74 79
1323.83 79
1323.91 79
1323.99 79
1324.08 78
1324.16 76
1324.24 73
1324.33 69
1324.41 65
1324.49 61
1324.58 58
1324.66 55
1324.74 53
1324.83 51
1324.91 50
1324.99 49
1325.08 48
1325.16 48
1325.24 48
1325.33 49
1325.41 50
1325.49 53
1325.58 56
1325.66 59
1325.74 61
1325.83 61
1325.91 60
1326.00 58
1326.08 55
1326.16 51
1326.25 47
1326.33 44
1326.41 42
1326.50 42
1326.58 42
1326.66 43
1326.75 45
1326.83 46
1326.91 48
1327.00 48
1327.08 49
1327.16 50
1327.25 50
1327.33 50
1327.41 50
1327.50 50
1327.58 50
1327.67 49
1327.75 49
1327.83 49
1327.92 49
1328.00 49
1328.08 49
1328.17 49
1328.25 47
1328.33 45
1328.42 42
1328.50 38
1328.58 35
1328.67 32
1328.75 31
1328.83 30
1328.92 31
1329.00 35
1329.09 41
1329.17 49
1329.25 60
1329.34 72
1329.42 86
1329.50 98
1329.59 107
1329.67 111
1329.75 112
1329.84 107
1329.92 100
1330.00 91
1330.09 82
1330.17 75
1330.26 69
1330.34 66
1330.42 63
1330.51 60
1330.59 57
1330.67 52
1330.76 47
1330.84 41
1330.92 34
1331.01 29
1331.09 25
1331.17 22
1331.26 21
1331.34 22
1331.43 24
1331.51 28
1331.59 31
1331.68 35
1331.76 38
1331.84 39
1331.93 40
1332.01 39
1332.09 38
1332.18 37
1332.26 37
1332.35 39
1332.43 42
1332.51 47
1332.60 53
1332.68 59
1332.76 65
1332.85 70
1332.93 74
1333.02 77
1333.10 77
1333.18 76
1333.27 72
1333.35 67
1333.43 60
1333.52 51
1333.60 41
1333.68 31
1333.77 22
1333.85 12
1333.94 4
1334.02 0
1334.10 0
1334.19 0
1334.27 0
1334.35 0
1334.44 0
1334.52 0
1334.61 0
1334.69 2
1334.77 6
1334.86 10
1334.94 13
1335.02 16
1335.11 19
1335.19 23
1335.28 27
1335.36 31
1335.44 36
1335.53 41
1335.61 46
1335.69 50
1335.78 53
1335.86 56
1335.95 57
1336.03 57
1336.11 56
1336.20 54
1336.28 52
1336.36 49
1336.45 46
1336.53 45
1336.62 44
1336.70 43
1336.78 42
1336.87 42
1336.95 40
1337.03 39
1337.12 38
1337.20 38
1337.29 40
1337.37 43
1337.45 48
1337.54 54
1337.62 61
1337.71 67
1337.79 73
1337.87 77
1337.96 80
1338.04 81
1338.12 82
1338.21 81
1338.29 79
1338.38 76
1338.46 72
1338.54 67
1338.63 61
1338.71 56
1338.80 51
1338.88 47
1338.96 46
1339.05 45
1339.13 46
1339.21 48
1339.30 49
1339.38 50
1339.47 49
1339.55 48
1339.63 48
1339.72 47
1339.80 48
1339.89 50
1339.97 53
1340.05 57
1340.14 62
1340.22 66
1340.31 69
1340.39 72
1340.47 73
1340.56 74
1340.64 73
1340.72 72
1340.81 70
1340.89 68
1340.98 64
1341.06 60
1341.14 56
1341.23 51
1341.31 46
1341.40 41
1341.48 38
1341.56 35
1341.65 34
1341.73 35
1341.82 36
1341.90 38
1341.98 40
1342.07 42
1342.15 44
1342.24 45
1342.32 45
1342.40 44
1342.49 42
1342.57 39
1342.66 36
1342.74 34
1342.82 32
1342.91 30
1342.99 30
1343.08 30
1343.16 30
1343.24 30
1343.33 29
1343.41 29
1343.50 28
1343.58 28
1343.66 27
1343.75 28
1343.83 28
1343.92 29
1344.00 30
1344.08 31
1344.17 33
1344.25 36
1344.34 39
1344.42 43
1344.50 46
1344.59 50
1344.67 53
1344.76 55
1344.84 56
1344.92 55
1345.01 54
1345.09 51
1345.18 47
1345.26 42
1345.34 38
1345.43 35
1345.51 33
1345.60 32
1345.68 33
1345.76 35
1345.85 37
1345.93 40
1346.02 42
1346.10 43
1346.19 44
1346.27 43
1346.35 42
1346.44 41
1346.52 41
1346.61 42
1346.69 45
1346.77 50
1346.86 56
1346.94 63
1347.03 69
1347.11 73
1347.19 75
1347.28 73
1347.36 67
1347.45 58
1347.53 47
1347.62 35
1347.70 23
1347.78 13
1347.87 4
1347.95 0
1348.04 0
1348.12 0
1348.20 0
1348.29 0
1348.37 1
1348.46 4
1348.54 6
1348.63 6
1348.71 6
1348.79 4
1348.88 2
1348.96 0
1349.05 0
1349.13 0
1349.21 0
1349.30 0
1349.38 3
1349.47 8
1349.55 15
1349.64 21
1349.72 27
1349.80 32
1349.89 35
1349.97 37
1350.06 37
1350.14 36
1350.22 35
1350.31 33
1350.39 31
1350.48 28
1350.56 26
1350.65 24
1350.73 23
1350.81 21
1350.90 21
1350.98 20
1351.07 19
1351.15 17
1351.24 14
1351.32 11
1351.40 8
1351.49 5
1351.57 3
1351.66 3
1351.74 5
1351.83 6
1351.91 7
1351.99 7
1352.08 6
1352.16 5
1352.25 5
1352.33 6
1352.42 9
1352.50 13
1352.58 19
1352.67 24
1352.75 28
1352.84 31
1352.92 32
1353.01 34
1353.09 36
1353.17 40
1353.26 45
1353.34 52
1353.43 59
1353.51 65
1353.60 69
1353.68 70
1353.76 69
1353.85 67
1353.93 65
1354.02 64
1354.10 63
1354.19 64
1354.27 66
1354.35 68
1354.44 69
1354.52 69
1354.61 68
1354.69 64
1354.78 59
1354.86 53
1354.95 47
1355.03 41
1355.11 36
1355.20 32
1355.28 28
1355.37 25
1355.45 21
1355.54 17
1355.62 14
1355.70 12
1355.79 12
1355.87 14
1355.96 19
1356.04 26
1356.13 34
1356.21 40
1356.30 44
1356.38 46
1356.46 45
1356.55 43
1356.63 40
1356.72 38
1356.80 35
1356.89 32
1356.97 30
1357.06 28
1357.14 25
1357.22 22
1357.31 20
1357.39 19
1357.48 20
1357.56 22
1357.65 26
1357.73 32
1357.82 38
1357.90 44
1357.98 49
1358.07 53
1358.15 56
1358.24 58
1358.32 59
1358.41 61
1358.49 64
1358.58 68
1358.66 71
1358.74 74
1358.83 75
1358.91 74
1359.00 71
1359.08 67
1359.17 63
1359.25 60
1359.34 58
1359.42 57
1359.50 58
1359.59 60
1359.67 62
1359.76 65
1359.84 68
1359.93 71
1360.01 75
1360.10 78
1360.18 82
1360.27 84
1360.35 85
1360.43 85
1360.52 83
1360.60 79
1360.69 75
1360.77 70
1360.86 66
1360.94 64
1361.03 63
1361.11 65
1361.20 69
1361.28 74
1361.36 79
1361.45 84
1361.53 87
1361.62 89
1361.70 88
1361.79 86
1361.87 83
1361.96 80
1362.04 76
1362.13 73
1362.21 70
1362.30 68
1362.38 65
1362.46 61
1362.55 57
1362.63 53
1362.72 47
1362.80 41
1362.89 34
1362.97 26
1363.06 18
1363.14 11
1363.23 4
1363.31 0
1363.39 0
1363.48 0
1363.56 1
1363.65 6
1363.73 11
1363.82 16
1363.90 19
1363.99 22
1364.07 23
1364.16 23
1364.24 21
1364.33 19
1364.41 17
1364.50 16
1364.58 16
1364.66 19
1364.75 24
1364.83 31
1364.92 40
1365.00 51
1365.09 62
1365.17 73
1365.26 84
1365.34 93
1365.43 100
1365.51 105
1365.60 108
1365.68 108
1365.77 106
1365.85 102
1365.94 97
1366.02 91
1366.10 86
1366.19 81
1366.27 79
1366.36 78
1366.44 78
1366.53 80
1366.61 83
1366.70 86
1366.78 91
1366.87 96
1366.95 101
1367.04 105
1367.12 108
1367.21 110
1367.29 108
1367.38 105
1367.46 100
1367.54 95
1367.63 89
1367.71 84
1367.80 81
1367.88 80
1367.97 80
1368.05 81
1368.14 82
1368.22 84
1368.31 84
1368.39 84
1368.48 82
1368.56 79
1368.65 74
1368.73 70
1368.82 65
1368.90 59
1368.99 54
1369.07 49
1369.16 44
1369.24 38
1369.33 31
1369.41 24
1369.50 17
1369.58 9
1369.66 3
1369.75 0
1369.83 0
1369.92 0
1370.00 0
1370.09 0
1370.17 3
1370.26 6
1370.34 9
1370.43 11
1370.51 13
1370.60 13
1370.68 14
1370.77 14
1370.85 14
1370.94 14
1371.02 13
1371.11 11
1371.19 8
1371.28 4
1371.36 0
1371.45 0
1371.53 0
1371.62 0
1371.70 0
1371.79 0
1371.87 0
1371.96 0
1372.04 8
1372.13 19
1372.21 31
1372.30 42
1372.38 52
1372.47 59
1372.55 63
1372.64 64
1372.72 64
1372.80 63
1372.89 61
1372.97 60
1373.06 61
1373.14 61
1373.23 62
1373.31 63
1373.40 62
1373.48 60
1373.57 58
1373.65 56
1373.74 54
1373.82 54
1373.91 54
1373.99 54
1374.08 54
1374.16 54
1374.25 52
1374.33 50
1374.42 48
1374.50 47
1374.59 48
1374.67 51
1374.76 57
1374.84 65
1374.93 73
1375.01 81
1375.10 87
1375.18 90
1375.27 91
1375.35 91
1375.44 91
1375.52 92
1375.61 95
1375.69 101
1375.78 107
1375.86 115
1375.95 122
1376.03 128
1376.12 132
1376.20 133
1376.29 132
1376.37 130
1376.46 127
1376.54 124
1376.63 123
1376.71 124
1376.80 126
1376.88 131
1376.97 137
1377.05 144
1377.14 150
1377.22 155
1377.31 159
1377.39 161
1377.48 160
1377.56 157
1377.65 153
1377.73 149
1377.82 144
1377.90 140
1377.99 135
1378.08 130
1378.16 125
1378.25 120
1378.33 114
1378.42 109
1378.50 105
1378.59 102
1378.67 100
1378.76 100
1378.84 102
1378.93 104
1379.01 107
1379.10 111
1379.18 114
1379.27 117
1379.35 119
1379.44 122
1379.52 124
1379.61 127
1379.69 130
1379.78 133
1379.86 136
1379.95 139
1380.03 141
1380.12 142
1380.20 141
1380.29 138
1380.37 135
1380.46 130
1380.54 125
1380.63 120
1380.71 115
1380.80 111
1380.88 108
1380.97 107
1381.05 106
1381.14 106
1381.22 106
1381.31 106
1381.40 108
1381.48 109
1381.57 112
1381.65 115
1381.74 117
1381.82 118
1381.91 116
1381.99 111
1382.08 104
1382.16 95
1382.25 85
1382.33 76
1382.42 68
1382.50 62
1382.59 58
1382.67 57
1382.76 58
1382.84 60
1382.93 64
1383.01 67
1383.10 70
1383.18 72
1383.27 72
1383.36 71
1383.44 69
1383.53 66
1383.61 63
1383.70 60
1383.78 58
1383.87 55
1383.95 53
1384.04 51
1384.12 50
1384.21 50
1384.29 53
1384.38 57
1384.46 62
1384.55 68
1384.63 75
1384.72 80
1384.80 85
1384.89 89
1384.98 93
1385.06 96
1385.15 99
1385.23 102
1385.32 103
1385.40 104
1385.49 103
1385.57 101
1385.66 98
1385.74 95
1385.83 92
1385.91 90
1386.00 89
1386.08 88
1386.17 86
1386.26 82
1386.34 77
1386.43 70
1386.51 62
1386.60 54
1386.68 47
1386.77 42
1386.85 38
1386.94 37
1387.02 39
1387.11 42
1387.19 47
1387.28 53
1387.36 59
1387.45 66
1387.54 71
1387.62 75
1387.71 78
1387.79 79
1387.88 78
1387.96 77
1388.05 76
1388.13 74
1388.22 72
1388.30 69
1388.39 67
1388.47 64
1388.56 62
1388.65 62
1388.73 63
1388.82 67
1388.90 73
1388.99 80
1389.07 88
1389.16 95
1389.24 101
1389.33 106
1389.41 109
1389.50 111
1389.59 112
1389.67 112
1389.76 112
1389.84 111
1389.93 109
1390.01 108
1390.10 107
1390.18 107
1390.27 108
1390.35 111
1390.44 115
1390.53 120
1390.61 125
1390.70 131
1390.78 135
1390.87 137
1390.95 138
1391.04 138
1391.12 137
1391.21 136
1391.29 134
1391.38 131
1391.47 127
1391.55 122
1391.64 116
1391.72 109
1391.81 104
1391.89 99
1391.98 97
1392.06 97
1392.15 98
1392.24 100
1392.32 101
1392.41 99
1392.49 96
1392.58 91
1392.66 86
1392.75 80
1392.83 76
1392.92 73
1393.00 71
1393.09 70
1393.18 69
1393.26 69
1393.35 70
1393.43 71
1393.52 73
1393.60 75
1393.69 78
1393.77 82
1393.86 86
1393.95 90
1394.03 95
1394.12 100
1394.20 105
1394.29 111
1394.37 116
1394.46 122
1394.55 127
1394.63 132
1394.72 136
1394.80 139
1394.89 140
1394.97 138
1395.06 136
1395.14 131
1395.23 126
1395.32 121
1395.40 116
1395.49 112
1395.57 109
1395.66 105
1395.74 102
1395.83 99
1395.91 96
1396.00 93
1396.09 89
1396.17 86
1396.26 83
1396.34 79
1396.43 74
1396.51 69
1396.60 63
1396.69 56
1396.77 49
1396.86 43
1396.94 40
1397.03 39
1397.11 41
1397.20 46
1397.29 53
1397.37 59
1397.46 63
1397.54 65
1397.63 63
1397.71 60
1397.80 55
1397.89 50
1397.97 46
1398.06 43
1398.14 41
1398.23 39
1398.31 38
1398.40 38
1398.48 38
1398.57 40
1398.66 42
1398.74 45
1398.83 48
1398.91 49
1399.00 49
1399.08 48
1399.17 45
1399.26 42
1399.34 41
1399.43 40
1399.51 42
1399.60 45
1399.69 49
1399.77 53
1399.86 55
1399.94 56
1400.03 56
1400.11 54
1400.20 53
1400.29 51
1400.37 48
1400.46 45
1400.54 42
1400.63 38
1400.71 33
1400.80 30
1400.89 27
1400.97 26
1401.06 26
1401.14 29
1401.23 34
1401.31 41
1401.40 50
1401.49 61
1401.57 74
1401.66 87
1401.74 99
1401.83 109
1401.92 116
1402.00 118
1402.09 117
1402.17 113
1402.26 106
1402.34 100
1402.43 93
1402.52 89
1402.60 86
1402.69 85
1402.77 85
1402.86 84
1402.95 83
1403.03 81
1403.12 79
1403.20 75
1403.29 72
1403.37 69
1403.46 67
1403.55 65
1403.63 63
1403.72 62
1403.80 61
1403.89 60
1403.98 60
1404.06 58
1404.15 56
1404.23 52
1404.32 48
1404.41 42
1404.49 36
1404.58 30
1404.66 24
1404.75 18
1404.83 14
1404.92 11
1405.01 9
1405.09 9
1405.18 10
1405.26 12
1405.35 14
1405.44 17
1405.52 19
1405.61 21
1405.69 22
1405.78 22
1405.87 21
1405.95 18
1406.04 16
1406.12 14
1406.21 14
1406.30 16
1406.38 20
1406.47 25
1406.55 29
1406.64 33
1406.73 35
1406.81 34
1406.90 31
1406.98 27
1407.07 24
1407.16 24
1407.24 27
1407.33 34
1407.41 45
1407.50 58
1407.59 72
1407.67 84
1407.76 93
1407.84 98
1407.93 98
1408.02 96
1408.10 91
1408.19 86
1408.27 81
1408.36 77
1408.45 74
1408.53 72
1408.62 70
1408.70 68
1408.79 66
1408.88 64
1408.96 62
1409.05 61
1409.13 62
1409.22 64
1409.31 69
1409.39 73
1409.48 78
1409.56 81
1409.65 82
1409.74 82
1409.82 79
1409.91 76
1409.99 71
1410.08 66
1410.17 60
1410.25 54
1410.34 48
1410.42 43
1410.51 38
1410.60 35
1410.68 33
1410.77 33
1410.85 33
1410.94 34
1411.03 33
1411.11 31
1411.20 26
1411.29 19
1411.37 11
1411.46 3
1411.54 0
1411.63 0
1411.72 0
1411.80 0
1411.89 0
1411.97 0
1412.06 0
1412.15 0
1412.23 4
1412.32 17
1412.40 31
1412.49 44
1412.58 56
1412.66 65
1412.75 70
1412.84 72
1412.92 70
1413.01 67
1413.09 63
1413.18 59
1413.27 57
1413.35 57
1413.44 59
1413.52 64
1413.61 70
1413.70 79
1413.78 88
1413.87 97
1413.96 105
1414.04 110
1414.13 110
1414.21 107
1414.30 101
1414.39 93
1414.47 84
1414.56 77
1414.65 71
1414.73 68
1414.82 67
1414.90 67
1414.99 67
1415.08 67
1415.16 66
1415.25 65
1415.33 64
1415.42 63
1415.51 63
1415.59 63
1415.68 63
1415.77 63
1415.85 62
1415.94 60
1416.02 57
1416.11 51
1416.20 45
1416.28 38
1416.37 30
1416.46 24
1416.54 19
1416.63 16
1416.71 15
1416.80 16
1416.89 20
1416.97 24
1417.06 30
1417.15 36
1417.23 41
1417.32 46
1417.40 51
1417.49 55
1417.58 60
1417.66 66
1417.75 74
1417.84 82
1417.92 92
1418.01 100
1418.10 106
1418.18 109
1418.27 108
1418.35 104
1418.44 97
1418.53 90
1418.61 85
1418.70 83
1418.79 84
1418.87 86
1418.96 90
1419.04 93
1419.13 96
1419.22 98
1419.30 99
1419.39 101
1419.48 104
1419.56 108
1419.65 113
1419.74 118
1419.82 123
1419.91 126
1419.99 127
1420.08 126
1420.17 124
1420.25 121
1420.34 117
1420.43 111
1420.51 105
1420.60 99
1420.69 93
1420.77 87
1420.86 84
1420.95 83
1421.03 84
1421.12 87
1421.20 92
1421.29 99
1421.38 107
1421.46 115
1421.55 122
1421.64 130
1421.72 135
1421.81 140
1421.90 142
1421.98 142
1422.07 141
1422.15 139
1422.24 136
1422.33 134
1422.41 131
1422.50 130
1422.59 128
1422.67 127
1422.76 124
1422.85 120
1422.93 114
1423.02 108
1423.11 100
1423.19 91
1423.28 82
1423.37 74
1423.45 69
1423.54 66
1423.62 66
1423.71 70
1423.80 77
1423.88 87
1423.97 97
1424.06 107
1424.14 115
1424.23 121
1424.32 124
1424.40 125
1424.49 124
1424.58 123
1424.66 122
1424.75 122
1424.84 121
1424.92 121
1425.01 121
1425.10 121
1425.18 120
1425.27 119
1425.35 118
1425.44 116
1425.53 116
1425.61 117
1425.70 119
1425.79 121
1425.87 123
1425.96 124
1426.05 123
1426.13 120
1426.22 115
1426.31 109
1426.39 104
1426.48 101
1426.57 101
1426.65 105
1426.74 113
1426.83 122
1426.91 131
1427.00 138
1427.09 142
1427.17 142
1427.26 139
1427.35 134
1427.43 129
1427.52 124
1427.61 120
1427.69 118
1427.78 117
1427.87 117
1427.95 116
1428.04 116
1428.12 115
1428.21 113
1428.30 111
1428.38 107
1428.47 103
1428.56 97
1428.64 91
1428.73 83
1428.82 75
1428.90 68
1428.99 61
1429.08 54
1429.16 48
1429.25 43
1429.34 37
1429.42 33
1429.51 29
1429.60 27
1429.68 26
1429.77 26
1429.86 28
1429.94 29
1430.03 30
1430.12 30
1430.20 29
1430.29 28
1430.38 26
1430.46 26
1430.55 27
1430.64 31
1430.72 37
1430.81 46
1430.90 55
1430.98 64
1431.07 72
1431.16 76
1431.24 77
1431.33 74
1431.42 69
1431.50 63
1431.59 58
1431.68 56
1431.77 56
1431.85 59
1431.94 63
1432.03 67
1432.11 72
1432.20 75
1432.29 76
1432.37 77
1432.46 77
1432.55 77
1432.63 76
1432.72 76
1432.81 76
1432.89 76
1432.98 76
1433.07 76
1433.15 77
1433.24 76
1433.33 75
1433.41 73
1433.50 68
1433.59 62
1433.67 55
1433.76 46
1433.85 38
1433.93 30
1434.02 22
1434.11 15
1434.19 9
1434.28 3
1434.37 0
1434.45 0
1434.54 0
1434.63 0
1434.72 0
1434.80 0
1434.89 0
1434.98 0
1435.06 1
1435.15 12
1435.24 25
1435.32 40
1435.41 55
1435.50 69
1435.58 80
1435.67 89
1435.76 94
1435.84 96
1435.93 96
1436.02 94
1436.10 93
1436.19 92
1436.28 92
1436.37 92
1436.45 91
1436.54 89
1436.63 84
1436.71 79
1436.80 71
1436.89 63
1436.97 56
1437.06 49
1437.15 45
1437.23 43
1437.32 44
1437.41 48
1437.49 53
1437.58 61
1437.67 68
1437.76 76
1437.84 84
1437.93 92
1438.02 98
1438.10 104
1438.19 109
1438.28 112
1438.36 114
1438.45 115
1438.54 116
1438.62 118
1438.71 121
1438.80 126
1438.89 132
1438.97 137
1439.06 140
1439.15 141
1439.23 138
1439.32 131
1439.41 122
1439.49 112
1439.58 102
1439.67 94
1439.75 88
1439.84 85
1439.93 85
1440.02 87
1440.10 91
1440.19 95
1440.28 98
1440.36 100
1440.45 102
1440.54 103
1440.62 104
1440.71 106
1440.80 109
1440.89 111
1440.97 113
1441.06 114
1441.15 113
1441.23 111
1441.32 108
1441.41 104
1441.49 102
1441.58 101
1441.67 101
1441.76 101
1441.84 102
1441.93 102
1442.02 101
1442.10 99
1442.19 96
1442.28 92
1442.37 88
1442.45 84
1442.54 80
1442.63 75
1442.71 70
1442.80 65
1442.89 62
1442.97 59
1443.06 60
1443.15 63
1443.24 68
1443.32 75
1443.41 83
1443.50 92
1443.58 100
1443.67 108
1443.76 116
1443.85 123
1443.93 130
1444.02 135
1444.11 139
1444.19 140
1444.28 139
1444.37 134
1444.45 127
1444.54 118
1444.63 108
1444.72 98
1444.80 90
1444.89 82
1444.98 77
1445.06 74
1445.15 72
1445.24 72
1445.33 74
1445.41 76
1445.50 78
1445.59 80
1445.67 81
1445.76 80
1445.85 78
1445.94 75
1446.02 71
1446.11 66
1446.20 62
1446.28 59
1446.37 57
1446.46 56
1446.55 58
1446.63 61
1446.72 65
1446.81 70
1446.90 75
1446.98 78
1447.07 79
1447.16 77
1447.24 73
1447.33 67
1447.42 61
1447.51 56
1447.59 54
1447.68 54
1447.77 56
1447.85 58
1447.94 60
1448.03 61
1448.12 59
1448.20 57
1448.29 54
1448.38 53
1448.46 53
1448.55 55
1448.64 58
1448.73 60
1448.81 60
1448.90 58
1448.99 53
1449.08 45
1449.16 36
1449.25 28
1449.34 21
1449.42 18
1449.51 19
1449.60 24
1449.69 31
1449.77 41
1449.86 51
1449.95 61
1450.04 70
1450.12 77
1450.21 83
1450.30 87
1450.38 89
1450.47 90
1450.56 90
1450.65 89
1450.73 88
1450.82 87
1450.91 87
1451.00 88
1451.08 89
1451.17 89
1451.26 89
1451.34 88
1451.43 87
1451.52 86
1451.61 85
1451.69 86
1451.78 88
1451.87 91
1451.96 94
1452.04 95
1452.13 94
1452.22 91
1452.31 87
1452.39 81
1452.48 76
1452.57 71
1452.65 68
1452.74 66
1452.83 65
1452.92 64
1453.00 64
1453.09 64
1453.18 65
1453.27 67
1453.35 71
1453.44 76
1453.53 81
1453.62 87
1453.70 93
1453.79 98
1453.88 102
1453.97 104
1454.05 104
1454.14 104
1454.23 102
1454.32 98
1454.40 94
1454.49 89
1454.58 84
1454.66 78
1454.75 73
1454.84 67
1454.93 62
1455.01 57
1455.10 53
1455.19 49
1455.28 45
1455.36 41
1455.45 37
1455.54 33
1455.63 30
1455.71 28
1455.80 26
1455.89 25
1455.98 25
1456.06 25
1456.15 25
1456.24 25
1456.33 24
1456.41 23
1456.50 22
1456.59 21
1456.68 21
1456.76 23
1456.85 26
1456.94 32
1457.03 38
1457.11 45
1457.20 50
1457.29 54
1457.38 55
1457.46 56
1457.55 56
1457.64 57
1457.73 61
1457.81 66
1457.90 74
1457.99 83
1458.08 92
1458.16 99
1458.25 104
1458.34 106
1458.43 105
1458.51 103
1458.60 99
1458.69 95
1458.78 93
1458.86 93
1458.95 95
1459.04 99
1459.13 104
1459.21 109
1459.30 114
1459.39 118
1459.48 122
1459.56 127
1459.65 133
1459.74 140
1459.83 149
1459.91 158
1460.00 167
1460.09 177
1460.18 185
1460.26 194
1460.35 202
1460.44 212
1460.53 222
1460.62 232
1460.70 243
1460.79 253
1460.88 261
1460.97 266
1461.05 269
1461.14 268
1461.23 264
1461.32 258
1461.40 251
1461.49 245
1461.58 241
1461.67 238
1461.75 237
1461.84 236
1461.93 235
1462.02 233
1462.10 229
1462.19 224
1462.28 219
1462.37 215
1462.46 213
1462.54 213
1462.63 214
1462.72 217
1462.81 220
1462.89 221
1462.98 219
1463.07 215
1463.16 209
1463.24 201
1463.33 195
1463.42 190
1463.51 188
1463.59 189
1463.68 192
1463.77 198
1463.86 205
1463.95 213
1464.03 220
1464.12 225
1464.21 228
1464.30 228
1464.38 224
1464.47 217
1464.56 208
1464.65 197
1464.73 184
1464.82 171
1464.91 157
1465.00 144
1465.09 132
1465.17 121
1465.26 113
1465.35 106
1465.44 102
1465.52 100
1465.61 99
1465.70 98
1465.79 97
1465.88 96
1465.96 94
1466.05 91
1466.14 87
1466.23 83
1466.31 79
1466.40 74
1466.49 70
1466.58 67
1466.67 64
1466.75 63
1466.84 62
1466.93 63
1467.02 65
1467.10 67
1467.19 71
1467.28 75
1467.37 78
1467.46 80
1467.54 79
1467.63 77
1467.72 72
1467.81 67
1467.89 64
1467.98 61
1468.07 61
1468.16 61
1468.25 61
1468.33 59
1468.42 55
1468.51 47
1468.60 37
1468.68 26
1468.77 15
1468.86 5
1468.95 0
1469.04 0
1469.12 0
1469.21 0
1469.30 0
1469.39 0
1469.48 0
1469.56 4
1469.65 11
1469.74 16
1469.83 19
1469.91 18
1470.00 14
1470.09 6
1470.18 0
1470.27 0
1470.35 0
1470.44 0
1470.53 0
1470.62 0
1470.71 0
1470.79 3
1470.88 10
1470.97 17
1471.06 22
1471.15 26
1471.23 28
1471.32 28
1471.41 27
1471.50 25
1471.58 21
1471.67 16
1471.76 10
1471.85 5
1471.94 1
1472.02 0
1472.11 0
1472.20 1
1472.29 3
1472.38 6
1472.46 9
1472.55 11
1472.64 15
1472.73 19
1472.82 25
1472.90 32
1472.99 40
1473.08 48
1473.17 54
1473.26 59
1473.34 60
1473.43 59
1473.52 54
1473.61 48
1473.70 40
1473.78 31
1473.87 22
1473.96 14
1474.05 7
1474.14 2
1474.22 0
1474.31 0
1474.40 0
1474.49 3
1474.58 7
1474.66 12
1474.75 16
1474.84 19
1474.93 21
1475.02 22
1475.10 23
1475.19 24
1475.28 28
1475.37 33
1475.46 39
1475.54 47
1475.63 54
1475.72 61
1475.81 68
1475.90 74
1475.98 82
1476.07 90
1476.16 99
1476.25 108
1476.34 116
1476.42 120
1476.51 121
1476.60 118
1476.69 113
1476.78 107
1476.87 101
1476.95 96
1477.04 92
1477.13 88
1477.22 85
1477.31 82
1477.39 79
1477.48 78
1477.57 79
1477.66 82
1477.75 86
1477.83 91
1477.92 94
1478.01 96
1478.10 95
1478.19 93
1478.27 89
1478.36 84
1478.45 80
1478.54 77
1478.63 75
1478.72 75
1478.80 76
1478.89 77
1478.98 80
1479.07 82
1479.16 84
1479.24 86
1479.33 88
1479.42 90
1479.51 92
1479.60 96
1479.68 100
1479.77 105
1479.86 111
1479.95 116
1480.04 119
1480.13 120
1480.21 120
1480.30 118
1480.39 115
1480.48 111
1480.57 108
1480.65 105
1480.74 101
1480.83 97
1480.92 94
1481.01 90
1481.10 87
1481.18 84
1481.27 81
1481.36 78
1481.45 76
1481.54 72
1481.63 68
1481.71 63
1481.80 58
1481.89 52
1481.98 46
1482.07 40
1482.15 33
1482.24 27
1482.33 20
1482.42 14
1482.51 8
1482.60 3
1482.68 0
1482.77 0
1482.86 0
1482.95 3
1483.04 9
1483.13 17
1483.21 27
1483.30 37
1483.39 48
1483.48 59
1483.57 70
1483.66 80
1483.74 88
1483.83 93
1483.92 94
1484.01 92
1484.10 85
1484.18 75
1484.27 63
1484.36 49
1484.45 36
1484.54 24
1484.63 14
1484.71 6
1484.80 1
1484.89 0
1484.98 0
1485.07 3
1485.16 8
1485.24 14
1485.33 21
1485.42 27
1485.51 31
1485.60 35
1485.69 38
1485.77 41
1485.86 45
1485.95 50
1486.04 56
1486.13 61
1486.22 66
1486.30 69
1486.39 69
1486.48 67
1486.57 62
1486.66 56
1486.75 50
1486.83 43
1486.92 38
1487.01 34
1487.10 33
1487.19 33
1487.28 34
1487.37 36
1487.45 39
1487.54 42
1487.63 46
1487.72 51
1487.81 56
1487.90 62
1487.98 69
1488.07 76
1488.16 81
1488.25 84
1488.34 85
1488.43 83
1488.51 81
1488.60 79
1488.69 80
1488.78 83
1488.87 90
1488.96 98
1489.05 106
1489.13 112
1489.22 116
1489.31 116
1489.40 113
1489.49 107
1489.58 101
1489.66 94
1489.75 88
1489.84 81
1489.93 74
1490.02 65
1490.11 56
1490.20 44
1490.28 32
1490.37 21
1490.46 12
1490.55 7
1490.64 6
1490.73 11
1490.81 20
1490.90 31
1490.99 44
1491.08 57
1491.17 67
1491.26 76
1491.35 82
1491.43 86
1491.52 88
1491.61 88
1491.70 86
1491.79 82
1491.88 75
1491.97 66
1492.05 55
1492.14 43
1492.23 32
1492.32 21
1492.41 13
1492.50 7
1492.59 3
1492.67 1
1492.76 0
1492.85 0
1492.94 0
1493.03 0
1493.12 0
1493.20 0
1493.29 0
1493.38 0
1493.47 4
1493.56 13
1493.65 21
1493.74 30
1493.82 38
1493.91 45
1494.00 52
1494.09 60
1494.18 69
1494.27 77
1494.36 85
1494.45 90
1494.53 93
1494.62 91
1494.71 86
1494.80 79
1494.89 70
1494.98 61
1495.07 52
1495.15 45
1495.24 39
1495.33 32
1495.42 27
1495.51 21
1495.60 15
1495.69 11
1495.77 7
1495.86 5
1495.95 3
1496.04 2
1496.13 0
1496.22 0
1496.31 0
1496.40 0
1496.48 0
1496.57 0
1496.66 0
1496.75 0
1496.84 1
1496.93 6
1497.02 11
1497.10 17
1497.19 23
1497.28 30
1497.37 35
1497.46 40
1497.55 42
1497.64 44
1497.73 44
1497.81 43
1497.90 42
1497.99 41
1498.08 40
1498.17 39
1498.26 38
1498.35 37
1498.43 37
1498.52 39
1498.61 44
1498.70 51
1498.79 60
1498.88 71
1498.97 81
1499.06 89
1499.14 95
1499.23 99
1499.32 101
1499.41 102
1499.50 103
1499.59 105
1499.68 107
1499.77 110
1499.85 112
1499.94 114
1500.03 114
1500.12 113
1500.21 111
1500.30 106
1500.39 100
1500.48 91
1500.57 81
1500.65 70
1500.74 60
1500.83 52
1500.92 46
1501.01 45
1501.10 47
1501.19 52
1501.28 60
1501.36 68
1501.45 76
1501.54 83
1501.63 88
1501.72 92
1501.81 93
1501.90 92
1501.99 90
1502.07 88
1502.16 84
1502.25 80
1502.34 76
1502.43 73
1502.52 71
1502.61 70
1502.70 69
1502.79 70
1502.87 72
1502.96 75
1503.05 78
1503.14 82
1503.23 87
1503.32 91
1503.41 95
1503.50 98
1503.59 100
1503.67 100
1503.76 99
1503.85 98
1503.94 96
1504.03 93
1504.12 90
1504.21 88
1504.30 85
1504.39 82
1504.47 79
1504.56 77
1504.65 75
1504.74 75
1504.83 75
1504.92 75
1505.01 73
1505.10 70
1505.19 65
1505.27 58
1505.36 52
1505.45 47
1505.54 45
1505.63 44
1505.72 47
1505.81 51
1505.90 56
1505.99 60
1506.07 64
1506.16 66
1506.25 68
1506.34 68
1506.43 68
1506.52 68
1506.61 68
1506.70 70
1506.79 72
1506.88 74
1506.96 76
1507.05 77
1507.14 77
1507.23 75
1507.32 72
1507.41 67
1507.50 63
1507.59 61
1507.68 60
1507.77 60
1507.85 62
1507.94 64
1508.03 67
1508.12 70
1508.21 74
1508.30 77
1508.39 82
1508.48 88
1508.57 96
1508.66 105
1508.74 115
1508.83 124
1508.92 133
1509.01 140
1509.10 145
1509.19 148
1509.28 151
1509.37 152
1509.46 153
1509.55 153
1509.63 151
1509.72 149
1509.81 146
1509.90 142
1509.99 138
1510.08 133
1510.17 129
1510.26 124
1510.35 120
1510.44 116
1510.53 113
1510.61 113
1510.70 115
1510.79 120
1510.88 129
1510.97 140
1511.06 152
1511.15 163
1511.24 171
1511.33 174
1511.42 173
1511.51 168
1511.59 159
1511.68 150
1511.77 142
1511.86 135
1511.95 131
1512.04 128
1512.13 126
1512.22 124
1512.31 122
1512.40 120
1512.49 118
1512.57 116
1512.66 114
1512.75 111
1512.84 106
1512.93 98
1513.02 86
1513.11 72
1513.20 59
1513.29 47
1513.38 39
1513.47 36
1513.56 38
1513.64 43
1513.73 49
1513.82 53
1513.91 55
1514.00 55
1514.09 51
1514.18 47
1514.27 41
1514.36 35
1514.45 29
1514.54 24
1514.63 19
1514.71 14
1514.80 11
1514.89 10
1514.98 12
1515.07 17
1515.16 25
1515.25 36
1515.34 49
1515.43 62
1515.52 76
1515.61 88
1515.70 99
1515.79 107
1515.87 113
1515.96 116
1516.05 116
1516.14 116
1516.23 114
1516.32 112
1516.41 111
1516.50 111
1516.59 112
1516.68 115
1516.77 118
1516.86 122
1516.95 127
1517.04 130
1517.12 132
1517.21 131
1517.30 129
1517.39 124
1517.48 118
1517.57 112
1517.66 106
1517.75 100
1517.84 94
1517.93 87
1518.02 80
1518.11 72
1518.20 61
1518.29 51
1518.37 40
1518.46 32
1518.55 27
1518.64 26
1518.73 29
1518.82 35
1518.91 42
1519.00 49
1519.09 54
1519.18 56
1519.27 56
1519.36 55
1519.45 52
1519.54 48
1519.63 46
1519.71 45
1519.80 45
1519.89 48
1519.98 52
1520.07 58
1520.16 64
1520.25 69
1520.34 74
1520.43 76
1520.52 76
1520.61 75
1520.70 71
1520.79 67
1520.88 63
1520.97 60
1521.05 60
1521.14 61
1521.23 64
1521.32 69
1521.41 74
1521.50 79
1521.59 83
1521.68 86
1521.77 88
1521.86 91
1521.95 94
1522.04 99
1522.13 103
1522.22 108
1522.31 112
1522.40 115
1522.49 114
1522.57 111
1522.66 105
1522.75 97
1522.84 88
1522.93 77
1523.02 67
1523.11 57
1523.20 49
1523.29 42
1523.38 37
1523.47 33
1523.56 31
1523.65 31
1523.74 33
1523.83 36
1523.92 40
1524.01 44
1524.10 48
1524.19 51
1524.27 53
1524.36 52
1524.45 51
1524.54 48
1524.63 45
1524.72 43
1524.81 42
1524.90 43
1524.99 46
1525.08 50
1525.17 55
1525.26 60
1525.35 65
1525.44 70
1525.53 74
1525.62 79
1525.71 83
1525.80 86
1525.89 89
1525.98 90
1526.06 90
1526.15 89
1526.24 87
1526.33 84
1526.42 82
1526.51 81
1526.60 82
1526.69 86
1526.78 92
1526.87 101
1526.96 112
1527.05 123
1527.14 133
1527.23 140
1527.32 144
1527.41 144
1527.50 141
1527.59 134
1527.68 125
1527.77 115
1527.86 104
1527.95 93
1528.04 84
1528.12 75
1528.21 68
1528.30 60
1528.39 53
1528.48 46
1528.57 38
1528.66 29
1528.75 21
1528.84 13
1528.93 7
1529.02 1
1529.11 0
1529.20 0
1529.29 0
1529.38 0
1529.47 0
1529.56 0
1529.65 0
1529.74 0
1529.83 0
1529.92 3
1530.01 6
1530.10 10
1530.19 13
1530.28 16
1530.37 18
1530.46 19
1530.54 19
1530.63 18
1530.72 17
1530.81 15
1530.90 12
1530.99 7
1531.08 2
1531.17 0
1531.26 0
1531.35 0
1531.44 0
1531.53 0
1531.62 0
1531.71 2
1531.80 8
1531.89 13
1531.98 16
1532.07 17
1532.16 16
1532.25 14
1532.34 11
1532.43 7
1532.52 3
1532.61 1
1532.70 1
1532.79 4
1532.88 12
1532.97 23
1533.06 37
1533.15 53
1533.24 68
1533.33 81
1533.42 89
1533.51 91
1533.60 88
1533.68 80
1533.77 69
1533.86 57
1533.95 46
1534.04 37
1534.13 32
1534.22 32
1534.31 36
1534.40 42
1534.49 50
1534.58 58
1534.67 64
1534.76 68
1534.85 71
1534.94 71
1535.03 71
1535.12 72
1535.21 73
1535.30 75
1535.39 77
1535.48 79
1535.57 80
1535.66 80
1535.75 77
1535.84 72
1535.93 65
1536.02 56
1536.11 48
1536.20 40
1536.29 34
1536.38 31
1536.47 31
1536.56 33
1536.65 37
1536.74 41
1536.83 43
1536.92 43
1537.01 42
1537.10 39
1537.19 35
1537.28 33
1537.37 32
1537.46 31
1537.55 31
1537.64 31
1537.73 31
1537.82 31
1537.91 33
1538.00 37
1538.09 44
1538.18 55
1538.27 69
1538.36 84
1538.45 99
1538.54 114
1538.63 125
1538.72 133
1538.81 137
1538.90 138
1538.99 135
1539.08 130
1539.17 123
1539.26 115
1539.35 108
1539.43 102
1539.52 97
1539.61 94
1539.70 91
1539.79 88
1539.88 85
1539.97 80
1540.06 74
1540.15 68
1540.24 63
1540.33 59
1540.42 58
1540.51 60
1540.60 63
1540.69 69
1540.78 76
1540.87 85
1540.96 96
1541.05 107
1541.14 117
1541.23 125
1541.32 130
1541.41 131
1541.50 128
1541.59 123
1541.68 116
1541.77 109
1541.86 104
1541.95 101
1542.04 100
1542.13 101
1542.22 102
1542.31 103
1542.40 105
1542.49 106
1542.58 107
1542.67 108
1542.76 110
1542.85 110
1542.94 111
1543.03 111
1543.12 111
1543.21 111
1543.30 111
1543.39 113
1543.48 115
1543.57 119
1543.66 122
1543.75 126
1543.84 128
1543.93 128
1544.02 125
1544.11 120
1544.20 113
1544.29 103
1544.38 92
1544.48 79
1544.57 67
1544.66 56
1544.75 48
1544.84 44
1544.93 46
1545.02 52
1545.11 60
1545.20 69
1545.29 75
1545.38 78
1545.47 75
1545.56 68
1545.65 59
1545.74 49
1545.83 41
1545.92 36
1546.01 34
1546.10 34
1546.19 35
1546.28 37
1546.37 39
1546.46 42
1546.55 46
1546.64 51
1546.73 57
1546.82 64
1546.91 70
1547.00 75
1547.09 78
1547.18 78
1547.27 75
1547.36 72
1547.45 67
1547.54 62
1547.63 59
1547.72 57
1547.81 56
1547.90 57
1547.99 60
1548.08 63
1548.17 67
1548.26 71
1548.35 75
1548.44 78
1548.53 80
1548.62 80
1548.71 80
1548.80 79
1548.89 79
1548.98 78
1549.07 78
1549.16 78
1549.25 78
1549.34 79
1549.43 80
1549.52 82
1549.61 84
1549.70 86
1549.79 89
1549.88 91
1549.97 93
1550.06 95
1550.15 95
1550.25 94
1550.34 92
1550.43 88
1550.52 83
1550.61 78
1550.70 73
1550.79 68
1550.88 64
1550.97 59
1551.06 53
1551.15 47
1551.24 40
1551.33 34
1551.42 30
1551.51 28
1551.60 30
1551.69 35
1551.78 43
1551.87 54
1551.96 64
1552.05 73
1552.14 79
1552.23 80
1552.32 77
1552.41 72
1552.50 64
1552.59 57
1552.68 52
1552.77 51
1552.86 54
1552.95 60
1553.04 68
1553.13 77
1553.22 86
1553.31 93
1553.41 98
1553.50 101
1553.59 102
1553.68 103
1553.77 103
1553.86 104
1553.95 107
1554.04 112
1554.13 117
1554.22 124
1554.31 130
1554.40 133
1554.49 134
1554.58 129
1554.67 119
1554.76 104
1554.85 86
1554.94 66
1555.03 48
1555.12 34
1555.21 27
1555.30 26
1555.39 33
1555.48 43
1555.57 56
1555.66 67
1555.75 74
1555.85 77
1555.94 76
1556.03 73
1556.12 68
1556.21 64
1556.30 61
1556.39 59
1556.48 57
1556.57 55
1556.66 52
1556.75 47
1556.84 42
1556.93 37
1557.02 31
1557.11 26
1557.20 22
1557.29 20
1557.38 19
1557.47 19
1557.56 21
1557.65 25
1557.74 29
1557.83 34
1557.93 37
1558.02 39
1558.11 38
1558.20 36
1558.29 32
1558.38 28
1558.47 23
1558.56 19
1558.65 16
1558.74 13
1558.83 11
1558.92 8
1559.01 6
1559.10 4
1559.19 3
1559.28 2
1559.37 3
1559.46 5
1559.55 8
1559.64 12
1559.74 15
1559.83 19
1559.92 22
1560.01 24
1560.10 25
1560.19 25
1560.28 24
1560.37 24
1560.46 23
1560.55 23
1560.64 24
1560.73 26
1560.82 31
1560.91 37
1561.00 43
1561.09 51
1561.18 58
1561.27 65
1561.36 72
1561.46 77
1561.55 80
1561.64 80
1561.73 78
1561.82 73
1561.91 67
1562.00 60
1562.09 54
1562.18 50
1562.27 46
1562.36 44
1562.45 42
1562.54 39
1562.63 34
1562.72 29
1562.81 22
1562.90 16
1563.00 11
1563.09 8
1563.18 6
1563.27 6
1563.36 7
1563.45 8
1563.54 9
1563.63 8
1563.72 6
1563.81 2
1563.90 0
1563.99 0
1564.08 0
1564.17 0
1564.26 0
1564.36 0
1564.45 0
1564.54 10
1564.63 20
1564.72 30
1564.81 39
1564.90 45
1564.99 49
1565.08 49
1565.17 48
1565.26 43
1565.35 37
1565.44 28
1565.53 20
1565.62 12
1565.72 5
1565.81 0
1565.90 0
1565.99 0
1566.08 0
1566.17 0
1566.26 0
1566.35 0
1566.44 7
1566.53 17
1566.62 30
1566.71 45
1566.80 63
1566.89 82
1566.99 100
1567.08 118
1567.17 134
1567.26 148
1567.35 159
1567.44 167
1567.53 173
1567.62 175
1567.71 176
1567.80 174
1567.89 171
1567.98 167
1568.07 163
1568.16 159
1568.26 156
1568.35 155
1568.44 156
1568.53 160
1568.62 166
1568.71 172
1568.80 178
1568.89 180
1568.98 179
1569.07 172
1569.16 161
1569.25 147
1569.34 132
1569.44 117
1569.53 106
1569.62 98
1569.71 94
1569.80 93
1569.89 95
1569.98 97
1570.07 100
1570.16 103
1570.25 106
1570.34 110
1570.43 116
1570.53 123
1570.62 131
1570.71 138
1570.80 143
1570.89 145
1570.98 144
1571.07 140
1571.16 136
1571.25 133
1571.34 132
1571.43 133
1571.52 136
1571.62 139
1571.71 140
1571.80 139
1571.89 134
1571.98 125
1572.07 115
1572.16 105
1572.25 97
1572.34 93
1572.43 93
1572.52 96
1572.62 102
1572.71 107
1572.80 112
1572.89 115
1572.98 115
1573.07 114
1573.16 111
1573.25 108
1573.34 106
1573.43 105
1573.52 104
1573.62 104
1573.71 104
1573.80 104
1573.89 103
1573.98 100
1574.07 97
1574.16 92
1574.25 87
1574.34 82
1574.43 77
1574.52 72
1574.62 68
1574.71 65
1574.80 61
1574.89 58
1574.98 55
1575.07 51
1575.16 48
1575.25 44
1575.34 41
1575.43 39
1575.53 38
1575.62 39
1575.71 41
1575.80 44
1575.89 48
1575.98 50
1576.07 51
1576.16 50
1576.25 46
1576.34 40
1576.44 33
1576.53 26
1576.62 21
1576.71 17
1576.80 14
1576.89 14
1576.98 14
1577.07 14
1577.16 15
1577.25 15
1577.35 14
1577.44 12
1577.53 10
1577.62 7
1577.71 3
1577.80 1
1577.89 0
1577.98 2
1578.07 7
1578.16 16
1578.26 28
1578.35 42
1578.44 56
1578.53 68
1578.62 77
1578.71 82
1578.80 83
1578.89 80
1578.98 76
1579.08 71
1579.17 67
1579.26 63
1579.35 60
1579.44 59
1579.53 59
1579.62 59
1579.71 60
1579.80 61
1579.90 63
1579.99 64
1580.08 64
1580.17 63
1580.26 61
1580.35 60
1580.44 58
1580.53 57
1580.62 57
1580.72 57
1580.81 57
1580.90 56
1580.99 55
1581.08 53
1581.17 51
1581.26 49
1581.35 47
1581.44 48
1581.54 49
1581.63 53
1581.72 58
1581.81 63
1581.90 68
1581.99 72
1582.08 73
1582.17 71
1582.26 65
1582.36 56
1582.45 46
1582.54 36
1582.63 28
1582.72 22
1582.81 21
1582.90 25
1582.99 32
1583.09 42
1583.18 54
1583.27 66
1583.36 77
1583.45 87
1583.54 95
1583.63 100
1583.72 103
1583.81 104
1583.91 103
1584.00 101
1584.09 99
1584.18 97
1584.27 95
1584.36 95
1584.45 95
1584.54 97
1584.64 99
1584.73 102
1584.82 105
1584.91 106
1585.00 106
1585.09 104
1585.18 100
1585.27 96
1585.37 92
1585.46 88
1585.55 85
1585.64 82
1585.73 79
1585.82 76
1585.91 71
1586.00 66
1586.10 60
1586.19 55
1586.28 50
1586.37 48
1586.46 48
1586.55 50
1586.64 55
1586.74 61
1586.83 69
1586.92 76
1587.01 83
1587.10 89
1587.19 94
1587.28 97
1587.37 99
1587.47 99
1587.56 98
1587.65 95
1587.74 91
1587.83 85
1587.92 79
1588.01 72
1588.10 66
1588.20 61
1588.29 58
1588.38 59
1588.47 62
1588.56 67
1588.65 75
1588.74 82
1588.84 88
1588.93 92
1589.02 93
1589.11 92
1589.20 87
1589.29 82
1589.38 77
1589.48 72
1589.57 69
1589.66 67
1589.75 65
1589.84 64
1589.93 61
1590.02 58
1590.11 55
1590.21 52
1590.30 49
1590.39 47
1590.48 46
1590.57 47
1590.66 48
1590.75 51
1590.85 55
1590.94 61
1591.03 67
1591.12 74
1591.21 81
1591.30 86
1591.39 90
1591.49 91
1591.58 90
1591.67 88
1591.76 87
1591.85 86
1591.94 87
1592.03 90
1592.13 95
1592.22 99
1592.31 103
1592.40 105
1592.49 105
1592.58 103
1592.68 98
1592.77 93
1592.86 87
1592.95 80
1593.04 73
1593.13 64
1593.22 55
1593.32 44
1593.41 33
1593.50 22
1593.59 12
1593.68 3
1593.77 0
1593.86 0
1593.96 0
1594.05 0
1594.14 0
1594.23 0
1594.32 0
1594.41 0
1594.51 4
1594.60 11
1594.69 17
1594.78 20
1594.87 21
1594.96 21
1595.05 19
1595.15 17
1595.24 15
1595.33 13
1595.42 10
1595.51 6
1595.60 1
1595.70 0
1595.79 0
1595.88 0
1595.97 0
1596.06 0
1596.15 0
1596.24 0
1596.34 5
1596.43 17
1596.52 29
1596.61 40
1596.70 47
1596.79 51
1596.89 52
1596.98 50
1597.07 46
1597.16 42
1597.25 40
1597.34 38
1597.44 39
1597.53 40
1597.62 42
1597.71 44
1597.80 45
1597.89 47
1597.98 49
1598.08 52
1598.17 56
1598.26 60
1598.35 65
1598.44 69
1598.53 72
1598.63 76
1598.72 79
1598.81 83
1598.90 87
1598.99 90
1599.08 92
1599.18 93
1599.27 92
1599.36 90
1599.45 89
1599.54 87
1599.63 88
1599.73 91
1599.82 96
1599.91 103
1600.00 112
1600.09 121
1600.18 131
1600.28 140
1600.37 147
1600.46 152
1600.55 153
1600.64 152
1600.73 147
1600.83 140
1600.92 132
1601.01 124
1601.10 117
1601.19 110
1601.28 106
1601.38 102
1601.47 100
1601.56 98
1601.65 98
1601.74 99
1601.84 102
1601.93 106
1602.02 112
1602.11 118
1602.20 123
1602.29 127
1602.39 128
1602.48 127
1602.57 125
1602.66 122
1602.75 120
1602.84 119
1602.94 121
1603.03 125
1603.12 131
1603.21 138
1603.30 145
1603.40 150
1603.49 153
1603.58 154
1603.67 154
1603.76 153
1603.85 152
1603.95 152
1604.04 154
1604.13 157
1604.22 162
1604.31 167
1604.40 170
1604.50 171
1604.59 169
1604.68 164
1604.77 156
1604.86 147
1604.96 138
1605.05 130
1605.14 124
1605.23 122
1605.32 122
1605.41 125
1605.51 128
1605.60 131
1605.69 133
1605.78 133
1605.87 131
1605.97 127
1606.06 123
1606.15 118
1606.24 115
1606.33 113
1606.43 112
1606.52 112
1606.61 113
1606.70 112
1606.79 110
1606.88 104
1606.98 95
1607.07 82
1607.16 67
1607.25 50
1607.34 34
1607.44 21
1607.53 13
1607.62 9
1607.71 10
1607.80 13
1607.90 18
1607.99 23
1608.08 26
1608.17 27
1608.26 26
1608.35 23
1608.45 20
1608.54 16
1608.63 15
1608.72 14
1608.81 15
1608.91 17
1609.00 19
1609.09 21
1609.18 22
1609.27 21
1609.37 17
1609.46 12
1609.55 7
1609.64 2
1609.73 0
1609.83 0
1609.92 0
1610.01 0
1610.10 0
1610.19 0
1610.29 0
1610.38 0
1610.47 0
1610.56 2
1610.65 7
1610.75 13
1610.84 21
1610.93 29
1611.02 37
1611.11 44
1611.21 48
1611.30 50
1611.39 48
1611.48 45
1611.57 40
1611.67 36
1611.76 34
1611.85 34
1611.94 39
1612.03 47
1612.13 58
1612.22 73
1612.31 89
1612.40 104
1612.49 116
1612.59 125
1612.68 129
1612.77 129
1612.86 124
1612.95 117
1613.05 111
1613.14 107
1613.23 107
1613.32 111
1613.41 118
1613.51 126
1613.60 133
1613.69 135
1613.78 133
1613.87 125
1613.97 113
1614.06 100
1614.15 87
1614.24 77
1614.34 70
1614.43 66
1614.52 65
1614.61 67
1614.70 68
1614.80 69
1614.89 70
1614.98 71
1615.07 71
1615.16 71
1615.26 71
1615.35 70
1615.44 68
1615.53 65
1615.62 60
1615.72 53
1615.81 46
1615.90 39
1615.99 35
1616.09 33
1616.18 36
1616.27 43
1616.36 54
1616.45 66
1616.55 79
1616.64 89
1616.73 95
1616.82 97
1616.91 94
1617.01 88
1617.10 80
1617.19 70
1617.28 59
1617.38 49
1617.47 39
1617.56 29
1617.65 19
1617.74 11
1617.84 5
1617.93 0
1618.02 0
1618.11 0
1618.21 4
1618.30 11
1618.39 22
1618.48 35
1618.57 50
1618.67 67
1618.76 83
1618.85 97
1618.94 107
1619.04 112
1619.13 112
1619.22 107
1619.31 98
1619.40 89
1619.50 79
1619.59 71
1619.68 65
1619.77 59
1619.87 55
1619.96 52
1620.05 49
1620.14 47
1620.23 47
1620.33 48
1620.42 50
1620.51 52
1620.60 52
1620.70 51
1620.79 48
1620.88 42
1620.97 36
1621.06 30
1621.16 27
1621.25 26
1621.34 27
1621.43 31
1621.53 34
1621.62 35
1621.71 33
1621.80 26
1621.90 17
1621.99 5
1622.08 0
1622.17 0
1622.26 0
1622.36 0
1622.45 0
1622.54 0
1622.63 0
1622.73 0
1622.82 9
1622.91 25
1623.00 41
1623.10 55
1623.19 65
1623.28 70
1623.37 70
1623.46 65
1623.56 57
1623.65 50
1623.74 44
1623.83 43
1623.93 46
1624.02 54
1624.11 66
1624.20 79
1624.30 91
1624.39 102
1624.48 110
1624.57 116
1624.67 119
1624.76 119
1624.85 117
1624.94 113
1625.04 107
1625.13 98
1625.22 88
1625.31 77
1625.40 66
1625.50 55
1625.59 45
1625.68 37
1625.77 30
1625.87 25
1625.96 20
1626.05 16
1626.14 13
1626.24 11
1626.33 10
1626.42 11
1626.51 12
1626.61 14
1626.70 17
1626.79 19
1626.88 21
1626.98 23
1627.07 25
1627.16 25
1627.25 26
1627.35 25
1627.44 22
1627.53 19
1627.62 15
1627.72 12
1627.81 10
1627.90 8
1627.99 8
1628.09 9
1628.18 12
1628.27 14
1628.36 16
1628.46 18
1628.55 19
1628.64 19
1628.73 18
1628.83 15
1628.92 12
1629.01 8
1629.10 4
1629.20 0
1629.29 0
1629.38 0
1629.47 0
1629.57 0
1629.66 0
1629.75 1
1629.84 1
1629.94 0
1630.03 0
1630.12 0
1630.21 0
1630.31 6
1630.40 16
1630.49 29
1630.58 41
1630.68 52
1630.77 59
1630.86 61
1630.95 59
1631.05 54
1631.14 48
1631.23 42
1631.32 36
1631.42 31
1631.51 26
1631.60 22
1631.69 18
1631.79 15
1631.88 13
1631.97 13
1632.06 15
1632.16 17
1632.25 19
1632.34 20
1632.44 19
1632.53 17
1632.62 13
1632.71 10
1632.81 7
1632.90 6
1632.99 7
1633.08 9
1633.18 12
1633.27 15
1633.36 17
1633.45 18
1633.55 19
1633.64 20
1633.73 21
1633.82 22
1633.92 23
1634.01 22
1634.10 21
1634.20 17
1634.29 13
1634.38 8
1634.47 3
1634.57 0
1634.66 0
1634.75 1
1634.84 6
1634.94 15
1635.03 25
1635.12 37
1635.21 47
1635.31 56
1635.40 61
1635.49 61
1635.59 58
1635.68 50
1635.77 39
1635.86 26
1635.96 12
1636.05 0
1636.14 0
1636.23 0
1636.33 0
1636.42 0
1636.51 0
1636.61 0
1636.70 11
1636.79 23
1636.88 34
1636.98 43
1637.07 50
1637.16 54
1637.25 55
1637.35 56
1637.44 55
1637.53 54
1637.63 52
1637.72 50
1637.81 47
1637.90 43
1638.00 37
1638.09 30
1638.18 23
1638.27 16
1638.37 10
1638.46 8
1638.55 8
1638.65 10
1638.74 15
1638.83 20
1638.92 25
1639.02 29
1639.11 31
1639.20 32
1639.30 32
1639.39 31
1639.48 30
1639.57 29
1639.67 27
1639.76 24
1639.85 22
1639.94 21
1640.04 19
1640.13 18
1640.22 16
1640.32 15
1640.41 12
1640.50 9
1640.59 6
1640.69 5
1640.78 5
1640.87 8
1640.97 15
1641.06 24
1641.15 34
1641.24 46
1641.34 56
1641.43 64
1641.52 69
1641.62 73
1641.71 75
1641.80 77
1641.89 78
1641.99 80
1642.08 81
1642.17 83
1642.27 84
1642.36 85
1642.45 86
1642.54 86
1642.64 85
1642.73 83
1642.82 79
1642.92 73
1643.01 63
1643.10 52
1643.20 40
1643.29 29
1643.38 19
1643.47 14
1643.57 14
1643.66 19
1643.75 28
1643.85 40
1643.94 54
1644.03 68
1644.12 80
1644.22 90
1644.31 96
1644.40 99
1644.50 100
1644.59 98
1644.68 95
1644.77 92
1644.87 89
1644.96 87
1645.05 86
1645.15 86
1645.24 84
1645.33 81
1645.43 77
1645.52 73
1645.61 67
1645.70 63
1645.80 59
1645.89 57
1645.98 55
1646.08 53
1646.17 52
1646.26 50
1646.36 49
1646.45 48
1646.54 47
1646.63 46
1646.73 45
1646.82 42
1646.91 38
1647.01 33
1647.10 28
1647.19 22
1647.29 18
1647.38 14
1647.47 13
1647.56 14
1647.66 17
1647.75 24
1647.84 32
1647.94 43
1648.03 54
1648.12 64
1648.22 73
1648.31 79
1648.40 82
1648.50 82
1648.59 77
1648.68 68
1648.77 57
1648.87 44
1648.96 31
1649.05 21
1649.15 13
1649.24 9
1649.33 9
1649.43 12
1649.52 16
1649.61 20
1649.71 23
1649.80 23
1649.89 21
1649.98 17
1650.08 12
1650.17 5
1650.26 0
1650.36 0
1650.45 0
1650.54 0
1650.64 0
1650.73 0
1650.82 0
1650.92 0
1651.01 0
1651.10 5
1651.19 11
1651.29 16
1651.38 19
1651.47 19
1651.57 17
1651.66 13
1651.75 9
1651.85 5
1651.94 2
1652.03 2
1652.13 3
1652.22 5
1652.31 7
1652.41 8
1652.50 9
1652.59 9
1652.69 7
1652.78 6
1652.87 4
1652.97 4
1653.06 4
1653.15 6
1653.24 9
1653.34 13
1653.43 18
1653.52 23
1653.62 28
1653.71 34
1653.80 40
1653.90 47
1653.99 54
1654.08 59
1654.18 63
1654.27 64
1654.36 61
1654.46 55
1654.55 46
1654.64 37
1654.74 29
1654.83 24
1654.92 22
1655.02 24
1655.11 28
1655.20 34
1655.30 40
1655.39 44
1655.48 46
1655.58 45
1655.67 41
1655.76 36
1655.86 29
1655.95 22
1656.04 14
1656.13 8
1656.23 2
1656.32 0
1656.41 0
1656.51 0
1656.60 0
1656.69 0
1656.79 0
1656.88 0
1656.97 0
1657.07 3
1657.16 11
1657.25 19
1657.35 24
1657.44 26
1657.53 23
1657.63 16
1657.72 7
1657.81 0
1657.91 0
1658.00 0
1658.09 0
1658.19 0
1658.28 0
1658.37 0
1658.47 4
1658.56 6
1658.65 7
1658.75 7
1658.84 7
1658.93 8
1659.03 10
1659.12 12
1659.21 16
1659.31 20
1659.40 24
1659.49 29
1659.59 35
1659.68 42
1659.77 51
1659.87 62
1659.96 74
1660.05 86
1660.15 94
1660.24 99
1660.33 99
1660.43 94
1660.52 84
1660.62 72
1660.71 59
1660.80 49
1660.90 41
1660.99 39
1661.08 41
1661.18 47
1661.27 55
1661.36 64
1661.46 72
1661.55 78
1661.64 81
1661.74 80
1661.83 76
1661.92 69
1662.02 60
1662.11 51
1662.20 44
1662.30 39
1662.39 37
1662.48 39
1662.58 43
1662.67 49
1662.76 55
1662.86 62
1662.95 68
1663.04 74
1663.14 81
1663.23 88
1663.32 96
1663.42 103
1663.51 107
1663.61 110
1663.70 109
1663.79 105
1663.89 99
1663.98 91
1664.07 83
1664.17 75
1664.26 66
1664.35 57
1664.45 48
1664.54 39
1664.63 31
1664.73 24
1664.82 18
1664.91 15
1665.01 13
1665.10 12
1665.19 13
1665.29 14
1665.38 16
1665.48 19
1665.57 22
1665.66 27
1665.76 32
1665.85 38
1665.94 44
1666.04 49
1666.13 52
1666.22 52
1666.32 50
1666.41 46
1666.50 41
1666.60 36
1666.69 33
1666.79 32
1666.88 34
1666.97 37
1667.07 42
1667.16 46
1667.25 49
1667.35 50
1667.44 49
1667.53 46
1667.63 43
1667.72 40
1667.81 38
1667.91 38
1668.00 40
1668.10 44
1668.19 50
1668.28 57
1668.38 63
1668.47 68
1668.56 71
1668.66 72
1668.75 69
1668.84 63
1668.94 55
1669.03 44
1669.13 33
1669.22 22
1669.31 12
1669.41 4
1669.50 0
1669.59 0
1669.69 0
1669.78 0
1669.87 0
1669.97 0
1670.06 0
1670.16 4
1670.25 11
1670.34 18
1670.44 26
1670.53 32
1670.62 36
1670.72 37
1670.81 34
1670.91 29
1671.00 21
1671.09 13
1671.19 5
1671.28 0
1671.37 0
1671.47 0
1671.56 0
1671.65 0
1671.75 0
1671.84 0
1671.94 0
1672.03 0
1672.12 9
1672.22 21
1672.31 31
1672.40 41
1672.50 50
1672.59 57
1672.69 63
1672.78 69
1672.87 74
1672.97 80
1673.06 85
1673.15 90
1673.25 95
1673.34 99
1673.44 101
1673.53 102
1673.62 101
1673.72 98
1673.81 93
1673.90 86
1674.00 79
1674.09 72
1674.19 66
1674.28 61
1674.37 58
1674.47 57
1674.56 57
1674.65 57
1674.75 57
1674.84 56
1674.94 54
1675.03 52
1675.12 49
1675.22 45
1675.31 42
1675.41 38
1675.50 35
1675.59 31
1675.69 27
1675.78 23
1675.87 19
1675.97 14
1676.06 10
1676.16 8
1676.25 7
1676.34 9
1676.44 13
1676.53 19
1676.62 27
1676.72 35
1676.81 42
1676.91 46
1677.00 48
1677.09 47
1677.19 42
1677.28 36
1677.38 28
1677.47 19
1677.56 12
1677.66 6
1677.75 1
1677.85 0
1677.94 0
1678.03 2
1678.13 6
1678.22 12
1678.31 17
1678.41 22
1678.50 25
1678.60 27
1678.69 27
1678.78 25
1678.88 22
1678.97 19
1679.07 16
1679.16 14
1679.25 11
1679.35 9
1679.44 7
1679.54 5
1679.63 4
1679.72 3
1679.82 3
1679.91 4
1680.01 5
1680.10 5
1680.19 6
1680.29 7
1680.38 8
1680.48 10
1680.57 11
1680.66 11
1680.76 11
1680.85 9
1680.94 7
1681.04 4
1681.13 1
1681.23 0
1681.32 0
1681.41 0
1681.51 0
1681.60 0
1681.70 0
1681.79 0
1681.88 0
1681.98 0
1682.07 0
1682.17 0
1682.26 3
1682.35 5
1682.45 8
1682.54 11
1682.64 14
1682.73 16
1682.82 19
1682.92 21
1683.01 25
1683.11 29
1683.20 34
1683.29 39
1683.39 45
1683.48 52
1683.58 57
1683.67 61
1683.77 64
1683.86 64
1683.95 65
1684.05 65
1684.14 66
1684.24 67
1684.33 69
1684.42 69
1684.52 69
1684.61 66
1684.71 61
1684.80 56
1684.89 54
1684.99 56
1685.08 65
1685.18 81
1685.27 101
1685.36 123
1685.46 143
1685.55 158
1685.65 166
1685.74 167
1685.83 162
1685.93 154
1686.02 145
1686.12 136
1686.21 130
1686.31 125
1686.40 121
1686.49 118
1686.59 116
1686.68 113
1686.78 112
1686.87 113
1686.96 115
1687.06 120
1687.15 127
1687.25 136
1687.34 145
1687.44 153
1687.53 160
1687.62 164
1687.72 164
1687.81 159
1687.91 151
1688.00 139
1688.09 126
1688.19 113
1688.28 102
1688.38 95
1688.47 92
1688.57 94
1688.66 99
1688.75 106
1688.85 114
1688.94 120
1689.04 123
1689.13 124
1689.22 121
1689.32 116
1689.41 111
1689.51 107
1689.60 104
1689.70 104
1689.79 107
1689.88 111
1689.98 116
1690.07 120
1690.17 124
1690.26 126
1690.36 127
1690.45 127
1690.54 128
1690.64 129
1690.73 131
1690.83 133
1690.92 136
1691.01 137
1691.11 136
1691.20 134
1691.30 130
1691.39 125
1691.49 120
1691.58 115
1691.67 110
1691.77 103
1691.86 95
1691.96 85
1692.05 74
1692.15 61
1692.24 49
1692.33 39
1692.43 30
1692.52 24
1692.62 19
1692.71 15
1692.81 12
1692.90 10
1692.99 11
1693.09 14
1693.18 19
1693.28 27
1693.37 36
1693.47 45
1693.56 52
1693.65 58
1693.75 62
1693.84 66
1693.94 70
1694.03 76
1694.13 83
1694.22 92
1694.32 100
1694.41 107
1694.50 113
1694.60 115
1694.69 116
1694.79 116
1694.88 116
1694.98 115
1695.07 114
1695.16 113
1695.26 110
1695.35 105
1695.45 99
1695.54 92
1695.64 85
1695.73 81
1695.83 82
1695.92 87
1696.01 97
1696.11 110
1696.20 126
1696.30 141
1696.39 153
1696.49 162
1696.58 165
1696.67 163
1696.77 157
1696.86 148
1696.96 137
1697.05 125
1697.15 112
1697.24 101
1697.34 90
1697.43 81
1697.52 74
1697.62 69
1697.71 66
1697.81 66
1697.90 67
1698.00 69
1698.09 72
1698.19 76
1698.28 80
1698.37 83
1698.47 87
1698.56 89
1698.66 91
1698.75 91
1698.85 89
1698.94 88
1699.04 87
1699.13 88
1699.22 93
1699.32 101
1699.41 110
1699.51 120
1699.60 126
1699.70 127
1699.79 122
1699.89 111
1699.98 96
1700.08 81
1700.17 69
1700.26 63
1700.36 64
1700.45 70
1700.55 80
1700.64 91
1700.74 101
1700.83 109
1700.93 113
1701.02 114
1701.11 112
1701.21 110
1701.30 108
1701.40 108
1701.49 108
1701.59 111
1701.68 116
1701.78 122
1701.87 130
1701.97 138
1702.06 147
1702.15 155
1702.25 161
1702.34 166
1702.44 167
1702.53 166
1702.63 162
1702.72 157
1702.82 150
1702.91 145
1703.01 140
1703.10 137
1703.20 134
1703.29 132
1703.38 130
1703.48 126
1703.57 120
1703.67 113
1703.76 106
1703.86 99
1703.95 93
1704.05 87
1704.14 81
1704.24 76
1704.33 71
1704.43 66
1704.52 63
1704.61 63
1704.71 67
1704.80 76
1704.90 90
1704.99 108
1705.09 128
1705.18 149
1705.28 166
1705.37 178
1705.47 184
1705.56 184
1705.66 178
1705.75 168
1705.84 155
1705.94 141
1706.03 128
1706.13 117
1706.22 108
1706.32 102
1706.41 96
1706.51 92
1706.60 88
1706.70 84
1706.79 80
1706.89 76
1706.98 73
1707.08 70
1707.17 67
1707.27 65
1707.36 63
1707.45 61
1707.55 59
1707.64 57
1707.74 55
1707.83 52
1707.93 48
1708.02 45
1708.12 41
1708.21 40
1708.31 41
1708.40 45
1708.50 53
1708.59 65
1708.69 78
1708.78 93
1708.88 106
1708.97 117
1709.06 125
1709.16 129
1709.25 130
1709.35 128
1709.44 124
1709.54 119
1709.63 114
1709.73 108
1709.82 102
1709.92 95
1710.01 87
1710.11 78
1710.20 69
1710.30 61
1710.39 55
1710.49 52
1710.58 53
1710.68 56
1710.77 63
1710.87 70
1710.96 75
1711.06 78
1711.15 78
1711.24 73
1711.34 66
1711.43 57
1711.53 47
1711.62 37
1711.72 27
1711.81 19
1711.91 13
1712.00 7
1712.10 4
1712.19 2
1712.29 0
1712.38 0
1712.48 0
1712.57 0
1712.67 0
1712.76 0
1712.86 0
1712.95 0
1713.05 0
1713.14 1
1713.24 8
1713.33 16
1713.43 23
1713.52 27
1713.62 29
1713.71 28
1713.81 25
1713.90 22
1714.00 19
1714.09 16
1714.19 14
1714.28 12
1714.38 10
1714.47 7
1714.57 5
1714.66 3
1714.75 3
1714.85 3
1714.94 4
1715.04 5
1715.13 8
1715.23 13
1715.32 19
1715.42 25
1715.51 30
1715.61 33
1715.70 34
1715.80 31
1715.89 25
1715.99 18
1716.08 11
1716.18 7
1716.27 6
1716.37 8
1716.46 13
1716.56 19
1716.65 25
1716.75 29
1716.84 32
1716.94 34
1717.03 35
1717.13 35
1717.22 36
1717.32 35
1717.41 32
1717.51 26
1717.60 17
1717.70 8
1717.79 0
1717.89 0
1717.98 0
1718.08 0
1718.17 0
1718.27 0
1718.36 0
1718.46 0
1718.55 4
1718.65 11
1718.74 17
1718.84 22
1718.93 26
1719.03 30
1719.12 35
1719.22 40
1719.31 46
1719.41 51
1719.50 56
1719.60 58
1719.69 58
1719.79 55
1719.88 49
1719.98 42
1720.07 35
1720.17 29
1720.26 24
1720.36 23
1720.45 24
1720.55 28
1720.64 35
1720.74 42
1720.83 49
1720.93 55
1721.02 61
1721.12 64
1721.21 67
1721.31 69
1721.41 71
1721.50 76
1721.60 82
1721.69 91
1721.79 102
1721.88 114
1721.98 124
1722.07 133
1722.17 137
1722.26 138
1722.36 134
1722.45 127
1722.55 116
1722.64 103
1722.74 89
1722.83 76
1722.93 64
1723.02 55
1723.12 48
1723.21 43
1723.31 42
1723.40 41
1723.50 41
1723.59 43
1723.69 46
1723.78 50
1723.88 55
1723.97 62
1724.07 70
1724.16 79
1724.26 86
1724.35 91
1724.45 94
1724.54 94
1724.64 93
1724.74 91
1724.83 89
1724.93 86
1725.02 83
1725.12 78
1725.21 71
1725.31 62
1725.40 52
1725.50 42
1725.59 33
1725.69 27
1725.78 25
1725.88 27
1725.97 33
1726.07 41
1726.16 51
1726.26 60
1726.35 68
1726.45 73
1726.54 75
1726.64 73
1726.73 67
1726.83 59
1726.93 49
1727.02 39
1727.12 29
1727.21 22
1727.31 17
1727.40 15
1727.50 16
1727.59 19
1727.69 23
1727.78 26
1727.88 28
1727.97 28
1728.07 26
1728.16 23
1728.26 20
1728.35 16
1728.45 14
1728.54 14
1728.64 15
1728.74 16
1728.83 17
1728.93 17
1729.02 17
1729.12 15
1729.21 13
1729.31 12
1729.40 11
1729.50 13
1729.59 16
1729.69 23
1729.78 31
1729.88 41
1729.97 52
1730.07 63
1730.16 73
1730.26 80
1730.36 82
1730.45 80
1730.55 73
1730.64 62
1730.74 49
1730.83 35
1730.93 22
1731.02 13
1731.12 9
1731.21 9
1731.31 14
1731.40 21
1731.50 30
1731.60 38
1731.69 45
1731.79 49
1731.88 51
1731.98 51
1732.07 48
1732.17 43
1732.26 39
1732.36 35
1732.45 34
1732.55 36
1732.64 42
1732.74 52
1732.84 65
1732.93 79
1733.03 94
1733.12 106
1733.22 115
1733.31 119
1733.41 117
1733.50 111
1733.60 100
1733.69 87
1733.79 74
1733.89 63
1733.98 54
1734.08 49
1734.17 48
1734.27 48
1734.36 50
1734.46 51
1734.55 51
1734.65 49
1734.74 47
1734.84 45
1734.94 46
1735.03 50
1735.13 57
1735.22 67
1735.32 80
1735.41 93
1735.51 107
1735.60 120
1735.70 131
1735.79 137
1735.89 140
1735.99 136
1736.08 129
1736.18 117
1736.27 104
1736.37 90
1736.46 77
1736.56 66
1736.65 58
1736.75 52
1736.84 48
1736.94 45
1737.04 45
1737.13 47
1737.23 52
1737.32 59
1737.42 67
1737.51 75
1737.61 81
1737.70 85
1737.80 85
1737.90 82
1737.99 76
1738.09 68
1738.18 59
1738.28 50
1738.37 42
1738.47 38
1738.56 36
1738.66 36
1738.76 38
1738.85 40
1738.95 42
1739.04 42
1739.14 42
1739.23 41
1739.33 40
1739.43 41
1739.52 45
1739.62 50
1739.71 56
1739.81 62
1739.90 68
1740.00 71
1740.09 70
1740.19 67
1740.29 60
1740.38 51
1740.48 41
1740.57 29
1740.67 19
1740.76 9
1740.86 2
1740.95 0
1741.05 0
1741.15 0
1741.24 2
1741.34 10
1741.43 20
1741.53 32
1741.62 42
1741.72 51
1741.82 57
1741.91 60
1742.01 59
1742.10 55
1742.20 49
1742.29 41
1742.39 32
1742.49 24
1742.58 17
1742.68 14
1742.77 15
1742.87 20
1742.96 29
1743.06 40
1743.16 52
1743.25 61
1743.35 66
1743.44 68
1743.54 67
1743.63 64
1743.73 60
1743.83 56
1743.92 54
1744.02 53
1744.11 53
1744.21 52
1744.30 50
1744.40 47
1744.50 42
1744.59 37
1744.69 33
1744.78 31
1744.88 33
1744.97 39
1745.07 48
1745.17 61
1745.26 74
1745.36 87
1745.45 96
1745.55 100
1745.64 99
1745.74 95
1745.84 88
1745.93 80
1746.03 74
1746.12 70
1746.22 69
1746.31 69
1746.41 69
1746.51 70
1746.60 69
1746.70 67
1746.79 64
1746.89 61
1746.98 57
1747.08 54
1747.18 52
1747.27 50
1747.37 49
1747.46 49
1747.56 48
1747.66 47
1747.75 46
1747.85 45
1747.94 46
1748.04 48
1748.13 51
1748.23 55
1748.33 58
1748.42 60
1748.52 59
1748.61 56
1748.71 51
1748.81 45
1748.90 40
1749.00 35
1749.09 31
1749.19 28
1749.28 27
1749.38 26
1749.48 26
1749.57 28
1749.67 31
1749.76 37
1749.86 45
1749.96 53
1750.05 58
1750.15 61
1750.24 58
1750.34 49
1750.44 35
1750.53 19
1750.63 3
1750.72 0
1750.82 0
1750.91 0
1751.01 0
1751.11 0
1751.20 0
1751.30 0
1751.39 3
1751.49 6
1751.59 9
1751.68 11
1751.78 14
1751.87 16
1751.97 19
1752.07 22
1752.16 25
1752.26 30
1752.35 35
1752.45 41
1752.55 47
1752.64 52
1752.74 54
1752.83 53
1752.93 50
1753.03 45
1753.12 40
1753.22 36
1753.31 35
1753.41 36
1753.51 39
1753.60 43
1753.70 49
1753.79 56
1753.89 64
1753.99 72
1754.08 81
1754.18 88
1754.27 93
1754.37 96
1754.47 96
1754.56 93
1754.66 90
1754.75 87
1754.85 85
1754.95 86
1755.04 90
1755.14 96
1755.23 104
1755.33 113
1755.43 123
1755.52 132
1755.62 140
1755.71 145
1755.81 147
1755.91 144
1756.00 137
1756.10 127
1756.19 113
1756.29 97
1756.39 81
1756.48 66
1756.58 52
1756.67 40
1756.77 30
1756.87 22
1756.96 17
1757.06 13
1757.15 10
1757.25 8
1757.35 7
1757.44 5
1757.54 5
1757.63 5
1757.73 7
1757.83 11
1757.92 17
1758.02 26
1758.12 37
1758.21 49
1758.31 60
1758.40 71
1758.50 79
1758.60 88
1758.69 95
1758.79 103
1758.88 110
1758.98 117
1759.08 120
1759.17 120
1759.27 114
1759.36 103
1759.46 90
1759.56 76
1759.65 66
1759.75 61
1759.85 63
1759.94 71
1760.04 84
1760.13 100
1760.23 116
1760.33 130
1760.42 140
1760.52 144
1760.61 144
1760.71 141
1760.81 135
1760.90 129
1761.00 124
1761.10 123
1761.19 125
1761.29 130
1761.38 136
1761.48 143
1761.58 149
1761.67 153
1761.77 154
1761.87 153
1761.96 150
1762.06 148
1762.15 146
1762.25 146
1762.35 148
1762.44 152
1762.54 156
1762.64 161
1762.73 164
1762.83 164
1762.92 162
1763.02 158
1763.12 151
1763.21 144
1763.31 137
1763.41 133
1763.50 132
1763.60 133
1763.69 135
1763.79 137
1763.89 138
1763.98 138
1764.08 135
1764.18 131
1764.27 126
1764.37 121
1764.46 115
1764.56 109
1764.66 104
1764.75 99
1764.85 95
1764.95 91
1765.04 88
1765.14 86
1765.23 82
1765.33 78
1765.43 72
1765.52 62
1765.62 51
1765.72 38
1765.81 25
1765.91 12
1766.00 1
1766.10 0
1766.20 0
1766.29 0
1766.39 0
1766.49 0
1766.58 1
1766.68 11
1766.78 21
1766.87 29
1766.97 34
1767.06 35
1767.16 32
1767.26 24
1767.35 13
1767.45 1
1767.55 0
1767.64 0
1767.74 0
1767.84 0
1767.93 0
1768.03 0
1768.12 0
1768.22 0
1768.32 9
1768.41 19
1768.51 30
1768.61 43
1768.70 58
1768.80 76
1768.90 96
1768.99 116
1769.09 135
1769.18 149
1769.28 157
1769.38 158
1769.47 153
1769.57 141
1769.67 128
1769.76 115
1769.86 105
1769.96 99
1770.05 98
1770.15 100
1770.25 104
1770.34 109
1770.44 111
1770.53 110
1770.63 106
1770.73 100
1770.82 92
1770.92 83
1771.02 74
1771.11 67
1771.21 62
1771.31 58
1771.40 55
1771.50 53
1771.60 51
1771.69 49
1771.79 46
1771.89 43
1771.98 40
1772.08 37
1772.17 33
1772.27 29
1772.37 23
1772.46 17
1772.56 10
1772.66 4
1772.75 0
1772.85 0
1772.95 0
1773.04 0
1773.14 4
1773.24 9
1773.33 14
1773.43 20
1773.53 24
1773.62 29
1773.72 35
1773.82 40
1773.91 45
1774.01 49
1774.10 49
1774.20 46
1774.30 40
1774.39 32
1774.49 25
1774.59 18
1774.68 14
1774.78 12
1774.88 12
1774.97 11
1775.07 10
1775.17 8
1775.26 5
1775.36 2
1775.46 0
1775.55 0
1775.65 1
1775.75 4
1775.84 7
1775.94 10
1776.04 13
1776.13 15
1776.23 16
1776.33 16
1776.42 16
1776.52 14
1776.62 12
1776.71 10
1776.81 10
1776.91 10
1777.00 14
1777.10 21
1777.20 30
1777.29 42
1777.39 55
1777.49 69
1777.58 81
1777.68 92
1777.78 99
1777.87 102
1777.97 101
1778.07 97
1778.16 91
1778.26 83
1778.36 75
1778.45 68
1778.55 63
1778.65 59
1778.74 57
1778.84 57
1778.94 59
1779.03 62
1779.13 65
1779.23 69
1779.32 73
1779.42 77
1779.52 81
1779.61 85
1779.71 89
1779.81 93
1779.90 95
1780.00 97
1780.10 96
1780.19 95
1780.29 92
1780.39 88
1780.48 86
1780.58 84
1780.68 84
1780.77 84
1780.87 86
1780.97 89
1781.06 93
1781.16 98
1781.26 102
1781.35 106
1781.45 110
1781.55 114
1781.64 118
1781.74 122
1781.84 125
1781.93 129
1782.03 131
1782.13 130
1782.22 128
1782.32 122
1782.42 115
1782.51 106
1782.61 97
1782.71 90
1782.80 84
1782.90 79
1783.00 76
1783.09 74
1783.19 72
1783.29 71
1783.38 72
1783.48 75
1783.58 81
1783.68 90
1783.77 99
1783.87 108
1783.97 115
1784.06 121
1784.16 123
1784.26 124
1784.35 123
1784.45 122
1784.55 120
1784.64 117
1784.74 112
1784.84 105
1784.93 96
1785.03 86
1785.13 74
1785.22 64
1785.32 55
1785.42 49
1785.51 46
1785.61 47
1785.71 49
1785.81 53
1785.90 57
1786.00 60
1786.10 60
1786.19 58
1786.29 54
1786.39 48
1786.48 43
1786.58 38
1786.68 35
1786.77 33
1786.87 32
1786.97 32
1787.06 32
1787.16 32
1787.26 33
1787.36 34
1787.45 35
1787.55 35
1787.65 36
1787.74 36
1787.84 35
1787.94 34
1788.03 33
1788.13 32
1788.23 30
1788.32 27
1788.42 22
1788.52 14
1788.62 4
1788.71 0
1788.81 0
1788.91 0
1789.00 0
1789.10 0
1789.20 0
1789.29 0
1789.39 3
1789.49 11
1789.59 16
1789.68 20
1789.78 24
1789.88 27
1789.97 32
1790.07 38
1790.17 46
1790.26 54
1790.36 63
1790.46 71
1790.55 79
1790.65 86
1790.75 92
1790.85 96
1790.94 99
1791.04 100
1791.14 99
1791.23 97
1791.33 95
1791.43 92
1791.52 88
1791.62 85
1791.72 80
1791.82 76
1791.91 71
1792.01 67
1792.11 65
1792.20 64
1792.30 65
1792.40 69
1792.50 73
1792.59 79
1792.69 83
1792.79 87
1792.88 89
1792.98 89
1793.08 87
1793.17 83
1793.27 80
1793.37 76
1793.47 73
1793.56 71
1793.66 69
1793.76 69
1793.85 69
1793.95 69
1794.05 68
1794.15 68
1794.24 68
1794.34 68
1794.44 69
1794.53 72
1794.63 75
1794.73 80
1794.82 84
1794.92 87
1795.02 88
1795.12 86
1795.21 81
1795.31 74
1795.41 64
1795.50 55
1795.60 47
1795.70 43
1795.80 43
1795.89 47
1795.99 55
1796.09 66
1796.18 78
1796.28 88
1796.38 97
1796.48 102
1796.57 106
1796.67 107
1796.77 107
1796.86 105
1796.96 104
1797.06 103
1797.16 101
1797.25 100
1797.35 97
1797.45 94
1797.54 89
1797.64 82
1797.74 74
1797.84 63
1797.93 52
1798.03 42
1798.13 34
1798.22 28
1798.32 25
1798.42 25
1798.52 29
1798.61 34
1798.71 42
1798.81 50
1798.91 58
1799.00 65
1799.10 71
1799.20 74
1799.29 75
1799.39 72
1799.49 68
1799.59 62
1799.68 54
1799.78 47
1799.88 40
1799.97 34
1800.07 30
1800.17 27
1800.27 26
1800.36 26
1800.46 27
1800.56 29
1800.66 32
1800.75 35
1800.85 40
1800.95 45
1801.04 51
1801.14 57
1801.24 63
1801.34 66
1801.43 69
1801.53 69
1801.63 68
1801.73 66
1801.82 64
1801.92 64
1802.02 64
1802.11 67
1802.21 70
1802.31 73
1802.41 75
1802.50 75
1802.60 72
1802.70 67
1802.80 61
1802.89 54
1802.99 46
1803.09 40
1803.19 34
1803.28 30
1803.38 27
1803.48 25
1803.57 24
1803.67 24
1803.77 26
1803.87 29
1803.96 35
1804.06 42
1804.16 51
1804.26 61
1804.35 70
1804.45 78
1804.55 84
1804.65 86
1804.74 85
1804.84 81
1804.94 73
1805.03 65
1805.13 56
1805.23 49
1805.33 43
1805.42 38
1805.52 35
1805.62 33
1805.72 31
1805.81 28
1805.91 25
1806.01 22
1806.11 18
1806.20 14
1806.30 11
1806.40 9
1806.50 7
1806.59 8
1806.69 11
1806.79 16
1806.89 22
1806.98 30
1807.08 40
1807.18 49
1807.28 58
1807.37 64
1807.47 68
1807.57 69
1807.67 69
1807.76 68
1807.86 66
1807.96 65
1808.05 64
1808.15 63
1808.25 63
1808.35 62
1808.44 61
1808.54 61
1808.64 63
1808.74 68
1808.83 75
1808.93 84
1809.03 94
1809.13 103
1809.22 108
1809.32 109
1809.42 106
1809.52 100
1809.61 92
1809.71 84
1809.81 78
1809.91 74
1810.00 74
1810.10 76
1810.20 80
1810.30 84
1810.39 89
1810.49 91
1810.59 92
1810.69 91
1810.78 90
1810.88 88
1810.98 87
1811.08 87
1811.18 90
1811.27 94
1811.37 99
1811.47 104
1811.57 106
1811.66 107
1811.76 105
1811.86 101
1811.96 97
1812.05 94
1812.15 94
1812.25 96
1812.35 100
1812.44 105
1812.54 109
1812.64 112
1812.74 112
1812.83 108
1812.93 102
1813.03 94
1813.13 86
1813.22 79
1813.32 74
1813.42 73
1813.52 74
1813.61 76
1813.71 80
1813.81 82
1813.91 84
1814.00 85
1814.10 86
1814.20 88
1814.30 92
1814.40 97
1814.49 103
1814.59 109
1814.69 112
1814.79 112
1814.88 109
1814.98 103
1815.08 97
1815.18 93
1815.27 92
1815.37 94
1815.47 99
1815.57 105
1815.66 111
1815.76 114
1815.86 113
1815.96 107
1816.06 98
1816.15 86
1816.25 72
1816.35 58
1816.45 45
1816.54 33
1816.64 23
1816.74 15
1816.84 8
1816.93 3
1817.03 0
1817.13 0
1817.23 0
1817.33 0
1817.42 0
1817.52 0
1817.62 0
1817.72 0
1817.81 0
1817.91 3
1818.01 8
1818.11 14
1818.21 19
1818.30 25
1818.40 30
1818.50 34
1818.60 37
1818.69 37
1818.79 34
1818.89 29
1818.99 23
1819.08 16
1819.18 9
1819.28 3
1819.38 0
1819.48 0
1819.57 0
1819.67 0
1819.77 0
1819.87 0
1819.96 0
1820.06 0
1820.16 0
1820.26 5
1820.36 11
1820.45 18
1820.55 24
1820.65 29
1820.75 33
1820.84 37
1820.94 41
1821.04 45
1821.14 48
1821.24 52
1821.33 54
1821.43 54
1821.53 54
1821.63 52
1821.73 50
1821.82 48
1821.92 49
1822.02 52
1822.12 57
1822.21 66
1822.31 75
1822.41 85
1822.51 94
1822.61 101
1822.70 105
1822.80 107
1822.90 107
1823.00 105
1823.09 101
1823.19 96
1823.29 91
1823.39 86
1823.49 83
1823.58 80
1823.68 78
1823.78 76
1823.88 74
1823.98 69
1824.07 63
1824.17 54
1824.27 44
1824.37 33
1824.47 22
1824.56 13
1824.66 4
1824.76 0
1824.86 0
1824.95 0
1825.05 0
1825.15 1
1825.25 7
1825.35 15
1825.44 23
1825.54 31
1825.64 37
1825.74 42
1825.84 44
1825.93 43
1826.03 40
1826.13 36
1826.23 31
1826.33 27
1826.42 25
1826.52 26
1826.62 30
1826.72 36
1826.82 44
1826.91 52
1827.01 60
1827.11 67
1827.21 75
1827.31 82
1827.40 91
1827.50 100
1827.60 109
1827.70 115
1827.80 116
1827.89 113
1827.99 106
1828.09 96
1828.19 85
1828.29 76
1828.38 70
1828.48 66
1828.58 65
1828.68 63
1828.78 59
1828.87 54
1828.97 46
1829.07 37
1829.17 29
1829.27 23
1829.36 20
1829.46 20
1829.56 24
1829.66 31
1829.76 40
1829.85 51
1829.95 64
1830.05 77
1830.15 89
1830.25 100
1830.34 107
1830.44 111
1830.54 113
1830.64 112
1830.74 110
1830.83 107
1830.93 105
1831.03 102
1831.13 100
1831.23 96
1831.32 91
1831.42 85
1831.52 79
1831.62 72
1831.72 66
1831.82 61
1831.91 57
1832.01 52
1832.11 46
1832.21 38
1832.31 28
1832.40 16
1832.50 2
1832.60 0
1832.70 0
1832.80 0
1832.89 0
1832.99 0
1833.09 0
1833.19 0
1833.29 1
1833.39 13
1833.48 25
1833.58 35
1833.68 42
1833.78 48
1833.88 53
1833.97 56
1834.07 59
1834.17 62
1834.27 63
1834.37 62
1834.46 58
1834.56 53
1834.66 48
1834.76 44
1834.86 42
1834.96 42
1835.05 46
1835.15 52
1835.25 60
1835.35 69
1835.45 76
1835.54 82
1835.64 86
1835.74 87
1835.84 85
1835.94 81
1836.04 77
1836.13 71
1836.23 66
1836.33 61
1836.43 57
1836.53 54
1836.63 51
1836.72 50
1836.82 49
1836.92 48
1837.02 47
1837.12 46
1837.21 46
1837.31 45
1837.41 45
1837.51 44
1837.61 42
1837.71 40
1837.80 37
1837.90 34
1838.00 32
1838.10 31
1838.20 32
1838.30 33
1838.39 34
1838.49 35
1838.59 35
1838.69 35
1838.79 35
1838.89 36
1838.98 40
1839.08 46
1839.18 55
1839.28 65
1839.38 77
1839.47 88
1839.57 96
1839.67 102
1839.77 104
1839.87 102
1839.97 97
1840.06 88
1840.16 78
1840.26 68
1840.36 60
1840.46 54
1840.56 50
1840.65 49
1840.75 50
1840.85 52
1840.95 53
1841.05 54
1841.15 54
1841.24 52
1841.34 49
1841.44 46
1841.54 41
1841.64 36
1841.74 31
1841.84 25
1841.93 20
1842.03 15
1842.13 11
1842.23 8
1842.33 9
1842.43 13
1842.52 21
1842.62 32
1842.72 46
1842.82 60
1842.92 73
1843.02 83
1843.11 89
1843.21 91
1843.31 89
1843.41 85
1843.51 79
1843.61 72
1843.70 65
1843.80 56
1843.90 47
1844.00 38
1844.10 28
1844.20 17
1844.30 7
1844.39 0
1844.49 0
1844.59 0
1844.69 0
1844.79 0
1844.89 0
1844.98 1
1845.08 4
1845.18 6
1845.28 9
1845.38 13
1845.48 18
1845.57 23
1845.67 29
1845.77 33
1845.87 34
1845.97 32
1846.07 27
1846.17 19
1846.26 10
1846.36 3
1846.46 0
1846.56 0
1846.66 0
1846.76 0
1846.86 1
1846.95 3
1847.05 5
1847.15 5
1847.25 5
1847.35 3
1847.45 1
1847.54 0
1847.64 0
1847.74 0
1847.84 0
1847.94 0
1848.04 2
1848.14 10
1848.23 19
1848.33 30
1848.43 41
1848.53 53
1848.63 63
1848.73 71
1848.83 76
1848.92 78
1849.02 76
1849.12 70
1849.22 60
1849.32 46
1849.42 32
1849.52 18
1849.61 8
1849.71 2
1849.81 1
1849.91 4
1850.01 10
1850.11 16
1850.21 22
1850.30 26
1850.40 30
1850.50 34
1850.60 39
1850.70 46
1850.80 53
1850.90 60
1850.99 67
1851.09 72
1851.19 74
1851.29 76
1851.39 76
1851.49 77
1851.59 77
1851.68 78
1851.78 79
1851.88 78
1851.98 77
1852.08 75
1852.18 72
1852.28 70
1852.38 68
1852.47 68
1852.57 68
1852.67 68
1852.77 67
1852.87 67
1852.97 66
1853.07 67
1853.16 68
1853.26 70
1853.36 73
1853.46 74
1853.56 73
1853.66 71
1853.76 67
1853.86 62
1853.95 59
1854.05 57
1854.15 60
1854.25 65
1854.35 72
1854.45 80
1854.55 87
1854.64 92
1854.74 95
1854.84 97
1854.94 99
1855.04 100
1855.14 102
1855.24 103
1855.34 103
1855.43 101
1855.53 96
1855.63 87
1855.73 77
1855.83 67
1855.93 58
1856.03 51
1856.13 47
1856.22 45
1856.32 44
1856.42 44
1856.52 43
1856.62 41
1856.72 40
1856.82 40
1856.92 42
1857.01 46
1857.11 52
1857.21 58
1857.31 65
1857.41 70
1857.51 73
1857.61 74
1857.71 72
1857.80 70
1857.90 67
1858.00 67
1858.10 68
1858.20 71
1858.30 74
1858.40 76
1858.50 74
1858.60 67
1858.69 55
1858.79 38
1858.89 19
1858.99 0
1859.09 0
1859.19 0
1859.29 0
1859.39 0
1859.48 0
1859.58 0
1859.68 0
1859.78 0
1859.88 11
1859.98 24
1860.08 39
1860.18 55
1860.28 72
1860.37 90
1860.47 107
1860.57 121
1860.67 132
1860.77 137
1860.87 136
1860.97 130
1861.07 118
1861.17 104
1861.26 89
1861.36 76
1861.46 67
1861.56 63
1861.66 65
1861.76 71
1861.86 79
1861.96 87
1862.06 93
1862.15 96
1862.25 96
1862.35 96
1862.45 97
1862.55 100
1862.65 108
1862.75 120
1862.85 133
1862.95 147
1863.04 158
1863.14 166
1863.24 169
1863.34 170
1863.44 168
1863.54 166
1863.64 165
1863.74 163
1863.84 161
1863.94 157
1864.03 151
1864.13 143
1864.23 134
1864.33 126
1864.43 119
1864.53 117
1864.63 118
1864.73 122
1864.83 127
1864.92 130
1865.02 132
1865.12 129
1865.22 124
1865.32 117
1865.42 110
1865.52 104
1865.62 100
1865.72 98
1865.82 96
1865.91 94
1866.01 90
1866.11 85
1866.21 80
1866.31 74
1866.41 70
1866.51 69
1866.61 70
1866.71 73
1866.81 77
1866.90 81
1867.00 85
1867.10 90
1867.20 95
1867.30 103
1867.40 113
1867.50 125
1867.60 138
1867.70 150
1867.80 157
1867.90 159
1867.99 155
1868.09 145
1868.19 132
1868.29 118
1868.39 104
1868.49 92
1868.59 82
1868.69 74
1868.79 65
1868.89 55
1868.99 45
1869.08 34
1869.18 24
1869.28 16
1869.38 10
1869.48 8
1869.58 7
1869.68 7
1869.78 7
1869.88 6
1869.98 4
1870.08 3
1870.17 4
1870.27 6
1870.37 11
1870.47 18
1870.57 25
1870.67 33
1870.77 39
1870.87 46
1870.97 52
1871.07 58
1871.17 65
1871.26 73
1871.36 82
1871.46 89
1871.56 94
1871.66 95
1871.76 91
1871.86 84
1871.96 73
1872.06 61
1872.16 50
1872.26 43
1872.36 40
1872.45 41
1872.55 44
1872.65 47
1872.75 48
1872.85 47
1872.95 43
1873.05 36
1873.15 28
1873.25 20
1873.35 12
1873.45 5
1873.55 0
1873.65 0
1873.74 0
1873.84 0
1873.94 0
1874.04 0
1874.14 0
1874.24 0
1874.34 3
1874.44 15
1874.54 26
1874.64 36
1874.74 44
1874.84 49
1874.94 52
1875.03 54
1875.13 54
1875.23 54
1875.33 54
1875.43 53
1875.53 51
1875.63 50
1875.73 48
1875.83 46
1875.93 44
1876.03 43
1876.13 44
1876.23 47
1876.32 52
1876.42 60
1876.52 71
1876.62 83
1876.72 96
1876.82 110
1876.92 123
1877.02 135
1877.12 144
1877.22 150
1877.32 152
1877.42 149
1877.52 142
1877.62 132
1877.72 121
1877.81 111
1877.91 102
1878.01 97
1878.11 96
1878.21 99
1878.31 105
1878.41 113
1878.51 122
1878.61 130
1878.71 137
1878.81 143
1878.91 146
1879.01 148
1879.11 147
1879.21 144
1879.30 141
1879.40 137
1879.50 134
1879.60 132
1879.70 132
1879.80 135
1879.90 139
1880.00 143
1880.10 146
1880.20 146
1880.30 143
1880.40 136
1880.50 127
1880.60 116
1880.70 105
1880.80 95
1880.89 87
1880.99 80
1881.09 75
1881.19 72
1881.29 70
1881.39 71
1881.49 73
1881.59 76
1881.69 79
1881.79 81
1881.89 82
1881.99 80
1882.09 78
1882.19 76
1882.29 75
1882.39 75
1882.49 75
1882.58 76
1882.68 77
1882.78 77
1882.88 75
1882.98 73
1883.08 71
1883.18 70
1883.28 71
1883.38 73
1883.48 76
1883.58 79
1883.68 81
1883.78 80
1883.88 78
1883.98 75
1884.08 71
1884.18 67
1884.28 65
1884.38 66
1884.47 69
1884.57 73
1884.67 79
1884.77 83
1884.87 86
1884.97 86
1885.07 83
1885.17 79
1885.27 74
1885.37 70
1885.47 69
1885.57 69
1885.67 72
1885.77 77
1885.87 84
1885.97 91
1886.07 98
1886.17 104
1886.27 107
1886.37 108
1886.47 105
1886.57 100
1886.66 91
1886.76 81
1886.86 71
1886.96 62
1887.06 54
1887.16 48
1887.26 43
1887.36 40
1887.46 38
1887.56 36
1887.66 34
1887.76 32
1887.86 30
1887.96 27
1888.06 25
1888.16 23
1888.26 22
1888.36 22
1888.46 24
1888.56 28
1888.66 34
1888.76 42
1888.86 50
1888.96 57
1889.05 63
1889.15 66
1889.25 66
1889.35 63
1889.45 60
1889.55 56
1889.65 52
1889.75 50
1889.85 49
1889.95 49
1890.05 48
1890.15 46
1890.25 41
1890.35 35
1890.45 26
1890.55 16
1890.65 7
1890.75 0
1890.85 0
1890.95 0
1891.05 0
1891.15 3
1891.25 10
1891.35 18
1891.45 26
1891.55 33
1891.65 39
1891.75 44
1891.85 50
1891.94 57
1892.04 66
1892.14 77
1892.24 88
1892.34 99
1892.44 108
1892.54 114
1892.64 117
1892.74 116
1892.84 112
1892.94 106
1893.04 97
1893.14 89
1893.24 80
1893.34 71
1893.44 64
1893.54 59
1893.64 55
1893.74 54
1893.84 54
1893.94 55
1894.04 56
1894.14 56
1894.24 56
1894.34 54
1894.44 51
1894.54 49
1894.64 47
1894.74 47
1894.84 48
1894.94 50
1895.04 53
1895.14 56
1895.24 57
1895.34 55
1895.44 52
1895.54 46
1895.64 39
1895.74 32
1895.83 25
1895.93 20
1896.03 18
1896.13 17
1896.23 17
1896.33 17
1896.43 16
1896.53 14
1896.63 11
1896.73 9
1896.83 7
1896.93 7
1897.03 10
1897.13 14
1897.23 20
1897.33 25
1897.43 30
1897.53 34
1897.63 37
1897.73 40
1897.83 44
1897.93 47
1898.03 50
1898.13 53
1898.23 54
1898.33 54
1898.43 53
1898.53 50
1898.63 45
1898.73 39
1898.83 31
1898.93 22
1899.03 12
1899.13 3
1899.23 0
1899.33 0
1899.43 0
1899.53 0
1899.63 0
1899.73 0
1899.83 0
1899.93 3
1900.03 5
1900.13 6
1900.23 7
1900.33 7
1900.43 8
1900.53 8
1900.63 9
1900.73 11
1900.83 12
1900.93 14
1901.03 17
1901.13 20
1901.23 22
1901.33 24
1901.43 26
1901.53 26
1901.63 28
1901.73 29
1901.83 31
1901.93 32
1902.03 34
1902.13 33
1902.23 30
1902.33 25
1902.43 17
1902.53 8
1902.63 0
1902.73 0
1902.83 0
1902.93 0
1903.03 0
1903.13 0
1903.23 7
1903.33 17
1903.43 26
1903.53 34
1903.63 41
1903.73 45
1903.83 48
1903.93 49
1904.03 49
1904.13 50
1904.23 51
1904.33 52
1904.43 55
1904.53 60
1904.63 67
1904.73 75
1904.83 85
1904.93 95
1905.03 103
1905.13 110
1905.23 113
1905.33 113
1905.43 111
1905.53 105
1905.63 98
1905.73 90
1905.83 80
1905.93 71
1906.03 62
1906.13 55
1906.23 52
1906.33 53
1906.43 59
1906.53 70
1906.63 84
1906.73 100
1906.83 116
1906.93 131
1907.03 141
1907.13 147
1907.23 147
1907.33 143
1907.43 135
1907.53 124
1907.63 113
1907.73 103
1907.83 95
1907.93 89
1908.03 84
1908.13 81
1908.23 78
1908.33 75
1908.43 73
1908.53 70
1908.63 67
1908.73 66
1908.83 66
1908.93 68
1909.03 73
1909.13 79
1909.23 86
1909.33 93
1909.43 97
1909.53 98
1909.63 96
1909.73 92
1909.83 86
1909.93 79
1910.03 74
1910.13 69
1910.23 65
1910.33 62
1910.43 60
1910.53 58
1910.63 57
1910.73 58
1910.83 61
1910.93 67
1911.03 75
1911.13 84
1911.24 94
1911.34 104
1911.44 111
1911.54 116
1911.64 118
1911.74 116
1911.84 113
1911.94 111
1912.04 110
1912.14 113
1912.24 120
1912.34 130
1912.44 142
1912.54 153
1912.64 162
1912.74 167
1912.84 167
1912.94 165
1913.04 162
1913.14 159
1913.24 159
1913.34 162
1913.44 167
1913.54 172
1913.64 177
1913.74 179
1913.84 178
1913.94 174
1914.04 169
1914.14 162
1914.24 155
1914.34 148
1914.44 141
1914.54 135
1914.64 128
1914.74 121
1914.84 115
1914.94 109
1915.04 105
1915.14 103
1915.25 103
1915.35 105
1915.45 108
1915.55 110
1915.65 111
1915.75 110
1915.85 107
1915.95 102
1916.05 96
1916.15 91
1916.25 87
1916.35 83
1916.45 81
1916.55 78
1916.65 75
1916.75 71
1916.85 65
1916.95 58
1917.05 50
1917.15 42
1917.25 35
1917.35 29
1917.45 26
1917.55 24
1917.65 25
1917.75 28
1917.85 34
1917.95 44
1918.05 58
1918.16 76
1918.26 97
1918.36 117
1918.46 135
1918.56 150
1918.66 158
1918.76 161
1918.86 159
1918.96 154
1919.06 148
1919.16 142
1919.26 138
1919.36 136
1919.46 136
1919.56 138
1919.66 141
1919.76 145
1919.86 149
1919.96 152
1920.06 152
1920.16 150
1920.26 144
1920.36 135
1920.46 125
1920.57 114
1920.67 105
1920.77 99
1920.87 98
1920.97 102
1921.07 108
1921.17 116
1921.27 123
1921.37 128
1921.47 129
1921.57 128
1921.67 124
1921.77 120
1921.87 117
1921.97 117
1922.07 119
1922.17 125
1922.27 132
1922.37 139
1922.47 145
1922.57 147
1922.68 146
1922.78 142
1922.88 134
1922.98 123
1923.08 112
1923.18 99
1923.28 88
1923.38 77
1923.48 69
1923.58 63
1923.68 59
1923.78 58
1923.88 59
1923.98 62
1924.08 66
1924.18 70
1924.28 72
1924.38 73
1924.48 73
1924.59 71
1924.69 69
1924.79 68
1924.89 68
1924.99 70
1925.09 72
1925.19 74
1925.29 75
1925.39 75
1925.49 72
1925.59 67
1925.69 61
1925.79 53
1925.89 46
1925.99 39
1926.09 33
1926.19 29
1926.30 27
1926.40 26
1926.50 28
1926.60 30
1926.70 34
1926.80 38
1926.90 42
1927.00 46
1927.10 50
1927.20 54
1927.30 56
1927.40 58
1927.50 61
1927.60 64
1927.70 71
1927.80 80
1927.90 93
1928.01 110
1928.11 130
1928.21 150
1928.31 168
1928.41 181
1928.51 188
1928.61 190
1928.71 186
1928.81 179
1928.91 169
1929.01 159
1929.11 151
1929.21 145
1929.31 141
1929.41 140
1929.52 140
1929.62 142
1929.72 145
1929.82 149
1929.92 152
1930.02 154
1930.12 154
1930.22 149
1930.32 141
1930.42 130
1930.52 118
1930.62 107
1930.72 97
1930.82 90
1930.93 86
1931.03 84
1931.13 83
1931.23 83
1931.33 83
1931.43 82
1931.53 82
1931.63 80
1931.73 77
1931.83 73
1931.93 69
1932.03 65
1932.13 61
1932.23 58
1932.34 55
1932.44 51
1932.54 45
1932.64 37
1932.74 27
1932.84 17
1932.94 8
1933.04 3
1933.14 2
1933.24 5
1933.34 12
1933.44 19
1933.54 26
1933.65 30
1933.75 31
1933.85 29
1933.95 26
1934.05 24
1934.15 23
1934.25 25
1934.35 30
1934.45 38
1934.55 47
1934.65 58
1934.75 68
1934.86 77
1934.96 84
1935.06 89
1935.16 93
1935.26 96
1935.36 99
1935.46 100
1935.56 102
1935.66 102
1935.76 102
1935.86 100
1935.96 97
1936.07 94
1936.17 90
1936.27 87
1936.37 84
1936.47 81
1936.57 79
1936.67 77
1936.77 74
1936.87 72
1936.97 71
1937.07 73
1937.17 76
1937.28 82
1937.38 88
1937.48 94
1937.58 98
1937.68 99
1937.78 98
1937.88 95
1937.98 91
1938.08 88
1938.18 86
1938.28 85
1938.39 85
1938.49 85
1938.59 84
1938.69 81
1938.79 77
1938.89 69
1938.99 59
1939.09 48
1939.19 36
1939.29 24
1939.39 13
1939.50 2
1939.60 0
1939.70 0
1939.80 0
1939.90 0
1940.00 0
1940.10 0
1940.20 0
1940.30 0
1940.40 1
1940.51 11
1940.61 22
1940.71 36
1940.81 50
1940.91 65
1941.01 78
1941.11 88
1941.21 94
1941.31 94
1941.41 89
1941.52 81
1941.62 70
1941.72 61
1941.82 54
1941.92 51
1942.02 52
1942.12 57
1942.22 63
1942.32 70
1942.42 74
1942.53 77
1942.63 77
1942.73 76
1942.83 73
1942.93 70
1943.03 68
1943.13 66
1943.23 65
1943.33 64
1943.43 64
1943.54 65
1943.64 67
1943.74 71
1943.84 77
1943.94 86
1944.04 96
1944.14 105
1944.24 113
1944.34 117
1944.45 118
1944.55 115
1944.65 111
1944.75 106
1944.85 103
1944.95 102
1945.05 105
1945.15 110
1945.25 117
1945.35 124
1945.46 130
1945.56 134
1945.66 135
1945.76 131
1945.86 124
1945.96 115
1946.06 104
1946.16 91
1946.26 81
1946.37 74
1946.47 71
1946.57 74
1946.67 82
1946.77 94
1946.87 107
1946.97 118
1947.07 125
1947.17 127
1947.28 123
1947.38 115
1947.48 105
1947.58 94
1947.68 84
1947.78 77
1947.88 74
1947.98 74
1948.09 76
1948.19 80
1948.29 86
1948.39 92
1948.49 100
1948.59 108
1948.69 116
1948.79 124
1948.89 130
1949.00 134
1949.10 136
1949.20 136
1949.30 134
1949.40 131
1949.50 128
1949.60 125
1949.70 122
1949.81 119
1949.91 116
1950.01 113
1950.11 109
1950.21 105
1950.31 102
1950.41 100
1950.51 98
1950.62 96
1950.72 93
1950.82 87
1950.92 80
1951.02 71
1951.12 62
1951.22 55
1951.32 50
1951.43 49
1951.53 52
1951.63 59
1951.73 68
1951.83 79
1951.93 90
1952.03 100
1952.13 110
1952.24 118
1952.34 125
1952.44 130
1952.54 133
1952.64 134
1952.74 133
1952.84 131
1952.94 128
1953.05 125
1953.15 123
1953.25 121
1953.35 119
1953.45 116
1953.55 113
1953.65 109
1953.75 106
1953.86 103
1953.96 101
1954.06 101
1954.16 102
1954.26 104
1954.36 106
1954.46 108
1954.57 110
1954.67 111
1954.77 113
1954.87 117
1954.97 122
1955.07 127
1955.17 133
1955.27 138
1955.38 140
1955.48 139
1955.58 135
1955.68 127
1955.78 118
1955.88 108
1955.98 100
1956.09 94
1956.19 89
1956.29 86
1956.39 85
1956.49 83
1956.59 82
1956.69 80
1956.80 79
1956.90 79
1957.00 81
1957.10 84
1957.20 89
1957.30 96
1957.40 102
1957.50 108
1957.61 114
1957.71 118
1957.81 122
1957.91 124
1958.01 124
1958.11 123
1958.21 121
1958.32 116
1958.42 111
1958.52 105
1958.62 99
1958.72 94
1958.82 91
1958.92 91
1959.03 92
1959.13 94
1959.23 96
1959.33 97
1959.43 96
1959.53 93
1959.64 88
1959.74 82
1959.84 77
1959.94 73
1960.04 72
1960.14 72
1960.24 73
1960.35 73
1960.45 70
1960.55 66
1960.65 58
1960.75 49
1960.85 41
1960.95 33
1961.06 29
1961.16 28
1961.26 29
1961.36 32
1961.46 35
1961.56 38
1961.66 41
1961.77 44
1961.87 48
1961.97 52
1962.07 55
1962.17 57
1962.27 56
1962.38 50
1962.48 40
1962.58 27
1962.68 13
1962.78 2
1962.88 0
1962.98 0
1963.09 6
1963.19 20
1963.29 37
1963.39 54
1963.49 67
1963.59 74
1963.70 76
1963.80 75
1963.90 71
1964.00 68
1964.10 67
1964.20 67
1964.31 68
1964.41 68
1964.51 67
1964.61 61
1964.71 53
1964.81 42
1964.91 30
1965.02 20
1965.12 13
1965.22 11
1965.32 15
1965.42 24
1965.52 36
1965.63 50
1965.73 63
1965.83 74
1965.93 82
1966.03 87
1966.13 90
1966.24 90
1966.34 89
1966.44 87
1966.54 85
1966.64 83
1966.74 81
1966.85 80
1966.95 79
1967.05 79
1967.15 79
1967.25 80
1967.35 78
1967.46 75
1967.56 68
1967.66 58
1967.76 46
1967.86 34
1967.96 22
1968.07 11
1968.17 1
1968.27 0
1968.37 0
1968.47 0
1968.57 0
1968.68 0
1968.78 0
1968.88 0
1968.98 0
1969.08 6
1969.18 11
1969.29 15
1969.39 19
1969.49 22
1969.59 26
1969.69 32
1969.79 40
1969.90 50
1970.00 61
1970.10 74
1970.20 88
1970.30 103
1970.41 120
1970.51 138
1970.61 156
1970.71 172
1970.81 185
1970.91 196
1971.02 202
1971.12 203
1971.22 202
1971.32 199
1971.42 194
1971.52 189
1971.63 184
1971.73 179
1971.83 174
1971.93 169
1972.03 163
1972.14 156
1972.24 150
1972.34 144
1972.44 142
1972.54 142
1972.64 147
1972.75 156
1972.85 168
1972.95 180
1973.05 191
1973.15 199
1973.25 203
1973.36 203
1973.46 200
1973.56 196
1973.66 192
1973.76 189
1973.87 186
1973.97 183
1974.07 179
1974.17 174
1974.27 166
1974.38 157
1974.48 145
1974.58 133
1974.68 121
1974.78 109
1974.88 99
1974.99 92
1975.09 87
1975.19 84
1975.29 83
1975.39 83
1975.50 83
1975.60 83
1975.70 82
1975.80 81
1975.90 80
1976.00 81
1976.11 85
1976.21 91
1976.31 101
1976.41 113
1976.51 127
1976.62 141
1976.72 155
1976.82 169
1976.92 180
1977.02 187
1977.13 192
1977.23 192
1977.33 188
1977.43 182
1977.53 174
1977.64 166
1977.74 158
1977.84 153
1977.94 149
1978.04 147
1978.15 144
1978.25 139
1978.35 133
1978.45 126
1978.55 116
1978.65 107
1978.76 97
1978.86 88
1978.96 79
1979.06 72
1979.16 65
1979.27 59
1979.37 53
1979.47 49
1979.57 46
1979.67 44
1979.78 43
1979.88 43
1979.98 44
1980.08 45
1980.18 44
1980.29 42
1980.39 39
1980.49 33
1980.59 27
1980.69 21
1980.80 15
1980.90 12
1981.00 11
1981.10 12
1981.20 15
1981.31 19
1981.41 23
1981.51 27
1981.61 30
1981.71 32
1981.82 34
1981.92 36
1982.02 38
1982.12 38
1982.22 37
1982.33 35
1982.43 32
1982.53 29
1982.63 27
1982.74 28
1982.84 32
1982.94 38
1983.04 43
1983.14 47
1983.25 48
1983.35 45
1983.45 38
1983.55 29
1983.65 20
1983.76 13
1983.86 10
1983.96 11
1984.06 16
1984.16 24
1984.27 33
1984.37 41
1984.47 48
1984.57 53
1984.67 55
1984.78 57
1984.88 58
1984.98 61
1985.08 66
1985.19 72
1985.29 79
1985.39 85
1985.49 89
1985.59 92
1985.70 92
1985.80 92
1985.90 91
1986.00 92
1986.10 95
1986.21 99
1986.31 104
1986.41 108
1986.51 111
1986.62 111
1986.72 108
1986.82 102
1986.92 92
1987.02 80
1987.13 67
1987.23 53
1987.33 41
1987.43 30
1987.53 22
1987.64 17
1987.74 15
1987.84 16
1987.94 17
1988.05 19
1988.15 23
1988.25 27
1988.35 32
1988.45 38
1988.56 45
1988.66 53
1988.76 60
1988.86 65
1988.97 67
1989.07 67
1989.17 64
1989.27 59
1989.37 55
1989.48 52
1989.58 52
1989.68 54
1989.78 59
1989.89 63
1989.99 67
1990.09 67
1990.19 65
1990.29 59
1990.40 52
1990.50 44
1990.60 40
1990.70 39
1990.81 44
1990.91 52
1991.01 64
1991.11 78
1991.22 93
1991.32 107
1991.42 119
1991.52 129
1991.62 135
1991.73 137
1991.83 134
1991.93 128
1992.03 118
1992.14 106
1992.24 96
1992.34 89
1992.44 87
1992.55 91
1992.65 100
1992.75 112
1992.85 124
1992.95 134
1993.06 140
1993.16 142
1993.26 139
1993.36 133
1993.47 124
1993.57 114
1993.67 105
1993.77 98
1993.88 92
1993.98 89
1994.08 90
1994.18 93
1994.28 98
1994.39 105
1994.49 111
1994.59 115
1994.69 118
1994.80 117
1994.90 114
1995.00 110
1995.10 104
1995.21 98
1995.31 92
1995.41 87
1995.51 83
1995.62 79
1995.72 76
1995.82 74
1995.92 73
1996.03 72
1996.13 72
1996.23 71
1996.33 69
1996.43 67
1996.54 64
1996.64 61
1996.74 56
1996.84 51
1996.95 45
1997.05 37
1997.15 29
1997.25 20
1997.36 11
1997.46 3
1997.56 0
1997.66 0
1997.77 0
1997.87 0
1997.97 0
1998.07 0
1998.18 0
1998.28 0
1998.38 0
1998.48 2
1998.59 13
1998.69 29
1998.79 47
1998.89 66
1999.00 83
1999.10 98
1999.20 107
1999.30 112
1999.41 113
1999.51 112
1999.61 109
1999.71 107
1999.82 105
1999.92 105
2000.02 106
2000.12 106
2000.23 104
2000.33 100
2000.43 94
2000.53 86
2000.64 79
2000.74 71
2000.84 65
2000.94 61
2001.05 58
2001.15 57
2001.25 57
2001.35 58
2001.46 61
2001.56 65
2001.66 71
2001.76 79
2001.87 90
2001.97 102
2002.07 116
2002.17 131
2002.28 145
2002.38 158
2002.48 169
2002.58 176
2002.69 181
2002.79 181
2002.89 179
2002.99 173
2003.10 165
2003.20 156
2003.30 148
2003.40 140
2003.51 135
2003.61 132
2003.71 131
2003.82 132
2003.92 135
2004.02 138
2004.12 141
2004.23 144
2004.33 146
2004.43 147
2004.53 149
2004.64 150
2004.74 152
2004.84 153
2004.94 152
2005.05 149
2005.15 143
2005.25 134
2005.35 123
2005.46 111
2005.56 100
2005.66 90
2005.77 83
2005.87 78
2005.97 76
2006.07 76
2006.18 78
2006.28 80
2006.38 81
2006.48 81
2006.59 78
2006.69 72
2006.79 65
2006.89 56
2007.00 48
2007.10 42
2007.20 38
2007.31 36
2007.41 36
2007.51 38
2007.61 39
2007.72 39
2007.82 39
2007.92 38
2008.02 38
2008.13 39
2008.23 42
2008.33 46
2008.44 51
2008.54 57
2008.64 60
2008.74 61
2008.85 59
2008.95 54
2009.05 49
2009.15 43
2009.26 40
2009.36 38
2009.46 39
2009.57 42
2009.67 45
2009.77 46
2009.87 45
2009.98 41
2010.08 33
2010.18 23
2010.28 13
2010.39 5
2010.49 0
2010.59 0
2010.70 0
2010.80 5
2010.90 14
2011.00 25
2011.11 37
2011.21 49
2011.31 59
2011.42 68
2011.52 75
2011.62 81
2011.72 87
2011.83 92
2011.93 97
2012.03 104
2012.13 110
2012.24 116
2012.34 119
2012.44 120
2012.55 117
2012.65 112
2012.75 106
2012.85 101
2012.96 97
2013.06 97
2013.16 99
2013.27 102
2013.37 106
2013.47 108
2013.57 109
2013.68 108
2013.78 106
2013.88 104
2013.99 103
2014.09 102
2014.19 101
2014.29 99
2014.40 96
2014.50 91
2014.60 83
2014.71 73
2014.81 62
2014.91 52
2015.01 44
2015.12 37
2015.22 31
2015.32 27
2015.43 24
2015.53 20
2015.63 17
2015.73 13
2015.84 10
2015.94 8
2016.04 8
2016.15 11
2016.25 16
2016.35 24
2016.46 35
2016.56 47
2016.66 60
2016.76 73
2016.87 84
2016.97 94
2017.07 101
2017.18 103
2017.28 102
2017.38 96
2017.48 86
2017.59 74
2017.69 60
2017.79 47
2017.90 36
2018.00 28
2018.10 23
2018.21 21
2018.31 22
2018.41 24
2018.51 27
2018.62 30
2018.72 33
2018.82 34
2018.93 35
2019.03 36
2019.13 36
2019.24 37
2019.34 38
2019.44 41
2019.54 46
2019.65 53
2019.75 62
2019.85 72
2019.96 84
2020.06 96
2020.16 107
2020.27 116
2020.37 123
2020.47 127
2020.57 128
2020.68 128
2020.78 127
2020.88 127
2020.99 127
2021.09 129
2021.19 131
2021.30 134
2021.40 135
2021.50 134
2021.60 131
2021.71 126
2021.81 119
2021.91 111
2022.02 102
2022.12 92
2022.22 82
2022.33 71
2022.43 61
2022.53 53
2022.64 48
2022.74 47
2022.84 51
2022.94 59
2023.05 71
2023.15 84
2023.25 96
2023.36 104
2023.46 108
2023.56 108
2023.67 104
2023.77 98
2023.87 93
2023.98 91
2024.08 92
2024.18 96
2024.29 103
2024.39 110
2024.49 115
2024.59 117
2024.70 116
2024.80 112
2024.90 106
2025.01 100
2025.11 96
2025.21 94
2025.32 97
2025.42 103
2025.52 110
2025.63 118
2025.73 124
2025.83 127
2025.94 126
2026.04 120
2026.14 112
2026.24 101
2026.35 90
2026.45 79
2026.55 70
2026.66 63
2026.76 57
2026.86 52
2026.97 47
2027.07 40
2027.17 33
2027.28 25
2027.38 17
2027.48 10
2027.59 6
2027.69 5
2027.79 6
2027.90 10
2028.00 13
2028.10 16
2028.21 18
2028.31 19
2028.41 20
2028.52 20
2028.62 22
2028.72 26
2028.83 30
2028.93 34
2029.03 37
2029.13 39
2029.24 39
2029.34 38
2029.44 36
2029.55 33
2029.65 30
2029.75 27
2029.86 24
2029.96 22
2030.06 21
2030.17 21
2030.27 22
2030.37 22
2030.48 21
2030.58 18
2030.68 15
2030.79 10
2030.89 6
2030.99 2
2031.10 0
2031.20 0
2031.30 0
2031.41 0
2031.51 0
2031.61 0
2031.72 0
2031.82 0
2031.92 0
2032.03 0
2032.13 0
2032.23 1
2032.34 5
2032.44 9
2032.54 13
2032.65 16
2032.75 19
2032.85 21
2032.96 23
2033.06 26
2033.16 30
2033.27 37
2033.37 44
2033.47 52
2033.58 61
2033.68 69
2033.78 77
2033.89 83
2033.99 88
2034.09 92
2034.20 95
2034.30 97
2034.40 98
2034.51 98
2034.61 96
2034.71 93
2034.82 88
2034.92 82
2035.02 76
2035.13 70
2035.23 64
2035.33 60
2035.44 57
2035.54 54
2035.64 52
2035.75 50
2035.85 47
2035.96 43
2036.06 37
2036.16 29
2036.27 20
2036.37 11
2036.47 2
2036.58 0
2036.68 0
2036.78 0
2036.89 0
2036.99 0
2037.09 0
2037.20 0
2037.30 0
2037.40 7
2037.51 12
2037.61 17
2037.71 19
2037.82 20
2037.92 20
2038.02 18
2038.13 14
2038.23 11
2038.33 8
2038.44 7
2038.54 9
2038.64 13
2038.75 20
2038.85 29
2038.96 39
2039.06 48
2039.16 55
2039.27 58
2039.37 57
2039.47 52
2039.58 44
2039.68 33
2039.78 23
2039.89 15
2039.99 10
2040.09 9
2040.20 10
2040.30 15
2040.40 20
2040.51 26
2040.61 30
2040.72 34
2040.82 37
2040.92 39
2041.03 41
2041.13 43
2041.23 45
2041.34 48
2041.44 51
2041.54 54
2041.65 58
2041.75 61
2041.85 65
2041.96 70
2042.06 74
2042.17 78
2042.27 81
2042.37 82
2042.48 80
2042.58 74
2042.68 66
2042.79 56
2042.89 44
2042.99 32
2043.10 21
2043.20 11
2043.30 5
2043.41 1
2043.51 2
2043.62 6
2043.72 13
2043.82 24
2043.93 35
2044.03 47
2044.13 56
2044.24 62
2044.34 65
2044.44 64
2044.55 62
2044.65 59
2044.76 58
2044.86 61
2044.96 67
2045.07 78
2045.17 92
2045.27 107
2045.38 120
2045.48 129
2045.58 135
2045.69 136
2045.79 134
2045.90 132
2046.00 130
2046.10 131
2046.21 134
2046.31 140
2046.41 146
2046.52 150
2046.62 151
2046.73 146
2046.83 138
2046.93 128
2047.04 117
2047.14 109
2047.24 105
2047.35 106
2047.45 112
2047.55 121
2047.66 132
2047.76 143
2047.87 152
2047.97 157
2048.07 160
2048.18 159
2048.28 157
2048.38 153
2048.49 150
2048.59 148
2048.70 147
2048.80 148
2048.90 150
2049.01 151
2049.11 152
2049.21 152
2049.32 151
2049.42 149
2049.53 144
2049.63 137
2049.73 126
2049.84 112
2049.94 94
2050.04 73
2050.15 52
2050.25 32
2050.36 15
2050.46 3
2050.56 0
2050.67 0
2050.77 3
2050.87 12
2050.98 23
2051.08 33
2051.19 42
2051.29 49
2051.39 53
2051.50 55
2051.60 56
2051.71 55
2051.81 54
2051.91 52
2052.02 49
2052.12 43
2052.22 36
2052.33 25
2052.43 14
2052.54 2
2052.64 0
2052.74 0
2052.85 0
2052.95 0
2053.06 0
2053.16 0
2053.26 6
2053.37 8
2053.47 8
2053.57 5
2053.68 3
2053.78 3
2053.89 7
2053.99 14
2054.09 24
2054.20 34
2054.30 43
2054.41 49
2054.51 52
2054.61 54
2054.72 55
2054.82 57
2054.93 62
2055.03 69
2055.13 79
2055.24 90
2055.34 99
2055.44 106
2055.55 109
2055.65 108
2055.76 101
2055.86 89
2055.96 74
2056.07 57
2056.17 41
2056.28 28
2056.38 19
2056.48 16
2056.59 16
2056.69 20
2056.80 23
2056.90 26
2057.00 26
2057.11 24
2057.21 22
2057.32 19
2057.42 18
2057.52 18
2057.63 19
2057.73 20
2057.84 20
2057.94 19
2058.04 18
2058.15 16
2058.25 16
2058.36 18
2058.46 22
2058.56 28
2058.67 34
2058.77 40
2058.88 45
2058.98 47
2059.08 48
2059.19 47
2059.29 47
2059.40 49
2059.50 51
2059.60 56
2059.71 61
2059.81 68
2059.92 74
2060.02 78
2060.12 81
2060.23 82
2060.33 80
2060.44 76
2060.54 69
2060.64 61
2060.75 53
2060.85 46
2060.96 40
2061.06 37
2061.16 36
2061.27 36
2061.37 37
2061.48 38
2061.58 39
2061.68 39
2061.79 38
2061.89 36
2062.00 33
2062.10 30
2062.20 29
2062.31 28
2062.41 28
2062.52 30
2062.62 34
2062.73 39
2062.83 44
2062.93 48
2063.04 50
2063.14 49
2063.25 47
2063.35 42
2063.45 36
2063.56 31
2063.66 27
2063.77 27
2063.87 28
2063.97 32
2064.08 36
2064.18 40
2064.29 42
2064.39 41
2064.50 39
2064.60 34
2064.70 30
2064.81 27
2064.91 26
2065.02 28
2065.12 34
2065.22 44
2065.33 57
2065.43 70
2065.54 82
2065.64 90
2065.75 93
2065.85 91
2065.95 84
2066.06 72
2066.16 59
2066.27 47
2066.37 37
2066.47 31
2066.58 29
2066.68 30
2066.79 32
2066.89 34
2067.00 36
2067.10 36
2067.20 36
2067.31 37
2067.41 42
2067.52 50
2067.62 62
2067.73 77
2067.83 94
2067.93 110
2068.04 122
2068.14 130
2068.25 133
2068.35 132
2068.45 128
2068.56 124
2068.66 121
2068.77 120
2068.87 122
2068.98 125
2069.08 129
2069.18 133
2069.29 136
2069.39 138
2069.50 139
2069.60 139
2069.71 138
2069.81 136
2069.91 131
2070.02 124
2070.12 115
2070.23 106
2070.33 97
2070.44 90
2070.54 85
2070.64 83
2070.75 83
2070.85 83
2070.96 82
2071.06 79
2071.17 75
2071.27 68
2071.37 58
2071.48 47
2071.58 36
2071.69 23
2071.79 10
2071.90 0
2072.00 0
2072.10 0
2072.21 0
2072.31 0
2072.42 0
2072.52 0
2072.63 0
2072.73 6
2072.84 23
2072.94 39
2073.04 53
2073.15 66
2073.25 76
2073.36 84
2073.46 91
2073.57 98
2073.67 104
2073.77 110
2073.88 117
2073.98 123
2074.09 128
2074.19 132
2074.30 134
2074.40 136
2074.51 136
2074.61 135
2074.71 134
2074.82 133
2074.92 133
2075.03 134
2075.13 135
2075.24 135
2075.34 134
2075.44 130
2075.55 124
2075.65 116
2075.76 106
2075.86 96
2075.97 86
2076.07 78
2076.18 73
2076.28 70
2076.38 70
2076.49 70
2076.59 72
2076.70 73
2076.80 75
2076.91 76
2077.01 78
2077.12 83
2077.22 90
2077.32 99
2077.43 109
2077.53 118
2077.64 125
2077.74 128
2077.85 126
2077.95 119
2078.06 109
2078.16 97
2078.27 87
2078.37 80
2078.47 77
2078.58 78
2078.68 81
2078.79 84
2078.89 86
2079.00 86
2079.10 83
2079.21 77
2079.31 70
2079.41 63
2079.52 57
2079.62 53
2079.73 50
2079.83 49
2079.94 47
2080.04 45
2080.15 43
2080.25 40
2080.36 38
2080.46 37
2080.56 38
2080.67 41
2080.77 44
2080.88 49
2080.98 52
2081.09 53
2081.19 54
2081.30 53
2081.40 53
2081.51 53
2081.61 53
2081.71 53
2081.82 53
2081.92 51
2082.03 48
2082.13 42
2082.24 36
2082.34 30
2082.45 25
2082.55 22
2082.66 21
2082.76 24
2082.87 29
2082.97 37
2083.07 45
2083.18 54
2083.28 62
2083.39 70
2083.49 76
2083.60 82
2083.70 87
2083.81 92
2083.91 99
2084.02 105
2084.12 110
2084.23 113
2084.33 113
2084.43 110
2084.54 105
2084.64 99
2084.75 93
2084.85 88
2084.96 86
2085.06 84
2085.17 84
2085.27 82
2085.38 79
2085.48 75
2085.59 69
2085.69 62
2085.80 54
2085.90 47
2086.00 40
2086.11 34
2086.21 27
2086.32 20
2086.42 13
2086.53 8
2086.63 5
2086.74 4
2086.84 5
2086.95 8
2087.05 12
2087.16 17
2087.26 22
2087.37 27
2087.47 32
2087.58 38
2087.68 44
2087.78 50
2087.89 56
2087.99 60
2088.10 64
2088.20 68
2088.31 74
2088.41 81
2088.52 90
2088.62 100
2088.73 109
2088.83 116
2088.94 120
2089.04 121
2089.15 118
2089.25 115
2089.36 112
2089.46 109
2089.57 107
2089.67 107
2089.78 107
2089.88 108
2089.98 110
2090.09 113
2090.19 119
2090.30 128
2090.40 140
2090.51 155
2090.61 170
2090.72 184
2090.82 196
2090.93 203
2091.03 206
2091.14 205
2091.24 201
2091.35 197
2091.45 193
2091.56 190
2091.66 191
2091.77 193
2091.87 196
2091.98 199
2092.08 201
2092.19 201
2092.29 198
2092.40 192
2092.50 184
2092.61 175
2092.71 164
2092.81 152
2092.92 141
2093.02 130
2093.13 121
2093.23 113
2093.34 107
2093.44 104
2093.55 103
2093.65 104
2093.76 105
2093.86 107
2093.97 107
2094.07 105
2094.18 101
2094.28 94
2094.39 84
2094.49 72
2094.60 59
2094.70 45
2094.81 30
2094.91 16
2095.02 3
2095.12 0
2095.23 0
2095.33 0
2095.44 0
2095.54 0
2095.65 0
2095.75 0
2095.86 6
2095.96 11
2096.07 15
2096.17 18
2096.28 19
2096.38 19
2096.49 18
2096.59 16
2096.70 15
2096.80 14
2096.91 15
2097.01 18
2097.12 23
2097.22 31
2097.33 41
2097.43 51
2097.54 61
2097.64 69
2097.75 75
2097.85 78
2097.96 77
2098.06 75
2098.17 73
2098.27 70
2098.38 69
2098.48 69
2098.59 70
2098.69 71
2098.80 70
2098.90 67
2099.01 62
2099.11 54
2099.22 45
2099.32 36
2099.43 26
2099.53 17
2099.64 8
2099.74 0
2099.85 0
2099.95 0
2100.06 0
2100.16 0
2100.27 0
2100.37 0
2100.48 5
2100.58 10
2100.69 13
2100.79 13
2100.90 11
2101.00 6
2101.11 1
2101.21 0
2101.32 0
2101.42 0
2101.53 2
2101.63 9
2101.74 20
2101.84 33
2101.95 46
2102.05 61
2102.16 74
2102.26 86
2102.37 96
2102.47 102
2102.58 105
2102.68 105
2102.79 103
2102.89 99
2103.00 94
2103.10 88
2103.21 81
2103.31 72
2103.42 62
2103.52 51
2103.63 39
2103.73 28
2103.84 19
2103.94 14
2104.05 13
2104.15 15
2104.26 20
2104.36 27
2104.47 36
2104.58 44
2104.68 52
2104.79 60
2104.89 66
2105.00 70
2105.10 70
2105.21 67
2105.31 60
2105.42 50
2105.52 39
2105.63 30
2105.73 23
2105.84 19
2105.94 19
2106.05 21
2106.15 23
2106.26 23
2106.36 21
2106.47 14
2106.57 5
2106.68 0
2106.78 0
2106.89 0
2106.99 0
2107.10 0
2107.20 0
2107.31 0
2107.42 6
2107.52 12
2107.63 15
2107.73 16
2107.84 15
2107.94 13
2108.05 12
2108.15 14
2108.26 16
2108.36 20
2108.47 23
2108.57 25
2108.68 25
2108.78 24
2108.89 24
2108.99 26
2109.10 31
2109.20 40
2109.31 52
2109.41 65
2109.52 77
2109.63 87
2109.73 92
2109.84 93
2109.94 91
2110.05 87
2110.15 83
2110.26 78
2110.36 73
2110.47 68
2110.57 63
2110.68 58
2110.78 52
2110.89 47
2110.99 43
2111.10 41
2111.20 41
2111.31 44
2111.42 49
2111.52 55
2111.63 62
2111.73 68
2111.84 73
2111.94 74
2112.05 72
2112.15 66
2112.26 58
2112.36 49
2112.47 38
2112.57 28
2112.68 20
2112.78 14
2112.89 11
2113.00 9
2113.10 9
2113.21 10
2113.31 11
2113.42 13
2113.52 15
2113.63 18
2113.73 21
2113.84 26
2113.94 32
2114.05 38
2114.15 45
2114.26 50
2114.37 54
2114.47 56
2114.58 56
2114.68 55
2114.79 52
2114.89 50
2115.00 49
2115.10 49
2115.21 51
2115.31 56
2115.42 61
2115.53 68
2115.63 74
2115.74 80
2115.84 85
2115.95 89
2116.05 94
2116.16 99
2116.26 105
2116.37 110
2116.47 114
2116.58 117
2116.68 118
2116.79 117
2116.90 115
2117.00 113
2117.11 112
2117.21 113
2117.32 116
2117.42 118
2117.53 121
2117.63 122
2117.74 122
2117.84 121
2117.95 119
2118.06 118
2118.16 117
2118.27 118
2118.37 120
2118.48 123
2118.58 127
2118.69 130
2118.79 132
2118.90 131
2119.01 127
2119.11 121
2119.22 113
2119.32 101
2119.43 89
2119.53 75
2119.64 62
2119.74 50
2119.85 40
2119.96 34
2120.06 33
2120.17 37
2120.27 46
2120.38 58
2120.48 72
2120.59 86
2120.69 97
2120.80 104
2120.91 107
2121.01 106
2121.12 101
2121.22 94
2121.33 85
2121.43 77
2121.54 70
2121.64 65
2121.75 63
2121.86 64
2121.96 68
2122.07 74
2122.17 82
2122.28 92
2122.38 102
2122.49 113
2122.59 122
2122.70 129
2122.81 134
2122.91 135
2123.02 134
2123.12 130
2123.23 125
2123.33 120
2123.44 117
2123.54 116
2123.65 117
2123.76 121
2123.86 128
2123.97 136
2124.07 145
2124.18 153
2124.28 159
2124.39 162
2124.50 162
2124.60 159
2124.71 154
2124.81 149
2124.92 143
2125.02 139
2125.13 136
2125.24 135
2125.34 135
2125.45 134
2125.55 133
2125.66 131
2125.76 127
2125.87 123
2125.97 119
2126.08 116
2126.19 115
2126.29 117
2126.40 122
2126.50 129
2126.61 136
2126.71 140
2126.82 142
2126.93 138
2127.03 131
2127.14 120
2127.24 108
2127.35 97
2127.45 89
2127.56 84
2127.67 82
2127.77 83
2127.88 85
2127.98 86
2128.09 86
2128.19 82
2128.30 76
2128.41 68
2128.51 58
2128.62 48
2128.72 38
2128.83 29
2128.94 21
2129.04 14
2129.15 7
2129.25 2
2129.36 0
2129.46 0
2129.57 0
2129.68 0
2129.78 0
2129.89 0
2129.99 0
2130.10 0
2130.20 7
2130.31 23
2130.42 41
2130.52 59
2130.63 77
2130.73 92
2130.84 104
2130.94 113
2131.05 118
2131.16 120
2131.26 119
2131.37 116
2131.47 111
2131.58 104
2131.69 95
2131.79 86
2131.90 76
2132.00 67
2132.11 60
2132.21 54
2132.32 50
2132.43 47
2132.53 44
2132.64 42
2132.74 38
2132.85 34
2132.96 29
2133.06 24
2133.17 19
2133.27 15
2133.38 11
2133.49 7
2133.59 4
2133.70 0
2133.80 0
2133.91 0
2134.01 0
2134.12 0
2134.23 3
2134.33 11
2134.44 19
2134.54 29
2134.65 38
2134.76 46
2134.86 54
2134.97 60
2135.07 67
2135.18 72
2135.29 77
2135.39 81
2135.50 84
2135.60 85
2135.71 86
2135.81 85
2135.92 84
2136.03 83
2136.13 83
2136.24 84
2136.34 87
2136.45 90
2136.56 93
2136.66 96
2136.77 98
2136.87 98
2136.98 96
2137.09 93
2137.19 88
2137.30 83
2137.40 79
2137.51 76
2137.62 75
2137.72 75
2137.83 77
2137.93 80
2138.04 83
2138.15 85
2138.25 85
2138.36 85
2138.46 81
2138.57 76
2138.68 68
2138.78 59
2138.89 49
2138.99 40
2139.10 33
2139.21 28
2139.31 25
2139.42 25
2139.52 25
2139.63 25
2139.74 24
2139.84 23
2139.95 22
2140.05 23
2140.16 24
2140.27 28
2140.37 33
2140.48 39
2140.58 45
2140.69 50
2140.80 53
2140.90 55
2141.01 56
2141.11 57
2141.22 58
2141.33 59
2141.43 63
2141.54 68
2141.64 73
2141.75 79
2141.86 83
2141.96 84
2142.07 83
2142.18 80
2142.28 74
2142.39 68
2142.49 63
2142.60 59
2142.71 57
2142.81 57
2142.92 57
2143.02 58
2143.13 60
2143.24 62
2143.34 66
2143.45 71
2143.55 78
2143.66 86
2143.77 93
2143.87 99
2143.98 102
2144.09 101
2144.19 96
2144.30 88
2144.40 77
2144.51 65
2144.62 53
2144.72 44
2144.83 37
2144.93 33
2145.04 34
2145.15 38
2145.25 45
2145.36 54
2145.47 64
2145.57 73
2145.68 80
2145.78 83
2145.89 81
2146.00 74
2146.10 63
2146.21 51
2146.31 39
2146.42 30
2146.53 26
2146.63 27
2146.74 33
2146.85 41
2146.95 50
2147.06 56
2147.16 58
2147.27 57
2147.38 53
2147.48 47
2147.59 42
2147.70 39
2147.80 37
2147.91 36
2148.01 38
2148.12 41
2148.23 45
2148.33 48
2148.44 51
2148.55 53
2148.65 54
2148.76 54
2148.86 54
2148.97 53
2149.08 52
2149.18 52
2149.29 52
2149.40 52
2149.50 52
2149.61 51
2149.71 50
2149.82 49
2149.93 48
2150.03 49
2150.14 51
2150.25 55
2150.35 61
2150.46 66
2150.56 71
2150.67 73
2150.78 73
2150.88 70
2150.99 66
2151.10 61
2151.20 57
2151.31 55
2151.41 55
2151.52 57
2151.63 61
2151.73 66
2151.84 70
2151.95 74
2152.05 76
2152.16 78
2152.27 79
2152.37 79
2152.48 80
2152.58 82
2152.69 85
2152.80 89
2152.90 93
2153.01 96
2153.12 98
2153.22 98
2153.33 96
2153.44 93
2153.54 89
2153.65 84
2153.75 80
2153.86 78
2153.97 78
2154.07 81
2154.18 86
2154.29 92
2154.39 97
2154.50 100
2154.61 101
2154.71 98
2154.82 93
2154.92 87
2155.03 81
2155.14 77
2155.24 76
2155.35 76
2155.46 77
2155.56 77
2155.67 75
2155.78 69
2155.88 60
2155.99 49
2156.10 37
2156.20 27
2156.31 19
2156.41 14
2156.52 11
2156.63 11
2156.73 10
2156.84 9
2156.95 5
2157.05 0
2157.16 0
2157.27 0
2157.37 0
2157.48 0
2157.59 0
2157.69 0
2157.80 5
2157.90 22
2158.01 41
2158.12 61
2158.22 81
2158.33 100
2158.44 117
2158.54 132
2158.65 144
2158.76 152
2158.86 155
2158.97 153
2159.08 146
2159.18 136
2159.29 125
2159.40 113
2159.50 104
2159.61 97
2159.72 94
2159.82 94
2159.93 96
2160.03 99
2160.14 103
2160.25 107
2160.35 109
2160.46 110
2160.57 110
2160.67 108
2160.78 106
2160.89 105
2160.99 106
2161.10 111
2161.21 119
2161.31 131
2161.42 143
2161.53 155
2161.63 165
2161.74 171
2161.85 174
2161.95 172
2162.06 168
2162.17 162
2162.27 156
2162.38 150
2162.49 145
2162.59 139
2162.70 133
2162.81 126
2162.91 117
2163.02 105
2163.13 93
2163.23 81
2163.34 69
2163.44 60
2163.55 55
2163.66 53
2163.76 55
2163.87 59
2163.98 64
2164.08 70
2164.19 75
2164.30 78
2164.40 80
2164.51 81
2164.62 81
2164.72 81
2164.83 80
2164.94 78
2165.04 76
2165.15 74
2165.26 71
2165.36 69
2165.47 66
2165.58 63
2165.68 58
2165.79 53
2165.90 46
2166.00 39
2166.11 31
2166.22 23
2166.32 15
2166.43 10
2166.54 6
2166.64 4
2166.75 4
2166.86 5
2166.96 7
2167.07 9
2167.18 12
2167.28 16
2167.39 22
2167.50 30
2167.60 40
2167.71 50
2167.82 59
2167.92 66
2168.03 69
2168.14 69
2168.25 67
2168.35 62
2168.46 57
2168.57 53
2168.67 50
2168.78 49
2168.89 49
2168.99 49
2169.10 49
2169.21 49
2169.31 49
2169.42 50
2169.53 50
2169.63 51
2169.74 52
2169.85 52
2169.95 53
2170.06 52
2170.17 50
2170.27 47
2170.38 44
2170.49 40
2170.59 36
2170.70 32
2170.81 29
2170.91 28
2171.02 29
2171.13 33
2171.23 39
2171.34 48
2171.45 57
2171.55 66
2171.66 74
2171.77 78
2171.88 78
2171.98 76
2172.09 71
2172.20 67
2172.30 64
2172.41 63
2172.52 64
2172.62 68
2172.73 72
2172.84 77
2172.94 81
2173.05 84
2173.16 85
2173.26 85
2173.37 84
2173.48 81
2173.58 78
2173.69 75
2173.80 73
2173.91 71
2174.01 70
2174.12 69
2174.23 69
2174.33 69
2174.44 68
2174.55 67
2174.65 66
2174.76 63
2174.87 61
2174.97 58
2175.08 55
2175.19 53
2175.29 50
2175.40 47
2175.51 45
2175.62 42
2175.72 40
2175.83 36
2175.94 33
2176.04 30
2176.15 27
2176.26 25
2176.36 23
2176.47 20
2176.58 17
2176.68 13
2176.79 7
2176.90 0
2177.01 0
2177.11 0
2177.22 0
2177.33 0
2177.43 0
2177.54 2
2177.65 7
2177.75 11
2177.86 11
2177.97 9
2178.08 5
2178.18 0
2178.29 0
2178.40 0
2178.50 0
2178.61 5
2178.72 11
2178.82 18
2178.93 24
2179.04 29
2179.15 33
2179.25 37
2179.36 42
2179.47 47
2179.57 53
2179.68 60
2179.79 67
2179.89 73
2180.00 78
2180.11 80
2180.22 79
2180.32 76
2180.43 71
2180.54 66
2180.64 62
2180.75 59
2180.86 58
2180.96 58
2181.07 58
2181.18 59
2181.29 60
2181.39 61
2181.50 62
2181.61 63
2181.71 67
2181.82 71
2181.93 77
2182.04 83
2182.14 88
2182.25 93
2182.36 96
2182.46 99
2182.57 102
2182.68 106
2182.78 113
2182.89 120
2183.00 128
2183.11 135
2183.21 139
2183.32 139
2183.43 135
2183.53 129
2183.64 121
2183.75 113
2183.86 107
2183.96 104
2184.07 103
2184.18 105
2184.28 107
2184.39 109
2184.50 111
2184.61 111
2184.71 109
2184.82 106
2184.93 101
2185.03 96
2185.14 91
2185.25 86
2185.36 81
2185.46 78
2185.57 75
2185.68 74
2185.78 74
2185.89 76
2186.00 80
2186.11 86
2186.21 95
2186.32 104
2186.43 115
2186.53 125
2186.64 134
2186.75 139
2186.86 140
2186.96 138
2187.07 132
2187.18 125
2187.28 117
2187.39 111
2187.50 106
2187.61 103
2187.71 102
2187.82 102
2187.93 102
2188.04 103
2188.14 104
2188.25 106
2188.36 109
2188.46 114
2188.57 120
2188.68 127
2188.79 136
2188.89 144
2189.00 153
2189.11 160
2189.21 165
2189.32 168
2189.43 166
2189.54 160
2189.64 150
2189.75 137
2189.86 122
2189.97 108
2190.07 95
2190.18 85
2190.29 77
2190.39 74
2190.50 73
2190.61 74
2190.72 77
2190.82 81
2190.93 87
2191.04 94
2191.15 101
2191.25 108
2191.36 114
2191.47 118
2191.57 120
2191.68 120
2191.79 118
2191.90 114
2192.00 108
2192.11 101
2192.22 93
2192.33 86
2192.43 79
2192.54 73
2192.65 68
2192.76 65
2192.86 65
2192.97 66
2193.08 71
2193.18 80
2193.29 92
2193.40 107
2193.51 125
2193.61 142
2193.72 157
2193.83 169
2193.94 174
2194.04 174
2194.15 170
2194.26 163
2194.37 154
2194.47 147
2194.58 142
2194.69 139
2194.79 138
2194.90 138
2195.01 138
2195.12 138
2195.22 138
2195.33 137
2195.44 136
2195.55 134
2195.65 132
2195.76 128
2195.87 124
2195.98 119
2196.08 114
2196.19 107
2196.30 100
2196.41 92
2196.51 84
2196.62 76
2196.73 70
2196.84 67
2196.94 68
2197.05 72
2197.16 80
2197.27 89
2197.37 98
2197.48 106
2197.59 112
2197.70 114
2197.80 113
2197.91 110
2198.02 106
2198.12 102
2198.23 100
2198.34 98
2198.45 98
2198.55 100
2198.66 102
2198.77 105
2198.88 108
2198.98 111
2199.09 113
2199.20 116
2199.31 119
2199.41 121
2199.52 123
2199.63 125
2199.74 126
2199.84 126
2199.95 125
2200.06 122
2200.17 119
2200.27 114
2200.38 109
2200.49 103
2200.60 97
2200.70 91
2200.81 85
2200.92 81
2201.03 77
2201.13 74
2201.24 72
2201.35 69
2201.46 66
2201.57 63
2201.67 58
2201.78 54
2201.89 49
2202.00 45
2202.10 42
2202.21 38
2202.32 33
2202.43 26
2202.53 18
2202.64 9
2202.75 0
2202.86 0
2202.96 0
2203.07 0
2203.18 0
2203.29 0
2203.39 0
2203.50 0
2203.61 2
2203.72 12
2203.82 23
2203.93 33
2204.04 41
2204.15 47
2204.25 50
2204.36 49
2204.47 46
2204.58 41
2204.69 35
2204.79 29
2204.90 22
2205.01 16
2205.12 11
2205.22 8
2205.33 5
2205.44 4
2205.55 5
2205.65 6
2205.76 7
2205.87 7
2205.98 8
2206.08 9
2206.19 10
2206.30 13
2206.41 16
2206.51 21
2206.62 27
2206.73 33
2206.84 39
2206.95 44
2207.05 49
2207.16 53
2207.27 57
2207.38 61
2207.48 65
2207.59 68
2207.70 71
2207.81 72
2207.91 71
2208.02 67
2208.13 61
2208.24 52
2208.35 42
2208.45 33
2208.56 26
2208.67 23
2208.78 25
2208.88 30
2208.99 39
2209.10 48
2209.21 58
2209.32 65
2209.42 69
2209.53 70
2209.64 69
2209.75 66
2209.85 63
2209.96 59
2210.07 55
2210.18 52
2210.28 49
2210.39 46
2210.50 44
2210.61 44
2210.72 46
2210.82 51
2210.93 58
2211.04 67
2211.15 77
2211.25 87
2211.36 96
2211.47 103
2211.58 109
2211.69 112
2211.79 113
2211.90 111
2212.01 107
2212.12 104
2212.23 102
2212.33 102
2212.44 104
2212.55 109
2212.66 114
2212.76 118
2212.87 122
2212.98 125
2213.09 128
2213.20 133
2213.30 139
2213.41 146
2213.52 153
2213.63 157
2213.73 159
2213.84 158
2213.95 155
2214.06 152
2214.17 152
2214.27 155
2214.38 162
2214.49 173
2214.60 184
2214.71 194
2214.81 203
2214.92 207
2215.03 206
2215.14 201
2215.24 193
2215.35 183
2215.46 171
2215.57 160
2215.68 150
2215.78 142
2215.89 136
2216.00 131
2216.11 129
2216.22 128
2216.32 129
2216.43 132
2216.54 135
2216.65 139
2216.76 142
2216.86 142
2216.97 139
2217.08 133
2217.19 122
2217.29 109
2217.40 93
2217.51 79
2217.62 66
2217.73 57
2217.83 53
2217.94 53
2218.05 58
2218.16 67
2218.27 78
2218.37 91
2218.48 105
2218.59 118
2218.70 131
2218.81 141
2218.91 147
2219.02 150
2219.13 147
2219.24 141
2219.35 131
2219.45 121
2219.56 111
2219.67 103
2219.78 99
2219.89 97
2219.99 97
2220.10 98
2220.21 98
2220.32 97
2220.43 96
2220.53 94
2220.64 94
2220.75 96
2220.86 101
2220.97 110
2221.07 122
2221.18 135
2221.29 147
2221.40 156
2221.51 162
2221.61 163
2221.72 161
2221.83 157
2221.94 152
2222.05 147
2222.15 142
2222.26 138
2222.37 132
2222.48 124
2222.59 115
2222.69 104
2222.80 93
2222.91 82
2223.02 72
2223.13 65
2223.24 60
2223.34 57
2223.45 56
2223.56 56
2223.67 58
2223.78 61
2223.88 67
2223.99 74
2224.10 84
2224.21 96
2224.32 109
2224.42 123
2224.53 136
2224.64 147
2224.75 157
2224.86 164
2224.96 168
2225.07 168
2225.18 166
2225.29 160
2225.40 154
2225.51 146
2225.61 138
2225.72 130
2225.83 124
2225.94 120
2226.05 116
2226.15 113
2226.26 110
2226.37 108
2226.48 106
2226.59 104
2226.69 103
2226.80 102
2226.91 100
2227.02 97
2227.13 92
2227.24 86
2227.34 80
2227.45 74
2227.56 69
2227.67 64
2227.78 61
2227.88 59
2227.99 58
2228.10 57
2228.21 56
2228.32 57
2228.43 58
2228.53 59
2228.64 60
2228.75 60
2228.86 59
2228.97 58
2229.07 58
2229.18 60
2229.29 65
2229.40 74
2229.51 86
2229.62 99
2229.72 112
2229.83 124
2229.94 133
2230.05 139
2230.16 142
2230.27 142
2230.37 140
2230.48 136
2230.59 131
2230.70 126
2230.81 120
2230.91 113
2231.02 105
2231.13 96
2231.24 88
2231.35 80
2231.46 74
2231.56 71
2231.67 72
2231.78 76
2231.89 84
2232.00 94
2232.11 105
2232.21 117
2232.32 128
2232.43 138
2232.54 147
2232.65 154
2232.76 160
2232.86 163
2232.97 163
2233.08 159
2233.19 152
2233.30 143
2233.41 133
2233.51 123
2233.62 115
2233.73 110
2233.84 108
2233.95 109
2234.06 111
2234.16 115
2234.27 120
2234.38 126
2234.49 132
2234.60 139
2234.71 145
2234.81 149
2234.92 151
2235.03 150
2235.14 147
2235.25 140
2235.36 132
2235.46 123
2235.57 112
2235.68 102
2235.79 91
2235.90 82
2236.01 73
2236.11 66
2236.22 59
2236.33 54
2236.44 49
2236.55 45
2236.66 42
2236.76 40
2236.87 40
2236.98 42
2237.09 47
2237.20 54
2237.31 61
2237.42 69
2237.52 75
2237.63 78
2237.74 79
2237.85 77
2237.96 72
2238.07 66
2238.17 60
2238.28 57
2238.39 56
2238.50 59
2238.61 67
2238.72 78
2238.83 92
2238.93 107
2239.04 123
2239.15 137
2239.26 148
2239.37 156
2239.48 160
2239.58 160
2239.69 155
2239.80 147
2239.91 137
2240.02 126
2240.13 117
2240.24 109
2240.34 104
2240.45 102
2240.56 102
2240.67 103
2240.78 107
2240.89 113
2240.99 121
2241.10 133
2241.21 146
2241.32 160
2241.43 172
2241.54 181
2241.65 185
2241.75 184
2241.86 178
2241.97 169
2242.08 159
2242.19 149
2242.30 141
2242.41 135
2242.51 132
2242.62 130
2242.73 129
2242.84 128
2242.95 127
2243.06 124
2243.17 122
2243.27 118
2243.38 115
2243.49 112
2243.60 110
2243.71 108
2243.82 106
2243.93 105
2244.03 105
2244.14 105
2244.25 104
2244.36 103
2244.47 100
2244.58 95
2244.69 88
2244.79 80
2244.90 72
2245.01 64
2245.12 58
2245.23 54
2245.34 53
2245.45 54
2245.55 57
2245.66 61
2245.77 66
2245.88 70
2245.99 72
2246.10 71
2246.21 68
2246.31 63
2246.42 58
2246.53 52
2246.64 48
2246.75 46
2246.86 45
2246.97 46
2247.08 47
2247.18 49
2247.29 52
2247.40 55
2247.51 57
2247.62 58
2247.73 57
2247.84 53
2247.94 46
2248.05 37
2248.16 27
2248.27 18
2248.38 10
2248.49 6
2248.60 5
2248.71 8
2248.81 12
2248.92 18
2249.03 25
2249.14 34
2249.25 43
2249.36 53
2249.47 64
2249.57 74
2249.68 84
2249.79 91
2249.90 97
2250.01 101
2250.12 101
2250.23 100
2250.34 98
2250.44 95
2250.55 92
2250.66 91
2250.77 91
2250.88 94
2250.99 98
2251.10 103
2251.21 106
2251.31 108
2251.42 106
2251.53 102
2251.64 96
2251.75 88
2251.86 79
2251.97 71
2252.08 63
2252.18 58
2252.29 55
2252.40 55
2252.51 56
2252.62 60
2252.73 64
2252.84 68
2252.95 72
2253.05 75
2253.16 78
2253.27 79
2253.38 78
2253.49 75
2253.60 69
2253.71 61
2253.82 51
2253.93 39
2254.03 27
2254.14 17
2254.25 9
2254.36 6
2254.47 5
2254.58 7
2254.69 10
2254.80 13
2254.90 14
2255.01 14
2255.12 12
2255.23 10
2255.34 8
2255.45 7
2255.56 8
2255.67 11
2255.78 16
2255.88 22
2255.99 27
2256.10 30
2256.21 32
2256.32 31
2256.43 28
2256.54 23
2256.65 17
2256.76 10
2256.86 1
2256.97 0
2257.08 0
2257.19 0
2257.30 0
2257.41 0
2257.52 0
2257.63 0
2257.74 5
2257.84 23
2257.95 42
2258.06 59
2258.17 71
2258.28 78
2258.39 80
2258.50 76
2258.61 69
2258.72 60
2258.82 51
2258.93 43
2259.04 37
2259.15 34
2259.26 34
2259.37 36
2259.48 40
2259.59 47
2259.70 55
2259.81 63
2259.91 72
2260.02 79
2260.13 85
2260.24 88
2260.35 89
2260.46 87
2260.57 84
2260.68 81
2260.79 79
2260.90 79
2261.00 79
2261.11 79
2261.22 78
2261.33 75
2261.44 70
2261.55 63
2261.66 57
2261.77 53
2261.88 51
2261.99 51
2262.09 54
2262.20 58
2262.31 62
2262.42 64
2262.53 64
2262.64 62
2262.75 59
2262.86 56
2262.97 54
2263.08 53
2263.18 54
2263.29 56
2263.40 58
2263.51 60
2263.62 62
2263.73 62
2263.84 60
2263.95 58
2264.06 55
2264.17 53
2264.28 51
2264.38 50
2264.49 50
2264.60 50
2264.71 50
2264.82 48
2264.93 45
2265.04 39
2265.15 32
2265.26 23
2265.37 13
2265.47 4
2265.58 0
2265.69 0
2265.80 0
2265.91 0
2266.02 3
2266.13 13
2266.24 25
2266.35 38
2266.46 51
2266.57 62
2266.68 71
2266.78 77
2266.89 80
2267.00 80
2267.11 77
2267.22 72
2267.33 67
2267.44 61
2267.55 55
2267.66 48
2267.77 42
2267.88 36
2267.98 31
2268.09 27
2268.20 25
2268.31 25
2268.42 25
2268.53 26
2268.64 26
2268.75 23
2268.86 19
2268.97 12
2269.08 6
2269.19 1
2269.29 0
2269.40 1
2269.51 7
2269.62 15
2269.73 25
2269.84 35
2269.95 44
2270.06 49
2270.17 50
2270.28 47
2270.39 42
2270.50 36
2270.61 29
2270.71 24
2270.82 20
2270.93 20
2271.04 21
2271.15 23
2271.26 25
2271.37 27
2271.48 29
2271.59 31
2271.70 34
2271.81 39
2271.92 46
2272.03 56
2272.13 67
2272.24 77
2272.35 87
2272.46 94
2272.57 99
2272.68 100
2272.79 99
2272.90 98
2273.01 96
2273.12 94
2273.23 94
2273.34 94
2273.45 95
2273.56 96
2273.66 97
2273.77 97
2273.88 95
2273.99 92
2274.10 88
2274.21 82
2274.32 75
2274.43 70
2274.54 65
2274.65 63
2274.76 64
2274.87 67
2274.98 71
2275.09 75
2275.19 77
2275.30 76
2275.41 71
2275.52 63
2275.63 53
2275.74 43
2275.85 34
2275.96 30
2276.07 30
2276.18 34
2276.29 42
2276.40 52
2276.51 63
2276.62 74
2276.73 84
2276.84 91
2276.94 96
2277.05 98
2277.16 97
2277.27 93
2277.38 86
2277.49 77
2277.60 66
2277.71 54
2277.82 42
2277.93 31
2278.04 23
2278.15 18
2278.26 16
2278.37 17
2278.48 21
2278.59 25
2278.69 30
2278.80 34
2278.91 36
2279.02 35
2279.13 33
2279.24 29
2279.35 25
2279.46 22
2279.57 21
2279.68 24
2279.79 30
2279.90 39
2280.01 49
2280.12 60
2280.23 70
2280.34 78
2280.45 83
2280.56 85
2280.66 86
2280.77 86
2280.88 85
2280.99 84
2281.10 83
2281.21 83
2281.32 82
2281.43 81
2281.54 79
2281.65 76
2281.76 73
2281.87 71
2281.98 71
2282.09 72
2282.20 74
2282.31 78
2282.42 81
2282.53 84
2282.64 84
2282.75 81
2282.85 75
2282.96 68
2283.07 61
2283.18 55
2283.29 51
2283.40 50
2283.51 51
2283.62 55
2283.73 59
2283.84 63
2283.95 67
2284.06 71
2284.17 76
2284.28 84
2284.39 96
2284.50 111
2284.61 128
2284.72 145
2284.83 159
2284.94 167
2285.05 167
2285.15 160
2285.26 148
2285.37 133
2285.48 118
2285.59 106
2285.70 99
2285.81 96
2285.92 96
2286.03 95
2286.14 93
2286.25 89
2286.36 84
2286.47 78
2286.58 75
2286.69 76
2286.80 82
2286.91 90
2287.02 100
2287.13 107
2287.24 110
2287.35 108
2287.46 99
2287.57 86
2287.68 70
2287.79 53
2287.90 38
2288.00 26
2288.11 17
2288.22 10
2288.33 4
2288.44 0
2288.55 0
2288.66 0
2288.77 0
2288.88 0
2288.99 0
2289.10 0
2289.21 0
2289.32 3
2289.43 16
2289.54 31
2289.65 44
2289.76 57
2289.87 67
2289.98 75
2290.09 81
2290.20 84
2290.31 85
2290.42 83
2290.53 79
2290.64 72
2290.75 65
2290.86 57
2290.97 49
2291.08 41
2291.19 34
2291.29 27
2291.40 21
2291.51 13
2291.62 7
2291.73 2
2291.84 0
2291.95 0
2292.06 6
2292.17 15
2292.28 27
2292.39 40
2292.50 50
2292.61 56
2292.72 57
2292.83 53
2292.94 45
2293.05 34
2293.16 24
2293.27 16
2293.38 9
2293.49 5
2293.60 5
2293.71 6
2293.82 11
2293.93 20
2294.04 30
2294.15 44
2294.26 58
2294.37 72
2294.48 83
2294.59 91
2294.70 95
2294.81 96
2294.92 96
2295.03 98
2295.14 102
2295.25 110
2295.36 122
2295.47 136
2295.58 151
2295.69 164
2295.80 172
2295.91 177
2296.02 177
2296.13 174
2296.23 169
2296.34 163
2296.45 156
2296.56 151
2296.67 145
2296.78 140
2296.89 135
2297.00 131
2297.11 129
2297.22 129
2297.33 130
2297.44 134
2297.55 138
2297.66 142
2297.77 146
2297.88 146
2297.99 144
2298.10 140
2298.21 134
2298.32 127
2298.43 121
2298.54 117
2298.65 115
2298.76 116
2298.87 119
2298.98 124
2299.09 129
2299.20 134
2299.31 138
2299.42 140
2299.53 139
2299.64 136
2299.75 130
2299.86 123
2299.97 115
2300.08 108
2300.19 104
2300.30 102
2300.41 103
2300.52 107
2300.63 111
2300.74 117
2300.85 122
2300.96 125
2301.07 127
2301.18 127
2301.29 124
2301.40 120
2301.51 112
2301.62 103
2301.73 94
2301.84 84
2301.95 76
2302.06 70
2302.17 65
2302.28 63
2302.39 62
2302.50 62
2302.61 63
2302.72 63
2302.83 63
2302.94 63
2303.05 63
2303.16 62
2303.27 61
2303.38 59
2303.49 57
2303.60 55
2303.71 53
2303.82 49
2303.93 45
2304.04 41
2304.15 36
2304.26 32
2304.37 27
2304.48 23
2304.59 20
2304.70 18
2304.81 17
2304.92 18
2305.03 21
2305.14 25
2305.25 32
2305.36 40
2305.47 49
2305.58 59
2305.69 71
2305.80 83
2305.91 94
2306.02 106
2306.13 117
2306.24 126
2306.35 134
2306.46 140
2306.57 144
2306.68 146
2306.79 147
2306.90 147
2307.01 148
2307.12 149
2307.23 150
2307.34 152
2307.45 153
2307.56 152
2307.67 149
2307.78 142
2307.89 133
2308.00 122
2308.11 109
2308.22 96
2308.33 82
2308.44 71
2308.55 60
2308.66 53
2308.77 48
2308.88 46
2308.99 46
2309.10 47
2309.21 49
2309.32 50
2309.43 48
2309.54 44
2309.65 37
2309.76 29
2309.87 21
2309.98 14
2310.10 10
2310.21 9
2310.32 10
2310.43 13
2310.54 17
2310.65 21
2310.76 25
2310.87 30
2310.98 36
2311.09 43
2311.20 53
2311.31 65
2311.42 78
2311.53 92
2311.64 106
2311.75 118
2311.86 128
2311.97 134
2312.08 136
2312.19 133
2312.30 125
2312.41 113
2312.52 97
2312.63 80
2312.74 65
2312.85 52
2312.96 43
2313.07 38
2313.18 38
2313.29 40
2313.40 45
2313.51 51
2313.62 59
2313.73 67
2313.84 76
2313.95 85
2314.06 93
2314.17 100
2314.28 105
2314.39 109
2314.50 112
2314.61 115
2314.72 118
2314.83 123
2314.94 129
2315.06 137
2315.17 146
2315.28 155
2315.39 162
2315.50 167
2315.61 168
2315.72 166
2315.83 160
2315.94 150
2316.05 137
2316.16 122
2316.27 106
2316.38 90
2316.49 76
2316.60 65
2316.71 57
2316.82 52
2316.93 49
2317.04 48
2317.15 46
2317.26 42
2317.37 37
2317.48 30
2317.59 22
2317.70 13
2317.81 6
2317.92 1
2318.03 0
2318.14 0
2318.25 3
2318.36 8
2318.48 13
2318.59 17
2318.70 20
2318.81 22
2318.92 23
2319.03 22
2319.14 21
2319.25 19
2319.36 15
2319.47 11
2319.58 4
2319.69 0
2319.80 0
2319.91 0
2320.02 0
2320.13 0
2320.24 0
2320.35 0
2320.46 8
2320.57 29
2320.68 51
2320.79 72
2320.90 89
2321.01 103
2321.12 111
2321.24 114
2321.35 112
2321.46 107
2321.57 102
2321.68 98
2321.79 95
2321.90 94
2322.01 94
2322.12 94
2322.23 93
2322.34 89
2322.45 84
2322.56 77
2322.67 72
2322.78 69
2322.89 68
2323.00 71
2323.11 76
2323.22 82
2323.33 88
2323.44 93
2323.55 98
2323.67 104
2323.78 112
2323.89 122
2324.00 132
2324.11 142
2324.22 150
2324.33 155
2324.44 156
2324.55 153
2324.66 147
2324.77 139
2324.88 131
2324.99 125
2325.10 119
2325.21 114
2325.32 110
2325.43 107
2325.54 103
2325.65 99
2325.77 96
2325.88 95
2325.99 95
2326.10 97
2326.21 101
2326.32 104
2326.43 105
2326.54 104
2326.65 100
2326.76 93
2326.87 84
2326.98 76
2327.09 68
2327.20 64
2327.31 62
2327.42 64
2327.53 68
2327.64 74
2327.76 80
2327.87 88
2327.98 94
2328.09 101
2328.20 107
2328.31 111
2328.42 114
2328.53 116
2328.64 116
2328.75 114
2328.86 112
2328.97 109
2329.08 105
2329.19 102
2329.30 98
2329.41 93
2329.52 89
2329.64 84
2329.75 79
2329.86 75
2329.97 71
2330.08 69
2330.19 69
2330.30 73
2330.41 81
2330.52 92
2330.63 106
2330.74 124
2330.85 143
2330.96 164
2331.07 184
2331.18 203
2331.30 219
2331.41 231
2331.52 239
2331.63 242
2331.74 242
2331.85 240
2331.96 236
2332.07 233
2332.18 231
2332.29 230
2332.40 230
2332.51 229
2332.62 228
2332.73 224
2332.85 220
2332.96 216
2333.07 212
2333.18 211
2333.29 213
2333.40 217
2333.51 225
2333.62 234
2333.73 244
2333.84 254
2333.95 263
2334.06 268
2334.17 270
2334.28 268
2334.40 261
2334.51 251
2334.62 239
2334.73 226
2334.84 215
2334.95 205
2335.06 198
2335.17 194
2335.28 191
2335.39 189
2335.50 185
2335.61 179
2335.72 170
2335.84 158
2335.95 145
2336.06 130
2336.17 117
2336.28 108
2336.39 102
2336.50 102
2336.61 105
2336.72 112
2336.83 119
2336.94 127
2337.05 132
2337.16 135
2337.28 136
2337.39 135
2337.50 133
2337.61 131
2337.72 130
2337.83 132
2337.94 136
2338.05 141
2338.16 148
2338.27 155
2338.38 161
2338.49 164
2338.61 164
2338.72 161
2338.83 154
2338.94 147
2339.05 139
2339.16 132
2339.27 128
2339.38 125
2339.49 123
2339.60 122
2339.71 117
2339.82 109
2339.94 96
2340.05 79
2340.16 61
2340.27 42
2340.38 27
2340.49 16
2340.60 13
2340.71 16
2340.82 24
2340.93 36
2341.04 50
2341.16 64
2341.27 79
2341.38 94
2341.49 110
2341.60 128
2341.71 149
2341.82 173
2341.93 197
2342.04 220
2342.15 239
2342.26 253
2342.38 258
2342.49 255
2342.60 243
2342.71 225
2342.82 203
2342.93 179
2343.04 155
2343.15 131
2343.26 109
2343.37 88
2343.49 68
2343.60 50
2343.71 34
2343.82 21
2343.93 13
2344.04 10
2344.15 12
2344.26 19
2344.37 29
2344.48 40
2344.59 52
2344.71 63
2344.82 74
2344.93 85
2345.04 97
2345.15 110
2345.26 124
2345.37 138
2345.48 150
2345.59 159
2345.70 163
2345.82 164
2345.93 161
2346.04 156
2346.15 151
2346.26 148
2346.37 147
2346.48 148
2346.59 150
2346.70 152
2346.82 152
2346.93 149
2347.04 142
2347.15 132
2347.26 121
2347.37 109
2347.48 98
2347.59 91
2347.70 87
2347.81 86
2347.93 90
2348.04 96
2348.15 106
2348.26 116
2348.37 127
2348.48 137
2348.59 144
2348.70 149
2348.81 152
2348.93 152
2349.04 152
2349.15 150
2349.26 149
2349.37 146
2349.48 142
2349.59 136
2349.70 128
2349.81 117
2349.93 105
2350.04 94
2350.15 84
2350.26 76
2350.37 71
2350.48 68
2350.59 67
2350.70 65
2350.81 62
2350.93 56
2351.04 49
2351.15 40
2351.26 32
2351.37 26
2351.48 23
2351.59 25
2351.70 31
2351.81 40
2351.93 51
2352.04 61
2352.15 70
2352.26 76
2352.37 79
2352.48 80
2352.59 78
2352.70 75
2352.81 70
2352.93 67
2353.04 63
2353.15 62
2353.26 62
2353.37 65
2353.48 69
2353.59 76
2353.70 83
2353.82 90
2353.93 96
2354.04 100
2354.15 103
2354.26 104
2354.37 104
2354.48 105
2354.59 108
2354.71 116
2354.82 127
2354.93 143
2355.04 162
2355.15 181
2355.26 198
2355.37 211
2355.48 219
2355.60 220
2355.71 218
2355.82 211
2355.93 202
2356.04 193
2356.15 183
2356.26 173
2356.37 164
2356.49 156
2356.60 149
2356.71 142
2356.82 136
2356.93 131
2357.04 127
2357.15 123
2357.26 119
2357.38 114
2357.49 109
2357.60 103
2357.71 96
2357.82 89
2357.93 82
2358.04 75
2358.15 70
2358.27 66
2358.38 64
2358.49 64
2358.60 64
2358.71 65
2358.82 65
2358.93 62
2359.05 57
2359.16 50
2359.27 40
2359.38 29
2359.49 19
2359.60 12
2359.71 7
2359.82 6
2359.94 9
2360.05 14
2360.16 21
2360.27 29
2360.38 38
2360.49 45
2360.60 51
2360.72 56
2360.83 60
2360.94 62
2361.05 63
2361.16 63
2361.27 63
2361.38 64
2361.50 66
2361.61 70
2361.72 75
2361.83 80
2361.94 85
2362.05 89
2362.16 91
2362.27 91
2362.39 90
2362.50 86
2362.61 81
2362.72 75
2362.83 67
2362.94 59
2363.05 50
2363.17 41
2363.28 33
2363.39 28
2363.50 25
2363.61 24
2363.72 26
2363.83 29
2363.95 34
2364.06 40
2364.17 45
2364.28 50
2364.39 53
2364.50 53
2364.61 50
2364.73 43
2364.84 33
2364.95 20
2365.06 8
2365.17 0
2365.28 0
2365.40 0
2365.51 0
2365.62 0
2365.73 0
2365.84 0
2365.95 0
2366.06 4
2366.18 9
2366.29 13
2366.40 16
2366.51 18
2366.62 20
2366.73 23
2366.84 28
2366.96 34
2367.07 42
2367.18 53
2367.29 63
2367.40 74
2367.51 83
2367.63 90
2367.74 94
2367.85 96
2367.96 95
2368.07 92
2368.18 88
2368.29 83
2368.41 78
2368.52 75
2368.63 73
2368.74 73
2368.85 76
2368.96 82
2369.08 90
2369.19 100
2369.30 110
2369.41 120
2369.52 129
2369.63 136
2369.74 141
2369.86 144
2369.97 145
2370.08 144
2370.19 142
2370.30 138
2370.41 133
2370.53 128
2370.64 122
2370.75 116
2370.86 110
2370.97 106
2371.08 102
2371.20 100
2371.31 99
2371.42 98
2371.53 96
2371.64 94
2371.75 90
2371.87 86
2371.98 82
2372.09 78
2372.20 74
2372.31 72
2372.42 71
2372.54 71
2372.65 72
2372.76 74
2372.87 78
2372.98 83
2373.09 90
2373.21 97
2373.32 104
2373.43 109
2373.54 111
2373.65 109
2373.76 103
2373.88 93
2373.99 80
2374.10 65
2374.21 48
2374.32 32
2374.43 18
2374.55 7
2374.66 1
2374.77 1
2374.88 6
2374.99 15
2375.10 28
2375.22 43
2375.33 57
2375.44 69
2375.55 79
2375.66 86
2375.77 90
2375.89 92
2376.00 92
2376.11 91
2376.22 90
2376.33 87
2376.44 83
2376.56 78
2376.67 73
2376.78 67
2376.89 64
2377.00 63
2377.11 65
2377.23 70
2377.34 77
2377.45 87
2377.56 98
2377.67 107
2377.79 115
2377.90 120
2378.01 123
2378.12 125
2378.23 127
2378.34 128
2378.46 130
2378.57 134
2378.68 137
2378.79 141
2378.90 143
2379.01 144
2379.13 144
2379.24 141
2379.35 137
2379.46 132
2379.57 125
2379.69 119
2379.80 112
2379.91 106
2380.02 102
2380.13 100
2380.24 100
2380.36 101
2380.47 104
2380.58 107
2380.69 110
2380.80 113
2380.92 116
2381.03 120
2381.14 122
2381.25 124
2381.36 123
2381.48 118
2381.59 109
2381.70 96
2381.81 80
2381.92 63
2382.03 48
2382.15 37
2382.26 30
2382.37 28
2382.48 29
2382.59 32
2382.71 37
2382.82 40
2382.93 41
2383.04 41
2383.15 39
2383.27 38
2383.38 38
2383.49 41
2383.60 46
2383.71 53
2383.82 62
2383.94 71
2384.05 79
2384.16 87
2384.27 94
2384.38 102
2384.50 110
2384.61 118
2384.72 127
2384.83 134
2384.94 140
2385.06 144
2385.17 143
2385.28 140
2385.39 132
2385.50 122
2385.62 111
2385.73 98
2385.84 85
2385.95 72
2386.06 61
2386.18 51
2386.29 43
2386.40 36
2386.51 30
2386.62 25
2386.74 20
2386.85 15
2386.96 12
2387.07 8
2387.18 4
2387.30 0
2387.41 0
2387.52 0
2387.63 0
2387.74 0
2387.86 0
2387.97 0
2388.08 0
2388.19 5
2388.30 19
2388.42 35
2388.53 50
2388.64 66
2388.75 79
2388.86 91
2388.98 102
2389.09 110
2389.20 117
2389.31 120
2389.42 122
2389.54 121
2389.65 118
2389.76 113
2389.87 108
2389.98 105
2390.10 102
2390.21 101
2390.32 102
2390.43 103
2390.54 105
2390.66 107
2390.77 107
2390.88 107
2390.99 106
2391.10 107
2391.22 109
2391.33 114
2391.44 120
2391.55 127
2391.66 134
2391.78 138
2391.89 139
2392.00 137
2392.11 133
2392.23 129
2392.34 125
2392.45 123
2392.56 122
2392.67 122
2392.79 121
2392.90 116
2393.01 108
2393.12 97
2393.23 84
2393.35 72
2393.46 61
2393.57 53
2393.68 48
2393.80 46
2393.91 46
2394.02 46
2394.13 46
2394.24 45
2394.36 43
2394.47 39
2394.58 34
2394.69 29
2394.80 23
2394.92 18
2395.03 14
2395.14 11
2395.25 10
2395.37 10
2395.48 12
2395.59 15
2395.70 18
2395.81 22
2395.93 25
2396.04 27
2396.15 29
2396.26 31
2396.38 35
2396.49 40
2396.60 48
2396.71 59
2396.82 72
2396.94 85
2397.05 98
2397.16 108
2397.27 114
2397.39 116
2397.50 114
2397.61 110
2397.72 104
2397.83 97
2397.95 90
2398.06 82
2398.17 73
2398.28 64
2398.40 53
2398.51 43
2398.62 33
2398.73 24
2398.84 17
2398.96 12
2399.07 9
2399.18 8
2399.29 9
2399.41 13
2399.52 19
2399.63 27
2399.74 35
2399.85 44
2399.97 50
2400.08 54
2400.19 55
2400.30 55
2400.42 53
2400.53 52
2400.64 53
2400.75 57
2400.87 62
2400.98 68
2401.09 74
2401.20 79
2401.31 82
2401.43 84
2401.54 85
2401.65 86
2401.76 88
2401.88 92
2401.99 98
2402.10 105
2402.21 114
2402.33 122
2402.44 130
2402.55 135
2402.66 137
2402.78 137
2402.89 134
2403.00 131
2403.11 127
2403.22 123
2403.34 119
2403.45 117
2403.56 115
2403.67 114
2403.79 113
2403.90 114
2404.01 115
2404.12 116
2404.24 117
2404.35 117
2404.46 117
2404.57 115
2404.69 113
2404.80 112
2404.91 111
2405.02 112
2405.14 113
2405.25 113
2405.36 113
2405.47 112
2405.58 110
2405.70 108
2405.81 107
2405.92 109
2406.03 112
2406.15 116
2406.26 121
2406.37 124
2406.48 124
2406.60 123
2406.71 121
2406.82 119
2406.93 119
2407.05 123
2407.16 131
2407.27 140
2407.38 150
2407.50 158
2407.61 163
2407.72 164
2407.83 161
2407.95 154
2408.06 146
2408.17 137
2408.28 130
2408.40 124
2408.51 120
2408.62 119
2408.73 120
2408.85 122
2408.96 126
2409.07 132
2409.18 138
2409.30 145
2409.41 153
2409.52 161
2409.63 168
2409.75 174
2409.86 177
2409.97 178
2410.08 175
2410.20 168
2410.31 158
2410.42 147
2410.53 135
2410.65 124
2410.76 116
2410.87 112
2410.98 111
2411.10 113
2411.21 116
2411.32 118
2411.43 120
2411.55 119
2411.66 117
2411.77 113
2411.88 109
2412.00 104
2412.11 99
2412.22 92
2412.33 84
2412.45 75
2412.56 65
2412.67 54
2412.79 45
2412.90 38
2413.01 35
2413.12 35
2413.24 39
2413.35 46
2413.46 55
2413.57 64
2413.69 72
2413.80 80
2413.91 87
2414.02 93
2414.14 100
2414.25 107
2414.36 115
2414.47 124
2414.59 133
2414.70 140
2414.81 143
2414.92 143
2415.04 140
2415.15 133
2415.26 125
2415.38 118
2415.49 112
2415.60 107
2415.71 103
2415.83 98
2415.94 92
2416.05 84
2416.16 74
2416.28 63
2416.39 51
2416.50 40
2416.61 31
2416.73 24
2416.84 18
2416.95 13
2417.07 8
2417.18 2
2417.29 0
2417.40 0
2417.52 0
2417.63 0
2417.74 0
2417.85 0
2417.97 0
2418.08 5
2418.19 24
2418.31 44
2418.42 62
2418.53 76
2418.64 83
2418.76 83
2418.87 77
2418.98 66
2419.09 51
2419.21 36
2419.32 22
2419.43 11
2419.55 3
2419.66 0
2419.77 0
2419.88 0
2420.00 0
2420.11 0
2420.22 3
2420.33 12
2420.45 23
2420.56 34
2420.67 45
2420.79 54
2420.90 62
2421.01 69
2421.12 77
2421.24 85
2421.35 95
2421.46 106
2421.58 116
2421.69 125
2421.80 131
2421.91 136
2422.03 138
2422.14 140
2422.25 142
2422.36 144
2422.48 146
2422.59 147
2422.70 147
2422.82 145
2422.93 141
2423.04 135
2423.15 127
2423.27 120
2423.38 113
2423.49 108
2423.61 105
2423.72 103
2423.83 101
2423.94 97
2424.06 91
2424.17 84
2424.28 75
2424.40 65
2424.51 56
2424.62 50
2424.73 47
2424.85 48
2424.96 51
2425.07 57
2425.19 63
2425.30 69
2425.41 73
2425.52 75
2425.64 75
2425.75 74
2425.86 73
2425.98 72
2426.09 72
2426.20 75
2426.31 79
2426.43 85
2426.54 93
2426.65 101
2426.77 108
2426.88 114
2426.99 117
2427.11 117
2427.22 115
2427.33 112
2427.44 107
2427.56 101
2427.67 95
2427.78 88
2427.90 81
2428.01 73
2428.12 64
2428.23 57
2428.35 49
2428.46 43
2428.57 38
2428.69 36
2428.80 35
2428.91 36
2429.03 39
2429.14 44
2429.25 50
2429.36 57
2429.48 63
2429.59 67
2429.70 70
2429.82 70
2429.93 69
2430.04 67
2430.16 65
2430.27 62
2430.38 59
2430.49 55
2430.61 50
2430.72 44
2430.83 36
2430.95 29
2431.06 23
2431.17 17
2431.29 14
2431.40 12
2431.51 11
2431.62 10
2431.74 9
2431.85 8
2431.96 7
2432.08 9
2432.19 13
2432.30 21
2432.42 30
2432.53 42
2432.64 53
2432.75 63
2432.87 71
2432.98 76
2433.09 78
2433.21 78
2433.32 77
2433.43 75
2433.55 74
2433.66 74
2433.77 77
2433.89 81
2434.00 87
2434.11 94
2434.22 102
2434.34 109
2434.45 114
2434.56 115
2434.68 112
2434.79 106
2434.90 97
2435.02 87
2435.13 77
2435.24 70
2435.36 66
2435.47 65
2435.58 65
2435.69 67
2435.81 66
2435.92 63
2436.03 58
2436.15 52
2436.26 46
2436.37 42
2436.49 42
2436.60 46
2436.71 52
2436.83 60
2436.94 68
2437.05 74
2437.17 78
2437.28 81
2437.39 83
2437.51 86
2437.62 90
2437.73 94
2437.84 97
2437.96 97
2438.07 94
2438.18 87
2438.30 77
2438.41 67
2438.52 57
2438.64 50
2438.75 47
2438.86 49
2438.98 54
2439.09 62
2439.20 72
2439.32 80
2439.43 87
2439.54 90
2439.66 90
2439.77 86
2439.88 81
2440.00 74
2440.11 69
2440.22 64
2440.34 61
2440.45 58
2440.56 54
2440.67 50
2440.79 44
2440.90 38
2441.01 32
2441.13 29
2441.24 29
2441.35 31
2441.47 35
2441.58 38
2441.69 40
2441.81 39
2441.92 35
2442.03 29
2442.15 21
2442.26 13
2442.37 5
2442.49 0
2442.60 0
2442.71 0
2442.83 0
2442.94 0
2443.05 0
2443.17 1
2443.28 2
2443.39 1
2443.51 0
2443.62 0
2443.73 0
2443.85 1
2443.96 6
2444.07 13
2444.19 23
2444.30 34
2444.41 45
2444.53 55
2444.64 63
2444.75 67
2444.87 67
2444.98 65
2445.09 62
2445.21 57
2445.32 52
2445.43 49
2445.55 48
2445.66 48
2445.77 49
2445.89 50
2446.00 51
2446.11 50
2446.23 48
2446.34 43
2446.45 37
2446.57 29
2446.68 21
2446.79 15
2446.91 10
2447.02 9
2447.13 11
2447.25 16
2447.36 23
2447.47 31
2447.59 42
2447.70 54
2447.81 68
2447.93 86
2448.04 105
2448.15 127
2448.27 150
2448.38 172
2448.49 189
2448.61 202
2448.72 208
2448.83 207
2448.95 202
2449.06 193
2449.18 183
2449.29 174
2449.40 166
2449.52 160
2449.63 154
2449.74 148
2449.86 141
2449.97 132
2450.08 121
2450.20 111
2450.31 102
2450.42 96
2450.54 93
2450.65 93
2450.76 96
2450.88 100
2450.99 103
2451.10 105
2451.22 107
2451.33 108
2451.44 110
2451.56 114
2451.67 120
2451.78 128
2451.90 136
2452.01 145
2452.13 153
2452.24 159
2452.35 161
2452.47 161
2452.58 157
2452.69 149
2452.81 139
2452.92 125
2453.03 110
2453.15 94
2453.26 79
2453.37 63
2453.49 49
2453.60 37
2453.71 26
2453.83 18
2453.94 13
2454.06 11
2454.17 13
2454.28 18
2454.40 27
2454.51 38
2454.62 52
2454.74 66
2454.85 80
2454.96 93
2455.08 104
2455.19 112
2455.30 118
2455.42 121
2455.53 122
2455.65 121
2455.76 116
2455.87 108
2455.99 97
2456.10 84
2456.21 71
2456.33 58
2456.44 47
2456.55 39
2456.67 35
2456.78 34
2456.89 36
2457.01 40
2457.12 45
2457.24 52
2457.35 61
2457.46 71
2457.58 84
2457.69 100
2457.80 117
2457.92 135
2458.03 151
2458.14 163
2458.26 171
2458.37 174
2458.49 171
2458.60 166
2458.71 158
2458.83 150
2458.94 141
2459.05 132
2459.17 124
2459.28 117
2459.39 111
2459.51 107
2459.62 107
2459.74 112
2459.85 120
2459.96 132
2460.08 145
2460.19 159
2460.30 171
2460.42 181
2460.53 187
2460.65 190
2460.76 189
2460.87 184
2460.99 175
2461.10 165
2461.21 153
2461.33 142
2461.44 131
2461.56 121
2461.67 112
2461.78 105
2461.90 100
2462.01 95
2462.12 91
2462.24 89
2462.35 90
2462.47 92
2462.58 96
2462.69 101
2462.81 106
2462.92 111
2463.03 113
2463.15 111
2463.26 107
2463.38 100
2463.49 92
2463.60 83
2463.72 74
2463.83 66
2463.94 60
2464.06 56
2464.17 53
2464.29 53
2464.40 58
2464.51 67
2464.63 82
2464.74 102
2464.85 126
2464.97 152
2465.08 177
2465.20 198
2465.31 213
2465.42 222
2465.54 224
2465.65 220
2465.76 213
2465.88 203
2465.99 192
2466.11 180
2466.22 168
2466.33 155
2466.45 141
2466.56 128
2466.68 115
2466.79 103
2466.90 91
2467.02 81
2467.13 71
2467.24 63
2467.36 56
2467.47 50
2467.59 45
2467.70 41
2467.81 38
2467.93 35
2468.04 33
2468.16 33
2468.27 33
2468.38 36
2468.50 41
2468.61 48
2468.72 58
2468.84 69
2468.95 80
2469.07 89
2469.18 94
2469.29 94
2469.41 90
2469.52 81
2469.64 70
2469.75 58
2469.86 46
2469.98 36
2470.09 30
2470.21 26
2470.32 26
2470.43 28
2470.55 33
2470.66 38
2470.78 44
2470.89 50
2471.00 56
2471.12 60
2471.23 61
2471.34 59
2471.46 55
2471.57 49
2471.69 43
2471.80 38
2471.91 36
2472.03 37
2472.14 39
2472.26 43
2472.37 45
2472.48 47
2472.60 47
2472.71 47
2472.83 46
2472.94 46
2473.05 48
2473.17 52
2473.28 57
2473.40 63
2473.51 68
2473.62 73
2473.74 76
2473.85 77
2473.97 76
2474.08 72
2474.19 66
2474.31 59
2474.42 53
2474.54 47
2474.65 43
2474.76 42
2474.88 43
2474.99 46
2475.11 50
2475.22 54
2475.33 57
2475.45 58
2475.56 58
2475.68 56
2475.79 54
2475.90 51
2476.02 50
2476.13 50
2476.25 51
2476.36 51
2476.48 51
2476.59 49
2476.70 44
2476.82 37
2476.93 28
2477.05 19
2477.16 12
2477.27 7
2477.39 5
2477.50 8
2477.62 13
2477.73 20
2477.84 29
2477.96 36
2478.07 43
2478.19 48
2478.30 51
2478.41 52
2478.53 50
2478.64 46
2478.76 39
2478.87 32
2478.99 23
2479.10 15
2479.21 9
2479.33 4
2479.44 2
2479.56 2
2479.67 3
2479.78 5
2479.90 6
2480.01 8
2480.13 8
2480.24 8
2480.35 6
2480.47 3
2480.58 0
2480.70 0
2480.81 0
2480.93 0
2481.04 0
2481.15 0
2481.27 0
2481.38 0
2481.50 4
2481.61 8
2481.73 11
2481.84 13
2481.95 14
2482.07 15
2482.18 16
2482.30 18
2482.41 22
2482.52 29
2482.64 38
2482.75 49
2482.87 61
2482.98 75
2483.10 89
2483.21 102
2483.32 113
2483.44 122
2483.55 128
2483.67 130
2483.78 126
2483.90 117
2484.01 103
2484.12 85
2484.24 67
2484.35 50
2484.47 36
2484.58 27
2484.69 21
2484.81 19
2484.92 19
2485.04 18
2485.15 16
2485.27 12
2485.38 8
2485.49 4
2485.61 2
2485.72 1
2485.84 2
2485.95 4
2486.07 5
2486.18 6
2486.29 5
2486.41 4
2486.52 3
2486.64 3
2486.75 5
2486.87 9
2486.98 15
2487.09 23
2487.21 31
2487.32 39
2487.44 45
2487.55 49
2487.67 52
2487.78 53
2487.89 54
2488.01 53
2488.12 52
2488.24 50
2488.35 47
2488.47 42
2488.58 35
2488.70 27
2488.81 18
2488.92 10
2489.04 2
2489.15 0
2489.27 0
2489.38 0
2489.50 0
2489.61 0
2489.72 0
2489.84 6
2489.95 14
2490.07 24
2490.18 33
2490.30 41
2490.41 48
2490.53 55
2490.64 60
2490.75 65
2490.87 68
2490.98 71
2491.10 71
2491.21 70
2491.33 67
2491.44 63
2491.55 58
2491.67 54
2491.78 51
2491.90 50
2492.01 50
2492.13 50
2492.24 49
2492.36 49
2492.47 48
2492.58 49
2492.70 50
2492.81 54
2492.93 60
2493.04 67
2493.16 75
2493.27 83
2493.39 91
2493.50 99
2493.61 107
2493.73 116
2493.84 125
2493.96 134
2494.07 141
2494.19 145
2494.30 145
2494.42 140
2494.53 131
2494.64 119
2494.76 106
2494.87 93
2494.99 81
2495.10 70
2495.22 60
2495.33 50
2495.45 40
2495.56 30
2495.68 19
2495.79 10
2495.90 5
2496.02 3
2496.13 6
2496.25 14
2496.36 27
2496.48 42
2496.59 59
2496.71 76
2496.82 91
2496.94 104
2497.05 113
2497.16 119
2497.28 123
2497.39 124
2497.51 123
2497.62 123
2497.74 122
2497.85 122
2497.97 124
2498.08 127
2498.20 129
2498.31 131
2498.42 130
2498.54 126
2498.65 121
2498.77 113
2498.88 107
2499.00 102
2499.11 101
2499.23 104
2499.34 109
2499.46 114
2499.57 119
2499.68 122
2499.80 123
2499.91 123
2500.03 122
2500.14 123
2500.26 124
2500.37 124
2500.49 123
2500.60 119
2500.72 110
2500.83 99
2500.95 85
2501.06 71
2501.17 60
2501.29 53
2501.40 49
2501.52 48
2501.63 48
2501.75 47
2501.86 45
2501.98 42
2502.09 38
2502.21 33
2502.32 28
2502.44 24
2502.55 19
2502.67 14
2502.78 10
2502.89 7
2503.01 5
2503.12 7
2503.24 13
2503.35 22
2503.47 33
2503.58 45
2503.70 55
2503.81 62
2503.93 65
2504.04 66
2504.16 65
2504.27 63
2504.39 62
2504.50 61
2504.61 60
2504.73 58
2504.84 54
2504.96 46
2505.07 36
2505.19 24
2505.30 14
2505.42 7
2505.53 4
2505.65 7
2505.76 13
2505.88 20
2505.99 28
2506.11 34
2506.22 37
2506.34 38
2506.45 36
2506.57 33
2506.68 30
2506.79 28
2506.91 27
2507.02 27
2507.14 26
2507.25 25
2507.37 22
2507.48 17
2507.60 10
2507.71 2
2507.83 0
2507.94 0
2508.06 0
2508.17 0
2508.29 0
2508.40 0
2508.52 0
2508.63 5
2508.75 22
2508.86 40
2508.98 56
2509.09 68
2509.21 77
2509.32 83
2509.44 85
2509.55 85
2509.66 84
2509.78 83
2509.89 82
2510.01 81
2510.12 80
2510.24 77
2510.35 73
2510.47 67
2510.58 59
2510.70 48
2510.81 37
2510.93 26
2511.04 16
2511.16 9
2511.27 3
2511.39 0
2511.50 0
2511.62 1
2511.73 4
2511.85 7
2511.96 12
2512.08 18
2512.19 24
2512.31 31
2512.42 38
2512.54 43
2512.65 45
2512.77 43
2512.88 37
2513.00 28
2513.11 17
2513.23 6
2513.34 0
2513.46 0
2513.57 0
2513.69 0
2513.80 5
2513.92 13
2514.03 21
2514.15 25
2514.26 26
2514.37 22
2514.49 16
2514.60 9
2514.72 1
2514.83 0
2514.95 0
2515.06 0
2515.18 0
2515.29 0
2515.41 0
2515.52 2
2515.64 8
2515.75 15
2515.87 24
2515.98 33
2516.10 43
2516.21 52
2516.33 60
2516.44 65
2516.56 68
2516.67 68
2516.79 66
2516.90 62
2517.02 55
2517.13 48
2517.25 41
2517.36 34
2517.48 30
2517.59 28
2517.71 28
2517.82 32
2517.94 38
2518.05 45
2518.17 51
2518.28 57
2518.40 60
2518.51 61
2518.63 59
2518.74 54
2518.86 46
2518.97 37
2519.09 27
2519.20 18
2519.32 12
2519.43 8
2519.55 7
2519.66 7
2519.78 8
2519.89 8
2520.01 6
2520.13 2
2520.24 0
2520.36 0
2520.47 0
2520.59 0
2520.70 0
2520.82 0
2520.93 0
2521.05 0
2521.16 2
2521.28 6
2521.39 11
2521.51 16
2521.62 21
2521.74 25
2521.85 28
2521.97 30
2522.08 30
2522.20 30
2522.31 28
2522.43 26
2522.54 22
2522.66 18
2522.77 13
2522.89 9
2523.00 5
2523.12 3
2523.23 1
2523.35 0
2523.46 0
2523.58 0
2523.69 0
2523.81 0
2523.92 0
2524.04 0
2524.15 4
2524.27 12
2524.38 21
2524.50 28
2524.61 34
2524.73 36
2524.84 34
2524.96 28
2525.08 19
2525.19 9
2525.31 0
2525.42 0
2525.54 0
2525.65 0
2525.77 0
2525.88 0
2526.00 0
2526.11 0
2526.23 5
2526.34 11
2526.46 16
2526.57 19
2526.69 18
2526.80 16
2526.92 14
2527.03 13
2527.15 14
2527.26 17
2527.38 24
2527.49 32
2527.61 40
2527.73 46
2527.84 50
2527.96 51
2528.07 50
2528.19 46
2528.30 42
2528.42 38
2528.53 36
2528.65 36
2528.76 37
2528.88 41
2528.99 46
2529.11 52
2529.22 57
2529.34 60
2529.45 62
2529.57 61
2529.68 59
2529.80 55
2529.92 51
2530.03 47
2530.15 44
2530.26 43
2530.38 43
2530.49 45
2530.61 48
2530.72 51
2530.84 55
2530.95 58
2531.07 61
2531.18 64
2531.30 65
2531.41 66
2531.53 65
2531.64 63
2531.76 60
2531.88 55
2531.99 50
2532.11 44
2532.22 38
2532.34 34
2532.45 30
2532.57 29
2532.68 28
2532.80 28
2532.91 28
2533.03 27
2533.14 25
2533.26 23
2533.38 19
2533.49 16
2533.61 13
2533.72 12
2533.84 12
2533.95 13
2534.07 16
2534.18 20
2534.30 25
2534.41 31
2534.53 38
2534.64 46
2534.76 52
2534.88 58
2534.99 63
2535.11 65
2535.22 67
2535.34 66
2535.45 65
2535.57 63
2535.68 59
2535.80 55
2535.91 49
2536.03 43
2536.14 36
2536.26 28
2536.38 22
2536.49 18
2536.61 16
2536.72 18
2536.84 22
2536.95 27
2537.07 34
2537.18 39
2537.30 43
2537.41 43
2537.53 41
2537.65 35
2537.76 28
2537.88 19
2537.99 11
2538.11 4
2538.22 0
2538.34 0
2538.45 0
2538.57 1
2538.68 5
2538.80 9
2538.92 12
2539.03 15
2539.15 17
2539.26 19
2539.38 21
2539.49 25
2539.61 31
2539.72 39
2539.84 48
2539.96 56
2540.07 61
2540.19 62
2540.30 59
2540.42 52
2540.53 43
2540.65 34
2540.76 28
2540.88 26
2541.00 29
2541.11 37
2541.23 47
2541.34 59
2541.46 71
2541.57 80
2541.69 85
2541.80 88
2541.92 86
2542.04 82
2542.15 76
2542.27 70
2542.38 65
2542.50 62
2542.61 62
2542.73 64
2542.84 69
2542.96 75
2543.08 80
2543.19 83
2543.31 83
2543.42 80
2543.54 75
2543.65 68
2543.77 60
2543.88 53
2544.00 48
2544.12 46
2544.23 46
2544.35 50
2544.46 56
2544.58 64
2544.69 71
2544.81 77
2544.93 82
2545.04 86
2545.16 88
2545.27 89
2545.39 88
2545.50 86
2545.62 81
2545.73 72
2545.85 60
2545.97 44
2546.08 27
2546.20 10
2546.31 0
2546.43 0
2546.54 0
2546.66 0
2546.78 0
2546.89 0
2547.01 0
2547.12 5
2547.24 11
2547.35 16
2547.47 17
2547.59 16
2547.70 14
2547.82 10
2547.93 7
2548.05 3
2548.16 1
2548.28 0
2548.40 1
2548.51 3
2548.63 6
2548.74 10
2548.86 16
2548.97 23
2549.09 29
2549.21 35
2549.32 39
2549.44 41
2549.55 40
2549.67 36
2549.78 31
2549.90 26
2550.02 24
2550.13 24
2550.25 28
2550.36 35
2550.48 43
2550.59 49
2550.71 53
2550.83 55
2550.94 53
2551.06 51
2551.17 49
2551.29 48
2551.40 48
2551.52 49
2551.64 49
2551.75 49
2551.87 46
2551.98 43
2552.10 39
2552.22 35
2552.33 32
2552.45 29
2552.56 28
2552.68 27
2552.79 26
2552.91 27
2553.03 28
2553.14 31
2553.26 36
2553.37 41
2553.49 45
2553.60 49
2553.72 51
2553.84 51
2553.95 49
2554.07 46
2554.18 42
2554.30 37
2554.42 33
2554.53 28
2554.65 24
2554.76 21
2554.88 17
2555.00 13
2555.11 9
2555.23 6
2555.34 4
2555.46 4
2555.57 5
2555.69 10
2555.81 16
2555.92 26
2556.04 37
2556.15 50
2556.27 65
2556.39 80
2556.50 95
2556.62 109
2556.73 120
2556.85 128
2556.97 133
2557.08 134
2557.20 131
2557.31 127
2557.43 121
2557.54 116
2557.66 110
2557.78 106
2557.89 101
2558.01 97
2558.12 90
2558.24 83
2558.36 74
2558.47 64
2558.59 56
2558.70 52
2558.82 51
2558.94 56
2559.05 65
2559.17 76
2559.28 87
2559.40 98
2559.52 107
2559.63 115
2559.75 121
2559.86 127
2559.98 134
2560.10 141
2560.21 148
2560.33 154
2560.44 160
2560.56 164
2560.68 167
2560.79 168
2560.91 166
2561.02 160
2561.14 152
2561.26 140
2561.37 126
2561.49 111
2561.60 98
2561.72 85
2561.84 76
2561.95 68
2562.07 63
2562.18 59
2562.30 58
2562.42 57
2562.53 59
2562.65 61
2562.76 66
2562.88 72
2563.00 80
2563.11 88
2563.23 96
2563.34 103
2563.46 109
2563.58 112
2563.69 114
2563.81 114
2563.92 112
2564.04 110
2564.16 106
2564.27 100
2564.39 92
2564.50 82
2564.62 68
2564.74 52
2564.85 36
2564.97 21
2565.08 8
2565.20 0
2565.32 0
2565.43 0
2565.55 0
2565.67 8
2565.78 18
2565.90 28
2566.01 37
2566.13 45
2566.25 51
2566.36 55
2566.48 57
2566.59 58
2566.71 60
2566.83 64
2566.94 69
2567.06 75
2567.17 82
2567.29 87
2567.41 90
2567.52 90
2567.64 88
2567.76 84
2567.87 80
2567.99 77
2568.10 77
2568.22 78
2568.34 82
2568.45 87
2568.57 92
2568.68 96
2568.80 99
2568.92 100
2569.03 100
2569.15 100
2569.27 100
2569.38 101
2569.50 103
2569.61 107
2569.73 113
2569.85 119
2569.96 126
2570.08 132
2570.20 137
2570.31 139
2570.43 140
2570.54 138
2570.66 134
2570.78 130
2570.89 125
2571.01 122
2571.13 120
2571.24 119
2571.36 117
2571.47 115
2571.59 110
2571.71 104
2571.82 95
2571.94 87
2572.05 80
2572.17 77
2572.29 78
2572.40 84
2572.52 92
2572.64 99
2572.75 105
2572.87 107
2572.98 105
2573.10 99
2573.22 91
2573.33 83
2573.45 75
2573.57 69
2573.68 66
2573.80 64
2573.92 64
2574.03 65
2574.15 67
2574.26 68
2574.38 69
2574.50 69
2574.61 67
2574.73 63
2574.85 56
2574.96 48
2575.08 38
2575.19 28
2575.31 17
2575.43 6
2575.54 0
2575.66 0
2575.78 0
2575.89 0
2576.01 0
2576.13 0
2576.24 0
2576.36 0
2576.47 3
2576.59 12
2576.71 21
2576.82 30
2576.94 39
2577.06 48
2577.17 56
2577.29 64
2577.41 72
2577.52 80
2577.64 87
2577.75 93
2577.87 98
2577.99 101
2578.10 102
2578.22 102
2578.34 100
2578.45 99
2578.57 97
2578.69 98
2578.80 101
2578.92 105
2579.03 111
2579.15 116
2579.27 120
2579.38 123
2579.50 124
2579.62 125
2579.73 125
2579.85 127
2579.97 130
2580.08 133
2580.20 137
2580.32 141
2580.43 143
2580.55 144
2580.66 144
2580.78 145
2580.90 146
2581.01 147
2581.13 148
2581.25 148
2581.36 145
2581.48 140
2581.60 131
2581.71 120
2581.83 108
2581.95 95
2582.06 83
2582.18 73
2582.29 65
2582.41 60
2582.53 58
2582.64 60
2582.76 65
2582.88 72
2582.99 80
2583.11 88
2583.23 95
2583.34 99
2583.46 101
2583.58 101
2583.69 100
2583.81 101
2583.93 103
2584.04 108
2584.16 114
2584.28 121
2584.39 128
2584.51 132
2584.62 133
2584.74 131
2584.86 126
2584.97 120
2585.09 113
2585.21 108
2585.32 104
2585.44 102
2585.56 102
2585.67 103
2585.79 104
2585.91 106
2586.02 107
2586.14 109
2586.26 112
2586.37 119
2586.49 129
2586.61 143
2586.72 159
2586.84 178
2586.96 196
2587.07 212
2587.19 225
2587.31 232
2587.42 234
2587.54 230
2587.66 222
2587.77 208
2587.89 191
2588.01 173
2588.12 156
2588.24 140
2588.36 128
2588.47 119
2588.59 113
2588.71 112
2588.82 112
2588.94 115
2589.05 119
2589.17 125
2589.29 132
2589.40 140
2589.52 147
2589.64 154
2589.75 159
2589.87 160
2589.99 156
2590.10 149
2590.22 138
2590.34 125
2590.45 111
2590.57 98
2590.69 87
2590.80 77
2590.92 70
2591.04 65
2591.15 61
2591.27 59
2591.39 58
2591.50 57
2591.62 55
2591.74 52
2591.85 47
2591.97 42
2592.09 36
2592.20 31
2592.32 28
2592.44 26
2592.56 26
2592.67 27
2592.79 30
2592.91 33
2593.02 37
2593.14 41
2593.26 45
2593.37 51
2593.49 57
2593.61 65
2593.72 73
2593.84 82
2593.96 91
2594.07 98
2594.19 104
2594.31 108
2594.42 109
2594.54 107
2594.66 103
2594.77 97
2594.89 92
2595.01 88
2595.12 86
2595.24 88
2595.36 93
2595.47 100
2595.59 107
2595.71 111
2595.82 112
2595.94 109
2596.06 102
2596.17 92
2596.29 83
2596.41 76
2596.52 72
2596.64 72
2596.76 76
2596.88 81
2596.99 85
2597.11 87
2597.23 87
2597.34 84
2597.46 79
2597.58 74
2597.69 68
2597.81 63
2597.93 59
2598.04 55
2598.16 50
2598.28 45
2598.39 40
2598.51 35
2598.63 30
2598.74 26
2598.86 22
2598.98 19
2599.09 16
2599.21 14
2599.33 12
2599.45 11
2599.56 10
2599.68 11
2599.80 12
2599.91 12
2600.03 11
2600.15 10
2600.26 8
2600.38 7
2600.50 6
2600.61 6
2600.73 7
2600.85 8
2600.96 8
2601.08 7
2601.20 3
2601.32 0
2601.43 0
2601.55 0
2601.67 0
2601.78 0
2601.90 0
2602.02 5
2602.13 19
2602.25 34
2602.37 50
2602.48 64
2602.60 76
2602.72 83
2602.84 85
2602.95 84
2603.07 80
2603.19 75
2603.30 69
2603.42 65
2603.54 63
2603.65 63
2603.77 65
2603.89 68
2604.01 72
2604.12 76
2604.24 80
2604.36 83
2604.47 86
2604.59 87
2604.71 86
2604.82 82
2604.94 75
2605.06 65
2605.17 55
2605.29 46
2605.41 39
2605.53 37
2605.64 39
2605.76 44
2605.88 53
2605.99 63
2606.11 73
2606.23 83
2606.35 93
2606.46 103
2606.58 113
2606.70 122
2606.81 130
2606.93 135
2607.05 137
2607.16 135
2607.28 130
2607.40 122
2607.52 114
2607.63 108
2607.75 104
2607.87 104
2607.98 107
2608.10 113
2608.22 122
2608.33 130
2608.45 139
2608.57 146
2608.69 153
2608.80 160
2608.92 167
2609.04 172
2609.15 177
2609.27 181
2609.39 184
2609.51 185
2609.62 186
2609.74 187
2609.86 188
2609.97 191
2610.09 193
2610.21 196
2610.33 197
2610.44 198
2610.56 198
2610.68 197
2610.79 197
2610.91 196
2611.03 195
2611.15 194
2611.26 191
2611.38 189
2611.50 187
2611.61 187
2611.73 188
2611.85 192
2611.96 196
2612.08 200
2612.20 201
2612.32 200
2612.43 197
2612.55 192
2612.67 187
2612.79 184
2612.90 183
2613.02 185
2613.14 186
2613.25 187
2613.37 186
2613.49 182
2613.61 175
2613.72 167
2613.84 160
2613.96 156
2614.07 156
2614.19 161
2614.31 171
2614.43 185
2614.54 200
2614.66 216
2614.78 230
2614.89 240
2615.01 247
2615.13 250
2615.25 248
2615.36 243
2615.48 233
2615.60 220
2615.71 205
2615.83 188
2615.95 170
2616.07 153
2616.18 136
2616.30 121
2616.42 108
2616.54 98
2616.65 91
2616.77 86
2616.89 83
2617.00 82
2617.12 82
2617.24 83
2617.36 85
2617.47 87
2617.59 88
2617.71 89
2617.83 87
2617.94 82
2618.06 75
2618.18 65
2618.29 55
2618.41 45
2618.53 38
2618.65 35
2618.76 36
2618.88 40
2619.00 47
2619.12 55
2619.23 63
2619.35 71
2619.47 79
2619.58 88
2619.70 95
2619.82 102
2619.94 107
2620.05 109
2620.17 108
2620.29 104
2620.41 97
2620.52 90
2620.64 82
2620.76 76
2620.88 73
2620.99 71
2621.11 73
2621.23 75
2621.35 79
2621.46 82
2621.58 84
2621.70 84
2621.81 82
2621.93 77
2622.05 71
2622.17 64
2622.28 57
2622.40 51
2622.52 46
2622.64 43
2622.75 41
2622.87 41
2622.99 41
2623.11 41
2623.22 41
2623.34 42
2623.46 43
2623.58 46
2623.69 50
2623.81 55
2623.93 60
2624.04 66
2624.16 72
2624.28 77
2624.40 81
2624.51 83
2624.63 83
2624.75 80
2624.87 77
2624.98 74
2625.10 74
2625.22 76
2625.34 82
2625.45 90
2625.57 97
2625.69 102
2625.81 104
2625.92 100
2626.04 92
2626.16 81
2626.28 70
2626.39 59
2626.51 50
2626.63 44
2626.75 41
2626.86 42
2626.98 45
2627.10 52
2627.22 61
2627.33 72
2627.45 85
2627.57 98
2627.69 109
2627.80 118
2627.92 124
2628.04 125
2628.16 123
2628.27 119
2628.39 115
2628.51 113
2628.63 112
2628.74 114
2628.86 118
2628.98 121
2629.10 124
2629.21 126
2629.33 126
2629.45 127
2629.57 128
2629.68 131
2629.80 135
2629.92 141
2630.04 148
2630.15 154
2630.27 159
2630.39 163
2630.51 167
2630.62 172
2630.74 176
2630.86 181
2630.98 185
2631.09 187
2631.21 188
2631.33 187
2631.45 185
2631.56 182
2631.68 181
2631.80 181
2631.92 184
2632.04 189
2632.15 194
2632.27 201
2632.39 207
2632.51 211
2632.62 213
2632.74 214
2632.86 213
2632.98 210
2633.09 207
2633.21 202
2633.33 197
2633.45 192
2633.56 186
2633.68 179
2633.80 173
2633.92 167
2634.03 162
2634.15 158
2634.27 155
2634.39 154
2634.51 156
2634.62 159
2634.74 164
2634.86 170
2634.98 176
2635.09 181
2635.21 184
2635.33 183
2635.45 180
2635.56 173
2635.68 163
2635.80 151
2635.92 138
2636.04 126
2636.15 115
2636.27 108
2636.39 104
2636.51 104
2636.62 108
2636.74 114
2636.86 121
2636.98 128
2637.09 133
2637.21 134
2637.33 134
2637.45 131
2637.57 130
2637.68 132
2637.80 137
2637.92 147
2638.04 161
2638.15 177
2638.27 194
2638.39 207
2638.51 217
2638.62 221
2638.74 220
2638.86 215
2638.98 206
2639.10 195
2639.21 183
2639.33 170
2639.45 157
2639.57 144
2639.68 131
2639.80 120
2639.92 109
2640.04 99
2640.16 92
2640.27 86
2640.39 83
2640.51 83
2640.63 85
2640.74 88
2640.86 91
2640.98 93
2641.10 95
2641.22 98
2641.33 102
2641.45 108
2641.57 118
2641.69 131
2641.80 147
2641.92 163
2642.04 178
2642.16 190
2642.28 197
2642.39 197
2642.51 191
2642.63 180
2642.75 164
2642.87 147
2642.98 128
2643.10 111
2643.22 95
2643.34 83
2643.45 73
2643.57 65
2643.69 60
2643.81 55
2643.93 52
2644.04 49
2644.16 48
2644.28 49
2644.40 52
2644.52 57
2644.63 62
2644.75 67
2644.87 71
2644.99 72
2645.10 71
2645.22 67
2645.34 63
2645.46 61
2645.58 60
2645.69 64
2645.81 70
2645.93 77
2646.05 84
2646.17 89
2646.28 90
2646.40 87
2646.52 80
2646.64 70
2646.76 59
2646.87 48
2646.99 35
2647.11 23
2647.23 11
2647.34 0
2647.46 0
2647.58 0
2647.70 0
2647.82 0
2647.93 0
2648.05 0
2648.17 1
2648.29 7
2648.41 10
2648.52 12
2648.64 12
2648.76 13
2648.88 14
2649.00 18
2649.11 22
2649.23 28
2649.35 34
2649.47 39
2649.59 45
2649.70 50
2649.82 55
2649.94 60
2650.06 64
2650.18 67
2650.29 69
2650.41 68
2650.53 64
2650.65 57
2650.77 50
2650.88 42
2651.00 35
2651.12 30
2651.24 27
2651.36 27
2651.47 28
2651.59 30
2651.71 32
2651.83 35
2651.95 37
2652.06 40
2652.18 43
2652.30 46
2652.42 49
2652.54 52
2652.65 53
2652.77 53
2652.89 52
2653.01 49
2653.13 45
2653.24 40
2653.36 36
2653.48 32
2653.60 28
2653.72 27
2653.84 29
2653.95 34
2654.07 41
2654.19 50
2654.31 59
2654.43 65
2654.54 68
2654.66 67
2654.78 63
2654.90 56
2655.02 49
2655.13 43
2655.25 41
2655.37 42
2655.49 46
2655.61 53
2655.72 60
2655.84 68
2655.96 75
2656.08 81
2656.20 85
2656.32 89
2656.43 92
2656.55 96
2656.67 100
2656.79 104
2656.91 108
2657.02 111
2657.14 114
2657.26 114
2657.38 113
2657.50 110
2657.62 105
2657.73 99
2657.85 92
2657.97 86
2658.09 81
2658.21 78
2658.32 79
2658.44 82
2658.56 87
2658.68 94
2658.80 101
2658.92 107
2659.03 112
2659.15 115
2659.27 116
2659.39 118
2659.51 119
2659.62 121
2659.74 124
2659.86 127
2659.98 129
2660.10 129
2660.22 129
2660.33 127
2660.45 125
2660.57 125
2660.69 125
2660.81 126
2660.92 127
2661.04 128
2661.16 129
2661.28 128
2661.40 127
2661.52 125
2661.63 123
2661.75 122
2661.87 120
2661.99 118
2662.11 116
2662.23 113
2662.34 110
2662.46 105
2662.58 100
2662.70 96
2662.82 91
2662.94 86
2663.05 81
2663.17 75
2663.29 70
2663.41 65
2663.53 61
2663.65 59
2663.76 60
2663.88 62
2664.00 64
2664.12 66
2664.24 68
2664.35 69
2664.47 70
2664.59 73
2664.71 78
2664.83 84
2664.95 92
2665.06 100
2665.18 106
2665.30 110
2665.42 111
2665.54 110
2665.66 107
2665.77 105
2665.89 104
2666.01 105
2666.13 109
2666.25 115
2666.37 123
2666.48 131
2666.60 139
2666.72 146
2666.84 153
2666.96 158
2667.08 160
2667.20 161
2667.31 161
2667.43 160
2667.55 158
2667.67 157
2667.79 158
2667.91 159
2668.02 161
2668.14 161
2668.26 160
2668.38 155
2668.50 148
2668.62 139
2668.73 129
2668.85 119
2668.97 110
2669.09 104
2669.21 99
2669.33 97
2669.44 97
2669.56 99
2669.68 103
2669.80 108
2669.92 113
2670.04 118
2670.16 120
2670.27 121
2670.39 118
2670.51 113
2670.63 106
2670.75 99
2670.87 93
2670.98 90
2671.10 90
2671.22 93
2671.34 96
2671.46 101
2671.58 104
2671.70 106
2671.81 105
2671.93 103
2672.05 100
2672.17 95
2672.29 90
2672.41 85
2672.52 80
2672.64 75
2672.76 70
2672.88 63
2673.00 56
2673.12 49
2673.24 41
2673.35 35
2673.47 31
2673.59 32
2673.71 38
2673.83 48
2673.95 63
2674.07 81
2674.18 98
2674.30 112
2674.42 121
2674.54 126
2674.66 125
2674.78 119
2674.90 111
2675.01 101
2675.13 91
2675.25 82
2675.37 76
2675.49 72
2675.61 73
2675.73 77
2675.84 84
2675.96 91
2676.08 98
2676.20 102
2676.32 103
2676.44 100
2676.56 92
2676.67 82
2676.79 70
2676.91 57
2677.03 44
2677.15 30
2677.27 16
2677.39 4
2677.50 0
2677.62 0
2677.74 0
2677.86 0
2677.98 0
2678.10 0
2678.22 0
2678.33 0
2678.45 4
2678.57 11
2678.69 19
2678.81 26
2678.93 34
2679.05 41
2679.16 48
2679.28 54
2679.40 60
2679.52 66
2679.64 71
2679.76 75
2679.88 80
2680.00 83
2680.11 85
2680.23 87
2680.35 87
2680.47 87
2680.59 88
2680.71 91
2680.83 95
2680.94 101
2681.06 107
2681.18 113
2681.30 116
2681.42 116
2681.54 113
2681.66 108
2681.78 102
2681.89 96
2682.01 91
2682.13 87
2682.25 85
2682.37 82
2682.49 79
2682.61 75
2682.73 71
2682.84 68
2682.96 66
2683.08 67
2683.20 70
2683.32 75
2683.44 81
2683.56 86
2683.68 90
2683.79 93
2683.91 93
2684.03 93
2684.15 91
2684.27 90
2684.39 90
2684.51 91
2684.63 94
2684.74 98
2684.86 104
2684.98 111
2685.10 118
2685.22 124
2685.34 127
2685.46 128
2685.58 126
2685.69 122
2685.81 115
2685.93 107
2686.05 100
2686.17 94
2686.29 91
2686.41 89
2686.53 90
2686.64 94
2686.76 100
2686.88 110
2687.00 121
2687.12 134
2687.24 148
2687.36 161
2687.48 172
2687.60 180
2687.71 185
2687.83 189
2687.95 192
2688.07 196
2688.19 201
2688.31 207
2688.43 212
2688.55 216
2688.66 217
2688.78 214
2688.90 208
2689.02 200
2689.14 189
2689.26 178
2689.38 167
2689.50 157
2689.62 147
2689.73 138
2689.85 131
2689.97 124
2690.09 120
2690.21 119
2690.33 122
2690.45 130
2690.57 142
2690.69 158
2690.80 176
2690.92 193
2691.04 208
2691.16 218
2691.28 222
2691.40 218
2691.52 209
2691.64 195
2691.76 179
2691.87 165
2691.99 154
2692.11 147
2692.23 144
2692.35 144
2692.47 146
2692.59 148
2692.71 149
2692.83 149
2692.95 147
2693.06 144
2693.18 142
2693.30 139
2693.42 137
2693.54 137
2693.66 137
2693.78 137
2693.90 138
2694.02 139
2694.13 140
2694.25 141
2694.37 141
2694.49 140
2694.61 136
2694.73 130
2694.85 121
2694.97 109
2695.09 95
2695.21 80
2695.32 65
2695.44 52
2695.56 42
2695.68 35
2695.80 33
2695.92 34
2696.04 39
2696.16 46
2696.28 54
2696.40 63
2696.51 71
2696.63 78
2696.75 85
2696.87 91
2696.99 98
2697.11 105
2697.23 111
2697.35 117
2697.47 122
2697.59 124
2697.71 125
2697.82 123
2697.94 119
2698.06 113
2698.18 105
2698.30 95
2698.42 84
2698.54 73
2698.66 63
2698.78 54
2698.90 49
2699.01 48
2699.13 50
2699.25 54
2699.37 60
2699.49 66
2699.61 72
2699.73 76
2699.85 79
2699.97 80
2700.09 81
2700.21 82
2700.32 82
2700.44 80
2700.56 77
2700.68 72
2700.80 64
2700.92 56
2701.04 46
2701.16 38
2701.28 33
2701.40 32
2701.52 34
2701.64 40
2701.75 46
2701.87 52
2701.99 55
2702.11 54
2702.23 48
2702.35 39
2702.47 28
2702.59 17
2702.71 8
2702.83 0
2702.95 0
2703.07 0
2703.18 0
2703.30 0
2703.42 0
2703.54 0
2703.66 0
2703.78 0
2703.90 0
2704.02 7
2704.14 15
2704.26 25
2704.38 33
2704.50 41
2704.61 45
2704.73 47
2704.85 46
2704.97 42
2705.09 37
2705.21 33
2705.33 30
2705.45 30
2705.57 35
2705.69 42
2705.81 52
2705.93 61
2706.05 67
2706.16 70
2706.28 69
2706.40 65
2706.52 58
2706.64 51
2706.76 44
2706.88 40
2707.00 37
2707.12 35
2707.24 34
2707.36 32
2707.48 30
2707.60 28
2707.71 28
2707.83 29
2707.95 33
2708.07 39
2708.19 47
2708.31 54
2708.43 61
2708.55 66
2708.67 69
2708.79 71
2708.91 72
2709.03 73
2709.15 76
2709.27 80
2709.38 84
2709.50 89
2709.62 92
2709.74 94
2709.86 94
2709.98 92
2710.10 89
2710.22 83
2710.34 77
2710.46 69
2710.58 61
2710.70 54
2710.82 47
2710.94 43
2711.06 41
2711.17 40
2711.29 39
2711.41 37
2711.53 32
2711.65 25
2711.77 15
2711.89 5
2712.01 0
2712.13 0
2712.25 0
2712.37 0
2712.49 6
2712.61 16
2712.73 24
2712.85 29
2712.97 30
2713.08 28
2713.20 24
2713.32 20
2713.44 18
2713.56 19
2713.68 23
2713.80 28
2713.92 32
2714.04 32
2714.16 30
2714.28 24
2714.40 16
2714.52 8
2714.64 1
2714.76 0
2714.88 0
2715.00 0
2715.11 0
2715.23 1
2715.35 3
2715.47 5
2715.59 8
2715.71 13
2715.83 20
2715.95 30
2716.07 42
2716.19 55
2716.31 68
2716.43 81
2716.55 91
2716.67 98
2716.79 102
2716.91 102
2717.03 98
2717.15 91
2717.27 82
2717.38 73
2717.50 65
2717.62 59
2717.74 57
2717.86 57
2717.98 58
2718.10 60
2718.22 61
2718.34 58
2718.46 53
2718.58 45
2718.70 35
2718.82 25
2718.94 15
2719.06 7
2719.18 0
2719.30 0
2719.42 0
2719.54 0
2719.66 0
2719.77 0
2719.89 0
2720.01 0
2720.13 0
2720.25 0
2720.37 6
2720.49 13
2720.61 21
2720.73 27
2720.85 30
2720.97 31
2721.09 27
2721.21 20
2721.33 11
2721.45 1
2721.57 0
2721.69 0
2721.81 0
2721.93 0
2722.05 5
2722.17 14
2722.29 22
2722.41 26
2722.52 27
2722.64 24
2722.76 19
2722.88 13
2723.00 7
2723.12 3
2723.24 1
2723.36 1
2723.48 2
2723.60 4
2723.72 4
2723.84 4
2723.96 3
2724.08 2
2724.20 3
2724.32 4
2724.44 8
2724.56 12
2724.68 18
2724.80 24
2724.92 32
2725.04 40
2725.16 48
2725.28 58
2725.40 68
2725.52 78
2725.64 88
2725.76 95
2725.87 100
2725.99 102
2726.11 101
2726.23 96
2726.35 88
2726.47 78
2726.59 68
2726.71 59
2726.83 51
2726.95 45
2727.07 42
2727.19 42
2727.31 45
2727.43 52
2727.55 63
2727.67 77
2727.79 93
2727.91 109
2728.03 124
2728.15 137
2728.27 146
2728.39 151
2728.51 152
2728.63 148
2728.75 142
2728.87 133
2728.99 123
2729.11 111
2729.23 99
2729.35 87
2729.47 76
2729.59 68
2729.71 61
2729.83 57
2729.95 54
2730.06 53
2730.18 51
2730.30 50
2730.42 48
2730.54 46
2730.66 45
2730.78 45
2730.90 46
2731.02 49
2731.14 52
2731.26 55
2731.38 59
2731.50 62
2731.62 64
2731.74 66
2731.86 66
2731.98 65
2732.10 62
2732.22 58
2732.34 52
2732.46 45
2732.58 37
2732.70 30
2732.82 22
2732.94 16
2733.06 12
2733.18 10
2733.30 11
2733.42 16
2733.54 24
2733.66 36
2733.78 52
2733.90 71
2734.02 93
2734.14 116
2734.26 140
2734.38 162
2734.50 180
2734.62 194
2734.74 203
2734.86 207
2734.98 208
2735.10 205
2735.22 199
2735.34 192
2735.46 183
2735.58 173
2735.70 162
2735.82 152
2735.94 141
2736.06 132
2736.18 123
2736.30 116
2736.42 109
2736.54 103
2736.66 97
2736.78 91
2736.90 87
2737.02 83
2737.14 81
2737.26 79
2737.38 79
2737.50 80
2737.62 81
2737.74 83
2737.86 86
2737.98 89
2738.10 93
2738.22 97
2738.34 102
2738.45 106
2738.57 109
2738.69 111
2738.81 113
2738.93 116
2739.05 119
2739.17 124
2739.29 129
2739.41 134
2739.53 139
2739.65 143
2739.77 144
2739.89 143
2740.01 141
2740.13 137
2740.25 131
2740.37 124
2740.49 115
2740.61 103
2740.73 89
2740.85 73
2740.97 56
2741.09 37
2741.21 19
2741.33 2
2741.45 0
2741.57 0
2741.69 0
2741.81 0
2741.93 0
2742.05 0
2742.17 0
2742.29 0
2742.41 8
2742.53 15
2742.65 22
2742.77 30
2742.89 37
2743.01 45
2743.13 53
2743.26 61
2743.38 68
2743.50 75
2743.62 80
2743.74 85
2743.86 87
2743.98 89
2744.10 88
2744.22 85
2744.34 80
2744.46 74
2744.58 66
2744.70 59
2744.82 53
2744.94 49
2745.06 47
2745.18 47
2745.30 47
2745.42 46
2745.54 44
2745.66 41
2745.78 37
2745.90 34
2746.02 33
2746.14 35
2746.26 41
2746.38 50
2746.50 61
2746.62 72
2746.74 84
2746.86 94
2746.98 101
2747.10 105
2747.22 107
2747.34 105
2747.46 102
2747.58 97
2747.70 93
2747.82 90
2747.94 88
2748.06 90
2748.18 95
2748.30 102
2748.42 113
2748.54 125
2748.66 138
2748.78 151
2748.90 162
2749.02 171
2749.14 176
2749.26 178
2749.38 177
2749.50 173
2749.62 170
2749.74 167
2749.86 167
2749.98 170
2750.10 175
2750.22 181
2750.34 187
2750.46 191
2750.58 192
2750.70 188
2750.82 182
2750.94 173
2751.06 162
2751.18 152
2751.30 141
2751.42 131
2751.55 121
2751.67 110
2751.79 100
2751.91 90
2752.03 82
2752.15 75
2752.27 68
2752.39 63
2752.51 59
2752.63 54
2752.75 51
2752.87 48
2752.99 47
2753.11 49
2753.23 53
2753.35 59
2753.47 66
2753.59 73
2753.71 80
2753.83 86
2753.95 90
2754.07 93
2754.19 94
2754.31 92
2754.43 89
2754.55 84
2754.67 77
2754.79 68
2754.91 60
2755.03 52
2755.15 46
2755.27 42
2755.39 39
2755.51 38
2755.63 37
2755.75 37
2755.88 36
2756.00 34
2756.12 31
2756.24 26
2756.36 21
2756.48 16
2756.60 11
2756.72 8
2756.84 7
2756.96 8
2757.08 11
2757.20 15
2757.32 20
2757.44 25
2757.56 30
2757.68 35
2757.80 41
2757.92 47
2758.04 53
2758.16 56
2758.28 57
2758.40 53
2758.52 45
2758.64 33
2758.76 19
2758.88 4
2759.00 0
2759.13 0
2759.25 0
2759.37 0
2759.49 0
2759.61 0
2759.73 0
2759.85 0
2759.97 6
2760.09 18
2760.21 30
2760.33 40
2760.45 46
2760.57 49
2760.69 49
2760.81 46
2760.93 42
2761.05 37
2761.17 34
2761.29 33
2761.41 34
2761.53 38
2761.65 43
2761.77 50
2761.90 57
2762.02 64
2762.14 70
2762.26 74
2762.38 76
2762.50 75
2762.62 70
2762.74 63
2762.86 54
2762.98 46
2763.10 39
2763.22 35
2763.34 35
2763.46 40
2763.58 48
2763.70 58
2763.82 69
2763.94 79
2764.06 87
2764.18 91
2764.30 93
2764.43 90
2764.55 84
2764.67 75
2764.79 64
2764.91 53
2765.03 41
2765.15 33
2765.27 28
2765.39 27
2765.51 30
2765.63 37
2765.75 45
2765.87 54
2765.99 62
2766.11 68
2766.23 72
2766.35 73
2766.47 72
2766.60 72
2766.72 71
2766.84 72
2766.96 75
2767.08 80
2767.20 87
2767.32 94
2767.44 101
2767.56 107
2767.68 113
2767.80 119
2767.92 126
2768.04 132
2768.16 139
2768.28 145
2768.40 150
2768.52 154
2768.64 156
2768.77 156
2768.89 155
2769.01 152
2769.13 148
2769.25 144
2769.37 138
2769.49 133
2769.61 126
2769.73 120
2769.85 114
2769.97 107
2770.09 101
2770.21 95
2770.33 89
2770.45 83
2770.58 78
2770.70 73
2770.82 71
2770.94 71
2771.06 74
2771.18 80
2771.30 87
2771.42 96
2771.54 106
2771.66 115
2771.78 124
2771.90 132
2772.02 139
2772.14 145
2772.26 149
2772.39 150
2772.51 150
2772.63 146
2772.75 140
2772.87 133
2772.99 126
2773.11 120
2773.23 118
2773.35 120
2773.47 126
2773.59 137
2773.71 150
2773.83 165
2773.95 180
2774.08 193
2774.20 204
2774.32 212
2774.44 218
2774.56 222
2774.68 225
2774.80 227
2774.92 227
2775.04 226
2775.16 221
2775.28 213
2775.40 203
2775.52 192
2775.64 181
2775.77 171
2775.89 163
2776.01 159
2776.13 158
2776.25 159
2776.37 160
2776.49 162
2776.61 162
2776.73 162
2776.85 161
2776.97 161
2777.09 162
2777.21 165
2777.34 171
2777.46 179
2777.58 190
2777.70 201
2777.82 212
2777.94 219
2778.06 222
2778.18 220
2778.30 213
2778.42 201
2778.54 185
2778.66 166
2778.79 147
2778.91 129
2779.03 111
2779.15 94
2779.27 79
2779.39 64
2779.51 50
2779.63 37
2779.75 25
2779.87 13
2779.99 4
2780.11 0
2780.24 0
2780.36 0
2780.48 0
2780.60 0
2780.72 0
2780.84 0
2780.96 0
2781.08 2
2781.20 7
2781.32 12
2781.44 16
2781.57 20
2781.69 23
2781.81 26
2781.93 28
2782.05 31
2782.17 35
2782.29 41
2782.41 48
2782.53 58
2782.65 70
2782.77 85
2782.90 100
2783.02 116
2783.14 129
2783.26 140
2783.38 146
2783.50 148
2783.62 145
2783.74 141
2783.86 136
2783.98 131
2784.10 128
2784.23 127
2784.35 129
2784.47 135
2784.59 143
2784.71 154
2784.83 168
2784.95 183
2785.07 200
2785.19 218
2785.31 235
2785.43 251
2785.56 264
2785.68 273
2785.80 277
2785.92 276
2786.04 268
2786.16 256
2786.28 240
2786.40 222
2786.52 204
2786.64 188
2786.77 173
2786.89 161
2787.01 151
2787.13 141
2787.25 131
2787.37 120
2787.49 109
2787.61 99
2787.73 92
2787.85 88
2787.98 87
2788.10 90
2788.22 94
2788.34 100
2788.46 103
2788.58 104
2788.70 101
2788.82 96
2788.94 89
2789.07 84
2789.19 80
2789.31 79
2789.43 81
2789.55 83
2789.67 85
2789.79 87
2789.91 87
2790.03 86
2790.15 85
2790.28 84
2790.40 84
2790.52 86
2790.64 88
2790.76 90
2790.88 94
2791.00 98
2791.12 105
2791.24 114
2791.37 125
2791.49 136
2791.61 147
2791.73 154
2791.85 155
2791.97 151
2792.09 140
2792.21 124
2792.33 105
2792.46 87
2792.58 70
2792.70 57
2792.82 48
2792.94 44
2793.06 45
2793.18 50
2793.30 58
2793.43 66
2793.55 74
2793.67 80
2793.79 82
2793.91 80
2794.03 73
2794.15 64
2794.27 55
2794.39 48
2794.52 46
2794.64 50
2794.76 60
2794.88 76
2795.00 94
2795.12 111
2795.24 126
2795.36 135
2795.48 138
2795.61 135
2795.73 128
2795.85 118
2795.97 108
2796.09 100
2796.21 95
2796.33 92
2796.45 93
2796.58 95
2796.70 98
2796.82 100
2796.94 102
2797.06 104
2797.18 106
2797.30 107
2797.42 109
2797.55 110
2797.67 111
2797.79 111
2797.91 109
2798.03 106
2798.15 102
2798.27 97
2798.39 92
2798.52 86
2798.64 79
2798.76 71
2798.88 63
2799.00 54
2799.12 45
2799.24 37
2799.36 31
2799.49 26
2799.61 23
2799.73 22
2799.85 21
2799.97 20
2800.09 20
2800.21 20
2800.33 21
2800.46 23
2800.58 25
2800.70 27
2800.82 28
2800.94 28
2801.06 28
2801.18 26
2801.31 24
2801.43 22
2801.55 20
2801.67 17
2801.79 14
2801.91 9
2802.03 4
2802.15 0
2802.28 0
2802.40 0
2802.52 0
2802.64 0
2802.76 1
2802.88 4
2803.00 5
2803.13 5
2803.25 3
2803.37 0
2803.49 0
2803.61 0
2803.73 2
2803.85 8
2803.97 16
2804.10 24
2804.22 32
2804.34 38
2804.46 40
2804.58 38
2804.70 33
2804.82 27
2804.95 21
2805.07 16
2805.19 14
2805.31 17
2805.43 24
2805.55 34
2805.67 46
2805.80 58
2805.92 69
2806.04 76
2806.16 81
2806.28 82
2806.40 82
2806.52 81
2806.65 81
2806.77 82
2806.89 83
2807.01 84
2807.13 84
2807.25 83
2807.37 79
2807.50 75
2807.62 70
2807.74 67
2807.86 66
2807.98 68
2808.10 70
2808.22 72
2808.35 71
2808.47 67
2808.59 59
2808.71 49
2808.83 38
2808.95 27
2809.07 20
2809.20 16
2809.32 15
2809.44 16
2809.56 18
2809.68 20
2809.80 19
2809.93 17
2810.05 13
2810.17 8
2810.29 2
2810.41 0
2810.53 0
2810.65 0
2810.78 0
2810.90 0
2811.02 0
2811.14 0
2811.26 0
2811.38 0
2811.51 3
2811.63 8
2811.75 15
2811.87 23
2811.99 31
2812.11 40
2812.23 49
2812.36 58
2812.48 68
2812.60 77
2812.72 85
2812.84 90
2812.96 92
2813.09 90
2813.21 85
2813.33 76
2813.45 66
2813.57 56
2813.69 49
2813.81 44
2813.94 42
2814.06 43
2814.18 46
2814.30 49
2814.42 53
2814.54 56
2814.67 58
2814.79 58
2814.91 56
2815.03 53
2815.15 49
2815.27 44
2815.40 40
2815.52 37
2815.64 35
2815.76 34
2815.88 34
2816.00 34
2816.13 34
2816.25 35
2816.37 35
2816.49 36
2816.61 39
2816.73 41
2816.86 44
2816.98 47
2817.10 49
2817.22 50
2817.34 50
2817.46 49
2817.59 50
2817.71 52
2817.83 55
2817.95 59
2818.07 64
2818.19 67
2818.32 68
2818.44 66
2818.56 63
2818.68 61
2818.80 60
2818.92 64
2819.05 71
2819.17 82
2819.29 96
2819.41 108
2819.53 118
2819.65 124
2819.78 123
2819.90 117
2820.02 106
2820.14 93
2820.26 80
2820.38 68
2820.51 57
2820.63 48
2820.75 41
2820.87 35
2820.99 32
2821.11 32
2821.24 35
2821.36 42
2821.48 53
2821.60 66
2821.72 80
2821.85 92
2821.97 102
2822.09 108
2822.21 112
2822.33 113
2822.45 115
2822.58 116
2822.70 117
2822.82 117
2822.94 116
2823.06 113
2823.19 108
2823.31 102
2823.43 95
2823.55 89
2823.67 83
2823.79 79
2823.92 75
2824.04 71
2824.16 67
2824.28 61
2824.40 55
2824.52 50
2824.65 46
2824.77 45
2824.89 47
2825.01 51
2825.13 56
2825.26 60
2825.38 63
2825.50 64
2825.62 64
2825.74 64
2825.87 65
2825.99 66
2826.11 68
2826.23 70
2826.35 71
2826.47 69
2826.60 63
2826.72 56
2826.84 48
2826.96 41
2827.08 36
2827.21 34
2827.33 34
2827.45 34
2827.57 34
2827.69 32
2827.81 29
2827.94 24
2828.06 20
2828.18 19
2828.30 21
2828.42 27
2828.55 37
2828.67 49
2828.79 60
2828.91 70
2829.03 77
2829.16 79
2829.28 77
2829.40 72
2829.52 64
2829.64 56
2829.77 46
2829.89 37
2830.01 27
2830.13 19
2830.25 12
2830.38 9
2830.50 10
2830.62 15
2830.74 25
2830.86 39
2830.99 53
2831.11 68
2831.23 80
2831.35 88
2831.47 94
2831.59 98
2831.72 101
2831.84 104
2831.96 108
2832.08 113
2832.20 117
2832.33 118
2832.45 116
2832.57 111
2832.69 101
2832.81 89
2832.94 76
2833.06 64
2833.18 55
2833.30 48
2833.42 46
2833.55 47
2833.67 53
2833.79 61
2833.91 70
2834.03 79
2834.16 85
2834.28 87
2834.40 83
2834.52 74
2834.64 61
2834.77 46
2834.89 33
2835.01 25
2835.13 24
2835.26 31
2835.38 44
2835.50 63
2835.62 83
2835.74 104
2835.87 123
2835.99 139
2836.11 153
2836.23 164
2836.35 173
2836.48 180
2836.60 185
2836.72 189
2836.84 190
2836.96 189
2837.09 188
2837.21 186
2837.33 186
2837.45 187
2837.57 189
2837.70 192
2837.82 195
2837.94 197
2838.06 197
2838.19 195
2838.31 192
2838.43 188
2838.55 186
2838.67 186
2838.80 190
2838.92 196
2839.04 204
2839.16 214
2839.28 223
2839.41 231
2839.53 238
2839.65 243
2839.77 247
2839.90 251
2840.02 256
2840.14 260
2840.26 265
2840.38 268
2840.51 268
2840.63 265
2840.75 258
2840.87 249
2840.99 238
2841.12 226
2841.24 216
2841.36 208
2841.48 202
2841.61 198
2841.73 195
2841.85 193
2841.97 192
2842.09 189
2842.22 185
2842.34 180
2842.46 174
2842.58 168
2842.71 162
2842.83 157
2842.95 152
2843.07 148
2843.19 142
2843.32 132
2843.44 118
2843.56 101
2843.68 82
2843.81 63
2843.93 48
2844.05 40
2844.17 40
2844.29 48
2844.42 60
2844.54 74
2844.66 88
2844.78 100
2844.91 109
2845.03 115
2845.15 120
2845.27 122
2845.39 123
2845.52 121
2845.64 117
2845.76 110
2845.88 100
2846.01 87
2846.13 72
2846.25 57
2846.37 41
2846.50 26
2846.62 12
2846.74 0
2846.86 0
2846.98 0
2847.11 0
2847.23 0
2847.35 0
2847.47 0
2847.60 0
2847.72 2
2847.84 10
2847.96 18
2848.09 23
2848.21 27
2848.33 29
2848.45 32
2848.57 34
2848.70 38
2848.82 42
2848.94 47
2849.06 51
2849.19 55
2849.31 58
2849.43 61
2849.55 62
2849.68 61
2849.80 60
2849.92 57
2850.04 53
2850.17 48
2850.29 45
2850.41 42
2850.53 41
2850.65 42
2850.78 45
2850.90 48
2851.02 50
2851.14 51
2851.27 50
2851.39 48
2851.51 45
2851.63 40
2851.76 33
2851.88 26
2852.00 18
2852.12 8
2852.25 0
2852.37 0
2852.49 0
2852.61 0
2852.74 0
2852.86 0
2852.98 0
2853.10 0
2853.23 5
2853.35 21
2853.47 37
2853.59 50
2853.71 60
2853.84 65
2853.96 66
2854.08 63
2854.20 57
2854.33 49
2854.45 41
2854.57 34
2854.69 28
2854.82 23
2854.94 19
2855.06 17
2855.18 17
2855.31 19
2855.43 24
2855.55 32
2855.67 43
2855.80 55
2855.92 68
2856.04 78
2856.16 86
2856.29 90
2856.41 90
2856.53 89
2856.65 86
2856.78 83
2856.90 82
2857.02 83
2857.14 85
2857.27 87
2857.39 91
2857.51 95
2857.63 98
2857.76 101
2857.88 104
2858.00 106
2858.12 107
2858.25 107
2858.37 105
2858.49 102
2858.61 98
2858.74 94
2858.86 92
2858.98 90
2859.11 90
2859.23 91
2859.35 93
2859.47 96
2859.60 99
2859.72 103
2859.84 108
2859.96 115
2860.09 124
2860.21 134
2860.33 145
2860.45 154
2860.58 161
2860.70 164
2860.82 163
2860.94 158
2861.07 151
2861.19 142
2861.31 132
2861.43 122
2861.56 112
2861.68 103
2861.80 93
2861.92 83
2862.05 73
2862.17 64
2862.29 56
2862.42 52
2862.54 51
2862.66 53
2862.78 60
2862.91 68
2863.03 77
2863.15 85
2863.27 91
2863.40 94
2863.52 95
2863.64 95
2863.76 93
2863.89 91
2864.01 88
2864.13 85
2864.26 81
2864.38 76
2864.50 71
2864.62 66
2864.75 62
2864.87 60
2864.99 60
2865.11 61
2865.24 64
2865.36 68
2865.48 72
2865.60 76
2865.73 78
2865.85 77
2865.97 74
2866.10 70
2866.22 64
2866.34 57
2866.46 51
2866.59 45
2866.71 40
2866.83 36
2866.95 33
2867.08 31
2867.20 29
2867.32 28
2867.45 26
2867.57 25
2867.69 24
2867.81 24
2867.94 26
2868.06 28
2868.18 32
2868.30 36
2868.43 40
2868.55 45
2868.67 48
2868.80 51
2868.92 53
2869.04 54
2869.16 54
2869.29 55
2869.41 57
2869.53 61
2869.66 66
2869.78 74
2869.90 83
2870.02 93
2870.15 101
2870.27 107
2870.39 110
2870.52 111
2870.64 110
2870.76 108
2870.88 106
2871.01 104
2871.13 102
2871.25 101
2871.37 99
2871.50 96
2871.62 94
2871.74 90
2871.87 86
2871.99 81
2872.11 75
2872.23 70
2872.36 64
2872.48 58
2872.60 54
2872.73 51
2872.85 49
2872.97 49
2873.09 51
2873.22 55
2873.34 59
2873.46 64
2873.59 69
2873.71 76
2873.83 83
2873.95 92
2874.08 102
2874.20 112
2874.32 122
2874.45 131
2874.57 137
2874.69 139
2874.81 137
2874.94 130
2875.06 120
2875.18 106
2875.31 91
2875.43 76
2875.55 62
2875.68 49
2875.80 39
2875.92 30
2876.04 25
2876.17 21
2876.29 19
2876.41 17
2876.54 15
2876.66 13
2876.78 11
2876.90 8
2877.03 5
2877.15 3
2877.27 0
2877.40 0
2877.52 0
2877.64 0
2877.77 0
2877.89 0
2878.01 0
2878.13 0
2878.26 0
2878.38 0
2878.50 4
2878.63 11
2878.75 18
2878.87 25
2879.00 32
2879.12 38
2879.24 44
2879.36 49
2879.49 53
2879.61 56
2879.73 59
2879.86 60
2879.98 61
2880.10 61
2880.23 59
2880.35 55
2880.47 49
2880.59 40
2880.72 29
2880.84 16
2880.96 3
2881.09 0
2881.21 0
2881.33 0
2881.46 0
2881.58 0
2881.70 0
2881.82 0
2881.95 0
2882.07 3
2882.19 12
2882.32 21
2882.44 32
2882.56 42
2882.69 52
2882.81 60
2882.93 66
2883.06 70
2883.18 73
2883.30 72
2883.42 70
2883.55 66
2883.67 60
2883.79 54
2883.92 48
2884.04 43
2884.16 41
2884.29 42
2884.41 47
2884.53 56
2884.66 70
2884.78 87
2884.90 106
2885.02 124
2885.15 139
2885.27 149
2885.39 152
2885.52 147
2885.64 136
2885.76 120
2885.89 102
2886.01 82
2886.13 64
2886.26 48
2886.38 37
2886.50 30
2886.63 28
2886.75 31
2886.87 36
2886.99 42
2887.12 48
2887.24 50
2887.36 48
2887.49 42
2887.61 33
2887.73 21
2887.86 10
2887.98 1
2888.10 0
2888.23 0
2888.35 0
2888.47 0
2888.60 0
2888.72 2
2888.84 4
2888.97 4
2889.09 2
2889.21 0
2889.34 0
2889.46 0
2889.58 4
2889.71 10
2889.83 19
2889.95 28
2890.07 36
2890.20 42
2890.32 45
2890.44 47
2890.57 47
2890.69 47
2890.81 48
2890.94 52
2891.06 59
2891.18 67
2891.31 76
2891.43 84
2891.55 90
2891.68 92
2891.80 92
2891.92 88
2892.05 83
2892.17 78
2892.29 75
2892.42 74
2892.54 76
2892.66 80
2892.79 85
2892.91 90
2893.03 93
2893.16 93
2893.28 92
2893.40 89
2893.53 84
2893.65 78
2893.77 70
2893.90 61
2894.02 53
2894.14 44
2894.27 36
2894.39 31
2894.51 28
2894.64 29
2894.76 32
2894.88 37
2895.01 44
2895.13 50
2895.25 55
2895.38 58
2895.50 60
2895.62 60
2895.75 59
2895.87 57
2895.99 54
2896.12 52
2896.24 52
2896.36 54
2896.49 59
2896.61 66
2896.73 76
2896.86 87
2896.98 97
2897.10 105
2897.23 109
2897.35 110
2897.47 106
2897.60 99
2897.72 90
2897.84 79
2897.97 68
2898.09 59
2898.21 52
2898.34 48
2898.46 49
2898.58 53
2898.71 62
2898.83 73
2898.95 86
2899.08 98
2899.20 109
2899.32 117
2899.45 123
2899.57 126
2899.69 128
2899.82 129
2899.94 129
2900.06 130
2900.19 131
2900.31 134
2900.44 138
2900.56 145
2900.68 156
2900.81 169
2900.93 183
2901.05 198
2901.18 211
2901.30 221
2901.42 227
2901.55 229
2901.67 228
2901.79 225
2901.92 222
2902.04 220
2902.16 219
2902.29 220
2902.41 222
2902.53 226
2902.66 230
2902.78 235
2902.90 240
2903.03 245
2903.15 249
2903.27 252
2903.40 254
2903.52 253
2903.65 250
2903.77 245
2903.89 240
2904.02 234
2904.14 229
2904.26 224
2904.39 219
2904.51 214
2904.63 208
2904.76 202
2904.88 195
2905.00 188
2905.13 181
2905.25 175
2905.37 169
2905.50 163
2905.62 157
2905.75 149
2905.87 140
2905.99 130
2906.12 119
2906.24 109
2906.36 100
2906.49 93
2906.61 90
2906.73 90
2906.86 92
2906.98 97
2907.10 103
2907.23 109
2907.35 115
2907.48 121
2907.60 126
2907.72 130
2907.85 131
2907.97 129
2908.09 125
2908.22 118
2908.34 109
2908.46 99
2908.59 90
2908.71 83
2908.84 79
2908.96 76
2909.08 76
2909.21 76
2909.33 76
2909.45 77
2909.58 78
2909.70 78
2909.82 78
2909.95 78
2910.07 77
2910.20 75
2910.32 71
2910.44 66
2910.57 59
2910.69 52
2910.81 46
2910.94 39
2911.06 32
2911.18 26
2911.31 20
2911.43 13
2911.56 5
2911.68 0
2911.80 0
2911.93 0
2912.05 0
2912.17 0
2912.30 0
2912.42 0
2912.55 0
2912.67 3
2912.79 17
2912.92 32
2913.04 48
2913.16 61
2913.29 72
2913.41 79
2913.54 83
2913.66 84
2913.78 83
2913.91 81
2914.03 80
2914.15 79
2914.28 79
2914.40 79
2914.53 79
2914.65 78
2914.77 77
2914.90 75
2915.02 73
2915.14 70
2915.27 69
2915.39 68
2915.52 68
2915.64 70
2915.76 72
2915.89 74
2916.01 75
2916.13 76
2916.26 76
2916.38 76
2916.51 77
2916.63 79
2916.75 82
2916.88 86
2917.00 89
2917.12 89
2917.25 86
2917.37 78
2917.50 67
2917.62 55
2917.74 43
2917.87 35
2917.99 31
2918.11 32
2918.24 37
2918.36 44
2918.49 51
2918.61 57
2918.73 59
2918.86 58
2918.98 54
2919.11 47
2919.23 39
2919.35 32
2919.48 26
2919.60 24
2919.72 24
2919.85 26
2919.97 29
2920.10 33
2920.22 35
2920.34 35
2920.47 34
2920.59 30
2920.72 27
2920.84 23
2920.96 21
2921.09 21
2921.21 22
2921.34 24
2921.46 28
2921.58 31
2921.71 34
2921.83 36
2921.95 38
2922.08 40
2922.20 43
2922.33 48
2922.45 55
2922.57 65
2922.70 76
2922.82 88
2922.95 97
2923.07 104
2923.19 107
2923.32 106
2923.44 102
2923.57 96
2923.69 90
2923.81 84
2923.94 80
2924.06 78
2924.19 78
2924.31 80
2924.43 84
2924.56 90
2924.68 96
2924.81 104
2924.93 111
2925.05 117
2925.18 120
2925.30 120
2925.42 117
2925.55 111
2925.67 102
2925.80 93
2925.92 84
2926.04 75
2926.17 68
2926.29 63
2926.42 60
2926.54 59
2926.66 60
2926.79 64
2926.91 70
2927.04 77
2927.16 86
2927.28 94
2927.41 101
2927.53 105
2927.66 106
2927.78 103
2927.90 98
2928.03 90
2928.15 83
2928.28 77
2928.40 72
2928.53 71
2928.65 73
2928.77 78
2928.90 85
2929.02 94
2929.15 101
2929.27 107
2929.39 110
2929.52 111
2929.64 111
2929.77 110
2929.89 111
2930.01 114
2930.14 121
2930.26 129
2930.39 139
2930.51 147
2930.63 153
2930.76 156
2930.88 156
2931.01 154
2931.13 151
2931.25 148
2931.38 145
2931.50 144
2931.63 143
2931.75 142
2931.88 141
2932.00 141
2932.12 142
2932.25 145
2932.37 150
2932.50 155
2932.62 160
2932.74 164
2932.87 164
2932.99 162
2933.12 156
2933.24 149
2933.36 141
2933.49 132
2933.61 123
2933.74 115
2933.86 107
2933.99 99
2934.11 91
2934.23 85
2934.36 79
2934.48 75
2934.61 71
2934.73 67
2934.85 64
2934.98 60
2935.10 56
2935.23 52
2935.35 48
2935.48 44
2935.60 40
2935.72 36
2935.85 30
2935.97 24
2936.10 17
2936.22 9
2936.35 2
2936.47 0
2936.59 0
2936.72 0
2936.84 0
2936.97 0
2937.09 0
2937.21 0
2937.34 0
2937.46 0
2937.59 8
2937.71 18
2937.84 31
2937.96 44
2938.08 57
2938.21 69
2938.33 77
2938.46 83
2938.58 86
2938.71 85
2938.83 82
2938.95 77
2939.08 71
2939.20 65
2939.33 58
2939.45 51
2939.58 44
2939.70 38
2939.82 33
2939.95 28
2940.07 24
2940.20 21
2940.32 19
2940.45 18
2940.57 18
2940.69 19
2940.82 21
2940.94 24
2941.07 28
2941.19 32
2941.32 37
2941.44 42
2941.56 48
2941.69 53
2941.81 57
2941.94 60
2942.06 59
2942.19 56
2942.31 52
2942.43 47
2942.56 43
2942.68 42
2942.81 45
2942.93 50
2943.06 58
2943.18 67
2943.30 77
2943.43 87
2943.55 96
2943.68 104
2943.80 111
2943.93 117
2944.05 121
2944.18 124
2944.30 125
2944.42 124
2944.55 124
2944.67 123
2944.80 121
2944.92 121
2945.05 120
2945.17 119
2945.29 117
2945.42 113
2945.54 108
2945.67 101
2945.79 92
2945.92 83
2946.04 72
2946.17 61
2946.29 50
2946.41 39
2946.54 29
2946.66 20
2946.79 12
2946.91 7
2947.04 3
2947.16 0
2947.29 0
2947.41 0
2947.53 0
2947.66 0
2947.78 2
2947.91 3
2948.03 3
2948.16 3
2948.28 1
2948.41 0
2948.53 0
2948.65 0
2948.78 0
2948.90 0
2949.03 0
2949.15 0
2949.28 0
2949.40 0
2949.53 0
2949.65 0
2949.77 2
2949.90 6
2950.02 12
2950.15 20
2950.27 30
2950.40 40
2950.52 51
2950.65 60
2950.77 68
2950.90 72
2951.02 73
2951.14 72
2951.27 69
2951.39 65
2951.52 62
2951.64 58
2951.77 55
2951.89 52
2952.02 50
2952.14 47
2952.27 46
2952.39 46
2952.51 47
2952.64 51
2952.76 58
2952.89 65
2953.01 73
2953.14 80
2953.26 86
2953.39 90
2953.51 92
2953.64 90
2953.76 87
2953.88 82
2954.01 77
2954.13 71
2954.26 66
2954.38 63
2954.51 60
2954.63 58
2954.76 57
2954.88 56
2955.01 56
2955.13 56
2955.26 56
2955.38 54
2955.50 53
2955.63 50
2955.75 48
2955.88 46
2956.00 45
2956.13 45
2956.25 46
2956.38 46
2956.50 46
2956.63 43
2956.75 38
2956.88 31
2957.00 23
2957.12 17
2957.25 12
2957.37 10
2957.50 10
2957.62 12
2957.75 15
2957.87 17
2958.00 19
2958.12 22
2958.25 26
2958.37 32
2958.50 41
2958.62 53
2958.75 65
2958.87 77
2958.99 87
2959.12 94
2959.24 98
2959.37 100
2959.49 100
2959.62 101
2959.74 102
2959.87 104
2959.99 106
2960.12 109
2960.24 111
2960.37 113
2960.49 114
2960.62 114
2960.74 112
2960.87 110
2960.99 106
2961.11 102
2961.24 99
2961.36 95
2961.49 92
2961.61 90
2961.74 87
2961.86 84
2961.99 81
2962.11 78
2962.24 76
2962.36 76
2962.49 78
2962.61 81
2962.74 85
2962.86 90
2962.99 93
2963.11 95
2963.24 96
2963.36 98
2963.49 101
2963.61 104
2963.73 109
2963.86 114
2963.98 118
2964.11 120
2964.23 120
2964.36 118
2964.48 114
2964.61 108
2964.73 102
2964.86 94
2964.98 86
2965.11 77
2965.23 67
2965.36 57
2965.48 46
2965.61 34
2965.73 22
2965.86 10
2965.98 0
2966.11 0
2966.23 0
2966.36 0
2966.48 0
2966.61 0
2966.73 7
2966.86 17
2966.98 26
2967.10 33
2967.23 38
2967.35 39
2967.48 37
2967.60 33
2967.73 28
2967.85 24
2967.98 21
2968.10 22
2968.23 24
2968.35 28
2968.48 32
2968.60 35
2968.73 36
2968.85 35
2968.98 34
2969.10 34
2969.23 37
2969.35 43
2969.48 52
2969.60 64
2969.73 77
2969.85 89
2969.98 100
2970.10 108
2970.23 111
2970.35 109
2970.48 102
2970.60 92
2970.73 80
2970.85 67
2970.98 56
2971.10 49
2971.23 45
2971.35 43
2971.48 42
2971.60 41
2971.73 37
2971.85 29
2971.98 18
2972.10 5
2972.23 0
2972.35 0
2972.48 0
2972.60 0
2972.73 0
2972.85 0
2972.98 0
2973.10 0
2973.23 10
2973.35 20
2973.48 29
2973.60 37
2973.73 44
2973.85 53
2973.98 63
2974.10 76
2974.23 89
2974.35 104
2974.48 116
2974.60 127
2974.73 133
2974.85 136
2974.98 134
2975.10 130
2975.23 125
2975.35 120
2975.48 116
2975.60 113
2975.73 113
2975.85 114
2975.98 116
2976.10 119
2976.23 121
2976.35 124
2976.48 126
2976.60 127
2976.73 129
2976.85 129
2976.98 129
2977.10 127
2977.23 123
2977.35 117
2977.48 108
2977.60 97
2977.73 85
2977.85 72
2977.98 62
2978.10 54
2978.23 50
2978.35 50
2978.48 53
2978.60 57
2978.73 59
2978.85 60
2978.98 57
2979.10 51
2979.23 44
2979.35 37
2979.48 32
2979.60 30
2979.73 32
2979.85 36
2979.98 42
2980.10 48
2980.23 54
2980.35 58
2980.48 63
2980.60 68
2980.73 73
2980.86 78
2980.98 84
2981.11 88
2981.23 90
2981.36 90
2981.48 86
2981.61 80
2981.73 72
2981.86 66
2981.98 61
2982.11 59
2982.23 59
2982.36 61
2982.48 64
2982.61 66
2982.73 68
2982.86 68
2982.98 66
2983.11 63
2983.23 59
2983.36 54
2983.48 48
2983.61 42
2983.73 36
2983.86 31
2983.98 25
2984.11 19
2984.24 12
2984.36 5
2984.49 0
2984.61 0
2984.74 0
2984.86 0
2984.99 0
2985.11 0
2985.24 0
2985.36 0
2985.49 7
2985.61 18
2985.74 28
2985.86 37
2985.99 43
2986.11 47
2986.24 49
2986.36 50
2986.49 50
2986.61 49
2986.74 49
2986.87 49
2986.99 50
2987.12 52
2987.24 56
2987.37 61
2987.49 67
2987.62 71
2987.74 73
2987.87 73
2987.99 70
2988.12 65
2988.24 59
2988.37 52
2988.49 46
2988.62 41
2988.74 40
2988.87 41
2989.00 45
2989.12 51
2989.25 59
2989.37 68
2989.50 77
2989.62 84
2989.75 91
2989.87 97
2990.00 103
2990.12 109
2990.25 115
2990.37 121
2990.50 127
2990.62 130
2990.75 131
2990.88 129
2991.00 124
2991.13 116
2991.25 105
2991.38 94
2991.50 83
2991.63 73
2991.75 65
2991.88 60
2992.00 56
2992.13 53
2992.25 51
2992.38 48
2992.51 47
2992.63 46
2992.76 47
2992.88 50
2993.01 55
2993.13 63
2993.26 73
2993.38 83
2993.51 91
2993.63 97
2993.76 99
2993.88 97
2994.01 92
2994.14 84
2994.26 74
2994.39 65
2994.51 55
2994.64 47
2994.76 41
2994.89 37
2995.01 34
2995.14 33
2995.26 34
2995.39 35
2995.52 37
2995.64 38
2995.77 40
2995.89 41
2996.02 42
2996.14 43
2996.27 43
2996.39 43
2996.52 42
2996.64 41
2996.77 39
2996.90 35
2997.02 31
2997.15 27
2997.27 22
2997.40 18
2997.52 15
2997.65 14
2997.77 15
2997.90 18
2998.02 24
2998.15 31
2998.28 40
2998.40 50
2998.53 59
2998.65 69
2998.78 78
2998.90 86
2999.03 92
2999.15 97
2999.28 102
2999.41 106
2999.53 109
2999.66 113
2999.78 117
2999.91 120
3000.03 122
3000.16 122
3000.28 119
3000.41 114
3000.54 109
3000.66 103
3000.79 98
3000.91 93
3001.04 89
3001.16 84
3001.29 78
3001.41 71
3001.54 63
3001.67 56
3001.79 51
3001.92 49
3002.04 50
3002.17 55
3002.29 61
3002.42 68
3002.54 74
3002.67 78
3002.80 79
3002.92 77
3003.05 75
3003.17 71
3003.30 68
3003.42 65
3003.55 63
3003.68 61
3003.80 60
3003.93 59
3004.05 59
3004.18 59
3004.30 59
3004.43 59
3004.55 58
3004.68 56
3004.81 53
3004.93 49
3005.06 44
3005.18 39
3005.31 36
3005.43 35
3005.56 36
3005.69 39
3005.81 43
3005.94 47
3006.06 52
3006.19 57
3006.31 64
3006.44 71
3006.57 80
3006.69 90
3006.82 100
3006.94 108
3007.07 113
3007.19 113
3007.32 109
3007.45 102
3007.57 93
3007.70 83
3007.82 76
3007.95 72
3008.07 72
3008.20 74
3008.33 78
3008.45 82
3008.58 85
3008.70 86
3008.83 85
3008.95 82
3009.08 77
3009.21 72
3009.33 66
3009.46 62
3009.58 59
3009.71 58
3009.83 59
3009.96 61
3010.09 63
3010.21 64
3010.34 64
3010.46 63
3010.59 59
3010.71 53
3010.84 47
3010.97 42
3011.09 37
3011.22 35
3011.34 34
3011.47 35
3011.60 37
3011.72 40
3011.85 44
3011.97 47
3012.10 49
3012.22 51
3012.35 51
3012.48 50
3012.60 48
3012.73 46
3012.85 45
3012.98 44
3013.10 45
3013.23 48
3013.36 52
3013.48 56
3013.61 60
3013.73 62
3013.86 64
3013.99 65
3014.11 66
3014.24 66
3014.36 66
3014.49 66
3014.61 65
3014.74 62
3014.87 58
3014.99 52
3015.12 45
3015.24 38
3015.37 33
3015.50 30
3015.62 30
3015.75 32
3015.87 36
3016.00 41
3016.13 44
3016.25 46
3016.38 46
3016.50 44
3016.63 41
3016.75 39
3016.88 39
3017.01 41
3017.13 46
3017.26 53
3017.38 63
3017.51 75
3017.64 87
3017.76 101
3017.89 114
3018.01 126
3018.14 136
3018.27 141
3018.39 142
3018.52 137
3018.64 127
3018.77 114
3018.90 99
3019.02 86
3019.15 75
3019.27 68
3019.40 65
3019.53 64
3019.65 64
3019.78 64
3019.90 61
3020.03 57
3020.15 53
3020.28 48
3020.41 46
3020.53 48
3020.66 54
3020.78 65
3020.91 78
3021.04 92
3021.16 104
3021.29 114
3021.41 119
3021.54 122
3021.67 123
3021.79 123
3021.92 123
3022.04 124
3022.17 123
3022.30 122
3022.42 118
3022.55 113
3022.67 107
3022.80 101
3022.93 96
3023.05 91
3023.18 88
3023.30 86
3023.43 85
3023.56 85
3023.68 86
3023.81 89
3023.94 92
3024.06 97
3024.19 102
3024.31 107
3024.44 111
3024.57 113
3024.69 113
3024.82 111
3024.94 107
3025.07 101
3025.20 93
3025.32 84
3025.45 74
3025.57 65
3025.70 56
3025.83 51
3025.95 47
3026.08 46
3026.20 46
3026.33 46
3026.46 45
3026.58 43
3026.71 39
3026.83 33
3026.96 27
3027.09 22
3027.21 17
3027.34 12
3027.47 9
3027.59 6
3027.72 3
3027.84 2
3027.97 1
3028.10 1
3028.22 2
3028.35 3
3028.47 4
3028.60 5
3028.73 5
3028.85 5
3028.98 4
3029.11 1
3029.23 0
3029.36 0
3029.48 0
3029.61 0
3029.74 0
3029.86 0
3029.99 1
3030.11 9
3030.24 19
3030.37 30
3030.49 43
3030.62 56
3030.75 69
3030.87 81
3031.00 94
3031.12 106
3031.25 118
3031.38 129
3031.50 139
3031.63 146
3031.76 151
3031.88 154
3032.01 155
3032.13 154
3032.26 153
3032.39 152
3032.51 151
3032.64 148
3032.76 145
3032.89 140
3033.02 134
3033.14 127
3033.27 121
3033.40 115
3033.52 110
3033.65 107
3033.77 104
3033.90 102
3034.03 98
3034.15 93
3034.28 86
3034.41 78
3034.53 71
3034.66 65
3034.79 61
3034.91 60
3035.04 63
3035.16 67
3035.29 73
3035.42 79
3035.54 85
3035.67 91
3035.80 98
3035.92 105
3036.05 113
3036.17 122
3036.30 132
3036.43 141
3036.55 148
3036.68 153
3036.81 154
3036.93 152
3037.06 149
3037.18 143
3037.31 138
3037.44 134
3037.56 131
3037.69 130
3037.82 130
3037.94 131
3038.07 133
3038.20 135
3038.32 137
3038.45 140
3038.57 142
3038.70 143
3038.83 144
3038.95 143
3039.08 140
3039.21 136
3039.33 129
3039.46 121
3039.59 112
3039.71 101
3039.84 91
3039.96 81
3040.09 74
3040.22 69
3040.34 68
3040.47 70
3040.60 76
3040.72 84
3040.85 93
3040.98 102
3041.10 109
3041.23 114
3041.35 119
3041.48 123
3041.61 127
3041.73 131
3041.86 136
3041.99 140
3042.11 142
3042.24 143
3042.37 141
3042.49 137
3042.62 132
3042.75 125
3042.87 119
3043.00 113
3043.12 106
3043.25 101
3043.38 95
3043.50 90
3043.63 87
3043.76 84
3043.88 83
3044.01 83
3044.14 83
3044.26 82
3044.39 79
3044.52 73
3044.64 66
3044.77 58
3044.90 50
3045.02 44
3045.15 41
3045.27 41
3045.40 43
3045.53 46
3045.65 51
3045.78 54
3045.91 57
3046.03 59
3046.16 61
3046.29 63
3046.41 66
3046.54 69
3046.67 73
3046.79 76
3046.92 77
3047.05 76
3047.17 71
3047.30 65
3047.43 58
3047.55 50
3047.68 43
3047.81 36
3047.93 30
3048.06 25
3048.18 20
3048.31 15
3048.44 10
3048.56 4
3048.69 0
3048.82 0
3048.94 0
3049.07 0
3049.20 0
3049.32 0
3049.45 0
3049.58 0
3049.70 0
3049.83 4
3049.96 14
3050.08 25
3050.21 38
3050.34 50
3050.46 61
3050.59 69
3050.72 75
3050.84 77
3050.97 76
3051.10 74
3051.22 72
3051.35 69
3051.48 67
3051.60 65
3051.73 62
3051.86 60
3051.98 59
3052.11 58
3052.24 60
3052.36 64
3052.49 69
3052.62 75
3052.74 79
3052.87 82
3053.00 83
3053.12 82
3053.25 79
3053.38 75
3053.50 70
3053.63 64
3053.76 59
3053.88 55
3054.01 52
3054.14 52
3054.26 55
3054.39 60
3054.52 67
3054.64 76
3054.77 84
3054.90 91
3055.02 98
3055.15 102
3055.28 105
3055.40 106
3055.53 106
3055.66 104
3055.78 101
3055.91 96
3056.04 91
3056.16 84
3056.29 77
3056.42 70
3056.54 63
3056.67 58
3056.80 53
3056.92 50
3057.05 49
3057.18 49
3057.30 50
3057.43 52
3057.56 55
3057.68 57
3057.81 59
3057.94 60
3058.06 60
3058.19 62
3058.32 65
3058.44 68
3058.57 73
3058.70 79
3058.82 85
3058.95 92
3059.08 98
3059.20 104
3059.33 107
3059.46 109
3059.59 108
3059.71 105
3059.84 99
3059.97 92
3060.09 84
3060.22 78
3060.35 75
3060.47 75
3060.60 78
3060.73 85
3060.85 93
3060.98 101
3061.11 107
3061.23 112
3061.36 114
3061.49 115
3061.61 115
3061.74 115
3061.87 117
3061.99 121
3062.12 125
3062.25 128
3062.38 130
3062.50 130
3062.63 128
3062.76 126
3062.88 124
3063.01 125
3063.14 131
3063.26 140
3063.39 151
3063.52 163
3063.64 174
3063.77 183
3063.90 188
3064.02 190
3064.15 189
3064.28 187
3064.41 185
3064.53 186
3064.66 189
3064.79 194
3064.91 201
3065.04 207
3065.17 213
3065.29 216
3065.42 217
3065.55 217
3065.67 216
3065.80 217
3065.93 221
3066.05 228
3066.18 238
3066.31 250
3066.44 263
3066.56 275
3066.69 284
3066.82 291
3066.94 293
3067.07 291
3067.20 285
3067.32 277
3067.45 268
3067.58 261
3067.71 256
3067.83 256
3067.96 260
3068.09 267
3068.21 277
3068.34 287
3068.47 294
3068.59 298
3068.72 296
3068.85 289
3068.97 278
3069.10 265
3069.23 251
3069.36 238
3069.48 227
3069.61 216
3069.74 208
3069.86 199
3069.99 192
3070.12 184
3070.24 177
3070.37 172
3070.50 167
3070.63 163
3070.75 161
3070.88 159
3071.01 158
3071.13 158
3071.26 158
3071.39 159
3071.52 160
3071.64 160
3071.77 160
3071.90 157
3072.02 152
3072.15 144
3072.28 134
3072.40 123
3072.53 111
3072.66 101
3072.79 94
3072.91 88
3073.04 85
3073.17 83
3073.29 82
3073.42 81
3073.55 81
3073.68 80
3073.80 78
3073.93 75
3074.06 70
3074.18 63
3074.31 54
3074.44 46
3074.56 40
3074.69 37
3074.82 40
3074.95 49
3075.07 63
3075.20 81
3075.33 101
3075.45 121
3075.58 139
3075.71 155
3075.84 167
3075.96 175
3076.09 179
3076.22 180
3076.34 178
3076.47 174
3076.60 169
3076.73 166
3076.85 164
3076.98 164
3077.11 166
3077.23 169
3077.36 171
3077.49 171
3077.62 168
3077.74 162
3077.87 155
3078.00 146
3078.12 138
3078.25 130
3078.38 123
3078.51 115
3078.63 108
3078.76 99
3078.89 91
3079.01 85
3079.14 81
3079.27 81
3079.40 85
3079.52 91
3079.65 98
3079.78 105
3079.91 110
3080.03 113
3080.16 115
3080.29 114
3080.41 111
3080.54 107
3080.67 101
3080.80 95
3080.92 88
3081.05 82
3081.18 77
3081.30 74
3081.43 72
3081.56 72
3081.69 72
3081.81 70
3081.94 68
3082.07 66
3082.20 63
3082.32 60
3082.45 60
3082.58 62
3082.70 67
3082.83 73
3082.96 82
3083.09 90
3083.21 96
3083.34 100
3083.47 100
3083.60 97
3083.72 93
3083.85 88
3083.98 84
3084.10 83
3084.23 87
3084.36 96
3084.49 109
3084.61 124
3084.74 140
3084.87 156
3085.00 169
3085.12 180
3085.25 186
3085.38 188
3085.51 187
3085.63 184
3085.76 179
3085.89 175
3086.01 172
3086.14 171
3086.27 174
3086.40 178
3086.52 185
3086.65 191
3086.78 195
3086.91 198
3087.03 198
3087.16 196
3087.29 193
3087.42 190
3087.54 187
3087.67 184
3087.80 180
3087.92 175
3088.05 166
3088.18 156
3088.31 143
3088.43 129
3088.56 115
3088.69 101
3088.82 90
3088.94 81
3089.07 75
3089.20 73
3089.33 74
3089.45 78
3089.58 85
3089.71 95
3089.84 106
3089.96 118
3090.09 128
3090.22 138
3090.35 145
3090.47 150
3090.60 153
3090.73 153
3090.86 152
3090.98 149
3091.11 146
3091.24 143
3091.36 141
3091.49 139
3091.62 139
3091.75 141
3091.87 143
3092.00 147
3092.13 151
3092.26 155
3092.38 158
3092.51 160
3092.64 162
3092.77 161
3092.89 159
3093.02 156
3093.15 151
3093.28 146
3093.40 140
3093.53 134
3093.66 128
3093.79 121
3093.91 114
3094.04 106
3094.17 99
3094.30 91
3094.42 84
3094.55 77
3094.68 72
3094.81 69
3094.93 70
3095.06 73
3095.19 78
3095.32 84
3095.44 91
3095.57 97
3095.70 101
3095.83 102
3095.95 101
3096.08 97
3096.21 93
3096.34 89
3096.46 86
3096.59 85
3096.72 86
3096.85 89
3096.97 93
3097.10 97
3097.23 101
3097.36 105
3097.49 108
3097.61 112
3097.74 116
3097.87 121
3098.00 126
3098.12 129
3098.25 131
3098.38 130
3098.51 126
3098.63 121
3098.76 115
3098.89 110
3099.02 106
3099.14 104
3099.27 103
3099.40 103
3099.53 104
3099.65 106
3099.78 109
3099.91 112
3100.04 116
3100.16 120
3100.29 125
3100.42 128
3100.55 128
3100.68 127
3100.80 123
3100.93 117
3101.06 110
3101.19 102
3101.31 97
3101.44 93
3101.57 92
3101.70 93
3101.82 95
3101.95 97
3102.08 97
3102.21 95
3102.33 90
3102.46 83
3102.59 76
3102.72 69
3102.85 64
3102.97 59
3103.10 55
3103.23 53
3103.36 52
3103.48 51
3103.61 49
3103.74 46
3103.87 42
3103.99 37
3104.12 30
3104.25 22
3104.38 14
3104.51 5
3104.63 0
3104.76 0
3104.89 0
3105.02 0
3105.14 0
3105.27 0
3105.40 0
3105.53 0
3105.66 2
3105.78 8
3105.91 13
3106.04 18
3106.17 22
3106.29 25
3106.42 26
3106.55 25
3106.68 22
3106.81 18
3106.93 15
3107.06 12
3107.19 12
3107.32 14
3107.44 18
3107.57 25
3107.70 35
3107.83 47
3107.96 59
3108.08 73
3108.21 85
3108.34 97
3108.47 106
3108.59 113
3108.72 117
3108.85 118
3108.98 117
3109.11 114
3109.23 111
3109.36 107
3109.49 104
3109.62 102
3109.74 100
3109.87 98
3110.00 98
3110.13 98
3110.26 99
3110.38 100
3110.51 101
3110.64 101
3110.77 100
3110.89 98
3111.02 96
3111.15 93
3111.28 91
3111.41 90
3111.53 93
3111.66 99
3111.79 107
3111.92 118
3112.05 131
3112.17 143
3112.30 154
3112.43 161
3112.56 165
3112.68 165
3112.81 161
3112.94 153
3113.07 142
3113.20 129
3113.32 115
3113.45 102
3113.58 92
3113.71 85
3113.84 82
3113.96 83
3114.09 88
3114.22 93
3114.35 99
3114.48 103
3114.60 106
3114.73 106
3114.86 105
3114.99 104
3115.12 105
3115.24 106
3115.37 109
3115.50 113
3115.63 118
3115.75 122
3115.88 124
3116.01 126
3116.14 127
3116.27 128
3116.39 129
3116.52 131
3116.65 134
3116.78 140
3116.91 147
3117.03 154
3117.16 162
3117.29 167
3117.42 171
3117.55 173
3117.67 174
3117.80 174
3117.93 174
3118.06 172
3118.19 171
3118.31 168
3118.44 163
3118.57 157
3118.70 150
3118.83 142
3118.95 134
3119.08 127
3119.21 122
3119.34 119
3119.47 117
3119.59 118
3119.72 121
3119.85 127
3119.98 135
3120.11 147
3120.23 161
3120.36 177
3120.49 192
3120.62 205
3120.75 214
3120.88 218
3121.00 217
3121.13 212
3121.26 204
3121.39 197
3121.52 192
3121.64 189
3121.77 189
3121.90 190
3122.03 191
3122.16 191
3122.28 188
3122.41 182
3122.54 174
3122.67 163
3122.80 152
3122.92 142
3123.05 132
3123.18 124
3123.31 116
3123.44 107
3123.56 98
3123.69 87
3123.82 74
3123.95 61
3124.08 47
3124.21 35
3124.33 25
3124.46 20
3124.59 18
3124.72 19
3124.85 22
3124.97 28
3125.10 33
3125.23 39
3125.36 45
3125.49 51
3125.61 57
3125.74 65
3125.87 74
3126.00 84
3126.13 94
3126.26 104
3126.38 113
3126.51 118
3126.64 120
3126.77 118
3126.90 112
3127.02 103
3127.15 92
3127.28 81
3127.41 70
3127.54 60
3127.67 53
3127.79 48
3127.92 46
3128.05 47
3128.18 50
3128.31 54
3128.43 58
3128.56 62
3128.69 65
3128.82 66
3128.95 67
3129.08 69
3129.20 71
3129.33 73
3129.46 77
3129.59 81
3129.72 85
3129.85 89
3129.97 91
3130.10 92
3130.23 93
3130.36 93
3130.49 92
3130.61 92
3130.74 91
3130.87 91
3131.00 89
3131.13 86
3131.26 83
3131.38 78
3131.51 73
3131.64 68
3131.77 65
3131.90 63
3132.03 64
3132.15 68
3132.28 74
3132.41 84
3132.54 96
3132.67 109
3132.80 124
3132.92 138
3133.05 151
3133.18 163
3133.31 171
3133.44 177
3133.57 179
3133.69 178
3133.82 175
3133.95 170
3134.08 164
3134.21 156
3134.34 148
3134.46 140
3134.59 131
3134.72 123
3134.85 116
3134.98 109
3135.11 103
3135.23 97
3135.36 91
3135.49 86
3135.62 80
3135.75 75
3135.88 69
3136.00 63
3136.13 58
3136.26 53
3136.39 48
3136.52 44
3136.65 41
3136.77 38
3136.90 36
3137.03 35
3137.16 35
3137.29 35
3137.42 36
3137.54 36
3137.67 36
3137.80 33
3137.93 29
3138.06 23
3138.19 17
3138.31 11
3138.44 7
3138.57 7
3138.70 10
3138.83 16
3138.96 27
3139.09 39
3139.21 52
3139.34 65
3139.47 75
3139.60 84
3139.73 92
3139.86 99
3139.98 107
3140.11 116
3140.24 125
3140.37 134
3140.50 141
3140.63 145
3140.75 145
3140.88 140
3141.01 132
3141.14 122
3141.27 111
3141.40 101
3141.53 92
3141.65 86
3141.78 83
3141.91 82
3142.04 82
3142.17 83
3142.30 86
3142.43 89
3142.55 94
3142.68 99
3142.81 104
3142.94 108
3143.07 110
3143.20 110
3143.32 106
3143.45 98
3143.58 89
3143.71 78
3143.84 66
3143.97 56
3144.10 46
3144.22 38
3144.35 33
3144.48 29
3144.61 28
3144.74 29
3144.87 32
3145.00 38
3145.12 46
3145.25 57
3145.38 68
3145.51 79
3145.64 89
3145.77 97
3145.90 102
3146.02 103
3146.15 101
3146.28 96
3146.41 90
3146.54 82
3146.67 75
3146.80 69
3146.92 63
3147.05 58
3147.18 53
3147.31 47
3147.44 40
3147.57 31
3147.70 21
3147.82 10
3147.95 0
3148.08 0
3148.21 0
3148.34 0
3148.47 0
3148.60 0
3148.72 0
3148.85 0
3148.98 1
3149.11 9
3149.24 16
3149.37 23
3149.50 29
3149.62 34
3149.75 38
3149.88 42
3150.01 46
3150.14 50
3150.27 55
3150.40 61
3150.53 66
3150.65 70
3150.78 73
3150.91 72
3151.04 68
3151.17 63
3151.30 56
3151.43 49
3151.55 44
3151.68 42
3151.81 44
3151.94 50
3152.07 57
3152.20 66
3152.33 74
3152.46 80
3152.58 85
3152.71 87
3152.84 87
3152.97 84
3153.10 77
3153.23 67
3153.36 54
3153.49 39
3153.61 24
3153.74 12
3153.87 3
3154.00 0
3154.13 1
3154.26 5
3154.39 9
3154.52 11
3154.64 11
3154.77 8
3154.90 2
3155.03 0
3155.16 0
3155.29 0
3155.42 0
3155.55 0
3155.67 0
3155.80 4
3155.93 11
3156.06 19
3156.19 26
3156.32 32
3156.45 37
3156.58 42
3156.70 45
3156.83 48
3156.96 50
3157.09 52
3157.22 52
3157.35 51
3157.48 48
3157.61 45
3157.73 42
3157.86 39
3157.99 37
3158.12 36
3158.25 35
3158.38 35
3158.51 34
3158.64 33
3158.77 31
3158.89 30
3159.02 30
3159.15 30
3159.28 30
3159.41 31
3159.54 30
3159.67 28
3159.80 24
3159.92 20
3160.05 16
3160.18 13
3160.31 12
3160.44 13
3160.57 16
3160.70 19
3160.83 21
3160.96 21
3161.08 19
3161.21 15
3161.34 10
3161.47 4
3161.60 0
3161.73 0
3161.86 0
3161.99 0
3162.12 3
3162.24 9
3162.37 16
3162.50 24
3162.63 32
3162.76 41
3162.89 49
3163.02 55
3163.15 60
3163.28 63
3163.40 64
3163.53 64
3163.66 64
3163.79 64
3163.92 64
3164.05 65
3164.18 66
3164.31 67
3164.44 68
3164.57 67
3164.69 67
3164.82 66
3164.95 66
3165.08 67
3165.21 69
3165.34 71
3165.47 73
3165.60 74
3165.73 75
3165.85 75
3165.98 74
3166.11 74
3166.24 76
3166.37 79
3166.50 86
3166.63 96
3166.76 109
3166.89 124
3167.02 141
3167.14 158
3167.27 173
3167.40 182
3167.53 187
3167.66 184
3167.79 177
3167.92 165
3168.05 151
3168.18 137
3168.31 124
3168.43 112
3168.56 102
3168.69 92
3168.82 82
3168.95 73
3169.08 64
3169.21 56
3169.34 51
3169.47 48
3169.60 47
3169.73 49
3169.85 51
3169.98 54
3170.11 55
3170.24 55
3170.37 52
3170.50 48
3170.63 43
3170.76 37
3170.89 32
3171.02 28
3171.14 25
3171.27 23
3171.40 22
3171.53 21
3171.66 21
3171.79 21
3171.92 22
3172.05 25
3172.18 31
3172.31 38
3172.44 47
3172.56 57
3172.69 66
3172.82 73
3172.95 78
3173.08 79
3173.21 76
3173.34 68
3173.47 58
3173.60 45
3173.73 31
3173.86 18
3173.99 9
3174.11 3
3174.24 2
3174.37 6
3174.50 14
3174.63 26
3174.76 40
3174.89 54
3175.02 67
3175.15 76
3175.28 82
3175.41 84
3175.54 81
3175.66 76
3175.79 68
3175.92 59
3176.05 51
3176.18 44
3176.31 40
3176.44 37
3176.57 36
3176.70 36
3176.83 35
3176.96 33
3177.09 30
3177.21 25
3177.34 19
3177.47 12
3177.60 6
3177.73 1
3177.86 0
3177.99 0
3178.12 0
3178.25 0
3178.38 0
3178.51 0
3178.64 0
3178.77 0
3178.89 0
3179.02 3
3179.15 9
3179.28 17
3179.41 25
3179.54 32
3179.67 39
3179.80 43
3179.93 44
3180.06 42
3180.19 39
3180.32 35
3180.45 32
3180.57 32
3180.70 36
3180.83 43
3180.96 52
3181.09 62
3181.22 70
3181.35 77
3181.48 81
3181.61 83
3181.74 85
3181.87 86
3182.00 88
3182.13 91
3182.26 94
3182.38 97
3182.51 100
3182.64 101
3182.77 102
3182.90 102
3183.03 102
3183.16 101
3183.29 98
3183.42 94
3183.55 88
3183.68 80
3183.81 71
3183.94 62
3184.07 54
3184.20 50
3184.32 50
3184.45 54
3184.58 61
3184.71 69
3184.84 76
3184.97 81
3185.10 83
3185.23 83
3185.36 82
3185.49 80
3185.62 78
3185.75 76
3185.88 74
3186.01 73
3186.14 74
3186.27 75
3186.39 80
3186.52 87
3186.65 97
3186.78 108
3186.91 120
3187.04 130
3187.17 137
3187.30 139
3187.43 136
3187.56 128
3187.69 117
3187.82 103
3187.95 88
3188.08 74
3188.21 61
3188.34 51
3188.47 43
3188.59 39
3188.72 36
3188.85 35
3188.98 34
3189.11 34
3189.24 33
3189.37 33
3189.50 33
3189.63 34
3189.76 37
3189.89 41
3190.02 47
3190.15 53
3190.28 60
3190.41 66
3190.54 70
3190.67 73
3190.80 72
3190.92 69
3191.05 63
3191.18 56
3191.31 48
3191.44 39
3191.57 30
3191.70 22
3191.83 15
3191.96 11
3192.09 8
3192.22 6
3192.35 6
3192.48 6
3192.61 7
3192.74 8
3192.87 9
3193.00 10
3193.13 12
3193.26 14
3193.39 17
3193.52 19
3193.64 22
3193.77 23
3193.90 24
3194.03 24
3194.16 24
3194.29 24
3194.42 26
3194.55 29
3194.68 33
3194.81 39
3194.94 44
3195.07 50
3195.20 54
3195.33 58
3195.46 60
3195.59 62
3195.72 64
3195.85 65
3195.98 64
3196.11 63
3196.24 60
3196.37 57
3196.50 54
3196.62 51
3196.75 49
3196.88 47
3197.01 46
3197.14 45
3197.27 44
3197.40 43
3197.53 40
3197.66 38
3197.79 36
3197.92 34
3198.05 34
3198.18 36
3198.31 39
3198.44 44
3198.57 50
3198.70 57
3198.83 62
3198.96 65
3199.09 65
3199.22 63
3199.35 59
3199.48 54
3199.61 49
3199.74 45
3199.87 44
3200.00 44
3200.12 45
3200.25 46
3200.38 47
3200.51 46
3200.64 44
3200.77 40
3200.90 37
3201.03 34
3201.16 33
3201.29 34
3201.42 38
3201.55 42
3201.68 48
3201.81 55
3201.94 62
3202.07 68
3202.20 73
3202.33 77
3202.46 80
3202.59 80
3202.72 80
3202.85 77
3202.98 73
3203.11 68
3203.24 62
3203.37 56
3203.50 49
3203.63 43
3203.76 37
3203.89 32
3204.02 27
3204.15 24
3204.28 21
3204.41 17
3204.54 13
3204.66 8
3204.79 4
3204.92 0
3205.05 0
3205.18 0
3205.31 0
3205.44 0
3205.57 0
3205.70 0
3205.83 0
3205.96 0
3206.09 0
3206.22 0
3206.35 3
3206.48 7
3206.61 12
3206.74 16
3206.87 20
3207.00 21
3207.13 18
3207.26 13
3207.39 7
3207.52 0
3207.65 0
3207.78 0
3207.91 0
3208.04 0
3208.17 0
3208.30 9
3208.43 21
3208.56 33
3208.69 44
3208.82 52
3208.95 55
3209.08 54
3209.21 50
3209.34 43
3209.47 36
3209.60 29
3209.73 23
3209.86 20
3209.99 21
3210.12 24
3210.25 30
3210.38 38
3210.51 48
3210.64 59
3210.77 70
3210.90 80
3211.03 86
3211.16 90
3211.29 89
3211.42 84
3211.55 75
3211.68 64
3211.81 51
3211.94 39
3212.07 28
3212.20 20
3212.33 14
3212.46 13
3212.59 14
3212.72 18
3212.85 23
3212.98 27
3213.11 32
3213.23 35
3213.36 38
3213.49 41
3213.62 43
3213.75 44
3213.88 45
3214.01 43
3214.14 39
3214.27 32
3214.40 23
3214.53 12
3214.66 2
3214.79 0
3214.92 0
3215.05 0
3215.18 0
3215.31 0
3215.44 0
3215.57 0
3215.70 5
3215.83 10
3215.96 13
3216.09 14
3216.22 12
3216.35 9
3216.48 5
3216.61 2
3216.74 1
3216.87 3
3217.00 6
3217.13 11
3217.26 16
3217.39 19
3217.52 19
3217.65 17
3217.78 13
3217.91 9
3218.04 6
3218.17 7
3218.30 12
3218.43 19
3218.56 27
3218.69 36
3218.82 43
3218.95 47
3219.08 50
3219.21 50
3219.34 49
3219.47 47
3219.60 46
3219.74 44
3219.87 42
3220.00 41
3220.13 38
3220.26 36
3220.39 34
3220.52 33
3220.65 34
3220.78 35
3220.91 36
3221.04 38
3221.17 38
3221.30 36
3221.43 31
3221.56 23
3221.69 12
3221.82 1
3221.95 0
3222.08 0
3222.21 0
3222.34 0
3222.47 0
3222.60 0
3222.73 0
3222.86 14
3222.99 30
3223.12 45
3223.25 58
3223.38 66
3223.51 70
3223.64 69
3223.77 63
3223.90 54
3224.03 42
3224.16 31
3224.29 20
3224.42 13
3224.55 9
3224.68 9
3224.81 14
3224.94 22
3225.07 33
3225.20 45
3225.33 57
3225.46 69
3225.59 80
3225.72 90
3225.85 97
3225.98 103
3226.11 106
3226.24 106
3226.37 102
3226.50 95
3226.63 84
3226.76 71
3226.89 58
3227.02 46
3227.15 36
3227.28 31
3227.41 28
3227.54 28
3227.67 29
3227.80 29
3227.93 27
3228.06 23
3228.19 19
3228.33 15
3228.46 11
3228.59 9
3228.72 8
3228.85 7
3228.98 6
3229.11 6
3229.24 5
3229.37 4
3229.50 4
3229.63 5
3229.76 6
3229.89 6
3230.02 5
3230.15 2
3230.28 0
3230.41 0
3230.54 0
3230.67 0
3230.80 0
3230.93 0
3231.06 6
3231.19 14
3231.32 21
3231.45 25
3231.58 26
3231.71 24
3231.84 21
3231.97 18
3232.10 17
3232.23 17
3232.36 20
3232.49 23
3232.62 25
3232.75 26
3232.89 27
3233.02 26
3233.15 25
3233.28 25
3233.41 25
3233.54 27
3233.67 30
3233.80 33
3233.93 37
3234.06 40
3234.19 43
3234.32 45
3234.45 47
3234.58 49
3234.71 52
3234.84 55
3234.97 58
3235.10 61
3235.23 62
3235.36 61
3235.49 57
3235.62 50
3235.75 39
3235.88 28
3236.01 18
3236.14 10
3236.27 5
3236.41 4
3236.54 5
3236.67 7
3236.80 9
3236.93 10
3237.06 11
3237.19 11
3237.32 11
3237.45 12
3237.58 15
3237.71 19
3237.84 23
3237.97 27
3238.10 30
3238.23 32
3238.36 31
3238.49 29
3238.62 25
3238.75 20
3238.88 15
3239.01 10
3239.14 5
3239.27 2
3239.41 0
3239.54 0
3239.67 0
3239.80 0
3239.93 0
3240.06 0
3240.19 2
3240.32 10
3240.45 19
3240.58 29
3240.71 40
3240.84 50
3240.97 59
3241.10 68
3241.23 75
3241.36 81
3241.49 87
3241.62 91
3241.75 95
3241.88 99
3242.01 104
3242.15 108
3242.28 112
3242.41 116
3242.54 119
3242.67 121
3242.80 120
3242.93 117
3243.06 111
3243.19 101
3243.32 88
3243.45 72
3243.58 55
3243.71 37
3243.84 21
3243.97 9
3244.10 1
3244.23 0
3244.36 0
3244.50 0
3244.63 3
3244.76 6
3244.89 8
3245.02 8
3245.15 6
3245.28 3
3245.41 0
3245.54 0
3245.67 0
3245.80 0
3245.93 0
3246.06 0
3246.19 0
3246.32 2
3246.45 6
3246.58 11
3246.72 15
3246.85 19
3246.98 22
3247.11 23
3247.24 23
3247.37 21
3247.50 18
3247.63 13
3247.76 9
3247.89 6
3248.02 5
3248.15 6
3248.28 10
3248.41 18
3248.54 28
3248.67 40
3248.81 51
3248.94 60
3249.07 67
3249.20 70
3249.33 70
3249.46 68
3249.59 66
3249.72 63
3249.85 61
3249.98 60
3250.11 59
3250.24 57
3250.37 55
3250.50 51
3250.63 45
3250.77 36
3250.90 25
3251.03 12
3251.16 0
3251.29 0
3251.42 0
3251.55 0
3251.68 0
3251.81 0
3251.94 0
3252.07 0
3252.20 11
3252.33 25
3252.46 38
3252.60 49
3252.73 57
3252.86 63
3252.99 66
3253.12 66
3253.25 65
3253.38 63
3253.51 59
3253.64 56
3253.77 54
3253.90 52
3254.03 53
3254.16 55
3254.29 58
3254.43 62
3254.56 64
3254.69 65
3254.82 62
3254.95 56
3255.08 46
3255.21 33
3255.34 19
3255.47 5
3255.60 0
3255.73 0
3255.86 0
3256.00 0
3256.13 0
3256.26 0
3256.39 0
3256.52 3
3256.65 8
3256.78 12
3256.91 14
3257.04 16
3257.17 18
3257.30 21
3257.43 27
3257.56 34
3257.70 43
3257.83 53
3257.96 62
3258.09 70
3258.22 75
3258.35 76
3258.48 73
3258.61 66
3258.74 56
3258.87 45
3259.00 34
3259.13 25
3259.27 20
3259.40 18
3259.53 20
3259.66 25
3259.79 32
3259.92 38
3260.05 44
3260.18 48
3260.31 50
3260.44 50
3260.57 47
3260.71 43
3260.84 39
3260.97 33
3261.10 29
3261.23 26
3261.36 24
3261.49 24
3261.62 25
3261.75 29
3261.88 33
3262.01 39
3262.15 45
3262.28 50
3262.41 54
3262.54 57
3262.67 58
3262.80 57
3262.93 56
3263.06 54
3263.19 51
3263.32 47
3263.45 41
3263.59 33
3263.72 24
3263.85 13
3263.98 4
3264.11 0
3264.24 0
3264.37 5
3264.50 17
3264.63 33
3264.76 51
3264.90 67
3265.03 80
3265.16 89
3265.29 94
3265.42 94
3265.55 93
3265.68 90
3265.81 86
3265.94 82
3266.07 79
3266.21 76
3266.34 74
3266.47 73
3266.60 73
3266.73 76
3266.86 80
3266.99 85
3267.12 91
3267.25 95
3267.38 95
3267.52 90
3267.65 81
3267.78 67
3267.91 51
3268.04 36
3268.17 23
3268.30 15
3268.43 12
3268.56 15
3268.69 22
3268.83 31
3268.96 40
3269.09 48
3269.22 53
3269.35 54
3269.48 53
3269.61 47
3269.74 40
3269.87 31
3270.01 22
3270.14 14
3270.27 9
3270.40 7
3270.53 7
3270.66 10
3270.79 13
3270.92 16
3271.05 18
3271.19 18
3271.32 17
3271.45 16
3271.58 15
3271.71 15
3271.84 17
3271.97 20
3272.10 24
3272.23 30
3272.37 37
3272.50 47
3272.63 59
3272.76 72
3272.89 85
3273.02 97
3273.15 106
3273.28 112
3273.41 115
3273.55 114
3273.68 111
3273.81 106
3273.94 100
3274.07 93
3274.20 86
3274.33 78
3274.46 69
3274.59 61
3274.73 53
3274.86 46
3274.99 39
3275.12 33
3275.25 27
3275.38 23
3275.51 21
3275.64 21
3275.78 24
3275.91 30
3276.04 36
3276.17 44
3276.30 50
3276.43 56
3276.56 59
3276.69 61
3276.83 63
3276.96 64
3277.09 65
3277.22 64
3277.35 63
3277.48 60
3277.61 55
3277.74 49
3277.87 42
3278.01 36
3278.14 32
3278.27 30
3278.40 29
3278.53 30
3278.66 31
3278.79 33
3278.92 35
3279.06 38
3279.19 43
3279.32 49
3279.45 57
3279.58 66
3279.71 76
3279.84 86
3279.97 95
3280.11 102
3280.24 107
3280.37 109
3280.50 111
3280.63 111
3280.76 111
3280.89 111
3281.03 112
3281.16 113
3281.29 115
3281.42 116
3281.55 115
3281.68 113
3281.81 108
3281.94 102
3282.08 96
3282.21 89
3282.34 82
3282.47 77
3282.60 72
3282.73 67
3282.86 60
3283.00 52
3283.13 42
3283.26 31
3283.39 19
3283.52 8
3283.65 1
3283.78 0
3283.91 0
3284.05 7
3284.18 17
3284.31 28
3284.44 38
3284.57 46
3284.70 50
3284.83 50
3284.97 48
3285.10 45
3285.23 43
3285.36 44
3285.49 48
3285.62 55
3285.75 61
3285.89 67
3286.02 71
3286.15 72
3286.28 71
3286.41 68
3286.54 67
3286.67 68
3286.80 71
3286.94 77
3287.07 83
3287.20 89
3287.33 93
3287.46 96
3287.59 96
3287.72 96
3287.86 95
3287.99 95
3288.12 97
3288.25 100
3288.38 105
3288.51 110
3288.64 116
3288.78 122
3288.91 127
3289.04 130
3289.17 132
3289.30 133
3289.43 132
3289.57 130
3289.70 127
3289.83 123
3289.96 118
3290.09 112
3290.22 104
3290.35 96
3290.49 88
3290.62 81
3290.75 76
3290.88 72
3291.01 70
3291.14 68
3291.27 66
3291.41 63
3291.54 59
3291.67 53
3291.80 47
3291.93 42
3292.06 39
3292.20 39
3292.33 41
3292.46 45
3292.59 48
3292.72 50
3292.85 49
3292.98 45
3293.12 40
3293.25 35
3293.38 31
3293.51 29
3293.64 29
3293.77 30
3293.91 32
3294.04 34
3294.17 36
3294.30 37
3294.43 40
3294.56 46
3294.69 53
3294.83 63
3294.96 74
3295.09 82
3295.22 88
3295.35 88
3295.48 82
3295.62 72
3295.75 58
3295.88 42
3296.01 28
3296.14 16
3296.27 7
3296.41 2
3296.54 0
3296.67 0
3296.80 0
3296.93 0
3297.06 0
3297.19 0
3297.33 0
3297.46 2
3297.59 4
3297.72 5
3297.85 5
3297.98 3
3298.12 1
3298.25 0
3298.38 0
3298.51 0
3298.64 0
3298.77 0
3298.91 0
3299.04 3
3299.17 7
3299.30 11
3299.43 16
3299.56 20
3299.70 22
3299.83 22
3299.96 20
3300.09 16
3300.22 9
3300.35 3
3300.49 0
3300.62 0
3300.75 0
3300.88 0
3301.01 0
3301.14 5
3301.28 15
3301.41 26
3301.54 37
3301.67 48
3301.80 57
3301.93 63
3302.07 67
3302.20 68
3302.33 67
3302.46 63
3302.59 58
3302.73 52
3302.86 45
3302.99 39
3303.12 34
3303.25 31
3303.38 31
3303.52 35
3303.65 43
3303.78 53
3303.91 66
3304.04 79
3304.17 90
3304.31 100
3304.44 106
3304.57 110
3304.70 112
3304.83 113
3304.97 113
3305.10 113
3305.23 114
3305.36 115
3305.49 116
3305.62 116
3305.76 115
3305.89 114
3306.02 110
3306.15 106
3306.28 100
3306.41 94
3306.55 88
3306.68 83
3306.81 79
3306.94 78
3307.07 79
3307.21 81
3307.34 84
3307.47 86
3307.60 88
3307.73 88
3307.86 86
3308.00 82
3308.13 76
3308.26 71
3308.39 66
3308.52 62
3308.66 59
3308.79 58
3308.92 59
3309.05 61
3309.18 63
3309.32 65
3309.45 67
3309.58 67
3309.71 66
3309.84 63
3309.97 60
3310.11 57
3310.24 54
3310.37 53
3310.50 54
3310.63 56
3310.77 59
3310.90 62
3311.03 66
3311.16 70
3311.29 74
3311.43 79
3311.56 84
3311.69 91
3311.82 97
3311.95 103
3312.08 108
3312.22 110
3312.35 109
3312.48 104
3312.61 98
3312.74 90
3312.88 82
3313.01 74
3313.14 66
3313.27 60
3313.40 54
3313.54 49
3313.67 46
3313.80 45
3313.93 46
3314.06 50
3314.20 57
3314.33 67
3314.46 77
3314.59 88
3314.72 99
3314.86 109
3314.99 117
3315.12 123
3315.25 127
3315.38 128
3315.52 126
3315.65 121
3315.78 115
3315.91 109
3316.04 104
3316.18 102
3316.31 104
3316.44 109
3316.57 116
3316.70 124
3316.84 131
3316.97 136
3317.10 138
3317.23 139
3317.36 138
3317.50 138
3317.63 139
3317.76 142
3317.89 147
3318.02 154
3318.16 161
3318.29 168
3318.42 174
3318.55 179
3318.68 183
3318.82 186
3318.95 189
3319.08 192
3319.21 195
3319.34 198
3319.48 199
3319.61 198
3319.74 194
3319.87 188
3320.00 180
3320.14 172
3320.27 165
3320.40 160
3320.53 159
3320.67 162
3320.80 167
3320.93 172
3321.06 177
3321.19 179
3321.33 177
3321.46 173
3321.59 166
3321.72 159
3321.85 152
3321.99 147
3322.12 144
3322.25 144
3322.38 147
3322.51 151
3322.65 155
3322.78 160
3322.91 163
3323.04 166
3323.18 168
3323.31 168
3323.44 167
3323.57 165
3323.70 162
3323.84 158
3323.97 152
3324.10 146
3324.23 137
3324.36 128
3324.50 118
3324.63 108
3324.76 98
3324.89 88
3325.03 80
3325.16 71
3325.29 63
3325.42 56
3325.55 47
3325.69 39
3325.82 30
3325.95 22
3326.08 16
3326.22 12
3326.35 11
3326.48 14
3326.61 21
3326.74 30
3326.88 41
3327.01 51
3327.14 60
3327.27 66
3327.41 71
3327.54 74
3327.67 77
3327.80 81
3327.93 85
3328.07 90
3328.20 94
3328.33 95
3328.46 94
3328.60 90
3328.73 84
3328.86 76
3328.99 68
3329.12 60
3329.26 53
3329.39 46
3329.52 39
3329.65 32
3329.79 26
3329.92 21
3330.05 18
3330.18 17
3330.31 20
3330.45 25
3330.58 30
3330.71 35
3330.84 37
3330.98 39
3331.11 38
3331.24 38
3331.37 38
3331.51 40
3331.64 43
3331.77 46
3331.90 49
3332.03 50
3332.17 49
3332.30 47
3332.43 45
3332.56 43
3332.70 43
3332.83 45
3332.96 49
3333.09 53
3333.23 57
3333.36 58
3333.49 56
3333.62 50
3333.76 42
3333.89 32
3334.02 20
3334.15 10
3334.28 1
3334.42 0
3334.55 0
3334.68 0
3334.81 0
3334.95 0
3335.08 0
3335.21 0
3335.34 0
3335.48 2
3335.61 8
3335.74 15
3335.87 23
3336.01 31
3336.14 39
3336.27 47
3336.40 57
3336.54 69
3336.67 83
3336.80 97
3336.93 112
3337.06 124
3337.20 133
3337.33 137
3337.46 136
3337.59 132
3337.73 127
3337.86 120
3337.99 115
3338.12 110
3338.26 105
3338.39 101
3338.52 95
3338.65 88
3338.79 81
3338.92 75
3339.05 72
3339.18 74
3339.32 82
3339.45 95
3339.58 112
3339.71 129
3339.85 143
3339.98 150
3340.11 150
3340.24 142
3340.38 128
3340.51 109
3340.64 90
3340.77 72
3340.91 57
3341.04 46
3341.17 39
3341.30 36
3341.44 35
3341.57 36
3341.70 38
3341.83 42
3341.97 46
3342.10 51
3342.23 57
3342.36 61
3342.50 62
3342.63 61
3342.76 57
3342.89 51
3343.03 44
3343.16 37
3343.29 31
3343.42 29
3343.56 29
3343.69 31
3343.82 34
3343.95 39
3344.09 43
3344.22 47
3344.35 51
3344.48 55
3344.62 60
3344.75 67
3344.88 74
3345.01 83
3345.15 93
3345.28 104
3345.41 113
3345.54 120
3345.68 123
3345.81 122
3345.94 116
3346.08 107
3346.21 95
3346.34 83
3346.47 71
3346.61 61
3346.74 52
3346.87 42
3347.00 32
3347.14 21
3347.27 9
3347.40 0
3347.53 0
3347.67 0
3347.80 0
3347.93 0
3348.06 0
3348.20 0
3348.33 0
3348.46 3
3348.59 9
3348.73 16
3348.86 23
3348.99 30
3349.13 36
3349.26 40
3349.39 41
3349.52 39
3349.66 35
3349.79 29
3349.92 24
3350.05 20
3350.19 18
3350.32 18
3350.45 19
3350.58 21
3350.72 21
3350.85 20
3350.98 18
3351.12 14
3351.25 11
3351.38 9
3351.51 10
3351.65 15
3351.78 24
3351.91 35
3352.04 47
3352.18 57
3352.31 63
3352.44 64
3352.58 57
3352.71 45
3352.84 27
3352.97 8
3353.11 0
3353.24 0
3353.37 0
3353.50 0
3353.64 0
3353.77 0
3353.90 0
3354.04 0
3354.17 9
3354.30 19
3354.43 27
3354.57 35
3354.70 43
3354.83 50
3354.96 58
3355.10 64
3355.23 68
3355.36 71
3355.50 70
3355.63 68
3355.76 64
3355.89 59
3356.03 53
3356.16 46
3356.29 38
3356.43 30
3356.56 22
3356.69 16
3356.82 14
3356.96 15
3357.09 22
3357.22 33
3357.36 47
3357.49 63
3357.62 78
3357.75 90
3357.89 99
3358.02 104
3358.15 105
3358.28 103
3358.42 100
3358.55 95
3358.68 92
3358.82 91
3358.95 91
3359.08 94
3359.21 97
3359.35 101
3359.48 104
3359.61 105
3359.75 106
3359.88 105
3360.01 103
3360.14 100
3360.28 97
3360.41 91
3360.54 84
3360.68 74
3360.81 62
3360.94 50
3361.08 37
3361.21 26
3361.34 17
3361.47 11
3361.61 9
3361.74 11
3361.87 15
3362.01 22
3362.14 30
3362.27 37
3362.40 42
3362.54 45
3362.67 46
3362.80 43
3362.94 37
3363.07 30
3363.20 23
3363.33 17
3363.47 13
3363.60 11
3363.73 11
3363.87 13
3364.00 17
3364.13 22
3364.27 27
3364.40 33
3364.53 40
3364.66 46
3364.80 52
3364.93 56
3365.06 58
3365.20 58
3365.33 54
3365.46 48
3365.59 39
3365.73 30
3365.86 21
3365.99 14
3366.13 9
3366.26 8
3366.39 8
3366.53 9
3366.66 11
3366.79 12
3366.92 11
3367.06 8
3367.19 3
3367.32 0
3367.46 0
3367.59 0
3367.72 0
3367.86 0
3367.99 0
3368.12 0
3368.25 8
3368.39 19
3368.52 30
3368.65 40
3368.79 47
3368.92 51
3369.05 53
3369.19 52
3369.32 48
3369.45 44
3369.59 41
3369.72 39
3369.85 39
3369.98 43
3370.12 49
3370.25 57
3370.38 68
3370.52 79
3370.65 89
3370.78 99
3370.92 107
3371.05 114
3371.18 118
3371.32 119
3371.45 119
3371.58 116
3371.71 111
3371.85 105
3371.98 98
3372.11 90
3372.25 83
3372.38 77
3372.51 74
3372.65 74
3372.78 77
3372.91 85
3373.05 96
3373.18 109
3373.31 123
3373.45 135
3373.58 145
3373.71 151
3373.84 152
3373.98 150
3374.11 147
3374.24 143
3374.38 141
3374.51 141
3374.64 144
3374.78 149
3374.91 154
3375.04 158
3375.18 160
3375.31 158
3375.44 152
3375.58 143
3375.71 131
3375.84 116
3375.98 100
3376.11 83
3376.24 67
3376.37 52
3376.51 39
3376.64 28
3376.77 19
3376.91 13
3377.04 9
3377.17 7
3377.31 8
3377.44 10
3377.57 13
3377.71 18
3377.84 23
3377.97 28
3378.11 32
3378.24 37
3378.37 41
3378.51 47
3378.64 55
3378.77 65
3378.91 78
3379.04 92
3379.17 106
3379.31 117
3379.44 124
3379.57 126
3379.71 121
3379.84 111
3379.97 97
3380.11 81
3380.24 65
3380.37 50
3380.51 37
3380.64 26
3380.77 18
3380.91 13
3381.04 12
3381.17 13
3381.30 18
3381.44 26
3381.57 36
3381.70 46
3381.84 55
3381.97 62
3382.10 67
3382.24 70
3382.37 72
3382.50 75
3382.64 79
3382.77 84
3382.90 88
3383.04 92
3383.17 92
3383.30 89
3383.44 81
3383.57 70
3383.70 58
3383.84 46
3383.97 36
3384.10 31
3384.24 30
3384.37 33
3384.50 39
3384.64 46
3384.77 54
3384.90 60
3385.04 64
3385.17 65
3385.30 65
3385.44 62
3385.57 57
3385.70 50
3385.84 42
3385.97 34
3386.11 25
3386.24 16
3386.37 9
3386.51 4
3386.64 0
3386.77 0
3386.91 0
3387.04 1
3387.17 5
3387.31 11
3387.44 20
3387.57 30
3387.71 42
3387.84 53
3387.97 63
3388.11 69
3388.24 73
3388.37 72
3388.51 68
3388.64 62
3388.77 55
3388.91 49
3389.04 45
3389.17 43
3389.31 43
3389.44 45
3389.57 46
3389.71 48
3389.84 49
3389.97 50
3390.11 49
3390.24 49
3390.37 48
3390.51 48
3390.64 48
3390.78 49
3390.91 50
3391.04 52
3391.18 53
3391.31 53
3391.44 54
3391.58 54
3391.71 54
3391.84 55
3391.98 57
3392.11 60
3392.24 64
3392.38 68
3392.51 71
3392.64 72
3392.78 72
3392.91 69
3393.04 65
3393.18 61
3393.31 59
3393.45 61
3393.58 66
3393.71 76
3393.85 89
3393.98 104
3394.11 117
3394.25 128
3394.38 135
3394.51 139
3394.65 139
3394.78 137
3394.91 133
3395.05 128
3395.18 121
3395.31 114
3395.45 106
3395.58 100
3395.72 94
3395.85 92
3395.98 92
3396.12 96
3396.25 100
3396.38 105
3396.52 109
3396.65 111
3396.78 109
3396.92 105
3397.05 98
3397.19 91
3397.32 83
3397.45 76
3397.59 71
3397.72 69
3397.85 70
3397.99 73
3398.12 80
3398.25 89
3398.39 98
3398.52 108
3398.65 116
3398.79 123
3398.92 128
3399.06 133
3399.19 139
3399.32 146
3399.46 154
3399.59 164
3399.72 174
3399.86 181
3399.99 184
3400.13 181
3400.26 173
3400.39 160
3400.53 142
3400.66 123
3400.79 106
3400.93 91
3401.06 80
3401.19 73
3401.33 70
3401.46 69
3401.60 70
3401.73 72
3401.86 73
3402.00 73
3402.13 73
3402.26 71
3402.40 70
3402.53 67
3402.67 65
3402.80 64
3402.93 64
3403.07 65
3403.20 70
3403.33 76
3403.47 85
3403.60 94
3403.73 103
3403.87 110
3404.00 116
3404.14 119
3404.27 121
3404.40 123
3404.54 126
3404.67 130
3404.80 136
3404.94 141
3405.07 145
3405.21 147
3405.34 145
3405.47 140
3405.61 132
3405.74 122
3405.87 112
3406.01 103
3406.14 97
3406.28 94
3406.41 95
3406.54 100
3406.68 108
3406.81 118
3406.95 129
3407.08 138
3407.21 145
3407.35 147
3407.48 144
3407.61 136
3407.75 124
3407.88 110
3408.02 96
3408.15 84
3408.28 75
3408.42 70
3408.55 71
3408.68 77
3408.82 86
3408.95 97
3409.09 108
3409.22 116
3409.35 122
3409.49 123
3409.62 120
3409.76 115
3409.89 109
3410.02 103
3410.16 100
3410.29 100
3410.42 103
3410.56 107
3410.69 112
3410.83 116
3410.96 118
3411.09 119
3411.23 118
3411.36 116
3411.50 114
3411.63 112
3411.76 112
3411.90 111
3412.03 112
3412.17 113
3412.30 113
3412.43 113
3412.57 113
3412.70 113
3412.83 113
3412.97 115
3413.10 119
3413.24 123
3413.37 127
3413.50 132
3413.64 135
3413.77 136
3413.91 134
3414.04 131
3414.17 126
3414.31 121
3414.44 114
3414.58 108
3414.71 101
3414.84 95
3414.98 89
3415.11 82
3415.25 76
3415.38 69
3415.51 63
3415.65 57
3415.78 51
3415.92 46
3416.05 41
3416.18 38
3416.32 35
3416.45 32
3416.59 29
3416.72 25
3416.85 20
3416.99 14
3417.12 7
3417.26 0
3417.39 0
3417.52 0
3417.66 0
3417.79 0
3417.93 0
3418.06 0
3418.19 0
3418.33 3
3418.46 15
3418.60 29
3418.73 43
3418.86 58
3419.00 73
3419.13 90
3419.27 107
3419.40 123
3419.53 139
3419.67 152
3419.80 163
3419.94 171
3420.07 176
3420.20 180
3420.34 182
3420.47 184
3420.61 186
3420.74 189
3420.87 192
3421.01 197
3421.14 203
3421.28 210
3421.41 218
3421.54 226
3421.68 235
3421.81 243
3421.95 252
3422.08 261
3422.21 269
3422.35 276
3422.48 283
3422.62 287
3422.75 290
3422.89 292
3423.02 293
3423.15 295
3423.29 297
3423.42 301
3423.56 306
3423.69 310
3423.82 312
3423.96 312
3424.09 309
3424.23 302
3424.36 291
3424.49 277
3424.63 261
3424.76 243
3424.90 225
3425.03 207
3425.17 189
3425.30 175
3425.43 162
3425.57 152
3425.70 145
3425.84 139
3425.97 135
3426.10 131
3426.24 126
3426.37 121
3426.51 116
3426.64 110
3426.78 103
3426.91 97
3427.04 91
3427.18 86
3427.31 82
3427.45 77
3427.58 73
3427.72 69
3427.85 65
3427.98 61
3428.12 58
3428.25 55
3428.39 52
3428.52 48
3428.65 44
3428.79 40
3428.92 36
3429.06 34
3429.19 33
3429.33 35
3429.46 39
3429.59 45
3429.73 51
3429.86 57
3430.00 63
3430.13 68
3430.27 72
3430.40 76
3430.53 79
3430.67 82
3430.80 85
3430.94 87
3431.07 87
3431.21 86
3431.34 84
3431.47 81
3431.61 77
3431.74 73
3431.88 70
3432.01 69
3432.15 69
3432.28 69
3432.41 69
3432.55 68
3432.68 65
3432.82 60
3432.95 53
3433.09 44
3433.22 37
3433.35 31
3433.49 28
3433.62 28
3433.76 30
3433.89 34
3434.03 38
3434.16 41
3434.29 41
3434.43 40
3434.56 37
3434.70 33
3434.83 29
3434.97 26
3435.10 23
3435.23 20
3435.37 18
3435.50 14
3435.64 11
3435.77 8
3435.91 6
3436.04 7
3436.18 11
3436.31 20
3436.44 32
3436.58 46
3436.71 61
3436.85 77
3436.98 89
3437.12 98
3437.25 103
3437.38 102
3437.52 97
3437.65 88
3437.79 77
3437.92 64
3438.06 53
3438.19 44
3438.33 38
3438.46 35
3438.59 35
3438.73 36
3438.86 36
3439.00 36
3439.13 35
3439.27 33
3439.40 33
3439.54 35
3439.67 39
3439.80 45
3439.94 51
3440.07 56
3440.21 57
3440.34 56
3440.48 52
3440.61 46
3440.75 40
3440.88 35
3441.01 32
3441.15 29
3441.28 28
3441.42 27
3441.55 24
3441.69 21
3441.82 16
3441.96 9
3442.09 2
3442.22 0
3442.36 0
3442.49 0
3442.63 0
3442.76 0
3442.90 0
3443.03 0
3443.17 3
3443.30 8
3443.43 12
3443.57 13
3443.70 13
3443.84 11
3443.97 9
3444.11 5
3444.24 2
3444.38 0
3444.51 0
3444.65 0
3444.78 0
3444.91 0
3445.05 0
3445.18 2
3445.32 7
3445.45 12
3445.59 17
3445.72 22
3445.86 27
3445.99 33
3446.13 39
3446.26 47
3446.39 55
3446.53 62
3446.66 67
3446.80 69
3446.93 67
3447.07 62
3447.20 55
3447.34 47
3447.47 40
3447.61 35
3447.74 34
3447.88 36
3448.01 41
3448.14 48
3448.28 57
3448.41 65
3448.55 73
3448.68 80
3448.82 86
3448.95 91
3449.09 94
3449.22 96
3449.36 98
3449.49 99
3449.63 98
3449.76 97
3449.89 93
3450.03 88
3450.16 82
3450.30 74
3450.43 66
3450.57 58
3450.70 49
3450.84 40
3450.97 31
3451.11 21
3451.24 12
3451.38 5
3451.51 1
3451.64 0
3451.78 3
3451.91 9
3452.05 17
3452.18 25
3452.32 31
3452.45 36
3452.59 38
3452.72 39
3452.86 38
3452.99 35
3453.13 30
3453.26 24
3453.40 18
3453.53 11
3453.67 5
3453.80 2
3453.93 0
3454.07 1
3454.20 4
3454.34 7
3454.47 10
3454.61 11
3454.74 10
3454.88 6
3455.01 1
3455.15 0
3455.28 0
3455.42 0
3455.55 0
3455.69 0
3455.82 0
3455.96 3
3456.09 11
3456.23 19
3456.36 27
3456.49 33
3456.63 37
3456.76 40
3456.90 42
3457.03 42
3457.17 41
3457.30 40
3457.44 37
3457.57 34
3457.71 32
3457.84 31
3457.98 32
3458.11 34
3458.25 37
3458.38 40
3458.52 41
3458.65 41
3458.79 38
3458.92 34
3459.06 30
3459.19 27
3459.33 28
3459.46 32
3459.60 38
3459.73 47
3459.86 55
3460.00 61
3460.13 63
3460.27 62
3460.40 58
3460.54 53
3460.67 47
3460.81 42
3460.94 40
3461.08 40
3461.21 42
3461.35 45
3461.48 49
3461.62 53
3461.75 57
3461.89 61
3462.02 63
3462.16 65
3462.29 66
3462.43 64
3462.56 61
3462.70 56
3462.83 50
3462.97 43
3463.10 35
3463.24 29
3463.37 23
3463.51 19
3463.64 17
3463.78 17
3463.91 18
3464.05 21
3464.18 25
3464.32 30
3464.45 35
3464.59 39
3464.72 44
3464.86 49
3464.99 55
3465.13 60
3465.26 65
3465.39 69
3465.53 70
3465.66 68
3465.80 65
3465.93 59
3466.07 53
3466.20 46
3466.34 41
3466.47 37
3466.61 34
3466.74 32
3466.88 30
3467.01 28
3467.15 26
3467.28 23
3467.42 21
3467.55 18
3467.69 16
3467.82 13
3467.96 9
3468.09 4
3468.23 0
3468.36 0
3468.50 0
3468.63 0
3468.77 0
3468.90 0
3469.04 0
3469.17 0
3469.31 3
3469.44 11
3469.58 16
3469.71 18
3469.85 17
3469.98 14
3470.12 10
3470.25 7
3470.39 6
3470.52 8
3470.66 11
3470.79 15
3470.93 18
3471.06 19
3471.20 18
3471.33 15
3471.47 11
3471.60 10
3471.74 10
3471.88 15
3472.01 22
3472.15 32
3472.28 41
3472.42 50
3472.55 57
3472.69 62
3472.82 66
3472.96 68
3473.09 70
3473.23 71
3473.36 71
3473.50 69
3473.63 65
3473.77 58
3473.90 47
3474.04 34
3474.17 20
3474.31 6
3474.44 0
3474.58 0
3474.71 0
3474.85 0
3474.98 0
3475.12 0
3475.25 8
3475.39 21
3475.52 33
3475.66 42
3475.79 49
3475.93 52
3476.06 52
3476.20 50
3476.33 47
3476.47 43
3476.60 40
3476.74 37
3476.87 34
3477.01 31
3477.14 28
3477.28 27
3477.41 26
3477.55 28
3477.69 32
3477.82 36
3477.96 41
3478.09 46
3478.23 48
3478.36 47
3478.50 45
3478.63 39
3478.77 33
3478.90 25
3479.04 16
3479.17 7
3479.31 0
3479.44 0
3479.58 0
3479.71 0
3479.85 0
3479.98 0
3480.12 0
3480.25 0
3480.39 4
3480.52 22
3480.66 42
3480.80 62
3480.93 79
3481.07 91
3481.20 98
3481.34 99
3481.47 96
3481.61 91
3481.74 86
3481.88 83
3482.01 82
3482.15 81
3482.28 81
3482.42 80
3482.55 76
3482.69 71
3482.82 64
3482.96 56
3483.09 50
3483.23 45
3483.37 42
3483.50 41
3483.64 41
3483.77 41
3483.91 41
3484.04 39
3484.18 36
3484.31 32
3484.45 30
3484.58 29
3484.72 31
3484.85 34
3484.99 38
3485.12 44
3485.26 50
3485.39 57
3485.53 64
3485.67 72
3485.80 80
3485.94 88
3486.07 96
3486.21 102
3486.34 106
3486.48 109
3486.61 111
3486.75 111
3486.88 110
3487.02 109
3487.15 107
3487.29 105
3487.42 103
3487.56 102
3487.70 100
3487.83 99
3487.97 97
3488.10 95
3488.24 91
3488.37 88
3488.51 86
3488.64 85
3488.78 85
3488.91 89
3489.05 93
3489.18 99
3489.32 104
3489.46 107
3489.59 106
3489.73 101
3489.86 92
3490.00 79
3490.13 64
3490.27 48
3490.40 35
3490.54 24
3490.67 18
3490.81 17
3490.95 19
3491.08 23
3491.22 28
3491.35 32
3491.49 35
3491.62 34
3491.76 32
3491.89 26
3492.03 19
3492.16 11
3492.30 3
3492.44 0
3492.57 0
3492.71 0
3492.84 0
3492.98 0
3493.11 0
3493.25 0
3493.38 0
3493.52 3
3493.65 9
3493.79 15
3493.93 24
3494.06 34
3494.20 45
3494.33 58
3494.47 69
3494.60 78
3494.74 84
3494.87 85
3495.01 82
3495.15 78
3495.28 73
3495.42 70
3495.55 70
3495.69 73
3495.82 79
3495.96 85
3496.09 93
3496.23 99
3496.36 103
3496.50 106
3496.64 107
3496.77 105
3496.91 102
3497.04 98
3497.18 93
3497.31 87
3497.45 81
3497.58 76
3497.72 72
3497.86 69
3497.99 69
3498.13 71
3498.26 75
3498.40 79
3498.53 84
3498.67 89
3498.81 93
3498.94 96
3499.08 97
3499.21 96
3499.35 92
3499.48 87
3499.62 80
3499.75 73
3499.89 68
3500.03 66
3500.16 68
3500.30 73
3500.43 80
3500.57 90
3500.70 99
3500.84 107
3500.97 113
3501.11 116
3501.25 116
3501.38 114
3501.52 109
3501.65 103
3501.79 96
3501.92 90
3502.06 84
3502.20 81
3502.33 79
3502.47 81
3502.60 85
3502.74 91
3502.87 98
3503.01 105
3503.15 110
3503.28 113
3503.42 114
3503.55 112
3503.69 109
3503.82 105
3503.96 102
3504.09 100
3504.23 99
3504.37 100
3504.50 101
3504.64 103
3504.77 104
3504.91 106
3505.04 108
3505.18 111
3505.32 115
3505.45 120
3505.59 123
3505.72 125
3505.86 124
3505.99 121
3506.13 115
3506.27 108
3506.40 101
3506.54 97
3506.67 97
3506.81 100
3506.95 106
3507.08 114
3507.22 121
3507.35 126
3507.49 126
3507.62 122
3507.76 114
3507.90 104
3508.03 94
3508.17 87
3508.30 84
3508.44 85
3508.57 90
3508.71 98
3508.85 106
3508.98 113
3509.12 119
3509.25 123
3509.39 124
3509.52 122
3509.66 120
3509.80 115
3509.93 111
3510.07 107
3510.20 104
3510.34 103
3510.48 104
3510.61 109
3510.75 117
3510.88 126
3511.02 136
3511.15 146
3511.29 155
3511.43 163
3511.56 169
3511.70 172
3511.83 172
3511.97 170
3512.11 165
3512.24 158
3512.38 149
3512.51 140
3512.65 131
3512.78 122
3512.92 114
3513.06 107
3513.19 102
3513.33 97
3513.46 93
3513.60 91
3513.74 91
3513.87 93
3514.01 99
3514.14 109
3514.28 121
3514.42 135
3514.55 150
3514.69 161
3514.82 168
3514.96 170
3515.09 164
3515.23 154
3515.37 140
3515.50 124
3515.64 111
3515.77 100
3515.91 93
3516.05 90
3516.18 89
3516.32 88
3516.45 87
3516.59 85
3516.73 81
3516.86 77
3517.00 72
3517.13 69
3517.27 66
3517.41 64
3517.54 63
3517.68 64
3517.81 67
3517.95 72
3518.09 78
3518.22 84
3518.36 89
3518.49 93
3518.63 93
3518.76 90
3518.90 85
3519.04 78
3519.17 71
3519.31 65
3519.44 59
3519.58 55
3519.72 51
3519.85 48
3519.99 45
3520.12 42
3520.26 39
3520.40 36
3520.53 33
3520.67 29
3520.80 23
3520.94 17
3521.08 8
3521.21 0
3521.35 0
3521.48 0
3521.62 0
3521.76 0
3521.89 0
3522.03 0
3522.17 0
3522.30 3
3522.44 12
3522.57 19
3522.71 23
3522.85 27
3522.98 29
3523.12 32
3523.25 37
3523.39 45
3523.53 56
3523.66 69
3523.80 83
3523.93 97
3524.07 108
3524.21 116
3524.34 121
3524.48 123
3524.61 121
3524.75 117
3524.89 112
3525.02 107
3525.16 103
3525.29 99
3525.43 97
3525.57 95
3525.70 94
3525.84 93
3525.98 93
3526.11 93
3526.25 94
3526.38 95
3526.52 96
3526.66 99
3526.79 101
3526.93 105
3527.06 109
3527.20 114
3527.34 119
3527.47 124
3527.61 129
3527.74 132
3527.88 133
3528.02 132
3528.15 130
3528.29 128
3528.43 126
3528.56 126
3528.70 127
3528.83 129
3528.97 131
3529.11 133
3529.24 132
3529.38 130
3529.52 128
3529.65 125
3529.79 123
3529.92 122
3530.06 123
3530.20 126
3530.33 128
3530.47 130
3530.60 129
3530.74 125
3530.88 119
3531.01 111
3531.15 101
3531.29 91
3531.42 83
3531.56 76
3531.69 71
3531.83 67
3531.97 63
3532.10 59
3532.24 55
3532.38 51
3532.51 47
3532.65 45
3532.78 44
3532.92 45
3533.06 48
3533.19 52
3533.33 56
3533.47 61
3533.60 65
3533.74 68
3533.87 71
3534.01 74
3534.15 78
3534.28 84
3534.42 92
3534.56 103
3534.69 116
3534.83 130
3534.96 145
3535.10 158
3535.24 169
3535.37 176
3535.51 178
3535.65 176
3535.78 170
3535.92 160
3536.05 147
3536.19 132
3536.33 115
3536.46 99
3536.60 82
3536.74 67
3536.87 54
3537.01 44
3537.15 38
3537.28 34
3537.42 32
3537.55 31
3537.69 30
3537.83 29
3537.96 25
3538.10 19
3538.24 12
3538.37 6
3538.51 3
3538.65 3
3538.78 9
3538.92 20
3539.05 35
3539.19 52
3539.33 67
3539.46 79
3539.60 86
3539.74 89
3539.87 87
3540.01 84
3540.15 81
3540.28 79
3540.42 81
3540.55 85
3540.69 92
3540.83 100
3540.96 108
3541.10 116
3541.24 122
3541.37 126
3541.51 126
3541.65 124
3541.78 119
3541.92 112
3542.05 105
3542.19 100
3542.33 100
3542.46 104
3542.60 115
3542.74 131
3542.87 149
3543.01 167
3543.15 183
3543.28 195
3543.42 202
3543.56 206
3543.69 208
3543.83 209
3543.97 211
3544.10 215
3544.24 221
3544.37 228
3544.51 235
3544.65 243
3544.78 249
3544.92 253
3545.06 256
3545.19 257
3545.33 257
3545.47 255
3545.60 253
3545.74 251
3545.88 249
3546.01 248
3546.15 248
3546.29 249
3546.42 249
3546.56 250
3546.69 249
3546.83 247
3546.97 243
3547.10 239
3547.24 234
3547.38 229
3547.51 223
3547.65 218
3547.79 211
3547.92 202
3548.06 192
3548.20 180
3548.33 167
3548.47 154
3548.61 141
3548.74 129
3548.88 118
3549.02 108
3549.15 99
3549.29 89
3549.43 80
3549.56 71
3549.70 63
3549.84 58
3549.97 57
3550.11 59
3550.25 65
3550.38 73
3550.52 83
3550.65 91
3550.79 98
3550.93 103
3551.06 105
3551.20 104
3551.34 102
3551.47 98
3551.61 93
3551.75 87
3551.88 79
3552.02 71
3552.16 62
3552.29 54
3552.43 46
3552.57 40
3552.70 35
3552.84 32
3552.98 29
3553.11 27
3553.25 24
3553.39 22
3553.52 19
3553.66 18
3553.80 20
3553.93 24
3554.07 31
3554.21 41
3554.34 51
3554.48 61
3554.62 68
3554.75 73
3554.89 76
3555.03 78
3555.16 79
3555.30 81
3555.44 83
3555.57 86
3555.71 87
3555.85 86
3555.98 81
3556.12 73
3556.26 62
3556.39 51
3556.53 40
3556.67 32
3556.80 27
3556.94 26
3557.08 27
3557.21 29
3557.35 31
3557.49 31
3557.62 31
3557.76 31
3557.90 31
3558.03 34
3558.17 39
3558.31 47
3558.44 56
3558.58 67
3558.72 78
3558.85 88
3558.99 97
3559.13 104
3559.27 109
3559.40 112
3559.54 112
3559.68 109
3559.81 103
3559.95 96
3560.09 88
3560.22 79
3560.36 71
3560.50 63
3560.63 56
3560.77 47
3560.91 38
3561.04 28
3561.18 19
3561.32 11
3561.45 4
3561.59 0
3561.73 0
3561.86 0
3562.00 0
3562.14 0
3562.27 0
3562.41 0
3562.55 0
3562.68 0
3562.82 0
3562.96 0
3563.10 0
3563.23 2
3563.37 7
3563.51 13
3563.64 20
3563.78 29
3563.92 38
3564.05 47
3564.19 55
3564.33 63
3564.46 71
3564.60 78
3564.74 84
3564.87 89
3565.01 92
3565.15 92
3565.28 90
3565.42 86
3565.56 80
3565.70 74
3565.83 68
3565.97 64
3566.11 63
3566.24 63
3566.38 65
3566.52 67
3566.65 70
3566.79 71
3566.93 72
3567.06 71
3567.20 68
3567.34 65
3567.48 62
3567.61 58
3567.75 54
3567.89 51
3568.02 48
3568.16 48
3568.30 49
3568.43 52
3568.57 57
3568.71 63
3568.84 70
3568.98 76
3569.12 81
3569.26 86
3569.39 91
3569.53 96
3569.67 101
3569.80 105
3569.94 108
3570.08 109
3570.21 107
3570.35 103
3570.49 97
3570.62 89
3570.76 80
3570.90 71
3571.04 62
3571.17 55
3571.31 50
3571.45 46
3571.58 44
3571.72 42
3571.86 39
3571.99 36
3572.13 32
3572.27 27
3572.41 21
3572.54 16
3572.68 12
3572.82 11
3572.95 11
3573.09 13
3573.23 16
3573.36 19
3573.50 22
3573.64 24
3573.78 25
3573.91 26
3574.05 26
3574.19 25
3574.32 25
3574.46 24
3574.60 23
3574.74 21
3574.87 18
3575.01 15
3575.15 13
3575.28 12
3575.42 12
3575.56 15
3575.69 21
3575.83 28
3575.97 37
3576.11 46
3576.24 53
3576.38 59
3576.52 62
3576.65 61
3576.79 58
3576.93 53
3577.07 47
3577.20 41
3577.34 36
3577.48 32
3577.61 29
3577.75 28
3577.89 29
3578.03 30
3578.16 31
3578.30 33
3578.44 36
3578.57 39
3578.71 42
3578.85 44
3578.99 46
3579.12 47
3579.26 47
3579.40 44
3579.53 40
3579.67 34
3579.81 26
3579.95 18
3580.08 10
3580.22 4
3580.36 1
3580.49 1
3580.63 4
3580.77 9
3580.91 15
3581.04 20
3581.18 22
3581.32 22
3581.45 19
3581.59 14
3581.73 7
3581.87 1
3582.00 0
3582.14 0
3582.28 0
3582.41 0
3582.55 0
3582.69 0
3582.83 0
3582.96 0
3583.10 4
3583.24 10
3583.37 14
3583.51 19
3583.65 23
3583.79 29
3583.92 35
3584.06 44
3584.20 53
3584.34 62
3584.47 70
3584.61 76
3584.75 79
3584.88 79
3585.02 76
3585.16 72
3585.30 66
3585.43 59
3585.57 53
3585.71 49
3585.85 46
3585.98 46
3586.12 49
3586.26 55
3586.39 63
3586.53 72
3586.67 80
3586.81 88
3586.94 93
3587.08 96
3587.22 98
3587.36 98
3587.49 98
3587.63 98
3587.77 100
3587.90 101
3588.04 103
3588.18 104
3588.32 104
3588.45 103
3588.59 101
3588.73 99
3588.87 96
3589.00 92
3589.14 89
3589.28 86
3589.41 85
3589.55 85
3589.69 89
3589.83 95
3589.96 103
3590.10 111
3590.24 118
3590.38 124
3590.51 128
3590.65 128
3590.79 127
3590.93 124
3591.06 120
3591.20 115
3591.34 108
3591.48 101
3591.61 92
3591.75 83
3591.89 75
3592.02 70
3592.16 68
3592.30 70
3592.44 78
3592.57 89
3592.71 102
3592.85 116
3592.99 129
3593.12 139
3593.26 146
3593.40 149
3593.54 150
3593.67 148
3593.81 144
3593.95 139
3594.09 133
3594.22 126
3594.36 118
3594.50 109
3594.64 99
3594.77 87
3594.91 76
3595.05 66
3595.19 57
3595.32 51
3595.46 46
3595.60 44
3595.73 42
3595.87 41
3596.01 41
3596.15 40
3596.28 40
3596.42 41
3596.56 42
3596.70 45
3596.83 48
3596.97 49
3597.11 49
3597.25 46
3597.38 40
3597.52 33
3597.66 25
3597.80 19
3597.93 15
3598.07 15
3598.21 18
3598.35 23
3598.48 29
3598.62 36
3598.76 42
3598.90 48
3599.03 55
3599.17 62
3599.31 70
3599.45 79
3599.58 90
3599.72 101
3599.86 112
3600.00 122
3600.13 131
3600.27 138
3600.41 144
3600.55 148
3600.68 149
3600.82 149
3600.96 148
3601.10 147
3601.24 146
3601.37 146
3601.51 148
3601.65 150
3601.79 153
3601.92 156
3602.06 158
3602.20 158
3602.34 155
3602.47 150
3602.61 143
3602.75 134
3602.89 126
3603.02 118
3603.16 112
3603.30 107
3603.44 103
3603.57 100
3603.71 96
3603.85 90
3603.99 84
3604.12 76
3604.26 69
3604.40 63
3604.54 59
3604.67 57
3604.81 56
3604.95 56
3605.09 57
3605.23 57
3605.36 57
3605.50 56
3605.64 54
3605.78 53
3605.91 53
3606.05 53
3606.19 54
3606.33 55
3606.46 57
3606.60 59
3606.74 60
3606.88 61
3607.01 60
3607.15 57
3607.29 52
3607.43 45
3607.57 36
3607.70 27
3607.84 19
3607.98 13
3608.12 10
3608.25 10
3608.39 12
3608.53 16
3608.67 19
3608.80 23
3608.94 26
3609.08 28
3609.22 31
3609.36 35
3609.49 40
3609.63 47
3609.77 54
3609.91 60
3610.04 65
3610.18 67
3610.32 67
3610.46 66
3610.60 65
3610.73 66
3610.87 68
3611.01 72
3611.15 75
3611.28 78
3611.42 80
3611.56 78
3611.70 74
3611.84 69
3611.97 65
3612.11 61
3612.25 61
3612.39 62
3612.52 63
3612.66 64
3612.80 63
3612.94 58
3613.07 49
3613.21 37
3613.35 25
3613.49 13
3613.63 3
3613.76 0
3613.90 0
3614.04 0
3614.18 0
3614.32 0
3614.45 0
3614.59 0
3614.73 0
3614.87 0
3615.00 2
3615.14 4
3615.28 7
3615.42 10
3615.56 13
3615.69 15
3615.83 18
3615.97 20
3616.11 24
3616.24 28
3616.38 34
3616.52 39
3616.66 45
3616.80 50
3616.93 53
3617.07 54
3617.21 55
3617.35 55
3617.49 55
3617.62 56
3617.76 56
3617.90 57
3618.04 57
3618.17 56
3618.31 53
3618.45 50
3618.59 46
3618.73 44
3618.86 43
3619.00 42
3619.14 42
3619.28 43
3619.42 42
3619.55 41
3619.69 38
3619.83 36
3619.97 33
3620.11 30
3620.24 27
3620.38 24
3620.52 20
3620.66 15
3620.80 10
3620.93 6
3621.07 3
3621.21 2
3621.35 4
3621.48 7
3621.62 12
3621.76 19
3621.90 26
3622.04 34
3622.17 42
3622.31 49
3622.45 57
3622.59 64
3622.73 69
3622.86 72
3623.00 72
3623.14 69
3623.28 65
3623.42 61
3623.55 57
3623.69 55
3623.83 55
3623.97 56
3624.11 58
3624.24 60
3624.38 61
3624.52 60
3624.66 58
3624.80 55
3624.93 50
3625.07 44
3625.21 35
3625.35 26
3625.49 15
3625.62 5
3625.76 0
3625.90 0
3626.04 0
3626.18 0
3626.31 2
3626.45 13
3626.59 25
3626.73 38
3626.87 51
3627.00 61
3627.14 69
3627.28 74
3627.42 78
3627.56 79
3627.69 80
3627.83 80
3627.97 79
3628.11 78
3628.25 77
3628.39 75
3628.52 74
3628.66 72
3628.80 72
3628.94 73
3629.08 75
3629.21 77
3629.35 81
3629.49 84
3629.63 86
3629.77 86
3629.90 86
3630.04 84
3630.18 82
3630.32 80
3630.46 76
3630.59 72
3630.73 66
3630.87 60
3631.01 52
3631.15 45
3631.29 38
3631.42 33
3631.56 30
3631.70 28
3631.84 27
3631.98 27
3632.11 28
3632.25 28
3632.39 28
3632.53 28
3632.67 29
3632.81 30
3632.94 33
3633.08 37
3633.22 40
3633.36 43
3633.50 45
3633.63 46
3633.77 45
3633.91 42
3634.05 38
3634.19 35
3634.33 33
3634.46 33
3634.60 35
3634.74 39
3634.88 44
3635.02 49
3635.15 50
3635.29 48
3635.43 41
3635.57 31
3635.71 18
3635.85 4
3635.98 0
3636.12 0
3636.26 0
3636.40 0
3636.54 0
3636.67 0
3636.81 0
3636.95 0
3637.09 6
3637.23 21
3637.37 35
3637.50 47
3637.64 55
3637.78 59
3637.92 57
3638.06 52
3638.20 43
3638.33 34
3638.47 26
3638.61 20
3638.75 17
3638.89 16
3639.03 16
3639.16 17
3639.30 17
3639.44 15
3639.58 12
3639.72 9
3639.85 7
3639.99 6
3640.13 8
3640.27 13
3640.41 19
3640.55 27
3640.68 33
3640.82 38
3640.96 41
3641.10 43
3641.24 44
3641.38 47
3641.51 50
3641.65 56
3641.79 63
3641.93 70
3642.07 77
3642.21 81
3642.34 83
3642.48 83
3642.62 82
3642.76 81
3642.90 81
3643.04 82
3643.17 83
3643.31 84
3643.45 84
3643.59 82
3643.73 80
3643.87 76
3644.00 72
3644.14 66
3644.28 61
3644.42 55
3644.56 49
3644.70 45
3644.84 44
3644.97 45
3645.11 49
3645.25 55
3645.39 62
3645.53 68
3645.67 72
3645.80 71
3645.94 68
3646.08 63
3646.22 59
3646.36 55
3646.50 55
3646.63 57
3646.77 63
3646.91 69
3647.05 75
3647.19 78
3647.33 80
3647.46 80
3647.60 79
3647.74 77
3647.88 76
3648.02 76
3648.16 77
3648.30 80
3648.43 82
3648.57 84
3648.71 86
3648.85 85
3648.99 82
3649.13 77
3649.26 71
3649.40 64
3649.54 58
3649.68 52
3649.82 48
3649.96 46
3650.10 45
3650.23 46
3650.37 47
3650.51 49
3650.65 50
3650.79 49
3650.93 48
3651.07 44
3651.20 40
3651.34 35
3651.48 31
3651.62 28
3651.76 28
3651.90 29
3652.03 32
3652.17 36
3652.31 39
3652.45 41
3652.59 40
3652.73 37
3652.87 33
3653.00 29
3653.14 26
3653.28 25
3653.42 28
3653.56 34
3653.70 43
3653.84 53
3653.97 64
3654.11 74
3654.25 82
3654.39 87
3654.53 88
3654.67 87
3654.81 84
3654.94 80
3655.08 76
3655.22 73
3655.36 70
3655.50 69
3655.64 70
3655.78 72
3655.91 74
3656.05 77
3656.19 79
3656.33 79
3656.47 77
3656.61 73
3656.75 66
3656.88 58
3657.02 51
3657.16 45
3657.30 43
3657.44 44
3657.58 48
3657.72 54
3657.86 61
3657.99 67
3658.13 72
3658.27 76
3658.41 80
3658.55 85
3658.69 93
3658.83 102
3658.96 113
3659.10 125
3659.24 134
3659.38 139
3659.52 137
3659.66 129
3659.80 114
3659.94 94
3660.07 72
3660.21 51
3660.35 32
3660.49 19
3660.63 12
3660.77 11
3660.91 16
3661.04 25
3661.18 37
3661.32 48
3661.46 59
3661.60 67
3661.74 73
3661.88 76
3662.02 77
3662.15 79
3662.29 82
3662.43 86
3662.57 91
3662.71 96
3662.85 100
3662.99 103
3663.13 104
3663.26 102
3663.40 98
3663.54 93
3663.68 87
3663.82 81
3663.96 77
3664.10 73
3664.24 71
3664.37 71
3664.51 72
3664.65 75
3664.79 80
3664.93 86
3665.07 94
3665.21 101
3665.35 107
3665.48 111
3665.62 112
3665.76 111
3665.90 108
3666.04 103
3666.18 97
3666.32 92
3666.46 88
3666.59 85
3666.73 84
3666.87 84
3667.01 87
3667.15 91
3667.29 95
3667.43 98
3667.57 101
3667.71 101
3667.84 98
3667.98 93
3668.12 87
3668.26 79
3668.40 70
3668.54 62
3668.68 55
3668.82 49
3668.95 46
3669.09 46
3669.23 49
3669.37 54
3669.51 60
3669.65 68
3669.79 75
3669.93 81
3670.07 86
3670.20 88
3670.34 89
3670.48 90
3670.62 91
3670.76 94
3670.90 98
3671.04 104
3671.18 111
3671.32 117
3671.45 122
3671.59 123
3671.73 122
3671.87 117
3672.01 110
3672.15 102
3672.29 95
3672.43 90
3672.57 88
3672.70 90
3672.84 96
3672.98 105
3673.12 118
3673.26 133
3673.40 150
3673.54 166
3673.68 180
3673.82 191
3673.95 198
3674.09 200
3674.23 200
3674.37 197
3674.51 194
3674.65 192
3674.79 189
3674.93 186
3675.07 183
3675.21 179
3675.34 174
3675.48 168
3675.62 164
3675.76 161
3675.90 161
3676.04 164
3676.18 170
3676.32 178
3676.46 186
3676.60 195
3676.73 203
3676.87 209
3677.01 213
3677.15 215
3677.29 213
3677.43 210
3677.57 204
3677.71 196
3677.85 188
3677.99 179
3678.12 171
3678.26 163
3678.40 158
3678.54 154
3678.68 153
3678.82 154
3678.96 156
3679.10 158
3679.24 160
3679.38 161
3679.51 160
3679.65 158
3679.79 155
3679.93 151
3680.07 146
3680.21 140
3680.35 135
3680.49 129
3680.63 124
3680.77 119
3680.91 115
3681.04 111
3681.18 108
3681.32 105
3681.46 103
3681.60 100
3681.74 97
3681.88 94
3682.02 90
3682.16 87
3682.30 83
3682.44 79
3682.57 76
3682.71 74
3682.85 72
3682.99 72
3683.13 72
3683.27 74
3683.41 78
3683.55 81
3683.69 86
3683.83 90
3683.97 94
3684.10 97
3684.24 99
3684.38 100
3684.52 100
3684.66 99
3684.80 96
3684.94 93
3685.08 89
3685.22 85
3685.36 83
3685.50 83
3685.64 86
3685.77 93
3685.91 105
3686.05 119
3686.19 134
3686.33 148
3686.47 158
3686.61 165
3686.75 167
3686.89 166
3687.03 164
3687.17 163
3687.31 162
3687.44 162
3687.58 163
3687.72 163
3687.86 161
3688.00 157
3688.14 152
3688.28 146
3688.42 140
3688.56 134
3688.70 128
3688.84 121
3688.98 114
3689.12 106
3689.25 96
3689.39 84
3689.53 73
3689.67 62
3689.81 53
3689.95 46
3690.09 42
3690.23 41
3690.37 42
3690.51 45
3690.65 49
3690.79 53
3690.93 57
3691.06 60
3691.20 63
3691.34 66
3691.48 68
3691.62 71
3691.76 74
3691.90 79
3692.04 85
3692.18 91
3692.32 98
3692.46 105
3692.60 112
3692.74 117
3692.88 120
3693.01 120
3693.15 118
3693.29 113
3693.43 107
3693.57 98
3693.71 90
3693.85 81
3693.99 74
3694.13 67
3694.27 62
3694.41 56
3694.55 50
3694.69 43
3694.83 37
3694.96 30
3695.10 24
3695.24 19
3695.38 17
3695.52 17
3695.66 21
3695.80 28
3695.94 38
3696.08 50
3696.22 62
3696.36 72
3696.50 80
3696.64 83
3696.78 83
3696.92 78
3697.06 70
3697.19 61
3697.33 51
3697.47 41
3697.61 32
3697.75 24
3697.89 17
3698.03 11
3698.17 6
3698.31 1
3698.45 0
3698.59 0
3698.73 0
3698.87 0
3699.01 0
3699.15 0
3699.29 0
3699.43 0
3699.56 4
3699.70 10
3699.84 16
3699.98 22
3700.12 28
3700.26 33
3700.40 39
3700.54 43
3700.68 47
3700.82 50
3700.96 51
3701.10 52
3701.24 51
3701.38 50
3701.52 48
3701.66 46
3701.80 45
3701.94 45
3702.07 47
3702.21 50
3702.35 54
3702.49 58
3702.63 61
3702.77 62
3702.91 60
3703.05 56
3703.19 50
3703.33 44
3703.47 38
3703.61 35
3703.75 33
3703.89 33
3704.03 34
3704.17 34
3704.31 33
3704.45 30
3704.59 25
3704.73 20
3704.86 15
3705.00 12
3705.14 12
3705.28 14
3705.42 20
3705.56 27
3705.70 36
3705.84 46
3705.98 55
3706.12 64
3706.26 71
3706.40 76
3706.54 80
3706.68 80
3706.82 79
3706.96 76
3707.10 71
3707.24 65
3707.38 59
3707.52 54
3707.66 50
3707.80 47
3707.93 46
3708.07 45
3708.21 46
3708.35 47
3708.49 48
3708.63 48
3708.77 46
3708.91 40
3709.05 32
3709.19 22
3709.33 11
3709.47 0
3709.61 0
3709.75 0
3709.89 0
3710.03 0
3710.17 0
3710.31 0
3710.45 6
3710.59 15
3710.73 22
3710.87 28
3711.01 31
3711.15 32
3711.29 32
3711.43 32
3711.56 33
3711.70 36
3711.84 42
3711.98 49
3712.12 57
3712.26 64
3712.40 70
3712.54 73
3712.68 75
3712.82 74
3712.96 73
3713.10 71
3713.24 68
3713.38 65
3713.52 60
3713.66 55
3713.80 48
3713.94 41
3714.08 33
3714.22 27
3714.36 23
3714.50 22
3714.64 27
3714.78 36
3714.92 48
3715.06 63
3715.20 78
3715.34 92
3715.48 104
3715.62 112
3715.76 118
3715.90 121
3716.04 124
3716.17 127
3716.31 131
3716.45 134
3716.59 136
3716.73 136
3716.87 132
3717.01 124
3717.15 114
3717.29 102
3717.43 90
3717.57 80
3717.71 73
3717.85 68
3717.99 67
3718.13 69
3718.27 73
3718.41 78
3718.55 82
3718.69 87
3718.83 90
3718.97 92
3719.11 93
3719.25 93
3719.39 92
3719.53 91
3719.67 89
3719.81 87
3719.95 85
3720.09 84
3720.23 84
3720.37 84
3720.51 83
3720.65 82
3720.79 80
3720.93 77
3721.07 74
3721.21 70
3721.35 65
3721.49 62
3721.63 59
3721.77 57
3721.91 56
3722.05 56
3722.19 58
3722.33 60
3722.47 64
3722.61 68
3722.75 72
3722.89 77
3723.03 82
3723.16 87
3723.30 91
3723.44 95
3723.58 97
3723.72 97
3723.86 94
3724.00 90
3724.14 83
3724.28 76
3724.42 67
3724.56 59
3724.70 51
3724.84 45
3724.98 40
3725.12 37
3725.26 36
3725.40 37
3725.54 40
3725.68 46
3725.82 53
3725.96 61
3726.10 70
3726.24 79
3726.38 88
3726.52 96
3726.66 102
3726.80 107
3726.94 110
3727.08 112
3727.22 114
3727.36 116
3727.50 118
3727.64 120
3727.78 122
3727.92 124
3728.06 123
3728.20 121
3728.34 116
3728.48 109
3728.62 101
3728.76 91
3728.90 82
3729.04 74
3729.18 68
3729.32 67
3729.46 69
3729.60 76
3729.74 85
3729.88 95
3730.02 106
3730.16 117
3730.30 128
3730.44 138
3730.58 148
3730.72 158
3730.86 167
3731.00 174
3731.14 177
3731.28 176
3731.42 171
3731.56 161
3731.70 149
3731.84 135
3731.98 123
3732.12 112
3732.26 106
3732.40 103
3732.54 104
3732.68 107
3732.82 112
3732.96 116
3733.10 119
3733.24 119
3733.38 117
3733.52 114
3733.66 109
3733.80 105
3733.94 101
3734.08 97
3734.22 93
3734.36 89
3734.50 84
3734.64 80
3734.78 75
3734.92 71
3735.06 67
3735.20 64
3735.34 61
3735.48 58
3735.62 54
3735.76 49
3735.90 44
3736.04 40
3736.18 36
3736.32 34
3736.46 34
3736.60 35
3736.74 37
3736.88 39
3737.02 40
3737.16 41
3737.31 40
3737.45 39
3737.59 38
3737.73 37
3737.87 36
3738.01 36
3738.15 36
3738.29 38
3738.43 40
3738.57 42
3738.71 43
3738.85 44
3738.99 43
3739.13 41
3739.27 38
3739.41 35
3739.55 31
3739.69 28
3739.83 26
3739.97 23
3740.11 20
3740.25 17
3740.39 14
3740.53 10
3740.67 6
3740.81 4
3740.95 3
3741.09 4
3741.23 7
3741.37 10
3741.51 14
3741.65 18
3741.79 20
3741.93 21
3742.07 22
3742.21 21
3742.35 19
3742.49 16
3742.63 11
3742.77 4
3742.91 0
3743.05 0
3743.19 0
3743.33 0
3743.47 0
3743.61 0
3743.75 0
3743.89 0
3744.03 7
3744.17 14
3744.32 19
3744.46 21
3744.60 20
3744.74 19
3744.88 16
3745.02 14
3745.16 13
3745.30 14
3745.44 16
3745.58 20
3745.72 25
3745.86 30
3746.00 34
3746.14 36
3746.28 35
3746.42 32
3746.56 27
3746.70 21
3746.84 17
3746.98 13
3747.12 13
3747.26 14
3747.40 18
3747.54 23
3747.68 30
3747.82 39
3747.96 48
3748.10 57
3748.24 66
3748.38 73
3748.52 78
3748.66 80
3748.80 80
3748.95 77
3749.09 72
3749.23 67
3749.37 63
3749.51 59
3749.65 57
3749.79 55
3749.93 52
3750.07 48
3750.21 43
3750.35 36
3750.49 27
3750.63 17
3750.77 7
3750.91 0
3751.05 0
3751.19 0
3751.33 0
3751.47 0
3751.61 0
3751.75 0
3751.89 0
3752.03 11
3752.17 23
3752.31 36
3752.45 50
3752.60 63
3752.74 74
3752.88 84
3753.02 91
3753.16 96
3753.30 98
3753.44 98
3753.58 97
3753.72 93
3753.86 89
3754.00 84
3754.14 78
3754.28 72
3754.42 66
3754.56 59
3754.70 53
3754.84 46
3754.98 40
3755.12 35
3755.26 30
3755.40 27
3755.54 24
3755.69 22
3755.83 20
3755.97 18
3756.11 16
3756.25 15
3756.39 16
3756.53 17
3756.67 20
3756.81 23
3756.95 27
3757.09 32
3757.23 38
3757.37 45
3757.51 55
3757.65 68
3757.79 82
3757.93 97
3758.07 111
3758.21 123
3758.35 132
3758.50 137
3758.64 138
3758.78 137
3758.92 136
3759.06 134
3759.20 133
3759.34 131
3759.48 130
3759.62 129
3759.76 128
3759.90 128
3760.04 129
3760.18 133
3760.32 138
3760.46 143
3760.60 147
3760.74 150
3760.88 151
3761.03 151
3761.17 152
3761.31 154
3761.45 157
3761.59 162
3761.73 166
3761.87 169
3762.01 169
3762.15 166
3762.29 158
3762.43 148
3762.57 136
3762.71 123
3762.85 110
3762.99 98
3763.13 86
3763.27 75
3763.42 65
3763.56 54
3763.70 44
3763.84 33
3763.98 23
3764.12 12
3764.26 3
3764.40 0
3764.54 0
3764.68 0
3764.82 0
3764.96 0
3765.10 9
3765.24 18
3765.38 27
3765.53 34
3765.67 38
3765.81 39
3765.95 38
3766.09 34
3766.23 28
3766.37 23
3766.51 17
3766.65 13
3766.79 10
3766.93 10
3767.07 11
3767.21 13
3767.35 15
3767.49 16
3767.64 16
3767.78 14
3767.92 12
3768.06 9
3768.20 8
3768.34 10
3768.48 14
3768.62 20
3768.76 29
3768.90 39
3769.04 47
3769.18 52
3769.32 55
3769.46 54
3769.61 51
3769.75 45
3769.89 39
3770.03 32
3770.17 25
3770.31 19
3770.45 12
3770.59 7
3770.73 3
3770.87 2
3771.01 3
3771.15 7
3771.29 14
3771.44 23
3771.58 33
3771.72 43
3771.86 51
3772.00 59
3772.14 65
3772.28 71
3772.42 75
3772.56 78
3772.70 80
3772.84 81
3772.98 81
3773.12 82
3773.27 82
3773.41 81
3773.55 79
3773.69 76
3773.83 70
3773.97 61
3774.11 51
3774.25 40
3774.39 29
3774.53 22
3774.67 18
3774.81 19
3774.96 23
3775.10 30
3775.24 39
3775.38 48
3775.52 55
3775.66 62
3775.80 66
3775.94 71
3776.08 75
3776.22 79
3776.36 83
3776.50 87
3776.65 89
3776.79 89
3776.93 88
3777.07 85
3777.21 82
3777.35 80
3777.49 79
3777.63 81
3777.77 84
3777.91 90
3778.05 96
3778.20 102
3778.34 109
3778.48 115
3778.62 119
3778.76 123
3778.90 126
3779.04 126
3779.18 125
3779.32 122
3779.46 116
3779.60 109
3779.75 102
3779.89 96
3780.03 91
3780.17 88
3780.31 88
3780.45 91
3780.59 96
3780.73 101
3780.87 107
3781.01 113
3781.16 118
3781.30 122
3781.44 124
3781.58 125
3781.72 124
3781.86 121
3782.00 117
3782.14 112
3782.28 105
3782.42 97
3782.56 88
3782.71 78
3782.85 67
3782.99 57
3783.13 49
3783.27 41
3783.41 34
3783.55 28
3783.69 21
3783.83 14
3783.97 5
3784.12 0
3784.26 0
3784.40 0
3784.54 0
3784.68 0
3784.82 0
3784.96 0
3785.10 0
3785.24 6
3785.38 17
3785.53 27
3785.67 37
3785.81 44
3785.95 50
3786.09 52
3786.23 51
3786.37 49
3786.51 44
3786.65 39
3786.80 35
3786.94 32
3787.08 32
3787.22 34
3787.36 40
3787.50 47
3787.64 55
3787.78 63
3787.92 68
3788.06 69
3788.21 67
3788.35 62
3788.49 54
3788.63 47
3788.77 41
3788.91 38
3789.05 39
3789.19 43
3789.33 49
3789.48 56
3789.62 62
3789.76 66
3789.90 65
3790.04 62
3790.18 56
3790.32 50
3790.46 43
3790.60 37
3790.75 33
3790.89 30
3791.03 28
3791.17 26
3791.31 25
3791.45 25
3791.59 26
3791.73 28
3791.88 32
3792.02 36
3792.16 41
3792.30 44
3792.44 45
3792.58 43
3792.72 36
3792.86 27
3793.00 15
3793.15 2
3793.29 0
3793.43 0
3793.57 0
3793.71 0
3793.85 0
3793.99 0
3794.13 0
3794.28 6
3794.42 15
3794.56 21
3794.70 23
3794.84 22
3794.98 19
3795.12 15
3795.26 13
3795.40 15
3795.55 20
3795.69 29
3795.83 39
3795.97 50
3796.11 60
3796.25 67
3796.39 73
3796.53 78
3796.68 83
3796.82 90
3796.96 98
3797.10 108
3797.24 119
3797.38 130
3797.52 139
3797.66 146
3797.81 150
3797.95 150
3798.09 147
3798.23 140
3798.37 132
3798.51 123
3798.65 114
3798.79 105
3798.94 97
3799.08 90
3799.22 84
3799.36 78
3799.50 72
3799.64 66
3799.78 60
3799.93 55
3800.07 51
3800.21 47
3800.35 44
3800.49 42
3800.63 41
3800.77 40
3800.91 39
3801.06 39
3801.20 40
3801.34 43
3801.48 45
3801.62 48
3801.76 49
3801.90 49
3802.05 46
3802.19 41
3802.33 34
3802.47 27
3802.61 20
3802.75 14
3802.89 10
3803.03 6
3803.18 3
3803.32 1
3803.46 0
3803.60 0
3803.74 0
3803.88 1
3804.02 3
3804.17 6
3804.31 8
3804.45 9
3804.59 11
3804.73 13
3804.87 17
3805.01 22
3805.16 30
3805.30 38
3805.44 47
3805.58 55
3805.72 60
3805.86 63
3806.00 64
3806.15 63
3806.29 61
3806.43 59
3806.57 56
3806.71 52
3806.85 48
3806.99 42
3807.14 34
3807.28 26
3807.42 18
3807.56 12
3807.70 9
3807.84 7
3807.98 8
3808.13 9
3808.27 10
3808.41 9
3808.55 7
3808.69 4
3808.83 0
3808.97 0
3809.12 0
3809.26 0
3809.40 0
3809.54 0
3809.68 0
3809.82 0
3809.96 2
3810.11 8
3810.25 13
3810.39 18
3810.53 21
3810.67 23
3810.81 24
3810.95 24
3811.10 24
3811.24 25
3811.38 27
3811.52 28
3811.66 29
3811.80 30
3811.95 31
3812.09 32
3812.23 32
3812.37 33
3812.51 34
3812.65 34
3812.79 34
3812.94 34
3813.08 34
3813.22 35
3813.36 37
3813.50 39
3813.64 42
3813.79 45
3813.93 47
3814.07 46
3814.21 43
3814.35 39
3814.49 34
3814.64 31
3814.78 31
3814.92 35
3815.06 42
3815.20 51
3815.34 61
3815.48 69
3815.63 73
3815.77 74
3815.91 70
3816.05 64
3816.19 57
3816.33 50
3816.48 45
3816.62 43
3816.76 43
3816.90 44
3817.04 46
3817.18 46
3817.33 45
3817.47 43
3817.61 39
3817.75 33
3817.89 28
3818.03 24
3818.18 23
3818.32 24
3818.46 27
3818.60 31
3818.74 36
3818.88 40
3819.03 42
3819.17 43
3819.31 42
3819.45 39
3819.59 37
3819.73 35
3819.88 33
3820.02 33
3820.16 34
3820.30 36
3820.44 38
3820.58 40
3820.73 42
3820.87 41
3821.01 40
3821.15 38
3821.29 34
3821.43 30
3821.58 26
3821.72 23
3821.86 20
3822.00 17
3822.14 16
3822.28 16
3822.43 17
3822.57 20
3822.71 23
3822.85 27
3822.99 31
3823.13 33
3823.28 34
3823.42 35
3823.56 35
3823.70 36
3823.84 37
3823.98 40
3824.13 43
3824.27 46
3824.41 48
3824.55 49
3824.69 47
3824.84 43
3824.98 36
3825.12 27
3825.26 15
3825.40 3
3825.54 0
3825.69 0
3825.83 0
3825.97 0
3826.11 0
3826.25 0
3826.40 0
3826.54 4
3826.68 11
3826.82 16
3826.96 19
3827.10 19
3827.25 20
3827.39 20
3827.53 22
3827.67 24
3827.81 27
3827.95 30
3828.10 31
3828.24 30
3828.38 27
3828.52 22
3828.66 18
3828.81 14
3828.95 13
3829.09 15
3829.23 21
3829.37 31
3829.52 42
3829.66 54
3829.80 65
3829.94 73
3830.08 79
3830.22 82
3830.37 83
3830.51 83
3830.65 84
3830.79 86
3830.93 89
3831.08 92
3831.22 93
3831.36 91
3831.50 88
3831.64 82
3831.79 74
3831.93 66
3832.07 58
3832.21 51
3832.35 45
3832.49 41
3832.64 36
3832.78 33
3832.92 32
3833.06 32
3833.20 36
3833.35 42
3833.49 51
3833.63 62
3833.77 72
3833.91 81
3834.06 87
3834.20 90
3834.34 92
3834.48 93
3834.62 96
3834.77 100
3834.91 107
3835.05 116
3835.19 125
3835.33 133
3835.48 138
3835.62 140
3835.76 139
3835.90 135
3836.04 128
3836.19 121
3836.33 114
3836.47 108
3836.61 104
3836.75 103
3836.90 104
3837.04 107
3837.18 111
3837.32 115
3837.46 117
3837.61 118
3837.75 118
3837.89 116
3838.03 112
3838.17 109
3838.32 107
3838.46 106
3838.60 107
3838.74 110
3838.88 114
3839.03 120
3839.17 127
3839.31 135
3839.45 142
3839.59 148
3839.74 152
3839.88 154
3840.02 154
3840.16 152
3840.30 148
3840.45 144
3840.59 140
3840.73 137
3840.87 134
3841.01 132
3841.16 129
3841.30 125
3841.44 118
3841.58 109
3841.72 100
3841.87 90
3842.01 82
3842.15 76
3842.29 74
3842.43 75
3842.58 79
3842.72 84
3842.86 88
3843.00 92
3843.15 94
3843.29 95
3843.43 95
3843.57 95
3843.71 97
3843.86 100
3844.00 103
3844.14 106
3844.28 106
3844.42 104
3844.57 99
3844.71 92
3844.85 84
3844.99 76
3845.14 70
3845.28 66
3845.42 64
3845.56 64
3845.70 66
3845.85 68
3845.99 70
3846.13 72
3846.27 73
3846.41 74
3846.56 75
3846.70 76
3846.84 77
3846.98 78
3847.13 81
3847.27 84
3847.41 86
3847.55 89
3847.69 90
3847.84 89
3847.98 88
3848.12 86
3848.26 85
3848.40 85
3848.55 85
3848.69 87
3848.83 88
3848.97 89
3849.12 89
3849.26 87
3849.40 84
3849.54 80
3849.68 75
3849.83 71
3849.97 67
3850.11 64
3850.25 63
3850.40 63
3850.54 63
3850.68 65
3850.82 67
3850.97 68
3851.11 69
3851.25 69
3851.39 68
3851.53 65
3851.68 61
3851.82 58
3851.96 55
3852.10 53
3852.25 54
3852.39 56
3852.53 59
3852.67 63
3852.81 67
3852.96 70
3853.10 73
3853.24 76
3853.38 78
3853.53 81
3853.67 85
3853.81 89
3853.95 92
3854.10 95
3854.24 96
3854.38 95
3854.52 92
3854.66 88
3854.81 84
3854.95 80
3855.09 79
3855.23 81
3855.38 85
3855.52 91
3855.66 98
3855.80 105
3855.95 110
3856.09 112
3856.23 110
3856.37 105
3856.51 98
3856.66 89
3856.80 79
3856.94 70
3857.08 61
3857.23 53
3857.37 45
3857.51 37
3857.65 30
3857.80 23
3857.94 17
3858.08 13
3858.22 11
3858.37 11
3858.51 13
3858.65 17
3858.79 22
3858.94 27
3859.08 33
3859.22 38
3859.36 43
3859.50 47
3859.65 50
3859.79 51
3859.93 51
3860.07 49
3860.22 45
3860.36 40
3860.50 34
3860.64 28
3860.79 24
3860.93 21
3861.07 19
3861.21 20
3861.36 23
3861.50 28
3861.64 35
3861.78 42
3861.93 50
3862.07 58
3862.21 64
3862.35 67
3862.50 67
3862.64 62
3862.78 53
3862.92 42
3863.07 30
3863.21 18
3863.35 8
3863.49 1
3863.64 0
3863.78 0
3863.92 0
3864.06 0
3864.21 1
3864.35 2
3864.49 2
3864.63 1
3864.78 0
3864.92 0
3865.06 0
3865.20 0
3865.35 2
3865.49 8
3865.63 16
3865.77 25
3865.92 34
3866.06 44
3866.20 52
3866.34 60
3866.49 67
3866.63 72
3866.77 76
3866.91 78
3867.06 78
3867.20 74
3867.34 68
3867.48 59
3867.63 48
3867.77 36
3867.91 25
3868.05 14
3868.20 6
3868.34 1
3868.48 0
3868.62 0
3868.77 2
3868.91 7
3869.05 12
3869.19 16
3869.34 17
3869.48 17
3869.62 15
3869.77 13
3869.91 12
3870.05 12
3870.19 16
3870.34 22
3870.48 30
3870.62 38
3870.76 46
3870.91 53
3871.05 59
3871.19 63
3871.33 67
3871.48 69
3871.62 72
3871.76 75
3871.90 79
3872.05 83
3872.19 87
3872.33 90
3872.47 93
3872.62 94
3872.76 95
3872.90 96
3873.05 98
3873.19 100
3873.33 101
3873.47 102
3873.62 102
3873.76 98
3873.90 93
3874.04 86
3874.19 78
3874.33 70
3874.47 63
3874.61 60
3874.76 59
3874.90 60
3875.04 63
3875.19 66
3875.33 68
3875.47 70
3875.61 71
3875.76 72
3875.90 73
3876.04 75
3876.18 79
3876.33 85
3876.47 94
3876.61 104
3876.76 116
3876.90 130
3877.04 143
3877.18 157
3877.33 170
3877.47 182
3877.61 192
3877.75 200
3877.90 204
3878.04 205
3878.18 203
3878.33 198
3878.47 192
3878.61 186
3878.75 181
3878.90 176
3879.04 173
3879.18 171
3879.32 169
3879.47 166
3879.61 163
3879.75 160
3879.90 156
3880.04 154
3880.18 152
3880.32 151
3880.47 150
3880.61 149
3880.75 146
3880.90 141
3881.04 135
3881.18 129
3881.32 125
3881.47 124
3881.61 126
3881.75 132
3881.90 141
3882.04 151
3882.18 160
3882.32 168
3882.47 173
3882.61 176
3882.75 176
3882.90 174
3883.04 170
3883.18 165
3883.32 158
3883.47 151
3883.61 145
3883.75 141
3883.90 139
3884.04 139
3884.18 142
3884.32 147
3884.47 151
3884.61 155
3884.75 156
3884.90 155
3885.04 151
3885.18 144
3885.32 137
3885.47 130
3885.61 124
3885.75 120
3885.90 118
3886.04 119
3886.18 122
3886.32 126
3886.47 131
3886.61 135
3886.75 139
3886.90 142
3887.04 144
3887.18 144
3887.32 144
3887.47 144
3887.61 144
3887.75 143
3887.90 142
3888.04 139
3888.18 135
3888.32 129
3888.47 122
3888.61 116
3888.75 110
3888.90 107
3889.04 106
3889.18 107
3889.33 110
3889.47 114
3889.61 117
3889.75 118
3889.90 117
3890.04 113
3890.18 106
3890.33 96
3890.47 86
3890.61 75
3890.76 66
3890.90 58
3891.04 50
3891.18 44
3891.33 38
3891.47 33
3891.61 28
3891.76 25
3891.90 24
3892.04 26
3892.19 29
3892.33 34
3892.47 40
3892.61 44
3892.76 47
3892.90 47
3893.04 46
3893.19 44
3893.33 41
3893.47 37
3893.62 34
3893.76 29
3893.90 24
3894.04 18
3894.19 13
3894.33 8
3894.47 5
3894.62 5
3894.76 7
3894.90 10
3895.05 14
3895.19 18
3895.33 20
3895.48 21
3895.62 21
3895.76 20
3895.90 19
3896.05 20
3896.19 21
3896.33 23
3896.48 24
3896.62 24
3896.76 21
3896.91 16
3897.05 8
3897.19 0
3897.34 0
3897.48 0
3897.62 0
3897.76 0
3897.91 0
3898.05 8
3898.19 16
3898.34 22
3898.48 24
3898.62 23
3898.77 18
3898.91 10
3899.05 3
3899.20 0
3899.34 0
3899.48 0
3899.63 0
3899.77 0
3899.91 0
3900.05 0
3900.20 1
3900.34 3
3900.48 5
3900.63 6
3900.77 8
3900.91 10
3901.06 13
3901.20 16
3901.34 19
3901.49 21
3901.63 22
3901.77 23
3901.92 24
3902.06 25
3902.20 26
3902.35 29
3902.49 32
3902.63 37
3902.78 42
3902.92 48
3903.06 57
3903.20 68
3903.35 81
3903.49 95
3903.63 109
3903.78 122
3903.92 133
3904.06 141
3904.21 146
3904.35 147
3904.49 145
3904.64 140
3904.78 133
3904.92 124
3905.07 116
3905.21 109
3905.35 102
3905.50 97
3905.64 93
3905.78 90
3905.93 88
3906.07 86
3906.21 85
3906.36 85
3906.50 87
3906.64 90
3906.79 95
3906.93 99
3907.07 103
3907.22 104
3907.36 102
3907.50 97
3907.65 90
3907.79 80
3907.93 70
3908.08 61
3908.22 54
3908.36 49
3908.51 47
3908.65 46
3908.79 47
3908.94 47
3909.08 46
3909.22 45
3909.37 42
3909.51 40
3909.65 40
3909.80 40
3909.94 42
3910.08 45
3910.23 46
3910.37 46
3910.51 43
3910.66 36
3910.80 27
3910.94 15
3911.09 5
3911.23 0
3911.37 0
3911.52 0
3911.66 0
3911.80 0
3911.95 0
3912.09 0
3912.23 0
3912.38 0
3912.52 6
3912.66 16
3912.81 26
3912.95 37
3913.09 46
3913.24 51
3913.38 53
3913.52 50
3913.67 43
3913.81 35
3913.95 26
3914.10 20
3914.24 17
3914.38 18
3914.53 23
3914.67 30
3914.81 38
3914.96 46
3915.10 53
3915.24 58
3915.39 61
3915.53 60
3915.67 57
3915.82 52
3915.96 45
3916.10 37
3916.25 30
3916.39 25
3916.53 23
3916.68 25
3916.82 29
3916.97 36
3917.11 45
3917.25 54
3917.40 63
3917.54 72
3917.68 79
3917.83 86
3917.97 92
3918.11 98
3918.26 103
3918.40 107
3918.54 111
3918.69 113
3918.83 113
3918.97 112
3919.12 109
3919.26 104
3919.40 98
3919.55 92
3919.69 87
3919.84 81
3919.98 77
3920.12 73
3920.27 70
3920.41 66
3920.55 62
3920.70 59
3920.84 55
3920.98 52
3921.13 51
3921.27 50
3921.41 51
3921.56 52
3921.70 53
3921.84 53
3921.99 53
3922.13 52
3922.28 52
3922.42 52
3922.56 53
3922.71 55
3922.85 58
3922.99 61
3923.14 63
3923.28 65
3923.42 65
3923.57 64
3923.71 63
3923.85 62
3924.00 62
3924.14 62
3924.29 61
3924.43 60
3924.57 58
3924.72 55
3924.86 52
3925.00 49
3925.15 48
3925.29 49
3925.43 52
3925.58 56
3925.72 61
3925.87 65
3926.01 68
3926.15 69
3926.30 71
3926.44 72
3926.58 73
3926.73 74
3926.87 75
3927.01 76
3927.16 76
3927.30 75
3927.45 75
3927.59 76
3927.73 78
3927.88 81
3928.02 85
3928.16 89
3928.31 94
3928.45 98
3928.59 101
3928.74 103
3928.88 103
3929.03 101
3929.17 98
3929.31 94
3929.46 88
3929.60 82
3929.74 76
3929.89 70
3930.03 64
3930.18 57
3930.32 51
3930.46 46
3930.61 42
3930.75 41
3930.89 42
3931.04 47
3931.18 54
3931.32 62
3931.47 69
3931.61 75
3931.76 79
3931.90 80
3932.04 79
3932.19 76
3932.33 74
3932.47 71
3932.62 70
3932.76 70
3932.91 70
3933.05 70
3933.19 69
3933.34 67
3933.48 63
3933.62 58
3933.77 53
3933.91 47
3934.06 42
3934.20 38
3934.34 34
3934.49 31
3934.63 29
3934.78 27
3934.92 27
3935.06 29
3935.21 32
3935.35 37
3935.49 42
3935.64 48
3935.78 52
3935.93 54
3936.07 55
3936.21 53
3936.36 51
3936.50 49
3936.64 48
3936.79 49
3936.93 52
3937.08 57
3937.22 63
3937.36 69
3937.51 74
3937.65 78
3937.80 81
3937.94 82
3938.08 81
3938.23 80
3938.37 79
3938.51 78
3938.66 77
3938.80 76
3938.95 74
3939.09 71
3939.23 67
3939.38 62
3939.52 57
3939.67 53
3939.81 50
3939.95 48
3940.10 47
3940.24 47
3940.38 46
3940.53 45
3940.67 42
3940.82 37
3940.96 31
3941.10 26
3941.25 21
3941.39 17
3941.54 15
3941.68 16
3941.82 19
3941.97 23
3942.11 29
3942.26 35
3942.40 41
3942.54 48
3942.69 54
3942.83 60
3942.98 65
3943.12 72
3943.26 79
3943.41 88
3943.55 98
3943.70 111
3943.84 124
3943.98 137
3944.13 149
3944.27 159
3944.41 167
3944.56 173
3944.70 178
3944.85 182
3944.99 185
3945.13 189
3945.28 192
3945.42 195
3945.57 198
3945.71 198
3945.85 198
3946.00 196
3946.14 193
3946.29 190
3946.43 186
3946.57 182
3946.72 179
3946.86 175
3947.01 171
3947.15 166
3947.29 160
3947.44 153
3947.58 146
3947.73 139
3947.87 134
3948.01 131
3948.16 129
3948.30 128
3948.45 127
3948.59 126
3948.74 125
3948.88 124
3949.02 124
3949.17 126
3949.31 129
3949.46 133
3949.60 138
3949.74 143
3949.89 147
3950.03 149
3950.18 149
3950.32 148
3950.46 145
3950.61 142
3950.75 139
3950.90 137
3951.04 135
3951.18 133
3951.33 130
3951.47 125
3951.62 118
3951.76 109
3951.90 98
3952.05 88
3952.19 78
3952.34 70
3952.48 64
3952.63 61
3952.77 60
3952.91 60
3953.06 60
3953.20 61
3953.35 61
3953.49 61
3953.63 61
3953.78 61
3953.92 60
3954.07 58
3954.21 57
3954.35 56
3954.50 55
3954.64 56
3954.79 59
3954.93 63
3955.08 69
3955.22 75
3955.36 81
3955.51 85
3955.65 87
3955.80 88
3955.94 88
3956.08 88
3956.23 89
3956.37 90
3956.52 90
3956.66 90
3956.81 88
3956.95 83
3957.09 77
3957.24 69
3957.38 61
3957.53 54
3957.67 51
3957.82 50
3957.96 53
3958.10 58
3958.25 64
3958.39 70
3958.54 76
3958.68 81
3958.82 85
3958.97 87
3959.11 88
3959.26 87
3959.40 84
3959.55 78
3959.69 69
3959.83 58
3959.98 46
3960.12 34
3960.27 23
3960.41 16
3960.56 12
3960.70 13
3960.84 18
3960.99 24
3961.13 30
3961.28 33
3961.42 34
3961.57 31
3961.71 25
3961.85 18
3962.00 11
3962.14 5
3962.29 0
3962.43 0
3962.58 0
3962.72 0
3962.86 0
3963.01 0
3963.15 0
3963.30 0
3963.44 0
3963.59 4
3963.73 13
3963.87 22
3964.02 29
3964.16 35
3964.31 38
3964.45 39
3964.60 40
3964.74 42
3964.88 44
3965.03 49
3965.17 55
3965.32 62
3965.46 68
3965.61 71
3965.75 71
3965.90 68
3966.04 62
3966.18 53
3966.33 45
3966.47 37
3966.62 33
3966.76 31
3966.91 34
3967.05 39
3967.19 45
3967.34 51
3967.48 57
3967.63 60
3967.77 61
3967.92 61
3968.06 61
3968.21 62
3968.35 65
3968.49 69
3968.64 74
3968.78 78
3968.93 82
3969.07 83
3969.22 82
3969.36 79
3969.50 75
3969.65 71
3969.79 67
3969.94 63
3970.08 60
3970.23 57
3970.37 54
3970.52 51
3970.66 50
3970.80 51
3970.95 53
3971.09 58
3971.24 63
3971.38 68
3971.53 72
3971.67 74
3971.82 74
3971.96 72
3972.10 68
3972.25 64
3972.39 60
3972.54 56
3972.68 52
3972.83 48
3972.97 43
3973.12 39
3973.26 34
3973.41 29
3973.55 23
3973.69 16
3973.84 10
3973.98 5
3974.13 1
3974.27 0
3974.42 1
3974.56 6
3974.71 15
3974.85 27
3974.99 41
3975.14 55
3975.28 68
3975.43 79
3975.57 86
3975.72 89
3975.86 89
3976.01 86
3976.15 81
3976.30 75
3976.44 69
3976.58 63
3976.73 57
3976.87 52
3977.02 49
3977.16 46
3977.31 46
3977.45 46
3977.60 49
3977.74 52
3977.89 55
3978.03 58
3978.18 60
3978.32 60
3978.46 59
3978.61 59
3978.75 60
3978.90 63
3979.04 69
3979.19 78
3979.33 88
3979.48 97
3979.62 104
3979.77 108
3979.91 108
3980.05 106
3980.20 102
3980.34 96
3980.49 91
3980.63 85
3980.78 78
3980.92 72
3981.07 65
3981.21 58
3981.36 52
3981.50 46
3981.65 43
3981.79 41
3981.94 43
3982.08 47
3982.22 53
3982.37 61
3982.51 70
3982.66 78
3982.80 84
3982.95 88
3983.09 89
3983.24 88
3983.38 86
3983.53 85
3983.67 84
3983.82 84
3983.96 84
3984.11 84
3984.25 81
3984.39 77
3984.54 71
3984.68 64
3984.83 57
3984.97 52
3985.12 49
3985.26 47
3985.41 48
3985.55 48
3985.70 48
3985.84 46
3985.99 43
3986.13 39
3986.28 33
3986.42 28
3986.57 23
3986.71 21
3986.85 22
3987.00 27
3987.14 33
3987.29 41
3987.43 50
3987.58 56
3987.72 61
3987.87 62
3988.01 61
3988.16 59
3988.30 57
3988.45 54
3988.59 53
3988.74 52
3988.88 52
3989.03 52
3989.17 50
3989.32 47
3989.46 43
3989.61 37
3989.75 30
3989.89 24
3990.04 18
3990.18 14
3990.33 11
3990.47 11
3990.62 13
3990.76 16
3990.91 20
3991.05 25
3991.20 29
3991.34 32
3991.49 33
3991.63 34
3991.78 35
3991.92 35
3992.07 37
3992.21 40
3992.36 45
3992.50 50
3992.65 57
3992.79 63
3992.94 68
3993.08 72
3993.23 75
3993.37 76
3993.52 74
3993.66 72
3993.81 68
3993.95 62
3994.09 56
3994.24 48
3994.38 40
3994.53 31
3994.67 23
3994.82 17
3994.96 12
3995.11 8
3995.25 6
3995.40 5
3995.54 4
3995.69 3
3995.83 4
3995.98 4
3996.12 6
3996.27 8
3996.41 10
3996.56 10
3996.70 10
3996.85 7
3996.99 4
3997.14 1
3997.28 0
3997.43 0
3997.57 0
3997.72 0
3997.86 0
3998.01 0
3998.15 1
3998.30 1
3998.44 0
3998.59 0
3998.73 0
3998.88 0
3999.02 1
3999.17 4
3999.31 9
3999.46 16
3999.60 23
3999.75 30
3999.89 37
4000.04 43
4000.18 47
4000.33 51
4000.47 54
4000.62 57
4000.76 61
4000.91 65
4001.05 70
4001.20 74
4001.34 77
4001.49 79
4001.63 78
4001.78 75
4001.92 70
4002.07 65
4002.21 59
4002.36 55
4002.50 53
4002.65 54
4002.79 57
4002.94 62
4003.08 68
4003.23 74
4003.37 79
4003.52 84
4003.66 87
4003.81 90
4003.95 91
4004.10 91
4004.24 91
4004.39 89
4004.53 86
4004.68 82
4004.82 79
4004.97 76
4005.11 74
4005.26 74
4005.40 76
4005.55 79
4005.69 83
4005.84 88
4005.98 94
4006.13 99
4006.27 103
4006.42 107
4006.56 111
4006.71 115
4006.85 119
4007.00 123
4007.14 129
4007.29 134
4007.43 140
4007.58 145
4007.72 148
4007.87 151
4008.01 152
4008.16 151
4008.30 150
4008.45 147
4008.60 143
4008.74 139
4008.89 134
4009.03 129
4009.18 123
4009.32 117
4009.47 110
4009.61 103
4009.76 97
4009.90 91
4010.05 86
4010.19 84
4010.34 83
4010.48 83
4010.63 85
4010.77 88
4010.92 90
4011.06 91
4011.21 91
4011.35 89
4011.50 84
4011.64 78
4011.79 72
4011.93 66
4012.08 62
4012.22 62
4012.37 65
4012.51 73
4012.66 83
4012.81 94
4012.95 104
4013.10 110
4013.24 112
4013.39 108
4013.53 101
4013.68 90
4013.82 79
4013.97 70
4014.11 65
4014.26 65
4014.40 69
4014.55 76
4014.69 85
4014.84 94
4014.98 102
4015.13 108
4015.27 113
4015.42 115
4015.56 117
4015.71 119
4015.86 123
4016.00 127
4016.15 133
4016.29 139
4016.44 145
4016.58 150
4016.73 152
4016.87 151
4017.02 147
4017.16 141
4017.31 136
4017.45 132
4017.60 131
4017.74 132
4017.89 136
4018.03 140
4018.18 144
4018.32 145
4018.47 142
4018.62 135
4018.76 125
4018.91 113
4019.05 102
4019.20 92
4019.34 85
4019.49 82
4019.63 83
4019.78 86
4019.92 92
4020.07 98
4020.21 103
4020.36 107
4020.50 109
4020.65 109
4020.80 107
4020.94 104
4021.09 100
4021.23 95
4021.38 88
4021.52 82
4021.67 75
4021.81 69
4021.96 64
4022.10 60
4022.25 59
4022.39 59
4022.54 61
4022.69 63
4022.83 65
4022.98 67
4023.12 68
4023.27 69
4023.41 70
4023.56 69
4023.70 69
4023.85 69
4023.99 69
4024.14 70
4024.28 73
4024.43 77
4024.58 83
4024.72 91
4024.87 98
4025.01 106
4025.16 111
4025.30 115
4025.45 116
4025.59 115
4025.74 113
4025.88 111
4026.03 108
4026.18 105
4026.32 102
4026.47 99
4026.61 95
4026.76 91
4026.90 86
4027.05 80
4027.19 73
4027.34 66
4027.48 58
4027.63 50
4027.78 42
4027.92 35
4028.07 30
4028.21 27
4028.36 26
4028.50 26
4028.65 29
4028.79 32
4028.94 35
4029.09 38
4029.23 39
4029.38 39
4029.52 37
4029.67 34
4029.81 30
4029.96 26
4030.10 23
4030.25 20
4030.39 19
4030.54 18
4030.69 18
4030.83 17
4030.98 15
4031.12 12
4031.27 8
4031.41 5
4031.56 3
4031.70 4
4031.85 9
4032.00 19
4032.14 33
4032.29 48
4032.43 64
4032.58 77
4032.72 87
4032.87 91
4033.01 91
4033.16 87
4033.31 81
4033.45 75
4033.60 68
4033.74 63
4033.89 60
4034.03 58
4034.18 57
4034.32 57
4034.47 58
4034.62 59
4034.76 61
4034.91 64
4035.05 68
4035.20 73
4035.34 78
4035.49 84
4035.64 92
4035.78 99
4035.93 107
4036.07 114
4036.22 120
4036.36 124
4036.51 126
4036.65 124
4036.80 120
4036.95 113
4037.09 104
4037.24 92
4037.38 80
4037.53 68
4037.67 58
4037.82 50
4037.97 46
4038.11 46
4038.26 49
4038.40 53
4038.55 59
4038.69 63
4038.84 65
4038.99 65
4039.13 63
4039.28 60
4039.42 56
4039.57 54
4039.71 53
4039.86 53
4040.01 55
4040.15 57
4040.30 59
4040.44 61
4040.59 61
4040.73 61
4040.88 60
4041.03 58
4041.17 55
4041.32 52
4041.46 50
4041.61 49
4041.75 49
4041.90 50
4042.05 52
4042.19 54
4042.34 55
4042.48 54
4042.63 51
4042.77 47
4042.92 42
4043.07 37
4043.21 34
4043.36 32
4043.50 31
4043.65 32
4043.79 33
4043.94 33
4044.09 33
4044.23 31
4044.38 28
4044.52 26
4044.67 25
4044.81 27
4044.96 30
4045.11 35
4045.25 41
4045.40 46
4045.54 50
4045.69 52
4045.84 52
4045.98 51
4046.13 49
4046.27 48
4046.42 50
4046.56 53
4046.71 57
4046.86 62
4047.00 67
4047.15 70
4047.29 72
4047.44 73
4047.59 72
4047.73 71
4047.88 71
4048.02 70
4048.17 71
4048.31 71
4048.46 73
4048.61 74
4048.75 77
4048.90 80
4049.04 84
4049.19 87
4049.34 91
4049.48 93
4049.63 95
4049.77 96
4049.92 97
4050.06 98
4050.21 98
4050.36 99
4050.50 99
4050.65 98
4050.79 96
4050.94 93
4051.09 88
4051.23 83
4051.38 79
4051.52 74
4051.67 71
4051.82 69
4051.96 69
4052.11 70
4052.25 73
4052.40 76
4052.55 78
4052.69 80
4052.84 82
4052.98 83
4053.13 84
4053.27 87
4053.42 91
4053.57 98
4053.71 106
4053.86 115
4054.00 125
4054.15 133
4054.30 141
4054.44 146
4054.59 150
4054.73 152
4054.88 153
4055.03 152
4055.17 150
4055.32 148
4055.46 144
4055.61 141
4055.76 137
4055.90 133
4056.05 131
4056.19 129
4056.34 128
4056.49 128
4056.63 129
4056.78 130
4056.92 132
4057.07 134
4057.22 137
4057.36 142
4057.51 146
4057.65 150
4057.80 152
4057.95 152
4058.09 151
4058.24 147
4058.38 142
4058.53 138
4058.68 135
4058.82 134
4058.97 133
4059.11 134
4059.26 134
4059.41 133
4059.55 131
4059.70 127
4059.84 122
4059.99 117
4060.14 113
4060.28 111
4060.43 109
4060.58 109
4060.72 110
4060.87 111
4061.01 111
4061.16 112
4061.31 112
4061.45 113
4061.60 114
4061.74 114
4061.89 113
4062.04 112
4062.18 109
4062.33 106
4062.47 101
4062.62 97
4062.77 94
4062.91 93
4063.06 93
4063.20 94
4063.35 96
4063.50 99
4063.64 101
4063.79 102
4063.94 102
4064.08 100
4064.23 96
4064.37 89
4064.52 81
4064.67 70
4064.81 59
4064.96 49
4065.10 39
4065.25 32
4065.40 27
4065.54 26
4065.69 28
4065.84 33
4065.98 40
4066.13 46
4066.27 50
4066.42 52
4066.57 50
4066.71 45
4066.86 37
4067.00 29
4067.15 20
4067.30 13
4067.44 7
4067.59 2
4067.74 0
4067.88 0
4068.03 0
4068.17 0
4068.32 0
4068.47 0
4068.61 0
4068.76 0
4068.91 0
4069.05 0
4069.20 0
4069.34 0
4069.49 1
4069.64 3
4069.78 6
4069.93 9
4070.08 13
4070.22 17
4070.37 20
4070.51 23
4070.66 27
4070.81 32
4070.95 37
4071.10 44
4071.25 50
4071.39 57
4071.54 62
4071.68 66
4071.83 68
4071.98 68
4072.12 66
4072.27 64
4072.42 62
4072.56 60
4072.71 58
4072.85 58
4073.00 59
4073.15 61
4073.29 62
4073.44 64
4073.59 64
4073.73 64
4073.88 63
4074.02 61
4074.17 59
4074.32 58
4074.46 56
4074.61 55
4074.76 55
4074.90 57
4075.05 59
4075.20 61
4075.34 65
4075.49 67
4075.63 69
4075.78 70
4075.93 69
4076.07 67
4076.22 65
4076.37 63
4076.51 63
4076.66 65
4076.81 69
4076.95 76
4077.10 85
4077.24 93
4077.39 100
4077.54 106
4077.68 110
4077.83 110
4077.98 108
4078.12 104
4078.27 98
4078.42 91
4078.56 83
4078.71 75
4078.85 67
4079.00 60
4079.15 54
4079.29 49
4079.44 45
4079.59 41
4079.73 36
4079.88 30
4080.03 23
4080.17 15
4080.32 7
4080.47 0
4080.61 0
4080.76 0
4080.90 0
4081.05 0
4081.20 0
4081.34 0
4081.49 0
4081.64 0
4081.78 3
4081.93 7
4082.08 11
4082.22 17
4082.37 24
4082.52 33
4082.66 44
4082.81 56
4082.96 70
4083.10 85
4083.25 99
4083.39 112
4083.54 123
4083.69 132
4083.83 139
4083.98 144
4084.13 147
4084.27 149
4084.42 149
4084.57 147
4084.71 143
4084.86 138
4085.01 131
4085.15 124
4085.30 118
4085.45 112
4085.59 108
4085.74 104
4085.89 100
4086.03 96
4086.18 93
4086.32 90
4086.47 88
4086.62 88
4086.76 91
4086.91 97
4087.06 104
4087.20 111
4087.35 116
4087.50 118
4087.64 117
4087.79 114
4087.94 110
4088.08 106
4088.23 104
4088.38 103
4088.52 105
4088.67 107
4088.82 110
4088.96 112
4089.11 113
4089.26 113
4089.40 112
4089.55 111
4089.70 109
4089.84 109
4089.99 109
4090.14 109
4090.28 109
4090.43 108
4090.58 105
4090.72 100
4090.87 92
4091.02 82
4091.16 72
4091.31 61
4091.45 53
4091.60 49
4091.75 48
4091.89 53
4092.04 60
4092.19 70
4092.33 81
4092.48 90
4092.63 97
4092.77 99
4092.92 97
4093.07 92
4093.21 85
4093.36 77
4093.51 71
4093.65 66
4093.80 65
4093.95 65
4094.09 68
4094.24 72
4094.39 76
4094.53 79
4094.68 81
4094.83 83
4094.97 83
4095.12 81
4095.27 78
4095.41 73
4095.56 67
4095.71 60
4095.85 55
4096.00 51
4096.15 49
4096.30 49
4096.44 49
4096.59 50
4096.74 49
4096.88 48
4097.03 46
4097.18 43
4097.32 41
4097.47 39
4097.62 37
4097.76 34
4097.91 30
4098.06 25
4098.20 19
4098.35 14
4098.50 9
4098.64 7
4098.79 7
4098.94 9
4099.08 12
4099.23 15
4099.38 20
4099.52 24
4099.67 30
4099.82 37
4099.96 45
4100.11 53
4100.26 60
4100.40 66
4100.55 69
4100.70 71
4100.84 71
4100.99 70
4101.14 68
4101.28 66
4101.43 63
4101.58 60
4101.73 57
4101.87 53
4102.02 48
4102.17 43
4102.31 38
4102.46 34
4102.61 32
4102.75 32
4102.90 34
4103.05 39
4103.19 46
4103.34 54
4103.49 61
4103.63 67
4103.78 70
4103.93 71
4104.07 69
4104.22 64
4104.37 58
4104.52 50
4104.66 41
4104.81 31
4104.96 21
4105.10 11
4105.25 2
4105.40 0
4105.54 0
4105.69 0
4105.84 0
4105.98 0
4106.13 0
4106.28 0
4106.42 3
4106.57 9
4106.72 16
4106.87 22
4107.01 27
4107.16 32
4107.31 35
4107.45 37
4107.60 38
4107.75 38
4107.89 38
4108.04 38
4108.19 37
4108.33 37
4108.48 37
4108.63 36
4108.78 34
4108.92 31
4109.07 26
4109.22 21
4109.36 17
4109.51 13
4109.66 10
4109.80 7
4109.95 6
4110.10 4
4110.24 3
4110.39 2
4110.54 1
4110.69 1
4110.83 1
4110.98 1
4111.13 1
4111.27 1
4111.42 0
4111.57 0
4111.71 0
4111.86 0
4112.01 0
4112.16 0
4112.30 1
4112.45 6
4112.60 11
4112.74 16
4112.89 21
4113.04 24
4113.18 26
4113.33 26
4113.48 25
4113.63 23
4113.77 21
4113.92 19
4114.07 18
4114.21 19
4114.36 24
4114.51 31
4114.65 40
4114.80 49
4114.95 57
4115.10 62
4115.24 63
4115.39 60
4115.54 54
4115.68 46
4115.83 38
4115.98 29
4116.13 22
4116.27 16
4116.42 12
4116.57 9
4116.71 7
4116.86 7
4117.01 8
4117.15 13
4117.30 19
4117.45 26
4117.60 34
4117.74 41
4117.89 48
4118.04 52
4118.18 55
4118.33 56
4118.48 56
4118.63 55
4118.77 52
4118.92 50
4119.07 47
4119.21 46
4119.36 46
4119.51 46
4119.66 48
4119.80 50
4119.95 51
4120.10 52
4120.24 53
4120.39 53
4120.54 53
4120.69 53
4120.83 53
4120.98 53
4121.13 52
4121.27 51
4121.42 48
4121.57 44
4121.72 39
4121.86 35
4122.01 30
4122.16 27
4122.30 24
4122.45 23
4122.60 24
4122.75 26
4122.89 29
4123.04 32
4123.19 36
4123.33 40
4123.48 44
4123.63 49
4123.78 54
4123.92 59
4124.07 64
4124.22 70
4124.37 75
4124.51 79
4124.66 82
4124.81 84
4124.95 84
4125.10 82
4125.25 79
4125.40 74
4125.54 70
4125.69 67
4125.84 67
4125.98 70
4126.13 76
4126.28 84
4126.43 93
4126.57 100
4126.72 105
4126.87 107
4127.02 106
4127.16 104
4127.31 100
4127.46 95
4127.60 90
4127.75 85
4127.90 80
4128.05 75
4128.19 70
4128.34 66
4128.49 62
4128.64 59
4128.78 55
4128.93 51
4129.08 45
4129.22 37
4129.37 27
4129.52 14
4129.67 1
4129.81 0
4129.96 0
4130.11 0
4130.26 0
4130.40 0
4130.55 0
4130.70 0
4130.85 3
4130.99 10
4131.14 16
4131.29 23
4131.43 31
4131.58 42
4131.73 56
4131.88 71
4132.02 84
4132.17 95
4132.32 101
4132.47 102
4132.61 98
4132.76 92
4132.91 83
4133.06 76
4133.20 71
4133.35 68
4133.50 68
4133.64 71
4133.79 75
4133.94 80
4134.09 85
4134.23 90
4134.38 95
4134.53 98
4134.68 99
4134.82 101
4134.97 102
4135.12 103
4135.27 107
4135.41 112
4135.56 119
4135.71 126
4135.86 133
4136.00 136
4136.15 137
4136.30 132
4136.45 124
4136.59 111
4136.74 96
4136.89 80
4137.04 66
4137.18 55
4137.33 47
4137.48 46
4137.63 51
4137.77 61
4137.92 76
4138.07 94
4138.21 114
4138.36 133
4138.51 150
4138.66 165
4138.80 176
4138.95 185
4139.10 193
4139.25 199
4139.39 205
4139.54 211
4139.69 215
4139.84 218
4139.98 219
4140.13 218
4140.28 215
4140.43 210
4140.57 207
4140.72 205
4140.87 205
4141.02 208
4141.16 213
4141.31 219
4141.46 225
4141.61 231
4141.75 235
4141.90 238
4142.05 241
4142.20 244
4142.34 246
4142.49 249
4142.64 250
4142.79 249
4142.94 246
4143.08 240
4143.23 232
4143.38 220
4143.53 207
4143.67 193
4143.82 178
4143.97 163
4144.12 149
4144.26 138
4144.41 129
4144.56 123
4144.71 121
4144.85 121
4145.00 123
4145.15 127
4145.30 131
4145.44 133
4145.59 134
4145.74 134
4145.89 132
4146.03 131
4146.18 129
4146.33 128
4146.48 128
4146.62 129
4146.77 131
4146.92 133
4147.07 135
4147.22 138
4147.36 141
4147.51 143
4147.66 145
4147.81 146
4147.95 144
4148.10 141
4148.25 136
4148.40 130
4148.54 124
4148.69 119
4148.84 114
4148.99 111
4149.13 109
4149.28 107
4149.43 105
4149.58 101
4149.73 96
4149.87 90
4150.02 83
4150.17 77
4150.32 73
4150.46 71
4150.61 72
4150.76 75
4150.91 80
4151.05 84
4151.20 86
4151.35 85
4151.50 81
4151.64 74
4151.79 65
4151.94 57
4152.09 53
4152.24 52
4152.38 57
4152.53 67
4152.68 79
4152.83 91
4152.97 101
4153.12 107
4153.27 108
4153.42 104
4153.57 98
4153.71 91
4153.86 84
4154.01 78
4154.16 73
4154.30 69
4154.45 67
4154.60 67
4154.75 68
4154.90 71
4155.04 74
4155.19 78
4155.34 81
4155.49 83
4155.63 84
4155.78 84
4155.93 84
4156.08 83
4156.22 81
4156.37 80
4156.52 78
4156.67 76
4156.82 74
4156.96 73
4157.11 71
4157.26 72
4157.41 74
4157.56 78
4157.70 83
4157.85 89
4158.00 94
4158.15 98
4158.29 100
4158.44 99
4158.59 97
4158.74 93
4158.89 88
4159.03 85
4159.18 83
4159.33 85
4159.48 88
4159.62 95
4159.77 102
4159.92 109
4160.07 116
4160.22 120
4160.36 122
4160.51 122
4160.66 120
4160.81 118
4160.96 116
4161.10 114
4161.25 113
4161.40 112
4161.55 113
4161.69 113
4161.84 114
4161.99 115
4162.14 116
4162.29 116
4162.43 116
4162.58 116
4162.73 115
4162.88 113
4163.03 112
4163.17 112
4163.32 113
4163.47 116
4163.62 122
4163.77 130
4163.91 140
4164.06 151
4164.21 162
4164.36 170
4164.50 176
4164.65 179
4164.80 180
4164.95 179
4165.10 178
4165.24 177
4165.39 177
4165.54 178
4165.69 180
4165.84 181
4165.98 182
4166.13 182
4166.28 179
4166.43 174
4166.58 168
4166.72 160
4166.87 153
4167.02 146
4167.17 142
4167.32 139
4167.46 140
4167.61 143
4167.76 147
4167.91 151
4168.06 155
4168.20 158
4168.35 158
4168.50 157
4168.65 155
4168.80 154
4168.94 153
4169.09 154
4169.24 157
4169.39 162
4169.54 167
4169.68 172
4169.83 175
4169.98 178
4170.13 179
4170.28 180
4170.42 182
4170.57 185
4170.72 188
4170.87 191
4171.02 195
4171.16 198
4171.31 201
4171.46 205
4171.61 209
4171.76 214
4171.90 218
4172.05 222
4172.20 226
4172.35 229
4172.50 232
4172.65 234
4172.79 236
4172.94 237
4173.09 238
4173.24 237
4173.39 234
4173.53 231
4173.68 227
4173.83 226
4173.98 227
4174.13 234
4174.27 245
4174.42 260
4174.57 280
4174.72 303
4174.87 329
4175.01 358
4175.16 390
4175.31 425
4175.46 462
4175.61 499
4175.76 535
4175.90 570
4176.05 602
4176.20 633
4176.35 662
4176.50 691
4176.64 719
4176.79 748
4176.94 775
4177.09 801
4177.24 825
4177.38 847
4177.53 868
4177.68 890
4177.83 913
4177.98 940
4178.13 972
4178.27 1007
4178.42 1044
4178.57 1081
4178.72 1117
4178.87 1147
4179.01 1173
4179.16 1193
4179.31 1208
4179.46 1222
4179.61 1233
4179.76 1244
4179.90 1253
4180.05 1260
4180.20 1264
4180.35 1263
4180.50 1258
4180.64 1249
4180.79 1237
4180.94 1222
4181.09 1206
4181.24 1189
4181.39 1170
4181.53 1149
4181.68 1126
4181.83 1100
4181.98 1072
4182.13 1041
4182.28 1008
4182.42 976
4182.57 944
4182.72 916
4182.87 890
4183.02 867
4183.16 846
4183.31 825
4183.46 801
4183.61 774
4183.76 742
4183.91 707
4184.05 668
4184.20 629
4184.35 593
4184.50 561
4184.65 535
4184.80 517
4184.94 505
4185.09 498
4185.24 493
4185.39 487
4185.54 479
4185.69 469
4185.83 456
4185.98 443
4186.13 431
4186.28 422
4186.43 416
4186.58 411
4186.72 407
4186.87 401
4187.02 394
4187.17 384
4187.32 373
4187.47 362
4187.61 353
4187.76 347
4187.91 346
4188.06 350
4188.21 358
4188.36 369
4188.50 381
4188.65 392
4188.80 400
4188.95 404
4189.10 401
4189.25 393
4189.39 379
4189.54 363
4189.69 346
4189.84 330
4189.99 316
4190.14 306
4190.28 300
4190.43 297
4190.58 298
4190.73 301
4190.88 308
4191.03 316
4191.17 327
4191.32 340
4191.47 353
4191.62 365
4191.77 378
4191.92 389
4192.07 399
4192.21 409
4192.36 418
4192.51 426
4192.66 433
4192.81 437
4192.96 437
4193.10 433
4193.25 423
4193.40 408
4193.55 390
4193.70 369
4193.85 347
4194.00 326
4194.14 308
4194.29 293
4194.44 282
4194.59 276
4194.74 274
4194.89 273
4195.03 274
4195.18 274
4195.33 273
4195.48 270
4195.63 266
4195.78 263
4195.93 261
4196.07 262
4196.22 264
4196.37 266
4196.52 267
4196.67 265
4196.82 260
4196.96 252
4197.11 241
4197.26 230
4197.41 219
4197.56 209
4197.71 201
4197.86 194
4198.00 189
4198.15 186
4198.30 185
4198.45 184
4198.60 185
4198.75 187
4198.90 188
4199.04 189
4199.19 188
4199.34 185
4199.49 181
4199.64 175
4199.79 171
4199.94 169
4200.08 172
4200.23 181
4200.38 195
4200.53 214
4200.68 235
4200.83 253
4200.98 267
4201.12 273
4201.27 273
4201.42 266
4201.57 255
4201.72 244
4201.87 233
4202.02 226
4202.16 220
4202.31 216
4202.46 213
4202.61 208
4202.76 202
4202.91 194
4203.06 184
4203.20 175
4203.35 165
4203.50 155
4203.65 147
4203.80 141
4203.95 137
4204.10 136
4204.24 138
4204.39 143
4204.54 150
4204.69 157
4204.84 164
4204.99 168
4205.14 169
4205.29 166
4205.43 160
4205.58 152
4205.73 144
4205.88 136
4206.03 129
4206.18 124
4206.33 120
4206.47 116
4206.62 112
4206.77 109
4206.92 105
4207.07 101
4207.22 97
4207.37 93
4207.52 89
4207.66 85
4207.81 82
4207.96 79
4208.11 77
4208.26 75
4208.41 73
4208.56 71
4208.70 68
4208.85 65
4209.00 63
4209.15 62
4209.30 63
4209.45 65
4209.60 68
4209.75 71
4209.89 74
4210.04 75
4210.19 76
4210.34 76
4210.49 76
4210.64 76
4210.79 76
4210.94 76
4211.08 75
4211.23 73
4211.38 70
4211.53 66
4211.68 61
4211.83 58
4211.98 57
4212.13 59
4212.27 63
4212.42 68
4212.57 75
4212.72 81
4212.87 87
4213.02 90
4213.17 91
4213.32 91
4213.46 89
4213.61 87
4213.76 85
4213.91 85
4214.06 87
4214.21 92
4214.36 99
4214.51 107
4214.66 117
4214.80 126
4214.95 133
4215.10 138
4215.25 139
4215.40 138
4215.55 135
4215.70 131
4215.85 129
4215.99 130
4216.14 133
4216.29 138
4216.44 144
4216.59 151
4216.74 156
4216.89 159
4217.04 161
4217.19 161
4217.33 160
4217.48 159
4217.63 157
4217.78 155
4217.93 152
4218.08 148
4218.23 143
4218.38 139
4218.53 137
4218.67 135
4218.82 136
4218.97 138
4219.12 141
4219.27 144
4219.42 147
4219.57 150
4219.72 152
4219.87 154
4220.01 155
4220.16 157
4220.31 158
4220.46 158
4220.61 158
4220.76 156
4220.91 153
4221.06 147
4221.21 139
4221.35 129
4221.50 118
4221.65 106
4221.80 94
4221.95 84
4222.10 75
4222.25 67
4222.40 60
4222.55 54
4222.70 48
4222.84 42
4222.99 35
4223.14 29
4223.29 24
4223.44 19
4223.59 17
4223.74 15
4223.89 14
4224.04 15
4224.19 15
4224.33 15
4224.48 14
4224.63 13
4224.78 11
4224.93 7
4225.08 3
4225.23 0
4225.38 0
4225.53 0
4225.68 0
4225.82 0
4225.97 0
4226.12 0
4226.27 0
4226.42 0
4226.57 5
4226.72 14
4226.87 25
4227.02 35
4227.17 45
4227.31 53
4227.46 57
4227.61 57
4227.76 53
4227.91 47
4228.06 39
4228.21 31
4228.36 24
4228.51 18
4228.66 15
4228.80 15
4228.95 17
4229.10 22
4229.25 28
4229.40 36
4229.55 45
4229.70 53
4229.85 60
4230.00 65
4230.15 68
4230.30 68
4230.44 67
4230.59 65
4230.74 62
4230.89 59
4231.04 56
4231.19 54
4231.34 53
4231.49 52
4231.64 52
4231.79 53
4231.94 55
4232.09 56
4232.23 58
4232.38 58
4232.53 58
4232.68 56
4232.83 55
4232.98 54
4233.13 54
4233.28 57
4233.43 61
4233.58 66
4233.73 72
4233.87 76
4234.02 79
4234.17 79
4234.32 78
4234.47 76
4234.62 74
4234.77 72
4234.92 70
4235.07 68
4235.22 65
4235.37 60
4235.52 54
4235.66 47
4235.81 40
4235.96 35
4236.11 33
4236.26 34
4236.41 39
4236.56 46
4236.71 54
4236.86 62
4237.01 68
4237.16 72
4237.31 75
4237.46 76
4237.60 75
4237.75 75
4237.90 73
4238.05 72
4238.20 69
4238.35 65
4238.50 60
4238.65 53
4238.80 46
4238.95 39
4239.10 35
4239.25 33
4239.40 34
4239.54 38
4239.69 44
4239.84 50
4239.99 56
4240.14 60
4240.29 61
4240.44 61
4240.59 59
4240.74 58
4240.89 57
4241.04 57
4241.19 59
4241.34 62
4241.49 66
4241.63 70
4241.78 72
4241.93 74
4242.08 75
4242.23 75
4242.38 74
4242.53 74
4242.68 76
4242.83 79
4242.98 85
4243.13 92
4243.28 100
4243.43 108
4243.58 115
4243.72 121
4243.87 125
4244.02 126
4244.17 126
4244.32 124
4244.47 119
4244.62 113
4244.77 105
4244.92 97
4245.07 89
4245.22 82
4245.37 77
4245.52 75
4245.67 76
4245.82 79
4245.97 83
4246.11 89
4246.26 95
4246.41 101
4246.56 106
4246.71 110
4246.86 112
4247.01 114
4247.16 116
4247.31 117
4247.46 119
4247.61 121
4247.76 122
4247.91 122
4248.06 120
4248.21 115
4248.36 107
4248.50 96
4248.65 83
4248.80 69
4248.95 55
4249.10 43
4249.25 35
4249.40 31
4249.55 33
4249.70 41
4249.85 52
4250.00 67
4250.15 82
4250.30 96
4250.45 107
4250.60 115
4250.75 120
4250.90 123
4251.05 124
4251.19 124
4251.34 124
4251.49 123
4251.64 121
4251.79 117
4251.94 112
4252.09 104
4252.24 95
4252.39 83
4252.54 71
4252.69 58
4252.84 47
4252.99 37
4253.14 29
4253.29 24
4253.44 21
4253.59 19
4253.74 16
4253.89 12
4254.04 6
4254.18 0
4254.33 0
4254.48 0
4254.63 0
4254.78 0
4254.93 0
4255.08 0
4255.23 0
4255.38 5
4255.53 13
4255.68 21
4255.83 27
4255.98 32
4256.13 35
4256.28 37
4256.43 38
4256.58 37
4256.73 37
4256.88 36
4257.03 35
4257.18 34
4257.32 32
4257.47 30
4257.62 27
4257.77 24
4257.92 21
4258.07 19
4258.22 19
4258.37 20
4258.52 24
4258.67 27
4258.82 30
4258.97 31
4259.12 30
4259.27 25
4259.42 20
4259.57 14
4259.72 9
4259.87 7
4260.02 7
4260.17 8
4260.32 11
4260.47 14
4260.62 17
4260.77 19
4260.92 21
4261.07 22
4261.21 21
4261.36 18
4261.51 14
4261.66 7
4261.81 0
4261.96 0
4262.11 0
4262.26 0
4262.41 0
4262.56 0
4262.71 0
4262.86 0
4263.01 5
4263.16 16
4263.31 27
4263.46 38
4263.61 49
4263.76 58
4263.91 65
4264.06 71
4264.21 74
4264.36 75
4264.51 75
4264.66 72
4264.81 68
4264.96 64
4265.11 59
4265.26 56
4265.41 55
4265.56 57
4265.70 63
4265.85 72
4266.00 82
4266.15 93
4266.30 102
4266.45 107
4266.60 109
4266.75 107
4266.90 103
4267.05 96
4267.20 89
4267.35 82
4267.50 75
4267.65 69
4267.80 63
4267.95 57
4268.10 52
4268.25 47
4268.40 43
4268.55 40
4268.70 39
4268.85 41
4269.00 46
4269.15 53
4269.30 63
4269.45 74
4269.60 86
4269.75 96
4269.90 103
4270.05 106
4270.20 104
4270.35 97
4270.50 86
4270.65 74
4270.80 61
4270.95 49
4271.10 40
4271.25 34
4271.40 32
4271.55 32
4271.70 33
4271.85 35
4272.00 36
4272.15 35
4272.30 33
4272.44 31
4272.59 29
4272.74 28
4272.89 29
4273.04 31
4273.19 34
4273.34 38
4273.49 41
4273.64 44
4273.79 44
4273.94 44
4274.09 43
4274.24 42
4274.39 41
4274.54 42
4274.69 43
4274.84 44
4274.99 44
4275.14 43
4275.29 42
4275.44 40
4275.59 39
4275.74 39
4275.89 42
4276.04 46
4276.19 52
4276.34 57
4276.49 61
4276.64 61
4276.79 58
4276.94 53
4277.09 46
4277.24 39
4277.39 34
4277.54 30
4277.69 29
4277.84 30
4277.99 33
4278.14 38
4278.29 45
4278.44 53
4278.59 63
4278.74 73
4278.89 82
4279.04 91
4279.19 98
4279.34 103
4279.49 107
4279.64 111
4279.79 115
4279.94 119
4280.09 124
4280.24 129
4280.39 134
4280.54 138
4280.69 141
4280.84 142
4280.99 141
4281.14 139
4281.29 137
4281.44 135
4281.59 134
4281.74 135
4281.89 138
4282.04 142
4282.19 148
4282.34 154
4282.49 159
4282.64 162
4282.79 162
4282.94 160
4283.09 156
4283.24 151
4283.39 145
4283.54 141
4283.69 138
4283.84 138
4283.99 141
4284.14 145
4284.29 150
4284.44 153
4284.59 154
4284.74 151
4284.89 144
4285.04 136
4285.19 125
4285.34 116
4285.49 108
4285.64 102
4285.79 99
4285.94 98
4286.09 97
4286.24 95
4286.39 91
4286.54 86
4286.69 79
4286.84 73
4286.99 69
4287.14 67
4287.29 69
4287.44 73
4287.59 78
4287.74 82
4287.89 86
4288.04 87
4288.19 86
4288.34 84
4288.49 81
4288.64 78
4288.79 76
4288.94 76
4289.09 77
4289.24 80
4289.39 83
4289.54 87
4289.69 90
4289.84 92
4289.99 93
4290.14 93
4290.29 92
4290.44 88
4290.59 83
4290.74 76
4290.89 68
4291.04 60
4291.19 53
4291.35 47
4291.50 45
4291.65 45
4291.80 48
4291.95 52
4292.10 57
4292.25 61
4292.40 65
4292.55 68
4292.70 71
4292.85 72
4293.00 74
4293.15 76
4293.30 79
4293.45 84
4293.60 90
4293.75 97
4293.90 105
4294.05 113
4294.20 120
4294.35 125
4294.50 128
4294.65 129
4294.80 128
4294.95 125
4295.10 122
4295.25 119
4295.40 117
4295.55 116
4295.70 114
4295.85 111
4296.00 106
4296.15 99
4296.30 91
4296.45 83
4296.60 75
4296.75 71
4296.90 69
4297.05 71
4297.20 76
4297.35 81
4297.50 87
4297.65 91
4297.80 92
4297.95 89
4298.11 84
4298.26 75
4298.41 66
4298.56 56
4298.71 47
4298.86 40
4299.01 35
4299.16 33
4299.31 32
4299.46 32
4299.61 33
4299.76 34
4299.91 34
4300.06 33
4300.21 33
4300.36 32
4300.51 31
4300.66 31
4300.81 33
4300.96 36
4301.11 40
4301.26 45
4301.41 50
4301.56 55
4301.71 59
4301.86 63
4302.01 66
4302.16 68
4302.31 71
4302.46 72
4302.61 74
4302.77 74
4302.92 73
4303.07 71
4303.22 69
4303.37 68
4303.52 68
4303.67 69
4303.82 70
4303.97 72
4304.12 72
4304.27 72
4304.42 71
4304.57 71
4304.72 71
4304.87 72
4305.02 76
4305.17 82
4305.32 90
4305.47 99
4305.62 108
4305.77 116
4305.92 121
4306.07 124
4306.22 123
4306.37 120
4306.53 114
4306.68 106
4306.83 97
4306.98 88
4307.13 80
4307.28 72
4307.43 64
4307.58 55
4307.73 46
4307.88 36
4308.03 25
4308.18 15
4308.33 7
4308.48 3
4308.63 2
4308.78 6
4308.93 13
4309.08 22
4309.23 31
4309.38 39
4309.53 45
4309.68 47
4309.84 46
4309.99 43
4310.14 39
4310.29 34
4310.44 30
4310.59 27
4310.74 26
4310.89 26
4311.04 28
4311.19 31
4311.34 35
4311.49 39
4311.64 42
4311.79 43
4311.94 43
4312.09 40
4312.24 37
4312.39 32
4312.54 27
4312.70 23
4312.85 21
4313.00 20
4313.15 20
4313.30 21
4313.45 24
4313.60 26
4313.75 29
4313.90 33
4314.05 37
4314.20 41
4314.35 44
4314.50 46
4314.65 46
4314.80 45
4314.95 42
4315.10 37
4315.25 33
4315.41 29
4315.56 25
4315.71 22
4315.86 19
4316.01 16
4316.16 13
4316.31 9
4316.46 5
4316.61 1
4316.76 0
4316.91 0
4317.06 0
4317.21 0
4317.36 0
4317.51 3
4317.66 7
4317.82 8
4317.97 9
4318.12 7
4318.27 4
4318.42 1
4318.57 0
4318.72 0
4318.87 0
4319.02 0
4319.17 0
4319.32 0
4319.47 0
4319.62 1
4319.77 6
4319.92 12
4320.07 18
4320.23 24
4320.38 28
4320.53 30
4320.68 29
4320.83 27
4320.98 24
4321.13 20
4321.28 17
4321.43 14
4321.58 13
4321.73 11
4321.88 11
4322.03 11
4322.18 11
4322.34 13
4322.49 15
4322.64 18
4322.79 22
4322.94 24
4323.09 25
4323.24 24
4323.39 21
4323.54 16
4323.69 11
4323.84 7
4323.99 5
4324.14 5
4324.29 7
4324.45 10
4324.60 14
4324.75 16
4324.90 17
4325.05 17
4325.20 16
4325.35 14
4325.50 12
4325.65 12
4325.80 13
4325.95 14
4326.10 17
4326.25 19
4326.41 22
4326.56 25
4326.71 27
4326.86 30
4327.01 34
4327.16 39
4327.31 46
4327.46 53
4327.61 61
4327.76 68
4327.91 72
4328.06 74
4328.21 71
4328.37 66
4328.52 60
4328.67 53
4328.82 49
4328.97 48
4329.12 51
4329.27 57
4329.42 66
4329.57 75
4329.72 84
4329.87 92
4330.02 98
4330.18 103
4330.33 108
4330.48 111
4330.63 114
4330.78 116
4330.93 115
4331.08 113
4331.23 109
4331.38 104
4331.53 99
4331.68 94
4331.84 89
4331.99 86
4332.14 83
4332.29 79
4332.44 74
4332.59 68
4332.74 61
4332.89 52
4333.04 43
4333.19 35
4333.34 27
4333.49 20
4333.65 14
4333.80 8
4333.95 4
4334.10 0
4334.25 0
4334.40 0
4334.55 0
4334.70 0
4334.85 4
4335.00 13
4335.15 23
4335.31 32
4335.46 40
4335.61 45
4335.76 48
4335.91 50
4336.06 51
4336.21 53
4336.36 57
4336.51 60
4336.66 64
4336.82 66
4336.97 66
4337.12 64
4337.27 60
4337.42 55
4337.57 49
4337.72 43
4337.87 37
4338.02 31
4338.17 27
4338.33 23
4338.48 21
4338.63 19
4338.78 19
4338.93 19
4339.08 18
4339.23 17
4339.38 15
4339.53 12
4339.68 7
4339.84 2
4339.99 0
4340.14 0
4340.29 0
4340.44 0
4340.59 0
4340.74 0
4340.89 0
4341.04 0
4341.19 2
4341.35 4
4341.50 6
4341.65 9
4341.80 12
4341.95 15
4342.10 18
4342.25 21
4342.40 23
4342.55 26
4342.70 29
4342.86 31
4343.01 34
4343.16 36
4343.31 37
4343.46 37
4343.61 36
4343.76 35
4343.91 35
4344.06 36
4344.22 38
4344.37 41
4344.52 44
4344.67 47
4344.82 50
4344.97 52
4345.12 53
4345.27 55
4345.42 57
4345.58 59
4345.73 60
4345.88 59
4346.03 56
4346.18 51
4346.33 43
4346.48 34
4346.63 24
4346.78 15
4346.94 8
4347.09 3
4347.24 2
4347.39 5
4347.54 10
4347.69 16
4347.84 24
4347.99 31
4348.14 37
4348.30 42
4348.45 45
4348.60 47
4348.75 49
4348.90 49
4349.05 50
4349.20 51
4349.35 52
4349.51 54
4349.66 55
4349.81 54
4349.96 52
4350.11 47
4350.26 39
4350.41 30
4350.56 20
4350.71 12
4350.87 6
4351.02 3
4351.17 5
4351.32 9
4351.47 16
4351.62 23
4351.77 29
4351.92 33
4352.08 33
4352.23 31
4352.38 27
4352.53 23
4352.68 20
4352.83 17
4352.98 16
4353.13 13
4353.29 10
4353.44 4
4353.59 0
4353.74 0
4353.89 0
4354.04 0
4354.19 0
4354.34 0
4354.50 0
4354.65 8
4354.80 14
4354.95 17
4355.10 16
4355.25 12
4355.40 6
4355.55 0
4355.71 0
4355.86 0
4356.01 0
4356.16 0
4356.31 2
4356.46 5
4356.61 6
4356.76 5
4356.92 2
4357.07 0
4357.22 0
4357.37 0
4357.52 0
4357.67 2
4357.82 9
4357.98 18
4358.13 29
4358.28 41
4358.43 52
4358.58 62
4358.73 70
4358.88 75
4359.03 79
4359.19 80
4359.34 79
4359.49 76
4359.64 72
4359.79 65
4359.94 56
4360.09 46
4360.25 33
4360.40 21
4360.55 8
4360.70 0
4360.85 0
4361.00 0
4361.15 0
4361.31 0
4361.46 0
4361.61 0
4361.76 3
4361.91 8
4362.06 11
4362.21 12
4362.37 12
4362.52 11
4362.67 12
4362.82 14
4362.97 17
4363.12 20
4363.27 23
4363.43 25
4363.58 25
4363.73 26
4363.88 26
4364.03 27
4364.18 29
4364.33 31
4364.49 33
4364.64 33
4364.79 30
4364.94 25
4365.09 20
4365.24 15
4365.39 13
4365.55 14
4365.70 19
4365.85 27
4366.00 38
4366.15 48
4366.30 57
4366.45 63
4366.61 67
4366.76 69
4366.91 69
4367.06 70
4367.21 70
4367.36 71
4367.51 73
4367.67 75
4367.82 76
4367.97 76
4368.12 74
4368.27 69
4368.42 63
4368.57 55
4368.73 47
4368.88 39
4369.03 34
4369.18 31
4369.33 31
4369.48 33
4369.64 36
4369.79 39
4369.94 41
4370.09 42
4370.24 43
4370.39 44
4370.54 46
4370.70 49
4370.85 53
4371.00 56
4371.15 57
4371.30 55
4371.45 50
4371.61 41
4371.76 30
4371.91 17
4372.06 4
4372.21 0
4372.36 0
4372.52 0
4372.67 0
4372.82 0
4372.97 0
4373.12 2
4373.27 8
4373.42 12
4373.58 14
4373.73 13
4373.88 10
4374.03 7
4374.18 6
4374.33 8
4374.49 13
4374.64 19
4374.79 25
4374.94 28
4375.09 28
4375.24 23
4375.40 14
4375.55 4
4375.70 0
4375.85 0
4376.00 0
4376.15 0
4376.31 0
4376.46 0
4376.61 0
4376.76 0
4376.91 1
4377.06 5
4377.22 11
4377.37 20
4377.52 32
4377.67 47
4377.82 63
4377.97 80
4378.13 95
4378.28 107
4378.43 115
4378.58 120
4378.73 120
4378.88 116
4379.04 109
4379.19 100
4379.34 89
4379.49 79
4379.64 71
4379.79 65
4379.95 63
4380.10 63
4380.25 65
4380.40 68
4380.55 70
4380.70 72
4380.86 74
4381.01 75
4381.16 78
4381.31 83
4381.46 90
4381.61 98
4381.77 108
4381.92 119
4382.07 130
4382.22 140
4382.37 149
4382.53 157
4382.68 163
4382.83 167
4382.98 170
4383.13 172
4383.28 173
4383.44 175
4383.59 176
4383.74 178
4383.89 180
4384.04 180
4384.19 179
4384.35 176
4384.50 172
4384.65 167
4384.80 164
4384.95 162
4385.11 163
4385.26 167
4385.41 172
4385.56 177
4385.71 181
4385.86 183
4386.02 182
4386.17 179
4386.32 176
4386.47 172
4386.62 168
4386.78 165
4386.93 162
4387.08 159
4387.23 155
4387.38 150
4387.53 145
4387.69 139
4387.84 133
4387.99 127
4388.14 121
4388.29 117
4388.45 113
4388.60 111
4388.75 110
4388.90 109
4389.05 107
4389.20 103
4389.36 97
4389.51 90
4389.66 82
4389.81 75
4389.96 68
4390.12 64
4390.27 61
4390.42 61
4390.57 61
4390.72 63
4390.88 67
4391.03 71
4391.18 77
4391.33 85
4391.48 94
4391.64 103
4391.79 111
4391.94 118
4392.09 121
4392.24 119
4392.39 113
4392.55 103
4392.70 89
4392.85 74
4393.00 60
4393.15 48
4393.31 39
4393.46 35
4393.61 34
4393.76 36
4393.91 39
4394.07 43
4394.22 45
4394.37 45
4394.52 44
4394.67 42
4394.83 40
4394.98 40
4395.13 40
4395.28 43
4395.43 46
4395.59 51
4395.74 56
4395.89 61
4396.04 66
4396.19 69
4396.35 71
4396.50 72
4396.65 70
4396.80 66
4396.95 60
4397.11 53
4397.26 44
4397.41 36
4397.56 28
4397.71 21
4397.87 16
4398.02 12
4398.17 11
4398.32 13
4398.47 17
4398.63 24
4398.78 35
4398.93 47
4399.08 60
4399.23 73
4399.39 83
4399.54 91
4399.69 96
4399.84 98
4399.99 99
4400.15 99
4400.30 100
4400.45 101
4400.60 104
4400.75 107
4400.91 109
4401.06 110
4401.21 109
4401.36 106
4401.52 102
4401.67 97
4401.82 92
4401.97 89
4402.12 87
4402.28 87
4402.43 89
4402.58 90
4402.73 91
4402.88 92
4403.04 91
4403.19 88
4403.34 84
4403.49 77
4403.64 70
4403.80 62
4403.95 55
4404.10 49
4404.25 44
4404.41 41
4404.56 41
4404.71 42
4404.86 45
4405.01 49
4405.17 54
4405.32 61
4405.47 69
4405.62 78
4405.77 87
4405.93 96
4406.08 103
4406.23 108
4406.38 110
4406.54 111
4406.69 109
4406.84 107
4406.99 104
4407.14 102
4407.30 101
4407.45 102
4407.60 104
4407.75 108
4407.90 113
4408.06 118
4408.21 124
4408.36 128
4408.51 133
4408.67 137
4408.82 140
4408.97 142
4409.12 143
4409.27 143
4409.43 142
4409.58 140
4409.73 140
4409.88 140
4410.04 144
4410.19 150
4410.34 158
4410.49 167
4410.64 177
4410.80 186
4410.95 195
4411.10 202
4411.25 208
4411.41 214
4411.56 220
4411.71 225
4411.86 231
4412.01 236
4412.17 240
4412.32 243
4412.47 244
4412.62 244
4412.78 242
4412.93 239
4413.08 236
4413.23 234
4413.39 232
4413.54 232
4413.69 232
4413.84 233
4413.99 235
4414.15 236
4414.30 238
4414.45 239
4414.60 239
4414.76 240
4414.91 241
4415.06 244
4415.21 248
4415.37 253
4415.52 260
4415.67 267
4415.82 275
4415.97 281
4416.13 286
4416.28 290
4416.43 293
4416.58 295
4416.74 297
4416.89 298
4417.04 299
4417.19 301
4417.35 301
4417.50 301
4417.65 300
4417.80 297
4417.96 293
4418.11 289
4418.26 285
4418.41 282
4418.56 281
4418.72 282
4418.87 284
4419.02 288
4419.17 293
4419.33 298
4419.48 303
4419.63 307
4419.78 312
4419.94 316
4420.09 320
4420.24 323
4420.39 324
4420.55 324
4420.70 322
4420.85 319
4421.00 314
4421.16 309
4421.31 303
4421.46 298
4421.61 293
4421.77 288
4421.92 284
4422.07 281
4422.22 279
4422.38 279
4422.53 281
4422.68 286
4422.83 292
4422.98 300
4423.14 310
4423.29 320
4423.44 331
4423.59 342
4423.75 353
4423.90 363
4424.05 372
4424.20 380
4424.36 387
4424.51 393
4424.66 399
4424.81 406
4424.97 415
4425.12 427
4425.27 441
4425.42 458
4425.58 478
4425.73 500
4425.88 524
4426.03 549
4426.19 576
4426.34 603
4426.49 632
4426.64 661
4426.80 690
4426.95 719
4427.10 748
4427.25 777
4427.41 807
4427.56 839
4427.71 872
4427.86 906
4428.02 941
4428.17 976
4428.32 1011
4428.47 1044
4428.63 1076
4428.78 1109
4428.93 1142
4429.09 1177
4429.24 1214
4429.39 1254
4429.54 1295
4429.70 1336
4429.85 1375
4430.00 1411
4430.15 1444
4430.31 1473
4430.46 1498
4430.61 1520
4430.76 1539
4430.92 1556
4431.07 1571
4431.22 1584
4431.37 1596
4431.53 1608
4431.68 1620
4431.83 1631
4431.98 1640
4432.14 1646
4432.29 1647
4432.44 1642
4432.59 1632
4432.75 1615
4432.90 1594
4433.05 1568
4433.21 1538
4433.36 1506
4433.51 1473
4433.66 1439
4433.82 1407
4433.97 1376
4434.12 1347
4434.27 1319
4434.43 1291
4434.58 1261
4434.73 1228
4434.88 1192
4435.04 1153
4435.19 1113
4435.34 1074
4435.49 1036
4435.65 1001
4435.80 968
4435.95 938
4436.11 910
4436.26 885
4436.41 860
4436.56 835
4436.72 811
4436.87 786
4437.02 761
4437.17 733
4437.33 704
4437.48 674
4437.63 644
4437.79 616
4437.94 590
4438.09 568
4438.24 551
4438.40 538
4438.55 530
4438.70 524
4438.85 520
4439.01 516
4439.16 511
4439.31 505
4439.47 496
4439.62 486
4439.77 473
4439.92 461
4440.08 448
4440.23 436
4440.38 426
4440.53 416
4440.69 407
4440.84 398
4440.99 387
4441.15 376
4441.30 364
4441.45 352
4441.60 340
4441.76 331
4441.91 323
4442.06 318
4442.21 314
4442.37 312
4442.52 311
4442.67 309
4442.83 307
4442.98 303
4443.13 297
4443.28 287
4443.44 275
4443.59 260
4443.74 243
4443.90 225
4444.05 209
4444.20 197
4444.35 190
4444.51 189
4444.66 192
4444.81 198
4444.97 205
4445.12 211
4445.27 215
4445.42 216
4445.58 214
4445.73 211
4445.88 207
4446.04 204
4446.19 201
4446.34 197
4446.49 194
4446.65 190
4446.80 185
4446.95 180
4447.11 175
4447.26 169
4447.41 165
4447.56 160
4447.72 156
4447.87 152
4448.02 149
4448.18 145
4448.33 140
4448.48 137
4448.63 133
4448.79 131
4448.94 132
4449.09 135
4449.25 140
4449.40 147
4449.55 155
4449.70 163
4449.86 168
4450.01 170
4450.16 168
4450.32 162
4450.47 153
4450.62 143
4450.77 132
4450.93 124
4451.08 119
4451.23 118
4451.39 120
4451.54 124
4451.69 129
4451.85 133
4452.00 135
4452.15 136
4452.30 135
4452.46 134
4452.61 134
4452.76 135
4452.92 139
4453.07 144
4453.22 150
4453.38 156
4453.53 162
4453.68 167
4453.83 171
4453.99 174
4454.14 177
4454.29 180
4454.45 184
4454.60 188
4454.75 190
4454.91 192
4455.06 191
4455.21 188
4455.36 184
4455.52 178
4455.67 173
4455.82 170
4455.98 170
4456.13 173
4456.28 181
4456.44 192
4456.59 205
4456.74 218
4456.89 229
4457.05 238
4457.20 242
4457.35 243
4457.51 241
4457.66 236
4457.81 230
4457.97 224
4458.12 218
4458.27 213
4458.42 209
4458.58 206
4458.73 205
4458.88 204
4459.04 204
4459.19 206
4459.34 210
4459.50 215
4459.65 222
4459.80 230
4459.96 237
4460.11 243
4460.26 247
4460.41 248
4460.57 246
4460.72 243
4460.87 237
4461.03 229
4461.18 221
4461.33 212
4461.49 203
4461.64 194
4461.79 184
4461.95 175
4462.10 166
4462.25 157
4462.41 147
4462.56 138
4462.71 129
4462.86 119
4463.02 110
4463.17 102
4463.32 94
4463.48 88
4463.63 85
4463.78 84
4463.94 85
4464.09 88
4464.24 91
4464.40 95
4464.55 97
4464.70 97
4464.86 95
4465.01 90
4465.16 85
4465.32 81
4465.47 78
4465.62 78
4465.77 80
4465.93 85
4466.08 91
4466.23 97
4466.39 103
4466.54 107
4466.69 109
4466.85 110
4467.00 108
4467.15 104
4467.31 98
4467.46 91
4467.61 80
4467.77 68
4467.92 53
4468.07 37
4468.23 22
4468.38 8
4468.53 0
4468.69 0
4468.84 0
4468.99 0
4469.15 0
4469.30 0
4469.45 0
4469.61 0
4469.76 3
4469.91 9
4470.07 15
4470.22 19
4470.37 22
4470.52 22
4470.68 20
4470.83 18
4470.98 14
4471.14 12
4471.29 10
4471.44 9
4471.60 8
4471.75 9
4471.90 9
4472.06 10
4472.21 12
4472.36 13
4472.52 15
4472.67 15
4472.82 15
4472.98 13
4473.13 11
4473.28 8
4473.44 7
4473.59 9
4473.74 12
4473.90 18
4474.05 24
4474.20 30
4474.36 33
4474.51 35
4474.66 33
4474.82 29
4474.97 24
4475.12 20
4475.28 17
4475.43 18
4475.58 21
4475.74 28
4475.89 36
4476.04 45
4476.20 53
4476.35 60
4476.50 64
4476.66 64
4476.81 62
4476.96 58
4477.12 52
4477.27 47
4477.42 43
4477.58 41
4477.73 39
4477.88 38
4478.04 37
4478.19 35
4478.35 32
4478.50 28
4478.65 24
4478.81 19
4478.96 15
4479.11 10
4479.27 7
4479.42 4
4479.57 4
4479.73 5
4479.88 9
4480.03 16
4480.19 25
4480.34 33
4480.49 41
4480.65 48
4480.80 53
4480.95 56
4481.11 59
4481.26 60
4481.41 62
4481.57 63
4481.72 65
4481.87 65
4482.03 64
4482.18 61
4482.33 57
4482.49 51
4482.64 45
4482.80 40
4482.95 37
4483.10 36
4483.26 38
4483.41 43
4483.56 50
4483.72 57
4483.87 65
4484.02 71
4484.18 75
4484.33 79
4484.48 82
4484.64 85
4484.79 88
4484.94 91
4485.10 94
4485.25 96
4485.40 95
4485.56 93
4485.71 88
4485.87 83
4486.02 77
4486.17 71
4486.33 66
4486.48 62
4486.63 57
4486.79 52
4486.94 47
4487.09 42
4487.25 39
4487.40 36
4487.55 36
4487.71 37
4487.86 40
4488.01 42
4488.17 43
4488.32 41
4488.48 38
4488.63 32
4488.78 26
4488.94 19
4489.09 14
4489.24 10
4489.40 9
4489.55 9
4489.70 11
4489.86 13
4490.01 16
4490.17 20
4490.32 22
4490.47 25
4490.63 28
4490.78 32
4490.93 37
4491.09 43
4491.24 52
4491.39 60
4491.55 68
4491.70 74
4491.85 77
4492.01 76
4492.16 72
4492.32 66
4492.47 60
4492.62 55
4492.78 53
4492.93 54
4493.08 58
4493.24 64
4493.39 71
4493.55 77
4493.70 83
4493.85 87
4494.01 89
4494.16 89
4494.31 87
4494.47 84
4494.62 79
4494.77 73
4494.93 68
4495.08 62
4495.24 58
4495.39 55
4495.54 53
4495.70 51
4495.85 47
4496.00 42
4496.16 34
4496.31 24
4496.47 14
4496.62 4
4496.77 0
4496.93 0
4497.08 0
4497.23 0
4497.39 7
4497.54 16
4497.70 25
4497.85 34
4498.00 42
4498.16 48
4498.31 53
4498.46 56
4498.62 57
4498.77 57
4498.93 55
4499.08 53
4499.23 49
4499.39 46
4499.54 42
4499.69 39
4499.85 36
4500.00 34
4500.16 33
4500.31 31
4500.46 30
4500.62 29
4500.77 27
4500.92 24
4501.08 21
4501.23 18
4501.39 15
4501.54 13
4501.69 12
4501.85 13
4502.00 17
4502.15 22
4502.31 29
4502.46 37
4502.62 45
4502.77 52
4502.92 58
4503.08 62
4503.23 64
4503.39 65
4503.54 65
4503.69 64
4503.85 63
4504.00 62
4504.15 61
4504.31 61
4504.46 60
4504.62 60
4504.77 59
4504.92 59
4505.08 59
4505.23 58
4505.39 57
4505.54 55
4505.69 52
4505.85 49
4506.00 45
4506.15 42
4506.31 39
4506.46 37
4506.62 35
4506.77 34
4506.92 33
4507.08 31
4507.23 28
4507.39 25
4507.54 22
4507.69 18
4507.85 16
4508.00 13
4508.16 13
4508.31 13
4508.46 15
4508.62 18
4508.77 22
4508.92 27
4509.08 31
4509.23 34
4509.39 35
4509.54 34
4509.69 31
4509.85 27
4510.00 23
4510.16 21
4510.31 21
4510.46 23
4510.62 26
4510.77 30
4510.93 33
4511.08 35
4511.23 36
4511.39 37
4511.54 37
4511.70 39
4511.85 41
4512.00 43
4512.16 45
4512.31 45
4512.47 43
4512.62 39
4512.77 33
4512.93 26
4513.08 18
4513.24 12
4513.39 7
4513.54 5
4513.70 4
4513.85 5
4514.01 7
4514.16 10
4514.31 13
4514.47 15
4514.62 16
4514.78 18
4514.93 18
4515.08 19
4515.24 21
4515.39 23
4515.55 26
4515.70 29
4515.85 31
4516.01 32
4516.16 31
4516.32 29
4516.47 24
4516.62 18
4516.78 11
4516.93 4
4517.09 0
4517.24 0
4517.39 0
4517.55 0
4517.70 0
4517.86 7
4518.01 19
4518.17 33
4518.32 46
4518.47 56
4518.63 62
4518.78 63
4518.94 59
4519.09 51
4519.24 39
4519.40 26
4519.55 12
4519.71 1
4519.86 0
4520.01 0
4520.17 0
4520.32 0
4520.48 0
4520.63 0
4520.79 0
4520.94 1
4521.09 6
4521.25 9
4521.40 12
4521.56 15
4521.71 17
4521.86 18
4522.02 20
4522.17 23
4522.33 27
4522.48 33
4522.63 41
4522.79 49
4522.94 57
4523.10 62
4523.25 65
4523.41 66
4523.56 64
4523.71 61
4523.87 60
4524.02 60
4524.18 64
4524.33 69
4524.48 76
4524.64 83
4524.79 87
4524.95 88
4525.10 85
4525.26 77
4525.41 68
4525.56 58
4525.72 49
4525.87 44
4526.03 43
4526.18 46
4526.34 53
4526.49 62
4526.64 71
4526.80 78
4526.95 82
4527.11 84
4527.26 83
4527.42 81
4527.57 80
4527.72 81
4527.88 85
4528.03 90
4528.19 98
4528.34 105
4528.49 112
4528.65 118
4528.80 122
4528.96 125
4529.11 127
4529.27 128
4529.42 129
4529.57 129
4529.73 128
4529.88 126
4530.04 122
4530.19 115
4530.35 105
4530.50 92
4530.65 77
4530.81 59
4530.96 40
4531.12 21
4531.27 5
4531.43 0
4531.58 0
4531.73 0
4531.89 0
4532.04 0
4532.20 0
4532.35 0
4532.51 0
4532.66 0
4532.82 7
4532.97 17
4533.12 28
4533.28 40
4533.43 50
4533.59 59
4533.74 65
4533.90 69
4534.05 70
4534.20 70
4534.36 69
4534.51 69
4534.67 69
4534.82 70
4534.98 71
4535.13 72
4535.28 72
4535.44 71
4535.59 68
4535.75 64
4535.90 59
4536.06 56
4536.21 54
4536.37 54
4536.52 58
4536.67 65
4536.83 74
4536.98 82
4537.14 89
4537.29 92
4537.45 92
4537.60 89
4537.76 84
4537.91 78
4538.06 73
4538.22 69
4538.37 67
4538.53 65
4538.68 63
4538.84 60
4538.99 55
4539.15 48
4539.30 41
4539.45 34
4539.61 29
4539.76 25
4539.92 22
4540.07 19
4540.23 16
4540.38 12
4540.54 8
4540.69 4
4540.84 3
4541.00 4
4541.15 9
4541.31 16
4541.46 25
4541.62 34
4541.77 41
4541.93 46
4542.08 48
4542.23 47
4542.39 46
4542.54 45
4542.70 45
4542.85 47
4543.01 51
4543.16 58
4543.32 66
4543.47 75
4543.63 84
4543.78 93
4543.93 101
4544.09 108
4544.24 114
4544.40 118
4544.55 120
4544.71 121
4544.86 119
4545.02 115
4545.17 111
4545.33 106
4545.48 101
4545.63 98
4545.79 97
4545.94 97
4546.10 99
4546.25 101
4546.41 104
4546.56 108
4546.72 111
4546.87 114
4547.03 117
4547.18 118
4547.33 117
4547.49 115
4547.64 111
4547.80 107
4547.95 102
4548.11 99
4548.26 96
4548.42 96
4548.57 97
4548.73 98
4548.88 100
4549.03 100
4549.19 99
4549.34 97
4549.50 92
4549.65 87
4549.81 81
4549.96 76
4550.12 73
4550.27 72
4550.43 72
4550.58 73
4550.74 73
4550.89 73
4551.05 70
4551.20 65
4551.35 58
4551.51 51
4551.66 43
4551.82 36
4551.97 31
4552.13 26
4552.28 23
4552.44 21
4552.59 19
4552.75 18
4552.90 17
4553.06 17
4553.21 17
4553.37 18
4553.52 18
4553.67 18
4553.83 18
4553.98 18
4554.14 19
4554.29 20
4554.45 22
4554.60 25
4554.76 29
4554.91 34
4555.07 39
4555.22 44
4555.38 49
4555.53 55
4555.69 61
4555.84 68
4556.00 75
4556.15 84
4556.30 94
4556.46 104
4556.61 113
4556.77 122
4556.92 130
4557.08 136
4557.23 140
4557.39 143
4557.54 144
4557.70 145
4557.85 145
4558.01 146
4558.16 148
4558.32 150
4558.47 153
4558.63 155
4558.78 156
4558.94 156
4559.09 154
4559.24 152
4559.40 147
4559.55 142
4559.71 136
4559.86 129
4560.02 122
4560.17 115
4560.33 109
4560.48 103
4560.64 99
4560.79 96
4560.95 93
4561.10 90
4561.26 86
4561.41 82
4561.57 78
4561.72 74
4561.88 70
4562.03 68
4562.19 67
4562.34 67
4562.50 69
4562.65 71
4562.81 73
4562.96 76
4563.12 78
4563.27 79
4563.43 78
4563.58 76
4563.73 72
4563.89 68
4564.04 65
4564.20 64
4564.35 66
4564.51 72
4564.66 80
4564.82 90
4564.97 102
4565.13 113
4565.28 122
4565.44 127
4565.59 127
4565.75 124
4565.90 116
4566.06 105
4566.21 93
4566.37 83
4566.52 74
4566.68 68
4566.83 66
4566.99 67
4567.14 69
4567.30 71
4567.45 73
4567.61 74
4567.76 72
4567.92 70
4568.07 66
4568.23 63
4568.38 60
4568.54 58
4568.69 58
4568.85 59
4569.00 61
4569.16 64
4569.31 67
4569.47 69
4569.62 71
4569.78 71
4569.93 72
4570.09 71
4570.24 69
4570.40 66
4570.55 61
4570.71 54
4570.86 45
4571.02 36
4571.17 26
4571.33 19
4571.48 14
4571.64 12
4571.79 13
4571.95 16
4572.10 21
4572.26 27
4572.41 31
4572.57 35
4572.72 38
4572.88 40
4573.03 41
4573.19 44
4573.34 47
4573.50 52
4573.65 59
4573.81 65
4573.96 72
4574.12 77
4574.27 80
4574.43 81
4574.58 79
4574.74 75
4574.89 68
4575.05 61
4575.20 52
4575.36 43
4575.51 33
4575.67 23
4575.82 15
4575.98 7
4576.13 2
4576.29 0
4576.44 0
4576.60 0
4576.75 0
4576.91 0
4577.06 0
4577.22 0
4577.37 0
4577.53 0
4577.68 0
4577.84 2
4577.99 7
4578.15 13
4578.30 19
4578.46 27
4578.61 35
4578.77 43
4578.92 51
4579.08 59
4579.23 65
4579.39 69
4579.54 70
4579.70 67
4579.85 60
4580.01 51
4580.16 42
4580.32 33
4580.48 27
4580.63 25
4580.79 26
4580.94 29
4581.10 34
4581.25 39
4581.41 44
4581.56 47
4581.72 49
4581.87 49
4582.03 50
4582.18 49
4582.34 48
4582.49 46
4582.65 44
4582.80 42
4582.96 40
4583.11 40
4583.27 41
4583.42 43
4583.58 45
4583.73 47
4583.89 47
4584.04 46
4584.20 43
4584.35 41
4584.51 39
4584.67 39
4584.82 43
4584.98 48
4585.13 56
4585.29 64
4585.44 70
4585.60 75
4585.75 77
4585.91 77
4586.06 75
4586.22 73
4586.37 72
4586.53 71
4586.68 69
4586.84 68
4586.99 67
4587.15 66
4587.30 66
4587.46 68
4587.61 74
4587.77 82
4587.93 93
4588.08 105
4588.24 115
4588.39 124
4588.55 129
4588.70 131
4588.86 131
4589.01 129
4589.17 128
4589.32 126
4589.48 126
4589.63 125
4589.79 124
4589.94 121
4590.10 119
4590.25 115
4590.41 112
4590.57 109
4590.72 107
4590.88 106
4591.03 106
4591.19 107
4591.34 108
4591.50 109
4591.65 111
4591.81 113
4591.96 115
4592.12 118
4592.27 119
4592.43 120
4592.58 117
4592.74 112
4592.90 105
4593.05 95
4593.21 85
4593.36 76
4593.52 69
4593.67 63
4593.83 61
4593.98 60
4594.14 60
4594.29 60
4594.45 60
4594.60 60
4594.76 59
4594.92 58
4595.07 57
4595.23 58
4595.38 61
4595.54 65
4595.69 72
4595.85 80
4596.00 89
4596.16 98
4596.31 106
4596.47 112
4596.62 115
4596.78 117
4596.94 118
4597.09 120
4597.25 121
4597.40 125
4597.56 129
4597.71 134
4597.87 139
4598.02 144
4598.18 148
4598.33 151
4598.49 153
4598.65 152
4598.80 150
4598.96 145
4599.11 137
4599.27 127
4599.42 116
4599.58 104
4599.73 93
4599.89 84
4600.04 77
4600.20 74
4600.36 72
4600.51 73
4600.67 75
4600.82 77
4600.98 79
4601.13 80
4601.29 80
4601.44 79
4601.60 77
4601.75 76
4601.91 75
4602.07 74
4602.22 73
4602.38 73
4602.53 72
4602.69 70
4602.84 67
4603.00 64
4603.15 60
4603.31 57
4603.47 55
4603.62 56
4603.78 59
4603.93 65
4604.09 72
4604.24 80
4604.40 88
4604.55 94
4604.71 97
4604.87 98
4605.02 95
4605.18 91
4605.33 87
4605.49 83
4605.64 80
4605.80 77
4605.95 75
4606.11 73
4606.27 71
4606.42 68
4606.58 66
4606.73 65
4606.89 64
4607.04 64
4607.20 63
4607.35 62
4607.51 58
4607.67 52
4607.82 46
4607.98 39
4608.13 33
4608.29 30
4608.44 30
4608.60 33
4608.76 37
4608.91 41
4609.07 43
4609.22 43
4609.38 41
4609.53 35
4609.69 27
4609.84 18
4610.00 8
4610.16 0
4610.31 0
4610.47 0
4610.62 0
4610.78 0
4610.93 0
4611.09 0
4611.25 0
4611.40 2
4611.56 13
4611.71 22
4611.87 29
4612.02 33
4612.18 34
4612.34 32
4612.49 30
4612.65 28
4612.80 27
4612.96 28
4613.11 32
4613.27 38
4613.42 45
4613.58 52
4613.74 57
4613.89 61
4614.05 62
4614.20 62
4614.36 60
4614.51 57
4614.67 53
4614.83 48
4614.98 42
4615.14 35
4615.29 27
4615.45 20
4615.61 14
4615.76 10
4615.92 9
4616.07 11
4616.23 16
4616.38 22
4616.54 29
4616.70 36
4616.85 41
4617.01 46
4617.16 50
4617.32 54
4617.47 59
4617.63 63
4617.79 69
4617.94 74
4618.10 78
4618.25 81
4618.41 81
4618.56 78
4618.72 73
4618.88 66
4619.03 57
4619.19 49
4619.34 42
4619.50 39
4619.66 40
4619.81 46
4619.97 54
4620.12 64
4620.28 72
4620.43 78
4620.59 80
4620.75 76
4620.90 67
4621.06 55
4621.21 42
4621.37 29
4621.53 18
4621.68 12
4621.84 9
4621.99 9
4622.15 12
4622.30 16
4622.46 21
4622.62 25
4622.77 30
4622.93 34
4623.08 39
4623.24 44
4623.40 50
4623.55 57
4623.71 63
4623.86 68
4624.02 70
4624.17 69
4624.33 65
4624.49 58
4624.64 50
4624.80 41
4624.95 34
4625.11 28
4625.27 24
4625.42 22
4625.58 23
4625.73 25
4625.89 28
4626.05 33
4626.20 38
4626.36 42
4626.51 45
4626.67 46
4626.83 44
4626.98 41
4627.14 36
4627.29 32
4627.45 29
4627.60 29
4627.76 32
4627.92 37
4628.07 42
4628.23 46
4628.38 47
4628.54 46
4628.70 44
4628.85 40
4629.01 37
4629.16 36
4629.32 36
4629.48 38
4629.63 41
4629.79 44
4629.94 45
4630.10 44
4630.26 43
4630.41 41
4630.57 40
4630.72 39
4630.88 38
4631.04 37
4631.19 35
4631.35 31
4631.50 26
4631.66 20
4631.82 15
4631.97 11
4632.13 10
4632.28 10
4632.44 13
4632.60 16
4632.75 20
4632.91 24
4633.06 28
4633.22 33
4633.38 39
4633.53 45
4633.69 51
4633.84 57
4634.00 63
4634.16 67
4634.31 70
4634.47 73
4634.62 75
4634.78 78
4634.94 82
4635.09 86
4635.25 92
4635.41 96
4635.56 99
4635.72 100
4635.87 98
4636.03 93
4636.19 86
4636.34 78
4636.50 70
4636.65 64
4636.81 61
4636.97 61
4637.12 63
4637.28 68
4637.43 73
4637.59 78
4637.75 81
4637.90 82
4638.06 81
4638.21 80
4638.37 78
4638.53 77
4638.68 78
4638.84 81
4639.00 87
4639.15 93
4639.31 101
4639.46 108
4639.62 114
4639.78 119
4639.93 123
4640.09 125
4640.24 127
4640.40 128
4640.56 129
4640.71 132
4640.87 137
4641.03 142
4641.18 149
4641.34 156
4641.49 161
4641.65 164
4641.81 164
4641.96 161
4642.12 156
4642.27 149
4642.43 143
4642.59 136
4642.74 131
4642.90 125
4643.06 119
4643.21 111
4643.37 102
4643.52 92
4643.68 83
4643.84 75
4643.99 69
4644.15 66
4644.31 65
4644.46 64
4644.62 63
4644.77 61
4644.93 59
4645.09 57
4645.24 55
4645.40 54
4645.56 53
4645.71 52
4645.87 50
4646.02 46
4646.18 41
4646.34 35
4646.49 28
4646.65 21
4646.81 14
4646.96 8
4647.12 1
4647.27 0
4647.43 0
4647.59 0
4647.74 0
4647.90 0
4648.06 0
4648.21 0
4648.37 1
4648.52 7
4648.68 12
4648.84 15
4648.99 16
4649.15 17
4649.31 17
4649.46 18
4649.62 20
4649.77 24
4649.93 30
4650.09 37
4650.24 45
4650.40 53
4650.56 59
4650.71 63
4650.87 66
4651.03 67
4651.18 68
4651.34 70
4651.49 75
4651.65 81
4651.81 90
4651.96 100
4652.12 109
4652.28 117
4652.43 122
4652.59 125
4652.75 126
4652.90 126
4653.06 127
4653.21 127
4653.37 127
4653.53 127
4653.68 125
4653.84 122
4654.00 118
4654.15 113
4654.31 109
4654.47 108
4654.62 109
4654.78 113
4654.93 119
4655.09 127
4655.25 136
4655.40 145
4655.56 155
4655.72 164
4655.87 173
4656.03 182
4656.19 192
4656.34 201
4656.50 211
4656.66 220
4656.81 230
4656.97 240
4657.12 249
4657.28 257
4657.44 264
4657.59 271
4657.75 278
4657.91 285
4658.06 292
4658.22 299
4658.38 307
4658.53 313
4658.69 319
4658.85 323
4659.00 326
4659.16 327
4659.32 326
4659.47 323
4659.63 317
4659.78 310
4659.94 300
4660.10 289
4660.25 277
4660.41 264
4660.57 250
4660.72 236
4660.88 223
4661.04 212
4661.19 202
4661.35 195
4661.51 191
4661.66 190
4661.82 189
4661.98 188
4662.13 186
4662.29 183
4662.45 178
4662.60 172
4662.76 165
4662.91 159
4663.07 153
4663.23 147
4663.38 141
4663.54 136
4663.70 132
4663.85 130
4664.01 130
4664.17 132
4664.32 137
4664.48 143
4664.64 150
4664.79 157
4664.95 161
4665.11 163
4665.26 162
4665.42 159
4665.58 154
4665.73 149
4665.89 143
4666.05 138
4666.20 131
4666.36 122
4666.52 111
4666.67 98
4666.83 85
4666.99 72
4667.14 63
4667.30 57
4667.46 56
4667.61 59
4667.77 65
4667.93 70
4668.08 75
4668.24 77
4668.39 78
4668.55 76
4668.71 74
4668.86 71
4669.02 69
4669.18 67
4669.33 67
4669.49 69
4669.65 73
4669.80 78
4669.96 85
4670.12 92
4670.27 101
4670.43 110
4670.59 118
4670.74 125
4670.90 131
4671.06 135
4671.21 136
4671.37 134
4671.53 129
4671.68 121
4671.84 111
4672.00 100
4672.15 89
4672.31 81
4672.47 77
4672.62 76
4672.78 79
4672.94 85
4673.09 93
4673.25 102
4673.41 109
4673.57 114
4673.72 116
4673.88 114
4674.04 107
4674.19 97
4674.35 86
4674.51 76
4674.66 68
4674.82 65
4674.98 67
4675.13 74
4675.29 84
4675.45 96
4675.60 107
4675.76 117
4675.92 122
4676.07 125
4676.23 125
4676.39 122
4676.54 119
4676.70 116
4676.86 113
4677.01 111
4677.17 110
4677.33 109
4677.48 108
4677.64 107
4677.80 105
4677.95 103
4678.11 98
4678.27 91
4678.42 83
4678.58 73
4678.74 63
4678.89 54
4679.05 47
4679.21 42
4679.37 42
4679.52 45
4679.68 52
4679.84 62
4679.99 76
4680.15 91
4680.31 106
4680.46 120
4680.62 131
4680.78 139
4680.93 143
4681.09 143
4681.25 140
4681.40 135
4681.56 129
4681.72 123
4681.87 116
4682.03 111
4682.19 106
4682.35 103
4682.50 103
4682.66 105
4682.82 110
4682.97 118
4683.13 128
4683.29 139
4683.44 150
4683.60 159
4683.76 165
4683.91 167
4684.07 166
4684.23 162
4684.38 157
4684.54 151
4684.70 146
4684.86 140
4685.01 135
4685.17 129
4685.33 124
4685.48 118
4685.64 111
4685.80 105
4685.95 98
4686.11 91
4686.27 82
4686.42 73
4686.58 63
4686.74 53
4686.90 44
4687.05 37
4687.21 34
4687.37 34
4687.52 38
4687.68 46
4687.84 54
4687.99 63
4688.15 71
4688.31 76
4688.46 78
4688.62 78
4688.78 76
4688.94 73
4689.09 70
4689.25 69
4689.41 68
4689.56 69
4689.72 71
4689.88 73
4690.03 76
4690.19 79
4690.35 82
4690.51 84
4690.66 86
4690.82 85
4690.98 82
4691.13 76
4691.29 67
4691.45 56
4691.60 42
4691.76 29
4691.92 16
4692.08 4
4692.23 0
4692.39 0
4692.55 0
4692.70 0
4692.86 0
4693.02 0
4693.17 0
4693.33 0
4693.49 2
4693.65 6
4693.80 11
4693.96 16
4694.12 20
4694.27 22
4694.43 24
4694.59 25
4694.75 26
4694.90 27
4695.06 29
4695.22 32
4695.37 34
4695.53 36
4695.69 38
4695.85 39
4696.00 40
4696.16 42
4696.32 46
4696.47 52
4696.63 61
4696.79 70
4696.94 81
4697.10 90
4697.26 98
4697.42 103
4697.57 106
4697.73 106
4697.89 103
4698.04 98
4698.20 91
4698.36 82
4698.52 73
4698.67 62
4698.83 52
4698.99 43
4699.14 37
4699.30 33
4699.46 31
4699.62 30
4699.77 30
4699.93 30
4700.09 30
4700.24 31
4700.40 32
4700.56 35
4700.72 40
4700.87 46
4701.03 53
4701.19 58
4701.34 62
4701.50 63
4701.66 62
4701.82 58
4701.97 54
4702.13 49
4702.29 47
4702.45 47
4702.60 50
4702.76 56
4702.92 66
4703.07 79
4703.23 93
4703.39 106
4703.55 118
4703.70 127
4703.86 131
4704.02 130
4704.17 124
4704.33 115
4704.49 104
4704.65 93
4704.80 82
4704.96 73
4705.12 66
4705.28 60
4705.43 55
4705.59 51
4705.75 47
4705.90 45
4706.06 46
4706.22 50
4706.38 57
4706.53 68
4706.69 80
4706.85 93
4707.00 104
4707.16 111
4707.32 116
4707.48 117
4707.63 116
4707.79 113
4707.95 111
4708.11 108
4708.26 106
4708.42 105
4708.58 103
4708.74 102
4708.89 101
4709.05 101
4709.21 103
4709.36 106
4709.52 110
4709.68 113
4709.84 116
4709.99 117
4710.15 115
4710.31 112
4710.47 108
4710.62 106
4710.78 107
4710.94 112
4711.09 121
4711.25 133
4711.41 149
4711.57 166
4711.72 183
4711.88 199
4712.04 216
4712.20 230
4712.35 243
4712.51 253
4712.67 259
4712.83 261
4712.98 260
4713.14 256
4713.30 252
4713.46 248
4713.61 246
4713.77 246
4713.93 248
4714.08 251
4714.24 255
4714.40 260
4714.56 264
4714.71 270
4714.87 277
4715.03 286
4715.19 298
4715.34 313
4715.50 331
4715.66 351
4715.82 371
4715.97 391
4716.13 409
4716.29 424
4716.45 433
4716.60 438
4716.76 439
4716.92 438
4717.08 435
4717.23 433
4717.39 432
4717.55 433
4717.71 435
4717.86 437
4718.02 438
4718.18 437
4718.34 434
4718.49 429
4718.65 423
4718.81 415
4718.97 406
4719.12 396
4719.28 386
4719.44 376
4719.60 365
4719.75 355
4719.91 345
4720.07 335
4720.23 327
4720.38 320
4720.54 314
4720.70 309
4720.86 303
4721.01 298
4721.17 292
4721.33 284
4721.49 274
4721.64 263
4721.80 251
4721.96 240
4722.12 231
4722.27 224
4722.43 222
4722.59 224
4722.75 229
4722.90 235
4723.06 242
4723.22 247
4723.38 248
4723.53 247
4723.69 242
4723.85 236
4724.01 229
4724.16 224
4724.32 219
4724.48 215
4724.64 212
4724.79 210
4724.95 206
4725.11 202
4725.27 198
4725.42 194
4725.58 192
4725.74 191
4725.90 192
4726.05 193
4726.21 194
4726.37 194
4726.53 193
4726.68 192
4726.84 190
4727.00 187
4727.16 185
4727.32 181
4727.47 177
4727.63 173
4727.79 167
4727.95 162
4728.10 157
4728.26 156
4728.42 156
4728.58 160
4728.73 166
4728.89 173
4729.05 179
4729.21 184
4729.36 188
4729.52 190
4729.68 191
4729.84 192
4729.99 193
4730.15 195
4730.31 196
4730.47 197
4730.63 197
4730.78 195
4730.94 191
4731.10 187
4731.26 181
4731.41 176
4731.57 171
4731.73 167
4731.89 163
4732.04 161
4732.20 161
4732.36 163
4732.52 166
4732.68 171
4732.83 177
4732.99 182
4733.15 187
4733.31 190
4733.46 191
4733.62 191
4733.78 190
4733.94 190
4734.09 190
4734.25 190
4734.41 191
4734.57 191
4734.73 189
4734.88 185
4735.04 179
4735.20 172
4735.36 166
4735.51 161
4735.67 159
4735.83 159
4735.99 161
4736.15 164
4736.30 168
4736.46 172
4736.62 176
4736.78 180
4736.93 185
4737.09 189
4737.25 192
4737.41 194
4737.57 193
4737.72 188
4737.88 182
4738.04 174
4738.20 166
4738.35 160
4738.51 156
4738.67 154
4738.83 154
4738.99 154
4739.14 153
4739.30 151
4739.46 148
4739.62 145
4739.77 144
4739.93 145
4740.09 150
4740.25 158
4740.41 169
4740.56 181
4740.72 191
4740.88 199
4741.04 203
4741.20 203
4741.35 200
4741.51 194
4741.67 187
4741.83 179
4741.98 172
4742.14 165
4742.30 159
4742.46 155
4742.62 152
4742.77 151
4742.93 152
4743.09 156
4743.25 161
4743.41 168
4743.56 174
4743.72 178
4743.88 181
4744.04 180
4744.19 178
4744.35 174
4744.51 168
4744.67 162
4744.83 157
4744.98 152
4745.14 148
4745.30 146
4745.46 144
4745.62 143
4745.77 144
4745.93 144
4746.09 145
4746.25 145
4746.41 145
4746.56 144
4746.72 144
4746.88 143
4747.04 142
4747.20 140
4747.35 138
4747.51 136
4747.67 135
4747.83 133
4747.98 133
4748.14 135
4748.30 138
4748.46 143
4748.62 148
4748.77 152
4748.93 155
4749.09 157
4749.25 156
4749.41 153
4749.56 149
4749.72 144
4749.88 140
4750.04 138
4750.20 137
4750.35 137
4750.51 138
4750.67 140
4750.83 141
4750.99 141
4751.14 140
4751.30 137
4751.46 135
4751.62 133
4751.78 131
4751.93 131
4752.09 131
4752.25 131
4752.41 131
4752.57 130
4752.72 129
4752.88 127
4753.04 125
4753.20 124
4753.36 125
4753.52 127
4753.67 131
4753.83 136
4753.99 142
4754.15 145
4754.31 146
4754.46 143
4754.62 136
4754.78 125
4754.94 114
4755.10 103
4755.25 96
4755.41 94
4755.57 97
4755.73 104
4755.89 113
4756.04 123
4756.20 131
4756.36 137
4756.52 140
4756.68 142
4756.83 142
4756.99 142
4757.15 141
4757.31 137
4757.47 132
4757.63 124
4757.78 115
4757.94 105
4758.10 95
4758.26 88
4758.42 84
4758.57 82
4758.73 83
4758.89 86
4759.05 88
4759.21 90
4759.36 92
4759.52 92
4759.68 94
4759.84 96
4760.00 99
4760.16 104
4760.31 109
4760.47 115
4760.63 120
4760.79 122
4760.95 123
4761.10 122
4761.26 120
4761.42 119
4761.58 119
4761.74 122
4761.90 128
4762.05 137
4762.21 150
4762.37 163
4762.53 176
4762.69 186
4762.84 194
4763.00 197
4763.16 196
4763.32 192
4763.48 186
4763.64 179
4763.79 172
4763.95 164
4764.11 157
4764.27 150
4764.43 144
4764.58 137
4764.74 131
4764.90 124
4765.06 119
4765.22 115
4765.38 113
4765.53 113
4765.69 114
4765.85 115
4766.01 118
4766.17 119
4766.33 120
4766.48 119
4766.64 118
4766.80 115
4766.96 110
4767.12 105
4767.28 99
4767.43 93
4767.59 89
4767.75 87
4767.91 89
4768.07 94
4768.23 103
4768.38 113
4768.54 124
4768.70 134
4768.86 140
4769.02 142
4769.17 140
4769.33 135
4769.49 129
4769.65 124
4769.81 120
4769.97 118
4770.12 117
4770.28 117
4770.44 117
4770.60 115
4770.76 112
4770.92 110
4771.07 108
4771.23 107
4771.39 110
4771.55 114
4771.71 120
4771.87 126
4772.02 132
4772.18 137
4772.34 140
4772.50 141
4772.66 142
4772.82 142
4772.98 141
4773.13 141
4773.29 142
4773.45 143
4773.61 144
4773.77 146
4773.93 148
4774.08 149
4774.24 150
4774.40 151
4774.56 150
4774.72 150
4774.88 149
4775.03 150
4775.19 152
4775.35 155
4775.51 160
4775.67 166
4775.83 172
4775.98 178
4776.14 183
4776.30 188
4776.46 192
4776.62 194
4776.78 193
4776.94 190
4777.09 183
4777.25 173
4777.41 161
4777.57 149
4777.73 136
4777.89 125
4778.04 117
4778.20 110
4778.36 106
4778.52 102
4778.68 97
4778.84 90
4779.00 82
4779.15 73
4779.31 64
4779.47 56
4779.63 49
4779.79 45
4779.95 43
4780.10 43
4780.26 44
4780.42 45
4780.58 45
4780.74 43
4780.90 38
4781.06 30
4781.21 20
4781.37 10
4781.53 1
4781.69 0
4781.85 0
4782.01 0
4782.17 0
4782.32 0
4782.48 0
4782.64 0
4782.80 0
4782.96 5
4783.12 10
4783.27 14
4783.43 17
4783.59 20
4783.75 22
4783.91 22
4784.07 22
4784.23 19
4784.38 16
4784.54 11
4784.70 7
4784.86 2
4785.02 0
4785.18 0
4785.34 0
4785.49 0
4785.65 0
4785.81 0
4785.97 0
4786.13 0
4786.29 0
4786.45 0
4786.60 1
4786.76 4
4786.92 8
4787.08 14
4787.24 21
4787.40 28
4787.56 35
4787.72 41
4787.87 47
4788.03 53
4788.19 57
4788.35 62
4788.51 66
4788.67 72
4788.83 78
4788.98 86
4789.14 95
4789.30 103
4789.46 111
4789.62 117
4789.78 119
4789.94 118
4790.09 114
4790.25 107
4790.41 98
4790.57 88
4790.73 77
4790.89 68
4791.05 60
4791.21 54
4791.36 49
4791.52 46
4791.68 44
4791.84 43
4792.00 43
4792.16 42
4792.32 41
4792.47 39
4792.63 37
4792.79 36
4792.95 35
4793.11 36
4793.27 38
4793.43 43
4793.59 50
4793.74 59
4793.90 69
4794.06 78
4794.22 86
4794.38 91
4794.54 94
4794.70 95
4794.86 94
4795.01 93
4795.17 93
4795.33 94
4795.49 96
4795.65 98
4795.81 100
4795.97 101
4796.13 100
4796.28 97
4796.44 93
4796.60 89
4796.76 86
4796.92 85
4797.08 85
4797.24 88
4797.40 90
4797.55 93
4797.71 93
4797.87 91
4798.03 85
4798.19 77
4798.35 67
4798.51 57
4798.67 48
4798.82 41
4798.98 37
4799.14 36
4799.30 37
4799.46 39
4799.62 41
4799.78 43
4799.94 46
4800.10 50
4800.25 53
4800.41 57
4800.57 60
4800.73 62
4800.89 61
4801.05 57
4801.21 51
4801.37 46
4801.52 42
4801.68 40
4801.84 41
4802.00 44
4802.16 48
4802.32 51
4802.48 53
4802.64 54
4802.80 53
4802.95 52
4803.11 51
4803.27 51
4803.43 51
4803.59 50
4803.75 48
4803.91 44
4804.07 37
4804.23 29
4804.38 21
4804.54 14
4804.70 10
4804.86 9
4805.02 11
4805.18 16
4805.34 24
4805.50 32
4805.66 39
4805.81 45
4805.97 49
4806.13 52
4806.29 53
4806.45 53
4806.61 52
4806.77 50
4806.93 48
4807.09 46
4807.24 45
4807.40 43
4807.56 41
4807.72 39
4807.88 37
4808.04 35
4808.20 31
4808.36 28
4808.52 24
4808.68 20
4808.83 16
4808.99 13
4809.15 11
4809.31 10
4809.47 10
4809.63 10
4809.79 11
4809.95 12
4810.11 12
4810.27 13
4810.42 13
4810.58 14
4810.74 14
4810.90 16
4811.06 17
4811.22 19
4811.38 21
4811.54 22
4811.70 24
4811.86 27
4812.01 31
4812.17 36
4812.33 44
4812.49 53
4812.65 63
4812.81 73
4812.97 81
4813.13 86
4813.29 88
4813.45 87
4813.60 82
4813.76 76
4813.92 70
4814.08 65
4814.24 61
4814.40 59
4814.56 59
4814.72 61
4814.88 65
4815.04 72
4815.20 81
4815.35 91
4815.51 102
4815.67 113
4815.83 122
4815.99 128
4816.15 133
4816.31 134
4816.47 134
4816.63 133
4816.79 131
4816.95 128
4817.10 124
4817.26 121
4817.42 116
4817.58 110
4817.74 104
4817.90 98
4818.06 92
4818.22 87
4818.38 82
4818.54 78
4818.70 75
4818.85 72
4819.01 69
4819.17 67
4819.33 66
4819.49 65
4819.65 65
4819.81 64
4819.97 62
4820.13 59
4820.29 55
4820.45 51
4820.61 47
4820.76 44
4820.92 44
4821.08 48
4821.24 55
4821.40 64
4821.56 74
4821.72 83
4821.88 91
4822.04 96
4822.20 98
4822.36 97
4822.52 95
4822.67 90
4822.83 85
4822.99 81
4823.15 77
4823.31 75
4823.47 74
4823.63 76
4823.79 79
4823.95 83
4824.11 86
4824.27 89
4824.43 92
4824.58 93
4824.74 95
4824.90 96
4825.06 98
4825.22 99
4825.38 101
4825.54 103
4825.70 104
4825.86 104
4826.02 102
4826.18 98
4826.34 91
4826.50 83
4826.66 75
4826.81 66
4826.97 59
4827.13 55
4827.29 52
4827.45 50
4827.61 49
4827.77 47
4827.93 44
4828.09 41
4828.25 38
4828.41 35
4828.57 35
4828.73 35
4828.89 37
4829.04 38
4829.20 38
4829.36 38
4829.52 35
4829.68 32
4829.84 28
4830.00 26
4830.16 26
4830.32 29
4830.48 34
4830.64 41
4830.80 49
4830.96 57
4831.12 64
4831.27 67
4831.43 67
4831.59 65
4831.75 62
4831.91 58
4832.07 56
4832.23 55
4832.39 57
4832.55 59
4832.71 61
4832.87 62
4833.03 60
4833.19 56
4833.35 50
4833.51 44
4833.67 39
4833.82 35
4833.98 33
4834.14 32
4834.30 30
4834.46 28
4834.62 26
4834.78 22
4834.94 19
4835.10 16
4835.26 15
4835.42 15
4835.58 17
4835.74 20
4835.90 24
4836.06 29
4836.22 33
4836.37 36
4836.53 39
4836.69 40
4836.85 42
4837.01 43
4837.17 44
4837.33 44
4837.49 44
4837.65 42
4837.81 39
4837.97 35
4838.13 31
4838.29 27
4838.45 24
4838.61 23
4838.77 23
4838.93 25
4839.09 28
4839.24 31
4839.40 34
4839.56 36
4839.72 35
4839.88 32
4840.04 27
4840.20 20
4840.36 12
4840.52 6
4840.68 1
4840.84 0
4841.00 1
4841.16 6
4841.32 13
4841.48 20
4841.64 27
4841.80 34
4841.96 40
4842.12 45
4842.28 49
4842.43 53
4842.59 56
4842.75 59
4842.91 60
4843.07 59
4843.23 56
4843.39 52
4843.55 46
4843.71 40
4843.87 33
4844.03 28
4844.19 24
4844.35 20
4844.51 18
4844.67 16
4844.83 14
4844.99 13
4845.15 12
4845.31 11
4845.47 11
4845.63 12
4845.79 14
4845.95 17
4846.10 19
4846.26 21
4846.42 21
4846.58 20
4846.74 18
4846.90 16
4847.06 14
4847.22 12
4847.38 12
4847.54 12
4847.70 12
4847.86 11
4848.02 8
4848.18 4
4848.34 0
4848.50 0
4848.66 0
4848.82 0
4848.98 0
4849.14 0
4849.30 0
4849.46 0
4849.62 1
4849.78 2
4849.94 2
4850.09 4
4850.25 7
4850.41 13
4850.57 21
4850.73 30
4850.89 38
4851.05 45
4851.21 49
4851.37 51
4851.53 51
4851.69 49
4851.85 48
4852.01 48
4852.17 49
4852.33 50
4852.49 53
4852.65 56
4852.81 59
4852.97 61
4853.13 63
4853.29 63
4853.45 62
4853.61 60
4853.77 57
4853.93 53
4854.09 51
4854.25 51
4854.41 55
4854.57 62
4854.73 72
4854.89 84
4855.05 96
4855.21 108
4855.36 118
4855.52 126
4855.68 132
4855.84 137
4856.00 140
4856.16 144
4856.32 146
4856.48 146
4856.64 145
4856.80 141
4856.96 136
4857.12 129
4857.28 121
4857.44 113
4857.60 104
4857.76 95
4857.92 87
4858.08 82
4858.24 80
4858.40 82
4858.56 88
4858.72 98
4858.88 110
4859.04 122
4859.20 132
4859.36 138
4859.52 140
4859.68 137
4859.84 132
4860.00 124
4860.16 116
4860.32 108
4860.48 101
4860.64 95
4860.80 89
4860.96 83
4861.12 76
4861.28 69
4861.44 62
4861.60 56
4861.76 52
4861.92 50
4862.08 51
4862.24 53
4862.40 58
4862.56 62
4862.72 66
4862.88 69
4863.04 68
4863.19 65
4863.35 60
4863.51 53
4863.67 46
4863.83 41
4863.99 38
4864.15 37
4864.31 39
4864.47 41
4864.63 44
4864.79 46
4864.95 48
4865.11 50
4865.27 52
4865.43 55
4865.59 59
4865.75 64
4865.91 70
4866.07 75
4866.23 81
4866.39 87
4866.55 92
4866.71 99
4866.87 105
4867.03 111
4867.19 116
4867.35 119
4867.51 120
4867.67 118
4867.83 115
4867.99 111
4868.15 109
4868.31 110
4868.47 113
4868.63 118
4868.79 125
4868.95 131
4869.11 136
4869.27 137
4869.43 136
4869.59 133
4869.75 129
4869.91 124
4870.07 119
4870.23 115
4870.39 112
4870.55 108
4870.71 104
4870.87 100
4871.03 94
4871.19 87
4871.35 80
4871.51 73
4871.67 68
4871.83 65
4871.99 64
4872.15 64
4872.31 66
4872.47 68
4872.63 68
4872.79 66
4872.95 63
4873.11 58
4873.27 51
4873.43 45
4873.59 41
4873.75 38
4873.91 36
4874.07 36
4874.23 36
4874.39 35
4874.55 33
4874.71 28
4874.87 20
4875.03 11
4875.19 0
4875.35 0
4875.51 0
4875.67 0
4875.83 0
4875.99 0
4876.15 0
4876.31 0
4876.47 6
4876.63 21
4876.79 35
4876.95 46
4877.11 53
4877.27 55
4877.43 54
4877.59 51
4877.75 48
4877.91 47
4878.07 47
4878.23 48
4878.39 49
4878.55 50
4878.71 50
4878.87 49
4879.03 48
4879.19 48
4879.35 50
4879.51 53
4879.67 57
4879.83 61
4880.00 65
4880.16 68
4880.32 70
4880.48 71
4880.64 72
4880.80 73
4880.96 75
[truncated: 715,289 more chars]
