# Supplementary material for: Methylobacterium Species Promoting Rice and Barley Growth and Interaction Specificity Revealed with Whole-Cell Matrix-Assisted Laser Desorption / Ionization-Time-of-Flight Mass Spectrometry (MALDI-TOF/MS) Analysis
Source: PLoS One. 2015 Jun 8;10(6):e0129509. doi: 10.1371/journal.pone.0129509 (PMC4460032; doi:10.1371/journal.pone.0129509)
Supplement: S1 Data — (ZIP) [file pone.0129509.s001.zip › Supplementary data 1 (ms type strains)/M_bullatum DSM21893T.txt]

777.73 0
777.79 0
777.85 0
777.92 0
777.98 0
778.05 0
778.11 0
778.17 0
778.24 0
778.30 0
778.36 0
778.43 0
778.49 0
778.56 0
778.62 0
778.68 0
778.75 0
778.81 0
778.88 0
778.94 0
779.00 0
779.07 0
779.13 0
779.20 0
779.26 0
779.32 0
779.39 0
779.45 0
779.52 0
779.58 0
779.64 0
779.71 0
779.77 -0
779.84 -0
779.90 -0
779.96 -0
780.03 -0
780.09 0
780.16 0
780.22 0
780.28 0
780.35 0
780.41 0
780.48 0
780.54 0
780.60 0
780.67 0
780.73 0
780.80 0
780.86 0
780.92 0
780.99 0
781.05 -0
781.12 -0
781.18 -0
781.25 -0
781.31 -0
781.37 0
781.44 0
781.50 0
781.57 0
781.63 0
781.69 0
781.76 0
781.82 0
781.89 0
781.95 0
782.01 0
782.08 0
782.14 0
782.21 0
782.27 0
782.33 0
782.40 0
782.46 0
782.53 0
782.59 0
782.66 0
782.72 0
782.78 0
782.85 0
782.91 0
782.98 0
783.04 0
783.10 0
783.17 0
783.23 0
783.30 0
783.36 0
783.42 0
783.49 0
783.55 0
783.62 0
783.68 0
783.75 0
783.81 0
783.87 0
783.94 0
784.00 0
784.07 0
784.13 0
784.19 0
784.26 0
784.32 0
784.39 0
784.45 0
784.52 0
784.58 0
784.64 0
784.71 0
784.77 0
784.84 0
784.90 0
784.97 0
785.03 0
785.09 0
785.16 0
785.22 0
785.29 0
785.35 0
785.41 0
785.48 0
785.54 0
785.61 0
785.67 0
785.74 0
785.80 0
785.86 0
785.93 0
785.99 0
786.06 0
786.12 0
786.19 0
786.25 0
786.31 0
786.38 0
786.44 0
786.51 0
786.57 0
786.64 0
786.70 0
786.76 0
786.83 0
786.89 0
786.96 0
787.02 0
787.09 0
787.15 0
787.21 0
787.28 0
787.34 0
787.41 0
787.47 0
787.54 0
787.60 0
787.66 0
787.73 0
787.79 0
787.86 0
787.92 0
787.99 0
788.05 0
788.11 0
788.18 0
788.24 0
788.31 0
788.37 0
788.44 0
788.50 0
788.57 0
788.63 0
788.69 0
788.76 0
788.82 0
788.89 0
788.95 0
789.02 0
789.08 0
789.14 0
789.21 0
789.27 0
789.34 0
789.40 0
789.47 0
789.53 0
789.60 0
789.66 0
789.72 0
789.79 0
789.85 0
789.92 0
789.98 0
790.05 0
790.11 0
790.18 0
790.24 0
790.30 0
790.37 0
790.43 0
790.50 0
790.56 0
790.63 0
790.69 0
790.76 0
790.82 0
790.88 0
790.95 0
791.01 0
791.08 0
791.14 0
791.21 0
791.27 0
791.34 0
791.40 0
791.46 0
791.53 0
791.59 0
791.66 0
791.72 0
791.79 0
791.85 0
791.92 0
791.98 0
792.04 0
792.11 0
792.17 0
792.24 0
792.30 0
792.37 0
792.43 0
792.50 0
792.56 0
792.63 0
792.69 0
792.75 0
792.82 0
792.88 0
792.95 0
793.01 0
793.08 0
793.14 0
793.21 0
793.27 0
793.34 0
793.40 0
793.46 0
793.53 0
793.59 0
793.66 0
793.72 0
793.79 0
793.85 0
793.92 0
793.98 0
794.05 0
794.11 0
794.17 0
794.24 0
794.30 0
794.37 0
794.43 0
794.50 0
794.56 0
794.63 0
794.69 0
794.76 0
794.82 0
794.89 0
794.95 0
795.01 0
795.08 0
795.14 0
795.21 0
795.27 0
795.34 0
795.40 0
795.47 0
795.53 0
795.60 0
795.66 0
795.73 0
795.79 0
795.86 0
795.92 0
795.98 0
796.05 -0
796.11 -0
796.18 -0
796.24 -0
796.31 0
796.37 0
796.44 0
796.50 0
796.57 0
796.63 0
796.70 0
796.76 0
796.83 0
796.89 0
796.95 0
797.02 0
797.08 0
797.15 0
797.21 0
797.28 -0
797.34 -0
797.41 -0
797.47 -0
797.54 0
797.60 0
797.67 0
797.73 0
797.80 0
797.86 0
797.93 0
797.99 0
798.06 0
798.12 0
798.18 0
798.25 0
798.31 0
798.38 0
798.44 0
798.51 0
798.57 0
798.64 0
798.70 0
798.77 0
798.83 0
798.90 0
798.96 0
799.03 0
799.09 0
799.16 0
799.22 0
799.29 0
799.35 0
799.42 0
799.48 0
799.55 0
799.61 0
799.67 0
799.74 0
799.80 0
799.87 0
799.93 0
800.00 0
800.06 0
800.13 0
800.19 0
800.26 0
800.32 0
800.39 0
800.45 0
800.52 0
800.58 0
800.65 0
800.71 0
800.78 0
800.84 0
800.91 0
800.97 0
801.04 0
801.10 0
801.17 0
801.23 0
801.30 0
801.36 0
801.43 0
801.49 0
801.56 0
801.62 0
801.69 0
801.75 0
801.81 0
801.88 0
801.94 0
802.01 0
802.07 0
802.14 0
802.20 0
802.27 0
802.33 0
802.40 0
802.46 0
802.53 0
802.59 0
802.66 0
802.72 0
802.79 0
802.85 0
802.92 0
802.98 0
803.05 -0
803.11 -0
803.18 -0
803.24 -0
803.31 0
803.37 0
803.44 0
803.50 0
803.57 0
803.63 0
803.70 0
803.76 0
803.83 0
803.89 0
803.96 0
804.02 0
804.09 0
804.15 0
804.22 0
804.28 -0
804.35 -0
804.41 -0
804.48 0
804.54 0
804.61 0
804.67 0
804.74 0
804.80 0
804.87 0
804.93 0
805.00 0
805.06 0
805.13 0
805.19 0
805.26 0
805.32 0
805.39 0
805.45 0
805.52 0
805.58 0
805.65 0
805.71 0
805.78 0
805.84 0
805.91 0
805.97 0
806.04 0
806.10 0
806.17 0
806.23 0
806.30 -0
806.36 -0
806.43 -0
806.49 -0
806.56 -0
806.62 0
806.69 0
806.76 0
806.82 0
806.89 1
806.95 1
807.02 1
807.08 1
807.15 1
807.21 1
807.28 0
807.34 0
807.41 0
807.47 0
807.54 0
807.60 0
807.67 0
807.73 0
807.80 0
807.86 0
807.93 0
807.99 0
808.06 0
808.12 0
808.19 0
808.25 0
808.32 -0
808.38 -0
808.45 -0
808.51 0
808.58 0
808.64 1
808.71 1
808.77 2
808.84 2
808.90 2
808.97 3
809.04 2
809.10 2
809.17 2
809.23 1
809.30 1
809.36 0
809.43 0
809.49 -0
809.56 -0
809.62 -0
809.69 0
809.75 0
809.82 0
809.88 0
809.95 0
810.01 0
810.08 0
810.14 0
810.21 0
810.27 0
810.34 0
810.40 -0
810.47 0
810.54 0
810.60 0
810.67 0
810.73 0
810.80 0
810.86 0
810.93 0
810.99 0
811.06 0
811.12 0
811.19 0
811.25 0
811.32 0
811.38 0
811.45 0
811.51 0
811.58 0
811.65 0
811.71 0
811.78 0
811.84 0
811.91 0
811.97 0
812.04 0
812.10 0
812.17 0
812.23 0
812.30 0
812.36 0
812.43 0
812.49 0
812.56 0
812.62 0
812.69 0
812.76 0
812.82 0
812.89 0
812.95 0
813.02 0
813.08 0
813.15 0
813.21 0
813.28 0
813.34 0
813.41 0
813.47 0
813.54 0
813.61 0
813.67 0
813.74 0
813.80 0
813.87 0
813.93 0
814.00 0
814.06 0
814.13 0
814.19 0
814.26 0
814.32 0
814.39 0
814.46 0
814.52 0
814.59 0
814.65 0
814.72 0
814.78 0
814.85 0
814.91 0
814.98 0
815.04 0
815.11 0
815.18 0
815.24 0
815.31 0
815.37 0
815.44 0
815.50 0
815.57 0
815.63 0
815.70 0
815.76 0
815.83 0
815.90 0
815.96 0
816.03 0
816.09 0
816.16 0
816.22 0
816.29 0
816.35 0
816.42 0
816.48 0
816.55 0
816.62 0
816.68 0
816.75 0
816.81 0
816.88 0
816.94 0
817.01 0
817.07 0
817.14 0
817.20 0
817.27 0
817.34 0
817.40 0
817.47 0
817.53 0
817.60 0
817.66 0
817.73 0
817.79 0
817.86 0
817.93 0
817.99 0
818.06 0
818.12 0
818.19 0
818.25 0
818.32 0
818.38 0
818.45 0
818.52 0
818.58 0
818.65 0
818.71 0
818.78 0
818.84 0
818.91 0
818.97 0
819.04 0
819.11 0
819.17 0
819.24 0
819.30 0
819.37 0
819.43 0
819.50 0
819.57 0
819.63 0
819.70 0
819.76 0
819.83 0
819.89 0
819.96 0
820.02 0
820.09 0
820.16 0
820.22 0
820.29 0
820.35 0
820.42 0
820.48 0
820.55 0
820.62 0
820.68 0
820.75 0
820.81 0
820.88 0
820.94 0
821.01 0
821.08 0
821.14 0
821.21 0
821.27 0
821.34 0
821.40 0
821.47 0
821.54 0
821.60 0
821.67 0
821.73 0
821.80 0
821.86 0
821.93 0
822.00 0
822.06 0
822.13 0
822.19 0
822.26 0
822.32 0
822.39 0
822.46 0
822.52 0
822.59 0
822.65 0
822.72 0
822.78 0
822.85 0
822.92 0
822.98 0
823.05 0
823.11 0
823.18 0
823.24 0
823.31 0
823.38 0
823.44 0
823.51 0
823.57 0
823.64 0
823.70 0
823.77 0
823.84 0
823.90 0
823.97 0
824.03 0
824.10 0
824.16 0
824.23 0
824.30 0
824.36 0
824.43 0
824.49 0
824.56 0
824.63 0
824.69 0
824.76 0
824.82 0
824.89 0
824.95 0
825.02 0
825.09 0
825.15 0
825.22 0
825.28 0
825.35 0
825.42 0
825.48 0
825.55 0
825.61 0
825.68 0
825.74 0
825.81 0
825.88 0
825.94 0
826.01 0
826.07 0
826.14 0
826.21 0
826.27 0
826.34 0
826.40 0
826.47 0
826.54 0
826.60 0
826.67 0
826.73 0
826.80 0
826.86 0
826.93 0
827.00 0
827.06 0
827.13 0
827.19 0
827.26 0
827.33 0
827.39 0
827.46 0
827.52 0
827.59 0
827.66 0
827.72 0
827.79 0
827.85 0
827.92 0
827.99 0
828.05 0
828.12 0
828.18 0
828.25 0
828.32 0
828.38 0
828.45 0
828.51 0
828.58 0
828.65 0
828.71 0
828.78 0
828.84 0
828.91 0
828.98 0
829.04 0
829.11 0
829.17 0
829.24 0
829.31 0
829.37 0
829.44 0
829.50 0
829.57 0
829.64 0
829.70 0
829.77 0
829.83 0
829.90 0
829.97 0
830.03 0
830.10 0
830.16 0
830.23 0
830.30 0
830.36 0
830.43 0
830.49 0
830.56 0
830.63 0
830.69 0
830.76 0
830.82 0
830.89 0
830.96 0
831.02 0
831.09 0
831.15 0
831.22 0
831.29 0
831.35 0
831.42 0
831.48 0
831.55 0
831.62 0
831.68 0
831.75 0
831.82 0
831.88 0
831.95 0
832.01 0
832.08 0
832.15 0
832.21 0
832.28 0
832.34 0
832.41 0
832.48 0
832.54 0
832.61 0
832.68 0
832.74 0
832.81 0
832.87 0
832.94 0
833.01 0
833.07 0
833.14 0
833.20 0
833.27 0
833.34 0
833.40 0
833.47 0
833.54 0
833.60 0
833.67 0
833.73 0
833.80 0
833.87 0
833.93 0
834.00 0
834.06 0
834.13 0
834.20 0
834.26 0
834.33 0
834.40 0
834.46 0
834.53 0
834.59 0
834.66 0
834.73 0
834.79 0
834.86 0
834.93 0
834.99 0
835.06 0
835.12 0
835.19 0
835.26 0
835.32 0
835.39 0
835.46 0
835.52 0
835.59 0
835.65 0
835.72 0
835.79 0
835.85 0
835.92 0
835.99 0
836.05 0
836.12 0
836.18 0
836.25 0
836.32 0
836.38 0
836.45 0
836.52 0
836.58 0
836.65 0
836.71 0
836.78 0
836.85 0
836.91 0
836.98 0
837.05 0
837.11 0
837.18 0
837.24 0
837.31 0
837.38 0
837.44 0
837.51 0
837.58 0
837.64 0
837.71 0
837.78 0
837.84 0
837.91 0
837.97 0
838.04 0
838.11 0
838.17 0
838.24 0
838.31 0
838.37 0
838.44 0
838.51 0
838.57 0
838.64 0
838.70 0
838.77 0
838.84 0
838.90 0
838.97 0
839.04 0
839.10 0
839.17 0
839.24 0
839.30 0
839.37 0
839.43 0
839.50 0
839.57 0
839.63 0
839.70 0
839.77 0
839.83 0
839.90 0
839.97 0
840.03 0
840.10 0
840.17 0
840.23 0
840.30 0
840.36 0
840.43 0
840.50 0
840.56 0
840.63 0
840.70 0
840.76 0
840.83 0
840.90 0
840.96 0
841.03 0
841.10 0
841.16 0
841.23 0
841.30 0
841.36 0
841.43 0
841.49 0
841.56 0
841.63 0
841.69 0
841.76 0
841.83 0
841.89 0
841.96 0
842.03 0
842.09 0
842.16 0
842.23 0
842.29 0
842.36 0
842.43 0
842.49 0
842.56 0
842.63 0
842.69 0
842.76 0
842.83 0
842.89 0
842.96 0
843.02 0
843.09 0
843.16 0
843.22 0
843.29 0
843.36 0
843.42 0
843.49 0
843.56 0
843.62 0
843.69 0
843.76 0
843.82 0
843.89 0
843.96 0
844.02 0
844.09 0
844.16 0
844.22 0
844.29 0
844.36 0
844.42 0
844.49 0
844.56 0
844.62 0
844.69 0
844.76 0
844.82 0
844.89 0
844.96 0
845.02 0
845.09 0
845.16 0
845.22 0
845.29 0
845.36 0
845.42 0
845.49 0
845.56 0
845.62 0
845.69 0
845.76 0
845.82 0
845.89 0
845.96 0
846.02 0
846.09 0
846.16 0
846.22 0
846.29 0
846.36 0
846.42 0
846.49 0
846.56 0
846.62 0
846.69 0
846.76 0
846.82 0
846.89 0
846.96 0
847.02 0
847.09 0
847.16 0
847.22 0
847.29 0
847.36 0
847.42 0
847.49 0
847.56 0
847.62 0
847.69 0
847.76 0
847.82 0
847.89 0
847.96 0
848.02 0
848.09 0
848.16 0
848.22 0
848.29 0
848.36 0
848.42 0
848.49 0
848.56 0
848.62 0
848.69 0
848.76 0
848.82 0
848.89 0
848.96 0
849.02 0
849.09 0
849.16 0
849.23 0
849.29 0
849.36 0
849.43 0
849.49 0
849.56 0
849.63 0
849.69 0
849.76 0
849.83 0
849.89 0
849.96 0
850.03 0
850.09 0
850.16 0
850.23 0
850.29 0
850.36 0
850.43 0
850.49 0
850.56 0
850.63 0
850.70 0
850.76 0
850.83 0
850.90 0
850.96 0
851.03 0
851.10 0
851.16 0
851.23 0
851.30 0
851.36 0
851.43 0
851.50 0
851.56 0
851.63 0
851.70 0
851.77 0
851.83 0
851.90 0
851.97 0
852.03 0
852.10 0
852.17 0
852.23 0
852.30 0
852.37 0
852.43 0
852.50 0
852.57 0
852.64 0
852.70 0
852.77 0
852.84 0
852.90 0
852.97 0
853.04 0
853.10 0
853.17 0
853.24 0
853.30 0
853.37 0
853.44 0
853.51 0
853.57 0
853.64 0
853.71 0
853.77 0
853.84 0
853.91 0
853.97 0
854.04 0
854.11 0
854.18 0
854.24 0
854.31 0
854.38 0
854.44 0
854.51 0
854.58 0
854.64 0
854.71 0
854.78 0
854.85 0
854.91 0
854.98 0
855.05 0
855.11 0
855.18 0
855.25 0
855.31 0
855.38 0
855.45 0
855.52 0
855.58 0
855.65 0
855.72 0
855.78 0
855.85 0
855.92 0
855.98 0
856.05 0
856.12 0
856.19 0
856.25 0
856.32 0
856.39 0
856.45 0
856.52 0
856.59 0
856.66 0
856.72 0
856.79 0
856.86 0
856.92 0
856.99 0
857.06 0
857.13 0
857.19 0
857.26 0
857.33 0
857.39 0
857.46 0
857.53 0
857.59 0
857.66 0
857.73 0
857.80 0
857.86 0
857.93 0
858.00 0
858.06 0
858.13 0
858.20 0
858.27 0
858.33 0
858.40 0
858.47 0
858.53 0
858.60 0
858.67 0
858.74 0
858.80 0
858.87 0
858.94 0
859.01 0
859.07 0
859.14 0
859.21 0
859.27 0
859.34 0
859.41 0
859.48 0
859.54 0
859.61 0
859.68 0
859.74 0
859.81 0
859.88 0
859.95 0
860.01 0
860.08 0
860.15 0
860.21 0
860.28 0
860.35 0
860.42 0
860.48 0
860.55 0
860.62 0
860.69 0
860.75 0
860.82 0
860.89 0
860.95 0
861.02 0
861.09 0
861.16 0
861.22 0
861.29 0
861.36 0
861.43 0
861.49 0
861.56 0
861.63 0
861.69 0
861.76 0
861.83 0
861.90 0
861.96 0
862.03 0
862.10 0
862.17 0
862.23 0
862.30 0
862.37 0
862.43 0
862.50 0
862.57 0
862.64 0
862.70 0
862.77 0
862.84 0
862.91 0
862.97 0
863.04 0
863.11 0
863.18 0
863.24 0
863.31 0
863.38 0
863.44 0
863.51 0
863.58 0
863.65 0
863.71 0
863.78 0
863.85 0
863.92 0
863.98 0
864.05 0
864.12 0
864.19 0
864.25 0
864.32 0
864.39 0
864.45 0
864.52 0
864.59 0
864.66 0
864.72 0
864.79 0
864.86 0
864.93 0
864.99 0
865.06 0
865.13 0
865.20 0
865.26 0
865.33 0
865.40 0
865.47 0
865.53 0
865.60 0
865.67 0
865.74 0
865.80 0
865.87 0
865.94 0
866.01 0
866.07 0
866.14 0
866.21 0
866.28 0
866.34 0
866.41 0
866.48 0
866.55 0
866.61 0
866.68 0
866.75 0
866.82 0
866.88 0
866.95 0
867.02 0
867.09 0
867.15 0
867.22 0
867.29 0
867.36 0
867.42 0
867.49 0
867.56 0
867.63 0
867.69 0
867.76 0
867.83 0
867.90 0
867.96 0
868.03 0
868.10 0
868.17 0
868.23 0
868.30 0
868.37 0
868.44 0
868.50 0
868.57 0
868.64 0
868.71 0
868.77 0
868.84 0
868.91 0
868.98 0
869.04 0
869.11 0
869.18 0
869.25 0
869.31 0
869.38 0
869.45 0
869.52 0
869.58 0
869.65 0
869.72 0
869.79 0
869.85 0
869.92 0
869.99 0
870.06 0
870.13 0
870.19 0
870.26 0
870.33 0
870.40 0
870.46 0
870.53 0
870.60 0
870.67 0
870.73 0
870.80 0
870.87 0
870.94 0
871.00 0
871.07 0
871.14 0
871.21 0
871.27 0
871.34 0
871.41 0
871.48 0
871.55 0
871.61 0
871.68 0
871.75 0
871.82 0
871.88 0
871.95 0
872.02 0
872.09 0
872.15 0
872.22 0
872.29 0
872.36 0
872.43 0
872.49 0
872.56 0
872.63 0
872.70 0
872.76 0
872.83 0
872.90 0
872.97 0
873.03 0
873.10 0
873.17 0
873.24 0
873.31 0
873.37 0
873.44 0
873.51 0
873.58 0
873.64 0
873.71 0
873.78 0
873.85 0
873.92 0
873.98 0
874.05 0
874.12 0
874.19 0
874.25 0
874.32 0
874.39 0
874.46 0
874.53 0
874.59 0
874.66 0
874.73 0
874.80 0
874.86 0
874.93 0
875.00 0
875.07 0
875.14 0
875.20 0
875.27 0
875.34 0
875.41 0
875.47 0
875.54 0
875.61 0
875.68 0
875.75 0
875.81 0
875.88 0
875.95 0
876.02 0
876.08 0
876.15 0
876.22 0
876.29 0
876.36 0
876.42 0
876.49 0
876.56 0
876.63 0
876.70 0
876.76 0
876.83 0
876.90 0
876.97 0
877.03 0
877.10 0
877.17 0
877.24 0
877.31 0
877.37 0
877.44 0
877.51 0
877.58 0
877.65 0
877.71 0
877.78 0
877.85 0
877.92 0
877.99 0
878.05 0
878.12 0
878.19 0
878.26 0
878.33 0
878.39 0
878.46 0
878.53 0
878.60 0
878.66 0
878.73 0
878.80 0
878.87 0
878.94 0
879.00 0
879.07 0
879.14 0
879.21 0
879.28 0
879.34 0
879.41 0
879.48 0
879.55 0
879.62 0
879.68 0
879.75 0
879.82 0
879.89 0
879.96 0
880.02 0
880.09 0
880.16 0
880.23 0
880.30 0
880.36 0
880.43 0
880.50 0
880.57 0
880.64 0
880.70 0
880.77 0
880.84 0
880.91 0
880.98 0
881.04 0
881.11 0
881.18 0
881.25 0
881.32 0
881.38 0
881.45 0
881.52 0
881.59 0
881.66 0
881.72 0
881.79 0
881.86 0
881.93 0
882.00 0
882.07 0
882.13 0
882.20 0
882.27 0
882.34 0
882.41 0
882.47 0
882.54 0
882.61 0
882.68 0
882.75 0
882.81 0
882.88 0
882.95 0
883.02 0
883.09 0
883.15 0
883.22 0
883.29 0
883.36 0
883.43 0
883.50 0
883.56 0
883.63 0
883.70 0
883.77 0
883.84 0
883.90 0
883.97 0
884.04 0
884.11 0
884.18 0
884.24 0
884.31 0
884.38 0
884.45 0
884.52 0
884.59 0
884.65 0
884.72 0
884.79 0
884.86 0
884.93 0
884.99 0
885.06 0
885.13 0
885.20 0
885.27 0
885.34 0
885.40 0
885.47 0
885.54 0
885.61 0
885.68 0
885.74 0
885.81 0
885.88 0
885.95 0
886.02 0
886.09 0
886.15 0
886.22 0
886.29 0
886.36 0
886.43 0
886.50 0
886.56 0
886.63 0
886.70 0
886.77 0
886.84 0
886.91 0
886.97 0
887.04 0
887.11 0
887.18 0
887.25 0
887.31 0
887.38 0
887.45 0
887.52 0
887.59 0
887.66 0
887.72 0
887.79 0
887.86 0
887.93 0
888.00 0
888.07 0
888.13 0
888.20 0
888.27 0
888.34 0
888.41 0
888.48 0
888.54 0
888.61 0
888.68 0
888.75 0
888.82 0
888.89 0
888.95 0
889.02 0
889.09 0
889.16 0
889.23 0
889.30 0
889.36 0
889.43 0
889.50 0
889.57 0
889.64 0
889.71 0
889.77 0
889.84 0
889.91 0
889.98 0
890.05 0
890.12 0
890.18 0
890.25 0
890.32 0
890.39 0
890.46 0
890.53 0
890.59 0
890.66 0
890.73 0
890.80 0
890.87 0
890.94 0
891.01 0
891.07 0
891.14 0
891.21 0
891.28 0
891.35 0
891.42 0
891.48 0
891.55 0
891.62 0
891.69 0
891.76 0
891.83 0
891.89 0
891.96 0
892.03 0
892.10 0
892.17 0
892.24 0
892.31 0
892.37 0
892.44 0
892.51 0
892.58 0
892.65 0
892.72 0
892.79 0
892.85 0
892.92 0
892.99 0
893.06 0
893.13 0
893.20 0
893.26 0
893.33 0
893.40 0
893.47 0
893.54 0
893.61 0
893.68 0
893.74 0
893.81 0
893.88 0
893.95 0
894.02 0
894.09 0
894.16 0
894.22 0
894.29 0
894.36 0
894.43 0
894.50 0
894.57 0
894.64 0
894.70 0
894.77 0
894.84 0
894.91 0
894.98 0
895.05 0
895.12 0
895.18 0
895.25 0
895.32 0
895.39 0
895.46 0
895.53 0
895.60 0
895.66 0
895.73 0
895.80 0
895.87 0
895.94 0
896.01 0
896.08 0
896.14 0
896.21 0
896.28 0
896.35 0
896.42 0
896.49 0
896.56 0
896.62 0
896.69 0
896.76 0
896.83 0
896.90 0
896.97 0
897.04 0
897.10 0
897.17 0
897.24 0
897.31 0
897.38 0
897.45 0
897.52 0
897.59 0
897.65 0
897.72 0
897.79 0
897.86 0
897.93 0
898.00 0
898.07 0
898.13 0
898.20 0
898.27 0
898.34 0
898.41 0
898.48 0
898.55 0
898.62 0
898.68 0
898.75 0
898.82 0
898.89 0
898.96 0
899.03 0
899.10 0
899.17 0
899.23 0
899.30 0
899.37 0
899.44 0
899.51 0
899.58 0
899.65 0
899.72 0
899.78 0
899.85 0
899.92 0
899.99 0
900.06 0
900.13 0
900.20 0
900.27 0
900.33 0
900.40 0
900.47 0
900.54 0
900.61 0
900.68 0
900.75 0
900.82 0
900.88 0
900.95 0
901.02 0
901.09 0
901.16 0
901.23 0
901.30 0
901.37 0
901.44 0
901.50 0
901.57 0
901.64 0
901.71 0
901.78 0
901.85 0
901.92 0
901.99 0
902.05 0
902.12 0
902.19 0
902.26 0
902.33 0
902.40 0
902.47 0
902.54 0
902.61 0
902.67 0
902.74 0
902.81 0
902.88 0
902.95 0
903.02 0
903.09 0
903.16 0
903.23 0
903.29 0
903.36 0
903.43 0
903.50 0
903.57 0
903.64 0
903.71 0
903.78 0
903.85 0
903.91 0
903.98 0
904.05 0
904.12 0
904.19 0
904.26 0
904.33 0
904.40 0
904.47 0
904.53 0
904.60 0
904.67 0
904.74 0
904.81 0
904.88 0
904.95 0
905.02 0
905.09 0
905.16 0
905.22 0
905.29 0
905.36 0
905.43 0
905.50 0
905.57 0
905.64 0
905.71 0
905.78 0
905.84 0
905.91 0
905.98 0
906.05 0
906.12 0
906.19 0
906.26 0
906.33 0
906.40 0
906.47 0
906.53 0
906.60 0
906.67 0
906.74 0
906.81 0
906.88 0
906.95 0
907.02 0
907.09 0
907.16 0
907.22 0
907.29 0
907.36 0
907.43 0
907.50 0
907.57 0
907.64 0
907.71 0
907.78 0
907.85 0
907.92 0
907.98 0
908.05 0
908.12 0
908.19 0
908.26 0
908.33 0
908.40 0
908.47 0
908.54 0
908.61 0
908.68 0
908.74 0
908.81 0
908.88 0
908.95 0
909.02 0
909.09 0
909.16 0
909.23 0
909.30 0
909.37 0
909.44 0
909.50 0
909.57 0
909.64 0
909.71 0
909.78 0
909.85 0
909.92 0
909.99 0
910.06 0
910.13 0
910.20 0
910.27 0
910.33 0
910.40 0
910.47 0
910.54 0
910.61 0
910.68 0
910.75 0
910.82 0
910.89 0
910.96 0
911.03 0
911.10 0
911.16 0
911.23 0
911.30 0
911.37 0
911.44 0
911.51 0
911.58 0
911.65 0
911.72 0
911.79 0
911.86 0
911.93 0
911.99 0
912.06 0
912.13 0
912.20 0
912.27 0
912.34 0
912.41 0
912.48 0
912.55 0
912.62 0
912.69 0
912.76 0
912.83 0
912.89 0
912.96 0
913.03 0
913.10 0
913.17 0
913.24 0
913.31 0
913.38 0
913.45 0
913.52 0
913.59 0
913.66 0
913.73 0
913.80 0
913.86 0
913.93 0
914.00 0
914.07 0
914.14 0
914.21 0
914.28 0
914.35 0
914.42 0
914.49 0
914.56 0
914.63 0
914.70 0
914.77 0
914.84 0
914.90 0
914.97 0
915.04 0
915.11 0
915.18 0
915.25 0
915.32 0
915.39 0
915.46 0
915.53 0
915.60 0
915.67 0
915.74 0
915.81 0
915.88 0
915.94 0
916.01 0
916.08 0
916.15 0
916.22 0
916.29 0
916.36 0
916.43 0
916.50 0
916.57 0
916.64 0
916.71 0
916.78 0
916.85 0
916.92 0
916.99 0
917.05 0
917.12 0
917.19 0
917.26 0
917.33 0
917.40 0
917.47 0
917.54 0
917.61 0
917.68 0
917.75 0
917.82 0
917.89 0
917.96 0
918.03 0
918.10 0
918.17 0
918.24 0
918.30 0
918.37 0
918.44 0
918.51 0
918.58 0
918.65 0
918.72 0
918.79 0
918.86 0
918.93 0
919.00 0
919.07 0
919.14 0
919.21 0
919.28 0
919.35 0
919.42 0
919.49 0
919.56 0
919.62 0
919.69 0
919.76 0
919.83 0
919.90 0
919.97 0
920.04 0
920.11 0
920.18 0
920.25 0
920.32 0
920.39 0
920.46 0
920.53 0
920.60 0
920.67 0
920.74 0
920.81 0
920.88 0
920.95 0
921.02 0
921.09 0
921.15 0
921.22 0
921.29 0
921.36 0
921.43 0
921.50 0
921.57 0
921.64 0
921.71 0
921.78 0
921.85 0
921.92 0
921.99 0
922.06 0
922.13 0
922.20 0
922.27 0
922.34 0
922.41 0
922.48 0
922.55 0
922.62 0
922.69 0
922.76 0
922.82 0
922.89 0
922.96 0
923.03 0
923.10 0
923.17 0
923.24 0
923.31 0
923.38 0
923.45 0
923.52 0
923.59 0
923.66 0
923.73 0
923.80 0
923.87 0
923.94 0
924.01 0
924.08 0
924.15 0
924.22 0
924.29 0
924.36 0
924.43 0
924.50 0
924.57 0
924.64 0
924.71 0
924.78 0
924.85 0
924.91 0
924.98 0
925.05 0
925.12 0
925.19 0
925.26 0
925.33 0
925.40 0
925.47 0
925.54 0
925.61 0
925.68 0
925.75 0
925.82 0
925.89 0
925.96 0
926.03 0
926.10 0
926.17 0
926.24 0
926.31 0
926.38 0
926.45 0
926.52 0
926.59 0
926.66 0
926.73 0
926.80 0
926.87 0
926.94 0
927.01 0
927.08 0
927.15 0
927.22 0
927.29 0
927.36 0
927.43 0
927.50 0
927.57 0
927.64 0
927.71 0
927.78 0
927.85 0
927.91 0
927.98 0
928.05 0
928.12 0
928.19 0
928.26 0
928.33 0
928.40 0
928.47 0
928.54 0
928.61 0
928.68 0
928.75 0
928.82 0
928.89 0
928.96 0
929.03 0
929.10 0
929.17 0
929.24 0
929.31 0
929.38 0
929.45 0
929.52 0
929.59 0
929.66 0
929.73 0
929.80 0
929.87 0
929.94 0
930.01 0
930.08 0
930.15 0
930.22 0
930.29 0
930.36 0
930.43 0
930.50 0
930.57 0
930.64 0
930.71 0
930.78 0
930.85 0
930.92 0
930.99 0
931.06 0
931.13 0
931.20 0
931.27 0
931.34 0
931.41 0
931.48 0
931.55 0
931.62 0
931.69 0
931.76 0
931.83 0
931.90 0
931.97 0
932.04 0
932.11 0
932.18 0
932.25 0
932.32 0
932.39 0
932.46 0
932.53 0
932.60 0
932.67 0
932.74 0
932.81 0
932.88 0
932.95 0
933.02 0
933.09 0
933.16 0
933.23 0
933.30 0
933.37 0
933.44 0
933.51 0
933.58 0
933.65 0
933.72 0
933.79 0
933.86 0
933.93 0
934.00 0
934.07 0
934.14 0
934.21 0
934.28 0
934.35 0
934.42 0
934.49 0
934.56 0
934.63 0
934.70 0
934.77 0
934.84 0
934.91 0
934.98 0
935.05 0
935.12 0
935.19 0
935.26 0
935.33 0
935.40 0
935.47 0
935.54 0
935.61 0
935.68 0
935.75 0
935.82 0
935.89 0
935.96 0
936.03 0
936.10 0
936.17 0
936.24 0
936.31 0
936.38 0
936.45 0
936.52 0
936.59 0
936.66 0
936.73 0
936.80 0
936.87 0
936.94 0
937.01 0
937.08 0
937.15 0
937.22 0
937.29 0
937.36 0
937.43 0
937.50 0
937.58 0
937.65 0
937.72 0
937.79 0
937.86 0
937.93 0
938.00 0
938.07 0
938.14 0
938.21 0
938.28 0
938.35 0
938.42 0
938.49 0
938.56 0
938.63 0
938.70 0
938.77 0
938.84 0
938.91 0
938.98 0
939.05 0
939.12 0
939.19 0
939.26 0
939.33 0
939.40 0
939.47 0
939.54 0
939.61 0
939.68 0
939.75 0
939.82 0
939.89 0
939.96 0
940.03 0
940.10 0
940.17 0
940.24 0
940.31 0
940.38 0
940.45 0
940.53 0
940.60 0
940.67 0
940.74 0
940.81 0
940.88 0
940.95 0
941.02 0
941.09 0
941.16 0
941.23 0
941.30 0
941.37 0
941.44 0
941.51 0
941.58 0
941.65 0
941.72 0
941.79 0
941.86 0
941.93 0
942.00 0
942.07 0
942.14 0
942.21 0
942.28 0
942.35 0
942.42 0
942.49 0
942.56 0
942.64 0
942.71 0
942.78 0
942.85 0
942.92 0
942.99 0
943.06 0
943.13 0
943.20 0
943.27 0
943.34 0
943.41 0
943.48 0
943.55 0
943.62 0
943.69 0
943.76 0
943.83 0
943.90 0
943.97 0
944.04 0
944.11 0
944.18 0
944.25 0
944.32 0
944.40 0
944.47 0
944.54 0
944.61 0
944.68 0
944.75 0
944.82 0
944.89 0
944.96 0
945.03 0
945.10 0
945.17 0
945.24 0
945.31 0
945.38 0
945.45 0
945.52 0
945.59 0
945.66 0
945.73 0
945.80 0
945.88 0
945.95 0
946.02 0
946.09 0
946.16 0
946.23 0
946.30 0
946.37 0
946.44 0
946.51 0
946.58 0
946.65 0
946.72 0
946.79 0
946.86 0
946.93 0
947.00 0
947.07 0
947.14 0
947.21 0
947.29 0
947.36 0
947.43 0
947.50 0
947.57 0
947.64 0
947.71 0
947.78 0
947.85 0
947.92 0
947.99 0
948.06 0
948.13 0
948.20 0
948.27 0
948.34 0
948.41 0
948.49 0
948.56 0
948.63 0
948.70 0
948.77 0
948.84 0
948.91 0
948.98 0
949.05 0
949.12 0
949.19 0
949.26 0
949.33 0
949.40 0
949.47 0
949.54 0
949.61 0
949.69 0
949.76 0
949.83 0
949.90 0
949.97 0
950.04 0
950.11 0
950.18 0
950.25 0
950.32 0
950.39 0
950.46 0
950.53 0
950.60 0
950.67 0
950.75 0
950.82 0
950.89 0
950.96 0
951.03 0
951.10 0
951.17 0
951.24 0
951.31 0
951.38 0
951.45 0
951.52 0
951.59 0
951.66 0
951.74 0
951.81 0
951.88 0
951.95 0
952.02 0
952.09 0
952.16 0
952.23 0
952.30 0
952.37 0
952.44 0
952.51 0
952.58 0
952.65 0
952.73 0
952.80 0
952.87 0
952.94 0
953.01 0
953.08 0
953.15 0
953.22 0
953.29 0
953.36 0
953.43 0
953.50 0
953.57 0
953.65 0
953.72 0
953.79 0
953.86 0
953.93 0
954.00 0
954.07 0
954.14 0
954.21 0
954.28 0
954.35 0
954.42 0
954.49 0
954.57 0
954.64 0
954.71 0
954.78 0
954.85 0
954.92 0
954.99 0
955.06 0
955.13 0
955.20 0
955.27 0
955.34 0
955.42 0
955.49 0
955.56 0
955.63 0
955.70 0
955.77 0
955.84 0
955.91 0
955.98 0
956.05 0
956.12 0
956.20 0
956.27 0
956.34 0
956.41 0
956.48 0
956.55 0
956.62 0
956.69 0
956.76 0
956.83 0
956.90 0
956.97 0
957.05 0
957.12 0
957.19 0
957.26 0
957.33 0
957.40 0
957.47 0
957.54 0
957.61 0
957.68 0
957.75 0
957.83 0
957.90 0
957.97 0
958.04 0
958.11 0
958.18 0
958.25 0
958.32 0
958.39 0
958.46 0
958.54 0
958.61 0
958.68 0
958.75 0
958.82 0
958.89 0
958.96 0
959.03 0
959.10 0
959.17 0
959.25 0
959.32 0
959.39 0
959.46 0
959.53 0
959.60 0
959.67 0
959.74 0
959.81 0
959.88 0
959.96 0
960.03 0
960.10 0
960.17 0
960.24 0
960.31 0
960.38 0
960.45 0
960.52 0
960.59 0
960.67 0
960.74 0
960.81 0
960.88 0
960.95 0
961.02 0
961.09 0
961.16 0
961.23 0
961.31 0
961.38 0
961.45 0
961.52 0
961.59 0
961.66 0
961.73 0
961.80 0
961.87 0
961.94 0
962.02 0
962.09 0
962.16 0
962.23 0
962.30 0
962.37 0
962.44 0
962.51 0
962.58 0
962.66 0
962.73 0
962.80 0
962.87 0
962.94 0
963.01 0
963.08 0
963.15 0
963.22 0
963.30 0
963.37 0
963.44 0
963.51 0
963.58 0
963.65 0
963.72 0
963.79 0
963.87 0
963.94 0
964.01 0
964.08 0
964.15 0
964.22 0
964.29 0
964.36 0
964.43 0
964.51 0
964.58 0
964.65 0
964.72 0
964.79 0
964.86 0
964.93 0
965.00 0
965.08 0
965.15 0
965.22 0
965.29 0
965.36 0
965.43 0
965.50 0
965.57 0
965.64 0
965.72 0
965.79 0
965.86 0
965.93 0
966.00 0
966.07 0
966.14 0
966.21 0
966.29 0
966.36 0
966.43 0
966.50 0
966.57 0
966.64 0
966.71 0
966.78 0
966.86 0
966.93 0
967.00 0
967.07 0
967.14 0
967.21 0
967.28 0
967.36 0
967.43 0
967.50 0
967.57 0
967.64 0
967.71 0
967.78 0
967.85 0
967.93 0
968.00 0
968.07 0
968.14 0
968.21 0
968.28 0
968.35 0
968.42 0
968.50 0
968.57 0
968.64 0
968.71 0
968.78 0
968.85 0
968.92 0
969.00 0
969.07 0
969.14 0
969.21 0
969.28 0
969.35 0
969.42 0
969.50 0
969.57 0
969.64 0
969.71 0
969.78 0
969.85 0
969.92 0
969.99 0
970.07 0
970.14 0
970.21 0
970.28 0
970.35 0
970.42 0
970.49 0
970.57 0
970.64 0
970.71 0
970.78 0
970.85 0
970.92 0
970.99 0
971.07 0
971.14 0
971.21 0
971.28 0
971.35 0
971.42 0
971.49 0
971.57 0
971.64 0
971.71 0
971.78 0
971.85 0
971.92 0
971.99 0
972.07 0
972.14 0
972.21 0
972.28 0
972.35 0
972.42 0
972.49 0
972.57 0
972.64 0
972.71 0
972.78 0
972.85 0
972.92 0
973.00 0
973.07 0
973.14 0
973.21 0
973.28 0
973.35 0
973.42 0
973.50 0
973.57 0
973.64 0
973.71 0
973.78 0
973.85 0
973.92 0
974.00 0
974.07 0
974.14 0
974.21 0
974.28 0
974.35 0
974.43 0
974.50 0
974.57 0
974.64 0
974.71 0
974.78 0
974.86 0
974.93 0
975.00 0
975.07 0
975.14 0
975.21 0
975.28 0
975.36 0
975.43 0
975.50 0
975.57 0
975.64 0
975.71 0
975.79 0
975.86 0
975.93 0
976.00 0
976.07 0
976.14 0
976.22 0
976.29 0
976.36 0
976.43 0
976.50 0
976.57 0
976.64 0
976.72 0
976.79 0
976.86 0
976.93 0
977.00 0
977.07 0
977.15 0
977.22 0
977.29 0
977.36 0
977.43 0
977.50 0
977.58 0
977.65 0
977.72 0
977.79 0
977.86 0
977.93 0
978.01 0
978.08 0
978.15 0
978.22 0
978.29 0
978.36 0
978.44 0
978.51 0
978.58 0
978.65 0
978.72 0
978.80 0
978.87 0
978.94 0
979.01 0
979.08 0
979.15 0
979.23 0
979.30 0
979.37 0
979.44 0
979.51 0
979.58 0
979.66 0
979.73 0
979.80 0
979.87 0
979.94 0
980.01 0
980.09 0
980.16 0
980.23 0
980.30 0
980.37 0
980.45 0
980.52 0
980.59 0
980.66 0
980.73 0
980.80 0
980.88 0
980.95 0
981.02 0
981.09 0
981.16 0
981.23 0
981.31 0
981.38 0
981.45 0
981.52 0
981.59 0
981.67 0
981.74 0
981.81 0
981.88 0
981.95 0
982.02 0
982.10 0
982.17 0
982.24 0
982.31 0
982.38 0
982.46 0
982.53 0
982.60 0
982.67 0
982.74 0
982.81 0
982.89 0
982.96 0
983.03 0
983.10 0
983.17 0
983.25 0
983.32 0
983.39 0
983.46 0
983.53 0
983.61 0
983.68 0
983.75 0
983.82 0
983.89 0
983.97 0
984.04 0
984.11 0
984.18 0
984.25 0
984.32 0
984.40 0
984.47 0
984.54 0
984.61 0
984.68 0
984.76 0
984.83 0
984.90 0
984.97 0
985.04 0
985.12 0
985.19 0
985.26 0
985.33 0
985.40 0
985.48 0
985.55 0
985.62 0
985.69 0
985.76 0
985.84 0
985.91 0
985.98 0
986.05 0
986.12 0
986.20 0
986.27 0
986.34 0
986.41 0
986.48 0
986.56 0
986.63 0
986.70 0
986.77 0
986.84 0
986.92 0
986.99 0
987.06 0
987.13 0
987.20 0
987.28 0
987.35 0
987.42 0
987.49 0
987.56 0
987.64 0
987.71 0
987.78 0
987.85 0
987.92 0
988.00 0
988.07 0
988.14 0
988.21 0
988.28 0
988.36 0
988.43 0
988.50 0
988.57 0
988.64 0
988.72 0
988.79 0
988.86 0
988.93 0
989.00 0
989.08 0
989.15 0
989.22 0
989.29 0
989.36 0
989.44 0
989.51 0
989.58 0
989.65 0
989.73 0
989.80 0
989.87 0
989.94 0
990.01 0
990.09 0
990.16 0
990.23 0
990.30 0
990.37 0
990.45 0
990.52 0
990.59 0
990.66 0
990.74 0
990.81 0
990.88 0
990.95 0
991.02 0
991.10 0
991.17 0
991.24 0
991.31 0
991.38 0
991.46 0
991.53 0
991.60 0
991.67 0
991.75 0
991.82 0
991.89 0
991.96 0
992.03 0
992.11 0
992.18 0
992.25 0
992.32 0
992.40 0
992.47 0
992.54 0
992.61 0
992.68 0
992.76 0
992.83 0
992.90 0
992.97 0
993.05 0
993.12 0
993.19 0
993.26 0
993.33 0
993.41 0
993.48 0
993.55 0
993.62 0
993.70 0
993.77 0
993.84 0
993.91 0
993.98 0
994.06 0
994.13 0
994.20 0
994.27 0
994.35 0
994.42 0
994.49 0
994.56 0
994.63 0
994.71 0
994.78 0
994.85 0
994.92 0
995.00 0
995.07 0
995.14 0
995.21 0
995.29 0
995.36 0
995.43 0
995.50 0
995.57 0
995.65 0
995.72 0
995.79 0
995.86 0
995.94 0
996.01 0
996.08 0
996.15 0
996.23 0
996.30 0
996.37 0
996.44 0
996.52 0
996.59 0
996.66 0
996.73 0
996.80 0
996.88 0
996.95 0
997.02 0
997.09 0
997.17 0
997.24 0
997.31 0
997.38 0
997.46 0
997.53 0
997.60 0
997.67 0
997.75 0
997.82 0
997.89 0
997.96 0
998.04 0
998.11 0
998.18 0
998.25 0
998.33 0
998.40 0
998.47 0
998.54 0
998.61 0
998.69 0
998.76 0
998.83 0
998.90 0
998.98 0
999.05 0
999.12 0
999.19 0
999.27 0
999.34 0
999.41 0
999.48 0
999.56 0
999.63 0
999.70 0
999.77 0
999.85 0
999.92 0
999.99 0
1000.06 0
1000.14 0
1000.21 0
1000.28 0
1000.35 0
1000.43 0
1000.50 0
1000.57 0
1000.64 0
1000.72 0
1000.79 0
1000.86 0
1000.93 0
1001.01 0
1001.08 0
1001.15 0
1001.22 0
1001.30 0
1001.37 0
1001.44 0
1001.51 0
1001.59 0
1001.66 0
1001.73 0
1001.80 0
1001.88 0
1001.95 0
1002.02 0
1002.09 0
1002.17 0
1002.24 0
1002.31 0
1002.38 0
1002.46 0
1002.53 0
1002.60 0
1002.68 0
1002.75 0
1002.82 0
1002.89 0
1002.97 0
1003.04 0
1003.11 0
1003.18 0
1003.26 0
1003.33 0
1003.40 0
1003.47 0
1003.55 0
1003.62 0
1003.69 0
1003.76 0
1003.84 0
1003.91 0
1003.98 0
1004.05 0
1004.13 0
1004.20 0
1004.27 0
1004.35 0
1004.42 0
1004.49 0
1004.56 0
1004.64 0
1004.71 0
1004.78 0
1004.85 0
1004.93 0
1005.00 0
1005.07 0
1005.14 0
1005.22 0
1005.29 0
1005.36 0
1005.44 0
1005.51 0
1005.58 0
1005.65 0
1005.73 0
1005.80 0
1005.87 0
1005.94 0
1006.02 0
1006.09 0
1006.16 0
1006.23 0
1006.31 0
1006.38 0
1006.45 0
1006.53 0
1006.60 0
1006.67 0
1006.74 0
1006.82 0
1006.89 0
1006.96 0
1007.03 0
1007.11 0
1007.18 0
1007.25 0
1007.33 0
1007.40 0
1007.47 0
1007.54 0
1007.62 0
1007.69 0
1007.76 0
1007.83 0
1007.91 0
1007.98 0
1008.05 0
1008.13 0
1008.20 0
1008.27 0
1008.34 0
1008.42 0
1008.49 0
1008.56 0
1008.64 0
1008.71 0
1008.78 0
1008.85 0
1008.93 0
1009.00 0
1009.07 0
1009.15 0
1009.22 0
1009.29 0
1009.36 0
1009.44 0
1009.51 0
1009.58 0
1009.65 0
1009.73 0
1009.80 0
1009.87 0
1009.95 0
1010.02 0
1010.09 0
1010.16 0
1010.24 0
1010.31 0
1010.38 0
1010.46 0
1010.53 0
1010.60 0
1010.67 0
1010.75 0
1010.82 0
1010.89 0
1010.97 0
1011.04 0
1011.11 0
1011.18 0
1011.26 0
1011.33 0
1011.40 0
1011.48 0
1011.55 0
1011.62 0
1011.70 0
1011.77 0
1011.84 0
1011.91 0
1011.99 0
1012.06 0
1012.13 0
1012.21 0
1012.28 0
1012.35 0
1012.42 0
1012.50 0
1012.57 0
1012.64 0
1012.72 0
1012.79 0
1012.86 0
1012.93 0
1013.01 0
1013.08 0
1013.15 0
1013.23 0
1013.30 0
1013.37 0
1013.45 0
1013.52 0
1013.59 0
1013.66 0
1013.74 0
1013.81 0
1013.88 0
1013.96 0
1014.03 0
1014.10 0
1014.18 0
1014.25 0
1014.32 0
1014.39 0
1014.47 0
1014.54 0
1014.61 0
1014.69 0
1014.76 0
1014.83 0
1014.91 0
1014.98 0
1015.05 0
1015.12 0
1015.20 0
1015.27 0
1015.34 0
1015.42 0
1015.49 0
1015.56 0
1015.64 0
1015.71 0
1015.78 0
1015.86 0
1015.93 0
1016.00 0
1016.07 0
1016.15 0
1016.22 0
1016.29 0
1016.37 0
1016.44 0
1016.51 0
1016.59 0
1016.66 0
1016.73 0
1016.81 0
1016.88 0
1016.95 0
1017.02 0
1017.10 0
1017.17 0
1017.24 0
1017.32 0
1017.39 0
1017.46 0
1017.54 0
1017.61 0
1017.68 0
1017.76 0
1017.83 0
1017.90 0
1017.97 0
1018.05 0
1018.12 0
1018.19 0
1018.27 0
1018.34 0
1018.41 0
1018.49 0
1018.56 0
1018.63 0
1018.71 0
1018.78 0
1018.85 0
1018.93 0
1019.00 0
1019.07 0
1019.15 0
1019.22 0
1019.29 0
1019.36 0
1019.44 0
1019.51 0
1019.58 0
1019.66 0
1019.73 0
1019.80 0
1019.88 0
1019.95 0
1020.02 0
1020.10 0
1020.17 0
1020.24 0
1020.32 0
1020.39 0
1020.46 0
1020.54 0
1020.61 0
1020.68 0
1020.76 0
1020.83 0
1020.90 0
1020.98 0
1021.05 0
1021.12 0
1021.20 0
1021.27 0
1021.34 0
1021.41 0
1021.49 0
1021.56 0
1021.63 0
1021.71 0
1021.78 0
1021.85 0
1021.93 0
1022.00 0
1022.07 0
1022.15 0
1022.22 0
1022.29 0
1022.37 0
1022.44 0
1022.51 0
1022.59 0
1022.66 0
1022.73 0
1022.81 0
1022.88 0
1022.95 0
1023.03 0
1023.10 0
1023.17 0
1023.25 0
1023.32 0
1023.39 0
1023.47 0
1023.54 0
1023.61 0
1023.69 0
1023.76 0
1023.83 0
1023.91 0
1023.98 0
1024.05 0
1024.13 0
1024.20 0
1024.27 0
1024.35 0
1024.42 0
1024.49 0
1024.57 0
1024.64 0
1024.71 0
1024.79 0
1024.86 0
1024.93 0
1025.01 0
1025.08 0
1025.15 0
1025.23 0
1025.30 0
1025.37 0
1025.45 0
1025.52 0
1025.59 0
1025.67 0
1025.74 0
1025.81 0
1025.89 0
1025.96 0
1026.04 0
1026.11 0
1026.18 0
1026.26 0
1026.33 0
1026.40 0
1026.48 0
1026.55 0
1026.62 0
1026.70 0
1026.77 0
1026.84 0
1026.92 0
1026.99 0
1027.06 0
1027.14 0
1027.21 0
1027.28 0
1027.36 0
1027.43 0
1027.50 0
1027.58 0
1027.65 0
1027.72 0
1027.80 0
1027.87 0
1027.95 0
1028.02 0
1028.09 0
1028.17 0
1028.24 0
1028.31 0
1028.39 0
1028.46 0
1028.53 0
1028.61 0
1028.68 0
1028.75 0
1028.83 0
1028.90 0
1028.97 0
1029.05 0
1029.12 0
1029.19 0
1029.27 0
1029.34 0
1029.42 0
1029.49 0
1029.56 0
1029.64 0
1029.71 0
1029.78 0
1029.86 0
1029.93 0
1030.00 0
1030.08 0
1030.15 0
1030.22 0
1030.30 0
1030.37 0
1030.45 0
1030.52 0
1030.59 0
1030.67 0
1030.74 0
1030.81 0
1030.89 0
1030.96 0
1031.03 0
1031.11 0
1031.18 0
1031.25 0
1031.33 0
1031.40 0
1031.48 0
1031.55 0
1031.62 1
1031.70 0
1031.77 0
1031.84 0
1031.92 0
1031.99 0
1032.06 0
1032.14 0
1032.21 0
1032.29 0
1032.36 0
1032.43 0
1032.51 0
1032.58 0
1032.65 0
1032.73 0
1032.80 0
1032.87 0
1032.95 0
1033.02 0
1033.10 0
1033.17 0
1033.24 0
1033.32 0
1033.39 0
1033.46 0
1033.54 0
1033.61 0
1033.69 0
1033.76 0
1033.83 0
1033.91 0
1033.98 0
1034.05 0
1034.13 0
1034.20 0
1034.27 0
1034.35 0
1034.42 0
1034.50 0
1034.57 0
1034.64 0
1034.72 0
1034.79 0
1034.86 0
1034.94 0
1035.01 0
1035.09 0
1035.16 0
1035.23 0
1035.31 0
1035.38 0
1035.45 0
1035.53 0
1035.60 0
1035.68 0
1035.75 0
1035.82 0
1035.90 0
1035.97 0
1036.04 0
1036.12 0
1036.19 0
1036.27 0
1036.34 0
1036.41 0
1036.49 0
1036.56 0
1036.64 0
1036.71 0
1036.78 0
1036.86 0
1036.93 0
1037.00 0
1037.08 0
1037.15 0
1037.23 0
1037.30 0
1037.37 0
1037.45 0
1037.52 0
1037.59 0
1037.67 0
1037.74 0
1037.82 0
1037.89 0
1037.96 0
1038.04 0
1038.11 0
1038.19 0
1038.26 0
1038.33 0
1038.41 0
1038.48 0
1038.55 0
1038.63 0
1038.70 -0
1038.78 -0
1038.85 -0
1038.92 0
1039.00 0
1039.07 0
1039.15 0
1039.22 0
1039.29 0
1039.37 0
1039.44 0
1039.52 0
1039.59 0
1039.66 0
1039.74 0
1039.81 0
1039.88 0
1039.96 0
1040.03 0
1040.11 -0
1040.18 -0
1040.25 -0
1040.33 -0
1040.40 0
1040.48 0
1040.55 0
1040.62 0
1040.70 -0
1040.77 -0
1040.85 -0
1040.92 -0
1040.99 0
1041.07 0
1041.14 0
1041.22 0
1041.29 0
1041.36 0
1041.44 0
1041.51 0
1041.59 0
1041.66 0
1041.73 0
1041.81 0
1041.88 0
1041.96 0
1042.03 0
1042.10 0
1042.18 0
1042.25 0
1042.33 0
1042.40 0
1042.47 0
1042.55 0
1042.62 0
1042.70 0
1042.77 0
1042.84 0
1042.92 0
1042.99 0
1043.07 0
1043.14 0
1043.21 0
1043.29 0
1043.36 1
1043.44 1
1043.51 1
1043.58 1
1043.66 1
1043.73 1
1043.81 1
1043.88 1
1043.95 0
1044.03 0
1044.10 0
1044.18 0
1044.25 -0
1044.32 -0
1044.40 -0
1044.47 0
1044.55 0
1044.62 0
1044.69 0
1044.77 0
1044.84 0
1044.92 0
1044.99 0
1045.07 0
1045.14 0
1045.21 0
1045.29 0
1045.36 0
1045.44 0
1045.51 0
1045.58 0
1045.66 0
1045.73 0
1045.81 0
1045.88 0
1045.95 0
1046.03 0
1046.10 0
1046.18 0
1046.25 0
1046.33 0
1046.40 0
1046.47 0
1046.55 0
1046.62 0
1046.70 1
1046.77 1
1046.84 1
1046.92 1
1046.99 1
1047.07 1
1047.14 1
1047.22 1
1047.29 1
1047.36 1
1047.44 1
1047.51 1
1047.59 1
1047.66 1
1047.73 1
1047.81 1
1047.88 1
1047.96 1
1048.03 1
1048.11 0
1048.18 0
1048.25 0
1048.33 0
1048.40 0
1048.48 0
1048.55 0
1048.63 1
1048.70 1
1048.77 1
1048.85 1
1048.92 1
1049.00 1
1049.07 1
1049.14 1
1049.22 0
1049.29 0
1049.37 0
1049.44 0
1049.52 0
1049.59 0
1049.66 0
1049.74 0
1049.81 0
1049.89 0
1049.96 0
1050.04 0
1050.11 0
1050.18 0
1050.26 0
1050.33 0
1050.41 0
1050.48 0
1050.56 0
1050.63 0
1050.70 0
1050.78 0
1050.85 0
1050.93 0
1051.00 0
1051.08 0
1051.15 0
1051.22 -0
1051.30 -0
1051.37 -0
1051.45 0
1051.52 0
1051.60 0
1051.67 0
1051.74 0
1051.82 0
1051.89 0
1051.97 0
1052.04 0
1052.12 0
1052.19 0
1052.27 0
1052.34 0
1052.41 0
1052.49 0
1052.56 0
1052.64 0
1052.71 0
1052.79 0
1052.86 0
1052.93 0
1053.01 0
1053.08 0
1053.16 0
1053.23 0
1053.31 0
1053.38 0
1053.46 0
1053.53 0
1053.60 0
1053.68 0
1053.75 0
1053.83 0
1053.90 0
1053.98 -0
1054.05 -0
1054.12 -0
1054.20 0
1054.27 0
1054.35 0
1054.42 0
1054.50 0
1054.57 0
1054.65 0
1054.72 0
1054.79 0
1054.87 0
1054.94 0
1055.02 0
1055.09 0
1055.17 0
1055.24 0
1055.32 0
1055.39 0
1055.46 0
1055.54 0
1055.61 0
1055.69 0
1055.76 0
1055.84 0
1055.91 0
1055.99 0
1056.06 0
1056.14 0
1056.21 0
1056.28 0
1056.36 0
1056.43 0
1056.51 0
1056.58 0
1056.66 0
1056.73 0
1056.81 0
1056.88 -0
1056.95 -0
1057.03 -0
1057.10 0
1057.18 0
1057.25 0
1057.33 0
1057.40 0
1057.48 0
1057.55 0
1057.63 1
1057.70 1
1057.77 1
1057.85 1
1057.92 1
1058.00 1
1058.07 1
1058.15 1
1058.22 1
1058.30 1
1058.37 1
1058.45 1
1058.52 1
1058.59 1
1058.67 2
1058.74 2
1058.82 2
1058.89 2
1058.97 2
1059.04 2
1059.12 2
1059.19 2
1059.27 2
1059.34 1
1059.42 1
1059.49 1
1059.56 1
1059.64 1
1059.71 1
1059.79 1
1059.86 1
1059.94 1
1060.01 1
1060.09 1
1060.16 1
1060.24 1
1060.31 1
1060.39 1
1060.46 1
1060.53 1
1060.61 0
1060.68 0
1060.76 0
1060.83 1
1060.91 1
1060.98 1
1061.06 1
1061.13 1
1061.21 1
1061.28 1
1061.36 1
1061.43 1
1061.51 1
1061.58 1
1061.65 1
1061.73 1
1061.80 1
1061.88 1
1061.95 2
1062.03 2
1062.10 2
1062.18 2
1062.25 2
1062.33 2
1062.40 2
1062.48 2
1062.55 2
1062.63 2
1062.70 2
1062.78 2
1062.85 2
1062.92 2
1063.00 2
1063.07 3
1063.15 3
1063.22 3
1063.30 3
1063.37 3
1063.45 3
1063.52 3
1063.60 3
1063.67 3
1063.75 2
1063.82 2
1063.90 2
1063.97 1
1064.05 1
1064.12 1
1064.20 1
1064.27 1
1064.34 1
1064.42 1
1064.49 1
1064.57 1
1064.64 1
1064.72 1
1064.79 1
1064.87 1
1064.94 1
1065.02 1
1065.09 1
1065.17 1
1065.24 1
1065.32 1
1065.39 0
1065.47 0
1065.54 0
1065.62 0
1065.69 0
1065.77 0
1065.84 0
1065.92 0
1065.99 0
1066.07 0
1066.14 0
1066.22 0
1066.29 0
1066.36 1
1066.44 1
1066.51 1
1066.59 1
1066.66 1
1066.74 2
1066.81 2
1066.89 2
1066.96 2
1067.04 2
1067.11 1
1067.19 1
1067.26 1
1067.34 1
1067.41 1
1067.49 0
1067.56 0
1067.64 0
1067.71 0
1067.79 0
1067.86 0
1067.94 -0
1068.01 -0
1068.09 -0
1068.16 -0
1068.24 0
1068.31 0
1068.39 0
1068.46 0
1068.54 0
1068.61 0
1068.69 0
1068.76 0
1068.84 0
1068.91 0
1068.99 0
1069.06 0
1069.14 0
1069.21 0
1069.29 0
1069.36 0
1069.44 0
1069.51 0
1069.59 0
1069.66 0
1069.74 0
1069.81 0
1069.89 0
1069.96 0
1070.04 0
1070.11 0
1070.19 0
1070.26 0
1070.34 0
1070.41 0
1070.49 0
1070.56 0
1070.64 1
1070.71 1
1070.79 1
1070.86 1
1070.94 1
1071.01 1
1071.09 1
1071.16 1
1071.24 1
1071.31 1
1071.39 1
1071.46 0
1071.54 0
1071.61 0
1071.69 0
1071.76 0
1071.84 0
1071.91 0
1071.99 0
1072.06 0
1072.14 0
1072.21 0
1072.29 0
1072.36 0
1072.44 1
1072.51 1
1072.59 1
1072.66 1
1072.74 1
1072.81 1
1072.89 1
1072.96 1
1073.04 1
1073.11 1
1073.19 2
1073.26 2
1073.34 2
1073.41 2
1073.49 2
1073.56 2
1073.64 2
1073.71 2
1073.79 2
1073.86 2
1073.94 2
1074.01 2
1074.09 2
1074.16 2
1074.24 2
1074.31 2
1074.39 1
1074.46 1
1074.54 1
1074.61 1
1074.69 2
1074.76 2
1074.84 3
1074.92 3
1074.99 4
1075.07 4
1075.14 5
1075.22 5
1075.29 5
1075.37 5
1075.44 4
1075.52 4
1075.59 4
1075.67 4
1075.74 4
1075.82 4
1075.89 4
1075.97 4
1076.04 4
1076.12 4
1076.19 4
1076.27 4
1076.34 4
1076.42 4
1076.49 4
1076.57 4
1076.64 4
1076.72 4
1076.79 4
1076.87 4
1076.95 4
1077.02 4
1077.10 4
1077.17 4
1077.25 4
1077.32 4
1077.40 4
1077.47 4
1077.55 4
1077.62 3
1077.70 3
1077.77 3
1077.85 3
1077.92 3
1078.00 3
1078.07 3
1078.15 3
1078.22 3
1078.30 3
1078.37 3
1078.45 3
1078.53 2
1078.60 2
1078.68 2
1078.75 2
1078.83 2
1078.90 2
1078.98 1
1079.05 1
1079.13 1
1079.20 1
1079.28 1
1079.35 1
1079.43 1
1079.50 1
1079.58 1
1079.65 1
1079.73 1
1079.81 1
1079.88 1
1079.96 1
1080.03 0
1080.11 0
1080.18 0
1080.26 0
1080.33 -0
1080.41 -0
1080.48 -0
1080.56 -0
1080.63 -0
1080.71 0
1080.78 0
1080.86 0
1080.94 0
1081.01 1
1081.09 1
1081.16 1
1081.24 1
1081.31 1
1081.39 1
1081.46 0
1081.54 0
1081.61 0
1081.69 0
1081.76 -0
1081.84 -0
1081.92 0
1081.99 0
1082.07 0
1082.14 0
1082.22 0
1082.29 0
1082.37 0
1082.44 0
1082.52 0
1082.59 0
1082.67 0
1082.74 -0
1082.82 0
1082.90 0
1082.97 0
1083.05 0
1083.12 0
1083.20 0
1083.27 1
1083.35 1
1083.42 1
1083.50 1
1083.57 0
1083.65 0
1083.73 0
1083.80 0
1083.88 0
1083.95 0
1084.03 0
1084.10 0
1084.18 0
1084.25 0
1084.33 0
1084.40 0
1084.48 0
1084.56 0
1084.63 1
1084.71 1
1084.78 1
1084.86 2
1084.93 2
1085.01 2
1085.08 2
1085.16 2
1085.24 2
1085.31 2
1085.39 2
1085.46 2
1085.54 1
1085.61 1
1085.69 1
1085.76 1
1085.84 1
1085.91 1
1085.99 1
1086.07 1
1086.14 1
1086.22 1
1086.29 1
1086.37 2
1086.44 2
1086.52 2
1086.59 3
1086.67 3
1086.75 3
1086.82 3
1086.90 3
1086.97 3
1087.05 3
1087.12 3
1087.20 2
1087.27 2
1087.35 2
1087.43 2
1087.50 2
1087.58 2
1087.65 2
1087.73 2
1087.80 2
1087.88 2
1087.96 2
1088.03 1
1088.11 1
1088.18 1
1088.26 1
1088.33 1
1088.41 1
1088.48 1
1088.56 2
1088.64 2
1088.71 2
1088.79 2
1088.86 2
1088.94 1
1089.01 1
1089.09 1
1089.17 1
1089.24 1
1089.32 1
1089.39 1
1089.47 2
1089.54 2
1089.62 2
1089.69 3
1089.77 4
1089.85 4
1089.92 5
1090.00 5
1090.07 5
1090.15 6
1090.22 6
1090.30 5
1090.38 5
1090.45 5
1090.53 4
1090.60 4
1090.68 4
1090.75 4
1090.83 4
1090.91 5
1090.98 5
1091.06 6
1091.13 7
1091.21 7
1091.28 8
1091.36 8
1091.44 9
1091.51 9
1091.59 9
1091.66 9
1091.74 8
1091.81 8
1091.89 7
1091.97 7
1092.04 6
1092.12 5
1092.19 4
1092.27 3
1092.34 3
1092.42 3
1092.50 3
1092.57 2
1092.65 3
1092.72 3
1092.80 3
1092.88 3
1092.95 3
1093.03 3
1093.10 3
1093.18 3
1093.25 4
1093.33 4
1093.41 4
1093.48 4
1093.56 5
1093.63 5
1093.71 5
1093.78 4
1093.86 4
1093.94 4
1094.01 4
1094.09 3
1094.16 3
1094.24 3
1094.32 2
1094.39 2
1094.47 2
1094.54 3
1094.62 3
1094.69 3
1094.77 4
1094.85 4
1094.92 4
1095.00 4
1095.07 3
1095.15 3
1095.23 2
1095.30 2
1095.38 1
1095.45 0
1095.53 0
1095.60 -0
1095.68 -0
1095.76 0
1095.83 0
1095.91 0
1095.98 1
1096.06 1
1096.14 1
1096.21 1
1096.29 1
1096.36 1
1096.44 1
1096.52 1
1096.59 2
1096.67 2
1096.74 2
1096.82 2
1096.89 2
1096.97 2
1097.05 2
1097.12 2
1097.20 1
1097.27 1
1097.35 0
1097.43 0
1097.50 0
1097.58 0
1097.65 0
1097.73 0
1097.81 0
1097.88 0
1097.96 0
1098.03 0
1098.11 0
1098.19 -0
1098.26 -0
1098.34 -0
1098.41 -0
1098.49 -0
1098.57 0
1098.64 0
1098.72 0
1098.79 0
1098.87 1
1098.95 1
1099.02 1
1099.10 1
1099.17 1
1099.25 1
1099.33 1
1099.40 1
1099.48 1
1099.55 1
1099.63 1
1099.71 1
1099.78 1
1099.86 1
1099.93 2
1100.01 2
1100.09 2
1100.16 2
1100.24 2
1100.31 2
1100.39 1
1100.47 1
1100.54 1
1100.62 1
1100.69 1
1100.77 1
1100.85 1
1100.92 1
1101.00 1
1101.07 1
1101.15 1
1101.23 1
1101.30 2
1101.38 2
1101.45 3
1101.53 3
1101.61 3
1101.68 4
1101.76 4
1101.83 4
1101.91 5
1101.99 5
1102.06 5
1102.14 6
1102.22 7
1102.29 7
1102.37 8
1102.44 8
1102.52 9
1102.60 9
1102.67 9
1102.75 9
1102.82 9
1102.90 8
1102.98 8
1103.05 8
1103.13 8
1103.20 8
1103.28 8
1103.36 8
1103.43 8
1103.51 8
1103.59 8
1103.66 8
1103.74 8
1103.81 7
1103.89 7
1103.97 7
1104.04 7
1104.12 7
1104.19 7
1104.27 8
1104.35 9
1104.42 10
1104.50 10
1104.58 11
1104.65 11
1104.73 11
1104.80 11
1104.88 11
1104.96 11
1105.03 10
1105.11 10
1105.19 10
1105.26 9
1105.34 9
1105.41 9
1105.49 8
1105.57 8
1105.64 7
1105.72 7
1105.79 7
1105.87 7
1105.95 7
1106.02 7
1106.10 7
1106.18 7
1106.25 8
1106.33 8
1106.40 8
1106.48 8
1106.56 8
1106.63 9
1106.71 9
1106.79 9
1106.86 9
1106.94 9
1107.01 9
1107.09 9
1107.17 8
1107.24 8
1107.32 7
1107.40 7
1107.47 7
1107.55 7
1107.63 6
1107.70 6
1107.78 6
1107.85 6
1107.93 5
1108.01 5
1108.08 4
1108.16 4
1108.24 4
1108.31 4
1108.39 4
1108.46 4
1108.54 5
1108.62 5
1108.69 5
1108.77 6
1108.85 6
1108.92 6
1109.00 6
1109.07 6
1109.15 6
1109.23 6
1109.30 5
1109.38 5
1109.46 5
1109.53 5
1109.61 5
1109.69 5
1109.76 5
1109.84 5
1109.91 4
1109.99 4
1110.07 4
1110.14 3
1110.22 3
1110.30 3
1110.37 3
1110.45 3
1110.53 3
1110.60 3
1110.68 3
1110.75 3
1110.83 3
1110.91 3
1110.98 3
1111.06 4
1111.14 4
1111.21 4
1111.29 3
1111.37 3
1111.44 3
1111.52 3
1111.60 2
1111.67 2
1111.75 1
1111.82 1
1111.90 1
1111.98 1
1112.05 1
1112.13 1
1112.21 2
1112.28 2
1112.36 3
1112.44 3
1112.51 4
1112.59 5
1112.67 5
1112.74 6
1112.82 6
1112.90 6
1112.97 6
1113.05 6
1113.12 6
1113.20 6
1113.28 6
1113.35 6
1113.43 6
1113.51 5
1113.58 5
1113.66 5
1113.74 4
1113.81 4
1113.89 4
1113.97 4
1114.04 4
1114.12 4
1114.20 4
1114.27 4
1114.35 5
1114.42 5
1114.50 5
1114.58 5
1114.65 5
1114.73 5
1114.81 5
1114.88 5
1114.96 5
1115.04 4
1115.11 4
1115.19 4
1115.27 3
1115.34 3
1115.42 3
1115.50 4
1115.57 4
1115.65 5
1115.73 6
1115.80 6
1115.88 7
1115.96 7
1116.03 8
1116.11 8
1116.19 8
1116.26 9
1116.34 9
1116.42 9
1116.49 10
1116.57 10
1116.65 10
1116.72 9
1116.80 9
1116.87 8
1116.95 7
1117.03 7
1117.10 6
1117.18 5
1117.26 5
1117.33 4
1117.41 4
1117.49 4
1117.56 4
1117.64 4
1117.72 4
1117.79 5
1117.87 5
1117.95 5
1118.02 6
1118.10 6
1118.18 7
1118.25 7
1118.33 7
1118.41 8
1118.48 8
1118.56 7
1118.64 7
1118.71 7
1118.79 8
1118.87 8
1118.94 9
1119.02 9
1119.10 10
1119.17 10
1119.25 10
1119.33 9
1119.40 9
1119.48 8
1119.56 7
1119.63 6
1119.71 5
1119.79 4
1119.86 4
1119.94 4
1120.02 3
1120.09 3
1120.17 4
1120.25 4
1120.32 4
1120.40 4
1120.48 4
1120.55 4
1120.63 4
1120.71 4
1120.79 4
1120.86 4
1120.94 4
1121.02 4
1121.09 4
1121.17 4
1121.25 4
1121.32 4
1121.40 4
1121.48 4
1121.55 4
1121.63 4
1121.71 3
1121.78 3
1121.86 2
1121.94 2
1122.01 2
1122.09 2
1122.17 2
1122.24 2
1122.32 2
1122.40 3
1122.47 3
1122.55 3
1122.63 3
1122.70 3
1122.78 3
1122.86 2
1122.93 2
1123.01 1
1123.09 1
1123.17 1
1123.24 1
1123.32 1
1123.40 1
1123.47 1
1123.55 2
1123.63 2
1123.70 2
1123.78 1
1123.86 1
1123.93 1
1124.01 0
1124.09 0
1124.16 0
1124.24 0
1124.32 0
1124.39 0
1124.47 1
1124.55 1
1124.63 1
1124.70 2
1124.78 2
1124.86 3
1124.93 3
1125.01 3
1125.09 4
1125.16 4
1125.24 4
1125.32 5
1125.39 5
1125.47 5
1125.55 5
1125.62 5
1125.70 5
1125.78 5
1125.86 5
1125.93 5
1126.01 5
1126.09 5
1126.16 5
1126.24 5
1126.32 5
1126.39 5
1126.47 5
1126.55 4
1126.62 4
1126.70 4
1126.78 4
1126.86 4
1126.93 4
1127.01 4
1127.09 4
1127.16 4
1127.24 4
1127.32 4
1127.39 4
1127.47 3
1127.55 3
1127.63 2
1127.70 2
1127.78 1
1127.86 1
1127.93 1
1128.01 1
1128.09 1
1128.16 1
1128.24 1
1128.32 2
1128.39 2
1128.47 2
1128.55 3
1128.63 3
1128.70 3
1128.78 3
1128.86 3
1128.93 3
1129.01 3
1129.09 3
1129.17 4
1129.24 4
1129.32 5
1129.40 5
1129.47 6
1129.55 6
1129.63 6
1129.70 6
1129.78 6
1129.86 6
1129.94 6
1130.01 6
1130.09 6
1130.17 6
1130.24 6
1130.32 6
1130.40 6
1130.47 6
1130.55 7
1130.63 7
1130.71 7
1130.78 8
1130.86 8
1130.94 9
1131.01 9
1131.09 10
1131.17 10
1131.25 10
1131.32 10
1131.40 10
1131.48 10
1131.55 11
1131.63 11
1131.71 12
1131.79 12
1131.86 13
1131.94 14
1132.02 14
1132.09 14
1132.17 14
1132.25 14
1132.33 14
1132.40 15
1132.48 15
1132.56 16
1132.63 17
1132.71 18
1132.79 19
1132.87 19
1132.94 19
1133.02 19
1133.10 18
1133.17 17
1133.25 16
1133.33 15
1133.41 14
1133.48 13
1133.56 13
1133.64 13
1133.71 13
1133.79 14
1133.87 14
1133.95 14
1134.02 15
1134.10 15
1134.18 15
1134.25 15
1134.33 15
1134.41 16
1134.49 16
1134.56 17
1134.64 17
1134.72 17
1134.79 17
1134.87 17
1134.95 16
1135.03 15
1135.10 14
1135.18 13
1135.26 11
1135.34 10
1135.41 9
1135.49 8
1135.57 7
1135.64 6
1135.72 5
1135.80 4
1135.88 4
1135.95 4
1136.03 4
1136.11 5
1136.19 5
1136.26 5
1136.34 5
1136.42 5
1136.49 5
1136.57 5
1136.65 4
1136.73 4
1136.80 4
1136.88 4
1136.96 3
1137.04 4
1137.11 4
1137.19 4
1137.27 4
1137.34 5
1137.42 5
1137.50 5
1137.58 5
1137.65 5
1137.73 5
1137.81 5
1137.89 4
1137.96 3
1138.04 3
1138.12 2
1138.19 2
1138.27 1
1138.35 1
1138.43 1
1138.50 1
1138.58 1
1138.66 1
1138.74 1
1138.81 1
1138.89 1
1138.97 0
1139.05 0
1139.12 0
1139.20 0
1139.28 0
1139.36 0
1139.43 -0
1139.51 -0
1139.59 -0
1139.66 -0
1139.74 -0
1139.82 0
1139.90 0
1139.97 1
1140.05 1
1140.13 2
1140.21 2
1140.28 3
1140.36 3
1140.44 3
1140.52 4
1140.59 4
1140.67 4
1140.75 3
1140.83 3
1140.90 3
1140.98 3
1141.06 3
1141.14 2
1141.21 2
1141.29 2
1141.37 2
1141.45 2
1141.52 2
1141.60 2
1141.68 2
1141.75 1
1141.83 1
1141.91 1
1141.99 1
1142.06 1
1142.14 1
1142.22 2
1142.30 2
1142.37 2
1142.45 2
1142.53 2
1142.61 2
1142.68 2
1142.76 2
1142.84 2
1142.92 2
1142.99 1
1143.07 1
1143.15 1
1143.23 0
1143.30 0
1143.38 -0
1143.46 0
1143.54 0
1143.61 1
1143.69 2
1143.77 2
1143.85 3
1143.92 3
1144.00 3
1144.08 3
1144.16 3
1144.23 3
1144.31 4
1144.39 4
1144.47 4
1144.54 5
1144.62 5
1144.70 6
1144.78 7
1144.85 8
1144.93 9
1145.01 9
1145.09 9
1145.17 9
1145.24 9
1145.32 9
1145.40 8
1145.48 8
1145.55 7
1145.63 6
1145.71 6
1145.79 5
1145.86 5
1145.94 5
1146.02 5
1146.10 5
1146.17 6
1146.25 7
1146.33 9
1146.41 11
1146.48 14
1146.56 16
1146.64 19
1146.72 21
1146.79 23
1146.87 25
1146.95 26
1147.03 26
1147.11 26
1147.18 26
1147.26 25
1147.34 25
1147.42 24
1147.49 24
1147.57 23
1147.65 23
1147.73 23
1147.80 23
1147.88 23
1147.96 24
1148.04 24
1148.11 25
1148.19 25
1148.27 26
1148.35 26
1148.43 27
1148.50 27
1148.58 27
1148.66 28
1148.74 29
1148.81 30
1148.89 31
1148.97 32
1149.05 34
1149.12 36
1149.20 37
1149.28 38
1149.36 40
1149.44 41
1149.51 41
1149.59 42
1149.67 42
1149.75 42
1149.82 42
1149.90 42
1149.98 42
1150.06 41
1150.13 41
1150.21 41
1150.29 41
1150.37 41
1150.45 41
1150.52 41
1150.60 41
1150.68 41
1150.76 40
1150.83 40
1150.91 39
1150.99 37
1151.07 35
1151.15 33
1151.22 30
1151.30 28
1151.38 26
1151.46 24
1151.53 23
1151.61 22
1151.69 21
1151.77 21
1151.85 21
1151.92 21
1152.00 20
1152.08 20
1152.16 20
1152.23 19
1152.31 19
1152.39 19
1152.47 19
1152.55 19
1152.62 19
1152.70 18
1152.78 18
1152.86 18
1152.94 18
1153.01 17
1153.09 17
1153.17 16
1153.25 15
1153.32 14
1153.40 14
1153.48 13
1153.56 12
1153.64 11
1153.71 10
1153.79 9
1153.87 8
1153.95 8
1154.03 7
1154.10 6
1154.18 5
1154.26 5
1154.34 5
1154.41 5
1154.49 5
1154.57 5
1154.65 5
1154.73 6
1154.80 7
1154.88 8
1154.96 10
1155.04 11
1155.12 12
1155.19 13
1155.27 14
1155.35 14
1155.43 13
1155.51 12
1155.58 11
1155.66 10
1155.74 8
1155.82 7
1155.89 6
1155.97 6
1156.05 5
1156.13 5
1156.21 5
1156.28 5
1156.36 4
1156.44 3
1156.52 3
1156.60 2
1156.67 1
1156.75 1
1156.83 0
1156.91 -0
1156.99 -0
1157.06 0
1157.14 0
1157.22 1
1157.30 1
1157.38 1
1157.45 1
1157.53 1
1157.61 1
1157.69 1
1157.77 1
1157.84 1
1157.92 1
1158.00 1
1158.08 1
1158.16 1
1158.23 1
1158.31 1
1158.39 0
1158.47 0
1158.55 0
1158.62 0
1158.70 1
1158.78 1
1158.86 2
1158.94 2
1159.01 2
1159.09 3
1159.17 3
1159.25 3
1159.33 2
1159.40 2
1159.48 1
1159.56 1
1159.64 1
1159.72 1
1159.79 1
1159.87 1
1159.95 1
1160.03 1
1160.11 2
1160.18 2
1160.26 2
1160.34 2
1160.42 2
1160.50 2
1160.58 2
1160.65 2
1160.73 2
1160.81 1
1160.89 2
1160.97 2
1161.04 2
1161.12 2
1161.20 3
1161.28 3
1161.36 3
1161.43 3
1161.51 3
1161.59 3
1161.67 2
1161.75 2
1161.82 2
1161.90 2
1161.98 3
1162.06 3
1162.14 3
1162.22 3
1162.29 3
1162.37 4
1162.45 4
1162.53 3
1162.61 3
1162.68 3
1162.76 3
1162.84 3
1162.92 2
1163.00 2
1163.08 2
1163.15 2
1163.23 3
1163.31 4
1163.39 4
1163.47 5
1163.54 6
1163.62 7
1163.70 7
1163.78 8
1163.86 8
1163.94 7
1164.01 7
1164.09 6
1164.17 5
1164.25 5
1164.33 4
1164.40 3
1164.48 3
1164.56 2
1164.64 2
1164.72 2
1164.80 2
1164.87 2
1164.95 2
1165.03 1
1165.11 1
1165.19 1
1165.27 0
1165.34 0
1165.42 0
1165.50 0
1165.58 0
1165.66 1
1165.73 1
1165.81 2
1165.89 2
1165.97 2
1166.05 3
1166.13 3
1166.20 3
1166.28 3
1166.36 3
1166.44 3
1166.52 3
1166.60 3
1166.67 4
1166.75 4
1166.83 4
1166.91 4
1166.99 4
1167.07 4
1167.14 4
1167.22 4
1167.30 4
1167.38 4
1167.46 5
1167.54 6
1167.61 7
1167.69 8
1167.77 10
1167.85 11
1167.93 12
1168.01 13
1168.08 13
1168.16 12
1168.24 12
1168.32 11
1168.40 10
1168.48 10
1168.55 9
1168.63 9
1168.71 9
1168.79 9
1168.87 9
1168.95 9
1169.02 9
1169.10 9
1169.18 8
1169.26 7
1169.34 6
1169.42 5
1169.49 5
1169.57 4
1169.65 3
1169.73 3
1169.81 3
1169.89 2
1169.96 2
1170.04 2
1170.12 2
1170.20 2
1170.28 2
1170.36 2
1170.44 3
1170.51 3
1170.59 4
1170.67 5
1170.75 5
1170.83 5
1170.91 5
1170.98 5
1171.06 4
1171.14 4
1171.22 4
1171.30 4
1171.38 5
1171.45 5
1171.53 6
1171.61 7
1171.69 7
1171.77 7
1171.85 7
1171.93 7
1172.00 7
1172.08 6
1172.16 6
1172.24 6
1172.32 5
1172.40 5
1172.47 5
1172.55 5
1172.63 5
1172.71 4
1172.79 4
1172.87 3
1172.95 3
1173.02 2
1173.10 2
1173.18 2
1173.26 2
1173.34 2
1173.42 3
1173.50 3
1173.57 3
1173.65 3
1173.73 3
1173.81 3
1173.89 2
1173.97 2
1174.05 1
1174.12 1
1174.20 1
1174.28 1
1174.36 1
1174.44 0
1174.52 0
1174.60 0
1174.67 -0
1174.75 -0
1174.83 -0
1174.91 -0
1174.99 0
1175.07 0
1175.15 1
1175.22 1
1175.30 2
1175.38 2
1175.46 2
1175.54 2
1175.62 2
1175.70 2
1175.77 1
1175.85 1
1175.93 0
1176.01 0
1176.09 -0
1176.17 -0
1176.25 0
1176.32 1
1176.40 1
1176.48 2
1176.56 3
1176.64 3
1176.72 4
1176.80 5
1176.87 5
1176.95 5
1177.03 5
1177.11 5
1177.19 5
1177.27 4
1177.35 4
1177.42 3
1177.50 3
1177.58 3
1177.66 2
1177.74 2
1177.82 2
1177.90 1
1177.98 1
1178.05 0
1178.13 0
1178.21 -0
1178.29 -0
1178.37 -0
1178.45 -0
1178.53 1
1178.61 1
1178.68 2
1178.76 4
1178.84 5
1178.92 6
1179.00 7
1179.08 8
1179.16 8
1179.23 8
1179.31 7
1179.39 6
1179.47 5
1179.55 4
1179.63 4
1179.71 3
1179.79 3
1179.86 4
1179.94 4
1180.02 5
1180.10 5
1180.18 6
1180.26 6
1180.34 6
1180.42 6
1180.49 6
1180.57 6
1180.65 6
1180.73 6
1180.81 6
1180.89 6
1180.97 6
1181.05 6
1181.12 6
1181.20 6
1181.28 6
1181.36 6
1181.44 6
1181.52 6
1181.60 7
1181.68 7
1181.75 8
1181.83 9
1181.91 10
1181.99 10
1182.07 11
1182.15 12
1182.23 12
1182.31 12
1182.39 13
1182.46 12
1182.54 12
1182.62 11
1182.70 10
1182.78 10
1182.86 9
1182.94 9
1183.02 9
1183.09 9
1183.17 10
1183.25 11
1183.33 11
1183.41 12
1183.49 13
1183.57 14
1183.65 14
1183.73 14
1183.80 14
1183.88 13
1183.96 13
1184.04 13
1184.12 13
1184.20 12
1184.28 12
1184.36 12
1184.44 11
1184.51 10
1184.59 9
1184.67 9
1184.75 8
1184.83 7
1184.91 7
1184.99 7
1185.07 8
1185.15 9
1185.22 10
1185.30 10
1185.38 11
1185.46 11
1185.54 11
1185.62 10
1185.70 9
1185.78 8
1185.86 7
1185.93 6
1186.01 5
1186.09 5
1186.17 6
1186.25 6
1186.33 7
1186.41 8
1186.49 8
1186.57 9
1186.65 9
1186.72 9
1186.80 9
1186.88 8
1186.96 8
1187.04 7
1187.12 7
1187.20 6
1187.28 6
1187.36 6
1187.44 7
1187.51 7
1187.59 8
1187.67 9
1187.75 9
1187.83 10
1187.91 10
1187.99 10
1188.07 10
1188.15 10
1188.23 9
1188.30 8
1188.38 7
1188.46 7
1188.54 6
1188.62 5
1188.70 4
1188.78 4
1188.86 3
1188.94 3
1189.02 2
1189.09 2
1189.17 2
1189.25 2
1189.33 2
1189.41 2
1189.49 2
1189.57 2
1189.65 3
1189.73 4
1189.81 5
1189.88 6
1189.96 7
1190.04 8
1190.12 9
1190.20 9
1190.28 10
1190.36 10
1190.44 11
1190.52 11
1190.60 11
1190.68 12
1190.75 12
1190.83 13
1190.91 13
1190.99 13
1191.07 13
1191.15 12
1191.23 12
1191.31 11
1191.39 10
1191.47 9
1191.55 8
1191.63 7
1191.70 7
1191.78 6
1191.86 6
1191.94 6
1192.02 5
1192.10 5
1192.18 5
1192.26 4
1192.34 4
1192.42 4
1192.50 3
1192.57 3
1192.65 4
1192.73 4
1192.81 5
1192.89 5
1192.97 6
1193.05 7
1193.13 7
1193.21 8
1193.29 8
1193.37 8
1193.45 8
1193.52 8
1193.60 8
1193.68 8
1193.76 8
1193.84 9
1193.92 10
1194.00 10
1194.08 11
1194.16 12
1194.24 12
1194.32 12
1194.40 12
1194.48 11
1194.55 10
1194.63 9
1194.71 8
1194.79 8
1194.87 7
1194.95 7
1195.03 6
1195.11 6
1195.19 6
1195.27 6
1195.35 6
1195.43 6
1195.51 6
1195.58 6
1195.66 6
1195.74 6
1195.82 6
1195.90 6
1195.98 7
1196.06 7
1196.14 8
1196.22 8
1196.30 8
1196.38 8
1196.46 8
1196.54 7
1196.62 7
1196.69 7
1196.77 7
1196.85 6
1196.93 6
1197.01 5
1197.09 5
1197.17 4
1197.25 4
1197.33 3
1197.41 3
1197.49 4
1197.57 4
1197.65 5
1197.73 6
1197.80 8
1197.88 8
1197.96 9
1198.04 9
1198.12 9
1198.20 9
1198.28 8
1198.36 7
1198.44 7
1198.52 6
1198.60 6
1198.68 6
1198.76 6
1198.84 7
1198.92 7
1199.00 8
1199.07 8
1199.15 9
1199.23 9
1199.31 10
1199.39 10
1199.47 9
1199.55 9
1199.63 8
1199.71 7
1199.79 6
1199.87 5
1199.95 5
1200.03 4
1200.11 4
1200.19 4
1200.27 4
1200.34 4
1200.42 5
1200.50 5
1200.58 7
1200.66 8
1200.74 9
1200.82 11
1200.90 12
1200.98 12
1201.06 12
1201.14 12
1201.22 11
1201.30 10
1201.38 8
1201.46 7
1201.54 5
1201.62 4
1201.70 2
1201.77 2
1201.85 1
1201.93 0
1202.01 0
1202.09 -0
1202.17 0
1202.25 0
1202.33 0
1202.41 1
1202.49 1
1202.57 1
1202.65 0
1202.73 0
1202.81 0
1202.89 -0
1202.97 -0
1203.05 -0
1203.13 0
1203.21 1
1203.29 2
1203.36 3
1203.44 4
1203.52 5
1203.60 6
1203.68 7
1203.76 8
1203.84 9
1203.92 9
1204.00 9
1204.08 9
1204.16 8
1204.24 8
1204.32 7
1204.40 6
1204.48 6
1204.56 5
1204.64 5
1204.72 5
1204.80 5
1204.88 4
1204.96 4
1205.03 4
1205.11 3
1205.19 3
1205.27 2
1205.35 2
1205.43 1
1205.51 2
1205.59 2
1205.67 3
1205.75 4
1205.83 5
1205.91 7
1205.99 8
1206.07 9
1206.15 10
1206.23 11
1206.31 12
1206.39 13
1206.47 14
1206.55 14
1206.63 14
1206.71 14
1206.79 14
1206.87 14
1206.95 13
1207.03 12
1207.10 12
1207.18 11
1207.26 11
1207.34 10
1207.42 10
1207.50 10
1207.58 10
1207.66 9
1207.74 9
1207.82 9
1207.90 8
1207.98 8
1208.06 8
1208.14 8
1208.22 8
1208.30 8
1208.38 8
1208.46 9
1208.54 10
1208.62 11
1208.70 12
1208.78 13
1208.86 14
1208.94 14
1209.02 15
1209.10 14
1209.18 14
1209.26 13
1209.34 11
1209.42 10
1209.50 9
1209.57 8
1209.65 8
1209.73 8
1209.81 9
1209.89 10
1209.97 11
1210.05 13
1210.13 14
1210.21 16
1210.29 17
1210.37 19
1210.45 20
1210.53 21
1210.61 21
1210.69 22
1210.77 22
1210.85 22
1210.93 21
1211.01 21
1211.09 20
1211.17 19
1211.25 18
1211.33 17
1211.41 15
1211.49 14
1211.57 12
1211.65 11
1211.73 10
1211.81 9
1211.89 9
1211.97 9
1212.05 9
1212.13 10
1212.21 11
1212.29 12
1212.37 12
1212.45 13
1212.53 13
1212.61 13
1212.69 13
1212.77 13
1212.85 13
1212.93 13
1213.01 13
1213.09 13
1213.16 13
1213.24 13
1213.32 12
1213.40 11
1213.48 10
1213.56 8
1213.64 7
1213.72 5
1213.80 4
1213.88 2
1213.96 1
1214.04 1
1214.12 -0
1214.20 -0
1214.28 -0
1214.36 -0
1214.44 -0
1214.52 -0
1214.60 0
1214.68 1
1214.76 2
1214.84 3
1214.92 4
1215.00 4
1215.08 5
1215.16 5
1215.24 5
1215.32 4
1215.40 3
1215.48 2
1215.56 1
1215.64 0
1215.72 0
1215.80 1
1215.88 1
1215.96 3
1216.04 4
1216.12 5
1216.20 7
1216.28 8
1216.36 10
1216.44 11
1216.52 12
1216.60 13
1216.68 14
1216.76 14
1216.84 15
1216.92 15
1217.00 14
1217.08 14
1217.16 13
1217.24 11
1217.32 10
1217.40 8
1217.48 6
1217.56 5
1217.64 4
1217.72 4
1217.80 4
1217.88 4
1217.96 4
1218.04 4
1218.12 4
1218.20 4
1218.28 4
1218.36 4
1218.44 4
1218.52 4
1218.60 3
1218.68 3
1218.76 2
1218.84 2
1218.92 1
1219.00 1
1219.08 1
1219.16 1
1219.24 2
1219.32 3
1219.40 5
1219.48 6
1219.56 7
1219.64 8
1219.72 9
1219.80 9
1219.88 9
1219.96 8
1220.04 7
1220.12 6
1220.20 4
1220.28 3
1220.36 2
1220.44 2
1220.52 2
1220.60 3
1220.68 5
1220.76 6
1220.84 8
1220.92 10
1221.00 12
1221.08 13
1221.16 14
1221.24 14
1221.32 13
1221.40 12
1221.48 11
1221.56 10
1221.64 9
1221.72 9
1221.80 8
1221.88 8
1221.96 9
1222.04 9
1222.12 10
1222.20 10
1222.28 10
1222.36 10
1222.44 10
1222.52 10
1222.60 9
1222.68 9
1222.76 10
1222.84 10
1222.92 11
1223.00 12
1223.09 13
1223.17 14
1223.25 15
1223.33 15
1223.41 15
1223.49 15
1223.57 14
1223.65 14
1223.73 13
1223.81 13
1223.89 13
1223.97 14
1224.05 14
1224.13 15
1224.21 16
1224.29 17
1224.37 19
1224.45 20
1224.53 22
1224.61 24
1224.69 26
1224.77 27
1224.85 28
1224.93 28
1225.01 28
1225.09 26
1225.17 24
1225.25 21
1225.33 17
1225.41 14
1225.49 12
1225.57 10
1225.65 9
1225.73 9
1225.81 9
1225.89 11
1225.97 12
1226.05 14
1226.13 16
1226.21 17
1226.29 18
1226.37 19
1226.45 20
1226.53 21
1226.61 22
1226.70 23
1226.78 23
1226.86 24
1226.94 24
1227.02 24
1227.10 24
1227.18 24
1227.26 23
1227.34 22
1227.42 22
1227.50 21
1227.58 20
1227.66 20
1227.74 20
1227.82 20
1227.90 19
1227.98 19
1228.06 19
1228.14 19
1228.22 19
1228.30 18
1228.38 18
1228.46 18
1228.54 18
1228.62 18
1228.70 17
1228.78 17
1228.86 16
1228.94 16
1229.02 15
1229.10 14
1229.19 14
1229.27 13
1229.35 12
1229.43 12
1229.51 11
1229.59 10
1229.67 9
1229.75 8
1229.83 7
1229.91 6
1229.99 6
1230.07 6
1230.15 5
1230.23 5
1230.31 6
1230.39 6
1230.47 6
1230.55 7
1230.63 7
1230.71 7
1230.79 7
1230.87 7
1230.95 7
1231.03 7
1231.11 7
1231.20 7
1231.28 6
1231.36 6
1231.44 6
1231.52 6
1231.60 6
1231.68 5
1231.76 5
1231.84 4
1231.92 3
1232.00 3
1232.08 2
1232.16 1
1232.24 1
1232.32 0
1232.40 -0
1232.48 -0
1232.56 -0
1232.64 -0
1232.72 -0
1232.80 0
1232.88 0
1232.97 1
1233.05 1
1233.13 2
1233.21 2
1233.29 3
1233.37 3
1233.45 4
1233.53 5
1233.61 5
1233.69 6
1233.77 7
1233.85 7
1233.93 7
1234.01 7
1234.09 7
1234.17 6
1234.25 5
1234.33 4
1234.41 3
1234.49 2
1234.58 1
1234.66 1
1234.74 1
1234.82 2
1234.90 2
1234.98 3
1235.06 4
1235.14 5
1235.22 6
1235.30 7
1235.38 8
1235.46 10
1235.54 11
1235.62 12
1235.70 14
1235.78 15
1235.86 17
1235.95 17
1236.03 18
1236.11 18
1236.19 18
1236.27 17
1236.35 17
1236.43 16
1236.51 16
1236.59 15
1236.67 15
1236.75 16
1236.83 16
1236.91 16
1236.99 17
1237.07 17
1237.15 17
1237.23 16
1237.32 15
1237.40 14
1237.48 12
1237.56 10
1237.64 8
1237.72 6
1237.80 5
1237.88 4
1237.96 5
1238.04 6
1238.12 8
1238.20 11
1238.28 14
1238.36 17
1238.44 20
1238.53 21
1238.61 23
1238.69 23
1238.77 23
1238.85 23
1238.93 23
1239.01 22
1239.09 22
1239.17 22
1239.25 22
1239.33 22
1239.41 22
1239.49 22
1239.57 23
1239.65 23
1239.74 23
1239.82 22
1239.90 22
1239.98 21
1240.06 19
1240.14 18
1240.22 16
1240.30 14
1240.38 12
1240.46 11
1240.54 10
1240.62 9
1240.70 8
1240.78 8
1240.87 9
1240.95 9
1241.03 9
1241.11 10
1241.19 10
1241.27 11
1241.35 11
1241.43 12
1241.51 13
1241.59 13
1241.67 14
1241.75 15
1241.83 15
1241.92 16
1242.00 16
1242.08 17
1242.16 17
1242.24 17
1242.32 16
1242.40 16
1242.48 15
1242.56 14
1242.64 12
1242.72 11
1242.80 9
1242.89 8
1242.97 7
1243.05 6
1243.13 5
1243.21 4
1243.29 4
1243.37 4
1243.45 4
1243.53 4
1243.61 4
1243.69 4
1243.77 5
1243.85 6
1243.94 7
1244.02 9
1244.10 10
1244.18 12
1244.26 14
1244.34 16
1244.42 17
1244.50 18
1244.58 19
1244.66 20
1244.74 19
1244.83 19
1244.91 18
1244.99 17
1245.07 15
1245.15 14
1245.23 13
1245.31 12
1245.39 12
1245.47 12
1245.55 12
1245.63 12
1245.72 12
1245.80 13
1245.88 13
1245.96 12
1246.04 11
1246.12 10
1246.20 9
1246.28 7
1246.36 5
1246.44 4
1246.52 3
1246.61 2
1246.69 3
1246.77 4
1246.85 5
1246.93 7
1247.01 8
1247.09 10
1247.17 11
1247.25 11
1247.33 10
1247.41 10
1247.50 8
1247.58 7
1247.66 5
1247.74 4
1247.82 3
1247.90 3
1247.98 3
1248.06 3
1248.14 4
1248.22 4
1248.31 5
1248.39 6
1248.47 6
1248.55 6
1248.63 6
1248.71 5
1248.79 5
1248.87 4
1248.95 4
1249.03 5
1249.12 6
1249.20 7
1249.28 8
1249.36 10
1249.44 12
1249.52 14
1249.60 15
1249.68 16
1249.76 17
1249.84 18
1249.93 18
1250.01 17
1250.09 17
1250.17 16
1250.25 16
1250.33 15
1250.41 15
1250.49 15
1250.57 16
1250.66 17
1250.74 18
1250.82 19
1250.90 20
1250.98 22
1251.06 22
1251.14 22
1251.22 22
1251.30 21
1251.38 20
1251.47 18
1251.55 16
1251.63 15
1251.71 13
1251.79 12
1251.87 11
1251.95 11
1252.03 10
1252.11 10
1252.20 11
1252.28 11
1252.36 12
1252.44 13
1252.52 15
1252.60 16
1252.68 17
1252.76 18
1252.84 18
1252.93 18
1253.01 18
1253.09 17
1253.17 17
1253.25 16
1253.33 16
1253.41 15
1253.49 15
1253.58 16
1253.66 16
1253.74 17
1253.82 17
1253.90 18
1253.98 19
1254.06 20
1254.14 21
1254.22 21
1254.31 22
1254.39 22
1254.47 23
1254.55 23
1254.63 24
1254.71 24
1254.79 25
1254.87 26
1254.96 26
1255.04 26
1255.12 26
1255.20 25
1255.28 24
1255.36 23
1255.44 22
1255.52 22
1255.60 22
1255.69 24
1255.77 26
1255.85 28
1255.93 31
1256.01 34
1256.09 36
1256.17 38
1256.25 38
1256.34 37
1256.42 35
1256.50 32
1256.58 29
1256.66 27
1256.74 24
1256.82 22
1256.90 21
1256.99 20
1257.07 20
1257.15 20
1257.23 20
1257.31 20
1257.39 20
1257.47 20
1257.55 20
1257.64 20
1257.72 19
1257.80 18
1257.88 17
1257.96 16
1258.04 15
1258.12 14
1258.21 14
1258.29 14
1258.37 15
1258.45 16
1258.53 18
1258.61 19
1258.69 21
1258.77 23
1258.86 24
1258.94 25
1259.02 25
1259.10 26
1259.18 27
1259.26 28
1259.34 28
1259.43 29
1259.51 29
1259.59 29
1259.67 28
1259.75 27
1259.83 25
1259.91 23
1259.99 20
1260.08 18
1260.16 17
1260.24 16
1260.32 15
1260.40 15
1260.48 14
1260.56 14
1260.65 13
1260.73 11
1260.81 10
1260.89 8
1260.97 7
1261.05 7
1261.13 7
1261.22 8
1261.30 9
1261.38 11
1261.46 14
1261.54 16
1261.62 18
1261.70 20
1261.79 20
1261.87 20
1261.95 19
1262.03 17
1262.11 15
1262.19 13
1262.27 11
1262.36 10
1262.44 8
1262.52 8
1262.60 7
1262.68 7
1262.76 7
1262.84 7
1262.93 7
1263.01 7
1263.09 6
1263.17 5
1263.25 5
1263.33 4
1263.41 3
1263.50 3
1263.58 3
1263.66 4
1263.74 6
1263.82 8
1263.90 10
1263.98 13
1264.07 16
1264.15 19
1264.23 21
1264.31 23
1264.39 24
1264.47 24
1264.56 24
1264.64 23
1264.72 22
1264.80 20
1264.88 18
1264.96 15
1265.04 12
1265.13 9
1265.21 7
1265.29 5
1265.37 5
1265.45 5
1265.53 7
1265.62 9
1265.70 12
1265.78 15
1265.86 17
1265.94 20
1266.02 21
1266.10 22
1266.19 22
1266.27 22
1266.35 22
1266.43 21
1266.51 21
1266.59 22
1266.68 23
1266.76 24
1266.84 26
1266.92 28
1267.00 30
1267.08 33
1267.17 35
1267.25 37
1267.33 38
1267.41 39
1267.49 39
1267.57 40
1267.65 39
1267.74 39
1267.82 38
1267.90 36
1267.98 35
1268.06 33
1268.14 32
1268.23 30
1268.31 28
1268.39 25
1268.47 24
1268.55 22
1268.63 21
1268.72 20
1268.80 21
1268.88 22
1268.96 24
1269.04 27
1269.12 30
1269.21 33
1269.29 35
1269.37 37
1269.45 38
1269.53 38
1269.61 38
1269.70 37
1269.78 35
1269.86 33
1269.94 31
1270.02 29
1270.10 27
1270.19 25
1270.27 24
1270.35 23
1270.43 23
1270.51 23
1270.59 23
1270.68 23
1270.76 23
1270.84 23
1270.92 23
1271.00 22
1271.08 22
1271.17 22
1271.25 22
1271.33 22
1271.41 23
1271.49 24
1271.58 25
1271.66 25
1271.74 26
1271.82 26
1271.90 25
1271.98 24
1272.07 23
1272.15 22
1272.23 21
1272.31 21
1272.39 21
1272.47 22
1272.56 24
1272.64 27
1272.72 29
1272.80 32
1272.88 34
1272.97 35
1273.05 36
1273.13 35
1273.21 34
1273.29 31
1273.37 28
1273.46 25
1273.54 21
1273.62 17
1273.70 14
1273.78 12
1273.86 11
1273.95 11
1274.03 12
1274.11 14
1274.19 17
1274.27 20
1274.36 22
1274.44 24
1274.52 25
1274.60 26
1274.68 26
1274.76 25
1274.85 24
1274.93 23
1275.01 22
1275.09 20
1275.17 19
1275.26 18
1275.34 16
1275.42 15
1275.50 14
1275.58 13
1275.67 12
1275.75 11
1275.83 10
1275.91 9
1275.99 9
1276.07 8
1276.16 7
1276.24 7
1276.32 7
1276.40 7
1276.48 8
1276.57 8
1276.65 9
1276.73 10
1276.81 11
1276.89 11
1276.98 11
1277.06 11
1277.14 10
1277.22 9
1277.30 8
1277.39 8
1277.47 8
1277.55 9
1277.63 10
1277.71 11
1277.79 13
1277.88 13
1277.96 14
1278.04 13
1278.12 12
1278.20 11
1278.29 9
1278.37 8
1278.45 7
1278.53 6
1278.61 6
1278.70 7
1278.78 8
1278.86 10
1278.94 11
1279.02 12
1279.11 13
1279.19 14
1279.27 14
1279.35 14
1279.43 14
1279.52 15
1279.60 15
1279.68 16
1279.76 16
1279.84 16
1279.93 16
1280.01 16
1280.09 15
1280.17 14
1280.25 14
1280.34 14
1280.42 15
1280.50 17
1280.58 20
1280.66 23
1280.75 27
1280.83 30
1280.91 33
1280.99 35
1281.07 36
1281.16 36
1281.24 35
1281.32 33
1281.40 32
1281.48 30
1281.57 29
1281.65 28
1281.73 28
1281.81 29
1281.90 30
1281.98 30
1282.06 31
1282.14 31
1282.22 32
1282.31 32
1282.39 32
1282.47 32
1282.55 33
1282.63 34
1282.72 35
1282.80 36
1282.88 37
1282.96 38
1283.04 38
1283.13 39
1283.21 39
1283.29 38
1283.37 38
1283.45 38
1283.54 37
1283.62 37
1283.70 37
1283.78 37
1283.87 37
1283.95 37
1284.03 37
1284.11 37
1284.19 36
1284.28 35
1284.36 34
1284.44 33
1284.52 32
1284.60 31
1284.69 31
1284.77 32
1284.85 33
1284.93 35
1285.02 38
1285.10 40
1285.18 42
1285.26 44
1285.34 45
1285.43 46
1285.51 47
1285.59 47
1285.67 48
1285.76 48
1285.84 47
1285.92 46
1286.00 45
1286.08 43
1286.17 41
1286.25 38
1286.33 36
1286.41 33
1286.50 31
1286.58 29
1286.66 28
1286.74 28
1286.82 28
1286.91 29
1286.99 29
1287.07 30
1287.15 30
1287.24 30
1287.32 29
1287.40 28
1287.48 27
1287.56 26
1287.65 26
1287.73 27
1287.81 29
1287.89 31
1287.98 34
1288.06 36
1288.14 39
1288.22 40
1288.30 41
1288.39 41
1288.47 39
1288.55 38
1288.63 35
1288.72 33
1288.80 31
1288.88 30
1288.96 29
1289.05 29
1289.13 30
1289.21 31
1289.29 32
1289.37 33
1289.46 34
1289.54 34
1289.62 34
1289.70 34
1289.79 34
1289.87 33
1289.95 33
1290.03 33
1290.12 32
1290.20 32
1290.28 32
1290.36 31
1290.44 30
1290.53 28
1290.61 25
1290.69 22
1290.77 19
1290.86 16
1290.94 13
1291.02 10
1291.10 8
1291.19 6
1291.27 5
1291.35 4
1291.43 4
1291.52 3
1291.60 3
1291.68 2
1291.76 1
1291.84 1
1291.93 0
1292.01 0
1292.09 -0
1292.17 -0
1292.26 -0
1292.34 -0
1292.42 -0
1292.50 0
1292.59 1
1292.67 1
1292.75 2
1292.83 3
1292.92 4
1293.00 5
1293.08 6
1293.16 7
1293.25 8
1293.33 8
1293.41 9
1293.49 9
1293.58 10
1293.66 10
1293.74 9
1293.82 9
1293.91 8
1293.99 7
1294.07 5
1294.15 4
1294.24 3
1294.32 3
1294.40 4
1294.48 6
1294.57 8
1294.65 11
1294.73 14
1294.81 18
1294.89 22
1294.98 26
1295.06 30
1295.14 34
1295.22 38
1295.31 42
1295.39 45
1295.47 48
1295.55 50
1295.64 52
1295.72 53
1295.80 54
1295.88 55
1295.97 55
1296.05 56
1296.13 56
1296.22 57
1296.30 57
1296.38 58
1296.46 58
1296.55 57
1296.63 57
1296.71 56
1296.79 55
1296.88 53
1296.96 52
1297.04 50
1297.12 49
1297.21 49
1297.29 50
1297.37 51
1297.45 53
1297.54 55
1297.62 56
1297.70 57
1297.78 57
1297.87 56
1297.95 54
1298.03 52
1298.11 49
1298.20 47
1298.28 45
1298.36 43
1298.44 43
1298.53 43
1298.61 43
1298.69 44
1298.77 44
1298.86 44
1298.94 43
1299.02 43
1299.11 42
1299.19 42
1299.27 42
1299.35 43
1299.44 44
1299.52 46
1299.60 48
1299.68 50
1299.77 52
1299.85 53
1299.93 52
1300.01 52
1300.10 50
1300.18 48
1300.26 45
1300.34 42
1300.43 40
1300.51 38
1300.59 37
1300.68 36
1300.76 36
1300.84 36
1300.92 37
1301.01 37
1301.09 37
1301.17 37
1301.25 37
1301.34 37
1301.42 36
1301.50 36
1301.58 36
1301.67 36
1301.75 36
1301.83 37
1301.92 37
1302.00 37
1302.08 37
1302.16 36
1302.25 35
1302.33 35
1302.41 34
1302.49 33
1302.58 32
1302.66 32
1302.74 32
1302.83 32
1302.91 33
1302.99 33
1303.07 34
1303.16 34
1303.24 34
1303.32 34
1303.40 34
1303.49 33
1303.57 33
1303.65 32
1303.74 31
1303.82 30
1303.90 30
1303.98 30
1304.07 30
1304.15 29
1304.23 29
1304.32 29
1304.40 28
1304.48 27
1304.56 27
1304.65 26
1304.73 26
1304.81 25
1304.89 25
1304.98 25
1305.06 25
1305.14 25
1305.23 25
1305.31 24
1305.39 24
1305.47 23
1305.56 22
1305.64 20
1305.72 19
1305.81 18
1305.89 17
1305.97 17
1306.05 16
1306.14 15
1306.22 15
1306.30 14
1306.39 12
1306.47 11
1306.55 10
1306.63 9
1306.72 9
1306.80 9
1306.88 10
1306.97 12
1307.05 15
1307.13 18
1307.21 21
1307.30 25
1307.38 28
1307.46 30
1307.55 32
1307.63 33
1307.71 34
1307.79 34
1307.88 33
1307.96 31
1308.04 29
1308.13 28
1308.21 26
1308.29 26
1308.38 26
1308.46 26
1308.54 28
1308.62 29
1308.71 31
1308.79 32
1308.87 33
1308.96 34
1309.04 34
1309.12 34
1309.20 34
1309.29 34
1309.37 33
1309.45 33
1309.54 33
1309.62 33
1309.70 33
1309.78 34
1309.87 36
1309.95 38
1310.03 41
1310.12 45
1310.20 48
1310.28 51
1310.37 53
1310.45 53
1310.53 53
1310.61 51
1310.70 48
1310.78 44
1310.86 40
1310.95 36
1311.03 33
1311.11 30
1311.20 27
1311.28 25
1311.36 24
1311.44 23
1311.53 23
1311.61 24
1311.69 25
1311.78 28
1311.86 30
1311.94 33
1312.03 36
1312.11 39
1312.19 41
1312.27 43
1312.36 45
1312.44 47
1312.52 49
1312.61 51
1312.69 52
1312.77 54
1312.86 56
1312.94 58
1313.02 59
1313.11 60
1313.19 61
1313.27 62
1313.35 62
1313.44 61
1313.52 60
1313.60 57
1313.69 54
1313.77 50
1313.85 46
1313.94 42
1314.02 38
1314.10 35
1314.19 33
1314.27 32
1314.35 32
1314.43 32
1314.52 33
1314.60 35
1314.68 36
1314.77 38
1314.85 39
1314.93 40
1315.02 41
1315.10 42
1315.18 43
1315.27 44
1315.35 44
1315.43 45
1315.52 45
1315.60 46
1315.68 46
1315.76 46
1315.85 45
1315.93 44
1316.01 43
1316.10 42
1316.18 41
1316.26 39
1316.35 38
1316.43 37
1316.51 36
1316.60 35
1316.68 33
1316.76 32
1316.85 29
1316.93 27
1317.01 25
1317.10 22
1317.18 20
1317.26 18
1317.35 16
1317.43 14
1317.51 13
1317.59 12
1317.68 11
1317.76 10
1317.84 10
1317.93 9
1318.01 8
1318.09 7
1318.18 7
1318.26 6
1318.34 6
1318.43 7
1318.51 7
1318.59 8
1318.68 10
1318.76 11
1318.84 13
1318.93 14
1319.01 15
1319.09 16
1319.18 17
1319.26 18
1319.34 18
1319.43 19
1319.51 19
1319.59 19
1319.68 20
1319.76 20
1319.84 21
1319.93 23
1320.01 25
1320.09 26
1320.18 29
1320.26 31
1320.34 33
1320.43 35
1320.51 38
1320.59 41
1320.68 45
1320.76 49
1320.84 54
1320.92 58
1321.01 63
1321.09 66
1321.17 69
1321.26 70
1321.34 69
1321.42 67
1321.51 64
1321.59 61
1321.67 57
1321.76 54
1321.84 50
1321.92 48
1322.01 46
1322.09 44
1322.17 42
1322.26 41
1322.34 40
1322.42 39
1322.51 39
1322.59 39
1322.68 40
1322.76 42
1322.84 43
1322.93 45
1323.01 46
1323.09 47
1323.18 47
1323.26 45
1323.34 42
1323.43 39
1323.51 35
1323.59 31
1323.68 28
1323.76 26
1323.84 25
1323.93 25
1324.01 28
1324.09 31
1324.18 36
1324.26 42
1324.34 47
1324.43 52
1324.51 55
1324.59 58
1324.68 59
1324.76 58
1324.84 56
1324.93 54
1325.01 51
1325.09 48
1325.18 46
1325.26 44
1325.34 43
1325.43 42
1325.51 42
1325.59 41
1325.68 41
1325.76 40
1325.84 38
1325.93 36
1326.01 32
1326.10 29
1326.18 25
1326.26 22
1326.35 20
1326.43 19
1326.51 19
1326.60 21
1326.68 24
1326.76 28
1326.85 33
1326.93 38
1327.01 43
1327.10 47
1327.18 52
1327.26 56
1327.35 61
1327.43 65
1327.51 69
1327.60 74
1327.68 77
1327.77 80
1327.85 82
1327.93 83
1328.02 83
1328.10 81
1328.18 78
1328.27 75
1328.35 72
1328.43 69
1328.52 67
1328.60 66
1328.68 66
1328.77 67
1328.85 68
1328.93 70
1329.02 72
1329.10 74
1329.19 75
1329.27 76
1329.35 75
1329.44 74
1329.52 73
1329.60 72
1329.69 70
1329.77 69
1329.85 69
1329.94 69
1330.02 69
1330.11 69
1330.19 68
1330.27 67
1330.36 66
1330.44 64
1330.52 62
1330.61 60
1330.69 58
1330.77 56
1330.86 55
1330.94 53
1331.02 52
1331.11 51
1331.19 50
1331.28 48
1331.36 46
1331.44 44
1331.53 43
1331.61 41
1331.69 40
1331.78 40
1331.86 39
1331.94 39
1332.03 39
1332.11 39
1332.20 39
1332.28 38
1332.36 37
1332.45 35
1332.53 33
1332.61 31
1332.70 29
1332.78 27
1332.87 26
1332.95 25
1333.03 25
1333.12 26
1333.20 27
1333.28 28
1333.37 30
1333.45 32
1333.53 33
1333.62 33
1333.70 33
1333.79 32
1333.87 30
1333.95 28
1334.04 25
1334.12 23
1334.20 21
1334.29 19
1334.37 18
1334.46 16
1334.54 15
1334.62 14
1334.71 12
1334.79 10
1334.87 8
1334.96 6
1335.04 5
1335.13 4
1335.21 4
1335.29 4
1335.38 6
1335.46 8
1335.54 11
1335.63 14
1335.71 17
1335.80 20
1335.88 22
1335.96 24
1336.05 26
1336.13 27
1336.21 28
1336.30 29
1336.38 29
1336.47 30
1336.55 30
1336.63 30
1336.72 30
1336.80 30
1336.89 30
1336.97 31
1337.05 32
1337.14 34
1337.22 36
1337.30 38
1337.39 39
1337.47 41
1337.56 41
1337.64 41
1337.72 39
1337.81 37
1337.89 35
1337.98 33
1338.06 32
1338.14 30
1338.23 30
1338.31 29
1338.39 29
1338.48 29
1338.56 29
1338.65 28
1338.73 28
1338.81 28
1338.90 27
1338.98 28
1339.07 29
1339.15 32
1339.23 35
1339.32 39
1339.40 44
1339.48 49
1339.57 53
1339.65 57
1339.74 59
1339.82 61
1339.90 61
1339.99 61
1340.07 60
1340.16 59
1340.24 57
1340.32 56
1340.41 54
1340.49 53
1340.58 52
1340.66 50
1340.74 48
1340.83 47
1340.91 45
1341.00 43
1341.08 41
1341.16 40
1341.25 39
1341.33 39
1341.41 40
1341.50 41
1341.58 43
1341.67 45
1341.75 48
1341.83 52
1341.92 55
1342.00 58
1342.09 60
1342.17 61
1342.25 62
1342.34 61
1342.42 60
1342.51 58
1342.59 56
1342.67 54
1342.76 52
1342.84 50
1342.93 49
1343.01 48
1343.09 47
1343.18 46
1343.26 45
1343.35 44
1343.43 43
1343.51 42
1343.60 41
1343.68 40
1343.77 40
1343.85 40
1343.93 42
1344.02 44
1344.10 46
1344.19 49
1344.27 51
1344.35 53
1344.44 55
1344.52 56
1344.61 55
1344.69 54
1344.78 52
1344.86 50
1344.94 48
1345.03 45
1345.11 43
1345.20 42
1345.28 41
1345.36 40
1345.45 40
1345.53 40
1345.62 39
1345.70 39
1345.78 38
1345.87 36
1345.95 33
1346.04 29
1346.12 26
1346.20 22
1346.29 18
1346.37 16
1346.46 14
1346.54 14
1346.63 15
1346.71 17
1346.79 19
1346.88 21
1346.96 23
1347.05 23
1347.13 22
1347.21 20
1347.30 17
1347.38 14
1347.47 10
1347.55 7
1347.63 5
1347.72 3
1347.80 1
1347.89 0
1347.97 -0
1348.06 -0
1348.14 -0
1348.22 -0
1348.31 -0
1348.39 -0
1348.48 -0
1348.56 0
1348.64 0
1348.73 1
1348.81 1
1348.90 2
1348.98 2
1349.07 3
1349.15 3
1349.23 2
1349.32 2
1349.40 1
1349.49 1
1349.57 1
1349.66 2
1349.74 4
1349.82 7
1349.91 11
1349.99 15
1350.08 18
1350.16 21
1350.24 22
1350.33 22
1350.41 21
1350.50 20
1350.58 17
1350.67 15
1350.75 13
1350.83 12
1350.92 12
1351.00 13
1351.09 14
1351.17 15
1351.26 16
1351.34 17
1351.42 18
1351.51 18
1351.59 17
1351.68 16
1351.76 14
1351.85 12
1351.93 10
1352.01 9
1352.10 8
1352.18 7
1352.27 7
1352.35 7
1352.44 9
1352.52 11
1352.60 14
1352.69 18
1352.77 22
1352.86 27
1352.94 31
1353.03 35
1353.11 38
1353.19 41
1353.28 42
1353.36 41
1353.45 40
1353.53 38
1353.62 36
1353.70 33
1353.78 32
1353.87 31
1353.95 31
1354.04 32
1354.12 35
1354.21 38
1354.29 42
1354.38 46
1354.46 50
1354.54 52
1354.63 55
1354.71 56
1354.80 56
1354.88 56
1354.97 56
1355.05 55
1355.13 55
1355.22 55
1355.30 56
1355.39 57
1355.47 59
1355.56 60
1355.64 62
1355.73 64
1355.81 66
1355.89 67
1355.98 68
1356.06 69
1356.15 70
1356.23 70
1356.32 72
1356.40 73
1356.48 74
1356.57 75
1356.65 76
1356.74 77
1356.82 78
1356.91 80
1356.99 82
1357.08 85
1357.16 90
1357.24 95
1357.33 100
1357.41 104
1357.50 107
1357.58 109
1357.67 108
1357.75 105
1357.84 101
1357.92 95
1358.01 89
1358.09 83
1358.17 77
1358.26 73
1358.34 70
1358.43 68
1358.51 67
1358.60 65
1358.68 64
1358.77 62
1358.85 60
1358.93 58
1359.02 56
1359.10 54
1359.19 52
1359.27 51
1359.36 49
1359.44 47
1359.53 44
1359.61 41
1359.69 38
1359.78 35
1359.86 31
1359.95 29
1360.03 26
1360.12 25
1360.20 24
1360.29 23
1360.37 23
1360.46 22
1360.54 22
1360.62 22
1360.71 22
1360.79 21
1360.88 21
1360.96 21
1361.05 21
1361.13 21
1361.22 21
1361.30 19
1361.39 18
1361.47 15
1361.56 12
1361.64 9
1361.72 6
1361.81 4
1361.89 2
1361.98 0
1362.06 -0
1362.15 -1
1362.23 -1
1362.32 -1
1362.40 -0
1362.49 0
1362.57 1
1362.65 1
1362.74 2
1362.82 3
1362.91 4
1362.99 5
1363.08 7
1363.16 8
1363.25 9
1363.33 10
1363.42 11
1363.50 12
1363.59 14
1363.67 15
1363.76 16
1363.84 17
1363.92 17
1364.01 18
1364.09 19
1364.18 19
1364.26 19
1364.35 20
1364.43 20
1364.52 20
1364.60 20
1364.69 20
1364.77 20
1364.86 20
1364.94 20
1365.03 20
1365.11 20
1365.19 20
1365.28 19
1365.36 19
1365.45 18
1365.53 18
1365.62 17
1365.70 17
1365.79 16
1365.87 16
1365.96 16
1366.04 15
1366.13 14
1366.21 13
1366.30 12
1366.38 12
1366.47 12
1366.55 14
1366.63 16
1366.72 19
1366.80 23
1366.89 27
1366.97 31
1367.06 34
1367.14 38
1367.23 41
1367.31 43
1367.40 45
1367.48 46
1367.57 46
1367.65 45
1367.74 44
1367.82 41
1367.91 38
1367.99 34
1368.08 30
1368.16 26
1368.25 22
1368.33 18
1368.42 15
1368.50 13
1368.58 11
1368.67 11
1368.75 11
1368.84 13
1368.92 16
1369.01 19
1369.09 23
1369.18 27
1369.26 31
1369.35 34
1369.43 38
1369.52 40
1369.60 42
1369.69 43
1369.77 43
1369.86 43
1369.94 43
1370.03 43
1370.11 43
1370.20 44
1370.28 46
1370.37 48
1370.45 51
1370.54 54
1370.62 56
1370.71 58
1370.79 59
1370.88 59
1370.96 59
1371.04 58
1371.13 58
1371.21 58
1371.30 59
1371.38 60
1371.47 63
1371.55 67
1371.64 71
1371.72 76
1371.81 80
1371.89 84
1371.98 88
1372.06 92
1372.15 95
1372.23 97
1372.32 99
1372.40 101
1372.49 101
1372.57 101
1372.66 100
1372.74 99
1372.83 96
1372.91 93
1373.00 90
1373.08 86
1373.17 82
1373.25 78
1373.34 74
1373.42 71
1373.51 68
1373.59 66
1373.68 66
1373.76 67
1373.85 69
1373.93 72
1374.02 76
1374.10 81
1374.19 86
1374.27 90
1374.36 93
1374.44 96
1374.53 97
1374.61 98
1374.70 97
1374.78 97
1374.87 96
1374.95 96
1375.04 96
1375.12 96
1375.21 96
1375.29 96
1375.38 95
1375.46 94
1375.55 92
1375.63 89
1375.72 86
1375.80 83
1375.89 80
1375.97 76
1376.06 72
1376.14 68
1376.23 64
1376.31 59
1376.40 55
1376.48 52
1376.57 49
1376.65 47
1376.74 46
1376.82 46
1376.91 47
1376.99 48
1377.08 48
1377.16 49
1377.25 48
1377.33 46
1377.42 43
1377.50 40
1377.59 36
1377.67 32
1377.76 28
1377.84 24
1377.93 21
1378.01 19
1378.10 17
1378.18 17
1378.27 17
1378.35 19
1378.44 21
1378.52 24
1378.61 27
1378.69 30
1378.78 33
1378.86 34
1378.95 35
1379.04 35
1379.12 33
1379.21 31
1379.29 28
1379.38 25
1379.46 21
1379.55 18
1379.63 16
1379.72 14
1379.80 13
1379.89 12
1379.97 12
1380.06 12
1380.14 13
1380.23 13
1380.31 14
1380.40 15
1380.48 16
1380.57 18
1380.65 20
1380.74 22
1380.82 24
1380.91 25
1380.99 26
1381.08 26
1381.16 26
1381.25 25
1381.33 24
1381.42 22
1381.50 21
1381.59 20
1381.68 19
1381.76 19
1381.85 18
1381.93 17
1382.02 15
1382.10 14
1382.19 12
1382.27 10
1382.36 8
1382.44 7
1382.53 6
1382.61 6
1382.70 6
1382.78 7
1382.87 7
1382.95 8
1383.04 10
1383.12 11
1383.21 13
1383.29 15
1383.38 17
1383.47 18
1383.55 20
1383.64 21
1383.72 21
1383.81 21
1383.89 20
1383.98 19
1384.06 17
1384.15 16
1384.23 14
1384.32 13
1384.40 13
1384.49 14
1384.57 16
1384.66 18
1384.74 20
1384.83 23
1384.91 25
1385.00 27
1385.09 27
1385.17 27
1385.26 26
1385.34 24
1385.43 21
1385.51 18
1385.60 14
1385.68 11
1385.77 7
1385.85 5
1385.94 3
1386.02 1
1386.11 1
1386.19 1
1386.28 1
1386.37 2
1386.45 2
1386.54 3
1386.62 3
1386.71 3
1386.79 4
1386.88 4
1386.96 5
1387.05 6
1387.13 7
1387.22 9
1387.30 10
1387.39 11
1387.48 13
1387.56 14
1387.65 15
1387.73 17
1387.82 18
1387.90 18
1387.99 19
1388.07 19
1388.16 19
1388.24 19
1388.33 19
1388.41 19
1388.50 19
1388.59 19
1388.67 18
1388.76 17
1388.84 16
1388.93 14
1389.01 12
1389.10 9
1389.18 7
1389.27 6
1389.35 5
1389.44 5
1389.53 5
1389.61 6
1389.70 7
1389.78 7
1389.87 7
1389.95 7
1390.04 6
1390.12 5
1390.21 4
1390.29 2
1390.38 1
1390.47 0
1390.55 -0
1390.64 -0
1390.72 -0
1390.81 0
1390.89 1
1390.98 1
1391.06 2
1391.15 2
1391.23 3
1391.32 4
1391.41 4
1391.49 5
1391.58 6
1391.66 7
1391.75 8
1391.83 9
1391.92 9
1392.00 8
1392.09 7
1392.18 6
1392.26 5
1392.35 4
1392.43 4
1392.52 5
1392.60 6
1392.69 8
1392.77 10
1392.86 12
1392.95 14
1393.03 15
1393.12 15
1393.20 14
1393.29 12
1393.37 11
1393.46 9
1393.54 7
1393.63 6
1393.72 6
1393.80 7
1393.89 7
1393.97 8
1394.06 9
1394.14 10
1394.23 10
1394.31 10
1394.40 10
1394.49 10
1394.57 10
1394.66 12
1394.74 14
1394.83 16
1394.91 19
1395.00 22
1395.08 24
1395.17 26
1395.26 28
1395.34 29
1395.43 29
1395.51 30
1395.60 30
1395.68 30
1395.77 30
1395.86 30
1395.94 31
1396.03 31
1396.11 31
1396.20 31
1396.28 30
1396.37 28
1396.46 26
1396.54 23
1396.63 19
1396.71 16
1396.80 12
1396.88 9
1396.97 7
1397.05 6
1397.14 6
1397.23 8
1397.31 10
1397.40 13
1397.48 16
1397.57 20
1397.65 23
1397.74 25
1397.83 25
1397.91 24
1398.00 22
1398.08 19
1398.17 15
1398.25 10
1398.34 6
1398.43 3
1398.51 1
1398.60 -0
1398.68 0
1398.77 2
1398.85 5
1398.94 9
1399.03 12
1399.11 15
1399.20 16
1399.28 17
1399.37 16
1399.45 15
1399.54 12
1399.63 10
1399.71 9
1399.80 8
1399.88 9
1399.97 10
1400.06 13
1400.14 16
1400.23 20
1400.31 23
1400.40 25
1400.48 26
1400.57 26
1400.66 24
1400.74 22
1400.83 19
1400.91 15
1401.00 12
1401.08 9
1401.17 7
1401.26 6
1401.34 5
1401.43 6
1401.51 7
1401.60 9
1401.69 12
1401.77 14
1401.86 17
1401.94 19
1402.03 21
1402.11 22
1402.20 21
1402.29 20
1402.37 17
1402.46 14
1402.54 10
1402.63 6
1402.72 3
1402.80 1
1402.89 1
1402.97 2
1403.06 4
1403.14 8
1403.23 11
1403.32 15
1403.40 19
1403.49 23
1403.57 26
1403.66 29
1403.75 32
1403.83 35
1403.92 37
1404.00 39
1404.09 40
1404.18 40
1404.26 40
1404.35 40
1404.43 39
1404.52 38
1404.60 37
1404.69 37
1404.78 36
1404.86 35
1404.95 34
1405.03 33
1405.12 32
1405.21 32
1405.29 31
1405.38 31
1405.46 32
1405.55 32
1405.64 32
1405.72 32
1405.81 32
1405.89 31
1405.98 30
1406.07 28
1406.15 26
1406.24 24
1406.32 23
1406.41 22
1406.50 22
1406.58 22
1406.67 24
1406.75 25
1406.84 27
1406.93 28
1407.01 29
1407.10 29
1407.18 28
1407.27 27
1407.36 25
1407.44 23
1407.53 22
1407.61 21
1407.70 21
1407.79 22
1407.87 23
1407.96 24
1408.04 26
1408.13 27
1408.22 28
1408.30 29
1408.39 29
1408.47 29
1408.56 28
1408.65 28
1408.73 27
1408.82 26
1408.90 25
1408.99 25
1409.08 26
1409.16 26
1409.25 28
1409.33 29
1409.42 31
1409.51 32
1409.59 33
1409.68 33
1409.76 34
1409.85 34
1409.94 35
1410.02 36
1410.11 36
1410.19 37
1410.28 37
1410.37 37
1410.45 37
1410.54 37
1410.62 36
1410.71 34
1410.80 33
1410.88 31
1410.97 30
1411.06 29
1411.14 28
1411.23 27
1411.31 26
1411.40 24
1411.49 23
1411.57 22
1411.66 20
1411.74 19
1411.83 17
1411.92 17
1412.00 16
1412.09 16
1412.17 16
1412.26 16
1412.35 16
1412.43 16
1412.52 16
1412.61 16
1412.69 16
1412.78 15
1412.86 14
1412.95 14
1413.04 14
1413.12 14
1413.21 13
1413.29 13
1413.38 12
1413.47 11
1413.55 9
1413.64 8
1413.73 6
1413.81 5
1413.90 6
1413.98 7
1414.07 10
1414.16 14
1414.24 18
1414.33 22
1414.42 26
1414.50 29
1414.59 30
1414.67 31
1414.76 31
1414.85 32
1414.93 32
1415.02 33
1415.11 35
1415.19 36
1415.28 38
1415.36 40
1415.45 40
1415.54 40
1415.62 39
1415.71 37
1415.80 34
1415.88 30
1415.97 27
1416.05 23
1416.14 21
1416.23 19
1416.31 18
1416.40 18
1416.49 18
1416.57 18
1416.66 18
1416.74 18
1416.83 18
1416.92 18
1417.00 18
1417.09 19
1417.18 20
1417.26 22
1417.35 25
1417.43 27
1417.52 29
1417.61 30
1417.69 31
1417.78 30
1417.87 29
1417.95 27
1418.04 25
1418.12 22
1418.21 20
1418.30 18
1418.38 16
1418.47 14
1418.56 12
1418.64 11
1418.73 10
1418.82 10
1418.90 10
1418.99 10
1419.07 12
1419.16 13
1419.25 16
1419.33 18
1419.42 20
1419.51 22
1419.59 24
1419.68 25
1419.77 26
1419.85 26
1419.94 26
1420.02 25
1420.11 25
1420.20 25
1420.28 25
1420.37 25
1420.46 25
1420.54 27
1420.63 28
1420.72 30
1420.80 32
1420.89 33
1420.98 35
1421.06 36
1421.15 37
1421.23 37
1421.32 37
1421.41 37
1421.49 38
1421.58 38
1421.67 38
1421.75 38
1421.84 38
1421.93 38
1422.01 38
1422.10 37
1422.19 36
1422.27 34
1422.36 32
1422.44 31
1422.53 30
1422.62 30
1422.70 31
1422.79 33
1422.88 35
1422.96 38
1423.05 40
1423.14 42
1423.22 43
1423.31 43
1423.40 42
1423.48 39
1423.57 36
1423.65 33
1423.74 30
1423.83 27
1423.91 25
1424.00 23
1424.09 22
1424.17 21
1424.26 21
1424.35 21
1424.43 22
1424.52 22
1424.61 22
1424.69 21
1424.78 20
1424.87 18
1424.95 16
1425.04 14
1425.13 11
1425.21 8
1425.30 5
1425.39 3
1425.47 2
1425.56 2
1425.64 2
1425.73 3
1425.82 5
1425.90 6
1425.99 8
1426.08 9
1426.16 10
1426.25 10
1426.34 10
1426.42 10
1426.51 10
1426.60 11
1426.68 12
1426.77 13
1426.86 14
1426.94 16
1427.03 17
1427.12 19
1427.20 21
1427.29 22
1427.38 23
1427.46 24
1427.55 24
1427.64 24
1427.72 23
1427.81 21
1427.90 18
1427.98 15
1428.07 12
1428.16 9
1428.24 6
1428.33 4
1428.42 2
1428.50 0
1428.59 -1
1428.68 -1
1428.76 -2
1428.85 -1
1428.94 0
1429.02 3
1429.11 6
1429.20 11
1429.28 16
1429.37 22
1429.46 28
1429.54 33
1429.63 37
1429.72 40
1429.80 40
1429.89 40
1429.98 37
1430.06 34
1430.15 30
1430.24 26
1430.32 22
1430.41 19
1430.50 16
1430.58 14
1430.67 13
1430.76 13
1430.84 14
1430.93 16
1431.02 18
1431.10 21
1431.19 24
1431.28 26
1431.36 28
1431.45 29
1431.54 30
1431.62 30
1431.71 29
1431.80 29
1431.88 28
1431.97 26
1432.06 25
1432.14 23
1432.23 22
1432.32 20
1432.40 18
1432.49 15
1432.58 13
1432.66 11
1432.75 10
1432.84 9
1432.92 8
1433.01 9
1433.10 9
1433.18 10
1433.27 11
1433.36 12
1433.45 12
1433.53 12
1433.62 12
1433.71 11
1433.79 10
1433.88 9
1433.97 9
1434.05 8
1434.14 8
1434.23 8
1434.31 9
1434.40 10
1434.49 12
1434.57 16
1434.66 20
1434.75 24
1434.83 29
1434.92 33
1435.01 36
1435.09 38
1435.18 39
1435.27 38
1435.36 37
1435.44 34
1435.53 31
1435.62 28
1435.70 25
1435.79 22
1435.88 21
1435.96 20
1436.05 19
1436.14 19
1436.22 19
1436.31 20
1436.40 20
1436.48 21
1436.57 22
1436.66 23
1436.75 23
1436.83 23
1436.92 23
1437.01 22
1437.09 21
1437.18 19
1437.27 18
1437.35 16
1437.44 15
1437.53 13
1437.61 13
1437.70 12
1437.79 12
1437.87 12
1437.96 12
1438.05 12
1438.14 12
1438.22 11
1438.31 11
1438.40 9
1438.48 8
1438.57 6
1438.66 4
1438.74 2
1438.83 1
1438.92 -0
1439.01 -1
1439.09 -1
1439.18 -0
1439.27 0
1439.35 1
1439.44 2
1439.53 3
1439.61 4
1439.70 5
1439.79 5
1439.87 5
1439.96 5
1440.05 5
1440.14 5
1440.22 5
1440.31 5
1440.40 5
1440.48 5
1440.57 5
1440.66 5
1440.74 4
1440.83 4
1440.92 3
1441.01 2
1441.09 1
1441.18 1
1441.27 1
1441.35 2
1441.44 4
1441.53 6
1441.61 7
1441.70 9
1441.79 10
1441.88 10
1441.96 10
1442.05 9
1442.14 7
1442.22 5
1442.31 3
1442.40 2
1442.49 0
1442.57 -0
1442.66 0
1442.75 1
1442.83 3
1442.92 6
1443.01 10
1443.09 13
1443.18 17
1443.27 21
1443.36 24
1443.44 27
1443.53 30
1443.62 32
1443.70 35
1443.79 37
1443.88 39
1443.97 41
1444.05 44
1444.14 46
1444.23 47
1444.31 48
1444.40 49
1444.49 49
1444.58 48
1444.66 46
1444.75 44
1444.84 42
1444.92 39
1445.01 37
1445.10 35
1445.19 33
1445.27 32
1445.36 32
1445.45 32
1445.53 33
1445.62 33
1445.71 33
1445.80 33
1445.88 32
1445.97 30
1446.06 28
1446.14 27
1446.23 25
1446.32 24
1446.41 24
1446.49 24
1446.58 25
1446.67 27
1446.75 29
1446.84 31
1446.93 32
1447.02 33
1447.10 34
1447.19 34
1447.28 34
1447.37 33
1447.45 32
1447.54 32
1447.63 32
1447.71 31
1447.80 31
1447.89 31
1447.98 31
1448.06 30
1448.15 28
1448.24 26
1448.32 24
1448.41 21
1448.50 19
1448.59 17
1448.67 16
1448.76 15
1448.85 16
1448.94 17
1449.02 19
1449.11 21
1449.20 22
1449.28 23
1449.37 23
1449.46 22
1449.55 19
1449.63 17
1449.72 13
1449.81 10
1449.90 7
1449.98 5
1450.07 4
1450.16 4
1450.24 6
1450.33 8
1450.42 10
1450.51 13
1450.59 15
1450.68 16
1450.77 16
1450.86 16
1450.94 14
1451.03 13
1451.12 12
1451.20 11
1451.29 10
1451.38 9
1451.47 9
1451.55 9
1451.64 9
1451.73 9
1451.82 8
1451.90 7
1451.99 6
1452.08 4
1452.17 3
1452.25 3
1452.34 3
1452.43 4
1452.51 5
1452.60 7
1452.69 9
1452.78 11
1452.86 13
1452.95 14
1453.04 16
1453.13 18
1453.21 19
1453.30 20
1453.39 21
1453.48 23
1453.56 24
1453.65 24
1453.74 24
1453.83 23
1453.91 21
1454.00 19
1454.09 15
1454.18 11
1454.26 8
1454.35 5
1454.44 2
1454.52 0
1454.61 -1
1454.70 -1
1454.79 -1
1454.87 -1
1454.96 -0
1455.05 0
1455.14 2
1455.22 3
1455.31 6
1455.40 8
1455.49 11
1455.57 14
1455.66 16
1455.75 18
1455.84 20
1455.92 21
1456.01 22
1456.10 23
1456.19 23
1456.27 24
1456.36 24
1456.45 23
1456.54 21
1456.62 19
1456.71 16
1456.80 13
1456.89 10
1456.97 7
1457.06 5
1457.15 4
1457.24 5
1457.32 7
1457.41 11
1457.50 16
1457.59 21
1457.67 26
1457.76 31
1457.85 35
1457.94 37
1458.02 38
1458.11 39
1458.20 38
1458.29 37
1458.37 36
1458.46 34
1458.55 32
1458.64 30
1458.72 27
1458.81 24
1458.90 21
1458.99 18
1459.07 14
1459.16 11
1459.25 9
1459.34 6
1459.42 5
1459.51 4
1459.60 4
1459.69 6
1459.78 8
1459.86 11
1459.95 15
1460.04 18
1460.13 22
1460.21 25
1460.30 27
1460.39 27
1460.48 27
1460.56 26
1460.65 24
1460.74 22
1460.83 21
1460.91 19
1461.00 19
1461.09 19
1461.18 20
1461.26 21
1461.35 22
1461.44 24
1461.53 24
1461.61 25
1461.70 25
1461.79 24
1461.88 23
1461.97 21
1462.05 20
1462.14 18
1462.23 17
1462.32 16
1462.40 16
1462.49 17
1462.58 19
1462.67 21
1462.75 24
1462.84 27
1462.93 30
1463.02 32
1463.11 34
1463.19 34
1463.28 34
1463.37 32
1463.46 30
1463.54 27
1463.63 24
1463.72 21
1463.81 19
1463.89 17
1463.98 17
1464.07 18
1464.16 19
1464.25 22
1464.33 25
1464.42 28
1464.51 31
1464.60 33
1464.68 35
1464.77 35
1464.86 34
1464.95 32
1465.03 30
1465.12 28
1465.21 26
1465.30 25
1465.39 24
1465.47 24
1465.56 25
1465.65 26
1465.74 27
1465.82 29
1465.91 30
1466.00 31
1466.09 32
1466.18 33
1466.26 34
1466.35 35
1466.44 37
1466.53 38
1466.61 39
1466.70 38
1466.79 37
1466.88 34
1466.97 30
1467.05 25
1467.14 20
1467.23 15
1467.32 11
1467.40 9
1467.49 8
1467.58 9
1467.67 11
1467.76 13
1467.84 16
1467.93 18
1468.02 20
1468.11 20
1468.20 20
1468.28 20
1468.37 19
1468.46 18
1468.55 16
1468.63 15
1468.72 14
1468.81 14
1468.90 13
1468.99 12
1469.07 10
1469.16 9
1469.25 7
1469.34 6
1469.43 4
1469.51 2
1469.60 1
1469.69 0
1469.78 0
1469.86 0
1469.95 1
1470.04 1
1470.13 2
1470.22 2
1470.30 3
1470.39 3
1470.48 4
1470.57 4
1470.66 4
1470.74 5
1470.83 6
1470.92 7
1471.01 9
1471.10 11
1471.18 13
1471.27 16
1471.36 19
1471.45 22
1471.53 25
1471.62 28
1471.71 30
1471.80 32
1471.89 32
1471.97 32
1472.06 30
1472.15 27
1472.24 23
1472.33 19
1472.41 14
1472.50 9
1472.59 5
1472.68 2
1472.77 -0
1472.85 -2
1472.94 -2
1473.03 -2
1473.12 -1
1473.21 2
1473.29 5
1473.38 10
1473.47 15
1473.56 20
1473.65 26
1473.73 30
1473.82 33
1473.91 35
1474.00 35
1474.09 33
1474.17 31
1474.26 28
1474.35 26
1474.44 24
1474.53 24
1474.61 24
1474.70 25
1474.79 28
1474.88 30
1474.97 33
1475.05 35
1475.14 37
1475.23 37
1475.32 36
1475.41 34
1475.49 32
1475.58 30
1475.67 28
1475.76 27
1475.85 27
1475.93 27
1476.02 27
1476.11 27
1476.20 27
1476.29 27
1476.38 26
1476.46 25
1476.55 24
1476.64 25
1476.73 26
1476.82 29
1476.90 32
1476.99 36
1477.08 39
1477.17 42
1477.26 45
1477.34 47
1477.43 48
1477.52 49
1477.61 49
1477.70 50
1477.78 51
1477.87 52
1477.96 54
1478.05 54
1478.14 54
1478.23 53
1478.31 52
1478.40 49
1478.49 46
1478.58 44
1478.67 41
1478.75 39
1478.84 38
1478.93 37
1479.02 36
1479.11 36
1479.19 35
1479.28 34
1479.37 33
1479.46 32
1479.55 31
1479.64 30
1479.72 30
1479.81 30
1479.90 31
1479.99 32
1480.08 33
1480.16 33
1480.25 33
1480.34 33
1480.43 33
1480.52 32
1480.61 31
1480.69 30
1480.78 28
1480.87 27
1480.96 25
1481.05 22
1481.14 20
1481.22 17
1481.31 15
1481.40 14
1481.49 13
1481.58 14
1481.66 16
1481.75 20
1481.84 24
1481.93 29
1482.02 35
1482.11 41
1482.19 46
1482.28 50
1482.37 53
1482.46 55
1482.55 55
1482.64 55
1482.72 53
1482.81 52
1482.90 50
1482.99 48
1483.08 46
1483.16 45
1483.25 43
1483.34 40
1483.43 37
1483.52 34
1483.61 30
1483.69 27
1483.78 24
1483.87 21
1483.96 20
1484.05 19
1484.14 19
1484.22 20
1484.31 20
1484.40 21
1484.49 21
1484.58 21
1484.67 21
1484.75 22
1484.84 23
1484.93 24
1485.02 26
1485.11 29
1485.20 32
1485.28 36
1485.37 39
1485.46 42
1485.55 44
1485.64 45
1485.73 44
1485.81 42
1485.90 38
1485.99 34
1486.08 29
1486.17 25
1486.26 21
1486.34 18
1486.43 16
1486.52 15
1486.61 14
1486.70 13
1486.79 12
1486.88 11
1486.96 10
1487.05 8
1487.14 6
1487.23 4
1487.32 2
1487.41 1
1487.49 -0
1487.58 -1
1487.67 -1
1487.76 -0
1487.85 1
1487.94 2
1488.02 3
1488.11 4
1488.20 5
1488.29 5
1488.38 5
1488.47 5
1488.55 5
1488.64 5
1488.73 5
1488.82 5
1488.91 6
1489.00 8
1489.09 10
1489.17 13
1489.26 18
1489.35 22
1489.44 27
1489.53 32
1489.62 37
1489.70 41
1489.79 45
1489.88 47
1489.97 48
1490.06 48
1490.15 47
1490.24 46
1490.32 44
1490.41 42
1490.50 40
1490.59 37
1490.68 35
1490.77 32
1490.86 29
1490.94 26
1491.03 24
1491.12 23
1491.21 22
1491.30 22
1491.39 22
1491.47 23
1491.56 24
1491.65 25
1491.74 27
1491.83 30
1491.92 34
1492.01 40
1492.09 46
1492.18 54
1492.27 61
1492.36 68
1492.45 74
1492.54 78
1492.63 80
1492.71 78
1492.80 75
1492.89 69
1492.98 62
1493.07 55
1493.16 48
1493.25 42
1493.33 36
1493.42 32
1493.51 30
1493.60 28
1493.69 27
1493.78 27
1493.87 27
1493.95 28
1494.04 30
1494.13 32
1494.22 35
1494.31 38
1494.40 43
1494.49 48
1494.58 53
1494.66 58
1494.75 63
1494.84 67
1494.93 69
1495.02 70
1495.11 70
1495.20 68
1495.28 65
1495.37 62
1495.46 58
1495.55 54
1495.64 51
1495.73 47
1495.82 44
1495.90 41
1495.99 38
1496.08 35
1496.17 33
1496.26 31
1496.35 30
1496.44 30
1496.53 31
1496.61 32
1496.70 33
1496.79 33
1496.88 34
1496.97 33
1497.06 32
1497.15 31
1497.23 29
1497.32 27
1497.41 24
1497.50 21
1497.59 17
1497.68 14
1497.77 10
1497.86 7
1497.94 4
1498.03 2
1498.12 1
1498.21 1
1498.30 2
1498.39 4
1498.48 6
1498.57 10
1498.65 13
1498.74 18
1498.83 22
1498.92 26
1499.01 31
1499.10 35
1499.19 39
1499.28 42
1499.36 45
1499.45 47
1499.54 49
1499.63 50
1499.72 51
1499.81 51
1499.90 51
1499.99 50
1500.07 50
1500.16 48
1500.25 47
1500.34 45
1500.43 44
1500.52 43
1500.61 41
1500.70 41
1500.78 40
1500.87 39
1500.96 39
1501.05 37
1501.14 36
1501.23 33
1501.32 29
1501.41 25
1501.50 20
1501.58 16
1501.67 12
1501.76 9
1501.85 8
1501.94 8
1502.03 10
1502.12 13
1502.21 17
1502.29 20
1502.38 24
1502.47 27
1502.56 28
1502.65 29
1502.74 29
1502.83 28
1502.92 27
1503.01 25
1503.09 23
1503.18 21
1503.27 19
1503.36 17
1503.45 16
1503.54 15
1503.63 15
1503.72 16
1503.81 19
1503.89 22
1503.98 27
1504.07 32
1504.16 37
1504.25 42
1504.34 46
1504.43 50
1504.52 52
1504.61 54
1504.69 55
1504.78 55
1504.87 55
1504.96 55
1505.05 54
1505.14 53
1505.23 52
1505.32 51
1505.41 50
1505.50 49
1505.58 49
1505.67 48
1505.76 47
1505.85 46
1505.94 46
1506.03 47
1506.12 48
1506.21 50
1506.30 53
1506.38 57
1506.47 62
1506.56 66
1506.65 71
1506.74 76
1506.83 79
1506.92 82
1507.01 84
1507.10 85
1507.19 85
1507.27 85
1507.36 86
1507.45 87
1507.54 88
1507.63 91
1507.72 94
1507.81 97
1507.90 101
1507.99 104
1508.08 106
1508.16 107
1508.25 106
1508.34 105
1508.43 104
1508.52 102
1508.61 102
1508.70 102
1508.79 103
1508.88 105
1508.97 108
1509.06 110
1509.14 113
1509.23 114
1509.32 115
1509.41 115
1509.50 114
1509.59 112
1509.68 108
1509.77 104
1509.86 99
1509.95 93
1510.03 87
1510.12 81
1510.21 74
1510.30 68
1510.39 63
1510.48 59
1510.57 55
1510.66 53
1510.75 51
1510.84 51
1510.93 52
1511.01 54
1511.10 56
1511.19 59
1511.28 62
1511.37 65
1511.46 66
1511.55 67
1511.64 67
1511.73 65
1511.82 64
1511.91 62
1512.00 61
1512.08 60
1512.17 61
1512.26 61
1512.35 62
1512.44 62
1512.53 62
1512.62 61
1512.71 60
1512.80 58
1512.89 55
1512.98 53
1513.06 50
1513.15 48
1513.24 46
1513.33 45
1513.42 43
1513.51 41
1513.60 40
1513.69 39
1513.78 38
1513.87 37
1513.96 36
1514.05 34
1514.14 32
1514.22 30
1514.31 27
1514.40 24
1514.49 21
1514.58 18
1514.67 17
1514.76 17
1514.85 18
1514.94 19
1515.03 21
1515.12 23
1515.21 25
1515.29 26
1515.38 25
1515.47 24
1515.56 23
1515.65 20
1515.74 18
1515.83 15
1515.92 13
1516.01 11
1516.10 10
1516.19 9
1516.28 8
1516.37 7
1516.46 6
1516.54 6
1516.63 5
1516.72 5
1516.81 4
1516.90 3
1516.99 2
1517.08 1
1517.17 0
1517.26 1
1517.35 2
1517.44 3
1517.53 6
1517.62 9
1517.71 12
1517.79 15
1517.88 18
1517.97 20
1518.06 22
1518.15 23
1518.24 23
1518.33 22
1518.42 21
1518.51 20
1518.60 18
1518.69 16
1518.78 15
1518.87 15
1518.96 15
1519.05 17
1519.13 20
1519.22 24
1519.31 27
1519.40 31
1519.49 34
1519.58 35
1519.67 36
1519.76 36
1519.85 36
1519.94 35
1520.03 34
1520.12 33
1520.21 32
1520.30 30
1520.39 28
1520.47 26
1520.56 24
1520.65 22
1520.74 21
1520.83 20
1520.92 21
1521.01 22
1521.10 25
1521.19 28
1521.28 31
1521.37 35
1521.46 38
1521.55 40
1521.64 42
1521.73 42
1521.82 41
1521.91 38
1521.99 35
1522.08 32
1522.17 28
1522.26 25
1522.35 23
1522.44 22
1522.53 22
1522.62 23
1522.71 24
1522.80 26
1522.89 27
1522.98 28
1523.07 28
1523.16 29
1523.25 29
1523.34 29
1523.43 29
1523.52 30
1523.60 30
1523.69 31
1523.78 31
1523.87 32
1523.96 32
1524.05 31
1524.14 31
1524.23 31
1524.32 30
1524.41 30
1524.50 28
1524.59 26
1524.68 23
1524.77 19
1524.86 15
1524.95 10
1525.04 7
1525.13 5
1525.22 5
1525.31 7
1525.40 12
1525.48 18
1525.57 25
1525.66 33
1525.75 40
1525.84 45
1525.93 48
1526.02 49
1526.11 48
1526.20 46
1526.29 42
1526.38 38
1526.47 35
1526.56 31
1526.65 28
1526.74 26
1526.83 24
1526.92 23
1527.01 22
1527.10 21
1527.19 21
1527.28 21
1527.37 20
1527.45 20
1527.54 20
1527.63 19
1527.72 18
1527.81 16
1527.90 14
1527.99 12
1528.08 9
1528.17 7
1528.26 5
1528.35 4
1528.44 3
1528.53 2
1528.62 1
1528.71 1
1528.80 1
1528.89 1
1528.98 0
1529.07 0
1529.16 0
1529.25 0
1529.34 0
1529.43 0
1529.52 0
1529.61 0
1529.70 0
1529.79 0
1529.87 -0
1529.96 -0
1530.05 0
1530.14 1
1530.23 2
1530.32 4
1530.41 6
1530.50 9
1530.59 12
1530.68 15
1530.77 17
1530.86 19
1530.95 21
1531.04 22
1531.13 24
1531.22 25
1531.31 27
1531.40 30
1531.49 34
1531.58 39
1531.67 45
1531.76 50
1531.85 54
1531.94 58
1532.03 60
1532.12 61
1532.21 61
1532.30 60
1532.39 60
1532.48 60
1532.57 60
1532.66 62
1532.75 65
1532.84 69
1532.92 74
1533.01 78
1533.10 83
1533.19 87
1533.28 91
1533.37 94
1533.46 98
1533.55 102
1533.64 108
1533.73 115
1533.82 125
1533.91 136
1534.00 148
1534.09 162
1534.18 175
1534.27 188
1534.36 199
1534.45 210
1534.54 220
1534.63 229
1534.72 239
1534.81 250
1534.90 262
1534.99 276
1535.08 291
1535.17 307
1535.26 322
1535.35 337
1535.44 350
1535.53 361
1535.62 371
1535.71 380
1535.80 388
1535.89 397
1535.98 406
1536.07 416
1536.16 427
1536.25 439
1536.34 450
1536.43 461
1536.52 472
1536.61 481
1536.70 489
1536.79 495
1536.88 499
1536.97 501
1537.06 501
1537.15 500
1537.24 497
1537.33 492
1537.42 486
1537.51 479
1537.60 471
1537.69 463
1537.78 455
1537.87 447
1537.95 439
1538.04 432
1538.13 425
1538.22 419
1538.31 413
1538.40 406
1538.49 400
1538.58 393
1538.67 386
1538.76 379
1538.85 372
1538.94 365
1539.03 357
1539.12 350
1539.21 341
1539.30 332
1539.39 323
1539.48 313
1539.57 303
1539.66 293
1539.75 283
1539.84 273
1539.93 263
1540.02 253
1540.11 242
1540.20 231
1540.29 220
1540.38 210
1540.47 200
1540.56 192
1540.65 183
1540.74 176
1540.83 168
1540.92 161
1541.01 154
1541.10 146
1541.19 139
1541.28 131
1541.37 124
1541.46 118
1541.55 111
1541.64 105
1541.73 99
1541.82 94
1541.91 89
1542.00 84
1542.09 81
1542.18 78
1542.27 77
1542.36 77
1542.45 79
1542.54 81
1542.63 83
1542.72 85
1542.81 85
1542.90 83
1542.99 80
1543.08 76
1543.17 71
1543.26 66
1543.35 61
1543.44 57
1543.53 54
1543.62 51
1543.71 49
1543.80 47
1543.89 45
1543.98 43
1544.07 42
1544.16 40
1544.25 38
1544.34 37
1544.43 36
1544.52 34
1544.61 33
1544.70 33
1544.79 32
1544.88 32
1544.97 32
1545.07 31
1545.16 31
1545.25 30
1545.34 29
1545.43 27
1545.52 26
1545.61 24
1545.70 23
1545.79 23
1545.88 22
1545.97 22
1546.06 22
1546.15 21
1546.24 19
1546.33 17
1546.42 15
1546.51 13
1546.60 10
1546.69 8
1546.78 7
1546.87 6
1546.96 6
1547.05 7
1547.14 8
1547.23 9
1547.32 12
1547.41 15
1547.50 18
1547.59 22
1547.68 26
1547.77 30
1547.86 33
1547.95 36
1548.04 37
1548.13 37
1548.22 37
1548.31 36
1548.40 34
1548.49 33
1548.58 31
1548.67 30
1548.76 29
1548.85 28
1548.94 28
1549.03 28
1549.12 27
1549.21 27
1549.30 27
1549.39 27
1549.48 26
1549.57 26
1549.66 25
1549.75 24
1549.84 23
1549.93 22
1550.02 21
1550.12 20
1550.21 20
1550.30 19
1550.39 19
1550.48 19
1550.57 20
1550.66 20
1550.75 21
1550.84 22
1550.93 23
1551.02 25
1551.11 28
1551.20 31
1551.29 35
1551.38 39
1551.47 44
1551.56 48
1551.65 53
1551.74 56
1551.83 58
1551.92 60
1552.01 61
1552.10 61
1552.19 61
1552.28 62
1552.37 62
1552.46 64
1552.55 66
1552.64 68
1552.73 70
1552.82 71
1552.91 72
1553.00 71
1553.09 70
1553.19 68
1553.28 65
1553.37 62
1553.46 60
1553.55 57
1553.64 56
1553.73 56
1553.82 58
1553.91 60
1554.00 64
1554.09 67
1554.18 71
1554.27 74
1554.36 76
1554.45 77
1554.54 77
1554.63 76
1554.72 74
1554.81 73
1554.90 72
1554.99 71
1555.08 70
1555.17 68
1555.26 66
1555.35 62
1555.44 58
1555.53 52
1555.63 46
1555.72 39
1555.81 34
1555.90 29
1555.99 27
1556.08 26
1556.17 27
1556.26 29
1556.35 33
1556.44 37
1556.53 41
1556.62 45
1556.71 48
1556.80 51
1556.89 54
1556.98 56
1557.07 58
1557.16 59
1557.25 59
1557.34 59
1557.43 59
1557.52 58
1557.62 57
1557.71 56
1557.80 55
1557.89 53
1557.98 51
1558.07 49
1558.16 46
1558.25 42
1558.34 39
1558.43 36
1558.52 33
1558.61 32
1558.70 30
1558.79 29
1558.88 29
1558.97 29
1559.06 30
1559.15 31
1559.24 32
1559.33 35
1559.43 38
1559.52 43
1559.61 48
1559.70 55
1559.79 63
1559.88 71
1559.97 79
1560.06 88
1560.15 95
1560.24 102
1560.33 107
1560.42 112
1560.51 116
1560.60 118
1560.69 121
1560.78 122
1560.87 124
1560.96 127
1561.05 130
1561.15 133
1561.24 137
1561.33 142
1561.42 147
1561.51 152
1561.60 156
1561.69 160
1561.78 164
1561.87 167
1561.96 171
1562.05 176
1562.14 183
1562.23 192
1562.32 203
1562.41 218
1562.50 235
1562.59 255
1562.69 276
1562.78 300
1562.87 325
1562.96 351
1563.05 377
1563.14 404
1563.23 431
1563.32 458
1563.41 484
1563.50 510
1563.59 534
1563.68 557
1563.77 578
1563.86 597
1563.95 612
1564.05 625
1564.14 635
1564.23 643
1564.32 648
1564.41 651
1564.50 653
1564.59 653
1564.68 654
1564.77 655
1564.86 655
1564.95 655
1565.04 655
1565.13 654
1565.22 653
1565.31 650
1565.41 646
1565.50 642
1565.59 637
1565.68 632
1565.77 627
1565.86 621
1565.95 616
1566.04 610
1566.13 604
1566.22 598
1566.31 590
1566.40 582
1566.49 573
1566.58 564
1566.68 554
1566.77 545
1566.86 535
1566.95 525
1567.04 515
1567.13 504
1567.22 492
1567.31 480
1567.40 468
1567.49 454
1567.58 441
1567.67 427
1567.76 412
1567.86 398
1567.95 382
1568.04 367
1568.13 352
1568.22 336
1568.31 322
1568.40 308
1568.49 295
1568.58 283
1568.67 273
1568.76 264
1568.85 256
1568.94 248
1569.04 241
1569.13 234
1569.22 227
1569.31 220
1569.40 213
1569.49 206
1569.58 199
1569.67 192
1569.76 185
1569.85 179
1569.94 173
1570.03 168
1570.13 163
1570.22 159
1570.31 154
1570.40 149
1570.49 144
1570.58 138
1570.67 132
1570.76 125
1570.85 119
1570.94 113
1571.03 107
1571.12 103
1571.22 99
1571.31 96
1571.40 94
1571.49 92
1571.58 90
1571.67 87
1571.76 85
1571.85 83
1571.94 81
1572.03 79
1572.12 78
1572.21 79
1572.31 80
1572.40 81
1572.49 84
1572.58 87
1572.67 90
1572.76 93
1572.85 95
1572.94 96
1573.03 95
1573.12 94
1573.21 91
1573.31 87
1573.40 83
1573.49 80
1573.58 77
1573.67 75
1573.76 75
1573.85 75
1573.94 77
1574.03 79
1574.12 81
1574.22 83
1574.31 85
1574.40 86
1574.49 87
1574.58 87
1574.67 86
1574.76 85
1574.85 82
1574.94 79
1575.03 75
1575.12 71
1575.22 67
1575.31 63
1575.40 60
1575.49 59
1575.58 59
1575.67 61
1575.76 64
1575.85 67
1575.94 72
1576.03 76
1576.13 80
1576.22 82
1576.31 84
1576.40 85
1576.49 84
1576.58 82
1576.67 80
1576.76 76
1576.85 72
1576.95 68
1577.04 64
1577.13 59
1577.22 56
1577.31 53
1577.40 51
1577.49 50
1577.58 51
1577.67 53
1577.76 56
1577.86 60
1577.95 64
1578.04 67
1578.13 70
1578.22 72
1578.31 72
1578.40 71
1578.49 69
1578.58 66
1578.68 63
1578.77 59
1578.86 55
1578.95 51
1579.04 47
1579.13 43
1579.22 39
1579.31 36
1579.40 33
1579.49 33
1579.59 33
1579.68 36
1579.77 41
1579.86 47
1579.95 54
1580.04 62
1580.13 69
1580.22 74
1580.31 78
1580.41 80
1580.50 80
1580.59 79
1580.68 77
1580.77 75
1580.86 74
1580.95 74
1581.04 74
1581.14 76
1581.23 79
1581.32 82
1581.41 85
1581.50 87
1581.59 88
1581.68 88
1581.77 87
1581.86 85
1581.96 82
1582.05 80
1582.14 78
1582.23 77
1582.32 77
1582.41 78
1582.50 79
1582.59 79
1582.69 78
1582.78 76
1582.87 73
1582.96 67
1583.05 61
1583.14 54
1583.23 46
1583.32 39
1583.41 32
1583.51 26
1583.60 21
1583.69 16
1583.78 12
1583.87 8
1583.96 5
1584.05 2
1584.14 0
1584.24 -0
1584.33 0
1584.42 2
1584.51 7
1584.60 12
1584.69 20
1584.78 27
1584.87 35
1584.97 41
1585.06 46
1585.15 49
1585.24 50
1585.33 49
1585.42 47
1585.51 45
1585.60 42
1585.70 40
1585.79 38
1585.88 36
1585.97 34
1586.06 33
1586.15 31
1586.24 29
1586.34 28
1586.43 27
1586.52 26
1586.61 27
1586.70 28
1586.79 29
1586.88 31
1586.97 32
1587.07 33
1587.16 33
1587.25 32
1587.34 31
1587.43 31
1587.52 31
1587.61 32
1587.70 34
1587.80 38
1587.89 43
1587.98 48
1588.07 54
1588.16 59
1588.25 63
1588.34 67
1588.44 70
1588.53 71
1588.62 72
1588.71 71
1588.80 69
1588.89 67
1588.98 63
1589.08 60
1589.17 56
1589.26 53
1589.35 51
1589.44 49
1589.53 48
1589.62 48
1589.72 48
1589.81 48
1589.90 47
1589.99 47
1590.08 45
1590.17 43
1590.26 39
1590.35 35
1590.45 29
1590.54 24
1590.63 18
1590.72 12
1590.81 8
1590.90 4
1590.99 1
1591.09 -1
1591.18 -1
1591.27 -1
1591.36 -1
1591.45 -0
1591.54 1
1591.64 3
1591.73 4
1591.82 6
1591.91 8
1592.00 9
1592.09 10
1592.18 12
1592.28 14
1592.37 16
1592.46 19
1592.55 22
1592.64 26
1592.73 30
1592.82 33
1592.92 35
1593.01 35
1593.10 34
1593.19 31
1593.28 28
1593.37 24
1593.46 20
1593.56 17
1593.65 15
1593.74 15
1593.83 17
1593.92 20
1594.01 24
1594.11 28
1594.20 32
1594.29 35
1594.38 37
1594.47 38
1594.56 37
1594.65 35
1594.75 32
1594.84 29
1594.93 27
1595.02 26
1595.11 25
1595.20 26
1595.30 28
1595.39 30
1595.48 32
1595.57 34
1595.66 35
1595.75 35
1595.84 35
1595.94 36
1596.03 36
1596.12 36
1596.21 37
1596.30 38
1596.39 39
1596.49 40
1596.58 41
1596.67 43
1596.76 45
1596.85 47
1596.94 50
1597.04 53
1597.13 56
1597.22 60
1597.31 63
1597.40 66
1597.49 68
1597.59 69
1597.68 69
1597.77 67
1597.86 65
1597.95 62
1598.04 59
1598.13 56
1598.23 53
1598.32 51
1598.41 50
1598.50 50
1598.59 50
1598.68 50
1598.78 51
1598.87 51
1598.96 52
1599.05 52
1599.14 52
1599.23 52
1599.33 52
1599.42 52
1599.51 53
1599.60 55
1599.69 57
1599.78 59
1599.88 61
1599.97 62
1600.06 63
1600.15 62
1600.24 61
1600.34 60
1600.43 58
1600.52 58
1600.61 58
1600.70 59
1600.79 62
1600.89 65
1600.98 69
1601.07 72
1601.16 75
1601.25 77
1601.34 78
1601.44 78
1601.53 76
1601.62 75
1601.71 73
1601.80 72
1601.89 72
1601.99 74
1602.08 77
1602.17 80
1602.26 85
1602.35 89
1602.44 93
1602.54 96
1602.63 98
1602.72 99
1602.81 99
1602.90 99
1603.00 98
1603.09 96
1603.18 94
1603.27 90
1603.36 86
1603.45 81
1603.55 76
1603.64 71
1603.73 65
1603.82 61
1603.91 56
1604.01 53
1604.10 50
1604.19 48
1604.28 47
1604.37 46
1604.46 47
1604.56 49
1604.65 52
1604.74 56
1604.83 60
1604.92 65
1605.02 70
1605.11 75
1605.20 78
1605.29 81
1605.38 81
1605.47 81
1605.57 79
1605.66 76
1605.75 72
1605.84 67
1605.93 63
1606.03 58
1606.12 54
1606.21 50
1606.30 48
1606.39 46
1606.49 45
1606.58 44
1606.67 44
1606.76 45
1606.85 45
1606.94 44
1607.04 44
1607.13 43
1607.22 42
1607.31 41
1607.40 41
1607.50 42
1607.59 44
1607.68 46
1607.77 49
1607.86 51
1607.96 53
1608.05 53
1608.14 53
1608.23 51
1608.32 49
1608.42 46
1608.51 43
1608.60 41
1608.69 39
1608.78 38
1608.87 38
1608.97 39
1609.06 40
1609.15 41
1609.24 42
1609.33 43
1609.43 44
1609.52 44
1609.61 44
1609.70 43
1609.79 41
1609.89 39
1609.98 37
1610.07 35
1610.16 34
1610.25 32
1610.35 32
1610.44 32
1610.53 31
1610.62 31
1610.71 30
1610.81 29
1610.90 27
1610.99 25
1611.08 23
1611.17 21
1611.27 20
1611.36 19
1611.45 19
1611.54 20
1611.63 21
1611.73 22
1611.82 22
1611.91 23
1612.00 22
1612.09 21
1612.19 19
1612.28 17
1612.37 16
1612.46 17
1612.55 19
1612.65 23
1612.74 29
1612.83 36
1612.92 45
1613.02 53
1613.11 61
1613.20 68
1613.29 73
1613.38 75
1613.48 75
1613.57 73
1613.66 70
1613.75 66
1613.84 61
1613.94 57
1614.03 53
1614.12 49
1614.21 46
1614.30 43
1614.40 41
1614.49 39
1614.58 37
1614.67 36
1614.76 35
1614.86 34
1614.95 34
1615.04 34
1615.13 35
1615.23 37
1615.32 39
1615.41 41
1615.50 43
1615.59 45
1615.69 47
1615.78 48
1615.87 48
1615.96 48
1616.05 47
1616.15 46
1616.24 44
1616.33 41
1616.42 39
1616.52 36
1616.61 33
1616.70 30
1616.79 28
1616.88 26
1616.98 24
1617.07 24
1617.16 24
1617.25 25
1617.35 27
1617.44 30
1617.53 32
1617.62 35
1617.71 37
1617.81 38
1617.90 38
1617.99 38
1618.08 37
1618.18 37
1618.27 37
1618.36 37
1618.45 39
1618.54 41
1618.64 43
1618.73 45
1618.82 47
1618.91 48
1619.01 48
1619.10 47
1619.19 45
1619.28 43
1619.37 41
1619.47 39
1619.56 37
1619.65 35
1619.74 34
1619.84 33
1619.93 32
1620.02 32
1620.11 31
1620.20 30
1620.30 28
1620.39 26
1620.48 23
1620.57 19
1620.67 15
1620.76 11
1620.85 7
1620.94 5
1621.03 3
1621.13 3
1621.22 4
1621.31 6
1621.40 9
1621.50 11
1621.59 14
1621.68 17
1621.77 19
1621.87 21
1621.96 22
1622.05 23
1622.14 23
1622.23 23
1622.33 23
1622.42 23
1622.51 23
1622.60 22
1622.70 22
1622.79 22
1622.88 22
1622.97 23
1623.07 23
1623.16 23
1623.25 24
1623.34 23
1623.44 23
1623.53 22
1623.62 20
1623.71 18
1623.80 15
1623.90 12
1623.99 8
1624.08 5
1624.17 3
1624.27 1
1624.36 -0
1624.45 -1
1624.54 -1
1624.64 -1
1624.73 -0
1624.82 0
1624.91 1
1625.01 3
1625.10 4
1625.19 6
1625.28 8
1625.38 10
1625.47 11
1625.56 13
1625.65 13
1625.75 14
1625.84 13
1625.93 13
1626.02 12
1626.12 11
1626.21 10
1626.30 9
1626.39 9
1626.48 9
1626.58 9
1626.67 10
1626.76 12
1626.85 14
1626.95 16
1627.04 19
1627.13 22
1627.22 25
1627.32 27
1627.41 29
1627.50 30
1627.59 31
1627.69 30
1627.78 29
1627.87 29
1627.96 28
1628.06 28
1628.15 28
1628.24 29
1628.33 30
1628.43 32
1628.52 33
1628.61 33
1628.70 33
1628.80 32
1628.89 31
1628.98 29
1629.07 27
1629.17 25
1629.26 23
1629.35 21
1629.44 20
1629.54 19
1629.63 19
1629.72 19
1629.81 19
1629.91 20
1630.00 21
1630.09 23
1630.19 24
1630.28 25
1630.37 27
1630.46 28
1630.56 29
1630.65 30
1630.74 31
1630.83 31
1630.93 31
1631.02 32
1631.11 33
1631.20 35
1631.30 37
1631.39 40
1631.48 44
1631.57 48
1631.67 52
1631.76 56
1631.85 58
1631.94 60
1632.04 60
1632.13 60
1632.22 59
1632.31 57
1632.41 55
1632.50 54
1632.59 53
1632.68 52
1632.78 52
1632.87 52
1632.96 52
1633.06 51
1633.15 50
1633.24 49
1633.33 47
1633.43 45
1633.52 43
1633.61 41
1633.70 40
1633.80 39
1633.89 38
1633.98 37
1634.07 36
1634.17 35
1634.26 34
1634.35 32
1634.45 30
1634.54 27
1634.63 25
1634.72 23
1634.82 21
1634.91 20
1635.00 19
1635.09 18
1635.19 17
1635.28 18
1635.37 18
1635.46 19
1635.56 21
1635.65 22
1635.74 23
1635.84 23
1635.93 22
1636.02 21
1636.11 19
1636.21 16
1636.30 13
1636.39 10
1636.48 8
1636.58 6
1636.67 5
1636.76 5
1636.86 6
1636.95 7
1637.04 10
1637.13 13
1637.23 16
1637.32 20
1637.41 23
1637.51 26
1637.60 28
1637.69 29
1637.78 29
1637.88 29
1637.97 28
1638.06 27
1638.15 27
1638.25 27
1638.34 28
1638.43 29
1638.53 31
1638.62 33
1638.71 36
1638.80 38
1638.90 39
1638.99 40
1639.08 40
1639.18 39
1639.27 37
1639.36 34
1639.45 30
1639.55 26
1639.64 22
1639.73 19
1639.82 17
1639.92 16
1640.01 17
1640.10 21
1640.20 26
1640.29 32
1640.38 39
1640.47 45
1640.57 52
1640.66 57
1640.75 61
1640.85 63
1640.94 63
1641.03 62
1641.12 60
1641.22 56
1641.31 52
1641.40 47
1641.50 42
1641.59 37
1641.68 32
1641.77 27
1641.87 22
1641.96 17
1642.05 13
1642.15 9
1642.24 6
1642.33 5
1642.43 5
1642.52 6
1642.61 8
1642.70 11
1642.80 15
1642.89 19
1642.98 23
1643.08 27
1643.17 31
1643.26 35
1643.35 39
1643.45 42
1643.54 45
1643.63 47
1643.73 47
1643.82 46
1643.91 44
1644.00 41
1644.10 38
1644.19 36
1644.28 33
1644.38 32
1644.47 31
1644.56 30
1644.66 30
1644.75 30
1644.84 29
1644.93 28
1645.03 27
1645.12 26
1645.21 25
1645.31 24
1645.40 24
1645.49 24
1645.59 25
1645.68 26
1645.77 27
1645.86 28
1645.96 29
1646.05 28
1646.14 27
1646.24 24
1646.33 21
1646.42 17
1646.52 14
1646.61 10
1646.70 6
1646.79 3
1646.89 1
1646.98 -0
1647.07 -1
1647.17 -1
1647.26 -0
1647.35 1
1647.45 3
1647.54 5
1647.63 7
1647.72 9
1647.82 11
1647.91 12
1648.00 13
1648.10 14
1648.19 13
1648.28 12
1648.38 11
1648.47 9
1648.56 7
1648.66 5
1648.75 3
1648.84 2
1648.93 1
1649.03 -0
1649.12 -1
1649.21 -1
1649.31 -1
1649.40 -0
1649.49 1
1649.59 1
1649.68 3
1649.77 4
1649.87 5
1649.96 6
1650.05 7
1650.15 7
1650.24 6
1650.33 5
1650.42 4
1650.52 3
1650.61 1
1650.70 0
1650.80 -0
1650.89 -0
1650.98 0
1651.08 2
1651.17 4
1651.26 6
1651.36 8
1651.45 10
1651.54 11
1651.64 12
1651.73 12
1651.82 11
1651.91 11
1652.01 11
1652.10 12
1652.19 13
1652.29 16
1652.38 18
1652.47 22
1652.57 25
1652.66 27
1652.75 29
1652.85 30
1652.94 30
1653.03 28
1653.13 26
1653.22 23
1653.31 20
1653.41 17
1653.50 15
1653.59 14
1653.69 14
1653.78 15
1653.87 17
1653.97 19
1654.06 21
1654.15 24
1654.25 25
1654.34 27
1654.43 28
1654.52 29
1654.62 29
1654.71 29
1654.80 29
1654.90 29
1654.99 29
1655.08 29
1655.18 30
1655.27 30
1655.36 31
1655.46 32
1655.55 33
1655.64 34
1655.74 35
1655.83 35
1655.92 35
1656.02 35
1656.11 34
1656.20 32
1656.30 30
1656.39 29
1656.48 27
1656.58 27
1656.67 27
1656.76 28
1656.86 30
1656.95 33
1657.04 36
1657.14 38
1657.23 41
1657.32 42
1657.42 43
1657.51 44
1657.60 43
1657.70 43
1657.79 43
1657.88 42
1657.98 42
1658.07 41
1658.16 40
1658.26 39
1658.35 38
1658.44 36
1658.54 35
1658.63 35
1658.72 35
1658.82 36
1658.91 37
1659.00 38
1659.10 40
1659.19 41
1659.28 42
1659.38 43
1659.47 43
1659.56 42
1659.66 41
1659.75 40
1659.84 39
1659.94 37
1660.03 35
1660.12 32
1660.22 29
1660.31 25
1660.40 21
1660.50 16
1660.59 13
1660.68 10
1660.78 10
1660.87 11
1660.96 14
1661.06 18
1661.15 23
1661.25 29
1661.34 33
1661.43 36
1661.53 36
1661.62 35
1661.71 31
1661.81 26
1661.90 20
1661.99 14
1662.09 8
1662.18 4
1662.27 1
1662.37 -1
1662.46 -2
1662.55 -1
1662.65 0
1662.74 2
1662.83 5
1662.93 8
1663.02 12
1663.11 15
1663.21 17
1663.30 18
1663.39 19
1663.49 18
1663.58 16
1663.68 14
1663.77 12
1663.86 10
1663.96 10
1664.05 9
1664.14 10
1664.24 10
1664.33 11
1664.42 11
1664.52 10
1664.61 9
1664.70 7
1664.80 6
1664.89 4
1664.98 2
1665.08 1
1665.17 -0
1665.27 -1
1665.36 -1
1665.45 -1
1665.55 -1
1665.64 -0
1665.73 1
1665.83 3
1665.92 5
1666.01 8
1666.11 12
1666.20 16
1666.29 19
1666.39 22
1666.48 25
1666.58 27
1666.67 29
1666.76 30
1666.86 32
1666.95 34
1667.04 36
1667.14 38
1667.23 40
1667.32 41
1667.42 43
1667.51 45
1667.60 46
1667.70 47
1667.79 49
1667.89 49
1667.98 49
1668.07 49
1668.17 48
1668.26 47
1668.35 45
1668.45 43
1668.54 41
1668.63 40
1668.73 40
1668.82 42
1668.92 45
1669.01 50
1669.10 55
1669.20 60
1669.29 65
1669.38 68
1669.48 69
1669.57 68
1669.66 66
1669.76 62
1669.85 58
1669.95 53
1670.04 49
1670.13 47
1670.23 45
1670.32 44
1670.41 43
1670.51 43
1670.60 43
1670.70 43
1670.79 42
1670.88 42
1670.98 41
1671.07 41
1671.16 41
1671.26 40
1671.35 41
1671.45 41
1671.54 42
1671.63 44
1671.73 45
1671.82 48
1671.91 50
1672.01 53
1672.10 55
1672.19 57
1672.29 58
1672.38 59
1672.48 60
1672.57 60
1672.66 59
1672.76 59
1672.85 59
1672.94 58
1673.04 57
1673.13 57
1673.23 55
1673.32 53
1673.41 50
1673.51 47
1673.60 42
1673.70 38
1673.79 33
1673.88 29
1673.98 26
1674.07 24
1674.16 23
1674.26 23
1674.35 23
1674.45 23
1674.54 24
1674.63 24
1674.73 24
1674.82 25
1674.91 25
1675.01 26
1675.10 27
1675.20 28
1675.29 28
1675.38 29
1675.48 29
1675.57 30
1675.67 30
1675.76 31
1675.85 31
1675.95 32
1676.04 33
1676.13 33
1676.23 33
1676.32 33
1676.42 32
1676.51 32
1676.60 32
1676.70 31
1676.79 32
1676.89 32
1676.98 33
1677.07 34
1677.17 34
1677.26 34
1677.35 34
1677.45 33
1677.54 32
1677.64 30
1677.73 29
1677.82 27
1677.92 26
1678.01 26
1678.11 26
1678.20 27
1678.29 28
1678.39 31
1678.48 33
1678.58 36
1678.67 40
1678.76 43
1678.86 46
1678.95 49
1679.04 51
1679.14 52
1679.23 52
1679.33 52
1679.42 52
1679.51 52
1679.61 53
1679.70 55
1679.80 57
1679.89 61
1679.98 65
1680.08 69
1680.17 73
1680.27 76
1680.36 77
1680.45 76
1680.55 72
1680.64 67
1680.74 61
1680.83 53
1680.92 45
1681.02 36
1681.11 28
1681.21 21
1681.30 16
1681.39 12
1681.49 10
1681.58 9
1681.68 11
1681.77 14
1681.86 17
1681.96 22
1682.05 26
1682.15 31
1682.24 34
1682.33 37
1682.43 39
1682.52 40
1682.62 39
1682.71 38
1682.80 36
1682.90 33
1682.99 30
1683.09 27
1683.18 23
1683.27 20
1683.37 17
1683.46 15
1683.56 13
1683.65 13
1683.74 14
1683.84 16
1683.93 20
1684.03 23
1684.12 28
1684.22 32
1684.31 36
1684.40 40
1684.50 42
1684.59 44
1684.69 45
1684.78 44
1684.87 43
1684.97 41
1685.06 39
1685.16 37
1685.25 36
1685.34 37
1685.44 38
1685.53 41
1685.63 45
1685.72 49
1685.81 53
1685.91 56
1686.00 57
1686.10 58
1686.19 57
1686.29 55
1686.38 52
1686.47 49
1686.57 46
1686.66 43
1686.76 40
1686.85 37
1686.94 35
1687.04 33
1687.13 32
1687.23 32
1687.32 32
1687.42 33
1687.51 34
1687.60 36
1687.70 37
1687.79 38
1687.89 38
1687.98 37
1688.07 36
1688.17 34
1688.26 33
1688.36 31
1688.45 29
1688.55 27
1688.64 26
1688.73 24
1688.83 22
1688.92 20
1689.02 18
1689.11 17
1689.21 17
1689.30 18
1689.39 20
1689.49 24
1689.58 28
1689.68 33
1689.77 37
1689.86 41
1689.96 44
1690.05 45
1690.15 45
1690.24 44
1690.34 43
1690.43 42
1690.52 40
1690.62 39
1690.71 38
1690.81 36
1690.90 34
1691.00 32
1691.09 29
1691.18 26
1691.28 24
1691.37 22
1691.47 21
1691.56 22
1691.66 23
1691.75 26
1691.84 29
1691.94 32
1692.03 34
1692.13 36
1692.22 37
1692.32 37
1692.41 37
1692.50 36
1692.60 36
1692.69 35
1692.79 35
1692.88 34
1692.98 33
1693.07 31
1693.16 29
1693.26 27
1693.35 24
1693.45 21
1693.54 19
1693.64 17
1693.73 16
1693.82 16
1693.92 16
1694.01 17
1694.11 18
1694.20 19
1694.30 21
1694.39 23
1694.49 25
1694.58 26
1694.67 28
1694.77 30
1694.86 31
1694.96 32
1695.05 32
1695.15 32
1695.24 32
1695.33 31
1695.43 30
1695.52 28
1695.62 25
1695.71 22
1695.81 20
1695.90 17
1696.00 14
1696.09 12
1696.18 10
1696.28 9
1696.37 7
1696.47 7
1696.56 7
1696.66 8
1696.75 11
1696.85 14
1696.94 18
1697.03 24
1697.13 29
1697.22 35
1697.32 41
1697.41 45
1697.51 49
1697.60 51
1697.70 53
1697.79 53
1697.88 53
1697.98 53
1698.07 52
1698.17 52
1698.26 51
1698.36 51
1698.45 50
1698.55 48
1698.64 46
1698.73 44
1698.83 42
1698.92 41
1699.02 40
1699.11 41
1699.21 43
1699.30 47
1699.40 51
1699.49 55
1699.58 60
1699.68 63
1699.77 66
1699.87 68
1699.96 68
1700.06 67
1700.15 65
1700.25 63
1700.34 61
1700.44 58
1700.53 56
1700.62 54
1700.72 51
1700.81 49
1700.91 47
1701.00 45
1701.10 43
1701.19 42
1701.29 42
1701.38 43
1701.48 44
1701.57 47
1701.66 49
1701.76 52
1701.85 54
1701.95 56
1702.04 56
1702.14 55
1702.23 53
1702.33 51
1702.42 48
1702.52 45
1702.61 42
1702.70 39
1702.80 37
1702.89 36
1702.99 35
1703.08 34
1703.18 34
1703.27 33
1703.37 32
1703.46 32
1703.56 31
1703.65 30
1703.75 30
1703.84 30
1703.93 30
1704.03 29
1704.12 29
1704.22 29
1704.31 28
1704.41 27
1704.50 26
1704.60 25
1704.69 23
1704.79 21
1704.88 19
1704.98 18
1705.07 17
1705.17 16
1705.26 16
1705.35 15
1705.45 15
1705.54 16
1705.64 16
1705.73 16
1705.83 16
1705.92 16
1706.02 16
1706.11 16
1706.21 16
1706.30 16
1706.40 15
1706.49 14
1706.59 12
1706.68 10
1706.77 7
1706.87 5
1706.96 3
1707.06 1
1707.15 -0
1707.25 -1
1707.34 -1
1707.44 -1
1707.53 -1
1707.63 1
1707.72 3
1707.82 6
1707.91 10
1708.01 15
1708.10 20
1708.20 24
1708.29 28
1708.39 31
1708.48 33
1708.57 33
1708.67 33
1708.76 31
1708.86 29
1708.95 26
1709.05 24
1709.14 21
1709.24 19
1709.33 18
1709.43 17
1709.52 16
1709.62 17
1709.71 18
1709.81 19
1709.90 22
1710.00 25
1710.09 28
1710.19 31
1710.28 34
1710.38 38
1710.47 41
1710.57 44
1710.66 46
1710.75 49
1710.85 52
1710.94 54
1711.04 57
1711.13 59
1711.23 62
1711.32 64
1711.42 66
1711.51 67
1711.61 68
1711.70 68
1711.80 67
1711.89 66
1711.99 64
1712.08 61
1712.18 59
1712.27 56
1712.37 54
1712.46 52
1712.56 49
1712.65 46
1712.75 43
1712.84 40
1712.94 36
1713.03 33
1713.13 30
1713.22 27
1713.32 26
1713.41 26
1713.51 27
1713.60 29
1713.70 32
1713.79 36
1713.89 40
1713.98 44
1714.07 48
1714.17 52
1714.26 56
1714.36 59
1714.45 62
1714.55 65
1714.64 67
1714.74 70
1714.83 71
1714.93 73
1715.02 74
1715.12 74
1715.21 75
1715.31 75
1715.40 76
1715.50 76
1715.59 77
1715.69 77
1715.78 77
1715.88 76
1715.97 75
1716.07 72
1716.16 68
1716.26 64
1716.35 58
1716.45 52
1716.54 46
1716.64 40
1716.73 34
1716.83 29
1716.92 25
1717.02 22
1717.11 20
1717.21 20
1717.30 21
1717.40 24
1717.49 28
1717.59 33
1717.68 39
1717.78 46
1717.87 53
1717.97 59
1718.06 65
1718.16 70
1718.25 74
1718.35 77
1718.44 79
1718.54 80
1718.63 80
1718.73 80
1718.82 79
1718.92 78
1719.01 77
1719.11 76
1719.20 75
1719.30 75
1719.39 74
1719.49 74
1719.58 73
1719.68 72
1719.77 71
1719.87 69
1719.96 67
1720.06 64
1720.15 60
1720.25 57
1720.34 53
1720.44 49
1720.53 46
1720.63 42
1720.72 40
1720.82 37
1720.92 35
1721.01 33
1721.11 31
1721.20 29
1721.30 27
1721.39 26
1721.49 24
1721.58 22
1721.68 21
1721.77 19
1721.87 17
1721.96 15
1722.06 13
1722.15 10
1722.25 7
1722.34 5
1722.44 3
1722.53 1
1722.63 -0
1722.72 -0
1722.82 1
1722.91 3
1723.01 5
1723.10 9
1723.20 12
1723.29 15
1723.39 18
1723.48 20
1723.58 20
1723.67 19
1723.77 17
1723.86 14
1723.96 10
1724.05 7
1724.15 4
1724.25 1
1724.34 0
1724.44 -0
1724.53 -0
1724.63 1
1724.72 1
1724.82 3
1724.91 4
1725.01 4
1725.10 5
1725.20 6
1725.29 6
1725.39 6
1725.48 6
1725.58 6
1725.67 6
1725.77 6
1725.86 7
1725.96 8
1726.05 10
1726.15 12
1726.24 16
1726.34 20
1726.44 24
1726.53 29
1726.63 33
1726.72 37
1726.82 40
1726.91 42
1727.01 42
1727.10 42
1727.20 41
1727.29 40
1727.39 38
1727.48 36
1727.58 35
1727.67 34
1727.77 34
1727.86 34
1727.96 34
1728.05 35
1728.15 36
1728.25 36
1728.34 37
1728.44 37
1728.53 37
1728.63 36
1728.72 35
1728.82 34
1728.91 32
1729.01 31
1729.10 31
1729.20 32
1729.29 35
1729.39 39
1729.48 44
1729.58 50
1729.68 56
1729.77 61
1729.87 64
1729.96 66
1730.06 66
1730.15 64
1730.25 61
1730.34 58
1730.44 55
1730.53 53
1730.63 53
1730.72 54
1730.82 56
1730.91 59
1731.01 63
1731.11 67
1731.20 70
1731.30 72
1731.39 72
1731.49 72
1731.58 70
1731.68 67
1731.77 64
1731.87 61
1731.96 58
1732.06 56
1732.15 54
1732.25 54
1732.35 56
1732.44 58
1732.54 62
1732.63 67
1732.73 71
1732.82 74
1732.92 77
1733.01 77
1733.11 75
1733.20 72
1733.30 68
1733.40 64
1733.49 60
1733.59 58
1733.68 56
1733.78 55
1733.87 54
1733.97 53
1734.06 50
1734.16 47
1734.25 43
1734.35 38
1734.45 33
1734.54 29
1734.64 26
1734.73 24
1734.83 24
1734.92 24
1735.02 23
1735.11 23
1735.21 21
1735.30 18
1735.40 14
1735.50 10
1735.59 6
1735.69 3
1735.78 1
1735.88 -1
1735.97 -1
1736.07 -0
1736.16 1
1736.26 2
1736.36 4
1736.45 5
1736.55 7
1736.64 8
1736.74 9
1736.83 10
1736.93 10
1737.02 10
1737.12 11
1737.22 11
1737.31 11
1737.41 12
1737.50 12
1737.60 13
1737.69 14
1737.79 15
1737.88 16
1737.98 17
1738.08 18
1738.17 18
1738.27 18
1738.36 17
1738.46 17
1738.55 16
1738.65 14
1738.74 13
1738.84 10
1738.94 8
1739.03 6
1739.13 4
1739.22 2
1739.32 1
1739.41 -0
1739.51 -1
1739.60 -1
1739.70 -1
1739.80 -1
1739.89 -1
1739.99 -1
1740.08 1
1740.18 4
1740.27 8
1740.37 13
1740.47 20
1740.56 28
1740.66 35
1740.75 43
1740.85 49
1740.94 55
1741.04 60
1741.13 65
1741.23 69
1741.33 73
1741.42 76
1741.52 79
1741.61 82
1741.71 83
1741.80 83
1741.90 81
1742.00 78
1742.09 75
1742.19 71
1742.28 67
1742.38 65
1742.47 64
1742.57 64
1742.67 65
1742.76 67
1742.86 68
1742.95 69
1743.05 68
1743.14 67
1743.24 64
1743.34 61
1743.43 56
1743.53 52
1743.62 48
1743.72 45
1743.81 43
1743.91 42
1744.01 42
1744.10 42
1744.20 42
1744.29 41
1744.39 40
1744.48 39
1744.58 37
1744.68 36
1744.77 35
1744.87 36
1744.96 38
1745.06 40
1745.15 44
1745.25 47
1745.35 51
1745.44 54
1745.54 56
1745.63 58
1745.73 59
1745.83 58
1745.92 57
1746.02 56
1746.11 53
1746.21 51
1746.30 48
1746.40 44
1746.50 41
1746.59 38
1746.69 36
1746.78 33
1746.88 31
1746.97 30
1747.07 29
1747.17 29
1747.26 29
1747.36 31
1747.45 33
1747.55 35
1747.65 38
1747.74 40
1747.84 42
1747.93 44
1748.03 44
1748.12 45
1748.22 45
1748.32 44
1748.41 43
1748.51 43
1748.60 42
1748.70 40
1748.80 39
1748.89 38
1748.99 36
1749.08 35
1749.18 34
1749.28 34
1749.37 33
1749.47 33
1749.56 33
1749.66 33
1749.75 33
1749.85 33
1749.95 33
1750.04 32
1750.14 32
1750.23 31
1750.33 30
1750.43 29
1750.52 28
1750.62 26
1750.71 23
1750.81 20
1750.91 17
1751.00 14
1751.10 12
1751.19 10
1751.29 9
1751.39 10
1751.48 12
1751.58 15
1751.67 19
1751.77 24
1751.86 29
1751.96 32
1752.06 35
1752.15 36
1752.25 36
1752.34 35
1752.44 33
1752.54 30
1752.63 28
1752.73 26
1752.82 25
1752.92 25
1753.02 26
1753.11 28
1753.21 30
1753.30 33
1753.40 35
1753.50 35
1753.59 35
1753.69 32
1753.78 28
1753.88 23
1753.98 18
1754.07 13
1754.17 8
1754.26 4
1754.36 2
1754.46 0
1754.55 -1
1754.65 -1
1754.74 -1
1754.84 -1
1754.94 -1
1755.03 -1
1755.13 -1
1755.22 -0
1755.32 1
1755.42 3
1755.51 7
1755.61 12
1755.70 18
1755.80 25
1755.90 32
1755.99 39
1756.09 46
1756.19 51
1756.28 54
1756.38 55
1756.47 55
1756.57 52
1756.67 49
1756.76 45
1756.86 42
1756.95 40
1757.05 39
1757.15 40
1757.24 43
1757.34 46
1757.43 49
1757.53 52
1757.63 54
1757.72 55
1757.82 55
1757.91 54
1758.01 52
1758.11 51
1758.20 49
1758.30 49
1758.40 49
1758.49 49
1758.59 51
1758.68 52
1758.78 54
1758.88 55
1758.97 57
1759.07 58
1759.16 59
1759.26 61
1759.36 63
1759.45 65
1759.55 67
1759.65 70
1759.74 73
1759.84 77
1759.93 81
1760.03 85
1760.13 89
1760.22 94
1760.32 98
1760.41 102
1760.51 105
1760.61 107
1760.70 108
1760.80 109
1760.90 109
1760.99 108
1761.09 106
1761.18 105
1761.28 104
1761.38 104
1761.47 104
1761.57 105
1761.67 107
1761.76 109
1761.86 111
1761.95 113
1762.05 114
1762.15 114
1762.24 113
1762.34 111
1762.44 108
1762.53 104
1762.63 99
1762.72 94
1762.82 89
1762.92 84
1763.01 79
1763.11 75
1763.21 71
1763.30 68
1763.40 66
1763.49 64
1763.59 62
1763.69 60
1763.78 59
1763.88 57
1763.98 55
1764.07 53
1764.17 51
1764.26 50
1764.36 48
1764.46 47
1764.55 45
1764.65 43
1764.75 42
1764.84 40
1764.94 39
1765.03 38
1765.13 38
1765.23 38
1765.32 40
1765.42 42
1765.52 45
1765.61 48
1765.71 50
1765.81 53
1765.90 55
1766.00 57
1766.09 58
1766.19 58
1766.29 58
1766.38 57
1766.48 56
1766.58 53
1766.67 50
1766.77 46
1766.86 42
1766.96 38
1767.06 36
1767.15 36
1767.25 37
1767.35 40
1767.44 45
1767.54 51
1767.64 56
1767.73 61
1767.83 65
1767.92 68
1768.02 68
1768.12 66
1768.21 63
1768.31 59
1768.41 55
1768.50 51
1768.60 47
1768.70 43
1768.79 41
1768.89 40
1768.99 40
1769.08 40
1769.18 40
1769.27 40
1769.37 40
1769.47 38
1769.56 35
1769.66 32
1769.76 28
1769.85 24
1769.95 21
1770.05 19
1770.14 19
1770.24 19
1770.34 21
1770.43 24
1770.53 27
1770.62 29
1770.72 31
1770.82 32
1770.91 33
1771.01 32
1771.11 31
1771.20 30
1771.30 28
1771.40 27
1771.49 26
1771.59 26
1771.69 26
1771.78 26
1771.88 26
1771.98 27
1772.07 27
1772.17 27
1772.27 26
1772.36 25
1772.46 24
1772.55 23
1772.65 23
1772.75 24
1772.84 27
1772.94 31
1773.04 37
1773.13 44
1773.23 51
1773.33 58
1773.42 64
1773.52 69
1773.62 71
1773.71 73
1773.81 72
1773.91 71
1774.00 68
1774.10 65
1774.20 62
1774.29 59
1774.39 56
1774.49 53
1774.58 49
1774.68 46
1774.78 43
1774.87 41
1774.97 38
1775.06 36
1775.16 34
1775.26 32
1775.35 30
1775.45 28
1775.55 26
1775.64 24
1775.74 21
1775.84 19
1775.93 18
1776.03 16
1776.13 14
1776.22 13
1776.32 12
1776.42 12
1776.51 13
1776.61 14
1776.71 17
1776.80 20
1776.90 24
1777.00 29
1777.09 34
1777.19 39
1777.29 43
1777.38 47
1777.48 50
1777.58 52
1777.67 53
1777.77 54
1777.87 55
1777.96 55
1778.06 56
1778.16 57
1778.25 58
1778.35 58
1778.45 59
1778.54 59
1778.64 60
1778.74 60
1778.83 61
1778.93 62
1779.03 62
1779.12 61
1779.22 59
1779.32 55
1779.41 50
1779.51 44
1779.61 37
1779.70 31
1779.80 24
1779.90 19
1779.99 15
1780.09 12
1780.19 12
1780.28 12
1780.38 14
1780.48 16
1780.57 17
1780.67 18
1780.77 18
1780.86 17
1780.96 15
1781.06 13
1781.15 10
1781.25 7
1781.35 4
1781.45 2
1781.54 1
1781.64 -0
1781.74 -1
1781.83 -1
1781.93 -1
1782.03 -1
1782.12 -1
1782.22 -1
1782.32 -0
1782.41 0
1782.51 1
1782.61 3
1782.70 6
1782.80 8
1782.90 11
1782.99 14
1783.09 16
1783.19 17
1783.28 17
1783.38 17
1783.48 16
1783.57 16
1783.67 15
1783.77 15
1783.86 15
1783.96 15
1784.06 15
1784.16 15
1784.25 14
1784.35 13
1784.45 12
1784.54 10
1784.64 9
1784.74 7
1784.83 7
1784.93 7
1785.03 8
1785.12 10
1785.22 13
1785.32 17
1785.41 21
1785.51 26
1785.61 30
1785.70 34
1785.80 37
1785.90 39
1786.00 41
1786.09 42
1786.19 43
1786.29 43
1786.38 43
1786.48 42
1786.58 42
1786.67 41
1786.77 40
1786.87 39
1786.96 38
1787.06 38
1787.16 39
1787.26 40
1787.35 43
1787.45 46
1787.55 51
1787.64 56
1787.74 61
1787.84 65
1787.93 67
1788.03 68
1788.13 67
1788.22 64
1788.32 60
1788.42 56
1788.52 53
1788.61 50
1788.71 49
1788.81 50
1788.90 51
1789.00 53
1789.10 55
1789.19 55
1789.29 55
1789.39 53
1789.48 51
1789.58 48
1789.68 45
1789.78 42
1789.87 40
1789.97 37
1790.07 35
1790.16 33
1790.26 30
1790.36 28
1790.45 25
1790.55 24
1790.65 22
1790.75 22
1790.84 22
1790.94 23
1791.04 23
1791.13 24
1791.23 24
1791.33 24
1791.42 23
1791.52 21
1791.62 20
1791.72 19
1791.81 18
1791.91 18
1792.01 19
1792.10 21
1792.20 23
1792.30 26
1792.40 28
1792.49 31
1792.59 33
1792.69 35
1792.78 36
1792.88 36
1792.98 35
1793.07 34
1793.17 32
1793.27 30
1793.37 27
1793.46 24
1793.56 20
1793.66 17
1793.75 15
1793.85 13
1793.95 12
1794.05 11
1794.14 12
1794.24 13
1794.34 16
1794.43 18
1794.53 20
1794.63 22
1794.73 24
1794.82 25
1794.92 25
1795.02 24
1795.11 23
1795.21 21
1795.31 19
1795.41 16
1795.50 13
1795.60 11
1795.70 10
1795.79 9
1795.89 10
1795.99 11
1796.09 14
1796.18 16
1796.28 19
1796.38 20
1796.47 21
1796.57 20
1796.67 19
1796.77 16
1796.86 13
1796.96 9
1797.06 6
1797.15 3
1797.25 1
1797.35 0
1797.45 -1
1797.54 -1
1797.64 -1
1797.74 -1
1797.83 -0
1797.93 0
1798.03 1
1798.13 2
1798.22 4
1798.32 5
1798.42 7
1798.51 9
1798.61 10
1798.71 12
1798.81 13
1798.90 14
1799.00 16
1799.10 17
1799.20 18
1799.29 19
1799.39 19
1799.49 18
1799.58 16
1799.68 14
1799.78 11
1799.88 8
1799.97 5
1800.07 3
1800.17 2
1800.27 1
1800.36 1
1800.46 2
1800.56 2
1800.65 3
1800.75 3
1800.85 4
1800.95 4
1801.04 5
1801.14 6
1801.24 7
1801.34 8
1801.43 11
1801.53 14
1801.63 17
1801.72 21
1801.82 25
1801.92 29
1802.02 33
1802.11 37
1802.21 41
1802.31 45
1802.41 49
1802.50 52
1802.60 55
1802.70 57
1802.80 58
1802.89 57
1802.99 56
1803.09 53
1803.18 50
1803.28 46
1803.38 42
1803.48 39
1803.57 37
1803.67 35
1803.77 34
1803.87 33
1803.96 32
1804.06 30
1804.16 29
1804.26 27
1804.35 25
1804.45 24
1804.55 23
1804.64 22
1804.74 22
1804.84 23
1804.94 23
1805.03 24
1805.13 23
1805.23 22
1805.33 20
1805.42 18
1805.52 15
1805.62 11
1805.72 8
1805.81 5
1805.91 3
1806.01 1
1806.11 1
1806.20 1
1806.30 3
1806.40 6
1806.50 9
1806.59 12
1806.69 15
1806.79 18
1806.89 20
1806.98 21
1807.08 21
1807.18 21
1807.28 20
1807.37 20
1807.47 20
1807.57 21
1807.67 22
1807.76 23
1807.86 23
1807.96 23
1808.06 22
1808.15 19
1808.25 16
1808.35 12
1808.44 8
1808.54 4
1808.64 1
1808.74 -0
1808.83 -1
1808.93 -0
1809.03 1
1809.13 3
1809.22 6
1809.32 9
1809.42 11
1809.52 13
1809.61 14
1809.71 14
1809.81 14
1809.91 12
1810.01 11
1810.10 9
1810.20 7
1810.30 6
1810.40 5
1810.49 5
1810.59 5
1810.69 5
1810.79 7
1810.88 9
1810.98 11
1811.08 14
1811.18 17
1811.27 20
1811.37 23
1811.47 26
1811.57 29
1811.66 31
1811.76 33
1811.86 34
1811.96 34
1812.05 33
1812.15 32
1812.25 30
1812.35 28
1812.44 27
1812.54 27
1812.64 28
1812.74 31
1812.83 36
1812.93 42
1813.03 48
1813.13 54
1813.22 59
1813.32 62
1813.42 64
1813.52 63
1813.62 62
1813.71 59
1813.81 55
1813.91 52
1814.01 48
1814.10 45
1814.20 43
1814.30 41
1814.40 39
1814.49 37
1814.59 34
1814.69 31
1814.79 27
1814.88 23
1814.98 19
1815.08 14
1815.18 11
1815.28 8
1815.37 6
1815.47 5
1815.57 5
1815.67 6
1815.76 7
1815.86 9
1815.96 11
1816.06 12
1816.15 13
1816.25 15
1816.35 16
1816.45 17
1816.55 17
1816.64 18
1816.74 18
1816.84 17
1816.94 15
1817.03 14
1817.13 12
1817.23 11
1817.33 10
1817.42 11
1817.52 13
1817.62 15
1817.72 18
1817.82 21
1817.91 24
1818.01 26
1818.11 28
1818.21 28
1818.30 28
1818.40 28
1818.50 29
1818.60 29
1818.70 31
1818.79 33
1818.89 36
1818.99 39
1819.09 42
1819.18 45
1819.28 48
1819.38 51
1819.48 53
1819.58 55
1819.67 56
1819.77 56
1819.87 55
1819.97 52
1820.06 49
1820.16 44
1820.26 40
1820.36 37
1820.46 35
1820.55 35
1820.65 37
1820.75 40
1820.85 44
1820.94 48
1821.04 52
1821.14 56
1821.24 59
1821.34 61
1821.43 64
1821.53 66
1821.63 68
1821.73 70
1821.83 73
1821.92 75
1822.02 78
1822.12 80
1822.22 82
1822.31 83
1822.41 83
1822.51 83
1822.61 82
1822.71 80
1822.80 77
1822.90 74
1823.00 70
1823.10 65
1823.20 60
1823.29 55
1823.39 49
1823.49 43
1823.59 38
1823.68 34
1823.78 32
1823.88 30
1823.98 30
1824.08 31
1824.17 33
1824.27 35
1824.37 37
1824.47 40
1824.57 42
1824.66 44
1824.76 46
1824.86 48
1824.96 50
1825.06 52
1825.15 53
1825.25 54
1825.35 54
1825.45 52
1825.55 50
1825.64 47
1825.74 43
1825.84 39
1825.94 34
1826.04 29
1826.13 25
1826.23 22
1826.33 19
1826.43 19
1826.53 20
1826.62 23
1826.72 27
1826.82 31
1826.92 36
1827.01 40
1827.11 43
1827.21 45
1827.31 45
1827.41 43
1827.50 39
1827.60 35
1827.70 31
1827.80 27
1827.90 24
1827.99 22
1828.09 21
1828.19 22
1828.29 24
1828.39 26
1828.49 29
1828.58 31
1828.68 32
1828.78 34
1828.88 34
1828.98 34
1829.07 34
1829.17 35
1829.27 35
1829.37 36
1829.47 36
1829.56 37
1829.66 37
1829.76 36
1829.86 35
1829.96 33
1830.05 30
1830.15 27
1830.25 23
1830.35 19
1830.45 16
1830.54 13
1830.64 11
1830.74 10
1830.84 11
1830.94 12
1831.03 15
1831.13 18
1831.23 21
1831.33 23
1831.43 25
1831.53 26
1831.62 26
1831.72 25
1831.82 24
1831.92 22
1832.02 20
1832.11 18
1832.21 15
1832.31 13
1832.41 10
1832.51 8
1832.60 5
1832.70 3
1832.80 1
1832.90 -0
1833.00 -0
1833.10 1
1833.19 3
1833.29 7
1833.39 11
1833.49 16
1833.59 21
1833.68 25
1833.78 29
1833.88 31
1833.98 31
1834.08 30
1834.17 27
1834.27 22
1834.37 17
1834.47 12
1834.57 8
1834.67 4
1834.76 1
1834.86 -1
1834.96 -2
1835.06 -2
1835.16 -2
1835.26 -0
1835.35 1
1835.45 4
1835.55 8
1835.65 13
1835.75 18
1835.84 23
1835.94 27
1836.04 31
1836.14 33
1836.24 35
1836.34 35
1836.43 33
1836.53 32
1836.63 30
1836.73 27
1836.83 25
1836.93 22
1837.02 19
1837.12 15
1837.22 12
1837.32 9
1837.42 6
1837.51 3
1837.61 1
1837.71 0
1837.81 -0
1837.91 0
1838.01 1
1838.10 2
1838.20 3
1838.30 4
1838.40 5
1838.50 5
1838.60 6
1838.69 6
1838.79 7
1838.89 8
1838.99 10
1839.09 13
1839.19 16
1839.28 18
1839.38 21
1839.48 23
1839.58 25
1839.68 25
1839.78 24
1839.87 22
1839.97 20
1840.07 16
1840.17 13
1840.27 9
1840.37 6
1840.46 3
1840.56 1
1840.66 -1
1840.76 -2
1840.86 -2
1840.96 -2
1841.05 -1
1841.15 1
1841.25 5
1841.35 9
1841.45 15
1841.55 22
1841.64 28
1841.74 35
1841.84 40
1841.94 45
1842.04 48
1842.14 50
1842.23 52
1842.33 52
1842.43 52
1842.53 52
1842.63 51
1842.73 49
1842.82 48
1842.92 46
1843.02 44
1843.12 41
1843.22 39
1843.32 38
1843.42 37
1843.51 36
1843.61 35
1843.71 34
1843.81 33
1843.91 31
1844.01 29
1844.10 26
1844.20 22
1844.30 17
1844.40 13
1844.50 10
1844.60 7
1844.70 4
1844.79 3
1844.89 1
1844.99 1
1845.09 0
1845.19 0
1845.29 1
1845.38 2
1845.48 4
1845.58 7
1845.68 11
1845.78 15
1845.88 21
1845.98 26
1846.07 32
1846.17 37
1846.27 40
1846.37 43
1846.47 44
1846.57 43
1846.66 41
1846.76 37
1846.86 33
1846.96 28
1847.06 23
1847.16 20
1847.26 17
1847.35 17
1847.45 18
1847.55 20
1847.65 23
1847.75 27
1847.85 30
1847.95 32
1848.04 34
1848.14 35
1848.24 35
1848.34 35
1848.44 36
1848.54 38
1848.64 40
1848.73 43
1848.83 47
1848.93 50
1849.03 53
1849.13 54
1849.23 55
1849.33 55
1849.42 55
1849.52 54
1849.62 53
1849.72 53
1849.82 53
1849.92 54
1850.02 56
1850.11 57
1850.21 59
1850.31 60
1850.41 60
1850.51 60
1850.61 57
1850.71 54
1850.80 50
1850.90 46
1851.00 42
1851.10 38
1851.20 35
1851.30 32
1851.40 30
1851.50 29
1851.59 28
1851.69 28
1851.79 27
1851.89 27
1851.99 26
1852.09 25
1852.19 24
1852.28 23
1852.38 22
1852.48 21
1852.58 20
1852.68 19
1852.78 17
1852.88 15
1852.98 12
1853.07 10
1853.17 7
1853.27 4
1853.37 2
1853.47 1
1853.57 -0
1853.67 -1
1853.76 -1
1853.86 -1
1853.96 -0
1854.06 1
1854.16 3
1854.26 5
1854.36 9
1854.46 12
1854.55 16
1854.65 20
1854.75 23
1854.85 27
1854.95 30
1855.05 33
1855.15 37
1855.25 40
1855.34 44
1855.44 47
1855.54 49
1855.64 51
1855.74 51
1855.84 49
1855.94 47
1856.04 44
1856.13 40
1856.23 37
1856.33 33
1856.43 31
1856.53 29
1856.63 27
1856.73 27
1856.83 27
1856.92 28
1857.02 30
1857.12 33
1857.22 36
1857.32 38
1857.42 41
1857.52 43
1857.62 45
1857.71 46
1857.81 46
1857.91 46
1858.01 46
1858.11 45
1858.21 44
1858.31 43
1858.41 42
1858.51 40
1858.60 37
1858.70 34
1858.80 31
1858.90 27
1859.00 23
1859.10 19
1859.20 16
1859.30 15
1859.39 13
1859.49 13
1859.59 14
1859.69 15
1859.79 17
1859.89 18
1859.99 19
1860.09 20
1860.19 20
1860.28 19
1860.38 18
1860.48 18
1860.58 18
1860.68 20
1860.78 22
1860.88 26
1860.98 31
1861.08 37
1861.17 42
1861.27 46
1861.37 48
1861.47 48
1861.57 45
1861.67 41
1861.77 35
1861.87 29
1861.97 22
1862.06 16
1862.16 10
1862.26 6
1862.36 3
1862.46 1
1862.56 -0
1862.66 -1
1862.76 -1
1862.86 -0
1862.96 -0
1863.05 0
1863.15 0
1863.25 0
1863.35 0
1863.45 0
1863.55 1
1863.65 1
1863.75 1
1863.85 1
1863.94 2
1864.04 1
1864.14 1
1864.24 1
1864.34 0
1864.44 0
1864.54 0
1864.64 1
1864.74 2
1864.84 4
1864.93 5
1865.03 7
1865.13 8
1865.23 9
1865.33 9
1865.43 8
1865.53 7
1865.63 5
1865.73 3
1865.83 2
1865.92 0
1866.02 -0
1866.12 0
1866.22 2
1866.32 5
1866.42 8
1866.52 12
1866.62 15
1866.72 18
1866.82 21
1866.92 22
1867.01 23
1867.11 22
1867.21 21
1867.31 19
1867.41 16
1867.51 14
1867.61 12
1867.71 11
1867.81 11
1867.91 11
1868.00 13
1868.10 15
1868.20 18
1868.30 20
1868.40 21
1868.50 22
1868.60 22
1868.70 21
1868.80 20
1868.90 20
1869.00 20
1869.09 22
1869.19 25
1869.29 28
1869.39 33
1869.49 37
1869.59 41
1869.69 44
1869.79 47
1869.89 49
1869.99 50
1870.09 50
1870.19 50
1870.28 49
1870.38 48
1870.48 47
1870.58 46
1870.68 45
1870.78 43
1870.88 42
1870.98 40
1871.08 38
1871.18 36
1871.28 35
1871.38 34
1871.47 33
1871.57 33
1871.67 34
1871.77 35
1871.87 37
1871.97 38
1872.07 38
1872.17 36
1872.27 34
1872.37 30
1872.47 26
1872.57 20
1872.66 15
1872.76 10
1872.86 6
1872.96 3
1873.06 0
1873.16 -1
1873.26 -1
1873.36 -1
1873.46 -1
1873.56 -1
1873.66 0
1873.76 2
1873.86 4
1873.95 7
1874.05 11
1874.15 17
1874.25 23
1874.35 29
1874.45 36
1874.55 43
1874.65 49
1874.75 55
1874.85 59
1874.95 62
1875.05 64
1875.15 65
1875.24 65
1875.34 64
1875.44 63
1875.54 60
1875.64 57
1875.74 54
1875.84 50
1875.94 46
1876.04 43
1876.14 40
1876.24 37
1876.34 35
1876.44 34
1876.54 32
1876.63 31
1876.73 30
1876.83 30
1876.93 29
1877.03 29
1877.13 29
1877.23 29
1877.33 30
1877.43 32
1877.53 34
1877.63 37
1877.73 40
1877.83 44
1877.93 46
1878.03 48
1878.12 49
1878.22 49
1878.32 47
1878.42 44
1878.52 40
1878.62 35
1878.72 30
1878.82 25
1878.92 20
1879.02 16
1879.12 14
1879.22 12
1879.32 11
1879.42 12
1879.52 13
1879.62 15
1879.71 18
1879.81 21
1879.91 24
1880.01 26
1880.11 27
1880.21 27
1880.31 26
1880.41 23
1880.51 20
1880.61 17
1880.71 14
1880.81 11
1880.91 9
1881.01 8
1881.11 8
1881.21 9
1881.31 10
1881.40 13
1881.50 16
1881.60 20
1881.70 24
1881.80 29
1881.90 33
1882.00 36
1882.10 38
1882.20 40
1882.30 39
1882.40 38
1882.50 36
1882.60 34
1882.70 31
1882.80 29
1882.90 26
1883.00 24
1883.10 22
1883.19 19
1883.29 17
1883.39 15
1883.49 13
1883.59 12
1883.69 13
1883.79 15
1883.89 18
1883.99 23
1884.09 29
1884.19 35
1884.29 40
1884.39 44
1884.49 46
1884.59 45
1884.69 43
1884.79 40
1884.89 36
1884.99 32
1885.09 28
1885.19 27
1885.28 26
1885.38 27
1885.48 29
1885.58 31
1885.68 33
1885.78 34
1885.88 34
1885.98 33
1886.08 32
1886.18 29
1886.28 27
1886.38 24
1886.48 22
1886.58 20
1886.68 19
1886.78 18
1886.88 17
1886.98 17
1887.08 18
1887.18 19
1887.28 22
1887.38 24
1887.48 27
1887.57 29
1887.67 31
1887.77 31
1887.87 31
1887.97 30
1888.07 28
1888.17 26
1888.27 24
1888.37 22
1888.47 22
1888.57 21
1888.67 21
1888.77 21
1888.87 21
1888.97 19
1889.07 17
1889.17 15
1889.27 13
1889.37 10
1889.47 9
1889.57 9
1889.67 9
1889.77 11
1889.87 14
1889.97 17
1890.07 21
1890.17 26
1890.26 31
1890.36 36
1890.46 42
1890.56 48
1890.66 54
1890.76 61
1890.86 66
1890.96 71
1891.06 75
1891.16 77
1891.26 76
1891.36 74
1891.46 70
1891.56 65
1891.66 59
1891.76 52
1891.86 47
1891.96 41
1892.06 37
1892.16 34
1892.26 31
1892.36 29
1892.46 27
1892.56 25
1892.66 22
1892.76 19
1892.86 15
1892.96 12
1893.06 10
1893.16 8
1893.26 8
1893.36 10
1893.46 13
1893.56 18
1893.66 24
1893.75 31
1893.85 38
1893.95 45
1894.05 51
1894.15 57
1894.25 60
1894.35 62
1894.45 62
1894.55 60
1894.65 56
1894.75 52
1894.85 47
1894.95 43
1895.05 39
1895.15 36
1895.25 35
1895.35 34
1895.45 35
1895.55 36
1895.65 37
1895.75 39
1895.85 40
1895.95 41
1896.05 41
1896.15 40
1896.25 38
1896.35 35
1896.45 32
1896.55 29
1896.65 26
1896.75 23
1896.85 20
1896.95 17
1897.05 16
1897.15 14
1897.25 14
1897.35 15
1897.45 17
1897.55 20
1897.65 23
1897.75 27
1897.85 31
1897.95 34
1898.05 36
1898.15 38
1898.25 39
1898.35 40
1898.45 39
1898.55 36
1898.65 33
1898.75 29
1898.85 24
1898.95 19
1899.05 14
1899.15 9
1899.25 6
1899.35 4
1899.45 3
1899.55 4
1899.65 6
1899.75 8
1899.85 10
1899.95 13
1900.05 14
1900.15 16
1900.24 16
1900.34 17
1900.44 16
1900.54 16
1900.64 16
1900.74 15
1900.84 14
1900.94 13
1901.04 11
1901.14 9
1901.24 7
1901.34 5
1901.44 5
1901.54 5
1901.64 7
1901.74 9
1901.84 13
1901.94 17
1902.04 22
1902.14 26
1902.24 30
1902.34 33
1902.44 35
1902.54 37
1902.64 37
1902.74 37
1902.84 35
1902.94 33
1903.04 31
1903.14 28
1903.24 24
1903.34 21
1903.44 18
1903.54 16
1903.64 15
1903.74 15
1903.84 16
1903.94 18
1904.04 22
1904.14 26
1904.24 30
1904.34 35
1904.44 40
1904.54 44
1904.64 48
1904.74 51
1904.84 52
1904.94 53
1905.04 52
1905.14 50
1905.24 47
1905.34 43
1905.44 38
1905.55 33
1905.65 29
1905.75 26
1905.85 23
1905.95 21
1906.05 20
1906.15 20
1906.25 19
1906.35 19
1906.45 19
1906.55 20
1906.65 21
1906.75 23
1906.85 25
1906.95 28
1907.05 31
1907.15 35
1907.25 39
1907.35 42
1907.45 45
1907.55 48
1907.65 50
1907.75 52
1907.85 54
1907.95 56
1908.05 57
1908.15 57
1908.25 57
1908.35 57
1908.45 55
1908.55 53
1908.65 51
1908.75 47
1908.85 43
1908.95 39
1909.05 35
1909.15 32
1909.25 29
1909.35 26
1909.45 25
1909.55 24
1909.65 24
1909.75 25
1909.85 27
1909.95 29
1910.05 32
1910.15 35
1910.25 39
1910.35 43
1910.45 47
1910.55 51
1910.65 55
1910.75 58
1910.85 61
1910.95 62
1911.05 64
1911.15 64
1911.25 64
1911.35 62
1911.45 60
1911.55 58
1911.65 54
1911.75 50
1911.85 47
1911.96 44
1912.06 41
1912.16 40
1912.26 40
1912.36 41
1912.46 42
1912.56 42
1912.66 42
1912.76 41
1912.86 38
1912.96 34
1913.06 29
1913.16 24
1913.26 18
1913.36 13
1913.46 9
1913.56 6
1913.66 3
1913.76 2
1913.86 1
1913.96 0
1914.06 -0
1914.16 -0
1914.26 -0
1914.36 -0
1914.46 -0
1914.56 0
1914.66 0
1914.76 1
1914.86 1
1914.96 1
1915.06 2
1915.16 3
1915.26 4
1915.36 6
1915.47 8
1915.57 11
1915.67 14
1915.77 18
1915.87 21
1915.97 23
1916.07 25
1916.17 26
1916.27 25
1916.37 24
1916.47 22
1916.57 20
1916.67 18
1916.77 16
1916.87 15
1916.97 14
1917.07 15
1917.17 16
1917.27 19
1917.37 21
1917.47 25
1917.57 28
1917.67 31
1917.77 33
1917.87 35
1917.97 36
1918.07 36
1918.17 36
1918.28 35
1918.38 34
1918.48 32
1918.58 31
1918.68 31
1918.78 31
1918.88 33
1918.98 35
1919.08 38
1919.18 40
1919.28 42
1919.38 43
1919.48 43
1919.58 42
1919.68 40
1919.78 38
1919.88 35
1919.98 33
1920.08 32
1920.18 32
1920.28 32
1920.38 32
1920.48 32
1920.59 32
1920.69 31
1920.79 30
1920.89 28
1920.99 25
1921.09 21
1921.19 18
1921.29 14
1921.39 10
1921.49 7
1921.59 4
1921.69 2
1921.79 1
1921.89 1
1921.99 2
1922.09 3
1922.19 5
1922.29 6
1922.39 8
1922.49 10
1922.60 12
1922.70 14
1922.80 17
1922.90 21
1923.00 26
1923.10 31
1923.20 36
1923.30 40
1923.40 44
1923.50 46
1923.60 48
1923.70 47
1923.80 46
1923.90 44
1924.00 41
1924.10 39
1924.20 37
1924.30 35
1924.40 33
1924.51 32
1924.61 31
1924.71 29
1924.81 28
1924.91 25
1925.01 23
1925.11 21
1925.21 18
1925.31 17
1925.41 16
1925.51 16
1925.61 17
1925.71 19
1925.81 21
1925.91 23
1926.01 26
1926.11 28
1926.22 29
1926.32 29
1926.42 29
1926.52 29
1926.62 28
1926.72 27
1926.82 27
1926.92 26
1927.02 26
1927.12 26
1927.22 26
1927.32 26
1927.42 26
1927.52 25
1927.62 25
1927.73 25
1927.83 25
1927.93 25
1928.03 25
1928.13 24
1928.23 23
1928.33 22
1928.43 20
1928.53 18
1928.63 16
1928.73 14
1928.83 12
1928.93 12
1929.03 13
1929.13 15
1929.24 19
1929.34 24
1929.44 29
1929.54 35
1929.64 40
1929.74 44
1929.84 47
1929.94 49
1930.04 50
1930.14 49
1930.24 48
1930.34 47
1930.44 46
1930.54 46
1930.65 46
1930.75 46
1930.85 47
1930.95 47
1931.05 47
1931.15 46
1931.25 44
1931.35 42
1931.45 39
1931.55 36
1931.65 33
1931.75 32
1931.85 32
1931.95 34
1932.06 37
1932.16 42
1932.26 48
1932.36 55
1932.46 62
1932.56 68
1932.66 72
1932.76 75
1932.86 76
1932.96 75
1933.06 73
1933.16 68
1933.26 63
1933.37 57
1933.47 51
1933.57 46
1933.67 42
1933.77 40
1933.87 41
1933.97 42
1934.07 45
1934.17 48
1934.27 50
1934.37 52
1934.47 52
1934.58 51
1934.68 49
1934.78 47
1934.88 43
1934.98 40
1935.08 37
1935.18 34
1935.28 32
1935.38 29
1935.48 27
1935.58 25
1935.68 22
1935.79 20
1935.89 18
1935.99 17
1936.09 16
1936.19 16
1936.29 17
1936.39 19
1936.49 22
1936.59 26
1936.69 30
1936.79 34
1936.90 37
1937.00 40
1937.10 42
1937.20 43
1937.30 43
1937.40 42
1937.50 40
1937.60 37
1937.70 35
1937.80 32
1937.90 30
1938.01 28
1938.11 26
1938.21 25
1938.31 23
1938.41 22
1938.51 21
1938.61 21
1938.71 20
1938.81 20
1938.91 20
1939.01 20
1939.12 21
1939.22 22
1939.32 23
1939.42 24
1939.52 25
1939.62 26
1939.72 26
1939.82 26
1939.92 25
1940.02 24
1940.13 23
1940.23 22
1940.33 22
1940.43 23
1940.53 24
1940.63 25
1940.73 26
1940.83 26
1940.93 26
1941.03 25
1941.14 23
1941.24 21
1941.34 20
1941.44 19
1941.54 20
1941.64 21
1941.74 24
1941.84 27
1941.94 31
1942.04 34
1942.15 36
1942.25 36
1942.35 36
1942.45 35
1942.55 33
1942.65 31
1942.75 30
1942.85 30
1942.95 30
1943.05 31
1943.16 33
1943.26 34
1943.36 35
1943.46 35
1943.56 35
1943.66 35
1943.76 34
1943.86 33
1943.96 34
1944.07 35
1944.17 37
1944.27 41
1944.37 44
1944.47 48
1944.57 52
1944.67 55
1944.77 56
1944.87 56
1944.98 54
1945.08 51
1945.18 48
1945.28 44
1945.38 40
1945.48 36
1945.58 34
1945.68 32
1945.78 30
1945.89 29
1945.99 28
1946.09 27
1946.19 26
1946.29 24
1946.39 21
1946.49 18
1946.59 14
1946.69 11
1946.80 8
1946.90 6
1947.00 4
1947.10 2
1947.20 2
1947.30 2
1947.40 2
1947.50 3
1947.60 4
1947.71 5
1947.81 7
1947.91 10
1948.01 13
1948.11 17
1948.21 20
1948.31 23
1948.41 26
1948.52 27
1948.62 27
1948.72 26
1948.82 24
1948.92 21
1949.02 19
1949.12 18
1949.22 18
1949.32 19
1949.43 20
1949.53 22
1949.63 23
1949.73 24
1949.83 23
1949.93 20
1950.03 17
1950.13 14
1950.24 11
1950.34 9
1950.44 9
1950.54 10
1950.64 13
1950.74 16
1950.84 20
1950.94 23
1951.05 26
1951.15 27
1951.25 28
1951.35 27
1951.45 26
1951.55 23
1951.65 20
1951.75 17
1951.86 13
1951.96 10
1952.06 7
1952.16 5
1952.26 3
1952.36 1
1952.46 0
1952.57 -1
1952.67 -1
1952.77 -1
1952.87 -1
1952.97 -0
1953.07 1
1953.17 4
1953.27 7
1953.38 10
1953.48 14
1953.58 18
1953.68 21
1953.78 22
1953.88 23
1953.98 23
1954.08 23
1954.19 23
1954.29 23
1954.39 23
1954.49 24
1954.59 25
1954.69 26
1954.79 27
1954.90 28
1955.00 27
1955.10 26
1955.20 25
1955.30 24
1955.40 23
1955.50 22
1955.61 22
1955.71 23
1955.81 25
1955.91 26
1956.01 28
1956.11 29
1956.21 30
1956.32 31
1956.42 30
1956.52 30
1956.62 30
1956.72 30
1956.82 31
1956.92 33
1957.02 35
1957.13 37
1957.23 39
1957.33 40
1957.43 41
1957.53 41
1957.63 40
1957.73 39
1957.84 37
1957.94 35
1958.04 33
1958.14 31
1958.24 29
1958.34 28
1958.44 28
1958.55 28
1958.65 30
1958.75 32
1958.85 35
1958.95 39
1959.05 43
1959.16 45
1959.26 47
1959.36 48
1959.46 47
1959.56 45
1959.66 43
1959.76 41
1959.87 39
1959.97 38
1960.07 38
1960.17 39
1960.27 41
1960.37 42
1960.47 44
1960.58 45
1960.68 45
1960.78 45
1960.88 44
1960.98 42
1961.08 41
1961.19 39
1961.29 38
1961.39 38
1961.49 38
1961.59 38
1961.69 39
1961.79 41
1961.90 42
1962.00 44
1962.10 45
1962.20 45
1962.30 44
1962.40 42
1962.51 39
1962.61 36
1962.71 32
1962.81 28
1962.91 26
1963.01 25
1963.11 26
1963.22 28
1963.32 32
1963.42 38
1963.52 43
1963.62 48
1963.72 52
1963.83 55
1963.93 57
1964.03 56
1964.13 55
1964.23 52
1964.33 49
1964.44 44
1964.54 40
1964.64 35
1964.74 30
1964.84 26
1964.94 23
1965.04 20
1965.15 18
1965.25 17
1965.35 17
1965.45 18
1965.55 19
1965.65 20
1965.76 21
1965.86 22
1965.96 22
1966.06 21
1966.16 20
1966.26 19
1966.37 17
1966.47 16
1966.57 15
1966.67 16
1966.77 17
1966.87 20
1966.98 24
1967.08 28
1967.18 33
1967.28 36
1967.38 39
1967.48 40
1967.59 40
1967.69 38
1967.79 34
1967.89 30
1967.99 25
1968.09 21
1968.20 17
1968.30 16
1968.40 16
1968.50 18
1968.60 23
1968.71 29
1968.81 37
1968.91 45
1969.01 54
1969.11 62
1969.21 68
1969.32 72
1969.42 73
1969.52 71
1969.62 67
1969.72 61
1969.82 55
1969.93 48
1970.03 42
1970.13 37
1970.23 33
1970.33 30
1970.43 28
1970.54 26
1970.64 24
1970.74 22
1970.84 20
1970.94 18
1971.05 16
1971.15 14
1971.25 13
1971.35 12
1971.45 12
1971.55 12
1971.66 12
1971.76 11
1971.86 11
1971.96 10
1972.06 9
1972.16 8
1972.27 7
1972.37 7
1972.47 7
1972.57 8
1972.67 10
1972.78 12
1972.88 15
1972.98 17
1973.08 18
1973.18 19
1973.28 19
1973.39 19
1973.49 19
1973.59 19
1973.69 20
1973.79 22
1973.90 24
1974.00 28
1974.10 31
1974.20 35
1974.30 38
1974.41 40
1974.51 40
1974.61 40
1974.71 38
1974.81 36
1974.91 33
1975.02 30
1975.12 26
1975.22 23
1975.32 19
1975.42 15
1975.53 11
1975.63 8
1975.73 5
1975.83 2
1975.93 0
1976.04 -1
1976.14 -1
1976.24 0
1976.34 3
1976.44 6
1976.55 11
1976.65 15
1976.75 20
1976.85 25
1976.95 28
1977.05 31
1977.16 32
1977.26 31
1977.36 29
1977.46 26
1977.56 22
1977.67 19
1977.77 15
1977.87 13
1977.97 11
1978.07 11
1978.18 12
1978.28 13
1978.38 15
1978.48 16
1978.58 17
1978.69 17
1978.79 16
1978.89 14
1978.99 11
1979.09 8
1979.20 5
1979.30 3
1979.40 1
1979.50 0
1979.60 0
1979.71 1
1979.81 2
1979.91 4
1980.01 5
1980.11 7
1980.22 7
1980.32 7
1980.42 7
1980.52 6
1980.62 5
1980.73 4
1980.83 3
1980.93 2
1981.03 1
1981.13 -0
1981.24 -1
1981.34 -1
1981.44 -1
1981.54 -1
1981.64 -0
1981.75 2
1981.85 5
1981.95 8
1982.05 13
1982.15 18
1982.26 23
1982.36 27
1982.46 31
1982.56 32
1982.66 32
1982.77 30
1982.87 27
1982.97 23
1983.07 18
1983.18 13
1983.28 8
1983.38 5
1983.48 2
1983.58 -0
1983.69 -1
1983.79 -1
1983.89 -1
1983.99 0
1984.09 2
1984.20 5
1984.30 9
1984.40 14
1984.50 20
1984.60 27
1984.71 35
1984.81 43
1984.91 51
1985.01 59
1985.12 65
1985.22 69
1985.32 72
1985.42 74
1985.52 74
1985.63 72
1985.73 69
1985.83 65
1985.93 60
1986.03 54
1986.14 48
1986.24 41
1986.34 34
1986.44 27
1986.55 21
1986.65 16
1986.75 12
1986.85 9
1986.95 9
1987.06 11
1987.16 15
1987.26 20
1987.36 26
1987.47 33
1987.57 39
1987.67 44
1987.77 47
1987.87 49
1987.98 49
1988.08 46
1988.18 43
1988.28 39
1988.39 34
1988.49 29
1988.59 25
1988.69 22
1988.79 19
1988.90 18
1989.00 18
1989.10 19
1989.20 20
1989.31 22
1989.41 24
1989.51 25
1989.61 26
1989.71 26
1989.82 24
1989.92 22
1990.02 18
1990.12 14
1990.23 10
1990.33 6
1990.43 4
1990.53 2
1990.64 2
1990.74 4
1990.84 6
1990.94 9
1991.04 11
1991.15 13
1991.25 15
1991.35 14
1991.45 13
1991.56 12
1991.66 10
1991.76 9
1991.86 9
1991.96 10
1992.07 13
1992.17 15
1992.27 18
1992.37 21
1992.48 23
1992.58 23
1992.68 22
1992.78 20
1992.89 18
1992.99 14
1993.09 11
1993.19 8
1993.30 6
1993.40 6
1993.50 6
1993.60 7
1993.70 10
1993.81 14
1993.91 19
1994.01 25
1994.11 30
1994.22 35
1994.32 40
1994.42 43
1994.52 45
1994.63 46
1994.73 46
1994.83 46
1994.93 44
1995.04 42
1995.14 40
1995.24 38
1995.34 36
1995.45 35
1995.55 34
1995.65 34
1995.75 34
1995.85 35
1995.96 36
1996.06 38
1996.16 38
1996.26 39
1996.37 38
1996.47 37
1996.57 34
1996.67 32
1996.78 28
1996.88 25
1996.98 21
1997.08 17
1997.19 14
1997.29 11
1997.39 8
1997.49 6
1997.60 5
1997.70 5
1997.80 5
1997.90 6
1998.01 8
1998.11 10
1998.21 12
1998.31 14
1998.42 15
1998.52 16
1998.62 17
1998.72 17
1998.83 18
1998.93 19
1999.03 20
1999.13 22
1999.24 23
1999.34 24
1999.44 24
1999.54 24
1999.65 22
1999.75 19
1999.85 16
1999.95 12
2000.06 9
2000.16 8
2000.26 9
2000.36 11
2000.47 17
2000.57 24
2000.67 33
2000.77 42
2000.88 50
2000.98 57
2001.08 62
2001.18 63
2001.29 62
2001.39 58
2001.49 52
2001.59 45
2001.70 38
2001.80 30
2001.90 24
2002.00 19
2002.11 15
2002.21 12
2002.31 11
2002.41 10
2002.52 11
2002.62 12
2002.72 14
2002.83 15
2002.93 17
2003.03 19
2003.13 20
2003.24 20
2003.34 20
2003.44 19
2003.54 18
2003.65 16
2003.75 14
2003.85 13
2003.95 11
2004.06 9
2004.16 7
2004.26 5
2004.36 3
2004.47 2
2004.57 1
2004.67 1
2004.78 1
2004.88 2
2004.98 3
2005.08 4
2005.19 5
2005.29 5
2005.39 5
2005.49 5
2005.60 3
2005.70 2
2005.80 1
2005.90 -0
2006.01 -1
2006.11 -1
2006.21 -0
2006.32 1
2006.42 4
2006.52 8
2006.62 13
2006.73 17
2006.83 22
2006.93 26
2007.03 29
2007.14 32
2007.24 34
2007.34 35
2007.44 35
2007.55 35
2007.65 34
2007.75 33
2007.86 31
2007.96 29
2008.06 27
2008.16 25
2008.27 24
2008.37 24
2008.47 26
2008.57 28
2008.68 31
2008.78 34
2008.88 38
2008.99 43
2009.09 47
2009.19 51
2009.29 55
2009.40 58
2009.50 61
2009.60 64
2009.71 67
2009.81 69
2009.91 70
2010.01 71
2010.12 71
2010.22 70
2010.32 69
2010.42 68
2010.53 67
2010.63 68
2010.73 70
2010.84 74
2010.94 79
2011.04 85
2011.14 91
2011.25 96
2011.35 100
2011.45 101
2011.56 99
2011.66 95
2011.76 87
2011.86 78
2011.97 67
2012.07 57
2012.17 47
2012.28 38
2012.38 32
2012.48 28
2012.58 27
2012.69 27
2012.79 27
2012.89 29
2013.00 29
2013.10 29
2013.20 28
2013.30 27
2013.41 25
2013.51 24
2013.61 22
2013.72 22
2013.82 22
2013.92 23
2014.02 26
2014.13 28
2014.23 32
2014.33 35
2014.44 38
2014.54 41
2014.64 43
2014.74 44
2014.85 44
2014.95 42
2015.05 39
2015.16 36
2015.26 32
2015.36 29
2015.46 26
2015.57 24
2015.67 23
2015.77 22
2015.88 23
2015.98 23
2016.08 24
2016.18 24
2016.29 25
2016.39 25
2016.49 25
2016.60 25
2016.70 27
2016.80 29
2016.91 32
2017.01 37
2017.11 42
2017.21 49
2017.32 56
2017.42 63
2017.52 68
2017.63 71
2017.73 71
2017.83 69
2017.94 63
2018.04 55
2018.14 46
2018.24 37
2018.35 29
2018.45 22
2018.55 18
2018.66 16
2018.76 17
2018.86 20
2018.97 24
2019.07 29
2019.17 34
2019.27 39
2019.38 43
2019.48 45
2019.58 47
2019.69 48
2019.79 49
2019.89 49
2020.00 50
2020.10 51
2020.20 52
2020.30 53
2020.41 54
2020.51 55
2020.61 54
2020.72 53
2020.82 51
2020.92 48
2021.03 44
2021.13 41
2021.23 37
2021.34 33
2021.44 30
2021.54 27
2021.64 25
2021.75 23
2021.85 22
2021.95 22
2022.06 22
2022.16 23
2022.26 24
2022.37 26
2022.47 27
2022.57 30
2022.68 32
2022.78 35
2022.88 37
2022.98 40
2023.09 43
2023.19 46
2023.29 48
2023.40 50
2023.50 52
2023.60 52
2023.71 51
2023.81 49
2023.91 46
2024.02 44
2024.12 41
2024.22 39
2024.33 38
2024.43 38
2024.53 40
2024.63 43
2024.74 47
2024.84 51
2024.94 53
2025.05 55
2025.15 54
2025.25 52
2025.36 48
2025.46 42
2025.56 36
2025.67 30
2025.77 25
2025.87 21
2025.98 19
2026.08 19
2026.18 21
2026.29 25
2026.39 29
2026.49 34
2026.60 39
2026.70 42
2026.80 45
2026.90 47
2027.01 47
2027.11 47
2027.21 46
2027.32 45
2027.42 44
2027.52 43
2027.63 42
2027.73 41
2027.83 40
2027.94 38
2028.04 36
2028.14 34
2028.25 32
2028.35 30
2028.45 28
2028.56 27
2028.66 26
2028.76 24
2028.87 24
2028.97 23
2029.07 22
2029.18 20
2029.28 19
2029.38 18
2029.49 17
2029.59 17
2029.69 16
2029.80 17
2029.90 18
2030.00 19
2030.11 22
2030.21 26
2030.31 30
2030.42 35
2030.52 39
2030.62 44
2030.73 47
2030.83 51
2030.93 53
2031.04 55
2031.14 56
2031.24 56
2031.35 56
2031.45 56
2031.55 55
2031.66 53
2031.76 52
2031.86 52
2031.97 51
2032.07 52
2032.17 53
2032.28 55
2032.38 57
2032.48 59
2032.59 60
2032.69 61
2032.79 60
2032.90 58
2033.00 56
2033.10 53
2033.21 50
2033.31 47
2033.41 44
2033.52 42
2033.62 40
2033.72 38
2033.83 36
2033.93 33
2034.03 31
2034.14 29
2034.24 27
2034.34 25
2034.45 23
2034.55 22
2034.65 21
2034.76 20
2034.86 20
2034.96 19
2035.07 19
2035.17 18
2035.27 16
2035.38 15
2035.48 13
2035.58 11
2035.69 8
2035.79 6
2035.89 4
2036.00 2
2036.10 1
2036.20 0
2036.31 -0
2036.41 -1
2036.51 -1
2036.62 -2
2036.72 -1
2036.82 -0
2036.93 2
2037.03 5
2037.14 10
2037.24 17
2037.34 24
2037.45 32
2037.55 40
2037.65 47
2037.76 52
2037.86 55
2037.96 56
2038.07 56
2038.17 54
2038.27 52
2038.38 49
2038.48 46
2038.58 42
2038.69 39
2038.79 35
2038.89 31
2039.00 27
2039.10 22
2039.21 18
2039.31 14
2039.41 11
2039.52 9
2039.62 9
2039.72 11
2039.83 14
2039.93 17
2040.03 20
2040.14 22
2040.24 23
2040.34 22
2040.45 21
2040.55 19
2040.65 17
2040.76 17
2040.86 17
2040.97 20
2041.07 25
2041.17 31
2041.28 38
2041.38 45
2041.48 51
2041.59 56
2041.69 59
2041.79 60
2041.90 60
2042.00 58
2042.11 55
2042.21 52
2042.31 48
2042.42 46
2042.52 44
2042.62 43
2042.73 43
2042.83 44
2042.93 47
2043.04 50
2043.14 54
2043.24 59
2043.35 64
2043.45 69
2043.56 74
2043.66 77
2043.76 80
2043.87 81
2043.97 80
2044.07 78
2044.18 76
2044.28 72
2044.38 69
2044.49 65
2044.59 62
2044.70 60
2044.80 58
2044.90 58
2045.01 59
2045.11 60
2045.21 63
2045.32 66
2045.42 69
2045.53 72
2045.63 74
2045.73 76
2045.84 77
2045.94 78
2046.04 78
2046.15 77
2046.25 76
2046.35 76
2046.46 75
2046.56 75
2046.67 75
2046.77 75
2046.87 75
2046.98 74
2047.08 73
2047.18 70
2047.29 67
2047.39 63
2047.50 58
2047.60 52
2047.70 46
2047.81 40
2047.91 35
2048.01 30
2048.12 26
2048.22 23
2048.33 21
2048.43 20
2048.53 20
2048.64 20
2048.74 21
2048.84 22
2048.95 24
2049.05 27
2049.16 30
2049.26 34
2049.36 39
2049.47 44
2049.57 50
2049.67 56
2049.78 62
2049.88 69
2049.99 75
2050.09 82
2050.19 88
2050.30 93
2050.40 96
2050.51 97
2050.61 95
2050.71 90
2050.82 84
2050.92 75
2051.02 65
2051.13 56
2051.23 47
2051.34 39
2051.44 33
2051.54 28
2051.65 25
2051.75 23
2051.85 21
2051.96 19
2052.06 19
2052.17 18
2052.27 18
2052.37 19
2052.48 21
2052.58 24
2052.69 27
2052.79 31
2052.89 34
2053.00 37
2053.10 40
2053.21 41
2053.31 42
2053.41 43
2053.52 43
2053.62 42
2053.72 42
2053.83 42
2053.93 42
2054.04 41
2054.14 41
2054.24 41
2054.35 40
2054.45 40
2054.56 41
2054.66 41
2054.76 43
2054.87 45
2054.97 47
2055.08 49
2055.18 51
2055.28 53
2055.39 53
2055.49 53
2055.59 52
2055.70 51
2055.80 50
2055.91 48
2056.01 46
2056.11 44
2056.22 41
2056.32 39
2056.43 36
2056.53 34
2056.63 32
2056.74 30
2056.84 29
2056.95 29
2057.05 29
2057.15 29
2057.26 29
2057.36 30
2057.47 30
2057.57 30
2057.67 30
2057.78 30
2057.88 31
2057.99 33
2058.09 35
2058.19 38
2058.30 42
2058.40 47
2058.51 51
2058.61 56
2058.71 60
2058.82 63
2058.92 65
2059.03 67
2059.13 69
2059.23 70
2059.34 71
2059.44 72
2059.55 72
2059.65 72
2059.75 71
2059.86 68
2059.96 64
2060.07 58
2060.17 53
2060.27 48
2060.38 43
2060.48 41
2060.59 40
2060.69 40
2060.80 42
2060.90 45
2061.00 47
2061.11 49
2061.21 50
2061.32 50
2061.42 48
2061.52 46
2061.63 42
2061.73 37
2061.84 32
2061.94 27
2062.04 23
2062.15 19
2062.25 17
2062.36 16
2062.46 17
2062.56 20
2062.67 24
2062.77 30
2062.88 36
2062.98 43
2063.09 49
2063.19 53
2063.29 57
2063.40 58
2063.50 57
2063.61 55
2063.71 52
2063.81 47
2063.92 43
2064.02 38
2064.13 35
2064.23 32
2064.34 30
2064.44 29
2064.54 28
2064.65 28
2064.75 27
2064.86 26
2064.96 25
2065.06 23
2065.17 22
2065.27 21
2065.38 21
2065.48 22
2065.59 23
2065.69 26
2065.79 28
2065.90 30
2066.00 32
2066.11 34
2066.21 35
2066.31 36
2066.42 37
2066.52 38
2066.63 39
2066.73 41
2066.84 43
2066.94 45
2067.04 46
2067.15 47
2067.25 48
2067.36 47
2067.46 47
2067.57 46
2067.67 46
2067.77 46
2067.88 46
2067.98 47
2068.09 49
2068.19 51
2068.30 53
2068.40 55
2068.50 56
2068.61 57
2068.71 58
2068.82 58
2068.92 57
2069.02 55
2069.13 53
2069.23 51
2069.34 48
2069.44 46
2069.55 44
2069.65 43
2069.75 43
2069.86 44
2069.96 45
2070.07 46
2070.17 47
2070.28 48
2070.38 47
2070.49 46
2070.59 44
2070.69 41
2070.80 39
2070.90 37
2071.01 36
2071.11 36
2071.22 37
2071.32 39
2071.42 41
2071.53 44
2071.63 46
2071.74 49
2071.84 51
2071.95 51
2072.05 52
2072.15 51
2072.26 50
2072.36 49
2072.47 48
2072.57 48
2072.68 47
2072.78 48
2072.89 49
2072.99 50
2073.09 52
2073.20 54
2073.30 56
2073.41 59
2073.51 61
2073.62 63
2073.72 64
2073.82 65
2073.93 64
2074.03 63
2074.14 61
2074.24 58
2074.35 55
2074.45 52
2074.56 50
2074.66 49
2074.76 48
2074.87 49
2074.97 50
2075.08 51
2075.18 53
2075.29 54
2075.39 54
2075.50 54
2075.60 54
2075.70 53
2075.81 51
2075.91 50
2076.02 48
2076.12 47
2076.23 46
2076.33 45
2076.44 46
2076.54 47
2076.64 49
2076.75 52
2076.85 56
2076.96 60
2077.06 64
2077.17 67
2077.27 68
2077.38 69
2077.48 69
2077.58 67
2077.69 65
2077.79 62
2077.90 59
2078.00 56
2078.11 54
2078.21 52
2078.32 50
2078.42 49
2078.53 48
2078.63 46
2078.73 44
2078.84 42
2078.94 39
2079.05 36
2079.15 34
2079.26 31
2079.36 29
2079.47 27
2079.57 26
2079.67 26
2079.78 26
2079.88 28
2079.99 30
2080.09 32
2080.20 34
2080.30 37
2080.41 40
2080.51 42
2080.62 44
2080.72 45
2080.83 46
2080.93 47
2081.03 47
2081.14 46
2081.24 45
2081.35 43
2081.45 41
2081.56 40
2081.66 38
2081.77 37
2081.87 37
2081.98 37
2082.08 36
2082.18 36
2082.29 35
2082.39 34
2082.50 31
2082.60 28
2082.71 25
2082.81 21
2082.92 18
2083.02 16
2083.13 16
2083.23 17
2083.34 20
2083.44 25
2083.55 31
2083.65 38
2083.75 46
2083.86 52
2083.96 57
2084.07 61
2084.17 63
2084.28 62
2084.38 61
2084.49 58
2084.59 54
2084.70 50
2084.80 47
2084.91 43
2085.01 41
2085.11 39
2085.22 38
2085.32 38
2085.43 38
2085.53 39
2085.64 40
2085.74 41
2085.85 41
2085.95 41
2086.06 41
2086.16 40
2086.27 38
2086.37 36
2086.48 34
2086.58 32
2086.69 29
2086.79 27
2086.89 24
2087.00 22
2087.10 21
2087.21 20
2087.31 20
2087.42 21
2087.52 23
2087.63 26
2087.73 29
2087.84 32
2087.94 35
2088.05 37
2088.15 38
2088.26 37
2088.36 36
2088.47 33
2088.57 29
2088.68 25
2088.78 21
2088.89 17
2088.99 14
2089.09 11
2089.20 8
2089.30 6
2089.41 4
2089.51 4
2089.62 4
2089.72 6
2089.83 10
2089.93 15
2090.04 20
2090.14 26
2090.25 32
2090.35 37
2090.46 40
2090.56 43
2090.67 45
2090.77 46
2090.88 48
2090.98 49
2091.09 51
2091.19 52
2091.30 54
2091.40 55
2091.51 56
2091.61 56
2091.72 56
2091.82 55
2091.92 55
2092.03 56
2092.13 57
2092.24 59
2092.34 61
2092.45 63
2092.55 65
2092.66 67
2092.76 69
2092.87 70
2092.97 71
2093.08 72
2093.18 73
2093.29 73
2093.39 73
2093.50 72
2093.60 70
2093.71 67
2093.81 62
2093.92 57
2094.02 52
2094.13 47
2094.23 44
2094.34 41
2094.44 38
2094.55 37
2094.65 36
2094.76 35
2094.86 33
2094.97 31
2095.07 29
2095.18 27
2095.28 24
2095.39 23
2095.49 21
2095.60 19
2095.70 17
2095.81 15
2095.91 13
2096.02 10
2096.12 8
2096.23 5
2096.33 2
2096.44 1
2096.54 -0
2096.65 0
2096.75 2
2096.86 4
2096.96 8
2097.07 12
2097.17 17
2097.28 21
2097.38 25
2097.49 28
2097.59 30
2097.70 30
2097.80 30
2097.91 30
2098.01 29
2098.12 27
2098.22 26
2098.33 26
2098.43 25
2098.54 25
2098.64 25
2098.75 25
2098.85 24
2098.96 22
2099.06 19
2099.17 16
2099.27 12
2099.38 8
2099.48 5
2099.59 3
2099.69 1
2099.80 -0
2099.90 -1
2100.01 -1
2100.11 -2
2100.22 -2
2100.32 -1
2100.43 0
2100.53 3
2100.64 7
2100.74 12
2100.85 18
2100.95 25
2101.06 31
2101.16 37
2101.27 42
2101.37 45
2101.48 46
2101.58 47
2101.69 47
2101.79 46
2101.90 46
2102.00 46
2102.11 47
2102.21 47
2102.32 48
2102.42 48
2102.53 48
2102.63 47
2102.74 45
2102.84 44
2102.95 42
2103.05 40
2103.16 38
2103.26 36
2103.37 34
2103.47 32
2103.58 29
2103.69 27
2103.79 24
2103.90 21
2104.00 19
2104.11 18
2104.21 18
2104.32 19
2104.42 21
2104.53 23
2104.63 25
2104.74 26
2104.84 26
2104.95 26
2105.05 24
2105.16 22
2105.26 20
2105.37 17
2105.47 15
2105.58 13
2105.68 11
2105.79 10
2105.89 9
2106.00 8
2106.10 9
2106.21 10
2106.31 13
2106.42 16
2106.53 20
2106.63 24
2106.74 28
2106.84 31
2106.95 32
2107.05 32
2107.16 30
2107.26 27
2107.37 23
2107.47 18
2107.58 15
2107.68 12
2107.79 10
2107.89 9
2108.00 9
2108.10 10
2108.21 11
2108.31 12
2108.42 14
2108.52 16
2108.63 18
2108.74 20
2108.84 22
2108.95 24
2109.05 26
2109.16 28
2109.26 28
2109.37 28
2109.47 26
2109.58 23
2109.68 20
2109.79 16
2109.89 12
2110.00 8
2110.10 6
2110.21 4
2110.31 4
2110.42 4
2110.53 4
2110.63 5
2110.74 5
2110.84 5
2110.95 4
2111.05 3
2111.16 1
2111.26 0
2111.37 -0
2111.47 -0
2111.58 1
2111.68 2
2111.79 4
2111.89 6
2112.00 9
2112.11 11
2112.21 13
2112.32 15
2112.42 16
2112.53 17
2112.63 17
2112.74 16
2112.84 16
2112.95 14
2113.05 12
2113.16 10
2113.26 8
2113.37 6
2113.48 5
2113.58 5
2113.69 5
2113.79 6
2113.90 8
2114.00 11
2114.11 14
2114.21 17
2114.32 20
2114.42 23
2114.53 26
2114.63 29
2114.74 31
2114.85 33
2114.95 34
2115.06 35
2115.16 37
2115.27 38
2115.37 38
2115.48 39
2115.58 39
2115.69 38
2115.79 36
2115.90 34
2116.01 31
2116.11 28
2116.22 25
2116.32 23
2116.43 22
2116.53 22
2116.64 22
2116.74 24
2116.85 25
2116.95 27
2117.06 28
2117.17 29
2117.27 30
2117.38 30
2117.48 30
2117.59 29
2117.69 28
2117.80 26
2117.90 24
2118.01 21
2118.12 19
2118.22 16
2118.33 14
2118.43 12
2118.54 12
2118.64 12
2118.75 13
2118.85 14
2118.96 16
2119.06 17
2119.17 18
2119.28 18
2119.38 18
2119.49 17
2119.59 16
2119.70 15
2119.80 13
2119.91 12
2120.01 11
2120.12 11
2120.23 11
2120.33 12
2120.44 12
2120.54 13
2120.65 13
2120.75 14
2120.86 13
2120.96 12
2121.07 11
2121.18 9
2121.28 7
2121.39 4
2121.49 2
2121.60 1
2121.70 -0
2121.81 -1
2121.92 -1
2122.02 -0
2122.13 0
2122.23 1
2122.34 2
2122.44 2
2122.55 3
2122.65 3
2122.76 3
2122.87 3
2122.97 2
2123.08 2
2123.18 2
2123.29 2
2123.39 3
2123.50 5
2123.61 6
2123.71 8
2123.82 10
2123.92 12
2124.03 14
2124.13 16
2124.24 18
2124.34 19
2124.45 21
2124.56 22
2124.66 23
2124.77 24
2124.87 24
2124.98 25
2125.08 25
2125.19 24
2125.30 23
2125.40 21
2125.51 18
2125.61 15
2125.72 11
2125.82 8
2125.93 6
2126.04 4
2126.14 3
2126.25 3
2126.35 5
2126.46 8
2126.56 12
2126.67 17
2126.78 23
2126.88 28
2126.99 32
2127.09 35
2127.20 37
2127.30 38
2127.41 38
2127.52 36
2127.62 35
2127.73 34
2127.83 33
2127.94 33
2128.04 34
2128.15 35
2128.26 37
2128.36 38
2128.47 39
2128.57 39
2128.68 39
2128.78 37
2128.89 36
2129.00 33
2129.10 31
2129.21 29
2129.31 26
2129.42 24
2129.53 22
2129.63 21
2129.74 19
2129.84 19
2129.95 19
2130.05 20
2130.16 23
2130.27 26
2130.37 29
2130.48 33
2130.58 37
2130.69 40
2130.80 43
2130.90 44
2131.01 44
2131.11 43
2131.22 41
2131.32 38
2131.43 34
2131.54 31
2131.64 27
2131.75 24
2131.85 21
2131.96 20
2132.07 21
2132.17 22
2132.28 25
2132.38 29
2132.49 34
2132.59 38
2132.70 42
2132.81 45
2132.91 47
2133.02 47
2133.12 47
2133.23 46
2133.34 44
2133.44 42
2133.55 40
2133.65 38
2133.76 36
2133.87 34
2133.97 32
2134.08 29
2134.18 27
2134.29 26
2134.39 25
2134.50 26
2134.61 27
2134.71 30
2134.82 33
2134.92 36
2135.03 39
2135.14 41
2135.24 43
2135.35 45
2135.45 46
2135.56 46
2135.67 47
2135.77 48
2135.88 48
2135.98 49
2136.09 50
2136.20 50
2136.30 50
2136.41 49
2136.51 48
2136.62 47
2136.73 45
2136.83 43
2136.94 41
2137.04 38
2137.15 35
2137.26 31
2137.36 28
2137.47 25
2137.57 22
2137.68 18
2137.79 16
2137.89 13
2138.00 11
2138.10 9
2138.21 8
2138.32 8
2138.42 8
2138.53 8
2138.63 9
2138.74 10
2138.85 10
2138.95 11
2139.06 11
2139.16 11
2139.27 11
2139.38 12
2139.48 13
2139.59 14
2139.69 16
2139.80 18
2139.91 20
2140.01 21
2140.12 22
2140.22 21
2140.33 21
2140.44 19
2140.54 17
2140.65 16
2140.75 14
2140.86 14
2140.97 14
2141.07 15
2141.18 16
2141.28 18
2141.39 20
2141.50 21
2141.60 22
2141.71 21
2141.82 20
2141.92 18
2142.03 15
2142.13 12
2142.24 11
2142.35 10
2142.45 10
2142.56 12
2142.66 15
2142.77 18
2142.88 21
2142.98 22
2143.09 22
2143.19 21
2143.30 17
2143.41 13
2143.51 9
2143.62 5
2143.73 1
2143.83 -0
2143.94 -1
2144.04 0
2144.15 2
2144.26 6
2144.36 11
2144.47 16
2144.57 22
2144.68 28
2144.79 33
2144.89 37
2145.00 40
2145.11 41
2145.21 42
2145.32 41
2145.42 40
2145.53 38
2145.64 38
2145.74 37
2145.85 37
2145.95 38
2146.06 38
2146.17 39
2146.27 39
2146.38 39
2146.49 38
2146.59 38
2146.70 37
2146.80 36
2146.91 35
2147.02 35
2147.12 34
2147.23 34
2147.34 33
2147.44 33
2147.55 33
2147.65 32
2147.76 32
2147.87 32
2147.97 31
2148.08 29
2148.19 27
2148.29 25
2148.40 21
2148.50 18
2148.61 13
2148.72 9
2148.82 6
2148.93 3
2149.04 1
2149.14 -0
2149.25 -0
2149.35 1
2149.46 3
2149.57 5
2149.67 8
2149.78 11
2149.89 15
2149.99 19
2150.10 23
2150.20 28
2150.31 33
2150.42 38
2150.52 44
2150.63 50
2150.74 55
2150.84 60
2150.95 64
2151.06 66
2151.16 67
2151.27 66
2151.37 64
2151.48 61
2151.59 57
2151.69 51
2151.80 45
2151.91 39
2152.01 33
2152.12 28
2152.23 24
2152.33 21
2152.44 19
2152.54 19
2152.65 20
2152.76 22
2152.86 25
2152.97 27
2153.08 29
2153.18 30
2153.29 29
2153.40 28
2153.50 26
2153.61 24
2153.71 22
2153.82 20
2153.93 19
2154.03 18
2154.14 17
2154.25 17
2154.35 16
2154.46 15
2154.57 14
2154.67 12
2154.78 10
2154.88 9
2154.99 7
2155.10 7
2155.20 7
2155.31 7
2155.42 9
2155.52 11
2155.63 15
2155.74 18
2155.84 23
2155.95 27
2156.06 32
2156.16 37
2156.27 40
2156.38 43
2156.48 45
2156.59 45
2156.69 43
2156.80 40
2156.91 37
2157.01 32
2157.12 28
2157.23 23
2157.33 20
2157.44 17
2157.55 16
2157.65 15
2157.76 16
2157.87 17
2157.97 19
2158.08 21
2158.19 24
2158.29 25
2158.40 26
2158.50 26
2158.61 24
2158.72 22
2158.82 20
2158.93 17
2159.04 14
2159.14 12
2159.25 11
2159.36 11
2159.46 12
2159.57 14
2159.68 16
2159.78 18
2159.89 21
2160.00 22
2160.10 24
2160.21 24
2160.32 25
2160.42 25
2160.53 24
2160.64 24
2160.74 24
2160.85 25
2160.96 26
2161.06 27
2161.17 30
2161.27 33
2161.38 36
2161.49 39
2161.59 42
2161.70 44
2161.81 45
2161.91 45
2162.02 45
2162.13 43
2162.23 42
2162.34 41
2162.45 39
2162.55 38
2162.66 37
2162.77 36
2162.87 34
2162.98 31
2163.09 28
2163.19 26
2163.30 24
2163.41 23
2163.51 23
2163.62 24
2163.73 26
2163.83 29
2163.94 31
2164.05 34
2164.15 35
2164.26 37
2164.37 38
2164.47 39
2164.58 40
2164.69 40
2164.79 39
2164.90 38
2165.01 35
2165.11 31
2165.22 27
2165.33 22
2165.43 18
2165.54 14
2165.65 12
2165.75 12
2165.86 13
2165.97 17
2166.07 21
2166.18 25
2166.29 29
2166.39 32
2166.50 34
2166.61 35
2166.71 35
2166.82 34
2166.93 33
2167.03 32
2167.14 31
2167.25 31
2167.35 31
2167.46 31
2167.57 31
2167.67 30
2167.78 27
2167.89 24
2167.99 20
2168.10 17
2168.21 14
2168.31 12
2168.42 12
2168.53 14
2168.64 18
2168.74 24
2168.85 30
2168.96 37
2169.06 44
2169.17 50
2169.28 54
2169.38 56
2169.49 56
2169.60 55
2169.70 51
2169.81 46
2169.92 39
2170.02 32
2170.13 24
2170.24 17
2170.34 11
2170.45 7
2170.56 4
2170.66 2
2170.77 2
2170.88 2
2170.98 3
2171.09 4
2171.20 6
2171.31 7
2171.41 8
2171.52 9
2171.63 11
2171.73 12
2171.84 14
2171.95 15
2172.05 16
2172.16 17
2172.27 17
2172.37 17
2172.48 17
2172.59 17
2172.69 16
2172.80 16
2172.91 15
2173.01 15
2173.12 14
2173.23 14
2173.34 13
2173.44 11
2173.55 10
2173.66 9
2173.76 9
2173.87 9
2173.98 10
2174.08 12
2174.19 15
2174.30 19
2174.40 23
2174.51 27
2174.62 31
2174.72 33
2174.83 33
2174.94 32
2175.05 29
2175.15 25
2175.26 20
2175.37 14
2175.47 9
2175.58 5
2175.69 2
2175.79 0
2175.90 -1
2176.01 -2
2176.11 -2
2176.22 -1
2176.33 -0
2176.44 1
2176.54 3
2176.65 6
2176.76 10
2176.86 13
2176.97 16
2177.08 18
2177.18 18
2177.29 17
2177.40 14
2177.51 11
2177.61 8
2177.72 6
2177.83 5
2177.93 5
2178.04 7
2178.15 10
2178.25 14
2178.36 17
2178.47 19
2178.58 21
2178.68 20
2178.79 19
2178.90 17
2179.00 14
2179.11 12
2179.22 11
2179.32 11
2179.43 12
2179.54 14
2179.65 17
2179.75 20
2179.86 23
2179.97 26
2180.07 27
2180.18 28
2180.29 27
2180.39 26
2180.50 24
2180.61 22
2180.72 21
2180.82 19
2180.93 17
2181.04 15
2181.14 14
2181.25 12
2181.36 10
2181.47 7
2181.57 6
2181.68 5
2181.79 6
2181.89 8
2182.00 11
2182.11 15
2182.21 20
2182.32 23
2182.43 25
2182.54 25
2182.64 23
2182.75 20
2182.86 15
2182.96 11
2183.07 6
2183.18 3
2183.29 1
2183.39 0
2183.50 0
2183.61 1
2183.71 1
2183.82 1
2183.93 1
2184.04 1
2184.14 0
2184.25 -0
2184.36 -1
2184.46 -0
2184.57 1
2184.68 3
2184.79 5
2184.89 9
2185.00 12
2185.11 16
2185.21 19
2185.32 21
2185.43 23
2185.54 23
2185.64 22
2185.75 20
2185.86 17
2185.96 15
2186.07 13
2186.18 12
2186.29 13
2186.39 14
2186.50 16
2186.61 18
2186.72 21
2186.82 23
2186.93 25
2187.04 25
2187.14 24
2187.25 22
2187.36 20
2187.47 16
2187.57 12
2187.68 8
2187.79 5
2187.89 2
2188.00 -0
2188.11 -1
2188.22 -1
2188.32 1
2188.43 3
2188.54 6
2188.65 9
2188.75 13
2188.86 16
2188.97 18
2189.07 19
2189.18 18
2189.29 17
2189.40 15
2189.50 13
2189.61 11
2189.72 10
2189.83 10
2189.93 11
2190.04 13
2190.15 16
2190.25 20
2190.36 25
2190.47 30
2190.58 35
2190.68 39
2190.79 43
2190.90 45
2191.01 45
2191.11 44
2191.22 42
2191.33 39
2191.43 36
2191.54 32
2191.65 30
2191.76 28
2191.86 28
2191.97 29
2192.08 32
2192.19 35
2192.29 39
2192.40 42
2192.51 44
2192.62 45
2192.72 45
2192.83 44
2192.94 42
2193.04 40
2193.15 39
2193.26 38
2193.37 38
2193.47 39
2193.58 39
2193.69 40
2193.80 41
2193.90 42
2194.01 41
2194.12 40
2194.23 39
2194.33 37
2194.44 36
2194.55 35
2194.66 34
2194.76 34
2194.87 34
2194.98 34
2195.09 34
2195.19 32
2195.30 31
2195.41 28
2195.51 25
2195.62 22
2195.73 18
2195.84 16
2195.94 14
2196.05 13
2196.16 14
2196.27 15
2196.37 18
2196.48 20
2196.59 23
2196.70 25
2196.80 27
2196.91 28
2197.02 29
2197.13 29
2197.23 30
2197.34 31
2197.45 32
2197.56 33
2197.66 33
2197.77 32
2197.88 30
2197.99 27
2198.09 23
2198.20 18
2198.31 13
2198.42 7
2198.52 3
2198.63 0
2198.74 -1
2198.85 -1
2198.95 0
2199.06 3
2199.17 6
2199.28 11
2199.38 15
2199.49 19
2199.60 23
2199.71 26
2199.81 28
2199.92 30
2200.03 31
2200.14 32
2200.24 33
2200.35 36
2200.46 39
2200.57 44
2200.67 50
2200.78 56
2200.89 62
2201.00 68
2201.10 72
2201.21 74
2201.32 75
2201.43 74
2201.53 71
2201.64 67
2201.75 63
2201.86 58
2201.96 55
2202.07 51
2202.18 48
2202.29 46
2202.40 43
2202.50 40
2202.61 36
2202.72 33
2202.83 28
2202.93 24
2203.04 19
2203.15 15
2203.26 11
2203.36 7
2203.47 4
2203.58 2
2203.69 0
2203.79 0
2203.90 1
2204.01 4
2204.12 7
2204.22 11
2204.33 16
2204.44 21
2204.55 25
2204.66 28
2204.76 30
2204.87 31
2204.98 30
2205.09 29
2205.19 28
2205.30 27
2205.41 26
2205.52 26
2205.62 25
2205.73 25
2205.84 24
2205.95 22
2206.05 20
2206.16 17
2206.27 14
2206.38 11
2206.49 9
2206.59 8
2206.70 9
2206.81 11
2206.92 14
2207.02 19
2207.13 25
2207.24 31
2207.35 36
2207.45 41
2207.56 44
2207.67 46
2207.78 46
2207.89 45
2207.99 42
2208.10 37
2208.21 32
2208.32 26
2208.42 20
2208.53 14
2208.64 8
2208.75 4
2208.86 1
2208.96 0
2209.07 1
2209.18 3
2209.29 6
2209.39 10
2209.50 14
2209.61 18
2209.72 21
2209.83 22
2209.93 23
2210.04 23
2210.15 21
2210.26 20
2210.36 18
2210.47 17
2210.58 16
2210.69 17
2210.80 18
2210.90 20
2211.01 23
2211.12 27
2211.23 30
2211.33 34
2211.44 36
2211.55 37
2211.66 37
2211.77 35
2211.87 31
2211.98 27
2212.09 22
2212.20 17
2212.30 12
2212.41 8
2212.52 4
2212.63 2
2212.74 1
2212.84 -0
2212.95 -1
2213.06 -1
2213.17 -0
2213.28 -0
2213.38 -0
2213.49 -0
2213.60 -0
2213.71 0
2213.81 1
2213.92 2
2214.03 4
2214.14 5
2214.25 7
2214.35 9
2214.46 11
2214.57 13
2214.68 15
2214.79 17
2214.89 19
2215.00 22
2215.11 25
2215.22 27
2215.32 29
2215.43 30
2215.54 31
2215.65 32
2215.76 32
2215.86 32
2215.97 33
2216.08 33
2216.19 33
2216.30 34
2216.40 34
2216.51 35
2216.62 35
2216.73 36
2216.84 38
2216.94 40
2217.05 44
2217.16 50
2217.27 55
2217.38 62
2217.48 68
2217.59 73
2217.70 77
2217.81 79
2217.92 80
2218.02 79
2218.13 76
2218.24 73
2218.35 69
2218.46 63
2218.56 58
2218.67 52
2218.78 47
2218.89 42
2219.00 38
2219.10 34
2219.21 31
2219.32 30
2219.43 29
2219.54 30
2219.64 31
2219.75 34
2219.86 39
2219.97 44
2220.08 52
2220.18 60
2220.29 68
2220.40 77
2220.51 84
2220.62 90
2220.72 93
2220.83 95
2220.94 93
2221.05 90
2221.16 85
2221.26 78
2221.37 71
2221.48 64
2221.59 57
2221.70 52
2221.80 47
2221.91 43
2222.02 39
2222.13 37
2222.24 35
2222.34 32
2222.45 30
2222.56 27
2222.67 23
2222.78 20
2222.88 17
2222.99 15
2223.10 14
2223.21 14
2223.32 16
2223.42 18
2223.53 21
2223.64 23
2223.75 24
2223.86 23
2223.97 20
2224.07 16
2224.18 12
2224.29 7
2224.40 4
2224.51 1
2224.61 0
2224.72 1
2224.83 3
2224.94 6
2225.05 10
2225.15 15
2225.26 19
2225.37 22
2225.48 25
2225.59 28
2225.70 29
2225.80 30
2225.91 31
2226.02 31
2226.13 31
2226.24 32
2226.34 33
2226.45 34
2226.56 36
2226.67 38
2226.78 40
2226.89 43
2226.99 45
2227.10 46
2227.21 46
2227.32 45
2227.43 42
2227.53 39
2227.64 35
2227.75 31
2227.86 28
2227.97 25
2228.08 23
2228.18 23
2228.29 24
2228.40 25
2228.51 26
2228.62 27
2228.73 28
2228.83 27
2228.94 26
2229.05 24
2229.16 22
2229.27 20
2229.37 19
2229.48 19
2229.59 20
2229.70 22
2229.81 25
2229.92 29
2230.02 33
2230.13 37
2230.24 40
2230.35 42
2230.46 44
2230.57 44
2230.67 44
2230.78 43
2230.89 41
2231.00 40
2231.11 38
2231.22 37
2231.32 37
2231.43 36
2231.54 36
2231.65 36
2231.76 36
2231.86 36
2231.97 36
2232.08 35
2232.19 35
2232.30 34
2232.41 33
2232.51 31
2232.62 30
2232.73 28
2232.84 27
2232.95 27
2233.06 29
2233.16 31
2233.27 35
2233.38 39
2233.49 43
2233.60 47
2233.71 50
2233.81 51
2233.92 51
2234.03 49
2234.14 47
2234.25 44
2234.36 42
2234.46 39
2234.57 37
2234.68 34
2234.79 31
2234.90 27
2235.01 22
2235.12 18
2235.22 13
2235.33 8
2235.44 4
2235.55 1
2235.66 -1
2235.77 -2
2235.87 -2
2235.98 -1
2236.09 -0
2236.20 1
2236.31 4
2236.42 7
2236.52 10
2236.63 14
2236.74 18
2236.85 21
2236.96 24
2237.07 25
2237.18 26
2237.28 26
2237.39 25
2237.50 24
2237.61 22
2237.72 20
2237.83 19
2237.93 18
2238.04 18
2238.15 18
2238.26 19
2238.37 20
2238.48 21
2238.58 21
2238.69 20
2238.80 19
2238.91 17
2239.02 15
2239.13 12
2239.24 11
2239.34 10
2239.45 9
2239.56 9
2239.67 10
2239.78 10
2239.89 11
2240.00 12
2240.10 14
2240.21 15
2240.32 17
2240.43 19
2240.54 21
2240.65 24
2240.75 26
2240.86 28
2240.97 29
2241.08 30
2241.19 29
2241.30 29
2241.41 27
2241.51 24
2241.62 21
2241.73 18
2241.84 14
2241.95 10
2242.06 7
2242.17 4
2242.27 2
2242.38 -0
2242.49 -1
2242.60 -1
2242.71 1
2242.82 3
2242.93 6
2243.03 10
2243.14 15
2243.25 20
2243.36 26
2243.47 32
2243.58 37
2243.69 42
2243.79 45
2243.90 47
2244.01 47
2244.12 45
2244.23 43
2244.34 39
2244.45 35
2244.55 31
2244.66 27
2244.77 23
2244.88 21
2244.99 19
2245.10 18
2245.21 19
2245.32 20
2245.42 23
2245.53 27
2245.64 31
2245.75 35
2245.86 39
2245.97 42
2246.08 44
2246.18 44
2246.29 43
2246.40 41
2246.51 39
2246.62 36
2246.73 33
2246.84 31
2246.94 29
2247.05 28
2247.16 28
2247.27 29
2247.38 30
2247.49 32
2247.60 35
2247.71 38
2247.81 42
2247.92 45
2248.03 48
2248.14 50
2248.25 51
2248.36 50
2248.47 48
2248.58 45
2248.68 42
2248.79 38
2248.90 34
2249.01 30
2249.12 27
2249.23 25
2249.34 23
2249.45 22
2249.55 22
2249.66 21
2249.77 21
2249.88 21
2249.99 21
2250.10 21
2250.21 20
2250.31 19
2250.42 18
2250.53 17
2250.64 15
2250.75 14
2250.86 14
2250.97 14
2251.08 14
2251.19 16
2251.29 18
2251.40 20
2251.51 21
2251.62 23
2251.73 23
2251.84 22
2251.95 21
2252.06 18
2252.16 16
2252.27 13
2252.38 10
2252.49 7
2252.60 5
2252.71 3
2252.82 2
2252.93 1
2253.03 1
2253.14 1
2253.25 1
2253.36 2
2253.47 3
2253.58 4
2253.69 5
2253.80 7
2253.91 10
2254.01 13
2254.12 16
2254.23 20
2254.34 25
2254.45 29
2254.56 33
2254.67 37
2254.78 40
2254.88 42
2254.99 44
2255.10 45
2255.21 45
2255.32 46
2255.43 46
2255.54 48
2255.65 50
2255.76 52
2255.86 55
2255.97 57
2256.08 59
2256.19 60
2256.30 59
2256.41 57
2256.52 53
2256.63 48
2256.74 43
2256.84 38
2256.95 33
2257.06 31
2257.17 30
2257.28 31
2257.39 33
2257.50 37
2257.61 41
2257.72 45
2257.83 49
2257.93 53
2258.04 56
2258.15 58
2258.26 60
2258.37 62
2258.48 63
2258.59 62
2258.70 60
2258.81 56
2258.91 50
2259.02 43
2259.13 35
2259.24 27
2259.35 20
2259.46 14
2259.57 10
2259.68 8
2259.79 7
2259.90 8
2260.00 10
2260.11 12
2260.22 14
2260.33 16
2260.44 18
2260.55 19
2260.66 20
2260.77 20
2260.88 20
2260.99 20
2261.09 19
2261.20 20
2261.31 21
2261.42 22
2261.53 24
2261.64 26
2261.75 28
2261.86 30
2261.97 31
2262.08 32
2262.18 31
2262.29 31
2262.40 29
2262.51 28
2262.62 27
2262.73 27
2262.84 28
2262.95 30
2263.06 32
2263.17 34
2263.28 35
2263.38 36
2263.49 36
2263.60 35
2263.71 33
2263.82 30
2263.93 27
2264.04 24
2264.15 21
2264.26 20
2264.37 18
2264.48 17
2264.58 17
2264.69 16
2264.80 15
2264.91 14
2265.02 13
2265.13 11
2265.24 9
2265.35 8
2265.46 7
2265.57 7
2265.68 8
2265.78 10
2265.89 12
2266.00 15
2266.11 18
2266.22 20
2266.33 22
2266.44 23
2266.55 23
2266.66 23
2266.77 22
2266.88 22
2266.99 22
2267.09 22
2267.20 23
2267.31 25
2267.42 26
2267.53 28
2267.64 29
2267.75 29
2267.86 29
2267.97 28
2268.08 26
2268.19 25
2268.30 24
2268.40 24
2268.51 24
2268.62 25
2268.73 27
2268.84 29
2268.95 31
2269.06 33
2269.17 35
2269.28 37
2269.39 38
2269.50 40
2269.61 42
2269.71 44
2269.82 47
2269.93 51
2270.04 55
2270.15 60
2270.26 65
2270.37 69
2270.48 71
2270.59 72
2270.70 71
2270.81 68
2270.92 64
2271.03 59
2271.13 53
2271.24 47
2271.35 42
2271.46 37
2271.57 33
2271.68 30
2271.79 28
2271.90 26
2272.01 25
2272.12 24
2272.23 24
2272.34 24
2272.45 24
2272.56 24
2272.66 24
2272.77 23
2272.88 20
2272.99 17
2273.10 13
2273.21 9
2273.32 6
2273.43 3
2273.54 2
2273.65 2
2273.76 3
2273.87 5
2273.98 8
2274.09 11
2274.20 15
2274.30 18
2274.41 21
2274.52 24
2274.63 26
2274.74 28
2274.85 29
2274.96 28
2275.07 26
2275.18 23
2275.29 19
2275.40 15
2275.51 11
2275.62 7
2275.73 4
2275.84 1
2275.94 0
2276.05 -1
2276.16 -1
2276.27 -1
2276.38 -1
2276.49 -1
2276.60 -0
2276.71 0
2276.82 1
2276.93 3
2277.04 5
2277.15 8
2277.26 11
2277.37 13
2277.48 14
2277.59 14
2277.69 14
2277.80 12
2277.91 10
2278.02 8
2278.13 6
2278.24 5
2278.35 5
2278.46 7
2278.57 10
2278.68 15
2278.79 20
2278.90 26
2279.01 33
2279.12 39
2279.23 44
2279.34 49
2279.45 52
2279.56 53
2279.66 54
2279.77 53
2279.88 52
2279.99 51
2280.10 51
2280.21 52
2280.32 53
2280.43 55
2280.54 57
2280.65 59
2280.76 59
2280.87 58
2280.98 54
2281.09 49
2281.20 43
2281.31 36
2281.42 29
2281.53 23
2281.64 18
2281.75 16
2281.85 16
2281.96 17
2282.07 21
2282.18 25
2282.29 30
2282.40 35
2282.51 40
2282.62 43
2282.73 46
2282.84 48
2282.95 49
2283.06 50
2283.17 50
2283.28 49
2283.39 47
2283.50 45
2283.61 42
2283.72 38
2283.83 34
2283.94 29
2284.05 26
2284.15 24
2284.26 23
2284.37 25
2284.48 28
2284.59 33
2284.70 39
2284.81 45
2284.92 51
2285.03 56
2285.14 60
2285.25 62
2285.36 63
2285.47 62
2285.58 60
2285.69 58
2285.80 55
2285.91 52
2286.02 49
2286.13 46
2286.24 44
2286.35 42
2286.46 40
2286.57 39
2286.68 38
2286.79 37
2286.89 38
2287.00 39
2287.11 41
2287.22 44
2287.33 48
2287.44 52
2287.55 57
2287.66 61
2287.77 64
2287.88 66
2287.99 67
2288.10 67
2288.21 66
2288.32 64
2288.43 61
2288.54 58
2288.65 56
2288.76 53
2288.87 52
2288.98 51
2289.09 50
2289.20 50
2289.31 50
2289.42 51
2289.53 52
2289.64 54
2289.75 57
2289.86 60
2289.97 63
2290.08 67
2290.19 69
2290.29 72
2290.40 73
2290.51 72
2290.62 71
2290.73 70
2290.84 68
2290.95 67
2291.06 66
2291.17 65
2291.28 64
2291.39 63
2291.50 60
2291.61 55
2291.72 48
2291.83 40
2291.94 32
2292.05 24
2292.16 17
2292.27 13
2292.38 12
2292.49 13
2292.60 16
2292.71 21
2292.82 25
2292.93 30
2293.04 33
2293.15 36
2293.26 38
2293.37 40
2293.48 43
2293.59 46
2293.70 49
2293.81 53
2293.92 55
2294.03 57
2294.14 56
2294.25 54
2294.36 49
2294.47 43
2294.58 37
2294.69 30
2294.80 24
2294.91 18
2295.02 14
2295.12 11
2295.23 9
2295.34 7
2295.45 6
2295.56 5
2295.67 5
2295.78 6
2295.89 7
2296.00 9
2296.11 13
2296.22 17
2296.33 22
2296.44 29
2296.55 35
2296.66 43
2296.77 50
2296.88 57
2296.99 63
2297.10 69
2297.21 73
2297.32 76
2297.43 77
2297.54 77
2297.65 77
2297.76 75
2297.87 72
2297.98 69
2298.09 66
2298.20 62
2298.31 59
2298.42 55
2298.53 52
2298.64 49
2298.75 45
2298.86 42
2298.97 40
2299.08 37
2299.19 36
2299.30 36
2299.41 37
2299.52 40
2299.63 44
2299.74 49
2299.85 54
2299.96 58
2300.07 61
2300.18 63
2300.29 62
2300.40 60
2300.51 57
2300.62 53
2300.73 50
2300.84 48
2300.95 47
2301.06 47
2301.17 49
2301.28 51
2301.39 53
2301.50 55
2301.61 55
2301.72 55
2301.83 53
2301.94 50
2302.05 46
2302.16 42
2302.27 37
2302.38 32
2302.49 27
2302.60 22
2302.71 18
2302.82 16
2302.93 14
2303.04 14
2303.15 15
2303.26 17
2303.37 19
2303.48 21
2303.59 23
2303.70 24
2303.81 24
2303.92 25
2304.03 25
2304.14 26
2304.25 28
2304.36 31
2304.47 34
2304.58 37
2304.69 41
2304.80 43
2304.91 45
2305.02 45
2305.13 45
2305.24 45
2305.35 45
2305.46 45
2305.57 46
2305.68 48
2305.79 50
2305.90 52
2306.01 53
2306.12 53
2306.23 53
2306.34 52
2306.45 51
2306.56 50
2306.67 51
2306.78 53
2306.89 56
2307.00 60
2307.11 64
2307.22 68
2307.33 71
2307.44 72
2307.55 71
2307.66 69
2307.77 65
2307.88 59
2307.99 54
2308.10 49
2308.21 44
2308.32 40
2308.43 37
2308.54 34
2308.65 32
2308.76 31
2308.87 29
2308.98 28
2309.09 27
2309.20 27
2309.32 27
2309.43 29
2309.54 31
2309.65 35
2309.76 39
2309.87 44
2309.98 50
2310.09 55
2310.20 61
2310.31 67
2310.42 72
2310.53 76
2310.64 80
2310.75 82
2310.86 83
2310.97 82
2311.08 80
2311.19 76
2311.30 71
2311.41 66
2311.52 60
2311.63 54
2311.74 48
2311.85 43
2311.96 39
2312.07 37
2312.18 35
2312.29 35
2312.40 37
2312.51 39
2312.62 41
2312.73 43
2312.84 45
2312.95 45
2313.06 44
2313.17 42
2313.28 39
2313.39 36
2313.50 32
2313.61 30
2313.72 29
2313.83 29
2313.94 31
2314.05 33
2314.17 37
2314.28 39
2314.39 41
2314.50 41
2314.61 40
2314.72 37
2314.83 33
2314.94 29
2315.05 24
2315.16 20
2315.27 18
2315.38 17
2315.49 17
2315.60 19
2315.71 22
2315.82 26
2315.93 31
2316.04 35
2316.15 39
2316.26 42
2316.37 44
2316.48 45
2316.59 44
2316.70 43
2316.81 41
2316.92 39
2317.03 37
2317.14 36
2317.25 36
2317.36 36
2317.47 36
2317.59 36
2317.70 36
2317.81 36
2317.92 35
2318.03 34
2318.14 34
2318.25 35
2318.36 37
2318.47 41
2318.58 45
2318.69 50
2318.80 55
2318.91 58
2319.02 60
2319.13 60
2319.24 57
2319.35 53
2319.46 48
2319.57 42
2319.68 37
2319.79 32
2319.90 28
2320.01 26
2320.12 24
2320.23 22
2320.35 20
2320.46 17
2320.57 15
2320.68 11
2320.79 8
2320.90 5
2321.01 3
2321.12 2
2321.23 3
2321.34 6
2321.45 10
2321.56 16
2321.67 22
2321.78 28
2321.89 33
2322.00 38
2322.11 41
2322.22 44
2322.33 45
2322.44 46
2322.55 46
2322.67 46
2322.78 45
2322.89 44
2323.00 42
2323.11 40
2323.22 37
2323.33 33
2323.44 30
2323.55 26
2323.66 23
2323.77 20
2323.88 17
2323.99 15
2324.10 13
2324.21 12
2324.32 12
2324.43 13
2324.54 16
2324.65 20
2324.76 25
2324.88 32
2324.99 39
2325.10 47
2325.21 55
2325.32 63
2325.43 69
2325.54 74
2325.65 77
2325.76 79
2325.87 80
2325.98 79
2326.09 79
2326.20 78
2326.31 78
2326.42 78
2326.53 78
2326.64 79
2326.75 79
2326.87 79
2326.98 79
2327.09 77
2327.20 75
2327.31 72
2327.42 68
2327.53 63
2327.64 59
2327.75 55
2327.86 52
2327.97 51
2328.08 51
2328.19 52
2328.30 54
2328.41 57
2328.52 60
2328.64 63
2328.75 67
2328.86 70
2328.97 73
2329.08 76
2329.19 77
2329.30 77
2329.41 76
2329.52 74
2329.63 71
2329.74 67
2329.85 63
2329.96 59
2330.07 55
2330.18 52
2330.30 49
2330.41 48
2330.52 46
2330.63 45
2330.74 45
2330.85 44
2330.96 43
2331.07 43
2331.18 42
2331.29 41
2331.40 40
2331.51 40
2331.62 40
2331.73 41
2331.84 43
2331.96 45
2332.07 48
2332.18 49
2332.29 50
2332.40 50
2332.51 49
2332.62 47
2332.73 45
2332.84 43
2332.95 42
2333.06 42
2333.17 43
2333.28 45
2333.39 47
2333.51 50
2333.62 53
2333.73 56
2333.84 58
2333.95 60
2334.06 61
2334.17 62
2334.28 61
2334.39 61
2334.50 59
2334.61 57
2334.72 54
2334.83 52
2334.95 49
2335.06 48
2335.17 48
2335.28 49
2335.39 51
2335.50 53
2335.61 56
2335.72 58
2335.83 61
2335.94 63
2336.05 65
2336.16 66
2336.28 67
2336.39 68
2336.50 69
2336.61 70
2336.72 70
2336.83 68
2336.94 66
2337.05 61
2337.16 56
2337.27 49
2337.38 42
2337.49 35
2337.60 30
2337.72 26
2337.83 23
2337.94 23
2338.05 24
2338.16 27
2338.27 30
2338.38 34
2338.49 37
2338.60 40
2338.71 41
2338.82 42
2338.94 43
2339.05 42
2339.16 41
2339.27 40
2339.38 39
2339.49 37
2339.60 35
2339.71 34
2339.82 33
2339.93 32
2340.04 31
2340.16 29
2340.27 27
2340.38 25
2340.49 22
2340.60 18
2340.71 14
2340.82 10
2340.93 6
2341.04 3
2341.15 1
2341.26 -1
2341.38 -2
2341.49 -2
2341.60 -1
2341.71 0
2341.82 3
2341.93 6
2342.04 10
2342.15 14
2342.26 18
2342.37 21
2342.48 23
2342.60 24
2342.71 23
2342.82 22
2342.93 20
2343.04 18
2343.15 16
2343.26 15
2343.37 15
2343.48 17
2343.59 20
2343.71 24
2343.82 29
2343.93 35
2344.04 41
2344.15 47
2344.26 53
2344.37 57
2344.48 61
2344.59 63
2344.70 64
2344.82 64
2344.93 62
2345.04 60
2345.15 57
2345.26 54
2345.37 52
2345.48 50
2345.59 48
2345.70 48
2345.81 49
2345.93 51
2346.04 54
2346.15 58
2346.26 62
2346.37 66
2346.48 70
2346.59 75
2346.70 78
2346.81 82
2346.93 84
2347.04 85
2347.15 85
2347.26 83
2347.37 80
2347.48 75
2347.59 69
2347.70 63
2347.81 57
2347.92 52
2348.04 48
2348.15 46
2348.26 45
2348.37 46
2348.48 48
2348.59 49
2348.70 50
2348.81 50
2348.92 48
2349.04 45
2349.15 41
2349.26 36
2349.37 31
2349.48 26
2349.59 22
2349.70 19
2349.81 18
2349.92 17
2350.04 19
2350.15 21
2350.26 25
2350.37 30
2350.48 34
2350.59 39
2350.70 43
2350.81 46
2350.93 47
2351.04 47
2351.15 47
2351.26 45
2351.37 44
2351.48 43
2351.59 43
2351.70 43
2351.81 43
2351.93 42
2352.04 41
2352.15 40
2352.26 37
2352.37 35
2352.48 32
2352.59 31
2352.70 31
2352.82 32
2352.93 35
2353.04 38
2353.15 41
2353.26 44
2353.37 47
2353.48 49
2353.59 50
2353.71 51
2353.82 53
2353.93 54
2354.04 56
2354.15 59
2354.26 62
2354.37 64
2354.48 67
2354.59 69
2354.71 70
2354.82 70
2354.93 69
2355.04 68
2355.15 65
2355.26 62
2355.37 58
2355.48 54
2355.60 50
2355.71 46
2355.82 43
2355.93 41
2356.04 40
2356.15 39
2356.26 39
2356.38 39
2356.49 38
2356.60 37
2356.71 35
2356.82 34
2356.93 32
2357.04 32
2357.15 33
2357.27 35
2357.38 39
2357.49 43
2357.60 48
2357.71 52
2357.82 55
2357.93 56
2358.04 56
2358.16 56
2358.27 54
2358.38 52
2358.49 51
2358.60 49
2358.71 48
2358.82 46
2358.94 44
2359.05 41
2359.16 38
2359.27 33
2359.38 29
2359.49 25
2359.60 21
2359.72 18
2359.83 17
2359.94 16
2360.05 16
2360.16 18
2360.27 19
2360.38 20
2360.49 22
2360.61 23
2360.72 24
2360.83 26
2360.94 27
2361.05 28
2361.16 28
2361.27 28
2361.39 28
2361.50 27
2361.61 25
2361.72 24
2361.83 23
2361.94 23
2362.05 24
2362.17 26
2362.28 30
2362.39 36
2362.50 42
2362.61 47
2362.72 52
2362.83 56
2362.95 57
2363.06 56
2363.17 54
2363.28 49
2363.39 44
2363.50 39
2363.61 35
2363.73 32
2363.84 30
2363.95 31
2364.06 33
2364.17 36
2364.28 40
2364.39 45
2364.51 50
2364.62 54
2364.73 57
2364.84 59
2364.95 59
2365.06 57
2365.18 54
2365.29 49
2365.40 43
2365.51 37
2365.62 30
2365.73 24
2365.84 19
2365.96 15
2366.07 13
2366.18 12
2366.29 14
2366.40 18
2366.51 23
2366.62 30
2366.74 38
2366.85 46
2366.96 53
2367.07 60
2367.18 65
2367.29 68
2367.41 70
2367.52 70
2367.63 69
2367.74 67
2367.85 66
2367.96 64
2368.07 62
2368.19 62
2368.30 61
2368.41 61
2368.52 61
2368.63 60
2368.74 59
2368.86 58
2368.97 56
2369.08 54
2369.19 51
2369.30 49
2369.41 47
2369.53 45
2369.64 44
2369.75 43
2369.86 43
2369.97 43
2370.08 43
2370.20 44
2370.31 46
2370.42 49
2370.53 53
2370.64 58
2370.75 64
2370.86 70
2370.98 77
2371.09 84
2371.20 90
2371.31 94
2371.42 96
2371.53 97
2371.65 95
2371.76 92
2371.87 89
2371.98 84
2372.09 80
2372.20 77
2372.32 74
2372.43 72
2372.54 71
2372.65 71
2372.76 70
2372.87 70
2372.99 70
2373.10 69
2373.21 67
2373.32 66
2373.43 64
2373.54 62
2373.66 60
2373.77 58
2373.88 57
2373.99 55
2374.10 54
2374.21 54
2374.33 53
2374.44 53
2374.55 54
2374.66 55
2374.77 56
2374.89 58
2375.00 61
2375.11 64
2375.22 66
2375.33 69
2375.44 70
2375.56 71
2375.67 69
2375.78 67
2375.89 64
2376.00 59
2376.11 55
2376.23 51
2376.34 47
2376.45 44
2376.56 42
2376.67 39
2376.78 37
2376.90 34
2377.01 31
2377.12 29
2377.23 27
2377.34 26
2377.46 26
2377.57 28
2377.68 32
2377.79 37
2377.90 42
2378.01 47
2378.13 51
2378.24 54
2378.35 54
2378.46 53
2378.57 50
2378.69 47
2378.80 43
2378.91 39
2379.02 36
2379.13 35
2379.24 34
2379.36 34
2379.47 35
2379.58 36
2379.69 37
2379.80 38
2379.92 39
2380.03 39
2380.14 40
2380.25 40
2380.36 41
2380.47 43
2380.59 45
2380.70 48
2380.81 51
2380.92 53
2381.03 56
2381.15 57
2381.26 58
2381.37 58
2381.48 57
2381.59 55
2381.71 54
2381.82 53
2381.93 52
2382.04 51
2382.15 50
2382.26 49
2382.38 47
2382.49 45
2382.60 43
2382.71 40
2382.82 37
2382.94 35
2383.05 33
2383.16 32
2383.27 31
2383.38 31
2383.50 31
2383.61 32
2383.72 32
2383.83 32
2383.94 33
2384.06 33
2384.17 34
2384.28 36
2384.39 38
2384.50 41
2384.62 44
2384.73 48
2384.84 51
2384.95 54
2385.06 55
2385.18 55
2385.29 54
2385.40 51
2385.51 47
2385.62 44
2385.73 40
2385.85 37
2385.96 35
2386.07 34
2386.18 34
2386.29 35
2386.41 37
2386.52 39
2386.63 42
2386.74 44
2386.85 46
2386.97 48
2387.08 49
2387.19 50
2387.30 51
2387.41 51
2387.53 52
2387.64 53
2387.75 54
2387.86 56
2387.98 59
2388.09 61
2388.20 64
2388.31 67
2388.42 69
2388.54 71
2388.65 73
2388.76 74
2388.87 75
2388.98 75
2389.10 75
2389.21 75
2389.32 74
2389.43 73
2389.54 72
2389.66 71
2389.77 71
2389.88 70
2389.99 70
2390.10 68
2390.22 67
2390.33 65
2390.44 62
2390.55 60
2390.66 58
2390.78 58
2390.89 58
2391.00 58
2391.11 60
2391.23 62
2391.34 65
2391.45 68
2391.56 71
2391.67 74
2391.79 77
2391.90 80
2392.01 82
2392.12 84
2392.23 85
2392.35 86
2392.46 85
2392.57 83
2392.68 80
2392.79 76
2392.91 72
2393.02 68
2393.13 63
2393.24 58
2393.36 54
2393.47 49
2393.58 45
2393.69 41
2393.80 37
2393.92 35
2394.03 33
2394.14 33
2394.25 33
2394.37 35
2394.48 36
2394.59 38
2394.70 38
2394.81 38
2394.93 38
2395.04 37
2395.15 36
2395.26 36
2395.37 37
2395.49 40
2395.60 45
2395.71 51
2395.82 58
2395.94 65
2396.05 71
2396.16 77
2396.27 82
2396.38 85
2396.50 87
2396.61 88
2396.72 89
2396.83 90
2396.95 90
2397.06 91
2397.17 93
2397.28 94
2397.40 95
2397.51 96
2397.62 96
2397.73 95
2397.84 93
2397.96 90
2398.07 86
2398.18 83
2398.29 80
2398.41 78
2398.52 77
2398.63 77
2398.74 78
2398.85 80
2398.97 81
2399.08 82
2399.19 82
2399.30 81
2399.42 78
2399.53 75
2399.64 70
2399.75 65
2399.87 59
2399.98 54
2400.09 50
2400.20 47
2400.31 44
2400.43 43
2400.54 43
2400.65 44
2400.76 45
2400.88 47
2400.99 49
2401.10 52
2401.21 55
2401.33 58
2401.44 61
2401.55 64
2401.66 68
2401.77 71
2401.89 74
2402.00 75
2402.11 75
2402.22 74
2402.34 70
2402.45 66
2402.56 61
2402.67 56
2402.79 52
2402.90 50
2403.01 50
2403.12 52
2403.24 55
2403.35 60
2403.46 64
2403.57 67
2403.69 69
2403.80 69
2403.91 67
2404.02 65
2404.14 62
2404.25 60
2404.36 59
2404.47 59
2404.58 60
2404.70 62
2404.81 65
2404.92 68
2405.03 70
2405.15 71
2405.26 71
2405.37 69
2405.48 66
2405.60 62
2405.71 56
2405.82 51
2405.93 46
2406.05 41
2406.16 38
2406.27 36
2406.38 36
2406.50 37
2406.61 40
2406.72 42
2406.83 44
2406.95 46
2407.06 46
2407.17 45
2407.28 43
2407.40 41
2407.51 38
2407.62 36
2407.73 35
2407.85 34
2407.96 35
2408.07 36
2408.18 38
2408.30 41
2408.41 44
2408.52 47
2408.63 50
2408.75 53
2408.86 55
2408.97 56
2409.08 56
2409.20 55
2409.31 53
2409.42 51
2409.53 48
2409.65 47
2409.76 45
2409.87 45
2409.98 46
2410.10 46
2410.21 47
2410.32 48
2410.43 49
2410.55 50
2410.66 51
2410.77 52
2410.88 54
2411.00 57
2411.11 60
2411.22 64
2411.33 68
2411.45 72
2411.56 76
2411.67 78
2411.79 80
2411.90 80
2412.01 79
2412.12 77
2412.24 74
2412.35 71
2412.46 68
2412.57 66
2412.69 64
2412.80 63
2412.91 63
2413.02 63
2413.14 64
2413.25 64
2413.36 63
2413.47 62
2413.59 59
2413.70 56
2413.81 52
2413.92 47
2414.04 43
2414.15 39
2414.26 36
2414.38 34
2414.49 33
2414.60 33
2414.71 33
2414.83 33
2414.94 33
2415.05 33
2415.16 32
2415.28 32
2415.39 33
2415.50 33
2415.61 34
2415.73 35
2415.84 37
2415.95 39
2416.07 41
2416.18 44
2416.29 46
2416.40 48
2416.52 50
2416.63 51
2416.74 53
2416.85 55
2416.97 56
2417.08 58
2417.19 61
2417.31 63
2417.42 65
2417.53 67
2417.64 68
2417.76 68
2417.87 68
2417.98 66
2418.09 64
2418.21 62
2418.32 59
2418.43 57
2418.55 55
2418.66 54
2418.77 54
2418.88 56
2419.00 58
2419.11 61
2419.22 65
2419.33 67
2419.45 69
2419.56 69
2419.67 67
2419.79 64
2419.90 59
2420.01 54
2420.12 50
2420.24 46
2420.35 44
2420.46 43
2420.58 44
2420.69 45
2420.80 48
2420.91 51
2421.03 54
2421.14 57
2421.25 60
2421.36 62
2421.48 63
2421.59 64
2421.70 65
2421.82 65
2421.93 65
2422.04 64
2422.15 63
2422.27 62
2422.38 60
2422.49 58
2422.61 56
2422.72 55
2422.83 55
2422.94 55
2423.06 57
2423.17 60
2423.28 64
2423.40 69
2423.51 74
2423.62 79
2423.73 83
2423.85 87
2423.96 89
2424.07 90
2424.19 89
2424.30 87
2424.41 83
2424.52 79
2424.64 73
2424.75 68
2424.86 63
2424.98 59
2425.09 54
2425.20 51
2425.31 48
2425.43 45
2425.54 43
2425.65 41
2425.77 40
2425.88 39
2425.99 40
2426.11 41
2426.22 44
2426.33 48
2426.44 51
2426.56 54
2426.67 57
2426.78 58
2426.90 58
2427.01 56
2427.12 54
2427.23 52
2427.35 49
2427.46 47
2427.57 45
2427.69 42
2427.80 40
2427.91 38
2428.03 37
2428.14 36
2428.25 35
2428.36 34
2428.48 34
2428.59 34
2428.70 35
2428.82 35
2428.93 35
2429.04 34
2429.16 34
2429.27 34
2429.38 34
2429.49 35
2429.61 35
2429.72 37
2429.83 38
2429.95 40
2430.06 43
2430.17 46
2430.29 48
2430.40 51
2430.51 54
2430.62 56
2430.74 58
2430.85 60
2430.96 61
2431.08 62
2431.19 63
2431.30 63
2431.42 63
2431.53 63
2431.64 64
2431.75 64
2431.87 64
2431.98 65
2432.09 65
2432.21 65
2432.32 64
2432.43 63
2432.55 62
2432.66 60
2432.77 57
2432.89 54
2433.00 52
2433.11 49
2433.22 47
2433.34 45
2433.45 43
2433.56 42
2433.68 41
2433.79 41
2433.90 41
2434.02 41
2434.13 42
2434.24 42
2434.36 43
2434.47 43
2434.58 43
2434.70 43
2434.81 42
2434.92 41
2435.03 40
2435.15 40
2435.26 40
2435.37 40
2435.49 40
2435.60 41
2435.71 43
2435.83 44
2435.94 45
2436.05 47
2436.17 48
2436.28 48
2436.39 49
2436.51 49
2436.62 48
2436.73 48
2436.84 47
2436.96 47
2437.07 47
2437.18 48
2437.30 50
2437.41 52
2437.52 54
2437.64 57
2437.75 59
2437.86 61
2437.98 62
2438.09 63
2438.20 64
2438.32 63
2438.43 62
2438.54 61
2438.66 60
2438.77 59
2438.88 59
2439.00 59
2439.11 60
2439.22 61
2439.34 64
2439.45 66
2439.56 68
2439.68 69
2439.79 70
2439.90 69
2440.01 66
2440.13 63
2440.24 58
2440.35 53
2440.47 48
2440.58 43
2440.69 38
2440.81 33
2440.92 28
2441.03 24
2441.15 20
2441.26 17
2441.37 13
2441.49 10
2441.60 6
2441.71 4
2441.83 2
2441.94 0
2442.05 -0
2442.17 -1
2442.28 -1
2442.39 -1
2442.51 -1
2442.62 -0
2442.73 -0
2442.85 0
2442.96 1
2443.07 2
2443.19 4
2443.30 7
2443.41 11
2443.53 15
2443.64 20
2443.75 25
2443.87 29
2443.98 32
2444.09 34
2444.21 35
2444.32 35
2444.43 34
2444.55 33
2444.66 33
2444.77 33
2444.89 35
2445.00 37
2445.11 40
2445.23 44
2445.34 49
2445.45 53
2445.57 56
2445.68 59
2445.79 61
2445.91 61
2446.02 60
2446.13 57
2446.25 52
2446.36 47
2446.47 40
2446.59 33
2446.70 26
2446.81 19
2446.93 13
2447.04 8
2447.15 4
2447.27 1
2447.38 -0
2447.49 -1
2447.61 0
2447.72 2
2447.84 5
2447.95 8
2448.06 11
2448.18 15
2448.29 18
2448.40 21
2448.52 24
2448.63 26
2448.74 29
2448.86 31
2448.97 33
2449.08 35
2449.20 37
2449.31 39
2449.42 40
2449.54 41
2449.65 41
2449.76 39
2449.88 37
2449.99 33
2450.10 29
2450.22 25
2450.33 22
2450.44 19
2450.56 18
2450.67 18
2450.79 19
2450.90 22
2451.01 25
2451.13 29
2451.24 33
2451.35 37
2451.47 40
2451.58 43
2451.69 45
2451.81 47
2451.92 47
2452.03 47
2452.15 46
2452.26 45
2452.37 44
2452.49 43
2452.60 42
2452.71 43
2452.83 44
2452.94 46
2453.06 49
2453.17 51
2453.28 54
2453.40 56
2453.51 57
2453.62 56
2453.74 55
2453.85 53
2453.96 49
2454.08 44
2454.19 39
2454.30 33
2454.42 26
2454.53 20
2454.65 14
2454.76 10
2454.87 7
2454.99 5
2455.10 5
2455.21 6
2455.33 9
2455.44 12
2455.55 16
2455.67 19
2455.78 21
2455.90 23
2456.01 23
2456.12 22
2456.24 20
2456.35 19
2456.46 17
2456.58 17
2456.69 17
2456.80 19
2456.92 21
2457.03 25
2457.15 29
2457.26 33
2457.37 37
2457.49 40
2457.60 42
2457.71 43
2457.83 42
2457.94 41
2458.05 39
2458.17 38
2458.28 36
2458.40 34
2458.51 33
2458.62 33
2458.74 33
2458.85 33
2458.96 34
2459.08 35
2459.19 37
2459.30 39
2459.42 41
2459.53 44
2459.65 46
2459.76 48
2459.87 50
2459.99 50
2460.10 49
2460.21 48
2460.33 45
2460.44 42
2460.56 39
2460.67 35
2460.78 32
2460.90 29
2461.01 26
2461.12 24
2461.24 22
2461.35 22
2461.47 22
2461.58 23
2461.69 25
2461.81 26
2461.92 26
2462.03 26
2462.15 26
2462.26 25
2462.38 24
2462.49 23
2462.60 22
2462.72 23
2462.83 25
2462.94 27
2463.06 31
2463.17 34
2463.29 36
2463.40 38
2463.51 39
2463.63 39
2463.74 38
2463.85 37
2463.97 35
2464.08 33
2464.20 31
2464.31 29
2464.42 26
2464.54 23
2464.65 19
2464.77 16
2464.88 12
2464.99 8
2465.11 5
2465.22 2
2465.33 0
2465.45 -1
2465.56 -1
2465.68 -1
2465.79 -1
2465.90 -0
2466.02 1
2466.13 3
2466.25 5
2466.36 8
2466.47 10
2466.59 12
2466.70 13
2466.81 14
2466.93 15
2467.04 16
2467.16 18
2467.27 21
2467.38 25
2467.50 31
2467.61 37
2467.73 43
2467.84 48
2467.95 52
2468.07 54
2468.18 55
2468.29 54
2468.41 53
2468.52 50
2468.64 48
2468.75 45
2468.86 43
2468.98 41
2469.09 40
2469.21 39
2469.32 38
2469.43 38
2469.55 38
2469.66 38
2469.78 38
2469.89 38
2470.00 37
2470.12 35
2470.23 33
2470.35 30
2470.46 27
2470.57 25
2470.69 22
2470.80 21
2470.92 21
2471.03 21
2471.14 23
2471.26 25
2471.37 28
2471.49 30
2471.60 31
2471.71 32
2471.83 32
2471.94 30
2472.06 29
2472.17 26
2472.28 24
2472.40 22
2472.51 19
2472.63 18
2472.74 16
2472.85 16
2472.97 15
2473.08 15
2473.20 15
2473.31 15
2473.42 15
2473.54 14
2473.65 14
2473.77 14
2473.88 15
2473.99 16
2474.11 18
2474.22 21
2474.34 24
2474.45 28
2474.56 33
2474.68 37
2474.79 41
2474.91 45
2475.02 48
2475.13 50
2475.25 52
2475.36 54
2475.48 54
2475.59 54
2475.70 53
2475.82 50
2475.93 47
2476.05 42
2476.16 37
2476.27 32
2476.39 27
2476.50 23
2476.62 18
2476.73 14
2476.84 11
2476.96 8
2477.07 6
2477.19 4
2477.30 2
2477.42 1
2477.53 -0
2477.64 -1
2477.76 -1
2477.87 -1
2477.99 -0
2478.10 1
2478.21 1
2478.33 3
2478.44 4
2478.56 5
2478.67 7
2478.79 8
2478.90 10
2479.01 11
2479.13 13
2479.24 15
2479.36 16
2479.47 17
2479.58 17
2479.70 17
2479.81 17
2479.93 17
2480.04 18
2480.15 19
2480.27 22
2480.38 26
2480.50 30
2480.61 35
2480.73 40
2480.84 44
2480.95 48
2481.07 50
2481.18 51
2481.30 51
2481.41 51
2481.53 49
2481.64 48
2481.75 47
2481.87 47
2481.98 47
2482.10 48
2482.21 49
2482.32 51
2482.44 53
2482.55 54
2482.67 54
2482.78 54
2482.90 52
2483.01 49
2483.12 46
2483.24 42
2483.35 38
2483.47 35
2483.58 32
2483.70 30
2483.81 29
2483.92 30
2484.04 30
2484.15 31
2484.27 31
2484.38 31
2484.50 29
2484.61 27
2484.72 24
2484.84 21
2484.95 17
2485.07 14
2485.18 12
2485.30 10
2485.41 9
2485.52 9
2485.64 10
2485.75 11
2485.87 12
2485.98 13
2486.10 14
2486.21 15
2486.32 16
2486.44 17
2486.55 17
2486.67 18
2486.78 19
2486.90 20
2487.01 21
2487.12 23
2487.24 24
2487.35 25
2487.47 26
2487.58 26
2487.70 27
2487.81 27
2487.93 26
2488.04 26
2488.15 27
2488.27 29
2488.38 32
2488.50 36
2488.61 42
2488.73 49
2488.84 55
2488.95 62
2489.07 67
2489.18 70
2489.30 72
2489.41 71
2489.53 68
2489.64 65
2489.76 61
2489.87 58
2489.98 55
2490.10 54
2490.21 54
2490.33 55
2490.44 57
2490.56 59
2490.67 62
2490.78 64
2490.90 66
2491.01 67
2491.13 67
2491.24 67
2491.36 66
2491.47 65
2491.59 65
2491.70 65
2491.81 65
2491.93 67
2492.04 68
2492.16 71
2492.27 73
2492.39 74
2492.50 74
2492.62 73
2492.73 71
2492.84 69
2492.96 66
2493.07 63
2493.19 61
2493.30 60
2493.42 60
2493.53 60
2493.65 60
2493.76 60
2493.88 60
2493.99 58
2494.10 55
2494.22 51
2494.33 47
2494.45 42
2494.56 37
2494.68 33
2494.79 28
2494.91 25
2495.02 22
2495.13 20
2495.25 19
2495.36 18
2495.48 18
2495.59 19
2495.71 20
2495.82 21
2495.94 21
2496.05 22
2496.17 22
2496.28 21
2496.39 19
2496.51 16
2496.62 14
2496.74 11
2496.85 9
2496.97 8
2497.08 8
2497.20 10
2497.31 13
2497.43 17
2497.54 23
2497.65 29
2497.77 36
2497.88 43
2498.00 50
2498.11 57
2498.23 63
2498.34 68
2498.46 72
2498.57 74
2498.69 76
2498.80 76
2498.92 75
2499.03 72
2499.14 69
2499.26 65
2499.37 61
2499.49 57
2499.60 54
2499.72 52
2499.83 51
2499.95 51
2500.06 51
2500.18 51
2500.29 51
2500.41 50
2500.52 48
2500.63 45
2500.75 41
2500.86 37
2500.98 33
2501.09 30
2501.21 28
2501.32 27
2501.44 27
2501.55 27
2501.67 28
2501.78 30
2501.90 31
2502.01 31
2502.13 31
2502.24 30
2502.35 30
2502.47 29
2502.58 28
2502.70 28
2502.81 29
2502.93 30
2503.04 31
2503.16 31
2503.27 31
2503.39 30
2503.50 27
2503.62 23
2503.73 19
2503.85 15
2503.96 11
2504.08 9
2504.19 7
2504.30 7
2504.42 7
2504.53 8
2504.65 9
2504.76 10
2504.88 11
2504.99 12
2505.11 14
2505.22 15
2505.34 17
2505.45 19
2505.57 21
2505.68 22
2505.80 22
2505.91 22
2506.03 20
2506.14 19
2506.26 17
2506.37 17
2506.48 17
2506.60 19
2506.71 21
2506.83 25
2506.94 28
2507.06 32
2507.17 34
2507.29 35
2507.40 34
2507.52 32
2507.63 28
2507.75 24
2507.86 18
2507.98 14
2508.09 10
2508.21 7
2508.32 6
2508.44 6
2508.55 8
2508.67 11
2508.78 15
2508.90 19
2509.01 24
2509.13 29
2509.24 33
2509.36 37
2509.47 41
2509.58 44
2509.70 46
2509.81 47
2509.93 47
2510.04 46
2510.16 43
2510.27 39
2510.39 34
2510.50 29
2510.62 23
2510.73 18
2510.85 14
2510.96 11
2511.08 9
2511.19 9
2511.31 9
2511.42 11
2511.54 13
2511.65 15
2511.77 18
2511.88 22
2512.00 26
2512.11 31
2512.23 35
2512.34 39
2512.46 43
2512.57 45
2512.69 47
2512.80 47
2512.92 46
2513.03 43
2513.15 40
2513.26 37
2513.38 33
2513.49 31
2513.61 29
2513.72 27
2513.84 27
2513.95 27
2514.07 28
2514.18 28
2514.30 28
2514.41 27
2514.53 26
2514.64 25
2514.76 23
2514.87 20
2514.99 19
2515.10 17
2515.22 16
2515.33 16
2515.45 17
2515.56 19
2515.68 21
2515.79 23
2515.91 26
2516.02 28
2516.14 31
2516.25 33
2516.37 34
2516.48 34
2516.60 34
2516.71 33
2516.83 31
2516.94 29
2517.06 28
2517.17 27
2517.29 26
2517.40 26
2517.52 27
2517.63 29
2517.75 30
2517.86 31
2517.98 32
2518.09 32
2518.21 32
2518.32 31
2518.44 29
2518.55 28
2518.67 26
2518.78 24
2518.90 22
2519.01 19
2519.13 16
2519.24 12
2519.36 9
2519.47 6
2519.59 3
2519.70 1
2519.82 -0
2519.93 -1
2520.05 -1
2520.16 -1
2520.28 -0
2520.39 1
2520.51 2
2520.62 3
2520.74 4
2520.85 5
2520.97 5
2521.08 6
2521.20 7
2521.31 7
2521.43 7
2521.54 7
2521.66 7
2521.77 7
2521.89 7
2522.00 7
2522.12 7
2522.23 7
2522.35 7
2522.46 8
2522.58 9
2522.70 12
2522.81 14
2522.93 18
2523.04 21
2523.16 25
2523.27 29
2523.39 33
2523.50 36
2523.62 38
2523.73 40
2523.85 40
2523.96 40
2524.08 39
2524.19 38
2524.31 37
2524.42 35
2524.54 33
2524.65 32
2524.77 30
2524.88 30
2525.00 29
2525.11 29
2525.23 29
2525.34 28
2525.46 28
2525.57 27
2525.69 26
2525.81 25
2525.92 23
2526.04 22
2526.15 20
2526.27 20
2526.38 20
2526.50 21
2526.61 22
2526.73 25
2526.84 28
2526.96 31
2527.07 33
2527.19 36
2527.30 37
2527.42 37
2527.53 37
2527.65 35
2527.76 34
2527.88 32
2527.99 30
2528.11 29
2528.23 29
2528.34 28
2528.46 28
2528.57 28
2528.69 27
2528.80 26
2528.92 25
2529.03 24
2529.15 23
2529.26 23
2529.38 22
2529.49 22
2529.61 22
2529.72 22
2529.84 23
2529.95 23
2530.07 24
2530.19 25
2530.30 27
2530.42 28
2530.53 29
2530.65 30
2530.76 31
2530.88 32
2530.99 32
2531.11 33
2531.22 34
2531.34 36
2531.45 39
2531.57 43
2531.68 47
2531.80 52
2531.92 57
2532.03 61
2532.15 65
2532.26 67
2532.38 69
2532.49 69
2532.61 68
2532.72 66
2532.84 64
2532.95 62
2533.07 60
2533.18 57
2533.30 54
2533.42 51
2533.53 49
2533.65 46
2533.76 43
2533.88 40
2533.99 37
2534.11 34
2534.22 30
2534.34 28
2534.45 25
2534.57 23
2534.69 21
2534.80 21
2534.92 21
2535.03 22
2535.15 24
2535.26 26
2535.38 29
2535.49 31
2535.61 33
2535.72 34
2535.84 34
2535.95 34
2536.07 33
2536.19 31
2536.30 28
2536.42 26
2536.53 24
2536.65 23
2536.76 22
2536.88 22
2536.99 23
2537.11 24
2537.23 25
2537.34 25
2537.46 26
2537.57 25
2537.69 24
2537.80 22
2537.92 20
2538.03 18
2538.15 16
2538.26 15
2538.38 15
2538.50 16
2538.61 17
2538.73 19
2538.84 21
2538.96 22
2539.07 23
2539.19 24
2539.30 24
2539.42 23
2539.54 23
2539.65 23
2539.77 24
2539.88 25
2540.00 27
2540.11 29
2540.23 30
2540.34 31
2540.46 32
2540.58 31
2540.69 31
2540.81 29
2540.92 28
2541.04 27
2541.15 26
2541.27 25
2541.38 25
2541.50 24
2541.62 23
2541.73 23
2541.85 22
2541.96 21
2542.08 21
2542.19 20
2542.31 20
2542.42 19
2542.54 19
2542.66 18
2542.77 18
2542.89 17
2543.00 16
2543.12 15
2543.23 14
2543.35 13
2543.47 13
2543.58 12
2543.70 12
2543.81 12
2543.93 13
2544.04 14
2544.16 15
2544.27 17
2544.39 21
2544.51 25
2544.62 30
2544.74 37
2544.85 43
2544.97 49
2545.08 55
2545.20 59
2545.32 61
2545.43 62
2545.55 60
2545.66 58
2545.78 53
2545.89 48
2546.01 43
2546.13 38
2546.24 33
2546.36 29
2546.47 26
2546.59 25
2546.70 25
2546.82 27
2546.93 30
2547.05 33
2547.17 36
2547.28 38
2547.40 39
2547.51 40
2547.63 38
2547.74 36
2547.86 34
2547.98 31
2548.09 28
2548.21 25
2548.32 23
2548.44 21
2548.56 19
2548.67 18
2548.79 17
2548.90 16
2549.02 15
2549.13 14
2549.25 14
2549.37 15
2549.48 16
2549.60 18
2549.71 19
2549.83 21
2549.94 22
2550.06 22
2550.18 23
2550.29 23
2550.41 23
2550.52 23
2550.64 23
2550.75 23
2550.87 24
2550.99 25
2551.10 27
2551.22 29
2551.33 31
2551.45 33
2551.57 35
2551.68 37
2551.80 39
2551.91 41
2552.03 44
2552.14 47
2552.26 50
2552.38 54
2552.49 57
2552.61 61
2552.72 63
2552.84 64
2552.96 64
2553.07 62
2553.19 59
2553.30 54
2553.42 49
2553.53 43
2553.65 38
2553.77 34
2553.88 31
2554.00 30
2554.11 30
2554.23 32
2554.35 34
2554.46 37
2554.58 40
2554.69 42
2554.81 44
2554.92 44
2555.04 44
2555.16 43
2555.27 42
2555.39 40
2555.50 39
2555.62 38
2555.74 36
2555.85 34
2555.97 32
2556.08 30
2556.20 27
2556.32 23
2556.43 20
2556.55 16
2556.66 13
2556.78 11
2556.90 10
2557.01 9
2557.13 10
2557.24 11
2557.36 13
2557.47 16
2557.59 18
2557.71 19
2557.82 20
2557.94 20
2558.05 19
2558.17 18
2558.29 16
2558.40 14
2558.52 13
2558.63 12
2558.75 12
2558.87 14
2558.98 16
2559.10 20
2559.21 25
2559.33 30
2559.45 35
2559.56 39
2559.68 41
2559.79 43
2559.91 43
2560.03 41
2560.14 38
2560.26 36
2560.37 34
2560.49 33
2560.61 33
2560.72 35
2560.84 38
2560.95 41
2561.07 45
2561.19 47
2561.30 49
2561.42 49
2561.53 47
2561.65 45
2561.77 42
2561.88 38
2562.00 36
2562.11 35
2562.23 35
2562.35 36
2562.46 39
2562.58 43
2562.69 47
2562.81 51
2562.93 53
2563.04 54
2563.16 54
2563.28 53
2563.39 50
2563.51 47
2563.62 44
2563.74 42
2563.86 41
2563.97 41
2564.09 42
2564.20 43
2564.32 45
2564.44 46
2564.55 46
2564.67 46
2564.78 44
2564.90 41
2565.02 38
2565.13 35
2565.25 32
2565.37 30
2565.48 28
2565.60 27
2565.71 27
2565.83 29
2565.95 30
2566.06 33
2566.18 35
2566.29 38
2566.41 41
2566.53 43
2566.64 44
2566.76 44
2566.87 43
2566.99 41
2567.11 39
2567.22 36
2567.34 34
2567.46 32
2567.57 31
2567.69 30
2567.80 29
2567.92 29
2568.04 29
2568.15 29
2568.27 28
2568.39 26
2568.50 25
2568.62 23
2568.73 22
2568.85 21
2568.97 21
2569.08 21
2569.20 22
2569.31 24
2569.43 25
2569.55 26
2569.66 26
2569.78 25
2569.90 22
2570.01 18
2570.13 14
2570.24 10
2570.36 6
2570.48 3
2570.59 1
2570.71 -1
2570.83 -1
2570.94 -2
2571.06 -1
2571.17 -1
2571.29 -0
2571.41 1
2571.52 4
2571.64 7
2571.76 11
2571.87 16
2571.99 22
2572.10 28
2572.22 34
2572.34 39
2572.45 44
2572.57 48
2572.69 51
2572.80 53
2572.92 53
2573.03 52
2573.15 50
2573.27 48
2573.38 45
2573.50 41
2573.62 38
2573.73 35
2573.85 33
2573.97 30
2574.08 28
2574.20 26
2574.31 24
2574.43 22
2574.55 21
2574.66 20
2574.78 21
2574.90 21
2575.01 23
2575.13 24
2575.24 26
2575.36 27
2575.48 27
2575.59 27
2575.71 25
2575.83 23
2575.94 20
2576.06 16
2576.18 12
2576.29 8
2576.41 5
2576.52 2
2576.64 1
2576.76 -0
2576.87 -1
2576.99 -1
2577.11 -1
2577.22 -0
2577.34 1
2577.46 2
2577.57 4
2577.69 5
2577.81 7
2577.92 9
2578.04 11
2578.15 12
2578.27 12
2578.39 13
2578.50 12
2578.62 12
2578.74 11
2578.85 10
2578.97 10
2579.09 10
2579.20 11
2579.32 13
2579.44 15
2579.55 18
2579.67 21
2579.78 25
2579.90 29
2580.02 32
2580.13 36
2580.25 40
2580.37 43
2580.48 45
2580.60 46
2580.72 45
2580.83 44
2580.95 42
2581.07 39
2581.18 35
2581.30 31
2581.41 28
2581.53 25
2581.65 22
2581.76 20
2581.88 18
2582.00 16
2582.11 14
2582.23 13
2582.35 12
2582.46 11
2582.58 11
2582.70 11
2582.81 11
2582.93 12
2583.05 13
2583.16 13
2583.28 14
2583.40 15
2583.51 16
2583.63 16
2583.75 17
2583.86 17
2583.98 18
2584.09 18
2584.21 19
2584.33 20
2584.44 22
2584.56 24
2584.68 25
2584.79 27
2584.91 27
2585.03 27
2585.14 25
2585.26 23
2585.38 20
2585.49 18
2585.61 15
2585.73 13
2585.84 13
2585.96 13
2586.08 14
2586.19 17
2586.31 20
2586.43 24
2586.54 28
2586.66 31
2586.78 34
2586.89 35
2587.01 36
2587.13 34
2587.24 32
2587.36 28
2587.48 25
2587.59 21
2587.71 18
2587.83 16
2587.94 16
2588.06 18
2588.18 22
2588.29 27
2588.41 34
2588.53 41
2588.64 48
2588.76 54
2588.88 59
2588.99 61
2589.11 61
2589.23 59
2589.34 55
2589.46 49
2589.58 41
2589.69 34
2589.81 27
2589.93 20
2590.04 15
2590.16 12
2590.28 10
2590.39 10
2590.51 11
2590.63 14
2590.74 16
2590.86 19
2590.98 21
2591.09 23
2591.21 23
2591.33 23
2591.44 22
2591.56 20
2591.68 18
2591.79 16
2591.91 15
2592.03 14
2592.14 13
2592.26 13
2592.38 14
2592.49 15
2592.61 17
2592.73 19
2592.84 21
2592.96 23
2593.08 24
2593.19 24
2593.31 22
2593.43 19
2593.54 16
2593.66 12
2593.78 8
2593.89 6
2594.01 5
2594.13 5
2594.24 7
2594.36 10
2594.48 14
2594.59 19
2594.71 24
2594.83 28
2594.94 32
2595.06 35
2595.18 36
2595.30 36
2595.41 35
2595.53 32
2595.65 28
2595.76 23
2595.88 18
2596.00 12
2596.11 8
2596.23 4
2596.35 1
2596.46 0
2596.58 -0
2596.70 0
2596.81 2
2596.93 4
2597.05 5
2597.16 7
2597.28 8
2597.40 8
2597.51 8
2597.63 7
2597.75 6
2597.87 5
2597.98 3
2598.10 2
2598.22 1
2598.33 0
2598.45 -0
2598.57 -1
2598.68 -1
2598.80 -1
2598.92 -1
2599.03 -0
2599.15 1
2599.27 3
2599.38 6
2599.50 10
2599.62 15
2599.74 20
2599.85 25
2599.97 29
2600.09 32
2600.20 33
2600.32 33
2600.44 31
2600.55 27
2600.67 23
2600.79 19
2600.90 16
2601.02 14
2601.14 14
2601.26 16
2601.37 20
2601.49 26
2601.61 33
2601.72 40
2601.84 47
2601.96 53
2602.07 58
2602.19 60
2602.31 60
2602.42 58
2602.54 55
2602.66 49
2602.78 44
2602.89 38
2603.01 33
2603.13 28
2603.24 25
2603.36 22
2603.48 21
2603.59 20
2603.71 20
2603.83 20
2603.95 20
2604.06 21
2604.18 21
2604.30 22
2604.41 24
2604.53 25
2604.65 27
2604.76 29
2604.88 31
2605.00 33
2605.12 35
2605.23 36
2605.35 37
2605.47 38
2605.58 39
2605.70 39
2605.82 37
2605.93 35
2606.05 32
2606.17 28
2606.29 23
2606.40 19
2606.52 15
2606.64 13
2606.75 13
2606.87 14
2606.99 17
2607.11 21
2607.22 26
2607.34 30
2607.46 32
2607.57 34
2607.69 34
2607.81 34
2607.92 33
2608.04 32
2608.16 31
2608.28 31
2608.39 30
2608.51 30
2608.63 29
2608.74 27
2608.86 26
2608.98 23
2609.10 21
2609.21 18
2609.33 16
2609.45 15
2609.56 14
2609.68 14
2609.80 14
2609.92 15
2610.03 17
2610.15 18
2610.27 20
2610.38 22
2610.50 24
2610.62 25
2610.74 26
2610.85 26
2610.97 25
2611.09 23
2611.20 22
2611.32 20
2611.44 18
2611.56 17
2611.67 17
2611.79 18
2611.91 20
2612.02 23
2612.14 26
2612.26 29
2612.38 31
2612.49 32
2612.61 32
2612.73 31
2612.84 29
2612.96 25
2613.08 21
2613.20 17
2613.31 13
2613.43 11
2613.55 10
2613.66 10
2613.78 12
2613.90 15
2614.02 18
2614.13 22
2614.25 26
2614.37 28
2614.49 31
2614.60 32
2614.72 34
2614.84 35
2614.95 37
2615.07 38
2615.19 39
2615.31 40
2615.42 40
2615.54 39
2615.66 38
2615.78 36
2615.89 35
2616.01 34
2616.13 35
2616.24 36
2616.36 38
2616.48 40
2616.60 43
2616.71 44
2616.83 45
2616.95 45
2617.07 43
2617.18 41
2617.30 38
2617.42 34
2617.53 30
2617.65 25
2617.77 21
2617.89 16
2618.00 12
2618.12 9
2618.24 7
2618.36 6
2618.47 6
2618.59 8
2618.71 11
2618.82 15
2618.94 19
2619.06 23
2619.18 26
2619.29 27
2619.41 27
2619.53 26
2619.65 24
2619.76 20
2619.88 16
2620.00 11
2620.12 7
2620.23 4
2620.35 2
2620.47 2
2620.58 2
2620.70 4
2620.82 8
2620.94 11
2621.05 15
2621.17 18
2621.29 21
2621.41 23
2621.52 24
2621.64 25
2621.76 25
2621.88 26
2621.99 27
2622.11 29
2622.23 32
2622.35 35
2622.46 39
2622.58 43
2622.70 47
2622.82 50
2622.93 51
2623.05 52
2623.17 51
2623.28 49
2623.40 47
2623.52 45
2623.64 43
2623.75 42
2623.87 42
2623.99 42
2624.11 43
2624.22 43
2624.34 43
2624.46 42
2624.58 40
2624.69 37
2624.81 33
2624.93 29
2625.05 25
2625.16 21
2625.28 18
2625.40 17
2625.52 17
2625.63 19
2625.75 22
2625.87 25
2625.99 29
2626.10 33
2626.22 35
2626.34 37
2626.46 38
2626.57 37
2626.69 35
2626.81 32
2626.93 29
2627.04 26
2627.16 24
2627.28 22
2627.40 21
2627.51 21
2627.63 21
2627.75 21
2627.87 21
2627.98 20
2628.10 19
2628.22 18
2628.34 18
2628.45 17
2628.57 18
2628.69 19
2628.81 22
2628.92 25
2629.04 29
2629.16 34
2629.28 38
2629.39 41
2629.51 44
2629.63 46
2629.75 46
2629.86 46
2629.98 44
2630.10 42
2630.22 40
2630.34 38
2630.45 38
2630.57 39
2630.69 41
2630.81 44
2630.92 48
2631.04 52
2631.16 56
2631.28 58
2631.39 59
2631.51 58
2631.63 55
2631.75 51
2631.86 45
2631.98 38
2632.10 31
2632.22 25
2632.33 19
2632.45 14
2632.57 10
2632.69 7
2632.81 6
2632.92 5
2633.04 6
2633.16 7
2633.28 9
2633.39 12
2633.51 15
2633.63 18
2633.75 21
2633.86 23
2633.98 25
2634.10 27
2634.22 27
2634.33 28
2634.45 28
2634.57 27
2634.69 27
2634.81 26
2634.92 26
2635.04 25
2635.16 24
2635.28 22
2635.39 21
2635.51 21
2635.63 21
2635.75 22
2635.86 24
2635.98 26
2636.10 28
2636.22 31
2636.34 32
2636.45 33
2636.57 34
2636.69 34
2636.81 34
2636.92 35
2637.04 36
2637.16 38
2637.28 41
2637.40 43
2637.51 46
2637.63 49
2637.75 51
2637.87 51
2637.98 51
2638.10 50
2638.22 47
2638.34 43
2638.45 39
2638.57 34
2638.69 29
2638.81 23
2638.93 19
2639.04 16
2639.16 14
2639.28 13
2639.40 14
2639.51 16
2639.63 19
2639.75 23
2639.87 27
2639.99 30
2640.10 32
2640.22 33
2640.34 32
2640.46 30
2640.58 26
2640.69 21
2640.81 15
2640.93 10
2641.05 6
2641.16 2
2641.28 0
2641.40 -1
2641.52 -2
2641.64 -2
2641.75 -1
2641.87 -1
2641.99 1
2642.11 3
2642.22 5
2642.34 9
2642.46 13
2642.58 17
2642.70 21
2642.81 23
2642.93 24
2643.05 23
2643.17 20
2643.29 17
2643.40 12
2643.52 8
2643.64 5
2643.76 2
2643.87 0
2643.99 -1
2644.11 -1
2644.23 -1
2644.35 -1
2644.46 -0
2644.58 1
2644.70 4
2644.82 6
2644.94 10
2645.05 15
2645.17 20
2645.29 26
2645.41 30
2645.53 34
2645.64 36
2645.76 36
2645.88 35
2646.00 33
2646.12 30
2646.23 28
2646.35 26
2646.47 26
2646.59 28
2646.70 30
2646.82 33
2646.94 36
2647.06 38
2647.18 39
2647.29 38
2647.41 37
2647.53 34
2647.65 31
2647.77 29
2647.88 27
2648.00 26
2648.12 26
2648.24 25
2648.36 25
2648.47 23
2648.59 21
2648.71 18
2648.83 15
2648.95 11
2649.06 7
2649.18 4
2649.30 2
2649.42 1
2649.54 1
2649.65 2
2649.77 4
2649.89 6
2650.01 8
2650.13 10
2650.24 12
2650.36 14
2650.48 16
2650.60 17
2650.72 19
2650.83 20
2650.95 20
2651.07 20
2651.19 19
2651.31 18
2651.42 16
2651.54 14
2651.66 12
2651.78 10
2651.90 9
2652.02 9
2652.13 9
2652.25 10
2652.37 10
2652.49 11
2652.61 11
2652.72 12
2652.84 12
2652.96 12
2653.08 13
2653.20 14
2653.31 16
2653.43 17
2653.55 19
2653.67 21
2653.79 22
2653.90 23
2654.02 24
2654.14 25
2654.26 24
2654.38 23
2654.50 21
2654.61 19
2654.73 15
2654.85 11
2654.97 8
2655.09 4
2655.20 2
2655.32 0
2655.44 -1
2655.56 -1
2655.68 -1
2655.79 -0
2655.91 0
2656.03 1
2656.15 3
2656.27 4
2656.39 6
2656.50 8
2656.62 10
2656.74 12
2656.86 14
2656.98 16
2657.09 18
2657.21 19
2657.33 20
2657.45 21
2657.57 21
2657.69 21
2657.80 20
2657.92 19
2658.04 19
2658.16 19
2658.28 20
2658.39 21
2658.51 23
2658.63 26
2658.75 29
2658.87 31
2658.99 34
2659.10 35
2659.22 36
2659.34 35
2659.46 33
2659.58 30
2659.70 27
2659.81 23
2659.93 18
2660.05 15
2660.17 11
2660.29 9
2660.40 7
2660.52 6
2660.64 6
2660.76 7
2660.88 8
2661.00 9
2661.11 11
2661.23 13
2661.35 15
2661.47 16
2661.59 18
2661.71 19
2661.82 20
2661.94 19
2662.06 18
2662.18 16
2662.30 13
2662.42 9
2662.53 6
2662.65 3
2662.77 1
2662.89 1
2663.01 2
2663.13 6
2663.24 10
2663.36 16
2663.48 22
2663.60 29
2663.72 34
2663.84 39
2663.95 43
2664.07 46
2664.19 48
2664.31 49
2664.43 49
2664.55 48
2664.66 46
2664.78 43
2664.90 40
2665.02 37
2665.14 34
2665.26 31
2665.37 29
2665.49 27
2665.61 27
2665.73 28
2665.85 30
2665.97 31
2666.08 34
2666.20 35
2666.32 37
2666.44 38
2666.56 38
2666.68 38
2666.79 37
2666.91 35
2667.03 33
2667.15 31
2667.27 28
2667.39 25
2667.50 22
2667.62 18
2667.74 14
2667.86 11
2667.98 8
2668.10 5
2668.22 3
2668.33 1
2668.45 0
2668.57 -1
2668.69 -1
2668.81 -1
2668.93 -1
2669.04 -0
2669.16 1
2669.28 2
2669.40 4
2669.52 7
2669.64 10
2669.76 13
2669.87 16
2669.99 19
2670.11 21
2670.23 23
2670.35 24
2670.47 25
2670.58 25
2670.70 25
2670.82 24
2670.94 23
2671.06 21
2671.18 19
2671.30 18
2671.41 16
2671.53 15
2671.65 14
2671.77 14
2671.89 13
2672.01 13
2672.12 13
2672.24 14
2672.36 14
2672.48 15
2672.60 16
2672.72 16
2672.84 16
2672.95 16
2673.07 15
2673.19 15
2673.31 15
2673.43 16
2673.55 18
2673.67 22
2673.78 27
2673.90 34
2674.02 41
2674.14 48
2674.26 53
2674.38 58
2674.50 61
2674.61 61
2674.73 60
2674.85 58
2674.97 55
2675.09 52
2675.21 50
2675.33 47
2675.44 46
2675.56 44
2675.68 43
2675.80 42
2675.92 42
2676.04 41
2676.16 40
2676.27 40
2676.39 40
2676.51 41
2676.63 42
2676.75 43
2676.87 45
2676.99 48
2677.10 50
2677.22 51
2677.34 53
2677.46 53
2677.58 53
2677.70 53
2677.82 53
2677.94 54
2678.05 55
2678.17 57
2678.29 59
2678.41 62
2678.53 64
2678.65 65
2678.77 65
2678.88 64
2679.00 62
2679.12 59
2679.24 55
2679.36 51
2679.48 48
2679.60 46
2679.72 44
2679.83 43
2679.95 42
2680.07 42
2680.19 42
2680.31 41
2680.43 40
2680.55 39
2680.66 36
2680.78 34
2680.90 31
2681.02 29
2681.14 27
2681.26 26
2681.38 25
2681.50 25
2681.61 26
2681.73 26
2681.85 27
2681.97 28
2682.09 28
2682.21 29
2682.33 29
2682.45 30
2682.56 30
2682.68 31
2682.80 31
2682.92 30
2683.04 30
2683.16 29
2683.28 28
2683.40 27
2683.51 26
2683.63 26
2683.75 28
2683.87 30
2683.99 32
2684.11 35
2684.23 38
2684.35 40
2684.46 41
2684.58 42
2684.70 42
2684.82 41
2684.94 39
2685.06 37
2685.18 35
2685.30 34
2685.41 33
2685.53 32
2685.65 31
2685.77 31
2685.89 31
2686.01 30
2686.13 30
2686.25 30
2686.37 30
2686.48 31
2686.60 32
2686.72 33
2686.84 34
2686.96 35
2687.08 35
2687.20 34
2687.32 32
2687.44 28
2687.55 24
2687.67 19
2687.79 13
2687.91 8
2688.03 4
2688.15 2
2688.27 0
2688.39 1
2688.50 3
2688.62 6
2688.74 11
2688.86 16
2688.98 22
2689.10 28
2689.22 34
2689.34 38
2689.46 41
2689.57 43
2689.69 43
2689.81 42
2689.93 40
2690.05 38
2690.17 35
2690.29 32
2690.41 30
2690.53 29
2690.65 28
2690.76 27
2690.88 27
2691.00 26
2691.12 25
2691.24 24
2691.36 22
2691.48 19
2691.60 17
2691.72 16
2691.83 15
2691.95 16
2692.07 19
2692.19 22
2692.31 28
2692.43 34
2692.55 40
2692.67 46
2692.79 52
2692.91 57
2693.02 61
2693.14 63
2693.26 64
2693.38 64
2693.50 63
2693.62 62
2693.74 60
2693.86 58
2693.98 56
2694.10 53
2694.21 50
2694.33 47
2694.45 43
2694.57 39
2694.69 36
2694.81 33
2694.93 31
2695.05 30
2695.17 31
2695.29 32
2695.40 34
2695.52 36
2695.64 39
2695.76 41
2695.88 44
2696.00 47
2696.12 49
2696.24 52
2696.36 54
2696.48 55
2696.59 56
2696.71 55
2696.83 53
2696.95 49
2697.07 44
2697.19 37
2697.31 31
2697.43 24
2697.55 18
2697.67 13
2697.79 10
2697.90 9
2698.02 9
2698.14 10
2698.26 12
2698.38 14
2698.50 16
2698.62 18
2698.74 19
2698.86 20
2698.98 20
2699.10 20
2699.21 21
2699.33 21
2699.45 21
2699.57 22
2699.69 23
2699.81 24
2699.93 26
2700.05 28
2700.17 30
2700.29 32
2700.41 34
2700.52 36
2700.64 36
2700.76 36
2700.88 34
2701.00 32
2701.12 29
2701.24 25
2701.36 21
2701.48 17
2701.60 14
2701.72 12
2701.84 9
2701.95 8
2702.07 6
2702.19 5
2702.31 4
2702.43 3
2702.55 2
2702.67 2
2702.79 1
2702.91 1
2703.03 0
2703.15 0
2703.27 0
2703.39 0
2703.50 -0
2703.62 -0
2703.74 -1
2703.86 -1
2703.98 -1
2704.10 0
2704.22 2
2704.34 5
2704.46 9
2704.58 14
2704.70 20
2704.82 26
2704.94 33
2705.05 39
2705.17 45
2705.29 49
2705.41 53
2705.53 55
2705.65 56
2705.77 55
2705.89 53
2706.01 50
2706.13 46
2706.25 41
2706.37 38
2706.49 35
2706.60 35
2706.72 36
2706.84 39
2706.96 43
2707.08 49
2707.20 54
2707.32 60
2707.44 64
2707.56 66
2707.68 68
2707.80 68
2707.92 66
2708.04 64
2708.16 61
2708.27 58
2708.39 54
2708.51 49
2708.63 45
2708.75 41
2708.87 37
2708.99 33
2709.11 28
2709.23 24
2709.35 21
2709.47 17
2709.59 14
2709.71 11
2709.83 10
2709.95 9
2710.06 9
2710.18 10
2710.30 12
2710.42 14
2710.54 17
2710.66 21
2710.78 24
2710.90 28
2711.02 31
2711.14 34
2711.26 37
2711.38 39
2711.50 41
2711.62 42
2711.74 43
2711.86 43
2711.97 42
2712.09 42
2712.21 41
2712.33 39
2712.45 38
2712.57 36
2712.69 34
2712.81 33
2712.93 32
2713.05 33
2713.17 34
2713.29 36
2713.41 39
2713.53 42
2713.65 45
2713.77 47
2713.89 49
2714.00 49
2714.12 47
2714.24 45
2714.36 41
2714.48 38
2714.60 35
2714.72 32
2714.84 30
2714.96 30
2715.08 30
2715.20 31
2715.32 32
2715.44 33
2715.56 34
2715.68 34
2715.80 34
2715.92 32
2716.04 30
2716.16 27
2716.27 24
2716.39 20
2716.51 16
2716.63 12
2716.75 9
2716.87 6
2716.99 5
2717.11 3
2717.23 3
2717.35 3
2717.47 3
2717.59 3
2717.71 4
2717.83 5
2717.95 7
2718.07 9
2718.19 12
2718.31 15
2718.43 19
2718.55 23
2718.67 27
2718.78 31
2718.90 34
2719.02 36
2719.14 37
2719.26 38
2719.38 37
2719.50 35
2719.62 32
2719.74 29
2719.86 26
2719.98 22
2720.10 19
2720.22 16
2720.34 14
2720.46 12
2720.58 11
2720.70 11
2720.82 12
2720.94 13
2721.06 15
2721.18 17
2721.30 19
2721.42 21
2721.53 24
2721.65 26
2721.77 28
2721.89 30
2722.01 33
2722.13 35
2722.25 37
2722.37 39
2722.49 41
2722.61 42
2722.73 43
2722.85 44
2722.97 44
2723.09 44
2723.21 44
2723.33 44
2723.45 44
2723.57 44
2723.69 44
2723.81 45
2723.93 45
2724.05 45
2724.17 44
2724.29 42
2724.41 39
2724.53 36
2724.65 32
2724.77 28
2724.88 25
2725.00 23
2725.12 22
2725.24 21
2725.36 21
2725.48 21
2725.60 20
2725.72 20
2725.84 19
2725.96 19
2726.08 18
2726.20 18
2726.32 17
2726.44 17
2726.56 17
2726.68 18
2726.80 18
2726.92 18
2727.04 18
2727.16 19
2727.28 20
2727.40 22
2727.52 25
2727.64 27
2727.76 30
2727.88 33
2728.00 35
2728.12 36
2728.24 36
2728.36 36
2728.48 35
2728.60 34
2728.72 33
2728.84 32
2728.96 32
2729.08 32
2729.20 32
2729.31 32
2729.43 32
2729.55 32
2729.67 31
2729.79 31
2729.91 31
2730.03 32
2730.15 32
2730.27 33
2730.39 33
2730.51 33
2730.63 32
2730.75 31
2730.87 29
2730.99 26
2731.11 24
2731.23 22
2731.35 20
2731.47 20
2731.59 20
2731.71 20
2731.83 21
2731.95 23
2732.07 24
2732.19 26
2732.31 27
2732.43 28
2732.55 30
2732.67 30
2732.79 31
2732.91 31
2733.03 30
2733.15 29
2733.27 28
2733.39 27
2733.51 26
2733.63 26
2733.75 26
2733.87 27
2733.99 28
2734.11 29
2734.23 30
2734.35 30
2734.47 30
2734.59 30
2734.71 30
2734.83 30
2734.95 30
2735.07 31
2735.19 32
2735.31 34
2735.43 35
2735.55 36
2735.67 37
2735.79 37
2735.91 36
2736.03 34
2736.15 32
2736.27 30
2736.39 28
2736.51 26
2736.63 25
2736.75 23
2736.87 22
2736.99 20
2737.11 19
2737.23 18
2737.35 17
2737.47 17
2737.59 19
2737.71 22
2737.83 26
2737.95 30
2738.07 36
2738.19 41
2738.31 46
2738.43 51
2738.55 55
2738.67 58
2738.79 60
2738.91 62
2739.03 62
2739.15 62
2739.27 61
2739.39 59
2739.51 57
2739.63 53
2739.75 50
2739.87 46
2739.99 42
2740.11 38
2740.23 35
2740.35 33
2740.47 32
2740.59 33
2740.71 35
2740.83 38
2740.95 42
2741.07 47
2741.19 52
2741.31 57
2741.43 61
2741.55 65
2741.67 67
2741.79 69
2741.91 69
2742.03 69
2742.15 69
2742.27 68
2742.39 67
2742.51 66
2742.63 64
2742.75 60
2742.87 56
2742.99 50
2743.11 44
2743.23 36
2743.35 28
2743.47 20
2743.59 13
2743.71 7
2743.83 2
2743.95 -1
2744.07 -2
2744.19 -3
2744.31 -1
2744.43 2
2744.55 6
2744.67 12
2744.79 19
2744.91 26
2745.03 34
2745.15 41
2745.27 47
2745.39 52
2745.51 54
2745.63 55
2745.75 55
2745.87 53
2745.99 51
2746.11 49
2746.23 47
2746.35 45
2746.47 44
2746.59 44
2746.71 44
2746.83 44
2746.95 45
2747.07 45
2747.19 44
2747.31 42
2747.43 38
2747.55 34
2747.67 28
2747.79 22
2747.91 16
2748.03 10
2748.15 6
2748.27 3
2748.39 0
2748.51 -1
2748.63 -2
2748.75 -2
2748.87 -2
2748.99 -1
2749.11 0
2749.23 3
2749.35 6
2749.47 10
2749.59 16
2749.72 22
2749.84 28
2749.96 34
2750.08 39
2750.20 43
2750.32 46
2750.44 48
2750.56 49
2750.68 49
2750.80 47
2750.92 44
2751.04 41
2751.16 37
2751.28 32
2751.40 26
2751.52 21
2751.64 16
2751.76 11
2751.88 8
2752.00 5
2752.12 3
2752.24 2
2752.36 1
2752.48 1
2752.60 0
2752.72 -0
2752.84 -1
2752.96 -1
2753.08 -1
2753.20 -0
2753.32 1
2753.44 3
2753.56 7
2753.68 11
2753.80 15
2753.92 19
2754.04 23
2754.17 26
2754.29 28
2754.41 28
2754.53 28
2754.65 28
2754.77 28
2754.89 29
2755.01 30
2755.13 31
2755.25 33
2755.37 34
2755.49 34
2755.61 33
2755.73 32
2755.85 29
2755.97 26
2756.09 23
2756.21 20
2756.33 18
2756.45 17
2756.57 17
2756.69 19
2756.81 22
2756.93 25
2757.05 28
2757.17 31
2757.29 34
2757.41 36
2757.54 37
2757.66 39
2757.78 40
2757.90 41
2758.02 42
2758.14 44
2758.26 46
2758.38 48
2758.50 49
2758.62 50
2758.74 50
2758.86 49
2758.98 48
2759.10 45
2759.22 43
2759.34 41
2759.46 39
2759.58 38
2759.70 38
2759.82 39
2759.94 40
2760.06 41
2760.18 41
2760.30 41
2760.43 40
2760.55 38
2760.67 37
2760.79 35
2760.91 34
2761.03 33
2761.15 33
2761.27 33
2761.39 34
2761.51 36
2761.63 38
2761.75 41
2761.87 44
2761.99 47
2762.11 50
2762.23 52
2762.35 53
2762.47 53
2762.59 52
2762.71 51
2762.84 49
2762.96 46
2763.08 43
2763.20 40
2763.32 37
2763.44 34
2763.56 31
2763.68 28
2763.80 25
2763.92 23
2764.04 21
2764.16 20
2764.28 20
2764.40 19
2764.52 19
2764.64 17
2764.76 16
2764.88 13
2765.00 10
2765.13 7
2765.25 4
2765.37 2
2765.49 0
2765.61 -1
2765.73 -1
2765.85 0
2765.97 2
2766.09 3
2766.21 5
2766.33 8
2766.45 10
2766.57 12
2766.69 15
2766.81 18
2766.93 22
2767.05 26
2767.18 29
2767.30 33
2767.42 35
2767.54 37
2767.66 37
2767.78 36
2767.90 34
2768.02 32
2768.14 29
2768.26 27
2768.38 26
2768.50 26
2768.62 27
2768.74 29
2768.86 30
2768.98 31
2769.11 31
2769.23 30
2769.35 27
2769.47 23
2769.59 18
2769.71 13
2769.83 8
2769.95 4
2770.07 1
2770.19 -1
2770.31 -1
2770.43 -0
2770.55 1
2770.67 3
2770.79 5
2770.92 7
2771.04 9
2771.16 10
2771.28 11
2771.40 12
2771.52 13
2771.64 13
2771.76 14
2771.88 15
2772.00 16
2772.12 17
2772.24 17
2772.36 17
2772.48 16
2772.61 15
2772.73 14
2772.85 13
2772.97 12
2773.09 12
2773.21 12
2773.33 14
2773.45 16
2773.57 19
2773.69 23
2773.81 27
2773.93 32
2774.05 37
2774.17 41
2774.30 45
2774.42 48
2774.54 50
2774.66 50
2774.78 48
2774.90 44
2775.02 40
2775.14 35
2775.26 30
2775.38 26
2775.50 23
2775.62 21
2775.74 20
2775.87 20
2775.99 21
2776.11 22
2776.23 23
2776.35 25
2776.47 26
2776.59 28
2776.71 30
2776.83 31
2776.95 33
2777.07 35
2777.19 36
2777.32 37
2777.44 38
2777.56 39
2777.68 39
2777.80 37
2777.92 35
2778.04 33
2778.16 29
2778.28 26
2778.40 22
2778.52 19
2778.64 16
2778.77 14
2778.89 14
2779.01 14
2779.13 15
2779.25 16
2779.37 19
2779.49 21
2779.61 23
2779.73 25
2779.85 26
2779.97 27
2780.10 26
2780.22 25
2780.34 24
2780.46 22
2780.58 20
2780.70 18
2780.82 17
2780.94 17
2781.06 17
2781.18 18
2781.30 20
2781.43 21
2781.55 23
2781.67 24
2781.79 25
2781.91 26
2782.03 27
2782.15 29
2782.27 30
2782.39 31
2782.51 33
2782.63 34
2782.76 36
2782.88 37
2783.00 38
2783.12 39
2783.24 40
2783.36 40
2783.48 39
2783.60 37
2783.72 35
2783.84 31
2783.96 27
2784.09 22
2784.21 17
2784.33 13
2784.45 10
2784.57 8
2784.69 7
2784.81 8
2784.93 10
2785.05 13
2785.17 17
2785.30 20
2785.42 23
2785.54 26
2785.66 29
2785.78 31
2785.90 32
2786.02 33
2786.14 33
2786.26 32
2786.38 31
2786.51 29
2786.63 26
2786.75 24
2786.87 21
2786.99 18
2787.11 16
2787.23 14
2787.35 13
2787.47 12
2787.60 12
2787.72 12
2787.84 13
2787.96 14
2788.08 15
2788.20 16
2788.32 16
2788.44 16
2788.56 16
2788.68 15
2788.81 13
2788.93 10
2789.05 8
2789.17 5
2789.29 3
2789.41 1
2789.53 -0
2789.65 -1
2789.77 -1
2789.90 -0
2790.02 1
2790.14 2
2790.26 3
2790.38 4
2790.50 5
2790.62 6
2790.74 6
2790.86 6
2790.99 5
2791.11 5
2791.23 4
2791.35 4
2791.47 5
2791.59 6
2791.71 7
2791.83 10
2791.95 12
2792.08 16
2792.20 19
2792.32 21
2792.44 23
2792.56 24
2792.68 24
2792.80 23
2792.92 21
2793.05 19
2793.17 16
2793.29 13
2793.41 11
2793.53 9
2793.65 8
2793.77 6
2793.89 6
2794.01 5
2794.14 5
2794.26 5
2794.38 5
2794.50 6
2794.62 7
2794.74 9
2794.86 12
2794.98 15
2795.11 18
2795.23 21
2795.35 24
2795.47 26
2795.59 27
2795.71 28
2795.83 28
2795.95 28
2796.08 27
2796.20 26
2796.32 25
2796.44 23
2796.56 21
2796.68 19
2796.80 16
2796.92 13
2797.05 11
2797.17 9
2797.29 7
2797.41 6
2797.53 5
2797.65 4
2797.77 3
2797.89 2
2798.02 2
2798.14 1
2798.26 -0
2798.38 -0
2798.50 0
2798.62 2
2798.74 4
2798.86 6
2798.99 9
2799.11 12
2799.23 15
2799.35 17
2799.47 19
2799.59 20
2799.71 21
2799.83 21
2799.96 20
2800.08 20
2800.20 19
2800.32 19
2800.44 18
2800.56 18
2800.68 17
2800.81 17
2800.93 15
2801.05 14
2801.17 12
2801.29 9
2801.41 7
2801.53 4
2801.65 3
2801.78 3
2801.90 4
2802.02 5
2802.14 8
2802.26 11
2802.38 13
2802.50 14
2802.63 15
2802.75 14
2802.87 11
2802.99 9
2803.11 6
2803.23 3
2803.35 2
2803.48 0
2803.60 -1
2803.72 -1
2803.84 -1
2803.96 -1
2804.08 -1
2804.20 -0
2804.33 0
2804.45 1
2804.57 3
2804.69 4
2804.81 6
2804.93 8
2805.05 10
2805.18 11
2805.30 12
2805.42 11
2805.54 11
2805.66 9
2805.78 8
2805.90 6
2806.03 4
2806.15 2
2806.27 1
2806.39 0
2806.51 -0
2806.63 -0
2806.75 1
2806.88 2
2807.00 4
2807.12 6
2807.24 9
2807.36 12
2807.48 15
2807.60 18
2807.73 21
2807.85 24
2807.97 28
2808.09 31
2808.21 34
2808.33 38
2808.45 40
2808.58 42
2808.70 43
2808.82 43
2808.94 43
2809.06 41
2809.18 39
2809.31 38
2809.43 37
2809.55 36
2809.67 36
2809.79 37
2809.91 39
2810.03 41
2810.16 43
2810.28 46
2810.40 48
2810.52 50
2810.64 53
2810.76 55
2810.89 58
2811.01 60
2811.13 62
2811.25 64
2811.37 66
2811.49 67
2811.61 67
2811.74 67
2811.86 66
2811.98 64
2812.10 61
2812.22 58
2812.34 53
2812.47 49
2812.59 44
2812.71 41
2812.83 38
2812.95 38
2813.07 39
2813.20 41
2813.32 45
2813.44 49
2813.56 54
2813.68 57
2813.80 60
2813.93 60
2814.05 59
2814.17 57
2814.29 54
2814.41 50
2814.53 45
2814.65 40
2814.78 35
2814.90 31
2815.02 27
2815.14 24
2815.26 22
2815.38 22
2815.51 24
2815.63 27
2815.75 32
2815.87 38
2815.99 45
2816.11 52
2816.24 58
2816.36 63
2816.48 66
2816.60 68
2816.72 68
2816.84 67
2816.97 66
2817.09 63
2817.21 60
2817.33 56
2817.45 52
2817.57 48
2817.70 44
2817.82 39
2817.94 34
2818.06 28
2818.18 22
2818.31 17
2818.43 12
2818.55 7
2818.67 4
2818.79 1
2818.91 -0
2819.04 -0
2819.16 1
2819.28 2
2819.40 5
2819.52 7
2819.64 10
2819.77 11
2819.89 12
2820.01 12
2820.13 10
2820.25 9
2820.37 6
2820.50 4
2820.62 2
2820.74 1
2820.86 -0
2820.98 -1
2821.11 -1
2821.23 -1
2821.35 -0
2821.47 0
2821.59 1
2821.71 2
2821.84 3
2821.96 3
2822.08 4
2822.20 5
2822.32 5
2822.44 5
2822.57 5
2822.69 4
2822.81 4
2822.93 3
2823.05 3
2823.18 3
2823.30 3
2823.42 4
2823.54 4
2823.66 5
2823.78 7
2823.91 8
2824.03 9
2824.15 10
2824.27 12
2824.39 13
2824.52 15
2824.64 17
2824.76 18
2824.88 20
2825.00 20
2825.13 20
2825.25 20
2825.37 19
2825.49 18
2825.61 17
2825.73 16
2825.86 16
2825.98 16
2826.10 16
2826.22 16
2826.34 16
2826.47 16
2826.59 16
2826.71 16
2826.83 17
2826.95 19
2827.08 22
2827.20 27
2827.32 32
2827.44 38
2827.56 45
2827.68 51
2827.81 57
2827.93 61
2828.05 64
2828.17 65
2828.29 64
2828.42 61
2828.54 57
2828.66 51
2828.78 45
2828.90 38
2829.03 31
2829.15 24
2829.27 18
2829.39 13
2829.51 10
2829.64 8
2829.76 7
2829.88 7
2830.00 8
2830.12 10
2830.25 12
2830.37 14
2830.49 15
2830.61 17
2830.73 17
2830.86 17
2830.98 16
2831.10 14
2831.22 12
2831.34 10
2831.47 9
2831.59 8
2831.71 8
2831.83 8
2831.95 10
2832.08 12
2832.20 13
2832.32 14
2832.44 14
2832.56 13
2832.69 11
2832.81 8
2832.93 5
2833.05 3
2833.17 1
2833.30 1
2833.42 1
2833.54 3
2833.66 5
2833.78 8
2833.91 10
2834.03 12
2834.15 14
2834.27 15
2834.39 15
2834.52 15
2834.64 14
2834.76 12
2834.88 10
2835.00 8
2835.13 6
2835.25 4
2835.37 3
2835.49 3
2835.62 5
2835.74 7
2835.86 11
2835.98 16
2836.10 21
2836.23 26
2836.35 31
2836.47 35
2836.59 38
2836.71 41
2836.84 44
2836.96 47
2837.08 49
2837.20 51
2837.32 54
2837.45 55
2837.57 56
2837.69 56
2837.81 54
2837.94 52
2838.06 48
2838.18 43
2838.30 37
2838.42 31
2838.55 25
2838.67 20
2838.79 15
2838.91 12
2839.03 11
2839.16 11
2839.28 12
2839.40 16
2839.52 20
2839.65 25
2839.77 30
2839.89 35
2840.01 39
2840.13 42
2840.26 43
2840.38 43
2840.50 42
2840.62 39
2840.75 35
2840.87 31
2840.99 26
2841.11 21
2841.23 16
2841.36 12
2841.48 8
2841.60 5
2841.72 2
2841.85 0
2841.97 -1
2842.09 -1
2842.21 -1
2842.33 -1
2842.46 -0
2842.58 1
2842.70 4
2842.82 6
2842.95 10
2843.07 13
2843.19 16
2843.31 18
2843.43 20
2843.56 20
2843.68 20
2843.80 19
2843.92 18
2844.05 17
2844.17 16
2844.29 17
2844.41 18
2844.53 20
2844.66 23
2844.78 26
2844.90 30
2845.02 34
2845.15 37
2845.27 39
2845.39 40
2845.51 39
2845.64 37
2845.76 34
2845.88 31
2846.00 27
2846.12 23
2846.25 20
2846.37 17
2846.49 16
2846.61 16
2846.74 18
2846.86 20
2846.98 24
2847.10 29
2847.23 35
2847.35 41
2847.47 48
2847.59 54
2847.71 58
2847.84 62
2847.96 63
2848.08 63
2848.20 61
2848.33 58
2848.45 55
2848.57 51
2848.69 48
2848.82 46
2848.94 45
2849.06 44
2849.18 45
2849.31 46
2849.43 47
2849.55 49
2849.67 49
2849.80 50
2849.92 50
2850.04 49
2850.16 48
2850.28 47
2850.41 45
2850.53 44
2850.65 42
2850.77 39
2850.90 37
2851.02 35
2851.14 32
2851.26 29
2851.39 26
2851.51 23
2851.63 20
2851.75 19
2851.88 18
2852.00 18
2852.12 19
2852.24 21
2852.37 24
2852.49 27
2852.61 29
2852.73 31
2852.86 31
2852.98 31
2853.10 29
2853.22 26
2853.35 22
2853.47 18
2853.59 15
2853.71 12
2853.84 10
2853.96 9
2854.08 9
2854.20 10
2854.33 11
2854.45 13
2854.57 15
2854.69 17
2854.82 19
2854.94 20
2855.06 21
2855.18 20
2855.31 19
2855.43 17
2855.55 14
2855.67 11
2855.80 8
2855.92 5
2856.04 2
2856.16 0
2856.29 -1
2856.41 -0
2856.53 1
2856.65 3
2856.78 6
2856.90 10
2857.02 14
2857.14 17
2857.27 20
2857.39 21
2857.51 22
2857.63 21
2857.76 19
2857.88 18
2858.00 17
2858.12 16
2858.25 16
2858.37 17
2858.49 19
2858.61 20
2858.74 21
2858.86 20
2858.98 19
2859.10 16
2859.23 13
2859.35 10
2859.47 7
2859.60 4
2859.72 2
2859.84 0
2859.96 -1
2860.09 -1
2860.21 -0
2860.33 1
2860.45 2
2860.58 3
2860.70 5
2860.82 5
2860.94 6
2861.07 6
2861.19 5
2861.31 4
2861.43 3
2861.56 1
2861.68 1
2861.80 0
2861.93 1
2862.05 2
2862.17 3
2862.29 4
2862.42 5
2862.54 5
2862.66 5
2862.78 4
2862.91 3
2863.03 2
2863.15 1
2863.27 0
2863.40 -0
2863.52 -1
2863.64 -1
2863.77 -0
2863.89 1
2864.01 2
2864.13 3
2864.26 5
2864.38 8
2864.50 10
2864.62 12
2864.75 14
2864.87 16
2864.99 17
2865.12 17
2865.24 17
2865.36 16
2865.48 14
2865.61 11
2865.73 9
2865.85 6
2865.97 3
2866.10 2
2866.22 1
2866.34 2
2866.47 3
2866.59 7
2866.71 11
2866.83 17
2866.96 23
2867.08 29
2867.20 34
2867.32 38
2867.45 41
2867.57 43
2867.69 43
2867.82 43
2867.94 43
2868.06 43
2868.18 44
2868.31 45
2868.43 46
2868.55 48
2868.68 49
2868.80 49
2868.92 48
2869.04 47
2869.17 44
2869.29 40
2869.41 36
2869.53 32
2869.66 27
2869.78 24
2869.90 21
2870.03 18
2870.15 16
2870.27 15
2870.39 14
2870.52 12
2870.64 11
2870.76 9
2870.89 8
2871.01 8
2871.13 8
2871.25 9
2871.38 12
2871.50 16
2871.62 21
2871.75 26
2871.87 30
2871.99 33
2872.11 34
2872.24 34
2872.36 31
2872.48 27
2872.61 21
2872.73 16
2872.85 10
2872.97 5
2873.10 2
2873.22 -1
2873.34 -2
2873.47 -2
2873.59 -1
2873.71 2
2873.84 5
2873.96 9
2874.08 14
2874.20 18
2874.33 23
2874.45 27
2874.57 30
2874.70 32
2874.82 32
2874.94 31
2875.06 28
2875.19 25
2875.31 21
2875.43 17
2875.56 14
2875.68 11
2875.80 8
2875.92 5
2876.05 3
2876.17 2
2876.29 1
2876.42 0
2876.54 0
2876.66 1
2876.79 3
2876.91 5
2877.03 8
2877.15 10
2877.28 12
2877.40 13
2877.52 14
2877.65 13
2877.77 12
2877.89 11
2878.02 9
2878.14 7
2878.26 5
2878.38 4
2878.51 3
2878.63 3
2878.75 2
2878.88 2
2879.00 2
2879.12 2
2879.25 2
2879.37 3
2879.49 4
2879.61 6
2879.74 8
2879.86 11
2879.98 14
2880.11 18
2880.23 22
2880.35 26
2880.48 29
2880.60 31
2880.72 33
2880.85 32
2880.97 30
2881.09 26
2881.21 22
2881.34 17
2881.46 12
2881.58 8
2881.71 5
2881.83 4
2881.95 4
2882.08 5
2882.20 8
2882.32 11
2882.45 13
2882.57 15
2882.69 17
2882.81 18
2882.94 18
2883.06 18
2883.18 17
2883.31 16
2883.43 15
2883.55 14
2883.68 13
2883.80 13
2883.92 13
2884.05 13
2884.17 13
2884.29 13
2884.41 13
2884.54 13
2884.66 13
2884.78 11
2884.91 10
2885.03 8
2885.15 6
2885.28 4
2885.40 4
2885.52 4
2885.65 5
2885.77 7
2885.89 9
2886.02 11
2886.14 12
2886.26 13
2886.39 13
2886.51 13
2886.63 13
2886.76 14
2886.88 16
2887.00 18
2887.12 22
2887.25 26
2887.37 30
2887.49 34
2887.62 36
2887.74 38
2887.86 40
2887.99 40
2888.11 40
2888.23 41
2888.36 41
2888.48 42
2888.60 43
2888.73 44
2888.85 45
2888.97 45
2889.10 46
2889.22 45
2889.34 44
2889.47 43
2889.59 41
2889.71 39
2889.84 38
2889.96 36
2890.08 35
2890.21 35
2890.33 35
2890.45 36
2890.58 38
2890.70 40
2890.82 42
2890.94 45
2891.07 47
2891.19 49
2891.31 50
2891.44 50
2891.56 49
2891.68 47
2891.81 45
2891.93 42
2892.05 40
2892.18 39
2892.30 39
2892.42 40
2892.55 42
2892.67 45
2892.79 48
2892.92 51
2893.04 53
2893.16 54
2893.29 54
2893.41 54
2893.53 53
2893.66 52
2893.78 50
2893.90 49
2894.03 48
2894.15 48
2894.27 47
2894.40 45
2894.52 44
2894.64 42
2894.77 41
2894.89 39
2895.01 38
2895.14 38
2895.26 38
2895.38 38
2895.51 39
2895.63 40
2895.75 40
2895.88 40
2896.00 40
2896.12 39
2896.25 37
2896.37 35
2896.49 32
2896.62 28
2896.74 24
2896.87 20
2896.99 16
2897.11 12
2897.24 9
2897.36 7
2897.48 5
2897.61 3
2897.73 3
2897.85 2
2897.98 3
2898.10 4
2898.22 6
2898.35 8
2898.47 11
2898.59 14
2898.72 18
2898.84 21
2898.96 25
2899.09 28
2899.21 30
2899.33 32
2899.46 33
2899.58 33
2899.70 32
2899.83 31
2899.95 30
2900.07 29
2900.20 27
2900.32 26
2900.44 24
2900.57 22
2900.69 20
2900.82 19
2900.94 17
2901.06 15
2901.19 13
2901.31 12
2901.43 11
2901.56 11
2901.68 11
2901.80 10
2901.93 10
2902.05 10
2902.17 9
2902.30 8
2902.42 7
2902.54 5
2902.67 4
2902.79 2
2902.91 1
2903.04 -0
2903.16 -1
2903.29 -1
2903.41 -1
2903.53 -1
2903.66 1
2903.78 2
2903.90 5
2904.03 9
2904.15 12
2904.27 16
2904.40 20
2904.52 22
2904.64 24
2904.77 25
2904.89 26
2905.02 27
2905.14 28
2905.26 29
2905.39 31
2905.51 34
2905.63 37
2905.76 40
2905.88 42
2906.00 43
2906.13 43
2906.25 41
2906.37 38
2906.50 35
2906.62 31
2906.75 26
2906.87 22
2906.99 19
2907.12 16
2907.24 14
2907.36 12
2907.49 11
2907.61 11
2907.73 11
2907.86 11
2907.98 12
2908.11 12
2908.23 13
2908.35 13
2908.48 13
2908.60 13
2908.72 13
2908.85 14
2908.97 15
2909.09 17
2909.22 19
2909.34 22
2909.47 25
2909.59 29
2909.71 31
2909.84 33
2909.96 32
2910.08 31
2910.21 28
2910.33 23
2910.46 19
2910.58 15
2910.70 12
2910.83 10
2910.95 11
2911.07 13
2911.20 16
2911.32 21
2911.44 25
2911.57 29
2911.69 31
2911.82 32
2911.94 33
2912.06 32
2912.19 32
2912.31 31
2912.43 32
2912.56 33
2912.68 35
2912.81 38
2912.93 41
2913.05 44
2913.18 46
2913.30 46
2913.42 46
2913.55 44
2913.67 41
2913.80 38
2913.92 35
2914.04 32
2914.17 29
2914.29 26
2914.41 23
2914.54 21
2914.66 18
2914.79 15
2914.91 11
2915.03 8
2915.16 6
2915.28 4
2915.40 3
2915.53 3
2915.65 4
2915.78 7
2915.90 10
2916.02 14
2916.15 19
2916.27 23
2916.40 27
2916.52 30
2916.64 33
2916.77 35
2916.89 36
2917.01 36
2917.14 35
2917.26 33
2917.39 31
2917.51 29
2917.63 27
2917.76 25
2917.88 24
2918.01 23
2918.13 22
2918.25 21
2918.38 21
2918.50 20
2918.62 18
2918.75 16
2918.87 14
2919.00 11
2919.12 8
2919.24 5
2919.37 3
2919.49 1
2919.62 -0
2919.74 -1
2919.86 -1
2919.99 -1
2920.11 -0
2920.23 1
2920.36 3
2920.48 6
2920.61 8
2920.73 10
2920.85 11
2920.98 12
2921.10 11
2921.23 9
2921.35 7
2921.47 4
2921.60 2
2921.72 0
2921.85 -1
2921.97 -1
2922.09 -0
2922.22 1
2922.34 2
2922.47 3
2922.59 5
2922.71 6
2922.84 7
2922.96 7
2923.09 7
2923.21 7
2923.33 6
2923.46 6
2923.58 6
2923.71 6
2923.83 7
2923.95 8
2924.08 10
2924.20 12
2924.33 14
2924.45 16
2924.57 17
2924.70 19
2924.82 20
2924.95 21
2925.07 22
2925.19 22
2925.32 23
2925.44 24
2925.57 24
2925.69 26
2925.81 28
2925.94 31
2926.06 35
2926.19 40
2926.31 44
2926.43 48
2926.56 51
2926.68 52
2926.81 52
2926.93 51
2927.05 49
2927.18 47
2927.30 45
2927.43 43
2927.55 41
2927.67 39
2927.80 37
2927.92 35
2928.05 32
2928.17 29
2928.29 25
2928.42 22
2928.54 19
2928.67 18
2928.79 18
2928.91 18
2929.04 19
2929.16 21
2929.29 22
2929.41 22
2929.53 21
2929.66 21
2929.78 20
2929.91 19
2930.03 20
2930.16 21
2930.28 23
2930.40 26
2930.53 28
2930.65 29
2930.78 28
2930.90 27
2931.02 25
2931.15 22
2931.27 18
2931.40 15
2931.52 13
2931.64 11
2931.77 10
2931.89 9
2932.02 10
2932.14 11
2932.27 13
2932.39 17
2932.51 20
2932.64 24
2932.76 28
2932.89 31
2933.01 32
2933.13 32
2933.26 31
2933.38 27
2933.51 23
2933.63 19
2933.76 15
2933.88 12
2934.00 10
2934.13 9
2934.25 8
2934.38 8
2934.50 9
2934.62 9
2934.75 10
2934.87 10
2935.00 11
2935.12 11
2935.25 11
2935.37 12
2935.49 13
2935.62 15
2935.74 18
2935.87 21
2935.99 24
2936.12 28
2936.24 33
2936.36 37
2936.49 40
2936.61 43
2936.74 44
2936.86 43
2936.99 41
2937.11 38
2937.23 34
2937.36 30
2937.48 26
2937.61 23
2937.73 21
2937.86 20
2937.98 20
2938.10 21
2938.23 22
2938.35 24
2938.48 25
2938.60 28
2938.73 30
2938.85 32
2938.97 34
2939.10 36
2939.22 37
2939.35 37
2939.47 36
2939.60 33
2939.72 29
2939.84 25
2939.97 21
2940.09 17
2940.22 15
2940.34 15
2940.47 16
2940.59 18
2940.71 21
2940.84 24
2940.96 26
2941.09 28
2941.21 28
2941.34 28
2941.46 27
2941.58 26
2941.71 25
2941.83 25
2941.96 24
2942.08 24
2942.21 23
2942.33 22
2942.45 22
2942.58 21
2942.70 21
2942.83 21
2942.95 22
2943.08 24
2943.20 26
2943.33 29
2943.45 32
2943.57 35
2943.70 37
2943.82 39
2943.95 39
2944.07 39
2944.20 38
2944.32 37
2944.45 36
2944.57 35
2944.69 35
2944.82 34
2944.94 34
2945.07 34
2945.19 33
2945.32 31
2945.44 28
2945.57 24
2945.69 20
2945.81 15
2945.94 10
2946.06 5
2946.19 2
2946.31 -1
2946.44 -3
2946.56 -3
2946.69 -1
2946.81 3
2946.93 8
2947.06 15
2947.18 23
2947.31 32
2947.43 40
2947.56 48
2947.68 53
2947.81 56
2947.93 56
2948.05 55
2948.18 52
2948.30 48
2948.43 43
2948.55 38
2948.68 34
2948.80 31
2948.93 28
2949.05 27
2949.17 26
2949.30 27
2949.42 29
2949.55 30
2949.67 32
2949.80 33
2949.92 32
2950.05 32
2950.17 30
2950.30 28
2950.42 27
2950.54 26
2950.67 25
2950.79 25
2950.92 25
2951.04 25
2951.17 24
2951.29 23
2951.42 20
2951.54 17
2951.67 13
2951.79 10
2951.91 7
2952.04 5
2952.16 5
2952.29 6
2952.41 9
2952.54 14
2952.66 21
2952.79 28
2952.91 36
2953.04 43
2953.16 50
2953.29 55
2953.41 59
2953.53 60
2953.66 60
2953.78 59
2953.91 57
2954.03 54
2954.16 52
2954.28 50
2954.41 48
2954.53 47
2954.66 46
2954.78 44
2954.91 41
2955.03 38
2955.15 35
2955.28 32
2955.40 29
2955.53 28
2955.65 27
2955.78 27
2955.90 29
2956.03 30
2956.15 32
2956.28 33
2956.40 33
2956.53 33
2956.65 31
2956.77 28
2956.90 25
2957.02 21
2957.15 17
2957.27 14
2957.40 11
2957.52 9
2957.65 7
2957.77 6
2957.90 6
2958.02 6
2958.15 7
2958.27 8
2958.40 8
2958.52 9
2958.65 10
2958.77 12
2958.89 13
2959.02 15
2959.14 18
2959.27 22
2959.39 27
2959.52 32
2959.64 38
2959.77 44
2959.89 50
2960.02 55
2960.14 59
2960.27 62
2960.39 63
2960.52 63
2960.64 61
2960.77 58
2960.89 55
2961.02 50
2961.14 45
2961.26 40
2961.39 34
2961.51 28
2961.64 23
2961.76 18
2961.89 13
2962.01 9
2962.14 6
2962.26 4
2962.39 2
2962.51 1
2962.64 -0
2962.76 -1
2962.89 -1
2963.01 -1
2963.14 -1
2963.26 -0
2963.39 0
2963.51 1
2963.64 3
2963.76 5
2963.89 8
2964.01 11
2964.14 14
2964.26 16
2964.38 18
2964.51 19
2964.63 19
2964.76 18
2964.88 16
2965.01 13
2965.13 9
2965.26 6
2965.38 4
2965.51 2
2965.63 2
2965.76 3
2965.88 5
2966.01 7
2966.13 11
2966.26 14
2966.38 16
2966.51 18
2966.63 19
2966.76 19
2966.88 19
2967.01 20
2967.13 20
2967.26 21
2967.38 23
2967.51 25
2967.63 28
2967.76 31
2967.88 33
2968.01 35
2968.13 36
2968.26 37
2968.38 37
2968.51 36
2968.63 36
2968.76 35
2968.88 35
2969.01 35
2969.13 34
2969.26 34
2969.38 34
2969.51 33
2969.63 32
2969.75 31
2969.88 30
2970.00 29
2970.13 28
2970.25 28
2970.38 27
2970.50 27
2970.63 26
2970.75 24
2970.88 23
2971.00 21
2971.13 19
2971.25 17
2971.38 16
2971.50 17
2971.63 18
2971.75 20
2971.88 21
2972.00 23
2972.13 24
2972.25 24
2972.38 23
2972.50 22
2972.63 20
2972.75 18
2972.88 16
2973.00 14
2973.13 13
2973.25 12
2973.38 11
2973.50 10
2973.63 10
2973.75 11
2973.88 13
2974.00 15
2974.13 18
2974.25 21
2974.38 24
2974.50 26
2974.63 28
2974.75 29
2974.88 28
2975.00 28
2975.13 27
2975.26 26
2975.38 25
2975.51 25
2975.63 26
2975.76 27
2975.88 29
2976.01 30
2976.13 32
2976.26 33
2976.38 34
2976.51 35
2976.63 36
2976.76 37
2976.88 37
2977.01 38
2977.13 39
2977.26 39
2977.38 39
2977.51 38
2977.63 37
2977.76 36
2977.88 35
2978.01 34
2978.13 33
2978.26 33
2978.38 32
2978.51 32
2978.63 33
2978.76 33
2978.88 33
2979.01 33
2979.13 33
2979.26 33
2979.38 32
2979.51 32
2979.63 31
2979.76 31
2979.88 30
2980.01 29
2980.13 27
2980.26 25
2980.38 22
2980.51 19
2980.64 15
2980.76 12
2980.89 9
2981.01 8
2981.14 7
2981.26 8
2981.39 10
2981.51 12
2981.64 15
2981.76 18
2981.89 21
2982.01 24
2982.14 26
2982.26 27
2982.39 28
2982.51 28
2982.64 27
2982.76 26
2982.89 25
2983.01 23
2983.14 22
2983.26 21
2983.39 20
2983.51 21
2983.64 22
2983.77 24
2983.89 26
2984.02 27
2984.14 28
2984.27 29
2984.39 29
2984.52 28
2984.64 27
2984.77 27
2984.89 26
2985.02 25
2985.14 24
2985.27 23
2985.39 21
2985.52 18
2985.64 16
2985.77 13
2985.89 10
2986.02 8
2986.15 7
2986.27 6
2986.40 7
2986.52 9
2986.65 12
2986.77 15
2986.90 20
2987.02 24
2987.15 29
2987.27 34
2987.40 38
2987.52 42
2987.65 45
2987.77 47
2987.90 47
2988.02 47
2988.15 46
2988.28 44
2988.40 43
2988.53 41
2988.65 40
2988.78 39
2988.90 39
2989.03 38
2989.15 36
2989.28 34
2989.40 30
2989.53 26
2989.65 22
2989.78 17
2989.91 13
2990.03 10
2990.16 9
2990.28 10
2990.41 13
2990.53 18
2990.66 25
2990.78 35
2990.91 45
2991.03 55
2991.16 64
2991.28 72
2991.41 77
2991.54 78
2991.66 77
2991.79 74
2991.91 68
2992.04 61
2992.16 53
2992.29 46
2992.41 39
2992.54 33
2992.66 29
2992.79 27
2992.91 27
2993.04 28
2993.17 31
2993.29 34
2993.42 38
2993.54 42
2993.67 45
2993.79 48
2993.92 50
2994.04 50
2994.17 49
2994.29 47
2994.42 45
2994.55 41
2994.67 38
2994.80 34
2994.92 31
2995.05 29
2995.17 27
2995.30 27
2995.42 27
2995.55 27
2995.67 27
2995.80 28
2995.93 28
2996.05 27
2996.18 27
2996.30 26
2996.43 25
2996.55 25
2996.68 24
2996.80 24
2996.93 24
2997.06 24
2997.18 25
2997.31 25
2997.43 25
2997.56 26
2997.68 26
2997.81 26
2997.93 26
2998.06 25
2998.19 24
2998.31 22
2998.44 20
2998.56 18
2998.69 17
2998.81 16
2998.94 15
2999.06 16
2999.19 17
2999.32 18
2999.44 19
2999.57 19
2999.69 18
2999.82 17
2999.94 15
3000.07 12
3000.19 10
3000.32 9
3000.45 9
3000.57 9
3000.70 11
3000.82 14
3000.95 18
3001.07 22
3001.20 25
3001.32 28
3001.45 30
3001.58 30
3001.70 30
3001.83 29
3001.95 28
3002.08 28
3002.20 28
3002.33 30
3002.46 33
3002.58 38
3002.71 43
3002.83 49
3002.96 55
3003.08 60
3003.21 64
3003.33 67
3003.46 68
3003.59 68
3003.71 66
3003.84 63
3003.96 59
3004.09 55
3004.21 51
3004.34 47
3004.47 44
3004.59 41
3004.72 38
3004.84 37
3004.97 37
3005.09 38
3005.22 40
3005.35 43
3005.47 46
3005.60 48
3005.72 50
3005.85 49
3005.97 47
3006.10 44
3006.23 38
3006.35 31
3006.48 23
3006.60 16
3006.73 10
3006.85 6
3006.98 4
3007.11 4
3007.23 6
3007.36 10
3007.48 15
3007.61 19
3007.73 23
3007.86 26
3007.99 27
3008.11 27
3008.24 26
3008.36 25
3008.49 23
3008.61 23
3008.74 22
3008.87 23
3008.99 25
3009.12 27
3009.24 30
3009.37 33
3009.49 36
3009.62 40
3009.75 43
3009.87 46
3010.00 49
3010.12 52
3010.25 53
3010.38 54
3010.50 54
3010.63 54
3010.75 52
3010.88 50
3011.00 47
3011.13 43
3011.26 40
3011.38 36
3011.51 33
3011.63 30
3011.76 27
3011.89 25
3012.01 24
3012.14 22
3012.26 20
3012.39 18
3012.51 16
3012.64 14
3012.77 12
3012.89 12
3013.02 12
3013.14 15
3013.27 18
3013.40 23
3013.52 29
3013.65 34
3013.77 39
3013.90 41
3014.02 42
3014.15 41
3014.28 38
3014.40 35
3014.53 32
3014.65 29
3014.78 27
3014.91 26
3015.03 27
3015.16 28
3015.28 31
3015.41 33
3015.54 35
3015.66 37
3015.79 37
3015.91 37
3016.04 35
3016.16 32
3016.29 29
3016.42 25
3016.54 22
3016.67 20
3016.79 19
3016.92 20
3017.05 21
3017.17 22
3017.30 24
3017.42 26
3017.55 26
3017.68 27
3017.80 26
3017.93 25
3018.05 23
3018.18 21
3018.31 19
3018.43 18
3018.56 17
3018.68 17
3018.81 17
3018.94 19
3019.06 20
3019.19 22
3019.31 25
3019.44 26
3019.57 28
3019.69 29
3019.82 29
3019.94 29
3020.07 29
3020.20 29
3020.32 30
3020.45 31
3020.57 33
3020.70 36
3020.83 38
3020.95 41
3021.08 43
3021.20 44
3021.33 45
3021.46 44
3021.58 42
3021.71 40
3021.83 38
3021.96 36
3022.09 34
3022.21 33
3022.34 33
3022.46 34
3022.59 35
3022.72 36
3022.84 38
3022.97 39
3023.09 40
3023.22 40
3023.35 40
3023.47 39
3023.60 38
3023.72 37
3023.85 35
3023.98 34
3024.10 32
3024.23 31
3024.36 30
3024.48 29
3024.61 28
3024.73 27
3024.86 26
3024.99 26
3025.11 25
3025.24 25
3025.36 25
3025.49 25
3025.62 25
3025.74 25
3025.87 25
3025.99 25
3026.12 26
3026.25 27
3026.37 30
3026.50 33
3026.63 37
3026.75 41
3026.88 45
3027.00 49
3027.13 52
3027.26 54
3027.38 55
3027.51 54
3027.63 53
3027.76 51
3027.89 48
3028.01 46
3028.14 44
3028.27 42
3028.39 39
3028.52 37
3028.64 34
3028.77 32
3028.90 29
3029.02 26
3029.15 24
3029.27 22
3029.40 21
3029.53 20
3029.65 20
3029.78 21
3029.91 23
3030.03 24
3030.16 26
3030.28 29
3030.41 31
3030.54 34
3030.66 36
3030.79 39
3030.92 42
3031.04 44
3031.17 46
3031.29 48
3031.42 50
3031.55 51
3031.67 52
3031.80 52
3031.93 52
3032.05 52
3032.18 52
3032.30 51
3032.43 50
3032.56 49
3032.68 48
3032.81 46
3032.94 44
3033.06 42
3033.19 40
3033.31 38
3033.44 36
3033.57 34
3033.69 32
3033.82 31
3033.95 29
3034.07 27
3034.20 25
3034.32 23
3034.45 20
3034.58 17
3034.70 13
3034.83 10
3034.96 6
3035.08 4
3035.21 2
3035.33 0
3035.46 -1
3035.59 -1
3035.71 -1
3035.84 -1
3035.97 0
3036.09 1
3036.22 2
3036.35 3
3036.47 4
3036.60 5
3036.72 6
3036.85 6
3036.98 6
3037.10 6
3037.23 6
3037.36 7
3037.48 7
3037.61 8
3037.74 9
3037.86 10
3037.99 11
3038.11 13
3038.24 14
3038.37 16
3038.49 18
3038.62 20
3038.75 22
3038.87 23
3039.00 24
3039.13 24
3039.25 23
3039.38 22
3039.50 22
3039.63 22
3039.76 24
3039.88 28
3040.01 32
3040.14 37
3040.26 43
3040.39 47
3040.52 51
3040.64 52
3040.77 52
3040.90 49
3041.02 45
3041.15 39
3041.27 33
3041.40 27
3041.53 22
3041.65 18
3041.78 15
3041.91 14
3042.03 15
3042.16 16
3042.29 19
3042.41 21
3042.54 24
3042.67 26
3042.79 28
3042.92 28
3043.05 29
3043.17 28
3043.30 27
3043.42 25
3043.55 23
3043.68 21
3043.80 19
3043.93 17
3044.06 15
3044.18 14
3044.31 14
3044.44 14
3044.56 15
3044.69 17
3044.82 19
3044.94 22
3045.07 26
3045.20 29
3045.32 33
3045.45 36
3045.58 39
3045.70 41
3045.83 43
3045.95 44
3046.08 45
3046.21 45
3046.33 45
3046.46 44
3046.59 42
3046.71 40
3046.84 37
3046.97 34
3047.09 31
3047.22 28
3047.35 27
3047.47 27
3047.60 29
3047.73 32
3047.85 37
3047.98 44
3048.11 51
3048.23 58
3048.36 65
3048.49 70
3048.61 75
3048.74 79
3048.87 82
3048.99 83
3049.12 83
3049.25 82
3049.37 80
3049.50 78
3049.63 76
3049.75 73
3049.88 71
3050.01 68
3050.13 66
3050.26 63
3050.39 61
3050.51 57
3050.64 54
3050.77 49
3050.89 45
3051.02 40
3051.15 34
3051.27 30
3051.40 25
3051.53 21
3051.65 18
3051.78 16
3051.91 15
3052.03 16
3052.16 17
3052.29 20
3052.41 24
3052.54 28
3052.67 33
3052.79 37
3052.92 40
3053.05 42
3053.17 43
3053.30 42
3053.43 41
3053.55 38
3053.68 36
3053.81 33
3053.93 31
3054.06 29
3054.19 27
3054.31 26
3054.44 26
3054.57 26
3054.69 26
3054.82 27
3054.95 28
3055.07 30
3055.20 31
3055.33 32
3055.45 33
3055.58 34
3055.71 35
3055.83 37
3055.96 38
3056.09 40
3056.21 41
3056.34 41
3056.47 41
3056.59 40
3056.72 38
3056.85 36
3056.97 33
3057.10 31
3057.23 30
3057.35 30
3057.48 30
3057.61 31
3057.73 32
3057.86 34
3057.99 34
3058.11 35
3058.24 35
3058.37 36
3058.50 36
3058.62 36
3058.75 36
3058.88 35
3059.00 34
3059.13 33
3059.26 31
3059.38 28
3059.51 25
3059.64 22
3059.76 19
3059.89 17
3060.02 17
3060.14 17
3060.27 20
3060.40 23
3060.52 28
3060.65 33
3060.78 38
3060.90 42
3061.03 46
3061.16 48
3061.29 49
3061.41 49
3061.54 48
3061.67 45
3061.79 43
3061.92 40
3062.05 37
3062.17 35
3062.30 33
3062.43 31
3062.55 30
3062.68 29
3062.81 29
3062.93 28
3063.06 28
3063.19 28
3063.32 28
3063.44 28
3063.57 27
3063.70 27
3063.82 26
3063.95 26
3064.08 25
3064.20 24
3064.33 24
3064.46 24
3064.58 23
3064.71 23
3064.84 23
3064.97 23
3065.09 23
3065.22 23
3065.35 23
3065.47 23
3065.60 24
3065.73 24
3065.85 24
3065.98 25
3066.11 25
3066.23 25
3066.36 25
3066.49 24
3066.62 24
3066.74 23
3066.87 22
3067.00 21
3067.12 21
3067.25 21
3067.38 21
3067.50 20
3067.63 20
3067.76 18
3067.89 17
3068.01 15
3068.14 14
3068.27 13
3068.39 12
3068.52 13
3068.65 14
3068.77 16
3068.90 19
3069.03 22
3069.16 26
3069.28 29
3069.41 31
3069.54 34
3069.66 35
3069.79 36
3069.92 37
3070.04 37
3070.17 37
3070.30 37
3070.43 37
3070.55 37
3070.68 37
3070.81 37
3070.93 38
3071.06 39
3071.19 40
3071.32 42
3071.44 43
3071.57 45
3071.70 46
3071.82 47
3071.95 47
3072.08 48
3072.20 48
3072.33 49
3072.46 50
3072.59 53
3072.71 56
3072.84 60
3072.97 64
3073.09 69
3073.22 74
3073.35 77
3073.48 78
3073.60 77
3073.73 74
3073.86 68
3073.98 60
3074.11 51
3074.24 41
3074.37 33
3074.49 25
3074.62 19
3074.75 16
3074.87 14
3075.00 15
3075.13 18
3075.26 22
3075.38 26
3075.51 32
3075.64 37
3075.76 41
3075.89 43
3076.02 45
3076.15 44
3076.27 42
3076.40 38
3076.53 34
3076.65 29
3076.78 24
3076.91 20
3077.04 16
3077.16 13
3077.29 11
3077.42 10
3077.54 10
3077.67 11
3077.80 13
3077.93 15
3078.05 19
3078.18 23
3078.31 27
3078.44 30
3078.56 34
3078.69 36
3078.82 37
3078.94 38
3079.07 37
3079.20 35
3079.33 33
3079.45 31
3079.58 28
3079.71 26
3079.83 24
3079.96 23
3080.09 22
3080.22 22
3080.34 22
3080.47 23
3080.60 23
3080.73 24
3080.85 25
3080.98 25
3081.11 26
3081.23 26
3081.36 27
3081.49 28
3081.62 30
3081.74 32
3081.87 34
3082.00 36
3082.13 39
3082.25 41
3082.38 43
3082.51 44
3082.63 44
3082.76 44
3082.89 43
3083.02 41
3083.14 39
3083.27 37
3083.40 35
3083.53 33
3083.65 31
3083.78 30
3083.91 29
3084.03 30
3084.16 31
3084.29 33
3084.42 36
3084.54 39
3084.67 42
3084.80 45
3084.93 47
3085.05 47
3085.18 46
3085.31 43
3085.44 39
3085.56 34
3085.69 29
3085.82 25
3085.95 21
3086.07 18
3086.20 17
3086.33 16
3086.45 16
3086.58 16
3086.71 17
3086.84 18
3086.96 18
3087.09 19
3087.22 20
3087.35 21
3087.47 22
3087.60 24
3087.73 26
3087.86 29
3087.98 33
3088.11 36
3088.24 40
3088.37 44
3088.49 48
3088.62 51
3088.75 53
3088.88 55
3089.00 57
3089.13 58
3089.26 59
3089.39 59
3089.51 59
3089.64 58
3089.77 56
3089.89 53
3090.02 49
3090.15 45
3090.28 40
3090.40 35
3090.53 30
3090.66 26
3090.79 23
3090.91 20
3091.04 17
3091.17 15
3091.30 14
3091.42 13
3091.55 13
3091.68 13
3091.81 13
3091.93 14
3092.06 14
3092.19 14
3092.32 13
3092.44 12
3092.57 10
3092.70 7
3092.83 5
3092.95 3
3093.08 1
3093.21 0
3093.34 0
3093.46 -0
3093.59 0
3093.72 0
3093.85 -0
3093.97 -0
3094.10 -1
3094.23 -1
3094.36 -1
3094.48 1
3094.61 3
3094.74 7
3094.87 11
3094.99 16
3095.12 21
3095.25 25
3095.38 28
3095.51 30
3095.63 30
3095.76 29
3095.89 28
3096.02 28
3096.14 27
3096.27 28
3096.40 30
3096.53 32
3096.65 34
3096.78 36
3096.91 37
3097.04 37
3097.16 37
3097.29 36
3097.42 35
3097.55 33
3097.67 32
3097.80 31
3097.93 30
3098.06 29
3098.18 28
3098.31 28
3098.44 27
3098.57 26
3098.70 26
3098.82 25
3098.95 26
3099.08 26
3099.21 27
3099.33 28
3099.46 30
3099.59 31
3099.72 32
3099.84 33
3099.97 35
3100.10 36
3100.23 38
3100.35 40
3100.48 42
3100.61 43
3100.74 43
3100.87 42
3100.99 40
3101.12 36
3101.25 32
3101.38 28
3101.50 24
3101.63 21
3101.76 19
3101.89 18
3102.01 19
3102.14 20
3102.27 22
3102.40 25
3102.53 28
3102.65 30
3102.78 33
3102.91 35
3103.04 37
3103.16 38
3103.29 39
3103.42 39
3103.55 39
3103.67 39
3103.80 39
3103.93 38
3104.06 37
3104.19 36
3104.31 35
3104.44 33
3104.57 31
3104.70 28
3104.82 26
3104.95 23
3105.08 21
3105.21 18
3105.34 17
3105.46 16
3105.59 16
3105.72 16
3105.85 18
3105.97 21
3106.10 24
3106.23 27
3106.36 30
3106.49 33
3106.61 34
3106.74 33
3106.87 31
3107.00 28
3107.12 23
3107.25 18
3107.38 14
3107.51 10
3107.64 8
3107.76 7
3107.89 8
3108.02 9
3108.15 11
3108.27 13
3108.40 14
3108.53 13
3108.66 12
3108.79 9
3108.91 7
3109.04 4
3109.17 2
3109.30 0
3109.43 -0
3109.55 -0
3109.68 0
3109.81 1
3109.94 1
3110.06 2
3110.19 2
3110.32 2
3110.45 2
3110.58 1
3110.70 1
3110.83 0
3110.96 -0
3111.09 -0
3111.22 0
3111.34 1
3111.47 2
3111.60 3
3111.73 4
3111.86 6
3111.98 6
3112.11 7
3112.24 6
3112.37 5
3112.49 4
3112.62 3
3112.75 1
3112.88 -0
3113.01 -1
3113.13 -1
3113.26 -0
3113.39 1
3113.52 4
3113.65 7
3113.77 11
3113.90 15
3114.03 19
3114.16 22
3114.29 24
3114.41 25
3114.54 26
3114.67 25
3114.80 25
3114.93 25
3115.05 25
3115.18 26
3115.31 28
3115.44 31
3115.57 34
3115.69 38
3115.82 41
3115.95 44
3116.08 46
3116.21 46
3116.33 45
3116.46 44
3116.59 42
3116.72 40
3116.85 38
3116.97 37
3117.10 36
3117.23 36
3117.36 35
3117.49 35
3117.61 34
3117.74 32
3117.87 30
3118.00 28
3118.13 26
3118.25 25
3118.38 25
3118.51 25
3118.64 26
3118.77 28
3118.89 29
3119.02 30
3119.15 29
3119.28 28
3119.41 25
3119.53 22
3119.66 18
3119.79 14
3119.92 10
3120.05 7
3120.17 5
3120.30 4
3120.43 4
3120.56 6
3120.69 10
3120.81 14
3120.94 20
3121.07 26
3121.20 32
3121.33 39
3121.46 44
3121.58 49
3121.71 53
3121.84 56
3121.97 59
3122.10 60
3122.22 61
3122.35 61
3122.48 59
3122.61 57
3122.74 53
3122.86 48
3122.99 44
3123.12 39
3123.25 36
3123.38 34
3123.50 33
3123.63 34
3123.76 37
3123.89 40
3124.02 43
3124.15 46
3124.27 48
3124.40 49
3124.53 49
3124.66 48
3124.79 46
3124.91 44
3125.04 42
3125.17 41
3125.30 41
3125.43 41
3125.56 42
3125.68 43
3125.81 45
3125.94 47
3126.07 49
3126.20 51
3126.32 53
3126.45 55
3126.58 56
3126.71 57
3126.84 57
3126.97 57
3127.09 56
3127.22 56
3127.35 55
3127.48 55
3127.61 54
3127.74 54
3127.86 54
3127.99 54
3128.12 53
3128.25 51
3128.38 48
3128.50 45
3128.63 40
3128.76 35
3128.89 30
3129.02 25
3129.15 20
3129.27 16
3129.40 13
3129.53 11
3129.66 9
3129.79 8
3129.92 7
3130.04 6
3130.17 5
3130.30 4
3130.43 2
3130.56 1
3130.69 0
3130.81 -0
3130.94 -0
3131.07 0
3131.20 2
3131.33 3
3131.45 5
3131.58 7
3131.71 9
3131.84 10
3131.97 11
3132.10 11
3132.22 10
3132.35 8
3132.48 6
3132.61 4
3132.74 3
3132.87 1
3132.99 0
3133.12 -0
3133.25 -0
3133.38 -0
3133.51 -0
3133.64 -0
3133.76 -0
3133.89 -0
3134.02 0
3134.15 1
3134.28 3
3134.41 4
3134.53 6
3134.66 8
3134.79 9
3134.92 10
3135.05 10
3135.18 10
3135.31 9
3135.43 8
3135.56 7
3135.69 6
3135.82 6
3135.95 8
3136.08 11
3136.20 15
3136.33 20
3136.46 26
3136.59 31
3136.72 36
3136.85 40
3136.97 43
3137.10 45
3137.23 47
3137.36 48
3137.49 48
3137.62 49
3137.74 49
3137.87 49
3138.00 49
3138.13 48
3138.26 46
3138.39 43
3138.52 39
3138.64 35
3138.77 30
3138.90 25
3139.03 22
3139.16 19
3139.29 17
3139.41 16
3139.54 16
3139.67 17
3139.80 18
3139.93 20
3140.06 21
3140.19 23
3140.31 24
3140.44 26
3140.57 29
3140.70 32
3140.83 35
3140.96 39
3141.09 42
3141.21 45
3141.34 46
3141.47 46
3141.60 44
3141.73 40
3141.86 35
3141.98 29
3142.11 22
3142.24 16
3142.37 10
3142.50 6
3142.63 3
3142.76 1
3142.88 2
3143.01 4
3143.14 7
3143.27 12
3143.40 17
3143.53 23
3143.66 28
3143.78 31
3143.91 34
3144.04 35
3144.17 35
3144.30 34
3144.43 33
3144.56 31
3144.68 29
3144.81 28
3144.94 27
3145.07 27
3145.20 27
3145.33 27
3145.46 27
3145.58 27
3145.71 27
3145.84 27
3145.97 27
3146.10 26
3146.23 24
3146.36 22
3146.48 20
3146.61 18
3146.74 16
3146.87 15
3147.00 15
3147.13 16
3147.26 17
3147.38 19
3147.51 21
3147.64 23
3147.77 24
3147.90 24
3148.03 25
3148.16 26
3148.29 27
3148.41 30
3148.54 33
3148.67 36
3148.80 40
3148.93 44
3149.06 46
3149.19 48
3149.31 48
3149.44 47
3149.57 45
3149.70 42
3149.83 40
3149.96 37
3150.09 34
3150.22 32
3150.34 30
3150.47 27
3150.60 25
3150.73 21
3150.86 17
3150.99 13
3151.12 9
3151.24 5
3151.37 3
3151.50 1
3151.63 1
3151.76 2
3151.89 4
3152.02 7
3152.15 10
3152.27 14
3152.40 17
3152.53 19
3152.66 21
3152.79 22
3152.92 23
3153.05 23
3153.18 23
3153.30 23
3153.43 23
3153.56 23
3153.69 23
3153.82 22
3153.95 20
3154.08 19
3154.21 16
3154.33 14
3154.46 11
3154.59 8
3154.72 6
3154.85 4
3154.98 2
3155.11 2
3155.24 2
3155.36 3
3155.49 6
3155.62 9
3155.75 13
3155.88 17
3156.01 21
3156.14 25
3156.27 28
3156.40 30
3156.52 31
3156.65 31
3156.78 30
3156.91 28
3157.04 26
3157.17 24
3157.30 21
3157.43 18
3157.55 16
3157.68 13
3157.81 11
3157.94 10
3158.07 8
3158.20 8
3158.33 7
3158.46 8
3158.59 8
3158.71 9
3158.84 10
3158.97 11
3159.10 12
3159.23 12
3159.36 12
3159.49 12
3159.62 11
3159.75 10
3159.87 10
3160.00 9
3160.13 9
3160.26 9
3160.39 10
3160.52 12
3160.65 14
3160.78 16
3160.91 19
3161.03 22
3161.16 25
3161.29 28
3161.42 29
3161.55 30
3161.68 29
3161.81 27
3161.94 25
3162.07 22
3162.19 19
3162.32 17
3162.45 16
3162.58 15
3162.71 15
3162.84 15
3162.97 15
3163.10 14
3163.23 13
3163.36 11
3163.48 8
3163.61 6
3163.74 4
3163.87 3
3164.00 3
3164.13 4
3164.26 7
3164.39 10
3164.52 13
3164.64 16
3164.77 18
3164.90 20
3165.03 20
3165.16 19
3165.29 17
3165.42 13
3165.55 10
3165.68 6
3165.81 4
3165.93 3
3166.06 3
3166.19 6
3166.32 10
3166.45 16
3166.58 23
3166.71 29
3166.84 35
3166.97 39
3167.10 42
3167.23 43
3167.35 42
3167.48 39
3167.61 35
3167.74 31
3167.87 27
3168.00 24
3168.13 23
3168.26 23
3168.39 25
3168.52 28
3168.64 31
3168.77 35
3168.90 38
3169.03 40
3169.16 40
3169.29 38
3169.42 35
3169.55 31
3169.68 26
3169.81 22
3169.94 18
3170.06 15
3170.19 13
3170.32 11
3170.45 9
3170.58 8
3170.71 8
3170.84 7
3170.97 7
3171.10 7
3171.23 8
3171.36 9
3171.48 10
3171.61 11
3171.74 11
3171.87 10
3172.00 9
3172.13 7
3172.26 5
3172.39 4
3172.52 4
3172.65 6
3172.78 9
3172.91 13
3173.03 18
3173.16 23
3173.29 28
3173.42 32
3173.55 35
3173.68 36
3173.81 36
3173.94 35
3174.07 34
3174.20 31
3174.33 29
3174.46 26
3174.58 22
3174.71 19
3174.84 16
3174.97 12
3175.10 9
3175.23 6
3175.36 3
3175.49 1
3175.62 -0
3175.75 -0
3175.88 0
3176.01 2
3176.13 5
3176.26 8
3176.39 11
3176.52 14
3176.65 17
3176.78 19
3176.91 20
3177.04 20
3177.17 20
3177.30 19
3177.43 18
3177.56 16
3177.69 15
3177.81 13
3177.94 12
3178.07 11
3178.20 10
3178.33 11
3178.46 12
3178.59 14
3178.72 16
3178.85 19
3178.98 21
3179.11 23
3179.24 24
3179.37 24
3179.50 23
3179.62 21
3179.75 18
3179.88 15
3180.01 12
3180.14 10
3180.27 8
3180.40 7
3180.53 6
3180.66 6
3180.79 7
3180.92 8
3181.05 9
3181.18 9
3181.31 10
3181.43 10
3181.56 10
3181.69 10
3181.82 9
3181.95 7
3182.08 6
3182.21 5
3182.34 5
3182.47 5
3182.60 7
3182.73 9
3182.86 12
3182.99 15
3183.12 19
3183.25 22
3183.38 25
3183.50 27
3183.63 28
3183.76 28
3183.89 27
3184.02 25
3184.15 21
3184.28 17
3184.41 13
3184.54 9
3184.67 5
3184.80 2
3184.93 1
3185.06 -1
3185.19 -1
3185.32 -1
3185.45 -1
3185.57 -0
3185.70 0
3185.83 1
3185.96 3
3186.09 4
3186.22 5
3186.35 7
3186.48 8
3186.61 8
3186.74 8
3186.87 8
3187.00 7
3187.13 6
3187.26 5
3187.39 4
3187.52 2
3187.65 1
3187.77 -0
3187.90 -1
3188.03 -0
3188.16 2
3188.29 6
3188.42 11
3188.55 17
3188.68 24
3188.81 32
3188.94 38
3189.07 42
3189.20 45
3189.33 45
3189.46 43
3189.59 40
3189.72 36
3189.85 32
3189.98 29
3190.11 27
3190.24 26
3190.36 26
3190.49 26
3190.62 26
3190.75 25
3190.88 23
3191.01 20
3191.14 17
3191.27 14
3191.40 12
3191.53 11
3191.66 12
3191.79 13
3191.92 16
3192.05 20
3192.18 24
3192.31 27
3192.44 30
3192.57 33
3192.70 34
3192.83 35
3192.96 35
3193.08 35
3193.21 34
3193.34 32
3193.47 31
3193.60 29
3193.73 28
3193.86 26
3193.99 25
3194.12 23
3194.25 22
3194.38 20
3194.51 17
3194.64 15
3194.77 12
3194.90 9
3195.03 7
3195.16 5
3195.29 4
3195.42 5
3195.55 7
3195.68 9
3195.81 13
3195.94 16
3196.07 20
3196.19 24
3196.32 27
3196.45 30
3196.58 33
3196.71 34
3196.84 35
3196.97 36
3197.10 35
3197.23 34
3197.36 33
3197.49 33
3197.62 32
3197.75 33
3197.88 34
3198.01 36
3198.14 39
3198.27 43
3198.40 47
3198.53 53
3198.66 59
3198.79 65
3198.92 70
3199.05 76
3199.18 80
3199.31 84
3199.44 85
3199.57 85
3199.70 83
3199.83 80
3199.96 75
3200.08 69
3200.21 62
3200.34 55
3200.47 48
3200.60 42
3200.73 37
3200.86 34
3200.99 31
3201.12 30
3201.25 31
3201.38 32
3201.51 34
3201.64 36
3201.77 37
3201.90 39
3202.03 39
3202.16 40
3202.29 39
3202.42 38
3202.55 37
3202.68 36
3202.81 35
3202.94 34
3203.07 33
3203.20 32
3203.33 31
3203.46 29
3203.59 28
3203.72 27
3203.85 26
3203.98 26
3204.11 26
3204.24 28
3204.37 30
3204.50 34
3204.63 37
3204.76 41
3204.89 44
3205.02 46
3205.15 47
3205.28 48
3205.40 47
3205.53 46
3205.66 45
3205.79 44
3205.92 43
3206.05 43
3206.18 43
3206.31 44
3206.44 45
3206.57 45
3206.70 45
3206.83 45
3206.96 43
3207.09 42
3207.22 40
3207.35 37
3207.48 35
3207.61 33
3207.74 31
3207.87 30
3208.00 29
3208.13 28
3208.26 28
3208.39 28
3208.52 28
3208.65 29
3208.78 30
3208.91 31
3209.04 33
3209.17 36
3209.30 38
3209.43 40
3209.56 41
3209.69 41
3209.82 40
3209.95 38
3210.08 34
3210.21 31
3210.34 27
3210.47 22
3210.60 19
3210.73 15
3210.86 13
3210.99 10
3211.12 8
3211.25 7
3211.38 5
3211.51 4
3211.64 2
3211.77 1
3211.90 0
3212.03 -1
3212.16 -1
3212.29 0
3212.42 2
3212.55 5
3212.68 8
3212.81 12
3212.94 16
3213.07 20
3213.20 23
3213.33 26
3213.46 27
3213.59 28
3213.72 29
3213.85 29
3213.98 28
3214.11 27
3214.24 25
3214.37 23
3214.50 20
3214.63 17
3214.76 13
3214.89 10
3215.02 6
3215.15 3
3215.28 1
3215.41 0
3215.54 1
3215.67 2
3215.80 5
3215.93 8
3216.06 13
3216.19 17
3216.32 22
3216.45 27
3216.58 31
3216.71 34
3216.84 36
3216.97 37
3217.10 37
3217.23 36
3217.36 34
3217.49 32
3217.62 29
3217.75 27
3217.88 25
3218.01 25
3218.14 25
3218.27 26
3218.40 27
3218.53 29
3218.66 31
3218.79 32
3218.92 34
3219.05 34
3219.18 34
3219.31 34
3219.44 34
3219.57 34
3219.70 34
3219.83 34
3219.96 35
3220.09 35
3220.22 35
3220.35 34
3220.48 33
3220.61 32
3220.74 30
3220.87 27
3221.00 24
3221.13 21
3221.26 17
3221.39 14
3221.52 11
3221.65 7
3221.78 5
3221.91 3
3222.04 1
3222.17 0
3222.30 -0
3222.43 -1
3222.56 -0
3222.69 0
3222.82 1
3222.95 1
3223.08 2
3223.21 2
3223.34 2
3223.47 2
3223.60 1
3223.73 1
3223.86 0
3223.99 -0
3224.13 -0
3224.26 -0
3224.39 0
3224.52 1
3224.65 2
3224.78 3
3224.91 4
3225.04 6
3225.17 7
3225.30 9
3225.43 11
3225.56 13
3225.69 15
3225.82 16
3225.95 18
3226.08 20
3226.21 22
3226.34 23
3226.47 25
3226.60 26
3226.73 28
3226.86 29
3226.99 30
3227.12 30
3227.25 30
3227.38 29
3227.51 28
3227.64 26
3227.77 25
3227.90 23
3228.03 22
3228.16 21
3228.29 19
3228.42 19
3228.55 18
3228.68 18
3228.81 18
3228.94 19
3229.07 20
3229.20 21
3229.33 22
3229.47 22
3229.60 23
3229.73 23
3229.86 22
3229.99 21
3230.12 20
3230.25 18
3230.38 17
3230.51 16
3230.64 15
3230.77 15
3230.90 15
3231.03 15
3231.16 15
3231.29 15
3231.42 16
3231.55 16
3231.68 17
3231.81 18
3231.94 19
3232.07 21
3232.20 23
3232.33 26
3232.46 28
3232.59 30
3232.72 31
3232.85 31
3232.98 31
3233.11 30
3233.24 29
3233.38 28
3233.51 27
3233.64 26
3233.77 26
3233.90 26
3234.03 26
3234.16 27
3234.29 29
3234.42 30
3234.55 32
3234.68 33
3234.81 35
3234.94 36
3235.07 37
3235.20 37
3235.33 36
3235.46 35
3235.59 34
3235.72 32
3235.85 31
3235.98 30
3236.11 30
3236.24 31
3236.37 33
3236.50 35
3236.64 37
3236.77 38
3236.90 39
3237.03 38
3237.16 36
3237.29 33
3237.42 30
3237.55 27
3237.68 24
3237.81 23
3237.94 23
3238.07 25
3238.20 28
3238.33 32
3238.46 36
3238.59 40
3238.72 43
3238.85 46
3238.98 47
3239.11 48
3239.24 49
3239.38 49
3239.51 50
3239.64 50
3239.77 51
3239.90 51
3240.03 51
3240.16 51
3240.29 51
3240.42 51
3240.55 50
3240.68 50
3240.81 49
3240.94 49
3241.07 48
3241.20 48
3241.33 47
3241.46 45
3241.59 44
3241.72 42
3241.86 41
3241.99 41
3242.12 41
3242.25 43
3242.38 45
3242.51 48
3242.64 51
3242.77 55
3242.90 57
3243.03 59
3243.16 60
3243.29 60
3243.42 60
3243.55 58
3243.68 56
3243.81 53
3243.94 50
3244.07 46
3244.21 43
3244.34 40
3244.47 37
3244.60 35
3244.73 32
3244.86 31
3244.99 30
3245.12 29
3245.25 29
3245.38 30
3245.51 32
3245.64 34
3245.77 36
3245.90 38
3246.03 39
3246.16 40
3246.30 41
3246.43 40
3246.56 38
3246.69 35
3246.82 32
3246.95 28
3247.08 24
3247.21 20
3247.34 17
3247.47 14
3247.60 12
3247.73 11
3247.86 12
3247.99 13
3248.12 16
3248.26 18
3248.39 21
3248.52 24
3248.65 27
3248.78 28
3248.91 28
3249.04 28
3249.17 28
3249.30 27
3249.43 26
3249.56 26
3249.69 25
3249.82 25
3249.95 24
3250.08 23
3250.22 21
3250.35 18
3250.48 15
3250.61 11
3250.74 9
3250.87 7
3251.00 7
3251.13 9
3251.26 11
3251.39 14
3251.52 18
3251.65 21
3251.78 24
3251.92 26
3252.05 27
3252.18 27
3252.31 26
3252.44 24
3252.57 22
3252.70 20
3252.83 17
3252.96 15
3253.09 12
3253.22 10
3253.35 8
3253.48 7
3253.62 6
3253.75 6
3253.88 6
3254.01 6
3254.14 7
3254.27 7
3254.40 7
3254.53 7
3254.66 6
3254.79 5
3254.92 3
3255.05 2
3255.18 1
3255.32 -0
3255.45 -0
3255.58 0
3255.71 2
3255.84 4
3255.97 7
3256.10 9
3256.23 12
3256.36 14
3256.49 16
3256.62 16
3256.75 17
3256.89 17
3257.02 17
3257.15 18
3257.28 19
3257.41 21
3257.54 24
3257.67 28
3257.80 31
3257.93 34
3258.06 37
3258.19 38
3258.33 39
3258.46 39
3258.59 39
3258.72 37
3258.85 36
3258.98 35
3259.11 33
3259.24 32
3259.37 32
3259.50 31
3259.63 31
3259.77 30
3259.90 30
3260.03 28
3260.16 27
3260.29 25
3260.42 22
3260.55 19
3260.68 17
3260.81 14
3260.94 12
3261.07 11
3261.21 10
3261.34 11
3261.47 11
3261.60 12
3261.73 12
3261.86 13
3261.99 12
3262.12 11
3262.25 10
3262.38 8
3262.51 5
3262.65 3
3262.78 1
3262.91 0
3263.04 -1
3263.17 -1
3263.30 -1
3263.43 -0
3263.56 1
3263.69 3
3263.82 6
3263.96 8
3264.09 11
3264.22 13
3264.35 15
3264.48 17
3264.61 17
3264.74 17
3264.87 17
3265.00 16
3265.13 14
3265.27 12
3265.40 10
3265.53 9
3265.66 8
3265.79 9
3265.92 10
3266.05 13
3266.18 16
3266.31 20
3266.44 23
3266.58 25
3266.71 26
3266.84 25
3266.97 24
3267.10 22
3267.23 21
3267.36 19
3267.49 18
3267.62 18
3267.76 18
3267.89 17
3268.02 17
3268.15 17
3268.28 17
3268.41 17
3268.54 17
3268.67 17
3268.80 17
3268.94 17
3269.07 17
3269.20 16
3269.33 16
3269.46 15
3269.59 14
3269.72 14
3269.85 14
3269.98 14
3270.11 15
3270.25 17
3270.38 18
3270.51 19
3270.64 20
3270.77 21
3270.90 21
3271.03 21
3271.16 22
3271.30 22
3271.43 23
3271.56 25
3271.69 28
3271.82 32
3271.95 36
3272.08 41
3272.21 44
3272.34 47
3272.48 49
3272.61 49
3272.74 49
3272.87 47
3273.00 45
3273.13 42
3273.26 40
3273.39 37
3273.52 35
3273.66 33
3273.79 32
3273.92 30
3274.05 29
3274.18 27
3274.31 26
3274.44 24
3274.57 23
3274.71 21
3274.84 19
3274.97 17
3275.10 15
3275.23 12
3275.36 9
3275.49 6
3275.62 4
3275.76 3
3275.89 2
3276.02 3
3276.15 6
3276.28 9
3276.41 14
3276.54 19
3276.67 24
3276.81 29
3276.94 32
3277.07 35
3277.20 37
3277.33 37
3277.46 37
3277.59 37
3277.72 37
3277.86 38
3277.99 39
3278.12 40
3278.25 41
3278.38 43
3278.51 44
3278.64 44
3278.77 44
3278.91 42
3279.04 40
3279.17 38
3279.30 35
3279.43 31
3279.56 28
3279.69 24
3279.82 21
3279.96 18
3280.09 15
3280.22 13
3280.35 13
3280.48 14
3280.61 16
3280.74 19
3280.88 23
3281.01 28
3281.14 33
3281.27 36
3281.40 39
3281.53 40
3281.66 39
3281.79 38
3281.93 35
3282.06 32
3282.19 29
3282.32 27
3282.45 25
3282.58 25
3282.71 26
3282.85 28
3282.98 31
3283.11 33
3283.24 35
3283.37 37
3283.50 38
3283.63 37
3283.77 36
3283.90 34
3284.03 30
3284.16 27
3284.29 24
3284.42 21
3284.55 19
3284.69 18
3284.82 18
3284.95 20
3285.08 22
3285.21 25
3285.34 29
3285.47 32
3285.60 34
3285.74 36
3285.87 36
3286.00 36
3286.13 35
3286.26 33
3286.39 30
3286.53 28
3286.66 24
3286.79 21
3286.92 18
3287.05 16
3287.18 14
3287.31 12
3287.45 11
3287.58 11
3287.71 11
3287.84 11
3287.97 11
3288.10 12
3288.23 12
3288.37 12
3288.50 12
3288.63 13
3288.76 14
3288.89 15
3289.02 16
3289.15 17
3289.29 17
3289.42 17
3289.55 16
3289.68 15
3289.81 14
3289.94 12
3290.08 11
3290.21 9
3290.34 9
3290.47 9
3290.60 9
3290.73 10
3290.86 10
3291.00 9
3291.13 9
3291.26 7
3291.39 6
3291.52 4
3291.65 2
3291.78 1
3291.92 -0
3292.05 -1
3292.18 -1
3292.31 -1
3292.44 0
3292.57 2
3292.71 5
3292.84 9
3292.97 12
3293.10 16
3293.23 20
3293.36 22
3293.50 23
3293.63 23
3293.76 22
3293.89 20
3294.02 17
3294.15 15
3294.28 14
3294.42 13
3294.55 13
3294.68 14
3294.81 16
3294.94 18
3295.07 20
3295.21 22
3295.34 24
3295.47 24
3295.60 24
3295.73 22
3295.86 19
3296.00 16
3296.13 12
3296.26 8
3296.39 4
3296.52 1
3296.65 -0
3296.79 -1
3296.92 1
3297.05 4
3297.18 8
3297.31 12
3297.44 18
3297.58 22
3297.71 26
3297.84 29
3297.97 30
3298.10 30
3298.23 30
3298.37 28
3298.50 27
3298.63 26
3298.76 25
3298.89 24
3299.02 23
3299.16 23
3299.29 22
3299.42 20
3299.55 19
3299.68 18
3299.81 17
3299.95 17
3300.08 18
3300.21 20
3300.34 22
3300.47 25
3300.60 28
3300.74 30
3300.87 32
3301.00 33
3301.13 33
3301.26 32
3301.40 31
3301.53 29
3301.66 27
3301.79 25
3301.92 23
3302.05 21
3302.19 19
3302.32 17
3302.45 16
3302.58 14
3302.71 14
3302.84 13
3302.98 13
3303.11 12
3303.24 12
3303.37 11
3303.50 10
3303.64 10
3303.77 9
3303.90 9
3304.03 10
3304.16 12
3304.29 14
3304.43 17
3304.56 20
3304.69 22
3304.82 24
3304.95 24
3305.08 24
3305.22 22
3305.35 20
3305.48 17
3305.61 14
3305.74 12
3305.88 10
3306.01 9
3306.14 9
3306.27 10
3306.40 12
3306.54 14
3306.67 16
3306.80 18
3306.93 20
3307.06 21
3307.19 21
3307.33 20
3307.46 18
3307.59 15
3307.72 12
3307.85 9
3307.99 7
3308.12 5
3308.25 5
3308.38 5
3308.51 7
3308.64 10
3308.78 14
3308.91 18
3309.04 21
3309.17 25
3309.30 27
3309.44 29
3309.57 30
3309.70 31
3309.83 30
3309.96 30
3310.10 30
3310.23 29
3310.36 29
3310.49 29
3310.62 30
3310.76 30
3310.89 31
3311.02 33
3311.15 34
3311.28 35
3311.42 36
3311.55 37
3311.68 38
3311.81 37
3311.94 37
3312.07 36
3312.21 35
3312.34 33
3312.47 31
3312.60 29
3312.73 27
3312.87 25
3313.00 24
3313.13 23
3313.26 22
3313.39 22
3313.53 23
3313.66 24
3313.79 25
3313.92 25
3314.05 24
3314.19 22
3314.32 19
3314.45 15
3314.58 11
3314.71 7
3314.85 4
3314.98 1
3315.11 1
3315.24 1
3315.37 3
3315.51 6
3315.64 10
3315.77 14
3315.90 19
3316.03 22
3316.17 26
3316.30 28
3316.43 30
3316.56 31
3316.69 31
3316.83 30
3316.96 29
3317.09 27
3317.22 26
3317.36 24
3317.49 23
3317.62 21
3317.75 20
3317.88 19
3318.02 17
3318.15 16
3318.28 14
3318.41 13
3318.54 12
3318.68 11
3318.81 11
3318.94 12
3319.07 13
3319.20 15
3319.34 17
3319.47 19
3319.60 20
3319.73 21
3319.86 21
3320.00 21
3320.13 21
3320.26 20
3320.39 19
3320.53 19
3320.66 20
3320.79 20
3320.92 21
3321.05 22
3321.19 24
3321.32 25
3321.45 25
3321.58 26
3321.71 25
3321.85 25
3321.98 24
3322.11 22
3322.24 20
3322.38 18
3322.51 16
3322.64 14
3322.77 14
3322.90 14
3323.04 15
3323.17 17
3323.30 19
3323.43 20
3323.56 21
3323.70 22
3323.83 21
3323.96 19
3324.09 17
3324.23 14
3324.36 10
3324.49 7
3324.62 5
3324.75 3
3324.89 1
3325.02 -0
3325.15 -1
3325.28 -1
3325.42 -1
3325.55 -1
3325.68 -0
3325.81 0
3325.94 1
3326.08 3
3326.21 5
3326.34 7
3326.47 10
3326.61 14
3326.74 18
3326.87 23
3327.00 27
3327.13 31
3327.27 34
3327.40 36
3327.53 36
3327.66 36
3327.80 34
3327.93 31
3328.06 28
3328.19 24
3328.33 20
3328.46 17
3328.59 13
3328.72 10
3328.85 8
3328.99 6
3329.12 5
3329.25 4
3329.38 3
3329.52 3
3329.65 2
3329.78 2
3329.91 1
3330.05 1
3330.18 1
3330.31 1
3330.44 3
3330.57 4
3330.71 7
3330.84 9
3330.97 12
3331.10 14
3331.24 15
3331.37 15
3331.50 14
3331.63 12
3331.77 10
3331.90 8
3332.03 6
3332.16 4
3332.29 4
3332.43 4
3332.56 6
3332.69 8
3332.82 11
3332.96 15
3333.09 17
3333.22 19
3333.35 20
3333.49 20
3333.62 19
3333.75 17
3333.88 15
3334.02 13
3334.15 11
3334.28 10
3334.41 10
3334.55 11
3334.68 13
3334.81 17
3334.94 21
3335.07 25
3335.21 29
3335.34 32
3335.47 34
3335.60 34
3335.74 33
3335.87 30
3336.00 26
3336.13 22
3336.27 18
3336.40 15
3336.53 13
3336.66 12
3336.80 12
3336.93 13
3337.06 15
3337.19 17
3337.33 19
3337.46 21
3337.59 23
3337.72 24
3337.86 23
3337.99 22
3338.12 19
3338.25 16
3338.39 13
3338.52 11
3338.65 9
3338.78 9
3338.92 11
3339.05 14
3339.18 18
3339.31 23
3339.45 28
3339.58 33
3339.71 37
3339.84 40
3339.98 42
3340.11 43
3340.24 43
3340.37 41
3340.51 39
3340.64 37
3340.77 34
3340.90 32
3341.04 30
3341.17 28
3341.30 26
3341.43 25
3341.57 24
3341.70 23
3341.83 21
3341.96 19
3342.10 17
3342.23 15
3342.36 13
3342.49 11
3342.63 9
3342.76 9
3342.89 9
3343.02 9
3343.16 11
3343.29 12
3343.42 14
3343.55 17
3343.69 19
3343.82 20
3343.95 21
3344.09 20
3344.22 18
3344.35 16
3344.48 12
3344.62 9
3344.75 6
3344.88 5
3345.01 4
3345.15 5
3345.28 7
3345.41 10
3345.54 13
3345.68 17
3345.81 20
3345.94 23
3346.07 25
3346.21 26
3346.34 27
3346.47 27
3346.60 28
3346.74 29
3346.87 31
3347.00 33
3347.14 36
3347.27 39
3347.40 42
3347.53 45
3347.67 47
3347.80 48
3347.93 48
3348.06 49
3348.20 49
3348.33 49
3348.46 49
3348.59 50
3348.73 51
3348.86 51
3348.99 52
3349.13 51
3349.26 50
3349.39 48
3349.52 46
3349.66 42
3349.79 38
3349.92 33
3350.05 29
3350.19 24
3350.32 20
3350.45 17
3350.59 15
3350.72 14
3350.85 13
3350.98 14
3351.12 15
3351.25 17
3351.38 18
3351.51 20
3351.65 20
3351.78 21
3351.91 21
3352.05 21
3352.18 22
3352.31 23
3352.44 25
3352.58 27
3352.71 30
3352.84 33
3352.97 36
3353.11 38
3353.24 39
3353.37 40
3353.51 41
3353.64 40
3353.77 40
3353.90 39
3354.04 39
3354.17 38
3354.30 38
3354.44 38
3354.57 37
3354.70 36
3354.83 35
3354.97 34
3355.10 32
3355.23 30
3355.36 28
3355.50 25
3355.63 22
3355.76 19
3355.90 16
3356.03 13
3356.16 11
3356.29 9
3356.43 7
3356.56 7
3356.69 7
3356.83 9
3356.96 12
3357.09 16
3357.22 21
3357.36 25
3357.49 29
3357.62 32
3357.76 33
3357.89 32
3358.02 30
3358.15 27
3358.29 23
3358.42 19
3358.55 15
3358.69 13
3358.82 11
3358.95 11
3359.08 12
3359.22 14
3359.35 16
3359.48 18
3359.62 20
3359.75 22
3359.88 23
3360.02 24
3360.15 24
3360.28 24
3360.41 23
3360.55 23
3360.68 23
3360.81 24
3360.95 24
3361.08 25
3361.21 26
3361.34 28
3361.48 29
3361.61 31
3361.74 32
3361.88 34
3362.01 36
3362.14 38
3362.27 40
3362.41 42
3362.54 43
3362.67 43
3362.81 43
3362.94 43
3363.07 42
3363.21 42
3363.34 42
3363.47 42
3363.60 42
3363.74 43
3363.87 43
3364.00 42
3364.14 41
3364.27 39
3364.40 38
3364.54 36
3364.67 35
3364.80 35
3364.93 36
3365.07 37
3365.20 39
3365.33 40
3365.47 41
3365.60 42
3365.73 42
3365.87 41
3366.00 39
3366.13 37
3366.26 35
3366.40 33
3366.53 31
3366.66 29
3366.80 27
3366.93 26
3367.06 26
3367.20 25
3367.33 25
3367.46 26
3367.60 28
3367.73 30
3367.86 34
3367.99 38
3368.13 44
3368.26 51
3368.39 58
3368.53 65
3368.66 71
3368.79 75
3368.93 78
3369.06 79
3369.19 78
3369.32 76
3369.46 73
3369.59 70
3369.72 66
3369.86 63
3369.99 60
3370.12 58
3370.26 56
3370.39 54
3370.52 52
3370.66 51
3370.79 50
3370.92 49
3371.06 49
3371.19 49
3371.32 50
3371.45 50
3371.59 51
3371.72 51
3371.85 51
3371.99 50
3372.12 50
3372.25 49
3372.39 48
3372.52 47
3372.65 46
3372.79 47
3372.92 47
3373.05 49
3373.19 52
3373.32 56
3373.45 60
3373.59 65
3373.72 70
3373.85 74
3373.98 77
3374.12 80
3374.25 81
3374.38 80
3374.52 79
3374.65 76
3374.78 72
3374.92 69
3375.05 66
3375.18 63
3375.32 61
3375.45 61
3375.58 62
3375.72 63
3375.85 66
3375.98 68
3376.12 70
3376.25 71
3376.38 71
3376.52 69
3376.65 65
3376.78 61
3376.92 55
3377.05 50
3377.18 45
3377.32 40
3377.45 36
3377.58 32
3377.71 29
3377.85 26
3377.98 23
3378.11 20
3378.25 18
3378.38 16
3378.51 15
3378.65 16
3378.78 17
3378.91 19
3379.05 22
3379.18 25
3379.31 29
3379.45 32
3379.58 34
3379.71 35
3379.85 35
3379.98 35
3380.11 33
3380.25 31
3380.38 29
3380.51 27
3380.65 26
3380.78 24
3380.91 23
3381.05 21
3381.18 20
3381.31 18
3381.45 17
3381.58 15
3381.71 14
3381.85 13
3381.98 13
3382.11 13
3382.25 14
3382.38 16
3382.51 18
3382.65 19
3382.78 19
3382.91 19
3383.05 17
3383.18 15
3383.31 12
3383.45 9
3383.58 6
3383.71 3
3383.85 1
3383.98 -0
3384.11 -1
3384.25 -1
3384.38 -1
3384.51 -1
3384.65 -0
3384.78 0
3384.91 1
3385.05 2
3385.18 4
3385.31 5
3385.45 7
3385.58 9
3385.72 10
3385.85 12
3385.98 13
3386.12 13
3386.25 14
3386.38 14
3386.52 15
3386.65 15
3386.78 16
3386.92 17
3387.05 18
3387.18 19
3387.32 20
3387.45 21
3387.58 22
3387.72 23
3387.85 24
3387.98 25
3388.12 25
3388.25 25
3388.38 26
3388.52 26
3388.65 26
3388.78 26
3388.92 26
3389.05 25
3389.18 25
3389.32 24
3389.45 24
3389.59 25
3389.72 26
3389.85 28
3389.99 30
3390.12 33
3390.25 35
3390.39 36
3390.52 36
3390.65 35
3390.79 33
3390.92 30
3391.05 26
3391.19 22
3391.32 18
3391.45 15
3391.59 13
3391.72 11
3391.86 10
3391.99 10
3392.12 11
3392.26 12
3392.39 14
3392.52 17
3392.66 20
3392.79 23
3392.92 26
3393.06 29
3393.19 31
3393.32 32
3393.46 33
3393.59 32
3393.72 32
3393.86 31
3393.99 30
3394.13 29
3394.26 29
3394.39 29
3394.53 29
3394.66 29
3394.79 29
3394.93 28
3395.06 26
3395.19 24
3395.33 20
3395.46 16
3395.60 12
3395.73 8
3395.86 5
3396.00 2
3396.13 1
3396.26 -0
3396.40 -1
3396.53 -1
3396.66 -1
3396.80 -1
3396.93 -0
3397.06 -0
3397.20 0
3397.33 1
3397.47 2
3397.60 3
3397.73 5
3397.87 8
3398.00 10
3398.13 13
3398.27 15
3398.40 17
3398.54 18
3398.67 19
3398.80 19
3398.94 18
3399.07 17
3399.20 15
3399.34 13
3399.47 11
3399.60 9
3399.74 7
3399.87 5
3400.01 3
3400.14 2
3400.27 1
3400.41 -0
3400.54 -1
3400.67 -1
3400.81 -0
3400.94 1
3401.08 2
3401.21 5
3401.34 8
3401.48 11
3401.61 15
3401.74 18
3401.88 21
3402.01 24
3402.15 27
3402.28 29
3402.41 31
3402.55 32
3402.68 34
3402.81 35
3402.95 36
3403.08 37
3403.22 37
3403.35 38
3403.48 39
3403.62 39
3403.75 39
3403.88 39
3404.02 38
3404.15 36
3404.29 34
3404.42 31
3404.55 28
3404.69 25
3404.82 23
3404.95 22
3405.09 22
3405.22 23
3405.36 25
3405.49 27
3405.62 29
3405.76 30
3405.89 30
3406.02 30
3406.16 28
3406.29 26
3406.43 24
3406.56 23
3406.69 22
3406.83 22
3406.96 23
3407.10 25
3407.23 26
3407.36 27
3407.50 27
3407.63 27
3407.76 26
3407.90 24
3408.03 22
3408.17 18
3408.30 15
3408.43 11
3408.57 7
3408.70 4
3408.84 1
3408.97 -1
3409.10 -1
3409.24 -1
3409.37 1
3409.50 4
3409.64 7
3409.77 11
3409.91 14
3410.04 18
3410.17 21
3410.31 23
3410.44 25
3410.58 26
3410.71 26
3410.84 26
3410.98 26
3411.11 25
3411.25 25
3411.38 24
3411.51 24
3411.65 24
3411.78 25
3411.92 25
3412.05 26
3412.18 27
3412.32 26
3412.45 26
3412.58 24
3412.72 22
3412.85 19
3412.99 15
3413.12 12
3413.25 8
3413.39 5
3413.52 3
3413.66 1
3413.79 0
3413.92 0
3414.06 1
3414.19 2
3414.33 3
3414.46 5
3414.59 7
3414.73 9
3414.86 11
3415.00 14
3415.13 17
3415.26 20
3415.40 23
3415.53 26
3415.67 27
3415.80 28
3415.93 29
3416.07 28
3416.20 28
3416.34 27
3416.47 27
3416.60 27
3416.74 27
3416.87 27
3417.01 28
3417.14 28
3417.27 28
3417.41 27
3417.54 26
3417.68 24
3417.81 22
3417.94 21
3418.08 20
3418.21 20
3418.35 20
3418.48 22
3418.61 24
3418.75 27
3418.88 29
3419.02 31
3419.15 32
3419.29 32
3419.42 32
3419.55 31
3419.69 30
3419.82 29
3419.96 28
3420.09 27
3420.22 26
3420.36 26
3420.49 26
3420.63 27
3420.76 28
3420.89 30
3421.03 33
3421.16 36
3421.30 39
3421.43 42
3421.56 44
3421.70 45
3421.83 45
3421.97 44
3422.10 41
3422.24 37
3422.37 32
3422.50 27
3422.64 22
3422.77 18
3422.91 15
3423.04 13
3423.17 12
3423.31 12
3423.44 13
3423.58 15
3423.71 16
3423.85 18
3423.98 20
3424.11 21
3424.25 22
3424.38 23
3424.52 24
3424.65 24
3424.78 24
3424.92 24
3425.05 22
3425.19 21
3425.32 19
3425.46 17
3425.59 15
3425.72 13
3425.86 12
3425.99 12
3426.13 13
3426.26 14
3426.39 15
3426.53 16
3426.66 17
3426.80 19
3426.93 21
3427.07 24
3427.20 28
3427.33 32
3427.47 37
3427.60 41
3427.74 46
3427.87 49
3428.01 51
3428.14 51
3428.27 50
3428.41 47
3428.54 43
3428.68 39
3428.81 34
3428.95 31
3429.08 29
3429.21 28
3429.35 29
3429.48 30
3429.62 32
3429.75 34
3429.89 35
3430.02 35
3430.15 34
3430.29 32
3430.42 29
3430.56 26
3430.69 23
3430.83 19
3430.96 16
3431.09 14
3431.23 11
3431.36 9
3431.50 7
3431.63 5
3431.77 4
3431.90 3
3432.03 2
3432.17 3
3432.30 4
3432.44 5
3432.57 7
3432.71 9
3432.84 11
3432.97 12
3433.11 13
3433.24 13
3433.38 13
3433.51 13
3433.65 13
3433.78 15
3433.92 17
3434.05 20
3434.18 23
3434.32 27
3434.45 30
3434.59 32
3434.72 33
3434.86 33
3434.99 31
3435.12 28
3435.26 24
3435.39 21
3435.53 18
3435.66 15
3435.80 13
3435.93 12
3436.07 11
3436.20 11
3436.33 10
3436.47 9
3436.60 8
3436.74 7
3436.87 5
3437.01 4
3437.14 2
3437.27 1
3437.41 0
3437.54 -0
3437.68 -1
3437.81 -1
3437.95 -1
3438.08 -0
3438.22 1
3438.35 2
3438.48 3
3438.62 5
3438.75 8
3438.89 10
3439.02 12
3439.16 14
3439.29 16
3439.43 18
3439.56 20
3439.70 22
3439.83 24
3439.96 27
3440.10 30
3440.23 32
3440.37 34
3440.50 35
3440.64 36
3440.77 36
3440.91 34
3441.04 32
3441.17 30
3441.31 26
3441.44 23
3441.58 19
3441.71 16
3441.85 13
3441.98 11
3442.12 9
3442.25 8
3442.39 8
3442.52 9
3442.65 10
3442.79 11
3442.92 12
3443.06 13
3443.19 13
3443.33 12
3443.46 11
3443.60 10
3443.73 9
3443.87 8
3444.00 7
3444.13 7
3444.27 8
3444.40 8
3444.54 9
3444.67 9
3444.81 8
3444.94 7
3445.08 7
3445.21 6
3445.35 7
3445.48 8
3445.61 11
3445.75 14
3445.88 19
3446.02 23
3446.15 28
3446.29 32
3446.42 35
3446.56 37
3446.69 38
3446.83 39
3446.96 40
3447.10 41
3447.23 42
3447.36 43
3447.50 45
3447.63 47
3447.77 49
3447.90 51
3448.04 53
3448.17 55
3448.31 57
3448.44 59
3448.58 60
3448.71 60
3448.85 59
3448.98 57
3449.11 54
3449.25 50
3449.38 44
3449.52 38
3449.65 32
3449.79 27
3449.92 22
3450.06 18
3450.19 15
3450.33 13
3450.46 12
3450.60 12
3450.73 13
3450.87 14
3451.00 15
3451.13 17
3451.27 20
3451.40 23
3451.54 26
3451.67 30
3451.81 33
3451.94 36
3452.08 38
3452.21 40
3452.35 40
3452.48 40
3452.62 39
3452.75 38
3452.89 36
3453.02 34
3453.16 31
3453.29 29
3453.43 25
3453.56 21
3453.69 17
3453.83 13
3453.96 8
3454.10 5
3454.23 2
3454.37 0
3454.50 0
3454.64 2
3454.77 5
3454.91 10
3455.04 14
3455.18 19
3455.31 23
3455.45 26
3455.58 27
3455.72 27
3455.85 25
3455.99 23
3456.12 21
3456.26 18
3456.39 16
3456.53 14
3456.66 12
3456.79 11
3456.93 10
3457.06 9
3457.20 9
3457.33 8
3457.47 7
3457.60 6
3457.74 5
3457.87 3
3458.01 3
3458.14 3
3458.28 4
3458.41 7
3458.55 11
3458.68 17
3458.82 23
3458.95 29
3459.09 34
3459.22 39
3459.36 42
3459.49 44
3459.63 44
3459.76 43
3459.90 41
3460.03 39
3460.17 37
3460.30 34
3460.44 31
3460.57 28
3460.71 25
3460.84 22
3460.98 19
3461.11 15
3461.24 12
3461.38 9
3461.51 6
3461.65 5
3461.78 3
3461.92 3
3462.05 4
3462.19 5
3462.32 7
3462.46 10
3462.59 14
3462.73 19
3462.86 24
3463.00 30
3463.13 34
3463.27 38
3463.40 41
3463.54 42
3463.67 41
3463.81 39
3463.94 36
3464.08 32
3464.21 29
3464.35 25
3464.48 23
3464.62 21
3464.75 20
3464.89 19
3465.02 19
3465.16 20
3465.29 21
3465.43 22
3465.56 23
3465.70 24
3465.83 25
3465.97 25
3466.10 25
3466.24 24
3466.37 24
3466.51 23
3466.64 23
3466.78 24
3466.91 26
3467.05 29
3467.18 32
3467.32 35
3467.45 37
3467.59 38
3467.72 37
3467.86 36
3467.99 34
3468.13 32
3468.26 30
3468.40 29
3468.53 28
3468.67 29
3468.80 30
3468.94 32
3469.07 34
3469.21 36
3469.34 37
3469.48 37
3469.61 36
3469.75 35
3469.88 34
3470.02 33
3470.15 32
3470.29 32
3470.42 32
3470.56 34
3470.69 36
3470.83 38
3470.96 40
3471.10 42
3471.23 43
3471.37 43
3471.50 43
3471.64 43
3471.77 42
3471.91 40
3472.04 39
3472.18 37
3472.32 35
3472.45 32
3472.59 29
3472.72 26
3472.86 23
3472.99 20
3473.13 18
3473.26 17
3473.40 17
3473.53 18
3473.67 21
3473.80 24
3473.94 27
3474.07 30
3474.21 33
3474.34 35
3474.48 36
3474.61 36
3474.75 36
3474.88 36
3475.02 35
3475.15 34
3475.29 32
3475.42 30
3475.56 28
3475.69 26
3475.83 24
3475.96 22
3476.10 20
3476.23 20
3476.37 20
3476.50 21
3476.64 23
3476.78 24
3476.91 26
3477.05 27
3477.18 29
3477.32 29
3477.45 30
3477.59 30
3477.72 31
3477.86 31
3477.99 32
3478.13 33
3478.26 33
3478.40 34
3478.53 34
3478.67 34
3478.80 34
3478.94 33
3479.07 33
3479.21 32
3479.34 32
3479.48 32
3479.62 33
3479.75 33
3479.89 34
3480.02 36
3480.16 37
3480.29 37
3480.43 37
3480.56 37
3480.70 36
3480.83 34
3480.97 33
3481.10 32
3481.24 31
3481.37 31
3481.51 30
3481.64 30
3481.78 30
3481.91 29
3482.05 28
3482.19 27
3482.32 26
3482.46 24
3482.59 22
3482.73 20
3482.86 18
3483.00 17
3483.13 17
3483.27 17
3483.40 19
3483.54 21
3483.67 24
3483.81 27
3483.94 29
3484.08 31
3484.22 31
3484.35 31
3484.49 30
3484.62 27
3484.76 25
3484.89 21
3485.03 18
3485.16 15
3485.30 13
3485.43 11
3485.57 10
3485.70 10
3485.84 11
3485.97 14
3486.11 17
3486.25 22
3486.38 27
3486.52 32
3486.65 38
3486.79 42
3486.92 46
3487.06 48
3487.19 48
3487.33 47
3487.46 45
3487.60 42
3487.73 38
3487.87 35
3488.01 32
3488.14 29
3488.28 26
3488.41 24
3488.55 22
3488.68 20
3488.82 19
3488.95 18
3489.09 17
3489.22 16
3489.36 16
3489.50 16
3489.63 16
3489.77 17
3489.90 17
3490.04 17
3490.17 17
3490.31 17
3490.44 17
3490.58 18
3490.71 18
3490.85 19
3490.99 19
3491.12 19
3491.26 19
3491.39 19
3491.53 18
3491.66 18
3491.80 18
3491.93 18
3492.07 19
3492.20 19
3492.34 19
3492.48 19
3492.61 19
3492.75 18
3492.88 17
3493.02 16
3493.15 16
3493.29 15
3493.42 15
3493.56 15
3493.70 15
3493.83 15
3493.97 14
3494.10 12
3494.24 10
3494.37 7
3494.51 4
3494.64 2
3494.78 1
3494.92 2
3495.05 4
3495.19 8
3495.32 13
3495.46 18
3495.59 23
3495.73 27
3495.86 30
3496.00 31
3496.14 30
3496.27 28
3496.41 25
3496.54 21
3496.68 18
3496.81 14
3496.95 12
3497.08 10
3497.22 10
3497.36 10
3497.49 10
3497.63 10
3497.76 10
3497.90 9
3498.03 9
3498.17 8
3498.31 8
3498.44 8
3498.58 9
3498.71 11
3498.85 13
3498.98 16
3499.12 18
3499.25 20
3499.39 21
3499.53 22
3499.66 23
3499.80 24
3499.93 26
3500.07 27
3500.20 29
3500.34 30
3500.48 31
3500.61 32
3500.75 32
3500.88 32
3501.02 31
3501.15 29
3501.29 26
3501.42 23
3501.56 20
3501.70 17
3501.83 14
3501.97 13
3502.10 12
3502.24 12
3502.37 13
3502.51 15
3502.65 17
3502.78 19
3502.92 20
3503.05 21
3503.19 21
3503.32 21
3503.46 20
3503.60 19
3503.73 19
3503.87 19
3504.00 19
3504.14 19
3504.27 19
3504.41 19
3504.55 20
3504.68 20
3504.82 21
3504.95 23
3505.09 25
3505.22 28
3505.36 32
3505.50 35
3505.63 37
3505.77 38
3505.90 38
3506.04 36
3506.18 33
3506.31 28
3506.45 23
3506.58 18
3506.72 14
3506.85 11
3506.99 9
3507.13 8
3507.26 9
3507.40 11
3507.53 14
3507.67 18
3507.80 22
3507.94 26
3508.08 30
3508.21 34
3508.35 36
3508.48 38
3508.62 38
3508.76 38
3508.89 36
3509.03 33
3509.16 30
3509.30 26
3509.43 23
3509.57 19
3509.71 16
3509.84 13
3509.98 11
3510.11 8
3510.25 6
3510.39 3
3510.52 2
3510.66 0
3510.79 -0
3510.93 -0
3511.06 1
3511.20 2
3511.34 4
3511.47 5
3511.61 7
3511.74 7
3511.88 7
3512.02 7
3512.15 5
3512.29 4
3512.42 2
3512.56 1
3512.70 0
3512.83 -1
3512.97 -1
3513.10 -1
3513.24 -1
3513.37 -0
3513.51 1
3513.65 2
3513.78 4
3513.92 6
3514.05 8
3514.19 10
3514.33 11
3514.46 12
3514.60 12
3514.73 11
3514.87 9
3515.01 7
3515.14 5
3515.28 2
3515.41 1
3515.55 -0
3515.69 -0
3515.82 0
3515.96 2
3516.09 5
3516.23 8
3516.37 12
3516.50 16
3516.64 19
3516.77 21
3516.91 23
3517.05 23
3517.18 23
3517.32 22
3517.45 21
3517.59 21
3517.73 21
3517.86 21
3518.00 23
3518.13 26
3518.27 29
3518.41 33
3518.54 37
3518.68 40
3518.81 42
3518.95 43
3519.09 42
3519.22 40
3519.36 36
3519.49 33
3519.63 29
3519.77 26
3519.90 24
3520.04 23
3520.17 24
3520.31 24
3520.45 26
3520.58 27
3520.72 27
3520.85 26
3520.99 25
3521.13 23
3521.26 21
3521.40 18
3521.53 16
3521.67 14
3521.81 12
3521.94 10
3522.08 9
3522.21 8
3522.35 7
3522.49 7
3522.62 7
3522.76 8
3522.89 9
3523.03 11
3523.17 12
3523.30 14
3523.44 16
3523.58 17
3523.71 19
3523.85 19
3523.98 20
3524.12 20
3524.26 20
3524.39 20
3524.53 19
3524.66 18
3524.80 17
3524.94 17
3525.07 17
3525.21 18
3525.34 19
3525.48 22
3525.62 25
3525.75 28
3525.89 31
3526.03 34
3526.16 36
3526.30 37
3526.43 37
3526.57 36
3526.71 34
3526.84 31
3526.98 27
3527.12 24
3527.25 20
3527.39 18
3527.52 16
3527.66 15
3527.80 16
3527.93 18
3528.07 21
3528.20 25
3528.34 30
3528.48 35
3528.61 41
3528.75 45
3528.89 49
3529.02 51
3529.16 52
3529.29 53
3529.43 52
3529.57 50
3529.70 49
3529.84 48
3529.98 47
3530.11 46
3530.25 46
3530.38 45
3530.52 44
3530.66 42
3530.79 40
3530.93 37
3531.07 33
3531.20 30
3531.34 27
3531.47 24
3531.61 22
3531.75 20
3531.88 19
3532.02 18
3532.16 17
3532.29 16
3532.43 16
3532.56 17
3532.70 18
3532.84 20
3532.97 23
3533.11 26
3533.25 30
3533.38 34
3533.52 38
3533.65 41
3533.79 44
3533.93 46
3534.06 47
3534.20 47
3534.34 47
3534.47 45
3534.61 43
3534.74 40
3534.88 37
3535.02 34
3535.15 31
3535.29 29
3535.43 26
3535.56 25
3535.70 24
3535.84 23
3535.97 22
3536.11 21
3536.24 21
3536.38 20
3536.52 20
3536.65 20
3536.79 21
3536.93 23
3537.06 26
3537.20 29
3537.34 33
3537.47 36
3537.61 38
3537.74 40
3537.88 40
3538.02 39
3538.15 38
3538.29 36
3538.43 34
3538.56 33
3538.70 32
3538.84 32
3538.97 32
3539.11 32
3539.24 31
3539.38 30
3539.52 29
3539.65 28
3539.79 26
3539.93 24
3540.06 23
3540.20 21
3540.34 19
3540.47 17
3540.61 15
3540.75 12
3540.88 10
3541.02 7
3541.15 5
3541.29 4
3541.43 5
3541.56 6
3541.70 9
3541.84 12
3541.97 16
3542.11 20
3542.25 24
3542.38 27
3542.52 30
3542.66 32
3542.79 33
3542.93 35
3543.07 36
3543.20 36
3543.34 37
3543.47 38
3543.61 38
3543.75 39
3543.88 39
3544.02 39
3544.16 39
3544.29 39
3544.43 38
3544.57 38
3544.70 38
3544.84 39
3544.98 39
3545.11 40
3545.25 42
3545.39 43
3545.52 45
3545.66 48
3545.80 50
3545.93 51
3546.07 52
3546.21 53
3546.34 52
3546.48 51
3546.61 49
3546.75 47
3546.89 45
3547.02 44
3547.16 42
3547.30 42
3547.43 42
3547.57 43
3547.71 45
3547.84 47
3547.98 50
3548.12 52
3548.25 55
3548.39 57
3548.53 58
3548.66 59
3548.80 59
3548.94 59
3549.07 58
3549.21 56
3549.35 54
3549.48 51
3549.62 48
3549.76 45
3549.89 41
3550.03 38
3550.17 35
3550.30 32
3550.44 30
3550.58 29
3550.71 29
3550.85 29
3550.99 30
3551.12 31
3551.26 32
3551.40 34
3551.53 37
3551.67 40
3551.81 42
3551.94 45
3552.08 47
3552.22 49
3552.35 50
3552.49 50
3552.63 49
3552.76 47
3552.90 44
3553.04 40
3553.17 37
3553.31 34
3553.45 32
3553.58 30
3553.72 30
3553.86 30
3553.99 31
3554.13 32
3554.27 32
3554.40 32
3554.54 31
3554.68 30
3554.81 28
3554.95 25
3555.09 24
3555.22 22
3555.36 22
3555.50 22
3555.63 23
3555.77 24
3555.91 26
3556.04 29
3556.18 32
3556.32 36
3556.45 40
3556.59 44
3556.73 47
3556.86 50
3557.00 52
3557.14 53
3557.27 53
3557.41 53
3557.55 51
3557.68 50
3557.82 48
3557.96 48
3558.09 48
3558.23 48
3558.37 49
3558.50 49
3558.64 49
3558.78 49
3558.92 47
3559.05 46
3559.19 43
3559.33 41
3559.46 39
3559.60 38
3559.74 37
3559.87 36
3560.01 35
3560.15 35
3560.28 34
3560.42 34
3560.56 33
3560.69 33
3560.83 33
3560.97 34
3561.10 35
3561.24 37
3561.38 40
3561.51 42
3561.65 44
3561.79 46
3561.93 48
3562.06 48
3562.20 48
3562.34 47
3562.47 44
3562.61 42
3562.75 38
3562.88 35
3563.02 31
3563.16 28
3563.29 25
3563.43 22
3563.57 20
3563.70 18
3563.84 16
3563.98 15
3564.11 14
3564.25 14
3564.39 15
3564.53 17
3564.66 19
3564.80 22
3564.94 25
3565.07 29
3565.21 32
3565.35 35
3565.48 38
3565.62 40
3565.76 41
3565.89 42
3566.03 41
3566.17 40
3566.31 38
3566.44 35
3566.58 33
3566.72 30
3566.85 28
3566.99 25
3567.13 23
3567.26 21
3567.40 20
3567.54 18
3567.67 17
3567.81 16
3567.95 15
3568.09 15
3568.22 16
3568.36 17
3568.50 19
3568.63 21
3568.77 23
3568.91 24
3569.04 24
3569.18 24
3569.32 23
3569.46 21
3569.59 19
3569.73 17
3569.87 16
3570.00 15
3570.14 15
3570.28 15
3570.41 16
3570.55 18
3570.69 19
3570.83 20
3570.96 20
3571.10 21
3571.24 21
3571.37 21
3571.51 21
3571.65 22
3571.78 24
3571.92 25
3572.06 26
3572.20 27
3572.33 28
3572.47 28
3572.61 27
3572.74 25
3572.88 24
3573.02 23
3573.16 23
3573.29 23
3573.43 24
3573.57 27
3573.70 29
3573.84 32
3573.98 34
3574.11 36
3574.25 38
3574.39 38
3574.53 38
3574.66 37
3574.80 36
3574.94 35
3575.07 34
3575.21 33
3575.35 31
3575.49 29
3575.62 27
3575.76 25
3575.90 22
3576.03 20
3576.17 19
3576.31 19
3576.45 21
3576.58 23
3576.72 26
3576.86 29
3576.99 31
3577.13 34
3577.27 36
3577.41 37
3577.54 37
3577.68 37
3577.82 37
3577.95 36
3578.09 34
3578.23 31
3578.37 28
3578.50 24
3578.64 20
3578.78 16
3578.91 12
3579.05 8
3579.19 6
3579.33 5
3579.46 5
3579.60 7
3579.74 9
3579.87 12
3580.01 15
3580.15 19
3580.29 21
3580.42 23
3580.56 23
3580.70 22
3580.83 20
3580.97 18
3581.11 15
3581.25 12
3581.38 9
3581.52 7
3581.66 5
3581.80 4
3581.93 3
3582.07 2
3582.21 2
3582.34 2
3582.48 2
3582.62 3
3582.76 3
3582.89 3
3583.03 3
3583.17 2
3583.30 2
3583.44 1
3583.58 1
3583.72 0
3583.85 -0
3583.99 -1
3584.13 -0
3584.27 -0
3584.40 1
3584.54 1
3584.68 3
3584.81 4
3584.95 6
3585.09 7
3585.23 8
3585.36 9
3585.50 10
3585.64 11
3585.78 13
3585.91 15
3586.05 17
3586.19 19
3586.33 22
3586.46 25
3586.60 27
3586.74 29
3586.87 29
3587.01 27
3587.15 25
3587.29 22
3587.42 18
3587.56 14
3587.70 12
3587.84 11
3587.97 11
3588.11 13
3588.25 17
3588.39 21
3588.52 27
3588.66 32
3588.80 38
3588.93 43
3589.07 47
3589.21 51
3589.35 54
3589.48 57
3589.62 58
3589.76 59
3589.90 59
3590.03 58
3590.17 56
3590.31 54
3590.45 50
3590.58 47
3590.72 44
3590.86 41
3591.00 39
3591.13 36
3591.27 35
3591.41 33
3591.55 31
3591.68 28
3591.82 26
3591.96 23
3592.09 21
3592.23 19
3592.37 19
3592.51 18
3592.64 19
3592.78 20
3592.92 21
3593.06 22
3593.19 22
3593.33 23
3593.47 23
3593.61 22
3593.74 22
3593.88 22
3594.02 22
3594.16 23
3594.29 24
3594.43 25
3594.57 27
3594.71 28
3594.84 29
3594.98 30
3595.12 30
3595.26 31
3595.39 31
3595.53 31
3595.67 32
3595.81 32
3595.94 31
3596.08 30
3596.22 27
3596.36 24
3596.49 20
3596.63 16
3596.77 13
3596.91 11
3597.04 11
3597.18 12
3597.32 15
3597.46 20
3597.59 24
3597.73 28
3597.87 32
3598.01 34
3598.14 36
3598.28 35
3598.42 34
3598.56 31
3598.69 28
3598.83 25
3598.97 22
3599.11 19
3599.24 17
3599.38 15
3599.52 14
3599.66 14
3599.79 15
3599.93 16
3600.07 18
3600.21 20
3600.34 22
3600.48 24
3600.62 27
3600.76 30
3600.90 33
3601.03 36
3601.17 40
3601.31 42
3601.45 45
3601.58 46
3601.72 45
3601.86 43
3602.00 40
3602.13 36
3602.27 31
3602.41 27
3602.55 25
3602.68 23
3602.82 24
3602.96 25
3603.10 28
3603.23 32
3603.37 35
3603.51 37
3603.65 38
3603.79 38
3603.92 35
3604.06 32
3604.20 28
3604.34 25
3604.47 22
3604.61 21
3604.75 21
3604.89 24
3605.02 28
3605.16 32
3605.30 36
3605.44 40
3605.57 43
3605.71 44
3605.85 43
3605.99 42
3606.13 39
3606.26 35
3606.40 32
3606.54 29
3606.68 28
3606.81 28
3606.95 30
3607.09 33
3607.23 37
3607.37 41
3607.50 46
3607.64 50
3607.78 53
3607.92 55
3608.05 56
3608.19 56
3608.33 55
3608.47 53
3608.60 52
3608.74 51
3608.88 50
3609.02 49
3609.16 48
3609.29 47
3609.43 45
3609.57 42
3609.71 39
3609.84 34
3609.98 29
3610.12 23
3610.26 17
3610.40 12
3610.53 7
3610.67 4
3610.81 2
3610.95 1
3611.08 1
3611.22 2
3611.36 4
3611.50 5
3611.64 7
3611.77 9
3611.91 10
3612.05 12
3612.19 13
3612.32 15
3612.46 17
3612.60 19
3612.74 21
3612.88 23
3613.01 25
3613.15 26
3613.29 27
3613.43 28
3613.56 28
3613.70 27
3613.84 25
3613.98 24
3614.12 23
3614.25 21
3614.39 20
3614.53 19
3614.67 18
3614.81 17
3614.94 16
3615.08 15
3615.22 14
3615.36 14
3615.49 13
3615.63 13
3615.77 13
3615.91 13
3616.05 13
3616.18 13
3616.32 13
3616.46 13
3616.60 13
3616.74 13
3616.87 14
3617.01 14
3617.15 15
3617.29 17
3617.43 19
3617.56 21
3617.70 24
3617.84 26
3617.98 29
3618.11 31
3618.25 32
3618.39 33
3618.53 32
3618.67 30
3618.80 28
3618.94 26
3619.08 24
3619.22 22
3619.36 22
3619.49 22
3619.63 23
3619.77 25
3619.91 27
3620.05 29
3620.18 30
3620.32 30
3620.46 28
3620.60 26
3620.74 22
3620.87 18
3621.01 14
3621.15 10
3621.29 8
3621.43 6
3621.56 6
3621.70 7
3621.84 10
3621.98 13
3622.12 16
3622.25 20
3622.39 22
3622.53 23
3622.67 23
3622.81 21
3622.94 18
3623.08 14
3623.22 11
3623.36 7
3623.50 4
3623.63 2
3623.77 0
3623.91 -1
3624.05 -1
3624.19 -1
3624.32 -1
3624.46 -1
3624.60 -0
3624.74 0
3624.88 2
3625.01 4
3625.15 6
3625.29 10
3625.43 14
3625.57 19
3625.70 25
3625.84 30
3625.98 36
3626.12 41
3626.26 45
3626.39 47
3626.53 48
3626.67 47
3626.81 44
3626.95 40
3627.09 36
3627.22 33
3627.36 30
3627.50 28
3627.64 28
3627.78 29
3627.91 31
3628.05 34
3628.19 37
3628.33 39
3628.47 41
3628.60 41
3628.74 40
3628.88 38
3629.02 35
3629.16 31
3629.30 27
3629.43 23
3629.57 19
3629.71 15
3629.85 12
3629.99 10
3630.12 8
3630.26 8
3630.40 9
3630.54 10
3630.68 13
3630.81 16
3630.95 18
3631.09 21
3631.23 22
3631.37 23
3631.51 22
3631.64 21
3631.78 19
3631.92 17
3632.06 15
3632.20 14
3632.33 14
3632.47 15
3632.61 18
3632.75 21
3632.89 26
3633.03 32
3633.16 38
3633.30 44
3633.44 49
3633.58 53
3633.72 56
3633.86 57
3633.99 55
3634.13 53
3634.27 49
3634.41 45
3634.55 42
3634.68 39
3634.82 38
3634.96 39
3635.10 40
3635.24 42
3635.38 45
3635.51 46
3635.65 47
3635.79 46
3635.93 44
3636.07 42
3636.21 39
3636.34 37
3636.48 36
3636.62 36
3636.76 37
3636.90 40
3637.03 43
3637.17 46
3637.31 49
3637.45 52
3637.59 54
3637.73 55
3637.86 56
3638.00 56
3638.14 56
3638.28 54
3638.42 53
3638.56 51
3638.69 48
3638.83 45
3638.97 42
3639.11 39
3639.25 36
3639.39 34
3639.52 31
3639.66 29
3639.80 26
3639.94 25
3640.08 23
3640.22 22
3640.35 21
3640.49 20
3640.63 19
3640.77 19
3640.91 19
3641.05 20
3641.18 20
3641.32 21
3641.46 22
3641.60 24
3641.74 25
3641.88 26
3642.01 26
3642.15 26
3642.29 25
3642.43 23
3642.57 21
3642.71 19
3642.85 17
3642.98 15
3643.12 13
3643.26 11
3643.40 9
3643.54 8
3643.68 8
3643.81 7
3643.95 8
3644.09 9
3644.23 10
3644.37 11
3644.51 12
3644.64 12
3644.78 10
3644.92 9
3645.06 6
3645.20 4
3645.34 2
3645.47 0
3645.61 -0
3645.75 0
3645.89 2
3646.03 4
3646.17 6
3646.31 9
3646.44 11
3646.58 13
3646.72 15
3646.86 16
3647.00 18
3647.14 19
3647.27 22
3647.41 25
3647.55 28
3647.69 32
3647.83 36
3647.97 39
3648.11 41
3648.24 42
3648.38 42
3648.52 41
3648.66 39
3648.80 36
3648.94 34
3649.08 33
3649.21 32
3649.35 31
3649.49 32
3649.63 32
3649.77 33
3649.91 33
3650.04 34
3650.18 34
3650.32 34
3650.46 34
3650.60 34
3650.74 35
3650.88 36
3651.01 37
3651.15 38
3651.29 40
3651.43 41
3651.57 43
3651.71 44
3651.85 45
3651.98 45
3652.12 45
3652.26 45
3652.40 44
3652.54 42
3652.68 40
3652.82 38
3652.95 35
3653.09 32
3653.23 28
3653.37 24
3653.51 20
3653.65 16
3653.79 12
3653.92 9
3654.06 5
3654.20 3
3654.34 1
3654.48 -0
3654.62 -0
3654.76 0
3654.90 2
3655.03 5
3655.17 8
3655.31 12
3655.45 16
3655.59 19
3655.73 22
3655.87 23
3656.00 22
3656.14 20
3656.28 16
3656.42 12
3656.56 8
3656.70 4
3656.84 1
3656.97 -1
3657.11 -1
3657.25 -1
3657.39 -1
3657.53 1
3657.67 3
3657.81 6
3657.95 9
3658.08 13
3658.22 15
3658.36 18
3658.50 20
3658.64 22
3658.78 23
3658.92 25
3659.05 27
3659.19 31
3659.33 35
3659.47 39
3659.61 44
3659.75 49
3659.89 53
3660.03 56
3660.16 58
3660.30 59
3660.44 59
3660.58 58
3660.72 57
3660.86 55
3661.00 53
3661.14 51
3661.27 49
3661.41 47
3661.55 45
3661.69 42
3661.83 38
3661.97 34
3662.11 30
3662.25 25
3662.38 22
3662.52 18
3662.66 16
3662.80 14
3662.94 12
3663.08 11
3663.22 10
3663.36 10
3663.49 10
3663.63 11
3663.77 12
3663.91 13
3664.05 15
3664.19 16
3664.33 18
3664.47 18
3664.61 19
3664.74 18
3664.88 17
3665.02 15
3665.16 12
3665.30 10
3665.44 8
3665.58 7
3665.72 7
3665.85 8
3665.99 10
3666.13 14
3666.27 18
3666.41 22
3666.55 28
3666.69 33
3666.83 39
3666.97 44
3667.10 48
3667.24 51
3667.38 53
3667.52 53
3667.66 52
3667.80 49
3667.94 46
3668.08 41
3668.21 38
3668.35 35
3668.49 33
3668.63 32
3668.77 33
3668.91 34
3669.05 35
3669.19 36
3669.33 36
3669.46 35
3669.60 34
3669.74 32
3669.88 31
3670.02 30
3670.16 30
3670.30 30
3670.44 30
3670.58 31
3670.72 31
3670.85 31
3670.99 31
3671.13 31
3671.27 31
3671.41 31
3671.55 32
3671.69 33
3671.83 35
3671.97 38
3672.10 40
3672.24 42
3672.38 43
3672.52 44
3672.66 44
3672.80 43
3672.94 42
3673.08 39
3673.22 37
3673.36 33
3673.49 29
3673.63 25
3673.77 20
3673.91 15
3674.05 11
3674.19 7
3674.33 4
3674.47 1
3674.61 -0
3674.74 -1
3674.88 -2
3675.02 -2
3675.16 -1
3675.30 1
3675.44 3
3675.58 7
3675.72 11
3675.86 16
3676.00 20
3676.13 24
3676.27 28
3676.41 30
3676.55 31
3676.69 31
3676.83 31
3676.97 29
3677.11 28
3677.25 26
3677.39 24
3677.53 22
3677.66 20
3677.80 18
3677.94 17
3678.08 16
3678.22 16
3678.36 16
3678.50 15
3678.64 15
3678.78 14
3678.92 12
3679.06 10
3679.19 8
3679.33 6
3679.47 4
3679.61 2
3679.75 1
3679.89 -0
3680.03 -0
3680.17 0
3680.31 2
3680.45 4
3680.59 8
3680.72 11
3680.86 16
3681.00 20
3681.14 24
3681.28 26
3681.42 28
3681.56 28
3681.70 27
3681.84 25
3681.98 23
3682.12 21
3682.25 19
3682.39 18
3682.53 18
3682.67 18
3682.81 20
3682.95 22
3683.09 24
3683.23 26
3683.37 28
3683.51 29
3683.65 29
3683.79 29
3683.92 28
3684.06 27
3684.20 25
3684.34 22
3684.48 19
3684.62 16
3684.76 14
3684.90 12
3685.04 11
3685.18 11
3685.32 12
3685.46 15
3685.59 17
3685.73 21
3685.87 24
3686.01 26
3686.15 29
3686.29 31
3686.43 32
3686.57 34
3686.71 35
3686.85 36
3686.99 37
3687.13 38
3687.27 37
3687.40 36
3687.54 34
3687.68 30
3687.82 27
3687.96 22
3688.10 18
3688.24 14
3688.38 11
3688.52 8
3688.66 6
3688.80 5
3688.94 4
3689.08 5
3689.21 6
3689.35 8
3689.49 11
3689.63 13
3689.77 16
3689.91 17
3690.05 18
3690.19 18
3690.33 17
3690.47 15
3690.61 12
3690.75 9
3690.89 6
3691.03 3
3691.16 1
3691.30 -0
3691.44 -1
3691.58 -2
3691.72 -1
3691.86 -1
3692.00 1
3692.14 3
3692.28 6
3692.42 10
3692.56 14
3692.70 18
3692.84 21
3692.98 22
3693.12 23
3693.25 22
3693.39 20
3693.53 17
3693.67 15
3693.81 13
3693.95 11
3694.09 11
3694.23 11
3694.37 12
3694.51 13
3694.65 14
3694.79 15
3694.93 16
3695.07 17
3695.21 18
3695.35 19
3695.48 20
3695.62 20
3695.76 20
3695.90 19
3696.04 17
3696.18 15
3696.32 12
3696.46 10
3696.60 9
3696.74 8
3696.88 9
3697.02 10
3697.16 13
3697.30 16
3697.44 19
3697.58 21
3697.72 22
3697.85 22
3697.99 20
3698.13 18
3698.27 15
3698.41 12
3698.55 9
3698.69 7
3698.83 5
3698.97 4
3699.11 3
3699.25 3
3699.39 2
3699.53 3
3699.67 3
3699.81 5
3699.95 6
3700.09 8
3700.23 11
3700.36 14
3700.50 17
3700.64 20
3700.78 23
3700.92 26
3701.06 29
3701.20 32
3701.34 34
3701.48 36
3701.62 37
3701.76 37
3701.90 37
3702.04 36
3702.18 35
3702.32 33
3702.46 32
3702.60 30
3702.74 29
3702.88 27
3703.02 25
3703.16 23
3703.29 21
3703.43 18
3703.57 16
3703.71 14
3703.85 13
3703.99 14
3704.13 15
3704.27 18
3704.41 21
3704.55 26
3704.69 32
3704.83 38
3704.97 45
3705.11 52
3705.25 58
3705.39 63
3705.53 67
3705.67 71
3705.81 73
3705.95 74
3706.09 74
3706.23 73
3706.37 72
3706.50 70
3706.64 68
3706.78 66
3706.92 63
3707.06 60
3707.20 57
3707.34 54
3707.48 52
3707.62 50
3707.76 49
3707.90 48
3708.04 48
3708.18 49
3708.32 50
3708.46 52
3708.60 53
3708.74 54
3708.88 55
3709.02 54
3709.16 54
3709.30 52
3709.44 50
3709.58 47
3709.72 44
3709.86 41
3710.00 38
3710.14 36
3710.27 35
3710.41 35
3710.55 36
3710.69 38
3710.83 41
3710.97 43
3711.11 46
3711.25 48
3711.39 49
3711.53 48
3711.67 47
3711.81 43
3711.95 39
3712.09 34
3712.23 29
3712.37 24
3712.51 19
3712.65 16
3712.79 14
3712.93 13
3713.07 12
3713.21 13
3713.35 14
3713.49 16
3713.63 18
3713.77 20
3713.91 23
3714.05 25
3714.19 27
3714.33 29
3714.47 29
3714.61 29
3714.75 28
3714.89 26
3715.02 24
3715.16 21
3715.30 19
3715.44 16
3715.58 14
3715.72 13
3715.86 12
3716.00 12
3716.14 13
3716.28 14
3716.42 16
3716.56 19
3716.70 22
3716.84 26
3716.98 29
3717.12 32
3717.26 34
3717.40 37
3717.54 39
3717.68 40
3717.82 42
3717.96 43
3718.10 44
3718.24 44
3718.38 44
3718.52 42
3718.66 41
3718.80 38
3718.94 36
3719.08 33
3719.22 32
3719.36 31
3719.50 31
3719.64 32
3719.78 34
3719.92 36
3720.06 38
3720.20 39
3720.34 40
3720.48 40
3720.62 40
3720.76 38
3720.90 37
3721.04 35
3721.18 33
3721.32 31
3721.46 30
3721.60 28
3721.74 27
3721.88 26
3722.02 24
3722.16 23
3722.30 22
3722.44 20
3722.58 19
3722.72 18
3722.86 18
3723.00 17
3723.14 17
3723.28 18
3723.42 18
3723.56 20
3723.70 21
3723.83 23
3723.97 24
3724.11 26
3724.25 27
3724.39 27
3724.53 27
3724.67 26
3724.81 25
3724.95 22
3725.09 19
3725.23 16
3725.37 12
3725.51 9
3725.65 5
3725.79 3
3725.93 1
3726.07 -0
3726.21 -1
3726.35 0
3726.49 1
3726.63 3
3726.77 5
3726.91 7
3727.05 8
3727.19 10
3727.33 11
3727.47 12
3727.61 12
3727.75 13
3727.89 13
3728.03 14
3728.17 15
3728.31 16
3728.45 17
3728.59 17
3728.73 18
3728.87 18
3729.01 18
3729.15 18
3729.29 17
3729.43 17
3729.57 16
3729.71 16
3729.85 16
3729.99 16
3730.13 16
3730.27 16
3730.41 15
3730.55 15
3730.69 14
3730.83 14
3730.97 13
3731.11 13
3731.25 12
3731.39 13
3731.53 13
3731.67 14
3731.81 16
3731.95 17
3732.09 18
3732.24 18
3732.38 19
3732.52 19
3732.66 19
3732.80 20
3732.94 22
3733.08 24
3733.22 28
3733.36 32
3733.50 37
3733.64 42
3733.78 46
3733.92 51
3734.06 54
3734.20 57
3734.34 60
3734.48 62
3734.62 63
3734.76 65
3734.90 65
3735.04 66
3735.18 67
3735.32 67
3735.46 66
3735.60 65
3735.74 64
3735.88 63
3736.02 61
3736.16 59
3736.30 57
3736.44 56
3736.58 55
3736.72 55
3736.86 55
3737.00 56
3737.14 57
3737.28 58
3737.42 58
3737.56 58
3737.70 56
3737.84 54
3737.98 50
3738.12 47
3738.26 45
3738.40 43
3738.54 43
3738.68 44
3738.82 45
3738.96 47
3739.10 49
3739.24 50
3739.38 50
3739.52 50
3739.66 48
3739.80 47
3739.94 46
3740.08 44
3740.22 44
3740.36 43
3740.50 44
3740.64 44
3740.78 45
3740.93 46
3741.07 47
3741.21 48
3741.35 48
3741.49 48
3741.63 47
3741.77 46
3741.91 44
3742.05 42
3742.19 39
3742.33 37
3742.47 33
3742.61 31
3742.75 28
3742.89 26
3743.03 25
3743.17 25
3743.31 25
3743.45 26
3743.59 28
3743.73 30
3743.87 33
3744.01 36
3744.15 38
3744.29 41
3744.43 43
3744.57 45
3744.71 46
3744.85 47
3744.99 47
3745.13 47
3745.27 46
3745.41 45
3745.55 44
3745.70 43
3745.84 43
3745.98 42
3746.12 42
3746.26 43
3746.40 43
3746.54 42
3746.68 41
3746.82 40
3746.96 37
3747.10 34
3747.24 30
3747.38 26
3747.52 23
3747.66 20
3747.80 19
3747.94 18
3748.08 18
3748.22 19
3748.36 20
3748.50 22
3748.64 23
3748.78 24
3748.92 24
3749.06 23
3749.20 21
3749.34 19
3749.48 17
3749.63 15
3749.77 13
3749.91 12
3750.05 12
3750.19 13
3750.33 15
3750.47 17
3750.61 19
3750.75 20
3750.89 21
3751.03 19
3751.17 17
3751.31 14
3751.45 10
3751.59 7
3751.73 4
3751.87 2
3752.01 0
3752.15 -1
3752.29 -1
3752.43 -1
3752.57 -1
3752.71 -1
3752.86 0
3753.00 1
3753.14 2
3753.28 4
3753.42 6
3753.56 8
3753.70 10
3753.84 12
3753.98 14
3754.12 16
3754.26 19
3754.40 22
3754.54 25
3754.68 28
3754.82 30
3754.96 33
3755.10 35
3755.24 36
3755.38 36
3755.52 36
3755.67 35
3755.81 33
3755.95 31
3756.09 29
3756.23 27
3756.37 25
3756.51 24
3756.65 23
3756.79 24
3756.93 25
3757.07 28
3757.21 31
3757.35 35
3757.49 38
3757.63 41
3757.77 43
3757.91 43
3758.05 43
3758.20 42
3758.34 40
3758.48 38
3758.62 36
3758.76 35
3758.90 34
3759.04 34
3759.18 34
3759.32 34
3759.46 34
3759.60 34
3759.74 33
3759.88 30
3760.02 27
3760.16 24
3760.30 20
3760.44 16
3760.59 13
3760.73 10
3760.87 9
3761.01 10
3761.15 11
3761.29 13
3761.43 16
3761.57 20
3761.71 24
3761.85 28
3761.99 32
3762.13 36
3762.27 40
3762.41 43
3762.55 46
3762.69 48
3762.84 49
3762.98 49
3763.12 48
3763.26 46
3763.40 43
3763.54 40
3763.68 37
3763.82 35
3763.96 34
3764.10 35
3764.24 36
3764.38 40
3764.52 44
3764.66 50
3764.80 56
3764.95 61
3765.09 66
3765.23 70
3765.37 72
3765.51 73
3765.65 72
3765.79 71
3765.93 68
3766.07 65
3766.21 62
3766.35 59
3766.49 56
3766.63 54
3766.77 52
3766.92 50
3767.06 49
3767.20 48
3767.34 47
3767.48 45
3767.62 43
3767.76 40
3767.90 37
3768.04 34
3768.18 30
3768.32 27
3768.46 24
3768.60 21
3768.75 18
3768.89 16
3769.03 15
3769.17 14
3769.31 14
3769.45 15
3769.59 17
3769.73 19
3769.87 22
3770.01 24
3770.15 25
3770.29 26
3770.43 26
3770.58 25
3770.72 23
3770.86 22
3771.00 21
3771.14 21
3771.28 21
3771.42 22
3771.56 23
3771.70 24
3771.84 25
3771.98 26
3772.12 27
3772.27 28
3772.41 30
3772.55 34
3772.69 38
3772.83 44
3772.97 50
3773.11 58
3773.25 65
3773.39 72
3773.53 79
3773.67 83
3773.81 87
3773.96 89
3774.10 90
3774.24 90
3774.38 90
3774.52 90
3774.66 91
3774.80 93
3774.94 95
3775.08 99
3775.22 102
3775.36 106
3775.50 110
3775.65 113
3775.79 115
3775.93 116
3776.07 116
3776.21 115
3776.35 113
3776.49 111
3776.63 108
3776.77 104
3776.91 100
3777.05 95
3777.20 90
3777.34 85
3777.48 79
3777.62 73
3777.76 66
3777.90 60
3778.04 55
3778.18 50
3778.32 46
3778.46 43
3778.61 41
3778.75 40
3778.89 39
3779.03 38
3779.17 38
3779.31 37
3779.45 36
3779.59 35
3779.73 34
3779.87 33
3780.01 32
3780.16 31
3780.30 31
3780.44 31
3780.58 31
3780.72 31
3780.86 31
3781.00 30
3781.14 30
3781.28 29
3781.42 27
3781.57 26
3781.71 24
3781.85 23
3781.99 21
3782.13 20
3782.27 19
3782.41 19
3782.55 18
3782.69 18
3782.83 18
3782.98 19
3783.12 20
3783.26 22
3783.40 25
3783.54 28
3783.68 32
3783.82 36
3783.96 40
3784.10 44
3784.25 46
3784.39 48
3784.53 48
3784.67 47
3784.81 45
3784.95 42
3785.09 38
3785.23 34
3785.37 30
3785.51 27
3785.66 26
3785.80 26
3785.94 29
3786.08 32
3786.22 37
3786.36 42
3786.50 47
3786.64 52
3786.78 55
3786.93 57
3787.07 57
3787.21 56
3787.35 55
3787.49 53
3787.63 51
3787.77 49
3787.91 47
3788.05 46
3788.20 44
3788.34 44
3788.48 43
3788.62 43
3788.76 44
3788.90 46
3789.04 48
3789.18 50
3789.32 53
3789.47 54
3789.61 55
3789.75 54
3789.89 52
3790.03 50
3790.17 46
3790.31 43
3790.45 39
3790.60 37
3790.74 35
3790.88 34
3791.02 35
3791.16 36
3791.30 37
3791.44 39
3791.58 40
3791.72 40
3791.87 39
3792.01 37
3792.15 35
3792.29 31
3792.43 27
3792.57 23
3792.71 20
3792.85 17
3793.00 15
3793.14 14
3793.28 15
3793.42 16
3793.56 18
3793.70 20
3793.84 22
3793.98 25
3794.13 27
3794.27 28
3794.41 29
3794.55 30
3794.69 29
3794.83 29
3794.97 28
3795.11 27
3795.26 25
3795.40 24
3795.54 23
3795.68 22
3795.82 20
3795.96 20
3796.10 19
3796.24 18
3796.39 18
3796.53 18
3796.67 18
3796.81 19
3796.95 19
3797.09 20
3797.23 20
3797.37 21
3797.52 22
3797.66 22
3797.80 23
3797.94 24
3798.08 25
3798.22 25
3798.36 26
3798.51 26
3798.65 27
3798.79 28
3798.93 29
3799.07 30
3799.21 32
3799.35 34
3799.49 34
3799.64 34
3799.78 33
3799.92 31
3800.06 28
3800.20 24
3800.34 21
3800.48 18
3800.63 16
3800.77 15
3800.91 15
3801.05 15
3801.19 16
3801.33 16
3801.47 17
3801.61 17
3801.76 17
3801.90 18
3802.04 18
3802.18 20
3802.32 21
3802.46 23
3802.60 25
3802.75 27
3802.89 28
3803.03 30
3803.17 31
3803.31 32
3803.45 33
3803.59 34
3803.74 34
3803.88 35
3804.02 35
3804.16 36
3804.30 36
3804.44 35
3804.58 34
3804.73 33
3804.87 31
3805.01 29
3805.15 27
3805.29 25
3805.43 24
3805.57 22
3805.72 22
3805.86 21
3806.00 22
3806.14 22
3806.28 23
3806.42 23
3806.56 23
3806.71 22
3806.85 22
3806.99 21
3807.13 21
3807.27 21
3807.41 22
3807.56 24
3807.70 27
3807.84 31
3807.98 36
3808.12 41
3808.26 47
3808.40 52
3808.55 57
3808.69 62
3808.83 65
3808.97 67
3809.11 68
3809.25 68
3809.39 68
3809.54 66
3809.68 64
3809.82 62
3809.96 60
3810.10 58
3810.24 57
3810.39 56
3810.53 57
3810.67 57
3810.81 59
3810.95 60
3811.09 61
3811.23 62
3811.38 62
3811.52 62
3811.66 61
3811.80 60
3811.94 58
3812.08 56
3812.23 53
3812.37 51
3812.51 47
3812.65 43
3812.79 39
3812.93 34
3813.08 28
3813.22 22
3813.36 17
3813.50 13
3813.64 10
3813.78 9
3813.92 9
3814.07 10
3814.21 11
3814.35 13
3814.49 14
3814.63 15
3814.77 15
3814.92 14
3815.06 13
3815.20 13
3815.34 13
3815.48 14
3815.62 15
3815.77 16
3815.91 17
3816.05 18
3816.19 18
3816.33 18
3816.47 18
3816.62 17
3816.76 18
3816.90 19
3817.04 22
3817.18 25
3817.32 28
3817.47 32
3817.61 36
3817.75 38
3817.89 39
3818.03 38
3818.17 36
3818.32 33
3818.46 29
3818.60 25
3818.74 22
3818.88 20
3819.02 18
3819.17 18
3819.31 18
3819.45 19
3819.59 20
3819.73 20
3819.87 20
3820.02 20
3820.16 19
3820.30 18
3820.44 16
3820.58 15
3820.72 14
3820.87 13
3821.01 12
3821.15 12
3821.29 11
3821.43 11
3821.58 11
3821.72 11
3821.86 11
3822.00 10
3822.14 10
3822.28 8
3822.43 7
3822.57 5
3822.71 4
3822.85 3
3822.99 2
3823.13 3
3823.28 4
3823.42 6
3823.56 9
3823.70 12
3823.84 15
3823.99 17
3824.13 20
3824.27 22
3824.41 24
3824.55 26
3824.69 28
3824.84 30
3824.98 32
3825.12 34
3825.26 34
3825.40 35
3825.55 35
3825.69 34
3825.83 34
3825.97 34
3826.11 35
3826.25 36
3826.40 39
3826.54 41
3826.68 44
3826.82 46
3826.96 48
3827.11 48
3827.25 48
3827.39 46
3827.53 44
3827.67 42
3827.81 40
3827.96 38
3828.10 37
3828.24 37
3828.38 37
3828.52 37
3828.67 37
3828.81 36
3828.95 35
3829.09 32
3829.23 29
3829.38 26
3829.52 22
3829.66 19
3829.80 16
3829.94 13
3830.09 12
3830.23 11
3830.37 10
3830.51 10
3830.65 9
3830.79 9
3830.94 8
3831.08 7
3831.22 7
3831.36 7
3831.50 8
3831.65 9
3831.79 11
3831.93 13
3832.07 15
3832.21 17
3832.36 18
3832.50 19
3832.64 20
3832.78 21
3832.92 21
3833.07 21
3833.21 21
3833.35 21
3833.49 21
3833.63 21
3833.78 20
3833.92 20
3834.06 20
3834.20 21
3834.34 21
3834.49 22
3834.63 23
3834.77 23
3834.91 23
3835.05 22
3835.20 21
3835.34 19
3835.48 17
3835.62 14
3835.76 13
3835.91 12
3836.05 12
3836.19 13
3836.33 15
3836.47 17
3836.62 18
3836.76 19
3836.90 19
3837.04 17
3837.18 15
3837.33 12
3837.47 8
3837.61 5
3837.75 2
3837.89 1
3838.04 -0
3838.18 0
3838.32 2
3838.46 3
3838.60 5
3838.75 6
3838.89 7
3839.03 7
3839.17 7
3839.31 5
3839.46 4
3839.60 2
3839.74 1
3839.88 -0
3840.03 -1
3840.17 -1
3840.31 -1
3840.45 0
3840.59 1
3840.74 3
3840.88 5
3841.02 7
3841.16 9
3841.30 11
3841.45 12
3841.59 13
3841.73 13
3841.87 12
3842.01 11
3842.16 9
3842.30 7
3842.44 5
3842.58 3
3842.73 2
3842.87 1
3843.01 0
3843.15 -0
3843.29 -1
3843.44 -1
3843.58 -1
3843.72 -0
3843.86 0
3844.00 1
3844.15 2
3844.29 3
3844.43 4
3844.57 5
3844.72 7
3844.86 8
3845.00 9
3845.14 10
3845.28 11
3845.43 12
3845.57 13
3845.71 14
3845.85 15
3846.00 16
3846.14 17
3846.28 18
3846.42 19
3846.56 21
3846.71 24
3846.85 28
3846.99 32
3847.13 36
3847.28 40
3847.42 44
3847.56 48
3847.70 50
3847.84 51
3847.99 50
3848.13 48
3848.27 46
3848.41 43
3848.56 39
3848.70 36
3848.84 33
3848.98 30
3849.12 29
3849.27 27
3849.41 26
3849.55 25
3849.69 24
3849.84 22
3849.98 20
3850.12 18
3850.26 16
3850.40 14
3850.55 12
3850.69 11
3850.83 11
3850.97 12
3851.12 14
3851.26 16
3851.40 19
3851.54 22
3851.69 25
3851.83 27
3851.97 28
3852.11 29
3852.25 28
3852.40 27
3852.54 26
3852.68 24
3852.82 23
3852.97 21
3853.11 20
3853.25 20
3853.39 19
3853.54 19
3853.68 19
3853.82 19
3853.96 19
3854.10 19
3854.25 20
3854.39 20
3854.53 19
3854.67 19
3854.82 19
3854.96 19
3855.10 19
3855.24 20
3855.39 21
3855.53 22
3855.67 24
3855.81 26
3855.96 27
3856.10 28
3856.24 28
3856.38 28
3856.53 26
3856.67 25
3856.81 23
3856.95 21
3857.09 20
3857.24 19
3857.38 19
3857.52 19
3857.66 19
3857.81 19
3857.95 19
3858.09 19
3858.23 18
3858.38 16
3858.52 14
3858.66 11
3858.80 9
3858.95 6
3859.09 3
3859.23 1
3859.37 0
3859.52 -1
3859.66 -1
3859.80 -1
3859.94 -0
3860.09 1
3860.23 2
3860.37 4
3860.51 5
3860.66 7
3860.80 8
3860.94 9
3861.08 9
3861.23 9
3861.37 10
3861.51 10
3861.65 10
3861.80 9
3861.94 9
3862.08 8
3862.22 7
3862.37 6
3862.51 5
3862.65 4
3862.79 3
3862.94 2
3863.08 2
3863.22 2
3863.36 3
3863.51 4
3863.65 6
3863.79 8
3863.93 11
3864.08 14
3864.22 18
3864.36 22
3864.50 26
3864.65 29
3864.79 32
3864.93 35
3865.07 37
3865.22 39
3865.36 41
3865.50 43
3865.64 45
3865.79 47
3865.93 49
3866.07 51
3866.21 52
3866.36 52
3866.50 53
3866.64 53
3866.78 53
3866.93 54
3867.07 54
3867.21 54
3867.36 55
3867.50 54
3867.64 53
3867.78 51
3867.93 49
3868.07 45
3868.21 42
3868.35 38
3868.50 34
3868.64 30
3868.78 27
3868.92 24
3869.07 21
3869.21 18
3869.35 15
3869.49 13
3869.64 10
3869.78 8
3869.92 6
3870.06 5
3870.21 5
3870.35 6
3870.49 7
3870.64 9
3870.78 12
3870.92 14
3871.06 17
3871.21 19
3871.35 20
3871.49 20
3871.63 19
3871.78 17
3871.92 15
3872.06 14
3872.20 13
3872.35 14
3872.49 16
3872.63 19
3872.78 24
3872.92 29
3873.06 35
3873.20 41
3873.35 45
3873.49 48
3873.63 48
3873.77 47
3873.92 44
3874.06 40
3874.20 35
3874.35 30
3874.49 26
3874.63 24
3874.77 22
3874.92 23
3875.06 24
3875.20 26
3875.34 28
3875.49 29
3875.63 29
3875.77 29
3875.92 27
3876.06 26
3876.20 24
3876.34 23
3876.49 23
3876.63 23
3876.77 24
3876.91 26
3877.06 27
3877.20 29
3877.34 31
3877.49 32
3877.63 33
3877.77 33
3877.91 33
3878.06 31
3878.20 29
3878.34 26
3878.49 22
3878.63 17
3878.77 12
3878.91 7
3879.06 4
3879.20 2
3879.34 2
3879.49 4
3879.63 8
3879.77 13
3879.91 18
3880.06 24
3880.20 29
3880.34 32
3880.49 35
3880.63 36
3880.77 36
3880.91 35
3881.06 34
3881.20 32
3881.34 31
3881.49 30
3881.63 29
3881.77 28
3881.91 28
3882.06 27
3882.20 25
3882.34 24
3882.49 23
3882.63 23
3882.77 23
3882.91 24
3883.06 26
3883.20 29
3883.34 33
3883.49 37
3883.63 42
3883.77 46
3883.91 50
3884.06 53
3884.20 55
3884.34 55
3884.49 54
3884.63 52
3884.77 49
3884.91 45
3885.06 42
3885.20 39
3885.34 37
3885.49 37
3885.63 37
3885.77 38
3885.91 39
3886.06 39
3886.20 39
3886.34 37
3886.49 35
3886.63 33
3886.77 30
3886.92 27
3887.06 25
3887.20 23
3887.34 22
3887.49 21
3887.63 20
3887.77 19
3887.92 18
3888.06 16
3888.20 15
3888.35 14
3888.49 12
3888.63 11
3888.77 9
3888.92 8
3889.06 7
3889.20 6
3889.35 7
3889.49 8
3889.63 11
3889.78 14
3889.92 18
3890.06 22
3890.20 25
3890.35 27
3890.49 29
3890.63 29
3890.78 30
3890.92 29
3891.06 30
3891.21 30
3891.35 31
3891.49 33
3891.63 35
3891.78 37
3891.92 38
3892.06 39
3892.21 39
3892.35 37
3892.49 34
3892.64 31
3892.78 27
3892.92 23
3893.07 19
3893.21 15
3893.35 12
3893.49 10
3893.64 9
3893.78 9
3893.92 9
3894.07 10
3894.21 12
3894.35 13
3894.50 15
3894.64 16
3894.78 17
3894.93 17
3895.07 17
3895.21 17
3895.35 17
3895.50 17
3895.64 17
3895.78 18
3895.93 21
3896.07 24
3896.21 28
3896.36 32
3896.50 37
3896.64 41
3896.79 43
3896.93 45
3897.07 44
3897.22 41
3897.36 37
3897.50 32
3897.64 26
3897.79 20
3897.93 14
3898.07 9
3898.22 6
3898.36 3
3898.50 2
3898.65 2
3898.79 4
3898.93 6
3899.08 9
3899.22 12
3899.36 15
3899.51 18
3899.65 20
3899.79 21
3899.94 22
3900.08 21
3900.22 20
3900.37 19
3900.51 17
3900.65 16
3900.79 14
3900.94 13
3901.08 12
3901.22 11
3901.37 10
3901.51 10
3901.65 9
3901.80 9
3901.94 8
3902.08 8
3902.23 8
3902.37 8
3902.51 9
3902.66 10
3902.80 11
3902.94 13
3903.09 15
3903.23 18
3903.37 20
3903.52 22
3903.66 24
3903.80 25
3903.95 25
3904.09 24
3904.23 23
3904.38 21
3904.52 18
3904.66 15
3904.81 12
3904.95 9
3905.09 6
3905.24 4
3905.38 2
3905.52 1
3905.67 -0
3905.81 0
3905.95 1
3906.10 3
3906.24 6
3906.38 9
3906.53 13
3906.67 17
3906.81 21
3906.96 24
3907.10 26
3907.24 28
3907.39 29
3907.53 29
3907.67 27
3907.82 25
3907.96 23
3908.10 20
3908.25 17
3908.39 15
3908.53 13
3908.68 11
3908.82 11
3908.96 11
3909.11 12
3909.25 13
3909.39 16
3909.54 19
3909.68 22
3909.82 25
3909.97 29
3910.11 31
3910.25 33
3910.40 33
3910.54 32
3910.68 30
3910.83 27
3910.97 25
3911.11 23
3911.26 21
3911.40 21
3911.54 22
3911.69 24
3911.83 26
3911.97 28
3912.12 29
3912.26 31
3912.40 31
3912.55 31
3912.69 32
3912.83 32
3912.98 32
3913.12 32
3913.26 33
3913.41 33
3913.55 34
3913.69 33
3913.84 31
3913.98 29
3914.12 26
3914.27 23
3914.41 20
3914.56 17
3914.70 15
3914.84 14
3914.99 14
3915.13 14
3915.27 16
3915.42 17
3915.56 19
3915.70 21
3915.85 21
3915.99 22
3916.13 22
3916.28 21
3916.42 19
3916.56 17
3916.71 15
3916.85 13
3916.99 11
3917.14 9
3917.28 8
3917.42 8
3917.57 7
3917.71 7
3917.86 6
3918.00 5
3918.14 4
3918.29 3
3918.43 2
3918.57 1
3918.72 0
3918.86 -0
3919.00 -0
3919.15 -1
3919.29 -1
3919.43 -1
3919.58 -1
3919.72 -0
3919.87 1
3920.01 3
3920.15 5
3920.30 8
3920.44 11
3920.58 15
3920.73 17
3920.87 19
3921.01 20
3921.16 19
3921.30 18
3921.44 15
3921.59 13
3921.73 11
3921.88 10
3922.02 10
3922.16 10
3922.31 12
3922.45 14
3922.59 17
3922.74 20
3922.88 23
3923.02 25
3923.17 27
3923.31 28
3923.46 28
3923.60 29
3923.74 29
3923.89 29
3924.03 29
3924.17 29
3924.32 29
3924.46 29
3924.60 30
3924.75 31
3924.89 31
3925.04 32
3925.18 32
3925.32 31
3925.47 31
3925.61 30
3925.75 28
3925.90 26
3926.04 25
3926.18 23
3926.33 21
3926.47 20
3926.62 20
3926.76 20
3926.90 21
3927.05 22
3927.19 23
3927.33 25
3927.48 26
3927.62 26
3927.77 26
3927.91 25
3928.05 23
3928.20 20
3928.34 17
3928.48 14
3928.63 12
3928.77 11
3928.91 11
3929.06 12
3929.20 14
3929.35 18
3929.49 22
3929.63 26
3929.78 30
3929.92 33
3930.06 36
3930.21 38
3930.35 38
3930.50 37
3930.64 35
3930.78 33
3930.93 30
3931.07 27
3931.21 25
3931.36 23
3931.50 21
3931.65 19
3931.79 18
3931.93 17
3932.08 16
3932.22 15
3932.37 14
3932.51 13
3932.65 12
3932.80 12
3932.94 11
3933.08 11
3933.23 11
3933.37 11
3933.52 11
3933.66 11
3933.80 11
3933.95 11
3934.09 11
3934.23 12
3934.38 13
3934.52 14
3934.67 14
3934.81 15
3934.95 15
3935.10 14
3935.24 12
3935.39 10
3935.53 8
3935.67 6
3935.82 4
3935.96 2
3936.10 1
3936.25 0
3936.39 0
3936.54 0
3936.68 0
3936.82 0
3936.97 0
3937.11 0
3937.26 0
3937.40 -0
3937.54 -0
3937.69 -0
3937.83 -0
3937.97 0
3938.12 1
3938.26 2
3938.41 3
3938.55 4
3938.69 6
3938.84 7
3938.98 9
3939.13 9
3939.27 9
3939.41 8
3939.56 7
3939.70 6
3939.85 4
3939.99 3
3940.13 1
3940.28 0
3940.42 -1
3940.57 -1
3940.71 -0
3940.85 0
3941.00 2
3941.14 4
3941.29 6
3941.43 9
3941.57 11
3941.72 14
3941.86 16
3942.00 18
3942.15 19
3942.29 20
3942.44 21
3942.58 21
3942.72 21
3942.87 21
3943.01 21
3943.16 20
3943.30 19
3943.44 17
3943.59 15
3943.73 13
3943.88 12
3944.02 11
3944.16 10
3944.31 10
3944.45 10
3944.60 11
3944.74 11
3944.88 12
3945.03 12
3945.17 11
3945.32 11
3945.46 10
3945.60 9
3945.75 9
3945.89 10
3946.04 11
3946.18 13
3946.33 16
3946.47 18
3946.61 20
3946.76 22
3946.90 22
3947.05 21
3947.19 19
3947.33 16
3947.48 13
3947.62 10
3947.77 8
3947.91 6
3948.05 4
3948.20 4
3948.34 4
3948.49 4
3948.63 5
3948.77 6
3948.92 6
3949.06 7
3949.21 7
3949.35 6
3949.49 6
3949.64 6
3949.78 6
3949.93 5
3950.07 5
3950.22 6
3950.36 6
3950.50 5
3950.65 5
3950.79 4
3950.94 3
3951.08 2
3951.22 1
3951.37 0
3951.51 -0
3951.66 -0
3951.80 -0
3951.94 0
3952.09 1
3952.23 2
3952.38 3
3952.52 4
3952.67 5
3952.81 6
3952.95 6
3953.10 6
3953.24 6
3953.39 5
3953.53 4
3953.67 3
3953.82 1
3953.96 1
3954.11 -0
3954.25 -0
3954.40 -0
3954.54 1
3954.68 2
3954.83 4
3954.97 6
3955.12 8
3955.26 10
3955.41 11
3955.55 12
3955.69 11
3955.84 9
3955.98 7
3956.13 5
3956.27 3
3956.41 1
3956.56 -0
3956.70 -1
3956.85 -0
3956.99 1
3957.14 2
3957.28 5
3957.42 8
3957.57 11
3957.71 15
3957.86 19
3958.00 22
3958.15 25
3958.29 28
3958.43 30
3958.58 31
3958.72 31
3958.87 31
3959.01 30
3959.16 30
3959.30 29
3959.44 28
3959.59 28
3959.73 28
3959.88 28
3960.02 29
3960.17 30
3960.31 31
3960.45 32
3960.60 34
3960.74 35
3960.89 36
3961.03 36
3961.18 36
3961.32 34
3961.46 33
3961.61 30
3961.75 28
3961.90 25
3962.04 24
3962.19 22
3962.33 22
3962.47 22
3962.62 22
3962.76 22
3962.91 22
3963.05 20
3963.20 18
3963.34 16
3963.49 13
3963.63 10
3963.77 8
3963.92 6
3964.06 6
3964.21 7
3964.35 9
3964.50 11
3964.64 13
3964.78 15
3964.93 16
3965.07 17
3965.22 16
3965.36 14
3965.51 12
3965.65 9
3965.80 7
3965.94 7
3966.08 7
3966.23 9
3966.37 12
3966.52 15
3966.66 19
3966.81 23
3966.95 26
3967.10 27
3967.24 27
3967.38 25
3967.53 22
3967.67 18
3967.82 14
3967.96 10
3968.11 6
3968.25 4
3968.39 3
3968.54 3
3968.68 3
3968.83 5
3968.97 7
3969.12 9
3969.26 11
3969.41 13
3969.55 14
3969.70 14
3969.84 15
3969.98 14
3970.13 14
3970.27 13
3970.42 13
3970.56 13
3970.71 13
3970.85 12
3971.00 13
3971.14 13
3971.28 13
3971.43 13
3971.57 13
3971.72 13
3971.86 13
3972.01 13
3972.15 12
3972.30 12
3972.44 12
3972.59 12
3972.73 12
3972.87 13
3973.02 14
3973.16 16
3973.31 19
3973.45 21
3973.60 24
3973.74 28
3973.89 30
3974.03 33
3974.18 34
3974.32 35
3974.46 34
3974.61 32
3974.75 29
3974.90 25
3975.04 21
3975.19 17
3975.33 14
3975.48 11
3975.62 10
3975.77 10
3975.91 10
3976.05 12
3976.20 14
3976.34 17
3976.49 19
3976.63 22
3976.78 24
3976.92 27
3977.07 29
3977.21 30
3977.36 32
3977.50 33
3977.65 34
3977.79 34
3977.93 34
3978.08 34
3978.22 33
3978.37 32
3978.51 30
3978.66 28
3978.80 25
3978.95 22
3979.09 20
3979.24 18
3979.38 17
3979.53 17
3979.67 17
3979.81 18
3979.96 19
3980.10 20
3980.25 20
3980.39 19
3980.54 18
3980.68 16
3980.83 14
3980.97 12
3981.12 10
3981.26 10
3981.41 11
3981.55 12
3981.70 15
3981.84 18
3981.98 21
3982.13 23
3982.27 25
3982.42 26
3982.56 27
3982.71 26
3982.85 25
3983.00 23
3983.14 21
3983.29 19
3983.43 16
3983.58 13
3983.72 11
3983.87 8
3984.01 6
3984.16 4
3984.30 3
3984.44 2
3984.59 1
3984.73 1
3984.88 2
3985.02 3
3985.17 4
3985.31 5
3985.46 5
3985.60 6
3985.75 7
3985.89 7
3986.04 8
3986.18 8
3986.33 10
3986.47 12
3986.62 15
3986.76 18
3986.91 22
3987.05 27
3987.20 31
3987.34 34
3987.49 37
3987.63 39
3987.77 40
3987.92 40
3988.06 40
3988.21 39
3988.35 37
3988.50 36
3988.64 34
3988.79 32
3988.93 30
3989.08 28
3989.22 27
3989.37 25
3989.51 24
3989.66 23
3989.80 21
3989.95 20
3990.09 18
3990.24 15
3990.38 13
3990.53 10
3990.67 8
3990.82 6
3990.96 5
3991.11 4
3991.25 3
3991.40 3
3991.54 3
3991.69 3
3991.83 2
3991.98 2
3992.12 1
3992.26 0
3992.41 0
3992.55 0
3992.70 1
3992.84 3
3992.99 5
3993.13 7
3993.28 10
3993.42 13
3993.57 15
3993.71 18
3993.86 21
3994.00 23
3994.15 25
3994.29 28
3994.44 29
3994.58 31
3994.73 32
3994.87 33
3995.02 34
3995.16 35
3995.31 36
3995.45 38
3995.60 40
3995.74 42
3995.89 43
3996.03 44
3996.18 43
3996.32 42
3996.47 40
3996.61 37
3996.76 34
3996.90 31
3997.05 28
3997.19 26
3997.34 24
3997.48 23
3997.63 22
3997.77 21
3997.92 20
3998.06 18
3998.21 15
3998.35 12
3998.50 9
3998.64 6
3998.79 3
3998.93 1
3999.08 -0
3999.22 -1
3999.37 -1
3999.51 -1
3999.66 -0
3999.80 1
3999.95 2
4000.09 4
4000.24 6
4000.38 9
4000.53 12
4000.67 14
4000.82 17
4000.96 19
4001.11 20
4001.25 22
4001.40 22
4001.54 22
4001.69 21
4001.83 19
4001.98 17
4002.12 14
4002.27 12
4002.41 9
4002.56 7
4002.70 5
4002.85 3
4002.99 3
4003.14 3
4003.28 3
4003.43 4
4003.57 5
4003.72 6
4003.86 6
4004.01 7
4004.15 7
4004.30 7
4004.44 8
4004.59 9
4004.73 10
4004.88 11
4005.02 13
4005.17 14
4005.31 16
4005.46 17
4005.61 18
4005.75 19
4005.90 20
4006.04 20
4006.19 19
4006.33 19
4006.48 18
4006.62 17
4006.77 15
4006.91 14
4007.06 11
4007.20 9
4007.35 8
4007.49 7
4007.64 7
4007.78 8
4007.93 10
4008.07 13
4008.22 16
4008.36 19
4008.51 20
4008.65 21
4008.80 21
4008.94 19
4009.09 16
4009.23 12
4009.38 9
4009.52 5
4009.67 3
4009.81 1
4009.96 -0
4010.11 -1
4010.25 -1
4010.40 -1
4010.54 -1
4010.69 -0
4010.83 0
4010.98 1
4011.12 3
4011.27 4
4011.41 6
4011.56 8
4011.70 9
4011.85 9
4011.99 9
4012.14 8
4012.28 6
4012.43 4
4012.57 3
4012.72 1
4012.86 -0
4013.01 -0
4013.16 -0
4013.30 1
4013.45 2
4013.59 4
4013.74 6
4013.88 8
4014.03 9
4014.17 9
4014.32 9
4014.46 8
4014.61 7
4014.75 5
4014.90 3
4015.04 2
4015.19 1
4015.33 -0
4015.48 -1
4015.63 -1
4015.77 -1
4015.92 -0
4016.06 1
4016.21 2
4016.35 4
4016.50 6
4016.64 9
4016.79 11
4016.93 12
4017.08 12
4017.22 12
4017.37 11
4017.51 9
4017.66 7
4017.80 5
4017.95 4
4018.10 3
4018.24 3
4018.39 4
4018.53 5
4018.68 7
4018.82 7
4018.97 8
4019.11 7
4019.26 6
4019.40 5
4019.55 3
4019.69 2
4019.84 1
4019.99 0
4020.13 -0
4020.28 -0
4020.42 -0
4020.57 -0
4020.71 -0
4020.86 -0
4021.00 -0
4021.15 0
4021.29 1
4021.44 3
4021.58 5
4021.73 7
4021.88 9
4022.02 11
4022.17 13
4022.31 15
4022.46 17
4022.60 18
4022.75 20
4022.89 21
4023.04 22
4023.18 23
4023.33 24
4023.48 24
4023.62 24
4023.77 24
4023.91 23
4024.06 21
4024.20 19
4024.35 16
4024.49 14
4024.64 12
4024.78 10
4024.93 9
4025.08 8
4025.22 8
4025.37 9
4025.51 9
4025.66 9
4025.80 9
4025.95 9
4026.09 8
4026.24 7
4026.38 7
4026.53 7
4026.68 8
4026.82 10
4026.97 13
4027.11 16
4027.26 20
4027.40 24
4027.55 27
4027.69 31
4027.84 34
4027.99 36
4028.13 38
4028.28 40
4028.42 41
4028.57 42
4028.71 43
4028.86 43
4029.00 42
4029.15 42
4029.30 40
4029.44 39
4029.59 38
4029.73 36
4029.88 35
4030.02 33
4030.17 32
4030.31 30
4030.46 28
4030.61 25
4030.75 23
4030.90 21
4031.04 19
4031.19 17
4031.33 16
4031.48 16
4031.62 16
4031.77 16
4031.92 16
4032.06 16
4032.21 16
4032.35 16
4032.50 15
4032.64 14
4032.79 13
4032.94 12
4033.08 11
4033.23 9
4033.37 7
4033.52 5
4033.66 3
4033.81 2
4033.95 1
4034.10 0
4034.25 -0
4034.39 -1
4034.54 -1
4034.68 -1
4034.83 -0
4034.97 0
4035.12 1
4035.27 3
4035.41 5
4035.56 7
4035.70 9
4035.85 12
4035.99 14
4036.14 16
4036.29 18
4036.43 18
4036.58 19
4036.72 19
4036.87 19
4037.01 19
4037.16 20
4037.30 21
4037.45 23
4037.60 25
4037.74 28
4037.89 30
4038.03 32
4038.18 33
4038.32 34
4038.47 33
4038.62 32
4038.76 29
4038.91 25
4039.05 20
4039.20 16
4039.34 11
4039.49 7
4039.64 3
4039.78 1
4039.93 1
4040.07 2
4040.22 4
4040.37 7
4040.51 11
4040.66 15
4040.80 18
4040.95 22
4041.09 24
4041.24 25
4041.39 26
4041.53 25
4041.68 23
4041.82 21
4041.97 19
4042.11 17
4042.26 15
4042.41 14
4042.55 13
4042.70 14
4042.84 15
4042.99 18
4043.13 20
4043.28 22
4043.43 24
4043.57 25
4043.72 25
4043.86 25
4044.01 24
4044.16 23
4044.30 22
4044.45 21
4044.59 20
4044.74 20
4044.88 20
4045.03 20
4045.18 19
4045.32 18
4045.47 17
4045.61 16
4045.76 15
4045.91 14
4046.05 13
4046.20 12
4046.34 11
4046.49 11
4046.63 10
4046.78 9
4046.93 8
4047.07 8
4047.22 8
4047.36 8
4047.51 9
4047.66 10
4047.80 12
4047.95 14
4048.09 16
4048.24 17
4048.39 17
4048.53 17
4048.68 15
4048.82 13
4048.97 11
4049.12 9
4049.26 8
4049.41 7
4049.55 8
4049.70 9
4049.84 11
4049.99 14
4050.14 17
4050.28 19
4050.43 21
4050.57 22
4050.72 22
4050.87 20
4051.01 18
4051.16 15
4051.30 12
4051.45 10
4051.60 7
4051.74 6
4051.89 5
4052.03 5
4052.18 6
4052.33 7
4052.47 9
4052.62 11
4052.76 13
4052.91 15
4053.06 16
4053.20 18
4053.35 19
4053.49 20
4053.64 21
4053.79 23
4053.93 24
4054.08 24
4054.22 24
4054.37 23
4054.52 21
4054.66 19
4054.81 16
4054.95 14
4055.10 12
4055.25 12
4055.39 12
4055.54 14
4055.68 17
4055.83 20
4055.98 23
4056.12 26
4056.27 28
4056.41 29
4056.56 29
4056.71 28
4056.85 26
4057.00 23
4057.14 20
4057.29 16
4057.44 13
4057.58 9
4057.73 6
4057.87 4
4058.02 2
4058.17 0
4058.31 -0
4058.46 -0
4058.60 1
4058.75 3
4058.90 6
4059.04 10
4059.19 15
4059.34 20
4059.48 26
4059.63 32
4059.77 37
4059.92 41
4060.07 43
4060.21 43
4060.36 40
4060.50 36
4060.65 31
4060.80 26
4060.94 21
4061.09 17
4061.23 14
4061.38 13
4061.53 12
4061.67 13
4061.82 15
4061.97 17
4062.11 20
4062.26 23
4062.40 25
4062.55 28
4062.70 30
4062.84 31
4062.99 32
4063.13 32
4063.28 32
4063.43 31
4063.57 30
4063.72 29
4063.87 27
4064.01 26
4064.16 24
4064.30 22
4064.45 20
4064.60 18
4064.74 16
4064.89 15
4065.04 13
4065.18 12
4065.33 11
4065.47 11
4065.62 10
4065.77 11
4065.91 11
4066.06 12
4066.20 13
4066.35 14
4066.50 15
4066.64 16
4066.79 17
4066.94 17
4067.08 18
4067.23 18
4067.37 19
4067.52 20
4067.67 22
4067.81 24
4067.96 27
4068.11 30
4068.25 34
4068.40 36
4068.54 38
4068.69 40
4068.84 40
4068.98 40
4069.13 40
4069.28 39
4069.42 39
4069.57 38
4069.71 38
4069.86 38
4070.01 37
4070.15 36
4070.30 35
4070.45 33
4070.59 32
4070.74 30
4070.89 29
4071.03 28
4071.18 28
4071.32 27
4071.47 27
4071.62 26
4071.76 26
4071.91 26
4072.06 26
4072.20 27
4072.35 28
4072.49 31
4072.64 34
4072.79 38
4072.93 42
4073.08 46
4073.23 50
4073.37 52
4073.52 54
4073.67 54
4073.81 52
4073.96 50
4074.10 47
4074.25 44
4074.40 42
4074.54 40
4074.69 41
4074.84 42
4074.98 45
4075.13 50
4075.28 54
4075.42 58
4075.57 62
4075.71 64
4075.86 66
4076.01 66
4076.15 66
4076.30 66
4076.45 65
4076.59 65
4076.74 64
4076.89 63
4077.03 61
4077.18 58
4077.33 54
4077.47 49
4077.62 44
4077.76 40
4077.91 36
4078.06 33
4078.20 32
4078.35 32
4078.50 33
4078.64 36
4078.79 39
4078.94 42
4079.08 45
4079.23 48
4079.38 49
4079.52 50
4079.67 49
4079.81 47
4079.96 45
4080.11 43
4080.25 40
4080.40 38
4080.55 36
4080.69 35
4080.84 35
4080.99 36
4081.13 36
4081.28 37
4081.43 37
4081.57 37
4081.72 36
4081.87 35
4082.01 32
4082.16 29
4082.30 26
4082.45 22
4082.60 19
4082.74 15
4082.89 12
4083.04 10
4083.18 8
4083.33 7
4083.48 7
4083.62 7
4083.77 7
4083.92 7
4084.06 8
4084.21 9
4084.36 9
4084.50 9
4084.65 9
4084.80 8
4084.94 8
4085.09 7
4085.24 7
4085.38 7
4085.53 7
4085.68 8
4085.82 8
4085.97 9
4086.11 10
4086.26 10
4086.41 10
4086.55 10
4086.70 10
4086.85 11
4086.99 11
4087.14 12
4087.29 14
4087.43 16
4087.58 17
4087.73 19
4087.87 19
4088.02 19
4088.17 18
4088.31 16
4088.46 13
4088.61 10
4088.75 7
4088.90 4
4089.05 2
4089.19 1
4089.34 0
4089.49 -0
4089.63 -0
4089.78 -0
4089.93 -0
4090.07 -0
4090.22 -1
4090.37 -1
4090.51 -0
4090.66 0
4090.81 1
4090.95 3
4091.10 6
4091.25 9
4091.39 13
4091.54 17
4091.69 21
4091.83 25
4091.98 29
4092.13 32
4092.27 34
4092.42 35
4092.57 36
4092.71 37
4092.86 37
4093.01 36
4093.15 34
4093.30 32
4093.45 30
4093.59 28
4093.74 25
4093.89 22
4094.03 19
4094.18 16
4094.33 14
4094.47 11
4094.62 9
4094.77 7
4094.91 7
4095.06 7
4095.21 8
4095.35 10
4095.50 12
4095.65 14
4095.79 17
4095.94 19
4096.09 21
4096.24 21
4096.38 22
4096.53 21
4096.68 21
4096.82 20
4096.97 19
4097.12 19
4097.26 18
4097.41 18
4097.56 17
4097.70 17
4097.85 17
4098.00 17
4098.14 17
4098.29 18
4098.44 19
4098.58 21
4098.73 24
4098.88 27
4099.02 31
4099.17 35
4099.32 38
4099.46 41
4099.61 43
4099.76 44
4099.90 44
4100.05 44
4100.20 43
4100.35 42
4100.49 40
4100.64 39
4100.79 38
4100.93 38
4101.08 37
4101.23 37
4101.37 36
4101.52 37
4101.67 37
4101.81 38
4101.96 40
4102.11 42
4102.25 45
4102.40 48
4102.55 51
4102.69 55
4102.84 58
4102.99 60
4103.14 62
4103.28 62
4103.43 61
4103.58 58
4103.72 54
4103.87 49
4104.02 43
4104.16 37
4104.31 32
4104.46 27
4104.60 24
4104.75 22
4104.90 21
4105.05 21
4105.19 21
4105.34 21
4105.49 20
4105.63 20
4105.78 19
4105.93 18
4106.07 18
4106.22 18
4106.37 18
4106.51 18
4106.66 18
4106.81 19
4106.96 19
4107.10 20
4107.25 21
4107.40 23
4107.54 25
4107.69 26
4107.84 27
4107.98 27
4108.13 26
4108.28 24
4108.43 21
4108.57 17
4108.72 14
4108.87 11
4109.01 8
4109.16 7
4109.31 6
4109.45 7
4109.60 7
4109.75 8
4109.89 9
4110.04 10
4110.19 10
4110.34 10
4110.48 10
4110.63 9
4110.78 9
4110.92 9
4111.07 10
4111.22 10
4111.37 10
4111.51 10
4111.66 10
4111.81 9
4111.95 8
4112.10 7
4112.25 5
4112.39 4
4112.54 3
4112.69 3
4112.84 2
4112.98 3
4113.13 4
4113.28 5
4113.42 6
4113.57 8
4113.72 10
4113.87 12
4114.01 13
4114.16 14
4114.31 14
4114.45 15
4114.60 15
4114.75 15
4114.89 16
4115.04 16
4115.19 17
4115.34 19
4115.48 20
4115.63 21
4115.78 22
4115.92 23
4116.07 23
4116.22 22
4116.37 22
4116.51 21
4116.66 21
4116.81 22
4116.95 23
4117.10 24
4117.25 26
4117.40 27
4117.54 28
4117.69 28
4117.84 27
4117.98 25
4118.13 21
4118.28 18
4118.43 14
4118.57 11
4118.72 8
4118.87 7
4119.01 6
4119.16 7
4119.31 9
4119.46 11
4119.60 13
4119.75 16
4119.90 18
4120.04 19
4120.19 21
4120.34 22
4120.49 23
4120.63 23
4120.78 24
4120.93 24
4121.07 23
4121.22 22
4121.37 21
4121.52 19
4121.66 16
4121.81 13
4121.96 10
4122.11 8
4122.25 7
4122.40 6
4122.55 8
4122.69 10
4122.84 14
4122.99 17
4123.14 21
4123.28 24
4123.43 27
4123.58 28
4123.72 29
4123.87 30
4124.02 32
4124.17 34
4124.31 37
4124.46 41
4124.61 44
4124.76 48
4124.90 50
4125.05 51
4125.20 51
4125.34 49
4125.49 45
4125.64 41
4125.79 37
4125.93 33
4126.08 29
4126.23 26
4126.38 24
4126.52 23
4126.67 22
4126.82 21
4126.97 20
4127.11 19
4127.26 18
4127.41 17
4127.55 17
4127.70 18
4127.85 18
4128.00 20
4128.14 21
4128.29 23
4128.44 24
4128.59 24
4128.73 24
4128.88 23
4129.03 21
4129.17 19
4129.32 16
4129.47 13
4129.62 11
4129.76 9
4129.91 9
4130.06 9
4130.21 11
4130.35 14
4130.50 17
4130.65 22
4130.80 26
4130.94 30
4131.09 33
4131.24 36
4131.39 38
4131.53 39
4131.68 39
4131.83 38
4131.98 37
4132.12 35
4132.27 33
4132.42 31
4132.56 28
4132.71 26
4132.86 24
4133.01 23
4133.15 23
4133.30 24
4133.45 26
4133.60 27
4133.74 29
4133.89 30
4134.04 30
4134.19 30
4134.33 28
4134.48 26
4134.63 23
4134.78 20
4134.92 17
4135.07 14
4135.22 12
4135.37 11
4135.51 11
4135.66 11
4135.81 12
4135.96 14
4136.10 15
4136.25 17
4136.40 18
4136.55 18
4136.69 18
4136.84 17
4136.99 17
4137.14 16
4137.28 15
4137.43 15
4137.58 16
4137.73 17
4137.87 18
4138.02 19
4138.17 20
4138.32 21
4138.46 21
4138.61 20
4138.76 19
4138.91 17
4139.05 14
4139.20 11
4139.35 9
4139.50 8
4139.64 7
4139.79 7
4139.94 8
4140.09 9
4140.23 11
4140.38 12
4140.53 14
4140.68 14
4140.82 14
4140.97 14
4141.12 13
4141.27 13
4141.41 12
4141.56 12
4141.71 11
4141.86 10
4142.00 9
4142.15 8
4142.30 6
4142.45 5
4142.59 3
4142.74 2
4142.89 1
4143.04 0
4143.18 -1
4143.33 -1
4143.48 -1
4143.63 -1
4143.78 -1
4143.92 0
4144.07 3
4144.22 6
4144.37 11
4144.51 17
4144.66 23
4144.81 29
4144.96 34
4145.10 37
4145.25 38
4145.40 37
4145.55 35
4145.69 31
4145.84 26
4145.99 22
4146.14 20
4146.29 18
4146.43 18
4146.58 19
4146.73 22
4146.88 24
4147.02 27
4147.17 29
4147.32 30
4147.47 30
4147.61 29
4147.76 28
4147.91 27
4148.06 25
4148.20 24
4148.35 23
4148.50 21
4148.65 20
4148.80 18
4148.94 16
4149.09 14
4149.24 12
4149.39 10
4149.53 7
4149.68 5
4149.83 3
4149.98 1
4150.12 0
4150.27 0
4150.42 1
4150.57 2
4150.72 4
4150.86 7
4151.01 10
4151.16 13
4151.31 16
4151.45 19
4151.60 22
4151.75 24
4151.90 26
4152.05 26
4152.19 26
4152.34 25
4152.49 24
4152.64 22
4152.78 21
4152.93 20
4153.08 21
4153.23 22
4153.38 23
4153.52 25
4153.67 27
4153.82 28
4153.97 29
4154.11 28
4154.26 27
4154.41 25
4154.56 22
4154.71 21
4154.85 20
4155.00 20
4155.15 22
4155.30 24
4155.44 27
4155.59 28
4155.74 29
4155.89 28
4156.04 26
4156.18 22
4156.33 18
4156.48 14
4156.63 10
4156.78 6
4156.92 4
4157.07 2
4157.22 1
4157.37 -0
4157.51 -1
4157.66 -1
4157.81 -0
4157.96 1
4158.11 2
4158.25 5
4158.40 7
4158.55 10
4158.70 12
4158.85 14
4158.99 15
4159.14 14
4159.29 13
4159.44 12
4159.58 11
4159.73 10
4159.88 9
4160.03 9
4160.18 10
4160.32 10
4160.47 10
4160.62 10
4160.77 9
4160.92 8
4161.06 6
4161.21 5
4161.36 4
4161.51 4
4161.66 4
4161.80 5
4161.95 7
4162.10 9
4162.25 10
4162.39 12
4162.54 13
4162.69 13
4162.84 13
4162.99 12
4163.13 11
4163.28 9
4163.43 8
4163.58 6
4163.73 5
4163.87 4
4164.02 4
4164.17 4
4164.32 5
4164.47 6
4164.61 7
4164.76 8
4164.91 10
4165.06 10
4165.21 10
4165.35 10
4165.50 9
4165.65 9
4165.80 8
4165.95 8
4166.09 9
4166.24 10
4166.39 11
4166.54 13
4166.69 14
4166.83 15
4166.98 15
4167.13 14
4167.28 13
4167.43 11
4167.57 9
4167.72 7
4167.87 4
4168.02 2
4168.17 1
4168.31 0
4168.46 -1
4168.61 -1
4168.76 -1
4168.91 -1
4169.05 -1
4169.20 0
4169.35 1
4169.50 4
4169.65 6
4169.80 10
4169.94 14
4170.09 17
4170.24 21
4170.39 23
4170.54 25
4170.68 25
4170.83 24
4170.98 23
4171.13 22
4171.28 20
4171.42 18
4171.57 16
4171.72 15
4171.87 14
4172.02 13
4172.16 12
4172.31 11
4172.46 11
4172.61 11
4172.76 11
4172.91 12
4173.05 13
4173.20 15
4173.35 18
4173.50 20
4173.65 23
4173.79 26
4173.94 28
4174.09 30
4174.24 31
4174.39 32
4174.53 33
4174.68 33
4174.83 33
4174.98 32
4175.13 31
4175.28 30
4175.42 28
4175.57 25
4175.72 23
4175.87 20
4176.02 18
4176.16 16
4176.31 15
4176.46 14
4176.61 14
4176.76 14
4176.91 14
4177.05 14
4177.20 15
4177.35 16
4177.50 18
4177.65 20
4177.79 23
4177.94 27
4178.09 30
4178.24 33
4178.39 35
4178.54 36
4178.68 36
4178.83 34
4178.98 32
4179.13 29
4179.28 26
4179.43 24
4179.57 22
4179.72 21
4179.87 20
4180.02 18
4180.17 17
4180.31 16
4180.46 14
4180.61 12
4180.76 11
4180.91 9
4181.06 8
4181.20 7
4181.35 7
4181.50 7
4181.65 7
4181.80 8
4181.95 8
4182.09 9
4182.24 10
4182.39 11
4182.54 11
4182.69 12
4182.84 12
4182.98 12
4183.13 12
4183.28 11
4183.43 10
4183.58 9
4183.73 8
4183.87 7
4184.02 7
4184.17 7
4184.32 8
4184.47 9
4184.62 10
4184.76 11
4184.91 13
4185.06 15
4185.21 17
4185.36 18
4185.51 19
4185.65 20
4185.80 20
4185.95 20
4186.10 18
4186.25 16
4186.40 13
4186.54 10
4186.69 7
4186.84 5
4186.99 2
4187.14 1
4187.29 -0
4187.43 -1
4187.58 -0
4187.73 0
4187.88 1
4188.03 1
4188.18 2
4188.32 3
4188.47 3
4188.62 4
4188.77 4
4188.92 4
4189.07 4
4189.22 5
4189.36 6
4189.51 7
4189.66 8
4189.81 9
4189.96 9
4190.11 10
4190.25 9
4190.40 8
4190.55 6
4190.70 4
4190.85 3
4191.00 1
4191.14 0
4191.29 -0
4191.44 -0
4191.59 -0
4191.74 0
4191.89 1
4192.04 1
4192.18 1
4192.33 2
4192.48 2
4192.63 1
4192.78 1
4192.93 1
4193.07 0
4193.22 0
4193.37 0
4193.52 1
4193.67 2
4193.82 2
4193.97 3
4194.11 4
4194.26 4
4194.41 5
4194.56 5
4194.71 5
4194.86 6
4195.01 7
4195.15 8
4195.30 10
4195.45 11
4195.60 13
4195.75 15
4195.90 17
4196.05 19
4196.19 21
4196.34 24
4196.49 26
4196.64 28
4196.79 30
4196.94 31
4197.08 31
4197.23 30
4197.38 28
4197.53 25
4197.68 21
4197.83 17
4197.98 14
4198.12 11
4198.27 10
4198.42 9
4198.57 10
4198.72 11
4198.87 13
4199.02 16
4199.16 19
4199.31 22
4199.46 24
4199.61 26
4199.76 27
4199.91 28
4200.06 28
4200.21 28
4200.35 27
4200.50 27
4200.65 27
4200.80 27
4200.95 28
4201.10 28
4201.25 29
4201.39 28
4201.54 27
4201.69 26
4201.84 23
4201.99 20
4202.14 17
4202.29 15
4202.43 13
4202.58 12
4202.73 11
4202.88 12
4203.03 14
4203.18 16
4203.33 18
4203.48 20
4203.62 21
4203.77 22
4203.92 21
4204.07 20
4204.22 19
4204.37 16
4204.52 14
4204.66 12
4204.81 10
4204.96 9
4205.11 9
4205.26 10
4205.41 10
4205.56 10
4205.71 10
4205.85 9
4206.00 8
4206.15 6
4206.30 4
4206.45 3
4206.60 1
4206.75 0
4206.90 -0
4207.04 -1
4207.19 -1
4207.34 -1
4207.49 -1
4207.64 -1
4207.79 -0
4207.94 0
4208.09 1
4208.23 3
4208.38 5
4208.53 8
4208.68 10
4208.83 13
4208.98 16
4209.13 18
4209.28 19
4209.42 18
4209.57 17
4209.72 15
4209.87 13
4210.02 10
4210.17 7
4210.32 5
4210.47 2
4210.61 0
4210.76 -1
4210.91 -2
4211.06 -1
4211.21 1
4211.36 5
4211.51 10
4211.66 16
4211.80 23
4211.95 29
4212.10 34
4212.25 38
4212.40 40
4212.55 41
4212.70 41
4212.85 39
4213.00 38
4213.14 38
4213.29 39
4213.44 40
4213.59 42
4213.74 45
4213.89 48
4214.04 50
4214.19 52
4214.34 54
4214.48 54
4214.63 55
4214.78 55
4214.93 56
4215.08 58
4215.23 60
4215.38 63
4215.53 66
4215.67 69
4215.82 72
4215.97 74
4216.12 75
4216.27 75
4216.42 75
4216.57 74
4216.72 73
4216.87 73
4217.02 73
4217.16 74
4217.31 76
4217.46 80
4217.61 85
4217.76 92
4217.91 100
4218.06 111
4218.21 124
4218.36 138
4218.50 154
4218.65 171
4218.80 189
4218.95 207
4219.10 225
4219.25 242
4219.40 258
4219.55 274
4219.70 288
4219.84 302
4219.99 315
4220.14 327
4220.29 340
4220.44 353
4220.59 366
4220.74 378
4220.89 390
4221.04 401
4221.19 410
4221.33 416
4221.48 419
4221.63 419
4221.78 417
4221.93 412
4222.08 405
4222.23 397
4222.38 387
4222.53 376
4222.68 365
4222.82 353
4222.97 342
4223.12 331
4223.27 321
4223.42 313
4223.57 306
4223.72 300
4223.87 296
4224.02 293
4224.17 291
4224.31 289
4224.46 288
4224.61 287
4224.76 286
4224.91 284
4225.06 282
4225.21 280
4225.36 276
4225.51 271
4225.66 265
4225.81 257
4225.95 248
4226.10 238
4226.25 227
4226.40 215
4226.55 202
4226.70 190
4226.85 179
4227.00 168
4227.15 158
4227.30 150
4227.45 142
4227.59 135
4227.74 128
4227.89 123
4228.04 118
4228.19 114
4228.34 110
4228.49 108
4228.64 107
4228.79 107
4228.94 107
4229.09 108
4229.23 108
4229.38 107
4229.53 105
4229.68 103
4229.83 100
4229.98 96
4230.13 92
4230.28 88
4230.43 84
4230.58 80
4230.73 77
4230.87 73
4231.02 70
4231.17 67
4231.32 63
4231.47 60
4231.62 57
4231.77 54
4231.92 52
4232.07 50
4232.22 50
4232.37 50
4232.52 50
4232.66 50
4232.81 50
4232.96 49
4233.11 47
4233.26 45
4233.41 42
4233.56 38
4233.71 36
4233.86 34
4234.01 33
4234.16 33
4234.31 33
4234.46 34
4234.60 36
4234.75 36
4234.90 37
4235.05 37
4235.20 37
4235.35 36
4235.50 35
4235.65 33
4235.80 32
4235.95 31
4236.10 30
4236.25 29
4236.40 29
4236.54 30
4236.69 31
4236.84 32
4236.99 35
4237.14 38
4237.29 41
4237.44 44
4237.59 47
4237.74 50
4237.89 53
4238.04 55
4238.19 57
4238.34 58
4238.49 59
4238.63 59
4238.78 59
4238.93 59
4239.08 58
4239.23 57
4239.38 56
4239.53 55
4239.68 54
4239.83 52
4239.98 51
4240.13 49
4240.28 48
4240.43 46
4240.58 43
4240.72 40
4240.87 37
4241.02 33
4241.17 30
4241.32 26
4241.47 23
4241.62 21
4241.77 20
4241.92 20
4242.07 21
4242.22 23
4242.37 26
4242.52 29
4242.67 32
4242.82 34
4242.96 36
4243.11 37
4243.26 37
4243.41 37
4243.56 36
4243.71 35
4243.86 34
4244.01 33
4244.16 32
4244.31 31
4244.46 32
4244.61 32
4244.76 33
4244.91 35
4245.06 36
4245.21 36
4245.36 36
4245.50 35
4245.65 34
4245.80 33
4245.95 31
4246.10 30
4246.25 28
4246.40 27
4246.55 27
4246.70 26
4246.85 26
4247.00 27
4247.15 27
4247.30 28
4247.45 29
4247.60 29
4247.75 30
4247.90 30
4248.04 30
4248.19 29
4248.34 27
4248.49 25
4248.64 23
4248.79 20
4248.94 18
4249.09 16
4249.24 15
4249.39 15
4249.54 15
4249.69 17
4249.84 18
4249.99 20
4250.14 21
4250.29 22
4250.44 22
4250.59 21
4250.74 20
4250.89 17
4251.03 13
4251.18 10
4251.33 7
4251.48 4
4251.63 2
4251.78 0
4251.93 -1
4252.08 -1
4252.23 -1
4252.38 -1
4252.53 -0
4252.68 -0
4252.83 0
4252.98 1
4253.13 2
4253.28 3
4253.43 5
4253.58 7
4253.73 9
4253.88 12
4254.03 14
4254.17 17
4254.32 19
4254.47 21
4254.62 23
4254.77 25
4254.92 26
4255.07 27
4255.22 28
4255.37 28
4255.52 28
4255.67 27
4255.82 27
4255.97 26
4256.12 26
4256.27 26
4256.42 26
4256.57 27
4256.72 27
4256.87 28
4257.02 29
4257.17 29
4257.32 28
4257.47 27
4257.62 25
4257.77 23
4257.91 21
4258.06 20
4258.21 19
4258.36 18
4258.51 19
4258.66 21
4258.81 23
4258.96 25
4259.11 28
4259.26 30
4259.41 32
4259.56 33
4259.71 34
4259.86 35
4260.01 35
4260.16 35
4260.31 35
4260.46 35
4260.61 35
4260.76 35
4260.91 35
4261.06 35
4261.21 36
4261.36 36
4261.51 36
4261.66 35
4261.81 34
4261.96 32
4262.11 29
4262.26 26
4262.40 23
4262.55 20
4262.70 17
4262.85 16
4263.00 16
4263.15 16
4263.30 18
4263.45 20
4263.60 23
4263.75 26
4263.90 29
4264.05 32
4264.20 34
4264.35 35
4264.50 36
4264.65 36
4264.80 35
4264.95 34
4265.10 32
4265.25 30
4265.40 27
4265.55 25
4265.70 22
4265.85 19
4266.00 17
4266.15 15
4266.30 14
4266.45 14
4266.60 15
4266.75 17
4266.90 21
4267.05 24
4267.20 29
4267.35 33
4267.50 37
4267.65 40
4267.80 43
4267.95 45
4268.10 46
4268.25 46
4268.40 45
4268.55 43
4268.69 40
4268.84 36
4268.99 30
4269.14 25
4269.29 19
4269.44 14
4269.59 10
4269.74 7
4269.89 5
4270.04 5
4270.19 6
4270.34 8
4270.49 10
4270.64 14
4270.79 17
4270.94 21
4271.09 24
4271.24 28
4271.39 31
4271.54 33
4271.69 35
4271.84 37
4271.99 39
4272.14 40
4272.29 41
4272.44 42
4272.59 43
4272.74 43
4272.89 42
4273.04 41
4273.19 40
4273.34 38
4273.49 35
4273.64 32
4273.79 28
4273.94 24
4274.09 21
4274.24 18
4274.39 17
4274.54 16
4274.69 16
4274.84 16
4274.99 17
4275.14 18
4275.29 18
4275.44 18
4275.59 17
4275.74 16
4275.89 14
4276.04 12
4276.19 11
4276.34 11
4276.49 12
4276.64 13
4276.79 16
4276.94 19
4277.09 22
4277.24 25
4277.39 27
4277.54 29
4277.69 30
4277.84 30
4277.99 30
4278.14 29
4278.29 28
4278.44 26
4278.59 25
4278.74 24
4278.89 23
4279.04 21
4279.19 21
4279.34 20
4279.49 19
4279.64 19
4279.79 19
4279.94 20
4280.09 21
4280.24 21
4280.39 22
4280.54 23
4280.69 24
4280.84 26
4280.99 28
4281.14 30
4281.29 33
4281.44 36
4281.59 40
4281.74 43
4281.89 45
4282.04 47
4282.19 47
4282.34 45
4282.49 43
4282.64 39
4282.79 36
4282.94 32
4283.09 29
4283.24 26
4283.39 23
4283.54 21
4283.69 19
4283.84 17
4283.99 14
4284.14 12
4284.29 9
4284.44 6
4284.59 4
4284.74 2
4284.89 1
4285.04 -0
4285.19 -1
4285.34 -1
4285.49 -0
4285.64 -0
4285.79 0
4285.94 0
4286.09 1
4286.24 1
4286.39 1
4286.54 2
4286.69 3
4286.84 3
4286.99 4
4287.14 5
4287.29 6
4287.44 6
4287.59 6
4287.74 6
4287.89 5
4288.04 4
4288.19 3
4288.34 2
4288.49 2
4288.64 2
4288.79 3
4288.94 4
4289.09 6
4289.24 8
4289.39 9
4289.55 11
4289.70 12
4289.85 13
4290.00 14
4290.15 15
4290.30 16
4290.45 18
4290.60 20
4290.75 23
4290.90 25
4291.05 27
4291.20 29
4291.35 30
4291.50 30
4291.65 29
4291.80 27
4291.95 24
4292.10 21
4292.25 17
4292.40 13
4292.55 10
4292.70 8
4292.85 6
4293.00 5
4293.15 5
4293.30 5
4293.45 7
4293.60 9
4293.75 12
4293.90 14
4294.05 17
4294.20 20
4294.35 22
4294.50 24
4294.65 26
4294.80 28
4294.95 29
4295.10 30
4295.25 30
4295.40 31
4295.55 32
4295.70 34
4295.86 36
4296.01 38
4296.16 40
4296.31 41
4296.46 42
4296.61 41
4296.76 39
4296.91 36
4297.06 32
4297.21 28
4297.36 24
4297.51 20
4297.66 18
4297.81 16
4297.96 16
4298.11 17
4298.26 18
4298.41 20
4298.56 21
4298.71 22
4298.86 22
4299.01 22
4299.16 22
4299.31 21
4299.46 21
4299.61 20
4299.76 19
4299.91 18
4300.06 16
4300.21 14
4300.37 12
4300.52 11
4300.67 10
4300.82 10
4300.97 10
4301.12 12
4301.27 14
4301.42 16
4301.57 19
4301.72 22
4301.87 24
4302.02 27
4302.17 29
4302.32 32
4302.47 34
4302.62 36
4302.77 37
4302.92 37
4303.07 36
4303.22 34
4303.37 31
4303.52 28
4303.67 25
4303.82 23
4303.97 22
4304.13 21
4304.28 22
4304.43 23
4304.58 24
4304.73 24
4304.88 24
4305.03 23
4305.18 21
4305.33 18
4305.48 16
4305.63 13
4305.78 11
4305.93 9
4306.08 8
4306.23 8
4306.38 8
4306.53 9
4306.68 11
4306.83 13
4306.98 15
4307.13 16
4307.29 18
4307.44 19
4307.59 20
4307.74 20
4307.89 21
4308.04 21
4308.19 21
4308.34 21
4308.49 21
4308.64 22
4308.79 23
4308.94 24
4309.09 26
4309.24 28
4309.39 30
4309.54 31
4309.69 32
4309.84 33
4309.99 33
4310.15 33
4310.30 32
4310.45 32
4310.60 31
4310.75 31
4310.90 32
4311.05 34
4311.20 35
4311.35 37
4311.50 39
4311.65 41
4311.80 41
4311.95 41
4312.10 41
4312.25 41
4312.40 41
4312.55 42
4312.70 43
4312.86 45
4313.01 47
4313.16 49
4313.31 50
4313.46 50
4313.61 50
4313.76 48
4313.91 46
4314.06 42
4314.21 39
4314.36 35
4314.51 31
4314.66 27
4314.81 24
4314.96 22
4315.11 21
4315.27 21
4315.42 22
4315.57 24
4315.72 26
4315.87 28
4316.02 31
4316.17 33
4316.32 35
4316.47 36
4316.62 36
4316.77 36
4316.92 36
4317.07 35
4317.22 33
4317.37 31
4317.52 30
4317.68 28
4317.83 27
4317.98 27
4318.13 27
4318.28 28
4318.43 29
4318.58 31
4318.73 33
4318.88 36
4319.03 40
4319.18 44
4319.33 48
4319.48 52
4319.63 55
4319.79 58
4319.94 61
4320.09 63
4320.24 63
4320.39 63
4320.54 62
4320.69 61
4320.84 58
4320.99 55
4321.14 53
4321.29 50
4321.44 48
4321.59 46
4321.74 46
4321.90 47
4322.05 49
4322.20 52
4322.35 55
4322.50 59
4322.65 62
4322.80 65
4322.95 67
4323.10 68
4323.25 69
4323.40 69
4323.55 69
4323.70 69
4323.86 69
4324.01 70
4324.16 71
4324.31 74
4324.46 77
4324.61 81
4324.76 86
4324.91 92
4325.06 98
4325.21 105
4325.36 111
4325.51 117
4325.67 121
4325.82 124
4325.97 124
4326.12 123
4326.27 119
4326.42 114
4326.57 107
4326.72 100
4326.87 93
4327.02 85
4327.17 78
4327.32 72
4327.48 65
4327.63 60
4327.78 54
4327.93 49
4328.08 44
4328.23 39
4328.38 34
4328.53 30
4328.68 27
4328.83 25
4328.98 24
4329.13 25
4329.29 27
4329.44 31
4329.59 36
4329.74 42
4329.89 47
4330.04 53
4330.19 57
4330.34 59
4330.49 60
4330.64 60
4330.79 57
4330.95 53
4331.10 48
4331.25 42
4331.40 37
4331.55 32
4331.70 29
4331.85 27
4332.00 27
4332.15 27
4332.30 29
4332.45 31
4332.61 34
4332.76 36
4332.91 39
4333.06 41
4333.21 42
4333.36 43
4333.51 43
4333.66 42
4333.81 40
4333.96 38
4334.12 37
4334.27 36
4334.42 35
4334.57 37
4334.72 39
4334.87 42
4335.02 45
4335.17 47
4335.32 48
4335.47 48
4335.62 46
4335.78 43
4335.93 38
4336.08 34
4336.23 30
4336.38 27
4336.53 25
4336.68 24
4336.83 24
4336.98 25
4337.13 26
4337.29 27
4337.44 29
4337.59 30
4337.74 31
4337.89 32
4338.04 32
4338.19 31
4338.34 29
4338.49 27
4338.65 24
4338.80 20
4338.95 16
4339.10 13
4339.25 10
4339.40 8
4339.55 7
4339.70 7
4339.85 9
4340.00 11
4340.16 14
4340.31 17
4340.46 19
4340.61 20
4340.76 21
4340.91 21
4341.06 21
4341.21 22
4341.36 22
4341.52 23
4341.67 23
4341.82 24
4341.97 25
4342.12 26
4342.27 26
4342.42 25
4342.57 24
4342.72 22
4342.88 20
4343.03 18
4343.18 16
4343.33 14
4343.48 12
4343.63 10
4343.78 8
4343.93 7
4344.08 6
4344.24 4
4344.39 3
4344.54 2
4344.69 2
4344.84 1
4344.99 1
4345.14 1
4345.29 2
4345.44 2
4345.60 3
4345.75 4
4345.90 5
4346.05 6
4346.20 6
4346.35 6
4346.50 6
4346.65 5
4346.81 4
4346.96 3
4347.11 1
4347.26 0
4347.41 -0
4347.56 -0
4347.71 0
4347.86 1
4348.01 2
4348.17 4
4348.32 5
4348.47 6
4348.62 7
4348.77 7
4348.92 8
4349.07 9
4349.22 10
4349.38 12
4349.53 15
4349.68 18
4349.83 22
4349.98 26
4350.13 29
4350.28 32
4350.43 34
4350.59 34
4350.74 33
4350.89 31
4351.04 28
4351.19 25
4351.34 23
4351.49 20
4351.64 19
4351.80 17
4351.95 16
4352.10 15
4352.25 14
4352.40 13
4352.55 12
4352.70 10
4352.85 9
4353.01 9
4353.16 10
4353.31 11
4353.46 14
4353.61 17
4353.76 20
4353.91 24
4354.07 27
4354.22 29
4354.37 29
4354.52 29
4354.67 28
4354.82 27
4354.97 26
4355.12 25
4355.28 25
4355.43 25
4355.58 26
4355.73 27
4355.88 28
4356.03 29
4356.18 28
4356.34 27
4356.49 25
4356.64 23
4356.79 20
4356.94 18
4357.09 16
4357.24 15
4357.39 15
4357.55 17
4357.70 19
4357.85 21
4358.00 23
4358.15 25
4358.30 27
4358.45 28
4358.61 29
4358.76 29
4358.91 30
4359.06 31
4359.21 32
4359.36 33
4359.51 35
4359.67 37
4359.82 39
4359.97 40
4360.12 41
4360.27 42
4360.42 42
4360.57 43
4360.73 43
4360.88 43
4361.03 44
4361.18 45
4361.33 45
4361.48 46
4361.63 46
4361.79 45
4361.94 43
4362.09 40
4362.24 37
4362.39 33
4362.54 29
4362.69 24
4362.85 20
4363.00 16
4363.15 13
4363.30 11
4363.45 9
4363.60 9
4363.75 9
4363.91 10
4364.06 12
4364.21 14
4364.36 15
4364.51 17
4364.66 18
4364.81 19
4364.97 19
4365.12 18
4365.27 16
4365.42 14
4365.57 11
4365.72 8
4365.88 6
4366.03 3
4366.18 1
4366.33 0
4366.48 -0
4366.63 -1
4366.78 -1
4366.94 -1
4367.09 -0
4367.24 -0
4367.39 0
4367.54 1
4367.69 1
4367.85 3
4368.00 4
4368.15 5
4368.30 6
4368.45 6
4368.60 6
4368.75 6
4368.91 4
4369.06 3
4369.21 2
4369.36 1
4369.51 2
4369.66 3
4369.82 6
4369.97 9
4370.12 13
4370.27 18
4370.42 22
4370.57 26
4370.73 29
4370.88 31
4371.03 32
4371.18 33
4371.33 32
4371.48 31
4371.63 30
4371.79 28
4371.94 27
4372.09 26
4372.24 26
4372.39 26
4372.54 26
4372.70 26
4372.85 25
4373.00 25
4373.15 23
4373.30 21
4373.45 19
4373.61 15
4373.76 12
4373.91 9
4374.06 6
4374.21 3
4374.36 2
4374.52 0
4374.67 -1
4374.82 -1
4374.97 -1
4375.12 -1
4375.27 -0
4375.43 1
4375.58 4
4375.73 7
4375.88 11
4376.03 14
4376.18 17
4376.34 20
4376.49 21
4376.64 22
4376.79 22
4376.94 21
4377.09 21
4377.25 22
4377.40 23
4377.55 25
4377.70 28
4377.85 30
4378.01 33
4378.16 34
4378.31 35
4378.46 34
4378.61 33
4378.76 30
4378.92 28
4379.07 25
4379.22 22
4379.37 20
4379.52 19
4379.67 18
4379.83 18
4379.98 19
4380.13 19
4380.28 20
4380.43 20
4380.58 19
4380.74 19
4380.89 18
4381.04 17
4381.19 17
4381.34 17
4381.50 17
4381.65 18
4381.80 19
4381.95 19
4382.10 19
4382.25 18
4382.41 17
4382.56 15
4382.71 12
4382.86 9
4383.01 6
4383.17 4
4383.32 3
4383.47 4
4383.62 5
4383.77 8
4383.92 11
4384.08 15
4384.23 19
4384.38 22
4384.53 25
4384.68 26
4384.84 26
4384.99 25
4385.14 23
4385.29 20
4385.44 16
4385.59 13
4385.75 10
4385.90 8
4386.05 7
4386.20 7
4386.35 7
4386.51 8
4386.66 8
4386.81 8
4386.96 8
4387.11 7
4387.27 6
4387.42 5
4387.57 4
4387.72 3
4387.87 3
4388.02 3
4388.18 3
4388.33 4
4388.48 5
4388.63 7
4388.78 8
4388.94 10
4389.09 12
4389.24 13
4389.39 14
4389.54 15
4389.70 15
4389.85 15
4390.00 14
4390.15 13
4390.30 12
4390.46 10
4390.61 9
4390.76 8
4390.91 8
4391.06 8
4391.22 8
4391.37 8
4391.52 9
4391.67 9
4391.82 9
4391.98 9
4392.13 9
4392.28 8
4392.43 8
4392.58 7
4392.73 7
4392.89 7
4393.04 6
4393.19 6
4393.34 5
4393.49 4
4393.65 3
4393.80 2
4393.95 1
4394.10 1
4394.25 0
4394.41 -0
4394.56 -0
4394.71 0
4394.86 0
4395.01 1
4395.17 1
4395.32 1
4395.47 1
4395.62 1
4395.78 1
4395.93 0
4396.08 0
4396.23 1
4396.38 1
4396.54 3
4396.69 4
4396.84 6
4396.99 8
4397.14 9
4397.30 9
4397.45 8
4397.60 7
4397.75 5
4397.90 3
4398.06 2
4398.21 0
4398.36 -0
4398.51 0
4398.66 1
4398.82 3
4398.97 5
4399.12 7
4399.27 9
4399.42 11
4399.58 13
4399.73 15
4399.88 17
4400.03 18
4400.19 19
4400.34 19
4400.49 19
4400.64 18
4400.79 17
4400.95 15
4401.10 12
4401.25 9
4401.40 7
4401.55 5
4401.71 3
4401.86 2
4402.01 2
4402.16 1
4402.31 1
4402.47 1
4402.62 2
4402.77 2
4402.92 3
4403.08 4
4403.23 5
4403.38 6
4403.53 7
4403.68 8
4403.84 9
4403.99 10
4404.14 11
4404.29 11
4404.45 12
4404.60 13
4404.75 14
4404.90 15
4405.05 16
4405.21 18
4405.36 19
4405.51 19
4405.66 19
4405.82 18
4405.97 17
4406.12 14
4406.27 12
4406.42 9
4406.58 7
4406.73 6
4406.88 7
4407.03 8
4407.19 11
4407.34 15
4407.49 18
4407.64 22
4407.79 25
4407.95 27
4408.10 28
4408.25 28
4408.40 27
4408.56 25
4408.71 23
4408.86 21
4409.01 19
4409.16 16
4409.32 13
4409.47 11
4409.62 8
4409.77 5
4409.93 3
4410.08 1
4410.23 0
4410.38 -0
4410.53 0
4410.69 2
4410.84 4
4410.99 5
4411.14 7
4411.30 8
4411.45 9
4411.60 8
4411.75 7
4411.91 6
4412.06 4
4412.21 2
4412.36 1
4412.51 -0
4412.67 -1
4412.82 -1
4412.97 -1
4413.12 -1
4413.28 0
4413.43 2
4413.58 4
4413.73 6
4413.89 9
4414.04 13
4414.19 16
4414.34 18
4414.50 20
4414.65 21
4414.80 20
4414.95 20
4415.10 18
4415.26 17
4415.41 16
4415.56 15
4415.71 15
4415.87 15
4416.02 16
4416.17 17
4416.32 18
4416.48 19
4416.63 20
4416.78 22
4416.93 23
4417.09 24
4417.24 25
4417.39 27
4417.54 28
4417.70 29
4417.85 31
4418.00 31
4418.15 32
4418.30 31
4418.46 29
4418.61 27
4418.76 23
4418.91 19
4419.07 14
4419.22 10
4419.37 6
4419.52 3
4419.68 1
4419.83 -1
4419.98 -1
4420.13 -1
4420.29 -1
4420.44 -1
4420.59 1
4420.74 2
4420.90 4
4421.05 7
4421.20 10
4421.35 12
4421.51 14
4421.66 15
4421.81 15
4421.96 14
4422.12 13
4422.27 11
4422.42 9
4422.57 8
4422.73 6
4422.88 5
4423.03 5
4423.18 4
4423.34 4
4423.49 4
4423.64 4
4423.79 4
4423.95 4
4424.10 4
4424.25 4
4424.40 4
4424.56 3
4424.71 3
4424.86 2
4425.01 1
4425.17 1
4425.32 1
4425.47 1
4425.62 3
4425.78 4
4425.93 7
4426.08 9
4426.23 12
4426.39 15
4426.54 18
4426.69 21
4426.84 24
4427.00 25
4427.15 27
4427.30 27
4427.46 27
4427.61 27
4427.76 26
4427.91 25
4428.07 24
4428.22 23
4428.37 22
4428.52 22
4428.68 23
4428.83 24
4428.98 24
4429.13 25
4429.29 26
4429.44 27
4429.59 28
4429.74 29
4429.90 30
4430.05 31
4430.20 32
4430.35 33
4430.51 35
4430.66 36
4430.81 37
4430.97 39
4431.12 40
4431.27 41
4431.42 42
4431.58 43
4431.73 43
4431.88 44
4432.03 44
4432.19 44
4432.34 44
4432.49 44
4432.64 42
4432.80 41
4432.95 38
4433.10 35
4433.26 32
4433.41 28
4433.56 24
4433.71 19
4433.87 15
4434.02 12
4434.17 10
4434.32 8
4434.48 8
4434.63 10
4434.78 13
4434.93 16
4435.09 20
4435.24 24
4435.39 28
4435.55 31
4435.70 32
4435.85 33
4436.00 33
4436.16 32
4436.31 31
4436.46 29
4436.61 27
4436.77 25
4436.92 24
4437.07 23
4437.23 23
4437.38 23
4437.53 23
4437.68 23
4437.84 23
4437.99 23
4438.14 21
4438.30 19
4438.45 17
4438.60 13
4438.75 10
4438.91 7
4439.06 4
4439.21 2
4439.36 0
4439.52 -0
4439.67 0
4439.82 1
4439.98 3
4440.13 4
4440.28 6
4440.43 8
4440.59 9
4440.74 11
4440.89 13
4441.05 16
4441.20 18
4441.35 21
4441.50 24
4441.66 27
4441.81 29
4441.96 31
4442.12 32
4442.27 33
4442.42 33
4442.57 32
4442.73 31
4442.88 29
4443.03 27
4443.19 25
4443.34 22
4443.49 19
4443.64 17
4443.80 15
4443.95 13
4444.10 13
4444.26 14
4444.41 16
4444.56 18
4444.71 22
4444.87 26
4445.02 30
4445.17 34
4445.33 37
4445.48 41
4445.63 44
4445.78 47
4445.94 50
4446.09 53
4446.24 55
4446.40 56
4446.55 58
4446.70 59
4446.85 59
4447.01 59
4447.16 59
4447.31 59
4447.47 59
4447.62 59
4447.77 60
4447.92 62
4448.08 64
4448.23 67
4448.38 70
4448.54 72
4448.69 74
4448.84 74
4449.00 74
4449.15 72
4449.30 70
4449.45 67
4449.61 63
4449.76 60
4449.91 56
4450.07 52
4450.22 48
4450.37 45
4450.52 42
4450.68 40
4450.83 39
4450.98 39
4451.14 40
4451.29 41
4451.44 43
4451.60 45
4451.75 46
4451.90 47
4452.05 48
4452.21 48
4452.36 48
4452.51 48
4452.67 48
4452.82 48
4452.97 48
4453.13 49
4453.28 49
4453.43 50
4453.59 49
4453.74 48
4453.89 46
4454.04 43
4454.20 39
4454.35 34
4454.50 28
4454.66 22
4454.81 17
4454.96 13
4455.12 10
4455.27 8
4455.42 8
4455.57 8
4455.73 10
4455.88 12
4456.03 14
4456.19 16
4456.34 18
4456.49 19
4456.65 21
4456.80 22
4456.95 23
4457.11 23
4457.26 24
4457.41 23
4457.56 23
4457.72 22
4457.87 20
4458.02 19
4458.18 17
4458.33 16
4458.48 16
4458.64 15
4458.79 16
4458.94 16
4459.10 16
4459.25 16
4459.40 16
4459.56 15
4459.71 14
4459.86 13
4460.01 12
4460.17 11
4460.32 11
4460.47 11
4460.63 11
4460.78 11
4460.93 11
4461.09 11
4461.24 11
4461.39 11
4461.55 12
4461.70 13
4461.85 14
4462.01 16
4462.16 19
4462.31 21
4462.47 24
4462.62 26
4462.77 28
4462.92 29
4463.08 30
4463.23 30
4463.38 31
4463.54 32
4463.69 33
4463.84 33
4464.00 34
4464.15 34
4464.30 34
4464.46 33
4464.61 31
4464.76 30
4464.92 28
4465.07 26
4465.22 24
4465.38 22
4465.53 20
4465.68 18
4465.84 16
4465.99 14
4466.14 12
4466.30 11
4466.45 10
4466.60 9
4466.76 9
4466.91 10
4467.06 11
4467.22 13
4467.37 15
4467.52 17
4467.68 19
4467.83 20
4467.98 22
4468.13 24
4468.29 26
4468.44 29
4468.59 32
4468.75 35
4468.90 38
4469.05 41
4469.21 43
4469.36 45
4469.51 45
4469.67 45
4469.82 44
4469.97 43
4470.13 41
4470.28 40
4470.43 39
4470.59 37
4470.74 36
4470.89 34
4471.05 32
4471.20 29
4471.35 26
4471.51 22
4471.66 18
4471.81 15
4471.97 12
4472.12 9
4472.27 8
4472.43 8
4472.58 10
4472.73 12
4472.89 15
4473.04 19
4473.19 22
4473.35 25
4473.50 27
4473.65 27
4473.81 25
4473.96 22
4474.11 18
4474.27 13
4474.42 9
4474.58 5
4474.73 2
4474.88 -0
4475.04 -1
4475.19 -1
4475.34 1
4475.50 3
4475.65 7
4475.80 11
4475.96 15
4476.11 19
4476.26 22
4476.42 25
4476.57 27
4476.72 28
4476.88 28
4477.03 27
4477.18 27
4477.34 27
4477.49 27
4477.64 29
4477.80 31
4477.95 34
4478.10 37
4478.26 41
4478.41 43
4478.56 45
4478.72 46
4478.87 45
4479.02 43
4479.18 41
4479.33 38
4479.48 35
4479.64 32
4479.79 30
4479.95 28
4480.10 27
4480.25 27
4480.41 26
4480.56 25
4480.71 25
4480.87 23
4481.02 21
4481.17 19
4481.33 16
4481.48 13
4481.63 11
4481.79 9
4481.94 7
4482.09 6
4482.25 6
4482.40 6
4482.56 6
4482.71 7
4482.86 8
4483.02 9
4483.17 10
4483.32 11
4483.48 13
4483.63 15
4483.78 16
4483.94 18
4484.09 20
4484.24 21
4484.40 22
4484.55 22
4484.70 22
4484.86 22
4485.01 22
4485.17 22
4485.32 22
4485.47 22
4485.63 22
4485.78 22
4485.93 21
4486.09 21
4486.24 20
4486.39 18
4486.55 17
4486.70 16
4486.85 16
4487.01 15
4487.16 15
4487.32 14
4487.47 14
4487.62 13
4487.78 12
4487.93 11
4488.08 10
4488.24 10
4488.39 11
4488.54 12
4488.70 13
4488.85 15
4489.01 18
4489.16 20
4489.31 22
4489.47 24
4489.62 24
4489.77 24
4489.93 24
4490.08 22
4490.23 20
4490.39 17
4490.54 15
4490.70 12
4490.85 10
4491.00 8
4491.16 6
4491.31 6
4491.46 5
4491.62 5
4491.77 6
4491.93 7
4492.08 8
4492.23 9
4492.39 10
4492.54 13
4492.69 15
4492.85 18
4493.00 21
4493.15 24
4493.31 26
4493.46 26
4493.62 25
4493.77 23
4493.92 19
4494.08 15
4494.23 11
4494.38 7
4494.54 3
4494.69 1
4494.85 -0
4495.00 -1
4495.15 -1
4495.31 -0
4495.46 0
4495.61 1
4495.77 1
4495.92 2
4496.08 2
4496.23 1
4496.38 1
4496.54 1
4496.69 1
4496.84 1
4497.00 2
4497.15 3
4497.31 5
4497.46 6
4497.61 8
4497.77 9
4497.92 10
4498.07 11
4498.23 12
4498.38 13
4498.54 14
4498.69 15
4498.84 15
4499.00 15
4499.15 14
4499.31 13
4499.46 12
4499.61 10
4499.77 8
4499.92 5
4500.07 3
4500.23 1
4500.38 0
4500.54 -0
4500.69 0
4500.84 1
4501.00 2
4501.15 4
4501.31 5
4501.46 7
4501.61 7
4501.77 7
4501.92 6
4502.07 5
4502.23 3
4502.38 2
4502.54 1
4502.69 -0
4502.84 0
4503.00 1
4503.15 2
4503.31 5
4503.46 7
4503.61 10
4503.77 13
4503.92 17
4504.07 20
4504.23 23
4504.38 26
4504.54 29
4504.69 31
4504.84 32
4505.00 33
4505.15 34
4505.31 33
4505.46 32
4505.61 30
4505.77 28
4505.92 26
4506.08 24
4506.23 23
4506.38 23
4506.54 23
4506.69 24
4506.85 24
4507.00 24
4507.15 24
4507.31 23
4507.46 22
4507.62 20
4507.77 19
4507.92 17
4508.08 16
4508.23 15
4508.39 15
4508.54 14
4508.69 14
4508.85 14
4509.00 13
4509.15 13
4509.31 12
4509.46 10
4509.62 9
4509.77 8
4509.92 8
4510.08 8
4510.23 9
4510.39 11
4510.54 14
4510.69 16
4510.85 19
4511.00 22
4511.16 23
4511.31 24
4511.47 24
4511.62 23
4511.77 22
4511.93 21
4512.08 20
4512.24 21
4512.39 22
4512.54 23
4512.70 26
4512.85 28
4513.01 31
4513.16 34
4513.31 36
4513.47 37
4513.62 38
4513.78 37
4513.93 36
4514.08 34
4514.24 31
4514.39 28
4514.55 25
4514.70 24
4514.85 24
4515.01 26
4515.16 29
4515.32 35
4515.47 42
4515.62 50
4515.78 58
4515.93 66
4516.09 73
4516.24 78
4516.40 82
4516.55 83
4516.70 81
4516.86 78
4517.01 72
4517.17 66
4517.32 59
4517.47 52
4517.63 45
4517.78 39
4517.94 35
4518.09 31
4518.24 29
4518.40 28
4518.55 28
4518.71 28
4518.86 29
4519.02 30
4519.17 30
4519.32 31
4519.48 31
4519.63 31
4519.79 30
4519.94 29
4520.09 28
4520.25 27
4520.40 26
4520.56 26
4520.71 27
4520.87 29
4521.02 30
4521.17 32
4521.33 34
4521.48 36
4521.64 38
4521.79 39
4521.94 40
4522.10 41
4522.25 41
4522.41 41
4522.56 40
4522.72 39
4522.87 38
4523.02 36
4523.18 35
4523.33 34
4523.49 33
4523.64 33
4523.80 32
4523.95 32
4524.10 32
4524.26 32
4524.41 31
4524.57 31
4524.72 30
4524.88 29
4525.03 29
4525.18 29
4525.34 29
4525.49 29
4525.65 30
4525.80 31
4525.95 31
4526.11 32
4526.26 32
4526.42 33
4526.57 33
4526.73 33
4526.88 34
4527.03 35
4527.19 35
4527.34 36
4527.50 36
4527.65 35
4527.81 33
4527.96 31
4528.11 27
4528.27 24
4528.42 20
4528.58 17
4528.73 14
4528.89 13
4529.04 12
4529.20 14
4529.35 16
4529.50 20
4529.66 25
4529.81 30
4529.97 35
4530.12 40
4530.28 44
4530.43 46
4530.58 47
4530.74 46
4530.89 43
4531.05 39
4531.20 34
4531.36 29
4531.51 24
4531.66 20
4531.82 17
4531.97 14
4532.13 13
4532.28 13
4532.44 14
4532.59 16
4532.75 18
4532.90 20
4533.05 23
4533.21 25
4533.36 26
4533.52 27
4533.67 28
4533.83 27
4533.98 26
4534.13 25
4534.29 24
4534.44 22
4534.60 21
4534.75 19
4534.91 18
4535.06 18
4535.22 17
4535.37 17
4535.52 18
4535.68 19
4535.83 20
4535.99 22
4536.14 25
4536.30 28
4536.45 31
4536.61 34
4536.76 36
4536.91 38
4537.07 39
4537.22 39
4537.38 38
4537.53 36
4537.69 33
4537.84 30
4538.00 28
4538.15 26
4538.30 25
4538.46 24
4538.61 24
4538.77 25
4538.92 26
4539.08 26
4539.23 26
4539.39 26
4539.54 25
4539.70 23
4539.85 21
4540.00 19
4540.16 17
4540.31 15
4540.47 14
4540.62 14
4540.78 14
4540.93 14
4541.09 15
4541.24 15
4541.40 15
4541.55 14
4541.70 13
4541.86 11
4542.01 8
4542.17 6
4542.32 4
4542.48 2
4542.63 0
4542.79 -0
4542.94 -1
4543.10 -1
4543.25 -1
4543.40 -1
4543.56 -1
4543.71 -0
4543.87 1
4544.02 3
4544.18 6
4544.33 10
4544.49 14
4544.64 19
4544.80 23
4544.95 28
4545.10 31
4545.26 34
4545.41 36
4545.57 36
4545.72 36
4545.88 35
4546.03 34
4546.19 32
4546.34 30
4546.50 27
4546.65 24
4546.81 21
4546.96 18
4547.11 15
4547.27 12
4547.42 9
4547.58 6
4547.73 3
4547.89 2
4548.04 1
4548.20 1
4548.35 2
4548.51 3
4548.66 6
4548.82 9
4548.97 12
4549.13 15
4549.28 18
4549.43 21
4549.59 24
4549.74 26
4549.90 28
4550.05 30
4550.21 31
4550.36 32
4550.52 33
4550.67 33
4550.83 33
4550.98 32
4551.14 30
4551.29 28
4551.45 27
4551.60 27
4551.75 27
4551.91 28
4552.06 30
4552.22 32
4552.37 35
4552.53 37
4552.68 40
4552.84 42
4552.99 44
4553.15 45
4553.30 46
4553.46 46
4553.61 46
4553.77 45
4553.92 44
4554.08 42
4554.23 39
4554.39 37
4554.54 34
4554.69 32
4554.85 31
4555.00 30
4555.16 29
4555.31 29
4555.47 29
4555.62 28
4555.78 27
4555.93 25
4556.09 22
4556.24 19
4556.40 16
4556.55 13
4556.71 10
4556.86 8
4557.02 7
4557.17 7
4557.33 8
4557.48 10
4557.64 12
4557.79 14
4557.95 16
4558.10 18
4558.25 19
4558.41 19
4558.56 20
4558.72 19
4558.87 19
4559.03 19
4559.18 19
4559.34 19
4559.49 19
4559.65 20
4559.80 21
4559.96 21
4560.11 22
4560.27 22
4560.42 23
4560.58 24
4560.73 25
4560.89 27
4561.04 30
4561.20 32
4561.35 34
4561.51 35
4561.66 36
4561.82 36
4561.97 36
4562.13 35
4562.28 33
4562.44 31
4562.59 30
4562.75 28
4562.90 27
4563.06 26
4563.21 26
4563.37 25
4563.52 25
4563.68 24
4563.83 23
4563.99 23
4564.14 22
4564.30 21
4564.45 20
4564.60 20
4564.76 21
4564.91 22
4565.07 23
4565.22 24
4565.38 26
4565.53 27
4565.69 28
4565.84 29
4566.00 29
4566.15 30
4566.31 30
4566.46 31
4566.62 31
4566.77 33
4566.93 34
4567.08 36
4567.24 38
4567.39 40
4567.55 42
4567.70 44
4567.86 46
4568.01 47
4568.17 47
4568.32 47
4568.48 46
4568.63 44
4568.79 43
4568.94 42
4569.10 40
4569.25 40
4569.41 40
4569.56 40
4569.72 40
4569.87 40
4570.03 40
4570.18 39
4570.34 38
4570.49 37
4570.65 35
4570.80 34
4570.96 33
4571.11 34
4571.27 36
4571.42 40
4571.58 46
4571.73 53
4571.89 61
4572.04 69
4572.20 75
4572.35 79
4572.51 80
4572.66 79
4572.82 75
4572.97 68
4573.13 61
4573.29 53
4573.44 46
4573.60 39
4573.75 35
4573.91 31
4574.06 29
4574.22 29
4574.37 29
4574.53 31
4574.68 32
4574.84 34
4574.99 37
4575.15 39
4575.30 41
4575.46 43
4575.61 45
4575.77 48
4575.92 50
4576.08 53
4576.23 55
4576.39 57
4576.54 59
4576.70 59
4576.85 59
4577.01 58
4577.16 57
4577.32 54
4577.47 52
4577.63 50
4577.78 47
4577.94 45
4578.09 44
4578.25 43
4578.40 42
4578.56 42
4578.71 42
4578.87 42
4579.02 42
4579.18 43
4579.33 43
4579.49 42
4579.65 42
4579.80 41
4579.96 41
4580.11 40
4580.27 39
4580.42 38
4580.58 38
4580.73 38
4580.89 39
4581.04 40
4581.20 41
4581.35 43
4581.51 45
4581.66 46
4581.82 47
4581.97 47
4582.13 47
4582.28 46
4582.44 44
4582.59 42
4582.75 40
4582.90 37
4583.06 34
4583.22 31
4583.37 28
4583.53 24
4583.68 21
4583.84 19
4583.99 17
4584.15 17
4584.30 17
4584.46 19
4584.61 22
4584.77 25
4584.92 29
4585.08 33
4585.23 37
4585.39 40
4585.54 43
4585.70 45
4585.85 47
4586.01 47
4586.17 46
4586.32 45
4586.48 42
4586.63 38
4586.79 34
4586.94 29
4587.10 23
4587.25 18
4587.41 13
4587.56 9
4587.72 5
4587.87 3
4588.03 3
4588.18 3
4588.34 5
4588.50 7
4588.65 11
4588.81 14
4588.96 17
4589.12 21
4589.27 23
4589.43 26
4589.58 27
4589.74 28
4589.89 28
4590.05 27
4590.20 26
4590.36 24
4590.51 22
4590.67 20
4590.83 19
4590.98 18
4591.14 17
4591.29 16
4591.45 16
4591.60 15
4591.76 14
4591.91 14
4592.07 13
4592.22 12
4592.38 12
4592.53 12
4592.69 13
4592.85 13
4593.00 14
4593.16 14
4593.31 14
4593.47 13
4593.62 11
4593.78 9
4593.93 7
4594.09 5
4594.24 3
4594.40 1
4594.56 1
4594.71 2
4594.87 3
4595.02 5
4595.18 8
4595.33 11
4595.49 13
4595.64 15
4595.80 17
4595.95 18
4596.11 20
4596.27 21
4596.42 23
4596.58 24
4596.73 26
4596.89 29
4597.04 31
4597.20 33
4597.35 34
4597.51 35
4597.66 35
4597.82 36
4597.98 36
4598.13 36
4598.29 37
4598.44 38
4598.60 39
4598.75 40
4598.91 40
4599.06 39
4599.22 37
4599.37 34
4599.53 30
4599.69 27
4599.84 24
4600.00 21
4600.15 20
4600.31 20
4600.46 20
4600.62 22
4600.77 24
4600.93 25
4601.09 26
4601.24 26
4601.40 26
4601.55 25
4601.71 23
4601.86 22
4602.02 20
4602.17 19
4602.33 19
4602.49 19
4602.64 20
4602.80 21
4602.95 22
4603.11 23
4603.26 24
4603.42 25
4603.57 27
4603.73 28
4603.89 29
4604.04 29
4604.20 30
4604.35 30
4604.51 29
4604.66 28
4604.82 26
4604.98 23
4605.13 21
4605.29 18
4605.44 16
4605.60 15
4605.75 14
4605.91 14
4606.06 14
4606.22 14
4606.38 14
4606.53 14
4606.69 13
4606.84 11
4607.00 9
4607.15 7
4607.31 5
4607.47 3
4607.62 1
4607.78 -0
4607.93 -1
4608.09 -0
4608.24 1
4608.40 2
4608.56 5
4608.71 8
4608.87 11
4609.02 14
4609.18 16
4609.33 18
4609.49 20
4609.64 21
4609.80 21
4609.96 21
4610.11 20
4610.27 19
4610.42 17
4610.58 15
4610.73 13
4610.89 11
4611.05 9
4611.20 7
4611.36 5
4611.51 3
4611.67 1
4611.82 0
4611.98 -0
4612.14 -1
4612.29 -1
4612.45 -1
4612.60 -0
4612.76 0
4612.92 1
4613.07 2
4613.23 4
4613.38 5
4613.54 6
4613.69 7
4613.85 8
4614.01 8
4614.16 7
4614.32 7
4614.47 5
4614.63 4
4614.78 3
4614.94 2
4615.10 1
4615.25 0
4615.41 -0
4615.56 -0
4615.72 -0
4615.87 -0
4616.03 0
4616.19 1
4616.34 2
4616.50 3
4616.65 4
4616.81 5
4616.97 6
4617.12 6
4617.28 7
4617.43 7
4617.59 8
4617.74 8
4617.90 9
4618.06 10
4618.21 11
4618.37 13
4618.52 14
4618.68 15
4618.84 16
4618.99 16
4619.15 17
4619.30 17
4619.46 16
4619.61 16
4619.77 16
4619.93 16
4620.08 17
4620.24 17
4620.39 17
4620.55 17
4620.71 17
4620.86 16
4621.02 15
4621.17 15
4621.33 14
4621.49 14
4621.64 14
4621.80 15
4621.95 17
4622.11 18
4622.26 20
4622.42 21
4622.58 22
4622.73 23
4622.89 24
4623.04 24
4623.20 24
4623.36 24
4623.51 23
4623.67 23
4623.82 23
4623.98 22
4624.14 22
4624.29 22
4624.45 21
4624.60 21
4624.76 19
4624.92 18
4625.07 16
4625.23 14
4625.38 11
4625.54 9
4625.70 6
4625.85 4
4626.01 2
4626.16 1
4626.32 0
4626.47 0
4626.63 1
4626.79 2
4626.94 4
4627.10 6
4627.25 8
4627.41 10
4627.57 12
4627.72 14
4627.88 15
4628.03 15
4628.19 15
4628.35 15
4628.50 14
4628.66 14
4628.81 13
4628.97 13
4629.13 14
4629.28 14
4629.44 15
4629.60 15
4629.75 16
4629.91 16
4630.06 16
4630.22 16
4630.38 15
4630.53 15
4630.69 14
4630.84 13
4631.00 13
4631.16 12
4631.31 12
4631.47 12
4631.62 11
4631.78 11
4631.94 11
4632.09 11
4632.25 11
4632.40 12
4632.56 14
4632.72 16
4632.87 17
4633.03 19
4633.18 21
4633.34 21
4633.50 22
4633.65 21
4633.81 21
4633.96 20
4634.12 19
4634.28 18
4634.43 17
4634.59 16
4634.75 15
4634.90 15
4635.06 14
4635.21 14
4635.37 14
4635.53 14
4635.68 14
4635.84 15
4635.99 15
4636.15 16
4636.31 17
4636.46 19
4636.62 20
4636.78 21
4636.93 22
4637.09 24
4637.24 25
4637.40 26
4637.56 28
4637.71 29
4637.87 29
4638.02 30
4638.18 29
4638.34 27
4638.49 25
4638.65 21
4638.81 17
4638.96 13
4639.12 9
4639.27 5
4639.43 2
4639.59 0
4639.74 -1
4639.90 -1
4640.05 -0
4640.21 1
4640.37 3
4640.52 5
4640.68 7
4640.84 8
4640.99 9
4641.15 9
4641.30 9
4641.46 7
4641.62 6
4641.77 4
4641.93 2
4642.09 0
4642.24 -0
4642.40 1
4642.55 2
4642.71 5
4642.87 9
4643.02 13
4643.18 16
4643.34 19
4643.49 21
4643.65 21
4643.80 21
4643.96 19
4644.12 17
4644.27 14
4644.43 12
4644.59 10
4644.74 9
4644.90 8
4645.05 7
4645.21 6
4645.37 5
4645.52 4
4645.68 3
4645.84 2
4645.99 1
4646.15 0
4646.31 -0
4646.46 -1
4646.62 -1
4646.77 -1
4646.93 -0
4647.09 0
4647.24 2
4647.40 4
4647.56 7
4647.71 10
4647.87 13
4648.02 16
4648.18 18
4648.34 18
4648.49 18
4648.65 16
4648.81 14
4648.96 11
4649.12 8
4649.28 5
4649.43 3
4649.59 3
4649.74 4
4649.90 6
4650.06 9
4650.21 14
4650.37 19
4650.53 24
4650.68 29
4650.84 33
4651.00 37
4651.15 39
4651.31 40
4651.46 40
4651.62 39
4651.78 37
4651.93 36
4652.09 34
4652.25 33
4652.40 32
4652.56 31
4652.72 30
4652.87 30
4653.03 29
4653.19 28
4653.34 27
4653.50 26
4653.65 25
4653.81 24
4653.97 24
4654.12 23
4654.28 24
4654.44 24
4654.59 26
4654.75 28
4654.91 30
4655.06 31
4655.22 33
4655.38 33
4655.53 32
4655.69 31
4655.85 29
4656.00 27
4656.16 25
4656.31 24
4656.47 23
4656.63 23
4656.78 23
4656.94 23
4657.10 24
4657.25 24
4657.41 24
4657.57 23
4657.72 23
4657.88 23
4658.04 24
4658.19 25
4658.35 26
4658.51 27
4658.66 28
4658.82 28
4658.97 29
4659.13 28
4659.29 28
4659.44 27
4659.60 26
4659.76 25
4659.91 24
4660.07 23
4660.23 22
4660.38 21
4660.54 20
4660.70 18
4660.85 16
4661.01 15
4661.17 14
4661.32 14
4661.48 14
4661.64 15
4661.79 16
4661.95 17
4662.11 19
4662.26 20
4662.42 20
4662.58 20
4662.73 19
4662.89 17
4663.05 15
4663.20 12
4663.36 9
4663.52 7
4663.67 5
4663.83 3
4663.99 3
4664.14 2
4664.30 3
4664.45 3
4664.61 4
4664.77 6
4664.92 8
4665.08 10
4665.24 13
4665.39 16
4665.55 20
4665.71 24
4665.86 28
4666.02 31
4666.18 34
4666.33 36
4666.49 37
4666.65 37
4666.80 37
4666.96 37
4667.12 37
4667.27 37
4667.43 37
4667.59 36
4667.74 36
4667.90 35
4668.06 34
4668.21 34
4668.37 34
4668.53 35
4668.68 37
4668.84 39
4669.00 42
4669.15 45
4669.31 48
4669.47 51
4669.62 53
4669.78 54
4669.94 55
4670.09 54
4670.25 54
4670.41 53
4670.56 52
4670.72 52
4670.88 51
4671.04 52
4671.19 52
4671.35 52
4671.51 53
4671.66 53
4671.82 52
4671.98 52
4672.13 50
4672.29 49
4672.45 48
4672.60 46
4672.76 45
4672.92 44
4673.07 44
4673.23 43
4673.39 42
4673.54 40
4673.70 38
4673.86 35
4674.01 32
4674.17 29
4674.33 27
4674.48 25
4674.64 25
4674.80 25
4674.95 25
4675.11 26
4675.27 27
4675.42 27
4675.58 27
4675.74 26
4675.89 25
4676.05 24
4676.21 23
4676.37 24
4676.52 26
4676.68 29
4676.84 34
4676.99 40
4677.15 46
4677.31 52
4677.46 56
4677.62 59
4677.78 61
4677.93 60
4678.09 57
4678.25 53
4678.40 48
4678.56 42
4678.72 36
4678.87 31
4679.03 27
4679.19 24
4679.35 22
4679.50 21
4679.66 22
4679.82 23
4679.97 24
4680.13 25
4680.29 25
4680.44 26
4680.60 25
4680.76 24
4680.91 23
4681.07 22
4681.23 21
4681.38 20
4681.54 19
4681.70 18
4681.86 17
4682.01 16
4682.17 15
4682.33 13
4682.48 12
4682.64 10
4682.80 9
4682.95 8
4683.11 8
4683.27 8
4683.42 8
4683.58 9
4683.74 9
4683.90 10
4684.05 10
4684.21 9
4684.37 8
4684.52 7
4684.68 5
4684.84 4
4684.99 2
4685.15 1
4685.31 1
4685.47 1
4685.62 1
4685.78 2
4685.94 4
4686.09 6
4686.25 8
4686.41 11
4686.56 14
4686.72 16
4686.88 18
4687.03 20
4687.19 20
4687.35 20
4687.51 20
4687.66 19
4687.82 18
4687.98 18
4688.13 19
4688.29 20
4688.45 21
4688.60 23
4688.76 25
4688.92 26
4689.08 27
4689.23 27
4689.39 27
4689.55 25
4689.70 24
4689.86 23
4690.02 22
4690.18 21
4690.33 21
4690.49 21
4690.65 21
4690.80 22
4690.96 22
4691.12 22
4691.27 22
4691.43 21
4691.59 21
4691.75 20
4691.90 20
4692.06 20
4692.22 21
4692.37 23
4692.53 24
4692.69 26
4692.85 28
4693.00 29
4693.16 30
4693.32 30
4693.47 30
4693.63 29
4693.79 27
4693.95 26
4694.10 26
4694.26 25
4694.42 25
4694.57 25
4694.73 25
4694.89 24
4695.05 24
4695.20 22
4695.36 21
4695.52 19
4695.67 18
4695.83 17
4695.99 17
4696.14 18
4696.30 19
4696.46 22
4696.62 24
4696.77 26
4696.93 27
4697.09 27
4697.25 26
4697.40 25
4697.56 22
4697.72 19
4697.87 16
4698.03 13
4698.19 11
4698.35 11
4698.50 11
4698.66 13
4698.82 17
4698.97 21
4699.13 26
4699.29 31
4699.45 34
4699.60 37
4699.76 38
4699.92 37
4700.07 34
4700.23 30
4700.39 25
4700.55 20
4700.70 15
4700.86 10
4701.02 6
4701.18 3
4701.33 1
4701.49 -0
4701.65 -1
4701.80 -1
4701.96 -1
4702.12 -1
4702.28 0
4702.43 1
4702.59 3
4702.75 5
4702.90 8
4703.06 12
4703.22 15
4703.38 18
4703.53 21
4703.69 23
4703.85 24
4704.01 25
4704.16 25
4704.32 24
4704.48 24
4704.63 23
4704.79 23
4704.95 22
4705.11 22
4705.26 22
4705.42 21
4705.58 20
4705.74 20
4705.89 19
4706.05 18
4706.21 17
4706.37 17
4706.52 16
4706.68 16
4706.84 15
4706.99 15
4707.15 14
4707.31 12
4707.47 11
4707.62 10
4707.78 9
4707.94 8
4708.10 9
4708.25 10
4708.41 13
4708.57 15
4708.73 19
4708.88 22
4709.04 24
4709.20 27
4709.35 28
4709.51 29
4709.67 28
4709.83 27
4709.98 25
4710.14 23
4710.30 21
4710.46 18
4710.61 15
4710.77 13
4710.93 11
4711.09 9
4711.24 7
4711.40 6
4711.56 6
4711.72 6
4711.87 6
4712.03 7
4712.19 8
4712.35 9
4712.50 10
4712.66 11
4712.82 11
4712.97 11
4713.13 10
4713.29 10
4713.45 10
4713.60 10
4713.76 10
4713.92 11
4714.08 12
4714.23 13
4714.39 15
4714.55 17
4714.71 18
4714.86 20
4715.02 21
4715.18 22
4715.34 22
4715.49 22
4715.65 22
4715.81 21
4715.97 20
4716.12 19
4716.28 19
4716.44 19
4716.60 18
4716.75 18
4716.91 17
4717.07 16
4717.23 14
4717.38 12
4717.54 9
4717.70 6
4717.86 4
4718.01 3
4718.17 2
4718.33 3
4718.49 4
4718.64 6
4718.80 7
4718.96 9
4719.12 9
4719.27 10
4719.43 10
4719.59 10
4719.75 11
4719.90 13
4720.06 15
4720.22 18
4720.38 21
4720.53 25
4720.69 28
4720.85 30
4721.01 31
4721.16 31
4721.32 29
4721.48 26
4721.64 23
4721.79 19
4721.95 15
4722.11 11
4722.27 7
4722.43 5
4722.58 3
4722.74 1
4722.90 0
4723.06 -0
4723.21 -0
4723.37 -0
4723.53 -0
4723.69 -0
4723.84 -0
4724.00 -0
4724.16 -0
4724.32 -0
4724.47 0
4724.63 1
4724.79 2
4724.95 3
4725.10 4
4725.26 5
4725.42 6
4725.58 7
4725.74 7
4725.89 7
4726.05 6
4726.21 4
4726.37 3
4726.52 2
4726.68 2
4726.84 3
4727.00 5
4727.15 8
4727.31 12
4727.47 16
4727.63 20
4727.78 23
4727.94 26
4728.10 27
4728.26 28
4728.42 28
4728.57 28
4728.73 27
4728.89 26
4729.05 25
4729.20 24
4729.36 23
4729.52 22
4729.68 21
4729.83 20
4729.99 19
4730.15 18
4730.31 17
4730.47 15
4730.62 14
4730.78 13
4730.94 13
4731.10 13
4731.25 13
4731.41 14
4731.57 16
4731.73 18
4731.89 20
4732.04 22
4732.20 25
4732.36 28
4732.52 32
4732.67 35
4732.83 39
4732.99 41
4733.15 43
4733.31 44
4733.46 42
4733.62 39
4733.78 35
4733.94 30
4734.09 25
4734.25 19
4734.41 15
4734.57 11
4734.73 9
4734.88 7
4735.04 6
4735.20 5
4735.36 5
4735.51 4
4735.67 5
4735.83 5
4735.99 6
4736.15 7
4736.30 9
4736.46 11
4736.62 14
4736.78 16
4736.93 17
4737.09 18
4737.25 18
4737.41 18
4737.57 16
4737.72 14
4737.88 12
4738.04 10
4738.20 7
4738.35 6
4738.51 4
4738.67 3
4738.83 3
4738.99 4
4739.14 4
4739.30 5
4739.46 7
4739.62 7
4739.78 8
4739.93 8
4740.09 8
4740.25 8
4740.41 7
4740.57 6
4740.72 5
4740.88 4
4741.04 4
4741.20 3
4741.35 2
4741.51 1
4741.67 1
4741.83 0
4741.99 -0
4742.14 -0
4742.30 -1
4742.46 -1
4742.62 -1
4742.78 0
4742.93 1
4743.09 3
4743.25 5
4743.41 9
4743.57 12
4743.72 16
4743.88 20
4744.04 23
4744.20 26
4744.36 28
4744.51 29
4744.67 29
4744.83 29
4744.99 28
4745.15 27
4745.30 27
4745.46 27
4745.62 27
4745.78 28
4745.93 29
4746.09 30
4746.25 32
4746.41 33
4746.57 34
4746.72 35
4746.88 35
4747.04 34
4747.20 34
4747.36 34
4747.51 34
4747.67 36
4747.83 38
4747.99 40
4748.15 43
4748.30 46
4748.46 47
4748.62 47
4748.78 47
4748.94 44
4749.10 41
4749.25 38
4749.41 34
4749.57 31
4749.73 28
4749.89 25
4750.04 24
4750.20 23
4750.36 23
4750.52 24
4750.68 25
4750.83 27
4750.99 28
4751.15 29
4751.31 29
4751.47 29
4751.62 30
4751.78 30
4751.94 30
4752.10 30
4752.26 30
4752.41 31
4752.57 32
4752.73 33
4752.89 34
4753.05 34
4753.20 35
4753.36 35
4753.52 34
4753.68 33
4753.84 32
4754.00 30
4754.15 28
4754.31 26
4754.47 25
4754.63 24
4754.79 24
4754.94 25
4755.10 27
4755.26 29
4755.42 31
4755.58 33
4755.73 33
4755.89 33
4756.05 33
4756.21 31
4756.37 29
4756.53 27
4756.68 24
4756.84 22
4757.00 20
4757.16 19
4757.32 17
4757.47 17
4757.63 16
4757.79 16
4757.95 16
4758.11 16
4758.27 17
4758.42 17
4758.58 17
4758.74 17
4758.90 17
4759.06 17
4759.21 16
4759.37 16
4759.53 15
4759.69 15
4759.85 15
4760.01 15
4760.16 16
4760.32 17
4760.48 20
4760.64 23
4760.80 26
4760.95 29
4761.11 33
4761.27 35
4761.43 37
4761.59 38
4761.75 38
4761.90 36
4762.06 34
4762.22 31
4762.38 28
4762.54 25
4762.70 23
4762.85 22
4763.01 21
4763.17 22
4763.33 24
4763.49 27
4763.65 31
4763.80 34
4763.96 38
4764.12 41
4764.28 43
4764.44 44
4764.59 43
4764.75 41
4764.91 39
4765.07 36
4765.23 33
4765.39 30
4765.54 28
4765.70 26
4765.86 25
4766.02 24
4766.18 24
4766.34 23
4766.49 23
4766.65 22
4766.81 21
4766.97 20
4767.13 18
4767.29 17
4767.44 16
4767.60 15
4767.76 15
4767.92 15
4768.08 14
4768.24 14
4768.39 14
4768.55 13
4768.71 13
4768.87 14
4769.03 15
4769.19 16
4769.34 17
4769.50 20
4769.66 22
4769.82 24
4769.98 27
4770.14 29
4770.29 30
4770.45 31
4770.61 31
4770.77 30
4770.93 29
4771.09 27
4771.25 26
4771.40 24
4771.56 23
4771.72 23
4771.88 22
4772.04 21
4772.20 19
4772.35 17
4772.51 15
4772.67 12
4772.83 9
4772.99 6
4773.15 4
4773.30 3
4773.46 3
4773.62 3
4773.78 4
4773.94 6
4774.10 8
4774.26 10
4774.41 12
4774.57 14
4774.73 17
4774.89 19
4775.05 22
4775.21 24
4775.36 26
4775.52 28
4775.68 29
4775.84 29
4776.00 29
4776.16 29
4776.32 28
4776.47 27
4776.63 26
4776.79 24
4776.95 23
4777.11 21
4777.27 19
4777.42 18
4777.58 17
4777.74 17
4777.90 18
4778.06 20
4778.22 23
4778.38 26
4778.53 30
4778.69 34
4778.85 38
4779.01 41
4779.17 43
4779.33 44
4779.49 44
4779.64 44
4779.80 43
4779.96 42
4780.12 41
4780.28 40
4780.44 39
4780.60 39
4780.75 38
4780.91 37
4781.07 37
4781.23 36
4781.39 35
4781.55 34
4781.71 33
4781.86 32
4782.02 32
4782.18 31
4782.34 29
4782.50 28
4782.66 26
4782.82 25
4782.97 23
4783.13 22
4783.29 22
4783.45 23
4783.61 25
4783.77 27
4783.93 30
4784.08 33
4784.24 36
4784.40 39
4784.56 41
4784.72 42
4784.88 42
4785.04 42
4785.19 40
4785.35 38
4785.51 37
4785.67 35
4785.83 34
4785.99 34
4786.15 34
4786.31 35
4786.46 37
4786.62 38
4786.78 38
4786.94 38
4787.10 37
4787.26 34
4787.42 31
4787.57 27
4787.73 23
4787.89 19
4788.05 16
4788.21 13
4788.37 12
4788.53 12
4788.69 13
4788.84 15
4789.00 17
4789.16 21
4789.32 24
4789.48 27
4789.64 30
4789.80 32
4789.95 32
4790.11 32
4790.27 31
4790.43 29
4790.59 27
4790.75 25
4790.91 23
4791.07 21
4791.22 20
4791.38 19
4791.54 19
4791.70 19
4791.86 20
4792.02 20
4792.18 20
4792.34 20
4792.49 20
4792.65 19
4792.81 19
4792.97 19
4793.13 19
4793.29 19
4793.45 20
4793.61 21
4793.76 22
4793.92 23
4794.08 24
4794.24 25
4794.40 25
4794.56 25
4794.72 25
4794.88 25
4795.03 25
4795.19 25
4795.35 26
4795.51 27
4795.67 29
4795.83 31
4795.99 34
4796.15 37
4796.31 39
4796.46 41
4796.62 43
4796.78 43
4796.94 42
4797.10 41
4797.26 40
4797.42 38
4797.58 37
4797.73 37
4797.89 37
4798.05 38
4798.21 39
4798.37 41
4798.53 43
4798.69 45
4798.85 47
4799.01 48
4799.16 50
4799.32 51
4799.48 52
4799.64 53
4799.80 53
4799.96 53
4800.12 53
4800.28 52
4800.44 50
4800.59 49
4800.75 48
4800.91 46
4801.07 45
4801.23 43
4801.39 42
4801.55 40
4801.71 39
4801.87 37
4802.02 36
4802.18 35
4802.34 34
4802.50 35
4802.66 35
4802.82 36
4802.98 36
4803.14 36
4803.30 35
4803.45 34
4803.61 32
4803.77 31
4803.93 29
4804.09 29
4804.25 30
4804.41 31
4804.57 33
4804.73 35
4804.89 37
4805.04 39
4805.20 39
4805.36 38
4805.52 36
4805.68 32
4805.84 29
4806.00 25
4806.16 22
4806.32 20
4806.47 19
4806.63 20
4806.79 22
4806.95 25
4807.11 29
4807.27 33
4807.43 37
4807.59 40
4807.75 42
4807.91 43
4808.06 44
4808.22 43
4808.38 42
4808.54 40
4808.70 38
4808.86 36
4809.02 34
4809.18 31
4809.34 28
4809.50 26
4809.66 24
4809.81 22
4809.97 21
4810.13 20
4810.29 20
4810.45 19
4810.61 19
4810.77 19
4810.93 19
4811.09 19
4811.25 18
4811.40 17
4811.56 16
4811.72 15
4811.88 13
4812.04 12
4812.20 11
4812.36 10
4812.52 9
4812.68 8
4812.84 8
4813.00 8
4813.15 8
4813.31 7
4813.47 7
4813.63 7
4813.79 7
4813.95 7
4814.11 6
4814.27 6
4814.43 6
4814.59 7
4814.75 8
4814.90 10
4815.06 12
4815.22 15
4815.38 18
4815.54 21
4815.70 24
4815.86 26
4816.02 27
4816.18 27
4816.34 25
4816.50 22
4816.66 19
4816.81 15
4816.97 10
4817.13 7
4817.29 3
4817.45 1
4817.61 -0
4817.77 -1
4817.93 -1
4818.09 -1
4818.25 -1
4818.41 -0
4818.57 1
4818.72 4
4818.88 6
4819.04 10
4819.20 14
4819.36 18
4819.52 22
4819.68 25
4819.84 28
4820.00 30
4820.16 32
4820.32 33
4820.48 33
4820.63 33
4820.79 33
4820.95 33
4821.11 32
4821.27 31
4821.43 31
4821.59 30
4821.75 30
4821.91 30
4822.07 30
4822.23 30
4822.39 30
4822.55 31
4822.70 31
4822.86 32
4823.02 32
4823.18 32
4823.34 32
4823.50 31
4823.66 29
4823.82 28
4823.98 26
4824.14 23
4824.30 21
4824.46 19
4824.62 18
4824.78 17
4824.93 17
4825.09 18
4825.25 20
4825.41 23
4825.57 27
4825.73 30
4825.89 34
4826.05 37
4826.21 39
4826.37 40
4826.53 40
4826.69 39
4826.85 38
4827.01 36
4827.17 34
4827.32 32
4827.48 30
4827.64 28
4827.80 27
4827.96 26
4828.12 25
4828.28 25
4828.44 25
4828.60 26
4828.76 27
4828.92 28
4829.08 29
4829.24 30
4829.40 31
4829.56 31
4829.71 32
4829.87 32
4830.03 32
4830.19 32
4830.35 32
4830.51 33
4830.67 34
4830.83 35
4830.99 36
4831.15 37
4831.31 36
4831.47 36
4831.63 35
4831.79 35
4831.95 34
4832.11 34
4832.26 33
4832.42 33
4832.58 33
4832.74 32
4832.90 31
4833.06 30
4833.22 27
4833.38 25
4833.54 22
4833.70 19
4833.86 17
4834.02 15
4834.18 14
4834.34 13
4834.50 13
4834.66 13
4834.82 13
4834.98 13
4835.13 13
4835.29 13
4835.45 14
4835.61 14
4835.77 15
4835.93 17
4836.09 19
4836.25 22
4836.41 24
4836.57 26
4836.73 27
4836.89 28
4837.05 28
4837.21 28
4837.37 27
4837.53 26
4837.69 24
4837.85 22
4838.01 20
4838.16 17
4838.32 14
4838.48 11
4838.64 7
4838.80 4
4838.96 3
4839.12 2
4839.28 3
4839.44 5
4839.60 9
4839.76 13
4839.92 19
4840.08 24
4840.24 29
4840.40 33
4840.56 35
4840.72 37
4840.88 38
4841.04 38
4841.20 37
4841.36 36
4841.52 35
4841.67 34
4841.83 32
4841.99 31
4842.15 30
4842.31 28
4842.47 28
4842.63 27
4842.79 26
4842.95 26
4843.11 26
4843.27 26
4843.43 26
4843.59 26
4843.75 26
4843.91 26
4844.07 26
4844.23 25
4844.39 25
4844.55 25
4844.71 24
4844.87 23
4845.03 23
4845.19 22
4845.35 22
4845.50 22
4845.66 22
4845.82 22
4845.98 23
4846.14 23
4846.30 23
4846.46 22
4846.62 21
4846.78 20
4846.94 18
4847.10 15
4847.26 13
4847.42 10
4847.58 7
4847.74 5
4847.90 3
4848.06 2
4848.22 1
4848.38 1
4848.54 2
4848.70 3
4848.86 5
4849.02 7
4849.18 10
4849.34 12
4849.50 14
4849.66 16
4849.82 17
4849.98 18
4850.14 18
4850.30 18
4850.45 17
4850.61 16
4850.77 15
4850.93 14
4851.09 13
4851.25 13
4851.41 14
4851.57 14
4851.73 15
4851.89 16
4852.05 17
4852.21 17
4852.37 17
4852.53 16
4852.69 15
4852.85 13
4853.01 12
4853.17 10
4853.33 9
4853.49 8
4853.65 8
4853.81 10
4853.97 11
4854.13 14
4854.29 17
4854.45 21
4854.61 24
4854.77 26
4854.93 28
4855.09 28
4855.25 28
4855.41 26
4855.57 23
4855.73 20
4855.89 17
4856.05 14
4856.21 12
4856.37 10
4856.53 9
4856.69 9
4856.85 9
4857.01 9
4857.16 9
4857.32 8
4857.48 8
4857.64 7
4857.80 5
4857.96 4
4858.12 3
4858.28 2
4858.44 2
4858.60 2
4858.76 3
4858.92 4
4859.08 6
4859.24 8
4859.40 10
4859.56 11
4859.72 13
4859.88 14
4860.04 14
4860.20 15
4860.36 15
4860.52 16
4860.68 16
4860.84 17
4861.00 18
4861.16 20
4861.32 21
4861.48 23
4861.64 24
4861.80 26
4861.96 27
4862.12 27
4862.28 27
4862.44 26
4862.60 25
4862.76 24
4862.92 22
4863.08 20
4863.24 19
4863.40 18
4863.56 17
4863.72 16
4863.88 15
4864.04 15
4864.20 14
4864.36 13
4864.52 12
4864.68 11
4864.84 10
4865.00 9
4865.16 8
4865.32 7
4865.48 6
4865.64 5
4865.80 5
4865.96 4
4866.12 3
4866.28 3
4866.44 2
4866.60 1
4866.76 0
4866.92 0
4867.08 0
4867.24 1
4867.40 3
4867.56 5
4867.72 7
4867.88 9
4868.04 12
4868.20 14
4868.36 16
4868.52 16
4868.68 17
4868.84 16
4869.00 15
4869.16 13
4869.32 11
4869.48 9
4869.64 8
4869.80 6
4869.96 5
4870.12 5
4870.28 5
4870.44 6
4870.60 8
4870.76 9
4870.92 12
4871.08 14
4871.24 17
4871.40 19
4871.56 22
4871.72 26
4871.88 29
4872.04 32
4872.20 35
4872.36 37
4872.52 38
4872.68 38
4872.84 36
4873.00 34
4873.16 30
4873.32 27
4873.48 24
4873.64 22
4873.80 21
4873.96 22
4874.12 24
4874.28 26
4874.44 29
4874.60 32
4874.76 33
4874.92 33
4875.08 32
4875.24 29
4875.40 25
4875.56 21
4875.72 17
4875.88 14
4876.04 13
4876.20 12
4876.36 13
4876.52 15
4876.68 17
4876.84 18
4877.00 19
4877.16 20
4877.32 19
4877.48 18
4877.64 18
4877.80 17
4877.96 18
4878.12 19
4878.28 21
4878.44 23
4878.60 24
4878.76 25
4878.92 25
4879.09 23
4879.25 20
4879.41 16
4879.57 11
4879.73 7
4879.89 4
4880.05 1
4880.21 -0
4880.37 -1
4880.53 -1
4880.69 0
4880.85 1
4881.01 3
4881.17 4
4881.33 5
4881.49 5
4881.65 5
4881.81 4
4881.97 3
4882.13 2
4882.29 1
4882.45 0
4882.61 -0
4882.77 -0
4882.93 -1
4883.09 -1
4883.25 -0
4883.41 -0
4883.57 1
4883.73 2
4883.89 3
4884.05 5
4884.21 8
4884.37 10
4884.53 12
4884.69 14
4884.85 16
4885.01 17
4885.17 18
4885.33 19
4885.49 19
4885.65 20
4885.82 21
4885.98 21
4886.14 21
4886.30 21
4886.46 20
4886.62 19
4886.78 17
4886.94 16
4887.10 14
4887.26 13
4887.42 12
4887.58 12
4887.74 13
4887.90 14
4888.06 15
4888.22 17
4888.38 18
4888.54 18
4888.70 18
4888.86 17
4889.02 15
4889.18 13
4889.34 12
4889.50 10
4889.66 10
4889.82 10
4889.98 11
4890.14 12
4890.30 14
4890.46 15
4890.62 16
4890.79 17
4890.95 16
4891.11 14
4891.27 12
4891.43 9
4891.59 6
4891.75 3
4891.91 1
4892.07 -0
4892.23 -1
4892.39 -1
4892.55 0
4892.71 2
4892.87 4
4893.03 6
4893.19 8
4893.35 10
4893.51 12
4893.67 14
4893.83 16
4893.99 17
4894.15 20
4894.31 22
4894.47 26
4894.64 29
4894.80 32
4894.96 35
4895.12 37
4895.28 38
4895.44 38
4895.60 36
4895.76 34
4895.92 31
4896.08 28
4896.24 26
4896.40 24
4896.56 22
4896.72 21
4896.88 20
4897.04 20
4897.20 19
4897.36 19
4897.52 19
4897.68 18
4897.84 18
4898.00 17
4898.17 17
4898.33 17
4898.49 17
4898.65 17
4898.81 17
4898.97 17
4899.13 17
4899.29 17
4899.45 17
4899.61 17
4899.77 18
4899.93 19
4900.09 20
4900.25 22
4900.41 23
4900.57 24
4900.73 25
4900.89 25
4901.05 24
4901.22 23
4901.38 21
4901.54 18
4901.70 14
4901.86 11
4902.02 7
4902.18 4
4902.34 2
4902.50 1
4902.66 0
4902.82 1
4902.98 3
4903.14 6
4903.30 9
4903.46 12
4903.62 14
4903.78 16
4903.94 18
4904.11 18
4904.27 18
4904.43 17
4904.59 16
4904.75 15
4904.91 13
4905.07 12
4905.23 11
4905.39 12
4905.55 13
4905.71 14
4905.87 17
4906.03 19
4906.19 22
4906.35 24
4906.51 26
4906.68 27
4906.84 27
4907.00 28
4907.16 28
4907.32 28
4907.48 29
4907.64 30
4907.80 31
4907.96 32
4908.12 34
4908.28 35
4908.44 35
4908.60 35
4908.76 35
4908.92 34
4909.09 33
4909.25 33
4909.41 32
4909.57 32
4909.73 33
4909.89 34
4910.05 35
4910.21 36
4910.37 37
4910.53 37
4910.69 36
4910.85 34
4911.01 31
4911.17 28
4911.33 25
4911.50 21
4911.66 18
4911.82 16
4911.98 15
4912.14 15
4912.30 16
4912.46 18
4912.62 21
4912.78 25
4912.94 29
4913.10 33
4913.26 37
4913.42 39
4913.58 41
4913.75 42
4913.91 41
4914.07 40
4914.23 39
4914.39 37
4914.55 36
4914.71 35
4914.87 35
4915.03 35
4915.19 35
4915.35 34
4915.51 34
4915.67 33
4915.84 32
4916.00 30
4916.16 29
4916.32 28
4916.48 29
4916.64 29
4916.80 31
4916.96 33
4917.12 35
4917.28 38
4917.44 41
4917.60 43
4917.77 45
4917.93 47
4918.09 48
4918.25 50
4918.41 50
4918.57 51
4918.73 50
4918.89 49
4919.05 48
4919.21 46
4919.37 44
4919.53 42
4919.70 40
4919.86 39
4920.02 38
4920.18 38
4920.34 39
4920.50 40
4920.66 42
4920.82 44
4920.98 46
4921.14 48
4921.30 49
4921.46 49
4921.63 48
4921.79 47
4921.95 45
4922.11 42
4922.27 39
4922.43 36
4922.59 34
4922.75 32
4922.91 31
4923.07 30
4923.23 31
4923.40 32
4923.56 34
4923.72 35
4923.88 37
4924.04 38
4924.20 40
4924.36 41
4924.52 43
4924.68 44
4924.84 46
4925.00 48
4925.17 51
4925.33 53
4925.49 55
4925.65 57
4925.81 59
4925.97 60
4926.13 60
4926.29 60
4926.45 59
4926.61 58
4926.78 56
4926.94 54
4927.10 52
4927.26 51
4927.42 49
4927.58 48
4927.74 47
4927.90 46
4928.06 45
4928.22 44
4928.38 42
4928.55 40
4928.71 38
4928.87 36
4929.03 33
4929.19 30
4929.35 27
4929.51 25
4929.67 22
4929.83 20
4929.99 18
4930.16 16
4930.32 15
4930.48 14
4930.64 13
4930.80 13
4930.96 13
4931.12 14
4931.28 14
4931.44 14
4931.61 15
4931.77 15
4931.93 15
4932.09 16
4932.25 16
4932.41 17
4932.57 18
4932.73 20
4932.89 22
4933.05 24
4933.22 27
4933.38 29
4933.54 31
4933.70 33
4933.86 34
4934.02 34
4934.18 33
4934.34 32
4934.50 29
4934.67 27
4934.83 24
4934.99 22
4935.15 20
4935.31 18
4935.47 17
4935.63 16
4935.79 16
4935.95 16
4936.12 16
4936.28 16
4936.44 17
4936.60 17
4936.76 17
4936.92 16
4937.08 16
4937.24 14
4937.40 13
4937.57 12
4937.73 11
4937.89 11
4938.05 12
4938.21 13
4938.37 15
4938.53 18
4938.69 21
4938.85 24
4939.02 27
4939.18 29
4939.34 30
4939.50 31
4939.66 30
4939.82 29
4939.98 28
4940.14 26
4940.31 24
4940.47 22
4940.63 20
4940.79 18
4940.95 17
4941.11 16
4941.27 15
4941.43 14
4941.59 13
4941.76 12
4941.92 10
4942.08 9
4942.24 8
4942.40 8
4942.56 10
4942.72 12
4942.88 16
4943.05 21
4943.21 25
4943.37 29
4943.53 31
4943.69 33
4943.85 33
4944.01 31
4944.17 29
4944.34 27
4944.50 25
4944.66 23
4944.82 22
4944.98 21
4945.14 21
4945.30 21
4945.46 21
4945.63 20
4945.79 19
4945.95 18
4946.11 16
4946.27 14
4946.43 12
4946.59 11
4946.75 10
4946.92 11
4947.08 12
4947.24 14
4947.40 16
4947.56 18
4947.72 21
4947.88 22
4948.05 24
4948.21 25
4948.37 25
4948.53 27
4948.69 28
4948.85 31
4949.01 35
4949.17 39
4949.34 43
4949.50 47
4949.66 50
4949.82 51
4949.98 51
4950.14 49
4950.30 46
4950.47 42
4950.63 37
4950.79 33
4950.95 29
4951.11 26
4951.27 24
4951.43 23
4951.59 22
4951.76 21
4951.92 19
4952.08 17
4952.24 15
4952.40 12
4952.56 9
4952.72 5
4952.89 3
4953.05 1
4953.21 -0
4953.37 -0
4953.53 1
4953.69 3
4953.85 6
4954.02 9
4954.18 13
4954.34 16
4954.50 19
4954.66 21
4954.82 22
4954.98 21
4955.15 21
4955.31 19
4955.47 18
4955.63 16
4955.79 15
4955.95 14
4956.11 14
4956.28 13
4956.44 12
4956.60 11
4956.76 10
4956.92 9
4957.08 7
4957.24 6
4957.41 6
4957.57 6
4957.73 7
4957.89 9
4958.05 11
4958.21 14
4958.37 17
4958.54 19
4958.70 22
4958.86 24
4959.02 26
4959.18 27
4959.34 29
4959.50 30
4959.67 31
4959.83 32
4959.99 32
4960.15 32
4960.31 32
4960.47 31
4960.64 29
4960.80 28
4960.96 26
4961.12 24
4961.28 23
4961.44 21
4961.60 19
4961.77 17
4961.93 15
4962.09 13
4962.25 10
4962.41 7
4962.57 5
4962.74 3
4962.90 1
4963.06 -0
4963.22 -1
4963.38 -1
4963.54 -1
4963.70 -0
4963.87 1
4964.03 3
4964.19 6
4964.35 9
4964.51 12
4964.67 15
4964.84 18
4965.00 21
4965.16 22
4965.32 23
4965.48 23
4965.64 23
4965.81 22
4965.97 21
4966.13 20
4966.29 19
4966.45 19
4966.61 20
4966.77 22
4966.94 24
4967.10 27
4967.26 30
4967.42 32
4967.58 34
4967.74 36
4967.91 37
4968.07 36
4968.23 36
4968.39 34
4968.55 33
4968.71 32
4968.88 31
4969.04 30
4969.20 30
4969.36 30
4969.52 30
4969.68 31
4969.85 32
4970.01 33
4970.17 34
4970.33 34
4970.49 35
4970.65 35
4970.82 34
4970.98 33
4971.14 31
4971.30 28
4971.46 26
4971.62 23
4971.79 20
4971.95 18
4972.11 16
4972.27 15
4972.43 14
4972.59 14
4972.76 14
4972.92 14
4973.08 15
4973.24 16
4973.40 17
4973.57 19
4973.73 21
4973.89 23
4974.05 25
4974.21 26
4974.37 27
4974.54 27
4974.70 28
4974.86 28
4975.02 28
4975.18 27
4975.34 27
4975.51 26
4975.67 26
4975.83 24
4975.99 22
4976.15 20
4976.31 18
4976.48 15
4976.64 13
4976.80 12
4976.96 11
4977.12 10
4977.29 10
4977.45 10
4977.61 10
4977.77 9
4977.93 9
4978.09 8
4978.26 7
4978.42 6
4978.58 6
4978.74 7
4978.90 9
4979.07 12
4979.23 16
4979.39 20
4979.55 23
4979.71 26
4979.87 28
4980.04 30
4980.20 30
4980.36 30
4980.52 29
4980.68 29
4980.85 28
4981.01 28
4981.17 28
4981.33 29
4981.49 30
4981.65 31
4981.82 32
4981.98 33
4982.14 35
4982.30 36
4982.46 38
4982.63 40
4982.79 42
4982.95 43
4983.11 45
4983.27 47
4983.44 49
4983.60 50
4983.76 52
4983.92 54
4984.08 56
4984.24 58
4984.41 60
4984.57 61
4984.73 63
4984.89 64
4985.05 66
4985.22 68
4985.38 69
4985.54 71
4985.70 73
4985.86 75
4986.03 77
4986.19 78
4986.35 79
4986.51 80
4986.67 81
4986.84 81
4987.00 82
4987.16 83
4987.32 85
4987.48 88
4987.65 92
4987.81 96
4987.97 101
4988.13 107
4988.29 113
4988.46 119
4988.62 124
4988.78 128
4988.94 131
4989.10 131
4989.26 129
4989.43 125
4989.59 119
4989.75 112
4989.91 104
4990.07 97
4990.24 91
4990.40 86
4990.56 84
4990.72 83
4990.88 84
4991.05 87
4991.21 90
4991.37 93
4991.53 97
4991.69 99
4991.86 101
4992.02 101
4992.18 100
4992.34 99
4992.51 96
4992.67 92
4992.83 87
4992.99 82
4993.15 76
4993.32 70
4993.48 64
4993.64 59
4993.80 54
4993.96 51
4994.13 48
4994.29 48
4994.45 48
4994.61 50
4994.77 52
4994.94 54
4995.10 55
4995.26 56
4995.42 56
4995.58 55
4995.75 53
4995.91 52
4996.07 50
4996.23 49
4996.39 48
4996.56 47
4996.72 47
4996.88 48
4997.04 48
4997.21 48
4997.37 48
4997.53 47
4997.69 45
4997.85 42
4998.02 38
4998.18 34
4998.34 29
4998.50 24
4998.66 20
4998.83 17
4998.99 16
4999.15 15
4999.31 16
4999.47 18
4999.64 21
4999.80 24
4999.96 26
5000.12 27
5000.29 28
5000.45 27
5000.61 24
5000.77 21
5000.93 16
5001.10 12
5001.26 8
5001.42 4
5001.58 2
5001.75 0
5001.91 -1
5002.07 -1
5002.23 -1
5002.39 -1
5002.56 -1
5002.72 0
5002.88 1
5003.04 3
5003.21 5
5003.37 7
5003.53 10
5003.69 13
5003.85 16
5004.02 18
5004.18 19
5004.34 19
5004.50 19
5004.67 19
5004.83 19
5004.99 19
5005.15 20
5005.31 22
5005.48 24
5005.64 25
5005.80 26
5005.96 27
5006.13 26
5006.29 25
5006.45 23
5006.61 21
5006.77 20
5006.94 20
5007.10 21
5007.26 23
5007.42 27
5007.59 31
5007.75 36
5007.91 39
5008.07 41
5008.23 42
5008.40 41
5008.56 39
5008.72 36
5008.88 33
5009.05 31
5009.21 29
5009.37 28
5009.53 28
5009.70 28
5009.86 29
5010.02 29
5010.18 29
5010.34 28
5010.51 26
5010.67 24
5010.83 21
5010.99 18
5011.16 17
5011.32 16
5011.48 16
5011.64 18
5011.81 21
5011.97 25
5012.13 30
5012.29 34
5012.46 38
5012.62 40
5012.78 40
5012.94 40
5013.10 37
5013.27 34
5013.43 30
5013.59 27
5013.75 23
5013.92 20
5014.08 17
5014.24 15
5014.40 12
5014.57 10
5014.73 8
5014.89 6
5015.05 4
5015.22 3
5015.38 1
5015.54 0
5015.70 0
5015.87 2
5016.03 4
5016.19 7
5016.35 11
5016.51 15
5016.68 19
5016.84 22
5017.00 25
5017.16 27
5017.33 27
5017.49 26
5017.65 25
5017.81 23
5017.98 21
5018.14 18
5018.30 16
5018.46 13
5018.63 10
5018.79 7
5018.95 5
5019.11 3
5019.28 1
5019.44 -0
5019.60 -1
5019.76 -1
5019.93 -1
5020.09 0
5020.25 2
5020.41 5
5020.58 8
5020.74 12
5020.90 16
5021.06 20
5021.23 23
5021.39 26
5021.55 27
5021.71 28
5021.88 28
5022.04 27
5022.20 26
5022.36 24
5022.53 23
5022.69 22
5022.85 21
5023.01 21
5023.18 20
5023.34 20
5023.50 19
5023.66 19
5023.83 19
5023.99 19
5024.15 18
5024.31 17
5024.48 16
5024.64 14
5024.80 12
5024.96 10
5025.13 7
5025.29 5
5025.45 4
5025.61 3
5025.78 3
5025.94 4
5026.10 5
5026.27 7
5026.43 9
5026.59 11
5026.75 14
5026.92 16
5027.08 19
5027.24 22
5027.40 24
5027.57 26
5027.73 28
5027.89 30
5028.05 31
5028.22 31
5028.38 31
5028.54 29
[truncated: 687,267 more chars]
