# Supplementary material for: Methylobacterium Species Promoting Rice and Barley Growth and Interaction Specificity Revealed with Whole-Cell Matrix-Assisted Laser Desorption / Ionization-Time-of-Flight Mass Spectrometry (MALDI-TOF/MS) Analysis
Source: PLoS One. 2015 Jun 8;10(6):e0129509. doi: 10.1371/journal.pone.0129509 (PMC4460032; doi:10.1371/journal.pone.0129509)
Supplement: S1 Data — (ZIP) [file pone.0129509.s001.zip › Supplementary data 1 (ms type strains)/M_cerastii DSM23679T.txt]

775.11 0
775.17 0
775.24 0
775.30 0
775.37 0
775.43 0
775.49 0
775.56 0
775.62 0
775.68 0
775.75 0
775.81 0
775.88 0
775.94 0
776.00 0
776.07 0
776.13 0
776.20 0
776.26 0
776.32 0
776.39 0
776.45 0
776.52 0
776.58 0
776.64 0
776.71 0
776.77 0
776.84 0
776.90 0
776.96 0
777.03 0
777.09 0
777.15 0
777.22 0
777.28 0
777.35 0
777.41 0
777.47 0
777.54 0
777.60 0
777.67 0
777.73 0
777.79 0
777.86 0
777.92 0
777.99 0
778.05 0
778.11 0
778.18 0
778.24 0
778.31 0
778.37 0
778.43 0
778.50 0
778.56 0
778.63 0
778.69 0
778.75 0
778.82 0
778.88 0
778.95 0
779.01 0
779.07 0
779.14 0
779.20 0
779.27 0
779.33 0
779.40 0
779.46 0
779.52 0
779.59 0
779.65 0
779.72 0
779.78 0
779.84 0
779.91 0
779.97 0
780.04 0
780.10 0
780.16 0
780.23 0
780.29 0
780.36 0
780.42 0
780.48 0
780.55 0
780.61 0
780.68 0
780.74 0
780.81 0
780.87 0
780.93 0
781.00 0
781.06 0
781.13 0
781.19 0
781.25 0
781.32 0
781.38 0
781.45 0
781.51 0
781.57 0
781.64 0
781.70 0
781.77 0
781.83 0
781.90 0
781.96 0
782.02 0
782.09 0
782.15 0
782.22 0
782.28 0
782.34 0
782.41 0
782.47 0
782.54 0
782.60 0
782.67 0
782.73 0
782.79 0
782.86 0
782.92 0
782.99 0
783.05 0
783.11 0
783.18 0
783.24 0
783.31 0
783.37 0
783.44 0
783.50 0
783.56 0
783.63 0
783.69 0
783.76 0
783.82 0
783.89 0
783.95 0
784.01 0
784.08 0
784.14 0
784.21 0
784.27 0
784.34 0
784.40 0
784.46 0
784.53 0
784.59 0
784.66 0
784.72 0
784.79 0
784.85 0
784.91 0
784.98 0
785.04 0
785.11 0
785.17 0
785.24 0
785.30 0
785.36 0
785.43 0
785.49 0
785.56 0
785.62 0
785.69 0
785.75 0
785.81 0
785.88 0
785.94 0
786.01 0
786.07 0
786.14 0
786.20 0
786.26 0
786.33 0
786.39 0
786.46 0
786.52 0
786.59 0
786.65 0
786.71 0
786.78 0
786.84 0
786.91 0
786.97 0
787.04 0
787.10 0
787.17 0
787.23 0
787.29 0
787.36 0
787.42 0
787.49 0
787.55 0
787.62 0
787.68 0
787.74 0
787.81 0
787.87 0
787.94 0
788.00 0
788.07 0
788.13 0
788.20 0
788.26 0
788.32 0
788.39 0
788.45 0
788.52 0
788.58 0
788.65 0
788.71 0
788.78 0
788.84 0
788.90 0
788.97 0
789.03 0
789.10 0
789.16 0
789.23 0
789.29 0
789.36 0
789.42 0
789.48 0
789.55 0
789.61 0
789.68 0
789.74 0
789.81 0
789.87 0
789.94 0
790.00 0
790.06 0
790.13 0
790.19 0
790.26 0
790.32 0
790.39 0
790.45 0
790.52 0
790.58 0
790.65 0
790.71 0
790.77 0
790.84 0
790.90 0
790.97 0
791.03 0
791.10 0
791.16 0
791.23 0
791.29 0
791.35 0
791.42 0
791.48 0
791.55 0
791.61 0
791.68 0
791.74 0
791.81 0
791.87 0
791.94 0
792.00 0
792.07 0
792.13 0
792.19 0
792.26 0
792.32 0
792.39 0
792.45 0
792.52 0
792.58 0
792.65 0
792.71 0
792.78 0
792.84 0
792.90 0
792.97 0
793.03 0
793.10 0
793.16 0
793.23 0
793.29 0
793.36 0
793.42 0
793.49 0
793.55 0
793.62 0
793.68 0
793.74 0
793.81 0
793.87 0
793.94 0
794.00 0
794.07 0
794.13 0
794.20 0
794.26 0
794.33 0
794.39 0
794.46 0
794.52 0
794.59 0
794.65 0
794.71 0
794.78 0
794.84 0
794.91 0
794.97 0
795.04 0
795.10 0
795.17 0
795.23 0
795.30 0
795.36 0
795.43 0
795.49 0
795.56 0
795.62 0
795.69 0
795.75 0
795.81 0
795.88 0
795.94 0
796.01 0
796.07 0
796.14 0
796.20 0
796.27 0
796.33 0
796.40 0
796.46 0
796.53 0
796.59 0
796.66 0
796.72 0
796.79 0
796.85 0
796.92 0
796.98 0
797.05 0
797.11 0
797.17 0
797.24 0
797.30 0
797.37 0
797.43 0
797.50 0
797.56 0
797.63 0
797.69 0
797.76 0
797.82 0
797.89 0
797.95 0
798.02 0
798.08 0
798.15 0
798.21 0
798.28 0
798.34 0
798.41 0
798.47 0
798.54 0
798.60 0
798.67 0
798.73 0
798.79 0
798.86 0
798.92 0
798.99 0
799.05 0
799.12 0
799.18 0
799.25 0
799.31 0
799.38 0
799.44 0
799.51 0
799.57 0
799.64 0
799.70 0
799.77 0
799.83 0
799.90 0
799.96 0
800.03 0
800.09 0
800.16 0
800.22 0
800.29 0
800.35 0
800.42 0
800.48 0
800.55 0
800.61 0
800.68 0
800.74 0
800.81 0
800.87 0
800.94 0
801.00 0
801.07 0
801.13 0
801.20 0
801.26 0
801.33 0
801.39 0
801.46 0
801.52 0
801.59 0
801.65 0
801.72 0
801.78 0
801.85 0
801.91 0
801.98 0
802.04 0
802.11 0
802.17 0
802.24 0
802.30 0
802.37 0
802.43 0
802.50 0
802.56 0
802.63 0
802.69 0
802.76 0
802.82 0
802.89 0
802.95 0
803.02 0
803.08 0
803.15 0
803.21 0
803.28 0
803.34 0
803.41 0
803.47 0
803.54 0
803.60 0
803.67 0
803.73 0
803.80 0
803.86 0
803.93 0
803.99 0
804.06 0
804.12 0
804.19 0
804.25 0
804.32 0
804.38 0
804.45 0
804.51 0
804.58 0
804.64 0
804.71 0
804.77 0
804.84 0
804.90 0
804.97 0
805.03 0
805.10 0
805.16 0
805.23 0
805.29 0
805.36 0
805.42 0
805.49 0
805.55 0
805.62 0
805.68 0
805.75 0
805.81 0
805.88 0
805.94 0
806.01 0
806.07 0
806.14 0
806.20 0
806.27 0
806.33 0
806.40 0
806.47 0
806.53 0
806.60 0
806.66 0
806.73 0
806.79 0
806.86 0
806.92 0
806.99 0
807.05 1
807.12 2
807.18 0
807.25 0
807.31 0
807.38 0
807.44 0
807.51 0
807.57 0
807.64 0
807.70 0
807.77 0
807.83 0
807.90 0
807.96 0
808.03 0
808.09 0
808.16 1
808.23 0
808.29 0
808.36 0
808.42 0
808.49 0
808.55 0
808.62 0
808.68 0
808.75 0
808.81 0
808.88 0
808.94 0
809.01 3
809.07 1
809.14 0
809.20 0
809.27 0
809.33 0
809.40 0
809.47 0
809.53 0
809.60 0
809.66 0
809.73 0
809.79 0
809.86 0
809.92 0
809.99 0
810.05 0
810.12 0
810.18 0
810.25 0
810.31 0
810.38 0
810.44 0
810.51 0
810.58 0
810.64 0
810.71 0
810.77 0
810.84 0
810.90 0
810.97 0
811.03 0
811.10 0
811.16 0
811.23 0
811.29 0
811.36 0
811.42 0
811.49 0
811.56 0
811.62 1
811.69 0
811.75 1
811.82 0
811.88 0
811.95 0
812.01 0
812.08 0
812.14 0
812.21 0
812.27 0
812.34 0
812.41 0
812.47 0
812.54 0
812.60 0
812.67 0
812.73 0
812.80 0
812.86 0
812.93 0
812.99 0
813.06 0
813.12 0
813.19 0
813.26 0
813.32 0
813.39 0
813.45 0
813.52 0
813.58 0
813.65 0
813.71 0
813.78 0
813.84 0
813.91 0
813.98 0
814.04 0
814.11 0
814.17 0
814.24 0
814.30 2
814.37 0
814.43 0
814.50 0
814.56 0
814.63 0
814.70 0
814.76 0
814.83 0
814.89 0
814.96 0
815.02 0
815.09 0
815.15 0
815.22 0
815.29 0
815.35 0
815.42 0
815.48 0
815.55 0
815.61 0
815.68 0
815.74 0
815.81 0
815.88 0
815.94 0
816.01 0
816.07 0
816.14 0
816.20 0
816.27 0
816.33 0
816.40 0
816.47 0
816.53 0
816.60 0
816.66 0
816.73 0
816.79 0
816.86 0
816.92 0
816.99 0
817.06 0
817.12 0
817.19 0
817.25 0
817.32 0
817.38 0
817.45 0
817.51 0
817.58 0
817.65 0
817.71 0
817.78 0
817.84 0
817.91 0
817.97 0
818.04 0
818.10 0
818.17 0
818.24 0
818.30 0
818.37 0
818.43 0
818.50 0
818.56 0
818.63 0
818.70 0
818.76 0
818.83 0
818.89 0
818.96 0
819.02 0
819.09 0
819.16 0
819.22 0
819.29 0
819.35 0
819.42 0
819.48 0
819.55 0
819.61 0
819.68 0
819.75 0
819.81 0
819.88 0
819.94 0
820.01 0
820.07 0
820.14 0
820.21 0
820.27 0
820.34 0
820.40 0
820.47 0
820.53 0
820.60 0
820.67 0
820.73 0
820.80 0
820.86 0
820.93 0
820.99 0
821.06 0
821.13 0
821.19 0
821.26 0
821.32 0
821.39 0
821.46 0
821.52 0
821.59 0
821.65 0
821.72 0
821.78 0
821.85 0
821.92 0
821.98 0
822.05 0
822.11 0
822.18 0
822.24 0
822.31 0
822.38 0
822.44 0
822.51 0
822.57 0
822.64 0
822.71 0
822.77 0
822.84 0
822.90 0
822.97 0
823.03 0
823.10 0
823.17 0
823.23 0
823.30 0
823.36 0
823.43 0
823.50 0
823.56 0
823.63 0
823.69 0
823.76 0
823.82 0
823.89 0
823.96 0
824.02 0
824.09 0
824.15 0
824.22 0
824.29 0
824.35 0
824.42 0
824.48 0
824.55 0
824.61 0
824.68 0
824.75 0
824.81 0
824.88 0
824.94 0
825.01 0
825.08 0
825.14 0
825.21 0
825.27 0
825.34 0
825.41 0
825.47 0
825.54 0
825.60 0
825.67 0
825.74 0
825.80 0
825.87 0
825.93 0
826.00 0
826.06 0
826.13 0
826.20 0
826.26 0
826.33 0
826.39 0
826.46 0
826.53 0
826.59 0
826.66 0
826.72 0
826.79 0
826.86 0
826.92 0
826.99 0
827.05 0
827.12 0
827.19 0
827.25 0
827.32 0
827.38 0
827.45 0
827.52 0
827.58 0
827.65 0
827.71 0
827.78 0
827.85 0
827.91 0
827.98 0
828.04 0
828.11 0
828.18 0
828.24 0
828.31 0
828.37 0
828.44 0
828.51 0
828.57 0
828.64 0
828.70 0
828.77 0
828.84 0
828.90 0
828.97 0
829.04 0
829.10 0
829.17 0
829.23 0
829.30 0
829.37 0
829.43 0
829.50 0
829.56 0
829.63 0
829.70 0
829.76 0
829.83 0
829.89 0
829.96 0
830.03 0
830.09 0
830.16 0
830.22 0
830.29 0
830.36 0
830.42 0
830.49 0
830.56 0
830.62 0
830.69 0
830.75 0
830.82 0
830.89 0
830.95 0
831.02 0
831.08 0
831.15 0
831.22 0
831.28 0
831.35 0
831.41 0
831.48 0
831.55 0
831.61 0
831.68 0
831.75 0
831.81 0
831.88 0
831.94 0
832.01 0
832.08 0
832.14 0
832.21 0
832.28 0
832.34 0
832.41 0
832.47 0
832.54 0
832.61 0
832.67 0
832.74 0
832.80 0
832.87 0
832.94 0
833.00 0
833.07 0
833.14 0
833.20 0
833.27 0
833.33 0
833.40 0
833.47 0
833.53 0
833.60 0
833.67 0
833.73 0
833.80 0
833.86 0
833.93 0
834.00 0
834.06 0
834.13 0
834.20 0
834.26 0
834.33 0
834.39 0
834.46 0
834.53 0
834.59 0
834.66 0
834.73 0
834.79 0
834.86 0
834.92 0
834.99 0
835.06 0
835.12 0
835.19 0
835.26 0
835.32 0
835.39 0
835.46 0
835.52 0
835.59 0
835.65 0
835.72 0
835.79 0
835.85 0
835.92 0
835.99 0
836.05 0
836.12 0
836.19 0
836.25 0
836.32 0
836.38 0
836.45 0
836.52 1
836.58 0
836.65 0
836.72 0
836.78 0
836.85 0
836.92 0
836.98 0
837.05 0
837.11 0
837.18 0
837.25 0
837.31 0
837.38 0
837.45 0
837.51 0
837.58 0
837.65 0
837.71 0
837.78 0
837.84 0
837.91 0
837.98 0
838.04 0
838.11 0
838.18 0
838.24 0
838.31 0
838.38 0
838.44 0
838.51 0
838.58 0
838.64 0
838.71 1
838.77 0
838.84 0
838.91 0
838.97 0
839.04 0
839.11 0
839.17 0
839.24 0
839.31 0
839.37 0
839.44 0
839.51 0
839.57 0
839.64 0
839.71 0
839.77 0
839.84 0
839.90 0
839.97 0
840.04 0
840.10 0
840.17 0
840.24 0
840.30 0
840.37 0
840.44 0
840.50 0
840.57 0
840.64 0
840.70 0
840.77 0
840.84 0
840.90 0
840.97 0
841.04 0
841.10 0
841.17 0
841.24 0
841.30 0
841.37 0
841.43 0
841.50 0
841.57 0
841.63 0
841.70 0
841.77 0
841.83 0
841.90 0
841.97 0
842.03 0
842.10 0
842.17 0
842.23 0
842.30 0
842.37 0
842.43 0
842.50 0
842.57 0
842.63 0
842.70 0
842.77 0
842.83 0
842.90 0
842.97 0
843.03 0
843.10 0
843.17 0
843.23 0
843.30 0
843.37 0
843.43 0
843.50 0
843.57 0
843.63 0
843.70 0
843.77 0
843.83 0
843.90 0
843.97 0
844.03 0
844.10 0
844.17 0
844.23 0
844.30 0
844.37 0
844.43 0
844.50 0
844.57 0
844.63 0
844.70 0
844.77 0
844.83 0
844.90 0
844.97 0
845.03 0
845.10 0
845.17 0
845.23 0
845.30 0
845.37 0
845.43 0
845.50 0
845.57 0
845.63 0
845.70 0
845.77 0
845.83 0
845.90 0
845.97 0
846.03 0
846.10 0
846.17 0
846.23 1
846.30 0
846.37 0
846.43 0
846.50 0
846.57 0
846.63 0
846.70 0
846.77 0
846.83 0
846.90 0
846.97 0
847.03 0
847.10 0
847.17 0
847.23 0
847.30 0
847.37 0
847.44 0
847.50 0
847.57 0
847.64 0
847.70 0
847.77 0
847.84 0
847.90 0
847.97 0
848.04 0
848.10 0
848.17 0
848.24 0
848.30 0
848.37 0
848.44 0
848.50 0
848.57 0
848.64 0
848.70 0
848.77 1
848.84 0
848.91 0
848.97 0
849.04 0
849.11 0
849.17 0
849.24 0
849.31 0
849.37 0
849.44 0
849.51 0
849.57 0
849.64 0
849.71 0
849.77 0
849.84 0
849.91 0
849.98 0
850.04 0
850.11 0
850.18 0
850.24 0
850.31 0
850.38 0
850.44 0
850.51 0
850.58 0
850.64 0
850.71 0
850.78 0
850.85 0
850.91 1
850.98 0
851.05 0
851.11 0
851.18 0
851.25 0
851.31 0
851.38 0
851.45 0
851.51 0
851.58 0
851.65 0
851.72 0
851.78 0
851.85 0
851.92 0
851.98 0
852.05 0
852.12 0
852.18 0
852.25 0
852.32 0
852.39 0
852.45 0
852.52 0
852.59 0
852.65 1
852.72 0
852.79 0
852.85 0
852.92 0
852.99 0
853.06 0
853.12 0
853.19 0
853.26 0
853.32 0
853.39 0
853.46 0
853.52 0
853.59 0
853.66 0
853.73 0
853.79 0
853.86 0
853.93 0
853.99 0
854.06 0
854.13 0
854.19 0
854.26 0
854.33 0
854.40 0
854.46 0
854.53 0
854.60 0
854.66 0
854.73 0
854.80 0
854.87 0
854.93 0
855.00 0
855.07 0
855.13 0
855.20 0
855.27 0
855.34 0
855.40 0
855.47 0
855.54 0
855.60 0
855.67 0
855.74 0
855.80 0
855.87 0
855.94 0
856.01 0
856.07 0
856.14 0
856.21 0
856.27 0
856.34 0
856.41 0
856.48 0
856.54 0
856.61 0
856.68 0
856.74 0
856.81 0
856.88 0
856.95 0
857.01 0
857.08 0
857.15 0
857.21 0
857.28 0
857.35 0
857.42 0
857.48 0
857.55 0
857.62 0
857.69 0
857.75 0
857.82 0
857.89 0
857.95 0
858.02 0
858.09 0
858.16 0
858.22 0
858.29 0
858.36 0
858.42 0
858.49 0
858.56 1
858.63 0
858.69 0
858.76 0
858.83 0
858.90 0
858.96 0
859.03 0
859.10 0
859.16 0
859.23 0
859.30 0
859.37 0
859.43 0
859.50 0
859.57 0
859.63 0
859.70 0
859.77 0
859.84 0
859.90 0
859.97 0
860.04 0
860.11 0
860.17 0
860.24 0
860.31 0
860.38 0
860.44 0
860.51 0
860.58 0
860.64 0
860.71 0
860.78 0
860.85 0
860.91 0
860.98 0
861.05 0
861.12 0
861.18 0
861.25 0
861.32 0
861.38 0
861.45 0
861.52 0
861.59 0
861.65 0
861.72 0
861.79 0
861.86 0
861.92 0
861.99 0
862.06 0
862.13 0
862.19 0
862.26 0
862.33 0
862.40 0
862.46 0
862.53 0
862.60 0
862.66 0
862.73 0
862.80 0
862.87 0
862.93 0
863.00 0
863.07 0
863.14 0
863.20 0
863.27 0
863.34 0
863.41 0
863.47 0
863.54 0
863.61 0
863.68 0
863.74 0
863.81 0
863.88 0
863.95 0
864.01 0
864.08 0
864.15 0
864.22 0
864.28 0
864.35 0
864.42 0
864.49 0
864.55 0
864.62 1
864.69 0
864.76 0
864.82 0
864.89 0
864.96 0
865.03 0
865.09 0
865.16 0
865.23 0
865.29 0
865.36 0
865.43 0
865.50 0
865.56 0
865.63 0
865.70 0
865.77 0
865.83 0
865.90 0
865.97 0
866.04 0
866.11 0
866.17 0
866.24 0
866.31 0
866.38 0
866.44 0
866.51 0
866.58 0
866.65 0
866.71 0
866.78 0
866.85 0
866.92 0
866.98 0
867.05 0
867.12 0
867.19 0
867.25 0
867.32 0
867.39 0
867.46 0
867.52 0
867.59 0
867.66 0
867.73 0
867.79 0
867.86 0
867.93 0
868.00 0
868.06 0
868.13 0
868.20 0
868.27 0
868.33 0
868.40 0
868.47 0
868.54 0
868.61 0
868.67 0
868.74 0
868.81 0
868.88 0
868.94 0
869.01 0
869.08 0
869.15 0
869.21 0
869.28 0
869.35 0
869.42 0
869.48 0
869.55 0
869.62 0
869.69 0
869.76 0
869.82 0
869.89 0
869.96 0
870.03 0
870.09 0
870.16 0
870.23 0
870.30 0
870.36 0
870.43 0
870.50 0
870.57 0
870.64 0
870.70 0
870.77 0
870.84 0
870.91 0
870.97 0
871.04 0
871.11 0
871.18 0
871.24 0
871.31 0
871.38 0
871.45 0
871.52 0
871.58 0
871.65 0
871.72 0
871.79 0
871.85 0
871.92 0
871.99 0
872.06 0
872.13 0
872.19 0
872.26 0
872.33 0
872.40 0
872.46 0
872.53 0
872.60 0
872.67 0
872.73 0
872.80 0
872.87 0
872.94 0
873.01 0
873.07 0
873.14 0
873.21 0
873.28 0
873.35 0
873.41 0
873.48 0
873.55 0
873.62 0
873.68 0
873.75 0
873.82 0
873.89 0
873.96 0
874.02 0
874.09 0
874.16 0
874.23 0
874.29 0
874.36 0
874.43 0
874.50 0
874.57 0
874.63 0
874.70 0
874.77 0
874.84 0
874.91 0
874.97 0
875.04 0
875.11 0
875.18 0
875.24 0
875.31 0
875.38 0
875.45 0
875.52 0
875.58 0
875.65 0
875.72 0
875.79 0
875.86 0
875.92 0
875.99 0
876.06 0
876.13 0
876.20 0
876.26 0
876.33 0
876.40 0
876.47 0
876.53 0
876.60 0
876.67 0
876.74 0
876.81 0
876.87 0
876.94 0
877.01 0
877.08 0
877.15 0
877.21 0
877.28 0
877.35 0
877.42 0
877.49 0
877.55 0
877.62 0
877.69 0
877.76 0
877.83 0
877.89 0
877.96 0
878.03 0
878.10 0
878.17 0
878.23 0
878.30 0
878.37 0
878.44 0
878.51 0
878.57 0
878.64 0
878.71 0
878.78 0
878.85 0
878.91 0
878.98 0
879.05 0
879.12 0
879.19 0
879.25 0
879.32 0
879.39 0
879.46 0
879.53 0
879.59 0
879.66 0
879.73 0
879.80 0
879.87 0
879.93 0
880.00 0
880.07 0
880.14 0
880.21 0
880.27 0
880.34 0
880.41 0
880.48 0
880.55 0
880.62 0
880.68 0
880.75 0
880.82 0
880.89 0
880.96 0
881.02 0
881.09 0
881.16 0
881.23 0
881.30 0
881.36 0
881.43 0
881.50 0
881.57 0
881.64 0
881.70 0
881.77 0
881.84 0
881.91 0
881.98 0
882.05 0
882.11 0
882.18 0
882.25 0
882.32 0
882.39 0
882.45 0
882.52 0
882.59 0
882.66 0
882.73 0
882.80 0
882.86 0
882.93 0
883.00 0
883.07 0
883.14 0
883.20 0
883.27 0
883.34 0
883.41 0
883.48 0
883.55 0
883.61 0
883.68 0
883.75 0
883.82 0
883.89 0
883.95 0
884.02 0
884.09 0
884.16 0
884.23 0
884.30 0
884.36 0
884.43 0
884.50 0
884.57 0
884.64 0
884.71 0
884.77 0
884.84 0
884.91 0
884.98 0
885.05 0
885.11 0
885.18 0
885.25 0
885.32 0
885.39 0
885.46 0
885.52 0
885.59 0
885.66 0
885.73 0
885.80 0
885.87 0
885.93 0
886.00 0
886.07 0
886.14 0
886.21 0
886.28 0
886.34 0
886.41 0
886.48 0
886.55 0
886.62 0
886.69 0
886.75 0
886.82 0
886.89 0
886.96 0
887.03 0
887.10 0
887.16 0
887.23 0
887.30 0
887.37 0
887.44 0
887.51 0
887.57 0
887.64 0
887.71 0
887.78 0
887.85 0
887.92 0
887.98 0
888.05 0
888.12 0
888.19 0
888.26 0
888.33 0
888.39 0
888.46 0
888.53 0
888.60 0
888.67 0
888.74 0
888.80 0
888.87 0
888.94 0
889.01 0
889.08 0
889.15 0
889.22 0
889.28 0
889.35 0
889.42 0
889.49 0
889.56 0
889.63 0
889.69 0
889.76 0
889.83 0
889.90 0
889.97 0
890.04 0
890.10 0
890.17 0
890.24 0
890.31 0
890.38 0
890.45 0
890.52 0
890.58 0
890.65 0
890.72 0
890.79 0
890.86 0
890.93 0
890.99 0
891.06 0
891.13 0
891.20 0
891.27 0
891.34 0
891.41 0
891.47 0
891.54 0
891.61 0
891.68 0
891.75 0
891.82 0
891.89 0
891.95 0
892.02 0
892.09 0
892.16 0
892.23 0
892.30 0
892.37 0
892.43 0
892.50 0
892.57 0
892.64 0
892.71 0
892.78 0
892.84 0
892.91 0
892.98 0
893.05 0
893.12 0
893.19 0
893.26 0
893.32 0
893.39 0
893.46 0
893.53 0
893.60 0
893.67 0
893.74 0
893.80 0
893.87 0
893.94 0
894.01 0
894.08 0
894.15 0
894.22 0
894.29 0
894.35 0
894.42 0
894.49 0
894.56 0
894.63 0
894.70 0
894.77 0
894.83 0
894.90 0
894.97 0
895.04 0
895.11 0
895.18 0
895.25 0
895.31 0
895.38 0
895.45 0
895.52 0
895.59 0
895.66 0
895.73 0
895.80 0
895.86 0
895.93 0
896.00 0
896.07 0
896.14 0
896.21 0
896.28 0
896.34 0
896.41 0
896.48 0
896.55 0
896.62 0
896.69 0
896.76 0
896.83 0
896.89 0
896.96 0
897.03 0
897.10 0
897.17 0
897.24 0
897.31 0
897.38 0
897.44 0
897.51 0
897.58 0
897.65 0
897.72 0
897.79 0
897.86 1
897.93 0
897.99 0
898.06 0
898.13 0
898.20 0
898.27 0
898.34 0
898.41 0
898.48 0
898.54 0
898.61 0
898.68 0
898.75 0
898.82 0
898.89 0
898.96 0
899.03 0
899.09 0
899.16 0
899.23 0
899.30 0
899.37 0
899.44 0
899.51 0
899.58 0
899.64 0
899.71 0
899.78 0
899.85 0
899.92 1
899.99 0
900.06 0
900.13 0
900.20 0
900.26 0
900.33 0
900.40 0
900.47 0
900.54 0
900.61 0
900.68 0
900.75 1
900.82 0
900.88 0
900.95 0
901.02 0
901.09 0
901.16 0
901.23 0
901.30 0
901.37 0
901.44 0
901.50 0
901.57 0
901.64 0
901.71 0
901.78 0
901.85 0
901.92 0
901.99 0
902.06 0
902.12 0
902.19 0
902.26 0
902.33 0
902.40 0
902.47 0
902.54 0
902.61 0
902.68 0
902.74 0
902.81 0
902.88 0
902.95 0
903.02 0
903.09 0
903.16 0
903.23 0
903.30 0
903.36 0
903.43 0
903.50 0
903.57 0
903.64 0
903.71 0
903.78 0
903.85 0
903.92 0
903.99 0
904.05 0
904.12 0
904.19 0
904.26 0
904.33 1
904.40 0
904.47 0
904.54 0
904.61 0
904.68 0
904.74 0
904.81 0
904.88 0
904.95 0
905.02 0
905.09 0
905.16 0
905.23 0
905.30 0
905.37 0
905.43 0
905.50 0
905.57 0
905.64 0
905.71 0
905.78 0
905.85 0
905.92 0
905.99 0
906.06 0
906.13 0
906.19 0
906.26 0
906.33 0
906.40 0
906.47 0
906.54 0
906.61 0
906.68 0
906.75 0
906.82 0
906.89 0
906.95 0
907.02 0
907.09 0
907.16 0
907.23 0
907.30 0
907.37 1
907.44 0
907.51 0
907.58 0
907.65 0
907.71 0
907.78 0
907.85 0
907.92 0
907.99 0
908.06 0
908.13 0
908.20 0
908.27 0
908.34 0
908.41 0
908.48 1
908.54 0
908.61 0
908.68 0
908.75 0
908.82 0
908.89 0
908.96 1
909.03 0
909.10 0
909.17 0
909.24 0
909.31 0
909.37 0
909.44 0
909.51 0
909.58 0
909.65 0
909.72 0
909.79 0
909.86 0
909.93 0
910.00 0
910.07 0
910.14 0
910.20 0
910.27 0
910.34 0
910.41 0
910.48 0
910.55 0
910.62 0
910.69 0
910.76 0
910.83 0
910.90 0
910.97 0
911.04 0
911.10 0
911.17 0
911.24 0
911.31 0
911.38 0
911.45 0
911.52 0
911.59 0
911.66 0
911.73 0
911.80 0
911.87 0
911.94 0
912.01 0
912.07 0
912.14 0
912.21 0
912.28 0
912.35 0
912.42 0
912.49 0
912.56 0
912.63 0
912.70 0
912.77 0
912.84 0
912.91 0
912.98 0
913.05 0
913.11 0
913.18 0
913.25 0
913.32 0
913.39 0
913.46 0
913.53 0
913.60 0
913.67 0
913.74 0
913.81 0
913.88 0
913.95 0
914.02 0
914.09 0
914.15 0
914.22 0
914.29 0
914.36 0
914.43 0
914.50 0
914.57 0
914.64 0
914.71 0
914.78 0
914.85 0
914.92 0
914.99 0
915.06 0
915.13 0
915.20 0
915.26 0
915.33 0
915.40 0
915.47 0
915.54 0
915.61 0
915.68 0
915.75 0
915.82 0
915.89 0
915.96 0
916.03 0
916.10 0
916.17 0
916.24 0
916.31 0
916.38 0
916.45 0
916.51 0
916.58 0
916.65 0
916.72 0
916.79 0
916.86 0
916.93 0
917.00 0
917.07 0
917.14 0
917.21 0
917.28 0
917.35 0
917.42 0
917.49 0
917.56 0
917.63 0
917.70 0
917.77 0
917.84 0
917.90 0
917.97 0
918.04 0
918.11 0
918.18 0
918.25 0
918.32 0
918.39 0
918.46 0
918.53 0
918.60 0
918.67 0
918.74 0
918.81 0
918.88 0
918.95 0
919.02 0
919.09 0
919.16 0
919.23 0
919.30 0
919.36 0
919.43 0
919.50 0
919.57 0
919.64 0
919.71 0
919.78 0
919.85 0
919.92 0
919.99 0
920.06 0
920.13 0
920.20 0
920.27 0
920.34 0
920.41 0
920.48 0
920.55 0
920.62 0
920.69 0
920.76 0
920.83 0
920.90 0
920.97 0
921.04 0
921.10 0
921.17 0
921.24 0
921.31 0
921.38 0
921.45 0
921.52 0
921.59 0
921.66 0
921.73 0
921.80 0
921.87 0
921.94 0
922.01 0
922.08 0
922.15 0
922.22 0
922.29 0
922.36 0
922.43 0
922.50 0
922.57 0
922.64 0
922.71 0
922.78 0
922.85 0
922.92 0
922.99 0
923.06 0
923.13 0
923.20 0
923.26 0
923.33 0
923.40 0
923.47 0
923.54 0
923.61 0
923.68 0
923.75 0
923.82 0
923.89 0
923.96 0
924.03 0
924.10 0
924.17 0
924.24 0
924.31 0
924.38 0
924.45 0
924.52 0
924.59 0
924.66 0
924.73 0
924.80 0
924.87 0
924.94 0
925.01 0
925.08 0
925.15 0
925.22 0
925.29 0
925.36 0
925.43 0
925.50 0
925.57 0
925.64 0
925.71 0
925.78 0
925.85 0
925.92 0
925.99 0
926.06 0
926.13 0
926.20 0
926.26 0
926.33 0
926.40 0
926.47 0
926.54 0
926.61 0
926.68 0
926.75 0
926.82 0
926.89 0
926.96 0
927.03 0
927.10 0
927.17 0
927.24 0
927.31 0
927.38 0
927.45 0
927.52 0
927.59 0
927.66 1
927.73 0
927.80 0
927.87 0
927.94 0
928.01 0
928.08 0
928.15 0
928.22 0
928.29 0
928.36 0
928.43 0
928.50 0
928.57 0
928.64 0
928.71 0
928.78 0
928.85 0
928.92 0
928.99 0
929.06 0
929.13 0
929.20 0
929.27 0
929.34 0
929.41 0
929.48 0
929.55 0
929.62 0
929.69 0
929.76 0
929.83 1
929.90 0
929.97 0
930.04 0
930.11 0
930.18 0
930.25 0
930.32 0
930.39 0
930.46 0
930.53 0
930.60 0
930.67 0
930.74 0
930.81 0
930.88 0
930.95 0
931.02 0
931.09 0
931.16 0
931.23 0
931.30 0
931.37 0
931.44 0
931.51 0
931.58 0
931.65 0
931.72 0
931.79 0
931.86 0
931.93 0
932.00 0
932.07 0
932.14 0
932.21 0
932.28 0
932.35 0
932.42 0
932.49 0
932.56 0
932.63 0
932.70 0
932.77 0
932.84 0
932.91 0
932.98 0
933.05 0
933.12 0
933.19 0
933.26 0
933.33 0
933.40 0
933.47 0
933.54 0
933.61 0
933.68 0
933.75 0
933.82 0
933.89 0
933.96 0
934.03 0
934.10 0
934.17 0
934.24 0
934.31 0
934.38 0
934.45 0
934.52 0
934.59 0
934.66 0
934.73 0
934.80 0
934.87 0
934.94 0
935.01 0
935.08 0
935.15 0
935.22 0
935.29 0
935.36 0
935.44 0
935.51 0
935.58 0
935.65 0
935.72 0
935.79 0
935.86 0
935.93 0
936.00 0
936.07 0
936.14 0
936.21 0
936.28 0
936.35 0
936.42 0
936.49 0
936.56 0
936.63 0
936.70 0
936.77 0
936.84 0
936.91 0
936.98 0
937.05 0
937.12 0
937.19 0
937.26 0
937.33 0
937.40 0
937.47 0
937.54 0
937.61 0
937.68 0
937.75 0
937.82 0
937.89 0
937.96 0
938.03 0
938.10 0
938.17 0
938.24 0
938.31 0
938.38 0
938.45 0
938.53 0
938.60 0
938.67 0
938.74 0
938.81 0
938.88 0
938.95 0
939.02 0
939.09 0
939.16 0
939.23 0
939.30 0
939.37 0
939.44 0
939.51 0
939.58 0
939.65 0
939.72 0
939.79 0
939.86 0
939.93 0
940.00 0
940.07 0
940.14 0
940.21 0
940.28 0
940.35 0
940.42 0
940.49 0
940.56 0
940.64 0
940.71 0
940.78 0
940.85 0
940.92 0
940.99 0
941.06 0
941.13 0
941.20 0
941.27 0
941.34 0
941.41 0
941.48 0
941.55 0
941.62 0
941.69 0
941.76 0
941.83 0
941.90 0
941.97 0
942.04 0
942.11 0
942.18 0
942.25 0
942.32 0
942.40 0
942.47 0
942.54 0
942.61 0
942.68 0
942.75 0
942.82 0
942.89 0
942.96 0
943.03 0
943.10 0
943.17 0
943.24 0
943.31 0
943.38 0
943.45 0
943.52 0
943.59 0
943.66 0
943.73 0
943.80 0
943.87 0
943.95 0
944.02 0
944.09 0
944.16 0
944.23 0
944.30 0
944.37 0
944.44 0
944.51 0
944.58 0
944.65 0
944.72 0
944.79 0
944.86 0
944.93 0
945.00 0
945.07 0
945.14 0
945.21 0
945.29 0
945.36 0
945.43 0
945.50 0
945.57 0
945.64 0
945.71 0
945.78 0
945.85 0
945.92 0
945.99 0
946.06 0
946.13 0
946.20 0
946.27 0
946.34 0
946.41 0
946.48 0
946.56 0
946.63 0
946.70 0
946.77 0
946.84 0
946.91 0
946.98 0
947.05 0
947.12 0
947.19 0
947.26 0
947.33 0
947.40 0
947.47 0
947.54 1
947.61 0
947.69 0
947.76 0
947.83 0
947.90 0
947.97 0
948.04 0
948.11 0
948.18 1
948.25 0
948.32 0
948.39 0
948.46 0
948.53 0
948.60 0
948.67 0
948.74 0
948.82 0
948.89 0
948.96 0
949.03 0
949.10 0
949.17 0
949.24 0
949.31 0
949.38 0
949.45 0
949.52 0
949.59 0
949.66 0
949.73 0
949.81 0
949.88 0
949.95 0
950.02 0
950.09 0
950.16 0
950.23 0
950.30 0
950.37 0
950.44 0
950.51 0
950.58 0
950.65 0
950.72 0
950.80 0
950.87 0
950.94 0
951.01 0
951.08 0
951.15 0
951.22 0
951.29 0
951.36 0
951.43 0
951.50 0
951.57 0
951.64 0
951.72 0
951.79 0
951.86 0
951.93 0
952.00 0
952.07 0
952.14 0
952.21 0
952.28 0
952.35 0
952.42 0
952.49 0
952.56 0
952.64 0
952.71 0
952.78 0
952.85 0
952.92 0
952.99 0
953.06 0
953.13 0
953.20 0
953.27 0
953.34 1
953.41 0
953.49 0
953.56 0
953.63 0
953.70 0
953.77 0
953.84 0
953.91 0
953.98 0
954.05 0
954.12 0
954.19 0
954.27 0
954.34 0
954.41 0
954.48 0
954.55 0
954.62 0
954.69 0
954.76 0
954.83 0
954.90 0
954.97 0
955.04 0
955.12 0
955.19 0
955.26 0
955.33 0
955.40 0
955.47 0
955.54 0
955.61 0
955.68 0
955.75 0
955.82 0
955.90 0
955.97 0
956.04 0
956.11 0
956.18 0
956.25 0
956.32 0
956.39 0
956.46 0
956.53 0
956.61 0
956.68 0
956.75 0
956.82 0
956.89 0
956.96 0
957.03 0
957.10 0
957.17 0
957.24 0
957.32 0
957.39 0
957.46 0
957.53 1
957.60 0
957.67 0
957.74 0
957.81 1
957.88 0
957.95 0
958.03 0
958.10 0
958.17 0
958.24 0
958.31 0
958.38 0
958.45 0
958.52 0
958.59 0
958.66 0
958.74 0
958.81 0
958.88 0
958.95 0
959.02 0
959.09 0
959.16 0
959.23 0
959.30 0
959.37 0
959.45 0
959.52 0
959.59 0
959.66 0
959.73 0
959.80 0
959.87 0
959.94 0
960.01 0
960.09 0
960.16 0
960.23 0
960.30 0
960.37 0
960.44 0
960.51 0
960.58 0
960.65 0
960.73 0
960.80 0
960.87 0
960.94 0
961.01 0
961.08 0
961.15 0
961.22 0
961.29 0
961.37 0
961.44 0
961.51 0
961.58 0
961.65 0
961.72 0
961.79 0
961.86 0
961.93 0
962.01 0
962.08 0
962.15 0
962.22 0
962.29 0
962.36 0
962.43 0
962.50 0
962.58 0
962.65 0
962.72 0
962.79 0
962.86 0
962.93 0
963.00 0
963.07 0
963.15 0
963.22 0
963.29 0
963.36 0
963.43 0
963.50 0
963.57 0
963.64 0
963.71 0
963.79 0
963.86 0
963.93 0
964.00 0
964.07 0
964.14 0
964.21 0
964.28 0
964.36 0
964.43 0
964.50 0
964.57 0
964.64 0
964.71 0
964.78 0
964.85 0
964.93 0
965.00 0
965.07 0
965.14 0
965.21 0
965.28 0
965.35 0
965.42 0
965.50 0
965.57 0
965.64 0
965.71 0
965.78 0
965.85 0
965.92 0
966.00 0
966.07 0
966.14 0
966.21 0
966.28 0
966.35 0
966.42 0
966.49 0
966.57 0
966.64 0
966.71 0
966.78 0
966.85 0
966.92 0
966.99 1
967.07 0
967.14 0
967.21 0
967.28 0
967.35 0
967.42 0
967.49 0
967.56 0
967.64 0
967.71 0
967.78 0
967.85 0
967.92 0
967.99 0
968.06 0
968.14 0
968.21 0
968.28 0
968.35 0
968.42 0
968.49 0
968.56 0
968.64 0
968.71 0
968.78 0
968.85 0
968.92 0
968.99 0
969.06 0
969.14 0
969.21 0
969.28 0
969.35 0
969.42 0
969.49 0
969.56 0
969.64 0
969.71 0
969.78 0
969.85 0
969.92 0
969.99 0
970.06 0
970.14 0
970.21 0
970.28 0
970.35 0
970.42 0
970.49 0
970.56 0
970.64 0
970.71 0
970.78 0
970.85 0
970.92 0
970.99 0
971.06 0
971.14 0
971.21 0
971.28 0
971.35 0
971.42 0
971.49 0
971.57 0
971.64 0
971.71 0
971.78 0
971.85 0
971.92 0
971.99 0
972.07 0
972.14 0
972.21 0
972.28 0
972.35 0
972.42 0
972.50 0
972.57 0
972.64 0
972.71 0
972.78 0
972.85 0
972.92 0
973.00 0
973.07 0
973.14 0
973.21 0
973.28 0
973.35 0
973.43 0
973.50 0
973.57 0
973.64 0
973.71 0
973.78 0
973.86 0
973.93 0
974.00 0
974.07 0
974.14 0
974.21 1
974.28 0
974.36 0
974.43 1
974.50 0
974.57 0
974.64 0
974.71 0
974.79 0
974.86 0
974.93 0
975.00 0
975.07 0
975.14 0
975.22 0
975.29 0
975.36 0
975.43 0
975.50 0
975.57 0
975.65 0
975.72 0
975.79 0
975.86 0
975.93 0
976.00 0
976.08 0
976.15 0
976.22 0
976.29 0
976.36 0
976.43 0
976.51 0
976.58 0
976.65 0
976.72 0
976.79 0
976.86 0
976.94 0
977.01 0
977.08 0
977.15 0
977.22 0
977.30 0
977.37 0
977.44 0
977.51 0
977.58 0
977.65 0
977.73 0
977.80 0
977.87 0
977.94 0
978.01 0
978.08 0
978.16 0
978.23 0
978.30 0
978.37 0
978.44 0
978.51 0
978.59 0
978.66 0
978.73 0
978.80 0
978.87 0
978.95 0
979.02 0
979.09 0
979.16 0
979.23 0
979.30 0
979.38 0
979.45 0
979.52 0
979.59 1
979.66 0
979.74 1
979.81 0
979.88 0
979.95 0
980.02 0
980.09 0
980.17 0
980.24 0
980.31 0
980.38 0
980.45 0
980.53 0
980.60 0
980.67 0
980.74 0
980.81 0
980.88 0
980.96 0
981.03 0
981.10 0
981.17 0
981.24 0
981.32 0
981.39 0
981.46 0
981.53 0
981.60 0
981.68 0
981.75 0
981.82 0
981.89 0
981.96 0
982.03 0
982.11 0
982.18 0
982.25 0
982.32 0
982.39 0
982.47 0
982.54 0
982.61 0
982.68 0
982.75 0
982.83 0
982.90 0
982.97 0
983.04 0
983.11 0
983.19 0
983.26 0
983.33 0
983.40 0
983.47 0
983.55 0
983.62 0
983.69 0
983.76 0
983.83 0
983.91 0
983.98 0
984.05 0
984.12 0
984.19 0
984.26 0
984.34 0
984.41 0
984.48 0
984.55 0
984.62 1
984.70 0
984.77 0
984.84 0
984.91 0
984.98 0
985.06 0
985.13 0
985.20 0
985.27 0
985.34 0
985.42 1
985.49 0
985.56 0
985.63 0
985.71 0
985.78 0
985.85 0
985.92 0
985.99 0
986.07 0
986.14 0
986.21 0
986.28 0
986.35 0
986.43 0
986.50 1
986.57 0
986.64 0
986.71 1
986.79 0
986.86 0
986.93 0
987.00 0
987.07 0
987.15 0
987.22 0
987.29 0
987.36 0
987.43 0
987.51 0
987.58 0
987.65 0
987.72 0
987.80 0
987.87 0
987.94 0
988.01 1
988.08 0
988.16 1
988.23 0
988.30 1
988.37 0
988.44 0
988.52 0
988.59 0
988.66 0
988.73 1
988.80 0
988.88 1
988.95 0
989.02 1
989.09 0
989.17 1
989.24 0
989.31 2
989.38 0
989.45 2
989.53 1
989.60 0
989.67 1
989.74 1
989.82 0
989.89 1
989.96 0
990.03 1
990.10 0
990.18 3
990.25 0
990.32 1
990.39 0
990.46 2
990.54 0
990.61 0
990.68 0
990.75 2
990.83 0
990.90 0
990.97 1
991.04 1
991.11 2
991.19 2
991.26 0
991.33 3
991.40 0
991.48 1
991.55 0
991.62 0
991.69 1
991.77 1
991.84 0
991.91 1
991.98 1
992.05 3
992.13 0
992.20 0
992.27 0
992.34 2
992.42 0
992.49 0
992.56 0
992.63 0
992.70 0
992.78 0
992.85 0
992.92 0
992.99 0
993.07 0
993.14 0
993.21 0
993.28 1
993.36 0
993.43 0
993.50 0
993.57 0
993.64 0
993.72 0
993.79 0
993.86 1
993.93 0
994.01 0
994.08 0
994.15 0
994.22 0
994.30 0
994.37 1
994.44 1
994.51 1
994.59 0
994.66 0
994.73 0
994.80 0
994.87 0
994.95 0
995.02 0
995.09 0
995.16 1
995.24 0
995.31 0
995.38 1
995.45 0
995.53 0
995.60 0
995.67 1
995.74 0
995.82 0
995.89 0
995.96 0
996.03 0
996.11 0
996.18 0
996.25 0
996.32 0
996.39 0
996.47 1
996.54 0
996.61 0
996.68 0
996.76 0
996.83 0
996.90 0
996.97 0
997.05 0
997.12 1
997.19 0
997.26 1
997.34 0
997.41 0
997.48 0
997.55 1
997.63 0
997.70 2
997.77 1
997.84 0
997.92 0
997.99 0
998.06 0
998.13 0
998.21 0
998.28 0
998.35 0
998.42 0
998.50 0
998.57 1
998.64 0
998.71 1
998.79 0
998.86 0
998.93 0
999.00 0
999.08 0
999.15 0
999.22 0
999.29 0
999.37 1
999.44 0
999.51 0
999.58 0
999.66 1
999.73 0
999.80 0
999.87 1
999.95 0
1000.02 1
1000.09 0
1000.16 0
1000.24 0
1000.31 0
1000.38 0
1000.45 1
1000.53 0
1000.60 1
1000.67 0
1000.74 0
1000.82 0
1000.89 0
1000.96 1
1001.04 0
1001.11 0
1001.18 0
1001.25 1
1001.33 0
1001.40 0
1001.47 1
1001.54 0
1001.62 0
1001.69 0
1001.76 0
1001.83 0
1001.91 0
1001.98 0
1002.05 0
1002.12 0
1002.20 0
1002.27 1
1002.34 0
1002.41 0
1002.49 2
1002.56 1
1002.63 1
1002.71 1
1002.78 1
1002.85 1
1002.92 1
1003.00 3
1003.07 0
1003.14 2
1003.21 2
1003.29 1
1003.36 0
1003.43 4
1003.50 0
1003.58 4
1003.65 1
1003.72 1
1003.80 2
1003.87 2
1003.94 1
1004.01 1
1004.09 0
1004.16 3
1004.23 2
1004.30 2
1004.38 2
1004.45 0
1004.52 2
1004.60 0
1004.67 0
1004.74 0
1004.81 1
1004.89 0
1004.96 0
1005.03 1
1005.10 0
1005.18 1
1005.25 0
1005.32 1
1005.40 1
1005.47 0
1005.54 1
1005.61 2
1005.69 1
1005.76 0
1005.83 0
1005.90 1
1005.98 0
1006.05 2
1006.12 1
1006.20 1
1006.27 1
1006.34 0
1006.41 3
1006.49 1
1006.56 0
1006.63 1
1006.71 0
1006.78 1
1006.85 1
1006.92 2
1007.00 2
1007.07 1
1007.14 2
1007.22 1
1007.29 2
1007.36 0
1007.43 3
1007.51 0
1007.58 1
1007.65 0
1007.72 1
1007.80 1
1007.87 0
1007.94 1
1008.02 1
1008.09 0
1008.16 0
1008.23 0
1008.31 1
1008.38 0
1008.45 0
1008.53 0
1008.60 1
1008.67 0
1008.74 0
1008.82 1
1008.89 0
1008.96 0
1009.04 1
1009.11 3
1009.18 0
1009.25 0
1009.33 0
1009.40 0
1009.47 1
1009.55 0
1009.62 0
1009.69 0
1009.77 0
1009.84 1
1009.91 0
1009.98 0
1010.06 0
1010.13 2
1010.20 1
1010.28 0
1010.35 1
1010.42 0
1010.49 2
1010.57 0
1010.64 0
1010.71 0
1010.79 0
1010.86 0
1010.93 0
1011.00 0
1011.08 0
1011.15 0
1011.22 0
1011.30 1
1011.37 1
1011.44 1
1011.52 1
1011.59 1
1011.66 2
1011.73 1
1011.81 2
1011.88 1
1011.95 2
1012.03 3
1012.10 2
1012.17 0
1012.25 1
1012.32 0
1012.39 1
1012.46 2
1012.54 0
1012.61 2
1012.68 1
1012.76 3
1012.83 0
1012.90 2
1012.98 1
1013.05 1
1013.12 0
1013.19 2
1013.27 2
1013.34 0
1013.41 2
1013.49 2
1013.56 0
1013.63 3
1013.71 1
1013.78 2
1013.85 3
1013.93 3
1014.00 2
1014.07 3
1014.14 3
1014.22 2
1014.29 1
1014.36 1
1014.44 1
1014.51 5
1014.58 3
1014.66 3
1014.73 3
1014.80 2
1014.88 4
1014.95 5
1015.02 5
1015.09 2
1015.17 6
1015.24 4
1015.31 2
1015.39 2
1015.46 3
1015.53 1
1015.61 3
1015.68 1
1015.75 0
1015.83 2
1015.90 2
1015.97 1
1016.04 1
1016.12 1
1016.19 1
1016.26 0
1016.34 0
1016.41 1
1016.48 2
1016.56 0
1016.63 0
1016.70 1
1016.78 1
1016.85 3
1016.92 2
1017.00 4
1017.07 1
1017.14 6
1017.22 2
1017.29 4
1017.36 1
1017.43 0
1017.51 0
1017.58 1
1017.65 0
1017.73 2
1017.80 2
1017.87 1
1017.95 2
1018.02 3
1018.09 3
1018.17 2
1018.24 2
1018.31 6
1018.39 6
1018.46 3
1018.53 4
1018.61 3
1018.68 3
1018.75 2
1018.83 2
1018.90 4
1018.97 2
1019.05 2
1019.12 2
1019.19 3
1019.27 2
1019.34 1
1019.41 1
1019.49 3
1019.56 1
1019.63 1
1019.70 1
1019.78 0
1019.85 0
1019.92 3
1020.00 4
1020.07 2
1020.14 2
1020.22 4
1020.29 3
1020.36 2
1020.44 3
1020.51 1
1020.58 3
1020.66 2
1020.73 3
1020.80 2
1020.88 3
1020.95 3
1021.02 2
1021.10 3
1021.17 4
1021.24 1
1021.32 2
1021.39 3
1021.46 5
1021.54 2
1021.61 4
1021.68 2
1021.76 3
1021.83 4
1021.90 2
1021.98 1
1022.05 2
1022.12 2
1022.20 1
1022.27 3
1022.34 2
1022.42 4
1022.49 2
1022.56 3
1022.64 1
1022.71 6
1022.78 4
1022.86 4
1022.93 3
1023.00 2
1023.08 5
1023.15 2
1023.22 1
1023.30 1
1023.37 2
1023.44 2
1023.52 3
1023.59 1
1023.67 3
1023.74 2
1023.81 0
1023.89 2
1023.96 2
1024.03 2
1024.11 1
1024.18 2
1024.25 2
1024.33 2
1024.40 1
1024.47 3
1024.55 0
1024.62 1
1024.69 1
1024.77 3
1024.84 0
1024.91 2
1024.99 1
1025.06 4
1025.13 1
1025.21 4
1025.28 1
1025.35 0
1025.43 6
1025.50 4
1025.57 1
1025.65 3
1025.72 2
1025.79 3
1025.87 3
1025.94 3
1026.02 5
1026.09 2
1026.16 4
1026.24 2
1026.31 2
1026.38 6
1026.46 3
1026.53 2
1026.60 2
1026.68 2
1026.75 2
1026.82 2
1026.90 2
1026.97 4
1027.04 4
1027.12 4
1027.19 2
1027.27 0
1027.34 1
1027.41 5
1027.49 2
1027.56 5
1027.63 2
1027.71 4
1027.78 2
1027.85 2
1027.93 2
1028.00 5
1028.07 5
1028.15 5
1028.22 7
1028.29 8
1028.37 5
1028.44 6
1028.52 5
1028.59 9
1028.66 6
1028.74 6
1028.81 4
1028.88 4
1028.96 4
1029.03 4
1029.10 4
1029.18 8
1029.25 4
1029.33 7
1029.40 4
1029.47 8
1029.55 6
1029.62 7
1029.69 3
1029.77 4
1029.84 6
1029.91 8
1029.99 5
1030.06 9
1030.14 5
1030.21 9
1030.28 11
1030.36 13
1030.43 9
1030.50 10
1030.58 14
1030.65 12
1030.72 14
1030.80 14
1030.87 14
1030.95 13
1031.02 17
1031.09 11
1031.17 13
1031.24 14
1031.31 13
1031.39 9
1031.46 17
1031.53 9
1031.61 14
1031.68 12
1031.76 15
1031.83 8
1031.90 11
1031.98 10
1032.05 18
1032.12 7
1032.20 8
1032.27 8
1032.35 14
1032.42 7
1032.49 14
1032.57 11
1032.64 12
1032.71 13
1032.79 11
1032.86 8
1032.94 12
1033.01 13
1033.08 15
1033.16 8
1033.23 17
1033.30 10
1033.38 15
1033.45 12
1033.53 15
1033.60 12
1033.67 12
1033.75 16
1033.82 8
1033.89 9
1033.97 11
1034.04 16
1034.12 11
1034.19 15
1034.26 14
1034.34 9
1034.41 11
1034.48 12
1034.56 9
1034.63 13
1034.71 14
1034.78 8
1034.85 9
1034.93 6
1035.00 10
1035.07 12
1035.15 10
1035.22 12
1035.30 14
1035.37 16
1035.44 12
1035.52 12
1035.59 12
1035.67 16
1035.74 8
1035.81 8
1035.89 8
1035.96 8
1036.03 9
1036.11 9
1036.18 8
1036.26 7
1036.33 7
1036.40 11
1036.48 7
1036.55 5
1036.63 6
1036.70 5
1036.77 4
1036.85 7
1036.92 6
1036.99 8
1037.07 3
1037.14 6
1037.22 6
1037.29 4
1037.36 4
1037.44 2
1037.51 5
1037.59 3
1037.66 4
1037.73 8
1037.81 3
1037.88 3
1037.96 7
1038.03 4
1038.10 6
1038.18 9
1038.25 4
1038.33 7
1038.40 5
1038.47 7
1038.55 3
1038.62 6
1038.69 7
1038.77 7
1038.84 6
1038.92 9
1038.99 8
1039.06 14
1039.14 5
1039.21 8
1039.29 7
1039.36 5
1039.43 4
1039.51 10
1039.58 8
1039.66 9
1039.73 7
1039.80 10
1039.88 10
1039.95 4
1040.03 8
1040.10 6
1040.17 5
1040.25 5
1040.32 8
1040.40 9
1040.47 9
1040.54 10
1040.62 9
1040.69 6
1040.77 8
1040.84 9
1040.91 4
1040.99 4
1041.06 2
1041.14 8
1041.21 7
1041.28 7
1041.36 9
1041.43 7
1041.51 7
1041.58 8
1041.65 11
1041.73 9
1041.80 14
1041.88 8
1041.95 7
1042.02 14
1042.10 6
1042.17 8
1042.25 10
1042.32 16
1042.40 11
1042.47 13
1042.54 12
1042.62 9
1042.69 13
1042.77 6
1042.84 8
1042.91 13
1042.99 13
1043.06 10
1043.14 13
1043.21 11
1043.28 14
1043.36 14
1043.43 17
1043.51 12
1043.58 13
1043.65 17
1043.73 14
1043.80 12
1043.88 13
1043.95 11
1044.03 20
1044.10 9
1044.17 18
1044.25 11
1044.32 13
1044.40 17
1044.47 16
1044.54 16
1044.62 21
1044.69 19
1044.77 22
1044.84 22
1044.92 21
1044.99 22
1045.06 18
1045.14 21
1045.21 24
1045.29 20
1045.36 21
1045.43 23
1045.51 20
1045.58 26
1045.66 18
1045.73 22
1045.81 21
1045.88 29
1045.95 26
1046.03 34
1046.10 26
1046.18 29
1046.25 26
1046.32 26
1046.40 25
1046.47 31
1046.55 27
1046.62 32
1046.70 38
1046.77 32
1046.84 28
1046.92 30
1046.99 36
1047.07 32
1047.14 29
1047.22 29
1047.29 30
1047.36 32
1047.44 35
1047.51 39
1047.59 39
1047.66 44
1047.74 40
1047.81 31
1047.88 34
1047.96 33
1048.03 31
1048.11 29
1048.18 34
1048.26 28
1048.33 37
1048.40 31
1048.48 37
1048.55 33
1048.63 32
1048.70 41
1048.78 36
1048.85 43
1048.92 40
1049.00 35
1049.07 32
1049.15 35
1049.22 44
1049.30 44
1049.37 40
1049.44 35
1049.52 33
1049.59 39
1049.67 36
1049.74 40
1049.82 38
1049.89 44
1049.96 44
1050.04 41
1050.11 30
1050.19 40
1050.26 33
1050.34 47
1050.41 39
1050.49 38
1050.56 40
1050.63 37
1050.71 33
1050.78 36
1050.86 34
1050.93 39
1051.01 39
1051.08 34
1051.15 40
1051.23 39
1051.30 40
1051.38 39
1051.45 39
1051.53 35
1051.60 28
1051.68 31
1051.75 33
1051.82 32
1051.90 34
1051.97 35
1052.05 22
1052.12 31
1052.20 30
1052.27 26
1052.35 29
1052.42 25
1052.49 31
1052.57 25
1052.64 22
1052.72 24
1052.79 21
1052.87 17
1052.94 16
1053.01 17
1053.09 15
1053.16 18
1053.24 19
1053.31 19
1053.39 15
1053.46 17
1053.54 17
1053.61 17
1053.69 17
1053.76 20
1053.83 15
1053.91 19
1053.98 18
1054.06 13
1054.13 12
1054.21 10
1054.28 13
1054.36 16
1054.43 15
1054.50 17
1054.58 20
1054.65 16
1054.73 12
1054.80 16
1054.88 17
1054.95 10
1055.03 11
1055.10 10
1055.18 12
1055.25 14
1055.32 11
1055.40 15
1055.47 17
1055.55 11
1055.62 17
1055.70 10
1055.77 17
1055.85 14
1055.92 14
1056.00 18
1056.07 19
1056.14 16
1056.22 23
1056.29 20
1056.37 28
1056.44 27
1056.52 16
1056.59 20
1056.67 22
1056.74 18
1056.82 29
1056.89 26
1056.96 22
1057.04 26
1057.11 27
1057.19 21
1057.26 27
1057.34 20
1057.41 25
1057.49 14
1057.56 26
1057.64 28
1057.71 28
1057.79 22
1057.86 23
1057.93 19
1058.01 22
1058.08 22
1058.16 19
1058.23 26
1058.31 20
1058.38 23
1058.46 24
1058.53 28
1058.61 28
1058.68 33
1058.76 34
1058.83 37
1058.90 31
1058.98 31
1059.05 32
1059.13 37
1059.20 41
1059.28 48
1059.35 51
1059.43 53
1059.50 49
1059.58 54
1059.65 51
1059.73 45
1059.80 47
1059.88 46
1059.95 48
1060.03 43
1060.10 45
1060.17 52
1060.25 46
1060.32 40
1060.40 44
1060.47 39
1060.55 46
1060.62 35
1060.70 41
1060.77 43
1060.85 42
1060.92 35
1061.00 43
1061.07 41
1061.15 38
1061.22 38
1061.30 48
1061.37 37
1061.44 43
1061.52 44
1061.59 46
1061.67 44
1061.74 44
1061.82 49
1061.89 43
1061.97 50
1062.04 50
1062.12 47
1062.19 46
1062.27 56
1062.34 49
1062.42 47
1062.49 55
1062.57 45
1062.64 49
1062.72 44
1062.79 48
1062.87 43
1062.94 43
1063.02 50
1063.09 49
1063.16 42
1063.24 52
1063.31 53
1063.39 49
1063.46 50
1063.54 53
1063.61 44
1063.69 60
1063.76 47
1063.84 56
1063.91 45
1063.99 51
1064.06 48
1064.14 59
1064.21 60
1064.29 70
1064.36 55
1064.44 57
1064.51 52
1064.59 58
1064.66 58
1064.74 63
1064.81 49
1064.89 57
1064.96 50
1065.04 57
1065.11 51
1065.19 57
1065.26 42
1065.34 51
1065.41 43
1065.49 49
1065.56 47
1065.63 47
1065.71 43
1065.78 48
1065.86 50
1065.93 41
1066.01 36
1066.08 43
1066.16 36
1066.23 41
1066.31 39
1066.38 43
1066.46 39
1066.53 43
1066.61 43
1066.68 38
1066.76 32
1066.83 33
1066.91 37
1066.98 37
1067.06 34
1067.13 31
1067.21 35
1067.28 34
1067.36 34
1067.43 28
1067.51 34
1067.58 35
1067.66 34
1067.73 34
1067.81 39
1067.88 33
1067.96 41
1068.03 39
1068.11 44
1068.18 37
1068.26 39
1068.33 38
1068.41 43
1068.48 41
1068.56 40
1068.63 36
1068.71 37
1068.78 32
1068.86 36
1068.93 32
1069.01 30
1069.08 28
1069.16 29
1069.23 32
1069.31 25
1069.38 29
1069.46 23
1069.53 27
1069.61 28
1069.68 21
1069.76 34
1069.83 25
1069.91 27
1069.98 29
1070.06 28
1070.13 35
1070.21 27
1070.28 38
1070.36 35
1070.43 38
1070.51 29
1070.58 35
1070.66 35
1070.73 38
1070.81 22
1070.88 30
1070.96 27
1071.03 23
1071.11 32
1071.18 28
1071.26 31
1071.33 26
1071.41 27
1071.48 32
1071.56 32
1071.64 31
1071.71 35
1071.79 35
1071.86 39
1071.94 39
1072.01 46
1072.09 35
1072.16 31
1072.24 30
1072.31 39
1072.39 37
1072.46 47
1072.54 42
1072.61 40
1072.69 47
1072.76 44
1072.84 61
1072.91 51
1072.99 56
1073.06 47
1073.14 44
1073.21 52
1073.29 51
1073.36 49
1073.44 49
1073.51 49
1073.59 49
1073.66 46
1073.74 50
1073.81 58
1073.89 58
1073.96 53
1074.04 62
1074.11 63
1074.19 58
1074.27 57
1074.34 66
1074.42 60
1074.49 62
1074.57 66
1074.64 64
1074.72 63
1074.79 79
1074.87 68
1074.94 77
1075.02 72
1075.09 78
1075.17 81
1075.24 77
1075.32 84
1075.39 81
1075.47 77
1075.54 77
1075.62 86
1075.69 80
1075.77 87
1075.85 88
1075.92 89
1076.00 97
1076.07 72
1076.15 96
1076.22 79
1076.30 91
1076.37 82
1076.45 97
1076.52 88
1076.60 99
1076.67 97
1076.75 96
1076.82 84
1076.90 88
1076.97 98
1077.05 104
1077.12 92
1077.20 90
1077.28 87
1077.35 88
1077.43 91
1077.50 100
1077.58 81
1077.65 84
1077.73 91
1077.80 86
1077.88 95
1077.95 81
1078.03 77
1078.10 71
1078.18 71
1078.25 82
1078.33 79
1078.41 79
1078.48 86
1078.56 84
1078.63 80
1078.71 93
1078.78 100
1078.86 78
1078.93 84
1079.01 80
1079.08 76
1079.16 80
1079.23 76
1079.31 78
1079.38 69
1079.46 75
1079.54 81
1079.61 77
1079.69 63
1079.76 75
1079.84 68
1079.91 81
1079.99 69
1080.06 84
1080.14 76
1080.21 83
1080.29 84
1080.37 77
1080.44 69
1080.52 72
1080.59 66
1080.67 71
1080.74 63
1080.82 67
1080.89 63
1080.97 63
1081.04 57
1081.12 55
1081.19 48
1081.27 52
1081.35 55
1081.42 48
1081.50 55
1081.57 43
1081.65 59
1081.72 45
1081.80 43
1081.87 42
1081.95 44
1082.02 53
1082.10 57
1082.18 47
1082.25 48
1082.33 53
1082.40 44
1082.48 42
1082.55 43
1082.63 47
1082.70 45
1082.78 44
1082.86 47
1082.93 51
1083.01 38
1083.08 42
1083.16 42
1083.23 37
1083.31 32
1083.38 40
1083.46 42
1083.53 41
1083.61 27
1083.69 36
1083.76 24
1083.84 34
1083.91 34
1083.99 29
1084.06 37
1084.14 31
1084.21 29
1084.29 38
1084.37 38
1084.44 34
1084.52 41
1084.59 42
1084.67 35
1084.74 40
1084.82 37
1084.89 41
1084.97 36
1085.05 31
1085.12 37
1085.20 35
1085.27 37
1085.35 38
1085.42 46
1085.50 39
1085.57 39
1085.65 39
1085.73 44
1085.80 40
1085.88 40
1085.95 38
1086.03 41
1086.10 44
1086.18 48
1086.26 60
1086.33 43
1086.41 46
1086.48 45
1086.56 49
1086.63 50
1086.71 60
1086.78 46
1086.86 46
1086.94 54
1087.01 51
1087.09 52
1087.16 50
1087.24 56
1087.31 56
1087.39 54
1087.47 63
1087.54 55
1087.62 63
1087.69 62
1087.77 61
1087.84 62
1087.92 68
1088.00 70
1088.07 59
1088.15 66
1088.22 64
1088.30 63
1088.37 61
1088.45 62
1088.52 61
1088.60 66
1088.68 63
1088.75 67
1088.83 62
1088.90 61
1088.98 62
1089.05 62
1089.13 67
1089.21 64
1089.28 61
1089.36 76
1089.43 59
1089.51 71
1089.58 69
1089.66 71
1089.74 71
1089.81 73
1089.89 75
1089.96 76
1090.04 84
1090.12 82
1090.19 92
1090.27 89
1090.34 85
1090.42 75
1090.49 71
1090.57 75
1090.65 82
1090.72 89
1090.80 91
1090.87 86
1090.95 101
1091.02 98
1091.10 99
1091.18 94
1091.25 102
1091.33 87
1091.40 97
1091.48 87
1091.55 97
1091.63 91
1091.71 100
1091.78 98
1091.86 117
1091.93 103
1092.01 118
1092.09 108
1092.16 116
1092.24 111
1092.31 111
1092.39 112
1092.46 124
1092.54 133
1092.62 135
1092.69 123
1092.77 129
1092.84 132
1092.92 126
1093.00 141
1093.07 141
1093.15 129
1093.22 136
1093.30 133
1093.37 136
1093.45 147
1093.53 141
1093.60 146
1093.68 149
1093.75 143
1093.83 140
1093.91 132
1093.98 134
1094.06 132
1094.13 127
1094.21 122
1094.29 130
1094.36 121
1094.44 112
1094.51 125
1094.59 117
1094.67 128
1094.74 123
1094.82 115
1094.89 127
1094.97 127
1095.04 129
1095.12 136
1095.20 132
1095.27 144
1095.35 131
1095.42 127
1095.50 132
1095.58 130
1095.65 111
1095.73 121
1095.80 111
1095.88 113
1095.96 121
1096.03 116
1096.11 108
1096.18 108
1096.26 97
1096.34 103
1096.41 108
1096.49 104
1096.56 86
1096.64 95
1096.72 96
1096.79 92
1096.87 105
1096.94 85
1097.02 76
1097.10 80
1097.17 70
1097.25 72
1097.32 69
1097.40 74
1097.48 76
1097.55 73
1097.63 78
1097.70 76
1097.78 67
1097.86 84
1097.93 66
1098.01 78
1098.08 71
1098.16 70
1098.24 66
1098.31 65
1098.39 61
1098.46 59
1098.54 62
1098.62 69
1098.69 54
1098.77 60
1098.84 62
1098.92 69
1099.00 56
1099.07 54
1099.15 62
1099.22 53
1099.30 51
1099.38 58
1099.45 53
1099.53 54
1099.60 52
1099.68 52
1099.76 61
1099.83 50
1099.91 53
1099.99 50
1100.06 51
1100.14 51
1100.21 53
1100.29 45
1100.37 61
1100.44 50
1100.52 48
1100.59 48
1100.67 55
1100.75 46
1100.82 55
1100.90 54
1100.97 51
1101.05 56
1101.13 65
1101.20 51
1101.28 58
1101.36 62
1101.43 59
1101.51 53
1101.58 55
1101.66 58
1101.74 57
1101.81 57
1101.89 61
1101.96 61
1102.04 58
1102.12 49
1102.19 63
1102.27 57
1102.35 60
1102.42 62
1102.50 64
1102.57 59
1102.65 59
1102.73 54
1102.80 62
1102.88 58
1102.95 59
1103.03 67
1103.11 60
1103.18 70
1103.26 71
1103.34 70
1103.41 56
1103.49 73
1103.56 61
1103.64 70
1103.72 55
1103.79 71
1103.87 70
1103.95 77
1104.02 66
1104.10 79
1104.17 71
1104.25 72
1104.33 77
1104.40 79
1104.48 78
1104.56 78
1104.63 82
1104.71 68
1104.78 71
1104.86 73
1104.94 76
1105.01 77
1105.09 76
1105.17 77
1105.24 74
1105.32 74
1105.39 72
1105.47 74
1105.55 73
1105.62 72
1105.70 60
1105.78 78
1105.85 67
1105.93 72
1106.00 61
1106.08 71
1106.16 76
1106.23 82
1106.31 78
1106.39 73
1106.46 82
1106.54 77
1106.62 75
1106.69 87
1106.77 76
1106.84 76
1106.92 89
1107.00 81
1107.07 87
1107.15 88
1107.23 85
1107.30 83
1107.38 73
1107.45 83
1107.53 85
1107.61 84
1107.68 84
1107.76 71
1107.84 83
1107.91 95
1107.99 86
1108.07 82
1108.14 76
1108.22 94
1108.29 81
1108.37 92
1108.45 90
1108.52 92
1108.60 107
1108.68 97
1108.75 93
1108.83 100
1108.91 104
1108.98 101
1109.06 109
1109.14 107
1109.21 108
1109.29 110
1109.36 118
1109.44 100
1109.52 119
1109.59 99
1109.67 112
1109.75 104
1109.82 112
1109.90 122
1109.98 116
1110.05 119
1110.13 136
1110.21 115
1110.28 125
1110.36 120
1110.43 130
1110.51 122
1110.59 135
1110.66 115
1110.74 138
1110.82 118
1110.89 131
1110.97 121
1111.05 129
1111.12 144
1111.20 137
1111.28 135
1111.35 128
1111.43 123
1111.51 118
1111.58 121
1111.66 131
1111.73 136
1111.81 133
1111.89 140
1111.96 134
1112.04 142
1112.12 143
1112.19 145
1112.27 151
1112.35 145
1112.42 156
1112.50 135
1112.58 141
1112.65 137
1112.73 132
1112.81 120
1112.88 147
1112.96 133
1113.04 131
1113.11 133
1113.19 151
1113.27 128
1113.34 133
1113.42 127
1113.49 138
1113.57 122
1113.65 124
1113.72 120
1113.80 134
1113.88 97
1113.95 120
1114.03 105
1114.11 110
1114.18 113
1114.26 117
1114.34 114
1114.41 107
1114.49 102
1114.57 115
1114.64 104
1114.72 103
1114.80 97
1114.87 95
1114.95 105
1115.03 111
1115.10 105
1115.18 100
1115.26 112
1115.33 105
1115.41 97
1115.49 101
1115.56 96
1115.64 89
1115.72 100
1115.79 108
1115.87 85
1115.95 91
1116.02 109
1116.10 105
1116.18 88
1116.25 104
1116.33 105
1116.41 106
1116.48 97
1116.56 105
1116.64 97
1116.71 101
1116.79 109
1116.87 113
1116.94 99
1117.02 109
1117.10 100
1117.17 103
1117.25 95
1117.33 92
1117.40 98
1117.48 92
1117.56 93
1117.63 108
1117.71 107
1117.79 104
1117.86 94
1117.94 101
1118.02 110
1118.09 101
1118.17 120
1118.25 108
1118.32 103
1118.40 106
1118.48 95
1118.55 100
1118.63 109
1118.71 93
1118.78 86
1118.86 90
1118.94 98
1119.01 91
1119.09 84
1119.17 92
1119.24 82
1119.32 90
1119.40 81
1119.47 78
1119.55 83
1119.63 85
1119.70 86
1119.78 73
1119.86 74
1119.94 67
1120.01 64
1120.09 63
1120.17 62
1120.24 67
1120.32 71
1120.40 69
1120.47 78
1120.55 73
1120.63 68
1120.70 65
1120.78 74
1120.86 74
1120.93 73
1121.01 83
1121.09 84
1121.16 75
1121.24 76
1121.32 69
1121.39 61
1121.47 63
1121.55 59
1121.62 60
1121.70 54
1121.78 53
1121.86 55
1121.93 64
1122.01 64
1122.09 64
1122.16 71
1122.24 73
1122.32 56
1122.39 69
1122.47 70
1122.55 61
1122.62 63
1122.70 75
1122.78 57
1122.85 74
1122.93 70
1123.01 58
1123.09 49
1123.16 61
1123.24 47
1123.32 60
1123.39 43
1123.47 60
1123.55 64
1123.62 64
1123.70 62
1123.78 61
1123.85 60
1123.93 58
1124.01 55
1124.09 54
1124.16 56
1124.24 51
1124.32 53
1124.39 55
1124.47 56
1124.55 59
1124.62 64
1124.70 50
1124.78 47
1124.85 55
1124.93 53
1125.01 50
1125.09 56
1125.16 57
1125.24 61
1125.32 56
1125.39 64
1125.47 65
1125.55 65
1125.62 63
1125.70 60
1125.78 70
1125.86 62
1125.93 61
1126.01 59
1126.09 53
1126.16 58
1126.24 56
1126.32 45
1126.39 49
1126.47 50
1126.55 51
1126.63 55
1126.70 60
1126.78 64
1126.86 56
1126.93 56
1127.01 63
1127.09 67
1127.16 57
1127.24 47
1127.32 50
1127.40 43
1127.47 47
1127.55 52
1127.63 49
1127.70 59
1127.78 55
1127.86 60
1127.93 63
1128.01 59
1128.09 54
1128.17 56
1128.24 57
1128.32 52
1128.40 52
1128.47 54
1128.55 54
1128.63 61
1128.71 73
1128.78 65
1128.86 69
1128.94 56
1129.01 77
1129.09 66
1129.17 69
1129.24 76
1129.32 74
1129.40 79
1129.48 81
1129.55 82
1129.63 84
1129.71 79
1129.78 88
1129.86 82
1129.94 93
1130.02 96
1130.09 104
1130.17 80
1130.25 85
1130.32 68
1130.40 86
1130.48 84
1130.56 88
1130.63 103
1130.71 106
1130.79 100
1130.86 101
1130.94 119
1131.02 101
1131.10 112
1131.17 111
1131.25 109
1131.33 106
1131.40 113
1131.48 127
1131.56 107
1131.64 106
1131.71 112
1131.79 116
1131.87 124
1131.94 124
1132.02 122
1132.10 127
1132.18 121
1132.25 133
1132.33 121
1132.41 128
1132.49 120
1132.56 120
1132.64 127
1132.72 133
1132.79 137
1132.87 141
1132.95 137
1133.03 153
1133.10 155
1133.18 157
1133.26 157
1133.33 152
1133.41 150
1133.49 141
1133.57 132
1133.64 147
1133.72 141
1133.80 143
1133.88 130
1133.95 141
1134.03 132
1134.11 141
1134.18 131
1134.26 143
1134.34 149
1134.42 155
1134.49 139
1134.57 156
1134.65 145
1134.73 143
1134.80 148
1134.88 147
1134.96 155
1135.03 161
1135.11 155
1135.19 146
1135.27 143
1135.34 164
1135.42 148
1135.50 145
1135.58 124
1135.65 128
1135.73 133
1135.81 112
1135.89 124
1135.96 119
1136.04 113
1136.12 109
1136.19 103
1136.27 108
1136.35 96
1136.43 96
1136.50 93
1136.58 103
1136.66 102
1136.74 96
1136.81 110
1136.89 104
1136.97 106
1137.05 122
1137.12 111
1137.20 105
1137.28 100
1137.35 102
1137.43 110
1137.51 86
1137.59 96
1137.66 85
1137.74 94
1137.82 103
1137.90 101
1137.97 92
1138.05 91
1138.13 82
1138.21 92
1138.28 98
1138.36 97
1138.44 84
1138.52 84
1138.59 86
1138.67 89
1138.75 73
1138.83 82
1138.90 77
1138.98 74
1139.06 74
1139.14 72
1139.21 67
1139.29 77
1139.37 71
1139.44 74
1139.52 65
1139.60 70
1139.68 69
1139.75 63
1139.83 72
1139.91 72
1139.99 80
1140.06 75
1140.14 82
1140.22 78
1140.30 83
1140.37 82
1140.45 79
1140.53 65
1140.61 71
1140.68 73
1140.76 79
1140.84 76
1140.92 89
1140.99 78
1141.07 82
1141.15 78
1141.23 81
1141.30 70
1141.38 76
1141.46 76
1141.54 74
1141.61 77
1141.69 62
1141.77 62
1141.85 63
1141.92 62
1142.00 67
1142.08 66
1142.16 54
1142.23 68
1142.31 72
1142.39 69
1142.47 75
1142.54 74
1142.62 71
1142.70 68
1142.78 56
1142.86 75
1142.93 66
1143.01 68
1143.09 71
1143.17 64
1143.24 73
1143.32 73
1143.40 75
1143.48 78
1143.55 69
1143.63 75
1143.71 78
1143.79 76
1143.86 74
1143.94 86
1144.02 71
1144.10 78
1144.17 85
1144.25 87
1144.33 91
1144.41 92
1144.48 85
1144.56 81
1144.64 94
1144.72 91
1144.79 104
1144.87 86
1144.95 95
1145.03 85
1145.11 88
1145.18 80
1145.26 100
1145.34 90
1145.42 79
1145.49 84
1145.57 88
1145.65 84
1145.73 80
1145.80 85
1145.88 95
1145.96 86
1146.04 87
1146.11 87
1146.19 98
1146.27 94
1146.35 111
1146.43 94
1146.50 101
1146.58 106
1146.66 102
1146.74 106
1146.81 111
1146.89 101
1146.97 127
1147.05 112
1147.12 128
1147.20 107
1147.28 120
1147.36 119
1147.44 103
1147.51 94
1147.59 115
1147.67 114
1147.75 120
1147.82 115
1147.90 113
1147.98 114
1148.06 122
1148.14 114
1148.21 134
1148.29 142
1148.37 131
1148.45 146
1148.52 141
1148.60 140
1148.68 138
1148.76 136
1148.84 140
1148.91 127
1148.99 136
1149.07 136
1149.15 139
1149.22 131
1149.30 134
1149.38 126
1149.46 128
1149.54 124
1149.61 130
1149.69 126
1149.77 132
1149.85 137
1149.92 134
1150.00 130
1150.08 137
1150.16 135
1150.24 136
1150.31 143
1150.39 130
1150.47 133
1150.55 132
1150.62 121
1150.70 133
1150.78 127
1150.86 124
1150.94 122
1151.01 123
1151.09 128
1151.17 117
1151.25 122
1151.32 118
1151.40 123
1151.48 110
1151.56 123
1151.64 122
1151.71 128
1151.79 111
1151.87 117
1151.95 109
1152.03 108
1152.10 107
1152.18 111
1152.26 107
1152.34 114
1152.42 110
1152.49 117
1152.57 127
1152.65 111
1152.73 121
1152.80 117
1152.88 127
1152.96 122
1153.04 126
1153.12 138
1153.19 131
1153.27 123
1153.35 120
1153.43 132
1153.51 121
1153.58 123
1153.66 132
1153.74 116
1153.82 137
1153.90 127
1153.97 123
1154.05 139
1154.13 126
1154.21 126
1154.29 137
1154.36 123
1154.44 121
1154.52 105
1154.60 107
1154.67 96
1154.75 83
1154.83 93
1154.91 92
1154.99 92
1155.06 91
1155.14 94
1155.22 100
1155.30 105
1155.38 112
1155.45 107
1155.53 98
1155.61 101
1155.69 96
1155.77 105
1155.84 83
1155.92 94
1156.00 99
1156.08 92
1156.16 84
1156.23 91
1156.31 82
1156.39 86
1156.47 73
1156.55 74
1156.62 59
1156.70 76
1156.78 71
1156.86 73
1156.94 78
1157.01 69
1157.09 89
1157.17 78
1157.25 80
1157.33 75
1157.41 76
1157.48 73
1157.56 75
1157.64 71
1157.72 78
1157.80 76
1157.87 84
1157.95 79
1158.03 90
1158.11 87
1158.19 92
1158.26 78
1158.34 92
1158.42 73
1158.50 94
1158.58 90
1158.65 92
1158.73 86
1158.81 95
1158.89 90
1158.97 104
1159.04 84
1159.12 91
1159.20 84
1159.28 86
1159.36 84
1159.44 90
1159.51 101
1159.59 102
1159.67 98
1159.75 98
1159.83 103
1159.90 88
1159.98 90
1160.06 97
1160.14 102
1160.22 102
1160.29 101
1160.37 96
1160.45 115
1160.53 99
1160.61 101
1160.69 97
1160.76 90
1160.84 86
1160.92 91
1161.00 94
1161.08 97
1161.15 107
1161.23 105
1161.31 96
1161.39 106
1161.47 106
1161.55 110
1161.62 119
1161.70 110
1161.78 114
1161.86 116
1161.94 118
1162.01 115
1162.09 113
1162.17 110
1162.25 121
1162.33 118
1162.41 118
1162.48 119
1162.56 118
1162.64 107
1162.72 117
1162.80 121
1162.88 106
1162.95 115
1163.03 103
1163.11 95
1163.19 93
1163.27 108
1163.34 97
1163.42 97
1163.50 105
1163.58 104
1163.66 106
1163.74 107
1163.81 121
1163.89 120
1163.97 119
1164.05 116
1164.13 108
1164.21 118
1164.28 99
1164.36 106
1164.44 106
1164.52 115
1164.60 108
1164.68 113
1164.75 119
1164.83 114
1164.91 109
1164.99 112
1165.07 105
1165.15 103
1165.22 97
1165.30 113
1165.38 102
1165.46 97
1165.54 112
1165.62 114
1165.69 106
1165.77 116
1165.85 119
1165.93 124
1166.01 128
1166.09 131
1166.16 117
1166.24 126
1166.32 133
1166.40 132
1166.48 125
1166.56 137
1166.63 140
1166.71 129
1166.79 146
1166.87 115
1166.95 119
1167.03 128
1167.10 132
1167.18 122
1167.26 130
1167.34 123
1167.42 127
1167.50 114
1167.57 129
1167.65 128
1167.73 135
1167.81 121
1167.89 131
1167.97 101
1168.04 124
1168.12 124
1168.20 125
1168.28 119
1168.36 116
1168.44 116
1168.52 122
1168.59 120
1168.67 110
1168.75 117
1168.83 117
1168.91 121
1168.99 117
1169.06 99
1169.14 112
1169.22 100
1169.30 110
1169.38 117
1169.46 122
1169.54 129
1169.61 124
1169.69 129
1169.77 142
1169.85 133
1169.93 138
1170.01 130
1170.08 131
1170.16 125
1170.24 134
1170.32 120
1170.40 134
1170.48 122
1170.56 122
1170.63 122
1170.71 137
1170.79 135
1170.87 114
1170.95 108
1171.03 115
1171.10 97
1171.18 107
1171.26 101
1171.34 111
1171.42 110
1171.50 124
1171.58 120
1171.65 118
1171.73 117
1171.81 117
1171.89 113
1171.97 131
1172.05 112
1172.13 122
1172.20 111
1172.28 116
1172.36 112
1172.44 113
1172.52 115
1172.60 138
1172.68 130
1172.75 133
1172.83 114
1172.91 130
1172.99 115
1173.07 115
1173.15 110
1173.23 104
1173.30 112
1173.38 106
1173.46 104
1173.54 100
1173.62 103
1173.70 103
1173.78 102
1173.85 95
1173.93 106
1174.01 100
1174.09 110
1174.17 117
1174.25 127
1174.33 131
1174.40 117
1174.48 144
1174.56 133
1174.64 131
1174.72 110
1174.80 119
1174.88 112
1174.96 120
1175.03 116
1175.11 119
1175.19 117
1175.27 96
1175.35 104
1175.43 109
1175.51 93
1175.58 98
1175.66 91
1175.74 90
1175.82 95
1175.90 116
1175.98 98
1176.06 91
1176.14 102
1176.21 100
1176.29 98
1176.37 108
1176.45 106
1176.53 103
1176.61 107
1176.69 109
1176.76 103
1176.84 113
1176.92 119
1177.00 129
1177.08 115
1177.16 128
1177.24 127
1177.32 117
1177.39 104
1177.47 115
1177.55 110
1177.63 126
1177.71 105
1177.79 115
1177.87 119
1177.95 118
1178.02 121
1178.10 132
1178.18 120
1178.26 129
1178.34 126
1178.42 131
1178.50 114
1178.58 125
1178.65 125
1178.73 137
1178.81 114
1178.89 128
1178.97 119
1179.05 125
1179.13 124
1179.21 120
1179.28 119
1179.36 124
1179.44 120
1179.52 113
1179.60 115
1179.68 127
1179.76 124
1179.84 128
1179.91 123
1179.99 136
1180.07 137
1180.15 150
1180.23 139
1180.31 144
1180.39 137
1180.47 142
1180.55 136
1180.62 128
1180.70 146
1180.78 156
1180.86 137
1180.94 149
1181.02 131
1181.10 138
1181.18 115
1181.26 119
1181.33 121
1181.41 134
1181.49 114
1181.57 124
1181.65 121
1181.73 119
1181.81 120
1181.89 130
1181.96 122
1182.04 136
1182.12 125
1182.20 139
1182.28 144
1182.36 136
1182.44 141
1182.52 141
1182.60 138
1182.67 146
1182.75 129
1182.83 130
1182.91 144
1182.99 140
1183.07 142
1183.15 141
1183.23 144
1183.31 136
1183.39 145
1183.46 136
1183.54 136
1183.62 135
1183.70 138
1183.78 138
1183.86 142
1183.94 139
1184.02 140
1184.10 140
1184.17 145
1184.25 140
1184.33 149
1184.41 143
1184.49 150
1184.57 156
1184.65 157
1184.73 159
1184.81 157
1184.89 172
1184.96 174
1185.04 192
1185.12 184
1185.20 169
1185.28 171
1185.36 167
1185.44 169
1185.52 158
1185.60 165
1185.67 174
1185.75 171
1185.83 168
1185.91 170
1185.99 173
1186.07 167
1186.15 154
1186.23 142
1186.31 148
1186.39 154
1186.47 146
1186.54 141
1186.62 151
1186.70 152
1186.78 155
1186.86 141
1186.94 163
1187.02 136
1187.10 155
1187.18 157
1187.26 170
1187.33 147
1187.41 154
1187.49 141
1187.57 144
1187.65 141
1187.73 152
1187.81 136
1187.89 155
1187.97 152
1188.05 174
1188.13 168
1188.20 172
1188.28 155
1188.36 178
1188.44 173
1188.52 181
1188.60 187
1188.68 172
1188.76 172
1188.84 169
1188.92 170
1189.00 174
1189.07 164
1189.15 178
1189.23 164
1189.31 190
1189.39 179
1189.47 190
1189.55 187
1189.63 200
1189.71 189
1189.79 203
1189.87 197
1189.94 201
1190.02 205
1190.10 204
1190.18 197
1190.26 197
1190.34 186
1190.42 193
1190.50 178
1190.58 189
1190.66 170
1190.74 199
1190.82 189
1190.89 190
1190.97 194
1191.05 192
1191.13 187
1191.21 190
1191.29 189
1191.37 211
1191.45 210
1191.53 200
1191.61 202
1191.69 205
1191.77 203
1191.85 203
1191.92 203
1192.00 198
1192.08 200
1192.16 193
1192.24 197
1192.32 204
1192.40 193
1192.48 198
1192.56 188
1192.64 186
1192.72 177
1192.80 169
1192.87 163
1192.95 174
1193.03 166
1193.11 172
1193.19 174
1193.27 170
1193.35 169
1193.43 169
1193.51 182
1193.59 176
1193.67 160
1193.75 159
1193.83 154
1193.91 159
1193.98 170
1194.06 187
1194.14 194
1194.22 191
1194.30 197
1194.38 223
1194.46 211
1194.54 218
1194.62 202
1194.70 217
1194.78 216
1194.86 201
1194.94 206
1195.02 211
1195.09 199
1195.17 195
1195.25 198
1195.33 176
1195.41 183
1195.49 188
1195.57 179
1195.65 183
1195.73 164
1195.81 171
1195.89 170
1195.97 167
1196.05 151
1196.13 173
1196.21 153
1196.28 158
1196.36 152
1196.44 163
1196.52 168
1196.60 172
1196.68 172
1196.76 167
1196.84 185
1196.92 209
1197.00 188
1197.08 216
1197.16 201
1197.24 214
1197.32 210
1197.40 216
1197.48 203
1197.55 213
1197.63 221
1197.71 206
1197.79 217
1197.87 217
1197.95 219
1198.03 209
1198.11 222
1198.19 218
1198.27 216
1198.35 205
1198.43 214
1198.51 208
1198.59 209
1198.67 212
1198.75 198
1198.83 200
1198.90 197
1198.98 214
1199.06 224
1199.14 210
1199.22 210
1199.30 217
1199.38 215
1199.46 219
1199.54 223
1199.62 204
1199.70 210
1199.78 209
1199.86 198
1199.94 195
1200.02 203
1200.10 200
1200.18 208
1200.26 217
1200.34 225
1200.41 233
1200.49 244
1200.57 245
1200.65 245
1200.73 248
1200.81 234
1200.89 247
1200.97 233
1201.05 256
1201.13 221
1201.21 238
1201.29 223
1201.37 216
1201.45 198
1201.53 209
1201.61 194
1201.69 224
1201.77 213
1201.85 205
1201.93 208
1202.01 213
1202.08 206
1202.16 217
1202.24 214
1202.32 204
1202.40 221
1202.48 221
1202.56 209
1202.64 209
1202.72 204
1202.80 211
1202.88 202
1202.96 202
1203.04 175
1203.12 186
1203.20 187
1203.28 195
1203.36 187
1203.44 198
1203.52 184
1203.60 187
1203.68 184
1203.76 183
1203.84 188
1203.91 183
1203.99 189
1204.07 179
1204.15 184
1204.23 205
1204.31 188
1204.39 188
1204.47 190
1204.55 181
1204.63 184
1204.71 176
1204.79 208
1204.87 189
1204.95 181
1205.03 200
1205.11 179
1205.19 198
1205.27 175
1205.35 178
1205.43 190
1205.51 206
1205.59 202
1205.67 202
1205.75 177
1205.83 206
1205.91 184
1205.99 201
1206.07 171
1206.14 178
1206.22 180
1206.30 191
1206.38 182
1206.46 196
1206.54 191
1206.62 195
1206.70 191
1206.78 202
1206.86 202
1206.94 222
1207.02 209
1207.10 210
1207.18 211
1207.26 222
1207.34 222
1207.42 218
1207.50 225
1207.58 231
1207.66 233
1207.74 239
1207.82 224
1207.90 232
1207.98 229
1208.06 239
1208.14 253
1208.22 246
1208.30 233
1208.38 236
1208.46 238
1208.54 243
1208.62 212
1208.70 229
1208.78 213
1208.86 213
1208.94 216
1209.02 232
1209.09 222
1209.17 230
1209.25 249
1209.33 241
1209.41 249
1209.49 240
1209.57 253
1209.65 252
1209.73 257
1209.81 248
1209.89 242
1209.97 248
1210.05 257
1210.13 263
1210.21 258
1210.29 249
1210.37 253
1210.45 242
1210.53 234
1210.61 265
1210.69 232
1210.77 259
1210.85 248
1210.93 262
1211.01 263
1211.09 263
1211.17 282
1211.25 292
1211.33 295
1211.41 305
1211.49 317
1211.57 305
1211.65 298
1211.73 323
1211.81 288
1211.89 318
1211.97 309
1212.05 315
1212.13 305
1212.21 312
1212.29 311
1212.37 315
1212.45 314
1212.53 301
1212.61 280
1212.69 287
1212.77 293
1212.85 271
1212.93 273
1213.01 278
1213.09 274
1213.17 277
1213.25 281
1213.33 284
1213.41 276
1213.49 269
1213.57 269
1213.65 275
1213.73 278
1213.81 279
1213.89 272
1213.97 281
1214.05 264
1214.13 274
1214.21 274
1214.29 263
1214.37 262
1214.45 246
1214.53 271
1214.61 256
1214.69 268
1214.77 281
1214.85 278
1214.93 270
1215.01 271
1215.09 272
1215.17 269
1215.25 265
1215.33 252
1215.41 247
1215.49 243
1215.57 230
1215.65 249
1215.73 257
1215.81 248
1215.89 241
1215.97 230
1216.05 241
1216.13 236
1216.21 234
1216.29 232
1216.37 247
1216.45 236
1216.53 239
1216.61 249
1216.69 232
1216.77 231
1216.85 223
1216.93 208
1217.01 234
1217.09 226
1217.17 227
1217.25 223
1217.33 222
1217.41 208
1217.49 218
1217.57 217
1217.65 232
1217.73 234
1217.81 226
1217.89 243
1217.97 247
1218.05 253
1218.13 251
1218.21 244
1218.29 239
1218.37 231
1218.45 233
1218.53 227
1218.61 232
1218.69 230
1218.77 234
1218.85 220
1218.93 224
1219.01 244
1219.09 234
1219.17 213
1219.25 237
1219.33 219
1219.41 230
1219.49 203
1219.57 209
1219.65 203
1219.73 212
1219.81 215
1219.89 217
1219.97 223
1220.05 221
1220.13 209
1220.21 229
1220.29 202
1220.37 228
1220.45 213
1220.53 217
1220.61 220
1220.69 228
1220.77 244
1220.85 248
1220.93 247
1221.01 248
1221.09 249
1221.17 243
1221.25 257
1221.33 243
1221.41 246
1221.49 240
1221.57 233
1221.65 225
1221.73 230
1221.81 242
1221.89 239
1221.97 244
1222.05 256
1222.13 239
1222.21 242
1222.29 269
1222.37 268
1222.45 271
1222.53 259
1222.61 281
1222.70 257
1222.78 280
1222.86 283
1222.94 282
1223.02 269
1223.10 265
1223.18 268
1223.26 292
1223.34 267
1223.42 294
1223.50 281
1223.58 286
1223.66 291
1223.74 283
1223.82 284
1223.90 296
1223.98 283
1224.06 301
1224.14 287
1224.22 282
1224.30 284
1224.38 282
1224.46 273
1224.54 302
1224.62 293
1224.70 306
1224.78 309
1224.86 306
1224.94 314
1225.02 318
1225.10 318
1225.18 331
1225.26 304
1225.34 329
1225.42 315
1225.50 344
1225.58 338
1225.67 341
1225.75 316
1225.83 326
1225.91 319
1225.99 312
1226.07 319
1226.15 328
1226.23 339
1226.31 338
1226.39 322
1226.47 329
1226.55 331
1226.63 319
1226.71 309
1226.79 331
1226.87 320
1226.95 323
1227.03 318
1227.11 316
1227.19 309
1227.27 311
1227.35 300
1227.43 305
1227.51 294
1227.59 311
1227.67 304
1227.75 318
1227.83 310
1227.92 325
1228.00 301
1228.08 318
1228.16 312
1228.24 318
1228.32 300
1228.40 320
1228.48 310
1228.56 304
1228.64 289
1228.72 322
1228.80 295
1228.88 305
1228.96 292
1229.04 294
1229.12 289
1229.20 308
1229.28 289
1229.36 319
1229.44 300
1229.52 324
1229.60 304
1229.68 305
1229.76 276
1229.85 296
1229.93 289
1230.01 306
1230.09 290
1230.17 314
1230.25 307
1230.33 315
1230.41 303
1230.49 305
1230.57 296
1230.65 299
1230.73 292
1230.81 314
1230.89 305
1230.97 304
1231.05 284
1231.13 301
1231.21 292
1231.29 297
1231.37 301
1231.46 307
1231.54 309
1231.62 300
1231.70 307
1231.78 310
1231.86 319
1231.94 313
1232.02 307
1232.10 324
1232.18 299
1232.26 311
1232.34 294
1232.42 289
1232.50 277
1232.58 274
1232.66 283
1232.74 270
1232.82 251
1232.90 261
1232.99 270
1233.07 250
1233.15 237
1233.23 247
1233.31 250
1233.39 261
1233.47 274
1233.55 275
1233.63 285
1233.71 275
1233.79 301
1233.87 293
1233.95 298
1234.03 282
1234.11 287
1234.19 286
1234.27 290
1234.36 293
1234.44 304
1234.52 290
1234.60 287
1234.68 275
1234.76 278
1234.84 280
1234.92 290
1235.00 315
1235.08 323
1235.16 317
1235.24 317
1235.32 309
1235.40 335
1235.48 319
1235.56 315
1235.65 304
1235.73 310
1235.81 315
1235.89 333
1235.97 326
1236.05 323
1236.13 320
1236.21 307
1236.29 319
1236.37 311
1236.45 321
1236.53 315
1236.61 331
1236.69 307
1236.77 328
1236.86 326
1236.94 330
1237.02 354
1237.10 355
1237.18 354
1237.26 363
1237.34 360
1237.42 367
1237.50 359
1237.58 376
1237.66 372
1237.74 371
1237.82 381
1237.90 379
1237.99 371
1238.07 379
1238.15 378
1238.23 374
1238.31 384
1238.39 385
1238.47 376
1238.55 383
1238.63 398
1238.71 384
1238.79 364
1238.87 391
1238.95 368
1239.03 365
1239.12 385
1239.20 363
1239.28 373
1239.36 370
1239.44 356
1239.52 336
1239.60 351
1239.68 349
1239.76 352
1239.84 348
1239.92 352
1240.00 339
1240.08 322
1240.17 334
1240.25 348
1240.33 342
1240.41 346
1240.49 356
1240.57 352
1240.65 367
1240.73 386
1240.81 388
1240.89 393
1240.97 380
1241.05 375
1241.14 377
1241.22 386
1241.30 374
1241.38 388
1241.46 380
1241.54 388
1241.62 386
1241.70 370
1241.78 370
1241.86 358
1241.94 369
1242.02 389
1242.11 392
1242.19 390
1242.27 417
1242.35 412
1242.43 396
1242.51 401
1242.59 403
1242.67 415
1242.75 404
1242.83 400
1242.91 390
1243.00 394
1243.08 370
1243.16 376
1243.24 358
1243.32 381
1243.40 390
1243.48 390
1243.56 421
1243.64 415
1243.72 394
1243.80 376
1243.89 398
1243.97 366
1244.05 394
1244.13 370
1244.21 368
1244.29 348
1244.37 372
1244.45 361
1244.53 371
1244.61 358
1244.69 366
1244.78 362
1244.86 362
1244.94 376
1245.02 389
1245.10 380
1245.18 400
1245.26 396
1245.34 391
1245.42 364
1245.50 391
1245.58 373
1245.67 372
1245.75 372
1245.83 381
1245.91 366
1245.99 366
1246.07 368
1246.15 374
1246.23 370
1246.31 365
1246.39 356
1246.48 366
1246.56 351
1246.64 354
1246.72 367
1246.80 378
1246.88 374
1246.96 369
1247.04 381
1247.12 374
1247.20 380
1247.29 383
1247.37 364
1247.45 363
1247.53 371
1247.61 356
1247.69 360
1247.77 366
1247.85 364
1247.93 355
1248.02 345
1248.10 343
1248.18 348
1248.26 349
1248.34 343
1248.42 345
1248.50 346
1248.58 360
1248.66 358
1248.74 347
1248.83 345
1248.91 346
1248.99 353
1249.07 323
1249.15 349
1249.23 346
1249.31 342
1249.39 360
1249.47 366
1249.56 378
1249.64 363
1249.72 363
1249.80 381
1249.88 353
1249.96 359
1250.04 342
1250.12 359
1250.20 344
1250.29 354
1250.37 356
1250.45 341
1250.53 363
1250.61 360
1250.69 356
1250.77 350
1250.85 366
1250.93 386
1251.02 387
1251.10 401
1251.18 411
1251.26 404
1251.34 407
1251.42 407
1251.50 431
1251.58 431
1251.67 420
1251.75 437
1251.83 438
1251.91 450
1251.99 445
1252.07 457
1252.15 455
1252.23 474
1252.31 457
1252.40 451
1252.48 446
1252.56 457
1252.64 444
1252.72 444
1252.80 414
1252.88 427
1252.96 417
1253.05 456
1253.13 436
1253.21 428
1253.29 454
1253.37 475
1253.45 481
1253.53 478
1253.61 465
1253.70 473
1253.78 448
1253.86 438
1253.94 434
1254.02 443
1254.10 472
1254.18 471
1254.26 465
1254.35 477
1254.43 465
1254.51 468
1254.59 450
1254.67 444
1254.75 432
1254.83 433
1254.91 442
1255.00 444
1255.08 442
1255.16 462
1255.24 459
1255.32 462
1255.40 470
1255.48 456
1255.56 477
1255.65 456
1255.73 461
1255.81 445
1255.89 452
1255.97 426
1256.05 436
1256.13 437
1256.21 466
1256.30 448
1256.38 454
1256.46 450
1256.54 468
1256.62 485
1256.70 489
1256.78 467
1256.87 466
1256.95 489
1257.03 476
1257.11 465
1257.19 507
1257.27 505
1257.35 487
1257.43 522
1257.52 510
1257.60 532
1257.68 544
1257.76 549
1257.84 530
1257.92 525
1258.00 514
1258.09 516
1258.17 504
1258.25 506
1258.33 490
1258.41 470
1258.49 472
1258.57 482
1258.66 482
1258.74 464
1258.82 457
1258.90 471
1258.98 454
1259.06 443
1259.14 438
1259.23 428
1259.31 429
1259.39 417
1259.47 433
1259.55 424
1259.63 435
1259.71 427
1259.80 406
1259.88 393
1259.96 403
1260.04 411
1260.12 413
1260.20 418
1260.28 421
1260.37 437
1260.45 451
1260.53 433
1260.61 419
1260.69 410
1260.77 416
1260.85 417
1260.94 427
1261.02 408
1261.10 420
1261.18 401
1261.26 418
1261.34 431
1261.42 417
1261.51 430
1261.59 431
1261.67 414
1261.75 393
1261.83 414
1261.91 382
1261.99 386
1262.08 386
1262.16 376
1262.24 389
1262.32 380
1262.40 376
1262.48 386
1262.57 401
1262.65 390
1262.73 411
1262.81 412
1262.89 414
1262.97 420
1263.05 437
1263.14 430
1263.22 429
1263.30 442
1263.38 433
1263.46 421
1263.54 438
1263.63 422
1263.71 417
1263.79 389
1263.87 416
1263.95 415
1264.03 388
1264.11 393
1264.20 400
1264.28 386
1264.36 392
1264.44 404
1264.52 380
1264.60 388
1264.69 397
1264.77 395
1264.85 394
1264.93 389
1265.01 426
1265.09 417
1265.18 420
1265.26 437
1265.34 423
1265.42 440
1265.50 429
1265.58 426
1265.67 427
1265.75 419
1265.83 445
1265.91 447
1265.99 481
1266.07 482
1266.16 511
1266.24 505
1266.32 534
1266.40 528
1266.48 530
1266.56 521
1266.64 528
1266.73 512
1266.81 535
1266.89 512
1266.97 543
1267.05 527
1267.13 540
1267.22 487
1267.30 496
1267.38 505
1267.46 509
1267.54 514
1267.62 543
1267.71 546
1267.79 576
1267.87 576
1267.95 608
1268.03 601
1268.12 595
1268.20 615
1268.28 614
1268.36 593
1268.44 615
1268.52 579
1268.61 582
1268.69 578
1268.77 574
1268.85 576
1268.93 541
1269.01 543
1269.10 550
1269.18 526
1269.26 572
1269.34 560
1269.42 564
1269.50 565
1269.59 557
1269.67 514
1269.75 527
1269.83 525
1269.91 527
1269.99 541
1270.08 549
1270.16 543
1270.24 537
1270.32 531
1270.40 537
1270.49 526
1270.57 533
1270.65 555
1270.73 545
1270.81 548
1270.89 557
1270.98 538
1271.06 547
1271.14 549
1271.22 546
1271.30 531
1271.39 538
1271.47 531
1271.55 531
1271.63 541
1271.71 538
1271.79 509
1271.88 523
1271.96 515
1272.04 529
1272.12 518
1272.20 552
1272.29 564
1272.37 595
1272.45 574
1272.53 569
1272.61 564
1272.69 545
1272.78 550
1272.86 574
1272.94 588
1273.02 594
1273.10 583
1273.19 597
1273.27 593
1273.35 576
1273.43 562
1273.51 572
1273.59 569
1273.68 579
1273.76 591
1273.84 603
1273.92 578
1274.00 555
1274.09 538
1274.17 551
1274.25 543
1274.33 539
1274.41 543
1274.50 574
1274.58 565
1274.66 569
1274.74 567
1274.82 563
1274.91 541
1274.99 566
1275.07 536
1275.15 532
1275.23 532
1275.31 529
1275.40 540
1275.48 530
1275.56 525
1275.64 521
1275.72 526
1275.81 510
1275.89 474
1275.97 494
1276.05 493
1276.13 527
1276.22 516
1276.30 534
1276.38 526
1276.46 529
1276.54 512
1276.63 505
1276.71 484
1276.79 494
1276.87 494
1276.95 474
1277.04 482
1277.12 473
1277.20 467
1277.28 467
1277.36 469
1277.45 457
1277.53 455
1277.61 455
1277.69 426
1277.77 459
1277.86 442
1277.94 458
1278.02 444
1278.10 458
1278.18 457
1278.27 471
1278.35 452
1278.43 485
1278.51 477
1278.59 473
1278.68 472
1278.76 476
1278.84 477
1278.92 477
1279.00 483
1279.09 492
1279.17 512
1279.25 517
1279.33 516
1279.41 537
1279.50 547
1279.58 542
1279.66 531
1279.74 523
1279.83 519
1279.91 527
1279.99 513
1280.07 533
1280.15 511
1280.24 513
1280.32 510
1280.40 509
1280.48 498
1280.56 513
1280.65 503
1280.73 519
1280.81 507
1280.89 532
1280.97 505
1281.06 532
1281.14 531
1281.22 569
1281.30 547
1281.39 562
1281.47 528
1281.55 544
1281.63 518
1281.71 542
1281.80 513
1281.88 562
1281.96 525
1282.04 566
1282.12 537
1282.21 537
1282.29 527
1282.37 540
1282.45 528
1282.54 529
1282.62 535
1282.70 546
1282.78 525
1282.86 533
1282.95 531
1283.03 536
1283.11 535
1283.19 543
1283.27 541
1283.36 578
1283.44 555
1283.52 567
1283.60 550
1283.69 571
1283.77 541
1283.85 553
1283.93 540
1284.01 554
1284.10 551
1284.18 558
1284.26 559
1284.34 570
1284.43 587
1284.51 601
1284.59 592
1284.67 595
1284.75 559
1284.84 606
1284.92 601
1285.00 596
1285.08 562
1285.17 589
1285.25 569
1285.33 572
1285.41 585
1285.49 612
1285.58 596
1285.66 588
1285.74 597
1285.82 593
1285.91 591
1285.99 609
1286.07 604
1286.15 596
1286.24 611
1286.32 615
1286.40 595
1286.48 613
1286.56 586
1286.65 580
1286.73 584
1286.81 617
1286.89 587
1286.98 583
1287.06 600
1287.14 619
1287.22 607
1287.31 588
1287.39 586
1287.47 570
1287.55 586
1287.63 588
1287.72 594
1287.80 571
1287.88 570
1287.96 594
1288.05 583
1288.13 579
1288.21 576
1288.29 574
1288.38 552
1288.46 548
1288.54 525
1288.62 546
1288.70 566
1288.79 575
1288.87 577
1288.95 585
1289.03 577
1289.12 599
1289.20 559
1289.28 569
1289.36 552
1289.45 558
1289.53 564
1289.61 584
1289.69 564
1289.78 550
1289.86 533
1289.94 533
1290.02 557
1290.11 555
1290.19 545
1290.27 544
1290.35 521
1290.44 557
1290.52 532
1290.60 544
1290.68 549
1290.76 555
1290.85 564
1290.93 586
1291.01 572
1291.09 603
1291.18 581
1291.26 551
1291.34 565
1291.42 560
1291.51 555
1291.59 576
1291.67 561
1291.75 554
1291.84 537
1291.92 524
1292.00 505
1292.08 511
1292.17 510
1292.25 508
1292.33 506
1292.41 526
1292.50 501
1292.58 508
1292.66 500
1292.74 475
1292.83 497
1292.91 514
1292.99 505
1293.07 534
1293.16 515
1293.24 526
1293.32 528
1293.40 530
1293.49 522
1293.57 548
1293.65 559
1293.73 566
1293.82 546
1293.90 550
1293.98 543
1294.06 548
1294.15 565
1294.23 582
1294.31 568
1294.39 577
1294.48 593
1294.56 595
1294.64 576
1294.72 586
1294.81 582
1294.89 562
1294.97 549
1295.05 577
1295.14 573
1295.22 600
1295.30 600
1295.38 595
1295.47 616
1295.55 635
1295.63 612
1295.72 632
1295.80 626
1295.88 616
1295.96 604
1296.05 609
1296.13 604
1296.21 627
1296.29 595
1296.38 602
1296.46 620
1296.54 601
1296.62 597
1296.71 593
1296.79 607
1296.87 631
1296.95 680
1297.04 665
1297.12 681
1297.20 673
1297.28 691
1297.37 686
1297.45 671
1297.53 666
1297.62 674
1297.70 673
1297.78 689
1297.86 706
1297.95 724
1298.03 720
1298.11 714
1298.19 734
1298.28 710
1298.36 706
1298.44 705
1298.52 719
1298.61 702
1298.69 707
1298.77 712
1298.86 733
1298.94 713
1299.02 727
1299.10 730
1299.19 714
1299.27 715
1299.35 736
1299.43 727
1299.52 729
1299.60 702
1299.68 698
1299.76 687
1299.85 701
1299.93 689
1300.01 677
1300.10 698
1300.18 673
1300.26 668
1300.34 659
1300.43 664
1300.51 673
1300.59 644
1300.67 662
1300.76 666
1300.84 709
1300.92 693
1301.01 696
1301.09 671
1301.17 678
1301.25 639
1301.34 649
1301.42 635
1301.50 640
1301.59 635
1301.67 666
1301.75 639
1301.83 633
1301.92 630
1302.00 623
1302.08 621
1302.16 642
1302.25 640
1302.33 646
1302.41 644
1302.50 651
1302.58 639
1302.66 641
1302.74 643
1302.83 650
1302.91 654
1302.99 642
1303.08 648
1303.16 642
1303.24 629
1303.32 637
1303.41 619
1303.49 609
1303.57 630
1303.66 620
1303.74 632
1303.82 649
1303.90 645
1303.99 648
1304.07 631
1304.15 645
1304.24 651
1304.32 653
1304.40 641
1304.48 636
1304.57 617
1304.65 621
1304.73 627
1304.82 622
1304.90 590
1304.98 595
1305.06 592
1305.15 598
1305.23 599
1305.31 608
1305.40 618
1305.48 621
1305.56 624
1305.64 620
1305.73 598
1305.81 576
1305.89 579
1305.98 589
1306.06 588
1306.14 586
1306.22 587
1306.31 573
1306.39 570
1306.47 559
1306.56 576
1306.64 550
1306.72 555
1306.81 549
1306.89 544
1306.97 569
1307.05 555
1307.14 563
1307.22 577
1307.30 599
1307.39 596
1307.47 605
1307.55 622
1307.63 644
1307.72 617
1307.80 618
1307.88 593
1307.97 583
1308.05 583
1308.13 595
1308.22 565
1308.30 598
1308.38 568
1308.46 576
1308.55 580
1308.63 573
1308.71 570
1308.80 571
1308.88 567
1308.96 561
1309.05 552
1309.13 560
1309.21 559
1309.29 574
1309.38 586
1309.46 578
1309.54 559
1309.63 578
1309.71 588
1309.79 611
1309.88 609
1309.96 607
1310.04 608
1310.12 647
1310.21 628
1310.29 632
1310.37 612
1310.46 651
1310.54 646
1310.62 656
1310.71 663
1310.79 669
1310.87 683
1310.96 686
1311.04 697
1311.12 699
1311.20 705
1311.29 735
1311.37 731
1311.45 762
1311.54 726
1311.62 742
1311.70 716
1311.79 734
1311.87 696
1311.95 709
1312.04 691
1312.12 685
1312.20 675
1312.28 695
1312.37 704
1312.45 724
1312.53 712
1312.62 730
1312.70 704
1312.78 729
1312.87 709
1312.95 725
1313.03 709
1313.12 722
1313.20 715
1313.28 720
1313.37 711
1313.45 714
1313.53 698
1313.61 708
1313.70 710
1313.78 714
1313.86 704
1313.95 709
1314.03 695
1314.11 703
1314.20 687
1314.28 714
1314.36 704
1314.45 706
1314.53 695
1314.61 719
1314.70 708
1314.78 722
1314.86 729
1314.95 712
1315.03 705
1315.11 710
1315.20 695
1315.28 684
1315.36 676
1315.44 676
1315.53 686
1315.61 690
1315.69 680
1315.78 707
1315.86 689
1315.94 709
1316.03 701
1316.11 719
1316.19 713
1316.28 754
1316.36 715
1316.44 721
1316.53 711
1316.61 705
1316.69 702
1316.78 709
1316.86 703
1316.94 714
1317.03 737
1317.11 727
1317.19 717
1317.28 730
1317.36 717
1317.44 712
1317.53 728
1317.61 718
1317.69 716
1317.78 719
1317.86 734
1317.94 734
1318.03 711
1318.11 681
1318.19 690
1318.28 704
1318.36 675
1318.44 700
1318.53 693
1318.61 706
1318.69 699
1318.78 699
1318.86 671
1318.94 674
1319.03 673
1319.11 691
1319.19 691
1319.28 706
1319.36 725
1319.44 742
1319.53 725
1319.61 738
1319.69 744
1319.78 750
1319.86 738
1319.94 742
1320.03 736
1320.11 737
1320.19 700
1320.28 707
1320.36 741
1320.44 730
1320.53 726
1320.61 724
1320.69 696
1320.78 710
1320.86 719
1320.94 707
1321.03 725
1321.11 737
1321.19 722
1321.28 703
1321.36 683
1321.44 684
1321.53 694
1321.61 700
1321.69 652
1321.78 687
1321.86 675
1321.94 662
1322.03 673
1322.11 630
1322.19 648
1322.28 634
1322.36 613
1322.44 603
1322.53 592
1322.61 594
1322.69 579
1322.78 578
1322.86 585
1322.94 583
1323.03 596
1323.11 622
1323.19 622
1323.28 616
1323.36 590
1323.45 617
1323.53 599
1323.61 594
1323.70 594
1323.78 610
1323.86 593
1323.95 600
1324.03 610
1324.11 593
1324.20 577
1324.28 579
1324.36 592
1324.45 587
1324.53 573
1324.61 583
1324.70 578
1324.78 581
1324.86 593
1324.95 599
1325.03 589
1325.11 590
1325.20 596
1325.28 594
1325.37 593
1325.45 584
1325.53 555
1325.62 553
1325.70 584
1325.78 582
1325.87 593
1325.95 599
1326.03 595
1326.12 593
1326.20 598
1326.28 589
1326.37 589
1326.45 599
1326.54 599
1326.62 604
1326.70 620
1326.79 634
1326.87 627
1326.95 612
1327.04 608
1327.12 605
1327.20 595
1327.29 616
1327.37 616
1327.45 613
1327.54 591
1327.62 635
1327.71 609
1327.79 630
1327.87 633
1327.96 637
1328.04 639
1328.12 639
1328.21 623
1328.29 660
1328.37 618
1328.46 629
1328.54 605
1328.62 627
1328.71 596
1328.79 616
1328.88 597
1328.96 619
1329.04 597
1329.13 616
1329.21 599
1329.29 612
1329.38 580
1329.46 596
1329.55 606
1329.63 618
1329.71 594
1329.80 593
1329.88 583
1329.96 571
1330.05 577
1330.13 557
1330.21 540
1330.30 531
1330.38 532
1330.47 539
1330.55 556
1330.63 531
1330.72 528
1330.80 562
1330.88 553
1330.97 577
1331.05 574
1331.13 613
1331.22 599
1331.30 625
1331.39 628
1331.47 617
1331.55 604
1331.64 579
1331.72 575
1331.80 559
1331.89 553
1331.97 565
1332.06 589
1332.14 590
1332.22 583
1332.31 576
1332.39 539
1332.47 555
1332.56 555
1332.64 578
1332.73 534
1332.81 553
1332.89 535
1332.98 551
1333.06 562
1333.14 564
1333.23 575
1333.31 585
1333.40 577
1333.48 595
1333.56 594
1333.65 611
1333.73 626
1333.81 623
1333.90 636
1333.98 659
1334.07 661
1334.15 671
1334.23 660
1334.32 657
1334.40 650
1334.49 643
1334.57 640
1334.65 625
1334.74 640
1334.82 672
1334.90 680
1334.99 695
1335.07 690
1335.16 680
1335.24 678
1335.32 671
1335.41 643
1335.49 677
1335.58 673
1335.66 675
1335.74 663
1335.83 652
1335.91 642
1335.99 650
1336.08 664
1336.16 644
1336.25 677
1336.33 667
1336.41 648
1336.50 661
1336.58 651
1336.67 672
1336.75 688
1336.83 696
1336.92 692
1337.00 721
1337.08 724
1337.17 738
1337.25 741
1337.34 735
1337.42 766
1337.50 775
1337.59 760
1337.67 784
1337.76 770
1337.84 772
1337.92 753
1338.01 772
1338.09 756
1338.18 744
1338.26 737
1338.34 759
1338.43 737
1338.51 733
1338.60 720
1338.68 706
1338.76 713
1338.85 706
1338.93 682
1339.01 678
1339.10 664
1339.18 645
1339.27 641
1339.35 671
1339.43 641
1339.52 658
1339.60 643
1339.69 648
1339.77 650
1339.85 655
1339.94 649
1340.02 660
1340.11 634
1340.19 645
1340.27 650
1340.36 650
1340.44 656
1340.53 658
1340.61 674
1340.69 686
1340.78 664
1340.86 661
1340.95 662
1341.03 665
1341.11 647
1341.20 634
1341.28 615
1341.37 644
1341.45 633
1341.53 644
1341.62 663
1341.70 671
1341.79 666
1341.87 682
1341.95 723
1342.04 693
1342.12 686
1342.21 692
1342.29 699
1342.38 673
1342.46 658
1342.54 646
1342.63 643
1342.71 635
1342.80 598
1342.88 607
1342.96 603
1343.05 620
1343.13 631
1343.22 638
1343.30 619
1343.38 611
1343.47 591
1343.55 579
1343.64 586
1343.72 585
1343.80 577
1343.89 599
1343.97 589
1344.06 593
1344.14 565
1344.23 601
1344.31 603
1344.39 599
1344.48 594
1344.56 597
1344.65 584
1344.73 602
1344.81 584
1344.90 590
1344.98 551
1345.07 556
1345.15 542
1345.23 560
1345.32 544
1345.40 548
1345.49 543
1345.57 546
1345.66 551
1345.74 539
1345.82 546
1345.91 543
1345.99 547
1346.08 561
1346.16 557
1346.24 575
1346.33 550
1346.41 563
1346.50 554
1346.58 576
1346.67 561
1346.75 556
1346.83 576
1346.92 575
1347.00 590
1347.09 559
1347.17 527
1347.25 543
1347.34 533
1347.42 530
1347.51 542
1347.59 551
1347.68 534
1347.76 547
1347.84 549
1347.93 536
1348.01 513
1348.10 513
1348.18 483
1348.27 509
1348.35 512
1348.43 522
1348.52 539
1348.60 538
1348.69 509
1348.77 513
1348.86 517
1348.94 520
1349.02 533
1349.11 521
1349.19 520
1349.28 522
1349.36 497
1349.45 508
1349.53 489
1349.61 490
1349.70 498
1349.78 525
1349.87 490
1349.95 496
1350.04 503
1350.12 481
1350.20 479
1350.29 490
1350.37 521
1350.46 537
1350.54 534
1350.63 516
1350.71 503
1350.79 504
1350.88 489
1350.96 505
1351.05 506
1351.13 514
1351.22 495
1351.30 498
1351.38 494
1351.47 503
1351.55 522
1351.64 511
1351.72 504
1351.81 493
1351.89 496
1351.97 502
1352.06 538
1352.14 545
1352.23 533
1352.31 559
1352.40 568
1352.48 576
1352.57 592
1352.65 617
1352.73 582
1352.82 590
1352.90 585
1352.99 571
1353.07 566
1353.16 574
1353.24 592
1353.32 592
1353.41 607
1353.49 613
1353.58 612
1353.66 595
1353.75 599
1353.83 615
1353.92 611
1354.00 590
1354.08 584
1354.17 572
1354.25 579
1354.34 577
1354.42 605
1354.51 605
1354.59 608
1354.68 616
1354.76 613
1354.84 617
1354.93 622
1355.01 621
1355.10 607
1355.18 619
1355.27 622
1355.35 641
1355.44 667
1355.52 682
1355.60 706
1355.69 698
1355.77 699
1355.86 691
1355.94 693
1356.03 706
1356.11 728
1356.20 722
1356.28 736
1356.37 698
1356.45 703
1356.53 680
1356.62 667
1356.70 657
1356.79 636
1356.87 651
1356.96 665
1357.04 677
1357.13 695
1357.21 712
1357.29 700
1357.38 720
1357.46 720
1357.55 720
1357.63 728
1357.72 741
1357.80 728
1357.89 705
1357.97 692
1358.06 687
1358.14 693
1358.22 687
1358.31 694
1358.39 694
1358.48 702
1358.56 694
1358.65 710
1358.73 718
1358.82 700
1358.90 720
1358.99 695
1359.07 710
1359.15 701
1359.24 704
1359.32 690
1359.41 700
1359.49 689
1359.58 708
1359.66 687
1359.75 711
1359.83 692
1359.92 714
1360.00 693
1360.09 695
1360.17 699
1360.25 692
1360.34 670
1360.42 687
1360.51 686
1360.59 695
1360.68 703
1360.76 706
1360.85 689
1360.93 689
1361.02 676
1361.10 681
1361.19 661
1361.27 639
1361.35 627
1361.44 634
1361.52 634
1361.61 640
1361.69 637
1361.78 657
1361.86 627
1361.95 622
1362.03 631
1362.12 600
1362.20 597
1362.29 591
1362.37 601
1362.46 610
1362.54 611
1362.62 623
1362.71 604
1362.79 598
1362.88 586
1362.96 558
1363.05 576
1363.13 574
1363.22 551
1363.30 554
1363.39 543
1363.47 551
1363.56 525
1363.64 532
1363.73 540
1363.81 555
1363.90 560
1363.98 555
1364.07 533
1364.15 533
1364.23 527
1364.32 525
1364.40 544
1364.49 542
1364.57 524
1364.66 554
1364.74 540
1364.83 545
1364.91 558
1365.00 562
1365.08 531
1365.17 522
1365.25 517
1365.34 528
1365.42 526
1365.51 528
1365.59 524
1365.68 562
1365.76 554
1365.85 573
1365.93 538
1366.01 553
1366.10 546
1366.18 536
1366.27 524
1366.35 508
1366.44 485
1366.52 480
1366.61 475
1366.69 452
1366.78 466
1366.86 461
1366.95 475
1367.03 466
1367.12 482
1367.20 509
1367.29 490
1367.37 502
1367.46 499
1367.54 492
1367.63 503
1367.71 496
1367.80 501
1367.88 509
1367.97 507
1368.05 486
1368.14 486
1368.22 506
1368.31 496
1368.39 498
1368.47 502
1368.56 489
1368.64 502
1368.73 480
1368.81 506
1368.90 493
1368.98 504
1369.07 507
1369.15 500
1369.24 513
1369.32 483
1369.41 503
1369.49 499
1369.58 477
1369.66 465
1369.75 464
1369.83 445
1369.92 469
1370.00 484
1370.09 494
1370.17 482
1370.26 482
1370.34 485
1370.43 494
1370.51 506
1370.60 517
1370.68 511
1370.77 533
1370.85 525
1370.94 510
1371.02 523
1371.11 518
1371.19 521
1371.28 513
1371.36 520
1371.45 519
1371.53 529
1371.62 544
1371.70 544
1371.79 551
1371.87 553
1371.96 576
1372.04 560
1372.13 571
1372.21 568
1372.30 575
1372.38 562
1372.47 572
1372.55 583
1372.64 565
1372.72 572
1372.81 582
1372.89 568
1372.98 594
1373.06 602
1373.15 602
1373.23 589
1373.32 591
1373.40 616
1373.49 623
1373.57 604
1373.66 611
1373.74 623
1373.83 626
1373.91 634
1374.00 617
1374.08 620
1374.17 615
1374.25 620
1374.34 616
1374.42 634
1374.51 607
1374.59 635
1374.68 618
1374.76 630
1374.85 586
1374.93 594
1375.02 561
1375.10 570
1375.19 552
1375.27 554
1375.36 547
1375.44 555
1375.53 554
1375.61 574
1375.70 591
1375.78 583
1375.87 574
1375.95 590
1376.04 586
1376.12 576
1376.21 580
1376.29 594
1376.38 577
1376.46 570
1376.55 551
1376.63 567
1376.72 562
1376.80 551
1376.89 553
1376.98 549
1377.06 568
1377.15 587
1377.23 561
1377.32 555
1377.40 506
1377.49 512
1377.57 529
1377.66 501
1377.74 500
1377.83 506
1377.91 494
1378.00 514
1378.08 513
1378.17 535
1378.25 529
1378.34 539
1378.42 542
1378.51 556
1378.59 540
1378.68 556
1378.76 555
1378.85 553
1378.93 555
1379.02 528
1379.10 512
1379.19 507
1379.27 502
1379.36 490
1379.45 511
1379.53 493
1379.62 494
1379.70 473
1379.79 500
1379.87 494
1379.96 509
1380.04 501
1380.13 527
1380.21 528
1380.30 540
1380.38 533
1380.47 546
1380.55 533
1380.64 547
1380.72 523
1380.81 535
1380.89 528
1380.98 525
1381.06 519
1381.15 515
1381.24 520
1381.32 512
1381.41 507
1381.49 502
1381.58 488
1381.66 490
1381.75 481
1381.83 495
1381.92 485
1382.00 483
1382.09 481
1382.17 503
1382.26 491
1382.34 502
1382.43 497
1382.51 518
1382.60 482
1382.68 475
1382.77 485
1382.86 469
1382.94 479
1383.03 481
1383.11 502
1383.20 491
1383.28 514
1383.37 511
1383.45 517
1383.54 517
1383.62 531
1383.71 499
1383.79 534
1383.88 501
1383.96 498
1384.05 473
1384.14 486
1384.22 484
1384.31 462
1384.39 472
1384.48 459
1384.56 469
1384.65 442
1384.73 477
1384.82 467
1384.90 472
1384.99 471
1385.07 511
1385.16 504
1385.25 497
1385.33 497
1385.42 502
1385.50 498
1385.59 522
1385.67 514
1385.76 520
1385.84 530
1385.93 532
1386.01 519
1386.10 536
1386.18 532
1386.27 551
1386.36 539
1386.44 534
1386.53 525
1386.61 528
1386.70 517
1386.78 524
1386.87 522
1386.95 520
1387.04 512
1387.12 503
1387.21 491
1387.30 507
1387.38 512
1387.47 510
1387.55 523
1387.64 507
1387.72 476
1387.81 487
1387.89 472
1387.98 474
1388.06 501
1388.15 524
1388.24 530
1388.32 527
1388.41 531
1388.49 537
1388.58 527
1388.66 517
1388.75 471
1388.83 471
1388.92 487
1389.01 475
1389.09 471
1389.18 484
1389.26 503
1389.35 482
1389.43 509
1389.52 515
1389.60 518
1389.69 520
1389.77 517
1389.86 522
1389.95 490
1390.03 506
1390.12 492
1390.20 502
1390.29 505
1390.37 497
1390.46 469
1390.54 491
1390.63 499
1390.72 515
1390.80 512
1390.89 528
1390.97 550
1391.06 554
1391.14 541
1391.23 524
1391.31 526
1391.40 528
1391.49 529
1391.57 516
1391.66 534
1391.74 519
1391.83 516
1391.91 541
1392.00 533
1392.09 520
1392.17 482
1392.26 490
1392.34 487
1392.43 494
1392.51 476
1392.60 479
1392.68 473
1392.77 469
1392.86 481
1392.94 499
1393.03 502
1393.11 505
1393.20 487
1393.28 508
1393.37 478
1393.45 476
1393.54 449
1393.63 487
1393.71 479
1393.80 461
1393.88 467
1393.97 470
1394.05 448
1394.14 441
1394.23 453
1394.31 475
1394.40 486
1394.48 504
1394.57 501
1394.65 488
1394.74 502
1394.83 503
1394.91 495
1395.00 493
1395.08 515
1395.17 528
1395.25 555
1395.34 542
1395.43 529
1395.51 550
1395.60 536
1395.68 543
1395.77 535
1395.85 523
1395.94 539
1396.03 525
1396.11 545
1396.20 519
1396.28 497
1396.37 497
1396.45 478
1396.54 478
1396.63 486
1396.71 489
1396.80 469
1396.88 498
1396.97 503
1397.05 496
1397.14 501
1397.23 533
1397.31 524
1397.40 523
1397.48 527
1397.57 530
1397.65 501
1397.74 532
1397.83 507
1397.91 527
1398.00 521
1398.08 543
1398.17 533
1398.26 535
1398.34 543
1398.43 534
1398.51 519
1398.60 529
1398.68 524
1398.77 544
1398.86 543
1398.94 524
1399.03 502
1399.11 504
1399.20 490
1399.28 499
1399.37 521
1399.46 512
1399.54 511
1399.63 492
1399.71 474
1399.80 480
1399.89 475
1399.97 478
1400.06 478
1400.14 477
1400.23 463
1400.31 477
1400.40 468
1400.49 480
1400.57 499
1400.66 494
1400.74 499
1400.83 527
1400.92 518
1401.00 517
1401.09 515
1401.17 524
1401.26 533
1401.35 531
1401.43 518
1401.52 532
1401.60 548
1401.69 534
1401.77 550
1401.86 562
1401.95 589
1402.03 583
1402.12 573
1402.20 613
1402.29 596
1402.38 600
1402.46 600
1402.55 598
1402.63 596
1402.72 585
1402.81 564
1402.89 561
1402.98 552
1403.06 551
1403.15 522
1403.24 548
1403.32 533
1403.41 549
1403.49 546
1403.58 554
1403.67 563
1403.75 579
1403.84 589
1403.92 609
1404.01 614
1404.09 620
1404.18 633
1404.27 635
1404.35 617
1404.44 623
1404.52 582
1404.61 607
1404.70 579
1404.78 579
1404.87 547
1404.95 582
1405.04 581
1405.13 567
1405.21 564
1405.30 568
1405.38 569
1405.47 548
1405.56 578
1405.64 579
1405.73 581
1405.81 585
1405.90 561
1405.99 572
1406.07 566
1406.16 565
1406.24 563
1406.33 558
1406.42 562
1406.50 562
1406.59 565
1406.68 554
1406.76 532
1406.85 557
1406.93 515
1407.02 536
1407.11 542
1407.19 568
1407.28 569
1407.36 586
1407.45 578
1407.54 582
1407.62 585
1407.71 578
1407.79 578
1407.88 572
1407.97 552
1408.05 547
1408.14 550
1408.22 547
1408.31 541
1408.40 567
1408.48 568
1408.57 553
1408.65 546
1408.74 546
1408.83 518
1408.91 517
1409.00 536
1409.09 527
1409.17 549
1409.26 558
1409.34 558
1409.43 562
1409.52 556
1409.60 588
1409.69 592
1409.77 591
1409.86 575
1409.95 560
1410.03 550
1410.12 546
1410.21 551
1410.29 539
1410.38 539
1410.46 543
1410.55 531
1410.64 532
1410.72 547
1410.81 539
1410.89 526
1410.98 533
1411.07 542
1411.15 529
1411.24 534
1411.33 554
1411.41 548
1411.50 550
1411.58 533
1411.67 514
1411.76 507
1411.84 541
1411.93 517
1412.02 521
1412.10 528
1412.19 519
1412.27 525
1412.36 541
1412.45 551
1412.53 526
1412.62 525
1412.70 513
1412.79 502
1412.88 484
1412.96 503
1413.05 507
1413.14 517
1413.22 526
1413.31 533
1413.39 536
1413.48 544
1413.57 556
1413.65 555
1413.74 576
1413.83 568
1413.91 586
1414.00 578
1414.08 567
1414.17 562
1414.26 570
1414.34 585
1414.43 570
1414.52 549
1414.60 564
1414.69 568
1414.78 580
1414.86 575
1414.95 574
1415.03 603
1415.12 581
1415.21 577
1415.29 580
1415.38 591
1415.47 588
1415.55 579
1415.64 577
1415.72 580
1415.81 606
1415.90 620
1415.98 628
1416.07 646
1416.16 664
1416.24 649
1416.33 632
1416.42 641
1416.50 640
1416.59 633
1416.67 636
1416.76 630
1416.85 618
1416.93 605
1417.02 622
1417.11 649
1417.19 650
1417.28 645
1417.37 641
1417.45 642
1417.54 638
1417.62 653
1417.71 657
1417.80 643
1417.88 626
1417.97 621
1418.06 634
1418.14 634
1418.23 634
1418.32 617
1418.40 649
1418.49 640
1418.57 646
1418.66 650
1418.75 626
1418.83 614
1418.92 589
1419.01 597
1419.09 609
1419.18 613
1419.27 615
1419.35 607
1419.44 608
1419.53 606
1419.61 606
1419.70 620
1419.78 627
1419.87 649
1419.96 662
1420.04 657
1420.13 654
1420.22 662
1420.30 678
1420.39 676
1420.48 672
1420.56 692
1420.65 673
1420.74 656
1420.82 666
1420.91 678
1421.00 659
1421.08 635
1421.17 645
1421.25 642
1421.34 643
1421.43 602
1421.51 615
1421.60 623
1421.69 609
1421.77 603
1421.86 587
1421.95 584
1422.03 603
1422.12 587
1422.21 580
1422.29 592
1422.38 611
1422.47 629
1422.55 631
1422.64 655
1422.73 679
1422.81 662
1422.90 657
1422.98 650
1423.07 645
1423.16 641
1423.24 625
1423.33 618
1423.42 623
1423.50 608
1423.59 616
1423.68 613
1423.76 644
1423.85 640
1423.94 639
1424.02 599
1424.11 600
1424.20 610
1424.28 614
1424.37 608
1424.46 609
1424.54 608
1424.63 592
1424.72 582
1424.80 586
1424.89 594
1424.98 612
1425.06 610
1425.15 616
1425.24 606
1425.32 613
1425.41 589
1425.50 604
1425.58 593
1425.67 595
1425.76 590
1425.84 589
1425.93 594
1426.02 607
1426.10 595
1426.19 639
1426.28 624
1426.36 643
1426.45 649
1426.54 626
1426.62 637
1426.71 657
1426.80 678
1426.88 651
1426.97 637
1427.06 650
1427.14 627
1427.23 640
1427.32 627
1427.40 616
1427.49 652
1427.58 649
1427.66 657
1427.75 658
1427.84 655
1427.92 667
1428.01 681
1428.10 663
1428.18 667
1428.27 673
1428.36 677
1428.44 688
1428.53 682
1428.62 676
1428.70 660
1428.79 696
1428.88 689
1428.96 692
1429.05 684
1429.14 663
1429.22 674
1429.31 674
1429.40 658
1429.48 665
1429.57 695
1429.66 686
1429.74 673
1429.83 673
1429.92 658
1430.00 664
1430.09 656
1430.18 637
1430.26 639
1430.35 620
1430.44 607
1430.52 629
1430.61 639
1430.70 631
1430.78 636
1430.87 642
1430.96 625
1431.05 634
1431.13 621
1431.22 624
1431.31 633
1431.39 585
1431.48 595
1431.57 624
1431.65 643
1431.74 621
1431.83 640
1431.91 620
1432.00 622
1432.09 616
1432.17 616
1432.26 620
1432.35 629
1432.43 614
1432.52 610
1432.61 603
1432.69 613
1432.78 633
1432.87 612
1432.96 623
1433.04 601
1433.13 599
1433.22 615
1433.30 617
1433.39 625
1433.48 635
1433.56 627
1433.65 638
1433.74 632
1433.82 626
1433.91 611
1434.00 624
1434.08 632
1434.17 659
1434.26 642
1434.34 649
1434.43 638
1434.52 652
1434.61 648
1434.69 637
1434.78 613
1434.87 630
1434.95 611
1435.04 633
1435.13 588
1435.21 632
1435.30 640
1435.39 692
1435.47 664
1435.56 687
1435.65 679
1435.74 654
1435.82 662
1435.91 666
1436.00 673
1436.08 683
1436.17 682
1436.26 678
1436.34 684
1436.43 716
1436.52 706
1436.60 700
1436.69 678
1436.78 701
1436.87 688
1436.95 703
1437.04 674
1437.13 703
1437.21 658
1437.30 663
1437.39 646
1437.47 626
1437.56 626
1437.65 639
1437.74 618
1437.82 621
1437.91 616
1438.00 629
1438.08 604
1438.17 635
1438.26 615
1438.34 603
1438.43 582
1438.52 567
1438.61 567
1438.69 582
1438.78 583
1438.87 587
1438.95 581
1439.04 581
1439.13 572
1439.21 582
1439.30 565
1439.39 557
1439.48 553
1439.56 556
1439.65 580
1439.74 577
1439.82 580
1439.91 588
1440.00 583
1440.09 593
1440.17 607
1440.26 583
1440.35 570
1440.43 585
1440.52 587
1440.61 590
1440.69 577
1440.78 603
1440.87 598
1440.96 624
1441.04 626
1441.13 638
1441.22 616
1441.30 606
1441.39 590
1441.48 605
1441.57 605
1441.65 597
1441.74 595
1441.83 597
1441.91 599
1442.00 576
1442.09 567
1442.18 557
1442.26 564
1442.35 556
1442.44 568
1442.52 578
1442.61 581
1442.70 573
1442.79 590
1442.87 575
1442.96 592
1443.05 557
1443.13 583
1443.22 595
1443.31 608
1443.40 610
1443.48 617
1443.57 612
1443.66 614
1443.74 640
1443.83 625
1443.92 649
1444.01 625
1444.09 658
1444.18 638
1444.27 647
1444.35 644
1444.44 645
1444.53 638
1444.62 624
1444.70 621
1444.79 618
1444.88 623
1444.96 619
1445.05 645
1445.14 636
1445.23 633
1445.31 624
1445.40 611
1445.49 618
1445.58 627
1445.66 633
1445.75 611
1445.84 609
1445.92 608
1446.01 625
1446.10 627
1446.19 641
1446.27 633
1446.36 661
1446.45 648
1446.54 637
1446.62 655
1446.71 654
1446.80 647
1446.88 642
1446.97 630
1447.06 620
1447.15 606
1447.23 626
1447.32 617
1447.41 623
1447.50 631
1447.58 668
1447.67 702
1447.76 680
1447.84 663
1447.93 658
1448.02 633
1448.11 651
1448.19 667
1448.28 654
1448.37 647
1448.46 645
1448.54 626
1448.63 592
1448.72 578
1448.80 586
1448.89 585
1448.98 606
1449.07 627
1449.15 656
1449.24 669
1449.33 660
1449.42 666
1449.50 680
1449.59 660
1449.68 668
1449.77 632
1449.85 663
1449.94 639
1450.03 620
1450.11 618
1450.20 641
1450.29 671
1450.38 680
1450.46 676
1450.55 683
1450.64 701
1450.73 705
1450.81 710
1450.90 685
1450.99 697
1451.08 697
1451.16 713
1451.25 700
1451.34 675
1451.43 670
1451.51 661
1451.60 698
1451.69 704
1451.78 703
1451.86 697
1451.95 677
1452.04 648
1452.13 645
1452.21 633
1452.30 631
1452.39 603
1452.47 583
1452.56 554
1452.65 573
1452.74 540
1452.82 584
1452.91 591
1453.00 606
1453.09 631
1453.17 662
1453.26 657
1453.35 668
1453.44 674
1453.52 693
1453.61 691
1453.70 707
1453.79 704
1453.87 727
1453.96 718
1454.05 738
1454.14 683
1454.22 687
1454.31 682
1454.40 697
1454.49 669
1454.57 710
1454.66 712
1454.75 720
1454.84 678
1454.92 692
1455.01 647
1455.10 676
1455.19 653
1455.27 660
1455.36 655
1455.45 643
1455.54 632
1455.62 656
1455.71 637
1455.80 639
1455.89 633
1455.97 637
1456.06 654
1456.15 687
1456.24 677
1456.32 698
1456.41 678
1456.50 682
1456.59 649
1456.67 664
1456.76 645
1456.85 654
1456.94 662
1457.03 687
1457.11 697
1457.20 685
1457.29 682
1457.38 695
1457.46 668
1457.55 647
1457.64 661
1457.73 671
1457.81 665
1457.90 648
1457.99 658
1458.08 681
1458.16 660
1458.25 696
1458.34 663
1458.43 681
1458.51 679
1458.60 675
1458.69 675
1458.78 682
1458.86 660
1458.95 663
1459.04 654
1459.13 685
1459.22 658
1459.30 662
1459.39 693
1459.48 671
1459.57 686
1459.65 680
1459.74 659
1459.83 657
1459.92 659
1460.00 665
1460.09 658
1460.18 679
1460.27 666
1460.35 665
1460.44 657
1460.53 654
1460.62 669
1460.71 642
1460.79 632
1460.88 655
1460.97 665
1461.06 651
1461.14 657
1461.23 656
1461.32 654
1461.41 685
1461.49 703
1461.58 712
1461.67 712
1461.76 684
1461.85 708
1461.93 700
1462.02 716
1462.11 730
1462.20 701
1462.28 719
1462.37 708
1462.46 732
1462.55 725
1462.64 752
1462.72 737
1462.81 761
1462.90 754
1462.99 756
1463.07 763
1463.16 764
1463.25 767
1463.34 782
1463.42 783
1463.51 783
1463.60 774
1463.69 769
1463.78 751
1463.86 772
1463.95 760
1464.04 776
1464.13 783
1464.21 776
1464.30 731
1464.39 736
1464.48 723
1464.57 769
1464.65 747
1464.74 749
1464.83 752
1464.92 766
1465.01 772
1465.09 754
1465.18 735
1465.27 762
1465.36 780
1465.44 810
1465.53 809
1465.62 811
1465.71 779
1465.80 788
1465.88 767
1465.97 757
1466.06 774
1466.15 748
1466.23 737
1466.32 721
1466.41 723
1466.50 726
1466.59 713
1466.67 728
1466.76 725
1466.85 726
1466.94 722
1467.03 723
1467.11 732
1467.20 710
1467.29 734
1467.38 761
1467.46 746
1467.55 722
1467.64 718
1467.73 691
1467.82 698
1467.90 684
1467.99 654
1468.08 643
1468.17 673
1468.26 677
1468.34 679
1468.43 699
1468.52 693
1468.61 710
1468.70 695
1468.78 703
1468.87 696
1468.96 704
1469.05 706
1469.14 712
1469.22 706
1469.31 722
1469.40 729
1469.49 731
1469.57 727
1469.66 733
1469.75 717
1469.84 713
1469.93 692
1470.01 692
1470.10 696
1470.19 689
1470.28 656
1470.37 654
1470.45 647
1470.54 640
1470.63 666
1470.72 683
1470.81 664
1470.89 705
1470.98 685
1471.07 716
1471.16 702
1471.25 724
1471.33 694
1471.42 689
1471.51 660
1471.60 666
1471.69 659
1471.77 688
1471.86 683
1471.95 703
1472.04 695
1472.13 709
1472.21 696
1472.30 691
1472.39 683
1472.48 712
1472.57 706
1472.65 750
1472.74 706
1472.83 701
1472.92 708
1473.01 708
1473.10 682
1473.18 672
1473.27 679
1473.36 693
1473.45 716
1473.54 702
1473.62 720
1473.71 758
1473.80 729
1473.89 746
1473.98 739
1474.06 741
1474.15 744
1474.24 752
1474.33 747
1474.42 731
1474.50 749
1474.59 765
1474.68 747
1474.77 765
1474.86 756
1474.94 760
1475.03 750
1475.12 782
1475.21 789
1475.30 824
1475.39 852
1475.47 837
1475.56 855
1475.65 835
1475.74 831
1475.83 819
1475.91 812
1476.00 833
1476.09 843
1476.18 865
1476.27 851
1476.35 848
1476.44 827
1476.53 828
1476.62 833
1476.71 847
1476.80 828
1476.88 841
1476.97 837
1477.06 861
1477.15 875
1477.24 877
1477.32 857
1477.41 845
1477.50 829
1477.59 842
1477.68 819
1477.77 808
1477.85 796
1477.94 797
1478.03 812
1478.12 811
1478.21 804
1478.29 802
1478.38 813
1478.47 826
1478.56 805
1478.65 838
1478.74 790
1478.82 821
1478.91 818
1479.00 815
1479.09 782
1479.18 789
1479.27 789
1479.35 813
1479.44 786
1479.53 788
1479.62 776
1479.71 775
1479.79 788
1479.88 825
1479.97 796
1480.06 793
1480.15 781
1480.24 774
1480.32 753
1480.41 753
1480.50 737
1480.59 743
1480.68 715
1480.77 711
1480.85 717
1480.94 717
1481.03 740
1481.12 731
1481.21 733
1481.30 754
1481.38 749
1481.47 773
1481.56 761
1481.65 773
1481.74 773
1481.83 790
1481.91 757
1482.00 782
1482.09 749
1482.18 734
1482.27 746
1482.36 754
1482.44 737
1482.53 722
1482.62 723
1482.71 738
1482.80 723
1482.89 728
1482.97 731
1483.06 743
1483.15 737
1483.24 719
1483.33 722
1483.42 717
1483.50 727
1483.59 721
1483.68 726
1483.77 742
1483.86 721
1483.95 729
1484.03 707
1484.12 727
1484.21 699
1484.30 700
1484.39 682
1484.48 691
1484.56 711
1484.65 702
1484.74 720
1484.83 700
1484.92 710
1485.01 741
1485.09 727
1485.18 768
1485.27 758
1485.36 736
1485.45 732
1485.54 737
1485.63 716
1485.71 725
1485.80 709
1485.89 719
1485.98 700
1486.07 694
1486.16 702
1486.24 711
1486.33 723
1486.42 753
1486.51 729
1486.60 782
1486.69 771
1486.78 800
1486.86 783
1486.95 781
1487.04 787
1487.13 799
1487.22 796
1487.31 795
1487.39 787
1487.48 794
1487.57 794
1487.66 788
1487.75 797
1487.84 791
1487.93 784
1488.01 778
1488.10 795
1488.19 795
1488.28 786
1488.37 808
1488.46 804
1488.54 827
1488.63 809
1488.72 825
1488.81 813
1488.90 860
1488.99 848
1489.08 844
1489.16 825
1489.25 780
1489.34 775
1489.43 794
1489.52 775
1489.61 792
1489.70 780
1489.78 817
1489.87 788
1489.96 819
1490.05 805
1490.14 823
1490.23 840
1490.32 847
1490.40 863
1490.49 867
1490.58 874
1490.67 882
1490.76 890
1490.85 872
1490.94 880
1491.02 864
1491.11 845
1491.20 848
1491.29 833
1491.38 842
1491.47 834
1491.56 860
1491.64 863
1491.73 865
1491.82 853
1491.91 845
1492.00 849
1492.09 841
1492.18 865
1492.26 887
1492.35 895
1492.44 907
1492.53 945
1492.62 930
1492.71 895
1492.80 895
1492.89 875
1492.97 873
1493.06 893
1493.15 911
1493.24 900
1493.33 899
1493.42 934
1493.51 958
1493.59 945
1493.68 930
1493.77 915
1493.86 909
1493.95 891
1494.04 890
1494.13 866
1494.22 882
1494.30 866
1494.39 863
1494.48 859
1494.57 866
1494.66 855
1494.75 848
1494.84 850
1494.92 817
1495.01 818
1495.10 828
1495.19 804
1495.28 838
1495.37 854
1495.46 886
1495.55 884
1495.63 885
1495.72 876
1495.81 868
1495.90 842
1495.99 871
1496.08 876
1496.17 910
1496.26 874
1496.34 885
1496.43 872
1496.52 859
1496.61 858
1496.70 875
1496.79 862
1496.88 885
1496.97 875
1497.05 887
1497.14 875
1497.23 891
1497.32 859
1497.41 877
1497.50 881
1497.59 881
1497.68 834
1497.76 820
1497.85 844
1497.94 855
1498.03 857
1498.12 877
1498.21 864
1498.30 861
1498.39 842
1498.48 831
1498.56 816
1498.65 832
1498.74 836
1498.83 871
1498.92 839
1499.01 848
1499.10 835
1499.19 833
1499.27 854
1499.36 830
1499.45 847
1499.54 850
1499.63 852
1499.72 839
1499.81 819
1499.90 821
1499.99 787
1500.07 800
1500.16 781
1500.25 789
1500.34 763
1500.43 756
1500.52 765
1500.61 784
1500.70 770
1500.79 809
1500.87 806
1500.96 809
1501.05 814
1501.14 801
1501.23 787
1501.32 803
1501.41 797
1501.50 793
1501.59 771
1501.67 788
1501.76 751
1501.85 758
1501.94 742
1502.03 776
1502.12 757
1502.21 787
1502.30 788
1502.39 795
1502.47 780
1502.56 794
1502.65 752
1502.74 770
1502.83 775
1502.92 799
1503.01 756
1503.10 778
1503.19 785
1503.27 781
1503.36 794
1503.45 785
1503.54 747
1503.63 753
1503.72 770
1503.81 798
1503.90 807
1503.99 798
1504.08 783
1504.16 815
1504.25 847
1504.34 871
1504.43 878
1504.52 899
1504.61 882
1504.70 909
1504.79 876
1504.88 920
1504.97 923
1505.05 929
1505.14 938
1505.23 936
1505.32 908
1505.41 915
1505.50 880
1505.59 890
1505.68 883
1505.77 885
1505.86 866
1505.94 882
1506.03 851
1506.12 851
1506.21 860
1506.30 898
1506.39 897
1506.48 869
1506.57 897
1506.66 900
1506.75 903
1506.83 882
1506.92 868
1507.01 883
1507.10 872
1507.19 884
1507.28 884
1507.37 913
1507.46 922
1507.55 920
1507.64 899
1507.73 902
1507.81 893
1507.90 899
1507.99 946
1508.08 972
1508.17 996
1508.26 1008
1508.35 985
1508.44 991
1508.53 981
1508.62 1003
1508.71 980
1508.79 999
1508.88 999
1508.97 987
1509.06 951
1509.15 966
1509.24 944
1509.33 947
1509.42 922
1509.51 930
1509.60 920
1509.69 928
1509.78 871
1509.86 887
1509.95 877
1510.04 861
1510.13 837
1510.22 861
1510.31 839
1510.40 837
1510.49 838
1510.58 853
1510.67 844
1510.76 840
1510.85 850
1510.93 830
1511.02 838
1511.11 869
1511.20 847
1511.29 869
1511.38 872
1511.47 872
1511.56 895
1511.65 854
1511.74 864
1511.83 896
1511.92 895
1512.00 894
1512.09 908
1512.18 906
1512.27 904
1512.36 912
1512.45 881
1512.54 889
1512.63 828
1512.72 869
1512.81 838
1512.90 853
1512.99 834
1513.08 843
1513.16 839
1513.25 844
1513.34 818
1513.43 808
1513.52 786
1513.61 776
1513.70 767
1513.79 772
1513.88 748
1513.97 754
1514.06 741
1514.15 754
1514.24 733
1514.32 745
1514.41 746
1514.50 758
1514.59 753
1514.68 771
1514.77 762
1514.86 764
1514.95 745
1515.04 758
1515.13 762
1515.22 784
1515.31 757
1515.40 785
1515.49 763
1515.58 771
1515.66 762
1515.75 757
1515.84 805
1515.93 829
1516.02 831
1516.11 847
1516.20 828
1516.29 838
1516.38 847
1516.47 830
1516.56 828
1516.65 844
1516.74 823
1516.83 828
1516.92 811
1517.00 825
1517.09 796
1517.18 812
1517.27 822
1517.36 812
1517.45 809
1517.54 840
1517.63 851
1517.72 833
1517.81 842
1517.90 856
1517.99 854
1518.08 864
1518.17 849
1518.26 847
1518.35 835
1518.43 843
1518.52 836
1518.61 849
1518.70 859
1518.79 872
1518.88 861
1518.97 884
1519.06 870
1519.15 886
1519.24 912
1519.33 890
1519.42 877
1519.51 882
1519.60 858
1519.69 840
1519.78 857
1519.87 853
1519.95 850
1520.04 853
1520.13 866
1520.22 875
1520.31 887
1520.40 894
1520.49 922
1520.58 921
1520.67 912
1520.76 926
1520.85 893
1520.94 891
1521.03 909
1521.12 921
1521.21 927
1521.30 942
1521.39 937
1521.48 924
1521.57 883
1521.65 884
1521.74 885
1521.83 899
1521.92 909
1522.01 919
1522.10 905
1522.19 912
1522.28 879
1522.37 891
1522.46 874
1522.55 895
1522.64 898
1522.73 888
1522.82 885
1522.91 881
1523.00 842
1523.09 862
1523.18 852
1523.27 860
1523.36 868
1523.45 894
1523.53 897
1523.62 897
1523.71 931
1523.80 899
1523.89 892
1523.98 905
1524.07 910
1524.16 886
1524.25 867
1524.34 872
1524.43 885
1524.52 861
1524.61 885
1524.70 874
1524.79 859
1524.88 868
1524.97 851
1525.06 844
1525.15 849
1525.24 843
1525.33 842
1525.42 847
1525.51 893
1525.59 886
1525.68 886
1525.77 867
1525.86 849
1525.95 865
1526.04 837
1526.13 825
1526.22 840
1526.31 843
1526.40 867
1526.49 877
1526.58 886
1526.67 897
1526.76 879
1526.85 883
1526.94 865
1527.03 872
1527.12 859
1527.21 866
1527.30 885
1527.39 878
1527.48 899
1527.57 895
1527.66 863
1527.75 838
1527.84 836
1527.93 859
1528.02 853
1528.10 839
1528.19 821
1528.28 799
1528.37 802
1528.46 828
1528.55 840
1528.64 828
1528.73 830
1528.82 826
1528.91 822
1529.00 830
1529.09 824
1529.18 849
1529.27 819
1529.36 832
1529.45 827
1529.54 841
1529.63 842
1529.72 863
1529.81 842
1529.90 837
1529.99 812
1530.08 815
1530.17 788
1530.26 785
1530.35 812
1530.44 832
1530.53 835
1530.62 852
1530.71 836
1530.80 858
1530.89 845
1530.98 869
1531.07 872
1531.16 882
1531.25 870
1531.34 872
1531.43 848
1531.51 850
1531.60 845
1531.69 848
1531.78 844
1531.87 876
1531.96 851
1532.05 872
1532.14 839
1532.23 840
1532.32 809
1532.41 801
1532.50 817
1532.59 849
1532.68 834
1532.77 847
1532.86 836
1532.95 861
1533.04 838
1533.13 876
1533.22 882
1533.31 877
1533.40 884
1533.49 900
1533.58 890
1533.67 892
1533.76 890
1533.85 908
1533.94 921
1534.03 925
1534.12 905
1534.21 910
1534.30 895
1534.39 912
1534.48 897
1534.57 930
1534.66 888
1534.75 890
1534.84 886
1534.93 872
1535.02 854
1535.11 880
1535.20 880
1535.29 876
1535.38 873
1535.47 869
1535.56 852
1535.65 839
1535.74 843
1535.83 860
1535.92 895
1536.01 897
1536.10 914
1536.19 918
1536.28 894
1536.37 906
1536.46 904
1536.55 926
1536.64 915
1536.73 932
1536.82 921
1536.91 922
1537.00 911
1537.09 898
1537.18 904
1537.27 904
1537.36 922
1537.45 955
1537.54 957
1537.63 978
1537.72 963
1537.81 985
1537.90 1001
1537.99 1033
1538.08 1034
1538.17 1046
1538.26 1051
1538.35 1050
1538.44 1035
1538.53 1065
1538.62 1099
1538.71 1082
1538.80 1056
1538.89 1034
1538.98 1016
1539.07 1011
1539.16 989
1539.25 980
1539.34 952
1539.43 961
1539.52 966
1539.61 947
1539.70 907
1539.79 905
1539.88 889
1539.97 873
1540.06 852
1540.15 855
1540.24 861
1540.33 842
1540.42 860
1540.51 902
1540.60 877
1540.69 876
1540.78 859
1540.87 870
1540.96 871
1541.05 896
1541.14 875
1541.23 877
1541.32 869
1541.41 867
1541.50 878
1541.59 908
1541.68 909
1541.77 883
1541.86 857
1541.95 844
1542.04 859
1542.13 850
1542.22 855
1542.31 843
1542.40 822
1542.49 778
1542.58 784
1542.67 802
1542.76 781
1542.85 803
1542.94 791
1543.03 798
1543.12 787
1543.21 778
1543.30 792
1543.39 803
1543.48 816
1543.57 824
1543.66 790
1543.75 793
1543.84 785
1543.93 809
1544.02 802
1544.11 806
1544.20 802
1544.29 814
1544.38 827
1544.47 800
1544.56 762
1544.65 751
1544.74 750
1544.83 763
1544.92 749
1545.01 732
1545.10 729
1545.19 738
1545.28 761
1545.37 755
1545.46 742
1545.55 740
1545.64 748
1545.73 733
1545.82 746
1545.91 733
1546.00 729
1546.09 757
1546.18 765
1546.27 786
1546.36 800
1546.46 807
1546.55 779
1546.64 808
1546.73 783
1546.82 777
1546.91 762
1547.00 757
1547.09 788
1547.18 786
1547.27 770
1547.36 782
1547.45 791
1547.54 786
1547.63 826
1547.72 820
1547.81 815
1547.90 839
1547.99 814
1548.08 819
1548.17 822
1548.26 824
1548.35 822
1548.44 805
1548.53 819
1548.62 804
1548.71 825
1548.80 820
1548.89 803
1548.98 788
1549.07 774
1549.16 767
1549.25 779
1549.34 795
1549.43 796
1549.52 816
1549.61 812
1549.70 822
1549.80 796
1549.89 790
1549.98 794
1550.07 795
1550.16 778
1550.25 772
1550.34 768
1550.43 787
1550.52 763
1550.61 783
1550.70 789
1550.79 808
1550.88 811
1550.97 812
1551.06 803
1551.15 789
1551.24 782
1551.33 797
1551.42 815
1551.51 852
1551.60 867
1551.69 903
1551.78 900
1551.87 903
1551.96 914
1552.05 905
1552.14 903
1552.23 876
1552.32 873
1552.42 870
1552.51 857
1552.60 877
1552.69 847
1552.78 891
1552.87 899
1552.96 910
1553.05 916
1553.14 917
1553.23 908
1553.32 939
1553.41 952
1553.50 980
1553.59 960
1553.68 971
1553.77 949
1553.86 939
1553.95 945
1554.04 920
1554.13 893
1554.22 906
1554.31 870
1554.40 879
1554.50 844
1554.59 868
1554.68 859
1554.77 862
1554.86 885
1554.95 878
1555.04 881
1555.13 873
1555.22 887
1555.31 903
1555.40 915
1555.49 907
1555.58 924
1555.67 909
1555.76 887
1555.85 888
1555.94 888
1556.03 883
1556.12 898
1556.21 880
1556.30 905
1556.40 912
1556.49 896
1556.58 864
1556.67 873
1556.76 861
1556.85 849
1556.94 851
1557.03 860
1557.12 842
1557.21 852
1557.30 880
1557.39 868
1557.48 855
1557.57 829
1557.66 803
1557.75 770
1557.84 762
1557.93 760
1558.02 768
1558.12 747
1558.21 766
1558.30 759
1558.39 762
1558.48 744
1558.57 727
1558.66 714
1558.75 700
1558.84 715
1558.93 708
1559.02 719
1559.11 760
1559.20 753
1559.29 758
1559.38 739
1559.47 780
1559.56 760
1559.66 753
1559.75 772
1559.84 750
1559.93 773
1560.02 772
1560.11 792
1560.20 787
1560.29 783
1560.38 769
1560.47 766
1560.56 750
1560.65 743
1560.74 747
1560.83 756
1560.92 765
1561.01 806
1561.11 778
1561.20 777
1561.29 791
1561.38 788
1561.47 804
1561.56 806
1561.65 838
1561.74 826
1561.83 835
1561.92 819
1562.01 832
1562.10 782
1562.19 789
1562.28 788
1562.37 807
1562.47 789
1562.56 801
1562.65 777
1562.74 777
1562.83 816
1562.92 869
1563.01 874
1563.10 864
1563.19 866
1563.28 863
1563.37 865
1563.46 866
1563.55 871
1563.64 852
1563.74 827
1563.83 853
1563.92 855
1564.01 815
1564.10 799
1564.19 792
1564.28 806
1564.37 812
1564.46 826
1564.55 827
1564.64 864
1564.73 858
1564.82 892
1564.91 899
1565.01 900
1565.10 884
1565.19 882
1565.28 892
1565.37 877
1565.46 873
1565.55 865
1565.64 840
1565.73 831
1565.82 827
1565.91 834
1566.00 823
1566.09 828
1566.19 838
1566.28 838
1566.37 860
1566.46 833
1566.55 868
1566.64 857
1566.73 876
1566.82 879
1566.91 882
1567.00 886
1567.09 906
1567.18 883
1567.28 880
1567.37 889
1567.46 873
1567.55 856
1567.64 881
1567.73 856
1567.82 885
1567.91 858
1568.00 874
1568.09 834
1568.18 838
1568.27 803
1568.37 828
1568.46 804
1568.55 808
1568.64 815
1568.73 817
1568.82 820
1568.91 793
1569.00 795
1569.09 804
1569.18 805
1569.27 789
1569.37 786
1569.46 782
1569.55 779
1569.64 773
1569.73 758
1569.82 750
1569.91 737
1570.00 754
1570.09 780
1570.18 771
1570.27 761
1570.36 747
1570.46 731
1570.55 724
1570.64 733
1570.73 720
1570.82 721
1570.91 709
1571.00 699
1571.09 699
1571.18 699
1571.27 680
1571.37 692
1571.46 710
1571.55 689
1571.64 699
1571.73 693
1571.82 705
1571.91 696
1572.00 699
1572.09 700
1572.18 701
1572.27 724
1572.37 737
1572.46 714
1572.55 696
1572.64 691
1572.73 684
1572.82 661
1572.91 648
1573.00 639
1573.09 628
1573.18 649
1573.28 635
1573.37 629
1573.46 638
1573.55 603
1573.64 617
1573.73 590
1573.82 600
1573.91 611
1574.00 664
1574.09 649
1574.19 656
1574.28 642
1574.37 661
1574.46 663
1574.55 702
1574.64 676
1574.73 726
1574.82 689
1574.91 716
1575.00 705
1575.10 730
1575.19 723
1575.28 733
1575.37 723
1575.46 722
1575.55 697
1575.64 704
1575.73 705
1575.82 711
1575.92 718
1576.01 712
1576.10 716
1576.19 734
1576.28 741
1576.37 761
1576.46 762
1576.55 759
1576.64 748
1576.74 756
1576.83 757
1576.92 747
1577.01 758
1577.10 762
1577.19 754
1577.28 779
1577.37 767
1577.46 805
1577.56 781
1577.65 778
1577.74 796
1577.83 820
1577.92 829
1578.01 866
1578.10 837
1578.19 866
1578.28 885
1578.38 886
1578.47 880
1578.56 900
1578.65 884
1578.74 872
1578.83 887
1578.92 907
1579.01 917
1579.10 905
1579.20 913
1579.29 903
1579.38 929
1579.47 923
1579.56 927
1579.65 921
1579.74 887
1579.83 892
1579.93 883
1580.02 899
1580.11 873
1580.20 889
1580.29 916
1580.38 957
1580.47 938
1580.56 946
1580.66 933
1580.75 950
1580.84 953
1580.93 976
1581.02 955
1581.11 933
1581.20 911
1581.29 917
1581.38 918
1581.48 920
1581.57 898
1581.66 938
1581.75 892
1581.84 921
1581.93 874
1582.02 904
1582.11 924
1582.21 905
1582.30 889
1582.39 900
1582.48 884
1582.57 867
1582.66 836
1582.75 888
1582.84 873
1582.94 902
1583.03 901
1583.12 932
1583.21 913
1583.30 945
1583.39 941
1583.48 968
1583.58 947
1583.67 982
1583.76 952
1583.85 926
1583.94 901
1584.03 891
1584.12 859
1584.21 871
1584.31 860
1584.40 876
1584.49 885
1584.58 877
1584.67 869
1584.76 878
1584.85 883
1584.94 873
1585.04 893
1585.13 891
1585.22 891
1585.31 902
1585.40 879
1585.49 904
1585.58 891
1585.68 898
1585.77 882
1585.86 879
1585.95 895
1586.04 903
1586.13 912
1586.22 891
1586.32 881
1586.41 862
1586.50 877
1586.59 882
1586.68 848
1586.77 869
1586.86 862
1586.95 872
1587.05 848
1587.14 842
1587.23 860
1587.32 834
1587.41 835
1587.50 826
1587.59 793
1587.69 819
1587.78 801
1587.87 797
1587.96 776
1588.05 774
1588.14 750
1588.23 741
1588.33 747
1588.42 714
1588.51 722
1588.60 732
1588.69 722
1588.78 733
1588.87 731
1588.97 718
1589.06 712
1589.15 711
1589.24 716
1589.33 714
1589.42 696
1589.52 696
1589.61 674
1589.70 665
1589.79 663
1589.88 658
1589.97 644
1590.06 642
1590.16 647
1590.25 650
1590.34 654
1590.43 674
1590.52 660
1590.61 662
1590.70 647
1590.80 677
1590.89 678
1590.98 692
1591.07 681
1591.16 672
1591.25 682
1591.34 707
1591.44 684
1591.53 704
1591.62 701
1591.71 717
1591.80 713
1591.89 704
1591.99 702
1592.08 701
1592.17 709
1592.26 709
1592.35 684
1592.44 681
1592.53 694
1592.63 704
1592.72 702
1592.81 713
1592.90 714
1592.99 708
1593.08 729
1593.18 688
1593.27 691
1593.36 710
1593.45 738
1593.54 736
1593.63 746
1593.73 700
1593.82 708
1593.91 706
1594.00 717
1594.09 718
1594.18 699
1594.27 753
1594.37 744
1594.46 726
1594.55 735
1594.64 747
1594.73 731
1594.82 698
1594.92 689
1595.01 680
1595.10 677
1595.19 720
1595.28 732
1595.37 698
1595.47 701
1595.56 690
1595.65 690
1595.74 675
1595.83 663
1595.92 673
1596.02 653
1596.11 662
1596.20 673
1596.29 686
1596.38 706
1596.47 705
1596.57 697
1596.66 704
1596.75 722
1596.84 735
1596.93 758
1597.02 757
1597.12 750
1597.21 761
1597.30 742
1597.39 756
1597.48 731
1597.57 737
1597.67 716
1597.76 739
1597.85 694
1597.94 683
1598.03 687
1598.12 675
1598.22 687
1598.31 688
1598.40 688
1598.49 668
1598.58 673
1598.67 688
1598.77 692
1598.86 725
1598.95 723
1599.04 733
1599.13 734
1599.23 746
1599.32 746
1599.41 735
1599.50 748
1599.59 778
1599.68 769
1599.78 754
1599.87 774
1599.96 781
1600.05 754
1600.14 741
1600.23 778
1600.33 752
1600.42 765
1600.51 749
1600.60 743
1600.69 734
1600.79 738
1600.88 697
1600.97 693
1601.06 717
1601.15 728
1601.24 725
1601.34 750
1601.43 768
1601.52 733
1601.61 764
1601.70 754
1601.80 732
1601.89 702
1601.98 712
1602.07 690
1602.16 698
1602.25 713
1602.35 720
1602.44 747
1602.53 733
1602.62 757
1602.71 726
1602.81 733
1602.90 723
1602.99 719
1603.08 710
1603.17 689
1603.26 698
1603.36 685
1603.45 674
1603.54 667
1603.63 669
1603.72 655
1603.82 658
1603.91 678
1604.00 701
1604.09 694
1604.18 679
1604.28 666
1604.37 670
1604.46 647
1604.55 640
1604.64 672
1604.73 696
1604.83 682
1604.92 687
1605.01 674
1605.10 679
1605.19 673
1605.29 673
1605.38 650
1605.47 649
1605.56 640
1605.65 634
1605.75 632
1605.84 635
1605.93 646
1606.02 630
1606.11 628
1606.21 640
1606.30 656
1606.39 692
1606.48 683
1606.57 672
1606.67 655
1606.76 681
1606.85 686
1606.94 662
1607.03 658
1607.13 662
1607.22 666
1607.31 675
1607.40 681
1607.49 693
1607.59 682
1607.68 682
1607.77 670
1607.86 656
1607.95 678
1608.05 691
1608.14 706
1608.23 724
1608.32 749
1608.41 724
1608.51 737
1608.60 707
1608.69 735
1608.78 733
1608.87 724
1608.97 713
1609.06 702
1609.15 713
1609.24 698
1609.33 723
1609.43 728
1609.52 756
1609.61 756
1609.70 762
1609.79 756
1609.89 748
1609.98 709
1610.07 747
1610.16 735
1610.25 759
1610.35 754
1610.44 769
1610.53 753
1610.62 763
1610.71 739
1610.81 759
1610.90 762
1610.99 780
1611.08 760
1611.17 763
1611.27 767
1611.36 776
1611.45 761
1611.54 763
1611.63 718
1611.73 712
1611.82 698
1611.91 670
1612.00 664
1612.10 678
1612.19 660
1612.28 679
1612.37 675
1612.46 690
1612.56 675
1612.65 666
1612.74 679
1612.83 683
1612.92 687
1613.02 669
1613.11 672
1613.20 663
1613.29 672
1613.39 692
1613.48 643
1613.57 665
1613.66 650
1613.75 656
1613.85 673
1613.94 665
1614.03 689
1614.12 693
1614.21 673
1614.31 685
1614.40 701
1614.49 686
1614.58 715
1614.68 693
1614.77 699
1614.86 700
1614.95 703
1615.04 686
1615.14 675
1615.23 643
1615.32 671
1615.41 658
1615.51 644
1615.60 648
1615.69 653
1615.78 652
1615.87 651
1615.97 660
1616.06 654
1616.15 614
1616.24 621
1616.34 618
1616.43 635
1616.52 655
1616.61 642
1616.70 657
1616.80 626
1616.89 645
1616.98 648
1617.07 659
1617.17 683
1617.26 681
1617.35 662
1617.44 666
1617.53 670
1617.63 704
1617.72 698
1617.81 689
1617.90 670
1618.00 684
1618.09 652
1618.18 681
1618.27 683
1618.37 689
1618.46 689
1618.55 656
1618.64 638
1618.73 626
1618.83 627
1618.92 643
1619.01 641
1619.10 638
1619.20 646
1619.29 662
1619.38 664
1619.47 675
1619.57 664
1619.66 659
1619.75 626
1619.84 634
1619.93 658
1620.03 674
1620.12 688
1620.21 701
1620.30 674
1620.40 703
1620.49 688
1620.58 711
1620.67 700
1620.77 714
1620.86 705
1620.95 717
1621.04 717
1621.14 694
1621.23 686
1621.32 702
1621.41 711
1621.50 711
1621.60 703
1621.69 713
1621.78 693
1621.87 690
1621.97 679
1622.06 692
1622.15 691
1622.24 685
1622.34 685
1622.43 681
1622.52 679
1622.61 711
1622.71 667
1622.80 670
1622.89 646
1622.98 627
1623.08 615
1623.17 640
1623.26 638
1623.35 648
1623.45 667
1623.54 676
1623.63 685
1623.72 682
1623.82 674
1623.91 681
1624.00 682
1624.09 681
1624.19 671
1624.28 645
1624.37 647
1624.46 661
1624.55 652
1624.65 664
1624.74 652
1624.83 668
1624.92 670
1625.02 682
1625.11 680
1625.20 671
1625.29 656
1625.39 640
1625.48 627
1625.57 659
1625.66 629
1625.76 667
1625.85 670
1625.94 713
1626.03 688
1626.13 722
1626.22 713
1626.31 735
1626.40 736
1626.50 745
1626.59 754
1626.68 713
1626.77 733
1626.87 760
1626.96 740
1627.05 747
1627.15 759
1627.24 757
1627.33 733
1627.42 756
1627.52 746
1627.61 739
1627.70 710
1627.79 742
1627.89 702
1627.98 718
1628.07 696
1628.16 685
1628.26 673
1628.35 657
1628.44 644
1628.53 625
1628.63 608
1628.72 615
1628.81 611
1628.90 623
1629.00 643
1629.09 657
1629.18 668
1629.27 652
1629.37 675
1629.46 660
1629.55 680
1629.64 664
1629.74 661
1629.83 672
1629.92 666
1630.02 669
1630.11 668
1630.20 647
1630.29 634
1630.39 670
1630.48 681
1630.57 705
1630.66 699
1630.76 727
1630.85 724
1630.94 753
1631.03 732
1631.13 705
1631.22 683
1631.31 687
1631.40 694
1631.50 717
1631.59 729
1631.68 732
1631.78 715
1631.87 741
1631.96 703
1632.05 706
1632.15 701
1632.24 696
1632.33 706
1632.42 708
1632.52 713
1632.61 676
1632.70 650
1632.80 668
1632.89 669
1632.98 671
1633.07 684
1633.17 698
1633.26 675
1633.35 709
1633.44 676
1633.54 689
1633.63 682
1633.72 700
1633.82 665
1633.91 647
1634.00 645
1634.09 632
1634.19 633
1634.28 631
1634.37 628
1634.46 600
1634.56 606
1634.65 645
1634.74 643
1634.84 656
1634.93 666
1635.02 682
1635.11 670
1635.21 649
1635.30 658
1635.39 646
1635.48 643
1635.58 652
1635.67 636
1635.76 652
1635.86 667
1635.95 675
1636.04 676
1636.13 684
1636.23 687
1636.32 677
1636.41 705
1636.51 696
1636.60 664
1636.69 675
1636.78 684
1636.88 693
1636.97 706
1637.06 719
1637.16 718
1637.25 753
1637.34 756
1637.43 765
1637.53 759
1637.62 743
1637.71 745
1637.80 749
1637.90 743
1637.99 736
1638.08 707
1638.18 726
1638.27 732
1638.36 719
1638.45 697
1638.55 673
1638.64 695
1638.73 680
1638.83 695
1638.92 694
1639.01 702
1639.11 695
1639.20 692
1639.29 715
1639.38 747
1639.48 744
1639.57 742
1639.66 734
1639.76 701
1639.85 723
1639.94 708
1640.03 708
1640.13 712
1640.22 709
1640.31 701
1640.41 715
1640.50 722
1640.59 709
1640.68 721
1640.78 707
1640.87 712
1640.96 716
1641.06 710
1641.15 729
1641.24 735
1641.34 750
1641.43 750
1641.52 763
1641.61 769
1641.71 735
1641.80 732
1641.89 695
1641.99 690
1642.08 704
1642.17 719
1642.26 712
1642.36 728
1642.45 724
1642.54 706
1642.64 703
1642.73 730
1642.82 749
1642.92 756
1643.01 760
1643.10 765
1643.19 791
1643.29 796
1643.38 787
1643.47 746
1643.57 734
1643.66 736
1643.75 702
1643.85 699
1643.94 692
1644.03 701
1644.12 708
1644.22 730
1644.31 732
1644.40 727
1644.50 731
1644.59 713
1644.68 713
1644.78 688
1644.87 707
1644.96 669
1645.05 709
1645.15 703
1645.24 711
1645.33 675
1645.43 695
1645.52 649
1645.61 666
1645.71 640
1645.80 677
1645.89 679
1645.99 720
1646.08 715
1646.17 736
1646.26 726
1646.36 723
1646.45 699
1646.54 715
1646.64 723
1646.73 759
1646.82 745
1646.92 746
1647.01 736
1647.10 742
1647.20 721
1647.29 718
1647.38 700
1647.48 703
1647.57 661
1647.66 682
1647.75 663
1647.85 687
1647.94 696
1648.03 710
1648.13 709
1648.22 723
1648.31 710
1648.41 728
1648.50 741
1648.59 742
1648.69 746
1648.78 752
1648.87 742
1648.97 745
1649.06 719
1649.15 762
1649.24 740
1649.34 737
1649.43 703
1649.52 713
1649.62 685
1649.71 701
1649.80 690
1649.90 701
1649.99 682
1650.08 685
1650.18 681
1650.27 675
1650.36 662
1650.46 657
1650.55 644
1650.64 648
1650.74 656
1650.83 663
1650.92 681
1651.02 695
1651.11 708
1651.20 721
1651.30 712
1651.39 732
1651.48 707
1651.57 723
1651.67 713
1651.76 723
1651.85 728
1651.95 748
1652.04 747
1652.13 739
1652.23 727
1652.32 720
1652.41 698
1652.51 676
1652.60 692
1652.69 681
1652.79 677
1652.88 697
1652.97 699
1653.07 695
1653.16 726
1653.25 745
1653.35 774
1653.44 764
1653.53 772
1653.63 773
1653.72 773
1653.81 751
1653.91 755
1654.00 750
1654.09 745
1654.19 760
1654.28 767
1654.37 755
1654.47 748
1654.56 728
1654.65 720
1654.75 716
1654.84 728
1654.93 700
1655.03 694
1655.12 705
1655.21 698
1655.31 704
1655.40 703
1655.49 681
1655.59 682
1655.68 698
1655.77 696
1655.87 715
1655.96 689
1656.05 674
1656.15 643
1656.24 662
1656.33 671
1656.43 654
1656.52 645
1656.61 670
1656.71 666
1656.80 688
1656.89 718
1656.99 720
1657.08 721
1657.17 748
1657.27 760
1657.36 751
1657.45 751
1657.55 769
1657.64 744
1657.73 767
1657.83 739
1657.92 749
1658.01 719
1658.11 737
1658.20 743
1658.29 739
1658.39 728
1658.48 722
1658.57 696
1658.67 684
1658.76 674
1658.86 670
1658.95 667
1659.04 697
1659.14 682
1659.23 679
1659.32 702
1659.42 696
1659.51 697
1659.60 711
1659.70 707
1659.79 710
1659.88 694
1659.98 698
1660.07 711
1660.16 712
1660.26 735
1660.35 755
1660.44 756
1660.54 748
1660.63 739
1660.72 766
1660.82 770
1660.91 739
1661.01 716
1661.10 703
1661.19 682
1661.29 637
1661.38 649
1661.47 643
1661.57 667
1661.66 684
1661.75 687
1661.85 728
1661.94 713
1662.03 718
1662.13 712
1662.22 689
1662.31 694
1662.41 695
1662.50 675
1662.59 655
1662.69 636
1662.78 654
1662.88 644
1662.97 644
1663.06 659
1663.16 655
1663.25 650
1663.34 634
1663.44 642
1663.53 648
1663.62 658
1663.72 627
1663.81 652
1663.90 661
1664.00 685
1664.09 707
1664.19 721
1664.28 737
1664.37 728
1664.47 742
1664.56 774
1664.65 781
1664.75 791
1664.84 785
1664.93 801
1665.03 815
1665.12 824
1665.22 818
1665.31 797
1665.40 800
1665.50 791
1665.59 809
1665.68 804
1665.78 808
1665.87 777
1665.96 750
1666.06 750
1666.15 752
1666.25 745
1666.34 767
1666.43 751
1666.53 748
1666.62 789
1666.71 772
1666.81 760
1666.90 756
1666.99 753
1667.09 773
1667.18 769
1667.28 778
1667.37 761
1667.46 770
1667.56 757
1667.65 768
1667.74 768
1667.84 742
1667.93 747
1668.03 755
1668.12 768
1668.21 751
1668.31 788
1668.40 794
1668.49 808
1668.59 789
1668.68 801
1668.77 792
1668.87 804
1668.96 806
1669.06 842
1669.15 864
1669.24 875
1669.34 841
1669.43 826
1669.52 855
1669.62 867
1669.71 850
1669.81 864
1669.90 866
1669.99 870
1670.09 859
1670.18 866
1670.27 893
1670.37 894
1670.46 884
1670.56 874
1670.65 872
1670.74 854
1670.84 856
1670.93 848
1671.02 852
1671.12 831
1671.21 852
1671.31 822
1671.40 811
1671.49 811
1671.59 810
1671.68 814
1671.78 817
1671.87 794
1671.96 771
1672.06 776
1672.15 795
1672.24 804
1672.34 798
1672.43 814
1672.53 821
1672.62 812
1672.71 816
1672.81 799
1672.90 836
1672.99 846
1673.09 825
1673.18 811
1673.28 813
1673.37 798
1673.46 804
1673.56 812
1673.65 799
1673.75 771
1673.84 787
1673.93 746
1674.03 752
1674.12 753
1674.21 763
1674.31 779
1674.40 785
1674.50 788
1674.59 789
1674.68 767
1674.78 767
1674.87 763
1674.97 781
1675.06 759
1675.15 759
1675.25 745
1675.34 746
1675.44 724
1675.53 699
1675.62 691
1675.72 706
1675.81 702
1675.90 694
1676.00 678
1676.09 686
1676.19 683
1676.28 693
1676.37 678
1676.47 697
1676.56 686
1676.66 680
1676.75 686
1676.84 695
1676.94 719
1677.03 737
1677.13 775
1677.22 805
1677.31 811
1677.41 817
1677.50 812
1677.60 830
1677.69 822
1677.78 817
1677.88 824
1677.97 840
1678.07 818
1678.16 827
1678.25 795
1678.35 776
1678.44 761
1678.54 753
1678.63 750
1678.72 761
1678.82 754
1678.91 756
1679.01 759
1679.10 755
1679.19 757
1679.29 743
1679.38 756
1679.48 742
1679.57 730
1679.66 737
1679.76 737
1679.85 736
1679.95 731
1680.04 725
1680.13 753
1680.23 735
1680.32 727
1680.42 732
1680.51 759
1680.60 774
1680.70 777
1680.79 810
1680.89 833
1680.98 863
1681.07 873
1681.17 861
1681.26 859
1681.36 869
1681.45 855
1681.54 868
1681.64 861
1681.73 851
1681.83 824
1681.92 828
1682.02 800
1682.11 807
1682.20 824
1682.30 814
1682.39 829
1682.49 839
1682.58 810
1682.67 841
1682.77 825
1682.86 825
1682.96 824
1683.05 834
1683.14 812
1683.24 809
1683.33 799
1683.43 859
1683.52 849
1683.62 855
1683.71 860
1683.80 865
1683.90 871
1683.99 912
1684.09 913
1684.18 950
1684.27 905
1684.37 901
1684.46 882
1684.56 877
1684.65 869
1684.75 884
1684.84 865
1684.93 886
1685.03 886
1685.12 915
1685.22 897
1685.31 917
1685.40 932
1685.50 940
1685.59 964
1685.69 969
1685.78 1012
1685.88 1008
1685.97 1028
1686.06 1030
1686.16 995
1686.25 987
1686.35 965
1686.44 944
1686.53 933
1686.63 911
1686.72 908
1686.82 873
1686.91 855
1687.01 850
1687.10 836
1687.19 827
1687.29 809
1687.38 816
1687.48 785
1687.57 798
1687.67 786
1687.76 769
1687.85 755
1687.95 771
1688.04 791
1688.14 826
1688.23 832
1688.33 842
1688.42 828
1688.51 858
1688.61 839
1688.70 825
1688.80 814
1688.89 814
1688.99 802
1689.08 798
1689.17 790
1689.27 829
1689.36 859
1689.46 872
1689.55 874
1689.65 876
1689.74 884
1689.83 882
1689.93 878
1690.02 872
1690.12 885
1690.21 890
1690.31 901
1690.40 882
1690.49 894
1690.59 886
1690.68 862
1690.78 876
1690.87 865
1690.97 892
1691.06 878
1691.15 865
1691.25 837
1691.34 838
1691.44 819
1691.53 859
1691.63 854
1691.72 859
1691.81 837
1691.91 855
1692.00 848
1692.10 877
1692.19 856
1692.29 856
1692.38 882
1692.48 866
1692.57 838
1692.66 853
1692.76 828
1692.85 838
1692.95 850
1693.04 882
1693.14 868
1693.23 891
1693.33 879
1693.42 900
1693.51 907
1693.61 901
1693.70 895
1693.80 898
1693.89 881
1693.99 856
1694.08 828
1694.17 803
1694.27 789
1694.36 771
1694.46 768
1694.55 751
1694.65 730
1694.74 717
1694.84 726
1694.93 715
1695.02 731
1695.12 725
1695.21 721
1695.31 719
1695.40 741
1695.50 757
1695.59 736
1695.69 755
1695.78 729
1695.87 742
1695.97 735
1696.06 748
1696.16 728
1696.25 717
1696.35 711
1696.44 716
1696.54 711
1696.63 747
1696.73 738
1696.82 756
1696.91 788
1697.01 804
1697.10 772
1697.20 788
1697.29 817
1697.39 830
1697.48 809
1697.58 814
1697.67 795
1697.77 808
1697.86 793
1697.95 811
1698.05 853
1698.14 864
1698.24 865
1698.33 856
1698.43 851
1698.52 860
1698.62 864
1698.71 852
1698.81 861
1698.90 844
1698.99 855
1699.09 823
1699.18 842
1699.28 840
1699.37 832
1699.47 845
1699.56 863
1699.66 843
1699.75 844
1699.85 840
1699.94 829
1700.03 827
1700.13 840
1700.22 836
1700.32 842
1700.41 837
1700.51 804
1700.60 794
1700.70 818
1700.79 815
1700.89 817
1700.98 813
1701.08 798
1701.17 795
1701.26 794
1701.36 811
1701.45 816
1701.55 825
1701.64 820
1701.74 843
1701.83 816
1701.93 821
1702.02 804
1702.12 811
1702.21 781
1702.31 779
1702.40 774
1702.49 761
1702.59 784
1702.68 819
1702.78 835
1702.87 849
1702.97 828
1703.06 832
1703.16 815
1703.25 801
1703.35 817
1703.44 798
1703.54 805
1703.63 818
1703.73 837
1703.82 857
1703.91 850
1704.01 856
1704.10 827
1704.20 838
1704.29 840
1704.39 846
1704.48 832
1704.58 842
1704.67 822
1704.77 829
1704.86 815
1704.96 778
1705.05 818
1705.15 813
1705.24 814
1705.34 817
1705.43 801
1705.53 822
1705.62 844
1705.71 849
1705.81 860
1705.90 864
1706.00 823
1706.09 835
1706.19 823
1706.28 821
1706.38 827
1706.47 850
1706.57 861
1706.66 854
1706.76 853
1706.85 845
1706.95 843
1707.04 845
1707.14 844
1707.23 819
1707.33 817
1707.42 816
1707.52 826
1707.61 854
1707.71 829
1707.80 858
1707.89 828
1707.99 840
1708.08 838
1708.18 862
1708.27 829
1708.37 825
1708.46 833
1708.56 841
1708.65 866
1708.75 871
1708.84 843
1708.94 831
1709.03 803
1709.13 810
1709.22 830
1709.32 848
1709.41 846
1709.51 853
1709.60 886
1709.70 906
1709.79 900
1709.89 862
1709.98 865
1710.08 855
1710.17 894
1710.27 872
1710.36 877
1710.46 874
1710.55 866
1710.65 848
1710.74 851
1710.84 869
1710.93 863
1711.02 876
1711.12 862
1711.21 861
1711.31 848
1711.40 855
1711.50 837
1711.59 869
1711.69 880
1711.78 884
1711.88 859
1711.97 831
1712.07 844
1712.16 830
1712.26 830
1712.35 823
1712.45 815
1712.54 802
1712.64 820
1712.73 818
1712.83 799
1712.92 817
1713.02 800
1713.11 800
1713.21 797
1713.30 785
1713.40 788
1713.49 819
1713.59 817
1713.68 839
1713.78 833
1713.87 845
1713.97 820
1714.06 831
1714.16 812
1714.25 799
1714.35 796
1714.44 778
1714.54 791
1714.63 788
1714.73 782
1714.82 776
1714.92 776
1715.01 791
1715.11 775
1715.20 779
1715.30 787
1715.39 836
1715.49 883
1715.58 900
1715.68 891
1715.77 895
1715.87 893
1715.96 908
1716.06 862
1716.15 907
1716.25 911
1716.34 910
1716.44 899
1716.53 910
1716.63 872
1716.72 886
1716.82 873
1716.91 896
1717.01 908
1717.10 900
1717.20 924
1717.29 913
1717.39 914
1717.48 904
1717.58 914
1717.67 903
1717.77 918
1717.86 881
1717.96 871
1718.05 893
1718.15 875
1718.24 871
1718.34 852
1718.43 842
1718.53 860
1718.63 851
1718.72 851
1718.82 837
1718.91 828
1719.01 838
1719.10 841
1719.20 833
1719.29 844
1719.39 838
1719.48 828
1719.58 816
1719.67 837
1719.77 818
1719.86 866
1719.96 874
1720.05 859
1720.15 866
1720.24 847
1720.34 832
1720.43 841
1720.53 823
1720.62 835
1720.72 855
1720.81 840
1720.91 845
1721.00 820
1721.10 819
1721.19 835
1721.29 837
1721.38 882
1721.48 910
1721.57 889
1721.67 882
1721.77 865
1721.86 876
1721.96 865
1722.05 855
1722.15 846
1722.24 824
1722.34 815
1722.43 825
1722.53 815
1722.62 853
1722.72 815
1722.81 823
1722.91 801
1723.00 822
1723.10 812
1723.19 832
1723.29 798
1723.38 843
1723.48 811
1723.57 832
1723.67 840
1723.76 841
1723.86 810
1723.96 811
1724.05 803
1724.15 797
1724.24 790
1724.34 808
1724.43 786
1724.53 788
1724.62 766
1724.72 758
1724.81 751
1724.91 755
1725.00 759
1725.10 787
1725.19 758
1725.29 806
1725.38 782
1725.48 792
1725.58 776
1725.67 785
1725.77 771
1725.86 773
1725.96 761
1726.05 772
1726.15 767
1726.24 758
1726.34 765
1726.43 794
1726.53 780
1726.62 805
1726.72 820
1726.81 827
1726.91 799
1727.00 783
1727.10 775
1727.20 759
1727.29 737
1727.39 767
1727.48 772
1727.58 788
1727.67 793
1727.77 836
1727.86 839
1727.96 854
1728.05 874
1728.15 885
1728.24 851
1728.34 867
1728.44 849
1728.53 880
1728.63 858
1728.72 876
1728.82 870
1728.91 879
1729.01 873
1729.10 848
1729.20 873
1729.29 880
1729.39 859
1729.48 878
1729.58 860
1729.68 883
1729.77 892
1729.87 897
1729.96 890
1730.06 884
1730.15 894
1730.25 876
1730.34 845
1730.44 865
1730.53 861
1730.63 888
1730.73 891
1730.82 899
1730.92 877
1731.01 857
1731.11 849
1731.20 827
1731.30 814
1731.39 819
1731.49 821
1731.58 798
1731.68 793
1731.78 809
1731.87 807
1731.97 810
1732.06 787
1732.16 784
1732.25 772
1732.35 783
1732.44 799
1732.54 797
1732.63 826
1732.73 804
1732.83 812
1732.92 839
1733.02 866
1733.11 873
1733.21 881
1733.30 906
1733.40 909
1733.49 892
1733.59 860
1733.69 862
1733.78 830
1733.88 836
1733.97 836
1734.07 842
1734.16 815
1734.26 805
1734.35 805
1734.45 789
1734.54 790
1734.64 808
1734.74 792
1734.83 800
1734.93 792
1735.02 815
1735.12 829
1735.21 850
1735.31 876
1735.40 875
1735.50 864
1735.60 863
1735.69 834
1735.79 838
1735.88 843
1735.98 813
1736.07 807
1736.17 802
1736.27 822
1736.36 785
1736.46 762
1736.55 740
1736.65 728
1736.74 740
1736.84 712
1736.93 731
1737.03 715
1737.13 731
1737.22 719
1737.32 753
1737.41 756
1737.51 783
1737.60 803
1737.70 816
1737.80 832
1737.89 809
1737.99 807
1738.08 798
1738.18 782
1738.27 780
1738.37 779
1738.46 782
1738.56 794
1738.66 771
1738.75 783
1738.85 792
1738.94 771
1739.04 755
1739.13 753
1739.23 747
1739.33 732
1739.42 755
1739.52 729
1739.61 765
1739.71 707
1739.80 719
1739.90 719
1740.00 731
1740.09 776
1740.19 780
1740.28 766
1740.38 748
1740.47 755
1740.57 758
1740.67 754
1740.76 784
1740.86 776
1740.95 779
1741.05 768
1741.14 765
1741.24 737
1741.34 762
1741.43 805
1741.53 829
1741.62 853
1741.72 850
1741.81 833
1741.91 846
1742.01 846
1742.10 849
1742.20 871
1742.29 829
1742.39 853
1742.48 842
1742.58 835
1742.68 802
1742.77 803
1742.87 814
1742.96 810
1743.06 786
1743.15 787
1743.25 816
1743.35 820
1743.44 846
1743.54 865
1743.63 872
1743.73 874
1743.83 836
1743.92 852
1744.02 832
1744.11 837
1744.21 825
1744.30 829
1744.40 846
1744.50 833
1744.59 843
1744.69 824
1744.78 822
1744.88 837
1744.98 860
1745.07 877
1745.17 917
1745.26 917
1745.36 922
1745.45 908
1745.55 909
1745.65 880
1745.74 912
1745.84 899
1745.93 899
1746.03 881
1746.13 875
1746.22 856
1746.32 849
1746.41 834
1746.51 837
1746.60 863
1746.70 850
1746.80 829
1746.89 838
1746.99 823
1747.08 860
1747.18 857
1747.28 849
1747.37 840
1747.47 838
1747.56 820
1747.66 823
1747.76 830
1747.85 855
1747.95 839
1748.04 852
1748.14 848
1748.24 879
1748.33 875
1748.43 898
1748.52 902
1748.62 879
1748.71 878
1748.81 873
1748.91 878
1749.00 904
1749.10 920
1749.19 931
1749.29 903
1749.39 902
1749.48 879
1749.58 878
1749.67 843
1749.77 839
1749.87 847
1749.96 861
1750.06 870
1750.15 865
1750.25 834
1750.35 824
1750.44 839
1750.54 835
1750.63 835
1750.73 800
1750.83 805
1750.92 808
1751.02 804
1751.11 791
1751.21 780
1751.31 778
1751.40 781
1751.50 778
1751.59 776
1751.69 794
1751.79 773
1751.88 790
1751.98 792
1752.07 794
1752.17 775
1752.27 773
1752.36 782
1752.46 754
1752.55 742
1752.65 742
1752.75 742
1752.84 738
1752.94 742
1753.03 749
1753.13 745
1753.23 747
1753.32 738
1753.42 759
1753.51 753
1753.61 748
1753.71 734
1753.80 761
1753.90 740
1754.00 760
1754.09 733
1754.19 752
1754.28 750
1754.38 742
1754.48 721
1754.57 745
1754.67 734
1754.76 743
1754.86 767
1754.96 765
1755.05 764
1755.15 773
1755.24 778
1755.34 784
1755.44 790
1755.53 801
1755.63 799
1755.73 767
1755.82 783
1755.92 799
1756.01 805
1756.11 805
1756.21 808
1756.30 829
1756.40 811
1756.49 823
1756.59 822
1756.69 815
1756.78 805
1756.88 818
1756.98 838
1757.07 834
1757.17 832
1757.26 829
1757.36 830
1757.46 829
1757.55 810
1757.65 803
1757.74 798
1757.84 797
1757.94 787
1758.03 801
1758.13 802
1758.23 839
1758.32 845
1758.42 852
1758.51 881
1758.61 897
1758.71 902
1758.80 897
1758.90 901
1759.00 897
1759.09 899
1759.19 886
1759.28 881
1759.38 874
1759.48 901
1759.57 901
1759.67 884
1759.76 885
1759.86 869
1759.96 886
1760.05 902
1760.15 918
1760.25 893
1760.34 904
1760.44 908
1760.53 897
1760.63 896
1760.73 901
1760.82 888
1760.92 865
1761.02 858
1761.11 837
1761.21 835
1761.31 861
1761.40 870
1761.50 868
1761.59 838
1761.69 853
1761.79 836
1761.88 856
1761.98 859
1762.08 862
1762.17 849
1762.27 872
1762.36 882
1762.46 889
1762.56 902
1762.65 899
1762.75 872
1762.85 897
1762.94 888
1763.04 923
1763.13 919
1763.23 942
1763.33 916
1763.42 911
1763.52 893
1763.62 891
1763.71 872
1763.81 891
1763.91 900
1764.00 902
1764.10 870
1764.19 873
1764.29 852
1764.39 847
1764.48 853
1764.58 858
1764.68 847
1764.77 857
1764.87 844
1764.97 840
1765.06 817
1765.16 812
1765.25 802
1765.35 797
1765.45 811
1765.54 810
1765.64 809
1765.74 820
1765.83 814
1765.93 818
1766.03 810
1766.12 824
1766.22 832
1766.32 836
1766.41 820
1766.51 845
1766.60 833
1766.70 845
1766.80 870
1766.89 881
1766.99 885
1767.09 871
1767.18 889
1767.28 929
1767.38 911
1767.47 910
1767.57 891
1767.67 892
1767.76 874
1767.86 873
1767.95 881
1768.05 852
1768.15 854
1768.24 831
1768.34 827
1768.44 831
1768.53 816
1768.63 815
1768.73 788
1768.82 810
1768.92 790
1769.02 806
1769.11 777
1769.21 802
1769.31 794
1769.40 803
1769.50 810
1769.60 805
1769.69 816
1769.79 793
1769.88 780
1769.98 799
1770.08 800
1770.17 798
1770.27 760
1770.37 778
1770.46 764
1770.56 795
1770.66 822
1770.75 831
1770.85 839
1770.95 843
1771.04 852
1771.14 847
1771.24 862
1771.33 868
1771.43 894
1771.53 870
1771.62 886
1771.72 864
1771.82 870
1771.91 847
1772.01 848
1772.11 831
1772.20 800
1772.30 819
1772.39 812
1772.49 796
1772.59 783
1772.68 792
1772.78 794
1772.88 810
1772.97 795
1773.07 785
1773.17 780
1773.26 790
1773.36 794
1773.46 803
1773.55 779
1773.65 790
1773.75 782
1773.84 792
1773.94 803
1774.04 792
1774.13 794
1774.23 803
1774.33 817
1774.42 843
1774.52 853
1774.62 826
1774.71 796
1774.81 812
1774.91 776
1775.00 792
1775.10 778
1775.20 786
1775.29 762
1775.39 756
1775.49 737
1775.58 786
1775.68 783
1775.78 784
1775.87 778
1775.97 793
1776.07 779
1776.16 794
1776.26 814
1776.36 827
1776.45 827
1776.55 806
1776.65 782
1776.74 806
1776.84 814
1776.94 836
1777.03 833
1777.13 820
1777.23 807
1777.32 807
1777.42 779
1777.52 776
1777.61 787
1777.71 822
1777.81 805
1777.90 821
1778.00 810
1778.10 817
1778.19 798
1778.29 827
1778.39 829
1778.48 823
1778.58 802
1778.68 803
1778.78 789
1778.87 806
1778.97 813
1779.07 840
1779.16 830
1779.26 846
1779.36 839
1779.45 828
1779.55 824
1779.65 852
1779.74 831
1779.84 799
1779.94 794
1780.03 779
1780.13 795
1780.23 776
1780.32 775
1780.42 771
1780.52 747
1780.61 744
1780.71 753
1780.81 758
1780.90 760
1781.00 741
1781.10 727
1781.19 716
1781.29 721
1781.39 749
1781.49 767
1781.58 748
1781.68 759
1781.78 767
1781.87 776
1781.97 760
1782.07 746
1782.16 723
1782.26 723
1782.36 732
1782.45 727
1782.55 728
1782.65 736
1782.74 719
1782.84 714
1782.94 735
1783.04 723
1783.13 759
1783.23 748
1783.33 765
1783.42 740
1783.52 732
1783.62 741
1783.71 762
1783.81 750
1783.91 749
1784.00 767
1784.10 802
1784.20 777
1784.29 758
1784.39 753
1784.49 752
1784.59 736
1784.68 766
1784.78 787
1784.88 785
1784.97 795
1785.07 800
1785.17 803
1785.26 785
1785.36 783
1785.46 774
1785.55 745
1785.65 781
1785.75 797
1785.85 805
1785.94 769
1786.04 743
1786.14 730
1786.23 735
1786.33 740
1786.43 736
1786.52 738
1786.62 758
1786.72 771
1786.82 792
1786.91 798
1787.01 813
1787.11 818
1787.20 814
1787.30 825
1787.40 833
1787.49 855
1787.59 863
1787.69 865
1787.78 867
1787.88 844
1787.98 872
1788.08 831
1788.17 845
1788.27 850
1788.37 871
1788.46 863
1788.56 861
1788.66 845
1788.76 845
1788.85 849
1788.95 859
1789.05 837
1789.14 828
1789.24 839
1789.34 846
1789.43 858
1789.53 898
1789.63 878
1789.73 884
1789.82 858
1789.92 864
1790.02 884
1790.11 867
1790.21 839
1790.31 853
1790.41 842
1790.50 854
1790.60 838
1790.70 815
1790.79 796
1790.89 771
1790.99 767
1791.08 756
1791.18 753
1791.28 778
1791.38 799
1791.47 811
1791.57 809
1791.67 772
1791.76 757
1791.86 726
1791.96 728
1792.06 716
1792.15 700
1792.25 694
1792.35 686
1792.44 691
1792.54 682
1792.64 705
1792.74 717
1792.83 716
1792.93 726
1793.03 722
1793.12 750
1793.22 745
1793.32 745
1793.42 746
1793.51 735
1793.61 712
1793.71 727
1793.80 736
1793.90 743
1794.00 759
1794.10 756
1794.19 748
1794.29 716
1794.39 711
1794.48 727
1794.58 749
1794.68 722
1794.78 737
1794.87 733
1794.97 728
1795.07 728
1795.16 715
1795.26 717
1795.36 717
1795.46 717
1795.55 698
1795.65 669
1795.75 695
1795.85 676
1795.94 678
1796.04 689
1796.14 677
1796.23 650
1796.33 655
1796.43 660
1796.53 652
1796.62 651
1796.72 645
1796.82 638
1796.91 646
1797.01 643
1797.11 638
1797.21 657
1797.30 657
1797.40 667
1797.50 668
1797.60 662
1797.69 649
1797.79 647
1797.89 632
1797.98 639
1798.08 642
1798.18 651
1798.28 653
1798.37 658
1798.47 651
1798.57 661
1798.67 665
1798.76 673
1798.86 677
1798.96 692
1799.05 690
1799.15 689
1799.25 665
1799.35 675
1799.44 664
1799.54 667
1799.64 645
1799.74 649
1799.83 679
1799.93 663
1800.03 707
1800.13 706
1800.22 702
1800.32 700
1800.42 725
1800.51 706
1800.61 732
1800.71 724
1800.81 714
1800.90 716
1801.00 717
1801.10 704
1801.20 686
1801.29 704
1801.39 690
1801.49 680
1801.59 692
1801.68 662
1801.78 679
1801.88 642
1801.98 673
1802.07 693
1802.17 702
1802.27 692
1802.36 704
1802.46 697
1802.56 695
1802.66 702
1802.75 700
1802.85 717
1802.95 708
1803.05 730
1803.14 732
1803.24 720
1803.34 727
1803.44 751
1803.53 767
1803.63 799
1803.73 773
1803.83 745
1803.92 749
1804.02 745
1804.12 735
1804.22 754
1804.31 751
1804.41 743
1804.51 766
1804.61 761
1804.70 761
1804.80 780
1804.90 775
1805.00 781
1805.09 783
1805.19 785
1805.29 769
1805.39 789
1805.48 777
1805.58 790
1805.68 814
1805.78 819
1805.87 771
1805.97 750
1806.07 735
1806.17 765
1806.26 769
1806.36 760
1806.46 772
1806.56 775
1806.65 810
1806.75 831
1806.85 837
1806.95 834
1807.04 807
1807.14 789
1807.24 760
1807.34 734
1807.43 739
1807.53 763
1807.63 759
1807.73 759
1807.82 748
1807.92 735
1808.02 766
1808.12 747
1808.21 743
1808.31 723
1808.41 746
1808.51 747
1808.60 740
1808.70 717
1808.80 700
1808.90 707
1808.99 702
1809.09 724
1809.19 717
1809.29 741
1809.38 759
1809.48 750
1809.58 727
1809.68 756
1809.77 755
1809.87 731
1809.97 722
1810.07 718
1810.17 717
1810.26 693
1810.36 681
1810.46 670
1810.56 663
1810.65 680
1810.75 715
1810.85 726
1810.95 726
1811.04 738
1811.14 712
1811.24 699
1811.34 702
1811.43 698
1811.53 717
1811.63 707
1811.73 702
1811.82 706
1811.92 726
1812.02 696
1812.12 704
1812.22 701
1812.31 723
1812.41 747
1812.51 738
1812.61 739
1812.70 723
1812.80 729
1812.90 725
1813.00 709
1813.09 709
1813.19 677
1813.29 684
1813.39 669
1813.49 655
1813.58 620
1813.68 627
1813.78 614
1813.88 608
1813.97 593
1814.07 633
1814.17 661
1814.27 667
1814.36 681
1814.46 689
1814.56 704
1814.66 715
1814.76 736
1814.85 717
1814.95 723
1815.05 727
1815.15 742
1815.24 736
1815.34 766
1815.44 768
1815.54 783
1815.64 791
1815.73 783
1815.83 799
1815.93 791
1816.03 774
1816.12 762
1816.22 760
1816.32 758
1816.42 788
1816.52 735
1816.61 748
1816.71 729
1816.81 749
1816.91 721
1817.00 707
1817.10 697
1817.20 697
1817.30 690
1817.40 702
1817.49 692
1817.59 715
1817.69 733
1817.79 749
1817.88 766
1817.98 776
1818.08 776
1818.18 780
1818.28 783
1818.37 779
1818.47 749
1818.57 742
1818.67 750
1818.76 763
1818.86 762
1818.96 733
1819.06 716
1819.16 727
1819.25 701
1819.35 712
1819.45 699
1819.55 705
1819.65 668
1819.74 679
1819.84 670
1819.94 664
1820.04 636
1820.13 658
1820.23 653
1820.33 659
1820.43 663
1820.53 702
1820.62 712
1820.72 740
1820.82 730
1820.92 748
1821.02 747
1821.11 757
1821.21 748
1821.31 753
1821.41 758
1821.51 785
1821.60 780
1821.70 767
1821.80 739
1821.90 718
1821.99 708
1822.09 727
1822.19 720
1822.29 712
1822.39 732
1822.48 736
1822.58 748
1822.68 744
1822.78 746
1822.88 721
1822.97 721
1823.07 733
1823.17 724
1823.27 713
1823.37 704
1823.46 677
1823.56 681
1823.66 693
1823.76 693
1823.86 713
1823.95 698
1824.05 695
1824.15 701
1824.25 740
1824.35 713
1824.44 730
1824.54 709
1824.64 704
1824.74 687
1824.84 706
1824.93 707
1825.03 718
1825.13 701
1825.23 725
1825.33 711
1825.42 730
1825.52 735
1825.62 745
1825.72 742
1825.82 729
1825.91 720
1826.01 721
1826.11 730
1826.21 721
1826.31 734
1826.40 723
1826.50 724
1826.60 770
1826.70 774
1826.80 774
1826.89 756
1826.99 772
1827.09 762
1827.19 756
1827.29 742
1827.38 746
1827.48 753
1827.58 745
1827.68 748
1827.78 733
1827.88 722
1827.97 746
1828.07 697
1828.17 694
1828.27 680
1828.37 697
1828.46 684
1828.56 688
1828.66 722
1828.76 725
1828.86 721
1828.95 731
1829.05 717
1829.15 709
1829.25 741
1829.35 742
1829.44 762
1829.54 737
1829.64 751
1829.74 739
1829.84 747
1829.94 739
1830.03 722
1830.13 694
1830.23 708
1830.33 725
1830.43 744
1830.52 736
1830.62 736
1830.72 745
1830.82 747
1830.92 775
1831.02 772
1831.11 754
1831.21 747
1831.31 734
1831.41 713
1831.51 706
1831.60 712
1831.70 726
1831.80 738
1831.90 739
1832.00 740
1832.10 709
1832.19 732
1832.29 717
1832.39 719
1832.49 730
1832.59 731
1832.68 726
1832.78 735
1832.88 740
1832.98 738
1833.08 747
1833.18 764
1833.27 729
1833.37 735
1833.47 739
1833.57 748
1833.67 760
1833.76 756
1833.86 734
1833.96 721
1834.06 721
1834.16 732
1834.26 724
1834.35 737
1834.45 738
1834.55 745
1834.65 755
1834.75 746
1834.85 730
1834.94 722
1835.04 724
1835.14 714
1835.24 697
1835.34 705
1835.44 709
1835.53 690
1835.63 693
1835.73 678
1835.83 677
1835.93 644
1836.03 653
1836.12 653
1836.22 670
1836.32 658
1836.42 665
1836.52 667
1836.62 639
1836.71 645
1836.81 643
1836.91 641
1837.01 637
1837.11 629
1837.20 630
1837.30 644
1837.40 655
1837.50 678
1837.60 682
1837.70 652
1837.80 655
1837.89 663
1837.99 668
1838.09 691
1838.19 687
1838.29 689
1838.39 681
1838.48 685
1838.58 713
1838.68 682
1838.78 687
1838.88 693
1838.98 691
1839.07 676
1839.17 673
1839.27 677
1839.37 681
1839.47 691
1839.57 702
1839.66 684
1839.76 705
1839.86 697
1839.96 730
1840.06 732
1840.16 786
1840.25 743
1840.35 769
1840.45 739
1840.55 735
1840.65 717
1840.75 758
1840.85 728
1840.94 750
1841.04 768
1841.14 738
1841.24 734
1841.34 728
1841.44 747
1841.53 773
1841.63 724
1841.73 729
1841.83 697
1841.93 696
1842.03 701
1842.12 707
1842.22 688
1842.32 696
1842.42 720
1842.52 743
1842.62 759
1842.72 776
1842.81 774
1842.91 761
1843.01 774
1843.11 757
1843.21 756
1843.31 745
1843.41 721
1843.50 708
1843.60 680
1843.70 683
1843.80 697
1843.90 689
1844.00 684
1844.09 704
1844.19 714
1844.29 722
1844.39 678
1844.49 713
1844.59 698
1844.69 716
1844.78 752
1844.88 763
1844.98 781
1845.08 780
1845.18 779
1845.28 786
1845.38 752
1845.47 776
1845.57 774
1845.67 776
1845.77 758
1845.87 760
1845.97 739
1846.07 764
1846.16 760
1846.26 785
1846.36 804
1846.46 824
1846.56 820
1846.66 813
1846.76 796
1846.85 798
1846.95 774
1847.05 763
1847.15 759
1847.25 738
1847.35 741
1847.45 722
1847.54 733
1847.64 731
1847.74 746
1847.84 767
1847.94 734
1848.04 746
1848.14 732
1848.23 736
1848.33 729
1848.43 736
1848.53 749
1848.63 782
1848.73 739
1848.83 731
1848.93 718
1849.02 721
1849.12 729
1849.22 723
1849.32 734
1849.42 749
1849.52 727
1849.62 734
1849.71 718
1849.81 725
1849.91 748
1850.01 744
1850.11 740
1850.21 776
1850.31 785
1850.41 788
1850.50 784
1850.60 785
1850.70 799
1850.80 787
1850.90 772
1851.00 775
1851.10 783
1851.19 755
1851.29 757
1851.39 710
1851.49 723
1851.59 698
1851.69 727
1851.79 715
1851.89 741
1851.98 759
1852.08 768
1852.18 764
1852.28 752
1852.38 731
1852.48 721
1852.58 741
1852.68 751
1852.77 749
1852.87 775
1852.97 767
1853.07 766
1853.17 760
1853.27 761
1853.37 743
1853.47 725
1853.56 733
1853.66 714
1853.76 710
1853.86 668
1853.96 657
1854.06 662
1854.16 670
1854.26 673
1854.35 734
1854.45 759
1854.55 763
1854.65 759
1854.75 757
1854.85 755
1854.95 758
1855.05 725
1855.15 733
1855.24 726
1855.34 724
1855.44 712
1855.54 720
1855.64 695
1855.74 724
1855.84 700
1855.94 707
1856.03 694
1856.13 714
1856.23 704
1856.33 726
1856.43 733
1856.53 730
1856.63 739
1856.73 702
1856.83 720
1856.92 742
1857.02 736
1857.12 696
1857.22 694
1857.32 684
1857.42 708
1857.52 717
1857.62 724
1857.72 749
1857.81 781
1857.91 773
1858.01 788
1858.11 796
1858.21 801
1858.31 804
1858.41 777
1858.51 785
1858.61 777
1858.70 796
1858.80 780
1858.90 808
1859.00 769
1859.10 789
1859.20 752
1859.30 768
1859.40 741
1859.50 763
1859.59 733
1859.69 740
1859.79 707
1859.89 729
1859.99 711
1860.09 716
1860.19 703
1860.29 723
1860.39 730
1860.48 753
1860.58 747
1860.68 745
1860.78 731
1860.88 722
1860.98 722
1861.08 701
1861.18 697
1861.28 682
1861.38 680
1861.47 670
1861.57 674
1861.67 688
1861.77 709
1861.87 705
1861.97 698
1862.07 704
1862.17 680
1862.27 647
1862.37 654
1862.46 690
1862.56 674
1862.66 672
1862.76 672
1862.86 681
1862.96 705
1863.06 724
1863.16 735
1863.26 722
1863.36 777
1863.45 821
1863.55 826
1863.65 847
1863.75 844
1863.85 881
1863.95 855
1864.05 847
1864.15 833
1864.25 829
1864.35 810
1864.45 811
1864.54 853
1864.64 864
1864.74 858
1864.84 853
1864.94 884
1865.04 887
1865.14 891
1865.24 910
1865.34 914
1865.44 890
1865.54 902
1865.63 886
1865.73 892
1865.83 862
1865.93 830
1866.03 828
1866.13 814
1866.23 782
1866.33 793
1866.43 791
1866.53 803
1866.63 808
1866.72 798
1866.82 820
1866.92 826
1867.02 824
1867.12 793
1867.22 799
1867.32 787
1867.42 769
1867.52 793
1867.62 797
1867.72 798
1867.81 799
1867.91 769
1868.01 772
1868.11 763
1868.21 768
1868.31 775
1868.41 781
1868.51 785
1868.61 805
1868.71 789
1868.81 802
1868.91 813
1869.00 798
1869.10 776
1869.20 770
1869.30 742
1869.40 765
1869.50 751
1869.60 750
1869.70 747
1869.80 716
1869.90 685
1870.00 672
1870.10 672
1870.20 676
1870.29 645
1870.39 658
1870.49 647
1870.59 667
1870.69 656
1870.79 675
1870.89 677
1870.99 712
1871.09 700
1871.19 729
1871.29 736
1871.39 748
1871.49 749
1871.58 751
1871.68 749
1871.78 731
1871.88 722
1871.98 728
1872.08 709
1872.18 701
1872.28 697
1872.38 690
1872.48 691
1872.58 696
1872.68 711
1872.78 715
1872.87 720
1872.97 762
1873.07 756
1873.17 760
1873.27 766
1873.37 777
1873.47 766
1873.57 790
1873.67 772
1873.77 812
1873.87 805
1873.97 814
1874.07 768
1874.17 760
1874.27 767
1874.36 778
1874.46 775
1874.56 765
1874.66 762
1874.76 754
1874.86 757
1874.96 758
1875.06 743
1875.16 781
1875.26 785
1875.36 827
1875.46 803
1875.56 806
1875.66 788
1875.76 784
1875.85 785
1875.95 789
1876.05 779
1876.15 789
1876.25 801
1876.35 806
1876.45 790
1876.55 798
1876.65 820
1876.75 857
1876.85 834
1876.95 818
1877.05 807
1877.15 791
1877.25 788
1877.35 802
1877.44 818
1877.54 814
1877.64 835
1877.74 829
1877.84 822
1877.94 802
1878.04 814
1878.14 835
1878.24 826
1878.34 809
1878.44 814
1878.54 794
1878.64 771
1878.74 754
1878.84 772
1878.94 771
1879.04 750
1879.13 744
1879.23 774
1879.33 776
1879.43 781
1879.53 799
1879.63 776
1879.73 776
1879.83 770
1879.93 783
1880.03 768
1880.13 792
1880.23 786
1880.33 791
1880.43 772
1880.53 773
1880.63 776
1880.73 800
1880.83 802
1880.93 804
1881.02 810
1881.12 801
1881.22 822
1881.32 827
1881.42 818
1881.52 826
1881.62 820
1881.72 796
1881.82 790
1881.92 804
1882.02 798
1882.12 776
1882.22 758
1882.32 755
1882.42 725
1882.52 729
1882.62 734
1882.72 744
1882.82 733
1882.92 775
1883.02 766
1883.11 777
1883.21 760
1883.31 758
1883.41 763
1883.51 744
1883.61 744
1883.71 739
1883.81 762
1883.91 748
1884.01 756
1884.11 777
1884.21 773
1884.31 772
1884.41 780
1884.51 768
1884.61 768
1884.71 771
1884.81 769
1884.91 775
1885.01 784
1885.11 780
1885.21 771
1885.31 772
1885.41 769
1885.50 784
1885.60 770
1885.70 762
1885.80 762
1885.90 770
1886.00 765
1886.10 762
1886.20 763
1886.30 789
1886.40 777
1886.50 764
1886.60 784
1886.70 814
1886.80 806
1886.90 817
1887.00 793
1887.10 774
1887.20 768
1887.30 762
1887.40 747
1887.50 741
1887.60 721
1887.70 715
1887.80 709
1887.90 722
1888.00 716
1888.10 718
1888.20 710
1888.30 724
1888.39 751
1888.49 769
1888.59 765
1888.69 785
1888.79 764
1888.89 758
1888.99 756
1889.09 737
1889.19 740
1889.29 754
1889.39 722
1889.49 724
1889.59 705
1889.69 730
1889.79 753
1889.89 764
1889.99 733
1890.09 743
1890.19 749
1890.29 767
1890.39 761
1890.49 748
1890.59 726
1890.69 718
1890.79 687
1890.89 705
1890.99 678
1891.09 663
1891.19 669
1891.29 664
1891.39 683
1891.49 688
1891.59 718
1891.69 723
1891.79 713
1891.89 720
1891.99 746
1892.09 738
1892.19 736
1892.29 742
1892.38 743
1892.48 751
1892.58 727
1892.68 735
1892.78 732
1892.88 711
1892.98 699
1893.08 700
1893.18 693
1893.28 700
1893.38 728
1893.48 713
1893.58 715
1893.68 706
1893.78 708
1893.88 682
1893.98 683
1894.08 721
1894.18 684
1894.28 704
1894.38 686
1894.48 709
1894.58 689
1894.68 677
1894.78 685
1894.88 725
1894.98 755
1895.08 768
1895.18 825
1895.28 843
1895.38 834
1895.48 854
1895.58 879
1895.68 880
1895.78 874
1895.88 842
1895.98 850
1896.08 845
1896.18 870
1896.28 859
1896.38 857
1896.48 848
1896.58 824
1896.68 810
1896.78 790
1896.88 762
1896.98 776
1897.08 783
1897.18 796
1897.28 791
1897.38 775
1897.48 781
1897.58 763
1897.68 765
1897.78 782
1897.88 754
1897.98 748
1898.08 732
1898.18 679
1898.28 692
1898.38 699
1898.48 700
1898.58 699
1898.68 742
1898.78 741
1898.88 723
1898.98 716
1899.08 716
1899.18 719
1899.28 700
1899.38 699
1899.48 692
1899.58 690
1899.68 691
1899.78 680
1899.88 678
1899.98 681
1900.08 684
1900.18 683
1900.28 681
1900.38 674
1900.48 667
1900.58 673
1900.68 673
1900.78 669
1900.88 657
1900.98 675
1901.08 653
1901.18 659
1901.28 675
1901.38 674
1901.48 672
1901.58 664
1901.68 639
1901.78 639
1901.88 610
1901.98 604
1902.08 598
1902.18 602
1902.28 615
1902.38 605
1902.48 608
1902.58 642
1902.68 656
1902.78 650
1902.88 650
1902.98 674
1903.08 686
1903.18 682
1903.28 707
1903.38 705
1903.48 748
1903.58 719
1903.68 736
1903.78 737
1903.88 710
1903.98 710
1904.08 764
1904.18 771
1904.28 767
1904.38 732
1904.48 725
1904.58 744
1904.68 769
1904.78 768
1904.88 788
1904.98 777
1905.08 774
1905.18 800
1905.28 827
1905.38 814
1905.48 781
1905.58 822
1905.68 804
1905.78 773
1905.88 778
1905.98 791
1906.08 807
1906.18 793
1906.28 791
1906.38 775
1906.48 749
1906.58 744
1906.68 751
1906.78 762
1906.88 771
1906.98 793
1907.08 804
1907.18 815
1907.28 809
1907.38 809
1907.48 830
1907.58 829
1907.68 828
1907.79 807
1907.89 780
1907.99 760
1908.09 767
1908.19 773
1908.29 757
1908.39 775
1908.49 781
1908.59 785
1908.69 791
1908.79 786
1908.89 784
1908.99 784
1909.09 806
1909.19 799
1909.29 803
1909.39 773
1909.49 802
1909.59 800
1909.69 790
1909.79 853
1909.89 856
1909.99 861
1910.09 841
1910.19 813
1910.29 819
1910.39 824
1910.49 851
1910.59 863
1910.69 864
1910.79 822
1910.89 817
1910.99 825
1911.09 831
1911.19 821
1911.29 810
1911.39 800
1911.49 793
1911.59 810
1911.69 833
1911.80 832
1911.90 850
1912.00 805
1912.10 803
1912.20 788
1912.30 786
1912.40 765
1912.50 771
1912.60 773
1912.70 777
1912.80 799
1912.90 788
1913.00 796
1913.10 823
1913.20 832
1913.30 818
1913.40 807
1913.50 814
1913.60 794
1913.70 782
1913.80 795
1913.90 799
1914.00 811
1914.10 832
1914.20 840
1914.30 836
1914.40 799
1914.50 803
1914.60 811
1914.71 814
1914.81 817
1914.91 778
1915.01 764
1915.11 765
1915.21 757
1915.31 773
1915.41 775
1915.51 763
1915.61 784
1915.71 792
1915.81 766
1915.91 748
1916.01 755
1916.11 746
1916.21 724
1916.31 728
1916.41 719
1916.51 727
1916.61 710
1916.71 696
1916.81 676
1916.91 690
1917.01 683
1917.12 692
1917.22 691
1917.32 677
1917.42 685
1917.52 677
1917.62 679
1917.72 671
1917.82 679
1917.92 682
1918.02 687
1918.12 706
1918.22 737
1918.32 736
1918.42 725
1918.52 738
1918.62 730
1918.72 730
1918.82 733
1918.92 731
1919.02 746
1919.12 731
1919.23 760
1919.33 757
1919.43 762
1919.53 793
1919.63 796
1919.73 809
1919.83 806
1919.93 805
1920.03 817
1920.13 798
1920.23 813
1920.33 819
1920.43 816
1920.53 834
1920.63 810
1920.73 796
1920.83 831
1920.93 814
1921.03 803
1921.14 793
1921.24 777
1921.34 766
1921.44 759
1921.54 757
1921.64 771
1921.74 742
1921.84 711
1921.94 732
1922.04 743
1922.14 759
1922.24 788
1922.34 825
1922.44 838
1922.54 830
1922.64 870
1922.74 872
1922.85 855
1922.95 860
1923.05 844
1923.15 834
1923.25 826
1923.35 797
1923.45 799
1923.55 779
1923.65 766
1923.75 762
1923.85 732
1923.95 769
1924.05 778
1924.15 778
1924.25 734
1924.35 711
1924.46 728
1924.56 763
1924.66 739
1924.76 756
1924.86 776
1924.96 791
1925.06 773
1925.16 779
1925.26 720
1925.36 731
1925.46 707
1925.56 730
1925.66 770
1925.76 785
1925.86 803
1925.97 822
1926.07 836
1926.17 835
1926.27 815
1926.37 844
1926.47 847
1926.57 842
1926.67 843
1926.77 831
1926.87 841
1926.97 837
1927.07 838
1927.17 842
1927.27 824
1927.37 838
1927.48 846
1927.58 847
1927.68 857
1927.78 873
1927.88 846
1927.98 831
1928.08 859
1928.18 843
1928.28 829
1928.38 818
1928.48 824
1928.58 819
1928.68 820
1928.79 823
1928.89 817
1928.99 823
1929.09 812
1929.19 824
1929.29 851
1929.39 854
1929.49 855
1929.59 846
1929.69 825
1929.79 802
1929.89 792
1929.99 787
1930.10 769
1930.20 781
1930.30 786
1930.40 784
1930.50 773
1930.60 766
1930.70 782
1930.80 764
1930.90 750
1931.00 801
1931.10 795
1931.20 785
1931.30 786
1931.41 804
1931.51 746
1931.61 745
1931.71 768
1931.81 783
1931.91 770
1932.01 779
1932.11 770
1932.21 766
1932.31 772
1932.41 789
1932.51 768
1932.62 799
1932.72 808
1932.82 814
1932.92 791
1933.02 791
1933.12 791
1933.22 805
1933.32 817
1933.42 861
1933.52 855
1933.62 850
1933.73 849
1933.83 837
1933.93 825
1934.03 808
1934.13 795
1934.23 787
1934.33 787
1934.43 778
1934.53 771
1934.63 777
1934.73 787
1934.84 771
1934.94 786
1935.04 788
1935.14 771
1935.24 783
1935.34 762
1935.44 754
1935.54 758
1935.64 762
1935.74 745
1935.84 738
1935.95 730
1936.05 740
1936.15 735
1936.25 734
1936.35 701
1936.45 712
1936.55 696
1936.65 722
1936.75 708
1936.85 720
1936.95 710
1937.06 683
1937.16 691
1937.26 681
1937.36 699
1937.46 694
1937.56 730
1937.66 755
1937.76 754
1937.86 761
1937.96 762
1938.07 794
1938.17 792
1938.27 800
1938.37 802
1938.47 794
1938.57 798
1938.67 802
1938.77 810
1938.87 793
1938.97 818
1939.08 816
1939.18 834
1939.28 828
1939.38 834
1939.48 844
1939.58 859
1939.68 835
1939.78 841
1939.88 836
1939.98 844
1940.09 841
1940.19 849
1940.29 816
1940.39 809
1940.49 803
1940.59 801
1940.69 823
1940.79 821
1940.89 812
1941.00 772
1941.10 787
1941.20 778
1941.30 775
1941.40 766
1941.50 787
1941.60 800
1941.70 830
1941.80 797
1941.91 804
1942.01 788
1942.11 808
1942.21 820
1942.31 842
1942.41 850
1942.51 867
1942.61 854
1942.71 835
1942.82 815
1942.92 805
1943.02 782
1943.12 789
1943.22 804
1943.32 791
1943.42 780
1943.52 767
1943.62 740
1943.73 756
1943.83 758
1943.93 747
1944.03 737
1944.13 735
1944.23 730
1944.33 721
1944.43 748
1944.53 759
1944.64 760
1944.74 743
1944.84 770
1944.94 802
1945.04 822
1945.14 850
1945.24 846
1945.34 838
1945.45 824
1945.55 837
1945.65 822
1945.75 835
1945.85 817
1945.95 841
1946.05 837
1946.15 828
1946.25 836
1946.36 841
1946.46 831
1946.56 816
1946.66 807
1946.76 806
1946.86 790
1946.96 801
1947.06 794
1947.17 800
1947.27 804
1947.37 806
1947.47 789
1947.57 828
1947.67 836
1947.77 830
1947.87 838
1947.98 807
1948.08 783
1948.18 815
1948.28 813
1948.38 798
1948.48 783
1948.58 788
1948.68 789
1948.79 803
1948.89 795
1948.99 797
1949.09 798
1949.19 810
1949.29 833
1949.39 830
1949.49 832
1949.60 833
1949.70 855
1949.80 841
1949.90 853
1950.00 848
1950.10 851
1950.20 833
1950.31 811
1950.41 796
1950.51 809
1950.61 808
1950.71 797
1950.81 823
1950.91 842
1951.01 819
1951.12 794
1951.22 820
1951.32 810
1951.42 847
1951.52 846
1951.62 819
1951.72 825
1951.83 801
1951.93 794
1952.03 796
1952.13 785
1952.23 762
1952.33 750
1952.43 752
1952.53 764
1952.64 821
1952.74 821
1952.84 832
1952.94 801
1953.04 807
1953.14 774
1953.24 773
1953.35 734
1953.45 763
1953.55 739
1953.65 774
1953.75 749
1953.85 757
1953.95 737
1954.06 766
1954.16 756
1954.26 801
1954.36 786
1954.46 799
1954.56 772
1954.66 809
1954.77 782
1954.87 766
1954.97 765
1955.07 806
1955.17 807
1955.27 798
1955.37 791
1955.48 795
1955.58 799
1955.68 803
1955.78 813
1955.88 821
1955.98 840
1956.08 853
1956.19 839
1956.29 853
1956.39 866
1956.49 843
1956.59 845
1956.69 834
1956.79 825
1956.90 819
1957.00 810
1957.10 833
1957.20 830
1957.30 844
1957.40 839
1957.51 845
1957.61 849
1957.71 823
1957.81 838
1957.91 831
1958.01 832
1958.11 793
1958.22 779
1958.32 788
1958.42 789
1958.52 812
1958.62 806
1958.72 796
1958.83 777
1958.93 767
1959.03 778
1959.13 783
1959.23 790
1959.33 776
1959.43 770
1959.54 777
1959.64 780
1959.74 778
1959.84 776
1959.94 771
1960.04 787
1960.15 798
1960.25 794
1960.35 767
1960.45 771
1960.55 780
1960.65 821
1960.75 843
1960.86 815
1960.96 814
1961.06 810
1961.16 825
1961.26 839
1961.36 828
1961.47 844
1961.57 824
1961.67 832
1961.77 820
1961.87 810
1961.97 815
1962.08 834
1962.18 843
1962.28 832
1962.38 819
1962.48 833
1962.58 842
1962.69 820
1962.79 824
1962.89 813
1962.99 807
1963.09 812
1963.19 819
1963.30 790
1963.40 804
1963.50 830
1963.60 817
1963.70 815
1963.80 794
1963.91 747
1964.01 757
1964.11 726
1964.21 743
1964.31 723
1964.41 790
1964.52 785
1964.62 830
1964.72 848
1964.82 847
1964.92 830
1965.02 843
1965.13 828
1965.23 835
1965.33 835
1965.43 812
1965.53 806
1965.63 818
1965.74 817
1965.84 829
1965.94 825
1966.04 813
1966.14 816
1966.24 810
1966.35 800
1966.45 795
1966.55 789
1966.65 802
1966.75 791
1966.85 803
1966.96 777
1967.06 786
1967.16 767
1967.26 772
1967.36 760
1967.46 756
1967.57 774
1967.67 768
1967.77 750
1967.87 734
1967.97 733
1968.08 728
1968.18 755
1968.28 786
1968.38 788
1968.48 808
1968.58 792
1968.69 797
1968.79 771
1968.89 767
1968.99 784
1969.09 774
1969.20 778
1969.30 764
1969.40 765
1969.50 762
1969.60 755
1969.70 754
1969.81 748
1969.91 761
1970.01 722
1970.11 721
1970.21 710
1970.32 717
1970.42 718
1970.52 724
1970.62 726
1970.72 726
1970.82 756
1970.93 764
1971.03 759
1971.13 766
1971.23 748
1971.33 749
1971.44 719
1971.54 710
1971.64 731
1971.74 735
1971.84 728
1971.94 718
1972.05 729
1972.15 743
1972.25 762
1972.35 770
1972.45 760
1972.56 762
1972.66 754
1972.76 755
1972.86 747
1972.96 726
1973.07 714
1973.17 733
1973.27 702
1973.37 699
1973.47 693
1973.58 705
1973.68 697
1973.78 718
1973.88 719
1973.98 737
1974.08 728
1974.19 749
1974.29 745
1974.39 764
1974.49 774
1974.59 781
1974.70 765
1974.80 728
1974.90 729
1975.00 704
1975.10 694
1975.21 659
1975.31 677
1975.41 646
1975.51 644
1975.61 636
1975.72 666
1975.82 676
1975.92 671
1976.02 682
1976.12 710
1976.23 710
1976.33 693
1976.43 698
1976.53 734
1976.63 723
1976.74 731
1976.84 750
1976.94 757
1977.04 759
1977.14 751
1977.25 724
1977.35 740
1977.45 728
1977.55 754
1977.65 764
1977.76 772
1977.86 752
1977.96 768
1978.06 780
1978.16 765
1978.27 758
1978.37 738
1978.47 716
1978.57 721
1978.67 727
1978.78 754
1978.88 761
1978.98 787
1979.08 803
1979.18 825
1979.29 821
1979.39 831
1979.49 828
1979.59 792
1979.69 774
1979.80 752
1979.90 750
1980.00 760
1980.10 751
1980.21 743
1980.31 714
1980.41 713
1980.51 685
1980.61 707
1980.72 710
1980.82 724
1980.92 746
1981.02 743
1981.12 778
1981.23 797
1981.33 795
1981.43 784
1981.53 802
1981.63 768
1981.74 773
1981.84 753
1981.94 783
1982.04 776
1982.15 756
1982.25 724
1982.35 720
1982.45 716
1982.55 743
1982.66 723
1982.76 753
1982.86 748
1982.96 743
1983.06 709
1983.17 706
1983.27 723
1983.37 720
1983.47 731
1983.58 738
1983.68 722
1983.78 753
1983.88 752
1983.98 722
1984.09 727
1984.19 726
1984.29 702
1984.39 708
1984.50 689
1984.60 654
1984.70 665
1984.80 670
1984.90 653
1985.01 677
1985.11 680
1985.21 681
1985.31 711
1985.42 691
1985.52 688
1985.62 673
1985.72 677
1985.82 686
1985.93 690
1986.03 693
1986.13 682
1986.23 687
1986.34 687
1986.44 651
1986.54 662
1986.64 641
1986.74 651
1986.85 706
1986.95 710
1987.05 750
1987.15 732
1987.26 757
1987.36 746
1987.46 781
1987.56 759
1987.66 742
1987.77 727
1987.87 728
1987.97 717
1988.07 730
1988.18 704
1988.28 713
1988.38 724
1988.48 736
1988.59 743
1988.69 735
1988.79 749
1988.89 727
1988.99 712
1989.10 715
1989.20 703
1989.30 712
1989.40 705
1989.51 705
1989.61 723
1989.71 742
1989.81 736
1989.92 732
1990.02 733
1990.12 754
1990.22 732
1990.32 725
1990.43 719
1990.53 712
1990.63 715
1990.73 738
1990.84 734
1990.94 748
1991.04 758
1991.14 788
1991.25 789
1991.35 811
1991.45 812
1991.55 817
1991.66 829
1991.76 820
1991.86 818
1991.96 810
1992.07 830
1992.17 806
1992.27 818
1992.37 813
1992.47 806
1992.58 799
1992.68 797
1992.78 801
1992.88 797
1992.99 776
1993.09 795
1993.19 782
1993.29 802
1993.40 788
1993.50 799
1993.60 808
1993.70 787
1993.81 777
1993.91 772
1994.01 776
1994.11 745
1994.22 750
1994.32 745
1994.42 739
1994.52 732
1994.63 749
1994.73 762
1994.83 747
1994.93 746
1995.04 781
1995.14 774
1995.24 770
1995.34 750
1995.45 774
1995.55 756
1995.65 795
1995.75 820
1995.86 839
1995.96 817
1996.06 836
1996.16 818
1996.27 837
1996.37 831
1996.47 852
1996.57 803
1996.68 814
1996.78 799
1996.88 817
1996.98 813
1997.09 821
1997.19 840
1997.29 845
1997.39 834
1997.50 843
1997.60 831
1997.70 844
1997.80 823
1997.91 800
1998.01 820
1998.11 836
1998.21 811
1998.32 819
1998.42 837
1998.52 831
1998.62 815
1998.73 780
1998.83 761
1998.93 748
1999.03 713
1999.14 740
1999.24 747
1999.34 761
1999.44 767
1999.55 755
1999.65 742
1999.75 736
1999.85 737
1999.96 744
2000.06 744
2000.16 767
2000.27 769
2000.37 779
2000.47 779
2000.57 773
2000.68 780
2000.78 802
2000.88 809
2000.98 821
2001.09 807
2001.19 837
2001.29 834
2001.39 829
2001.50 806
2001.60 787
2001.70 739
2001.80 744
2001.91 767
2002.01 781
2002.11 775
2002.21 778
2002.32 780
2002.42 786
2002.52 763
2002.63 765
2002.73 761
2002.83 765
2002.93 791
2003.04 801
2003.14 827
2003.24 842
2003.34 842
2003.45 843
2003.55 833
2003.65 823
2003.76 819
2003.86 825
2003.96 833
2004.06 808
2004.17 806
2004.27 802
2004.37 782
2004.47 784
2004.58 785
2004.68 775
2004.78 756
2004.88 760
2004.99 770
2005.09 756
2005.19 743
2005.30 737
2005.40 727
2005.50 732
2005.60 754
2005.71 736
2005.81 723
2005.91 738
2006.01 755
2006.12 755
2006.22 747
2006.32 732
2006.43 733
2006.53 758
2006.63 765
2006.73 786
2006.84 801
2006.94 799
2007.04 805
2007.15 798
2007.25 811
2007.35 782
2007.45 770
2007.56 768
2007.66 769
2007.76 788
2007.86 780
2007.97 786
2008.07 773
2008.17 743
2008.28 723
2008.38 701
2008.48 688
2008.58 706
2008.69 712
2008.79 731
2008.89 756
2009.00 776
2009.10 789
2009.20 799
2009.30 812
2009.41 802
2009.51 831
2009.61 823
2009.72 834
2009.82 844
2009.92 852
2010.02 847
2010.13 832
2010.23 854
2010.33 853
2010.44 868
2010.54 851
2010.64 828
2010.74 821
2010.85 812
2010.95 816
2011.05 785
2011.16 771
2011.26 778
2011.36 768
2011.46 775
2011.57 816
2011.67 823
2011.77 820
2011.88 816
2011.98 812
2012.08 840
2012.18 837
2012.29 853
2012.39 855
2012.49 867
2012.60 860
2012.70 853
2012.80 834
2012.91 814
2013.01 807
2013.11 797
2013.21 790
2013.32 784
2013.42 760
2013.52 746
2013.63 735
2013.73 754
2013.83 746
2013.93 763
2014.04 758
2014.14 768
2014.24 750
2014.35 765
2014.45 766
2014.55 791
2014.66 777
2014.76 763
2014.86 760
2014.96 765
2015.07 782
2015.17 770
2015.27 771
2015.38 787
2015.48 759
2015.58 766
2015.69 763
2015.79 761
2015.89 746
2015.99 766
2016.10 772
2016.20 778
2016.30 780
2016.41 759
2016.51 737
2016.61 717
2016.72 701
2016.82 718
2016.92 714
2017.02 711
2017.13 711
2017.23 739
2017.33 709
2017.44 707
2017.54 733
2017.64 709
2017.75 707
2017.85 737
2017.95 735
2018.05 755
2018.16 792
2018.26 782
2018.36 754
2018.47 730
2018.57 709
2018.67 704
2018.78 710
2018.88 675
2018.98 682
2019.09 685
2019.19 677
2019.29 678
2019.39 684
2019.50 672
2019.60 664
2019.70 678
2019.81 692
2019.91 689
2020.01 679
2020.12 673
2020.22 702
2020.32 683
2020.43 645
2020.53 658
2020.63 653
2020.74 647
2020.84 653
2020.94 645
2021.04 643
2021.15 674
2021.25 655
2021.35 687
2021.46 684
2021.56 670
2021.66 644
2021.77 629
2021.87 617
2021.97 603
2022.08 623
2022.18 611
2022.28 618
2022.39 604
2022.49 616
2022.59 601
2022.70 611
2022.80 603
2022.90 614
2023.00 616
2023.11 646
2023.21 654
2023.31 634
2023.42 648
2023.52 628
2023.62 629
2023.73 617
2023.83 634
2023.93 645
2024.04 656
2024.14 638
2024.24 635
2024.35 627
2024.45 623
2024.55 600
2024.66 622
2024.76 624
2024.86 668
2024.97 671
2025.07 712
2025.17 711
2025.28 741
2025.38 719
2025.48 739
2025.59 738
2025.69 720
2025.79 715
2025.89 728
2026.00 720
2026.10 726
2026.20 735
2026.31 773
2026.41 764
2026.51 764
2026.62 773
2026.72 795
2026.82 762
2026.93 781
2027.03 802
2027.13 789
2027.24 747
2027.34 763
2027.44 740
2027.55 736
2027.65 716
2027.75 730
2027.86 716
2027.96 723
2028.06 714
2028.17 759
2028.27 764
2028.37 792
2028.48 764
2028.58 769
2028.68 772
2028.79 745
2028.89 754
2028.99 759
2029.10 730
2029.20 718
2029.30 729
2029.41 737
2029.51 763
2029.61 763
2029.72 742
2029.82 736
2029.92 723
2030.03 730
2030.13 707
2030.23 723
2030.34 701
2030.44 706
2030.54 702
2030.65 702
2030.75 696
2030.85 694
2030.96 696
2031.06 692
2031.16 669
2031.27 667
2031.37 651
2031.47 673
2031.58 633
2031.68 644
2031.78 670
2031.89 696
2031.99 676
2032.10 669
2032.20 650
2032.30 646
2032.41 661
2032.51 664
2032.61 649
2032.72 619
2032.82 603
2032.92 619
2033.03 597
2033.13 589
2033.23 602
2033.34 606
2033.44 602
2033.54 601
2033.65 604
2033.75 602
2033.85 590
2033.96 601
2034.06 606
2034.16 619
2034.27 624
2034.37 617
2034.47 636
2034.58 656
2034.68 641
2034.78 682
2034.89 696
2034.99 707
2035.10 722
2035.20 735
2035.30 735
2035.41 716
2035.51 706
2035.61 683
2035.72 699
2035.82 706
2035.92 694
2036.03 687
2036.13 658
2036.23 656
2036.34 614
2036.44 631
2036.54 628
2036.65 623
2036.75 616
2036.85 604
2036.96 601
2037.06 573
2037.17 593
2037.27 603
2037.37 610
2037.48 596
2037.58 612
2037.68 634
2037.79 633
2037.89 631
2037.99 659
2038.10 636
2038.20 659
2038.30 630
2038.41 653
2038.51 668
2038.62 666
2038.72 662
2038.82 655
2038.93 658
2039.03 660
2039.13 651
2039.24 667
2039.34 665
2039.44 650
2039.55 651
2039.65 637
2039.75 645
2039.86 632
2039.96 654
2040.07 637
2040.17 627
2040.27 619
2040.38 634
2040.48 638
2040.58 672
2040.69 651
2040.79 655
2040.89 618
2041.00 620
2041.10 597
2041.21 604
2041.31 608
2041.41 584
2041.52 569
2041.62 608
2041.72 626
2041.83 614
2041.93 637
2042.04 628
2042.14 661
2042.24 641
2042.35 646
2042.45 651
2042.55 667
2042.66 663
2042.76 653
2042.86 660
2042.97 643
2043.07 642
2043.18 622
2043.28 617
2043.38 602
2043.49 623
2043.59 626
2043.69 629
2043.80 619
2043.90 627
2044.01 647
2044.11 650
2044.21 649
2044.32 661
2044.42 655
2044.52 654
2044.63 655
2044.73 658
2044.84 651
2044.94 639
2045.04 660
2045.15 658
2045.25 675
2045.35 688
2045.46 710
2045.56 713
2045.67 718
2045.77 708
2045.87 738
2045.98 737
2046.08 735
2046.18 729
2046.29 764
2046.39 737
2046.50 731
2046.60 725
2046.70 739
2046.81 720
2046.91 723
2047.01 692
2047.12 711
2047.22 719
2047.33 730
2047.43 739
2047.53 782
2047.64 780
2047.74 776
2047.84 783
2047.95 787
2048.05 762
2048.16 735
2048.26 712
2048.36 716
2048.47 701
2048.57 693
2048.68 683
2048.78 670
2048.88 672
2048.99 647
2049.09 632
2049.19 606
2049.30 632
2049.40 617
2049.51 612
2049.61 640
2049.71 661
2049.82 672
2049.92 713
2050.03 698
2050.13 704
2050.23 717
2050.34 734
2050.44 717
2050.54 728
2050.65 706
2050.75 713
2050.86 705
2050.96 703
2051.06 721
2051.17 702
2051.27 688
2051.38 676
2051.48 667
2051.58 643
2051.69 640
2051.79 633
2051.90 632
2052.00 646
2052.10 659
2052.21 645
2052.31 642
2052.42 657
2052.52 661
2052.62 648
2052.73 631
2052.83 620
2052.93 593
2053.04 595
2053.14 603
2053.25 609
2053.35 579
2053.45 562
2053.56 577
2053.66 585
2053.77 578
2053.87 581
2053.97 599
2054.08 624
2054.18 613
2054.29 616
2054.39 594
2054.49 563
2054.60 554
2054.70 557
2054.81 533
2054.91 529
2055.01 558
2055.12 568
2055.22 572
2055.33 559
2055.43 553
2055.53 561
2055.64 549
2055.74 566
2055.85 575
2055.95 569
2056.05 589
2056.16 605
2056.26 608
2056.37 600
2056.47 595
2056.57 603
2056.68 624
2056.78 610
2056.89 612
2056.99 597
2057.09 588
2057.20 588
2057.30 586
2057.41 646
2057.51 637
2057.61 651
2057.72 638
2057.82 661
2057.93 642
2058.03 664
2058.14 673
2058.24 684
2058.34 693
2058.45 683
2058.55 685
2058.66 692
2058.76 694
2058.86 715
2058.97 691
2059.07 685
2059.18 685
2059.28 673
2059.38 645
2059.49 643
2059.59 587
2059.70 561
2059.80 540
2059.90 558
2060.01 538
2060.11 547
2060.22 539
2060.32 534
2060.43 533
2060.53 545
2060.63 529
2060.74 535
2060.84 556
2060.95 562
2061.05 580
2061.15 568
2061.26 577
2061.36 597
2061.47 588
2061.57 588
2061.68 582
2061.78 615
2061.88 602
2061.99 611
2062.09 615
2062.20 606
2062.30 612
2062.40 639
2062.51 639
2062.61 636
2062.72 629
2062.82 630
2062.93 632
2063.03 626
2063.13 627
2063.24 654
2063.34 654
2063.45 641
2063.55 626
2063.66 647
2063.76 658
2063.86 664
2063.97 637
2064.07 661
2064.18 658
2064.28 647
2064.38 639
2064.49 631
2064.59 621
2064.70 636
2064.80 649
2064.91 642
2065.01 646
2065.11 661
2065.22 659
2065.32 658
2065.43 671
2065.53 670
2065.64 667
2065.74 646
2065.84 652
2065.95 640
2066.05 610
2066.16 602
2066.26 577
2066.37 569
2066.47 595
2066.57 594
2066.68 620
2066.78 613
2066.89 617
2066.99 596
2067.10 605
2067.20 622
2067.30 624
2067.41 619
2067.51 615
2067.62 617
2067.72 613
2067.83 632
2067.93 595
2068.03 597
2068.14 574
2068.24 562
2068.35 554
2068.45 565
2068.56 600
2068.66 601
2068.76 590
2068.87 597
2068.97 590
2069.08 637
2069.18 644
2069.29 645
2069.39 627
2069.50 643
2069.60 639
2069.70 637
2069.81 625
2069.91 645
2070.02 659
2070.12 653
2070.23 646
2070.33 649
2070.43 624
2070.54 634
2070.64 616
2070.75 617
2070.85 634
2070.96 630
2071.06 611
2071.17 628
2071.27 631
2071.37 623
2071.48 631
2071.58 648
2071.69 654
2071.79 664
2071.90 655
2072.00 646
2072.11 655
2072.21 655
2072.31 640
2072.42 662
2072.52 667
2072.63 651
2072.73 640
2072.84 652
2072.94 644
2073.05 664
2073.15 682
2073.25 696
2073.36 699
2073.46 688
2073.57 678
2073.67 686
2073.78 700
2073.88 680
2073.99 672
2074.09 667
2074.19 679
2074.30 665
2074.40 665
2074.51 688
2074.61 687
2074.72 700
2074.82 714
2074.93 704
2075.03 729
2075.13 744
2075.24 766
2075.34 780
2075.45 777
2075.55 767
2075.66 768
2075.76 739
2075.87 729
2075.97 732
2076.08 702
2076.18 690
2076.28 684
2076.39 668
2076.49 665
2076.60 664
2076.70 682
2076.81 672
2076.91 681
2077.02 678
2077.12 660
2077.23 642
2077.33 638
2077.43 612
2077.54 620
2077.64 625
2077.75 638
2077.85 642
2077.96 663
2078.06 658
2078.17 647
2078.27 669
2078.38 649
2078.48 654
2078.58 644
2078.69 635
2078.79 640
2078.90 633
2079.00 617
2079.11 647
2079.21 646
2079.32 655
2079.42 622
2079.53 628
2079.63 627
2079.74 646
2079.84 660
2079.94 671
2080.05 704
2080.15 718
2080.26 723
2080.36 708
2080.47 695
2080.57 683
2080.68 693
2080.78 682
2080.89 681
2080.99 683
2081.10 649
2081.20 642
2081.31 620
2081.41 631
2081.51 621
2081.62 633
2081.72 621
2081.83 631
2081.93 632
2082.04 640
2082.14 619
2082.25 678
2082.35 672
2082.46 669
2082.56 668
2082.67 684
2082.77 671
2082.88 685
2082.98 681
2083.08 685
2083.19 678
2083.29 691
2083.40 677
2083.50 686
2083.61 680
2083.71 678
2083.82 639
2083.92 655
2084.03 665
2084.13 654
2084.24 651
2084.34 655
2084.45 651
2084.55 671
2084.66 699
2084.76 687
2084.86 668
2084.97 709
2085.07 681
2085.18 695
2085.28 697
2085.39 704
2085.49 701
2085.60 714
2085.70 705
2085.81 715
2085.91 738
2086.02 767
2086.12 734
2086.23 743
2086.33 707
2086.44 744
2086.54 729
2086.65 754
2086.75 783
2086.86 785
2086.96 792
2087.07 782
2087.17 781
2087.27 767
2087.38 763
2087.48 786
2087.59 799
2087.69 814
2087.80 840
2087.90 828
2088.01 842
2088.11 843
2088.22 856
2088.32 859
2088.43 842
2088.53 820
2088.64 803
2088.74 801
2088.85 792
2088.95 800
2089.06 786
2089.16 783
2089.27 777
2089.37 773
2089.48 764
2089.58 762
2089.69 743
2089.79 761
2089.90 746
2090.00 766
2090.11 754
2090.21 760
2090.32 744
2090.42 739
2090.53 733
2090.63 740
2090.74 738
2090.84 734
2090.94 723
2091.05 732
2091.15 736
2091.26 733
2091.36 734
2091.47 728
2091.57 730
2091.68 721
2091.78 714
2091.89 724
2091.99 708
2092.10 717
2092.20 720
2092.31 717
2092.41 717
2092.52 720
2092.62 719
2092.73 716
2092.83 701
2092.94 721
2093.04 721
2093.15 708
2093.25 708
2093.36 709
2093.46 701
2093.57 710
2093.67 702
2093.78 704
2093.88 673
2093.99 718
2094.09 668
2094.20 671
2094.30 655
2094.41 642
2094.51 642
2094.62 669
2094.72 680
2094.83 689
2094.93 685
2095.04 706
2095.14 716
2095.25 723
2095.35 720
2095.46 691
2095.56 672
2095.67 690
2095.77 687
2095.88 701
2095.98 684
2096.09 664
2096.19 633
2096.30 637
2096.40 625
2096.51 609
2096.61 616
2096.72 624
2096.82 650
2096.93 629
2097.03 662
2097.14 655
2097.24 664
2097.35 661
2097.45 679
2097.56 669
2097.66 650
2097.77 637
2097.87 650
2097.98 651
2098.08 655
2098.19 656
2098.29 665
2098.40 670
2098.50 663
2098.61 652
2098.71 626
2098.82 629
2098.93 651
2099.03 628
2099.14 641
2099.24 639
2099.35 643
2099.45 653
2099.56 654
2099.66 662
2099.77 675
2099.87 691
2099.98 680
2100.08 674
2100.19 696
2100.29 691
2100.40 698
2100.50 684
2100.61 679
2100.71 688
2100.82 700
2100.92 700
2101.03 696
2101.13 692
2101.24 684
2101.34 659
2101.45 693
2101.55 708
2101.66 710
2101.76 747
2101.87 757
2101.97 765
2102.08 748
2102.18 767
2102.29 789
2102.39 766
2102.50 759
2102.61 736
2102.71 704
2102.82 713
2102.92 709
2103.03 720
2103.13 723
2103.24 737
2103.34 745
2103.45 756
2103.55 760
2103.66 771
2103.76 745
2103.87 759
2103.97 751
2104.08 766
2104.18 752
2104.29 762
2104.39 750
2104.50 759
2104.60 765
2104.71 775
2104.81 775
2104.92 761
2105.03 765
2105.13 758
2105.24 734
2105.34 741
2105.45 761
2105.55 758
2105.66 750
2105.76 734
2105.87 713
2105.97 713
2106.08 728
2106.18 746
2106.29 728
2106.39 716
2106.50 714
2106.60 723
2106.71 712
2106.82 735
2106.92 726
2107.03 726
2107.13 707
2107.24 684
2107.34 694
2107.45 703
2107.55 690
2107.66 703
2107.76 664
2107.87 680
2107.97 686
2108.08 670
2108.18 673
2108.29 656
2108.39 657
2108.50 665
2108.61 651
2108.71 650
2108.82 636
2108.92 640
2109.03 649
2109.13 649
2109.24 687
2109.34 687
2109.45 677
2109.55 681
2109.66 675
2109.76 674
2109.87 648
2109.98 647
2110.08 643
2110.19 641
2110.29 637
2110.40 674
2110.50 688
2110.61 698
2110.71 709
2110.82 717
2110.92 697
2111.03 730
2111.13 717
2111.24 724
2111.35 677
2111.45 675
2111.56 662
2111.66 668
2111.77 668
2111.87 683
2111.98 687
2112.08 683
2112.19 683
2112.29 689
2112.40 689
2112.51 707
2112.61 690
2112.72 703
2112.82 673
2112.93 666
2113.03 683
2113.14 676
2113.24 669
2113.35 675
2113.45 664
2113.56 658
2113.67 657
2113.77 666
2113.88 677
2113.98 687
2114.09 682
2114.19 676
2114.30 678
2114.40 672
2114.51 679
2114.61 661
2114.72 653
2114.83 665
2114.93 673
2115.04 684
2115.14 679
2115.25 697
2115.35 707
2115.46 718
2115.56 724
2115.67 697
2115.78 664
2115.88 653
2115.99 655
2116.09 669
2116.20 661
2116.30 664
2116.41 673
2116.51 653
2116.62 653
2116.72 670
2116.83 671
2116.94 672
2117.04 659
2117.15 679
2117.25 694
2117.36 686
2117.46 679
2117.57 684
2117.67 680
2117.78 677
2117.89 658
2117.99 665
2118.10 665
2118.20 689
2118.31 675
2118.41 690
2118.52 694
2118.63 696
2118.73 663
2118.84 654
2118.94 625
2119.05 610
2119.15 593
2119.26 614
2119.36 621
2119.47 613
2119.58 601
2119.68 574
2119.79 589
2119.89 602
2120.00 622
2120.10 639
2120.21 623
2120.31 616
2120.42 611
2120.53 622
2120.63 620
2120.74 643
2120.84 629
2120.95 637
2121.05 630
2121.16 622
2121.27 644
2121.37 649
2121.48 632
2121.58 625
2121.69 602
2121.79 596
2121.90 596
2122.01 582
2122.11 578
2122.22 580
2122.32 584
2122.43 607
2122.53 610
2122.64 610
2122.75 611
2122.85 602
2122.96 606
2123.06 601
2123.17 594
2123.27 627
2123.38 642
2123.49 654
2123.59 650
2123.70 660
2123.80 676
2123.91 669
2124.01 659
2124.12 672
2124.23 638
2124.33 665
2124.44 663
2124.54 673
2124.65 663
2124.75 663
2124.86 623
2124.97 634
2125.07 611
2125.18 623
2125.28 608
2125.39 616
2125.49 608
2125.60 626
2125.71 650
2125.81 670
2125.92 649
2126.02 645
2126.13 617
2126.23 603
2126.34 623
2126.45 623
2126.55 624
2126.66 640
2126.76 626
2126.87 632
2126.98 630
2127.08 644
2127.19 651
2127.29 661
2127.40 664
2127.50 668
2127.61 649
2127.72 624
2127.82 624
2127.93 651
2128.03 661
2128.14 664
2128.25 672
2128.35 679
2128.46 659
2128.56 658
2128.67 680
2128.77 678
2128.88 691
2128.99 707
2129.09 713
2129.20 712
2129.30 698
2129.41 688
2129.52 678
2129.62 673
2129.73 691
2129.83 682
2129.94 681
2130.04 693
2130.15 684
2130.26 695
2130.36 682
2130.47 685
2130.57 686
2130.68 732
2130.79 717
2130.89 732
2131.00 719
2131.10 719
2131.21 708
2131.32 721
2131.42 713
2131.53 726
2131.63 738
2131.74 757
2131.84 775
2131.95 805
2132.06 791
2132.16 805
2132.27 790
2132.37 788
2132.48 750
2132.59 758
2132.69 804
2132.80 818
2132.90 829
2133.01 836
2133.12 835
2133.22 837
2133.33 823
2133.43 824
2133.54 804
2133.65 817
2133.75 811
2133.86 827
2133.96 813
2134.07 843
2134.18 843
2134.28 861
2134.39 878
2134.49 887
2134.60 916
2134.71 913
2134.81 899
2134.92 875
2135.02 873
2135.13 853
2135.24 853
2135.34 838
2135.45 833
2135.55 809
2135.66 808
2135.77 800
2135.87 786
2135.98 787
2136.08 792
2136.19 800
2136.30 814
2136.40 805
2136.51 789
2136.61 795
2136.72 778
2136.83 783
2136.93 776
2137.04 742
2137.14 731
2137.25 766
2137.36 747
2137.46 757
2137.57 763
2137.67 762
2137.78 785
2137.89 765
2137.99 757
2138.10 750
2138.21 716
2138.31 705
2138.42 690
2138.52 698
2138.63 708
2138.74 736
2138.84 737
2138.95 741
2139.05 739
2139.16 708
2139.27 748
2139.37 754
2139.48 780
2139.58 766
2139.69 782
2139.80 798
2139.90 800
2140.01 819
2140.11 813
2140.22 832
2140.33 846
2140.43 858
2140.54 870
2140.65 875
2140.75 854
2140.86 848
2140.96 832
2141.07 844
2141.18 835
2141.28 843
2141.39 833
2141.49 853
2141.60 842
2141.71 821
2141.81 810
2141.92 835
2142.03 843
2142.13 869
2142.24 870
2142.34 875
2142.45 864
2142.56 888
2142.66 886
2142.77 895
2142.88 918
2142.98 962
2143.09 959
2143.19 953
2143.30 941
2143.41 926
2143.51 914
2143.62 927
2143.72 923
2143.83 907
2143.94 868
2144.04 854
2144.15 835
2144.26 808
2144.36 802
2144.47 787
2144.57 782
2144.68 763
2144.79 772
2144.89 790
2145.00 810
2145.11 799
2145.21 793
2145.32 780
2145.42 800
2145.53 784
2145.64 807
2145.74 813
2145.85 800
2145.96 792
2146.06 807
2146.17 781
2146.27 787
2146.38 814
2146.49 801
2146.59 804
2146.70 810
2146.81 849
2146.91 853
2147.02 868
2147.13 874
2147.23 873
2147.34 863
2147.44 870
2147.55 864
2147.66 872
2147.76 817
2147.87 793
2147.98 797
2148.08 812
2148.19 814
2148.29 823
2148.40 825
2148.51 824
2148.61 831
2148.72 836
2148.83 868
2148.93 880
2149.04 909
2149.15 953
2149.25 978
2149.36 958
2149.46 932
2149.57 919
2149.68 886
2149.78 892
2149.89 866
2150.00 889
2150.10 898
2150.21 899
2150.32 866
2150.42 860
2150.53 833
2150.63 826
2150.74 807
2150.85 808
2150.95 806
2151.06 836
2151.17 821
2151.27 848
2151.38 834
2151.49 832
2151.59 835
2151.70 834
2151.80 811
2151.91 824
2152.02 854
2152.12 831
2152.23 841
2152.34 833
2152.44 809
2152.55 804
2152.66 803
2152.76 811
2152.87 770
2152.98 765
2153.08 755
2153.19 761
2153.30 751
2153.40 779
2153.51 793
2153.61 769
2153.72 748
2153.83 772
2153.93 739
2154.04 753
2154.15 728
2154.25 731
2154.36 728
2154.47 733
2154.57 741
2154.68 757
2154.79 730
2154.89 729
2155.00 727
2155.11 741
2155.21 715
2155.32 722
2155.42 710
2155.53 722
2155.64 708
2155.74 720
2155.85 706
2155.96 708
2156.06 709
2156.17 683
2156.28 678
2156.38 674
2156.49 689
2156.60 680
2156.70 686
2156.81 675
2156.92 674
2157.02 662
2157.13 648
2157.24 664
2157.34 674
2157.45 675
2157.56 667
2157.66 657
2157.77 669
2157.87 689
2157.98 689
2158.09 725
2158.19 709
2158.30 722
2158.41 728
2158.51 715
2158.62 710
2158.73 688
2158.83 667
2158.94 637
2159.05 627
2159.15 633
2159.26 668
2159.37 658
2159.47 650
2159.58 664
2159.69 676
2159.79 682
2159.90 707
2160.01 699
2160.11 716
2160.22 689
2160.33 691
2160.43 674
2160.54 688
2160.65 701
2160.75 707
2160.86 694
2160.97 677
2161.07 701
2161.18 712
2161.29 726
2161.39 744
2161.50 710
2161.61 715
2161.71 731
2161.82 724
2161.93 714
2162.03 696
2162.14 667
2162.25 668
2162.35 648
2162.46 660
2162.57 670
2162.67 645
2162.78 622
2162.89 606
2162.99 592
2163.10 580
2163.21 599
2163.31 617
2163.42 642
2163.53 664
2163.63 696
2163.74 705
2163.85 710
2163.95 732
2164.06 727
2164.17 721
2164.27 692
2164.38 684
2164.49 671
2164.59 686
2164.70 681
2164.81 664
2164.91 662
2165.02 654
2165.13 681
2165.23 689
2165.34 666
2165.45 667
2165.55 654
2165.66 646
2165.77 630
2165.87 605
2165.98 618
2166.09 596
2166.20 569
2166.30 567
2166.41 558
2166.52 576
2166.62 564
2166.73 581
2166.84 570
2166.94 614
2167.05 629
2167.16 635
2167.26 629
2167.37 652
2167.48 650
2167.58 652
2167.69 674
2167.80 679
2167.90 685
2168.01 696
2168.12 705
2168.22 727
2168.33 705
2168.44 702
2168.54 717
2168.65 716
2168.76 728
2168.87 749
2168.97 754
2169.08 760
2169.19 775
2169.29 762
2169.40 749
2169.51 752
2169.61 741
2169.72 756
2169.83 742
2169.93 733
2170.04 725
2170.15 721
2170.25 733
2170.36 708
2170.47 724
2170.58 715
2170.68 728
2170.79 710
2170.90 721
2171.00 702
2171.11 704
2171.22 680
2171.32 686
2171.43 689
2171.54 711
2171.64 706
2171.75 708
2171.86 718
2171.96 728
2172.07 726
2172.18 711
2172.29 700
2172.39 696
2172.50 719
2172.61 728
2172.71 746
2172.82 753
2172.93 740
2173.03 733
2173.14 730
2173.25 733
2173.35 736
2173.46 752
2173.57 726
2173.68 729
2173.78 720
2173.89 739
2174.00 743
2174.10 758
2174.21 762
2174.32 767
2174.42 753
2174.53 746
2174.64 745
2174.75 735
2174.85 729
2174.96 708
2175.07 716
2175.17 699
2175.28 676
2175.39 671
2175.49 707
2175.60 711
2175.71 697
2175.82 665
2175.92 670
2176.03 667
2176.14 678
2176.24 685
2176.35 677
2176.46 702
2176.56 669
2176.67 657
2176.78 647
2176.89 653
2176.99 676
2177.10 658
2177.21 671
2177.31 683
2177.42 721
2177.53 716
2177.63 721
2177.74 721
2177.85 724
2177.96 715
2178.06 719
2178.17 724
2178.28 732
2178.38 738
2178.49 727
2178.60 748
2178.71 746
2178.81 753
2178.92 722
2179.03 728
2179.13 732
2179.24 757
2179.35 753
2179.46 758
2179.56 755
2179.67 751
2179.78 745
2179.88 746
2179.99 729
2180.10 725
2180.21 716
2180.31 713
2180.42 735
2180.53 728
2180.63 721
2180.74 730
2180.85 730
2180.95 722
2181.06 733
2181.17 758
2181.28 722
2181.38 715
2181.49 719
2181.60 740
2181.70 746
2181.81 756
2181.92 771
2182.03 756
2182.13 761
2182.24 791
2182.35 791
2182.46 796
2182.56 796
2182.67 774
2182.78 757
2182.88 764
2182.99 781
2183.10 811
2183.21 791
2183.31 783
2183.42 824
2183.53 810
2183.63 787
2183.74 752
2183.85 747
2183.96 743
2184.06 740
2184.17 735
2184.28 753
2184.38 750
2184.49 745
2184.60 734
2184.71 745
2184.81 755
2184.92 740
2185.03 739
2185.14 730
2185.24 742
2185.35 734
2185.46 720
2185.56 748
2185.67 746
2185.78 765
2185.89 773
2185.99 783
2186.10 800
2186.21 794
2186.31 803
2186.42 805
2186.53 767
2186.64 758
2186.74 783
2186.85 779
2186.96 763
2187.07 780
2187.17 778
2187.28 808
2187.39 818
2187.50 814
2187.60 825
2187.71 834
2187.82 864
2187.92 858
2188.03 875
2188.14 880
2188.25 864
2188.35 882
2188.46 895
2188.57 872
2188.68 876
2188.78 842
2188.89 857
2189.00 839
2189.10 850
2189.21 855
2189.32 876
2189.43 852
2189.53 860
2189.64 838
2189.75 827
2189.86 798
2189.96 791
2190.07 776
2190.18 775
2190.29 757
2190.39 745
2190.50 723
2190.61 722
2190.72 715
2190.82 671
2190.93 679
2191.04 651
2191.14 660
2191.25 672
2191.36 667
2191.47 657
2191.57 666
2191.68 657
2191.79 681
2191.90 699
2192.00 709
2192.11 728
2192.22 710
2192.33 703
2192.43 681
2192.54 666
2192.65 641
2192.76 657
2192.86 654
2192.97 674
2193.08 677
2193.19 707
2193.29 703
2193.40 685
2193.51 688
2193.62 682
2193.72 681
2193.83 698
2193.94 713
2194.05 725
2194.15 744
2194.26 733
2194.37 732
2194.47 734
2194.58 716
2194.69 705
2194.80 703
2194.90 702
2195.01 709
2195.12 717
2195.23 737
2195.33 751
2195.44 781
2195.55 777
2195.66 778
2195.76 781
2195.87 764
2195.98 757
2196.09 751
2196.19 740
2196.30 706
2196.41 721
2196.52 703
2196.62 721
2196.73 759
2196.84 738
2196.95 757
2197.05 747
2197.16 740
2197.27 721
2197.38 694
2197.48 683
2197.59 671
2197.70 654
2197.81 670
2197.92 672
2198.02 665
2198.13 684
2198.24 668
2198.35 677
2198.45 661
2198.56 633
2198.67 628
2198.78 624
2198.88 656
2198.99 670
2199.10 683
2199.21 686
2199.31 687
2199.42 667
2199.53 636
2199.64 652
2199.74 662
2199.85 674
2199.96 695
2200.07 710
2200.17 701
2200.28 704
2200.39 683
2200.50 682
2200.60 686
2200.71 697
2200.82 676
2200.93 691
2201.04 674
2201.14 684
2201.25 676
2201.36 682
2201.47 701
2201.57 706
2201.68 702
2201.79 714
2201.90 710
2202.00 725
2202.11 742
2202.22 773
2202.33 743
2202.43 755
2202.54 744
2202.65 720
2202.76 697
2202.87 707
2202.97 700
2203.08 677
2203.19 670
2203.30 675
2203.40 648
2203.51 664
2203.62 685
2203.73 667
2203.83 660
2203.94 641
2204.05 633
2204.16 614
2204.27 610
2204.37 626
2204.48 629
2204.59 646
2204.70 648
2204.80 670
2204.91 682
2205.02 691
2205.13 693
2205.23 706
2205.34 692
2205.45 689
2205.56 703
2205.67 702
2205.77 710
2205.88 737
2205.99 744
2206.10 756
2206.20 754
2206.31 741
2206.42 742
2206.53 751
2206.64 728
2206.74 710
2206.85 718
2206.96 751
2207.07 744
2207.17 761
2207.28 746
2207.39 753
2207.50 770
2207.61 771
2207.71 753
2207.82 782
2207.93 785
2208.04 779
2208.14 771
2208.25 752
2208.36 747
2208.47 772
2208.58 790
2208.68 812
2208.79 818
2208.90 804
2209.01 810
2209.11 827
2209.22 826
2209.33 812
2209.44 784
2209.55 801
2209.65 801
2209.76 784
2209.87 775
2209.98 747
2210.09 768
2210.19 750
2210.30 744
2210.41 765
2210.52 798
2210.62 803
2210.73 802
2210.84 785
2210.95 761
2211.06 744
2211.16 753
2211.27 742
2211.38 709
2211.49 732
2211.60 706
2211.70 718
2211.81 693
2211.92 701
2212.03 692
2212.13 690
2212.24 667
2212.35 655
2212.46 640
2212.57 656
2212.67 655
2212.78 683
2212.89 710
2213.00 719
2213.11 698
2213.21 720
2213.32 710
2213.43 730
2213.54 729
2213.65 738
2213.75 707
2213.86 714
2213.97 685
2214.08 714
2214.19 674
2214.29 693
2214.40 696
2214.51 712
2214.62 732
2214.73 728
2214.83 728
2214.94 721
2215.05 696
2215.16 698
2215.26 670
2215.37 687
2215.48 736
2215.59 759
2215.70 777
2215.80 784
2215.91 759
2216.02 742
2216.13 728
2216.24 709
2216.34 692
2216.45 731
2216.56 726
2216.67 704
2216.78 714
2216.88 718
2216.99 712
2217.10 738
2217.21 754
2217.32 786
2217.42 777
2217.53 763
2217.64 789
2217.75 788
2217.86 801
2217.97 765
2218.07 762
2218.18 785
2218.29 767
2218.40 782
2218.51 771
2218.61 764
2218.72 732
2218.83 731
2218.94 744
2219.05 733
2219.15 689
2219.26 704
2219.37 699
2219.48 701
2219.59 673
2219.69 690
2219.80 689
2219.91 689
2220.02 722
2220.13 730
2220.23 724
2220.34 726
2220.45 717
2220.56 734
2220.67 756
2220.78 762
2220.88 788
2220.99 792
2221.10 810
2221.21 800
2221.32 789
2221.42 760
2221.53 736
2221.64 762
2221.75 766
2221.86 756
2221.96 745
2222.07 731
2222.18 729
2222.29 728
2222.40 705
2222.51 703
2222.61 686
2222.72 689
2222.83 690
2222.94 722
2223.05 743
2223.15 743
2223.26 724
2223.37 708
2223.48 684
2223.59 666
2223.70 651
2223.80 641
2223.91 642
2224.02 654
2224.13 651
2224.24 661
2224.34 657
2224.45 659
2224.56 650
2224.67 655
2224.78 655
2224.89 668
2224.99 662
2225.10 668
2225.21 657
2225.32 654
2225.43 659
2225.53 675
2225.64 663
2225.75 644
2225.86 640
2225.97 650
2226.08 636
2226.18 646
2226.29 645
2226.40 669
2226.51 666
2226.62 691
2226.73 687
2226.83 692
2226.94 701
2227.05 684
2227.16 675
2227.27 690
2227.37 678
2227.48 685
2227.59 682
2227.70 665
2227.81 653
2227.92 632
2228.02 629
2228.13 613
2228.24 606
2228.35 577
2228.46 592
2228.57 584
2228.67 612
2228.78 620
2228.89 627
2229.00 648
2229.11 643
2229.22 648
2229.32 640
2229.43 648
2229.54 659
2229.65 646
2229.76 644
2229.87 652
2229.97 634
2230.08 640
2230.19 638
2230.30 660
2230.41 671
2230.52 680
2230.62 691
2230.73 692
2230.84 697
2230.95 689
2231.06 721
2231.17 705
2231.27 679
2231.38 701
2231.49 676
2231.60 690
2231.71 671
2231.82 667
2231.92 678
2232.03 700
2232.14 673
2232.25 683
2232.36 657
2232.47 663
2232.57 678
2232.68 716
2232.79 719
2232.90 718
2233.01 715
2233.12 713
2233.23 679
2233.33 684
2233.44 682
2233.55 683
2233.66 711
2233.77 743
2233.88 732
2233.98 736
2234.09 715
2234.20 715
2234.31 701
2234.42 703
2234.53 708
2234.63 717
2234.74 729
2234.85 741
2234.96 746
2235.07 741
2235.18 758
2235.29 754
2235.39 760
2235.50 756
2235.61 749
2235.72 754
2235.83 757
2235.94 777
2236.04 759
2236.15 786
2236.26 784
2236.37 803
2236.48 816
2236.59 838
2236.70 817
2236.80 809
2236.91 780
2237.02 798
2237.13 794
2237.24 792
2237.35 814
2237.46 828
2237.56 840
2237.67 864
2237.78 842
2237.89 855
2238.00 830
2238.11 826
2238.21 812
2238.32 790
2238.43 771
2238.54 751
2238.65 750
2238.76 772
2238.87 774
2238.97 798
2239.08 821
2239.19 859
2239.30 845
2239.41 843
2239.52 843
2239.63 839
2239.73 819
2239.84 812
2239.95 800
2240.06 813
2240.17 824
2240.28 845
2240.39 827
2240.49 818
2240.60 806
2240.71 781
2240.82 761
2240.93 792
2241.04 751
2241.15 771
2241.25 759
2241.36 773
2241.47 747
2241.58 792
2241.69 786
2241.80 778
2241.91 762
2242.01 759
2242.12 756
2242.23 746
2242.34 763
2242.45 750
2242.56 731
2242.67 714
2242.78 688
2242.88 696
2242.99 693
2243.10 712
2243.21 725
2243.32 744
2243.43 743
2243.54 753
2243.64 745
2243.75 751
2243.86 745
2243.97 740
2244.08 736
2244.19 741
2244.30 739
2244.41 750
2244.51 720
2244.62 722
2244.73 716
2244.84 682
2244.95 676
2245.06 666
2245.17 655
2245.27 633
2245.38 639
2245.49 622
2245.60 629
2245.71 635
2245.82 609
2245.93 590
2246.04 599
2246.14 610
2246.25 602
2246.36 619
2246.47 614
2246.58 630
2246.69 657
2246.80 655
2246.91 650
2247.01 665
2247.12 679
2247.23 690
2247.34 696
2247.45 696
2247.56 694
2247.67 671
2247.78 662
2247.88 665
2247.99 649
2248.10 663
2248.21 652
2248.32 661
2248.43 674
2248.54 700
2248.65 713
2248.75 720
2248.86 692
2248.97 690
2249.08 691
2249.19 706
2249.30 711
2249.41 732
2249.52 731
2249.63 728
2249.73 722
2249.84 740
2249.95 723
2250.06 706
2250.17 705
2250.28 704
2250.39 674
2250.50 669
2250.60 668
2250.71 635
2250.82 644
2250.93 669
2251.04 686
2251.15 679
2251.26 694
2251.37 685
2251.48 696
2251.58 704
2251.69 711
2251.80 715
2251.91 746
2252.02 744
2252.13 752
2252.24 725
2252.35 705
2252.46 702
2252.56 700
2252.67 709
2252.78 694
2252.89 673
2253.00 662
2253.11 670
2253.22 691
2253.33 682
2253.44 679
2253.54 653
2253.65 643
2253.76 641
2253.87 619
2253.98 618
2254.09 626
2254.20 630
2254.31 607
2254.42 609
2254.52 608
2254.63 627
2254.74 615
2254.85 624
2254.96 617
2255.07 598
2255.18 614
2255.29 605
2255.40 570
2255.50 600
2255.61 617
2255.72 622
2255.83 633
2255.94 649
2256.05 665
2256.16 621
2256.27 651
2256.38 647
2256.49 659
2256.59 683
2256.70 682
2256.81 649
2256.92 631
2257.03 627
2257.14 621
2257.25 614
2257.36 608
2257.47 585
2257.58 589
2257.68 600
2257.79 620
2257.90 636
2258.01 650
2258.12 665
2258.23 670
2258.34 662
2258.45 654
2258.56 641
2258.67 629
2258.77 630
2258.88 622
2258.99 653
2259.10 655
2259.21 660
2259.32 657
2259.43 667
2259.54 661
2259.65 645
2259.76 632
2259.86 616
2259.97 627
2260.08 620
2260.19 647
2260.30 659
2260.41 672
2260.52 660
2260.63 659
2260.74 674
2260.85 677
2260.96 676
2261.06 677
2261.17 702
2261.28 695
2261.39 725
2261.50 733
2261.61 713
2261.72 703
2261.83 704
2261.94 715
2262.05 728
2262.16 720
2262.26 720
2262.37 703
2262.48 700
2262.59 688
2262.70 685
2262.81 680
2262.92 694
2263.03 681
2263.14 702
2263.25 692
2263.36 700
2263.46 692
2263.57 685
2263.68 681
2263.79 693
2263.90 716
2264.01 733
2264.12 708
2264.23 720
2264.34 713
2264.45 700
2264.56 704
2264.67 690
2264.77 716
2264.88 739
2264.99 714
2265.10 711
2265.21 700
2265.32 712
2265.43 695
2265.54 683
2265.65 653
2265.76 666
2265.87 653
2265.98 656
2266.09 642
2266.19 653
2266.30 667
2266.41 669
2266.52 679
2266.63 671
2266.74 686
2266.85 676
2266.96 667
2267.07 659
2267.18 648
2267.29 652
2267.40 666
2267.51 642
2267.61 641
2267.72 641
2267.83 620
2267.94 630
2268.05 613
2268.16 621
2268.27 618
2268.38 621
2268.49 604
2268.60 614
2268.71 623
2268.82 624
2268.93 624
2269.03 615
2269.14 597
2269.25 645
2269.36 636
2269.47 651
2269.58 655
2269.69 661
2269.80 668
2269.91 688
2270.02 674
2270.13 683
2270.24 675
2270.35 711
2270.46 684
2270.56 693
2270.67 679
2270.78 686
2270.89 692
2271.00 692
2271.11 701
2271.22 705
2271.33 698
2271.44 704
2271.55 687
2271.66 698
2271.77 670
2271.88 662
2271.99 645
2272.10 648
2272.20 649
2272.31 661
2272.42 663
2272.53 668
2272.64 643
2272.75 691
2272.86 678
2272.97 710
2273.08 686
2273.19 694
2273.30 679
2273.41 686
2273.52 669
2273.63 665
2273.74 690
2273.85 695
2273.95 678
2274.06 709
2274.17 673
2274.28 669
2274.39 656
2274.50 640
2274.61 624
2274.72 645
2274.83 635
2274.94 623
2275.05 657
2275.16 663
2275.27 665
2275.38 680
2275.49 697
2275.60 686
2275.71 688
2275.81 694
2275.92 706
2276.03 708
2276.14 702
2276.25 717
2276.36 723
2276.47 752
2276.58 763
2276.69 785
2276.80 782
2276.91 799
2277.02 789
2277.13 816
2277.24 787
2277.35 802
2277.46 750
2277.57 784
2277.68 756
2277.79 766
2277.89 741
2278.00 729
2278.11 711
2278.22 710
2278.33 730
2278.44 750
2278.55 757
2278.66 726
2278.77 715
2278.88 720
2278.99 691
2279.10 681
2279.21 673
2279.32 685
2279.43 638
2279.54 658
2279.65 641
2279.76 630
2279.87 616
2279.98 646
2280.09 665
2280.19 653
2280.30 675
2280.41 690
2280.52 682
2280.63 685
2280.74 680
2280.85 692
2280.96 697
2281.07 725
2281.18 712
2281.29 741
2281.40 714
2281.51 739
2281.62 732
2281.73 735
2281.84 729
2281.95 717
2282.06 709
2282.17 712
2282.28 685
2282.39 701
2282.50 705
2282.61 701
2282.71 692
2282.82 685
2282.93 672
2283.04 665
2283.15 675
2283.26 699
2283.37 703
2283.48 688
2283.59 670
2283.70 680
2283.81 666
2283.92 713
2284.03 723
2284.14 741
2284.25 743
2284.36 761
2284.47 747
2284.58 734
2284.69 748
2284.80 742
2284.91 755
2285.02 753
2285.13 761
2285.24 738
2285.35 743
2285.46 745
2285.57 732
2285.68 725
2285.78 720
2285.89 723
2286.00 700
2286.11 712
2286.22 703
2286.33 702
2286.44 686
2286.55 695
2286.66 691
2286.77 692
2286.88 684
2286.99 729
2287.10 709
2287.21 697
2287.32 692
2287.43 719
2287.54 730
2287.65 735
2287.76 743
2287.87 770
2287.98 781
2288.09 749
2288.20 730
2288.31 736
2288.42 717
2288.53 704
2288.64 684
2288.75 719
2288.86 696
2288.97 701
2289.08 706
2289.19 721
2289.30 722
2289.41 742
2289.52 723
2289.63 741
2289.73 725
2289.84 715
2289.95 698
2290.06 705
2290.17 733
2290.28 719
2290.39 711
2290.50 681
2290.61 650
2290.72 655
2290.83 646
2290.94 673
2291.05 644
2291.16 669
2291.27 669
2291.38 678
2291.49 666
2291.60 709
2291.71 720
2291.82 728
2291.93 735
2292.04 756
2292.15 730
2292.26 718
2292.37 705
2292.48 713
2292.59 730
2292.70 734
2292.81 711
2292.92 718
2293.03 715
2293.14 721
2293.25 741
2293.36 744
2293.47 738
2293.58 739
2293.69 744
2293.80 755
2293.91 755
2294.02 799
2294.13 812
2294.24 808
2294.35 804
2294.46 812
2294.57 806
2294.68 803
2294.79 786
2294.90 807
2295.01 791
2295.12 771
2295.23 746
2295.34 731
2295.45 728
2295.56 720
2295.67 723
2295.78 705
2295.89 720
2296.00 707
2296.11 684
2296.22 706
2296.33 684
2296.44 704
2296.55 702
2296.66 726
2296.77 686
2296.88 704
2296.99 689
2297.10 716
2297.21 730
2297.32 722
2297.43 708
2297.54 691
2297.65 669
2297.76 655
2297.87 638
2297.98 642
2298.09 662
2298.20 664
2298.31 681
2298.42 681
2298.53 677
2298.64 670
2298.75 679
2298.86 669
2298.97 661
2299.08 676
2299.19 681
2299.30 659
2299.41 625
2299.52 634
2299.63 628
2299.74 616
2299.85 595
2299.96 646
2300.07 661
2300.18 670
2300.29 644
2300.40 654
2300.51 656
2300.62 680
2300.73 697
2300.84 709
2300.95 688
2301.06 683
2301.17 668
2301.28 660
2301.39 657
2301.50 691
2301.61 690
2301.72 692
2301.83 680
2301.94 687
2302.05 690
2302.16 699
2302.27 697
2302.38 691
2302.49 687
2302.60 691
2302.71 682
2302.82 682
2302.93 688
2303.04 685
2303.15 655
2303.26 663
2303.37 659
2303.48 658
2303.59 641
2303.70 617
2303.81 627
2303.92 634
2304.03 651
2304.14 646
2304.25 654
2304.36 665
2304.47 686
2304.58 693
2304.69 724
2304.80 728
2304.91 747
2305.02 747
2305.13 733
2305.24 721
2305.35 709
2305.46 665
2305.57 682
2305.68 688
2305.79 683
2305.90 677
2306.01 700
2306.12 716
2306.23 710
2306.34 734
2306.45 711
2306.56 735
2306.67 721
2306.78 733
2306.89 726
2307.00 727
2307.11 752
2307.22 758
2307.33 758
2307.44 748
2307.55 728
2307.66 701
2307.77 684
2307.88 712
2307.99 731
2308.10 733
2308.21 749
2308.32 764
2308.43 801
2308.54 796
2308.65 777
2308.77 781
2308.88 743
2308.99 749
2309.10 775
2309.21 789
2309.32 786
2309.43 811
2309.54 797
2309.65 806
2309.76 788
2309.87 801
2309.98 786
2310.09 769
2310.20 756
2310.31 751
2310.42 738
2310.53 739
2310.64 728
2310.75 712
2310.86 693
2310.97 674
2311.08 676
2311.19 638
2311.30 631
2311.41 623
2311.52 641
2311.63 635
2311.74 610
2311.85 651
2311.96 654
2312.07 674
2312.18 653
2312.29 665
2312.40 681
2312.51 664
2312.62 648
2312.74 631
2312.85 627
2312.96 613
2313.07 606
2313.18 633
2313.29 614
2313.40 619
2313.51 639
2313.62 633
2313.73 657
2313.84 692
2313.95 720
2314.06 708
2314.17 698
2314.28 691
2314.39 704
2314.50 700
2314.61 682
2314.72 678
2314.83 685
2314.94 684
2315.05 674
2315.16 669
2315.27 679
2315.38 666
2315.49 667
2315.60 663
2315.71 633
2315.83 642
2315.94 647
2316.05 652
2316.16 664
2316.27 659
2316.38 664
2316.49 668
2316.60 663
2316.71 679
2316.82 672
2316.93 673
2317.04 661
2317.15 647
2317.26 649
2317.37 650
2317.48 624
2317.59 639
2317.70 616
2317.81 615
2317.92 616
2318.03 616
2318.14 642
2318.25 652
2318.37 666
2318.48 690
2318.59 702
2318.70 697
2318.81 700
2318.92 690
2319.03 682
2319.14 688
2319.25 697
2319.36 711
2319.47 700
2319.58 713
2319.69 708
2319.80 716
2319.91 706
2320.02 683
2320.13 671
2320.24 656
2320.35 677
2320.46 678
2320.57 699
2320.69 664
2320.80 697
2320.91 690
2321.02 695
2321.13 707
2321.24 702
2321.35 697
2321.46 720
2321.57 744
2321.68 741
2321.79 724
2321.90 715
2322.01 710
2322.12 711
2322.23 691
2322.34 700
2322.45 696
2322.56 732
2322.67 703
2322.79 702
2322.90 706
2323.01 688
2323.12 669
2323.23 662
2323.34 677
2323.45 670
2323.56 710
2323.67 697
2323.78 710
2323.89 694
2324.00 709
2324.11 701
2324.22 699
2324.33 712
2324.44 716
2324.55 710
2324.67 732
2324.78 751
2324.89 773
2325.00 758
2325.11 775
2325.22 772
2325.33 773
2325.44 762
2325.55 741
2325.66 745
2325.77 724
2325.88 739
2325.99 737
2326.10 742
2326.21 729
2326.32 742
2326.44 758
2326.55 759
2326.66 752
2326.77 761
2326.88 768
2326.99 771
2327.10 763
2327.21 738
2327.32 728
2327.43 711
2327.54 686
2327.65 705
2327.76 707
2327.87 698
2327.98 699
2328.10 660
2328.21 670
2328.32 659
2328.43 670
2328.54 651
2328.65 641
2328.76 654
2328.87 653
2328.98 664
2329.09 650
2329.20 672
2329.31 683
2329.42 693
2329.53 706
2329.65 692
2329.76 673
2329.87 668
2329.98 675
2330.09 670
2330.20 682
2330.31 682
2330.42 694
2330.53 700
2330.64 705
2330.75 720
2330.86 761
2330.97 769
2331.09 756
2331.20 758
2331.31 787
2331.42 782
2331.53 781
2331.64 759
2331.75 747
2331.86 695
2331.97 686
2332.08 667
2332.19 670
2332.30 638
2332.41 662
2332.53 653
2332.64 684
2332.75 690
2332.86 689
2332.97 674
2333.08 677
2333.19 668
2333.30 663
2333.41 667
2333.52 687
2333.63 679
2333.74 669
2333.85 645
2333.97 657
2334.08 613
2334.19 636
2334.30 647
2334.41 679
2334.52 676
2334.63 682
2334.74 663
2334.85 661
2334.96 716
2335.07 739
2335.19 748
2335.30 770
2335.41 770
2335.52 781
2335.63 759
2335.74 769
2335.85 755
2335.96 728
2336.07 711
2336.18 709
2336.29 686
2336.40 706
2336.52 680
2336.63 703
2336.74 677
2336.85 702
2336.96 697
2337.07 710
2337.18 685
2337.29 687
2337.40 690
2337.51 681
2337.62 692
2337.74 680
2337.85 667
2337.96 645
2338.07 623
2338.18 648
2338.29 640
2338.40 630
2338.51 651
2338.62 654
2338.73 660
2338.84 659
2338.96 691
2339.07 698
2339.18 683
2339.29 684
2339.40 673
2339.51 674
2339.62 647
2339.73 655
2339.84 634
2339.95 625
2340.07 600
2340.18 588
2340.29 604
2340.40 609
2340.51 600
2340.62 621
2340.73 645
2340.84 675
2340.95 667
2341.06 692
2341.18 676
2341.29 671
2341.40 641
2341.51 654
2341.62 659
2341.73 686
2341.84 708
2341.95 699
2342.06 687
2342.17 690
2342.29 715
2342.40 714
2342.51 697
2342.62 717
2342.73 725
2342.84 719
2342.95 704
2343.06 700
2343.17 691
2343.28 705
2343.40 714
2343.51 703
2343.62 679
2343.73 670
2343.84 651
2343.95 658
2344.06 656
2344.17 687
2344.28 663
2344.40 675
2344.51 652
2344.62 666
2344.73 672
2344.84 655
2344.95 638
2345.06 642
2345.17 635
2345.28 648
2345.40 650
2345.51 667
2345.62 650
2345.73 663
2345.84 638
2345.95 610
2346.06 620
2346.17 619
2346.28 625
2346.40 620
2346.51 603
2346.62 610
2346.73 616
2346.84 608
2346.95 604
2347.06 581
2347.17 577
2347.28 571
2347.40 576
2347.51 553
2347.62 559
2347.73 533
2347.84 535
2347.95 551
2348.06 567
2348.17 557
2348.28 578
2348.40 571
2348.51 585
2348.62 577
2348.73 576
2348.84 577
2348.95 582
2349.06 588
2349.17 610
2349.29 634
2349.40 615
2349.51 637
2349.62 638
2349.73 640
2349.84 661
2349.95 668
2350.06 669
2350.17 667
2350.29 663
2350.40 645
2350.51 628
2350.62 620
2350.73 628
2350.84 627
2350.95 634
2351.06 623
2351.18 625
2351.29 596
2351.40 587
2351.51 584
2351.62 591
2351.73 569
2351.84 597
2351.95 583
2352.07 587
2352.18 619
2352.29 626
2352.40 642
2352.51 637
2352.62 655
2352.73 645
2352.84 644
2352.96 628
2353.07 664
2353.18 689
2353.29 713
2353.40 734
2353.51 725
2353.62 718
2353.73 702
2353.85 690
2353.96 690
2354.07 708
2354.18 706
2354.29 690
2354.40 705
2354.51 681
2354.63 651
2354.74 640
2354.85 666
2354.96 691
2355.07 725
2355.18 767
2355.29 779
2355.40 788
2355.52 776
2355.63 769
2355.74 745
2355.85 753
2355.96 768
2356.07 761
2356.18 755
2356.30 742
2356.41 729
2356.52 720
2356.63 743
2356.74 710
2356.85 714
2356.96 711
2357.08 754
2357.19 751
2357.30 725
2357.41 714
2357.52 729
2357.63 722
2357.74 704
2357.85 689
2357.97 681
2358.08 679
2358.19 685
2358.30 677
2358.41 676
2358.52 679
2358.63 675
2358.75 681
2358.86 680
2358.97 662
2359.08 663
2359.19 653
2359.30 645
2359.41 667
2359.53 701
2359.64 711
2359.75 710
2359.86 708
2359.97 709
2360.08 731
2360.19 712
2360.31 702
2360.42 711
2360.53 693
2360.64 705
2360.75 690
2360.86 702
2360.97 688
2361.09 680
2361.20 680
2361.31 663
2361.42 671
2361.53 684
2361.64 667
2361.76 664
2361.87 656
2361.98 670
2362.09 654
2362.20 661
2362.31 630
2362.42 631
2362.54 644
2362.65 610
2362.76 618
2362.87 628
2362.98 627
2363.09 622
2363.20 629
2363.32 636
2363.43 630
2363.54 626
2363.65 632
2363.76 634
2363.87 621
2363.99 627
2364.10 656
2364.21 649
2364.32 635
2364.43 625
2364.54 623
2364.65 645
2364.77 617
2364.88 641
2364.99 624
2365.10 631
2365.21 616
2365.32 626
2365.44 634
2365.55 634
2365.66 632
2365.77 656
2365.88 666
2365.99 642
2366.11 643
2366.22 629
2366.33 618
2366.44 607
2366.55 599
2366.66 603
2366.77 612
2366.89 616
2367.00 602
2367.11 607
2367.22 612
2367.33 620
2367.44 605
2367.56 606
2367.67 610
2367.78 608
2367.89 577
2368.00 604
2368.11 628
2368.23 647
2368.34 680
2368.45 672
2368.56 695
2368.67 702
2368.78 726
2368.90 722
2369.01 752
2369.12 755
2369.23 758
2369.34 751
2369.45 743
2369.57 727
2369.68 716
2369.79 728
2369.90 713
2370.01 733
2370.12 742
2370.24 745
2370.35 746
2370.46 729
2370.57 730
2370.68 730
2370.79 710
2370.91 710
2371.02 711
2371.13 712
2371.24 732
2371.35 734
2371.46 726
2371.58 737
2371.69 722
2371.80 749
2371.91 746
2372.02 738
2372.13 744
2372.25 753
2372.36 754
2372.47 734
2372.58 749
2372.69 755
2372.81 779
2372.92 791
2373.03 788
2373.14 781
2373.25 781
2373.36 808
2373.48 783
2373.59 790
2373.70 796
2373.81 786
2373.92 734
2374.03 744
2374.15 761
2374.26 781
2374.37 783
2374.48 746
2374.59 741
2374.71 695
2374.82 704
2374.93 718
2375.04 720
2375.15 722
2375.26 706
2375.38 704
2375.49 719
2375.60 712
2375.71 732
2375.82 765
2375.94 773
2376.05 782
2376.16 758
2376.27 741
2376.38 757
2376.49 756
2376.61 753
2376.72 755
2376.83 718
2376.94 697
2377.05 722
2377.17 728
2377.28 724
2377.39 716
2377.50 721
2377.61 730
2377.72 710
2377.84 678
2377.95 667
2378.06 671
2378.17 693
2378.28 699
2378.40 702
2378.51 714
2378.62 700
2378.73 678
2378.84 674
2378.96 675
2379.07 680
2379.18 640
2379.29 660
2379.40 655
2379.51 661
2379.63 652
2379.74 653
2379.85 681
2379.96 657
2380.07 658
2380.19 640
2380.30 618
2380.41 622
2380.52 641
2380.63 649
2380.75 655
2380.86 639
2380.97 645
2381.08 635
2381.19 656
2381.31 665
2381.42 667
2381.53 615
2381.64 626
2381.75 628
2381.87 625
2381.98 615
2382.09 619
2382.20 632
2382.31 660
2382.43 661
2382.54 691
2382.65 673
2382.76 682
2382.87 670
2382.99 656
2383.10 673
2383.21 685
2383.32 699
2383.43 710
2383.54 744
2383.66 735
2383.77 721
2383.88 715
2383.99 697
2384.10 720
2384.22 685
2384.33 671
2384.44 668
2384.55 670
2384.67 648
2384.78 644
2384.89 621
2385.00 635
2385.11 613
2385.23 626
2385.34 642
2385.45 654
2385.56 668
2385.67 679
2385.79 687
2385.90 703
2386.01 705
2386.12 705
2386.23 719
2386.35 731
2386.46 725
2386.57 742
2386.68 715
2386.79 724
2386.91 694
2387.02 699
2387.13 700
2387.24 700
2387.35 703
2387.47 687
2387.58 685
2387.69 678
2387.80 679
2387.91 672
2388.03 676
2388.14 674
2388.25 677
2388.36 657
2388.48 634
2388.59 618
2388.70 637
2388.81 631
2388.92 651
2389.04 645
2389.15 666
2389.26 672
2389.37 672
2389.48 666
2389.60 678
2389.71 675
2389.82 670
2389.93 669
2390.05 659
2390.16 618
2390.27 625
2390.38 608
2390.49 607
2390.61 617
2390.72 623
2390.83 657
2390.94 627
2391.05 628
2391.17 629
2391.28 649
2391.39 647
2391.50 690
2391.62 694
2391.73 700
2391.84 667
2391.95 687
2392.06 647
2392.18 661
2392.29 686
2392.40 687
2392.51 705
2392.63 692
2392.74 668
2392.85 670
2392.96 626
2393.07 628
2393.19 605
2393.30 618
2393.41 638
2393.52 649
2393.64 666
2393.75 663
2393.86 667
2393.97 691
2394.08 683
2394.20 705
2394.31 689
2394.42 683
2394.53 690
2394.65 703
2394.76 709
2394.87 708
2394.98 707
2395.09 716
2395.21 664
2395.32 684
2395.43 693
2395.54 708
2395.66 679
2395.77 673
2395.88 653
2395.99 689
2396.11 699
2396.22 680
2396.33 666
2396.44 689
2396.55 689
2396.67 683
2396.78 664
2396.89 649
2397.00 643
2397.12 659
2397.23 635
2397.34 648
2397.45 640
2397.57 646
2397.68 657
2397.79 660
2397.90 632
2398.01 640
2398.13 637
2398.24 637
2398.35 624
2398.46 650
2398.58 656
2398.69 651
2398.80 657
2398.91 672
2399.03 678
2399.14 678
2399.25 664
2399.36 639
2399.48 633
2399.59 627
2399.70 648
2399.81 622
2399.92 636
2400.04 616
2400.15 648
2400.26 657
2400.37 662
2400.49 661
2400.60 655
2400.71 664
2400.82 665
2400.94 654
2401.05 672
2401.16 639
2401.27 649
2401.39 668
2401.50 664
2401.61 676
2401.72 663
2401.84 657
2401.95 634
2402.06 606
2402.17 593
2402.29 592
2402.40 587
2402.51 604
2402.62 600
2402.74 613
2402.85 634
2402.96 647
2403.07 647
2403.19 668
2403.30 672
2403.41 663
2403.52 650
2403.63 639
2403.75 632
2403.86 618
2403.97 599
2404.08 573
2404.20 569
2404.31 594
2404.42 587
2404.53 590
2404.65 609
2404.76 609
2404.87 607
2404.98 621
2405.10 613
2405.21 668
2405.32 661
2405.43 667
2405.55 649
2405.66 652
2405.77 649
2405.88 678
2406.00 654
2406.11 666
2406.22 659
2406.33 682
2406.45 651
2406.56 669
2406.67 672
2406.79 668
2406.90 662
2407.01 655
2407.12 673
2407.24 696
2407.35 689
2407.46 685
2407.57 672
2407.69 677
2407.80 717
2407.91 704
2408.02 688
2408.14 680
2408.25 692
2408.36 671
2408.47 661
2408.59 653
2408.70 660
2408.81 645
2408.92 655
2409.04 651
2409.15 662
2409.26 667
2409.37 671
2409.49 663
2409.60 631
2409.71 629
2409.82 608
2409.94 629
2410.05 599
2410.16 633
2410.28 634
2410.39 648
2410.50 626
2410.61 634
2410.73 615
2410.84 618
2410.95 580
2411.06 580
2411.18 571
2411.29 555
2411.40 561
2411.51 539
2411.63 540
2411.74 563
2411.85 550
2411.96 574
2412.08 578
2412.19 581
2412.30 583
2412.42 630
2412.53 625
2412.64 638
2412.75 646
2412.87 666
2412.98 666
2413.09 647
2413.20 633
2413.32 630
2413.43 614
2413.54 601
2413.66 599
2413.77 612
2413.88 599
2413.99 577
2414.11 577
2414.22 598
2414.33 568
2414.44 599
2414.56 591
2414.67 607
2414.78 592
2414.90 617
2415.01 578
2415.12 594
2415.23 593
2415.35 593
2415.46 581
2415.57 555
2415.68 558
2415.80 570
2415.91 584
2416.02 593
2416.14 586
2416.25 597
2416.36 615
2416.47 648
2416.59 620
2416.70 607
2416.81 605
2416.92 600
2417.04 589
2417.15 615
2417.26 609
2417.38 607
2417.49 613
2417.60 631
2417.71 627
2417.83 620
2417.94 619
2418.05 627
2418.17 642
2418.28 646
2418.39 652
2418.50 657
2418.62 658
2418.73 644
2418.84 625
2418.96 617
2419.07 623
2419.18 617
2419.29 617
2419.41 598
2419.52 597
2419.63 614
2419.75 611
2419.86 623
2419.97 589
2420.08 602
2420.20 591
2420.31 615
2420.42 588
2420.54 582
2420.65 550
2420.76 542
2420.87 531
2420.99 537
2421.10 545
2421.21 557
2421.33 550
2421.44 570
2421.55 555
2421.66 562
2421.78 562
2421.89 559
2422.00 566
2422.12 586
2422.23 570
2422.34 594
2422.45 566
2422.57 568
2422.68 575
2422.79 588
2422.91 593
2423.02 588
2423.13 597
2423.24 597
2423.36 598
2423.47 616
2423.58 615
2423.70 616
2423.81 646
2423.92 641
2424.04 642
2424.15 624
2424.26 638
2424.37 607
2424.49 622
2424.60 598
2424.71 583
2424.83 604
2424.94 593
2425.05 598
2425.16 618
2425.28 644
2425.39 614
2425.50 624
2425.62 612
2425.73 621
2425.84 621
2425.96 631
2426.07 623
2426.18 660
2426.29 657
2426.41 672
2426.52 669
2426.63 668
2426.75 642
2426.86 646
2426.97 654
2427.09 648
2427.20 671
2427.31 663
2427.42 655
2427.54 667
2427.65 688
2427.76 662
2427.88 679
2427.99 673
2428.10 655
2428.22 677
2428.33 684
2428.44 701
2428.56 704
2428.67 675
2428.78 697
2428.89 690
2429.01 678
2429.12 656
2429.23 667
2429.35 686
2429.46 676
2429.57 689
2429.69 691
2429.80 682
2429.91 675
2430.02 682
2430.14 656
2430.25 651
2430.36 635
2430.48 617
2430.59 611
2430.70 601
2430.82 611
2430.93 606
2431.04 611
2431.16 599
2431.27 618
2431.38 628
2431.50 623
2431.61 628
2431.72 638
2431.83 628
2431.95 631
2432.06 643
2432.17 615
2432.29 622
2432.40 622
2432.51 636
2432.63 637
2432.74 652
2432.85 638
2432.97 623
2433.08 623
2433.19 640
2433.31 659
2433.42 654
2433.53 658
2433.65 655
2433.76 625
2433.87 644
2433.98 644
2434.10 627
2434.21 628
2434.32 661
2434.44 661
2434.55 656
2434.66 639
2434.78 664
2434.89 679
2435.00 677
2435.12 672
2435.23 660
2435.34 667
2435.46 633
2435.57 662
2435.68 676
2435.80 668
2435.91 670
2436.02 660
2436.14 635
2436.25 639
2436.36 650
2436.48 623
2436.59 637
2436.70 619
2436.81 623
2436.93 625
2437.04 622
2437.15 607
2437.27 593
2437.38 601
2437.49 592
2437.61 626
2437.72 614
2437.83 625
2437.95 612
2438.06 620
2438.17 602
2438.29 586
2438.40 572
2438.51 577
2438.63 575
2438.74 580
2438.85 575
2438.97 564
2439.08 568
2439.19 598
2439.31 595
2439.42 581
2439.53 584
2439.65 599
2439.76 596
2439.87 594
2439.99 595
2440.10 585
2440.21 596
2440.33 615
2440.44 613
2440.55 611
2440.67 611
2440.78 609
2440.89 603
2441.01 617
2441.12 616
2441.23 621
2441.35 614
2441.46 637
2441.57 645
2441.69 655
2441.80 660
2441.91 689
2442.03 710
2442.14 695
2442.25 724
2442.37 731
2442.48 715
2442.59 716
2442.71 715
2442.82 697
2442.93 679
2443.05 647
2443.16 646
2443.27 648
2443.39 667
2443.50 675
2443.61 685
2443.73 703
2443.84 692
2443.95 677
2444.07 663
2444.18 642
2444.29 634
2444.41 617
2444.52 620
2444.63 598
2444.75 612
2444.86 638
2444.98 639
2445.09 651
2445.20 678
2445.32 696
2445.43 699
2445.54 701
2445.66 672
2445.77 701
2445.88 729
2446.00 758
2446.11 752
2446.22 753
2446.34 725
2446.45 704
2446.56 683
2446.68 687
2446.79 676
2446.90 680
2447.02 667
2447.13 680
2447.24 676
2447.36 685
2447.47 670
2447.58 666
2447.70 688
2447.81 672
2447.93 689
2448.04 670
2448.15 695
2448.27 693
2448.38 675
2448.49 645
2448.61 650
2448.72 654
2448.83 652
2448.95 653
2449.06 644
2449.17 649
2449.29 654
2449.40 641
2449.51 629
2449.63 636
2449.74 619
2449.86 604
2449.97 608
2450.08 615
2450.20 635
2450.31 609
2450.42 636
2450.54 647
2450.65 629
2450.76 633
2450.88 629
2450.99 639
2451.10 641
2451.22 659
2451.33 664
2451.45 644
2451.56 679
2451.67 666
2451.79 667
2451.90 666
2452.01 667
2452.13 679
2452.24 669
2452.35 669
2452.47 641
2452.58 598
2452.69 592
2452.81 605
2452.92 612
2453.04 625
2453.15 617
2453.26 616
2453.38 615
2453.49 622
2453.60 618
2453.72 618
2453.83 643
2453.94 650
2454.06 656
2454.17 657
2454.29 639
2454.40 612
2454.51 597
2454.63 619
2454.74 611
2454.85 627
2454.97 631
2455.08 626
2455.19 620
2455.31 633
2455.42 653
2455.54 653
2455.65 640
2455.76 626
2455.88 629
2455.99 633
2456.10 633
2456.22 647
2456.33 643
2456.45 621
2456.56 637
2456.67 594
2456.79 593
2456.90 606
2457.01 628
2457.13 644
2457.24 675
2457.35 644
2457.47 658
2457.58 613
2457.70 641
2457.81 612
2457.92 659
2458.04 662
2458.15 683
2458.26 680
2458.38 718
2458.49 691
2458.61 704
2458.72 697
2458.83 699
2458.95 687
2459.06 698
2459.17 676
2459.29 693
2459.40 697
2459.52 708
2459.63 722
2459.74 733
2459.86 729
2459.97 732
2460.08 711
2460.20 680
2460.31 689
2460.43 694
2460.54 681
2460.65 675
2460.77 689
2460.88 693
2461.00 683
2461.11 671
2461.22 674
2461.34 660
2461.45 672
2461.56 663
2461.68 671
2461.79 667
2461.91 676
2462.02 681
2462.13 703
2462.25 698
2462.36 719
2462.47 715
2462.59 742
2462.70 727
2462.82 728
2462.93 705
2463.04 706
2463.16 707
2463.27 720
2463.39 712
2463.50 724
2463.61 732
2463.73 734
2463.84 737
2463.96 738
2464.07 707
2464.18 712
2464.30 730
2464.41 724
2464.52 717
2464.64 701
2464.75 706
2464.87 683
2464.98 668
2465.09 679
2465.21 663
2465.32 679
2465.44 652
2465.55 684
2465.66 665
2465.78 682
2465.89 656
2466.01 681
2466.12 642
2466.23 660
2466.35 628
2466.46 618
2466.57 635
2466.69 608
2466.80 587
2466.92 606
2467.03 616
2467.14 639
2467.26 646
2467.37 647
2467.49 684
2467.60 683
2467.71 688
2467.83 670
2467.94 681
2468.06 644
2468.17 643
2468.28 630
2468.40 603
2468.51 587
2468.63 584
2468.74 568
2468.85 546
2468.97 526
2469.08 535
2469.20 543
2469.31 545
2469.42 572
2469.54 608
2469.65 619
2469.77 632
2469.88 631
2469.99 606
2470.11 567
2470.22 594
2470.34 597
2470.45 633
2470.56 627
2470.68 665
2470.79 654
2470.91 668
2471.02 658
2471.13 662
2471.25 683
2471.36 671
2471.48 675
2471.59 682
2471.70 693
2471.82 689
2471.93 680
2472.05 690
2472.16 679
2472.27 664
2472.39 657
2472.50 649
2472.62 639
2472.73 633
2472.85 620
2472.96 617
2473.07 615
2473.19 621
2473.30 617
2473.42 612
2473.53 617
2473.64 606
2473.76 596
2473.87 606
2473.99 586
2474.10 566
2474.21 561
2474.33 545
2474.44 546
2474.56 526
2474.67 555
2474.78 570
2474.90 553
2475.01 569
2475.13 570
2475.24 553
2475.36 533
2475.47 559
2475.58 561
2475.70 569
2475.81 571
2475.93 598
2476.04 573
2476.15 590
2476.27 586
2476.38 588
2476.50 587
2476.61 593
2476.73 578
2476.84 576
2476.95 596
2477.07 591
2477.18 602
2477.30 596
2477.41 609
2477.52 592
2477.64 624
2477.75 626
2477.87 638
2477.98 653
2478.10 684
2478.21 682
2478.32 701
2478.44 693
2478.55 687
2478.67 670
2478.78 688
2478.89 690
2479.01 683
2479.12 664
2479.24 647
2479.35 648
2479.47 651
2479.58 659
2479.69 676
2479.81 695
2479.92 715
2480.04 706
2480.15 731
2480.27 742
2480.38 744
2480.49 750
2480.61 728
2480.72 741
2480.84 752
2480.95 774
2481.07 777
2481.18 787
2481.29 753
2481.41 754
2481.52 735
2481.64 725
2481.75 740
2481.87 728
2481.98 724
2482.09 721
2482.21 715
2482.32 702
2482.44 722
2482.55 737
2482.67 727
2482.78 742
2482.89 769
2483.01 760
2483.12 747
2483.24 765
2483.35 800
2483.47 819
2483.58 790
2483.69 794
2483.81 782
2483.92 779
2484.04 749
2484.15 747
2484.27 719
2484.38 694
2484.49 670
2484.61 648
2484.72 653
2484.84 654
2484.95 666
2485.07 668
2485.18 672
2485.30 672
2485.41 674
2485.52 670
2485.64 673
2485.75 661
2485.87 680
2485.98 674
2486.10 683
2486.21 691
2486.32 692
2486.44 689
2486.55 700
2486.67 706
2486.78 688
2486.90 669
2487.01 639
2487.13 633
2487.24 602
2487.35 608
2487.47 611
2487.58 614
2487.70 630
2487.81 640
2487.93 620
2488.04 628
2488.16 614
2488.27 640
2488.38 625
2488.50 625
2488.61 598
2488.73 589
2488.84 583
2488.96 596
2489.07 602
2489.19 615
2489.30 604
2489.41 597
2489.53 604
2489.64 615
2489.76 640
2489.87 639
2489.99 653
2490.10 680
2490.22 675
2490.33 700
2490.44 709
2490.56 734
2490.67 718
2490.79 717
2490.90 698
2491.02 679
2491.13 670
2491.25 657
2491.36 653
2491.47 687
2491.59 674
2491.70 665
2491.82 689
2491.93 692
2492.05 702
2492.16 692
2492.28 699
2492.39 670
2492.51 686
2492.62 690
2492.73 705
2492.85 699
2492.96 722
2493.08 695
2493.19 690
2493.31 679
2493.42 667
2493.54 675
2493.65 671
2493.77 701
2493.88 714
2493.99 712
2494.11 700
2494.22 711
2494.34 699
2494.45 687
2494.57 680
2494.68 658
2494.80 643
2494.91 648
2495.03 662
2495.14 683
2495.25 670
2495.37 644
2495.48 658
2495.60 676
2495.71 651
2495.83 675
2495.94 665
2496.06 655
2496.17 677
2496.29 659
2496.40 662
2496.52 666
2496.63 668
2496.74 660
2496.86 657
2496.97 674
2497.09 681
2497.20 674
2497.32 668
2497.43 679
2497.55 660
2497.66 677
2497.78 680
2497.89 708
2498.01 693
2498.12 673
2498.24 702
2498.35 703
2498.46 688
2498.58 668
2498.69 672
2498.81 664
2498.92 652
2499.04 672
2499.15 670
2499.27 672
2499.38 666
2499.50 672
2499.61 669
2499.73 680
2499.84 704
2499.96 727
2500.07 733
2500.18 730
2500.30 711
2500.41 731
2500.53 720
2500.64 694
2500.76 701
2500.87 725
2500.99 745
2501.10 740
2501.22 717
2501.33 701
2501.45 683
2501.56 652
2501.68 634
2501.79 630
2501.91 633
2502.02 639
2502.14 626
2502.25 642
2502.36 660
2502.48 691
2502.59 683
2502.71 723
2502.82 749
2502.94 751
2503.05 746
2503.17 745
2503.28 731
2503.40 736
2503.51 716
2503.63 733
2503.74 719
2503.86 723
2503.97 724
2504.09 727
2504.20 693
2504.32 714
2504.43 690
2504.55 704
2504.66 692
2504.78 686
2504.89 649
2505.00 644
2505.12 642
2505.23 660
2505.35 658
2505.46 690
2505.58 699
2505.69 701
2505.81 684
2505.92 685
2506.04 655
2506.15 638
2506.27 632
2506.38 611
2506.50 605
2506.61 649
2506.73 627
2506.84 649
2506.96 663
2507.07 678
2507.19 678
2507.30 653
2507.42 650
2507.53 632
2507.65 624
2507.76 633
2507.88 664
2507.99 690
2508.11 661
2508.22 694
2508.34 687
2508.45 703
2508.57 681
2508.68 684
2508.80 688
2508.91 687
2509.02 683
2509.14 689
2509.25 717
2509.37 716
2509.48 685
2509.60 687
2509.71 666
2509.83 706
2509.94 690
2510.06 692
2510.17 693
2510.29 687
2510.40 699
2510.52 708
2510.63 701
2510.75 687
2510.86 685
2510.98 671
2511.09 676
2511.21 679
2511.32 667
2511.44 645
2511.55 646
2511.67 632
2511.78 618
2511.90 667
2512.01 646
2512.13 636
2512.24 635
2512.36 654
2512.47 652
2512.59 655
2512.70 653
2512.82 658
2512.93 650
2513.05 655
2513.16 634
2513.28 623
2513.39 611
2513.51 593
2513.62 595
2513.74 606
2513.85 583
2513.97 612
2514.08 595
2514.20 605
2514.31 611
2514.43 651
2514.54 624
2514.66 659
2514.77 670
2514.89 709
2515.00 720
2515.12 737
2515.23 729
2515.35 731
2515.46 728
2515.58 708
2515.69 702
2515.81 694
2515.92 687
2516.04 678
2516.15 688
2516.27 694
2516.38 661
2516.50 652
2516.61 650
2516.73 605
2516.84 624
2516.96 626
2517.07 619
2517.19 613
2517.31 613
2517.42 610
2517.54 630
2517.65 625
2517.77 621
2517.88 615
2518.00 602
2518.11 606
2518.23 605
2518.34 585
2518.46 573
2518.57 588
2518.69 601
2518.80 610
2518.92 615
2519.03 603
2519.15 618
2519.26 638
2519.38 631
2519.49 623
2519.61 606
2519.72 610
2519.84 615
2519.95 617
2520.07 642
2520.18 649
2520.30 616
2520.41 607
2520.53 594
2520.64 612
2520.76 608
2520.87 627
2520.99 610
2521.10 623
2521.22 645
2521.34 659
2521.45 640
2521.57 653
2521.68 636
2521.80 648
2521.91 640
2522.03 658
2522.14 661
2522.26 652
2522.37 658
2522.49 662
2522.60 653
2522.72 631
2522.83 640
2522.95 645
2523.06 642
2523.18 632
2523.29 634
2523.41 645
2523.52 629
2523.64 635
2523.75 636
2523.87 659
2523.99 632
2524.10 631
2524.22 600
2524.33 592
2524.45 594
2524.56 617
2524.68 614
2524.79 622
2524.91 631
2525.02 638
2525.14 669
2525.25 645
2525.37 626
2525.48 625
2525.60 616
2525.71 628
2525.83 602
2525.94 600
2526.06 617
2526.18 640
2526.29 646
2526.41 642
2526.52 640
2526.64 641
2526.75 617
2526.87 641
2526.98 634
2527.10 649
2527.21 641
2527.33 666
2527.44 700
2527.56 712
2527.67 690
2527.79 700
2527.91 670
2528.02 680
2528.14 689
2528.25 691
2528.37 698
2528.48 694
2528.60 716
2528.71 698
2528.83 700
2528.94 679
2529.06 721
2529.17 694
2529.29 706
2529.40 675
2529.52 690
2529.64 691
2529.75 666
2529.87 675
2529.98 663
2530.10 665
2530.21 653
2530.33 636
2530.44 617
2530.56 595
2530.67 621
2530.79 619
2530.90 634
2531.02 642
2531.14 654
2531.25 660
2531.37 663
2531.48 658
2531.60 654
2531.71 669
2531.83 682
2531.94 680
2532.06 685
2532.17 666
2532.29 628
2532.41 627
2532.52 649
2532.64 665
2532.75 686
2532.87 704
2532.98 715
2533.10 740
2533.21 723
2533.33 722
2533.44 736
2533.56 693
2533.68 662
2533.79 656
2533.91 682
2534.02 660
2534.14 674
2534.25 647
2534.37 646
2534.48 667
2534.60 641
2534.71 646
2534.83 646
2534.95 638
2535.06 640
2535.18 628
2535.29 624
2535.41 619
2535.52 643
2535.64 624
2535.75 613
2535.87 612
2535.99 633
2536.10 619
2536.22 643
2536.33 649
2536.45 655
2536.56 653
2536.68 669
2536.79 647
2536.91 634
2537.03 625
2537.14 622
2537.26 626
2537.37 639
2537.49 626
2537.60 622
2537.72 628
2537.83 643
2537.95 623
2538.07 598
2538.18 604
2538.30 596
2538.41 616
2538.53 604
2538.64 595
2538.76 575
2538.87 573
2538.99 595
2539.11 612
2539.22 645
2539.34 644
2539.45 655
2539.57 664
2539.68 686
2539.80 669
2539.91 672
2540.03 647
2540.15 643
2540.26 657
2540.38 672
2540.49 689
2540.61 692
2540.72 704
2540.84 720
2540.96 715
2541.07 703
2541.19 683
2541.30 717
2541.42 713
2541.53 697
2541.65 735
2541.76 735
2541.88 723
2542.00 735
2542.11 744
2542.23 718
2542.34 738
2542.46 717
2542.57 706
2542.69 701
2542.81 681
2542.92 679
2543.04 665
2543.15 659
2543.27 643
2543.38 652
2543.50 693
2543.62 689
2543.73 704
2543.85 756
2543.96 737
2544.08 742
2544.19 721
2544.31 735
2544.43 728
2544.54 729
2544.66 716
2544.77 698
2544.89 684
2545.00 677
2545.12 682
2545.24 682
2545.35 670
2545.47 696
2545.58 703
2545.70 724
2545.81 722
2545.93 715
2546.05 700
2546.16 688
2546.28 680
2546.39 683
2546.51 690
2546.62 664
2546.74 653
2546.86 636
2546.97 630
2547.09 609
2547.20 602
2547.32 616
2547.44 603
2547.55 614
2547.67 611
2547.78 624
2547.90 648
2548.01 670
2548.13 676
2548.25 676
2548.36 678
2548.48 647
2548.59 643
2548.71 630
2548.82 641
2548.94 632
2549.06 636
2549.17 620
2549.29 609
2549.40 619
2549.52 634
2549.64 631
2549.75 653
2549.87 684
2549.98 674
2550.10 672
2550.21 656
2550.33 657
2550.45 672
2550.56 665
2550.68 650
2550.79 644
2550.91 633
2551.03 625
2551.14 630
2551.26 618
2551.37 621
2551.49 615
2551.61 618
2551.72 628
2551.84 614
2551.95 616
2552.07 619
2552.18 611
2552.30 609
2552.42 634
2552.53 622
2552.65 617
2552.76 625
2552.88 604
2553.00 606
2553.11 620
2553.23 632
2553.34 641
2553.46 618
2553.58 613
2553.69 591
2553.81 587
2553.92 596
2554.04 596
2554.16 597
2554.27 622
2554.39 603
2554.50 634
2554.62 639
2554.73 650
2554.85 640
2554.97 662
2555.08 664
2555.20 649
2555.31 664
2555.43 655
2555.55 641
2555.66 634
2555.78 610
2555.89 605
2556.01 594
2556.13 604
2556.24 618
2556.36 626
2556.47 625
2556.59 622
2556.71 614
2556.82 623
2556.94 633
2557.05 629
2557.17 635
2557.29 620
2557.40 607
2557.52 589
2557.63 584
2557.75 571
2557.87 573
2557.98 561
2558.10 572
2558.21 534
2558.33 549
2558.45 532
2558.56 551
2558.68 515
2558.79 534
2558.91 520
2559.03 517
2559.14 514
2559.26 512
2559.37 513
2559.49 513
2559.61 514
2559.72 504
2559.84 518
2559.96 548
2560.07 551
2560.19 577
2560.30 561
2560.42 566
2560.54 574
2560.65 571
2560.77 574
2560.88 570
2561.00 565
2561.12 573
2561.23 573
2561.35 583
2561.46 582
2561.58 609
2561.70 614
2561.81 605
2561.93 599
2562.04 597
2562.16 579
2562.28 613
2562.39 605
2562.51 617
2562.63 611
2562.74 627
2562.86 645
2562.97 649
2563.09 637
2563.21 596
2563.32 588
2563.44 584
2563.55 602
2563.67 596
2563.79 616
2563.90 610
2564.02 607
2564.14 611
2564.25 644
2564.37 651
2564.48 673
2564.60 684
2564.72 666
2564.83 667
2564.95 650
2565.06 638
2565.18 642
2565.30 652
2565.41 667
2565.53 659
2565.65 667
2565.76 677
2565.88 693
2565.99 681
2566.11 686
2566.23 699
2566.34 683
2566.46 694
2566.58 709
2566.69 731
2566.81 710
2566.92 713
2567.04 666
2567.16 634
2567.27 634
2567.39 659
2567.51 679
2567.62 699
2567.74 683
2567.85 681
2567.97 656
2568.09 651
2568.20 627
2568.32 630
2568.44 630
2568.55 663
2568.67 650
2568.78 634
2568.90 629
2569.02 631
2569.13 631
2569.25 636
2569.37 626
2569.48 645
2569.60 646
2569.71 636
2569.83 663
2569.95 661
2570.06 648
2570.18 666
2570.30 667
2570.41 696
2570.53 683
2570.64 668
2570.76 652
2570.88 684
2570.99 694
2571.11 709
2571.23 721
2571.34 765
2571.46 742
2571.58 756
2571.69 741
2571.81 735
2571.92 726
2572.04 722
2572.16 679
2572.27 667
2572.39 642
2572.51 632
2572.62 625
2572.74 629
2572.85 606
2572.97 607
2573.09 596
2573.20 600
2573.32 582
2573.44 580
2573.55 579
2573.67 572
2573.79 534
2573.90 553
2574.02 530
2574.14 544
2574.25 505
2574.37 515
2574.48 501
2574.60 542
2574.72 543
2574.83 559
2574.95 530
2575.07 546
2575.18 532
2575.30 529
2575.42 524
2575.53 540
2575.65 541
2575.76 558
2575.88 567
2576.00 594
2576.11 591
2576.23 612
2576.35 609
2576.46 627
2576.58 621
2576.70 614
2576.81 621
2576.93 614
2577.05 629
2577.16 626
2577.28 617
2577.39 608
2577.51 592
2577.63 609
2577.74 612
2577.86 633
2577.98 630
2578.09 621
2578.21 615
2578.33 595
2578.44 601
2578.56 609
2578.68 607
2578.79 609
2578.91 570
2579.03 583
2579.14 548
2579.26 555
2579.38 572
2579.49 575
2579.61 564
2579.72 574
2579.84 592
2579.96 593
2580.07 574
2580.19 584
2580.31 574
2580.42 577
2580.54 580
2580.66 584
2580.77 587
2580.89 587
2581.01 584
2581.12 553
2581.24 553
2581.36 524
2581.47 515
2581.59 492
2581.71 537
2581.82 533
2581.94 535
2582.06 558
2582.17 568
2582.29 556
2582.41 562
2582.52 586
2582.64 593
2582.76 616
2582.87 634
2582.99 631
2583.10 647
2583.22 643
2583.34 656
2583.45 642
2583.57 638
2583.69 613
2583.80 599
2583.92 571
2584.04 581
2584.15 558
2584.27 574
2584.39 550
2584.50 540
2584.62 563
2584.74 567
2584.85 597
2584.97 573
2585.09 590
2585.20 592
2585.32 587
2585.44 621
2585.55 606
2585.67 589
2585.79 601
2585.90 603
2586.02 564
2586.14 565
2586.25 571
2586.37 558
2586.49 551
2586.60 545
2586.72 548
2586.84 559
2586.95 538
2587.07 524
2587.19 522
2587.30 553
2587.42 558
2587.54 555
2587.65 565
2587.77 564
2587.89 570
2588.00 592
2588.12 586
2588.24 605
2588.35 630
2588.47 614
2588.59 630
2588.70 649
2588.82 615
2588.94 638
2589.05 622
2589.17 606
2589.29 612
2589.40 606
2589.52 596
2589.64 609
2589.75 568
2589.87 526
2589.99 560
2590.11 545
2590.22 557
2590.34 550
2590.46 582
2590.57 601
2590.69 575
2590.81 575
2590.92 579
2591.04 597
2591.16 597
2591.27 582
2591.39 572
2591.51 563
2591.62 550
2591.74 547
2591.86 556
2591.97 552
2592.09 555
2592.21 558
2592.32 577
2592.44 580
2592.56 565
2592.67 562
2592.79 533
2592.91 526
2593.02 520
2593.14 516
2593.26 547
2593.38 566
2593.49 560
2593.61 553
2593.73 564
2593.84 574
2593.96 601
2594.08 591
2594.19 615
2594.31 605
2594.43 595
2594.54 585
2594.66 562
2594.78 571
2594.89 573
2595.01 555
2595.13 550
2595.24 576
2595.36 565
2595.48 566
2595.60 577
2595.71 619
2595.83 619
2595.95 635
2596.06 622
2596.18 665
2596.30 643
2596.41 629
2596.53 627
2596.65 628
2596.76 638
2596.88 616
2597.00 599
2597.11 621
2597.23 664
2597.35 688
2597.47 706
2597.58 688
2597.70 712
2597.82 687
2597.93 668
2598.05 664
2598.17 670
2598.28 690
2598.40 698
2598.52 659
2598.63 653
2598.75 612
2598.87 622
2598.99 596
2599.10 604
2599.22 602
2599.34 591
2599.45 584
2599.57 595
2599.69 598
2599.80 595
2599.92 608
2600.04 623
2600.16 612
2600.27 609
2600.39 616
2600.51 629
2600.62 591
2600.74 601
2600.86 600
2600.97 633
2601.09 656
2601.21 667
2601.33 672
2601.44 643
2601.56 655
2601.68 651
2601.79 645
2601.91 625
2602.03 627
2602.14 638
2602.26 642
2602.38 643
2602.50 623
2602.61 622
2602.73 627
2602.85 615
2602.96 615
2603.08 593
2603.20 612
2603.31 608
2603.43 600
2603.55 587
2603.67 571
2603.78 568
2603.90 564
2604.02 578
2604.13 583
2604.25 565
2604.37 563
2604.49 571
2604.60 576
2604.72 570
2604.84 587
2604.95 591
2605.07 594
2605.19 585
2605.30 573
2605.42 583
2605.54 571
2605.66 574
2605.77 587
2605.89 593
2606.01 601
2606.12 608
2606.24 628
2606.36 614
2606.48 639
2606.59 652
2606.71 665
2606.83 635
2606.94 612
2607.06 578
2607.18 567
2607.30 541
2607.41 579
2607.53 583
2607.65 595
2607.76 582
2607.88 600
2608.00 621
2608.12 628
2608.23 627
2608.35 627
2608.47 608
2608.58 610
2608.70 626
2608.82 589
2608.94 566
2609.05 601
2609.17 610
2609.29 616
2609.40 581
2609.52 612
2609.64 596
2609.76 620
2609.87 630
2609.99 646
2610.11 609
2610.22 627
2610.34 608
2610.46 603
2610.58 604
2610.69 604
2610.81 597
2610.93 596
2611.05 589
2611.16 595
2611.28 622
2611.40 598
2611.51 594
2611.63 583
2611.75 560
2611.87 545
2611.98 544
2612.10 533
2612.22 543
2612.33 530
2612.45 540
2612.57 537
2612.69 548
2612.80 530
2612.92 528
2613.04 519
2613.16 524
2613.27 536
2613.39 540
2613.51 549
2613.62 571
2613.74 620
2613.86 624
2613.98 628
2614.09 654
2614.21 668
2614.33 671
2614.45 634
2614.56 632
2614.68 603
2614.80 588
2614.92 563
2615.03 578
2615.15 588
2615.27 598
2615.38 582
2615.50 583
2615.62 599
2615.74 590
2615.85 609
2615.97 621
2616.09 636
2616.21 638
2616.32 620
2616.44 625
2616.56 635
2616.67 640
2616.79 661
2616.91 659
2617.03 655
2617.14 641
2617.26 650
2617.38 646
2617.50 658
2617.61 664
2617.73 651
2617.85 669
2617.97 666
2618.08 666
2618.20 651
2618.32 645
2618.44 645
2618.55 636
2618.67 633
2618.79 627
2618.91 608
2619.02 607
2619.14 610
2619.26 611
2619.37 630
2619.49 620
2619.61 651
2619.73 635
2619.84 647
2619.96 659
2620.08 661
2620.20 678
2620.31 672
2620.43 686
2620.55 661
2620.67 677
2620.78 664
2620.90 661
2621.02 672
2621.14 676
2621.25 680
2621.37 689
2621.49 708
2621.61 701
2621.72 721
2621.84 726
2621.96 715
2622.08 710
2622.19 695
2622.31 694
2622.43 709
2622.55 719
2622.66 729
2622.78 726
2622.90 741
2623.02 731
2623.13 750
2623.25 746
2623.37 745
2623.49 740
2623.60 722
2623.72 738
2623.84 739
2623.96 771
2624.07 740
2624.19 734
2624.31 727
2624.43 746
2624.54 751
2624.66 756
2624.78 755
2624.90 747
2625.01 744
2625.13 748
2625.25 754
2625.37 729
2625.48 704
2625.60 674
2625.72 678
2625.84 662
2625.95 637
2626.07 620
2626.19 637
2626.31 606
2626.42 602
2626.54 612
2626.66 615
2626.78 612
2626.89 625
2627.01 627
2627.13 635
2627.25 643
2627.36 628
2627.48 646
2627.60 636
2627.72 639
2627.83 637
2627.95 649
2628.07 614
2628.19 638
2628.31 607
2628.42 612
2628.54 587
2628.66 591
2628.78 584
2628.89 616
2629.01 640
2629.13 653
2629.25 661
2629.36 673
2629.48 666
2629.60 662
2629.72 653
2629.83 652
2629.95 652
2630.07 661
2630.19 650
2630.30 652
2630.42 656
2630.54 658
2630.66 651
2630.78 640
2630.89 639
2631.01 628
2631.13 623
2631.25 630
2631.36 635
2631.48 609
2631.60 600
2631.72 610
2631.83 578
2631.95 600
2632.07 579
2632.19 572
2632.31 533
2632.42 530
2632.54 544
2632.66 575
2632.78 584
2632.89 599
2633.01 584
2633.13 645
2633.25 653
2633.36 667
2633.48 680
2633.60 699
2633.72 675
2633.84 690
2633.95 661
2634.07 660
2634.19 615
2634.31 607
2634.42 588
2634.54 567
2634.66 575
2634.78 572
2634.90 581
2635.01 558
2635.13 564
2635.25 560
2635.37 579
2635.48 581
2635.60 586
2635.72 610
2635.84 612
2635.96 643
2636.07 625
2636.19 629
2636.31 647
2636.43 631
2636.54 630
2636.66 618
2636.78 649
2636.90 652
2637.02 659
2637.13 634
2637.25 629
2637.37 623
2637.49 608
2637.60 573
2637.72 563
2637.84 572
2637.96 568
2638.08 554
2638.19 570
2638.31 548
2638.43 582
2638.55 593
2638.66 607
2638.78 623
2638.90 607
2639.02 612
2639.14 602
2639.25 613
2639.37 630
2639.49 645
2639.61 635
2639.73 635
2639.84 655
2639.96 643
2640.08 633
2640.20 618
2640.31 602
2640.43 607
2640.55 607
2640.67 591
2640.79 576
2640.90 596
2641.02 575
2641.14 592
2641.26 587
2641.38 593
2641.49 604
2641.61 599
2641.73 583
2641.85 603
2641.97 581
2642.08 576
2642.20 577
2642.32 569
2642.44 589
2642.55 606
2642.67 623
2642.79 642
2642.91 648
2643.03 670
2643.14 655
2643.26 670
2643.38 657
2643.50 661
2643.62 684
2643.73 683
2643.85 668
2643.97 687
2644.09 658
2644.21 702
2644.32 680
2644.44 701
2644.56 687
2644.68 697
2644.80 712
2644.91 714
2645.03 698
2645.15 682
2645.27 678
2645.39 666
2645.50 631
2645.62 660
2645.74 632
2645.86 660
2645.98 676
2646.09 704
2646.21 686
2646.33 690
2646.45 670
2646.57 677
2646.68 691
2646.80 683
2646.92 665
2647.04 660
2647.16 635
2647.27 617
2647.39 585
2647.51 592
2647.63 618
2647.75 608
2647.86 623
2647.98 633
2648.10 639
2648.22 612
2648.34 604
2648.45 614
2648.57 597
2648.69 578
2648.81 584
2648.93 590
2649.04 617
2649.16 603
2649.28 619
2649.40 626
2649.52 621
2649.64 612
2649.75 618
2649.87 606
2649.99 619
2650.11 636
2650.23 604
2650.34 630
2650.46 619
2650.58 633
2650.70 618
2650.82 653
2650.93 635
2651.05 621
2651.17 596
2651.29 612
2651.41 599
2651.52 595
2651.64 587
2651.76 590
2651.88 572
2652.00 603
2652.12 616
2652.23 607
2652.35 575
2652.47 577
2652.59 566
2652.71 576
2652.82 578
2652.94 586
2653.06 598
2653.18 620
2653.30 636
2653.42 624
2653.53 658
2653.65 660
2653.77 644
2653.89 609
2654.01 615
2654.12 636
2654.24 604
2654.36 593
2654.48 603
2654.60 630
2654.72 647
2654.83 667
2654.95 678
2655.07 672
2655.19 692
2655.31 710
2655.42 689
2655.54 652
2655.66 651
2655.78 639
2655.90 626
2656.02 614
2656.13 613
2656.25 615
2656.37 602
2656.49 637
2656.61 615
2656.72 587
2656.84 607
2656.96 624
2657.08 630
2657.20 642
2657.32 644
2657.43 654
2657.55 672
2657.67 676
2657.79 674
2657.91 655
2658.03 649
2658.14 653
2658.26 621
2658.38 618
2658.50 594
2658.62 597
2658.74 574
2658.85 584
2658.97 575
2659.09 585
2659.21 594
2659.33 618
2659.45 603
2659.56 645
2659.68 637
2659.80 639
2659.92 630
2660.04 642
2660.15 670
2660.27 676
2660.39 669
2660.51 699
2660.63 680
2660.75 694
2660.86 655
2660.98 678
2661.10 630
2661.22 635
2661.34 627
2661.46 627
2661.57 643
2661.69 641
2661.81 660
2661.93 662
2662.05 648
2662.17 642
2662.29 628
2662.40 649
2662.52 635
2662.64 638
2662.76 653
2662.88 633
2663.00 660
2663.11 646
2663.23 669
2663.35 683
2663.47 675
2663.59 685
2663.71 650
2663.82 666
2663.94 686
2664.06 709
2664.18 693
2664.30 697
2664.42 677
2664.53 685
2664.65 674
2664.77 693
2664.89 687
2665.01 699
2665.13 686
2665.24 690
2665.36 668
2665.48 677
2665.60 688
2665.72 682
2665.84 671
2665.96 692
2666.07 695
2666.19 713
2666.31 715
2666.43 719
2666.55 731
2666.67 711
2666.78 672
2666.90 674
2667.02 672
2667.14 671
2667.26 653
2667.38 668
2667.50 676
2667.61 690
2667.73 680
2667.85 667
2667.97 665
2668.09 686
2668.21 659
2668.33 651
2668.44 634
2668.56 649
2668.68 626
2668.80 633
2668.92 635
2669.04 643
2669.15 627
2669.27 649
2669.39 614
2669.51 643
2669.63 611
2669.75 629
2669.87 602
2669.98 621
2670.10 593
2670.22 611
2670.34 604
2670.46 616
2670.58 638
2670.70 662
2670.81 676
2670.93 685
2671.05 701
2671.17 701
2671.29 696
2671.41 708
2671.53 681
2671.64 691
2671.76 680
2671.88 677
2672.00 638
2672.12 650
2672.24 625
2672.36 612
2672.47 594
2672.59 608
2672.71 594
2672.83 610
2672.95 608
2673.07 622
2673.19 622
2673.30 645
2673.42 645
2673.54 687
2673.66 651
2673.78 681
2673.90 703
2674.02 726
2674.13 709
2674.25 691
2674.37 660
2674.49 651
2674.61 650
2674.73 629
2674.85 632
2674.97 616
2675.08 624
2675.20 637
2675.32 612
2675.44 627
2675.56 613
2675.68 618
2675.80 623
2675.91 620
2676.03 640
2676.15 641
2676.27 654
2676.39 643
2676.51 658
2676.63 645
2676.75 646
2676.86 653
2676.98 631
2677.10 626
2677.22 614
2677.34 603
2677.46 585
2677.58 594
2677.69 591
2677.81 578
2677.93 571
2678.05 588
2678.17 580
2678.29 605
2678.41 606
2678.53 631
2678.64 614
2678.76 617
2678.88 596
2679.00 591
2679.12 592
2679.24 572
2679.36 582
2679.48 561
2679.59 583
2679.71 600
2679.83 619
2679.95 623
2680.07 656
2680.19 621
2680.31 620
2680.43 591
2680.54 603
2680.66 616
2680.78 600
2680.90 593
2681.02 581
2681.14 583
2681.26 578
2681.38 534
2681.49 519
2681.61 517
2681.73 527
2681.85 516
2681.97 521
2682.09 531
2682.21 546
2682.33 556
2682.44 589
2682.56 586
2682.68 600
2682.80 600
2682.92 606
2683.04 620
2683.16 621
2683.28 609
2683.40 605
2683.51 612
2683.63 632
2683.75 645
2683.87 653
2683.99 673
2684.11 673
2684.23 679
2684.35 685
2684.47 678
2684.58 707
2684.70 711
2684.82 695
2684.94 716
2685.06 693
2685.18 701
2685.30 687
2685.42 682
2685.53 685
2685.65 666
2685.77 681
2685.89 691
2686.01 674
2686.13 660
2686.25 654
2686.37 628
2686.49 611
2686.60 616
2686.72 620
2686.84 621
2686.96 628
2687.08 617
2687.20 618
2687.32 635
2687.44 639
2687.56 632
2687.68 650
2687.79 669
2687.91 679
2688.03 709
2688.15 725
2688.27 726
2688.39 687
2688.51 696
2688.63 680
2688.75 672
2688.86 686
2688.98 676
2689.10 656
2689.22 653
2689.34 629
2689.46 621
2689.58 609
2689.70 637
2689.82 634
2689.94 640
2690.05 642
2690.17 644
2690.29 656
2690.41 673
2690.53 649
2690.65 659
2690.77 641
2690.89 630
2691.01 622
2691.13 607
2691.24 635
2691.36 622
2691.48 624
2691.60 635
2691.72 643
2691.84 650
2691.96 667
2692.08 686
2692.20 653
2692.32 640
2692.43 625
2692.55 619
2692.67 630
2692.79 633
2692.91 624
2693.03 610
2693.15 616
2693.27 577
2693.39 609
2693.51 585
2693.62 586
2693.74 584
2693.86 581
2693.98 580
2694.10 573
2694.22 582
2694.34 556
2694.46 544
2694.58 548
2694.70 574
2694.82 588
2694.93 607
2695.05 595
2695.17 598
2695.29 601
2695.41 611
2695.53 596
2695.65 597
2695.77 579
2695.89 569
2696.01 571
2696.13 577
2696.24 565
2696.36 562
2696.48 534
2696.60 559
2696.72 530
2696.84 516
2696.96 518
2697.08 542
2697.20 527
2697.32 564
2697.44 579
2697.56 590
2697.67 581
2697.79 592
2697.91 595
2698.03 609
2698.15 598
2698.27 593
2698.39 590
2698.51 593
2698.63 578
2698.75 591
2698.87 584
2698.99 590
2699.10 609
2699.22 652
2699.34 652
2699.46 655
2699.58 639
2699.70 653
2699.82 621
2699.94 634
2700.06 637
2700.18 648
2700.30 651
2700.42 673
2700.53 665
2700.65 684
2700.77 643
2700.89 660
2701.01 640
2701.13 644
2701.25 637
2701.37 651
2701.49 661
2701.61 673
2701.73 672
2701.85 643
2701.97 624
2702.08 642
2702.20 622
2702.32 624
2702.44 611
2702.56 637
2702.68 626
2702.80 631
2702.92 620
2703.04 627
2703.16 643
2703.28 640
2703.40 627
2703.52 629
2703.64 653
2703.75 648
2703.87 665
2703.99 676
2704.11 670
2704.23 699
2704.35 714
2704.47 715
2704.59 727
2704.71 743
2704.83 750
2704.95 736
2705.07 728
2705.19 712
2705.31 697
2705.42 707
2705.54 702
2705.66 677
2705.78 662
2705.90 652
2706.02 622
2706.14 642
2706.26 625
2706.38 654
2706.50 638
2706.62 650
2706.74 652
2706.86 678
2706.98 675
2707.10 688
2707.21 696
2707.33 688
2707.45 671
2707.57 681
2707.69 668
2707.81 674
2707.93 662
2708.05 660
2708.17 640
2708.29 648
2708.41 616
2708.53 606
2708.65 604
2708.77 594
2708.89 578
2709.01 566
2709.12 578
2709.24 589
2709.36 605
2709.48 606
2709.60 602
2709.72 604
2709.84 631
2709.96 649
2710.08 648
2710.20 666
2710.32 676
2710.44 669
2710.56 676
2710.68 661
2710.80 654
2710.92 647
2711.04 645
2711.15 652
2711.27 660
2711.39 668
2711.51 661
2711.63 673
2711.75 669
2711.87 663
2711.99 657
2712.11 652
2712.23 633
2712.35 624
2712.47 610
2712.59 609
2712.71 608
2712.83 608
2712.95 606
2713.07 622
2713.19 625
2713.31 622
2713.42 609
2713.54 615
2713.66 622
2713.78 641
2713.90 616
2714.02 615
2714.14 624
2714.26 647
2714.38 668
2714.50 665
2714.62 674
2714.74 679
2714.86 662
2714.98 644
2715.10 647
2715.22 644
2715.34 630
2715.46 597
2715.58 582
2715.70 595
2715.82 587
2715.93 588
2716.05 582
2716.17 578
2716.29 573
2716.41 569
2716.53 574
2716.65 552
2716.77 572
2716.89 600
2717.01 592
2717.13 584
2717.25 583
2717.37 580
2717.49 591
2717.61 607
2717.73 591
2717.85 598
2717.97 592
2718.09 587
2718.21 562
2718.33 598
2718.45 593
2718.57 622
2718.69 618
2718.80 627
2718.92 612
2719.04 631
2719.16 638
2719.28 665
2719.40 667
2719.52 663
2719.64 672
2719.76 657
2719.88 658
2720.00 671
2720.12 681
2720.24 668
2720.36 645
2720.48 635
2720.60 630
2720.72 631
2720.84 625
2720.96 627
2721.08 655
2721.20 651
2721.32 646
2721.44 644
2721.56 645
2721.68 663
2721.80 651
2721.92 672
2722.04 669
2722.16 665
2722.27 648
2722.39 644
2722.51 647
2722.63 664
2722.75 659
2722.87 664
2722.99 640
2723.11 656
2723.23 637
2723.35 629
2723.47 622
2723.59 625
2723.71 627
2723.83 629
2723.95 608
2724.07 623
2724.19 623
2724.31 636
2724.43 645
2724.55 665
2724.67 639
2724.79 657
2724.91 663
2725.03 661
2725.15 660
2725.27 658
2725.39 653
2725.51 666
2725.63 652
2725.75 672
2725.87 673
2725.99 668
2726.11 672
2726.23 644
2726.35 634
2726.47 645
2726.59 627
2726.71 632
2726.82 596
2726.94 612
2727.06 598
2727.18 612
2727.30 630
2727.42 652
2727.54 647
2727.66 632
2727.78 644
2727.90 648
2728.02 628
2728.14 635
2728.26 669
2728.38 698
2728.50 707
2728.62 691
2728.74 697
2728.86 743
2728.98 739
2729.10 758
2729.22 734
2729.34 757
2729.46 706
2729.58 704
2729.70 691
2729.82 686
2729.94 659
2730.06 650
2730.18 631
2730.30 624
2730.42 627
2730.54 651
2730.66 632
2730.78 653
2730.90 652
2731.02 654
2731.14 640
2731.26 635
2731.38 645
2731.50 643
2731.62 641
2731.74 640
2731.86 627
2731.98 635
2732.10 636
2732.22 644
2732.34 635
2732.46 630
2732.58 626
2732.70 639
2732.82 638
2732.94 660
2733.06 648
2733.18 652
2733.30 646
2733.42 666
2733.54 656
2733.66 639
2733.78 648
2733.90 637
2734.02 642
2734.14 678
2734.26 672
2734.38 668
2734.50 652
2734.62 651
2734.74 639
2734.86 623
2734.98 637
2735.10 636
2735.22 625
2735.34 625
2735.46 641
2735.58 624
2735.70 603
2735.82 614
2735.94 579
2736.06 604
2736.18 603
2736.30 639
2736.42 612
2736.54 633
2736.66 612
2736.78 614
2736.90 589
2737.02 576
2737.14 585
2737.26 575
2737.38 574
2737.50 613
2737.62 602
2737.74 599
2737.86 582
2737.98 580
2738.10 562
2738.22 614
2738.34 593
2738.46 605
2738.58 585
2738.70 590
2738.82 578
2738.94 591
2739.06 599
2739.18 602
2739.30 605
2739.42 613
2739.54 599
2739.66 607
2739.78 591
2739.90 565
2740.02 596
2740.14 604
2740.26 597
2740.38 591
2740.50 595
2740.62 598
2740.74 589
2740.86 573
2740.98 564
2741.10 562
2741.22 565
2741.34 581
2741.46 568
2741.58 542
2741.70 556
2741.82 547
2741.94 561
2742.06 569
2742.18 576
2742.30 615
2742.42 635
2742.54 626
2742.66 618
2742.78 625
2742.90 612
2743.02 618
2743.14 607
2743.26 598
2743.38 601
2743.50 589
2743.62 574
2743.74 575
2743.86 577
2743.98 563
2744.10 550
2744.22 561
2744.34 566
2744.46 604
2744.58 592
2744.70 614
2744.82 632
2744.94 660
2745.06 648
2745.18 647
2745.30 641
2745.42 620
2745.54 604
2745.66 596
2745.78 600
2745.90 594
2746.02 616
2746.15 606
2746.27 620
2746.39 598
2746.51 604
2746.63 622
2746.75 575
2746.87 559
2746.99 552
2747.11 552
2747.23 542
2747.35 537
2747.47 553
2747.59 566
2747.71 557
2747.83 575
2747.95 560
2748.07 569
2748.19 601
2748.31 607
2748.43 623
2748.55 612
2748.67 613
2748.79 616
2748.91 596
2749.03 610
2749.15 584
2749.27 594
2749.39 594
2749.51 610
2749.63 630
2749.75 603
2749.87 596
2749.99 596
2750.11 599
2750.23 604
2750.35 565
2750.47 587
2750.59 597
2750.72 625
2750.84 615
2750.96 621
2751.08 633
2751.20 601
2751.32 589
2751.44 592
2751.56 594
2751.68 623
2751.80 612
2751.92 643
2752.04 653
2752.16 670
2752.28 658
2752.40 661
2752.52 640
2752.64 628
2752.76 632
2752.88 636
2753.00 658
2753.12 650
2753.24 657
2753.36 655
2753.48 668
2753.60 669
2753.72 652
2753.84 657
2753.96 666
2754.08 677
2754.21 665
2754.33 688
2754.45 672
2754.57 672
2754.69 646
2754.81 628
2754.93 610
2755.05 615
2755.17 596
2755.29 630
2755.41 637
2755.53 643
2755.65 637
2755.77 628
2755.89 636
2756.01 600
2756.13 615
2756.25 648
2756.37 646
2756.49 654
2756.61 652
2756.73 648
2756.85 642
2756.98 662
2757.10 664
2757.22 672
2757.34 674
2757.46 673
2757.58 681
2757.70 696
2757.82 708
2757.94 715
2758.06 696
2758.18 674
2758.30 659
2758.42 630
2758.54 624
2758.66 633
2758.78 632
2758.90 648
2759.02 621
2759.14 633
2759.26 626
2759.38 625
2759.51 609
2759.63 626
2759.75 599
2759.87 619
2759.99 602
2760.11 606
2760.23 585
2760.35 580
2760.47 579
2760.59 557
2760.71 580
2760.83 575
2760.95 581
2761.07 610
2761.19 612
2761.31 623
2761.43 611
2761.55 601
2761.67 554
2761.80 579
2761.92 530
2762.04 539
2762.16 533
2762.28 553
2762.40 549
2762.52 582
2762.64 577
2762.76 590
2762.88 599
2763.00 592
2763.12 589
2763.24 582
2763.36 557
2763.48 561
2763.60 554
2763.72 565
2763.84 549
2763.97 557
2764.09 547
2764.21 565
2764.33 564
2764.45 562
2764.57 572
2764.69 576
2764.81 577
2764.93 604
2765.05 587
2765.17 612
2765.29 606
2765.41 592
2765.53 595
2765.65 587
2765.77 585
2765.90 587
2766.02 601
2766.14 575
2766.26 562
2766.38 555
2766.50 551
2766.62 538
2766.74 530
2766.86 505
2766.98 502
2767.10 503
2767.22 493
2767.34 502
2767.46 512
2767.58 514
2767.71 514
2767.83 519
2767.95 552
2768.07 527
2768.19 558
2768.31 593
2768.43 595
2768.55 599
2768.67 612
2768.79 655
2768.91 647
2769.03 665
2769.15 644
2769.27 657
2769.40 643
2769.52 657
2769.64 632
2769.76 622
2769.88 628
2770.00 616
2770.12 615
2770.24 621
2770.36 607
2770.48 618
2770.60 609
2770.72 610
2770.84 600
2770.96 597
2771.09 590
2771.21 597
2771.33 594
2771.45 609
2771.57 581
2771.69 590
2771.81 587
2771.93 569
2772.05 591
2772.17 614
2772.29 617
2772.41 633
2772.53 618
2772.66 644
2772.78 646
2772.90 654
2773.02 652
2773.14 663
2773.26 649
2773.38 654
2773.50 655
2773.62 679
2773.74 667
2773.86 662
2773.98 658
2774.11 645
2774.23 629
2774.35 626
2774.47 635
2774.59 647
2774.71 641
2774.83 670
2774.95 664
2775.07 689
2775.19 678
2775.31 682
2775.43 674
2775.56 659
2775.68 634
2775.80 672
2775.92 670
2776.04 692
2776.16 684
2776.28 702
2776.40 687
2776.52 713
2776.64 708
2776.76 752
2776.89 764
2777.01 784
2777.13 798
2777.25 817
2777.37 814
2777.49 806
2777.61 784
2777.73 805
2777.85 822
2777.97 786
2778.09 792
2778.21 781
2778.34 779
2778.46 764
2778.58 754
2778.70 766
2778.82 779
2778.94 771
2779.06 754
2779.18 755
2779.30 749
2779.42 776
2779.55 782
2779.67 804
2779.79 817
2779.91 792
2780.03 818
2780.15 816
2780.27 804
2780.39 823
2780.51 840
2780.63 860
2780.75 873
2780.88 897
2781.00 907
2781.12 895
2781.24 886
2781.36 906
2781.48 904
2781.60 937
2781.72 954
2781.84 963
2781.96 977
2782.09 983
2782.21 1010
2782.33 1014
2782.45 1013
2782.57 1019
2782.69 984
2782.81 992
2782.93 979
2783.05 932
2783.17 936
2783.30 905
2783.42 885
2783.54 892
2783.66 903
2783.78 898
2783.90 889
2784.02 897
2784.14 884
2784.26 872
2784.38 841
2784.51 816
2784.63 815
2784.75 790
2784.87 812
2784.99 828
2785.11 796
2785.23 769
2785.35 758
2785.47 734
2785.60 716
2785.72 718
2785.84 725
2785.96 711
2786.08 721
2786.20 734
2786.32 727
2786.44 704
2786.56 679
2786.69 660
2786.81 653
2786.93 650
2787.05 658
2787.17 654
2787.29 675
2787.41 676
2787.53 677
2787.65 682
2787.78 683
2787.90 689
2788.02 692
2788.14 690
2788.26 680
2788.38 689
2788.50 673
2788.62 670
2788.74 652
2788.87 687
2788.99 673
2789.11 690
2789.23 694
2789.35 699
2789.47 675
2789.59 683
2789.71 676
2789.83 705
2789.96 698
2790.08 693
2790.20 688
2790.32 682
2790.44 686
2790.56 663
2790.68 659
2790.80 639
2790.93 625
2791.05 628
2791.17 618
2791.29 615
2791.41 630
2791.53 640
2791.65 628
2791.77 645
2791.89 618
2792.02 628
2792.14 629
2792.26 609
2792.38 610
2792.50 610
2792.62 610
2792.74 615
2792.86 620
2792.99 615
2793.11 622
2793.23 622
2793.35 617
2793.47 591
2793.59 615
2793.71 581
2793.83 599
2793.96 594
2794.08 596
2794.20 611
2794.32 606
2794.44 616
2794.56 612
2794.68 617
2794.80 609
2794.93 626
2795.05 638
2795.17 639
2795.29 614
2795.41 625
2795.53 622
2795.65 604
2795.78 595
2795.90 562
2796.02 562
2796.14 563
2796.26 565
2796.38 574
2796.50 534
2796.62 540
2796.75 551
2796.87 554
2796.99 559
2797.11 568
2797.23 572
2797.35 592
2797.47 568
2797.59 543
2797.72 535
2797.84 554
2797.96 547
2798.08 537
2798.20 549
2798.32 539
2798.44 560
2798.57 559
2798.69 567
2798.81 569
2798.93 548
2799.05 553
2799.17 545
2799.29 562
2799.42 554
2799.54 591
2799.66 585
2799.78 595
2799.90 622
2800.02 648
2800.14 647
2800.26 656
2800.39 646
2800.51 651
2800.63 635
2800.75 621
2800.87 610
2800.99 587
2801.11 598
2801.24 610
2801.36 624
2801.48 641
2801.60 636
2801.72 675
2801.84 672
2801.96 691
2802.09 686
2802.21 698
2802.33 653
2802.45 684
2802.57 632
2802.69 626
2802.81 607
2802.94 618
2803.06 598
2803.18 600
2803.30 592
2803.42 592
2803.54 582
2803.66 586
2803.79 581
2803.91 625
2804.03 613
2804.15 615
2804.27 630
2804.39 629
2804.52 628
2804.64 635
2804.76 631
2804.88 638
2805.00 629
2805.12 647
2805.24 645
2805.37 637
2805.49 628
2805.61 622
2805.73 596
2805.85 590
2805.97 609
2806.09 606
2806.22 624
2806.34 626
2806.46 644
2806.58 661
2806.70 664
2806.82 681
2806.95 674
2807.07 666
2807.19 650
2807.31 639
2807.43 651
2807.55 654
2807.67 623
2807.80 629
2807.92 617
2808.04 607
2808.16 605
2808.28 583
2808.40 568
2808.53 583
2808.65 580
2808.77 597
2808.89 607
2809.01 618
2809.13 605
2809.25 649
2809.38 643
2809.50 644
2809.62 652
2809.74 655
2809.86 658
2809.98 653
2810.11 663
2810.23 643
2810.35 639
2810.47 660
2810.59 646
2810.71 653
2810.84 646
2810.96 609
2811.08 591
2811.20 564
2811.32 567
2811.44 568
2811.57 585
2811.69 604
2811.81 596
2811.93 605
2812.05 633
2812.17 611
2812.30 628
2812.42 622
2812.54 606
2812.66 585
2812.78 611
2812.90 589
2813.03 590
2813.15 615
2813.27 586
2813.39 598
2813.51 621
2813.63 647
2813.76 652
2813.88 660
2814.00 635
2814.12 630
2814.24 635
2814.36 644
2814.49 628
2814.61 629
2814.73 665
2814.85 642
2814.97 658
2815.09 642
2815.22 672
2815.34 663
2815.46 685
2815.58 649
2815.70 663
2815.82 676
2815.95 691
2816.07 695
2816.19 716
2816.31 704
2816.43 714
2816.55 690
2816.68 694
2816.80 719
2816.92 736
2817.04 736
2817.16 757
2817.29 761
2817.41 752
2817.53 764
2817.65 740
2817.77 741
2817.89 733
2818.02 750
2818.14 721
2818.26 733
2818.38 722
2818.50 698
2818.62 682
2818.75 683
2818.87 668
2818.99 673
2819.11 667
2819.23 695
2819.36 698
2819.48 707
2819.60 698
2819.72 725
2819.84 749
2819.96 754
2820.09 766
2820.21 749
2820.33 734
2820.45 719
2820.57 696
2820.70 677
2820.82 647
2820.94 670
2821.06 690
2821.18 670
2821.30 671
2821.43 651
2821.55 651
2821.67 655
2821.79 667
2821.91 670
2822.04 645
2822.16 627
2822.28 609
2822.40 622
2822.52 615
2822.65 587
2822.77 619
2822.89 613
2823.01 630
2823.13 625
2823.25 625
2823.38 628
2823.50 654
2823.62 677
2823.74 668
2823.86 652
2823.99 663
2824.11 673
2824.23 703
2824.35 680
2824.47 693
2824.60 692
2824.72 690
2824.84 680
2824.96 666
2825.08 665
2825.21 690
2825.33 715
2825.45 700
2825.57 679
2825.69 642
2825.81 640
2825.94 639
2826.06 653
2826.18 647
2826.30 631
2826.42 637
2826.55 642
2826.67 638
2826.79 647
2826.91 629
2827.03 629
2827.16 653
2827.28 643
2827.40 654
2827.52 648
2827.64 671
2827.77 646
2827.89 676
2828.01 670
2828.13 674
2828.25 667
2828.38 646
2828.50 648
2828.62 667
2828.74 674
2828.86 663
2828.99 669
2829.11 672
2829.23 704
2829.35 677
2829.47 672
2829.60 669
2829.72 693
2829.84 716
2829.96 734
2830.08 780
2830.21 785
2830.33 797
2830.45 780
2830.57 753
2830.69 719
2830.82 730
2830.94 750
2831.06 733
2831.18 751
2831.31 774
2831.43 763
2831.55 755
2831.67 749
2831.79 742
2831.92 716
2832.04 730
2832.16 757
2832.28 744
2832.40 742
2832.53 740
2832.65 739
2832.77 748
2832.89 735
2833.01 720
2833.14 722
2833.26 711
2833.38 718
2833.50 691
2833.62 736
2833.75 734
2833.87 751
2833.99 788
2834.11 779
2834.24 809
2834.36 819
2834.48 804
2834.60 781
2834.72 790
2834.85 805
2834.97 792
2835.09 788
2835.21 784
2835.33 799
2835.46 804
2835.58 831
2835.70 838
2835.82 839
2835.95 827
2836.07 843
2836.19 852
2836.31 850
2836.43 840
2836.56 819
2836.68 808
2836.80 820
2836.92 803
2837.04 833
2837.17 822
2837.29 828
2837.41 810
2837.53 764
2837.66 738
2837.78 752
2837.90 734
2838.02 754
2838.14 755
2838.27 750
2838.39 766
2838.51 765
2838.63 757
2838.76 755
2838.88 787
2839.00 778
2839.12 799
2839.24 794
2839.37 824
2839.49 812
2839.61 817
2839.73 783
2839.86 772
2839.98 742
2840.10 760
2840.22 740
2840.34 758
2840.47 727
2840.59 727
2840.71 706
2840.83 700
2840.96 692
2841.08 702
2841.20 698
2841.32 704
2841.45 709
2841.57 702
2841.69 720
2841.81 717
2841.93 712
2842.06 718
2842.18 692
2842.30 707
2842.42 687
2842.55 697
2842.67 704
2842.79 708
2842.91 712
2843.04 688
2843.16 703
2843.28 674
2843.40 667
2843.52 685
2843.65 688
2843.77 671
2843.89 690
2844.01 663
2844.14 661
2844.26 665
2844.38 653
2844.50 652
2844.63 639
2844.75 619
2844.87 618
2844.99 635
2845.11 624
2845.24 634
2845.36 616
2845.48 611
2845.60 618
2845.73 630
2845.85 632
2845.97 645
2846.09 655
2846.22 668
2846.34 683
2846.46 686
2846.58 683
2846.71 675
2846.83 686
2846.95 674
2847.07 690
2847.20 682
2847.32 663
2847.44 671
2847.56 675
2847.69 685
2847.81 694
2847.93 688
2848.05 665
2848.17 692
2848.30 679
2848.42 680
2848.54 686
2848.66 690
2848.79 669
2848.91 712
2849.03 704
2849.15 679
2849.28 663
2849.40 668
2849.52 656
2849.64 662
2849.77 633
2849.89 624
2850.01 596
2850.13 590
2850.26 607
2850.38 592
2850.50 610
2850.62 602
2850.75 601
2850.87 618
2850.99 614
2851.11 623
2851.24 629
2851.36 650
2851.48 654
2851.60 662
2851.73 647
2851.85 657
2851.97 656
2852.09 653
2852.22 640
2852.34 653
2852.46 664
2852.58 681
2852.71 674
2852.83 665
2852.95 673
2853.07 662
2853.20 640
2853.32 618
2853.44 612
2853.56 608
2853.69 609
2853.81 617
2853.93 592
2854.05 589
2854.18 597
2854.30 586
2854.42 599
2854.54 581
2854.67 610
2854.79 589
2854.91 586
2855.03 567
2855.16 581
2855.28 568
2855.40 582
2855.53 575
2855.65 568
2855.77 555
2855.89 561
2856.02 599
2856.14 615
2856.26 622
2856.38 641
2856.51 609
2856.63 625
2856.75 613
2856.87 624
2857.00 601
2857.12 600
2857.24 614
2857.36 624
2857.49 607
2857.61 626
2857.73 614
2857.85 631
2857.98 634
2858.10 619
2858.22 636
2858.35 635
2858.47 630
2858.59 639
2858.71 618
2858.84 630
2858.96 608
2859.08 587
2859.20 588
2859.33 582
2859.45 609
2859.57 598
2859.69 617
2859.82 631
2859.94 636
2860.06 602
2860.19 601
2860.31 650
2860.43 627
2860.55 646
2860.68 666
2860.80 692
2860.92 696
2861.04 712
2861.17 707
2861.29 697
2861.41 682
2861.53 656
2861.66 666
2861.78 655
2861.90 637
2862.03 659
2862.15 667
2862.27 661
2862.39 687
2862.52 680
2862.64 699
2862.76 714
2862.88 705
2863.01 737
2863.13 735
2863.25 724
2863.38 729
2863.50 698
2863.62 695
2863.74 688
2863.87 658
2863.99 642
2864.11 624
2864.24 607
2864.36 623
2864.48 621
2864.60 621
2864.73 613
2864.85 609
2864.97 608
2865.09 584
2865.22 571
2865.34 563
2865.46 556
2865.59 558
2865.71 573
2865.83 601
2865.95 625
2866.08 649
2866.20 643
2866.32 625
2866.45 626
2866.57 634
2866.69 667
2866.81 680
2866.94 691
2867.06 695
2867.18 694
2867.31 682
2867.43 665
2867.55 653
2867.67 654
2867.80 662
2867.92 663
2868.04 644
2868.17 644
2868.29 616
2868.41 628
2868.53 635
2868.66 653
2868.78 650
2868.90 658
2869.03 654
2869.15 629
2869.27 617
2869.39 614
2869.52 623
2869.64 615
2869.76 605
2869.89 589
2870.01 598
2870.13 602
2870.25 581
2870.38 573
2870.50 586
2870.62 606
2870.75 599
2870.87 586
2870.99 610
2871.11 619
2871.24 595
2871.36 605
2871.48 580
2871.61 589
2871.73 592
2871.85 609
2871.97 625
2872.10 617
2872.22 601
2872.34 617
2872.47 606
2872.59 604
2872.71 605
2872.84 609
2872.96 589
2873.08 595
2873.20 576
2873.33 575
2873.45 593
2873.57 584
2873.70 588
2873.82 580
2873.94 579
2874.07 598
2874.19 596
2874.31 612
2874.43 612
2874.56 610
2874.68 613
2874.80 653
2874.93 630
2875.05 638
2875.17 617
2875.30 605
2875.42 584
2875.54 605
2875.66 606
2875.79 606
2875.91 631
2876.03 637
2876.16 627
2876.28 649
2876.40 649
2876.53 637
2876.65 628
2876.77 621
2876.89 634
2877.02 637
2877.14 595
2877.26 581
2877.39 582
2877.51 580
2877.63 564
2877.76 575
2877.88 588
2878.00 625
2878.12 622
2878.25 606
2878.37 623
2878.49 611
2878.62 603
2878.74 585
2878.86 596
2878.99 597
2879.11 572
2879.23 589
2879.36 598
2879.48 576
2879.60 576
2879.72 565
2879.85 584
2879.97 595
2880.09 586
2880.22 618
2880.34 623
2880.46 643
2880.59 622
2880.71 634
2880.83 629
2880.96 612
2881.08 608
2881.20 620
2881.33 616
2881.45 622
2881.57 629
2881.69 624
2881.82 628
2881.94 625
2882.06 650
2882.19 636
2882.31 620
2882.43 613
2882.56 621
2882.68 654
2882.80 656
2882.93 640
2883.05 626
2883.17 616
2883.30 624
2883.42 632
2883.54 648
2883.67 664
2883.79 641
2883.91 701
2884.04 699
2884.16 731
2884.28 763
2884.40 799
2884.53 800
2884.65 773
2884.77 736
2884.90 740
2885.02 734
2885.14 720
2885.27 703
2885.39 703
2885.51 664
2885.64 659
2885.76 640
2885.88 646
2886.01 674
2886.13 687
2886.25 683
2886.38 713
2886.50 688
2886.62 675
2886.75 650
2886.87 635
2886.99 628
2887.12 633
2887.24 655
2887.36 637
2887.49 633
2887.61 662
2887.73 684
2887.86 691
2887.98 694
2888.10 697
2888.23 690
2888.35 680
2888.47 722
2888.60 728
2888.72 745
2888.84 726
2888.96 729
2889.09 711
2889.21 702
2889.33 694
2889.46 699
2889.58 697
2889.70 703
2889.83 707
2889.95 692
2890.07 684
2890.20 686
2890.32 655
2890.44 658
2890.57 636
2890.69 644
2890.81 679
2890.94 679
2891.06 680
2891.18 671
2891.31 659
2891.43 688
2891.55 688
2891.68 677
2891.80 687
2891.92 693
2892.05 694
2892.17 725
2892.29 728
2892.42 738
2892.54 765
2892.67 771
2892.79 754
2892.91 738
2893.04 738
2893.16 717
2893.28 720
2893.41 718
2893.53 689
2893.65 696
2893.78 685
2893.90 686
2894.02 698
2894.15 693
2894.27 682
2894.39 678
2894.52 663
2894.64 662
2894.76 659
2894.89 654
2895.01 647
2895.13 654
2895.26 632
2895.38 638
2895.50 628
2895.63 625
2895.75 627
2895.87 618
2896.00 640
2896.12 648
2896.24 660
2896.37 661
2896.49 644
2896.61 647
2896.74 681
2896.86 688
2896.98 688
2897.11 665
2897.23 682
2897.36 673
2897.48 684
2897.60 672
2897.73 695
2897.85 698
2897.97 678
2898.10 691
2898.22 694
2898.34 709
2898.47 719
2898.59 726
2898.71 728
2898.84 693
2898.96 712
2899.08 689
2899.21 674
2899.33 663
2899.45 642
2899.58 625
2899.70 623
2899.83 623
2899.95 612
2900.07 595
2900.20 602
2900.32 609
2900.44 620
2900.57 611
2900.69 601
2900.81 619
2900.94 584
2901.06 586
2901.18 604
2901.31 626
2901.43 613
2901.56 599
2901.68 593
2901.80 596
2901.93 599
2902.05 594
2902.17 587
2902.30 578
2902.42 584
2902.54 575
2902.67 562
2902.79 565
2902.91 586
2903.04 577
2903.16 575
2903.29 563
2903.41 578
2903.53 543
2903.66 536
2903.78 519
2903.90 550
2904.03 545
2904.15 546
2904.27 544
2904.40 570
2904.52 578
2904.65 563
2904.77 557
2904.89 542
2905.02 541
2905.14 533
2905.26 511
2905.39 506
2905.51 514
2905.63 505
2905.76 511
2905.88 522
2906.01 512
2906.13 503
2906.25 525
2906.38 520
2906.50 519
2906.62 517
2906.75 534
2906.87 549
2906.99 544
2907.12 544
2907.24 538
2907.37 536
2907.49 513
2907.61 529
2907.74 529
2907.86 536
2907.98 512
2908.11 523
2908.23 516
2908.36 541
2908.48 519
2908.60 533
2908.73 541
2908.85 573
2908.97 588
2909.10 584
2909.22 577
2909.35 596
2909.47 602
2909.59 604
2909.72 609
2909.84 619
2909.96 592
2910.09 616
2910.21 637
2910.33 609
2910.46 619
2910.58 617
2910.71 629
2910.83 617
2910.95 597
2911.08 599
2911.20 600
2911.33 581
2911.45 563
2911.57 580
2911.70 568
2911.82 568
2911.94 589
2912.07 602
2912.19 617
2912.32 590
2912.44 610
2912.56 616
2912.69 628
2912.81 635
2912.93 606
2913.06 624
2913.18 607
2913.31 593
2913.43 608
2913.55 604
2913.68 616
2913.80 621
2913.92 605
2914.05 617
2914.17 630
2914.30 607
2914.42 592
2914.54 573
2914.67 575
2914.79 591
2914.92 562
2915.04 562
2915.16 560
2915.29 560
2915.41 592
2915.53 579
2915.66 559
2915.78 570
2915.91 548
2916.03 554
2916.15 565
2916.28 576
2916.40 584
2916.53 602
2916.65 580
2916.77 569
2916.90 564
2917.02 579
2917.15 580
2917.27 606
2917.39 622
2917.52 649
2917.64 649
2917.76 663
2917.89 670
2918.01 647
2918.14 622
2918.26 607
2918.38 591
2918.51 608
2918.63 588
2918.76 587
2918.88 586
2919.00 606
2919.13 574
2919.25 602
2919.38 602
2919.50 627
2919.62 619
2919.75 607
2919.87 589
2920.00 599
2920.12 597
2920.24 598
2920.37 587
2920.49 611
2920.62 595
2920.74 601
2920.86 594
2920.99 586
2921.11 578
2921.24 592
2921.36 585
2921.48 611
2921.61 629
2921.73 655
2921.86 665
2921.98 652
2922.10 630
2922.23 651
2922.35 633
2922.48 615
2922.60 615
2922.72 593
2922.85 585
2922.97 588
2923.10 570
2923.22 560
2923.34 551
2923.47 538
2923.59 544
2923.72 509
2923.84 509
2923.96 507
2924.09 527
2924.21 537
2924.34 561
2924.46 535
2924.58 526
2924.71 513
2924.83 536
2924.96 559
2925.08 546
2925.20 563
2925.33 555
2925.45 550
2925.58 551
2925.70 557
2925.82 543
2925.95 531
2926.07 511
2926.20 513
2926.32 513
2926.45 507
2926.57 492
2926.69 526
2926.82 509
2926.94 516
2927.07 497
2927.19 510
2927.31 491
2927.44 502
2927.56 488
2927.69 500
2927.81 478
2927.93 491
2928.06 499
2928.18 514
2928.31 527
2928.43 532
2928.56 534
2928.68 536
2928.80 521
2928.93 540
2929.05 524
2929.18 548
2929.30 532
2929.42 509
2929.55 531
2929.67 544
2929.80 558
2929.92 552
2930.05 547
2930.17 546
2930.29 545
2930.42 546
2930.54 541
2930.67 553
2930.79 559
2930.91 564
2931.04 567
2931.16 555
2931.29 556
2931.41 562
2931.54 552
2931.66 572
2931.78 564
2931.91 557
2932.03 569
2932.16 575
2932.28 590
2932.40 576
2932.53 576
2932.65 547
2932.78 579
2932.90 564
2933.03 557
2933.15 565
2933.27 582
2933.40 593
2933.52 597
2933.65 632
2933.77 621
2933.90 625
2934.02 609
2934.14 602
2934.27 582
2934.39 576
2934.52 566
2934.64 588
2934.77 573
2934.89 588
2935.01 600
2935.14 611
2935.26 625
2935.39 622
2935.51 589
2935.64 577
2935.76 579
2935.88 552
2936.01 535
2936.13 543
2936.26 542
2936.38 563
2936.51 530
2936.63 547
2936.75 559
2936.88 559
2937.00 563
2937.13 558
2937.25 572
2937.38 596
2937.50 576
2937.62 570
2937.75 560
2937.87 562
2938.00 555
2938.12 568
2938.25 566
2938.37 576
2938.49 547
2938.62 528
2938.74 516
2938.87 530
2938.99 512
2939.12 512
2939.24 503
2939.37 488
2939.49 505
2939.61 498
2939.74 490
2939.86 476
2939.99 499
2940.11 518
2940.24 540
2940.36 551
2940.48 560
2940.61 565
2940.73 557
2940.86 553
2940.98 539
2941.11 550
2941.23 565
2941.36 558
2941.48 532
2941.60 557
2941.73 529
2941.85 534
2941.98 535
2942.10 546
2942.23 551
2942.35 579
2942.48 575
2942.60 568
2942.72 549
2942.85 552
2942.97 551
2943.10 573
2943.22 556
2943.35 540
2943.47 540
2943.60 539
2943.72 507
2943.84 497
2943.97 506
2944.09 495
2944.22 505
2944.34 511
2944.47 508
2944.59 523
2944.72 528
2944.84 544
2944.96 547
2945.09 546
2945.21 527
2945.34 533
2945.46 532
2945.59 553
2945.71 535
2945.84 553
2945.96 540
2946.09 580
2946.21 591
2946.33 601
2946.46 611
2946.58 612
2946.71 613
2946.83 643
2946.96 642
2947.08 649
2947.21 638
2947.33 613
2947.45 610
2947.58 584
2947.70 593
2947.83 608
2947.95 600
2948.08 616
2948.20 605
2948.33 634
2948.45 624
2948.58 621
2948.70 619
2948.82 607
2948.95 602
2949.07 595
2949.20 603
2949.32 591
2949.45 623
2949.57 571
2949.70 567
2949.82 592
2949.95 571
2950.07 556
2950.20 566
2950.32 544
2950.44 537
2950.57 539
2950.69 551
2950.82 528
2950.94 539
2951.07 544
2951.19 538
2951.32 512
2951.44 496
2951.57 501
2951.69 492
2951.82 500
2951.94 486
2952.06 490
2952.19 494
2952.31 478
2952.44 488
2952.56 496
2952.69 504
2952.81 505
2952.94 506
2953.06 509
2953.19 498
2953.31 508
2953.44 509
2953.56 531
2953.69 541
2953.81 538
2953.93 543
2954.06 541
2954.18 527
2954.31 537
2954.43 569
2954.56 586
2954.68 594
2954.81 610
2954.93 599
2955.06 601
2955.18 587
2955.31 585
2955.43 582
2955.56 575
2955.68 547
2955.80 530
2955.93 539
2956.05 558
2956.18 567
2956.30 577
2956.43 584
2956.55 600
2956.68 581
2956.80 595
2956.93 573
2957.05 567
2957.18 567
2957.30 572
2957.43 571
2957.55 559
2957.68 536
2957.80 547
2957.93 558
2958.05 577
2958.17 567
2958.30 561
2958.42 556
2958.55 535
2958.67 517
2958.80 512
2958.92 506
2959.05 540
2959.17 541
2959.30 542
2959.42 537
2959.55 543
2959.67 518
2959.80 538
2959.92 534
2960.05 543
2960.17 524
2960.30 521
2960.42 523
2960.55 526
2960.67 538
2960.80 529
2960.92 523
2961.05 531
2961.17 529
2961.29 545
2961.42 546
2961.54 552
2961.67 546
2961.79 529
2961.92 556
2962.04 569
2962.17 589
2962.29 597
2962.42 631
2962.54 628
2962.67 625
2962.79 619
2962.92 642
2963.04 631
2963.17 608
2963.29 610
2963.42 616
2963.54 584
2963.67 625
2963.79 617
2963.92 653
2964.04 644
2964.17 678
2964.29 667
2964.42 664
2964.54 658
2964.67 651
2964.79 648
2964.92 640
2965.04 651
2965.17 647
2965.29 640
2965.42 602
2965.54 581
2965.67 561
2965.79 550
2965.92 548
2966.04 530
2966.17 520
2966.29 533
2966.42 519
2966.54 550
2966.67 558
2966.79 576
2966.92 563
2967.04 616
2967.16 634
2967.29 667
2967.41 661
2967.54 650
2967.66 632
2967.79 633
2967.91 616
2968.04 627
2968.16 594
2968.29 602
2968.41 623
2968.54 619
2968.66 606
2968.79 570
2968.91 560
2969.04 543
2969.16 541
2969.29 551
2969.41 553
2969.54 553
2969.66 539
2969.79 563
2969.91 538
2970.04 532
2970.16 517
2970.29 518
2970.41 522
2970.54 523
2970.66 510
2970.79 495
2970.91 515
2971.04 511
2971.16 512
2971.29 501
2971.41 495
2971.54 521
2971.67 521
2971.79 499
2971.92 502
2972.04 531
2972.17 523
2972.29 547
2972.42 570
2972.54 584
2972.67 567
2972.79 548
2972.92 544
2973.04 566
2973.17 565
2973.29 561
2973.42 549
2973.54 542
2973.67 525
2973.79 545
2973.92 511
2974.04 522
2974.17 518
2974.29 526
2974.42 513
2974.54 533
2974.67 514
2974.79 536
2974.92 541
2975.04 544
2975.17 557
2975.29 577
2975.42 590
2975.54 614
2975.67 598
2975.79 616
2975.92 586
2976.04 561
2976.17 546
2976.29 549
2976.42 552
2976.54 595
2976.67 606
2976.79 586
2976.92 563
2977.04 595
2977.17 575
2977.29 613
2977.42 634
2977.55 663
2977.67 657
2977.80 665
2977.92 652
2978.05 656
2978.17 623
2978.30 620
2978.42 590
2978.55 598
2978.67 572
2978.80 601
2978.92 583
2979.05 612
2979.17 599
2979.30 626
2979.42 608
2979.55 616
2979.67 612
2979.80 635
2979.92 622
2980.05 620
2980.17 629
2980.30 627
2980.43 630
2980.55 626
2980.68 595
2980.80 614
2980.93 606
2981.05 606
2981.18 613
2981.30 659
2981.43 654
2981.55 659
2981.68 650
2981.80 672
2981.93 688
2982.05 692
2982.18 699
2982.30 703
2982.43 692
2982.55 674
2982.68 681
2982.80 670
2982.93 673
2983.06 697
2983.18 704
2983.31 696
2983.43 695
2983.56 691
2983.68 663
2983.81 670
2983.93 674
2984.06 652
2984.18 656
2984.31 654
2984.43 644
2984.56 626
2984.68 615
2984.81 595
2984.94 630
2985.06 624
2985.19 638
2985.31 636
2985.44 637
2985.56 629
2985.69 662
2985.81 655
2985.94 659
2986.06 646
2986.19 641
2986.31 629
2986.44 615
2986.56 630
2986.69 644
2986.82 628
2986.94 611
2987.07 614
2987.19 586
2987.32 575
2987.44 570
2987.57 585
2987.69 597
2987.82 603
2987.94 602
2988.07 603
2988.19 613
2988.32 598
2988.45 586
2988.57 581
2988.70 572
2988.82 600
2988.95 594
2989.07 623
2989.20 631
2989.32 636
2989.45 647
2989.57 640
2989.70 644
2989.82 671
2989.95 652
2990.08 668
2990.20 645
2990.33 639
2990.45 628
2990.58 668
2990.70 666
2990.83 685
2990.95 676
2991.08 686
2991.20 686
2991.33 717
2991.46 708
2991.58 722
2991.71 706
2991.83 726
2991.96 728
2992.08 738
2992.21 711
2992.33 744
2992.46 719
2992.59 747
2992.71 763
2992.84 771
2992.96 775
2993.09 779
2993.21 775
2993.34 736
2993.46 721
2993.59 738
2993.71 736
2993.84 733
2993.97 738
2994.09 740
2994.22 746
2994.34 753
2994.47 750
2994.59 766
2994.72 770
2994.84 809
2994.97 807
2995.10 796
2995.22 795
2995.35 834
2995.47 841
2995.60 857
2995.72 863
2995.85 889
2995.97 866
2996.10 892
2996.23 887
2996.35 877
2996.48 845
2996.60 867
2996.73 857
2996.85 869
2996.98 881
2997.10 866
2997.23 877
2997.36 872
2997.48 851
2997.61 833
2997.73 828
2997.86 819
2997.98 816
2998.11 809
2998.23 821
2998.36 830
2998.49 818
2998.61 824
2998.74 805
2998.86 801
2998.99 763
2999.11 782
2999.24 796
2999.37 789
2999.49 790
2999.62 804
2999.74 805
2999.87 817
2999.99 832
3000.12 858
3000.24 838
3000.37 860
3000.50 864
3000.62 821
3000.75 809
3000.87 796
3001.00 759
3001.12 750
3001.25 716
3001.38 731
3001.50 713
3001.63 728
3001.75 744
3001.88 759
3002.00 723
3002.13 741
3002.26 747
3002.38 748
3002.51 748
3002.63 740
3002.76 690
3002.88 683
3003.01 672
3003.14 683
3003.26 672
3003.39 689
3003.51 667
3003.64 658
3003.76 671
3003.89 658
3004.02 656
3004.14 650
3004.27 689
3004.39 688
3004.52 710
3004.64 721
3004.77 721
3004.90 708
3005.02 725
3005.15 714
3005.27 720
3005.40 734
3005.52 735
3005.65 699
3005.78 706
3005.90 700
3006.03 701
3006.15 688
3006.28 690
3006.40 708
3006.53 694
3006.66 698
3006.78 675
3006.91 671
3007.03 683
3007.16 652
3007.29 649
3007.41 638
3007.54 643
3007.66 633
3007.79 634
3007.91 610
3008.04 627
3008.17 607
3008.29 618
3008.42 631
3008.54 643
3008.67 662
3008.80 674
3008.92 661
3009.05 649
3009.17 636
3009.30 640
3009.42 642
3009.55 636
3009.68 631
3009.80 620
3009.93 631
3010.05 632
3010.18 613
3010.31 625
3010.43 655
3010.56 626
3010.68 624
3010.81 629
3010.93 621
3011.06 626
3011.19 644
3011.31 658
3011.44 687
3011.56 688
3011.69 682
3011.82 685
3011.94 683
3012.07 656
3012.19 649
3012.32 637
3012.45 653
3012.57 625
3012.70 614
3012.82 612
3012.95 608
3013.07 587
3013.20 575
3013.33 556
3013.45 556
3013.58 563
3013.70 560
3013.83 577
3013.96 589
3014.08 593
3014.21 591
3014.33 600
3014.46 581
3014.59 591
3014.71 572
3014.84 567
3014.96 573
3015.09 563
3015.22 565
3015.34 576
3015.47 585
3015.59 586
3015.72 586
3015.85 569
3015.97 570
3016.10 536
3016.22 519
3016.35 512
3016.48 525
3016.60 496
3016.73 497
3016.85 527
3016.98 533
3017.11 559
3017.23 577
3017.36 575
3017.48 570
3017.61 598
3017.74 597
3017.86 590
3017.99 592
3018.11 616
3018.24 617
3018.37 607
3018.49 599
3018.62 609
3018.74 603
3018.87 592
3019.00 589
3019.12 583
3019.25 583
3019.37 593
3019.50 573
3019.63 578
3019.75 563
3019.88 571
3020.00 569
3020.13 576
3020.26 562
3020.38 575
3020.51 571
3020.63 556
3020.76 558
3020.89 572
3021.01 576
3021.14 603
3021.27 629
3021.39 643
3021.52 645
3021.64 651
3021.77 643
3021.90 654
3022.02 672
3022.15 657
3022.27 663
3022.40 644
3022.53 645
3022.65 626
3022.78 636
3022.90 618
3023.03 619
3023.16 615
3023.28 627
3023.41 647
3023.54 653
3023.66 651
3023.79 643
3023.91 638
3024.04 647
3024.17 659
3024.29 656
3024.42 636
3024.54 617
3024.67 616
3024.80 599
3024.92 599
3025.05 610
3025.18 598
3025.30 596
3025.43 633
3025.55 654
3025.68 685
3025.81 698
3025.93 701
3026.06 697
3026.18 665
3026.31 680
3026.44 679
3026.56 680
3026.69 687
3026.82 688
3026.94 684
3027.07 690
3027.19 701
3027.32 682
3027.45 662
3027.57 647
3027.70 652
3027.83 638
3027.95 638
3028.08 617
3028.20 632
3028.33 637
3028.46 635
3028.58 592
3028.71 624
3028.84 622
3028.96 626
3029.09 642
3029.21 632
3029.34 652
3029.47 625
3029.59 630
3029.72 617
3029.85 637
3029.97 633
3030.10 643
3030.22 603
3030.35 596
3030.48 595
3030.60 595
3030.73 610
3030.86 616
3030.98 617
3031.11 638
3031.23 630
3031.36 610
3031.49 619
3031.61 616
3031.74 612
3031.87 610
3031.99 591
3032.12 574
3032.24 593
3032.37 611
3032.50 610
3032.62 611
3032.75 640
3032.88 639
3033.00 646
3033.13 642
3033.26 611
3033.38 591
3033.51 582
3033.63 583
3033.76 576
3033.89 562
3034.01 540
3034.14 557
3034.27 541
3034.39 543
3034.52 537
3034.65 523
3034.77 540
3034.90 541
3035.02 531
3035.15 547
3035.28 558
3035.40 601
3035.53 600
3035.66 612
3035.78 608
3035.91 606
3036.04 581
3036.16 576
3036.29 607
3036.41 589
3036.54 606
3036.67 601
3036.79 599
3036.92 602
3037.05 610
3037.17 629
3037.30 627
3037.43 657
3037.55 644
3037.68 629
3037.81 639
3037.93 615
3038.06 608
3038.18 634
3038.31 625
3038.44 632
3038.56 626
3038.69 647
3038.82 670
3038.94 675
3039.07 672
3039.20 697
3039.32 695
3039.45 714
3039.58 737
3039.70 721
3039.83 725
3039.96 720
3040.08 723
3040.21 700
3040.33 724
3040.46 703
3040.59 679
3040.71 655
3040.84 648
3040.97 634
3041.09 656
3041.22 642
3041.35 645
3041.47 631
3041.60 668
3041.73 685
3041.85 685
3041.98 674
3042.11 681
3042.23 672
3042.36 666
3042.49 662
3042.61 655
3042.74 645
3042.86 658
3042.99 687
3043.12 677
3043.24 681
3043.37 671
3043.50 678
3043.62 705
3043.75 711
3043.88 713
3044.00 700
3044.13 705
3044.26 717
3044.38 694
3044.51 699
3044.64 714
3044.76 706
3044.89 703
3045.02 695
3045.14 711
3045.27 709
3045.40 704
3045.52 709
3045.65 708
3045.78 726
3045.90 735
3046.03 703
3046.16 723
3046.28 720
3046.41 675
3046.54 688
3046.66 662
3046.79 674
3046.92 660
3047.04 676
3047.17 645
3047.30 670
3047.42 640
3047.55 640
3047.68 630
3047.80 610
3047.93 613
3048.06 630
3048.18 641
3048.31 665
3048.43 686
3048.56 700
3048.69 700
3048.81 685
3048.94 696
3049.07 712
3049.19 679
3049.32 679
3049.45 699
3049.57 729
3049.70 735
3049.83 725
3049.96 733
3050.08 746
3050.21 728
3050.34 725
3050.46 704
3050.59 720
3050.72 691
3050.84 721
3050.97 714
3051.10 735
3051.22 722
3051.35 738
3051.48 726
3051.60 721
3051.73 706
3051.86 689
3051.98 660
3052.11 662
3052.24 649
3052.36 654
3052.49 663
3052.62 653
3052.74 664
3052.87 652
3053.00 659
3053.12 677
3053.25 683
3053.38 725
3053.50 720
3053.63 702
3053.76 701
3053.88 684
3054.01 651
3054.14 642
3054.26 615
3054.39 636
3054.52 632
3054.64 662
3054.77 654
3054.90 690
3055.02 663
3055.15 659
3055.28 613
3055.40 619
3055.53 630
3055.66 654
3055.79 618
3055.91 623
3056.04 610
3056.17 616
3056.29 628
3056.42 614
3056.55 615
3056.67 634
3056.80 623
3056.93 619
3057.05 597
3057.18 642
3057.31 607
3057.43 621
3057.56 619
3057.69 623
3057.81 597
3057.94 572
3058.07 578
3058.20 587
3058.32 585
3058.45 609
3058.58 610
3058.70 639
3058.83 643
3058.96 648
3059.08 639
3059.21 665
3059.34 647
3059.46 659
3059.59 668
3059.72 666
3059.84 645
3059.97 642
3060.10 644
3060.23 644
3060.35 619
3060.48 610
3060.61 624
3060.73 616
3060.86 634
3060.99 627
3061.11 629
3061.24 633
3061.37 638
3061.49 640
3061.62 652
3061.75 644
3061.88 642
3062.00 667
3062.13 673
3062.26 673
3062.38 689
3062.51 695
3062.64 686
3062.76 690
3062.89 688
3063.02 671
3063.14 693
3063.27 674
3063.40 695
3063.53 684
3063.65 674
3063.78 685
3063.91 663
3064.03 689
3064.16 675
3064.29 675
3064.41 690
3064.54 704
3064.67 720
3064.80 713
3064.92 708
3065.05 706
3065.18 698
3065.30 720
3065.43 674
3065.56 668
3065.68 664
3065.81 635
3065.94 639
3066.07 631
3066.19 622
3066.32 626
3066.45 606
3066.57 611
3066.70 603
3066.83 609
3066.95 627
3067.08 634
3067.21 658
3067.34 674
3067.46 711
3067.59 681
3067.72 672
3067.84 682
3067.97 676
3068.10 677
3068.23 640
3068.35 627
3068.48 624
3068.61 645
3068.73 630
3068.86 622
3068.99 618
3069.11 616
3069.24 614
3069.37 565
3069.50 581
3069.62 577
3069.75 586
3069.88 593
3070.00 600
3070.13 607
3070.26 597
3070.39 604
3070.51 587
3070.64 593
3070.77 583
3070.89 586
3071.02 560
3071.15 552
3071.28 557
3071.40 577
3071.53 561
3071.66 558
3071.78 565
3071.91 568
3072.04 572
3072.17 542
3072.29 551
3072.42 544
3072.55 552
3072.67 592
3072.80 621
3072.93 636
3073.06 617
3073.18 613
3073.31 625
3073.44 609
3073.56 616
3073.69 619
3073.82 603
3073.95 595
3074.07 594
3074.20 581
3074.33 573
3074.45 578
3074.58 592
3074.71 579
3074.84 556
3074.96 570
3075.09 575
3075.22 579
3075.34 607
3075.47 611
3075.60 610
3075.73 621
3075.85 617
3075.98 604
3076.11 610
3076.24 612
3076.36 616
3076.49 618
3076.62 624
3076.74 619
3076.87 611
3077.00 639
3077.13 638
3077.25 606
3077.38 602
3077.51 594
3077.64 622
3077.76 606
3077.89 620
3078.02 628
3078.14 653
3078.27 638
3078.40 634
3078.53 610
3078.65 591
3078.78 617
3078.91 593
3079.04 616
3079.16 641
3079.29 658
3079.42 671
3079.54 676
3079.67 658
3079.80 670
3079.93 628
3080.05 636
3080.18 607
3080.31 612
3080.44 609
3080.56 626
3080.69 644
3080.82 644
3080.94 621
3081.07 643
3081.20 633
3081.33 619
3081.45 607
3081.58 610
3081.71 595
3081.84 603
3081.96 604
3082.09 597
3082.22 609
3082.35 650
3082.47 653
3082.60 661
3082.73 648
3082.85 636
3082.98 624
3083.11 622
3083.24 611
3083.36 623
3083.49 610
3083.62 614
3083.75 626
3083.87 632
3084.00 655
3084.13 654
3084.26 658
3084.38 644
3084.51 625
3084.64 613
3084.77 629
3084.89 644
3085.02 655
3085.15 682
3085.28 685
3085.40 678
3085.53 685
3085.66 662
3085.79 655
3085.91 641
3086.04 637
3086.17 628
3086.29 624
3086.42 625
3086.55 633
3086.68 633
3086.80 648
3086.93 635
3087.06 617
3087.19 611
3087.31 605
3087.44 615
3087.57 602
3087.70 590
3087.82 577
3087.95 583
3088.08 577
3088.21 564
3088.33 555
3088.46 536
3088.59 539
3088.72 547
3088.84 538
3088.97 549
3089.10 547
3089.23 549
3089.35 580
3089.48 566
3089.61 546
3089.74 544
3089.86 521
3089.99 543
3090.12 552
3090.25 547
3090.37 551
3090.50 572
3090.63 581
3090.76 575
3090.88 542
3091.01 535
3091.14 534
3091.27 537
3091.39 547
3091.52 537
3091.65 540
3091.78 551
3091.90 560
3092.03 545
3092.16 556
3092.29 532
3092.41 538
3092.54 535
3092.67 538
3092.80 541
3092.93 560
3093.05 557
3093.18 543
3093.31 530
3093.44 519
3093.56 528
3093.69 527
3093.82 526
3093.95 526
3094.07 519
3094.20 514
3094.33 512
3094.46 513
3094.58 524
3094.71 531
3094.84 537
3094.97 537
3095.09 528
3095.22 526
3095.35 565
3095.48 574
3095.60 587
3095.73 607
3095.86 603
3095.99 625
3096.12 623
3096.24 635
3096.37 617
3096.50 599
3096.63 603
3096.75 606
3096.88 610
3097.01 613
3097.14 636
3097.26 630
3097.39 637
3097.52 621
3097.65 594
3097.77 587
3097.90 581
3098.03 582
3098.16 595
3098.29 617
3098.41 618
3098.54 601
3098.67 590
3098.80 618
3098.92 581
3099.05 578
3099.18 574
3099.31 587
3099.43 575
3099.56 561
3099.69 548
3099.82 562
3099.95 546
3100.07 550
3100.20 560
3100.33 563
3100.46 573
3100.58 603
3100.71 648
3100.84 624
3100.97 617
3101.10 594
3101.22 612
3101.35 606
3101.48 609
3101.61 616
3101.73 644
3101.86 626
3101.99 635
3102.12 619
3102.25 619
3102.37 616
3102.50 607
3102.63 603
3102.76 616
3102.88 607
3103.01 588
3103.14 575
3103.27 573
3103.40 593
3103.52 588
3103.65 575
3103.78 578
3103.91 557
3104.03 582
3104.16 561
3104.29 575
3104.42 575
3104.55 593
3104.67 594
3104.80 593
3104.93 582
3105.06 566
3105.18 571
3105.31 572
3105.44 579
3105.57 574
3105.70 546
3105.82 584
3105.95 567
3106.08 549
3106.21 550
3106.33 544
3106.46 523
3106.59 513
3106.72 515
3106.85 524
3106.97 519
3107.10 521
3107.23 526
3107.36 511
3107.49 509
3107.61 504
3107.74 516
3107.87 540
3108.00 558
3108.13 563
3108.25 565
3108.38 558
3108.51 581
3108.64 578
3108.76 599
3108.89 578
3109.02 624
3109.15 614
3109.28 622
3109.40 617
3109.53 622
3109.66 630
3109.79 627
3109.92 622
3110.04 618
3110.17 596
3110.30 591
3110.43 581
3110.56 588
3110.68 571
3110.81 575
3110.94 573
3111.07 560
3111.20 572
3111.32 581
3111.45 604
3111.58 587
3111.71 599
3111.84 582
3111.96 575
3112.09 576
3112.22 566
3112.35 548
3112.47 547
3112.60 532
3112.73 535
3112.86 524
3112.99 523
3113.11 517
3113.24 512
3113.37 526
3113.50 514
3113.63 530
3113.75 533
3113.88 567
3114.01 583
3114.14 579
3114.27 591
3114.39 572
3114.52 602
3114.65 582
3114.78 580
3114.91 576
3115.03 567
3115.16 589
3115.29 596
3115.42 620
3115.55 613
3115.68 609
3115.80 648
3115.93 651
3116.06 623
3116.19 607
3116.32 595
3116.44 584
3116.57 581
3116.70 575
3116.83 559
3116.96 552
3117.08 539
3117.21 538
3117.34 528
3117.47 548
3117.60 540
3117.72 552
3117.85 557
3117.98 548
3118.11 572
3118.24 558
3118.36 579
3118.49 574
3118.62 592
3118.75 573
3118.88 566
3119.01 556
3119.13 563
3119.26 525
3119.39 544
3119.52 569
3119.65 557
3119.77 569
3119.90 588
3120.03 581
3120.16 566
3120.29 564
3120.41 558
3120.54 545
3120.67 541
3120.80 540
3120.93 538
3121.06 537
3121.18 559
3121.31 559
3121.44 559
3121.57 552
3121.70 556
3121.82 580
3121.95 583
3122.08 613
3122.21 603
3122.34 596
3122.47 610
3122.59 608
3122.72 595
3122.85 600
3122.98 593
3123.11 580
3123.23 599
3123.36 597
3123.49 561
3123.62 565
3123.75 573
3123.88 569
3124.00 596
3124.13 561
3124.26 606
3124.39 615
3124.52 625
3124.64 644
3124.77 661
3124.90 640
3125.03 659
3125.16 650
3125.29 657
3125.41 645
3125.54 642
3125.67 652
3125.80 618
3125.93 639
3126.06 635
3126.18 643
3126.31 655
3126.44 630
3126.57 635
3126.70 660
3126.82 684
3126.95 695
3127.08 717
3127.21 673
3127.34 705
3127.47 655
3127.59 677
3127.72 674
3127.85 684
3127.98 673
3128.11 701
3128.24 702
3128.36 688
3128.49 669
3128.62 689
3128.75 717
3128.88 714
3129.01 706
3129.13 747
3129.26 757
3129.39 755
3129.52 780
3129.65 801
3129.78 789
3129.90 807
3130.03 820
3130.16 846
3130.29 848
3130.42 865
3130.55 863
3130.67 872
3130.80 853
3130.93 850
3131.06 826
3131.19 825
3131.32 793
3131.44 826
3131.57 833
3131.70 849
3131.83 861
3131.96 899
3132.09 875
3132.21 896
3132.34 873
3132.47 874
3132.60 863
3132.73 859
3132.86 852
3132.98 871
3133.11 850
3133.24 849
3133.37 827
3133.50 832
3133.63 803
3133.76 811
3133.88 817
3134.01 818
3134.14 833
3134.27 827
3134.40 818
3134.53 847
3134.65 840
3134.78 837
3134.91 824
3135.04 835
3135.17 810
3135.30 814
3135.42 807
3135.55 805
3135.68 815
3135.81 817
3135.94 831
3136.07 824
3136.20 845
3136.32 847
3136.45 806
3136.58 778
3136.71 766
3136.84 766
3136.97 760
3137.10 789
3137.22 768
3137.35 743
3137.48 730
3137.61 739
3137.74 716
3137.87 707
3137.99 736
3138.12 725
3138.25 736
3138.38 732
3138.51 710
3138.64 714
3138.77 711
3138.89 698
3139.02 703
3139.15 685
3139.28 693
3139.41 668
3139.54 692
3139.67 671
3139.79 653
3139.92 647
3140.05 648
3140.18 643
3140.31 665
3140.44 667
3140.56 691
3140.69 671
3140.82 660
3140.95 701
3141.08 701
3141.21 705
3141.34 703
3141.46 686
3141.59 722
3141.72 741
3141.85 735
3141.98 765
3142.11 759
3142.24 762
3142.36 726
3142.49 738
3142.62 745
3142.75 745
3142.88 731
3143.01 718
3143.14 732
3143.27 729
3143.39 709
3143.52 716
3143.65 725
3143.78 709
3143.91 725
3144.04 723
3144.17 721
3144.29 705
3144.42 706
3144.55 679
3144.68 673
3144.81 671
3144.94 672
3145.07 677
3145.19 665
3145.32 651
3145.45 656
3145.58 663
3145.71 637
3145.84 668
3145.97 665
3146.10 661
3146.22 671
3146.35 686
3146.48 706
3146.61 703
3146.74 689
3146.87 721
3147.00 720
3147.12 730
3147.25 728
3147.38 699
3147.51 684
3147.64 659
3147.77 625
3147.90 625
3148.03 632
3148.15 647
3148.28 657
3148.41 663
3148.54 677
3148.67 670
3148.80 659
3148.93 648
3149.06 660
3149.18 659
3149.31 642
3149.44 655
3149.57 647
3149.70 667
3149.83 677
3149.96 705
3150.09 704
3150.21 706
3150.34 709
3150.47 691
3150.60 663
3150.73 690
3150.86 693
3150.99 706
3151.12 697
3151.24 681
3151.37 642
3151.50 644
3151.63 676
3151.76 657
3151.89 673
3152.02 684
3152.15 650
3152.27 623
3152.40 620
3152.53 621
3152.66 573
3152.79 549
3152.92 550
3153.05 545
3153.18 529
3153.30 560
3153.43 550
3153.56 541
3153.69 543
3153.82 558
3153.95 557
3154.08 561
3154.21 578
3154.34 600
3154.46 594
3154.59 577
3154.72 577
3154.85 599
3154.98 616
3155.11 604
3155.24 597
3155.37 605
3155.49 590
3155.62 613
3155.75 612
3155.88 615
3156.01 618
3156.14 639
3156.27 619
3156.40 629
3156.53 634
3156.65 635
3156.78 629
3156.91 615
3157.04 591
3157.17 592
3157.30 575
3157.43 581
3157.56 603
3157.69 573
3157.81 597
3157.94 598
3158.07 608
3158.20 616
3158.33 626
3158.46 629
3158.59 624
3158.72 599
3158.85 584
3158.97 609
3159.10 627
3159.23 656
3159.36 640
3159.49 638
3159.62 628
3159.75 614
3159.88 601
3160.01 634
3160.14 635
3160.26 642
3160.39 669
3160.52 673
3160.65 678
3160.78 669
3160.91 661
3161.04 652
3161.17 662
3161.30 647
3161.43 647
3161.55 652
3161.68 656
3161.81 655
3161.94 665
3162.07 648
3162.20 616
3162.33 614
3162.46 628
3162.59 629
3162.72 609
3162.84 604
3162.97 631
3163.10 640
3163.23 647
3163.36 670
3163.49 658
3163.62 654
3163.75 637
3163.88 633
3164.01 616
3164.13 612
3164.26 607
3164.39 621
3164.52 596
3164.65 603
3164.78 589
3164.91 583
3165.04 562
3165.17 594
3165.30 575
3165.42 584
3165.55 604
3165.68 605
3165.81 610
3165.94 629
3166.07 619
3166.20 612
3166.33 619
3166.46 632
3166.59 640
3166.72 641
3166.84 645
3166.97 629
3167.10 593
3167.23 583
3167.36 580
3167.49 608
3167.62 605
3167.75 613
3167.88 593
3168.01 589
3168.14 569
3168.26 567
3168.39 564
3168.52 576
3168.65 574
3168.78 558
3168.91 553
3169.04 534
3169.17 531
3169.30 533
3169.43 519
3169.56 529
3169.69 537
3169.81 535
3169.94 552
3170.07 512
3170.20 537
3170.33 547
3170.46 558
3170.59 552
3170.72 592
3170.85 603
3170.98 621
3171.11 652
3171.24 658
3171.36 647
3171.49 619
3171.62 621
3171.75 621
3171.88 614
3172.01 605
3172.14 598
3172.27 606
3172.40 592
3172.53 608
3172.66 614
3172.79 597
3172.91 555
3173.04 555
3173.17 551
3173.30 552
3173.43 579
3173.56 581
3173.69 584
3173.82 551
3173.95 558
3174.08 527
3174.21 525
3174.34 518
3174.47 529
3174.59 549
3174.72 553
3174.85 564
3174.98 565
3175.11 572
3175.24 571
3175.37 554
3175.50 540
3175.63 542
3175.76 539
3175.89 538
3176.02 543
3176.15 548
3176.28 549
3176.40 563
3176.53 561
3176.66 582
3176.79 562
3176.92 561
3177.05 560
3177.18 575
3177.31 557
3177.44 571
3177.57 563
3177.70 570
3177.83 593
3177.96 585
3178.09 610
3178.21 600
3178.34 599
3178.47 596
3178.60 580
3178.73 568
3178.86 561
3178.99 562
3179.12 580
3179.25 583
3179.38 562
3179.51 563
3179.64 580
3179.77 554
3179.90 555
3180.03 549
3180.15 536
3180.28 533
3180.41 538
3180.54 546
3180.67 552
3180.80 550
3180.93 556
3181.06 575
3181.19 595
3181.32 558
3181.45 572
3181.58 566
3181.71 561
3181.84 581
3181.97 606
3182.10 591
3182.22 592
3182.35 574
3182.48 604
3182.61 584
3182.74 570
3182.87 570
3183.00 567
3183.13 550
3183.26 577
3183.39 570
3183.52 585
3183.65 572
3183.78 585
3183.91 544
3184.04 570
3184.17 552
3184.30 579
3184.43 588
3184.55 602
3184.68 601
3184.81 643
3184.94 651
3185.07 665
3185.20 649
3185.33 666
3185.46 653
3185.59 670
3185.72 657
3185.85 648
3185.98 648
3186.11 627
3186.24 633
3186.37 649
3186.50 639
3186.63 622
3186.76 609
3186.89 593
3187.01 570
3187.14 592
3187.27 573
3187.40 594
3187.53 579
3187.66 584
3187.79 552
3187.92 559
3188.05 570
3188.18 568
3188.31 562
3188.44 554
3188.57 575
3188.70 556
3188.83 571
3188.96 580
3189.09 583
3189.22 594
3189.35 592
3189.48 579
3189.61 550
3189.73 561
3189.86 572
3189.99 572
3190.12 580
3190.25 579
3190.38 569
3190.51 579
3190.64 562
3190.77 551
3190.90 545
3191.03 554
3191.16 573
3191.29 571
3191.42 557
3191.55 564
3191.68 581
3191.81 620
3191.94 621
3192.07 614
3192.20 616
3192.33 619
3192.46 632
3192.59 651
3192.72 635
3192.84 614
3192.97 610
3193.10 600
3193.23 603
3193.36 607
3193.49 621
3193.62 605
3193.75 591
3193.88 586
3194.01 599
3194.14 581
3194.27 599
3194.40 600
3194.53 595
3194.66 608
3194.79 607
3194.92 601
3195.05 592
3195.18 595
3195.31 586
3195.44 566
3195.57 572
3195.70 545
3195.83 535
3195.96 522
3196.09 532
3196.22 523
3196.35 517
3196.48 542
3196.60 527
3196.73 550
3196.86 541
3196.99 564
3197.12 568
3197.25 573
3197.38 580
3197.51 592
3197.64 571
3197.77 564
3197.90 561
3198.03 575
3198.16 603
3198.29 628
3198.42 638
3198.55 622
3198.68 622
3198.81 599
3198.94 594
3199.07 585
3199.20 596
3199.33 626
3199.46 628
3199.59 627
3199.72 604
3199.85 596
3199.98 604
3200.11 637
3200.24 648
3200.37 642
3200.50 627
3200.63 638
3200.76 634
3200.89 622
3201.02 611
3201.15 629
3201.28 616
3201.41 616
3201.54 631
3201.66 617
3201.79 602
3201.92 621
3202.05 617
3202.18 637
3202.31 646
3202.44 642
3202.57 634
3202.70 613
3202.83 631
3202.96 627
3203.09 623
3203.22 629
3203.35 616
3203.48 584
3203.61 593
3203.74 599
3203.87 595
3204.00 604
3204.13 631
3204.26 629
3204.39 607
3204.52 601
3204.65 586
3204.78 583
3204.91 580
3205.04 603
3205.17 611
3205.30 588
3205.43 607
3205.56 597
3205.69 606
3205.82 624
3205.95 603
3206.08 618
3206.21 618
3206.34 616
3206.47 608
3206.60 596
3206.73 632
3206.86 662
3206.99 691
3207.12 687
3207.25 675
3207.38 681
3207.51 679
3207.64 680
3207.77 655
3207.90 665
3208.03 660
3208.16 671
3208.29 680
3208.42 673
3208.55 678
3208.68 684
3208.81 692
3208.94 700
3209.07 704
3209.20 718
3209.33 720
3209.46 736
3209.59 716
3209.72 731
3209.85 747
3209.98 706
3210.11 697
3210.24 708
3210.37 690
3210.50 684
3210.63 676
3210.76 695
3210.89 716
3211.02 737
3211.15 737
3211.28 736
3211.41 736
3211.54 780
3211.67 777
3211.80 773
3211.93 776
3212.06 803
3212.19 808
3212.32 819
3212.45 834
3212.58 853
3212.71 881
3212.84 882
3212.97 909
3213.10 913
3213.23 954
3213.36 977
3213.49 990
3213.62 998
3213.75 1007
3213.88 1020
3214.01 1020
3214.14 1080
3214.27 1085
3214.40 1120
3214.53 1142
3214.66 1158
3214.79 1166
3214.92 1197
3215.05 1217
3215.18 1223
3215.31 1224
3215.44 1249
3215.57 1283
3215.70 1318
3215.83 1325
3215.96 1364
3216.09 1396
3216.22 1384
3216.35 1415
3216.48 1448
3216.61 1510
3216.74 1549
3216.87 1576
3217.00 1591
3217.13 1576
3217.26 1602
3217.39 1636
3217.52 1703
3217.65 1733
3217.78 1785
3217.91 1819
3218.04 1834
3218.17 1856
3218.30 1874
3218.43 1886
3218.56 1909
3218.69 1931
3218.82 1994
3218.95 1994
3219.08 2020
3219.21 1983
3219.34 2003
3219.47 1986
3219.60 1972
3219.73 1951
3219.86 1913
3219.99 1902
3220.12 1844
3220.25 1813
3220.38 1781
3220.51 1776
3220.64 1758
3220.77 1743
3220.90 1724
3221.03 1700
3221.16 1706
3221.29 1686
3221.42 1657
3221.55 1629
3221.68 1600
3221.82 1574
3221.95 1531
3222.08 1502
3222.21 1441
3222.34 1405
3222.47 1371
3222.60 1350
3222.73 1348
3222.86 1351
3222.99 1344
3223.12 1338
3223.25 1314
3223.38 1277
3223.51 1249
3223.64 1234
3223.77 1203
3223.90 1206
3224.03 1211
3224.16 1211
3224.29 1158
3224.42 1127
3224.55 1096
3224.68 1079
3224.81 1042
3224.94 1012
3225.07 1001
3225.20 1028
3225.33 1022
3225.46 1032
3225.59 1001
3225.72 978
3225.85 951
3225.98 907
3226.11 895
3226.24 883
3226.37 863
3226.50 890
3226.63 891
3226.76 899
3226.90 875
3227.03 878
3227.16 875
3227.29 889
3227.42 931
3227.55 930
3227.68 954
3227.81 962
3227.94 1013
3228.07 989
3228.20 1002
3228.33 967
3228.46 957
3228.59 943
3228.72 941
3228.85 959
3228.98 964
3229.11 984
3229.24 962
3229.37 975
3229.50 969
3229.63 964
3229.76 972
3229.89 972
3230.02 937
3230.15 908
3230.28 936
3230.41 963
3230.54 937
3230.68 926
3230.81 923
3230.94 894
3231.07 900
3231.20 886
3231.33 867
3231.46 853
3231.59 858
3231.72 845
3231.85 859
3231.98 847
3232.11 851
3232.24 835
3232.37 844
3232.50 863
3232.63 856
3232.76 825
3232.89 848
3233.02 816
3233.15 780
3233.28 778
3233.41 783
3233.54 793
3233.67 786
3233.81 775
3233.94 744
3234.07 710
3234.20 716
3234.33 734
3234.46 726
3234.59 709
3234.72 716
3234.85 703
3234.98 704
3235.11 721
3235.24 708
3235.37 696
3235.50 695
3235.63 694
3235.76 722
3235.89 713
3236.02 730
3236.15 751
3236.28 744
3236.41 763
3236.54 773
3236.68 763
3236.81 741
3236.94 724
3237.07 737
3237.20 758
3237.33 751
3237.46 781
3237.59 770
3237.72 771
3237.85 762
3237.98 730
3238.11 715
3238.24 717
3238.37 702
3238.50 719
3238.63 738
3238.76 722
3238.89 704
3239.02 700
3239.16 705
3239.29 709
3239.42 716
3239.55 732
3239.68 730
3239.81 741
3239.94 750
3240.07 761
3240.20 748
3240.33 760
3240.46 740
3240.59 730
3240.72 723
3240.85 711
3240.98 705
3241.11 718
3241.24 707
3241.38 703
3241.51 678
3241.64 692
3241.77 692
3241.90 707
3242.03 725
3242.16 713
3242.29 733
3242.42 717
3242.55 747
3242.68 717
3242.81 701
3242.94 713
3243.07 732
3243.20 727
3243.33 722
3243.47 708
3243.60 739
3243.73 712
3243.86 742
3243.99 739
3244.12 744
3244.25 727
3244.38 735
3244.51 752
3244.64 741
3244.77 743
3244.90 743
3245.03 759
3245.16 778
3245.29 784
3245.43 780
3245.56 783
3245.69 793
3245.82 788
3245.95 781
3246.08 798
3246.21 756
3246.34 754
3246.47 756
3246.60 724
3246.73 726
3246.86 736
3246.99 757
3247.12 792
3247.25 832
3247.39 815
3247.52 821
3247.65 825
3247.78 813
3247.91 797
3248.04 792
3248.17 815
3248.30 817
3248.43 816
3248.56 803
3248.69 791
3248.82 788
3248.95 778
3249.09 787
3249.22 771
3249.35 766
3249.48 769
3249.61 760
3249.74 758
3249.87 741
3250.00 718
3250.13 700
3250.26 677
3250.39 681
3250.52 669
3250.65 661
3250.79 632
3250.92 651
3251.05 648
3251.18 669
3251.31 679
3251.44 709
3251.57 727
3251.70 727
3251.83 732
3251.96 773
3252.09 760
3252.22 753
3252.35 721
3252.49 735
3252.62 717
3252.75 711
3252.88 683
3253.01 668
3253.14 677
3253.27 668
3253.40 677
3253.53 685
3253.66 672
3253.79 692
3253.93 671
3254.06 729
3254.19 711
3254.32 745
3254.45 740
3254.58 754
3254.71 736
3254.84 742
3254.97 748
3255.10 770
3255.23 772
3255.36 778
3255.50 745
3255.63 778
3255.76 770
3255.89 790
3256.02 800
3256.15 809
3256.28 791
3256.41 802
3256.54 770
3256.67 793
3256.80 799
3256.94 775
3257.07 795
3257.20 800
3257.33 801
3257.46 784
3257.59 778
3257.72 769
3257.85 771
3257.98 770
3258.11 794
3258.24 811
3258.38 813
3258.51 838
3258.64 837
3258.77 817
3258.90 803
3259.03 788
3259.16 800
3259.29 788
3259.42 823
3259.55 821
3259.69 828
3259.82 820
3259.95 838
3260.08 848
3260.21 835
3260.34 862
3260.47 836
3260.60 834
3260.73 809
3260.86 795
3260.99 799
3261.13 780
3261.26 777
3261.39 781
3261.52 793
3261.65 800
3261.78 816
3261.91 811
3262.04 807
3262.17 835
3262.30 815
3262.44 808
3262.57 802
3262.70 783
3262.83 783
3262.96 782
3263.09 756
3263.22 761
3263.35 764
3263.48 751
3263.62 728
3263.75 737
3263.88 734
3264.01 734
3264.14 690
3264.27 698
3264.40 676
3264.53 656
3264.66 665
3264.79 687
3264.93 713
3265.06 687
3265.19 680
3265.32 667
3265.45 675
3265.58 675
3265.71 705
3265.84 711
3265.97 705
3266.11 702
3266.24 703
3266.37 705
3266.50 715
3266.63 733
3266.76 737
3266.89 727
3267.02 688
3267.15 693
3267.29 686
3267.42 694
3267.55 667
3267.68 687
3267.81 677
3267.94 697
3268.07 698
3268.20 716
3268.33 699
3268.47 713
3268.60 687
3268.73 691
3268.86 685
3268.99 682
3269.12 686
3269.25 695
3269.38 700
3269.52 711
3269.65 702
3269.78 685
3269.91 697
3270.04 693
3270.17 666
3270.30 657
3270.43 661
3270.56 667
3270.70 666
3270.83 682
3270.96 698
3271.09 719
3271.22 732
3271.35 735
3271.48 746
3271.61 765
3271.75 759
3271.88 774
3272.01 737
3272.14 727
3272.27 726
3272.40 745
3272.53 720
3272.66 728
3272.79 725
3272.93 742
3273.06 734
3273.19 734
3273.32 747
3273.45 766
3273.58 740
3273.71 759
3273.84 736
3273.98 741
3274.11 714
3274.24 717
3274.37 721
3274.50 716
3274.63 699
3274.76 712
3274.89 709
3275.03 729
3275.16 734
3275.29 761
3275.42 776
3275.55 798
3275.68 799
3275.81 779
3275.95 772
3276.08 779
3276.21 753
3276.34 761
3276.47 765
3276.60 749
3276.73 762
3276.86 762
3277.00 753
3277.13 747
3277.26 719
3277.39 720
3277.52 733
3277.65 741
3277.78 741
3277.91 777
3278.05 796
3278.18 808
3278.31 827
3278.44 816
3278.57 827
3278.70 844
3278.83 851
3278.97 867
3279.10 919
3279.23 943
3279.36 958
3279.49 944
3279.62 958
3279.75 991
3279.89 980
3280.02 1005
3280.15 994
3280.28 977
3280.41 971
3280.54 988
3280.67 1015
3280.80 1017
3280.94 1046
3281.07 1074
3281.20 1078
3281.33 1080
3281.46 1053
3281.59 1073
3281.72 1082
3281.86 1063
3281.99 1071
3282.12 1087
3282.25 1076
3282.38 1047
3282.51 1005
3282.64 982
3282.78 965
3282.91 981
3283.04 950
3283.17 952
3283.30 927
3283.43 905
3283.56 882
3283.70 862
3283.83 853
3283.96 884
3284.09 858
3284.22 869
3284.35 871
3284.48 890
3284.62 895
3284.75 922
3284.88 909
3285.01 909
3285.14 887
3285.27 890
3285.41 869
3285.54 876
3285.67 860
3285.80 830
3285.93 800
3286.06 789
3286.19 783
3286.33 816
3286.46 798
3286.59 800
3286.72 783
3286.85 808
3286.98 814
3287.11 808
3287.25 787
3287.38 762
3287.51 750
3287.64 757
3287.77 767
3287.90 757
3288.04 751
3288.17 763
3288.30 759
3288.43 738
3288.56 719
3288.69 700
3288.82 722
3288.96 721
3289.09 707
3289.22 692
3289.35 692
3289.48 704
3289.61 695
3289.75 682
3289.88 686
3290.01 712
3290.14 682
3290.27 694
3290.40 680
3290.54 709
3290.67 699
3290.80 703
3290.93 714
3291.06 738
3291.19 729
3291.32 731
3291.46 721
3291.59 713
3291.72 710
3291.85 713
3291.98 702
3292.11 677
3292.25 677
3292.38 691
3292.51 669
3292.64 672
3292.77 657
3292.90 662
3293.04 633
3293.17 655
3293.30 637
3293.43 653
3293.56 628
3293.69 649
3293.83 615
3293.96 634
3294.09 599
3294.22 624
3294.35 606
3294.48 622
3294.62 620
3294.75 608
3294.88 591
3295.01 608
3295.14 618
3295.27 623
3295.41 611
3295.54 600
3295.67 599
3295.80 569
3295.93 559
3296.06 566
3296.20 572
3296.33 585
3296.46 583
3296.59 612
3296.72 643
3296.85 636
3296.99 632
3297.12 622
3297.25 627
3297.38 601
3297.51 585
3297.64 566
3297.78 567
3297.91 568
3298.04 595
3298.17 601
3298.30 588
3298.43 605
3298.57 602
3298.70 620
3298.83 610
3298.96 644
3299.09 637
3299.23 658
3299.36 647
3299.49 656
3299.62 662
3299.75 668
3299.88 687
3300.02 684
3300.15 669
3300.28 671
3300.41 648
3300.54 648
3300.67 625
3300.81 610
3300.94 582
3301.07 594
3301.20 559
3301.33 585
3301.47 560
3301.60 576
3301.73 578
3301.86 601
3301.99 633
3302.12 656
3302.26 655
3302.39 666
3302.52 644
3302.65 638
3302.78 628
3302.92 633
3303.05 643
3303.18 631
3303.31 631
3303.44 648
3303.57 616
3303.71 641
3303.84 630
3303.97 636
3304.10 603
3304.23 590
3304.37 615
3304.50 612
3304.63 609
3304.76 607
3304.89 630
3305.03 622
3305.16 637
3305.29 632
3305.42 639
3305.55 642
3305.68 653
3305.82 653
3305.95 652
3306.08 664
3306.21 660
3306.34 657
3306.48 656
3306.61 657
3306.74 675
3306.87 663
3307.00 665
3307.14 677
3307.27 690
3307.40 692
3307.53 667
3307.66 650
3307.80 672
3307.93 670
3308.06 659
3308.19 668
3308.32 655
3308.45 665
3308.59 642
3308.72 656
3308.85 623
3308.98 625
3309.11 620
3309.25 617
3309.38 603
3309.51 589
3309.64 588
3309.77 598
3309.91 608
3310.04 614
3310.17 614
3310.30 631
3310.43 637
3310.57 633
3310.70 624
3310.83 652
3310.96 660
3311.09 664
3311.23 655
3311.36 658
3311.49 648
3311.62 655
3311.75 663
3311.89 668
3312.02 665
3312.15 663
3312.28 656
3312.41 654
3312.55 638
3312.68 638
3312.81 645
3312.94 637
3313.07 631
3313.21 633
3313.34 635
3313.47 623
3313.60 639
3313.73 637
3313.87 651
3314.00 648
3314.13 662
3314.26 678
3314.40 654
3314.53 636
3314.66 624
3314.79 639
3314.92 635
3315.06 653
3315.19 661
3315.32 677
3315.45 699
3315.58 697
3315.72 696
3315.85 706
3315.98 712
3316.11 716
3316.24 696
3316.38 709
3316.51 710
3316.64 727
3316.77 732
3316.90 745
3317.04 746
3317.17 745
3317.30 744
3317.43 743
3317.57 736
3317.70 723
3317.83 707
3317.96 694
3318.09 716
3318.23 690
3318.36 687
3318.49 698
3318.62 711
3318.75 728
3318.89 708
3319.02 720
3319.15 700
3319.28 715
3319.42 687
3319.55 693
3319.68 683
3319.81 697
3319.94 725
3320.08 727
3320.21 757
3320.34 777
3320.47 801
3320.60 837
3320.74 808
3320.87 804
3321.00 779
3321.13 775
3321.27 767
3321.40 785
3321.53 759
3321.66 779
3321.79 768
3321.93 781
3322.06 776
3322.19 799
3322.32 814
3322.46 796
3322.59 802
3322.72 793
3322.85 793
3322.98 799
3323.12 798
3323.25 788
3323.38 783
3323.51 783
3323.65 778
3323.78 779
3323.91 801
3324.04 801
3324.17 807
3324.31 804
3324.44 786
3324.57 802
3324.70 787
3324.84 797
3324.97 782
3325.10 774
3325.23 789
3325.37 777
3325.50 764
3325.63 756
3325.76 760
3325.89 741
3326.03 744
3326.16 766
3326.29 767
3326.42 780
3326.56 768
3326.69 773
3326.82 800
3326.95 808
3327.09 784
3327.22 794
3327.35 786
3327.48 807
3327.61 813
3327.75 821
3327.88 804
3328.01 812
3328.14 810
3328.28 817
3328.41 828
3328.54 853
3328.67 892
3328.81 886
3328.94 882
3329.07 891
3329.20 885
3329.33 899
3329.47 893
3329.60 899
3329.73 897
3329.86 904
3330.00 879
3330.13 896
3330.26 909
3330.39 908
3330.53 890
3330.66 896
3330.79 890
3330.92 896
3331.06 873
3331.19 893
3331.32 862
3331.45 897
3331.59 892
3331.72 929
3331.85 918
3331.98 925
3332.11 899
3332.25 863
3332.38 872
3332.51 881
3332.64 828
3332.78 822
3332.91 816
3333.04 800
3333.17 814
3333.31 814
3333.44 790
3333.57 805
3333.70 811
3333.84 836
3333.97 821
3334.10 829
3334.23 848
3334.37 848
3334.50 836
3334.63 836
3334.76 832
3334.90 827
3335.03 801
3335.16 810
3335.29 828
3335.43 836
3335.56 845
3335.69 852
3335.82 844
3335.96 861
3336.09 881
3336.22 857
3336.35 834
3336.49 846
3336.62 826
3336.75 834
3336.88 851
3337.02 851
3337.15 828
3337.28 861
3337.41 852
3337.55 865
3337.68 896
3337.81 911
3337.94 902
3338.08 896
3338.21 869
3338.34 881
3338.47 883
3338.61 882
3338.74 866
3338.87 879
3339.00 881
3339.14 860
3339.27 845
3339.40 827
3339.53 809
3339.67 784
3339.80 796
3339.93 805
3340.06 814
3340.20 829
3340.33 831
3340.46 839
3340.59 823
3340.73 828
3340.86 802
3340.99 811
3341.13 802
3341.26 806
3341.39 805
3341.52 792
3341.66 787
3341.79 786
3341.92 745
3342.05 749
3342.19 769
3342.32 768
3342.45 753
3342.58 773
3342.72 785
3342.85 789
3342.98 774
3343.11 769
3343.25 762
3343.38 761
3343.51 770
3343.64 788
3343.78 774
3343.91 767
3344.04 777
3344.18 802
3344.31 800
3344.44 815
3344.57 821
3344.71 818
3344.84 773
3344.97 787
3345.10 779
3345.24 749
3345.37 733
3345.50 753
3345.63 748
3345.77 732
3345.90 747
3346.03 727
3346.17 714
3346.30 708
3346.43 711
3346.56 727
3346.70 722
3346.83 697
3346.96 697
3347.09 704
3347.23 703
3347.36 694
3347.49 686
3347.63 686
3347.76 684
3347.89 719
3348.02 729
3348.16 738
3348.29 716
3348.42 701
3348.55 710
3348.69 712
3348.82 714
3348.95 701
3349.09 672
3349.22 721
3349.35 701
3349.48 696
3349.62 687
3349.75 679
3349.88 713
3350.01 708
3350.15 698
3350.28 720
3350.41 723
3350.55 747
3350.68 738
3350.81 761
3350.94 737
3351.08 754
3351.21 749
3351.34 746
3351.48 767
3351.61 755
3351.74 736
3351.87 743
3352.01 735
3352.14 723
3352.27 710
3352.41 708
3352.54 719
3352.67 719
3352.80 720
3352.94 704
3353.07 719
3353.20 710
3353.33 702
3353.47 696
3353.60 687
3353.73 679
3353.87 687
3354.00 698
3354.13 716
3354.26 735
3354.40 736
3354.53 736
3354.66 740
3354.80 731
3354.93 720
3355.06 723
3355.19 720
3355.33 743
3355.46 735
3355.59 764
3355.73 766
3355.86 795
3355.99 745
3356.12 740
3356.26 734
3356.39 732
3356.52 729
3356.66 756
3356.79 749
3356.92 793
3357.06 803
3357.19 826
3357.32 812
3357.45 827
3357.59 845
3357.72 864
3357.85 872
3357.99 907
3358.12 897
3358.25 918
3358.38 914
3358.52 958
3358.65 983
3358.78 1009
3358.92 1020
3359.05 1034
3359.18 1006
3359.32 1026
3359.45 1051
3359.58 1087
3359.71 1124
3359.85 1130
3359.98 1122
3360.11 1132
3360.25 1126
3360.38 1159
3360.51 1153
3360.64 1174
3360.78 1204
3360.91 1239
3361.04 1220
3361.18 1256
3361.31 1279
3361.44 1315
3361.58 1319
3361.71 1379
3361.84 1387
3361.97 1396
3362.11 1402
3362.24 1432
3362.37 1434
3362.51 1422
3362.64 1396
3362.77 1470
3362.91 1477
3363.04 1502
3363.17 1474
3363.30 1491
3363.44 1485
3363.57 1477
3363.70 1460
3363.84 1463
3363.97 1514
3364.10 1569
3364.24 1585
3364.37 1589
3364.50 1599
3364.64 1610
3364.77 1614
3364.90 1628
3365.03 1627
3365.17 1651
3365.30 1673
3365.43 1689
3365.57 1726
3365.70 1716
3365.83 1688
3365.97 1673
3366.10 1635
3366.23 1652
3366.37 1615
3366.50 1626
3366.63 1613
3366.76 1589
3366.90 1527
3367.03 1532
3367.16 1473
3367.30 1464
3367.43 1415
3367.56 1370
3367.70 1334
3367.83 1315
3367.96 1337
3368.10 1343
3368.23 1316
3368.36 1302
3368.50 1291
3368.63 1257
3368.76 1253
3368.89 1229
3369.03 1197
3369.16 1186
3369.29 1140
3369.43 1136
3369.56 1111
3369.69 1079
3369.83 1065
3369.96 1037
3370.09 1053
3370.23 1026
3370.36 999
3370.49 981
3370.63 955
3370.76 985
3370.89 988
3371.03 983
3371.16 959
3371.29 983
3371.42 952
3371.56 950
3371.69 940
3371.82 943
3371.96 938
3372.09 952
3372.22 934
3372.36 954
3372.49 973
3372.62 969
3372.76 928
3372.89 913
3373.02 898
3373.16 883
3373.29 870
3373.42 851
3373.56 859
3373.69 860
3373.82 861
3373.96 882
3374.09 907
3374.22 892
3374.36 883
3374.49 878
3374.62 869
3374.76 861
3374.89 855
3375.02 867
3375.16 853
3375.29 840
3375.42 843
3375.55 857
3375.69 831
3375.82 808
3375.95 812
3376.09 821
3376.22 840
3376.35 824
3376.49 833
3376.62 819
3376.75 819
3376.89 799
3377.02 824
3377.15 824
3377.29 852
3377.42 838
3377.55 837
3377.69 829
3377.82 812
3377.95 783
3378.09 811
3378.22 824
3378.35 828
3378.49 827
3378.62 797
3378.75 812
3378.89 826
3379.02 826
3379.15 824
3379.29 846
3379.42 865
3379.55 867
3379.69 903
3379.82 901
3379.95 897
3380.09 900
3380.22 901
3380.35 882
3380.49 897
3380.62 862
3380.75 871
3380.89 869
3381.02 881
3381.15 849
3381.29 836
3381.42 849
3381.55 835
3381.69 835
3381.82 817
3381.96 791
3382.09 811
3382.22 832
3382.36 848
3382.49 841
3382.62 856
3382.76 871
3382.89 871
3383.02 906
3383.16 908
3383.29 945
3383.42 964
3383.56 970
3383.69 994
3383.82 1003
3383.96 1008
3384.09 1024
3384.22 1020
3384.36 995
3384.49 975
3384.62 951
3384.76 941
3384.89 909
3385.02 900
3385.16 880
3385.29 858
3385.42 865
3385.56 843
3385.69 822
3385.82 843
3385.96 854
3386.09 850
3386.23 859
3386.36 874
3386.49 855
3386.63 867
3386.76 848
3386.89 843
3387.03 824
3387.16 838
3387.29 831
3387.43 824
3387.56 818
3387.69 810
3387.83 817
3387.96 820
3388.09 796
3388.23 795
3388.36 813
3388.49 775
3388.63 778
3388.76 733
3388.90 742
3389.03 761
3389.16 780
3389.30 787
3389.43 790
3389.56 794
3389.70 780
3389.83 780
3389.96 794
3390.10 788
3390.23 766
3390.36 790
3390.50 793
3390.63 773
3390.77 752
3390.90 747
3391.03 756
3391.17 733
3391.30 767
3391.43 738
3391.57 748
3391.70 747
3391.83 763
3391.97 778
3392.10 794
3392.23 795
3392.37 794
3392.50 788
3392.64 787
3392.77 787
3392.90 823
3393.04 837
3393.17 843
3393.30 840
3393.44 867
3393.57 868
3393.70 865
3393.84 837
3393.97 826
3394.11 787
3394.24 806
3394.37 804
3394.51 841
3394.64 827
3394.77 857
3394.91 845
3395.04 872
3395.17 864
3395.31 861
3395.44 826
3395.58 827
3395.71 795
3395.84 801
3395.98 776
3396.11 771
3396.24 751
3396.38 767
3396.51 758
3396.65 785
3396.78 759
3396.91 741
3397.05 741
3397.18 717
3397.31 721
3397.45 725
3397.58 768
3397.71 733
3397.85 751
3397.98 761
3398.12 785
3398.25 786
3398.38 809
3398.52 797
3398.65 803
3398.78 783
3398.92 764
3399.05 761
3399.19 747
3399.32 750
3399.45 732
3399.59 725
3399.72 722
3399.85 705
3399.99 688
3400.12 671
3400.26 654
3400.39 691
3400.52 687
3400.66 701
3400.79 667
3400.92 657
3401.06 654
3401.19 667
3401.33 670
3401.46 700
3401.59 691
3401.73 694
3401.86 735
3401.99 764
3402.13 777
3402.26 769
3402.40 770
3402.53 736
3402.66 746
3402.80 718
3402.93 704
3403.07 707
3403.20 701
3403.33 679
3403.47 684
3403.60 668
3403.73 655
3403.87 664
3404.00 654
3404.14 642
3404.27 668
3404.40 664
3404.54 686
3404.67 674
3404.80 685
3404.94 665
3405.07 678
3405.21 692
3405.34 712
3405.47 677
3405.61 673
3405.74 693
3405.88 702
3406.01 702
3406.14 692
3406.28 705
3406.41 694
3406.55 687
3406.68 673
3406.81 649
3406.95 644
3407.08 627
3407.21 617
3407.35 632
3407.48 618
3407.62 611
3407.75 614
3407.88 614
3408.02 600
3408.15 609
3408.29 610
3408.42 586
3408.55 584
3408.69 602
3408.82 622
3408.96 638
3409.09 634
3409.22 605
3409.36 634
3409.49 636
3409.63 667
3409.76 664
3409.89 700
3410.03 686
3410.16 704
3410.30 693
3410.43 686
3410.56 679
3410.70 710
3410.83 703
3410.96 728
3411.10 700
3411.23 707
3411.37 717
3411.50 715
3411.63 732
3411.77 739
3411.90 735
3412.04 743
3412.17 713
3412.30 719
3412.44 729
3412.57 736
3412.71 707
3412.84 721
3412.97 739
3413.11 735
3413.24 732
3413.38 743
3413.51 745
3413.64 782
3413.78 786
3413.91 805
3414.05 832
3414.18 858
3414.31 882
3414.45 883
3414.58 883
3414.72 887
3414.85 882
3414.99 867
3415.12 849
3415.25 827
3415.39 816
3415.52 815
3415.66 817
3415.79 795
3415.92 787
3416.06 779
3416.19 775
3416.33 776
3416.46 760
3416.59 743
3416.73 750
3416.86 749
3417.00 757
3417.13 744
3417.26 751
3417.40 724
3417.53 743
3417.67 765
3417.80 769
3417.93 782
3418.07 798
3418.20 810
3418.34 810
3418.47 800
3418.61 824
3418.74 808
3418.87 784
3419.01 802
3419.14 792
3419.28 784
3419.41 773
3419.54 755
3419.68 751
3419.81 764
3419.95 730
3420.08 715
3420.22 719
3420.35 733
3420.48 735
3420.62 729
3420.75 720
3420.89 720
3421.02 734
3421.15 730
3421.29 705
3421.42 685
3421.56 681
3421.69 661
3421.83 659
3421.96 663
3422.09 696
3422.23 696
3422.36 715
3422.50 714
3422.63 732
3422.76 745
3422.90 764
3423.03 763
3423.17 744
3423.30 756
3423.44 735
3423.57 738
3423.70 763
3423.84 765
3423.97 761
3424.11 761
3424.24 771
3424.38 759
3424.51 755
3424.64 743
3424.78 739
3424.91 733
3425.05 703
3425.18 696
3425.31 691
3425.45 682
3425.58 706
3425.72 736
3425.85 717
3425.99 728
3426.12 706
3426.25 688
3426.39 684
3426.52 683
3426.66 672
3426.79 674
3426.93 692
3427.06 681
3427.19 668
3427.33 677
3427.46 693
3427.60 668
3427.73 696
3427.87 669
3428.00 683
3428.13 650
3428.27 669
3428.40 690
3428.54 682
3428.67 705
3428.81 725
3428.94 748
3429.07 715
3429.21 720
3429.34 702
3429.48 718
3429.61 695
3429.75 679
3429.88 683
3430.02 655
3430.15 640
3430.28 638
3430.42 667
3430.55 682
3430.69 695
3430.82 692
3430.96 655
3431.09 641
3431.22 614
3431.36 594
3431.49 631
3431.63 652
3431.76 669
3431.90 681
3432.03 714
3432.17 739
3432.30 764
3432.43 773
3432.57 790
3432.70 796
3432.84 789
3432.97 805
3433.11 800
3433.24 780
3433.37 780
3433.51 787
3433.64 789
3433.78 772
3433.91 791
3434.05 759
3434.18 756
3434.32 738
3434.45 751
3434.58 728
3434.72 716
3434.85 700
3434.99 721
3435.12 690
3435.26 677
3435.39 681
3435.53 693
3435.66 690
3435.79 694
3435.93 689
3436.06 680
3436.20 670
3436.33 690
3436.47 678
3436.60 669
3436.74 696
3436.87 695
3437.00 726
3437.14 726
3437.27 714
3437.41 706
3437.54 714
3437.68 728
3437.81 746
3437.95 750
3438.08 745
3438.22 726
3438.35 726
3438.48 730
3438.62 761
3438.75 749
3438.89 741
3439.02 756
3439.16 758
3439.29 759
3439.43 769
3439.56 789
3439.69 755
3439.83 774
3439.96 767
3440.10 769
3440.23 734
3440.37 733
3440.50 745
3440.64 766
3440.77 736
3440.91 717
3441.04 718
3441.17 716
3441.31 701
3441.44 719
3441.58 705
3441.71 699
3441.85 718
3441.98 707
3442.12 687
3442.25 696
3442.39 724
3442.52 727
3442.66 751
3442.79 759
3442.92 759
3443.06 770
3443.19 786
3443.33 812
3443.46 790
3443.60 785
3443.73 776
3443.87 782
3444.00 768
3444.14 784
3444.27 754
3444.41 728
3444.54 717
3444.67 690
3444.81 693
3444.94 702
3445.08 708
3445.21 728
3445.35 737
3445.48 736
3445.62 742
3445.75 733
3445.89 725
3446.02 721
3446.16 703
3446.29 719
3446.42 707
3446.56 702
3446.69 692
3446.83 693
3446.96 690
3447.10 728
3447.23 694
3447.37 707
3447.50 678
3447.64 704
3447.77 689
3447.91 689
3448.04 690
3448.18 694
3448.31 710
3448.45 722
3448.58 697
3448.71 708
3448.85 708
3448.98 719
3449.12 699
3449.25 736
3449.39 698
3449.52 691
3449.66 671
3449.79 676
3449.93 689
3450.06 697
3450.20 713
3450.33 699
3450.47 715
3450.60 709
3450.74 684
3450.87 685
3451.00 669
3451.14 673
3451.27 694
3451.41 700
3451.54 695
3451.68 728
3451.81 728
3451.95 733
3452.08 725
3452.22 710
3452.35 694
3452.49 690
3452.62 688
3452.76 685
3452.89 700
3453.03 728
3453.16 759
3453.30 732
3453.43 711
3453.57 728
3453.70 736
3453.84 724
3453.97 730
3454.10 760
3454.24 790
3454.37 796
3454.51 809
3454.64 851
3454.78 848
3454.91 823
3455.05 818
3455.18 836
3455.32 808
3455.45 808
3455.59 787
3455.72 801
3455.86 775
3455.99 789
3456.13 786
3456.26 790
3456.40 787
3456.53 798
3456.67 806
3456.80 800
3456.94 804
3457.07 810
3457.21 801
3457.34 787
3457.48 787
3457.61 807
3457.75 827
3457.88 804
3458.02 825
3458.15 809
3458.29 780
3458.42 799
3458.56 837
3458.69 838
3458.83 819
3458.96 826
3459.09 838
3459.23 845
3459.36 854
3459.50 894
3459.63 889
3459.77 928
3459.90 937
3460.04 969
3460.17 976
3460.31 975
3460.44 959
3460.58 951
3460.71 928
3460.85 925
3460.98 881
3461.12 874
3461.25 849
3461.39 851
3461.52 870
3461.66 889
3461.79 889
3461.93 902
3462.06 911
3462.20 903
3462.33 917
3462.47 899
3462.60 907
3462.74 908
3462.87 923
3463.01 952
3463.14 984
3463.28 999
3463.41 977
3463.55 988
3463.68 1012
3463.82 1009
3463.95 1004
3464.09 1015
3464.22 999
3464.36 1034
3464.49 1050
3464.63 1058
3464.76 1058
3464.90 1080
3465.03 1110
3465.17 1196
3465.30 1198
3465.44 1221
3465.57 1229
3465.71 1265
3465.84 1259
3465.98 1322
3466.11 1341
3466.25 1360
3466.38 1325
3466.52 1331
3466.65 1315
3466.79 1319
3466.92 1319
3467.06 1343
3467.19 1355
3467.33 1411
3467.46 1416
3467.60 1453
3467.73 1465
3467.87 1509
3468.00 1539
3468.14 1532
3468.27 1512
3468.41 1451
3468.55 1441
3468.68 1411
3468.82 1374
3468.95 1363
3469.09 1315
3469.22 1290
3469.36 1253
3469.49 1216
3469.63 1227
3469.76 1223
3469.90 1187
3470.03 1155
3470.17 1119
3470.30 1142
3470.44 1113
3470.57 1101
3470.71 1087
3470.84 1062
3470.98 1055
3471.11 1007
3471.25 996
3471.38 996
3471.52 1002
3471.65 1006
3471.79 1000
3471.92 969
3472.06 948
3472.19 912
3472.33 893
3472.46 879
3472.60 884
3472.73 877
3472.87 881
3473.00 895
3473.14 904
3473.28 871
3473.41 889
3473.55 881
3473.68 879
3473.82 873
3473.95 853
3474.09 861
3474.22 889
3474.36 934
3474.49 931
3474.63 929
3474.76 902
3474.90 872
3475.03 829
3475.17 804
3475.30 800
3475.44 797
3475.57 779
3475.71 819
3475.84 823
3475.98 820
3476.11 828
3476.25 820
3476.39 818
3476.52 814
3476.66 810
3476.79 815
3476.93 816
3477.06 832
3477.20 805
3477.33 794
3477.47 816
3477.60 826
3477.74 823
3477.87 810
3478.01 794
3478.14 795
3478.28 791
3478.41 800
3478.55 795
3478.68 814
3478.82 805
3478.96 787
3479.09 783
3479.23 758
3479.36 799
3479.50 801
3479.63 801
3479.77 775
3479.90 772
3480.04 781
3480.17 801
3480.31 789
3480.44 795
3480.58 780
3480.71 765
3480.85 743
3480.99 725
3481.12 711
3481.26 726
3481.39 729
3481.53 724
3481.66 738
3481.80 722
3481.93 731
3482.07 720
3482.20 717
3482.34 719
3482.47 694
3482.61 675
3482.74 701
3482.88 723
3483.02 720
3483.15 715
3483.29 724
3483.42 723
3483.56 731
3483.69 735
3483.83 773
3483.96 755
3484.10 781
3484.23 778
3484.37 767
3484.50 757
3484.64 733
3484.78 741
3484.91 721
3485.05 708
3485.18 712
3485.32 691
3485.45 693
3485.59 697
3485.72 708
3485.86 713
3485.99 719
3486.13 716
3486.27 733
3486.40 749
3486.54 753
3486.67 728
3486.81 735
3486.94 741
3487.08 713
3487.21 705
3487.35 691
3487.48 680
3487.62 672
3487.76 689
3487.89 690
3488.03 688
3488.16 700
3488.30 686
3488.43 699
3488.57 707
3488.70 729
3488.84 718
3488.97 725
3489.11 700
3489.25 688
3489.38 673
3489.52 684
3489.65 690
3489.79 687
3489.92 663
3490.06 658
3490.19 667
3490.33 647
3490.47 653
3490.60 671
3490.74 679
3490.87 684
3491.01 676
3491.14 692
3491.28 715
3491.41 720
3491.55 731
3491.69 699
3491.82 708
3491.96 708
3492.09 697
3492.23 673
3492.36 662
3492.50 682
3492.63 675
3492.77 678
3492.91 671
3493.04 672
3493.18 652
3493.31 665
3493.45 655
3493.58 670
3493.72 669
3493.85 674
3493.99 674
3494.13 640
3494.26 623
3494.40 600
3494.53 602
3494.67 579
3494.80 564
3494.94 563
3495.07 575
3495.21 595
3495.35 593
3495.48 582
3495.62 589
3495.75 607
3495.89 608
3496.02 611
3496.16 596
3496.30 634
3496.43 630
3496.57 640
3496.70 641
3496.84 617
3496.97 606
3497.11 605
3497.24 628
3497.38 649
3497.52 640
3497.65 656
3497.79 666
3497.92 696
3498.06 702
3498.19 728
3498.33 754
3498.47 727
3498.60 754
3498.74 754
3498.87 749
3499.01 744
3499.14 723
3499.28 715
3499.42 711
3499.55 733
3499.69 744
3499.82 744
3499.96 728
3500.09 769
3500.23 755
3500.37 763
3500.50 749
3500.64 753
3500.77 755
3500.91 763
3501.04 743
3501.18 728
3501.32 726
3501.45 736
3501.59 749
3501.72 750
3501.86 744
3501.99 741
3502.13 734
3502.27 748
3502.40 746
3502.54 747
3502.67 736
3502.81 752
3502.94 750
3503.08 734
3503.22 715
3503.35 703
3503.49 679
3503.62 697
3503.76 667
3503.89 669
3504.03 670
3504.17 704
3504.30 678
3504.44 729
3504.57 701
3504.71 677
3504.85 680
3504.98 684
3505.12 681
3505.25 682
3505.39 671
3505.52 669
3505.66 679
3505.80 676
3505.93 644
3506.07 639
3506.20 644
3506.34 673
3506.48 701
3506.61 693
3506.75 706
3506.88 741
3507.02 712
3507.15 710
3507.29 710
3507.43 704
3507.56 707
3507.70 693
3507.83 689
3507.97 700
3508.11 721
3508.24 752
3508.38 748
3508.51 741
3508.65 749
3508.78 738
3508.92 699
3509.06 715
3509.19 727
3509.33 715
3509.46 700
3509.60 688
3509.74 694
3509.87 657
3510.01 655
3510.14 628
3510.28 633
3510.42 621
3510.55 598
3510.69 597
3510.82 587
3510.96 589
3511.10 615
3511.23 614
3511.37 635
3511.50 623
3511.64 642
3511.77 644
3511.91 671
3512.05 641
3512.18 658
3512.32 659
3512.45 645
3512.59 639
3512.73 637
3512.86 652
3513.00 657
3513.13 658
3513.27 635
3513.41 647
3513.54 619
3513.68 631
3513.81 618
3513.95 617
3514.09 633
3514.22 616
3514.36 605
3514.49 589
3514.63 593
3514.77 595
3514.90 583
3515.04 571
3515.17 581
3515.31 587
3515.45 575
3515.58 605
3515.72 615
3515.85 642
3515.99 662
3516.13 655
3516.26 657
3516.40 636
3516.53 635
3516.67 620
3516.81 598
3516.94 602
3517.08 615
3517.21 599
3517.35 603
3517.49 635
3517.62 662
3517.76 679
3517.89 654
3518.03 693
3518.17 688
3518.30 663
3518.44 664
3518.57 684
3518.71 680
3518.85 663
3518.98 652
3519.12 660
3519.26 662
3519.39 675
3519.53 649
3519.66 642
3519.80 642
3519.94 644
3520.07 632
3520.21 653
3520.34 624
3520.48 619
3520.62 611
3520.75 642
3520.89 624
3521.02 631
3521.16 623
3521.30 635
3521.43 638
3521.57 630
3521.70 659
3521.84 649
3521.98 663
3522.11 657
3522.25 655
3522.39 686
3522.52 684
3522.66 694
3522.79 690
3522.93 702
3523.07 697
3523.20 700
3523.34 689
3523.47 684
3523.61 690
3523.75 695
3523.88 700
3524.02 695
3524.16 696
3524.29 685
3524.43 674
3524.56 724
3524.70 714
3524.84 705
3524.97 724
3525.11 717
3525.25 719
3525.38 752
3525.52 746
3525.65 758
3525.79 755
3525.93 752
3526.06 755
3526.20 759
3526.33 754
3526.47 777
3526.61 779
3526.74 806
3526.88 828
3527.02 856
3527.15 846
3527.29 840
3527.42 839
3527.56 850
3527.70 814
3527.83 821
3527.97 827
3528.11 859
3528.24 840
3528.38 834
3528.51 823
3528.65 843
3528.79 817
3528.92 816
3529.06 796
3529.20 813
3529.33 823
3529.47 831
3529.60 833
3529.74 836
3529.88 812
3530.01 819
3530.15 795
3530.29 828
3530.42 831
3530.56 828
3530.70 845
3530.83 860
3530.97 863
3531.10 854
3531.24 827
3531.38 843
3531.51 840
3531.65 859
3531.79 843
3531.92 834
3532.06 823
3532.19 804
3532.33 809
3532.47 803
3532.60 814
3532.74 801
3532.88 817
3533.01 788
3533.15 817
3533.29 818
3533.42 801
3533.56 780
3533.69 760
3533.83 764
3533.97 721
3534.10 720
3534.24 712
3534.38 695
3534.51 671
3534.65 675
3534.79 665
3534.92 669
3535.06 668
3535.19 687
3535.33 693
3535.47 705
3535.60 711
3535.74 736
3535.88 710
3536.01 728
3536.15 723
3536.29 712
3536.42 723
3536.56 711
3536.69 709
3536.83 704
3536.97 696
3537.10 680
3537.24 658
3537.38 662
3537.51 691
3537.65 686
3537.79 683
3537.92 682
3538.06 688
3538.20 694
3538.33 717
3538.47 739
3538.60 738
3538.74 749
3538.88 734
3539.01 711
3539.15 680
3539.29 672
3539.42 702
3539.56 694
3539.70 703
3539.83 712
3539.97 687
3540.11 685
3540.24 677
3540.38 679
3540.52 696
3540.65 697
3540.79 704
3540.93 734
3541.06 703
3541.20 722
3541.33 723
3541.47 766
3541.61 755
3541.74 771
3541.88 728
3542.02 718
3542.15 697
3542.29 719
3542.43 699
3542.56 681
3542.70 692
3542.84 666
3542.97 660
3543.11 651
3543.25 672
3543.38 674
3543.52 677
3543.66 694
3543.79 700
3543.93 697
3544.07 679
3544.20 687
3544.34 708
3544.47 687
3544.61 704
3544.75 696
3544.88 719
3545.02 726
3545.16 708
3545.29 720
3545.43 744
3545.57 776
3545.70 774
3545.84 765
3545.98 796
3546.11 779
3546.25 786
3546.39 787
3546.52 792
3546.66 780
3546.80 781
3546.93 771
3547.07 753
3547.21 757
3547.34 747
3547.48 732
3547.62 710
3547.75 695
3547.89 686
3548.03 691
3548.16 692
3548.30 680
3548.44 681
3548.57 691
3548.71 673
3548.85 664
3548.98 674
3549.12 673
3549.26 673
3549.39 667
3549.53 664
3549.67 666
3549.80 639
3549.94 619
3550.08 622
3550.21 624
3550.35 641
3550.49 628
3550.62 651
3550.76 650
3550.90 654
3551.03 643
3551.17 671
3551.31 682
3551.44 692
3551.58 694
3551.72 738
3551.85 741
3551.99 731
3552.13 728
3552.26 728
3552.40 728
3552.54 718
3552.67 709
3552.81 681
3552.95 679
3553.08 702
3553.22 707
3553.36 720
3553.49 741
3553.63 728
3553.77 702
3553.90 713
3554.04 704
3554.18 677
3554.31 695
3554.45 671
3554.59 669
3554.72 671
3554.86 663
3555.00 655
3555.14 638
3555.27 629
3555.41 631
3555.55 655
3555.68 670
3555.82 682
3555.96 676
3556.09 684
3556.23 708
3556.37 703
3556.50 678
3556.64 653
3556.78 647
3556.91 661
3557.05 669
3557.19 672
3557.32 651
3557.46 610
3557.60 619
3557.73 623
3557.87 630
3558.01 608
3558.14 634
3558.28 626
3558.42 650
3558.56 640
3558.69 664
3558.83 653
3558.97 656
3559.10 657
3559.24 661
3559.38 667
3559.51 667
3559.65 662
3559.79 669
3559.92 681
3560.06 689
3560.20 716
3560.33 682
3560.47 674
3560.61 667
3560.74 684
3560.88 658
3561.02 681
3561.16 675
3561.29 683
3561.43 694
3561.57 695
3561.70 702
3561.84 690
3561.98 682
3562.11 691
3562.25 676
3562.39 645
3562.52 659
3562.66 667
3562.80 666
3562.94 692
3563.07 680
3563.21 687
3563.35 676
3563.48 696
3563.62 701
3563.76 703
3563.89 711
3564.03 699
3564.17 703
3564.30 697
3564.44 676
3564.58 661
3564.72 677
3564.85 673
3564.99 678
3565.13 699
3565.26 704
3565.40 715
3565.54 709
3565.67 713
3565.81 723
3565.95 755
3566.09 776
3566.22 777
3566.36 805
3566.50 774
3566.63 771
3566.77 760
3566.91 756
3567.04 740
3567.18 760
3567.32 749
3567.46 758
3567.59 754
3567.73 785
3567.87 777
3568.00 786
3568.14 762
3568.28 756
3568.41 760
3568.55 762
3568.69 773
3568.83 772
3568.96 779
3569.10 796
3569.24 799
3569.37 820
3569.51 786
3569.65 786
3569.78 799
3569.92 786
3570.06 797
3570.20 834
3570.33 811
3570.47 810
3570.61 790
3570.74 807
3570.88 792
3571.02 771
3571.16 764
3571.29 766
3571.43 747
3571.57 727
3571.70 718
3571.84 719
3571.98 703
3572.11 721
3572.25 720
3572.39 734
3572.53 723
3572.66 742
3572.80 747
3572.94 741
3573.07 761
3573.21 764
3573.35 747
3573.49 767
3573.62 741
3573.76 743
3573.90 717
3574.03 708
3574.17 705
3574.31 715
3574.45 703
3574.58 706
3574.72 699
3574.86 674
3574.99 699
3575.13 701
3575.27 699
3575.41 705
3575.54 702
3575.68 691
3575.82 705
3575.95 712
3576.09 718
3576.23 729
3576.37 703
3576.50 709
3576.64 723
3576.78 745
3576.91 718
3577.05 726
3577.19 727
3577.33 731
3577.46 743
3577.60 763
3577.74 758
3577.88 770
3578.01 776
3578.15 768
3578.29 766
3578.42 728
3578.56 737
3578.70 724
3578.84 687
3578.97 673
3579.11 664
3579.25 685
3579.38 681
3579.52 694
3579.66 670
3579.80 686
3579.93 683
3580.07 669
3580.21 668
3580.35 656
3580.48 650
3580.62 670
3580.76 655
3580.89 644
3581.03 658
3581.17 653
3581.31 652
3581.44 651
3581.58 630
3581.72 651
3581.86 646
3581.99 654
3582.13 653
3582.27 633
3582.40 642
3582.54 643
3582.68 624
3582.82 615
3582.95 631
3583.09 621
3583.23 597
3583.37 591
3583.50 594
3583.64 588
3583.78 621
3583.92 627
3584.05 644
3584.19 647
3584.33 634
3584.46 627
3584.60 627
3584.74 631
3584.88 645
3585.01 662
3585.15 673
3585.29 654
3585.43 674
3585.56 666
3585.70 677
3585.84 664
3585.98 684
3586.11 652
3586.25 684
3586.39 675
3586.52 657
3586.66 666
3586.80 659
3586.94 688
3587.07 725
3587.21 700
3587.35 703
3587.49 700
3587.62 691
3587.76 697
3587.90 721
3588.04 727
3588.17 714
3588.31 746
3588.45 708
3588.59 720
3588.72 703
3588.86 722
3589.00 699
3589.14 709
3589.27 688
3589.41 673
3589.55 664
3589.68 673
3589.82 641
3589.96 650
3590.10 637
3590.23 671
3590.37 662
3590.51 668
3590.65 641
3590.78 650
3590.92 657
3591.06 677
3591.20 696
3591.33 694
3591.47 725
3591.61 730
3591.75 720
3591.88 702
3592.02 695
3592.16 677
3592.30 694
3592.43 684
3592.57 714
3592.71 701
3592.85 705
3592.98 684
3593.12 698
3593.26 706
3593.40 715
3593.53 710
3593.67 714
3593.81 692
3593.95 702
3594.08 727
3594.22 716
3594.36 730
3594.50 745
3594.63 744
3594.77 780
3594.91 800
3595.05 783
3595.18 768
3595.32 746
3595.46 738
3595.60 750
3595.73 770
3595.87 755
3596.01 777
3596.15 780
3596.28 790
3596.42 812
3596.56 809
3596.70 799
3596.84 827
3596.97 825
3597.11 827
3597.25 852
3597.39 876
3597.52 850
3597.66 872
3597.80 841
3597.94 820
3598.07 796
3598.21 834
3598.35 849
3598.49 857
3598.62 856
3598.76 851
3598.90 854
3599.04 865
3599.17 858
3599.31 857
3599.45 857
3599.59 856
3599.72 806
3599.86 824
3600.00 810
3600.14 790
3600.28 791
3600.41 788
3600.55 786
3600.69 779
3600.83 767
3600.96 770
3601.10 745
3601.24 744
3601.38 714
3601.51 726
3601.65 701
3601.79 719
3601.93 734
3602.06 738
3602.20 741
3602.34 743
3602.48 728
3602.62 735
3602.75 724
3602.89 762
3603.03 752
3603.17 762
3603.30 790
3603.44 801
3603.58 780
3603.72 782
3603.85 778
3603.99 764
3604.13 761
3604.27 738
3604.41 750
3604.54 748
3604.68 764
3604.82 759
3604.96 750
3605.09 770
3605.23 771
3605.37 798
3605.51 777
3605.65 773
3605.78 758
3605.92 761
3606.06 754
3606.20 760
3606.33 725
3606.47 735
3606.61 717
3606.75 720
3606.88 713
3607.02 712
3607.16 713
3607.30 732
3607.44 720
3607.57 727
3607.71 700
3607.85 687
3607.99 665
3608.12 659
3608.26 635
3608.40 648
3608.54 636
3608.68 619
3608.81 617
3608.95 590
3609.09 590
3609.23 576
3609.36 554
3609.50 556
3609.64 530
3609.78 541
3609.92 546
3610.05 566
3610.19 583
3610.33 574
3610.47 591
3610.61 613
3610.74 610
3610.88 596
3611.02 628
3611.16 658
3611.29 653
3611.43 662
3611.57 660
3611.71 671
3611.85 654
3611.98 659
3612.12 653
3612.26 667
3612.40 652
3612.54 678
3612.67 674
3612.81 664
3612.95 675
3613.09 686
3613.22 696
3613.36 731
3613.50 745
3613.64 751
3613.78 758
3613.91 759
3614.05 757
3614.19 773
3614.33 743
3614.47 736
3614.60 717
3614.74 726
3614.88 725
3615.02 732
3615.16 726
3615.29 747
3615.43 758
3615.57 755
3615.71 721
3615.84 739
3615.98 723
3616.12 726
3616.26 717
3616.40 721
3616.53 691
3616.67 705
3616.81 684
3616.95 673
3617.09 689
3617.22 682
3617.36 695
3617.50 731
3617.64 751
3617.78 758
3617.91 767
3618.05 772
3618.19 789
3618.33 823
3618.47 825
3618.60 832
3618.74 823
3618.88 805
3619.02 779
3619.16 777
3619.29 763
3619.43 766
3619.57 772
3619.71 772
3619.85 755
3619.98 751
3620.12 737
3620.26 737
3620.40 742
3620.54 749
3620.67 732
3620.81 740
3620.95 715
3621.09 715
3621.23 716
3621.36 712
3621.50 688
3621.64 689
3621.78 678
3621.92 670
3622.05 669
3622.19 670
3622.33 679
3622.47 692
3622.61 691
3622.74 703
3622.88 694
3623.02 692
3623.16 681
3623.30 675
3623.44 661
3623.57 678
3623.71 677
3623.85 676
3623.99 689
3624.13 702
3624.26 696
3624.40 710
3624.54 693
3624.68 692
3624.82 694
3624.95 699
3625.09 695
3625.23 695
3625.37 685
3625.51 698
3625.64 695
3625.78 699
3625.92 674
3626.06 679
3626.20 653
3626.34 648
3626.47 627
3626.61 616
3626.75 610
3626.89 624
3627.03 586
3627.16 605
3627.30 620
3627.44 613
3627.58 582
3627.72 614
3627.86 596
3627.99 604
3628.13 590
3628.27 594
3628.41 594
3628.55 572
3628.68 611
3628.82 605
3628.96 580
3629.10 604
3629.24 605
3629.38 608
3629.51 605
3629.65 634
3629.79 640
3629.93 657
3630.07 640
3630.20 645
3630.34 626
3630.48 630
3630.62 628
3630.76 625
3630.90 621
3631.03 615
3631.17 641
3631.31 661
3631.45 669
3631.59 703
3631.72 698
3631.86 699
3632.00 662
3632.14 684
3632.28 710
3632.42 700
3632.55 719
3632.69 712
3632.83 691
3632.97 672
3633.11 648
3633.25 643
3633.38 663
3633.52 650
3633.66 668
3633.80 669
3633.94 665
3634.08 661
3634.21 673
3634.35 680
3634.49 671
3634.63 684
3634.77 682
3634.90 684
3635.04 699
3635.18 698
3635.32 711
3635.46 713
3635.60 693
3635.73 692
3635.87 671
3636.01 691
3636.15 702
3636.29 703
3636.43 718
3636.56 711
3636.70 698
3636.84 728
3636.98 715
3637.12 724
3637.26 734
3637.39 713
3637.53 685
3637.67 685
3637.81 701
3637.95 691
3638.09 673
3638.22 699
3638.36 683
3638.50 688
3638.64 673
3638.78 685
3638.92 662
3639.05 658
3639.19 638
3639.33 618
3639.47 614
3639.61 643
3639.75 645
3639.89 631
3640.02 607
3640.16 611
3640.30 625
3640.44 617
3640.58 616
3640.72 612
3640.85 584
3640.99 582
3641.13 590
3641.27 601
3641.41 584
3641.55 604
3641.68 590
3641.82 584
3641.96 562
3642.10 574
3642.24 576
3642.38 591
3642.52 586
3642.65 611
3642.79 612
3642.93 607
3643.07 619
3643.21 612
3643.35 623
3643.48 604
3643.62 626
3643.76 638
3643.90 633
3644.04 628
3644.18 641
3644.32 656
3644.45 675
3644.59 652
3644.73 676
3644.87 674
3645.01 649
3645.15 642
3645.28 636
3645.42 634
3645.56 624
3645.70 617
3645.84 603
3645.98 596
3646.12 584
3646.25 581
3646.39 578
3646.53 591
3646.67 579
3646.81 594
3646.95 588
3647.09 591
3647.22 569
3647.36 576
3647.50 549
3647.64 531
3647.78 560
3647.92 589
3648.05 565
3648.19 581
3648.33 568
3648.47 579
3648.61 563
3648.75 576
3648.89 584
3649.02 595
3649.16 578
3649.30 587
3649.44 603
3649.58 606
3649.72 590
3649.86 563
3649.99 575
3650.13 570
3650.27 578
3650.41 568
3650.55 598
3650.69 596
3650.83 611
3650.96 609
3651.10 620
3651.24 613
3651.38 604
3651.52 611
3651.66 612
3651.80 609
3651.94 606
3652.07 609
3652.21 605
3652.35 581
3652.49 590
3652.63 594
3652.77 600
3652.91 592
3653.04 602
3653.18 614
3653.32 578
3653.46 556
3653.60 570
3653.74 575
3653.88 559
3654.01 559
3654.15 547
3654.29 548
3654.43 551
3654.57 552
3654.71 567
3654.85 565
3654.99 568
3655.12 561
3655.26 552
3655.40 563
3655.54 543
3655.68 541
3655.82 540
3655.96 567
3656.10 583
3656.23 585
3656.37 583
3656.51 621
3656.65 608
3656.79 603
3656.93 572
3657.07 569
3657.20 573
3657.34 570
3657.48 581
3657.62 576
3657.76 576
3657.90 559
3658.04 565
3658.18 585
3658.31 574
3658.45 570
3658.59 567
3658.73 579
3658.87 572
3659.01 592
3659.15 561
3659.29 554
3659.42 557
3659.56 534
3659.70 517
3659.84 534
3659.98 525
3660.12 526
3660.26 563
3660.40 573
3660.53 608
3660.67 616
3660.81 620
3660.95 637
3661.09 624
3661.23 613
3661.37 608
3661.51 566
3661.65 565
3661.78 534
3661.92 560
3662.06 569
3662.20 584
3662.34 582
3662.48 586
3662.62 603
3662.76 619
3662.89 617
3663.03 624
3663.17 605
3663.31 604
3663.45 597
3663.59 595
3663.73 580
3663.87 607
3664.01 584
3664.14 621
3664.28 638
3664.42 623
3664.56 639
3664.70 635
3664.84 629
3664.98 630
3665.12 632
3665.25 645
3665.39 644
3665.53 678
3665.67 666
3665.81 676
3665.95 661
3666.09 634
3666.23 625
3666.37 616
3666.50 629
3666.64 613
3666.78 646
3666.92 651
3667.06 689
3667.20 671
3667.34 660
3667.48 674
3667.62 667
3667.76 659
3667.89 642
3668.03 632
3668.17 628
3668.31 628
3668.45 638
3668.59 654
3668.73 685
3668.87 686
3669.01 724
3669.14 733
3669.28 718
3669.42 743
3669.56 730
3669.70 678
3669.84 689
3669.98 709
3670.12 710
3670.26 719
3670.39 720
3670.53 684
3670.67 696
3670.81 688
3670.95 659
3671.09 659
3671.23 666
3671.37 679
3671.51 660
3671.65 640
3671.78 637
3671.92 647
3672.06 664
3672.20 653
3672.34 649
3672.48 679
3672.62 657
3672.76 660
3672.90 644
3673.04 638
3673.17 661
3673.31 675
3673.45 696
3673.59 680
3673.73 698
3673.87 676
3674.01 680
3674.15 654
3674.29 666
3674.43 673
3674.57 663
3674.70 654
3674.84 672
3674.98 655
3675.12 675
3675.26 652
3675.40 671
3675.54 651
3675.68 667
3675.82 676
3675.96 688
3676.09 684
3676.23 685
3676.37 686
3676.51 666
3676.65 667
3676.79 652
3676.93 664
3677.07 644
3677.21 650
3677.35 634
3677.49 678
3677.62 658
3677.76 674
3677.90 666
3678.04 674
3678.18 665
3678.32 657
3678.46 683
3678.60 684
3678.74 699
3678.88 683
3679.02 697
3679.16 694
3679.29 688
3679.43 699
3679.57 686
3679.71 703
3679.85 704
3679.99 697
3680.13 675
3680.27 693
3680.41 711
3680.55 721
3680.69 744
3680.83 735
3680.96 747
3681.10 757
3681.24 783
3681.38 784
3681.52 800
3681.66 784
3681.80 819
3681.94 778
3682.08 793
3682.22 798
3682.36 821
3682.50 840
3682.63 842
3682.77 841
3682.91 838
3683.05 844
3683.19 863
3683.33 866
3683.47 850
3683.61 834
3683.75 852
3683.89 852
3684.03 877
3684.17 862
3684.31 850
3684.44 862
3684.58 862
3684.72 861
3684.86 847
3685.00 856
3685.14 857
3685.28 859
3685.42 888
3685.56 873
3685.70 851
3685.84 831
3685.98 854
3686.12 871
3686.25 861
3686.39 861
3686.53 857
3686.67 862
3686.81 880
3686.95 869
3687.09 854
3687.23 855
3687.37 833
3687.51 856
3687.65 832
3687.79 807
3687.93 785
3688.07 785
3688.20 788
3688.34 798
3688.48 805
3688.62 820
3688.76 808
3688.90 820
3689.04 784
3689.18 808
3689.32 819
3689.46 810
3689.60 803
3689.74 833
3689.88 791
3690.02 770
3690.16 762
3690.29 748
3690.43 753
3690.57 772
3690.71 774
3690.85 782
3690.99 785
3691.13 791
3691.27 779
3691.41 776
3691.55 753
3691.69 758
3691.83 752
3691.97 751
3692.11 729
3692.25 728
3692.39 737
3692.52 691
3692.66 693
3692.80 686
3692.94 685
3693.08 686
3693.22 677
3693.36 687
3693.50 685
3693.64 668
3693.78 651
3693.92 640
3694.06 654
3694.20 688
3694.34 702
3694.48 715
3694.62 726
3694.75 720
3694.89 754
3695.03 732
3695.17 733
3695.31 718
3695.45 735
3695.59 762
3695.73 747
3695.87 735
3696.01 709
3696.15 709
3696.29 709
3696.43 692
3696.57 696
3696.71 700
3696.85 712
3696.99 705
3697.13 699
3697.27 691
3697.40 691
3697.54 682
3697.68 692
3697.82 689
3697.96 710
3698.10 701
3698.24 706
3698.38 709
3698.52 703
3698.66 697
3698.80 719
3698.94 719
3699.08 709
3699.22 732
3699.36 722
3699.50 731
3699.64 749
3699.78 724
3699.92 717
3700.06 710
3700.19 722
3700.33 710
3700.47 693
3700.61 685
3700.75 683
3700.89 701
3701.03 697
3701.17 688
3701.31 703
3701.45 675
3701.59 684
3701.73 691
3701.87 707
3702.01 711
3702.15 680
3702.29 681
3702.43 686
3702.57 712
3702.71 702
3702.85 703
3702.99 698
3703.13 682
3703.27 671
3703.40 660
3703.54 643
3703.68 611
3703.82 617
3703.96 605
3704.10 610
3704.24 598
3704.38 623
3704.52 649
3704.66 659
3704.80 643
3704.94 657
3705.08 667
3705.22 664
3705.36 654
3705.50 670
3705.64 679
3705.78 685
3705.92 689
3706.06 690
3706.20 663
3706.34 655
3706.48 650
3706.62 645
3706.76 607
3706.90 619
3707.03 617
3707.17 628
3707.31 624
3707.45 653
3707.59 653
3707.73 648
3707.87 659
3708.01 683
3708.15 709
3708.29 709
3708.43 697
3708.57 710
3708.71 709
3708.85 706
3708.99 709
3709.13 706
3709.27 684
3709.41 688
3709.55 698
3709.69 696
3709.83 694
3709.97 705
3710.11 677
3710.25 677
3710.39 685
3710.53 700
3710.67 664
3710.81 723
3710.95 713
3711.09 738
3711.23 722
3711.37 723
3711.51 722
3711.65 744
3711.78 727
3711.92 743
3712.06 730
3712.20 769
3712.34 771
3712.48 755
3712.62 771
3712.76 764
3712.90 770
3713.04 761
3713.18 742
3713.32 752
3713.46 751
3713.60 753
3713.74 743
3713.88 747
3714.02 741
3714.16 723
3714.30 722
3714.44 716
3714.58 704
3714.72 711
3714.86 705
3715.00 700
3715.14 695
3715.28 735
3715.42 696
3715.56 699
3715.70 695
3715.84 671
3715.98 696
3716.12 681
3716.26 706
3716.40 688
3716.54 694
3716.68 668
3716.82 673
3716.96 673
3717.10 650
3717.24 646
3717.38 628
3717.52 640
3717.66 646
3717.80 654
3717.94 643
3718.08 651
3718.22 657
3718.36 665
3718.50 660
3718.64 643
3718.78 631
3718.92 600
3719.06 606
3719.20 622
3719.34 620
3719.48 629
3719.62 618
3719.76 644
3719.89 656
3720.03 660
3720.17 659
3720.31 663
3720.45 658
3720.59 654
3720.73 682
3720.87 684
3721.01 680
3721.15 681
3721.29 680
3721.43 686
3721.57 691
3721.71 701
3721.85 700
3721.99 714
3722.13 701
3722.27 715
3722.41 745
3722.55 757
3722.69 756
3722.83 770
3722.97 790
3723.11 787
3723.25 798
3723.39 813
3723.53 809
3723.67 854
3723.81 836
3723.95 866
3724.09 870
3724.23 904
3724.37 918
3724.51 898
3724.65 909
3724.79 899
3724.93 895
3725.07 913
3725.21 908
3725.35 954
3725.49 927
3725.63 925
3725.77 934
3725.91 933
3726.05 933
3726.19 949
3726.33 937
3726.47 979
3726.61 989
3726.75 1041
3726.89 1047
3727.03 1073
3727.17 1062
3727.31 1060
3727.45 1028
3727.59 1057
3727.73 1014
3727.87 1053
3728.01 1055
3728.15 1058
3728.29 1054
3728.43 1056
3728.57 1076
3728.71 1099
3728.85 1109
3728.99 1131
3729.13 1141
3729.27 1145
3729.41 1151
3729.55 1176
3729.69 1138
3729.83 1120
3729.97 1115
3730.11 1097
3730.26 1109
3730.40 1122
3730.54 1133
3730.68 1102
3730.82 1112
3730.96 1083
3731.10 1075
3731.24 1048
3731.38 1004
3731.52 1018
3731.66 1022
3731.80 1009
3731.94 1025
3732.08 1010
3732.22 1015
3732.36 1012
3732.50 973
3732.64 970
3732.78 933
3732.92 943
3733.06 936
3733.20 931
3733.34 897
3733.48 886
3733.62 911
3733.76 901
3733.90 889
3734.04 890
3734.18 873
3734.32 857
3734.46 840
3734.60 835
3734.74 855
3734.88 850
3735.02 846
3735.16 833
3735.30 831
3735.44 814
3735.58 829
3735.72 803
3735.86 807
3736.00 782
3736.14 788
3736.28 774
3736.42 768
3736.56 751
3736.70 732
3736.84 734
3736.98 726
3737.12 732
3737.26 721
3737.40 718
3737.54 736
3737.68 736
3737.82 706
3737.96 701
3738.10 696
3738.24 712
3738.39 714
3738.53 727
3738.67 753
3738.81 735
3738.95 712
3739.09 703
3739.23 682
3739.37 664
3739.51 674
3739.65 689
3739.79 679
3739.93 684
3740.07 674
3740.21 691
3740.35 675
3740.49 649
3740.63 630
3740.77 649
3740.91 642
3741.05 633
3741.19 639
3741.33 638
3741.47 663
3741.61 675
3741.75 661
3741.89 666
3742.03 639
3742.17 636
3742.31 620
3742.45 606
3742.59 615
3742.73 635
3742.87 637
3743.01 654
3743.16 654
3743.30 684
3743.44 684
3743.58 699
3743.72 679
3743.86 693
3744.00 698
3744.14 712
3744.28 716
3744.42 722
3744.56 700
3744.70 696
3744.84 682
3744.98 688
3745.12 676
3745.26 678
3745.40 652
3745.54 649
3745.68 655
3745.82 658
3745.96 650
3746.10 642
3746.24 648
3746.38 630
3746.52 626
3746.66 630
3746.80 646
3746.95 655
3747.09 657
3747.23 672
3747.37 666
3747.51 693
3747.65 693
3747.79 720
3747.93 704
3748.07 704
3748.21 702
3748.35 695
3748.49 674
3748.63 669
3748.77 668
3748.91 679
3749.05 698
3749.19 688
3749.33 688
3749.47 673
3749.61 678
3749.75 655
3749.89 622
3750.03 611
3750.18 596
3750.32 601
3750.46 609
3750.60 614
3750.74 599
3750.88 585
3751.02 612
3751.16 618
3751.30 602
3751.44 630
3751.58 611
3751.72 611
3751.86 598
3752.00 615
3752.14 606
3752.28 604
3752.42 614
3752.56 629
3752.70 631
3752.84 625
3752.99 640
3753.13 631
3753.27 624
3753.41 616
3753.55 630
3753.69 642
3753.83 650
3753.97 640
3754.11 649
3754.25 648
3754.39 697
3754.53 689
3754.67 676
3754.81 668
3754.95 660
3755.09 630
3755.23 642
3755.37 652
3755.52 652
3755.66 653
3755.80 640
3755.94 639
3756.08 678
3756.22 697
3756.36 697
3756.50 704
3756.64 705
3756.78 705
3756.92 677
3757.06 655
3757.20 669
3757.34 676
3757.48 698
3757.62 714
3757.76 704
3757.91 705
3758.05 692
3758.19 694
3758.33 659
3758.47 649
3758.61 645
3758.75 658
3758.89 670
3759.03 643
3759.17 632
3759.31 653
3759.45 650
3759.59 654
3759.73 653
3759.87 669
3760.01 656
3760.16 668
3760.30 688
3760.44 693
3760.58 691
3760.72 679
3760.86 688
3761.00 655
3761.14 664
3761.28 663
3761.42 692
3761.56 687
3761.70 705
3761.84 731
3761.98 730
3762.13 729
3762.27 719
3762.41 748
3762.55 743
3762.69 750
3762.83 760
3762.97 768
3763.11 776
3763.25 787
3763.39 791
3763.53 813
3763.67 821
3763.81 810
3763.95 795
3764.09 796
3764.24 813
3764.38 809
3764.52 812
3764.66 798
3764.80 776
3764.94 756
3765.08 765
3765.22 731
3765.36 740
3765.50 742
3765.64 775
3765.78 781
3765.92 736
3766.07 748
3766.21 716
3766.35 723
3766.49 690
3766.63 682
3766.77 696
3766.91 702
3767.05 713
3767.19 724
3767.33 724
3767.47 705
3767.61 690
3767.75 683
3767.90 674
3768.04 667
3768.18 643
3768.32 633
3768.46 631
3768.60 620
3768.74 653
3768.88 660
3769.02 629
3769.16 636
3769.30 648
3769.44 651
3769.59 662
3769.73 661
3769.87 654
3770.01 656
3770.15 651
3770.29 648
3770.43 622
3770.57 626
3770.71 618
3770.85 598
3770.99 619
3771.13 623
3771.28 638
3771.42 622
3771.56 620
3771.70 619
3771.84 656
3771.98 649
3772.12 687
3772.26 697
3772.40 711
3772.54 696
3772.68 733
3772.83 711
3772.97 713
3773.11 727
3773.25 725
3773.39 710
3773.53 730
3773.67 737
3773.81 755
3773.95 752
3774.09 723
3774.23 694
3774.38 691
3774.52 683
3774.66 689
3774.80 674
3774.94 691
3775.08 693
3775.22 697
3775.36 698
3775.50 678
3775.64 700
3775.78 715
3775.93 703
3776.07 704
3776.21 728
3776.35 721
3776.49 721
3776.63 736
3776.77 715
3776.91 737
3777.05 715
3777.19 719
3777.34 703
3777.48 730
3777.62 701
3777.76 701
3777.90 669
3778.04 711
3778.18 699
3778.32 715
3778.46 706
3778.60 690
3778.75 681
3778.89 656
3779.03 642
3779.17 654
3779.31 659
3779.45 675
3779.59 676
3779.73 661
3779.87 669
3780.01 662
3780.16 671
3780.30 681
3780.44 706
3780.58 721
3780.72 707
3780.86 701
3781.00 694
3781.14 719
3781.28 723
3781.42 743
3781.57 739
3781.71 758
3781.85 733
3781.99 731
3782.13 733
3782.27 712
3782.41 681
3782.55 675
3782.69 669
3782.84 683
3782.98 672
3783.12 678
3783.26 666
3783.40 657
3783.54 628
3783.68 637
3783.82 618
3783.96 610
3784.11 620
3784.25 611
3784.39 602
3784.53 588
3784.67 582
3784.81 541
3784.95 540
3785.09 547
3785.23 541
3785.38 524
3785.52 524
3785.66 527
3785.80 528
3785.94 545
3786.08 565
3786.22 576
3786.36 595
3786.50 577
3786.65 581
3786.79 581
3786.93 565
3787.07 560
3787.21 559
3787.35 558
3787.49 561
3787.63 559
3787.78 568
3787.92 561
3788.06 563
3788.20 542
3788.34 565
3788.48 567
3788.62 578
3788.76 554
3788.90 559
3789.05 571
3789.19 559
3789.33 555
3789.47 564
3789.61 573
3789.75 595
3789.89 592
3790.03 586
3790.18 582
3790.32 578
3790.46 605
3790.60 635
3790.74 637
3790.88 657
3791.02 647
3791.16 676
3791.31 663
3791.45 640
3791.59 623
3791.73 632
3791.87 606
3792.01 621
3792.15 619
3792.29 632
3792.44 633
3792.58 652
3792.72 669
3792.86 679
3793.00 682
3793.14 700
3793.28 707
3793.42 709
3793.57 696
3793.71 709
3793.85 703
3793.99 709
3794.13 712
3794.27 681
3794.41 659
3794.55 654
3794.70 623
3794.84 610
3794.98 607
3795.12 620
3795.26 607
3795.40 634
3795.54 620
3795.68 616
3795.83 617
3795.97 622
3796.11 609
3796.25 598
3796.39 615
3796.53 608
3796.67 592
3796.82 608
3796.96 624
3797.10 638
3797.24 650
3797.38 672
3797.52 654
3797.66 663
3797.80 652
3797.95 674
3798.09 691
3798.23 698
3798.37 706
3798.51 735
3798.65 724
3798.79 745
3798.94 732
3799.08 739
3799.22 769
3799.36 763
3799.50 777
3799.64 768
3799.78 757
3799.93 774
3800.07 761
3800.21 747
3800.35 744
3800.49 750
3800.63 752
3800.77 735
3800.92 730
3801.06 754
3801.20 734
3801.34 779
3801.48 788
3801.62 801
3801.76 812
3801.91 782
3802.05 790
3802.19 795
3802.33 780
3802.47 799
3802.61 764
3802.75 773
3802.90 775
3803.04 808
3803.18 801
3803.32 801
3803.46 758
3803.60 754
3803.74 776
3803.89 776
3804.03 780
3804.17 755
3804.31 790
3804.45 794
3804.59 804
3804.73 810
3804.88 792
3805.02 784
3805.16 764
3805.30 760
3805.44 740
3805.58 762
3805.73 744
3805.87 758
3806.01 761
3806.15 744
3806.29 745
3806.43 721
3806.57 730
3806.72 725
3806.86 723
3807.00 707
3807.14 712
3807.28 710
3807.42 721
3807.57 693
3807.71 676
3807.85 697
3807.99 670
3808.13 655
3808.27 662
3808.41 677
3808.56 681
3808.70 680
3808.84 690
3808.98 686
3809.12 679
3809.26 714
3809.41 685
3809.55 711
3809.69 696
3809.83 690
3809.97 682
3810.11 698
3810.25 677
3810.40 673
3810.54 665
3810.68 652
3810.82 645
3810.96 625
3811.10 647
3811.25 640
3811.39 663
3811.53 648
3811.67 650
3811.81 661
3811.95 653
3812.10 657
3812.24 636
3812.38 648
3812.52 629
3812.66 620
3812.80 617
3812.95 617
3813.09 626
3813.23 618
3813.37 629
3813.51 652
3813.65 617
3813.80 612
3813.94 609
3814.08 599
3814.22 591
3814.36 613
3814.50 610
3814.65 621
3814.79 613
3814.93 595
3815.07 577
3815.21 568
3815.35 569
3815.50 580
3815.64 577
3815.78 596
3815.92 594
3816.06 632
3816.20 643
3816.35 640
3816.49 646
3816.63 659
3816.77 639
3816.91 646
3817.05 637
3817.20 639
3817.34 648
3817.48 666
3817.62 646
3817.76 650
3817.90 618
3818.05 612
3818.19 618
3818.33 592
3818.47 571
3818.61 584
3818.76 592
3818.90 597
3819.04 587
3819.18 592
3819.32 595
3819.46 592
3819.61 593
3819.75 586
3819.89 579
3820.03 578
3820.17 573
3820.31 584
3820.46 586
3820.60 580
3820.74 593
3820.88 608
3821.02 609
3821.17 630
3821.31 621
3821.45 608
3821.59 623
3821.73 619
3821.87 616
3822.02 609
3822.16 624
3822.30 628
3822.44 644
3822.58 647
3822.73 641
3822.87 667
3823.01 639
3823.15 656
3823.29 636
3823.43 611
3823.58 610
3823.72 613
3823.86 587
3824.00 602
3824.14 623
3824.29 622
3824.43 598
3824.57 617
3824.71 632
3824.85 631
3824.99 620
3825.14 631
3825.28 625
3825.42 663
3825.56 645
3825.70 672
3825.85 653
3825.99 651
3826.13 671
3826.27 670
3826.41 674
3826.56 678
3826.70 664
3826.84 682
3826.98 693
3827.12 702
3827.26 691
3827.41 695
3827.55 670
3827.69 688
3827.83 684
3827.97 701
3828.12 737
3828.26 738
3828.40 715
3828.54 709
3828.68 696
3828.83 705
3828.97 717
3829.11 708
3829.25 701
3829.39 703
3829.54 687
3829.68 685
3829.82 659
3829.96 653
3830.10 661
3830.25 679
3830.39 686
3830.53 711
3830.67 691
3830.81 673
3830.96 662
3831.10 647
3831.24 640
3831.38 641
3831.52 632
3831.67 637
3831.81 642
3831.95 666
3832.09 655
3832.23 657
3832.38 652
3832.52 680
3832.66 703
3832.80 698
3832.94 691
3833.09 685
3833.23 683
3833.37 687
3833.51 675
3833.65 674
3833.80 641
3833.94 622
3834.08 600
3834.22 581
3834.36 580
3834.51 583
3834.65 559
3834.79 584
3834.93 594
3835.07 612
3835.22 639
3835.36 643
3835.50 635
3835.64 655
3835.78 649
3835.93 632
3836.07 639
3836.21 651
3836.35 624
3836.49 637
3836.64 625
3836.78 649
3836.92 625
3837.06 636
3837.20 628
3837.35 641
3837.49 646
3837.63 669
3837.77 648
3837.92 643
3838.06 619
3838.20 622
3838.34 645
3838.48 619
3838.63 646
3838.77 652
3838.91 654
3839.05 658
3839.19 661
3839.34 641
3839.48 608
3839.62 606
3839.76 588
3839.90 599
3840.05 614
3840.19 614
3840.33 629
3840.47 656
3840.62 639
3840.76 638
3840.90 638
3841.04 635
3841.18 637
3841.33 627
3841.47 606
3841.61 609
3841.75 612
3841.90 615
3842.04 631
3842.18 625
3842.32 629
3842.46 636
3842.61 657
3842.75 665
3842.89 660
3843.03 684
3843.17 680
3843.32 707
3843.46 701
3843.60 708
3843.74 706
3843.89 716
3844.03 719
3844.17 725
3844.31 700
3844.45 697
3844.60 707
3844.74 716
3844.88 692
3845.02 704
3845.17 694
3845.31 688
3845.45 690
3845.59 708
3845.73 707
3845.88 723
3846.02 737
3846.16 779
3846.30 762
3846.45 751
3846.59 762
3846.73 769
3846.87 758
3847.02 762
3847.16 754
3847.30 775
3847.44 751
3847.58 716
3847.73 684
3847.87 708
3848.01 672
3848.15 700
3848.30 703
3848.44 718
3848.58 698
3848.72 695
3848.87 682
3849.01 678
3849.15 655
3849.29 658
3849.43 686
3849.58 670
3849.72 674
3849.86 654
3850.00 687
3850.15 675
3850.29 680
3850.43 681
3850.57 688
3850.72 678
3850.86 661
3851.00 654
3851.14 665
3851.28 643
3851.43 670
3851.57 686
3851.71 708
3851.85 698
3852.00 703
3852.14 721
3852.28 723
3852.42 725
3852.57 711
3852.71 726
3852.85 728
3852.99 745
3853.14 758
3853.28 743
3853.42 735
3853.56 726
3853.71 716
3853.85 721
3853.99 739
3854.13 733
3854.27 758
3854.42 761
3854.56 730
3854.70 749
3854.84 738
3854.99 737
3855.13 730
3855.27 736
3855.41 721
3855.56 730
3855.70 727
3855.84 750
3855.98 737
3856.13 782
3856.27 794
3856.41 800
3856.55 770
3856.70 783
3856.84 784
3856.98 797
3857.12 787
3857.27 776
3857.41 783
3857.55 817
3857.69 820
3857.84 796
3857.98 816
3858.12 810
3858.26 832
3858.41 868
3858.55 847
3858.69 890
3858.83 873
3858.98 886
3859.12 880
3859.26 892
3859.40 911
3859.55 913
3859.69 920
3859.83 906
3859.97 905
3860.12 885
3860.26 875
3860.40 879
3860.54 866
3860.69 875
3860.83 874
3860.97 877
3861.11 866
3861.26 847
3861.40 845
3861.54 821
3861.68 815
3861.83 822
3861.97 824
3862.11 834
3862.25 803
3862.40 811
3862.54 804
3862.68 794
3862.82 768
3862.97 777
3863.11 778
3863.25 783
3863.39 778
3863.54 772
3863.68 770
3863.82 763
3863.96 753
3864.11 747
3864.25 739
3864.39 728
3864.53 747
3864.68 722
3864.82 731
3864.96 704
3865.11 709
3865.25 717
3865.39 743
3865.53 765
3865.68 759
3865.82 776
3865.96 765
3866.10 772
3866.25 774
3866.39 737
3866.53 726
3866.67 753
3866.82 730
3866.96 708
3867.10 689
3867.24 675
3867.39 658
3867.53 677
3867.67 673
3867.82 673
3867.96 686
3868.10 695
3868.24 700
3868.39 703
3868.53 700
3868.67 699
3868.81 698
3868.96 693
3869.10 670
3869.24 672
3869.38 660
3869.53 663
3869.67 641
3869.81 623
3869.96 609
3870.10 606
3870.24 589
3870.38 589
3870.53 590
3870.67 590
3870.81 604
3870.95 603
3871.10 602
3871.24 618
3871.38 601
3871.53 616
3871.67 633
3871.81 626
3871.95 633
3872.10 598
3872.24 595
3872.38 620
3872.52 628
3872.67 654
3872.81 640
3872.95 649
3873.10 627
3873.24 619
3873.38 622
3873.52 620
3873.67 597
3873.81 581
3873.95 566
3874.09 555
3874.24 547
3874.38 563
3874.52 560
3874.67 548
3874.81 550
3874.95 538
3875.09 540
3875.24 544
3875.38 546
3875.52 546
3875.67 558
3875.81 581
3875.95 592
3876.09 621
3876.24 624
3876.38 633
3876.52 631
3876.66 617
3876.81 598
3876.95 593
3877.09 569
3877.24 563
3877.38 560
3877.52 551
3877.66 555
3877.81 562
3877.95 543
3878.09 537
3878.24 539
3878.38 558
3878.52 553
3878.66 548
3878.81 533
3878.95 535
3879.09 536
3879.24 504
3879.38 520
3879.52 519
3879.66 514
3879.81 522
3879.95 538
3880.09 543
3880.24 549
3880.38 550
3880.52 544
3880.66 562
3880.81 537
3880.95 562
3881.09 561
3881.24 554
3881.38 552
3881.52 553
3881.67 545
3881.81 576
3881.95 532
3882.09 539
3882.24 550
3882.38 554
3882.52 575
3882.67 604
3882.81 615
3882.95 616
3883.09 607
3883.24 624
3883.38 605
3883.52 612
3883.67 606
3883.81 616
3883.95 602
3884.10 611
3884.24 568
3884.38 556
3884.52 542
3884.67 575
3884.81 574
3884.95 560
3885.10 531
3885.24 528
3885.38 508
3885.52 542
3885.67 527
3885.81 544
3885.95 547
3886.10 558
3886.24 544
3886.38 559
3886.53 551
3886.67 536
3886.81 537
3886.95 535
3887.10 554
3887.24 557
3887.38 548
3887.53 575
3887.67 568
3887.81 573
3887.96 583
3888.10 598
3888.24 596
3888.38 590
3888.53 584
3888.67 589
3888.81 623
3888.96 609
3889.10 593
3889.24 620
3889.39 630
3889.53 621
3889.67 646
3889.82 629
3889.96 652
3890.10 645
3890.24 646
3890.39 629
3890.53 584
3890.67 595
3890.82 593
3890.96 620
3891.10 607
3891.25 594
3891.39 568
3891.53 604
3891.68 608
3891.82 585
3891.96 590
3892.10 591
3892.25 587
3892.39 603
3892.53 615
3892.68 623
3892.82 633
3892.96 648
3893.11 638
3893.25 615
3893.39 633
3893.54 636
3893.68 633
3893.82 635
3893.97 623
3894.11 648
3894.25 655
3894.39 694
3894.54 701
3894.68 709
3894.82 702
3894.97 709
3895.11 708
3895.25 708
3895.40 692
3895.54 696
3895.68 692
3895.83 717
3895.97 717
3896.11 689
3896.26 697
3896.40 689
3896.54 659
3896.69 701
3896.83 662
3896.97 663
3897.11 679
3897.26 656
3897.40 661
3897.54 669
3897.69 661
3897.83 651
3897.97 624
3898.12 633
3898.26 623
3898.40 625
3898.55 627
3898.69 605
3898.83 615
3898.98 626
3899.12 595
3899.26 621
3899.41 628
3899.55 651
3899.69 634
3899.84 654
3899.98 658
3900.12 691
3900.27 685
3900.41 708
3900.55 706
3900.70 729
3900.84 712
3900.98 721
3901.13 718
3901.27 720
3901.41 687
3901.56 679
3901.70 693
3901.84 705
3901.99 691
3902.13 689
3902.27 687
3902.42 662
3902.56 662
3902.70 675
3902.84 662
3902.99 672
3903.13 701
3903.27 699
3903.42 678
3903.56 651
3903.70 661
3903.85 650
3903.99 666
3904.13 682
3904.28 671
3904.42 691
3904.56 657
3904.71 666
3904.85 660
3904.99 651
3905.14 641
3905.28 622
3905.42 604
3905.57 620
3905.71 615
3905.85 613
3906.00 616
3906.14 621
3906.28 592
3906.43 584
3906.57 572
3906.71 581
3906.86 596
3907.00 606
3907.15 608
3907.29 618
3907.43 633
3907.58 639
3907.72 630
3907.86 657
3908.01 638
3908.15 651
3908.29 648
3908.44 669
3908.58 660
3908.72 663
3908.87 668
3909.01 691
3909.15 674
3909.30 708
3909.44 695
3909.58 699
3909.73 719
3909.87 695
3910.01 702
3910.16 696
3910.30 699
3910.44 712
3910.59 710
3910.73 708
3910.87 703
3911.02 688
3911.16 657
3911.30 665
3911.45 666
3911.59 652
3911.73 680
3911.88 684
3912.02 689
3912.17 685
3912.31 662
3912.45 640
3912.60 632
3912.74 648
3912.88 624
3913.03 638
3913.17 628
3913.31 624
3913.46 632
3913.60 622
3913.74 632
3913.89 615
3914.03 616
3914.17 607
3914.32 597
3914.46 591
3914.60 617
3914.75 637
3914.89 656
3915.03 656
3915.18 654
3915.32 637
3915.47 612
3915.61 609
3915.75 609
3915.90 614
3916.04 610
3916.18 608
3916.33 598
3916.47 599
3916.61 587
3916.76 567
3916.90 575
3917.04 558
3917.19 541
3917.33 556
3917.48 574
3917.62 605
3917.76 622
3917.91 636
3918.05 620
3918.19 620
3918.34 621
3918.48 623
3918.62 627
3918.77 629
3918.91 624
3919.05 608
3919.20 597
3919.34 605
3919.49 590
3919.63 597
3919.77 587
3919.92 564
3920.06 572
3920.20 556
3920.35 551
3920.49 528
3920.63 524
3920.78 517
3920.92 517
3921.07 530
3921.21 548
3921.35 542
3921.50 524
3921.64 528
3921.78 518
3921.93 534
3922.07 512
3922.21 516
3922.36 534
3922.50 552
3922.65 541
3922.79 550
3922.93 546
3923.08 550
3923.22 556
3923.36 572
3923.51 575
3923.65 586
3923.79 588
3923.94 592
3924.08 601
3924.23 609
3924.37 617
3924.51 630
3924.66 621
3924.80 615
3924.94 611
3925.09 627
3925.23 636
3925.38 645
3925.52 639
3925.66 654
3925.81 666
3925.95 662
3926.09 684
3926.24 655
3926.38 678
3926.53 688
3926.67 680
3926.81 694
3926.96 673
3927.10 678
3927.24 666
3927.39 642
3927.53 654
3927.68 628
3927.82 661
3927.96 644
3928.11 660
3928.25 662
3928.39 683
3928.54 645
3928.68 661
3928.83 655
3928.97 693
3929.11 670
3929.26 689
3929.40 675
3929.54 673
3929.69 666
3929.83 666
3929.98 698
3930.12 696
3930.26 700
3930.41 711
3930.55 710
3930.69 685
3930.84 684
3930.98 675
3931.13 687
3931.27 674
3931.41 655
3931.56 657
3931.70 689
3931.85 682
3931.99 686
3932.13 664
3932.28 697
3932.42 695
3932.56 705
3932.71 726
3932.85 718
3933.00 752
3933.14 720
3933.28 742
3933.43 722
3933.57 715
3933.72 691
3933.86 684
3934.00 660
3934.15 657
3934.29 651
3934.43 638
3934.58 653
3934.72 639
3934.87 633
3935.01 600
3935.15 609
3935.30 633
3935.44 646
3935.59 659
3935.73 674
3935.87 672
3936.02 669
3936.16 657
3936.31 656
3936.45 677
3936.59 693
3936.74 695
3936.88 703
3937.02 710
3937.17 705
3937.31 710
3937.46 654
3937.60 633
3937.74 626
3937.89 629
3938.03 641
3938.18 628
3938.32 666
3938.46 669
3938.61 712
3938.75 707
3938.90 706
3939.04 705
3939.18 701
3939.33 693
3939.47 696
3939.62 682
3939.76 681
3939.90 675
3940.05 673
3940.19 685
3940.34 694
3940.48 702
3940.62 683
3940.77 686
3940.91 663
3941.06 650
3941.20 634
3941.34 634
3941.49 656
3941.63 653
3941.78 633
3941.92 597
3942.06 610
3942.21 603
3942.35 631
3942.50 625
3942.64 618
3942.78 608
3942.93 610
3943.07 590
3943.22 579
3943.36 564
3943.50 564
3943.65 598
3943.79 603
3943.94 603
3944.08 612
3944.22 621
3944.37 626
3944.51 624
3944.66 622
3944.80 607
3944.94 611
3945.09 609
3945.23 621
3945.38 611
3945.52 618
3945.67 599
3945.81 585
3945.95 552
3946.10 562
3946.24 547
3946.39 551
3946.53 529
3946.67 514
3946.82 546
3946.96 525
3947.11 553
3947.25 554
3947.39 544
3947.54 564
3947.68 577
3947.83 580
3947.97 582
3948.12 595
3948.26 599
3948.40 578
3948.55 575
3948.69 562
3948.84 565
3948.98 571
3949.12 571
3949.27 609
3949.41 621
3949.56 622
3949.70 643
3949.84 650
3949.99 648
3950.13 647
3950.28 630
3950.42 630
3950.57 620
3950.71 593
3950.85 581
3951.00 565
3951.14 550
3951.29 547
3951.43 539
3951.57 558
3951.72 558
3951.86 574
3952.01 567
3952.15 589
3952.30 579
3952.44 576
3952.58 593
3952.73 600
3952.87 613
3953.02 619
3953.16 646
3953.31 653
3953.45 659
3953.59 647
3953.74 656
3953.88 634
3954.03 621
3954.17 624
3954.32 637
3954.46 654
3954.60 652
3954.75 679
3954.89 669
3955.04 670
3955.18 644
3955.32 654
3955.47 660
3955.61 640
3955.76 640
3955.90 625
3956.05 614
3956.19 610
3956.33 592
3956.48 609
3956.62 597
3956.77 591
3956.91 614
3957.06 628
3957.20 609
3957.34 608
3957.49 618
3957.63 623
3957.78 637
3957.92 641
3958.07 624
3958.21 641
3958.35 665
3958.50 643
3958.64 617
3958.79 610
3958.93 558
3959.08 566
3959.22 548
3959.37 544
3959.51 548
3959.65 552
3959.80 584
3959.94 608
3960.09 628
3960.23 596
3960.38 602
3960.52 609
3960.66 617
3960.81 625
3960.95 630
3961.10 647
3961.24 634
3961.39 634
3961.53 628
3961.67 623
3961.82 622
3961.96 591
3962.11 600
3962.25 588
3962.40 601
3962.54 603
3962.69 578
3962.83 583
3962.97 588
3963.12 596
3963.26 569
3963.41 573
3963.55 579
3963.70 564
3963.84 592
3963.99 617
3964.13 609
3964.27 616
3964.42 608
3964.56 634
3964.71 622
3964.85 636
3965.00 656
3965.14 679
3965.29 660
3965.43 667
3965.57 654
3965.72 667
3965.86 654
3966.01 667
3966.15 647
3966.30 623
3966.44 622
3966.59 633
3966.73 607
3966.87 628
3967.02 633
3967.16 611
3967.31 628
3967.45 639
3967.60 622
3967.74 648
3967.89 633
3968.03 646
3968.17 630
3968.32 639
3968.46 646
3968.61 620
3968.75 608
3968.90 615
3969.04 595
3969.19 589
3969.33 596
3969.48 595
3969.62 584
3969.76 573
3969.91 571
3970.05 559
3970.20 543
3970.34 548
3970.49 575
3970.63 564
3970.78 587
3970.92 574
3971.06 571
3971.21 565
3971.35 582
3971.50 589
3971.64 574
3971.79 583
3971.93 582
3972.08 592
3972.22 593
3972.37 579
3972.51 609
3972.66 600
3972.80 618
3972.94 624
3973.09 650
3973.23 623
3973.38 640
3973.52 616
3973.67 609
3973.81 614
3973.96 621
3974.10 602
3974.25 596
3974.39 594
3974.53 585
3974.68 617
3974.82 590
3974.97 587
3975.11 593
3975.26 563
3975.40 551
3975.55 573
3975.69 561
3975.84 571
3975.98 575
3976.13 594
3976.27 583
3976.41 577
3976.56 577
3976.70 570
3976.85 552
3976.99 585
3977.14 570
3977.28 587
3977.43 588
3977.57 594
3977.72 596
3977.86 580
3978.01 591
3978.15 598
3978.30 597
3978.44 594
3978.58 595
3978.73 578
3978.87 587
3979.02 568
3979.16 579
3979.31 581
3979.45 612
3979.60 614
3979.74 597
3979.89 608
3980.03 615
3980.18 605
3980.32 608
3980.47 596
3980.61 585
3980.76 597
3980.90 562
3981.04 578
3981.19 587
3981.33 576
3981.48 574
3981.62 585
3981.77 583
3981.91 595
3982.06 621
3982.20 634
3982.35 629
3982.49 659
3982.64 663
3982.78 643
3982.93 617
3983.07 610
3983.22 628
3983.36 623
3983.51 621
3983.65 630
3983.80 636
3983.94 631
3984.08 637
3984.23 640
3984.37 623
3984.52 625
3984.66 610
3984.81 592
3984.95 589
3985.10 629
3985.24 636
3985.39 627
3985.53 606
3985.68 629
3985.82 637
3985.97 636
3986.11 630
3986.26 648
3986.40 665
3986.55 665
3986.69 648
3986.84 676
3986.98 691
3987.13 704
3987.27 677
3987.42 688
3987.56 683
3987.71 663
3987.85 653
3987.99 661
3988.14 614
3988.28 636
3988.43 629
3988.57 633
3988.72 637
3988.86 680
3989.01 649
3989.15 630
3989.30 650
3989.44 650
3989.59 672
3989.73 668
3989.88 699
3990.02 694
3990.17 709
3990.31 700
3990.46 679
3990.60 690
3990.75 690
3990.89 673
3991.04 686
3991.18 675
3991.33 650
3991.47 649
3991.62 644
3991.76 609
3991.91 655
3992.05 668
3992.20 676
3992.34 685
3992.49 690
3992.63 713
3992.78 724
3992.92 736
3993.07 761
3993.21 793
3993.36 841
3993.50 833
3993.65 831
3993.79 842
3993.94 857
3994.08 904
3994.23 913
3994.37 921
3994.52 914
3994.66 930
3994.81 911
3994.95 923
3995.10 910
3995.24 930
3995.39 958
3995.53 980
3995.68 991
3995.82 990
3995.97 1001
3996.11 1033
3996.26 1024
3996.40 1017
3996.55 1055
3996.69 1092
3996.84 1116
3996.98 1114
3997.13 1123
3997.27 1129
3997.42 1134
3997.56 1142
3997.71 1139
3997.85 1180
3998.00 1160
3998.14 1129
3998.29 1157
3998.43 1144
3998.58 1120
3998.72 1133
3998.87 1148
3999.01 1148
3999.16 1143
3999.30 1151
3999.45 1159
3999.59 1140
3999.74 1135
3999.88 1116
4000.03 1059
4000.17 1074
4000.32 1042
4000.46 1014
4000.61 1023
4000.75 1037
4000.90 1027
4001.04 995
4001.19 1000
4001.33 998
4001.48 1015
4001.62 993
4001.77 996
4001.91 954
4002.06 940
4002.20 895
4002.35 887
4002.49 882
4002.64 868
4002.78 861
4002.93 851
4003.07 824
4003.22 818
4003.36 821
4003.51 804
4003.65 802
4003.80 782
4003.94 782
4004.09 783
4004.24 791
4004.38 776
4004.53 778
4004.67 779
4004.82 777
4004.96 782
4005.11 789
4005.25 787
4005.40 793
4005.54 792
4005.69 793
4005.83 766
4005.98 800
4006.12 786
4006.27 780
4006.41 762
4006.56 757
4006.70 748
4006.85 763
4006.99 740
4007.14 751
4007.28 746
4007.43 757
4007.57 744
4007.72 753
4007.86 721
4008.01 734
4008.16 740
4008.30 734
4008.45 722
4008.59 761
4008.74 760
4008.88 753
4009.03 752
4009.17 780
4009.32 807
4009.46 798
4009.61 778
4009.75 771
4009.90 783
4010.04 752
4010.19 731
4010.33 748
4010.48 726
4010.62 732
4010.77 719
4010.91 737
4011.06 735
4011.21 716
4011.35 715
4011.50 721
4011.64 708
4011.79 717
4011.93 709
4012.08 713
4012.22 723
4012.37 736
4012.51 718
4012.66 726
4012.80 702
4012.95 728
4013.09 703
4013.24 693
4013.38 680
4013.53 700
4013.68 684
4013.82 679
4013.97 656
4014.11 673
4014.26 665
4014.40 652
4014.55 652
4014.69 658
4014.84 659
4014.98 684
4015.13 681
4015.27 684
4015.42 697
4015.56 693
4015.71 677
4015.86 691
4016.00 662
4016.15 673
4016.29 667
4016.44 700
4016.58 695
4016.73 693
4016.87 679
4017.02 680
4017.16 642
4017.31 632
4017.45 606
4017.60 618
4017.75 603
4017.89 625
4018.04 612
4018.18 607
4018.33 623
4018.47 591
4018.62 602
4018.76 610
4018.91 606
4019.05 618
4019.20 615
4019.34 631
4019.49 649
4019.64 672
4019.78 694
4019.93 665
4020.07 668
4020.22 666
4020.36 667
4020.51 667
4020.65 651
4020.80 636
4020.94 638
4021.09 620
4021.24 593
4021.38 594
4021.53 574
4021.67 609
4021.82 629
4021.96 608
4022.11 592
4022.25 599
4022.40 594
4022.54 624
4022.69 593
4022.84 591
4022.98 588
4023.13 584
4023.27 609
4023.42 621
4023.56 641
4023.71 674
4023.85 680
4024.00 701
4024.15 668
4024.29 684
4024.44 676
4024.58 659
4024.73 661
4024.87 650
4025.02 650
4025.16 629
4025.31 636
4025.45 633
4025.60 650
4025.75 641
4025.89 700
4026.04 683
4026.18 708
4026.33 689
4026.47 691
4026.62 667
4026.76 681
4026.91 675
4027.06 684
4027.20 697
4027.35 692
4027.49 672
4027.64 679
4027.78 667
4027.93 658
4028.08 671
4028.22 679
4028.37 664
4028.51 668
4028.66 658
4028.80 620
4028.95 622
4029.09 612
4029.24 618
4029.39 620
4029.53 614
4029.68 607
4029.82 620
4029.97 582
4030.11 583
4030.26 569
4030.40 572
4030.55 580
4030.70 571
4030.84 575
4030.99 564
4031.13 579
4031.28 586
4031.42 584
4031.57 604
4031.72 591
4031.86 592
4032.01 562
4032.15 582
4032.30 569
4032.44 547
4032.59 573
4032.73 576
4032.88 602
4033.03 591
4033.17 588
4033.32 603
4033.46 597
4033.61 602
4033.75 627
4033.90 612
4034.05 613
4034.19 619
4034.34 606
4034.48 596
4034.63 598
4034.77 587
4034.92 588
4035.07 597
4035.21 585
4035.36 608
4035.50 607
4035.65 611
4035.79 595
4035.94 603
4036.09 598
4036.23 600
4036.38 604
4036.52 605
4036.67 605
4036.81 587
4036.96 562
4037.11 578
4037.25 596
4037.40 595
4037.54 615
4037.69 631
4037.83 652
4037.98 631
4038.13 642
4038.27 617
4038.42 629
4038.56 615
4038.71 594
4038.86 556
4039.00 587
4039.15 599
4039.29 591
4039.44 587
4039.58 558
4039.73 565
4039.88 557
4040.02 596
4040.17 606
4040.31 618
4040.46 592
4040.60 636
4040.75 619
4040.90 623
4041.04 612
4041.19 633
4041.33 606
4041.48 626
4041.63 613
4041.77 600
4041.92 593
4042.06 588
4042.21 580
4042.35 575
4042.50 585
4042.65 551
4042.79 576
4042.94 577
4043.08 604
4043.23 616
4043.38 613
4043.52 601
4043.67 596
4043.81 606
4043.96 604
4044.10 586
4044.25 591
4044.40 614
4044.54 600
4044.69 582
4044.83 573
4044.98 601
4045.13 584
4045.27 593
4045.42 600
4045.56 600
4045.71 590
4045.86 607
4046.00 613
4046.15 628
4046.29 635
4046.44 677
4046.58 685
4046.73 681
4046.88 661
4047.02 664
4047.17 656
4047.31 665
4047.46 662
4047.61 666
4047.75 656
4047.90 657
4048.04 661
4048.19 649
4048.34 661
4048.48 652
4048.63 652
4048.77 641
4048.92 651
4049.07 627
4049.21 620
4049.36 617
4049.50 638
4049.65 607
4049.80 636
4049.94 662
4050.09 648
4050.23 655
4050.38 653
4050.53 651
4050.67 650
4050.82 678
4050.96 680
4051.11 706
4051.26 693
4051.40 712
4051.55 729
4051.69 746
4051.84 749
4051.99 727
4052.13 710
4052.28 707
4052.42 714
4052.57 720
4052.72 729
4052.86 730
4053.01 734
4053.15 746
4053.30 763
4053.45 777
4053.59 762
4053.74 752
4053.88 740
4054.03 722
4054.18 725
4054.32 716
4054.47 705
4054.61 698
4054.76 684
4054.91 686
4055.05 661
4055.20 685
4055.34 675
4055.49 681
4055.64 668
4055.78 662
4055.93 652
4056.07 656
4056.22 636
4056.37 631
4056.51 623
4056.66 621
4056.81 591
4056.95 591
4057.10 595
4057.24 615
4057.39 608
4057.54 593
4057.68 597
4057.83 617
4057.97 614
4058.12 613
4058.27 617
4058.41 633
4058.56 634
4058.70 644
4058.85 649
4059.00 629
4059.14 592
4059.29 617
4059.44 620
4059.58 636
4059.73 639
4059.87 634
4060.02 634
4060.17 640
4060.31 617
4060.46 613
4060.60 613
4060.75 616
4060.90 642
4061.04 651
4061.19 680
4061.34 683
4061.48 677
4061.63 651
4061.77 647
4061.92 645
4062.07 634
4062.21 646
4062.36 626
4062.51 641
4062.65 642
4062.80 637
4062.94 607
4063.09 620
4063.24 597
4063.38 611
4063.53 600
4063.67 615
4063.82 621
4063.97 607
4064.11 608
4064.26 604
4064.41 601
4064.55 605
4064.70 607
4064.84 617
4064.99 623
4065.14 637
4065.28 627
4065.43 626
4065.58 635
4065.72 645
4065.87 646
4066.01 656
4066.16 656
4066.31 665
4066.45 654
4066.60 630
4066.75 638
4066.89 632
4067.04 616
4067.19 616
4067.33 632
4067.48 636
4067.62 627
4067.77 633
4067.92 621
4068.06 619
4068.21 628
4068.36 660
4068.50 639
4068.65 656
4068.79 668
4068.94 669
4069.09 659
4069.23 666
4069.38 663
4069.53 678
4069.67 696
4069.82 688
4069.96 703
4070.11 705
4070.26 706
4070.40 737
4070.55 722
4070.70 738
4070.84 725
4070.99 732
4071.14 709
4071.28 693
4071.43 706
4071.57 712
4071.72 675
4071.87 702
4072.01 697
4072.16 692
4072.31 657
4072.45 654
4072.60 644
4072.75 661
4072.89 671
4073.04 667
4073.18 649
4073.33 639
4073.48 628
4073.62 637
4073.77 609
4073.92 591
4074.06 596
4074.21 596
4074.36 581
4074.50 576
4074.65 574
4074.80 571
4074.94 582
4075.09 582
4075.23 586
4075.38 580
4075.53 568
4075.67 598
4075.82 564
4075.97 588
4076.11 572
4076.26 593
4076.41 602
4076.55 598
4076.70 608
4076.85 623
4076.99 610
4077.14 609
4077.28 581
4077.43 605
4077.58 577
4077.72 568
4077.87 560
4078.02 567
4078.16 556
4078.31 565
4078.46 582
4078.60 566
4078.75 575
4078.90 601
4079.04 606
4079.19 612
4079.34 612
4079.48 632
4079.63 635
4079.78 618
4079.92 629
4080.07 629
4080.21 607
4080.36 646
4080.51 653
4080.65 667
4080.80 660
4080.95 685
4081.09 670
4081.24 665
4081.39 660
4081.53 696
4081.68 673
4081.83 687
4081.97 702
4082.12 718
4082.27 700
4082.41 719
4082.56 697
4082.71 705
4082.85 677
4083.00 669
4083.15 677
4083.29 670
4083.44 681
4083.59 682
4083.73 677
4083.88 687
4084.03 676
4084.17 681
4084.32 701
4084.47 732
4084.61 728
4084.76 759
4084.90 773
4085.05 771
4085.20 764
4085.34 749
4085.49 774
4085.64 793
4085.78 793
4085.93 779
4086.08 782
4086.22 778
4086.37 755
4086.52 766
4086.66 764
4086.81 783
4086.96 785
4087.10 772
4087.25 762
4087.40 783
4087.54 776
4087.69 776
4087.84 794
4087.98 773
4088.13 796
4088.28 794
4088.42 782
4088.57 769
4088.72 746
4088.86 760
4089.01 729
4089.16 740
4089.30 743
4089.45 731
4089.60 703
4089.74 708
4089.89 688
4090.04 696
4090.18 705
4090.33 714
4090.48 703
4090.62 680
4090.77 680
4090.92 656
4091.06 638
4091.21 633
4091.36 628
4091.50 632
4091.65 665
4091.80 654
4091.94 644
4092.09 674
4092.24 666
4092.39 659
4092.53 648
4092.68 636
4092.83 622
4092.97 648
4093.12 618
4093.27 614
4093.41 624
4093.56 601
4093.71 604
4093.85 573
4094.00 594
4094.15 597
4094.29 580
4094.44 587
4094.59 569
4094.73 591
4094.88 593
4095.03 586
4095.17 592
4095.32 593
4095.47 599
4095.61 594
4095.76 569
4095.91 578
4096.05 588
4096.20 605
4096.35 603
4096.49 631
4096.64 622
4096.79 635
4096.94 660
4097.08 636
4097.23 649
4097.38 646
4097.52 650
4097.67 673
4097.82 662
4097.96 660
4098.11 635
4098.26 621
4098.40 630
4098.55 600
4098.70 593
4098.84 586
4098.99 597
4099.14 573
4099.28 585
4099.43 602
4099.58 595
4099.73 610
4099.87 614
4100.02 626
4100.17 609
4100.31 639
4100.46 623
4100.61 620
4100.75 619
4100.90 635
4101.05 643
4101.19 652
4101.34 637
4101.49 656
4101.63 627
4101.78 622
4101.93 630
4102.08 639
4102.22 630
4102.37 635
4102.52 628
4102.66 643
4102.81 638
4102.96 639
4103.10 636
4103.25 645
4103.40 646
4103.54 635
4103.69 627
4103.84 639
4103.99 633
4104.13 621
4104.28 609
4104.43 630
4104.57 643
4104.72 629
4104.87 648
4105.01 641
4105.16 629
4105.31 629
4105.46 629
4105.60 619
4105.75 595
4105.90 605
4106.04 592
4106.19 593
4106.34 575
4106.48 585
4106.63 599
4106.78 590
4106.92 587
4107.07 618
4107.22 577
4107.37 592
4107.51 563
4107.66 554
4107.81 572
4107.95 582
4108.10 591
4108.25 600
4108.40 615
4108.54 629
4108.69 657
4108.84 669
4108.98 681
4109.13 672
4109.28 705
4109.42 697
4109.57 673
4109.72 674
4109.87 647
4110.01 644
4110.16 662
4110.31 662
4110.45 651
4110.60 655
4110.75 655
4110.89 671
4111.04 655
4111.19 708
4111.34 706
4111.48 701
4111.63 691
4111.78 715
4111.92 697
4112.07 693
4112.22 706
4112.37 718
4112.51 740
4112.66 724
4112.81 730
4112.95 733
4113.10 705
4113.25 677
4113.40 674
4113.54 664
4113.69 662
4113.84 663
4113.98 674
4114.13 674
4114.28 686
4114.43 679
4114.57 680
4114.72 670
4114.87 665
4115.01 695
4115.16 682
4115.31 682
4115.46 673
4115.60 672
4115.75 684
4115.90 666
4116.04 651
4116.19 644
4116.34 636
4116.49 652
4116.63 663
4116.78 662
4116.93 676
4117.07 678
4117.22 656
4117.37 670
4117.52 669
4117.66 661
4117.81 658
4117.96 643
4118.10 629
4118.25 643
4118.40 611
4118.55 638
4118.69 610
4118.84 623
4118.99 640
4119.13 655
4119.28 659
4119.43 672
4119.58 679
4119.72 676
4119.87 645
4120.02 637
4120.17 629
4120.31 614
4120.46 629
4120.61 644
4120.75 627
4120.90 610
4121.05 612
4121.20 614
4121.34 619
4121.49 632
4121.64 648
4121.79 679
4121.93 631
4122.08 621
4122.23 609
4122.37 620
4122.52 644
4122.67 640
4122.82 628
4122.96 623
4123.11 608
4123.26 613
4123.41 620
4123.55 617
4123.70 591
4123.85 587
4123.99 608
4124.14 593
4124.29 567
4124.44 562
4124.58 526
4124.73 549
4124.88 547
4125.03 553
4125.17 552
4125.32 511
4125.47 516
4125.61 534
4125.76 531
4125.91 559
4126.06 534
4126.20 529
4126.35 548
4126.50 533
4126.65 554
4126.79 565
4126.94 576
4127.09 557
4127.24 557
4127.38 555
4127.53 546
4127.68 571
4127.83 551
4127.97 554
4128.12 524
4128.27 551
4128.41 542
4128.56 556
4128.71 549
4128.86 544
4129.00 530
4129.15 505
4129.30 496
4129.45 491
4129.59 500
4129.74 519
4129.89 511
4130.04 523
4130.18 505
4130.33 504
4130.48 502
4130.63 498
4130.77 517
4130.92 531
4131.07 537
4131.22 538
4131.36 556
4131.51 541
4131.66 564
4131.81 602
4131.95 581
4132.10 583
4132.25 589
4132.39 604
4132.54 612
4132.69 627
4132.84 613
4132.98 594
4133.13 605
4133.28 581
4133.43 589
4133.57 598
4133.72 600
4133.87 597
4134.02 585
4134.16 585
4134.31 581
4134.46 564
4134.61 555
4134.75 574
4134.90 563
4135.05 558
4135.20 562
4135.34 549
4135.49 555
4135.64 531
4135.79 538
4135.93 550
4136.08 521
4136.23 544
4136.38 537
4136.52 541
4136.67 565
4136.82 569
4136.97 585
4137.11 555
4137.26 540
4137.41 551
4137.56 537
4137.70 553
4137.85 523
4138.00 528
4138.15 514
4138.30 530
4138.44 525
4138.59 534
4138.74 536
4138.89 528
4139.03 521
4139.18 530
4139.33 541
4139.48 543
4139.62 512
4139.77 537
4139.92 535
4140.07 547
4140.21 536
4140.36 545
4140.51 527
4140.66 531
4140.80 524
4140.95 546
4141.10 529
4141.25 537
4141.39 549
4141.54 559
4141.69 544
4141.84 557
4141.98 555
4142.13 571
4142.28 551
4142.43 561
4142.58 558
4142.72 572
4142.87 578
4143.02 581
4143.17 587
4143.31 579
4143.46 561
4143.61 573
4143.76 579
4143.90 561
4144.05 583
4144.20 603
4144.35 573
4144.49 572
4144.64 549
4144.79 559
4144.94 553
4145.09 516
4145.23 515
4145.38 502
4145.53 538
4145.68 534
4145.82 531
4145.97 533
4146.12 538
4146.27 536
4146.41 508
4146.56 503
4146.71 516
4146.86 500
4147.01 503
4147.15 509
4147.30 486
4147.45 480
4147.60 494
4147.74 476
4147.89 498
4148.04 482
4148.19 511
4148.34 497
4148.48 517
4148.63 534
4148.78 544
4148.93 547
4149.07 573
4149.22 577
4149.37 580
4149.52 585
4149.66 577
4149.81 575
4149.96 571
4150.11 565
4150.26 544
4150.40 526
4150.55 532
4150.70 514
4150.85 530
4150.99 520
4151.14 535
4151.29 519
4151.44 538
4151.59 522
4151.73 550
4151.88 539
4152.03 556
4152.18 547
4152.32 526
4152.47 546
4152.62 548
4152.77 559
4152.92 553
4153.06 542
4153.21 514
4153.36 495
4153.51 513
4153.66 543
4153.80 526
4153.95 517
4154.10 533
4154.25 524
4154.39 568
4154.54 566
4154.69 574
4154.84 574
4154.99 569
4155.13 554
4155.28 529
4155.43 523
4155.58 541
4155.73 536
4155.87 532
4156.02 533
4156.17 529
4156.32 537
4156.46 562
4156.61 555
4156.76 565
4156.91 575
4157.06 562
4157.20 577
4157.35 562
4157.50 609
4157.65 581
4157.80 616
4157.94 581
4158.09 601
4158.24 584
4158.39 575
4158.54 586
4158.68 598
4158.83 585
4158.98 606
4159.13 593
4159.27 562
4159.42 554
4159.57 585
4159.72 587
4159.87 595
4160.01 603
4160.16 602
4160.31 593
4160.46 604
4160.61 625
4160.75 643
4160.90 654
4161.05 650
4161.20 655
4161.35 642
4161.49 668
4161.64 673
4161.79 654
4161.94 650
4162.09 650
4162.23 636
4162.38 633
4162.53 625
4162.68 603
4162.83 619
4162.97 594
4163.12 605
4163.27 620
4163.42 600
4163.57 594
4163.71 581
4163.86 575
4164.01 594
4164.16 615
4164.31 615
4164.45 622
4164.60 616
4164.75 636
4164.90 659
4165.05 668
4165.19 648
4165.34 648
4165.49 653
4165.64 594
4165.79 608
4165.93 581
4166.08 611
4166.23 617
4166.38 642
4166.53 634
4166.67 648
4166.82 656
4166.97 653
4167.12 610
4167.27 626
4167.42 624
4167.56 617
4167.71 621
4167.86 616
4168.01 631
4168.16 629
4168.30 619
4168.45 599
4168.60 586
4168.75 587
4168.90 569
4169.04 574
4169.19 547
4169.34 560
4169.49 555
4169.64 550
4169.78 554
4169.93 557
4170.08 553
4170.23 583
4170.38 594
4170.53 582
4170.67 595
4170.82 599
4170.97 598
4171.12 594
4171.27 638
4171.41 648
4171.56 622
4171.71 600
4171.86 591
4172.01 588
4172.15 580
4172.30 585
4172.45 582
4172.60 603
4172.75 599
4172.90 602
4173.04 606
4173.19 613
4173.34 616
4173.49 591
4173.64 628
4173.78 659
4173.93 642
4174.08 642
4174.23 649
4174.38 652
4174.53 644
4174.67 623
4174.82 634
4174.97 648
4175.12 645
4175.27 651
4175.41 642
4175.56 609
4175.71 623
4175.86 616
4176.01 618
4176.16 599
4176.30 607
4176.45 602
4176.60 586
4176.75 587
4176.90 564
4177.05 584
4177.19 551
4177.34 582
4177.49 584
4177.64 557
4177.79 531
4177.94 524
4178.08 523
4178.23 527
4178.38 520
4178.53 556
4178.68 553
4178.82 546
4178.97 544
4179.12 563
4179.27 580
4179.42 591
4179.57 584
4179.71 588
4179.86 589
4180.01 579
4180.16 587
4180.31 583
4180.46 586
4180.60 567
4180.75 558
4180.90 563
4181.05 575
4181.20 577
4181.35 591
4181.49 597
4181.64 591
4181.79 604
4181.94 587
4182.09 585
4182.24 567
4182.38 568
4182.53 552
4182.68 550
4182.83 545
4182.98 536
4183.13 542
4183.27 552
4183.42 550
4183.57 553
4183.72 548
4183.87 547
4184.02 538
4184.16 538
4184.31 534
4184.46 510
4184.61 509
4184.76 497
4184.91 490
4185.05 497
4185.20 500
4185.35 497
4185.50 485
4185.65 516
4185.80 482
4185.95 495
4186.09 484
4186.24 492
4186.39 491
4186.54 503
4186.69 513
4186.84 490
4186.98 483
4187.13 483
4187.28 489
4187.43 497
4187.58 485
4187.73 498
4187.87 497
4188.02 526
4188.17 536
4188.32 535
4188.47 523
4188.62 525
4188.77 524
4188.91 511
4189.06 520
4189.21 540
4189.36 541
4189.51 553
4189.66 551
4189.80 562
4189.95 574
4190.10 602
4190.25 601
4190.40 616
4190.55 605
4190.70 609
4190.84 622
4190.99 612
4191.14 576
4191.29 568
4191.44 577
4191.59 552
4191.73 537
4191.88 527
4192.03 548
4192.18 569
4192.33 554
4192.48 541
4192.63 544
4192.77 551
4192.92 562
4193.07 545
4193.22 552
4193.37 577
4193.52 594
4193.67 573
4193.81 596
4193.96 563
4194.11 555
4194.26 541
4194.41 550
4194.56 567
4194.71 561
4194.85 551
4195.00 545
4195.15 540
4195.30 527
4195.45 517
4195.60 516
4195.75 515
4195.89 538
4196.04 521
4196.19 519
4196.34 511
4196.49 512
4196.64 522
4196.79 520
4196.93 513
4197.08 502
4197.23 521
4197.38 518
4197.53 530
4197.68 550
4197.83 539
4197.97 570
4198.12 561
4198.27 557
4198.42 547
4198.57 555
4198.72 573
4198.87 573
4199.01 571
4199.16 579
4199.31 560
4199.46 556
4199.61 551
4199.76 534
4199.91 544
4200.06 540
4200.20 551
4200.35 549
4200.50 549
4200.65 535
4200.80 549
4200.95 544
4201.10 561
4201.24 563
4201.39 586
4201.54 569
4201.69 568
4201.84 570
4201.99 590
4202.14 602
4202.29 587
4202.43 604
4202.58 630
4202.73 615
4202.88 644
4203.03 625
4203.18 641
4203.33 637
4203.48 645
4203.62 635
4203.77 625
4203.92 615
4204.07 628
4204.22 599
4204.37 602
4204.52 585
4204.66 625
4204.81 604
4204.96 583
4205.11 553
4205.26 537
4205.41 570
4205.56 564
4205.71 585
4205.85 601
4206.00 608
4206.15 607
4206.30 610
4206.45 604
4206.60 590
4206.75 579
4206.90 568
4207.05 569
4207.19 555
4207.34 548
4207.49 544
4207.64 565
4207.79 558
4207.94 553
4208.09 550
4208.24 521
4208.38 510
4208.53 480
4208.68 479
4208.83 491
4208.98 483
4209.13 498
4209.28 519
4209.43 541
4209.57 554
4209.72 543
4209.87 559
4210.02 584
4210.17 590
4210.32 571
4210.47 566
4210.62 565
4210.77 573
4210.91 592
4211.06 602
4211.21 586
4211.36 595
4211.51 607
4211.66 601
4211.81 605
4211.96 598
4212.11 590
4212.25 566
4212.40 541
4212.55 534
4212.70 527
4212.85 555
4213.00 560
4213.15 584
4213.30 611
4213.44 587
4213.59 594
4213.74 583
4213.89 572
4214.04 554
4214.19 567
4214.34 566
4214.49 557
4214.64 550
4214.79 535
4214.93 544
4215.08 591
4215.23 569
4215.38 599
4215.53 601
4215.68 603
4215.83 579
4215.98 586
4216.13 565
4216.27 574
4216.42 539
4216.57 547
4216.72 535
4216.87 536
4217.02 527
4217.17 513
4217.32 520
4217.47 545
4217.61 557
4217.76 542
4217.91 560
4218.06 561
4218.21 540
4218.36 569
4218.51 576
4218.66 585
4218.81 580
4218.96 573
4219.10 590
4219.25 595
4219.40 579
4219.55 574
4219.70 587
4219.85 600
4220.00 593
4220.15 621
4220.30 623
4220.45 643
4220.59 641
4220.74 684
4220.89 662
4221.04 658
4221.19 650
4221.34 650
4221.49 638
4221.64 639
4221.79 630
4221.94 621
4222.09 604
4222.23 603
4222.38 616
4222.53 618
4222.68 633
4222.83 654
4222.98 623
4223.13 639
4223.28 658
4223.43 642
4223.58 612
4223.72 636
4223.87 638
4224.02 646
4224.17 655
4224.32 655
4224.47 662
4224.62 662
4224.77 664
4224.92 673
4225.07 673
4225.22 674
4225.36 679
4225.51 664
4225.66 650
4225.81 663
4225.96 670
4226.11 660
4226.26 650
4226.41 652
4226.56 627
4226.71 658
4226.86 651
4227.00 639
4227.15 624
4227.30 630
4227.45 618
4227.60 606
4227.75 595
4227.90 604
4228.05 603
4228.20 616
4228.35 612
4228.50 605
4228.65 622
4228.79 613
4228.94 609
4229.09 568
4229.24 551
4229.39 538
4229.54 545
4229.69 546
4229.84 532
4229.99 533
4230.14 533
4230.29 512
4230.44 496
4230.58 485
4230.73 472
4230.88 449
4231.03 488
4231.18 493
4231.33 486
4231.48 513
4231.63 484
4231.78 492
4231.93 485
4232.08 495
4232.23 500
4232.38 489
4232.52 504
4232.67 520
4232.82 545
4232.97 540
4233.12 536
4233.27 535
4233.42 538
4233.57 543
4233.72 526
4233.87 545
4234.02 529
4234.17 533
4234.32 525
4234.46 518
4234.61 511
4234.76 511
4234.91 517
4235.06 502
4235.21 510
4235.36 515
4235.51 489
4235.66 495
4235.81 506
4235.96 480
4236.11 508
4236.26 519
4236.41 517
4236.55 508
4236.70 526
4236.85 541
4237.00 555
4237.15 576
4237.30 571
4237.45 591
4237.60 565
4237.75 575
4237.90 545
4238.05 572
4238.20 576
4238.35 596
4238.50 602
4238.65 604
4238.79 604
4238.94 592
4239.09 612
4239.24 619
4239.39 628
4239.54 613
4239.69 641
4239.84 636
4239.99 631
4240.14 634
4240.29 636
4240.44 643
4240.59 651
4240.74 648
4240.89 643
4241.03 650
4241.18 658
4241.33 689
4241.48 669
4241.63 664
4241.78 656
4241.93 651
4242.08 643
4242.23 659
4242.38 653
4242.53 632
4242.68 624
4242.83 635
4242.98 621
4243.13 641
4243.28 663
4243.43 626
4243.57 632
4243.72 629
4243.87 651
4244.02 628
4244.17 618
4244.32 613
4244.47 603
4244.62 601
4244.77 602
4244.92 587
4245.07 611
4245.22 587
4245.37 584
4245.52 590
4245.67 585
4245.82 589
4245.97 572
4246.12 570
4246.26 571
4246.41 571
4246.56 580
4246.71 591
4246.86 576
4247.01 587
4247.16 585
4247.31 598
4247.46 601
4247.61 599
4247.76 598
4247.91 591
4248.06 586
4248.21 574
4248.36 557
4248.51 562
4248.66 563
4248.81 580
4248.96 591
4249.10 612
4249.25 609
4249.40 597
4249.55 600
4249.70 597
4249.85 580
4250.00 588
4250.15 560
4250.30 551
4250.45 550
4250.60 547
4250.75 560
4250.90 574
4251.05 562
4251.20 577
4251.35 583
4251.50 594
4251.65 591
4251.80 613
4251.95 599
4252.10 593
4252.25 596
4252.40 597
4252.54 597
4252.69 596
4252.84 605
4252.99 595
4253.14 612
4253.29 613
4253.44 625
4253.59 612
4253.74 626
4253.89 605
4254.04 622
4254.19 590
4254.34 580
4254.49 602
4254.64 604
4254.79 613
4254.94 569
4255.09 578
4255.24 569
4255.39 589
4255.54 609
4255.69 604
4255.84 604
4255.99 605
4256.14 609
4256.28 588
4256.43 588
4256.58 585
4256.73 560
4256.88 582
4257.03 555
4257.18 543
4257.33 522
4257.48 531
4257.63 533
4257.78 551
4257.93 559
4258.08 555
4258.23 576
4258.38 585
4258.53 573
4258.68 579
4258.83 562
4258.98 565
4259.13 549
4259.28 554
4259.43 533
4259.58 559
4259.73 545
4259.88 563
4260.03 583
4260.18 591
4260.33 600
4260.48 592
4260.63 595
4260.78 585
4260.93 605
4261.07 620
4261.22 619
4261.37 636
4261.52 633
4261.67 673
4261.82 664
4261.97 649
4262.12 646
4262.27 641
4262.42 650
4262.57 648
4262.72 659
4262.87 661
4263.02 656
4263.17 674
4263.32 652
4263.47 653
4263.62 615
4263.77 645
4263.92 640
4264.07 640
4264.22 659
4264.37 660
4264.52 669
4264.67 644
4264.82 643
4264.97 634
4265.12 638
4265.27 586
4265.42 583
4265.57 612
4265.72 574
4265.87 627
4266.02 611
4266.17 619
4266.32 630
4266.47 631
4266.62 628
4266.77 648
4266.92 647
4267.07 660
4267.22 654
4267.37 685
4267.52 678
4267.67 682
4267.82 671
4267.97 637
4268.12 623
4268.27 600
4268.41 612
4268.56 595
4268.71 609
4268.86 613
4269.01 604
4269.16 597
4269.31 603
4269.46 626
4269.61 628
4269.76 604
4269.91 611
4270.06 603
4270.21 615
4270.36 634
4270.51 643
4270.66 641
4270.81 622
4270.96 634
4271.11 624
4271.26 637
4271.41 638
4271.56 646
4271.71 663
4271.86 659
4272.01 668
4272.16 634
4272.31 640
4272.46 626
4272.61 607
4272.76 608
4272.91 605
4273.06 592
4273.21 596
4273.36 589
4273.51 577
4273.66 542
4273.81 533
4273.96 533
4274.11 527
4274.26 517
4274.41 521
4274.56 531
4274.71 570
4274.86 559
4275.01 577
4275.16 583
4275.31 578
4275.46 596
4275.61 581
4275.76 606
4275.91 624
4276.06 635
4276.21 625
4276.36 628
4276.51 619
4276.66 638
4276.81 620
4276.96 607
4277.11 600
4277.26 585
4277.41 587
4277.56 589
4277.71 573
4277.86 566
4278.01 591
4278.16 583
4278.31 598
4278.46 596
4278.61 573
4278.76 579
4278.91 577
4279.06 602
4279.21 590
4279.36 566
4279.51 556
4279.66 541
4279.81 535
4279.96 547
4280.11 542
4280.26 536
4280.41 518
4280.56 539
4280.71 552
4280.86 560
4281.01 551
4281.16 560
4281.31 575
4281.46 551
4281.61 539
4281.76 560
4281.91 559
4282.06 542
4282.21 570
4282.36 557
4282.51 551
4282.66 554
4282.81 551
4282.96 562
4283.11 568
4283.26 591
4283.41 599
4283.56 563
4283.71 568
4283.86 565
4284.01 573
4284.16 591
4284.31 577
4284.46 570
4284.61 578
4284.77 572
4284.92 582
4285.07 580
4285.22 618
4285.37 588
4285.52 590
4285.67 594
4285.82 606
4285.97 581
4286.12 594
4286.27 568
4286.42 583
4286.57 591
4286.72 583
4286.87 570
4287.02 554
4287.17 541
4287.32 554
4287.47 566
4287.62 557
4287.77 561
4287.92 566
4288.07 544
4288.22 563
4288.37 561
4288.52 558
4288.67 539
4288.82 537
4288.97 533
4289.12 559
4289.27 553
4289.42 551
4289.57 540
4289.72 558
4289.87 561
4290.02 570
4290.17 568
4290.32 577
4290.47 580
4290.62 582
4290.77 564
4290.92 567
4291.07 571
4291.22 557
4291.37 540
4291.52 549
4291.67 555
4291.82 562
4291.98 558
4292.13 553
4292.28 523
4292.43 541
4292.58 532
4292.73 535
4292.88 527
4293.03 522
4293.18 520
4293.33 548
4293.48 552
4293.63 533
4293.78 533
4293.93 538
4294.08 540
4294.23 540
4294.38 544
4294.53 548
4294.68 552
4294.83 556
4294.98 538
4295.13 529
4295.28 519
4295.43 529
4295.58 524
4295.73 545
4295.88 517
4296.03 524
4296.18 508
4296.33 503
4296.48 519
4296.63 535
4296.79 547
4296.94 557
4297.09 558
4297.24 545
4297.39 563
4297.54 577
4297.69 604
4297.84 612
4297.99 604
4298.14 577
4298.29 588
4298.44 561
4298.59 581
4298.74 556
4298.89 557
4299.04 563
4299.19 563
4299.34 552
4299.49 578
4299.64 563
4299.79 575
4299.94 573
4300.09 561
4300.24 555
4300.39 557
4300.54 558
4300.70 590
4300.85 569
4301.00 566
4301.15 574
4301.30 558
4301.45 539
4301.60 537
4301.75 569
4301.90 540
4302.05 549
4302.20 571
4302.35 583
4302.50 585
4302.65 585
4302.80 588
4302.95 579
4303.10 606
4303.25 594
4303.40 589
4303.55 586
4303.70 581
4303.85 557
4304.01 558
4304.16 543
4304.31 549
4304.46 551
4304.61 556
4304.76 572
4304.91 575
4305.06 563
4305.21 563
4305.36 570
4305.51 580
4305.66 581
4305.81 589
4305.96 580
4306.11 611
4306.26 606
4306.41 607
4306.56 601
4306.71 593
4306.86 583
4307.02 571
4307.17 577
4307.32 582
4307.47 589
4307.62 571
4307.77 590
4307.92 594
4308.07 605
4308.22 579
4308.37 584
4308.52 575
4308.67 551
4308.82 546
4308.97 546
4309.12 538
4309.27 566
4309.42 567
4309.57 584
4309.73 592
4309.88 589
4310.03 589
4310.18 581
4310.33 595
4310.48 601
4310.63 605
4310.78 604
4310.93 579
4311.08 588
4311.23 597
4311.38 618
4311.53 633
4311.68 606
4311.83 595
4311.98 580
4312.14 604
4312.29 592
4312.44 614
4312.59 637
4312.74 643
4312.89 648
4313.04 650
4313.19 652
4313.34 625
4313.49 636
4313.64 623
4313.79 617
4313.94 630
4314.09 621
4314.24 632
4314.39 618
4314.55 616
4314.70 590
4314.85 610
4315.00 605
4315.15 602
4315.30 606
4315.45 599
4315.60 614
4315.75 637
4315.90 640
4316.05 647
4316.20 669
4316.35 695
4316.50 680
4316.65 660
4316.81 695
4316.96 710
4317.11 699
4317.26 716
4317.41 703
4317.56 692
4317.71 709
4317.86 679
4318.01 666
4318.16 643
4318.31 618
4318.46 588
4318.61 611
4318.77 603
4318.92 623
4319.07 628
4319.22 639
4319.37 637
4319.52 645
4319.67 646
4319.82 677
4319.97 666
4320.12 676
4320.27 725
4320.42 699
4320.57 704
4320.72 688
4320.88 702
4321.03 692
4321.18 695
4321.33 685
4321.48 704
4321.63 687
4321.78 662
4321.93 683
4322.08 679
4322.23 640
4322.38 676
4322.53 686
4322.69 700
4322.84 711
4322.99 724
4323.14 743
4323.29 707
4323.44 683
4323.59 668
4323.74 653
4323.89 665
4324.04 665
4324.19 661
4324.34 673
4324.50 658
4324.65 683
4324.80 665
4324.95 656
4325.10 642
4325.25 648
4325.40 670
4325.55 655
4325.70 666
4325.85 687
4326.00 692
4326.15 719
4326.31 704
4326.46 732
4326.61 724
4326.76 748
4326.91 743
4327.06 722
4327.21 720
4327.36 727
4327.51 713
4327.66 692
4327.81 677
4327.97 671
4328.12 662
4328.27 657
4328.42 691
4328.57 702
4328.72 700
4328.87 686
4329.02 663
4329.17 638
4329.32 624
4329.47 622
4329.63 621
4329.78 589
4329.93 595
4330.08 577
4330.23 561
4330.38 541
4330.53 564
4330.68 589
4330.83 556
4330.98 527
4331.13 554
4331.29 552
4331.44 547
4331.59 562
4331.74 558
4331.89 554
4332.04 559
4332.19 581
4332.34 561
4332.49 586
4332.64 574
4332.80 585
4332.95 585
4333.10 582
4333.25 587
4333.40 607
4333.55 607
4333.70 594
4333.85 612
4334.00 617
4334.15 614
4334.31 595
4334.46 590
4334.61 602
4334.76 588
4334.91 601
4335.06 596
4335.21 591
4335.36 580
4335.51 594
4335.66 609
4335.82 623
4335.97 636
4336.12 634
4336.27 625
4336.42 624
4336.57 599
4336.72 603
4336.87 576
4337.02 542
4337.17 545
4337.33 533
4337.48 537
4337.63 550
4337.78 530
4337.93 550
4338.08 556
4338.23 581
4338.38 586
4338.53 587
4338.69 577
4338.84 604
4338.99 613
4339.14 607
4339.29 607
4339.44 561
4339.59 555
4339.74 572
4339.89 590
4340.05 584
4340.20 588
4340.35 610
4340.50 597
4340.65 606
4340.80 599
4340.95 586
4341.10 577
4341.25 558
4341.41 581
4341.56 576
4341.71 576
4341.86 574
4342.01 582
4342.16 552
4342.31 539
4342.46 541
4342.61 558
4342.77 576
4342.92 563
4343.07 551
4343.22 559
4343.37 564
4343.52 577
4343.67 604
4343.82 615
4343.98 660
4344.13 633
4344.28 639
4344.43 611
4344.58 645
4344.73 607
4344.88 605
4345.03 584
4345.18 601
4345.34 619
4345.49 617
4345.64 600
4345.79 600
4345.94 582
4346.09 605
4346.24 591
4346.39 599
4346.55 590
4346.70 599
4346.85 566
4347.00 569
4347.15 572
4347.30 563
4347.45 562
4347.60 555
4347.76 538
4347.91 560
4348.06 546
4348.21 553
4348.36 538
4348.51 544
4348.66 553
4348.81 544
4348.97 548
4349.12 537
4349.27 538
4349.42 544
4349.57 538
4349.72 545
4349.87 561
4350.02 567
4350.18 573
4350.33 574
4350.48 582
4350.63 587
4350.78 608
4350.93 583
4351.08 609
4351.23 586
4351.39 585
4351.54 564
4351.69 562
4351.84 562
4351.99 559
4352.14 561
4352.29 573
4352.45 577
4352.60 590
4352.75 597
4352.90 608
4353.05 599
4353.20 612
4353.35 618
4353.50 624
4353.66 609
4353.81 606
4353.96 609
4354.11 598
4354.26 565
4354.41 593
4354.56 608
4354.72 610
4354.87 615
4355.02 600
4355.17 582
4355.32 580
4355.47 582
4355.62 554
4355.78 553
4355.93 548
4356.08 554
4356.23 536
4356.38 530
4356.53 554
4356.68 543
4356.83 566
4356.99 543
4357.14 565
4357.29 556
4357.44 565
4357.59 563
4357.74 560
4357.89 550
4358.05 551
4358.20 543
4358.35 549
4358.50 521
4358.65 542
4358.80 509
4358.95 534
4359.11 525
4359.26 544
4359.41 526
4359.56 560
4359.71 536
4359.86 546
4360.01 529
4360.17 547
4360.32 544
4360.47 553
4360.62 529
4360.77 532
4360.92 540
4361.08 513
4361.23 518
4361.38 499
4361.53 512
4361.68 522
4361.83 528
4361.98 535
4362.14 532
4362.29 544
4362.44 534
4362.59 542
4362.74 540
4362.89 531
4363.04 573
4363.20 573
4363.35 590
4363.50 591
4363.65 579
4363.80 578
4363.95 584
4364.11 586
4364.26 611
4364.41 598
4364.56 591
4364.71 610
4364.86 602
4365.01 610
4365.17 601
4365.32 610
4365.47 618
4365.62 603
4365.77 625
4365.92 605
4366.08 632
4366.23 622
4366.38 607
4366.53 594
4366.68 596
4366.83 587
4366.98 572
4367.14 578
4367.29 580
4367.44 577
4367.59 554
4367.74 542
4367.89 535
4368.05 536
4368.20 544
4368.35 545
4368.50 552
4368.65 567
4368.80 556
4368.96 546
4369.11 551
4369.26 580
4369.41 573
4369.56 607
4369.71 621
4369.87 619
4370.02 637
4370.17 642
4370.32 633
4370.47 602
4370.62 598
4370.78 589
4370.93 562
4371.08 546
4371.23 538
4371.38 534
4371.53 541
4371.68 497
4371.84 500
4371.99 500
4372.14 516
4372.29 515
4372.44 552
4372.59 567
4372.75 566
4372.90 559
4373.05 552
4373.20 583
4373.35 566
4373.51 572
4373.66 563
4373.81 576
4373.96 570
4374.11 567
4374.26 574
4374.42 596
4374.57 595
4374.72 624
4374.87 609
4375.02 591
4375.17 573
4375.33 592
4375.48 582
4375.63 565
4375.78 565
4375.93 552
4376.08 533
4376.24 535
4376.39 558
4376.54 557
4376.69 561
4376.84 547
4376.99 547
4377.15 520
4377.30 547
4377.45 542
4377.60 548
4377.75 547
4377.91 563
4378.06 563
4378.21 593
4378.36 585
4378.51 598
4378.66 613
4378.82 604
4378.97 599
4379.12 608
4379.27 615
4379.42 605
4379.57 596
4379.73 570
4379.88 568
4380.03 547
4380.18 526
4380.33 529
4380.49 533
4380.64 538
4380.79 518
4380.94 512
4381.09 538
4381.24 566
4381.40 566
4381.55 547
4381.70 527
4381.85 522
4382.00 522
4382.16 540
4382.31 548
4382.46 562
4382.61 568
4382.76 566
4382.91 559
4383.07 573
4383.22 575
4383.37 575
4383.52 598
4383.67 597
4383.83 600
4383.98 600
4384.13 609
4384.28 621
4384.43 630
4384.59 613
4384.74 615
4384.89 615
4385.04 576
4385.19 585
4385.34 606
4385.50 613
4385.65 618
4385.80 618
4385.95 606
4386.10 605
4386.26 614
4386.41 586
4386.56 574
4386.71 580
4386.86 583
4387.02 586
4387.17 564
4387.32 556
4387.47 537
4387.62 544
4387.78 510
4387.93 533
4388.08 555
4388.23 566
4388.38 573
4388.54 567
4388.69 577
4388.84 599
4388.99 625
4389.14 653
4389.30 687
4389.45 711
4389.60 721
4389.75 712
4389.90 718
4390.06 707
4390.21 699
4390.36 716
4390.51 716
4390.66 727
4390.81 734
4390.97 749
4391.12 746
4391.27 736
4391.42 750
4391.57 740
4391.73 745
4391.88 750
4392.03 727
4392.18 712
4392.34 688
4392.49 687
4392.64 669
4392.79 698
4392.94 702
4393.10 710
4393.25 702
4393.40 713
4393.55 720
4393.70 734
4393.86 710
4394.01 706
4394.16 687
4394.31 665
4394.46 676
4394.62 675
4394.77 691
4394.92 688
4395.07 680
4395.22 710
4395.38 693
4395.53 688
4395.68 683
4395.83 664
4395.98 659
4396.14 651
4396.29 646
4396.44 644
4396.59 651
4396.74 651
4396.90 647
4397.05 644
4397.20 644
4397.35 643
4397.51 643
4397.66 653
4397.81 662
4397.96 668
4398.11 686
4398.27 690
4398.42 679
4398.57 664
4398.72 656
4398.87 652
4399.03 636
4399.18 636
4399.33 637
4399.48 653
4399.63 650
4399.79 626
4399.94 614
4400.09 616
4400.24 604
4400.40 617
4400.55 626
4400.70 635
4400.85 635
4401.00 659
4401.16 657
4401.31 665
4401.46 641
4401.61 653
4401.77 631
4401.92 628
4402.07 612
4402.22 622
4402.37 599
4402.53 640
4402.68 623
4402.83 620
4402.98 636
4403.13 638
4403.29 631
4403.44 665
4403.59 640
4403.74 633
4403.90 628
4404.05 641
4404.20 615
4404.35 589
4404.50 594
4404.66 601
4404.81 593
4404.96 601
4405.11 593
4405.27 582
4405.42 589
4405.57 578
4405.72 591
4405.87 593
4406.03 636
4406.18 635
4406.33 639
4406.48 649
4406.64 633
4406.79 625
4406.94 626
4407.09 624
4407.25 621
4407.40 605
4407.55 636
4407.70 622
4407.85 645
4408.01 627
4408.16 626
4408.31 636
4408.46 639
4408.62 642
4408.77 622
4408.92 614
4409.07 631
4409.23 649
4409.38 635
4409.53 651
4409.68 632
4409.83 627
4409.99 625
4410.14 604
4410.29 587
4410.44 586
4410.60 582
4410.75 600
4410.90 574
4411.05 568
4411.21 565
4411.36 579
4411.51 579
4411.66 605
4411.81 589
4411.97 618
4412.12 616
4412.27 612
4412.42 603
4412.58 619
4412.73 623
4412.88 626
4413.03 609
4413.19 629
4413.34 624
4413.49 636
4413.64 642
4413.80 632
4413.95 653
4414.10 657
4414.25 657
4414.41 647
4414.56 614
4414.71 583
4414.86 582
4415.01 568
4415.17 577
4415.32 606
4415.47 597
4415.62 604
4415.78 608
4415.93 598
4416.08 590
4416.23 605
4416.39 613
4416.54 631
4416.69 624
4416.84 609
4417.00 598
4417.15 595
4417.30 580
4417.45 591
4417.61 603
4417.76 624
4417.91 640
4418.06 637
4418.22 635
4418.37 628
4418.52 624
4418.67 633
4418.83 622
4418.98 633
4419.13 603
4419.28 591
4419.44 560
4419.59 576
4419.74 564
4419.89 579
4420.05 559
4420.20 568
4420.35 566
4420.50 564
4420.66 577
4420.81 617
4420.96 593
4421.11 623
4421.27 618
4421.42 609
4421.57 627
4421.72 630
4421.88 608
4422.03 596
4422.18 591
4422.33 610
4422.49 618
4422.64 602
4422.79 624
4422.94 641
4423.10 646
4423.25 642
4423.40 619
4423.55 611
4423.71 626
4423.86 616
4424.01 635
4424.16 660
4424.32 671
4424.47 683
4424.62 692
4424.77 694
4424.93 692
4425.08 719
4425.23 702
4425.38 693
4425.54 701
4425.69 704
4425.84 703
4426.00 687
4426.15 686
4426.30 667
4426.45 666
4426.61 671
4426.76 666
4426.91 701
4427.06 673
4427.22 702
4427.37 708
4427.52 712
4427.67 723
4427.83 719
4427.98 712
4428.13 700
4428.28 707
4428.44 700
4428.59 707
4428.74 706
4428.89 715
4429.05 708
4429.20 694
4429.35 661
4429.51 672
4429.66 695
4429.81 720
4429.96 695
4430.12 729
4430.27 727
4430.42 737
4430.57 736
4430.73 751
4430.88 730
4431.03 724
4431.18 718
4431.34 724
4431.49 711
4431.64 710
4431.80 735
4431.95 735
4432.10 728
4432.25 700
4432.41 716
4432.56 706
4432.71 717
4432.86 718
4433.02 755
4433.17 751
4433.32 748
4433.48 724
4433.63 730
4433.78 718
4433.93 717
4434.09 713
4434.24 706
4434.39 709
4434.54 710
4434.70 730
4434.85 757
4435.00 755
4435.16 772
4435.31 746
4435.46 766
4435.61 776
4435.77 756
4435.92 760
4436.07 757
4436.23 770
4436.38 776
4436.53 751
4436.68 737
4436.84 747
4436.99 736
4437.14 728
4437.29 736
4437.45 705
4437.60 719
4437.75 743
4437.91 765
4438.06 774
4438.21 812
4438.36 854
4438.52 865
4438.67 878
4438.82 889
4438.98 896
4439.13 907
4439.28 922
4439.43 916
4439.59 945
4439.74 955
4439.89 950
4440.05 964
4440.20 978
4440.35 976
4440.50 991
4440.66 981
4440.81 1022
4440.96 1036
4441.12 1062
4441.27 1085
4441.42 1097
4441.57 1088
4441.73 1124
4441.88 1114
4442.03 1170
4442.19 1178
4442.34 1226
4442.49 1257
4442.64 1313
4442.80 1327
4442.95 1354
4443.10 1342
4443.26 1398
4443.41 1435
4443.56 1501
4443.71 1514
4443.87 1546
4444.02 1555
4444.17 1611
4444.33 1625
4444.48 1669
4444.63 1673
4444.78 1715
4444.94 1754
4445.09 1768
4445.24 1789
4445.40 1850
4445.55 1867
4445.70 1924
4445.86 1899
4446.01 1952
4446.16 1959
4446.31 1995
4446.47 1984
4446.62 2022
4446.77 2065
4446.93 2126
4447.08 2152
4447.23 2194
4447.38 2167
4447.54 2197
4447.69 2214
4447.84 2254
4448.00 2208
4448.15 2245
4448.30 2254
4448.46 2271
4448.61 2241
4448.76 2249
4448.91 2189
4449.07 2186
4449.22 2155
4449.37 2172
4449.53 2154
4449.68 2165
4449.83 2162
4449.99 2149
4450.14 2137
4450.29 2111
4450.44 2089
4450.60 2025
4450.75 2015
4450.90 2006
4451.06 2007
4451.21 1975
4451.36 1950
4451.52 1916
4451.67 1887
4451.82 1862
4451.97 1828
4452.13 1793
4452.28 1756
4452.43 1758
4452.59 1721
4452.74 1713
4452.89 1684
4453.05 1657
4453.20 1598
4453.35 1572
4453.51 1559
4453.66 1540
4453.81 1511
4453.96 1486
4454.12 1459
4454.27 1422
4454.42 1401
4454.58 1392
4454.73 1368
4454.88 1351
4455.04 1310
4455.19 1288
4455.34 1244
4455.50 1222
4455.65 1191
4455.80 1166
4455.95 1143
4456.11 1130
4456.26 1087
4456.41 1066
4456.57 1041
4456.72 1039
4456.87 994
4457.03 972
4457.18 974
4457.33 958
4457.49 950
4457.64 947
4457.79 920
4457.95 899
4458.10 877
4458.25 875
4458.41 859
4458.56 830
4458.71 813
4458.86 808
4459.02 787
4459.17 772
4459.32 773
4459.48 768
4459.63 761
4459.78 772
4459.94 753
4460.09 777
4460.24 765
4460.40 765
4460.55 763
4460.70 776
4460.86 787
4461.01 770
4461.16 775
4461.32 778
4461.47 794
4461.62 778
4461.78 777
4461.93 764
4462.08 736
4462.23 713
4462.39 713
4462.54 697
4462.69 705
4462.85 692
4463.00 686
4463.15 691
4463.31 704
4463.46 712
4463.61 725
4463.77 715
4463.92 682
4464.07 698
4464.23 679
4464.38 651
4464.53 643
4464.69 635
4464.84 614
4464.99 590
4465.15 596
4465.30 620
4465.45 615
4465.61 658
4465.76 654
4465.91 649
4466.07 639
4466.22 619
4466.37 638
4466.53 649
4466.68 650
4466.83 623
4466.99 630
4467.14 599
4467.29 602
4467.45 599
4467.60 593
4467.75 601
4467.91 606
4468.06 623
4468.21 627
4468.37 616
4468.52 629
4468.67 613
4468.83 630
4468.98 632
4469.13 634
4469.29 608
4469.44 605
4469.59 597
4469.75 619
4469.90 608
4470.05 622
4470.21 591
4470.36 568
4470.51 569
4470.67 569
4470.82 566
4470.97 566
4471.13 584
4471.28 601
4471.43 607
4471.59 612
4471.74 601
4471.89 616
4472.05 620
4472.20 631
4472.35 640
4472.51 624
4472.66 588
4472.81 593
4472.97 613
4473.12 600
4473.27 626
4473.43 608
4473.58 586
4473.73 614
4473.89 622
4474.04 632
4474.19 658
4474.35 623
4474.50 626
4474.65 638
4474.81 650
4474.96 645
4475.11 646
4475.27 619
4475.42 619
4475.57 592
4475.73 615
4475.88 601
4476.04 617
4476.19 604
4476.34 600
4476.50 610
4476.65 634
4476.80 615
4476.96 619
4477.11 623
4477.26 646
4477.42 629
4477.57 648
4477.72 633
4477.88 663
4478.03 615
4478.18 614
4478.34 603
4478.49 650
4478.64 600
4478.80 632
4478.95 638
4479.11 658
4479.26 686
4479.41 702
4479.57 705
4479.72 702
4479.87 690
4480.03 667
4480.18 652
4480.33 636
4480.49 619
4480.64 616
4480.79 612
4480.95 615
4481.10 605
4481.25 605
4481.41 592
4481.56 572
4481.72 557
4481.87 557
4482.02 544
4482.18 571
4482.33 586
4482.48 605
4482.64 620
4482.79 623
4482.94 613
4483.10 625
4483.25 650
4483.40 635
4483.56 652
4483.71 654
4483.87 640
4484.02 650
4484.17 643
4484.33 633
4484.48 657
4484.63 666
4484.79 672
4484.94 680
4485.09 674
4485.25 670
4485.40 638
4485.55 614
4485.71 618
4485.86 604
4486.02 591
4486.17 569
4486.32 568
4486.48 560
4486.63 578
4486.78 577
4486.94 569
4487.09 555
4487.24 567
4487.40 576
4487.55 566
4487.71 567
4487.86 579
4488.01 571
4488.17 551
4488.32 556
4488.47 510
4488.63 518
4488.78 507
4488.94 516
4489.09 506
4489.24 548
4489.40 560
4489.55 571
4489.70 557
4489.86 570
4490.01 598
4490.16 596
4490.32 587
4490.47 587
4490.63 575
4490.78 596
4490.93 575
4491.09 567
4491.24 555
4491.39 563
4491.55 562
4491.70 562
4491.86 547
4492.01 562
4492.16 549
4492.32 556
4492.47 540
4492.62 537
4492.78 559
4492.93 535
4493.09 558
4493.24 537
4493.39 533
4493.55 555
4493.70 552
4493.85 522
4494.01 515
4494.16 515
4494.32 521
4494.47 510
4494.62 534
4494.78 540
4494.93 533
4495.08 560
4495.24 559
4495.39 568
4495.55 551
4495.70 561
4495.85 537
4496.01 553
4496.16 556
4496.31 554
4496.47 549
4496.62 546
4496.78 539
4496.93 543
4497.08 548
4497.24 542
4497.39 541
4497.55 551
4497.70 558
4497.85 536
4498.01 529
4498.16 509
4498.31 529
4498.47 516
4498.62 510
4498.78 493
4498.93 501
4499.08 497
4499.24 538
4499.39 521
4499.55 540
4499.70 515
4499.85 521
4500.01 498
4500.16 513
4500.31 509
4500.47 525
4500.62 524
4500.78 563
4500.93 579
4501.08 588
4501.24 580
4501.39 574
4501.55 565
4501.70 566
4501.85 561
4502.01 560
4502.16 575
4502.32 568
4502.47 564
4502.62 552
4502.78 549
4502.93 515
4503.08 506
4503.24 496
4503.39 488
4503.55 496
4503.70 505
4503.85 511
4504.01 505
4504.16 506
4504.32 508
4504.47 534
4504.62 531
4504.78 565
4504.93 548
4505.09 543
4505.24 538
4505.39 542
4505.55 547
4505.70 541
4505.86 534
4506.01 539
4506.16 514
4506.32 502
4506.47 524
4506.63 530
4506.78 525
4506.93 535
4507.09 552
4507.24 559
4507.40 543
4507.55 532
4507.70 529
4507.86 516
4508.01 492
4508.17 484
4508.32 480
4508.47 498
4508.63 504
4508.78 500
4508.94 474
4509.09 493
4509.24 489
4509.40 496
4509.55 504
4509.71 514
4509.86 506
4510.01 516
4510.17 498
4510.32 498
4510.48 509
4510.63 502
4510.78 502
4510.94 482
4511.09 472
4511.25 471
4511.40 488
4511.55 494
4511.71 500
4511.86 498
4512.02 489
4512.17 497
4512.32 497
4512.48 495
4512.63 500
4512.79 507
4512.94 537
4513.10 507
4513.25 521
4513.40 518
4513.56 523
4513.71 536
4513.87 533
4514.02 530
4514.17 531
4514.33 536
4514.48 508
4514.64 523
4514.79 508
4514.94 509
[truncated: 801,174 more chars]
