# Supplementary material for: Methylobacterium Species Promoting Rice and Barley Growth and Interaction Specificity Revealed with Whole-Cell Matrix-Assisted Laser Desorption / Ionization-Time-of-Flight Mass Spectrometry (MALDI-TOF/MS) Analysis
Source: PLoS One. 2015 Jun 8;10(6):e0129509. doi: 10.1371/journal.pone.0129509 (PMC4460032; doi:10.1371/journal.pone.0129509)
Supplement: S1 Data — (ZIP) [file pone.0129509.s001.zip › Supplementary data 1 (ms type strains)/M_dankookense DSM 22415T.txt]

782.02 0
782.09 0
782.15 0
782.22 0
782.28 0
782.34 0
782.41 0
782.47 0
782.54 0
782.60 0
782.66 0
782.73 0
782.79 0
782.86 0
782.92 0
782.98 0
783.05 0
783.11 0
783.18 0
783.24 0
783.31 0
783.37 0
783.43 0
783.50 0
783.56 0
783.63 0
783.69 0
783.75 0
783.82 0
783.88 0
783.95 0
784.01 0
784.07 0
784.14 0
784.20 0
784.27 0
784.33 0
784.39 0
784.46 0
784.52 0
784.59 0
784.65 0
784.71 0
784.78 0
784.84 0
784.91 0
784.97 0
785.04 0
785.10 0
785.16 0
785.23 0
785.29 0
785.36 0
785.42 0
785.48 0
785.55 0
785.61 0
785.68 0
785.74 0
785.80 0
785.87 0
785.93 0
786.00 0
786.06 0
786.13 0
786.19 0
786.25 0
786.32 0
786.38 0
786.45 0
786.51 0
786.57 0
786.64 0
786.70 0
786.77 0
786.83 0
786.90 0
786.96 0
787.02 0
787.09 0
787.15 0
787.22 0
787.28 0
787.34 0
787.41 0
787.47 0
787.54 0
787.60 0
787.67 0
787.73 0
787.79 0
787.86 0
787.92 0
787.99 0
788.05 0
788.12 0
788.18 0
788.24 0
788.31 0
788.37 0
788.44 0
788.50 0
788.57 0
788.63 0
788.69 0
788.76 0
788.82 0
788.89 0
788.95 0
789.01 0
789.08 0
789.14 0
789.21 0
789.27 0
789.34 0
789.40 0
789.46 0
789.53 0
789.59 0
789.66 0
789.72 0
789.79 0
789.85 0
789.91 0
789.98 0
790.04 0
790.11 0
790.17 0
790.24 0
790.30 0
790.37 0
790.43 0
790.49 0
790.56 0
790.62 0
790.69 0
790.75 0
790.82 0
790.88 0
790.94 0
791.01 0
791.07 0
791.14 0
791.20 0
791.27 0
791.33 0
791.39 0
791.46 0
791.52 0
791.59 0
791.65 0
791.72 0
791.78 0
791.85 0
791.91 0
791.97 0
792.04 0
792.10 0
792.17 0
792.23 0
792.30 0
792.36 0
792.42 0
792.49 0
792.55 0
792.62 0
792.68 0
792.75 0
792.81 0
792.88 0
792.94 0
793.00 0
793.07 0
793.13 0
793.20 0
793.26 0
793.33 0
793.39 0
793.46 0
793.52 0
793.58 0
793.65 0
793.71 0
793.78 0
793.84 0
793.91 0
793.97 0
794.04 0
794.10 0
794.16 0
794.23 0
794.29 0
794.36 0
794.42 0
794.49 0
794.55 0
794.62 0
794.68 0
794.75 0
794.81 0
794.87 0
794.94 0
795.00 0
795.07 0
795.13 0
795.20 0
795.26 0
795.33 0
795.39 0
795.46 0
795.52 0
795.58 0
795.65 0
795.71 0
795.78 0
795.84 0
795.91 0
795.97 0
796.04 0
796.10 0
796.17 0
796.23 0
796.29 0
796.36 0
796.42 0
796.49 0
796.55 0
796.62 0
796.68 0
796.75 0
796.81 0
796.88 0
796.94 0
797.00 0
797.07 0
797.13 0
797.20 0
797.26 0
797.33 0
797.39 0
797.46 0
797.52 0
797.59 0
797.65 0
797.72 0
797.78 0
797.84 0
797.91 0
797.97 0
798.04 0
798.10 0
798.17 0
798.23 0
798.30 0
798.36 0
798.43 0
798.49 0
798.56 0
798.62 0
798.69 0
798.75 0
798.81 0
798.88 0
798.94 0
799.01 0
799.07 0
799.14 0
799.20 0
799.27 0
799.33 0
799.40 0
799.46 0
799.53 0
799.59 0
799.66 0
799.72 0
799.78 0
799.85 0
799.91 0
799.98 0
800.04 0
800.11 0
800.17 0
800.24 0
800.30 0
800.37 0
800.43 0
800.50 0
800.56 0
800.63 0
800.69 0
800.76 0
800.82 0
800.89 0
800.95 0
801.01 0
801.08 0
801.14 0
801.21 0
801.27 0
801.34 0
801.40 0
801.47 0
801.53 0
801.60 0
801.66 0
801.73 0
801.79 0
801.86 0
801.92 0
801.99 0
802.05 0
802.12 0
802.18 0
802.25 0
802.31 0
802.38 0
802.44 0
802.50 0
802.57 0
802.63 0
802.70 0
802.76 0
802.83 0
802.89 0
802.96 0
803.02 0
803.09 0
803.15 0
803.22 0
803.28 0
803.35 0
803.41 0
803.48 0
803.54 0
803.61 0
803.67 0
803.74 0
803.80 0
803.87 0
803.93 0
804.00 0
804.06 0
804.13 0
804.19 0
804.26 0
804.32 0
804.39 0
804.45 0
804.52 0
804.58 0
804.65 0
804.71 0
804.78 0
804.84 0
804.90 0
804.97 0
805.03 0
805.10 0
805.16 0
805.23 0
805.29 0
805.36 0
805.42 0
805.49 0
805.55 0
805.62 0
805.68 0
805.75 0
805.81 0
805.88 0
805.94 0
806.01 0
806.07 0
806.14 0
806.20 0
806.27 0
806.33 0
806.40 0
806.46 0
806.53 0
806.59 0
806.66 0
806.72 0
806.79 1
806.85 1
806.92 1
806.98 1
807.05 1
807.11 0
807.18 0
807.24 0
807.31 0
807.37 0
807.44 0
807.50 0
807.57 0
807.63 0
807.70 0
807.76 0
807.83 0
807.89 0
807.96 0
808.02 0
808.09 0
808.15 0
808.22 0
808.28 0
808.35 0
808.41 0
808.48 0
808.54 1
808.61 1
808.67 1
808.74 1
808.80 1
808.87 1
808.93 1
809.00 0
809.06 0
809.13 0
809.20 0
809.26 0
809.33 0
809.39 0
809.46 0
809.52 0
809.59 0
809.65 0
809.72 0
809.78 0
809.85 0
809.91 0
809.98 0
810.04 0
810.11 0
810.17 0
810.24 0
810.30 0
810.37 0
810.43 0
810.50 0
810.56 0
810.63 0
810.69 0
810.76 0
810.82 0
810.89 0
810.95 0
811.02 0
811.08 0
811.15 0
811.21 0
811.28 0
811.34 0
811.41 0
811.47 0
811.54 0
811.61 0
811.67 0
811.74 0
811.80 0
811.87 0
811.93 0
812.00 0
812.06 0
812.13 0
812.19 0
812.26 0
812.32 0
812.39 0
812.45 0
812.52 0
812.58 0
812.65 0
812.71 0
812.78 0
812.84 0
812.91 0
812.97 0
813.04 0
813.11 0
813.17 0
813.24 0
813.30 0
813.37 0
813.43 0
813.50 0
813.56 0
813.63 0
813.69 0
813.76 0
813.82 1
813.89 1
813.95 1
814.02 1
814.08 1
814.15 1
814.21 1
814.28 0
814.35 0
814.41 0
814.48 0
814.54 0
814.61 0
814.67 0
814.74 0
814.80 0
814.87 0
814.93 0
815.00 0
815.06 0
815.13 0
815.19 0
815.26 0
815.33 0
815.39 0
815.46 0
815.52 0
815.59 0
815.65 0
815.72 0
815.78 0
815.85 0
815.91 0
815.98 0
816.04 0
816.11 0
816.17 0
816.24 0
816.31 0
816.37 0
816.44 0
816.50 0
816.57 0
816.63 0
816.70 0
816.76 1
816.83 0
816.89 0
816.96 0
817.02 0
817.09 0
817.16 0
817.22 0
817.29 0
817.35 0
817.42 0
817.48 0
817.55 0
817.61 0
817.68 0
817.74 0
817.81 0
817.88 0
817.94 0
818.01 0
818.07 0
818.14 0
818.20 0
818.27 0
818.33 0
818.40 0
818.46 0
818.53 0
818.60 0
818.66 0
818.73 1
818.79 1
818.86 1
818.92 0
818.99 0
819.05 0
819.12 0
819.18 0
819.25 0
819.32 0
819.38 0
819.45 0
819.51 0
819.58 0
819.64 0
819.71 0
819.77 0
819.84 0
819.90 0
819.97 0
820.04 0
820.10 0
820.17 0
820.23 0
820.30 0
820.36 0
820.43 0
820.49 0
820.56 0
820.63 0
820.69 0
820.76 0
820.82 0
820.89 0
820.95 0
821.02 0
821.08 0
821.15 0
821.22 0
821.28 0
821.35 0
821.41 0
821.48 0
821.54 0
821.61 0
821.67 0
821.74 0
821.81 0
821.87 0
821.94 0
822.00 0
822.07 0
822.13 0
822.20 0
822.27 0
822.33 0
822.40 0
822.46 0
822.53 0
822.59 0
822.66 0
822.72 0
822.79 0
822.86 0
822.92 0
822.99 0
823.05 0
823.12 0
823.18 0
823.25 0
823.32 0
823.38 0
823.45 0
823.51 0
823.58 0
823.64 0
823.71 0
823.78 0
823.84 0
823.91 0
823.97 0
824.04 0
824.10 0
824.17 0
824.23 0
824.30 0
824.37 0
824.43 0
824.50 0
824.56 0
824.63 0
824.69 0
824.76 0
824.83 0
824.89 0
824.96 0
825.02 0
825.09 0
825.15 0
825.22 0
825.29 0
825.35 0
825.42 0
825.48 0
825.55 0
825.61 0
825.68 0
825.75 0
825.81 0
825.88 0
825.94 0
826.01 0
826.08 0
826.14 0
826.21 0
826.27 0
826.34 0
826.40 0
826.47 0
826.54 0
826.60 0
826.67 0
826.73 0
826.80 0
826.86 0
826.93 0
827.00 0
827.06 0
827.13 0
827.19 0
827.26 0
827.33 0
827.39 0
827.46 0
827.52 0
827.59 0
827.65 0
827.72 0
827.79 0
827.85 0
827.92 0
827.98 0
828.05 0
828.12 0
828.18 0
828.25 0
828.31 0
828.38 0
828.44 0
828.51 0
828.58 0
828.64 0
828.71 0
828.77 0
828.84 0
828.91 0
828.97 0
829.04 0
829.10 0
829.17 0
829.24 0
829.30 0
829.37 0
829.43 0
829.50 0
829.56 0
829.63 0
829.70 0
829.76 0
829.83 0
829.89 0
829.96 0
830.03 0
830.09 0
830.16 0
830.22 0
830.29 0
830.36 0
830.42 0
830.49 0
830.55 0
830.62 0
830.69 0
830.75 0
830.82 0
830.88 0
830.95 0
831.02 0
831.08 0
831.15 0
831.21 0
831.28 0
831.34 0
831.41 0
831.48 0
831.54 0
831.61 0
831.67 0
831.74 0
831.81 0
831.87 0
831.94 0
832.00 0
832.07 0
832.14 0
832.20 0
832.27 0
832.33 0
832.40 0
832.47 0
832.53 0
832.60 0
832.66 0
832.73 0
832.80 0
832.86 0
832.93 0
833.00 0
833.06 0
833.13 0
833.19 0
833.26 0
833.33 0
833.39 0
833.46 0
833.52 0
833.59 0
833.66 0
833.72 0
833.79 0
833.85 0
833.92 0
833.99 0
834.05 0
834.12 0
834.18 0
834.25 0
834.32 0
834.38 0
834.45 0
834.51 0
834.58 0
834.65 0
834.71 0
834.78 0
834.85 0
834.91 0
834.98 0
835.04 0
835.11 0
835.18 0
835.24 0
835.31 0
835.37 0
835.44 0
835.51 0
835.57 0
835.64 0
835.70 0
835.77 0
835.84 0
835.90 0
835.97 0
836.04 0
836.10 0
836.17 0
836.23 0
836.30 0
836.37 0
836.43 0
836.50 0
836.57 0
836.63 0
836.70 0
836.76 0
836.83 0
836.90 0
836.96 0
837.03 0
837.09 0
837.16 0
837.23 0
837.29 0
837.36 0
837.43 0
837.49 0
837.56 0
837.62 0
837.69 0
837.76 0
837.82 0
837.89 0
837.96 0
838.02 0
838.09 0
838.15 0
838.22 0
838.29 0
838.35 0
838.42 0
838.49 0
838.55 0
838.62 0
838.68 0
838.75 0
838.82 0
838.88 0
838.95 0
839.02 0
839.08 0
839.15 0
839.21 0
839.28 0
839.35 0
839.41 0
839.48 0
839.55 0
839.61 0
839.68 0
839.74 0
839.81 0
839.88 0
839.94 0
840.01 0
840.08 0
840.14 0
840.21 0
840.28 0
840.34 0
840.41 0
840.47 0
840.54 0
840.61 0
840.67 0
840.74 0
840.81 0
840.87 0
840.94 0
841.01 0
841.07 0
841.14 0
841.20 0
841.27 0
841.34 0
841.40 0
841.47 0
841.54 0
841.60 0
841.67 0
841.74 0
841.80 0
841.87 0
841.93 0
842.00 0
842.07 0
842.13 0
842.20 0
842.27 0
842.33 0
842.40 0
842.47 0
842.53 0
842.60 0
842.66 0
842.73 0
842.80 0
842.86 0
842.93 0
843.00 0
843.06 0
843.13 0
843.20 0
843.26 0
843.33 0
843.40 0
843.46 0
843.53 0
843.60 0
843.66 0
843.73 0
843.79 0
843.86 0
843.93 0
843.99 0
844.06 0
844.13 0
844.19 0
844.26 0
844.33 0
844.39 0
844.46 0
844.53 0
844.59 0
844.66 0
844.73 0
844.79 0
844.86 0
844.92 0
844.99 0
845.06 0
845.12 0
845.19 0
845.26 0
845.32 0
845.39 0
845.46 0
845.52 0
845.59 0
845.66 0
845.72 0
845.79 0
845.86 0
845.92 0
845.99 0
846.06 0
846.12 0
846.19 0
846.26 0
846.32 0
846.39 0
846.46 0
846.52 0
846.59 0
846.66 0
846.72 0
846.79 0
846.85 0
846.92 0
846.99 0
847.05 0
847.12 0
847.19 0
847.25 0
847.32 0
847.39 0
847.45 0
847.52 0
847.59 0
847.65 0
847.72 0
847.79 0
847.85 0
847.92 0
847.99 0
848.05 0
848.12 0
848.19 0
848.25 0
848.32 0
848.39 0
848.45 0
848.52 0
848.59 0
848.65 0
848.72 0
848.79 0
848.85 0
848.92 0
848.99 0
849.05 0
849.12 0
849.19 0
849.25 0
849.32 0
849.39 0
849.45 0
849.52 0
849.59 0
849.65 0
849.72 0
849.79 0
849.85 0
849.92 0
849.99 0
850.05 0
850.12 0
850.19 0
850.25 0
850.32 0
850.39 0
850.45 0
850.52 0
850.59 0
850.65 0
850.72 0
850.79 0
850.85 0
850.92 0
850.99 0
851.06 0
851.12 0
851.19 0
851.26 0
851.32 0
851.39 0
851.46 0
851.52 0
851.59 0
851.66 0
851.72 0
851.79 0
851.86 0
851.92 1
851.99 0
852.06 0
852.12 0
852.19 0
852.26 0
852.32 0
852.39 0
852.46 0
852.52 0
852.59 0
852.66 0
852.72 0
852.79 0
852.86 0
852.93 0
852.99 0
853.06 0
853.13 0
853.19 0
853.26 0
853.33 0
853.39 0
853.46 0
853.53 0
853.59 0
853.66 0
853.73 0
853.79 0
853.86 0
853.93 0
853.99 0
854.06 0
854.13 0
854.20 0
854.26 0
854.33 0
854.40 0
854.46 0
854.53 0
854.60 0
854.66 0
854.73 0
854.80 0
854.86 0
854.93 0
855.00 0
855.06 0
855.13 0
855.20 0
855.27 0
855.33 0
855.40 0
855.47 0
855.53 0
855.60 0
855.67 0
855.73 0
855.80 0
855.87 0
855.93 0
856.00 0
856.07 0
856.14 0
856.20 0
856.27 0
856.34 0
856.40 0
856.47 0
856.54 0
856.60 0
856.67 0
856.74 0
856.81 0
856.87 0
856.94 0
857.01 0
857.07 0
857.14 0
857.21 0
857.27 0
857.34 0
857.41 0
857.48 0
857.54 0
857.61 0
857.68 0
857.74 0
857.81 0
857.88 0
857.94 0
858.01 0
858.08 0
858.15 0
858.21 0
858.28 0
858.35 0
858.41 0
858.48 0
858.55 0
858.61 0
858.68 0
858.75 0
858.82 0
858.88 0
858.95 0
859.02 0
859.08 0
859.15 0
859.22 0
859.29 0
859.35 0
859.42 0
859.49 0
859.55 0
859.62 0
859.69 0
859.76 0
859.82 0
859.89 0
859.96 0
860.02 0
860.09 0
860.16 0
860.22 0
860.29 0
860.36 0
860.43 0
860.49 0
860.56 0
860.63 0
860.69 0
860.76 0
860.83 0
860.90 0
860.96 0
861.03 0
861.10 0
861.16 0
861.23 0
861.30 0
861.37 0
861.43 0
861.50 0
861.57 0
861.63 0
861.70 0
861.77 0
861.84 0
861.90 0
861.97 0
862.04 0
862.10 0
862.17 0
862.24 0
862.31 0
862.37 0
862.44 0
862.51 0
862.58 0
862.64 0
862.71 0
862.78 0
862.84 0
862.91 0
862.98 0
863.05 0
863.11 0
863.18 0
863.25 0
863.31 0
863.38 0
863.45 0
863.52 0
863.58 0
863.65 0
863.72 0
863.79 0
863.85 0
863.92 0
863.99 0
864.05 0
864.12 0
864.19 0
864.26 0
864.32 0
864.39 0
864.46 0
864.53 0
864.59 0
864.66 0
864.73 0
864.79 0
864.86 0
864.93 0
865.00 0
865.06 0
865.13 0
865.20 0
865.27 0
865.33 0
865.40 0
865.47 0
865.53 0
865.60 0
865.67 0
865.74 0
865.80 0
865.87 0
865.94 0
866.01 0
866.07 0
866.14 0
866.21 0
866.28 0
866.34 0
866.41 0
866.48 0
866.54 0
866.61 0
866.68 0
866.75 0
866.81 0
866.88 0
866.95 0
867.02 0
867.08 0
867.15 0
867.22 0
867.29 0
867.35 0
867.42 0
867.49 0
867.56 0
867.62 0
867.69 0
867.76 0
867.83 0
867.89 0
867.96 0
868.03 0
868.09 0
868.16 0
868.23 0
868.30 0
868.36 0
868.43 0
868.50 0
868.57 0
868.63 0
868.70 0
868.77 0
868.84 0
868.90 0
868.97 0
869.04 0
869.11 0
869.17 0
869.24 0
869.31 0
869.38 0
869.44 0
869.51 0
869.58 0
869.65 0
869.71 0
869.78 0
869.85 0
869.92 0
869.98 0
870.05 0
870.12 0
870.19 0
870.25 0
870.32 0
870.39 0
870.46 0
870.52 0
870.59 0
870.66 0
870.73 0
870.79 0
870.86 0
870.93 0
871.00 0
871.06 0
871.13 0
871.20 0
871.27 0
871.33 0
871.40 0
871.47 0
871.54 0
871.60 0
871.67 0
871.74 0
871.81 0
871.87 0
871.94 0
872.01 0
872.08 0
872.14 0
872.21 0
872.28 0
872.35 0
872.42 0
872.48 0
872.55 0
872.62 0
872.69 0
872.75 0
872.82 0
872.89 0
872.96 0
873.02 0
873.09 0
873.16 0
873.23 0
873.29 0
873.36 0
873.43 0
873.50 0
873.56 0
873.63 0
873.70 0
873.77 0
873.83 0
873.90 0
873.97 0
874.04 0
874.11 0
874.17 0
874.24 0
874.31 0
874.38 0
874.44 0
874.51 0
874.58 0
874.65 0
874.71 0
874.78 0
874.85 0
874.92 0
874.99 0
875.05 0
875.12 0
875.19 0
875.26 0
875.32 0
875.39 0
875.46 0
875.53 0
875.59 0
875.66 0
875.73 0
875.80 0
875.87 0
875.93 0
876.00 0
876.07 0
876.14 0
876.20 0
876.27 0
876.34 0
876.41 0
876.48 0
876.54 0
876.61 0
876.68 0
876.75 0
876.81 0
876.88 0
876.95 0
877.02 0
877.08 0
877.15 0
877.22 0
877.29 0
877.36 0
877.42 0
877.49 0
877.56 0
877.63 0
877.69 0
877.76 0
877.83 0
877.90 0
877.97 0
878.03 0
878.10 0
878.17 0
878.24 0
878.31 0
878.37 0
878.44 0
878.51 0
878.58 0
878.64 0
878.71 0
878.78 0
878.85 0
878.92 0
878.98 0
879.05 0
879.12 0
879.19 0
879.25 0
879.32 0
879.39 0
879.46 0
879.53 0
879.59 0
879.66 0
879.73 0
879.80 0
879.87 0
879.93 0
880.00 0
880.07 0
880.14 0
880.20 0
880.27 0
880.34 0
880.41 0
880.48 0
880.54 0
880.61 0
880.68 0
880.75 0
880.82 0
880.88 0
880.95 0
881.02 0
881.09 0
881.16 0
881.22 0
881.29 0
881.36 0
881.43 0
881.50 0
881.56 0
881.63 0
881.70 0
881.77 0
881.83 0
881.90 0
881.97 0
882.04 0
882.11 0
882.17 0
882.24 0
882.31 0
882.38 0
882.45 0
882.51 0
882.58 0
882.65 0
882.72 0
882.79 0
882.85 0
882.92 0
882.99 0
883.06 0
883.13 0
883.19 0
883.26 0
883.33 0
883.40 0
883.47 0
883.53 0
883.60 0
883.67 0
883.74 0
883.81 0
883.87 0
883.94 0
884.01 0
884.08 0
884.15 0
884.21 0
884.28 0
884.35 0
884.42 0
884.49 0
884.56 0
884.62 0
884.69 0
884.76 0
884.83 0
884.90 0
884.96 0
885.03 0
885.10 0
885.17 0
885.24 0
885.30 0
885.37 0
885.44 0
885.51 0
885.58 0
885.64 0
885.71 0
885.78 0
885.85 0
885.92 0
885.98 0
886.05 0
886.12 0
886.19 0
886.26 0
886.33 0
886.39 0
886.46 0
886.53 0
886.60 0
886.67 0
886.73 0
886.80 0
886.87 0
886.94 0
887.01 0
887.07 0
887.14 0
887.21 0
887.28 0
887.35 0
887.42 0
887.48 0
887.55 0
887.62 0
887.69 0
887.76 0
887.82 0
887.89 0
887.96 0
888.03 0
888.10 0
888.17 0
888.23 0
888.30 0
888.37 0
888.44 0
888.51 0
888.57 0
888.64 0
888.71 0
888.78 0
888.85 0
888.92 0
888.98 0
889.05 0
889.12 0
889.19 0
889.26 0
889.33 0
889.39 0
889.46 0
889.53 0
889.60 0
889.67 0
889.73 0
889.80 0
889.87 0
889.94 0
890.01 0
890.08 0
890.14 0
890.21 0
890.28 0
890.35 0
890.42 0
890.49 0
890.55 0
890.62 0
890.69 0
890.76 0
890.83 0
890.90 0
890.96 0
891.03 0
891.10 0
891.17 0
891.24 0
891.31 0
891.37 0
891.44 0
891.51 0
891.58 0
891.65 0
891.72 0
891.78 0
891.85 0
891.92 0
891.99 0
892.06 0
892.13 0
892.19 0
892.26 0
892.33 0
892.40 0
892.47 0
892.54 0
892.60 0
892.67 0
892.74 0
892.81 0
892.88 0
892.95 0
893.01 0
893.08 0
893.15 0
893.22 0
893.29 0
893.36 0
893.42 0
893.49 0
893.56 0
893.63 0
893.70 0
893.77 0
893.83 0
893.90 0
893.97 0
894.04 0
894.11 0
894.18 0
894.25 0
894.31 0
894.38 0
894.45 0
894.52 0
894.59 0
894.66 0
894.72 0
894.79 0
894.86 0
894.93 0
895.00 0
895.07 0
895.14 0
895.20 0
895.27 0
895.34 0
895.41 0
895.48 0
895.55 0
895.61 0
895.68 0
895.75 0
895.82 0
895.89 0
895.96 0
896.03 0
896.09 0
896.16 0
896.23 0
896.30 0
896.37 0
896.44 0
896.51 0
896.57 0
896.64 0
896.71 0
896.78 0
896.85 0
896.92 0
896.98 0
897.05 0
897.12 0
897.19 0
897.26 0
897.33 0
897.40 0
897.46 0
897.53 0
897.60 0
897.67 0
897.74 0
897.81 0
897.88 0
897.94 0
898.01 0
898.08 0
898.15 0
898.22 0
898.29 0
898.36 0
898.42 0
898.49 0
898.56 0
898.63 0
898.70 0
898.77 0
898.84 0
898.90 0
898.97 0
899.04 0
899.11 0
899.18 0
899.25 0
899.32 0
899.38 0
899.45 0
899.52 0
899.59 0
899.66 0
899.73 0
899.80 0
899.87 0
899.93 0
900.00 0
900.07 0
900.14 0
900.21 0
900.28 0
900.35 0
900.41 0
900.48 0
900.55 0
900.62 0
900.69 0
900.76 0
900.83 0
900.90 0
900.96 0
901.03 0
901.10 0
901.17 0
901.24 0
901.31 0
901.38 0
901.44 0
901.51 0
901.58 0
901.65 0
901.72 0
901.79 0
901.86 0
901.93 0
901.99 0
902.06 0
902.13 0
902.20 0
902.27 0
902.34 0
902.41 0
902.48 0
902.54 0
902.61 0
902.68 0
902.75 0
902.82 0
902.89 0
902.96 0
903.03 0
903.09 0
903.16 0
903.23 0
903.30 0
903.37 0
903.44 0
903.51 0
903.58 0
903.64 0
903.71 0
903.78 0
903.85 0
903.92 0
903.99 0
904.06 0
904.13 0
904.20 0
904.26 0
904.33 0
904.40 0
904.47 0
904.54 0
904.61 0
904.68 0
904.75 0
904.81 0
904.88 0
904.95 0
905.02 0
905.09 0
905.16 0
905.23 0
905.30 0
905.37 0
905.43 0
905.50 0
905.57 0
905.64 0
905.71 0
905.78 0
905.85 0
905.92 0
905.99 0
906.05 0
906.12 0
906.19 0
906.26 0
906.33 0
906.40 0
906.47 0
906.54 0
906.61 0
906.67 0
906.74 0
906.81 0
906.88 0
906.95 0
907.02 0
907.09 0
907.16 0
907.23 0
907.29 0
907.36 0
907.43 0
907.50 0
907.57 0
907.64 0
907.71 0
907.78 0
907.85 0
907.91 0
907.98 0
908.05 0
908.12 0
908.19 0
908.26 0
908.33 0
908.40 0
908.47 0
908.54 0
908.60 0
908.67 0
908.74 0
908.81 0
908.88 0
908.95 0
909.02 0
909.09 0
909.16 0
909.23 0
909.29 0
909.36 0
909.43 0
909.50 0
909.57 0
909.64 0
909.71 0
909.78 0
909.85 0
909.92 0
909.98 0
910.05 0
910.12 0
910.19 0
910.26 0
910.33 0
910.40 0
910.47 0
910.54 0
910.61 0
910.67 0
910.74 0
910.81 0
910.88 0
910.95 0
911.02 0
911.09 0
911.16 0
911.23 0
911.30 0
911.37 0
911.43 0
911.50 0
911.57 0
911.64 0
911.71 0
911.78 0
911.85 0
911.92 0
911.99 0
912.06 0
912.13 0
912.19 0
912.26 0
912.33 0
912.40 0
912.47 0
912.54 0
912.61 0
912.68 0
912.75 0
912.82 0
912.89 0
912.95 0
913.02 0
913.09 0
913.16 0
913.23 0
913.30 0
913.37 0
913.44 0
913.51 0
913.58 0
913.65 0
913.72 0
913.78 0
913.85 0
913.92 0
913.99 0
914.06 0
914.13 0
914.20 0
914.27 0
914.34 0
914.41 0
914.48 0
914.55 0
914.62 0
914.68 0
914.75 0
914.82 0
914.89 0
914.96 0
915.03 0
915.10 0
915.17 0
915.24 0
915.31 0
915.38 0
915.45 0
915.51 0
915.58 0
915.65 0
915.72 0
915.79 0
915.86 0
915.93 0
916.00 0
916.07 0
916.14 0
916.21 0
916.28 0
916.35 0
916.42 0
916.48 0
916.55 0
916.62 0
916.69 0
916.76 0
916.83 0
916.90 0
916.97 0
917.04 0
917.11 0
917.18 0
917.25 0
917.32 0
917.39 0
917.45 0
917.52 0
917.59 0
917.66 0
917.73 0
917.80 0
917.87 0
917.94 0
918.01 0
918.08 0
918.15 0
918.22 0
918.29 0
918.36 0
918.43 0
918.49 0
918.56 0
918.63 0
918.70 0
918.77 0
918.84 0
918.91 0
918.98 0
919.05 0
919.12 0
919.19 0
919.26 0
919.33 0
919.40 0
919.47 0
919.54 0
919.60 0
919.67 0
919.74 0
919.81 0
919.88 0
919.95 0
920.02 0
920.09 0
920.16 0
920.23 0
920.30 0
920.37 0
920.44 0
920.51 0
920.58 0
920.65 0
920.72 0
920.78 0
920.85 0
920.92 0
920.99 0
921.06 0
921.13 0
921.20 0
921.27 0
921.34 0
921.41 0
921.48 0
921.55 0
921.62 0
921.69 0
921.76 0
921.83 0
921.90 0
921.97 0
922.03 0
922.10 0
922.17 0
922.24 0
922.31 0
922.38 0
922.45 0
922.52 0
922.59 0
922.66 0
922.73 0
922.80 0
922.87 0
922.94 0
923.01 0
923.08 0
923.15 0
923.22 0
923.29 0
923.36 0
923.43 0
923.49 0
923.56 0
923.63 0
923.70 0
923.77 0
923.84 0
923.91 0
923.98 0
924.05 0
924.12 0
924.19 0
924.26 0
924.33 0
924.40 0
924.47 0
924.54 0
924.61 0
924.68 0
924.75 0
924.82 0
924.89 0
924.96 0
925.03 0
925.09 0
925.16 0
925.23 0
925.30 0
925.37 0
925.44 0
925.51 0
925.58 0
925.65 0
925.72 0
925.79 0
925.86 0
925.93 0
926.00 0
926.07 0
926.14 0
926.21 0
926.28 0
926.35 0
926.42 0
926.49 0
926.56 0
926.63 0
926.70 0
926.77 0
926.84 0
926.91 0
926.97 0
927.04 0
927.11 0
927.18 0
927.25 0
927.32 0
927.39 0
927.46 0
927.53 0
927.60 0
927.67 0
927.74 0
927.81 0
927.88 0
927.95 0
928.02 0
928.09 0
928.16 0
928.23 0
928.30 0
928.37 0
928.44 0
928.51 0
928.58 0
928.65 0
928.72 0
928.79 0
928.86 0
928.93 0
929.00 0
929.07 0
929.14 0
929.21 0
929.28 0
929.35 0
929.41 0
929.48 0
929.55 0
929.62 0
929.69 0
929.76 0
929.83 0
929.90 0
929.97 0
930.04 0
930.11 0
930.18 0
930.25 0
930.32 0
930.39 0
930.46 0
930.53 0
930.60 0
930.67 0
930.74 0
930.81 0
930.88 0
930.95 0
931.02 0
931.09 0
931.16 0
931.23 0
931.30 0
931.37 0
931.44 0
931.51 0
931.58 0
931.65 0
931.72 0
931.79 0
931.86 0
931.93 0
932.00 0
932.07 0
932.14 0
932.21 0
932.28 0
932.35 0
932.42 0
932.49 0
932.56 0
932.63 0
932.70 0
932.77 0
932.84 0
932.91 0
932.98 0
933.05 0
933.12 0
933.19 0
933.26 0
933.33 0
933.40 0
933.47 0
933.54 0
933.61 0
933.68 0
933.75 0
933.82 0
933.89 0
933.96 0
934.02 0
934.09 0
934.16 0
934.23 0
934.30 0
934.37 0
934.44 0
934.51 0
934.58 0
934.65 0
934.72 0
934.79 0
934.86 0
934.93 0
935.00 0
935.07 0
935.14 0
935.21 0
935.28 0
935.35 0
935.42 0
935.49 0
935.56 0
935.63 0
935.70 0
935.77 0
935.84 0
935.91 0
935.98 0
936.05 0
936.12 0
936.19 0
936.26 0
936.33 0
936.40 0
936.47 0
936.54 0
936.61 0
936.68 0
936.75 0
936.82 0
936.89 0
936.96 0
937.03 0
937.10 0
937.17 0
937.24 0
937.31 0
937.38 0
937.45 0
937.53 0
937.60 0
937.67 0
937.74 0
937.81 0
937.88 0
937.95 0
938.02 0
938.09 0
938.16 0
938.23 0
938.30 0
938.37 0
938.44 0
938.51 0
938.58 0
938.65 0
938.72 0
938.79 0
938.86 0
938.93 0
939.00 0
939.07 0
939.14 0
939.21 0
939.28 0
939.35 0
939.42 0
939.49 0
939.56 0
939.63 0
939.70 0
939.77 0
939.84 0
939.91 0
939.98 0
940.05 0
940.12 0
940.19 0
940.26 0
940.33 0
940.40 0
940.47 0
940.54 0
940.61 0
940.68 0
940.75 0
940.82 0
940.89 0
940.96 0
941.03 0
941.10 0
941.17 0
941.24 0
941.31 0
941.38 0
941.45 0
941.52 0
941.59 0
941.66 0
941.73 0
941.80 0
941.87 0
941.94 0
942.01 0
942.08 0
942.16 0
942.23 0
942.30 0
942.37 0
942.44 0
942.51 0
942.58 0
942.65 0
942.72 0
942.79 0
942.86 0
942.93 0
943.00 0
943.07 0
943.14 0
943.21 0
943.28 0
943.35 0
943.42 0
943.49 0
943.56 0
943.63 0
943.70 0
943.77 0
943.84 0
943.91 0
943.98 0
944.05 0
944.12 0
944.19 0
944.26 0
944.33 0
944.40 0
944.47 0
944.54 0
944.62 0
944.69 0
944.76 0
944.83 0
944.90 0
944.97 0
945.04 0
945.11 0
945.18 0
945.25 0
945.32 0
945.39 0
945.46 0
945.53 0
945.60 0
945.67 0
945.74 0
945.81 0
945.88 0
945.95 0
946.02 0
946.09 0
946.16 0
946.23 0
946.30 0
946.37 0
946.44 0
946.52 0
946.59 0
946.66 0
946.73 0
946.80 0
946.87 0
946.94 0
947.01 0
947.08 0
947.15 0
947.22 0
947.29 0
947.36 0
947.43 0
947.50 0
947.57 0
947.64 0
947.71 0
947.78 0
947.85 0
947.92 0
947.99 0
948.06 0
948.13 0
948.21 0
948.28 0
948.35 0
948.42 0
948.49 0
948.56 0
948.63 0
948.70 0
948.77 0
948.84 0
948.91 0
948.98 0
949.05 0
949.12 0
949.19 0
949.26 0
949.33 0
949.40 0
949.47 0
949.54 0
949.62 0
949.69 0
949.76 0
949.83 0
949.90 0
949.97 0
950.04 0
950.11 0
950.18 0
950.25 0
950.32 0
950.39 0
950.46 0
950.53 0
950.60 0
950.67 0
950.74 0
950.81 0
950.88 0
950.96 0
951.03 0
951.10 0
951.17 0
951.24 0
951.31 0
951.38 0
951.45 0
951.52 0
951.59 0
951.66 0
951.73 0
951.80 0
951.87 0
951.94 0
952.01 0
952.08 0
952.16 0
952.23 0
952.30 0
952.37 0
952.44 0
952.51 0
952.58 0
952.65 0
952.72 0
952.79 0
952.86 0
952.93 1
953.00 1
953.07 2
953.14 2
953.22 3
953.29 3
953.36 3
953.43 3
953.50 3
953.57 3
953.64 3
953.71 3
953.78 3
953.85 4
953.92 4
953.99 5
954.06 6
954.13 6
954.20 6
954.28 7
954.35 6
954.42 6
954.49 6
954.56 5
954.63 5
954.70 4
954.77 4
954.84 3
954.91 3
954.98 3
955.05 2
955.12 2
955.19 2
955.26 2
955.34 1
955.41 1
955.48 1
955.55 1
955.62 1
955.69 1
955.76 1
955.83 0
955.90 0
955.97 0
956.04 0
956.11 0
956.18 0
956.26 0
956.33 0
956.40 0
956.47 0
956.54 1
956.61 0
956.68 0
956.75 0
956.82 0
956.89 0
956.96 0
957.03 0
957.10 0
957.18 0
957.25 0
957.32 0
957.39 0
957.46 0
957.53 0
957.60 0
957.67 0
957.74 0
957.81 0
957.88 0
957.95 0
958.03 0
958.10 0
958.17 0
958.24 0
958.31 0
958.38 0
958.45 0
958.52 0
958.59 0
958.66 0
958.73 0
958.80 0
958.88 0
958.95 0
959.02 0
959.09 0
959.16 0
959.23 0
959.30 0
959.37 0
959.44 0
959.51 0
959.58 0
959.66 0
959.73 0
959.80 0
959.87 0
959.94 0
960.01 0
960.08 0
960.15 0
960.22 0
960.29 0
960.36 0
960.44 0
960.51 0
960.58 0
960.65 0
960.72 0
960.79 0
960.86 0
960.93 0
961.00 0
961.07 0
961.14 0
961.22 0
961.29 0
961.36 0
961.43 0
961.50 0
961.57 0
961.64 0
961.71 0
961.78 0
961.85 0
961.92 0
962.00 0
962.07 0
962.14 0
962.21 0
962.28 0
962.35 0
962.42 0
962.49 0
962.56 0
962.63 0
962.71 0
962.78 0
962.85 0
962.92 0
962.99 0
963.06 0
963.13 0
963.20 0
963.27 0
963.34 0
963.42 0
963.49 0
963.56 0
963.63 0
963.70 0
963.77 0
963.84 0
963.91 0
963.98 0
964.06 0
964.13 0
964.20 0
964.27 0
964.34 0
964.41 0
964.48 0
964.55 0
964.62 0
964.69 0
964.77 0
964.84 0
964.91 0
964.98 0
965.05 0
965.12 0
965.19 0
965.26 0
965.33 0
965.41 0
965.48 0
965.55 0
965.62 0
965.69 0
965.76 0
965.83 0
965.90 0
965.97 0
966.05 0
966.12 0
966.19 0
966.26 0
966.33 0
966.40 0
966.47 0
966.54 0
966.61 0
966.69 0
966.76 0
966.83 0
966.90 0
966.97 0
967.04 0
967.11 0
967.18 0
967.26 0
967.33 0
967.40 0
967.47 0
967.54 0
967.61 0
967.68 0
967.75 0
967.82 0
967.90 0
967.97 0
968.04 0
968.11 0
968.18 0
968.25 0
968.32 0
968.39 0
968.47 0
968.54 0
968.61 0
968.68 0
968.75 0
968.82 0
968.89 0
968.96 0
969.04 0
969.11 0
969.18 0
969.25 0
969.32 0
969.39 0
969.46 0
969.53 0
969.61 0
969.68 0
969.75 0
969.82 0
969.89 0
969.96 0
970.03 0
970.10 0
970.18 0
970.25 0
970.32 0
970.39 1
970.46 1
970.53 1
970.60 1
970.67 1
970.75 1
970.82 0
970.89 0
970.96 0
971.03 0
971.10 0
971.17 0
971.24 0
971.32 0
971.39 0
971.46 1
971.53 1
971.60 1
971.67 1
971.74 1
971.82 0
971.89 0
971.96 0
972.03 0
972.10 0
972.17 0
972.24 0
972.31 0
972.39 0
972.46 0
972.53 0
972.60 0
972.67 0
972.74 0
972.81 0
972.89 0
972.96 0
973.03 0
973.10 0
973.17 0
973.24 0
973.31 0
973.39 0
973.46 0
973.53 0
973.60 0
973.67 0
973.74 0
973.81 0
973.89 0
973.96 0
974.03 0
974.10 0
974.17 0
974.24 0
974.31 0
974.39 0
974.46 0
974.53 0
974.60 0
974.67 0
974.74 0
974.81 0
974.89 0
974.96 1
975.03 1
975.10 1
975.17 1
975.24 1
975.31 1
975.39 1
975.46 1
975.53 1
975.60 1
975.67 1
975.74 1
975.81 1
975.89 1
975.96 1
976.03 1
976.10 1
976.17 1
976.24 1
976.32 1
976.39 1
976.46 1
976.53 1
976.60 1
976.67 1
976.74 1
976.82 1
976.89 1
976.96 1
977.03 1
977.10 1
977.17 1
977.24 0
977.32 0
977.39 0
977.46 0
977.53 0
977.60 0
977.67 0
977.75 0
977.82 0
977.89 0
977.96 0
978.03 0
978.10 0
978.18 0
978.25 0
978.32 0
978.39 0
978.46 0
978.53 0
978.60 0
978.68 0
978.75 0
978.82 0
978.89 0
978.96 0
979.03 0
979.11 0
979.18 0
979.25 0
979.32 0
979.39 0
979.46 0
979.54 0
979.61 0
979.68 0
979.75 0
979.82 0
979.89 0
979.97 0
980.04 0
980.11 0
980.18 0
980.25 0
980.32 0
980.39 0
980.47 0
980.54 0
980.61 0
980.68 0
980.75 0
980.82 0
980.90 0
980.97 0
981.04 0
981.11 0
981.18 0
981.25 1
981.33 1
981.40 1
981.47 1
981.54 1
981.61 1
981.69 1
981.76 1
981.83 1
981.90 1
981.97 1
982.04 1
982.12 1
982.19 1
982.26 1
982.33 0
982.40 0
982.47 0
982.55 0
982.62 0
982.69 0
982.76 0
982.83 0
982.90 0
982.98 0
983.05 0
983.12 0
983.19 0
983.26 0
983.33 0
983.41 1
983.48 1
983.55 1
983.62 1
983.69 1
983.77 1
983.84 1
983.91 1
983.98 0
984.05 0
984.12 0
984.20 0
984.27 0
984.34 0
984.41 0
984.48 0
984.56 0
984.63 0
984.70 0
984.77 0
984.84 0
984.91 0
984.99 0
985.06 0
985.13 0
985.20 0
985.27 0
985.35 0
985.42 0
985.49 0
985.56 0
985.63 0
985.70 0
985.78 1
985.85 1
985.92 1
985.99 1
986.06 1
986.14 0
986.21 0
986.28 0
986.35 0
986.42 0
986.49 0
986.57 0
986.64 0
986.71 0
986.78 0
986.85 0
986.93 0
987.00 0
987.07 0
987.14 0
987.21 0
987.29 0
987.36 0
987.43 0
987.50 0
987.57 0
987.65 0
987.72 0
987.79 0
987.86 0
987.93 0
988.00 0
988.08 0
988.15 0
988.22 0
988.29 0
988.36 0
988.44 0
988.51 0
988.58 0
988.65 0
988.72 0
988.80 0
988.87 0
988.94 0
989.01 0
989.08 0
989.16 0
989.23 0
989.30 0
989.37 1
989.44 1
989.52 1
989.59 1
989.66 1
989.73 1
989.80 1
989.88 1
989.95 1
990.02 0
990.09 0
990.16 0
990.24 0
990.31 0
990.38 0
990.45 0
990.52 0
990.60 0
990.67 0
990.74 0
990.81 0
990.88 0
990.96 0
991.03 0
991.10 0
991.17 0
991.24 0
991.32 0
991.39 0
991.46 0
991.53 0
991.60 0
991.68 0
991.75 0
991.82 0
991.89 0
991.96 0
992.04 0
992.11 0
992.18 0
992.25 0
992.33 0
992.40 0
992.47 0
992.54 0
992.61 0
992.69 0
992.76 0
992.83 0
992.90 0
992.97 0
993.05 0
993.12 0
993.19 0
993.26 0
993.33 0
993.41 0
993.48 1
993.55 1
993.62 1
993.70 1
993.77 1
993.84 1
993.91 0
993.98 0
994.06 0
994.13 0
994.20 0
994.27 0
994.34 0
994.42 0
994.49 0
994.56 0
994.63 0
994.71 0
994.78 0
994.85 0
994.92 0
994.99 0
995.07 0
995.14 0
995.21 0
995.28 0
995.36 1
995.43 1
995.50 1
995.57 1
995.64 1
995.72 1
995.79 1
995.86 1
995.93 1
996.01 0
996.08 0
996.15 0
996.22 0
996.29 0
996.37 0
996.44 0
996.51 0
996.58 0
996.66 0
996.73 0
996.80 1
996.87 1
996.94 1
997.02 1
997.09 1
997.16 1
997.23 1
997.31 1
997.38 1
997.45 1
997.52 1
997.59 1
997.67 2
997.74 2
997.81 2
997.88 2
997.96 2
998.03 2
998.10 2
998.17 1
998.25 1
998.32 1
998.39 1
998.46 0
998.53 0
998.61 0
998.68 0
998.75 0
998.82 0
998.90 0
998.97 0
999.04 1
999.11 1
999.19 1
999.26 1
999.33 1
999.40 1
999.47 1
999.55 1
999.62 1
999.69 1
999.76 1
999.84 1
999.91 1
999.98 1
1000.05 1
1000.13 0
1000.20 0
1000.27 0
1000.34 0
1000.42 0
1000.49 0
1000.56 0
1000.63 0
1000.71 1
1000.78 1
1000.85 1
1000.92 1
1000.99 1
1001.07 2
1001.14 2
1001.21 2
1001.28 2
1001.36 2
1001.43 2
1001.50 1
1001.57 1
1001.65 1
1001.72 1
1001.79 0
1001.86 0
1001.94 0
1002.01 0
1002.08 0
1002.15 0
1002.23 0
1002.30 0
1002.37 0
1002.44 0
1002.52 0
1002.59 0
1002.66 0
1002.73 1
1002.81 1
1002.88 1
1002.95 1
1003.02 1
1003.10 1
1003.17 1
1003.24 1
1003.31 2
1003.39 2
1003.46 2
1003.53 2
1003.60 2
1003.68 2
1003.75 2
1003.82 2
1003.89 2
1003.97 2
1004.04 2
1004.11 2
1004.18 1
1004.26 1
1004.33 1
1004.40 1
1004.47 1
1004.55 1
1004.62 1
1004.69 1
1004.76 1
1004.84 1
1004.91 1
1004.98 1
1005.05 1
1005.13 1
1005.20 1
1005.27 1
1005.34 1
1005.42 1
1005.49 1
1005.56 1
1005.63 1
1005.71 1
1005.78 1
1005.85 1
1005.92 0
1006.00 0
1006.07 0
1006.14 0
1006.21 0
1006.29 0
1006.36 0
1006.43 1
1006.50 1
1006.58 1
1006.65 0
1006.72 0
1006.80 0
1006.87 0
1006.94 0
1007.01 0
1007.09 1
1007.16 1
1007.23 1
1007.30 1
1007.38 1
1007.45 1
1007.52 1
1007.59 1
1007.67 1
1007.74 0
1007.81 0
1007.88 0
1007.96 0
1008.03 0
1008.10 0
1008.18 0
1008.25 0
1008.32 0
1008.39 0
1008.47 0
1008.54 0
1008.61 0
1008.68 1
1008.76 1
1008.83 1
1008.90 2
1008.97 2
1009.05 1
1009.12 1
1009.19 1
1009.27 1
1009.34 0
1009.41 0
1009.48 1
1009.56 1
1009.63 1
1009.70 1
1009.77 1
1009.85 1
1009.92 1
1009.99 1
1010.07 1
1010.14 1
1010.21 1
1010.28 1
1010.36 1
1010.43 0
1010.50 0
1010.57 0
1010.65 0
1010.72 0
1010.79 0
1010.87 0
1010.94 0
1011.01 0
1011.08 0
1011.16 0
1011.23 0
1011.30 0
1011.38 0
1011.45 1
1011.52 1
1011.59 1
1011.67 1
1011.74 1
1011.81 1
1011.88 1
1011.96 1
1012.03 1
1012.10 1
1012.18 1
1012.25 1
1012.32 1
1012.39 1
1012.47 1
1012.54 1
1012.61 0
1012.69 0
1012.76 0
1012.83 0
1012.90 0
1012.98 0
1013.05 0
1013.12 0
1013.20 1
1013.27 1
1013.34 1
1013.41 1
1013.49 1
1013.56 1
1013.63 2
1013.71 2
1013.78 2
1013.85 3
1013.92 3
1014.00 3
1014.07 3
1014.14 3
1014.22 2
1014.29 2
1014.36 2
1014.43 2
1014.51 2
1014.58 2
1014.65 2
1014.73 2
1014.80 2
1014.87 2
1014.94 2
1015.02 2
1015.09 2
1015.16 2
1015.24 1
1015.31 1
1015.38 1
1015.45 0
1015.53 0
1015.60 0
1015.67 0
1015.75 0
1015.82 0
1015.89 1
1015.97 1
1016.04 2
1016.11 2
1016.18 2
1016.26 2
1016.33 2
1016.40 2
1016.48 2
1016.55 2
1016.62 2
1016.69 2
1016.77 2
1016.84 2
1016.91 2
1016.99 2
1017.06 2
1017.13 2
1017.21 2
1017.28 2
1017.35 2
1017.42 2
1017.50 2
1017.57 2
1017.64 2
1017.72 2
1017.79 2
1017.86 2
1017.94 1
1018.01 1
1018.08 1
1018.15 1
1018.23 1
1018.30 1
1018.37 1
1018.45 1
1018.52 1
1018.59 1
1018.67 1
1018.74 1
1018.81 1
1018.89 1
1018.96 1
1019.03 1
1019.10 1
1019.18 1
1019.25 1
1019.32 1
1019.40 1
1019.47 2
1019.54 2
1019.62 2
1019.69 2
1019.76 3
1019.83 3
1019.91 2
1019.98 2
1020.05 2
1020.13 2
1020.20 2
1020.27 2
1020.35 2
1020.42 2
1020.49 2
1020.57 3
1020.64 3
1020.71 3
1020.79 3
1020.86 3
1020.93 2
1021.00 2
1021.08 2
1021.15 2
1021.22 2
1021.30 2
1021.37 2
1021.44 1
1021.52 1
1021.59 1
1021.66 1
1021.74 1
1021.81 1
1021.88 0
1021.96 0
1022.03 1
1022.10 1
1022.17 1
1022.25 2
1022.32 2
1022.39 3
1022.47 3
1022.54 3
1022.61 4
1022.69 4
1022.76 3
1022.83 3
1022.91 2
1022.98 2
1023.05 1
1023.13 1
1023.20 0
1023.27 0
1023.35 0
1023.42 0
1023.49 1
1023.57 1
1023.64 1
1023.71 1
1023.79 1
1023.86 1
1023.93 1
1024.00 1
1024.08 0
1024.15 0
1024.22 0
1024.30 0
1024.37 0
1024.44 0
1024.52 0
1024.59 0
1024.66 0
1024.74 0
1024.81 0
1024.88 0
1024.96 0
1025.03 0
1025.10 0
1025.18 0
1025.25 0
1025.32 0
1025.40 0
1025.47 1
1025.54 1
1025.62 2
1025.69 2
1025.76 3
1025.84 3
1025.91 3
1025.98 3
1026.06 2
1026.13 2
1026.20 2
1026.28 1
1026.35 2
1026.42 2
1026.50 2
1026.57 3
1026.64 3
1026.72 3
1026.79 2
1026.86 2
1026.94 2
1027.01 2
1027.08 2
1027.16 2
1027.23 2
1027.30 3
1027.38 3
1027.45 3
1027.52 3
1027.60 3
1027.67 2
1027.74 2
1027.82 2
1027.89 1
1027.96 1
1028.04 1
1028.11 1
1028.18 1
1028.26 1
1028.33 1
1028.40 1
1028.48 1
1028.55 1
1028.62 2
1028.70 2
1028.77 2
1028.84 3
1028.92 3
1028.99 3
1029.06 3
1029.14 3
1029.21 3
1029.28 3
1029.36 3
1029.43 2
1029.50 2
1029.58 2
1029.65 1
1029.72 1
1029.80 1
1029.87 2
1029.95 2
1030.02 2
1030.09 2
1030.17 2
1030.24 3
1030.31 3
1030.39 3
1030.46 3
1030.53 3
1030.61 3
1030.68 3
1030.75 3
1030.83 3
1030.90 3
1030.97 3
1031.05 3
1031.12 3
1031.19 3
1031.27 3
1031.34 2
1031.41 2
1031.49 1
1031.56 1
1031.63 0
1031.71 0
1031.78 0
1031.86 0
1031.93 0
1032.00 1
1032.08 2
1032.15 2
1032.22 3
1032.30 3
1032.37 3
1032.44 3
1032.52 3
1032.59 2
1032.66 2
1032.74 1
1032.81 1
1032.88 1
1032.96 1
1033.03 2
1033.11 2
1033.18 2
1033.25 2
1033.33 2
1033.40 2
1033.47 2
1033.55 1
1033.62 1
1033.69 1
1033.77 1
1033.84 1
1033.91 1
1033.99 1
1034.06 2
1034.14 2
1034.21 2
1034.28 2
1034.36 2
1034.43 2
1034.50 3
1034.58 3
1034.65 3
1034.72 3
1034.80 3
1034.87 2
1034.95 2
1035.02 3
1035.09 3
1035.17 4
1035.24 4
1035.31 5
1035.39 6
1035.46 6
1035.53 7
1035.61 7
1035.68 6
1035.76 6
1035.83 5
1035.90 5
1035.98 5
1036.05 5
1036.12 5
1036.20 5
1036.27 6
1036.34 7
1036.42 7
1036.49 7
1036.57 7
1036.64 7
1036.71 7
1036.79 7
1036.86 7
1036.93 6
1037.01 6
1037.08 6
1037.16 6
1037.23 6
1037.30 6
1037.38 6
1037.45 6
1037.52 6
1037.60 5
1037.67 5
1037.74 4
1037.82 4
1037.89 4
1037.97 4
1038.04 4
1038.11 5
1038.19 6
1038.26 7
1038.33 7
1038.41 7
1038.48 7
1038.56 7
1038.63 7
1038.70 7
1038.78 7
1038.85 7
1038.92 7
1039.00 7
1039.07 7
1039.15 7
1039.22 7
1039.29 6
1039.37 6
1039.44 5
1039.51 5
1039.59 5
1039.66 5
1039.74 5
1039.81 6
1039.88 6
1039.96 6
1040.03 6
1040.11 5
1040.18 5
1040.25 5
1040.33 4
1040.40 4
1040.47 3
1040.55 3
1040.62 3
1040.70 3
1040.77 3
1040.84 3
1040.92 3
1040.99 3
1041.06 3
1041.14 3
1041.21 3
1041.29 3
1041.36 3
1041.43 3
1041.51 4
1041.58 4
1041.66 4
1041.73 4
1041.80 4
1041.88 4
1041.95 3
1042.02 3
1042.10 3
1042.17 3
1042.25 3
1042.32 3
1042.39 3
1042.47 3
1042.54 3
1042.62 2
1042.69 1
1042.76 1
1042.84 0
1042.91 0
1042.99 0
1043.06 0
1043.13 0
1043.21 0
1043.28 0
1043.36 0
1043.43 0
1043.50 1
1043.58 1
1043.65 1
1043.72 1
1043.80 1
1043.87 1
1043.95 1
1044.02 1
1044.09 1
1044.17 1
1044.24 2
1044.32 3
1044.39 4
1044.46 4
1044.54 5
1044.61 5
1044.69 5
1044.76 5
1044.83 5
1044.91 4
1044.98 3
1045.06 3
1045.13 3
1045.20 3
1045.28 3
1045.35 4
1045.43 4
1045.50 5
1045.57 5
1045.65 6
1045.72 6
1045.80 5
1045.87 5
1045.94 5
1046.02 4
1046.09 4
1046.17 3
1046.24 3
1046.31 2
1046.39 2
1046.46 2
1046.54 2
1046.61 2
1046.68 2
1046.76 2
1046.83 2
1046.91 2
1046.98 2
1047.05 2
1047.13 2
1047.20 2
1047.28 2
1047.35 2
1047.42 2
1047.50 2
1047.57 2
1047.65 2
1047.72 3
1047.80 3
1047.87 4
1047.94 4
1048.02 4
1048.09 5
1048.17 5
1048.24 5
1048.31 6
1048.39 6
1048.46 6
1048.54 6
1048.61 6
1048.68 6
1048.76 6
1048.83 6
1048.91 6
1048.98 6
1049.05 6
1049.13 6
1049.20 6
1049.28 5
1049.35 5
1049.43 4
1049.50 4
1049.57 3
1049.65 3
1049.72 3
1049.80 3
1049.87 3
1049.94 3
1050.02 3
1050.09 3
1050.17 3
1050.24 3
1050.32 3
1050.39 3
1050.46 3
1050.54 3
1050.61 2
1050.69 2
1050.76 1
1050.83 1
1050.91 0
1050.98 0
1051.06 0
1051.13 1
1051.21 1
1051.28 2
1051.35 2
1051.43 2
1051.50 3
1051.58 3
1051.65 4
1051.72 6
1051.80 7
1051.87 9
1051.95 10
1052.02 10
1052.10 10
1052.17 10
1052.24 9
1052.32 8
1052.39 8
1052.47 7
1052.54 7
1052.62 6
1052.69 6
1052.76 6
1052.84 5
1052.91 5
1052.99 5
1053.06 5
1053.14 4
1053.21 4
1053.28 5
1053.36 5
1053.43 5
1053.51 6
1053.58 7
1053.66 7
1053.73 7
1053.80 8
1053.88 8
1053.95 8
1054.03 8
1054.10 7
1054.18 7
1054.25 6
1054.32 6
1054.40 6
1054.47 6
1054.55 5
1054.62 5
1054.70 4
1054.77 4
1054.84 3
1054.92 3
1054.99 3
1055.07 3
1055.14 3
1055.22 3
1055.29 4
1055.36 6
1055.44 7
1055.51 9
1055.59 11
1055.66 12
1055.74 14
1055.81 15
1055.89 15
1055.96 15
1056.03 14
1056.11 13
1056.18 11
1056.26 9
1056.33 8
1056.41 7
1056.48 6
1056.55 5
1056.63 5
1056.70 5
1056.78 4
1056.85 4
1056.93 4
1057.00 4
1057.08 3
1057.15 3
1057.22 3
1057.30 4
1057.37 5
1057.45 6
1057.52 6
1057.60 7
1057.67 7
1057.75 7
1057.82 7
1057.89 6
1057.97 5
1058.04 4
1058.12 3
1058.19 3
1058.27 3
1058.34 3
1058.41 3
1058.49 3
1058.56 3
1058.64 2
1058.71 2
1058.79 2
1058.86 1
1058.94 0
1059.01 0
1059.09 0
1059.16 0
1059.23 0
1059.31 0
1059.38 0
1059.46 1
1059.53 3
1059.61 4
1059.68 5
1059.76 5
1059.83 4
1059.90 3
1059.98 2
1060.05 1
1060.13 0
1060.20 0
1060.28 0
1060.35 0
1060.43 0
1060.50 0
1060.58 0
1060.65 0
1060.72 0
1060.80 0
1060.87 0
1060.95 0
1061.02 1
1061.10 2
1061.17 2
1061.25 3
1061.32 4
1061.40 4
1061.47 5
1061.54 6
1061.62 7
1061.69 8
1061.77 8
1061.84 8
1061.92 8
1061.99 7
1062.07 7
1062.14 6
1062.22 6
1062.29 7
1062.36 7
1062.44 8
1062.51 8
1062.59 8
1062.66 8
1062.74 7
1062.81 6
1062.89 5
1062.96 4
1063.04 3
1063.11 3
1063.19 3
1063.26 4
1063.33 6
1063.41 8
1063.48 10
1063.56 11
1063.63 11
1063.71 11
1063.78 10
1063.86 9
1063.93 8
1064.01 8
1064.08 8
1064.16 8
1064.23 8
1064.30 8
1064.38 8
1064.45 8
1064.53 8
1064.60 7
1064.68 7
1064.75 7
1064.83 6
1064.90 6
1064.98 6
1065.05 6
1065.13 5
1065.20 5
1065.28 4
1065.35 4
1065.43 4
1065.50 4
1065.57 3
1065.65 3
1065.72 2
1065.80 1
1065.87 0
1065.95 0
1066.02 0
1066.10 1
1066.17 3
1066.25 4
1066.32 6
1066.40 7
1066.47 8
1066.55 9
1066.62 8
1066.70 8
1066.77 7
1066.84 6
1066.92 5
1066.99 4
1067.07 4
1067.14 4
1067.22 4
1067.29 5
1067.37 5
1067.44 6
1067.52 6
1067.59 6
1067.67 5
1067.74 5
1067.82 4
1067.89 4
1067.97 4
1068.04 4
1068.12 4
1068.19 5
1068.27 5
1068.34 5
1068.42 6
1068.49 6
1068.56 6
1068.64 6
1068.71 6
1068.79 6
1068.86 6
1068.94 6
1069.01 6
1069.09 5
1069.16 5
1069.24 5
1069.31 5
1069.39 6
1069.46 6
1069.54 6
1069.61 6
1069.69 5
1069.76 5
1069.84 5
1069.91 5
1069.99 5
1070.06 6
1070.14 6
1070.21 7
1070.29 7
1070.36 7
1070.44 6
1070.51 6
1070.59 7
1070.66 7
1070.74 8
1070.81 9
1070.89 9
1070.96 9
1071.03 8
1071.11 7
1071.18 6
1071.26 6
1071.33 6
1071.41 7
1071.48 8
1071.56 9
1071.63 10
1071.71 11
1071.78 11
1071.86 11
1071.93 10
1072.01 9
1072.08 9
1072.16 8
1072.23 8
1072.31 8
1072.38 9
1072.46 9
1072.53 8
1072.61 8
1072.68 8
1072.76 7
1072.83 7
1072.91 6
1072.98 5
1073.06 4
1073.13 2
1073.21 0
1073.28 0
1073.36 0
1073.43 0
1073.51 0
1073.58 0
1073.66 0
1073.73 0
1073.81 1
1073.88 2
1073.96 2
1074.03 3
1074.11 3
1074.18 3
1074.26 4
1074.33 4
1074.41 3
1074.48 3
1074.56 3
1074.63 3
1074.71 3
1074.78 4
1074.86 5
1074.93 6
1075.01 7
1075.08 8
1075.16 8
1075.23 8
1075.31 8
1075.38 8
1075.46 7
1075.53 7
1075.61 6
1075.68 6
1075.76 5
1075.83 4
1075.91 3
1075.98 2
1076.06 2
1076.13 1
1076.21 2
1076.28 3
1076.36 4
1076.43 6
1076.51 8
1076.58 9
1076.66 11
1076.73 12
1076.81 12
1076.88 13
1076.96 14
1077.03 14
1077.11 15
1077.19 16
1077.26 16
1077.34 16
1077.41 16
1077.49 16
1077.56 15
1077.64 15
1077.71 14
1077.79 13
1077.86 12
1077.94 11
1078.01 10
1078.09 10
1078.16 9
1078.24 9
1078.31 9
1078.39 10
1078.46 10
1078.54 11
1078.61 12
1078.69 13
1078.76 14
1078.84 15
1078.91 15
1078.99 16
1079.06 17
1079.14 17
1079.21 16
1079.29 15
1079.36 14
1079.44 11
1079.51 9
1079.59 7
1079.67 5
1079.74 4
1079.82 3
1079.89 3
1079.97 5
1080.04 7
1080.12 9
1080.19 11
1080.27 13
1080.34 14
1080.42 15
1080.49 15
1080.57 14
1080.64 13
1080.72 12
1080.79 12
1080.87 12
1080.94 13
1081.02 14
1081.09 14
1081.17 14
1081.24 14
1081.32 12
1081.40 11
1081.47 9
1081.55 7
1081.62 6
1081.70 6
1081.77 6
1081.85 6
1081.92 7
1082.00 8
1082.07 9
1082.15 10
1082.22 11
1082.30 12
1082.37 13
1082.45 13
1082.52 14
1082.60 14
1082.68 14
1082.75 13
1082.83 13
1082.90 13
1082.98 12
1083.05 12
1083.13 12
1083.20 12
1083.28 12
1083.35 12
1083.43 13
1083.50 13
1083.58 14
1083.65 14
1083.73 16
1083.81 18
1083.88 20
1083.96 22
1084.03 23
1084.11 24
1084.18 25
1084.26 24
1084.33 23
1084.41 21
1084.48 19
1084.56 18
1084.63 18
1084.71 17
1084.78 18
1084.86 18
1084.94 18
1085.01 18
1085.09 18
1085.16 18
1085.24 18
1085.31 18
1085.39 17
1085.46 17
1085.54 17
1085.61 17
1085.69 17
1085.76 17
1085.84 18
1085.92 19
1085.99 20
1086.07 22
1086.14 23
1086.22 24
1086.29 24
1086.37 24
1086.44 23
1086.52 22
1086.59 20
1086.67 18
1086.75 16
1086.82 15
1086.90 14
1086.97 13
1087.05 12
1087.12 11
1087.20 11
1087.27 10
1087.35 10
1087.42 10
1087.50 10
1087.58 10
1087.65 11
1087.73 11
1087.80 11
1087.88 10
1087.95 9
1088.03 8
1088.10 7
1088.18 6
1088.25 6
1088.33 5
1088.41 4
1088.48 3
1088.56 2
1088.63 0
1088.71 0
1088.78 0
1088.86 0
1088.93 0
1089.01 0
1089.09 0
1089.16 0
1089.24 0
1089.31 2
1089.39 4
1089.46 5
1089.54 6
1089.61 6
1089.69 6
1089.77 4
1089.84 3
1089.92 1
1089.99 0
1090.07 0
1090.14 0
1090.22 0
1090.29 1
1090.37 2
1090.45 4
1090.52 5
1090.60 6
1090.67 7
1090.75 8
1090.82 10
1090.90 13
1090.97 16
1091.05 19
1091.13 21
1091.20 23
1091.28 24
1091.35 25
1091.43 25
1091.50 26
1091.58 27
1091.65 28
1091.73 29
1091.81 31
1091.88 32
1091.96 32
1092.03 32
1092.11 32
1092.18 32
1092.26 32
1092.34 33
1092.41 34
1092.49 35
1092.56 36
1092.64 36
1092.71 36
1092.79 35
1092.86 34
1092.94 33
1093.02 33
1093.09 32
1093.17 32
1093.24 31
1093.32 31
1093.39 30
1093.47 29
1093.55 27
1093.62 26
1093.70 24
1093.77 23
1093.85 21
1093.92 21
1094.00 20
1094.08 20
1094.15 20
1094.23 21
1094.30 23
1094.38 25
1094.45 27
1094.53 30
1094.61 34
1094.68 37
1094.76 41
1094.83 44
1094.91 46
1094.98 47
1095.06 47
1095.14 46
1095.21 45
1095.29 42
1095.36 39
1095.44 36
1095.51 33
1095.59 31
1095.67 29
1095.74 27
1095.82 27
1095.89 27
1095.97 28
1096.04 31
1096.12 34
1096.20 37
1096.27 41
1096.35 44
1096.42 47
1096.50 48
1096.58 49
1096.65 50
1096.73 50
1096.80 50
1096.88 50
1096.95 50
1097.03 50
1097.11 49
1097.18 49
1097.26 47
1097.33 46
1097.41 45
1097.48 45
1097.56 45
1097.64 47
1097.71 49
1097.79 52
1097.86 54
1097.94 54
1098.02 54
1098.09 52
1098.17 50
1098.24 48
1098.32 47
1098.39 46
1098.47 47
1098.55 49
1098.62 50
1098.70 51
1098.77 51
1098.85 49
1098.93 48
1099.00 45
1099.08 43
1099.15 41
1099.23 39
1099.31 38
1099.38 38
1099.46 38
1099.53 38
1099.61 39
1099.68 39
1099.76 39
1099.84 39
1099.91 38
1099.99 37
1100.06 35
1100.14 34
1100.22 31
1100.29 29
1100.37 27
1100.44 26
1100.52 25
1100.60 25
1100.67 25
1100.75 26
1100.82 27
1100.90 28
1100.98 28
1101.05 29
1101.13 30
1101.20 31
1101.28 32
1101.35 34
1101.43 35
1101.51 35
1101.58 34
1101.66 33
1101.73 31
1101.81 29
1101.89 26
1101.96 23
1102.04 20
1102.11 18
1102.19 15
1102.27 12
1102.34 10
1102.42 9
1102.49 8
1102.57 7
1102.65 7
1102.72 7
1102.80 7
1102.87 7
1102.95 7
1103.03 6
1103.10 5
1103.18 3
1103.25 2
1103.33 0
1103.41 0
1103.48 0
1103.56 0
1103.63 0
1103.71 0
1103.79 0
1103.86 0
1103.94 0
1104.01 1
1104.09 2
1104.17 4
1104.24 5
1104.32 6
1104.39 8
1104.47 9
1104.55 10
1104.62 10
1104.70 10
1104.78 10
1104.85 9
1104.93 9
1105.00 8
1105.08 8
1105.16 7
1105.23 7
1105.31 7
1105.38 7
1105.46 8
1105.54 9
1105.61 11
1105.69 13
1105.76 15
1105.84 17
1105.92 19
1105.99 20
1106.07 21
1106.14 21
1106.22 21
1106.30 20
1106.37 17
1106.45 15
1106.53 12
1106.60 8
1106.68 6
1106.75 4
1106.83 3
1106.91 3
1106.98 4
1107.06 6
1107.13 8
1107.21 11
1107.29 14
1107.36 17
1107.44 20
1107.52 22
1107.59 24
1107.67 25
1107.74 25
1107.82 24
1107.90 23
1107.97 22
1108.05 21
1108.12 20
1108.20 21
1108.28 21
1108.35 23
1108.43 25
1108.51 28
1108.58 31
1108.66 34
1108.73 37
1108.81 39
1108.89 40
1108.96 40
1109.04 39
1109.12 37
1109.19 34
1109.27 32
1109.34 29
1109.42 28
1109.50 27
1109.57 27
1109.65 28
1109.73 31
1109.80 34
1109.88 39
1109.95 43
1110.03 48
1110.11 52
1110.18 54
1110.26 55
1110.34 54
1110.41 50
1110.49 45
1110.56 39
1110.64 33
1110.72 26
1110.79 20
1110.87 16
1110.95 14
1111.02 13
1111.10 14
1111.17 16
1111.25 19
1111.33 22
1111.40 25
1111.48 28
1111.56 31
1111.63 34
1111.71 37
1111.78 39
1111.86 42
1111.94 44
1112.01 45
1112.09 46
1112.17 47
1112.24 46
1112.32 45
1112.40 43
1112.47 41
1112.55 38
1112.62 37
1112.70 37
1112.78 38
1112.85 40
1112.93 42
1113.01 44
1113.08 46
1113.16 46
1113.23 45
1113.31 43
1113.39 41
1113.46 38
1113.54 35
1113.62 33
1113.69 31
1113.77 30
1113.85 29
1113.92 29
1114.00 30
1114.07 31
1114.15 33
1114.23 35
1114.30 37
1114.38 38
1114.46 39
1114.53 39
1114.61 39
1114.69 38
1114.76 37
1114.84 35
1114.92 33
1114.99 30
1115.07 28
1115.14 26
1115.22 25
1115.30 24
1115.37 24
1115.45 25
1115.53 25
1115.60 24
1115.68 23
1115.76 22
1115.83 21
1115.91 20
1115.99 19
1116.06 20
1116.14 20
1116.21 20
1116.29 20
1116.37 19
1116.44 18
1116.52 17
1116.60 16
1116.67 16
1116.75 16
1116.83 16
1116.90 17
1116.98 18
1117.06 20
1117.13 22
1117.21 25
1117.29 28
1117.36 30
1117.44 33
1117.52 36
1117.59 37
1117.67 38
1117.74 37
1117.82 35
1117.90 33
1117.97 30
1118.05 27
1118.13 24
1118.20 23
1118.28 23
1118.36 24
1118.43 25
1118.51 28
1118.59 31
1118.66 34
1118.74 38
1118.82 42
1118.89 45
1118.97 48
1119.05 50
1119.12 52
1119.20 53
1119.28 53
1119.35 53
1119.43 53
1119.51 53
1119.58 53
1119.66 52
1119.73 51
1119.81 49
1119.89 47
1119.96 45
1120.04 43
1120.12 42
1120.19 42
1120.27 43
1120.35 46
1120.42 49
1120.50 54
1120.58 58
1120.65 63
1120.73 67
1120.81 69
1120.88 69
1120.96 67
1121.04 64
1121.11 60
1121.19 55
1121.27 52
1121.34 49
1121.42 48
1121.50 49
1121.57 50
1121.65 52
1121.73 55
1121.80 57
1121.88 58
1121.96 57
1122.03 56
1122.11 54
1122.19 51
1122.26 48
1122.34 45
1122.42 44
1122.49 43
1122.57 45
1122.65 47
1122.72 51
1122.80 55
1122.88 58
1122.95 61
1123.03 63
1123.11 63
1123.18 62
1123.26 59
1123.34 55
1123.41 51
1123.49 47
1123.57 42
1123.64 37
1123.72 33
1123.80 29
1123.87 25
1123.95 22
1124.03 20
1124.10 18
1124.18 19
1124.26 20
1124.33 22
1124.41 25
1124.49 27
1124.56 29
1124.64 31
1124.72 31
1124.79 31
1124.87 30
1124.95 29
1125.03 28
1125.10 27
1125.18 26
1125.26 25
1125.33 25
1125.41 25
1125.49 26
1125.56 28
1125.64 30
1125.72 32
1125.79 33
1125.87 34
1125.95 35
1126.02 34
1126.10 34
1126.18 33
1126.25 32
1126.33 31
1126.41 31
1126.48 30
1126.56 30
1126.64 29
1126.71 28
1126.79 26
1126.87 25
1126.95 24
1127.02 24
1127.10 24
1127.18 26
1127.25 27
1127.33 28
1127.41 28
1127.48 27
1127.56 24
1127.64 20
1127.71 16
1127.79 12
1127.87 8
1127.94 5
1128.02 4
1128.10 3
1128.17 2
1128.25 1
1128.33 1
1128.41 0
1128.48 0
1128.56 0
1128.64 0
1128.71 0
1128.79 0
1128.87 0
1128.94 0
1129.02 2
1129.10 3
1129.17 4
1129.25 5
1129.33 4
1129.40 4
1129.48 2
1129.56 1
1129.64 0
1129.71 0
1129.79 0
1129.87 0
1129.94 0
1130.02 0
1130.10 0
1130.17 1
1130.25 3
1130.33 5
1130.41 7
1130.48 8
1130.56 9
1130.64 8
1130.71 7
1130.79 5
1130.87 2
1130.94 0
1131.02 0
1131.10 0
1131.17 0
1131.25 0
1131.33 1
1131.41 3
1131.48 5
1131.56 6
1131.64 7
1131.71 7
1131.79 6
1131.87 5
1131.94 3
1132.02 2
1132.10 2
1132.18 1
1132.25 1
1132.33 1
1132.41 1
1132.48 0
1132.56 0
1132.64 0
1132.71 0
1132.79 0
1132.87 0
1132.95 0
1133.02 0
1133.10 2
1133.18 3
1133.25 5
1133.33 7
1133.41 9
1133.48 11
1133.56 13
1133.64 15
1133.72 17
1133.79 20
1133.87 22
1133.95 24
1134.02 25
1134.10 26
1134.18 27
1134.26 27
1134.33 26
1134.41 25
1134.49 24
1134.56 22
1134.64 22
1134.72 22
1134.80 23
1134.87 23
1134.95 24
1135.03 24
1135.10 22
1135.18 18
1135.26 13
1135.33 7
1135.41 1
1135.49 0
1135.57 0
1135.64 0
1135.72 0
1135.80 5
1135.87 12
1135.95 18
1136.03 25
1136.11 32
1136.18 38
1136.26 44
1136.34 50
1136.41 55
1136.49 60
1136.57 66
1136.65 72
1136.72 79
1136.80 86
1136.88 94
1136.95 102
1137.03 109
1137.11 116
1137.19 121
1137.26 125
1137.34 128
1137.42 129
1137.50 130
1137.57 129
1137.65 128
1137.73 127
1137.80 126
1137.88 127
1137.96 128
1138.04 131
1138.11 134
1138.19 138
1138.27 142
1138.34 146
1138.42 150
1138.50 154
1138.58 157
1138.65 161
1138.73 164
1138.81 168
1138.88 171
1138.96 173
1139.04 175
1139.12 175
1139.19 174
1139.27 172
1139.35 169
1139.43 166
1139.50 163
1139.58 161
1139.66 160
1139.73 160
1139.81 163
1139.89 167
1139.97 171
1140.04 176
1140.12 180
1140.20 184
1140.28 186
1140.35 185
1140.43 182
1140.51 178
1140.58 172
1140.66 165
1140.74 159
1140.82 153
1140.89 150
1140.97 148
1141.05 148
1141.13 149
1141.20 150
1141.28 151
1141.36 151
1141.44 151
1141.51 149
1141.59 146
1141.67 142
1141.74 137
1141.82 132
1141.90 128
1141.98 123
1142.05 120
1142.13 118
1142.21 117
1142.29 116
1142.36 115
1142.44 115
1142.52 114
1142.60 112
1142.67 110
1142.75 108
1142.83 105
1142.90 102
1142.98 98
1143.06 94
1143.14 91
1143.21 87
1143.29 84
1143.37 81
1143.45 80
1143.52 79
1143.60 78
1143.68 78
1143.76 76
1143.83 73
1143.91 68
1143.99 62
1144.07 55
1144.14 49
1144.22 42
1144.30 37
1144.38 33
1144.45 30
1144.53 29
1144.61 28
1144.68 27
1144.76 26
1144.84 24
1144.92 22
1144.99 20
1145.07 18
1145.15 18
1145.23 18
1145.30 19
1145.38 21
1145.46 22
1145.54 21
1145.61 20
1145.69 16
1145.77 12
1145.85 7
1145.92 3
1146.00 0
1146.08 0
1146.16 1
1146.23 4
1146.31 9
1146.39 14
1146.47 18
1146.54 21
1146.62 22
1146.70 23
1146.78 22
1146.85 21
1146.93 21
1147.01 21
1147.09 22
1147.16 22
1147.24 22
1147.32 21
1147.40 21
1147.47 19
1147.55 18
1147.63 16
1147.71 14
1147.78 12
1147.86 10
1147.94 8
1148.02 7
1148.09 6
1148.17 5
1148.25 4
1148.33 2
1148.40 1
1148.48 0
1148.56 0
1148.64 0
1148.71 0
1148.79 0
1148.87 0
1148.95 0
1149.03 0
1149.10 2
1149.18 3
1149.26 5
1149.34 7
1149.41 8
1149.49 9
1149.57 9
1149.65 9
1149.72 8
1149.80 7
1149.88 5
1149.96 4
1150.03 3
1150.11 2
1150.19 3
1150.27 4
1150.34 5
1150.42 6
1150.50 7
1150.58 6
1150.65 5
1150.73 2
1150.81 0
1150.89 0
1150.97 0
1151.04 0
1151.12 0
1151.20 0
1151.28 1
1151.35 5
1151.43 10
1151.51 14
1151.59 18
1151.66 21
1151.74 24
1151.82 26
1151.90 28
1151.98 30
1152.05 32
1152.13 34
1152.21 35
1152.29 36
1152.36 36
1152.44 36
1152.52 36
1152.60 36
1152.67 37
1152.75 38
1152.83 40
1152.91 41
1152.99 43
1153.06 44
1153.14 45
1153.22 47
1153.30 49
1153.37 52
1153.45 57
1153.53 62
1153.61 67
1153.68 72
1153.76 77
1153.84 81
1153.92 85
1154.00 88
1154.07 90
1154.15 93
1154.23 96
1154.31 100
1154.38 105
1154.46 111
1154.54 117
1154.62 122
1154.70 126
1154.77 128
1154.85 129
1154.93 128
1155.01 126
1155.08 123
1155.16 120
1155.24 117
1155.32 116
1155.40 115
1155.47 115
1155.55 116
1155.63 117
1155.71 118
1155.78 118
1155.86 117
1155.94 116
1156.02 114
1156.10 111
1156.17 107
1156.25 103
1156.33 99
1156.41 95
1156.48 90
1156.56 85
1156.64 81
1156.72 76
1156.80 72
1156.87 69
1156.95 66
1157.03 63
1157.11 62
1157.19 61
1157.26 60
1157.34 60
1157.42 60
1157.50 60
1157.57 59
1157.65 57
1157.73 55
1157.81 53
1157.89 52
1157.96 52
1158.04 53
1158.12 55
1158.20 58
1158.28 61
1158.35 64
1158.43 66
1158.51 68
1158.59 69
1158.67 70
1158.74 71
1158.82 71
1158.90 70
1158.98 69
1159.05 66
1159.13 63
1159.21 59
1159.29 55
1159.37 52
1159.44 49
1159.52 48
1159.60 48
1159.68 48
1159.76 48
1159.83 48
1159.91 47
1159.99 45
1160.07 43
1160.15 41
1160.22 39
1160.30 37
1160.38 35
1160.46 33
1160.54 32
1160.61 31
1160.69 31
1160.77 31
1160.85 33
1160.93 37
1161.00 41
1161.08 47
1161.16 52
1161.24 57
1161.32 61
1161.39 64
1161.47 66
1161.55 66
1161.63 65
1161.71 62
1161.78 59
1161.86 54
1161.94 49
1162.02 44
1162.10 39
1162.17 35
1162.25 33
1162.33 32
1162.41 34
1162.49 36
1162.56 38
1162.64 39
1162.72 39
1162.80 37
1162.88 34
1162.95 30
1163.03 27
1163.11 23
1163.19 21
1163.27 18
1163.34 16
1163.42 15
1163.50 14
1163.58 13
1163.66 12
1163.73 12
1163.81 13
1163.89 14
1163.97 14
1164.05 15
1164.12 15
1164.20 15
1164.28 14
1164.36 12
1164.44 10
1164.52 7
1164.59 3
1164.67 0
1164.75 0
1164.83 0
1164.91 0
1164.98 0
1165.06 0
1165.14 0
1165.22 0
1165.30 4
1165.37 8
1165.45 11
1165.53 12
1165.61 12
1165.69 12
1165.77 11
1165.84 10
1165.92 9
1166.00 8
1166.08 7
1166.16 6
1166.23 4
1166.31 2
1166.39 0
1166.47 0
1166.55 0
1166.62 0
1166.70 1
1166.78 2
1166.86 4
1166.94 5
1167.02 6
1167.09 7
1167.17 9
1167.25 10
1167.33 12
1167.41 13
1167.48 16
1167.56 19
1167.64 23
1167.72 29
1167.80 35
1167.88 42
1167.95 48
1168.03 54
1168.11 59
1168.19 63
1168.27 65
1168.35 67
1168.42 68
1168.50 69
1168.58 69
1168.66 68
1168.74 67
1168.81 64
1168.89 60
1168.97 56
1169.05 52
1169.13 49
1169.21 46
1169.28 45
1169.36 45
1169.44 45
1169.52 47
1169.60 48
1169.68 50
1169.75 51
1169.83 53
1169.91 55
1169.99 58
1170.07 61
1170.15 64
1170.22 67
1170.30 70
1170.38 72
1170.46 72
1170.54 71
1170.61 68
1170.69 64
1170.77 60
1170.85 54
1170.93 48
1171.01 42
1171.08 36
1171.16 30
1171.24 24
1171.32 19
1171.40 16
1171.48 15
1171.55 17
1171.63 20
1171.71 25
1171.79 29
1171.87 33
1171.95 35
1172.02 36
1172.10 34
1172.18 32
1172.26 29
1172.34 27
1172.42 25
1172.49 24
1172.57 24
1172.65 24
1172.73 24
1172.81 25
1172.89 24
1172.97 24
1173.04 23
1173.12 22
1173.20 21
1173.28 20
1173.36 20
1173.44 20
1173.51 22
1173.59 25
1173.67 29
1173.75 34
1173.83 40
1173.91 46
1173.98 52
1174.06 56
1174.14 58
1174.22 58
1174.30 56
1174.38 53
1174.46 50
1174.53 47
1174.61 45
1174.69 45
1174.77 45
1174.85 46
1174.93 46
1175.00 46
1175.08 45
1175.16 44
1175.24 43
1175.32 41
1175.40 41
1175.47 42
1175.55 43
1175.63 44
1175.71 46
1175.79 49
1175.87 51
1175.95 54
1176.02 58
1176.10 62
1176.18 67
1176.26 72
1176.34 78
1176.42 82
1176.50 86
1176.57 88
1176.65 88
1176.73 87
1176.81 84
1176.89 80
1176.97 75
1177.04 71
1177.12 67
1177.20 64
1177.28 63
1177.36 62
1177.44 63
1177.52 63
1177.59 63
1177.67 62
1177.75 60
1177.83 58
1177.91 55
1177.99 53
1178.07 50
1178.14 49
1178.22 47
1178.30 46
1178.38 47
1178.46 48
1178.54 49
1178.62 52
1178.69 56
1178.77 59
1178.85 62
1178.93 65
1179.01 67
1179.09 68
1179.17 70
1179.24 71
1179.32 71
1179.40 72
1179.48 71
1179.56 69
1179.64 65
1179.72 60
1179.79 53
1179.87 47
1179.95 41
1180.03 35
1180.11 31
1180.19 28
1180.27 26
1180.34 25
1180.42 24
1180.50 22
1180.58 21
1180.66 21
1180.74 21
1180.82 21
1180.90 22
1180.97 23
1181.05 24
1181.13 25
1181.21 25
1181.29 24
1181.37 23
1181.45 22
1181.52 21
1181.60 21
1181.68 23
1181.76 26
1181.84 32
1181.92 38
1182.00 46
1182.08 54
1182.15 61
1182.23 68
1182.31 71
1182.39 73
1182.47 72
1182.55 68
1182.63 62
1182.70 56
1182.78 49
1182.86 43
1182.94 39
1183.02 36
1183.10 34
1183.18 34
1183.26 33
1183.33 32
1183.41 30
1183.49 28
1183.57 26
1183.65 25
1183.73 23
1183.81 22
1183.89 22
1183.96 22
1184.04 23
1184.12 23
1184.20 24
1184.28 24
1184.36 24
1184.44 24
1184.52 23
1184.59 21
1184.67 18
1184.75 15
1184.83 13
1184.91 11
1184.99 12
1185.07 15
1185.15 19
1185.22 24
1185.30 29
1185.38 33
1185.46 35
1185.54 36
1185.62 35
1185.70 34
1185.78 32
1185.86 31
1185.93 31
1186.01 31
1186.09 32
1186.17 33
1186.25 33
1186.33 31
1186.41 29
1186.49 26
1186.56 22
1186.64 20
1186.72 17
1186.80 16
1186.88 16
1186.96 15
1187.04 13
1187.12 11
1187.20 7
1187.27 3
1187.35 0
1187.43 0
1187.51 0
1187.59 0
1187.67 0
1187.75 3
1187.83 5
1187.91 5
1187.98 4
1188.06 2
1188.14 0
1188.22 0
1188.30 0
1188.38 0
1188.46 1
1188.54 8
1188.62 16
1188.69 25
1188.77 33
1188.85 40
1188.93 45
1189.01 48
1189.09 50
1189.17 52
1189.25 53
1189.33 53
1189.40 54
1189.48 55
1189.56 55
1189.64 56
1189.72 56
1189.80 57
1189.88 57
1189.96 57
1190.04 55
1190.12 51
1190.19 46
1190.27 39
1190.35 31
1190.43 24
1190.51 17
1190.59 12
1190.67 8
1190.75 6
1190.83 5
1190.90 6
1190.98 8
1191.06 10
1191.14 14
1191.22 18
1191.30 21
1191.38 22
1191.46 22
1191.54 21
1191.62 18
1191.69 15
1191.77 13
1191.85 11
1191.93 12
1192.01 13
1192.09 14
1192.17 15
1192.25 15
1192.33 13
1192.41 12
1192.48 10
1192.56 8
1192.64 8
1192.72 10
1192.80 12
1192.88 14
1192.96 16
1193.04 16
1193.12 14
1193.20 11
1193.28 8
1193.35 5
1193.43 3
1193.51 4
1193.59 6
1193.67 11
1193.75 17
1193.83 25
1193.91 33
1193.99 42
1194.07 50
1194.15 56
1194.22 61
1194.30 64
1194.38 65
1194.46 65
1194.54 64
1194.62 63
1194.70 63
1194.78 64
1194.86 65
1194.94 66
1195.02 67
1195.09 68
1195.17 68
1195.25 68
1195.33 68
1195.41 67
1195.49 66
1195.57 65
1195.65 63
1195.73 61
1195.81 59
1195.89 57
1195.96 56
1196.04 56
1196.12 56
1196.20 58
1196.28 61
1196.36 65
1196.44 69
1196.52 73
1196.60 76
1196.68 78
1196.76 78
1196.84 76
1196.91 74
1196.99 70
1197.07 67
1197.15 66
1197.23 66
1197.31 68
1197.39 72
1197.47 77
1197.55 82
1197.63 85
1197.71 87
1197.79 86
1197.87 82
1197.94 77
1198.02 72
1198.10 69
1198.18 68
1198.26 70
1198.34 74
1198.42 80
1198.50 86
1198.58 91
1198.66 94
1198.74 94
1198.82 93
1198.90 89
1198.97 85
1199.05 80
1199.13 75
1199.21 71
1199.29 67
1199.37 63
1199.45 60
1199.53 58
1199.61 57
1199.69 57
1199.77 58
1199.85 60
1199.93 63
1200.00 67
1200.08 71
1200.16 76
1200.24 82
1200.32 89
1200.40 99
1200.48 109
1200.56 121
1200.64 132
1200.72 142
1200.80 150
1200.88 153
1200.96 153
1201.04 150
1201.12 144
1201.19 137
1201.27 130
1201.35 123
1201.43 118
1201.51 114
1201.59 110
1201.67 107
1201.75 103
1201.83 99
1201.91 95
1201.99 92
1202.07 89
1202.15 87
1202.23 84
1202.31 81
1202.38 77
1202.46 72
1202.54 67
1202.62 63
1202.70 60
1202.78 58
1202.86 58
1202.94 60
1203.02 63
1203.10 67
1203.18 70
1203.26 73
1203.34 75
1203.42 76
1203.50 74
1203.58 71
1203.65 66
1203.73 60
1203.81 54
1203.89 47
1203.97 42
1204.05 38
1204.13 35
1204.21 34
1204.29 33
1204.37 32
1204.45 30
1204.53 29
1204.61 27
1204.69 25
1204.77 23
1204.85 23
1204.93 23
1205.00 25
1205.08 27
1205.16 30
1205.24 34
1205.32 37
1205.40 41
1205.48 44
1205.56 46
1205.64 47
1205.72 47
1205.80 45
1205.88 43
1205.96 39
1206.04 35
1206.12 30
1206.20 26
1206.28 24
1206.36 23
1206.44 23
1206.51 24
1206.59 26
1206.67 26
1206.75 26
1206.83 24
1206.91 20
1206.99 17
1207.07 13
1207.15 10
1207.23 8
1207.31 6
1207.39 6
1207.47 5
1207.55 5
1207.63 5
1207.71 5
1207.79 5
1207.87 6
1207.95 6
1208.03 7
1208.11 8
1208.19 10
1208.26 13
1208.34 17
1208.42 22
1208.50 28
1208.58 33
1208.66 39
1208.74 44
1208.82 48
1208.90 52
1208.98 55
1209.06 55
1209.14 54
1209.22 51
1209.30 45
1209.38 37
1209.46 27
1209.54 17
1209.62 9
1209.70 1
1209.78 0
1209.86 0
1209.94 0
1210.02 0
1210.10 0
1210.17 0
1210.25 0
1210.33 0
1210.41 0
1210.49 3
1210.57 9
1210.65 16
1210.73 25
1210.81 34
1210.89 43
1210.97 52
1211.05 58
1211.13 63
1211.21 67
1211.29 69
1211.37 70
1211.45 71
1211.53 71
1211.61 71
1211.69 72
1211.77 72
1211.85 72
1211.93 71
1212.01 70
1212.09 68
1212.17 65
1212.25 61
1212.33 57
1212.40 52
1212.48 48
1212.56 44
1212.64 40
1212.72 35
1212.80 31
1212.88 28
1212.96 24
1213.04 22
1213.12 21
1213.20 22
1213.28 25
1213.36 29
1213.44 33
1213.52 37
1213.60 41
1213.68 43
1213.76 43
1213.84 43
1213.92 42
1214.00 42
1214.08 43
1214.16 44
1214.24 47
1214.32 50
1214.40 55
1214.48 60
1214.56 65
1214.64 71
1214.72 77
1214.80 82
1214.88 86
1214.96 89
1215.04 89
1215.12 89
1215.20 89
1215.28 88
1215.36 89
1215.44 91
1215.51 92
1215.59 94
1215.67 96
1215.75 97
1215.83 98
1215.91 99
1215.99 101
1216.07 103
1216.15 106
1216.23 109
1216.31 110
1216.39 110
1216.47 107
1216.55 103
1216.63 99
1216.71 94
1216.79 90
1216.87 87
1216.95 84
1217.03 81
1217.11 78
1217.19 74
1217.27 71
1217.35 69
1217.43 68
1217.51 70
1217.59 73
1217.67 77
1217.75 81
1217.83 84
1217.91 86
1217.99 87
1218.07 88
1218.15 89
1218.23 89
1218.31 91
1218.39 92
1218.47 94
1218.55 95
1218.63 95
1218.71 93
1218.79 91
1218.87 88
1218.95 84
1219.03 80
1219.11 76
1219.19 73
1219.27 69
1219.35 66
1219.43 63
1219.51 61
1219.59 58
1219.67 56
1219.75 55
1219.83 54
1219.91 54
1219.99 55
1220.07 56
1220.15 58
1220.23 61
1220.31 63
1220.39 66
1220.47 68
1220.55 70
1220.63 70
1220.71 70
1220.79 69
1220.87 68
1220.95 67
1221.03 67
1221.11 68
1221.19 69
1221.27 69
1221.35 70
1221.43 70
1221.51 69
1221.59 69
1221.67 70
1221.75 72
1221.83 75
1221.91 80
1221.99 86
1222.07 92
1222.15 97
1222.23 102
1222.31 104
1222.39 106
1222.47 106
1222.55 106
1222.63 105
1222.71 104
1222.79 102
1222.87 100
1222.95 96
1223.03 92
1223.11 88
1223.19 84
1223.27 80
1223.35 77
1223.43 76
1223.51 76
1223.59 76
1223.67 77
1223.75 77
1223.83 78
1223.91 78
1223.99 78
1224.07 78
1224.15 79
1224.23 81
1224.31 84
1224.39 87
1224.47 91
1224.55 94
1224.63 98
1224.71 102
1224.79 106
1224.87 109
1224.95 112
1225.03 113
1225.11 113
1225.19 111
1225.27 107
1225.35 102
1225.43 96
1225.51 90
1225.59 85
1225.67 81
1225.75 80
1225.83 79
1225.91 81
1225.99 82
1226.07 83
1226.15 82
1226.23 79
1226.31 75
1226.39 69
1226.47 63
1226.55 57
1226.63 51
1226.71 47
1226.79 45
1226.87 44
1226.95 44
1227.03 46
1227.11 48
1227.19 53
1227.27 58
1227.35 65
1227.43 73
1227.51 82
1227.59 91
1227.67 100
1227.75 108
1227.83 115
1227.91 121
1227.99 126
1228.07 129
1228.16 132
1228.24 133
1228.32 134
1228.40 135
1228.48 137
1228.56 141
1228.64 146
1228.72 152
1228.80 159
1228.88 167
1228.96 173
1229.04 176
1229.12 177
1229.20 174
1229.28 170
1229.36 163
1229.44 157
1229.52 152
1229.60 149
1229.68 150
1229.76 153
1229.84 158
1229.92 163
1230.00 169
1230.08 173
1230.16 175
1230.24 175
1230.32 174
1230.40 173
1230.48 173
1230.56 174
1230.64 178
1230.72 183
1230.80 188
1230.88 192
1230.96 193
1231.04 189
1231.12 182
1231.21 171
1231.29 159
1231.37 147
1231.45 135
1231.53 126
1231.61 118
1231.69 113
1231.77 108
1231.85 102
1231.93 96
1232.01 89
1232.09 82
1232.17 74
1232.25 66
1232.33 59
1232.41 55
1232.49 54
1232.57 56
1232.65 60
1232.73 66
1232.81 71
1232.89 75
1232.97 77
1233.05 76
1233.13 73
1233.21 68
1233.29 63
1233.37 57
1233.45 53
1233.54 50
1233.62 49
1233.70 50
1233.78 54
1233.86 58
1233.94 64
1234.02 70
1234.10 77
1234.18 83
1234.26 89
1234.34 92
1234.42 94
1234.50 93
1234.58 89
1234.66 83
1234.74 76
1234.82 70
1234.90 63
1234.98 59
1235.06 56
1235.14 56
1235.22 58
1235.30 62
1235.38 67
1235.47 72
1235.55 76
1235.63 79
1235.71 81
1235.79 80
1235.87 78
1235.95 74
1236.03 70
1236.11 66
1236.19 62
1236.27 58
1236.35 54
1236.43 52
1236.51 49
1236.59 47
1236.67 45
1236.75 44
1236.83 42
1236.91 40
1236.99 38
1237.07 36
1237.15 35
1237.24 35
1237.32 36
1237.40 39
1237.48 44
1237.56 52
1237.64 61
1237.72 71
1237.80 80
1237.88 88
1237.96 94
1238.04 96
1238.12 94
1238.20 89
1238.28 81
1238.36 72
1238.44 65
1238.52 60
1238.60 57
1238.69 58
1238.77 61
1238.85 66
1238.93 71
1239.01 75
1239.09 78
1239.17 78
1239.25 76
1239.33 72
1239.41 65
1239.49 57
1239.57 49
1239.65 42
1239.73 37
1239.81 34
1239.89 33
1239.97 34
1240.05 36
1240.14 38
1240.22 39
1240.30 38
1240.38 34
1240.46 29
1240.54 23
1240.62 17
1240.70 13
1240.78 12
1240.86 14
1240.94 19
1241.02 26
1241.10 33
1241.18 40
1241.26 46
1241.34 50
1241.43 53
1241.51 54
1241.59 54
1241.67 54
1241.75 53
1241.83 51
1241.91 49
1241.99 48
1242.07 47
1242.15 48
1242.23 51
1242.31 55
1242.39 61
1242.47 67
1242.55 72
1242.64 76
1242.72 80
1242.80 82
1242.88 83
1242.96 82
1243.04 80
1243.12 78
1243.20 74
1243.28 69
1243.36 65
1243.44 60
1243.52 57
1243.60 54
1243.68 52
1243.77 52
1243.85 53
1243.93 54
1244.01 55
1244.09 56
1244.17 57
1244.25 57
1244.33 58
1244.41 58
1244.49 58
1244.57 57
1244.65 56
1244.73 54
1244.81 50
1244.90 46
1244.98 40
1245.06 34
1245.14 29
1245.22 24
1245.30 19
1245.38 15
1245.46 11
1245.54 7
1245.62 3
1245.70 0
1245.78 0
1245.86 0
1245.95 0
1246.03 0
1246.11 0
1246.19 0
1246.27 0
1246.35 2
1246.43 6
1246.51 9
1246.59 12
1246.67 15
1246.75 18
1246.83 22
1246.91 25
1247.00 28
1247.08 31
1247.16 33
1247.24 35
1247.32 36
1247.40 37
1247.48 38
1247.56 40
1247.64 43
1247.72 46
1247.80 50
1247.89 55
1247.97 61
1248.05 65
1248.13 69
1248.21 71
1248.29 71
1248.37 69
1248.45 66
1248.53 63
1248.61 59
1248.69 56
1248.77 55
1248.86 55
1248.94 56
1249.02 58
1249.10 60
1249.18 61
1249.26 62
1249.34 61
1249.42 59
1249.50 57
1249.58 54
1249.66 52
1249.75 51
1249.83 51
1249.91 51
1249.99 53
1250.07 54
1250.15 56
1250.23 57
1250.31 58
1250.39 58
1250.47 57
1250.55 55
1250.64 53
1250.72 50
1250.80 48
1250.88 45
1250.96 43
1251.04 42
1251.12 41
1251.20 41
1251.28 41
1251.36 40
1251.44 38
1251.53 35
1251.61 31
1251.69 27
1251.77 24
1251.85 22
1251.93 21
1252.01 22
1252.09 23
1252.17 24
1252.25 25
1252.34 22
1252.42 18
1252.50 12
1252.58 5
1252.66 0
1252.74 0
1252.82 0
1252.90 0
1252.98 0
1253.06 0
1253.15 0
1253.23 0
1253.31 0
1253.39 8
1253.47 17
1253.55 26
1253.63 35
1253.71 42
1253.79 47
1253.88 49
1253.96 50
1254.04 49
1254.12 48
1254.20 48
1254.28 49
1254.36 53
1254.44 58
1254.52 65
1254.60 74
1254.69 82
1254.77 90
1254.85 98
1254.93 104
1255.01 109
1255.09 113
1255.17 117
1255.25 120
1255.33 122
1255.42 124
1255.50 124
1255.58 123
1255.66 120
1255.74 117
1255.82 113
1255.90 109
1255.98 103
1256.06 98
1256.15 92
1256.23 86
1256.31 81
1256.39 77
1256.47 76
1256.55 78
1256.63 82
1256.71 86
1256.79 91
1256.88 94
1256.96 95
1257.04 95
1257.12 93
1257.20 93
1257.28 93
1257.36 95
1257.44 98
1257.52 102
1257.61 105
1257.69 108
1257.77 109
1257.85 109
1257.93 108
1258.01 109
1258.09 110
1258.17 111
1258.26 112
1258.34 112
1258.42 110
1258.50 106
1258.58 101
1258.66 94
1258.74 87
1258.82 82
1258.91 77
1258.99 74
1259.07 71
1259.15 69
1259.23 67
1259.31 64
1259.39 63
1259.47 62
1259.55 62
1259.64 64
1259.72 67
1259.80 71
1259.88 75
1259.96 80
1260.04 84
1260.12 88
1260.20 93
1260.29 98
1260.37 104
1260.45 109
1260.53 114
1260.61 117
1260.69 117
1260.77 114
1260.85 109
1260.94 101
1261.02 93
1261.10 85
1261.18 79
1261.26 77
1261.34 78
1261.42 81
1261.51 87
1261.59 94
1261.67 101
1261.75 106
1261.83 109
1261.91 109
1261.99 106
1262.07 102
1262.16 96
1262.24 92
1262.32 88
1262.40 87
1262.48 87
1262.56 89
1262.64 92
1262.72 94
1262.81 96
1262.89 96
1262.97 94
1263.05 91
1263.13 87
1263.21 84
1263.29 80
1263.38 78
1263.46 78
1263.54 79
1263.62 82
1263.70 86
1263.78 92
1263.86 96
1263.94 99
1264.03 100
1264.11 97
1264.19 91
1264.27 83
1264.35 73
1264.43 63
1264.51 53
1264.60 44
1264.68 38
1264.76 33
1264.84 29
1264.92 27
1265.00 26
1265.08 25
1265.17 24
1265.25 22
1265.33 18
1265.41 13
1265.49 7
1265.57 0
1265.65 0
1265.74 0
1265.82 0
1265.90 0
1265.98 0
1266.06 0
1266.14 0
1266.22 5
1266.31 15
1266.39 24
1266.47 30
1266.55 34
1266.63 36
1266.71 36
1266.79 35
1266.88 34
1266.96 35
1267.04 36
1267.12 40
1267.20 44
1267.28 49
1267.36 53
1267.45 57
1267.53 59
1267.61 60
1267.69 60
1267.77 59
1267.85 58
1267.94 59
1268.02 61
1268.10 65
1268.18 71
1268.26 78
1268.34 86
1268.42 93
1268.51 99
1268.59 104
1268.67 106
1268.75 107
1268.83 106
1268.91 102
1268.99 97
1269.08 90
1269.16 81
1269.24 72
1269.32 62
1269.40 53
1269.48 45
1269.57 39
1269.65 37
1269.73 37
1269.81 41
1269.89 48
1269.97 55
1270.06 62
1270.14 67
1270.22 70
1270.30 71
1270.38 69
1270.46 66
1270.54 62
1270.63 58
1270.71 56
1270.79 56
1270.87 57
1270.95 58
1271.03 60
1271.12 62
1271.20 64
1271.28 64
1271.36 64
1271.44 63
1271.52 63
1271.61 64
1271.69 65
1271.77 68
1271.85 71
1271.93 74
1272.01 76
1272.10 78
1272.18 78
1272.26 78
1272.34 78
1272.42 79
1272.50 81
1272.58 84
1272.67 88
1272.75 91
1272.83 93
1272.91 94
1272.99 94
1273.07 93
1273.16 92
1273.24 91
1273.32 90
1273.40 89
1273.48 89
1273.56 88
1273.65 88
1273.73 88
1273.81 87
1273.89 86
1273.97 84
1274.06 80
1274.14 75
1274.22 70
1274.30 65
1274.38 62
1274.46 61
1274.55 62
1274.63 66
1274.71 72
1274.79 78
1274.87 84
1274.95 89
1275.04 93
1275.12 95
1275.20 96
1275.28 95
1275.36 93
1275.44 89
1275.53 83
1275.61 76
1275.69 69
1275.77 62
1275.85 55
1275.93 50
1276.02 47
1276.10 45
1276.18 45
1276.26 45
1276.34 46
1276.43 47
1276.51 49
1276.59 50
1276.67 52
1276.75 53
1276.83 54
1276.92 53
1277.00 52
1277.08 51
1277.16 50
1277.24 50
1277.32 52
1277.41 56
1277.49 60
1277.57 64
1277.65 66
1277.73 67
1277.82 67
1277.90 65
1277.98 62
1278.06 61
1278.14 61
1278.22 62
1278.31 65
1278.39 69
1278.47 72
1278.55 76
1278.63 79
1278.72 81
1278.80 82
1278.88 81
1278.96 80
1279.04 76
1279.13 72
1279.21 68
1279.29 63
1279.37 60
1279.45 58
1279.53 56
1279.62 55
1279.70 53
1279.78 50
1279.86 45
1279.94 39
1280.03 32
1280.11 27
1280.19 24
1280.27 26
1280.35 32
1280.44 40
1280.52 51
1280.60 60
1280.68 67
1280.76 70
1280.84 68
1280.93 64
1281.01 59
1281.09 55
1281.17 55
1281.25 58
1281.34 64
1281.42 70
1281.50 77
1281.58 82
1281.66 84
1281.75 84
1281.83 83
1281.91 80
1281.99 76
1282.07 71
1282.16 64
1282.24 55
1282.32 44
1282.40 33
1282.48 23
1282.57 15
1282.65 10
1282.73 10
1282.81 14
1282.89 20
1282.98 27
1283.06 32
1283.14 34
1283.22 32
1283.30 28
1283.39 23
1283.47 18
1283.55 14
1283.63 11
1283.71 8
1283.80 4
1283.88 0
1283.96 0
1284.04 0
1284.12 0
1284.21 0
1284.29 0
1284.37 0
1284.45 0
1284.53 4
1284.62 9
1284.70 12
1284.78 13
1284.86 13
1284.94 12
1285.03 13
1285.11 15
1285.19 18
1285.27 22
1285.35 25
1285.44 27
1285.52 26
1285.60 24
1285.68 21
1285.76 18
1285.85 16
1285.93 16
1286.01 19
1286.09 25
1286.17 33
1286.26 43
1286.34 52
1286.42 60
1286.50 67
1286.59 73
1286.67 77
1286.75 81
1286.83 82
1286.91 83
1287.00 81
1287.08 78
1287.16 72
1287.24 66
1287.32 60
1287.41 55
1287.49 52
1287.57 50
1287.65 50
1287.73 50
1287.82 49
1287.90 48
1287.98 46
1288.06 45
1288.15 44
1288.23 45
1288.31 48
1288.39 52
1288.47 57
1288.56 62
1288.64 66
1288.72 68
1288.80 67
1288.88 65
1288.97 59
1289.05 51
1289.13 41
1289.21 31
1289.30 20
1289.38 11
1289.46 2
1289.54 0
1289.62 0
1289.71 0
1289.79 0
1289.87 0
1289.95 5
1290.04 15
1290.12 26
1290.20 39
1290.28 51
1290.36 62
1290.45 71
1290.53 77
1290.61 80
1290.69 82
1290.78 81
1290.86 80
1290.94 79
1291.02 76
1291.10 73
1291.19 69
1291.27 65
1291.35 59
1291.43 55
1291.52 51
1291.60 49
1291.68 49
1291.76 51
1291.84 55
1291.93 60
1292.01 67
1292.09 73
1292.17 80
1292.26 86
1292.34 92
1292.42 97
1292.50 100
1292.59 101
1292.67 101
1292.75 99
1292.83 96
1292.91 91
1293.00 84
1293.08 76
1293.16 68
1293.24 58
1293.33 50
1293.41 45
1293.49 41
1293.57 40
1293.66 41
1293.74 41
1293.82 39
1293.90 35
1293.98 29
1294.07 21
1294.15 13
1294.23 6
1294.31 1
1294.40 0
1294.48 3
1294.56 9
1294.64 19
1294.73 30
1294.81 42
1294.89 54
1294.97 65
1295.06 74
1295.14 79
1295.22 81
1295.30 78
1295.38 73
1295.47 64
1295.55 54
1295.63 44
1295.71 34
1295.80 26
1295.88 19
1295.96 14
1296.04 9
1296.13 6
1296.21 3
1296.29 2
1296.37 2
1296.46 3
1296.54 6
1296.62 10
1296.70 13
1296.79 15
1296.87 15
1296.95 15
1297.03 12
1297.12 10
1297.20 9
1297.28 10
1297.36 13
1297.44 18
1297.53 25
1297.61 34
1297.69 44
1297.77 53
1297.86 62
1297.94 70
1298.02 75
1298.10 80
1298.19 83
1298.27 85
1298.35 87
1298.43 89
1298.52 91
1298.60 94
1298.68 97
1298.76 100
1298.85 103
1298.93 108
1299.01 112
1299.09 117
1299.18 121
1299.26 123
1299.34 125
1299.42 125
1299.51 124
1299.59 122
1299.67 120
1299.75 117
1299.84 114
1299.92 110
1300.00 105
1300.08 98
1300.17 89
1300.25 79
1300.33 70
1300.41 61
1300.50 56
1300.58 52
1300.66 51
1300.74 49
1300.83 47
1300.91 43
1300.99 37
1301.07 30
1301.16 24
1301.24 20
1301.32 19
1301.41 21
1301.49 26
1301.57 34
1301.65 43
1301.74 52
1301.82 62
1301.90 72
1301.98 83
1302.07 94
1302.15 105
1302.23 115
1302.31 122
1302.40 127
1302.48 129
1302.56 129
1302.64 128
1302.73 127
1302.81 126
1302.89 126
1302.97 127
1303.06 129
1303.14 132
1303.22 135
1303.30 138
1303.39 139
1303.47 139
1303.55 137
1303.64 135
1303.72 131
1303.80 127
1303.88 122
1303.97 117
1304.05 111
1304.13 104
1304.21 97
1304.30 90
1304.38 83
1304.46 77
1304.54 72
1304.63 69
1304.71 68
1304.79 70
1304.88 74
1304.96 79
1305.04 84
1305.12 88
1305.21 90
1305.29 89
1305.37 85
1305.45 80
1305.54 73
1305.62 68
1305.70 64
1305.79 61
1305.87 61
1305.95 61
1306.03 61
1306.12 60
1306.20 58
1306.28 54
1306.36 50
1306.45 45
1306.53 41
1306.61 38
1306.69 35
1306.78 33
1306.86 30
1306.94 27
1307.03 22
1307.11 17
1307.19 13
1307.27 10
1307.36 9
1307.44 10
1307.52 11
1307.61 13
1307.69 14
1307.77 13
1307.85 11
1307.94 9
1308.02 6
1308.10 4
1308.18 3
1308.27 2
1308.35 2
1308.43 1
1308.52 0
1308.60 0
1308.68 0
1308.76 0
1308.85 0
1308.93 0
1309.01 0
1309.10 0
1309.18 2
1309.26 6
1309.34 10
1309.43 12
1309.51 12
1309.59 11
1309.68 8
1309.76 5
1309.84 3
1309.92 3
1310.01 7
1310.09 15
1310.17 24
1310.26 34
1310.34 42
1310.42 48
1310.50 50
1310.59 49
1310.67 46
1310.75 43
1310.84 40
1310.92 40
1311.00 42
1311.08 45
1311.17 50
1311.25 55
1311.33 59
1311.42 60
1311.50 60
1311.58 59
1311.66 56
1311.75 53
1311.83 51
1311.91 49
1312.00 50
1312.08 52
1312.16 55
1312.24 58
1312.33 60
1312.41 61
1312.49 58
1312.58 53
1312.66 45
1312.74 36
1312.82 27
1312.91 19
1312.99 13
1313.07 9
1313.16 8
1313.24 9
1313.32 10
1313.41 12
1313.49 13
1313.57 12
1313.65 10
1313.74 7
1313.82 3
1313.90 0
1313.99 0
1314.07 0
1314.15 0
1314.23 0
1314.32 0
1314.40 0
1314.48 0
1314.57 0
1314.65 0
1314.73 1
1314.82 7
1314.90 14
1314.98 24
1315.06 35
1315.15 48
1315.23 60
1315.31 71
1315.40 79
1315.48 84
1315.56 84
1315.65 81
1315.73 75
1315.81 68
1315.89 61
1315.98 55
1316.06 50
1316.14 48
1316.23 46
1316.31 46
1316.39 45
1316.48 44
1316.56 45
1316.64 47
1316.73 51
1316.81 57
1316.89 67
1316.97 79
1317.06 94
1317.14 109
1317.22 125
1317.31 139
1317.39 151
1317.47 160
1317.56 166
1317.64 169
1317.72 169
1317.81 167
1317.89 164
1317.97 162
1318.05 160
1318.14 160
1318.22 161
1318.30 164
1318.39 167
1318.47 171
1318.55 174
1318.64 175
1318.72 175
1318.80 173
1318.89 168
1318.97 160
1319.05 150
1319.14 139
1319.22 127
1319.30 114
1319.38 101
1319.47 88
1319.55 77
1319.63 68
1319.72 60
1319.80 55
1319.88 51
1319.97 49
1320.05 46
1320.13 42
1320.22 36
1320.30 29
1320.38 20
1320.47 11
1320.55 2
1320.63 0
1320.71 0
1320.80 0
1320.88 0
1320.96 0
1321.05 5
1321.13 17
1321.21 31
1321.30 45
1321.38 59
1321.46 70
1321.55 77
1321.63 81
1321.71 79
1321.80 74
1321.88 66
1321.96 57
1322.05 47
1322.13 37
1322.21 28
1322.30 20
1322.38 14
1322.46 9
1322.55 7
1322.63 7
1322.71 9
1322.80 12
1322.88 16
1322.96 20
1323.05 23
1323.13 26
1323.21 29
1323.29 33
1323.38 38
1323.46 42
1323.54 46
1323.63 49
1323.71 50
1323.79 49
1323.88 47
1323.96 45
1324.04 43
1324.13 43
1324.21 45
1324.29 47
1324.38 49
1324.46 51
1324.54 50
1324.63 48
1324.71 45
1324.79 41
1324.88 38
1324.96 36
1325.04 37
1325.13 41
1325.21 47
1325.29 55
1325.38 65
1325.46 75
1325.54 85
1325.63 93
1325.71 97
1325.79 98
1325.88 95
1325.96 87
1326.04 75
1326.13 61
1326.21 45
1326.29 31
1326.38 19
1326.46 11
1326.54 8
1326.63 10
1326.71 16
1326.79 27
1326.88 40
1326.96 55
1327.04 71
1327.13 87
1327.21 101
1327.29 112
1327.38 119
1327.46 120
1327.54 117
1327.63 108
1327.71 95
1327.79 80
1327.88 64
1327.96 49
1328.05 36
1328.13 24
1328.21 14
1328.30 6
1328.38 0
1328.46 0
1328.55 0
1328.63 0
1328.71 3
1328.80 10
1328.88 19
1328.96 29
1329.05 37
1329.13 44
1329.21 49
1329.30 53
1329.38 55
1329.46 58
1329.55 61
1329.63 64
1329.71 67
1329.80 69
1329.88 69
1329.96 66
1330.05 60
1330.13 53
1330.21 44
1330.30 36
1330.38 30
1330.47 27
1330.55 27
1330.63 29
1330.72 33
1330.80 37
1330.88 41
1330.97 45
1331.05 47
1331.13 49
1331.22 50
1331.30 51
1331.38 52
1331.47 55
1331.55 60
1331.63 68
1331.72 78
1331.80 89
1331.88 99
1331.97 108
1332.05 116
1332.14 121
1332.22 126
1332.30 131
1332.39 138
1332.47 147
1332.55 157
1332.64 168
1332.72 175
1332.80 178
1332.89 176
1332.97 169
1333.05 159
1333.14 148
1333.22 138
1333.31 131
1333.39 128
1333.47 127
1333.56 128
1333.64 130
1333.72 132
1333.81 134
1333.89 139
1333.97 145
1334.06 154
1334.14 165
1334.22 177
1334.31 189
1334.39 198
1334.48 202
1334.56 202
1334.64 197
1334.73 188
1334.81 175
1334.89 162
1334.98 149
1335.06 139
1335.14 130
1335.23 124
1335.31 120
1335.40 116
1335.48 111
1335.56 104
1335.65 94
1335.73 82
1335.81 70
1335.90 59
1335.98 50
1336.06 43
1336.15 40
1336.23 38
1336.32 38
1336.40 38
1336.48 37
1336.57 36
1336.65 34
1336.73 32
1336.82 29
1336.90 25
1336.99 20
1337.07 14
1337.15 6
1337.24 0
1337.32 0
1337.40 0
1337.49 0
1337.57 0
1337.65 0
1337.74 0
1337.82 0
1337.91 0
1337.99 8
1338.07 17
1338.16 29
1338.24 40
1338.32 51
1338.41 61
1338.49 68
1338.58 71
1338.66 72
1338.74 71
1338.83 69
1338.91 68
1338.99 69
1339.08 71
1339.16 74
1339.25 78
1339.33 82
1339.41 85
1339.50 87
1339.58 89
1339.66 90
1339.75 90
1339.83 90
1339.92 90
1340.00 89
1340.08 88
1340.17 87
1340.25 85
1340.33 83
1340.42 80
1340.50 75
1340.59 70
1340.67 64
1340.75 57
1340.84 51
1340.92 47
1341.01 45
1341.09 46
1341.17 49
1341.26 56
1341.34 63
1341.42 70
1341.51 75
1341.59 78
1341.68 78
1341.76 75
1341.84 69
1341.93 61
1342.01 53
1342.10 46
1342.18 41
1342.26 38
1342.35 39
1342.43 42
1342.51 49
1342.60 57
1342.68 65
1342.77 73
1342.85 81
1342.93 87
1343.02 93
1343.10 98
1343.19 103
1343.27 108
1343.35 113
1343.44 117
1343.52 120
1343.60 122
1343.69 124
1343.77 125
1343.86 127
1343.94 130
1344.02 132
1344.11 134
1344.19 134
1344.28 131
1344.36 125
1344.44 116
1344.53 105
1344.61 94
1344.70 86
1344.78 81
1344.86 80
1344.95 84
1345.03 91
1345.12 99
1345.20 107
1345.28 113
1345.37 118
1345.45 121
1345.54 123
1345.62 125
1345.70 128
1345.79 133
1345.87 140
1345.96 147
1346.04 154
1346.12 159
1346.21 161
1346.29 161
1346.37 158
1346.46 152
1346.54 144
1346.63 135
1346.71 126
1346.79 116
1346.88 107
1346.96 99
1347.05 93
1347.13 91
1347.21 92
1347.30 97
1347.38 105
1347.47 114
1347.55 122
1347.64 128
1347.72 131
1347.80 130
1347.89 125
1347.97 119
1348.06 113
1348.14 107
1348.22 103
1348.31 101
1348.39 101
1348.48 103
1348.56 106
1348.64 109
1348.73 110
1348.81 108
1348.90 103
1348.98 95
1349.06 86
1349.15 77
1349.23 70
1349.32 67
1349.40 70
1349.48 78
1349.57 91
1349.65 105
1349.74 118
1349.82 128
1349.90 134
1349.99 134
1350.07 129
1350.16 121
1350.24 111
1350.33 101
1350.41 91
1350.49 84
1350.58 78
1350.66 75
1350.75 74
1350.83 73
1350.91 72
1351.00 69
1351.08 64
1351.17 58
1351.25 50
1351.33 42
1351.42 36
1351.50 32
1351.59 31
1351.67 34
1351.76 39
1351.84 44
1351.92 50
1352.01 54
1352.09 55
1352.18 53
1352.26 48
1352.34 41
1352.43 31
1352.51 20
1352.60 9
1352.68 0
1352.77 0
1352.85 0
1352.93 0
1353.02 0
1353.10 0
1353.19 0
1353.27 0
1353.35 6
1353.44 10
1353.52 12
1353.61 14
1353.69 16
1353.78 20
1353.86 26
1353.94 35
1354.03 44
1354.11 54
1354.20 63
1354.28 69
1354.37 71
1354.45 70
1354.53 65
1354.62 58
1354.70 49
1354.79 40
1354.87 33
1354.96 30
1355.04 31
1355.12 37
1355.21 48
1355.29 60
1355.38 73
1355.46 85
1355.55 92
1355.63 95
1355.71 93
1355.80 87
1355.88 78
1355.97 66
1356.05 53
1356.13 39
1356.22 26
1356.30 14
1356.39 3
1356.47 0
1356.56 0
1356.64 0
1356.73 0
1356.81 2
1356.89 9
1356.98 16
1357.06 22
1357.15 26
1357.23 30
1357.32 32
1357.40 34
1357.48 35
1357.57 36
1357.65 37
1357.74 37
1357.82 36
1357.91 34
1357.99 30
1358.07 26
1358.16 21
1358.24 16
1358.33 12
1358.41 10
1358.50 10
1358.58 12
1358.66 15
1358.75 19
1358.83 22
1358.92 24
1359.00 23
1359.09 21
1359.17 17
1359.26 14
1359.34 14
1359.42 17
1359.51 23
1359.59 33
1359.68 45
1359.76 57
1359.85 70
1359.93 83
1360.02 96
1360.10 109
1360.18 121
1360.27 134
1360.35 145
1360.44 154
1360.52 160
1360.61 163
1360.69 163
1360.77 161
1360.86 157
1360.94 152
1361.03 148
1361.11 146
1361.20 145
1361.28 145
1361.37 146
1361.45 147
1361.53 147
1361.62 147
1361.70 145
1361.79 143
1361.87 142
1361.96 143
1362.04 146
1362.13 150
1362.21 155
1362.30 159
1362.38 161
1362.46 161
1362.55 160
1362.63 157
1362.72 156
1362.80 156
1362.89 159
1362.97 164
1363.06 171
1363.14 178
1363.22 186
1363.31 195
1363.39 202
1363.48 210
1363.56 218
1363.65 225
1363.73 232
1363.82 236
1363.90 239
1363.99 239
1364.07 236
1364.15 231
1364.24 225
1364.32 218
1364.41 213
1364.49 210
1364.58 209
1364.66 209
1364.75 211
1364.83 213
1364.92 215
1365.00 215
1365.08 213
1365.17 209
1365.25 204
1365.34 197
1365.42 189
1365.51 182
1365.59 174
1365.68 166
1365.76 158
1365.85 151
1365.93 144
1366.01 137
1366.10 130
1366.18 124
1366.27 117
1366.35 111
1366.44 105
1366.52 99
1366.61 94
1366.69 91
1366.78 89
1366.86 89
1366.95 92
1367.03 96
1367.11 101
1367.20 108
1367.28 114
1367.37 120
1367.45 125
1367.54 128
1367.62 128
1367.71 125
1367.79 118
1367.88 110
1367.96 99
1368.05 88
1368.13 79
1368.22 73
1368.30 71
1368.38 75
1368.47 83
1368.55 94
1368.64 106
1368.72 116
1368.81 123
1368.89 125
1368.98 122
1369.06 113
1369.15 99
1369.23 83
1369.32 65
1369.40 49
1369.49 37
1369.57 31
1369.65 32
1369.74 37
1369.82 47
1369.91 58
1369.99 67
1370.08 74
1370.16 77
1370.25 77
1370.33 76
1370.42 75
1370.50 74
1370.59 73
1370.67 73
1370.76 71
1370.84 68
1370.93 63
1371.01 57
1371.10 51
1371.18 45
1371.26 39
1371.35 34
1371.43 31
1371.52 27
1371.60 24
1371.69 21
1371.77 18
1371.86 17
1371.94 17
1372.03 20
1372.11 25
1372.20 31
1372.28 38
1372.37 44
1372.45 48
1372.54 50
1372.62 48
1372.71 43
1372.79 36
1372.88 28
1372.96 19
1373.05 12
1373.13 7
1373.22 5
1373.30 5
1373.38 6
1373.47 9
1373.55 11
1373.64 12
1373.72 11
1373.81 9
1373.89 7
1373.98 5
1374.06 5
1374.15 6
1374.23 9
1374.32 12
1374.40 15
1374.49 16
1374.57 15
1374.66 11
1374.74 6
1374.83 0
1374.91 0
1375.00 0
1375.08 0
1375.17 0
1375.25 0
1375.34 0
1375.42 0
1375.51 9
1375.59 19
1375.68 27
1375.76 32
1375.85 33
1375.93 32
1376.02 29
1376.10 26
1376.19 24
1376.27 25
1376.36 29
1376.44 35
1376.53 41
1376.61 46
1376.69 50
1376.78 53
1376.86 55
1376.95 56
1377.03 58
1377.12 61
1377.20 65
1377.29 69
1377.37 73
1377.46 77
1377.54 81
1377.63 84
1377.71 86
1377.80 88
1377.88 91
1377.97 93
1378.05 96
1378.14 99
1378.22 103
1378.31 106
1378.39 110
1378.48 114
1378.56 117
1378.65 121
1378.73 123
1378.82 124
1378.90 125
1378.99 125
1379.07 124
1379.16 123
1379.24 123
1379.33 124
1379.41 127
1379.50 130
1379.58 134
1379.67 138
1379.75 142
1379.84 145
1379.92 147
1380.01 147
1380.09 147
1380.18 145
1380.26 144
1380.35 142
1380.43 140
1380.52 139
1380.60 139
1380.69 140
1380.77 140
1380.86 139
1380.94 137
1381.03 133
1381.11 127
1381.20 121
1381.28 114
1381.37 109
1381.45 107
1381.54 109
1381.63 115
1381.71 125
1381.80 139
1381.88 157
1381.97 175
1382.05 191
1382.14 205
1382.22 213
1382.31 214
1382.39 210
1382.48 200
1382.56 186
1382.65 170
1382.73 155
1382.82 144
1382.90 136
1382.99 134
1383.07 135
1383.16 139
1383.24 146
1383.33 154
1383.41 160
1383.50 166
1383.58 170
1383.67 172
1383.75 173
1383.84 170
1383.92 165
1384.01 157
1384.09 147
1384.18 134
1384.26 119
1384.35 104
1384.43 89
1384.52 75
1384.60 62
1384.69 50
1384.77 40
1384.86 31
1384.95 22
1385.03 15
1385.12 10
1385.20 8
1385.29 8
1385.37 11
1385.46 17
1385.54 25
1385.63 33
1385.71 40
1385.80 47
1385.88 52
1385.97 57
1386.05 62
1386.14 68
1386.22 75
1386.31 82
1386.39 87
1386.48 91
1386.56 91
1386.65 87
1386.73 80
1386.82 71
1386.91 62
1386.99 54
1387.08 47
1387.16 42
1387.25 38
1387.33 35
1387.42 31
1387.50 29
1387.59 27
1387.67 27
1387.76 31
1387.84 38
1387.93 47
1388.01 59
1388.10 71
1388.18 81
1388.27 87
1388.35 89
1388.44 87
1388.53 80
1388.61 70
1388.70 58
1388.78 46
1388.87 36
1388.95 29
1389.04 27
1389.12 29
1389.21 34
1389.29 43
1389.38 52
1389.46 60
1389.55 67
1389.63 71
1389.72 72
1389.80 71
1389.89 70
1389.98 69
1390.06 70
1390.15 72
1390.23 75
1390.32 78
1390.40 80
1390.49 80
1390.57 77
1390.66 73
1390.74 67
1390.83 60
1390.91 56
1391.00 53
1391.09 54
1391.17 58
1391.26 64
1391.34 72
1391.43 81
1391.51 91
1391.60 102
1391.68 112
1391.77 120
1391.85 126
1391.94 128
1392.02 125
1392.11 117
1392.20 105
1392.28 90
1392.37 75
1392.45 60
1392.54 48
1392.62 39
1392.71 33
1392.79 28
1392.88 26
1392.96 23
1393.05 21
1393.13 19
1393.22 18
1393.31 17
1393.39 17
1393.48 18
1393.56 19
1393.65 19
1393.73 18
1393.82 17
1393.90 13
1393.99 8
1394.07 1
1394.16 0
1394.25 0
1394.33 0
1394.42 0
1394.50 0
1394.59 0
1394.67 0
1394.76 6
1394.84 19
1394.93 31
1395.01 42
1395.10 49
1395.19 51
1395.27 50
1395.36 47
1395.44 43
1395.53 41
1395.61 43
1395.70 50
1395.78 61
1395.87 75
1395.96 89
1396.04 101
1396.13 109
1396.21 111
1396.30 109
1396.38 104
1396.47 98
1396.55 92
1396.64 89
1396.73 89
1396.81 91
1396.90 95
1396.98 97
1397.07 97
1397.15 94
1397.24 88
1397.32 78
1397.41 66
1397.50 52
1397.58 39
1397.67 26
1397.75 15
1397.84 6
1397.92 0
1398.01 0
1398.09 0
1398.18 6
1398.27 14
1398.35 24
1398.44 36
1398.52 47
1398.61 58
1398.69 68
1398.78 76
1398.86 84
1398.95 89
1399.04 93
1399.12 94
1399.21 93
1399.29 90
1399.38 85
1399.46 80
1399.55 75
1399.64 71
1399.72 69
1399.81 70
1399.89 72
1399.98 76
1400.06 81
1400.15 85
1400.23 89
1400.32 91
1400.41 91
1400.49 89
1400.58 86
1400.66 82
1400.75 79
1400.83 77
1400.92 78
1401.01 82
1401.09 88
1401.18 96
1401.26 105
1401.35 113
1401.43 118
1401.52 119
1401.61 116
1401.69 110
1401.78 100
1401.86 90
1401.95 80
1402.03 72
1402.12 66
1402.21 62
1402.29 59
1402.38 58
1402.46 57
1402.55 56
1402.63 56
1402.72 55
1402.81 56
1402.89 58
1402.98 61
1403.06 64
1403.15 66
1403.23 68
1403.32 69
1403.41 67
1403.49 65
1403.58 63
1403.66 62
1403.75 61
1403.83 60
1403.92 60
1404.01 58
1404.09 53
1404.18 47
1404.26 38
1404.35 27
1404.43 18
1404.52 10
1404.61 5
1404.69 4
1404.78 7
1404.86 13
1404.95 21
1405.04 29
1405.12 36
1405.21 42
1405.29 46
1405.38 47
1405.46 46
1405.55 43
1405.64 37
1405.72 29
1405.81 21
1405.89 12
1405.98 4
1406.07 0
1406.15 0
1406.24 0
1406.32 0
1406.41 2
1406.49 11
1406.58 22
1406.67 35
1406.75 48
1406.84 61
1406.92 73
1407.01 81
1407.10 85
1407.18 85
1407.27 83
1407.35 80
1407.44 79
1407.52 79
1407.61 82
1407.70 88
1407.78 93
1407.87 98
1407.95 100
1408.04 98
1408.13 94
1408.21 87
1408.30 80
1408.38 73
1408.47 67
1408.56 61
1408.64 55
1408.73 48
1408.81 38
1408.90 26
1408.98 14
1409.07 3
1409.16 0
1409.24 0
1409.33 0
1409.41 0
1409.50 3
1409.59 15
1409.67 28
1409.76 40
1409.84 51
1409.93 58
1410.02 64
1410.10 66
1410.19 68
1410.27 70
1410.36 74
1410.45 78
1410.53 84
1410.62 91
1410.70 97
1410.79 103
1410.88 107
1410.96 110
1411.05 113
1411.13 115
1411.22 116
1411.31 117
1411.39 117
1411.48 116
1411.56 114
1411.65 111
1411.74 109
1411.82 106
1411.91 103
1411.99 99
1412.08 95
1412.17 90
1412.25 84
1412.34 77
1412.42 71
1412.51 65
1412.60 60
1412.68 56
1412.77 54
1412.85 53
1412.94 54
1413.03 57
1413.11 61
1413.20 66
1413.28 71
1413.37 76
1413.46 79
1413.54 79
1413.63 78
1413.71 75
1413.80 71
1413.89 64
1413.97 57
1414.06 47
1414.14 37
1414.23 26
1414.32 15
1414.40 5
1414.49 0
1414.58 0
1414.66 0
1414.75 0
1414.83 0
1414.92 0
1415.01 0
1415.09 0
1415.18 3
1415.26 9
1415.35 14
1415.44 18
1415.52 21
1415.61 24
1415.69 28
1415.78 32
1415.87 38
1415.95 45
1416.04 52
1416.13 58
1416.21 63
1416.30 66
1416.38 66
1416.47 64
1416.56 61
1416.64 56
1416.73 53
1416.81 50
1416.90 48
1416.99 49
1417.07 51
1417.16 55
1417.25 59
1417.33 63
1417.42 66
1417.50 66
1417.59 65
1417.68 60
1417.76 52
1417.85 42
1417.93 30
1418.02 19
1418.11 9
1418.19 3
1418.28 1
1418.37 4
1418.45 11
1418.54 18
1418.62 25
1418.71 28
1418.80 26
1418.88 20
1418.97 11
1419.06 1
1419.14 0
1419.23 0
1419.31 0
1419.40 0
1419.49 0
1419.57 0
1419.66 0
1419.75 1
1419.83 5
1419.92 9
1420.00 12
1420.09 15
1420.18 17
1420.26 20
1420.35 24
1420.44 31
1420.52 40
1420.61 52
1420.69 67
1420.78 84
1420.87 99
1420.95 112
1421.04 121
1421.13 125
1421.21 125
1421.30 120
1421.38 111
1421.47 101
1421.56 90
1421.64 80
1421.73 74
1421.82 71
1421.90 71
1421.99 76
1422.07 83
1422.16 92
1422.25 102
1422.33 111
1422.42 119
1422.51 125
1422.59 131
1422.68 136
1422.77 140
1422.85 145
1422.94 150
1423.02 156
1423.11 163
1423.20 169
1423.28 175
1423.37 178
1423.46 179
1423.54 178
1423.63 173
1423.72 167
1423.80 159
1423.89 153
1423.97 147
1424.06 144
1424.15 143
1424.23 143
1424.32 144
1424.41 146
1424.49 147
1424.58 148
1424.67 150
1424.75 152
1424.84 156
1424.92 161
1425.01 167
1425.10 175
1425.18 183
1425.27 190
1425.36 197
1425.44 202
1425.53 207
1425.62 210
1425.70 213
1425.79 215
1425.88 218
1425.96 221
1426.05 224
1426.13 226
1426.22 228
1426.31 229
1426.39 231
1426.48 233
1426.57 236
1426.65 241
1426.74 248
1426.83 255
1426.91 262
1427.00 268
1427.09 271
1427.17 271
1427.26 268
1427.35 261
1427.43 251
1427.52 239
1427.60 226
1427.69 213
1427.78 201
1427.86 191
1427.95 183
1428.04 176
1428.12 170
1428.21 163
1428.30 153
1428.38 138
1428.47 120
1428.56 98
1428.64 75
1428.73 53
1428.82 33
1428.90 18
1428.99 8
1429.08 3
1429.16 3
1429.25 6
1429.33 13
1429.42 20
1429.51 27
1429.59 32
1429.68 34
1429.77 34
1429.85 31
1429.94 25
1430.03 18
1430.11 10
1430.20 3
1430.29 0
1430.37 0
1430.46 0
1430.55 0
1430.63 4
1430.72 13
1430.81 24
1430.89 36
1430.98 46
1431.07 55
1431.15 62
1431.24 69
1431.33 76
1431.41 82
1431.50 89
1431.59 96
1431.67 104
1431.76 111
1431.85 117
1431.93 122
1432.02 125
1432.11 124
1432.19 120
1432.28 112
1432.37 99
1432.45 83
1432.54 64
1432.63 45
1432.71 28
1432.80 14
1432.89 4
1432.97 0
1433.06 0
1433.15 1
1433.23 5
1433.32 8
1433.41 11
1433.49 11
1433.58 8
1433.67 3
1433.75 0
1433.84 0
1433.93 0
1434.01 0
1434.10 1
1434.19 11
1434.27 22
1434.36 30
1434.45 34
1434.53 32
1434.62 24
1434.71 11
1434.79 0
1434.88 0
1434.97 0
1435.05 0
1435.14 0
1435.23 0
1435.31 0
1435.40 0
1435.49 11
1435.57 25
1435.66 37
1435.75 45
1435.83 49
1435.92 49
1436.01 46
1436.09 40
1436.18 34
1436.27 28
1436.35 25
1436.44 24
1436.53 25
1436.61 29
1436.70 34
1436.79 39
1436.87 43
1436.96 46
1437.05 48
1437.13 48
1437.22 49
1437.31 52
1437.39 57
1437.48 64
1437.57 72
1437.65 80
1437.74 87
1437.83 92
1437.92 95
1438.00 96
1438.09 95
1438.18 94
1438.26 94
1438.35 94
1438.44 95
1438.52 97
1438.61 100
1438.70 103
1438.78 106
1438.87 111
1438.96 115
1439.04 121
1439.13 127
1439.22 133
1439.30 140
1439.39 147
1439.48 153
1439.56 157
1439.65 159
1439.74 158
1439.83 153
1439.91 145
1440.00 136
1440.09 125
1440.17 116
1440.26 110
1440.35 107
1440.43 109
1440.52 115
1440.61 122
1440.69 128
1440.78 131
1440.87 130
1440.95 124
1441.04 115
1441.13 104
1441.22 95
1441.30 90
1441.39 91
1441.48 98
1441.56 110
1441.65 124
1441.74 136
1441.82 144
1441.91 146
1442.00 142
1442.08 133
1442.17 121
1442.26 108
1442.35 96
1442.43 88
1442.52 83
1442.61 82
1442.69 84
1442.78 87
1442.87 90
1442.95 92
1443.04 91
1443.13 88
1443.21 82
1443.30 74
1443.39 65
1443.48 56
1443.56 49
1443.65 43
1443.74 38
1443.82 34
1443.91 29
1444.00 25
1444.08 21
1444.17 18
1444.26 16
1444.35 18
1444.43 22
1444.52 30
1444.61 41
1444.69 53
1444.78 67
1444.87 80
1444.95 92
1445.04 102
1445.13 109
1445.22 115
1445.30 117
1445.39 118
1445.48 117
1445.56 115
1445.65 113
1445.74 109
1445.82 104
1445.91 99
1446.00 92
1446.09 85
1446.17 76
1446.26 67
1446.35 55
1446.43 43
1446.52 31
1446.61 18
1446.70 7
1446.78 0
1446.87 0
1446.96 0
1447.04 0
1447.13 2
1447.22 10
1447.30 16
1447.39 20
1447.48 21
1447.57 18
1447.65 12
1447.74 4
1447.83 0
1447.91 0
1448.00 0
1448.09 0
1448.18 0
1448.26 0
1448.35 0
1448.44 0
1448.52 6
1448.61 13
1448.70 20
1448.79 27
1448.87 34
1448.96 41
1449.05 50
1449.13 60
1449.22 73
1449.31 86
1449.40 99
1449.48 110
1449.57 118
1449.66 123
1449.74 126
1449.83 126
1449.92 125
1450.01 124
1450.09 122
1450.18 118
1450.27 113
1450.35 104
1450.44 93
1450.53 82
1450.62 70
1450.70 61
1450.79 54
1450.88 52
1450.96 52
1451.05 53
1451.14 54
1451.23 52
1451.31 49
1451.40 43
1451.49 37
1451.57 30
1451.66 23
1451.75 18
1451.84 13
1451.92 9
1452.01 3
1452.10 0
1452.19 0
1452.27 0
1452.36 0
1452.45 0
1452.53 0
1452.62 2
1452.71 11
1452.80 20
1452.88 30
1452.97 39
1453.06 46
1453.14 51
1453.23 53
1453.32 55
1453.41 57
1453.49 61
1453.58 67
1453.67 77
1453.76 88
1453.84 100
1453.93 111
1454.02 120
1454.10 127
1454.19 132
1454.28 134
1454.37 133
1454.45 130
1454.54 125
1454.63 119
1454.72 112
1454.80 106
1454.89 101
1454.98 99
1455.07 99
1455.15 100
1455.24 101
1455.33 102
1455.41 103
1455.50 102
1455.59 100
1455.68 98
1455.76 96
1455.85 94
1455.94 92
1456.03 91
1456.11 91
1456.20 93
1456.29 95
1456.38 97
1456.46 98
1456.55 97
1456.64 94
1456.72 89
1456.81 81
1456.90 71
1456.99 60
1457.07 49
1457.16 39
1457.25 29
1457.34 20
1457.42 13
1457.51 9
1457.60 7
1457.69 7
1457.77 8
1457.86 10
1457.95 12
1458.04 12
1458.12 10
1458.21 6
1458.30 1
1458.39 0
1458.47 0
1458.56 0
1458.65 0
1458.73 0
1458.82 0
1458.91 6
1459.00 10
1459.08 13
1459.17 12
1459.26 8
1459.35 3
1459.43 0
1459.52 0
1459.61 0
1459.70 1
1459.78 7
1459.87 14
1459.96 18
1460.05 19
1460.13 17
1460.22 11
1460.31 5
1460.40 1
1460.48 0
1460.57 0
1460.66 5
1460.75 12
1460.83 20
1460.92 28
1461.01 35
1461.10 41
1461.18 47
1461.27 53
1461.36 59
1461.45 66
1461.53 73
1461.62 79
1461.71 84
1461.80 86
1461.88 85
1461.97 81
1462.06 74
1462.15 66
1462.23 58
1462.32 51
1462.41 46
1462.50 44
1462.58 45
1462.67 48
1462.76 54
1462.85 61
1462.93 70
1463.02 78
1463.11 85
1463.20 90
1463.28 94
1463.37 95
1463.46 95
1463.55 94
1463.63 93
1463.72 91
1463.81 89
1463.90 88
1463.98 87
1464.07 87
1464.16 89
1464.25 92
1464.34 96
1464.42 103
1464.51 111
1464.60 119
1464.69 126
1464.77 132
1464.86 136
1464.95 138
1465.04 138
1465.12 138
1465.21 137
1465.30 135
1465.39 133
1465.47 130
1465.56 127
1465.65 123
1465.74 121
1465.82 120
1465.91 120
1466.00 122
1466.09 124
1466.18 127
1466.26 131
1466.35 135
1466.44 140
1466.53 144
1466.61 148
1466.70 150
1466.79 149
1466.88 144
1466.96 136
1467.05 124
1467.14 112
1467.23 101
1467.31 93
1467.40 87
1467.49 84
1467.58 82
1467.67 82
1467.75 84
1467.84 87
1467.93 91
1468.02 97
1468.10 102
1468.19 107
1468.28 110
1468.37 110
1468.46 106
1468.54 101
1468.63 96
1468.72 92
1468.81 90
1468.89 90
1468.98 92
1469.07 94
1469.16 95
1469.24 94
1469.33 91
1469.42 87
1469.51 81
1469.60 75
1469.68 69
1469.77 62
1469.86 56
1469.95 48
1470.03 39
1470.12 30
1470.21 21
1470.30 15
1470.39 11
1470.47 12
1470.56 17
1470.65 27
1470.74 39
1470.82 51
1470.91 60
1471.00 66
1471.09 66
1471.18 62
1471.26 54
1471.35 45
1471.44 37
1471.53 31
1471.61 27
1471.70 26
1471.79 26
1471.88 27
1471.97 29
1472.05 34
1472.14 41
1472.23 51
1472.32 65
1472.40 82
1472.49 99
1472.58 115
1472.67 127
1472.76 135
1472.84 138
1472.93 136
1473.02 132
1473.11 125
1473.20 117
1473.28 109
1473.37 102
1473.46 96
1473.55 90
1473.63 86
1473.72 82
1473.81 78
1473.90 73
1473.99 68
1474.07 62
1474.16 55
1474.25 47
1474.34 40
1474.43 32
1474.51 26
1474.60 22
1474.69 19
1474.78 17
1474.87 16
1474.95 15
1475.04 13
1475.13 9
1475.22 5
1475.30 2
1475.39 0
1475.48 0
1475.57 0
1475.66 3
1475.74 7
1475.83 11
1475.92 12
1476.01 11
1476.10 5
1476.18 0
1476.27 0
1476.36 0
1476.45 0
1476.54 0
1476.62 2
1476.71 19
1476.80 40
1476.89 61
1476.98 80
1477.06 96
1477.15 108
1477.24 115
1477.33 119
1477.42 119
1477.50 119
1477.59 118
1477.68 116
1477.77 116
1477.86 115
1477.94 114
1478.03 113
1478.12 111
1478.21 108
1478.30 103
1478.38 96
1478.47 87
1478.56 78
1478.65 69
1478.74 62
1478.82 57
1478.91 55
1479.00 55
1479.09 56
1479.18 58
1479.26 60
1479.35 61
1479.44 63
1479.53 66
1479.62 71
1479.70 77
1479.79 85
1479.88 93
1479.97 100
1480.06 103
1480.14 102
1480.23 97
1480.32 90
1480.41 83
1480.50 77
1480.58 75
1480.67 76
1480.76 82
1480.85 90
1480.94 99
1481.03 108
1481.11 116
1481.20 123
1481.29 128
1481.38 130
1481.47 129
1481.55 126
1481.64 120
1481.73 112
1481.82 104
1481.91 98
1481.99 94
1482.08 95
1482.17 100
1482.26 108
1482.35 117
1482.44 126
1482.52 132
1482.61 135
1482.70 134
1482.79 129
1482.88 122
1482.96 114
1483.05 107
1483.14 100
1483.23 95
1483.32 93
1483.40 94
1483.49 98
1483.58 106
1483.67 116
1483.76 130
1483.85 144
1483.93 158
1484.02 171
1484.11 182
1484.20 188
1484.29 190
1484.37 185
1484.46 175
1484.55 161
1484.64 144
1484.73 125
1484.82 106
1484.90 89
1484.99 75
1485.08 65
1485.17 58
1485.26 55
1485.34 55
1485.43 58
1485.52 61
1485.61 65
1485.70 69
1485.79 73
1485.87 77
1485.96 82
1486.05 88
1486.14 97
1486.23 107
1486.32 119
1486.40 130
1486.49 140
1486.58 145
1486.67 145
1486.76 139
1486.85 126
1486.93 109
1487.02 91
1487.11 73
1487.20 58
1487.29 48
1487.37 44
1487.46 44
1487.55 47
1487.64 51
1487.73 54
1487.82 56
1487.90 55
1487.99 54
1488.08 52
1488.17 53
1488.26 57
1488.35 66
1488.43 77
1488.52 91
1488.61 105
1488.70 117
1488.79 126
1488.88 131
1488.96 133
1489.05 132
1489.14 129
1489.23 127
1489.32 126
1489.41 125
1489.49 126
1489.58 127
1489.67 125
1489.76 121
1489.85 113
1489.94 102
1490.02 88
1490.11 73
1490.20 58
1490.29 45
1490.38 37
1490.47 34
1490.55 38
1490.64 47
1490.73 62
1490.82 80
1490.91 99
1491.00 115
1491.08 128
1491.17 135
1491.26 138
1491.35 136
1491.44 134
1491.53 131
1491.62 130
1491.70 130
1491.79 130
1491.88 130
1491.97 127
1492.06 121
1492.15 111
1492.23 99
1492.32 88
1492.41 80
1492.50 77
1492.59 80
1492.68 86
1492.76 96
1492.85 105
1492.94 112
1493.03 116
1493.12 115
1493.21 113
1493.30 109
1493.38 106
1493.47 105
1493.56 105
1493.65 106
1493.74 108
1493.83 109
1493.91 110
1494.00 111
1494.09 113
1494.18 116
1494.27 121
1494.36 128
1494.45 135
1494.53 143
1494.62 148
1494.71 152
1494.80 153
1494.89 153
1494.98 151
1495.07 151
1495.15 153
1495.24 158
1495.33 165
1495.42 172
1495.51 178
1495.60 181
1495.68 181
1495.77 178
1495.86 172
1495.95 165
1496.04 158
1496.13 152
1496.22 148
1496.30 146
1496.39 146
1496.48 150
1496.57 156
1496.66 164
1496.75 174
1496.84 183
1496.92 191
1497.01 195
1497.10 196
1497.19 194
1497.28 190
1497.37 186
1497.46 181
1497.54 177
1497.63 171
1497.72 164
1497.81 155
1497.90 144
1497.99 134
1498.08 125
1498.16 118
1498.25 116
1498.34 116
1498.43 117
1498.52 119
1498.61 118
1498.70 114
1498.78 107
1498.87 98
1498.96 89
1499.05 82
1499.14 79
1499.23 80
1499.32 86
1499.41 95
1499.49 105
1499.58 115
1499.67 124
1499.76 129
1499.85 133
1499.94 135
1500.03 136
1500.11 137
1500.20 138
1500.29 139
1500.38 139
1500.47 136
1500.56 130
1500.65 120
1500.73 110
1500.82 99
1500.91 91
1501.00 86
1501.09 86
1501.18 89
1501.27 96
1501.36 103
1501.44 110
1501.53 116
1501.62 122
1501.71 127
1501.80 133
1501.89 140
1501.98 148
1502.07 154
1502.15 159
1502.24 161
1502.33 160
1502.42 158
1502.51 156
1502.60 157
1502.69 160
1502.78 166
1502.86 174
1502.95 181
1503.04 188
1503.13 191
1503.22 192
1503.31 190
1503.40 185
1503.49 180
1503.57 174
1503.66 169
1503.75 164
1503.84 160
1503.93 157
1504.02 153
1504.11 148
1504.20 142
1504.28 135
1504.37 128
1504.46 123
1504.55 120
1504.64 121
1504.73 125
1504.82 133
1504.91 144
1504.99 157
1505.08 171
1505.17 186
1505.26 199
1505.35 212
1505.44 225
1505.53 235
1505.62 244
1505.70 250
1505.79 256
1505.88 259
1505.97 262
1506.06 265
1506.15 267
1506.24 269
1506.33 272
1506.42 274
1506.50 274
1506.59 275
1506.68 274
1506.77 274
1506.86 275
1506.95 276
1507.04 280
1507.13 284
1507.22 289
1507.30 293
1507.39 294
1507.48 293
1507.57 290
1507.66 285
1507.75 280
1507.84 275
1507.93 273
1508.02 273
1508.10 276
1508.19 281
1508.28 288
1508.37 297
1508.46 307
1508.55 318
1508.64 330
1508.73 341
1508.82 351
1508.90 359
1508.99 364
1509.08 364
1509.17 359
1509.26 350
1509.35 338
1509.44 325
1509.53 312
1509.62 300
1509.70 291
1509.79 284
1509.88 278
1509.97 272
1510.06 266
1510.15 260
1510.24 254
1510.33 247
1510.42 239
1510.51 233
1510.59 227
1510.68 222
1510.77 218
1510.86 214
1510.95 208
1511.04 201
1511.13 192
1511.22 181
1511.31 170
1511.40 162
1511.48 157
1511.57 158
1511.66 164
1511.75 176
1511.84 192
1511.93 209
1512.02 223
1512.11 234
1512.20 241
1512.29 243
1512.37 241
1512.46 237
1512.55 232
1512.64 226
1512.73 221
1512.82 215
1512.91 207
1513.00 196
1513.09 184
1513.18 170
1513.26 157
1513.35 145
1513.44 137
1513.53 134
1513.62 137
1513.71 143
1513.80 152
1513.89 161
1513.98 168
1514.07 171
1514.16 169
1514.24 160
1514.33 146
1514.42 128
1514.51 108
1514.60 89
1514.69 73
1514.78 62
1514.87 58
1514.96 60
1515.05 67
1515.14 77
1515.22 88
1515.31 96
1515.40 101
1515.49 101
1515.58 96
1515.67 85
1515.76 69
1515.85 49
1515.94 26
1516.03 3
1516.12 0
1516.20 0
1516.29 0
1516.38 0
1516.47 0
1516.56 0
1516.65 0
1516.74 6
1516.83 23
1516.92 37
1517.01 45
1517.10 49
1517.19 49
1517.27 47
1517.36 44
1517.45 40
1517.54 37
1517.63 35
1517.72 34
1517.81 35
1517.90 38
1517.99 46
1518.08 58
1518.17 72
1518.26 89
1518.34 105
1518.43 118
1518.52 125
1518.61 126
1518.70 122
1518.79 112
1518.88 100
1518.97 86
1519.06 73
1519.15 61
1519.24 50
1519.33 39
1519.41 30
1519.50 21
1519.59 14
1519.68 7
1519.77 1
1519.86 0
1519.95 0
1520.04 0
1520.13 0
1520.22 0
1520.31 0
1520.40 4
1520.49 14
1520.58 25
1520.66 38
1520.75 52
1520.84 66
1520.93 79
1521.02 91
1521.11 101
1521.20 109
1521.29 117
1521.38 122
1521.47 125
1521.56 126
1521.65 123
1521.74 118
1521.83 109
1521.91 98
1522.00 87
1522.09 78
1522.18 72
1522.27 68
1522.36 68
1522.45 69
1522.54 71
1522.63 73
1522.72 73
1522.81 71
1522.90 70
1522.99 69
1523.08 71
1523.16 74
1523.25 79
1523.34 84
1523.43 88
1523.52 88
1523.61 86
1523.70 81
1523.79 75
1523.88 71
1523.97 70
1524.06 73
1524.15 80
1524.24 89
1524.33 98
1524.42 105
1524.51 108
1524.59 105
1524.68 97
1524.77 86
1524.86 73
1524.95 61
1525.04 52
1525.13 46
1525.22 46
1525.31 50
1525.40 56
1525.49 65
1525.58 73
1525.67 82
1525.76 92
1525.85 101
1525.94 111
1526.02 119
1526.11 126
1526.20 129
1526.29 127
1526.38 120
1526.47 108
1526.56 94
1526.65 79
1526.74 66
1526.83 57
1526.92 52
1527.01 52
1527.10 58
1527.19 68
1527.28 82
1527.37 100
1527.46 118
1527.55 135
1527.63 150
1527.72 160
1527.81 163
1527.90 162
1527.99 156
1528.08 146
1528.17 135
1528.26 124
1528.35 114
1528.44 106
1528.53 101
1528.62 96
1528.71 91
1528.80 84
1528.89 74
1528.98 60
1529.07 43
1529.16 25
1529.25 8
1529.34 0
1529.42 0
1529.51 0
1529.60 0
1529.69 0
1529.78 0
1529.87 7
1529.96 15
1530.05 22
1530.14 30
1530.23 40
1530.32 52
1530.41 65
1530.50 78
1530.59 91
1530.68 102
1530.77 112
1530.86 119
1530.95 123
1531.04 125
1531.13 124
1531.22 119
1531.31 112
1531.39 102
1531.48 91
1531.57 82
1531.66 76
1531.75 75
1531.84 77
1531.93 82
1532.02 87
1532.11 90
1532.20 90
1532.29 88
1532.38 84
1532.47 81
1532.56 81
1532.65 85
1532.74 94
1532.83 107
1532.92 120
1533.01 131
1533.10 138
1533.19 140
1533.28 138
1533.37 132
1533.46 124
1533.55 116
1533.64 109
1533.72 102
1533.81 97
1533.90 94
1533.99 91
1534.08 90
1534.17 90
1534.26 91
1534.35 93
1534.44 93
1534.53 91
1534.62 84
1534.71 73
1534.80 57
1534.89 37
1534.98 16
1535.07 0
1535.16 0
1535.25 0
1535.34 0
1535.43 0
1535.52 0
1535.61 0
1535.70 0
1535.79 4
1535.88 15
1535.97 26
1536.06 36
1536.15 45
1536.24 55
1536.33 65
1536.42 74
1536.51 83
1536.59 88
1536.68 92
1536.77 92
1536.86 91
1536.95 88
1537.04 86
1537.13 86
1537.22 87
1537.31 89
1537.40 91
1537.49 93
1537.58 92
1537.67 90
1537.76 85
1537.85 79
1537.94 73
1538.03 66
1538.12 60
1538.21 53
1538.30 47
1538.39 39
1538.48 31
1538.57 22
1538.66 13
1538.75 5
1538.84 0
1538.93 0
1539.02 0
1539.11 0
1539.20 0
1539.29 4
1539.38 15
1539.47 28
1539.56 42
1539.65 56
1539.74 68
1539.83 80
1539.92 91
1540.01 100
1540.10 110
1540.19 119
1540.28 128
1540.37 136
1540.46 143
1540.55 149
1540.64 154
1540.73 157
1540.82 160
1540.91 163
1540.99 167
1541.08 172
1541.17 178
1541.26 184
1541.35 190
1541.44 194
1541.53 196
1541.62 194
1541.71 189
1541.80 181
1541.89 171
1541.98 162
1542.07 155
1542.16 152
1542.25 154
1542.34 159
1542.43 167
1542.52 176
1542.61 185
1542.70 192
1542.79 196
1542.88 197
1542.97 194
1543.06 187
1543.15 175
1543.24 159
1543.33 141
1543.42 123
1543.51 107
1543.60 95
1543.69 88
1543.78 86
1543.87 89
1543.96 93
1544.05 97
1544.14 98
1544.23 96
1544.32 92
1544.41 86
1544.50 81
1544.59 77
1544.68 75
1544.77 75
1544.86 73
1544.95 69
1545.04 61
1545.13 49
1545.22 34
1545.31 19
1545.40 6
1545.49 0
1545.58 0
1545.67 0
1545.76 11
1545.85 29
1545.94 51
1546.03 75
1546.12 98
1546.21 118
1546.30 132
1546.39 139
1546.48 139
1546.57 133
1546.66 122
1546.75 109
1546.84 96
1546.93 85
1547.02 77
1547.11 75
1547.20 77
1547.29 85
1547.38 94
1547.47 104
1547.56 113
1547.65 118
1547.74 120
1547.83 117
1547.92 112
1548.01 104
1548.10 95
1548.19 85
1548.28 74
1548.37 63
1548.46 52
1548.55 43
1548.64 37
1548.73 34
1548.82 35
1548.91 41
1549.00 49
1549.09 59
1549.18 70
1549.27 79
1549.36 88
1549.45 96
1549.54 103
1549.63 108
1549.72 111
1549.81 112
1549.90 110
1549.99 106
1550.08 98
1550.17 89
1550.26 79
1550.35 69
1550.44 59
1550.53 50
1550.63 42
1550.72 36
1550.81 32
1550.90 29
1550.99 27
1551.08 26
1551.17 26
1551.26 27
1551.35 28
1551.44 30
1551.53 32
1551.62 35
1551.71 37
1551.80 37
1551.89 35
1551.98 32
1552.07 27
1552.16 22
1552.25 18
1552.34 16
1552.43 15
1552.52 16
1552.61 17
1552.70 18
1552.79 18
1552.88 18
1552.97 16
1553.06 15
1553.15 14
1553.24 16
1553.33 21
1553.42 29
1553.51 38
1553.60 47
1553.69 56
1553.78 62
1553.87 64
1553.96 64
1554.05 61
1554.14 56
1554.23 51
1554.32 46
1554.41 42
1554.50 40
1554.59 40
1554.68 43
1554.77 48
1554.86 55
1554.95 63
1555.05 71
1555.14 78
1555.23 85
1555.32 89
1555.41 92
1555.50 94
1555.59 94
1555.68 94
1555.77 94
1555.86 94
1555.95 94
1556.04 92
1556.13 90
1556.22 86
1556.31 79
1556.40 71
1556.49 61
1556.58 50
1556.67 39
1556.76 29
1556.85 21
1556.94 15
1557.03 12
1557.12 11
1557.21 14
1557.30 19
1557.39 26
1557.48 33
1557.57 39
1557.66 45
1557.75 47
1557.84 46
1557.94 42
1558.03 36
1558.12 29
1558.21 22
1558.30 17
1558.39 13
1558.48 12
1558.57 12
1558.66 13
1558.75 13
1558.84 13
1558.93 12
1559.02 10
1559.11 8
1559.20 6
1559.29 5
1559.38 3
1559.47 3
1559.56 2
1559.65 0
1559.74 0
1559.83 0
1559.92 0
1560.01 0
1560.10 0
1560.19 0
1560.29 0
1560.38 6
1560.47 13
1560.56 20
1560.65 26
1560.74 32
1560.83 36
1560.92 39
1561.01 40
1561.10 39
1561.19 36
1561.28 32
1561.37 27
1561.46 22
1561.55 19
1561.64 19
1561.73 21
1561.82 26
1561.91 32
1562.00 37
1562.09 39
1562.18 40
1562.28 38
1562.37 37
1562.46 37
1562.55 38
1562.64 41
1562.73 44
1562.82 46
1562.91 45
1563.00 40
1563.09 33
1563.18 24
1563.27 16
1563.36 10
1563.45 8
1563.54 8
1563.63 12
1563.72 17
1563.81 22
1563.90 26
1563.99 30
1564.09 32
1564.18 33
1564.27 37
1564.36 42
1564.45 50
1564.54 61
1564.63 74
1564.72 87
1564.81 98
1564.90 106
1564.99 111
1565.08 112
1565.17 110
1565.26 107
1565.35 105
1565.44 103
1565.53 104
1565.62 106
1565.72 109
1565.81 112
1565.90 114
1565.99 116
1566.08 116
1566.17 116
1566.26 114
1566.35 111
1566.44 107
1566.53 103
1566.62 100
1566.71 97
1566.80 94
1566.89 92
1566.98 90
1567.07 88
1567.16 86
1567.26 85
1567.35 86
1567.44 89
1567.53 96
1567.62 105
1567.71 115
1567.80 125
1567.89 132
1567.98 135
1568.07 132
1568.16 124
1568.25 111
1568.34 97
1568.43 82
1568.52 71
1568.62 62
1568.71 59
1568.80 60
1568.89 65
1568.98 74
1569.07 84
1569.16 93
1569.25 102
1569.34 108
1569.43 112
1569.52 114
1569.61 114
1569.70 115
1569.79 115
1569.88 116
1569.98 117
1570.07 118
1570.16 118
1570.25 116
1570.34 112
1570.43 106
1570.52 101
1570.61 97
1570.70 95
1570.79 95
1570.88 97
1570.97 99
1571.06 100
1571.15 99
1571.25 94
1571.34 86
1571.43 76
1571.52 65
1571.61 54
1571.70 46
1571.79 41
1571.88 41
1571.97 45
1572.06 51
1572.15 59
1572.24 67
1572.33 74
1572.43 80
1572.52 84
1572.61 87
1572.70 88
1572.79 87
1572.88 84
1572.97 79
1573.06 74
1573.15 69
1573.24 66
1573.33 67
1573.42 71
1573.51 77
1573.61 86
1573.70 93
1573.79 99
1573.88 104
1573.97 106
1574.06 107
1574.15 109
1574.24 113
1574.33 117
1574.42 122
1574.51 124
1574.60 123
1574.70 118
1574.79 110
1574.88 101
1574.97 91
1575.06 85
1575.15 84
1575.24 87
1575.33 94
1575.42 102
1575.51 110
1575.60 114
1575.69 113
1575.79 107
1575.88 97
1575.97 86
1576.06 75
1576.15 67
1576.24 62
1576.33 60
1576.42 60
1576.51 60
1576.60 60
1576.69 60
1576.79 58
1576.88 56
1576.97 55
1577.06 56
1577.15 59
1577.24 65
1577.33 73
1577.42 81
1577.51 90
1577.60 98
1577.69 103
1577.79 105
1577.88 104
1577.97 101
1578.06 99
1578.15 97
1578.24 96
1578.33 98
1578.42 102
1578.51 106
1578.60 110
1578.69 113
1578.79 116
1578.88 118
1578.97 119
1579.06 119
1579.15 117
1579.24 112
1579.33 103
1579.42 91
1579.51 75
1579.60 58
1579.70 42
1579.79 28
1579.88 19
1579.97 15
1580.06 14
1580.15 16
1580.24 20
1580.33 23
1580.42 24
1580.51 24
1580.61 22
1580.70 19
1580.79 17
1580.88 14
1580.97 13
1581.06 12
1581.15 13
1581.24 15
1581.33 20
1581.42 26
1581.52 34
1581.61 44
1581.70 53
1581.79 62
1581.88 67
1581.97 70
1582.06 68
1582.15 63
1582.24 56
1582.34 48
1582.43 42
1582.52 38
1582.61 40
1582.70 47
1582.79 60
1582.88 77
1582.97 97
1583.06 117
1583.15 132
1583.25 143
1583.34 148
1583.43 146
1583.52 141
1583.61 135
1583.70 129
1583.79 125
1583.88 123
1583.97 121
1584.07 119
1584.16 116
1584.25 112
1584.34 107
1584.43 101
1584.52 95
1584.61 91
1584.70 87
1584.79 85
1584.89 85
1584.98 87
1585.07 92
1585.16 100
1585.25 110
1585.34 121
1585.43 133
1585.52 144
1585.61 153
1585.71 159
1585.80 162
1585.89 161
1585.98 156
1586.07 146
1586.16 134
1586.25 119
1586.34 102
1586.44 87
1586.53 74
1586.62 65
1586.71 59
1586.80 57
1586.89 59
1586.98 63
1587.07 68
1587.16 75
1587.26 84
1587.35 94
1587.44 106
1587.53 118
1587.62 130
1587.71 141
1587.80 150
1587.89 157
1587.99 161
1588.08 163
1588.17 165
1588.26 166
1588.35 166
1588.44 165
1588.53 162
1588.62 158
1588.72 152
1588.81 144
1588.90 136
1588.99 128
1589.08 122
1589.17 115
1589.26 109
1589.35 102
1589.45 94
1589.54 86
1589.63 76
1589.72 69
1589.81 64
1589.90 65
1589.99 72
1590.08 85
1590.18 103
1590.27 123
1590.36 142
1590.45 159
1590.54 171
1590.63 176
1590.72 176
1590.81 170
1590.91 162
1591.00 154
1591.09 150
1591.18 149
1591.27 155
1591.36 165
1591.45 178
1591.55 193
1591.64 207
1591.73 218
1591.82 225
1591.91 229
1592.00 228
1592.09 224
1592.18 217
1592.28 210
1592.37 200
1592.46 190
1592.55 177
1592.64 163
1592.73 146
1592.82 127
1592.92 106
1593.01 84
1593.10 64
1593.19 46
1593.28 32
1593.37 23
1593.46 19
1593.56 18
1593.65 20
1593.74 24
1593.83 26
1593.92 26
1594.01 24
1594.10 18
1594.19 10
1594.29 0
1594.38 0
1594.47 0
1594.56 0
1594.65 0
1594.74 0
1594.83 0
1594.93 0
1595.02 0
1595.11 6
1595.20 14
1595.29 22
1595.38 28
1595.47 35
1595.57 41
1595.66 49
1595.75 58
1595.84 68
1595.93 79
1596.02 90
1596.11 98
1596.21 102
1596.30 103
1596.39 99
1596.48 91
1596.57 82
1596.66 73
1596.76 65
1596.85 61
1596.94 59
1597.03 61
1597.12 64
1597.21 68
1597.30 71
1597.40 73
1597.49 72
1597.58 71
1597.67 70
1597.76 69
1597.85 70
1597.94 71
1598.04 72
1598.13 74
1598.22 74
1598.31 71
1598.40 67
1598.49 60
1598.59 51
1598.68 42
1598.77 34
1598.86 29
1598.95 28
1599.04 31
1599.13 38
1599.23 48
1599.32 58
1599.41 68
1599.50 76
1599.59 80
1599.68 82
1599.78 83
1599.87 83
1599.96 86
1600.05 90
1600.14 96
1600.23 103
1600.32 110
1600.42 113
1600.51 113
1600.60 110
1600.69 103
1600.78 95
1600.87 89
1600.97 86
1601.06 87
1601.15 92
1601.24 98
1601.33 105
1601.42 109
1601.52 109
1601.61 106
1601.70 99
1601.79 90
1601.88 80
1601.97 71
1602.07 62
1602.16 54
1602.25 48
1602.34 45
1602.43 45
1602.52 49
1602.61 56
1602.71 69
1602.80 86
1602.89 105
1602.98 125
1603.07 143
1603.16 157
1603.26 167
1603.35 170
1603.44 168
1603.53 160
1603.62 149
1603.71 139
1603.81 131
1603.90 126
1603.99 126
1604.08 130
1604.17 136
1604.26 142
1604.36 145
1604.45 145
1604.54 142
1604.63 138
1604.72 135
1604.82 133
1604.91 135
1605.00 141
1605.09 148
1605.18 155
1605.27 159
1605.37 159
1605.46 155
1605.55 147
1605.64 136
1605.73 124
1605.82 114
1605.92 107
1606.01 103
1606.10 100
1606.19 98
1606.28 95
1606.37 90
1606.47 81
1606.56 69
1606.65 56
1606.74 44
1606.83 36
1606.92 34
1607.02 39
1607.11 51
1607.20 68
1607.29 88
1607.38 109
1607.48 129
1607.57 147
1607.66 161
1607.75 171
1607.84 178
1607.93 183
1608.03 185
1608.12 184
1608.21 180
1608.30 173
1608.39 162
1608.49 150
1608.58 138
1608.67 126
1608.76 117
1608.85 110
1608.94 106
1609.04 105
1609.13 104
1609.22 105
1609.31 106
1609.40 108
1609.50 111
1609.59 117
1609.68 124
1609.77 134
1609.86 145
1609.95 157
1610.05 168
1610.14 177
1610.23 182
1610.32 184
1610.41 181
1610.51 173
1610.60 164
1610.69 153
1610.78 145
1610.87 139
1610.97 138
1611.06 141
1611.15 148
1611.24 155
1611.33 161
1611.42 164
1611.52 163
1611.61 158
1611.70 149
1611.79 138
1611.88 126
1611.98 116
1612.07 107
1612.16 100
1612.25 96
1612.34 93
1612.44 91
1612.53 89
1612.62 86
1612.71 82
1612.80 78
1612.90 72
1612.99 66
1613.08 60
1613.17 53
1613.26 47
1613.35 41
1613.45 36
1613.54 32
1613.63 30
1613.72 31
1613.81 35
1613.91 40
1614.00 46
1614.09 52
1614.18 58
1614.27 64
1614.37 68
1614.46 69
1614.55 68
1614.64 65
1614.73 60
1614.83 54
1614.92 47
1615.01 42
1615.10 38
1615.19 37
1615.29 38
1615.38 41
1615.47 43
1615.56 44
1615.65 44
1615.75 40
1615.84 35
1615.93 29
1616.02 22
1616.11 17
1616.21 12
1616.30 8
1616.39 4
1616.48 0
1616.57 0
1616.67 0
1616.76 0
1616.85 0
1616.94 0
1617.04 0
1617.13 0
1617.22 3
1617.31 11
1617.40 20
1617.50 28
1617.59 37
1617.68 45
1617.77 53
1617.86 61
1617.96 68
1618.05 74
1618.14 79
1618.23 82
1618.32 85
1618.42 89
1618.51 92
1618.60 95
1618.69 99
1618.78 104
1618.88 109
1618.97 115
1619.06 123
1619.15 130
1619.25 137
1619.34 143
1619.43 147
1619.52 147
1619.61 145
1619.71 141
1619.80 135
1619.89 128
1619.98 121
1620.07 115
1620.17 110
1620.26 106
1620.35 106
1620.44 108
1620.53 115
1620.63 124
1620.72 135
1620.81 147
1620.90 158
1621.00 166
1621.09 171
1621.18 172
1621.27 169
1621.36 163
1621.46 153
1621.55 141
1621.64 127
1621.73 110
1621.83 93
1621.92 76
1622.01 60
1622.10 46
1622.19 34
1622.29 24
1622.38 16
1622.47 10
1622.56 6
1622.66 3
1622.75 3
1622.84 7
1622.93 14
1623.02 24
1623.12 35
1623.21 46
1623.30 56
1623.39 62
1623.49 66
1623.58 69
1623.67 70
1623.76 73
1623.85 77
1623.95 85
1624.04 95
1624.13 109
1624.22 124
1624.32 141
1624.41 159
1624.50 175
1624.59 188
1624.68 197
1624.78 202
1624.87 204
1624.96 202
1625.05 200
1625.15 199
1625.24 200
1625.33 201
1625.42 203
1625.52 204
1625.61 202
1625.70 197
1625.79 187
1625.88 174
1625.98 158
1626.07 142
1626.16 127
1626.25 113
1626.35 100
1626.44 91
1626.53 83
1626.62 79
1626.72 79
1626.81 82
1626.90 90
1626.99 101
1627.08 116
1627.18 130
1627.27 143
1627.36 152
1627.45 153
1627.55 148
1627.64 136
1627.73 119
1627.82 101
1627.92 84
1628.01 72
1628.10 65
1628.19 64
1628.29 69
1628.38 79
1628.47 90
1628.56 101
1628.65 110
1628.75 115
1628.84 116
1628.93 113
1629.02 108
1629.12 103
1629.21 102
1629.30 105
1629.39 113
1629.49 126
1629.58 140
1629.67 153
1629.76 162
1629.86 164
1629.95 160
1630.04 151
1630.13 138
1630.23 125
1630.32 113
1630.41 105
1630.50 100
1630.60 99
1630.69 102
1630.78 107
1630.87 114
1630.97 123
1631.06 132
1631.15 142
1631.24 150
1631.33 157
1631.43 159
1631.52 158
1631.61 153
1631.70 145
1631.80 135
1631.89 125
1631.98 115
1632.07 107
1632.17 102
1632.26 101
1632.35 102
1632.44 107
1632.54 112
1632.63 119
1632.72 125
1632.81 130
1632.91 134
1633.00 139
1633.09 145
1633.18 154
1633.28 167
1633.37 182
1633.46 198
1633.55 214
1633.65 227
1633.74 235
1633.83 237
1633.92 234
1634.02 226
1634.11 215
1634.20 203
1634.29 193
1634.39 184
1634.48 179
1634.57 176
1634.67 174
1634.76 172
1634.85 170
1634.94 166
1635.04 160
1635.13 151
1635.22 141
1635.31 130
1635.41 119
1635.50 108
1635.59 97
1635.68 86
1635.78 75
1635.87 64
1635.96 53
1636.05 43
1636.15 36
1636.24 29
1636.33 25
1636.42 23
1636.52 23
1636.61 25
1636.70 28
1636.79 31
1636.89 34
1636.98 35
1637.07 34
1637.17 30
1637.26 24
1637.35 17
1637.44 11
1637.54 6
1637.63 3
1637.72 4
1637.81 8
1637.91 15
1638.00 24
1638.09 34
1638.18 44
1638.28 52
1638.37 55
1638.46 53
1638.55 45
1638.65 31
1638.74 12
1638.83 0
1638.93 0
1639.02 0
1639.11 0
1639.20 0
1639.30 0
1639.39 0
1639.48 0
1639.57 13
1639.67 25
1639.76 34
1639.85 40
1639.95 45
1640.04 49
1640.13 54
1640.22 59
1640.32 64
1640.41 68
1640.50 72
1640.59 75
1640.69 77
1640.78 77
1640.87 75
1640.96 69
1641.06 60
1641.15 49
1641.24 36
1641.34 23
1641.43 12
1641.52 4
1641.61 0
1641.71 0
1641.80 1
1641.89 4
1641.99 9
1642.08 14
1642.17 21
1642.26 29
1642.36 38
1642.45 48
1642.54 58
1642.63 66
1642.73 71
1642.82 73
1642.91 71
1643.01 64
1643.10 55
1643.19 44
1643.28 35
1643.38 28
1643.47 26
1643.56 31
1643.66 40
1643.75 54
1643.84 70
1643.93 84
1644.03 97
1644.12 106
1644.21 112
1644.31 116
1644.40 119
1644.49 124
1644.58 130
1644.68 137
1644.77 144
1644.86 150
1644.95 155
1645.05 158
1645.14 159
1645.23 160
1645.33 162
1645.42 164
1645.51 167
1645.60 170
1645.70 172
1645.79 171
1645.88 167
1645.98 160
1646.07 152
1646.16 143
1646.26 135
1646.35 129
1646.44 125
1646.53 123
1646.63 121
1646.72 121
1646.81 122
1646.91 124
1647.00 127
1647.09 133
1647.18 140
1647.28 150
1647.37 160
1647.46 170
1647.56 178
1647.65 185
1647.74 191
1647.83 194
1647.93 195
1648.02 193
1648.11 189
1648.21 181
1648.30 170
1648.39 159
1648.49 147
1648.58 136
1648.67 128
1648.76 122
1648.86 118
1648.95 114
1649.04 111
1649.14 107
1649.23 103
1649.32 99
1649.41 97
1649.51 98
1649.60 102
1649.69 109
1649.79 120
1649.88 132
1649.97 144
1650.07 155
1650.16 165
1650.25 171
1650.34 175
1650.44 176
1650.53 173
1650.62 167
1650.72 158
1650.81 147
1650.90 136
1651.00 127
1651.09 121
1651.18 120
1651.27 123
1651.37 130
1651.46 136
1651.55 140
1651.65 139
1651.74 132
1651.83 119
1651.93 103
1652.02 85
1652.11 67
1652.20 51
1652.30 37
1652.39 26
1652.48 17
1652.58 10
1652.67 4
1652.76 0
1652.86 0
1652.95 0
1653.04 0
1653.14 0
1653.23 0
1653.32 0
1653.41 0
1653.51 1
1653.60 1
1653.69 1
1653.79 2
1653.88 4
1653.97 10
1654.07 17
1654.16 27
1654.25 39
1654.35 51
1654.44 63
1654.53 74
1654.63 84
1654.72 94
1654.81 104
1654.90 113
1655.00 121
1655.09 128
1655.18 132
1655.28 133
1655.37 131
1655.46 126
1655.56 122
1655.65 119
1655.74 120
1655.84 125
1655.93 133
1656.02 143
1656.12 153
1656.21 160
1656.30 163
1656.39 161
1656.49 153
1656.58 143
1656.67 132
1656.77 122
1656.86 113
1656.95 108
1657.05 105
1657.14 103
1657.23 102
1657.33 99
1657.42 95
1657.51 90
1657.61 85
1657.70 81
1657.79 80
1657.89 83
1657.98 89
1658.07 97
1658.17 106
1658.26 113
1658.35 117
1658.45 115
1658.54 110
1658.63 101
1658.72 93
1658.82 87
1658.91 87
1659.00 92
1659.10 101
1659.19 113
1659.28 124
1659.38 132
1659.47 136
1659.56 134
1659.66 128
1659.75 120
1659.84 111
1659.94 104
1660.03 99
1660.12 97
1660.22 96
1660.31 97
1660.40 97
1660.50 97
1660.59 94
1660.68 88
1660.78 79
1660.87 68
1660.96 55
1661.06 43
1661.15 33
1661.24 27
1661.34 25
1661.43 28
1661.52 34
1661.62 43
1661.71 53
1661.80 62
1661.90 71
1661.99 78
1662.08 83
1662.18 86
1662.27 87
1662.36 88
1662.46 90
1662.55 93
1662.64 99
1662.74 106
1662.83 116
1662.92 125
1663.02 133
1663.11 136
1663.20 134
1663.30 126
1663.39 114
1663.48 98
1663.58 80
1663.67 62
1663.76 46
1663.86 34
1663.95 26
1664.04 22
1664.14 22
1664.23 25
1664.32 28
1664.42 31
1664.51 31
1664.60 30
1664.70 27
1664.79 24
1664.88 22
1664.98 22
1665.07 26
1665.16 31
1665.26 37
1665.35 41
1665.44 42
1665.54 40
1665.63 33
1665.72 24
1665.82 13
1665.91 3
1666.01 0
1666.10 0
1666.19 0
1666.29 0
1666.38 0
1666.47 0
1666.57 0
1666.66 0
1666.75 0
1666.85 9
1666.94 20
1667.03 29
1667.13 37
1667.22 41
1667.31 41
1667.41 39
1667.50 35
1667.59 32
1667.69 34
1667.78 41
1667.87 55
1667.97 74
1668.06 95
1668.16 116
1668.25 134
1668.34 147
1668.44 155
1668.53 159
1668.62 162
1668.72 164
1668.81 168
1668.90 173
1669.00 179
1669.09 183
1669.18 184
1669.28 181
1669.37 174
1669.46 165
1669.56 154
1669.65 143
1669.74 133
1669.84 125
1669.93 119
1670.03 115
1670.12 115
1670.21 118
1670.31 124
1670.40 133
1670.49 144
1670.59 156
1670.68 169
1670.77 183
1670.87 198
1670.96 214
1671.05 232
1671.15 251
1671.24 271
1671.34 290
1671.43 306
1671.52 317
1671.62 324
1671.71 326
1671.80 325
1671.90 322
1671.99 320
1672.08 320
1672.18 322
1672.27 325
1672.37 328
1672.46 329
1672.55 328
1672.65 323
1672.74 314
1672.83 304
1672.93 292
1673.02 281
1673.11 271
1673.21 263
1673.30 257
1673.40 252
1673.49 251
1673.58 252
1673.68 256
1673.77 262
1673.86 271
1673.96 280
1674.05 287
1674.14 291
1674.24 290
1674.33 285
1674.43 276
1674.52 265
1674.61 254
1674.71 244
1674.80 235
1674.89 227
1674.99 217
1675.08 206
1675.17 192
1675.27 175
1675.36 156
1675.46 138
1675.55 122
1675.64 109
1675.74 103
1675.83 102
1675.92 106
1676.02 115
1676.11 128
1676.21 143
1676.30 159
1676.39 175
1676.49 187
1676.58 197
1676.67 203
1676.77 205
1676.86 204
1676.96 201
1677.05 198
1677.14 194
1677.24 191
1677.33 188
1677.42 187
1677.52 186
1677.61 187
1677.71 189
1677.80 192
1677.89 198
1677.99 204
1678.08 211
1678.17 218
1678.27 226
1678.36 234
1678.46 241
1678.55 248
1678.64 252
1678.74 253
1678.83 252
1678.92 246
1679.02 238
1679.11 229
1679.21 221
1679.30 216
1679.39 214
1679.49 216
1679.58 221
1679.68 227
1679.77 232
1679.86 233
1679.96 229
1680.05 220
1680.14 207
1680.24 191
1680.33 175
1680.43 160
1680.52 148
1680.61 139
1680.71 133
1680.80 129
1680.90 124
1680.99 118
1681.08 109
1681.18 96
1681.27 80
1681.36 62
1681.46 45
1681.55 29
1681.65 17
1681.74 8
1681.83 3
1681.93 0
1682.02 0
1682.12 0
1682.21 0
1682.30 0
1682.40 0
1682.49 0
1682.59 0
1682.68 0
1682.77 8
1682.87 23
1682.96 41
1683.05 60
1683.15 79
1683.24 97
1683.34 112
1683.43 125
1683.52 133
1683.62 138
1683.71 139
1683.81 137
1683.90 135
1683.99 134
1684.09 135
1684.18 137
1684.28 140
1684.37 142
1684.46 143
1684.56 142
1684.65 139
1684.75 135
1684.84 132
1684.93 132
1685.03 135
1685.12 143
1685.22 153
1685.31 165
1685.40 179
1685.50 191
1685.59 202
1685.69 211
1685.78 218
1685.87 224
1685.97 228
1686.06 230
1686.16 232
1686.25 233
1686.34 233
1686.44 232
1686.53 230
1686.63 228
1686.72 227
1686.81 227
1686.91 229
1687.00 234
1687.10 240
1687.19 247
1687.28 256
1687.38 266
1687.47 275
1687.57 283
1687.66 291
1687.75 295
1687.85 296
1687.94 293
1688.04 286
1688.13 277
1688.22 267
1688.32 257
1688.41 249
1688.51 245
1688.60 244
1688.69 245
1688.79 249
1688.88 254
1688.98 260
1689.07 267
1689.16 275
1689.26 283
1689.35 291
1689.45 297
1689.54 303
1689.64 307
1689.73 311
1689.82 315
1689.92 321
1690.01 328
1690.11 335
1690.20 342
1690.29 345
1690.39 344
1690.48 337
1690.58 325
1690.67 310
1690.76 293
1690.86 278
1690.95 264
1691.05 256
1691.14 252
1691.24 254
1691.33 259
1691.42 268
1691.52 280
1691.61 293
1691.71 308
1691.80 323
1691.89 340
1691.99 358
1692.08 377
1692.18 396
1692.27 415
1692.37 432
1692.46 447
1692.55 460
1692.65 469
1692.74 474
1692.84 475
1692.93 471
1693.02 463
1693.12 450
1693.21 435
1693.31 417
1693.40 397
1693.50 376
1693.59 356
1693.68 336
1693.78 317
1693.87 298
1693.97 279
1694.06 260
1694.16 242
1694.25 225
1694.34 209
1694.44 194
1694.53 182
1694.63 171
1694.72 163
1694.81 157
1694.91 151
1695.00 147
1695.10 144
1695.19 141
1695.29 140
1695.38 139
1695.47 139
1695.57 140
1695.66 141
1695.76 143
1695.85 144
1695.95 146
1696.04 148
1696.13 153
1696.23 160
1696.32 168
1696.42 176
1696.51 183
1696.61 186
1696.70 184
1696.79 178
1696.89 169
1696.98 159
1697.08 152
1697.17 147
1697.27 146
1697.36 148
1697.45 152
1697.55 156
1697.64 158
1697.74 158
1697.83 155
1697.93 150
1698.02 144
1698.12 137
1698.21 131
1698.30 127
1698.40 126
1698.49 128
1698.59 134
1698.68 142
1698.78 151
1698.87 160
1698.96 169
1699.06 175
1699.15 181
1699.25 185
1699.34 189
1699.44 194
1699.53 199
1699.62 205
1699.72 211
1699.81 216
1699.91 219
1700.00 220
1700.10 219
1700.19 217
1700.29 214
1700.38 210
1700.47 208
1700.57 206
1700.66 204
1700.76 202
1700.85 198
1700.95 193
1701.04 186
1701.14 179
1701.23 171
1701.32 164
1701.42 158
1701.51 154
1701.61 151
1701.70 148
1701.80 145
1701.89 140
1701.99 135
1702.08 130
1702.17 125
1702.27 121
1702.36 118
1702.46 118
1702.55 119
1702.65 122
1702.74 125
1702.84 129
1702.93 131
1703.02 130
1703.12 128
1703.21 124
1703.31 119
1703.40 113
1703.50 108
1703.59 105
1703.69 103
1703.78 104
1703.87 109
1703.97 117
1704.06 128
1704.16 143
1704.25 160
1704.35 178
1704.44 196
1704.54 213
1704.63 227
1704.73 240
1704.82 251
1704.91 260
1705.01 268
1705.10 273
1705.20 276
1705.29 275
1705.39 273
1705.48 268
1705.58 262
1705.67 256
1705.77 247
1705.86 237
1705.95 225
1706.05 211
1706.14 195
1706.24 179
1706.33 163
1706.43 149
1706.52 137
1706.62 126
1706.71 117
1706.81 108
1706.90 99
1706.99 92
1707.09 86
1707.18 82
1707.28 81
1707.37 82
1707.47 85
1707.56 89
1707.66 94
1707.75 98
1707.85 104
1707.94 111
1708.04 120
1708.13 132
1708.22 147
1708.32 164
1708.41 182
1708.51 200
1708.60 216
1708.70 227
1708.79 234
1708.89 235
1708.98 229
1709.08 219
1709.17 205
1709.27 189
1709.36 173
1709.45 159
1709.55 149
1709.64 141
1709.74 136
1709.83 134
1709.93 132
1710.02 130
1710.12 129
1710.21 127
1710.31 125
1710.40 123
1710.50 120
1710.59 116
1710.69 110
1710.78 102
1710.87 92
1710.97 81
1711.06 71
1711.16 63
1711.25 56
1711.35 53
1711.44 50
1711.54 50
1711.63 50
1711.73 51
1711.82 54
1711.92 59
1712.01 64
1712.11 70
1712.20 76
1712.30 81
1712.39 83
1712.48 81
1712.58 76
1712.67 68
1712.77 56
1712.86 42
1712.96 25
1713.05 9
1713.15 0
1713.24 0
1713.34 0
1713.43 0
1713.53 0
1713.62 0
1713.72 0
1713.81 0
1713.91 6
1714.00 19
1714.10 30
1714.19 39
1714.29 45
1714.38 47
1714.47 46
1714.57 43
1714.66 40
1714.76 40
1714.85 45
1714.95 56
1715.04 73
1715.14 93
1715.23 114
1715.33 133
1715.42 148
1715.52 156
1715.61 159
1715.71 159
1715.80 155
1715.90 152
1715.99 151
1716.09 153
1716.18 157
1716.28 164
1716.37 171
1716.47 177
1716.56 182
1716.66 186
1716.75 189
1716.85 192
1716.94 197
1717.04 205
1717.13 216
1717.22 229
1717.32 241
1717.41 251
1717.51 256
1717.60 256
1717.70 250
1717.79 240
1717.89 228
1717.98 215
1718.08 204
1718.17 196
1718.27 194
1718.36 196
1718.46 201
1718.55 209
1718.65 215
1718.74 218
1718.84 216
1718.93 206
1719.03 190
1719.12 169
1719.22 147
1719.31 126
1719.41 109
1719.50 99
1719.60 95
1719.69 97
1719.79 104
1719.88 112
1719.98 122
1720.07 130
1720.17 137
1720.26 143
1720.36 148
1720.45 153
1720.55 157
1720.64 161
1720.74 165
1720.83 167
1720.93 168
1721.02 167
1721.12 165
1721.21 162
1721.31 158
1721.40 154
1721.50 148
1721.59 139
1721.69 129
1721.78 119
1721.88 111
1721.97 105
1722.07 105
1722.16 109
1722.26 115
1722.35 121
1722.45 124
1722.54 122
1722.64 115
1722.73 103
1722.83 89
1722.92 75
1723.02 62
1723.11 52
1723.21 43
1723.30 36
1723.40 30
1723.49 25
1723.59 20
1723.68 17
1723.78 15
1723.87 15
1723.97 16
1724.06 19
1724.16 23
1724.25 28
1724.35 35
1724.44 42
1724.54 50
1724.63 58
1724.73 67
1724.82 76
1724.92 84
1725.01 92
1725.11 99
1725.20 105
1725.30 111
1725.39 115
1725.49 118
1725.58 120
1725.68 122
1725.77 125
1725.87 129
1725.96 135
1726.06 142
1726.15 149
1726.25 153
1726.34 153
1726.44 147
1726.53 134
1726.63 116
1726.72 96
1726.82 75
1726.91 58
1727.01 47
1727.11 41
1727.20 42
1727.30 48
1727.39 56
1727.49 66
1727.58 74
1727.68 81
1727.77 87
1727.87 91
1727.96 94
1728.06 98
1728.15 103
1728.25 108
1728.34 114
1728.44 119
1728.53 123
1728.63 124
1728.72 123
1728.82 118
1728.91 111
1729.01 102
1729.10 92
1729.20 81
1729.29 70
1729.39 60
1729.48 50
1729.58 42
1729.67 36
1729.77 31
1729.87 27
1729.96 24
1730.06 22
1730.15 21
1730.25 23
1730.34 29
1730.44 38
1730.53 53
1730.63 73
1730.72 96
1730.82 121
1730.91 145
1731.01 168
1731.10 188
1731.20 204
1731.29 218
1731.39 229
1731.48 236
1731.58 240
1731.67 241
1731.77 237
1731.87 228
1731.96 217
1732.06 204
1732.15 191
1732.25 180
1732.34 173
1732.44 169
1732.53 169
1732.63 172
1732.72 178
1732.82 184
1732.91 191
1733.01 197
1733.10 200
1733.20 198
1733.29 191
1733.39 177
1733.49 158
1733.58 137
1733.68 116
1733.77 101
1733.87 94
1733.96 94
1734.06 101
1734.15 113
1734.25 125
1734.34 134
1734.44 139
1734.53 140
1734.63 137
1734.72 133
1734.82 128
1734.92 125
1735.01 122
1735.11 120
1735.20 117
1735.30 114
1735.39 111
1735.49 110
1735.58 111
1735.68 118
1735.77 128
1735.87 141
1735.96 155
1736.06 167
1736.16 175
1736.25 177
1736.35 172
1736.44 162
1736.54 149
1736.63 133
1736.73 118
1736.82 103
1736.92 91
1737.01 81
1737.11 72
1737.20 63
1737.30 56
1737.40 49
1737.49 44
1737.59 42
1737.68 44
1737.78 52
1737.87 63
1737.97 78
1738.06 92
1738.16 105
1738.25 114
1738.35 118
1738.45 117
1738.54 112
1738.64 106
1738.73 100
1738.83 96
1738.92 95
1739.02 98
1739.11 103
1739.21 110
1739.30 118
1739.40 125
1739.50 131
1739.59 134
1739.69 135
1739.78 133
1739.88 130
1739.97 127
1740.07 126
1740.16 127
1740.26 130
1740.36 136
1740.45 143
1740.55 151
1740.64 158
1740.74 164
1740.83 167
1740.93 167
1741.02 164
1741.12 158
1741.21 151
1741.31 143
1741.41 137
1741.50 133
1741.60 133
1741.69 138
1741.79 147
1741.88 158
1741.98 171
1742.07 183
1742.17 192
1742.27 196
1742.36 196
1742.46 190
1742.55 182
1742.65 171
1742.74 160
1742.84 151
1742.93 145
1743.03 142
1743.13 143
1743.22 146
1743.32 149
1743.41 151
1743.51 151
1743.60 148
1743.70 143
1743.79 135
1743.89 128
1743.99 121
1744.08 115
1744.18 111
1744.27 109
1744.37 109
1744.46 111
1744.56 115
1744.66 122
1744.75 130
1744.85 139
1744.94 147
1745.04 152
1745.13 153
1745.23 148
1745.32 137
1745.42 122
1745.52 104
1745.61 83
1745.71 63
1745.80 43
1745.90 23
1745.99 5
1746.09 0
1746.19 0
1746.28 0
1746.38 0
1746.47 0
1746.57 0
1746.66 0
1746.76 4
1746.86 18
1746.95 29
1747.05 34
1747.14 34
1747.24 32
1747.33 30
1747.43 32
1747.53 40
1747.62 53
1747.72 70
1747.81 86
1747.91 100
1748.00 109
1748.10 112
1748.20 110
1748.29 105
1748.39 98
1748.48 91
1748.58 85
1748.67 78
1748.77 72
1748.87 67
1748.96 64
1749.06 65
1749.15 71
1749.25 82
1749.34 97
1749.44 114
1749.54 128
1749.63 138
1749.73 142
1749.82 140
1749.92 135
1750.01 129
1750.11 125
1750.21 124
1750.30 126
1750.40 129
1750.49 131
1750.59 128
1750.68 121
1750.78 109
1750.88 96
1750.97 84
1751.07 77
1751.16 77
1751.26 87
1751.36 105
1751.45 130
1751.55 158
1751.64 188
1751.74 216
1751.83 241
1751.93 262
1752.03 277
1752.12 286
1752.22 288
1752.31 283
1752.41 271
1752.51 253
1752.60 232
1752.70 212
1752.79 196
1752.89 184
1752.98 179
1753.08 178
1753.18 181
1753.27 186
1753.37 189
1753.46 190
1753.56 188
1753.66 182
1753.75 172
1753.85 160
1753.94 147
1754.04 132
1754.14 118
1754.23 103
1754.33 89
1754.42 77
1754.52 66
1754.61 58
1754.71 51
1754.81 47
1754.90 44
1755.00 42
1755.09 39
1755.19 35
1755.29 30
1755.38 24
1755.48 16
1755.57 8
1755.67 2
1755.77 0
1755.86 0
1755.96 0
1756.05 0
1756.15 0
1756.25 0
1756.34 0
1756.44 0
1756.53 0
1756.63 3
1756.72 9
1756.82 15
1756.92 22
1757.01 31
1757.11 40
1757.20 49
1757.30 59
1757.40 69
1757.49 80
1757.59 92
1757.68 105
1757.78 117
1757.88 130
1757.97 142
1758.07 153
1758.16 164
1758.26 173
1758.36 183
1758.45 192
1758.55 202
1758.64 211
1758.74 219
1758.84 224
1758.93 223
1759.03 216
1759.12 204
1759.22 189
1759.32 173
1759.41 159
1759.51 149
1759.60 146
1759.70 146
1759.80 147
1759.89 147
1759.99 142
1760.08 130
1760.18 113
1760.28 92
1760.37 70
1760.47 50
1760.57 35
1760.66 26
1760.76 22
1760.85 22
1760.95 27
1761.05 33
1761.14 42
1761.24 52
1761.33 63
1761.43 76
1761.53 89
1761.62 103
1761.72 116
1761.81 128
1761.91 139
1762.01 149
1762.10 156
1762.20 161
1762.29 163
1762.39 163
1762.49 161
1762.58 157
1762.68 152
1762.78 148
1762.87 146
1762.97 147
1763.06 150
1763.16 154
1763.26 160
1763.35 166
1763.45 171
1763.54 175
1763.64 176
1763.74 174
1763.83 171
1763.93 166
1764.02 159
1764.12 150
1764.22 140
1764.31 129
1764.41 117
1764.51 105
1764.60 95
1764.70 87
1764.79 83
1764.89 84
1764.99 89
1765.08 98
1765.18 111
1765.28 126
1765.37 144
1765.47 162
1765.56 180
1765.66 196
1765.76 210
1765.85 220
1765.95 226
1766.04 226
1766.14 221
1766.24 212
1766.33 201
1766.43 190
1766.53 180
1766.62 173
1766.72 170
1766.81 169
1766.91 170
1767.01 172
1767.10 174
1767.20 175
1767.30 176
1767.39 176
1767.49 176
1767.58 178
1767.68 181
1767.78 184
1767.87 188
1767.97 193
1768.07 198
1768.16 205
1768.26 213
1768.35 223
1768.45 235
1768.55 248
1768.64 260
1768.74 269
1768.84 273
1768.93 271
1769.03 263
1769.12 250
1769.22 235
1769.32 220
1769.41 207
1769.51 198
1769.61 192
1769.70 189
1769.80 186
1769.90 183
1769.99 178
1770.09 170
1770.18 161
1770.28 149
1770.38 137
1770.47 123
1770.57 109
1770.67 93
1770.76 78
1770.86 63
1770.95 50
1771.05 41
1771.15 37
1771.24 37
1771.34 42
1771.44 50
1771.53 59
1771.63 69
1771.73 80
1771.82 89
1771.92 99
1772.01 110
1772.11 122
1772.21 136
1772.30 149
1772.40 159
1772.50 166
1772.59 166
1772.69 159
1772.79 147
1772.88 131
1772.98 115
1773.07 100
1773.17 88
1773.27 78
1773.36 70
1773.46 60
1773.56 49
1773.65 36
1773.75 22
1773.85 8
1773.94 0
1774.04 0
1774.14 0
1774.23 0
1774.33 0
1774.42 0
1774.52 0
1774.62 0
1774.71 0
1774.81 5
1774.91 15
1775.00 25
1775.10 36
1775.20 46
1775.29 53
1775.39 59
1775.49 62
1775.58 63
1775.68 66
1775.78 71
1775.87 80
1775.97 92
1776.06 108
1776.16 124
1776.26 139
1776.35 152
1776.45 161
1776.55 165
1776.64 166
1776.74 164
1776.84 161
1776.93 156
1777.03 150
1777.13 144
1777.22 138
1777.32 135
1777.42 133
1777.51 135
1777.61 141
1777.71 150
1777.80 160
1777.90 171
1777.99 179
1778.09 183
1778.19 181
1778.28 173
1778.38 160
1778.48 142
1778.57 124
1778.67 107
1778.77 92
1778.86 82
1778.96 75
1779.06 70
1779.15 67
1779.25 64
1779.35 61
1779.44 58
1779.54 57
1779.64 59
1779.73 64
1779.83 71
1779.93 81
1780.02 92
1780.12 104
1780.22 115
1780.31 126
1780.41 135
1780.51 144
1780.60 150
1780.70 156
1780.80 159
1780.89 162
1780.99 163
1781.09 165
1781.18 167
1781.28 169
1781.38 171
1781.47 174
1781.57 176
1781.66 179
1781.76 182
1781.86 185
1781.95 187
1782.05 187
1782.15 184
1782.24 176
1782.34 164
1782.44 148
1782.53 129
1782.63 110
1782.73 94
1782.82 82
1782.92 75
1783.02 73
1783.11 76
1783.21 82
1783.31 91
1783.40 102
1783.50 114
1783.60 127
1783.69 140
1783.79 153
1783.89 167
1783.98 181
1784.08 192
1784.18 202
1784.28 208
1784.37 211
1784.47 211
1784.57 206
1784.66 197
1784.76 184
1784.86 168
1784.95 149
1785.05 130
1785.15 111
1785.24 96
1785.34 86
1785.44 84
1785.53 90
1785.63 103
1785.73 122
1785.82 144
1785.92 167
1786.02 189
1786.11 208
1786.21 220
1786.31 226
1786.40 225
1786.50 217
1786.60 204
1786.69 187
1786.79 167
1786.89 146
1786.98 126
1787.08 108
1787.18 92
1787.27 80
1787.37 70
1787.47 64
1787.56 60
1787.66 57
1787.76 54
1787.85 50
1787.95 44
1788.05 37
1788.15 30
1788.24 23
1788.34 19
1788.44 18
1788.53 20
1788.63 24
1788.73 30
1788.82 37
1788.92 45
1789.02 55
1789.11 64
1789.21 73
1789.31 82
1789.40 89
1789.50 95
1789.60 99
1789.69 103
1789.79 109
1789.89 117
1789.99 128
1790.08 142
1790.18 157
1790.28 172
1790.37 185
1790.47 195
1790.57 200
1790.66 201
1790.76 198
1790.86 193
1790.95 185
1791.05 177
1791.15 170
1791.24 164
1791.34 161
1791.44 161
1791.54 165
1791.63 172
1791.73 181
1791.83 191
1791.92 201
1792.02 209
1792.12 213
1792.21 212
1792.31 206
1792.41 195
1792.50 180
1792.60 163
1792.70 147
1792.80 133
1792.89 124
1792.99 119
1793.09 119
1793.18 121
1793.28 124
1793.38 127
1793.47 127
1793.57 126
1793.67 122
1793.76 119
1793.86 115
1793.96 114
1794.06 115
1794.15 119
1794.25 125
1794.35 133
1794.44 141
1794.54 148
1794.64 152
1794.73 153
1794.83 150
1794.93 142
1795.03 130
1795.12 116
1795.22 101
1795.32 88
1795.41 78
1795.51 73
1795.61 74
1795.70 81
1795.80 90
1795.90 100
1796.00 108
1796.09 113
1796.19 113
1796.29 108
1796.38 100
1796.48 88
1796.58 77
1796.67 67
1796.77 60
1796.87 56
1796.97 56
1797.06 61
1797.16 68
1797.26 77
1797.35 85
1797.45 91
1797.55 95
1797.65 96
1797.74 96
1797.84 96
1797.94 97
1798.03 100
1798.13 107
1798.23 117
1798.32 129
1798.42 141
1798.52 152
1798.62 161
1798.71 168
1798.81 170
1798.91 170
1799.00 167
1799.10 162
1799.20 157
1799.30 151
1799.39 147
1799.49 145
1799.59 144
1799.68 144
1799.78 147
1799.88 151
1799.98 157
1800.07 163
1800.17 168
1800.27 172
1800.36 173
1800.46 171
1800.56 165
1800.66 157
1800.75 148
1800.85 138
1800.95 130
1801.04 123
1801.14 120
1801.24 119
1801.34 119
1801.43 120
1801.53 120
1801.63 119
1801.72 114
1801.82 106
1801.92 96
1802.02 82
1802.11 67
1802.21 50
1802.31 34
1802.40 18
1802.50 4
1802.60 0
1802.70 0
1802.79 0
1802.89 0
1802.99 0
1803.09 10
1803.18 26
1803.28 44
1803.38 62
1803.47 79
1803.57 91
1803.67 100
1803.77 103
1803.86 101
1803.96 92
1804.06 80
1804.15 66
1804.25 52
1804.35 41
1804.45 35
1804.54 32
1804.64 32
1804.74 34
1804.84 35
1804.93 34
1805.03 30
1805.13 24
1805.22 17
1805.32 11
1805.42 7
1805.52 4
1805.61 4
1805.71 6
1805.81 8
1805.91 9
1806.00 9
1806.10 7
1806.20 4
1806.29 0
1806.39 0
1806.49 0
1806.59 0
1806.68 0
1806.78 0
1806.88 0
1806.98 4
1807.07 17
1807.17 33
1807.27 50
1807.37 66
1807.46 77
1807.56 83
1807.66 82
1807.75 74
1807.85 62
1807.95 48
1808.05 35
1808.14 25
1808.24 19
1808.34 18
1808.44 22
1808.53 29
1808.63 39
1808.73 51
1808.83 63
1808.92 74
1809.02 84
1809.12 91
1809.21 94
1809.31 93
1809.41 88
1809.51 80
1809.60 69
1809.70 58
1809.80 46
1809.90 37
1809.99 31
1810.09 28
1810.19 28
1810.29 31
1810.38 34
1810.48 37
1810.58 38
1810.68 38
1810.77 38
1810.87 39
1810.97 41
1811.07 45
1811.16 50
1811.26 56
1811.36 61
1811.46 65
1811.55 68
1811.65 72
1811.75 77
1811.85 84
1811.94 92
1812.04 100
1812.14 106
1812.23 111
1812.33 114
1812.43 116
1812.53 117
1812.62 120
1812.72 126
1812.82 136
1812.92 147
1813.01 158
1813.11 166
1813.21 168
1813.31 163
1813.40 151
1813.50 133
1813.60 111
1813.70 90
1813.79 73
1813.89 63
1813.99 61
1814.09 65
1814.18 73
1814.28 81
1814.38 86
1814.48 87
1814.57 82
1814.67 75
1814.77 65
1814.87 55
1814.96 46
1815.06 40
1815.16 36
1815.26 33
1815.36 31
1815.45 30
1815.55 29
1815.65 28
1815.75 27
1815.84 26
1815.94 25
1816.04 23
1816.14 20
1816.23 17
1816.33 13
1816.43 9
1816.53 5
1816.62 2
1816.72 1
1816.82 1
1816.92 3
1817.01 7
1817.11 13
1817.21 19
1817.31 26
1817.40 32
1817.50 38
1817.60 43
1817.70 46
1817.79 47
1817.89 47
1817.99 47
1818.09 46
1818.18 47
1818.28 48
1818.38 52
1818.48 58
1818.58 66
1818.67 75
1818.77 83
1818.87 88
1818.97 89
1819.06 86
1819.16 79
1819.26 69
1819.36 58
1819.45 48
1819.55 38
1819.65 31
1819.75 24
1819.84 17
1819.94 10
1820.04 1
1820.14 0
1820.24 0
1820.33 0
1820.43 0
1820.53 0
1820.63 0
1820.72 0
1820.82 7
1820.92 32
1821.02 56
1821.11 78
1821.21 94
1821.31 103
1821.41 104
1821.51 99
1821.60 91
1821.70 81
1821.80 72
1821.90 62
1821.99 51
1822.09 39
1822.19 25
1822.29 10
1822.39 0
1822.48 0
1822.58 0
1822.68 0
1822.78 0
1822.87 0
1822.97 3
1823.07 18
1823.17 33
1823.26 47
1823.36 57
1823.46 66
1823.56 73
1823.66 79
1823.75 85
1823.85 91
1823.95 96
1824.05 101
1824.14 104
1824.24 106
1824.34 107
1824.44 108
1824.54 111
1824.63 115
1824.73 120
1824.83 124
1824.93 127
1825.02 126
1825.12 122
1825.22 116
1825.32 108
1825.42 101
1825.51 95
1825.61 92
1825.71 92
1825.81 93
1825.91 95
1826.00 98
1826.10 102
1826.20 106
1826.30 110
1826.39 115
1826.49 118
1826.59 119
1826.69 119
1826.79 116
1826.88 112
1826.98 108
1827.08 103
1827.18 97
1827.28 92
1827.37 86
1827.47 81
1827.57 76
1827.67 74
1827.76 75
1827.86 79
1827.96 87
1828.06 96
1828.16 106
1828.25 113
1828.35 118
1828.45 120
1828.55 120
1828.65 120
1828.74 119
1828.84 118
1828.94 117
1829.04 117
1829.13 117
1829.23 118
1829.33 121
1829.43 127
1829.53 135
1829.62 145
1829.72 156
1829.82 166
1829.92 174
1830.02 180
1830.11 183
1830.21 184
1830.31 184
1830.41 183
1830.51 181
1830.60 176
1830.70 167
1830.80 152
1830.90 133
1831.00 110
1831.09 85
1831.19 62
1831.29 42
1831.39 28
1831.49 20
1831.58 18
1831.68 20
1831.78 25
1831.88 32
1831.98 40
1832.07 50
1832.17 59
1832.27 69
1832.37 79
1832.47 88
1832.56 95
1832.66 99
1832.76 100
1832.86 99
1832.96 97
1833.05 94
1833.15 91
1833.25 88
1833.35 87
1833.45 84
1833.54 80
1833.64 72
1833.74 60
1833.84 46
1833.94 30
1834.03 15
1834.13 2
1834.23 0
1834.33 0
1834.43 0
1834.52 0
1834.62 0
1834.72 0
1834.82 0
1834.92 0
1835.01 0
1835.11 4
1835.21 12
1835.31 21
1835.41 33
1835.50 45
1835.60 57
1835.70 69
1835.80 81
1835.90 91
1836.00 100
1836.09 107
1836.19 111
1836.29 113
1836.39 111
1836.49 106
1836.58 99
1836.68 89
1836.78 78
1836.88 67
1836.98 55
1837.07 44
1837.17 35
1837.27 29
1837.37 26
1837.47 25
1837.57 26
1837.66 29
1837.76 32
1837.86 35
1837.96 35
1838.06 33
1838.15 30
1838.25 26
1838.35 22
1838.45 19
1838.55 20
1838.65 25
1838.74 35
1838.84 49
1838.94 66
1839.04 84
1839.14 100
1839.23 114
1839.33 123
1839.43 126
1839.53 124
1839.63 120
1839.73 114
1839.82 111
1839.92 113
1840.02 121
1840.12 135
1840.22 154
1840.31 175
1840.41 193
1840.51 208
1840.61 216
1840.71 217
1840.81 211
1840.90 201
1841.00 190
1841.10 179
1841.20 169
1841.30 162
1841.39 155
1841.49 148
1841.59 139
1841.69 128
1841.79 114
1841.89 99
1841.98 84
1842.08 71
1842.18 59
1842.28 51
1842.38 45
1842.48 41
1842.57 37
1842.67 32
1842.77 27
1842.87 22
1842.97 17
1843.07 14
1843.16 11
1843.26 11
1843.36 12
1843.46 15
1843.56 21
1843.66 29
1843.75 39
1843.85 52
1843.95 66
1844.05 82
1844.15 97
1844.24 112
1844.34 124
1844.44 133
1844.54 137
1844.64 138
1844.74 135
1844.83 131
1844.93 125
1845.03 118
1845.13 112
1845.23 107
1845.33 101
1845.42 96
1845.52 91
1845.62 86
1845.72 81
1845.82 78
1845.92 75
1846.02 74
1846.11 74
1846.21 75
1846.31 77
1846.41 79
1846.51 83
1846.61 86
1846.70 89
1846.80 90
1846.90 88
1847.00 84
1847.10 78
1847.20 70
1847.29 62
1847.39 54
1847.49 48
1847.59 43
1847.69 39
1847.79 33
1847.88 26
1847.98 16
1848.08 5
1848.18 0
1848.28 0
1848.38 0
1848.48 0
1848.57 0
1848.67 0
1848.77 0
1848.87 0
1848.97 5
1849.07 15
1849.16 25
1849.26 36
1849.36 46
1849.46 57
1849.56 67
1849.66 76
1849.75 84
1849.85 90
1849.95 96
1850.05 103
1850.15 109
1850.25 115
1850.35 120
1850.44 123
1850.54 123
1850.64 118
1850.74 110
1850.84 100
1850.94 90
1851.04 81
1851.13 75
1851.23 74
1851.33 76
1851.43 81
1851.53 88
1851.63 96
1851.72 101
1851.82 104
1851.92 103
1852.02 99
1852.12 95
1852.22 92
1852.32 93
1852.41 99
1852.51 110
1852.61 125
1852.71 140
1852.81 154
1852.91 162
1853.01 164
1853.10 160
1853.20 150
1853.30 138
1853.40 126
1853.50 115
1853.60 108
1853.70 104
1853.79 104
1853.89 105
1853.99 107
1854.09 108
1854.19 109
1854.29 109
1854.39 109
1854.48 111
1854.58 115
1854.68 124
1854.78 137
1854.88 153
1854.98 171
1855.08 188
1855.17 202
1855.27 211
1855.37 214
1855.47 211
1855.57 201
1855.67 187
1855.77 170
1855.86 152
1855.96 135
1856.06 122
1856.16 113
1856.26 108
1856.36 106
1856.46 106
1856.56 107
1856.65 107
1856.75 105
1856.85 100
1856.95 93
1857.05 85
1857.15 77
1857.25 70
1857.34 64
1857.44 62
1857.54 63
1857.64 67
1857.74 74
1857.84 81
1857.94 88
1858.04 92
1858.13 94
1858.23 92
1858.33 89
1858.43 83
1858.53 76
1858.63 67
1858.73 56
1858.82 43
1858.92 28
1859.02 11
1859.12 0
1859.22 0
1859.32 0
1859.42 0
1859.52 0
1859.61 0
1859.71 0
1859.81 0
1859.91 14
1860.01 44
1860.11 75
1860.21 104
1860.31 131
1860.40 153
1860.50 170
1860.60 182
1860.70 189
1860.80 193
1860.90 195
1861.00 195
1861.10 194
1861.19 195
1861.29 196
1861.39 198
1861.49 202
1861.59 205
1861.69 208
1861.79 210
1861.89 209
1861.98 207
1862.08 203
1862.18 200
1862.28 198
1862.38 199
1862.48 202
1862.58 205
1862.68 209
1862.78 209
1862.87 207
1862.97 201
1863.07 192
1863.17 179
1863.27 165
1863.37 151
1863.47 137
1863.57 123
1863.66 111
1863.76 99
1863.86 91
1863.96 85
1864.06 83
1864.16 87
1864.26 94
1864.36 106
1864.46 118
1864.55 130
1864.65 140
1864.75 146
1864.85 150
1864.95 153
1865.05 156
1865.15 161
1865.25 167
1865.35 173
1865.44 177
1865.54 176
1865.64 169
1865.74 158
1865.84 143
1865.94 128
1866.04 118
1866.14 113
1866.24 115
1866.33 125
1866.43 140
1866.53 157
1866.63 174
1866.73 190
1866.83 202
1866.93 210
1867.03 215
1867.13 217
1867.22 217
1867.32 217
1867.42 217
1867.52 220
1867.62 224
1867.72 229
1867.82 233
1867.92 234
1868.02 230
1868.12 220
1868.21 204
1868.31 184
1868.41 160
1868.51 135
1868.61 113
1868.71 95
1868.81 86
1868.91 84
1869.01 89
1869.10 101
1869.20 116
1869.30 131
1869.40 143
1869.50 149
1869.60 150
1869.70 143
1869.80 132
1869.90 118
1870.00 103
1870.09 91
1870.19 83
1870.29 81
1870.39 84
1870.49 91
1870.59 100
1870.69 108
1870.79 113
1870.89 113
1870.99 107
1871.08 96
1871.18 81
1871.28 65
1871.38 51
1871.48 39
1871.58 32
1871.68 29
1871.78 30
1871.88 35
1871.98 40
1872.08 45
1872.17 47
1872.27 45
1872.37 38
1872.47 25
1872.57 9
1872.67 0
1872.77 0
1872.87 0
1872.97 0
1873.07 0
1873.17 0
1873.26 0
1873.36 0
1873.46 23
1873.56 45
1873.66 65
1873.76 81
1873.86 93
1873.96 102
1874.06 110
1874.16 117
1874.26 124
1874.35 133
1874.45 144
1874.55 156
1874.65 171
1874.75 186
1874.85 202
1874.95 217
1875.05 228
1875.15 234
1875.25 233
1875.35 225
1875.44 211
1875.54 192
1875.64 172
1875.74 153
1875.84 139
1875.94 130
1876.04 129
1876.14 133
1876.24 142
1876.34 153
1876.44 163
1876.54 171
1876.63 176
1876.73 176
1876.83 173
1876.93 167
1877.03 162
1877.13 158
1877.23 156
1877.33 157
1877.43 159
1877.53 162
1877.63 165
1877.73 166
1877.83 164
1877.92 161
1878.02 158
1878.12 154
1878.22 152
1878.32 153
1878.42 156
1878.52 163
1878.62 171
1878.72 180
1878.82 188
1878.92 192
1879.02 193
1879.12 188
1879.21 180
1879.31 169
1879.41 159
1879.51 151
1879.61 146
1879.71 146
1879.81 151
1879.91 158
1880.01 166
1880.11 173
1880.21 177
1880.31 175
1880.41 166
1880.50 152
1880.60 134
1880.70 113
1880.80 94
1880.90 77
1881.00 64
1881.10 55
1881.20 49
1881.30 46
1881.40 44
1881.50 42
1881.60 42
1881.70 42
1881.80 44
1881.90 47
1881.99 50
1882.09 54
1882.19 58
1882.29 61
1882.39 65
1882.49 69
1882.59 73
1882.69 78
1882.79 82
1882.89 88
1882.99 94
1883.09 102
1883.19 111
1883.29 121
1883.39 131
1883.48 138
1883.58 142
1883.68 143
1883.78 141
1883.88 137
1883.98 133
1884.08 129
1884.18 126
1884.28 125
1884.38 124
1884.48 122
1884.58 117
1884.68 109
1884.78 100
1884.88 90
1884.98 82
1885.07 76
1885.17 75
1885.27 77
1885.37 81
1885.47 84
1885.57 84
1885.67 81
1885.77 74
1885.87 64
1885.97 55
1886.07 48
1886.17 45
1886.27 47
1886.37 53
1886.47 62
1886.57 73
1886.67 83
1886.76 90
1886.86 95
1886.96 96
1887.06 95
1887.16 90
1887.26 84
1887.36 78
1887.46 72
1887.56 67
1887.66 63
1887.76 62
1887.86 63
1887.96 64
1888.06 66
1888.16 67
1888.26 66
1888.36 63
1888.46 58
1888.56 50
1888.65 41
1888.75 30
1888.85 18
1888.95 9
1889.05 1
1889.15 0
1889.25 0
1889.35 3
1889.45 8
1889.55 12
1889.65 14
1889.75 11
1889.85 5
1889.95 0
1890.05 0
1890.15 0
1890.25 0
1890.35 0
1890.45 2
1890.55 15
1890.65 29
1890.74 42
1890.84 53
1890.94 62
1891.04 70
1891.14 76
1891.24 81
1891.34 84
1891.44 85
1891.54 84
1891.64 81
1891.74 76
1891.84 72
1891.94 68
1892.04 65
1892.14 64
1892.24 64
1892.34 67
1892.44 71
1892.54 77
1892.64 87
1892.74 99
1892.84 114
1892.94 128
1893.04 141
1893.13 151
1893.23 157
1893.33 158
1893.43 156
1893.53 151
1893.63 146
1893.73 141
1893.83 138
1893.93 136
1894.03 134
1894.13 132
1894.23 131
1894.33 129
1894.43 126
1894.53 123
1894.63 120
1894.73 117
1894.83 115
1894.93 114
1895.03 115
1895.13 116
1895.23 117
1895.33 117
1895.43 116
1895.53 113
1895.63 110
1895.73 108
1895.83 108
1895.93 110
1896.02 115
1896.12 121
1896.22 127
1896.32 131
1896.42 134
1896.52 136
1896.62 137
1896.72 140
1896.82 145
1896.92 152
1897.02 160
1897.12 169
1897.22 175
1897.32 178
1897.42 178
1897.52 175
1897.62 171
1897.72 167
1897.82 166
1897.92 168
1898.02 174
1898.12 182
1898.22 193
1898.32 204
1898.42 216
1898.52 227
1898.62 237
1898.72 244
1898.82 250
1898.92 256
1899.02 260
1899.12 265
1899.22 269
1899.32 274
1899.42 278
1899.52 280
1899.62 280
1899.72 278
1899.82 274
1899.91 270
1900.01 267
1900.11 265
1900.21 266
1900.31 268
1900.41 272
1900.51 276
1900.61 277
1900.71 276
1900.81 271
1900.91 263
1901.01 251
1901.11 238
1901.21 225
1901.31 212
1901.41 202
1901.51 195
1901.61 192
1901.71 191
1901.81 191
1901.91 191
1902.01 188
1902.11 180
1902.21 166
1902.31 146
1902.41 120
1902.51 93
1902.61 66
1902.71 42
1902.81 22
1902.91 8
1903.01 0
1903.11 0
1903.21 0
1903.31 0
1903.41 0
1903.51 0
1903.61 0
1903.71 0
1903.81 0
1903.91 0
1904.01 2
1904.11 16
1904.21 32
1904.31 50
1904.41 67
1904.51 82
1904.61 93
1904.71 100
1904.81 104
1904.91 104
1905.01 101
1905.11 98
1905.21 93
1905.31 87
1905.41 81
1905.51 75
1905.61 69
1905.71 65
1905.81 62
1905.91 62
1906.01 65
1906.11 71
1906.21 79
1906.31 88
1906.41 97
1906.51 106
1906.61 112
1906.71 115
1906.81 115
1906.91 114
1907.01 112
1907.11 110
1907.21 111
1907.31 115
1907.41 123
1907.51 133
1907.61 143
1907.71 150
1907.81 152
1907.91 147
1908.01 135
1908.11 115
1908.21 91
1908.31 64
1908.41 39
1908.51 18
1908.61 2
1908.71 0
1908.81 0
1908.91 0
1909.01 0
1909.11 0
1909.21 8
1909.31 16
1909.41 23
1909.51 28
1909.61 33
1909.71 37
1909.81 40
1909.91 43
1910.01 46
1910.11 50
1910.21 53
1910.31 54
1910.41 53
1910.51 50
1910.61 44
1910.71 35
1910.81 24
1910.91 12
1911.01 2
1911.11 0
1911.21 0
1911.31 0
1911.41 4
1911.51 18
1911.61 36
1911.71 55
1911.81 72
1911.91 86
1912.01 94
1912.11 97
1912.21 97
1912.31 93
1912.41 89
1912.51 84
1912.61 81
1912.71 80
1912.81 81
1912.91 83
1913.01 86
1913.11 88
1913.21 88
1913.31 86
1913.41 81
1913.51 74
1913.61 66
1913.71 58
1913.81 50
1913.91 43
1914.01 38
1914.11 33
1914.21 29
1914.31 27
1914.41 28
1914.51 34
1914.61 43
1914.71 58
1914.81 76
1914.91 96
1915.01 116
1915.11 134
1915.21 148
1915.31 157
1915.41 162
1915.51 162
1915.62 158
1915.72 153
1915.82 149
1915.92 146
1916.02 147
1916.12 151
1916.22 157
1916.32 165
1916.42 174
1916.52 182
1916.62 189
1916.72 194
1916.82 197
1916.92 199
1917.02 199
1917.12 197
1917.22 194
1917.32 190
1917.42 187
1917.52 183
1917.62 180
1917.72 177
1917.82 175
1917.92 172
1918.02 167
1918.12 161
1918.22 153
1918.32 143
1918.42 132
1918.52 120
1918.62 109
1918.72 101
1918.82 95
1918.92 93
1919.02 97
1919.12 106
1919.22 120
1919.32 139
1919.42 160
1919.53 182
1919.63 203
1919.73 221
1919.83 236
1919.93 248
1920.03 258
1920.13 265
1920.23 268
1920.33 269
1920.43 266
1920.53 259
1920.63 250
1920.73 240
1920.83 233
1920.93 228
1921.03 226
1921.13 225
1921.23 224
1921.33 221
1921.43 213
1921.53 200
1921.63 185
1921.73 168
1921.83 154
1921.93 144
1922.03 140
1922.13 142
1922.23 148
1922.33 158
1922.44 170
1922.54 182
1922.64 192
1922.74 201
1922.84 209
1922.94 215
1923.04 220
1923.14 224
1923.24 228
1923.34 230
1923.44 232
1923.54 232
1923.64 230
1923.74 227
1923.84 222
1923.94 216
1924.04 208
1924.14 200
1924.24 190
1924.34 179
1924.44 167
1924.54 154
1924.64 140
1924.74 126
1924.85 113
1924.95 101
1925.05 92
1925.15 85
1925.25 82
1925.35 82
1925.45 87
1925.55 95
1925.65 108
1925.75 123
1925.85 141
1925.95 160
1926.05 178
1926.15 193
1926.25 206
1926.35 215
1926.45 220
1926.55 222
1926.65 221
1926.75 216
1926.85 207
1926.96 193
1927.06 176
1927.16 156
1927.26 133
1927.36 111
1927.46 90
1927.56 72
1927.66 58
1927.76 48
1927.86 41
1927.96 36
1928.06 35
1928.16 37
1928.26 40
1928.36 45
1928.46 49
1928.56 52
1928.66 52
1928.76 48
1928.87 41
1928.97 31
1929.07 22
1929.17 14
1929.27 10
1929.37 9
1929.47 13
1929.57 19
1929.67 28
1929.77 38
1929.87 47
1929.97 55
1930.07 63
1930.17 71
1930.27 80
1930.37 89
1930.47 98
1930.58 106
1930.68 113
1930.78 119
1930.88 123
1930.98 126
1931.08 127
1931.18 129
1931.28 130
1931.38 130
1931.48 129
1931.58 126
1931.68 121
1931.78 117
1931.88 112
1931.98 109
1932.08 108
1932.18 109
1932.29 112
1932.39 114
1932.49 116
1932.59 117
1932.69 117
1932.79 117
1932.89 117
1932.99 118
1933.09 120
1933.19 122
1933.29 122
1933.39 120
1933.49 115
1933.59 105
1933.69 92
1933.80 76
1933.90 59
1934.00 42
1934.10 27
1934.20 15
1934.30 6
1934.40 0
1934.50 0
1934.60 0
1934.70 0
1934.80 0
1934.90 0
1935.00 0
1935.10 0
1935.21 0
1935.31 8
1935.41 20
1935.51 32
1935.61 44
1935.71 55
1935.81 66
1935.91 77
1936.01 87
1936.11 96
1936.21 103
1936.31 109
1936.41 115
1936.51 121
1936.62 130
1936.72 142
1936.82 159
1936.92 180
1937.02 202
1937.12 225
1937.22 245
1937.32 260
1937.42 270
1937.52 273
1937.62 269
1937.72 259
1937.82 243
1937.93 223
1938.03 201
1938.13 179
1938.23 159
1938.33 141
1938.43 128
1938.53 117
1938.63 108
1938.73 100
1938.83 91
1938.93 82
1939.03 72
1939.14 63
1939.24 55
1939.34 51
1939.44 50
1939.54 51
1939.64 56
1939.74 61
1939.84 65
1939.94 69
1940.04 72
1940.14 74
1940.24 75
1940.35 77
1940.45 81
1940.55 87
1940.65 97
1940.75 111
1940.85 127
1940.95 144
1941.05 159
1941.15 171
1941.25 177
1941.35 177
1941.45 172
1941.56 163
1941.66 154
1941.76 146
1941.86 142
1941.96 141
1942.06 144
1942.16 150
1942.26 155
1942.36 160
1942.46 163
1942.56 164
1942.67 161
1942.77 157
1942.87 151
1942.97 143
1943.07 137
1943.17 132
1943.27 130
1943.37 131
1943.47 136
1943.57 143
1943.67 151
1943.78 157
1943.88 158
1943.98 154
1944.08 143
1944.18 128
1944.28 110
1944.38 92
1944.48 79
1944.58 71
1944.68 70
1944.79 74
1944.89 83
1944.99 93
1945.09 103
1945.19 111
1945.29 118
1945.39 124
1945.49 130
1945.59 136
1945.69 143
1945.80 150
1945.90 158
1946.00 164
1946.10 169
1946.20 171
1946.30 170
1946.40 166
1946.50 160
1946.60 152
1946.70 142
1946.81 133
1946.91 125
1947.01 118
1947.11 112
1947.21 108
1947.31 105
1947.41 103
1947.51 101
1947.61 98
1947.71 95
1947.82 92
1947.92 89
1948.02 87
1948.12 85
1948.22 84
1948.32 83
1948.42 83
1948.52 83
1948.62 85
1948.73 89
1948.83 97
1948.93 108
1949.03 122
1949.13 137
1949.23 151
1949.33 160
1949.43 164
1949.53 162
1949.63 156
1949.74 147
1949.84 137
1949.94 128
1950.04 123
1950.14 120
1950.24 119
1950.34 118
1950.44 119
1950.54 120
1950.65 123
1950.75 126
1950.85 131
1950.95 138
1951.05 145
1951.15 150
1951.25 153
1951.35 152
1951.46 148
1951.56 142
1951.66 134
1951.76 127
1951.86 121
1951.96 116
1952.06 112
1952.16 111
1952.26 111
1952.37 113
1952.47 118
1952.57 126
1952.67 136
1952.77 148
1952.87 160
1952.97 173
1953.07 184
1953.17 193
1953.28 201
1953.38 205
1953.48 206
1953.58 204
1953.68 198
1953.78 188
1953.88 175
1953.98 158
1954.09 139
1954.19 119
1954.29 99
1954.39 80
1954.49 65
1954.59 56
1954.69 54
1954.79 60
1954.90 73
1955.00 92
1955.10 112
1955.20 131
1955.30 144
1955.40 149
1955.50 147
1955.60 138
1955.71 127
1955.81 114
1955.91 103
1956.01 95
1956.11 90
1956.21 88
1956.31 89
1956.41 91
1956.52 95
1956.62 100
1956.72 104
1956.82 106
1956.92 105
1957.02 100
1957.12 93
1957.22 82
1957.33 71
1957.43 61
1957.53 51
1957.63 42
1957.73 34
1957.83 25
1957.93 15
1958.03 5
1958.14 0
1958.24 0
1958.34 0
1958.44 0
1958.54 0
1958.64 0
1958.74 0
1958.85 0
1958.95 4
1959.05 17
1959.15 31
1959.25 48
1959.35 67
1959.45 89
1959.55 112
1959.66 134
1959.76 152
1959.86 165
1959.96 171
1960.06 169
1960.16 160
1960.26 147
1960.37 132
1960.47 121
1960.57 116
1960.67 119
1960.77 129
1960.87 144
1960.97 158
1961.08 170
1961.18 175
1961.28 173
1961.38 165
1961.48 153
1961.58 141
1961.68 131
1961.79 124
1961.89 120
1961.99 118
1962.09 116
1962.19 115
1962.29 115
1962.39 116
1962.50 120
1962.60 128
1962.70 140
1962.80 156
1962.90 172
1963.00 189
1963.10 203
1963.21 215
1963.31 223
1963.41 228
1963.51 231
1963.61 232
1963.71 234
1963.81 238
1963.92 242
1964.02 245
1964.12 248
1964.22 248
1964.32 244
1964.42 238
1964.52 230
1964.63 222
1964.73 214
1964.83 207
1964.93 200
1965.03 193
1965.13 185
1965.23 177
1965.34 170
1965.44 165
1965.54 161
1965.64 160
1965.74 158
1965.84 157
1965.95 153
1966.05 149
1966.15 144
1966.25 140
1966.35 140
1966.45 143
1966.55 149
1966.66 158
1966.76 166
1966.86 172
1966.96 174
1967.06 173
1967.16 168
1967.27 163
1967.37 159
1967.47 157
1967.57 159
1967.67 163
1967.77 167
1967.87 171
1967.98 170
1968.08 163
1968.18 149
1968.28 129
1968.38 106
1968.48 82
1968.59 60
1968.69 45
1968.79 36
1968.89 35
1968.99 39
1969.09 46
1969.20 54
1969.30 61
1969.40 64
1969.50 64
1969.60 60
1969.70 54
1969.80 47
1969.91 39
1970.01 32
1970.11 27
1970.21 25
1970.31 26
1970.41 31
1970.52 37
1970.62 45
1970.72 51
1970.82 55
1970.92 58
1971.02 58
1971.13 58
1971.23 60
1971.33 63
1971.43 71
1971.53 82
1971.63 96
1971.74 113
1971.84 130
1971.94 146
1972.04 160
1972.14 170
1972.24 176
1972.35 179
1972.45 179
1972.55 178
1972.65 177
1972.75 176
1972.85 178
1972.96 183
1973.06 192
1973.16 203
1973.26 216
1973.36 231
1973.46 247
1973.57 264
1973.67 281
1973.77 297
1973.87 311
1973.97 321
1974.07 326
1974.18 325
1974.28 318
1974.38 307
1974.48 295
1974.58 283
1974.69 275
1974.79 272
1974.89 275
1974.99 285
1975.09 300
1975.19 320
1975.30 346
1975.40 376
1975.50 409
1975.60 443
1975.70 474
1975.80 500
1975.91 516
1976.01 522
1976.11 515
1976.21 499
1976.31 476
1976.42 450
1976.52 425
1976.62 405
1976.72 391
1976.82 382
1976.92 377
1977.03 375
1977.13 374
1977.23 373
1977.33 372
1977.43 372
1977.54 372
1977.64 374
1977.74 374
1977.84 373
1977.94 367
1978.04 355
1978.15 338
1978.25 317
1978.35 292
1978.45 267
1978.55 242
1978.66 219
1978.76 199
1978.86 185
1978.96 176
1979.06 172
1979.16 175
1979.27 184
1979.37 195
1979.47 209
1979.57 222
1979.67 235
1979.78 246
1979.88 257
1979.98 268
1980.08 278
1980.18 286
1980.29 291
1980.39 289
1980.49 281
1980.59 264
1980.69 241
1980.79 216
1980.90 191
1981.00 171
1981.10 158
1981.20 153
1981.30 154
1981.41 159
1981.51 166
1981.61 172
1981.71 175
1981.81 174
1981.92 171
1982.02 166
1982.12 160
1982.22 155
1982.32 153
1982.43 152
1982.53 153
1982.63 154
1982.73 156
1982.83 157
1982.94 156
1983.04 155
1983.14 153
1983.24 150
1983.34 147
1983.44 144
1983.55 140
1983.65 135
1983.75 130
1983.85 124
1983.95 118
1984.06 114
1984.16 110
1984.26 108
1984.36 108
1984.46 107
1984.57 107
1984.67 106
1984.77 102
1984.87 97
1984.97 91
1985.08 83
1985.18 76
1985.28 70
1985.38 66
1985.48 65
1985.59 65
1985.69 67
1985.79 70
1985.89 75
1985.99 79
1986.10 85
1986.20 91
1986.30 98
1986.40 105
1986.51 111
1986.61 115
1986.71 115
1986.81 111
1986.91 102
1987.02 89
1987.12 74
1987.22 58
1987.32 45
1987.42 34
1987.53 27
1987.63 22
1987.73 19
1987.83 15
1987.93 11
1988.04 6
1988.14 1
1988.24 0
1988.34 0
1988.44 2
1988.55 9
1988.65 17
1988.75 24
1988.85 28
1988.96 26
1989.06 18
1989.16 6
1989.26 0
1989.36 0
1989.47 0
1989.57 0
1989.67 0
1989.77 0
1989.87 0
1989.98 15
1990.08 32
1990.18 50
1990.28 69
1990.38 88
1990.49 107
1990.59 124
1990.69 137
1990.79 145
1990.90 147
1991.00 143
1991.10 135
1991.20 125
1991.30 116
1991.41 109
1991.51 105
1991.61 104
1991.71 104
1991.82 104
1991.92 103
1992.02 100
1992.12 95
1992.22 88
1992.33 81
1992.43 73
1992.53 67
1992.63 62
1992.73 58
1992.84 55
1992.94 53
1993.04 50
1993.14 47
1993.25 42
1993.35 37
1993.45 34
1993.55 35
1993.65 41
1993.76 55
1993.86 75
1993.96 100
1994.06 127
1994.17 151
1994.27 169
1994.37 180
1994.47 185
1994.58 186
1994.68 185
1994.78 186
1994.88 191
1994.98 198
1995.09 208
1995.19 219
1995.29 227
1995.39 233
1995.50 236
1995.60 235
1995.70 230
1995.80 222
1995.90 209
1996.01 195
1996.11 179
1996.21 163
1996.31 148
1996.42 138
1996.52 131
1996.62 129
1996.72 129
1996.83 131
1996.93 132
1997.03 132
1997.13 130
1997.23 128
1997.34 126
1997.44 126
1997.54 129
1997.64 135
1997.75 144
1997.85 155
1997.95 169
1998.05 183
1998.16 197
1998.26 210
1998.36 221
1998.46 229
1998.57 233
1998.67 234
1998.77 231
1998.87 226
1998.97 220
1999.08 214
1999.18 211
1999.28 211
1999.38 215
1999.49 223
1999.59 233
1999.69 244
1999.79 254
1999.90 262
2000.00 267
2000.10 268
2000.20 264
2000.31 256
2000.41 244
2000.51 230
2000.61 215
2000.72 199
2000.82 184
2000.92 173
2001.02 167
2001.12 165
2001.23 169
2001.33 175
2001.43 182
2001.53 188
2001.64 191
2001.74 190
2001.84 186
2001.94 181
2002.05 178
2002.15 177
2002.25 180
2002.35 184
2002.46 189
2002.56 192
2002.66 192
2002.76 189
2002.87 184
2002.97 180
2003.07 177
2003.17 177
2003.28 179
2003.38 183
2003.48 186
2003.58 187
2003.69 185
2003.79 178
2003.89 168
2003.99 155
2004.10 139
2004.20 122
2004.30 106
2004.40 92
2004.51 82
2004.61 77
2004.71 76
2004.81 78
2004.92 81
2005.02 84
2005.12 85
2005.22 85
2005.33 85
2005.43 86
2005.53 91
2005.63 99
2005.74 111
2005.84 124
2005.94 137
2006.04 147
2006.15 153
2006.25 156
2006.35 158
2006.45 158
2006.56 157
2006.66 156
2006.76 154
2006.86 149
2006.97 142
2007.07 132
2007.17 120
2007.27 107
2007.38 95
2007.48 85
2007.58 78
2007.69 73
2007.79 72
2007.89 72
2007.99 75
2008.10 79
2008.20 83
2008.30 85
2008.40 85
2008.51 82
2008.61 76
2008.71 67
2008.81 58
2008.92 49
2009.02 43
2009.12 40
2009.22 41
2009.33 45
2009.43 50
2009.53 56
2009.63 61
2009.74 65
2009.84 67
2009.94 70
2010.05 74
2010.15 79
2010.25 85
2010.35 91
2010.46 97
2010.56 100
2010.66 100
2010.76 97
2010.87 91
2010.97 86
2011.07 82
2011.17 80
2011.28 81
2011.38 83
2011.48 87
2011.59 90
2011.69 93
2011.79 94
2011.89 95
2012.00 96
2012.10 98
2012.20 101
2012.30 106
2012.41 111
2012.51 118
2012.61 125
2012.72 132
2012.82 140
2012.92 150
2013.02 163
2013.13 176
2013.23 191
2013.33 205
2013.43 217
2013.54 226
2013.64 230
2013.74 230
2013.85 226
2013.95 219
2014.05 212
2014.15 205
2014.26 202
2014.36 204
2014.46 211
2014.56 222
2014.67 234
2014.77 245
2014.87 253
2014.98 256
2015.08 254
2015.18 247
2015.28 237
2015.39 226
2015.49 216
2015.59 206
2015.70 195
2015.80 185
2015.90 173
2016.00 162
2016.11 150
2016.21 141
2016.31 137
2016.41 136
2016.52 141
2016.62 151
2016.72 164
2016.83 178
2016.93 194
2017.03 209
2017.13 223
2017.24 236
2017.34 247
2017.44 255
2017.55 259
2017.65 258
2017.75 254
2017.85 247
2017.96 238
2018.06 230
2018.16 222
2018.27 216
2018.37 210
2018.47 203
2018.57 194
2018.68 182
2018.78 168
2018.88 154
2018.99 143
2019.09 137
2019.19 138
2019.29 148
2019.40 165
2019.50 187
2019.60 210
2019.71 228
2019.81 238
2019.91 237
2020.02 226
2020.12 206
2020.22 181
2020.32 153
2020.43 128
2020.53 108
2020.63 93
2020.74 82
2020.84 74
2020.94 69
2021.04 65
2021.15 61
2021.25 58
2021.35 57
2021.46 58
2021.56 62
2021.66 67
2021.76 73
2021.87 80
2021.97 88
2022.07 96
2022.18 105
2022.28 115
2022.38 127
2022.49 141
2022.59 156
2022.69 171
2022.79 183
2022.90 192
2023.00 195
2023.10 192
2023.21 182
2023.31 167
2023.41 149
2023.52 130
2023.62 112
2023.72 97
2023.82 86
2023.93 78
2024.03 72
2024.13 66
2024.24 57
2024.34 47
2024.44 34
2024.55 21
2024.65 11
2024.75 3
2024.85 0
2024.96 0
2025.06 1
2025.16 3
2025.27 3
2025.37 1
2025.47 0
2025.58 0
2025.68 0
2025.78 0
2025.88 0
2025.99 0
2026.09 8
2026.19 17
2026.30 24
2026.40 29
2026.50 30
2026.61 29
2026.71 25
2026.81 20
2026.92 16
2027.02 13
2027.12 11
2027.22 10
2027.33 8
2027.43 5
2027.53 0
2027.64 0
2027.74 0
2027.84 0
2027.95 0
2028.05 0
2028.15 0
2028.26 0
2028.36 8
2028.46 17
2028.57 25
2028.67 33
2028.77 41
2028.87 48
2028.98 54
2029.08 59
2029.18 64
2029.29 67
2029.39 69
2029.49 73
2029.60 78
2029.70 86
2029.80 96
2029.91 106
2030.01 115
2030.11 121
2030.22 122
2030.32 119
2030.42 113
2030.53 106
2030.63 102
2030.73 102
2030.83 105
2030.94 113
2031.04 122
2031.14 132
2031.25 141
2031.35 149
2031.45 157
2031.56 164
2031.66 171
2031.76 178
2031.87 183
2031.97 187
2032.07 186
2032.18 183
2032.28 176
2032.38 167
2032.49 158
2032.59 148
2032.69 138
2032.80 129
2032.90 121
2033.00 113
2033.11 107
2033.21 103
2033.31 103
2033.41 107
2033.52 116
2033.62 127
2033.72 139
2033.83 150
2033.93 158
2034.03 163
2034.14 164
2034.24 163
2034.34 160
2034.45 158
2034.55 157
2034.65 158
2034.76 160
2034.86 163
2034.96 164
2035.07 162
2035.17 157
2035.27 148
2035.38 135
2035.48 120
2035.58 102
2035.69 86
2035.79 71
2035.89 60
2036.00 55
2036.10 54
2036.20 58
2036.31 65
2036.41 74
2036.51 82
2036.62 88
2036.72 91
2036.82 90
2036.93 86
2037.03 81
2037.13 76
2037.24 73
2037.34 73
2037.44 75
2037.55 80
2037.65 85
2037.75 90
2037.86 95
2037.96 100
2038.06 104
2038.17 108
2038.27 113
2038.37 117
2038.48 123
2038.58 128
2038.68 132
2038.79 135
2038.89 136
2038.99 136
2039.10 134
2039.20 133
2039.30 131
2039.41 130
2039.51 130
2039.61 130
2039.72 130
2039.82 129
2039.92 127
2040.03 124
2040.13 121
2040.24 118
2040.34 115
2040.44 113
2040.55 110
2040.65 105
2040.75 99
2040.86 91
2040.96 82
2041.06 73
2041.17 65
2041.27 58
2041.37 55
2041.48 55
2041.58 57
2041.68 62
2041.79 68
2041.89 73
2041.99 74
2042.10 72
2042.20 64
2042.30 52
2042.41 37
2042.51 22
2042.61 9
2042.72 2
2042.82 1
2042.92 7
2043.03 17
2043.13 30
2043.24 41
2043.34 48
2043.44 50
2043.55 47
2043.65 39
2043.75 28
2043.86 17
2043.96 8
2044.06 2
2044.17 1
2044.27 2
2044.37 6
2044.48 9
2044.58 11
2044.68 9
2044.79 3
2044.89 0
2045.00 0
2045.10 0
2045.20 0
2045.31 0
2045.41 10
2045.51 34
2045.62 62
2045.72 90
2045.82 115
2045.93 134
2046.03 145
2046.13 149
2046.24 146
2046.34 140
2046.45 131
2046.55 123
2046.65 116
2046.76 110
2046.86 105
2046.96 100
2047.07 97
2047.17 94
2047.27 92
2047.38 94
2047.48 99
2047.58 108
2047.69 122
2047.79 139
2047.90 158
2048.00 176
2048.10 191
2048.21 200
2048.31 202
2048.41 196
2048.52 183
2048.62 164
2048.72 141
2048.83 115
2048.93 89
2049.04 64
2049.14 42
2049.24 25
2049.35 13
2049.45 6
2049.55 4
2049.66 6
2049.76 10
2049.86 16
2049.97 22
2050.07 27
2050.18 30
2050.28 33
2050.38 33
2050.49 31
2050.59 27
2050.69 21
2050.80 14
2050.90 7
2051.00 0
2051.11 0
2051.21 0
2051.32 0
2051.42 0
2051.52 4
2051.63 10
2051.73 16
2051.83 24
2051.94 32
2052.04 42
2052.15 52
2052.25 62
2052.35 73
2052.46 83
2052.56 95
2052.66 108
2052.77 124
2052.87 141
2052.98 159
2053.08 176
2053.18 188
2053.29 195
2053.39 195
2053.49 189
2053.60 177
2053.70 162
2053.81 147
2053.91 133
2054.01 122
2054.12 114
2054.22 110
2054.32 109
2054.43 110
2054.53 113
2054.64 116
2054.74 118
2054.84 118
2054.95 117
2055.05 115
2055.15 111
2055.26 107
2055.36 104
2055.47 103
2055.57 104
2055.67 106
2055.78 110
2055.88 114
2055.99 118
2056.09 121
2056.19 124
2056.30 127
2056.40 130
2056.50 134
2056.61 139
2056.71 143
2056.82 146
2056.92 145
2057.02 141
2057.13 133
2057.23 123
2057.34 112
2057.44 102
2057.54 93
2057.65 86
2057.75 81
2057.85 75
2057.96 68
2058.06 60
2058.17 52
2058.27 46
2058.37 43
2058.48 47
2058.58 56
2058.69 72
2058.79 90
2058.89 110
2059.00 128
2059.10 142
2059.20 152
2059.31 156
2059.41 157
2059.52 154
2059.62 150
2059.72 146
2059.83 142
2059.93 138
2060.04 137
2060.14 139
2060.24 143
2060.35 150
2060.45 159
2060.56 167
2060.66 173
2060.76 174
2060.87 169
2060.97 159
2061.08 145
2061.18 127
2061.28 109
2061.39 92
2061.49 77
2061.60 64
2061.70 54
2061.80 48
2061.91 44
2062.01 43
2062.12 44
2062.22 47
2062.32 51
2062.43 54
2062.53 54
2062.64 52
2062.74 47
2062.84 40
2062.95 34
2063.05 31
2063.16 30
2063.26 32
2063.36 35
2063.47 37
2063.57 37
2063.68 34
2063.78 29
2063.88 24
2063.99 20
2064.09 20
2064.20 25
2064.30 34
2064.40 46
2064.51 58
2064.61 68
2064.72 75
2064.82 78
2064.92 79
2065.03 78
2065.13 78
2065.24 78
2065.34 79
2065.44 82
2065.55 85
2065.65 88
2065.76 90
2065.86 91
2065.96 90
2066.07 89
2066.17 88
2066.28 87
2066.38 85
2066.48 83
2066.59 80
2066.69 75
2066.80 68
2066.90 59
2067.00 48
2067.11 36
2067.21 22
2067.32 7
2067.42 0
2067.53 0
2067.63 0
2067.73 0
2067.84 0
2067.94 0
2068.05 0
2068.15 0
2068.25 18
2068.36 41
2068.46 59
2068.57 71
2068.67 75
2068.78 73
2068.88 67
2068.98 61
2069.09 56
2069.19 53
2069.30 52
2069.40 54
2069.50 56
2069.61 57
2069.71 57
2069.82 56
2069.92 53
2070.02 50
2070.13 47
2070.23 44
2070.34 43
2070.44 45
2070.55 49
2070.65 56
2070.75 65
2070.86 75
2070.96 84
2071.07 91
2071.17 96
2071.28 97
2071.38 96
2071.48 93
2071.59 88
2071.69 84
2071.80 80
2071.90 79
2072.00 80
2072.11 84
2072.21 91
2072.32 100
2072.42 111
2072.53 122
2072.63 131
2072.73 136
2072.84 138
2072.94 135
2073.05 130
2073.15 122
2073.26 114
2073.36 107
2073.46 100
2073.57 95
2073.67 90
2073.78 87
2073.88 84
2073.99 83
2074.09 82
2074.19 81
2074.30 82
2074.40 83
2074.51 85
2074.61 88
2074.72 93
2074.82 101
2074.92 110
2075.03 122
2075.13 134
2075.24 145
2075.34 156
2075.45 164
2075.55 171
2075.65 175
2075.76 178
2075.86 180
2075.97 182
2076.07 185
2076.18 190
2076.28 194
2076.38 199
2076.49 202
2076.59 203
2076.70 198
2076.80 189
2076.91 177
2077.01 162
2077.11 147
2077.22 133
2077.32 121
2077.43 113
2077.53 107
2077.64 102
2077.74 97
2077.85 90
2077.95 82
2078.05 74
2078.16 67
2078.26 61
2078.37 57
2078.47 55
2078.58 53
2078.68 49
2078.78 43
2078.89 35
2078.99 25
2079.10 15
2079.20 5
2079.31 0
2079.41 0
2079.52 0
2079.62 0
2079.72 3
2079.83 10
2079.93 19
2080.04 29
2080.14 40
2080.25 53
2080.35 65
2080.46 77
2080.56 86
2080.66 92
2080.77 94
2080.87 92
2080.98 87
2081.08 80
2081.19 73
2081.29 69
2081.40 67
2081.50 71
2081.60 80
2081.71 93
2081.81 108
2081.92 122
2082.02 133
2082.13 138
2082.23 138
2082.34 132
2082.44 122
2082.54 112
2082.65 104
2082.75 99
2082.86 99
2082.96 102
2083.07 107
2083.17 113
2083.28 120
2083.38 125
2083.49 128
2083.59 130
2083.69 131
2083.80 131
2083.90 130
2084.01 129
2084.11 128
2084.22 124
2084.32 118
2084.43 109
2084.53 95
2084.64 77
2084.74 57
2084.84 36
2084.95 16
2085.05 1
2085.16 0
2085.26 0
2085.37 0
2085.47 0
2085.58 7
2085.68 20
2085.79 33
2085.89 43
2085.99 51
2086.10 55
2086.20 57
2086.31 57
2086.41 56
2086.52 57
2086.62 58
2086.73 60
2086.83 61
2086.94 61
2087.04 58
2087.14 52
2087.25 42
2087.35 29
2087.46 15
2087.56 2
2087.67 0
2087.77 0
2087.88 0
2087.98 0
2088.09 0
2088.19 0
2088.30 2
2088.40 6
2088.50 9
2088.61 9
2088.71 9
2088.82 9
2088.92 11
2089.03 15
2089.13 21
2089.24 28
2089.34 33
2089.45 36
2089.55 35
2089.66 31
2089.76 23
2089.87 12
2089.97 2
2090.07 0
2090.18 0
2090.28 0
2090.39 0
2090.49 0
2090.60 7
2090.70 21
2090.81 34
2090.91 48
2091.02 60
2091.12 71
2091.23 80
2091.33 87
2091.44 93
2091.54 97
2091.65 98
2091.75 98
2091.85 95
2091.96 91
2092.06 86
2092.17 78
2092.27 70
2092.38 61
2092.48 53
2092.59 47
2092.69 46
2092.80 50
2092.90 59
2093.01 72
2093.11 87
2093.22 102
2093.32 113
2093.43 121
2093.53 124
2093.64 124
2093.74 123
2093.84 123
2093.95 126
2094.05 132
2094.16 140
2094.26 147
2094.37 152
2094.47 152
2094.58 146
2094.68 136
2094.79 122
2094.89 108
2095.00 94
2095.10 83
2095.21 76
2095.31 73
2095.42 73
2095.52 75
2095.63 78
2095.73 81
2095.84 85
2095.94 89
2096.05 94
2096.15 100
2096.26 105
2096.36 110
2096.47 112
2096.57 111
2096.67 107
2096.78 98
2096.88 86
2096.99 74
2097.09 63
2097.20 55
2097.30 52
2097.41 55
2097.51 61
2097.62 71
2097.72 81
2097.83 90
2097.93 97
2098.04 101
2098.14 104
2098.25 106
2098.35 110
2098.46 115
2098.56 121
2098.67 127
2098.77 133
2098.88 137
2098.98 138
2099.09 134
2099.19 127
2099.30 117
2099.40 105
2099.51 95
2099.61 87
2099.72 83
2099.82 83
2099.93 87
2100.03 93
2100.14 99
2100.24 102
2100.35 103
2100.45 101
2100.56 97
2100.66 94
2100.77 93
2100.87 95
2100.98 98
2101.08 102
2101.19 106
2101.29 109
2101.40 112
2101.50 117
2101.61 126
2101.71 140
2101.82 160
2101.92 184
2102.03 207
2102.13 225
2102.24 236
2102.34 237
2102.45 230
2102.55 215
2102.66 197
2102.76 179
2102.87 165
2102.97 155
2103.08 150
2103.18 147
2103.29 146
2103.39 146
2103.50 145
2103.60 143
2103.71 141
2103.81 139
2103.92 138
2104.02 136
2104.13 133
2104.23 127
2104.34 120
2104.44 110
2104.55 99
2104.65 88
2104.76 78
2104.86 71
2104.97 68
2105.07 68
2105.18 70
2105.28 75
2105.39 82
2105.49 88
2105.60 94
2105.70 100
2105.81 106
2105.91 109
2106.02 111
2106.12 110
2106.23 106
2106.33 99
2106.44 90
2106.54 80
2106.65 71
2106.75 64
2106.86 61
2106.96 61
2107.07 66
2107.17 74
2107.28 85
2107.38 99
2107.49 114
2107.59 128
2107.70 140
2107.80 150
2107.91 154
2108.01 154
2108.12 149
2108.22 140
2108.33 129
2108.43 118
2108.54 108
2108.64 100
2108.75 95
2108.85 92
2108.96 90
2109.06 89
2109.17 87
2109.27 84
2109.38 79
2109.49 72
2109.59 64
2109.70 54
2109.80 46
2109.91 38
2110.01 33
2110.12 30
2110.22 29
2110.33 28
2110.43 25
2110.54 20
2110.64 14
2110.75 6
2110.85 0
2110.96 0
2111.06 0
2111.17 0
2111.27 0
2111.38 0
2111.48 0
2111.59 0
2111.69 1
2111.80 7
2111.90 13
2112.01 21
2112.12 31
2112.22 43
2112.33 58
2112.43 74
2112.54 89
2112.64 102
2112.75 110
2112.85 113
2112.96 112
2113.06 106
2113.17 99
2113.27 93
2113.38 88
2113.48 86
2113.59 87
2113.69 90
2113.80 93
2113.90 97
2114.01 99
2114.12 99
2114.22 97
2114.33 93
2114.43 87
2114.54 80
2114.64 74
2114.75 70
2114.85 69
2114.96 71
2115.06 75
2115.17 80
2115.27 83
2115.38 84
2115.48 83
2115.59 79
2115.69 77
2115.80 77
2115.91 81
2116.01 89
2116.12 100
2116.22 113
2116.33 125
2116.43 135
2116.54 142
2116.64 146
2116.75 146
2116.85 145
2116.96 142
2117.06 138
2117.17 134
2117.27 130
2117.38 125
2117.49 120
2117.59 114
2117.70 108
2117.80 101
2117.91 93
2118.01 83
2118.12 72
2118.22 59
2118.33 46
2118.43 34
2118.54 24
2118.64 16
2118.75 12
2118.86 12
2118.96 15
2119.07 20
2119.17 26
2119.28 31
2119.38 36
2119.49 40
2119.59 44
2119.70 47
2119.80 51
2119.91 55
2120.01 58
2120.12 59
2120.23 56
2120.33 51
2120.44 44
2120.54 34
2120.65 24
2120.75 14
2120.86 6
2120.96 0
2121.07 0
2121.17 0
2121.28 2
2121.39 7
2121.49 13
2121.60 19
2121.70 23
2121.81 26
2121.91 27
2122.02 25
2122.12 23
2122.23 19
2122.33 14
2122.44 8
2122.55 0
2122.65 0
2122.76 0
2122.86 0
2122.97 0
2123.07 0
2123.18 0
2123.28 0
2123.39 8
2123.50 26
2123.60 45
2123.71 64
2123.81 81
2123.92 94
2124.02 103
2124.13 108
2124.23 107
2124.34 103
2124.45 97
2124.55 91
2124.66 87
2124.76 88
2124.87 93
2124.97 101
2125.08 112
2125.18 122
2125.29 129
2125.39 130
2125.50 126
2125.61 117
2125.71 106
2125.82 94
2125.92 84
2126.03 76
2126.13 70
2126.24 65
2126.35 61
2126.45 57
2126.56 53
2126.66 49
2126.77 47
2126.87 46
2126.98 47
2127.08 50
2127.19 52
2127.30 54
2127.40 53
2127.51 50
2127.61 45
2127.72 39
2127.82 35
2127.93 33
2128.03 37
2128.14 46
2128.25 59
2128.35 77
2128.46 96
2128.56 114
2128.67 129
2128.77 138
2128.88 141
2128.99 138
2129.09 130
2129.20 117
2129.30 101
2129.41 83
2129.51 65
2129.62 49
2129.73 36
2129.83 26
2129.94 20
2130.04 19
2130.15 21
2130.25 25
2130.36 30
2130.46 33
2130.57 34
2130.68 31
2130.78 24
2130.89 14
2130.99 2
2131.10 0
2131.20 0
2131.31 0
2131.42 0
2131.52 0
2131.63 0
2131.73 0
2131.84 0
2131.94 7
2132.05 19
2132.16 34
2132.26 51
2132.37 72
2132.47 94
2132.58 116
2132.68 136
2132.79 153
2132.90 166
2133.00 174
2133.11 178
2133.21 181
2133.32 184
2133.43 187
2133.53 191
2133.64 196
2133.74 200
2133.85 201
2133.95 197
2134.06 189
2134.17 177
2134.27 163
2134.38 147
2134.48 132
2134.59 120
2134.69 110
2134.80 103
2134.91 99
2135.01 96
2135.12 96
2135.22 97
2135.33 101
2135.44 106
2135.54 113
2135.65 119
2135.75 125
2135.86 129
2135.96 131
2136.07 131
2136.18 129
2136.28 126
2136.39 122
2136.49 117
2136.60 110
2136.71 102
2136.81 94
2136.92 85
2137.02 77
2137.13 70
2137.23 65
2137.34 62
2137.45 60
2137.55 59
2137.66 58
2137.76 55
2137.87 51
2137.98 44
2138.08 36
2138.19 27
2138.29 18
2138.40 10
2138.50 4
2138.61 2
2138.72 3
2138.82 9
2138.93 19
2139.03 31
2139.14 44
2139.25 57
2139.35 67
2139.46 74
2139.56 76
2139.67 74
2139.78 69
2139.88 60
2139.99 49
2140.09 36
2140.20 25
2140.31 14
2140.41 6
2140.52 2
2140.62 3
2140.73 9
2140.83 21
2140.94 36
2141.05 54
2141.15 72
2141.26 89
2141.36 103
2141.47 112
2141.58 119
2141.68 121
2141.79 121
2141.89 119
2142.00 115
2142.11 108
2142.21 99
2142.32 86
2142.42 71
2142.53 54
2142.64 35
2142.74 18
2142.85 3
2142.95 0
2143.06 0
2143.17 0
2143.27 0
2143.38 0
2143.48 8
2143.59 15
2143.70 19
2143.80 19
2143.91 15
2144.01 8
2144.12 0
2144.23 0
2144.33 0
2144.44 0
2144.54 0
2144.65 0
2144.76 0
2144.86 5
2144.97 10
2145.07 16
2145.18 24
2145.29 34
2145.39 47
2145.50 65
2145.61 84
2145.71 104
2145.82 122
2145.92 137
2146.03 149
2146.14 157
2146.24 164
2146.35 169
2146.45 173
2146.56 176
2146.67 176
2146.77 173
2146.88 167
2146.98 157
2147.09 144
2147.20 131
2147.30 118
2147.41 108
2147.51 101
2147.62 98
2147.73 99
2147.83 105
2147.94 113
2148.05 122
2148.15 131
2148.26 137
2148.36 139
2148.47 135
2148.58 127
2148.68 117
2148.79 107
2148.89 97
2149.00 89
2149.11 82
2149.21 78
2149.32 76
2149.42 77
2149.53 80
2149.64 86
2149.74 94
2149.85 102
2149.96 106
2150.06 107
2150.17 101
2150.27 90
2150.38 76
2150.49 62
2150.59 51
2150.70 44
2150.81 43
2150.91 44
2151.02 48
2151.12 52
2151.23 56
2151.34 59
2151.44 63
2151.55 69
2151.65 78
2151.76 90
2151.87 104
2151.97 118
2152.08 130
2152.19 139
2152.29 144
2152.40 144
2152.50 140
2152.61 132
2152.72 122
2152.82 111
2152.93 101
2153.04 92
2153.14 85
2153.25 81
2153.35 79
2153.46 80
2153.57 83
2153.67 86
2153.78 90
2153.89 94
2153.99 99
2154.10 106
2154.20 114
2154.31 124
2154.42 135
2154.52 144
2154.63 149
2154.74 149
2154.84 143
2154.95 134
2155.05 123
2155.16 112
2155.27 103
2155.37 97
2155.48 94
2155.59 94
2155.69 97
2155.80 101
2155.91 107
2156.01 114
2156.12 122
2156.22 130
2156.33 137
2156.44 142
2156.54 145
2156.65 145
2156.76 141
2156.86 133
2156.97 123
2157.08 112
2157.18 101
2157.29 92
2157.39 86
2157.50 84
2157.61 85
2157.71 87
2157.82 89
2157.93 90
2158.03 90
2158.14 88
2158.25 86
2158.35 85
2158.46 85
2158.56 86
2158.67 88
2158.78 88
2158.88 86
2158.99 81
2159.10 74
2159.20 64
2159.31 54
2159.42 44
2159.52 35
2159.63 28
2159.73 22
2159.84 18
2159.95 14
2160.05 12
2160.16 10
2160.27 9
2160.37 8
2160.48 6
2160.59 3
2160.69 0
2160.80 0
2160.91 0
2161.01 0
2161.12 0
2161.22 0
2161.33 0
2161.44 0
2161.54 6
2161.65 12
2161.76 17
2161.86 22
2161.97 26
2162.08 31
2162.18 35
2162.29 40
2162.40 45
2162.50 50
2162.61 54
2162.72 57
2162.82 58
2162.93 58
2163.03 57
2163.14 56
2163.25 56
2163.35 57
2163.46 60
2163.57 64
2163.67 69
2163.78 72
2163.89 74
2163.99 73
2164.10 71
2164.21 67
2164.31 64
2164.42 63
2164.53 65
2164.63 68
2164.74 72
2164.85 76
2164.95 77
2165.06 75
2165.16 70
2165.27 64
2165.38 57
2165.48 54
2165.59 55
2165.70 61
2165.80 74
2165.91 91
2166.02 110
2166.12 131
2166.23 150
2166.34 167
2166.44 179
2166.55 186
2166.66 188
2166.76 185
2166.87 179
2166.98 169
2167.08 159
2167.19 149
2167.30 142
2167.40 136
2167.51 131
2167.62 126
2167.72 121
2167.83 115
2167.94 107
2168.04 99
2168.15 91
2168.26 85
2168.36 83
2168.47 85
2168.58 91
2168.68 100
2168.79 112
2168.90 125
2169.00 137
2169.11 148
2169.22 157
2169.32 165
2169.43 171
2169.54 175
2169.64 178
2169.75 179
2169.86 180
2169.96 180
2170.07 180
2170.18 180
2170.28 181
2170.39 181
2170.50 181
2170.60 179
2170.71 176
2170.82 172
2170.92 167
2171.03 162
2171.14 157
2171.24 152
2171.35 147
2171.46 141
2171.56 134
2171.67 126
2171.78 116
2171.88 106
2171.99 96
2172.10 85
2172.20 75
2172.31 66
2172.42 59
2172.52 57
2172.63 58
2172.74 63
2172.84 71
2172.95 81
2173.06 89
2173.16 96
2173.27 99
2173.38 99
2173.48 96
2173.59 92
2173.70 87
2173.80 82
2173.91 77
2174.02 74
2174.12 72
2174.23 72
2174.34 74
2174.44 78
2174.55 82
2174.66 87
2174.76 91
2174.87 95
2174.98 98
2175.09 101
2175.19 104
2175.30 109
2175.41 115
2175.51 122
2175.62 131
2175.73 141
2175.83 152
2175.94 163
2176.05 172
2176.15 179
2176.26 183
2176.37 185
2176.47 185
2176.58 184
2176.69 182
2176.79 179
2176.90 176
2177.01 172
2177.11 165
2177.22 156
2177.33 144
2177.44 129
2177.54 112
2177.65 94
2177.76 75
2177.86 57
2177.97 40
2178.08 27
2178.18 17
2178.29 12
2178.40 12
2178.50 17
2178.61 26
2178.72 38
2178.82 50
2178.93 61
2179.04 69
2179.15 73
2179.25 72
2179.36 68
2179.47 62
2179.57 56
2179.68 51
2179.79 50
2179.89 51
2180.00 55
2180.11 59
2180.21 62
2180.32 63
2180.43 60
2180.53 54
2180.64 48
2180.75 42
2180.86 40
2180.96 43
2181.07 52
2181.18 65
2181.28 82
2181.39 98
2181.50 112
2181.60 121
2181.71 124
2181.82 122
2181.93 117
2182.03 109
2182.14 103
2182.25 98
2182.35 96
2182.46 97
2182.57 99
2182.67 100
2182.78 99
2182.89 94
2182.99 86
2183.10 77
2183.21 69
2183.32 64
2183.42 65
2183.53 73
2183.64 88
2183.74 106
2183.85 125
2183.96 141
2184.06 149
2184.17 149
2184.28 142
2184.39 130
2184.49 114
2184.60 100
2184.71 87
2184.81 77
2184.92 69
2185.03 62
2185.13 52
2185.24 42
2185.35 30
2185.46 18
2185.56 7
2185.67 0
2185.78 0
2185.88 0
2185.99 0
2186.10 0
2186.21 0
2186.31 0
2186.42 0
2186.53 0
2186.63 0
2186.74 5
2186.85 11
2186.95 18
2187.06 23
2187.17 25
2187.28 26
2187.38 26
2187.49 26
2187.60 29
2187.70 34
2187.81 41
2187.92 50
2188.03 60
2188.13 69
2188.24 76
2188.35 81
2188.45 84
2188.56 88
2188.67 91
2188.78 94
2188.88 98
2188.99 101
2189.10 102
2189.20 101
2189.31 97
2189.42 89
2189.53 79
2189.63 68
2189.74 55
2189.85 43
2189.95 32
2190.06 23
2190.17 17
2190.28 12
2190.38 9
2190.49 7
2190.60 5
2190.70 2
2190.81 0
2190.92 0
2191.03 0
2191.13 0
2191.24 0
2191.35 0
2191.45 0
2191.56 5
2191.67 21
2191.78 39
2191.88 56
2191.99 70
2192.10 80
2192.21 83
2192.31 80
2192.42 72
2192.53 60
2192.63 47
2192.74 35
2192.85 28
2192.96 27
2193.06 33
2193.17 48
2193.28 70
2193.38 96
2193.49 123
2193.60 148
2193.71 169
2193.81 182
2193.92 189
2194.03 188
2194.14 183
2194.24 175
2194.35 167
2194.46 159
2194.56 153
2194.67 150
2194.78 150
2194.89 152
2194.99 156
2195.10 161
2195.21 167
2195.32 174
2195.42 181
2195.53 186
2195.64 190
2195.74 193
2195.85 194
2195.96 192
2196.07 189
2196.17 183
2196.28 175
2196.39 167
2196.50 160
2196.60 155
2196.71 154
2196.82 158
2196.92 167
2197.03 180
2197.14 196
2197.25 212
2197.35 225
2197.46 232
2197.57 233
2197.68 225
2197.78 212
2197.89 194
2198.00 174
2198.11 155
2198.21 138
2198.32 123
2198.43 110
2198.54 101
2198.64 93
2198.75 87
2198.86 83
2198.96 80
2199.07 79
2199.18 79
2199.29 80
2199.39 82
2199.50 84
2199.61 86
2199.72 87
2199.82 89
2199.93 91
2200.04 92
2200.15 91
2200.25 87
2200.36 81
2200.47 74
2200.58 66
2200.68 59
2200.79 55
2200.90 57
2201.01 65
2201.11 78
2201.22 94
2201.33 111
2201.43 128
2201.54 142
2201.65 154
2201.76 162
2201.86 168
2201.97 171
2202.08 170
2202.19 165
2202.29 155
2202.40 141
2202.51 124
2202.62 107
2202.72 93
2202.83 85
2202.94 86
2203.05 95
2203.15 110
2203.26 128
2203.37 146
2203.48 161
2203.58 171
2203.69 175
2203.80 174
2203.91 168
2204.01 160
2204.12 151
2204.23 141
2204.34 131
2204.44 120
2204.55 109
2204.66 97
2204.77 83
2204.87 68
2204.98 53
2205.09 41
2205.20 33
2205.30 30
2205.41 33
2205.52 40
2205.63 48
2205.73 54
2205.84 58
2205.95 57
2206.06 54
2206.16 49
2206.27 47
2206.38 48
2206.49 54
2206.59 65
2206.70 79
2206.81 94
2206.92 109
2207.03 124
2207.13 136
2207.24 147
2207.35 156
2207.46 163
2207.56 168
2207.67 170
2207.78 168
2207.89 163
2207.99 155
2208.10 144
2208.21 132
2208.32 119
2208.42 106
2208.53 94
2208.64 82
2208.75 72
2208.85 63
2208.96 58
2209.07 57
2209.18 60
2209.28 67
2209.39 76
2209.50 85
2209.61 92
2209.72 95
2209.82 91
2209.93 83
2210.04 71
2210.15 57
2210.25 43
2210.36 31
2210.47 23
2210.58 18
2210.68 17
2210.79 19
2210.90 24
2211.01 31
2211.11 39
2211.22 47
2211.33 56
2211.44 65
2211.55 72
2211.65 78
2211.76 82
2211.87 84
2211.98 84
2212.08 84
2212.19 83
2212.30 82
2212.41 81
2212.51 81
2212.62 80
2212.73 79
2212.84 78
2212.95 77
2213.05 77
2213.16 78
2213.27 82
2213.38 90
2213.48 100
2213.59 111
2213.70 121
2213.81 128
2213.92 130
2214.02 126
2214.13 117
2214.24 105
2214.35 92
2214.45 79
2214.56 68
2214.67 59
2214.78 50
2214.88 42
2214.99 35
2215.10 29
2215.21 25
2215.32 25
2215.42 28
2215.53 34
2215.64 42
2215.75 50
2215.85 55
2215.96 56
2216.07 53
2216.18 46
2216.29 37
2216.39 27
2216.50 17
2216.61 7
2216.72 0
2216.83 0
2216.93 0
2217.04 0
2217.15 0
2217.26 0
2217.36 0
2217.47 0
2217.58 2
2217.69 17
2217.80 33
2217.90 47
2218.01 60
2218.12 72
2218.23 82
2218.33 91
2218.44 99
2218.55 107
2218.66 115
2218.77 125
2218.87 136
2218.98 149
2219.09 165
2219.20 185
2219.31 206
2219.41 228
2219.52 249
2219.63 268
2219.74 286
2219.84 301
2219.95 314
2220.06 325
2220.17 334
2220.28 341
2220.38 343
2220.49 341
2220.60 333
2220.71 321
2220.82 306
2220.92 290
2221.03 277
2221.14 267
2221.25 262
2221.36 260
2221.46 261
2221.57 261
2221.68 259
2221.79 255
2221.90 247
2222.00 237
2222.11 227
2222.22 218
2222.33 214
2222.43 214
2222.54 220
2222.65 231
2222.76 243
2222.87 256
2222.97 267
2223.08 274
2223.19 275
2223.30 272
2223.41 263
2223.51 251
2223.62 237
2223.73 220
2223.84 201
2223.95 183
2224.05 164
2224.16 147
2224.27 131
2224.38 118
2224.49 110
2224.59 105
2224.70 104
2224.81 105
2224.92 108
2225.03 110
2225.13 111
2225.24 109
2225.35 104
2225.46 97
2225.57 89
2225.67 81
2225.78 72
2225.89 65
2226.00 59
2226.11 55
2226.21 51
2226.32 48
2226.43 45
2226.54 43
2226.65 40
2226.75 38
2226.86 35
2226.97 31
2227.08 26
2227.19 19
2227.30 11
2227.40 3
2227.51 0
2227.62 0
2227.73 0
2227.84 9
2227.94 21
2228.05 34
2228.16 47
2228.27 56
2228.38 61
2228.48 61
2228.59 55
2228.70 46
2228.81 35
2228.92 23
2229.02 12
2229.13 4
2229.24 0
2229.35 0
2229.46 1
2229.57 4
2229.67 7
2229.78 9
2229.89 8
2230.00 5
2230.11 2
2230.21 0
2230.32 0
2230.43 0
2230.54 2
2230.65 6
2230.75 9
2230.86 10
2230.97 7
2231.08 2
2231.19 0
2231.30 0
2231.40 0
2231.51 0
2231.62 0
2231.73 11
2231.84 23
2231.94 36
2232.05 48
2232.16 59
2232.27 71
2232.38 84
2232.49 98
2232.59 114
2232.70 130
2232.81 145
2232.92 158
2233.03 169
2233.13 177
2233.24 182
2233.35 187
2233.46 192
2233.57 200
2233.68 210
2233.78 224
2233.89 240
2234.00 258
2234.11 275
2234.22 290
2234.33 302
2234.43 311
2234.54 316
2234.65 317
2234.76 315
2234.87 309
2234.97 301
2235.08 290
2235.19 278
2235.30 265
2235.41 255
2235.52 248
2235.62 244
2235.73 243
2235.84 243
2235.95 243
2236.06 239
2236.17 231
2236.27 219
2236.38 204
2236.49 189
2236.60 177
2236.71 169
2236.82 166
2236.92 166
2237.03 168
2237.14 169
2237.25 167
2237.36 160
2237.47 151
2237.57 140
2237.68 130
2237.79 122
2237.90 117
2238.01 117
2238.11 120
2238.22 128
2238.33 139
2238.44 151
2238.55 165
2238.66 179
2238.76 192
2238.87 201
2238.98 207
2239.09 209
2239.20 208
2239.31 205
2239.42 203
2239.52 205
2239.63 210
2239.74 221
2239.85 235
2239.96 250
2240.07 264
2240.17 272
2240.28 275
2240.39 270
2240.50 260
2240.61 245
2240.72 229
2240.82 213
2240.93 199
2241.04 188
2241.15 180
2241.26 173
2241.37 168
2241.47 165
2241.58 163
2241.69 164
2241.80 167
2241.91 171
2242.02 176
2242.12 180
2242.23 181
2242.34 181
2242.45 178
2242.56 175
2242.67 174
2242.78 175
2242.88 178
2242.99 183
2243.10 188
2243.21 192
2243.32 193
2243.43 193
2243.53 190
2243.64 187
2243.75 184
2243.86 182
2243.97 181
2244.08 182
2244.19 184
2244.29 189
2244.40 195
2244.51 203
2244.62 212
2244.73 223
2244.84 233
2244.94 242
2245.05 249
2245.16 253
2245.27 254
2245.38 251
2245.49 244
2245.60 232
2245.70 217
2245.81 200
2245.92 182
2246.03 165
2246.14 152
2246.25 143
2246.36 138
2246.46 137
2246.57 139
2246.68 145
2246.79 152
2246.90 159
2247.01 165
2247.12 169
2247.22 170
2247.33 167
2247.44 161
2247.55 153
2247.66 145
2247.77 138
2247.88 132
2247.98 127
2248.09 123
2248.20 118
2248.31 113
2248.42 107
2248.53 102
2248.64 98
2248.74 96
2248.85 97
2248.96 98
2249.07 99
2249.18 98
2249.29 95
2249.40 90
2249.50 83
2249.61 76
2249.72 70
2249.83 66
2249.94 64
2250.05 65
2250.16 67
2250.26 71
2250.37 76
2250.48 82
2250.59 88
2250.70 96
2250.81 106
2250.92 117
2251.02 130
2251.13 146
2251.24 164
2251.35 183
2251.46 204
2251.57 223
2251.68 240
2251.79 251
2251.89 258
2252.00 258
2252.11 254
2252.22 247
2252.33 238
2252.44 229
2252.55 220
2252.65 211
2252.76 202
2252.87 191
2252.98 178
2253.09 163
2253.20 147
2253.31 132
2253.42 120
2253.52 110
2253.63 103
2253.74 96
2253.85 90
2253.96 81
2254.07 71
2254.18 60
2254.29 50
2254.39 41
2254.50 34
2254.61 30
2254.72 27
2254.83 23
2254.94 18
2255.05 12
2255.15 7
2255.26 4
2255.37 6
2255.48 14
2255.59 26
2255.70 41
2255.81 55
2255.92 65
2256.03 69
2256.13 67
2256.24 59
2256.35 48
2256.46 36
2256.57 28
2256.68 23
2256.79 23
2256.90 27
2257.00 31
2257.11 34
2257.22 32
2257.33 27
2257.44 17
2257.55 4
2257.66 0
2257.77 0
2257.87 0
2257.98 0
2258.09 0
2258.20 0
2258.31 3
2258.42 13
2258.53 19
2258.64 21
2258.74 19
2258.85 14
2258.96 6
2259.07 0
2259.18 0
2259.29 0
2259.40 0
2259.51 7
2259.62 23
2259.72 43
2259.83 65
2259.94 86
2260.05 105
2260.16 119
2260.27 129
2260.38 135
2260.49 137
2260.60 137
2260.70 138
2260.81 140
2260.92 144
2261.03 151
2261.14 160
2261.25 170
2261.36 179
2261.47 187
2261.58 191
2261.68 193
2261.79 192
2261.90 190
2262.01 187
2262.12 183
2262.23 180
2262.34 177
2262.45 173
2262.56 168
2262.66 161
2262.77 152
2262.88 141
2262.99 129
2263.10 115
2263.21 102
2263.32 90
2263.43 79
2263.54 70
2263.64 63
2263.75 57
2263.86 54
2263.97 53
2264.08 54
2264.19 57
2264.30 61
2264.41 67
2264.52 73
2264.63 79
2264.73 86
2264.84 93
2264.95 100
2265.06 106
2265.17 110
2265.28 113
2265.39 115
2265.50 116
2265.61 115
2265.72 112
2265.82 105
2265.93 96
2266.04 84
2266.15 71
2266.26 58
2266.37 49
2266.48 46
2266.59 50
2266.70 61
2266.81 77
2266.91 97
2267.02 116
2267.13 132
2267.24 142
2267.35 146
2267.46 143
2267.57 136
2267.68 126
2267.79 115
2267.90 105
2268.00 98
2268.11 93
2268.22 89
2268.33 87
2268.44 86
2268.55 83
2268.66 80
2268.77 77
2268.88 72
2268.99 67
2269.10 62
2269.20 57
2269.31 53
2269.42 50
2269.53 50
2269.64 53
2269.75 58
2269.86 65
2269.97 72
2270.08 78
2270.19 81
2270.30 80
2270.40 75
2270.51 68
2270.62 60
2270.73 53
2270.84 48
2270.95 47
2271.06 49
2271.17 53
2271.28 60
2271.39 67
2271.50 75
2271.60 82
2271.71 87
2271.82 90
2271.93 90
2272.04 89
2272.15 86
2272.26 82
2272.37 77
2272.48 71
2272.59 66
2272.70 60
2272.81 54
2272.91 47
2273.02 40
2273.13 32
2273.24 24
2273.35 16
2273.46 10
2273.57 5
2273.68 2
2273.79 1
2273.90 2
2274.01 4
2274.12 9
2274.22 17
2274.33 28
2274.44 42
2274.55 60
2274.66 81
2274.77 104
2274.88 129
2274.99 152
2275.10 173
2275.21 188
2275.32 198
2275.43 199
2275.54 193
2275.64 178
2275.75 157
2275.86 131
2275.97 103
2276.08 77
2276.19 54
2276.30 37
2276.41 27
2276.52 23
2276.63 25
2276.74 32
2276.85 43
2276.96 56
2277.07 70
2277.17 84
2277.28 98
2277.39 109
2277.50 115
2277.61 117
2277.72 113
2277.83 103
2277.94 91
2278.05 79
2278.16 70
2278.27 67
2278.38 71
2278.49 81
2278.60 96
2278.70 112
2278.81 126
2278.92 134
2279.03 136
2279.14 130
2279.25 121
2279.36 109
2279.47 101
2279.58 97
2279.69 101
2279.80 112
2279.91 128
2280.02 147
2280.13 164
2280.23 177
2280.34 185
2280.45 187
2280.56 186
2280.67 184
2280.78 183
2280.89 184
2281.00 188
2281.11 193
2281.22 197
2281.33 200
2281.44 200
2281.55 200
2281.66 201
2281.77 204
2281.88 210
2281.98 219
2282.09 228
2282.20 236
2282.31 241
2282.42 242
2282.53 238
2282.64 231
2282.75 222
2282.86 211
2282.97 200
2283.08 191
2283.19 184
2283.30 179
2283.41 178
2283.52 178
2283.63 181
2283.74 183
2283.84 183
2283.95 181
2284.06 174
2284.17 163
2284.28 148
2284.39 130
2284.50 113
2284.61 96
2284.72 83
2284.83 74
2284.94 69
2285.05 68
2285.16 71
2285.27 75
2285.38 81
2285.49 87
2285.60 92
2285.71 95
2285.82 97
2285.92 96
2286.03 95
2286.14 94
2286.25 94
2286.36 96
2286.47 101
2286.58 108
2286.69 117
2286.80 127
2286.91 137
2287.02 146
2287.13 153
2287.24 157
2287.35 158
2287.46 156
2287.57 152
2287.68 145
2287.79 137
2287.90 129
2288.01 120
2288.11 111
2288.22 101
2288.33 90
2288.44 77
2288.55 63
2288.66 48
2288.77 33
2288.88 18
2288.99 4
2289.10 0
2289.21 0
2289.32 0
2289.43 0
2289.54 0
2289.65 0
2289.76 2
2289.87 12
2289.98 20
2290.09 25
2290.20 25
2290.31 22
2290.42 15
2290.53 6
2290.63 0
2290.74 0
2290.85 0
2290.96 0
2291.07 0
2291.18 0
2291.29 0
2291.40 6
2291.51 10
2291.62 11
2291.73 11
2291.84 8
2291.95 6
2292.06 5
2292.17 6
2292.28 8
2292.39 11
2292.50 14
2292.61 17
2292.72 19
2292.83 21
2292.94 24
2293.05 29
2293.16 35
2293.27 43
2293.38 51
2293.49 57
2293.59 62
2293.70 64
2293.81 64
2293.92 62
2294.03 60
2294.14 58
2294.25 56
2294.36 55
2294.47 55
2294.58 55
2294.69 56
2294.80 58
2294.91 61
2295.02 65
2295.13 69
2295.24 72
2295.35 75
2295.46 77
2295.57 81
2295.68 87
2295.79 97
2295.90 111
2296.01 129
2296.12 147
2296.23 164
2296.34 175
2296.45 178
2296.56 175
2296.67 166
2296.78 154
2296.89 143
2297.00 133
2297.11 127
2297.22 124
2297.32 123
2297.43 121
2297.54 119
2297.65 116
2297.76 113
2297.87 109
2297.98 107
2298.09 107
2298.20 109
2298.31 112
2298.42 114
2298.53 117
2298.64 119
2298.75 123
2298.86 130
2298.97 139
2299.08 151
2299.19 165
2299.30 180
2299.41 192
2299.52 201
2299.63 205
2299.74 206
2299.85 202
2299.96 197
2300.07 191
2300.18 185
2300.29 181
2300.40 177
2300.51 174
2300.62 170
2300.73 165
2300.84 157
2300.95 145
2301.06 132
2301.17 119
2301.28 108
2301.39 100
2301.50 99
2301.61 103
2301.72 113
2301.83 125
2301.94 138
2302.05 149
2302.16 159
2302.27 165
2302.38 167
2302.49 165
2302.60 159
2302.71 149
2302.82 135
2302.93 119
2303.04 102
2303.15 88
2303.26 77
2303.37 71
2303.48 68
2303.59 68
2303.70 69
2303.80 68
2303.91 64
2304.02 59
2304.13 53
2304.24 48
2304.35 45
2304.46 45
2304.57 49
2304.68 56
2304.79 64
2304.90 72
2305.01 81
2305.12 89
2305.23 96
2305.34 103
2305.45 107
2305.56 110
2305.67 110
2305.78 108
2305.89 104
2306.00 98
2306.11 92
2306.22 87
2306.33 82
2306.44 80
2306.55 79
2306.66 80
2306.77 84
2306.88 88
2306.99 93
2307.10 97
2307.21 99
2307.32 99
2307.43 97
2307.54 94
2307.65 92
2307.76 92
2307.87 96
2307.98 101
2308.09 108
2308.20 115
2308.31 119
2308.42 120
2308.53 117
2308.64 113
2308.75 107
2308.86 101
2308.97 95
2309.08 89
2309.19 83
2309.30 77
2309.41 73
2309.52 73
2309.63 78
2309.74 87
2309.85 102
2309.96 118
2310.07 134
2310.18 146
2310.29 152
2310.40 152
2310.51 147
2310.62 140
2310.73 133
2310.84 129
2310.95 129
2311.06 132
2311.17 138
2311.28 144
2311.40 149
2311.51 151
2311.62 149
2311.73 143
2311.84 133
2311.95 119
2312.06 102
2312.17 83
2312.28 64
2312.39 46
2312.50 30
2312.61 19
2312.72 14
2312.83 16
2312.94 26
2313.05 42
2313.16 63
2313.27 84
2313.38 103
2313.49 118
2313.60 127
2313.71 130
2313.82 129
2313.93 124
2314.04 117
2314.15 111
2314.26 104
2314.37 99
2314.48 96
2314.59 95
2314.70 96
2314.81 100
2314.92 107
2315.03 115
2315.14 123
2315.25 130
2315.36 134
2315.47 132
2315.58 126
2315.69 114
2315.80 99
2315.91 82
2316.02 66
2316.13 54
2316.24 48
2316.35 47
2316.46 51
2316.57 57
2316.68 63
2316.79 67
2316.90 68
2317.01 66
2317.12 62
2317.23 59
2317.34 58
2317.45 58
2317.56 59
2317.67 60
2317.78 58
2317.90 55
2318.01 50
2318.12 45
2318.23 40
2318.34 38
2318.45 38
2318.56 41
2318.67 46
2318.78 49
2318.89 52
2319.00 52
2319.11 50
2319.22 46
2319.33 42
2319.44 38
2319.55 35
2319.66 32
2319.77 30
2319.88 29
2319.99 30
2320.10 32
2320.21 36
2320.32 41
2320.43 48
2320.54 54
2320.65 59
2320.76 62
2320.87 63
2320.98 63
2321.09 63
2321.20 63
2321.31 64
2321.42 67
2321.53 70
2321.64 72
2321.76 73
2321.87 72
2321.98 68
2322.09 61
2322.20 51
2322.31 41
2322.42 32
2322.53 23
2322.64 17
2322.75 14
2322.86 14
2322.97 17
2323.08 23
2323.19 31
2323.30 39
2323.41 48
2323.52 58
2323.63 67
2323.74 77
2323.85 86
2323.96 95
2324.07 103
2324.18 108
2324.29 111
2324.40 112
2324.51 110
2324.62 108
2324.74 106
2324.85 107
2324.96 111
2325.07 118
2325.18 126
2325.29 135
2325.40 143
2325.51 149
2325.62 152
2325.73 152
2325.84 149
2325.95 145
2326.06 140
2326.17 133
2326.28 125
2326.39 117
2326.50 109
2326.61 102
2326.72 97
2326.83 94
2326.94 93
2327.05 92
2327.17 89
2327.28 83
2327.39 73
2327.50 60
2327.61 45
2327.72 31
2327.83 19
2327.94 11
2328.05 6
2328.16 5
2328.27 5
2328.38 5
2328.49 6
2328.60 7
2328.71 8
2328.82 11
2328.93 14
2329.04 17
2329.15 18
2329.26 18
2329.37 15
2329.49 9
2329.60 2
2329.71 0
2329.82 0
2329.93 0
2330.04 0
2330.15 0
2330.26 0
2330.37 0
2330.48 4
2330.59 14
2330.70 25
2330.81 34
2330.92 43
2331.03 51
2331.14 58
2331.25 65
2331.36 70
2331.48 74
2331.59 75
2331.70 73
2331.81 67
2331.92 57
2332.03 44
2332.14 30
2332.25 16
2332.36 6
2332.47 0
2332.58 0
2332.69 1
2332.80 7
2332.91 14
2333.02 22
2333.13 29
2333.24 34
2333.36 39
2333.47 44
2333.58 47
2333.69 50
2333.80 53
2333.91 54
2334.02 53
2334.13 48
2334.24 40
2334.35 30
2334.46 17
2334.57 4
2334.68 0
2334.79 0
2334.90 0
2335.01 0
2335.13 0
2335.24 0
2335.35 0
2335.46 0
2335.57 7
2335.68 15
2335.79 22
2335.90 27
2336.01 31
2336.12 33
2336.23 33
2336.34 32
2336.45 28
2336.56 24
2336.67 18
2336.79 11
2336.90 5
2337.01 2
2337.12 1
2337.23 3
2337.34 10
2337.45 19
2337.56 30
2337.67 42
2337.78 51
2337.89 59
2338.00 63
2338.11 63
2338.22 61
2338.34 56
2338.45 51
2338.56 46
2338.67 43
2338.78 42
2338.89 45
2339.00 50
2339.11 57
2339.22 64
2339.33 72
2339.44 80
2339.55 86
2339.66 92
2339.78 98
2339.89 101
2340.00 103
2340.11 103
2340.22 103
2340.33 102
2340.44 101
2340.55 101
2340.66 101
2340.77 100
2340.88 95
2340.99 87
2341.10 75
2341.22 59
2341.33 41
2341.44 24
2341.55 10
2341.66 0
2341.77 0
2341.88 0
2341.99 0
2342.10 0
2342.21 4
2342.32 9
2342.43 13
2342.55 14
2342.66 12
2342.77 8
2342.88 2
2342.99 0
2343.10 0
2343.21 0
2343.32 0
2343.43 0
2343.54 0
2343.65 8
2343.76 16
2343.88 24
2343.99 31
2344.10 37
2344.21 42
2344.32 49
2344.43 57
2344.54 66
2344.65 76
2344.76 85
2344.87 93
2344.98 98
2345.10 100
2345.21 100
2345.32 97
2345.43 94
2345.54 90
2345.65 85
2345.76 77
2345.87 68
2345.98 56
2346.09 44
2346.20 33
2346.32 24
2346.43 19
2346.54 18
2346.65 21
2346.76 25
2346.87 30
2346.98 33
2347.09 33
2347.20 31
2347.31 27
2347.42 24
2347.54 23
2347.65 26
2347.76 34
2347.87 46
2347.98 61
2348.09 78
2348.20 95
2348.31 110
2348.42 124
2348.53 137
2348.65 148
2348.76 157
2348.87 166
2348.98 175
2349.09 184
2349.20 195
2349.31 207
2349.42 220
2349.53 234
2349.64 248
2349.75 259
2349.87 268
2349.98 271
2350.09 271
2350.20 269
2350.31 264
2350.42 258
2350.53 252
2350.64 246
2350.75 238
2350.87 227
2350.98 214
2351.09 200
2351.20 185
2351.31 172
2351.42 162
2351.53 156
2351.64 154
2351.75 155
2351.86 159
2351.98 162
2352.09 165
2352.20 167
2352.31 169
2352.42 171
2352.53 173
2352.64 175
2352.75 176
2352.86 176
2352.98 172
2353.09 164
2353.20 151
2353.31 135
2353.42 117
2353.53 98
2353.64 81
2353.75 66
2353.86 56
2353.97 50
2354.09 48
2354.20 49
2354.31 53
2354.42 60
2354.53 69
2354.64 78
2354.75 88
2354.86 97
2354.98 104
2355.09 106
2355.20 103
2355.31 96
2355.42 86
2355.53 73
2355.64 59
2355.75 48
2355.86 39
2355.98 34
2356.09 32
2356.20 34
2356.31 40
2356.42 49
2356.53 61
2356.64 75
2356.75 92
2356.86 110
2356.98 128
2357.09 144
2357.20 159
2357.31 169
2357.42 175
2357.53 175
2357.64 168
2357.75 156
2357.87 138
2357.98 118
2358.09 97
2358.20 80
2358.31 66
2358.42 59
2358.53 58
2358.64 62
2358.75 69
2358.87 76
2358.98 83
2359.09 87
2359.20 88
2359.31 85
2359.42 80
2359.53 73
2359.64 65
2359.76 57
2359.87 51
2359.98 46
2360.09 42
2360.20 40
2360.31 38
2360.42 36
2360.53 32
2360.65 26
2360.76 18
2360.87 9
2360.98 0
2361.09 0
2361.20 0
2361.31 0
2361.42 0
2361.54 9
2361.65 24
2361.76 39
2361.87 54
2361.98 68
2362.09 79
2362.20 87
2362.32 92
2362.43 97
2362.54 102
2362.65 107
2362.76 112
2362.87 114
2362.98 114
2363.09 111
2363.21 104
2363.32 93
2363.43 81
2363.54 69
2363.65 59
2363.76 52
2363.87 49
2363.98 50
2364.10 52
2364.21 55
2364.32 56
2364.43 55
2364.54 52
2364.65 46
2364.76 41
2364.88 35
2364.99 31
2365.10 27
2365.21 24
2365.32 22
2365.43 21
2365.54 18
2365.66 15
2365.77 10
2365.88 4
2365.99 0
2366.10 0
2366.21 0
2366.32 0
2366.43 0
2366.55 0
2366.66 0
2366.77 0
2366.88 8
2366.99 14
2367.10 17
2367.21 18
2367.33 19
2367.44 20
2367.55 25
2367.66 31
2367.77 38
2367.88 46
2367.99 52
2368.11 56
2368.22 57
2368.33 57
2368.44 55
2368.55 53
2368.66 51
2368.77 48
2368.89 45
2369.00 42
2369.11 40
2369.22 41
2369.33 46
2369.44 55
2369.56 68
2369.67 84
2369.78 102
2369.89 121
2370.00 137
2370.11 153
2370.22 165
2370.34 176
2370.45 184
2370.56 190
2370.67 196
2370.78 200
2370.89 203
2371.00 203
2371.12 202
2371.23 198
2371.34 192
2371.45 184
2371.56 177
2371.67 171
2371.79 166
2371.90 163
2372.01 159
2372.12 154
2372.23 145
2372.34 134
2372.45 119
2372.57 102
2372.68 87
2372.79 74
2372.90 66
2373.01 64
2373.12 66
2373.24 73
2373.35 81
2373.46 90
2373.57 97
2373.68 101
2373.79 101
2373.90 98
2374.02 92
2374.13 83
2374.24 72
2374.35 61
2374.46 51
2374.57 42
2374.69 36
2374.80 34
2374.91 34
2375.02 37
2375.13 41
2375.24 47
2375.36 53
2375.47 58
2375.58 62
2375.69 64
2375.80 65
2375.91 64
2376.02 62
2376.14 58
2376.25 55
2376.36 52
2376.47 49
2376.58 48
2376.69 48
2376.81 49
2376.92 49
2377.03 49
2377.14 49
2377.25 49
2377.36 50
2377.48 53
2377.59 58
2377.70 64
2377.81 70
2377.92 76
2378.03 79
2378.15 81
2378.26 81
2378.37 83
2378.48 87
2378.59 95
2378.70 107
2378.82 120
2378.93 133
2379.04 144
2379.15 152
2379.26 156
2379.37 157
2379.49 156
2379.60 152
2379.71 147
2379.82 139
2379.93 129
2380.04 118
2380.16 105
2380.27 91
2380.38 79
2380.49 68
2380.60 62
2380.72 59
2380.83 61
2380.94 66
2381.05 73
2381.16 80
2381.27 85
2381.39 88
2381.50 87
2381.61 83
2381.72 77
2381.83 71
2381.94 65
2382.06 61
2382.17 58
2382.28 55
2382.39 52
2382.50 46
2382.62 40
2382.73 33
2382.84 27
2382.95 24
2383.06 27
2383.17 34
2383.29 45
2383.40 56
2383.51 66
2383.62 70
2383.73 67
2383.84 57
2383.96 41
2384.07 23
2384.18 5
2384.29 0
2384.40 0
2384.52 0
2384.63 0
2384.74 0
2384.85 0
2384.96 0
2385.07 6
2385.19 10
2385.30 13
2385.41 15
2385.52 16
2385.63 18
2385.75 21
2385.86 23
2385.97 25
2386.08 25
2386.19 24
2386.31 21
2386.42 17
2386.53 14
2386.64 13
2386.75 14
2386.86 18
2386.98 24
2387.09 31
2387.20 39
2387.31 49
2387.42 59
2387.54 70
2387.65 82
2387.76 93
2387.87 103
2387.98 110
2388.10 114
2388.21 112
2388.32 105
2388.43 92
2388.54 75
2388.66 55
2388.77 34
2388.88 15
2388.99 0
2389.10 0
2389.21 0
2389.33 0
2389.44 0
2389.55 0
2389.66 0
2389.77 7
2389.89 13
2390.00 17
2390.11 17
2390.22 15
2390.33 10
2390.45 3
2390.56 0
2390.67 0
2390.78 0
2390.89 0
2391.01 6
2391.12 16
2391.23 27
2391.34 36
2391.45 44
2391.57 49
2391.68 53
2391.79 59
2391.90 67
2392.01 80
2392.13 98
2392.24 119
2392.35 141
2392.46 161
2392.57 176
2392.69 185
2392.80 185
2392.91 179
2393.02 167
2393.13 150
2393.25 131
2393.36 111
2393.47 90
2393.58 71
2393.69 53
2393.81 38
2393.92 25
2394.03 16
2394.14 10
2394.25 7
2394.37 7
2394.48 10
2394.59 15
2394.70 22
2394.81 29
2394.93 36
2395.04 42
2395.15 45
2395.26 45
2395.37 42
2395.49 36
2395.60 29
2395.71 22
2395.82 17
2395.94 14
2396.05 16
2396.16 21
2396.27 30
2396.38 41
2396.50 53
2396.61 67
2396.72 80
2396.83 94
2396.94 106
2397.06 118
2397.17 127
2397.28 132
2397.39 133
2397.50 130
2397.62 122
2397.73 111
2397.84 97
2397.95 84
2398.07 71
2398.18 60
2398.29 52
2398.40 45
2398.51 39
2398.63 34
2398.74 29
2398.85 24
2398.96 22
2399.07 22
2399.19 28
2399.30 39
2399.41 55
2399.52 74
2399.64 94
2399.75 111
2399.86 124
2399.97 134
2400.08 139
2400.20 143
2400.31 146
2400.42 151
2400.53 156
2400.65 163
2400.76 169
2400.87 174
2400.98 177
2401.09 177
2401.21 173
2401.32 167
2401.43 157
2401.54 144
2401.66 130
2401.77 114
2401.88 100
2401.99 89
2402.10 82
2402.22 79
2402.33 81
2402.44 86
2402.55 94
2402.67 102
2402.78 112
2402.89 122
2403.00 133
2403.11 144
2403.23 156
2403.34 169
2403.45 181
2403.56 192
2403.68 202
2403.79 210
2403.90 215
2404.01 217
2404.12 217
2404.24 213
2404.35 206
2404.46 196
2404.57 184
2404.69 170
2404.80 155
2404.91 139
2405.02 122
2405.14 107
2405.25 93
2405.36 80
2405.47 68
2405.58 59
2405.70 50
2405.81 43
2405.92 38
2406.03 35
2406.15 34
2406.26 34
2406.37 35
2406.48 36
2406.60 37
2406.71 38
2406.82 38
2406.93 38
2407.05 39
2407.16 41
2407.27 44
2407.38 48
2407.49 53
2407.61 58
2407.72 65
2407.83 74
2407.94 85
2408.06 99
2408.17 114
2408.28 129
2408.39 142
2408.51 151
2408.62 155
2408.73 155
2408.84 152
2408.96 148
2409.07 145
2409.18 145
2409.29 146
2409.41 147
2409.52 147
2409.63 143
2409.74 136
2409.85 124
2409.97 110
2410.08 96
2410.19 84
2410.30 76
2410.42 72
2410.53 71
2410.64 73
2410.75 77
2410.87 82
2410.98 88
2411.09 94
2411.20 100
2411.32 107
2411.43 113
2411.54 119
2411.65 124
2411.77 129
2411.88 134
2411.99 139
2412.10 143
2412.22 146
2412.33 147
2412.44 147
2412.55 147
2412.67 146
2412.78 145
2412.89 145
2413.00 146
2413.12 148
2413.23 150
2413.34 154
2413.45 159
2413.57 164
2413.68 171
2413.79 178
2413.90 186
2414.02 195
2414.13 204
2414.24 215
2414.35 227
2414.47 242
2414.58 259
2414.69 277
2414.80 295
2414.92 309
2415.03 319
2415.14 322
2415.25 319
2415.37 310
2415.48 298
2415.59 284
2415.70 272
2415.82 262
2415.93 255
2416.04 250
2416.15 246
2416.27 242
2416.38 238
2416.49 231
2416.60 224
2416.72 216
2416.83 209
2416.94 202
2417.05 195
2417.17 187
2417.28 177
2417.39 164
2417.51 148
2417.62 128
2417.73 106
2417.84 83
2417.96 62
2418.07 43
2418.18 29
2418.29 18
2418.41 9
2418.52 3
2418.63 0
2418.74 0
2418.86 0
2418.97 0
2419.08 0
2419.19 0
2419.31 0
2419.42 0
2419.53 4
2419.64 23
2419.76 43
2419.87 65
2419.98 86
2420.10 105
2420.21 121
2420.32 133
2420.43 141
2420.55 145
2420.66 146
2420.77 145
2420.88 143
2421.00 141
2421.11 142
2421.22 146
2421.33 152
2421.45 160
2421.56 168
2421.67 175
2421.79 178
2421.90 178
2422.01 175
2422.12 169
2422.24 164
2422.35 159
2422.46 157
2422.57 157
2422.69 159
2422.80 162
2422.91 166
2423.03 171
2423.14 177
2423.25 186
2423.36 197
2423.48 213
2423.59 233
2423.70 257
2423.81 285
2423.93 312
2424.04 337
2424.15 356
2424.27 367
2424.38 369
2424.49 361
2424.60 344
2424.72 323
2424.83 299
2424.94 277
2425.05 258
2425.17 244
2425.28 235
2425.39 229
2425.51 225
2425.62 221
2425.73 216
2425.84 208
2425.96 199
2426.07 189
2426.18 179
2426.30 169
2426.41 160
2426.52 151
2426.63 143
2426.75 133
2426.86 123
2426.97 112
2427.09 103
2427.20 96
2427.31 92
2427.42 93
2427.54 99
2427.65 109
2427.76 122
2427.88 137
2427.99 151
2428.10 164
2428.21 175
2428.33 183
2428.44 186
2428.55 185
2428.66 180
2428.78 171
2428.89 161
2429.00 149
2429.12 138
2429.23 127
2429.34 118
2429.46 112
2429.57 109
2429.68 108
2429.79 110
2429.91 114
2430.02 119
2430.13 125
2430.25 130
2430.36 135
2430.47 139
2430.58 144
2430.70 150
2430.81 157
2430.92 165
2431.04 174
2431.15 181
2431.26 187
2431.37 189
2431.49 187
2431.60 181
2431.71 172
2431.83 161
2431.94 148
2432.05 135
2432.16 121
2432.28 109
2432.39 99
2432.50 91
2432.62 86
2432.73 84
2432.84 86
2432.96 90
2433.07 97
2433.18 104
2433.29 111
2433.41 117
2433.52 121
2433.63 122
2433.75 122
2433.86 121
2433.97 120
2434.09 119
2434.20 119
2434.31 120
2434.42 119
2434.54 117
2434.65 113
2434.76 108
2434.88 101
2434.99 95
2435.10 91
2435.22 90
2435.33 92
2435.44 95
2435.55 100
2435.67 103
2435.78 106
2435.89 108
2436.01 110
2436.12 114
2436.23 120
2436.35 130
2436.46 141
2436.57 152
2436.68 161
2436.80 166
2436.91 166
2437.02 163
2437.14 158
2437.25 154
2437.36 153
2437.48 156
2437.59 165
2437.70 178
2437.81 194
2437.93 210
2438.04 224
2438.15 233
2438.27 238
2438.38 237
2438.49 232
2438.61 222
2438.72 211
2438.83 198
2438.95 185
2439.06 171
2439.17 157
2439.28 141
2439.40 124
2439.51 108
2439.62 93
2439.74 80
2439.85 71
2439.96 65
2440.08 62
2440.19 64
2440.30 68
2440.42 74
2440.53 82
2440.64 90
2440.76 99
2440.87 107
2440.98 115
2441.09 121
2441.21 128
2441.32 136
2441.43 144
2441.55 153
2441.66 161
2441.77 170
2441.89 177
2442.00 180
2442.11 181
2442.23 177
2442.34 172
2442.45 165
2442.57 159
2442.68 155
2442.79 153
2442.91 154
2443.02 154
2443.13 153
2443.25 148
2443.36 140
2443.47 130
2443.58 121
2443.70 115
2443.81 113
2443.92 115
2444.04 119
2444.15 122
2444.26 121
2444.38 115
2444.49 103
2444.60 87
2444.72 69
2444.83 52
2444.94 37
2445.06 24
2445.17 14
2445.28 5
2445.40 0
2445.51 0
2445.62 0
2445.74 0
2445.85 0
2445.96 0
2446.08 0
2446.19 0
2446.30 0
2446.42 6
2446.53 14
2446.64 21
2446.76 28
2446.87 33
2446.98 36
2447.10 34
2447.21 29
2447.32 20
2447.44 8
2447.55 0
2447.66 0
2447.78 0
2447.89 0
2448.00 0
2448.11 0
2448.23 0
2448.34 3
2448.45 20
2448.57 36
2448.68 49
2448.79 58
2448.91 62
2449.02 64
2449.13 64
2449.25 65
2449.36 67
2449.47 70
2449.59 75
2449.70 80
2449.81 84
2449.93 86
2450.04 85
2450.15 83
2450.27 81
2450.38 79
2450.49 80
2450.61 84
2450.72 90
2450.84 97
2450.95 104
2451.06 110
2451.18 112
2451.29 111
2451.40 106
2451.52 98
2451.63 88
2451.74 78
2451.86 69
2451.97 62
2452.08 56
2452.20 53
2452.31 50
2452.42 47
2452.54 43
2452.65 38
2452.76 34
2452.88 30
2452.99 30
2453.10 33
2453.22 40
2453.33 50
2453.44 60
2453.56 67
2453.67 70
2453.78 67
2453.90 59
2454.01 47
2454.12 33
2454.24 21
2454.35 13
2454.46 9
2454.58 10
2454.69 16
2454.80 24
2454.92 34
2455.03 45
2455.15 55
2455.26 62
2455.37 65
2455.49 65
2455.60 61
2455.71 53
2455.83 44
2455.94 34
2456.05 26
2456.17 19
2456.28 15
2456.39 12
2456.51 10
2456.62 9
2456.73 8
2456.85 8
2456.96 8
2457.07 11
2457.19 15
2457.30 20
2457.41 23
2457.53 22
2457.64 17
2457.76 7
2457.87 0
2457.98 0
2458.10 0
2458.21 0
2458.32 0
2458.44 0
2458.55 2
2458.66 22
2458.78 41
2458.89 55
2459.00 64
2459.12 65
2459.23 62
2459.35 55
2459.46 48
2459.57 43
2459.69 40
2459.80 41
2459.91 44
2460.03 49
2460.14 55
2460.25 60
2460.37 64
2460.48 66
2460.59 67
2460.71 67
2460.82 67
2460.94 68
2461.05 69
2461.16 70
2461.28 71
2461.39 72
2461.50 71
2461.62 70
2461.73 67
2461.84 64
2461.96 61
2462.07 57
2462.19 54
2462.30 52
2462.41 51
2462.53 51
2462.64 53
2462.75 57
2462.87 61
2462.98 66
2463.09 71
2463.21 75
2463.32 77
2463.44 79
2463.55 79
2463.66 80
2463.78 80
2463.89 81
2464.00 81
2464.12 80
2464.23 78
2464.34 74
2464.46 71
2464.57 68
2464.69 68
2464.80 73
2464.91 84
2465.03 100
2465.14 122
2465.25 146
2465.37 169
2465.48 189
2465.60 204
2465.71 211
2465.82 210
2465.94 203
2466.05 190
2466.16 174
2466.28 156
2466.39 137
2466.51 120
2466.62 107
2466.73 99
2466.85 97
2466.96 101
2467.07 110
2467.19 123
2467.30 137
2467.42 151
2467.53 162
2467.64 168
2467.76 171
2467.87 169
2467.98 165
2468.10 158
2468.21 149
2468.33 140
2468.44 131
2468.55 123
2468.67 116
2468.78 111
2468.89 108
2469.01 108
2469.12 111
2469.24 118
2469.35 127
2469.46 138
2469.58 148
2469.69 157
2469.80 162
2469.92 163
2470.03 161
2470.15 155
2470.26 148
2470.37 141
2470.49 136
2470.60 132
2470.72 130
2470.83 128
2470.94 126
2471.06 124
2471.17 120
2471.28 115
2471.40 109
2471.51 102
2471.63 94
2471.74 86
2471.85 77
2471.97 67
2472.08 58
2472.20 49
2472.31 41
2472.42 35
2472.54 29
2472.65 25
2472.76 22
2472.88 20
2472.99 19
2473.11 18
2473.22 16
2473.33 14
2473.45 11
2473.56 8
2473.68 6
2473.79 5
2473.90 7
2474.02 13
2474.13 22
2474.25 35
2474.36 51
2474.47 69
2474.59 87
2474.70 105
2474.81 120
2474.93 130
2475.04 135
2475.16 133
2475.27 124
2475.38 110
2475.50 92
2475.61 72
2475.73 55
2475.84 42
2475.95 33
2476.07 29
2476.18 29
2476.30 33
2476.41 38
2476.52 44
2476.64 50
2476.75 57
2476.87 65
2476.98 74
2477.09 84
2477.21 95
2477.32 105
2477.44 115
2477.55 124
2477.66 132
2477.78 139
2477.89 145
2478.01 148
2478.12 150
2478.23 150
2478.35 150
2478.46 151
2478.58 154
2478.69 158
2478.80 163
2478.92 167
2479.03 170
2479.15 171
2479.26 168
2479.37 164
2479.49 157
2479.60 149
2479.72 141
2479.83 132
2479.94 125
2480.06 120
2480.17 117
2480.29 117
2480.40 119
2480.51 124
2480.63 131
2480.74 136
2480.86 140
2480.97 142
2481.08 141
2481.20 137
2481.31 133
2481.43 129
2481.54 126
2481.65 124
2481.77 125
2481.88 126
2482.00 128
2482.11 130
2482.23 132
2482.34 132
2482.45 130
2482.57 126
2482.68 120
2482.80 110
2482.91 98
2483.02 85
2483.14 71
2483.25 58
2483.37 48
2483.48 40
2483.59 36
2483.71 34
2483.82 34
2483.94 35
2484.05 38
2484.17 40
2484.28 42
2484.39 44
2484.51 45
2484.62 46
2484.74 47
2484.85 46
2484.96 46
2485.08 47
2485.19 49
2485.31 53
2485.42 61
2485.54 71
2485.65 86
2485.76 102
2485.88 119
2485.99 135
2486.11 148
2486.22 157
2486.33 160
2486.45 157
2486.56 149
2486.68 138
2486.79 126
2486.91 113
2487.02 100
2487.13 89
2487.25 79
2487.36 70
2487.48 62
2487.59 53
2487.70 43
2487.82 34
2487.93 26
2488.05 19
2488.16 14
2488.28 11
2488.39 11
2488.50 14
2488.62 19
2488.73 25
2488.85 32
2488.96 37
2489.08 39
2489.19 39
2489.30 35
2489.42 28
2489.53 20
2489.65 12
2489.76 4
2489.88 0
2489.99 0
2490.10 0
2490.22 0
2490.33 0
2490.45 0
2490.56 0
2490.68 0
2490.79 0
2490.90 9
2491.02 19
2491.13 29
2491.25 39
2491.36 46
2491.48 52
2491.59 53
2491.70 50
2491.82 44
2491.93 34
2492.05 24
2492.16 15
2492.28 11
2492.39 12
2492.50 20
2492.62 32
2492.73 48
2492.85 64
2492.96 75
2493.08 82
2493.19 81
2493.30 75
2493.42 63
2493.53 50
2493.65 36
2493.76 24
2493.88 15
2493.99 8
2494.11 4
2494.22 2
2494.33 0
2494.45 0
2494.56 0
2494.68 0
2494.79 0
2494.91 0
2495.02 0
2495.13 0
2495.25 0
2495.36 7
2495.48 25
2495.59 49
2495.71 79
2495.82 113
2495.94 147
2496.05 179
2496.16 205
2496.28 223
2496.39 233
2496.51 234
2496.62 228
2496.74 218
2496.85 206
2496.97 195
2497.08 188
2497.19 185
2497.31 187
2497.42 193
2497.54 201
2497.65 208
2497.77 213
2497.88 214
2498.00 211
2498.11 204
2498.22 197
2498.34 191
2498.45 187
2498.57 186
2498.68 187
2498.80 189
2498.91 190
2499.03 188
2499.14 182
2499.25 173
2499.37 162
2499.48 151
2499.60 142
2499.71 135
2499.83 130
2499.94 125
2500.06 119
2500.17 112
2500.29 104
2500.40 95
2500.51 85
2500.63 76
2500.74 67
2500.86 59
2500.97 49
2501.09 40
2501.20 30
2501.32 21
2501.43 16
2501.54 15
2501.66 20
2501.77 30
2501.89 45
2502.00 62
2502.12 79
2502.23 95
2502.35 107
2502.46 114
2502.58 118
2502.69 118
2502.80 117
2502.92 115
2503.03 115
2503.15 116
2503.26 118
2503.38 120
2503.49 120
2503.61 119
2503.72 115
2503.84 109
2503.95 104
2504.07 99
2504.18 96
2504.29 94
2504.41 95
2504.52 97
2504.64 100
2504.75 104
2504.87 109
2504.98 116
2505.10 123
2505.21 132
2505.33 142
2505.44 153
2505.56 163
2505.67 174
2505.78 184
2505.90 194
2506.01 203
2506.13 210
2506.24 215
2506.36 217
2506.47 217
2506.59 214
2506.70 209
2506.82 203
2506.93 198
2507.05 193
2507.16 188
2507.28 184
2507.39 179
2507.50 175
2507.62 170
2507.73 166
2507.85 163
2507.96 161
2508.08 161
2508.19 162
2508.31 165
2508.42 170
2508.54 177
2508.65 183
2508.77 189
2508.88 191
2509.00 188
2509.11 179
2509.22 164
2509.34 144
2509.45 122
2509.57 98
2509.68 76
2509.80 57
2509.91 43
2510.03 34
2510.14 30
2510.26 29
2510.37 32
2510.49 37
2510.60 42
2510.72 48
2510.83 53
2510.95 56
2511.06 56
2511.18 54
2511.29 48
2511.40 39
2511.52 27
2511.63 16
2511.75 6
2511.86 1
2511.98 3
2512.09 12
2512.21 27
2512.32 46
2512.44 63
2512.55 76
2512.67 81
2512.78 78
2512.90 70
2513.01 60
2513.13 51
2513.24 45
2513.36 42
2513.47 42
2513.59 42
2513.70 41
2513.82 39
2513.93 37
2514.05 38
2514.16 44
2514.27 55
2514.39 69
2514.50 84
2514.62 96
2514.73 103
2514.85 102
2514.96 94
2515.08 80
2515.19 64
2515.31 48
2515.42 33
2515.54 21
2515.65 11
2515.77 4
2515.88 0
2516.00 0
2516.11 0
2516.23 0
2516.34 0
2516.46 0
2516.57 0
2516.69 0
2516.80 0
2516.92 3
2517.03 5
2517.15 9
2517.26 14
2517.38 21
2517.49 32
2517.61 45
2517.72 59
2517.84 72
2517.95 83
2518.07 91
2518.18 96
2518.30 98
2518.41 99
2518.53 100
2518.64 104
2518.76 111
2518.87 121
2518.99 132
2519.10 142
2519.22 149
2519.33 153
2519.44 154
2519.56 153
2519.67 150
2519.79 149
2519.90 150
2520.02 152
2520.13 153
2520.25 152
2520.36 148
2520.48 140
2520.59 128
2520.71 113
2520.82 99
2520.94 86
2521.05 76
2521.17 68
2521.28 63
2521.40 59
2521.51 57
2521.63 56
2521.74 55
2521.86 56
2521.97 59
2522.09 63
2522.20 68
2522.32 73
2522.43 77
2522.55 80
2522.66 83
2522.78 86
2522.89 92
2523.01 101
2523.12 115
2523.24 132
2523.35 152
2523.47 171
2523.58 188
2523.70 201
2523.81 209
2523.93 213
2524.05 213
2524.16 211
2524.28 209
2524.39 206
2524.51 203
2524.62 199
2524.74 193
2524.85 185
2524.97 173
2525.08 158
2525.20 141
2525.31 121
2525.43 100
2525.54 78
2525.66 58
2525.77 40
2525.89 24
2526.00 11
2526.12 1
2526.23 0
2526.35 0
2526.46 0
2526.58 0
2526.69 0
2526.81 0
2526.92 1
2527.04 5
2527.15 6
2527.27 7
2527.38 7
2527.50 6
2527.61 6
2527.73 7
2527.84 12
2527.96 20
2528.07 32
2528.19 49
2528.30 70
2528.42 95
2528.53 121
2528.65 147
2528.76 170
2528.88 189
2528.99 202
2529.11 209
2529.23 210
2529.34 206
2529.46 199
2529.57 188
2529.69 175
2529.80 162
2529.92 148
2530.03 136
2530.15 125
2530.26 118
2530.38 114
2530.49 113
2530.61 114
2530.72 116
2530.84 117
2530.95 116
2531.07 114
2531.18 113
2531.30 113
2531.41 117
2531.53 124
2531.64 134
2531.76 146
2531.87 157
2531.99 166
2532.11 171
2532.22 171
2532.34 167
2532.45 161
2532.57 154
2532.68 146
2532.80 140
2532.91 135
2533.03 129
2533.14 123
2533.26 115
2533.37 107
2533.49 99
2533.60 92
2533.72 88
2533.83 88
2533.95 92
2534.06 100
2534.18 110
2534.30 118
2534.41 122
2534.53 120
2534.64 111
2534.76 96
2534.87 77
2534.99 56
2535.10 39
2535.22 28
2535.33 26
2535.45 31
2535.56 43
2535.68 59
2535.79 75
2535.91 89
2536.02 98
2536.14 103
2536.26 105
2536.37 106
2536.49 108
2536.60 112
2536.72 121
2536.83 132
2536.95 145
2537.06 157
2537.18 167
2537.29 173
2537.41 173
2537.52 167
2537.64 158
2537.76 146
2537.87 134
2537.99 124
2538.10 117
2538.22 114
2538.33 113
2538.45 114
2538.56 116
2538.68 117
2538.79 116
2538.91 114
2539.02 111
2539.14 106
2539.26 101
2539.37 96
2539.49 90
2539.60 86
2539.72 83
2539.83 83
2539.95 85
2540.06 91
2540.18 100
2540.29 111
2540.41 121
2540.52 130
2540.64 136
2540.76 138
2540.87 137
2540.99 133
2541.10 128
2541.22 123
2541.33 119
2541.45 114
2541.56 109
2541.68 103
2541.79 96
2541.91 89
2542.03 83
2542.14 78
2542.26 75
2542.37 75
2542.49 76
2542.60 79
2542.72 82
2542.83 86
2542.95 89
2543.06 90
2543.18 89
2543.30 85
2543.41 79
2543.53 73
2543.64 67
2543.76 64
2543.87 64
2543.99 70
2544.10 79
2544.22 92
2544.34 106
2544.45 120
2544.57 134
2544.68 147
2544.80 159
2544.91 170
2545.03 180
2545.14 189
2545.26 196
2545.38 201
2545.49 203
2545.61 202
2545.72 198
2545.84 192
2545.95 182
2546.07 168
2546.18 152
2546.30 135
2546.41 120
2546.53 109
2546.65 102
2546.76 101
2546.88 105
2546.99 111
2547.11 118
2547.22 123
2547.34 125
2547.46 124
2547.57 122
2547.69 121
2547.80 123
2547.92 129
2548.03 139
2548.15 151
2548.26 162
2548.38 171
2548.50 175
2548.61 174
2548.73 169
2548.84 161
2548.96 153
2549.07 148
2549.19 146
2549.30 148
2549.42 155
2549.54 164
2549.65 173
2549.77 181
2549.88 186
2550.00 188
2550.11 187
2550.23 183
2550.35 178
2550.46 174
2550.58 170
2550.69 167
2550.81 165
2550.92 163
2551.04 160
2551.16 156
2551.27 149
2551.39 141
2551.50 130
2551.62 118
2551.73 104
2551.85 88
2551.97 73
2552.08 58
2552.20 45
2552.31 34
2552.43 25
2552.54 17
2552.66 10
2552.77 2
2552.89 0
2553.01 0
2553.12 0
2553.24 0
2553.35 0
2553.47 0
2553.58 0
2553.70 0
2553.82 9
2553.93 22
2554.05 34
2554.16 46
2554.28 55
2554.40 62
2554.51 65
2554.63 63
2554.74 59
2554.86 52
2554.97 45
2555.09 37
2555.21 32
2555.32 29
2555.44 28
2555.55 28
2555.67 29
2555.78 31
2555.90 33
2556.02 36
2556.13 40
2556.25 45
2556.36 51
2556.48 57
2556.59 64
2556.71 70
2556.83 76
2556.94 78
2557.06 79
2557.17 75
2557.29 69
2557.41 61
2557.52 51
2557.64 42
2557.75 34
2557.87 30
2557.98 28
2558.10 30
2558.22 35
2558.33 41
2558.45 48
2558.56 56
2558.68 63
2558.80 69
2558.91 74
2559.03 76
2559.14 76
2559.26 73
2559.37 68
2559.49 62
2559.61 56
2559.72 52
2559.84 51
2559.95 53
2560.07 59
2560.19 68
2560.30 79
2560.42 90
2560.53 102
2560.65 114
2560.77 124
2560.88 134
2561.00 142
2561.11 149
2561.23 154
2561.34 155
2561.46 152
2561.58 145
2561.69 134
2561.81 120
2561.92 105
2562.04 89
2562.16 75
2562.27 64
2562.39 58
2562.50 55
2562.62 56
2562.74 59
2562.85 62
2562.97 65
2563.08 66
2563.20 66
2563.32 66
2563.43 65
2563.55 66
2563.66 69
2563.78 76
2563.90 85
2564.01 97
2564.13 110
2564.24 123
2564.36 133
2564.47 140
2564.59 143
2564.71 141
2564.82 135
2564.94 126
2565.05 117
2565.17 108
2565.29 101
2565.40 97
2565.52 94
2565.63 94
2565.75 95
2565.87 96
2565.98 97
2566.10 97
2566.21 97
2566.33 96
2566.45 96
2566.56 97
2566.68 101
2566.79 109
2566.91 120
2567.03 133
2567.14 147
2567.26 160
2567.38 170
2567.49 176
2567.61 179
2567.72 178
2567.84 175
2567.96 171
2568.07 167
2568.19 162
2568.30 156
2568.42 150
2568.54 143
2568.65 138
2568.77 135
2568.88 137
2569.00 144
2569.12 154
2569.23 167
2569.35 179
2569.46 189
2569.58 194
2569.70 193
2569.81 187
2569.93 177
2570.04 166
2570.16 155
2570.28 145
2570.39 138
2570.51 132
2570.63 129
2570.74 127
2570.86 126
2570.97 123
2571.09 120
2571.21 114
2571.32 107
2571.44 99
2571.55 91
2571.67 85
2571.79 82
2571.90 82
2572.02 82
2572.13 84
2572.25 84
2572.37 84
2572.48 84
2572.60 84
2572.72 86
2572.83 91
2572.95 99
2573.06 108
2573.18 118
2573.30 126
2573.41 131
2573.53 132
2573.65 129
2573.76 124
2573.88 117
2573.99 112
2574.11 111
2574.23 115
2574.34 126
2574.46 142
2574.57 161
2574.69 181
2574.81 200
2574.92 215
2575.04 225
2575.16 232
2575.27 236
2575.39 239
2575.50 243
2575.62 248
2575.74 254
2575.85 258
2575.97 261
2576.09 260
2576.20 256
2576.32 248
2576.43 239
2576.55 229
2576.67 219
2576.78 209
2576.90 199
2577.02 188
2577.13 178
2577.25 167
2577.36 158
2577.48 151
2577.60 148
2577.71 149
2577.83 156
2577.95 166
2578.06 178
2578.18 191
2578.29 201
2578.41 208
2578.53 210
2578.64 208
2578.76 205
2578.88 200
2578.99 197
2579.11 195
2579.22 195
2579.34 197
2579.46 200
2579.57 203
2579.69 204
2579.81 205
2579.92 202
2580.04 197
2580.16 188
2580.27 175
2580.39 161
2580.50 145
2580.62 131
2580.74 120
2580.85 115
2580.97 116
2581.09 122
2581.20 132
2581.32 145
2581.44 157
2581.55 169
2581.67 180
2581.78 191
2581.90 201
2582.02 212
2582.13 225
2582.25 238
2582.37 253
2582.48 267
2582.60 280
2582.72 293
2582.83 304
2582.95 314
2583.06 321
2583.18 327
2583.30 332
2583.41 336
2583.53 337
2583.65 337
2583.76 334
2583.88 329
2584.00 320
2584.11 307
2584.23 292
2584.34 274
2584.46 254
2584.58 233
2584.69 210
2584.81 188
2584.93 165
2585.04 143
2585.16 122
2585.28 104
2585.39 89
2585.51 78
2585.63 72
2585.74 72
2585.86 76
2585.98 83
2586.09 92
2586.21 101
2586.32 110
2586.44 117
2586.56 125
2586.67 134
2586.79 144
2586.91 156
2587.02 171
2587.14 186
2587.26 200
2587.37 211
2587.49 219
2587.61 221
2587.72 219
2587.84 211
2587.96 200
2588.07 185
2588.19 168
2588.30 152
2588.42 137
2588.54 125
2588.65 118
2588.77 114
2588.89 114
2589.00 118
2589.12 124
2589.24 132
2589.35 143
2589.47 154
2589.59 165
2589.70 175
2589.82 181
2589.94 182
2590.05 177
2590.17 167
2590.29 152
2590.40 136
2590.52 122
2590.64 111
2590.75 106
2590.87 106
2590.99 110
2591.10 117
2591.22 126
2591.33 136
2591.45 147
2591.57 158
2591.68 170
2591.80 183
2591.92 196
2592.03 208
2592.15 216
2592.27 218
2592.38 216
2592.50 208
2592.62 197
2592.73 186
2592.85 177
2592.97 171
2593.08 170
2593.20 172
2593.32 177
2593.43 183
2593.55 189
2593.67 195
2593.78 200
2593.90 203
2594.02 204
2594.13 201
2594.25 194
2594.37 183
2594.48 170
2594.60 154
2594.72 138
2594.83 122
2594.95 108
2595.07 95
2595.18 82
2595.30 71
2595.42 60
2595.53 52
2595.65 46
2595.77 45
2595.88 49
2596.00 58
2596.12 72
2596.23 89
2596.35 106
2596.47 121
2596.58 134
2596.70 143
2596.82 148
2596.93 149
2597.05 147
2597.17 145
2597.28 142
2597.40 141
2597.52 141
2597.63 142
2597.75 146
2597.87 150
2597.98 153
2598.10 156
2598.22 158
2598.33 159
2598.45 160
2598.57 162
2598.68 165
2598.80 169
2598.92 175
2599.04 180
2599.15 183
2599.27 182
2599.39 178
2599.50 169
2599.62 156
2599.74 141
2599.85 124
2599.97 108
2600.09 94
2600.20 83
2600.32 76
2600.44 73
2600.55 74
2600.67 76
2600.79 77
2600.90 76
2601.02 71
2601.14 61
2601.25 49
2601.37 37
2601.49 27
2601.60 20
2601.72 18
2601.84 18
2601.95 20
2602.07 18
2602.19 13
2602.31 3
2602.42 0
2602.54 0
2602.66 0
2602.77 0
2602.89 0
2603.01 0
2603.12 3
2603.24 26
2603.36 52
2603.47 77
2603.59 99
2603.71 117
2603.82 129
2603.94 136
2604.06 138
2604.17 134
2604.29 125
2604.41 111
2604.53 95
2604.64 78
2604.76 61
2604.88 45
2604.99 32
2605.11 21
2605.23 14
2605.34 9
2605.46 7
2605.58 8
2605.69 11
2605.81 17
2605.93 26
2606.05 35
2606.16 46
2606.28 56
2606.40 64
2606.51 70
2606.63 73
2606.75 73
2606.86 73
2606.98 73
2607.10 72
2607.21 71
2607.33 70
2607.45 66
2607.57 60
2607.68 51
2607.80 41
2607.92 32
2608.03 27
2608.15 27
2608.27 34
2608.38 46
2608.50 62
2608.62 78
2608.73 91
2608.85 101
2608.97 104
2609.09 103
2609.20 98
2609.32 90
2609.44 82
2609.55 75
2609.67 69
2609.79 65
2609.90 62
2610.02 59
2610.14 57
2610.26 56
2610.37 58
2610.49 62
2610.61 68
2610.72 76
2610.84 84
2610.96 92
2611.07 97
2611.19 99
2611.31 99
2611.43 97
2611.54 93
2611.66 90
2611.78 87
2611.89 84
2612.01 82
2612.13 80
2612.25 78
2612.36 74
2612.48 70
2612.60 65
2612.71 61
2612.83 56
2612.95 52
2613.06 47
2613.18 42
2613.30 37
2613.42 32
2613.53 28
2613.65 25
2613.77 24
2613.88 26
2614.00 28
2614.12 32
2614.24 36
2614.35 41
2614.47 46
2614.59 52
2614.70 61
2614.82 73
2614.94 89
2615.06 107
2615.17 125
2615.29 142
2615.41 155
2615.52 163
2615.64 166
2615.76 166
2615.87 164
2615.99 163
2616.11 164
2616.23 166
2616.34 169
2616.46 172
2616.58 172
2616.69 168
2616.81 159
2616.93 145
2617.05 128
2617.16 110
2617.28 92
2617.40 77
2617.51 65
2617.63 60
2617.75 59
2617.87 63
2617.98 71
2618.10 81
2618.22 94
2618.34 106
2618.45 119
2618.57 130
2618.69 139
2618.80 147
2618.92 151
2619.04 151
2619.16 149
2619.27 142
2619.39 133
2619.51 123
2619.62 112
2619.74 103
2619.86 95
2619.98 91
2620.09 90
2620.21 90
2620.33 93
2620.45 97
2620.56 101
2620.68 105
2620.80 108
2620.91 111
2621.03 112
2621.15 113
2621.27 114
2621.38 116
2621.50 119
2621.62 124
2621.73 130
2621.85 138
2621.97 145
2622.09 151
2622.20 157
2622.32 163
2622.44 170
2622.56 179
2622.67 192
2622.79 206
2622.91 222
2623.02 236
2623.14 247
2623.26 252
2623.38 251
2623.49 244
2623.61 232
2623.73 216
2623.85 199
2623.96 182
2624.08 167
2624.20 154
2624.32 144
2624.43 138
2624.55 133
2624.67 130
2624.78 126
2624.90 124
2625.02 121
2625.14 121
2625.25 122
2625.37 125
2625.49 130
2625.61 136
2625.72 141
2625.84 143
2625.96 141
2626.08 137
2626.19 131
2626.31 126
2626.43 124
2626.54 125
2626.66 131
2626.78 140
2626.90 150
2627.01 160
2627.13 166
2627.25 166
2627.37 161
2627.48 151
2627.60 136
2627.72 120
2627.84 104
2627.95 92
2628.07 83
2628.19 78
2628.31 77
2628.42 76
2628.54 74
2628.66 68
2628.78 59
2628.89 45
2629.01 27
2629.13 7
2629.25 0
2629.36 0
2629.48 0
2629.60 0
2629.71 0
2629.83 0
2629.95 0
2630.07 0
2630.18 17
2630.30 43
2630.42 68
2630.54 92
2630.65 113
2630.77 131
2630.89 145
2631.01 156
2631.12 163
2631.24 167
2631.36 168
2631.48 166
2631.59 163
2631.71 158
2631.83 153
2631.95 147
2632.06 142
2632.18 137
2632.30 135
2632.42 135
2632.53 137
2632.65 142
2632.77 147
2632.89 153
2633.00 157
2633.12 159
2633.24 158
2633.36 155
2633.47 149
2633.59 141
2633.71 131
2633.83 121
2633.94 111
2634.06 102
2634.18 96
2634.30 94
2634.41 95
2634.53 100
2634.65 107
2634.77 114
2634.88 120
2635.00 125
2635.12 126
2635.24 125
2635.36 122
2635.47 119
2635.59 115
2635.71 111
2635.83 109
2635.94 108
2636.06 109
2636.18 112
2636.30 118
2636.41 127
2636.53 136
2636.65 145
2636.77 152
2636.88 155
2637.00 154
2637.12 150
2637.24 144
2637.35 137
2637.47 131
2637.59 125
2637.71 121
2637.82 117
2637.94 112
2638.06 108
2638.18 104
2638.30 100
2638.41 98
2638.53 97
2638.65 99
2638.77 102
2638.88 107
2639.00 113
2639.12 120
2639.24 125
2639.35 129
2639.47 132
2639.59 134
2639.71 136
2639.82 138
2639.94 141
2640.06 143
2640.18 145
2640.30 145
2640.41 141
2640.53 135
2640.65 125
2640.77 115
2640.88 105
2641.00 96
2641.12 90
2641.24 86
2641.35 84
2641.47 82
2641.59 79
2641.71 77
2641.83 75
2641.94 73
2642.06 72
2642.18 73
2642.30 76
2642.41 80
2642.53 85
2642.65 92
2642.77 99
2642.88 107
2643.00 115
2643.12 123
2643.24 129
2643.36 135
2643.47 140
2643.59 144
2643.71 147
2643.83 151
2643.94 156
2644.06 163
2644.18 172
2644.30 182
2644.42 194
2644.53 206
2644.65 215
2644.77 222
2644.89 223
2645.00 220
2645.12 211
2645.24 199
2645.36 185
2645.48 170
2645.59 155
2645.71 142
2645.83 130
2645.95 120
2646.06 112
2646.18 104
2646.30 97
2646.42 92
2646.54 88
2646.65 86
2646.77 87
2646.89 90
2647.01 96
2647.13 104
2647.24 113
2647.36 122
2647.48 131
2647.60 137
2647.71 141
2647.83 142
2647.95 140
2648.07 136
2648.19 130
2648.30 124
2648.42 117
2648.54 110
2648.66 103
2648.78 96
2648.89 88
2649.01 82
2649.13 77
2649.25 75
2649.36 76
2649.48 79
2649.60 84
2649.72 88
2649.84 90
2649.95 88
2650.07 83
2650.19 75
2650.31 66
2650.43 59
2650.54 55
2650.66 56
2650.78 63
2650.90 74
2651.02 90
2651.13 107
2651.25 123
2651.37 138
2651.49 150
2651.60 158
2651.72 162
2651.84 163
2651.96 159
2652.08 153
2652.19 143
2652.31 131
2652.43 117
2652.55 101
2652.67 85
2652.78 69
2652.90 55
2653.02 44
2653.14 38
2653.26 37
2653.37 40
2653.49 48
2653.61 57
2653.73 65
2653.85 70
2653.96 72
2654.08 68
2654.20 60
2654.32 48
2654.44 33
2654.55 19
2654.67 6
2654.79 0
2654.91 0
2655.03 0
2655.14 0
2655.26 3
2655.38 14
2655.50 25
2655.62 35
2655.73 44
2655.85 51
2655.97 57
2656.09 63
2656.21 68
2656.32 72
2656.44 74
2656.56 72
2656.68 65
2656.80 53
2656.91 37
2657.03 20
2657.15 3
2657.27 0
2657.39 0
2657.50 0
2657.62 0
2657.74 0
2657.86 0
2657.98 0
2658.09 0
2658.21 3
2658.33 8
2658.45 15
2658.57 25
2658.69 37
2658.80 52
2658.92 68
2659.04 84
2659.16 97
2659.28 107
2659.39 113
2659.51 114
2659.63 110
2659.75 104
2659.87 96
2659.98 87
2660.10 78
2660.22 70
2660.34 62
2660.46 55
2660.58 49
2660.69 43
2660.81 39
2660.93 35
2661.05 33
2661.17 34
2661.28 35
2661.40 39
2661.52 44
2661.64 51
2661.76 60
2661.87 70
2661.99 81
2662.11 93
2662.23 103
2662.35 113
2662.47 119
2662.58 123
2662.70 125
2662.82 126
2662.94 126
2663.06 128
2663.17 132
2663.29 139
2663.41 147
2663.53 155
2663.65 164
2663.77 171
2663.88 178
2664.00 183
2664.12 186
2664.24 188
2664.36 189
2664.47 190
2664.59 191
2664.71 194
2664.83 200
2664.95 209
2665.07 219
2665.18 230
2665.30 240
2665.42 248
2665.54 252
2665.66 252
2665.78 250
2665.89 245
2666.01 239
2666.13 231
2666.25 221
2666.37 209
2666.48 195
2666.60 180
2666.72 166
2666.84 154
2666.96 147
2667.08 144
2667.19 145
2667.31 148
2667.43 151
2667.55 153
2667.67 152
2667.79 147
2667.90 139
2668.02 130
2668.14 122
2668.26 116
2668.38 112
2668.50 112
2668.61 115
2668.73 122
2668.85 130
2668.97 139
2669.09 148
2669.21 156
2669.32 162
2669.44 164
2669.56 165
2669.68 163
2669.80 160
2669.92 156
2670.03 152
2670.15 148
2670.27 144
2670.39 141
2670.51 139
2670.63 139
2670.74 143
2670.86 151
2670.98 163
2671.10 176
2671.22 188
2671.34 198
2671.45 202
2671.57 200
2671.69 193
2671.81 182
2671.93 171
2672.05 162
2672.16 155
2672.28 152
2672.40 151
2672.52 151
2672.64 149
2672.76 144
2672.87 137
2672.99 129
2673.11 120
2673.23 113
2673.35 110
2673.47 110
2673.59 112
2673.70 114
2673.82 116
2673.94 117
2674.06 116
2674.18 113
2674.30 109
2674.41 104
2674.53 100
2674.65 97
2674.77 94
2674.89 94
2675.01 95
2675.13 98
2675.24 102
2675.36 107
2675.48 112
2675.60 117
2675.72 122
2675.84 126
2675.95 130
2676.07 134
2676.19 137
2676.31 139
2676.43 141
2676.55 142
2676.67 142
2676.78 144
2676.90 146
2677.02 151
2677.14 156
2677.26 162
2677.38 166
2677.49 170
2677.61 171
2677.73 170
2677.85 169
2677.97 168
2678.09 169
2678.21 170
2678.32 172
2678.44 174
2678.56 174
2678.68 173
2678.80 172
2678.92 173
2679.04 177
2679.15 184
2679.27 194
2679.39 205
2679.51 216
2679.63 223
2679.75 225
2679.87 222
2679.98 214
2680.10 203
2680.22 190
2680.34 180
2680.46 173
2680.58 170
2680.70 171
2680.81 175
2680.93 179
2681.05 182
2681.17 182
2681.29 177
2681.41 170
2681.53 160
2681.64 149
2681.76 140
2681.88 134
2682.00 130
2682.12 129
2682.24 129
2682.36 129
2682.47 129
2682.59 128
2682.71 125
2682.83 120
2682.95 112
2683.07 103
2683.19 91
2683.30 77
2683.42 60
2683.54 43
2683.66 25
2683.78 9
2683.90 0
2684.02 0
2684.14 0
2684.25 0
2684.37 0
2684.49 0
2684.61 0
2684.73 0
2684.85 0
2684.97 2
2685.08 11
2685.20 25
2685.32 43
2685.44 64
2685.56 88
2685.68 112
2685.80 133
2685.92 150
2686.03 162
2686.15 169
2686.27 171
2686.39 171
2686.51 170
2686.63 170
2686.75 172
2686.86 175
2686.98 178
2687.10 182
2687.22 184
2687.34 186
2687.46 188
2687.58 190
2687.70 193
2687.81 198
2687.93 206
2688.05 215
2688.17 224
2688.29 233
2688.41 240
2688.53 243
2688.65 242
2688.76 237
2688.88 230
2689.00 222
2689.12 214
2689.24 209
2689.36 207
2689.48 207
2689.60 208
2689.71 209
2689.83 209
2689.95 206
2690.07 201
2690.19 193
2690.31 185
2690.43 175
2690.55 166
2690.67 157
2690.78 148
2690.90 141
2691.02 136
2691.14 132
2691.26 128
2691.38 125
2691.50 120
2691.62 113
2691.73 104
2691.85 93
2691.97 82
2692.09 71
2692.21 62
2692.33 56
2692.45 53
2692.57 51
2692.69 48
2692.80 43
2692.92 35
2693.04 25
2693.16 15
2693.28 8
2693.40 8
2693.52 15
2693.64 31
2693.75 52
2693.87 77
2693.99 102
2694.11 124
2694.23 142
2694.35 155
2694.47 163
2694.59 168
2694.71 171
2694.82 172
2694.94 173
2695.06 173
2695.18 173
2695.30 173
2695.42 171
2695.54 166
2695.66 159
2695.78 148
2695.89 136
2696.01 121
2696.13 108
2696.25 97
2696.37 91
2696.49 91
2696.61 95
2696.73 103
2696.85 113
2696.97 122
2697.08 127
2697.20 130
2697.32 129
2697.44 127
2697.56 125
2697.68 123
2697.80 122
2697.92 120
2698.04 117
2698.15 111
2698.27 102
2698.39 92
2698.51 82
2698.63 74
2698.75 71
2698.87 73
2698.99 78
2699.11 86
2699.23 94
2699.34 101
2699.46 106
2699.58 108
2699.70 110
2699.82 111
2699.94 113
2700.06 117
2700.18 121
2700.30 126
2700.42 130
2700.53 133
2700.65 134
2700.77 133
2700.89 129
2701.01 124
2701.13 118
2701.25 112
2701.37 109
2701.49 107
2701.61 108
2701.72 110
2701.84 114
2701.96 118
2702.08 121
2702.20 124
2702.32 125
2702.44 126
2702.56 127
2702.68 128
2702.80 130
2702.92 134
2703.03 140
2703.15 149
2703.27 160
2703.39 173
2703.51 186
2703.63 199
2703.75 210
2703.87 217
2703.99 220
2704.11 219
2704.23 214
2704.34 207
2704.46 201
2704.58 195
2704.70 193
2704.82 193
2704.94 197
2705.06 202
2705.18 207
2705.30 210
2705.42 210
2705.54 206
2705.65 200
2705.77 194
2705.89 188
2706.01 185
2706.13 185
2706.25 186
2706.37 188
2706.49 189
2706.61 186
2706.73 180
2706.85 170
2706.97 157
2707.08 141
2707.20 124
2707.32 108
2707.44 94
2707.56 82
2707.68 75
2707.80 73
2707.92 75
2708.04 80
2708.16 88
2708.28 96
2708.40 104
2708.51 110
2708.63 114
2708.75 117
2708.87 119
2708.99 121
2709.11 124
2709.23 127
2709.35 130
2709.47 134
2709.59 136
2709.71 138
2709.83 139
2709.94 139
2710.06 139
2710.18 137
2710.30 133
2710.42 127
2710.54 120
2710.66 110
2710.78 99
2710.90 88
2711.02 76
2711.14 64
2711.26 54
2711.38 45
2711.50 40
2711.61 37
2711.73 37
2711.85 40
2711.97 45
2712.09 50
2712.21 55
2712.33 57
2712.45 58
2712.57 55
2712.69 50
2712.81 43
2712.93 34
2713.05 24
2713.16 14
2713.28 6
2713.40 0
2713.52 0
2713.64 1
2713.76 7
2713.88 17
2714.00 29
2714.12 42
2714.24 54
2714.36 65
2714.48 74
2714.60 81
2714.72 87
2714.84 91
2714.95 94
2715.07 97
2715.19 101
2715.31 105
2715.43 111
2715.55 120
2715.67 130
2715.79 141
2715.91 153
2716.03 164
2716.15 174
2716.27 180
2716.39 183
2716.51 183
2716.63 180
2716.75 176
2716.86 171
2716.98 168
2717.10 167
2717.22 170
2717.34 177
2717.46 190
2717.58 206
2717.70 224
2717.82 243
2717.94 261
2718.06 275
2718.18 285
2718.30 289
2718.42 289
2718.54 285
2718.66 279
2718.77 272
2718.89 265
2719.01 260
2719.13 255
2719.25 250
2719.37 244
2719.49 235
2719.61 224
2719.73 211
2719.85 195
2719.97 180
2720.09 165
2720.21 153
2720.33 144
2720.45 136
2720.57 128
2720.69 120
2720.81 109
2720.92 96
2721.04 81
2721.16 67
2721.28 55
2721.40 47
2721.52 43
2721.64 43
2721.76 46
2721.88 52
2722.00 58
2722.12 64
2722.24 68
2722.36 70
2722.48 69
2722.60 65
2722.72 59
2722.84 52
2722.96 46
2723.08 42
2723.20 42
2723.31 46
2723.43 55
2723.55 67
2723.67 81
2723.79 94
2723.91 107
2724.03 117
2724.15 127
2724.27 136
2724.39 146
2724.51 155
2724.63 164
2724.75 173
2724.87 180
2724.99 185
2725.11 190
2725.23 192
2725.35 194
2725.47 194
2725.59 191
2725.71 187
2725.83 179
2725.94 168
2726.06 155
2726.18 143
2726.30 132
2726.42 125
2726.54 123
2726.66 127
2726.78 136
2726.90 147
2727.02 160
2727.14 171
2727.26 177
2727.38 179
2727.50 174
2727.62 165
2727.74 151
2727.86 136
2727.98 120
2728.10 106
2728.22 93
2728.34 81
2728.46 71
2728.58 63
2728.70 58
2728.82 55
2728.93 55
2729.05 61
2729.17 72
2729.29 86
2729.41 102
2729.53 117
2729.65 131
2729.77 140
2729.89 144
2730.01 142
2730.13 135
2730.25 124
2730.37 108
2730.49 90
2730.61 71
2730.73 52
2730.85 33
2730.97 15
2731.09 0
2731.21 0
2731.33 0
2731.45 0
2731.57 0
2731.69 0
2731.81 0
2731.93 0
2732.05 0
2732.17 22
2732.29 46
2732.41 67
2732.53 83
2732.65 92
2732.76 92
2732.88 86
2733.00 74
2733.12 60
2733.24 47
2733.36 36
2733.48 28
2733.60 23
2733.72 22
2733.84 21
2733.96 20
2734.08 19
2734.20 17
2734.32 15
2734.44 12
2734.56 10
2734.68 9
2734.80 9
2734.92 10
2735.04 14
2735.16 20
2735.28 28
2735.40 39
2735.52 53
2735.64 67
2735.76 81
2735.88 93
2736.00 101
2736.12 104
2736.24 104
2736.36 100
2736.48 94
2736.60 87
2736.72 80
2736.84 75
2736.96 73
2737.08 74
2737.20 76
2737.32 80
2737.44 83
2737.56 83
2737.68 79
2737.80 71
2737.92 59
2738.04 44
2738.16 30
2738.27 17
2738.39 7
2738.51 0
2738.63 0
2738.75 0
2738.87 0
2738.99 0
2739.11 0
2739.23 0
2739.35 0
2739.47 0
2739.59 2
2739.71 8
2739.83 13
2739.95 16
2740.07 17
2740.19 17
2740.31 15
2740.43 14
2740.55 16
2740.67 22
2740.79 33
2740.91 48
2741.03 66
2741.15 85
2741.27 102
2741.39 114
2741.51 121
2741.63 123
2741.75 119
2741.87 111
2741.99 101
2742.11 91
2742.23 81
2742.35 73
2742.47 67
2742.59 63
2742.71 60
2742.83 58
2742.95 56
2743.07 53
2743.19 48
2743.31 42
2743.43 36
2743.55 30
2743.67 26
2743.79 26
2743.91 29
2744.03 35
2744.15 44
2744.27 54
2744.39 63
2744.51 70
2744.63 75
2744.75 78
2744.87 80
2744.99 84
2745.11 89
2745.23 97
2745.35 109
2745.47 122
2745.59 135
2745.71 146
2745.83 153
2745.95 156
2746.07 155
2746.19 151
2746.31 145
2746.43 139
2746.55 134
2746.67 129
2746.79 125
2746.91 121
2747.03 116
2747.15 112
2747.27 107
2747.39 102
2747.51 97
2747.63 91
2747.75 85
2747.87 78
2747.99 72
2748.11 68
2748.23 66
2748.35 68
2748.47 74
2748.59 83
2748.71 95
2748.83 109
2748.95 121
2749.07 130
2749.19 134
2749.31 133
2749.43 126
2749.55 114
2749.67 100
2749.79 86
2749.91 75
2750.03 68
2750.15 67
2750.27 71
2750.39 81
2750.51 94
2750.63 107
2750.75 120
2750.87 129
2750.99 135
2751.11 138
2751.23 137
2751.35 134
2751.47 131
2751.59 129
2751.71 130
2751.83 133
2751.95 137
2752.07 143
2752.19 148
2752.32 151
2752.44 151
2752.56 149
2752.68 144
2752.80 139
2752.92 135
2753.04 132
2753.16 133
2753.28 137
2753.40 143
2753.52 149
2753.64 153
2753.76 155
2753.88 152
2754.00 147
2754.12 139
2754.24 131
2754.36 126
2754.48 126
2754.60 131
2754.72 141
2754.84 155
2754.96 168
2755.08 177
2755.20 179
2755.32 173
2755.44 159
2755.56 140
2755.68 119
2755.80 102
2755.92 91
2756.04 89
2756.16 96
2756.28 110
2756.40 128
2756.52 148
2756.64 166
2756.76 180
2756.88 189
2757.00 193
2757.12 195
2757.24 195
2757.36 195
2757.48 198
2757.60 202
2757.72 207
2757.84 210
2757.97 211
2758.09 207
2758.21 198
2758.33 184
2758.45 168
2758.57 150
2758.69 133
2758.81 117
2758.93 104
2759.05 93
2759.17 84
2759.29 76
2759.41 70
2759.53 65
2759.65 62
2759.77 60
2759.89 62
2760.01 65
2760.13 70
2760.25 75
2760.37 81
2760.49 86
2760.61 89
2760.73 92
2760.85 94
2760.97 96
2761.09 98
2761.21 101
2761.33 105
2761.45 110
2761.57 114
2761.70 118
2761.82 122
2761.94 125
2762.06 126
2762.18 126
2762.30 125
2762.42 121
2762.54 117
2762.66 112
2762.78 107
2762.90 103
2763.02 100
2763.14 98
2763.26 97
2763.38 97
2763.50 98
2763.62 101
2763.74 103
2763.86 106
2763.98 109
2764.10 110
2764.22 110
2764.34 108
2764.46 104
2764.58 98
2764.70 91
2764.83 85
2764.95 82
2765.07 82
2765.19 86
2765.31 95
2765.43 108
2765.55 122
2765.67 136
2765.79 147
2765.91 152
2766.03 150
2766.15 143
2766.27 130
2766.39 115
2766.51 101
2766.63 89
2766.75 81
2766.87 77
2766.99 75
2767.11 74
2767.23 71
2767.35 67
2767.48 61
2767.60 54
2767.72 48
2767.84 43
2767.96 41
2768.08 41
2768.20 42
2768.32 43
2768.44 46
2768.56 49
2768.68 52
2768.80 55
2768.92 57
2769.04 59
2769.16 60
2769.28 61
2769.40 61
2769.52 61
2769.64 63
2769.77 67
2769.89 73
2770.01 81
2770.13 90
2770.25 98
2770.37 105
2770.49 110
2770.61 112
2770.73 112
2770.85 110
2770.97 106
2771.09 102
2771.21 97
2771.33 92
2771.45 86
2771.57 81
2771.69 76
2771.81 71
2771.94 67
2772.06 63
2772.18 60
2772.30 58
2772.42 58
2772.54 60
2772.66 64
2772.78 69
2772.90 77
2773.02 87
2773.14 97
2773.26 105
2773.38 112
2773.50 115
2773.62 115
2773.74 111
2773.86 104
2773.99 97
2774.11 91
2774.23 86
2774.35 84
2774.47 82
2774.59 82
2774.71 80
2774.83 78
2774.95 73
2775.07 66
2775.19 58
2775.31 50
2775.43 41
2775.55 33
2775.67 24
2775.80 16
2775.92 10
2776.04 6
2776.16 4
2776.28 5
2776.40 10
2776.52 18
2776.64 27
2776.76 36
2776.88 42
2777.00 47
2777.12 48
2777.24 47
2777.36 44
2777.48 40
2777.61 36
2777.73 33
2777.85 31
2777.97 29
2778.09 28
2778.21 28
2778.33 28
2778.45 29
2778.57 29
2778.69 30
2778.81 31
2778.93 33
2779.05 36
2779.17 40
2779.30 45
2779.42 51
2779.54 57
2779.66 63
2779.78 67
2779.90 70
2780.02 72
2780.14 73
2780.26 75
2780.38 78
2780.50 83
2780.62 90
2780.74 99
2780.87 109
2780.99 119
2781.11 127
2781.23 133
2781.35 135
2781.47 133
2781.59 127
2781.71 118
2781.83 108
2781.95 96
2782.07 86
2782.19 79
2782.32 74
2782.44 73
2782.56 74
2782.68 78
2782.80 83
2782.92 89
2783.04 93
2783.16 97
2783.28 99
2783.40 100
2783.52 99
2783.64 95
2783.76 90
2783.89 83
2784.01 73
2784.13 62
2784.25 49
2784.37 36
2784.49 23
2784.61 11
2784.73 1
2784.85 0
2784.97 0
2785.09 0
2785.22 0
2785.34 0
2785.46 0
2785.58 3
2785.70 13
2785.82 23
2785.94 31
2786.06 36
2786.18 36
2786.30 31
2786.42 23
2786.55 13
2786.67 4
2786.79 0
2786.91 0
2787.03 0
2787.15 0
2787.27 0
2787.39 3
2787.51 6
2787.63 7
2787.75 6
2787.88 5
2788.00 3
2788.12 0
2788.24 0
2788.36 0
2788.48 0
2788.60 0
2788.72 0
2788.84 0
2788.96 0
2789.08 1
2789.21 1
2789.33 2
2789.45 2
2789.57 3
2789.69 6
2789.81 9
2789.93 14
2790.05 18
2790.17 20
2790.29 22
2790.42 22
2790.54 23
2790.66 24
2790.78 27
2790.90 34
2791.02 44
2791.14 57
2791.26 70
2791.38 80
2791.50 87
2791.63 89
2791.75 84
2791.87 74
2791.99 61
2792.11 46
2792.23 32
2792.35 20
2792.47 13
2792.59 9
2792.71 11
2792.84 15
2792.96 21
2793.08 28
2793.20 34
2793.32 38
2793.44 41
2793.56 41
2793.68 38
2793.80 33
2793.92 24
2794.05 12
2794.17 0
2794.29 0
2794.41 0
2794.53 0
2794.65 0
2794.77 0
2794.89 0
2795.01 0
2795.14 17
2795.26 41
2795.38 63
2795.50 83
2795.62 101
2795.74 116
2795.86 130
2795.98 143
2796.10 153
2796.23 162
2796.35 169
2796.47 175
2796.59 181
2796.71 189
2796.83 199
2796.95 211
2797.07 224
2797.19 239
2797.32 253
2797.44 265
2797.56 275
2797.68 282
2797.80 286
2797.92 287
2798.04 285
2798.16 282
2798.28 277
2798.41 272
2798.53 266
2798.65 261
2798.77 257
2798.89 254
2799.01 253
2799.13 253
2799.25 255
2799.38 259
2799.50 264
2799.62 272
2799.74 280
2799.86 288
2799.98 294
2800.10 298
2800.22 300
2800.34 299
2800.47 296
2800.59 292
2800.71 288
2800.83 286
2800.95 283
2801.07 278
2801.19 270
2801.31 259
2801.44 245
2801.56 227
2801.68 209
2801.80 192
2801.92 179
2802.04 170
2802.16 164
2802.28 161
2802.41 159
2802.53 158
2802.65 157
2802.77 156
2802.89 155
2803.01 156
2803.13 159
2803.25 162
2803.38 167
2803.50 172
2803.62 179
2803.74 187
2803.86 197
2803.98 209
2804.10 224
2804.22 240
2804.35 257
2804.47 272
2804.59 284
2804.71 293
2804.83 298
2804.95 302
2805.07 304
2805.19 306
2805.32 309
2805.44 311
2805.56 313
2805.68 312
2805.80 310
2805.92 307
2806.04 303
2806.17 301
2806.29 301
2806.41 302
2806.53 304
2806.65 305
2806.77 305
2806.89 303
2807.01 298
2807.14 290
2807.26 282
2807.38 273
2807.50 265
2807.62 259
2807.74 256
2807.86 256
2807.99 259
2808.11 264
2808.23 271
2808.35 279
2808.47 286
2808.59 289
2808.71 289
2808.84 285
2808.96 277
2809.08 269
2809.20 260
2809.32 255
2809.44 254
2809.56 257
2809.69 263
2809.81 271
2809.93 277
2810.05 281
2810.17 279
2810.29 271
2810.41 257
2810.53 238
2810.66 215
2810.78 190
2810.90 164
2811.02 141
2811.14 123
2811.26 111
2811.38 107
2811.51 110
2811.63 119
2811.75 133
2811.87 148
2811.99 163
2812.11 177
2812.24 188
2812.36 197
2812.48 202
2812.60 203
2812.72 200
2812.84 193
2812.96 181
2813.09 166
2813.21 148
2813.33 129
2813.45 110
2813.57 94
2813.69 81
2813.81 71
2813.94 65
2814.06 60
2814.18 57
2814.30 54
2814.42 51
2814.54 49
2814.66 49
2814.79 53
2814.91 61
2815.03 72
2815.15 86
2815.27 102
2815.39 116
2815.52 127
2815.64 135
2815.76 137
2815.88 135
2816.00 129
2816.12 120
2816.24 109
2816.37 100
2816.49 93
2816.61 89
2816.73 89
2816.85 92
2816.97 98
2817.10 105
2817.22 112
2817.34 118
2817.46 121
2817.58 121
2817.70 117
2817.82 112
2817.95 106
2818.07 100
2818.19 95
2818.31 91
2818.43 90
2818.55 91
2818.68 93
2818.80 95
2818.92 97
2819.04 100
2819.16 103
2819.28 107
2819.41 110
2819.53 111
2819.65 110
2819.77 106
2819.89 99
2820.01 89
2820.14 80
2820.26 71
2820.38 67
2820.50 67
2820.62 72
2820.74 80
2820.87 89
2820.99 99
2821.11 107
2821.23 113
2821.35 116
2821.47 118
2821.60 118
2821.72 117
2821.84 114
2821.96 108
2822.08 99
2822.20 88
2822.33 75
2822.45 63
2822.57 54
2822.69 49
2822.81 50
2822.93 56
2823.06 66
2823.18 77
2823.30 86
2823.42 91
2823.54 93
2823.66 92
2823.79 90
2823.91 90
2824.03 93
2824.15 99
2824.27 106
2824.39 113
2824.52 117
2824.64 118
2824.76 115
2824.88 110
2825.00 102
2825.12 93
2825.25 82
2825.37 69
2825.49 55
2825.61 41
2825.73 26
2825.85 14
2825.98 5
2826.10 1
2826.22 1
2826.34 7
2826.46 15
2826.59 25
2826.71 35
2826.83 44
2826.95 51
2827.07 56
2827.19 59
2827.32 60
2827.44 58
2827.56 56
2827.68 53
2827.80 48
2827.93 42
2828.05 34
2828.17 24
2828.29 13
2828.41 0
2828.53 0
2828.66 0
2828.78 0
2828.90 0
2829.02 0
2829.14 0
2829.27 0
2829.39 6
2829.51 21
2829.63 34
2829.75 42
2829.87 45
2830.00 44
2830.12 40
2830.24 35
2830.36 30
2830.48 26
2830.61 25
2830.73 28
2830.85 33
2830.97 39
2831.09 47
2831.21 53
2831.34 58
2831.46 60
2831.58 58
2831.70 52
2831.82 43
2831.95 30
2832.07 17
2832.19 5
2832.31 0
2832.43 0
2832.56 0
2832.68 0
2832.80 5
2832.92 18
2833.04 31
2833.16 44
2833.29 56
2833.41 67
2833.53 77
2833.65 87
2833.77 98
2833.90 111
2834.02 124
2834.14 136
2834.26 144
2834.38 145
2834.51 138
2834.63 123
2834.75 100
2834.87 75
2834.99 50
2835.12 29
2835.24 15
2835.36 10
2835.48 12
2835.60 21
2835.73 32
2835.85 44
2835.97 54
2836.09 60
2836.21 61
2836.34 58
2836.46 50
2836.58 39
2836.70 29
2836.82 21
2836.95 17
2837.07 19
2837.19 26
2837.31 39
2837.43 55
2837.56 71
2837.68 85
2837.80 95
2837.92 100
2838.04 99
2838.17 92
2838.29 82
2838.41 69
2838.53 56
2838.65 43
2838.78 31
2838.90 20
2839.02 9
2839.14 0
2839.26 0
2839.39 0
2839.51 0
2839.63 0
2839.75 0
2839.87 0
2840.00 0
2840.12 7
2840.24 25
2840.36 41
2840.48 53
2840.61 61
2840.73 66
2840.85 68
2840.97 68
2841.09 68
2841.22 68
2841.34 67
2841.46 66
2841.58 62
2841.71 57
2841.83 50
2841.95 43
2842.07 38
2842.19 35
2842.32 36
2842.44 42
2842.56 52
2842.68 65
2842.80 78
2842.93 88
2843.05 92
2843.17 88
2843.29 76
2843.41 58
2843.54 37
2843.66 18
2843.78 5
2843.90 0
2844.03 4
2844.15 16
2844.27 33
2844.39 51
2844.51 66
2844.64 76
2844.76 80
2844.88 79
2845.00 72
2845.12 63
2845.25 53
2845.37 44
2845.49 38
2845.61 33
2845.74 32
2845.86 32
2845.98 33
2846.10 34
2846.22 34
2846.35 32
2846.47 27
2846.59 22
2846.71 17
2846.84 12
2846.96 9
2847.08 10
2847.20 12
2847.32 17
2847.45 21
2847.57 24
2847.69 25
2847.81 23
2847.94 20
2848.06 17
2848.18 14
2848.30 13
2848.42 14
2848.55 18
2848.67 23
2848.79 30
2848.91 38
2849.04 46
2849.16 53
2849.28 60
2849.40 64
2849.52 68
2849.65 70
2849.77 71
2849.89 73
2850.01 74
2850.14 76
2850.26 78
2850.38 81
2850.50 84
2850.62 87
2850.75 91
2850.87 95
2850.99 99
2851.11 104
2851.24 108
2851.36 110
2851.48 112
2851.60 111
2851.73 106
2851.85 99
2851.97 89
2852.09 78
2852.21 65
2852.34 54
2852.46 45
2852.58 41
2852.70 42
2852.83 47
2852.95 56
2853.07 66
2853.19 77
2853.32 86
2853.44 91
2853.56 92
2853.68 91
2853.81 86
2853.93 78
2854.05 68
2854.17 56
2854.29 45
2854.42 34
2854.54 25
2854.66 19
2854.78 17
2854.91 18
2855.03 23
2855.15 32
2855.27 42
2855.40 53
2855.52 64
2855.64 75
2855.76 85
2855.89 94
2856.01 103
2856.13 112
2856.25 120
2856.38 127
2856.50 131
2856.62 133
2856.74 131
2856.86 126
2856.99 119
2857.11 109
2857.23 98
2857.35 88
2857.48 78
2857.60 69
2857.72 61
2857.84 53
2857.97 46
2858.09 40
2858.21 35
2858.33 30
2858.46 25
2858.58 21
2858.70 18
2858.82 15
2858.95 12
2859.07 8
2859.19 3
2859.31 0
2859.44 0
2859.56 0
2859.68 0
2859.80 0
2859.93 0
2860.05 0
2860.17 0
2860.29 8
2860.42 17
2860.54 26
2860.66 33
2860.78 37
2860.91 40
2861.03 41
2861.15 42
2861.27 43
2861.40 45
2861.52 49
2861.64 56
2861.76 66
2861.89 79
2862.01 96
2862.13 115
2862.25 135
2862.38 154
2862.50 172
2862.62 186
2862.74 196
2862.87 201
2862.99 201
2863.11 198
2863.23 192
2863.36 186
2863.48 180
2863.60 176
2863.72 173
2863.85 173
2863.97 174
2864.09 176
2864.21 179
2864.34 182
2864.46 187
2864.58 192
2864.71 199
2864.83 208
2864.95 218
2865.07 227
2865.20 235
2865.32 240
2865.44 241
2865.56 238
2865.69 233
2865.81 226
2865.93 221
2866.05 217
2866.18 217
2866.30 218
2866.42 219
2866.54 220
2866.67 217
2866.79 211
2866.91 203
2867.03 193
2867.16 183
2867.28 176
2867.40 171
2867.53 169
2867.65 169
2867.77 171
2867.89 174
2868.02 176
2868.14 178
2868.26 179
2868.38 180
2868.51 181
2868.63 180
2868.75 180
2868.87 179
2869.00 177
2869.12 175
2869.24 171
2869.37 165
2869.49 158
2869.61 151
2869.73 143
2869.86 135
2869.98 128
2870.10 124
2870.22 121
2870.35 120
2870.47 119
2870.59 119
2870.72 119
2870.84 117
2870.96 113
2871.08 106
2871.21 96
2871.33 84
2871.45 69
2871.57 54
2871.70 39
2871.82 25
2871.94 15
2872.07 10
2872.19 8
2872.31 11
2872.43 17
2872.56 24
2872.68 32
2872.80 38
2872.92 42
2873.05 45
2873.17 45
2873.29 46
2873.42 46
2873.54 48
2873.66 52
2873.78 58
2873.91 65
2874.03 74
2874.15 82
2874.28 90
2874.40 98
2874.52 105
2874.64 111
2874.77 117
2874.89 123
2875.01 129
2875.13 136
2875.26 144
2875.38 152
2875.50 160
2875.63 166
2875.75 169
2875.87 167
2875.99 158
2876.12 144
2876.24 125
2876.36 105
2876.49 86
2876.61 70
2876.73 60
2876.85 56
2876.98 57
2877.10 62
2877.22 69
2877.35 75
2877.47 78
2877.59 78
2877.71 73
2877.84 65
2877.96 54
2878.08 41
2878.21 29
2878.33 18
2878.45 10
2878.57 5
2878.70 4
2878.82 7
2878.94 13
2879.07 20
2879.19 29
2879.31 38
2879.43 45
2879.56 51
2879.68 53
2879.80 52
2879.93 46
2880.05 36
2880.17 23
2880.30 8
2880.42 0
2880.54 0
2880.66 0
2880.79 0
2880.91 0
2881.03 0
2881.16 0
2881.28 4
2881.40 11
2881.52 14
2881.65 16
2881.77 17
2881.89 19
2882.02 23
2882.14 29
2882.26 38
2882.39 46
2882.51 54
2882.63 60
2882.75 63
2882.88 65
2883.00 64
2883.12 63
2883.25 62
2883.37 62
2883.49 64
2883.62 67
2883.74 70
2883.86 74
2883.98 77
2884.11 77
2884.23 75
2884.35 69
2884.48 61
2884.60 50
2884.72 38
2884.85 26
2884.97 15
2885.09 5
2885.21 0
2885.34 0
2885.46 0
2885.58 4
2885.71 13
2885.83 26
2885.95 39
2886.08 50
2886.20 57
2886.32 61
2886.44 61
2886.57 60
2886.69 58
2886.81 57
2886.94 59
2887.06 61
2887.18 63
2887.31 64
2887.43 64
2887.55 64
2887.68 66
2887.80 72
2887.92 83
2888.04 99
2888.17 118
2888.29 139
2888.41 157
2888.54 170
2888.66 175
2888.78 173
2888.91 163
2889.03 148
2889.15 131
2889.28 115
2889.40 101
2889.52 90
2889.64 83
2889.77 78
2889.89 75
2890.01 73
2890.14 71
2890.26 70
2890.38 70
2890.51 72
2890.63 75
2890.75 81
2890.88 87
2891.00 94
2891.12 100
2891.25 104
2891.37 106
2891.49 106
2891.62 102
2891.74 96
2891.86 87
2891.98 78
2892.11 70
2892.23 62
2892.35 57
2892.48 52
2892.60 48
2892.72 44
2892.85 38
2892.97 31
2893.09 24
2893.22 18
2893.34 13
2893.46 11
2893.59 11
2893.71 13
2893.83 18
2893.96 22
2894.08 27
2894.20 31
2894.33 36
2894.45 41
2894.57 49
2894.70 59
2894.82 72
2894.94 89
2895.06 107
2895.19 127
2895.31 144
2895.43 158
2895.56 167
2895.68 169
2895.80 164
2895.93 154
2896.05 140
2896.17 126
2896.30 112
2896.42 100
2896.54 90
2896.67 81
2896.79 72
2896.91 64
2897.04 55
2897.16 48
2897.28 43
2897.41 42
2897.53 46
2897.65 53
2897.78 62
2897.90 70
2898.02 76
2898.15 79
2898.27 78
2898.39 74
2898.52 68
2898.64 61
2898.76 53
2898.89 46
2899.01 39
2899.13 32
2899.26 26
2899.38 23
2899.50 23
2899.63 25
2899.75 29
2899.87 34
2900.00 38
2900.12 39
2900.24 36
2900.37 31
2900.49 24
2900.61 17
2900.74 12
2900.86 11
2900.98 12
2901.11 14
2901.23 18
2901.35 20
2901.48 21
2901.60 21
2901.72 22
2901.85 24
2901.97 29
2902.09 36
2902.22 44
2902.34 51
2902.46 58
2902.59 63
2902.71 68
2902.83 72
2902.96 77
2903.08 83
2903.20 92
2903.33 101
2903.45 111
2903.57 120
2903.70 128
2903.82 135
2903.94 139
2904.07 142
2904.19 142
2904.32 140
2904.44 135
2904.56 126
2904.69 115
2904.81 102
2904.93 87
2905.06 71
2905.18 57
2905.30 44
2905.43 35
2905.55 28
2905.67 24
2905.80 23
2905.92 26
2906.04 31
2906.17 37
2906.29 44
2906.41 49
2906.54 52
2906.66 51
2906.78 47
2906.91 40
2907.03 32
2907.15 24
2907.28 18
2907.40 15
2907.53 16
2907.65 22
2907.77 31
2907.90 43
2908.02 56
2908.14 69
2908.27 81
2908.39 92
2908.51 102
2908.64 111
2908.76 118
2908.88 125
2909.01 131
2909.13 135
2909.25 137
2909.38 134
2909.50 128
2909.63 118
2909.75 106
2909.87 93
2910.00 81
2910.12 71
2910.24 65
2910.37 61
2910.49 58
2910.61 53
2910.74 46
2910.86 34
2910.98 20
2911.11 4
2911.23 0
2911.36 0
2911.48 0
2911.60 0
2911.73 0
2911.85 0
2911.97 0
2912.10 0
2912.22 10
2912.34 26
2912.47 41
2912.59 53
2912.71 62
2912.84 66
2912.96 66
2913.09 63
2913.21 59
2913.33 57
2913.46 59
2913.58 66
2913.70 78
2913.83 91
2913.95 105
2914.07 116
2914.20 123
2914.32 126
2914.45 124
2914.57 119
2914.69 112
2914.82 104
2914.94 96
2915.06 88
2915.19 81
2915.31 76
2915.43 72
2915.56 70
2915.68 70
2915.81 72
2915.93 75
2916.05 81
2916.18 88
2916.30 95
2916.42 102
2916.55 106
2916.67 108
2916.80 106
2916.92 102
2917.04 95
2917.17 89
2917.29 84
2917.41 82
2917.54 84
2917.66 90
2917.79 98
2917.91 108
2918.03 119
2918.16 130
2918.28 141
2918.40 151
2918.53 162
2918.65 172
2918.77 181
2918.90 188
2919.02 191
2919.15 189
2919.27 183
2919.39 172
2919.52 159
2919.64 143
2919.76 127
2919.89 111
2920.01 96
2920.14 82
2920.26 71
2920.38 61
2920.51 54
2920.63 50
2920.76 47
2920.88 45
2921.00 44
2921.13 42
2921.25 40
2921.37 38
2921.50 34
2921.62 32
2921.75 30
2921.87 31
2921.99 35
2922.12 43
2922.24 56
2922.36 71
2922.49 89
2922.61 106
2922.74 120
2922.86 128
2922.98 131
2923.11 127
2923.23 119
2923.36 107
2923.48 95
2923.60 84
2923.73 76
2923.85 70
2923.97 66
2924.10 65
2924.22 68
2924.35 76
2924.47 88
2924.59 105
2924.72 123
2924.84 141
2924.97 157
2925.09 168
2925.21 173
2925.34 172
2925.46 169
2925.58 164
2925.71 159
2925.83 154
2925.96 149
2926.08 144
2926.20 138
2926.33 132
2926.45 125
2926.58 120
2926.70 118
2926.82 120
2926.95 126
2927.07 134
2927.20 143
2927.32 151
2927.44 157
2927.57 159
2927.69 158
2927.82 154
2927.94 148
2928.06 141
2928.19 134
2928.31 128
2928.43 124
2928.56 121
2928.68 119
2928.81 117
2928.93 115
2929.05 112
2929.18 107
2929.30 102
2929.43 97
2929.55 92
2929.67 88
2929.80 87
2929.92 87
2930.05 89
2930.17 92
2930.29 94
2930.42 95
2930.54 96
2930.67 98
2930.79 102
2930.91 109
2931.04 119
2931.16 130
2931.29 140
2931.41 147
2931.53 149
2931.66 146
2931.78 142
2931.91 138
2932.03 138
2932.15 142
2932.28 153
2932.40 168
2932.53 183
2932.65 196
2932.77 204
2932.90 207
2933.02 204
2933.15 198
2933.27 188
2933.39 177
2933.52 166
2933.64 157
2933.77 151
2933.89 146
2934.02 145
2934.14 145
2934.26 147
2934.39 150
2934.51 154
2934.64 158
2934.76 164
2934.88 172
2935.01 183
2935.13 197
2935.26 211
2935.38 226
2935.50 237
2935.63 243
2935.75 244
2935.88 237
2936.00 226
2936.12 209
2936.25 191
2936.37 173
2936.50 156
2936.62 144
2936.75 137
2936.87 136
2936.99 140
2937.12 146
2937.24 152
2937.37 156
2937.49 157
2937.61 154
2937.74 148
2937.86 142
2937.99 137
2938.11 134
2938.23 133
2938.36 134
2938.48 135
2938.61 135
2938.73 134
2938.86 129
2938.98 123
2939.10 116
2939.23 109
2939.35 103
2939.48 99
2939.60 99
2939.72 101
2939.85 107
2939.97 116
2940.10 127
2940.22 140
2940.35 153
2940.47 163
2940.59 168
2940.72 168
2940.84 162
2940.97 151
2941.09 137
2941.22 121
2941.34 106
2941.46 92
2941.59 78
2941.71 66
2941.84 53
2941.96 40
2942.08 26
2942.21 11
2942.33 0
2942.46 0
2942.58 0
2942.71 0
2942.83 0
2942.95 0
2943.08 0
2943.20 0
2943.33 0
2943.45 16
2943.58 34
2943.70 53
2943.82 70
2943.95 85
2944.07 95
2944.20 100
2944.32 102
2944.45 100
2944.57 97
2944.69 93
2944.82 91
2944.94 94
2945.07 100
2945.19 110
2945.32 122
2945.44 136
2945.56 148
2945.69 158
2945.81 163
2945.94 165
2946.06 165
2946.19 163
2946.31 162
2946.43 161
2946.56 162
2946.68 163
2946.81 164
2946.93 165
2947.06 166
2947.18 166
2947.31 166
2947.43 165
2947.55 162
2947.68 159
2947.80 154
2947.93 147
2948.05 138
2948.18 127
2948.30 114
2948.42 102
2948.55 91
2948.67 81
2948.80 72
2948.92 66
2949.05 61
2949.17 58
2949.30 55
2949.42 54
2949.54 54
2949.67 55
2949.79 58
2949.92 63
2950.04 69
2950.17 76
2950.29 83
2950.41 88
2950.54 90
2950.66 89
2950.79 86
2950.91 82
2951.04 76
2951.16 71
2951.29 69
2951.41 70
2951.53 75
2951.66 83
2951.78 95
2951.91 109
2952.03 123
2952.16 136
2952.28 148
2952.41 158
2952.53 165
2952.65 171
2952.78 173
2952.90 171
2953.03 164
2953.15 153
2953.28 137
2953.40 118
2953.53 98
2953.65 80
2953.77 67
2953.90 58
2954.02 54
2954.15 54
2954.27 57
2954.40 59
2954.52 61
2954.65 62
2954.77 61
2954.90 60
2955.02 58
2955.14 55
2955.27 53
2955.39 51
2955.52 50
2955.64 51
2955.77 54
2955.89 59
2956.02 65
2956.14 73
2956.26 82
2956.39 92
2956.51 101
2956.64 111
2956.76 120
2956.89 128
2957.01 133
2957.14 136
2957.26 136
2957.39 134
2957.51 130
2957.64 125
2957.76 120
2957.88 115
2958.01 110
2958.13 107
2958.26 106
2958.38 107
2958.51 110
2958.63 116
2958.76 122
2958.88 130
2959.01 137
2959.13 145
2959.25 152
2959.38 158
2959.50 164
2959.63 167
2959.75 169
2959.88 166
2960.00 157
2960.13 144
2960.25 127
2960.38 109
2960.50 93
2960.63 79
2960.75 71
2960.87 68
2961.00 69
2961.12 72
2961.25 76
2961.37 78
2961.50 77
2961.62 73
2961.75 66
2961.87 58
2962.00 49
2962.12 43
2962.25 40
2962.37 41
2962.50 47
2962.62 57
2962.74 69
2962.87 83
2962.99 97
2963.12 109
2963.24 120
2963.37 129
2963.49 136
2963.62 141
2963.74 143
2963.87 143
2963.99 139
2964.12 134
2964.24 127
2964.37 119
2964.49 112
2964.61 106
2964.74 103
2964.86 102
2964.99 102
2965.11 105
2965.24 107
2965.36 110
2965.49 111
2965.61 110
2965.74 108
2965.86 104
2965.99 99
2966.11 94
2966.24 91
2966.36 88
2966.49 88
2966.61 88
2966.74 88
2966.86 89
2966.98 90
2967.11 91
2967.23 93
2967.36 96
2967.48 101
2967.61 106
2967.73 111
2967.86 114
2967.98 115
2968.11 113
2968.23 109
2968.36 103
2968.48 95
2968.61 88
2968.73 81
2968.86 77
2968.98 76
2969.11 79
2969.23 88
2969.36 103
2969.48 123
2969.61 147
2969.73 172
2969.86 197
2969.98 218
2970.10 235
2970.23 246
2970.35 251
2970.48 250
2970.60 244
2970.73 235
2970.85 224
2970.98 212
2971.10 202
2971.23 193
2971.35 186
2971.48 180
2971.60 173
2971.73 164
2971.85 154
2971.98 142
2972.10 131
2972.23 123
2972.35 119
2972.48 119
2972.60 122
2972.73 127
2972.85 132
2972.98 135
2973.10 134
2973.23 129
2973.35 119
2973.48 106
2973.60 92
2973.73 77
2973.85 65
2973.98 56
2974.10 52
2974.23 54
2974.35 62
2974.48 75
2974.60 91
2974.73 107
2974.85 123
2974.98 135
2975.10 143
2975.22 147
2975.35 149
2975.47 151
2975.60 155
2975.72 162
2975.85 172
2975.97 184
2976.10 197
2976.22 209
2976.35 219
2976.47 226
2976.60 229
2976.72 230
2976.85 227
2976.97 222
2977.10 213
2977.22 201
2977.35 186
2977.47 168
2977.60 149
2977.72 130
2977.85 113
2977.97 99
2978.10 89
2978.22 81
2978.35 75
2978.47 70
2978.60 67
2978.72 67
2978.85 70
2978.97 76
2979.10 88
2979.22 104
2979.35 122
2979.47 142
2979.60 159
2979.72 173
2979.85 183
2979.97 187
2980.10 187
2980.22 183
2980.35 176
2980.47 169
2980.60 162
2980.72 157
2980.85 153
2980.97 152
2981.10 153
2981.22 157
2981.35 163
2981.47 170
2981.60 179
2981.73 189
2981.85 198
2981.98 208
2982.10 215
2982.23 221
2982.35 225
2982.48 227
2982.60 226
2982.73 224
2982.85 221
2982.98 218
2983.10 215
2983.23 212
2983.35 209
2983.48 205
2983.60 200
2983.73 194
2983.85 185
2983.98 174
2984.10 160
2984.23 145
2984.35 128
2984.48 112
2984.60 98
2984.73 86
2984.85 77
2984.98 70
2985.10 65
2985.23 59
2985.35 52
2985.48 43
2985.60 32
2985.73 19
2985.85 6
2985.98 0
2986.10 0
2986.23 0
2986.35 0
2986.48 0
2986.60 0
2986.73 0
2986.86 0
2986.98 3
2987.11 18
2987.23 35
2987.36 53
2987.48 72
2987.61 89
2987.73 105
2987.86 118
2987.98 126
2988.11 130
2988.23 129
2988.36 125
2988.48 119
2988.61 112
2988.73 104
2988.86 98
2988.98 93
2989.11 89
2989.23 86
2989.36 84
2989.48 83
2989.61 83
2989.74 84
2989.86 87
2989.99 90
2990.11 92
2990.24 94
2990.36 97
2990.49 100
2990.61 105
2990.74 111
2990.86 120
2990.99 131
2991.11 143
2991.24 155
2991.36 167
2991.49 179
2991.61 190
2991.74 201
2991.86 210
2991.99 217
2992.12 222
2992.24 223
2992.37 220
2992.49 213
2992.62 205
2992.74 196
2992.87 189
2992.99 185
2993.12 185
2993.24 189
2993.37 196
2993.49 203
2993.62 207
2993.74 206
2993.87 197
2993.99 181
2994.12 160
2994.25 136
2994.37 113
2994.50 96
2994.62 86
2994.75 86
2994.87 93
2995.00 108
2995.12 125
2995.25 142
2995.37 157
2995.50 168
2995.62 176
2995.75 180
2995.88 183
2996.00 186
2996.13 188
2996.25 188
2996.38 187
2996.50 183
2996.63 176
2996.75 165
2996.88 153
2997.00 141
2997.13 130
2997.25 120
2997.38 113
2997.51 108
2997.63 105
2997.76 104
2997.88 104
2998.01 106
2998.13 110
2998.26 118
2998.38 126
2998.51 135
2998.63 142
2998.76 146
2998.88 145
2999.01 140
2999.14 133
2999.26 124
2999.39 118
2999.51 115
2999.64 117
2999.76 123
2999.89 132
3000.01 142
3000.14 150
3000.26 156
3000.39 160
3000.52 161
3000.64 161
3000.77 160
3000.89 159
3001.02 158
3001.14 157
3001.27 155
3001.39 150
3001.52 143
3001.64 133
3001.77 121
3001.90 107
3002.02 92
3002.15 78
3002.27 67
3002.40 57
3002.52 50
3002.65 46
3002.77 43
3002.90 43
3003.03 43
3003.15 45
3003.28 49
3003.40 54
3003.53 61
3003.65 68
3003.78 74
3003.90 80
3004.03 85
3004.16 86
3004.28 86
3004.41 84
3004.53 81
3004.66 78
3004.78 76
3004.91 75
3005.03 76
3005.16 78
3005.29 82
3005.41 86
3005.54 91
3005.66 96
3005.79 102
3005.91 108
3006.04 116
3006.16 123
3006.29 129
3006.42 134
3006.54 136
3006.67 134
3006.79 129
3006.92 121
3007.04 110
3007.17 98
3007.29 87
3007.42 78
3007.55 70
3007.67 66
3007.80 65
3007.92 66
3008.05 70
3008.17 75
3008.30 81
3008.43 86
3008.55 89
3008.68 90
3008.80 87
3008.93 82
3009.05 77
3009.18 73
3009.30 72
3009.43 75
3009.56 81
3009.68 90
3009.81 99
3009.93 106
3010.06 109
3010.18 109
3010.31 106
3010.44 101
3010.56 97
3010.69 94
3010.81 94
3010.94 96
3011.06 101
3011.19 107
3011.32 113
3011.44 119
3011.57 126
3011.69 132
3011.82 138
3011.94 143
3012.07 146
3012.20 148
3012.32 148
3012.45 146
3012.57 145
3012.70 144
3012.82 144
3012.95 146
3013.08 149
3013.20 154
3013.33 158
3013.45 163
3013.58 166
3013.70 168
3013.83 170
3013.96 172
3014.08 173
3014.21 175
3014.33 177
3014.46 177
3014.58 175
3014.71 169
3014.84 159
3014.96 145
3015.09 129
3015.21 113
3015.34 97
3015.46 85
3015.59 76
3015.72 71
3015.84 70
3015.97 74
3016.09 80
3016.22 89
3016.35 99
3016.47 110
3016.60 120
3016.72 128
3016.85 134
3016.97 136
3017.10 136
3017.23 135
3017.35 134
3017.48 136
3017.60 141
3017.73 149
3017.86 160
3017.98 172
3018.11 184
3018.23 193
3018.36 200
3018.48 204
3018.61 207
3018.74 208
3018.86 209
3018.99 207
3019.11 202
3019.24 194
3019.37 181
3019.49 166
3019.62 151
3019.74 139
3019.87 131
3019.99 128
3020.12 130
3020.25 135
3020.37 138
3020.50 139
3020.62 137
3020.75 131
3020.88 124
3021.00 118
3021.13 114
3021.25 114
3021.38 117
3021.51 122
3021.63 128
3021.76 133
3021.88 135
3022.01 134
3022.13 129
3022.26 121
3022.39 112
3022.51 101
3022.64 92
3022.76 84
3022.89 79
3023.02 77
3023.14 77
3023.27 79
3023.39 82
3023.52 87
3023.65 92
3023.77 98
3023.90 104
3024.02 112
3024.15 119
3024.28 126
3024.40 131
3024.53 135
3024.65 137
3024.78 136
3024.91 133
3025.03 126
3025.16 117
3025.28 104
3025.41 88
3025.54 70
3025.66 49
3025.79 29
3025.91 10
3026.04 0
3026.17 0
3026.29 0
3026.42 0
3026.54 0
3026.67 0
3026.80 0
3026.92 0
3027.05 2
3027.17 10
3027.30 19
3027.43 28
3027.55 37
3027.68 43
3027.80 45
3027.93 42
3028.06 34
3028.18 22
3028.31 11
3028.43 3
3028.56 3
3028.69 11
3028.81 26
3028.94 47
3029.06 69
3029.19 89
3029.32 105
3029.44 116
3029.57 121
3029.69 122
3029.82 120
3029.95 115
3030.07 109
3030.20 101
3030.33 92
3030.45 82
3030.58 71
3030.70 62
3030.83 54
3030.96 49
3031.08 48
3031.21 50
3031.33 56
3031.46 64
3031.59 74
3031.71 85
3031.84 97
3031.96 109
3032.09 119
3032.22 129
3032.34 138
3032.47 146
3032.60 153
3032.72 159
3032.85 165
3032.97 172
3033.10 179
3033.23 186
3033.35 192
3033.48 195
3033.60 196
3033.73 194
3033.86 187
3033.98 178
3034.11 167
3034.24 157
3034.36 148
3034.49 141
3034.61 137
3034.74 135
3034.87 134
3034.99 134
3035.12 134
3035.24 135
3035.37 136
3035.50 139
3035.62 143
3035.75 148
3035.88 154
3036.00 158
3036.13 161
3036.25 160
3036.38 158
3036.51 153
3036.63 149
3036.76 145
3036.89 144
3037.01 146
3037.14 149
3037.26 152
3037.39 153
3037.52 152
3037.64 147
3037.77 139
3037.90 128
3038.02 117
3038.15 105
3038.27 93
3038.40 81
3038.53 69
3038.65 57
3038.78 47
3038.91 39
3039.03 35
3039.16 33
3039.28 35
3039.41 38
3039.54 41
3039.66 43
3039.79 42
3039.92 39
3040.04 35
3040.17 31
3040.29 29
3040.42 30
3040.55 33
3040.67 40
3040.80 48
3040.93 57
3041.05 68
3041.18 78
3041.30 88
3041.43 99
3041.56 109
3041.68 118
3041.81 126
3041.94 131
3042.06 134
3042.19 133
3042.32 129
3042.44 123
3042.57 115
3042.69 107
3042.82 100
3042.95 95
3043.07 92
3043.20 90
3043.33 90
3043.45 88
3043.58 85
3043.71 78
3043.83 68
3043.96 56
3044.08 42
3044.21 29
3044.34 17
3044.46 9
3044.59 2
3044.72 0
3044.84 0
3044.97 0
3045.10 0
3045.22 0
3045.35 0
3045.47 0
3045.60 3
3045.73 6
3045.85 9
3045.98 10
3046.11 9
3046.23 6
3046.36 1
3046.49 0
3046.61 0
3046.74 0
3046.87 0
3046.99 0
3047.12 4
3047.24 15
3047.37 28
3047.50 41
3047.62 52
3047.75 61
3047.88 67
3048.00 71
3048.13 73
3048.26 72
3048.38 69
3048.51 64
3048.64 59
3048.76 53
3048.89 48
3049.02 43
3049.14 40
3049.27 37
3049.39 34
3049.52 32
3049.65 29
3049.77 26
3049.90 23
3050.03 22
3050.15 22
3050.28 26
3050.41 32
3050.53 41
3050.66 52
3050.79 64
3050.91 77
3051.04 90
3051.17 101
3051.29 109
3051.42 114
3051.55 115
3051.67 111
3051.80 103
3051.92 91
3052.05 77
3052.18 64
3052.30 51
3052.43 43
3052.56 38
3052.68 38
3052.81 42
3052.94 49
3053.06 57
3053.19 65
3053.32 72
3053.44 76
3053.57 79
3053.70 78
3053.82 75
3053.95 69
3054.08 61
3054.20 52
3054.33 42
3054.46 32
3054.58 26
3054.71 22
3054.84 24
3054.96 29
3055.09 38
3055.22 49
3055.34 60
3055.47 69
3055.60 75
3055.72 79
3055.85 80
3055.98 78
3056.10 75
3056.23 70
3056.36 64
3056.48 58
3056.61 54
3056.74 51
3056.86 49
3056.99 50
3057.12 51
3057.24 53
3057.37 55
3057.50 54
3057.62 51
3057.75 45
3057.88 37
3058.00 28
3058.13 18
3058.26 11
3058.38 5
3058.51 3
3058.64 4
3058.76 7
3058.89 12
3059.02 16
3059.14 20
3059.27 21
3059.40 21
3059.52 18
3059.65 14
3059.78 8
3059.90 1
3060.03 0
3060.16 0
3060.28 0
3060.41 0
3060.54 0
3060.66 0
3060.79 0
3060.92 1
3061.04 9
3061.17 18
3061.30 27
3061.42 38
3061.55 50
3061.68 62
3061.80 74
3061.93 85
3062.06 93
3062.18 97
3062.31 97
3062.44 93
3062.56 88
3062.69 83
3062.82 81
3062.94 81
3063.07 85
3063.20 91
3063.32 96
3063.45 99
3063.58 98
3063.70 93
3063.83 86
3063.96 76
3064.08 66
3064.21 58
3064.34 52
3064.47 48
3064.59 44
3064.72 39
3064.85 34
3064.97 27
3065.10 19
3065.23 11
3065.35 5
3065.48 1
3065.61 0
3065.73 1
3065.86 3
3065.99 5
3066.11 7
3066.24 8
3066.37 9
3066.49 10
3066.62 11
3066.75 15
3066.87 19
3067.00 23
3067.13 26
3067.26 27
3067.38 25
3067.51 21
3067.64 16
3067.76 12
3067.89 11
3068.02 14
3068.14 20
3068.27 30
3068.40 43
3068.52 54
3068.65 64
3068.78 70
3068.90 71
3069.03 68
3069.16 61
3069.29 51
3069.41 41
3069.54 30
3069.67 23
3069.79 19
3069.92 18
3070.05 22
3070.17 26
3070.30 31
3070.43 33
3070.55 32
3070.68 27
3070.81 19
3070.94 10
3071.06 2
3071.19 0
3071.32 0
3071.44 3
3071.57 12
3071.70 24
3071.82 38
3071.95 51
3072.08 63
3072.20 71
3072.33 76
3072.46 77
3072.59 75
3072.71 68
3072.84 58
3072.97 47
3073.09 37
3073.22 28
3073.35 23
3073.47 21
3073.60 24
3073.73 29
3073.86 36
3073.98 41
3074.11 43
3074.24 43
3074.36 41
3074.49 39
3074.62 38
3074.74 39
3074.87 44
3075.00 51
3075.13 59
3075.25 67
3075.38 73
3075.51 76
3075.63 78
3075.76 78
3075.89 76
3076.01 73
3076.14 68
3076.27 61
3076.40 53
3076.52 41
3076.65 28
3076.78 15
3076.90 4
3077.03 0
3077.16 0
3077.29 0
3077.41 0
3077.54 0
3077.67 0
3077.79 3
3077.92 4
3078.05 6
3078.17 8
3078.30 10
3078.43 14
3078.56 18
3078.68 22
3078.81 23
3078.94 24
3079.06 22
3079.19 21
3079.32 18
3079.45 16
3079.57 14
3079.70 11
3079.83 7
3079.95 2
3080.08 0
3080.21 0
3080.34 0
3080.46 0
3080.59 0
3080.72 0
3080.84 0
3080.97 3
3081.10 5
3081.23 6
3081.35 6
3081.48 6
3081.61 5
3081.73 5
3081.86 5
3081.99 6
3082.12 8
3082.24 10
3082.37 12
3082.50 14
3082.62 17
3082.75 20
3082.88 22
3083.01 25
3083.13 26
3083.26 26
3083.39 25
3083.51 23
3083.64 21
3083.77 21
3083.90 23
3084.02 27
3084.15 33
3084.28 40
3084.41 46
3084.53 51
3084.66 54
3084.79 56
3084.91 58
3085.04 62
3085.17 68
3085.30 76
3085.42 86
3085.55 96
3085.68 103
3085.80 106
3085.93 103
3086.06 95
3086.19 83
3086.31 69
3086.44 56
3086.57 45
3086.70 38
3086.82 34
3086.95 34
3087.08 36
3087.20 39
3087.33 42
3087.46 45
3087.59 46
3087.71 46
3087.84 43
3087.97 37
3088.10 27
3088.22 14
3088.35 0
3088.48 0
3088.60 0
3088.73 0
3088.86 0
3088.99 0
3089.11 0
3089.24 0
3089.37 6
3089.50 20
3089.62 31
3089.75 37
3089.88 39
3090.01 37
3090.13 32
3090.26 25
3090.39 18
3090.51 12
3090.64 6
3090.77 2
3090.90 0
3091.02 0
3091.15 0
3091.28 0
3091.41 0
3091.53 0
3091.66 2
3091.79 6
3091.92 10
3092.04 13
3092.17 14
3092.30 11
3092.42 6
3092.55 0
3092.68 0
3092.81 0
3092.93 0
3093.06 0
3093.19 0
3093.32 4
3093.44 18
3093.57 33
3093.70 50
3093.83 67
3093.95 85
3094.08 104
3094.21 123
3094.34 141
3094.46 157
3094.59 169
3094.72 176
3094.85 179
3094.97 177
3095.10 172
3095.23 166
3095.36 159
3095.48 152
3095.61 145
3095.74 137
3095.86 130
3095.99 122
3096.12 116
3096.25 111
3096.37 110
3096.50 112
3096.63 118
3096.76 127
3096.88 138
3097.01 151
3097.14 164
3097.27 178
3097.39 192
3097.52 204
3097.65 213
3097.78 219
3097.90 221
3098.03 218
3098.16 213
3098.29 207
3098.41 202
3098.54 200
3098.67 204
3098.80 212
3098.92 224
3099.05 237
3099.18 249
3099.31 258
3099.43 260
3099.56 254
3099.69 241
3099.82 222
3099.94 201
3100.07 179
3100.20 159
3100.33 144
3100.45 135
3100.58 132
3100.71 135
3100.84 140
3100.97 147
3101.09 153
3101.22 157
3101.35 158
3101.48 156
3101.60 151
3101.73 145
3101.86 138
3101.99 130
3102.11 123
3102.24 115
3102.37 109
3102.50 104
3102.62 102
3102.75 103
3102.88 107
3103.01 113
3103.13 121
3103.26 130
3103.39 139
3103.52 148
3103.64 155
3103.77 162
3103.90 170
3104.03 179
3104.15 190
3104.28 203
3104.41 217
3104.54 231
3104.67 245
3104.79 258
3104.92 269
3105.05 280
3105.18 290
3105.30 299
3105.43 306
3105.56 311
3105.69 312
3105.81 309
3105.94 301
3106.07 288
3106.20 273
3106.32 258
3106.45 245
3106.58 234
3106.71 227
3106.84 223
3106.96 222
3107.09 223
3107.22 224
3107.35 227
3107.47 229
3107.60 232
3107.73 235
3107.86 239
3107.98 242
3108.11 244
3108.24 244
3108.37 241
3108.50 235
3108.62 225
3108.75 212
3108.88 196
3109.01 179
3109.13 161
3109.26 145
3109.39 131
3109.52 119
3109.64 110
3109.77 104
3109.90 99
3110.03 96
3110.16 95
3110.28 96
3110.41 98
3110.54 101
3110.67 104
3110.79 107
3110.92 109
3111.05 110
3111.18 110
3111.31 108
3111.43 105
3111.56 102
3111.69 98
3111.82 93
3111.94 89
3112.07 84
3112.20 78
3112.33 71
3112.46 64
3112.58 55
3112.71 46
3112.84 37
3112.97 29
3113.09 24
3113.22 24
3113.35 29
3113.48 40
3113.61 56
3113.73 74
3113.86 92
3113.99 107
3114.12 115
3114.24 114
3114.37 105
3114.50 88
3114.63 68
3114.76 47
3114.88 28
3115.01 14
3115.14 5
3115.27 0
3115.40 0
3115.52 0
3115.65 0
3115.78 0
3115.91 0
3116.03 0
3116.16 0
3116.29 0
3116.42 6
3116.55 16
3116.67 24
3116.80 29
3116.93 30
3117.06 30
3117.19 27
3117.31 24
3117.44 21
3117.57 19
3117.70 19
3117.83 21
3117.95 24
3118.08 30
3118.21 37
3118.34 46
3118.46 56
3118.59 67
3118.72 78
3118.85 91
3118.98 105
3119.10 120
3119.23 134
3119.36 147
3119.49 157
3119.62 165
3119.74 170
3119.87 172
3120.00 172
3120.13 170
3120.26 167
3120.38 163
3120.51 159
3120.64 154
3120.77 150
3120.90 147
3121.02 145
3121.15 143
3121.28 142
3121.41 141
3121.54 141
3121.66 142
3121.79 143
3121.92 145
3122.05 148
3122.18 152
3122.30 156
3122.43 157
3122.56 157
3122.69 152
3122.82 143
3122.94 130
3123.07 112
3123.20 92
3123.33 71
3123.46 51
3123.58 33
3123.71 18
3123.84 8
3123.97 2
3124.10 0
3124.22 0
3124.35 3
3124.48 7
3124.61 11
3124.74 15
3124.86 18
3124.99 20
3125.12 22
3125.25 25
3125.38 28
3125.50 32
3125.63 37
3125.76 42
3125.89 47
3126.02 50
3126.14 51
3126.27 49
3126.40 45
3126.53 40
3126.66 34
3126.78 29
3126.91 25
3127.04 22
3127.17 20
3127.30 19
3127.43 19
3127.55 20
3127.68 22
3127.81 26
3127.94 32
3128.07 39
3128.19 47
3128.32 55
3128.45 60
3128.58 63
3128.71 63
3128.83 62
3128.96 60
3129.09 59
3129.22 61
3129.35 67
3129.48 78
3129.60 92
3129.73 109
3129.86 126
3129.99 143
3130.12 157
3130.24 167
3130.37 172
3130.50 171
3130.63 167
3130.76 158
3130.88 148
3131.01 138
3131.14 129
3131.27 121
3131.40 116
3131.53 111
3131.65 106
3131.78 100
3131.91 92
3132.04 81
3132.17 69
3132.29 55
3132.42 41
3132.55 29
3132.68 20
3132.81 15
3132.94 14
3133.06 16
3133.19 22
3133.32 30
3133.45 39
3133.58 47
3133.71 54
3133.83 58
3133.96 60
3134.09 60
3134.22 58
3134.35 55
3134.47 51
3134.60 46
3134.73 40
3134.86 33
3134.99 24
3135.12 14
3135.24 4
3135.37 0
3135.50 0
3135.63 0
3135.76 0
3135.89 0
3136.01 0
3136.14 0
3136.27 2
3136.40 3
3136.53 4
3136.66 5
3136.78 7
3136.91 10
3137.04 14
3137.17 18
3137.30 23
3137.42 26
3137.55 28
3137.68 29
3137.81 28
3137.94 25
3138.07 21
3138.19 17
3138.32 13
3138.45 9
3138.58 7
3138.71 7
3138.84 9
3138.96 12
3139.09 14
3139.22 16
3139.35 16
3139.48 14
3139.61 12
3139.73 9
3139.86 8
3139.99 8
3140.12 10
3140.25 12
3140.38 14
3140.50 14
3140.63 14
3140.76 14
3140.89 13
3141.02 15
3141.15 18
3141.28 24
3141.40 31
3141.53 39
3141.66 48
3141.79 56
3141.92 64
3142.05 71
3142.17 76
3142.30 81
3142.43 85
3142.56 90
3142.69 97
3142.82 106
3142.94 118
3143.07 132
3143.20 148
3143.33 163
3143.46 175
3143.59 184
3143.71 187
3143.84 183
3143.97 174
3144.10 159
3144.23 140
3144.36 118
3144.49 95
3144.61 71
3144.74 50
3144.87 31
3145.00 18
3145.13 11
3145.26 10
3145.38 15
3145.51 24
3145.64 35
3145.77 46
3145.90 56
3146.03 63
3146.16 67
3146.28 69
3146.41 70
3146.54 72
3146.67 75
3146.80 79
3146.93 84
3147.06 90
3147.18 96
3147.31 101
3147.44 107
3147.57 111
3147.70 115
3147.83 117
3147.95 117
3148.08 116
3148.21 116
3148.34 115
3148.47 116
3148.60 120
3148.73 126
3148.85 135
3148.98 144
3149.11 153
3149.24 160
3149.37 163
3149.50 163
3149.63 160
3149.75 153
3149.88 144
3150.01 135
3150.14 126
3150.27 118
3150.40 111
3150.53 105
3150.65 102
3150.78 101
3150.91 103
3151.04 108
3151.17 117
3151.30 129
3151.43 143
3151.55 160
3151.68 177
3151.81 192
3151.94 205
3152.07 214
3152.20 219
3152.33 219
3152.45 215
3152.58 210
3152.71 203
3152.84 199
3152.97 196
3153.10 197
3153.23 199
3153.35 203
3153.48 207
3153.61 211
3153.74 214
3153.87 216
3154.00 217
3154.13 216
3154.26 215
3154.38 213
3154.51 209
3154.64 205
3154.77 201
3154.90 196
3155.03 191
3155.16 186
3155.28 179
3155.41 172
3155.54 165
3155.67 158
3155.80 154
3155.93 153
3156.06 156
3156.19 161
3156.31 168
3156.44 173
3156.57 175
3156.70 171
3156.83 162
3156.96 149
3157.09 133
3157.21 117
3157.34 103
3157.47 92
3157.60 85
3157.73 81
3157.86 80
3157.99 81
3158.12 84
3158.24 87
3158.37 91
3158.50 98
3158.63 106
3158.76 116
3158.89 128
3159.02 141
3159.15 154
3159.27 166
3159.40 177
3159.53 186
3159.66 192
3159.79 198
3159.92 201
3160.05 204
3160.18 207
3160.30 210
3160.43 214
3160.56 217
3160.69 219
3160.82 218
3160.95 213
3161.08 204
3161.21 192
3161.33 179
3161.46 169
3161.59 165
3161.72 169
3161.85 181
3161.98 201
3162.11 225
3162.24 249
3162.37 271
3162.49 287
3162.62 295
3162.75 298
3162.88 295
3163.01 289
3163.14 280
3163.27 271
3163.40 260
3163.52 249
3163.65 237
3163.78 223
3163.91 208
3164.04 193
3164.17 177
3164.30 161
3164.43 146
3164.56 130
3164.68 116
3164.81 103
3164.94 92
3165.07 84
3165.20 79
3165.33 77
3165.46 76
3165.59 76
3165.72 73
3165.84 69
3165.97 63
3166.10 55
3166.23 46
3166.36 37
3166.49 29
3166.62 20
3166.75 12
3166.88 2
3167.00 0
3167.13 0
3167.26 0
3167.39 0
3167.52 0
3167.65 0
3167.78 0
3167.91 0
3168.04 9
3168.16 18
3168.29 25
3168.42 32
3168.55 38
3168.68 44
3168.81 51
3168.94 58
3169.07 65
3169.20 72
3169.33 78
3169.45 85
3169.58 92
3169.71 98
3169.84 102
3169.97 103
3170.10 101
3170.23 95
3170.36 86
3170.49 77
3170.61 70
3170.74 67
3170.87 68
3171.00 73
3171.13 81
3171.26 91
3171.39 100
3171.52 106
3171.65 111
3171.78 115
3171.90 118
3172.03 119
3172.16 120
3172.29 117
3172.42 111
3172.55 100
3172.68 84
3172.81 64
3172.94 42
3173.07 20
3173.19 2
3173.32 0
3173.45 0
3173.58 0
3173.71 0
3173.84 0
3173.97 0
3174.10 0
3174.23 0
3174.36 3
3174.49 14
3174.61 27
3174.74 43
3174.87 59
3175.00 76
3175.13 92
3175.26 107
3175.39 120
3175.52 131
3175.65 142
3175.78 154
3175.91 166
3176.03 178
3176.16 189
3176.29 198
3176.42 202
3176.55 202
3176.68 196
3176.81 188
3176.94 177
3177.07 166
3177.20 157
3177.33 151
3177.45 147
3177.58 144
3177.71 141
3177.84 137
3177.97 132
3178.10 126
3178.23 120
3178.36 115
3178.49 112
3178.62 110
3178.75 110
3178.87 110
3179.00 110
3179.13 107
3179.26 104
3179.39 100
3179.52 97
3179.65 95
3179.78 95
3179.91 97
3180.04 100
3180.17 101
3180.30 101
3180.42 97
3180.55 90
3180.68 81
3180.81 71
3180.94 62
3181.07 55
3181.20 50
3181.33 48
3181.46 48
3181.59 49
3181.72 50
3181.85 50
3181.98 51
3182.10 52
3182.23 54
3182.36 57
3182.49 61
3182.62 66
3182.75 70
3182.88 72
3183.01 72
3183.14 68
3183.27 62
3183.40 54
3183.53 45
3183.66 37
3183.78 30
3183.91 25
3184.04 22
3184.17 21
3184.30 20
3184.43 18
3184.56 16
3184.69 12
3184.82 7
3184.95 1
3185.08 0
3185.21 0
3185.34 0
3185.47 0
3185.59 0
3185.72 0
3185.85 0
3185.98 6
3186.11 21
3186.24 35
3186.37 48
3186.50 57
3186.63 63
3186.76 63
3186.89 61
3187.02 55
3187.15 48
3187.28 41
3187.40 33
3187.53 27
3187.66 22
3187.79 18
3187.92 17
3188.05 18
3188.18 22
3188.31 29
3188.44 39
3188.57 50
3188.70 62
3188.83 73
3188.96 81
3189.09 86
3189.22 88
3189.34 86
3189.47 81
3189.60 73
3189.73 65
3189.86 57
3189.99 49
3190.12 41
3190.25 35
3190.38 31
3190.51 28
3190.64 25
3190.77 23
3190.90 20
3191.03 14
3191.16 7
3191.29 0
3191.41 0
3191.54 0
3191.67 0
3191.80 0
3191.93 0
3192.06 0
3192.19 0
3192.32 15
3192.45 31
3192.58 46
3192.71 57
3192.84 64
3192.97 67
3193.10 67
3193.23 65
3193.36 64
3193.49 63
3193.62 64
3193.74 66
3193.87 68
3194.00 68
3194.13 67
3194.26 63
3194.39 58
3194.52 52
3194.65 47
3194.78 42
3194.91 39
3195.04 37
3195.17 37
3195.30 37
3195.43 39
3195.56 42
3195.69 48
3195.82 56
3195.95 68
3196.08 82
3196.20 97
3196.33 113
3196.46 127
3196.59 139
3196.72 147
3196.85 151
3196.98 152
3197.11 150
3197.24 146
3197.37 141
3197.50 136
3197.63 131
3197.76 127
3197.89 122
3198.02 116
3198.15 108
3198.28 99
3198.41 87
3198.54 74
3198.67 60
3198.80 47
3198.92 34
3199.05 23
3199.18 15
3199.31 9
3199.44 6
3199.57 4
3199.70 3
3199.83 4
3199.96 6
3200.09 9
3200.22 13
3200.35 18
3200.48 24
3200.61 31
3200.74 39
3200.87 46
3201.00 52
3201.13 56
3201.26 56
3201.39 53
3201.52 46
3201.65 37
3201.78 27
3201.91 17
3202.03 8
3202.16 1
3202.29 0
3202.42 0
3202.55 0
3202.68 0
3202.81 0
3202.94 1
3203.07 3
3203.20 4
3203.33 3
3203.46 0
3203.59 0
3203.72 0
3203.85 0
3203.98 0
3204.11 3
3204.24 14
3204.37 26
3204.50 38
3204.63 46
3204.76 50
3204.89 49
3205.02 43
3205.15 34
3205.28 24
3205.41 15
3205.54 10
3205.67 8
3205.80 11
3205.92 17
3206.05 25
3206.18 33
3206.31 40
3206.44 44
3206.57 46
3206.70 45
3206.83 43
3206.96 41
3207.09 38
3207.22 35
3207.35 31
3207.48 25
3207.61 16
3207.74 5
3207.87 0
3208.00 0
3208.13 0
3208.26 0
3208.39 0
3208.52 0
3208.65 0
3208.78 0
3208.91 6
3209.04 19
3209.17 30
3209.30 38
3209.43 44
3209.56 48
3209.69 51
3209.82 53
3209.95 57
3210.08 62
3210.21 68
3210.34 75
3210.47 80
3210.60 84
3210.73 85
3210.86 81
3210.99 74
3211.11 65
3211.24 55
3211.37 47
3211.50 43
3211.63 41
3211.76 42
3211.89 42
3212.02 41
3212.15 35
3212.28 27
3212.41 16
3212.54 6
3212.67 0
3212.80 0
3212.93 5
3213.06 19
3213.19 38
3213.32 58
3213.45 76
3213.58 91
3213.71 101
3213.84 108
3213.97 112
3214.10 117
3214.23 125
3214.36 134
3214.49 144
3214.62 154
3214.75 163
3214.88 167
3215.01 167
3215.14 163
3215.27 155
3215.40 146
3215.53 137
3215.66 129
3215.79 123
3215.92 119
3216.05 117
3216.18 116
3216.31 116
3216.44 117
3216.57 117
3216.70 118
3216.83 119
3216.96 120
3217.09 123
3217.22 127
3217.35 131
3217.48 134
3217.61 135
3217.74 132
3217.87 126
3218.00 116
3218.13 105
3218.26 96
3218.39 89
3218.52 86
3218.65 87
3218.78 91
3218.91 94
3219.04 95
3219.17 93
3219.30 88
3219.43 81
3219.56 73
3219.69 67
3219.82 62
3219.95 60
3220.08 58
3220.21 58
3220.34 57
3220.47 56
3220.60 55
3220.73 57
3220.86 61
3220.99 67
3221.12 74
3221.25 81
3221.38 87
3221.51 90
3221.64 89
3221.77 87
3221.90 84
3222.03 82
3222.16 83
3222.29 85
3222.42 91
3222.55 98
3222.68 106
3222.81 113
3222.94 119
3223.07 124
3223.20 127
3223.33 127
3223.46 124
3223.59 117
3223.72 106
3223.85 91
3223.98 72
3224.11 52
3224.24 32
3224.37 14
3224.50 0
3224.63 0
3224.76 0
3224.89 0
3225.02 0
3225.15 0
3225.28 0
3225.41 1
3225.54 8
3225.67 14
3225.80 20
3225.93 26
3226.06 32
3226.19 38
3226.32 44
3226.45 51
3226.58 57
3226.71 64
3226.84 69
3226.97 73
3227.10 75
3227.23 75
3227.36 74
3227.49 73
3227.62 72
3227.75 72
3227.88 72
3228.01 72
3228.14 72
3228.27 72
3228.40 71
3228.53 71
3228.66 73
3228.79 77
3228.92 83
3229.05 91
3229.18 100
3229.31 108
3229.44 115
3229.57 118
3229.70 118
3229.83 116
3229.96 113
3230.09 111
3230.22 111
3230.35 114
3230.49 120
3230.62 129
3230.75 139
3230.88 148
3231.01 155
3231.14 159
3231.27 159
3231.40 157
3231.53 153
3231.66 147
3231.79 142
3231.92 136
3232.05 132
3232.18 128
3232.31 123
3232.44 119
3232.57 115
3232.70 112
3232.83 108
3232.96 105
3233.09 103
3233.22 104
3233.35 107
3233.48 113
3233.61 122
3233.74 131
3233.87 141
3234.00 148
3234.13 152
3234.26 153
3234.39 150
3234.52 145
3234.65 139
3234.78 134
3234.91 129
3235.04 127
3235.17 127
3235.30 130
3235.43 134
3235.56 141
3235.70 147
3235.83 152
3235.96 155
3236.09 154
3236.22 148
3236.35 137
3236.48 124
3236.61 109
3236.74 94
3236.87 81
3237.00 70
3237.13 62
3237.26 57
3237.39 54
3237.52 53
3237.65 53
3237.78 53
3237.91 53
3238.04 51
3238.17 48
3238.30 41
3238.43 32
3238.56 20
3238.69 9
3238.82 0
3238.95 0
3239.08 0
3239.21 0
3239.34 0
3239.47 0
3239.61 7
3239.74 12
3239.87 14
3240.00 14
3240.13 11
3240.26 6
3240.39 0
3240.52 0
3240.65 0
3240.78 0
3240.91 0
3241.04 0
3241.17 0
3241.30 4
3241.43 11
3241.56 19
3241.69 26
3241.82 32
3241.95 36
3242.08 38
3242.21 37
3242.34 34
3242.47 31
3242.60 27
3242.74 23
3242.87 20
3243.00 17
3243.13 15
3243.26 12
3243.39 9
3243.52 6
3243.65 3
3243.78 1
3243.91 2
3244.04 4
3244.17 8
3244.30 14
3244.43 22
3244.56 32
3244.69 42
3244.82 52
3244.95 62
3245.08 71
3245.21 78
3245.34 83
3245.48 85
3245.61 84
3245.74 81
3245.87 77
3246.00 72
3246.13 66
3246.26 60
3246.39 53
3246.52 47
3246.65 41
3246.78 34
3246.91 29
3247.04 25
3247.17 21
3247.30 18
3247.43 16
3247.56 15
3247.69 15
3247.82 17
3247.96 20
3248.09 25
3248.22 32
3248.35 39
3248.48 47
3248.61 54
3248.74 57
3248.87 57
3249.00 53
3249.13 46
3249.26 39
3249.39 35
3249.52 37
3249.65 47
3249.78 65
3249.91 88
3250.04 114
3250.17 138
3250.31 155
3250.44 165
3250.57 165
3250.70 158
3250.83 146
3250.96 133
3251.09 121
3251.22 112
3251.35 108
3251.48 107
3251.61 110
3251.74 116
3251.87 124
3252.00 134
3252.13 144
3252.26 154
3252.40 161
3252.53 165
3252.66 165
3252.79 162
3252.92 156
3253.05 147
3253.18 134
3253.31 120
3253.44 105
3253.57 90
3253.70 76
3253.83 66
3253.96 60
3254.09 59
3254.22 60
3254.36 63
3254.49 67
3254.62 70
3254.75 72
3254.88 72
3255.01 71
3255.14 68
3255.27 64
3255.40 60
3255.53 55
3255.66 51
3255.79 48
3255.92 48
3256.05 51
3256.18 57
3256.32 66
3256.45 78
3256.58 92
3256.71 106
3256.84 118
3256.97 127
3257.10 131
3257.23 129
3257.36 123
3257.49 112
3257.62 101
3257.75 91
3257.88 86
3258.02 87
3258.15 92
3258.28 102
3258.41 114
3258.54 126
3258.67 135
3258.80 140
3258.93 141
3259.06 139
3259.19 133
3259.32 126
3259.45 116
3259.58 106
3259.72 96
3259.85 85
3259.98 74
3260.11 64
3260.24 55
3260.37 47
3260.50 42
3260.63 41
3260.76 43
3260.89 48
3261.02 58
3261.15 71
3261.28 87
3261.42 106
3261.55 126
3261.68 147
3261.81 166
3261.94 182
3262.07 194
3262.20 201
3262.33 203
3262.46 201
3262.59 195
3262.72 189
3262.85 183
3262.99 178
3263.12 176
3263.25 174
3263.38 174
3263.51 175
3263.64 176
3263.77 176
3263.90 177
3264.03 178
3264.16 179
3264.29 180
3264.43 182
3264.56 185
3264.69 188
3264.82 191
3264.95 194
3265.08 197
3265.21 198
3265.34 197
3265.47 194
3265.60 188
3265.73 180
3265.86 170
3266.00 160
3266.13 151
3266.26 144
3266.39 141
3266.52 140
3266.65 142
3266.78 146
3266.91 150
3267.04 154
3267.17 157
3267.31 159
3267.44 161
3267.57 164
3267.70 167
3267.83 171
3267.96 175
3268.09 181
3268.22 187
3268.35 193
3268.48 198
3268.61 201
3268.75 202
3268.88 199
3269.01 191
3269.14 180
3269.27 167
3269.40 154
3269.53 142
3269.66 134
3269.79 130
3269.92 131
3270.06 136
3270.19 144
3270.32 152
3270.45 160
3270.58 164
3270.71 165
3270.84 160
3270.97 150
3271.10 136
3271.23 121
3271.37 105
3271.50 94
3271.63 88
3271.76 88
3271.89 95
3272.02 108
3272.15 123
3272.28 137
3272.41 148
3272.54 152
3272.68 148
3272.81 135
3272.94 117
3273.07 95
3273.20 74
3273.33 57
3273.46 45
3273.59 41
3273.72 42
3273.86 47
3273.99 53
3274.12 56
3274.25 56
3274.38 51
3274.51 43
3274.64 34
3274.77 24
3274.90 16
3275.04 10
3275.17 6
3275.30 2
3275.43 0
3275.56 0
3275.69 0
3275.82 0
3275.95 0
3276.08 0
3276.22 0
3276.35 0
3276.48 2
3276.61 13
3276.74 24
3276.87 35
3277.00 46
3277.13 56
3277.26 66
3277.40 77
3277.53 89
3277.66 102
3277.79 116
3277.92 129
3278.05 142
3278.18 155
3278.31 167
3278.44 180
3278.58 194
3278.71 208
3278.84 223
3278.97 235
3279.10 245
3279.23 250
3279.36 252
3279.49 249
3279.62 242
3279.76 233
3279.89 222
3280.02 211
3280.15 200
3280.28 191
3280.41 185
3280.54 181
3280.67 182
3280.81 184
3280.94 189
3281.07 193
3281.20 194
3281.33 191
3281.46 183
3281.59 171
3281.72 156
3281.86 140
3281.99 128
3282.12 122
3282.25 122
3282.38 129
3282.51 141
3282.64 156
3282.77 170
3282.91 180
3283.04 184
3283.17 182
3283.30 177
3283.43 168
3283.56 160
3283.69 154
3283.82 151
3283.96 151
3284.09 154
3284.22 157
3284.35 160
3284.48 161
3284.61 160
3284.74 157
3284.87 152
3285.01 147
3285.14 142
3285.27 140
3285.40 140
3285.53 143
3285.66 148
3285.79 154
3285.92 160
3286.06 165
3286.19 167
3286.32 167
3286.45 165
3286.58 161
3286.71 157
3286.84 155
3286.98 154
3287.11 156
3287.24 161
3287.37 166
3287.50 170
3287.63 171
3287.76 168
3287.89 162
3288.03 153
3288.16 143
3288.29 134
3288.42 128
3288.55 127
3288.68 130
3288.81 137
3288.95 146
3289.08 156
3289.21 165
3289.34 173
3289.47 179
3289.60 182
3289.73 184
3289.87 185
3290.00 184
3290.13 182
3290.26 178
3290.39 174
3290.52 170
3290.65 165
3290.79 161
3290.92 157
3291.05 154
3291.18 151
3291.31 147
3291.44 145
3291.57 143
3291.71 143
3291.84 145
3291.97 149
3292.10 155
3292.23 161
3292.36 167
3292.49 172
3292.63 176
3292.76 180
3292.89 184
3293.02 188
3293.15 194
3293.28 201
3293.41 210
3293.55 221
3293.68 233
3293.81 245
3293.94 255
3294.07 264
3294.20 269
3294.33 268
3294.47 262
3294.60 251
3294.73 237
3294.86 222
3294.99 208
3295.12 197
3295.25 191
3295.39 189
3295.52 191
3295.65 195
3295.78 200
3295.91 206
3296.04 211
3296.18 217
3296.31 223
3296.44 229
3296.57 236
3296.70 243
3296.83 250
3296.96 255
3297.10 258
3297.23 260
3297.36 260
3297.49 260
3297.62 259
3297.75 256
3297.89 250
3298.02 240
3298.15 225
3298.28 206
3298.41 183
3298.54 160
3298.67 139
3298.81 123
3298.94 112
3299.07 107
3299.20 106
3299.33 108
3299.46 111
3299.60 114
3299.73 117
3299.86 119
3299.99 122
3300.12 126
3300.25 132
3300.39 139
3300.52 147
3300.65 154
3300.78 161
3300.91 167
3301.04 171
3301.17 173
3301.31 175
3301.44 177
3301.57 178
3301.70 180
3301.83 182
3301.96 184
3302.10 187
3302.23 192
3302.36 198
3302.49 205
3302.62 211
3302.75 217
3302.89 221
3303.02 221
3303.15 217
3303.28 208
3303.41 194
3303.54 176
3303.68 156
3303.81 134
3303.94 114
3304.07 96
3304.20 83
3304.33 75
3304.47 73
3304.60 78
3304.73 87
3304.86 100
3304.99 115
3305.12 129
3305.26 142
3305.39 150
3305.52 154
3305.65 154
3305.78 150
3305.91 145
3306.05 141
3306.18 141
3306.31 146
3306.44 154
3306.57 163
3306.70 173
3306.84 179
3306.97 180
3307.10 175
3307.23 166
3307.36 153
3307.50 139
3307.63 126
3307.76 115
3307.89 108
3308.02 105
3308.15 104
3308.29 106
3308.42 109
3308.55 113
3308.68 118
3308.81 124
3308.94 130
3309.08 137
3309.21 146
3309.34 155
3309.47 164
3309.60 173
3309.74 179
3309.87 182
3310.00 183
3310.13 181
3310.26 177
3310.39 171
3310.53 166
3310.66 162
3310.79 159
3310.92 157
3311.05 156
3311.19 155
3311.32 153
3311.45 149
3311.58 144
3311.71 139
3311.84 134
3311.98 131
3312.11 130
3312.24 132
3312.37 134
3312.50 137
3312.64 139
3312.77 139
3312.90 137
3313.03 135
3313.16 134
3313.29 135
3313.43 137
3313.56 139
3313.69 141
3313.82 142
3313.95 141
3314.09 138
3314.22 133
3314.35 128
3314.48 126
3314.61 127
3314.75 131
3314.88 138
3315.01 148
3315.14 159
3315.27 170
3315.40 178
3315.54 185
3315.67 189
3315.80 191
3315.93 191
3316.06 191
3316.20 190
3316.33 189
3316.46 188
3316.59 189
3316.72 190
3316.86 192
3316.99 194
3317.12 195
3317.25 196
3317.38 193
3317.52 188
3317.65 179
3317.78 167
3317.91 153
3318.04 137
3318.18 122
3318.31 107
3318.44 94
3318.57 83
3318.70 74
3318.84 71
3318.97 72
3319.10 79
3319.23 91
3319.36 106
3319.49 124
3319.63 142
3319.76 159
3319.89 174
3320.02 188
3320.15 202
3320.29 215
3320.42 229
3320.55 242
3320.68 254
3320.81 265
3320.95 273
3321.08 279
3321.21 283
3321.34 287
3321.47 292
3321.61 295
3321.74 298
3321.87 299
3322.00 297
3322.14 292
3322.27 285
3322.40 276
3322.53 266
3322.66 254
3322.80 240
3322.93 225
3323.06 207
3323.19 188
3323.32 169
3323.46 152
3323.59 139
3323.72 129
3323.85 123
3323.98 119
3324.12 116
3324.25 111
3324.38 105
3324.51 99
3324.64 92
3324.78 88
3324.91 87
3325.04 90
3325.17 97
3325.30 105
3325.44 113
3325.57 119
3325.70 120
3325.83 118
3325.97 111
3326.10 103
3326.23 94
3326.36 87
3326.49 83
3326.63 81
3326.76 83
3326.89 87
3327.02 94
3327.15 102
3327.29 110
3327.42 119
3327.55 126
3327.68 131
3327.82 131
3327.95 127
3328.08 118
3328.21 104
3328.34 87
3328.48 69
3328.61 51
3328.74 37
3328.87 26
3329.00 22
3329.14 23
3329.27 30
3329.40 42
3329.53 58
3329.67 76
3329.80 95
3329.93 112
3330.06 125
3330.19 132
3330.33 133
3330.46 129
3330.59 121
3330.72 111
3330.86 101
3330.99 93
3331.12 88
3331.25 85
3331.38 82
3331.52 79
3331.65 74
3331.78 68
3331.91 61
3332.05 55
3332.18 50
3332.31 48
3332.44 49
3332.57 51
3332.71 54
3332.84 56
3332.97 58
3333.10 60
3333.24 61
3333.37 63
3333.50 66
3333.63 70
3333.76 74
3333.90 78
3334.03 79
3334.16 78
3334.29 73
3334.43 65
3334.56 55
3334.69 44
3334.82 34
3334.95 27
3335.09 23
3335.22 22
3335.35 25
3335.48 31
3335.62 39
3335.75 49
3335.88 60
3336.01 72
3336.15 83
3336.28 92
3336.41 98
3336.54 98
3336.67 94
3336.81 85
3336.94 74
3337.07 63
3337.20 55
3337.34 51
3337.47 51
3337.60 55
3337.73 61
3337.87 68
3338.00 74
3338.13 78
3338.26 81
3338.40 83
3338.53 83
3338.66 81
3338.79 79
3338.92 74
3339.06 68
3339.19 62
3339.32 56
3339.45 50
3339.59 46
3339.72 43
3339.85 41
3339.98 40
3340.12 38
3340.25 36
3340.38 34
3340.51 33
3340.65 33
3340.78 34
3340.91 35
3341.04 35
3341.18 35
3341.31 35
3341.44 35
3341.57 38
3341.71 44
3341.84 54
3341.97 67
3342.10 82
3342.23 97
3342.37 109
3342.50 118
3342.63 123
3342.76 126
3342.90 128
3343.03 128
3343.16 129
3343.29 130
3343.43 131
3343.56 132
3343.69 132
3343.82 133
3343.96 133
3344.09 132
3344.22 131
3344.35 128
3344.49 124
3344.62 118
3344.75 110
3344.88 103
3345.02 95
3345.15 88
3345.28 83
3345.41 80
3345.55 78
3345.68 78
3345.81 78
3345.94 78
3346.08 77
3346.21 74
3346.34 71
3346.47 67
3346.61 63
3346.74 60
3346.87 60
3347.00 60
3347.14 62
3347.27 64
3347.40 65
3347.53 64
3347.67 62
3347.80 58
3347.93 53
3348.06 49
3348.20 46
3348.33 46
3348.46 48
3348.59 53
3348.73 61
3348.86 71
3348.99 81
3349.12 90
3349.26 97
3349.39 102
3349.52 103
3349.66 100
3349.79 96
3349.92 89
3350.05 82
3350.19 74
3350.32 67
3350.45 60
3350.58 53
3350.72 47
3350.85 41
3350.98 36
3351.11 31
3351.25 28
3351.38 24
3351.51 20
3351.64 16
3351.78 10
3351.91 5
3352.04 0
3352.17 0
3352.31 0
3352.44 0
3352.57 0
3352.71 0
3352.84 0
3352.97 0
3353.10 0
3353.24 11
3353.37 24
3353.50 39
3353.63 57
3353.77 77
3353.90 98
3354.03 119
3354.16 140
3354.30 159
3354.43 175
3354.56 187
3354.70 193
3354.83 195
3354.96 193
3355.09 189
3355.23 186
3355.36 186
3355.49 190
3355.62 199
3355.76 212
3355.89 228
3356.02 243
3356.15 257
3356.29 267
3356.42 273
3356.55 275
3356.69 272
3356.82 265
3356.95 254
3357.08 242
3357.22 228
3357.35 214
3357.48 201
3357.61 192
3357.75 186
3357.88 184
3358.01 189
3358.15 198
3358.28 212
3358.41 227
3358.54 241
3358.68 251
3358.81 255
3358.94 252
3359.08 243
3359.21 230
3359.34 213
3359.47 196
3359.61 179
3359.74 164
3359.87 150
3360.00 139
3360.14 129
3360.27 120
3360.40 113
3360.54 106
3360.67 101
3360.80 96
3360.93 92
3361.07 89
3361.20 87
3361.33 87
3361.47 87
3361.60 87
3361.73 86
3361.86 82
3362.00 77
3362.13 71
3362.26 65
3362.40 61
3362.53 60
3362.66 61
3362.79 66
3362.93 73
3363.06 82
3363.19 91
3363.33 100
3363.46 109
3363.59 116
3363.72 120
3363.86 122
3363.99 121
3364.12 118
3364.26 113
3364.39 108
3364.52 106
3364.65 107
3364.79 110
3364.92 116
3365.05 123
3365.19 129
3365.32 134
3365.45 135
3365.58 133
3365.72 128
3365.85 121
3365.98 114
3366.12 108
3366.25 105
3366.38 106
3366.51 110
3366.65 115
3366.78 120
3366.91 123
3367.05 123
3367.18 119
3367.31 114
3367.44 109
3367.58 106
3367.71 104
3367.84 105
3367.98 107
3368.11 108
3368.24 108
3368.38 105
3368.51 99
3368.64 93
3368.77 86
3368.91 80
3369.04 75
3369.17 72
3369.31 69
3369.44 67
3369.57 65
3369.71 64
3369.84 65
3369.97 68
3370.10 74
3370.24 82
3370.37 88
3370.50 93
3370.64 95
3370.77 93
3370.90 89
3371.04 84
3371.17 81
3371.30 79
3371.43 79
3371.57 80
3371.70 80
3371.83 78
3371.97 74
3372.10 66
3372.23 57
3372.37 47
3372.50 38
3372.63 29
3372.76 22
3372.90 15
3373.03 10
3373.16 4
3373.30 0
3373.43 0
3373.56 0
3373.70 0
3373.83 0
3373.96 0
3374.09 0
3374.23 0
3374.36 2
3374.49 9
3374.63 16
3374.76 22
3374.89 25
3375.03 27
3375.16 27
3375.29 26
3375.43 23
3375.56 19
3375.69 17
3375.82 16
3375.96 19
3376.09 25
3376.22 34
3376.36 46
3376.49 61
3376.62 77
3376.76 93
3376.89 107
3377.02 120
3377.16 132
3377.29 141
3377.42 146
3377.56 148
3377.69 146
3377.82 140
3377.95 130
3378.09 117
3378.22 103
3378.35 89
3378.49 78
3378.62 71
3378.75 66
3378.89 65
3379.02 65
3379.15 66
3379.29 67
3379.42 68
3379.55 69
3379.69 71
3379.82 73
3379.95 77
3380.09 81
3380.22 87
3380.35 94
3380.49 101
3380.62 108
3380.75 116
3380.88 122
3381.02 127
3381.15 130
3381.28 131
3381.42 130
3381.55 127
3381.68 124
3381.82 122
3381.95 121
3382.08 121
3382.22 120
3382.35 120
3382.48 118
3382.62 116
3382.75 113
3382.88 111
3383.02 111
3383.15 114
3383.28 117
3383.42 121
3383.55 122
3383.68 120
3383.82 113
3383.95 102
3384.08 89
3384.22 77
3384.35 68
3384.48 65
3384.62 69
3384.75 79
3384.88 93
3385.02 107
3385.15 117
3385.28 122
3385.41 119
3385.55 109
3385.68 94
3385.81 78
3385.95 64
3386.08 53
3386.21 47
3386.35 45
3386.48 47
3386.61 50
3386.75 54
3386.88 57
3387.01 60
3387.15 63
3387.28 64
3387.41 66
3387.55 67
3387.68 67
3387.81 68
3387.95 69
3388.08 71
3388.21 75
3388.35 79
3388.48 85
3388.61 91
3388.75 98
3388.88 103
3389.01 108
3389.15 111
3389.28 112
3389.41 111
3389.55 107
3389.68 100
3389.81 90
3389.95 77
3390.08 64
3390.22 51
3390.35 41
3390.48 35
3390.62 34
3390.75 38
3390.88 45
3391.02 56
3391.15 67
3391.28 79
3391.42 89
3391.55 98
3391.68 105
3391.82 108
3391.95 109
3392.08 108
3392.22 106
3392.35 102
3392.48 98
3392.62 95
3392.75 93
3392.88 93
3393.02 93
3393.15 95
3393.28 98
3393.42 102
3393.55 105
3393.68 108
3393.82 110
3393.95 110
3394.08 108
3394.22 107
3394.35 105
3394.48 104
3394.62 105
3394.75 107
3394.89 110
3395.02 112
3395.15 112
3395.29 111
3395.42 109
3395.55 105
3395.69 101
3395.82 97
3395.95 92
3396.09 87
3396.22 82
3396.35 76
3396.49 71
3396.62 67
3396.75 63
3396.89 61
3397.02 59
3397.15 57
3397.29 56
3397.42 55
3397.56 55
3397.69 56
3397.82 59
3397.96 63
3398.09 67
3398.22 72
3398.36 77
3398.49 80
3398.62 82
3398.76 84
3398.89 87
3399.02 90
3399.16 93
3399.29 97
3399.42 100
3399.56 102
3399.69 102
3399.83 100
3399.96 95
3400.09 88
3400.23 79
3400.36 68
3400.49 57
3400.63 46
3400.76 37
3400.89 29
3401.03 24
3401.16 21
3401.29 20
3401.43 19
3401.56 21
3401.70 23
3401.83 27
3401.96 31
3402.10 37
3402.23 44
3402.36 51
3402.50 59
3402.63 68
3402.76 77
3402.90 87
3403.03 96
3403.17 103
3403.30 106
3403.43 105
3403.57 99
3403.70 90
3403.83 80
3403.97 68
3404.10 58
3404.23 48
3404.37 39
3404.50 30
3404.64 22
3404.77 14
3404.90 8
3405.04 4
3405.17 3
3405.30 6
3405.44 10
3405.57 14
3405.71 15
3405.84 11
3405.97 3
3406.11 0
3406.24 0
3406.37 0
3406.51 0
3406.64 0
3406.77 8
3406.91 32
3407.04 58
3407.18 84
3407.31 106
3407.44 123
3407.58 136
3407.71 147
3407.84 156
3407.98 166
3408.11 175
3408.25 183
3408.38 189
3408.51 191
3408.65 189
3408.78 181
3408.91 171
3409.05 158
3409.18 145
3409.32 133
3409.45 123
3409.58 117
3409.72 115
3409.85 115
3409.98 116
3410.12 119
3410.25 123
3410.39 127
3410.52 130
3410.65 131
3410.79 130
3410.92 127
3411.05 124
3411.19 118
3411.32 113
3411.46 107
3411.59 103
3411.72 98
3411.86 94
3411.99 89
3412.13 83
3412.26 77
3412.39 71
3412.53 65
3412.66 60
3412.79 54
3412.93 49
3413.06 44
3413.20 39
3413.33 36
3413.46 37
3413.60 42
3413.73 53
3413.87 68
3414.00 86
3414.13 105
3414.27 121
3414.40 132
3414.53 138
3414.67 138
3414.80 134
3414.94 129
3415.07 123
3415.20 121
3415.34 123
3415.47 129
3415.61 139
3415.74 150
3415.87 160
3416.01 167
3416.14 169
3416.27 166
3416.41 158
3416.54 147
3416.68 134
3416.81 119
3416.94 104
3417.08 87
3417.21 70
3417.35 52
3417.48 35
3417.61 23
3417.75 19
3417.88 22
3418.02 35
3418.15 53
3418.28 72
3418.42 90
3418.55 102
3418.69 106
3418.82 104
3418.95 97
3419.09 88
3419.22 81
3419.36 76
3419.49 73
3419.62 73
3419.76 73
3419.89 73
3420.03 72
3420.16 72
3420.29 72
3420.43 73
3420.56 76
3420.69 80
3420.83 84
3420.96 90
3421.10 95
3421.23 101
3421.36 106
3421.50 112
3421.63 118
3421.77 124
3421.90 128
3422.03 131
3422.17 131
3422.30 128
3422.44 123
3422.57 115
3422.71 105
3422.84 96
3422.97 87
3423.11 79
3423.24 73
3423.38 69
3423.51 66
3423.64 63
3423.78 59
3423.91 56
3424.05 53
3424.18 52
3424.31 52
3424.45 56
3424.58 62
3424.72 71
3424.85 81
3424.98 91
3425.12 101
3425.25 111
3425.39 120
3425.52 128
3425.65 135
3425.79 140
3425.92 144
3426.06 147
3426.19 148
3426.32 150
3426.46 152
3426.59 156
3426.73 162
3426.86 171
3427.00 181
3427.13 193
3427.26 205
3427.40 218
3427.53 231
3427.67 242
3427.80 251
3427.93 258
3428.07 263
3428.20 264
3428.34 262
3428.47 258
3428.60 252
3428.74 244
3428.87 234
3429.01 223
3429.14 210
3429.28 196
3429.41 181
3429.54 168
3429.68 157
3429.81 149
3429.95 146
3430.08 146
3430.21 148
3430.35 152
3430.48 156
3430.62 160
3430.75 164
3430.89 168
3431.02 173
3431.15 179
3431.29 185
3431.42 190
3431.56 195
3431.69 197
3431.82 197
3431.96 195
3432.09 191
3432.23 187
3432.36 182
3432.50 178
3432.63 177
3432.76 179
3432.90 186
3433.03 196
3433.17 207
3433.30 219
3433.44 229
3433.57 236
3433.70 238
3433.84 235
3433.97 229
3434.11 221
3434.24 210
3434.38 199
3434.51 188
3434.64 177
3434.78 167
3434.91 159
3435.05 154
3435.18 152
3435.31 154
3435.45 160
3435.58 169
3435.72 179
3435.85 189
3435.99 197
3436.12 201
3436.25 200
3436.39 195
3436.52 186
3436.66 174
3436.79 163
3436.93 153
3437.06 148
3437.19 149
3437.33 157
3437.46 170
3437.60 188
3437.73 208
3437.87 227
3438.00 243
3438.14 254
3438.27 259
3438.40 260
3438.54 258
3438.67 256
3438.81 254
3438.94 254
3439.08 256
3439.21 259
3439.34 262
3439.48 265
3439.61 267
3439.75 268
3439.88 268
3440.02 267
3440.15 264
3440.28 260
3440.42 254
3440.55 245
3440.69 234
3440.82 222
3440.96 207
3441.09 192
3441.23 177
3441.36 162
3441.49 147
3441.63 134
3441.76 124
3441.90 117
3442.03 113
3442.17 112
3442.30 114
3442.43 117
3442.57 120
3442.70 122
3442.84 121
3442.97 117
3443.11 110
3443.24 103
3443.38 95
3443.51 89
3443.64 85
3443.78 82
3443.91 79
3444.05 75
3444.18 68
3444.32 59
3444.45 48
3444.59 38
3444.72 31
3444.85 30
3444.99 36
3445.12 47
3445.26 61
3445.39 76
3445.53 89
3445.66 99
3445.80 104
3445.93 106
3446.06 105
3446.20 103
3446.33 101
3446.47 98
3446.60 94
3446.74 90
3446.87 84
3447.01 78
3447.14 72
3447.28 65
3447.41 59
3447.54 54
3447.68 50
3447.81 48
3447.95 47
3448.08 47
3448.22 49
3448.35 53
3448.49 60
3448.62 70
3448.76 83
3448.89 97
3449.02 112
3449.16 127
3449.29 137
3449.43 143
3449.56 142
3449.70 137
3449.83 129
3449.97 120
3450.10 114
3450.24 111
3450.37 112
3450.50 117
3450.64 121
3450.77 123
3450.91 121
3451.04 115
3451.18 106
3451.31 95
3451.45 86
3451.58 80
3451.72 78
3451.85 78
3451.98 80
3452.12 80
3452.25 78
3452.39 73
3452.52 65
3452.66 57
3452.79 53
3452.93 53
3453.06 59
3453.20 71
3453.33 87
3453.47 103
3453.60 119
3453.73 131
3453.87 141
3454.00 149
3454.14 157
3454.27 166
3454.41 177
3454.54 187
3454.68 196
3454.81 200
3454.95 199
3455.08 192
3455.22 179
3455.35 164
3455.48 148
3455.62 132
3455.75 118
3455.89 105
3456.02 94
3456.16 83
3456.29 72
3456.43 62
3456.56 54
3456.70 49
3456.83 48
3456.97 50
3457.10 55
3457.24 60
3457.37 63
3457.51 62
3457.64 56
3457.77 43
3457.91 25
3458.04 4
3458.18 0
3458.31 0
3458.45 0
3458.58 0
3458.72 0
3458.85 0
3458.99 0
3459.12 0
3459.26 15
3459.39 30
3459.53 44
3459.66 57
3459.80 71
3459.93 85
3460.07 97
3460.20 108
3460.33 115
3460.47 118
3460.60 118
3460.74 115
3460.87 110
3461.01 106
3461.14 103
3461.28 103
3461.41 105
3461.55 107
3461.68 111
3461.82 114
3461.95 116
3462.09 118
3462.22 119
3462.36 122
3462.49 124
3462.63 126
3462.76 127
3462.90 126
3463.03 123
3463.17 118
3463.30 112
3463.43 105
3463.57 99
3463.70 94
3463.84 92
3463.97 91
3464.11 91
3464.24 91
3464.38 91
3464.51 88
3464.65 83
3464.78 78
3464.92 71
3465.05 65
3465.19 60
3465.32 57
3465.46 55
3465.59 53
3465.73 51
3465.86 50
3466.00 49
3466.13 51
3466.27 57
3466.40 68
3466.54 84
3466.67 104
3466.81 125
3466.94 145
3467.08 161
3467.21 173
3467.35 180
3467.48 184
3467.62 185
3467.75 184
3467.89 181
3468.02 176
3468.16 168
3468.29 159
3468.42 150
3468.56 143
3468.69 139
3468.83 138
3468.96 141
3469.10 147
3469.23 153
3469.37 158
3469.50 159
3469.64 157
3469.77 151
3469.91 142
3470.04 131
3470.18 119
3470.31 107
3470.45 97
3470.58 89
3470.72 84
3470.85 82
3470.99 82
3471.12 85
3471.26 89
3471.39 95
3471.53 101
3471.66 108
3471.80 116
3471.93 124
3472.07 131
3472.20 137
3472.34 142
3472.47 145
3472.61 146
3472.74 145
3472.88 143
3473.01 138
3473.15 133
3473.28 126
3473.42 119
3473.55 111
3473.69 106
3473.82 103
3473.96 104
3474.09 108
3474.23 115
3474.36 124
3474.50 134
3474.63 143
3474.77 149
3474.90 154
3475.04 156
3475.17 156
3475.31 154
3475.44 151
3475.58 147
3475.71 143
3475.85 140
3475.98 138
3476.12 139
3476.25 140
3476.39 142
3476.52 143
3476.66 143
3476.79 141
3476.93 135
3477.07 128
3477.20 119
3477.34 111
3477.47 104
3477.61 99
3477.74 97
3477.88 98
3478.01 102
3478.15 106
3478.28 109
3478.42 110
3478.55 106
3478.69 99
3478.82 89
3478.96 78
3479.09 68
3479.23 59
3479.36 52
3479.50 47
3479.63 42
3479.77 36
3479.90 31
3480.04 25
3480.17 20
3480.31 17
3480.44 14
3480.58 13
3480.71 11
3480.85 9
3480.98 5
3481.12 0
3481.25 0
3481.39 0
3481.52 0
3481.66 0
3481.79 0
3481.93 0
3482.07 0
3482.20 1
3482.34 6
3482.47 10
3482.61 13
3482.74 16
3482.88 19
3483.01 24
3483.15 29
3483.28 36
3483.42 41
3483.55 45
3483.69 47
3483.82 47
3483.96 45
3484.09 43
3484.23 42
3484.36 43
3484.50 48
3484.63 55
3484.77 65
3484.90 76
3485.04 87
3485.17 96
3485.31 103
3485.45 108
3485.58 109
3485.72 109
3485.85 105
3485.99 100
3486.12 92
3486.26 84
3486.39 75
3486.53 67
3486.66 60
3486.80 56
3486.93 54
3487.07 54
3487.20 56
3487.34 58
3487.47 61
3487.61 62
3487.75 61
3487.88 58
3488.02 53
3488.15 46
3488.29 38
3488.42 31
3488.56 26
3488.69 25
3488.83 27
3488.96 33
3489.10 42
3489.23 52
3489.37 63
3489.50 74
3489.64 84
3489.77 94
3489.91 103
3490.05 111
3490.18 118
3490.32 124
3490.45 128
3490.59 130
3490.72 129
3490.86 126
3490.99 122
3491.13 117
3491.26 113
3491.40 111
3491.53 111
3491.67 114
3491.81 120
3491.94 129
3492.08 140
3492.21 153
3492.35 165
3492.48 176
3492.62 184
3492.75 190
3492.89 193
3493.02 192
3493.16 190
3493.29 185
3493.43 178
3493.57 170
3493.70 162
3493.84 153
3493.97 145
3494.11 138
3494.24 132
3494.38 126
3494.51 119
3494.65 113
3494.78 105
3494.92 97
3495.05 88
3495.19 80
3495.33 73
3495.46 69
3495.60 68
3495.73 71
3495.87 78
3496.00 87
3496.14 98
3496.27 109
3496.41 118
3496.54 122
3496.68 120
3496.82 114
3496.95 103
3497.09 88
3497.22 71
3497.36 53
3497.49 36
3497.63 22
3497.76 11
3497.90 5
3498.03 4
3498.17 10
3498.31 20
3498.44 34
3498.58 50
3498.71 64
3498.85 77
3498.98 85
3499.12 91
3499.25 93
3499.39 93
3499.53 91
3499.66 89
3499.80 86
3499.93 82
3500.07 77
3500.20 72
3500.34 66
3500.47 59
3500.61 53
3500.75 48
3500.88 44
3501.02 40
3501.15 38
3501.29 36
3501.42 35
3501.56 32
3501.69 27
3501.83 22
3501.97 16
3502.10 10
3502.24 4
3502.37 1
3502.51 0
3502.64 0
3502.78 0
3502.91 2
3503.05 4
3503.19 5
3503.32 6
3503.46 6
3503.59 5
3503.73 3
3503.86 0
3504.00 0
3504.13 0
3504.27 0
3504.41 0
3504.54 0
3504.68 6
3504.81 19
3504.95 34
3505.08 52
3505.22 69
3505.36 84
3505.49 96
3505.63 104
3505.76 110
3505.90 114
3506.03 115
3506.17 115
3506.30 114
3506.44 110
3506.58 105
3506.71 100
3506.85 93
3506.98 88
3507.12 84
3507.25 81
3507.39 81
3507.53 82
3507.66 83
3507.80 84
3507.93 85
3508.07 86
3508.20 89
3508.34 92
3508.48 98
3508.61 105
3508.75 113
3508.88 119
3509.02 124
3509.15 125
3509.29 122
3509.43 116
3509.56 107
3509.70 97
3509.83 86
3509.97 75
3510.10 64
3510.24 54
3510.38 44
3510.51 35
3510.65 29
3510.78 26
3510.92 27
3511.05 32
3511.19 40
3511.33 50
3511.46 59
3511.60 66
3511.73 70
3511.87 70
3512.00 68
3512.14 64
3512.28 59
3512.41 55
3512.55 51
3512.68 48
3512.82 47
3512.96 49
3513.09 54
3513.23 62
3513.36 73
3513.50 85
3513.63 97
3513.77 106
3513.91 110
3514.04 108
3514.18 99
3514.31 86
3514.45 70
3514.58 54
3514.72 40
3514.86 29
3514.99 23
3515.13 21
3515.26 23
3515.40 25
3515.54 28
3515.67 29
3515.81 28
3515.94 23
3516.08 16
3516.21 8
3516.35 0
3516.49 0
3516.62 0
3516.76 0
3516.89 6
3517.03 20
3517.17 35
3517.30 50
3517.44 63
3517.57 73
3517.71 79
3517.85 84
3517.98 88
3518.12 91
3518.25 93
3518.39 93
3518.52 91
3518.66 86
3518.80 80
3518.93 74
3519.07 69
3519.20 67
3519.34 68
3519.48 74
3519.61 81
3519.75 87
3519.88 91
3520.02 90
3520.16 85
3520.29 76
3520.43 64
3520.56 49
3520.70 36
3520.83 24
3520.97 16
3521.11 12
3521.24 12
3521.38 17
3521.51 25
3521.65 35
3521.79 44
3521.92 51
3522.06 55
3522.19 56
3522.33 52
3522.47 45
3522.60 35
3522.74 23
3522.87 11
3523.01 0
3523.15 0
3523.28 0
3523.42 0
3523.55 0
3523.69 0
3523.83 1
3523.96 17
3524.10 34
3524.23 52
3524.37 66
3524.51 74
3524.64 77
3524.78 73
3524.91 62
3525.05 46
3525.19 28
3525.32 10
3525.46 0
3525.59 0
3525.73 0
3525.87 0
3526.00 0
3526.14 0
3526.27 0
3526.41 8
3526.55 16
3526.68 20
3526.82 20
3526.95 16
3527.09 12
3527.23 9
3527.36 9
3527.50 12
3527.63 20
3527.77 31
3527.91 42
3528.04 51
3528.18 57
3528.32 60
3528.45 61
3528.59 61
3528.72 62
3528.86 66
3529.00 72
3529.13 81
3529.27 91
3529.40 99
3529.54 105
3529.68 108
3529.81 106
3529.95 101
3530.08 94
3530.22 86
3530.36 79
3530.49 74
3530.63 72
3530.77 75
3530.90 84
3531.04 96
3531.17 110
3531.31 125
3531.45 138
3531.58 146
3531.72 149
3531.85 146
3531.99 140
3532.13 132
3532.26 126
3532.40 122
3532.54 122
3532.67 126
3532.81 132
3532.94 138
3533.08 142
3533.22 143
3533.35 142
3533.49 139
3533.62 136
3533.76 137
3533.90 142
3534.03 153
3534.17 167
3534.31 182
3534.44 195
3534.58 205
3534.71 211
3534.85 213
3534.99 212
3535.12 210
3535.26 207
3535.40 205
3535.53 203
3535.67 201
3535.80 198
3535.94 196
3536.08 193
3536.21 188
3536.35 183
3536.48 177
3536.62 171
3536.76 164
3536.89 158
3537.03 154
3537.17 151
3537.30 150
3537.44 149
3537.57 148
3537.71 147
3537.85 146
3537.98 144
3538.12 143
3538.26 145
3538.39 150
3538.53 158
3538.67 168
3538.80 178
3538.94 187
3539.07 193
3539.21 196
3539.35 196
3539.48 194
3539.62 191
3539.76 187
3539.89 186
3540.03 186
3540.16 187
3540.30 188
3540.44 189
3540.57 189
3540.71 187
3540.85 183
3540.98 177
3541.12 168
3541.25 157
3541.39 146
3541.53 135
3541.66 126
3541.80 120
3541.94 117
3542.07 117
3542.21 119
3542.35 122
3542.48 124
3542.62 126
3542.75 126
3542.89 126
3543.03 128
3543.16 133
3543.30 141
3543.44 152
3543.57 164
3543.71 174
3543.85 181
3543.98 183
3544.12 180
3544.25 173
3544.39 164
3544.53 155
3544.66 149
3544.80 144
3544.94 142
3545.07 142
3545.21 144
3545.35 147
3545.48 150
3545.62 153
3545.76 155
3545.89 155
3546.03 152
3546.16 147
3546.30 140
3546.44 132
3546.57 125
3546.71 119
3546.85 116
3546.98 115
3547.12 116
3547.26 119
3547.39 124
3547.53 129
3547.67 136
3547.80 142
3547.94 146
3548.07 148
3548.21 146
3548.35 141
3548.48 134
3548.62 126
3548.76 118
3548.89 114
3549.03 112
3549.17 114
3549.30 118
3549.44 122
3549.58 124
3549.71 123
3549.85 121
3549.99 116
3550.12 110
3550.26 104
3550.39 98
3550.53 94
3550.67 89
3550.80 85
3550.94 79
3551.08 73
3551.21 67
3551.35 59
3551.49 51
3551.62 42
3551.76 32
3551.90 23
3552.03 14
3552.17 5
3552.31 0
3552.44 0
3552.58 0
3552.72 0
3552.85 0
3552.99 0
3553.13 0
3553.26 0
3553.40 0
3553.54 5
3553.67 10
3553.81 16
3553.94 23
3554.08 29
3554.22 35
3554.35 39
3554.49 42
3554.63 44
3554.76 45
3554.90 45
3555.04 47
3555.17 51
3555.31 59
3555.45 70
3555.58 83
3555.72 98
3555.86 112
3555.99 123
3556.13 130
3556.27 133
3556.40 132
3556.54 127
3556.68 120
3556.81 111
3556.95 102
3557.09 93
3557.22 85
3557.36 78
3557.50 73
3557.63 69
3557.77 67
3557.91 66
3558.04 66
3558.18 69
3558.32 74
3558.45 81
3558.59 90
3558.73 98
3558.86 105
3559.00 110
3559.14 111
3559.27 108
3559.41 103
3559.55 98
3559.68 94
3559.82 94
3559.96 97
3560.09 103
3560.23 112
3560.37 121
3560.50 129
3560.64 135
3560.78 138
3560.91 137
3561.05 133
3561.19 126
3561.32 117
3561.46 108
3561.60 98
3561.73 90
3561.87 84
3562.01 80
3562.14 77
3562.28 76
3562.42 75
3562.55 75
3562.69 76
3562.83 78
3562.96 81
3563.10 87
3563.24 95
3563.37 106
3563.51 117
3563.65 128
3563.79 138
3563.92 148
3564.06 155
3564.20 159
3564.33 161
3564.47 160
3564.61 155
3564.74 146
3564.88 133
3565.02 118
3565.15 101
3565.29 85
3565.43 71
3565.56 61
3565.70 56
3565.84 53
3565.97 53
3566.11 54
3566.25 55
3566.38 56
3566.52 56
3566.66 56
3566.79 54
3566.93 50
3567.07 44
3567.20 35
3567.34 24
3567.48 11
3567.62 0
3567.75 0
3567.89 0
3568.03 0
3568.16 0
3568.30 14
3568.44 32
3568.57 51
3568.71 68
3568.85 83
3568.98 93
3569.12 98
3569.26 99
3569.39 97
3569.53 93
3569.67 88
3569.81 84
3569.94 81
3570.08 80
3570.22 80
3570.35 81
3570.49 83
3570.63 86
3570.76 90
3570.90 95
3571.04 100
3571.17 104
3571.31 108
3571.45 112
3571.58 114
3571.72 117
3571.86 120
3572.00 123
3572.13 125
3572.27 126
3572.41 126
3572.54 123
3572.68 118
3572.82 112
3572.95 106
3573.09 103
3573.23 105
3573.36 112
3573.50 123
3573.64 137
3573.78 151
3573.91 163
3574.05 170
3574.19 171
3574.32 167
3574.46 159
3574.60 151
3574.73 145
3574.87 143
3575.01 147
3575.15 155
3575.28 168
3575.42 183
3575.56 197
3575.69 208
3575.83 216
3575.97 219
3576.10 216
3576.24 210
3576.38 201
3576.52 190
3576.65 178
3576.79 168
3576.93 159
3577.06 153
3577.20 149
3577.34 147
3577.47 148
3577.61 151
3577.75 157
3577.89 165
3578.02 174
3578.16 184
3578.30 191
3578.43 196
3578.57 195
3578.71 189
3578.84 179
3578.98 166
3579.12 151
3579.26 139
3579.39 129
3579.53 124
3579.67 123
3579.80 126
3579.94 130
3580.08 133
3580.22 135
3580.35 134
3580.49 129
3580.63 122
3580.76 115
3580.90 108
3581.04 103
3581.18 100
3581.31 100
3581.45 102
3581.59 105
3581.72 107
3581.86 109
3582.00 109
3582.14 108
3582.27 107
3582.41 106
3582.55 106
3582.68 107
3582.82 106
3582.96 105
3583.09 100
3583.23 93
3583.37 84
3583.51 74
3583.64 65
3583.78 57
3583.92 53
3584.05 52
3584.19 53
3584.33 56
3584.47 58
3584.60 60
3584.74 60
3584.88 57
3585.02 52
3585.15 45
3585.29 36
3585.43 26
3585.56 17
3585.70 8
3585.84 0
3585.98 0
3586.11 0
3586.25 0
3586.39 0
3586.52 0
3586.66 0
3586.80 0
3586.94 0
3587.07 3
3587.21 6
3587.35 9
3587.48 12
3587.62 17
3587.76 21
3587.90 26
3588.03 29
3588.17 31
3588.31 30
3588.45 28
3588.58 24
3588.72 19
3588.86 13
3588.99 7
3589.13 2
3589.27 0
3589.41 0
3589.54 0
3589.68 0
3589.82 0
3589.95 6
3590.09 13
3590.23 20
3590.37 26
3590.50 29
3590.64 29
3590.78 27
3590.92 24
3591.05 21
3591.19 20
3591.33 21
3591.47 26
3591.60 34
3591.74 44
3591.88 53
3592.01 60
3592.15 65
3592.29 67
3592.43 68
3592.56 69
3592.70 72
3592.84 78
3592.98 87
3593.11 98
3593.25 109
3593.39 118
3593.52 124
3593.66 125
3593.80 122
3593.94 116
3594.07 107
3594.21 98
3594.35 89
3594.49 81
3594.62 75
3594.76 69
3594.90 63
3595.04 57
3595.17 51
3595.31 44
3595.45 39
3595.59 35
3595.72 33
3595.86 35
3596.00 38
3596.13 41
3596.27 44
3596.41 45
3596.55 44
3596.68 42
3596.82 42
3596.96 43
3597.10 48
3597.23 57
3597.37 68
3597.51 81
3597.65 92
3597.78 101
3597.92 107
3598.06 109
3598.20 108
3598.33 106
3598.47 106
3598.61 108
3598.75 114
3598.88 123
3599.02 136
3599.16 150
3599.30 164
3599.43 176
3599.57 184
3599.71 187
3599.84 187
3599.98 182
3600.12 176
3600.26 168
3600.39 160
3600.53 152
3600.67 146
3600.81 140
3600.94 134
3601.08 129
3601.22 125
3601.36 123
3601.49 122
3601.63 123
3601.77 126
3601.91 131
3602.04 136
3602.18 140
3602.32 141
3602.46 138
3602.59 131
3602.73 120
3602.87 106
3603.01 93
3603.14 82
3603.28 73
3603.42 67
3603.56 64
3603.69 61
3603.83 60
3603.97 60
3604.11 62
3604.24 66
3604.38 73
3604.52 82
3604.66 93
3604.80 103
3604.93 111
3605.07 115
3605.21 116
3605.35 114
3605.48 109
3605.62 104
3605.76 98
3605.90 93
3606.03 89
3606.17 86
3606.31 84
3606.45 84
3606.58 84
3606.72 84
3606.86 83
3607.00 79
3607.13 71
3607.27 59
3607.41 45
3607.55 31
3607.68 18
3607.82 8
3607.96 2
3608.10 0
3608.23 0
3608.37 0
3608.51 0
3608.65 0
3608.79 0
3608.92 0
3609.06 0
3609.20 0
3609.34 0
3609.47 8
3609.61 24
3609.75 42
3609.89 61
3610.02 78
3610.16 92
3610.30 102
3610.44 106
3610.57 104
3610.71 98
3610.85 89
3610.99 79
3611.13 70
3611.26 65
3611.40 65
3611.54 71
3611.68 82
3611.81 95
3611.95 110
3612.09 123
3612.23 134
3612.36 142
3612.50 147
3612.64 150
3612.78 151
3612.92 152
3613.05 152
3613.19 151
3613.33 149
3613.47 144
3613.60 137
3613.74 129
3613.88 118
3614.02 107
3614.15 94
3614.29 81
3614.43 69
3614.57 59
3614.71 52
3614.84 49
3614.98 50
3615.12 56
3615.26 63
3615.39 69
3615.53 74
3615.67 75
3615.81 72
3615.95 67
3616.08 62
3616.22 56
3616.36 53
3616.50 50
3616.63 49
3616.77 46
3616.91 41
3617.05 34
3617.19 24
3617.32 13
3617.46 2
3617.60 0
3617.74 0
3617.87 0
3618.01 0
3618.15 0
3618.29 0
3618.43 0
3618.56 0
3618.70 4
3618.84 12
3618.98 20
3619.11 28
3619.25 35
3619.39 42
3619.53 46
3619.67 48
3619.80 47
3619.94 43
3620.08 39
3620.22 35
3620.36 33
3620.49 33
3620.63 37
3620.77 43
3620.91 53
3621.04 63
3621.18 75
3621.32 86
3621.46 96
3621.60 104
3621.73 109
3621.87 111
3622.01 112
3622.15 111
3622.29 109
3622.42 107
3622.56 106
3622.70 105
3622.84 103
3622.97 100
3623.11 94
3623.25 86
3623.39 76
3623.53 66
3623.66 56
3623.80 48
3623.94 44
3624.08 45
3624.22 50
3624.35 59
3624.49 71
3624.63 83
3624.77 94
3624.91 103
3625.04 108
3625.18 109
3625.32 106
3625.46 102
3625.60 98
3625.73 95
3625.87 94
3626.01 95
3626.15 97
3626.28 101
3626.42 105
3626.56 108
3626.70 110
3626.84 109
3626.97 106
3627.11 101
3627.25 95
3627.39 86
3627.53 78
3627.66 69
3627.80 60
3627.94 52
3628.08 44
3628.22 36
3628.35 30
3628.49 25
3628.63 23
3628.77 23
3628.91 27
3629.04 34
3629.18 42
3629.32 52
3629.46 62
3629.60 71
3629.73 78
3629.87 84
3630.01 88
3630.15 91
3630.29 91
3630.42 89
3630.56 86
3630.70 81
3630.84 76
3630.98 72
3631.12 69
3631.25 69
3631.39 69
3631.53 70
3631.67 71
3631.81 72
3631.94 74
3632.08 77
3632.22 84
3632.36 94
3632.50 109
3632.63 127
3632.77 146
3632.91 166
3633.05 183
3633.19 197
3633.32 206
3633.46 211
3633.60 211
3633.74 207
3633.88 200
3634.01 190
3634.15 180
3634.29 169
3634.43 158
3634.57 149
3634.71 142
3634.84 137
3634.98 133
3635.12 131
3635.26 130
3635.40 130
3635.53 130
3635.67 131
3635.81 131
3635.95 131
3636.09 132
3636.22 133
3636.36 135
3636.50 136
3636.64 138
3636.78 138
3636.92 137
3637.05 134
3637.19 127
3637.33 116
3637.47 102
3637.61 87
3637.74 72
3637.88 60
3638.02 51
3638.16 48
3638.30 48
3638.44 51
3638.57 56
3638.71 60
3638.85 63
3638.99 65
3639.13 66
3639.26 67
3639.40 70
3639.54 75
3639.68 81
3639.82 89
3639.96 97
3640.09 104
3640.23 111
3640.37 117
3640.51 120
3640.65 120
3640.79 117
3640.92 110
3641.06 99
3641.20 87
3641.34 75
3641.48 66
3641.61 61
3641.75 62
3641.89 68
3642.03 78
3642.17 91
3642.31 106
3642.44 122
3642.58 139
3642.72 155
3642.86 172
3643.00 187
3643.14 198
3643.27 206
3643.41 207
3643.55 203
3643.69 195
3643.83 184
3643.97 172
3644.10 162
3644.24 153
3644.38 146
3644.52 140
3644.66 133
3644.80 126
3644.93 119
3645.07 112
3645.21 107
3645.35 104
3645.49 105
3645.63 109
3645.76 114
3645.90 121
3646.04 128
3646.18 134
3646.32 139
3646.46 143
3646.59 146
3646.73 147
3646.87 147
3647.01 144
3647.15 140
3647.29 135
3647.42 130
3647.56 127
3647.70 127
3647.84 130
3647.98 135
3648.12 143
3648.25 152
3648.39 159
3648.53 165
3648.67 168
3648.81 170
3648.95 169
3649.08 168
3649.22 167
3649.36 167
3649.50 167
3649.64 166
3649.78 164
3649.91 159
3650.05 151
3650.19 139
3650.33 124
3650.47 109
3650.61 93
3650.75 79
3650.88 65
3651.02 53
3651.16 42
3651.30 31
3651.44 19
3651.58 8
3651.71 0
3651.85 0
3651.99 0
3652.13 0
3652.27 0
3652.41 0
3652.54 0
3652.68 0
3652.82 5
3652.96 12
3653.10 18
3653.24 22
3653.38 24
3653.51 25
3653.65 24
3653.79 24
3653.93 23
3654.07 21
3654.21 19
3654.35 15
3654.48 10
3654.62 4
3654.76 0
3654.90 0
3655.04 0
3655.18 0
3655.31 0
3655.45 0
3655.59 0
3655.73 0
3655.87 3
3656.01 6
3656.15 8
3656.28 10
3656.42 13
3656.56 17
3656.70 23
3656.84 30
3656.98 39
3657.12 49
3657.25 58
3657.39 65
3657.53 71
3657.67 75
3657.81 79
3657.95 84
3658.09 91
3658.22 101
3658.36 112
3658.50 124
3658.64 134
3658.78 141
3658.92 145
3659.06 145
3659.19 142
3659.33 137
3659.47 131
3659.61 125
3659.75 120
3659.89 115
3660.03 112
3660.16 111
3660.30 111
3660.44 113
3660.58 115
3660.72 116
3660.86 116
3661.00 113
3661.13 107
3661.27 100
3661.41 91
3661.55 82
3661.69 74
3661.83 68
3661.97 63
3662.10 60
3662.24 57
3662.38 54
3662.52 50
3662.66 45
3662.80 39
3662.94 33
3663.08 28
3663.21 24
3663.35 22
3663.49 22
3663.63 23
3663.77 22
3663.91 20
3664.05 15
3664.18 7
3664.32 0
3664.46 0
3664.60 0
3664.74 0
3664.88 0
3665.02 0
3665.16 0
3665.29 0
3665.43 14
3665.57 28
3665.71 40
3665.85 49
3665.99 53
3666.13 54
3666.27 52
3666.40 48
3666.54 44
3666.68 40
3666.82 37
3666.96 35
3667.10 34
3667.24 32
3667.38 30
3667.51 27
3667.65 25
3667.79 24
3667.93 25
3668.07 28
3668.21 34
3668.35 42
3668.49 51
3668.62 60
3668.76 69
3668.90 76
3669.04 83
3669.18 89
3669.32 96
3669.46 103
3669.60 109
3669.73 114
3669.87 118
3670.01 118
3670.15 115
3670.29 110
3670.43 104
3670.57 98
3670.71 93
3670.84 92
3670.98 92
3671.12 94
3671.26 96
3671.40 97
3671.54 98
3671.68 98
3671.82 97
3671.96 98
3672.09 101
3672.23 107
3672.37 115
3672.51 127
3672.65 140
3672.79 154
3672.93 167
3673.07 179
3673.20 189
3673.34 196
3673.48 200
3673.62 202
3673.76 201
3673.90 197
3674.04 192
3674.18 185
3674.32 177
3674.45 171
3674.59 165
3674.73 162
3674.87 161
3675.01 162
3675.15 163
3675.29 164
3675.43 163
3675.57 161
3675.70 157
3675.84 152
3675.98 148
3676.12 145
3676.26 145
3676.40 147
3676.54 150
3676.68 155
3676.82 161
3676.95 166
3677.09 170
3677.23 173
3677.37 175
3677.51 175
3677.65 176
3677.79 176
3677.93 176
3678.07 174
3678.21 171
3678.34 165
3678.48 156
3678.62 144
3678.76 130
3678.90 115
3679.04 102
3679.18 93
3679.32 89
3679.46 91
3679.59 98
3679.73 109
3679.87 119
3680.01 127
3680.15 128
3680.29 121
3680.43 106
3680.57 84
3680.71 60
3680.85 38
3680.98 20
3681.12 9
3681.26 5
3681.40 7
3681.54 14
3681.68 22
3681.82 28
3681.96 31
3682.10 30
3682.24 26
3682.37 18
3682.51 7
3682.65 0
3682.79 0
3682.93 0
3683.07 0
3683.21 0
3683.35 0
3683.49 0
3683.63 0
3683.77 5
3683.90 15
3684.04 24
3684.18 30
3684.32 34
3684.46 35
3684.60 32
3684.74 27
3684.88 21
3685.02 15
3685.16 11
3685.29 10
3685.43 12
3685.57 18
3685.71 26
3685.85 36
3685.99 45
3686.13 53
3686.27 59
3686.41 62
3686.55 63
3686.69 61
3686.82 58
3686.96 56
3687.10 55
3687.24 56
3687.38 61
3687.52 68
3687.66 75
3687.80 83
3687.94 88
3688.08 92
3688.22 93
3688.36 93
3688.49 92
3688.63 92
3688.77 93
3688.91 95
3689.05 96
3689.19 95
3689.33 93
3689.47 89
3689.61 84
3689.75 80
3689.89 76
3690.03 75
3690.16 77
3690.30 80
3690.44 86
3690.58 92
3690.72 98
3690.86 105
3691.00 112
3691.14 120
3691.28 128
3691.42 136
3691.56 143
3691.70 148
3691.83 150
3691.97 148
3692.11 142
3692.25 133
3692.39 122
3692.53 112
3692.67 103
3692.81 98
3692.95 98
3693.09 104
3693.23 114
3693.37 128
3693.51 142
3693.64 156
3693.78 167
3693.92 172
3694.06 173
3694.20 170
3694.34 167
3694.48 166
3694.62 170
3694.76 180
3694.90 195
3695.04 213
3695.18 230
3695.32 242
3695.45 246
3695.59 244
3695.73 234
3695.87 221
3696.01 206
3696.15 193
3696.29 183
3696.43 177
3696.57 174
3696.71 173
3696.85 173
3696.99 173
3697.13 174
3697.27 174
3697.40 176
3697.54 180
3697.68 186
3697.82 194
3697.96 202
3698.10 210
3698.24 215
3698.38 216
3698.52 212
3698.66 203
3698.80 191
3698.94 178
3699.08 166
3699.22 159
3699.36 156
3699.49 160
3699.63 170
3699.77 183
3699.91 197
3700.05 209
3700.19 216
3700.33 219
3700.47 216
3700.61 208
3700.75 198
3700.89 187
3701.03 177
3701.17 170
3701.31 164
3701.45 161
3701.59 161
3701.72 163
3701.86 167
3702.00 171
3702.14 175
3702.28 176
3702.42 175
3702.56 171
3702.70 163
3702.84 154
3702.98 144
3703.12 134
3703.26 125
3703.40 118
3703.54 111
3703.68 105
3703.82 100
3703.96 96
3704.09 94
3704.23 95
3704.37 99
3704.51 106
3704.65 115
3704.79 124
3704.93 130
3705.07 133
3705.21 132
3705.35 127
3705.49 119
3705.63 110
3705.77 101
3705.91 92
3706.05 85
3706.19 78
3706.33 71
3706.47 62
3706.61 52
3706.74 41
3706.88 30
3707.02 22
3707.16 19
3707.30 21
3707.44 29
3707.58 41
3707.72 56
3707.86 71
3708.00 83
3708.14 90
3708.28 92
3708.42 88
3708.56 80
3708.70 68
3708.84 55
3708.98 43
3709.12 33
3709.26 27
3709.40 25
3709.53 27
3709.67 32
3709.81 38
3709.95 43
3710.09 47
3710.23 47
3710.37 44
3710.51 39
3710.65 32
3710.79 26
3710.93 21
3711.07 20
3711.21 21
3711.35 25
3711.49 30
3711.63 37
3711.77 43
3711.91 48
3712.05 51
3712.19 51
3712.33 50
3712.47 47
3712.61 44
3712.74 42
3712.88 41
3713.02 42
3713.16 44
3713.30 48
3713.44 53
3713.58 59
3713.72 66
3713.86 75
3714.00 86
3714.14 100
3714.28 115
3714.42 131
3714.56 147
3714.70 161
3714.84 173
3714.98 182
3715.12 187
3715.26 189
3715.40 188
3715.54 182
3715.68 172
3715.82 160
3715.96 146
3716.10 132
3716.24 119
3716.38 110
3716.52 106
3716.65 106
3716.79 111
3716.93 119
3717.07 130
3717.21 142
3717.35 155
3717.49 167
3717.63 177
3717.77 184
3717.91 188
3718.05 186
3718.19 180
3718.33 169
3718.47 154
3718.61 138
3718.75 122
3718.89 108
3719.03 97
3719.17 92
3719.31 92
3719.45 99
3719.59 111
3719.73 127
3719.87 146
3720.01 166
3720.15 185
3720.29 201
3720.43 211
3720.57 216
3720.71 215
3720.85 211
3720.99 206
3721.13 201
3721.27 197
3721.41 194
3721.54 192
3721.68 190
3721.82 187
3721.96 182
3722.10 178
3722.24 174
3722.38 174
3722.52 178
3722.66 186
3722.80 198
3722.94 212
3723.08 227
3723.22 243
3723.36 257
3723.50 268
3723.64 276
3723.78 280
3723.92 279
3724.06 272
3724.20 262
3724.34 248
3724.48 232
3724.62 216
3724.76 200
3724.90 185
3725.04 172
3725.18 162
3725.32 154
3725.46 151
3725.60 151
3725.74 154
3725.88 160
3726.02 166
3726.16 171
3726.30 172
3726.44 169
3726.58 161
3726.72 149
3726.86 134
3727.00 119
3727.14 106
3727.28 96
3727.42 89
3727.56 83
3727.70 78
3727.84 72
3727.98 64
3728.12 53
3728.26 42
3728.40 30
3728.54 21
3728.68 14
3728.82 11
3728.96 11
3729.10 14
3729.24 19
3729.38 26
3729.52 34
3729.66 42
3729.80 50
3729.94 57
3730.08 61
3730.22 61
3730.36 58
3730.50 52
3730.64 44
3730.78 35
3730.92 27
3731.06 20
3731.20 15
3731.33 13
3731.47 12
3731.61 13
3731.75 14
3731.89 16
3732.03 18
3732.17 18
3732.31 17
3732.45 14
3732.59 10
3732.73 6
3732.87 4
3733.01 4
3733.15 8
3733.29 16
3733.43 26
3733.57 38
3733.71 49
3733.85 58
3733.99 63
3734.13 64
3734.27 61
3734.41 55
3734.55 47
3734.69 40
3734.83 35
3734.97 31
3735.11 30
3735.25 30
3735.39 30
3735.53 30
3735.67 29
3735.81 28
3735.95 26
3736.09 25
3736.23 26
3736.37 28
3736.51 31
3736.65 34
3736.79 38
3736.94 43
3737.08 47
3737.22 52
3737.36 57
3737.50 64
3737.64 71
3737.78 76
3737.92 79
3738.06 79
3738.20 73
3738.34 63
3738.48 48
3738.62 30
3738.76 12
3738.90 0
3739.04 0
3739.18 0
3739.32 0
3739.46 0
3739.60 0
3739.74 0
3739.88 0
3740.02 4
3740.16 11
3740.30 17
3740.44 22
3740.58 26
3740.72 30
3740.86 32
3741.00 33
3741.14 32
3741.28 29
3741.42 27
3741.56 25
3741.70 25
3741.84 27
3741.98 29
3742.12 32
3742.26 33
3742.40 32
3742.54 28
3742.68 23
3742.82 19
3742.96 15
3743.10 14
3743.24 15
3743.38 21
3743.52 29
3743.66 41
3743.80 54
3743.94 69
3744.08 83
3744.22 96
3744.36 105
3744.50 111
3744.64 113
3744.78 113
3744.92 111
3745.06 110
3745.20 109
3745.34 110
3745.48 111
3745.62 113
3745.76 115
3745.90 117
3746.04 119
3746.18 121
3746.32 124
3746.46 126
3746.61 128
3746.75 129
3746.89 128
3747.03 125
3747.17 121
3747.31 117
3747.45 113
3747.59 110
3747.73 109
3747.87 111
3748.01 113
3748.15 118
3748.29 123
3748.43 130
3748.57 137
3748.71 146
3748.85 154
3748.99 162
3749.13 168
3749.27 172
3749.41 173
3749.55 173
3749.69 172
3749.83 171
3749.97 172
3750.11 175
3750.25 182
3750.39 192
3750.53 203
3750.67 213
3750.81 221
3750.95 226
3751.09 226
3751.23 223
3751.37 216
3751.51 206
3751.66 195
3751.80 183
3751.94 170
3752.08 157
3752.22 144
3752.36 131
3752.50 119
3752.64 110
3752.78 105
3752.92 103
3753.06 105
3753.20 110
3753.34 116
3753.48 121
3753.62 126
3753.76 128
3753.90 129
3754.04 128
3754.18 126
3754.32 122
3754.46 119
3754.60 115
3754.74 112
3754.88 109
3755.02 107
3755.16 105
3755.30 104
3755.45 104
3755.59 104
3755.73 104
3755.87 103
3756.01 101
3756.15 99
3756.29 96
3756.43 92
3756.57 90
3756.71 87
3756.85 85
3756.99 84
3757.13 84
3757.27 84
3757.41 84
3757.55 84
3757.69 84
3757.83 82
3757.97 80
3758.11 78
3758.25 77
3758.39 77
3758.53 80
3758.68 87
3758.82 96
3758.96 107
3759.10 116
3759.24 124
3759.38 128
3759.52 129
3759.66 126
3759.80 121
3759.94 117
3760.08 114
3760.22 114
3760.36 116
3760.50 120
3760.64 124
3760.78 128
3760.92 132
3761.06 136
3761.20 138
3761.34 140
3761.48 141
3761.63 140
3761.77 136
3761.91 129
3762.05 120
3762.19 110
3762.33 100
3762.47 93
3762.61 88
3762.75 87
3762.89 88
3763.03 89
3763.17 90
3763.31 88
3763.45 82
3763.59 74
3763.73 66
3763.87 57
3764.01 51
3764.16 46
3764.30 42
3764.44 39
3764.58 35
3764.72 29
3764.86 20
3765.00 9
3765.14 0
3765.28 0
3765.42 0
3765.56 0
3765.70 0
3765.84 0
3765.98 0
3766.12 9
3766.26 22
3766.40 36
3766.55 49
3766.69 60
3766.83 67
3766.97 68
3767.11 63
3767.25 54
3767.39 40
3767.53 24
3767.67 8
3767.81 0
3767.95 0
3768.09 0
3768.23 0
3768.37 0
3768.51 0
3768.65 0
3768.80 3
3768.94 11
3769.08 16
3769.22 19
3769.36 18
3769.50 15
3769.64 11
3769.78 8
3769.92 6
3770.06 8
3770.20 12
3770.34 20
3770.48 30
3770.62 41
3770.76 52
3770.91 62
3771.05 72
3771.19 80
3771.33 88
3771.47 95
3771.61 101
3771.75 106
3771.89 110
3772.03 114
3772.17 117
3772.31 118
3772.45 117
3772.59 114
3772.73 110
3772.88 104
3773.02 97
3773.16 91
3773.30 87
3773.44 87
3773.58 92
3773.72 101
3773.86 113
3774.00 127
3774.14 140
3774.28 150
3774.42 156
3774.56 158
3774.70 156
3774.85 152
3774.99 148
3775.13 145
3775.27 145
3775.41 148
3775.55 152
3775.69 156
3775.83 158
3775.97 158
3776.11 154
3776.25 147
3776.39 137
3776.54 127
3776.68 116
3776.82 106
3776.96 96
3777.10 88
3777.24 81
3777.38 74
3777.52 67
3777.66 61
3777.80 56
3777.94 53
3778.08 50
3778.22 49
3778.37 49
3778.51 50
3778.65 51
3778.79 52
3778.93 54
3779.07 56
3779.21 58
3779.35 61
3779.49 62
3779.63 63
3779.77 64
3779.91 64
3780.06 65
3780.20 67
3780.34 71
3780.48 77
3780.62 83
3780.76 89
3780.90 92
3781.04 91
3781.18 86
3781.32 76
3781.46 64
3781.61 52
3781.75 42
3781.89 36
3782.03 34
3782.17 37
3782.31 42
3782.45 48
3782.59 52
3782.73 54
3782.87 53
3783.01 50
3783.16 45
3783.30 41
3783.44 39
3783.58 39
3783.72 39
3783.86 40
3784.00 39
3784.14 36
3784.28 31
3784.42 24
3784.56 18
3784.71 14
3784.85 14
3784.99 20
3785.13 31
3785.27 46
3785.41 62
3785.55 77
3785.69 92
3785.83 104
3785.97 116
3786.12 129
3786.26 143
3786.40 158
3786.54 173
3786.68 187
3786.82 197
3786.96 204
3787.10 208
3787.24 208
3787.38 206
3787.53 204
3787.67 203
3787.81 202
3787.95 203
3788.09 205
3788.23 209
3788.37 215
3788.51 224
3788.65 236
3788.79 250
3788.94 267
3789.08 286
3789.22 305
3789.36 323
3789.50 341
3789.64 356
3789.78 370
3789.92 381
3790.06 389
3790.20 395
3790.35 398
3790.49 399
3790.63 398
3790.77 395
3790.91 390
3791.05 384
3791.19 377
3791.33 371
3791.47 366
3791.62 362
3791.76 359
3791.90 355
3792.04 351
3792.18 345
3792.32 338
3792.46 331
3792.60 325
3792.74 322
3792.89 320
3793.03 321
3793.17 322
3793.31 321
3793.45 318
3793.59 311
3793.73 300
3793.87 285
3794.01 268
3794.16 251
3794.30 233
3794.44 215
3794.58 198
3794.72 183
3794.86 170
3795.00 161
3795.14 157
3795.28 159
3795.43 166
3795.57 176
3795.71 186
3795.85 193
3795.99 196
3796.13 195
3796.27 189
3796.41 182
3796.55 177
3796.70 174
3796.84 176
3796.98 181
3797.12 189
3797.26 198
3797.40 205
3797.54 210
3797.68 213
3797.83 212
3797.97 211
3798.11 211
3798.25 213
3798.39 219
3798.53 228
3798.67 242
3798.81 257
3798.96 273
3799.10 286
3799.24 295
3799.38 298
3799.52 297
3799.66 291
3799.80 283
3799.94 274
3800.08 264
3800.23 256
3800.37 247
3800.51 239
3800.65 230
3800.79 221
3800.93 212
3801.07 204
3801.21 196
3801.36 188
3801.50 179
3801.64 170
3801.78 159
3801.92 146
3802.06 134
3802.20 122
3802.34 112
3802.49 106
3802.63 103
3802.77 103
3802.91 105
3803.05 107
3803.19 109
3803.33 109
3803.48 106
3803.62 100
3803.76 91
3803.90 81
3804.04 69
3804.18 58
3804.32 47
3804.46 36
3804.61 27
3804.75 21
3804.89 17
3805.03 16
3805.17 20
3805.31 27
3805.45 36
3805.60 44
3805.74 51
3805.88 54
3806.02 53
3806.16 50
3806.30 46
3806.44 44
3806.58 46
3806.73 51
3806.87 60
3807.01 70
3807.15 80
3807.29 87
3807.43 90
3807.57 90
3807.72 85
3807.86 78
3808.00 70
3808.14 61
3808.28 53
3808.42 48
3808.56 48
3808.71 52
3808.85 62
3808.99 76
3809.13 93
3809.27 111
3809.41 127
3809.55 140
3809.69 149
3809.84 153
3809.98 155
3810.12 155
3810.26 155
3810.40 154
3810.54 152
3810.68 148
3810.83 142
3810.97 134
3811.11 125
3811.25 115
3811.39 107
3811.53 102
3811.68 99
3811.82 99
3811.96 100
3812.10 102
3812.24 102
3812.38 102
3812.52 99
3812.67 95
3812.81 90
3812.95 85
3813.09 80
3813.23 75
3813.37 72
3813.51 69
3813.66 68
3813.80 67
3813.94 66
3814.08 64
3814.22 59
3814.36 53
3814.50 43
3814.65 33
3814.79 21
3814.93 11
3815.07 4
3815.21 0
3815.35 0
3815.50 0
3815.64 0
3815.78 0
3815.92 0
3816.06 0
3816.20 0
3816.34 0
3816.49 0
3816.63 7
3816.77 14
3816.91 21
3817.05 29
3817.19 35
3817.34 40
3817.48 43
3817.62 44
3817.76 42
3817.90 39
3818.04 33
3818.18 26
3818.33 20
3818.47 16
3818.61 14
3818.75 17
3818.89 25
3819.03 36
3819.18 49
3819.32 62
3819.46 73
3819.60 82
3819.74 88
3819.88 91
3820.03 91
3820.17 89
3820.31 85
3820.45 80
3820.59 76
3820.73 72
3820.87 70
3821.02 69
3821.16 70
3821.30 74
3821.44 79
3821.58 85
3821.72 92
3821.87 99
3822.01 104
3822.15 107
3822.29 107
3822.43 105
3822.57 100
3822.72 94
3822.86 89
3823.00 85
3823.14 84
3823.28 86
3823.42 90
3823.57 97
3823.71 103
3823.85 109
3823.99 114
3824.13 117
3824.27 118
3824.42 116
3824.56 113
3824.70 108
3824.84 102
3824.98 96
3825.12 90
3825.27 85
3825.41 81
3825.55 77
3825.69 74
3825.83 71
3825.98 68
3826.12 63
3826.26 58
3826.40 52
3826.54 46
3826.68 41
3826.83 40
3826.97 42
3827.11 48
3827.25 57
3827.39 66
3827.53 75
3827.68 83
3827.82 88
3827.96 91
3828.10 91
3828.24 91
3828.38 89
3828.53 86
3828.67 82
3828.81 78
3828.95 73
3829.09 69
3829.24 66
3829.38 64
3829.52 64
3829.66 64
3829.80 64
3829.94 63
3830.09 62
3830.23 59
3830.37 56
3830.51 53
3830.65 50
3830.80 46
3830.94 43
3831.08 40
3831.22 36
3831.36 32
3831.50 28
3831.65 24
3831.79 22
3831.93 20
3832.07 20
3832.21 22
3832.36 24
3832.50 28
3832.64 34
3832.78 41
3832.92 51
3833.06 63
3833.21 76
3833.35 88
3833.49 98
3833.63 104
3833.77 104
3833.92 99
3834.06 89
3834.20 76
3834.34 64
3834.48 53
3834.62 45
3834.77 41
3834.91 40
3835.05 41
3835.19 43
3835.33 47
3835.48 51
3835.62 56
3835.76 61
3835.90 66
3836.04 70
3836.19 72
3836.33 74
3836.47 76
3836.61 78
3836.75 82
3836.90 88
3837.04 95
3837.18 103
3837.32 111
3837.46 118
3837.60 123
3837.75 128
3837.89 133
3838.03 139
3838.17 145
3838.31 151
3838.46 155
3838.60 157
3838.74 155
3838.88 151
3839.02 144
3839.17 136
3839.31 128
3839.45 121
3839.59 114
3839.73 108
3839.88 103
3840.02 97
3840.16 91
3840.30 86
3840.44 82
3840.59 78
3840.73 75
3840.87 73
3841.01 71
3841.15 68
3841.30 65
3841.44 60
3841.58 53
3841.72 44
3841.86 33
3842.01 21
3842.15 10
3842.29 0
3842.43 0
3842.57 0
3842.72 0
3842.86 0
3843.00 0
3843.14 0
3843.28 0
3843.43 3
3843.57 6
3843.71 9
3843.85 11
3843.99 12
3844.14 13
3844.28 12
3844.42 9
3844.56 4
3844.70 0
3844.85 0
3844.99 0
3845.13 0
3845.27 0
3845.42 0
3845.56 12
3845.70 25
3845.84 36
3845.98 45
3846.13 50
3846.27 52
3846.41 53
3846.55 55
3846.69 58
3846.84 64
3846.98 72
3847.12 81
3847.26 90
3847.40 97
3847.55 101
3847.69 100
3847.83 96
3847.97 89
3848.12 79
3848.26 70
3848.40 62
3848.54 56
3848.68 52
3848.83 51
3848.97 52
3849.11 54
3849.25 58
3849.39 62
3849.54 68
3849.68 74
3849.82 80
3849.96 83
3850.11 84
3850.25 81
3850.39 75
3850.53 66
3850.67 58
3850.82 51
3850.96 49
3851.10 52
3851.24 61
3851.38 75
3851.53 92
3851.67 111
3851.81 130
3851.95 146
3852.10 157
3852.24 163
3852.38 161
3852.52 154
3852.66 140
3852.81 122
3852.95 103
3853.09 84
3853.23 69
3853.38 59
3853.52 54
3853.66 55
3853.80 58
3853.94 62
3854.09 65
3854.23 65
3854.37 62
3854.51 56
3854.66 48
3854.80 41
3854.94 34
3855.08 30
3855.22 27
3855.37 25
3855.51 24
3855.65 24
3855.79 25
3855.94 29
3856.08 34
3856.22 42
3856.36 50
3856.51 57
3856.65 61
3856.79 61
3856.93 57
3857.07 51
3857.22 44
3857.36 37
3857.50 34
3857.64 33
3857.79 36
3857.93 40
3858.07 45
3858.21 49
3858.36 52
3858.50 51
3858.64 49
3858.78 44
3858.92 38
3859.07 33
3859.21 29
3859.35 27
3859.49 30
3859.64 35
3859.78 43
3859.92 52
3860.06 62
3860.21 70
3860.35 77
3860.49 80
3860.63 81
3860.77 79
3860.92 76
3861.06 72
3861.20 69
3861.34 67
3861.49 67
3861.63 68
3861.77 72
3861.91 75
3862.06 78
3862.20 78
3862.34 76
3862.48 70
3862.63 62
3862.77 52
3862.91 44
3863.05 40
3863.20 41
3863.34 48
3863.48 60
3863.62 74
3863.77 88
3863.91 99
3864.05 105
3864.19 106
3864.33 102
3864.48 95
3864.62 87
3864.76 78
3864.90 72
3865.05 66
3865.19 62
3865.33 57
3865.47 53
3865.62 47
3865.76 39
3865.90 31
3866.04 22
3866.19 12
3866.33 4
3866.47 0
3866.61 0
3866.76 0
3866.90 0
3867.04 0
3867.18 0
3867.33 4
3867.47 12
3867.61 19
3867.75 26
3867.90 31
3868.04 33
3868.18 30
3868.32 24
3868.47 13
3868.61 1
3868.75 0
3868.89 0
3869.04 0
3869.18 0
3869.32 0
3869.46 0
3869.61 0
3869.75 8
3869.89 27
3870.03 44
3870.18 58
3870.32 66
3870.46 69
3870.60 67
3870.75 63
3870.89 57
3871.03 52
3871.17 49
3871.32 49
3871.46 50
3871.60 54
3871.74 59
3871.89 64
3872.03 69
3872.17 74
3872.31 78
3872.46 80
3872.60 82
3872.74 83
3872.89 83
3873.03 84
3873.17 86
3873.31 88
3873.46 92
3873.60 95
3873.74 98
3873.88 100
3874.03 100
3874.17 99
3874.31 98
3874.45 98
3874.60 100
3874.74 104
3874.88 110
3875.02 116
3875.17 121
3875.31 123
3875.45 122
3875.59 117
3875.74 109
3875.88 99
3876.02 90
3876.17 83
3876.31 79
3876.45 78
3876.59 82
3876.74 88
3876.88 96
3877.02 106
3877.16 115
3877.31 125
3877.45 134
3877.59 141
3877.73 146
3877.88 149
3878.02 149
3878.16 146
3878.31 140
3878.45 131
3878.59 122
3878.73 112
3878.88 103
3879.02 96
3879.16 90
3879.30 87
3879.45 86
3879.59 87
3879.73 90
3879.88 94
3880.02 98
3880.16 101
3880.30 102
3880.45 99
3880.59 91
3880.73 79
3880.87 64
3881.02 50
3881.16 38
3881.30 31
3881.45 31
3881.59 36
3881.73 45
3881.87 55
3882.02 65
3882.16 71
3882.30 73
3882.44 71
3882.59 65
3882.73 56
3882.87 46
3883.02 37
3883.16 31
3883.30 28
3883.44 29
3883.59 34
3883.73 42
3883.87 52
3884.01 61
3884.16 70
3884.30 75
3884.44 77
3884.59 75
3884.73 69
3884.87 61
3885.01 52
3885.16 44
3885.30 38
3885.44 35
3885.59 36
3885.73 39
3885.87 44
3886.01 50
3886.16 56
3886.30 63
3886.44 68
3886.59 74
3886.73 81
3886.87 87
3887.01 94
3887.16 100
3887.30 106
3887.44 112
3887.59 117
3887.73 122
3887.87 128
3888.01 134
3888.16 141
3888.30 146
3888.44 150
3888.59 150
3888.73 146
3888.87 138
3889.01 126
3889.16 111
3889.30 97
3889.44 84
3889.59 74
3889.73 66
3889.87 60
3890.01 54
3890.16 49
3890.30 43
3890.44 37
3890.59 33
3890.73 31
3890.87 33
3891.01 38
3891.16 48
3891.30 61
3891.44 75
3891.59 89
3891.73 101
3891.87 111
3892.02 119
3892.16 124
3892.30 127
3892.44 130
3892.59 135
3892.73 140
3892.87 147
3893.02 154
3893.16 159
3893.30 162
3893.44 161
3893.59 158
3893.73 152
3893.87 145
3894.02 138
3894.16 131
3894.30 125
3894.45 120
3894.59 116
3894.73 112
3894.87 109
3895.02 106
3895.16 103
3895.30 102
3895.45 103
3895.59 104
3895.73 107
3895.88 111
3896.02 114
3896.16 116
3896.30 114
3896.45 109
3896.59 101
3896.73 91
3896.88 81
3897.02 73
3897.16 68
3897.31 67
3897.45 69
3897.59 72
3897.73 75
3897.88 77
3898.02 76
3898.16 74
3898.31 70
3898.45 67
3898.59 64
3898.74 61
3898.88 59
3899.02 57
3899.17 55
3899.31 51
3899.45 47
3899.59 44
3899.74 42
3899.88 43
3900.02 47
3900.17 53
3900.31 61
3900.45 69
3900.60 76
3900.74 79
3900.88 79
3901.03 75
3901.17 69
3901.31 61
3901.45 53
3901.60 47
3901.74 43
3901.88 42
3902.03 42
3902.17 43
3902.31 46
3902.46 49
3902.60 54
3902.74 59
3902.89 65
3903.03 71
3903.17 78
3903.32 82
3903.46 82
3903.60 79
3903.75 70
3903.89 58
3904.03 42
3904.17 25
3904.32 9
3904.46 0
3904.60 0
3904.75 0
3904.89 0
3905.03 0
3905.18 0
3905.32 0
3905.46 0
3905.61 0
3905.75 5
3905.89 16
3906.04 30
3906.18 46
3906.32 63
3906.47 80
3906.61 96
3906.75 109
3906.90 118
3907.04 123
3907.18 125
3907.32 124
3907.47 120
3907.61 116
3907.75 111
3907.90 107
3908.04 105
3908.18 105
3908.33 107
3908.47 109
3908.61 113
3908.76 116
3908.90 119
3909.04 122
3909.19 125
3909.33 128
3909.47 131
3909.62 135
3909.76 139
3909.90 142
3910.05 143
3910.19 144
3910.33 143
3910.48 140
3910.62 137
3910.76 134
3910.91 130
3911.05 128
3911.19 127
3911.34 127
3911.48 128
3911.62 130
3911.77 132
3911.91 134
3912.05 135
3912.20 136
3912.34 138
3912.48 142
3912.63 148
3912.77 157
3912.91 168
3913.06 179
3913.20 189
3913.34 195
3913.49 197
3913.63 196
3913.77 192
3913.92 186
3914.06 180
3914.20 175
3914.35 172
3914.49 171
3914.63 173
3914.78 177
3914.92 183
3915.06 190
3915.21 199
3915.35 208
3915.49 217
3915.64 224
3915.78 230
3915.92 232
3916.07 230
3916.21 225
3916.35 216
3916.50 204
3916.64 191
3916.78 178
3916.93 166
3917.07 155
3917.21 147
3917.36 139
3917.50 131
3917.64 123
3917.79 116
3917.93 109
3918.07 104
3918.22 102
3918.36 103
3918.50 106
3918.65 112
3918.79 117
3918.93 120
3919.08 122
3919.22 122
3919.36 122
3919.51 122
3919.65 122
3919.79 122
3919.94 123
3920.08 124
3920.23 123
3920.37 121
3920.51 118
3920.66 115
3920.80 112
3920.94 110
3921.09 108
3921.23 108
3921.37 108
3921.52 110
3921.66 113
3921.80 117
3921.95 123
3922.09 130
3922.23 138
3922.38 145
3922.52 151
3922.66 154
3922.81 153
3922.95 149
3923.09 141
3923.24 129
3923.38 116
3923.53 103
3923.67 91
3923.81 82
3923.96 77
3924.10 76
3924.24 78
3924.39 83
3924.53 89
3924.67 95
3924.82 99
3924.96 100
3925.10 99
3925.25 94
3925.39 87
3925.53 78
3925.68 67
3925.82 57
3925.97 47
3926.11 38
3926.25 30
3926.40 24
3926.54 20
3926.68 16
3926.83 15
3926.97 15
3927.11 16
3927.26 18
3927.40 20
3927.54 21
3927.69 22
3927.83 23
3927.98 26
3928.12 30
3928.26 38
3928.41 47
3928.55 58
3928.69 69
3928.84 76
3928.98 80
3929.12 80
3929.27 78
3929.41 74
3929.56 70
3929.70 68
3929.84 69
3929.99 72
3930.13 76
3930.27 82
3930.42 87
3930.56 91
3930.70 94
3930.85 94
3930.99 92
3931.14 89
3931.28 85
3931.42 79
3931.57 73
3931.71 66
3931.85 59
3932.00 52
3932.14 46
3932.28 43
3932.43 41
3932.57 42
3932.72 45
3932.86 49
3933.00 54
3933.15 58
3933.29 62
3933.43 66
3933.58 71
3933.72 76
3933.87 83
3934.01 90
3934.15 97
3934.30 103
3934.44 106
3934.58 106
3934.73 101
3934.87 94
3935.02 84
3935.16 72
3935.30 60
3935.45 50
3935.59 41
3935.73 34
3935.88 30
3936.02 29
3936.17 30
3936.31 34
3936.45 38
3936.60 42
3936.74 46
3936.88 48
3937.03 48
3937.17 46
3937.32 45
3937.46 43
3937.60 44
3937.75 47
3937.89 52
3938.03 58
3938.18 65
3938.32 72
3938.47 76
3938.61 78
3938.75 76
3938.90 72
3939.04 66
3939.18 59
3939.33 52
3939.47 48
3939.62 45
3939.76 46
3939.90 49
3940.05 53
3940.19 60
3940.33 66
3940.48 74
3940.62 81
3940.77 89
3940.91 97
3941.05 104
3941.20 111
3941.34 117
3941.49 119
3941.63 119
3941.77 116
3941.92 109
3942.06 100
3942.20 90
3942.35 80
3942.49 70
3942.64 61
3942.78 53
3942.92 46
3943.07 39
3943.21 32
3943.36 23
3943.50 13
3943.64 4
3943.79 0
3943.93 0
3944.08 0
3944.22 0
3944.36 0
3944.51 0
3944.65 0
3944.79 0
3944.94 6
3945.08 16
3945.23 25
3945.37 31
3945.51 35
3945.66 37
3945.80 37
3945.95 37
3946.09 37
3946.23 39
3946.38 43
3946.52 50
3946.67 58
3946.81 66
3946.95 73
3947.10 77
3947.24 77
3947.39 72
3947.53 62
3947.67 47
3947.82 30
3947.96 12
3948.11 0
3948.25 0
3948.39 0
3948.54 0
3948.68 0
3948.83 14
3948.97 32
3949.11 49
3949.26 61
3949.40 68
3949.55 70
3949.69 68
3949.83 63
3949.98 59
3950.12 56
3950.27 54
3950.41 52
3950.55 52
3950.70 53
3950.84 55
3950.99 58
3951.13 63
3951.27 71
3951.42 80
3951.56 90
3951.71 100
3951.85 109
3951.99 114
3952.14 117
3952.28 116
3952.43 114
3952.57 109
3952.71 105
3952.86 100
3953.00 97
3953.15 94
3953.29 93
3953.43 93
3953.58 93
3953.72 93
3953.87 93
3954.01 92
3954.15 90
3954.30 86
3954.44 80
3954.59 73
3954.73 64
3954.87 56
3955.02 47
3955.16 38
3955.31 31
3955.45 25
3955.60 21
3955.74 18
3955.88 18
3956.03 19
3956.17 21
3956.32 24
3956.46 25
3956.60 25
3956.75 23
3956.89 19
3957.04 14
3957.18 8
3957.32 1
3957.47 0
3957.61 0
3957.76 0
3957.90 0
3958.05 0
3958.19 0
3958.33 0
3958.48 0
3958.62 10
3958.77 21
3958.91 30
3959.05 38
3959.20 42
3959.34 42
3959.49 40
3959.63 36
3959.78 32
3959.92 30
3960.06 31
3960.21 36
3960.35 44
3960.50 56
3960.64 69
3960.78 84
3960.93 97
3961.07 107
3961.22 113
3961.36 115
3961.51 112
3961.65 106
3961.79 98
3961.94 90
3962.08 84
3962.23 81
3962.37 82
3962.52 86
3962.66 91
3962.80 96
3962.95 100
3963.09 100
3963.24 97
3963.38 90
3963.52 80
3963.67 70
3963.81 60
3963.96 53
3964.10 48
3964.25 46
3964.39 47
3964.53 49
3964.68 51
3964.82 52
3964.97 53
3965.11 54
3965.26 55
3965.40 59
3965.54 65
3965.69 73
3965.83 82
3965.98 91
3966.12 98
3966.27 100
3966.41 98
3966.55 90
3966.70 79
3966.84 66
3966.99 52
3967.13 40
3967.28 31
3967.42 25
3967.56 22
3967.71 21
3967.85 24
3968.00 29
3968.14 36
3968.29 46
3968.43 57
3968.58 70
3968.72 83
3968.86 96
3969.01 107
3969.15 116
3969.30 125
3969.44 132
3969.59 139
3969.73 147
3969.87 156
3970.02 165
3970.16 176
3970.31 185
3970.45 194
3970.60 200
3970.74 202
3970.88 201
3971.03 197
3971.17 190
3971.32 183
3971.46 175
3971.61 168
3971.75 160
3971.90 151
3972.04 141
3972.18 130
3972.33 117
3972.47 105
3972.62 94
3972.76 85
3972.91 77
3973.05 72
3973.20 69
3973.34 66
3973.48 65
3973.63 65
3973.77 66
3973.92 69
3974.06 74
3974.21 80
3974.35 88
3974.50 96
3974.64 106
3974.78 115
3974.93 123
3975.07 129
3975.22 133
3975.36 135
3975.51 135
3975.65 134
3975.80 132
3975.94 130
3976.08 129
3976.23 128
3976.37 126
3976.52 124
3976.66 120
3976.81 115
3976.95 108
3977.10 99
3977.24 90
3977.38 82
3977.53 76
3977.67 72
3977.82 71
3977.96 74
3978.11 81
3978.25 89
3978.40 98
3978.54 106
3978.69 111
3978.83 113
3978.97 111
3979.12 107
3979.26 101
3979.41 95
3979.55 91
3979.70 91
3979.84 94
3979.99 101
3980.13 109
3980.28 117
3980.42 121
3980.56 121
3980.71 117
3980.85 111
3981.00 105
3981.14 100
3981.29 99
3981.43 103
3981.58 110
3981.72 120
3981.87 131
3982.01 139
3982.15 145
3982.30 146
3982.44 143
3982.59 136
3982.73 126
3982.88 115
3983.02 105
3983.17 98
3983.31 95
3983.46 97
3983.60 103
3983.75 111
3983.89 119
3984.03 126
3984.18 132
3984.32 135
3984.47 137
3984.61 139
3984.76 140
3984.90 141
3985.05 142
3985.19 142
3985.34 140
3985.48 135
3985.63 128
3985.77 119
3985.92 110
3986.06 100
3986.20 93
3986.35 87
3986.49 85
3986.64 85
3986.78 88
3986.93 92
3987.07 97
3987.22 100
3987.36 101
3987.51 99
3987.65 93
3987.80 85
3987.94 77
3988.09 69
3988.23 62
3988.37 56
3988.52 53
3988.66 51
3988.81 51
3988.95 53
3989.10 57
3989.24 64
3989.39 73
3989.53 83
3989.68 93
3989.82 102
3989.97 107
3990.11 108
3990.26 108
3990.40 106
3990.55 107
3990.69 110
3990.83 118
3990.98 128
3991.12 139
3991.27 149
3991.41 156
3991.56 157
3991.70 154
3991.85 146
3991.99 136
3992.14 124
3992.28 114
3992.43 106
3992.57 101
3992.72 100
3992.86 103
3993.01 108
3993.15 117
3993.30 126
3993.44 136
3993.59 144
3993.73 151
3993.88 155
3994.02 154
3994.16 149
3994.31 141
3994.45 129
3994.60 115
3994.74 101
3994.89 89
3995.03 80
3995.18 76
3995.32 77
3995.47 82
3995.61 90
3995.76 102
3995.90 115
3996.05 129
3996.19 142
3996.34 154
3996.48 164
3996.63 172
3996.77 177
3996.92 180
3997.06 181
3997.21 181
3997.35 182
3997.50 182
3997.64 183
3997.79 185
3997.93 186
3998.08 188
3998.22 190
3998.37 191
3998.51 192
3998.66 192
3998.80 191
3998.94 189
3999.09 184
3999.23 177
3999.38 169
3999.52 161
3999.67 155
3999.81 152
3999.96 152
4000.10 157
4000.25 165
4000.39 176
4000.54 188
4000.68 201
4000.83 211
4000.97 218
4001.12 222
4001.26 221
4001.41 216
4001.55 208
4001.70 199
4001.84 189
4001.99 180
4002.13 171
4002.28 164
4002.42 158
4002.57 153
4002.71 149
4002.86 146
4003.00 145
4003.15 144
4003.29 145
4003.44 145
4003.58 144
4003.73 143
4003.87 140
4004.02 138
4004.16 135
4004.31 132
4004.45 131
4004.60 131
4004.74 132
4004.89 134
4005.03 137
4005.18 139
4005.32 139
4005.47 139
4005.61 136
4005.76 134
4005.90 133
4006.05 135
4006.19 140
4006.34 150
4006.48 162
4006.63 177
4006.77 190
4006.92 201
4007.06 209
4007.21 212
4007.35 214
4007.50 214
4007.64 213
4007.79 213
4007.93 213
4008.08 213
4008.22 212
4008.37 207
4008.51 199
4008.66 187
4008.80 173
4008.95 158
4009.09 143
4009.24 128
4009.38 117
4009.53 109
4009.67 105
4009.82 106
4009.96 111
4010.11 120
4010.25 131
4010.40 144
4010.54 155
4010.69 165
4010.83 173
4010.98 180
4011.13 186
4011.27 192
4011.42 199
4011.56 204
4011.71 207
4011.85 207
4012.00 202
4012.14 194
4012.29 182
4012.43 170
4012.58 158
4012.72 150
4012.87 144
4013.01 141
4013.16 139
4013.30 138
4013.45 136
4013.59 134
4013.74 131
4013.88 128
4014.03 127
4014.17 127
4014.32 129
4014.46 132
4014.61 135
4014.75 137
4014.90 140
4015.04 143
4015.19 147
4015.33 152
4015.48 160
4015.62 168
4015.77 177
4015.92 185
4016.06 190
4016.21 191
4016.35 187
4016.50 178
4016.64 164
4016.79 147
4016.93 128
4017.08 108
4017.22 88
4017.37 69
4017.51 52
4017.66 38
4017.80 27
4017.95 18
4018.09 11
4018.24 6
4018.38 3
4018.53 1
4018.67 1
4018.82 1
4018.97 4
4019.11 8
4019.26 14
4019.40 22
4019.55 31
4019.69 40
4019.84 46
4019.98 49
4020.13 48
4020.27 43
4020.42 35
4020.56 24
4020.71 12
4020.85 1
4021.00 0
4021.14 0
4021.29 0
4021.43 0
4021.58 0
4021.73 0
4021.87 0
4022.02 4
4022.16 11
4022.31 17
4022.45 20
4022.60 22
4022.74 24
4022.89 28
4023.03 32
4023.18 37
4023.32 40
4023.47 41
4023.61 40
4023.76 35
4023.91 31
4024.05 27
4024.20 26
4024.34 29
4024.49 35
4024.63 41
4024.78 47
4024.92 49
4025.07 48
4025.21 43
4025.36 37
4025.50 31
4025.65 25
4025.80 21
4025.94 19
4026.09 18
4026.23 18
4026.38 18
4026.52 20
4026.67 22
4026.81 26
4026.96 31
4027.10 36
4027.25 42
4027.39 47
4027.54 52
4027.69 55
4027.83 57
4027.98 58
4028.12 57
4028.27 54
4028.41 50
4028.56 45
4028.70 39
4028.85 33
4028.99 27
4029.14 22
4029.28 17
4029.43 13
4029.58 9
4029.72 6
4029.87 5
4030.01 5
4030.16 9
4030.30 14
4030.45 22
4030.59 31
4030.74 40
4030.89 48
4031.03 51
4031.18 51
4031.32 46
4031.47 40
4031.61 35
4031.76 32
4031.90 33
4032.05 40
4032.19 51
4032.34 63
4032.49 76
4032.63 85
4032.78 90
4032.92 91
4033.07 87
4033.21 80
4033.36 72
4033.50 64
4033.65 58
4033.80 55
4033.94 54
4034.09 56
4034.23 58
4034.38 59
4034.52 59
4034.67 56
4034.81 52
4034.96 47
4035.10 43
4035.25 39
4035.40 38
4035.54 39
4035.69 42
4035.83 45
4035.98 48
4036.12 49
4036.27 49
4036.41 47
4036.56 44
4036.71 41
4036.85 40
4037.00 42
4037.14 45
4037.29 51
4037.43 58
4037.58 65
4037.73 72
4037.87 78
4038.02 85
4038.16 92
4038.31 100
4038.45 110
4038.60 121
4038.74 133
4038.89 145
4039.04 154
4039.18 161
4039.33 165
4039.47 165
4039.62 162
4039.76 156
4039.91 148
4040.06 138
4040.20 130
4040.35 122
4040.49 117
4040.64 113
4040.78 113
4040.93 114
4041.07 116
4041.22 118
4041.37 120
4041.51 124
4041.66 128
4041.80 133
4041.95 140
4042.09 146
4042.24 152
4042.39 154
4042.53 154
4042.68 150
4042.82 145
4042.97 140
4043.11 137
4043.26 137
4043.41 141
4043.55 149
4043.70 158
4043.84 166
4043.99 172
4044.13 174
4044.28 173
4044.43 168
4044.57 160
4044.72 152
4044.86 142
4045.01 134
4045.15 126
4045.30 119
4045.45 113
4045.59 108
4045.74 104
4045.88 101
4046.03 99
4046.17 99
4046.32 101
4046.47 106
4046.61 112
4046.76 118
4046.90 124
4047.05 128
4047.19 128
4047.34 124
4047.49 117
4047.63 108
4047.78 98
4047.92 88
4048.07 79
4048.21 72
4048.36 66
4048.51 60
4048.65 53
4048.80 47
4048.94 40
4049.09 34
4049.24 30
4049.38 29
4049.53 30
4049.67 33
4049.82 37
4049.96 40
4050.11 43
4050.26 44
4050.40 44
4050.55 43
4050.69 43
4050.84 45
4050.99 49
4051.13 55
4051.28 62
4051.42 71
4051.57 79
4051.71 86
4051.86 91
4052.01 94
4052.15 94
4052.30 92
4052.44 89
4052.59 86
4052.74 83
4052.88 81
4053.03 79
4053.17 78
4053.32 76
4053.46 74
4053.61 70
4053.76 65
4053.90 58
4054.05 51
4054.19 44
4054.34 39
4054.49 35
4054.63 33
4054.78 34
4054.92 36
4055.07 38
4055.22 40
4055.36 40
4055.51 37
4055.65 33
4055.80 28
4055.95 22
4056.09 16
4056.24 14
4056.38 15
4056.53 20
4056.67 29
4056.82 40
4056.97 53
4057.11 65
4057.26 75
4057.40 82
4057.55 85
4057.70 86
4057.84 85
4057.99 83
4058.13 81
4058.28 79
4058.43 79
4058.57 81
4058.72 86
4058.86 93
4059.01 104
4059.16 118
4059.30 136
4059.45 155
4059.59 175
4059.74 195
4059.89 211
4060.03 223
4060.18 230
4060.32 231
4060.47 229
4060.62 224
4060.76 219
4060.91 215
4061.05 215
4061.20 218
4061.35 222
4061.49 227
4061.64 229
4061.78 228
4061.93 222
4062.08 213
4062.22 201
4062.37 188
4062.51 178
4062.66 171
4062.81 167
4062.95 168
4063.10 173
4063.24 179
4063.39 188
4063.54 196
4063.68 204
4063.83 211
4063.98 215
4064.12 216
4064.27 214
4064.41 207
4064.56 195
4064.71 180
4064.85 163
4065.00 146
4065.14 131
4065.29 122
4065.44 118
4065.58 121
4065.73 128
4065.87 137
4066.02 146
4066.17 152
4066.31 155
4066.46 154
4066.60 151
4066.75 146
4066.90 141
4067.04 137
4067.19 134
4067.34 132
4067.48 131
4067.63 130
4067.77 129
4067.92 126
4068.07 122
4068.21 117
4068.36 110
4068.50 101
4068.65 92
4068.80 83
4068.94 75
4069.09 70
4069.24 67
4069.38 67
4069.53 68
4069.67 69
4069.82 69
4069.97 66
4070.11 60
4070.26 53
4070.40 45
4070.55 38
4070.70 33
4070.84 31
4070.99 32
4071.14 35
4071.28 38
4071.43 40
4071.57 40
4071.72 37
4071.87 31
4072.01 22
4072.16 14
4072.31 7
4072.45 3
4072.60 3
4072.74 8
4072.89 16
4073.04 27
4073.18 38
4073.33 50
4073.48 60
4073.62 70
4073.77 78
4073.91 85
4074.06 90
4074.21 93
4074.35 93
4074.50 90
4074.65 86
4074.79 80
4074.94 74
4075.08 68
4075.23 63
4075.38 58
4075.52 52
4075.67 43
4075.82 32
4075.96 20
4076.11 6
4076.25 0
4076.40 0
4076.55 0
4076.69 0
4076.84 0
4076.99 0
4077.13 6
4077.28 16
4077.42 22
4077.57 26
4077.72 26
4077.86 23
4078.01 19
4078.16 13
4078.30 8
4078.45 2
4078.60 0
4078.74 0
4078.89 0
4079.03 0
4079.18 0
4079.33 0
4079.47 0
4079.62 0
4079.77 13
4079.91 29
4080.06 43
4080.21 52
4080.35 57
4080.50 55
4080.64 49
4080.79 41
4080.94 31
4081.08 22
4081.23 17
4081.38 16
4081.52 19
4081.67 25
4081.82 33
4081.96 39
4082.11 44
4082.25 46
4082.40 44
4082.55 41
4082.69 38
4082.84 35
4082.99 32
4083.13 30
4083.28 27
4083.43 24
4083.57 19
4083.72 14
4083.86 7
4084.01 2
4084.16 0
4084.30 0
4084.45 0
4084.60 0
4084.74 0
4084.89 1
4085.04 2
4085.18 2
4085.33 1
4085.48 0
4085.62 0
4085.77 0
4085.92 3
4086.06 7
4086.21 13
4086.35 19
4086.50 26
4086.65 33
4086.79 40
4086.94 48
4087.09 58
4087.23 68
4087.38 79
4087.53 88
4087.67 95
4087.82 98
4087.97 97
4088.11 94
4088.26 90
4088.41 86
4088.55 85
4088.70 87
4088.84 91
4088.99 95
4089.14 98
4089.28 100
4089.43 99
4089.58 97
4089.72 93
4089.87 88
4090.02 85
4090.16 82
4090.31 80
4090.46 78
4090.60 75
4090.75 72
4090.90 68
4091.04 65
4091.19 63
4091.34 63
4091.48 65
4091.63 68
4091.78 72
4091.92 75
4092.07 77
4092.22 77
4092.36 76
4092.51 74
4092.66 71
4092.80 68
4092.95 67
4093.10 67
4093.24 68
4093.39 70
4093.53 72
4093.68 74
4093.83 74
4093.97 73
4094.12 68
4094.27 61
4094.41 51
4094.56 39
4094.71 25
4094.85 11
4095.00 0
4095.15 0
4095.29 0
4095.44 0
4095.59 0
4095.73 0
4095.88 0
4096.03 0
4096.17 6
4096.32 17
4096.47 27
4096.61 35
4096.76 41
4096.91 46
4097.05 53
4097.20 61
4097.35 69
4097.49 78
4097.64 85
4097.79 90
4097.93 92
4098.08 93
4098.23 93
4098.37 93
4098.52 95
4098.67 99
4098.81 103
4098.96 106
4099.11 107
4099.25 106
4099.40 102
4099.55 97
4099.69 92
4099.84 88
4099.99 86
4100.13 87
4100.28 90
4100.43 96
4100.57 102
4100.72 108
4100.87 114
4101.01 118
4101.16 119
4101.31 116
4101.46 111
4101.60 103
4101.75 93
4101.90 83
4102.04 73
4102.19 66
4102.34 61
4102.48 58
4102.63 58
4102.78 59
4102.92 61
4103.07 64
4103.22 67
4103.36 70
4103.51 71
4103.66 72
4103.80 71
4103.95 70
4104.10 67
4104.24 65
4104.39 63
4104.54 62
4104.68 59
4104.83 55
4104.98 48
4105.12 40
4105.27 30
4105.42 21
4105.57 14
4105.71 11
4105.86 12
4106.01 17
4106.15 25
4106.30 33
4106.45 40
4106.59 45
4106.74 47
4106.89 46
4107.03 44
4107.18 40
4107.33 36
4107.47 32
4107.62 27
4107.77 22
4107.91 17
4108.06 11
4108.21 6
4108.36 1
4108.50 0
4108.65 0
4108.80 0
4108.94 0
4109.09 0
4109.24 7
4109.38 14
4109.53 22
4109.68 30
4109.82 36
4109.97 42
4110.12 46
4110.26 49
4110.41 51
4110.56 52
4110.71 53
4110.85 54
4111.00 55
4111.15 55
4111.29 55
4111.44 54
4111.59 52
4111.73 49
4111.88 45
4112.03 39
4112.17 33
4112.32 26
4112.47 18
4112.62 10
4112.76 3
4112.91 0
4113.06 0
4113.20 0
4113.35 0
4113.50 0
4113.64 1
4113.79 6
4113.94 9
4114.08 13
4114.23 15
4114.38 18
4114.53 22
4114.67 26
4114.82 31
4114.97 36
4115.11 39
4115.26 42
4115.41 42
4115.55 42
4115.70 42
4115.85 42
4116.00 42
4116.14 43
4116.29 43
4116.44 42
4116.58 39
4116.73 35
4116.88 30
4117.02 24
4117.17 19
4117.32 16
4117.47 16
4117.61 18
4117.76 23
4117.91 30
4118.05 38
4118.20 45
4118.35 51
4118.50 55
4118.64 56
4118.79 55
4118.94 52
4119.08 49
4119.23 46
4119.38 43
4119.52 40
4119.67 36
4119.82 33
4119.97 30
4120.11 28
4120.26 26
4120.41 25
4120.55 25
4120.70 25
4120.85 25
4121.00 25
4121.14 25
4121.29 25
4121.44 27
4121.58 28
4121.73 31
4121.88 33
4122.03 34
4122.17 36
4122.32 37
4122.47 37
4122.61 37
4122.76 37
4122.91 36
4123.05 35
4123.20 33
4123.35 31
4123.50 30
4123.64 29
4123.79 28
4123.94 28
4124.08 29
4124.23 29
4124.38 28
4124.53 26
4124.67 21
4124.82 14
4124.97 5
4125.11 0
4125.26 0
4125.41 0
4125.56 0
4125.70 0
4125.85 0
4126.00 0
4126.15 0
4126.29 3
4126.44 9
4126.59 14
4126.73 20
4126.88 27
4127.03 35
4127.18 43
4127.32 50
4127.47 56
4127.62 59
4127.76 59
4127.91 57
4128.06 55
4128.21 53
4128.35 51
4128.50 51
4128.65 52
4128.79 55
4128.94 59
4129.09 65
4129.24 71
4129.38 78
4129.53 84
4129.68 90
4129.83 95
4129.97 99
4130.12 101
4130.27 102
4130.41 102
4130.56 100
4130.71 95
4130.86 89
4131.00 83
4131.15 76
4131.30 72
4131.45 70
4131.59 73
4131.74 80
4131.89 91
4132.03 105
4132.18 120
4132.33 135
4132.48 149
4132.62 161
4132.77 169
4132.92 174
4133.07 176
4133.21 175
4133.36 171
4133.51 165
4133.66 160
4133.80 155
4133.95 152
4134.10 151
4134.24 151
4134.39 151
4134.54 149
4134.69 145
4134.83 138
4134.98 128
4135.13 116
4135.28 104
4135.42 91
4135.57 79
4135.72 68
4135.87 58
4136.01 49
4136.16 42
4136.31 37
4136.45 35
4136.60 35
4136.75 38
4136.90 42
4137.04 46
4137.19 48
4137.34 48
4137.49 44
4137.63 38
4137.78 29
4137.93 20
4138.08 12
4138.22 8
4138.37 9
4138.52 14
4138.67 25
4138.81 38
4138.96 53
4139.11 67
4139.26 79
4139.40 88
4139.55 92
4139.70 94
4139.84 93
4139.99 91
4140.14 89
4140.29 88
4140.43 89
4140.58 92
4140.73 97
4140.88 103
4141.02 111
4141.17 119
4141.32 127
4141.47 135
4141.61 142
4141.76 148
4141.91 153
4142.06 156
4142.20 157
4142.35 158
4142.50 160
4142.65 164
4142.79 169
4142.94 176
4143.09 184
4143.24 193
4143.38 202
4143.53 209
4143.68 213
4143.83 214
4143.97 211
4144.12 204
4144.27 194
4144.42 181
4144.56 167
4144.71 154
4144.86 145
4145.01 139
4145.15 138
4145.30 139
4145.45 142
4145.60 144
4145.74 144
4145.89 142
4146.04 139
4146.19 136
4146.33 135
4146.48 136
4146.63 138
4146.78 141
4146.92 144
4147.07 145
4147.22 143
4147.37 138
4147.51 133
4147.66 126
4147.81 119
4147.96 113
4148.11 106
4148.25 98
4148.40 89
4148.55 79
4148.70 67
4148.84 55
4148.99 42
4149.14 30
4149.29 20
4149.43 11
4149.58 4
4149.73 0
4149.88 0
4150.02 0
4150.17 0
4150.32 0
4150.47 1
4150.61 2
4150.76 0
4150.91 0
4151.06 0
4151.20 0
4151.35 0
4151.50 2
4151.65 11
4151.80 22
4151.94 36
4152.09 49
4152.24 61
4152.39 70
4152.53 77
4152.68 81
4152.83 83
4152.98 86
4153.12 90
4153.27 96
4153.42 103
4153.57 112
4153.71 121
4153.86 129
4154.01 135
4154.16 140
4154.31 145
4154.45 150
4154.60 154
4154.75 159
4154.90 163
4155.04 165
4155.19 166
4155.34 165
4155.49 162
4155.63 158
4155.78 153
4155.93 149
4156.08 146
4156.23 143
4156.37 141
4156.52 140
4156.67 140
4156.82 141
4156.96 142
4157.11 145
4157.26 148
4157.41 153
4157.56 159
4157.70 164
4157.85 170
4158.00 174
4158.15 177
4158.29 179
4158.44 179
4158.59 179
4158.74 179
4158.89 180
4159.03 180
4159.18 181
4159.33 181
4159.48 180
4159.62 178
4159.77 175
4159.92 172
4160.07 169
4160.22 167
4160.36 167
4160.51 168
4160.66 170
4160.81 174
4160.95 180
4161.10 186
4161.25 192
4161.40 199
4161.55 207
4161.69 213
4161.84 218
4161.99 220
4162.14 219
4162.28 215
4162.43 207
4162.58 196
4162.73 184
4162.88 170
4163.02 157
4163.17 145
4163.32 135
4163.47 129
4163.62 127
4163.76 128
4163.91 132
4164.06 137
4164.21 142
4164.35 145
4164.50 147
4164.65 146
4164.80 143
4164.95 140
4165.09 137
4165.24 136
4165.39 137
4165.54 140
4165.69 146
4165.83 154
4165.98 164
4166.13 173
4166.28 182
4166.42 189
4166.57 191
4166.72 188
4166.87 181
4167.02 170
4167.16 156
4167.31 143
4167.46 131
4167.61 121
4167.76 116
4167.90 114
4168.05 115
4168.20 117
4168.35 120
4168.50 125
4168.64 130
4168.79 136
4168.94 142
4169.09 149
4169.24 156
4169.38 161
4169.53 165
4169.68 167
4169.83 167
4169.98 166
4170.12 165
4170.27 165
4170.42 167
4170.57 171
4170.72 177
4170.86 183
4171.01 188
4171.16 192
4171.31 193
4171.46 192
4171.60 190
4171.75 189
4171.90 188
4172.05 189
4172.20 192
4172.34 195
4172.49 200
4172.64 204
4172.79 207
4172.94 210
4173.08 213
4173.23 216
4173.38 220
4173.53 225
4173.68 232
4173.82 239
4173.97 246
4174.12 251
4174.27 252
4174.42 250
4174.56 245
4174.71 237
4174.86 228
4175.01 219
4175.16 213
4175.30 210
4175.45 208
4175.60 206
4175.75 204
4175.90 199
4176.04 192
4176.19 184
4176.34 176
4176.49 170
4176.64 167
4176.78 168
4176.93 173
4177.08 180
4177.23 187
4177.38 193
4177.53 197
4177.67 198
4177.82 196
4177.97 191
4178.12 184
4178.27 176
4178.41 167
4178.56 159
4178.71 152
4178.86 148
4179.01 147
4179.15 150
4179.30 156
4179.45 164
4179.60 173
4179.75 180
4179.90 183
4180.04 180
4180.19 173
4180.34 160
4180.49 143
4180.64 125
4180.78 108
4180.93 93
4181.08 83
4181.23 76
4181.38 74
4181.52 77
4181.67 83
4181.82 91
4181.97 100
4182.12 108
4182.27 114
4182.41 118
4182.56 119
4182.71 116
4182.86 111
4183.01 105
4183.15 97
4183.30 90
4183.45 82
4183.60 76
4183.75 72
4183.90 70
4184.04 72
4184.19 78
4184.34 87
4184.49 97
4184.64 108
4184.79 117
4184.93 125
4185.08 130
4185.23 133
4185.38 137
4185.53 143
4185.67 152
4185.82 166
4185.97 183
4186.12 203
4186.27 223
4186.42 241
4186.56 256
4186.71 264
4186.86 267
4187.01 266
4187.16 261
4187.31 256
4187.45 252
4187.60 250
4187.75 250
4187.90 253
4188.05 256
4188.20 258
4188.34 259
4188.49 259
4188.64 259
4188.79 259
4188.94 261
4189.09 264
4189.23 270
4189.38 276
4189.53 281
4189.68 284
4189.83 283
4189.98 279
4190.12 272
4190.27 264
4190.42 257
4190.57 253
4190.72 252
4190.86 253
4191.01 257
4191.16 260
4191.31 263
4191.46 264
4191.61 263
4191.76 262
4191.90 260
4192.05 260
4192.20 261
4192.35 265
4192.50 272
4192.65 283
4192.79 298
4192.94 319
4193.09 343
4193.24 371
4193.39 400
4193.54 428
4193.68 454
4193.83 475
4193.98 493
4194.13 509
4194.28 526
4194.43 544
4194.57 566
4194.72 590
4194.87 616
4195.02 643
4195.17 667
4195.32 690
4195.46 711
4195.61 732
4195.76 754
4195.91 780
4196.06 811
4196.21 849
4196.36 892
4196.50 940
4196.65 991
4196.80 1043
4196.95 1093
4197.10 1140
4197.25 1182
4197.39 1219
4197.54 1250
4197.69 1277
4197.84 1300
4197.99 1321
4198.14 1340
4198.29 1357
4198.43 1373
4198.58 1386
4198.73 1396
4198.88 1401
4199.03 1403
4199.18 1400
4199.32 1393
4199.47 1382
4199.62 1367
4199.77 1348
4199.92 1324
4200.07 1297
4200.22 1268
4200.36 1238
4200.51 1209
4200.66 1182
4200.81 1157
4200.96 1135
4201.11 1115
4201.26 1096
4201.40 1078
4201.55 1059
4201.70 1039
4201.85 1016
4202.00 990
4202.15 961
4202.29 927
4202.44 889
4202.59 849
4202.74 807
4202.89 767
4203.04 729
4203.19 695
4203.33 666
4203.48 642
4203.63 623
4203.78 607
4203.93 595
4204.08 586
4204.23 581
4204.37 578
4204.52 578
4204.67 581
4204.82 585
4204.97 589
4205.12 592
4205.27 592
4205.41 591
4205.56 587
4205.71 581
4205.86 574
4206.01 566
4206.16 559
4206.31 552
4206.46 547
4206.60 542
4206.75 539
4206.90 536
4207.05 535
4207.20 535
4207.35 536
4207.50 537
4207.64 538
4207.79 540
4207.94 541
4208.09 543
4208.24 545
4208.39 548
4208.54 549
4208.68 548
4208.83 544
4208.98 535
4209.13 523
4209.28 509
4209.43 494
4209.58 480
4209.73 470
4209.87 464
4210.02 460
4210.17 458
4210.32 455
4210.47 450
4210.62 443
4210.77 434
4210.91 425
4211.06 416
4211.21 409
4211.36 404
4211.51 403
4211.66 403
4211.81 405
4211.96 408
4212.10 413
4212.25 417
4212.40 422
4212.55 425
4212.70 427
4212.85 427
4213.00 423
4213.15 417
4213.29 409
4213.44 400
4213.59 390
4213.74 381
4213.89 372
4214.04 363
4214.19 355
4214.34 347
4214.48 338
4214.63 330
4214.78 321
4214.93 312
4215.08 305
4215.23 298
4215.38 294
4215.53 293
4215.67 296
4215.82 301
4215.97 308
4216.12 316
4216.27 321
4216.42 322
4216.57 319
4216.72 311
4216.86 298
4217.01 283
4217.16 267
4217.31 251
4217.46 239
4217.61 229
4217.76 224
4217.91 223
4218.05 226
4218.20 231
4218.35 238
4218.50 246
4218.65 254
4218.80 260
4218.95 264
4219.10 264
4219.25 262
4219.39 256
4219.54 248
4219.69 240
4219.84 232
4219.99 226
4220.14 222
4220.29 222
4220.44 224
4220.59 228
4220.73 233
4220.88 237
4221.03 240
4221.18 241
4221.33 239
4221.48 236
4221.63 231
4221.78 227
4221.93 225
4222.07 226
4222.22 230
4222.37 238
4222.52 248
4222.67 258
4222.82 266
4222.97 271
4223.12 269
4223.27 261
4223.41 247
4223.56 229
4223.71 210
4223.86 192
4224.01 178
4224.16 169
4224.31 166
4224.46 168
4224.61 172
4224.75 175
4224.90 175
4225.05 170
4225.20 161
4225.35 148
4225.50 133
4225.65 118
4225.80 105
4225.95 93
4226.10 83
4226.24 75
4226.39 69
4226.54 64
4226.69 62
4226.84 62
4226.99 65
4227.14 70
4227.29 78
4227.44 89
4227.58 101
4227.73 116
4227.88 132
4228.03 149
4228.18 166
4228.33 182
4228.48 195
4228.63 203
4228.78 208
4228.93 207
4229.07 203
4229.22 194
4229.37 183
4229.52 168
4229.67 151
4229.82 133
4229.97 114
4230.12 95
4230.27 78
4230.42 62
4230.57 49
4230.71 37
4230.86 26
4231.01 14
4231.16 3
4231.31 0
4231.46 0
4231.61 0
4231.76 0
4231.91 0
4232.06 0
4232.20 0
4232.35 0
4232.50 7
4232.65 19
4232.80 33
4232.95 45
4233.10 56
4233.25 63
4233.40 66
4233.55 65
4233.70 62
4233.84 56
4233.99 52
4234.14 49
4234.29 49
4234.44 51
4234.59 55
4234.74 58
4234.89 59
4235.04 57
4235.19 51
4235.34 42
4235.48 32
4235.63 23
4235.78 16
4235.93 14
4236.08 17
4236.23 24
4236.38 35
4236.53 46
4236.68 57
4236.83 66
4236.98 73
4237.13 78
4237.27 83
4237.42 87
4237.57 92
4237.72 97
4237.87 102
4238.02 107
4238.17 110
4238.32 111
4238.47 110
4238.62 108
4238.77 104
4238.92 100
4239.06 95
4239.21 89
4239.36 84
4239.51 80
4239.66 78
4239.81 76
4239.96 76
4240.11 78
4240.26 80
4240.41 82
4240.56 82
4240.71 81
4240.86 78
4241.00 74
4241.15 70
4241.30 67
4241.45 66
4241.60 67
4241.75 70
4241.90 73
4242.05 75
4242.20 74
4242.35 69
4242.50 62
4242.65 51
4242.80 40
4242.94 30
4243.09 22
4243.24 18
4243.39 17
4243.54 18
4243.69 20
4243.84 21
4243.99 22
4244.14 22
4244.29 22
4244.44 22
4244.59 23
4244.74 27
4244.89 32
4245.03 38
4245.18 44
4245.33 50
4245.48 55
4245.63 60
4245.78 65
4245.93 69
4246.08 74
4246.23 79
4246.38 84
4246.53 90
4246.68 95
4246.83 102
4246.98 109
4247.12 117
4247.27 123
4247.42 129
4247.57 133
4247.72 135
4247.87 135
4248.02 135
4248.17 134
4248.32 135
4248.47 137
4248.62 140
4248.77 142
4248.92 141
4249.07 136
4249.22 126
4249.37 112
4249.51 96
4249.66 79
4249.81 63
4249.96 50
4250.11 41
4250.26 34
4250.41 31
4250.56 28
4250.71 26
4250.86 23
4251.01 19
4251.16 16
4251.31 13
4251.46 12
4251.61 12
4251.76 14
4251.90 17
4252.05 21
4252.20 25
4252.35 28
4252.50 29
4252.65 30
4252.80 28
4252.95 24
4253.10 17
4253.25 9
4253.40 0
4253.55 0
4253.70 0
4253.85 0
4254.00 0
4254.15 0
4254.30 0
4254.45 0
4254.59 7
4254.74 17
4254.89 23
4255.04 28
4255.19 30
4255.34 32
4255.49 34
4255.64 38
4255.79 42
4255.94 46
4256.09 50
4256.24 52
4256.39 53
4256.54 53
4256.69 52
4256.84 51
4256.99 50
4257.14 50
4257.29 49
4257.44 48
4257.58 48
4257.73 48
4257.88 50
4258.03 54
4258.18 60
4258.33 66
4258.48 71
4258.63 73
4258.78 72
4258.93 68
4259.08 60
4259.23 49
4259.38 38
4259.53 28
4259.68 21
4259.83 18
4259.98 19
4260.13 24
4260.28 29
4260.43 34
4260.58 36
4260.73 35
4260.87 32
4261.02 26
4261.17 21
4261.32 16
4261.47 13
4261.62 12
4261.77 13
4261.92 17
4262.07 22
4262.22 29
4262.37 36
4262.52 43
4262.67 50
4262.82 56
4262.97 59
4263.12 61
4263.27 62
4263.42 63
4263.57 63
4263.72 64
4263.87 65
4264.02 66
4264.17 66
4264.32 65
4264.47 63
4264.61 60
4264.76 58
4264.91 56
4265.06 56
4265.21 56
4265.36 58
4265.51 62
4265.66 65
4265.81 70
4265.96 74
4266.11 77
4266.26 80
4266.41 81
4266.56 81
4266.71 79
4266.86 77
4267.01 73
4267.16 69
4267.31 65
4267.46 59
4267.61 53
4267.76 46
4267.91 39
4268.06 33
4268.21 28
4268.36 26
4268.51 26
4268.66 29
4268.81 31
4268.96 34
4269.11 35
4269.26 34
4269.40 33
4269.55 31
4269.70 29
4269.85 30
4270.00 33
4270.15 38
4270.30 44
4270.45 51
4270.60 56
4270.75 60
4270.90 61
4271.05 62
4271.20 62
4271.35 62
4271.50 65
4271.65 70
4271.80 76
4271.95 83
4272.10 90
4272.25 96
4272.40 99
4272.55 100
4272.70 99
4272.85 98
4273.00 97
4273.15 99
4273.30 103
4273.45 110
4273.60 119
4273.75 128
4273.90 136
4274.05 142
4274.20 145
4274.35 145
4274.50 142
4274.65 138
4274.80 134
4274.95 132
4275.10 131
4275.25 132
4275.40 134
4275.55 136
4275.70 138
4275.85 136
4276.00 132
4276.15 123
4276.29 110
4276.44 94
4276.59 75
4276.74 56
4276.89 38
4277.04 23
4277.19 11
4277.34 4
4277.49 0
4277.64 0
4277.79 0
4277.94 0
4278.09 0
4278.24 0
4278.39 0
4278.54 0
4278.69 0
4278.84 0
4278.99 4
4279.14 11
4279.29 17
4279.44 22
4279.59 24
4279.74 24
4279.89 24
4280.04 24
4280.19 27
4280.34 31
4280.49 37
4280.64 43
4280.79 48
4280.94 51
4281.09 51
4281.24 48
4281.39 42
4281.54 36
4281.69 29
4281.84 23
4281.99 20
4282.14 20
4282.29 21
4282.44 25
4282.59 31
4282.74 37
4282.89 43
4283.04 49
4283.19 54
4283.34 58
4283.49 60
4283.64 60
4283.79 59
4283.94 56
4284.09 53
4284.24 50
4284.39 48
4284.54 48
4284.69 52
4284.84 58
4284.99 66
4285.14 75
4285.29 84
4285.44 92
4285.59 97
4285.74 99
4285.89 98
4286.04 93
4286.19 87
4286.34 79
4286.49 73
4286.64 70
4286.79 71
4286.94 76
4287.09 85
4287.24 97
4287.39 111
4287.54 124
4287.69 134
4287.84 139
4287.99 139
4288.14 134
4288.29 127
4288.44 119
4288.59 113
4288.74 109
4288.89 109
4289.04 112
4289.19 116
4289.34 118
4289.49 118
4289.64 115
4289.79 111
4289.94 106
4290.09 101
4290.24 100
4290.39 100
4290.54 102
4290.69 105
4290.84 107
4290.99 106
4291.14 103
4291.29 98
4291.44 91
4291.59 84
4291.74 77
4291.89 71
4292.04 68
4292.19 66
4292.34 67
4292.49 70
4292.64 76
4292.79 84
4292.94 92
4293.09 99
4293.24 104
4293.39 107
4293.54 107
4293.69 105
4293.85 101
4294.00 96
4294.15 92
4294.30 87
4294.45 83
4294.60 78
4294.75 73
4294.90 67
4295.05 61
4295.20 54
4295.35 48
4295.50 44
4295.65 41
4295.80 42
4295.95 45
4296.10 49
4296.25 54
4296.40 58
4296.55 62
4296.70 67
4296.85 73
4297.00 81
4297.15 92
4297.30 106
4297.45 120
4297.60 134
4297.75 144
4297.90 151
4298.05 153
4298.20 152
4298.35 149
4298.50 144
4298.65 140
4298.80 138
4298.95 137
4299.10 137
4299.25 139
4299.40 143
4299.55 149
4299.70 156
4299.85 163
4300.00 172
4300.15 183
4300.30 196
4300.45 210
4300.60 225
4300.75 237
4300.91 246
4301.06 249
4301.21 246
4301.36 239
4301.51 228
4301.66 219
4301.81 211
4301.96 208
4302.11 208
4302.26 210
4302.41 212
4302.56 212
4302.71 210
4302.86 205
4303.01 199
4303.16 191
4303.31 183
4303.46 173
4303.61 162
4303.76 149
4303.91 136
4304.06 123
4304.21 113
4304.36 107
4304.51 106
4304.66 111
4304.81 120
4304.96 131
4305.11 143
4305.26 155
4305.41 166
4305.57 178
4305.72 190
4305.87 202
4306.02 214
4306.17 224
4306.32 231
4306.47 234
4306.62 234
4306.77 230
4306.92 225
4307.07 219
4307.22 214
4307.37 210
4307.52 207
4307.67 205
4307.82 204
4307.97 202
4308.12 199
4308.27 196
4308.42 192
4308.57 188
4308.72 186
4308.87 186
4309.02 189
4309.17 195
4309.32 202
4309.48 209
4309.63 216
4309.78 220
4309.93 221
4310.08 219
4310.23 214
4310.38 206
4310.53 195
4310.68 182
4310.83 168
4310.98 153
4311.13 139
4311.28 126
4311.43 114
4311.58 105
4311.73 97
4311.88 90
4312.03 84
4312.18 79
4312.33 75
4312.48 72
4312.63 73
4312.79 77
4312.94 84
4313.09 94
4313.24 107
4313.39 121
4313.54 135
4313.69 147
4313.84 155
4313.99 156
4314.14 150
4314.29 137
4314.44 119
4314.59 100
4314.74 81
4314.89 67
4315.04 57
4315.19 53
4315.34 53
4315.49 55
4315.65 58
4315.80 62
4315.95 64
4316.10 67
4316.25 70
4316.40 75
4316.55 81
4316.70 88
4316.85 94
4317.00 100
4317.15 103
4317.30 104
4317.45 104
4317.60 103
4317.75 102
4317.90 103
4318.05 106
4318.20 111
4318.36 115
4318.51 117
4318.66 118
4318.81 115
4318.96 110
4319.11 101
4319.26 91
4319.41 81
4319.56 71
4319.71 63
4319.86 56
4320.01 51
4320.16 47
4320.31 43
4320.46 39
4320.61 33
4320.76 26
4320.92 18
4321.07 8
4321.22 0
4321.37 0
4321.52 0
4321.67 0
4321.82 0
4321.97 0
4322.12 0
4322.27 0
4322.42 3
4322.57 13
4322.72 24
4322.87 33
4323.02 41
4323.18 48
4323.33 54
4323.48 59
4323.63 63
4323.78 67
4323.93 69
4324.08 70
4324.23 71
4324.38 70
4324.53 69
4324.68 69
4324.83 69
4324.98 70
4325.13 73
4325.28 76
4325.44 79
4325.59 81
4325.74 83
4325.89 84
4326.04 85
4326.19 87
4326.34 92
4326.49 100
4326.64 110
4326.79 121
4326.94 131
4327.09 139
4327.24 142
4327.39 140
4327.55 135
4327.70 126
4327.85 116
4328.00 108
4328.15 102
4328.30 100
4328.45 101
4328.60 104
4328.75 108
4328.90 114
4329.05 120
4329.20 125
4329.35 129
4329.51 133
4329.66 136
4329.81 138
4329.96 137
4330.11 135
4330.26 130
4330.41 125
4330.56 120
4330.71 116
4330.86 114
4331.01 115
4331.16 118
4331.32 123
4331.47 130
4331.62 136
4331.77 143
4331.92 149
4332.07 156
4332.22 162
4332.37 168
4332.52 172
4332.67 176
4332.82 179
4332.97 182
4333.13 184
4333.28 189
4333.43 197
4333.58 207
4333.73 220
4333.88 233
4334.03 245
4334.18 255
4334.33 261
4334.48 264
4334.63 265
4334.78 265
4334.94 266
4335.09 270
4335.24 278
4335.39 289
4335.54 302
4335.69 317
4335.84 333
4335.99 348
4336.14 362
4336.29 374
4336.44 385
4336.60 394
4336.75 402
4336.90 410
4337.05 419
4337.20 428
4337.35 439
4337.50 452
4337.65 468
4337.80 487
4337.95 510
4338.10 536
4338.26 564
4338.41 592
4338.56 618
4338.71 642
4338.86 661
4339.01 677
4339.16 690
4339.31 703
4339.46 716
4339.61 731
4339.76 748
4339.92 766
4340.07 782
4340.22 796
4340.37 805
4340.52 809
4340.67 806
4340.82 800
4340.97 789
4341.12 776
4341.27 762
4341.43 747
4341.58 733
4341.73 720
4341.88 709
4342.03 701
4342.18 695
4342.33 694
4342.48 696
4342.63 700
4342.78 704
4342.94 705
4343.09 703
4343.24 696
4343.39 684
4343.54 668
4343.69 651
4343.84 634
4343.99 621
4344.14 610
4344.29 602
4344.45 596
4344.60 591
4344.75 586
4344.90 579
4345.05 570
4345.20 559
4345.35 548
4345.50 537
4345.65 526
4345.81 517
4345.96 508
4346.11 499
4346.26 489
4346.41 476
4346.56 460
4346.71 442
4346.86 423
4347.01 402
4347.16 382
4347.32 362
4347.47 344
4347.62 327
4347.77 311
4347.92 298
4348.07 287
4348.22 281
4348.37 277
4348.52 277
4348.68 279
4348.83 281
4348.98 281
4349.13 279
4349.28 274
4349.43 266
4349.58 256
4349.73 245
4349.88 234
4350.04 225
4350.19 217
4350.34 212
4350.49 207
4350.64 203
4350.79 199
4350.94 194
4351.09 188
4351.24 182
4351.40 176
4351.55 170
4351.70 164
4351.85 158
4352.00 151
4352.15 142
4352.30 131
4352.45 120
4352.61 110
4352.76 102
4352.91 97
4353.06 95
4353.21 96
4353.36 99
4353.51 101
4353.66 103
4353.82 104
4353.97 103
4354.12 101
4354.27 98
4354.42 95
4354.57 92
4354.72 91
4354.87 91
4355.02 91
4355.18 91
4355.33 91
4355.48 89
4355.63 85
4355.78 80
4355.93 73
4356.08 66
4356.23 60
4356.39 57
4356.54 56
4356.69 57
4356.84 61
4356.99 66
4357.14 72
4357.29 77
4357.44 81
4357.60 83
4357.75 83
4357.90 81
4358.05 76
4358.20 70
4358.35 61
4358.50 52
4358.65 43
4358.81 35
4358.96 30
4359.11 26
4359.26 26
4359.41 28
4359.56 30
4359.71 32
4359.87 31
4360.02 28
4360.17 22
4360.32 15
4360.47 8
4360.62 3
4360.77 0
4360.92 0
4361.08 2
4361.23 5
4361.38 8
4361.53 9
4361.68 10
4361.83 11
4361.98 12
4362.14 15
4362.29 21
4362.44 27
4362.59 34
4362.74 39
4362.89 40
4363.04 37
4363.19 30
4363.35 19
4363.50 7
4363.65 0
4363.80 0
4363.95 0
4364.10 0
4364.25 0
4364.41 0
4364.56 0
4364.71 0
4364.86 6
4365.01 11
4365.16 15
4365.31 17
4365.47 18
4365.62 19
4365.77 19
4365.92 22
4366.07 26
4366.22 33
4366.37 42
4366.53 51
4366.68 60
4366.83 66
4366.98 69
4367.13 69
4367.28 68
4367.43 65
4367.59 63
4367.74 62
4367.89 63
4368.04 65
4368.19 68
4368.34 72
4368.49 75
4368.65 77
4368.80 78
4368.95 78
4369.10 77
4369.25 76
4369.40 76
4369.55 76
4369.71 77
4369.86 78
4370.01 79
4370.16 79
4370.31 79
4370.46 79
4370.61 79
4370.77 80
4370.92 82
4371.07 85
4371.22 89
4371.37 93
4371.52 95
4371.68 97
4371.83 99
4371.98 100
4372.13 104
4372.28 109
4372.43 116
4372.58 123
4372.74 129
4372.89 133
4373.04 132
4373.19 128
4373.34 121
4373.49 114
4373.65 107
4373.80 102
4373.95 100
4374.10 100
4374.25 101
4374.40 101
4374.55 100
4374.71 97
4374.86 92
4375.01 85
4375.16 78
4375.31 72
4375.46 68
4375.62 67
4375.77 68
4375.92 72
4376.07 78
4376.22 85
4376.37 93
4376.52 100
4376.68 107
4376.83 112
4376.98 117
4377.13 119
4377.28 119
4377.43 117
4377.59 113
4377.74 106
4377.89 97
4378.04 87
4378.19 77
4378.34 67
4378.50 57
4378.65 49
4378.80 42
4378.95 37
4379.10 33
4379.25 31
4379.41 32
4379.56 34
4379.71 39
4379.86 45
4380.01 53
4380.16 62
4380.32 71
4380.47 81
4380.62 91
4380.77 101
4380.92 112
4381.07 123
4381.23 134
4381.38 144
4381.53 151
4381.68 153
4381.83 150
4381.98 143
4382.14 133
4382.29 120
4382.44 107
4382.59 96
4382.74 88
4382.89 85
4383.05 85
4383.20 89
4383.35 96
4383.50 104
4383.65 111
4383.80 115
4383.96 117
4384.11 115
4384.26 111
4384.41 104
4384.56 97
4384.72 91
4384.87 85
4385.02 81
4385.17 77
4385.32 73
4385.47 68
4385.63 63
4385.78 58
4385.93 53
4386.08 51
4386.23 51
4386.38 55
4386.54 62
4386.69 72
4386.84 84
4386.99 96
4387.14 108
4387.30 117
4387.45 125
4387.60 132
4387.75 137
4387.90 140
4388.05 143
4388.21 144
4388.36 144
4388.51 142
4388.66 139
4388.81 136
4388.96 132
4389.12 127
4389.27 123
4389.42 117
4389.57 111
4389.72 102
4389.88 93
4390.03 84
4390.18 75
4390.33 67
4390.48 62
4390.63 58
4390.79 57
4390.94 56
4391.09 56
4391.24 55
4391.39 52
4391.55 48
4391.70 44
4391.85 39
4392.00 33
4392.15 28
4392.31 23
4392.46 17
4392.61 10
4392.76 3
4392.91 0
4393.06 0
4393.22 0
4393.37 0
4393.52 0
4393.67 0
4393.82 0
4393.98 0
4394.13 7
4394.28 18
4394.43 28
4394.58 38
4394.74 45
4394.89 50
4395.04 52
4395.19 51
4395.34 49
4395.50 45
4395.65 40
4395.80 35
4395.95 31
4396.10 26
4396.25 22
4396.41 19
4396.56 18
4396.71 19
4396.86 22
4397.01 27
4397.17 34
4397.32 41
4397.47 48
4397.62 53
4397.77 56
4397.93 58
4398.08 58
4398.23 59
4398.38 61
4398.53 64
4398.69 70
4398.84 78
4398.99 88
4399.14 101
4399.29 115
4399.45 129
4399.60 141
4399.75 151
4399.90 157
4400.05 158
4400.21 154
4400.36 146
4400.51 136
4400.66 125
4400.81 115
4400.97 107
4401.12 102
4401.27 99
4401.42 98
4401.57 98
4401.73 99
4401.88 99
4402.03 100
4402.18 101
4402.33 102
4402.49 104
4402.64 107
4402.79 112
4402.94 117
4403.09 124
4403.25 131
4403.40 138
4403.55 146
4403.70 153
4403.86 161
4404.01 168
4404.16 174
4404.31 178
4404.46 179
4404.62 176
4404.77 171
4404.92 163
4405.07 155
4405.22 149
4405.38 145
4405.53 145
4405.68 146
4405.83 148
4405.98 149
4406.14 146
4406.29 138
4406.44 126
4406.59 110
4406.74 92
4406.90 75
4407.05 60
4407.20 51
4407.35 45
4407.51 43
4407.66 43
4407.81 43
4407.96 42
4408.11 39
4408.27 33
4408.42 27
4408.57 21
4408.72 18
4408.87 19
4409.03 26
4409.18 39
4409.33 56
4409.48 73
4409.64 89
4409.79 101
4409.94 109
4410.09 112
4410.24 113
4410.40 114
4410.55 119
4410.70 128
4410.85 140
4411.01 152
4411.16 162
4411.31 167
4411.46 164
4411.61 155
4411.77 140
4411.92 122
4412.07 105
4412.22 90
4412.38 79
4412.53 73
4412.68 70
4412.83 71
4412.98 74
4413.14 77
4413.29 82
4413.44 87
4413.59 92
4413.75 96
4413.90 97
4414.05 94
4414.20 89
4414.35 81
4414.51 72
4414.66 63
4414.81 57
4414.96 53
4415.12 54
4415.27 57
4415.42 62
4415.57 68
4415.72 74
4415.88 79
4416.03 84
4416.18 88
4416.33 91
4416.49 94
4416.64 97
4416.79 99
4416.94 100
4417.10 101
4417.25 102
4417.40 103
4417.55 105
4417.70 106
4417.86 107
4418.01 109
4418.16 109
4418.31 109
4418.47 109
4418.62 109
4418.77 108
4418.92 108
4419.08 107
4419.23 105
4419.38 102
4419.53 97
4419.68 92
4419.84 87
4419.99 84
4420.14 85
4420.29 90
4420.45 99
4420.60 111
4420.75 124
4420.90 136
4421.06 145
4421.21 152
4421.36 157
4421.51 160
4421.67 161
4421.82 162
4421.97 162
4422.12 161
4422.27 158
4422.43 154
4422.58 148
4422.73 143
4422.88 137
4423.04 134
4423.19 134
4423.34 136
4423.49 141
4423.65 145
4423.80 147
4423.95 148
4424.10 145
4424.26 140
4424.41 134
4424.56 129
4424.71 124
4424.87 122
4425.02 121
4425.17 122
4425.32 122
4425.48 123
4425.63 124
4425.78 125
4425.93 128
4426.09 133
4426.24 140
4426.39 148
4426.54 157
4426.70 164
4426.85 168
4427.00 167
4427.15 161
4427.31 150
4427.46 136
4427.61 121
4427.76 107
4427.92 96
4428.07 89
4428.22 86
4428.37 86
4428.53 88
4428.68 92
4428.83 96
4428.98 99
4429.14 100
4429.29 100
4429.44 99
4429.59 97
4429.75 94
4429.90 92
4430.05 89
4430.20 87
4430.36 87
4430.51 87
4430.66 90
4430.81 93
4430.97 98
4431.12 102
4431.27 104
4431.42 103
4431.58 99
4431.73 94
4431.88 90
4432.03 87
4432.19 88
4432.34 94
4432.49 104
4432.64 116
4432.80 127
4432.95 136
4433.10 141
4433.25 142
4433.41 141
4433.56 139
4433.71 136
4433.86 133
4434.02 131
4434.17 129
4434.32 126
4434.47 122
4434.63 116
4434.78 108
4434.93 100
4435.08 90
4435.24 80
4435.39 70
4435.54 60
4435.70 51
4435.85 43
4436.00 37
4436.15 33
4436.31 31
4436.46 32
4436.61 35
4436.76 42
4436.92 50
4437.07 58
4437.22 64
4437.37 70
4437.53 73
4437.68 74
4437.83 74
4437.99 74
4438.14 74
4438.29 75
4438.44 77
4438.60 80
4438.75 82
4438.90 84
4439.05 85
4439.21 85
4439.36 84
4439.51 81
4439.66 78
4439.82 73
4439.97 66
4440.12 57
4440.28 46
4440.43 36
4440.58 27
4440.73 22
4440.89 21
4441.04 26
4441.19 35
4441.34 47
4441.50 59
4441.65 70
4441.80 76
4441.96 78
4442.11 76
4442.26 70
4442.41 63
4442.57 56
4442.72 49
4442.87 43
4443.02 38
4443.18 35
4443.33 33
4443.48 33
4443.64 34
4443.79 36
4443.94 40
4444.09 45
4444.25 50
4444.40 55
4444.55 60
4444.70 64
4444.86 68
4445.01 72
4445.16 75
4445.32 78
4445.47 82
4445.62 85
4445.77 89
4445.93 94
4446.08 100
4446.23 106
4446.39 112
4446.54 119
4446.69 127
4446.84 136
4447.00 146
4447.15 157
4447.30 168
4447.46 177
4447.61 185
4447.76 190
4447.91 191
4448.07 190
4448.22 187
4448.37 183
4448.52 181
4448.68 178
4448.83 177
4448.98 177
4449.14 178
4449.29 180
4449.44 184
4449.59 188
4449.75 192
4449.90 196
4450.05 198
4450.21 197
4450.36 191
4450.51 181
4450.66 167
4450.82 151
4450.97 134
4451.12 118
4451.28 106
4451.43 96
4451.58 89
4451.74 85
4451.89 82
4452.04 80
4452.19 79
4452.35 77
4452.50 76
4452.65 75
4452.81 74
4452.96 75
4453.11 76
4453.26 79
4453.42 82
4453.57 85
4453.72 89
4453.88 92
4454.03 94
4454.18 94
4454.33 92
4454.49 90
4454.64 86
4454.79 84
4454.95 83
4455.10 84
4455.25 87
4455.41 90
4455.56 93
4455.71 94
4455.86 93
4456.02 91
4456.17 87
4456.32 84
4456.48 81
4456.63 81
4456.78 82
4456.94 84
4457.09 86
4457.24 87
4457.39 86
4457.55 83
4457.70 78
4457.85 73
4458.01 68
4458.16 64
4458.31 63
4458.47 63
4458.62 65
4458.77 66
4458.92 67
4459.08 66
4459.23 62
4459.38 57
4459.54 49
4459.69 41
4459.84 34
4460.00 27
4460.15 22
4460.30 18
4460.45 15
4460.61 12
4460.76 9
4460.91 4
4461.07 0
4461.22 0
4461.37 0
4461.53 0
4461.68 0
4461.83 0
4461.99 0
4462.14 0
4462.29 6
4462.44 14
4462.60 22
4462.75 30
4462.90 39
4463.06 50
4463.21 62
4463.36 75
4463.52 88
4463.67 98
4463.82 106
4463.98 110
4464.13 111
4464.28 109
4464.43 105
4464.59 100
4464.74 94
4464.89 87
4465.05 79
4465.20 71
4465.35 63
4465.51 56
4465.66 51
4465.81 49
4465.97 50
4466.12 55
4466.27 62
4466.43 71
4466.58 82
4466.73 94
4466.88 106
4467.04 117
4467.19 128
4467.34 137
4467.50 146
4467.65 154
4467.80 162
4467.96 172
4468.11 183
4468.26 195
4468.42 209
4468.57 222
4468.72 235
4468.88 245
4469.03 251
4469.18 254
4469.34 253
4469.49 251
4469.64 248
4469.80 246
4469.95 247
4470.10 250
4470.26 255
4470.41 259
4470.56 262
4470.71 262
4470.87 259
4471.02 254
4471.17 247
4471.33 239
4471.48 231
4471.63 223
4471.79 215
4471.94 207
4472.09 200
4472.25 194
4472.40 192
4472.55 195
4472.71 202
4472.86 214
4473.01 229
4473.17 244
4473.32 258
4473.47 266
4473.63 268
4473.78 264
4473.93 255
4474.09 244
4474.24 233
4474.39 225
4474.55 221
4474.70 223
4474.85 228
4475.01 237
4475.16 245
4475.31 252
4475.47 257
4475.62 260
4475.77 261
4475.93 260
4476.08 258
4476.23 257
4476.39 257
4476.54 257
4476.69 260
4476.85 265
4477.00 274
4477.15 285
4477.31 300
4477.46 317
4477.61 334
4477.77 348
4477.92 358
4478.07 363
4478.23 362
4478.38 355
4478.53 346
4478.69 337
4478.84 330
4478.99 328
4479.15 331
4479.30 339
4479.45 349
4479.61 359
4479.76 366
4479.91 370
4480.07 370
4480.22 368
4480.37 367
4480.53 368
4480.68 372
4480.83 381
4480.99 393
4481.14 409
4481.29 426
4481.45 442
4481.60 458
4481.75 471
4481.91 481
4482.06 488
4482.21 493
4482.37 497
4482.52 500
4482.67 505
4482.83 513
4482.98 525
4483.13 542
4483.29 563
4483.44 588
4483.59 616
4483.75 645
4483.90 675
4484.06 707
4484.21 741
4484.36 777
4484.52 817
4484.67 860
4484.82 904
4484.98 949
4485.13 992
4485.28 1031
4485.44 1068
4485.59 1102
4485.74 1135
4485.90 1168
4486.05 1203
4486.20 1239
4486.36 1278
4486.51 1317
4486.66 1357
4486.82 1396
4486.97 1433
4487.12 1470
4487.28 1507
4487.43 1543
4487.59 1579
4487.74 1612
4487.89 1643
4488.05 1670
4488.20 1690
4488.35 1704
4488.51 1711
4488.66 1711
4488.81 1706
4488.97 1695
4489.12 1679
4489.27 1660
4489.43 1638
4489.58 1615
4489.73 1591
4489.89 1566
4490.04 1543
4490.20 1522
4490.35 1502
4490.50 1484
4490.66 1468
4490.81 1451
4490.96 1432
4491.12 1412
4491.27 1387
4491.42 1360
4491.58 1330
4491.73 1299
4491.88 1270
4492.04 1245
4492.19 1224
4492.35 1207
4492.50 1194
4492.65 1184
4492.81 1173
4492.96 1161
4493.11 1144
4493.27 1123
4493.42 1097
4493.57 1068
4493.73 1036
4493.88 1003
4494.04 971
4494.19 942
4494.34 917
4494.50 896
4494.65 882
4494.80 874
4494.96 871
4495.11 872
4495.26 875
4495.42 876
4495.57 872
4495.73 861
4495.88 841
4496.03 814
4496.19 781
4496.34 743
4496.49 705
4496.65 670
4496.80 638
4496.95 611
4497.11 589
4497.26 570
4497.42 554
4497.57 540
4497.72 526
4497.88 515
4498.03 506
4498.18 500
4498.34 495
4498.49 492
4498.65 489
4498.80 486
4498.95 481
4499.11 475
4499.26 468
4499.41 460
4499.57 452
4499.72 443
4499.87 433
4500.03 422
4500.18 409
4500.34 394
4500.49 379
4500.64 363
4500.80 348
4500.95 333
4501.10 320
4501.26 308
4501.41 297
4501.57 286
4501.72 276
4501.87 268
4502.03 261
4502.18 257
4502.33 255
4502.49 255
4502.64 256
4502.80 257
4502.95 257
4503.10 255
4503.26 251
4503.41 244
4503.56 236
4503.72 225
4503.87 214
4504.03 204
4504.18 194
4504.33 187
4504.49 183
4504.64 183
4504.80 187
4504.95 194
4505.10 204
4505.26 213
4505.41 219
4505.56 222
4505.72 221
4505.87 215
4506.03 207
4506.18 198
4506.33 191
4506.49 186
4506.64 183
4506.80 182
4506.95 182
4507.10 183
4507.26 182
4507.41 181
4507.56 180
4507.72 180
4507.87 180
4508.03 181
4508.18 181
4508.33 181
4508.49 178
4508.64 172
4508.80 164
4508.95 154
4509.10 141
4509.26 128
4509.41 117
4509.56 108
4509.72 103
4509.87 102
4510.03 104
4510.18 107
4510.33 108
4510.49 108
4510.64 104
4510.80 97
4510.95 89
4511.10 80
4511.26 71
4511.41 63
4511.57 56
4511.72 48
4511.87 40
4512.03 32
4512.18 26
4512.34 21
4512.49 21
4512.64 25
4512.80 34
4512.95 48
4513.10 64
4513.26 81
4513.41 97
4513.57 110
4513.72 117
4513.87 119
4514.03 116
4514.18 109
4514.34 100
4514.49 91
4514.64 84
4514.80 81
4514.95 80
4515.11 82
4515.26 86
4515.41 90
4515.57 91
4515.72 90
4515.88 87
4516.03 82
4516.18 76
4516.34 70
4516.49 66
4516.65 64
4516.80 65
4516.95 69
4517.11 73
4517.26 78
4517.42 83
4517.57 88
4517.72 93
4517.88 97
4518.03 101
4518.19 107
4518.34 113
4518.49 120
4518.65 126
4518.80 131
4518.96 133
4519.11 134
4519.26 131
4519.42 127
4519.57 122
4519.73 117
4519.88 113
4520.04 109
4520.19 105
4520.34 99
4520.50 93
4520.65 84
4520.81 74
4520.96 64
4521.11 55
4521.27 48
4521.42 43
4521.58 42
4521.73 43
4521.88 44
4522.04 46
4522.19 48
4522.35 48
4522.50 49
4522.65 49
4522.81 50
4522.96 52
4523.12 56
4523.27 59
4523.43 63
4523.58 67
4523.73 70
4523.89 72
4524.04 74
4524.20 75
4524.35 75
4524.50 75
4524.66 75
4524.81 74
4524.97 74
4525.12 74
4525.28 75
4525.43 75
4525.58 76
4525.74 75
4525.89 73
4526.05 68
4526.20 63
4526.35 57
4526.51 53
4526.66 51
4526.82 55
4526.97 64
4527.13 78
4527.28 95
4527.43 113
4527.59 128
4527.74 139
4527.90 144
4528.05 144
4528.20 139
4528.36 132
4528.51 124
4528.67 118
4528.82 114
4528.98 111
4529.13 111
4529.28 110
4529.44 108
4529.59 106
4529.75 101
4529.90 97
4530.06 92
4530.21 88
4530.36 86
4530.52 86
4530.67 88
4530.83 91
4530.98 95
4531.14 97
4531.29 98
4531.44 98
4531.60 97
4531.75 96
4531.91 94
4532.06 94
4532.21 95
4532.37 96
4532.52 97
4532.68 98
4532.83 99
4532.99 100
4533.14 100
4533.29 101
4533.45 101
4533.60 100
4533.76 98
4533.91 94
4534.07 88
4534.22 79
4534.38 70
4534.53 59
4534.68 48
4534.84 38
4534.99 30
4535.15 25
4535.30 23
4535.46 23
4535.61 25
4535.76 28
4535.92 30
4536.07 30
4536.23 28
4536.38 24
4536.54 20
4536.69 15
4536.84 11
4537.00 9
4537.15 8
4537.31 7
4537.46 5
4537.62 2
4537.77 0
4537.92 0
4538.08 0
4538.23 0
4538.39 0
4538.54 0
4538.70 0
4538.85 10
4539.01 22
4539.16 33
4539.31 40
4539.47 42
4539.62 38
4539.78 30
4539.93 18
4540.09 6
4540.24 0
4540.40 0
4540.55 0
4540.70 0
4540.86 4
4541.01 14
4541.17 25
4541.32 34
4541.48 41
4541.63 44
4541.79 46
4541.94 47
4542.09 48
4542.25 51
4542.40 56
4542.56 63
4542.71 71
4542.87 79
4543.02 86
4543.18 92
4543.33 96
4543.48 97
4543.64 94
4543.79 89
4543.95 81
4544.10 72
4544.26 63
4544.41 57
4544.57 54
4544.72 55
4544.87 61
4545.03 69
4545.18 79
4545.34 88
4545.49 94
4545.65 96
4545.80 94
4545.96 90
4546.11 84
4546.26 78
4546.42 75
4546.57 75
4546.73 81
4546.88 90
4547.04 101
4547.19 112
4547.35 120
4547.50 123
4547.66 120
4547.81 111
4547.96 98
4548.12 83
4548.27 68
4548.43 56
4548.58 47
4548.74 43
4548.89 43
4549.05 46
4549.20 50
4549.36 54
4549.51 59
4549.66 62
4549.82 66
4549.97 69
4550.13 72
4550.28 73
4550.44 75
4550.59 74
4550.75 72
4550.90 68
4551.06 63
4551.21 58
4551.37 53
4551.52 49
4551.67 47
4551.83 47
4551.98 47
4552.14 47
4552.29 46
4552.45 43
4552.60 39
4552.76 34
4552.91 30
4553.07 26
4553.22 24
4553.38 24
4553.53 25
4553.68 27
4553.84 27
4553.99 26
4554.15 23
4554.30 18
4554.46 12
4554.61 5
4554.77 0
4554.92 0
4555.08 0
4555.23 0
4555.39 0
4555.54 0
4555.70 0
4555.85 0
4556.00 0
4556.16 5
4556.31 16
4556.47 32
4556.62 49
4556.78 68
4556.93 84
4557.09 96
4557.24 103
4557.40 104
4557.55 101
4557.71 98
4557.86 98
4558.02 102
4558.17 112
4558.33 126
4558.48 140
4558.63 151
4558.79 155
4558.94 152
4559.10 141
4559.25 124
4559.41 106
4559.56 88
4559.72 74
4559.87 65
4560.03 62
4560.18 65
4560.34 70
4560.49 78
4560.65 86
4560.80 92
4560.96 97
4561.11 100
4561.27 103
4561.42 106
4561.58 111
4561.73 117
4561.88 123
4562.04 129
4562.19 133
4562.35 136
4562.50 138
4562.66 139
4562.81 140
4562.97 142
4563.12 145
4563.28 148
4563.43 151
4563.59 151
4563.74 148
4563.90 142
4564.05 135
4564.21 126
4564.36 117
4564.52 110
4564.67 106
4564.83 103
4564.98 102
4565.14 102
4565.29 103
4565.45 103
4565.60 102
4565.75 102
4565.91 100
4566.06 100
4566.22 99
4566.37 100
4566.53 102
4566.68 105
4566.84 109
4566.99 113
4567.15 119
4567.30 124
4567.46 129
4567.61 133
4567.77 135
4567.92 135
4568.08 132
4568.23 126
4568.39 116
4568.54 105
4568.70 92
4568.85 80
4569.01 69
4569.16 62
4569.32 58
4569.47 58
4569.63 62
4569.78 68
4569.94 77
4570.09 85
4570.25 94
4570.40 101
4570.56 108
4570.71 112
4570.87 116
4571.02 119
4571.18 123
4571.33 129
4571.49 136
4571.64 147
4571.80 159
4571.95 171
4572.11 183
4572.26 192
4572.42 197
4572.57 198
4572.73 195
4572.88 189
4573.04 182
4573.19 174
4573.35 167
4573.50 163
4573.66 161
4573.81 162
4573.97 164
4574.12 167
4574.28 171
4574.43 173
4574.59 174
4574.74 175
4574.90 174
4575.05 173
4575.21 172
4575.36 171
4575.52 169
4575.67 167
4575.83 164
4575.98 160
4576.14 155
4576.29 148
4576.45 142
4576.60 136
4576.76 131
4576.91 128
4577.07 126
4577.22 124
4577.38 122
4577.53 119
4577.69 116
4577.84 111
4578.00 107
4578.15 103
4578.31 102
4578.46 102
4578.62 103
4578.77 106
4578.93 110
4579.08 112
4579.24 114
4579.39 113
4579.55 110
4579.70 106
4579.86 101
4580.01 94
4580.17 88
4580.32 82
4580.48 77
4580.63 73
4580.79 69
4580.94 65
4581.10 61
4581.25 57
4581.41 51
4581.56 45
4581.72 38
4581.87 31
4582.03 24
4582.18 17
4582.34 11
4582.49 5
4582.65 1
4582.80 0
4582.96 0
4583.11 0
4583.27 0
4583.42 0
4583.58 0
4583.74 0
4583.89 0
4584.05 0
4584.20 6
4584.36 17
4584.51 32
4584.67 49
4584.82 67
4584.98 85
4585.13 100
4585.29 110
4585.44 116
4585.60 115
4585.75 111
4585.91 102
4586.06 91
4586.22 79
4586.37 67
4586.53 57
4586.68 49
4586.84 43
4586.99 38
4587.15 36
4587.30 35
4587.46 35
4587.61 36
4587.77 38
4587.93 42
4588.08 45
4588.24 49
4588.39 53
4588.55 57
4588.70 59
4588.86 61
4589.01 62
4589.17 63
4589.32 65
4589.48 66
4589.63 67
4589.79 68
4589.94 67
4590.10 64
4590.25 60
4590.41 55
4590.56 50
4590.72 46
4590.87 45
4591.03 47
4591.19 51
4591.34 55
4591.50 59
4591.65 62
4591.81 62
4591.96 60
4592.12 58
4592.27 56
4592.43 55
4592.58 56
4592.74 58
4592.89 60
4593.05 60
4593.20 58
4593.36 55
4593.52 51
4593.67 47
4593.83 45
4593.98 46
4594.14 50
4594.29 56
4594.45 64
4594.60 72
4594.76 81
4594.91 88
4595.07 95
4595.22 100
4595.38 101
4595.53 98
4595.69 90
4595.85 77
4596.00 60
4596.16 41
4596.31 21
4596.47 5
4596.62 0
4596.78 0
4596.93 0
4597.09 0
4597.24 0
4597.40 0
4597.55 0
4597.71 2
4597.86 7
4598.02 10
4598.18 13
4598.33 14
4598.49 15
4598.64 14
4598.80 13
4598.95 12
4599.11 10
4599.26 9
4599.42 8
4599.57 10
4599.73 14
4599.89 20
4600.04 28
4600.20 37
4600.35 46
4600.51 54
4600.66 59
4600.82 61
4600.97 60
4601.13 57
4601.28 54
4601.44 51
4601.60 49
4601.75 49
4601.91 51
4602.06 54
4602.22 58
4602.37 61
4602.53 63
4602.68 64
4602.84 64
4602.99 63
4603.15 61
4603.31 57
4603.46 54
4603.62 50
4603.77 47
4603.93 44
4604.08 42
4604.24 40
4604.39 38
4604.55 35
4604.70 29
4604.86 21
4605.02 11
4605.17 0
4605.33 0
4605.48 0
4605.64 0
4605.79 0
4605.95 0
4606.10 0
4606.26 0
4606.42 3
4606.57 9
4606.73 13
4606.88 17
4607.04 20
4607.19 23
4607.35 26
4607.50 29
4607.66 32
4607.82 34
4607.97 36
4608.13 39
4608.28 44
4608.44 50
4608.59 58
4608.75 65
4608.90 72
4609.06 77
4609.22 79
4609.37 77
4609.53 71
4609.68 63
4609.84 53
4609.99 44
4610.15 35
4610.30 29
4610.46 26
4610.62 27
4610.77 30
4610.93 35
4611.08 41
4611.24 48
4611.39 54
4611.55 59
4611.71 64
4611.86 67
4612.02 69
4612.17 70
4612.33 70
4612.48 69
4612.64 68
4612.79 65
4612.95 63
4613.11 62
4613.26 60
4613.42 58
4613.57 56
4613.73 54
4613.88 54
4614.04 55
4614.20 58
4614.35 64
4614.51 72
4614.66 80
4614.82 87
4614.97 92
4615.13 93
4615.29 90
4615.44 82
4615.60 72
4615.75 60
4615.91 48
4616.06 38
4616.22 32
4616.38 32
4616.53 38
4616.69 50
4616.84 66
4617.00 83
4617.15 101
4617.31 117
4617.47 128
4617.62 134
4617.78 136
4617.93 133
4618.09 126
4618.24 118
4618.40 108
4618.56 100
4618.71 93
4618.87 89
4619.02 85
4619.18 83
4619.33 79
4619.49 76
4619.65 71
4619.80 66
4619.96 62
4620.11 60
4620.27 61
4620.42 62
4620.58 63
4620.74 64
4620.89 63
4621.05 61
4621.20 57
4621.36 53
4621.52 50
4621.67 49
4621.83 49
4621.98 49
4622.14 49
4622.29 49
4622.45 46
4622.61 42
4622.76 37
4622.92 31
4623.07 25
4623.23 18
4623.38 10
4623.54 2
4623.70 0
4623.85 0
4624.01 0
4624.16 0
4624.32 0
4624.48 0
4624.63 5
4624.79 16
4624.94 28
4625.10 40
4625.26 51
4625.41 60
4625.57 66
4625.72 70
4625.88 71
4626.03 69
4626.19 63
4626.35 55
4626.50 46
4626.66 37
4626.81 30
4626.97 25
4627.13 23
4627.28 22
4627.44 22
4627.59 23
4627.75 22
4627.90 20
4628.06 17
4628.22 12
4628.37 6
4628.53 1
4628.68 0
4628.84 0
4629.00 0
4629.15 0
4629.31 0
4629.46 0
4629.62 0
4629.78 3
4629.93 4
4630.09 5
4630.24 5
4630.40 5
4630.56 5
4630.71 6
4630.87 8
4631.02 11
4631.18 15
4631.34 19
4631.49 23
4631.65 27
4631.80 30
4631.96 34
4632.12 39
4632.27 46
4632.43 54
4632.58 62
4632.74 69
4632.90 73
4633.05 74
4633.21 72
4633.36 68
4633.52 65
4633.68 65
4633.83 67
4633.99 72
4634.14 78
4634.30 83
4634.46 84
4634.61 81
4634.77 74
4634.92 64
4635.08 52
4635.24 42
4635.39 33
4635.55 28
4635.70 26
4635.86 25
4636.02 26
4636.17 28
4636.33 29
4636.48 28
4636.64 27
4636.80 25
4636.95 24
4637.11 22
4637.26 19
4637.42 18
4637.58 16
4637.73 14
4637.89 13
4638.04 13
4638.20 14
4638.36 18
4638.51 24
4638.67 32
4638.82 41
4638.98 52
4639.14 61
4639.29 69
4639.45 73
4639.60 75
4639.76 74
4639.92 70
4640.07 65
4640.23 60
4640.39 57
4640.54 54
4640.70 53
4640.85 52
4641.01 51
4641.17 50
4641.32 49
4641.48 48
4641.63 47
4641.79 49
4641.95 52
4642.10 58
4642.26 64
4642.42 70
4642.57 77
4642.73 82
4642.88 85
4643.04 86
4643.20 84
4643.35 81
4643.51 75
4643.66 69
4643.82 61
4643.98 55
4644.13 50
4644.29 47
4644.45 46
4644.60 44
4644.76 43
4644.91 41
4645.07 39
4645.23 36
4645.38 33
4645.54 32
4645.69 31
4645.85 32
4646.01 35
4646.16 37
4646.32 39
4646.48 42
4646.63 45
4646.79 49
4646.94 55
4647.10 62
4647.26 71
4647.41 80
4647.57 88
4647.73 94
4647.88 96
4648.04 94
4648.19 89
4648.35 81
4648.51 71
4648.66 58
4648.82 45
4648.98 31
4649.13 18
4649.29 7
4649.44 0
4649.60 0
4649.76 0
4649.91 0
4650.07 0
4650.23 4
4650.38 11
4650.54 19
4650.69 26
4650.85 31
4651.01 35
4651.16 38
4651.32 39
4651.48 39
4651.63 38
4651.79 36
4651.95 34
4652.10 32
4652.26 32
4652.41 33
4652.57 36
4652.73 40
4652.88 46
4653.04 52
4653.20 58
4653.35 62
4653.51 63
4653.66 62
4653.82 57
4653.98 49
4654.13 39
4654.29 28
4654.45 18
4654.60 10
4654.76 5
4654.92 4
4655.07 6
4655.23 13
4655.38 23
4655.54 35
4655.70 49
4655.85 62
4656.01 73
4656.17 80
4656.32 82
4656.48 79
4656.64 71
4656.79 58
4656.95 44
4657.10 30
4657.26 18
4657.42 10
4657.57 5
4657.73 4
4657.89 4
4658.04 4
4658.20 3
4658.36 2
4658.51 0
4658.67 0
4658.83 0
4658.98 0
4659.14 0
4659.29 0
4659.45 0
4659.61 4
4659.76 10
4659.92 15
4660.08 19
4660.23 22
4660.39 23
4660.55 22
4660.70 20
4660.86 18
4661.02 15
4661.17 13
4661.33 12
4661.48 11
4661.64 10
4661.80 9
4661.95 8
4662.11 8
4662.27 9
4662.42 11
4662.58 15
4662.74 19
4662.89 25
4663.05 32
4663.21 38
4663.36 43
4663.52 47
4663.68 48
4663.83 46
4663.99 43
4664.14 37
4664.30 32
4664.46 26
4664.61 22
4664.77 19
4664.93 18
4665.08 18
4665.24 20
4665.40 21
4665.55 23
4665.71 25
4665.87 27
4666.02 30
4666.18 35
4666.34 43
4666.49 51
4666.65 59
4666.81 67
4666.96 74
4667.12 79
4667.28 83
4667.43 87
4667.59 91
4667.75 98
4667.90 105
4668.06 113
4668.22 120
4668.37 126
4668.53 130
4668.68 131
4668.84 129
4669.00 126
4669.15 121
4669.31 115
4669.47 110
4669.62 106
4669.78 102
4669.94 100
4670.09 98
4670.25 96
4670.41 94
4670.56 90
4670.72 86
4670.88 82
4671.03 78
4671.19 76
4671.35 76
4671.50 78
4671.66 83
4671.82 90
4671.97 99
4672.13 107
4672.29 115
4672.44 121
4672.60 125
4672.76 126
4672.91 126
4673.07 126
4673.23 124
4673.38 123
4673.54 121
4673.70 118
4673.85 114
4674.01 109
4674.17 101
4674.32 91
4674.48 82
4674.64 73
4674.79 67
4674.95 62
4675.11 60
4675.26 60
4675.42 59
4675.58 55
4675.73 49
4675.89 41
4676.05 31
4676.20 22
4676.36 15
4676.52 12
4676.67 15
4676.83 21
4676.99 31
4677.14 41
4677.30 51
4677.46 59
4677.61 64
4677.77 65
4677.93 64
4678.08 61
4678.24 55
4678.40 49
4678.56 42
4678.71 35
4678.87 30
4679.03 26
4679.18 24
4679.34 25
4679.50 27
4679.65 30
4679.81 32
4679.97 32
4680.12 31
4680.28 27
4680.44 23
4680.59 18
4680.75 14
4680.91 10
4681.06 8
4681.22 7
4681.38 6
4681.53 6
4681.69 6
4681.85 6
4682.00 7
4682.16 7
4682.32 6
4682.47 4
4682.63 2
4682.79 0
4682.95 0
4683.10 0
4683.26 0
4683.42 0
4683.57 0
4683.73 0
4683.89 7
4684.04 17
4684.20 28
4684.36 39
4684.51 49
4684.67 57
4684.83 62
4684.98 64
4685.14 63
4685.30 58
4685.45 51
4685.61 44
4685.77 37
4685.93 32
4686.08 29
4686.24 29
4686.40 31
4686.55 36
4686.71 43
4686.87 52
4687.02 61
4687.18 70
4687.34 77
4687.49 81
4687.65 81
4687.81 76
4687.97 68
4688.12 56
4688.28 43
4688.44 30
4688.59 18
4688.75 9
4688.91 2
4689.06 0
4689.22 0
4689.38 0
4689.53 5
4689.69 13
4689.85 23
4690.01 35
4690.16 48
4690.32 61
4690.48 74
4690.63 85
4690.79 95
4690.95 103
4691.10 108
4691.26 111
4691.42 111
4691.57 109
4691.73 106
4691.89 102
4692.05 98
4692.20 96
4692.36 94
4692.52 94
4692.67 93
4692.83 91
4692.99 89
4693.14 85
4693.30 82
4693.46 80
4693.62 78
4693.77 78
4693.93 79
4694.09 82
4694.24 86
4694.40 91
4694.56 98
4694.71 106
4694.87 114
4695.03 122
4695.19 129
4695.34 135
4695.50 139
4695.66 141
4695.81 143
4695.97 143
4696.13 142
4696.29 140
4696.44 137
4696.60 134
4696.76 129
4696.91 124
4697.07 119
4697.23 115
4697.38 112
4697.54 113
4697.70 118
4697.86 125
4698.01 136
4698.17 149
4698.33 160
4698.48 168
4698.64 171
4698.80 166
4698.96 154
4699.11 137
4699.27 116
4699.43 95
4699.58 77
4699.74 62
4699.90 54
4700.06 50
4700.21 51
4700.37 54
4700.53 58
4700.68 60
4700.84 61
4701.00 59
4701.16 56
4701.31 52
4701.47 49
4701.63 49
4701.78 51
4701.94 56
4702.10 62
4702.26 69
4702.41 74
4702.57 78
4702.73 80
4702.88 80
4703.04 79
4703.20 78
4703.36 77
4703.51 77
4703.67 77
4703.83 76
4703.98 73
4704.14 68
4704.30 61
4704.46 51
4704.61 40
4704.77 30
4704.93 20
4705.08 13
4705.24 8
4705.40 5
4705.56 5
4705.71 6
4705.87 9
4706.03 11
4706.18 13
4706.34 14
4706.50 15
4706.66 16
4706.81 18
4706.97 21
4707.13 26
4707.29 33
4707.44 40
4707.60 49
4707.76 57
4707.91 66
4708.07 74
4708.23 81
4708.39 87
4708.54 91
4708.70 91
4708.86 88
4709.02 82
4709.17 73
4709.33 63
4709.49 53
4709.64 45
4709.80 39
4709.96 36
4710.12 34
4710.27 32
4710.43 30
4710.59 26
4710.75 21
4710.90 15
4711.06 9
4711.22 4
4711.37 0
4711.53 0
4711.69 0
4711.85 0
4712.00 0
4712.16 0
4712.32 0
4712.48 0
4712.63 0
4712.79 5
4712.95 13
4713.10 21
4713.26 27
4713.42 31
4713.58 32
4713.73 29
4713.89 24
4714.05 17
4714.21 10
4714.36 4
4714.52 0
4714.68 0
4714.84 0
4714.99 0
4715.15 0
4715.31 2
4715.47 5
4715.62 10
4715.78 17
4715.94 26
4716.09 37
4716.25 50
4716.41 64
4716.57 76
4716.72 85
4716.88 91
4717.04 92
4717.20 90
4717.35 86
4717.51 81
4717.67 76
4717.83 74
4717.98 76
4718.14 82
4718.30 91
4718.46 104
4718.61 118
4718.77 131
4718.93 143
4719.09 150
4719.24 152
4719.40 150
4719.56 144
4719.72 137
4719.87 129
4720.03 122
4720.19 118
4720.35 117
4720.50 118
4720.66 121
4720.82 126
4720.97 132
4721.13 139
4721.29 147
4721.45 155
4721.60 163
4721.76 170
4721.92 176
4722.08 181
4722.23 185
4722.39 189
4722.55 193
4722.71 197
4722.86 201
4723.02 203
4723.18 204
4723.34 204
4723.49 201
4723.65 197
4723.81 193
4723.97 190
4724.12 188
4724.28 189
4724.44 190
4724.60 191
4724.75 192
4724.91 192
4725.07 189
4725.23 186
4725.39 184
4725.54 182
4725.70 182
4725.86 184
4726.02 188
4726.17 193
4726.33 199
4726.49 204
4726.65 207
4726.80 210
4726.96 210
4727.12 210
4727.28 209
4727.43 208
4727.59 208
4727.75 209
4727.91 211
4728.06 214
4728.22 218
4728.38 223
4728.54 228
4728.69 232
4728.85 235
4729.01 234
4729.17 230
4729.32 223
4729.48 214
4729.64 204
4729.80 194
4729.95 187
4730.11 182
4730.27 179
4730.43 178
4730.59 175
4730.74 171
4730.90 165
4731.06 155
4731.22 145
4731.37 134
4731.53 124
4731.69 116
4731.85 110
4732.00 106
4732.16 105
4732.32 106
4732.48 108
4732.63 111
4732.79 113
4732.95 116
4733.11 117
4733.27 118
4733.42 118
4733.58 117
4733.74 116
4733.90 114
4734.05 112
4734.21 110
4734.37 107
4734.53 104
4734.68 102
4734.84 102
4735.00 105
4735.16 112
4735.32 120
4735.47 130
4735.63 139
4735.79 144
4735.95 144
4736.10 138
4736.26 126
4736.42 110
4736.58 91
4736.73 72
4736.89 55
4737.05 41
4737.21 31
4737.37 27
4737.52 27
4737.68 31
4737.84 39
4738.00 49
4738.15 60
4738.31 71
4738.47 81
4738.63 90
4738.79 96
4738.94 99
4739.10 99
4739.26 95
4739.42 88
4739.57 78
4739.73 67
4739.89 56
4740.05 46
4740.21 39
4740.36 34
4740.52 32
4740.68 31
4740.84 32
4740.99 33
4741.15 35
4741.31 37
4741.47 39
4741.63 39
4741.78 39
4741.94 38
4742.10 35
4742.26 32
4742.41 30
4742.57 28
4742.73 28
4742.89 30
4743.05 32
4743.20 33
4743.36 34
4743.52 33
4743.68 31
4743.84 27
4743.99 23
4744.15 20
4744.31 20
4744.47 23
4744.62 28
4744.78 35
4744.94 42
4745.10 46
4745.26 48
4745.41 47
4745.57 44
4745.73 40
4745.89 38
4746.05 37
4746.20 39
4746.36 44
4746.52 50
4746.68 58
4746.83 67
4746.99 76
4747.15 86
4747.31 95
4747.47 103
4747.62 109
4747.78 111
4747.94 111
4748.10 107
4748.26 101
4748.41 94
4748.57 88
4748.73 84
4748.89 83
4749.05 84
4749.20 87
4749.36 90
4749.52 91
4749.68 90
4749.84 86
4749.99 79
4750.15 70
4750.31 61
4750.47 52
4750.63 45
4750.78 40
4750.94 36
4751.10 33
4751.26 30
4751.41 27
4751.57 25
4751.73 24
4751.89 24
4752.05 26
4752.20 32
4752.36 42
4752.52 55
4752.68 70
4752.84 87
4752.99 103
4753.15 118
4753.31 130
4753.47 139
4753.63 145
4753.78 147
4753.94 145
4754.10 141
4754.26 134
4754.42 124
4754.57 113
4754.73 100
4754.89 86
4755.05 73
4755.21 61
4755.37 51
4755.52 44
4755.68 40
4755.84 40
4756.00 43
4756.16 46
4756.31 49
4756.47 50
4756.63 49
4756.79 45
4756.95 40
4757.10 35
4757.26 31
4757.42 30
4757.58 31
4757.74 35
4757.89 42
4758.05 49
4758.21 57
4758.37 63
4758.53 68
4758.68 69
4758.84 68
4759.00 62
4759.16 53
4759.32 41
4759.47 28
4759.63 16
4759.79 6
4759.95 0
4760.11 0
4760.27 0
4760.42 0
4760.58 2
4760.74 6
4760.90 11
4761.06 17
4761.21 25
4761.37 36
4761.53 49
4761.69 62
4761.85 75
4762.01 85
4762.16 90
4762.32 90
4762.48 86
4762.64 78
4762.80 68
4762.95 58
4763.11 49
4763.27 41
4763.43 35
4763.59 28
4763.74 22
4763.90 16
4764.06 10
4764.22 4
4764.38 0
4764.54 0
4764.69 0
4764.85 3
4765.01 5
4765.17 7
4765.33 6
4765.48 4
4765.64 0
4765.80 0
4765.96 0
4766.12 0
4766.28 0
4766.43 0
4766.59 8
4766.75 18
4766.91 29
4767.07 40
4767.23 50
4767.38 58
4767.54 64
4767.70 68
4767.86 68
4768.02 66
4768.17 62
4768.33 57
4768.49 52
4768.65 48
4768.81 45
4768.97 43
4769.12 43
4769.28 45
4769.44 49
4769.60 53
4769.76 58
4769.92 63
4770.07 66
4770.23 67
4770.39 67
4770.55 65
4770.71 63
4770.87 61
4771.02 61
4771.18 63
4771.34 67
4771.50 72
4771.66 77
4771.82 81
4771.97 85
4772.13 89
4772.29 92
4772.45 95
4772.61 98
4772.77 100
4772.92 102
4773.08 101
4773.24 100
4773.40 98
4773.56 96
4773.72 95
4773.87 95
4774.03 96
4774.19 98
4774.35 100
4774.51 102
4774.67 103
4774.82 102
4774.98 101
4775.14 99
4775.30 100
4775.46 102
4775.62 106
4775.77 113
4775.93 122
4776.09 130
4776.25 136
4776.41 140
4776.57 140
4776.72 137
4776.88 132
4777.04 126
4777.20 121
4777.36 117
4777.52 115
4777.67 115
4777.83 117
4777.99 120
4778.15 123
4778.31 126
4778.47 129
4778.63 132
4778.78 134
4778.94 137
4779.10 140
4779.26 143
4779.42 146
4779.58 146
4779.73 144
4779.89 137
4780.05 126
4780.21 112
4780.37 96
4780.53 80
4780.69 65
4780.84 54
4781.00 47
4781.16 45
4781.32 45
4781.48 46
4781.64 46
4781.79 44
4781.95 40
4782.11 33
4782.27 24
4782.43 15
4782.59 8
4782.75 2
4782.90 0
4783.06 0
4783.22 0
4783.38 0
4783.54 0
4783.70 0
4783.85 0
4784.01 0
4784.17 0
4784.33 0
4784.49 1
4784.65 7
4784.81 15
4784.96 24
4785.12 31
4785.28 35
4785.44 35
4785.60 33
4785.76 27
4785.92 21
4786.07 15
4786.23 12
4786.39 11
4786.55 14
4786.71 20
4786.87 27
4787.03 34
4787.18 42
4787.34 48
4787.50 54
4787.66 59
4787.82 63
4787.98 68
4788.14 74
4788.29 82
4788.45 92
4788.61 103
4788.77 115
4788.93 126
4789.09 136
4789.25 142
4789.40 143
4789.56 141
4789.72 135
4789.88 127
4790.04 120
4790.20 115
4790.36 113
4790.51 114
4790.67 116
4790.83 120
4790.99 123
4791.15 124
4791.31 125
4791.47 123
4791.63 122
4791.78 120
4791.94 118
[truncated: 725,148 more chars]
