# Supplementary material for: Methylobacterium Species Promoting Rice and Barley Growth and Interaction Specificity Revealed with Whole-Cell Matrix-Assisted Laser Desorption / Ionization-Time-of-Flight Mass Spectrometry (MALDI-TOF/MS) Analysis
Source: PLoS One. 2015 Jun 8;10(6):e0129509. doi: 10.1371/journal.pone.0129509 (PMC4460032; doi:10.1371/journal.pone.0129509)
Supplement: S1 Data — (ZIP) [file pone.0129509.s001.zip › Supplementary data 1 (ms type strains)/M_extorquens NBRC 15687T.txt]

779.49 0
779.55 0
779.62 0
779.68 0
779.74 0
779.81 0
779.87 0
779.94 0
780.00 0
780.06 0
780.13 0
780.19 0
780.26 0
780.32 0
780.38 0
780.45 0
780.51 0
780.58 0
780.64 0
780.70 0
780.77 0
780.83 0
780.90 0
780.96 0
781.02 0
781.09 0
781.15 0
781.22 0
781.28 0
781.34 0
781.41 0
781.47 0
781.54 0
781.60 0
781.66 0
781.73 0
781.79 0
781.86 0
781.92 0
781.98 0
782.05 0
782.11 0
782.18 0
782.24 0
782.30 0
782.37 0
782.43 0
782.50 0
782.56 0
782.63 0
782.69 0
782.75 0
782.82 0
782.88 0
782.95 0
783.01 0
783.07 0
783.14 0
783.20 0
783.27 0
783.33 0
783.39 0
783.46 0
783.52 0
783.59 0
783.65 0
783.72 0
783.78 0
783.84 0
783.91 0
783.97 0
784.04 0
784.10 0
784.16 0
784.23 0
784.29 0
784.36 0
784.42 0
784.49 0
784.55 0
784.61 0
784.68 0
784.74 0
784.81 0
784.87 0
784.93 0
785.00 0
785.06 0
785.13 0
785.19 0
785.26 0
785.32 0
785.38 0
785.45 0
785.51 0
785.58 0
785.64 0
785.71 0
785.77 0
785.83 0
785.90 0
785.96 0
786.03 0
786.09 0
786.15 0
786.22 0
786.28 0
786.35 0
786.41 0
786.48 0
786.54 0
786.60 0
786.67 0
786.73 0
786.80 0
786.86 0
786.93 0
786.99 0
787.05 0
787.12 0
787.18 0
787.25 0
787.31 0
787.38 0
787.44 0
787.50 0
787.57 0
787.63 0
787.70 0
787.76 0
787.83 0
787.89 0
787.95 0
788.02 0
788.08 0
788.15 0
788.21 0
788.28 0
788.34 0
788.40 0
788.47 0
788.53 0
788.60 0
788.66 0
788.73 0
788.79 0
788.86 0
788.92 0
788.98 0
789.05 0
789.11 0
789.18 0
789.24 0
789.31 0
789.37 0
789.43 0
789.50 0
789.56 0
789.63 0
789.69 0
789.76 0
789.82 0
789.89 0
789.95 0
790.01 0
790.08 0
790.14 0
790.21 0
790.27 0
790.34 0
790.40 0
790.47 0
790.53 0
790.59 0
790.66 0
790.72 0
790.79 0
790.85 0
790.92 0
790.98 0
791.04 0
791.11 0
791.17 0
791.24 0
791.30 0
791.37 0
791.43 0
791.50 0
791.56 0
791.62 0
791.69 0
791.75 0
791.82 0
791.88 0
791.95 0
792.01 0
792.08 0
792.14 0
792.21 0
792.27 0
792.33 0
792.40 0
792.46 0
792.53 0
792.59 0
792.66 0
792.72 0
792.79 0
792.85 0
792.91 0
792.98 0
793.04 0
793.11 0
793.17 0
793.24 0
793.30 0
793.37 0
793.43 0
793.50 0
793.56 0
793.62 0
793.69 0
793.75 0
793.82 0
793.88 0
793.95 0
794.01 0
794.08 0
794.14 0
794.21 0
794.27 0
794.33 0
794.40 0
794.46 0
794.53 0
794.59 0
794.66 0
794.72 0
794.79 0
794.85 0
794.92 0
794.98 0
795.05 0
795.11 0
795.17 0
795.24 0
795.30 0
795.37 0
795.43 0
795.50 0
795.56 0
795.63 0
795.69 0
795.76 0
795.82 0
795.89 0
795.95 0
796.01 0
796.08 0
796.14 0
796.21 0
796.27 0
796.34 0
796.40 0
796.47 0
796.53 0
796.60 0
796.66 0
796.73 0
796.79 0
796.86 0
796.92 0
796.98 0
797.05 0
797.11 0
797.18 0
797.24 0
797.31 0
797.37 0
797.44 0
797.50 0
797.57 0
797.63 0
797.70 0
797.76 0
797.83 0
797.89 0
797.96 0
798.02 0
798.08 0
798.15 0
798.21 0
798.28 0
798.34 0
798.41 0
798.47 0
798.54 0
798.60 0
798.67 0
798.73 0
798.80 0
798.86 0
798.93 0
798.99 0
799.06 0
799.12 0
799.19 0
799.25 0
799.32 0
799.38 0
799.44 0
799.51 0
799.57 0
799.64 0
799.70 0
799.77 0
799.83 0
799.90 0
799.96 0
800.03 0
800.09 0
800.16 0
800.22 0
800.29 0
800.35 0
800.42 0
800.48 0
800.55 0
800.61 0
800.68 0
800.74 0
800.81 0
800.87 0
800.94 0
801.00 0
801.07 0
801.13 0
801.19 0
801.26 0
801.32 0
801.39 0
801.45 0
801.52 0
801.58 0
801.65 0
801.71 0
801.78 0
801.84 0
801.91 0
801.97 0
802.04 0
802.10 0
802.17 0
802.23 0
802.30 0
802.36 0
802.43 0
802.49 0
802.56 0
802.62 0
802.69 0
802.75 0
802.82 0
802.88 0
802.95 0
803.01 0
803.08 0
803.14 0
803.21 0
803.27 0
803.34 0
803.40 0
803.47 0
803.53 0
803.60 0
803.66 0
803.73 0
803.79 0
803.86 0
803.92 0
803.99 0
804.05 0
804.12 0
804.18 0
804.25 0
804.31 0
804.38 0
804.44 0
804.51 0
804.57 0
804.64 0
804.70 0
804.77 0
804.83 0
804.90 0
804.96 0
805.03 0
805.09 0
805.16 0
805.22 0
805.29 0
805.35 0
805.42 0
805.48 0
805.55 0
805.61 0
805.68 0
805.74 0
805.81 0
805.87 0
805.94 0
806.00 0
806.07 0
806.13 0
806.20 0
806.26 0
806.33 0
806.39 0
806.46 0
806.52 0
806.59 0
806.65 0
806.72 0
806.78 0
806.85 0
806.91 0
806.98 0
807.04 0
807.11 0
807.17 0
807.24 0
807.30 0
807.37 0
807.43 0
807.50 0
807.56 0
807.63 0
807.69 0
807.76 0
807.82 0
807.89 0
807.95 0
808.02 0
808.08 0
808.15 0
808.21 0
808.28 0
808.34 0
808.41 0
808.48 0
808.54 0
808.61 1
808.67 1
808.74 1
808.80 1
808.87 1
808.93 1
809.00 1
809.06 1
809.13 1
809.19 0
809.26 0
809.32 0
809.39 0
809.45 0
809.52 0
809.58 0
809.65 0
809.71 0
809.78 0
809.84 0
809.91 0
809.97 0
810.04 0
810.10 0
810.17 0
810.24 0
810.30 0
810.37 0
810.43 0
810.50 0
810.56 0
810.63 0
810.69 0
810.76 0
810.82 0
810.89 0
810.95 0
811.02 0
811.08 0
811.15 0
811.21 0
811.28 0
811.34 0
811.41 0
811.47 0
811.54 0
811.61 0
811.67 0
811.74 0
811.80 0
811.87 0
811.93 0
812.00 0
812.06 0
812.13 0
812.19 0
812.26 0
812.32 0
812.39 0
812.45 0
812.52 0
812.58 0
812.65 0
812.72 0
812.78 0
812.85 0
812.91 0
812.98 0
813.04 0
813.11 0
813.17 0
813.24 0
813.30 0
813.37 0
813.43 0
813.50 0
813.56 0
813.63 0
813.70 0
813.76 0
813.83 0
813.89 0
813.96 0
814.02 0
814.09 0
814.15 0
814.22 0
814.28 0
814.35 0
814.41 0
814.48 0
814.55 0
814.61 0
814.68 0
814.74 0
814.81 0
814.87 0
814.94 0
815.00 0
815.07 0
815.13 0
815.20 0
815.26 0
815.33 0
815.40 0
815.46 0
815.53 0
815.59 0
815.66 0
815.72 0
815.79 0
815.85 0
815.92 0
815.98 0
816.05 0
816.12 0
816.18 0
816.25 0
816.31 0
816.38 0
816.44 0
816.51 0
816.57 0
816.64 0
816.70 0
816.77 0
816.84 0
816.90 0
816.97 0
817.03 0
817.10 0
817.16 0
817.23 0
817.29 0
817.36 0
817.43 0
817.49 0
817.56 0
817.62 0
817.69 0
817.75 0
817.82 0
817.88 0
817.95 0
818.02 0
818.08 0
818.15 0
818.21 0
818.28 0
818.34 0
818.41 0
818.47 0
818.54 0
818.60 0
818.67 0
818.74 0
818.80 0
818.87 0
818.93 0
819.00 0
819.06 0
819.13 0
819.20 0
819.26 0
819.33 0
819.39 0
819.46 0
819.52 0
819.59 0
819.65 0
819.72 0
819.79 0
819.85 0
819.92 0
819.98 0
820.05 0
820.11 0
820.18 0
820.24 0
820.31 0
820.38 0
820.44 0
820.51 0
820.57 0
820.64 0
820.70 0
820.77 0
820.84 0
820.90 0
820.97 0
821.03 0
821.10 0
821.16 0
821.23 0
821.30 0
821.36 0
821.43 0
821.49 0
821.56 0
821.62 0
821.69 0
821.75 0
821.82 0
821.89 0
821.95 0
822.02 0
822.08 0
822.15 0
822.21 0
822.28 0
822.35 0
822.41 0
822.48 0
822.54 0
822.61 0
822.67 0
822.74 0
822.81 0
822.87 0
822.94 0
823.00 0
823.07 0
823.13 0
823.20 0
823.27 0
823.33 0
823.40 0
823.46 0
823.53 0
823.59 0
823.66 0
823.73 0
823.79 0
823.86 0
823.92 0
823.99 0
824.06 0
824.12 0
824.19 0
824.25 0
824.32 0
824.38 0
824.45 0
824.52 0
824.58 0
824.65 0
824.71 0
824.78 0
824.84 0
824.91 0
824.98 0
825.04 0
825.11 0
825.17 0
825.24 0
825.31 0
825.37 0
825.44 0
825.50 0
825.57 0
825.63 0
825.70 0
825.77 0
825.83 0
825.90 0
825.96 0
826.03 0
826.10 0
826.16 0
826.23 0
826.29 0
826.36 0
826.42 0
826.49 0
826.56 0
826.62 0
826.69 0
826.75 0
826.82 0
826.89 0
826.95 0
827.02 0
827.08 0
827.15 0
827.22 0
827.28 0
827.35 0
827.41 0
827.48 0
827.55 0
827.61 0
827.68 0
827.74 0
827.81 0
827.87 0
827.94 0
828.01 0
828.07 0
828.14 0
828.20 0
828.27 0
828.34 0
828.40 0
828.47 0
828.53 0
828.60 0
828.67 0
828.73 0
828.80 0
828.86 0
828.93 0
829.00 0
829.06 0
829.13 0
829.19 0
829.26 0
829.33 0
829.39 0
829.46 0
829.52 0
829.59 0
829.66 0
829.72 0
829.79 0
829.85 0
829.92 0
829.99 0
830.05 0
830.12 0
830.18 0
830.25 0
830.32 0
830.38 0
830.45 0
830.51 0
830.58 0
830.65 0
830.71 0
830.78 0
830.84 0
830.91 0
830.98 0
831.04 0
831.11 0
831.17 0
831.24 0
831.31 0
831.37 0
831.44 0
831.50 0
831.57 0
831.64 0
831.70 0
831.77 0
831.83 0
831.90 0
831.97 0
832.03 0
832.10 0
832.17 0
832.23 0
832.30 0
832.36 0
832.43 0
832.50 0
832.56 0
832.63 0
832.69 0
832.76 0
832.83 0
832.89 0
832.96 0
833.02 0
833.09 0
833.16 0
833.22 0
833.29 0
833.36 0
833.42 0
833.49 0
833.55 0
833.62 0
833.69 0
833.75 0
833.82 0
833.88 0
833.95 0
834.02 0
834.08 0
834.15 0
834.22 0
834.28 0
834.35 0
834.41 0
834.48 0
834.55 0
834.61 0
834.68 0
834.75 0
834.81 0
834.88 0
834.94 0
835.01 0
835.08 0
835.14 0
835.21 0
835.27 0
835.34 0
835.41 0
835.47 0
835.54 0
835.61 0
835.67 0
835.74 0
835.80 0
835.87 0
835.94 0
836.00 0
836.07 0
836.14 0
836.20 0
836.27 0
836.33 0
836.40 0
836.47 0
836.53 0
836.60 0
836.67 0
836.73 0
836.80 0
836.87 0
836.93 0
837.00 0
837.06 0
837.13 0
837.20 0
837.26 0
837.33 0
837.40 0
837.46 0
837.53 0
837.59 0
837.66 0
837.73 0
837.79 0
837.86 0
837.93 0
837.99 0
838.06 0
838.12 0
838.19 0
838.26 0
838.32 0
838.39 0
838.46 0
838.52 0
838.59 0
838.66 0
838.72 0
838.79 0
838.85 0
838.92 0
838.99 0
839.05 0
839.12 0
839.19 0
839.25 0
839.32 0
839.39 0
839.45 0
839.52 0
839.58 0
839.65 0
839.72 0
839.78 0
839.85 0
839.92 0
839.98 0
840.05 0
840.12 0
840.18 0
840.25 0
840.32 0
840.38 0
840.45 0
840.51 0
840.58 0
840.65 0
840.71 0
840.78 0
840.85 0
840.91 0
840.98 0
841.05 0
841.11 0
841.18 0
841.25 0
841.31 0
841.38 0
841.44 0
841.51 0
841.58 0
841.64 0
841.71 0
841.78 0
841.84 0
841.91 0
841.98 0
842.04 0
842.11 0
842.18 0
842.24 0
842.31 0
842.38 0
842.44 0
842.51 0
842.58 0
842.64 0
842.71 0
842.77 0
842.84 0
842.91 0
842.97 0
843.04 0
843.11 0
843.17 0
843.24 0
843.31 0
843.37 0
843.44 0
843.51 0
843.57 0
843.64 0
843.71 0
843.77 0
843.84 0
843.91 0
843.97 0
844.04 0
844.11 0
844.17 0
844.24 0
844.31 0
844.37 0
844.44 0
844.51 0
844.57 0
844.64 0
844.70 0
844.77 0
844.84 0
844.90 0
844.97 0
845.04 0
845.10 0
845.17 0
845.24 0
845.30 0
845.37 0
845.44 0
845.50 0
845.57 0
845.64 0
845.70 0
845.77 0
845.84 0
845.90 0
845.97 0
846.04 0
846.10 0
846.17 0
846.24 0
846.30 0
846.37 0
846.44 0
846.50 0
846.57 0
846.64 0
846.70 0
846.77 0
846.84 0
846.90 0
846.97 0
847.04 0
847.10 0
847.17 0
847.24 0
847.30 0
847.37 0
847.44 0
847.50 0
847.57 0
847.64 0
847.70 0
847.77 0
847.84 0
847.90 0
847.97 0
848.04 0
848.10 0
848.17 0
848.24 0
848.30 0
848.37 0
848.44 0
848.51 0
848.57 0
848.64 0
848.71 0
848.77 0
848.84 0
848.91 0
848.97 0
849.04 0
849.11 0
849.17 0
849.24 0
849.31 0
849.37 0
849.44 0
849.51 0
849.57 0
849.64 0
849.71 0
849.77 0
849.84 0
849.91 0
849.97 0
850.04 0
850.11 0
850.17 0
850.24 0
850.31 0
850.37 0
850.44 0
850.51 0
850.58 0
850.64 0
850.71 0
850.78 0
850.84 0
850.91 0
850.98 0
851.04 0
851.11 0
851.18 0
851.24 0
851.31 0
851.38 0
851.44 0
851.51 0
851.58 0
851.64 0
851.71 0
851.78 0
851.85 0
851.91 0
851.98 0
852.05 0
852.11 0
852.18 0
852.25 0
852.31 0
852.38 0
852.45 0
852.51 0
852.58 0
852.65 0
852.72 0
852.78 0
852.85 0
852.92 0
852.98 0
853.05 0
853.12 0
853.18 0
853.25 0
853.32 0
853.38 0
853.45 0
853.52 0
853.59 0
853.65 0
853.72 0
853.79 0
853.85 0
853.92 0
853.99 0
854.05 0
854.12 0
854.19 0
854.25 0
854.32 0
854.39 0
854.46 0
854.52 0
854.59 0
854.66 0
854.72 0
854.79 0
854.86 0
854.92 0
854.99 0
855.06 0
855.13 0
855.19 0
855.26 0
855.33 0
855.39 0
855.46 0
855.53 0
855.59 0
855.66 0
855.73 0
855.80 0
855.86 0
855.93 0
856.00 0
856.06 0
856.13 0
856.20 0
856.27 0
856.33 0
856.40 0
856.47 0
856.53 0
856.60 0
856.67 0
856.73 0
856.80 0
856.87 0
856.94 0
857.00 0
857.07 0
857.14 0
857.20 0
857.27 0
857.34 0
857.41 0
857.47 0
857.54 0
857.61 0
857.67 0
857.74 0
857.81 0
857.88 0
857.94 0
858.01 0
858.08 0
858.14 0
858.21 0
858.28 0
858.34 0
858.41 0
858.48 0
858.55 0
858.61 0
858.68 0
858.75 0
858.81 0
858.88 0
858.95 0
859.02 0
859.08 0
859.15 0
859.22 0
859.28 0
859.35 0
859.42 0
859.49 0
859.55 0
859.62 0
859.69 0
859.76 0
859.82 0
859.89 0
859.96 0
860.02 0
860.09 0
860.16 0
860.23 0
860.29 0
860.36 0
860.43 0
860.49 0
860.56 0
860.63 0
860.70 0
860.76 0
860.83 0
860.90 0
860.96 0
861.03 0
861.10 0
861.17 0
861.23 0
861.30 0
861.37 0
861.44 0
861.50 0
861.57 0
861.64 0
861.70 0
861.77 0
861.84 0
861.91 0
861.97 0
862.04 0
862.11 0
862.18 0
862.24 0
862.31 0
862.38 0
862.44 0
862.51 0
862.58 0
862.65 0
862.71 0
862.78 0
862.85 0
862.92 0
862.98 0
863.05 0
863.12 0
863.19 0
863.25 0
863.32 0
863.39 0
863.45 0
863.52 0
863.59 0
863.66 0
863.72 0
863.79 0
863.86 0
863.93 0
863.99 0
864.06 0
864.13 0
864.20 0
864.26 0
864.33 0
864.40 0
864.46 0
864.53 0
864.60 0
864.67 0
864.73 0
864.80 0
864.87 0
864.94 0
865.00 0
865.07 0
865.14 0
865.21 0
865.27 0
865.34 0
865.41 0
865.48 0
865.54 0
865.61 0
865.68 0
865.75 0
865.81 0
865.88 0
865.95 0
866.01 0
866.08 0
866.15 0
866.22 0
866.28 0
866.35 0
866.42 0
866.49 0
866.55 0
866.62 0
866.69 0
866.76 0
866.82 0
866.89 0
866.96 0
867.03 0
867.09 0
867.16 0
867.23 0
867.30 0
867.36 0
867.43 0
867.50 0
867.57 0
867.63 0
867.70 0
867.77 0
867.84 0
867.90 0
867.97 0
868.04 0
868.11 0
868.17 0
868.24 0
868.31 0
868.38 0
868.44 0
868.51 0
868.58 0
868.65 0
868.71 0
868.78 0
868.85 0
868.92 0
868.98 0
869.05 0
869.12 0
869.19 0
869.25 0
869.32 0
869.39 0
869.46 0
869.52 0
869.59 0
869.66 0
869.73 0
869.80 0
869.86 0
869.93 0
870.00 0
870.07 0
870.13 0
870.20 0
870.27 0
870.34 0
870.40 0
870.47 0
870.54 0
870.61 0
870.67 0
870.74 0
870.81 0
870.88 0
870.94 0
871.01 0
871.08 0
871.15 0
871.21 0
871.28 0
871.35 0
871.42 0
871.49 0
871.55 0
871.62 0
871.69 0
871.76 0
871.82 0
871.89 0
871.96 0
872.03 0
872.09 0
872.16 0
872.23 0
872.30 0
872.36 0
872.43 0
872.50 0
872.57 0
872.64 0
872.70 0
872.77 0
872.84 0
872.91 0
872.97 0
873.04 0
873.11 0
873.18 0
873.24 0
873.31 0
873.38 0
873.45 0
873.52 0
873.58 0
873.65 0
873.72 0
873.79 0
873.85 0
873.92 0
873.99 0
874.06 0
874.13 0
874.19 0
874.26 0
874.33 0
874.40 0
874.46 0
874.53 0
874.60 0
874.67 0
874.74 0
874.80 0
874.87 0
874.94 0
875.01 0
875.07 0
875.14 0
875.21 0
875.28 0
875.35 0
875.41 0
875.48 0
875.55 0
875.62 0
875.68 0
875.75 0
875.82 0
875.89 0
875.96 0
876.02 0
876.09 0
876.16 0
876.23 0
876.29 0
876.36 0
876.43 0
876.50 0
876.57 0
876.63 0
876.70 0
876.77 0
876.84 0
876.91 0
876.97 0
877.04 0
877.11 0
877.18 0
877.24 0
877.31 0
877.38 0
877.45 0
877.52 0
877.58 0
877.65 0
877.72 0
877.79 0
877.86 0
877.92 0
877.99 0
878.06 0
878.13 0
878.19 0
878.26 1
878.33 1
878.40 0
878.47 0
878.53 0
878.60 0
878.67 0
878.74 0
878.81 0
878.87 0
878.94 0
879.01 0
879.08 0
879.15 0
879.21 0
879.28 0
879.35 0
879.42 0
879.49 0
879.55 0
879.62 0
879.69 0
879.76 0
879.83 0
879.89 0
879.96 0
880.03 0
880.10 0
880.17 0
880.23 0
880.30 0
880.37 0
880.44 0
880.51 0
880.57 0
880.64 0
880.71 0
880.78 0
880.85 0
880.91 0
880.98 0
881.05 0
881.12 0
881.19 0
881.25 0
881.32 0
881.39 0
881.46 0
881.53 0
881.59 0
881.66 0
881.73 0
881.80 0
881.87 0
881.93 0
882.00 0
882.07 0
882.14 0
882.21 0
882.27 0
882.34 0
882.41 0
882.48 0
882.55 0
882.61 0
882.68 0
882.75 0
882.82 0
882.89 0
882.95 0
883.02 0
883.09 0
883.16 0
883.23 0
883.29 0
883.36 0
883.43 0
883.50 0
883.57 0
883.64 0
883.70 0
883.77 0
883.84 0
883.91 0
883.98 0
884.04 0
884.11 0
884.18 0
884.25 0
884.32 0
884.38 0
884.45 0
884.52 0
884.59 0
884.66 0
884.73 0
884.79 0
884.86 0
884.93 0
885.00 0
885.07 0
885.13 0
885.20 0
885.27 0
885.34 0
885.41 0
885.48 0
885.54 0
885.61 0
885.68 0
885.75 0
885.82 0
885.88 0
885.95 0
886.02 0
886.09 0
886.16 0
886.23 0
886.29 0
886.36 0
886.43 0
886.50 0
886.57 0
886.63 0
886.70 0
886.77 0
886.84 0
886.91 0
886.98 0
887.04 0
887.11 0
887.18 0
887.25 0
887.32 0
887.39 0
887.45 0
887.52 0
887.59 0
887.66 0
887.73 0
887.80 0
887.86 0
887.93 0
888.00 0
888.07 0
888.14 0
888.20 0
888.27 0
888.34 0
888.41 0
888.48 0
888.55 0
888.61 0
888.68 0
888.75 0
888.82 0
888.89 0
888.96 0
889.02 0
889.09 0
889.16 0
889.23 0
889.30 0
889.37 0
889.43 0
889.50 0
889.57 0
889.64 0
889.71 0
889.78 0
889.84 0
889.91 0
889.98 0
890.05 0
890.12 0
890.19 0
890.25 0
890.32 0
890.39 0
890.46 0
890.53 0
890.60 0
890.67 0
890.73 0
890.80 0
890.87 0
890.94 0
891.01 0
891.08 0
891.14 0
891.21 0
891.28 0
891.35 0
891.42 0
891.49 0
891.55 0
891.62 0
891.69 0
891.76 0
891.83 0
891.90 0
891.96 0
892.03 0
892.10 0
892.17 0
892.24 0
892.31 0
892.38 0
892.44 0
892.51 0
892.58 0
892.65 0
892.72 0
892.79 0
892.85 0
892.92 0
892.99 0
893.06 0
893.13 0
893.20 0
893.27 0
893.33 0
893.40 0
893.47 0
893.54 0
893.61 0
893.68 0
893.74 0
893.81 0
893.88 0
893.95 0
894.02 0
894.09 0
894.16 0
894.22 0
894.29 0
894.36 0
894.43 0
894.50 0
894.57 0
894.64 0
894.70 0
894.77 0
894.84 0
894.91 0
894.98 0
895.05 0
895.12 0
895.18 0
895.25 0
895.32 0
895.39 0
895.46 0
895.53 0
895.60 0
895.66 0
895.73 0
895.80 0
895.87 0
895.94 0
896.01 0
896.08 0
896.14 0
896.21 0
896.28 0
896.35 0
896.42 0
896.49 0
896.56 0
896.62 0
896.69 0
896.76 0
896.83 0
896.90 0
896.97 0
897.04 0
897.10 0
897.17 0
897.24 0
897.31 0
897.38 0
897.45 0
897.52 0
897.59 0
897.65 0
897.72 0
897.79 0
897.86 0
897.93 0
898.00 0
898.07 0
898.13 0
898.20 0
898.27 0
898.34 0
898.41 0
898.48 0
898.55 0
898.62 0
898.68 0
898.75 0
898.82 0
898.89 0
898.96 0
899.03 0
899.10 0
899.16 0
899.23 0
899.30 0
899.37 0
899.44 0
899.51 0
899.58 0
899.65 0
899.71 0
899.78 0
899.85 0
899.92 0
899.99 0
900.06 0
900.13 0
900.20 0
900.26 0
900.33 0
900.40 0
900.47 0
900.54 0
900.61 0
900.68 0
900.75 0
900.81 0
900.88 0
900.95 0
901.02 0
901.09 0
901.16 0
901.23 0
901.30 0
901.36 0
901.43 0
901.50 0
901.57 0
901.64 0
901.71 0
901.78 0
901.85 0
901.92 0
901.98 0
902.05 0
902.12 0
902.19 0
902.26 0
902.33 0
902.40 0
902.47 0
902.53 0
902.60 0
902.67 0
902.74 0
902.81 0
902.88 0
902.95 0
903.02 0
903.09 0
903.15 0
903.22 0
903.29 0
903.36 0
903.43 0
903.50 0
903.57 0
903.64 0
903.71 0
903.77 0
903.84 0
903.91 0
903.98 0
904.05 0
904.12 0
904.19 0
904.26 0
904.33 0
904.39 0
904.46 0
904.53 0
904.60 0
904.67 0
904.74 0
904.81 0
904.88 0
904.95 0
905.01 0
905.08 0
905.15 0
905.22 0
905.29 0
905.36 0
905.43 0
905.50 0
905.57 0
905.64 0
905.70 0
905.77 0
905.84 0
905.91 0
905.98 0
906.05 0
906.12 0
906.19 0
906.26 0
906.32 0
906.39 0
906.46 0
906.53 0
906.60 0
906.67 0
906.74 0
906.81 0
906.88 0
906.95 0
907.01 0
907.08 0
907.15 0
907.22 0
907.29 0
907.36 0
907.43 0
907.50 0
907.57 0
907.64 0
907.70 0
907.77 0
907.84 0
907.91 0
907.98 0
908.05 0
908.12 0
908.19 0
908.26 0
908.33 0
908.40 0
908.46 0
908.53 0
908.60 0
908.67 0
908.74 0
908.81 0
908.88 0
908.95 0
909.02 0
909.09 0
909.16 0
909.22 0
909.29 0
909.36 0
909.43 0
909.50 0
909.57 0
909.64 0
909.71 0
909.78 0
909.85 0
909.92 0
909.98 0
910.05 0
910.12 0
910.19 0
910.26 0
910.33 0
910.40 0
910.47 0
910.54 0
910.61 0
910.68 0
910.75 0
910.81 0
910.88 0
910.95 0
911.02 0
911.09 0
911.16 0
911.23 0
911.30 0
911.37 0
911.44 0
911.51 0
911.58 0
911.64 0
911.71 0
911.78 0
911.85 0
911.92 0
911.99 0
912.06 0
912.13 0
912.20 0
912.27 0
912.34 0
912.41 0
912.47 0
912.54 0
912.61 0
912.68 0
912.75 0
912.82 0
912.89 0
912.96 0
913.03 0
913.10 0
913.17 0
913.24 0
913.31 0
913.37 0
913.44 0
913.51 0
913.58 0
913.65 0
913.72 0
913.79 0
913.86 0
913.93 0
914.00 0
914.07 0
914.14 0
914.21 0
914.28 0
914.34 0
914.41 0
914.48 0
914.55 0
914.62 0
914.69 0
914.76 0
914.83 0
914.90 0
914.97 0
915.04 0
915.11 0
915.18 0
915.25 0
915.31 0
915.38 0
915.45 0
915.52 0
915.59 0
915.66 0
915.73 0
915.80 0
915.87 0
915.94 0
916.01 0
916.08 0
916.15 0
916.22 0
916.29 0
916.35 0
916.42 0
916.49 0
916.56 0
916.63 0
916.70 0
916.77 0
916.84 0
916.91 0
916.98 0
917.05 0
917.12 0
917.19 0
917.26 0
917.33 0
917.40 0
917.47 0
917.53 0
917.60 0
917.67 0
917.74 0
917.81 0
917.88 0
917.95 0
918.02 0
918.09 0
918.16 0
918.23 0
918.30 0
918.37 0
918.44 0
918.51 0
918.58 0
918.65 0
918.71 0
918.78 0
918.85 0
918.92 0
918.99 0
919.06 0
919.13 0
919.20 0
919.27 0
919.34 0
919.41 0
919.48 0
919.55 0
919.62 0
919.69 0
919.76 0
919.83 0
919.90 0
919.97 0
920.03 0
920.10 0
920.17 0
920.24 0
920.31 0
920.38 0
920.45 0
920.52 0
920.59 0
920.66 0
920.73 0
920.80 0
920.87 0
920.94 0
921.01 0
921.08 0
921.15 0
921.22 0
921.29 0
921.36 0
921.43 0
921.49 0
921.56 0
921.63 0
921.70 0
921.77 0
921.84 0
921.91 0
921.98 0
922.05 0
922.12 0
922.19 0
922.26 0
922.33 0
922.40 0
922.47 0
922.54 0
922.61 0
922.68 0
922.75 0
922.82 0
922.89 0
922.96 0
923.03 0
923.10 0
923.17 0
923.23 0
923.30 0
923.37 0
923.44 0
923.51 0
923.58 0
923.65 0
923.72 0
923.79 0
923.86 0
923.93 0
924.00 0
924.07 0
924.14 0
924.21 0
924.28 0
924.35 0
924.42 0
924.49 0
924.56 0
924.63 0
924.70 0
924.77 0
924.84 0
924.91 0
924.98 0
925.05 0
925.12 0
925.19 0
925.25 0
925.32 0
925.39 0
925.46 0
925.53 0
925.60 0
925.67 0
925.74 0
925.81 0
925.88 0
925.95 0
926.02 0
926.09 0
926.16 0
926.23 0
926.30 0
926.37 0
926.44 0
926.51 0
926.58 0
926.65 0
926.72 0
926.79 0
926.86 0
926.93 0
927.00 0
927.07 0
927.14 0
927.21 0
927.28 0
927.35 0
927.42 0
927.49 0
927.56 0
927.63 0
927.70 0
927.77 0
927.84 0
927.91 0
927.98 0
928.05 0
928.11 0
928.18 0
928.25 0
928.32 0
928.39 0
928.46 0
928.53 0
928.60 0
928.67 0
928.74 0
928.81 0
928.88 0
928.95 0
929.02 0
929.09 0
929.16 0
929.23 0
929.30 0
929.37 0
929.44 0
929.51 0
929.58 0
929.65 0
929.72 0
929.79 0
929.86 0
929.93 0
930.00 0
930.07 0
930.14 0
930.21 0
930.28 0
930.35 0
930.42 0
930.49 0
930.56 0
930.63 0
930.70 0
930.77 0
930.84 0
930.91 0
930.98 0
931.05 0
931.12 0
931.19 0
931.26 0
931.33 0
931.40 0
931.47 0
931.54 0
931.61 0
931.68 0
931.75 0
931.82 0
931.89 0
931.96 0
932.03 0
932.10 0
932.17 0
932.24 0
932.31 0
932.38 0
932.45 0
932.52 0
932.59 0
932.66 0
932.73 0
932.80 0
932.87 0
932.94 0
933.01 0
933.08 0
933.15 0
933.22 0
933.29 0
933.36 0
933.43 0
933.50 0
933.57 0
933.64 0
933.71 0
933.78 0
933.85 0
933.92 0
933.99 0
934.06 0
934.13 0
934.20 0
934.27 0
934.34 0
934.41 0
934.48 0
934.55 0
934.62 0
934.69 0
934.76 0
934.83 0
934.90 0
934.97 0
935.04 0
935.11 0
935.18 0
935.25 0
935.32 0
935.39 0
935.46 0
935.53 0
935.60 0
935.67 0
935.74 0
935.81 0
935.88 0
935.95 0
936.02 0
936.09 0
936.16 0
936.23 0
936.30 0
936.37 0
936.44 0
936.51 0
936.58 0
936.65 0
936.72 0
936.79 0
936.86 0
936.93 0
937.00 0
937.07 0
937.14 0
937.21 0
937.28 0
937.35 0
937.42 0
937.49 0
937.56 0
937.63 0
937.70 0
937.77 0
937.84 0
937.91 0
937.98 0
938.05 0
938.12 0
938.19 0
938.26 0
938.33 0
938.40 0
938.48 0
938.55 0
938.62 0
938.69 0
938.76 0
938.83 0
938.90 0
938.97 0
939.04 0
939.11 0
939.18 0
939.25 0
939.32 0
939.39 0
939.46 0
939.53 0
939.60 0
939.67 0
939.74 0
939.81 0
939.88 0
939.95 0
940.02 0
940.09 0
940.16 0
940.23 0
940.30 0
940.37 0
940.44 0
940.51 0
940.58 0
940.65 0
940.72 0
940.79 0
940.86 0
940.93 0
941.00 0
941.07 0
941.14 0
941.21 0
941.29 0
941.36 0
941.43 0
941.50 0
941.57 0
941.64 0
941.71 0
941.78 0
941.85 0
941.92 0
941.99 0
942.06 0
942.13 0
942.20 0
942.27 0
942.34 0
942.41 0
942.48 0
942.55 0
942.62 0
942.69 0
942.76 0
942.83 0
942.90 0
942.97 0
943.04 0
943.11 0
943.18 0
943.25 0
943.32 0
943.40 0
943.47 0
943.54 0
943.61 0
943.68 0
943.75 0
943.82 0
943.89 0
943.96 0
944.03 0
944.10 0
944.17 0
944.24 0
944.31 0
944.38 0
944.45 0
944.52 0
944.59 0
944.66 0
944.73 0
944.80 0
944.87 0
944.94 0
945.01 0
945.09 0
945.16 0
945.23 0
945.30 0
945.37 0
945.44 0
945.51 0
945.58 0
945.65 0
945.72 0
945.79 0
945.86 0
945.93 0
946.00 0
946.07 0
946.14 0
946.21 0
946.28 0
946.35 0
946.42 0
946.49 0
946.57 0
946.64 0
946.71 0
946.78 0
946.85 0
946.92 0
946.99 0
947.06 0
947.13 0
947.20 0
947.27 0
947.34 0
947.41 0
947.48 0
947.55 0
947.62 0
947.69 0
947.76 0
947.83 0
947.91 0
947.98 0
948.05 0
948.12 0
948.19 0
948.26 0
948.33 0
948.40 0
948.47 0
948.54 0
948.61 0
948.68 0
948.75 0
948.82 0
948.89 0
948.96 0
949.03 0
949.10 0
949.18 0
949.25 0
949.32 0
949.39 0
949.46 0
949.53 0
949.60 0
949.67 0
949.74 0
949.81 0
949.88 0
949.95 0
950.02 0
950.09 0
950.16 0
950.23 0
950.31 0
950.38 0
950.45 0
950.52 0
950.59 0
950.66 0
950.73 0
950.80 0
950.87 0
950.94 0
951.01 0
951.08 0
951.15 0
951.22 0
951.29 0
951.37 0
951.44 0
951.51 0
951.58 0
951.65 0
951.72 0
951.79 0
951.86 0
951.93 0
952.00 1
952.07 1
952.14 1
952.21 1
952.28 1
952.35 1
952.43 1
952.50 1
952.57 1
952.64 1
952.71 1
952.78 1
952.85 1
952.92 1
952.99 1
953.06 1
953.13 1
953.20 1
953.27 1
953.35 1
953.42 1
953.49 1
953.56 1
953.63 1
953.70 1
953.77 1
953.84 1
953.91 1
953.98 1
954.05 1
954.12 1
954.19 1
954.26 1
954.34 0
954.41 0
954.48 0
954.55 0
954.62 0
954.69 0
954.76 0
954.83 0
954.90 0
954.97 0
955.04 0
955.11 0
955.19 0
955.26 0
955.33 0
955.40 0
955.47 0
955.54 0
955.61 0
955.68 0
955.75 0
955.82 0
955.89 0
955.96 0
956.04 0
956.11 0
956.18 0
956.25 0
956.32 0
956.39 0
956.46 0
956.53 0
956.60 0
956.67 0
956.74 0
956.81 0
956.89 0
956.96 0
957.03 0
957.10 0
957.17 0
957.24 0
957.31 0
957.38 0
957.45 0
957.52 0
957.59 0
957.67 0
957.74 0
957.81 0
957.88 0
957.95 0
958.02 0
958.09 0
958.16 0
958.23 0
958.30 0
958.37 0
958.45 0
958.52 0
958.59 0
958.66 0
958.73 0
958.80 0
958.87 0
958.94 0
959.01 0
959.08 0
959.16 0
959.23 0
959.30 0
959.37 0
959.44 0
959.51 0
959.58 0
959.65 0
959.72 0
959.79 0
959.87 0
959.94 0
960.01 0
960.08 0
960.15 0
960.22 0
960.29 0
960.36 0
960.43 0
960.50 0
960.58 0
960.65 0
960.72 0
960.79 0
960.86 0
960.93 0
961.00 0
961.07 0
961.14 0
961.21 0
961.29 0
961.36 0
961.43 0
961.50 0
961.57 0
961.64 0
961.71 0
961.78 0
961.85 0
961.93 0
962.00 0
962.07 0
962.14 0
962.21 0
962.28 0
962.35 0
962.42 0
962.49 0
962.56 0
962.64 0
962.71 0
962.78 0
962.85 0
962.92 0
962.99 0
963.06 0
963.13 0
963.20 0
963.28 0
963.35 0
963.42 0
963.49 0
963.56 0
963.63 0
963.70 0
963.77 0
963.84 0
963.92 0
963.99 0
964.06 0
964.13 0
964.20 0
964.27 0
964.34 0
964.41 0
964.49 0
964.56 0
964.63 0
964.70 0
964.77 0
964.84 0
964.91 0
964.98 0
965.05 0
965.13 0
965.20 0
965.27 0
965.34 0
965.41 0
965.48 0
965.55 0
965.62 0
965.70 0
965.77 0
965.84 0
965.91 0
965.98 0
966.05 0
966.12 0
966.19 0
966.27 0
966.34 0
966.41 0
966.48 0
966.55 0
966.62 0
966.69 0
966.76 0
966.84 0
966.91 0
966.98 0
967.05 0
967.12 0
967.19 0
967.26 0
967.33 0
967.41 0
967.48 0
967.55 0
967.62 0
967.69 0
967.76 0
967.83 0
967.90 0
967.98 0
968.05 0
968.12 0
968.19 0
968.26 0
968.33 0
968.40 0
968.47 0
968.55 0
968.62 0
968.69 0
968.76 0
968.83 0
968.90 0
968.97 0
969.05 0
969.12 0
969.19 0
969.26 0
969.33 0
969.40 0
969.47 0
969.54 0
969.62 0
969.69 0
969.76 0
969.83 0
969.90 0
969.97 0
970.04 0
970.12 0
970.19 0
970.26 0
970.33 0
970.40 0
970.47 0
970.54 0
970.62 0
970.69 0
970.76 0
970.83 0
970.90 0
970.97 0
971.04 0
971.11 0
971.19 0
971.26 0
971.33 0
971.40 0
971.47 0
971.54 0
971.61 0
971.69 0
971.76 0
971.83 0
971.90 0
971.97 0
972.04 0
972.11 0
972.19 0
972.26 0
972.33 0
972.40 0
972.47 0
972.54 0
972.61 0
972.69 0
972.76 0
972.83 0
972.90 0
972.97 0
973.04 0
973.12 0
973.19 0
973.26 0
973.33 0
973.40 0
973.47 0
973.54 0
973.62 0
973.69 0
973.76 0
973.83 0
973.90 0
973.97 0
974.04 0
974.12 0
974.19 0
974.26 0
974.33 0
974.40 0
974.47 0
974.55 0
974.62 0
974.69 0
974.76 0
974.83 0
974.90 0
974.97 0
975.05 0
975.12 0
975.19 0
975.26 0
975.33 0
975.40 0
975.48 0
975.55 0
975.62 0
975.69 0
975.76 0
975.83 0
975.90 0
975.98 0
976.05 0
976.12 0
976.19 0
976.26 0
976.33 0
976.41 0
976.48 0
976.55 0
976.62 0
976.69 0
976.76 0
976.84 0
976.91 0
976.98 0
977.05 0
977.12 0
977.19 0
977.27 0
977.34 0
977.41 0
977.48 0
977.55 0
977.62 0
977.70 0
977.77 0
977.84 0
977.91 0
977.98 0
978.05 0
978.13 0
978.20 0
978.27 0
978.34 0
978.41 0
978.48 0
978.56 0
978.63 0
978.70 0
978.77 0
978.84 0
978.91 0
978.99 0
979.06 0
979.13 0
979.20 0
979.27 0
979.34 0
979.42 0
979.49 0
979.56 0
979.63 0
979.70 0
979.77 0
979.85 0
979.92 0
979.99 0
980.06 0
980.13 0
980.20 0
980.28 0
980.35 0
980.42 0
980.49 0
980.56 0
980.64 0
980.71 0
980.78 0
980.85 0
980.92 0
980.99 0
981.07 0
981.14 0
981.21 0
981.28 0
981.35 0
981.42 0
981.50 0
981.57 0
981.64 0
981.71 0
981.78 0
981.86 0
981.93 0
982.00 0
982.07 0
982.14 0
982.21 0
982.29 0
982.36 0
982.43 0
982.50 0
982.57 0
982.65 0
982.72 0
982.79 0
982.86 0
982.93 0
983.00 0
983.08 0
983.15 0
983.22 0
983.29 0
983.36 0
983.44 0
983.51 0
983.58 0
983.65 0
983.72 0
983.80 0
983.87 0
983.94 0
984.01 0
984.08 0
984.15 0
984.23 0
984.30 0
984.37 0
984.44 0
984.51 0
984.59 0
984.66 0
984.73 0
984.80 0
984.87 0
984.95 0
985.02 0
985.09 0
985.16 0
985.23 0
985.30 0
985.38 0
985.45 0
985.52 0
985.59 0
985.66 0
985.74 0
985.81 0
985.88 0
985.95 0
986.02 0
986.10 0
986.17 0
986.24 0
986.31 0
986.38 0
986.46 0
986.53 0
986.60 0
986.67 0
986.74 0
986.82 0
986.89 0
986.96 0
987.03 0
987.10 0
987.18 0
987.25 0
987.32 0
987.39 0
987.46 0
987.54 0
987.61 0
987.68 0
987.75 0
987.82 0
987.90 0
987.97 0
988.04 0
988.11 0
988.18 0
988.26 0
988.33 0
988.40 0
988.47 0
988.54 0
988.62 0
988.69 0
988.76 0
988.83 0
988.90 0
988.98 0
989.05 0
989.12 0
989.19 0
989.26 0
989.34 0
989.41 0
989.48 0
989.55 0
989.63 0
989.70 0
989.77 0
989.84 0
989.91 0
989.99 0
990.06 0
990.13 0
990.20 0
990.27 0
990.35 0
990.42 0
990.49 0
990.56 0
990.63 0
990.71 0
990.78 0
990.85 0
990.92 0
991.00 0
991.07 0
991.14 0
991.21 0
991.28 0
991.36 0
991.43 0
991.50 1
991.57 1
991.64 1
991.72 1
991.79 1
991.86 0
991.93 0
992.01 0
992.08 0
992.15 0
992.22 0
992.29 0
992.37 0
992.44 0
992.51 0
992.58 0
992.66 0
992.73 0
992.80 0
992.87 0
992.94 0
993.02 0
993.09 1
993.16 1
993.23 1
993.31 1
993.38 1
993.45 1
993.52 1
993.59 1
993.67 0
993.74 0
993.81 0
993.88 0
993.96 0
994.03 0
994.10 0
994.17 0
994.24 0
994.32 0
994.39 0
994.46 0
994.53 0
994.61 0
994.68 0
994.75 0
994.82 0
994.89 0
994.97 0
995.04 0
995.11 0
995.18 0
995.26 0
995.33 0
995.40 0
995.47 0
995.55 0
995.62 0
995.69 0
995.76 0
995.83 0
995.91 0
995.98 0
996.05 0
996.12 0
996.20 0
996.27 0
996.34 0
996.41 0
996.49 0
996.56 0
996.63 0
996.70 0
996.77 0
996.85 0
996.92 0
996.99 0
997.06 0
997.14 0
997.21 0
997.28 0
997.35 0
997.43 0
997.50 0
997.57 0
997.64 0
997.72 0
997.79 0
997.86 0
997.93 0
998.00 0
998.08 0
998.15 0
998.22 0
998.29 0
998.37 0
998.44 0
998.51 0
998.58 1
998.66 1
998.73 1
998.80 0
998.87 0
998.95 0
999.02 0
999.09 0
999.16 0
999.24 0
999.31 0
999.38 0
999.45 0
999.53 0
999.60 0
999.67 0
999.74 0
999.82 0
999.89 0
999.96 0
1000.03 0
1000.11 0
1000.18 0
1000.25 0
1000.32 0
1000.40 0
1000.47 0
1000.54 0
1000.61 0
1000.69 0
1000.76 0
1000.83 0
1000.90 0
1000.98 0
1001.05 0
1001.12 0
1001.19 0
1001.27 0
1001.34 0
1001.41 0
1001.48 0
1001.56 0
1001.63 0
1001.70 0
1001.77 0
1001.85 1
1001.92 1
1001.99 1
1002.06 1
1002.14 1
1002.21 1
1002.28 1
1002.35 0
1002.43 0
1002.50 0
1002.57 0
1002.64 0
1002.72 0
1002.79 0
1002.86 0
1002.93 0
1003.01 0
1003.08 0
1003.15 0
1003.22 0
1003.30 0
1003.37 0
1003.44 0
1003.51 0
1003.59 1
1003.66 1
1003.73 1
1003.80 1
1003.88 1
1003.95 1
1004.02 1
1004.09 1
1004.17 1
1004.24 1
1004.31 1
1004.39 1
1004.46 1
1004.53 1
1004.60 0
1004.68 0
1004.75 0
1004.82 0
1004.89 0
1004.97 0
1005.04 0
1005.11 1
1005.18 1
1005.26 1
1005.33 1
1005.40 1
1005.48 0
1005.55 0
1005.62 0
1005.69 0
1005.77 0
1005.84 0
1005.91 0
1005.98 1
1006.06 1
1006.13 1
1006.20 1
1006.27 1
1006.35 1
1006.42 1
1006.49 1
1006.57 1
1006.64 1
1006.71 1
1006.78 1
1006.86 1
1006.93 1
1007.00 1
1007.07 1
1007.15 1
1007.22 1
1007.29 1
1007.37 2
1007.44 2
1007.51 2
1007.58 2
1007.66 2
1007.73 2
1007.80 1
1007.87 1
1007.95 1
1008.02 1
1008.09 1
1008.17 1
1008.24 0
1008.31 0
1008.38 0
1008.46 0
1008.53 0
1008.60 0
1008.67 0
1008.75 0
1008.82 0
1008.89 1
1008.97 1
1009.04 1
1009.11 1
1009.18 1
1009.26 1
1009.33 1
1009.40 1
1009.48 1
1009.55 0
1009.62 0
1009.69 0
1009.77 0
1009.84 0
1009.91 0
1009.99 0
1010.06 0
1010.13 0
1010.20 0
1010.28 0
1010.35 1
1010.42 1
1010.49 1
1010.57 1
1010.64 1
1010.71 0
1010.79 0
1010.86 0
1010.93 0
1011.00 0
1011.08 0
1011.15 0
1011.22 0
1011.30 0
1011.37 0
1011.44 0
1011.51 1
1011.59 1
1011.66 1
1011.73 0
1011.81 0
1011.88 0
1011.95 0
1012.03 0
1012.10 0
1012.17 0
1012.24 0
1012.32 0
1012.39 0
1012.46 0
1012.54 0
1012.61 0
1012.68 1
1012.75 1
1012.83 1
1012.90 1
1012.97 1
1013.05 1
1013.12 1
1013.19 1
1013.26 0
1013.34 0
1013.41 0
1013.48 0
1013.56 0
1013.63 0
1013.70 0
1013.78 0
1013.85 0
1013.92 0
1013.99 1
1014.07 1
1014.14 1
1014.21 1
1014.29 1
1014.36 1
1014.43 1
1014.51 1
1014.58 1
1014.65 1
1014.72 1
1014.80 1
1014.87 1
1014.94 1
1015.02 1
1015.09 0
1015.16 0
1015.24 0
1015.31 0
1015.38 0
1015.45 0
1015.53 0
1015.60 0
1015.67 0
1015.75 0
1015.82 0
1015.89 0
1015.97 0
1016.04 0
1016.11 0
1016.18 0
1016.26 0
1016.33 1
1016.40 1
1016.48 1
1016.55 1
1016.62 1
1016.70 0
1016.77 0
1016.84 0
1016.92 0
1016.99 1
1017.06 1
1017.13 1
1017.21 1
1017.28 1
1017.35 1
1017.43 1
1017.50 1
1017.57 1
1017.65 0
1017.72 0
1017.79 0
1017.87 1
1017.94 1
1018.01 1
1018.08 1
1018.16 1
1018.23 1
1018.30 0
1018.38 0
1018.45 0
1018.52 0
1018.60 0
1018.67 0
1018.74 1
1018.82 1
1018.89 1
1018.96 1
1019.04 1
1019.11 1
1019.18 1
1019.25 1
1019.33 1
1019.40 1
1019.47 1
1019.55 1
1019.62 1
1019.69 1
1019.77 0
1019.84 0
1019.91 0
1019.99 0
1020.06 0
1020.13 0
1020.21 0
1020.28 1
1020.35 1
1020.43 1
1020.50 1
1020.57 1
1020.65 1
1020.72 1
1020.79 1
1020.86 1
1020.94 1
1021.01 1
1021.08 1
1021.16 1
1021.23 1
1021.30 1
1021.38 2
1021.45 2
1021.52 2
1021.60 2
1021.67 2
1021.74 2
1021.82 2
1021.89 1
1021.96 1
1022.04 1
1022.11 1
1022.18 1
1022.26 1
1022.33 1
1022.40 1
1022.48 1
1022.55 2
1022.62 2
1022.70 2
1022.77 2
1022.84 2
1022.92 3
1022.99 3
1023.06 3
1023.14 2
1023.21 2
1023.28 2
1023.36 2
1023.43 2
1023.50 1
1023.58 1
1023.65 0
1023.72 0
1023.80 0
1023.87 0
1023.94 0
1024.02 0
1024.09 0
1024.16 0
1024.24 0
1024.31 0
1024.38 0
1024.46 0
1024.53 0
1024.60 1
1024.68 1
1024.75 1
1024.82 1
1024.90 1
1024.97 1
1025.04 1
1025.12 1
1025.19 1
1025.26 1
1025.34 1
1025.41 1
1025.48 1
1025.56 1
1025.63 1
1025.70 1
1025.78 1
1025.85 1
1025.92 1
1026.00 1
1026.07 1
1026.14 1
1026.22 0
1026.29 0
1026.36 0
1026.44 0
1026.51 0
1026.58 0
1026.66 0
1026.73 0
1026.80 0
1026.88 1
1026.95 1
1027.02 0
1027.10 0
1027.17 0
1027.24 0
1027.32 0
1027.39 0
1027.46 0
1027.54 0
1027.61 0
1027.69 0
1027.76 0
1027.83 0
1027.91 0
1027.98 1
1028.05 1
1028.13 0
1028.20 0
1028.27 1
1028.35 1
1028.42 1
1028.49 1
1028.57 1
1028.64 2
1028.71 2
1028.79 1
1028.86 1
1028.93 1
1029.01 1
1029.08 0
1029.16 0
1029.23 0
1029.30 0
1029.38 0
1029.45 0
1029.52 0
1029.60 1
1029.67 1
1029.74 0
1029.82 0
1029.89 0
1029.96 0
1030.04 0
1030.11 0
1030.18 0
1030.26 0
1030.33 0
1030.41 0
1030.48 1
1030.55 1
1030.63 1
1030.70 1
1030.77 1
1030.85 1
1030.92 1
1030.99 0
1031.07 0
1031.14 0
1031.21 0
1031.29 0
1031.36 0
1031.44 0
1031.51 0
1031.58 0
1031.66 1
1031.73 1
1031.80 2
1031.88 2
1031.95 3
1032.02 3
1032.10 2
1032.17 2
1032.24 2
1032.32 2
1032.39 2
1032.47 2
1032.54 2
1032.61 2
1032.69 2
1032.76 3
1032.83 3
1032.91 3
1032.98 3
1033.05 3
1033.13 3
1033.20 3
1033.28 2
1033.35 2
1033.42 2
1033.50 1
1033.57 1
1033.64 1
1033.72 2
1033.79 2
1033.87 2
1033.94 2
1034.01 2
1034.09 2
1034.16 2
1034.23 2
1034.31 1
1034.38 1
1034.45 1
1034.53 1
1034.60 1
1034.68 1
1034.75 1
1034.82 1
1034.90 1
1034.97 1
1035.04 1
1035.12 1
1035.19 1
1035.27 1
1035.34 1
1035.41 1
1035.49 1
1035.56 1
1035.63 1
1035.71 1
1035.78 1
1035.86 2
1035.93 2
1036.00 2
1036.08 2
1036.15 2
1036.22 2
1036.30 2
1036.37 3
1036.45 3
1036.52 4
1036.59 4
1036.67 4
1036.74 4
1036.81 4
1036.89 4
1036.96 3
1037.04 3
1037.11 3
1037.18 3
1037.26 2
1037.33 2
1037.40 2
1037.48 2
1037.55 3
1037.63 3
1037.70 3
1037.77 4
1037.85 4
1037.92 5
1038.00 5
1038.07 5
1038.14 6
1038.22 6
1038.29 6
1038.36 6
1038.44 5
1038.51 5
1038.59 4
1038.66 4
1038.73 3
1038.81 3
1038.88 3
1038.96 2
1039.03 2
1039.10 3
1039.18 3
1039.25 3
1039.32 3
1039.40 2
1039.47 2
1039.55 2
1039.62 2
1039.69 2
1039.77 2
1039.84 1
1039.92 1
1039.99 1
1040.06 1
1040.14 0
1040.21 0
1040.29 0
1040.36 0
1040.43 0
1040.51 1
1040.58 1
1040.65 2
1040.73 2
1040.80 3
1040.88 4
1040.95 4
1041.02 4
1041.10 4
1041.17 3
1041.25 3
1041.32 3
1041.39 2
1041.47 2
1041.54 2
1041.62 1
1041.69 1
1041.76 0
1041.84 0
1041.91 0
1041.99 0
1042.06 0
1042.13 0
1042.21 1
1042.28 2
1042.36 3
1042.43 3
1042.50 3
1042.58 3
1042.65 3
1042.73 2
1042.80 2
1042.87 1
1042.95 1
1043.02 0
1043.10 0
1043.17 0
1043.24 0
1043.32 0
1043.39 0
1043.47 1
1043.54 1
1043.61 1
1043.69 1
1043.76 1
1043.84 1
1043.91 1
1043.98 1
1044.06 1
1044.13 2
1044.21 2
1044.28 3
1044.35 3
1044.43 4
1044.50 4
1044.58 4
1044.65 4
1044.72 4
1044.80 3
1044.87 3
1044.95 3
1045.02 2
1045.09 2
1045.17 1
1045.24 1
1045.32 1
1045.39 0
1045.47 0
1045.54 0
1045.61 0
1045.69 0
1045.76 0
1045.84 0
1045.91 0
1045.98 0
1046.06 0
1046.13 1
1046.21 2
1046.28 2
1046.35 3
1046.43 3
1046.50 4
1046.58 3
1046.65 3
1046.73 3
1046.80 2
1046.87 1
1046.95 1
1047.02 0
1047.10 0
1047.17 0
1047.24 0
1047.32 0
1047.39 0
1047.47 0
1047.54 0
1047.62 0
1047.69 1
1047.76 1
1047.84 1
1047.91 1
1047.99 1
1048.06 1
1048.13 1
1048.21 1
1048.28 2
1048.36 2
1048.43 2
1048.51 3
1048.58 3
1048.65 2
1048.73 2
1048.80 2
1048.88 2
1048.95 2
1049.02 2
1049.10 3
1049.17 3
1049.25 3
1049.32 3
1049.40 4
1049.47 4
1049.54 4
1049.62 5
1049.69 6
1049.77 7
1049.84 7
1049.92 8
1049.99 8
1050.06 8
1050.14 8
1050.21 7
1050.29 7
1050.36 7
1050.44 6
1050.51 6
1050.58 6
1050.66 6
1050.73 6
1050.81 6
1050.88 6
1050.96 6
1051.03 6
1051.10 5
1051.18 6
1051.25 6
1051.33 6
1051.40 7
1051.48 7
1051.55 8
1051.62 9
1051.70 10
1051.77 11
1051.85 11
1051.92 11
1052.00 10
1052.07 9
1052.14 8
1052.22 7
1052.29 5
1052.37 4
1052.44 3
1052.52 3
1052.59 3
1052.66 3
1052.74 4
1052.81 5
1052.89 6
1052.96 7
1053.04 7
1053.11 7
1053.19 7
1053.26 6
1053.33 5
1053.41 4
1053.48 3
1053.56 2
1053.63 1
1053.71 1
1053.78 2
1053.85 2
1053.93 3
1054.00 3
1054.08 3
1054.15 3
1054.23 2
1054.30 1
1054.38 0
1054.45 0
1054.52 0
1054.60 0
1054.67 0
1054.75 0
1054.82 0
1054.90 0
1054.97 0
1055.05 1
1055.12 2
1055.19 3
1055.27 4
1055.34 5
1055.42 5
1055.49 6
1055.57 6
1055.64 6
1055.72 5
1055.79 4
1055.86 4
1055.94 3
1056.01 3
1056.09 3
1056.16 3
1056.24 4
1056.31 4
1056.39 5
1056.46 6
1056.53 6
1056.61 7
1056.68 7
1056.76 6
1056.83 6
1056.91 5
1056.98 5
1057.06 4
1057.13 3
1057.20 2
1057.28 1
1057.35 1
1057.43 1
1057.50 2
1057.58 2
1057.65 3
1057.73 4
1057.80 5
1057.88 6
1057.95 6
1058.02 6
1058.10 7
1058.17 7
1058.25 6
1058.32 6
1058.40 6
1058.47 5
1058.55 4
1058.62 3
1058.70 2
1058.77 2
1058.84 2
1058.92 3
1058.99 4
1059.07 5
1059.14 6
1059.22 6
1059.29 7
1059.37 7
1059.44 6
1059.52 6
1059.59 6
1059.67 5
1059.74 4
1059.81 3
1059.89 2
1059.96 2
1060.04 1
1060.11 1
1060.19 1
1060.26 2
1060.34 2
1060.41 2
1060.49 2
1060.56 2
1060.63 2
1060.71 2
1060.78 3
1060.86 4
1060.93 5
1061.01 6
1061.08 6
1061.16 7
1061.23 7
1061.31 7
1061.38 6
1061.46 6
1061.53 5
1061.61 4
1061.68 4
1061.75 3
1061.83 2
1061.90 1
1061.98 1
1062.05 0
1062.13 0
1062.20 0
1062.28 0
1062.35 1
1062.43 1
1062.50 2
1062.58 3
1062.65 4
1062.73 6
1062.80 8
1062.88 9
1062.95 11
1063.02 11
1063.10 12
1063.17 12
1063.25 11
1063.32 10
1063.40 9
1063.47 8
1063.55 6
1063.62 5
1063.70 4
1063.77 3
1063.85 3
1063.92 3
1064.00 4
1064.07 4
1064.15 4
1064.22 5
1064.29 5
1064.37 5
1064.44 5
1064.52 5
1064.59 6
1064.67 6
1064.74 5
1064.82 5
1064.89 4
1064.97 2
1065.04 1
1065.12 0
1065.19 0
1065.27 0
1065.34 0
1065.42 1
1065.49 1
1065.57 1
1065.64 1
1065.72 1
1065.79 0
1065.87 0
1065.94 0
1066.02 0
1066.09 0
1066.16 0
1066.24 0
1066.31 1
1066.39 0
1066.46 0
1066.54 0
1066.61 0
1066.69 0
1066.76 1
1066.84 2
1066.91 3
1066.99 4
1067.06 4
1067.14 4
1067.21 3
1067.29 3
1067.36 2
1067.44 1
1067.51 1
1067.59 1
1067.66 2
1067.74 2
1067.81 3
1067.89 3
1067.96 3
1068.04 3
1068.11 2
1068.19 2
1068.26 1
1068.34 1
1068.41 2
1068.49 3
1068.56 4
1068.64 5
1068.71 7
1068.79 7
1068.86 8
1068.93 8
1069.01 7
1069.08 6
1069.16 6
1069.23 5
1069.31 5
1069.38 5
1069.46 5
1069.53 5
1069.61 5
1069.68 5
1069.76 5
1069.83 5
1069.91 5
1069.98 6
1070.06 7
1070.13 8
1070.21 8
1070.28 8
1070.36 8
1070.43 7
1070.51 6
1070.58 6
1070.66 5
1070.73 4
1070.81 4
1070.88 4
1070.96 3
1071.03 3
1071.11 3
1071.18 3
1071.26 3
1071.33 3
1071.41 4
1071.48 4
1071.56 4
1071.63 3
1071.71 2
1071.78 1
1071.86 0
1071.93 0
1072.01 0
1072.08 0
1072.16 0
1072.23 0
1072.31 0
1072.38 0
1072.46 2
1072.53 4
1072.61 6
1072.68 7
1072.76 8
1072.83 8
1072.91 8
1072.98 8
1073.06 8
1073.13 7
1073.21 7
1073.28 7
1073.36 7
1073.43 7
1073.51 8
1073.59 8
1073.66 9
1073.74 10
1073.81 10
1073.89 10
1073.96 10
1074.04 10
1074.11 10
1074.19 10
1074.26 10
1074.34 10
1074.41 10
1074.49 10
1074.56 10
1074.64 9
1074.71 8
1074.79 7
1074.86 6
1074.94 5
1075.01 4
1075.09 4
1075.16 5
1075.24 6
1075.31 8
1075.39 10
1075.46 11
1075.54 12
1075.61 11
1075.69 10
1075.76 7
1075.84 5
1075.91 4
1075.99 3
1076.06 4
1076.14 5
1076.21 7
1076.29 10
1076.36 12
1076.44 14
1076.52 15
1076.59 15
1076.67 13
1076.74 12
1076.82 10
1076.89 8
1076.97 6
1077.04 5
1077.12 4
1077.19 4
1077.27 3
1077.34 3
1077.42 3
1077.49 2
1077.57 1
1077.64 0
1077.72 0
1077.79 0
1077.87 0
1077.94 0
1078.02 0
1078.09 0
1078.17 0
1078.25 1
1078.32 3
1078.40 5
1078.47 7
1078.55 8
1078.62 8
1078.70 8
1078.77 7
1078.85 7
1078.92 7
1079.00 8
1079.07 9
1079.15 9
1079.22 10
1079.30 10
1079.37 10
1079.45 9
1079.52 9
1079.60 8
1079.68 8
1079.75 8
1079.83 8
1079.90 8
1079.98 7
1080.05 6
1080.13 4
1080.20 2
1080.28 0
1080.35 0
1080.43 0
1080.50 0
1080.58 0
1080.65 1
1080.73 2
1080.81 3
1080.88 4
1080.96 6
1081.03 7
1081.11 8
1081.18 8
1081.26 9
1081.33 9
1081.41 9
1081.48 9
1081.56 9
1081.63 9
1081.71 8
1081.78 8
1081.86 8
1081.94 7
1082.01 7
1082.09 6
1082.16 5
1082.24 5
1082.31 4
1082.39 5
1082.46 5
1082.54 6
1082.61 7
1082.69 7
1082.76 7
1082.84 7
1082.92 6
1082.99 6
1083.07 6
1083.14 7
1083.22 8
1083.29 8
1083.37 9
1083.44 9
1083.52 9
1083.59 9
1083.67 8
1083.75 8
1083.82 7
1083.90 7
1083.97 7
1084.05 8
1084.12 9
1084.20 11
1084.27 12
1084.35 14
1084.42 16
1084.50 17
1084.58 18
1084.65 19
1084.73 19
1084.80 19
1084.88 19
1084.95 18
1085.03 18
1085.10 18
1085.18 18
1085.25 17
1085.33 17
1085.41 17
1085.48 17
1085.56 17
1085.63 17
1085.71 17
1085.78 17
1085.86 16
1085.93 15
1086.01 14
1086.09 13
1086.16 12
1086.24 11
1086.31 11
1086.39 10
1086.46 10
1086.54 9
1086.61 8
1086.69 7
1086.76 7
1086.84 7
1086.92 7
1086.99 8
1087.07 10
1087.14 11
1087.22 13
1087.29 14
1087.37 14
1087.44 14
1087.52 12
1087.60 10
1087.67 7
1087.75 4
1087.82 2
1087.90 0
1087.97 0
1088.05 0
1088.13 0
1088.20 0
1088.28 0
1088.35 0
1088.43 0
1088.50 0
1088.58 0
1088.65 0
1088.73 0
1088.81 1
1088.88 2
1088.96 3
1089.03 4
1089.11 4
1089.18 5
1089.26 6
1089.33 8
1089.41 9
1089.49 10
1089.56 12
1089.64 13
1089.71 14
1089.79 15
1089.86 17
1089.94 19
1090.02 21
1090.09 23
1090.17 26
1090.24 28
1090.32 29
1090.39 29
1090.47 28
1090.55 26
1090.62 24
1090.70 22
1090.77 20
1090.85 18
1090.92 18
1091.00 18
1091.08 19
1091.15 20
1091.23 20
1091.30 19
1091.38 18
1091.45 17
1091.53 15
1091.61 14
1091.68 13
1091.76 13
1091.83 14
1091.91 15
1091.98 15
1092.06 16
1092.14 17
1092.21 18
1092.29 20
1092.36 22
1092.44 24
1092.51 25
1092.59 25
1092.67 25
1092.74 23
1092.82 21
1092.89 19
1092.97 18
1093.04 18
1093.12 19
1093.20 21
1093.27 23
1093.35 25
1093.42 26
1093.50 27
1093.57 27
1093.65 27
1093.73 26
1093.80 25
1093.88 25
1093.95 24
1094.03 23
1094.10 23
1094.18 22
1094.26 22
1094.33 21
1094.41 21
1094.48 20
1094.56 19
1094.64 18
1094.71 16
1094.79 15
1094.86 15
1094.94 15
1095.01 16
1095.09 18
1095.17 20
1095.24 22
1095.32 23
1095.39 24
1095.47 25
1095.55 24
1095.62 23
1095.70 22
1095.77 21
1095.85 20
1095.92 18
1096.00 17
1096.08 16
1096.15 16
1096.23 15
1096.30 15
1096.38 16
1096.46 17
1096.53 18
1096.61 20
1096.68 21
1096.76 22
1096.84 21
1096.91 20
1096.99 17
1097.06 15
1097.14 12
1097.21 10
1097.29 9
1097.37 9
1097.44 10
1097.52 10
1097.59 11
1097.67 12
1097.75 12
1097.82 13
1097.90 14
1097.97 15
1098.05 16
1098.13 17
1098.20 18
1098.28 18
1098.35 18
1098.43 17
1098.51 16
1098.58 15
1098.66 14
1098.73 13
1098.81 12
1098.89 12
1098.96 11
1099.04 10
1099.11 10
1099.19 9
1099.27 8
1099.34 7
1099.42 6
1099.49 5
1099.57 5
1099.65 5
1099.72 5
1099.80 4
1099.87 4
1099.95 4
1100.03 4
1100.10 4
1100.18 4
1100.25 3
1100.33 2
1100.41 2
1100.48 1
1100.56 0
1100.63 0
1100.71 1
1100.79 2
1100.86 4
1100.94 7
1101.01 9
1101.09 11
1101.17 12
1101.24 12
1101.32 11
1101.39 9
1101.47 7
1101.55 5
1101.62 3
1101.70 2
1101.77 1
1101.85 2
1101.93 2
1102.00 2
1102.08 1
1102.15 0
1102.23 0
1102.31 0
1102.38 0
1102.46 0
1102.53 0
1102.61 0
1102.69 1
1102.76 3
1102.84 5
1102.92 7
1102.99 9
1103.07 11
1103.14 12
1103.22 13
1103.30 14
1103.37 14
1103.45 15
1103.52 15
1103.60 15
1103.68 16
1103.75 16
1103.83 16
1103.90 16
1103.98 16
1104.06 15
1104.13 13
1104.21 11
1104.29 9
1104.36 7
1104.44 5
1104.51 4
1104.59 5
1104.67 6
1104.74 7
1104.82 9
1104.89 11
1104.97 13
1105.05 14
1105.12 14
1105.20 14
1105.28 13
1105.35 12
1105.43 11
1105.50 10
1105.58 9
1105.66 9
1105.73 10
1105.81 11
1105.89 11
1105.96 12
1106.04 13
1106.11 14
1106.19 15
1106.27 16
1106.34 17
1106.42 17
1106.49 18
1106.57 19
1106.65 19
1106.72 18
1106.80 16
1106.88 14
1106.95 12
1107.03 11
1107.10 9
1107.18 9
1107.26 9
1107.33 10
1107.41 11
1107.49 12
1107.56 12
1107.64 12
1107.71 12
1107.79 11
1107.87 10
1107.94 10
1108.02 10
1108.10 11
1108.17 11
1108.25 12
1108.33 12
1108.40 13
1108.48 13
1108.55 12
1108.63 12
1108.71 11
1108.78 11
1108.86 10
1108.94 10
1109.01 10
1109.09 12
1109.16 14
1109.24 17
1109.32 20
1109.39 24
1109.47 27
1109.55 29
1109.62 31
1109.70 31
1109.78 30
1109.85 28
1109.93 25
1110.00 23
1110.08 22
1110.16 21
1110.23 21
1110.31 22
1110.39 23
1110.46 24
1110.54 24
1110.61 25
1110.69 25
1110.77 25
1110.84 24
1110.92 23
1111.00 22
1111.07 21
1111.15 19
1111.23 18
1111.30 17
1111.38 15
1111.46 14
1111.53 14
1111.61 13
1111.68 13
1111.76 12
1111.84 12
1111.91 12
1111.99 11
1112.07 12
1112.14 12
1112.22 13
1112.30 14
1112.37 15
1112.45 16
1112.52 16
1112.60 16
1112.68 15
1112.75 14
1112.83 11
1112.91 9
1112.98 6
1113.06 4
1113.14 3
1113.21 4
1113.29 6
1113.37 9
1113.44 12
1113.52 16
1113.60 19
1113.67 21
1113.75 22
1113.82 21
1113.90 21
1113.98 19
1114.05 19
1114.13 18
1114.21 18
1114.28 19
1114.36 20
1114.44 21
1114.51 22
1114.59 23
1114.67 23
1114.74 23
1114.82 22
1114.90 21
1114.97 20
1115.05 19
1115.13 19
1115.20 20
1115.28 22
1115.35 25
1115.43 28
1115.51 32
1115.58 34
1115.66 36
1115.74 36
1115.81 35
1115.89 33
1115.97 31
1116.04 28
1116.12 25
1116.20 22
1116.27 21
1116.35 20
1116.43 19
1116.50 19
1116.58 20
1116.66 21
1116.73 23
1116.81 24
1116.89 26
1116.96 28
1117.04 30
1117.12 31
1117.19 31
1117.27 31
1117.35 31
1117.42 30
1117.50 30
1117.58 31
1117.65 32
1117.73 34
1117.81 36
1117.88 39
1117.96 42
1118.04 43
1118.11 44
1118.19 44
1118.26 42
1118.34 40
1118.42 38
1118.49 37
1118.57 36
1118.65 35
1118.72 36
1118.80 37
1118.88 37
1118.95 38
1119.03 39
1119.11 40
1119.18 41
1119.26 42
1119.34 43
1119.41 44
1119.49 44
1119.57 44
1119.64 44
1119.72 43
1119.80 44
1119.87 44
1119.95 46
1120.03 48
1120.10 49
1120.18 50
1120.26 50
1120.33 48
1120.41 46
1120.49 43
1120.57 41
1120.64 39
1120.72 38
1120.80 37
1120.87 36
1120.95 35
1121.03 34
1121.10 32
1121.18 29
1121.26 26
1121.33 23
1121.41 20
1121.49 18
1121.56 17
1121.64 17
1121.72 17
1121.79 16
1121.87 14
1121.95 12
1122.02 9
1122.10 7
1122.18 5
1122.25 4
1122.33 4
1122.41 4
1122.48 5
1122.56 5
1122.64 4
1122.71 2
1122.79 0
1122.87 0
1122.94 0
1123.02 0
1123.10 0
1123.17 0
1123.25 0
1123.33 0
1123.41 1
1123.48 3
1123.56 6
1123.64 9
1123.71 12
1123.79 15
1123.87 17
1123.94 18
1124.02 18
1124.10 18
1124.17 17
1124.25 15
1124.33 14
1124.40 13
1124.48 12
1124.56 12
1124.63 13
1124.71 15
1124.79 17
1124.86 19
1124.94 21
1125.02 21
1125.10 21
1125.17 19
1125.25 18
1125.33 16
1125.40 15
1125.48 14
1125.56 13
1125.63 13
1125.71 12
1125.79 12
1125.86 11
1125.94 10
1126.02 10
1126.09 10
1126.17 11
1126.25 12
1126.33 12
1126.40 13
1126.48 14
1126.56 15
1126.63 15
1126.71 15
1126.79 15
1126.86 14
1126.94 13
1127.02 11
1127.09 10
1127.17 8
1127.25 6
1127.33 4
1127.40 3
1127.48 1
1127.56 0
1127.63 0
1127.71 0
1127.79 0
1127.86 1
1127.94 2
1128.02 4
1128.10 6
1128.17 9
1128.25 11
1128.33 14
1128.40 16
1128.48 19
1128.56 21
1128.63 23
1128.71 24
1128.79 24
1128.87 24
1128.94 23
1129.02 23
1129.10 22
1129.17 22
1129.25 23
1129.33 25
1129.40 27
1129.48 29
1129.56 31
1129.64 33
1129.71 34
1129.79 35
1129.87 36
1129.94 37
1130.02 37
1130.10 37
1130.17 37
1130.25 35
1130.33 33
1130.41 30
1130.48 27
1130.56 24
1130.64 22
1130.71 20
1130.79 19
1130.87 18
1130.94 17
1131.02 16
1131.10 15
1131.18 14
1131.25 13
1131.33 13
1131.41 13
1131.48 14
1131.56 16
1131.64 18
1131.72 21
1131.79 23
1131.87 24
1131.95 24
1132.02 23
1132.10 21
1132.18 19
1132.26 17
1132.33 15
1132.41 14
1132.49 15
1132.56 16
1132.64 18
1132.72 20
1132.80 22
1132.87 23
1132.95 24
1133.03 25
1133.10 27
1133.18 28
1133.26 29
1133.34 31
1133.41 32
1133.49 33
1133.57 33
1133.64 32
1133.72 31
1133.80 30
1133.88 30
1133.95 30
1134.03 32
1134.11 34
1134.18 37
1134.26 40
1134.34 42
1134.42 43
1134.49 42
1134.57 41
1134.65 39
1134.72 37
1134.80 36
1134.88 36
1134.96 38
1135.03 41
1135.11 45
1135.19 48
1135.26 51
1135.34 53
1135.42 53
1135.50 52
1135.57 50
1135.65 47
1135.73 45
1135.81 43
1135.88 42
1135.96 42
1136.04 42
1136.11 44
1136.19 47
1136.27 49
1136.35 52
1136.42 54
1136.50 56
1136.58 57
1136.65 57
1136.73 57
1136.81 57
1136.89 57
1136.96 57
1137.04 59
1137.12 62
1137.20 65
1137.27 69
1137.35 73
1137.43 77
1137.50 80
1137.58 82
1137.66 85
1137.74 88
1137.81 90
1137.89 91
1137.97 92
1138.05 91
1138.12 88
1138.20 83
1138.28 78
1138.36 73
1138.43 68
1138.51 64
1138.59 60
1138.66 58
1138.74 57
1138.82 55
1138.90 53
1138.97 51
1139.05 49
1139.13 47
1139.21 45
1139.28 43
1139.36 42
1139.44 41
1139.52 39
1139.59 38
1139.67 35
1139.75 32
1139.82 28
1139.90 25
1139.98 21
1140.06 19
1140.13 18
1140.21 18
1140.29 20
1140.37 21
1140.44 23
1140.52 25
1140.60 27
1140.68 28
1140.75 29
1140.83 31
1140.91 32
1140.99 35
1141.06 37
1141.14 39
1141.22 40
1141.30 40
1141.37 39
1141.45 36
1141.53 31
1141.60 27
1141.68 22
1141.76 19
1141.84 16
1141.91 15
1141.99 15
1142.07 15
1142.15 15
1142.22 16
1142.30 16
1142.38 17
1142.46 18
1142.53 18
1142.61 18
1142.69 18
1142.77 18
1142.84 17
1142.92 17
1143.00 18
1143.08 19
1143.15 19
1143.23 20
1143.31 20
1143.39 20
1143.46 20
1143.54 21
1143.62 21
1143.70 22
1143.77 24
1143.85 25
1143.93 26
1144.01 27
1144.08 28
1144.16 29
1144.24 31
1144.32 33
1144.39 34
1144.47 35
1144.55 35
1144.63 34
1144.70 31
1144.78 28
1144.86 25
1144.94 22
1145.01 19
1145.09 16
1145.17 14
1145.25 13
1145.32 12
1145.40 11
1145.48 12
1145.56 12
1145.63 13
1145.71 15
1145.79 16
1145.87 17
1145.94 19
1146.02 20
1146.10 20
1146.18 20
1146.26 19
1146.33 16
1146.41 13
1146.49 9
1146.57 4
1146.64 0
1146.72 0
1146.80 0
1146.88 0
1146.95 0
1147.03 0
1147.11 0
1147.19 0
1147.26 0
1147.34 3
1147.42 6
1147.50 10
1147.57 13
1147.65 16
1147.73 18
1147.81 19
1147.88 21
1147.96 23
1148.04 25
1148.12 27
1148.20 29
1148.27 31
1148.35 32
1148.43 32
1148.51 31
1148.58 30
1148.66 27
1148.74 25
1148.82 23
1148.89 21
1148.97 20
1149.05 20
1149.13 21
1149.21 24
1149.28 27
1149.36 31
1149.44 35
1149.52 39
1149.59 42
1149.67 44
1149.75 44
1149.83 43
1149.90 42
1149.98 40
1150.06 38
1150.14 36
1150.22 35
1150.29 34
1150.37 34
1150.45 35
1150.53 36
1150.60 38
1150.68 41
1150.76 43
1150.84 45
1150.91 47
1150.99 48
1151.07 49
1151.15 49
1151.23 50
1151.30 50
1151.38 51
1151.46 53
1151.54 54
1151.61 55
1151.69 55
1151.77 55
1151.85 54
1151.93 53
1152.00 51
1152.08 48
1152.16 45
1152.24 43
1152.31 40
1152.39 39
1152.47 38
1152.55 38
1152.63 39
1152.70 41
1152.78 43
1152.86 44
1152.94 45
1153.01 46
1153.09 46
1153.17 46
1153.25 46
1153.33 46
1153.40 47
1153.48 49
1153.56 51
1153.64 54
1153.72 57
1153.79 60
1153.87 62
1153.95 64
1154.03 65
1154.10 65
1154.18 65
1154.26 65
1154.34 65
1154.42 66
1154.49 66
1154.57 65
1154.65 64
1154.73 62
1154.81 59
1154.88 56
1154.96 52
1155.04 48
1155.12 44
1155.19 42
1155.27 40
1155.35 39
1155.43 39
1155.51 40
1155.58 41
1155.66 41
1155.74 42
1155.82 41
1155.90 40
1155.97 39
1156.05 38
1156.13 37
1156.21 36
1156.29 36
1156.36 37
1156.44 38
1156.52 38
1156.60 39
1156.68 39
1156.75 39
1156.83 39
1156.91 37
1156.99 35
1157.06 32
1157.14 28
1157.22 23
1157.30 17
1157.38 11
1157.45 6
1157.53 1
1157.61 0
1157.69 0
1157.77 0
1157.84 0
1157.92 0
1158.00 0
1158.08 0
1158.16 3
1158.23 5
1158.31 7
1158.39 9
1158.47 10
1158.55 10
1158.62 10
1158.70 10
1158.78 9
1158.86 8
1158.94 8
1159.01 8
1159.09 7
1159.17 7
1159.25 7
1159.33 7
1159.40 6
1159.48 5
1159.56 5
1159.64 4
1159.72 4
1159.79 4
1159.87 3
1159.95 2
1160.03 0
1160.11 0
1160.18 0
1160.26 0
1160.34 0
1160.42 0
1160.50 0
1160.58 1
1160.65 5
1160.73 10
1160.81 13
1160.89 15
1160.97 17
1161.04 17
1161.12 17
1161.20 17
1161.28 16
1161.36 16
1161.43 16
1161.51 16
1161.59 16
1161.67 15
1161.75 14
1161.82 12
1161.90 10
1161.98 8
1162.06 6
1162.14 5
1162.22 5
1162.29 5
1162.37 7
1162.45 10
1162.53 14
1162.61 18
1162.68 23
1162.76 27
1162.84 30
1162.92 31
1163.00 32
1163.07 32
1163.15 32
1163.23 32
1163.31 33
1163.39 34
1163.47 34
1163.54 35
1163.62 35
1163.70 34
1163.78 33
1163.86 31
1163.93 29
1164.01 26
1164.09 23
1164.17 21
1164.25 20
1164.33 20
1164.40 20
1164.48 22
1164.56 24
1164.64 25
1164.72 26
1164.79 26
1164.87 24
1164.95 22
1165.03 20
1165.11 19
1165.19 18
1165.26 18
1165.34 18
1165.42 18
1165.50 17
1165.58 16
1165.66 13
1165.73 10
1165.81 8
1165.89 6
1165.97 5
1166.05 6
1166.12 8
1166.20 11
1166.28 15
1166.36 19
1166.44 23
1166.52 26
1166.59 28
1166.67 29
1166.75 28
1166.83 26
1166.91 23
1166.99 19
1167.06 14
1167.14 10
1167.22 6
1167.30 3
1167.38 1
1167.46 0
1167.53 1
1167.61 3
1167.69 5
1167.77 7
1167.85 9
1167.93 11
1168.00 11
1168.08 10
1168.16 9
1168.24 7
1168.32 5
1168.40 3
1168.47 2
1168.55 2
1168.63 3
1168.71 5
1168.79 8
1168.87 12
1168.94 17
1169.02 21
1169.10 26
1169.18 31
1169.26 34
1169.34 38
1169.41 41
1169.49 44
1169.57 47
1169.65 49
1169.73 51
1169.81 53
1169.88 54
1169.96 54
1170.04 53
1170.12 52
1170.20 50
1170.28 47
1170.35 44
1170.43 40
1170.51 36
1170.59 32
1170.67 29
1170.75 26
1170.82 25
1170.90 25
1170.98 26
1171.06 28
1171.14 31
1171.22 34
1171.30 36
1171.37 36
1171.45 35
1171.53 34
1171.61 31
1171.69 29
1171.77 26
1171.84 24
1171.92 23
1172.00 21
1172.08 20
1172.16 19
1172.24 17
1172.32 16
1172.39 15
1172.47 15
1172.55 15
1172.63 16
1172.71 18
1172.79 20
1172.86 22
1172.94 24
1173.02 25
1173.10 25
1173.18 25
1173.26 24
1173.34 23
1173.41 24
1173.49 26
1173.57 29
1173.65 32
1173.73 35
1173.81 36
1173.88 35
1173.96 32
1174.04 27
1174.12 22
1174.20 18
1174.28 15
1174.36 15
1174.43 18
1174.51 23
1174.59 28
1174.67 32
1174.75 35
1174.83 36
1174.91 35
1174.98 33
1175.06 31
1175.14 29
1175.22 28
1175.30 28
1175.38 27
1175.46 27
1175.53 26
1175.61 23
1175.69 21
1175.77 18
1175.85 17
1175.93 17
1176.01 19
1176.08 22
1176.16 25
1176.24 28
1176.32 31
1176.40 32
1176.48 32
1176.56 31
1176.63 30
1176.71 28
1176.79 26
1176.87 24
1176.95 22
1177.03 20
1177.11 18
1177.18 17
1177.26 16
1177.34 15
1177.42 13
1177.50 11
1177.58 10
1177.66 8
1177.74 6
1177.81 4
1177.89 3
1177.97 2
1178.05 1
1178.13 1
1178.21 1
1178.29 1
1178.36 0
1178.44 0
1178.52 0
1178.60 0
1178.68 0
1178.76 0
1178.84 0
1178.92 0
1178.99 2
1179.07 4
1179.15 8
1179.23 11
1179.31 15
1179.39 19
1179.47 22
1179.54 25
1179.62 28
1179.70 29
1179.78 30
1179.86 31
1179.94 31
1180.02 30
1180.10 29
1180.17 27
1180.25 25
1180.33 24
1180.41 22
1180.49 22
1180.57 22
1180.65 21
1180.73 21
1180.80 20
1180.88 18
1180.96 15
1181.04 12
1181.12 8
1181.20 4
1181.28 1
1181.36 0
1181.43 0
1181.51 0
1181.59 0
1181.67 0
1181.75 0
1181.83 0
1181.91 4
1181.99 10
1182.06 16
1182.14 20
1182.22 22
1182.30 23
1182.38 22
1182.46 21
1182.54 20
1182.62 20
1182.69 21
1182.77 23
1182.85 26
1182.93 29
1183.01 32
1183.09 35
1183.17 37
1183.25 37
1183.33 35
1183.40 32
1183.48 27
1183.56 21
1183.64 15
1183.72 10
1183.80 7
1183.88 5
1183.96 6
1184.04 8
1184.11 11
1184.19 14
1184.27 16
1184.35 16
1184.43 15
1184.51 14
1184.59 12
1184.67 12
1184.74 12
1184.82 14
1184.90 16
1184.98 17
1185.06 19
1185.14 19
1185.22 19
1185.30 19
1185.38 19
1185.45 20
1185.53 21
1185.61 22
1185.69 23
1185.77 23
1185.85 23
1185.93 22
1186.01 22
1186.09 22
1186.17 25
1186.24 30
1186.32 35
1186.40 40
1186.48 45
1186.56 48
1186.64 50
1186.72 50
1186.80 49
1186.88 46
1186.95 43
1187.03 41
1187.11 38
1187.19 36
1187.27 35
1187.35 35
1187.43 35
1187.51 36
1187.59 38
1187.67 40
1187.74 41
1187.82 43
1187.90 45
1187.98 48
1188.06 50
1188.14 53
1188.22 56
1188.30 59
1188.38 61
1188.46 63
1188.53 63
1188.61 64
1188.69 64
1188.77 64
1188.85 63
1188.93 62
1189.01 60
1189.09 58
1189.17 54
1189.25 49
1189.32 43
1189.40 37
1189.48 31
1189.56 26
1189.64 22
1189.72 19
1189.80 18
1189.88 19
1189.96 21
1190.04 25
1190.11 28
1190.19 31
1190.27 33
1190.35 34
1190.43 33
1190.51 32
1190.59 29
1190.67 26
1190.75 23
1190.83 21
1190.91 19
1190.98 18
1191.06 18
1191.14 18
1191.22 19
1191.30 21
1191.38 22
1191.46 23
1191.54 24
1191.62 24
1191.70 23
1191.78 21
1191.85 18
1191.93 15
1192.01 12
1192.09 10
1192.17 9
1192.25 10
1192.33 12
1192.41 15
1192.49 19
1192.57 24
1192.65 28
1192.72 31
1192.80 35
1192.88 39
1192.96 43
1193.04 47
1193.12 51
1193.20 53
1193.28 54
1193.36 54
1193.44 54
1193.52 53
1193.60 54
1193.67 57
1193.75 61
1193.83 66
1193.91 71
1193.99 75
1194.07 76
1194.15 74
1194.23 70
1194.31 63
1194.39 56
1194.47 49
1194.55 44
1194.63 42
1194.70 42
1194.78 44
1194.86 47
1194.94 49
1195.02 50
1195.10 47
1195.18 41
1195.26 33
1195.34 24
1195.42 16
1195.50 10
1195.58 7
1195.66 6
1195.73 8
1195.81 9
1195.89 11
1195.97 13
1196.05 13
1196.13 13
1196.21 14
1196.29 15
1196.37 17
1196.45 21
1196.53 26
1196.61 31
1196.69 35
1196.76 37
1196.84 37
1196.92 35
1197.00 31
1197.08 26
1197.16 22
1197.24 18
1197.32 16
1197.40 14
1197.48 13
1197.56 13
1197.64 14
1197.72 15
1197.80 16
1197.87 19
1197.95 22
1198.03 25
1198.11 27
1198.19 28
1198.27 27
1198.35 27
1198.43 26
1198.51 27
1198.59 29
1198.67 33
1198.75 38
1198.83 42
1198.91 44
1198.99 44
1199.06 42
1199.14 37
1199.22 32
1199.30 28
1199.38 25
1199.46 22
1199.54 22
1199.62 21
1199.70 21
1199.78 21
1199.86 22
1199.94 22
1200.02 22
1200.10 23
1200.18 23
1200.26 22
1200.33 20
1200.41 17
1200.49 13
1200.57 8
1200.65 4
1200.73 1
1200.81 1
1200.89 2
1200.97 5
1201.05 10
1201.13 16
1201.21 23
1201.29 29
1201.37 35
1201.45 39
1201.53 42
1201.61 44
1201.68 44
1201.76 44
1201.84 44
1201.92 44
1202.00 44
1202.08 44
1202.16 43
1202.24 41
1202.32 39
1202.40 37
1202.48 35
1202.56 34
1202.64 33
1202.72 33
1202.80 34
1202.88 36
1202.96 37
1203.04 39
1203.12 39
1203.19 39
1203.27 38
1203.35 36
1203.43 33
1203.51 31
1203.59 30
1203.67 30
1203.75 31
1203.83 33
1203.91 36
1203.99 40
1204.07 42
1204.15 44
1204.23 44
1204.31 42
1204.39 39
1204.47 36
1204.55 34
1204.63 32
1204.71 31
1204.79 31
1204.86 31
1204.94 30
1205.02 28
1205.10 24
1205.18 18
1205.26 12
1205.34 5
1205.42 0
1205.50 0
1205.58 0
1205.66 0
1205.74 0
1205.82 0
1205.90 0
1205.98 0
1206.06 0
1206.14 1
1206.22 6
1206.30 11
1206.38 18
1206.46 25
1206.54 32
1206.62 37
1206.69 39
1206.77 40
1206.85 38
1206.93 36
1207.01 34
1207.09 33
1207.17 34
1207.25 37
1207.33 41
1207.41 45
1207.49 49
1207.57 52
1207.65 53
1207.73 53
1207.81 53
1207.89 53
1207.97 54
1208.05 56
1208.13 59
1208.21 62
1208.29 63
1208.37 64
1208.45 62
1208.53 59
1208.61 55
1208.69 51
1208.77 47
1208.85 46
1208.92 45
1209.00 46
1209.08 47
1209.16 48
1209.24 48
1209.32 47
1209.40 47
1209.48 47
1209.56 49
1209.64 54
1209.72 62
1209.80 72
1209.88 84
1209.96 95
1210.04 104
1210.12 110
1210.20 113
1210.28 112
1210.36 109
1210.44 104
1210.52 98
1210.60 93
1210.68 87
1210.76 83
1210.84 78
1210.92 74
1211.00 71
1211.08 68
1211.16 66
1211.24 65
1211.32 64
1211.40 63
1211.48 62
1211.56 60
1211.64 58
1211.72 55
1211.80 52
1211.87 50
1211.95 49
1212.03 49
1212.11 50
1212.19 51
1212.27 52
1212.35 54
1212.43 56
1212.51 56
1212.59 56
1212.67 56
1212.75 55
1212.83 53
1212.91 52
1212.99 52
1213.07 53
1213.15 57
1213.23 62
1213.31 68
1213.39 75
1213.47 81
1213.55 86
1213.63 89
1213.71 90
1213.79 90
1213.87 89
1213.95 89
1214.03 89
1214.11 90
1214.19 91
1214.27 92
1214.35 92
1214.43 91
1214.51 88
1214.59 83
1214.67 76
1214.75 70
1214.83 63
1214.91 55
1214.99 48
1215.07 42
1215.15 35
1215.23 28
1215.31 22
1215.39 17
1215.47 13
1215.55 10
1215.63 8
1215.71 8
1215.79 9
1215.87 11
1215.95 14
1216.03 17
1216.11 21
1216.19 24
1216.27 27
1216.35 30
1216.43 30
1216.51 30
1216.59 28
1216.67 25
1216.75 21
1216.83 18
1216.91 14
1216.99 12
1217.07 11
1217.15 10
1217.23 11
1217.31 11
1217.39 11
1217.47 10
1217.55 9
1217.63 8
1217.71 6
1217.79 5
1217.87 6
1217.95 7
1218.03 10
1218.11 14
1218.19 18
1218.27 22
1218.35 25
1218.43 26
1218.51 27
1218.59 26
1218.67 24
1218.75 23
1218.83 21
1218.91 20
1218.99 19
1219.07 17
1219.15 15
1219.23 12
1219.31 8
1219.39 4
1219.47 1
1219.55 0
1219.63 0
1219.71 0
1219.79 0
1219.87 0
1219.95 0
1220.03 0
1220.11 0
1220.19 0
1220.27 3
1220.35 8
1220.43 13
1220.51 20
1220.59 27
1220.67 33
1220.75 39
1220.83 43
1220.91 45
1220.99 46
1221.07 46
1221.15 45
1221.23 44
1221.31 44
1221.39 44
1221.47 45
1221.55 45
1221.63 45
1221.71 44
1221.79 42
1221.87 40
1221.95 38
1222.03 38
1222.11 39
1222.19 41
1222.27 44
1222.35 48
1222.43 53
1222.51 56
1222.59 58
1222.67 59
1222.75 58
1222.83 57
1222.91 55
1222.99 53
1223.07 51
1223.15 51
1223.23 51
1223.31 52
1223.39 53
1223.47 54
1223.55 55
1223.63 55
1223.71 54
1223.79 52
1223.87 49
1223.95 45
1224.03 42
1224.11 39
1224.19 38
1224.27 39
1224.35 42
1224.43 45
1224.51 50
1224.59 54
1224.67 57
1224.75 59
1224.83 59
1224.91 59
1224.99 58
1225.07 58
1225.15 57
1225.23 58
1225.31 60
1225.39 62
1225.47 66
1225.56 70
1225.64 73
1225.72 76
1225.80 78
1225.88 78
1225.96 77
1226.04 75
1226.12 73
1226.20 71
1226.28 71
1226.36 73
1226.44 77
1226.52 82
1226.60 88
1226.68 94
1226.76 98
1226.84 101
1226.92 102
1227.00 103
1227.08 103
1227.16 103
1227.24 104
1227.32 103
1227.40 103
1227.48 101
1227.56 98
1227.64 94
1227.72 90
1227.80 86
1227.88 82
1227.96 77
1228.04 73
1228.12 70
1228.20 68
1228.28 67
1228.36 70
1228.44 75
1228.53 83
1228.61 92
1228.69 102
1228.77 112
1228.85 120
1228.93 126
1229.01 131
1229.09 134
1229.17 136
1229.25 136
1229.33 135
1229.41 133
1229.49 130
1229.57 125
1229.65 121
1229.73 118
1229.81 117
1229.89 119
1229.97 124
1230.05 131
1230.13 139
1230.21 148
1230.29 155
1230.37 162
1230.45 167
1230.53 171
1230.61 173
1230.69 175
1230.78 175
1230.86 174
1230.94 171
1231.02 168
1231.10 164
1231.18 161
1231.26 158
1231.34 158
1231.42 158
1231.50 159
1231.58 159
1231.66 158
1231.74 156
1231.82 151
1231.90 146
1231.98 139
1232.06 134
1232.14 130
1232.22 127
1232.30 127
1232.38 128
1232.46 131
1232.54 134
1232.63 137
1232.71 139
1232.79 140
1232.87 139
1232.95 137
1233.03 134
1233.11 131
1233.19 128
1233.27 126
1233.35 125
1233.43 122
1233.51 118
1233.59 113
1233.67 105
1233.75 96
1233.83 86
1233.91 76
1233.99 66
1234.07 57
1234.15 50
1234.23 45
1234.32 42
1234.40 41
1234.48 42
1234.56 45
1234.64 51
1234.72 58
1234.80 66
1234.88 74
1234.96 82
1235.04 88
1235.12 93
1235.20 95
1235.28 95
1235.36 94
1235.44 90
1235.52 85
1235.60 80
1235.68 75
1235.76 70
1235.85 67
1235.93 66
1236.01 67
1236.09 70
1236.17 74
1236.25 78
1236.33 81
1236.41 83
1236.49 82
1236.57 79
1236.65 75
1236.73 68
1236.81 60
1236.89 50
1236.97 40
1237.05 29
1237.13 19
1237.22 12
1237.30 7
1237.38 5
1237.46 6
1237.54 8
1237.62 11
1237.70 12
1237.78 12
1237.86 8
1237.94 2
1238.02 0
1238.10 0
1238.18 0
1238.26 0
1238.34 0
1238.42 0
1238.51 0
1238.59 5
1238.67 9
1238.75 13
1238.83 15
1238.91 19
1238.99 25
1239.07 33
1239.15 43
1239.23 54
1239.31 64
1239.39 70
1239.47 73
1239.55 72
1239.63 68
1239.72 62
1239.80 55
1239.88 49
1239.96 43
1240.04 39
1240.12 37
1240.20 35
1240.28 35
1240.36 37
1240.44 41
1240.52 47
1240.60 53
1240.68 59
1240.76 63
1240.85 65
1240.93 63
1241.01 58
1241.09 52
1241.17 45
1241.25 38
1241.33 34
1241.41 31
1241.49 30
1241.57 30
1241.65 32
1241.73 33
1241.81 34
1241.90 35
1241.98 36
1242.06 36
1242.14 36
1242.22 37
1242.30 39
1242.38 41
1242.46 44
1242.54 47
1242.62 50
1242.70 53
1242.78 56
1242.86 59
1242.95 62
1243.03 67
1243.11 72
1243.19 78
1243.27 83
1243.35 89
1243.43 93
1243.51 97
1243.59 101
1243.67 104
1243.75 108
1243.83 111
1243.91 113
1244.00 113
1244.08 112
1244.16 110
1244.24 107
1244.32 106
1244.40 106
1244.48 108
1244.56 111
1244.64 114
1244.72 116
1244.80 115
1244.88 111
1244.97 105
1245.05 99
1245.13 92
1245.21 87
1245.29 83
1245.37 80
1245.45 78
1245.53 76
1245.61 74
1245.69 73
1245.77 72
1245.86 72
1245.94 73
1246.02 75
1246.10 78
1246.18 81
1246.26 82
1246.34 82
1246.42 79
1246.50 74
1246.58 68
1246.66 61
1246.75 56
1246.83 52
1246.91 50
1246.99 50
1247.07 51
1247.15 53
1247.23 53
1247.31 53
1247.39 53
1247.47 51
1247.55 50
1247.64 48
1247.72 47
1247.80 45
1247.88 42
1247.96 39
1248.04 35
1248.12 31
1248.20 27
1248.28 24
1248.36 22
1248.45 22
1248.53 22
1248.61 22
1248.69 21
1248.77 21
1248.85 20
1248.93 19
1249.01 19
1249.09 20
1249.17 23
1249.26 27
1249.34 32
1249.42 38
1249.50 44
1249.58 50
1249.66 55
1249.74 59
1249.82 61
1249.90 62
1249.98 62
1250.07 60
1250.15 58
1250.23 55
1250.31 51
1250.39 45
1250.47 39
1250.55 34
1250.63 28
1250.71 22
1250.79 18
1250.88 15
1250.96 14
1251.04 14
1251.12 15
1251.20 17
1251.28 20
1251.36 24
1251.44 28
1251.52 32
1251.61 37
1251.69 42
1251.77 47
1251.85 53
1251.93 60
1252.01 66
1252.09 73
1252.17 79
1252.25 84
1252.33 89
1252.42 93
1252.50 96
1252.58 99
1252.66 100
1252.74 102
1252.82 103
1252.90 104
1252.98 107
1253.06 110
1253.15 114
1253.23 117
1253.31 119
1253.39 118
1253.47 115
1253.55 110
1253.63 102
1253.71 93
1253.80 84
1253.88 75
1253.96 66
1254.04 59
1254.12 54
1254.20 49
1254.28 47
1254.36 45
1254.44 45
1254.53 45
1254.61 46
1254.69 48
1254.77 49
1254.85 51
1254.93 52
1255.01 53
1255.09 55
1255.17 58
1255.26 62
1255.34 66
1255.42 71
1255.50 76
1255.58 80
1255.66 82
1255.74 83
1255.82 82
1255.91 79
1255.99 76
1256.07 72
1256.15 70
1256.23 68
1256.31 69
1256.39 70
1256.47 73
1256.56 77
1256.64 81
1256.72 85
1256.80 88
1256.88 88
1256.96 85
1257.04 80
1257.12 71
1257.21 61
1257.29 50
1257.37 41
1257.45 35
1257.53 32
1257.61 33
1257.69 36
1257.77 41
1257.86 47
1257.94 52
1258.02 55
1258.10 57
1258.18 56
1258.26 53
1258.34 48
1258.42 43
1258.51 37
1258.59 33
1258.67 31
1258.75 32
1258.83 34
1258.91 37
1258.99 41
1259.08 45
1259.16 47
1259.24 49
1259.32 51
1259.40 51
1259.48 52
1259.56 52
1259.64 52
1259.73 51
1259.81 48
1259.89 45
1259.97 40
1260.05 35
1260.13 31
1260.21 27
1260.30 25
1260.38 25
1260.46 26
1260.54 28
1260.62 31
1260.70 34
1260.78 36
1260.86 37
1260.95 38
1261.03 38
1261.11 37
1261.19 37
1261.27 37
1261.35 39
1261.43 41
1261.52 45
1261.60 50
1261.68 56
1261.76 63
1261.84 70
1261.92 76
1262.00 82
1262.09 86
1262.17 89
1262.25 90
1262.33 90
1262.41 90
1262.49 91
1262.57 92
1262.66 94
1262.74 97
1262.82 99
1262.90 100
1262.98 99
1263.06 96
1263.14 91
1263.23 84
1263.31 79
1263.39 74
1263.47 72
1263.55 72
1263.63 73
1263.71 75
1263.80 75
1263.88 74
1263.96 71
1264.04 67
1264.12 63
1264.20 60
1264.28 59
1264.37 61
1264.45 63
1264.53 67
1264.61 70
1264.69 72
1264.77 72
1264.86 72
1264.94 72
1265.02 71
1265.10 71
1265.18 72
1265.26 72
1265.34 73
1265.43 72
1265.51 70
1265.59 67
1265.67 64
1265.75 61
1265.83 59
1265.91 57
1266.00 56
1266.08 56
1266.16 57
1266.24 59
1266.32 62
1266.40 65
1266.49 69
1266.57 74
1266.65 79
1266.73 85
1266.81 90
1266.89 96
1266.98 102
1267.06 108
1267.14 112
1267.22 113
1267.30 111
1267.38 103
1267.46 90
1267.55 74
1267.63 55
1267.71 38
1267.79 24
1267.87 16
1267.95 14
1268.04 17
1268.12 24
1268.20 34
1268.28 42
1268.36 49
1268.44 54
1268.53 56
1268.61 56
1268.69 56
1268.77 55
1268.85 53
1268.93 52
1269.02 50
1269.10 47
1269.18 43
1269.26 38
1269.34 32
1269.42 27
1269.51 22
1269.59 18
1269.67 16
1269.75 16
1269.83 17
1269.91 19
1270.00 23
1270.08 27
1270.16 34
1270.24 41
1270.32 50
1270.40 59
1270.49 68
1270.57 75
1270.65 81
1270.73 83
1270.81 82
1270.89 79
1270.98 74
1271.06 67
1271.14 59
1271.22 52
1271.30 46
1271.38 41
1271.47 37
1271.55 34
1271.63 33
1271.71 33
1271.79 35
1271.87 37
1271.96 40
1272.04 41
1272.12 41
1272.20 37
1272.28 31
1272.36 22
1272.45 13
1272.53 5
1272.61 0
1272.69 0
1272.77 0
1272.86 5
1272.94 14
1273.02 26
1273.10 38
1273.18 51
1273.26 64
1273.35 76
1273.43 86
1273.51 95
1273.59 101
1273.67 104
1273.75 106
1273.84 105
1273.92 103
1274.00 99
1274.08 97
1274.16 94
1274.25 93
1274.33 93
1274.41 93
1274.49 95
1274.57 96
1274.65 98
1274.74 99
1274.82 99
1274.90 98
1274.98 95
1275.06 90
1275.15 85
1275.23 80
1275.31 77
1275.39 75
1275.47 75
1275.55 77
1275.64 80
1275.72 83
1275.80 86
1275.88 88
1275.96 90
1276.05 92
1276.13 95
1276.21 98
1276.29 100
1276.37 103
1276.46 104
1276.54 103
1276.62 101
1276.70 98
1276.78 93
1276.86 89
1276.95 86
1277.03 84
1277.11 84
1277.19 85
1277.27 85
1277.36 85
1277.44 83
1277.52 78
1277.60 71
1277.68 62
1277.77 53
1277.85 44
1277.93 35
1278.01 27
1278.09 20
1278.18 13
1278.26 7
1278.34 4
1278.42 2
1278.50 3
1278.58 8
1278.67 14
1278.75 20
1278.83 26
1278.91 29
1278.99 30
1279.08 27
1279.16 22
1279.24 16
1279.32 9
1279.40 3
1279.49 0
1279.57 0
1279.65 0
1279.73 0
1279.81 0
1279.90 0
1279.98 0
1280.06 0
1280.14 1
1280.22 6
1280.31 12
1280.39 18
1280.47 25
1280.55 32
1280.63 38
1280.72 43
1280.80 46
1280.88 47
1280.96 45
1281.04 42
1281.13 38
1281.21 33
1281.29 28
1281.37 22
1281.45 17
1281.54 13
1281.62 9
1281.70 5
1281.78 3
1281.86 2
1281.95 2
1282.03 1
1282.11 1
1282.19 0
1282.27 0
1282.36 0
1282.44 0
1282.52 2
1282.60 6
1282.69 13
1282.77 20
1282.85 28
1282.93 36
1283.01 42
1283.10 48
1283.18 52
1283.26 55
1283.34 57
1283.42 60
1283.51 62
1283.59 64
1283.67 66
1283.75 67
1283.83 67
1283.92 65
1284.00 62
1284.08 57
1284.16 53
1284.25 49
1284.33 47
1284.41 45
1284.49 44
1284.57 44
1284.66 43
1284.74 41
1284.82 38
1284.90 33
1284.98 28
1285.07 22
1285.15 16
1285.23 13
1285.31 12
1285.40 13
1285.48 16
1285.56 19
1285.64 23
1285.72 25
1285.81 27
1285.89 28
1285.97 27
1286.05 27
1286.13 27
1286.22 27
1286.30 29
1286.38 34
1286.46 41
1286.55 50
1286.63 61
1286.71 71
1286.79 80
1286.87 86
1286.96 88
1287.04 86
1287.12 82
1287.20 75
1287.29 69
1287.37 63
1287.45 59
1287.53 56
1287.61 53
1287.70 50
1287.78 47
1287.86 43
1287.94 39
1288.03 35
1288.11 31
1288.19 28
1288.27 26
1288.35 25
1288.44 23
1288.52 22
1288.60 20
1288.68 19
1288.77 20
1288.85 23
1288.93 28
1289.01 35
1289.10 44
1289.18 54
1289.26 63
1289.34 71
1289.42 78
1289.51 83
1289.59 86
1289.67 86
1289.75 84
1289.84 80
1289.92 73
1290.00 65
1290.08 57
1290.17 48
1290.25 40
1290.33 34
1290.41 30
1290.49 28
1290.58 28
1290.66 30
1290.74 33
1290.82 39
1290.91 45
1290.99 52
1291.07 58
1291.15 63
1291.24 66
1291.32 67
1291.40 66
1291.48 62
1291.56 56
1291.65 49
1291.73 42
1291.81 34
1291.89 28
1291.98 22
1292.06 18
1292.14 14
1292.22 10
1292.31 6
1292.39 1
1292.47 0
1292.55 0
1292.64 0
1292.72 0
1292.80 0
1292.88 0
1292.97 0
1293.05 1
1293.13 12
1293.21 22
1293.30 31
1293.38 36
1293.46 38
1293.54 36
1293.62 33
1293.71 28
1293.79 24
1293.87 22
1293.95 22
1294.04 25
1294.12 30
1294.20 37
1294.28 44
1294.37 49
1294.45 52
1294.53 52
1294.61 48
1294.70 43
1294.78 37
1294.86 33
1294.94 31
1295.03 33
1295.11 38
1295.19 46
1295.27 56
1295.36 67
1295.44 77
1295.52 86
1295.60 93
1295.69 98
1295.77 101
1295.85 101
1295.93 100
1296.02 97
1296.10 94
1296.18 91
1296.26 88
1296.35 84
1296.43 79
1296.51 74
1296.59 69
1296.68 63
1296.76 58
1296.84 55
1296.92 53
1297.01 54
1297.09 59
1297.17 66
1297.25 77
1297.34 90
1297.42 105
1297.50 120
1297.58 133
1297.67 143
1297.75 148
1297.83 148
1297.91 144
1298.00 137
1298.08 128
1298.16 120
1298.24 113
1298.33 108
1298.41 105
1298.49 103
1298.57 101
1298.66 99
1298.74 98
1298.82 98
1298.91 100
1298.99 104
1299.07 111
1299.15 120
1299.24 130
1299.32 140
1299.40 147
1299.48 150
1299.57 150
1299.65 148
1299.73 144
1299.81 141
1299.90 139
1299.98 138
1300.06 138
1300.14 139
1300.23 139
1300.31 138
1300.39 138
1300.48 138
1300.56 140
1300.64 143
1300.72 146
1300.81 150
1300.89 153
1300.97 154
1301.05 153
1301.14 151
1301.22 147
1301.30 143
1301.38 138
1301.47 131
1301.55 123
1301.63 113
1301.72 102
1301.80 90
1301.88 79
1301.96 70
1302.05 62
1302.13 57
1302.21 54
1302.29 51
1302.38 49
1302.46 45
1302.54 41
1302.62 35
1302.71 27
1302.79 18
1302.87 9
1302.96 1
1303.04 0
1303.12 0
1303.20 0
1303.29 0
1303.37 0
1303.45 0
1303.53 0
1303.62 0
1303.70 8
1303.78 14
1303.87 20
1303.95 23
1304.03 25
1304.11 26
1304.20 27
1304.28 28
1304.36 30
1304.45 30
1304.53 29
1304.61 25
1304.69 19
1304.78 11
1304.86 5
1304.94 0
1305.02 0
1305.11 3
1305.19 11
1305.27 20
1305.36 30
1305.44 39
1305.52 43
1305.60 44
1305.69 41
1305.77 37
1305.85 31
1305.94 27
1306.02 24
1306.10 22
1306.18 21
1306.27 21
1306.35 21
1306.43 21
1306.52 21
1306.60 23
1306.68 25
1306.76 28
1306.85 32
1306.93 37
1307.01 41
1307.10 45
1307.18 47
1307.26 47
1307.34 46
1307.43 44
1307.51 42
1307.59 39
1307.68 37
1307.76 35
1307.84 34
1307.92 35
1308.01 36
1308.09 37
1308.17 38
1308.26 38
1308.34 37
1308.42 34
1308.50 31
1308.59 27
1308.67 24
1308.75 22
1308.84 22
1308.92 24
1309.00 27
1309.08 31
1309.17 33
1309.25 33
1309.33 31
1309.42 27
1309.50 23
1309.58 19
1309.66 16
1309.75 16
1309.83 18
1309.91 22
1310.00 28
1310.08 33
1310.16 38
1310.25 43
1310.33 46
1310.41 48
1310.49 48
1310.58 47
1310.66 45
1310.74 43
1310.83 41
1310.91 41
1310.99 43
1311.08 47
1311.16 54
1311.24 60
1311.32 67
1311.41 74
1311.49 79
1311.57 83
1311.66 86
1311.74 89
1311.82 92
1311.90 94
1311.99 94
1312.07 92
1312.15 85
1312.24 74
1312.32 60
1312.40 44
1312.49 28
1312.57 15
1312.65 6
1312.74 4
1312.82 9
1312.90 19
1312.98 33
1313.07 49
1313.15 64
1313.23 76
1313.32 84
1313.40 89
1313.48 90
1313.57 89
1313.65 86
1313.73 83
1313.81 80
1313.90 79
1313.98 77
1314.06 75
1314.15 73
1314.23 70
1314.31 68
1314.40 65
1314.48 63
1314.56 63
1314.65 64
1314.73 67
1314.81 71
1314.89 77
1314.98 83
1315.06 90
1315.14 96
1315.23 101
1315.31 104
1315.39 104
1315.48 101
1315.56 96
1315.64 89
1315.73 82
1315.81 76
1315.89 72
1315.98 71
1316.06 72
1316.14 74
1316.22 78
1316.31 80
1316.39 81
1316.47 79
1316.56 75
1316.64 70
1316.72 66
1316.81 64
1316.89 64
1316.97 65
1317.06 69
1317.14 73
1317.22 77
1317.31 81
1317.39 84
1317.47 88
1317.56 92
1317.64 96
1317.72 99
1317.81 100
1317.89 99
1317.97 97
1318.05 92
1318.14 87
1318.22 81
1318.30 76
1318.39 72
1318.47 69
1318.55 67
1318.64 66
1318.72 66
1318.80 67
1318.89 70
1318.97 72
1319.05 75
1319.14 77
1319.22 80
1319.30 83
1319.39 86
1319.47 90
1319.55 95
1319.64 101
1319.72 106
1319.80 111
1319.89 115
1319.97 120
1320.05 124
1320.14 130
1320.22 136
1320.30 143
1320.39 151
1320.47 157
1320.55 162
1320.64 165
1320.72 167
1320.80 167
1320.88 167
1320.97 168
1321.05 170
1321.13 174
1321.22 179
1321.30 184
1321.38 190
1321.47 194
1321.55 197
1321.63 198
1321.72 196
1321.80 192
1321.88 187
1321.97 179
1322.05 169
1322.13 159
1322.22 148
1322.30 138
1322.38 129
1322.47 123
1322.55 120
1322.63 121
1322.72 125
1322.80 132
1322.88 141
1322.97 149
1323.05 156
1323.13 160
1323.22 161
1323.30 160
1323.38 156
1323.47 151
1323.55 146
1323.64 141
1323.72 137
1323.80 134
1323.89 131
1323.97 129
1324.05 126
1324.14 124
1324.22 121
1324.30 119
1324.39 117
1324.47 118
1324.55 121
1324.64 126
1324.72 132
1324.80 138
1324.89 142
1324.97 143
1325.05 139
1325.14 132
1325.22 124
1325.30 115
1325.39 108
1325.47 105
1325.55 105
1325.64 108
1325.72 115
1325.80 122
1325.89 130
1325.97 136
1326.05 141
1326.14 144
1326.22 145
1326.30 143
1326.39 139
1326.47 134
1326.55 128
1326.64 123
1326.72 119
1326.81 116
1326.89 114
1326.97 112
1327.06 110
1327.14 108
1327.22 108
1327.31 109
1327.39 112
1327.47 117
1327.56 125
1327.64 133
1327.72 141
1327.81 147
1327.89 152
1327.97 154
1328.06 155
1328.14 155
1328.22 155
1328.31 155
1328.39 154
1328.48 152
1328.56 149
1328.64 144
1328.73 139
1328.81 134
1328.89 130
1328.98 127
1329.06 125
1329.14 124
1329.23 122
1329.31 120
1329.39 116
1329.48 113
1329.56 110
1329.64 109
1329.73 110
1329.81 113
1329.90 118
1329.98 123
1330.06 124
1330.15 123
1330.23 117
1330.31 108
1330.40 96
1330.48 83
1330.56 69
1330.65 57
1330.73 46
1330.82 37
1330.90 31
1330.98 28
1331.07 27
1331.15 28
1331.23 30
1331.32 33
1331.40 34
1331.48 34
1331.57 33
1331.65 30
1331.73 26
1331.82 21
1331.90 16
1331.99 13
1332.07 10
1332.15 9
1332.24 10
1332.32 14
1332.40 21
1332.49 31
1332.57 44
1332.66 58
1332.74 71
1332.82 83
1332.91 91
1332.99 94
1333.07 94
1333.16 88
1333.24 80
1333.32 69
1333.41 57
1333.49 45
1333.58 34
1333.66 24
1333.74 15
1333.83 8
1333.91 3
1333.99 0
1334.08 0
1334.16 0
1334.25 0
1334.33 0
1334.41 0
1334.50 0
1334.58 0
1334.66 1
1334.75 9
1334.83 16
1334.91 24
1335.00 32
1335.08 40
1335.17 49
1335.25 57
1335.33 63
1335.42 65
1335.50 64
1335.58 59
1335.67 51
1335.75 42
1335.84 34
1335.92 29
1336.00 29
1336.09 33
1336.17 42
1336.25 53
1336.34 64
1336.42 73
1336.51 78
1336.59 80
1336.67 77
1336.76 72
1336.84 64
1336.93 56
1337.01 48
1337.09 41
1337.18 36
1337.26 33
1337.34 33
1337.43 35
1337.51 40
1337.60 45
1337.68 50
1337.76 55
1337.85 58
1337.93 60
1338.01 61
1338.10 61
1338.18 62
1338.27 63
1338.35 65
1338.43 67
1338.52 70
1338.60 73
1338.69 76
1338.77 78
1338.85 80
1338.94 82
1339.02 83
1339.10 84
1339.19 84
1339.27 85
1339.36 85
1339.44 86
1339.52 88
1339.61 89
1339.69 91
1339.78 92
1339.86 91
1339.94 89
1340.03 85
1340.11 80
1340.20 75
1340.28 71
1340.36 68
1340.45 67
1340.53 68
1340.61 70
1340.70 73
1340.78 76
1340.87 78
1340.95 79
1341.03 80
1341.12 81
1341.20 84
1341.29 87
1341.37 93
1341.45 101
1341.54 109
1341.62 116
1341.71 121
1341.79 123
1341.87 124
1341.96 123
1342.04 121
1342.13 121
1342.21 122
1342.29 126
1342.38 132
1342.46 140
1342.55 149
1342.63 158
1342.71 166
1342.80 171
1342.88 175
1342.97 175
1343.05 172
1343.13 168
1343.22 162
1343.30 157
1343.39 153
1343.47 151
1343.55 151
1343.64 153
1343.72 157
1343.81 162
1343.89 167
1343.97 171
1344.06 174
1344.14 176
1344.23 176
1344.31 174
1344.39 172
1344.48 171
1344.56 168
1344.65 166
1344.73 162
1344.81 158
1344.90 153
1344.98 147
1345.07 143
1345.15 140
1345.23 140
1345.32 142
1345.40 147
1345.49 152
1345.57 156
1345.65 158
1345.74 157
1345.82 152
1345.91 142
1345.99 127
1346.07 110
1346.16 92
1346.24 74
1346.33 58
1346.41 46
1346.49 39
1346.58 38
1346.66 40
1346.75 46
1346.83 53
1346.92 61
1347.00 69
1347.08 75
1347.17 79
1347.25 82
1347.34 85
1347.42 86
1347.50 88
1347.59 89
1347.67 89
1347.76 90
1347.84 89
1347.92 88
1348.01 87
1348.09 86
1348.18 86
1348.26 86
1348.35 87
1348.43 88
1348.51 88
1348.60 87
1348.68 86
1348.77 84
1348.85 83
1348.93 83
1349.02 84
1349.10 88
1349.19 93
1349.27 100
1349.36 108
1349.44 118
1349.52 129
1349.61 140
1349.69 150
1349.78 160
1349.86 169
1349.94 174
1350.03 177
1350.11 177
1350.20 174
1350.28 168
1350.37 161
1350.45 152
1350.53 143
1350.62 135
1350.70 127
1350.79 121
1350.87 117
1350.96 116
1351.04 118
1351.12 122
1351.21 129
1351.29 136
1351.38 142
1351.46 147
1351.55 151
1351.63 153
1351.71 155
1351.80 156
1351.88 156
1351.97 157
1352.05 157
1352.14 155
1352.22 151
1352.30 145
1352.39 136
1352.47 126
1352.56 115
1352.64 103
1352.73 93
1352.81 84
1352.89 76
1352.98 70
1353.06 65
1353.15 60
1353.23 56
1353.32 52
1353.40 49
1353.48 47
1353.57 46
1353.65 46
1353.74 47
1353.82 50
1353.91 53
1353.99 57
1354.07 61
1354.16 65
1354.24 70
1354.33 73
1354.41 75
1354.50 74
1354.58 71
1354.66 65
1354.75 58
1354.83 52
1354.92 47
1355.00 46
1355.09 49
1355.17 54
1355.25 62
1355.34 72
1355.42 81
1355.51 91
1355.59 100
1355.68 108
1355.76 114
1355.85 120
1355.93 124
1356.01 127
1356.10 128
1356.18 129
1356.27 129
1356.35 128
1356.44 127
1356.52 125
1356.61 121
1356.69 116
1356.77 109
1356.86 101
1356.94 92
1357.03 84
1357.11 77
1357.20 71
1357.28 67
1357.36 63
1357.45 60
1357.53 57
1357.62 54
1357.70 52
1357.79 52
1357.87 55
1357.96 61
1358.04 70
1358.12 83
1358.21 96
1358.29 107
1358.38 115
1358.46 117
1358.55 113
1358.63 104
1358.72 92
1358.80 77
1358.89 62
1358.97 50
1359.05 41
1359.14 35
1359.22 34
1359.31 36
1359.39 43
1359.48 52
1359.56 65
1359.65 81
1359.73 97
1359.81 112
1359.90 126
1359.98 136
1360.07 144
1360.15 150
1360.24 153
1360.32 157
1360.41 161
1360.49 167
1360.58 173
1360.66 180
1360.74 186
1360.83 192
1360.91 196
1361.00 198
1361.08 200
1361.17 201
1361.25 204
1361.34 208
1361.42 214
1361.51 221
1361.59 229
1361.67 236
1361.76 241
1361.84 244
1361.93 245
1362.01 244
1362.10 241
1362.18 237
1362.27 233
1362.35 230
1362.44 227
1362.52 225
1362.60 224
1362.69 224
1362.77 225
1362.86 227
1362.94 230
1363.03 233
1363.11 236
1363.20 238
1363.28 239
1363.37 240
1363.45 238
1363.54 234
1363.62 229
1363.70 223
1363.79 216
1363.87 208
1363.96 202
1364.04 197
1364.13 195
1364.21 195
1364.30 196
1364.38 200
1364.47 205
1364.55 210
1364.64 215
1364.72 220
1364.81 225
1364.89 229
1364.97 234
1365.06 237
1365.14 241
1365.23 244
1365.31 246
1365.40 248
1365.48 248
1365.57 247
1365.65 242
1365.74 236
1365.82 228
1365.91 219
1365.99 210
1366.08 201
1366.16 195
1366.24 190
1366.33 188
1366.41 186
1366.50 185
1366.58 184
1366.67 183
1366.75 179
1366.84 173
1366.92 164
1367.01 152
1367.09 139
1367.18 126
1367.26 114
1367.35 104
1367.43 98
1367.52 96
1367.60 96
1367.69 98
1367.77 100
1367.85 103
1367.94 104
1368.02 105
1368.11 104
1368.19 104
1368.28 103
1368.36 102
1368.45 101
1368.53 100
1368.62 97
1368.70 94
1368.79 89
1368.87 84
1368.96 79
1369.04 76
1369.13 75
1369.21 76
1369.30 81
1369.38 88
1369.47 97
1369.55 105
1369.64 112
1369.72 117
1369.81 118
1369.89 116
1369.97 110
1370.06 103
1370.14 95
1370.23 89
1370.31 84
1370.40 83
1370.48 85
1370.57 90
1370.65 95
1370.74 100
1370.82 102
1370.91 100
1370.99 93
1371.08 83
1371.16 71
1371.25 59
1371.33 47
1371.42 36
1371.50 28
1371.59 23
1371.67 19
1371.76 18
1371.84 20
1371.93 25
1372.01 32
1372.10 42
1372.18 53
1372.27 66
1372.35 80
1372.44 94
1372.52 105
1372.61 115
1372.69 121
1372.78 124
1372.86 124
1372.95 122
1373.03 117
1373.12 111
1373.20 104
1373.28 97
1373.37 88
1373.45 79
1373.54 68
1373.62 56
1373.71 45
1373.79 34
1373.88 25
1373.96 19
1374.05 17
1374.13 16
1374.22 17
1374.30 17
1374.39 16
1374.47 11
1374.56 4
1374.64 0
1374.73 0
1374.81 0
1374.90 0
1374.98 0
1375.07 0
1375.15 0
1375.24 12
1375.32 29
1375.41 45
1375.49 59
1375.58 70
1375.66 78
1375.75 84
1375.83 87
1375.92 87
1376.00 86
1376.09 84
1376.17 82
1376.26 80
1376.34 78
1376.43 76
1376.51 73
1376.60 71
1376.68 67
1376.77 64
1376.85 61
1376.94 60
1377.02 62
1377.11 69
1377.19 79
1377.28 92
1377.36 107
1377.45 123
1377.53 138
1377.62 152
1377.70 165
1377.79 176
1377.87 186
1377.96 195
1378.05 203
1378.13 210
1378.22 216
1378.30 221
1378.39 223
1378.47 224
1378.56 224
1378.64 222
1378.73 219
1378.81 214
1378.90 209
1378.98 204
1379.07 198
1379.15 194
1379.24 190
1379.32 188
1379.41 188
1379.49 189
1379.58 191
1379.66 191
1379.75 190
1379.83 187
1379.92 182
1380.00 176
1380.09 169
1380.17 163
1380.26 157
1380.34 151
1380.43 145
1380.51 140
1380.60 135
1380.68 131
1380.77 129
1380.85 127
1380.94 128
1381.02 130
1381.11 134
1381.19 139
1381.28 145
1381.36 151
1381.45 158
1381.54 163
1381.62 167
1381.71 169
1381.79 169
1381.88 168
1381.96 166
1382.05 163
1382.13 160
1382.22 156
1382.30 152
1382.39 146
1382.47 139
1382.56 132
1382.64 125
1382.73 118
1382.81 113
1382.90 110
1382.98 108
1383.07 106
1383.15 103
1383.24 99
1383.32 93
1383.41 88
1383.50 83
1383.58 80
1383.67 80
1383.75 83
1383.84 88
1383.92 93
1384.01 97
1384.09 101
1384.18 104
1384.26 107
1384.35 108
1384.43 110
1384.52 111
1384.60 111
1384.69 109
1384.77 105
1384.86 99
1384.94 92
1385.03 84
1385.12 76
1385.20 70
1385.29 64
1385.37 61
1385.46 59
1385.54 59
1385.63 60
1385.71 62
1385.80 64
1385.88 67
1385.97 70
1386.05 72
1386.14 74
1386.22 76
1386.31 78
1386.39 79
1386.48 80
1386.57 82
1386.65 85
1386.74 89
1386.82 96
1386.91 104
1386.99 114
1387.08 124
1387.16 133
1387.25 140
1387.33 145
1387.42 146
1387.50 145
1387.59 140
1387.68 132
1387.76 120
1387.85 106
1387.93 89
1388.02 72
1388.10 55
1388.19 42
1388.27 34
1388.36 34
1388.44 42
1388.53 56
1388.61 73
1388.70 92
1388.79 109
1388.87 122
1388.96 131
1389.04 135
1389.13 135
1389.21 132
1389.30 127
1389.38 121
1389.47 113
1389.55 106
1389.64 99
1389.72 94
1389.81 92
1389.90 91
1389.98 92
1390.07 95
1390.15 98
1390.24 99
1390.32 98
1390.41 94
1390.49 89
1390.58 82
1390.66 77
1390.75 74
1390.84 74
1390.92 79
1391.01 88
1391.09 101
1391.18 116
1391.26 131
1391.35 146
1391.43 158
1391.52 166
1391.61 170
1391.69 170
1391.78 167
1391.86 163
1391.95 157
1392.03 152
1392.12 146
1392.20 141
1392.29 135
1392.37 128
1392.46 119
1392.55 110
1392.63 102
1392.72 96
1392.80 93
1392.89 95
1392.97 101
1393.06 110
1393.14 121
1393.23 131
1393.32 138
1393.40 143
1393.49 143
1393.57 141
1393.66 136
1393.74 131
1393.83 127
1393.91 124
1394.00 123
1394.09 123
1394.17 125
1394.26 127
1394.34 128
1394.43 129
1394.51 128
1394.60 127
1394.68 124
1394.77 122
1394.86 120
1394.94 119
1395.03 120
1395.11 121
1395.20 124
1395.28 126
1395.37 128
1395.46 128
1395.54 128
1395.63 126
1395.71 124
1395.80 122
1395.88 120
1395.97 117
1396.05 115
1396.14 113
1396.23 111
1396.31 110
1396.40 110
1396.48 112
1396.57 116
1396.65 122
1396.74 130
1396.83 139
1396.91 149
1397.00 159
1397.08 168
1397.17 175
1397.25 179
1397.34 180
1397.42 178
1397.51 173
1397.60 167
1397.68 160
1397.77 155
1397.85 152
1397.94 151
1398.02 151
1398.11 152
1398.20 151
1398.28 147
1398.37 140
1398.45 129
1398.54 116
1398.62 101
1398.71 86
1398.80 71
1398.88 60
1398.97 51
1399.05 48
1399.14 49
1399.22 55
1399.31 64
1399.40 74
1399.48 83
1399.57 89
1399.65 90
1399.74 88
1399.82 84
1399.91 80
1400.00 78
1400.08 80
1400.17 85
1400.25 92
1400.34 98
1400.42 104
1400.51 107
1400.60 108
1400.68 108
1400.77 107
1400.85 106
1400.94 106
1401.03 107
1401.11 108
1401.20 109
1401.28 109
1401.37 109
1401.45 107
1401.54 104
1401.63 100
1401.71 95
1401.80 92
1401.88 89
1401.97 89
1402.05 90
1402.14 92
1402.23 93
1402.31 93
1402.40 91
1402.48 86
1402.57 80
1402.66 73
1402.74 66
1402.83 60
1402.91 55
1403.00 50
1403.08 47
1403.17 43
1403.26 40
1403.34 36
1403.43 32
1403.51 27
1403.60 22
1403.69 15
1403.77 6
1403.86 0
1403.94 0
1404.03 0
1404.12 0
1404.20 0
1404.29 0
1404.37 0
1404.46 0
1404.54 9
1404.63 21
1404.72 32
1404.80 42
1404.89 53
1404.97 63
1405.06 74
1405.15 85
1405.23 94
1405.32 100
1405.40 104
1405.49 105
1405.58 102
1405.66 98
1405.75 93
1405.83 88
1405.92 83
1406.01 78
1406.09 75
1406.18 73
1406.26 72
1406.35 72
1406.43 74
1406.52 77
1406.61 82
1406.69 87
1406.78 92
1406.86 99
1406.95 105
1407.04 112
1407.12 118
1407.21 123
1407.29 128
1407.38 130
1407.47 132
1407.55 132
1407.64 130
1407.72 127
1407.81 125
1407.90 122
1407.98 120
1408.07 118
1408.15 118
1408.24 120
1408.33 126
1408.41 135
1408.50 146
1408.58 160
1408.67 174
1408.76 186
1408.84 194
1408.93 196
1409.01 193
1409.10 186
1409.19 176
1409.27 166
1409.36 158
1409.44 154
1409.53 155
1409.62 160
1409.70 169
1409.79 180
1409.87 191
1409.96 201
1410.05 210
1410.13 216
1410.22 221
1410.31 226
1410.39 230
1410.48 237
1410.56 244
1410.65 251
1410.74 257
1410.82 261
1410.91 262
1410.99 260
1411.08 255
1411.17 247
1411.25 237
1411.34 227
1411.42 218
1411.51 208
1411.60 198
1411.68 189
1411.77 179
1411.85 169
1411.94 158
1412.03 147
1412.11 135
1412.20 125
1412.29 116
1412.37 110
1412.46 107
1412.54 107
1412.63 108
1412.72 111
1412.80 113
1412.89 114
1412.97 114
1413.06 114
1413.15 114
1413.23 115
1413.32 115
1413.41 116
1413.49 116
1413.58 116
1413.66 115
1413.75 115
1413.84 114
1413.92 114
1414.01 115
1414.09 115
1414.18 114
1414.27 113
1414.35 112
1414.44 110
1414.53 110
1414.61 112
1414.70 115
1414.78 118
1414.87 121
1414.96 122
1415.04 121
1415.13 118
1415.22 114
1415.30 110
1415.39 106
1415.47 103
1415.56 101
1415.65 98
1415.73 95
1415.82 91
1415.90 86
1415.99 80
1416.08 73
1416.16 67
1416.25 61
1416.34 56
1416.42 52
1416.51 48
1416.59 44
1416.68 40
1416.77 36
1416.85 32
1416.94 29
1417.03 26
1417.11 24
1417.20 23
1417.29 21
1417.37 19
1417.46 17
1417.54 14
1417.63 11
1417.72 8
1417.80 5
1417.89 2
1417.98 0
1418.06 0
1418.15 0
1418.23 0
1418.32 0
1418.41 0
1418.49 0
1418.58 0
1418.67 2
1418.75 8
1418.84 12
1418.92 14
1419.01 12
1419.10 8
1419.18 2
1419.27 0
1419.36 0
1419.44 0
1419.53 0
1419.62 0
1419.70 6
1419.79 15
1419.87 23
1419.96 30
1420.05 37
1420.13 42
1420.22 48
1420.31 55
1420.39 61
1420.48 67
1420.57 71
1420.65 74
1420.74 75
1420.82 75
1420.91 76
1421.00 78
1421.08 83
1421.17 91
1421.26 101
1421.34 111
1421.43 120
1421.52 127
1421.60 131
1421.69 132
1421.78 132
1421.86 132
1421.95 134
1422.03 138
1422.12 144
1422.21 153
1422.29 162
1422.38 172
1422.47 181
1422.55 188
1422.64 193
1422.73 195
1422.81 194
1422.90 191
1422.99 185
1423.07 177
1423.16 167
1423.24 157
1423.33 147
1423.42 138
1423.50 130
1423.59 123
1423.68 118
1423.76 114
1423.85 112
1423.94 110
1424.02 109
1424.11 109
1424.20 110
1424.28 111
1424.37 113
1424.46 114
1424.54 116
1424.63 116
1424.71 116
1424.80 114
1424.89 111
1424.97 108
1425.06 105
1425.15 103
1425.23 103
1425.32 106
1425.41 113
1425.49 122
1425.58 134
1425.67 147
1425.75 160
1425.84 171
1425.93 179
1426.01 183
1426.10 183
1426.19 180
1426.27 175
1426.36 171
1426.45 168
1426.53 168
1426.62 171
1426.71 175
1426.79 179
1426.88 181
1426.96 180
1427.05 176
1427.14 168
1427.22 157
1427.31 144
1427.40 132
1427.48 120
1427.57 111
1427.66 105
1427.74 102
1427.83 103
1427.92 106
1428.00 111
1428.09 119
1428.18 128
1428.26 139
1428.35 151
1428.44 162
1428.52 172
1428.61 180
1428.70 184
1428.78 185
1428.87 182
1428.96 176
1429.04 169
1429.13 163
1429.22 158
1429.30 155
1429.39 155
1429.48 157
1429.56 158
1429.65 158
1429.74 156
1429.82 151
1429.91 145
1430.00 137
1430.08 128
1430.17 121
1430.26 115
1430.34 110
1430.43 107
1430.52 106
1430.60 108
1430.69 112
1430.78 118
1430.86 125
1430.95 134
1431.04 143
1431.12 151
1431.21 157
1431.30 160
1431.38 160
1431.47 158
1431.56 153
1431.64 149
1431.73 145
1431.82 143
1431.90 145
1431.99 152
1432.08 161
1432.16 174
1432.25 189
1432.34 205
1432.42 220
1432.51 232
1432.60 241
1432.68 246
1432.77 248
1432.86 247
1432.94 245
1433.03 243
1433.12 242
1433.20 243
1433.29 244
1433.38 245
1433.47 245
1433.55 244
1433.64 241
1433.73 237
1433.81 234
1433.90 231
1433.99 230
1434.07 230
1434.16 231
1434.25 232
1434.33 233
1434.42 233
1434.51 231
1434.59 227
1434.68 222
1434.77 216
1434.85 209
1434.94 201
1435.03 192
1435.11 182
1435.20 172
1435.29 161
1435.37 150
1435.46 141
1435.55 135
1435.64 132
1435.72 132
1435.81 135
1435.90 139
1435.98 144
1436.07 147
1436.16 147
1436.24 144
1436.33 138
1436.42 130
1436.50 122
1436.59 117
1436.68 116
1436.76 120
1436.85 129
1436.94 141
1437.02 153
1437.11 164
1437.20 171
1437.29 174
1437.37 174
1437.46 172
1437.55 169
1437.63 168
1437.72 168
1437.81 170
1437.89 173
1437.98 175
1438.07 176
1438.15 174
1438.24 170
1438.33 163
1438.42 154
1438.50 144
1438.59 135
1438.68 125
1438.76 116
1438.85 106
1438.94 94
1439.02 83
1439.11 70
1439.20 59
1439.28 50
1439.37 45
1439.46 44
1439.55 47
1439.63 54
1439.72 62
1439.81 71
1439.89 77
1439.98 80
1440.07 79
1440.15 74
1440.24 67
1440.33 60
1440.42 54
1440.50 50
1440.59 47
1440.68 45
1440.76 43
1440.85 38
1440.94 32
1441.02 25
1441.11 19
1441.20 18
1441.29 21
1441.37 29
1441.46 42
1441.55 57
1441.63 72
1441.72 85
1441.81 95
1441.89 101
1441.98 105
1442.07 107
1442.16 110
1442.24 112
1442.33 114
1442.42 114
1442.50 113
1442.59 109
1442.68 103
1442.76 94
1442.85 84
1442.94 73
1443.03 62
1443.11 51
1443.20 41
1443.29 32
1443.37 23
1443.46 15
1443.55 9
1443.64 5
1443.72 3
1443.81 3
1443.90 5
1443.98 9
1444.07 13
1444.16 17
1444.24 19
1444.33 21
1444.42 21
1444.51 20
1444.59 18
1444.68 15
1444.77 10
1444.85 5
1444.94 0
1445.03 0
1445.12 0
1445.20 0
1445.29 0
1445.38 0
1445.46 0
1445.55 0
1445.64 1
1445.73 10
1445.81 20
1445.90 29
1445.99 37
1446.07 43
1446.16 48
1446.25 52
1446.34 55
1446.42 58
1446.51 59
1446.60 60
1446.68 61
1446.77 62
1446.86 63
1446.95 64
1447.03 66
1447.12 69
1447.21 72
1447.29 74
1447.38 75
1447.47 77
1447.56 79
1447.64 81
1447.73 85
1447.82 88
1447.91 90
1447.99 91
1448.08 89
1448.17 84
1448.25 78
1448.34 71
1448.43 65
1448.52 61
1448.60 59
1448.69 59
1448.78 61
1448.86 64
1448.95 66
1449.04 68
1449.13 70
1449.21 70
1449.30 71
1449.39 72
1449.48 74
1449.56 78
1449.65 83
1449.74 90
1449.82 98
1449.91 108
1450.00 119
1450.09 131
1450.17 142
1450.26 152
1450.35 160
1450.44 163
1450.52 162
1450.61 157
1450.70 149
1450.78 140
1450.87 133
1450.96 128
1451.05 128
1451.13 132
1451.22 140
1451.31 149
1451.40 158
1451.48 167
1451.57 173
1451.66 176
1451.74 175
1451.83 171
1451.92 162
1452.01 150
1452.09 135
1452.18 120
1452.27 105
1452.36 93
1452.44 84
1452.53 80
1452.62 79
1452.71 82
1452.79 88
1452.88 93
1452.97 96
1453.06 96
1453.14 93
1453.23 85
1453.32 75
1453.40 62
1453.49 48
1453.58 34
1453.67 21
1453.75 9
1453.84 0
1453.93 0
1454.02 0
1454.10 0
1454.19 0
1454.28 0
1454.37 0
1454.45 0
1454.54 2
1454.63 11
1454.72 18
1454.80 26
1454.89 34
1454.98 42
1455.07 51
1455.15 62
1455.24 72
1455.33 81
1455.41 86
1455.50 88
1455.59 87
1455.68 83
1455.76 79
1455.85 76
1455.94 74
1456.03 74
1456.11 75
1456.20 76
1456.29 75
1456.38 74
1456.46 71
1456.55 69
1456.64 69
1456.73 72
1456.81 77
1456.90 83
1456.99 90
1457.08 94
1457.16 95
1457.25 92
1457.34 89
1457.43 86
1457.51 86
1457.60 93
1457.69 106
1457.78 123
1457.86 143
1457.95 162
1458.04 177
1458.13 185
1458.21 186
1458.30 181
1458.39 172
1458.48 160
1458.56 147
1458.65 135
1458.74 123
1458.83 112
1458.91 102
1459.00 93
1459.09 87
1459.18 83
1459.26 85
1459.35 91
1459.44 101
1459.53 116
1459.61 132
1459.70 147
1459.79 161
1459.88 171
1459.96 176
1460.05 177
1460.14 174
1460.23 169
1460.32 163
1460.40 157
1460.49 151
1460.58 146
1460.67 142
1460.75 140
1460.84 139
1460.93 139
1461.02 141
1461.10 145
1461.19 151
1461.28 160
1461.37 170
1461.45 181
1461.54 190
1461.63 198
1461.72 202
1461.80 203
1461.89 202
1461.98 200
1462.07 198
1462.15 196
1462.24 194
1462.33 191
1462.42 188
1462.51 183
1462.59 177
1462.68 171
1462.77 166
1462.86 163
1462.94 163
1463.03 165
1463.12 168
1463.21 170
1463.29 172
1463.38 171
1463.47 167
1463.56 161
1463.65 155
1463.73 150
1463.82 147
1463.91 145
1464.00 145
1464.08 145
1464.17 146
1464.26 145
1464.35 143
1464.43 139
1464.52 133
1464.61 127
1464.70 121
1464.79 115
1464.87 111
1464.96 108
1465.05 108
1465.14 111
1465.22 116
1465.31 122
1465.40 129
1465.49 136
1465.57 141
1465.66 144
1465.75 144
1465.84 142
1465.93 139
1466.01 134
1466.10 130
1466.19 127
1466.28 125
1466.36 124
1466.45 125
1466.54 129
1466.63 134
1466.72 141
1466.80 148
1466.89 155
1466.98 159
1467.07 160
1467.15 158
1467.24 153
1467.33 147
1467.42 141
1467.51 137
1467.59 136
1467.68 139
1467.77 143
1467.86 147
1467.94 148
1468.03 146
1468.12 139
1468.21 130
1468.30 119
1468.38 108
1468.47 99
1468.56 90
1468.65 83
1468.73 76
1468.82 68
1468.91 58
1469.00 48
1469.09 37
1469.17 30
1469.26 26
1469.35 28
1469.44 36
1469.53 50
1469.61 66
1469.70 84
1469.79 101
1469.88 116
1469.96 128
1470.05 136
1470.14 142
1470.23 146
1470.32 150
1470.40 152
1470.49 154
1470.58 154
1470.67 153
1470.76 151
1470.84 146
1470.93 141
1471.02 134
1471.11 129
1471.20 125
1471.28 123
1471.37 124
1471.46 126
1471.55 130
1471.63 134
1471.72 135
1471.81 134
1471.90 129
1471.99 121
1472.07 109
1472.16 96
1472.25 80
1472.34 65
1472.43 51
1472.51 39
1472.60 30
1472.69 25
1472.78 24
1472.87 26
1472.95 30
1473.04 35
1473.13 38
1473.22 39
1473.31 37
1473.39 34
1473.48 31
1473.57 29
1473.66 29
1473.75 32
1473.83 37
1473.92 44
1474.01 49
1474.10 53
1474.19 54
1474.27 53
1474.36 48
1474.45 43
1474.54 37
1474.63 33
1474.71 31
1474.80 33
1474.89 38
1474.98 44
1475.07 51
1475.15 56
1475.24 58
1475.33 55
1475.42 47
1475.51 36
1475.59 24
1475.68 11
1475.77 1
1475.86 0
1475.95 0
1476.03 0
1476.12 0
1476.21 0
1476.30 0
1476.39 0
1476.47 0
1476.56 4
1476.65 8
1476.74 12
1476.83 14
1476.91 13
1477.00 11
1477.09 8
1477.18 4
1477.27 1
1477.36 0
1477.44 3
1477.53 9
1477.62 17
1477.71 26
1477.80 35
1477.88 41
1477.97 46
1478.06 49
1478.15 50
1478.24 52
1478.32 56
1478.41 63
1478.50 74
1478.59 87
1478.68 100
1478.76 111
1478.85 120
1478.94 126
1479.03 129
1479.12 130
1479.21 132
1479.29 134
1479.38 137
1479.47 140
1479.56 143
1479.65 146
1479.73 148
1479.82 149
1479.91 149
1480.00 149
1480.09 149
1480.18 148
1480.26 144
1480.35 138
1480.44 130
1480.53 119
1480.62 109
1480.70 100
1480.79 94
1480.88 92
1480.97 93
1481.06 96
1481.15 99
1481.23 102
1481.32 104
1481.41 104
1481.50 103
1481.59 101
1481.67 99
1481.76 96
1481.85 94
1481.94 90
1482.03 87
1482.12 83
1482.20 79
1482.29 76
1482.38 75
1482.47 76
1482.56 78
1482.65 82
1482.73 87
1482.82 90
1482.91 93
1483.00 94
1483.09 95
1483.17 98
1483.26 104
1483.35 113
1483.44 125
1483.53 138
1483.62 152
1483.70 162
1483.79 169
1483.88 171
1483.97 167
1484.06 159
1484.15 150
1484.23 140
1484.32 130
1484.41 122
1484.50 117
1484.59 112
1484.68 108
1484.76 102
1484.85 96
1484.94 89
1485.03 80
1485.12 72
1485.21 65
1485.29 60
1485.38 57
1485.47 58
1485.56 60
1485.65 64
1485.74 68
1485.82 70
1485.91 70
1486.00 67
1486.09 61
1486.18 53
1486.27 45
1486.35 37
1486.44 31
1486.53 27
1486.62 25
1486.71 24
1486.80 24
1486.88 26
1486.97 27
1487.06 30
1487.15 33
1487.24 37
1487.33 42
1487.41 47
1487.50 51
1487.59 54
1487.68 54
1487.77 51
1487.86 46
1487.94 41
1488.03 36
1488.12 33
1488.21 35
1488.30 40
1488.39 48
1488.48 57
1488.56 66
1488.65 72
1488.74 74
1488.83 74
1488.92 71
1489.01 69
1489.09 68
1489.18 68
1489.27 71
1489.36 75
1489.45 81
1489.54 88
1489.62 96
1489.71 105
1489.80 116
1489.89 128
1489.98 142
1490.07 156
1490.16 170
1490.24 181
1490.33 187
1490.42 188
1490.51 183
1490.60 172
1490.69 158
1490.78 141
1490.86 125
1490.95 110
1491.04 99
1491.13 92
1491.22 89
1491.31 88
1491.39 89
1491.48 91
1491.57 92
1491.66 93
1491.75 94
1491.84 94
1491.93 93
1492.01 93
1492.10 93
1492.19 93
1492.28 94
1492.37 96
1492.46 97
1492.55 99
1492.63 101
1492.72 102
1492.81 103
1492.90 103
1492.99 103
1493.08 102
1493.17 99
1493.25 97
1493.34 96
1493.43 96
1493.52 99
1493.61 105
1493.70 113
1493.79 121
1493.87 128
1493.96 132
1494.05 134
1494.14 134
1494.23 133
1494.32 134
1494.41 137
1494.49 142
1494.58 148
1494.67 155
1494.76 161
1494.85 163
1494.94 163
1495.03 160
1495.11 155
1495.20 148
1495.29 141
1495.38 133
1495.47 125
1495.56 117
1495.65 109
1495.73 100
1495.82 92
1495.91 84
1496.00 78
1496.09 73
1496.18 69
1496.27 67
1496.36 66
1496.44 67
1496.53 69
1496.62 74
1496.71 79
1496.80 88
1496.89 98
1496.98 109
1497.06 120
1497.15 132
1497.24 142
1497.33 152
1497.42 162
1497.51 170
1497.60 177
1497.69 183
1497.77 185
1497.86 183
1497.95 176
1498.04 165
1498.13 151
1498.22 136
1498.31 123
1498.39 113
1498.48 109
1498.57 108
1498.66 110
1498.75 112
1498.84 113
1498.93 110
1499.02 104
1499.10 96
1499.19 85
1499.28 75
1499.37 66
1499.46 58
1499.55 52
1499.64 46
1499.73 39
1499.81 30
1499.90 20
1499.99 8
1500.08 0
1500.17 0
1500.26 0
1500.35 0
1500.44 0
1500.52 0
1500.61 0
1500.70 0
1500.79 2
1500.88 12
1500.97 24
1501.06 39
1501.15 55
1501.24 72
1501.32 88
1501.41 102
1501.50 111
1501.59 116
1501.68 117
1501.77 115
1501.86 112
1501.95 109
1502.03 106
1502.12 104
1502.21 102
1502.30 99
1502.39 95
1502.48 89
1502.57 82
1502.66 76
1502.75 72
1502.83 71
1502.92 73
1503.01 79
1503.10 86
1503.19 92
1503.28 98
1503.37 100
1503.46 99
1503.54 95
1503.63 90
1503.72 86
1503.81 85
1503.90 88
1503.99 95
1504.08 106
1504.17 118
1504.26 130
1504.34 138
1504.43 143
1504.52 143
1504.61 140
1504.70 134
1504.79 129
1504.88 125
1504.97 123
1505.06 124
1505.14 128
1505.23 133
1505.32 139
1505.41 144
1505.50 146
1505.59 145
1505.68 141
1505.77 135
1505.86 129
1505.95 124
1506.03 124
1506.12 128
1506.21 136
1506.30 146
1506.39 156
1506.48 162
1506.57 163
1506.66 157
1506.75 147
1506.83 135
1506.92 123
1507.01 115
1507.10 113
1507.19 115
1507.28 121
1507.37 128
1507.46 134
1507.55 136
1507.64 136
1507.72 133
1507.81 130
1507.90 128
1507.99 128
1508.08 132
1508.17 137
1508.26 143
1508.35 147
1508.44 147
1508.53 143
1508.61 135
1508.70 125
1508.79 115
1508.88 108
1508.97 106
1509.06 108
1509.15 115
1509.24 125
1509.33 135
1509.42 144
1509.50 150
1509.59 153
1509.68 153
1509.77 151
1509.86 148
1509.95 144
1510.04 140
1510.13 136
1510.22 134
1510.31 132
1510.40 132
1510.48 133
1510.57 135
1510.66 136
1510.75 137
1510.84 137
1510.93 135
1511.02 131
1511.11 127
1511.20 124
1511.29 122
1511.38 123
1511.46 128
1511.55 137
1511.64 148
1511.73 160
1511.82 170
1511.91 175
1512.00 177
1512.09 174
1512.18 168
1512.27 161
1512.36 156
1512.44 154
1512.53 154
1512.62 155
1512.71 157
1512.80 156
1512.89 154
1512.98 149
1513.07 143
1513.16 138
1513.25 136
1513.34 137
1513.43 140
1513.51 146
1513.60 153
1513.69 159
1513.78 163
1513.87 164
1513.96 163
1514.05 160
1514.14 157
1514.23 153
1514.32 149
1514.41 145
1514.50 142
1514.58 140
1514.67 137
1514.76 135
1514.85 133
1514.94 130
1515.03 126
1515.12 119
1515.21 111
1515.30 101
1515.39 89
1515.48 76
1515.57 63
1515.66 53
1515.74 47
1515.83 46
1515.92 50
1516.01 58
1516.10 69
1516.19 80
1516.28 90
1516.37 97
1516.46 102
1516.55 104
1516.64 106
1516.73 108
1516.82 112
1516.90 117
1516.99 123
1517.08 127
1517.17 129
1517.26 127
1517.35 121
1517.44 114
1517.53 108
1517.62 105
1517.71 106
1517.80 113
1517.89 124
1517.98 137
1518.07 148
1518.15 157
1518.24 163
1518.33 164
1518.42 163
1518.51 160
1518.60 157
1518.69 156
1518.78 155
1518.87 154
1518.96 152
1519.05 148
1519.14 140
1519.23 130
1519.32 116
1519.41 101
1519.49 85
1519.58 70
1519.67 59
1519.76 52
1519.85 51
1519.94 56
1520.03 65
1520.12 79
1520.21 93
1520.30 106
1520.39 116
1520.48 120
1520.57 120
1520.66 117
1520.75 114
1520.83 111
1520.92 111
1521.01 115
1521.10 122
1521.19 130
1521.28 137
1521.37 144
1521.46 149
1521.55 153
1521.64 154
1521.73 155
1521.82 155
1521.91 154
1522.00 152
1522.09 151
1522.18 151
1522.27 154
1522.35 159
1522.44 166
1522.53 175
1522.62 185
1522.71 194
1522.80 201
1522.89 203
1522.98 202
1523.07 197
1523.16 190
1523.25 183
1523.34 179
1523.43 178
1523.52 183
1523.61 192
1523.70 204
1523.79 215
1523.88 222
1523.96 223
1524.05 215
1524.14 200
1524.23 178
1524.32 152
1524.41 126
1524.50 103
1524.59 84
1524.68 73
1524.77 69
1524.86 72
1524.95 80
1525.04 92
1525.13 104
1525.22 115
1525.31 123
1525.40 127
1525.49 127
1525.58 125
1525.66 121
1525.75 116
1525.84 110
1525.93 103
1526.02 93
1526.11 81
1526.20 68
1526.29 56
1526.38 47
1526.47 42
1526.56 41
1526.65 45
1526.74 50
1526.83 57
1526.92 62
1527.01 64
1527.10 64
1527.19 63
1527.28 61
1527.37 60
1527.46 60
1527.55 61
1527.64 62
1527.72 62
1527.81 62
1527.90 59
1527.99 56
1528.08 52
1528.17 49
1528.26 46
1528.35 44
1528.44 45
1528.53 46
1528.62 50
1528.71 54
1528.80 58
1528.89 62
1528.98 63
1529.07 61
1529.16 54
1529.25 44
1529.34 31
1529.43 17
1529.52 2
1529.61 0
1529.70 0
1529.79 0
1529.88 0
1529.96 0
1530.05 0
1530.14 0
1530.23 0
1530.32 4
1530.41 10
1530.50 16
1530.59 24
1530.68 31
1530.77 38
1530.86 43
1530.95 47
1531.04 49
1531.13 49
1531.22 48
1531.31 46
1531.40 43
1531.49 41
1531.58 39
1531.67 36
1531.76 35
1531.85 36
1531.94 39
1532.03 44
1532.12 50
1532.21 57
1532.30 62
1532.39 65
1532.48 65
1532.57 62
1532.66 57
1532.75 50
1532.83 45
1532.92 40
1533.01 38
1533.10 38
1533.19 41
1533.28 47
1533.37 56
1533.46 66
1533.55 78
1533.64 88
1533.73 98
1533.82 105
1533.91 109
1534.00 110
1534.09 109
1534.18 107
1534.27 105
1534.36 103
1534.45 103
1534.54 106
1534.63 114
1534.72 126
1534.81 142
1534.90 162
1534.99 182
1535.08 201
1535.17 216
1535.26 224
1535.35 224
1535.44 219
1535.53 211
1535.62 202
1535.71 194
1535.80 189
1535.89 188
1535.98 187
1536.07 186
1536.16 183
1536.25 176
1536.34 166
1536.43 153
1536.52 140
1536.61 128
1536.70 118
1536.79 112
1536.88 108
1536.97 106
1537.06 105
1537.15 105
1537.23 106
1537.32 107
1537.41 109
1537.50 112
1537.59 115
1537.68 118
1537.77 121
1537.86 125
1537.95 129
1538.04 135
1538.13 143
1538.22 154
1538.31 168
1538.40 185
1538.49 204
1538.58 223
1538.67 241
1538.76 257
1538.85 270
1538.94 279
1539.03 284
1539.12 284
1539.21 280
1539.30 270
1539.39 256
1539.48 240
1539.57 222
1539.66 207
1539.75 197
1539.84 191
1539.93 191
1540.02 195
1540.11 202
1540.20 209
1540.29 215
1540.38 217
1540.47 215
1540.56 209
1540.65 199
1540.74 187
1540.83 175
1540.92 163
1541.01 153
1541.10 146
1541.19 141
1541.28 138
1541.37 135
1541.46 132
1541.55 127
1541.64 120
1541.73 111
1541.82 102
1541.91 94
1542.00 90
1542.09 92
1542.18 99
1542.27 113
1542.36 129
1542.45 146
1542.54 160
1542.63 169
1542.72 171
1542.81 166
1542.90 155
1542.99 140
1543.08 124
1543.17 108
1543.26 95
1543.35 84
1543.44 76
1543.53 72
1543.62 73
1543.71 78
1543.80 86
1543.89 96
1543.98 106
1544.07 113
1544.16 117
1544.25 117
1544.34 113
1544.43 105
1544.52 96
1544.61 87
1544.70 80
1544.79 75
1544.88 72
1544.97 72
1545.06 75
1545.15 81
1545.24 90
1545.33 101
1545.42 113
1545.51 124
1545.60 133
1545.69 139
1545.78 140
1545.87 137
1545.96 130
1546.05 122
1546.14 114
1546.23 107
1546.32 104
1546.41 104
1546.50 106
1546.59 109
1546.68 112
1546.77 114
1546.86 115
1546.96 115
1547.05 116
1547.14 116
1547.23 118
1547.32 118
1547.41 118
1547.50 115
1547.59 111
1547.68 105
1547.77 99
1547.86 96
1547.95 97
1548.04 101
1548.13 109
1548.22 118
1548.31 127
1548.40 133
1548.49 135
1548.58 133
1548.67 127
1548.76 119
1548.85 111
1548.94 105
1549.03 102
1549.12 101
1549.21 103
1549.30 106
1549.39 111
1549.48 116
1549.57 119
1549.66 121
1549.75 121
1549.84 120
1549.93 117
1550.02 115
1550.11 114
1550.20 114
1550.29 117
1550.38 120
1550.47 124
1550.56 126
1550.65 126
1550.74 125
1550.83 123
1550.92 121
1551.01 122
1551.10 126
1551.19 133
1551.28 143
1551.38 155
1551.47 165
1551.56 172
1551.65 176
1551.74 175
1551.83 170
1551.92 161
1552.01 150
1552.10 137
1552.19 122
1552.28 105
1552.37 87
1552.46 68
1552.55 49
1552.64 31
1552.73 16
1552.82 5
1552.91 0
1553.00 0
1553.09 0
1553.18 0
1553.27 0
1553.36 0
1553.45 0
1553.54 0
1553.63 0
1553.72 0
1553.81 5
1553.90 17
1553.99 30
1554.08 43
1554.17 53
1554.27 59
1554.36 61
1554.45 60
1554.54 56
1554.63 51
1554.72 45
1554.81 39
1554.90 33
1554.99 28
1555.08 24
1555.17 23
1555.26 24
1555.35 28
1555.44 36
1555.53 46
1555.62 59
1555.71 73
1555.80 86
1555.89 99
1555.98 109
1556.07 115
1556.16 116
1556.25 114
1556.34 108
1556.43 100
1556.52 92
1556.62 83
1556.71 76
1556.80 71
1556.89 68
1556.98 65
1557.07 64
1557.16 63
1557.25 62
1557.34 61
1557.43 60
1557.52 59
1557.61 57
1557.70 54
1557.79 50
1557.88 46
1557.97 42
1558.06 38
1558.15 34
1558.24 31
1558.33 27
1558.42 24
1558.51 21
1558.61 18
1558.70 14
1558.79 9
1558.88 6
1558.97 4
1559.06 3
1559.15 5
1559.24 10
1559.33 18
1559.42 31
1559.51 47
1559.60 67
1559.69 90
1559.78 115
1559.87 138
1559.96 159
1560.05 175
1560.14 186
1560.23 191
1560.32 192
1560.42 188
1560.51 182
1560.60 176
1560.69 172
1560.78 170
1560.87 171
1560.96 175
1561.05 183
1561.14 192
1561.23 202
1561.32 210
1561.41 215
1561.50 218
1561.59 216
1561.68 212
1561.77 205
1561.86 197
1561.95 190
1562.05 185
1562.14 181
1562.23 179
1562.32 177
1562.41 177
1562.50 177
1562.59 177
1562.68 177
1562.77 176
1562.86 173
1562.95 168
1563.04 160
1563.13 149
1563.22 138
1563.31 127
1563.40 118
1563.50 111
1563.59 105
1563.68 99
1563.77 92
1563.86 84
1563.95 75
1564.04 66
1564.13 59
1564.22 57
1564.31 60
1564.40 67
1564.49 78
1564.58 90
1564.67 100
1564.76 108
1564.85 113
1564.95 114
1565.04 113
1565.13 109
1565.22 104
1565.31 98
1565.40 91
1565.49 85
1565.58 81
1565.67 80
1565.76 82
1565.85 87
1565.94 95
1566.03 104
1566.12 111
1566.22 117
1566.31 120
1566.40 120
1566.49 118
1566.58 115
1566.67 110
1566.76 104
1566.85 97
1566.94 89
1567.03 82
1567.12 74
1567.21 68
1567.30 63
1567.39 60
1567.49 58
1567.58 57
1567.67 55
1567.76 52
1567.85 49
1567.94 44
1568.03 39
1568.12 33
1568.21 27
1568.30 21
1568.39 14
1568.48 7
1568.57 1
1568.67 0
1568.76 0
1568.85 0
1568.94 0
1569.03 0
1569.12 0
1569.21 0
1569.30 0
1569.39 5
1569.48 11
1569.57 16
1569.66 20
1569.75 23
1569.85 26
1569.94 28
1570.03 31
1570.12 34
1570.21 38
1570.30 42
1570.39 47
1570.48 51
1570.57 56
1570.66 60
1570.75 63
1570.84 66
1570.94 69
1571.03 70
1571.12 70
1571.21 68
1571.30 65
1571.39 60
1571.48 53
1571.57 46
1571.66 37
1571.75 28
1571.84 17
1571.93 7
1572.03 0
1572.12 0
1572.21 0
1572.30 0
1572.39 0
1572.48 0
1572.57 0
1572.66 0
1572.75 0
1572.84 15
1572.93 34
1573.03 54
1573.12 74
1573.21 92
1573.30 107
1573.39 117
1573.48 125
1573.57 130
1573.66 133
1573.75 136
1573.84 140
1573.93 143
1574.03 147
1574.12 149
1574.21 150
1574.30 147
1574.39 142
1574.48 133
1574.57 121
1574.66 106
1574.75 89
1574.84 73
1574.93 57
1575.03 44
1575.12 32
1575.21 23
1575.30 17
1575.39 12
1575.48 8
1575.57 6
1575.66 7
1575.75 11
1575.84 18
1575.94 27
1576.03 37
1576.12 47
1576.21 55
1576.30 61
1576.39 62
1576.48 61
1576.57 57
1576.66 51
1576.75 45
1576.85 38
1576.94 32
1577.03 28
1577.12 24
1577.21 22
1577.30 21
1577.39 22
1577.48 25
1577.57 31
1577.66 41
1577.76 53
1577.85 68
1577.94 85
1578.03 101
1578.12 114
1578.21 122
1578.30 123
1578.39 116
1578.48 103
1578.58 86
1578.67 69
1578.76 56
1578.85 47
1578.94 45
1579.03 50
1579.12 58
1579.21 70
1579.30 82
1579.39 94
1579.49 105
1579.58 117
1579.67 129
1579.76 141
1579.85 151
1579.94 159
1580.03 165
1580.12 166
1580.21 164
1580.31 160
1580.40 154
1580.49 148
1580.58 143
1580.67 139
1580.76 136
1580.85 136
1580.94 137
1581.03 141
1581.13 147
1581.22 156
1581.31 167
1581.40 179
1581.49 189
1581.58 197
1581.67 199
1581.76 196
1581.85 187
1581.95 173
1582.04 157
1582.13 138
1582.22 119
1582.31 102
1582.40 87
1582.49 75
1582.58 66
1582.68 59
1582.77 56
1582.86 54
1582.95 54
1583.04 53
1583.13 53
1583.22 52
1583.31 52
1583.40 53
1583.50 57
1583.59 62
1583.68 70
1583.77 77
1583.86 84
1583.95 89
1584.04 91
1584.13 91
1584.23 88
1584.32 85
1584.41 82
1584.50 79
1584.59 76
1584.68 74
1584.77 71
1584.86 67
1584.96 62
1585.05 56
1585.14 50
1585.23 45
1585.32 42
1585.41 42
1585.50 43
1585.59 48
1585.69 55
1585.78 63
1585.87 73
1585.96 82
1586.05 90
1586.14 96
1586.23 100
1586.32 101
1586.42 101
1586.51 101
1586.60 100
1586.69 100
1586.78 99
1586.87 99
1586.96 99
1587.06 101
1587.15 103
1587.24 108
1587.33 113
1587.42 121
1587.51 128
1587.60 135
1587.69 138
1587.79 138
1587.88 134
1587.97 127
1588.06 118
1588.15 108
1588.24 99
1588.33 93
1588.42 90
1588.52 91
1588.61 95
1588.70 101
1588.79 109
1588.88 118
1588.97 126
1589.06 131
1589.16 134
1589.25 133
1589.34 129
1589.43 124
1589.52 119
1589.61 114
1589.70 112
1589.80 111
1589.89 111
1589.98 112
1590.07 114
1590.16 116
1590.25 119
1590.34 122
1590.44 124
1590.53 125
1590.62 124
1590.71 120
1590.80 111
1590.89 100
1590.98 87
1591.07 74
1591.17 63
1591.26 55
1591.35 51
1591.44 51
1591.53 54
1591.62 58
1591.72 61
1591.81 61
1591.90 57
1591.99 50
1592.08 40
1592.17 28
1592.26 17
1592.36 8
1592.45 2
1592.54 0
1592.63 0
1592.72 1
1592.81 4
1592.90 6
1593.00 6
1593.09 4
1593.18 1
1593.27 0
1593.36 0
1593.45 0
1593.54 0
1593.64 0
1593.73 8
1593.82 20
1593.91 32
1594.00 42
1594.09 47
1594.18 48
1594.28 47
1594.37 45
1594.46 44
1594.55 46
1594.64 52
1594.73 60
1594.83 72
1594.92 86
1595.01 102
1595.10 120
1595.19 138
1595.28 156
1595.37 172
1595.47 184
1595.56 191
1595.65 195
1595.74 196
1595.83 195
1595.92 193
1596.02 190
1596.11 186
1596.20 182
1596.29 175
1596.38 167
1596.47 158
1596.56 149
1596.66 140
1596.75 134
1596.84 131
1596.93 131
1597.02 135
1597.11 141
1597.21 149
1597.30 155
1597.39 160
1597.48 160
1597.57 155
1597.66 146
1597.76 136
1597.85 126
1597.94 119
1598.03 117
1598.12 121
1598.21 128
1598.31 138
1598.40 147
1598.49 153
1598.58 154
1598.67 150
1598.76 142
1598.86 132
1598.95 121
1599.04 112
1599.13 106
1599.22 105
1599.31 108
1599.41 115
1599.50 125
1599.59 138
1599.68 151
1599.77 163
1599.86 170
1599.96 173
1600.05 171
1600.14 165
1600.23 157
1600.32 150
1600.41 145
1600.51 143
1600.60 145
1600.69 148
1600.78 151
1600.87 150
1600.96 145
1601.06 136
1601.15 122
1601.24 107
1601.33 92
1601.42 80
1601.51 71
1601.61 68
1601.70 69
1601.79 72
1601.88 77
1601.97 81
1602.06 83
1602.16 85
1602.25 87
1602.34 89
1602.43 94
1602.52 101
1602.61 111
1602.71 123
1602.80 136
1602.89 148
1602.98 158
1603.07 168
1603.17 175
1603.26 182
1603.35 187
1603.44 192
1603.53 195
1603.62 199
1603.72 202
1603.81 206
1603.90 211
1603.99 218
1604.08 226
1604.18 234
1604.27 239
1604.36 240
1604.45 235
1604.54 224
1604.63 211
1604.73 196
1604.82 182
1604.91 171
1605.00 163
1605.09 157
1605.18 150
1605.28 142
1605.37 131
1605.46 119
1605.55 108
1605.64 100
1605.74 95
1605.83 96
1605.92 99
1606.01 105
1606.10 110
1606.20 114
1606.29 117
1606.38 120
1606.47 124
1606.56 129
1606.65 134
1606.75 139
1606.84 139
1606.93 135
1607.02 125
1607.11 111
1607.21 95
1607.30 78
1607.39 65
1607.48 56
1607.57 52
1607.67 52
1607.76 55
1607.85 60
1607.94 66
1608.03 72
1608.12 79
1608.22 86
1608.31 91
1608.40 95
1608.49 96
1608.58 96
1608.68 94
1608.77 92
1608.86 89
1608.95 87
1609.04 85
1609.14 84
1609.23 82
1609.32 81
1609.41 81
1609.50 81
1609.60 83
1609.69 86
1609.78 87
1609.87 87
1609.96 83
1610.06 75
1610.15 64
1610.24 50
1610.33 36
1610.42 23
1610.52 13
1610.61 5
1610.70 0
1610.79 0
1610.88 0
1610.98 0
1611.07 0
1611.16 0
1611.25 0
1611.34 0
1611.44 0
1611.53 0
1611.62 0
1611.71 0
1611.80 2
1611.90 6
1611.99 12
1612.08 19
1612.17 27
1612.26 35
1612.36 42
1612.45 48
1612.54 53
1612.63 59
1612.72 65
1612.82 73
1612.91 81
1613.00 89
1613.09 94
1613.18 95
1613.28 91
1613.37 83
1613.46 70
1613.55 54
1613.64 39
1613.74 26
1613.83 17
1613.92 13
1614.01 16
1614.10 25
1614.20 38
1614.29 52
1614.38 67
1614.47 79
1614.56 89
1614.66 94
1614.75 96
1614.84 96
1614.93 94
1615.03 91
1615.12 87
1615.21 83
1615.30 80
1615.39 77
1615.49 77
1615.58 81
1615.67 88
1615.76 97
1615.85 106
1615.95 112
1616.04 113
1616.13 107
1616.22 94
1616.32 77
1616.41 57
1616.50 39
1616.59 25
1616.68 16
1616.78 12
1616.87 13
1616.96 17
1617.05 24
1617.14 31
1617.24 39
1617.33 46
1617.42 54
1617.51 61
1617.61 66
1617.70 70
1617.79 71
1617.88 72
1617.97 71
1618.07 69
1618.16 68
1618.25 67
1618.34 67
1618.44 69
1618.53 71
1618.62 74
1618.71 78
1618.80 82
1618.90 88
1618.99 94
1619.08 99
1619.17 104
1619.27 107
1619.36 109
1619.45 110
1619.54 109
1619.63 109
1619.73 109
1619.82 109
1619.91 109
1620.00 108
1620.10 103
1620.19 95
1620.28 84
1620.37 69
1620.46 53
1620.56 38
1620.65 25
1620.74 15
1620.83 10
1620.93 9
1621.02 11
1621.11 15
1621.20 20
1621.29 25
1621.39 30
1621.48 34
1621.57 38
1621.66 42
1621.76 47
1621.85 52
1621.94 56
1622.03 60
1622.13 62
1622.22 61
1622.31 58
1622.40 52
1622.49 43
1622.59 35
1622.68 27
1622.77 23
1622.86 23
1622.96 27
1623.05 37
1623.14 50
1623.23 65
1623.33 79
1623.42 89
1623.51 96
1623.60 97
1623.69 93
1623.79 87
1623.88 79
1623.97 73
1624.06 69
1624.16 66
1624.25 66
1624.34 67
1624.43 68
1624.53 71
1624.62 74
1624.71 79
1624.80 84
1624.90 90
1624.99 95
1625.08 97
1625.17 98
1625.27 96
1625.36 93
1625.45 91
1625.54 89
1625.63 90
1625.73 92
1625.82 94
1625.91 95
1626.00 94
1626.10 90
1626.19 83
1626.28 75
1626.37 67
1626.47 60
1626.56 55
1626.65 52
1626.74 50
1626.84 49
1626.93 49
1627.02 50
1627.11 53
1627.21 59
1627.30 68
1627.39 80
1627.48 96
1627.58 114
1627.67 134
1627.76 153
1627.85 171
1627.95 188
1628.04 201
1628.13 210
1628.22 215
1628.32 215
1628.41 209
1628.50 198
1628.59 183
1628.69 167
1628.78 152
1628.87 142
1628.96 138
1629.06 141
1629.15 150
1629.24 163
1629.33 177
1629.43 189
1629.52 196
1629.61 197
1629.70 192
1629.80 181
1629.89 168
1629.98 156
1630.07 147
1630.17 142
1630.26 142
1630.35 147
1630.44 156
1630.54 167
1630.63 178
1630.72 186
1630.81 191
1630.91 190
1631.00 184
1631.09 171
1631.18 152
1631.28 129
1631.37 106
1631.46 85
1631.55 70
1631.65 63
1631.74 63
1631.83 71
1631.92 82
1632.02 95
1632.11 107
1632.20 115
1632.30 120
1632.39 121
1632.48 122
1632.57 122
1632.67 122
1632.76 123
1632.85 124
1632.94 125
1633.04 124
1633.13 121
1633.22 116
1633.31 110
1633.41 102
1633.50 95
1633.59 89
1633.68 85
1633.78 85
1633.87 88
1633.96 95
1634.06 104
1634.15 116
1634.24 129
1634.33 142
1634.43 153
1634.52 163
1634.61 171
1634.70 176
1634.80 179
1634.89 179
1634.98 177
1635.07 174
1635.17 172
1635.26 170
1635.35 170
1635.45 172
1635.54 177
1635.63 185
1635.72 192
1635.82 199
1635.91 204
1636.00 208
1636.09 211
1636.19 214
1636.28 220
1636.37 231
1636.46 246
1636.56 265
1636.65 284
1636.74 301
1636.84 314
1636.93 320
1637.02 320
1637.11 314
1637.21 306
1637.30 295
1637.39 283
1637.48 271
1637.58 259
1637.67 244
1637.76 227
1637.86 209
1637.95 190
1638.04 171
1638.13 153
1638.23 139
1638.32 128
1638.41 121
1638.51 119
1638.60 120
1638.69 124
1638.78 130
1638.88 136
1638.97 142
1639.06 145
1639.15 143
1639.25 137
1639.34 125
1639.43 109
1639.53 91
1639.62 72
1639.71 57
1639.80 48
1639.90 46
1639.99 50
1640.08 58
1640.18 65
1640.27 69
1640.36 67
1640.45 58
1640.55 43
1640.64 23
1640.73 2
1640.83 0
1640.92 0
1641.01 0
1641.10 0
1641.20 0
1641.29 0
1641.38 0
1641.48 0
1641.57 22
1641.66 44
1641.75 64
1641.85 79
1641.94 89
1642.03 95
1642.13 97
1642.22 97
1642.31 96
1642.40 95
1642.50 94
1642.59 94
1642.68 92
1642.78 90
1642.87 85
1642.96 79
1643.05 72
1643.15 65
1643.24 58
1643.33 53
1643.43 52
1643.52 54
1643.61 60
1643.70 70
1643.80 83
1643.89 100
1643.98 120
1644.08 142
1644.17 165
1644.26 188
1644.36 208
1644.45 222
1644.54 228
1644.63 225
1644.73 213
1644.82 192
1644.91 168
1645.01 143
1645.10 122
1645.19 108
1645.28 103
1645.38 107
1645.47 120
1645.56 139
1645.66 161
1645.75 183
1645.84 200
1645.94 212
1646.03 218
1646.12 217
1646.21 210
1646.31 201
1646.40 191
1646.49 182
1646.59 173
1646.68 165
1646.77 158
1646.87 151
1646.96 145
1647.05 140
1647.14 137
1647.24 139
1647.33 145
1647.42 155
1647.52 168
1647.61 182
1647.70 195
1647.80 206
1647.89 214
1647.98 219
1648.07 220
1648.17 219
1648.26 216
1648.35 212
1648.45 208
1648.54 204
1648.63 201
1648.73 200
1648.82 199
1648.91 200
1649.01 203
1649.10 207
1649.19 210
1649.28 212
1649.38 212
1649.47 210
1649.56 206
1649.66 202
1649.75 198
1649.84 197
1649.94 199
1650.03 203
1650.12 208
1650.22 212
1650.31 213
1650.40 209
1650.50 200
1650.59 188
1650.68 176
1650.77 165
1650.87 158
1650.96 155
1651.05 157
1651.15 161
1651.24 166
1651.33 168
1651.43 168
1651.52 165
1651.61 159
1651.71 152
1651.80 144
1651.89 137
1651.99 132
1652.08 128
1652.17 128
1652.26 128
1652.36 131
1652.45 133
1652.54 135
1652.64 136
1652.73 136
1652.82 134
1652.92 133
1653.01 134
1653.10 138
1653.20 145
1653.29 156
1653.38 168
1653.48 181
1653.57 191
1653.66 197
1653.76 199
1653.85 197
1653.94 193
1654.04 188
1654.13 183
1654.22 181
1654.31 180
1654.41 180
1654.50 180
1654.59 177
1654.69 170
1654.78 159
1654.87 143
1654.97 124
1655.06 105
1655.15 88
1655.25 74
1655.34 65
1655.43 61
1655.53 61
1655.62 65
1655.71 72
1655.81 81
1655.90 91
1655.99 103
1656.09 116
1656.18 128
1656.27 139
1656.37 147
1656.46 152
1656.55 152
1656.65 148
1656.74 139
1656.83 125
1656.93 106
1657.02 85
1657.11 61
1657.21 37
1657.30 15
1657.39 0
1657.49 0
1657.58 0
1657.67 0
1657.77 0
1657.86 17
1657.95 39
1658.05 62
1658.14 86
1658.23 107
1658.33 125
1658.42 138
1658.51 148
1658.61 154
1658.70 158
1658.79 161
1658.89 162
1658.98 163
1659.07 163
1659.17 161
1659.26 158
1659.35 154
1659.45 149
1659.54 145
1659.63 142
1659.73 141
1659.82 142
1659.91 144
1660.01 145
1660.10 142
1660.19 136
1660.29 123
1660.38 105
1660.47 83
1660.57 57
1660.66 29
1660.75 4
1660.85 0
1660.94 0
1661.03 0
1661.13 0
1661.22 0
1661.31 0
1661.41 0
1661.50 4
1661.59 22
1661.69 37
1661.78 46
1661.87 49
1661.97 47
1662.06 42
1662.15 37
1662.25 33
1662.34 33
1662.44 38
1662.53 46
1662.62 56
1662.72 65
1662.81 72
1662.90 75
1663.00 73
1663.09 67
1663.18 58
1663.28 48
1663.37 38
1663.46 30
1663.56 25
1663.65 25
1663.74 31
1663.84 42
1663.93 57
1664.02 76
1664.12 96
1664.21 114
1664.30 129
1664.40 139
1664.49 145
1664.59 147
1664.68 147
1664.77 147
1664.87 148
1664.96 152
1665.05 156
1665.15 158
1665.24 156
1665.33 147
1665.43 132
1665.52 110
1665.61 86
1665.71 62
1665.80 42
1665.89 30
1665.99 26
1666.08 31
1666.18 41
1666.27 53
1666.36 65
1666.46 73
1666.55 77
1666.64 77
1666.74 75
1666.83 74
1666.92 76
1667.02 81
1667.11 92
1667.20 106
1667.30 122
1667.39 138
1667.49 152
1667.58 164
1667.67 171
1667.77 173
1667.86 172
1667.95 168
1668.05 160
1668.14 151
1668.23 142
1668.33 132
1668.42 124
1668.51 116
1668.61 108
1668.70 101
1668.80 93
1668.89 86
1668.98 80
1669.08 78
1669.17 79
1669.26 87
1669.36 100
1669.45 118
1669.54 139
1669.64 159
1669.73 177
1669.83 190
1669.92 196
1670.01 197
1670.11 194
1670.20 188
1670.29 182
1670.39 175
1670.48 170
1670.58 165
1670.67 161
1670.76 157
1670.86 153
1670.95 149
1671.04 143
1671.14 137
1671.23 129
1671.32 120
1671.42 109
1671.51 99
1671.61 91
1671.70 86
1671.79 86
1671.89 90
1671.98 98
1672.07 109
1672.17 120
1672.26 129
1672.36 136
1672.45 140
1672.54 140
1672.64 137
1672.73 130
1672.82 122
1672.92 112
1673.01 102
1673.11 94
1673.20 87
1673.29 81
1673.39 75
1673.48 69
1673.57 62
1673.67 53
1673.76 44
1673.86 35
1673.95 30
1674.04 29
1674.14 33
1674.23 42
1674.32 53
1674.42 65
1674.51 75
1674.61 84
1674.70 90
1674.79 94
1674.89 99
1674.98 107
1675.07 117
1675.17 129
1675.26 144
1675.36 160
1675.45 175
1675.54 187
1675.64 195
1675.73 197
1675.83 194
1675.92 185
1676.01 173
1676.11 158
1676.20 143
1676.29 131
1676.39 123
1676.48 121
1676.58 122
1676.67 127
1676.76 132
1676.86 138
1676.95 143
1677.05 146
1677.14 146
1677.23 144
1677.33 140
1677.42 135
1677.51 130
1677.61 123
1677.70 117
1677.80 112
1677.89 109
1677.98 107
1678.08 109
1678.17 114
1678.27 124
1678.36 136
1678.45 150
1678.55 164
1678.64 176
1678.74 185
1678.83 190
1678.92 191
1679.02 190
1679.11 188
1679.20 188
1679.30 188
1679.39 191
1679.49 194
1679.58 196
1679.67 198
1679.77 197
1679.86 194
1679.96 188
1680.05 180
1680.14 170
1680.24 160
1680.33 151
1680.43 145
1680.52 142
1680.61 143
1680.71 147
1680.80 151
1680.90 155
1680.99 154
1681.08 147
1681.18 135
1681.27 119
1681.37 100
1681.46 81
1681.55 63
1681.65 47
1681.74 34
1681.84 23
1681.93 14
1682.02 7
1682.12 2
1682.21 0
1682.31 0
1682.40 0
1682.49 0
1682.59 0
1682.68 0
1682.78 0
1682.87 0
1682.96 0
1683.06 4
1683.15 18
1683.25 35
1683.34 56
1683.43 79
1683.53 100
1683.62 120
1683.72 135
1683.81 145
1683.90 149
1684.00 148
1684.09 140
1684.19 129
1684.28 115
1684.37 99
1684.47 84
1684.56 71
1684.66 62
1684.75 58
1684.84 61
1684.94 68
1685.03 79
1685.13 92
1685.22 103
1685.32 112
1685.41 117
1685.50 117
1685.60 116
1685.69 113
1685.79 112
1685.88 114
1685.97 118
1686.07 125
1686.16 133
1686.26 141
1686.35 146
1686.44 148
1686.54 147
1686.63 144
1686.73 140
1686.82 137
1686.92 134
1687.01 133
1687.10 132
1687.20 130
1687.29 126
1687.39 120
1687.48 111
1687.57 100
1687.67 90
1687.76 80
1687.86 72
1687.95 66
1688.05 63
1688.14 63
1688.23 66
1688.33 72
1688.42 80
1688.52 89
1688.61 99
1688.70 108
1688.80 116
1688.89 122
1688.99 126
1689.08 129
1689.18 130
1689.27 129
1689.36 126
1689.46 122
1689.55 117
1689.65 111
1689.74 105
1689.83 101
1689.93 97
1690.02 93
1690.12 91
1690.21 89
1690.31 87
1690.40 86
1690.49 85
1690.59 86
1690.68 89
1690.78 94
1690.87 102
1690.97 114
1691.06 127
1691.15 143
1691.25 159
1691.34 174
1691.44 188
1691.53 199
1691.63 205
1691.72 206
1691.81 204
1691.91 198
1692.00 191
1692.10 183
1692.19 177
1692.29 173
1692.38 171
1692.47 170
1692.57 170
1692.66 171
1692.76 172
1692.85 174
1692.95 177
1693.04 182
1693.13 190
1693.23 199
1693.32 211
1693.42 222
1693.51 234
1693.61 244
1693.70 253
1693.79 260
1693.89 266
1693.98 270
1694.08 273
1694.17 275
1694.27 275
1694.36 273
1694.45 268
1694.55 258
1694.64 244
1694.74 227
1694.83 207
1694.93 188
1695.02 171
1695.12 159
1695.21 151
1695.30 148
1695.40 149
1695.49 150
1695.59 150
1695.68 146
1695.78 139
1695.87 126
1695.96 111
1696.06 94
1696.15 79
1696.25 65
1696.34 55
1696.44 47
1696.53 42
1696.63 38
1696.72 36
1696.81 35
1696.91 36
1697.00 41
1697.10 49
1697.19 60
1697.29 72
1697.38 85
1697.47 96
1697.57 104
1697.66 108
1697.76 109
1697.85 108
1697.95 107
1698.04 105
1698.14 106
1698.23 108
1698.32 111
1698.42 116
1698.51 122
1698.61 126
1698.70 128
1698.80 127
1698.89 123
1698.99 116
1699.08 105
1699.18 93
1699.27 81
1699.36 69
1699.46 58
1699.55 49
1699.65 42
1699.74 36
1699.84 32
1699.93 29
1700.03 27
1700.12 25
1700.21 22
1700.31 19
1700.40 17
1700.50 15
1700.59 15
1700.69 17
1700.78 21
1700.88 28
1700.97 35
1701.07 44
1701.16 52
1701.25 61
1701.35 70
1701.44 78
1701.54 86
1701.63 94
1701.73 102
1701.82 111
1701.92 121
1702.01 132
1702.11 144
1702.20 155
1702.29 165
1702.39 173
1702.48 178
1702.58 181
1702.67 180
1702.77 179
1702.86 176
1702.96 172
1703.05 167
1703.15 160
1703.24 153
1703.33 143
1703.43 130
1703.52 114
1703.62 95
1703.71 74
1703.81 52
1703.90 31
1704.00 12
1704.09 0
1704.19 0
1704.28 0
1704.38 0
1704.47 0
1704.56 4
1704.66 14
1704.75 21
1704.85 26
1704.94 26
1705.04 22
1705.13 14
1705.23 2
1705.32 0
1705.42 0
1705.51 0
1705.61 0
1705.70 0
1705.80 0
1705.89 7
1705.98 27
1706.08 45
1706.17 59
1706.27 67
1706.36 67
1706.46 62
1706.55 53
1706.65 43
1706.74 32
1706.84 23
1706.93 18
1707.03 14
1707.12 13
1707.22 15
1707.31 20
1707.40 28
1707.50 39
1707.59 51
1707.69 65
1707.78 76
1707.88 84
1707.97 86
1708.07 84
1708.16 79
1708.26 74
1708.35 74
1708.45 81
1708.54 96
1708.64 117
1708.73 142
1708.83 167
1708.92 188
1709.02 203
1709.11 209
1709.20 209
1709.30 204
1709.39 196
1709.49 190
1709.58 185
1709.68 183
1709.77 184
1709.87 185
1709.96 186
1710.06 185
1710.15 182
1710.25 176
1710.34 168
1710.44 158
1710.53 146
1710.63 134
1710.72 123
1710.82 112
1710.91 105
1711.01 101
1711.10 101
1711.20 107
1711.29 117
1711.38 131
1711.48 147
1711.57 164
1711.67 181
1711.76 197
1711.86 212
1711.95 224
1712.05 232
1712.14 236
1712.24 234
1712.33 228
1712.43 219
1712.52 208
1712.62 197
1712.71 189
1712.81 184
1712.90 182
1713.00 184
1713.09 188
1713.19 193
1713.28 200
1713.38 208
1713.47 215
1713.57 223
1713.66 229
1713.76 234
1713.85 236
1713.95 236
1714.04 232
1714.14 225
1714.23 216
1714.33 206
1714.42 195
1714.52 185
1714.61 177
1714.70 171
1714.80 168
1714.89 167
1714.99 166
1715.08 166
1715.18 165
1715.27 163
1715.37 160
1715.46 157
1715.56 156
1715.65 158
1715.75 161
1715.84 167
1715.94 175
1716.03 183
1716.13 192
1716.22 199
1716.32 204
1716.41 208
1716.51 209
1716.60 207
1716.70 201
1716.79 194
1716.89 185
1716.98 178
1717.08 172
1717.17 169
1717.27 171
1717.36 176
1717.46 184
1717.55 191
1717.65 196
1717.74 199
1717.84 200
1717.93 199
1718.03 198
1718.12 199
1718.22 200
1718.31 203
1718.41 203
1718.50 200
1718.60 193
1718.69 180
1718.79 164
1718.88 148
1718.98 134
1719.07 127
1719.17 126
1719.26 130
1719.36 138
1719.45 143
1719.55 144
1719.64 138
1719.74 125
1719.83 106
1719.93 87
1720.02 70
1720.12 59
1720.21 55
1720.31 59
1720.40 68
1720.50 78
1720.59 86
1720.69 90
1720.78 88
1720.88 81
1720.97 72
1721.07 63
1721.16 54
1721.26 49
1721.36 46
1721.45 45
1721.55 45
1721.64 46
1721.74 47
1721.83 50
1721.93 58
1722.02 70
1722.12 87
1722.21 107
1722.31 128
1722.40 147
1722.50 160
1722.59 165
1722.69 161
1722.78 152
1722.88 141
1722.97 131
1723.07 123
1723.16 120
1723.26 119
1723.35 119
1723.45 118
1723.54 113
1723.64 105
1723.73 95
1723.83 85
1723.92 78
1724.02 75
1724.11 76
1724.21 82
1724.30 90
1724.40 100
1724.49 109
1724.59 117
1724.68 123
1724.78 127
1724.88 128
1724.97 128
1725.07 126
1725.16 124
1725.26 122
1725.35 121
1725.45 122
1725.54 123
1725.64 123
1725.73 121
1725.83 117
1725.92 111
1726.02 105
1726.11 100
1726.21 98
1726.30 100
1726.40 104
1726.49 111
1726.59 116
1726.68 119
1726.78 119
1726.87 115
1726.97 109
1727.07 103
1727.16 98
1727.26 94
1727.35 93
1727.45 93
1727.54 96
1727.64 100
1727.73 107
1727.83 116
1727.92 129
1728.02 145
1728.11 163
1728.21 179
1728.30 194
1728.40 203
1728.49 208
1728.59 207
1728.69 203
1728.78 196
1728.88 188
1728.97 181
1729.07 174
1729.16 169
1729.26 164
1729.35 161
1729.45 161
1729.54 164
1729.64 172
1729.73 185
1729.83 200
1729.92 217
1730.02 234
1730.11 248
1730.21 258
1730.31 264
1730.40 267
1730.50 268
1730.59 270
1730.69 273
1730.78 277
1730.88 283
1730.97 287
1731.07 289
1731.16 287
1731.26 282
1731.35 275
1731.45 266
1731.55 260
1731.64 257
1731.74 259
1731.83 265
1731.93 274
1732.02 283
1732.12 292
1732.21 298
1732.31 303
1732.40 305
1732.50 305
1732.59 303
1732.69 301
1732.79 295
1732.88 287
1732.98 274
1733.07 259
1733.17 241
1733.26 224
1733.36 209
1733.45 198
1733.55 192
1733.64 191
1733.74 195
1733.83 200
1733.93 205
1734.03 208
1734.12 209
1734.22 206
1734.31 200
1734.41 190
1734.50 177
1734.60 162
1734.69 146
1734.79 131
1734.88 118
1734.98 109
1735.08 103
1735.17 102
1735.27 104
1735.36 106
1735.46 106
1735.55 104
1735.65 99
1735.74 90
1735.84 78
1735.94 66
1736.03 55
1736.13 46
1736.22 42
1736.32 42
1736.41 46
1736.51 53
1736.60 61
1736.70 69
1736.79 76
1736.89 82
1736.99 86
1737.08 90
1737.18 93
1737.27 95
1737.37 97
1737.46 100
1737.56 103
1737.65 107
1737.75 112
1737.85 116
1737.94 120
1738.04 122
1738.13 120
1738.23 113
1738.32 101
1738.42 85
1738.51 66
1738.61 47
1738.71 29
1738.80 12
1738.90 0
1738.99 0
1739.09 0
1739.18 0
1739.28 0
1739.37 0
1739.47 0
1739.57 0
1739.66 0
1739.76 12
1739.85 32
1739.95 53
1740.04 72
1740.14 87
1740.24 98
1740.33 105
1740.43 107
1740.52 107
1740.62 105
1740.71 102
1740.81 100
1740.90 100
1741.00 103
1741.10 107
1741.19 114
1741.29 123
1741.38 133
1741.48 142
1741.57 149
1741.67 154
1741.77 155
1741.86 153
1741.96 147
1742.05 138
1742.15 128
1742.24 118
1742.34 107
1742.43 99
1742.53 92
1742.63 90
1742.72 92
1742.82 97
1742.91 106
1743.01 117
1743.10 128
1743.20 138
1743.30 145
1743.39 148
1743.49 148
1743.58 144
1743.68 138
1743.77 131
1743.87 124
1743.97 118
1744.06 114
1744.16 110
1744.25 107
1744.35 105
1744.44 103
1744.54 101
1744.64 100
1744.73 101
1744.83 104
1744.92 109
1745.02 115
1745.11 122
1745.21 128
1745.31 133
1745.40 138
1745.50 142
1745.59 147
1745.69 154
1745.79 163
1745.88 173
1745.98 183
1746.07 190
1746.17 193
1746.26 191
1746.36 182
1746.46 169
1746.55 152
1746.65 133
1746.74 116
1746.84 100
1746.93 89
1747.03 81
1747.13 76
1747.22 73
1747.32 70
1747.41 67
1747.51 62
1747.61 54
1747.70 46
1747.80 37
1747.89 29
1747.99 24
1748.08 23
1748.18 27
1748.28 34
1748.37 43
1748.47 54
1748.56 65
1748.66 75
1748.76 85
1748.85 95
1748.95 105
1749.04 115
1749.14 125
1749.23 133
1749.33 138
1749.43 138
1749.52 134
1749.62 125
1749.71 113
1749.81 100
1749.91 86
1750.00 75
1750.10 65
1750.19 58
1750.29 53
1750.38 50
1750.48 49
1750.58 50
1750.67 55
1750.77 63
1750.86 76
1750.96 93
1751.06 112
1751.15 131
1751.25 147
1751.34 161
1751.44 170
1751.54 176
1751.63 180
1751.73 183
1751.82 187
1751.92 189
1752.02 190
1752.11 188
1752.21 183
1752.30 176
1752.40 168
1752.50 160
1752.59 154
1752.69 151
1752.78 152
1752.88 155
1752.98 159
1753.07 164
1753.17 168
1753.26 170
1753.36 173
1753.45 174
1753.55 175
1753.65 175
1753.74 176
1753.84 176
1753.93 176
1754.03 176
1754.13 178
1754.22 181
1754.32 186
1754.41 192
1754.51 198
1754.61 202
1754.70 202
1754.80 198
1754.89 188
1754.99 174
1755.09 157
1755.18 139
1755.28 120
1755.37 103
1755.47 89
1755.57 77
1755.66 69
1755.76 63
1755.86 61
1755.95 61
1756.05 62
1756.14 64
1756.24 65
1756.34 66
1756.43 66
1756.53 65
1756.62 65
1756.72 66
1756.82 68
1756.91 73
1757.01 80
1757.10 89
1757.20 100
1757.30 110
1757.39 119
1757.49 125
1757.58 128
1757.68 127
1757.78 122
1757.87 114
1757.97 105
1758.06 94
1758.16 85
1758.26 77
1758.35 72
1758.45 70
1758.55 72
1758.64 76
1758.74 83
1758.83 92
1758.93 101
1759.03 109
1759.12 114
1759.22 117
1759.31 117
1759.41 116
1759.51 112
1759.60 110
1759.70 109
1759.80 112
1759.89 118
1759.99 128
1760.08 138
1760.18 148
1760.28 155
1760.37 158
1760.47 155
1760.56 147
1760.66 138
1760.76 128
1760.85 120
1760.95 114
1761.05 110
1761.14 108
1761.24 104
1761.33 98
1761.43 90
1761.53 81
1761.62 73
1761.72 68
1761.81 67
1761.91 70
1762.01 78
1762.10 87
1762.20 96
1762.30 104
1762.39 109
1762.49 114
1762.58 117
1762.68 121
1762.78 126
1762.87 132
1762.97 139
1763.07 145
1763.16 151
1763.26 155
1763.35 158
1763.45 160
1763.55 159
1763.64 157
1763.74 154
1763.84 148
1763.93 140
1764.03 131
1764.12 120
1764.22 109
1764.32 97
1764.41 85
1764.51 74
1764.61 64
1764.70 55
1764.80 48
1764.89 45
1764.99 43
1765.09 44
1765.18 44
1765.28 43
1765.38 39
1765.47 33
1765.57 25
1765.67 17
1765.76 12
1765.86 9
1765.95 11
1766.05 17
1766.15 25
1766.24 34
1766.34 44
1766.44 53
1766.53 63
1766.63 73
1766.72 84
1766.82 97
1766.92 111
1767.01 126
1767.11 140
1767.21 153
1767.30 163
1767.40 171
1767.50 175
1767.59 175
1767.69 171
1767.78 165
1767.88 156
1767.98 147
1768.07 138
1768.17 132
1768.27 127
1768.36 126
1768.46 125
1768.56 123
1768.65 120
1768.75 114
1768.84 105
1768.94 95
1769.04 84
1769.13 72
1769.23 61
1769.33 50
1769.42 39
1769.52 29
1769.62 20
1769.71 13
1769.81 9
1769.91 6
1770.00 6
1770.10 5
1770.19 3
1770.29 0
1770.39 0
1770.48 0
1770.58 0
1770.68 0
1770.77 0
1770.87 0
1770.97 7
1771.06 26
1771.16 50
1771.26 76
1771.35 103
1771.45 128
1771.54 151
1771.64 168
1771.74 180
1771.83 187
1771.93 189
1772.03 189
1772.12 189
1772.22 190
1772.32 193
1772.41 199
1772.51 206
1772.61 215
1772.70 225
1772.80 234
1772.90 242
1772.99 247
1773.09 250
1773.19 251
1773.28 249
1773.38 246
1773.47 242
1773.57 237
1773.67 230
1773.76 223
1773.86 214
1773.96 205
1774.05 196
1774.15 189
1774.25 184
1774.34 181
1774.44 178
1774.54 174
1774.63 170
1774.73 163
1774.83 155
1774.92 147
1775.02 139
1775.12 134
1775.21 132
1775.31 133
1775.41 136
1775.50 140
1775.60 145
1775.70 149
1775.79 152
1775.89 154
1775.99 156
1776.08 159
1776.18 165
1776.28 174
1776.37 186
1776.47 199
1776.57 213
1776.66 225
1776.76 233
1776.85 237
1776.95 239
1777.05 238
1777.14 237
1777.24 237
1777.34 238
1777.43 238
1777.53 238
1777.63 236
1777.72 231
1777.82 224
1777.92 216
1778.01 207
1778.11 199
1778.21 193
1778.30 187
1778.40 182
1778.50 177
1778.59 172
1778.69 167
1778.79 162
1778.88 159
1778.98 158
1779.08 159
1779.17 165
1779.27 173
1779.37 185
1779.46 198
1779.56 209
1779.66 218
1779.75 222
1779.85 221
1779.95 216
1780.04 206
1780.14 195
1780.24 182
1780.33 170
1780.43 157
1780.53 143
1780.62 128
1780.72 111
1780.82 95
1780.92 82
1781.01 72
1781.11 69
1781.21 73
1781.30 84
1781.40 100
1781.50 117
1781.59 132
1781.69 144
1781.79 150
1781.88 152
1781.98 148
1782.08 142
1782.17 134
1782.27 125
1782.37 116
1782.46 106
1782.56 96
1782.66 85
1782.75 74
1782.85 63
1782.95 50
1783.04 39
1783.14 28
1783.24 18
1783.33 9
1783.43 1
1783.53 0
1783.62 0
1783.72 0
1783.82 0
1783.91 0
1784.01 0
1784.11 0
1784.21 0
1784.30 0
1784.40 6
1784.50 16
1784.59 28
1784.69 40
1784.79 51
1784.88 60
1784.98 65
1785.08 66
1785.17 64
1785.27 58
1785.37 50
1785.46 41
1785.56 32
1785.66 25
1785.75 20
1785.85 18
1785.95 19
1786.05 23
1786.14 30
1786.24 37
1786.34 45
1786.43 52
1786.53 56
1786.63 59
1786.72 59
1786.82 58
1786.92 57
1787.01 56
1787.11 57
1787.21 60
1787.30 65
1787.40 70
1787.50 77
1787.60 84
1787.69 91
1787.79 99
1787.89 108
1787.98 116
1788.08 124
1788.18 132
1788.27 138
1788.37 141
1788.47 142
1788.56 141
1788.66 138
1788.76 135
1788.86 132
1788.95 130
1789.05 130
1789.15 130
1789.24 131
1789.34 131
1789.44 129
1789.53 125
1789.63 119
1789.73 114
1789.83 109
1789.92 107
1790.02 107
1790.12 108
1790.21 109
1790.31 107
1790.41 101
1790.50 91
1790.60 77
1790.70 62
1790.79 49
1790.89 40
1790.99 37
1791.09 41
1791.18 49
1791.28 61
1791.38 74
1791.47 84
1791.57 92
1791.67 95
1791.76 95
1791.86 91
1791.96 85
1792.06 77
1792.15 68
1792.25 57
1792.35 46
1792.44 36
1792.54 28
1792.64 24
1792.74 26
1792.83 34
1792.93 49
1793.03 69
1793.12 91
1793.22 111
1793.32 124
1793.41 130
1793.51 127
1793.61 115
1793.71 98
1793.80 80
1793.90 62
1794.00 49
1794.09 40
1794.19 38
1794.29 39
1794.39 44
1794.48 51
1794.58 57
1794.68 63
1794.77 67
1794.87 68
1794.97 67
1795.07 64
1795.16 60
1795.26 56
1795.36 55
1795.45 56
1795.55 61
1795.65 68
1795.74 76
1795.84 84
1795.94 89
1796.04 91
1796.13 88
1796.23 83
1796.33 76
1796.42 70
1796.52 67
1796.62 67
1796.72 71
1796.81 80
1796.91 92
1797.01 106
1797.11 121
1797.20 133
1797.30 141
1797.40 144
1797.49 142
1797.59 135
1797.69 126
1797.79 115
1797.88 105
1797.98 96
1798.08 87
1798.17 79
1798.27 71
1798.37 63
1798.47 56
1798.56 52
1798.66 49
1798.76 51
1798.85 55
1798.95 62
1799.05 70
1799.15 78
1799.24 84
1799.34 87
1799.44 86
1799.53 82
1799.63 75
1799.73 67
1799.83 59
1799.92 52
1800.02 46
1800.12 42
1800.22 41
1800.31 40
1800.41 40
1800.51 40
1800.60 41
1800.70 44
1800.80 51
1800.90 61
1800.99 74
1801.09 90
1801.19 108
1801.29 124
1801.38 138
1801.48 148
1801.58 155
1801.67 161
1801.77 164
1801.87 168
1801.97 171
1802.06 173
1802.16 173
1802.26 170
1802.36 164
1802.45 156
1802.55 147
1802.65 137
1802.75 127
1802.84 117
1802.94 108
1803.04 98
1803.13 88
1803.23 79
1803.33 73
1803.43 71
1803.52 75
1803.62 85
1803.72 102
1803.82 123
1803.91 147
1804.01 172
1804.11 195
1804.21 215
1804.30 228
1804.40 233
1804.50 232
1804.59 226
1804.69 215
1804.79 203
1804.89 192
1804.98 182
1805.08 175
1805.18 170
1805.28 166
1805.37 162
1805.47 157
1805.57 153
1805.67 149
1805.76 146
1805.86 145
1805.96 145
1806.06 145
1806.15 145
1806.25 141
1806.35 134
1806.45 123
1806.54 110
1806.64 95
1806.74 83
1806.83 73
1806.93 69
1807.03 70
1807.13 77
1807.22 88
1807.32 101
1807.42 114
1807.52 125
1807.61 133
1807.71 138
1807.81 139
1807.91 139
1808.00 138
1808.10 137
1808.20 137
1808.30 138
1808.39 138
1808.49 136
1808.59 133
1808.69 127
1808.78 120
1808.88 113
1808.98 108
1809.08 105
1809.17 104
1809.27 103
1809.37 99
1809.47 92
1809.56 81
1809.66 68
1809.76 56
1809.86 48
1809.95 46
1810.05 51
1810.15 62
1810.25 76
1810.34 91
1810.44 106
1810.54 118
1810.64 129
1810.73 139
1810.83 150
1810.93 160
1811.03 171
1811.12 180
1811.22 184
1811.32 180
1811.42 169
1811.51 150
1811.61 124
1811.71 96
1811.81 69
1811.90 47
1812.00 34
1812.10 30
1812.20 35
1812.29 49
1812.39 67
1812.49 90
1812.59 113
1812.69 137
1812.78 161
1812.88 184
1812.98 205
1813.08 224
1813.17 240
1813.27 254
1813.37 264
1813.47 271
1813.56 276
1813.66 282
1813.76 288
1813.86 296
1813.95 305
1814.05 313
1814.15 320
1814.25 321
1814.34 317
1814.44 308
1814.54 294
1814.64 279
1814.74 265
1814.83 254
1814.93 246
1815.03 239
1815.13 234
1815.22 229
1815.32 224
1815.42 220
1815.52 219
1815.61 222
1815.71 229
1815.81 238
1815.91 248
1816.00 257
1816.10 264
1816.20 269
1816.30 275
1816.40 283
1816.49 294
1816.59 307
1816.69 320
1816.79 331
1816.88 336
1816.98 335
1817.08 327
1817.18 314
1817.27 301
1817.37 288
1817.47 277
1817.57 270
1817.67 266
1817.76 265
1817.86 265
1817.96 265
1818.06 266
1818.15 266
1818.25 267
1818.35 269
1818.45 270
1818.55 271
1818.64 271
1818.74 267
1818.84 261
1818.94 252
1819.03 244
1819.13 239
1819.23 239
1819.33 246
1819.42 259
1819.52 276
1819.62 294
1819.72 309
1819.82 319
1819.91 322
1820.01 320
1820.11 313
1820.21 303
1820.30 293
1820.40 284
1820.50 277
1820.60 272
1820.70 268
1820.79 265
1820.89 262
1820.99 259
1821.09 255
1821.19 251
1821.28 248
1821.38 245
1821.48 243
1821.58 243
1821.67 246
1821.77 250
1821.87 255
1821.97 259
1822.07 261
1822.16 258
1822.26 252
1822.36 241
1822.46 226
1822.55 211
1822.65 196
1822.75 183
1822.85 173
1822.95 165
1823.04 158
1823.14 152
1823.24 145
1823.34 138
1823.44 132
1823.53 130
1823.63 130
1823.73 135
1823.83 142
1823.92 149
1824.02 156
1824.12 160
1824.22 163
1824.32 163
1824.41 161
1824.51 159
1824.61 156
1824.71 151
1824.81 146
1824.90 139
1825.00 133
1825.10 128
1825.20 125
1825.30 124
1825.39 124
1825.49 124
1825.59 122
1825.69 119
1825.79 114
1825.88 107
1825.98 100
1826.08 94
1826.18 91
1826.28 92
1826.37 95
1826.47 102
1826.57 113
1826.67 127
1826.76 143
1826.86 160
1826.96 176
1827.06 188
1827.16 196
1827.25 196
1827.35 188
1827.45 173
1827.55 151
1827.65 123
1827.74 93
1827.84 63
1827.94 34
1828.04 9
1828.14 0
1828.23 0
1828.33 0
1828.43 0
1828.53 0
1828.63 0
1828.72 0
1828.82 4
1828.92 9
1829.02 12
1829.12 15
1829.21 18
1829.31 24
1829.41 34
1829.51 47
1829.61 63
1829.70 80
1829.80 96
1829.90 110
1830.00 121
1830.10 128
1830.20 131
1830.29 131
1830.39 130
1830.49 128
1830.59 128
1830.69 131
1830.78 139
1830.88 152
1830.98 168
1831.08 185
1831.18 200
1831.27 211
1831.37 217
1831.47 217
1831.57 211
1831.67 202
1831.76 190
1831.86 178
1831.96 167
1832.06 159
1832.16 155
1832.25 156
1832.35 164
1832.45 177
1832.55 194
1832.65 215
1832.75 236
1832.84 256
1832.94 273
1833.04 286
1833.14 295
1833.24 301
1833.33 303
1833.43 301
1833.53 296
1833.63 289
1833.73 277
1833.83 263
1833.92 245
1834.02 225
1834.12 204
1834.22 183
1834.32 165
1834.41 150
1834.51 140
1834.61 135
1834.71 135
1834.81 140
1834.90 146
1835.00 154
1835.10 161
1835.20 165
1835.30 165
1835.40 159
1835.49 148
1835.59 131
1835.69 111
1835.79 88
1835.89 67
1835.99 50
1836.08 39
1836.18 35
1836.28 36
1836.38 41
1836.48 47
1836.57 51
1836.67 53
1836.77 52
1836.87 49
1836.97 47
1837.07 47
1837.16 51
1837.26 57
1837.36 66
1837.46 75
1837.56 84
1837.66 91
1837.75 96
1837.85 100
1837.95 104
1838.05 109
1838.15 115
1838.24 123
1838.34 131
1838.44 139
1838.54 146
1838.64 152
1838.74 158
1838.83 164
1838.93 171
1839.03 178
1839.13 183
1839.23 187
1839.33 187
1839.42 183
1839.52 175
1839.62 166
1839.72 157
1839.82 149
1839.92 145
1840.01 143
1840.11 143
1840.21 143
1840.31 143
1840.41 142
1840.51 141
1840.60 141
1840.70 143
1840.80 148
1840.90 155
1841.00 163
1841.10 169
1841.19 172
1841.29 169
1841.39 159
1841.49 144
1841.59 123
1841.69 101
1841.78 79
1841.88 60
1841.98 46
1842.08 38
1842.18 34
1842.28 35
1842.37 38
1842.47 42
1842.57 46
1842.67 49
1842.77 51
1842.87 52
1842.96 54
1843.06 55
1843.16 58
1843.26 63
1843.36 70
1843.46 78
1843.56 89
1843.65 101
1843.75 115
1843.85 129
1843.95 144
1844.05 158
1844.15 170
1844.24 180
1844.34 188
1844.44 195
1844.54 201
1844.64 207
1844.74 213
1844.83 218
1844.93 222
1845.03 223
1845.13 222
1845.23 217
1845.33 209
1845.43 200
1845.52 190
1845.62 183
1845.72 177
1845.82 174
1845.92 172
1846.02 169
1846.11 162
1846.21 151
1846.31 133
1846.41 110
1846.51 84
1846.61 58
1846.71 36
1846.80 20
1846.90 14
1847.00 16
1847.10 25
1847.20 41
1847.30 60
1847.40 80
1847.49 100
1847.59 116
1847.69 128
1847.79 134
1847.89 133
1847.99 126
1848.09 115
1848.18 102
1848.28 89
1848.38 80
1848.48 73
1848.58 70
1848.68 68
1848.77 65
1848.87 62
1848.97 56
1849.07 49
1849.17 43
1849.27 38
1849.37 36
1849.46 37
1849.56 39
1849.66 42
1849.76 46
1849.86 48
1849.96 48
1850.06 46
1850.15 43
1850.25 39
1850.35 35
1850.45 33
1850.55 33
1850.65 35
1850.75 40
1850.85 45
1850.94 49
1851.04 51
1851.14 49
1851.24 46
1851.34 40
1851.44 36
1851.54 34
1851.63 37
1851.73 47
1851.83 62
1851.93 82
1852.03 102
1852.13 121
1852.23 135
1852.32 143
1852.42 143
1852.52 137
1852.62 126
1852.72 114
1852.82 102
1852.92 91
1853.02 82
1853.11 74
1853.21 65
1853.31 54
1853.41 42
1853.51 27
1853.61 12
1853.71 0
1853.80 0
1853.90 0
1854.00 0
1854.10 0
1854.20 0
1854.30 10
1854.40 21
1854.50 30
1854.59 36
1854.69 37
1854.79 33
1854.89 25
1854.99 13
1855.09 0
1855.19 0
1855.29 0
1855.38 0
1855.48 0
1855.58 0
1855.68 0
1855.78 0
1855.88 21
1855.98 51
1856.08 82
1856.17 111
1856.27 135
1856.37 152
1856.47 161
1856.57 163
1856.67 161
1856.77 156
1856.87 151
1856.96 150
1857.06 151
1857.16 155
1857.26 162
1857.36 168
1857.46 175
1857.56 181
1857.66 185
1857.75 188
1857.85 189
1857.95 190
1858.05 189
1858.15 187
1858.25 186
1858.35 184
1858.45 184
1858.54 184
1858.64 184
1858.74 183
1858.84 181
1858.94 175
1859.04 168
1859.14 161
1859.24 155
1859.34 151
1859.43 151
1859.53 155
1859.63 162
1859.73 172
1859.83 184
1859.93 196
1860.03 207
1860.13 218
1860.22 228
1860.32 236
1860.42 242
1860.52 246
1860.62 248
1860.72 250
1860.82 250
1860.92 249
1861.02 247
1861.11 243
1861.21 239
1861.31 232
1861.41 225
1861.51 219
1861.61 214
1861.71 213
1861.81 217
1861.91 226
1862.00 238
1862.10 253
1862.20 267
1862.30 278
1862.40 286
1862.50 289
1862.60 289
1862.70 286
1862.80 284
1862.89 284
1862.99 288
1863.09 296
1863.19 307
1863.29 319
1863.39 330
1863.49 339
1863.59 345
1863.69 347
1863.79 347
1863.88 346
1863.98 343
1864.08 338
1864.18 332
1864.28 323
1864.38 312
1864.48 300
1864.58 289
1864.68 281
1864.78 278
1864.87 281
1864.97 288
1865.07 299
1865.17 311
1865.27 321
1865.37 326
1865.47 327
1865.57 323
1865.67 315
1865.77 305
1865.86 293
1865.96 283
1866.06 272
1866.16 263
1866.26 252
1866.36 242
1866.46 231
1866.56 223
1866.66 217
1866.76 215
1866.85 218
1866.95 227
1867.05 241
1867.15 258
1867.25 276
1867.35 294
1867.45 310
1867.55 323
1867.65 334
1867.75 343
1867.84 350
1867.94 356
1868.04 359
1868.14 360
1868.24 357
1868.34 352
1868.44 345
1868.54 338
1868.64 331
1868.74 322
1868.84 313
1868.93 303
1869.03 290
1869.13 275
1869.23 257
1869.33 240
1869.43 225
1869.53 213
1869.63 205
1869.73 201
1869.83 201
1869.93 205
1870.02 211
1870.12 217
1870.22 222
1870.32 225
1870.42 224
1870.52 220
1870.62 212
1870.72 200
1870.82 185
1870.92 167
1871.02 149
1871.12 131
1871.21 114
1871.31 99
1871.41 88
1871.51 83
1871.61 82
1871.71 87
1871.81 97
1871.91 112
1872.01 132
1872.11 154
1872.21 179
1872.31 204
1872.40 227
1872.50 246
1872.60 258
1872.70 265
1872.80 266
1872.90 262
1873.00 255
1873.10 247
1873.20 238
1873.30 227
1873.40 216
1873.50 203
1873.59 189
1873.69 174
1873.79 159
1873.89 146
1873.99 134
1874.09 124
1874.19 114
1874.29 103
1874.39 90
1874.49 74
1874.59 55
1874.69 33
1874.79 10
1874.88 0
1874.98 0
1875.08 0
1875.18 0
1875.28 0
1875.38 0
1875.48 0
1875.58 0
1875.68 11
1875.78 36
1875.88 60
1875.98 82
1876.08 101
1876.18 116
1876.27 127
1876.37 133
1876.47 138
1876.57 140
1876.67 141
1876.77 141
1876.87 139
1876.97 136
1877.07 131
1877.17 125
1877.27 120
1877.37 118
1877.47 120
1877.57 128
1877.66 142
1877.76 160
1877.86 182
1877.96 204
1878.06 225
1878.16 241
1878.26 251
1878.36 254
1878.46 253
1878.56 246
1878.66 236
1878.76 226
1878.86 217
1878.96 210
1879.06 206
1879.15 207
1879.25 211
1879.35 218
1879.45 227
1879.55 237
1879.65 246
1879.75 254
1879.85 260
1879.95 264
1880.05 267
1880.15 268
1880.25 268
1880.35 269
1880.45 269
1880.55 269
1880.65 269
1880.74 268
1880.84 265
1880.94 261
1881.04 255
1881.14 247
1881.24 235
1881.34 221
1881.44 206
1881.54 191
1881.64 178
1881.74 167
1881.84 162
1881.94 163
1882.04 170
1882.14 183
1882.24 201
1882.34 222
1882.44 242
1882.53 259
1882.63 270
1882.73 274
1882.83 271
1882.93 262
1883.03 248
1883.13 233
1883.23 219
1883.33 206
1883.43 194
1883.53 184
1883.63 175
1883.73 167
1883.83 162
1883.93 161
1884.03 163
1884.13 168
1884.23 176
1884.33 182
1884.42 185
1884.52 184
1884.62 178
1884.72 170
1884.82 159
1884.92 149
1885.02 140
1885.12 131
1885.22 122
1885.32 112
1885.42 100
1885.52 89
1885.62 80
1885.72 77
1885.82 81
1885.92 94
1886.02 115
1886.12 140
1886.22 166
1886.32 189
1886.42 204
1886.51 211
1886.61 207
1886.71 196
1886.81 178
1886.91 158
1887.01 139
1887.11 123
1887.21 113
1887.31 109
1887.41 111
1887.51 118
1887.61 128
1887.71 139
1887.81 146
1887.91 150
1888.01 149
1888.11 144
1888.21 137
1888.31 131
1888.41 128
1888.51 129
1888.61 136
1888.71 148
1888.81 161
1888.90 173
1889.00 180
1889.10 182
1889.20 177
1889.30 167
1889.40 154
1889.50 138
1889.60 123
1889.70 109
1889.80 98
1889.90 90
1890.00 83
1890.10 76
1890.20 70
1890.30 63
1890.40 57
1890.50 51
1890.60 46
1890.70 43
1890.80 43
1890.90 46
1891.00 52
1891.10 58
1891.20 66
1891.30 72
1891.40 77
1891.50 79
1891.60 78
1891.70 76
1891.79 73
1891.89 70
1891.99 67
1892.09 65
1892.19 63
1892.29 60
1892.39 54
1892.49 45
1892.59 32
1892.69 15
1892.79 0
1892.89 0
1892.99 0
1893.09 0
1893.19 0
1893.29 0
1893.39 0
1893.49 0
1893.59 9
1893.69 28
1893.79 43
1893.89 54
1893.99 60
1894.09 62
1894.19 61
1894.29 60
1894.39 60
1894.49 62
1894.59 64
1894.69 67
1894.79 69
1894.89 70
1894.99 70
1895.09 69
1895.19 69
1895.29 69
1895.39 69
1895.49 68
1895.59 64
1895.68 57
1895.78 47
1895.88 37
1895.98 30
1896.08 29
1896.18 35
1896.28 50
1896.38 71
1896.48 95
1896.58 117
1896.68 133
1896.78 141
1896.88 142
1896.98 136
1897.08 128
1897.18 122
1897.28 121
1897.38 126
1897.48 137
1897.58 150
1897.68 162
1897.78 168
1897.88 167
1897.98 155
1898.08 135
1898.18 110
1898.28 81
1898.38 54
1898.48 33
1898.58 21
1898.68 20
1898.78 29
1898.88 47
1898.98 70
1899.08 96
1899.18 120
1899.28 139
1899.38 148
1899.48 148
1899.58 138
1899.68 119
1899.78 95
1899.88 67
1899.98 40
1900.08 16
1900.18 0
1900.28 0
1900.38 0
1900.48 0
1900.58 0
1900.68 0
1900.78 0
1900.88 6
1900.98 8
1901.08 9
1901.18 9
1901.28 8
1901.38 9
1901.48 11
1901.58 15
1901.68 21
1901.78 28
1901.88 36
1901.98 45
1902.08 54
1902.18 64
1902.28 73
1902.38 81
1902.48 86
1902.58 88
1902.68 87
1902.78 83
1902.88 78
1902.98 71
1903.08 65
1903.18 58
1903.28 50
1903.38 42
1903.48 32
1903.58 21
1903.68 10
1903.78 0
1903.88 0
1903.98 0
1904.08 0
1904.18 0
1904.28 0
1904.38 0
1904.48 4
1904.58 7
1904.68 8
1904.78 8
1904.88 6
1904.98 5
1905.08 5
1905.18 9
1905.28 16
1905.38 28
1905.48 45
1905.58 66
1905.68 91
1905.78 118
1905.88 147
1905.98 175
1906.08 201
1906.18 223
1906.28 238
1906.38 246
1906.48 244
1906.58 236
1906.68 222
1906.78 205
1906.88 188
1906.98 173
1907.08 161
1907.18 150
1907.28 140
1907.38 127
1907.48 111
1907.58 92
1907.68 72
1907.78 54
1907.88 42
1907.98 36
1908.08 36
1908.18 41
1908.28 49
1908.38 56
1908.48 62
1908.58 64
1908.68 67
1908.78 70
1908.88 76
1908.98 86
1909.08 97
1909.18 110
1909.28 121
1909.38 130
1909.48 136
1909.58 140
1909.68 143
1909.78 146
1909.88 152
1909.98 158
1910.08 165
1910.18 171
1910.28 174
1910.38 176
1910.48 175
1910.58 172
1910.68 169
1910.78 166
1910.88 163
1910.98 162
1911.08 160
1911.19 159
1911.29 159
1911.39 162
1911.49 167
1911.59 174
1911.69 184
1911.79 195
1911.89 203
1911.99 207
1912.09 205
1912.19 196
1912.29 183
1912.39 167
1912.49 152
1912.59 139
1912.69 130
1912.79 126
1912.89 126
1912.99 127
1913.09 128
1913.19 128
1913.29 127
1913.39 123
1913.49 118
1913.59 114
1913.69 111
1913.79 110
1913.89 111
1913.99 114
1914.09 117
1914.19 120
1914.29 121
1914.39 121
1914.49 118
1914.59 116
1914.69 115
1914.79 116
1914.89 120
1914.99 126
1915.10 133
1915.20 139
1915.30 143
1915.40 144
1915.50 142
1915.60 138
1915.70 134
1915.80 131
1915.90 131
1916.00 136
1916.10 146
1916.20 159
1916.30 175
1916.40 192
1916.50 207
1916.60 218
1916.70 225
1916.80 228
1916.90 229
1917.00 230
1917.10 233
1917.20 240
1917.30 251
1917.40 264
1917.50 277
1917.60 288
1917.70 294
1917.80 296
1917.90 295
1918.01 296
1918.11 301
1918.21 313
1918.31 334
1918.41 363
1918.51 396
1918.61 429
1918.71 456
1918.81 474
1918.91 482
1919.01 480
1919.11 472
1919.21 462
1919.31 454
1919.41 450
1919.51 451
1919.61 456
1919.71 465
1919.81 473
1919.91 480
1920.01 484
1920.11 482
1920.21 474
1920.31 459
1920.42 438
1920.52 411
1920.62 381
1920.72 350
1920.82 322
1920.92 298
1921.02 281
1921.12 270
1921.22 265
1921.32 264
1921.42 265
1921.52 266
1921.62 269
1921.72 274
1921.82 282
1921.92 293
1922.02 308
1922.12 327
1922.22 348
1922.32 368
1922.42 386
1922.53 401
1922.63 410
1922.73 414
1922.83 414
1922.93 414
1923.03 415
1923.13 421
1923.23 434
1923.33 454
1923.43 480
1923.53 509
1923.63 535
1923.73 553
1923.83 562
1923.93 558
1924.03 543
1924.13 520
1924.23 491
1924.33 460
1924.44 430
1924.54 403
1924.64 380
1924.74 360
1924.84 345
1924.94 334
1925.04 329
1925.14 328
1925.24 332
1925.34 340
1925.44 349
1925.54 358
1925.64 364
1925.74 366
1925.84 366
1925.94 363
1926.04 360
1926.14 358
1926.25 358
1926.35 361
1926.45 366
1926.55 373
1926.65 383
1926.75 394
1926.85 406
1926.95 419
1927.05 431
1927.15 441
1927.25 450
1927.35 456
1927.45 459
1927.55 458
1927.65 454
1927.75 446
1927.86 434
1927.96 419
1928.06 402
1928.16 386
1928.26 369
1928.36 353
1928.46 338
1928.56 323
1928.66 307
1928.76 291
1928.86 276
1928.96 263
1929.06 253
1929.16 248
1929.26 247
1929.37 248
1929.47 250
1929.57 248
1929.67 241
1929.77 228
1929.87 211
1929.97 191
1930.07 171
1930.17 153
1930.27 139
1930.37 131
1930.47 129
1930.57 132
1930.67 139
1930.78 148
1930.88 158
1930.98 166
1931.08 170
1931.18 172
1931.28 173
1931.38 174
1931.48 177
1931.58 182
1931.68 188
1931.78 195
1931.88 200
1931.98 201
1932.08 197
1932.19 189
1932.29 178
1932.39 167
1932.49 159
1932.59 153
1932.69 151
1932.79 152
1932.89 154
1932.99 157
1933.09 160
1933.19 164
1933.29 170
1933.39 177
1933.50 188
1933.60 200
1933.70 213
1933.80 222
1933.90 228
1934.00 228
1934.10 223
1934.20 215
1934.30 206
1934.40 199
1934.50 196
1934.60 195
1934.71 197
1934.81 199
1934.91 200
1935.01 200
1935.11 199
1935.21 197
1935.31 196
1935.41 196
1935.51 198
1935.61 201
1935.71 203
1935.81 206
1935.92 207
1936.02 209
1936.12 211
1936.22 213
1936.32 216
1936.42 220
1936.52 223
1936.62 226
1936.72 227
1936.82 225
1936.92 220
1937.02 214
1937.13 205
1937.23 197
1937.33 189
1937.43 182
1937.53 177
1937.63 173
1937.73 169
1937.83 164
1937.93 159
1938.03 154
1938.13 150
1938.24 148
1938.34 147
1938.44 147
1938.54 147
1938.64 146
1938.74 142
1938.84 137
1938.94 130
1939.04 124
1939.14 120
1939.24 120
1939.35 125
1939.45 135
1939.55 148
1939.65 163
1939.75 178
1939.85 191
1939.95 200
1940.05 204
1940.15 205
1940.25 202
1940.36 198
1940.46 193
1940.56 190
1940.66 188
1940.76 188
1940.86 187
1940.96 186
1941.06 181
1941.16 172
1941.26 157
1941.37 138
1941.47 116
1941.57 93
1941.67 73
1941.77 60
1941.87 54
1941.97 57
1942.07 69
1942.17 88
1942.27 110
1942.38 132
1942.48 151
1942.58 166
1942.68 174
1942.78 175
1942.88 171
1942.98 161
1943.08 148
1943.18 131
1943.28 111
1943.39 87
1943.49 62
1943.59 35
1943.69 9
1943.79 0
1943.89 0
1943.99 0
1944.09 0
1944.19 0
1944.29 0
1944.40 0
1944.50 0
1944.60 15
1944.70 35
1944.80 51
1944.90 64
1945.00 71
1945.10 74
1945.20 75
1945.31 75
1945.41 77
1945.51 82
1945.61 91
1945.71 104
1945.81 117
1945.91 129
1946.01 138
1946.11 142
1946.22 141
1946.32 137
1946.42 129
1946.52 120
1946.62 110
1946.72 101
1946.82 92
1946.92 85
1947.02 80
1947.13 78
1947.23 78
1947.33 80
1947.43 81
1947.53 82
1947.63 79
1947.73 74
1947.83 66
1947.94 58
1948.04 51
1948.14 46
1948.24 45
1948.34 46
1948.44 49
1948.54 52
1948.64 54
1948.74 56
1948.85 57
1948.95 57
1949.05 56
1949.15 55
1949.25 53
1949.35 50
1949.45 47
1949.55 45
1949.66 44
1949.76 47
1949.86 54
1949.96 64
1950.06 79
1950.16 95
1950.26 112
1950.36 127
1950.47 140
1950.57 149
1950.67 154
1950.77 155
1950.87 154
1950.97 153
1951.07 151
1951.17 151
1951.28 151
1951.38 152
1951.48 151
1951.58 149
1951.68 145
1951.78 140
1951.88 134
1951.98 129
1952.09 125
1952.19 124
1952.29 123
1952.39 123
1952.49 120
1952.59 114
1952.69 105
1952.79 93
1952.90 80
1953.00 67
1953.10 56
1953.20 47
1953.30 40
1953.40 35
1953.50 32
1953.60 31
1953.71 31
1953.81 33
1953.91 36
1954.01 40
1954.11 45
1954.21 50
1954.31 54
1954.42 59
1954.52 66
1954.62 75
1954.72 87
1954.82 103
1954.92 120
1955.02 137
1955.12 151
1955.23 160
1955.33 161
1955.43 155
1955.53 144
1955.63 127
1955.73 108
1955.83 90
1955.94 75
1956.04 62
1956.14 53
1956.24 47
1956.34 42
1956.44 38
1956.54 36
1956.65 33
1956.75 30
1956.85 27
1956.95 25
1957.05 24
1957.15 25
1957.25 28
1957.35 35
1957.46 47
1957.56 63
1957.66 81
1957.76 100
1957.86 117
1957.96 129
1958.06 135
1958.17 134
1958.27 125
1958.37 111
1958.47 93
1958.57 74
1958.67 54
1958.77 35
1958.88 17
1958.98 2
1959.08 0
1959.18 0
1959.28 0
1959.38 0
1959.49 0
1959.59 0
1959.69 0
1959.79 1
1959.89 8
1959.99 14
1960.09 20
1960.20 26
1960.30 34
1960.40 47
1960.50 64
1960.60 86
1960.70 112
1960.80 138
1960.91 162
1961.01 182
1961.11 193
1961.21 195
1961.31 189
1961.41 176
1961.51 161
1961.62 146
1961.72 134
1961.82 127
1961.92 122
1962.02 119
1962.12 116
1962.23 111
1962.33 106
1962.43 100
1962.53 97
1962.63 97
1962.73 99
1962.83 104
1962.94 111
1963.04 119
1963.14 127
1963.24 137
1963.34 148
1963.44 161
1963.55 175
1963.65 188
1963.75 197
1963.85 201
1963.95 199
1964.05 192
1964.16 182
1964.26 172
1964.36 164
1964.46 161
1964.56 162
1964.66 166
1964.76 172
1964.87 179
1964.97 186
1965.07 191
1965.17 196
1965.27 200
1965.37 205
1965.48 209
1965.58 214
1965.68 220
1965.78 227
1965.88 234
1965.98 242
1966.09 250
1966.19 258
1966.29 265
1966.39 271
1966.49 275
1966.59 277
1966.70 278
1966.80 277
1966.90 274
1967.00 268
1967.10 260
1967.20 250
1967.31 239
1967.41 227
1967.51 217
1967.61 209
1967.71 204
1967.81 202
1967.92 202
1968.02 201
1968.12 200
1968.22 199
1968.32 196
1968.42 193
1968.53 191
1968.63 190
1968.73 189
1968.83 188
1968.93 186
1969.03 182
1969.14 176
1969.24 168
1969.34 158
1969.44 146
1969.54 132
1969.64 116
1969.75 100
1969.85 83
1969.95 68
1970.05 56
1970.15 48
1970.26 46
1970.36 47
1970.46 50
1970.56 55
1970.66 58
1970.76 60
1970.87 60
1970.97 61
1971.07 65
1971.17 73
1971.27 86
1971.37 103
1971.48 123
1971.58 143
1971.68 162
1971.78 178
1971.88 190
1971.99 198
1972.09 200
1972.19 198
1972.29 192
1972.39 183
1972.49 170
1972.60 156
1972.70 141
1972.80 128
1972.90 116
1973.00 107
1973.10 101
1973.21 98
1973.31 99
1973.41 104
1973.51 114
1973.61 129
1973.72 147
1973.82 168
1973.92 188
1974.02 205
1974.12 218
1974.23 226
1974.33 229
1974.43 231
1974.53 232
1974.63 235
1974.73 239
1974.84 246
1974.94 253
1975.04 258
1975.14 260
1975.24 260
1975.35 258
1975.45 257
1975.55 256
1975.65 257
1975.75 262
1975.85 268
1975.96 276
1976.06 284
1976.16 292
1976.26 299
1976.36 306
1976.47 311
1976.57 314
1976.67 315
1976.77 315
1976.87 311
1976.98 304
1977.08 295
1977.18 284
1977.28 271
1977.38 257
1977.49 243
1977.59 229
1977.69 217
1977.79 206
1977.89 197
1978.00 190
1978.10 185
1978.20 180
1978.30 177
1978.40 173
1978.50 168
1978.61 161
1978.71 152
1978.81 140
1978.91 127
1979.01 113
1979.12 101
1979.22 94
1979.32 93
1979.42 101
1979.52 117
1979.63 139
1979.73 164
1979.83 188
1979.93 207
1980.03 219
1980.14 224
1980.24 222
1980.34 216
1980.44 210
1980.54 205
1980.65 200
1980.75 196
1980.85 191
1980.95 182
1981.05 169
1981.16 153
1981.26 136
1981.36 119
1981.46 106
1981.56 96
1981.67 89
1981.77 82
1981.87 75
1981.97 67
1982.08 58
1982.18 51
1982.28 47
1982.38 48
1982.48 55
1982.59 67
1982.69 82
1982.79 96
1982.89 108
1982.99 116
1983.10 120
1983.20 119
1983.30 114
1983.40 105
1983.50 94
1983.61 80
1983.71 63
1983.81 44
1983.91 23
1984.01 2
1984.12 0
1984.22 0
1984.32 0
1984.42 0
1984.52 0
1984.63 0
1984.73 0
1984.83 2
1984.93 22
1985.04 40
1985.14 53
1985.24 63
1985.34 69
1985.44 72
1985.55 73
1985.65 73
1985.75 73
1985.85 74
1985.95 75
1986.06 77
1986.16 77
1986.26 78
1986.36 78
1986.47 78
1986.57 76
1986.67 74
1986.77 73
1986.87 71
1986.98 72
1987.08 75
1987.18 81
1987.28 90
1987.39 102
1987.49 115
1987.59 127
1987.69 136
1987.79 140
1987.90 139
1988.00 133
1988.10 123
1988.20 113
1988.30 104
1988.41 97
1988.51 93
1988.61 92
1988.71 92
1988.82 94
1988.92 95
1989.02 95
1989.12 95
1989.22 94
1989.33 94
1989.43 94
1989.53 95
1989.63 97
1989.74 98
1989.84 98
1989.94 97
1990.04 92
1990.15 84
1990.25 72
1990.35 59
1990.45 46
1990.55 36
1990.66 31
1990.76 32
1990.86 38
1990.96 49
1991.07 62
1991.17 76
1991.27 88
1991.37 100
1991.47 109
1991.58 117
1991.68 124
1991.78 129
1991.88 132
1991.99 133
1992.09 134
1992.19 135
1992.29 136
1992.40 138
1992.50 141
1992.60 144
1992.70 146
1992.80 146
1992.91 144
1993.01 139
1993.11 132
1993.21 124
1993.32 115
1993.42 105
1993.52 96
1993.62 87
1993.73 77
1993.83 68
1993.93 59
1994.03 53
1994.14 50
1994.24 52
1994.34 58
1994.44 69
1994.54 83
1994.65 97
1994.75 109
1994.85 114
1994.95 113
1995.06 106
1995.16 94
1995.26 81
1995.36 71
1995.47 65
1995.57 66
1995.67 72
1995.77 82
1995.88 95
1995.98 108
1996.08 121
1996.18 134
1996.29 146
1996.39 158
1996.49 171
1996.59 183
1996.69 196
1996.80 208
1996.90 219
1997.00 230
1997.10 242
1997.21 254
1997.31 266
1997.41 278
1997.51 289
1997.62 298
1997.72 304
1997.82 307
1997.92 307
1998.03 305
1998.13 302
1998.23 299
1998.33 295
1998.44 289
1998.54 282
1998.64 273
1998.74 260
1998.85 243
1998.95 224
1999.05 203
1999.15 183
1999.26 164
1999.36 148
1999.46 134
1999.56 124
1999.67 116
1999.77 110
1999.87 106
1999.97 104
2000.08 104
2000.18 109
2000.28 119
2000.38 134
2000.49 155
2000.59 180
2000.69 206
2000.79 232
2000.90 255
2001.00 272
2001.10 283
2001.20 289
2001.31 290
2001.41 289
2001.51 288
2001.61 287
2001.72 288
2001.82 289
2001.92 291
2002.02 291
2002.13 289
2002.23 283
2002.33 273
2002.43 258
2002.54 240
2002.64 219
2002.74 197
2002.85 177
2002.95 163
2003.05 157
2003.15 159
2003.26 168
2003.36 182
2003.46 198
2003.56 212
2003.67 222
2003.77 227
2003.87 227
2003.97 226
2004.08 222
2004.18 219
2004.28 217
2004.38 215
2004.49 213
2004.59 211
2004.69 209
2004.79 205
2004.90 201
2005.00 199
2005.10 198
2005.21 201
2005.31 208
2005.41 217
2005.51 229
2005.62 239
2005.72 244
2005.82 242
2005.92 232
2006.03 214
2006.13 190
2006.23 163
2006.33 137
2006.44 116
2006.54 99
2006.64 87
2006.75 79
2006.85 76
2006.95 75
2007.05 77
2007.16 82
2007.26 87
2007.36 93
2007.46 96
2007.57 95
2007.67 91
2007.77 83
2007.87 74
2007.98 65
2008.08 59
2008.18 56
2008.29 56
2008.39 56
2008.49 56
2008.59 52
2008.70 46
2008.80 36
2008.90 24
2009.00 10
2009.11 0
2009.21 0
2009.31 0
2009.42 0
2009.52 0
2009.62 0
2009.72 0
2009.83 0
2009.93 3
2010.03 12
2010.14 21
2010.24 29
2010.34 35
2010.44 41
2010.55 47
2010.65 53
2010.75 61
2010.85 70
2010.96 81
2011.06 95
2011.16 110
2011.27 126
2011.37 143
2011.47 158
2011.57 170
2011.68 179
2011.78 186
2011.88 189
2011.99 190
2012.09 189
2012.19 187
2012.29 183
2012.40 177
2012.50 170
2012.60 162
2012.71 154
2012.81 147
2012.91 144
2013.01 144
2013.12 147
2013.22 154
2013.32 162
2013.43 169
2013.53 173
2013.63 173
2013.73 169
2013.84 162
2013.94 152
2014.04 140
2014.15 128
2014.25 117
2014.35 107
2014.45 100
2014.56 93
2014.66 88
2014.76 84
2014.87 81
2014.97 77
2015.07 73
2015.17 70
2015.28 67
2015.38 66
2015.48 68
2015.59 71
2015.69 75
2015.79 80
2015.89 83
2016.00 85
2016.10 85
2016.20 82
2016.31 78
2016.41 74
2016.51 70
2016.61 67
2016.72 66
2016.82 67
2016.92 70
2017.03 76
2017.13 83
2017.23 91
2017.34 99
2017.44 107
2017.54 112
2017.64 113
2017.75 111
2017.85 104
2017.95 95
2018.06 84
2018.16 74
2018.26 65
2018.37 59
2018.47 54
2018.57 50
2018.67 44
2018.78 37
2018.88 26
2018.98 13
2019.09 0
2019.19 0
2019.29 0
2019.39 0
2019.50 0
2019.60 0
2019.70 0
2019.81 0
2019.91 1
2020.01 15
2020.12 30
2020.22 45
2020.32 59
2020.43 71
2020.53 80
2020.63 86
2020.73 88
2020.84 86
2020.94 83
2021.04 78
2021.15 75
2021.25 74
2021.35 77
2021.46 83
2021.56 92
2021.66 103
2021.76 115
2021.87 129
2021.97 142
2022.07 156
2022.18 169
2022.28 181
2022.38 190
2022.49 195
2022.59 195
2022.69 190
2022.80 180
2022.90 168
2023.00 156
2023.10 147
2023.21 144
2023.31 148
2023.41 158
2023.52 173
2023.62 192
2023.72 212
2023.83 229
2023.93 241
2024.03 248
2024.14 247
2024.24 240
2024.34 226
2024.45 209
2024.55 190
2024.65 171
2024.75 155
2024.86 141
2024.96 129
2025.06 120
2025.17 113
2025.27 107
2025.37 100
2025.48 94
2025.58 89
2025.68 85
2025.79 81
2025.89 77
2025.99 75
2026.10 74
2026.20 73
2026.30 74
2026.41 75
2026.51 76
2026.61 77
2026.71 78
2026.82 80
2026.92 82
2027.02 84
2027.13 88
2027.23 94
2027.33 101
2027.44 109
2027.54 118
2027.64 126
2027.75 133
2027.85 138
2027.95 144
2028.06 150
2028.16 158
2028.26 167
2028.37 178
2028.47 188
2028.57 196
2028.68 200
2028.78 199
2028.88 193
2028.99 183
2029.09 171
2029.19 158
2029.30 144
2029.40 130
2029.50 117
2029.61 105
2029.71 94
2029.81 84
2029.92 78
2030.02 73
2030.12 69
2030.23 64
2030.33 57
2030.43 47
2030.53 35
2030.64 23
2030.74 13
2030.84 8
2030.95 7
2031.05 10
2031.15 13
2031.26 15
2031.36 15
2031.46 12
2031.57 10
2031.67 12
2031.77 19
2031.88 34
2031.98 53
2032.08 74
2032.19 93
2032.29 107
2032.39 114
2032.50 114
2032.60 110
2032.70 104
2032.81 102
2032.91 104
2033.01 111
2033.12 122
2033.22 134
2033.32 144
2033.43 149
2033.53 149
2033.63 142
2033.74 128
2033.84 111
2033.94 93
2034.05 77
2034.15 66
2034.26 59
2034.36 56
2034.46 56
2034.57 57
2034.67 56
2034.77 54
2034.88 50
2034.98 46
2035.08 45
2035.19 46
2035.29 50
2035.39 56
2035.50 64
2035.60 71
2035.70 75
2035.81 77
2035.91 76
2036.01 74
2036.12 70
2036.22 64
2036.32 59
2036.43 53
2036.53 47
2036.63 43
2036.74 40
2036.84 40
2036.94 43
2037.05 49
2037.15 58
2037.25 69
2037.36 82
2037.46 95
2037.56 106
2037.67 114
2037.77 119
2037.88 121
2037.98 121
2038.08 121
2038.19 121
2038.29 123
2038.39 125
2038.50 127
2038.60 126
2038.70 122
2038.81 114
2038.91 102
2039.01 88
2039.12 75
2039.22 66
2039.32 61
2039.43 63
2039.53 71
2039.63 84
2039.74 100
2039.84 118
2039.95 138
2040.05 157
2040.15 177
2040.26 196
2040.36 214
2040.46 230
2040.57 244
2040.67 253
2040.77 260
2040.88 263
2040.98 264
2041.08 263
2041.19 261
2041.29 260
2041.39 258
2041.50 256
2041.60 252
2041.71 246
2041.81 238
2041.91 230
2042.02 224
2042.12 223
2042.22 230
2042.33 245
2042.43 269
2042.53 297
2042.64 326
2042.74 350
2042.85 366
2042.95 371
2043.05 365
2043.16 351
2043.26 333
2043.36 314
2043.47 298
2043.57 286
2043.67 277
2043.78 270
2043.88 264
2043.98 256
2044.09 245
2044.19 233
2044.30 219
2044.40 203
2044.50 187
2044.61 170
2044.71 154
2044.81 139
2044.92 127
2045.02 119
2045.12 115
2045.23 118
2045.33 124
2045.44 134
2045.54 145
2045.64 155
2045.75 162
2045.85 167
2045.95 169
2046.06 170
2046.16 171
2046.27 173
2046.37 176
2046.47 181
2046.58 187
2046.68 194
2046.78 200
2046.89 205
2046.99 209
2047.09 213
2047.20 216
2047.30 218
2047.41 220
2047.51 222
2047.61 226
2047.72 230
2047.82 235
2047.92 241
2048.03 248
2048.13 255
2048.24 264
2048.34 272
2048.44 280
2048.55 288
2048.65 296
2048.75 305
2048.86 313
2048.96 319
2049.07 324
2049.17 324
2049.27 320
2049.38 311
2049.48 296
2049.58 278
2049.69 258
2049.79 237
2049.90 218
2050.00 199
2050.10 183
2050.21 170
2050.31 158
2050.42 147
2050.52 137
2050.62 128
2050.73 119
2050.83 111
2050.93 102
2051.04 93
2051.14 84
2051.25 77
2051.35 73
2051.45 72
2051.56 76
2051.66 84
2051.76 97
2051.87 111
2051.97 126
2052.08 137
2052.18 143
2052.28 142
2052.39 133
2052.49 118
2052.60 99
2052.70 78
2052.80 59
2052.91 44
2053.01 33
2053.11 26
2053.22 22
2053.32 19
2053.43 16
2053.53 11
2053.63 6
2053.74 1
2053.84 0
2053.95 0
2054.05 0
2054.15 0
2054.26 0
2054.36 0
2054.47 0
2054.57 0
2054.67 1
2054.78 3
2054.88 7
2054.98 11
2055.09 17
2055.19 24
2055.30 29
2055.40 33
2055.50 35
2055.61 36
2055.71 37
2055.82 38
2055.92 43
2056.02 51
2056.13 62
2056.23 74
2056.34 84
2056.44 92
2056.54 95
2056.65 95
2056.75 92
2056.86 89
2056.96 86
2057.06 85
2057.17 86
2057.27 89
2057.38 90
2057.48 89
2057.58 85
2057.69 78
2057.79 69
2057.90 60
2058.00 52
2058.10 47
2058.21 45
2058.31 48
2058.42 53
2058.52 59
2058.62 65
2058.73 69
2058.83 71
2058.94 69
2059.04 64
2059.14 58
2059.25 53
2059.35 50
2059.46 50
2059.56 54
2059.66 61
2059.77 68
2059.87 76
2059.98 81
2060.08 83
2060.18 82
2060.29 80
2060.39 77
2060.50 74
2060.60 71
2060.70 67
2060.81 63
2060.91 59
2061.02 57
2061.12 57
2061.22 63
2061.33 75
2061.43 92
2061.54 112
2061.64 130
2061.74 143
2061.85 147
2061.95 143
2062.06 129
2062.16 110
2062.26 88
2062.37 67
2062.47 50
2062.58 38
2062.68 30
2062.79 27
2062.89 27
2062.99 27
2063.10 26
2063.20 23
2063.31 17
2063.41 10
2063.51 1
2063.62 0
2063.72 0
2063.83 0
2063.93 0
2064.03 0
2064.14 0
2064.24 0
2064.35 1
2064.45 6
2064.56 10
2064.66 15
2064.76 22
2064.87 32
2064.97 45
2065.08 60
2065.18 77
2065.28 93
2065.39 105
2065.49 112
2065.60 113
2065.70 108
2065.81 98
2065.91 85
2066.01 70
2066.12 58
2066.22 50
2066.33 47
2066.43 51
2066.53 61
2066.64 76
2066.74 95
2066.85 116
2066.95 137
2067.06 158
2067.16 178
2067.26 197
2067.37 214
2067.47 228
2067.58 240
2067.68 249
2067.79 254
2067.89 257
2067.99 256
2068.10 254
2068.20 250
2068.31 245
2068.41 238
2068.52 229
2068.62 217
2068.72 204
2068.83 188
2068.93 171
2069.04 155
2069.14 141
2069.24 131
2069.35 124
2069.45 120
2069.56 117
2069.66 113
2069.77 106
2069.87 93
2069.97 76
2070.08 57
2070.18 38
2070.29 22
2070.39 12
2070.50 8
2070.60 10
2070.71 14
2070.81 20
2070.91 23
2071.02 23
2071.12 20
2071.23 14
2071.33 6
2071.44 0
2071.54 0
2071.64 0
2071.75 0
2071.85 0
2071.96 0
2072.06 0
2072.17 0
2072.27 6
2072.37 19
2072.48 33
2072.58 46
2072.69 57
2072.79 68
2072.90 79
2073.00 91
2073.10 107
2073.21 124
2073.31 143
2073.42 158
2073.52 168
2073.63 170
2073.73 164
2073.84 152
2073.94 137
2074.04 121
2074.15 108
2074.25 100
2074.36 96
2074.46 95
2074.57 96
2074.67 97
2074.78 99
2074.88 100
2074.98 104
2075.09 110
2075.19 120
2075.30 133
2075.40 149
2075.51 166
2075.61 181
2075.71 191
2075.82 196
2075.92 195
2076.03 187
2076.13 175
2076.24 161
2076.34 148
2076.45 140
2076.55 138
2076.65 142
2076.76 152
2076.86 164
2076.97 177
2077.07 189
2077.18 198
2077.28 206
2077.39 210
2077.49 214
2077.60 216
2077.70 215
2077.80 211
2077.91 202
2078.01 188
2078.12 170
2078.22 149
2078.33 128
2078.43 112
2078.54 104
2078.64 104
2078.74 112
2078.85 126
2078.95 143
2079.06 160
2079.16 174
2079.27 182
2079.37 185
2079.48 185
2079.58 182
2079.69 177
2079.79 173
2079.89 172
2080.00 174
2080.10 179
2080.21 188
2080.31 199
2080.42 212
2080.52 223
2080.63 232
2080.73 237
2080.84 236
2080.94 232
2081.04 224
2081.15 216
2081.25 210
2081.36 205
2081.46 203
2081.57 203
2081.67 203
2081.78 203
2081.88 201
2081.99 198
2082.09 192
2082.19 186
2082.30 180
2082.40 174
2082.51 170
2082.61 168
2082.72 169
2082.82 172
2082.93 176
2083.03 181
2083.14 186
2083.24 192
2083.35 198
2083.45 205
2083.55 213
2083.66 224
2083.76 235
2083.87 248
2083.97 261
2084.08 276
2084.18 292
2084.29 310
2084.39 328
2084.50 346
2084.60 362
2084.71 372
2084.81 374
2084.92 368
2085.02 353
2085.12 333
2085.23 309
2085.33 284
2085.44 261
2085.54 242
2085.65 226
2085.75 215
2085.86 207
2085.96 202
2086.07 199
2086.17 195
2086.28 188
2086.38 178
2086.49 163
2086.59 146
2086.69 128
2086.80 114
2086.90 105
2087.01 104
2087.11 111
2087.22 123
2087.32 138
2087.43 153
2087.53 164
2087.64 171
2087.74 175
2087.85 176
2087.95 177
2088.06 179
2088.16 181
2088.27 184
2088.37 186
2088.48 188
2088.58 189
2088.68 189
2088.79 187
2088.89 186
2089.00 184
2089.10 184
2089.21 183
2089.31 183
2089.42 182
2089.52 181
2089.63 179
2089.73 178
2089.84 176
2089.94 176
2090.05 177
2090.15 181
2090.26 189
2090.36 199
2090.47 212
2090.57 226
2090.68 241
2090.78 255
2090.89 265
2090.99 271
2091.10 273
2091.20 271
2091.30 268
2091.41 266
2091.51 264
2091.62 265
2091.72 266
2091.83 266
2091.93 262
2092.04 254
2092.14 241
2092.25 225
2092.35 208
2092.46 193
2092.56 182
2092.67 177
2092.77 177
2092.88 182
2092.98 191
2093.09 202
2093.19 214
2093.30 224
2093.40 233
2093.51 239
2093.61 239
2093.72 235
2093.82 226
2093.93 214
2094.03 199
2094.14 183
2094.24 167
2094.35 153
2094.45 139
2094.56 125
2094.66 113
2094.77 101
2094.87 90
2094.98 81
2095.08 76
2095.19 73
2095.29 74
2095.39 78
2095.50 84
2095.60 91
2095.71 98
2095.81 106
2095.92 114
2096.02 121
2096.13 129
2096.23 137
2096.34 146
2096.44 155
2096.55 164
2096.65 173
2096.76 180
2096.86 184
2096.97 184
2097.07 180
2097.18 173
2097.28 164
2097.39 154
2097.49 143
2097.60 133
2097.70 125
2097.81 119
2097.91 114
2098.02 110
2098.12 106
2098.23 104
2098.33 102
2098.44 101
2098.54 101
2098.65 102
2098.75 104
2098.86 106
2098.96 107
2099.07 105
2099.17 101
2099.28 96
2099.38 89
2099.49 84
2099.59 83
2099.70 89
2099.80 100
2099.91 117
2100.01 136
2100.12 154
2100.22 165
2100.33 168
2100.43 161
2100.54 145
2100.64 122
2100.75 96
2100.85 70
2100.96 47
2101.06 28
2101.17 14
2101.27 3
2101.38 0
2101.49 0
2101.59 0
2101.70 0
2101.80 0
2101.91 0
2102.01 0
2102.12 0
2102.22 2
2102.33 24
2102.43 50
2102.54 76
2102.64 101
2102.75 122
2102.85 141
2102.96 159
2103.06 176
2103.17 194
2103.27 213
2103.38 230
2103.48 245
2103.59 255
2103.69 259
2103.80 256
2103.90 246
2104.01 232
2104.11 216
2104.22 200
2104.32 186
2104.43 175
2104.53 167
2104.64 163
2104.74 161
2104.85 160
2104.95 157
2105.06 154
2105.16 152
2105.27 150
2105.37 150
2105.48 151
2105.59 152
2105.69 153
2105.80 152
2105.90 147
2106.01 140
2106.11 133
2106.22 127
2106.32 124
2106.43 126
2106.53 134
2106.64 145
2106.74 158
2106.85 173
2106.95 187
2107.06 200
2107.16 213
2107.27 225
2107.37 237
2107.48 249
2107.58 259
2107.69 267
2107.79 272
2107.90 275
2108.01 277
2108.11 278
2108.22 279
2108.32 280
2108.43 280
2108.53 281
2108.64 280
2108.74 279
2108.85 280
2108.95 283
2109.06 293
2109.16 310
2109.27 335
2109.37 367
2109.48 403
2109.58 439
2109.69 473
2109.79 500
2109.90 521
2110.01 534
2110.11 542
2110.22 547
2110.32 548
2110.43 548
2110.53 547
2110.64 544
2110.74 539
2110.85 532
2110.95 523
2111.06 514
2111.16 506
2111.27 500
2111.37 496
2111.48 495
2111.59 498
2111.69 504
2111.80 510
2111.90 517
2112.01 523
2112.11 526
2112.22 527
2112.32 524
2112.43 516
2112.53 504
2112.64 488
2112.74 468
2112.85 445
2112.95 423
2113.06 403
2113.17 388
2113.27 380
2113.38 378
2113.48 380
2113.59 385
2113.69 390
2113.80 391
2113.90 388
2114.01 381
2114.11 370
2114.22 357
2114.32 342
2114.43 326
2114.54 308
2114.64 290
2114.75 270
2114.85 251
2114.96 234
2115.06 217
2115.17 203
2115.27 188
2115.38 174
2115.48 158
2115.59 142
2115.70 125
2115.80 110
2115.91 97
2116.01 88
2116.12 82
2116.22 80
2116.33 80
2116.43 81
2116.54 80
2116.64 78
2116.75 72
2116.85 63
2116.96 50
2117.07 34
2117.17 16
2117.28 0
2117.38 0
2117.49 0
2117.59 0
2117.70 0
2117.80 2
2117.91 18
2118.02 35
2118.12 51
2118.23 65
2118.33 76
2118.44 85
2118.54 93
2118.65 100
2118.75 106
2118.86 112
2118.96 117
2119.07 121
2119.18 124
2119.28 127
2119.39 128
2119.49 127
2119.60 125
2119.70 119
2119.81 112
2119.91 102
2120.02 91
2120.13 81
2120.23 71
2120.34 65
2120.44 63
2120.55 64
2120.65 69
2120.76 77
2120.86 86
2120.97 95
2121.08 104
2121.18 112
2121.29 116
2121.39 118
2121.50 116
2121.60 111
2121.71 102
2121.81 90
2121.92 77
2122.03 63
2122.13 49
2122.24 36
2122.34 25
2122.45 17
2122.55 12
2122.66 10
2122.77 10
2122.87 12
2122.98 14
2123.08 14
2123.19 12
2123.29 8
2123.40 1
2123.50 0
2123.61 0
2123.72 0
2123.82 0
2123.93 0
2124.03 0
2124.14 2
2124.24 16
2124.35 32
2124.46 46
2124.56 58
2124.67 65
2124.77 66
2124.88 63
2124.98 55
2125.09 45
2125.19 33
2125.30 23
2125.41 14
2125.51 8
2125.62 6
2125.72 7
2125.83 11
2125.93 17
2126.04 26
2126.15 35
2126.25 43
2126.36 52
2126.46 60
2126.57 69
2126.67 80
2126.78 93
2126.89 107
2126.99 123
2127.10 137
2127.20 150
2127.31 158
2127.41 161
2127.52 160
2127.63 156
2127.73 150
2127.84 144
2127.94 140
2128.05 138
2128.15 139
2128.26 143
2128.37 150
2128.47 159
2128.58 170
2128.68 182
2128.79 193
2128.90 204
2129.00 213
2129.11 219
2129.21 221
2129.32 219
2129.42 215
2129.53 209
2129.64 201
2129.74 193
2129.85 186
2129.95 181
2130.06 177
2130.16 175
2130.27 174
2130.38 177
2130.48 182
2130.59 192
2130.69 203
2130.80 216
2130.91 229
2131.01 241
2131.12 249
2131.22 252
2131.33 250
2131.43 244
2131.54 234
2131.65 222
2131.75 209
2131.86 199
2131.96 192
2132.07 191
2132.18 195
2132.28 204
2132.39 217
2132.49 231
2132.60 243
2132.70 253
2132.81 258
2132.92 261
2133.02 261
2133.13 260
2133.23 257
2133.34 253
2133.45 248
2133.55 241
2133.66 233
2133.76 224
2133.87 216
2133.97 208
2134.08 203
2134.19 200
2134.29 200
2134.40 204
2134.50 209
2134.61 216
2134.72 224
2134.82 233
2134.93 242
2135.03 251
2135.14 259
2135.25 267
2135.35 274
2135.46 281
2135.56 286
2135.67 289
2135.78 290
2135.88 289
2135.99 285
2136.09 278
2136.20 269
2136.31 258
2136.41 244
2136.52 230
2136.62 214
2136.73 200
2136.83 188
2136.94 180
2137.05 176
2137.15 178
2137.26 185
2137.36 197
2137.47 211
2137.58 225
2137.68 237
2137.79 245
2137.89 248
2138.00 247
2138.11 241
2138.21 232
2138.32 220
2138.42 206
2138.53 191
2138.64 174
2138.74 154
2138.85 134
2138.95 113
2139.06 95
2139.17 79
2139.27 68
2139.38 61
2139.48 56
2139.59 52
2139.70 45
2139.80 36
2139.91 24
2140.01 11
2140.12 0
2140.23 0
2140.33 0
2140.44 0
2140.55 4
2140.65 11
2140.76 15
2140.86 13
2140.97 6
2141.08 0
2141.18 0
2141.29 0
2141.39 0
2141.50 0
2141.61 11
2141.71 28
2141.82 46
2141.92 60
2142.03 71
2142.14 78
2142.24 82
2142.35 85
2142.45 86
2142.56 88
2142.67 89
2142.77 89
2142.88 87
2142.99 83
2143.09 77
2143.20 68
2143.30 57
2143.41 46
2143.52 37
2143.62 30
2143.73 27
2143.83 28
2143.94 33
2144.05 39
2144.15 45
2144.26 49
2144.36 49
2144.47 45
2144.58 36
2144.68 26
2144.79 16
2144.90 9
2145.00 5
2145.11 6
2145.21 11
2145.32 19
2145.43 27
2145.53 36
2145.64 43
2145.74 48
2145.85 53
2145.96 58
2146.06 66
2146.17 76
2146.28 88
2146.38 100
2146.49 110
2146.59 115
2146.70 114
2146.81 105
2146.91 90
2147.02 71
2147.13 52
2147.23 36
2147.34 25
2147.44 22
2147.55 28
2147.66 40
2147.76 57
2147.87 75
2147.98 92
2148.08 105
2148.19 112
2148.29 113
2148.40 108
2148.51 99
2148.61 89
2148.72 79
2148.83 70
2148.93 63
2149.04 59
2149.14 55
2149.25 54
2149.36 52
2149.46 50
2149.57 47
2149.68 43
2149.78 39
2149.89 37
2149.99 37
2150.10 41
2150.21 50
2150.31 65
2150.42 83
2150.53 103
2150.63 121
2150.74 135
2150.84 142
2150.95 141
2151.06 133
2151.16 121
2151.27 109
2151.38 99
2151.48 95
2151.59 98
2151.70 109
2151.80 124
2151.91 143
2152.01 163
2152.12 181
2152.23 194
2152.33 201
2152.44 200
2152.55 191
2152.65 175
2152.76 152
2152.87 125
2152.97 99
2153.08 76
2153.18 59
2153.29 50
2153.40 47
2153.50 52
2153.61 60
2153.72 69
2153.82 78
2153.93 84
2154.04 87
2154.14 87
2154.25 83
2154.35 77
2154.46 71
2154.57 64
2154.67 60
2154.78 58
2154.89 59
2154.99 63
2155.10 68
2155.21 75
2155.31 81
2155.42 84
2155.52 83
2155.63 79
2155.74 72
2155.84 63
2155.95 55
2156.06 48
2156.16 45
2156.27 45
2156.38 46
2156.48 47
2156.59 44
2156.70 38
2156.80 26
2156.91 11
2157.02 0
2157.12 0
2157.23 0
2157.33 0
2157.44 0
2157.55 0
2157.65 0
2157.76 0
2157.87 6
2157.97 15
2158.08 22
2158.19 28
2158.29 35
2158.40 43
2158.51 54
2158.61 69
2158.72 88
2158.83 107
2158.93 125
2159.04 139
2159.14 146
2159.25 144
2159.36 133
2159.46 116
2159.57 93
2159.68 68
2159.78 45
2159.89 24
2160.00 8
2160.10 0
2160.21 0
2160.32 0
2160.42 0
2160.53 10
2160.64 24
2160.74 38
2160.85 51
2160.96 61
2161.06 67
2161.17 69
2161.28 69
2161.38 67
2161.49 65
2161.60 65
2161.70 68
2161.81 75
2161.92 85
2162.02 97
2162.13 111
2162.23 125
2162.34 137
2162.45 145
2162.55 150
2162.66 152
2162.77 152
2162.87 153
2162.98 156
2163.09 163
2163.19 173
2163.30 186
2163.41 198
2163.51 206
2163.62 209
2163.73 204
2163.83 193
2163.94 177
2164.05 161
2164.15 147
2164.26 138
2164.37 134
2164.47 134
2164.58 136
2164.69 138
2164.79 139
2164.90 137
2165.01 132
2165.11 123
2165.22 112
2165.33 100
2165.43 87
2165.54 73
2165.65 60
2165.75 49
2165.86 42
2165.97 38
2166.07 38
2166.18 42
2166.29 49
2166.39 58
2166.50 68
2166.61 77
2166.71 85
2166.82 92
2166.93 96
2167.03 97
2167.14 95
2167.25 89
2167.35 81
2167.46 69
2167.57 56
2167.67 43
2167.78 29
2167.89 17
2167.99 8
2168.10 1
2168.21 0
2168.31 0
2168.42 0
2168.53 5
2168.64 12
2168.74 18
2168.85 23
2168.96 27
2169.06 30
2169.17 30
2169.28 30
2169.38 30
2169.49 31
2169.60 33
2169.70 34
2169.81 36
2169.92 36
2170.02 34
2170.13 30
2170.24 25
2170.34 20
2170.45 17
2170.56 17
2170.66 21
2170.77 28
2170.88 37
2170.98 46
2171.09 54
2171.20 59
2171.30 62
2171.41 62
2171.52 61
2171.62 60
2171.73 60
2171.84 60
2171.95 59
2172.05 57
2172.16 53
2172.27 45
2172.37 37
2172.48 27
2172.59 21
2172.69 18
2172.80 19
2172.91 24
2173.01 31
2173.12 36
2173.23 38
2173.33 35
2173.44 26
2173.55 14
2173.66 0
2173.76 0
2173.87 0
2173.98 0
2174.08 0
2174.19 0
2174.30 0
2174.40 0
2174.51 1
2174.62 13
2174.72 26
2174.83 38
2174.94 49
2175.04 59
2175.15 67
2175.26 74
2175.37 78
2175.47 80
2175.58 80
2175.69 77
2175.79 72
2175.90 64
2176.01 56
2176.11 48
2176.22 41
2176.33 37
2176.43 37
2176.54 38
2176.65 42
2176.76 47
2176.86 52
2176.97 55
2177.08 56
2177.18 55
2177.29 51
2177.40 46
2177.50 40
2177.61 36
2177.72 32
2177.83 30
2177.93 31
2178.04 33
2178.15 36
2178.25 41
2178.36 47
2178.47 54
2178.57 61
2178.68 70
2178.79 82
2178.89 96
2179.00 114
2179.11 135
2179.22 158
2179.32 182
2179.43 202
2179.54 216
2179.64 222
2179.75 220
2179.86 209
2179.97 195
2180.07 180
2180.18 168
2180.29 161
2180.39 162
2180.50 170
2180.61 182
2180.71 197
2180.82 211
2180.93 220
2181.04 224
2181.14 219
2181.25 206
2181.36 186
2181.46 161
2181.57 134
2181.68 106
2181.78 81
2181.89 60
2182.00 47
2182.11 41
2182.21 42
2182.32 49
2182.43 63
2182.53 80
2182.64 100
2182.75 120
2182.86 141
2182.96 161
2183.07 180
2183.18 197
2183.28 213
2183.39 226
2183.50 236
2183.61 242
2183.71 244
2183.82 242
2183.93 236
2184.03 229
2184.14 221
2184.25 212
2184.36 205
2184.46 200
2184.57 197
2184.68 196
2184.78 197
2184.89 200
2185.00 204
2185.11 207
2185.21 210
2185.32 211
2185.43 209
2185.53 205
2185.64 199
2185.75 190
2185.86 180
2185.96 170
2186.07 160
2186.18 151
2186.28 143
2186.39 138
2186.50 136
2186.61 135
2186.71 135
2186.82 136
2186.93 137
2187.03 138
2187.14 139
2187.25 140
2187.36 143
2187.46 147
2187.57 154
2187.68 163
2187.79 173
2187.89 183
2188.00 193
2188.11 200
2188.21 203
2188.32 202
2188.43 198
2188.54 191
2188.64 184
2188.75 177
2188.86 172
2188.96 168
2189.07 165
2189.18 162
2189.29 159
2189.39 155
2189.50 151
2189.61 150
2189.72 150
2189.82 152
2189.93 156
2190.04 161
2190.14 165
2190.25 169
2190.36 171
2190.47 172
2190.57 173
2190.68 175
2190.79 177
2190.90 178
2191.00 177
2191.11 173
2191.22 165
2191.32 152
2191.43 135
2191.54 115
2191.65 95
2191.75 76
2191.86 58
2191.97 42
2192.08 28
2192.18 15
2192.29 5
2192.40 0
2192.51 0
2192.61 0
2192.72 0
2192.83 0
2192.93 1
2193.04 6
2193.15 10
2193.26 11
2193.36 9
2193.47 5
2193.58 1
2193.69 0
2193.79 0
2193.90 0
2194.01 3
2194.12 11
2194.22 20
2194.33 30
2194.44 37
2194.55 41
2194.65 41
2194.76 37
2194.87 30
2194.97 22
2195.08 14
2195.19 7
2195.30 4
2195.40 5
2195.51 11
2195.62 20
2195.73 31
2195.83 43
2195.94 52
2196.05 57
2196.16 58
2196.26 56
2196.37 52
2196.48 47
2196.59 42
2196.69 39
2196.80 36
2196.91 32
2197.02 27
2197.12 20
2197.23 13
2197.34 5
2197.45 0
2197.55 0
2197.66 1
2197.77 7
2197.88 18
2197.98 31
2198.09 45
2198.20 60
2198.31 73
2198.41 83
2198.52 91
2198.63 95
2198.74 95
2198.84 90
2198.95 81
2199.06 69
2199.17 53
2199.27 36
2199.38 17
2199.49 1
2199.60 0
2199.70 0
2199.81 0
2199.92 0
2200.03 0
2200.13 0
2200.24 0
2200.35 0
2200.46 7
2200.56 17
2200.67 26
2200.78 37
2200.89 46
2200.99 54
2201.10 58
2201.21 58
2201.32 54
2201.42 46
2201.53 35
2201.64 23
2201.75 12
2201.85 3
2201.96 0
2202.07 0
2202.18 3
2202.28 14
2202.39 30
2202.50 51
2202.61 74
2202.71 99
2202.82 124
2202.93 146
2203.04 163
2203.14 175
2203.25 178
2203.36 176
2203.47 168
2203.57 156
2203.68 144
2203.79 134
2203.90 129
2204.01 130
2204.11 137
2204.22 149
2204.33 165
2204.44 182
2204.54 197
2204.65 207
2204.76 212
2204.87 212
2204.97 209
2205.08 204
2205.19 200
2205.30 199
2205.40 202
2205.51 209
2205.62 219
2205.73 229
2205.84 236
2205.94 239
2206.05 236
2206.16 225
2206.27 208
2206.37 187
2206.48 165
2206.59 145
2206.70 130
2206.80 121
2206.91 118
2207.02 119
2207.13 124
2207.23 129
2207.34 131
2207.45 132
2207.56 130
2207.67 126
2207.77 122
2207.88 120
2207.99 120
2208.10 122
2208.20 128
2208.31 134
2208.42 141
2208.53 146
2208.64 148
2208.74 149
2208.85 148
2208.96 145
2209.07 143
2209.17 141
2209.28 139
2209.39 137
2209.50 133
2209.60 127
2209.71 118
2209.82 109
2209.93 101
2210.04 95
2210.14 95
2210.25 100
2210.36 109
2210.47 121
2210.57 133
2210.68 142
2210.79 148
2210.90 151
2211.01 150
2211.11 146
2211.22 142
2211.33 138
2211.44 134
2211.54 130
2211.65 126
2211.76 122
2211.87 118
2211.98 116
2212.08 116
2212.19 119
2212.30 124
2212.41 133
2212.52 144
2212.62 155
2212.73 165
2212.84 173
2212.95 177
2213.05 179
2213.16 177
2213.27 173
2213.38 168
2213.49 164
2213.59 162
2213.70 163
2213.81 165
2213.92 167
2214.02 169
2214.13 167
2214.24 161
2214.35 151
2214.46 139
2214.56 125
2214.67 113
2214.78 103
2214.89 95
2215.00 89
2215.10 83
2215.21 77
2215.32 69
2215.43 59
2215.54 49
2215.64 39
2215.75 31
2215.86 26
2215.97 24
2216.07 25
2216.18 29
2216.29 35
2216.40 43
2216.51 53
2216.61 63
2216.72 74
2216.83 85
2216.94 95
2217.05 106
2217.15 117
2217.26 130
2217.37 145
2217.48 163
2217.59 183
2217.69 204
2217.80 224
2217.91 240
2218.02 251
2218.13 254
2218.23 250
2218.34 237
2218.45 219
2218.56 196
2218.67 171
2218.77 147
2218.88 125
2218.99 105
2219.10 88
2219.21 74
2219.31 63
2219.42 53
2219.53 45
2219.64 37
2219.75 30
2219.85 24
2219.96 18
2220.07 14
2220.18 13
2220.29 15
2220.39 20
2220.50 29
2220.61 38
2220.72 46
2220.83 50
2220.93 48
2221.04 39
2221.15 25
2221.26 8
2221.37 0
2221.47 0
2221.58 0
2221.69 0
2221.80 0
2221.91 0
2222.01 0
2222.12 1
2222.23 12
2222.34 21
2222.45 28
2222.55 34
2222.66 39
2222.77 46
2222.88 54
2222.99 64
2223.09 75
2223.20 85
2223.31 93
2223.42 96
2223.53 95
2223.63 91
2223.74 84
2223.85 77
2223.96 70
2224.07 66
2224.18 63
2224.28 62
2224.39 61
2224.50 60
2224.61 61
2224.72 64
2224.82 70
2224.93 79
2225.04 93
2225.15 109
2225.26 128
2225.36 147
2225.47 164
2225.58 178
2225.69 188
2225.80 194
2225.91 194
2226.01 190
2226.12 181
2226.23 169
2226.34 155
2226.45 138
2226.55 119
2226.66 98
2226.77 76
2226.88 56
2226.99 39
2227.10 27
2227.20 25
2227.31 34
2227.42 54
2227.53 83
2227.64 117
2227.74 152
2227.85 183
2227.96 206
2228.07 218
2228.18 220
2228.29 212
2228.39 197
2228.50 178
2228.61 160
2228.72 144
2228.83 133
2228.93 126
2229.04 125
2229.15 126
2229.26 128
2229.37 129
2229.48 129
2229.58 128
2229.69 127
2229.80 128
2229.91 131
2230.02 137
2230.13 147
2230.23 159
2230.34 171
2230.45 181
2230.56 190
2230.67 196
2230.77 200
2230.88 202
2230.99 203
2231.10 203
2231.21 203
2231.32 203
2231.42 201
2231.53 199
2231.64 195
2231.75 189
2231.86 182
2231.97 173
2232.07 165
2232.18 158
2232.29 154
2232.40 153
2232.51 155
2232.62 160
2232.72 164
2232.83 166
2232.94 165
2233.05 160
2233.16 150
2233.27 139
2233.37 128
2233.48 118
2233.59 113
2233.70 112
2233.81 115
2233.92 124
2234.02 135
2234.13 150
2234.24 166
2234.35 181
2234.46 195
2234.57 204
2234.67 207
2234.78 203
2234.89 192
2235.00 174
2235.11 154
2235.22 133
2235.32 117
2235.43 106
2235.54 102
2235.65 104
2235.76 108
2235.87 112
2235.97 113
2236.08 108
2236.19 98
2236.30 84
2236.41 67
2236.52 51
2236.63 37
2236.73 24
2236.84 15
2236.95 10
2237.06 9
2237.17 12
2237.28 22
2237.38 38
2237.49 57
2237.60 79
2237.71 99
2237.82 114
2237.93 123
2238.03 124
2238.14 118
2238.25 108
2238.36 95
2238.47 83
2238.58 71
2238.69 63
2238.79 56
2238.90 50
2239.01 46
2239.12 43
2239.23 39
2239.34 36
2239.44 35
2239.55 34
2239.66 36
2239.77 38
2239.88 42
2239.99 46
2240.10 50
2240.20 52
2240.31 52
2240.42 47
2240.53 38
2240.64 25
2240.75 8
2240.86 0
2240.96 0
2241.07 0
2241.18 0
2241.29 0
2241.40 0
2241.51 0
2241.61 7
2241.72 38
2241.83 66
2241.94 88
2242.05 100
2242.16 104
2242.27 99
2242.37 91
2242.48 81
2242.59 73
2242.70 69
2242.81 71
2242.92 76
2243.03 85
2243.13 95
2243.24 106
2243.35 115
2243.46 121
2243.57 124
2243.68 121
2243.79 114
2243.89 101
2244.00 84
2244.11 66
2244.22 48
2244.33 34
2244.44 25
2244.55 22
2244.65 23
2244.76 29
2244.87 35
2244.98 40
2245.09 43
2245.20 44
2245.31 44
2245.42 42
2245.52 43
2245.63 45
2245.74 51
2245.85 61
2245.96 74
2246.07 91
2246.18 111
2246.28 133
2246.39 156
2246.50 177
2246.61 195
2246.72 206
2246.83 210
2246.94 205
2247.04 192
2247.15 173
2247.26 150
2247.37 126
2247.48 103
2247.59 82
2247.70 66
2247.81 53
2247.91 43
2248.02 36
2248.13 31
2248.24 30
2248.35 32
2248.46 36
2248.57 43
2248.68 53
2248.78 63
2248.89 73
2249.00 79
2249.11 82
2249.22 80
2249.33 74
2249.44 64
2249.54 53
2249.65 42
2249.76 33
2249.87 28
2249.98 30
2250.09 36
2250.20 46
2250.31 59
2250.41 71
2250.52 81
2250.63 86
2250.74 87
2250.85 82
2250.96 73
2251.07 60
2251.18 47
2251.28 33
2251.39 20
2251.50 9
2251.61 0
2251.72 0
2251.83 0
2251.94 0
2252.05 0
2252.15 0
2252.26 8
2252.37 29
2252.48 55
2252.59 84
2252.70 113
2252.81 139
2252.92 159
2253.03 172
2253.13 180
2253.24 182
2253.35 183
2253.46 183
2253.57 184
2253.68 186
2253.79 188
2253.90 189
2254.00 189
2254.11 186
2254.22 180
2254.33 171
2254.44 160
2254.55 147
2254.66 131
2254.77 114
2254.88 98
2254.98 85
2255.09 76
2255.20 74
2255.31 78
2255.42 89
2255.53 102
2255.64 115
2255.75 123
2255.86 125
2255.96 119
2256.07 107
2256.18 92
2256.29 75
2256.40 61
2256.51 50
2256.62 43
2256.73 40
2256.84 41
2256.94 46
2257.05 54
2257.16 65
2257.27 78
2257.38 91
2257.49 105
2257.60 116
2257.71 127
2257.82 136
2257.92 144
2258.03 153
2258.14 161
2258.25 167
2258.36 169
2258.47 165
2258.58 155
2258.69 138
2258.80 117
2258.90 95
2259.01 74
2259.12 58
2259.23 47
2259.34 41
2259.45 37
2259.56 33
2259.67 28
2259.78 20
2259.89 10
2259.99 0
2260.10 0
2260.21 0
2260.32 0
2260.43 0
2260.54 0
2260.65 0
2260.76 0
2260.87 1
2260.98 11
2261.08 23
2261.19 37
2261.30 53
2261.41 71
2261.52 90
2261.63 110
2261.74 128
2261.85 144
2261.96 157
2262.07 168
2262.17 177
2262.28 185
2262.39 193
2262.50 199
2262.61 203
2262.72 205
2262.83 202
2262.94 196
2263.05 187
2263.16 176
2263.26 166
2263.37 156
2263.48 147
2263.59 140
2263.70 132
2263.81 124
2263.92 114
2264.03 101
2264.14 87
2264.25 74
2264.36 64
2264.46 56
2264.57 52
2264.68 51
2264.79 53
2264.90 57
2265.01 60
2265.12 63
2265.23 66
2265.34 68
2265.45 70
2265.56 71
2265.66 72
2265.77 71
2265.88 69
2265.99 64
2266.10 55
2266.21 44
2266.32 29
2266.43 13
2266.54 0
2266.65 0
2266.76 0
2266.87 0
2266.97 0
2267.08 0
2267.19 0
2267.30 0
2267.41 9
2267.52 29
2267.63 47
2267.74 61
2267.85 71
2267.96 76
2268.07 77
2268.17 74
2268.28 67
2268.39 58
2268.50 47
2268.61 35
2268.72 25
2268.83 18
2268.94 17
2269.05 21
2269.16 30
2269.27 41
2269.38 52
2269.49 60
2269.59 63
2269.70 60
2269.81 53
2269.92 44
2270.03 34
2270.14 26
2270.25 21
2270.36 18
2270.47 18
2270.58 18
2270.69 20
2270.80 22
2270.91 25
2271.01 28
2271.12 31
2271.23 32
2271.34 31
2271.45 26
2271.56 18
2271.67 8
2271.78 0
2271.89 0
2272.00 0
2272.11 1
2272.22 13
2272.33 30
2272.43 47
2272.54 63
2272.65 75
2272.76 81
2272.87 84
2272.98 83
2273.09 79
2273.20 75
2273.31 70
2273.42 65
2273.53 60
2273.64 55
2273.75 51
2273.86 48
2273.96 47
2274.07 46
2274.18 46
2274.29 46
2274.40 46
2274.51 48
2274.62 53
2274.73 62
2274.84 75
2274.95 92
2275.06 110
2275.17 127
2275.28 139
2275.39 143
2275.50 138
2275.60 124
2275.71 103
2275.82 75
2275.93 45
2276.04 15
2276.15 0
2276.26 0
2276.37 0
2276.48 0
2276.59 0
2276.70 0
2276.81 0
2276.92 11
2277.03 41
2277.14 72
2277.25 100
2277.35 122
2277.46 134
2277.57 135
2277.68 125
2277.79 107
2277.90 82
2278.01 54
2278.12 28
2278.23 7
2278.34 0
2278.45 0
2278.56 0
2278.67 0
2278.78 0
2278.89 14
2279.00 31
2279.11 47
2279.21 60
2279.32 70
2279.43 76
2279.54 79
2279.65 80
2279.76 80
2279.87 79
2279.98 77
2280.09 72
2280.20 64
2280.31 53
2280.42 40
2280.53 27
2280.64 17
2280.75 13
2280.86 15
2280.97 22
2281.08 34
2281.19 46
2281.29 58
2281.40 66
2281.51 69
2281.62 66
2281.73 58
2281.84 46
2281.95 32
2282.06 18
2282.17 6
2282.28 0
2282.39 0
2282.50 0
2282.61 0
2282.72 0
2282.83 0
2282.94 0
2283.05 0
2283.16 0
2283.27 0
2283.38 0
2283.49 3
2283.59 14
2283.70 27
2283.81 42
2283.92 55
2284.03 68
2284.14 78
2284.25 87
2284.36 93
2284.47 99
2284.58 103
2284.69 104
2284.80 103
2284.91 98
2285.02 91
2285.13 83
2285.24 73
2285.35 64
2285.46 58
2285.57 54
2285.68 53
2285.79 54
2285.90 56
2286.01 58
2286.11 60
2286.22 61
2286.33 61
2286.44 60
2286.55 62
2286.66 65
2286.77 71
2286.88 82
2286.99 97
2287.10 115
2287.21 134
2287.32 152
2287.43 165
2287.54 171
2287.65 169
2287.76 159
2287.87 142
2287.98 123
2288.09 104
2288.20 88
2288.31 75
2288.42 69
2288.53 67
2288.64 70
2288.75 78
2288.86 90
2288.97 105
2289.08 123
2289.18 141
2289.29 158
2289.40 170
2289.51 175
2289.62 174
2289.73 166
2289.84 154
2289.95 140
2290.06 128
2290.17 121
2290.28 121
2290.39 125
2290.50 133
2290.61 141
2290.72 146
2290.83 148
2290.94 145
2291.05 140
2291.16 134
2291.27 131
2291.38 131
2291.49 134
2291.60 139
2291.71 146
2291.82 152
2291.93 157
2292.04 161
2292.15 162
2292.26 161
2292.37 158
2292.48 151
2292.59 143
2292.70 133
2292.81 122
2292.92 112
2293.03 104
2293.13 102
2293.24 104
2293.35 114
2293.46 129
2293.57 150
2293.68 174
2293.79 199
2293.90 222
2294.01 241
2294.12 256
2294.23 266
2294.34 269
2294.45 268
2294.56 263
2294.67 254
2294.78 244
2294.89 234
2295.00 226
2295.11 219
2295.22 217
2295.33 218
2295.44 223
2295.55 232
2295.66 242
2295.77 255
2295.88 268
2295.99 282
2296.10 294
2296.21 306
2296.32 315
2296.43 322
2296.54 325
2296.65 325
2296.76 321
2296.87 315
2296.98 307
2297.09 299
2297.20 291
2297.31 284
2297.42 280
2297.53 277
2297.64 274
2297.75 271
2297.86 267
2297.97 259
2298.08 248
2298.19 232
2298.30 213
2298.41 190
2298.52 165
2298.63 141
2298.74 118
2298.85 98
2298.96 80
2299.07 66
2299.18 55
2299.29 46
2299.40 39
2299.51 34
2299.62 31
2299.73 30
2299.84 31
2299.95 36
2300.06 45
2300.17 56
2300.28 69
2300.39 83
2300.50 96
2300.61 107
2300.72 115
2300.83 121
2300.94 123
2301.05 122
2301.16 121
2301.27 119
2301.38 118
2301.49 119
2301.60 122
2301.71 127
2301.82 133
2301.93 141
2302.04 148
2302.15 156
2302.26 163
2302.37 171
2302.48 178
2302.59 185
2302.70 191
2302.81 196
2302.92 199
2303.03 201
2303.14 200
2303.25 197
2303.36 193
2303.47 188
2303.58 180
2303.69 171
2303.80 161
2303.91 149
2304.02 138
2304.13 128
2304.24 121
2304.35 115
2304.46 111
2304.57 108
2304.68 105
2304.79 101
2304.90 97
2305.01 93
2305.12 89
2305.23 85
2305.34 82
2305.45 79
2305.56 73
2305.67 65
2305.78 55
2305.89 44
2306.00 33
2306.11 26
2306.22 24
2306.33 27
2306.44 36
2306.55 48
2306.66 61
2306.77 74
2306.88 86
2306.99 96
2307.10 107
2307.21 117
2307.32 126
2307.43 133
2307.54 136
2307.65 133
2307.76 125
2307.87 111
2307.98 95
2308.09 78
2308.20 64
2308.31 54
2308.42 48
2308.53 45
2308.64 44
2308.75 43
2308.86 41
2308.97 38
2309.08 32
2309.19 25
2309.30 15
2309.41 6
2309.52 0
2309.63 0
2309.74 0
2309.85 0
2309.96 0
2310.07 0
2310.18 0
2310.29 0
2310.40 2
2310.51 12
2310.62 21
2310.73 32
2310.84 43
2310.95 57
2311.06 71
2311.17 86
2311.28 101
2311.39 115
2311.50 126
2311.61 134
2311.72 139
2311.83 141
2311.94 141
2312.05 139
2312.17 136
2312.28 131
2312.39 125
2312.50 116
2312.61 106
2312.72 95
2312.83 84
2312.94 75
2313.05 69
2313.16 66
2313.27 66
2313.38 68
2313.49 71
2313.60 74
2313.71 77
2313.82 79
2313.93 81
2314.04 84
2314.15 90
2314.26 98
2314.37 109
2314.48 121
2314.59 133
2314.70 143
2314.81 150
2314.92 153
2315.03 153
2315.14 150
2315.25 147
2315.36 144
2315.47 143
2315.58 144
2315.69 147
2315.80 152
2315.91 158
2316.02 164
2316.13 171
2316.25 179
2316.36 189
2316.47 199
2316.58 208
2316.69 215
2316.80 218
2316.91 214
2317.02 204
2317.13 187
2317.24 166
2317.35 144
2317.46 123
2317.57 107
2317.68 97
2317.79 92
2317.90 92
2318.01 94
2318.12 96
2318.23 97
2318.34 98
2318.45 101
2318.56 107
2318.67 118
2318.78 134
2318.89 155
2319.00 176
2319.11 195
2319.23 208
2319.34 212
2319.45 208
2319.56 195
2319.67 176
2319.78 152
2319.89 126
2320.00 98
2320.11 72
2320.22 47
2320.33 26
2320.44 10
2320.55 0
2320.66 0
2320.77 0
2320.88 0
2320.99 0
2321.10 1
2321.21 3
2321.32 4
2321.43 3
2321.54 2
2321.65 1
2321.76 1
2321.88 2
2321.99 4
2322.10 6
2322.21 6
2322.32 4
2322.43 1
2322.54 0
2322.65 0
2322.76 0
2322.87 0
2322.98 0
2323.09 12
2323.20 32
2323.31 55
2323.42 80
2323.53 103
2323.64 122
2323.75 134
2323.86 139
2323.97 138
2324.09 134
2324.20 128
2324.31 123
2324.42 120
2324.53 119
2324.64 117
2324.75 114
2324.86 107
2324.97 99
2325.08 89
2325.19 81
2325.30 75
2325.41 75
2325.52 80
2325.63 89
2325.74 100
2325.85 112
2325.96 122
2326.07 127
2326.19 128
2326.30 122
2326.41 111
2326.52 95
2326.63 74
2326.74 52
2326.85 31
2326.96 12
2327.07 0
2327.18 0
2327.29 0
2327.40 0
2327.51 7
2327.62 17
2327.73 27
2327.84 37
2327.95 44
2328.07 50
2328.18 54
2328.29 57
2328.40 59
2328.51 60
2328.62 59
2328.73 58
2328.84 55
2328.95 50
2329.06 44
2329.17 36
2329.28 27
2329.39 18
2329.50 12
2329.61 7
2329.72 7
2329.84 10
2329.95 14
2330.06 18
2330.17 20
2330.28 18
2330.39 12
2330.50 3
2330.61 0
2330.72 0
2330.83 0
2330.94 0
2331.05 0
2331.16 0
2331.27 0
2331.38 4
2331.50 9
2331.61 13
2331.72 16
2331.83 19
2331.94 23
2332.05 28
2332.16 34
2332.27 39
2332.38 43
2332.49 44
2332.60 40
2332.71 33
2332.82 23
2332.93 12
2333.05 0
2333.16 0
2333.27 0
2333.38 0
2333.49 0
2333.60 0
2333.71 0
2333.82 0
2333.93 0
2334.04 10
2334.15 21
2334.26 35
2334.37 49
2334.48 65
2334.60 81
2334.71 97
2334.82 111
2334.93 121
2335.04 127
2335.15 128
2335.26 125
2335.37 119
2335.48 113
2335.59 109
2335.70 108
2335.81 109
2335.92 113
2336.04 119
2336.15 124
2336.26 129
2336.37 133
2336.48 136
2336.59 141
2336.70 147
2336.81 154
2336.92 164
2337.03 175
2337.14 187
2337.25 199
2337.37 208
2337.48 215
2337.59 219
2337.70 219
2337.81 216
2337.92 211
2338.03 206
2338.14 202
2338.25 199
2338.36 197
2338.47 196
2338.58 195
2338.70 192
2338.81 188
2338.92 181
2339.03 173
2339.14 164
2339.25 156
2339.36 148
2339.47 141
2339.58 134
2339.69 130
2339.80 127
2339.92 127
2340.03 131
2340.14 137
2340.25 145
2340.36 152
2340.47 154
2340.58 151
2340.69 141
2340.80 126
2340.91 109
2341.02 93
2341.14 81
2341.25 74
2341.36 73
2341.47 75
2341.58 78
2341.69 79
2341.80 77
2341.91 71
2342.02 63
2342.13 54
2342.24 47
2342.36 43
2342.47 42
2342.58 43
2342.69 44
2342.80 45
2342.91 43
2343.02 39
2343.13 33
2343.24 26
2343.35 19
2343.47 15
2343.58 14
2343.69 15
2343.80 18
2343.91 20
2344.02 21
2344.13 20
2344.24 16
2344.35 10
2344.46 6
2344.57 4
2344.69 6
2344.80 13
2344.91 24
2345.02 38
2345.13 53
2345.24 68
2345.35 82
2345.46 93
2345.57 101
2345.68 106
2345.80 105
2345.91 100
2346.02 90
2346.13 76
2346.24 60
2346.35 44
2346.46 31
2346.57 23
2346.68 21
2346.80 23
2346.91 27
2347.02 31
2347.13 33
2347.24 30
2347.35 23
2347.46 12
2347.57 0
2347.68 0
2347.79 0
2347.91 0
2348.02 0
2348.13 0
2348.24 0
2348.35 0
2348.46 2
2348.57 12
2348.68 22
2348.79 33
2348.91 43
2349.02 52
2349.13 58
2349.24 62
2349.35 62
2349.46 60
2349.57 55
2349.68 50
2349.79 47
2349.91 46
2350.02 49
2350.13 53
2350.24 59
2350.35 62
2350.46 62
2350.57 58
2350.68 49
2350.79 38
2350.91 26
2351.02 17
2351.13 12
2351.24 13
2351.35 21
2351.46 34
2351.57 52
2351.68 73
2351.80 94
2351.91 113
2352.02 130
2352.13 141
2352.24 147
2352.35 147
2352.46 142
2352.57 133
2352.68 125
2352.80 118
2352.91 116
2353.02 119
2353.13 127
2353.24 137
2353.35 149
2353.46 158
2353.57 163
2353.69 163
2353.80 158
2353.91 151
2354.02 144
2354.13 139
2354.24 137
2354.35 138
2354.46 139
2354.58 140
2354.69 137
2354.80 131
2354.91 122
2355.02 110
2355.13 99
2355.24 88
2355.35 80
2355.47 75
2355.58 73
2355.69 73
2355.80 76
2355.91 81
2356.02 86
2356.13 91
2356.24 95
2356.36 96
2356.47 94
2356.58 91
2356.69 89
2356.80 90
2356.91 97
2357.02 111
2357.13 131
2357.25 157
2357.36 184
2357.47 212
2357.58 237
2357.69 259
2357.80 280
2357.91 299
2358.03 319
2358.14 337
2358.25 352
2358.36 362
2358.47 364
2358.58 357
2358.69 341
2358.80 318
2358.92 292
2359.03 268
2359.14 247
2359.25 233
2359.36 224
2359.47 218
2359.58 212
2359.70 205
2359.81 195
2359.92 180
2360.03 161
2360.14 141
2360.25 118
2360.36 95
2360.47 73
2360.59 54
2360.70 40
2360.81 34
2360.92 37
2361.03 49
2361.14 68
2361.25 92
2361.37 116
2361.48 136
2361.59 149
2361.70 155
2361.81 154
2361.92 150
2362.03 144
2362.15 136
2362.26 127
2362.37 117
2362.48 103
2362.59 86
2362.70 65
2362.81 44
2362.93 23
2363.04 7
2363.15 0
2363.26 0
2363.37 0
2363.48 0
2363.59 0
2363.71 0
2363.82 0
2363.93 0
2364.04 0
2364.15 0
2364.26 6
2364.37 19
2364.49 34
2364.60 49
2364.71 61
2364.82 69
2364.93 73
2365.04 75
2365.15 76
2365.27 76
2365.38 78
2365.49 81
2365.60 85
2365.71 91
2365.82 98
2365.94 104
2366.05 109
2366.16 111
2366.27 110
2366.38 107
2366.49 102
2366.60 95
2366.72 88
2366.83 82
2366.94 76
2367.05 69
2367.16 61
2367.27 51
2367.38 42
2367.50 34
2367.61 28
2367.72 26
2367.83 28
2367.94 34
2368.05 41
2368.17 49
2368.28 56
2368.39 61
2368.50 62
2368.61 61
2368.72 56
2368.84 49
2368.95 42
2369.06 37
2369.17 35
2369.28 37
2369.39 45
2369.50 59
2369.62 76
2369.73 96
2369.84 114
2369.95 130
2370.06 143
2370.17 153
2370.29 160
2370.40 167
2370.51 174
2370.62 183
2370.73 193
2370.84 203
2370.96 210
2371.07 216
2371.18 217
2371.29 212
2371.40 203
2371.51 189
2371.63 172
2371.74 155
2371.85 139
2371.96 127
2372.07 120
2372.18 118
2372.30 120
2372.41 123
2372.52 124
2372.63 122
2372.74 116
2372.85 107
2372.97 98
2373.08 89
2373.19 85
2373.30 85
2373.41 90
2373.52 97
2373.64 104
2373.75 111
2373.86 116
2373.97 120
2374.08 121
2374.19 121
2374.31 121
2374.42 120
2374.53 118
2374.64 116
2374.75 114
2374.86 114
2374.98 115
2375.09 118
2375.20 123
2375.31 129
2375.42 134
2375.53 139
2375.65 141
2375.76 139
2375.87 135
2375.98 129
2376.09 120
2376.20 112
2376.32 103
2376.43 96
2376.54 90
2376.65 87
2376.76 85
2376.88 85
2376.99 87
2377.10 91
2377.21 95
2377.32 100
2377.43 104
2377.55 106
2377.66 107
2377.77 106
2377.88 103
2377.99 99
2378.10 94
2378.22 90
2378.33 87
2378.44 85
2378.55 83
2378.66 82
2378.78 79
2378.89 75
2379.00 68
2379.11 60
2379.22 51
2379.33 41
2379.45 30
2379.56 21
2379.67 12
2379.78 4
2379.89 0
2380.01 0
2380.12 0
2380.23 0
2380.34 0
2380.45 0
2380.56 0
2380.68 0
2380.79 3
2380.90 6
2381.01 9
2381.12 10
2381.24 11
2381.35 12
2381.46 13
2381.57 14
2381.68 15
2381.80 16
2381.91 15
2382.02 12
2382.13 7
2382.24 1
2382.35 0
2382.47 0
2382.58 0
2382.69 0
2382.80 0
2382.91 0
2383.03 3
2383.14 15
2383.25 28
2383.36 40
2383.47 51
2383.59 60
2383.70 67
2383.81 71
2383.92 73
2384.03 74
2384.15 76
2384.26 80
2384.37 87
2384.48 97
2384.59 108
2384.70 119
2384.82 129
2384.93 136
2385.04 140
2385.15 139
2385.26 135
2385.38 127
2385.49 115
2385.60 100
2385.71 81
2385.82 60
2385.94 40
2386.05 21
2386.16 5
2386.27 0
2386.38 0
2386.50 0
2386.61 0
2386.72 0
2386.83 0
2386.94 0
2387.06 0
2387.17 0
2387.28 0
2387.39 2
2387.50 13
2387.62 28
2387.73 46
2387.84 64
2387.95 79
2388.06 89
2388.18 95
2388.29 96
2388.40 93
2388.51 89
2388.62 85
2388.74 82
2388.85 79
2388.96 74
2389.07 66
2389.18 55
2389.30 42
2389.41 28
2389.52 19
2389.63 15
2389.75 19
2389.86 30
2389.97 46
2390.08 63
2390.19 79
2390.31 89
2390.42 92
2390.53 89
2390.64 82
2390.75 72
2390.87 62
2390.98 55
2391.09 53
2391.20 54
2391.31 58
2391.43 63
2391.54 66
2391.65 67
2391.76 66
2391.87 64
2391.99 62
2392.10 61
2392.21 62
2392.32 66
2392.44 72
2392.55 80
2392.66 88
2392.77 97
2392.88 104
2393.00 109
2393.11 112
2393.22 112
2393.33 109
2393.44 106
2393.56 104
2393.67 103
2393.78 104
2393.89 106
2394.01 105
2394.12 100
2394.23 89
2394.34 72
2394.45 52
2394.57 34
2394.68 22
2394.79 20
2394.90 30
2395.02 49
2395.13 75
2395.24 102
2395.35 127
2395.46 147
2395.58 161
2395.69 169
2395.80 175
2395.91 180
2396.02 185
2396.14 191
2396.25 197
2396.36 200
2396.47 201
2396.59 198
2396.70 192
2396.81 182
2396.92 170
2397.03 157
2397.15 145
2397.26 132
2397.37 120
2397.48 107
2397.60 93
2397.71 78
2397.82 62
2397.93 46
2398.05 32
2398.16 22
2398.27 17
2398.38 18
2398.49 25
2398.61 37
2398.72 53
2398.83 69
2398.94 85
2399.06 99
2399.17 109
2399.28 115
2399.39 118
2399.50 118
2399.62 115
2399.73 108
2399.84 100
2399.95 90
2400.07 78
2400.18 67
2400.29 55
2400.40 44
2400.52 36
2400.63 29
2400.74 26
2400.85 24
2400.96 25
2401.08 25
2401.19 25
2401.30 24
2401.41 21
2401.53 17
2401.64 12
2401.75 8
2401.86 4
2401.98 2
2402.09 1
2402.20 0
2402.31 0
2402.43 0
2402.54 0
2402.65 0
2402.76 0
2402.87 0
2402.99 0
2403.10 5
2403.21 22
2403.32 44
2403.44 69
2403.55 94
2403.66 116
2403.77 133
2403.89 145
2404.00 151
2404.11 153
2404.22 151
2404.34 148
2404.45 144
2404.56 141
2404.67 138
2404.79 134
2404.90 131
2405.01 127
2405.12 123
2405.24 118
2405.35 113
2405.46 109
2405.57 105
2405.68 104
2405.80 104
2405.91 106
2406.02 111
2406.13 118
2406.25 126
2406.36 135
2406.47 144
2406.58 153
2406.70 161
2406.81 166
2406.92 167
2407.03 165
2407.15 158
2407.26 148
2407.37 137
2407.48 126
2407.60 117
2407.71 112
2407.82 109
2407.93 109
2408.05 110
2408.16 111
2408.27 112
2408.38 112
2408.50 112
2408.61 114
2408.72 118
2408.83 126
2408.95 137
2409.06 153
2409.17 171
2409.28 189
2409.40 207
2409.51 222
2409.62 236
2409.73 247
2409.85 257
2409.96 267
2410.07 278
2410.18 292
2410.30 307
2410.41 322
2410.52 337
2410.63 348
2410.75 352
2410.86 349
2410.97 336
2411.08 315
2411.20 287
2411.31 254
2411.42 220
2411.54 187
2411.65 157
2411.76 133
2411.87 116
2411.99 104
2412.10 98
2412.21 96
2412.32 98
2412.44 102
2412.55 107
2412.66 111
2412.77 116
2412.89 121
2413.00 126
2413.11 132
2413.22 139
2413.34 145
2413.45 149
2413.56 149
2413.67 142
2413.79 129
2413.90 111
2414.01 90
2414.13 68
2414.24 48
2414.35 31
2414.46 18
2414.58 8
2414.69 0
2414.80 0
2414.91 0
2415.03 0
2415.14 0
2415.25 0
2415.36 0
2415.48 0
2415.59 5
2415.70 10
2415.81 11
2415.93 11
2416.04 9
2416.15 7
2416.27 8
2416.38 14
2416.49 25
2416.60 41
2416.72 60
2416.83 80
2416.94 99
2417.05 115
2417.17 126
2417.28 134
2417.39 140
2417.51 146
2417.62 152
2417.73 161
2417.84 171
2417.96 181
2418.07 189
2418.18 193
2418.29 194
2418.41 193
2418.52 193
2418.63 197
2418.75 206
2418.86 222
2418.97 244
2419.08 268
2419.20 292
2419.31 314
2419.42 329
2419.53 339
2419.65 341
2419.76 336
2419.87 325
2419.99 309
2420.10 290
2420.21 269
2420.32 251
2420.44 238
2420.55 234
2420.66 239
2420.78 255
2420.89 279
2421.00 308
2421.11 340
2421.23 370
2421.34 397
2421.45 419
2421.56 437
2421.68 451
2421.79 462
2421.90 469
2422.02 471
2422.13 469
2422.24 461
2422.35 447
2422.47 430
2422.58 411
2422.69 394
2422.81 382
2422.92 375
2423.03 372
2423.14 371
2423.26 371
2423.37 368
2423.48 361
2423.60 348
2423.71 330
2423.82 311
2423.93 292
2424.05 276
2424.16 265
2424.27 261
2424.39 265
2424.50 275
2424.61 288
2424.72 304
2424.84 319
2424.95 332
2425.06 344
2425.18 354
2425.29 364
2425.40 376
2425.51 389
2425.63 401
2425.74 410
2425.85 412
2425.97 406
2426.08 390
2426.19 366
2426.31 337
2426.42 307
2426.53 280
2426.64 259
2426.76 245
2426.87 236
2426.98 230
2427.10 227
2427.21 223
2427.32 218
2427.43 211
2427.55 203
2427.66 193
2427.77 182
2427.89 168
2428.00 151
2428.11 131
2428.23 108
2428.34 82
2428.45 57
2428.56 34
2428.68 13
2428.79 0
2428.90 0
2429.02 0
2429.13 0
2429.24 0
2429.35 0
2429.47 0
2429.58 0
2429.69 0
2429.81 7
2429.92 26
2430.03 47
2430.15 67
2430.26 84
2430.37 96
2430.48 102
2430.60 102
2430.71 97
2430.82 89
2430.94 81
2431.05 73
2431.16 67
2431.28 64
2431.39 64
2431.50 67
2431.62 75
2431.73 85
2431.84 98
2431.95 111
2432.07 122
2432.18 129
2432.29 129
2432.41 123
2432.52 112
2432.63 99
2432.75 87
2432.86 76
2432.97 69
2433.08 66
2433.20 64
2433.31 63
2433.42 63
2433.54 64
2433.65 68
2433.76 79
2433.88 96
2433.99 121
2434.10 150
2434.22 182
2434.33 213
2434.44 239
2434.56 259
2434.67 271
2434.78 277
2434.89 279
2435.01 279
2435.12 277
2435.23 273
2435.35 267
2435.46 258
2435.57 245
2435.69 228
2435.80 208
2435.91 188
2436.03 169
2436.14 153
2436.25 143
2436.37 137
2436.48 137
2436.59 141
2436.70 147
2436.82 154
2436.93 160
2437.04 164
2437.16 164
2437.27 160
2437.38 153
2437.50 142
2437.61 129
2437.72 115
2437.84 103
2437.95 95
2438.06 92
2438.18 95
2438.29 103
2438.40 112
2438.52 121
2438.63 127
2438.74 127
2438.86 120
2438.97 107
2439.08 89
2439.20 71
2439.31 57
2439.42 51
2439.53 55
2439.65 66
2439.76 84
2439.87 103
2439.99 118
2440.10 127
2440.21 128
2440.33 122
2440.44 112
2440.55 101
2440.67 93
2440.78 88
2440.89 89
2441.01 93
2441.12 100
2441.23 107
2441.35 113
2441.46 119
2441.57 123
2441.69 128
2441.80 135
2441.91 144
2442.03 154
2442.14 165
2442.25 175
2442.37 181
2442.48 183
2442.59 178
2442.71 168
2442.82 153
2442.93 136
2443.05 118
2443.16 102
2443.27 92
2443.39 88
2443.50 90
2443.61 97
2443.73 107
2443.84 117
2443.95 127
2444.07 134
2444.18 139
2444.29 140
2444.41 138
2444.52 133
2444.63 124
2444.75 111
2444.86 94
2444.97 75
2445.09 55
2445.20 38
2445.31 26
2445.43 20
2445.54 21
2445.65 27
2445.77 38
2445.88 50
2445.99 62
2446.11 74
2446.22 84
2446.33 91
2446.45 94
2446.56 92
2446.67 84
2446.79 71
2446.90 53
2447.01 34
2447.13 16
2447.24 1
2447.35 0
2447.47 0
2447.58 0
2447.69 5
2447.81 17
2447.92 29
2448.03 40
2448.15 48
2448.26 53
2448.37 53
2448.49 50
2448.60 44
2448.71 37
2448.83 30
2448.94 24
2449.06 21
2449.17 19
2449.28 17
2449.40 14
2449.51 8
2449.62 0
2449.74 0
2449.85 0
2449.96 0
2450.08 0
2450.19 0
2450.30 0
2450.42 0
2450.53 7
2450.64 13
2450.76 18
2450.87 22
2450.98 26
2451.10 31
2451.21 39
2451.32 50
2451.44 61
2451.55 72
2451.67 82
2451.78 91
2451.89 98
2452.01 106
2452.12 117
2452.23 130
2452.35 147
2452.46 166
2452.57 187
2452.69 206
2452.80 223
2452.91 235
2453.03 241
2453.14 242
2453.25 239
2453.37 235
2453.48 231
2453.60 228
2453.71 227
2453.82 225
2453.94 223
2454.05 220
2454.16 215
2454.28 209
2454.39 202
2454.50 197
2454.62 191
2454.73 186
2454.84 178
2454.96 168
2455.07 154
2455.19 137
2455.30 118
2455.41 99
2455.53 81
2455.64 67
2455.75 56
2455.87 47
2455.98 40
2456.09 33
2456.21 26
2456.32 17
2456.43 8
2456.55 0
2456.66 0
2456.78 0
2456.89 0
2457.00 0
2457.12 7
2457.23 21
2457.34 36
2457.46 48
2457.57 55
2457.68 57
2457.80 54
2457.91 47
2458.03 39
2458.14 32
2458.25 27
2458.37 27
2458.48 30
2458.59 37
2458.71 47
2458.82 58
2458.93 70
2459.05 80
2459.16 89
2459.28 97
2459.39 102
2459.50 107
2459.62 111
2459.73 113
2459.84 115
2459.96 115
2460.07 114
2460.19 112
2460.30 109
2460.41 106
2460.53 104
2460.64 103
2460.75 102
2460.87 104
2460.98 106
2461.10 111
2461.21 118
2461.32 125
2461.44 135
2461.55 145
2461.66 155
2461.78 163
2461.89 171
2462.01 177
2462.12 183
2462.23 188
2462.35 192
2462.46 195
2462.57 196
2462.69 196
2462.80 195
2462.92 192
2463.03 191
2463.14 191
2463.26 194
2463.37 200
2463.48 208
2463.60 216
2463.71 225
2463.83 234
2463.94 243
2464.05 251
2464.17 259
2464.28 266
2464.39 271
2464.51 274
2464.62 276
2464.74 275
2464.85 273
2464.96 271
2465.08 270
2465.19 272
2465.31 277
2465.42 283
2465.53 291
2465.65 299
2465.76 307
2465.87 314
2465.99 319
2466.10 324
2466.22 328
2466.33 330
2466.44 331
2466.56 330
2466.67 327
2466.78 323
2466.90 318
2467.01 313
2467.13 310
2467.24 309
2467.35 310
2467.47 310
2467.58 310
2467.70 306
2467.81 299
2467.92 288
2468.04 274
2468.15 260
2468.27 247
2468.38 236
2468.49 228
2468.61 221
2468.72 215
2468.83 208
2468.95 198
2469.06 185
2469.18 168
2469.29 148
2469.40 125
2469.52 102
2469.63 79
2469.75 58
2469.86 39
2469.97 24
2470.09 14
2470.20 9
2470.32 9
2470.43 15
2470.54 25
2470.66 38
2470.77 51
2470.89 64
2471.00 72
2471.11 77
2471.23 77
2471.34 74
2471.46 69
2471.57 63
2471.68 58
2471.80 55
2471.91 55
2472.03 56
2472.14 59
2472.25 61
2472.37 63
2472.48 64
2472.60 62
2472.71 59
2472.82 55
2472.94 51
2473.05 47
2473.17 43
2473.28 41
2473.39 40
2473.51 40
2473.62 42
2473.74 46
2473.85 51
2473.96 57
2474.08 65
2474.19 74
2474.31 84
2474.42 94
2474.53 106
2474.65 117
2474.76 127
2474.88 135
2474.99 142
2475.10 146
2475.22 147
2475.33 147
2475.45 144
2475.56 139
2475.67 129
2475.79 116
2475.90 99
2476.02 77
2476.13 52
2476.24 27
2476.36 4
2476.47 0
2476.59 0
2476.70 0
2476.81 0
2476.93 0
2477.04 13
2477.16 27
2477.27 37
2477.39 40
2477.50 37
2477.61 27
2477.73 14
2477.84 0
2477.96 0
2478.07 0
2478.18 0
2478.30 0
2478.41 0
2478.53 0
2478.64 0
2478.75 4
2478.87 20
2478.98 37
2479.10 52
2479.21 64
2479.33 71
2479.44 73
2479.55 71
2479.67 65
2479.78 57
2479.90 49
2480.01 43
2480.12 40
2480.24 40
2480.35 42
2480.47 45
2480.58 47
2480.70 49
2480.81 48
2480.92 44
2481.04 38
2481.15 30
2481.27 21
2481.38 13
2481.49 5
2481.61 0
2481.72 0
2481.84 0
2481.95 0
2482.07 0
2482.18 0
2482.29 0
2482.41 0
2482.52 0
2482.64 1
2482.75 8
2482.87 13
2482.98 16
2483.09 15
2483.21 11
2483.32 5
2483.44 0
2483.55 0
2483.66 0
2483.78 0
2483.89 3
2484.01 14
2484.12 26
2484.24 38
2484.35 48
2484.46 55
2484.58 59
2484.69 61
2484.81 63
2484.92 65
2485.04 69
2485.15 74
2485.26 81
2485.38 87
2485.49 92
2485.61 93
2485.72 90
2485.84 84
2485.95 76
2486.06 70
2486.18 66
2486.29 67
2486.41 71
2486.52 77
2486.64 84
2486.75 91
2486.86 96
2486.98 98
2487.09 99
2487.21 96
2487.32 91
2487.44 82
2487.55 67
2487.67 47
2487.78 22
2487.89 0
2488.01 0
2488.12 0
2488.24 0
2488.35 0
2488.47 0
2488.58 0
2488.69 0
2488.81 13
2488.92 45
2489.04 75
2489.15 101
2489.27 122
2489.38 139
2489.49 153
2489.61 166
2489.72 180
2489.84 195
2489.95 210
2490.07 224
2490.18 234
2490.30 240
2490.41 241
2490.52 237
2490.64 230
2490.75 220
2490.87 211
2490.98 202
2491.10 195
2491.21 188
2491.33 181
2491.44 174
2491.55 167
2491.67 161
2491.78 157
2491.90 157
2492.01 160
2492.13 167
2492.24 175
2492.36 182
2492.47 186
2492.58 186
2492.70 183
2492.81 179
2492.93 176
2493.04 177
2493.16 181
2493.27 189
2493.39 200
2493.50 211
2493.61 220
2493.73 225
2493.84 225
2493.96 223
2494.07 220
2494.19 218
2494.30 219
2494.42 222
2494.53 228
2494.64 236
2494.76 244
2494.87 250
2494.99 255
2495.10 260
2495.22 263
2495.33 267
2495.45 272
2495.56 276
2495.68 280
2495.79 283
2495.90 283
2496.02 279
2496.13 270
2496.25 257
2496.36 241
2496.48 223
2496.59 205
2496.71 192
2496.82 185
2496.94 185
2497.05 194
2497.16 208
2497.28 226
2497.39 242
2497.51 254
2497.62 259
2497.74 258
2497.85 251
2497.97 239
2498.08 226
2498.20 215
2498.31 206
2498.42 199
2498.54 196
2498.65 193
2498.77 191
2498.88 189
2499.00 185
2499.11 180
2499.23 173
2499.34 167
2499.46 161
2499.57 157
2499.69 154
2499.80 153
2499.91 153
2500.03 153
2500.14 152
2500.26 149
2500.37 146
2500.49 143
2500.60 141
2500.72 141
2500.83 144
2500.95 147
2501.06 150
2501.18 149
2501.29 144
2501.40 133
2501.52 118
2501.63 100
2501.75 82
2501.86 68
2501.98 60
2502.09 58
2502.21 63
2502.32 72
2502.44 84
2502.55 96
2502.67 107
2502.78 114
2502.90 117
2503.01 117
2503.13 113
2503.24 106
2503.35 97
2503.47 87
2503.58 79
2503.70 73
2503.81 70
2503.93 70
2504.04 73
2504.16 80
2504.27 90
2504.39 103
2504.50 117
2504.62 131
2504.73 143
2504.85 150
2504.96 152
2505.08 147
2505.19 136
2505.30 121
2505.42 105
2505.53 90
2505.65 77
2505.76 69
2505.88 65
2505.99 66
2506.11 70
2506.22 76
2506.34 83
2506.45 89
2506.57 95
2506.68 99
2506.80 103
2506.91 107
2507.03 113
2507.14 120
2507.26 127
2507.37 135
2507.49 140
2507.60 142
2507.71 141
2507.83 134
2507.94 124
2508.06 112
2508.17 97
2508.29 84
2508.40 73
2508.52 67
2508.63 67
2508.75 73
2508.86 84
2508.98 98
2509.09 111
2509.21 121
2509.32 126
2509.44 125
2509.55 121
2509.67 114
2509.78 108
2509.90 102
2510.01 96
2510.13 89
2510.24 81
2510.36 71
2510.47 61
2510.59 52
2510.70 45
2510.82 41
2510.93 40
2511.05 39
2511.16 36
2511.28 29
2511.39 19
2511.50 6
2511.62 0
2511.73 0
2511.85 0
2511.96 0
2512.08 0
2512.19 2
2512.31 18
2512.42 34
2512.54 46
2512.65 55
2512.77 60
2512.88 61
2513.00 59
2513.11 53
2513.23 45
2513.34 35
2513.46 26
2513.57 18
2513.69 14
2513.80 15
2513.92 19
2514.03 26
2514.15 35
2514.26 43
2514.38 49
2514.49 52
2514.61 53
2514.72 52
2514.84 50
2514.95 48
2515.07 46
2515.18 43
2515.30 40
2515.41 35
2515.53 29
2515.64 22
2515.76 15
2515.87 9
2515.99 5
2516.10 3
2516.22 5
2516.33 7
2516.45 10
2516.56 11
2516.68 9
2516.79 6
2516.91 1
2517.02 0
2517.14 0
2517.25 0
2517.37 0
2517.48 0
2517.60 0
2517.71 0
2517.83 0
2517.94 8
2518.06 20
2518.17 32
2518.29 44
2518.40 54
2518.52 60
2518.63 62
2518.75 59
2518.86 55
2518.98 50
2519.09 47
2519.21 46
2519.32 47
2519.44 49
2519.55 51
2519.67 53
2519.78 53
2519.90 51
2520.01 48
2520.13 46
2520.24 45
2520.36 45
2520.47 46
2520.59 49
2520.70 52
2520.82 56
2520.93 59
2521.05 64
2521.16 69
2521.28 76
2521.39 83
2521.51 91
2521.63 97
2521.74 100
2521.86 99
2521.97 94
2522.09 87
2522.20 78
2522.32 70
2522.43 66
2522.55 68
2522.66 74
2522.78 85
2522.89 98
2523.01 111
2523.12 123
2523.24 134
2523.35 142
2523.47 149
2523.58 155
2523.70 162
2523.81 168
2523.93 174
2524.04 180
2524.16 185
2524.27 190
2524.39 194
2524.50 199
2524.62 205
2524.73 212
2524.85 221
2524.96 233
2525.08 247
2525.19 264
2525.31 282
2525.43 301
2525.54 317
2525.66 328
2525.77 332
2525.89 328
2526.00 314
2526.12 292
2526.23 264
2526.35 233
2526.46 202
2526.58 175
2526.69 152
2526.81 134
2526.92 121
2527.04 112
2527.15 104
2527.27 97
2527.38 90
2527.50 82
2527.61 75
2527.73 68
2527.85 62
2527.96 58
2528.08 55
2528.19 54
2528.31 53
2528.42 53
2528.54 53
2528.65 52
2528.77 52
2528.88 51
2529.00 51
2529.11 51
2529.23 52
2529.34 55
2529.46 61
2529.57 69
2529.69 81
2529.81 95
2529.92 109
2530.04 123
2530.15 135
2530.27 143
2530.38 148
2530.50 148
2530.61 148
2530.73 148
2530.84 149
2530.96 153
2531.07 160
2531.19 170
2531.30 179
2531.42 186
2531.53 191
2531.65 193
2531.77 192
2531.88 191
2532.00 192
2532.11 195
2532.23 202
2532.34 214
2532.46 230
2532.57 247
2532.69 264
2532.80 280
2532.92 294
2533.03 306
2533.15 314
2533.27 319
2533.38 323
2533.50 325
2533.61 326
2533.73 327
2533.84 329
2533.96 331
2534.07 336
2534.19 343
2534.30 352
2534.42 364
2534.53 380
2534.65 398
2534.77 419
2534.88 441
2535.00 463
2535.11 483
2535.23 497
2535.34 503
2535.46 499
2535.57 486
2535.69 466
2535.80 442
2535.92 418
2536.04 398
2536.15 385
2536.27 379
2536.38 378
2536.50 379
2536.61 380
2536.73 378
2536.84 373
2536.96 364
2537.07 353
2537.19 341
2537.31 328
2537.42 314
2537.54 300
2537.65 285
2537.77 268
2537.88 251
2538.00 233
2538.11 218
2538.23 206
2538.34 197
2538.46 190
2538.58 185
2538.69 179
2538.81 171
2538.92 159
2539.04 144
2539.15 128
2539.27 113
2539.38 100
2539.50 91
2539.62 85
2539.73 81
2539.85 78
2539.96 73
2540.08 66
2540.19 58
2540.31 51
2540.42 49
2540.54 54
2540.66 65
2540.77 83
2540.89 103
2541.00 122
2541.12 136
2541.23 142
2541.35 140
2541.46 129
2541.58 113
2541.70 93
2541.81 72
2541.93 52
2542.04 35
2542.16 25
2542.27 21
2542.39 25
2542.50 36
2542.62 53
2542.74 71
2542.85 88
2542.97 101
2543.08 107
2543.20 109
2543.31 108
2543.43 106
2543.55 107
2543.66 113
2543.78 123
2543.89 136
2544.01 149
2544.12 158
2544.24 164
2544.35 164
2544.47 161
2544.59 154
2544.70 146
2544.82 136
2544.93 124
2545.05 112
2545.16 99
2545.28 85
2545.40 74
2545.51 66
2545.63 61
2545.74 60
2545.86 60
2545.97 60
2546.09 59
2546.21 57
2546.32 54
2546.44 53
2546.55 56
2546.67 64
2546.78 76
2546.90 92
2547.01 109
2547.13 125
2547.25 138
2547.36 146
2547.48 148
2547.59 146
2547.71 141
2547.82 132
2547.94 123
2548.06 113
2548.17 104
2548.29 97
2548.40 92
2548.52 89
2548.63 88
2548.75 90
2548.87 94
2548.98 100
2549.10 105
2549.21 109
2549.33 110
2549.45 107
2549.56 101
2549.68 92
2549.79 82
2549.91 74
2550.02 69
2550.14 68
2550.26 70
2550.37 74
2550.49 77
2550.60 77
2550.72 74
2550.83 66
2550.95 56
2551.07 43
2551.18 30
2551.30 17
2551.41 6
2551.53 0
2551.64 0
2551.76 0
2551.88 0
2551.99 0
2552.11 0
2552.22 0
2552.34 0
2552.46 2
2552.57 5
2552.69 7
2552.80 10
2552.92 13
2553.03 17
2553.15 23
2553.27 30
2553.38 38
2553.50 46
2553.61 55
2553.73 63
2553.85 70
2553.96 76
2554.08 82
2554.19 87
2554.31 91
2554.42 95
2554.54 98
2554.66 99
2554.77 99
2554.89 97
2555.00 93
2555.12 86
2555.24 78
2555.35 69
2555.47 62
2555.58 56
2555.70 52
2555.82 52
2555.93 55
2556.05 62
2556.16 71
2556.28 82
2556.39 93
2556.51 104
2556.63 113
2556.74 119
2556.86 122
2556.97 123
2557.09 122
2557.21 121
2557.32 121
2557.44 122
2557.55 124
2557.67 125
2557.79 125
2557.90 124
2558.02 121
2558.13 116
2558.25 112
2558.37 109
2558.48 108
2558.60 109
2558.71 113
2558.83 118
2558.95 124
2559.06 130
2559.18 135
2559.29 137
2559.41 136
2559.53 133
2559.64 130
2559.76 127
2559.87 127
2559.99 132
2560.11 142
2560.22 156
2560.34 173
2560.45 191
2560.57 207
2560.69 219
2560.80 225
2560.92 225
2561.03 218
2561.15 207
2561.27 194
2561.38 183
2561.50 174
2561.61 170
2561.73 170
2561.85 171
2561.96 172
2562.08 171
2562.19 166
2562.31 158
2562.43 148
2562.54 138
2562.66 132
2562.77 130
2562.89 134
2563.01 141
2563.12 148
2563.24 154
2563.35 155
2563.47 149
2563.59 137
2563.70 119
2563.82 98
2563.93 78
2564.05 61
2564.17 52
2564.28 50
2564.40 55
2564.52 65
2564.63 78
2564.75 90
2564.86 101
2564.98 111
2565.10 121
2565.21 133
2565.33 149
2565.44 169
2565.56 194
2565.68 221
2565.79 248
2565.91 272
2566.02 291
2566.14 303
2566.26 310
2566.37 313
2566.49 311
2566.61 305
2566.72 297
2566.84 284
2566.95 267
2567.07 246
2567.19 223
2567.30 198
2567.42 175
2567.53 156
2567.65 141
2567.77 131
2567.88 123
2568.00 117
2568.12 110
2568.23 102
2568.35 94
2568.46 86
2568.58 80
2568.70 77
2568.81 76
2568.93 76
2569.04 75
2569.16 73
2569.28 69
2569.39 64
2569.51 61
2569.63 62
2569.74 69
2569.86 80
2569.97 94
2570.09 109
2570.21 123
2570.32 135
2570.44 145
2570.56 156
2570.67 166
2570.79 178
2570.90 190
2571.02 202
2571.14 211
2571.25 217
2571.37 217
2571.49 214
2571.60 208
2571.72 201
2571.83 194
2571.95 187
2572.07 181
2572.18 174
2572.30 166
2572.42 157
2572.53 148
2572.65 140
2572.76 134
2572.88 132
2573.00 134
2573.11 141
2573.23 151
2573.35 162
2573.46 174
2573.58 183
2573.69 191
2573.81 195
2573.93 198
2574.04 199
2574.16 199
2574.28 197
2574.39 195
2574.51 192
2574.63 188
2574.74 186
2574.86 185
2574.97 186
2575.09 189
2575.21 193
2575.32 198
2575.44 201
2575.56 201
2575.67 199
2575.79 193
2575.91 186
2576.02 177
2576.14 170
2576.25 165
2576.37 163
2576.49 164
2576.60 167
2576.72 172
2576.84 176
2576.95 181
2577.07 184
2577.19 187
2577.30 189
2577.42 192
2577.53 196
2577.65 202
2577.77 208
2577.88 215
2578.00 221
2578.12 225
2578.23 226
2578.35 226
2578.47 226
2578.58 229
2578.70 234
2578.81 242
2578.93 252
2579.05 262
2579.16 270
2579.28 274
2579.40 274
2579.51 270
2579.63 264
2579.75 258
2579.86 253
2579.98 250
2580.10 249
2580.21 249
2580.33 250
2580.44 249
2580.56 247
2580.68 241
2580.79 233
2580.91 222
2581.03 210
2581.14 198
2581.26 188
2581.38 183
2581.49 184
2581.61 190
2581.73 202
2581.84 219
2581.96 237
2582.08 255
2582.19 270
2582.31 281
2582.42 286
2582.54 285
2582.66 278
2582.77 268
2582.89 256
2583.01 244
2583.12 234
2583.24 229
2583.36 228
2583.47 230
2583.59 235
2583.71 239
2583.82 242
2583.94 243
2584.06 241
2584.17 238
2584.29 234
2584.41 232
2584.52 230
2584.64 229
2584.76 227
2584.87 223
2584.99 216
2585.11 207
2585.22 196
2585.34 184
2585.45 173
2585.57 163
2585.69 156
2585.80 150
2585.92 146
2586.04 142
2586.15 140
2586.27 140
2586.39 141
2586.50 145
2586.62 151
2586.74 159
2586.85 168
2586.97 178
2587.09 187
2587.20 197
2587.32 205
2587.44 212
2587.55 215
2587.67 214
2587.79 208
2587.90 199
2588.02 188
2588.14 178
2588.25 173
2588.37 175
2588.49 185
2588.60 200
2588.72 216
2588.84 230
2588.95 237
2589.07 235
2589.19 225
2589.30 207
2589.42 185
2589.54 162
2589.65 141
2589.77 125
2589.89 114
2590.00 109
2590.12 108
2590.24 110
2590.35 113
2590.47 115
2590.59 115
2590.70 112
2590.82 108
2590.94 102
2591.05 95
2591.17 88
2591.29 80
2591.40 73
2591.52 65
2591.64 56
2591.75 47
2591.87 38
2591.99 30
2592.10 24
2592.22 20
2592.34 17
2592.45 15
2592.57 13
2592.69 10
2592.80 7
2592.92 3
2593.04 0
2593.15 0
2593.27 0
2593.39 0
2593.50 0
2593.62 0
2593.74 0
2593.85 0
2593.97 0
2594.09 1
2594.20 5
2594.32 9
2594.44 14
2594.56 19
2594.67 24
2594.79 27
2594.91 29
2595.02 28
2595.14 26
2595.26 22
2595.37 19
2595.49 19
2595.61 21
2595.72 26
2595.84 32
2595.96 38
2596.07 43
2596.19 45
2596.31 44
2596.42 39
2596.54 32
2596.66 25
2596.77 18
2596.89 12
2597.01 6
2597.12 0
2597.24 0
2597.36 0
2597.48 0
2597.59 0
2597.71 0
2597.83 4
2597.94 16
2598.06 28
2598.18 41
2598.29 52
2598.41 61
2598.53 67
2598.64 72
2598.76 78
2598.88 84
2598.99 91
2599.11 99
2599.23 107
2599.35 115
2599.46 121
2599.58 124
2599.70 126
2599.81 126
2599.93 124
2600.05 121
2600.16 116
2600.28 109
2600.40 101
2600.51 93
2600.63 83
2600.75 73
2600.86 63
2600.98 55
2601.10 49
2601.22 48
2601.33 52
2601.45 63
2601.57 79
2601.68 98
2601.80 117
2601.92 134
2602.03 146
2602.15 153
2602.27 157
2602.38 159
2602.50 162
2602.62 166
2602.74 172
2602.85 178
2602.97 183
2603.09 185
2603.20 183
2603.32 179
2603.44 173
2603.55 168
2603.67 163
2603.79 160
2603.91 159
2604.02 159
2604.14 161
2604.26 163
2604.37 165
2604.49 168
2604.61 171
2604.72 173
2604.84 173
2604.96 171
2605.08 169
2605.19 165
2605.31 162
2605.43 161
2605.54 161
2605.66 165
2605.78 172
2605.89 182
2606.01 194
2606.13 207
2606.25 220
2606.36 231
2606.48 238
2606.60 240
2606.71 236
2606.83 226
2606.95 211
2607.07 191
2607.18 169
2607.30 146
2607.42 124
2607.53 104
2607.65 88
2607.77 75
2607.88 65
2608.00 59
2608.12 55
2608.24 54
2608.35 55
2608.47 56
2608.59 58
2608.70 59
2608.82 60
2608.94 61
2609.06 63
2609.17 67
2609.29 72
2609.41 80
2609.52 90
2609.64 101
2609.76 111
2609.88 119
2609.99 124
2610.11 125
2610.23 121
2610.34 113
2610.46 104
2610.58 94
2610.69 86
2610.81 80
2610.93 77
2611.05 78
2611.16 82
2611.28 87
2611.40 94
2611.52 101
2611.63 110
2611.75 119
2611.87 130
2611.98 141
2612.10 153
2612.22 163
2612.34 171
2612.45 176
2612.57 176
2612.69 173
2612.80 167
2612.92 158
2613.04 148
2613.16 139
2613.27 131
2613.39 125
2613.51 119
2613.62 114
2613.74 107
2613.86 98
2613.98 88
2614.09 76
2614.21 64
2614.33 53
2614.44 44
2614.56 35
2614.68 27
2614.80 18
2614.91 8
2615.03 0
2615.15 0
2615.27 0
2615.38 0
2615.50 0
2615.62 0
2615.73 0
2615.85 0
2615.97 14
2616.09 30
2616.20 44
2616.32 53
2616.44 57
2616.56 58
2616.67 56
2616.79 51
2616.91 46
2617.02 41
2617.14 36
2617.26 33
2617.38 32
2617.49 33
2617.61 37
2617.73 45
2617.85 57
2617.96 73
2618.08 91
2618.20 112
2618.31 132
2618.43 149
2618.55 160
2618.67 164
2618.78 160
2618.90 148
2619.02 129
2619.14 108
2619.25 84
2619.37 62
2619.49 43
2619.60 29
2619.72 19
2619.84 14
2619.96 15
2620.07 19
2620.19 27
2620.31 38
2620.43 49
2620.54 61
2620.66 71
2620.78 79
2620.90 83
2621.01 84
2621.13 82
2621.25 78
2621.37 73
2621.48 68
2621.60 64
2621.72 63
2621.83 64
2621.95 67
2622.07 71
2622.19 77
2622.30 84
2622.42 90
2622.54 95
2622.66 98
2622.77 99
2622.89 98
2623.01 95
2623.13 90
2623.24 85
2623.36 80
2623.48 77
2623.60 77
2623.71 80
2623.83 87
2623.95 98
2624.07 111
2624.18 126
2624.30 140
2624.42 152
2624.54 160
2624.65 165
2624.77 168
2624.89 170
2625.01 172
2625.12 176
2625.24 180
2625.36 184
2625.48 187
2625.59 187
2625.71 184
2625.83 180
2625.94 176
2626.06 173
2626.18 173
2626.30 176
2626.41 180
2626.53 185
2626.65 187
2626.77 187
2626.88 184
2627.00 180
2627.12 175
2627.24 172
2627.35 172
2627.47 175
2627.59 180
2627.71 184
2627.82 187
2627.94 184
2628.06 177
2628.18 163
2628.30 146
2628.41 126
2628.53 107
2628.65 90
2628.77 77
2628.88 68
2629.00 61
2629.12 55
2629.24 48
2629.35 38
2629.47 27
2629.59 16
2629.71 7
2629.82 2
2629.94 2
2630.06 6
2630.18 12
2630.29 17
2630.41 17
2630.53 13
2630.65 5
2630.76 0
2630.88 0
2631.00 0
2631.12 0
2631.23 0
2631.35 0
2631.47 7
2631.59 19
2631.70 31
2631.82 41
2631.94 50
2632.06 58
2632.18 67
2632.29 76
2632.41 86
2632.53 96
2632.65 105
2632.76 113
2632.88 118
2633.00 120
2633.12 117
2633.23 111
2633.35 101
2633.47 89
2633.59 75
2633.70 63
2633.82 55
2633.94 52
2634.06 56
2634.17 65
2634.29 80
2634.41 96
2634.53 111
2634.65 124
2634.76 132
2634.88 135
2635.00 135
2635.12 132
2635.23 128
2635.35 123
2635.47 118
2635.59 113
2635.70 105
2635.82 96
2635.94 85
2636.06 74
2636.18 62
2636.29 50
2636.41 38
2636.53 27
2636.65 16
2636.76 5
2636.88 0
2637.00 0
2637.12 0
2637.24 0
2637.35 0
2637.47 0
2637.59 0
2637.71 0
2637.82 9
2637.94 23
2638.06 36
2638.18 47
2638.29 57
2638.41 66
2638.53 75
2638.65 85
2638.77 94
2638.88 103
2639.00 110
2639.12 115
2639.24 116
2639.35 115
2639.47 112
2639.59 109
2639.71 106
2639.83 103
2639.94 102
2640.06 101
2640.18 98
2640.30 95
2640.41 91
2640.53 86
2640.65 82
2640.77 78
2640.89 74
2641.00 72
2641.12 69
2641.24 65
2641.36 61
2641.48 56
2641.59 51
2641.71 47
2641.83 43
2641.95 42
2642.06 42
2642.18 43
2642.30 45
2642.42 47
2642.54 49
2642.65 51
2642.77 53
2642.89 56
2643.01 60
2643.12 66
2643.24 72
2643.36 77
2643.48 81
2643.60 82
2643.71 79
2643.83 73
2643.95 65
2644.07 56
2644.19 47
2644.30 40
2644.42 34
2644.54 31
2644.66 28
2644.78 26
2644.89 24
2645.01 23
2645.13 23
2645.25 24
2645.36 28
2645.48 32
2645.60 35
2645.72 36
2645.84 34
2645.95 28
2646.07 19
2646.19 9
2646.31 1
2646.43 0
2646.54 0
2646.66 0
2646.78 0
2646.90 3
2647.02 6
2647.13 8
2647.25 7
2647.37 3
2647.49 0
2647.61 0
2647.72 0
2647.84 0
2647.96 9
2648.08 24
2648.20 40
2648.31 55
2648.43 65
2648.55 67
2648.67 61
2648.79 47
2648.90 28
2649.02 7
2649.14 0
2649.26 0
2649.38 0
2649.49 0
2649.61 0
2649.73 0
2649.85 14
2649.97 33
2650.08 52
2650.20 70
2650.32 87
2650.44 103
2650.56 117
2650.67 127
2650.79 134
2650.91 137
2651.03 136
2651.15 131
2651.26 124
2651.38 116
2651.50 107
2651.62 98
2651.74 87
2651.85 75
2651.97 63
2652.09 54
2652.21 49
2652.33 50
2652.44 58
2652.56 70
2652.68 85
2652.80 99
2652.92 108
2653.03 109
2653.15 103
2653.27 90
2653.39 75
2653.51 60
2653.63 48
2653.74 42
2653.86 41
2653.98 45
2654.10 52
2654.22 62
2654.33 72
2654.45 81
2654.57 89
2654.69 96
2654.81 101
2654.92 104
2655.04 106
2655.16 107
2655.28 106
2655.40 105
2655.52 102
2655.63 99
2655.75 96
2655.87 94
2655.99 92
2656.11 93
2656.22 95
2656.34 97
2656.46 100
2656.58 102
2656.70 103
2656.81 104
2656.93 104
2657.05 104
2657.17 103
2657.29 101
2657.41 97
2657.52 90
2657.64 81
2657.76 71
2657.88 62
2658.00 55
2658.11 50
2658.23 47
2658.35 45
2658.47 42
2658.59 39
2658.71 35
2658.82 32
2658.94 32
2659.06 37
2659.18 46
2659.30 59
2659.42 73
2659.53 86
2659.65 97
2659.77 104
2659.89 108
2660.01 111
2660.12 113
2660.24 115
2660.36 118
2660.48 123
2660.60 128
2660.72 134
2660.83 139
2660.95 145
2661.07 150
2661.19 155
2661.31 160
2661.43 168
2661.54 177
2661.66 189
2661.78 203
2661.90 218
2662.02 232
2662.13 244
2662.25 253
2662.37 259
2662.49 263
2662.61 267
2662.73 274
2662.84 284
2662.96 300
2663.08 321
2663.20 346
2663.32 375
2663.44 404
2663.55 431
2663.67 455
2663.79 474
2663.91 486
2664.03 492
2664.15 492
2664.26 486
2664.38 476
2664.50 464
2664.62 451
2664.74 438
2664.86 425
2664.97 413
2665.09 400
2665.21 385
2665.33 367
2665.45 347
2665.57 325
2665.68 305
2665.80 288
2665.92 279
2666.04 279
2666.16 288
2666.28 301
2666.39 316
2666.51 329
2666.63 336
2666.75 335
2666.87 326
2666.99 312
2667.11 296
2667.22 279
2667.34 264
2667.46 252
2667.58 241
2667.70 233
2667.82 226
2667.93 221
2668.05 218
2668.17 220
2668.29 226
2668.41 238
2668.53 254
2668.64 273
2668.76 293
2668.88 310
2669.00 324
2669.12 332
2669.24 333
2669.36 328
2669.47 320
2669.59 309
2669.71 298
2669.83 289
2669.95 282
2670.07 277
2670.18 273
2670.30 268
2670.42 259
2670.54 246
2670.66 229
2670.78 210
2670.90 191
2671.01 175
2671.13 164
2671.25 158
2671.37 158
2671.49 163
2671.61 171
2671.72 181
2671.84 193
2671.96 205
2672.08 217
2672.20 227
2672.32 236
2672.44 242
2672.55 245
2672.67 246
2672.79 245
2672.91 244
2673.03 244
2673.15 243
2673.27 242
2673.38 237
2673.50 229
2673.62 216
2673.74 201
2673.86 184
2673.98 168
2674.10 156
2674.21 151
2674.33 152
2674.45 159
2674.57 170
2674.69 183
2674.81 193
2674.93 198
2675.04 197
2675.16 189
2675.28 175
2675.40 157
2675.52 136
2675.64 114
2675.76 93
2675.87 75
2675.99 60
2676.11 49
2676.23 41
2676.35 36
2676.47 33
2676.59 31
2676.70 30
2676.82 28
2676.94 26
2677.06 23
2677.18 20
2677.30 16
2677.42 12
2677.53 6
2677.65 0
2677.77 0
2677.89 0
2678.01 0
2678.13 0
2678.25 0
2678.36 0
2678.48 0
2678.60 11
2678.72 26
2678.84 39
2678.96 46
2679.08 47
2679.20 40
2679.31 27
2679.43 10
2679.55 0
2679.67 0
2679.79 0
2679.91 0
2680.03 0
2680.14 0
2680.26 20
2680.38 49
2680.50 78
2680.62 106
2680.74 131
2680.86 151
2680.98 168
2681.09 181
2681.21 192
2681.33 201
2681.45 209
2681.57 216
2681.69 222
2681.81 227
2681.93 229
2682.04 229
2682.16 226
2682.28 221
2682.40 213
2682.52 203
2682.64 191
2682.76 178
2682.88 163
2682.99 148
2683.11 133
2683.23 122
2683.35 114
2683.47 112
2683.59 115
2683.71 123
2683.83 134
2683.94 143
2684.06 149
2684.18 149
2684.30 143
2684.42 130
2684.54 114
2684.66 96
2684.78 79
2684.89 64
2685.01 52
2685.13 44
2685.25 39
2685.37 37
2685.49 36
2685.61 38
2685.73 40
2685.84 43
2685.96 46
2686.08 50
2686.20 55
2686.32 59
2686.44 63
2686.56 67
2686.68 69
2686.80 71
2686.91 72
2687.03 73
2687.15 76
2687.27 81
2687.39 90
2687.51 103
2687.63 119
2687.75 135
2687.87 151
2687.98 165
2688.10 176
2688.22 184
2688.34 190
2688.46 197
2688.58 203
2688.70 209
2688.82 213
2688.93 215
2689.05 213
2689.17 206
2689.29 196
2689.41 182
2689.53 169
2689.65 156
2689.77 144
2689.89 134
2690.00 125
2690.12 116
2690.24 105
2690.36 92
2690.48 76
2690.60 58
2690.72 38
2690.84 19
2690.96 0
2691.08 0
2691.19 0
2691.31 0
2691.43 0
2691.55 0
2691.67 0
2691.79 0
2691.91 1
2692.03 12
2692.15 23
2692.26 33
2692.38 42
2692.50 50
2692.62 58
2692.74 65
2692.86 72
2692.98 76
2693.10 78
2693.22 74
2693.34 66
2693.45 54
2693.57 40
2693.69 24
2693.81 12
2693.93 5
2694.05 4
2694.17 9
2694.29 19
2694.41 32
2694.53 44
2694.64 54
2694.76 60
2694.88 63
2695.00 63
2695.12 63
2695.24 63
2695.36 65
2695.48 69
2695.60 74
2695.72 79
2695.83 85
2695.95 89
2696.07 94
2696.19 98
2696.31 103
2696.43 108
2696.55 115
2696.67 122
2696.79 129
2696.91 135
2697.02 140
2697.14 141
2697.26 139
2697.38 135
2697.50 130
2697.62 127
2697.74 128
2697.86 136
2697.98 150
2698.10 168
2698.22 189
2698.33 207
2698.45 219
2698.57 222
2698.69 215
2698.81 200
2698.93 178
2699.05 152
2699.17 125
2699.29 99
2699.41 75
2699.53 54
2699.64 37
2699.76 24
2699.88 15
2700.00 12
2700.12 12
2700.24 15
2700.36 19
2700.48 22
2700.60 23
2700.72 21
2700.84 14
2700.96 3
2701.07 0
2701.19 0
2701.31 0
2701.43 0
2701.55 0
2701.67 0
2701.79 0
2701.91 12
2702.03 23
2702.15 32
2702.27 38
2702.39 44
2702.50 51
2702.62 61
2702.74 74
2702.86 87
2702.98 101
2703.10 112
2703.22 120
2703.34 126
2703.46 132
2703.58 141
2703.70 152
2703.82 165
2703.93 178
2704.05 187
2704.17 190
2704.29 187
2704.41 179
2704.53 167
2704.65 156
2704.77 149
2704.89 146
2705.01 147
2705.13 151
2705.25 155
2705.37 158
2705.48 159
2705.60 159
2705.72 158
2705.84 158
2705.96 159
2706.08 161
2706.20 164
2706.32 166
2706.44 166
2706.56 164
2706.68 160
2706.80 157
2706.92 153
2707.04 152
2707.15 151
2707.27 150
2707.39 146
2707.51 139
2707.63 128
2707.75 112
2707.87 93
2707.99 75
2708.11 60
2708.23 51
2708.35 49
2708.47 54
2708.59 67
2708.71 84
2708.82 104
2708.94 124
2709.06 142
2709.18 157
2709.30 166
2709.42 171
2709.54 171
2709.66 167
2709.78 160
2709.90 150
2710.02 137
2710.14 122
2710.26 104
2710.38 87
2710.50 71
2710.61 58
2710.73 49
2710.85 45
2710.97 46
2711.09 49
2711.21 53
2711.33 55
2711.45 55
2711.57 54
2711.69 50
2711.81 46
2711.93 42
2712.05 41
2712.17 43
2712.29 46
2712.41 50
2712.52 53
2712.64 56
2712.76 59
2712.88 63
2713.00 66
2713.12 72
2713.24 79
2713.36 88
2713.48 98
2713.60 107
2713.72 116
2713.84 123
2713.96 129
2714.08 132
2714.20 132
2714.32 130
2714.44 127
2714.56 122
2714.67 116
2714.79 111
2714.91 106
2715.03 102
2715.15 100
2715.27 99
2715.39 99
2715.51 100
2715.63 102
2715.75 105
2715.87 107
2715.99 107
2716.11 106
2716.23 102
2716.35 96
2716.47 88
2716.59 80
2716.71 72
2716.83 66
2716.94 61
2717.06 57
2717.18 53
2717.30 48
2717.42 42
2717.54 35
2717.66 25
2717.78 14
2717.90 3
2718.02 0
2718.14 0
2718.26 0
2718.38 0
2718.50 0
2718.62 0
2718.74 0
2718.86 0
2718.98 6
2719.10 19
2719.22 34
2719.34 49
2719.45 63
2719.57 77
2719.69 90
2719.81 101
2719.93 111
2720.05 118
2720.17 122
2720.29 124
2720.41 122
2720.53 116
2720.65 108
2720.77 98
2720.89 86
2721.01 75
2721.13 66
2721.25 60
2721.37 56
2721.49 56
2721.61 59
2721.73 63
2721.85 67
2721.97 68
2722.09 66
2722.21 62
2722.32 54
2722.44 44
2722.56 34
2722.68 26
2722.80 19
2722.92 14
2723.04 12
2723.16 12
2723.28 13
2723.40 16
2723.52 20
2723.64 23
2723.76 26
2723.88 28
2724.00 28
2724.12 27
2724.24 24
2724.36 21
2724.48 19
2724.60 17
2724.72 15
2724.84 14
2724.96 12
2725.08 9
2725.20 4
2725.32 0
2725.44 0
2725.56 0
2725.68 0
2725.79 0
2725.91 0
2726.03 0
2726.15 0
2726.27 1
2726.39 7
2726.51 16
2726.63 28
2726.75 44
2726.87 64
2726.99 85
2727.11 105
2727.23 123
2727.35 137
2727.47 146
2727.59 151
2727.71 152
2727.83 152
2727.95 152
2728.07 153
2728.19 154
2728.31 155
2728.43 156
2728.55 156
2728.67 155
2728.79 154
2728.91 152
2729.03 149
2729.15 147
2729.27 145
2729.39 143
2729.51 142
2729.63 142
2729.75 143
2729.87 146
2729.99 151
2730.11 158
2730.23 165
2730.35 172
2730.46 177
2730.58 181
2730.70 182
2730.82 179
2730.94 172
2731.06 162
2731.18 151
2731.30 139
2731.42 128
2731.54 121
2731.66 119
2731.78 123
2731.90 133
2732.02 147
2732.14 163
2732.26 180
2732.38 195
2732.50 208
2732.62 217
2732.74 223
2732.86 227
2732.98 228
2733.10 227
2733.22 226
2733.34 225
2733.46 226
2733.58 230
2733.70 236
2733.82 244
2733.94 252
2734.06 259
2734.18 261
2734.30 259
2734.42 251
2734.54 239
2734.66 224
2734.78 208
2734.90 193
2735.02 180
2735.14 168
2735.26 157
2735.38 146
2735.50 133
2735.62 121
2735.74 108
2735.86 98
2735.98 90
2736.10 87
2736.22 88
2736.34 94
2736.46 100
2736.58 107
2736.70 113
2736.82 117
2736.94 119
2737.06 121
2737.18 124
2737.30 129
2737.42 138
2737.54 151
2737.66 166
2737.78 183
2737.90 198
2738.02 211
2738.14 218
2738.26 220
2738.38 217
2738.50 210
2738.62 201
2738.74 191
2738.86 180
2738.98 168
2739.10 157
2739.22 146
2739.34 137
2739.46 131
2739.58 128
2739.70 129
2739.82 134
2739.94 140
2740.06 145
2740.18 146
2740.30 141
2740.42 129
2740.54 112
2740.66 92
2740.78 73
2740.90 57
2741.02 46
2741.14 41
2741.26 42
2741.38 47
2741.50 54
2741.62 62
2741.74 70
2741.86 77
2741.98 83
2742.10 86
2742.22 87
2742.34 86
2742.46 82
2742.58 77
2742.70 70
2742.82 63
2742.94 58
2743.06 54
2743.18 54
2743.30 57
2743.42 65
2743.54 79
2743.66 99
2743.78 125
2743.90 157
2744.02 191
2744.14 226
2744.26 259
2744.38 286
2744.50 308
2744.62 324
2744.74 335
2744.86 344
2744.98 352
2745.10 360
2745.22 368
2745.34 378
2745.46 388
2745.58 398
2745.70 408
2745.82 418
2745.94 429
2746.06 441
2746.18 454
2746.30 468
2746.42 484
2746.54 503
2746.66 524
2746.78 548
2746.90 572
2747.02 596
2747.14 619
2747.26 641
2747.38 660
2747.50 680
2747.62 700
2747.74 723
2747.86 747
2747.98 773
2748.10 799
2748.22 823
2748.34 843
2748.46 860
2748.58 875
2748.70 890
2748.82 907
2748.94 927
2749.06 951
2749.19 979
2749.31 1009
2749.43 1040
2749.55 1068
2749.67 1092
2749.79 1109
2749.91 1120
2750.03 1123
2750.15 1121
2750.27 1115
2750.39 1107
2750.51 1099
2750.63 1093
2750.75 1088
2750.87 1084
2750.99 1079
2751.11 1073
2751.23 1064
2751.35 1053
2751.47 1041
2751.59 1029
2751.71 1018
2751.83 1009
2751.95 1002
2752.07 997
2752.19 994
2752.31 991
2752.43 987
2752.55 982
2752.67 974
2752.79 964
2752.91 951
2753.03 935
2753.15 917
2753.27 896
2753.39 874
2753.51 849
2753.63 822
2753.75 793
2753.88 763
2754.00 733
2754.12 704
2754.24 677
2754.36 654
2754.48 633
2754.60 615
2754.72 598
2754.84 582
2754.96 567
2755.08 552
2755.20 537
2755.32 523
2755.44 509
2755.56 497
2755.68 484
2755.80 472
2755.92 460
2756.04 448
2756.16 436
2756.28 426
2756.40 416
2756.52 407
2756.64 399
2756.76 392
2756.88 387
2757.00 384
2757.12 383
2757.24 383
2757.37 385
2757.49 385
2757.61 382
2757.73 376
2757.85 364
2757.97 347
2758.09 329
2758.21 310
2758.33 295
2758.45 285
2758.57 282
2758.69 287
2758.81 296
2758.93 309
2759.05 321
2759.17 332
2759.29 338
2759.41 339
2759.53 334
2759.65 322
2759.77 306
2759.89 285
2760.01 264
2760.13 244
2760.26 227
2760.38 216
2760.50 212
2760.62 214
2760.74 221
2760.86 230
2760.98 238
2761.10 244
2761.22 247
2761.34 248
2761.46 246
2761.58 244
2761.70 243
2761.82 242
2761.94 241
2762.06 238
2762.18 233
2762.30 225
2762.42 216
2762.54 206
2762.66 200
2762.79 198
2762.91 204
2763.03 216
2763.15 235
2763.27 255
2763.39 275
2763.51 289
2763.63 296
2763.75 295
2763.87 286
2763.99 271
2764.11 254
2764.23 236
2764.35 218
2764.47 202
2764.59 184
2764.71 166
2764.83 145
2764.95 122
2765.08 100
2765.20 81
2765.32 66
2765.44 57
2765.56 53
2765.68 53
2765.80 53
2765.92 51
2766.04 46
2766.16 38
2766.28 31
2766.40 26
2766.52 27
2766.64 35
2766.76 52
2766.88 74
2767.00 99
2767.13 124
2767.25 146
2767.37 163
2767.49 174
2767.61 180
2767.73 182
2767.85 179
2767.97 174
2768.09 167
2768.21 158
2768.33 149
2768.45 141
2768.57 136
2768.69 135
2768.81 137
2768.93 143
2769.06 151
2769.18 161
2769.30 170
2769.42 178
2769.54 186
2769.66 194
2769.78 204
2769.90 215
2770.02 228
2770.14 241
2770.26 254
2770.38 264
2770.50 270
2770.62 272
2770.74 270
2770.87 265
2770.99 258
2771.11 250
2771.23 242
2771.35 232
2771.47 222
2771.59 212
2771.71 202
2771.83 190
2771.95 180
2772.07 170
2772.19 161
2772.31 154
2772.43 146
2772.55 138
2772.68 129
2772.80 120
2772.92 110
2773.04 100
2773.16 93
2773.28 89
2773.40 88
2773.52 90
2773.64 92
2773.76 93
2773.88 90
2774.00 83
2774.12 71
2774.25 55
2774.37 37
2774.49 20
2774.61 5
2774.73 0
2774.85 0
2774.97 0
2775.09 0
2775.21 0
2775.33 0
2775.45 0
2775.57 0
2775.69 0
2775.82 1
2775.94 7
2776.06 16
2776.18 27
2776.30 39
2776.42 48
2776.54 53
2776.66 52
2776.78 46
2776.90 36
2777.02 25
2777.14 15
2777.26 10
2777.39 10
2777.51 17
2777.63 28
2777.75 44
2777.87 62
2777.99 78
2778.11 92
2778.23 103
2778.35 108
2778.47 110
2778.59 110
2778.71 110
2778.84 113
2778.96 120
2779.08 132
2779.20 145
2779.32 160
2779.44 172
2779.56 180
2779.68 183
2779.80 181
2779.92 174
2780.04 165
2780.17 155
2780.29 145
2780.41 138
2780.53 135
2780.65 135
2780.77 138
2780.89 145
2781.01 155
2781.13 168
2781.25 182
2781.37 198
2781.50 215
2781.62 232
2781.74 247
2781.86 261
2781.98 273
2782.10 281
2782.22 287
2782.34 290
2782.46 291
2782.58 289
2782.70 286
2782.83 282
2782.95 278
2783.07 274
2783.19 272
2783.31 269
2783.43 266
2783.55 260
2783.67 251
2783.79 238
2783.91 222
2784.03 205
2784.16 189
2784.28 176
2784.40 168
2784.52 165
2784.64 168
2784.76 174
2784.88 182
2785.00 192
2785.12 200
2785.24 208
2785.37 215
2785.49 220
2785.61 224
2785.73 226
2785.85 227
2785.97 226
2786.09 224
2786.21 221
2786.33 218
2786.45 216
2786.58 216
2786.70 216
2786.82 218
2786.94 221
2787.06 225
2787.18 229
2787.30 233
2787.42 236
2787.54 237
2787.67 236
2787.79 231
2787.91 225
2788.03 217
2788.15 211
2788.27 208
2788.39 210
2788.51 216
2788.63 226
2788.75 239
2788.88 252
2789.00 262
2789.12 270
2789.24 273
2789.36 273
2789.48 271
2789.60 267
2789.72 261
2789.84 256
2789.97 249
2790.09 243
2790.21 237
2790.33 232
2790.45 227
2790.57 223
2790.69 220
2790.81 215
2790.93 209
2791.06 201
2791.18 190
2791.30 177
2791.42 163
2791.54 149
2791.66 135
2791.78 122
2791.90 109
2792.02 97
2792.15 85
2792.27 73
2792.39 63
2792.51 55
2792.63 52
2792.75 54
2792.87 60
2792.99 71
2793.11 86
2793.24 101
2793.36 115
2793.48 126
2793.60 134
2793.72 137
2793.84 139
2793.96 141
2794.08 146
2794.21 153
2794.33 165
2794.45 179
2794.57 194
2794.69 206
2794.81 214
2794.93 216
2795.05 215
2795.18 210
2795.30 203
2795.42 198
2795.54 195
2795.66 196
2795.78 199
2795.90 204
2796.02 209
2796.14 212
2796.27 214
2796.39 214
2796.51 211
2796.63 208
2796.75 205
2796.87 202
2796.99 201
2797.11 200
2797.24 200
2797.36 200
2797.48 200
2797.60 202
2797.72 205
2797.84 212
2797.96 224
2798.08 239
2798.21 258
2798.33 277
2798.45 296
2798.57 311
2798.69 321
2798.81 324
2798.93 322
2799.06 316
2799.18 310
2799.30 306
2799.42 305
2799.54 307
2799.66 312
2799.78 317
2799.90 319
2800.03 317
2800.15 310
2800.27 299
2800.39 285
2800.51 270
2800.63 257
2800.75 246
2800.87 238
2801.00 231
2801.12 223
2801.24 214
2801.36 203
2801.48 191
2801.60 180
2801.72 171
2801.85 167
2801.97 170
2802.09 178
2802.21 191
2802.33 207
2802.45 221
2802.57 231
2802.70 235
2802.82 231
2802.94 221
2803.06 206
2803.18 189
2803.30 171
2803.42 156
2803.54 144
2803.67 135
2803.79 127
2803.91 120
2804.03 112
2804.15 103
2804.27 93
2804.39 83
2804.52 75
2804.64 70
2804.76 69
2804.88 73
2805.00 80
2805.12 91
2805.24 102
2805.37 112
2805.49 119
2805.61 123
2805.73 122
2805.85 116
2805.97 107
2806.09 94
2806.22 80
2806.34 66
2806.46 52
2806.58 38
2806.70 24
2806.82 11
2806.94 0
2807.07 0
2807.19 0
2807.31 0
2807.43 0
2807.55 0
2807.67 0
2807.80 0
2807.92 0
2808.04 14
2808.16 33
2808.28 51
2808.40 69
2808.52 84
2808.65 98
2808.77 111
2808.89 126
2809.01 142
2809.13 160
2809.25 178
2809.37 194
2809.50 204
2809.62 207
2809.74 203
2809.86 193
2809.98 179
2810.10 165
2810.23 153
2810.35 146
2810.47 141
2810.59 139
2810.71 136
2810.83 133
2810.95 130
2811.08 127
2811.20 128
2811.32 133
2811.44 142
2811.56 155
2811.68 170
2811.81 185
2811.93 198
2812.05 206
2812.17 210
2812.29 209
2812.41 206
2812.54 201
2812.66 196
2812.78 193
2812.90 194
2813.02 199
2813.14 209
2813.26 223
2813.39 241
2813.51 259
2813.63 276
2813.75 290
2813.87 299
2813.99 303
2814.12 304
2814.24 304
2814.36 305
2814.48 309
2814.60 317
2814.72 330
2814.85 347
2814.97 364
2815.09 380
2815.21 394
2815.33 403
2815.45 407
2815.58 407
2815.70 403
2815.82 396
2815.94 389
2816.06 383
2816.18 378
2816.31 374
2816.43 371
2816.55 367
2816.67 361
2816.79 352
2816.91 342
2817.04 331
2817.16 320
2817.28 312
2817.40 309
2817.52 310
2817.64 316
2817.77 326
2817.89 337
2818.01 348
2818.13 356
2818.25 359
2818.37 356
2818.50 348
2818.62 336
2818.74 322
2818.86 308
2818.98 298
2819.10 289
2819.23 282
2819.35 275
2819.47 265
2819.59 253
2819.71 238
2819.83 223
2819.96 210
2820.08 202
2820.20 200
2820.32 205
2820.44 215
2820.57 227
2820.69 239
2820.81 247
2820.93 251
2821.05 250
2821.17 245
2821.30 239
2821.42 232
2821.54 227
2821.66 226
2821.78 228
2821.90 234
2822.03 242
2822.15 248
2822.27 253
2822.39 253
2822.51 248
2822.64 239
2822.76 227
2822.88 213
2823.00 199
2823.12 187
2823.24 175
2823.37 165
2823.49 155
2823.61 146
2823.73 138
2823.85 129
2823.98 120
2824.10 110
2824.22 100
2824.34 90
2824.46 81
2824.58 73
2824.71 65
2824.83 58
2824.95 51
2825.07 44
2825.19 35
2825.32 25
2825.44 15
2825.56 5
2825.68 0
2825.80 0
2825.93 0
2826.05 0
2826.17 0
2826.29 0
2826.41 0
2826.53 0
2826.66 0
2826.78 7
2826.90 21
2827.02 37
2827.14 53
2827.27 68
2827.39 83
2827.51 98
2827.63 112
2827.75 126
2827.88 140
2828.00 154
2828.12 167
2828.24 177
2828.36 184
2828.49 188
2828.61 189
2828.73 189
2828.85 189
2828.97 189
2829.10 191
2829.22 196
2829.34 202
2829.46 209
2829.58 217
2829.70 223
2829.83 226
2829.95 227
2830.07 224
2830.19 219
2830.31 213
2830.44 205
2830.56 197
2830.68 189
2830.80 181
2830.92 173
2831.05 166
2831.17 160
2831.29 156
2831.41 155
2831.53 156
2831.66 159
2831.78 164
2831.90 168
2832.02 170
2832.14 169
2832.27 165
2832.39 158
2832.51 148
2832.63 138
2832.75 128
2832.88 118
2833.00 109
2833.12 100
2833.24 91
2833.36 84
2833.49 79
2833.61 76
2833.73 78
2833.85 83
2833.97 91
2834.10 100
2834.22 108
2834.34 115
2834.46 119
2834.59 122
2834.71 123
2834.83 124
2834.95 126
2835.07 129
2835.20 132
2835.32 134
2835.44 135
2835.56 134
2835.68 131
2835.81 126
2835.93 119
2836.05 112
2836.17 106
2836.29 102
2836.42 99
2836.54 100
2836.66 104
2836.78 113
2836.90 124
2837.03 138
2837.15 152
2837.27 166
2837.39 178
2837.52 189
2837.64 198
2837.76 205
2837.88 209
2838.00 212
2838.13 212
2838.25 209
2838.37 204
2838.49 197
2838.61 190
2838.74 183
2838.86 178
2838.98 175
2839.10 176
2839.23 181
2839.35 188
2839.47 197
2839.59 206
2839.71 211
2839.84 213
2839.96 210
2840.08 203
2840.20 192
2840.33 178
2840.45 163
2840.57 146
2840.69 129
2840.81 112
2840.94 95
2841.06 80
2841.18 70
2841.30 67
2841.42 73
2841.55 88
2841.67 109
2841.79 133
2841.91 155
2842.04 173
2842.16 182
2842.28 183
2842.40 177
2842.52 166
2842.65 152
2842.77 137
2842.89 125
2843.01 114
2843.14 105
2843.26 96
2843.38 88
2843.50 79
2843.63 69
2843.75 60
2843.87 54
2843.99 53
2844.11 58
2844.24 71
2844.36 90
2844.48 114
2844.60 139
2844.73 160
2844.85 175
2844.97 183
2845.09 183
2845.21 177
2845.34 166
2845.46 153
2845.58 139
2845.70 125
2845.83 110
2845.95 93
2846.07 76
2846.19 60
2846.32 46
2846.44 34
2846.56 26
2846.68 20
2846.80 17
2846.93 16
2847.05 16
2847.17 17
2847.29 17
2847.42 18
2847.54 18
2847.66 18
2847.78 17
2847.91 16
2848.03 15
2848.15 14
2848.27 13
2848.40 13
2848.52 13
2848.64 13
2848.76 12
2848.88 9
2849.01 6
2849.13 2
2849.25 0
2849.37 0
2849.50 0
2849.62 0
2849.74 0
2849.86 0
2849.99 0
2850.11 2
2850.23 13
2850.35 27
2850.48 42
2850.60 56
2850.72 67
2850.84 74
2850.97 77
2851.09 77
2851.21 75
2851.33 73
2851.45 73
2851.58 75
2851.70 79
2851.82 84
2851.94 87
2852.07 88
2852.19 85
2852.31 79
2852.43 71
2852.56 64
2852.68 58
2852.80 54
2852.92 52
2853.05 50
2853.17 47
2853.29 41
2853.41 32
2853.54 22
2853.66 11
2853.78 0
2853.90 0
2854.03 0
2854.15 0
2854.27 0
2854.39 0
2854.52 0
2854.64 6
2854.76 16
2854.88 23
2855.01 26
2855.13 25
2855.25 20
2855.37 13
2855.50 5
2855.62 0
2855.74 0
2855.86 0
2855.99 0
2856.11 0
2856.23 0
2856.35 6
2856.48 21
2856.60 37
2856.72 52
2856.84 64
2856.97 71
2857.09 74
2857.21 74
2857.33 72
2857.46 68
2857.58 65
2857.70 60
2857.82 55
2857.95 47
2858.07 37
2858.19 24
2858.31 11
2858.44 0
2858.56 0
2858.68 0
2858.81 0
2858.93 0
2859.05 0
2859.17 0
2859.30 0
2859.42 0
2859.54 12
2859.66 31
2859.79 50
2859.91 69
2860.03 85
2860.15 95
2860.28 101
2860.40 102
2860.52 100
2860.64 97
2860.77 96
2860.89 97
2861.01 101
2861.13 107
2861.26 116
2861.38 126
2861.50 136
2861.63 147
2861.75 157
2861.87 167
2861.99 176
2862.12 184
2862.24 190
2862.36 194
2862.48 199
2862.61 204
2862.73 211
2862.85 220
2862.97 230
2863.10 240
2863.22 250
2863.34 256
2863.47 260
2863.59 260
2863.71 256
2863.83 250
2863.96 241
2864.08 231
2864.20 220
2864.32 211
2864.45 205
2864.57 203
2864.69 209
2864.81 221
2864.94 240
2865.06 263
2865.18 287
2865.31 310
2865.43 327
2865.55 337
2865.67 339
2865.80 334
2865.92 324
2866.04 312
2866.16 303
2866.29 297
2866.41 296
2866.53 299
2866.66 304
2866.78 307
2866.90 307
2867.02 300
2867.15 286
2867.27 269
2867.39 249
2867.52 230
2867.64 214
2867.76 203
2867.88 197
2868.01 197
2868.13 200
2868.25 207
2868.37 216
2868.50 226
2868.62 236
2868.74 244
2868.87 248
2868.99 249
2869.11 245
2869.23 236
2869.36 224
2869.48 208
2869.60 190
2869.73 171
2869.85 152
2869.97 135
2870.09 119
2870.22 106
2870.34 96
2870.46 89
2870.59 86
2870.71 86
2870.83 87
2870.95 90
2871.08 94
2871.20 98
2871.32 103
2871.45 111
2871.57 121
2871.69 135
2871.81 152
2871.94 171
2872.06 190
2872.18 205
2872.31 216
2872.43 222
2872.55 225
2872.67 226
2872.80 226
2872.92 228
2873.04 232
2873.17 236
2873.29 238
2873.41 235
2873.53 226
2873.66 209
2873.78 186
2873.90 159
2874.03 131
2874.15 104
2874.27 81
2874.39 65
2874.52 56
2874.64 52
2874.76 54
2874.89 60
2875.01 69
2875.13 80
2875.25 93
2875.38 105
2875.50 118
2875.62 130
2875.75 142
2875.87 152
2875.99 160
2876.12 167
2876.24 172
2876.36 175
2876.48 176
2876.61 176
2876.73 174
2876.85 172
2876.98 169
2877.10 164
2877.22 158
2877.35 151
2877.47 144
2877.59 136
2877.71 129
2877.84 124
2877.96 121
2878.08 121
2878.21 124
2878.33 128
2878.45 134
2878.58 142
2878.70 150
2878.82 160
2878.94 170
2879.07 180
2879.19 188
2879.31 192
2879.44 193
2879.56 188
2879.68 181
2879.81 172
2879.93 163
2880.05 157
2880.17 153
2880.30 152
2880.42 152
2880.54 151
2880.67 149
2880.79 145
2880.91 139
2881.04 130
2881.16 121
2881.28 110
2881.41 100
2881.53 90
2881.65 79
2881.77 69
2881.90 61
2882.02 54
2882.14 50
2882.27 49
2882.39 49
2882.51 50
2882.64 52
2882.76 52
2882.88 51
2883.01 48
2883.13 43
2883.25 38
2883.37 32
2883.50 24
2883.62 17
2883.74 10
2883.87 3
2883.99 0
2884.11 0
2884.24 0
2884.36 0
2884.48 0
2884.61 0
2884.73 0
2884.85 0
2884.98 0
2885.10 5
2885.22 17
2885.34 33
2885.47 51
2885.59 71
2885.71 90
2885.84 107
2885.96 120
2886.08 131
2886.21 138
2886.33 143
2886.45 148
2886.58 153
2886.70 159
2886.82 165
2886.95 171
2887.07 174
2887.19 174
2887.32 170
2887.44 162
2887.56 151
2887.68 139
2887.81 127
2887.93 117
2888.05 110
2888.18 105
2888.30 101
2888.42 97
2888.55 91
2888.67 83
2888.79 72
2888.92 59
2889.04 46
2889.16 37
2889.29 33
2889.41 35
2889.53 44
2889.66 56
2889.78 70
2889.90 81
2890.03 87
2890.15 87
2890.27 83
2890.40 76
2890.52 68
2890.64 62
2890.77 59
2890.89 57
2891.01 58
2891.14 59
2891.26 60
2891.38 61
2891.51 61
2891.63 61
2891.75 60
2891.88 59
2892.00 58
2892.12 58
2892.25 60
2892.37 65
2892.49 73
2892.62 82
2892.74 91
2892.86 99
2892.99 103
2893.11 103
2893.23 99
2893.36 93
2893.48 87
2893.60 82
2893.72 80
2893.85 83
2893.97 92
2894.09 106
2894.22 124
2894.34 144
2894.47 164
2894.59 182
2894.71 196
2894.84 205
2894.96 210
2895.08 210
2895.21 209
2895.33 206
2895.45 203
2895.58 201
2895.70 200
2895.82 200
2895.95 202
2896.07 204
2896.19 210
2896.32 218
2896.44 228
2896.56 240
2896.69 251
2896.81 258
2896.93 259
2897.06 252
2897.18 239
2897.30 221
2897.43 200
2897.55 181
2897.67 164
2897.80 150
2897.92 139
2898.04 129
2898.17 118
2898.29 105
2898.41 90
2898.54 74
2898.66 57
2898.78 42
2898.91 31
2899.03 24
2899.15 22
2899.28 24
2899.40 30
2899.52 39
2899.65 47
2899.77 55
2899.89 60
2900.02 62
2900.14 62
2900.27 58
2900.39 53
2900.51 49
2900.64 46
2900.76 45
2900.88 48
2901.01 54
2901.13 62
2901.25 71
2901.38 80
2901.50 85
2901.62 88
2901.75 88
2901.87 85
2901.99 81
2902.12 76
2902.24 73
2902.36 72
2902.49 73
2902.61 76
2902.74 78
2902.86 80
2902.98 80
2903.11 76
2903.23 69
2903.35 59
2903.48 47
2903.60 32
2903.72 18
2903.85 4
2903.97 0
2904.09 0
2904.22 0
2904.34 0
2904.46 0
2904.59 0
2904.71 0
2904.84 8
2904.96 14
2905.08 16
2905.21 16
2905.33 13
2905.45 9
2905.58 4
2905.70 2
2905.82 1
2905.95 1
2906.07 3
2906.19 5
2906.32 5
2906.44 5
2906.57 2
2906.69 0
2906.81 0
2906.94 0
2907.06 0
2907.18 0
2907.31 0
2907.43 4
2907.55 10
2907.68 15
2907.80 19
2907.93 22
2908.05 22
2908.17 21
2908.30 19
2908.42 18
2908.54 19
2908.67 21
2908.79 27
2908.91 37
2909.04 50
2909.16 65
2909.29 80
2909.41 94
2909.53 103
2909.66 106
2909.78 104
2909.90 97
2910.03 88
2910.15 80
2910.27 77
2910.40 80
2910.52 90
2910.65 105
2910.77 124
2910.89 141
2911.02 155
2911.14 161
2911.26 159
2911.39 150
2911.51 136
2911.64 119
2911.76 105
2911.88 94
2912.01 89
2912.13 90
2912.25 97
2912.38 107
2912.50 120
2912.63 134
2912.75 148
2912.87 160
2913.00 169
2913.12 173
2913.24 172
2913.37 165
2913.49 155
2913.62 142
2913.74 130
2913.86 119
2913.99 110
2914.11 102
2914.23 92
2914.36 78
2914.48 60
2914.61 38
2914.73 16
2914.85 0
2914.98 0
2915.10 0
2915.22 0
2915.35 0
2915.47 16
2915.60 34
2915.72 52
2915.84 66
2915.97 76
2916.09 83
2916.21 88
2916.34 92
2916.46 94
2916.59 95
2916.71 94
2916.83 91
2916.96 85
2917.08 75
2917.21 64
2917.33 52
2917.45 40
2917.58 29
2917.70 21
2917.82 16
2917.95 16
2918.07 18
2918.20 24
2918.32 32
2918.44 42
2918.57 52
2918.69 62
2918.82 72
2918.94 83
2919.06 93
2919.19 103
2919.31 111
2919.43 117
2919.56 120
2919.68 120
2919.81 116
2919.93 109
2920.05 100
2920.18 89
2920.30 77
2920.43 65
2920.55 53
2920.67 43
2920.80 35
2920.92 30
2921.05 26
2921.17 24
2921.29 23
2921.42 20
2921.54 17
2921.66 12
2921.79 6
2921.91 0
2922.04 0
2922.16 0
2922.28 0
2922.41 0
2922.53 0
2922.66 0
2922.78 0
2922.90 6
2923.03 16
2923.15 25
2923.28 31
2923.40 33
2923.52 33
2923.65 31
2923.77 30
2923.90 29
2924.02 30
2924.14 34
2924.27 40
2924.39 46
2924.52 52
2924.64 57
2924.76 61
2924.89 65
2925.01 70
2925.14 76
2925.26 85
2925.38 96
2925.51 108
2925.63 119
2925.76 129
2925.88 137
2926.00 142
2926.13 145
2926.25 145
2926.38 142
2926.50 138
2926.62 132
2926.75 125
2926.87 117
2927.00 110
2927.12 106
2927.24 103
2927.37 103
2927.49 104
2927.62 105
2927.74 106
2927.86 105
2927.99 103
2928.11 103
2928.24 105
2928.36 111
2928.48 121
2928.61 133
2928.73 145
2928.86 156
2928.98 164
2929.11 166
2929.23 164
2929.35 160
2929.48 154
2929.60 149
2929.73 147
2929.85 150
2929.97 158
2930.10 172
2930.22 192
2930.35 217
2930.47 245
2930.59 274
2930.72 301
2930.84 324
2930.97 342
2931.09 352
2931.22 356
2931.34 354
2931.46 347
2931.59 338
2931.71 326
2931.84 312
2931.96 295
2932.08 277
2932.21 256
2932.33 234
2932.46 214
2932.58 197
2932.70 185
2932.83 178
2932.95 174
2933.08 171
2933.20 167
2933.33 160
2933.45 148
2933.57 131
2933.70 111
2933.82 90
2933.95 71
2934.07 55
2934.19 44
2934.32 40
2934.44 43
2934.57 53
2934.69 68
2934.82 86
2934.94 106
2935.06 125
2935.19 141
2935.31 155
2935.44 165
2935.56 172
2935.69 177
2935.81 181
2935.93 182
2936.06 180
2936.18 176
2936.31 169
2936.43 159
2936.55 149
2936.68 139
2936.80 130
2936.93 123
2937.05 119
2937.18 117
2937.30 117
2937.42 116
2937.55 114
2937.67 110
2937.80 102
2937.92 90
2938.05 76
2938.17 61
2938.29 47
2938.42 35
2938.54 28
2938.67 25
2938.79 27
2938.92 36
2939.04 49
2939.16 65
2939.29 82
2939.41 98
2939.54 112
2939.66 120
2939.79 122
2939.91 116
2940.03 104
2940.16 86
2940.28 65
2940.41 41
2940.53 19
2940.66 0
2940.78 0
2940.91 0
2941.03 0
2941.15 0
2941.28 0
2941.40 0
2941.53 0
2941.65 0
2941.78 4
2941.90 21
2942.02 40
2942.15 62
2942.27 82
2942.40 100
2942.52 115
2942.65 125
2942.77 131
2942.89 134
2943.02 135
2943.14 135
2943.27 136
2943.39 136
2943.52 136
2943.64 135
2943.77 132
2943.89 127
2944.01 119
2944.14 108
2944.26 95
2944.39 79
2944.51 62
2944.64 44
2944.76 26
2944.89 8
2945.01 0
2945.13 0
2945.26 0
2945.38 0
2945.51 0
2945.63 0
2945.76 0
2945.88 0
2946.00 7
2946.13 17
2946.25 26
2946.38 34
2946.50 44
2946.63 57
2946.75 73
2946.88 91
2947.00 110
2947.12 129
2947.25 145
2947.37 157
2947.50 163
2947.62 166
2947.75 166
2947.87 165
2948.00 164
2948.12 165
2948.25 166
2948.37 167
2948.49 167
2948.62 164
2948.74 158
2948.87 148
2948.99 136
2949.12 122
2949.24 109
2949.37 97
2949.49 88
2949.61 81
2949.74 77
2949.86 73
2949.99 68
2950.11 63
2950.24 57
2950.36 52
2950.49 49
2950.61 50
2950.74 56
2950.86 68
2950.98 85
2951.11 107
2951.23 130
2951.36 153
2951.48 174
2951.61 193
2951.73 209
2951.86 221
2951.98 229
2952.11 234
2952.23 236
2952.35 234
2952.48 230
2952.60 223
2952.73 213
2952.85 203
2952.98 192
2953.10 181
2953.23 172
2953.35 166
2953.48 164
2953.60 167
2953.73 172
2953.85 180
2953.97 186
2954.10 190
2954.22 189
2954.35 182
2954.47 171
2954.60 156
2954.72 142
2954.85 130
2954.97 124
2955.10 123
2955.22 128
2955.35 138
2955.47 150
2955.59 163
2955.72 174
2955.84 183
2955.97 189
2956.09 195
2956.22 201
2956.34 209
2956.47 220
2956.59 233
2956.72 249
2956.84 264
2956.97 277
2957.09 286
2957.22 289
2957.34 286
2957.46 276
2957.59 262
2957.71 245
2957.84 227
2957.96 210
2958.09 193
2958.21 176
2958.34 159
2958.46 141
2958.59 123
2958.71 106
2958.84 92
2958.96 84
2959.09 83
2959.21 88
2959.34 97
2959.46 108
2959.58 118
2959.71 125
2959.83 127
2959.96 125
2960.08 120
2960.21 112
2960.33 104
2960.46 97
2960.58 90
2960.71 84
2960.83 79
2960.96 75
2961.08 72
2961.21 68
2961.33 63
2961.46 58
2961.58 53
2961.71 47
2961.83 41
2961.95 37
2962.08 35
2962.20 34
2962.33 33
2962.45 34
2962.58 34
2962.70 33
2962.83 29
2962.95 25
2963.08 22
2963.20 19
2963.33 19
2963.45 20
2963.58 22
2963.70 25
2963.83 27
2963.95 27
2964.08 24
2964.20 21
2964.33 16
2964.45 12
2964.58 9
2964.70 7
2964.83 6
2964.95 6
2965.08 9
2965.20 15
2965.32 24
2965.45 38
2965.57 54
2965.70 73
2965.82 91
2965.95 109
2966.07 126
2966.20 141
2966.32 155
2966.45 169
2966.57 183
2966.70 196
2966.82 207
2966.95 213
2967.07 213
2967.20 207
2967.32 194
2967.45 176
2967.57 154
2967.70 131
2967.82 109
2967.95 90
2968.07 75
2968.20 63
2968.32 55
2968.45 49
2968.57 45
2968.70 43
2968.82 41
2968.95 42
2969.07 45
2969.20 53
2969.32 67
2969.45 86
2969.57 111
2969.70 138
2969.82 166
2969.95 191
2970.07 212
2970.20 226
2970.32 235
2970.45 237
2970.57 235
2970.70 228
2970.82 219
2970.95 209
2971.07 200
2971.20 193
2971.32 188
2971.45 185
2971.57 183
2971.70 182
2971.82 180
2971.95 177
2972.07 173
2972.20 168
2972.32 164
2972.45 162
2972.57 162
2972.70 166
2972.82 172
2972.95 179
2973.07 187
2973.20 195
2973.32 202
2973.45 208
2973.57 213
2973.70 217
2973.82 220
2973.95 221
2974.07 220
2974.20 216
2974.32 208
2974.45 198
2974.57 185
2974.70 173
2974.82 161
2974.95 152
2975.07 144
2975.20 138
2975.32 133
2975.45 129
2975.57 125
2975.70 122
2975.82 121
2975.95 123
2976.07 129
2976.20 139
2976.32 153
2976.45 169
2976.57 187
2976.70 206
2976.82 224
2976.95 240
2977.07 251
2977.20 256
2977.32 253
2977.45 242
2977.57 224
2977.70 201
2977.82 177
2977.95 155
2978.07 137
2978.20 125
2978.32 117
2978.45 112
2978.57 107
2978.70 103
2978.82 97
2978.95 91
2979.07 87
2979.20 85
2979.32 85
2979.45 87
2979.57 91
2979.70 96
2979.83 100
2979.95 103
2980.08 106
2980.20 106
2980.33 103
2980.45 97
2980.58 88
2980.70 77
2980.83 63
2980.95 48
2981.08 33
2981.20 20
2981.33 10
2981.45 2
2981.58 0
2981.70 0
2981.83 0
2981.95 1
2982.08 7
2982.20 14
2982.33 22
2982.45 29
2982.58 35
2982.70 39
2982.83 41
2982.95 40
2983.08 37
2983.21 33
2983.33 27
2983.46 21
2983.58 14
2983.71 7
2983.83 0
2983.96 0
2984.08 0
2984.21 0
2984.33 0
2984.46 0
2984.58 0
2984.71 0
2984.83 13
2984.96 38
2985.08 64
2985.21 89
2985.33 109
2985.46 123
2985.59 131
2985.71 134
2985.84 133
2985.96 130
2986.09 127
2986.21 125
2986.34 124
2986.46 124
2986.59 123
2986.71 120
2986.84 116
2986.96 111
2987.09 106
2987.21 101
2987.34 98
2987.46 98
2987.59 100
2987.72 104
2987.84 108
2987.97 110
2988.09 110
2988.22 107
2988.34 103
2988.47 97
2988.59 90
2988.72 82
2988.84 75
2988.97 68
2989.09 62
2989.22 57
2989.34 53
2989.47 51
2989.60 51
2989.72 54
2989.85 56
2989.97 58
2990.10 59
2990.22 58
2990.35 53
2990.47 46
2990.60 37
2990.72 30
2990.85 24
2990.97 23
2991.10 26
2991.23 35
2991.35 48
2991.48 64
2991.60 83
2991.73 102
2991.85 120
2991.98 135
2992.10 149
2992.23 158
2992.35 165
2992.48 169
2992.60 170
2992.73 170
2992.86 169
2992.98 168
2993.11 169
2993.23 171
2993.36 174
2993.48 178
2993.61 181
2993.73 182
2993.86 182
2993.98 179
2994.11 174
2994.24 167
2994.36 159
2994.49 151
2994.61 145
2994.74 141
2994.86 141
2994.99 144
2995.11 150
2995.24 160
2995.36 171
2995.49 183
2995.62 196
2995.74 207
2995.87 218
2995.99 229
2996.12 238
2996.24 245
2996.37 250
2996.49 251
2996.62 249
2996.74 244
2996.87 238
2997.00 231
2997.12 228
2997.25 228
2997.37 233
2997.50 242
2997.62 252
2997.75 262
2997.87 270
2998.00 274
2998.13 274
2998.25 269
2998.38 261
2998.50 250
2998.63 237
2998.75 221
2998.88 204
2999.00 186
2999.13 168
2999.26 151
2999.38 137
2999.51 125
2999.63 116
2999.76 110
2999.88 103
3000.01 96
3000.13 87
3000.26 77
3000.39 65
3000.51 52
3000.64 40
3000.76 30
3000.89 25
3001.01 24
3001.14 27
3001.27 34
3001.39 43
3001.52 54
3001.64 66
3001.77 76
3001.89 87
3002.02 96
3002.14 106
3002.27 114
3002.40 121
3002.52 128
3002.65 133
3002.77 137
3002.90 139
3003.02 142
3003.15 146
3003.28 152
3003.40 160
3003.53 170
3003.65 180
3003.78 187
3003.90 190
3004.03 185
3004.15 174
3004.28 156
3004.41 134
3004.53 112
3004.66 92
3004.78 77
3004.91 67
3005.03 64
3005.16 65
3005.29 70
3005.41 75
3005.54 80
3005.66 83
3005.79 81
3005.91 76
3006.04 68
3006.17 56
3006.29 43
3006.42 31
3006.54 21
3006.67 14
3006.79 12
3006.92 14
3007.05 19
3007.17 28
3007.30 37
3007.42 45
3007.55 52
3007.67 56
3007.80 58
3007.93 56
3008.05 52
3008.18 46
3008.30 38
3008.43 30
3008.55 21
3008.68 12
3008.81 2
3008.93 0
3009.06 0
3009.18 0
3009.31 0
3009.43 0
3009.56 0
3009.69 0
3009.81 0
3009.94 7
3010.06 22
3010.19 38
3010.32 54
3010.44 67
3010.57 77
3010.69 82
3010.82 82
3010.94 78
3011.07 72
3011.20 65
3011.32 58
3011.45 52
3011.57 48
3011.70 46
3011.83 47
3011.95 52
3012.08 62
3012.20 76
3012.33 94
3012.45 116
3012.58 139
3012.71 161
3012.83 180
3012.96 193
3013.08 198
3013.21 195
3013.34 184
3013.46 169
3013.59 151
3013.71 134
3013.84 120
3013.96 111
3014.09 108
3014.22 111
3014.34 119
3014.47 131
3014.59 146
3014.72 162
3014.85 178
3014.97 191
3015.10 199
3015.22 198
3015.35 190
3015.48 173
3015.60 152
3015.73 128
3015.85 107
3015.98 93
3016.10 86
3016.23 87
3016.36 90
3016.48 94
3016.61 95
3016.73 89
3016.86 78
3016.99 62
3017.11 46
3017.24 34
3017.36 29
3017.49 32
3017.62 42
3017.74 58
3017.87 77
3017.99 97
3018.12 115
3018.25 131
3018.37 143
3018.50 152
3018.62 156
3018.75 158
3018.88 157
3019.00 155
3019.13 154
3019.25 154
3019.38 156
3019.51 162
3019.63 170
3019.76 180
3019.88 190
3020.01 199
3020.14 208
3020.26 215
3020.39 223
3020.51 233
3020.64 245
3020.77 261
3020.89 281
3021.02 304
3021.14 328
3021.27 351
3021.40 370
3021.52 385
3021.65 395
3021.77 399
3021.90 398
3022.03 396
3022.15 393
3022.28 392
3022.40 392
3022.53 394
3022.66 395
3022.78 393
3022.91 387
3023.03 377
3023.16 363
3023.29 348
3023.41 335
3023.54 326
3023.66 324
3023.79 329
3023.92 340
3024.04 355
3024.17 370
3024.29 385
3024.42 397
3024.55 406
3024.67 411
3024.80 414
3024.93 415
3025.05 416
3025.18 418
3025.30 419
3025.43 422
3025.56 425
3025.68 428
3025.81 431
3025.93 433
3026.06 434
3026.19 435
3026.31 435
3026.44 436
3026.56 437
3026.69 440
3026.82 444
3026.94 448
3027.07 453
3027.20 457
3027.32 459
3027.45 460
3027.57 460
3027.70 459
3027.83 458
3027.95 457
3028.08 457
3028.20 456
3028.33 456
3028.46 456
3028.58 456
3028.71 459
3028.84 463
3028.96 467
3029.09 471
3029.21 471
3029.34 466
3029.47 454
3029.59 435
3029.72 411
3029.85 382
3029.97 353
3030.10 326
3030.22 303
3030.35 287
3030.48 276
3030.60 269
3030.73 264
3030.85 259
3030.98 253
3031.11 248
3031.23 243
3031.36 241
3031.49 241
3031.61 244
3031.74 249
3031.86 252
3031.99 251
3032.12 246
3032.24 237
3032.37 227
3032.50 219
3032.62 215
3032.75 218
3032.87 228
3033.00 244
3033.13 264
3033.25 285
3033.38 304
3033.51 320
3033.63 333
3033.76 343
3033.88 349
3034.01 352
3034.14 352
3034.26 349
3034.39 342
3034.52 333
3034.64 322
3034.77 313
3034.90 306
3035.02 302
3035.15 302
3035.27 306
3035.40 311
3035.53 316
3035.65 319
3035.78 318
3035.91 312
3036.03 302
3036.16 289
3036.28 274
3036.41 260
3036.54 250
3036.66 243
3036.79 240
3036.92 240
3037.04 241
3037.17 244
3037.30 246
3037.42 247
3037.55 247
3037.67 247
3037.80 246
3037.93 246
3038.05 248
3038.18 252
3038.31 258
3038.43 267
3038.56 279
3038.69 291
3038.81 302
3038.94 310
3039.06 315
3039.19 315
3039.32 312
3039.44 307
3039.57 302
3039.70 299
3039.82 300
3039.95 304
3040.08 311
3040.20 319
3040.33 328
3040.46 335
3040.58 342
3040.71 347
3040.83 354
3040.96 362
3041.09 373
3041.21 388
3041.34 407
3041.47 430
3041.59 456
3041.72 483
3041.85 511
3041.97 537
3042.10 559
3042.23 574
3042.35 582
3042.48 582
3042.60 574
3042.73 560
3042.86 542
3042.98 522
3043.11 502
3043.24 483
3043.36 467
3043.49 452
3043.62 439
3043.74 429
3043.87 423
3044.00 420
3044.12 422
3044.25 428
3044.38 435
3044.50 443
3044.63 448
3044.76 449
3044.88 447
3045.01 441
3045.13 433
3045.26 425
3045.39 417
3045.51 409
3045.64 399
3045.77 387
3045.89 372
3046.02 353
3046.15 330
3046.27 305
3046.40 278
3046.53 253
3046.65 230
3046.78 210
3046.91 196
3047.03 187
3047.16 184
3047.29 186
3047.41 193
3047.54 204
3047.67 216
3047.79 227
3047.92 236
3048.05 240
3048.17 240
3048.30 234
3048.43 223
3048.55 211
3048.68 199
3048.80 188
3048.93 180
3049.06 175
3049.18 172
3049.31 169
3049.44 165
3049.56 158
3049.69 149
3049.82 136
3049.94 122
3050.07 107
3050.20 91
3050.32 75
3050.45 61
3050.58 49
3050.70 39
3050.83 33
3050.96 30
3051.08 30
3051.21 31
3051.34 33
3051.46 35
3051.59 36
3051.72 37
3051.84 38
3051.97 37
3052.10 33
3052.22 27
3052.35 18
3052.48 4
3052.60 0
3052.73 0
3052.86 0
3052.98 0
3053.11 0
3053.24 0
3053.36 0
3053.49 11
3053.62 37
3053.74 62
3053.87 83
3054.00 98
3054.12 105
3054.25 106
3054.38 100
3054.50 90
3054.63 77
3054.76 64
3054.88 52
3055.01 41
3055.14 34
3055.26 30
3055.39 29
3055.52 31
3055.65 37
3055.77 45
3055.90 55
3056.03 65
3056.15 74
3056.28 81
3056.41 83
3056.53 82
3056.66 77
3056.79 70
3056.91 62
3057.04 55
3057.17 51
3057.29 51
3057.42 57
3057.55 66
3057.67 78
3057.80 90
3057.93 101
3058.05 108
3058.18 111
3058.31 110
3058.43 108
3058.56 106
3058.69 104
3058.81 103
3058.94 103
3059.07 102
3059.19 101
3059.32 99
3059.45 96
3059.58 93
3059.70 90
3059.83 90
3059.96 92
3060.08 97
3060.21 103
3060.34 110
3060.46 116
3060.59 120
3060.72 121
3060.84 119
3060.97 115
3061.10 111
3061.22 106
3061.35 101
3061.48 97
3061.60 91
3061.73 83
3061.86 72
3061.99 59
3062.11 47
3062.24 36
3062.37 30
3062.49 29
3062.62 34
3062.75 43
3062.87 53
3063.00 60
3063.13 65
3063.25 64
3063.38 59
3063.51 51
3063.63 41
3063.76 32
3063.89 23
3064.02 18
3064.14 15
3064.27 16
3064.40 20
3064.52 27
3064.65 36
3064.78 44
3064.90 50
3065.03 53
3065.16 52
3065.28 48
3065.41 41
3065.54 34
3065.67 29
3065.79 29
3065.92 33
3066.05 43
3066.17 56
3066.30 71
3066.43 86
3066.55 101
3066.68 114
3066.81 125
3066.94 133
3067.06 137
3067.19 137
3067.32 131
3067.44 121
3067.57 105
3067.70 86
3067.82 65
3067.95 45
3068.08 26
3068.21 10
3068.33 0
3068.46 0
3068.59 0
3068.71 0
3068.84 0
3068.97 0
3069.09 2
3069.22 13
3069.35 26
3069.48 40
3069.60 54
3069.73 67
3069.86 79
3069.98 89
3070.11 97
3070.24 105
3070.36 111
3070.49 117
3070.62 121
3070.75 123
3070.87 123
3071.00 119
3071.13 113
3071.25 104
3071.38 94
3071.51 83
3071.64 71
3071.76 59
3071.89 46
3072.02 30
3072.14 14
3072.27 0
3072.40 0
3072.52 0
3072.65 0
3072.78 0
3072.91 0
3073.03 0
3073.16 0
3073.29 5
3073.41 20
3073.54 35
3073.67 47
3073.80 55
3073.92 61
3074.05 64
3074.18 66
3074.30 68
3074.43 72
3074.56 79
3074.69 86
3074.81 94
3074.94 101
3075.07 104
3075.19 103
3075.32 99
3075.45 93
3075.58 89
3075.70 87
3075.83 89
3075.96 95
3076.08 105
3076.21 117
3076.34 129
3076.47 139
3076.59 148
3076.72 155
3076.85 159
3076.97 160
3077.10 159
3077.23 154
3077.36 147
3077.48 137
3077.61 123
3077.74 108
3077.86 93
3077.99 78
3078.12 64
3078.25 52
3078.37 42
3078.50 35
3078.63 30
3078.76 28
3078.88 30
3079.01 35
3079.14 44
3079.26 56
3079.39 68
3079.52 80
3079.65 89
3079.77 93
3079.90 93
3080.03 89
3080.15 82
3080.28 75
3080.41 70
3080.54 69
3080.66 71
3080.79 78
3080.92 87
3081.05 96
3081.17 105
3081.30 112
3081.43 116
3081.55 119
3081.68 120
3081.81 120
3081.94 121
3082.06 124
3082.19 129
3082.32 135
3082.45 144
3082.57 155
3082.70 165
3082.83 174
3082.95 182
3083.08 186
3083.21 189
3083.34 188
3083.46 186
3083.59 184
3083.72 181
3083.85 180
3083.97 182
3084.10 186
3084.23 192
3084.36 201
3084.48 212
3084.61 223
3084.74 233
3084.86 238
3084.99 240
3085.12 236
3085.25 229
3085.37 220
3085.50 210
3085.63 201
3085.76 194
3085.88 189
3086.01 183
3086.14 177
3086.27 167
3086.39 155
3086.52 142
3086.65 127
3086.78 114
3086.90 104
3087.03 100
3087.16 100
3087.28 106
3087.41 115
3087.54 125
3087.67 136
3087.79 145
3087.92 153
3088.05 157
3088.18 160
3088.30 162
3088.43 164
3088.56 166
3088.69 169
3088.81 174
3088.94 180
3089.07 186
3089.20 190
3089.32 192
3089.45 190
3089.58 185
3089.71 176
3089.83 165
3089.96 153
3090.09 141
3090.22 128
3090.34 117
3090.47 108
3090.60 101
3090.73 98
3090.85 99
3090.98 105
3091.11 115
3091.24 128
3091.36 142
3091.49 156
3091.62 168
3091.74 177
3091.87 183
3092.00 188
3092.13 190
3092.25 190
3092.38 186
3092.51 181
3092.64 172
3092.76 163
3092.89 153
3093.02 144
3093.15 139
3093.28 137
3093.40 140
3093.53 144
3093.66 148
3093.79 149
3093.91 148
3094.04 144
3094.17 137
3094.30 131
3094.42 127
3094.55 125
3094.68 125
3094.81 125
3094.93 124
3095.06 119
3095.19 111
3095.32 98
3095.44 82
3095.57 65
3095.70 48
3095.83 34
3095.95 23
3096.08 17
3096.21 15
3096.34 19
3096.46 27
3096.59 40
3096.72 57
3096.85 75
3096.97 94
3097.10 112
3097.23 130
3097.36 147
3097.48 164
3097.61 179
3097.74 194
3097.87 205
3097.99 213
3098.12 215
3098.25 211
3098.38 202
3098.51 192
3098.63 182
3098.76 176
3098.89 174
3099.02 177
3099.14 183
3099.27 190
3099.40 195
3099.53 197
3099.65 195
3099.78 188
3099.91 179
3100.04 168
3100.16 157
3100.29 149
3100.42 145
3100.55 145
3100.68 151
3100.80 160
3100.93 172
3101.06 185
3101.19 197
3101.31 208
3101.44 217
3101.57 225
3101.70 235
3101.82 248
3101.95 263
3102.08 282
3102.21 300
3102.34 317
3102.46 331
3102.59 340
3102.72 345
3102.85 346
3102.97 346
3103.10 345
3103.23 345
3103.36 345
3103.48 344
3103.61 343
3103.74 341
3103.87 336
3104.00 330
3104.12 321
3104.25 310
3104.38 298
3104.51 283
3104.63 267
3104.76 250
3104.89 232
3105.02 216
3105.15 201
3105.27 191
3105.40 183
3105.53 179
3105.66 176
3105.78 172
3105.91 166
3106.04 155
3106.17 140
3106.30 121
3106.42 102
3106.55 85
3106.68 72
3106.81 66
3106.93 67
3107.06 74
3107.19 85
3107.32 98
3107.45 110
3107.57 118
3107.70 122
3107.83 120
3107.96 115
3108.08 107
3108.21 99
3108.34 94
3108.47 93
3108.60 96
3108.72 105
3108.85 117
3108.98 130
3109.11 142
3109.24 152
3109.36 159
3109.49 162
3109.62 162
3109.75 159
3109.87 154
3110.00 147
3110.13 140
3110.26 132
3110.39 126
3110.51 121
3110.64 120
3110.77 122
3110.90 128
3111.03 135
3111.15 143
3111.28 149
3111.41 153
3111.54 154
3111.66 153
3111.79 150
3111.92 145
3112.05 140
3112.18 133
3112.30 125
3112.43 117
3112.56 109
3112.69 101
3112.82 93
3112.94 87
3113.07 84
3113.20 83
3113.33 85
3113.46 90
3113.58 97
3113.71 107
3113.84 117
3113.97 126
3114.10 133
3114.22 138
3114.35 139
3114.48 139
3114.61 136
3114.74 133
3114.86 130
3114.99 127
3115.12 124
3115.25 120
3115.37 118
3115.50 116
3115.63 115
3115.76 117
3115.89 120
3116.01 125
3116.14 131
3116.27 136
3116.40 139
3116.53 138
3116.65 131
3116.78 118
3116.91 99
3117.04 75
3117.17 49
3117.29 23
3117.42 1
3117.55 0
3117.68 0
3117.81 0
3117.93 0
3118.06 0
3118.19 10
3118.32 23
3118.45 31
3118.58 35
3118.70 35
3118.83 30
3118.96 23
3119.09 15
3119.22 7
3119.34 0
3119.47 0
3119.60 0
3119.73 0
3119.86 0
3119.98 0
3120.11 0
3120.24 0
3120.37 0
3120.50 3
3120.62 9
3120.75 13
3120.88 15
3121.01 14
3121.14 11
3121.26 6
3121.39 0
3121.52 0
3121.65 0
3121.78 0
3121.91 0
3122.03 0
3122.16 0
3122.29 4
3122.42 9
3122.55 13
3122.67 14
3122.80 14
3122.93 12
3123.06 9
3123.19 8
3123.31 9
3123.44 12
3123.57 17
3123.70 23
3123.83 30
3123.96 36
3124.08 42
3124.21 46
3124.34 49
3124.47 53
3124.60 58
3124.72 64
3124.85 73
3124.98 82
3125.11 92
3125.24 100
3125.36 107
3125.49 113
3125.62 117
3125.75 121
3125.88 127
3126.01 135
3126.13 145
3126.26 156
3126.39 167
3126.52 177
3126.65 184
3126.78 188
3126.90 189
3127.03 189
3127.16 189
3127.29 190
3127.42 190
3127.54 191
3127.67 190
3127.80 186
3127.93 179
3128.06 171
3128.19 162
3128.31 154
3128.44 148
3128.57 146
3128.70 147
3128.83 150
3128.95 156
3129.08 163
3129.21 171
3129.34 181
3129.47 193
3129.60 206
3129.72 220
3129.85 231
3129.98 237
3130.11 237
3130.24 229
3130.37 214
3130.49 194
3130.62 172
3130.75 151
3130.88 134
3131.01 123
3131.14 119
3131.26 120
3131.39 123
3131.52 124
3131.65 123
3131.78 117
3131.91 105
3132.03 91
3132.16 77
3132.29 66
3132.42 61
3132.55 65
3132.68 77
3132.80 95
3132.93 117
3133.06 137
3133.19 153
3133.32 162
3133.45 164
3133.57 161
3133.70 154
3133.83 144
3133.96 135
3134.09 129
3134.22 125
3134.34 126
3134.47 130
3134.60 138
3134.73 149
3134.86 160
3134.99 168
3135.11 172
3135.24 170
3135.37 162
3135.50 150
3135.63 136
3135.76 122
3135.88 110
3136.01 102
3136.14 96
3136.27 93
3136.40 93
3136.53 95
3136.65 100
3136.78 109
3136.91 120
3137.04 134
3137.17 150
3137.30 166
3137.43 182
3137.55 194
3137.68 203
3137.81 207
3137.94 206
3138.07 200
3138.20 191
3138.32 181
3138.45 173
3138.58 168
3138.71 169
3138.84 175
3138.97 186
3139.10 198
3139.22 209
3139.35 216
3139.48 217
3139.61 213
3139.74 205
3139.87 196
3139.99 189
3140.12 187
3140.25 190
3140.38 197
3140.51 206
3140.64 215
3140.77 222
3140.89 226
3141.02 228
3141.15 229
3141.28 230
3141.41 233
3141.54 239
3141.66 246
3141.79 253
3141.92 259
3142.05 263
3142.18 264
3142.31 262
3142.44 258
3142.56 253
3142.69 247
3142.82 241
3142.95 236
3143.08 233
3143.21 233
3143.34 238
3143.46 246
3143.59 258
3143.72 271
3143.85 283
3143.98 292
3144.11 299
3144.24 303
3144.36 305
3144.49 305
3144.62 307
3144.75 309
3144.88 312
3145.01 313
3145.14 313
3145.26 309
3145.39 304
3145.52 297
3145.65 290
3145.78 284
3145.91 281
3146.04 282
3146.16 283
3146.29 284
3146.42 283
3146.55 277
3146.68 268
3146.81 255
3146.94 242
3147.06 233
3147.19 230
3147.32 235
3147.45 247
3147.58 264
3147.71 281
3147.84 294
3147.97 302
3148.09 302
3148.22 295
3148.35 284
3148.48 270
3148.61 257
3148.74 246
3148.87 238
3148.99 233
3149.12 229
3149.25 226
3149.38 224
3149.51 224
3149.64 225
3149.77 228
3149.89 234
3150.02 242
3150.15 251
3150.28 259
3150.41 264
3150.54 265
3150.67 264
3150.80 261
3150.92 257
3151.05 255
3151.18 256
3151.31 259
3151.44 266
3151.57 275
3151.70 285
3151.83 295
3151.95 306
3152.08 315
3152.21 324
3152.34 332
3152.47 336
3152.60 337
3152.73 334
3152.86 326
3152.98 316
3153.11 306
3153.24 297
3153.37 292
3153.50 291
3153.63 292
3153.76 296
3153.89 300
3154.01 304
3154.14 309
3154.27 315
3154.40 322
3154.53 332
3154.66 342
3154.79 353
3154.92 362
3155.04 368
3155.17 370
3155.30 368
3155.43 362
3155.56 354
3155.69 346
3155.82 339
3155.95 335
3156.07 335
3156.20 340
3156.33 348
3156.46 359
3156.59 372
3156.72 385
3156.85 398
3156.98 410
3157.11 421
3157.23 431
3157.36 439
3157.49 446
3157.62 453
3157.75 459
3157.88 465
3158.01 470
3158.14 473
3158.26 475
3158.39 476
3158.52 475
3158.65 473
3158.78 470
3158.91 467
3159.04 463
3159.17 458
3159.30 451
3159.42 442
3159.55 433
3159.68 423
3159.81 415
3159.94 409
3160.07 405
3160.20 403
3160.33 401
3160.46 399
3160.58 396
3160.71 391
3160.84 384
3160.97 376
3161.10 366
3161.23 356
3161.36 344
3161.49 331
3161.62 317
3161.74 303
3161.87 288
3162.00 274
3162.13 260
3162.26 247
3162.39 235
3162.52 225
3162.65 218
3162.78 215
3162.91 218
3163.03 226
3163.16 239
3163.29 254
3163.42 269
3163.55 281
3163.68 286
3163.81 284
3163.94 274
3164.07 258
3164.19 238
3164.32 217
3164.45 197
3164.58 178
3164.71 160
3164.84 142
3164.97 124
3165.10 105
3165.23 86
3165.36 69
3165.48 57
3165.61 51
3165.74 52
3165.87 60
3166.00 71
3166.13 83
3166.26 92
3166.39 94
3166.52 88
3166.65 74
3166.77 56
3166.90 38
3167.03 23
3167.16 16
3167.29 16
3167.42 25
3167.55 40
3167.68 56
3167.81 70
3167.94 80
3168.07 85
3168.19 85
3168.32 82
3168.45 78
3168.58 75
3168.71 75
3168.84 75
3168.97 75
3169.10 73
3169.23 68
3169.36 58
3169.48 43
3169.61 26
3169.74 8
3169.87 0
3170.00 0
3170.13 0
3170.26 0
3170.39 0
3170.52 0
3170.65 0
3170.78 0
3170.90 7
3171.03 13
3171.16 19
3171.29 25
3171.42 32
3171.55 40
3171.68 50
3171.81 59
3171.94 66
3172.07 72
3172.20 76
3172.33 78
3172.45 78
3172.58 77
3172.71 76
3172.84 74
3172.97 72
3173.10 70
3173.23 68
3173.36 67
3173.49 67
3173.62 70
3173.75 75
3173.88 83
3174.00 93
3174.13 103
3174.26 111
3174.39 117
3174.52 121
3174.65 122
3174.78 124
3174.91 128
3175.04 136
3175.17 147
3175.30 161
3175.43 175
3175.55 185
3175.68 190
3175.81 188
3175.94 180
3176.07 168
3176.20 155
3176.33 144
3176.46 136
3176.59 132
3176.72 134
3176.85 139
3176.98 146
3177.11 154
3177.23 161
3177.36 165
3177.49 167
3177.62 167
3177.75 165
3177.88 163
3178.01 162
3178.14 164
3178.27 170
3178.40 180
3178.53 192
3178.66 206
3178.79 221
3178.91 232
3179.04 240
3179.17 244
3179.30 243
3179.43 238
3179.56 232
3179.69 227
3179.82 224
3179.95 224
3180.08 228
3180.21 235
3180.34 241
3180.47 246
3180.60 247
3180.72 243
3180.85 235
3180.98 222
3181.11 207
3181.24 190
3181.37 172
3181.50 154
3181.63 138
3181.76 125
3181.89 115
3182.02 109
3182.15 108
3182.28 110
3182.41 115
3182.54 122
3182.66 128
3182.79 133
3182.92 137
3183.05 139
3183.18 140
3183.31 142
3183.44 148
3183.57 157
3183.70 170
3183.83 185
3183.96 201
3184.09 213
3184.22 220
3184.35 219
3184.48 211
3184.61 199
3184.73 185
3184.86 172
3184.99 163
3185.12 158
3185.25 157
3185.38 158
3185.51 159
3185.64 157
3185.77 153
3185.90 146
3186.03 138
3186.16 130
3186.29 123
3186.42 118
3186.55 116
3186.68 116
3186.81 119
3186.93 123
3187.06 128
3187.19 134
3187.32 140
3187.45 143
3187.58 145
3187.71 145
3187.84 143
3187.97 138
3188.10 131
3188.23 121
3188.36 108
3188.49 93
3188.62 74
3188.75 53
3188.88 28
3189.01 3
3189.14 0
3189.27 0
3189.39 0
3189.52 0
3189.65 0
3189.78 0
3189.91 0
3190.04 1
3190.17 30
3190.30 57
3190.43 80
3190.56 97
3190.69 108
3190.82 114
3190.95 117
3191.08 119
3191.21 121
3191.34 121
3191.47 121
3191.60 118
3191.73 114
3191.86 109
3191.98 105
3192.11 102
3192.24 101
3192.37 103
3192.50 106
3192.63 110
3192.76 114
3192.89 116
3193.02 118
3193.15 119
3193.28 119
3193.41 118
3193.54 116
3193.67 113
3193.80 109
3193.93 105
3194.06 102
3194.19 102
3194.32 106
3194.45 113
3194.58 122
3194.71 132
3194.84 139
3194.97 139
3195.09 132
3195.22 116
3195.35 92
3195.48 64
3195.61 37
3195.74 17
3195.87 6
3196.00 8
3196.13 20
3196.26 40
3196.39 62
3196.52 82
3196.65 96
3196.78 100
3196.91 96
3197.04 86
3197.17 71
3197.30 56
3197.43 43
3197.56 32
3197.69 23
3197.82 17
3197.95 12
3198.08 8
3198.21 5
3198.34 3
3198.47 2
3198.59 2
3198.72 1
3198.85 0
3198.98 0
3199.11 0
3199.24 0
3199.37 0
3199.50 0
3199.63 0
3199.76 13
3199.89 30
3200.02 48
3200.15 64
3200.28 78
3200.41 87
3200.54 93
3200.67 97
3200.80 99
3200.93 101
3201.06 102
3201.19 103
3201.32 104
3201.45 105
3201.58 106
3201.71 106
3201.84 105
3201.97 103
3202.10 99
3202.23 92
3202.36 81
3202.49 69
3202.62 54
3202.75 39
3202.88 25
3203.01 13
3203.14 4
3203.26 0
3203.39 0
3203.52 0
3203.65 0
3203.78 0
3203.91 0
3204.04 0
3204.17 0
3204.30 1
3204.43 5
3204.56 9
3204.69 12
3204.82 11
3204.95 8
3205.08 3
3205.21 0
3205.34 0
3205.47 0
3205.60 0
3205.73 5
3205.86 17
3205.99 30
3206.12 41
3206.25 50
3206.38 57
3206.51 61
3206.64 64
3206.77 67
3206.90 70
3207.03 73
3207.16 75
3207.29 75
3207.42 73
3207.55 69
3207.68 65
3207.81 61
3207.94 60
3208.07 61
3208.20 64
3208.33 67
3208.46 70
3208.59 71
3208.72 71
3208.85 69
3208.98 66
3209.11 64
3209.24 63
3209.37 64
3209.50 68
3209.63 73
3209.76 81
3209.89 90
3210.02 101
3210.15 111
3210.28 122
3210.41 130
3210.54 135
3210.67 137
3210.80 133
3210.93 125
3211.06 112
3211.19 97
3211.32 80
3211.45 67
3211.58 57
3211.71 54
3211.84 59
3211.97 70
3212.10 86
3212.23 104
3212.36 122
3212.48 138
3212.61 151
3212.74 159
3212.87 165
3213.00 167
3213.13 167
3213.26 166
3213.39 163
3213.52 159
3213.65 154
3213.78 149
3213.91 144
3214.04 140
3214.17 138
3214.30 138
3214.43 138
3214.56 138
3214.69 136
3214.82 133
3214.95 128
3215.08 123
3215.21 119
3215.34 116
3215.47 117
3215.60 120
3215.73 128
3215.86 138
3215.99 149
3216.12 158
3216.25 162
3216.38 160
3216.51 151
3216.64 133
3216.77 108
3216.90 80
3217.04 54
3217.17 33
3217.30 21
3217.43 18
3217.56 24
3217.69 36
3217.82 52
3217.95 67
3218.08 80
3218.21 89
3218.34 95
3218.47 97
3218.60 97
3218.73 95
3218.86 91
3218.99 86
3219.12 80
3219.25 73
3219.38 66
3219.51 57
3219.64 48
3219.77 38
3219.90 27
3220.03 17
3220.16 7
3220.29 0
3220.42 0
3220.55 0
3220.68 0
3220.81 0
3220.94 0
3221.07 0
3221.20 0
3221.33 0
3221.46 15
3221.59 34
3221.72 52
3221.85 64
3221.98 69
3222.11 66
3222.24 59
3222.37 50
3222.50 43
3222.63 40
3222.76 43
3222.89 52
3223.02 65
3223.15 80
3223.28 94
3223.41 106
3223.54 115
3223.67 120
3223.80 119
3223.93 113
3224.06 102
3224.19 86
3224.32 67
3224.45 48
3224.58 33
3224.71 22
3224.84 19
3224.97 23
3225.10 34
3225.23 50
3225.36 67
3225.49 83
3225.62 97
3225.75 107
3225.88 116
3226.01 123
3226.14 130
3226.28 137
3226.41 146
3226.54 154
3226.67 161
3226.80 166
3226.93 167
3227.06 166
3227.19 162
3227.32 155
3227.45 145
3227.58 134
3227.71 121
3227.84 108
3227.97 97
3228.10 90
3228.23 87
3228.36 92
3228.49 103
3228.62 119
3228.75 137
3228.88 155
3229.01 172
3229.14 185
3229.27 193
3229.40 197
3229.53 196
3229.66 192
3229.79 184
3229.92 173
3230.05 159
3230.18 142
3230.31 126
3230.44 110
3230.57 96
3230.70 83
3230.83 74
3230.97 66
3231.10 59
3231.23 51
3231.36 44
3231.49 36
3231.62 30
3231.75 26
3231.88 26
3232.01 28
3232.14 33
3232.27 37
3232.40 37
3232.53 34
3232.66 26
3232.79 15
3232.92 4
3233.05 0
3233.18 0
3233.31 0
3233.44 8
3233.57 21
3233.70 35
3233.83 48
3233.96 58
3234.09 65
3234.22 70
3234.35 75
3234.48 79
3234.62 83
3234.75 88
3234.88 93
3235.01 98
3235.14 103
3235.27 106
3235.40 109
3235.53 111
3235.66 113
3235.79 115
3235.92 115
3236.05 113
3236.18 109
3236.31 103
3236.44 96
3236.57 87
3236.70 78
3236.83 70
3236.96 63
3237.09 56
3237.22 50
3237.35 45
3237.48 42
3237.62 40
3237.75 41
3237.88 44
3238.01 48
3238.14 53
3238.27 57
3238.40 59
3238.53 58
3238.66 52
3238.79 43
3238.92 31
3239.05 18
3239.18 7
3239.31 0
3239.44 0
3239.57 0
3239.70 0
3239.83 0
3239.96 0
3240.09 0
3240.23 0
3240.36 0
3240.49 0
3240.62 0
3240.75 3
3240.88 10
3241.01 19
3241.14 30
3241.27 42
3241.40 54
3241.53 63
3241.66 68
3241.79 67
3241.92 61
3242.05 51
3242.18 37
3242.31 23
3242.44 11
3242.57 1
3242.71 0
3242.84 0
3242.97 0
3243.10 0
3243.23 5
3243.36 11
3243.49 16
3243.62 21
3243.75 27
3243.88 33
3244.01 42
3244.14 54
3244.27 67
3244.40 82
3244.53 98
3244.66 110
3244.79 118
3244.93 119
3245.06 114
3245.19 104
3245.32 93
3245.45 83
3245.58 78
3245.71 80
3245.84 91
3245.97 109
3246.10 131
3246.23 156
3246.36 177
3246.49 194
3246.62 202
3246.75 202
3246.88 193
3247.02 176
3247.15 154
3247.28 132
3247.41 110
3247.54 93
3247.67 81
3247.80 75
3247.93 75
3248.06 80
3248.19 89
3248.32 102
3248.45 116
3248.58 132
3248.71 148
3248.84 162
3248.98 172
3249.11 177
3249.24 178
3249.37 175
3249.50 169
3249.63 163
3249.76 158
3249.89 155
3250.02 156
3250.15 159
3250.28 164
3250.41 171
3250.54 179
3250.67 186
3250.81 193
3250.94 199
3251.07 202
3251.20 202
3251.33 198
3251.46 190
3251.59 180
3251.72 167
3251.85 155
3251.98 145
3252.11 137
3252.24 132
3252.37 127
3252.51 122
3252.64 116
3252.77 108
3252.90 100
3253.03 93
3253.16 88
3253.29 88
3253.42 92
3253.55 100
3253.68 110
3253.81 119
3253.94 126
3254.07 131
3254.21 134
3254.34 136
3254.47 139
3254.60 144
3254.73 151
3254.86 161
3254.99 172
3255.12 185
3255.25 197
3255.38 209
3255.51 220
3255.64 228
3255.78 232
3255.91 233
3256.04 230
3256.17 224
3256.30 216
3256.43 208
3256.56 202
3256.69 198
3256.82 196
3256.95 194
3257.08 191
3257.21 185
3257.35 176
3257.48 162
3257.61 145
3257.74 127
3257.87 108
3258.00 91
3258.13 77
3258.26 68
3258.39 65
3258.52 69
3258.65 80
3258.78 95
3258.92 113
3259.05 131
3259.18 144
3259.31 151
3259.44 152
3259.57 146
3259.70 135
3259.83 120
3259.96 104
3260.09 90
3260.22 78
3260.36 70
3260.49 67
3260.62 68
3260.75 74
3260.88 84
3261.01 97
3261.14 110
3261.27 123
3261.40 135
3261.53 145
3261.67 153
3261.80 160
3261.93 165
3262.06 169
3262.19 171
3262.32 171
3262.45 168
3262.58 162
3262.71 154
3262.84 143
3262.97 131
3263.11 118
3263.24 104
3263.37 91
3263.50 79
3263.63 67
3263.76 58
3263.89 49
3264.02 43
3264.15 39
3264.28 38
3264.42 39
3264.55 42
3264.68 46
3264.81 51
3264.94 55
3265.07 60
3265.20 62
3265.33 63
3265.46 64
3265.59 63
3265.73 63
3265.86 62
3265.99 63
3266.12 65
3266.25 70
3266.38 77
3266.51 85
3266.64 94
3266.77 101
3266.91 105
3267.04 106
3267.17 102
3267.30 96
3267.43 88
3267.56 80
3267.69 74
3267.82 71
3267.95 70
3268.08 72
3268.22 75
3268.35 79
3268.48 81
3268.61 83
3268.74 86
3268.87 88
3269.00 92
3269.13 96
3269.26 101
3269.40 105
3269.53 107
3269.66 106
3269.79 103
3269.92 96
3270.05 87
3270.18 76
3270.31 65
3270.44 53
3270.58 44
3270.71 37
3270.84 34
3270.97 34
3271.10 38
3271.23 45
3271.36 52
3271.49 60
3271.62 67
3271.76 73
3271.89 77
3272.02 80
3272.15 82
3272.28 85
3272.41 86
3272.54 87
3272.67 87
3272.81 84
3272.94 80
3273.07 72
3273.20 61
3273.33 47
3273.46 33
3273.59 18
3273.72 4
3273.85 0
3273.99 0
3274.12 0
3274.25 0
3274.38 0
3274.51 0
3274.64 0
3274.77 0
3274.90 1
3275.04 12
3275.17 23
3275.30 35
3275.43 47
3275.56 59
3275.69 71
3275.82 82
3275.95 95
3276.09 110
3276.22 125
3276.35 140
3276.48 153
3276.61 161
3276.74 164
3276.87 162
3277.00 156
3277.14 147
3277.27 136
3277.40 127
3277.53 118
3277.66 108
3277.79 98
3277.92 87
3278.05 75
3278.19 63
3278.32 52
3278.45 44
3278.58 40
3278.71 39
3278.84 42
3278.97 47
3279.10 53
3279.24 60
3279.37 67
3279.50 72
3279.63 76
3279.76 79
3279.89 81
3280.02 84
3280.15 88
3280.29 95
3280.42 104
3280.55 114
3280.68 121
3280.81 126
3280.94 125
3281.07 119
3281.21 110
3281.34 102
3281.47 98
3281.60 101
3281.73 112
3281.86 130
3281.99 149
3282.12 165
3282.26 175
3282.39 177
3282.52 171
3282.65 162
3282.78 154
3282.91 150
3283.04 153
3283.18 163
3283.31 177
3283.44 192
3283.57 205
3283.70 212
3283.83 213
3283.96 209
3284.10 200
3284.23 189
3284.36 179
3284.49 171
3284.62 165
3284.75 162
3284.88 163
3285.02 168
3285.15 175
3285.28 184
3285.41 194
3285.54 203
3285.67 209
3285.80 210
3285.94 205
3286.07 194
3286.20 177
3286.33 157
3286.46 138
3286.59 121
3286.72 110
3286.86 107
3286.99 111
3287.12 120
3287.25 131
3287.38 141
3287.51 146
3287.64 147
3287.78 144
3287.91 138
3288.04 133
3288.17 131
3288.30 134
3288.43 141
3288.56 151
3288.70 162
3288.83 172
3288.96 179
3289.09 181
3289.22 177
3289.35 166
3289.49 151
3289.62 132
3289.75 113
3289.88 96
3290.01 83
3290.14 75
3290.27 74
3290.41 78
3290.54 85
3290.67 92
3290.80 97
3290.93 98
3291.06 96
3291.19 93
3291.33 90
3291.46 90
3291.59 94
3291.72 103
3291.85 114
3291.98 126
3292.12 137
3292.25 144
3292.38 148
3292.51 147
3292.64 144
3292.77 139
3292.91 133
3293.04 129
3293.17 127
3293.30 128
3293.43 131
3293.56 136
3293.69 141
3293.83 146
3293.96 148
3294.09 147
3294.22 143
3294.35 136
3294.48 128
3294.62 119
3294.75 110
3294.88 100
3295.01 90
3295.14 79
3295.27 69
3295.41 59
3295.54 52
3295.67 49
3295.80 51
3295.93 58
3296.06 68
3296.20 80
3296.33 91
3296.46 98
3296.59 99
3296.72 95
3296.85 85
3296.99 71
3297.12 55
3297.25 41
3297.38 30
3297.51 25
3297.64 26
3297.78 33
3297.91 46
3298.04 62
3298.17 80
3298.30 96
3298.43 110
3298.57 119
3298.70 123
3298.83 122
3298.96 117
3299.09 108
3299.22 96
3299.36 81
3299.49 63
3299.62 44
3299.75 24
3299.88 6
3300.01 0
3300.15 0
3300.28 0
3300.41 0
3300.54 0
3300.67 14
3300.80 27
3300.94 37
3301.07 42
3301.20 44
3301.33 42
3301.46 39
3301.59 36
3301.73 34
3301.86 33
3301.99 32
3302.12 31
3302.25 28
3302.39 25
3302.52 20
3302.65 14
3302.78 8
3302.91 3
3303.04 0
3303.18 0
3303.31 0
3303.44 0
3303.57 0
3303.70 0
3303.83 0
3303.97 0
3304.10 2
3304.23 3
3304.36 5
3304.49 8
3304.63 15
3304.76 26
3304.89 43
3305.02 64
3305.15 88
3305.28 112
3305.42 133
3305.55 148
3305.68 156
3305.81 156
3305.94 149
3306.08 136
3306.21 120
3306.34 101
3306.47 84
3306.60 70
3306.73 59
3306.87 54
3307.00 54
3307.13 58
3307.26 64
3307.39 71
3307.53 78
3307.66 84
3307.79 91
3307.92 100
3308.05 111
3308.19 125
3308.32 143
3308.45 161
3308.58 177
3308.71 188
3308.84 193
3308.98 190
3309.11 179
3309.24 162
3309.37 143
3309.50 123
3309.64 105
3309.77 92
3309.90 85
3310.03 84
3310.16 91
3310.30 104
3310.43 121
3310.56 139
3310.69 155
3310.82 167
3310.96 174
3311.09 173
3311.22 166
3311.35 156
3311.48 144
3311.62 135
3311.75 130
3311.88 131
3312.01 139
3312.14 153
3312.27 173
3312.41 195
3312.54 217
3312.67 236
3312.80 249
3312.93 256
3313.07 255
3313.20 246
3313.33 232
3313.46 215
3313.59 198
3313.73 183
3313.86 169
3313.99 159
3314.12 150
3314.25 143
3314.39 137
3314.52 134
3314.65 135
3314.78 140
3314.91 150
3315.05 162
3315.18 175
3315.31 187
3315.44 195
3315.57 198
3315.71 198
3315.84 196
3315.97 196
3316.10 199
3316.23 207
3316.37 221
3316.50 239
3316.63 258
3316.76 275
3316.90 286
3317.03 291
3317.16 290
3317.29 284
3317.42 274
3317.56 265
3317.69 257
3317.82 252
3317.95 250
3318.08 248
3318.22 248
3318.35 249
3318.48 251
3318.61 254
3318.74 258
3318.88 262
3319.01 265
3319.14 264
3319.27 259
3319.40 247
3319.54 230
3319.67 209
3319.80 186
3319.93 163
3320.07 143
3320.20 126
3320.33 112
3320.46 101
3320.59 91
3320.73 81
3320.86 73
3320.99 67
3321.12 63
3321.25 62
3321.39 64
3321.52 68
3321.65 72
3321.78 76
3321.92 78
3322.05 77
3322.18 74
3322.31 71
3322.44 68
3322.58 66
3322.71 66
3322.84 67
3322.97 70
3323.10 73
3323.24 77
3323.37 81
3323.50 84
3323.63 88
3323.77 91
3323.90 93
3324.03 93
3324.16 93
3324.29 92
3324.43 92
3324.56 93
3324.69 97
3324.82 103
3324.96 112
3325.09 123
3325.22 135
3325.35 150
3325.48 166
3325.62 185
3325.75 206
3325.88 226
3326.01 245
3326.15 259
3326.28 266
3326.41 263
3326.54 251
3326.67 230
3326.81 204
3326.94 177
3327.07 152
3327.20 130
3327.34 114
3327.47 103
3327.60 95
3327.73 89
3327.86 83
3328.00 77
3328.13 70
3328.26 62
3328.39 54
3328.53 47
3328.66 42
3328.79 39
3328.92 40
3329.06 43
3329.19 48
3329.32 53
3329.45 57
3329.58 61
3329.72 62
3329.85 62
3329.98 60
3330.11 58
3330.25 55
3330.38 52
3330.51 49
3330.64 44
3330.78 38
3330.91 32
3331.04 26
3331.17 21
3331.30 17
3331.44 14
3331.57 13
3331.70 12
3331.83 9
3331.97 5
3332.10 0
3332.23 0
3332.36 0
3332.50 0
3332.63 0
3332.76 0
3332.89 0
3333.03 2
3333.16 21
3333.29 45
3333.42 73
3333.55 102
3333.69 129
3333.82 153
3333.95 169
3334.08 175
3334.22 169
3334.35 153
3334.48 127
3334.61 97
3334.75 66
3334.88 38
3335.01 17
3335.14 2
3335.28 0
3335.41 0
3335.54 0
3335.67 0
3335.81 0
3335.94 0
3336.07 4
3336.20 9
3336.34 14
3336.47 19
3336.60 22
3336.73 25
3336.87 27
3337.00 30
3337.13 35
3337.26 40
3337.39 46
3337.53 50
3337.66 50
3337.79 46
3337.92 37
3338.06 24
3338.19 9
3338.32 0
3338.45 0
3338.59 0
3338.72 0
3338.85 0
3338.98 0
3339.12 2
3339.25 12
3339.38 19
3339.51 22
3339.65 20
3339.78 14
3339.91 5
3340.04 0
3340.18 0
3340.31 0
3340.44 5
3340.57 23
3340.71 47
3340.84 74
3340.97 100
3341.10 124
3341.24 141
3341.37 150
3341.50 150
3341.64 143
3341.77 132
3341.90 119
3342.03 108
3342.17 100
3342.30 97
3342.43 101
3342.56 110
3342.70 125
3342.83 143
3342.96 163
3343.09 182
3343.23 200
3343.36 214
3343.49 224
3343.62 229
3343.76 228
3343.89 221
3344.02 211
3344.15 198
3344.29 185
3344.42 172
3344.55 162
3344.68 155
3344.82 151
3344.95 150
3345.08 149
3345.21 147
3345.35 143
3345.48 136
3345.61 125
3345.75 111
3345.88 96
3346.01 81
3346.14 69
3346.28 61
3346.41 57
3346.54 57
3346.67 62
3346.81 70
3346.94 81
3347.07 95
3347.20 110
3347.34 124
3347.47 136
3347.60 144
3347.73 147
3347.87 145
3348.00 138
3348.13 127
3348.27 116
3348.40 105
3348.53 97
3348.66 90
3348.80 86
3348.93 85
3349.06 86
3349.19 88
3349.33 91
3349.46 93
3349.59 92
3349.73 88
3349.86 79
3349.99 66
3350.12 48
3350.26 31
3350.39 15
3350.52 5
3350.65 1
3350.79 3
3350.92 11
3351.05 23
3351.19 34
3351.32 42
3351.45 46
3351.58 46
3351.72 41
3351.85 33
3351.98 25
3352.11 18
3352.25 14
3352.38 14
3352.51 17
3352.65 22
3352.78 28
3352.91 34
3353.04 38
3353.18 41
3353.31 44
3353.44 48
3353.57 54
3353.71 60
3353.84 67
3353.97 71
3354.11 70
3354.24 64
3354.37 52
3354.50 35
3354.64 16
3354.77 0
3354.90 0
3355.04 0
3355.17 0
3355.30 0
3355.43 0
3355.57 0
3355.70 0
3355.83 2
3355.97 13
3356.10 23
3356.23 34
3356.36 46
3356.50 59
3356.63 72
3356.76 83
3356.90 91
3357.03 96
3357.16 96
3357.29 91
3357.43 82
3357.56 72
3357.69 64
3357.83 58
3357.96 56
3358.09 57
3358.22 61
3358.36 67
3358.49 73
3358.62 80
3358.76 87
3358.89 95
3359.02 104
3359.15 112
3359.29 119
3359.42 124
3359.55 124
3359.69 121
3359.82 113
3359.95 102
3360.08 90
3360.22 76
3360.35 61
3360.48 46
3360.62 32
3360.75 18
3360.88 5
3361.01 0
3361.15 0
3361.28 0
3361.41 0
3361.55 0
3361.68 0
3361.81 9
3361.95 19
3362.08 30
3362.21 42
3362.34 54
3362.48 66
3362.61 77
3362.74 86
3362.88 91
3363.01 93
3363.14 92
3363.27 87
3363.41 81
3363.54 74
3363.67 66
3363.81 56
3363.94 46
3364.07 34
3364.21 22
3364.34 12
3364.47 4
3364.60 0
3364.74 0
3364.87 3
3365.00 10
3365.14 18
3365.27 26
3365.40 31
3365.54 35
3365.67 37
3365.80 38
3365.93 40
3366.07 44
3366.20 50
3366.33 58
3366.47 66
3366.60 74
3366.73 80
3366.87 85
3367.00 92
3367.13 101
3367.27 113
3367.40 130
3367.53 150
3367.66 171
3367.80 189
3367.93 202
3368.06 209
3368.20 210
3368.33 206
3368.46 201
3368.60 196
3368.73 194
3368.86 194
3369.00 195
3369.13 195
3369.26 193
3369.39 186
3369.53 176
3369.66 164
3369.79 150
3369.93 138
3370.06 127
3370.19 117
3370.33 107
3370.46 97
3370.59 85
3370.73 72
3370.86 60
3370.99 51
3371.12 47
3371.26 49
3371.39 56
3371.52 69
3371.66 84
3371.79 98
3371.92 111
3372.06 120
3372.19 125
3372.32 125
3372.46 121
3372.59 114
3372.72 103
3372.86 91
3372.99 78
3373.12 66
3373.26 57
3373.39 52
3373.52 52
3373.65 55
3373.79 61
3373.92 67
3374.05 70
3374.19 68
3374.32 62
3374.45 52
3374.59 43
3374.72 36
3374.85 34
3374.99 38
3375.12 47
3375.25 59
3375.39 71
3375.52 80
3375.65 84
3375.79 84
3375.92 81
3376.05 76
3376.19 71
3376.32 65
3376.45 59
3376.59 53
3376.72 47
3376.85 39
3376.99 31
3377.12 24
3377.25 18
3377.38 17
3377.52 19
3377.65 25
3377.78 34
3377.92 45
3378.05 57
3378.18 68
3378.32 77
3378.45 82
3378.58 84
3378.72 83
3378.85 79
3378.98 73
3379.12 65
3379.25 57
3379.38 48
3379.52 39
3379.65 29
3379.78 19
3379.92 9
3380.05 1
3380.18 0
3380.32 0
3380.45 0
3380.58 8
3380.72 24
3380.85 44
3380.98 67
3381.12 90
3381.25 110
3381.38 125
3381.52 134
3381.65 136
3381.78 134
3381.92 129
3382.05 123
3382.18 118
3382.32 115
3382.45 114
3382.58 114
3382.72 117
3382.85 120
3382.98 125
3383.12 130
3383.25 135
3383.38 139
3383.52 142
3383.65 144
3383.78 143
3383.92 141
3384.05 139
3384.18 138
3384.32 139
3384.45 143
3384.58 150
3384.72 159
3384.85 170
3384.98 180
3385.12 188
3385.25 195
3385.38 199
3385.52 200
3385.65 198
3385.79 193
3385.92 185
3386.05 176
3386.19 165
3386.32 155
3386.45 145
3386.59 138
3386.72 132
3386.85 128
3386.99 123
3387.12 118
3387.25 111
3387.39 103
3387.52 93
3387.65 83
3387.79 72
3387.92 63
3388.05 54
3388.19 46
3388.32 37
3388.45 28
3388.59 18
3388.72 8
3388.85 0
3388.99 0
3389.12 0
3389.25 0
3389.39 0
3389.52 0
3389.66 0
3389.79 0
3389.92 0
3390.06 7
3390.19 17
3390.32 27
3390.46 39
3390.59 50
3390.72 60
3390.86 68
3390.99 75
3391.12 81
3391.26 86
3391.39 89
3391.52 92
3391.66 93
3391.79 94
3391.93 94
3392.06 95
3392.19 98
3392.33 106
3392.46 117
3392.59 132
3392.73 149
3392.86 164
3392.99 175
3393.13 177
3393.26 170
3393.39 154
3393.53 131
3393.66 104
3393.80 77
3393.93 54
3394.06 35
3394.20 24
3394.33 19
3394.46 20
3394.60 27
3394.73 40
3394.86 58
3395.00 80
3395.13 103
3395.26 124
3395.40 140
3395.53 148
3395.67 147
3395.80 138
3395.93 123
3396.07 105
3396.20 89
3396.33 75
3396.47 64
3396.60 55
3396.73 48
3396.87 42
3397.00 35
3397.14 29
3397.27 23
3397.40 18
3397.54 14
3397.67 11
3397.80 7
3397.94 4
3398.07 2
3398.20 1
3398.34 1
3398.47 3
3398.61 6
3398.74 10
3398.87 14
3399.01 18
3399.14 21
3399.27 23
3399.41 24
3399.54 22
3399.67 17
3399.81 9
3399.94 0
3400.08 0
3400.21 0
3400.34 0
3400.48 0
3400.61 0
3400.74 0
3400.88 0
3401.01 8
3401.15 13
3401.28 16
3401.41 17
3401.55 15
3401.68 12
3401.81 9
3401.95 6
3402.08 5
3402.22 8
3402.35 15
3402.48 28
3402.62 45
3402.75 66
3402.88 88
3403.02 110
3403.15 128
3403.29 141
3403.42 149
3403.55 153
3403.69 154
3403.82 153
3403.95 150
3404.09 145
3404.22 139
3404.36 131
3404.49 120
3404.62 109
3404.76 97
3404.89 87
3405.02 81
3405.16 78
3405.29 79
3405.43 84
3405.56 91
3405.69 100
3405.83 110
3405.96 119
3406.10 129
3406.23 138
3406.36 148
3406.50 158
3406.63 169
3406.76 182
3406.90 195
3407.03 208
3407.17 220
3407.30 230
3407.43 239
3407.57 245
3407.70 251
3407.84 257
3407.97 263
3408.10 269
3408.24 277
3408.37 284
3408.50 292
3408.64 300
3408.77 310
3408.91 321
3409.04 332
3409.17 342
3409.31 348
3409.44 348
3409.58 340
3409.71 325
3409.84 305
3409.98 284
3410.11 265
3410.24 251
3410.38 243
3410.51 237
3410.65 233
3410.78 227
3410.91 218
3411.05 207
3411.18 194
3411.32 184
3411.45 177
3411.58 175
3411.72 179
3411.85 186
3411.99 196
3412.12 204
3412.25 210
3412.39 212
3412.52 212
3412.66 210
3412.79 210
3412.92 213
3413.06 220
3413.19 232
3413.33 248
3413.46 265
3413.59 279
3413.73 288
3413.86 290
3414.00 282
3414.13 265
3414.26 241
3414.40 215
3414.53 190
3414.67 170
3414.80 157
3414.93 151
3415.07 151
3415.20 155
3415.34 159
3415.47 161
3415.60 161
3415.74 160
3415.87 156
3416.01 153
3416.14 151
3416.27 150
3416.41 149
3416.54 150
3416.68 150
3416.81 148
3416.94 145
3417.08 138
3417.21 129
3417.35 117
3417.48 103
3417.61 88
3417.75 73
3417.88 60
3418.02 50
3418.15 43
3418.28 40
3418.42 40
3418.55 43
3418.69 49
3418.82 56
3418.95 63
3419.09 68
3419.22 70
3419.36 70
3419.49 67
3419.62 62
3419.76 55
3419.89 48
3420.03 42
3420.16 37
3420.29 34
3420.43 32
3420.56 32
3420.70 34
3420.83 38
3420.97 45
3421.10 54
3421.23 65
3421.37 74
3421.50 81
3421.64 84
3421.77 80
3421.90 70
3422.04 53
3422.17 34
3422.31 13
3422.44 0
3422.57 0
3422.71 0
3422.84 0
3422.98 0
3423.11 0
3423.25 0
3423.38 1
3423.51 9
3423.65 16
3423.78 21
3423.92 24
3424.05 26
3424.18 27
3424.32 28
3424.45 29
3424.59 30
3424.72 31
3424.86 32
3424.99 36
3425.12 41
3425.26 47
3425.39 55
3425.53 63
3425.66 72
3425.80 82
3425.93 92
3426.06 105
3426.20 120
3426.33 138
3426.47 156
3426.60 174
3426.73 189
3426.87 200
3427.00 205
3427.14 205
3427.27 199
3427.41 190
3427.54 177
3427.67 161
3427.81 145
3427.94 129
3428.08 115
3428.21 104
3428.35 98
3428.48 98
3428.61 104
3428.75 118
3428.88 137
3429.02 160
3429.15 185
3429.29 210
3429.42 231
3429.55 248
3429.69 260
3429.82 266
3429.96 267
3430.09 262
3430.23 254
3430.36 244
3430.49 233
3430.63 222
3430.76 212
3430.90 202
3431.03 194
3431.17 186
3431.30 179
3431.43 174
3431.57 171
3431.70 170
3431.84 173
3431.97 178
3432.11 185
3432.24 194
3432.37 203
3432.51 213
3432.64 222
3432.78 230
3432.91 237
3433.05 242
3433.18 243
3433.31 240
3433.45 233
3433.58 223
3433.72 212
3433.85 205
3433.99 202
3434.12 204
3434.26 211
3434.39 219
3434.52 226
3434.66 228
3434.79 223
3434.93 212
3435.06 196
3435.20 178
3435.33 160
3435.46 146
3435.60 137
3435.73 135
3435.87 139
3436.00 149
3436.14 163
3436.27 180
3436.41 197
3436.54 212
3436.67 224
3436.81 230
3436.94 231
3437.08 228
3437.21 221
3437.35 212
3437.48 203
3437.62 194
3437.75 186
3437.88 178
3438.02 171
3438.15 164
3438.29 157
3438.42 148
3438.56 138
3438.69 126
3438.83 113
3438.96 98
3439.09 85
3439.23 72
3439.36 62
3439.50 53
3439.63 48
3439.77 45
3439.90 45
3440.04 48
3440.17 54
3440.30 63
3440.44 74
3440.57 87
3440.71 100
3440.84 111
3440.98 119
3441.11 124
3441.25 128
3441.38 131
3441.52 136
3441.65 144
3441.78 155
3441.92 168
3442.05 181
3442.19 191
3442.32 197
3442.46 196
3442.59 189
3442.73 176
3442.86 157
3443.00 135
3443.13 112
3443.26 89
3443.40 67
3443.53 48
3443.67 33
3443.80 21
3443.94 14
3444.07 12
3444.21 16
3444.34 25
3444.48 39
3444.61 54
3444.74 71
3444.88 85
3445.01 97
3445.15 104
3445.28 107
3445.42 105
3445.55 102
3445.69 97
3445.82 93
3445.96 89
3446.09 86
3446.22 83
3446.36 79
3446.49 74
3446.63 69
3446.76 64
3446.90 63
3447.03 66
3447.17 73
3447.30 84
3447.44 100
3447.57 118
3447.71 137
3447.84 156
3447.98 174
3448.11 190
3448.24 204
3448.38 216
3448.51 224
3448.65 228
3448.78 228
3448.92 223
3449.05 215
3449.19 204
3449.32 193
3449.46 183
3449.59 178
3449.73 179
3449.86 186
3449.99 198
3450.13 212
3450.26 227
3450.40 240
3450.53 248
3450.67 253
3450.80 255
3450.94 254
3451.07 252
3451.21 250
3451.34 248
3451.48 248
3451.61 248
3451.75 249
3451.88 248
3452.02 247
3452.15 242
3452.28 235
3452.42 226
3452.55 218
3452.69 212
3452.82 211
3452.96 217
3453.09 229
3453.23 248
3453.36 269
3453.50 290
3453.63 309
3453.77 323
3453.90 329
3454.04 328
3454.17 321
3454.31 308
3454.44 292
3454.58 273
3454.71 255
3454.85 238
3454.98 224
3455.11 213
3455.25 205
3455.38 201
3455.52 200
3455.65 202
3455.79 204
3455.92 208
3456.06 212
3456.19 215
3456.33 215
3456.46 211
3456.60 203
3456.73 190
3456.87 173
3457.00 153
3457.14 132
3457.27 115
3457.41 101
3457.54 93
3457.68 91
3457.81 96
3457.95 104
3458.08 116
3458.22 128
3458.35 141
3458.48 154
3458.62 165
3458.75 174
3458.89 181
3459.02 185
3459.16 187
3459.29 186
3459.43 183
3459.56 178
3459.70 172
3459.83 166
3459.97 160
3460.10 156
3460.24 152
3460.37 149
3460.51 147
3460.64 145
3460.78 145
3460.91 145
3461.05 146
3461.18 147
3461.32 146
3461.45 144
3461.59 138
3461.72 130
3461.86 121
3461.99 111
3462.13 103
3462.26 96
3462.40 91
3462.53 87
3462.67 82
3462.80 75
3462.94 67
3463.07 56
3463.21 46
3463.34 38
3463.48 31
3463.61 26
3463.75 22
3463.88 18
3464.02 11
3464.15 3
3464.29 0
3464.42 0
3464.56 0
3464.69 0
3464.83 0
3464.96 0
3465.10 0
3465.23 3
3465.37 13
3465.50 21
3465.64 27
3465.77 31
3465.91 34
3466.04 37
3466.18 38
3466.31 38
3466.45 37
3466.58 32
3466.72 25
3466.85 14
3466.99 3
3467.12 0
3467.26 0
3467.39 0
3467.53 0
3467.66 0
3467.80 0
3467.93 5
3468.07 11
3468.20 14
3468.34 13
3468.47 11
3468.61 6
3468.74 3
3468.88 2
3469.01 5
3469.15 9
3469.28 14
3469.42 19
3469.55 22
3469.69 22
3469.82 18
3469.96 11
3470.09 4
3470.23 0
3470.36 0
3470.50 3
3470.63 13
3470.77 29
3470.90 47
3471.04 64
3471.17 78
3471.31 85
3471.44 85
3471.58 78
3471.71 66
3471.85 53
3471.98 41
3472.12 33
3472.25 30
3472.39 31
3472.52 35
3472.66 39
3472.79 42
3472.93 43
3473.06 40
3473.20 37
3473.33 32
3473.47 30
3473.60 29
3473.74 32
3473.87 39
3474.01 50
3474.14 62
3474.28 77
3474.42 92
3474.55 107
3474.69 121
3474.82 134
3474.96 144
3475.09 151
3475.23 157
3475.36 160
3475.50 161
3475.63 162
3475.77 164
3475.90 165
3476.04 167
3476.17 169
3476.31 171
3476.44 172
3476.58 170
3476.71 165
3476.85 157
3476.98 148
3477.12 136
3477.25 125
3477.39 114
3477.52 105
3477.66 99
3477.79 94
3477.93 89
3478.07 84
3478.20 77
3478.34 67
3478.47 54
3478.61 41
3478.74 28
3478.88 17
3479.01 10
3479.15 9
3479.28 12
3479.42 20
3479.55 32
3479.69 49
3479.82 68
3479.96 90
3480.09 112
3480.23 134
3480.36 155
3480.50 174
3480.64 190
3480.77 203
3480.91 214
3481.04 225
3481.18 233
3481.31 240
3481.45 245
3481.58 247
3481.72 246
3481.85 241
3481.99 233
3482.12 223
3482.26 214
3482.39 206
3482.53 202
3482.66 202
3482.80 207
3482.94 216
3483.07 228
3483.21 241
3483.34 252
3483.48 260
3483.61 264
3483.75 265
3483.88 263
3484.02 259
3484.15 255
3484.29 252
3484.42 249
3484.56 243
3484.69 236
3484.83 227
3484.97 216
3485.10 204
3485.24 193
3485.37 186
3485.51 183
3485.64 185
3485.78 190
3485.91 197
3486.05 202
3486.18 206
3486.32 206
3486.45 204
3486.59 200
3486.73 196
3486.86 192
3487.00 190
3487.13 190
3487.27 192
3487.40 196
3487.54 202
3487.67 210
3487.81 218
3487.94 226
3488.08 233
3488.21 238
3488.35 242
3488.49 243
3488.62 243
3488.76 239
3488.89 233
3489.03 224
3489.16 211
3489.30 196
3489.43 179
3489.57 162
3489.70 146
3489.84 135
3489.98 127
3490.11 123
3490.25 122
3490.38 123
3490.52 125
3490.65 128
3490.79 130
3490.92 131
3491.06 132
3491.19 132
3491.33 134
3491.47 137
3491.60 143
3491.74 152
3491.87 164
3492.01 180
3492.14 199
3492.28 221
3492.41 243
3492.55 265
3492.69 287
3492.82 308
3492.96 328
3493.09 347
3493.23 364
3493.36 379
3493.50 391
3493.63 397
3493.77 395
3493.90 384
3494.04 364
3494.18 337
3494.31 308
3494.45 279
3494.58 256
3494.72 242
3494.85 239
3494.99 245
3495.12 257
3495.26 272
3495.40 287
3495.53 299
3495.67 309
3495.80 314
3495.94 316
3496.07 316
3496.21 315
3496.35 313
3496.48 311
3496.62 309
3496.75 309
3496.89 311
3497.02 316
3497.16 324
3497.29 332
3497.43 339
3497.57 343
3497.70 344
3497.84 339
3497.97 331
3498.11 320
3498.24 309
3498.38 298
3498.51 290
3498.65 284
3498.79 281
3498.92 279
3499.06 278
3499.19 277
3499.33 274
3499.46 271
3499.60 267
3499.74 262
3499.87 258
3500.01 256
3500.14 255
3500.28 255
3500.41 256
3500.55 256
3500.69 256
3500.82 254
3500.96 251
3501.09 248
3501.23 246
3501.36 246
3501.50 248
3501.63 251
3501.77 254
3501.91 256
3502.04 255
3502.18 250
3502.31 241
3502.45 230
3502.58 219
3502.72 210
3502.86 203
3502.99 198
3503.13 197
3503.26 197
3503.40 197
3503.53 198
3503.67 198
3503.81 200
3503.94 204
3504.08 209
3504.21 216
3504.35 222
3504.48 225
3504.62 222
3504.76 213
3504.89 198
3505.03 179
3505.16 159
3505.30 142
3505.44 129
3505.57 124
3505.71 124
3505.84 130
3505.98 138
3506.11 148
3506.25 158
3506.39 166
3506.52 172
3506.66 175
3506.79 175
3506.93 170
3507.06 161
3507.20 150
3507.34 136
3507.47 123
3507.61 112
3507.74 105
3507.88 100
3508.01 99
3508.15 97
3508.29 94
3508.42 88
3508.56 79
3508.69 68
3508.83 55
3508.97 43
3509.10 34
3509.24 27
3509.37 22
3509.51 19
3509.64 17
3509.78 13
3509.92 8
3510.05 2
3510.19 0
3510.32 0
3510.46 0
3510.60 0
3510.73 0
3510.87 0
3511.00 0
3511.14 7
3511.28 27
3511.41 50
3511.55 76
3511.68 103
3511.82 131
3511.95 158
3512.09 182
3512.23 203
3512.36 220
3512.50 231
3512.63 238
3512.77 239
3512.91 237
3513.04 232
3513.18 225
3513.31 218
3513.45 210
3513.59 201
3513.72 193
3513.86 183
3513.99 172
3514.13 161
3514.26 149
3514.40 139
3514.54 132
3514.67 129
3514.81 132
3514.94 141
3515.08 156
3515.22 176
3515.35 199
3515.49 222
3515.62 244
3515.76 262
3515.90 275
3516.03 283
3516.17 286
3516.30 286
3516.44 283
3516.58 279
3516.71 276
3516.85 274
3516.98 274
3517.12 274
3517.26 273
3517.39 271
3517.53 268
3517.66 265
3517.80 261
3517.94 258
3518.07 259
3518.21 264
3518.34 275
3518.48 288
3518.62 304
3518.75 319
3518.89 332
3519.02 341
3519.16 345
3519.30 344
3519.43 340
3519.57 335
3519.70 331
3519.84 328
3519.98 329
3520.11 332
3520.25 337
3520.38 343
3520.52 348
3520.66 351
3520.79 351
3520.93 349
3521.06 344
3521.20 336
3521.34 327
3521.47 316
3521.61 307
3521.75 300
3521.88 296
3522.02 298
3522.15 305
3522.29 316
3522.43 329
3522.56 340
3522.70 347
3522.83 346
3522.97 336
3523.11 318
3523.24 295
3523.38 269
3523.51 245
3523.65 226
3523.79 212
3523.92 203
3524.06 198
3524.19 193
3524.33 187
3524.47 179
3524.60 169
3524.74 157
3524.88 144
3525.01 130
3525.15 116
3525.28 103
3525.42 92
3525.56 84
3525.69 79
3525.83 80
3525.96 86
3526.10 96
3526.24 108
3526.37 120
3526.51 127
3526.65 130
3526.78 128
3526.92 122
3527.05 115
3527.19 108
3527.33 104
3527.46 104
3527.60 106
3527.73 109
3527.87 113
3528.01 116
3528.14 118
3528.28 119
3528.42 120
3528.55 120
3528.69 118
3528.82 114
3528.96 106
3529.10 95
3529.23 81
3529.37 67
3529.51 53
3529.64 42
3529.78 34
3529.91 29
3530.05 25
3530.19 20
3530.32 14
3530.46 6
3530.60 0
3530.73 0
3530.87 0
3531.00 0
3531.14 0
3531.28 0
3531.41 0
3531.55 1
3531.69 10
3531.82 18
3531.96 24
3532.09 28
3532.23 31
3532.37 33
3532.50 37
3532.64 40
3532.78 43
3532.91 44
3533.05 43
3533.18 40
3533.32 36
3533.46 30
3533.59 24
3533.73 20
3533.87 18
3534.00 18
3534.14 20
3534.28 23
3534.41 28
3534.55 33
3534.68 37
3534.82 40
3534.96 42
3535.09 43
3535.23 45
3535.37 47
3535.50 52
3535.64 58
3535.77 67
3535.91 76
3536.05 86
3536.18 94
3536.32 101
3536.46 106
3536.59 110
3536.73 114
3536.87 118
3537.00 123
3537.14 128
3537.27 134
3537.41 140
3537.55 144
3537.68 145
3537.82 143
3537.96 136
3538.09 125
3538.23 109
3538.37 89
3538.50 67
3538.64 44
3538.78 23
3538.91 6
3539.05 0
3539.18 0
3539.32 0
3539.46 10
3539.59 28
3539.73 48
3539.87 67
3540.00 85
3540.14 99
3540.28 109
3540.41 116
3540.55 120
3540.68 122
3540.82 123
3540.96 123
3541.09 121
3541.23 120
3541.37 120
3541.50 121
3541.64 124
3541.78 129
3541.91 136
3542.05 143
3542.19 148
3542.32 151
3542.46 150
3542.60 149
3542.73 149
3542.87 152
3543.00 159
3543.14 170
3543.28 183
3543.41 195
3543.55 203
3543.69 205
3543.82 201
3543.96 192
3544.10 182
3544.23 172
3544.37 166
3544.51 165
3544.64 168
3544.78 174
3544.92 181
3545.05 185
3545.19 186
3545.33 183
3545.46 178
3545.60 172
3545.74 166
3545.87 162
3546.01 160
3546.14 159
3546.28 158
3546.42 157
3546.55 156
3546.69 156
3546.83 157
3546.96 161
3547.10 169
3547.24 179
3547.37 190
3547.51 200
3547.65 205
3547.78 204
3547.92 196
3548.06 182
3548.19 165
3548.33 150
3548.47 137
3548.60 131
3548.74 131
3548.88 137
3549.01 146
3549.15 157
3549.29 166
3549.42 173
3549.56 176
3549.70 175
3549.83 169
3549.97 160
3550.11 148
3550.24 137
3550.38 127
3550.52 121
3550.65 120
3550.79 124
3550.93 131
3551.06 138
3551.20 143
3551.34 144
3551.47 139
3551.61 127
3551.75 111
3551.88 92
3552.02 73
3552.16 54
3552.29 37
3552.43 23
3552.57 13
3552.70 7
3552.84 4
3552.98 5
3553.11 8
3553.25 14
3553.39 22
3553.52 33
3553.66 45
3553.80 58
3553.93 73
3554.07 88
3554.21 102
3554.34 114
3554.48 125
3554.62 134
3554.75 142
3554.89 151
3555.03 159
3555.16 166
3555.30 173
3555.44 177
3555.57 179
3555.71 177
3555.85 173
3555.98 167
3556.12 162
3556.26 158
3556.39 155
3556.53 154
3556.67 154
3556.80 154
3556.94 154
3557.08 152
3557.21 150
3557.35 146
3557.49 142
3557.62 137
3557.76 131
3557.90 126
3558.03 120
3558.17 116
3558.31 112
3558.44 110
3558.58 111
3558.72 115
3558.85 121
3558.99 128
3559.13 136
3559.27 144
3559.40 150
3559.54 153
3559.68 154
3559.81 153
3559.95 151
3560.09 147
3560.22 141
3560.36 135
3560.50 127
3560.63 120
3560.77 114
3560.91 110
3561.04 108
3561.18 109
3561.32 112
3561.45 116
3561.59 118
3561.73 117
3561.86 113
3562.00 104
3562.14 90
3562.28 71
3562.41 48
3562.55 24
3562.69 2
3562.82 0
3562.96 0
3563.10 0
3563.23 0
3563.37 0
3563.51 0
3563.64 0
3563.78 4
3563.92 20
3564.05 35
3564.19 48
3564.33 56
3564.47 61
3564.60 61
3564.74 56
3564.88 48
3565.01 39
3565.15 31
3565.29 26
3565.42 22
3565.56 22
3565.70 24
3565.83 26
3565.97 29
3566.11 31
3566.25 32
3566.38 33
3566.52 35
3566.66 38
3566.79 41
3566.93 45
3567.07 49
3567.20 52
3567.34 53
3567.48 53
3567.61 51
3567.75 47
3567.89 42
3568.03 36
3568.16 29
3568.30 20
3568.44 10
3568.57 0
3568.71 0
3568.85 0
3568.98 0
3569.12 0
3569.26 0
3569.40 0
3569.53 0
3569.67 0
3569.81 11
3569.94 23
3570.08 36
3570.22 50
3570.35 67
3570.49 86
3570.63 107
3570.77 128
3570.90 149
3571.04 165
3571.18 176
3571.31 181
3571.45 179
3571.59 173
3571.72 164
3571.86 153
3572.00 142
3572.14 129
3572.27 115
3572.41 99
3572.55 80
3572.68 59
3572.82 37
3572.96 18
3573.10 3
3573.23 0
3573.37 0
3573.51 0
3573.64 0
3573.78 0
3573.92 0
3574.06 0
3574.19 0
3574.33 1
3574.47 3
3574.60 8
3574.74 15
3574.88 24
3575.01 35
3575.15 44
3575.29 51
3575.43 54
3575.56 52
3575.70 46
3575.84 36
3575.97 24
3576.11 11
3576.25 0
3576.39 0
3576.52 0
3576.66 0
3576.80 0
3576.93 0
3577.07 0
3577.21 0
3577.35 0
3577.48 5
3577.62 18
3577.76 33
3577.89 48
3578.03 63
3578.17 76
3578.31 86
3578.44 93
3578.58 97
3578.72 99
3578.85 98
3578.99 95
3579.13 91
3579.27 86
3579.40 80
3579.54 74
3579.68 68
3579.81 65
3579.95 63
3580.09 65
3580.23 68
3580.36 72
3580.50 76
3580.64 78
3580.78 77
3580.91 75
3581.05 70
3581.19 66
3581.32 63
3581.46 63
3581.60 63
3581.74 65
3581.87 66
3582.01 65
3582.15 61
3582.28 56
3582.42 50
3582.56 44
3582.70 40
3582.83 39
3582.97 40
3583.11 42
3583.25 45
3583.38 46
3583.52 46
3583.66 42
3583.79 36
3583.93 28
3584.07 20
3584.21 15
3584.34 12
3584.48 14
3584.62 19
3584.76 27
3584.89 35
3585.03 41
3585.17 44
3585.30 45
3585.44 43
3585.58 40
3585.72 36
3585.85 33
3585.99 29
3586.13 24
3586.27 18
3586.40 10
3586.54 2
3586.68 0
3586.82 0
3586.95 0
3587.09 0
3587.23 0
3587.36 0
3587.50 0
3587.64 0
3587.78 0
3587.91 8
3588.05 24
3588.19 45
3588.33 70
3588.46 97
3588.60 121
3588.74 141
3588.88 153
3589.01 158
3589.15 154
3589.29 145
3589.42 133
3589.56 121
3589.70 109
3589.84 101
3589.97 95
3590.11 93
3590.25 95
3590.39 99
3590.52 104
3590.66 110
3590.80 114
3590.94 116
3591.07 116
3591.21 113
3591.35 109
3591.49 105
3591.62 102
3591.76 101
3591.90 102
3592.04 104
3592.17 105
3592.31 105
3592.45 104
3592.59 102
3592.72 101
3592.86 104
3593.00 112
3593.14 127
3593.27 149
3593.41 177
3593.55 207
3593.68 236
3593.82 260
3593.96 277
3594.10 284
3594.23 284
3594.37 279
3594.51 272
3594.65 266
3594.78 263
3594.92 265
3595.06 271
3595.20 279
3595.33 288
3595.47 296
3595.61 303
3595.75 309
3595.88 315
3596.02 320
3596.16 323
3596.30 323
3596.43 321
3596.57 315
3596.71 307
3596.85 300
3596.98 296
3597.12 300
3597.26 314
3597.40 335
3597.53 364
3597.67 393
3597.81 420
3597.95 439
3598.08 448
3598.22 446
3598.36 435
3598.50 419
3598.64 399
3598.77 380
3598.91 361
3599.05 345
3599.19 332
3599.32 321
3599.46 314
3599.60 310
3599.74 310
3599.87 312
3600.01 315
3600.15 317
3600.29 319
3600.42 320
3600.56 319
3600.70 318
3600.84 318
3600.97 317
3601.11 315
3601.25 312
3601.39 306
3601.52 296
3601.66 283
3601.80 266
3601.94 248
3602.07 231
3602.21 215
3602.35 202
3602.49 191
3602.63 182
3602.76 174
3602.90 166
3603.04 158
3603.18 152
3603.31 149
3603.45 150
3603.59 158
3603.73 172
3603.86 192
3604.00 214
3604.14 236
3604.28 255
3604.41 267
3604.55 271
3604.69 266
3604.83 254
3604.97 236
3605.10 214
3605.24 190
3605.38 168
3605.52 148
3605.65 132
3605.79 119
3605.93 110
3606.07 105
3606.20 106
3606.34 111
3606.48 119
3606.62 131
3606.76 145
3606.89 159
3607.03 171
3607.17 179
3607.31 183
3607.44 182
3607.58 178
3607.72 170
3607.86 161
3607.99 151
3608.13 140
3608.27 129
3608.41 119
3608.55 107
3608.68 95
3608.82 81
3608.96 65
3609.10 49
3609.23 32
3609.37 15
3609.51 0
3609.65 0
3609.79 0
3609.92 0
3610.06 0
3610.20 0
3610.34 0
3610.47 0
3610.61 0
3610.75 7
3610.89 17
3611.03 28
3611.16 38
3611.30 48
3611.44 57
3611.58 65
3611.71 71
3611.85 77
3611.99 82
3612.13 87
3612.27 94
3612.40 102
3612.54 110
3612.68 117
3612.82 121
3612.96 119
3613.09 113
3613.23 102
3613.37 91
3613.51 82
3613.64 81
3613.78 90
3613.92 109
3614.06 138
3614.20 171
3614.33 203
3614.47 231
3614.61 250
3614.75 259
3614.88 259
3615.02 252
3615.16 241
3615.30 229
3615.44 217
3615.57 207
3615.71 198
3615.85 192
3615.99 187
3616.13 183
3616.26 181
3616.40 179
3616.54 180
3616.68 182
3616.82 185
3616.95 188
3617.09 191
3617.23 193
3617.37 193
3617.50 191
3617.64 186
3617.78 180
3617.92 174
3618.06 168
3618.19 164
3618.33 163
3618.47 166
3618.61 172
3618.75 180
3618.88 189
3619.02 197
3619.16 202
3619.30 204
3619.44 200
3619.57 191
3619.71 178
3619.85 162
3619.99 148
3620.13 136
3620.26 129
3620.40 127
3620.54 129
3620.68 132
3620.82 134
3620.95 131
3621.09 121
3621.23 104
3621.37 82
3621.51 56
3621.64 33
3621.78 14
3621.92 2
3622.06 0
3622.20 4
3622.33 16
3622.47 31
3622.61 48
3622.75 64
3622.89 77
3623.02 88
3623.16 94
3623.30 98
3623.44 99
3623.58 96
3623.71 91
3623.85 84
3623.99 76
3624.13 68
3624.27 61
3624.40 55
3624.54 51
3624.68 48
3624.82 46
3624.96 45
3625.09 44
3625.23 45
3625.37 48
3625.51 55
3625.65 65
3625.78 79
3625.92 94
3626.06 109
3626.20 121
3626.34 129
3626.47 131
3626.61 128
3626.75 122
3626.89 115
3627.03 109
3627.17 105
3627.30 103
3627.44 104
3627.58 106
3627.72 109
3627.86 112
3627.99 115
3628.13 118
3628.27 121
3628.41 125
3628.55 129
3628.68 134
3628.82 137
3628.96 140
3629.10 141
3629.24 139
3629.38 134
3629.51 127
3629.65 119
3629.79 110
3629.93 101
3630.07 93
3630.20 84
3630.34 74
3630.48 64
3630.62 52
3630.76 39
3630.90 27
3631.03 18
3631.17 12
3631.31 13
3631.45 20
3631.59 32
3631.72 48
3631.86 65
3632.00 83
3632.14 99
3632.28 112
3632.42 121
3632.55 125
3632.69 124
3632.83 119
3632.97 112
3633.11 105
3633.24 102
3633.38 104
3633.52 114
3633.66 131
3633.80 155
3633.94 183
3634.07 212
3634.21 240
3634.35 264
3634.49 282
3634.63 294
3634.76 300
3634.90 300
3635.04 296
3635.18 290
3635.32 282
3635.46 277
3635.59 274
3635.73 273
3635.87 274
3636.01 275
3636.15 275
3636.29 273
3636.42 270
3636.56 268
3636.70 269
3636.84 274
3636.98 283
3637.12 295
3637.25 305
3637.39 313
3637.53 315
3637.67 311
3637.81 302
3637.95 290
3638.08 279
3638.22 270
3638.36 263
3638.50 259
3638.64 255
3638.78 251
3638.91 244
3639.05 236
3639.19 227
3639.33 219
3639.47 213
3639.61 210
3639.74 211
3639.88 215
3640.02 220
3640.16 227
3640.30 233
3640.44 237
3640.57 241
3640.71 243
3640.85 245
3640.99 245
3641.13 245
3641.27 242
3641.40 237
3641.54 227
3641.68 212
3641.82 192
3641.96 168
3642.10 142
3642.23 117
3642.37 94
3642.51 77
3642.65 65
3642.79 59
3642.93 58
3643.06 62
3643.20 69
3643.34 78
3643.48 86
3643.62 92
3643.76 95
3643.89 94
3644.03 88
3644.17 77
3644.31 62
3644.45 46
3644.59 29
3644.73 13
3644.86 2
3645.00 0
3645.14 0
3645.28 0
3645.42 0
3645.56 6
3645.69 9
3645.83 10
3645.97 8
3646.11 2
3646.25 0
3646.39 0
3646.53 0
3646.66 0
3646.80 0
3646.94 0
3647.08 0
3647.22 4
3647.36 6
3647.49 7
3647.63 8
3647.77 8
3647.91 9
3648.05 10
3648.19 11
3648.33 12
3648.46 12
3648.60 12
3648.74 12
3648.88 14
3649.02 17
3649.16 23
3649.30 30
3649.43 39
3649.57 49
3649.71 60
3649.85 71
3649.99 83
3650.13 97
3650.26 114
3650.40 133
3650.54 149
3650.68 163
3650.82 170
3650.96 170
3651.10 162
3651.23 149
3651.37 134
3651.51 120
3651.65 110
3651.79 103
3651.93 100
3652.07 97
3652.20 94
3652.34 89
3652.48 83
3652.62 76
3652.76 71
3652.90 68
3653.04 69
3653.17 73
3653.31 77
3653.45 80
3653.59 81
3653.73 81
3653.87 81
3654.01 82
3654.14 85
3654.28 92
3654.42 100
3654.56 108
3654.70 114
3654.84 115
3654.98 111
3655.12 106
3655.25 99
3655.39 95
3655.53 94
3655.67 96
3655.81 101
3655.95 105
3656.09 107
3656.22 105
3656.36 99
3656.50 90
3656.64 79
3656.78 66
3656.92 54
3657.06 41
3657.20 29
3657.33 18
3657.47 8
3657.61 0
3657.75 0
3657.89 0
3658.03 0
3658.17 1
3658.30 11
3658.44 23
3658.58 34
3658.72 44
3658.86 50
3659.00 52
3659.14 50
3659.28 48
3659.41 46
3659.55 46
3659.69 50
3659.83 56
3659.97 64
3660.11 73
3660.25 80
3660.39 85
3660.52 88
3660.66 88
3660.80 87
3660.94 85
3661.08 81
3661.22 76
3661.36 68
3661.50 59
3661.63 47
3661.77 34
3661.91 21
3662.05 9
3662.19 1
3662.33 0
3662.47 0
3662.61 0
3662.74 0
3662.88 3
3663.02 6
3663.16 9
3663.30 12
3663.44 16
3663.58 23
3663.72 33
3663.85 47
3663.99 65
3664.13 85
3664.27 106
3664.41 125
3664.55 138
3664.69 143
3664.83 140
3664.96 129
3665.10 110
3665.24 89
3665.38 67
3665.52 49
3665.66 35
3665.80 27
3665.94 22
3666.08 20
3666.21 18
3666.35 15
3666.49 11
3666.63 7
3666.77 4
3666.91 4
3667.05 9
3667.19 16
3667.33 25
3667.46 34
3667.60 41
3667.74 43
3667.88 41
3668.02 35
3668.16 25
3668.30 15
3668.44 6
3668.57 0
3668.71 0
3668.85 0
3668.99 0
3669.13 0
3669.27 0
3669.41 3
3669.55 5
3669.69 5
3669.83 3
3669.96 1
3670.10 0
3670.24 0
3670.38 2
3670.52 8
3670.66 16
3670.80 24
3670.94 31
3671.08 34
3671.21 32
3671.35 24
3671.49 12
3671.63 0
3671.77 0
3671.91 0
3672.05 0
3672.19 0
3672.33 0
3672.46 0
3672.60 0
3672.74 7
3672.88 20
3673.02 30
3673.16 37
3673.30 40
3673.44 39
3673.58 35
3673.72 29
3673.85 24
3673.99 19
3674.13 16
3674.27 11
3674.41 6
3674.55 0
3674.69 0
3674.83 0
3674.97 0
3675.11 0
3675.24 0
3675.38 0
3675.52 10
3675.66 36
3675.80 63
3675.94 85
3676.08 100
3676.22 109
3676.36 110
3676.50 106
3676.63 97
3676.77 86
3676.91 74
3677.05 61
3677.19 50
3677.33 39
3677.47 30
3677.61 24
3677.75 21
3677.89 21
3678.03 24
3678.16 29
3678.30 38
3678.44 50
3678.58 63
3678.72 78
3678.86 93
3679.00 106
3679.14 118
3679.28 125
3679.42 129
3679.56 129
3679.69 127
3679.83 123
3679.97 120
3680.11 119
3680.25 119
3680.39 122
3680.53 126
3680.67 128
3680.81 128
3680.95 124
3681.09 117
3681.22 107
3681.36 96
3681.50 85
3681.64 76
3681.78 69
3681.92 66
3682.06 66
3682.20 68
3682.34 74
3682.48 81
3682.62 89
3682.76 97
3682.89 105
3683.03 113
3683.17 120
3683.31 128
3683.45 136
3683.59 146
3683.73 156
3683.87 167
3684.01 179
3684.15 189
3684.29 198
3684.43 204
3684.56 207
3684.70 208
3684.84 207
3684.98 205
3685.12 203
3685.26 201
3685.40 201
3685.54 202
3685.68 206
3685.82 213
3685.96 221
3686.10 230
3686.23 238
3686.37 244
3686.51 247
3686.65 245
3686.79 240
3686.93 232
3687.07 223
3687.21 215
3687.35 208
3687.49 203
3687.63 198
3687.77 192
3687.91 186
3688.04 178
3688.18 169
3688.32 159
3688.46 151
3688.60 144
3688.74 140
3688.88 138
3689.02 139
3689.16 143
3689.30 150
3689.44 158
3689.58 167
3689.72 175
3689.86 181
3689.99 182
3690.13 178
3690.27 168
3690.41 151
3690.55 129
3690.69 105
3690.83 81
3690.97 60
3691.11 45
3691.25 36
3691.39 35
3691.53 39
3691.67 48
3691.81 61
3691.95 74
3692.08 85
3692.22 95
3692.36 103
3692.50 109
3692.64 116
3692.78 124
3692.92 134
3693.06 147
3693.20 162
3693.34 178
3693.48 193
3693.62 205
3693.76 214
3693.90 218
3694.04 219
3694.17 217
3694.31 212
3694.45 207
3694.59 201
3694.73 196
3694.87 191
3695.01 187
3695.15 182
3695.29 177
3695.43 170
3695.57 161
3695.71 151
3695.85 141
3695.99 132
3696.13 127
3696.27 128
3696.41 136
3696.54 152
3696.68 172
3696.82 195
3696.96 215
3697.10 229
3697.24 233
3697.38 227
3697.52 212
3697.66 191
3697.80 168
3697.94 146
3698.08 129
3698.22 117
3698.36 112
3698.50 111
3698.64 114
3698.78 118
3698.91 122
3699.05 125
3699.19 127
3699.33 125
3699.47 120
3699.61 112
3699.75 103
3699.89 95
3700.03 89
3700.17 87
3700.31 89
3700.45 95
3700.59 100
3700.73 103
3700.87 102
3701.01 96
3701.15 84
3701.29 70
3701.43 56
3701.57 43
3701.70 33
3701.84 24
3701.98 18
3702.12 13
3702.26 10
3702.40 9
3702.54 11
3702.68 17
3702.82 26
3702.96 37
3703.10 48
3703.24 57
3703.38 63
3703.52 66
3703.66 64
3703.80 60
3703.94 54
3704.08 46
3704.22 37
3704.36 28
3704.50 18
3704.64 8
3704.77 0
3704.91 0
3705.05 0
3705.19 0
3705.33 0
3705.47 0
3705.61 0
3705.75 0
3705.89 0
3706.03 9
3706.17 18
3706.31 24
3706.45 28
3706.59 29
3706.73 27
3706.87 23
3707.01 18
3707.15 14
3707.29 12
3707.43 14
3707.57 21
3707.71 32
3707.85 45
3707.99 57
3708.13 65
3708.26 67
3708.40 64
3708.54 59
3708.68 53
3708.82 51
3708.96 55
3709.10 66
3709.24 83
3709.38 103
3709.52 122
3709.66 138
3709.80 150
3709.94 158
3710.08 164
3710.22 169
3710.36 176
3710.50 186
3710.64 196
3710.78 208
3710.92 219
3711.06 228
3711.20 238
3711.34 248
3711.48 259
3711.62 274
3711.76 292
3711.90 312
3712.04 334
3712.18 354
3712.32 371
3712.45 384
3712.59 391
3712.73 393
3712.87 392
3713.01 389
3713.15 384
3713.29 379
3713.43 374
3713.57 366
3713.71 356
3713.85 342
3713.99 325
3714.13 305
3714.27 286
3714.41 268
3714.55 254
3714.69 245
3714.83 240
3714.97 240
3715.11 243
3715.25 247
3715.39 251
3715.53 255
3715.67 259
3715.81 262
3715.95 262
3716.09 261
3716.23 257
3716.37 251
3716.51 244
3716.65 235
3716.79 226
3716.93 217
3717.07 209
3717.21 203
3717.35 197
3717.49 191
3717.63 184
3717.77 178
3717.91 170
3718.05 162
3718.19 155
3718.33 149
3718.47 145
3718.61 141
3718.74 137
3718.88 131
3719.02 122
3719.16 109
3719.30 94
3719.44 79
3719.58 66
3719.72 57
3719.86 53
3720.00 55
3720.14 60
3720.28 66
3720.42 72
3720.56 77
3720.70 79
3720.84 79
3720.98 79
3721.12 79
3721.26 80
3721.40 82
3721.54 85
3721.68 91
3721.82 96
3721.96 101
3722.10 103
3722.24 101
3722.38 96
3722.52 87
3722.66 75
3722.80 63
3722.94 54
3723.08 47
3723.22 43
3723.36 42
3723.50 41
3723.64 40
3723.78 37
3723.92 34
3724.06 32
3724.20 34
3724.34 41
3724.48 55
3724.62 74
3724.76 97
3724.90 119
3725.04 138
3725.18 151
3725.32 157
3725.46 156
3725.60 151
3725.74 144
3725.88 137
3726.02 132
3726.16 129
3726.30 129
3726.44 131
3726.58 136
3726.72 142
3726.86 149
3727.00 156
3727.14 162
3727.28 167
3727.42 169
3727.56 170
3727.70 168
3727.84 164
3727.98 159
3728.12 152
3728.26 145
3728.40 138
3728.54 131
3728.68 126
3728.82 123
3728.96 123
3729.10 126
3729.24 132
3729.38 141
3729.52 152
3729.66 165
3729.80 181
3729.94 198
3730.08 216
3730.22 232
3730.36 246
3730.50 255
3730.64 260
3730.78 260
3730.92 256
3731.06 252
3731.20 250
3731.34 252
3731.48 259
3731.62 271
3731.76 287
3731.90 305
3732.04 324
3732.18 340
3732.32 353
3732.46 360
3732.60 363
3732.74 361
3732.88 356
3733.02 349
3733.16 342
3733.30 336
3733.44 332
3733.58 330
3733.72 331
3733.86 334
3734.00 337
3734.14 341
3734.28 345
3734.42 347
3734.56 346
3734.70 342
3734.84 335
3734.98 325
3735.12 314
3735.26 302
3735.40 290
3735.54 279
3735.68 269
3735.82 263
3735.96 259
3736.10 259
3736.24 263
3736.38 270
3736.53 278
3736.67 287
3736.81 292
3736.95 294
3737.09 290
3737.23 282
3737.37 271
3737.51 261
3737.65 254
3737.79 252
3737.93 257
3738.07 267
3738.21 281
3738.35 295
3738.49 306
3738.63 314
3738.77 317
3738.91 318
3739.05 318
3739.19 318
3739.33 318
3739.47 318
3739.61 316
3739.75 312
3739.89 305
3740.03 296
3740.17 286
3740.31 277
3740.45 269
3740.59 264
3740.73 260
3740.87 256
3741.01 252
3741.15 247
3741.29 240
3741.43 233
3741.57 225
3741.71 218
3741.85 213
3741.99 209
3742.13 206
3742.27 205
3742.41 204
3742.55 202
3742.70 201
3742.84 200
3742.98 200
3743.12 202
3743.26 205
3743.40 210
3743.54 216
3743.68 224
3743.82 231
3743.96 237
3744.10 241
3744.24 244
3744.38 244
3744.52 242
3744.66 239
3744.80 234
3744.94 228
3745.08 221
3745.22 213
3745.36 204
3745.50 194
3745.64 184
3745.78 174
3745.92 164
3746.06 155
3746.20 145
3746.34 137
3746.48 128
3746.62 119
3746.76 111
3746.90 104
3747.05 98
3747.19 92
3747.33 88
3747.47 84
3747.61 80
3747.75 77
3747.89 74
3748.03 74
3748.17 77
3748.31 84
3748.45 94
3748.59 106
3748.73 119
3748.87 131
3749.01 140
3749.15 145
3749.29 147
3749.43 147
3749.57 145
3749.71 144
3749.85 144
3749.99 146
3750.13 151
3750.27 159
3750.41 168
3750.56 176
3750.70 180
3750.84 178
3750.98 171
3751.12 159
3751.26 144
3751.40 129
3751.54 115
3751.68 105
3751.82 98
3751.96 92
3752.10 87
3752.24 80
3752.38 72
3752.52 64
3752.66 57
3752.80 52
3752.94 50
3753.08 49
3753.22 49
3753.36 48
3753.50 46
3753.65 43
3753.79 40
3753.93 39
3754.07 41
3754.21 45
3754.35 52
3754.49 61
3754.63 70
3754.77 77
3754.91 83
3755.05 85
3755.19 84
3755.33 79
3755.47 72
3755.61 62
3755.75 50
3755.89 40
3756.03 32
3756.17 25
3756.32 22
3756.46 21
3756.60 21
3756.74 20
3756.88 19
3757.02 17
3757.16 14
3757.30 12
3757.44 11
3757.58 11
3757.72 14
3757.86 17
3758.00 20
3758.14 22
3758.28 22
3758.42 20
3758.56 18
3758.70 16
3758.85 15
3758.99 14
3759.13 14
3759.27 13
3759.41 10
3759.55 4
3759.69 0
3759.83 0
3759.97 0
3760.11 0
3760.25 0
3760.39 0
3760.53 0
3760.67 2
3760.81 12
3760.95 19
3761.10 25
3761.24 28
3761.38 29
3761.52 29
3761.66 27
3761.80 24
3761.94 20
3762.08 16
3762.22 12
3762.36 9
3762.50 7
3762.64 7
3762.78 8
3762.92 9
3763.06 10
3763.20 11
3763.35 13
3763.49 16
3763.63 22
3763.77 30
3763.91 40
3764.05 52
3764.19 63
3764.33 72
3764.47 78
3764.61 81
3764.75 82
3764.89 82
3765.03 82
3765.17 83
3765.32 88
3765.46 97
3765.60 108
3765.74 121
3765.88 132
3766.02 140
3766.16 143
3766.30 140
3766.44 132
3766.58 119
3766.72 105
3766.86 90
3767.00 77
3767.14 67
3767.29 58
3767.43 52
3767.57 47
3767.71 43
3767.85 39
3767.99 35
3768.13 32
3768.27 30
3768.41 30
3768.55 32
3768.69 38
3768.83 48
3768.97 61
3769.12 76
3769.26 92
3769.40 106
3769.54 118
3769.68 124
3769.82 127
3769.96 125
3770.10 120
3770.24 113
3770.38 104
3770.52 96
3770.66 88
3770.80 81
3770.95 76
3771.09 72
3771.23 72
3771.37 74
3771.51 80
3771.65 87
3771.79 94
3771.93 98
3772.07 99
3772.21 96
3772.35 90
3772.49 81
3772.64 73
3772.78 69
3772.92 68
3773.06 72
3773.20 80
3773.34 90
3773.48 100
3773.62 109
3773.76 115
3773.90 119
3774.04 121
3774.19 123
3774.33 124
3774.47 126
3774.61 127
3774.75 126
3774.89 123
3775.03 117
3775.17 107
3775.31 97
3775.45 88
3775.59 81
3775.73 78
3775.88 80
3776.02 84
3776.16 87
3776.30 89
3776.44 88
3776.58 83
3776.72 77
3776.86 69
3777.00 64
3777.14 60
3777.28 60
3777.43 61
3777.57 65
3777.71 70
3777.85 77
3777.99 88
3778.13 100
3778.27 115
3778.41 130
3778.55 144
3778.69 154
3778.84 159
3778.98 158
3779.12 153
3779.26 142
3779.40 129
3779.54 114
3779.68 98
3779.82 83
3779.96 70
3780.10 61
3780.25 58
3780.39 60
3780.53 67
3780.67 78
3780.81 92
3780.95 106
3781.09 118
3781.23 128
3781.37 134
3781.51 137
3781.66 141
3781.80 144
3781.94 149
3782.08 157
3782.22 168
3782.36 179
3782.50 190
3782.64 198
3782.78 201
3782.92 198
3783.07 190
3783.21 179
3783.35 167
3783.49 155
3783.63 147
3783.77 143
3783.91 144
3784.05 147
3784.19 153
3784.33 160
3784.48 167
3784.62 176
3784.76 186
3784.90 197
3785.04 210
3785.18 223
3785.32 237
3785.46 248
3785.60 257
3785.75 260
3785.89 257
3786.03 250
3786.17 237
3786.31 220
3786.45 200
3786.59 177
3786.73 156
3786.87 137
3787.02 122
3787.16 113
3787.30 111
3787.44 116
3787.58 126
3787.72 137
3787.86 147
3788.00 154
3788.14 155
3788.29 151
3788.43 141
3788.57 127
3788.71 111
3788.85 96
3788.99 82
3789.13 72
3789.27 65
3789.41 61
3789.56 61
3789.70 63
3789.84 67
3789.98 72
3790.12 80
3790.26 88
3790.40 95
3790.54 101
3790.69 105
3790.83 105
3790.97 101
3791.11 94
3791.25 85
3791.39 77
3791.53 71
3791.67 67
3791.82 66
3791.96 66
3792.10 65
3792.24 62
3792.38 55
3792.52 47
3792.66 37
3792.80 28
3792.94 23
3793.09 23
3793.23 26
3793.37 33
3793.51 39
3793.65 44
3793.79 46
3793.93 45
3794.07 41
3794.22 35
3794.36 27
3794.50 19
3794.64 10
3794.78 0
3794.92 0
3795.06 0
3795.20 0
3795.35 0
3795.49 0
3795.63 0
3795.77 0
3795.91 4
3796.05 25
3796.19 46
3796.33 65
3796.48 80
3796.62 90
3796.76 96
3796.90 98
3797.04 96
3797.18 93
3797.32 91
3797.47 90
3797.61 91
3797.75 93
3797.89 95
3798.03 96
3798.17 95
3798.31 92
3798.45 87
3798.60 81
3798.74 77
3798.88 76
3799.02 78
3799.16 82
3799.30 87
3799.44 92
3799.59 96
3799.73 98
3799.87 97
3800.01 95
3800.15 91
3800.29 86
3800.43 81
3800.57 75
3800.72 68
3800.86 60
3801.00 52
3801.14 43
3801.28 34
3801.42 26
3801.56 18
3801.71 11
3801.85 6
3801.99 3
3802.13 1
3802.27 1
3802.41 3
3802.55 7
3802.70 13
3802.84 21
3802.98 31
3803.12 41
3803.26 51
3803.40 61
3803.54 69
3803.69 76
3803.83 81
3803.97 84
3804.11 85
3804.25 86
3804.39 86
3804.53 86
3804.68 86
3804.82 87
3804.96 87
3805.10 87
3805.24 85
3805.38 81
3805.52 76
3805.67 70
3805.81 63
3805.95 58
3806.09 55
3806.23 54
3806.37 55
3806.51 58
3806.66 61
3806.80 64
3806.94 66
3807.08 66
3807.22 65
3807.36 65
3807.50 67
3807.65 73
3807.79 83
3807.93 96
3808.07 112
3808.21 128
3808.35 142
3808.50 151
3808.64 153
3808.78 147
3808.92 133
3809.06 112
3809.20 87
3809.34 61
3809.49 38
3809.63 19
3809.77 6
3809.91 0
3810.05 0
3810.19 1
3810.34 4
3810.48 6
3810.62 7
3810.76 6
3810.90 3
3811.04 0
3811.18 0
3811.33 0
3811.47 0
3811.61 0
3811.75 0
3811.89 2
3812.03 11
3812.18 22
3812.32 34
3812.46 48
3812.60 60
3812.74 72
3812.88 81
3813.03 88
3813.17 93
3813.31 98
3813.45 105
3813.59 114
3813.73 127
3813.87 142
3814.02 159
3814.16 174
3814.30 187
3814.44 194
3814.58 195
3814.72 190
3814.87 182
3815.01 172
3815.15 164
3815.29 159
3815.43 158
3815.57 160
3815.72 165
3815.86 171
3816.00 176
3816.14 180
3816.28 183
3816.42 185
3816.57 186
3816.71 187
3816.85 187
3816.99 188
3817.13 189
3817.27 189
3817.42 190
3817.56 190
3817.70 191
3817.84 193
3817.98 196
3818.12 201
3818.27 207
3818.41 213
3818.55 219
3818.69 222
3818.83 221
3818.97 217
3819.12 209
3819.26 199
3819.40 188
3819.54 179
3819.68 172
3819.83 167
3819.97 163
3820.11 160
3820.25 156
3820.39 152
3820.53 148
3820.68 144
3820.82 142
3820.96 141
3821.10 141
3821.24 140
3821.38 137
3821.53 131
3821.67 122
3821.81 112
3821.95 102
3822.09 94
3822.23 89
3822.38 89
3822.52 92
3822.66 98
3822.80 104
3822.94 110
3823.09 114
3823.23 118
3823.37 121
3823.51 124
3823.65 128
3823.79 131
3823.94 133
3824.08 132
3824.22 128
3824.36 122
3824.50 114
3824.65 107
3824.79 102
3824.93 101
3825.07 105
3825.21 111
3825.35 119
3825.50 128
3825.64 137
3825.78 145
3825.92 153
3826.06 161
3826.21 170
3826.35 178
3826.49 185
3826.63 189
3826.77 191
3826.91 188
3827.06 183
3827.20 176
3827.34 169
3827.48 162
3827.62 157
3827.77 154
3827.91 153
3828.05 154
3828.19 157
3828.33 159
3828.48 160
3828.62 160
3828.76 158
3828.90 153
3829.04 146
3829.18 137
3829.33 127
3829.47 118
3829.61 108
3829.75 100
3829.89 93
3830.04 88
3830.18 87
3830.32 89
3830.46 96
3830.60 107
3830.75 123
3830.89 141
3831.03 161
3831.17 180
3831.31 197
3831.46 211
3831.60 221
3831.74 227
3831.88 229
3832.02 226
3832.17 219
3832.31 206
3832.45 188
3832.59 166
3832.73 142
3832.87 120
3833.02 101
3833.16 89
3833.30 82
3833.44 80
3833.58 81
3833.73 83
3833.87 84
3834.01 84
3834.15 83
3834.29 82
3834.44 83
3834.58 85
3834.72 88
3834.86 93
3835.00 96
3835.15 97
3835.29 95
3835.43 90
3835.57 83
3835.71 75
3835.86 66
3836.00 59
3836.14 54
3836.28 51
3836.42 50
3836.57 52
3836.71 55
3836.85 61
3836.99 71
3837.14 84
3837.28 100
3837.42 118
3837.56 137
3837.70 156
3837.85 171
3837.99 183
3838.13 191
3838.27 196
3838.41 197
3838.56 198
3838.70 199
3838.84 199
3838.98 200
3839.12 199
3839.27 196
3839.41 192
3839.55 186
3839.69 181
3839.83 177
3839.98 176
3840.12 176
3840.26 177
3840.40 178
3840.54 177
3840.69 174
3840.83 169
3840.97 164
3841.11 162
3841.26 162
3841.40 167
3841.54 173
3841.68 179
3841.82 183
3841.97 183
3842.11 176
3842.25 163
3842.39 147
3842.53 130
3842.68 115
3842.82 105
3842.96 100
3843.10 101
3843.25 107
3843.39 116
3843.53 127
3843.67 138
3843.81 147
3843.96 153
3844.10 157
3844.24 158
3844.38 157
3844.53 155
3844.67 152
3844.81 148
3844.95 143
3845.09 138
3845.24 132
3845.38 127
3845.52 124
3845.66 124
3845.80 127
3845.95 133
3846.09 142
3846.23 150
3846.37 157
3846.52 161
3846.66 163
3846.80 163
3846.94 162
3847.08 161
3847.23 160
3847.37 159
3847.51 159
3847.65 157
3847.80 156
3847.94 155
3848.08 155
3848.22 157
3848.37 161
3848.51 167
3848.65 174
3848.79 182
3848.93 190
3849.08 196
3849.22 200
3849.36 201
3849.50 197
3849.65 188
3849.79 175
3849.93 157
3850.07 138
3850.21 118
3850.36 101
3850.50 87
3850.64 78
3850.78 73
3850.93 73
3851.07 75
3851.21 79
3851.35 82
3851.50 84
3851.64 84
3851.78 81
3851.92 76
3852.06 69
3852.21 60
3852.35 50
3852.49 41
3852.63 31
3852.78 21
3852.92 11
3853.06 1
3853.20 0
3853.35 0
3853.49 0
3853.63 0
3853.77 0
3853.91 0
3854.06 0
3854.20 0
3854.34 8
3854.48 24
3854.63 41
3854.77 57
3854.91 70
3855.05 77
3855.20 78
3855.34 71
3855.48 59
3855.62 43
3855.77 26
3855.91 10
3856.05 0
3856.19 0
3856.34 0
3856.48 0
3856.62 0
3856.76 12
3856.91 27
3857.05 45
3857.19 65
3857.33 83
3857.47 100
3857.62 114
3857.76 124
3857.90 129
3858.04 131
3858.19 131
3858.33 129
3858.47 128
3858.61 128
3858.76 128
3858.90 130
3859.04 131
3859.18 131
3859.33 130
3859.47 128
3859.61 123
3859.75 117
3859.90 111
3860.04 107
3860.18 105
3860.32 106
3860.47 112
3860.61 121
3860.75 131
3860.89 141
3861.04 150
3861.18 155
3861.32 158
3861.46 159
3861.61 161
3861.75 164
3861.89 169
3862.03 177
3862.18 186
3862.32 193
3862.46 199
3862.60 203
3862.75 206
3862.89 209
3863.03 213
3863.17 220
3863.32 230
3863.46 243
3863.60 258
3863.74 273
3863.89 287
3864.03 301
3864.17 314
3864.31 326
3864.46 338
3864.60 350
3864.74 362
3864.88 375
3865.03 387
3865.17 399
3865.31 408
3865.45 415
3865.60 418
3865.74 418
3865.88 414
3866.02 407
3866.17 399
3866.31 391
3866.45 385
3866.60 380
3866.74 377
3866.88 376
3867.02 377
3867.17 378
3867.31 378
3867.45 378
3867.59 377
3867.74 373
3867.88 368
3868.02 361
3868.16 354
3868.31 348
3868.45 343
3868.59 339
3868.73 338
3868.88 340
3869.02 344
3869.16 350
3869.30 356
3869.45 362
3869.59 367
3869.73 370
3869.88 371
3870.02 370
3870.16 367
3870.30 361
3870.45 354
3870.59 347
3870.73 341
3870.87 337
3871.02 337
3871.16 340
3871.30 346
3871.44 352
3871.59 357
3871.73 358
3871.87 356
3872.02 350
3872.16 341
3872.30 332
3872.44 323
3872.59 316
3872.73 310
3872.87 304
3873.01 299
3873.16 294
3873.30 290
3873.44 288
3873.59 288
3873.73 289
3873.87 291
3874.01 293
3874.16 293
3874.30 289
3874.44 281
3874.58 270
3874.73 256
3874.87 242
3875.01 228
3875.16 216
3875.30 206
3875.44 201
3875.58 201
3875.73 204
3875.87 210
3876.01 219
3876.15 229
3876.30 240
3876.44 249
3876.58 257
3876.73 262
3876.87 264
3877.01 263
3877.15 259
3877.30 253
3877.44 247
3877.58 242
3877.73 239
3877.87 240
3878.01 246
3878.15 257
3878.30 272
3878.44 290
3878.58 309
3878.72 328
3878.87 344
3879.01 358
3879.15 368
3879.30 374
3879.44 376
3879.58 374
3879.72 368
3879.87 360
3880.01 349
3880.15 339
3880.30 331
3880.44 326
3880.58 327
3880.72 332
3880.87 343
3881.01 356
3881.15 370
3881.30 384
3881.44 399
3881.58 414
3881.72 432
3881.87 453
3882.01 478
3882.15 506
3882.30 535
3882.44 561
3882.58 581
3882.72 592
3882.87 593
3883.01 585
3883.15 568
3883.30 547
3883.44 524
3883.58 503
3883.73 484
3883.87 468
3884.01 453
3884.15 439
3884.30 424
3884.44 410
3884.58 396
3884.73 382
3884.87 369
3885.01 356
3885.15 344
3885.30 331
3885.44 316
3885.58 302
3885.73 287
3885.87 274
3886.01 263
3886.15 255
3886.30 247
3886.44 241
3886.58 235
3886.73 229
3886.87 224
3887.01 221
3887.16 222
3887.30 226
3887.44 235
3887.58 246
3887.73 257
3887.87 267
3888.01 275
3888.16 281
3888.30 285
3888.44 288
3888.59 291
3888.73 295
3888.87 298
3889.01 300
3889.16 298
3889.30 294
3889.44 286
3889.59 278
3889.73 270
3889.87 266
3890.02 267
3890.16 271
3890.30 279
3890.44 287
3890.59 293
3890.73 296
3890.87 294
3891.02 290
3891.16 285
3891.30 281
3891.45 281
3891.59 284
3891.73 289
3891.88 296
3892.02 303
3892.16 310
3892.30 316
3892.45 321
3892.59 325
3892.73 330
3892.88 335
3893.02 340
3893.16 344
3893.31 346
3893.45 345
3893.59 341
3893.74 332
3893.88 318
3894.02 300
3894.16 280
3894.31 261
3894.45 245
3894.59 233
3894.74 226
3894.88 224
3895.02 227
3895.17 232
3895.31 238
3895.45 244
3895.60 250
3895.74 255
3895.88 258
3896.02 259
3896.17 260
3896.31 261
3896.45 262
3896.60 265
3896.74 269
3896.88 276
3897.03 284
3897.17 292
3897.31 300
3897.46 307
3897.60 313
3897.74 318
3897.89 323
3898.03 330
3898.17 340
3898.32 354
3898.46 371
3898.60 389
3898.74 407
3898.89 423
3899.03 434
3899.17 440
3899.32 441
3899.46 437
3899.60 428
3899.75 417
3899.89 402
3900.03 386
3900.18 369
3900.32 353
3900.46 339
3900.61 327
3900.75 318
3900.89 310
3901.04 304
3901.18 300
3901.32 297
3901.47 294
3901.61 292
3901.75 290
3901.90 288
3902.04 283
3902.18 275
3902.33 264
3902.47 251
3902.61 235
3902.76 219
3902.90 204
3903.04 190
3903.18 178
3903.33 169
3903.47 163
3903.61 158
3903.76 157
3903.90 158
3904.04 162
3904.19 166
3904.33 170
3904.47 173
3904.62 174
3904.76 170
3904.90 163
3905.05 154
3905.19 145
3905.33 138
3905.48 135
3905.62 137
3905.76 144
3905.91 155
3906.05 166
3906.19 175
3906.34 181
3906.48 184
3906.62 183
3906.77 182
3906.91 181
3907.05 183
3907.20 187
3907.34 192
3907.48 197
3907.63 199
3907.77 197
3907.91 192
3908.06 184
3908.20 174
3908.34 165
3908.49 158
3908.63 152
3908.77 146
3908.92 138
3909.06 128
3909.20 115
3909.35 100
3909.49 85
3909.63 72
3909.78 65
3909.92 63
3910.06 67
3910.21 75
3910.35 83
3910.49 90
3910.64 93
3910.78 92
3910.93 87
3911.07 81
3911.21 77
3911.36 77
3911.50 80
3911.64 88
3911.79 98
3911.93 106
3912.07 111
3912.22 111
3912.36 105
3912.50 94
3912.65 79
3912.79 60
3912.93 40
3913.08 19
3913.22 0
3913.36 0
3913.51 0
3913.65 0
3913.79 0
3913.94 0
3914.08 0
3914.22 0
3914.37 5
3914.51 17
3914.65 25
3914.80 31
3914.94 36
3915.09 40
3915.23 45
3915.37 50
3915.52 56
3915.66 61
3915.80 64
3915.95 63
3916.09 58
3916.23 51
3916.38 42
3916.52 35
3916.66 31
3916.81 31
3916.95 35
3917.09 43
3917.24 52
3917.38 61
3917.52 68
3917.67 70
3917.81 68
3917.96 62
3918.10 56
3918.24 50
3918.39 48
3918.53 52
3918.67 61
3918.82 74
3918.96 90
3919.10 105
3919.25 117
3919.39 123
3919.53 124
3919.68 119
3919.82 111
3919.97 103
3920.11 98
3920.25 99
3920.40 105
3920.54 119
3920.68 137
3920.83 157
3920.97 176
3921.11 192
3921.26 203
3921.40 208
3921.54 210
3921.69 209
3921.83 208
3921.98 209
3922.12 213
3922.26 220
3922.41 227
3922.55 232
3922.69 233
3922.84 226
3922.98 210
3923.12 186
3923.27 154
3923.41 119
3923.56 85
3923.70 55
3923.84 31
3923.99 15
3924.13 6
3924.27 4
3924.42 5
3924.56 9
3924.70 13
3924.85 17
3924.99 20
3925.14 22
3925.28 23
3925.42 24
3925.57 26
3925.71 29
3925.85 34
3926.00 41
3926.14 50
3926.28 60
3926.43 70
3926.57 80
3926.72 87
3926.86 91
3927.00 94
3927.15 97
3927.29 100
3927.43 104
3927.58 111
3927.72 119
3927.87 127
3928.01 133
3928.15 136
3928.30 138
3928.44 139
3928.58 142
3928.73 147
3928.87 156
3929.02 168
3929.16 181
3929.30 192
3929.45 198
3929.59 198
3929.73 191
3929.88 179
3930.02 162
3930.17 145
3930.31 130
3930.45 120
3930.60 117
3930.74 121
3930.88 132
3931.03 147
3931.17 162
3931.32 176
3931.46 186
3931.60 192
3931.75 195
3931.89 197
3932.03 199
3932.18 203
3932.32 208
3932.47 213
3932.61 217
3932.75 221
3932.90 224
3933.04 228
3933.18 234
3933.33 242
3933.47 252
3933.62 264
3933.76 276
3933.90 290
3934.05 306
3934.19 326
3934.34 351
3934.48 381
3934.62 415
3934.77 452
3934.91 490
3935.05 524
3935.20 556
3935.34 584
3935.49 610
3935.63 634
3935.77 657
3935.92 679
3936.06 700
3936.21 720
3936.35 738
3936.49 754
3936.64 769
3936.78 785
3936.93 802
3937.07 819
3937.21 837
3937.36 856
3937.50 875
3937.64 897
3937.79 919
3937.93 943
3938.08 968
3938.22 991
3938.36 1012
3938.51 1025
3938.65 1031
3938.80 1029
3938.94 1018
3939.08 1002
3939.23 981
3939.37 958
3939.52 934
3939.66 912
3939.80 889
3939.95 868
3940.09 846
3940.24 826
3940.38 807
3940.52 789
3940.67 773
3940.81 758
3940.95 744
3941.10 731
3941.24 717
3941.39 702
3941.53 687
3941.67 672
3941.82 658
3941.96 647
3942.11 638
3942.25 629
3942.39 621
3942.54 610
3942.68 597
3942.83 581
3942.97 563
3943.11 544
3943.26 528
3943.40 516
3943.55 507
3943.69 502
3943.83 500
3943.98 499
3944.12 497
3944.27 494
3944.41 490
3944.55 485
3944.70 479
3944.84 474
3944.99 468
3945.13 463
3945.27 457
3945.42 452
3945.56 446
3945.71 438
3945.85 428
3946.00 414
3946.14 397
3946.28 375
3946.43 350
3946.57 320
3946.72 288
3946.86 256
3947.00 223
3947.15 193
3947.29 165
3947.44 143
3947.58 127
3947.72 119
3947.87 118
3948.01 124
3948.16 135
3948.30 151
3948.44 168
3948.59 185
3948.73 199
3948.88 209
3949.02 213
3949.16 212
3949.31 205
3949.45 196
3949.60 185
3949.74 176
3949.89 169
3950.03 166
3950.17 167
3950.32 171
3950.46 175
3950.61 180
3950.75 183
3950.89 183
3951.04 180
3951.18 176
3951.33 170
3951.47 164
3951.61 157
3951.76 152
3951.90 148
3952.05 144
3952.19 140
3952.34 134
3952.48 127
3952.62 117
3952.77 106
3952.91 91
3953.06 75
3953.20 58
3953.35 40
3953.49 22
3953.63 5
3953.78 0
3953.92 0
3954.07 0
3954.21 0
3954.35 0
3954.50 0
3954.64 0
3954.79 4
3954.93 12
3955.08 18
3955.22 21
3955.36 23
3955.51 23
3955.65 22
3955.80 21
3955.94 19
3956.09 16
3956.23 14
3956.37 11
3956.52 9
3956.66 9
3956.81 10
3956.95 12
3957.09 14
3957.24 16
3957.38 16
3957.53 16
3957.67 17
3957.82 19
3957.96 24
3958.10 32
3958.25 44
3958.39 58
3958.54 72
3958.68 85
3958.83 92
3958.97 93
3959.11 87
3959.26 75
3959.40 59
3959.55 42
3959.69 29
3959.84 21
3959.98 19
3960.12 25
3960.27 36
3960.41 50
3960.56 66
3960.70 80
3960.85 91
3960.99 98
3961.13 102
3961.28 101
3961.42 98
3961.57 92
3961.71 85
3961.86 79
3962.00 72
3962.15 66
3962.29 60
3962.43 54
3962.58 49
3962.72 44
3962.87 40
3963.01 37
3963.16 35
3963.30 34
3963.44 35
3963.59 36
3963.73 37
3963.88 37
3964.02 37
3964.17 36
3964.31 36
3964.46 39
3964.60 44
3964.74 52
3964.89 62
3965.03 73
3965.18 84
3965.32 93
3965.47 100
3965.61 105
3965.75 107
3965.90 108
3966.04 105
3966.19 98
3966.33 87
3966.48 71
3966.62 52
3966.77 32
3966.91 14
3967.05 1
3967.20 0
3967.34 0
3967.49 7
3967.63 20
3967.78 34
3967.92 46
3968.07 56
3968.21 62
3968.35 67
3968.50 70
3968.64 74
3968.79 77
3968.93 79
3969.08 79
3969.22 77
3969.37 73
3969.51 66
3969.65 58
3969.80 50
3969.94 41
3970.09 33
3970.23 27
3970.38 23
3970.52 21
3970.67 22
3970.81 25
3970.96 30
3971.10 35
3971.24 39
3971.39 43
3971.53 46
3971.68 47
3971.82 46
3971.97 42
3972.11 36
3972.26 26
3972.40 13
3972.54 0
3972.69 0
3972.83 0
3972.98 0
3973.12 0
3973.27 0
3973.41 0
3973.56 0
3973.70 7
3973.85 25
3973.99 42
3974.13 57
3974.28 67
3974.42 73
3974.57 76
3974.71 77
3974.86 77
3975.00 75
3975.15 73
3975.29 69
3975.44 64
3975.58 56
3975.73 46
3975.87 34
3976.01 21
3976.16 7
3976.30 0
3976.45 0
3976.59 0
3976.74 0
3976.88 0
3977.03 0
3977.17 4
3977.32 19
3977.46 35
3977.61 49
3977.75 59
3977.89 66
3978.04 69
3978.18 71
3978.33 71
3978.47 70
3978.62 71
3978.76 71
3978.91 72
3979.05 74
3979.20 77
3979.34 83
3979.49 91
3979.63 101
3979.77 112
3979.92 120
3980.06 124
3980.21 124
3980.35 118
3980.50 109
3980.64 99
3980.79 90
3980.93 84
3981.08 82
3981.22 83
3981.37 86
3981.51 90
3981.66 92
3981.80 92
3981.95 91
3982.09 88
3982.23 83
3982.38 77
3982.52 69
3982.67 60
3982.81 51
3982.96 43
3983.10 39
3983.25 40
3983.39 47
3983.54 61
3983.68 79
3983.83 98
3983.97 117
3984.12 131
3984.26 141
3984.41 146
3984.55 148
3984.70 150
3984.84 154
3984.98 160
3985.13 169
3985.27 180
3985.42 191
3985.56 200
3985.71 209
3985.85 218
3986.00 230
3986.14 246
3986.29 269
3986.43 297
3986.58 329
3986.72 362
3986.87 392
3987.01 415
3987.16 429
3987.30 434
3987.45 431
3987.59 423
3987.74 412
3987.88 400
3988.03 390
3988.17 382
3988.31 373
3988.46 365
3988.60 356
3988.75 348
3988.89 342
3989.04 339
3989.18 341
3989.33 348
3989.47 360
3989.62 375
3989.76 391
3989.91 407
3990.05 420
3990.20 430
3990.34 437
3990.49 441
3990.63 443
3990.78 442
3990.92 439
3991.07 432
3991.21 423
3991.36 409
3991.50 393
3991.65 374
3991.79 354
3991.94 336
3992.08 318
3992.23 303
3992.37 289
3992.52 275
3992.66 263
3992.81 250
3992.95 239
3993.10 229
3993.24 221
3993.39 218
3993.53 218
3993.68 223
3993.82 230
3993.96 240
3994.11 249
3994.25 257
3994.40 262
3994.54 262
3994.69 258
3994.83 249
3994.98 238
3995.12 225
3995.27 213
3995.41 203
3995.56 196
3995.70 192
3995.85 189
3995.99 185
3996.14 178
3996.28 167
3996.43 153
3996.57 139
3996.72 128
3996.86 120
3997.01 118
3997.15 120
3997.30 125
3997.44 131
3997.59 136
3997.73 140
3997.88 144
3998.02 148
3998.17 153
3998.31 159
3998.46 165
3998.60 169
3998.75 171
3998.89 170
3999.04 166
3999.18 160
3999.33 156
3999.47 153
3999.62 152
3999.76 152
3999.91 153
4000.05 153
4000.20 150
4000.34 146
4000.49 139
4000.63 131
4000.78 124
4000.92 117
4001.07 113
4001.21 114
4001.36 118
4001.50 127
4001.65 139
4001.79 153
4001.94 166
4002.08 178
4002.23 186
4002.37 190
4002.52 191
4002.67 189
4002.81 186
4002.96 183
4003.10 181
4003.25 181
4003.39 181
4003.54 180
4003.68 178
4003.83 174
4003.97 165
4004.12 154
4004.26 141
4004.41 126
4004.55 114
4004.70 103
4004.84 97
4004.99 95
4005.13 96
4005.28 102
4005.42 110
4005.57 121
4005.71 134
4005.86 150
4006.00 168
4006.15 186
4006.29 203
4006.44 218
4006.58 232
4006.73 244
4006.87 255
4007.02 268
4007.16 284
4007.31 304
4007.45 327
4007.60 350
4007.74 373
4007.89 393
4008.03 411
4008.18 425
4008.33 439
4008.47 456
4008.62 477
4008.76 506
4008.91 540
4009.05 581
4009.20 624
4009.34 668
4009.49 710
4009.63 749
4009.78 784
4009.92 816
4010.07 847
4010.21 879
4010.36 914
4010.50 951
4010.65 991
4010.79 1032
4010.94 1072
4011.08 1110
4011.23 1142
4011.37 1168
4011.52 1187
4011.67 1198
4011.81 1200
4011.96 1195
4012.10 1184
4012.25 1168
4012.39 1151
4012.54 1135
4012.68 1123
4012.83 1116
4012.97 1114
4013.12 1116
4013.26 1120
4013.41 1124
4013.55 1125
4013.70 1125
4013.84 1124
4013.99 1122
4014.13 1122
4014.28 1124
4014.43 1127
4014.57 1128
4014.72 1124
4014.86 1114
4015.01 1095
4015.15 1068
4015.30 1034
4015.44 992
4015.59 947
4015.73 901
4015.88 854
4016.02 810
4016.17 771
4016.31 736
4016.46 707
4016.61 684
4016.75 667
4016.90 654
4017.04 644
4017.19 634
4017.33 623
4017.48 611
4017.62 596
4017.77 577
4017.91 555
4018.06 531
4018.20 506
4018.35 478
4018.49 451
4018.64 422
4018.79 395
4018.93 368
4019.08 343
4019.22 319
4019.37 298
4019.51 280
4019.66 266
4019.80 257
4019.95 254
4020.09 255
4020.24 261
4020.38 268
4020.53 275
4020.68 278
4020.82 277
4020.97 270
4021.11 258
4021.26 243
4021.40 228
4021.55 214
4021.69 202
4021.84 192
4021.98 184
4022.13 176
4022.28 166
4022.42 154
4022.57 140
4022.71 124
4022.86 109
4023.00 95
4023.15 85
4023.29 78
4023.44 75
4023.58 73
4023.73 71
4023.88 69
4024.02 65
4024.17 60
4024.31 56
4024.46 55
4024.60 56
4024.75 60
4024.89 66
4025.04 72
4025.18 76
4025.33 77
4025.48 75
4025.62 71
4025.77 69
4025.91 69
4026.06 73
4026.20 81
4026.35 90
4026.49 99
4026.64 103
4026.79 102
4026.93 96
4027.08 87
4027.22 75
4027.37 63
4027.51 52
4027.66 42
4027.80 32
4027.95 22
4028.09 13
4028.24 5
4028.39 0
4028.53 0
4028.68 0
4028.82 1
4028.97 7
4029.11 14
4029.26 19
4029.40 21
4029.55 22
4029.70 22
4029.84 22
4029.99 25
4030.13 31
4030.28 39
4030.42 48
4030.57 58
4030.72 67
4030.86 74
4031.01 80
4031.15 87
4031.30 95
4031.44 106
4031.59 120
4031.73 136
4031.88 152
4032.03 167
4032.17 176
4032.32 180
4032.46 176
4032.61 165
4032.75 150
4032.90 132
4033.04 113
4033.19 96
4033.34 82
4033.48 71
4033.63 63
4033.77 56
4033.92 50
4034.06 46
4034.21 42
4034.36 39
4034.50 35
4034.65 32
4034.79 29
4034.94 26
4035.08 23
4035.23 21
4035.38 21
4035.52 23
4035.67 27
4035.81 32
4035.96 40
4036.10 48
4036.25 55
4036.40 61
4036.54 62
4036.69 57
4036.83 47
4036.98 32
4037.12 14
4037.27 0
4037.42 0
4037.56 0
4037.71 0
4037.85 0
4038.00 0
4038.14 0
4038.29 5
4038.44 10
4038.58 11
4038.73 7
4038.87 2
4039.02 0
4039.16 0
4039.31 0
4039.46 0
4039.60 0
4039.75 6
4039.89 13
4040.04 17
4040.18 19
4040.33 18
4040.48 16
4040.62 13
4040.77 11
4040.91 9
4041.06 9
4041.20 11
4041.35 15
4041.50 20
4041.64 28
4041.79 37
4041.93 48
4042.08 60
4042.23 72
4042.37 81
4042.52 87
4042.66 88
4042.81 86
4042.95 80
4043.10 72
4043.25 63
4043.39 55
4043.54 47
4043.68 39
4043.83 31
4043.97 23
4044.12 16
4044.27 9
4044.41 3
4044.56 0
4044.70 1
4044.85 6
4045.00 15
4045.14 25
4045.29 35
4045.43 43
4045.58 48
4045.72 47
4045.87 40
4046.02 29
4046.16 14
4046.31 0
4046.45 0
4046.60 0
4046.75 0
4046.89 0
4047.04 0
4047.18 0
4047.33 0
4047.48 0
4047.62 13
4047.77 27
4047.91 39
4048.06 47
4048.20 51
4048.35 51
4048.50 47
4048.64 41
4048.79 35
4048.93 31
4049.08 29
4049.23 31
4049.37 38
4049.52 50
4049.66 67
4049.81 88
4049.96 110
4050.10 131
4050.25 148
4050.39 160
4050.54 166
4050.69 168
4050.83 167
4050.98 165
4051.12 163
4051.27 160
4051.42 155
4051.56 146
4051.71 132
4051.85 114
4052.00 92
4052.15 72
4052.29 55
4052.44 45
4052.58 43
4052.73 46
4052.88 55
4053.02 65
4053.17 74
4053.31 80
4053.46 83
4053.61 85
4053.75 86
4053.90 88
4054.04 93
4054.19 101
4054.34 111
4054.48 124
4054.63 135
4054.77 145
4054.92 151
4055.07 153
4055.21 152
4055.36 150
4055.50 148
4055.65 148
4055.80 152
4055.94 158
4056.09 165
4056.23 172
4056.38 178
4056.53 180
4056.67 180
4056.82 176
4056.96 171
4057.11 164
4057.26 156
4057.40 148
4057.55 139
4057.69 128
4057.84 116
4057.99 103
4058.13 90
4058.28 79
4058.42 71
4058.57 66
4058.72 65
4058.86 67
4059.01 72
4059.16 77
4059.30 84
4059.45 90
4059.59 97
4059.74 105
4059.89 112
4060.03 120
4060.18 128
4060.32 133
4060.47 136
4060.62 136
4060.76 134
4060.91 132
4061.05 130
4061.20 129
4061.35 129
4061.49 130
4061.64 132
4061.79 132
4061.93 131
4062.08 130
4062.22 129
4062.37 129
4062.52 131
4062.66 136
4062.81 143
4062.96 151
4063.10 159
4063.25 166
4063.39 169
4063.54 169
4063.69 165
4063.83 157
4063.98 146
4064.12 135
4064.27 124
4064.42 114
4064.56 107
4064.71 101
4064.86 98
4065.00 96
4065.15 96
4065.29 97
4065.44 99
4065.59 102
4065.73 107
4065.88 113
4066.03 118
4066.17 124
4066.32 128
4066.46 131
4066.61 133
4066.76 134
4066.90 133
4067.05 130
4067.20 126
4067.34 121
4067.49 115
4067.63 109
4067.78 104
4067.93 99
4068.07 94
4068.22 90
4068.37 85
4068.51 78
4068.66 71
4068.80 65
4068.95 59
4069.10 57
4069.24 58
4069.39 64
4069.54 74
4069.68 84
4069.83 94
4069.97 101
4070.12 104
4070.27 104
4070.41 103
4070.56 103
4070.71 106
4070.85 115
4071.00 128
4071.14 143
4071.29 159
4071.44 171
4071.58 179
4071.73 183
4071.88 183
4072.02 182
4072.17 182
4072.32 184
4072.46 190
4072.61 197
4072.75 204
4072.90 209
4073.05 211
4073.19 209
4073.34 204
4073.49 199
4073.63 195
4073.78 195
4073.93 199
4074.07 208
4074.22 220
4074.36 232
4074.51 243
4074.66 251
4074.80 257
4074.95 259
4075.10 259
4075.24 258
4075.39 258
4075.54 258
4075.68 258
4075.83 261
4075.97 266
4076.12 274
4076.27 287
4076.41 303
4076.56 322
4076.71 340
4076.85 357
4077.00 368
4077.15 373
4077.29 371
4077.44 364
4077.59 353
4077.73 341
4077.88 328
4078.02 316
4078.17 307
4078.32 299
4078.46 293
4078.61 289
4078.76 287
4078.90 285
4079.05 285
4079.20 286
4079.34 287
4079.49 287
4079.64 287
4079.78 286
4079.93 284
4080.08 281
4080.22 277
4080.37 273
4080.51 269
4080.66 266
4080.81 264
4080.95 263
4081.10 261
4081.25 258
4081.39 253
4081.54 243
4081.69 230
4081.83 213
4081.98 195
4082.13 176
4082.27 161
4082.42 150
4082.57 145
4082.71 145
4082.86 150
4083.01 156
4083.15 161
4083.30 164
4083.45 164
4083.59 161
4083.74 155
4083.88 149
4084.03 144
4084.18 140
4084.32 139
4084.47 142
4084.62 147
4084.76 155
4084.91 165
4085.06 176
4085.20 187
4085.35 198
4085.50 206
4085.64 212
4085.79 215
4085.94 216
4086.08 216
4086.23 214
4086.38 212
4086.52 208
4086.67 202
4086.82 195
4086.96 186
4087.11 175
4087.26 165
4087.40 158
4087.55 154
4087.70 155
4087.84 162
4087.99 173
4088.14 188
4088.28 204
4088.43 218
4088.58 230
4088.72 237
4088.87 241
4089.02 240
4089.16 237
4089.31 231
4089.46 226
4089.60 220
4089.75 215
4089.90 208
4090.04 200
4090.19 188
4090.34 175
4090.48 159
4090.63 142
4090.78 126
4090.92 112
4091.07 101
4091.22 93
4091.36 88
4091.51 86
4091.66 83
4091.80 81
4091.95 77
4092.10 71
4092.24 63
4092.39 54
4092.54 45
4092.68 38
4092.83 32
4092.98 28
4093.12 25
4093.27 22
4093.42 17
4093.56 11
4093.71 3
4093.86 0
4094.00 0
4094.15 0
4094.30 0
4094.44 0
4094.59 0
4094.74 0
4094.88 3
4095.03 15
4095.18 28
4095.32 40
4095.47 52
4095.62 64
4095.76 77
4095.91 88
4096.06 98
4096.20 106
4096.35 112
4096.50 114
4096.64 114
4096.79 110
4096.94 103
4097.08 93
4097.23 80
4097.38 67
4097.53 52
4097.67 40
4097.82 31
4097.97 26
4098.11 25
4098.26 29
4098.41 35
4098.55 41
4098.70 46
4098.85 48
4098.99 47
4099.14 42
4099.29 37
4099.43 32
4099.58 29
4099.73 30
4099.87 35
4100.02 44
4100.17 57
4100.31 72
4100.46 88
4100.61 102
4100.76 113
4100.90 122
4101.05 128
4101.20 132
4101.34 135
4101.49 138
4101.64 141
4101.78 143
4101.93 144
4102.08 144
4102.22 142
4102.37 140
4102.52 138
4102.66 137
4102.81 137
4102.96 138
4103.11 139
4103.25 140
4103.40 141
4103.55 140
4103.69 139
4103.84 140
4103.99 142
4104.13 147
4104.28 156
4104.43 170
4104.57 187
4104.72 207
4104.87 230
4105.02 256
4105.16 284
4105.31 312
4105.46 341
4105.60 369
4105.75 395
4105.90 418
4106.04 436
4106.19 449
4106.34 457
4106.48 460
4106.63 459
4106.78 455
4106.93 451
4107.07 448
4107.22 447
4107.37 447
4107.51 446
4107.66 444
4107.81 439
4107.95 430
4108.10 417
4108.25 401
4108.40 385
4108.54 371
4108.69 361
4108.84 356
4108.98 357
4109.13 363
4109.28 373
4109.42 387
4109.57 400
4109.72 411
4109.87 417
4110.01 417
4110.16 410
4110.31 397
4110.45 378
4110.60 357
4110.75 336
4110.89 317
4111.04 302
4111.19 290
4111.34 278
4111.48 267
4111.63 255
4111.78 242
4111.92 230
4112.07 218
4112.22 210
4112.36 206
4112.51 205
4112.66 206
4112.81 207
4112.95 206
4113.10 203
4113.25 198
4113.39 191
4113.54 182
4113.69 173
4113.84 163
4113.98 154
4114.13 146
4114.28 138
4114.42 132
4114.57 126
4114.72 122
4114.87 119
4115.01 117
4115.16 116
4115.31 117
4115.45 118
4115.60 120
4115.75 122
4115.90 122
4116.04 120
4116.19 115
4116.34 105
4116.48 92
4116.63 77
4116.78 60
4116.92 45
4117.07 31
4117.22 20
4117.37 11
4117.51 4
4117.66 0
4117.81 0
4117.96 0
4118.10 0
4118.25 0
4118.40 0
4118.54 0
4118.69 0
4118.84 1
4118.99 5
4119.13 9
4119.28 14
4119.43 20
4119.57 29
4119.72 41
4119.87 54
4120.02 68
4120.16 82
4120.31 93
4120.46 101
4120.60 108
4120.75 114
4120.90 121
4121.05 132
4121.19 147
4121.34 164
4121.49 182
4121.63 196
4121.78 204
4121.93 203
4122.08 194
4122.22 178
4122.37 161
4122.52 146
4122.67 136
4122.81 133
4122.96 136
4123.11 142
4123.25 147
4123.40 150
4123.55 148
4123.70 141
4123.84 131
4123.99 118
4124.14 105
4124.29 93
4124.43 83
4124.58 76
4124.73 71
4124.87 68
4125.02 67
4125.17 68
4125.32 71
4125.46 74
4125.61 78
4125.76 81
4125.91 83
4126.05 84
4126.20 83
4126.35 81
4126.49 79
4126.64 78
4126.79 77
4126.94 78
4127.08 79
4127.23 81
4127.38 83
4127.53 85
4127.67 86
4127.82 86
4127.97 86
4128.12 87
4128.26 90
4128.41 96
4128.56 104
4128.70 115
4128.85 127
4129.00 138
4129.15 146
4129.29 150
4129.44 150
4129.59 146
4129.74 140
4129.88 134
4130.03 129
4130.18 125
4130.33 122
4130.47 120
4130.62 119
4130.77 118
4130.92 119
4131.06 120
4131.21 123
4131.36 127
4131.50 132
4131.65 138
4131.80 144
4131.95 150
4132.09 154
4132.24 156
4132.39 155
4132.54 151
4132.68 145
4132.83 136
4132.98 126
4133.13 116
4133.27 106
4133.42 97
4133.57 89
4133.72 83
4133.86 78
4134.01 74
4134.16 70
4134.31 67
4134.45 62
4134.60 58
4134.75 52
4134.90 47
4135.04 41
4135.19 37
4135.34 36
4135.49 37
4135.63 40
4135.78 44
4135.93 47
4136.08 48
4136.22 46
4136.37 39
4136.52 30
4136.67 18
4136.81 4
4136.96 0
4137.11 0
4137.26 0
4137.40 0
4137.55 0
4137.70 0
4137.85 0
4137.99 0
4138.14 14
4138.29 31
4138.44 47
4138.58 59
4138.73 68
4138.88 73
4139.03 75
4139.17 75
4139.32 73
4139.47 69
4139.62 65
4139.76 60
4139.91 55
4140.06 49
4140.21 43
4140.35 36
4140.50 28
4140.65 20
4140.80 11
4140.94 3
4141.09 0
4141.24 0
4141.39 0
4141.53 0
4141.68 0
4141.83 1
4141.98 5
4142.12 8
4142.27 7
4142.42 5
4142.57 2
4142.72 0
4142.86 1
4143.01 5
4143.16 12
4143.31 19
4143.45 25
4143.60 29
4143.75 30
4143.90 29
4144.04 28
4144.19 28
4144.34 29
4144.49 32
4144.63 35
4144.78 35
4144.93 32
4145.08 25
4145.22 15
4145.37 6
4145.52 0
4145.67 0
4145.82 6
4145.96 19
4146.11 38
4146.26 58
4146.41 79
4146.55 98
4146.70 112
4146.85 123
4147.00 131
4147.14 136
4147.29 140
4147.44 143
4147.59 146
4147.74 146
4147.88 145
4148.03 141
4148.18 135
4148.33 125
4148.47 115
4148.62 105
4148.77 98
4148.92 93
4149.06 92
4149.21 93
4149.36 94
4149.51 95
4149.66 93
4149.80 90
4149.95 84
4150.10 78
4150.25 72
4150.39 66
4150.54 62
4150.69 58
4150.84 56
4150.99 55
4151.13 55
4151.28 58
4151.43 64
4151.58 74
4151.72 86
4151.87 101
4152.02 117
4152.17 132
4152.31 144
4152.46 154
4152.61 162
4152.76 168
4152.91 173
4153.05 178
4153.20 184
4153.35 189
4153.50 192
4153.64 192
4153.79 189
4153.94 182
4154.09 174
4154.24 166
4154.38 159
4154.53 155
4154.68 156
4154.83 160
4154.98 166
4155.12 172
4155.27 177
4155.42 179
4155.57 178
4155.71 174
4155.86 169
4156.01 163
4156.16 156
4156.31 149
4156.45 141
4156.60 133
4156.75 126
4156.90 119
4157.05 114
4157.19 110
4157.34 108
4157.49 108
4157.64 109
4157.78 110
4157.93 113
4158.08 116
4158.23 119
4158.38 124
4158.52 129
4158.67 135
4158.82 143
4158.97 155
4159.12 170
4159.26 191
4159.41 218
4159.56 251
4159.71 289
4159.85 330
4160.00 372
4160.15 413
4160.30 452
4160.45 486
4160.59 515
4160.74 538
4160.89 559
4161.04 577
4161.19 594
4161.33 613
4161.48 635
4161.63 660
4161.78 692
4161.93 728
4162.07 770
4162.22 816
4162.37 866
4162.52 919
4162.67 972
4162.81 1024
4162.96 1072
4163.11 1117
4163.26 1157
4163.41 1194
4163.55 1229
4163.70 1265
4163.85 1303
4164.00 1345
4164.15 1388
4164.29 1433
4164.44 1476
4164.59 1515
4164.74 1549
4164.89 1578
4165.03 1602
4165.18 1622
4165.33 1641
4165.48 1659
4165.63 1678
4165.77 1696
4165.92 1716
4166.07 1735
4166.22 1753
4166.37 1768
4166.51 1778
4166.66 1784
4166.81 1785
4166.96 1781
4167.11 1773
4167.25 1761
4167.40 1746
4167.55 1728
4167.70 1704
4167.85 1677
4167.99 1645
4168.14 1611
4168.29 1577
4168.44 1544
4168.59 1514
4168.73 1487
4168.88 1461
4169.03 1434
4169.18 1403
4169.33 1368
4169.47 1329
4169.62 1286
4169.77 1239
4169.92 1191
4170.07 1143
4170.21 1096
4170.36 1051
4170.51 1007
4170.66 967
4170.81 930
4170.96 896
4171.10 866
4171.25 837
4171.40 811
4171.55 787
4171.70 763
4171.84 741
4171.99 720
4172.14 700
4172.29 683
4172.44 667
4172.58 650
4172.73 632
4172.88 610
4173.03 584
4173.18 554
4173.33 521
4173.47 489
4173.62 460
4173.77 436
4173.92 420
4174.07 411
4174.21 407
4174.36 406
4174.51 406
4174.66 404
4174.81 399
4174.96 391
4175.10 381
4175.25 368
4175.40 355
4175.55 342
4175.70 331
4175.84 322
4175.99 315
4176.14 312
4176.29 310
4176.44 308
4176.59 305
4176.73 301
4176.88 295
4177.03 289
4177.18 287
4177.33 288
4177.47 297
4177.62 311
4177.77 328
4177.92 347
4178.07 363
4178.22 376
4178.36 382
4178.51 383
4178.66 377
4178.81 367
4178.96 355
4179.11 341
4179.25 326
4179.40 313
4179.55 301
4179.70 291
4179.85 281
4179.99 273
4180.14 265
4180.29 258
4180.44 253
4180.59 249
4180.74 248
4180.88 250
4181.03 252
4181.18 254
4181.33 255
4181.48 254
4181.63 251
4181.77 248
4181.92 245
4182.07 244
4182.22 245
4182.37 248
4182.52 252
4182.66 254
4182.81 254
4182.96 251
4183.11 244
4183.26 235
4183.41 223
4183.55 208
4183.70 192
4183.85 175
4184.00 156
4184.15 136
4184.30 117
4184.44 101
4184.59 89
4184.74 82
4184.89 81
4185.04 86
4185.19 94
4185.33 103
4185.48 109
4185.63 110
4185.78 106
4185.93 100
4186.08 93
4186.22 89
4186.37 91
4186.52 100
4186.67 112
4186.82 126
4186.97 138
4187.11 145
4187.26 145
4187.41 140
4187.56 133
4187.71 124
4187.86 118
4188.00 113
4188.15 112
4188.30 113
4188.45 115
4188.60 118
4188.75 122
4188.90 127
4189.04 132
4189.19 136
4189.34 139
4189.49 139
4189.64 137
4189.79 132
4189.93 125
4190.08 119
4190.23 114
4190.38 111
4190.53 109
4190.68 108
4190.83 105
4190.97 98
4191.12 88
4191.27 73
4191.42 55
4191.57 37
4191.72 20
4191.86 7
4192.01 0
4192.16 0
4192.31 0
4192.46 1
4192.61 5
4192.76 7
4192.90 7
4193.05 4
4193.20 0
4193.35 0
4193.50 0
4193.65 0
4193.79 0
4193.94 1
4194.09 7
4194.24 13
4194.39 16
4194.54 19
4194.69 20
4194.83 20
4194.98 21
4195.13 22
4195.28 23
4195.43 23
4195.58 21
4195.73 18
4195.87 13
4196.02 7
4196.17 2
4196.32 0
4196.47 0
4196.62 0
4196.77 4
4196.91 13
4197.06 26
4197.21 43
4197.36 62
4197.51 82
4197.66 100
4197.81 116
4197.95 128
4198.10 135
4198.25 139
4198.40 141
4198.55 143
4198.70 147
4198.85 153
4198.99 162
4199.14 173
4199.29 185
4199.44 195
4199.59 202
4199.74 205
4199.89 201
4200.03 193
4200.18 181
4200.33 166
4200.48 152
4200.63 140
4200.78 130
4200.93 124
4201.08 120
4201.22 117
4201.37 113
4201.52 107
4201.67 100
4201.82 91
4201.97 83
4202.12 78
4202.26 76
4202.41 77
4202.56 81
4202.71 85
4202.86 88
4203.01 90
4203.16 91
4203.31 91
4203.45 93
4203.60 97
4203.75 103
4203.90 112
4204.05 121
4204.20 130
4204.35 137
4204.49 142
4204.64 143
4204.79 141
4204.94 136
4205.09 128
4205.24 118
4205.39 107
4205.54 96
4205.68 87
4205.83 81
4205.98 77
4206.13 75
4206.28 75
4206.43 75
4206.58 75
4206.73 75
4206.87 74
4207.02 72
4207.17 72
4207.32 72
4207.47 74
4207.62 78
4207.77 83
4207.92 90
4208.06 98
4208.21 106
4208.36 113
4208.51 120
4208.66 126
4208.81 130
4208.96 135
4209.11 142
4209.25 150
4209.40 161
4209.55 176
4209.70 195
4209.85 215
4210.00 236
4210.15 252
4210.30 264
4210.44 268
4210.59 266
4210.74 257
4210.89 245
4211.04 232
4211.19 221
4211.34 213
4211.49 209
4211.64 208
4211.78 210
4211.93 214
4212.08 219
4212.23 226
4212.38 235
4212.53 247
4212.68 260
4212.83 274
4212.97 288
4213.12 299
4213.27 308
4213.42 316
4213.57 322
4213.72 328
4213.87 335
4214.02 343
4214.17 353
4214.31 363
4214.46 373
4214.61 380
4214.76 385
4214.91 388
4215.06 388
4215.21 386
4215.36 384
4215.51 381
4215.65 380
4215.80 380
4215.95 383
4216.10 389
4216.25 398
4216.40 407
4216.55 415
4216.70 421
4216.85 422
4216.99 420
4217.14 415
4217.29 408
4217.44 404
4217.59 403
4217.74 407
4217.89 416
4218.04 430
4218.19 446
4218.34 463
4218.48 481
4218.63 498
4218.78 515
4218.93 531
4219.08 546
4219.23 560
4219.38 572
4219.53 581
4219.68 586
4219.82 588
4219.97 589
4220.12 589
4220.27 590
4220.42 592
4220.57 595
4220.72 597
4220.87 598
4221.02 594
4221.17 584
4221.31 570
4221.46 552
4221.61 532
4221.76 512
4221.91 494
4222.06 481
4222.21 473
4222.36 469
4222.51 470
4222.66 475
4222.80 482
4222.95 490
4223.10 499
4223.25 509
4223.40 521
4223.55 536
4223.70 557
4223.85 587
4224.00 625
4224.15 674
4224.30 730
4224.44 788
4224.59 846
4224.74 899
4224.89 945
4225.04 983
4225.19 1014
4225.34 1043
4225.49 1072
4225.64 1104
4225.79 1143
4225.93 1186
4226.08 1235
4226.23 1287
4226.38 1339
4226.53 1389
4226.68 1436
4226.83 1478
4226.98 1516
4227.13 1549
4227.28 1579
4227.43 1607
4227.57 1635
4227.72 1664
4227.87 1694
4228.02 1726
4228.17 1759
4228.32 1794
4228.47 1829
4228.62 1864
4228.77 1900
4228.92 1938
4229.07 1979
4229.22 2023
4229.36 2068
4229.51 2115
4229.66 2158
4229.81 2196
4229.96 2225
4230.11 2243
4230.26 2249
4230.41 2246
4230.56 2236
4230.71 2223
4230.86 2210
4231.01 2200
4231.15 2194
4231.30 2193
4231.45 2193
4231.60 2193
4231.75 2190
4231.90 2181
4232.05 2166
4232.20 2144
4232.35 2115
4232.50 2081
4232.65 2046
4232.80 2010
4232.94 1976
4233.09 1944
4233.24 1913
4233.39 1884
4233.54 1856
4233.69 1829
4233.84 1802
4233.99 1775
4234.14 1747
4234.29 1717
4234.44 1685
4234.59 1649
4234.74 1608
4234.88 1563
4235.03 1516
4235.18 1468
4235.33 1421
4235.48 1374
4235.63 1331
4235.78 1291
4235.93 1255
4236.08 1225
4236.23 1201
4236.38 1184
4236.53 1173
4236.68 1169
4236.82 1167
4236.97 1166
4237.12 1163
4237.27 1156
4237.42 1144
4237.57 1126
4237.72 1102
4237.87 1075
4238.02 1047
4238.17 1021
4238.32 997
4238.47 976
4238.62 957
4238.77 939
4238.91 921
4239.06 901
4239.21 880
4239.36 859
4239.51 840
4239.66 825
4239.81 812
4239.96 802
4240.11 793
4240.26 785
4240.41 777
4240.56 768
4240.71 759
4240.86 750
4241.01 741
4241.15 733
4241.30 726
4241.45 720
4241.60 715
4241.75 710
4241.90 706
4242.05 701
4242.20 695
4242.35 687
4242.50 678
4242.65 668
4242.80 656
4242.95 646
4243.10 637
4243.25 631
4243.40 628
4243.54 627
4243.69 627
4243.84 626
4243.99 623
4244.14 616
4244.29 607
4244.44 596
4244.59 585
4244.74 577
4244.89 572
4245.04 570
4245.19 568
4245.34 566
4245.49 562
4245.64 555
4245.79 547
4245.94 540
4246.08 534
4246.23 532
4246.38 533
4246.53 535
4246.68 536
4246.83 533
4246.98 525
4247.13 509
4247.28 488
4247.43 465
4247.58 442
4247.73 423
4247.88 410
4248.03 402
4248.18 398
4248.33 399
4248.48 401
4248.63 404
4248.77 406
4248.92 409
4249.07 412
4249.22 415
4249.37 418
4249.52 418
4249.67 418
4249.82 415
4249.97 411
4250.12 406
4250.27 403
4250.42 401
4250.57 401
4250.72 402
4250.87 403
4251.02 402
4251.17 400
4251.32 397
4251.47 393
4251.62 390
4251.77 389
4251.91 390
4252.06 394
4252.21 399
4252.36 403
4252.51 406
4252.66 406
4252.81 401
4252.96 390
4253.11 374
4253.26 354
4253.41 331
4253.56 305
4253.71 278
4253.86 251
4254.01 226
4254.16 204
4254.31 186
4254.46 173
4254.61 165
4254.76 162
4254.91 162
4255.06 164
4255.21 165
4255.35 164
4255.50 160
4255.65 153
4255.80 144
4255.95 134
4256.10 123
4256.25 113
4256.40 105
4256.55 100
4256.70 96
4256.85 96
4257.00 97
4257.15 100
4257.30 105
4257.45 110
4257.60 115
4257.75 119
4257.90 121
4258.05 121
4258.20 117
4258.35 111
4258.50 104
4258.65 96
4258.80 91
4258.95 91
4259.10 95
4259.25 105
4259.39 119
4259.54 134
4259.69 147
4259.84 157
4259.99 160
4260.14 158
4260.29 152
4260.44 142
4260.59 130
4260.74 119
4260.89 109
4261.04 100
4261.19 94
4261.34 89
4261.49 84
4261.64 80
4261.79 76
4261.94 72
4262.09 69
4262.24 65
4262.39 62
4262.54 58
4262.69 54
4262.84 49
4262.99 43
4263.14 36
4263.29 30
4263.44 26
4263.59 24
4263.74 26
4263.89 31
4264.04 38
4264.19 47
4264.34 55
4264.49 61
4264.63 65
4264.78 64
4264.93 59
4265.08 50
4265.23 37
4265.38 22
4265.53 8
4265.68 0
4265.83 0
4265.98 0
4266.13 0
4266.28 0
4266.43 0
4266.58 0
4266.73 2
4266.88 2
4267.03 2
4267.18 3
4267.33 7
4267.48 13
4267.63 22
4267.78 30
4267.93 37
4268.08 41
4268.23 42
4268.38 40
4268.53 38
4268.68 38
4268.83 40
4268.98 45
4269.13 52
4269.28 60
4269.43 69
4269.58 78
4269.73 87
4269.88 95
4270.03 101
4270.18 106
4270.33 107
4270.48 106
4270.63 103
4270.78 100
4270.93 100
4271.08 104
4271.23 113
4271.38 126
4271.53 141
4271.68 156
4271.83 167
4271.98 174
4272.13 176
4272.28 173
4272.43 169
4272.58 163
4272.73 158
4272.88 154
4273.03 152
4273.18 154
4273.33 159
4273.48 167
4273.63 178
4273.78 192
4273.93 207
4274.08 223
4274.23 238
4274.38 248
4274.53 254
4274.67 254
4274.82 247
4274.97 234
4275.12 217
4275.27 198
4275.42 178
4275.57 162
4275.72 151
4275.87 146
4276.02 148
4276.17 157
4276.32 169
4276.47 185
4276.62 200
4276.77 213
4276.92 224
4277.07 231
4277.22 236
4277.37 240
4277.52 244
4277.67 249
4277.82 255
4277.97 262
4278.12 269
4278.27 274
4278.42 276
4278.57 276
4278.72 274
4278.87 272
4279.02 272
4279.17 274
4279.32 281
4279.47 289
4279.62 299
4279.77 306
4279.92 311
4280.07 311
4280.22 307
4280.37 301
4280.52 293
4280.67 287
4280.82 282
4280.97 281
4281.12 281
4281.27 282
4281.42 284
4281.57 286
4281.72 288
4281.88 291
4282.03 297
4282.18 305
4282.33 319
4282.48 338
4282.63 362
4282.78 387
4282.93 414
4283.08 439
4283.23 463
4283.38 485
4283.53 506
4283.68 526
4283.83 548
4283.98 571
4284.13 595
4284.28 618
4284.43 641
4284.58 665
4284.73 691
4284.88 720
4285.03 754
4285.18 792
4285.33 835
4285.48 880
4285.63 927
4285.78 973
4285.93 1019
4286.08 1066
4286.23 1112
4286.38 1160
4286.53 1209
4286.68 1259
4286.83 1306
4286.98 1351
4287.13 1392
4287.28 1430
4287.43 1466
4287.58 1503
4287.73 1543
4287.88 1586
4288.03 1634
4288.18 1683
4288.33 1733
4288.48 1780
4288.63 1820
4288.78 1852
4288.93 1875
4289.08 1888
4289.23 1891
4289.38 1888
4289.53 1879
4289.68 1867
4289.83 1854
4289.98 1840
4290.13 1826
4290.28 1811
4290.43 1793
4290.58 1774
4290.73 1754
4290.88 1733
4291.03 1712
4291.18 1691
4291.33 1669
4291.48 1646
4291.63 1620
4291.79 1590
4291.94 1554
4292.09 1515
4292.24 1474
4292.39 1434
4292.54 1397
4292.69 1363
4292.84 1332
4292.99 1302
4293.14 1272
4293.29 1240
4293.44 1205
4293.59 1168
4293.74 1131
4293.89 1096
4294.04 1063
4294.19 1033
4294.34 1006
4294.49 980
4294.64 955
4294.79 929
4294.94 901
4295.09 873
4295.24 844
4295.39 816
4295.54 790
4295.69 766
4295.84 743
4295.99 721
4296.14 699
4296.29 675
4296.44 650
4296.59 622
4296.74 592
4296.89 562
4297.05 533
4297.20 505
4297.35 479
4297.50 456
4297.65 435
4297.80 416
4297.95 398
4298.10 383
4298.25 369
4298.40 359
4298.55 352
4298.70 347
4298.85 346
4299.00 348
4299.15 352
4299.30 359
4299.45 366
4299.60 374
4299.75 380
4299.90 384
4300.05 385
4300.20 382
4300.35 375
4300.50 366
4300.65 356
4300.80 346
4300.95 335
4301.10 324
4301.26 312
4301.41 297
4301.56 280
4301.71 258
4301.86 234
4302.01 207
4302.16 180
4302.31 153
4302.46 129
4302.61 108
4302.76 92
4302.91 82
4303.06 77
4303.21 78
4303.36 82
4303.51 89
4303.66 98
4303.81 106
4303.96 115
4304.11 124
4304.26 134
4304.41 146
4304.56 161
4304.72 176
4304.87 190
4305.02 201
4305.17 207
4305.32 206
4305.47 197
4305.62 182
4305.77 161
4305.92 140
4306.07 121
4306.22 106
4306.37 97
4306.52 93
4306.67 95
4306.82 101
4306.97 107
4307.12 114
4307.27 118
4307.42 121
4307.57 120
4307.73 115
4307.88 107
4308.03 95
4308.18 80
4308.33 64
4308.48 46
4308.63 29
4308.78 13
4308.93 1
4309.08 0
4309.23 0
4309.38 0
4309.53 0
4309.68 0
4309.83 0
4309.98 0
4310.13 0
4310.28 0
4310.43 10
4310.59 27
4310.74 46
4310.89 65
4311.04 82
4311.19 95
4311.34 104
4311.49 108
4311.64 110
4311.79 111
4311.94 113
4312.09 117
4312.24 122
4312.39 128
4312.54 131
4312.69 132
4312.84 128
4312.99 120
4313.15 108
4313.30 94
4313.45 81
4313.60 70
4313.75 63
4313.90 62
4314.05 67
4314.20 76
4314.35 89
4314.50 102
4314.65 113
4314.80 120
4314.95 122
4315.10 119
4315.25 111
4315.41 101
4315.56 93
4315.71 88
4315.86 88
4316.01 92
4316.16 101
4316.31 112
4316.46 122
4316.61 130
4316.76 134
4316.91 135
4317.06 134
4317.21 131
4317.36 126
4317.51 119
4317.67 109
4317.82 96
4317.97 81
4318.12 65
4318.27 49
4318.42 36
4318.57 26
4318.72 20
4318.87 15
4319.02 11
4319.17 8
4319.32 7
4319.47 8
4319.62 12
4319.78 21
4319.93 34
4320.08 51
4320.23 68
4320.38 83
4320.53 95
4320.68 102
4320.83 104
4320.98 102
4321.13 97
4321.28 90
4321.43 81
4321.58 72
4321.73 63
4321.89 56
4322.04 50
4322.19 48
4322.34 49
4322.49 54
4322.64 60
4322.79 68
4322.94 75
4323.09 80
4323.24 84
4323.39 87
4323.54 89
4323.69 92
4323.85 95
4324.00 98
4324.15 103
4324.30 108
4324.45 114
4324.60 121
4324.75 130
4324.90 139
4325.05 147
4325.20 154
4325.35 158
4325.50 158
4325.66 156
4325.81 151
4325.96 147
4326.11 143
4326.26 141
4326.41 141
4326.56 141
4326.71 140
4326.86 137
4327.01 130
4327.16 120
4327.31 109
4327.47 99
4327.62 92
4327.77 90
4327.92 93
4328.07 99
4328.22 109
4328.37 119
4328.52 128
4328.67 135
4328.82 141
4328.97 147
4329.13 156
4329.28 166
4329.43 178
4329.58 189
4329.73 199
4329.88 207
4330.03 213
4330.18 218
4330.33 225
4330.48 235
4330.63 251
4330.79 269
4330.94 290
4331.09 311
4331.24 331
4331.39 350
4331.54 366
4331.69 383
4331.84 400
4331.99 418
4332.14 436
4332.29 453
4332.45 468
4332.60 481
4332.75 491
4332.90 501
4333.05 512
4333.20 524
4333.35 538
4333.50 554
4333.65 569
4333.80 583
4333.96 594
4334.11 601
4334.26 605
4334.41 607
4334.56 607
4334.71 606
4334.86 603
4335.01 598
4335.16 591
4335.31 584
4335.47 577
4335.62 573
4335.77 573
4335.92 577
4336.07 584
4336.22 595
4336.37 605
4336.52 614
4336.67 622
4336.82 629
4336.98 634
4337.13 639
4337.28 641
4337.43 641
4337.58 637
4337.73 628
4337.88 614
4338.03 595
4338.18 575
4338.33 555
4338.49 539
4338.64 527
4338.79 518
4338.94 510
4339.09 503
4339.24 492
4339.39 478
4339.54 461
4339.69 442
4339.85 424
4340.00 408
4340.15 397
4340.30 390
4340.45 387
4340.60 386
4340.75 386
4340.90 386
4341.05 384
4341.21 381
4341.36 375
4341.51 368
4341.66 360
4341.81 351
4341.96 342
4342.11 335
4342.26 329
4342.41 325
4342.57 322
4342.72 319
4342.87 316
4343.02 312
4343.17 307
4343.32 300
4343.47 293
4343.62 288
4343.77 284
4343.93 284
4344.08 287
4344.23 293
4344.38 303
4344.53 314
4344.68 326
4344.83 338
4344.98 351
4345.13 364
4345.29 376
4345.44 389
4345.59 401
4345.74 413
4345.89 424
4346.04 434
4346.19 440
4346.34 442
4346.50 439
4346.65 430
4346.80 414
4346.95 391
4347.10 365
4347.25 336
4347.40 307
4347.55 281
4347.71 258
4347.86 241
4348.01 228
4348.16 219
4348.31 213
4348.46 207
4348.61 201
4348.76 195
4348.91 188
4349.07 182
4349.22 179
4349.37 178
4349.52 181
4349.67 188
4349.82 196
4349.97 204
4350.12 211
4350.28 214
4350.43 213
4350.58 206
4350.73 195
4350.88 182
4351.03 168
4351.18 156
4351.34 146
4351.49 141
4351.64 138
4351.79 138
4351.94 139
4352.09 140
4352.24 140
4352.39 138
4352.55 134
4352.70 129
4352.85 122
4353.00 114
4353.15 107
4353.30 101
4353.45 98
4353.60 99
4353.76 105
4353.91 115
4354.06 128
4354.21 143
4354.36 156
4354.51 167
4354.66 173
4354.82 174
4354.97 171
4355.12 163
4355.27 154
4355.42 144
4355.57 135
4355.72 125
4355.87 115
4356.03 105
4356.18 95
4356.33 84
4356.48 75
4356.63 68
4356.78 66
4356.93 69
4357.09 77
4357.24 90
4357.39 105
4357.54 121
4357.69 138
4357.84 153
4357.99 164
4358.15 171
4358.30 172
4358.45 168
4358.60 158
4358.75 142
4358.90 123
4359.05 103
4359.21 84
4359.36 70
4359.51 60
4359.66 53
4359.81 50
4359.96 48
4360.11 45
4360.27 43
4360.42 40
4360.57 39
4360.72 41
4360.87 46
4361.02 54
4361.17 64
4361.33 76
4361.48 89
4361.63 101
4361.78 112
4361.93 121
4362.08 128
4362.23 132
4362.39 132
4362.54 129
4362.69 124
4362.84 118
4362.99 111
4363.14 105
4363.29 101
4363.45 98
4363.60 96
4363.75 93
4363.90 88
4364.05 80
4364.20 70
4364.35 57
4364.51 43
4364.66 30
4364.81 18
4364.96 10
4365.11 5
4365.26 3
4365.42 3
4365.57 5
4365.72 6
4365.87 7
4366.02 6
4366.17 3
4366.32 0
4366.48 0
4366.63 0
4366.78 0
4366.93 0
4367.08 0
4367.23 0
4367.39 0
4367.54 3
4367.69 6
4367.84 9
4367.99 11
4368.14 11
4368.29 10
4368.45 9
4368.60 7
4368.75 6
4368.90 6
4369.05 6
4369.20 7
4369.36 8
4369.51 9
4369.66 10
4369.81 11
4369.96 12
4370.11 16
4370.27 23
4370.42 34
4370.57 50
4370.72 69
4370.87 91
4371.02 112
4371.18 131
4371.33 146
4371.48 155
4371.63 159
4371.78 160
4371.93 159
4372.09 157
4372.24 156
4372.39 157
4372.54 159
4372.69 163
4372.84 168
4372.99 174
4373.15 181
4373.30 187
4373.45 195
4373.60 202
4373.75 208
4373.90 211
4374.06 211
4374.21 206
4374.36 197
4374.51 186
4374.66 173
4374.82 162
4374.97 153
4375.12 149
4375.27 149
4375.42 154
4375.57 160
4375.73 168
4375.88 176
4376.03 183
4376.18 188
4376.33 192
4376.48 194
4376.64 195
4376.79 194
4376.94 192
4377.09 188
4377.24 182
4377.39 176
4377.55 172
4377.70 170
4377.85 172
4378.00 179
4378.15 191
4378.30 207
4378.46 227
4378.61 249
4378.76 272
4378.91 293
4379.06 312
4379.22 325
4379.37 332
4379.52 332
4379.67 325
4379.82 315
4379.97 303
4380.13 293
4380.28 286
4380.43 283
4380.58 283
4380.73 282
4380.88 280
4381.04 274
4381.19 264
4381.34 252
4381.49 239
4381.64 228
4381.80 220
4381.95 217
4382.10 218
4382.25 222
4382.40 228
4382.55 232
4382.71 236
4382.86 237
4383.01 236
4383.16 234
4383.31 230
4383.47 227
4383.62 224
4383.77 222
4383.92 221
4384.07 219
4384.22 217
4384.38 215
4384.53 214
4384.68 213
4384.83 213
4384.98 213
4385.14 215
4385.29 217
4385.44 219
4385.59 221
4385.74 222
4385.90 221
4386.05 218
4386.20 213
4386.35 206
4386.50 197
4386.65 187
4386.81 177
4386.96 167
4387.11 157
4387.26 146
4387.41 135
4387.57 123
4387.72 110
4387.87 96
4388.02 81
4388.17 69
4388.33 59
4388.48 53
4388.63 52
4388.78 56
4388.93 63
4389.09 72
4389.24 82
4389.39 91
4389.54 97
4389.69 101
4389.85 102
4390.00 100
4390.15 97
4390.30 93
4390.45 89
4390.60 88
4390.76 90
4390.91 96
4391.06 104
4391.21 114
4391.36 124
4391.52 134
4391.67 143
4391.82 150
4391.97 156
4392.12 162
4392.28 166
4392.43 168
4392.58 167
4392.73 163
4392.88 157
4393.04 148
4393.19 138
4393.34 128
4393.49 119
4393.64 112
4393.80 105
4393.95 100
4394.10 94
4394.25 87
4394.40 79
4394.56 71
4394.71 62
4394.86 54
4395.01 48
4395.16 43
4395.32 43
4395.47 47
4395.62 55
4395.77 68
4395.93 84
4396.08 101
4396.23 117
4396.38 130
4396.53 139
4396.69 143
4396.84 144
4396.99 142
4397.14 138
4397.29 133
4397.45 126
4397.60 118
4397.75 108
4397.90 95
4398.05 82
4398.21 69
4398.36 60
4398.51 54
4398.66 54
4398.81 59
4398.97 67
4399.12 77
4399.27 86
4399.42 92
4399.58 96
4399.73 97
4399.88 95
4400.03 90
4400.18 84
4400.34 78
4400.49 72
4400.64 68
4400.79 67
4400.94 71
4401.10 78
4401.25 88
4401.40 99
4401.55 106
4401.71 109
4401.86 106
4402.01 96
4402.16 82
4402.31 65
4402.47 47
4402.62 31
4402.77 18
4402.92 9
4403.07 3
4403.23 0
4403.38 1
4403.53 5
4403.68 12
4403.84 22
4403.99 35
4404.14 48
4404.29 60
4404.44 70
4404.60 75
4404.75 76
4404.90 72
4405.05 66
4405.21 58
4405.36 49
4405.51 40
4405.66 30
4405.81 19
4405.97 8
4406.12 0
4406.27 0
4406.42 0
4406.58 0
4406.73 0
4406.88 0
4407.03 0
4407.18 0
4407.34 6
4407.49 17
4407.64 29
4407.79 40
4407.95 51
4408.10 61
4408.25 72
4408.40 81
4408.55 90
4408.71 97
4408.86 103
4409.01 107
4409.16 111
4409.32 114
4409.47 116
4409.62 118
4409.77 119
4409.93 120
4410.08 121
4410.23 120
4410.38 117
4410.53 112
4410.69 104
4410.84 94
4410.99 82
4411.14 70
4411.30 61
4411.45 56
4411.60 55
4411.75 57
4411.91 60
4412.06 63
4412.21 64
4412.36 62
4412.51 57
4412.67 50
4412.82 43
4412.97 36
4413.12 32
4413.28 30
4413.43 31
4413.58 35
4413.73 43
4413.89 54
4414.04 69
4414.19 87
4414.34 107
4414.50 128
4414.65 149
4414.80 170
4414.95 190
4415.10 207
4415.26 221
4415.41 230
4415.56 235
4415.71 235
4415.87 229
4416.02 221
4416.17 211
4416.32 201
4416.48 192
4416.63 184
4416.78 176
4416.93 169
4417.09 161
4417.24 152
4417.39 143
4417.54 135
4417.70 130
4417.85 129
4418.00 131
4418.15 135
4418.31 139
4418.46 143
4418.61 145
4418.76 144
4418.92 140
4419.07 134
4419.22 127
4419.37 121
4419.53 117
4419.68 116
4419.83 119
4419.98 126
4420.13 136
4420.29 149
4420.44 162
4420.59 174
4420.74 184
4420.90 191
4421.05 195
4421.20 198
4421.35 200
4421.51 202
4421.66 205
4421.81 208
4421.96 211
4422.12 213
4422.27 213
4422.42 212
4422.57 211
4422.73 210
4422.88 210
4423.03 212
4423.18 215
4423.34 218
4423.49 220
4423.64 219
4423.80 215
4423.95 206
4424.10 194
4424.25 180
4424.41 165
4424.56 152
4424.71 143
4424.86 139
4425.02 141
4425.17 148
4425.32 159
4425.47 173
4425.63 186
4425.78 199
4425.93 210
4426.08 219
4426.24 226
4426.39 232
4426.54 237
4426.69 242
4426.85 246
4427.00 251
4427.15 256
4427.30 260
4427.46 264
4427.61 266
4427.76 268
4427.91 271
4428.07 274
4428.22 278
4428.37 284
4428.52 290
4428.68 298
4428.83 304
4428.98 309
4429.14 312
4429.29 312
4429.44 310
4429.59 307
4429.75 304
4429.90 301
4430.05 298
4430.20 296
4430.36 295
4430.51 295
4430.66 295
4430.81 295
4430.97 294
4431.12 293
4431.27 288
4431.43 280
4431.58 268
4431.73 253
4431.88 235
4432.04 218
4432.19 202
4432.34 190
4432.49 182
4432.65 179
4432.80 179
4432.95 181
4433.10 184
4433.26 187
4433.41 190
4433.56 192
4433.72 195
4433.87 198
4434.02 202
4434.17 209
4434.33 217
4434.48 226
4434.63 235
4434.78 242
4434.94 247
4435.09 249
4435.24 247
4435.40 243
4435.55 238
4435.70 232
4435.85 226
4436.01 220
4436.16 216
4436.31 211
4436.46 207
4436.62 203
4436.77 200
4436.92 197
4437.08 194
4437.23 191
4437.38 189
4437.53 186
4437.69 182
4437.84 179
4437.99 176
4438.15 174
4438.30 175
4438.45 177
4438.60 181
4438.76 186
4438.91 191
4439.06 196
4439.21 200
4439.37 205
4439.52 210
4439.67 216
4439.83 223
4439.98 230
4440.13 237
4440.28 242
4440.44 246
4440.59 247
4440.74 248
4440.90 248
4441.05 251
4441.20 257
4441.35 266
4441.51 279
4441.66 292
4441.81 304
4441.97 312
4442.12 315
4442.27 313
4442.42 307
4442.58 299
4442.73 293
4442.88 288
4443.04 287
4443.19 289
4443.34 294
4443.49 299
4443.65 305
4443.80 310
4443.95 314
4444.11 319
4444.26 324
4444.41 331
4444.56 338
4444.72 347
4444.87 356
4445.02 365
4445.18 374
4445.33 383
4445.48 390
4445.63 396
4445.79 399
4445.94 399
4446.09 396
4446.25 389
4446.40 379
4446.55 368
4446.71 357
4446.86 348
4447.01 342
4447.16 340
4447.32 343
4447.47 350
4447.62 358
4447.78 366
4447.93 371
4448.08 373
4448.23 370
4448.39 364
4448.54 358
4448.69 353
4448.85 351
4449.00 352
4449.15 355
4449.31 359
4449.46 362
4449.61 362
4449.76 360
4449.92 357
4450.07 355
4450.22 357
4450.38 363
4450.53 373
4450.68 387
4450.84 401
4450.99 411
4451.14 417
4451.29 416
4451.45 409
4451.60 398
4451.75 384
4451.91 370
4452.06 358
4452.21 348
4452.37 341
4452.52 337
4452.67 336
4452.82 338
4452.98 343
4453.13 352
4453.28 364
4453.44 379
4453.59 394
4453.74 411
4453.90 426
4454.05 440
4454.20 452
4454.35 460
4454.51 465
4454.66 468
4454.81 468
4454.97 469
4455.12 471
4455.27 475
4455.43 482
4455.58 492
4455.73 503
4455.89 514
4456.04 525
4456.19 536
4456.34 548
4456.50 561
4456.65 579
4456.80 602
4456.96 628
4457.11 658
4457.26 691
4457.42 726
4457.57 762
4457.72 800
4457.88 839
4458.03 878
4458.18 916
4458.34 951
4458.49 982
4458.64 1010
4458.79 1035
4458.95 1059
4459.10 1083
4459.25 1107
4459.41 1132
4459.56 1157
4459.71 1182
4459.87 1208
4460.02 1236
4460.17 1266
4460.33 1301
4460.48 1339
4460.63 1382
4460.79 1428
4460.94 1477
4461.09 1528
4461.25 1580
4461.40 1632
4461.55 1683
4461.70 1732
4461.86 1776
4462.01 1814
4462.16 1843
4462.32 1863
4462.47 1873
4462.62 1873
4462.78 1863
4462.93 1845
4463.08 1818
4463.24 1784
4463.39 1746
4463.54 1706
4463.70 1667
4463.85 1631
4464.00 1600
4464.16 1574
4464.31 1554
4464.46 1536
4464.62 1519
4464.77 1503
4464.92 1487
4465.08 1470
4465.23 1452
4465.38 1435
4465.54 1416
4465.69 1395
4465.84 1371
4466.00 1342
4466.15 1309
4466.30 1271
4466.46 1232
4466.61 1193
4466.76 1158
4466.91 1127
4467.07 1101
4467.22 1080
4467.37 1063
4467.53 1047
4467.68 1031
4467.83 1013
4467.99 992
4468.14 969
4468.29 943
4468.45 918
4468.60 891
4468.75 865
4468.91 839
4469.06 813
4469.21 787
4469.37 758
4469.52 729
4469.67 699
4469.83 669
4469.98 641
4470.13 617
4470.29 596
4470.44 580
4470.59 569
4470.75 562
4470.90 558
4471.05 555
4471.21 553
4471.36 551
4471.51 549
4471.67 546
4471.82 544
4471.97 541
4472.13 538
4472.28 533
4472.43 525
4472.59 515
4472.74 503
4472.89 490
4473.05 479
4473.20 472
4473.35 469
4473.51 469
4473.66 471
4473.82 471
4473.97 467
4474.12 459
4474.28 446
4474.43 430
4474.58 413
4474.74 394
4474.89 376
4475.04 356
4475.20 334
4475.35 310
4475.50 284
4475.66 258
4475.81 236
4475.96 219
4476.12 212
4476.27 214
4476.42 227
4476.58 246
4476.73 270
4476.88 292
4477.04 310
4477.19 321
4477.34 324
4477.50 319
4477.65 308
4477.80 295
4477.96 281
4478.11 268
4478.26 256
4478.42 246
4478.57 235
4478.73 222
4478.88 207
4479.03 189
4479.19 170
4479.34 151
4479.49 134
4479.65 121
4479.80 111
4479.95 106
4480.11 103
4480.26 100
4480.41 95
4480.57 87
4480.72 75
4480.87 60
4481.03 46
4481.18 33
4481.33 24
4481.49 19
4481.64 19
4481.80 20
4481.95 20
4482.10 17
4482.26 12
4482.41 4
4482.56 0
4482.72 0
4482.87 0
4483.02 0
4483.18 0
4483.33 0
4483.48 0
4483.64 7
4483.79 31
4483.95 60
4484.10 92
4484.25 123
4484.41 149
4484.56 168
4484.71 177
4484.87 178
4485.02 174
4485.17 169
4485.33 167
4485.48 171
4485.63 180
4485.79 193
4485.94 208
4486.10 222
4486.25 234
4486.40 243
4486.56 252
4486.71 262
4486.86 273
4487.02 288
4487.17 302
4487.32 316
4487.48 325
4487.63 328
4487.79 326
4487.94 318
4488.09 308
4488.25 298
4488.40 290
4488.55 285
4488.71 283
4488.86 282
4489.01 279
4489.17 273
4489.32 264
4489.48 252
4489.63 238
4489.78 226
4489.94 216
4490.09 211
4490.24 209
4490.40 210
4490.55 213
4490.70 215
4490.86 215
4491.01 214
4491.17 211
4491.32 207
4491.47 204
4491.63 202
4491.78 201
4491.93 201
4492.09 202
4492.24 203
4492.40 201
4492.55 197
4492.70 189
4492.86 177
4493.01 161
4493.16 142
4493.32 123
4493.47 105
4493.63 92
4493.78 85
4493.93 83
4494.09 86
4494.24 94
4494.39 102
4494.55 111
4494.70 117
4494.86 123
4495.01 128
4495.16 133
4495.32 140
4495.47 149
4495.62 159
4495.78 168
4495.93 175
4496.09 177
4496.24 173
4496.39 164
4496.55 151
4496.70 136
4496.85 123
4497.01 114
4497.16 111
4497.32 114
4497.47 121
4497.62 130
4497.78 138
4497.93 145
4498.08 148
4498.24 147
4498.39 143
4498.55 138
4498.70 131
4498.85 125
4499.01 120
4499.16 115
4499.32 111
4499.47 108
4499.62 105
4499.78 103
4499.93 101
4500.08 99
4500.24 99
4500.39 100
4500.55 103
4500.70 107
4500.85 113
4501.01 118
4501.16 123
4501.32 128
4501.47 131
4501.62 134
4501.78 138
4501.93 144
4502.08 152
4502.24 162
4502.39 174
4502.55 188
4502.70 202
4502.85 215
4503.01 227
4503.16 238
4503.32 246
4503.47 252
4503.62 256
4503.78 257
4503.93 256
4504.09 251
4504.24 243
4504.39 231
4504.55 218
4504.70 204
4504.86 189
4505.01 175
4505.16 162
4505.32 150
4505.47 139
4505.62 128
4505.78 117
4505.93 109
4506.09 105
4506.24 106
4506.39 114
4506.55 128
4506.70 147
4506.86 168
4507.01 186
4507.16 198
4507.32 200
4507.47 191
4507.63 172
4507.78 147
4507.93 117
4508.09 88
4508.24 64
4508.40 46
4508.55 37
4508.70 35
4508.86 40
4509.01 51
4509.17 65
4509.32 81
4509.47 97
4509.63 112
4509.78 123
4509.94 131
4510.09 135
4510.24 135
4510.40 132
4510.55 126
4510.71 121
4510.86 117
4511.01 115
4511.17 117
4511.32 123
4511.48 132
4511.63 141
4511.78 149
4511.94 155
4512.09 158
4512.25 158
4512.40 157
4512.55 157
4512.71 160
4512.86 167
4513.02 176
4513.17 185
4513.33 191
4513.48 193
4513.63 188
4513.79 179
4513.94 167
4514.10 156
4514.25 147
4514.40 143
4514.56 143
4514.71 146
4514.87 151
4515.02 155
4515.17 157
4515.33 155
4515.48 150
4515.64 142
4515.79 133
4515.94 125
4516.10 122
4516.25 124
4516.41 132
4516.56 147
4516.72 165
4516.87 185
4517.02 203
4517.18 217
4517.33 227
4517.49 232
4517.64 234
4517.79 233
4517.95 230
4518.10 225
4518.26 219
4518.41 211
4518.57 205
4518.72 200
4518.87 200
4519.03 205
4519.18 215
4519.34 228
4519.49 243
4519.64 255
4519.80 265
4519.95 271
4520.11 274
4520.26 273
4520.42 270
4520.57 264
4520.72 254
4520.88 240
4521.03 222
4521.19 200
4521.34 178
4521.49 157
4521.65 141
4521.80 130
4521.96 126
4522.11 129
4522.27 138
4522.42 151
4522.57 165
4522.73 179
4522.88 191
4523.04 199
4523.19 202
4523.35 199
4523.50 191
4523.65 179
4523.81 164
4523.96 149
4524.12 133
4524.27 118
4524.43 104
4524.58 93
4524.73 83
4524.89 75
4525.04 67
4525.20 60
4525.35 54
4525.51 47
4525.66 41
4525.81 34
4525.97 26
4526.12 19
4526.28 12
4526.43 7
4526.59 3
4526.74 2
4526.89 3
4527.05 5
4527.20 8
4527.36 10
4527.51 9
4527.67 6
4527.82 0
4527.97 0
4528.13 0
4528.28 0
4528.44 0
4528.59 0
4528.75 7
4528.90 24
4529.05 43
4529.21 61
4529.36 74
4529.52 81
4529.67 81
4529.83 74
4529.98 64
4530.13 53
4530.29 44
4530.44 39
4530.60 39
4530.75 45
4530.91 54
4531.06 66
4531.22 77
4531.37 85
4531.52 90
4531.68 90
4531.83 86
4531.99 78
4532.14 68
4532.30 56
4532.45 45
4532.61 35
4532.76 27
4532.91 23
4533.07 24
4533.22 29
4533.38 39
4533.53 52
4533.69 68
4533.84 85
4533.99 100
4534.15 114
4534.30 124
4534.46 129
4534.61 131
4534.77 129
4534.92 123
4535.08 114
4535.23 103
4535.38 92
4535.54 82
4535.69 75
4535.85 70
4536.00 68
4536.16 69
4536.31 72
4536.47 76
4536.62 82
4536.77 89
4536.93 99
4537.08 112
4537.24 127
4537.39 144
4537.55 161
4537.70 177
4537.86 189
4538.01 197
4538.17 201
4538.32 200
4538.47 196
4538.63 191
4538.78 184
4538.94 178
4539.09 172
4539.25 165
4539.40 159
4539.56 151
4539.71 142
4539.86 132
4540.02 123
4540.17 115
4540.33 109
4540.48 105
4540.64 104
4540.79 105
4540.95 106
4541.10 106
4541.26 104
4541.41 101
4541.56 98
4541.72 95
4541.87 96
4542.03 101
4542.18 111
4542.34 125
4542.49 142
4542.65 161
4542.80 180
4542.96 198
4543.11 213
4543.27 225
4543.42 235
4543.57 242
4543.73 247
4543.88 250
4544.04 251
4544.19 251
4544.35 251
4544.50 251
4544.66 250
4544.81 249
4544.97 246
4545.12 243
4545.27 239
4545.43 234
4545.58 230
4545.74 226
4545.89 225
4546.05 226
4546.20 230
4546.36 236
4546.51 245
4546.67 255
4546.82 266
4546.98 275
4547.13 282
4547.29 286
4547.44 285
4547.59 281
4547.75 274
4547.90 264
4548.06 255
4548.21 245
4548.37 237
4548.52 229
4548.68 221
4548.83 213
4548.99 205
4549.14 198
4549.30 194
4549.45 193
4549.61 196
4549.76 202
4549.91 210
4550.07 219
4550.22 227
4550.38 231
4550.53 231
4550.69 228
4550.84 220
4551.00 210
4551.15 198
4551.31 185
4551.46 173
4551.62 162
4551.77 154
4551.93 147
4552.08 142
4552.24 141
4552.39 142
4552.54 144
4552.70 148
4552.85 151
4553.01 155
4553.16 160
4553.32 167
4553.47 176
4553.63 191
4553.78 209
4553.94 231
4554.09 255
4554.25 277
4554.40 298
4554.56 314
4554.71 326
4554.87 333
4555.02 337
4555.18 337
4555.33 334
4555.49 327
4555.64 317
4555.80 305
4555.95 290
4556.10 274
4556.26 259
4556.41 247
4556.57 239
4556.72 235
4556.88 235
4557.03 238
4557.19 243
4557.34 247
4557.50 250
4557.65 251
4557.81 251
4557.96 251
4558.12 251
4558.27 254
4558.43 259
4558.58 268
4558.74 279
4558.89 291
4559.05 301
4559.20 306
4559.36 305
4559.51 297
4559.67 281
4559.82 261
4559.98 239
4560.13 219
4560.29 203
4560.44 194
4560.60 190
4560.75 191
4560.90 194
4561.06 197
4561.21 198
4561.37 195
4561.52 188
4561.68 179
4561.83 169
4561.99 160
4562.14 154
4562.30 152
4562.45 155
4562.61 162
4562.76 173
4562.92 187
4563.07 203
4563.23 217
4563.38 229
4563.54 237
4563.69 240
4563.85 240
4564.00 236
4564.16 231
4564.31 226
4564.47 221
4564.62 217
4564.78 213
4564.93 210
4565.09 205
4565.24 200
4565.40 192
4565.55 184
4565.71 175
4565.86 167
4566.02 160
4566.17 156
4566.33 154
4566.48 154
4566.64 154
4566.79 154
4566.95 153
4567.10 148
4567.26 142
4567.41 134
4567.57 126
4567.72 121
4567.88 120
4568.03 124
4568.19 132
4568.34 143
4568.50 156
4568.65 168
4568.81 179
4568.96 188
4569.12 196
4569.27 201
4569.43 206
4569.58 211
4569.74 215
4569.89 218
4570.05 219
4570.20 217
4570.36 211
4570.51 202
4570.67 191
4570.82 181
4570.98 172
4571.13 167
4571.29 165
4571.44 165
4571.60 166
4571.75 166
4571.91 163
4572.06 159
4572.22 154
4572.37 151
4572.53 151
4572.68 154
4572.84 159
4572.99 166
4573.15 171
4573.30 173
4573.46 174
4573.61 173
4573.77 171
4573.92 170
4574.08 169
4574.23 168
4574.39 166
4574.55 163
4574.70 159
4574.86 154
4575.01 151
4575.17 150
4575.32 152
4575.48 157
4575.63 165
4575.79 173
4575.94 179
4576.10 182
4576.25 181
4576.41 175
4576.56 165
4576.72 153
4576.87 139
4577.03 126
4577.18 114
4577.34 104
4577.49 97
4577.65 92
4577.80 90
4577.96 89
4578.11 90
4578.27 93
4578.42 97
4578.58 104
4578.73 114
4578.89 126
4579.04 139
4579.20 152
4579.35 165
4579.51 175
4579.67 180
4579.82 182
4579.98 178
4580.13 169
4580.29 155
4580.44 137
4580.60 117
4580.75 95
4580.91 73
4581.06 55
4581.22 41
4581.37 35
4581.53 36
4581.68 43
4581.84 54
4581.99 66
4582.15 76
4582.30 80
4582.46 80
4582.61 74
4582.77 64
4582.93 53
4583.08 41
4583.24 32
4583.39 25
4583.55 21
4583.70 18
4583.86 17
4584.01 16
4584.17 15
4584.32 13
4584.48 10
4584.63 5
4584.79 0
4584.94 0
4585.10 0
4585.25 0
4585.41 0
4585.57 0
4585.72 0
4585.88 1
4586.03 17
4586.19 33
4586.34 47
4586.50 58
4586.65 63
4586.81 62
4586.96 57
4587.12 48
4587.27 38
4587.43 27
4587.58 18
4587.74 9
4587.89 3
4588.05 0
4588.21 0
4588.36 0
4588.52 0
4588.67 0
4588.83 0
4588.98 0
4589.14 0
4589.29 0
4589.45 0
4589.60 8
4589.76 19
4589.91 32
4590.07 46
4590.23 60
4590.38 74
4590.54 88
4590.69 101
4590.85 114
4591.00 125
4591.16 134
4591.31 141
4591.47 144
4591.62 143
4591.78 139
4591.93 133
4592.09 124
4592.25 114
4592.40 105
4592.56 95
4592.71 86
4592.87 78
4593.02 73
4593.18 70
4593.33 71
4593.49 74
4593.64 78
4593.80 83
4593.96 84
4594.11 81
4594.27 74
4594.42 64
4594.58 53
4594.73 43
4594.89 36
4595.04 33
4595.20 35
4595.35 41
4595.51 50
4595.67 62
4595.82 80
4595.98 102
4596.13 130
4596.29 162
4596.44 194
4596.60 223
4596.75 245
4596.91 256
4597.06 256
4597.22 247
4597.38 232
4597.53 214
4597.69 199
4597.84 188
4598.00 183
4598.15 182
4598.31 185
4598.46 188
4598.62 191
4598.78 193
4598.93 193
4599.09 191
4599.24 189
4599.40 186
4599.55 183
4599.71 180
4599.86 177
4600.02 174
4600.18 171
4600.33 166
4600.49 160
4600.64 153
4600.80 143
4600.95 131
4601.11 119
4601.26 109
4601.42 101
4601.58 97
4601.73 97
4601.89 101
4602.04 108
4602.20 114
4602.35 120
4602.51 122
4602.66 120
4602.82 116
4602.98 110
4603.13 105
4603.29 103
4603.44 106
4603.60 113
4603.75 125
4603.91 139
4604.06 155
4604.22 169
4604.38 182
4604.53 191
4604.69 198
4604.84 203
4605.00 206
4605.15 209
4605.31 209
4605.47 208
4605.62 204
4605.78 198
4605.93 190
4606.09 181
4606.24 172
4606.40 163
4606.56 155
4606.71 146
4606.87 135
4607.02 123
4607.18 109
4607.33 95
4607.49 82
4607.64 71
4607.80 63
4607.96 56
4608.11 51
4608.27 45
4608.42 36
4608.58 25
4608.73 14
4608.89 3
4609.05 0
4609.20 0
4609.36 0
4609.51 9
4609.67 23
4609.82 37
4609.98 49
4610.14 56
4610.29 59
4610.45 56
4610.60 48
4610.76 36
4610.91 23
4611.07 9
4611.23 0
4611.38 0
4611.54 0
4611.69 0
4611.85 0
4612.00 0
4612.16 0
4612.32 0
4612.47 2
4612.63 15
4612.78 28
4612.94 42
4613.10 56
4613.25 69
4613.41 81
4613.56 93
4613.72 105
4613.87 115
4614.03 124
4614.19 130
4614.34 133
4614.50 133
4614.65 130
4614.81 125
4614.96 121
4615.12 118
4615.28 117
4615.43 116
4615.59 115
4615.74 111
4615.90 103
4616.06 92
4616.21 77
4616.37 61
4616.52 45
4616.68 30
4616.83 18
4616.99 8
4617.15 2
4617.30 0
4617.46 0
4617.61 2
4617.77 6
4617.93 12
4618.08 17
4618.24 23
4618.39 29
4618.55 34
4618.70 39
4618.86 44
4619.02 48
4619.17 52
4619.33 54
4619.48 56
4619.64 57
4619.80 58
4619.95 60
4620.11 62
4620.26 63
4620.42 63
4620.58 61
4620.73 58
4620.89 56
4621.04 56
4621.20 59
4621.35 66
4621.51 75
4621.67 84
4621.82 90
4621.98 89
4622.13 82
4622.29 69
4622.45 55
4622.60 43
4622.76 36
4622.91 36
4623.07 43
4623.23 55
4623.38 67
4623.54 77
4623.69 80
4623.85 76
4624.01 67
4624.16 54
4624.32 40
4624.47 30
4624.63 24
4624.79 24
4624.94 30
4625.10 39
4625.25 50
4625.41 60
4625.57 68
4625.72 73
4625.88 76
4626.03 76
4626.19 75
4626.35 73
4626.50 69
4626.66 64
4626.81 58
4626.97 51
4627.13 42
4627.28 32
4627.44 23
4627.59 15
4627.75 8
4627.91 4
4628.06 2
4628.22 2
4628.37 3
4628.53 6
4628.69 9
4628.84 11
4629.00 12
4629.15 11
4629.31 7
4629.47 2
4629.62 0
4629.78 0
4629.93 0
4630.09 0
4630.25 0
4630.40 0
4630.56 2
4630.71 12
4630.87 25
4631.03 38
4631.18 52
4631.34 66
4631.49 79
4631.65 90
4631.81 98
4631.96 102
4632.12 104
4632.27 103
4632.43 100
4632.59 98
4632.74 97
4632.90 98
4633.06 102
4633.21 107
4633.37 113
4633.52 120
4633.68 124
4633.84 124
4633.99 121
4634.15 114
4634.30 105
4634.46 95
4634.62 85
4634.77 77
4634.93 71
4635.08 66
4635.24 62
4635.40 56
4635.55 50
4635.71 43
4635.87 36
4636.02 31
4636.18 28
4636.33 27
4636.49 26
4636.65 26
4636.80 23
4636.96 17
4637.12 9
4637.27 0
4637.43 0
4637.58 0
4637.74 0
4637.90 0
4638.05 0
4638.21 0
4638.36 2
4638.52 7
4638.68 9
4638.83 10
4638.99 11
4639.15 14
4639.30 18
4639.46 24
4639.61 31
4639.77 37
4639.93 40
4640.08 41
4640.24 39
4640.40 37
4640.55 35
4640.71 34
4640.86 34
4641.02 36
4641.18 38
4641.33 40
4641.49 42
4641.65 43
4641.80 43
4641.96 44
4642.11 46
4642.27 48
4642.43 51
4642.58 56
4642.74 61
4642.90 68
4643.05 75
4643.21 81
4643.36 87
4643.52 90
4643.68 91
4643.83 89
4643.99 84
4644.15 77
4644.30 69
4644.46 60
4644.61 51
4644.77 43
4644.93 36
4645.08 31
4645.24 28
4645.40 28
4645.55 32
4645.71 37
4645.87 45
4646.02 54
4646.18 63
4646.33 72
4646.49 80
4646.65 88
4646.80 95
4646.96 101
4647.12 105
4647.27 106
4647.43 103
4647.58 96
4647.74 84
4647.90 71
4648.05 57
4648.21 45
4648.37 37
4648.52 32
4648.68 30
4648.84 30
4648.99 31
4649.15 31
4649.30 28
4649.46 22
4649.62 14
4649.77 5
4649.93 0
4650.09 0
4650.24 0
4650.40 0
4650.56 0
4650.71 0
4650.87 0
4651.03 0
4651.18 12
4651.34 26
4651.49 37
4651.65 43
4651.81 44
4651.96 41
4652.12 36
4652.28 31
4652.43 28
4652.59 28
4652.75 30
4652.90 35
4653.06 41
4653.22 46
4653.37 49
4653.53 50
4653.68 50
4653.84 49
4654.00 47
4654.15 46
4654.31 46
4654.47 48
4654.62 50
4654.78 53
4654.94 56
4655.09 60
4655.25 64
4655.41 70
4655.56 78
4655.72 85
4655.88 92
4656.03 97
4656.19 99
4656.34 97
4656.50 93
4656.66 86
4656.81 80
4656.97 76
4657.13 75
4657.28 76
4657.44 77
4657.60 76
4657.75 74
4657.91 69
4658.07 62
4658.22 55
4658.38 48
4658.54 44
4658.69 42
4658.85 43
4659.01 46
4659.16 52
4659.32 58
4659.48 64
4659.63 69
4659.79 72
4659.94 74
4660.10 74
4660.26 73
4660.41 71
4660.57 71
4660.73 72
4660.88 75
4661.04 80
4661.20 87
4661.35 93
4661.51 98
4661.67 102
4661.82 106
4661.98 111
4662.14 117
4662.29 124
4662.45 131
4662.61 138
4662.76 142
4662.92 141
4663.08 136
4663.23 126
4663.39 112
4663.55 97
4663.70 83
4663.86 71
4664.02 62
4664.17 56
4664.33 53
4664.49 51
4664.64 50
4664.80 51
4664.96 52
4665.11 54
4665.27 58
4665.43 62
4665.58 66
4665.74 70
4665.90 74
4666.05 76
4666.21 78
4666.37 79
4666.52 80
4666.68 83
4666.84 88
4666.99 95
4667.15 104
4667.31 114
4667.46 125
4667.62 135
4667.78 143
4667.93 147
4668.09 149
4668.25 147
4668.40 141
4668.56 133
4668.72 122
4668.87 110
4669.03 98
4669.19 89
4669.34 83
4669.50 83
4669.66 89
4669.81 101
4669.97 118
4670.13 138
4670.28 158
4670.44 177
4670.60 193
4670.75 207
4670.91 218
4671.07 225
4671.22 231
4671.38 233
4671.54 232
4671.69 228
4671.85 218
4672.01 205
4672.16 190
4672.32 175
4672.48 162
4672.63 152
4672.79 146
4672.95 145
4673.11 148
4673.26 152
4673.42 156
4673.58 157
4673.73 153
4673.89 145
4674.05 133
4674.20 116
4674.36 98
4674.52 82
4674.67 68
4674.83 58
4674.99 54
4675.14 54
4675.30 58
4675.46 62
4675.61 65
4675.77 67
4675.93 65
4676.08 61
4676.24 55
4676.40 47
4676.56 41
4676.71 36
4676.87 34
4677.03 36
4677.18 41
4677.34 49
4677.50 59
4677.65 70
4677.81 79
4677.97 86
4678.12 88
4678.28 85
4678.44 76
4678.59 62
4678.75 48
4678.91 35
4679.06 27
4679.22 27
4679.38 34
4679.54 48
4679.69 65
4679.85 82
4680.01 95
4680.16 102
4680.32 102
4680.48 97
4680.63 89
4680.79 82
4680.95 76
4681.10 74
4681.26 75
4681.42 79
4681.58 84
4681.73 91
4681.89 97
4682.05 102
4682.20 104
4682.36 103
4682.52 98
4682.67 87
4682.83 72
4682.99 54
4683.14 33
4683.30 14
4683.46 0
4683.62 0
4683.77 0
4683.93 0
4684.09 0
4684.24 0
4684.40 0
4684.56 0
4684.71 3
4684.87 13
4685.03 23
4685.19 31
4685.34 36
4685.50 39
4685.66 41
4685.81 41
4685.97 42
4686.13 44
4686.28 48
4686.44 55
4686.60 63
4686.76 72
4686.91 82
4687.07 91
4687.23 98
4687.38 105
4687.54 111
4687.70 116
4687.85 121
4688.01 128
4688.17 135
4688.33 142
4688.48 148
4688.64 151
4688.80 150
4688.95 145
4689.11 135
4689.27 122
4689.42 110
4689.58 100
4689.74 93
4689.90 92
4690.05 95
4690.21 100
4690.37 107
4690.52 113
4690.68 117
4690.84 119
4691.00 120
4691.15 119
4691.31 117
4691.47 114
4691.62 109
4691.78 103
4691.94 96
4692.10 90
4692.25 86
4692.41 84
4692.57 84
4692.72 87
4692.88 89
4693.04 90
4693.19 87
4693.35 80
4693.51 70
4693.67 60
4693.82 51
4693.98 46
4694.14 45
4694.29 46
4694.45 50
4694.61 52
4694.77 51
4694.92 47
4695.08 41
4695.24 33
4695.39 25
4695.55 18
4695.71 12
4695.87 7
4696.02 4
4696.18 0
4696.34 0
4696.50 0
4696.65 0
4696.81 0
4696.97 0
4697.12 0
4697.28 0
4697.44 0
4697.60 0
4697.75 1
4697.91 3
4698.07 7
4698.22 12
4698.38 19
4698.54 25
4698.70 30
4698.85 31
4699.01 29
4699.17 22
4699.32 13
4699.48 4
4699.64 0
4699.80 0
4699.95 0
4700.11 13
4700.27 33
4700.43 57
4700.58 82
4700.74 103
4700.90 119
4701.05 127
4701.21 127
4701.37 120
4701.53 110
4701.68 99
4701.84 89
4702.00 81
4702.16 76
4702.31 72
4702.47 69
4702.63 66
4702.78 64
4702.94 61
4703.10 59
4703.26 57
4703.41 54
4703.57 49
4703.73 42
4703.89 32
4704.04 20
4704.20 7
4704.36 0
4704.51 0
4704.67 0
4704.83 0
4704.99 0
4705.14 0
4705.30 0
4705.46 10
4705.62 29
4705.77 49
4705.93 68
4706.09 85
4706.24 99
4706.40 109
4706.56 115
4706.72 118
4706.87 118
4707.03 116
4707.19 113
4707.35 109
4707.50 105
4707.66 102
4707.82 99
4707.98 96
4708.13 94
4708.29 92
4708.45 91
4708.61 89
4708.76 86
4708.92 83
4709.08 78
4709.23 70
4709.39 61
4709.55 48
4709.71 34
4709.86 18
4710.02 3
4710.18 0
4710.34 0
4710.49 0
4710.65 0
4710.81 0
4710.97 0
4711.12 0
4711.28 1
4711.44 11
4711.60 20
4711.75 26
4711.91 28
4712.07 26
4712.23 20
4712.38 11
4712.54 1
4712.70 0
4712.86 0
4713.01 0
4713.17 0
4713.33 0
4713.49 0
4713.64 15
4713.80 31
4713.96 47
4714.12 61
4714.27 71
4714.43 77
4714.59 79
4714.75 77
4714.90 72
4715.06 67
4715.22 60
4715.37 55
4715.53 49
4715.69 44
4715.85 39
4716.00 35
4716.16 30
4716.32 24
4716.48 17
4716.63 9
4716.79 0
4716.95 0
4717.11 0
4717.27 0
4717.42 0
4717.58 0
4717.74 0
4717.90 0
4718.05 0
4718.21 11
4718.37 22
4718.53 30
4718.68 35
4718.84 37
4719.00 34
4719.16 29
4719.31 23
4719.47 16
4719.63 10
4719.79 5
4719.94 3
4720.10 2
4720.26 3
4720.42 5
4720.57 6
4720.73 5
4720.89 2
4721.05 0
4721.20 0
4721.36 0
4721.52 0
4721.68 0
4721.83 3
4721.99 17
4722.15 34
4722.31 50
4722.46 64
4722.62 75
4722.78 82
4722.94 85
4723.10 86
4723.25 88
4723.41 90
4723.57 94
4723.73 99
4723.88 105
4724.04 112
4724.20 118
4724.36 122
4724.51 125
4724.67 126
4724.83 126
4724.99 127
4725.14 129
4725.30 135
4725.46 145
4725.62 157
4725.78 172
4725.93 186
4726.09 199
4726.25 208
4726.41 212
4726.56 212
4726.72 208
4726.88 202
4727.04 197
4727.19 192
4727.35 188
4727.51 186
4727.67 184
4727.82 184
4727.98 185
4728.14 187
4728.30 189
4728.46 193
4728.61 199
4728.77 205
4728.93 212
4729.09 218
4729.24 224
4729.40 229
4729.56 232
4729.72 233
4729.88 232
4730.03 228
4730.19 221
4730.35 210
4730.51 197
4730.66 183
4730.82 170
4730.98 159
4731.14 151
4731.29 148
4731.45 148
4731.61 150
4731.77 152
4731.93 152
4732.08 150
4732.24 144
4732.40 135
4732.56 124
4732.71 114
4732.87 105
4733.03 97
4733.19 90
4733.35 85
4733.50 81
4733.66 79
4733.82 78
4733.98 78
4734.14 81
4734.29 84
4734.45 89
4734.61 93
4734.77 97
4734.92 100
4735.08 101
4735.24 103
4735.40 105
4735.56 109
4735.71 115
4735.87 124
4736.03 135
4736.19 147
4736.34 156
4736.50 163
4736.66 166
4736.82 164
4736.98 160
4737.13 154
4737.29 149
4737.45 145
4737.61 142
4737.77 142
4737.92 141
4738.08 139
4738.24 134
4738.40 128
4738.55 118
4738.71 106
4738.87 92
4739.03 76
4739.19 61
4739.34 47
4739.50 34
4739.66 23
4739.82 15
4739.98 9
4740.13 6
4740.29 5
4740.45 7
4740.61 11
4740.77 17
4740.92 27
4741.08 39
4741.24 52
4741.40 65
4741.55 77
4741.71 85
4741.87 89
[truncated: 744,076 more chars]
