# Supplementary material for: Methylobacterium Species Promoting Rice and Barley Growth and Interaction Specificity Revealed with Whole-Cell Matrix-Assisted Laser Desorption / Ionization-Time-of-Flight Mass Spectrometry (MALDI-TOF/MS) Analysis
Source: PLoS One. 2015 Jun 8;10(6):e0129509. doi: 10.1371/journal.pone.0129509 (PMC4460032; doi:10.1371/journal.pone.0129509)
Supplement: S1 Data — (ZIP) [file pone.0129509.s001.zip › Supplementary data 1 (ms type strains)/M_fujisawaense DSM 5686T.txt]

780.90 0
780.96 0
781.02 0
781.09 0
781.15 0
781.22 0
781.28 0
781.34 0
781.41 0
781.47 0
781.54 0
781.60 0
781.66 0
781.73 0
781.79 0
781.86 0
781.92 0
781.98 0
782.05 0
782.11 0
782.18 0
782.24 0
782.30 0
782.37 0
782.43 0
782.50 0
782.56 0
782.62 0
782.69 0
782.75 0
782.82 0
782.88 0
782.95 0
783.01 0
783.07 0
783.14 0
783.20 0
783.27 0
783.33 0
783.39 0
783.46 0
783.52 0
783.59 0
783.65 0
783.71 0
783.78 0
783.84 0
783.91 0
783.97 0
784.04 0
784.10 0
784.16 0
784.23 0
784.29 0
784.36 0
784.42 0
784.48 0
784.55 0
784.61 0
784.68 0
784.74 0
784.80 0
784.87 0
784.93 0
785.00 0
785.06 0
785.13 0
785.19 0
785.25 0
785.32 0
785.38 0
785.45 0
785.51 0
785.57 0
785.64 0
785.70 0
785.77 0
785.83 0
785.90 0
785.96 0
786.02 0
786.09 0
786.15 0
786.22 0
786.28 0
786.35 0
786.41 0
786.47 0
786.54 0
786.60 0
786.67 0
786.73 0
786.80 0
786.86 0
786.92 0
786.99 0
787.05 0
787.12 0
787.18 0
787.24 0
787.31 0
787.37 0
787.44 0
787.50 0
787.57 0
787.63 0
787.69 0
787.76 0
787.82 0
787.89 0
787.95 0
788.02 0
788.08 0
788.14 0
788.21 0
788.27 0
788.34 0
788.40 0
788.47 0
788.53 0
788.59 0
788.66 0
788.72 0
788.79 0
788.85 0
788.92 0
788.98 0
789.05 0
789.11 0
789.17 0
789.24 0
789.30 0
789.37 0
789.43 0
789.50 0
789.56 0
789.62 0
789.69 0
789.75 0
789.82 0
789.88 0
789.95 0
790.01 0
790.07 0
790.14 0
790.20 0
790.27 0
790.33 0
790.40 0
790.46 0
790.53 0
790.59 0
790.65 0
790.72 0
790.78 0
790.85 0
790.91 0
790.98 0
791.04 0
791.11 0
791.17 0
791.23 0
791.30 0
791.36 0
791.43 0
791.49 0
791.56 0
791.62 0
791.69 0
791.75 0
791.81 0
791.88 0
791.94 0
792.01 0
792.07 0
792.14 0
792.20 0
792.27 0
792.33 0
792.39 0
792.46 0
792.52 0
792.59 0
792.65 0
792.72 0
792.78 0
792.85 0
792.91 0
792.97 0
793.04 0
793.10 0
793.17 0
793.23 0
793.30 0
793.36 0
793.43 0
793.49 0
793.55 0
793.62 0
793.68 0
793.75 0
793.81 0
793.88 0
793.94 0
794.01 0
794.07 0
794.14 0
794.20 0
794.26 0
794.33 0
794.39 0
794.46 0
794.52 0
794.59 0
794.65 0
794.72 0
794.78 0
794.85 0
794.91 0
794.97 0
795.04 0
795.10 0
795.17 0
795.23 0
795.30 0
795.36 0
795.43 0
795.49 0
795.56 0
795.62 0
795.69 0
795.75 0
795.81 0
795.88 0
795.94 0
796.01 0
796.07 0
796.14 0
796.20 0
796.27 0
796.33 0
796.40 0
796.46 0
796.53 0
796.59 0
796.65 0
796.72 0
796.78 0
796.85 0
796.91 0
796.98 0
797.04 0
797.11 0
797.17 0
797.24 0
797.30 0
797.37 0
797.43 0
797.50 0
797.56 0
797.62 0
797.69 0
797.75 0
797.82 0
797.88 0
797.95 0
798.01 0
798.08 0
798.14 0
798.21 0
798.27 0
798.34 0
798.40 0
798.47 0
798.53 0
798.60 0
798.66 0
798.72 0
798.79 0
798.85 0
798.92 0
798.98 0
799.05 0
799.11 0
799.18 0
799.24 0
799.31 0
799.37 0
799.44 0
799.50 0
799.57 0
799.63 0
799.70 0
799.76 0
799.83 0
799.89 0
799.96 0
800.02 0
800.08 0
800.15 0
800.21 0
800.28 0
800.34 0
800.41 0
800.47 0
800.54 0
800.60 0
800.67 0
800.73 0
800.80 0
800.86 0
800.93 0
800.99 0
801.06 0
801.12 0
801.19 0
801.25 0
801.32 0
801.38 0
801.45 0
801.51 0
801.58 0
801.64 0
801.70 0
801.77 0
801.83 0
801.90 0
801.96 0
802.03 0
802.09 0
802.16 0
802.22 0
802.29 0
802.35 0
802.42 0
802.48 0
802.55 0
802.61 0
802.68 0
802.74 0
802.81 0
802.87 0
802.94 0
803.00 0
803.07 0
803.13 0
803.20 0
803.26 0
803.33 0
803.39 0
803.46 0
803.52 0
803.59 0
803.65 0
803.72 0
803.78 0
803.85 0
803.91 0
803.98 0
804.04 0
804.11 0
804.17 0
804.24 0
804.30 0
804.37 0
804.43 0
804.50 0
804.56 0
804.63 0
804.69 0
804.76 0
804.82 0
804.89 0
804.95 0
805.02 0
805.08 0
805.15 0
805.21 0
805.28 0
805.34 0
805.41 0
805.47 0
805.54 0
805.60 0
805.67 0
805.73 0
805.80 0
805.86 0
805.93 0
805.99 0
806.06 0
806.12 0
806.19 0
806.25 0
806.32 0
806.38 0
806.45 0
806.51 0
806.58 0
806.64 0
806.71 0
806.77 0
806.84 0
806.90 0
806.97 0
807.03 0
807.10 1
807.16 0
807.23 0
807.29 0
807.36 0
807.42 0
807.49 0
807.55 0
807.62 0
807.68 0
807.75 0
807.81 0
807.88 0
807.94 0
808.01 0
808.07 0
808.14 0
808.20 0
808.27 0
808.33 0
808.40 0
808.46 0
808.53 0
808.59 0
808.66 0
808.72 0
808.79 0
808.85 0
808.92 0
808.98 0
809.05 0
809.11 0
809.18 0
809.25 0
809.31 0
809.38 0
809.44 0
809.51 0
809.57 0
809.64 0
809.70 0
809.77 0
809.83 0
809.90 0
809.96 0
810.03 0
810.09 0
810.16 0
810.22 0
810.29 0
810.35 0
810.42 0
810.48 0
810.55 0
810.61 0
810.68 0
810.74 0
810.81 0
810.87 0
810.94 0
811.01 0
811.07 0
811.14 0
811.20 0
811.27 0
811.33 0
811.40 0
811.46 0
811.53 0
811.59 0
811.66 0
811.72 0
811.79 0
811.85 0
811.92 0
811.98 0
812.05 0
812.11 0
812.18 0
812.24 0
812.31 0
812.38 0
812.44 0
812.51 0
812.57 0
812.64 0
812.70 0
812.77 0
812.83 0
812.90 0
812.96 0
813.03 0
813.09 0
813.16 0
813.22 0
813.29 0
813.35 0
813.42 0
813.49 0
813.55 0
813.62 0
813.68 0
813.75 0
813.81 0
813.88 0
813.94 0
814.01 0
814.07 0
814.14 0
814.20 0
814.27 0
814.33 0
814.40 0
814.47 0
814.53 0
814.60 0
814.66 0
814.73 0
814.79 0
814.86 0
814.92 0
814.99 0
815.05 0
815.12 0
815.18 0
815.25 0
815.32 0
815.38 0
815.45 0
815.51 0
815.58 0
815.64 0
815.71 0
815.77 0
815.84 0
815.90 0
815.97 0
816.04 0
816.10 0
816.17 0
816.23 0
816.30 0
816.36 0
816.43 0
816.49 0
816.56 0
816.62 0
816.69 0
816.75 0
816.82 0
816.89 0
816.95 0
817.02 0
817.08 0
817.15 0
817.21 0
817.28 0
817.34 0
817.41 0
817.48 0
817.54 0
817.61 0
817.67 0
817.74 0
817.80 0
817.87 0
817.93 0
818.00 0
818.06 0
818.13 0
818.20 0
818.26 0
818.33 0
818.39 0
818.46 0
818.52 0
818.59 0
818.65 0
818.72 0
818.79 0
818.85 0
818.92 0
818.98 0
819.05 0
819.11 0
819.18 0
819.24 0
819.31 0
819.38 0
819.44 0
819.51 0
819.57 0
819.64 0
819.70 0
819.77 0
819.83 0
819.90 0
819.97 0
820.03 0
820.10 0
820.16 0
820.23 0
820.29 0
820.36 0
820.42 0
820.49 0
820.56 0
820.62 0
820.69 0
820.75 0
820.82 0
820.88 0
820.95 0
821.02 0
821.08 0
821.15 0
821.21 0
821.28 0
821.34 0
821.41 0
821.47 0
821.54 0
821.61 0
821.67 0
821.74 0
821.80 0
821.87 0
821.93 0
822.00 0
822.07 0
822.13 0
822.20 0
822.26 0
822.33 0
822.39 0
822.46 0
822.53 0
822.59 0
822.66 0
822.72 0
822.79 0
822.85 0
822.92 0
822.98 0
823.05 0
823.12 0
823.18 0
823.25 0
823.31 0
823.38 0
823.44 0
823.51 0
823.58 0
823.64 0
823.71 0
823.77 0
823.84 0
823.91 0
823.97 0
824.04 0
824.10 0
824.17 0
824.23 0
824.30 0
824.37 0
824.43 0
824.50 0
824.56 0
824.63 0
824.69 0
824.76 0
824.83 0
824.89 0
824.96 0
825.02 0
825.09 0
825.15 0
825.22 0
825.29 0
825.35 0
825.42 0
825.48 0
825.55 0
825.62 0
825.68 0
825.75 0
825.81 0
825.88 0
825.94 0
826.01 0
826.08 0
826.14 0
826.21 0
826.27 0
826.34 0
826.41 0
826.47 0
826.54 0
826.60 0
826.67 0
826.73 0
826.80 0
826.87 0
826.93 0
827.00 0
827.06 0
827.13 0
827.20 0
827.26 0
827.33 0
827.39 0
827.46 0
827.52 0
827.59 0
827.66 0
827.72 0
827.79 0
827.85 0
827.92 0
827.99 0
828.05 0
828.12 0
828.18 0
828.25 0
828.32 0
828.38 0
828.45 0
828.51 0
828.58 0
828.65 0
828.71 0
828.78 0
828.84 0
828.91 0
828.97 0
829.04 0
829.11 0
829.17 0
829.24 0
829.30 0
829.37 0
829.44 0
829.50 0
829.57 0
829.63 0
829.70 0
829.77 0
829.83 0
829.90 0
829.96 0
830.03 0
830.10 0
830.16 0
830.23 0
830.29 0
830.36 0
830.43 0
830.49 0
830.56 0
830.62 0
830.69 0
830.76 0
830.82 0
830.89 0
830.95 0
831.02 0
831.09 0
831.15 0
831.22 0
831.28 0
831.35 0
831.42 0
831.48 0
831.55 0
831.61 0
831.68 0
831.75 0
831.81 0
831.88 0
831.94 0
832.01 0
832.08 0
832.14 0
832.21 0
832.28 0
832.34 0
832.41 0
832.47 0
832.54 0
832.61 0
832.67 0
832.74 0
832.80 0
832.87 0
832.94 0
833.00 0
833.07 0
833.13 0
833.20 0
833.27 0
833.33 0
833.40 0
833.47 0
833.53 0
833.60 0
833.66 0
833.73 0
833.80 0
833.86 0
833.93 0
833.99 0
834.06 0
834.13 0
834.19 0
834.26 0
834.32 0
834.39 0
834.46 0
834.52 0
834.59 0
834.66 0
834.72 0
834.79 0
834.85 0
834.92 0
834.99 0
835.05 0
835.12 0
835.19 0
835.25 0
835.32 0
835.38 0
835.45 0
835.52 0
835.58 0
835.65 0
835.71 0
835.78 0
835.85 0
835.91 0
835.98 0
836.05 0
836.11 0
836.18 0
836.24 0
836.31 0
836.38 0
836.44 0
836.51 0
836.58 0
836.64 0
836.71 0
836.77 0
836.84 0
836.91 0
836.97 0
837.04 0
837.11 0
837.17 0
837.24 0
837.30 0
837.37 0
837.44 0
837.50 0
837.57 0
837.64 0
837.70 0
837.77 0
837.83 0
837.90 0
837.97 0
838.03 0
838.10 0
838.17 0
838.23 0
838.30 0
838.37 0
838.43 0
838.50 0
838.56 0
838.63 0
838.70 0
838.76 0
838.83 0
838.90 0
838.96 0
839.03 0
839.09 0
839.16 0
839.23 0
839.29 0
839.36 0
839.43 0
839.49 0
839.56 0
839.63 0
839.69 0
839.76 0
839.82 0
839.89 0
839.96 0
840.02 0
840.09 0
840.16 0
840.22 0
840.29 0
840.36 0
840.42 0
840.49 0
840.56 0
840.62 0
840.69 0
840.75 0
840.82 0
840.89 0
840.95 0
841.02 0
841.09 0
841.15 0
841.22 0
841.29 0
841.35 0
841.42 0
841.48 0
841.55 0
841.62 0
841.68 0
841.75 0
841.82 0
841.88 0
841.95 0
842.02 0
842.08 0
842.15 0
842.22 0
842.28 0
842.35 0
842.42 0
842.48 0
842.55 0
842.61 0
842.68 0
842.75 0
842.81 0
842.88 0
842.95 0
843.01 0
843.08 0
843.15 0
843.21 0
843.28 0
843.35 0
843.41 0
843.48 0
843.55 0
843.61 0
843.68 0
843.75 0
843.81 0
843.88 0
843.94 0
844.01 0
844.08 0
844.14 0
844.21 0
844.28 0
844.34 0
844.41 0
844.48 0
844.54 0
844.61 0
844.68 0
844.74 0
844.81 0
844.88 0
844.94 0
845.01 0
845.08 0
845.14 0
845.21 0
845.28 0
845.34 0
845.41 0
845.48 0
845.54 0
845.61 0
845.68 0
845.74 0
845.81 0
845.88 0
845.94 0
846.01 0
846.08 0
846.14 0
846.21 0
846.28 0
846.34 0
846.41 0
846.48 0
846.54 0
846.61 0
846.68 0
846.74 0
846.81 0
846.88 0
846.94 0
847.01 0
847.08 0
847.14 0
847.21 0
847.28 0
847.34 0
847.41 0
847.48 0
847.54 0
847.61 0
847.68 0
847.74 0
847.81 0
847.88 0
847.94 0
848.01 0
848.08 0
848.14 0
848.21 0
848.28 0
848.34 0
848.41 0
848.48 0
848.54 0
848.61 0
848.68 0
848.74 0
848.81 0
848.88 0
848.94 0
849.01 0
849.08 0
849.14 0
849.21 0
849.28 0
849.34 0
849.41 0
849.48 0
849.54 0
849.61 0
849.68 0
849.74 0
849.81 0
849.88 0
849.94 0
850.01 0
850.08 0
850.14 0
850.21 0
850.28 0
850.34 0
850.41 0
850.48 0
850.54 0
850.61 0
850.68 0
850.75 0
850.81 0
850.88 0
850.95 0
851.01 0
851.08 0
851.15 0
851.21 0
851.28 0
851.35 0
851.41 0
851.48 0
851.55 0
851.61 0
851.68 0
851.75 0
851.81 0
851.88 0
851.95 0
852.02 0
852.08 0
852.15 0
852.22 0
852.28 0
852.35 0
852.42 0
852.48 0
852.55 0
852.62 0
852.68 0
852.75 0
852.82 0
852.88 0
852.95 0
853.02 0
853.09 0
853.15 0
853.22 0
853.29 0
853.35 0
853.42 0
853.49 0
853.55 0
853.62 0
853.69 0
853.75 0
853.82 0
853.89 0
853.95 0
854.02 0
854.09 0
854.16 0
854.22 0
854.29 0
854.36 0
854.42 0
854.49 0
854.56 0
854.62 0
854.69 0
854.76 0
854.83 0
854.89 0
854.96 0
855.03 0
855.09 0
855.16 0
855.23 0
855.29 0
855.36 0
855.43 0
855.50 0
855.56 0
855.63 0
855.70 0
855.76 0
855.83 0
855.90 0
855.96 0
856.03 0
856.10 0
856.17 0
856.23 0
856.30 0
856.37 0
856.43 0
856.50 0
856.57 0
856.63 0
856.70 0
856.77 0
856.84 0
856.90 0
856.97 0
857.04 0
857.10 0
857.17 0
857.24 0
857.30 0
857.37 0
857.44 0
857.51 0
857.57 0
857.64 0
857.71 0
857.77 0
857.84 0
857.91 0
857.98 0
858.04 0
858.11 0
858.18 0
858.24 0
858.31 0
858.38 0
858.45 0
858.51 0
858.58 0
858.65 0
858.71 0
858.78 0
858.85 0
858.91 0
858.98 0
859.05 0
859.12 0
859.18 0
859.25 0
859.32 0
859.38 0
859.45 0
859.52 0
859.59 0
859.65 0
859.72 0
859.79 0
859.85 0
859.92 0
859.99 0
860.06 0
860.12 0
860.19 0
860.26 0
860.33 0
860.39 0
860.46 0
860.53 0
860.59 0
860.66 0
860.73 0
860.80 0
860.86 0
860.93 0
861.00 0
861.06 0
861.13 0
861.20 0
861.27 0
861.33 0
861.40 0
861.47 0
861.53 0
861.60 0
861.67 0
861.74 0
861.80 0
861.87 0
861.94 0
862.01 0
862.07 0
862.14 0
862.21 0
862.27 0
862.34 0
862.41 0
862.48 0
862.54 0
862.61 0
862.68 0
862.75 0
862.81 0
862.88 0
862.95 0
863.01 0
863.08 0
863.15 0
863.22 0
863.28 0
863.35 0
863.42 0
863.49 0
863.55 0
863.62 0
863.69 0
863.75 0
863.82 0
863.89 0
863.96 0
864.02 0
864.09 0
864.16 0
864.23 0
864.29 0
864.36 0
864.43 0
864.50 0
864.56 0
864.63 0
864.70 0
864.76 0
864.83 0
864.90 0
864.97 0
865.03 0
865.10 0
865.17 0
865.24 0
865.30 0
865.37 0
865.44 0
865.51 0
865.57 0
865.64 0
865.71 0
865.78 0
865.84 0
865.91 0
865.98 0
866.04 0
866.11 0
866.18 0
866.25 0
866.31 0
866.38 0
866.45 0
866.52 0
866.58 0
866.65 0
866.72 0
866.79 0
866.85 0
866.92 0
866.99 0
867.06 0
867.12 0
867.19 0
867.26 0
867.33 0
867.39 0
867.46 0
867.53 0
867.60 0
867.66 0
867.73 0
867.80 0
867.87 0
867.93 0
868.00 0
868.07 0
868.14 0
868.20 0
868.27 0
868.34 0
868.41 0
868.47 0
868.54 0
868.61 0
868.68 0
868.74 0
868.81 0
868.88 0
868.95 0
869.01 0
869.08 0
869.15 0
869.22 0
869.28 0
869.35 0
869.42 0
869.49 0
869.55 0
869.62 0
869.69 0
869.76 0
869.82 0
869.89 0
869.96 0
870.03 0
870.09 0
870.16 0
870.23 0
870.30 0
870.36 0
870.43 0
870.50 0
870.57 0
870.63 0
870.70 0
870.77 0
870.84 0
870.90 0
870.97 0
871.04 0
871.11 0
871.18 0
871.24 0
871.31 0
871.38 0
871.45 0
871.51 0
871.58 0
871.65 0
871.72 0
871.78 0
871.85 0
871.92 0
871.99 0
872.05 0
872.12 0
872.19 0
872.26 0
872.32 0
872.39 0
872.46 0
872.53 0
872.60 0
872.66 0
872.73 0
872.80 0
872.87 0
872.93 0
873.00 0
873.07 0
873.14 0
873.20 0
873.27 0
873.34 0
873.41 0
873.48 0
873.54 0
873.61 0
873.68 0
873.75 0
873.81 0
873.88 0
873.95 0
874.02 0
874.08 0
874.15 0
874.22 0
874.29 0
874.36 0
874.42 0
874.49 0
874.56 0
874.63 0
874.69 0
874.76 0
874.83 0
874.90 0
874.96 0
875.03 0
875.10 0
875.17 0
875.24 0
875.30 0
875.37 0
875.44 0
875.51 0
875.57 0
875.64 0
875.71 0
875.78 0
875.85 0
875.91 0
875.98 0
876.05 0
876.12 0
876.18 0
876.25 0
876.32 0
876.39 0
876.46 0
876.52 0
876.59 0
876.66 0
876.73 0
876.80 0
876.86 0
876.93 0
877.00 0
877.07 0
877.13 0
877.20 0
877.27 0
877.34 0
877.41 0
877.47 0
877.54 0
877.61 0
877.68 0
877.74 0
877.81 0
877.88 0
877.95 0
878.02 0
878.08 0
878.15 0
878.22 0
878.29 0
878.36 0
878.42 0
878.49 0
878.56 0
878.63 0
878.70 0
878.76 0
878.83 0
878.90 0
878.97 0
879.03 0
879.10 0
879.17 0
879.24 0
879.31 0
879.37 0
879.44 0
879.51 0
879.58 0
879.65 0
879.71 0
879.78 0
879.85 0
879.92 0
879.99 0
880.05 0
880.12 0
880.19 0
880.26 0
880.33 0
880.39 0
880.46 0
880.53 0
880.60 0
880.67 0
880.73 0
880.80 0
880.87 0
880.94 0
881.00 0
881.07 0
881.14 0
881.21 0
881.28 0
881.34 0
881.41 0
881.48 0
881.55 0
881.62 0
881.68 0
881.75 0
881.82 0
881.89 0
881.96 0
882.02 0
882.09 0
882.16 0
882.23 0
882.30 0
882.37 0
882.43 0
882.50 0
882.57 0
882.64 0
882.71 0
882.77 0
882.84 0
882.91 0
882.98 0
883.05 0
883.11 0
883.18 0
883.25 0
883.32 0
883.39 0
883.45 0
883.52 0
883.59 0
883.66 0
883.73 0
883.79 0
883.86 0
883.93 0
884.00 0
884.07 0
884.13 0
884.20 0
884.27 0
884.34 0
884.41 0
884.48 0
884.54 0
884.61 0
884.68 0
884.75 0
884.82 0
884.88 0
884.95 0
885.02 0
885.09 0
885.16 0
885.22 0
885.29 0
885.36 0
885.43 0
885.50 0
885.57 0
885.63 0
885.70 0
885.77 0
885.84 0
885.91 0
885.97 0
886.04 0
886.11 0
886.18 0
886.25 0
886.32 0
886.38 0
886.45 0
886.52 0
886.59 0
886.66 0
886.72 0
886.79 0
886.86 0
886.93 0
887.00 0
887.07 0
887.13 0
887.20 0
887.27 0
887.34 0
887.41 0
887.48 0
887.54 0
887.61 0
887.68 0
887.75 0
887.82 0
887.88 0
887.95 0
888.02 0
888.09 0
888.16 0
888.23 0
888.29 0
888.36 0
888.43 0
888.50 0
888.57 0
888.64 0
888.70 0
888.77 0
888.84 0
888.91 0
888.98 0
889.05 0
889.11 0
889.18 0
889.25 0
889.32 0
889.39 0
889.45 0
889.52 0
889.59 0
889.66 0
889.73 0
889.80 0
889.86 0
889.93 0
890.00 0
890.07 0
890.14 0
890.21 0
890.27 0
890.34 0
890.41 0
890.48 0
890.55 0
890.62 0
890.68 0
890.75 0
890.82 0
890.89 0
890.96 0
891.03 0
891.10 0
891.16 0
891.23 0
891.30 0
891.37 0
891.44 0
891.51 0
891.57 0
891.64 0
891.71 0
891.78 0
891.85 0
891.92 0
891.98 0
892.05 0
892.12 0
892.19 0
892.26 0
892.33 0
892.39 0
892.46 0
892.53 0
892.60 0
892.67 0
892.74 0
892.81 0
892.87 0
892.94 0
893.01 0
893.08 0
893.15 0
893.22 0
893.28 0
893.35 0
893.42 0
893.49 0
893.56 0
893.63 0
893.70 0
893.76 0
893.83 0
893.90 0
893.97 0
894.04 0
894.11 0
894.17 0
894.24 0
894.31 0
894.38 0
894.45 0
894.52 0
894.59 0
894.65 0
894.72 0
894.79 0
894.86 0
894.93 0
895.00 0
895.07 0
895.13 0
895.20 0
895.27 0
895.34 0
895.41 0
895.48 0
895.54 0
895.61 0
895.68 0
895.75 0
895.82 0
895.89 0
895.96 0
896.02 0
896.09 0
896.16 0
896.23 0
896.30 0
896.37 0
896.44 0
896.50 0
896.57 0
896.64 0
896.71 0
896.78 0
896.85 0
896.92 0
896.98 0
897.05 0
897.12 0
897.19 0
897.26 0
897.33 0
897.40 0
897.47 0
897.53 0
897.60 0
897.67 0
897.74 0
897.81 0
897.88 0
897.95 0
898.01 0
898.08 0
898.15 0
898.22 0
898.29 0
898.36 0
898.43 0
898.49 0
898.56 0
898.63 0
898.70 0
898.77 0
898.84 0
898.91 0
898.98 0
899.04 0
899.11 0
899.18 0
899.25 0
899.32 0
899.39 0
899.46 0
899.52 0
899.59 0
899.66 0
899.73 0
899.80 0
899.87 0
899.94 0
900.01 0
900.07 0
900.14 0
900.21 0
900.28 0
900.35 0
900.42 0
900.49 0
900.56 0
900.62 0
900.69 0
900.76 0
900.83 0
900.90 0
900.97 0
901.04 0
901.11 0
901.17 0
901.24 0
901.31 0
901.38 0
901.45 0
901.52 0
901.59 0
901.66 0
901.72 0
901.79 0
901.86 0
901.93 0
902.00 0
902.07 0
902.14 0
902.21 0
902.27 0
902.34 0
902.41 0
902.48 0
902.55 0
902.62 0
902.69 0
902.76 0
902.83 0
902.89 0
902.96 0
903.03 0
903.10 0
903.17 0
903.24 0
903.31 0
903.38 0
903.44 0
903.51 0
903.58 0
903.65 0
903.72 0
903.79 0
903.86 0
903.93 0
904.00 0
904.06 0
904.13 0
904.20 0
904.27 0
904.34 0
904.41 0
904.48 0
904.55 0
904.62 0
904.68 0
904.75 0
904.82 0
904.89 0
904.96 0
905.03 0
905.10 0
905.17 0
905.24 0
905.30 0
905.37 0
905.44 0
905.51 0
905.58 0
905.65 0
905.72 0
905.79 0
905.86 0
905.92 0
905.99 0
906.06 0
906.13 0
906.20 0
906.27 0
906.34 0
906.41 0
906.48 0
906.55 0
906.61 0
906.68 0
906.75 0
906.82 0
906.89 0
906.96 0
907.03 0
907.10 0
907.17 0
907.23 0
907.30 0
907.37 0
907.44 0
907.51 0
907.58 0
907.65 0
907.72 0
907.79 0
907.86 0
907.92 0
907.99 0
908.06 0
908.13 0
908.20 0
908.27 0
908.34 0
908.41 0
908.48 0
908.55 0
908.62 0
908.68 0
908.75 0
908.82 0
908.89 0
908.96 0
909.03 0
909.10 0
909.17 0
909.24 0
909.31 0
909.37 0
909.44 0
909.51 0
909.58 0
909.65 0
909.72 0
909.79 0
909.86 0
909.93 0
910.00 0
910.07 0
910.13 0
910.20 0
910.27 0
910.34 0
910.41 0
910.48 0
910.55 0
910.62 0
910.69 0
910.76 0
910.83 0
910.89 0
910.96 0
911.03 0
911.10 0
911.17 0
911.24 0
911.31 0
911.38 0
911.45 0
911.52 0
911.59 0
911.66 0
911.72 0
911.79 0
911.86 0
911.93 0
912.00 0
912.07 0
912.14 0
912.21 0
912.28 0
912.35 0
912.42 0
912.49 0
912.55 0
912.62 0
912.69 0
912.76 0
912.83 0
912.90 0
912.97 0
913.04 0
913.11 0
913.18 0
913.25 0
913.32 0
913.39 0
913.45 0
913.52 0
913.59 0
913.66 0
913.73 0
913.80 0
913.87 0
913.94 0
914.01 0
914.08 0
914.15 0
914.22 0
914.29 0
914.35 0
914.42 0
914.49 0
914.56 0
914.63 0
914.70 0
914.77 0
914.84 0
914.91 0
914.98 0
915.05 0
915.12 0
915.19 0
915.26 0
915.32 0
915.39 0
915.46 0
915.53 0
915.60 0
915.67 0
915.74 0
915.81 0
915.88 0
915.95 0
916.02 0
916.09 0
916.16 0
916.23 0
916.29 0
916.36 0
916.43 0
916.50 0
916.57 0
916.64 0
916.71 0
916.78 0
916.85 0
916.92 0
916.99 0
917.06 0
917.13 0
917.20 0
917.27 0
917.34 0
917.40 0
917.47 0
917.54 0
917.61 0
917.68 0
917.75 0
917.82 0
917.89 0
917.96 0
918.03 0
918.10 0
918.17 0
918.24 0
918.31 0
918.38 0
918.45 0
918.51 0
918.58 0
918.65 0
918.72 0
918.79 0
918.86 0
918.93 0
919.00 0
919.07 0
919.14 0
919.21 0
919.28 0
919.35 0
919.42 0
919.49 0
919.56 0
919.63 0
919.70 0
919.76 0
919.83 0
919.90 0
919.97 0
920.04 0
920.11 0
920.18 0
920.25 0
920.32 0
920.39 0
920.46 0
920.53 0
920.60 0
920.67 0
920.74 0
920.81 0
920.88 0
920.95 0
921.02 0
921.09 0
921.15 0
921.22 0
921.29 0
921.36 0
921.43 0
921.50 0
921.57 0
921.64 0
921.71 0
921.78 0
921.85 0
921.92 0
921.99 0
922.06 0
922.13 0
922.20 0
922.27 0
922.34 0
922.41 0
922.48 0
922.55 0
922.62 0
922.68 0
922.75 0
922.82 0
922.89 0
922.96 0
923.03 0
923.10 0
923.17 0
923.24 0
923.31 0
923.38 0
923.45 0
923.52 0
923.59 0
923.66 0
923.73 0
923.80 0
923.87 0
923.94 0
924.01 0
924.08 0
924.15 0
924.22 0
924.29 0
924.36 0
924.42 0
924.49 0
924.56 0
924.63 0
924.70 0
924.77 0
924.84 0
924.91 0
924.98 0
925.05 0
925.12 0
925.19 0
925.26 0
925.33 0
925.40 0
925.47 0
925.54 0
925.61 0
925.68 0
925.75 0
925.82 0
925.89 0
925.96 0
926.03 0
926.10 0
926.17 0
926.24 0
926.31 0
926.38 0
926.45 0
926.52 0
926.58 0
926.65 0
926.72 0
926.79 0
926.86 0
926.93 0
927.00 0
927.07 0
927.14 0
927.21 0
927.28 0
927.35 0
927.42 0
927.49 0
927.56 0
927.63 0
927.70 0
927.77 0
927.84 0
927.91 0
927.98 0
928.05 0
928.12 0
928.19 0
928.26 0
928.33 0
928.40 0
928.47 0
928.54 0
928.61 0
928.68 0
928.75 0
928.82 0
928.89 0
928.96 0
929.03 0
929.10 0
929.17 0
929.24 0
929.31 0
929.38 0
929.45 0
929.52 0
929.59 0
929.66 0
929.72 0
929.79 0
929.86 0
929.93 0
930.00 0
930.07 0
930.14 0
930.21 0
930.28 0
930.35 0
930.42 0
930.49 0
930.56 0
930.63 0
930.70 0
930.77 0
930.84 0
930.91 0
930.98 0
931.05 0
931.12 0
931.19 0
931.26 0
931.33 0
931.40 0
931.47 0
931.54 0
931.61 0
931.68 0
931.75 0
931.82 0
931.89 0
931.96 0
932.03 0
932.10 0
932.17 0
932.24 0
932.31 0
932.38 0
932.45 0
932.52 0
932.59 0
932.66 0
932.73 0
932.80 0
932.87 0
932.94 0
933.01 0
933.08 0
933.15 0
933.22 0
933.29 0
933.36 0
933.43 0
933.50 0
933.57 0
933.64 0
933.71 0
933.78 0
933.85 0
933.92 0
933.99 0
934.06 0
934.13 0
934.20 0
934.27 0
934.34 0
934.41 0
934.48 0
934.55 0
934.62 0
934.69 0
934.76 0
934.83 0
934.90 0
934.97 0
935.04 0
935.11 0
935.18 0
935.25 0
935.32 0
935.39 0
935.46 0
935.53 0
935.60 0
935.67 0
935.74 0
935.81 0
935.88 0
935.95 0
936.02 0
936.09 0
936.16 0
936.23 0
936.30 0
936.37 0
936.44 0
936.51 0
936.58 0
936.65 0
936.72 0
936.79 0
936.86 0
936.93 0
937.00 0
937.07 0
937.14 0
937.21 0
937.28 0
937.35 0
937.42 0
937.49 0
937.56 0
937.63 0
937.70 0
937.77 0
937.84 0
937.91 0
937.98 0
938.05 0
938.12 0
938.19 0
938.26 0
938.33 0
938.41 0
938.48 0
938.55 0
938.62 0
938.69 0
938.76 0
938.83 0
938.90 0
938.97 0
939.04 0
939.11 0
939.18 0
939.25 0
939.32 0
939.39 0
939.46 0
939.53 0
939.60 0
939.67 0
939.74 0
939.81 0
939.88 0
939.95 0
940.02 0
940.09 0
940.16 0
940.23 0
940.30 0
940.37 0
940.44 0
940.51 0
940.58 0
940.65 0
940.72 0
940.79 0
940.86 0
940.93 0
941.00 0
941.07 0
941.14 0
941.21 0
941.28 0
941.35 0
941.42 0
941.49 0
941.57 0
941.64 0
941.71 0
941.78 0
941.85 0
941.92 0
941.99 0
942.06 0
942.13 0
942.20 0
942.27 0
942.34 0
942.41 0
942.48 0
942.55 0
942.62 0
942.69 0
942.76 0
942.83 0
942.90 0
942.97 0
943.04 0
943.11 0
943.18 0
943.25 0
943.32 0
943.39 0
943.46 0
943.53 0
943.60 0
943.67 0
943.75 0
943.82 0
943.89 0
943.96 0
944.03 0
944.10 0
944.17 0
944.24 0
944.31 0
944.38 0
944.45 0
944.52 0
944.59 0
944.66 0
944.73 0
944.80 0
944.87 0
944.94 0
945.01 0
945.08 0
945.15 0
945.22 0
945.29 0
945.36 0
945.43 0
945.51 0
945.58 0
945.65 0
945.72 0
945.79 0
945.86 0
945.93 0
946.00 0
946.07 0
946.14 0
946.21 0
946.28 0
946.35 0
946.42 0
946.49 0
946.56 0
946.63 0
946.70 0
946.77 0
946.84 0
946.91 0
946.98 0
947.06 0
947.13 0
947.20 0
947.27 0
947.34 0
947.41 0
947.48 0
947.55 0
947.62 0
947.69 0
947.76 0
947.83 0
947.90 0
947.97 0
948.04 0
948.11 0
948.18 0
948.25 0
948.32 0
948.40 0
948.47 0
948.54 0
948.61 0
948.68 0
948.75 0
948.82 0
948.89 0
948.96 0
949.03 0
949.10 0
949.17 0
949.24 0
949.31 0
949.38 0
949.45 0
949.52 0
949.59 0
949.67 0
949.74 0
949.81 0
949.88 0
949.95 0
950.02 0
950.09 0
950.16 0
950.23 0
950.30 0
950.37 0
950.44 0
950.51 0
950.58 0
950.65 0
950.72 0
950.79 0
950.87 0
950.94 0
951.01 0
951.08 0
951.15 1
951.22 1
951.29 2
951.36 2
951.43 3
951.50 3
951.57 4
951.64 4
951.71 5
951.78 5
951.85 5
951.93 5
952.00 5
952.07 5
952.14 5
952.21 6
952.28 6
952.35 6
952.42 6
952.49 6
952.56 6
952.63 6
952.70 6
952.77 5
952.84 5
952.91 5
952.99 5
953.06 5
953.13 5
953.20 5
953.27 5
953.34 4
953.41 4
953.48 4
953.55 3
953.62 3
953.69 2
953.76 2
953.83 1
953.90 1
953.98 1
954.05 1
954.12 1
954.19 1
954.26 1
954.33 1
954.40 0
954.47 0
954.54 0
954.61 0
954.68 0
954.75 0
954.82 0
954.90 0
954.97 0
955.04 0
955.11 0
955.18 0
955.25 0
955.32 0
955.39 0
955.46 0
955.53 0
955.60 0
955.67 0
955.75 0
955.82 0
955.89 0
955.96 0
956.03 0
956.10 0
956.17 0
956.24 0
956.31 0
956.38 0
956.45 0
956.52 0
956.60 0
956.67 0
956.74 0
956.81 0
956.88 0
956.95 0
957.02 0
957.09 0
957.16 0
957.23 0
957.30 0
957.37 0
957.45 0
957.52 0
957.59 0
957.66 0
957.73 0
957.80 0
957.87 0
957.94 0
958.01 0
958.08 0
958.15 0
958.23 0
958.30 0
958.37 0
958.44 0
958.51 0
958.58 0
958.65 0
958.72 0
958.79 0
958.86 0
958.93 0
959.01 0
959.08 0
959.15 0
959.22 0
959.29 0
959.36 0
959.43 0
959.50 0
959.57 0
959.64 0
959.71 0
959.79 0
959.86 0
959.93 0
960.00 0
960.07 0
960.14 0
960.21 0
960.28 0
960.35 0
960.42 0
960.50 0
960.57 0
960.64 0
960.71 0
960.78 0
960.85 0
960.92 0
960.99 0
961.06 0
961.13 0
961.21 0
961.28 0
961.35 0
961.42 0
961.49 0
961.56 0
961.63 0
961.70 0
961.77 0
961.84 0
961.92 0
961.99 0
962.06 0
962.13 0
962.20 0
962.27 0
962.34 0
962.41 0
962.48 0
962.56 0
962.63 0
962.70 0
962.77 0
962.84 0
962.91 0
962.98 0
963.05 0
963.12 0
963.19 0
963.27 0
963.34 0
963.41 0
963.48 0
963.55 0
963.62 0
963.69 0
963.76 0
963.83 0
963.91 0
963.98 0
964.05 0
964.12 0
964.19 0
964.26 0
964.33 0
964.40 0
964.47 0
964.55 0
964.62 0
964.69 0
964.76 0
964.83 0
964.90 0
964.97 0
965.04 0
965.11 0
965.19 0
965.26 0
965.33 0
965.40 0
965.47 0
965.54 0
965.61 0
965.68 0
965.76 0
965.83 0
965.90 0
965.97 0
966.04 0
966.11 0
966.18 0
966.25 0
966.33 0
966.40 0
966.47 0
966.54 0
966.61 0
966.68 0
966.75 0
966.82 0
966.89 0
966.97 0
967.04 0
967.11 0
967.18 0
967.25 0
967.32 0
967.39 0
967.46 0
967.54 0
967.61 0
967.68 0
967.75 0
967.82 0
967.89 0
967.96 0
968.03 0
968.11 0
968.18 0
968.25 0
968.32 0
968.39 0
968.46 0
968.53 0
968.60 0
968.68 0
968.75 0
968.82 0
968.89 0
968.96 0
969.03 0
969.10 0
969.18 0
969.25 0
969.32 0
969.39 0
969.46 0
969.53 0
969.60 0
969.67 0
969.75 0
969.82 0
969.89 0
969.96 0
970.03 0
970.10 0
970.17 0
970.25 0
970.32 0
970.39 0
970.46 0
970.53 0
970.60 0
970.67 0
970.74 0
970.82 0
970.89 0
970.96 0
971.03 0
971.10 0
971.17 0
971.24 0
971.32 0
971.39 0
971.46 0
971.53 0
971.60 0
971.67 0
971.74 0
971.82 0
971.89 0
971.96 0
972.03 0
972.10 0
972.17 0
972.24 0
972.32 0
972.39 0
972.46 0
972.53 0
972.60 0
972.67 0
972.74 0
972.82 0
972.89 0
972.96 0
973.03 0
973.10 0
973.17 0
973.24 0
973.32 0
973.39 0
973.46 0
973.53 0
973.60 0
973.67 0
973.74 0
973.82 0
973.89 0
973.96 0
974.03 0
974.10 0
974.17 0
974.24 0
974.32 0
974.39 0
974.46 0
974.53 0
974.60 0
974.67 0
974.75 0
974.82 0
974.89 0
974.96 0
975.03 0
975.10 0
975.17 0
975.25 0
975.32 0
975.39 0
975.46 0
975.53 0
975.60 0
975.67 0
975.75 0
975.82 0
975.89 0
975.96 0
976.03 0
976.10 0
976.18 0
976.25 0
976.32 0
976.39 0
976.46 0
976.53 0
976.61 0
976.68 0
976.75 0
976.82 0
976.89 0
976.96 0
977.03 0
977.11 0
977.18 0
977.25 0
977.32 0
977.39 0
977.46 0
977.54 0
977.61 0
977.68 0
977.75 0
977.82 0
977.89 0
977.97 0
978.04 0
978.11 0
978.18 0
978.25 0
978.32 0
978.40 0
978.47 0
978.54 0
978.61 0
978.68 0
978.75 0
978.83 0
978.90 0
978.97 0
979.04 0
979.11 0
979.18 0
979.26 0
979.33 0
979.40 0
979.47 0
979.54 0
979.61 0
979.69 0
979.76 0
979.83 0
979.90 0
979.97 0
980.04 0
980.12 0
980.19 0
980.26 0
980.33 0
980.40 0
980.47 0
980.55 0
980.62 0
980.69 0
980.76 0
980.83 0
980.90 0
980.98 0
981.05 0
981.12 0
981.19 0
981.26 0
981.34 0
981.41 0
981.48 0
981.55 0
981.62 0
981.69 0
981.77 0
981.84 0
981.91 0
981.98 0
982.05 0
982.12 0
982.20 0
982.27 0
982.34 0
982.41 0
982.48 0
982.56 0
982.63 0
982.70 0
982.77 0
982.84 0
982.91 0
982.99 0
983.06 0
983.13 0
983.20 0
983.27 0
983.35 0
983.42 0
983.49 0
983.56 0
983.63 0
983.70 0
983.78 0
983.85 0
983.92 0
983.99 0
984.06 0
984.14 0
984.21 0
984.28 0
984.35 0
984.42 0
984.49 0
984.57 0
984.64 0
984.71 0
984.78 0
984.85 0
984.93 0
985.00 0
985.07 0
985.14 0
985.21 0
985.29 0
985.36 0
985.43 0
985.50 0
985.57 0
985.65 0
985.72 0
985.79 0
985.86 0
985.93 0
986.00 0
986.08 0
986.15 0
986.22 0
986.29 0
986.36 0
986.44 0
986.51 0
986.58 0
986.65 0
986.72 0
986.80 0
986.87 0
986.94 0
987.01 0
987.08 0
987.16 0
987.23 0
987.30 0
987.37 0
987.44 0
987.52 0
987.59 0
987.66 0
987.73 0
987.80 0
987.88 0
987.95 0
988.02 0
988.09 0
988.16 0
988.24 0
988.31 0
988.38 0
988.45 0
988.52 0
988.60 0
988.67 0
988.74 0
988.81 0
988.88 0
988.96 0
989.03 0
989.10 0
989.17 0
989.24 0
989.32 0
989.39 0
989.46 0
989.53 0
989.60 0
989.68 0
989.75 0
989.82 0
989.89 0
989.96 0
990.04 0
990.11 0
990.18 0
990.25 0
990.32 0
990.40 0
990.47 0
990.54 0
990.61 0
990.69 0
990.76 0
990.83 0
990.90 0
990.97 0
991.05 0
991.12 0
991.19 0
991.26 0
991.33 0
991.41 0
991.48 0
991.55 0
991.62 0
991.70 0
991.77 0
991.84 0
991.91 0
991.98 0
992.06 0
992.13 0
992.20 0
992.27 0
992.34 0
992.42 0
992.49 0
992.56 0
992.63 0
992.71 1
992.78 1
992.85 1
992.92 1
992.99 1
993.07 2
993.14 2
993.21 2
993.28 2
993.35 2
993.43 2
993.50 1
993.57 1
993.64 2
993.72 2
993.79 2
993.86 2
993.93 3
994.00 3
994.08 3
994.15 4
994.22 4
994.29 4
994.37 4
994.44 3
994.51 3
994.58 3
994.65 3
994.73 3
994.80 3
994.87 3
994.94 3
995.02 3
995.09 3
995.16 3
995.23 3
995.30 2
995.38 2
995.45 2
995.52 2
995.59 2
995.67 2
995.74 2
995.81 2
995.88 2
995.96 2
996.03 2
996.10 2
996.17 2
996.24 2
996.32 2
996.39 2
996.46 2
996.53 2
996.61 1
996.68 1
996.75 1
996.82 1
996.90 0
996.97 0
997.04 0
997.11 0
997.18 0
997.26 0
997.33 0
997.40 0
997.47 0
997.55 0
997.62 0
997.69 0
997.76 0
997.84 0
997.91 0
997.98 0
998.05 0
998.13 1
998.20 1
998.27 1
998.34 1
998.41 1
998.49 1
998.56 1
998.63 1
998.70 1
998.78 0
998.85 0
998.92 0
998.99 0
999.07 0
999.14 0
999.21 0
999.28 0
999.36 0
999.43 0
999.50 0
999.57 0
999.65 0
999.72 0
999.79 0
999.86 0
999.94 0
1000.01 0
1000.08 0
1000.15 0
1000.22 0
1000.30 0
1000.37 0
1000.44 0
1000.51 0
1000.59 0
1000.66 0
1000.73 0
1000.80 0
1000.88 0
1000.95 0
1001.02 0
1001.09 0
1001.17 0
1001.24 0
1001.31 0
1001.38 0
1001.46 0
1001.53 0
1001.60 0
1001.67 0
1001.75 0
1001.82 0
1001.89 0
1001.96 0
1002.04 0
1002.11 0
1002.18 0
1002.25 0
1002.33 0
1002.40 0
1002.47 0
1002.54 0
1002.62 0
1002.69 0
1002.76 0
1002.83 0
1002.91 0
1002.98 0
1003.05 0
1003.12 0
1003.20 0
1003.27 0
1003.34 0
1003.41 0
1003.49 0
1003.56 0
1003.63 0
1003.70 0
1003.78 0
1003.85 0
1003.92 0
1004.00 0
1004.07 1
1004.14 1
1004.21 1
1004.29 1
1004.36 1
1004.43 1
1004.50 1
1004.58 1
1004.65 0
1004.72 0
1004.79 0
1004.87 0
1004.94 0
1005.01 0
1005.08 1
1005.16 1
1005.23 1
1005.30 1
1005.37 1
1005.45 1
1005.52 1
1005.59 1
1005.67 1
1005.74 1
1005.81 1
1005.88 1
1005.96 1
1006.03 1
1006.10 1
1006.17 1
1006.25 1
1006.32 0
1006.39 0
1006.46 0
1006.54 0
1006.61 0
1006.68 0
1006.76 0
1006.83 0
1006.90 1
1006.97 1
1007.05 1
1007.12 1
1007.19 1
1007.26 1
1007.34 1
1007.41 1
1007.48 0
1007.55 0
1007.63 0
1007.70 1
1007.77 1
1007.85 1
1007.92 1
1007.99 1
1008.06 1
1008.14 1
1008.21 1
1008.28 1
1008.35 1
1008.43 0
1008.50 0
1008.57 0
1008.65 0
1008.72 1
1008.79 1
1008.86 1
1008.94 1
1009.01 1
1009.08 1
1009.15 1
1009.23 1
1009.30 1
1009.37 1
1009.45 1
1009.52 1
1009.59 1
1009.66 1
1009.74 1
1009.81 0
1009.88 0
1009.96 0
1010.03 0
1010.10 0
1010.17 0
1010.25 0
1010.32 0
1010.39 0
1010.47 0
1010.54 0
1010.61 0
1010.68 0
1010.76 0
1010.83 0
1010.90 0
1010.97 0
1011.05 0
1011.12 0
1011.19 0
1011.27 0
1011.34 0
1011.41 0
1011.48 0
1011.56 0
1011.63 0
1011.70 0
1011.78 0
1011.85 0
1011.92 0
1011.99 0
1012.07 0
1012.14 0
1012.21 0
1012.29 0
1012.36 0
1012.43 0
1012.50 0
1012.58 0
1012.65 0
1012.72 0
1012.80 0
1012.87 0
1012.94 0
1013.02 0
1013.09 0
1013.16 0
1013.23 0
1013.31 0
1013.38 0
1013.45 0
1013.53 0
1013.60 1
1013.67 1
1013.74 1
1013.82 1
1013.89 1
1013.96 1
1014.04 1
1014.11 1
1014.18 1
1014.25 1
1014.33 1
1014.40 1
1014.47 1
1014.55 1
1014.62 1
1014.69 1
1014.77 1
1014.84 1
1014.91 1
1014.98 1
1015.06 1
1015.13 1
1015.20 1
1015.28 1
1015.35 1
1015.42 1
1015.50 1
1015.57 1
1015.64 1
1015.71 0
1015.79 0
1015.86 0
1015.93 0
1016.01 1
1016.08 1
1016.15 1
1016.23 1
1016.30 1
1016.37 1
1016.44 1
1016.52 1
1016.59 2
1016.66 2
1016.74 2
1016.81 2
1016.88 2
1016.96 2
1017.03 2
1017.10 1
1017.17 1
1017.25 1
1017.32 1
1017.39 1
1017.47 1
1017.54 1
1017.61 1
1017.69 2
1017.76 2
1017.83 1
1017.91 1
1017.98 1
1018.05 1
1018.12 1
1018.20 1
1018.27 1
1018.34 2
1018.42 2
1018.49 1
1018.56 1
1018.64 1
1018.71 1
1018.78 1
1018.86 1
1018.93 1
1019.00 1
1019.08 1
1019.15 1
1019.22 1
1019.29 0
1019.37 0
1019.44 0
1019.51 0
1019.59 0
1019.66 0
1019.73 0
1019.81 0
1019.88 0
1019.95 0
1020.03 1
1020.10 1
1020.17 1
1020.25 1
1020.32 1
1020.39 1
1020.46 1
1020.54 1
1020.61 1
1020.68 1
1020.76 1
1020.83 1
1020.90 1
1020.98 2
1021.05 2
1021.12 2
1021.20 2
1021.27 1
1021.34 1
1021.42 1
1021.49 1
1021.56 1
1021.64 1
1021.71 1
1021.78 1
1021.86 1
1021.93 1
1022.00 1
1022.08 1
1022.15 1
1022.22 1
1022.30 1
1022.37 1
1022.44 1
1022.51 1
1022.59 1
1022.66 1
1022.73 1
1022.81 1
1022.88 1
1022.95 1
1023.03 1
1023.10 1
1023.17 1
1023.25 1
1023.32 1
1023.39 1
1023.47 1
1023.54 1
1023.61 1
1023.69 1
1023.76 1
1023.83 1
1023.91 1
1023.98 1
1024.05 1
1024.13 1
1024.20 1
1024.27 1
1024.35 0
1024.42 0
1024.49 0
1024.57 0
1024.64 0
1024.71 0
1024.79 0
1024.86 0
1024.93 0
1025.01 0
1025.08 0
1025.15 0
1025.23 0
1025.30 0
1025.37 0
1025.45 0
1025.52 0
1025.59 0
1025.67 0
1025.74 1
1025.81 1
1025.89 1
1025.96 1
1026.03 1
1026.11 1
1026.18 1
1026.25 0
1026.33 0
1026.40 0
1026.47 0
1026.55 0
1026.62 0
1026.69 0
1026.77 0
1026.84 0
1026.91 0
1026.99 0
1027.06 0
1027.13 0
1027.21 0
1027.28 1
1027.35 1
1027.43 1
1027.50 1
1027.57 1
1027.65 1
1027.72 1
1027.80 1
1027.87 1
1027.94 0
1028.02 0
1028.09 0
1028.16 0
1028.24 0
1028.31 0
1028.38 0
1028.46 0
1028.53 0
1028.60 0
1028.68 0
1028.75 0
1028.82 0
1028.90 0
1028.97 0
1029.04 0
1029.12 0
1029.19 0
1029.26 0
1029.34 0
1029.41 0
1029.48 0
1029.56 0
1029.63 0
1029.71 0
1029.78 0
1029.85 0
1029.93 0
1030.00 0
1030.07 0
1030.15 0
1030.22 0
1030.29 0
1030.37 0
1030.44 0
1030.51 1
1030.59 1
1030.66 1
1030.73 1
1030.81 1
1030.88 1
1030.96 1
1031.03 1
1031.10 0
1031.18 0
1031.25 0
1031.32 0
1031.40 0
1031.47 0
1031.54 1
1031.62 1
1031.69 2
1031.76 2
1031.84 3
1031.91 3
1031.99 3
1032.06 3
1032.13 3
1032.21 2
1032.28 2
1032.35 1
1032.43 1
1032.50 0
1032.57 0
1032.65 0
1032.72 0
1032.79 1
1032.87 1
1032.94 2
1033.02 2
1033.09 2
1033.16 2
1033.24 2
1033.31 2
1033.38 3
1033.46 3
1033.53 3
1033.60 3
1033.68 4
1033.75 4
1033.83 3
1033.90 3
1033.97 3
1034.05 3
1034.12 3
1034.19 3
1034.27 4
1034.34 4
1034.41 4
1034.49 5
1034.56 5
1034.64 5
1034.71 5
1034.78 4
1034.86 4
1034.93 4
1035.00 4
1035.08 4
1035.15 4
1035.23 4
1035.30 4
1035.37 4
1035.45 4
1035.52 4
1035.59 4
1035.67 3
1035.74 3
1035.82 2
1035.89 2
1035.96 2
1036.04 1
1036.11 2
1036.18 2
1036.26 2
1036.33 2
1036.40 2
1036.48 2
1036.55 3
1036.63 3
1036.70 3
1036.77 4
1036.85 4
1036.92 4
1036.99 4
1037.07 4
1037.14 4
1037.22 3
1037.29 3
1037.36 2
1037.44 2
1037.51 1
1037.59 1
1037.66 1
1037.73 1
1037.81 1
1037.88 1
1037.95 2
1038.03 2
1038.10 3
1038.18 3
1038.25 3
1038.32 3
1038.40 3
1038.47 3
1038.54 2
1038.62 2
1038.69 2
1038.77 1
1038.84 1
1038.91 1
1038.99 0
1039.06 0
1039.14 0
1039.21 0
1039.28 0
1039.36 0
1039.43 0
1039.50 0
1039.58 0
1039.65 0
1039.73 0
1039.80 0
1039.87 1
1039.95 1
1040.02 1
1040.10 2
1040.17 2
1040.24 3
1040.32 3
1040.39 3
1040.46 3
1040.54 2
1040.61 1
1040.69 1
1040.76 0
1040.83 0
1040.91 0
1040.98 0
1041.06 0
1041.13 0
1041.20 0
1041.28 0
1041.35 0
1041.43 0
1041.50 0
1041.57 0
1041.65 0
1041.72 0
1041.80 0
1041.87 0
1041.94 0
1042.02 1
1042.09 1
1042.16 1
1042.24 1
1042.31 1
1042.39 1
1042.46 1
1042.53 0
1042.61 0
1042.68 0
1042.76 0
1042.83 0
1042.90 0
1042.98 0
1043.05 0
1043.13 0
1043.20 0
1043.27 1
1043.35 1
1043.42 1
1043.50 2
1043.57 2
1043.64 3
1043.72 3
1043.79 3
1043.87 3
1043.94 3
1044.01 2
1044.09 2
1044.16 2
1044.24 1
1044.31 1
1044.38 0
1044.46 0
1044.53 0
1044.61 0
1044.68 0
1044.75 0
1044.83 0
1044.90 0
1044.98 1
1045.05 1
1045.12 1
1045.20 1
1045.27 2
1045.35 2
1045.42 2
1045.49 1
1045.57 1
1045.64 1
1045.72 1
1045.79 1
1045.87 1
1045.94 1
1046.01 2
1046.09 2
1046.16 3
1046.24 3
1046.31 3
1046.38 4
1046.46 4
1046.53 4
1046.61 4
1046.68 4
1046.75 4
1046.83 4
1046.90 3
1046.98 3
1047.05 2
1047.13 2
1047.20 2
1047.27 2
1047.35 2
1047.42 2
1047.50 2
1047.57 2
1047.64 2
1047.72 3
1047.79 3
1047.87 3
1047.94 3
1048.01 3
1048.09 2
1048.16 2
1048.24 2
1048.31 1
1048.39 1
1048.46 1
1048.53 0
1048.61 0
1048.68 0
1048.76 0
1048.83 0
1048.90 0
1048.98 0
1049.05 0
1049.13 0
1049.20 0
1049.28 0
1049.35 0
1049.42 0
1049.50 1
1049.57 1
1049.65 1
1049.72 2
1049.80 2
1049.87 3
1049.94 3
1050.02 3
1050.09 3
1050.17 3
1050.24 3
1050.31 2
1050.39 2
1050.46 2
1050.54 3
1050.61 3
1050.69 3
1050.76 4
1050.83 4
1050.91 4
1050.98 3
1051.06 3
1051.13 2
1051.21 1
1051.28 1
1051.35 0
1051.43 0
1051.50 1
1051.58 1
1051.65 2
1051.73 3
1051.80 4
1051.87 4
1051.95 5
1052.02 6
1052.10 6
1052.17 7
1052.25 7
1052.32 6
1052.39 6
1052.47 6
1052.54 5
1052.62 5
1052.69 4
1052.77 4
1052.84 4
1052.91 4
1052.99 5
1053.06 6
1053.14 6
1053.21 6
1053.29 6
1053.36 6
1053.43 5
1053.51 4
1053.58 4
1053.66 3
1053.73 2
1053.81 2
1053.88 2
1053.96 2
1054.03 2
1054.10 2
1054.18 2
1054.25 2
1054.33 2
1054.40 2
1054.48 3
1054.55 3
1054.62 3
1054.70 3
1054.77 3
1054.85 3
1054.92 3
1055.00 2
1055.07 2
1055.15 3
1055.22 3
1055.29 3
1055.37 3
1055.44 3
1055.52 3
1055.59 3
1055.67 3
1055.74 3
1055.82 3
1055.89 4
1055.96 4
1056.04 4
1056.11 4
1056.19 4
1056.26 3
1056.34 3
1056.41 2
1056.49 1
1056.56 1
1056.63 1
1056.71 1
1056.78 1
1056.86 1
1056.93 1
1057.01 1
1057.08 0
1057.16 0
1057.23 0
1057.30 0
1057.38 0
1057.45 1
1057.53 2
1057.60 2
1057.68 3
1057.75 4
1057.83 5
1057.90 5
1057.97 5
1058.05 5
1058.12 5
1058.20 5
1058.27 5
1058.35 5
1058.42 4
1058.50 4
1058.57 4
1058.65 4
1058.72 4
1058.79 4
1058.87 4
1058.94 4
1059.02 4
1059.09 3
1059.17 3
1059.24 3
1059.32 2
1059.39 3
1059.47 3
1059.54 3
1059.61 4
1059.69 4
1059.76 3
1059.84 3
1059.91 2
1059.99 2
1060.06 1
1060.14 1
1060.21 1
1060.29 1
1060.36 1
1060.43 1
1060.51 2
1060.58 2
1060.66 2
1060.73 3
1060.81 3
1060.88 3
1060.96 3
1061.03 3
1061.11 3
1061.18 2
1061.26 2
1061.33 3
1061.40 3
1061.48 3
1061.55 3
1061.63 3
1061.70 3
1061.78 3
1061.85 3
1061.93 3
1062.00 2
1062.08 2
1062.15 1
1062.23 1
1062.30 1
1062.38 0
1062.45 0
1062.52 0
1062.60 0
1062.67 0
1062.75 0
1062.82 0
1062.90 0
1062.97 0
1063.05 0
1063.12 0
1063.20 0
1063.27 0
1063.35 0
1063.42 1
1063.50 1
1063.57 2
1063.64 3
1063.72 4
1063.79 5
1063.87 6
1063.94 7
1064.02 7
1064.09 7
1064.17 7
1064.24 6
1064.32 5
1064.39 5
1064.47 4
1064.54 3
1064.62 2
1064.69 2
1064.77 1
1064.84 1
1064.92 0
1064.99 0
1065.06 0
1065.14 0
1065.21 0
1065.29 1
1065.36 1
1065.44 2
1065.51 2
1065.59 2
1065.66 2
1065.74 3
1065.81 3
1065.89 3
1065.96 3
1066.04 3
1066.11 2
1066.19 2
1066.26 2
1066.34 3
1066.41 4
1066.49 5
1066.56 6
1066.64 7
1066.71 9
1066.78 9
1066.86 10
1066.93 9
1067.01 9
1067.08 8
1067.16 7
1067.23 6
1067.31 6
1067.38 6
1067.46 6
1067.53 6
1067.61 5
1067.68 5
1067.76 4
1067.83 4
1067.91 3
1067.98 3
1068.06 3
1068.13 2
1068.21 2
1068.28 3
1068.36 3
1068.43 3
1068.51 4
1068.58 4
1068.66 4
1068.73 5
1068.81 5
1068.88 6
1068.96 6
1069.03 7
1069.11 7
1069.18 6
1069.26 6
1069.33 5
1069.40 5
1069.48 4
1069.55 3
1069.63 3
1069.70 3
1069.78 2
1069.85 2
1069.93 3
1070.00 3
1070.08 3
1070.15 3
1070.23 3
1070.30 4
1070.38 5
1070.45 6
1070.53 7
1070.60 7
1070.68 7
1070.75 7
1070.83 6
1070.90 5
1070.98 5
1071.05 4
1071.13 3
1071.20 3
1071.28 2
1071.35 2
1071.43 2
1071.50 2
1071.58 3
1071.65 3
1071.73 4
1071.80 4
1071.88 5
1071.95 5
1072.03 5
1072.10 5
1072.18 5
1072.25 4
1072.33 4
1072.40 4
1072.48 3
1072.55 3
1072.63 3
1072.70 4
1072.78 4
1072.85 4
1072.93 4
1073.00 5
1073.08 4
1073.15 4
1073.23 4
1073.30 3
1073.38 3
1073.45 3
1073.53 3
1073.60 3
1073.68 3
1073.75 3
1073.83 3
1073.90 2
1073.98 2
1074.05 1
1074.13 1
1074.20 0
1074.28 0
1074.35 0
1074.43 1
1074.50 1
1074.58 1
1074.65 1
1074.73 1
1074.80 0
1074.88 0
1074.96 0
1075.03 0
1075.11 0
1075.18 0
1075.26 0
1075.33 0
1075.41 1
1075.48 2
1075.56 3
1075.63 4
1075.71 5
1075.78 5
1075.86 5
1075.93 5
1076.01 5
1076.08 5
1076.16 4
1076.23 4
1076.31 4
1076.38 4
1076.46 4
1076.53 4
1076.61 4
1076.68 4
1076.76 5
1076.83 5
1076.91 5
1076.98 5
1077.06 4
1077.13 3
1077.21 2
1077.28 2
1077.36 2
1077.43 2
1077.51 3
1077.59 4
1077.66 5
1077.74 6
1077.81 6
1077.89 6
1077.96 5
1078.04 4
1078.11 3
1078.19 2
1078.26 2
1078.34 2
1078.41 3
1078.49 4
1078.56 4
1078.64 4
1078.71 4
1078.79 4
1078.86 4
1078.94 4
1079.01 4
1079.09 5
1079.16 6
1079.24 7
1079.32 8
1079.39 9
1079.47 9
1079.54 9
1079.62 8
1079.69 8
1079.77 8
1079.84 7
1079.92 8
1079.99 8
1080.07 8
1080.14 9
1080.22 9
1080.29 9
1080.37 9
1080.44 8
1080.52 8
1080.60 7
1080.67 7
1080.75 6
1080.82 6
1080.90 6
1080.97 6
1081.05 6
1081.12 6
1081.20 6
1081.27 6
1081.35 5
1081.42 5
1081.50 5
1081.57 5
1081.65 5
1081.72 5
1081.80 6
1081.88 7
1081.95 7
1082.03 8
1082.10 9
1082.18 9
1082.25 10
1082.33 10
1082.40 10
1082.48 10
1082.55 9
1082.63 9
1082.70 8
1082.78 7
1082.86 6
1082.93 5
1083.01 4
1083.08 3
1083.16 2
1083.23 2
1083.31 2
1083.38 3
1083.46 4
1083.53 5
1083.61 6
1083.68 6
1083.76 7
1083.84 6
1083.91 6
1083.99 4
1084.06 3
1084.14 2
1084.21 0
1084.29 0
1084.36 0
1084.44 0
1084.51 0
1084.59 0
1084.67 0
1084.74 0
1084.82 0
1084.89 0
1084.97 1
1085.04 2
1085.12 2
1085.19 2
1085.27 2
1085.34 2
1085.42 1
1085.50 1
1085.57 1
1085.65 1
1085.72 2
1085.80 2
1085.87 3
1085.95 3
1086.02 4
1086.10 4
1086.17 4
1086.25 5
1086.33 5
1086.40 5
1086.48 4
1086.55 3
1086.63 2
1086.70 2
1086.78 1
1086.85 0
1086.93 1
1087.01 1
1087.08 1
1087.16 2
1087.23 2
1087.31 2
1087.38 2
1087.46 2
1087.53 1
1087.61 1
1087.68 0
1087.76 0
1087.84 0
1087.91 0
1087.99 0
1088.06 1
1088.14 2
1088.21 3
1088.29 4
1088.36 4
1088.44 5
1088.52 5
1088.59 5
1088.67 5
1088.74 5
1088.82 4
1088.89 4
1088.97 3
1089.05 2
1089.12 1
1089.20 0
1089.27 0
1089.35 0
1089.42 1
1089.50 1
1089.57 2
1089.65 3
1089.73 3
1089.80 4
1089.88 4
1089.95 4
1090.03 5
1090.10 6
1090.18 7
1090.25 8
1090.33 9
1090.41 10
1090.48 11
1090.56 12
1090.63 12
1090.71 12
1090.78 12
1090.86 12
1090.94 12
1091.01 11
1091.09 11
1091.16 11
1091.24 10
1091.31 10
1091.39 9
1091.47 9
1091.54 8
1091.62 7
1091.69 6
1091.77 6
1091.84 5
1091.92 5
1092.00 6
1092.07 6
1092.15 6
1092.22 7
1092.30 8
1092.37 9
1092.45 11
1092.53 12
1092.60 14
1092.68 15
1092.75 16
1092.83 16
1092.90 16
1092.98 16
1093.06 15
1093.13 15
1093.21 16
1093.28 17
1093.36 18
1093.43 18
1093.51 18
1093.59 17
1093.66 16
1093.74 14
1093.81 12
1093.89 11
1093.96 9
1094.04 8
1094.12 8
1094.19 7
1094.27 7
1094.34 6
1094.42 6
1094.49 6
1094.57 6
1094.65 6
1094.72 6
1094.80 5
1094.87 5
1094.95 5
1095.03 5
1095.10 4
1095.18 4
1095.25 4
1095.33 3
1095.40 3
1095.48 3
1095.56 3
1095.63 3
1095.71 3
1095.78 3
1095.86 3
1095.93 3
1096.01 2
1096.09 2
1096.16 1
1096.24 1
1096.31 1
1096.39 1
1096.47 2
1096.54 4
1096.62 5
1096.69 7
1096.77 9
1096.85 10
1096.92 11
1097.00 11
1097.07 11
1097.15 11
1097.22 11
1097.30 11
1097.38 10
1097.45 10
1097.53 11
1097.60 11
1097.68 11
1097.76 11
1097.83 11
1097.91 11
1097.98 11
1098.06 11
1098.14 11
1098.21 12
1098.29 12
1098.36 13
1098.44 13
1098.51 14
1098.59 14
1098.67 14
1098.74 14
1098.82 13
1098.89 12
1098.97 11
1099.05 9
1099.12 8
1099.20 6
1099.27 4
1099.35 3
1099.43 2
1099.50 0
1099.58 0
1099.65 0
1099.73 0
1099.81 0
1099.88 0
1099.96 0
1100.03 0
1100.11 1
1100.19 3
1100.26 6
1100.34 8
1100.41 10
1100.49 11
1100.57 13
1100.64 13
1100.72 14
1100.79 14
1100.87 14
1100.95 14
1101.02 14
1101.10 14
1101.17 14
1101.25 14
1101.33 13
1101.40 13
1101.48 13
1101.55 13
1101.63 13
1101.71 13
1101.78 13
1101.86 13
1101.93 13
1102.01 12
1102.09 11
1102.16 10
1102.24 8
1102.31 7
1102.39 5
1102.47 4
1102.54 3
1102.62 2
1102.69 1
1102.77 0
1102.85 0
1102.92 0
1103.00 0
1103.07 0
1103.15 0
1103.23 0
1103.30 0
1103.38 1
1103.46 3
1103.53 4
1103.61 4
1103.68 4
1103.76 3
1103.84 2
1103.91 1
1103.99 0
1104.06 0
1104.14 0
1104.22 1
1104.29 2
1104.37 3
1104.44 4
1104.52 5
1104.60 6
1104.67 7
1104.75 8
1104.83 8
1104.90 8
1104.98 8
1105.05 6
1105.13 4
1105.21 2
1105.28 0
1105.36 0
1105.43 0
1105.51 0
1105.59 0
1105.66 0
1105.74 0
1105.82 0
1105.89 1
1105.97 4
1106.04 5
1106.12 6
1106.20 7
1106.27 6
1106.35 6
1106.42 5
1106.50 5
1106.58 5
1106.65 6
1106.73 7
1106.81 8
1106.88 9
1106.96 10
1107.03 10
1107.11 10
1107.19 10
1107.26 10
1107.34 10
1107.42 10
1107.49 10
1107.57 10
1107.64 10
1107.72 10
1107.80 10
1107.87 10
1107.95 10
1108.03 9
1108.10 10
1108.18 10
1108.25 11
1108.33 13
1108.41 15
1108.48 16
1108.56 18
1108.64 19
1108.71 19
1108.79 19
1108.86 19
1108.94 18
1109.02 17
1109.09 16
1109.17 16
1109.25 16
1109.32 18
1109.40 19
1109.47 20
1109.55 21
1109.63 22
1109.70 23
1109.78 23
1109.86 23
1109.93 24
1110.01 24
1110.09 25
1110.16 26
1110.24 26
1110.31 26
1110.39 26
1110.47 25
1110.54 24
1110.62 23
1110.70 22
1110.77 22
1110.85 22
1110.92 22
1111.00 22
1111.08 21
1111.15 21
1111.23 20
1111.31 20
1111.38 19
1111.46 17
1111.54 16
1111.61 16
1111.69 15
1111.76 15
1111.84 15
1111.92 16
1111.99 16
1112.07 17
1112.15 18
1112.22 19
1112.30 19
1112.38 19
1112.45 19
1112.53 19
1112.61 18
1112.68 17
1112.76 17
1112.83 17
1112.91 17
1112.99 17
1113.06 17
1113.14 16
1113.22 16
1113.29 15
1113.37 14
1113.45 13
1113.52 12
1113.60 11
1113.67 10
1113.75 10
1113.83 10
1113.90 11
1113.98 11
1114.06 12
1114.13 12
1114.21 12
1114.29 13
1114.36 13
1114.44 13
1114.52 12
1114.59 11
1114.67 10
1114.75 9
1114.82 8
1114.90 7
1114.97 7
1115.05 6
1115.13 6
1115.20 7
1115.28 7
1115.36 8
1115.43 9
1115.51 10
1115.59 11
1115.66 12
1115.74 13
1115.82 14
1115.89 16
1115.97 17
1116.05 17
1116.12 18
1116.20 18
1116.28 17
1116.35 17
1116.43 17
1116.51 16
1116.58 16
1116.66 16
1116.73 16
1116.81 15
1116.89 15
1116.96 14
1117.04 13
1117.12 12
1117.19 12
1117.27 11
1117.35 11
1117.42 11
1117.50 12
1117.58 12
1117.65 13
1117.73 13
1117.81 12
1117.88 12
1117.96 10
1118.04 9
1118.11 7
1118.19 6
1118.27 5
1118.34 5
1118.42 5
1118.50 6
1118.57 7
1118.65 8
1118.73 10
1118.80 11
1118.88 13
1118.96 14
1119.03 14
1119.11 14
1119.19 14
1119.26 14
1119.34 13
1119.42 13
1119.49 12
1119.57 11
1119.65 11
1119.72 11
1119.80 12
1119.88 13
1119.95 15
1120.03 16
1120.11 18
1120.18 19
1120.26 20
1120.34 20
1120.41 20
1120.49 20
1120.57 20
1120.64 19
1120.72 18
1120.80 16
1120.87 15
1120.95 13
1121.03 11
1121.10 10
1121.18 8
1121.26 8
1121.33 7
1121.41 8
1121.49 9
1121.56 11
1121.64 13
1121.72 15
1121.79 17
1121.87 19
1121.95 21
1122.02 22
1122.10 23
1122.18 23
1122.25 23
1122.33 23
1122.41 22
1122.48 21
1122.56 21
1122.64 21
1122.71 20
1122.79 20
1122.87 19
1122.94 18
1123.02 17
1123.10 16
1123.17 15
1123.25 14
1123.33 13
1123.40 13
1123.48 12
1123.56 13
1123.63 13
1123.71 14
1123.79 15
1123.87 16
1123.94 17
1124.02 18
1124.10 18
1124.17 17
1124.25 16
1124.33 15
1124.40 13
1124.48 12
1124.56 12
1124.63 11
1124.71 11
1124.79 12
1124.86 12
1124.94 13
1125.02 13
1125.09 13
1125.17 13
1125.25 12
1125.32 11
1125.40 10
1125.48 9
1125.56 9
1125.63 8
1125.71 8
1125.79 7
1125.86 6
1125.94 5
1126.02 4
1126.09 2
1126.17 1
1126.25 0
1126.32 0
1126.40 0
1126.48 0
1126.55 0
1126.63 0
1126.71 1
1126.79 2
1126.86 2
1126.94 2
1127.02 2
1127.09 1
1127.17 1
1127.25 0
1127.32 0
1127.40 0
1127.48 0
1127.55 0
1127.63 2
1127.71 4
1127.79 7
1127.86 9
1127.94 11
1128.02 11
1128.09 12
1128.17 11
1128.25 10
1128.32 8
1128.40 8
1128.48 8
1128.55 8
1128.63 10
1128.71 11
1128.79 13
1128.86 14
1128.94 15
1129.02 15
1129.09 15
1129.17 14
1129.25 13
1129.32 12
1129.40 12
1129.48 11
1129.56 11
1129.63 11
1129.71 11
1129.79 10
1129.86 10
1129.94 10
1130.02 10
1130.09 11
1130.17 12
1130.25 13
1130.33 14
1130.40 15
1130.48 16
1130.56 16
1130.63 16
1130.71 15
1130.79 15
1130.86 14
1130.94 14
1131.02 14
1131.10 15
1131.17 16
1131.25 17
1131.33 18
1131.40 19
1131.48 20
1131.56 20
1131.63 20
1131.71 19
1131.79 18
1131.87 17
1131.94 16
1132.02 14
1132.10 13
1132.17 13
1132.25 13
1132.33 13
1132.41 13
1132.48 13
1132.56 14
1132.64 15
1132.71 16
1132.79 17
1132.87 19
1132.95 20
1133.02 21
1133.10 21
1133.18 22
1133.25 22
1133.33 21
1133.41 21
1133.48 21
1133.56 21
1133.64 21
1133.72 22
1133.79 22
1133.87 21
1133.95 21
1134.02 20
1134.10 19
1134.18 18
1134.26 17
1134.33 17
1134.41 17
1134.49 18
1134.56 19
1134.64 21
1134.72 23
1134.80 24
1134.87 26
1134.95 28
1135.03 29
1135.10 31
1135.18 33
1135.26 34
1135.34 35
1135.41 36
1135.49 36
1135.57 36
1135.65 36
1135.72 37
1135.80 37
1135.88 38
1135.95 38
1136.03 39
1136.11 39
1136.19 40
1136.26 40
1136.34 41
1136.42 42
1136.49 44
1136.57 46
1136.65 49
1136.73 51
1136.80 52
1136.88 53
1136.96 52
1137.04 51
1137.11 50
1137.19 50
1137.27 49
1137.34 49
1137.42 49
1137.50 48
1137.58 48
1137.65 48
1137.73 47
1137.81 46
1137.88 46
1137.96 47
1138.04 49
1138.12 52
1138.19 55
1138.27 58
1138.35 61
1138.43 62
1138.50 63
1138.58 62
1138.66 60
1138.74 58
1138.81 55
1138.89 53
1138.97 51
1139.04 50
1139.12 51
1139.20 53
1139.28 56
1139.35 59
1139.43 63
1139.51 66
1139.59 68
1139.66 67
1139.74 65
1139.82 62
1139.89 57
1139.97 53
1140.05 50
1140.13 47
1140.20 44
1140.28 43
1140.36 41
1140.44 40
1140.51 38
1140.59 37
1140.67 36
1140.75 35
1140.82 35
1140.90 34
1140.98 34
1141.06 34
1141.13 33
1141.21 32
1141.29 31
1141.36 30
1141.44 29
1141.52 28
1141.60 27
1141.67 26
1141.75 24
1141.83 23
1141.91 21
1141.98 18
1142.06 17
1142.14 15
1142.22 14
1142.29 13
1142.37 13
1142.45 13
1142.53 12
1142.60 12
1142.68 11
1142.76 10
1142.84 9
1142.91 8
1142.99 8
1143.07 8
1143.15 9
1143.22 10
1143.30 12
1143.38 13
1143.46 13
1143.53 13
1143.61 13
1143.69 13
1143.77 13
1143.84 14
1143.92 16
1144.00 19
1144.08 22
1144.15 25
1144.23 26
1144.31 27
1144.39 26
1144.46 24
1144.54 22
1144.62 19
1144.70 17
1144.77 15
1144.85 14
1144.93 14
1145.01 13
1145.08 12
1145.16 12
1145.24 11
1145.32 11
1145.39 11
1145.47 11
1145.55 11
1145.63 12
1145.70 12
1145.78 11
1145.86 10
1145.94 9
1146.01 8
1146.09 7
1146.17 6
1146.25 6
1146.32 7
1146.40 9
1146.48 12
1146.56 15
1146.63 19
1146.71 22
1146.79 25
1146.87 27
1146.94 28
1147.02 29
1147.10 30
1147.18 30
1147.25 29
1147.33 28
1147.41 26
1147.49 24
1147.56 22
1147.64 19
1147.72 17
1147.80 14
1147.87 12
1147.95 9
1148.03 7
1148.11 5
1148.19 3
1148.26 2
1148.34 1
1148.42 2
1148.50 3
1148.57 6
1148.65 9
1148.73 12
1148.81 15
1148.88 17
1148.96 17
1149.04 17
1149.12 16
1149.19 15
1149.27 13
1149.35 13
1149.43 13
1149.51 13
1149.58 15
1149.66 17
1149.74 20
1149.82 23
1149.89 26
1149.97 27
1150.05 27
1150.13 26
1150.20 24
1150.28 21
1150.36 19
1150.44 18
1150.52 20
1150.59 23
1150.67 27
1150.75 32
1150.83 37
1150.90 41
1150.98 43
1151.06 45
1151.14 45
1151.21 46
1151.29 47
1151.37 48
1151.45 49
1151.53 50
1151.60 51
1151.68 52
1151.76 52
1151.84 53
1151.91 53
1151.99 54
1152.07 55
1152.15 55
1152.23 55
1152.30 54
1152.38 53
1152.46 52
1152.54 50
1152.61 49
1152.69 49
1152.77 49
1152.85 50
1152.92 51
1153.00 51
1153.08 52
1153.16 52
1153.24 53
1153.31 53
1153.39 52
1153.47 51
1153.55 49
1153.63 47
1153.70 45
1153.78 43
1153.86 41
1153.94 41
1154.01 42
1154.09 44
1154.17 47
1154.25 50
1154.33 54
1154.40 56
1154.48 57
1154.56 57
1154.64 55
1154.71 53
1154.79 50
1154.87 47
1154.95 44
1155.03 42
1155.10 40
1155.18 38
1155.26 36
1155.34 35
1155.42 33
1155.49 32
1155.57 32
1155.65 32
1155.73 32
1155.80 33
1155.88 33
1155.96 33
1156.04 32
1156.12 31
1156.19 29
1156.27 27
1156.35 25
1156.43 24
1156.51 23
1156.58 23
1156.66 22
1156.74 22
1156.82 22
1156.90 22
1156.97 21
1157.05 19
1157.13 18
1157.21 15
1157.28 13
1157.36 10
1157.44 8
1157.52 7
1157.60 6
1157.67 7
1157.75 7
1157.83 8
1157.91 8
1157.99 9
1158.06 10
1158.14 11
1158.22 12
1158.30 13
1158.38 14
1158.45 15
1158.53 17
1158.61 18
1158.69 18
1158.77 18
1158.84 18
1158.92 17
1159.00 16
1159.08 15
1159.16 14
1159.23 13
1159.31 13
1159.39 13
1159.47 14
1159.55 14
1159.62 15
1159.70 17
1159.78 19
1159.86 22
1159.94 25
1160.01 28
1160.09 29
1160.17 29
1160.25 28
1160.33 25
1160.40 22
1160.48 18
1160.56 14
1160.64 12
1160.72 10
1160.79 9
1160.87 10
1160.95 10
1161.03 11
1161.11 11
1161.18 11
1161.26 11
1161.34 11
1161.42 11
1161.50 11
1161.57 11
1161.65 12
1161.73 12
1161.81 13
1161.89 14
1161.97 15
1162.04 16
1162.12 17
1162.20 18
1162.28 19
1162.36 20
1162.43 20
1162.51 20
1162.59 20
1162.67 19
1162.75 18
1162.82 17
1162.90 15
1162.98 13
1163.06 12
1163.14 11
1163.21 11
1163.29 11
1163.37 12
1163.45 13
1163.53 14
1163.61 16
1163.68 17
1163.76 19
1163.84 20
1163.92 21
1164.00 22
1164.07 22
1164.15 22
1164.23 22
1164.31 21
1164.39 20
1164.47 20
1164.54 19
1164.62 19
1164.70 18
1164.78 18
1164.86 17
1164.93 16
1165.01 14
1165.09 11
1165.17 8
1165.25 5
1165.33 2
1165.40 0
1165.48 0
1165.56 0
1165.64 2
1165.72 5
1165.79 9
1165.87 14
1165.95 17
1166.03 20
1166.11 21
1166.19 22
1166.26 21
1166.34 21
1166.42 20
1166.50 20
1166.58 20
1166.66 21
1166.73 22
1166.81 22
1166.89 23
1166.97 24
1167.05 25
1167.12 26
1167.20 26
1167.28 26
1167.36 26
1167.44 26
1167.52 25
1167.59 24
1167.67 23
1167.75 22
1167.83 21
1167.91 20
1167.99 18
1168.06 16
1168.14 14
1168.22 11
1168.30 8
1168.38 6
1168.46 5
1168.53 4
1168.61 5
1168.69 5
1168.77 6
1168.85 7
1168.93 9
1169.00 10
1169.08 12
1169.16 13
1169.24 15
1169.32 17
1169.40 18
1169.47 20
1169.55 21
1169.63 22
1169.71 23
1169.79 23
1169.87 24
1169.94 25
1170.02 27
1170.10 30
1170.18 33
1170.26 36
1170.34 40
1170.41 43
1170.49 46
1170.57 48
1170.65 49
1170.73 48
1170.81 47
1170.88 44
1170.96 41
1171.04 37
1171.12 33
1171.20 30
1171.28 26
1171.35 24
1171.43 22
1171.51 21
1171.59 20
1171.67 20
1171.75 20
1171.82 19
1171.90 19
1171.98 19
1172.06 18
1172.14 19
1172.22 20
1172.30 22
1172.37 24
1172.45 27
1172.53 30
1172.61 33
1172.69 36
1172.77 38
1172.84 39
1172.92 40
1173.00 40
1173.08 39
1173.16 37
1173.24 35
1173.32 32
1173.39 28
1173.47 24
1173.55 21
1173.63 18
1173.71 16
1173.79 15
1173.86 14
1173.94 14
1174.02 14
1174.10 13
1174.18 12
1174.26 12
1174.34 11
1174.41 10
1174.49 11
1174.57 12
1174.65 14
1174.73 17
1174.81 20
1174.89 23
1174.96 24
1175.04 24
1175.12 23
1175.20 20
1175.28 17
1175.36 14
1175.43 12
1175.51 11
1175.59 10
1175.67 10
1175.75 10
1175.83 10
1175.91 9
1175.98 8
1176.06 7
1176.14 7
1176.22 8
1176.30 10
1176.38 13
1176.46 15
1176.53 17
1176.61 19
1176.69 20
1176.77 20
1176.85 20
1176.93 21
1177.01 21
1177.08 22
1177.16 24
1177.24 25
1177.32 27
1177.40 28
1177.48 29
1177.56 30
1177.63 31
1177.71 31
1177.79 30
1177.87 30
1177.95 29
1178.03 28
1178.11 27
1178.19 26
1178.26 25
1178.34 24
1178.42 23
1178.50 21
1178.58 19
1178.66 18
1178.74 16
1178.81 13
1178.89 11
1178.97 9
1179.05 8
1179.13 7
1179.21 7
1179.29 8
1179.36 10
1179.44 13
1179.52 16
1179.60 18
1179.68 20
1179.76 20
1179.84 20
1179.92 19
1179.99 17
1180.07 15
1180.15 14
1180.23 13
1180.31 13
1180.39 13
1180.47 13
1180.55 13
1180.62 13
1180.70 13
1180.78 13
1180.86 13
1180.94 14
1181.02 15
1181.10 16
1181.17 18
1181.25 20
1181.33 22
1181.41 24
1181.49 25
1181.57 26
1181.65 26
1181.73 25
1181.80 24
1181.88 23
1181.96 21
1182.04 20
1182.12 18
1182.20 17
1182.28 16
1182.36 15
1182.43 15
1182.51 15
1182.59 15
1182.67 15
1182.75 14
1182.83 12
1182.91 10
1182.99 8
1183.07 6
1183.14 4
1183.22 3
1183.30 1
1183.38 0
1183.46 0
1183.54 0
1183.62 0
1183.70 0
1183.77 0
1183.85 0
1183.93 0
1184.01 0
1184.09 0
1184.17 0
1184.25 0
1184.33 0
1184.40 2
1184.48 3
1184.56 6
1184.64 8
1184.72 11
1184.80 12
1184.88 13
1184.96 14
1185.04 14
1185.11 14
1185.19 14
1185.27 14
1185.35 14
1185.43 13
1185.51 13
1185.59 11
1185.67 10
1185.75 9
1185.82 9
1185.90 9
1185.98 10
1186.06 11
1186.14 12
1186.22 13
1186.30 14
1186.38 15
1186.46 15
1186.53 16
1186.61 17
1186.69 17
1186.77 19
1186.85 20
1186.93 22
1187.01 23
1187.09 25
1187.17 26
1187.24 26
1187.32 26
1187.40 25
1187.48 24
1187.56 23
1187.64 22
1187.72 21
1187.80 22
1187.88 22
1187.96 24
1188.03 25
1188.11 25
1188.19 26
1188.27 25
1188.35 25
1188.43 24
1188.51 24
1188.59 25
1188.67 25
1188.74 26
1188.82 26
1188.90 25
1188.98 23
1189.06 21
1189.14 19
1189.22 17
1189.30 15
1189.38 13
1189.46 12
1189.53 11
1189.61 9
1189.69 7
1189.77 4
1189.85 2
1189.93 0
1190.01 0
1190.09 0
1190.17 0
1190.25 0
1190.33 0
1190.40 0
1190.48 0
1190.56 0
1190.64 0
1190.72 1
1190.80 3
1190.88 7
1190.96 11
1191.04 15
1191.12 20
1191.19 23
1191.27 26
1191.35 28
1191.43 30
1191.51 30
1191.59 30
1191.67 30
1191.75 29
1191.83 28
1191.91 27
1191.99 25
1192.06 22
1192.14 21
1192.22 19
1192.30 19
1192.38 20
1192.46 22
1192.54 25
1192.62 29
1192.70 32
1192.78 35
1192.86 36
1192.93 37
1193.01 37
1193.09 36
1193.17 34
1193.25 31
1193.33 28
1193.41 25
1193.49 23
1193.57 23
1193.65 23
1193.73 25
1193.81 28
1193.88 31
1193.96 35
1194.04 38
1194.12 40
1194.20 41
1194.28 43
1194.36 44
1194.44 46
1194.52 48
1194.60 50
1194.68 52
1194.76 54
1194.83 54
1194.91 54
1194.99 52
1195.07 50
1195.15 48
1195.23 47
1195.31 47
1195.39 48
1195.47 51
1195.55 54
1195.63 56
1195.71 58
1195.78 60
1195.86 60
1195.94 59
1196.02 57
1196.10 56
1196.18 54
1196.26 53
1196.34 53
1196.42 52
1196.50 52
1196.58 51
1196.66 50
1196.74 48
1196.81 46
1196.89 44
1196.97 41
1197.05 39
1197.13 37
1197.21 35
1197.29 33
1197.37 32
1197.45 31
1197.53 30
1197.61 30
1197.69 30
1197.77 30
1197.85 30
1197.92 29
1198.00 29
1198.08 28
1198.16 28
1198.24 29
1198.32 32
1198.40 36
1198.48 40
1198.56 46
1198.64 51
1198.72 55
1198.80 57
1198.88 58
1198.96 57
1199.03 55
1199.11 53
1199.19 50
1199.27 47
1199.35 44
1199.43 41
1199.51 39
1199.59 37
1199.67 35
1199.75 33
1199.83 31
1199.91 28
1199.99 24
1200.07 20
1200.15 16
1200.22 13
1200.30 11
1200.38 11
1200.46 13
1200.54 17
1200.62 22
1200.70 27
1200.78 32
1200.86 37
1200.94 40
1201.02 42
1201.10 43
1201.18 43
1201.26 42
1201.34 42
1201.42 41
1201.49 42
1201.57 42
1201.65 43
1201.73 44
1201.81 43
1201.89 41
1201.97 39
1202.05 35
1202.13 31
1202.21 28
1202.29 26
1202.37 25
1202.45 25
1202.53 26
1202.61 27
1202.69 28
1202.77 28
1202.85 28
1202.92 27
1203.00 25
1203.08 23
1203.16 22
1203.24 21
1203.32 20
1203.40 19
1203.48 19
1203.56 19
1203.64 20
1203.72 21
1203.80 22
1203.88 23
1203.96 24
1204.04 25
1204.12 24
1204.20 23
1204.28 21
1204.36 18
1204.43 16
1204.51 15
1204.59 14
1204.67 15
1204.75 17
1204.83 20
1204.91 23
1204.99 26
1205.07 28
1205.15 30
1205.23 31
1205.31 32
1205.39 33
1205.47 34
1205.55 35
1205.63 36
1205.71 37
1205.79 37
1205.87 37
1205.95 37
1206.03 36
1206.10 35
1206.18 34
1206.26 34
1206.34 35
1206.42 36
1206.50 38
1206.58 40
1206.66 42
1206.74 42
1206.82 42
1206.90 40
1206.98 37
1207.06 32
1207.14 27
1207.22 22
1207.30 17
1207.38 14
1207.46 11
1207.54 10
1207.62 9
1207.70 9
1207.78 9
1207.86 9
1207.94 10
1208.01 11
1208.09 12
1208.17 14
1208.25 16
1208.33 18
1208.41 19
1208.49 20
1208.57 21
1208.65 21
1208.73 21
1208.81 21
1208.89 21
1208.97 21
1209.05 21
1209.13 22
1209.21 22
1209.29 23
1209.37 24
1209.45 25
1209.53 26
1209.61 27
1209.69 27
1209.77 27
1209.85 26
1209.93 25
1210.01 24
1210.09 22
1210.17 21
1210.25 21
1210.32 20
1210.40 20
1210.48 20
1210.56 19
1210.64 17
1210.72 14
1210.80 11
1210.88 8
1210.96 4
1211.04 1
1211.12 0
1211.20 0
1211.28 0
1211.36 0
1211.44 0
1211.52 0
1211.60 1
1211.68 2
1211.76 2
1211.84 1
1211.92 0
1212.00 0
1212.08 1
1212.16 2
1212.24 4
1212.32 6
1212.40 8
1212.48 10
1212.56 12
1212.64 14
1212.72 15
1212.80 17
1212.88 18
1212.96 19
1213.04 19
1213.12 18
1213.20 16
1213.28 14
1213.36 12
1213.44 10
1213.51 8
1213.59 8
1213.67 8
1213.75 10
1213.83 11
1213.91 12
1213.99 14
1214.07 16
1214.15 18
1214.23 21
1214.31 23
1214.39 26
1214.47 28
1214.55 30
1214.63 30
1214.71 31
1214.79 31
1214.87 32
1214.95 32
1215.03 33
1215.11 34
1215.19 34
1215.27 33
1215.35 30
1215.43 26
1215.51 22
1215.59 18
1215.67 14
1215.75 11
1215.83 10
1215.91 10
1215.99 11
1216.07 13
1216.15 15
1216.23 16
1216.31 17
1216.39 17
1216.47 17
1216.55 16
1216.63 16
1216.71 16
1216.79 16
1216.87 18
1216.95 20
1217.03 23
1217.11 25
1217.19 27
1217.27 29
1217.35 29
1217.43 28
1217.51 26
1217.59 24
1217.67 22
1217.75 20
1217.83 18
1217.91 17
1217.99 17
1218.07 16
1218.15 15
1218.23 14
1218.31 13
1218.39 12
1218.47 12
1218.55 12
1218.63 13
1218.71 15
1218.79 19
1218.87 22
1218.95 26
1219.03 29
1219.11 30
1219.19 30
1219.27 29
1219.35 26
1219.43 22
1219.51 17
1219.59 13
1219.67 9
1219.75 7
1219.83 5
1219.91 5
1219.99 5
1220.07 5
1220.15 6
1220.23 7
1220.31 8
1220.39 8
1220.47 9
1220.55 10
1220.63 11
1220.71 13
1220.79 15
1220.87 17
1220.95 20
1221.03 22
1221.11 24
1221.19 25
1221.27 26
1221.35 25
1221.43 24
1221.51 21
1221.59 18
1221.67 14
1221.75 10
1221.83 6
1221.91 3
1221.99 1
1222.07 1
1222.15 2
1222.23 4
1222.31 7
1222.39 10
1222.47 13
1222.55 17
1222.63 21
1222.71 24
1222.79 27
1222.87 29
1222.95 30
1223.03 31
1223.11 30
1223.19 28
1223.27 25
1223.35 21
1223.43 18
1223.51 15
1223.59 14
1223.67 14
1223.75 15
1223.83 17
1223.91 19
1223.99 21
1224.07 23
1224.15 24
1224.23 24
1224.31 23
1224.39 23
1224.47 22
1224.55 22
1224.63 22
1224.71 24
1224.79 26
1224.87 28
1224.95 31
1225.03 34
1225.11 36
1225.19 38
1225.27 40
1225.35 41
1225.43 42
1225.51 42
1225.59 42
1225.67 42
1225.76 42
1225.84 40
1225.92 39
1226.00 37
1226.08 35
1226.16 33
1226.24 31
1226.32 29
1226.40 28
1226.48 26
1226.56 25
1226.64 25
1226.72 26
1226.80 27
1226.88 29
1226.96 31
1227.04 32
1227.12 33
1227.20 32
1227.28 31
1227.36 29
1227.44 27
1227.52 25
1227.60 25
1227.68 25
1227.76 28
1227.84 31
1227.92 35
1228.00 39
1228.08 42
1228.16 44
1228.24 43
1228.32 42
1228.40 39
1228.48 35
1228.56 31
1228.64 27
1228.72 24
1228.80 21
1228.88 19
1228.97 18
1229.05 17
1229.13 17
1229.21 18
1229.29 20
1229.37 23
1229.45 26
1229.53 28
1229.61 30
1229.69 31
1229.77 32
1229.85 32
1229.93 33
1230.01 34
1230.09 37
1230.17 41
1230.25 46
1230.33 50
1230.41 54
1230.49 57
1230.57 58
1230.65 57
1230.73 55
1230.81 52
1230.89 49
1230.97 45
1231.05 42
1231.13 40
1231.21 38
1231.30 37
1231.38 36
1231.46 35
1231.54 33
1231.62 31
1231.70 29
1231.78 28
1231.86 26
1231.94 26
1232.02 26
1232.10 27
1232.18 29
1232.26 32
1232.34 35
1232.42 38
1232.50 41
1232.58 43
1232.66 45
1232.74 46
1232.82 45
1232.90 43
1232.98 41
1233.06 38
1233.14 36
1233.23 34
1233.31 33
1233.39 32
1233.47 33
1233.55 34
1233.63 34
1233.71 35
1233.79 35
1233.87 34
1233.95 33
1234.03 32
1234.11 31
1234.19 30
1234.27 30
1234.35 30
1234.43 30
1234.51 30
1234.59 30
1234.67 30
1234.75 29
1234.83 29
1234.92 28
1235.00 28
1235.08 27
1235.16 26
1235.24 24
1235.32 22
1235.40 20
1235.48 19
1235.56 20
1235.64 22
1235.72 25
1235.80 28
1235.88 32
1235.96 34
1236.04 35
1236.12 33
1236.20 30
1236.28 25
1236.36 19
1236.45 14
1236.53 9
1236.61 6
1236.69 5
1236.77 5
1236.85 7
1236.93 9
1237.01 11
1237.09 12
1237.17 13
1237.25 14
1237.33 15
1237.41 16
1237.49 17
1237.57 19
1237.65 21
1237.73 23
1237.81 24
1237.90 24
1237.98 22
1238.06 19
1238.14 15
1238.22 10
1238.30 6
1238.38 3
1238.46 1
1238.54 1
1238.62 2
1238.70 4
1238.78 5
1238.86 6
1238.94 5
1239.02 2
1239.10 0
1239.19 0
1239.27 0
1239.35 0
1239.43 0
1239.51 0
1239.59 2
1239.67 8
1239.75 13
1239.83 18
1239.91 22
1239.99 24
1240.07 26
1240.15 27
1240.23 28
1240.31 30
1240.40 33
1240.48 35
1240.56 38
1240.64 40
1240.72 41
1240.80 40
1240.88 39
1240.96 36
1241.04 33
1241.12 30
1241.20 27
1241.28 26
1241.36 25
1241.44 26
1241.53 27
1241.61 28
1241.69 29
1241.77 30
1241.85 29
1241.93 28
1242.01 28
1242.09 27
1242.17 28
1242.25 29
1242.33 31
1242.41 34
1242.49 37
1242.57 39
1242.66 40
1242.74 39
1242.82 37
1242.90 34
1242.98 30
1243.06 27
1243.14 24
1243.22 22
1243.30 20
1243.38 19
1243.46 17
1243.54 15
1243.62 11
1243.71 7
1243.79 2
1243.87 0
1243.95 0
1244.03 0
1244.11 0
1244.19 0
1244.27 0
1244.35 3
1244.43 6
1244.51 9
1244.59 10
1244.68 10
1244.76 10
1244.84 9
1244.92 8
1245.00 8
1245.08 7
1245.16 7
1245.24 5
1245.32 4
1245.40 2
1245.48 0
1245.56 0
1245.65 1
1245.73 3
1245.81 6
1245.89 9
1245.97 13
1246.05 17
1246.13 20
1246.21 23
1246.29 26
1246.37 28
1246.45 31
1246.53 34
1246.62 37
1246.70 39
1246.78 40
1246.86 40
1246.94 38
1247.02 35
1247.10 31
1247.18 26
1247.26 22
1247.34 18
1247.42 13
1247.51 9
1247.59 6
1247.67 2
1247.75 0
1247.83 0
1247.91 0
1247.99 0
1248.07 0
1248.15 0
1248.23 0
1248.31 0
1248.40 0
1248.48 1
1248.56 4
1248.64 8
1248.72 12
1248.80 15
1248.88 17
1248.96 19
1249.04 19
1249.12 18
1249.21 16
1249.29 14
1249.37 12
1249.45 10
1249.53 9
1249.61 8
1249.69 8
1249.77 9
1249.85 11
1249.93 12
1250.01 14
1250.10 15
1250.18 16
1250.26 17
1250.34 17
1250.42 18
1250.50 18
1250.58 18
1250.66 18
1250.74 17
1250.83 16
1250.91 14
1250.99 12
1251.07 11
1251.15 12
1251.23 13
1251.31 14
1251.39 16
1251.47 17
1251.55 18
1251.64 19
1251.72 20
1251.80 22
1251.88 25
1251.96 28
1252.04 32
1252.12 36
1252.20 39
1252.28 42
1252.36 44
1252.45 44
1252.53 44
1252.61 44
1252.69 43
1252.77 42
1252.85 42
1252.93 42
1253.01 42
1253.09 43
1253.18 45
1253.26 47
1253.34 49
1253.42 51
1253.50 53
1253.58 54
1253.66 55
1253.74 54
1253.82 54
1253.91 53
1253.99 53
1254.07 53
1254.15 54
1254.23 55
1254.31 57
1254.39 60
1254.47 62
1254.55 63
1254.64 64
1254.72 65
1254.80 64
1254.88 63
1254.96 61
1255.04 58
1255.12 55
1255.20 52
1255.29 49
1255.37 46
1255.45 44
1255.53 43
1255.61 43
1255.69 44
1255.77 46
1255.85 47
1255.93 49
1256.02 51
1256.10 53
1256.18 54
1256.26 54
1256.34 53
1256.42 51
1256.50 48
1256.58 45
1256.67 43
1256.75 41
1256.83 41
1256.91 42
1256.99 44
1257.07 46
1257.15 50
1257.23 52
1257.31 54
1257.40 55
1257.48 55
1257.56 54
1257.64 53
1257.72 51
1257.80 49
1257.88 47
1257.96 45
1258.05 43
1258.13 40
1258.21 36
1258.29 32
1258.37 27
1258.45 22
1258.53 18
1258.61 14
1258.70 12
1258.78 12
1258.86 12
1258.94 13
1259.02 13
1259.10 12
1259.18 11
1259.27 10
1259.35 8
1259.43 6
1259.51 6
1259.59 6
1259.67 6
1259.75 6
1259.83 5
1259.92 4
1260.00 3
1260.08 2
1260.16 1
1260.24 2
1260.32 3
1260.40 5
1260.48 8
1260.57 10
1260.65 12
1260.73 13
1260.81 14
1260.89 15
1260.97 15
1261.05 17
1261.14 19
1261.22 21
1261.30 23
1261.38 26
1261.46 28
1261.54 30
1261.62 31
1261.71 31
1261.79 30
1261.87 28
1261.95 24
1262.03 19
1262.11 14
1262.19 9
1262.27 4
1262.36 2
1262.44 1
1262.52 2
1262.60 5
1262.68 9
1262.76 14
1262.84 19
1262.93 22
1263.01 25
1263.09 26
1263.17 27
1263.25 27
1263.33 27
1263.41 26
1263.50 26
1263.58 25
1263.66 24
1263.74 23
1263.82 22
1263.90 20
1263.98 18
1264.07 16
1264.15 15
1264.23 14
1264.31 15
1264.39 16
1264.47 17
1264.55 19
1264.64 21
1264.72 22
1264.80 21
1264.88 20
1264.96 17
1265.04 13
1265.13 10
1265.21 6
1265.29 4
1265.37 3
1265.45 4
1265.53 5
1265.61 7
1265.70 8
1265.78 8
1265.86 7
1265.94 4
1266.02 1
1266.10 0
1266.18 0
1266.27 0
1266.35 0
1266.43 0
1266.51 0
1266.59 0
1266.67 0
1266.76 0
1266.84 1
1266.92 2
1267.00 5
1267.08 9
1267.16 15
1267.24 21
1267.33 27
1267.41 33
1267.49 37
1267.57 39
1267.65 40
1267.73 39
1267.82 37
1267.90 34
1267.98 32
1268.06 30
1268.14 28
1268.22 26
1268.30 25
1268.39 24
1268.47 23
1268.55 22
1268.63 21
1268.71 22
1268.79 23
1268.88 26
1268.96 30
1269.04 33
1269.12 36
1269.20 37
1269.28 36
1269.37 35
1269.45 33
1269.53 32
1269.61 33
1269.69 35
1269.77 39
1269.86 44
1269.94 48
1270.02 52
1270.10 54
1270.18 55
1270.26 54
1270.35 53
1270.43 50
1270.51 46
1270.59 41
1270.67 36
1270.75 30
1270.84 25
1270.92 20
1271.00 17
1271.08 14
1271.16 13
1271.24 14
1271.33 14
1271.41 15
1271.49 15
1271.57 14
1271.65 12
1271.73 10
1271.82 8
1271.90 6
1271.98 5
1272.06 6
1272.14 8
1272.22 12
1272.31 16
1272.39 21
1272.47 24
1272.55 27
1272.63 27
1272.71 26
1272.80 23
1272.88 18
1272.96 12
1273.04 6
1273.12 0
1273.20 0
1273.29 0
1273.37 0
1273.45 0
1273.53 0
1273.61 0
1273.70 0
1273.78 0
1273.86 6
1273.94 14
1274.02 21
1274.10 27
1274.19 32
1274.27 36
1274.35 39
1274.43 41
1274.51 42
1274.59 41
1274.68 39
1274.76 35
1274.84 31
1274.92 26
1275.00 21
1275.09 18
1275.17 16
1275.25 15
1275.33 14
1275.41 14
1275.49 15
1275.58 14
1275.66 14
1275.74 13
1275.82 12
1275.90 11
1275.99 10
1276.07 10
1276.15 10
1276.23 10
1276.31 11
1276.39 11
1276.48 12
1276.56 13
1276.64 14
1276.72 15
1276.80 15
1276.89 15
1276.97 14
1277.05 12
1277.13 11
1277.21 9
1277.30 9
1277.38 8
1277.46 9
1277.54 11
1277.62 14
1277.70 19
1277.79 24
1277.87 31
1277.95 37
1278.03 43
1278.11 48
1278.20 51
1278.28 51
1278.36 49
1278.44 45
1278.52 39
1278.61 33
1278.69 26
1278.77 21
1278.85 18
1278.93 16
1279.01 16
1279.10 17
1279.18 18
1279.26 20
1279.34 21
1279.42 21
1279.51 20
1279.59 17
1279.67 14
1279.75 11
1279.83 8
1279.92 6
1280.00 5
1280.08 6
1280.16 8
1280.24 11
1280.33 15
1280.41 18
1280.49 22
1280.57 24
1280.65 26
1280.74 26
1280.82 27
1280.90 26
1280.98 25
1281.06 23
1281.15 21
1281.23 18
1281.31 15
1281.39 13
1281.47 12
1281.56 13
1281.64 16
1281.72 20
1281.80 24
1281.88 28
1281.97 30
1282.05 30
1282.13 29
1282.21 26
1282.29 23
1282.38 20
1282.46 17
1282.54 15
1282.62 14
1282.70 13
1282.79 12
1282.87 11
1282.95 10
1283.03 9
1283.11 9
1283.20 9
1283.28 9
1283.36 9
1283.44 8
1283.52 8
1283.61 7
1283.69 5
1283.77 5
1283.85 4
1283.94 5
1284.02 5
1284.10 6
1284.18 8
1284.26 9
1284.35 10
1284.43 11
1284.51 12
1284.59 14
1284.67 17
1284.76 20
1284.84 24
1284.92 29
1285.00 34
1285.08 38
1285.17 43
1285.25 47
1285.33 51
1285.41 53
1285.50 55
1285.58 54
1285.66 51
1285.74 46
1285.82 38
1285.91 30
1285.99 21
1286.07 13
1286.15 7
1286.23 3
1286.32 2
1286.40 2
1286.48 4
1286.56 6
1286.65 8
1286.73 10
1286.81 11
1286.89 12
1286.97 12
1287.06 12
1287.14 12
1287.22 12
1287.30 13
1287.39 15
1287.47 19
1287.55 24
1287.63 30
1287.71 37
1287.80 43
1287.88 47
1287.96 50
1288.04 52
1288.13 52
1288.21 51
1288.29 50
1288.37 49
1288.45 49
1288.54 49
1288.62 49
1288.70 49
1288.78 50
1288.87 49
1288.95 48
1289.03 46
1289.11 42
1289.19 37
1289.28 31
1289.36 26
1289.44 22
1289.52 21
1289.61 22
1289.69 26
1289.77 30
1289.85 35
1289.93 38
1290.02 38
1290.10 35
1290.18 28
1290.26 20
1290.35 10
1290.43 0
1290.51 0
1290.59 0
1290.68 0
1290.76 0
1290.84 0
1290.92 0
1291.00 0
1291.09 2
1291.17 8
1291.25 13
1291.33 17
1291.42 20
1291.50 21
1291.58 21
1291.66 20
1291.75 17
1291.83 15
1291.91 12
1291.99 11
1292.07 11
1292.16 12
1292.24 14
1292.32 17
1292.40 20
1292.49 22
1292.57 23
1292.65 23
1292.73 22
1292.82 19
1292.90 15
1292.98 11
1293.06 5
1293.15 1
1293.23 0
1293.31 0
1293.39 0
1293.48 6
1293.56 15
1293.64 27
1293.72 39
1293.80 49
1293.89 57
1293.97 61
1294.05 61
1294.13 59
1294.22 54
1294.30 49
1294.38 44
1294.46 40
1294.55 38
1294.63 37
1294.71 36
1294.79 35
1294.88 34
1294.96 33
1295.04 31
1295.12 29
1295.21 27
1295.29 25
1295.37 23
1295.45 21
1295.54 20
1295.62 19
1295.70 18
1295.78 16
1295.87 16
1295.95 15
1296.03 16
1296.11 17
1296.20 19
1296.28 23
1296.36 27
1296.44 32
1296.53 37
1296.61 40
1296.69 42
1296.77 42
1296.86 41
1296.94 40
1297.02 39
1297.10 38
1297.19 38
1297.27 39
1297.35 40
1297.43 40
1297.52 40
1297.60 38
1297.68 36
1297.76 33
1297.85 30
1297.93 27
1298.01 25
1298.09 23
1298.18 23
1298.26 23
1298.34 23
1298.42 25
1298.51 27
1298.59 29
1298.67 32
1298.75 36
1298.84 39
1298.92 41
1299.00 42
1299.08 42
1299.17 41
1299.25 40
1299.33 38
1299.41 37
1299.50 37
1299.58 37
1299.66 37
1299.74 38
1299.83 38
1299.91 38
1299.99 37
1300.07 36
1300.16 35
1300.24 34
1300.32 33
1300.41 32
1300.49 31
1300.57 30
1300.65 30
1300.74 31
1300.82 32
1300.90 34
1300.98 37
1301.07 39
1301.15 42
1301.23 46
1301.31 49
1301.40 53
1301.48 57
1301.56 61
1301.64 65
1301.73 69
1301.81 71
1301.89 72
1301.98 72
1302.06 71
1302.14 69
1302.22 66
1302.31 64
1302.39 63
1302.47 62
1302.55 62
1302.64 62
1302.72 62
1302.80 62
1302.88 63
1302.97 63
1303.05 63
1303.13 62
1303.22 61
1303.30 59
1303.38 57
1303.46 55
1303.55 52
1303.63 51
1303.71 50
1303.79 49
1303.88 48
1303.96 47
1304.04 45
1304.13 44
1304.21 43
1304.29 43
1304.37 43
1304.46 45
1304.54 47
1304.62 49
1304.70 50
1304.79 49
1304.87 48
1304.95 46
1305.04 43
1305.12 40
1305.20 37
1305.28 35
1305.37 33
1305.45 30
1305.53 28
1305.61 26
1305.70 24
1305.78 24
1305.86 24
1305.95 26
1306.03 28
1306.11 31
1306.19 35
1306.28 38
1306.36 40
1306.44 41
1306.53 42
1306.61 43
1306.69 43
1306.77 42
1306.86 41
1306.94 39
1307.02 38
1307.11 35
1307.19 34
1307.27 32
1307.35 32
1307.44 32
1307.52 33
1307.60 34
1307.69 35
1307.77 35
1307.85 34
1307.93 32
1308.02 31
1308.10 29
1308.18 28
1308.27 27
1308.35 27
1308.43 29
1308.51 32
1308.60 35
1308.68 39
1308.76 42
1308.85 45
1308.93 46
1309.01 46
1309.09 44
1309.18 42
1309.26 39
1309.34 36
1309.43 34
1309.51 32
1309.59 30
1309.67 29
1309.76 28
1309.84 29
1309.92 30
1310.01 32
1310.09 36
1310.17 39
1310.25 43
1310.34 45
1310.42 45
1310.50 44
1310.59 40
1310.67 34
1310.75 28
1310.83 21
1310.92 15
1311.00 10
1311.08 6
1311.17 3
1311.25 0
1311.33 0
1311.42 0
1311.50 0
1311.58 0
1311.66 0
1311.75 0
1311.83 0
1311.91 0
1312.00 7
1312.08 16
1312.16 26
1312.25 34
1312.33 40
1312.41 44
1312.49 46
1312.58 47
1312.66 48
1312.74 47
1312.83 47
1312.91 46
1312.99 46
1313.08 46
1313.16 46
1313.24 47
1313.32 49
1313.41 51
1313.49 54
1313.57 56
1313.66 58
1313.74 58
1313.82 58
1313.91 56
1313.99 54
1314.07 51
1314.15 49
1314.24 48
1314.32 48
1314.40 49
1314.49 50
1314.57 51
1314.65 53
1314.74 55
1314.82 57
1314.90 59
1314.99 62
1315.07 64
1315.15 67
1315.23 68
1315.32 67
1315.40 65
1315.48 61
1315.57 56
1315.65 50
1315.73 44
1315.82 39
1315.90 33
1315.98 28
1316.07 23
1316.15 18
1316.23 12
1316.31 8
1316.40 6
1316.48 5
1316.56 8
1316.65 12
1316.73 18
1316.81 25
1316.90 30
1316.98 34
1317.06 36
1317.15 35
1317.23 32
1317.31 30
1317.40 28
1317.48 29
1317.56 31
1317.65 36
1317.73 42
1317.81 48
1317.89 52
1317.98 54
1318.06 52
1318.14 49
1318.23 43
1318.31 38
1318.39 34
1318.48 31
1318.56 31
1318.64 33
1318.73 37
1318.81 42
1318.89 47
1318.98 51
1319.06 53
1319.14 54
1319.23 52
1319.31 48
1319.39 43
1319.48 38
1319.56 34
1319.64 31
1319.72 30
1319.81 29
1319.89 30
1319.97 32
1320.06 33
1320.14 33
1320.22 33
1320.31 32
1320.39 30
1320.47 27
1320.56 25
1320.64 22
1320.72 21
1320.81 21
1320.89 21
1320.97 23
1321.06 23
1321.14 24
1321.22 23
1321.31 21
1321.39 19
1321.47 17
1321.56 15
1321.64 15
1321.72 14
1321.81 13
1321.89 12
1321.97 11
1322.06 9
1322.14 8
1322.22 7
1322.31 9
1322.39 12
1322.47 18
1322.56 25
1322.64 33
1322.72 40
1322.81 46
1322.89 50
1322.97 51
1323.06 51
1323.14 49
1323.22 47
1323.31 46
1323.39 46
1323.47 48
1323.56 51
1323.64 55
1323.72 59
1323.81 62
1323.89 63
1323.97 62
1324.06 59
1324.14 55
1324.22 52
1324.31 50
1324.39 49
1324.47 50
1324.56 51
1324.64 50
1324.72 48
1324.81 43
1324.89 36
1324.97 28
1325.06 20
1325.14 14
1325.22 9
1325.31 7
1325.39 7
1325.47 8
1325.56 9
1325.64 9
1325.72 7
1325.81 4
1325.89 0
1325.97 0
1326.06 0
1326.14 0
1326.22 0
1326.31 0
1326.39 0
1326.47 0
1326.56 2
1326.64 4
1326.72 6
1326.81 7
1326.89 9
1326.98 11
1327.06 13
1327.14 15
1327.23 18
1327.31 21
1327.39 24
1327.48 26
1327.56 27
1327.64 27
1327.73 25
1327.81 21
1327.89 16
1327.98 12
1328.06 8
1328.14 6
1328.23 7
1328.31 10
1328.39 16
1328.48 22
1328.56 28
1328.64 33
1328.73 35
1328.81 35
1328.90 32
1328.98 28
1329.06 24
1329.15 20
1329.23 19
1329.31 20
1329.40 23
1329.48 28
1329.56 34
1329.65 41
1329.73 47
1329.81 52
1329.90 57
1329.98 61
1330.06 65
1330.15 68
1330.23 70
1330.32 72
1330.40 71
1330.48 69
1330.57 66
1330.65 61
1330.73 55
1330.82 50
1330.90 46
1330.98 44
1331.07 45
1331.15 49
1331.23 54
1331.32 60
1331.40 65
1331.49 68
1331.57 70
1331.65 70
1331.74 69
1331.82 68
1331.90 68
1331.99 70
1332.07 72
1332.15 75
1332.24 76
1332.32 76
1332.41 74
1332.49 70
1332.57 65
1332.66 59
1332.74 55
1332.82 53
1332.91 51
1332.99 51
1333.07 51
1333.16 50
1333.24 49
1333.33 47
1333.41 43
1333.49 38
1333.58 32
1333.66 26
1333.74 21
1333.83 16
1333.91 13
1333.99 12
1334.08 12
1334.16 14
1334.25 16
1334.33 20
1334.41 23
1334.50 27
1334.58 31
1334.66 35
1334.75 40
1334.83 44
1334.92 49
1335.00 55
1335.08 60
1335.17 64
1335.25 68
1335.33 70
1335.42 70
1335.50 68
1335.58 65
1335.67 60
1335.75 54
1335.84 49
1335.92 46
1336.00 44
1336.09 46
1336.17 51
1336.25 57
1336.34 65
1336.42 73
1336.51 79
1336.59 82
1336.67 83
1336.76 82
1336.84 78
1336.92 73
1337.01 67
1337.09 61
1337.18 55
1337.26 49
1337.34 44
1337.43 41
1337.51 38
1337.59 36
1337.68 34
1337.76 32
1337.85 27
1337.93 21
1338.01 14
1338.10 5
1338.18 0
1338.27 0
1338.35 0
1338.43 0
1338.52 0
1338.60 0
1338.68 0
1338.77 0
1338.85 4
1338.94 13
1339.02 22
1339.10 30
1339.19 38
1339.27 44
1339.35 50
1339.44 54
1339.52 57
1339.61 59
1339.69 60
1339.77 60
1339.86 60
1339.94 58
1340.03 54
1340.11 50
1340.19 45
1340.28 40
1340.36 35
1340.45 33
1340.53 33
1340.61 35
1340.70 39
1340.78 43
1340.86 48
1340.95 53
1341.03 56
1341.12 59
1341.20 60
1341.28 60
1341.37 59
1341.45 57
1341.54 55
1341.62 54
1341.70 53
1341.79 53
1341.87 53
1341.96 53
1342.04 53
1342.12 52
1342.21 51
1342.29 50
1342.37 48
1342.46 48
1342.54 49
1342.63 51
1342.71 54
1342.79 57
1342.88 59
1342.96 59
1343.05 57
1343.13 53
1343.21 48
1343.30 42
1343.38 37
1343.47 32
1343.55 29
1343.63 27
1343.72 26
1343.80 27
1343.89 28
1343.97 31
1344.05 35
1344.14 39
1344.22 42
1344.31 45
1344.39 47
1344.47 48
1344.56 49
1344.64 49
1344.73 50
1344.81 51
1344.89 53
1344.98 55
1345.06 58
1345.15 61
1345.23 64
1345.31 66
1345.40 68
1345.48 68
1345.57 65
1345.65 61
1345.73 56
1345.82 49
1345.90 43
1345.99 38
1346.07 34
1346.15 32
1346.24 31
1346.32 32
1346.41 35
1346.49 38
1346.57 44
1346.66 50
1346.74 57
1346.83 64
1346.91 70
1347.00 74
1347.08 76
1347.16 76
1347.25 74
1347.33 72
1347.42 70
1347.50 69
1347.58 67
1347.67 66
1347.75 64
1347.84 62
1347.92 60
1348.00 59
1348.09 58
1348.17 59
1348.26 61
1348.34 65
1348.43 69
1348.51 73
1348.59 77
1348.68 78
1348.76 78
1348.85 76
1348.93 74
1349.01 71
1349.10 68
1349.18 66
1349.27 63
1349.35 61
1349.43 58
1349.52 54
1349.60 50
1349.69 46
1349.77 44
1349.86 42
1349.94 41
1350.02 41
1350.11 41
1350.19 40
1350.28 38
1350.36 34
1350.44 29
1350.53 24
1350.61 20
1350.70 18
1350.78 18
1350.87 20
1350.95 23
1351.03 28
1351.12 33
1351.20 38
1351.29 42
1351.37 44
1351.46 45
1351.54 45
1351.62 43
1351.71 39
1351.79 34
1351.88 27
1351.96 20
1352.04 13
1352.13 6
1352.21 0
1352.30 0
1352.38 0
1352.47 0
1352.55 0
1352.63 0
1352.72 0
1352.80 0
1352.89 1
1352.97 3
1353.06 5
1353.14 8
1353.22 11
1353.31 14
1353.39 16
1353.48 18
1353.56 18
1353.65 16
1353.73 13
1353.81 10
1353.90 6
1353.98 2
1354.07 0
1354.15 0
1354.24 0
1354.32 0
1354.40 0
1354.49 1
1354.57 4
1354.66 8
1354.74 12
1354.83 16
1354.91 18
1354.99 19
1355.08 20
1355.16 21
1355.25 22
1355.33 24
1355.42 26
1355.50 28
1355.59 28
1355.67 27
1355.75 23
1355.84 17
1355.92 10
1356.01 2
1356.09 0
1356.18 0
1356.26 0
1356.34 0
1356.43 0
1356.51 0
1356.60 0
1356.68 4
1356.77 12
1356.85 20
1356.93 27
1357.02 33
1357.10 38
1357.19 41
1357.27 42
1357.36 42
1357.44 41
1357.53 38
1357.61 32
1357.69 25
1357.78 15
1357.86 5
1357.95 0
1358.03 0
1358.12 0
1358.20 0
1358.29 0
1358.37 0
1358.45 0
1358.54 10
1358.62 23
1358.71 36
1358.79 47
1358.88 56
1358.96 63
1359.05 68
1359.13 71
1359.21 74
1359.30 76
1359.38 78
1359.47 79
1359.55 81
1359.64 83
1359.72 85
1359.81 86
1359.89 86
1359.97 86
1360.06 85
1360.14 82
1360.23 78
1360.31 73
1360.40 67
1360.48 61
1360.57 57
1360.65 56
1360.74 58
1360.82 65
1360.90 74
1360.99 87
1361.07 99
1361.16 109
1361.24 117
1361.33 122
1361.41 123
1361.50 121
1361.58 118
1361.66 115
1361.75 112
1361.83 110
1361.92 106
1362.00 102
1362.09 98
1362.17 92
1362.26 87
1362.34 82
1362.43 79
1362.51 78
1362.60 78
1362.68 80
1362.76 82
1362.85 85
1362.93 86
1363.02 86
1363.10 86
1363.19 85
1363.27 84
1363.36 83
1363.44 82
1363.53 81
1363.61 79
1363.69 77
1363.78 74
1363.86 72
1363.95 71
1364.03 70
1364.12 70
1364.20 70
1364.29 70
1364.37 68
1364.46 65
1364.54 59
1364.63 51
1364.71 42
1364.79 32
1364.88 23
1364.96 16
1365.05 11
1365.13 8
1365.22 8
1365.30 10
1365.39 13
1365.47 18
1365.56 23
1365.64 28
1365.73 33
1365.81 39
1365.90 44
1365.98 49
1366.06 54
1366.15 58
1366.23 61
1366.32 63
1366.40 63
1366.49 63
1366.57 61
1366.66 57
1366.74 52
1366.83 46
1366.91 40
1367.00 34
1367.08 30
1367.17 29
1367.25 30
1367.33 35
1367.42 42
1367.50 50
1367.59 59
1367.67 66
1367.76 72
1367.84 76
1367.93 77
1368.01 76
1368.10 73
1368.18 69
1368.27 63
1368.35 55
1368.44 48
1368.52 40
1368.61 33
1368.69 27
1368.78 22
1368.86 20
1368.94 21
1369.03 23
1369.11 27
1369.20 31
1369.28 35
1369.37 38
1369.45 38
1369.54 37
1369.62 34
1369.71 30
1369.79 25
1369.88 20
1369.96 15
1370.05 10
1370.13 6
1370.22 2
1370.30 0
1370.39 0
1370.47 2
1370.56 6
1370.64 12
1370.73 18
1370.81 24
1370.90 29
1370.98 31
1371.06 31
1371.15 27
1371.23 21
1371.32 13
1371.40 5
1371.49 0
1371.57 0
1371.66 0
1371.74 0
1371.83 0
1371.91 0
1372.00 0
1372.08 0
1372.17 4
1372.25 8
1372.34 11
1372.42 13
1372.51 15
1372.59 17
1372.68 18
1372.76 19
1372.85 20
1372.93 21
1373.02 22
1373.10 23
1373.19 26
1373.27 30
1373.36 36
1373.44 41
1373.53 47
1373.61 50
1373.70 52
1373.78 51
1373.87 48
1373.95 43
1374.04 38
1374.12 33
1374.21 29
1374.29 27
1374.38 26
1374.46 27
1374.54 29
1374.63 32
1374.71 37
1374.80 42
1374.88 48
1374.97 53
1375.05 59
1375.14 64
1375.22 69
1375.31 73
1375.39 77
1375.48 79
1375.56 80
1375.65 79
1375.73 78
1375.82 75
1375.90 70
1375.99 65
1376.07 61
1376.16 56
1376.24 53
1376.33 51
1376.41 52
1376.50 54
1376.58 59
1376.67 65
1376.75 71
1376.84 76
1376.92 80
1377.01 81
1377.09 79
1377.18 74
1377.26 68
1377.35 60
1377.43 52
1377.52 44
1377.60 37
1377.69 30
1377.77 25
1377.86 24
1377.94 25
1378.03 31
1378.11 40
1378.20 52
1378.28 64
1378.37 76
1378.45 86
1378.54 92
1378.62 95
1378.71 94
1378.80 91
1378.88 86
1378.97 81
1379.05 77
1379.14 75
1379.22 74
1379.31 74
1379.39 74
1379.48 75
1379.56 76
1379.65 76
1379.73 76
1379.82 75
1379.90 74
1379.99 73
1380.07 73
1380.16 74
1380.24 76
1380.33 80
1380.41 83
1380.50 87
1380.58 89
1380.67 90
1380.75 90
1380.84 88
1380.92 85
1381.01 83
1381.09 82
1381.18 82
1381.26 84
1381.35 87
1381.43 91
1381.52 96
1381.60 102
1381.69 109
1381.77 116
1381.86 123
1381.94 130
1382.03 135
1382.11 138
1382.20 139
1382.29 139
1382.37 137
1382.46 134
1382.54 132
1382.63 130
1382.71 130
1382.80 132
1382.88 134
1382.97 138
1383.05 141
1383.14 144
1383.22 146
1383.31 144
1383.39 141
1383.48 137
1383.56 132
1383.65 127
1383.73 122
1383.82 119
1383.90 116
1383.99 114
1384.07 112
1384.16 109
1384.24 107
1384.33 104
1384.42 101
1384.50 98
1384.59 94
1384.67 92
1384.76 89
1384.84 87
1384.93 85
1385.01 84
1385.10 82
1385.18 78
1385.27 73
1385.35 67
1385.44 60
1385.52 54
1385.61 50
1385.69 50
1385.78 53
1385.86 58
1385.95 65
1386.04 72
1386.12 77
1386.21 79
1386.29 77
1386.38 71
1386.46 62
1386.55 53
1386.63 42
1386.72 33
1386.80 25
1386.89 19
1386.97 16
1387.06 16
1387.14 16
1387.23 18
1387.31 19
1387.40 19
1387.49 18
1387.57 16
1387.66 11
1387.74 6
1387.83 0
1387.91 0
1388.00 0
1388.08 0
1388.17 0
1388.25 0
1388.34 0
1388.42 0
1388.51 0
1388.60 9
1388.68 20
1388.77 30
1388.85 41
1388.94 51
1389.02 61
1389.11 68
1389.19 75
1389.28 80
1389.36 84
1389.45 86
1389.53 87
1389.62 86
1389.71 85
1389.79 83
1389.88 81
1389.96 78
1390.05 75
1390.13 73
1390.22 70
1390.30 68
1390.39 65
1390.47 64
1390.56 63
1390.64 63
1390.73 65
1390.82 66
1390.90 67
1390.99 67
1391.07 64
1391.16 60
1391.24 53
1391.33 46
1391.41 39
1391.50 35
1391.58 33
1391.67 34
1391.76 35
1391.84 37
1391.93 38
1392.01 36
1392.10 34
1392.18 31
1392.27 29
1392.35 28
1392.44 31
1392.53 35
1392.61 41
1392.70 46
1392.78 50
1392.87 51
1392.95 50
1393.04 47
1393.12 44
1393.21 40
1393.29 38
1393.38 37
1393.47 39
1393.55 42
1393.64 45
1393.72 49
1393.81 52
1393.89 55
1393.98 57
1394.06 58
1394.15 58
1394.24 58
1394.32 58
1394.41 59
1394.49 59
1394.58 60
1394.66 61
1394.75 62
1394.83 64
1394.92 66
1395.01 69
1395.09 72
1395.18 76
1395.26 80
1395.35 82
1395.43 85
1395.52 86
1395.60 88
1395.69 89
1395.78 92
1395.86 95
1395.95 98
1396.03 102
1396.12 104
1396.20 106
1396.29 106
1396.37 105
1396.46 103
1396.55 99
1396.63 95
1396.72 90
1396.80 86
1396.89 82
1396.97 79
1397.06 77
1397.15 76
1397.23 75
1397.32 74
1397.40 74
1397.49 74
1397.57 75
1397.66 76
1397.74 79
1397.83 82
1397.92 86
1398.00 89
1398.09 93
1398.17 95
1398.26 96
1398.34 95
1398.43 94
1398.52 92
1398.60 91
1398.69 89
1398.77 89
1398.86 88
1398.94 88
1399.03 87
1399.12 85
1399.20 82
1399.29 78
1399.37 74
1399.46 70
1399.54 66
1399.63 63
1399.72 60
1399.80 59
1399.89 59
1399.97 60
1400.06 62
1400.14 67
1400.23 71
1400.32 76
1400.40 80
1400.49 83
1400.57 84
1400.66 83
1400.74 82
1400.83 81
1400.92 80
1401.00 79
1401.09 79
1401.17 79
1401.26 78
1401.34 76
1401.43 73
1401.52 69
1401.60 63
1401.69 56
1401.77 48
1401.86 38
1401.94 29
1402.03 20
1402.12 12
1402.20 6
1402.29 2
1402.37 0
1402.46 0
1402.55 0
1402.63 0
1402.72 0
1402.80 0
1402.89 0
1402.97 0
1403.06 0
1403.15 0
1403.23 1
1403.32 3
1403.40 4
1403.49 6
1403.58 7
1403.66 9
1403.75 11
1403.83 14
1403.92 17
1404.00 20
1404.09 23
1404.18 25
1404.26 26
1404.35 26
1404.43 24
1404.52 22
1404.61 19
1404.69 16
1404.78 14
1404.86 15
1404.95 18
1405.03 23
1405.12 31
1405.21 40
1405.29 49
1405.38 57
1405.46 63
1405.55 66
1405.64 66
1405.72 64
1405.81 61
1405.89 58
1405.98 56
1406.07 55
1406.15 55
1406.24 58
1406.32 62
1406.41 67
1406.49 73
1406.58 79
1406.67 85
1406.75 90
1406.84 95
1406.92 98
1407.01 100
1407.10 102
1407.18 103
1407.27 103
1407.35 103
1407.44 102
1407.53 99
1407.61 96
1407.70 92
1407.78 86
1407.87 81
1407.96 76
1408.04 71
1408.13 66
1408.21 61
1408.30 58
1408.39 56
1408.47 55
1408.56 54
1408.64 56
1408.73 57
1408.82 60
1408.90 62
1408.99 65
1409.07 68
1409.16 72
1409.25 75
1409.33 79
1409.42 81
1409.50 82
1409.59 82
1409.68 81
1409.76 79
1409.85 79
1409.93 80
1410.02 83
1410.11 88
1410.19 93
1410.28 97
1410.36 100
1410.45 101
1410.54 100
1410.62 98
1410.71 96
1410.79 95
1410.88 95
1410.97 94
1411.05 94
1411.14 93
1411.22 92
1411.31 90
1411.40 87
1411.48 85
1411.57 83
1411.65 81
1411.74 80
1411.83 78
1411.91 75
1412.00 72
1412.09 69
1412.17 66
1412.26 64
1412.34 63
1412.43 62
1412.52 62
1412.60 61
1412.69 60
1412.77 56
1412.86 50
1412.95 43
1413.03 36
1413.12 30
1413.20 25
1413.29 23
1413.38 23
1413.46 26
1413.55 30
1413.64 34
1413.72 39
1413.81 43
1413.89 46
1413.98 49
1414.07 52
1414.15 55
1414.24 57
1414.32 60
1414.41 61
1414.50 63
1414.58 64
1414.67 64
1414.76 64
1414.84 64
1414.93 63
1415.01 63
1415.10 64
1415.19 65
1415.27 67
1415.36 69
1415.44 71
1415.53 72
1415.62 72
1415.70 71
1415.79 68
1415.88 62
1415.96 56
1416.05 49
1416.13 42
1416.22 36
1416.31 30
1416.39 25
1416.48 20
1416.57 15
1416.65 9
1416.74 2
1416.82 0
1416.91 0
1417.00 0
1417.08 0
1417.17 0
1417.26 0
1417.34 0
1417.43 2
1417.51 9
1417.60 14
1417.69 17
1417.77 18
1417.86 16
1417.95 14
1418.03 10
1418.12 7
1418.20 5
1418.29 4
1418.38 4
1418.46 5
1418.55 7
1418.64 9
1418.72 10
1418.81 11
1418.89 10
1418.98 9
1419.07 8
1419.15 6
1419.24 5
1419.33 5
1419.41 5
1419.50 5
1419.58 4
1419.67 3
1419.76 1
1419.84 0
1419.93 0
1420.02 0
1420.10 0
1420.19 0
1420.28 1
1420.36 4
1420.45 7
1420.53 10
1420.62 13
1420.71 16
1420.79 18
1420.88 20
1420.97 20
1421.05 20
1421.14 18
1421.23 16
1421.31 14
1421.40 13
1421.48 13
1421.57 13
1421.66 14
1421.74 15
1421.83 15
1421.92 15
1422.00 15
1422.09 13
1422.18 12
1422.26 10
1422.35 8
1422.43 6
1422.52 6
1422.61 6
1422.69 8
1422.78 10
1422.87 14
1422.95 18
1423.04 23
1423.13 30
1423.21 37
1423.30 46
1423.39 56
1423.47 66
1423.56 77
1423.64 87
1423.73 95
1423.82 100
1423.90 103
1423.99 103
1424.08 102
1424.16 101
1424.25 100
1424.34 99
1424.42 99
1424.51 99
1424.60 98
1424.68 97
1424.77 95
1424.86 91
1424.94 87
1425.03 83
1425.11 79
1425.20 76
1425.29 74
1425.37 73
1425.46 72
1425.55 72
1425.63 70
1425.72 67
1425.81 63
1425.89 58
1425.98 53
1426.07 47
1426.15 43
1426.24 40
1426.33 39
1426.41 40
1426.50 43
1426.59 46
1426.67 50
1426.76 54
1426.84 57
1426.93 59
1427.02 59
1427.10 59
1427.19 57
1427.28 56
1427.36 55
1427.45 56
1427.54 58
1427.62 62
1427.71 67
1427.80 72
1427.88 77
1427.97 81
1428.06 84
1428.14 86
1428.23 86
1428.32 85
1428.40 82
1428.49 77
1428.58 71
1428.66 64
1428.75 56
1428.84 49
1428.92 43
1429.01 37
1429.10 33
1429.18 29
1429.27 25
1429.36 21
1429.44 18
1429.53 16
1429.62 15
1429.70 16
1429.79 19
1429.88 22
1429.96 26
1430.05 29
1430.14 31
1430.22 33
1430.31 33
1430.40 33
1430.48 32
1430.57 32
1430.66 31
1430.74 31
1430.83 32
1430.92 34
1431.00 37
1431.09 42
1431.18 48
1431.26 53
1431.35 58
1431.44 63
1431.52 66
1431.61 70
1431.70 74
1431.78 77
1431.87 81
1431.96 83
1432.04 83
1432.13 81
1432.22 76
1432.30 70
1432.39 65
1432.48 62
1432.56 61
1432.65 62
1432.74 64
1432.82 67
1432.91 69
1433.00 69
1433.08 68
1433.17 66
1433.26 62
1433.34 57
1433.43 52
1433.52 44
1433.60 36
1433.69 27
1433.78 19
1433.86 11
1433.95 5
1434.04 3
1434.12 3
1434.21 5
1434.30 8
1434.38 13
1434.47 20
1434.56 28
1434.64 37
1434.73 46
1434.82 57
1434.90 67
1434.99 76
1435.08 81
1435.16 82
1435.25 80
1435.34 74
1435.43 67
1435.51 60
1435.60 55
1435.69 53
1435.77 56
1435.86 63
1435.95 73
1436.03 86
1436.12 99
1436.21 113
1436.29 126
1436.38 139
1436.47 150
1436.55 160
1436.64 169
1436.73 176
1436.81 182
1436.90 185
1436.99 187
1437.07 188
1437.16 189
1437.25 191
1437.34 194
1437.42 198
1437.51 201
1437.60 202
1437.68 202
1437.77 200
1437.86 197
1437.94 193
1438.03 189
1438.12 186
1438.20 182
1438.29 179
1438.38 175
1438.46 171
1438.55 167
1438.64 164
1438.73 162
1438.81 161
1438.90 160
1438.99 160
1439.07 160
1439.16 159
1439.25 159
1439.33 158
1439.42 156
1439.51 154
1439.59 151
1439.68 147
1439.77 141
1439.86 134
1439.94 126
1440.03 119
1440.12 111
1440.20 105
1440.29 100
1440.38 97
1440.46 94
1440.55 92
1440.64 90
1440.72 88
1440.81 87
1440.90 86
1440.99 86
1441.07 87
1441.16 88
1441.25 90
1441.33 91
1441.42 90
1441.51 87
1441.59 82
1441.68 74
1441.77 64
1441.86 52
1441.94 39
1442.03 27
1442.12 17
1442.20 10
1442.29 6
1442.38 5
1442.46 7
1442.55 10
1442.64 13
1442.73 14
1442.81 14
1442.90 13
1442.99 10
1443.07 7
1443.16 5
1443.25 4
1443.33 6
1443.42 8
1443.51 12
1443.60 16
1443.68 20
1443.77 24
1443.86 27
1443.94 28
1444.03 27
1444.12 26
1444.21 23
1444.29 19
1444.38 15
1444.47 11
1444.55 8
1444.64 7
1444.73 6
1444.81 7
1444.90 9
1444.99 10
1445.08 12
1445.16 14
1445.25 17
1445.34 19
1445.42 21
1445.51 24
1445.60 26
1445.69 28
1445.77 28
1445.86 26
1445.95 22
1446.03 18
1446.12 13
1446.21 10
1446.30 8
1446.38 8
1446.47 9
1446.56 10
1446.64 10
1446.73 8
1446.82 4
1446.91 0
1446.99 0
1447.08 0
1447.17 0
1447.25 0
1447.34 0
1447.43 0
1447.52 7
1447.60 16
1447.69 24
1447.78 29
1447.86 31
1447.95 31
1448.04 27
1448.13 22
1448.21 17
1448.30 13
1448.39 11
1448.47 11
1448.56 14
1448.65 18
1448.74 24
1448.82 30
1448.91 35
1449.00 39
1449.09 42
1449.17 44
1449.26 44
1449.35 43
1449.43 41
1449.52 39
1449.61 37
1449.70 35
1449.78 35
1449.87 35
1449.96 37
1450.04 41
1450.13 47
1450.22 53
1450.31 59
1450.39 66
1450.48 72
1450.57 78
1450.66 82
1450.74 86
1450.83 90
1450.92 93
1451.00 96
1451.09 99
1451.18 103
1451.27 110
1451.35 117
1451.44 126
1451.53 135
1451.62 143
1451.70 151
1451.79 156
1451.88 159
1451.96 160
1452.05 159
1452.14 157
1452.23 153
1452.31 147
1452.40 139
1452.49 129
1452.58 116
1452.66 102
1452.75 87
1452.84 73
1452.92 60
1453.01 51
1453.10 45
1453.19 42
1453.27 41
1453.36 42
1453.45 44
1453.54 46
1453.62 48
1453.71 50
1453.80 51
1453.89 52
1453.97 53
1454.06 53
1454.15 54
1454.24 54
1454.32 55
1454.41 57
1454.50 59
1454.58 61
1454.67 63
1454.76 65
1454.85 65
1454.93 64
1455.02 62
1455.11 60
1455.20 57
1455.28 56
1455.37 55
1455.46 55
1455.55 55
1455.63 56
1455.72 56
1455.81 55
1455.90 54
1455.98 51
1456.07 48
1456.16 45
1456.25 41
1456.33 38
1456.42 35
1456.51 33
1456.60 32
1456.68 34
1456.77 37
1456.86 42
1456.94 47
1457.03 52
1457.12 56
1457.21 58
1457.29 58
1457.38 55
1457.47 50
1457.56 44
1457.64 37
1457.73 32
1457.82 29
1457.91 28
1457.99 29
1458.08 32
1458.17 36
1458.26 38
1458.34 39
1458.43 39
1458.52 37
1458.61 35
1458.69 33
1458.78 34
1458.87 37
1458.96 41
1459.04 46
1459.13 49
1459.22 50
1459.31 49
1459.39 44
1459.48 38
1459.57 32
1459.66 29
1459.74 29
1459.83 34
1459.92 43
1460.01 54
1460.09 68
1460.18 81
1460.27 93
1460.36 104
1460.44 112
1460.53 118
1460.62 121
1460.71 123
1460.80 123
1460.88 122
1460.97 122
1461.06 122
1461.15 124
1461.23 126
1461.32 130
1461.41 133
1461.50 136
1461.58 138
1461.67 137
1461.76 135
1461.85 132
1461.93 128
1462.02 125
1462.11 125
1462.20 127
1462.28 133
1462.37 141
1462.46 152
1462.55 164
1462.63 176
1462.72 186
1462.81 195
1462.90 201
1462.99 204
1463.07 205
1463.16 202
1463.25 199
1463.34 195
1463.42 193
1463.51 192
1463.60 195
1463.69 199
1463.77 205
1463.86 210
1463.95 214
1464.04 216
1464.12 215
1464.21 211
1464.30 206
1464.39 200
1464.48 193
1464.56 187
1464.65 181
1464.74 176
1464.83 172
1464.91 169
1465.00 167
1465.09 166
1465.18 164
1465.26 161
1465.35 156
1465.44 148
1465.53 139
1465.62 128
1465.70 117
1465.79 107
1465.88 100
1465.97 97
1466.05 96
1466.14 97
1466.23 100
1466.32 104
1466.40 108
1466.49 113
1466.58 117
1466.67 120
1466.76 121
1466.84 121
1466.93 119
1467.02 115
1467.11 110
1467.19 106
1467.28 102
1467.37 99
1467.46 97
1467.55 95
1467.63 94
1467.72 92
1467.81 90
1467.90 87
1467.98 83
1468.07 78
1468.16 73
1468.25 67
1468.34 61
1468.42 56
1468.51 52
1468.60 50
1468.69 48
1468.77 46
1468.86 43
1468.95 39
1469.04 34
1469.13 27
1469.21 18
1469.30 9
1469.39 0
1469.48 0
1469.56 0
1469.65 0
1469.74 0
1469.83 0
1469.92 0
1470.00 0
1470.09 2
1470.18 14
1470.27 26
1470.36 37
1470.44 45
1470.53 49
1470.62 50
1470.71 49
1470.79 46
1470.88 43
1470.97 39
1471.06 37
1471.15 38
1471.23 39
1471.32 42
1471.41 46
1471.50 49
1471.59 52
1471.67 54
1471.76 57
1471.85 60
1471.94 63
1472.02 68
1472.11 71
1472.20 74
1472.29 73
1472.38 70
1472.46 64
1472.55 56
1472.64 47
1472.73 38
1472.82 31
1472.90 26
1472.99 23
1473.08 20
1473.17 18
1473.26 16
1473.34 14
1473.43 11
1473.52 6
1473.61 2
1473.70 0
1473.78 0
1473.87 0
1473.96 0
1474.05 0
1474.14 0
1474.22 0
1474.31 8
1474.40 19
1474.49 30
1474.58 37
1474.66 40
1474.75 38
1474.84 33
1474.93 24
1475.01 15
1475.10 7
1475.19 0
1475.28 0
1475.37 0
1475.45 0
1475.54 0
1475.63 0
1475.72 0
1475.81 0
1475.89 0
1475.98 3
1476.07 14
1476.16 25
1476.25 35
1476.34 43
1476.42 48
1476.51 52
1476.60 53
1476.69 53
1476.78 51
1476.86 49
1476.95 45
1477.04 40
1477.13 34
1477.22 28
1477.30 22
1477.39 17
1477.48 13
1477.57 10
1477.66 8
1477.74 7
1477.83 7
1477.92 7
1478.01 9
1478.10 11
1478.18 15
1478.27 22
1478.36 31
1478.45 44
1478.54 58
1478.62 75
1478.71 91
1478.80 106
1478.89 118
1478.98 126
1479.07 130
1479.15 130
1479.24 127
1479.33 121
1479.42 115
1479.51 107
1479.59 101
1479.68 95
1479.77 89
1479.86 85
1479.95 82
1480.03 81
1480.12 81
1480.21 82
1480.30 85
1480.39 90
1480.48 95
1480.56 100
1480.65 103
1480.74 104
1480.83 102
1480.92 97
1481.00 90
1481.09 81
1481.18 73
1481.27 67
1481.36 65
1481.45 67
1481.53 73
1481.62 83
1481.71 96
1481.80 109
1481.89 122
1481.97 132
1482.06 139
1482.15 142
1482.24 138
1482.33 130
1482.42 116
1482.50 99
1482.59 80
1482.68 61
1482.77 44
1482.86 31
1482.94 21
1483.03 15
1483.12 13
1483.21 13
1483.30 14
1483.39 17
1483.47 19
1483.56 22
1483.65 26
1483.74 29
1483.83 32
1483.92 34
1484.00 36
1484.09 37
1484.18 37
1484.27 37
1484.36 36
1484.44 34
1484.53 32
1484.62 29
1484.71 26
1484.80 24
1484.89 23
1484.97 23
1485.06 26
1485.15 31
1485.24 37
1485.33 43
1485.42 49
1485.50 53
1485.59 56
1485.68 59
1485.77 61
1485.86 65
1485.95 69
1486.03 75
1486.12 82
1486.21 90
1486.30 98
1486.39 107
1486.48 117
1486.56 126
1486.65 135
1486.74 143
1486.83 148
1486.92 151
1487.01 151
1487.09 150
1487.18 147
1487.27 144
1487.36 140
1487.45 137
1487.54 133
1487.62 128
1487.71 122
1487.80 115
1487.89 108
1487.98 99
1488.07 91
1488.15 84
1488.24 77
1488.33 72
1488.42 69
1488.51 66
1488.60 64
1488.68 62
1488.77 59
1488.86 55
1488.95 49
1489.04 43
1489.13 37
1489.22 31
1489.30 26
1489.39 23
1489.48 22
1489.57 23
1489.66 26
1489.75 30
1489.83 34
1489.92 38
1490.01 41
1490.10 44
1490.19 45
1490.28 46
1490.36 45
1490.45 42
1490.54 38
1490.63 33
1490.72 27
1490.81 21
1490.90 16
1490.98 13
1491.07 14
1491.16 18
1491.25 26
1491.34 37
1491.43 49
1491.51 62
1491.60 73
1491.69 82
1491.78 88
1491.87 91
1491.96 90
1492.05 88
1492.13 84
1492.22 79
1492.31 74
1492.40 70
1492.49 68
1492.58 67
1492.67 69
1492.75 74
1492.84 82
1492.93 94
1493.02 107
1493.11 121
1493.20 135
1493.29 148
1493.37 158
1493.46 165
1493.55 168
1493.64 168
1493.73 165
1493.82 158
1493.90 148
1493.99 135
1494.08 120
1494.17 102
1494.26 84
1494.35 66
1494.44 51
1494.52 40
1494.61 33
1494.70 30
1494.79 32
1494.88 36
1494.97 43
1495.06 50
1495.14 57
1495.23 63
1495.32 68
1495.41 73
1495.50 77
1495.59 81
1495.68 82
1495.77 82
1495.85 79
1495.94 74
1496.03 67
1496.12 59
1496.21 52
1496.30 47
1496.39 46
1496.47 48
1496.56 54
1496.65 63
1496.74 74
1496.83 86
1496.92 97
1497.01 107
1497.09 114
1497.18 119
1497.27 122
1497.36 124
1497.45 125
1497.54 125
1497.63 125
1497.72 124
1497.80 123
1497.89 122
1497.98 120
1498.07 117
1498.16 114
1498.25 110
1498.34 104
1498.42 97
1498.51 89
1498.60 79
1498.69 68
1498.78 57
1498.87 47
1498.96 38
1499.05 30
1499.13 25
1499.22 22
1499.31 21
1499.40 23
1499.49 28
1499.58 34
1499.67 41
1499.76 47
1499.84 51
1499.93 54
1500.02 54
1500.11 53
1500.20 51
1500.29 49
1500.38 47
1500.46 46
1500.55 46
1500.64 48
1500.73 50
1500.82 53
1500.91 58
1501.00 63
1501.09 68
1501.18 73
1501.26 77
1501.35 80
1501.44 81
1501.53 80
1501.62 79
1501.71 77
1501.80 76
1501.89 76
1501.97 76
1502.06 77
1502.15 79
1502.24 80
1502.33 81
1502.42 81
1502.51 82
1502.60 84
1502.68 88
1502.77 94
1502.86 101
1502.95 109
1503.04 117
1503.13 124
1503.22 129
1503.31 131
1503.40 132
1503.48 132
1503.57 130
1503.66 129
1503.75 129
1503.84 130
1503.93 133
1504.02 139
1504.11 147
1504.19 157
1504.28 167
1504.37 178
1504.46 186
1504.55 192
1504.64 195
1504.73 196
1504.82 194
1504.91 191
1504.99 186
1505.08 181
1505.17 176
1505.26 171
1505.35 167
1505.44 165
1505.53 164
1505.62 165
1505.71 167
1505.79 170
1505.88 172
1505.97 174
1506.06 174
1506.15 173
1506.24 172
1506.33 171
1506.42 171
1506.51 171
1506.59 171
1506.68 170
1506.77 168
1506.86 164
1506.95 160
1507.04 156
1507.13 152
1507.22 149
1507.31 148
1507.40 148
1507.48 149
1507.57 151
1507.66 154
1507.75 156
1507.84 159
1507.93 162
1508.02 163
1508.11 164
1508.20 161
1508.28 156
1508.37 148
1508.46 138
1508.55 127
1508.64 116
1508.73 108
1508.82 103
1508.91 102
1509.00 104
1509.09 109
1509.17 114
1509.26 119
1509.35 122
1509.44 123
1509.53 123
1509.62 121
1509.71 117
1509.80 113
1509.89 108
1509.98 103
1510.06 97
1510.15 91
1510.24 85
1510.33 80
1510.42 75
1510.51 72
1510.60 68
1510.69 66
1510.78 63
1510.87 61
1510.96 60
1511.04 60
1511.13 61
1511.22 64
1511.31 68
1511.40 71
1511.49 74
1511.58 75
1511.67 74
1511.76 72
1511.85 69
1511.94 67
1512.02 67
1512.11 70
1512.20 77
1512.29 87
1512.38 99
1512.47 112
1512.56 124
1512.65 133
1512.74 140
1512.83 144
1512.92 146
1513.00 146
1513.09 145
1513.18 142
1513.27 137
1513.36 130
1513.45 120
1513.54 109
1513.63 98
1513.72 87
1513.81 77
1513.90 71
1513.98 68
1514.07 69
1514.16 73
1514.25 78
1514.34 84
1514.43 90
1514.52 96
1514.61 100
1514.70 104
1514.79 108
1514.88 112
1514.97 116
1515.05 119
1515.14 122
1515.23 123
1515.32 124
1515.41 124
1515.50 123
1515.59 122
1515.68 120
1515.77 118
1515.86 115
1515.95 111
1516.04 107
1516.13 101
1516.21 95
1516.30 89
1516.39 83
1516.48 78
1516.57 74
1516.66 73
1516.75 73
1516.84 74
1516.93 75
1517.02 76
1517.11 77
1517.20 76
1517.28 74
1517.37 72
1517.46 70
1517.55 69
1517.64 69
1517.73 69
1517.82 69
1517.91 69
1518.00 67
1518.09 64
1518.18 62
1518.27 59
1518.36 57
1518.45 57
1518.53 57
1518.62 59
1518.71 60
1518.80 60
1518.89 60
1518.98 60
1519.07 59
1519.16 57
1519.25 56
1519.34 54
1519.43 52
1519.52 50
1519.61 47
1519.70 44
1519.78 42
1519.87 42
1519.96 42
1520.05 44
1520.14 48
1520.23 52
1520.32 57
1520.41 62
1520.50 66
1520.59 70
1520.68 72
1520.77 73
1520.86 72
1520.95 67
1521.04 60
1521.12 50
1521.21 38
1521.30 25
1521.39 14
1521.48 5
1521.57 0
1521.66 0
1521.75 0
1521.84 0
1521.93 0
1522.02 0
1522.11 4
1522.20 9
1522.29 16
1522.38 25
1522.47 36
1522.55 49
1522.64 61
1522.73 73
1522.82 82
1522.91 89
1523.00 94
1523.09 97
1523.18 100
1523.27 103
1523.36 106
1523.45 111
1523.54 115
1523.63 118
1523.72 119
1523.81 117
1523.90 113
1523.99 106
1524.08 98
1524.16 90
1524.25 81
1524.34 75
1524.43 69
1524.52 64
1524.61 61
1524.70 57
1524.79 53
1524.88 48
1524.97 42
1525.06 36
1525.15 29
1525.24 22
1525.33 16
1525.42 9
1525.51 2
1525.60 0
1525.69 0
1525.77 0
1525.86 0
1525.95 0
1526.04 0
1526.13 0
1526.22 1
1526.31 8
1526.40 13
1526.49 15
1526.58 15
1526.67 11
1526.76 6
1526.85 0
1526.94 0
1527.03 0
1527.12 0
1527.21 0
1527.30 0
1527.39 5
1527.48 11
1527.57 18
1527.65 26
1527.74 33
1527.83 38
1527.92 43
1528.01 45
1528.10 45
1528.19 42
1528.28 38
1528.37 33
1528.46 30
1528.55 27
1528.64 27
1528.73 28
1528.82 31
1528.91 33
1529.00 35
1529.09 36
1529.18 35
1529.27 33
1529.36 31
1529.45 27
1529.54 24
1529.63 21
1529.72 18
1529.80 16
1529.89 15
1529.98 14
1530.07 15
1530.16 16
1530.25 19
1530.34 22
1530.43 26
1530.52 31
1530.61 38
1530.70 46
1530.79 57
1530.88 71
1530.97 88
1531.06 108
1531.15 129
1531.24 147
1531.33 161
1531.42 168
1531.51 168
1531.60 160
1531.69 147
1531.78 130
1531.87 113
1531.96 97
1532.05 85
1532.14 76
1532.23 71
1532.31 67
1532.40 65
1532.49 64
1532.58 62
1532.67 61
1532.76 60
1532.85 60
1532.94 60
1533.03 61
1533.12 62
1533.21 62
1533.30 60
1533.39 58
1533.48 55
1533.57 52
1533.66 50
1533.75 50
1533.84 53
1533.93 59
1534.02 67
1534.11 75
1534.20 85
1534.29 94
1534.38 103
1534.47 110
1534.56 116
1534.65 120
1534.74 122
1534.83 122
1534.92 120
1535.01 117
1535.10 113
1535.19 110
1535.28 107
1535.37 104
1535.46 102
1535.55 101
1535.64 99
1535.72 98
1535.81 97
1535.90 98
1535.99 99
1536.08 101
1536.17 103
1536.26 105
1536.35 105
1536.44 104
1536.53 103
1536.62 102
1536.71 102
1536.80 103
1536.89 107
1536.98 112
1537.07 118
1537.16 123
1537.25 127
1537.34 128
1537.43 126
1537.52 122
1537.61 118
1537.70 113
1537.79 109
1537.88 106
1537.97 104
1538.06 103
1538.15 102
1538.24 102
1538.33 101
1538.42 101
1538.51 100
1538.60 100
1538.69 100
1538.78 100
1538.87 100
1538.96 100
1539.05 100
1539.14 100
1539.23 99
1539.32 97
1539.41 94
1539.50 91
1539.59 87
1539.68 84
1539.77 82
1539.86 81
1539.95 83
1540.04 86
1540.13 91
1540.22 97
1540.31 103
1540.40 109
1540.49 114
1540.58 115
1540.67 114
1540.76 111
1540.85 105
1540.94 98
1541.03 93
1541.12 89
1541.21 89
1541.30 93
1541.39 98
1541.48 104
1541.57 110
1541.66 112
1541.75 112
1541.84 109
1541.93 105
1542.02 99
1542.11 94
1542.20 90
1542.29 88
1542.38 88
1542.47 90
1542.56 93
1542.65 97
1542.74 102
1542.83 107
1542.92 111
1543.01 114
1543.10 116
1543.19 117
1543.28 116
1543.37 114
1543.46 112
1543.55 109
1543.64 107
1543.73 105
1543.82 105
1543.91 106
1544.00 109
1544.09 113
1544.18 119
1544.27 126
1544.36 133
1544.45 140
1544.54 145
1544.63 150
1544.72 153
1544.81 155
1544.90 156
1544.99 158
1545.08 160
1545.17 163
1545.26 165
1545.35 165
1545.44 163
1545.53 158
1545.62 150
1545.71 139
1545.80 127
1545.89 115
1545.98 105
1546.07 99
1546.16 97
1546.25 98
1546.34 103
1546.43 110
1546.52 117
1546.61 122
1546.70 126
1546.79 127
1546.88 125
1546.97 120
1547.06 114
1547.15 106
1547.24 98
1547.33 90
1547.42 83
1547.51 78
1547.60 76
1547.69 76
1547.78 78
1547.87 81
1547.96 83
1548.05 83
1548.14 81
1548.23 76
1548.32 71
1548.41 66
1548.50 63
1548.59 63
1548.68 67
1548.77 73
1548.86 81
1548.95 89
1549.04 96
1549.13 101
1549.22 104
1549.31 105
1549.40 104
1549.49 101
1549.58 99
1549.67 96
1549.76 94
1549.85 92
1549.94 91
1550.03 91
1550.12 90
1550.21 89
1550.30 87
1550.39 85
1550.48 82
1550.58 80
1550.67 77
1550.76 75
1550.85 73
1550.94 70
1551.03 67
1551.12 62
1551.21 55
1551.30 48
1551.39 41
1551.48 35
1551.57 33
1551.66 33
1551.75 36
1551.84 42
1551.93 49
1552.02 56
1552.11 62
1552.20 67
1552.29 70
1552.38 71
1552.47 70
1552.56 69
1552.65 67
1552.74 67
1552.83 67
1552.92 70
1553.01 75
1553.10 82
1553.19 89
1553.28 96
1553.37 100
1553.46 103
1553.55 102
1553.64 99
1553.73 94
1553.82 87
1553.91 80
1554.01 73
1554.10 68
1554.19 65
1554.28 63
1554.37 64
1554.46 67
1554.55 72
1554.64 77
1554.73 83
1554.82 87
1554.91 90
1555.00 91
1555.09 92
1555.18 91
1555.27 91
1555.36 92
1555.45 93
1555.54 95
1555.63 97
1555.72 98
1555.81 99
1555.90 101
1555.99 102
1556.08 105
1556.17 108
1556.26 113
1556.35 118
1556.44 123
1556.54 127
1556.63 130
1556.72 131
1556.81 132
1556.90 130
1556.99 127
1557.08 123
1557.17 118
1557.26 112
1557.35 107
1557.44 102
1557.53 99
1557.62 98
1557.71 98
1557.80 98
1557.89 99
1557.98 99
1558.07 98
1558.16 97
1558.25 94
1558.34 92
1558.43 89
1558.52 87
1558.61 86
1558.71 85
1558.80 86
1558.89 88
1558.98 91
1559.07 94
1559.16 96
1559.25 98
1559.34 99
1559.43 100
1559.52 102
1559.61 106
1559.70 110
1559.79 116
1559.88 122
1559.97 128
1560.06 131
1560.15 131
1560.24 129
1560.33 124
1560.42 119
1560.51 113
1560.61 109
1560.70 106
1560.79 104
1560.88 103
1560.97 102
1561.06 101
1561.15 100
1561.24 99
1561.33 100
1561.42 102
1561.51 107
1561.60 114
1561.69 122
1561.78 130
1561.87 135
1561.96 137
1562.05 136
1562.14 131
1562.24 124
1562.33 116
1562.42 108
1562.51 103
1562.60 99
1562.69 98
1562.78 99
1562.87 102
1562.96 106
1563.05 112
1563.14 119
1563.23 126
1563.32 132
1563.41 138
1563.50 141
1563.59 142
1563.68 142
1563.77 140
1563.87 139
1563.96 139
1564.05 142
1564.14 147
1564.23 154
1564.32 162
1564.41 171
1564.50 177
1564.59 182
1564.68 184
1564.77 183
1564.86 179
1564.95 174
1565.04 167
1565.13 160
1565.22 152
1565.32 143
1565.41 135
1565.50 126
1565.59 119
1565.68 112
1565.77 107
1565.86 105
1565.95 105
1566.04 107
1566.13 112
1566.22 119
1566.31 128
1566.40 138
1566.49 148
1566.58 157
1566.68 165
1566.77 172
1566.86 177
1566.95 180
1567.04 181
1567.13 180
1567.22 177
1567.31 172
1567.40 166
1567.49 159
1567.58 151
1567.67 144
1567.76 138
1567.85 133
1567.95 129
1568.04 125
1568.13 120
1568.22 115
1568.31 110
1568.40 105
1568.49 100
1568.58 98
1568.67 98
1568.76 102
1568.85 107
1568.94 114
1569.03 121
1569.12 128
1569.22 134
1569.31 138
1569.40 140
1569.49 141
1569.58 140
1569.67 139
1569.76 137
1569.85 137
1569.94 137
1570.03 139
1570.12 141
1570.21 144
1570.31 147
1570.40 149
1570.49 149
1570.58 146
1570.67 140
1570.76 132
1570.85 122
1570.94 111
1571.03 101
1571.12 94
1571.21 89
1571.30 87
1571.39 87
1571.49 88
1571.58 89
1571.67 90
1571.76 91
1571.85 93
1571.94 95
1572.03 101
1572.12 109
1572.21 119
1572.30 130
1572.39 140
1572.48 148
1572.58 152
1572.67 153
1572.76 150
1572.85 144
1572.94 138
1573.03 131
1573.12 124
1573.21 119
1573.30 113
1573.39 107
1573.48 101
1573.58 95
1573.67 90
1573.76 85
1573.85 82
1573.94 81
1574.03 81
1574.12 84
1574.21 88
1574.30 92
1574.39 95
1574.48 98
1574.58 101
1574.67 104
1574.76 107
1574.85 111
1574.94 116
1575.03 121
1575.12 125
1575.21 127
1575.30 126
1575.39 122
1575.48 114
1575.58 103
1575.67 90
1575.76 75
1575.85 60
1575.94 45
1576.03 30
1576.12 15
1576.21 3
1576.30 0
1576.39 0
1576.48 0
1576.58 0
1576.67 0
1576.76 0
1576.85 0
1576.94 0
1577.03 3
1577.12 10
1577.21 18
1577.30 27
1577.39 37
1577.49 47
1577.58 57
1577.67 66
1577.76 72
1577.85 77
1577.94 79
1578.03 80
1578.12 80
1578.21 81
1578.30 82
1578.40 83
1578.49 85
1578.58 87
1578.67 87
1578.76 86
1578.85 84
1578.94 82
1579.03 81
1579.12 82
1579.22 85
1579.31 90
1579.40 96
1579.49 103
1579.58 108
1579.67 111
1579.76 112
1579.85 112
1579.94 112
1580.03 112
1580.13 114
1580.22 118
1580.31 124
1580.40 131
1580.49 138
1580.58 142
1580.67 142
1580.76 139
1580.85 132
1580.95 124
1581.04 116
1581.13 110
1581.22 107
1581.31 108
1581.40 112
1581.49 118
1581.58 124
1581.67 130
1581.77 135
1581.86 140
1581.95 144
1582.04 149
1582.13 155
1582.22 161
1582.31 167
1582.40 173
1582.49 177
1582.59 178
1582.68 177
1582.77 173
1582.86 167
1582.95 160
1583.04 151
1583.13 142
1583.22 134
1583.31 127
1583.41 124
1583.50 123
1583.59 124
1583.68 128
1583.77 134
1583.86 140
1583.95 146
1584.04 150
1584.14 153
1584.23 154
1584.32 153
1584.41 150
1584.50 146
1584.59 139
1584.68 133
1584.77 126
1584.87 122
1584.96 119
1585.05 120
1585.14 123
1585.23 127
1585.32 131
1585.41 136
1585.50 139
1585.59 141
1585.69 141
1585.78 139
1585.87 136
1585.96 130
1586.05 124
1586.14 118
1586.23 112
1586.32 108
1586.42 105
1586.51 106
1586.60 108
1586.69 111
1586.78 115
1586.87 117
1586.96 117
1587.06 114
1587.15 108
1587.24 102
1587.33 94
1587.42 88
1587.51 83
1587.60 81
1587.69 81
1587.79 83
1587.88 86
1587.97 90
1588.06 94
1588.15 99
1588.24 103
1588.33 106
1588.42 109
1588.52 112
1588.61 113
1588.70 112
1588.79 110
1588.88 106
1588.97 102
1589.06 97
1589.16 93
1589.25 90
1589.34 88
1589.43 86
1589.52 85
1589.61 83
1589.70 80
1589.79 77
1589.89 75
1589.98 72
1590.07 71
1590.16 69
1590.25 67
1590.34 65
1590.43 62
1590.53 58
1590.62 54
1590.71 51
1590.80 51
1590.89 53
1590.98 59
1591.07 70
1591.17 83
1591.26 99
1591.35 116
1591.44 132
1591.53 146
1591.62 156
1591.71 160
1591.80 160
1591.90 153
1591.99 142
1592.08 128
1592.17 111
1592.26 96
1592.35 83
1592.44 73
1592.54 68
1592.63 68
1592.72 71
1592.81 77
1592.90 84
1592.99 93
1593.08 102
1593.18 110
1593.27 117
1593.36 123
1593.45 128
1593.54 131
1593.63 132
1593.73 132
1593.82 130
1593.91 129
1594.00 127
1594.09 125
1594.18 122
1594.27 116
1594.37 109
1594.46 98
1594.55 86
1594.64 73
1594.73 61
1594.82 50
1594.91 42
1595.01 37
1595.10 35
1595.19 36
1595.28 39
1595.37 44
1595.46 50
1595.55 57
1595.65 63
1595.74 68
1595.83 71
1595.92 72
1596.01 70
1596.10 67
1596.20 63
1596.29 59
1596.38 55
1596.47 51
1596.56 48
1596.65 45
1596.74 41
1596.84 38
1596.93 36
1597.02 35
1597.11 35
1597.20 36
1597.29 39
1597.39 42
1597.48 46
1597.57 49
1597.66 51
1597.75 53
1597.84 55
1597.94 57
1598.03 58
1598.12 59
1598.21 60
1598.30 60
1598.39 60
1598.48 60
1598.58 60
1598.67 60
1598.76 61
1598.85 61
1598.94 60
1599.03 58
1599.13 55
1599.22 53
1599.31 51
1599.40 52
1599.49 56
1599.58 63
1599.68 72
1599.77 81
1599.86 89
1599.95 96
1600.04 100
1600.13 101
1600.23 101
1600.32 99
1600.41 96
1600.50 93
1600.59 91
1600.68 90
1600.78 90
1600.87 91
1600.96 93
1601.05 95
1601.14 96
1601.23 94
1601.33 91
1601.42 85
1601.51 78
1601.60 69
1601.69 60
1601.78 51
1601.88 42
1601.97 34
1602.06 25
1602.15 17
1602.24 10
1602.33 6
1602.43 4
1602.52 6
1602.61 11
1602.70 19
1602.79 28
1602.88 37
1602.98 45
1603.07 51
1603.16 54
1603.25 57
1603.34 61
1603.44 66
1603.53 73
1603.62 83
1603.71 96
1603.80 109
1603.89 122
1603.99 132
1604.08 139
1604.17 142
1604.26 142
1604.35 138
1604.44 132
1604.54 125
1604.63 115
1604.72 104
1604.81 92
1604.90 78
1605.00 63
1605.09 49
1605.18 38
1605.27 31
1605.36 30
1605.45 34
1605.55 42
1605.64 53
1605.73 62
1605.82 68
1605.91 70
1606.01 69
1606.10 67
1606.19 64
1606.28 65
1606.37 68
1606.46 75
1606.56 82
1606.65 87
1606.74 91
1606.83 91
1606.92 88
1607.02 84
1607.11 80
1607.20 77
1607.29 73
1607.38 68
1607.47 61
1607.57 51
1607.66 39
1607.75 25
1607.84 11
1607.93 0
1608.03 0
1608.12 0
1608.21 0
1608.30 0
1608.39 0
1608.49 0
1608.58 4
1608.67 10
1608.76 15
1608.85 16
1608.94 14
1609.04 10
1609.13 5
1609.22 2
1609.31 1
1609.40 4
1609.50 12
1609.59 22
1609.68 34
1609.77 45
1609.86 55
1609.96 61
1610.05 65
1610.14 67
1610.23 68
1610.32 67
1610.42 65
1610.51 63
1610.60 59
1610.69 54
1610.78 48
1610.88 42
1610.97 36
1611.06 31
1611.15 27
1611.24 24
1611.34 22
1611.43 20
1611.52 18
1611.61 16
1611.70 13
1611.79 10
1611.89 7
1611.98 4
1612.07 1
1612.16 0
1612.25 0
1612.35 0
1612.44 0
1612.53 0
1612.62 0
1612.71 0
1612.81 2
1612.90 3
1612.99 4
1613.08 5
1613.18 8
1613.27 11
1613.36 15
1613.45 20
1613.54 26
1613.64 31
1613.73 35
1613.82 36
1613.91 36
1614.00 33
1614.10 27
1614.19 20
1614.28 12
1614.37 4
1614.46 0
1614.56 0
1614.65 0
1614.74 0
1614.83 0
1614.92 0
1615.02 0
1615.11 0
1615.20 9
1615.29 22
1615.38 33
1615.48 39
1615.57 40
1615.66 35
1615.75 25
1615.84 15
1615.94 5
1616.03 0
1616.12 0
1616.21 0
1616.31 2
1616.40 9
1616.49 18
1616.58 26
1616.67 33
1616.77 40
1616.86 45
1616.95 49
1617.04 51
1617.13 51
1617.23 50
1617.32 46
1617.41 41
1617.50 36
1617.60 30
1617.69 26
1617.78 23
1617.87 20
1617.96 17
1618.06 15
1618.15 13
1618.24 12
1618.33 12
1618.42 14
1618.52 16
1618.61 20
1618.70 23
1618.79 24
1618.89 24
1618.98 22
1619.07 18
1619.16 13
1619.25 7
1619.35 2
1619.44 0
1619.53 0
1619.62 0
1619.72 0
1619.81 0
1619.90 0
1619.99 0
1620.08 1
1620.18 5
1620.27 9
1620.36 13
1620.45 16
1620.55 18
1620.64 20
1620.73 23
1620.82 27
1620.91 33
1621.01 41
1621.10 50
1621.19 61
1621.28 71
1621.38 80
1621.47 86
1621.56 90
1621.65 91
1621.74 90
1621.84 87
1621.93 83
1622.02 79
1622.11 76
1622.21 73
1622.30 71
1622.39 69
1622.48 67
1622.58 62
1622.67 56
1622.76 49
1622.85 41
1622.94 34
1623.04 28
1623.13 25
1623.22 25
1623.31 26
1623.41 28
1623.50 30
1623.59 31
1623.68 30
1623.78 27
1623.87 24
1623.96 20
1624.05 18
1624.14 16
1624.24 15
1624.33 16
1624.42 16
1624.51 16
1624.61 15
1624.70 13
1624.79 11
1624.88 8
1624.98 6
1625.07 5
1625.16 4
1625.25 5
1625.35 7
1625.44 8
1625.53 9
1625.62 9
1625.71 8
1625.81 7
1625.90 7
1625.99 9
1626.08 14
1626.18 22
1626.27 33
1626.36 44
1626.45 55
1626.55 65
1626.64 72
1626.73 76
1626.82 78
1626.92 77
1627.01 75
1627.10 71
1627.19 66
1627.29 59
1627.38 53
1627.47 46
1627.56 39
1627.66 32
1627.75 27
1627.84 22
1627.93 19
1628.02 17
1628.12 16
1628.21 16
1628.30 18
1628.39 23
1628.49 29
1628.58 38
1628.67 48
1628.76 59
1628.86 70
1628.95 78
1629.04 83
1629.13 85
1629.23 84
1629.32 80
1629.41 74
1629.50 68
1629.60 63
1629.69 59
1629.78 57
1629.87 56
1629.97 57
1630.06 59
1630.15 62
1630.24 66
1630.34 70
1630.43 76
1630.52 83
1630.61 90
1630.71 97
1630.80 105
1630.89 111
1630.98 114
1631.08 114
1631.17 111
1631.26 104
1631.35 95
1631.45 86
1631.54 78
1631.63 73
1631.72 73
1631.82 75
1631.91 80
1632.00 87
1632.10 92
1632.19 97
1632.28 100
1632.37 102
1632.47 103
1632.56 103
1632.65 102
1632.74 100
1632.84 95
1632.93 88
1633.02 79
1633.11 69
1633.21 58
1633.30 48
1633.39 40
1633.48 33
1633.58 28
1633.67 23
1633.76 18
1633.85 12
1633.95 7
1634.04 1
1634.13 0
1634.22 0
1634.32 0
1634.41 0
1634.50 0
1634.60 1
1634.69 7
1634.78 13
1634.87 18
1634.97 22
1635.06 23
1635.15 21
1635.24 17
1635.34 12
1635.43 6
1635.52 0
1635.61 0
1635.71 0
1635.80 0
1635.89 0
1635.99 0
1636.08 0
1636.17 0
1636.26 0
1636.36 3
1636.45 13
1636.54 26
1636.63 39
1636.73 52
1636.82 62
1636.91 68
1637.00 68
1637.10 62
1637.19 52
1637.28 38
1637.38 24
1637.47 12
1637.56 3
1637.65 0
1637.75 0
1637.84 0
1637.93 5
1638.02 14
1638.12 25
1638.21 38
1638.30 51
1638.40 64
1638.49 75
1638.58 82
1638.67 87
1638.77 89
1638.86 89
1638.95 88
1639.04 88
1639.14 88
1639.23 90
1639.32 91
1639.42 91
1639.51 88
1639.60 83
1639.69 74
1639.79 63
1639.88 51
1639.97 40
1640.07 31
1640.16 25
1640.25 23
1640.34 24
1640.44 28
1640.53 33
1640.62 38
1640.71 42
1640.81 45
1640.90 46
1640.99 46
1641.09 47
1641.18 48
1641.27 50
1641.36 54
1641.46 59
1641.55 65
1641.64 71
1641.74 77
1641.83 84
1641.92 89
1642.01 94
1642.11 98
1642.20 100
1642.29 99
1642.39 96
1642.48 89
1642.57 81
1642.66 70
1642.76 58
1642.85 47
1642.94 35
1643.04 25
1643.13 16
1643.22 8
1643.31 3
1643.41 1
1643.50 3
1643.59 8
1643.69 17
1643.78 29
1643.87 42
1643.96 56
1644.06 68
1644.15 78
1644.24 84
1644.34 87
1644.43 85
1644.52 81
1644.61 75
1644.71 67
1644.80 58
1644.89 50
1644.99 42
1645.08 35
1645.17 32
1645.27 33
1645.36 38
1645.45 48
1645.54 62
1645.64 79
1645.73 96
1645.82 110
1645.92 122
1646.01 129
1646.10 131
1646.19 131
1646.29 127
1646.38 123
1646.47 119
1646.57 115
1646.66 112
1646.75 109
1646.85 105
1646.94 102
1647.03 98
1647.12 94
1647.22 89
1647.31 85
1647.40 81
1647.50 78
1647.59 75
1647.68 73
1647.78 71
1647.87 69
1647.96 67
1648.05 66
1648.15 66
1648.24 67
1648.33 71
1648.43 77
1648.52 84
1648.61 90
1648.71 96
1648.80 98
1648.89 97
1648.98 92
1649.08 83
1649.17 72
1649.26 59
1649.36 48
1649.45 37
1649.54 30
1649.64 26
1649.73 26
1649.82 30
1649.92 37
1650.01 46
1650.10 56
1650.19 65
1650.29 73
1650.38 79
1650.47 82
1650.57 83
1650.66 81
1650.75 78
1650.85 75
1650.94 72
1651.03 70
1651.13 68
1651.22 65
1651.31 63
1651.40 61
1651.50 58
1651.59 57
1651.68 56
1651.78 56
1651.87 56
1651.96 55
1652.06 54
1652.15 51
1652.24 48
1652.34 43
1652.43 38
1652.52 33
1652.62 29
1652.71 27
1652.80 25
1652.90 25
1652.99 25
1653.08 25
1653.17 26
1653.27 27
1653.36 29
1653.45 33
1653.55 38
1653.64 45
1653.73 52
1653.83 58
1653.92 63
1654.01 66
1654.11 65
1654.20 60
1654.29 52
1654.39 42
1654.48 30
1654.57 19
1654.67 9
1654.76 1
1654.85 0
1654.94 0
1655.04 0
1655.13 0
1655.22 0
1655.32 0
1655.41 0
1655.50 0
1655.60 1
1655.69 10
1655.78 20
1655.88 31
1655.97 41
1656.06 51
1656.16 59
1656.25 66
1656.34 71
1656.44 76
1656.53 80
1656.62 83
1656.72 85
1656.81 86
1656.90 84
1657.00 80
1657.09 73
1657.18 64
1657.28 55
1657.37 46
1657.46 40
1657.56 35
1657.65 33
1657.74 33
1657.84 35
1657.93 41
1658.02 48
1658.12 58
1658.21 68
1658.30 79
1658.40 89
1658.49 100
1658.58 109
1658.68 118
1658.77 126
1658.86 134
1658.96 142
1659.05 149
1659.14 154
1659.24 158
1659.33 159
1659.42 158
1659.52 155
1659.61 150
1659.70 146
1659.80 143
1659.89 141
1659.98 141
1660.08 144
1660.17 147
1660.26 151
1660.36 155
1660.45 158
1660.54 159
1660.64 160
1660.73 162
1660.82 164
1660.92 168
1661.01 173
1661.10 181
1661.20 189
1661.29 197
1661.38 205
1661.48 211
1661.57 216
1661.66 221
1661.76 225
1661.85 228
1661.94 232
1662.04 235
1662.13 238
1662.22 242
1662.32 244
1662.41 247
1662.50 251
1662.60 254
1662.69 258
1662.78 262
1662.88 265
1662.97 268
1663.06 269
1663.16 270
1663.25 269
1663.34 267
1663.44 263
1663.53 256
1663.62 246
1663.72 234
1663.81 220
1663.91 204
1664.00 189
1664.09 175
1664.19 164
1664.28 155
1664.37 148
1664.47 143
1664.56 139
1664.65 134
1664.75 129
1664.84 124
1664.93 117
1665.03 111
1665.12 105
1665.21 101
1665.31 99
1665.40 99
1665.49 101
1665.59 106
1665.68 111
1665.77 117
1665.87 122
1665.96 127
1666.06 132
1666.15 137
1666.24 143
1666.34 149
1666.43 154
1666.52 157
1666.62 160
1666.71 160
1666.80 158
1666.90 155
1666.99 152
1667.08 151
1667.18 151
1667.27 152
1667.36 154
1667.46 157
1667.55 159
1667.65 159
1667.74 157
1667.83 154
1667.93 150
1668.02 147
1668.11 143
1668.21 142
1668.30 143
1668.39 145
1668.49 149
1668.58 154
1668.68 159
1668.77 164
1668.86 169
1668.96 173
1669.05 177
1669.14 182
1669.24 188
1669.33 195
1669.42 202
1669.52 209
1669.61 214
1669.70 217
1669.80 217
1669.89 214
1669.99 210
1670.08 204
1670.17 198
1670.27 191
1670.36 184
1670.45 177
1670.55 170
1670.64 164
1670.73 158
1670.83 155
1670.92 152
1671.02 151
1671.11 149
1671.20 146
1671.30 142
1671.39 137
1671.48 133
1671.58 130
1671.67 128
1671.77 129
1671.86 131
1671.95 134
1672.05 136
1672.14 135
1672.23 132
1672.33 127
1672.42 119
1672.51 111
1672.61 105
1672.70 100
1672.80 98
1672.89 98
1672.98 98
1673.08 99
1673.17 97
1673.26 93
1673.36 87
1673.45 80
1673.55 72
1673.64 64
1673.73 57
1673.83 51
1673.92 46
1674.01 42
1674.11 38
1674.20 34
1674.30 31
1674.39 27
1674.48 24
1674.58 22
1674.67 21
1674.76 21
1674.86 22
1674.95 24
1675.05 27
1675.14 31
1675.23 36
1675.33 41
1675.42 46
1675.51 51
1675.61 55
1675.70 57
1675.80 56
1675.89 54
1675.98 51
1676.08 47
1676.17 43
1676.26 39
1676.36 36
1676.45 33
1676.55 31
1676.64 30
1676.73 28
1676.83 26
1676.92 25
1677.02 24
1677.11 23
1677.20 21
1677.30 19
1677.39 17
1677.48 15
1677.58 14
1677.67 15
1677.77 18
1677.86 23
1677.95 31
1678.05 40
1678.14 51
1678.24 61
1678.33 69
1678.42 75
1678.52 78
1678.61 78
1678.70 76
1678.80 71
1678.89 65
1678.99 58
1679.08 52
1679.17 47
1679.27 43
1679.36 42
1679.46 42
1679.55 43
1679.64 44
1679.74 46
1679.83 48
1679.93 50
1680.02 50
1680.11 51
1680.21 50
1680.30 50
1680.40 49
1680.49 48
1680.58 46
1680.68 43
1680.77 38
1680.86 32
1680.96 25
1681.05 17
1681.15 9
1681.24 4
1681.33 1
1681.43 1
1681.52 4
1681.62 9
1681.71 15
1681.80 20
1681.90 24
1681.99 27
1682.09 30
1682.18 32
1682.27 34
1682.37 37
1682.46 39
1682.56 42
1682.65 45
1682.74 48
1682.84 50
1682.93 52
1683.03 53
1683.12 55
1683.21 56
1683.31 56
1683.40 56
1683.50 55
1683.59 54
1683.68 52
1683.78 50
1683.87 47
1683.97 45
1684.06 43
1684.15 42
1684.25 41
1684.34 43
1684.44 46
1684.53 52
1684.62 59
1684.72 68
1684.81 78
1684.91 88
1685.00 98
1685.09 107
1685.19 115
1685.28 120
1685.38 124
1685.47 127
1685.56 128
1685.66 128
1685.75 126
1685.85 122
1685.94 115
1686.04 106
1686.13 95
1686.22 83
1686.32 71
1686.41 62
1686.51 57
1686.60 56
1686.69 59
1686.79 65
1686.88 73
1686.98 80
1687.07 85
1687.16 88
1687.26 88
1687.35 86
1687.45 82
1687.54 76
1687.63 70
1687.73 63
1687.82 57
1687.92 52
1688.01 46
1688.11 41
1688.20 37
1688.29 33
1688.39 31
1688.48 29
1688.58 28
1688.67 28
1688.76 28
1688.86 27
1688.95 25
1689.05 20
1689.14 14
1689.24 6
1689.33 0
1689.42 0
1689.52 0
1689.61 0
1689.71 0
1689.80 0
1689.89 0
1689.99 0
1690.08 5
1690.18 12
1690.27 19
1690.37 25
1690.46 30
1690.55 34
1690.65 39
1690.74 45
1690.84 52
1690.93 60
1691.03 67
1691.12 72
1691.21 75
1691.31 75
1691.40 73
1691.50 69
1691.59 64
1691.68 60
1691.78 56
1691.87 54
1691.97 54
1692.06 54
1692.16 55
1692.25 57
1692.34 60
1692.44 63
1692.53 66
1692.63 70
1692.72 73
1692.82 76
1692.91 78
1693.00 78
1693.10 77
1693.19 74
1693.29 71
1693.38 66
1693.48 62
1693.57 58
1693.66 55
1693.76 54
1693.85 55
1693.95 59
1694.04 66
1694.14 76
1694.23 86
1694.32 97
1694.42 105
1694.51 110
1694.61 111
1694.70 108
1694.80 102
1694.89 95
1694.98 89
1695.08 84
1695.17 83
1695.27 84
1695.36 87
1695.46 90
1695.55 92
1695.65 93
1695.74 93
1695.83 91
1695.93 89
1696.02 87
1696.12 86
1696.21 83
1696.31 79
1696.40 73
1696.49 65
1696.59 55
1696.68 46
1696.78 38
1696.87 34
1696.97 33
1697.06 35
1697.16 39
1697.25 43
1697.34 47
1697.44 51
1697.53 55
1697.63 59
1697.72 65
1697.82 71
1697.91 78
1698.00 85
1698.10 90
1698.19 92
1698.29 90
1698.38 85
1698.48 76
1698.57 65
1698.67 53
1698.76 43
1698.85 34
1698.95 29
1699.04 28
1699.14 31
1699.23 36
1699.33 41
1699.42 46
1699.52 48
1699.61 48
1699.70 45
1699.80 40
1699.89 35
1699.99 31
1700.08 28
1700.18 26
1700.27 26
1700.37 25
1700.46 24
1700.55 22
1700.65 20
1700.74 18
1700.84 17
1700.93 16
1701.03 16
1701.12 18
1701.22 21
1701.31 25
1701.41 30
1701.50 37
1701.59 45
1701.69 53
1701.78 60
1701.88 66
1701.97 70
1702.07 73
1702.16 75
1702.26 76
1702.35 79
1702.45 82
1702.54 87
1702.63 92
1702.73 96
1702.82 98
1702.92 99
1703.01 98
1703.11 96
1703.20 94
1703.30 91
1703.39 90
1703.49 89
1703.58 88
1703.67 88
1703.77 87
1703.86 88
1703.96 91
1704.05 94
1704.15 99
1704.24 104
1704.34 108
1704.43 111
1704.53 113
1704.62 113
1704.71 111
1704.81 109
1704.90 107
1705.00 106
1705.09 104
1705.19 102
1705.28 100
1705.38 99
1705.47 98
1705.57 97
1705.66 96
1705.76 96
1705.85 95
1705.94 91
1706.04 86
1706.13 80
1706.23 72
1706.32 65
1706.42 59
1706.51 55
1706.61 54
1706.70 55
1706.80 57
1706.89 58
1706.99 58
1707.08 55
1707.18 50
1707.27 43
1707.36 35
1707.46 28
1707.55 23
1707.65 22
1707.74 25
1707.84 32
1707.93 42
1708.03 54
1708.12 66
1708.22 77
1708.31 85
1708.41 90
1708.50 93
1708.60 93
1708.69 90
1708.79 85
1708.88 77
1708.97 67
1709.07 55
1709.16 41
1709.26 27
1709.35 15
1709.45 5
1709.54 0
1709.64 0
1709.73 0
1709.83 0
1709.92 0
1710.02 0
1710.11 0
1710.21 0
1710.30 0
1710.40 0
1710.49 4
1710.59 18
1710.68 37
1710.77 59
1710.87 81
1710.96 103
1711.06 121
1711.15 135
1711.25 143
1711.34 146
1711.44 143
1711.53 136
1711.63 125
1711.72 111
1711.82 97
1711.91 84
1712.01 73
1712.10 66
1712.20 63
1712.29 63
1712.39 66
1712.48 70
1712.58 74
1712.67 77
1712.77 79
1712.86 80
1712.96 82
1713.05 84
1713.14 88
1713.24 92
1713.33 97
1713.43 102
1713.52 106
1713.62 107
1713.71 105
1713.81 101
1713.90 95
1714.00 88
1714.09 80
1714.19 71
1714.28 64
1714.38 58
1714.47 54
1714.57 53
1714.66 53
1714.76 54
1714.85 55
1714.95 56
1715.04 56
1715.14 56
1715.23 56
1715.33 59
1715.42 64
1715.52 72
1715.61 83
1715.71 95
1715.80 106
1715.90 116
1715.99 122
1716.09 125
1716.18 124
1716.28 120
1716.37 113
1716.47 106
1716.56 98
1716.66 90
1716.75 83
1716.85 78
1716.94 74
1717.04 71
1717.13 69
1717.23 68
1717.32 68
1717.42 68
1717.51 68
1717.61 70
1717.70 73
1717.79 78
1717.89 84
1717.98 91
1718.08 98
1718.17 102
1718.27 102
1718.36 98
1718.46 90
1718.55 79
1718.65 67
1718.74 56
1718.84 48
1718.93 44
1719.03 43
1719.12 44
1719.22 46
1719.31 48
1719.41 49
1719.50 49
1719.60 48
1719.69 47
1719.79 46
1719.88 48
1719.98 52
1720.07 57
1720.17 64
1720.26 70
1720.36 74
1720.45 76
1720.55 74
1720.65 70
1720.74 65
1720.84 62
1720.93 61
1721.03 64
1721.12 70
1721.22 79
1721.31 90
1721.41 100
1721.50 108
1721.60 113
1721.69 116
1721.79 116
1721.88 113
1721.98 109
1722.07 103
1722.17 96
1722.26 89
1722.36 82
1722.45 73
1722.55 64
1722.64 54
1722.74 43
1722.83 32
1722.93 23
1723.02 15
1723.12 9
1723.21 5
1723.31 3
1723.40 3
1723.50 4
1723.59 5
1723.69 6
1723.78 9
1723.88 13
1723.97 19
1724.07 28
1724.16 38
1724.26 49
1724.35 60
1724.45 69
1724.54 75
1724.64 79
1724.73 80
1724.83 80
1724.92 80
1725.02 81
1725.12 85
1725.21 91
1725.31 100
1725.40 111
1725.50 120
1725.59 128
1725.69 133
1725.78 133
1725.88 131
1725.97 126
1726.07 120
1726.16 115
1726.26 111
1726.35 109
1726.45 109
1726.54 108
1726.64 108
1726.73 106
1726.83 103
1726.92 99
1727.02 94
1727.11 89
1727.21 85
1727.30 81
1727.40 79
1727.50 79
1727.59 78
1727.69 76
1727.78 73
1727.88 68
1727.97 60
1728.07 51
1728.16 42
1728.26 34
1728.35 29
1728.45 28
1728.54 31
1728.64 37
1728.73 45
1728.83 54
1728.92 63
1729.02 73
1729.11 82
1729.21 91
1729.30 100
1729.40 108
1729.50 114
1729.59 116
1729.69 116
1729.78 112
1729.88 106
1729.97 98
1730.07 90
1730.16 83
1730.26 77
1730.35 71
1730.45 66
1730.54 60
1730.64 53
1730.73 44
1730.83 35
1730.93 25
1731.02 16
1731.12 9
1731.21 5
1731.31 4
1731.40 5
1731.50 9
1731.59 13
1731.69 17
1731.78 19
1731.88 20
1731.97 21
1732.07 22
1732.16 25
1732.26 30
1732.36 37
1732.45 46
1732.55 56
1732.64 66
1732.74 74
1732.83 80
1732.93 83
1733.02 83
1733.12 78
1733.21 69
1733.31 58
1733.40 44
1733.50 29
1733.60 16
1733.69 4
1733.79 0
1733.88 0
1733.98 0
1734.07 0
1734.17 0
1734.26 0
1734.36 5
1734.45 8
1734.55 8
1734.64 7
1734.74 4
1734.84 2
1734.93 2
1735.03 4
1735.12 9
1735.22 16
1735.31 23
1735.41 30
1735.50 35
1735.60 38
1735.69 38
1735.79 35
1735.89 32
1735.98 28
1736.08 24
1736.17 22
1736.27 21
1736.36 22
1736.46 24
1736.55 26
1736.65 29
1736.74 32
1736.84 35
1736.94 38
1737.03 41
1737.13 44
1737.22 47
1737.32 49
1737.41 51
1737.51 52
1737.60 53
1737.70 52
1737.80 51
1737.89 50
1737.99 48
1738.08 48
1738.18 48
1738.27 51
1738.37 55
1738.46 61
1738.56 67
1738.66 73
1738.75 77
1738.85 78
1738.94 77
1739.04 74
1739.13 70
1739.23 66
1739.32 64
1739.42 62
1739.52 62
1739.61 61
1739.71 59
1739.80 56
1739.90 53
1739.99 49
1740.09 46
1740.18 45
1740.28 46
1740.38 50
1740.47 58
1740.57 69
1740.66 81
1740.76 94
1740.85 107
1740.95 118
1741.04 126
1741.14 130
1741.24 132
1741.33 132
1741.43 130
1741.52 128
1741.62 126
1741.71 124
1741.81 121
1741.91 117
1742.00 111
1742.10 104
1742.19 97
1742.29 91
1742.38 88
1742.48 88
1742.57 91
1742.67 98
1742.77 108
1742.86 119
1742.96 131
1743.05 142
1743.15 151
1743.24 157
1743.34 158
1743.44 155
1743.53 147
1743.63 136
1743.72 121
1743.82 106
1743.91 93
1744.01 81
1744.11 74
1744.20 70
1744.30 69
1744.39 71
1744.49 74
1744.58 77
1744.68 79
1744.78 80
1744.87 80
1744.97 77
1745.06 72
1745.16 65
1745.25 57
1745.35 48
1745.45 39
1745.54 32
1745.64 28
1745.73 27
1745.83 29
1745.92 34
1746.02 40
1746.12 47
1746.21 53
1746.31 58
1746.40 60
1746.50 61
1746.59 60
1746.69 58
1746.79 55
1746.88 52
1746.98 49
1747.07 46
1747.17 42
1747.26 38
1747.36 34
1747.46 31
1747.55 30
1747.65 31
1747.74 34
1747.84 39
1747.94 45
1748.03 51
1748.13 55
1748.22 57
1748.32 56
1748.41 53
1748.51 48
1748.61 43
1748.70 37
1748.80 32
1748.89 29
1748.99 28
1749.08 29
1749.18 33
1749.28 38
1749.37 43
1749.47 46
1749.56 48
1749.66 48
1749.76 46
1749.85 44
1749.95 42
1750.04 43
1750.14 47
1750.23 54
1750.33 62
1750.43 72
1750.52 79
1750.62 84
1750.71 86
1750.81 85
1750.91 82
1751.00 78
1751.10 74
1751.19 71
1751.29 70
1751.39 68
1751.48 67
1751.58 64
1751.67 60
1751.77 53
1751.86 44
1751.96 33
1752.06 22
1752.15 12
1752.25 4
1752.34 0
1752.44 0
1752.54 0
1752.63 0
1752.73 0
1752.82 0
1752.92 1
1753.02 2
1753.11 2
1753.21 1
1753.30 1
1753.40 1
1753.50 2
1753.59 3
1753.69 4
1753.78 5
1753.88 6
1753.98 6
1754.07 7
1754.17 7
1754.26 8
1754.36 9
1754.46 12
1754.55 15
1754.65 19
1754.74 24
1754.84 30
1754.94 35
1755.03 41
1755.13 45
1755.22 48
1755.32 50
1755.42 51
1755.51 50
1755.61 48
1755.70 44
1755.80 40
1755.90 36
1755.99 31
1756.09 28
1756.18 25
1756.28 23
1756.38 21
1756.47 20
1756.57 20
1756.66 19
1756.76 18
1756.86 18
1756.95 17
1757.05 17
1757.14 18
1757.24 19
1757.34 21
1757.43 22
1757.53 23
1757.62 24
1757.72 24
1757.82 25
1757.91 26
1758.01 28
1758.10 31
1758.20 36
1758.30 42
1758.39 48
1758.49 55
1758.58 60
1758.68 64
1758.78 66
1758.87 67
1758.97 66
1759.06 64
1759.16 62
1759.26 60
1759.35 58
1759.45 56
1759.55 55
1759.64 53
1759.74 49
1759.83 45
1759.93 39
1760.03 32
1760.12 26
1760.22 19
1760.31 14
1760.41 11
1760.51 8
1760.60 7
1760.70 6
1760.80 6
1760.89 6
1760.99 5
1761.08 5
1761.18 5
1761.28 5
1761.37 5
1761.47 6
1761.56 7
1761.66 8
1761.76 8
1761.85 8
1761.95 8
1762.05 7
1762.14 4
1762.24 1
1762.33 0
1762.43 0
1762.53 0
1762.62 0
1762.72 0
1762.81 0
1762.91 0
1763.01 2
1763.10 10
1763.20 20
1763.30 31
1763.39 44
1763.49 56
1763.58 67
1763.68 75
1763.78 81
1763.87 82
1763.97 80
1764.07 74
1764.16 66
1764.26 57
1764.35 49
1764.45 44
1764.55 41
1764.64 42
1764.74 44
1764.84 49
1764.93 55
1765.03 60
1765.12 66
1765.22 72
1765.32 78
1765.41 85
1765.51 90
1765.61 94
1765.70 96
1765.80 95
1765.89 91
1765.99 84
1766.09 74
1766.18 63
1766.28 51
1766.38 37
1766.47 24
1766.57 12
1766.67 2
1766.76 0
1766.86 0
1766.95 0
1767.05 0
1767.15 0
1767.24 0
1767.34 4
1767.44 10
1767.53 15
1767.63 19
1767.72 24
1767.82 28
1767.92 33
1768.01 36
1768.11 40
1768.21 44
1768.30 47
1768.40 50
1768.50 53
1768.59 54
1768.69 55
1768.78 53
1768.88 51
1768.98 50
1769.07 49
1769.17 49
1769.27 52
1769.36 56
1769.46 62
1769.56 67
1769.65 72
1769.75 76
1769.84 79
1769.94 84
1770.04 89
1770.13 97
1770.23 106
1770.33 115
1770.42 123
1770.52 129
1770.62 132
1770.71 131
1770.81 128
1770.91 123
1771.00 118
1771.10 114
1771.19 112
1771.29 112
1771.39 113
1771.48 116
1771.58 119
1771.68 123
1771.77 127
1771.87 132
1771.97 137
1772.06 144
1772.16 151
1772.26 157
1772.35 163
1772.45 167
1772.54 168
1772.64 166
1772.74 161
1772.83 153
1772.93 143
1773.03 133
1773.12 125
1773.22 118
1773.32 113
1773.41 112
1773.51 112
1773.61 114
1773.70 115
1773.80 115
1773.90 114
1773.99 110
1774.09 104
1774.19 97
1774.28 89
1774.38 81
1774.47 74
1774.57 67
1774.67 61
1774.76 56
1774.86 55
1774.96 57
1775.05 62
1775.15 70
1775.25 81
1775.34 91
1775.44 100
1775.54 108
1775.63 112
1775.73 115
1775.83 116
1775.92 117
1776.02 117
1776.12 115
1776.21 111
1776.31 105
1776.41 95
1776.50 83
1776.60 70
1776.70 56
1776.79 44
1776.89 33
1776.99 24
1777.08 16
1777.18 10
1777.27 3
1777.37 0
1777.47 0
1777.56 0
1777.66 0
1777.76 0
1777.85 0
1777.95 0
1778.05 0
1778.14 2
1778.24 10
1778.34 18
1778.43 24
1778.53 28
1778.63 28
1778.72 26
1778.82 21
1778.92 14
1779.01 7
1779.11 1
1779.21 0
1779.30 0
1779.40 0
1779.50 3
1779.59 8
1779.69 14
1779.79 20
1779.88 26
1779.98 30
1780.08 34
1780.17 35
1780.27 35
1780.37 33
1780.46 29
1780.56 23
1780.66 16
1780.75 8
1780.85 0
1780.95 0
1781.04 0
1781.14 0
1781.24 0
1781.33 6
1781.43 17
1781.53 30
1781.62 42
1781.72 52
1781.82 60
1781.91 63
1782.01 62
1782.11 58
1782.20 52
1782.30 47
1782.40 44
1782.49 44
1782.59 47
1782.69 52
1782.79 58
1782.88 62
1782.98 63
1783.08 60
1783.17 53
1783.27 44
1783.37 33
1783.46 23
1783.56 14
1783.66 9
1783.75 7
1783.85 8
1783.95 12
1784.04 17
1784.14 21
1784.24 25
1784.33 28
1784.43 30
1784.53 31
1784.62 33
1784.72 34
1784.82 35
1784.91 37
1785.01 37
1785.11 37
1785.20 36
1785.30 34
1785.40 32
1785.50 30
1785.59 28
1785.69 27
1785.79 26
1785.88 25
1785.98 24
1786.08 23
1786.17 22
1786.27 21
1786.37 19
1786.46 17
1786.56 15
1786.66 12
1786.75 8
1786.85 4
1786.95 1
1787.04 0
1787.14 1
1787.24 4
1787.34 10
1787.43 18
1787.53 27
1787.63 35
1787.72 42
1787.82 47
1787.92 49
1788.01 49
1788.11 49
1788.21 48
1788.30 48
1788.40 47
1788.50 47
1788.59 46
1788.69 44
1788.79 41
1788.89 37
1788.98 33
1789.08 29
1789.18 25
1789.27 23
1789.37 20
1789.47 19
1789.56 18
1789.66 17
1789.76 17
1789.85 16
1789.95 15
1790.05 13
1790.15 12
1790.24 12
1790.34 13
1790.44 17
1790.53 22
1790.63 31
1790.73 42
1790.82 54
1790.92 67
1791.02 80
1791.12 93
1791.21 105
1791.31 116
1791.41 126
1791.50 135
1791.60 142
1791.70 148
1791.79 151
1791.89 151
1791.99 148
1792.09 143
1792.18 135
1792.28 125
1792.38 113
1792.47 101
1792.57 90
1792.67 81
1792.76 75
1792.86 71
1792.96 71
1793.06 73
1793.15 76
1793.25 78
1793.35 78
1793.44 77
1793.54 77
1793.64 77
1793.73 78
1793.83 81
1793.93 86
1794.03 91
1794.12 95
1794.22 98
1794.32 98
1794.41 96
1794.51 93
1794.61 92
1794.70 92
1794.80 95
1794.90 100
1795.00 107
1795.09 115
1795.19 121
1795.29 126
1795.38 128
1795.48 126
1795.58 121
1795.68 114
1795.77 104
1795.87 94
1795.97 84
1796.06 76
1796.16 71
1796.26 69
1796.36 70
1796.45 73
1796.55 75
1796.65 76
1796.74 74
1796.84 70
1796.94 65
1797.04 59
1797.13 54
1797.23 51
1797.33 50
1797.42 52
1797.52 53
1797.62 54
1797.72 52
1797.81 48
1797.91 42
1798.01 35
1798.10 27
1798.20 20
1798.30 13
1798.40 9
1798.49 5
1798.59 3
1798.69 4
1798.78 6
1798.88 11
1798.98 16
1799.08 23
1799.17 30
1799.27 35
1799.37 39
1799.46 40
1799.56 39
1799.66 35
1799.76 30
1799.85 26
1799.95 22
1800.05 21
1800.15 23
1800.24 29
1800.34 38
1800.44 47
1800.53 56
1800.63 63
1800.73 68
1800.83 69
1800.92 69
1801.02 68
1801.12 67
1801.21 67
1801.31 68
1801.41 68
1801.51 66
1801.60 61
1801.70 55
1801.80 46
1801.90 35
1801.99 25
1802.09 16
1802.19 9
1802.28 4
1802.38 0
1802.48 0
1802.58 0
1802.67 2
1802.77 5
1802.87 9
1802.97 14
1803.06 17
1803.16 20
1803.26 20
1803.35 19
1803.45 16
1803.55 13
1803.65 11
1803.74 9
1803.84 9
1803.94 12
1804.04 17
1804.13 26
1804.23 36
1804.33 48
1804.43 60
1804.52 72
1804.62 83
1804.72 91
1804.81 97
1804.91 101
1805.01 104
1805.11 105
1805.20 106
1805.30 106
1805.40 106
1805.50 105
1805.59 103
1805.69 99
1805.79 94
1805.89 88
1805.98 80
1806.08 72
1806.18 66
1806.27 61
1806.37 59
1806.47 59
1806.57 62
1806.66 66
1806.76 72
1806.86 79
1806.96 85
1807.05 92
1807.15 97
1807.25 101
1807.35 104
1807.44 105
1807.54 105
1807.64 103
1807.74 99
1807.83 94
1807.93 88
1808.03 81
1808.13 74
1808.22 67
1808.32 61
1808.42 55
1808.52 51
1808.61 48
1808.71 47
1808.81 48
1808.91 51
1809.00 57
1809.10 65
1809.20 73
1809.30 82
1809.39 88
1809.49 91
1809.59 90
1809.68 86
1809.78 80
1809.88 74
1809.98 68
1810.07 64
1810.17 63
1810.27 63
1810.37 65
1810.46 67
1810.56 70
1810.66 73
1810.76 76
1810.85 79
1810.95 83
1811.05 86
1811.15 90
1811.24 94
1811.34 100
1811.44 107
1811.54 116
1811.63 127
1811.73 140
1811.83 155
1811.93 169
1812.03 180
1812.12 188
1812.22 190
1812.32 188
1812.42 183
1812.51 175
1812.61 165
1812.71 157
1812.81 148
1812.90 140
1813.00 130
1813.10 119
1813.20 108
1813.29 96
1813.39 85
1813.49 76
1813.59 70
1813.68 67
1813.78 66
1813.88 66
1813.98 66
1814.07 64
1814.17 61
1814.27 56
1814.37 52
1814.46 50
1814.56 50
1814.66 53
1814.76 59
1814.85 66
1814.95 75
1815.05 83
1815.15 90
1815.25 95
1815.34 98
1815.44 99
1815.54 98
1815.64 95
1815.73 92
1815.83 88
1815.93 84
1816.03 81
1816.12 78
1816.22 75
1816.32 71
1816.42 66
1816.51 58
1816.61 48
1816.71 37
1816.81 25
1816.91 15
1817.00 6
1817.10 1
1817.20 0
1817.30 0
1817.39 0
1817.49 3
1817.59 7
1817.69 10
1817.78 12
1817.88 11
1817.98 8
1818.08 3
1818.18 0
1818.27 0
1818.37 0
1818.47 0
1818.57 0
1818.66 0
1818.76 9
1818.86 21
1818.96 32
1819.05 42
1819.15 49
1819.25 52
1819.35 53
1819.45 50
1819.54 46
1819.64 43
1819.74 41
1819.84 40
1819.93 42
1820.03 45
1820.13 48
1820.23 49
1820.33 47
1820.42 41
1820.52 32
1820.62 20
1820.72 8
1820.81 0
1820.91 0
1821.01 0
1821.11 0
1821.21 0
1821.30 0
1821.40 0
1821.50 2
1821.60 12
1821.69 22
1821.79 32
1821.89 41
1821.99 50
1822.09 57
1822.18 64
1822.28 71
1822.38 78
1822.48 84
1822.57 91
1822.67 97
1822.77 103
1822.87 107
1822.97 110
1823.06 111
1823.16 110
1823.26 109
1823.36 106
1823.46 103
1823.55 101
1823.65 100
1823.75 100
1823.85 101
1823.94 102
1824.04 104
1824.14 105
1824.24 104
1824.34 101
1824.43 97
1824.53 92
1824.63 89
1824.73 89
1824.83 91
1824.92 97
1825.02 105
1825.12 115
1825.22 125
1825.31 134
1825.41 141
1825.51 145
1825.61 146
1825.71 146
1825.80 143
1825.90 139
1826.00 134
1826.10 130
1826.20 127
1826.29 126
1826.39 127
1826.49 132
1826.59 138
1826.69 144
1826.78 149
1826.88 152
1826.98 153
1827.08 150
1827.18 144
1827.27 135
1827.37 126
1827.47 116
1827.57 108
1827.66 101
1827.76 98
1827.86 98
1827.96 102
1828.06 110
1828.15 120
1828.25 131
1828.35 141
1828.45 147
1828.55 149
1828.64 146
1828.74 139
1828.84 128
1828.94 116
1829.04 105
1829.13 97
1829.23 92
1829.33 90
1829.43 91
1829.53 94
1829.62 96
1829.72 98
1829.82 97
1829.92 94
1830.02 89
1830.11 83
1830.21 77
1830.31 70
1830.41 64
1830.51 59
1830.60 55
1830.70 51
1830.80 49
1830.90 49
1831.00 50
1831.10 53
1831.19 59
1831.29 65
1831.39 71
1831.49 76
1831.59 79
1831.68 78
1831.78 74
1831.88 66
1831.98 56
1832.08 45
1832.17 32
1832.27 19
1832.37 7
1832.47 0
1832.57 0
1832.66 0
1832.76 0
1832.86 0
1832.96 0
1833.06 0
1833.15 3
1833.25 8
1833.35 11
1833.45 12
1833.55 11
1833.65 10
1833.74 8
1833.84 7
1833.94 8
1834.04 10
1834.14 12
1834.23 15
1834.33 18
1834.43 20
1834.53 21
1834.63 21
1834.72 21
1834.82 22
1834.92 24
1835.02 28
1835.12 33
1835.22 39
1835.31 44
1835.41 48
1835.51 51
1835.61 53
1835.71 53
1835.80 53
1835.90 54
1836.00 54
1836.10 55
1836.20 56
1836.30 57
1836.39 58
1836.49 59
1836.59 59
1836.69 58
1836.79 56
1836.88 52
1836.98 45
1837.08 37
1837.18 27
1837.28 17
1837.38 7
1837.47 0
1837.57 0
1837.67 0
1837.77 0
1837.87 0
1837.97 8
1838.06 18
1838.16 29
1838.26 39
1838.36 49
1838.46 58
1838.55 65
1838.65 73
1838.75 81
1838.85 90
1838.95 100
1839.05 111
1839.14 120
1839.24 129
1839.34 137
1839.44 142
1839.54 146
1839.64 149
1839.73 150
1839.83 150
1839.93 146
1840.03 140
1840.13 130
1840.23 118
1840.32 104
1840.42 89
1840.52 76
1840.62 66
1840.72 60
1840.81 57
1840.91 59
1841.01 63
1841.11 68
1841.21 73
1841.31 78
1841.40 83
1841.50 86
1841.60 88
1841.70 91
1841.80 94
1841.90 100
1841.99 106
1842.09 114
1842.19 122
1842.29 129
1842.39 135
1842.49 137
1842.58 137
1842.68 134
1842.78 129
1842.88 124
1842.98 117
1843.08 111
1843.18 104
1843.27 97
1843.37 89
1843.47 81
1843.57 72
1843.67 64
1843.77 57
1843.86 52
1843.96 48
1844.06 45
1844.16 44
1844.26 42
1844.36 41
1844.45 40
1844.55 41
1844.65 44
1844.75 50
1844.85 59
1844.95 71
1845.04 84
1845.14 97
1845.24 109
1845.34 118
1845.44 124
1845.54 126
1845.64 126
1845.73 122
1845.83 116
1845.93 108
1846.03 100
1846.13 93
1846.23 87
1846.32 85
1846.42 85
1846.52 87
1846.62 91
1846.72 96
1846.82 100
1846.92 103
1847.01 105
1847.11 106
1847.21 106
1847.31 105
1847.41 104
1847.51 102
1847.60 100
1847.70 96
1847.80 93
1847.90 90
1848.00 87
1848.10 85
1848.20 85
1848.29 86
1848.39 88
1848.49 92
1848.59 97
1848.69 103
1848.79 109
1848.89 114
1848.98 119
1849.08 122
1849.18 124
1849.28 123
1849.38 120
1849.48 116
1849.58 110
1849.67 103
1849.77 97
1849.87 90
1849.97 83
1850.07 75
1850.17 67
1850.26 59
1850.36 52
1850.46 45
1850.56 41
1850.66 39
1850.76 41
1850.86 45
1850.95 51
1851.05 57
1851.15 62
1851.25 67
1851.35 71
1851.45 75
1851.55 79
1851.65 83
1851.74 88
1851.84 92
1851.94 95
1852.04 94
1852.14 91
1852.24 85
1852.34 77
1852.43 68
1852.53 60
1852.63 53
1852.73 49
1852.83 48
1852.93 48
1853.03 48
1853.12 48
1853.22 46
1853.32 42
1853.42 36
1853.52 28
1853.62 20
1853.72 13
1853.81 7
1853.91 3
1854.01 2
1854.11 3
1854.21 7
1854.31 13
1854.41 20
1854.51 30
1854.60 40
1854.70 50
1854.80 59
1854.90 65
1855.00 67
1855.10 65
1855.20 59
1855.30 50
1855.39 39
1855.49 29
1855.59 21
1855.69 17
1855.79 16
1855.89 21
1855.99 29
1856.08 40
1856.18 53
1856.28 66
1856.38 77
1856.48 86
1856.58 90
1856.68 90
1856.78 87
1856.87 81
1856.97 74
1857.07 68
1857.17 64
1857.27 63
1857.37 63
1857.47 66
1857.57 69
1857.66 72
1857.76 74
1857.86 75
1857.96 76
1858.06 75
1858.16 73
1858.26 72
1858.36 71
1858.45 71
1858.55 73
1858.65 77
1858.75 82
1858.85 87
1858.95 91
1859.05 93
1859.15 94
1859.25 91
1859.34 87
1859.44 80
1859.54 72
1859.64 63
1859.74 52
1859.84 41
1859.94 31
1860.04 24
1860.13 19
1860.23 17
1860.33 18
1860.43 20
1860.53 22
1860.63 23
1860.73 23
1860.83 21
1860.93 18
1861.02 13
1861.12 7
1861.22 1
1861.32 0
1861.42 0
1861.52 0
1861.62 0
1861.72 0
1861.81 0
1861.91 0
1862.01 2
1862.11 7
1862.21 10
1862.31 12
1862.41 13
1862.51 13
1862.61 12
1862.70 12
1862.80 12
1862.90 13
1863.00 13
1863.10 12
1863.20 12
1863.30 12
1863.40 12
1863.50 14
1863.59 18
1863.69 22
1863.79 27
1863.89 32
1863.99 36
1864.09 40
1864.19 42
1864.29 44
1864.39 45
1864.49 46
1864.58 49
1864.68 54
1864.78 60
1864.88 69
1864.98 79
1865.08 90
1865.18 100
1865.28 108
1865.38 114
1865.47 117
1865.57 118
1865.67 118
1865.77 117
1865.87 116
1865.97 117
1866.07 119
1866.17 122
1866.27 127
1866.37 131
1866.46 136
1866.56 138
1866.66 138
1866.76 135
1866.86 130
1866.96 124
1867.06 117
1867.16 113
1867.26 110
1867.36 110
1867.45 112
1867.55 113
1867.65 114
1867.75 113
1867.85 111
1867.95 107
1868.05 103
1868.15 100
1868.25 98
1868.35 96
1868.45 97
1868.54 101
1868.64 106
1868.74 113
1868.84 121
1868.94 129
1869.04 134
1869.14 136
1869.24 133
1869.34 126
1869.44 115
1869.53 104
1869.63 93
1869.73 84
1869.83 78
1869.93 74
1870.03 72
1870.13 70
1870.23 68
1870.33 65
1870.43 63
1870.53 62
1870.62 63
1870.72 67
1870.82 72
1870.92 77
1871.02 81
1871.12 83
1871.22 82
1871.32 78
1871.42 72
1871.52 65
1871.62 57
1871.72 50
1871.81 44
1871.91 40
1872.01 38
1872.11 38
1872.21 41
1872.31 47
1872.41 55
1872.51 64
1872.61 71
1872.71 76
1872.81 77
1872.90 73
1873.00 64
1873.10 52
1873.20 38
1873.30 25
1873.40 12
1873.50 3
1873.60 0
1873.70 0
1873.80 0
1873.90 0
1874.00 0
1874.10 8
1874.19 16
1874.29 25
1874.39 34
1874.49 42
1874.59 47
1874.69 51
1874.79 52
1874.89 50
1874.99 47
1875.09 42
1875.19 35
1875.29 28
1875.38 20
1875.48 11
1875.58 1
1875.68 0
1875.78 0
1875.88 0
1875.98 0
1876.08 0
1876.18 0
1876.28 3
1876.38 10
1876.48 14
1876.58 14
1876.68 13
1876.77 9
1876.87 6
1876.97 5
1877.07 5
1877.17 6
1877.27 9
1877.37 12
1877.47 15
1877.57 19
1877.67 24
1877.77 29
1877.87 34
1877.97 41
1878.07 46
1878.16 51
1878.26 55
1878.36 57
1878.46 58
1878.56 59
1878.66 59
1878.76 58
1878.86 58
1878.96 57
1879.06 56
1879.16 54
1879.26 52
1879.36 48
1879.46 43
1879.55 37
1879.65 30
1879.75 23
1879.85 17
1879.95 12
1880.05 9
1880.15 8
1880.25 11
1880.35 18
1880.45 28
1880.55 41
1880.65 56
1880.75 70
1880.85 80
1880.95 85
1881.05 84
1881.14 77
1881.24 65
1881.34 50
1881.44 37
1881.54 27
1881.64 22
1881.74 23
1881.84 30
1881.94 40
1882.04 53
1882.14 67
1882.24 79
1882.34 90
1882.44 99
1882.54 106
1882.64 111
1882.74 114
1882.83 116
1882.93 115
1883.03 112
1883.13 106
1883.23 98
1883.33 89
1883.43 80
1883.53 72
1883.63 68
1883.73 66
1883.83 67
1883.93 69
1884.03 72
1884.13 73
1884.23 73
1884.33 73
1884.43 71
1884.53 69
1884.62 67
1884.72 64
1884.82 60
1884.92 56
1885.02 52
1885.12 50
1885.22 49
1885.32 51
1885.42 56
1885.52 63
1885.62 71
1885.72 77
1885.82 80
1885.92 79
1886.02 75
1886.12 68
1886.22 60
1886.32 52
1886.42 46
1886.52 41
1886.61 38
1886.71 36
1886.81 33
1886.91 31
1887.01 28
1887.11 26
1887.21 24
1887.31 22
1887.41 22
1887.51 22
1887.61 22
1887.71 22
1887.81 21
1887.91 20
1888.01 18
1888.11 17
1888.21 17
1888.31 18
1888.41 22
1888.51 29
1888.61 38
1888.71 48
1888.81 58
1888.90 67
1889.00 73
1889.10 77
1889.20 77
1889.30 77
1889.40 77
1889.50 79
1889.60 84
1889.70 91
1889.80 99
1889.90 106
1890.00 110
1890.10 109
1890.20 102
1890.30 91
1890.40 78
1890.50 64
1890.60 51
1890.70 41
1890.80 34
1890.90 29
1891.00 27
1891.10 25
1891.20 25
1891.30 26
1891.40 28
1891.49 32
1891.59 38
1891.69 43
1891.79 46
1891.89 47
1891.99 45
1892.09 40
1892.19 34
1892.29 30
1892.39 28
1892.49 29
1892.59 32
1892.69 37
1892.79 41
1892.89 44
1892.99 45
1893.09 45
1893.19 44
1893.29 43
1893.39 44
1893.49 48
1893.59 53
1893.69 60
1893.79 67
1893.89 74
1893.99 80
1894.09 84
1894.19 88
1894.29 91
1894.39 94
1894.49 96
1894.59 98
1894.69 100
1894.78 100
1894.88 99
1894.98 97
1895.08 94
1895.18 90
1895.28 87
1895.38 83
1895.48 81
1895.58 79
1895.68 77
1895.78 75
1895.88 73
1895.98 70
1896.08 66
1896.18 60
1896.28 54
1896.38 47
1896.48 39
1896.58 31
1896.68 24
1896.78 17
1896.88 11
1896.98 6
1897.08 2
1897.18 0
1897.28 0
1897.38 0
1897.48 0
1897.58 0
1897.68 0
1897.78 0
1897.88 0
1897.98 2
1898.08 6
1898.18 9
1898.28 11
1898.38 11
1898.48 10
1898.58 8
1898.68 5
1898.78 1
1898.88 0
1898.98 0
1899.08 0
1899.18 0
1899.28 1
1899.38 6
1899.48 11
1899.58 16
1899.68 18
1899.78 17
1899.88 12
1899.98 5
1900.08 0
1900.17 0
1900.27 0
1900.37 0
1900.47 0
1900.57 0
1900.67 0
1900.77 1
1900.87 2
1900.97 3
1901.07 4
1901.17 8
1901.27 15
1901.37 25
1901.47 37
1901.57 50
1901.67 62
1901.77 72
1901.87 80
1901.97 86
1902.07 89
1902.17 91
1902.27 91
1902.37 91
1902.47 90
1902.57 89
1902.67 88
1902.77 87
1902.87 86
1902.97 84
1903.07 83
1903.17 83
1903.27 84
1903.37 86
1903.47 89
1903.57 93
1903.67 97
1903.77 101
1903.87 102
1903.97 103
1904.07 103
1904.17 101
1904.27 99
1904.37 98
1904.47 97
1904.57 98
1904.67 100
1904.77 104
1904.87 108
1904.97 113
1905.07 119
1905.17 124
1905.27 129
1905.37 133
1905.47 137
1905.57 140
1905.67 143
1905.77 145
1905.87 143
1905.97 138
1906.07 128
1906.17 115
1906.27 100
1906.37 83
1906.47 69
1906.57 57
1906.67 51
1906.77 48
1906.87 49
1906.97 52
1907.07 56
1907.17 59
1907.27 61
1907.37 63
1907.47 64
1907.57 67
1907.67 70
1907.77 75
1907.87 81
1907.97 87
1908.07 92
1908.17 96
1908.27 99
1908.37 102
1908.47 103
1908.57 104
1908.67 104
1908.77 103
1908.87 101
1908.98 97
1909.08 91
1909.18 84
1909.28 76
1909.38 69
1909.48 62
1909.58 57
1909.68 54
1909.78 52
1909.88 52
1909.98 52
1910.08 54
1910.18 58
1910.28 62
1910.38 66
1910.48 70
1910.58 73
1910.68 76
1910.78 78
1910.88 81
1910.98 84
1911.08 89
1911.18 94
1911.28 100
1911.38 105
1911.48 108
1911.58 110
1911.68 109
1911.78 106
1911.88 101
1911.98 96
1912.08 91
1912.18 86
1912.28 81
1912.38 78
1912.48 76
1912.58 77
1912.68 79
1912.78 82
1912.88 86
1912.98 89
1913.08 90
1913.18 90
1913.28 87
1913.38 83
1913.48 77
1913.58 70
1913.68 63
1913.78 58
1913.88 53
1913.98 50
1914.08 48
1914.18 47
1914.28 46
1914.39 46
1914.49 46
1914.59 46
1914.69 44
1914.79 42
1914.89 40
1914.99 36
1915.09 33
1915.19 30
1915.29 28
1915.39 27
1915.49 27
1915.59 28
1915.69 31
1915.79 33
1915.89 36
1915.99 38
1916.09 40
1916.19 41
1916.29 42
1916.39 43
1916.49 45
1916.59 49
1916.69 54
1916.79 61
1916.89 69
1916.99 78
1917.09 85
1917.19 91
1917.29 93
1917.39 93
1917.49 90
1917.59 85
1917.70 78
1917.80 71
1917.90 64
1918.00 60
1918.10 57
1918.20 57
1918.30 59
1918.40 61
1918.50 63
1918.60 64
1918.70 64
1918.80 62
1918.90 61
1919.00 59
1919.10 57
1919.20 55
1919.30 52
1919.40 48
1919.50 43
1919.60 37
1919.70 30
1919.80 22
1919.90 15
1920.00 8
1920.10 2
1920.20 0
1920.31 0
1920.41 0
1920.51 0
1920.61 0
1920.71 0
1920.81 0
1920.91 6
1921.01 18
1921.11 33
1921.21 48
1921.31 61
1921.41 71
1921.51 75
1921.61 74
1921.71 69
1921.81 60
1921.91 49
1922.01 39
1922.11 30
1922.21 23
1922.31 18
1922.41 15
1922.51 13
1922.62 12
1922.72 10
1922.82 8
1922.92 5
1923.02 2
1923.12 0
1923.22 0
1923.32 0
1923.42 0
1923.52 2
1923.62 8
1923.72 14
1923.82 19
1923.92 22
1924.02 23
1924.12 22
1924.22 20
1924.32 17
1924.42 13
1924.52 9
1924.63 4
1924.73 0
1924.83 0
1924.93 0
1925.03 0
1925.13 0
1925.23 0
1925.33 0
1925.43 0
1925.53 1
1925.63 10
1925.73 20
1925.83 30
1925.93 40
1926.03 50
1926.13 58
1926.23 64
1926.33 67
1926.44 66
1926.54 60
1926.64 50
1926.74 36
1926.84 20
1926.94 4
1927.04 0
1927.14 0
1927.24 0
1927.34 0
1927.44 0
1927.54 0
1927.64 0
1927.74 1
1927.84 12
1927.94 22
1928.04 29
1928.15 33
1928.25 33
1928.35 30
1928.45 24
1928.55 18
1928.65 12
1928.75 7
1928.85 5
1928.95 5
1929.05 8
1929.15 13
1929.25 18
1929.35 23
1929.45 26
1929.55 29
1929.65 30
1929.76 30
1929.86 30
1929.96 32
1930.06 35
1930.16 41
1930.26 48
1930.36 57
1930.46 65
1930.56 72
1930.66 76
1930.76 77
1930.86 75
1930.96 70
1931.06 63
1931.17 55
1931.27 47
1931.37 40
1931.47 35
1931.57 32
1931.67 31
1931.77 32
1931.87 33
1931.97 33
1932.07 31
1932.17 25
1932.27 17
1932.37 8
1932.47 0
1932.58 0
1932.68 0
1932.78 0
1932.88 0
1932.98 0
1933.08 5
1933.18 15
1933.28 26
1933.38 36
1933.48 44
1933.58 50
1933.68 53
1933.78 53
1933.88 50
1933.99 45
1934.09 38
1934.19 30
1934.29 22
1934.39 16
1934.49 13
1934.59 15
1934.69 23
1934.79 36
1934.89 53
1934.99 73
1935.09 91
1935.20 105
1935.30 112
1935.40 112
1935.50 106
1935.60 96
1935.70 83
1935.80 71
1935.90 61
1936.00 54
1936.10 50
1936.20 49
1936.30 48
1936.41 47
1936.51 46
1936.61 43
1936.71 40
1936.81 37
1936.91 35
1937.01 35
1937.11 36
1937.21 39
1937.31 41
1937.41 42
1937.51 42
1937.62 41
1937.72 40
1937.82 40
1937.92 41
1938.02 45
1938.12 51
1938.22 59
1938.32 68
1938.42 77
1938.52 85
1938.62 93
1938.72 99
1938.83 103
1938.93 107
1939.03 109
1939.13 108
1939.23 107
1939.33 104
1939.43 100
1939.53 97
1939.63 95
1939.73 94
1939.83 94
1939.94 96
1940.04 97
1940.14 96
1940.24 94
1940.34 89
1940.44 83
1940.54 76
1940.64 69
1940.74 64
1940.84 62
1940.95 62
1941.05 63
1941.15 66
1941.25 67
1941.35 68
1941.45 69
1941.55 70
1941.65 72
1941.75 76
1941.85 81
1941.95 88
1942.06 95
1942.16 101
1942.26 105
1942.36 108
1942.46 111
1942.56 113
1942.66 115
1942.76 116
1942.86 117
1942.96 115
1943.07 112
1943.17 106
1943.27 101
1943.37 97
1943.47 98
1943.57 104
1943.67 117
1943.77 135
1943.87 157
1943.98 179
1944.08 200
1944.18 217
1944.28 229
1944.38 236
1944.48 240
1944.58 241
1944.68 242
1944.78 244
1944.88 247
1944.99 250
1945.09 254
1945.19 256
1945.29 258
1945.39 257
1945.49 255
1945.59 252
1945.69 246
1945.79 240
1945.90 232
1946.00 223
1946.10 213
1946.20 203
1946.30 193
1946.40 184
1946.50 175
1946.60 168
1946.70 163
1946.80 160
1946.91 159
1947.01 160
1947.11 163
1947.21 165
1947.31 166
1947.41 165
1947.51 162
1947.61 157
1947.72 152
1947.82 149
1947.92 149
1948.02 153
1948.12 161
1948.22 172
1948.32 183
1948.42 192
1948.52 199
1948.63 203
1948.73 204
1948.83 204
1948.93 203
1949.03 202
1949.13 200
1949.23 197
1949.33 192
1949.43 185
1949.54 174
1949.64 160
1949.74 144
1949.84 128
1949.94 112
1950.04 98
1950.14 88
1950.24 81
1950.35 77
1950.45 75
1950.55 75
1950.65 73
1950.75 71
1950.85 68
1950.95 64
1951.05 61
1951.15 59
1951.26 61
1951.36 65
1951.46 71
1951.56 78
1951.66 83
1951.76 85
1951.86 83
1951.96 79
1952.07 73
1952.17 67
1952.27 64
1952.37 65
1952.47 67
1952.57 72
1952.67 76
1952.77 79
1952.88 79
1952.98 77
1953.08 74
1953.18 69
1953.28 64
1953.38 59
1953.48 55
1953.58 50
1953.69 46
1953.79 41
1953.89 38
1953.99 36
1954.09 35
1954.19 37
1954.29 39
1954.40 43
1954.50 46
1954.60 49
1954.70 50
1954.80 51
1954.90 50
1955.00 48
1955.10 45
1955.21 42
1955.31 38
1955.41 34
1955.51 29
1955.61 25
1955.71 20
1955.81 14
1955.92 8
1956.02 1
1956.12 0
1956.22 0
1956.32 0
1956.42 0
1956.52 0
1956.62 0
1956.73 0
1956.83 2
1956.93 15
1957.03 28
1957.13 40
1957.23 49
1957.33 56
1957.44 59
1957.54 60
1957.64 59
1957.74 57
1957.84 54
1957.94 49
1958.04 43
1958.15 35
1958.25 25
1958.35 13
1958.45 2
1958.55 0
1958.65 0
1958.75 0
1958.86 0
1958.96 13
1959.06 28
1959.16 43
1959.26 58
1959.36 68
1959.46 76
1959.57 79
1959.67 80
1959.77 77
1959.87 73
1959.97 68
1960.07 62
1960.17 57
1960.28 52
1960.38 48
1960.48 45
1960.58 43
1960.68 40
1960.78 38
1960.88 35
1960.99 32
1961.09 28
1961.19 23
1961.29 17
1961.39 12
1961.49 8
1961.59 6
1961.70 6
1961.80 8
1961.90 13
1962.00 20
1962.10 29
1962.20 39
1962.30 49
1962.41 59
1962.51 67
1962.61 73
1962.71 76
1962.81 75
1962.91 72
1963.02 66
1963.12 60
1963.22 54
1963.32 49
1963.42 47
1963.52 48
1963.62 51
1963.73 57
1963.83 63
1963.93 69
1964.03 76
1964.13 81
1964.23 87
1964.34 93
1964.44 99
1964.54 105
1964.64 112
1964.74 118
1964.84 122
1964.95 126
1965.05 127
1965.15 127
1965.25 126
1965.35 124
1965.45 123
1965.55 124
1965.66 125
1965.76 128
1965.86 130
1965.96 132
1966.06 132
1966.16 129
1966.27 123
1966.37 114
1966.47 101
1966.57 88
1966.67 73
1966.77 60
1966.88 48
1966.98 40
1967.08 34
1967.18 31
1967.28 29
1967.38 28
1967.49 27
1967.59 27
1967.69 27
1967.79 29
1967.89 33
1967.99 40
1968.10 48
1968.20 57
1968.30 67
1968.40 75
1968.50 82
1968.60 86
1968.71 88
1968.81 88
1968.91 87
1969.01 84
1969.11 82
1969.21 79
1969.32 75
1969.42 71
1969.52 67
1969.62 63
1969.72 59
1969.82 56
1969.93 53
1970.03 51
1970.13 51
1970.23 51
1970.33 52
1970.43 55
1970.54 59
1970.64 66
1970.74 73
1970.84 81
1970.94 87
1971.04 90
1971.15 89
1971.25 85
1971.35 78
1971.45 70
1971.55 62
1971.65 56
1971.76 53
1971.86 54
1971.96 58
1972.06 64
1972.16 73
1972.27 82
1972.37 91
1972.47 100
1972.57 108
1972.67 115
1972.77 120
1972.88 123
1972.98 123
1973.08 120
1973.18 115
1973.28 108
1973.38 101
1973.49 95
1973.59 89
1973.69 84
1973.79 80
1973.89 76
1974.00 71
1974.10 67
1974.20 63
1974.30 61
1974.40 60
1974.50 62
1974.61 64
1974.71 66
1974.81 65
1974.91 62
1975.01 56
1975.12 47
1975.22 39
1975.32 33
1975.42 31
1975.52 34
1975.63 43
1975.73 56
1975.83 71
1975.93 87
1976.03 101
1976.13 112
1976.24 121
1976.34 127
1976.44 131
1976.54 133
1976.64 135
1976.75 134
1976.85 133
1976.95 129
1977.05 124
1977.15 118
1977.25 112
1977.36 106
1977.46 101
1977.56 98
1977.66 97
1977.76 98
1977.87 100
1977.97 104
1978.07 107
1978.17 111
1978.27 115
1978.38 118
1978.48 121
1978.58 124
1978.68 126
1978.78 128
1978.89 128
1978.99 126
1979.09 124
1979.19 119
1979.29 115
1979.40 109
1979.50 105
1979.60 100
1979.70 95
1979.80 90
1979.91 85
1980.01 79
1980.11 73
1980.21 68
1980.31 64
1980.41 61
1980.52 61
1980.62 64
1980.72 68
1980.82 76
1980.92 85
1981.03 95
1981.13 106
1981.23 116
1981.33 125
1981.43 131
1981.54 134
1981.64 134
1981.74 132
1981.84 128
1981.94 124
1982.05 121
1982.15 120
1982.25 120
1982.35 122
1982.46 125
1982.56 126
1982.66 125
1982.76 120
1982.86 112
1982.97 100
1983.07 86
1983.17 69
1983.27 53
1983.37 38
1983.48 26
1983.58 17
1983.68 13
1983.78 14
1983.88 17
1983.99 22
1984.09 27
1984.19 32
1984.29 35
1984.39 36
1984.50 35
1984.60 32
1984.70 28
1984.80 22
1984.90 14
1985.01 5
1985.11 0
1985.21 0
1985.31 0
1985.41 0
1985.52 0
1985.62 0
1985.72 0
1985.82 0
1985.93 12
1986.03 24
1986.13 32
1986.23 37
1986.33 38
1986.44 35
1986.54 30
1986.64 25
1986.74 20
1986.84 17
1986.95 18
1987.05 21
1987.15 29
1987.25 39
1987.36 53
1987.46 68
1987.56 84
1987.66 99
1987.76 112
1987.87 121
1987.97 127
1988.07 129
1988.17 128
1988.27 124
1988.38 120
1988.48 115
1988.58 111
1988.68 107
1988.79 104
1988.89 101
1988.99 100
1989.09 98
1989.19 96
1989.30 95
1989.40 92
1989.50 88
1989.60 82
1989.71 76
1989.81 70
1989.91 64
1990.01 60
1990.11 58
1990.22 58
1990.32 62
1990.42 70
1990.52 81
1990.63 94
1990.73 109
1990.83 124
1990.93 137
1991.03 146
1991.14 151
1991.24 152
1991.34 150
1991.44 144
1991.55 137
1991.65 128
1991.75 118
1991.85 108
1991.96 97
1992.06 86
1992.16 76
1992.26 68
1992.36 62
1992.47 59
1992.57 60
1992.67 63
1992.77 69
1992.88 76
1992.98 83
1993.08 88
1993.18 91
1993.28 91
1993.39 88
1993.49 82
1993.59 75
1993.69 66
1993.80 59
1993.90 53
1994.00 49
1994.10 49
1994.21 51
1994.31 56
1994.41 62
1994.51 70
1994.62 77
1994.72 85
1994.82 92
1994.92 99
1995.02 105
1995.13 112
1995.23 118
1995.33 124
1995.43 130
1995.54 136
1995.64 141
1995.74 146
1995.84 151
1995.95 156
1996.05 161
1996.15 168
1996.25 178
1996.36 190
1996.46 204
1996.56 220
1996.66 236
1996.76 253
1996.87 269
1996.97 282
1997.07 293
1997.17 299
1997.28 299
1997.38 294
1997.48 283
1997.58 268
1997.69 250
1997.79 231
1997.89 215
1997.99 202
1998.10 194
1998.20 189
1998.30 188
1998.40 189
1998.51 192
1998.61 194
1998.71 195
1998.81 194
1998.92 191
1999.02 185
1999.12 178
1999.22 170
1999.33 164
1999.43 160
1999.53 160
1999.63 162
1999.74 165
1999.84 168
1999.94 169
2000.04 169
2000.15 167
2000.25 166
2000.35 166
2000.45 167
2000.56 171
2000.66 174
2000.76 175
2000.86 173
2000.97 166
2001.07 156
2001.17 143
2001.27 129
2001.38 117
2001.48 106
2001.58 97
2001.68 90
2001.79 85
2001.89 81
2001.99 78
2002.09 76
2002.20 77
2002.30 81
2002.40 87
2002.50 95
2002.61 105
2002.71 114
2002.81 121
2002.91 128
2003.02 131
2003.12 133
2003.22 132
2003.32 130
2003.43 126
2003.53 122
2003.63 118
2003.73 116
2003.84 115
2003.94 115
2004.04 117
2004.14 118
2004.25 118
2004.35 116
2004.45 113
2004.55 108
2004.66 102
2004.76 97
2004.86 92
2004.96 89
2005.07 88
2005.17 89
2005.27 94
2005.38 101
2005.48 110
2005.58 121
2005.68 132
2005.79 141
2005.89 149
2005.99 154
2006.09 157
2006.20 157
2006.30 156
2006.40 154
2006.50 149
2006.61 143
2006.71 136
2006.81 128
2006.91 121
2007.02 115
2007.12 111
2007.22 110
2007.33 111
2007.43 115
2007.53 120
2007.63 126
2007.74 133
2007.84 140
2007.94 146
2008.04 152
2008.15 158
2008.25 161
2008.35 163
2008.46 163
2008.56 162
2008.66 159
2008.76 156
2008.87 152
2008.97 150
2009.07 148
2009.17 148
2009.28 148
2009.38 147
2009.48 147
2009.58 145
2009.69 143
2009.79 141
2009.89 138
2010.00 137
2010.10 136
2010.20 137
2010.30 139
2010.41 142
2010.51 145
2010.61 148
2010.72 151
2010.82 152
2010.92 152
2011.02 150
2011.13 147
2011.23 143
2011.33 138
2011.43 133
2011.54 130
2011.64 128
2011.74 129
2011.85 132
2011.95 137
2012.05 143
2012.15 150
2012.26 155
2012.36 158
2012.46 158
2012.57 155
2012.67 150
2012.77 143
2012.87 135
2012.98 127
2013.08 120
2013.18 114
2013.28 109
2013.39 105
2013.49 102
2013.59 100
2013.70 99
2013.80 100
2013.90 103
2014.00 109
2014.11 115
2014.21 121
2014.31 127
2014.42 130
2014.52 131
2014.62 131
2014.72 131
2014.83 131
2014.93 135
2015.03 140
2015.14 147
2015.24 154
2015.34 159
2015.44 162
2015.55 161
2015.65 157
2015.75 151
2015.86 145
2015.96 139
2016.06 134
2016.16 129
2016.27 126
2016.37 121
2016.47 116
2016.58 110
2016.68 105
2016.78 100
2016.89 98
2016.99 98
2017.09 102
2017.19 110
2017.30 119
2017.40 129
2017.50 139
2017.61 149
2017.71 157
2017.81 163
2017.91 167
2018.02 166
2018.12 161
2018.22 152
2018.33 138
2018.43 121
2018.53 103
2018.63 87
2018.74 74
2018.84 67
2018.94 66
2019.05 71
2019.15 80
2019.25 90
2019.36 100
2019.46 109
2019.56 115
2019.66 117
2019.77 116
2019.87 113
2019.97 110
2020.08 107
2020.18 106
2020.28 106
2020.39 109
2020.49 113
2020.59 119
2020.69 124
2020.80 128
2020.90 129
2021.00 128
2021.11 124
2021.21 118
2021.31 112
2021.42 107
2021.52 105
2021.62 107
2021.72 112
2021.83 121
2021.93 131
2022.03 140
2022.14 147
2022.24 150
2022.34 149
2022.45 145
2022.55 138
2022.65 131
2022.76 125
2022.86 122
2022.96 123
2023.06 127
2023.17 134
2023.27 144
2023.37 154
2023.48 162
2023.58 168
2023.68 170
2023.79 169
2023.89 166
2023.99 161
2024.10 154
2024.20 146
2024.30 138
2024.40 128
2024.51 117
2024.61 105
2024.71 94
2024.82 83
2024.92 75
2025.02 70
2025.13 68
2025.23 70
2025.33 74
2025.44 80
2025.54 85
2025.64 90
2025.75 93
2025.85 95
2025.95 95
2026.05 94
2026.16 94
2026.26 93
2026.36 93
2026.47 93
2026.57 94
2026.67 96
2026.78 98
2026.88 100
2026.98 102
2027.09 102
2027.19 101
2027.29 100
2027.40 98
2027.50 96
2027.60 94
2027.71 93
2027.81 91
2027.91 90
2028.01 88
2028.12 86
2028.22 83
2028.32 79
2028.43 73
2028.53 67
2028.63 61
2028.74 55
2028.84 50
2028.94 47
2029.05 47
2029.15 49
2029.25 52
2029.36 56
2029.46 59
2029.56 59
2029.67 58
2029.77 55
2029.87 49
2029.98 42
2030.08 36
2030.18 29
2030.29 23
2030.39 18
2030.49 13
2030.60 9
2030.70 5
2030.80 2
2030.91 0
2031.01 0
2031.11 0
2031.22 0
2031.32 0
2031.42 0
2031.53 0
2031.63 0
2031.73 2
2031.83 10
2031.94 18
2032.04 26
2032.14 32
2032.25 35
2032.35 35
2032.45 31
2032.56 25
2032.66 17
2032.76 8
2032.87 1
2032.97 0
2033.07 0
2033.18 0
2033.28 6
2033.38 14
2033.49 23
2033.59 30
2033.69 35
2033.80 36
2033.90 35
2034.00 33
2034.11 31
2034.21 30
2034.31 29
2034.42 30
2034.52 30
2034.62 29
2034.73 28
2034.83 26
2034.93 24
2035.04 22
2035.14 20
2035.25 21
2035.35 23
2035.45 28
2035.56 34
2035.66 43
2035.76 52
2035.87 61
2035.97 70
2036.07 76
2036.18 79
2036.28 80
2036.38 77
2036.49 71
2036.59 64
2036.69 56
2036.80 49
2036.90 43
2037.00 40
2037.11 38
2037.21 39
2037.31 40
2037.42 41
2037.52 42
2037.62 42
2037.73 40
2037.83 39
2037.93 37
2038.04 36
2038.14 36
2038.24 36
2038.35 38
2038.45 40
2038.55 44
2038.66 48
2038.76 54
2038.87 60
2038.97 66
2039.07 72
2039.18 76
2039.28 79
2039.38 80
2039.49 81
2039.59 81
2039.69 83
2039.80 87
2039.90 92
2040.00 98
2040.11 104
2040.21 109
2040.31 112
2040.42 112
2040.52 111
2040.62 108
2040.73 104
2040.83 98
2040.93 93
2041.04 87
2041.14 83
2041.25 80
2041.35 78
2041.45 78
2041.56 79
2041.66 81
2041.76 84
2041.87 87
2041.97 89
2042.07 92
2042.18 93
2042.28 94
2042.38 94
2042.49 93
2042.59 90
2042.70 87
2042.80 83
2042.90 79
2043.01 77
2043.11 76
2043.21 76
2043.32 77
2043.42 79
2043.52 80
2043.63 81
2043.73 81
2043.83 80
2043.94 80
2044.04 81
2044.15 82
2044.25 84
2044.35 87
2044.46 91
2044.56 96
2044.66 102
2044.77 109
2044.87 116
2044.97 123
2045.08 129
2045.18 134
2045.29 137
2045.39 139
2045.49 139
2045.60 139
2045.70 137
2045.80 135
2045.91 134
2046.01 133
2046.11 132
2046.22 132
2046.32 132
2046.43 130
2046.53 126
2046.63 120
2046.74 112
2046.84 104
2046.94 96
2047.05 90
2047.15 87
2047.25 87
2047.36 89
2047.46 92
2047.57 94
2047.67 95
2047.77 95
2047.88 94
2047.98 93
2048.08 91
2048.19 90
2048.29 88
2048.40 86
2048.50 82
2048.60 79
2048.71 75
2048.81 73
2048.91 73
2049.02 78
2049.12 85
2049.23 96
2049.33 107
2049.43 116
2049.54 123
2049.64 126
2049.74 125
2049.85 119
2049.95 112
2050.06 103
2050.16 95
2050.26 90
2050.37 86
2050.47 86
2050.57 87
2050.68 89
2050.78 92
2050.89 94
2050.99 96
2051.09 96
2051.20 95
2051.30 94
2051.40 93
2051.51 92
2051.61 90
2051.72 89
2051.82 87
2051.92 84
2052.03 81
2052.13 79
2052.23 79
2052.34 80
2052.44 84
2052.55 90
2052.65 98
2052.75 106
2052.86 113
2052.96 118
2053.07 120
2053.17 119
2053.27 115
2053.38 108
2053.48 99
2053.58 89
2053.69 78
2053.79 68
2053.90 61
2054.00 56
2054.10 54
2054.21 56
2054.31 60
2054.42 64
2054.52 67
2054.62 69
2054.73 69
2054.83 67
2054.93 64
2055.04 60
2055.14 57
2055.25 56
2055.35 55
2055.45 56
2055.56 58
2055.66 61
2055.77 66
2055.87 71
2055.97 77
2056.08 83
2056.18 88
2056.29 93
2056.39 96
2056.49 98
2056.60 98
2056.70 97
2056.81 94
2056.91 90
2057.01 85
2057.12 78
2057.22 70
2057.32 62
2057.43 54
2057.53 45
2057.64 37
2057.74 29
2057.84 22
2057.95 17
2058.05 11
2058.16 7
2058.26 2
2058.36 0
2058.47 0
2058.57 0
2058.68 0
2058.78 0
2058.88 0
2058.99 0
2059.09 0
2059.20 7
2059.30 20
2059.40 32
2059.51 43
2059.61 52
2059.72 58
2059.82 60
2059.92 60
2060.03 57
2060.13 52
2060.24 48
2060.34 45
2060.44 45
2060.55 48
2060.65 52
2060.76 59
2060.86 64
2060.96 68
2061.07 69
2061.17 67
2061.28 62
2061.38 55
2061.48 49
2061.59 44
2061.69 41
2061.80 41
2061.90 44
2062.00 47
2062.11 51
2062.21 53
2062.32 54
2062.42 53
2062.53 51
2062.63 48
2062.73 45
2062.84 43
2062.94 42
2063.05 43
2063.15 44
2063.25 45
2063.36 45
2063.46 45
2063.57 44
2063.67 43
2063.77 42
2063.88 42
2063.98 44
2064.09 48
2064.19 52
2064.29 57
2064.40 62
2064.50 64
2064.61 64
2064.71 62
2064.82 57
2064.92 51
2065.02 44
2065.13 38
2065.23 33
2065.34 28
2065.44 26
2065.54 25
2065.65 26
2065.75 28
2065.86 33
2065.96 40
2066.06 50
2066.17 62
2066.27 75
2066.38 87
2066.48 96
2066.59 102
2066.69 103
2066.79 99
2066.90 92
2067.00 82
2067.11 71
2067.21 62
2067.32 55
2067.42 50
2067.52 48
2067.63 48
2067.73 50
2067.84 52
2067.94 55
2068.04 57
2068.15 59
2068.25 61
2068.36 61
2068.46 60
2068.57 58
2068.67 53
2068.77 47
2068.88 39
2068.98 31
2069.09 24
2069.19 17
2069.30 12
2069.40 8
2069.50 6
2069.61 4
2069.71 4
2069.82 6
2069.92 9
2070.02 16
2070.13 25
2070.23 37
2070.34 48
2070.44 59
2070.55 65
2070.65 67
2070.75 64
2070.86 57
2070.96 48
2071.07 39
2071.17 32
2071.28 28
2071.38 27
2071.48 28
2071.59 32
2071.69 36
2071.80 40
2071.90 45
2072.01 51
2072.11 58
2072.22 67
2072.32 76
2072.42 86
2072.53 94
2072.63 99
2072.74 100
2072.84 99
2072.95 95
2073.05 90
2073.15 85
2073.26 81
2073.36 77
2073.47 75
2073.57 73
2073.68 72
2073.78 71
2073.88 71
2073.99 71
2074.09 71
2074.20 71
2074.30 71
2074.41 69
2074.51 67
2074.62 64
2074.72 60
2074.82 55
2074.93 52
2075.03 50
2075.14 51
2075.24 56
2075.35 64
2075.45 75
2075.55 88
2075.66 101
2075.76 111
2075.87 118
2075.97 119
2076.08 116
2076.18 109
2076.29 100
2076.39 90
2076.49 81
2076.60 73
2076.70 67
2076.81 63
2076.91 59
2077.02 57
2077.12 56
2077.23 55
2077.33 54
2077.43 53
2077.54 51
2077.64 47
2077.75 41
2077.85 33
2077.96 23
2078.06 14
2078.17 6
2078.27 1
2078.37 0
2078.48 0
2078.58 0
2078.69 0
2078.79 0
2078.90 0
2079.00 0
2079.11 0
2079.21 0
2079.31 0
2079.42 7
2079.52 17
2079.63 28
2079.73 39
2079.84 48
2079.94 56
2080.05 61
2080.15 64
2080.26 67
2080.36 68
2080.46 71
2080.57 73
2080.67 76
2080.78 78
2080.88 79
2080.99 79
2081.09 78
2081.20 76
2081.30 74
2081.41 72
2081.51 70
2081.61 68
2081.72 64
2081.82 58
2081.93 48
2082.03 35
2082.14 22
2082.24 11
2082.35 3
2082.45 1
2082.56 5
2082.66 14
2082.76 24
2082.87 35
2082.97 45
2083.08 51
2083.18 55
2083.29 57
2083.39 58
2083.50 61
2083.60 65
2083.71 70
2083.81 75
2083.91 81
2084.02 85
2084.12 87
2084.23 86
2084.33 84
2084.44 79
2084.54 72
2084.65 65
2084.75 58
2084.86 53
2084.96 51
2085.07 53
2085.17 58
2085.28 65
2085.38 74
2085.48 81
2085.59 86
2085.69 87
2085.80 86
2085.90 83
2086.01 78
2086.11 74
2086.22 70
2086.32 67
2086.43 64
2086.53 63
2086.64 61
2086.74 60
2086.85 59
2086.95 58
2087.05 59
2087.16 61
2087.26 64
2087.37 68
2087.47 74
2087.58 81
2087.68 88
2087.79 96
2087.89 105
2088.00 112
2088.10 119
2088.21 124
2088.31 128
2088.42 130
2088.52 130
2088.63 128
2088.73 124
2088.83 118
2088.94 111
2089.04 103
2089.15 94
2089.25 86
2089.36 78
2089.46 70
2089.57 63
2089.67 57
2089.78 51
2089.88 45
2089.99 39
2090.09 33
2090.20 27
2090.30 21
2090.41 15
2090.51 9
2090.62 3
2090.72 0
2090.82 0
2090.93 0
2091.03 0
2091.14 0
2091.24 0
2091.35 0
2091.45 0
2091.56 13
2091.66 31
2091.77 47
2091.87 59
2091.98 67
2092.08 70
2092.19 69
2092.29 66
2092.40 63
2092.50 61
2092.61 62
2092.71 65
2092.82 68
2092.92 72
2093.03 76
2093.13 78
2093.24 80
2093.34 81
2093.45 82
2093.55 82
2093.66 83
2093.76 83
2093.86 83
2093.97 84
2094.07 85
2094.18 86
2094.28 85
2094.39 84
2094.49 82
2094.60 80
2094.70 77
2094.81 75
2094.91 75
2095.02 77
2095.12 81
2095.23 87
2095.33 93
2095.44 98
2095.54 102
2095.65 104
2095.75 105
2095.86 103
2095.96 100
2096.07 96
2096.17 92
2096.28 88
2096.38 87
2096.49 87
2096.59 91
2096.70 96
2096.80 102
2096.91 106
2097.01 106
2097.12 101
2097.22 92
2097.33 77
2097.43 61
2097.54 45
2097.64 31
2097.75 20
2097.85 14
2097.96 10
2098.06 8
2098.17 7
2098.27 7
2098.38 8
2098.48 10
2098.59 13
2098.69 17
2098.80 22
2098.90 27
2099.01 31
2099.11 33
2099.22 34
2099.32 34
2099.43 34
2099.53 34
2099.64 34
2099.74 35
2099.85 34
2099.95 33
2100.06 29
2100.16 25
2100.27 19
2100.37 14
2100.48 8
2100.58 4
2100.69 1
2100.79 0
2100.90 0
2101.00 0
2101.11 0
2101.21 2
2101.32 5
2101.42 9
2101.53 13
2101.63 17
2101.74 20
2101.84 23
2101.95 25
2102.05 26
2102.16 26
2102.26 24
2102.37 21
2102.47 16
2102.58 9
2102.68 2
2102.79 0
2102.89 0
2103.00 0
2103.10 0
2103.21 0
2103.31 6
2103.42 16
2103.52 28
2103.63 42
2103.73 57
2103.84 74
2103.94 91
2104.05 108
2104.15 124
2104.26 137
2104.36 146
2104.47 151
2104.57 152
2104.68 149
2104.78 143
2104.89 136
2104.99 130
2105.10 125
2105.21 121
2105.31 120
2105.42 121
2105.52 122
2105.63 123
2105.73 122
2105.84 118
2105.94 110
2106.05 100
2106.15 88
2106.26 75
2106.36 63
2106.47 51
2106.57 41
2106.68 33
2106.78 27
2106.89 21
2106.99 15
2107.10 8
2107.20 0
2107.31 0
2107.41 0
2107.52 0
2107.62 0
2107.73 0
2107.83 0
2107.94 0
2108.04 2
2108.15 13
2108.26 24
2108.36 34
2108.47 43
2108.57 51
2108.68 59
2108.78 66
2108.89 74
2108.99 83
2109.10 91
2109.20 99
2109.31 105
2109.41 109
2109.52 110
2109.62 108
2109.73 103
2109.83 96
2109.94 89
2110.04 82
2110.15 78
2110.26 76
2110.36 78
2110.47 84
2110.57 92
2110.68 101
2110.78 110
2110.89 118
2110.99 123
2111.10 126
2111.20 127
2111.31 127
2111.41 129
2111.52 133
2111.62 139
2111.73 147
2111.83 154
2111.94 161
2112.05 164
2112.15 163
2112.26 160
2112.36 153
2112.47 147
2112.57 140
2112.68 136
2112.78 134
2112.89 133
2112.99 134
2113.10 135
2113.20 136
2113.31 136
2113.41 136
2113.52 136
2113.63 139
2113.73 143
2113.84 151
2113.94 162
2114.05 174
2114.15 185
2114.26 193
2114.36 197
2114.47 195
2114.57 189
2114.68 179
2114.78 168
2114.89 158
2114.99 149
2115.10 142
2115.21 138
2115.31 134
2115.42 131
2115.52 126
2115.63 118
2115.73 108
2115.84 95
2115.94 81
2116.05 66
2116.15 52
2116.26 37
2116.37 24
2116.47 12
2116.58 1
2116.68 0
2116.79 0
2116.89 0
2117.00 0
2117.10 0
2117.21 0
2117.31 0
2117.42 1
2117.53 6
2117.63 11
2117.74 15
2117.84 19
2117.95 24
2118.05 30
2118.16 37
2118.26 46
2118.37 55
2118.47 64
2118.58 73
2118.69 81
2118.79 87
2118.90 92
2119.00 94
2119.11 94
2119.21 92
2119.32 88
2119.42 82
2119.53 75
2119.63 67
2119.74 58
2119.85 50
2119.95 42
2120.06 35
2120.16 30
2120.27 27
2120.37 26
2120.48 29
2120.58 33
2120.69 39
2120.80 45
2120.90 51
2121.01 55
2121.11 57
2121.22 57
2121.32 56
2121.43 55
2121.53 55
2121.64 56
2121.75 60
2121.85 66
2121.96 73
2122.06 81
2122.17 87
2122.27 91
2122.38 93
2122.48 92
2122.59 88
2122.70 83
2122.80 76
2122.91 68
2123.01 60
2123.12 51
2123.22 44
2123.33 37
2123.43 32
2123.54 28
2123.65 27
2123.75 27
2123.86 29
2123.96 33
2124.07 39
2124.17 45
2124.28 53
2124.38 60
2124.49 67
2124.60 73
2124.70 78
2124.81 82
2124.91 84
2125.02 85
2125.12 84
2125.23 81
2125.34 75
2125.44 67
2125.55 56
2125.65 43
2125.76 28
2125.86 13
2125.97 0
2126.08 0
2126.18 0
2126.29 0
2126.39 0
2126.50 0
2126.60 0
2126.71 8
2126.82 23
2126.92 41
2127.03 60
2127.13 80
2127.24 100
2127.34 117
2127.45 132
2127.55 142
2127.66 148
2127.77 149
2127.87 147
2127.98 144
2128.08 141
2128.19 139
2128.29 138
2128.40 139
2128.51 139
2128.61 138
2128.72 134
2128.82 129
2128.93 123
2129.03 119
2129.14 117
2129.25 119
2129.35 124
2129.46 130
2129.56 136
2129.67 140
2129.78 139
2129.88 134
2129.99 124
2130.09 111
2130.20 97
2130.30 83
2130.41 69
2130.52 58
2130.62 48
2130.73 41
2130.83 36
2130.94 34
2131.04 33
2131.15 34
2131.26 35
2131.36 37
2131.47 40
2131.57 43
2131.68 47
2131.79 51
2131.89 54
2132.00 57
2132.10 59
2132.21 59
2132.31 58
2132.42 57
2132.53 55
2132.63 54
2132.74 54
2132.84 55
2132.95 57
2133.05 60
2133.16 63
2133.27 66
2133.37 71
2133.48 77
2133.58 84
2133.69 92
2133.80 100
2133.90 109
2134.01 117
2134.11 124
2134.22 130
2134.33 134
2134.43 137
2134.54 139
2134.64 139
2134.75 138
2134.85 135
2134.96 131
2135.07 127
2135.17 123
2135.28 121
2135.38 118
2135.49 117
2135.60 114
2135.70 112
2135.81 108
2135.91 104
2136.02 100
2136.13 97
2136.23 96
2136.34 95
2136.44 96
2136.55 96
2136.65 95
2136.76 92
2136.87 88
2136.97 82
2137.08 77
2137.18 72
2137.29 69
2137.40 67
2137.50 65
2137.61 64
2137.71 62
2137.82 58
2137.93 52
2138.03 46
2138.14 39
2138.24 32
2138.35 28
2138.46 25
2138.56 25
2138.67 26
2138.77 28
2138.88 30
2138.99 31
2139.09 32
2139.20 32
2139.30 32
2139.41 33
2139.52 34
2139.62 36
2139.73 37
2139.83 37
2139.94 34
2140.05 29
2140.15 22
2140.26 13
2140.36 3
2140.47 0
2140.58 0
2140.68 0
2140.79 0
2140.89 0
2141.00 0
2141.11 0
2141.21 0
2141.32 7
2141.42 19
2141.53 32
2141.64 45
2141.74 58
2141.85 71
2141.95 83
2142.06 95
2142.17 106
2142.27 116
2142.38 123
2142.49 128
2142.59 131
2142.70 131
2142.80 130
2142.91 127
2143.02 124
2143.12 121
2143.23 117
2143.33 114
2143.44 111
2143.55 108
2143.65 106
2143.76 103
2143.86 100
2143.97 98
2144.08 97
2144.18 96
2144.29 96
2144.39 96
2144.50 96
2144.61 94
2144.71 92
2144.82 88
2144.93 84
2145.03 80
2145.14 77
2145.24 75
2145.35 73
2145.46 73
2145.56 73
2145.67 72
2145.77 70
2145.88 67
2145.99 63
2146.09 58
2146.20 52
2146.31 46
2146.41 41
2146.52 36
2146.62 33
2146.73 31
2146.84 31
2146.94 32
2147.05 33
2147.15 34
2147.26 36
2147.37 37
2147.47 39
2147.58 43
2147.69 50
2147.79 59
2147.90 71
2148.00 83
2148.11 95
2148.22 104
2148.32 109
2148.43 108
2148.54 102
2148.64 92
2148.75 79
2148.85 66
2148.96 54
2149.07 45
2149.17 42
2149.28 43
2149.39 49
2149.49 57
2149.60 67
2149.70 76
2149.81 82
2149.92 85
2150.02 84
2150.13 79
2150.24 72
2150.34 64
2150.45 55
2150.55 49
2150.66 47
2150.77 49
2150.87 56
2150.98 67
2151.09 81
2151.19 95
2151.30 106
2151.40 114
2151.51 117
2151.62 116
2151.72 114
2151.83 112
2151.94 113
2152.04 116
2152.15 123
2152.25 132
2152.36 141
2152.47 148
2152.57 152
2152.68 153
2152.79 153
2152.89 152
2153.00 152
2153.11 152
2153.21 154
2153.32 156
2153.42 156
2153.53 154
2153.64 150
2153.74 145
2153.85 138
2153.96 132
2154.06 126
2154.17 122
2154.28 118
2154.38 114
2154.49 109
2154.59 102
2154.70 93
2154.81 85
2154.91 76
2155.02 70
2155.13 65
2155.23 62
2155.34 61
2155.45 60
2155.55 61
2155.66 61
2155.76 63
2155.87 64
2155.98 67
2156.08 70
2156.19 74
2156.30 79
2156.40 85
2156.51 90
2156.62 95
2156.72 100
2156.83 103
2156.94 104
2157.04 103
2157.15 100
2157.25 93
2157.36 85
2157.47 76
2157.57 65
2157.68 55
2157.79 44
2157.89 34
2158.00 24
2158.11 15
2158.21 6
2158.32 0
2158.43 0
2158.53 0
2158.64 0
2158.74 0
2158.85 0
2158.96 0
2159.06 0
2159.17 0
2159.28 7
2159.38 14
2159.49 20
2159.60 25
2159.70 27
2159.81 26
2159.92 23
2160.02 17
2160.13 11
2160.24 7
2160.34 6
2160.45 8
2160.56 14
2160.66 23
2160.77 34
2160.87 45
2160.98 55
2161.09 62
2161.19 67
2161.30 70
2161.41 72
2161.51 72
2161.62 70
2161.73 67
2161.83 61
2161.94 53
2162.05 43
2162.15 32
2162.26 24
2162.37 18
2162.47 16
2162.58 19
2162.69 26
2162.79 36
2162.90 45
2163.01 53
2163.11 57
2163.22 58
2163.33 55
2163.43 49
2163.54 43
2163.65 36
2163.75 31
2163.86 29
2163.97 31
2164.07 36
2164.18 44
2164.29 54
2164.39 63
2164.50 71
2164.61 75
2164.71 77
2164.82 75
2164.92 72
2165.03 68
2165.14 65
2165.24 64
2165.35 66
2165.46 69
2165.56 73
2165.67 77
2165.78 81
2165.88 83
2165.99 84
2166.10 81
2166.20 75
2166.31 67
2166.42 57
2166.52 46
2166.63 37
2166.74 30
2166.84 27
2166.95 28
2167.06 33
2167.16 40
2167.27 49
2167.38 57
2167.48 64
2167.59 69
2167.70 74
2167.80 78
2167.91 82
2168.02 86
2168.12 89
2168.23 91
2168.34 93
2168.45 94
2168.55 94
2168.66 94
2168.77 92
2168.87 90
2168.98 87
2169.09 84
2169.19 81
2169.30 79
2169.41 78
2169.51 77
2169.62 76
2169.73 74
2169.83 70
2169.94 64
2170.05 56
2170.15 47
2170.26 40
2170.37 36
2170.47 35
2170.58 39
2170.69 46
2170.79 54
2170.90 62
2171.01 69
2171.11 74
2171.22 78
2171.33 79
2171.43 80
2171.54 79
2171.65 79
2171.75 78
2171.86 77
2171.97 76
2172.07 76
2172.18 76
2172.29 77
2172.40 80
2172.50 82
2172.61 85
2172.72 88
2172.82 91
2172.93 93
2173.04 96
2173.14 99
2173.25 102
2173.36 106
2173.46 109
2173.57 111
2173.68 112
2173.78 110
2173.89 106
2174.00 100
2174.10 93
2174.21 85
2174.32 77
2174.43 70
2174.53 65
2174.64 60
2174.75 54
2174.85 49
2174.96 44
2175.07 40
2175.17 38
2175.28 39
2175.39 42
2175.49 48
2175.60 56
2175.71 64
2175.81 71
2175.92 76
2176.03 80
2176.14 82
2176.24 84
2176.35 84
2176.46 83
2176.56 81
2176.67 76
2176.78 68
2176.88 59
2176.99 48
2177.10 38
2177.20 30
2177.31 26
2177.42 25
2177.53 27
2177.63 32
2177.74 38
2177.85 44
2177.95 49
2178.06 53
2178.17 57
2178.27 60
2178.38 64
2178.49 69
2178.59 75
2178.70 81
2178.81 87
2178.92 93
2179.02 97
2179.13 101
2179.24 104
2179.34 107
2179.45 110
2179.56 113
2179.66 117
2179.77 119
2179.88 121
2179.99 122
2180.09 120
2180.20 117
2180.31 112
2180.41 104
2180.52 96
2180.63 86
2180.73 76
2180.84 66
2180.95 57
2181.06 50
2181.16 46
2181.27 44
2181.38 46
2181.48 50
2181.59 56
2181.70 64
2181.80 72
2181.91 81
2182.02 90
2182.13 98
2182.23 105
2182.34 111
2182.45 114
2182.55 115
2182.66 115
2182.77 113
2182.88 109
2182.98 104
2183.09 98
2183.20 92
2183.30 86
2183.41 81
2183.52 76
2183.63 71
2183.73 66
2183.84 61
2183.95 57
2184.05 53
2184.16 50
2184.27 48
2184.37 47
2184.48 48
2184.59 49
2184.70 52
2184.80 53
2184.91 54
2185.02 53
2185.12 51
2185.23 47
2185.34 42
2185.45 37
2185.55 34
2185.66 33
2185.77 35
2185.87 40
2185.98 48
2186.09 57
2186.20 68
2186.30 79
2186.41 90
2186.52 101
2186.62 110
2186.73 118
2186.84 125
2186.95 130
2187.05 134
2187.16 135
2187.27 134
2187.37 131
2187.48 128
2187.59 124
2187.70 121
2187.80 120
2187.91 120
2188.02 121
2188.13 125
2188.23 129
2188.34 134
2188.45 140
2188.55 145
2188.66 150
2188.77 155
2188.88 161
2188.98 168
2189.09 174
2189.20 179
2189.30 181
2189.41 179
2189.52 173
2189.63 162
2189.73 149
2189.84 136
2189.95 124
2190.06 114
2190.16 108
2190.27 106
2190.38 106
2190.48 108
2190.59 112
2190.70 118
2190.81 125
2190.91 135
2191.02 145
2191.13 154
2191.23 160
2191.34 162
2191.45 161
2191.56 156
2191.66 150
2191.77 145
2191.88 143
2191.99 145
2192.09 151
2192.20 157
2192.31 164
2192.42 168
2192.52 167
2192.63 164
2192.74 157
2192.84 149
2192.95 141
2193.06 134
2193.17 127
2193.27 121
2193.38 116
2193.49 110
2193.60 105
2193.70 100
2193.81 96
2193.92 91
2194.02 87
2194.13 84
2194.24 81
2194.35 79
2194.45 79
2194.56 83
2194.67 89
2194.78 100
2194.88 112
2194.99 126
2195.10 138
2195.21 147
2195.31 151
2195.42 149
2195.53 143
2195.64 134
2195.74 123
2195.85 113
2195.96 106
2196.06 102
2196.17 101
2196.28 103
2196.39 107
2196.49 110
2196.60 111
2196.71 109
2196.82 105
2196.92 97
2197.03 88
2197.14 78
2197.25 68
2197.35 59
2197.46 52
2197.57 48
2197.68 45
2197.78 43
2197.89 43
2198.00 43
2198.11 42
2198.21 38
2198.32 32
2198.43 25
2198.54 16
2198.64 7
2198.75 0
2198.86 0
2198.97 0
2199.07 0
2199.18 0
2199.29 0
2199.40 0
2199.50 0
2199.61 0
2199.72 0
2199.83 5
2199.93 16
2200.04 30
2200.15 47
2200.26 63
2200.36 78
2200.47 89
2200.58 93
2200.69 92
2200.79 85
2200.90 73
2201.01 59
2201.12 46
2201.22 36
2201.33 29
2201.44 27
2201.55 29
2201.65 33
2201.76 39
2201.87 44
2201.98 48
2202.08 51
2202.19 52
2202.30 53
2202.41 55
2202.51 58
2202.62 62
2202.73 67
2202.84 74
2202.94 79
2203.05 83
2203.16 84
2203.27 81
2203.37 77
2203.48 71
2203.59 65
2203.70 60
2203.80 59
2203.91 60
2204.02 65
2204.13 72
2204.23 80
2204.34 88
2204.45 93
2204.56 95
2204.66 93
2204.77 88
2204.88 81
2204.99 73
2205.10 66
2205.20 61
2205.31 58
2205.42 57
2205.53 58
2205.63 58
2205.74 56
2205.85 54
2205.96 50
2206.06 47
2206.17 44
2206.28 44
2206.39 46
2206.49 50
2206.60 57
2206.71 63
2206.82 68
2206.93 71
2207.03 71
2207.14 68
2207.25 64
2207.36 60
2207.46 56
2207.57 55
2207.68 57
2207.79 62
2207.89 68
2208.00 74
2208.11 80
2208.22 84
2208.32 86
2208.43 87
2208.54 87
2208.65 88
2208.76 90
2208.86 93
2208.97 98
2209.08 102
2209.19 105
2209.29 107
2209.40 106
2209.51 104
2209.62 102
2209.73 101
2209.83 103
2209.94 106
2210.05 112
2210.16 120
2210.26 129
2210.37 137
2210.48 144
2210.59 149
2210.69 151
2210.80 151
2210.91 148
2211.02 143
2211.13 136
2211.23 128
2211.34 120
2211.45 112
2211.56 106
2211.66 101
2211.77 98
2211.88 96
2211.99 96
2212.10 97
2212.20 99
2212.31 103
2212.42 108
2212.53 114
2212.63 121
2212.74 129
2212.85 137
2212.96 144
2213.07 149
2213.17 151
2213.28 150
2213.39 147
2213.50 144
2213.60 140
2213.71 139
2213.82 139
2213.93 142
2214.04 146
2214.14 149
2214.25 150
2214.36 148
2214.47 142
2214.58 130
2214.68 114
2214.79 95
2214.90 76
2215.01 59
2215.11 45
2215.22 37
2215.33 33
2215.44 34
2215.55 37
2215.65 41
2215.76 45
2215.87 47
2215.98 49
2216.09 50
2216.19 51
2216.30 52
2216.41 53
2216.52 52
2216.62 49
2216.73 42
2216.84 32
2216.95 21
2217.06 10
2217.16 0
2217.27 0
2217.38 0
2217.49 0
2217.60 0
2217.70 0
2217.81 0
2217.92 1
2218.03 5
2218.14 8
2218.24 10
2218.35 11
2218.46 10
2218.57 8
2218.68 4
2218.78 0
2218.89 0
2219.00 0
2219.11 0
2219.22 0
2219.32 0
2219.43 0
2219.54 0
2219.65 5
2219.76 14
2219.86 25
2219.97 35
2220.08 45
2220.19 52
2220.29 56
2220.40 56
2220.51 55
2220.62 52
2220.73 47
2220.83 44
2220.94 40
2221.05 37
2221.16 33
2221.27 28
2221.37 21
2221.48 14
2221.59 7
2221.70 0
2221.81 0
2221.92 0
2222.02 0
2222.13 0
2222.24 0
2222.35 0
2222.46 0
2222.56 0
2222.67 3
2222.78 6
2222.89 8
2223.00 11
2223.10 13
2223.21 16
2223.32 18
2223.43 19
2223.54 20
2223.64 20
2223.75 21
2223.86 21
2223.97 22
2224.08 24
2224.18 27
2224.29 32
2224.40 38
2224.51 44
2224.62 50
2224.72 55
2224.83 59
2224.94 61
2225.05 62
2225.16 62
2225.27 62
2225.37 63
2225.48 67
2225.59 73
2225.70 82
2225.81 93
2225.91 105
2226.02 117
2226.13 126
2226.24 132
2226.35 134
2226.45 133
2226.56 128
2226.67 121
2226.78 113
2226.89 103
2227.00 94
2227.10 85
2227.21 78
2227.32 72
2227.43 67
2227.54 62
2227.64 58
2227.75 54
2227.86 49
2227.97 43
2228.08 37
2228.18 31
2228.29 26
2228.40 23
2228.51 21
2228.62 23
2228.73 28
2228.83 35
2228.94 42
2229.05 49
2229.16 54
2229.27 56
2229.37 56
2229.48 53
2229.59 49
2229.70 44
2229.81 40
2229.92 37
2230.02 34
2230.13 31
2230.24 29
2230.35 27
2230.46 28
2230.57 30
2230.67 34
2230.78 39
2230.89 45
2231.00 50
2231.11 53
2231.21 55
2231.32 55
2231.43 55
2231.54 55
2231.65 57
2231.76 59
2231.86 63
2231.97 67
2232.08 69
2232.19 70
2232.30 68
2232.41 65
2232.51 59
2232.62 53
2232.73 46
2232.84 40
2232.95 36
2233.06 32
2233.16 28
2233.27 24
2233.38 20
2233.49 13
2233.60 5
2233.71 0
2233.81 0
2233.92 0
2234.03 0
2234.14 0
2234.25 0
2234.36 0
2234.46 0
2234.57 5
2234.68 17
2234.79 31
2234.90 47
2235.01 63
2235.11 78
2235.22 93
2235.33 106
2235.44 115
2235.55 122
2235.66 125
2235.76 125
2235.87 124
2235.98 122
2236.09 119
2236.20 117
2236.31 116
2236.41 115
2236.52 115
2236.63 115
2236.74 114
2236.85 114
2236.96 113
2237.06 113
2237.17 115
2237.28 118
2237.39 124
2237.50 132
2237.61 142
2237.71 154
2237.82 165
2237.93 175
2238.04 180
2238.15 181
2238.26 177
2238.37 170
2238.47 161
2238.58 153
2238.69 148
2238.80 145
2238.91 145
2239.02 147
2239.12 150
2239.23 152
2239.34 154
2239.45 155
2239.56 156
2239.67 158
2239.77 159
2239.88 159
2239.99 157
2240.10 154
2240.21 147
2240.32 138
2240.43 128
2240.53 117
2240.64 106
2240.75 96
2240.86 88
2240.97 80
2241.08 73
2241.18 67
2241.29 62
2241.40 58
2241.51 55
2241.62 55
2241.73 58
2241.84 64
2241.94 73
2242.05 83
2242.16 92
2242.27 98
2242.38 98
2242.49 92
2242.60 81
2242.70 65
2242.81 47
2242.92 29
2243.03 14
2243.14 4
2243.25 0
2243.36 0
2243.46 1
2243.57 7
2243.68 14
2243.79 23
2243.90 33
2244.01 44
2244.12 57
2244.22 70
2244.33 81
2244.44 90
2244.55 95
2244.66 96
2244.77 93
2244.88 87
2244.98 80
2245.09 73
2245.20 67
2245.31 62
2245.42 57
2245.53 52
2245.64 48
2245.74 43
2245.85 39
2245.96 37
2246.07 37
2246.18 40
2246.29 43
2246.40 46
2246.50 47
2246.61 44
2246.72 38
2246.83 29
2246.94 19
2247.05 9
2247.16 0
2247.26 0
2247.37 0
2247.48 0
2247.59 0
2247.70 0
2247.81 0
2247.92 0
2248.03 0
2248.13 7
2248.24 18
2248.35 27
2248.46 35
2248.57 41
2248.68 43
2248.79 43
2248.89 41
2249.00 39
2249.11 37
2249.22 35
2249.33 33
2249.44 31
2249.55 29
2249.66 24
2249.76 19
2249.87 12
2249.98 4
2250.09 0
2250.20 0
2250.31 0
2250.42 0
2250.53 0
2250.63 0
2250.74 0
2250.85 0
2250.96 2
2251.07 8
2251.18 15
2251.29 21
2251.39 28
2251.50 35
2251.61 42
2251.72 48
2251.83 54
2251.94 58
2252.05 61
2252.16 61
2252.26 60
2252.37 57
2252.48 54
2252.59 51
2252.70 48
2252.81 46
2252.92 44
2253.03 41
2253.14 38
2253.24 34
2253.35 29
2253.46 25
2253.57 22
2253.68 21
2253.79 23
2253.90 25
2254.01 29
2254.11 33
2254.22 36
2254.33 40
2254.44 44
2254.55 50
2254.66 57
2254.77 65
2254.88 72
2254.98 77
2255.09 79
2255.20 78
2255.31 74
2255.42 68
2255.53 63
2255.64 59
2255.75 58
2255.86 58
2255.96 60
2256.07 61
2256.18 61
2256.29 60
2256.40 59
2256.51 56
2256.62 55
2256.73 55
2256.84 59
2256.94 66
2257.05 75
2257.16 87
2257.27 99
2257.38 110
2257.49 121
2257.60 129
2257.71 137
2257.82 143
2257.92 149
2258.03 154
2258.14 158
2258.25 162
2258.36 166
2258.47 169
2258.58 172
2258.69 174
2258.80 175
2258.90 174
2259.01 171
2259.12 164
2259.23 152
2259.34 138
2259.45 122
2259.56 106
2259.67 89
2259.78 74
2259.88 60
2259.99 49
2260.10 40
2260.21 32
2260.32 27
2260.43 23
2260.54 21
2260.65 21
2260.76 22
2260.87 23
2260.97 22
2261.08 18
2261.19 10
2261.30 0
2261.41 0
2261.52 0
2261.63 0
2261.74 0
2261.85 0
2261.96 0
2262.06 2
2262.17 21
2262.28 39
2262.39 54
2262.50 64
2262.61 69
2262.72 70
2262.83 68
2262.94 65
2263.05 63
2263.15 63
2263.26 64
2263.37 66
2263.48 69
2263.59 73
2263.70 78
2263.81 86
2263.92 97
2264.03 112
2264.14 130
2264.24 150
2264.35 169
2264.46 187
2264.57 201
2264.68 210
2264.79 212
2264.90 210
2265.01 203
2265.12 193
2265.23 182
2265.34 170
2265.44 159
2265.55 148
2265.66 137
2265.77 126
2265.88 114
2265.99 101
2266.10 88
2266.21 74
2266.32 62
2266.43 51
2266.54 42
2266.64 36
2266.75 33
2266.86 33
2266.97 36
2267.08 41
2267.19 47
2267.30 53
2267.41 59
2267.52 64
2267.63 66
2267.74 67
2267.84 65
2267.95 63
2268.06 59
2268.17 57
2268.28 55
2268.39 57
2268.50 61
2268.61 67
2268.72 74
2268.83 81
2268.94 86
2269.05 88
2269.15 87
2269.26 83
2269.37 78
2269.48 73
2269.59 70
2269.70 70
2269.81 73
2269.92 79
2270.03 87
2270.14 95
2270.25 104
2270.36 113
2270.46 121
2270.57 129
2270.68 135
2270.79 140
2270.90 144
2271.01 147
2271.12 149
2271.23 150
2271.34 152
2271.45 154
2271.56 155
2271.67 154
2271.78 151
2271.88 146
2271.99 139
2272.10 131
2272.21 124
2272.32 119
2272.43 117
2272.54 117
2272.65 120
2272.76 124
2272.87 129
2272.98 132
2273.09 135
2273.20 134
2273.30 131
2273.41 125
2273.52 117
2273.63 107
2273.74 96
2273.85 85
2273.96 74
2274.07 65
2274.18 57
2274.29 52
2274.40 47
2274.51 45
2274.62 44
2274.73 45
2274.83 46
2274.94 47
2275.05 47
2275.16 45
2275.27 42
2275.38 38
2275.49 34
2275.60 30
2275.71 29
2275.82 29
2275.93 32
2276.04 35
2276.15 38
2276.26 40
2276.37 40
2276.47 39
2276.58 37
2276.69 35
2276.80 35
2276.91 37
2277.02 40
2277.13 45
2277.24 50
2277.35 55
2277.46 59
2277.57 63
2277.68 65
2277.79 66
2277.90 67
2278.01 68
2278.12 69
2278.22 69
2278.33 69
2278.44 68
2278.55 67
2278.66 64
2278.77 60
2278.88 53
2278.99 45
2279.10 35
2279.21 25
2279.32 15
2279.43 6
2279.54 0
2279.65 0
2279.76 0
2279.87 1
2279.97 4
2280.08 8
2280.19 10
2280.30 11
2280.41 10
2280.52 7
2280.63 2
2280.74 0
2280.85 0
2280.96 0
2281.07 0
2281.18 0
2281.29 0
2281.40 1
2281.51 9
2281.62 18
2281.73 25
2281.84 31
2281.95 34
2282.05 35
2282.16 36
2282.27 37
2282.38 40
2282.49 44
2282.60 50
2282.71 57
2282.82 63
2282.93 68
2283.04 72
2283.15 73
2283.26 73
2283.37 71
2283.48 69
2283.59 68
2283.70 67
2283.81 67
2283.92 67
2284.03 68
2284.14 67
2284.24 65
2284.35 62
2284.46 58
2284.57 54
2284.68 52
2284.79 52
2284.90 53
2285.01 57
2285.12 61
2285.23 65
2285.34 68
2285.45 70
2285.56 71
2285.67 72
2285.78 72
2285.89 72
2286.00 71
2286.11 70
2286.22 68
2286.33 64
2286.44 60
2286.55 55
2286.65 50
2286.76 46
2286.87 43
2286.98 42
2287.09 42
2287.20 44
2287.31 46
2287.42 48
2287.53 50
2287.64 51
2287.75 52
2287.86 52
2287.97 51
2288.08 50
2288.19 48
2288.30 46
2288.41 44
2288.52 43
2288.63 43
2288.74 43
2288.85 45
2288.96 46
2289.07 47
2289.18 47
2289.29 46
2289.40 44
2289.51 42
2289.61 39
2289.72 36
2289.83 32
2289.94 29
2290.05 24
2290.16 17
2290.27 9
2290.38 0
2290.49 0
2290.60 0
2290.71 0
2290.82 0
2290.93 0
2291.04 0
2291.15 0
2291.26 7
2291.37 21
2291.48 32
2291.59 42
2291.70 48
2291.81 52
2291.92 55
2292.03 58
2292.14 60
2292.25 62
2292.36 65
2292.47 69
2292.58 75
2292.69 82
2292.80 90
2292.91 98
2293.02 107
2293.13 114
2293.24 119
2293.34 122
2293.45 123
2293.56 123
2293.67 124
2293.78 127
2293.89 131
2294.00 138
2294.11 145
2294.22 151
2294.33 155
2294.44 156
2294.55 152
2294.66 145
2294.77 134
2294.88 123
2294.99 109
2295.10 96
2295.21 82
2295.32 69
2295.43 56
2295.54 43
2295.65 30
2295.76 19
2295.87 9
2295.98 0
2296.09 0
2296.20 0
2296.31 0
2296.42 0
2296.53 0
2296.64 0
2296.75 0
2296.86 0
2296.97 2
2297.08 9
2297.19 19
2297.30 29
2297.41 41
2297.52 54
2297.63 67
2297.74 80
2297.85 93
2297.96 106
2298.07 119
2298.18 131
2298.29 144
2298.40 155
2298.51 165
2298.62 172
2298.73 175
2298.84 175
2298.95 171
2299.06 165
2299.17 157
2299.28 148
2299.39 141
2299.49 135
2299.60 132
2299.71 130
2299.82 128
2299.93 127
2300.04 124
2300.15 120
2300.26 117
2300.37 114
2300.48 113
2300.59 115
2300.70 121
2300.81 129
2300.92 139
2301.03 149
2301.14 159
2301.25 168
2301.36 175
2301.47 179
2301.58 182
2301.69 184
2301.80 185
2301.91 185
2302.02 184
2302.13 180
2302.24 174
2302.35 165
2302.46 154
2302.57 141
2302.68 127
2302.79 113
2302.90 101
2303.01 90
2303.12 81
2303.23 72
2303.34 63
2303.45 53
2303.56 43
2303.67 32
2303.78 21
2303.89 12
2304.00 6
2304.11 4
2304.22 6
2304.33 12
2304.44 20
2304.55 29
2304.66 37
2304.77 42
2304.88 45
2304.99 44
2305.10 41
2305.21 35
2305.32 29
2305.43 24
2305.54 18
2305.65 14
2305.76 10
2305.87 8
2305.98 8
2306.09 11
2306.20 16
2306.31 24
2306.42 32
2306.53 40
2306.64 46
2306.75 51
2306.86 53
2306.97 53
2307.08 53
2307.19 52
2307.30 51
2307.41 49
2307.52 47
2307.63 43
2307.74 39
2307.85 34
2307.96 29
2308.07 26
2308.18 24
2308.30 26
2308.41 31
2308.52 38
2308.63 48
2308.74 58
2308.85 67
2308.96 73
2309.07 75
2309.18 75
2309.29 72
2309.40 68
2309.51 64
2309.62 61
2309.73 60
2309.84 60
2309.95 62
2310.06 64
2310.17 67
2310.28 69
2310.39 70
2310.50 70
2310.61 69
2310.72 66
2310.83 62
2310.94 57
2311.05 51
2311.16 44
2311.27 39
2311.38 34
2311.49 32
2311.60 32
2311.71 35
2311.82 39
2311.93 44
2312.04 50
2312.15 57
2312.26 65
2312.37 74
2312.48 83
2312.59 93
2312.70 102
2312.81 110
2312.92 115
2313.03 117
2313.14 115
2313.25 111
2313.36 106
2313.47 102
2313.58 99
2313.69 100
2313.80 103
2313.91 108
2314.02 115
2314.13 121
2314.24 126
2314.35 128
2314.47 129
2314.58 129
2314.69 129
2314.80 128
2314.91 129
2315.02 130
2315.13 133
2315.24 135
2315.35 135
2315.46 133
2315.57 129
2315.68 121
2315.79 112
2315.90 101
2316.01 92
2316.12 86
2316.23 83
2316.34 85
2316.45 90
2316.56 96
2316.67 100
2316.78 103
2316.89 103
2317.00 100
2317.11 97
2317.22 96
2317.33 98
2317.44 104
2317.55 115
2317.66 129
2317.77 144
2317.88 159
2317.99 173
2318.11 185
2318.22 195
2318.33 204
2318.44 211
2318.55 217
2318.66 222
2318.77 226
2318.88 230
2318.99 234
2319.10 238
2319.21 242
2319.32 247
2319.43 251
2319.54 254
2319.65 255
2319.76 253
2319.87 249
2319.98 243
2320.09 237
2320.20 233
2320.31 230
2320.42 230
2320.53 231
2320.64 233
2320.75 234
2320.86 235
2320.97 234
2321.09 233
2321.20 233
2321.31 235
2321.42 239
2321.53 244
2321.64 248
2321.75 251
2321.86 253
2321.97 254
2322.08 253
2322.19 251
2322.30 249
2322.41 246
2322.52 242
2322.63 238
2322.74 233
2322.85 228
2322.96 223
2323.07 220
2323.18 216
2323.29 212
2323.40 209
2323.51 206
2323.63 203
2323.74 203
2323.85 204
2323.96 207
2324.07 210
2324.18 214
2324.29 216
2324.40 216
2324.51 213
2324.62 208
2324.73 202
2324.84 197
2324.95 195
2325.06 194
2325.17 197
2325.28 200
2325.39 202
2325.50 203
2325.61 200
2325.72 194
2325.84 186
2325.95 176
2326.06 166
2326.17 157
2326.28 150
2326.39 145
2326.50 141
2326.61 138
2326.72 135
2326.83 131
2326.94 126
2327.05 119
2327.16 112
2327.27 103
2327.38 94
2327.49 86
2327.60 79
2327.71 74
2327.83 71
2327.94 71
2328.05 74
2328.16 79
2328.27 86
2328.38 93
2328.49 100
2328.60 105
2328.71 108
2328.82 109
2328.93 107
2329.04 103
2329.15 98
2329.26 92
2329.37 87
2329.48 82
2329.59 78
2329.71 75
2329.82 72
2329.93 70
2330.04 69
2330.15 71
2330.26 74
2330.37 78
2330.48 83
2330.59 86
2330.70 87
2330.81 85
2330.92 79
2331.03 69
2331.14 59
2331.25 49
2331.36 41
2331.48 37
2331.59 36
2331.70 41
2331.81 50
2331.92 61
2332.03 74
2332.14 87
2332.25 100
2332.36 111
2332.47 121
2332.58 128
2332.69 134
2332.80 137
2332.91 139
2333.03 137
2333.14 132
2333.25 125
2333.36 115
2333.47 104
2333.58 92
2333.69 81
2333.80 72
2333.91 66
2334.02 62
2334.13 60
2334.24 59
2334.35 59
2334.46 59
2334.58 58
2334.69 57
2334.80 55
2334.91 55
2335.02 57
2335.13 61
2335.24 67
2335.35 74
2335.46 82
2335.57 90
2335.68 95
2335.79 98
2335.90 98
2336.01 97
2336.13 96
2336.24 96
2336.35 99
2336.46 104
2336.57 112
2336.68 120
2336.79 128
2336.90 134
2337.01 137
2337.12 137
2337.23 134
2337.34 129
2337.46 125
2337.57 124
2337.68 126
2337.79 131
2337.90 138
2338.01 146
2338.12 152
2338.23 154
2338.34 152
2338.45 146
2338.56 137
2338.67 126
2338.78 117
2338.90 108
2339.01 101
2339.12 95
2339.23 88
2339.34 81
2339.45 74
2339.56 68
2339.67 64
2339.78 65
2339.89 69
2340.00 77
2340.12 87
2340.23 96
2340.34 102
2340.45 103
2340.56 101
2340.67 95
2340.78 87
2340.89 77
2341.00 66
2341.11 56
2341.22 46
2341.33 37
2341.45 29
2341.56 20
2341.67 12
2341.78 3
2341.89 0
2342.00 0
2342.11 0
2342.22 0
2342.33 0
2342.44 0
2342.55 0
2342.67 0
2342.78 7
2342.89 16
2343.00 21
2343.11 24
2343.22 25
2343.33 23
2343.44 21
2343.55 19
2343.66 18
2343.78 16
2343.89 15
2344.00 14
2344.11 14
2344.22 16
2344.33 20
2344.44 25
2344.55 31
2344.66 37
2344.77 43
2344.88 49
2345.00 53
2345.11 57
2345.22 60
2345.33 62
2345.44 62
2345.55 62
2345.66 59
2345.77 54
2345.88 48
2345.99 41
2346.11 34
2346.22 27
2346.33 22
2346.44 18
2346.55 17
2346.66 18
2346.77 21
2346.88 24
2346.99 27
2347.10 29
2347.22 30
2347.33 29
2347.44 28
2347.55 27
2347.66 27
2347.77 29
2347.88 32
2347.99 34
2348.10 36
2348.22 37
2348.33 35
2348.44 32
2348.55 29
2348.66 27
2348.77 26
2348.88 28
2348.99 31
2349.10 35
2349.21 40
2349.33 45
2349.44 48
2349.55 50
2349.66 49
2349.77 47
2349.88 44
2349.99 40
2350.10 37
2350.21 35
2350.33 38
2350.44 44
2350.55 56
2350.66 71
2350.77 88
2350.88 104
2350.99 117
2351.10 126
2351.21 129
2351.33 128
2351.44 123
2351.55 116
2351.66 111
2351.77 108
2351.88 109
2351.99 113
2352.10 120
2352.21 128
2352.33 134
2352.44 137
2352.55 135
2352.66 128
2352.77 117
2352.88 103
2352.99 88
2353.10 73
2353.22 60
2353.33 50
2353.44 44
2353.55 42
2353.66 43
2353.77 48
2353.88 55
2353.99 62
2354.10 70
2354.22 76
2354.33 80
2354.44 81
2354.55 79
2354.66 76
2354.77 73
2354.88 71
2354.99 70
2355.11 72
2355.22 75
2355.33 79
2355.44 83
2355.55 86
2355.66 87
2355.77 86
2355.88 83
2356.00 79
2356.11 74
2356.22 69
2356.33 64
2356.44 60
2356.55 56
2356.66 53
2356.77 51
2356.89 51
2357.00 51
2357.11 53
2357.22 56
2357.33 59
2357.44 63
2357.55 67
2357.66 71
2357.78 74
2357.89 78
2358.00 81
2358.11 84
2358.22 87
2358.33 89
2358.44 90
2358.55 90
2358.67 89
2358.78 85
2358.89 80
2359.00 73
2359.11 65
2359.22 56
2359.33 47
2359.45 39
2359.56 34
2359.67 31
2359.78 31
2359.89 34
2360.00 39
2360.11 45
2360.22 51
2360.34 57
2360.45 62
2360.56 66
2360.67 70
2360.78 76
2360.89 81
2361.00 87
2361.12 93
2361.23 97
2361.34 99
2361.45 98
2361.56 94
2361.67 88
2361.78 80
2361.90 73
2362.01 65
2362.12 57
2362.23 50
2362.34 43
2362.45 36
2362.56 30
2362.67 24
2362.79 20
2362.90 18
2363.01 18
2363.12 19
2363.23 21
2363.34 25
2363.45 28
2363.57 31
2363.68 34
2363.79 36
2363.90 38
2364.01 38
2364.12 38
2364.23 37
2364.35 36
2364.46 36
2364.57 36
2364.68 35
2364.79 33
2364.90 30
2365.01 26
2365.13 21
2365.24 16
2365.35 10
2365.46 6
2365.57 5
2365.68 5
2365.80 8
2365.91 13
2366.02 19
2366.13 24
2366.24 28
2366.35 29
2366.46 29
2366.58 26
2366.69 23
2366.80 19
2366.91 15
2367.02 12
2367.13 10
2367.24 9
2367.36 8
2367.47 8
2367.58 9
2367.69 11
2367.80 15
2367.91 22
2368.02 32
2368.14 43
2368.25 57
2368.36 71
2368.47 85
2368.58 97
2368.69 105
2368.81 110
2368.92 109
2369.03 104
2369.14 93
2369.25 78
2369.36 60
2369.48 40
2369.59 20
2369.70 1
2369.81 0
2369.92 0
2370.03 0
2370.14 0
2370.26 0
2370.37 0
2370.48 0
2370.59 1
2370.70 10
2370.81 19
2370.93 28
2371.04 36
2371.15 45
2371.26 56
2371.37 68
2371.48 81
2371.60 94
2371.71 105
2371.82 113
2371.93 116
2372.04 115
2372.15 111
2372.26 103
2372.38 95
2372.49 87
2372.60 80
2372.71 75
2372.82 71
2372.93 69
2373.05 67
2373.16 66
2373.27 65
2373.38 64
2373.49 62
2373.60 58
2373.72 52
2373.83 43
2373.94 33
2374.05 22
2374.16 10
2374.27 1
2374.39 0
2374.50 0
2374.61 0
2374.72 0
2374.83 0
2374.94 4
2375.06 7
2375.17 8
2375.28 9
2375.39 11
2375.50 14
2375.61 18
2375.73 23
2375.84 30
2375.95 38
2376.06 47
2376.17 55
2376.29 63
2376.40 69
2376.51 72
2376.62 72
2376.73 66
2376.84 56
2376.96 42
2377.07 25
2377.18 8
2377.29 0
2377.40 0
2377.51 0
2377.63 0
2377.74 0
2377.85 0
2377.96 0
2378.07 0
2378.18 3
2378.30 11
2378.41 19
2378.52 28
2378.63 36
2378.74 44
2378.86 50
2378.97 55
2379.08 59
2379.19 63
2379.30 66
2379.41 71
2379.53 78
2379.64 87
2379.75 99
2379.86 111
2379.97 123
2380.09 134
2380.20 141
2380.31 145
2380.42 146
2380.53 145
2380.64 143
2380.76 142
2380.87 143
2380.98 146
2381.09 151
2381.20 157
2381.32 162
2381.43 166
2381.54 167
2381.65 166
2381.76 163
2381.87 159
2381.99 154
2382.10 149
2382.21 144
2382.32 139
2382.43 133
2382.55 128
2382.66 122
2382.77 117
2382.88 111
2382.99 104
2383.10 98
2383.22 91
2383.33 85
2383.44 79
2383.55 75
2383.66 72
2383.78 70
2383.89 67
2384.00 64
2384.11 59
2384.22 53
2384.34 45
2384.45 37
2384.56 30
2384.67 26
2384.78 25
2384.90 27
2385.01 33
2385.12 42
2385.23 52
2385.34 63
2385.45 73
2385.57 82
2385.68 91
2385.79 99
2385.90 105
2386.01 110
2386.13 113
2386.24 113
2386.35 112
2386.46 109
2386.57 106
2386.69 104
2386.80 102
2386.91 102
2387.02 103
2387.13 104
2387.25 102
2387.36 98
2387.47 90
2387.58 79
2387.69 67
2387.81 55
2387.92 45
2388.03 38
2388.14 35
2388.25 35
2388.37 37
2388.48 41
2388.59 45
2388.70 49
2388.81 53
2388.93 57
2389.04 61
2389.15 66
2389.26 71
2389.37 75
2389.49 79
2389.60 82
2389.71 85
2389.82 85
2389.93 85
2390.05 83
2390.16 79
2390.27 76
2390.38 72
2390.49 69
2390.61 68
2390.72 68
2390.83 68
2390.94 69
2391.05 68
2391.17 66
2391.28 61
2391.39 54
2391.50 45
2391.62 34
2391.73 24
2391.84 14
2391.95 4
2392.06 0
2392.18 0
2392.29 0
2392.40 0
2392.51 0
2392.62 0
2392.74 0
2392.85 0
2392.96 2
2393.07 10
2393.18 19
2393.30 27
2393.41 35
2393.52 43
2393.63 49
2393.75 54
2393.86 56
2393.97 56
2394.08 53
2394.19 47
2394.31 41
2394.42 35
2394.53 30
2394.64 28
2394.75 29
2394.87 34
2394.98 41
2395.09 50
2395.20 60
2395.32 70
2395.43 77
2395.54 82
2395.65 84
2395.76 83
2395.88 80
2395.99 78
2396.10 77
2396.21 80
2396.33 87
2396.44 97
2396.55 109
2396.66 122
2396.77 133
2396.89 141
2397.00 146
2397.11 148
2397.22 147
2397.33 143
2397.45 138
2397.56 131
2397.67 123
2397.78 112
2397.90 101
2398.01 89
2398.12 77
2398.23 66
2398.34 57
2398.46 51
2398.57 46
2398.68 45
2398.79 46
2398.91 49
2399.02 55
2399.13 63
2399.24 71
2399.36 79
2399.47 88
2399.58 95
2399.69 102
2399.80 106
2399.92 108
2400.03 108
2400.14 105
2400.25 99
2400.37 91
2400.48 80
2400.59 69
2400.70 58
2400.81 49
2400.93 44
2401.04 43
2401.15 46
2401.26 52
2401.38 60
2401.49 68
2401.60 75
2401.71 81
2401.83 86
2401.94 89
2402.05 93
2402.16 98
2402.27 102
2402.39 106
2402.50 107
2402.61 107
2402.72 105
2402.84 100
2402.95 95
2403.06 88
2403.17 82
2403.29 78
2403.40 75
2403.51 73
2403.62 72
2403.74 71
2403.85 70
2403.96 67
2404.07 62
2404.18 56
2404.30 48
2404.41 38
2404.52 27
2404.63 16
2404.75 6
2404.86 0
2404.97 0
2405.08 0
2405.20 0
2405.31 0
2405.42 0
2405.53 0
2405.65 1
2405.76 6
2405.87 9
2405.98 12
2406.10 12
2406.21 11
2406.32 9
2406.43 6
2406.55 4
2406.66 3
2406.77 3
2406.88 5
2406.99 8
2407.11 12
2407.22 16
2407.33 20
2407.44 22
2407.56 21
2407.67 19
2407.78 16
2407.89 14
2408.01 13
2408.12 14
2408.23 17
2408.34 22
2408.46 26
2408.57 28
2408.68 28
2408.79 25
2408.91 21
2409.02 18
2409.13 17
2409.24 20
2409.36 27
2409.47 38
2409.58 51
2409.69 64
2409.81 76
2409.92 86
2410.03 93
2410.14 97
2410.26 99
2410.37 99
2410.48 98
2410.59 97
2410.71 94
2410.82 90
2410.93 85
2411.04 78
2411.16 70
2411.27 61
2411.38 53
2411.49 47
2411.61 42
2411.72 41
2411.83 42
2411.94 44
2412.06 46
2412.17 48
2412.28 49
2412.40 47
2412.51 42
2412.62 35
2412.73 26
2412.85 17
2412.96 7
2413.07 0
2413.18 0
2413.30 0
2413.41 0
2413.52 0
2413.63 0
2413.75 0
2413.86 0
2413.97 0
2414.08 2
2414.20 4
2414.31 8
2414.42 12
2414.53 19
2414.65 26
2414.76 34
2414.87 43
2414.98 50
2415.10 57
2415.21 63
2415.32 69
2415.44 75
2415.55 82
2415.66 89
2415.77 95
2415.89 99
2416.00 100
2416.11 99
2416.22 96
2416.34 92
2416.45 88
2416.56 85
2416.67 83
2416.79 81
2416.90 77
2417.01 71
2417.13 64
2417.24 55
2417.35 46
2417.46 39
2417.58 35
2417.69 34
2417.80 37
2417.91 41
2418.03 47
2418.14 52
2418.25 57
2418.36 61
2418.48 64
2418.59 66
2418.70 67
2418.82 67
2418.93 66
2419.04 66
2419.15 66
2419.27 67
2419.38 70
2419.49 73
2419.60 77
2419.72 81
2419.83 84
2419.94 86
2420.06 86
2420.17 86
2420.28 85
2420.39 84
2420.51 84
2420.62 83
2420.73 83
2420.85 84
2420.96 84
2421.07 85
2421.18 85
2421.30 84
2421.41 83
2421.52 82
2421.63 83
2421.75 85
2421.86 90
2421.97 98
2422.09 108
2422.20 119
2422.31 128
2422.42 135
2422.54 139
2422.65 138
2422.76 134
2422.88 127
2422.99 121
2423.10 116
2423.21 114
2423.33 115
2423.44 119
2423.55 125
2423.66 132
2423.78 138
2423.89 143
2424.00 146
2424.12 146
2424.23 144
2424.34 140
2424.45 134
2424.57 128
2424.68 121
2424.79 114
2424.91 108
2425.02 102
2425.13 97
2425.24 93
2425.36 88
2425.47 83
2425.58 77
2425.70 71
2425.81 64
2425.92 57
2426.03 51
2426.15 47
2426.26 45
2426.37 46
2426.49 52
2426.60 61
2426.71 74
2426.83 88
2426.94 102
2427.05 114
2427.16 122
2427.28 126
2427.39 126
2427.50 124
2427.62 119
2427.73 112
2427.84 104
2427.95 94
2428.07 83
2428.18 72
2428.29 62
2428.41 54
2428.52 49
2428.63 47
2428.74 47
2428.86 46
2428.97 45
2429.08 40
2429.20 33
2429.31 24
2429.42 14
2429.54 5
2429.65 0
2429.76 0
2429.87 0
2429.99 0
2430.10 2
2430.21 5
2430.33 7
2430.44 6
2430.55 3
2430.67 0
2430.78 0
2430.89 0
2431.00 0
2431.12 0
2431.23 5
2431.34 12
2431.46 19
2431.57 24
2431.68 28
2431.80 32
2431.91 34
2432.02 37
2432.13 40
2432.25 44
2432.36 49
2432.47 53
2432.59 58
2432.70 63
2432.81 66
2432.93 70
2433.04 72
2433.15 73
2433.27 73
2433.38 72
2433.49 70
2433.60 68
2433.72 65
2433.83 64
2433.94 63
2434.06 64
2434.17 66
2434.28 70
2434.40 76
2434.51 84
2434.62 96
2434.73 109
2434.85 122
2434.96 135
2435.07 145
2435.19 152
2435.30 156
2435.41 157
2435.53 158
2435.64 159
2435.75 162
2435.87 165
2435.98 168
2436.09 169
2436.21 167
2436.32 161
2436.43 151
2436.54 139
2436.66 127
2436.77 117
2436.88 111
2437.00 110
2437.11 112
2437.22 118
2437.34 125
2437.45 132
2437.56 138
2437.68 144
2437.79 149
2437.90 154
2438.02 159
2438.13 164
2438.24 169
2438.36 175
2438.47 180
2438.58 184
2438.69 186
2438.81 187
2438.92 186
2439.03 183
2439.15 177
2439.26 171
2439.37 163
2439.49 155
2439.60 148
2439.71 140
2439.83 134
2439.94 129
2440.05 125
2440.17 121
2440.28 116
2440.39 111
2440.51 104
2440.62 98
2440.73 92
2440.85 88
2440.96 87
2441.07 88
2441.19 92
2441.30 99
2441.41 107
2441.52 115
2441.64 123
2441.75 129
2441.86 133
2441.98 135
2442.09 134
2442.20 131
2442.32 125
2442.43 118
2442.54 108
2442.66 98
2442.77 88
2442.88 78
2443.00 70
2443.11 65
2443.22 62
2443.34 62
2443.45 63
2443.56 66
2443.68 70
2443.79 74
2443.90 79
2444.02 82
2444.13 85
2444.24 86
2444.36 84
2444.47 80
2444.58 75
2444.70 70
2444.81 65
2444.92 63
2445.04 62
2445.15 63
2445.26 65
2445.38 66
2445.49 65
2445.60 62
2445.72 58
2445.83 55
2445.94 53
2446.06 55
2446.17 60
2446.28 69
2446.40 79
2446.51 90
2446.62 100
2446.74 108
2446.85 114
2446.96 119
2447.08 122
2447.19 126
2447.30 129
2447.42 133
2447.53 138
2447.64 143
2447.76 149
2447.87 155
2447.98 160
2448.10 166
2448.21 172
2448.32 178
2448.44 185
2448.55 192
2448.66 200
2448.78 209
2448.89 218
2449.00 226
2449.12 233
2449.23 240
2449.35 245
2449.46 250
2449.57 255
2449.69 260
2449.80 265
2449.91 270
2450.03 275
2450.14 280
2450.25 284
2450.37 288
2450.48 291
2450.59 293
2450.71 296
2450.82 298
2450.93 299
2451.05 300
2451.16 301
2451.27 302
2451.39 303
2451.50 306
2451.61 311
2451.73 317
2451.84 326
2451.95 337
2452.07 350
2452.18 363
2452.30 377
2452.41 394
2452.52 413
2452.64 435
2452.75 461
2452.86 493
2452.98 530
2453.09 572
2453.20 620
2453.32 672
2453.43 731
2453.54 794
2453.66 864
2453.77 939
2453.88 1019
2454.00 1105
2454.11 1197
2454.22 1293
2454.34 1394
2454.45 1497
2454.57 1600
2454.68 1700
2454.79 1795
2454.91 1882
2455.02 1960
2455.13 2028
2455.25 2085
2455.36 2132
2455.47 2171
2455.59 2205
2455.70 2233
2455.81 2260
2455.93 2286
2456.04 2312
2456.16 2337
2456.27 2358
2456.38 2375
2456.50 2386
2456.61 2389
2456.72 2387
2456.84 2379
2456.95 2367
2457.06 2353
2457.18 2337
2457.29 2317
2457.41 2290
2457.52 2255
2457.63 2209
2457.75 2153
2457.86 2088
2457.97 2016
2458.09 1940
2458.20 1865
2458.31 1791
2458.43 1720
2458.54 1654
2458.65 1591
2458.77 1531
2458.88 1473
2459.00 1417
2459.11 1363
2459.22 1310
2459.34 1260
2459.45 1212
2459.56 1167
2459.68 1125
2459.79 1086
2459.91 1050
2460.02 1016
2460.13 984
2460.25 953
2460.36 921
2460.47 888
2460.59 853
2460.70 816
2460.81 776
2460.93 735
2461.04 694
2461.16 652
2461.27 611
2461.38 572
2461.50 536
2461.61 503
2461.72 472
2461.84 445
2461.95 421
2462.07 399
2462.18 380
2462.29 362
2462.41 347
2462.52 335
2462.63 327
2462.75 323
2462.86 323
2462.98 326
2463.09 330
2463.20 334
2463.32 335
2463.43 332
2463.54 325
2463.66 315
2463.77 303
2463.89 292
2464.00 283
2464.11 276
2464.23 273
2464.34 272
2464.45 272
2464.57 271
2464.68 267
2464.80 260
2464.91 250
2465.02 239
2465.14 229
2465.25 220
2465.36 214
2465.48 212
2465.59 212
2465.71 212
2465.82 213
2465.93 212
2466.05 210
2466.16 206
2466.27 200
2466.39 194
2466.50 187
2466.62 180
2466.73 174
2466.84 169
2466.96 165
2467.07 161
2467.19 160
2467.30 160
2467.41 163
2467.53 168
2467.64 175
2467.75 182
2467.87 187
2467.98 190
2468.10 190
2468.21 187
2468.32 183
2468.44 180
2468.55 178
2468.67 178
2468.78 179
2468.89 182
2469.01 185
2469.12 187
2469.24 188
2469.35 189
2469.46 190
2469.58 193
2469.69 197
2469.80 202
2469.92 207
2470.03 212
2470.15 216
2470.26 219
2470.37 221
2470.49 221
2470.60 222
2470.72 222
2470.83 221
2470.94 219
2471.06 216
2471.17 211
2471.29 204
2471.40 195
2471.51 185
2471.63 174
2471.74 162
2471.86 151
2471.97 140
2472.08 132
2472.20 126
2472.31 124
2472.42 127
2472.54 134
2472.65 145
2472.77 156
2472.88 167
2472.99 174
2473.11 177
2473.22 173
2473.34 163
2473.45 148
2473.56 132
2473.68 116
2473.79 102
2473.91 94
2474.02 91
2474.13 95
2474.25 104
2474.36 116
2474.48 130
2474.59 143
2474.70 154
2474.82 162
2474.93 165
2475.05 165
2475.16 162
2475.27 158
2475.39 154
2475.50 151
2475.62 149
2475.73 150
2475.84 151
2475.96 153
2476.07 155
2476.19 155
2476.30 154
2476.42 153
2476.53 152
2476.64 151
2476.76 152
2476.87 154
2476.99 157
2477.10 161
2477.21 164
2477.33 167
2477.44 168
2477.56 169
2477.67 169
2477.78 168
2477.90 166
2478.01 163
2478.13 161
2478.24 158
2478.35 157
2478.47 157
2478.58 159
2478.70 163
2478.81 168
2478.92 173
2479.04 177
2479.15 180
2479.27 180
2479.38 177
2479.50 171
2479.61 162
2479.72 151
2479.84 140
2479.95 129
2480.07 119
2480.18 111
2480.29 109
2480.41 111
2480.52 117
2480.64 126
2480.75 137
2480.87 147
2480.98 156
2481.09 163
2481.21 167
2481.32 170
2481.44 173
2481.55 176
2481.66 180
2481.78 183
2481.89 187
2482.01 189
2482.12 191
2482.24 192
2482.35 192
2482.46 194
2482.58 198
2482.69 203
2482.81 211
2482.92 219
2483.03 228
2483.15 237
2483.26 245
2483.38 253
2483.49 260
2483.61 267
2483.72 274
2483.83 280
2483.95 285
2484.06 288
2484.18 290
2484.29 290
2484.41 288
2484.52 287
2484.63 286
2484.75 287
2484.86 289
2484.98 292
2485.09 297
2485.21 302
2485.32 308
2485.43 312
2485.55 316
2485.66 317
2485.78 315
2485.89 310
2486.00 301
2486.12 290
2486.23 275
2486.35 260
2486.46 244
2486.58 228
2486.69 213
2486.80 199
2486.92 188
2487.03 179
2487.15 172
2487.26 167
2487.38 163
2487.49 158
2487.61 153
2487.72 147
2487.83 139
2487.95 129
2488.06 118
2488.18 106
2488.29 94
2488.41 82
2488.52 73
2488.63 65
2488.75 59
2488.86 55
2488.98 52
2489.09 51
2489.21 49
2489.32 46
2489.43 43
2489.55 39
2489.66 36
2489.78 34
2489.89 33
2490.01 34
2490.12 38
2490.23 43
2490.35 49
2490.46 53
2490.58 56
2490.69 56
2490.81 53
2490.92 49
2491.04 43
2491.15 39
2491.26 36
2491.38 35
2491.49 35
2491.61 36
2491.72 37
2491.84 37
2491.95 37
2492.07 36
2492.18 33
2492.29 30
2492.41 26
2492.52 20
2492.64 12
2492.75 3
2492.87 0
2492.98 0
2493.09 0
2493.21 0
2493.32 0
2493.44 0
2493.55 0
2493.67 0
2493.78 8
2493.90 16
2494.01 22
2494.13 25
2494.24 27
2494.35 25
2494.47 22
2494.58 18
2494.70 12
2494.81 8
2494.93 7
2495.04 8
2495.16 12
2495.27 20
2495.38 30
2495.50 42
2495.61 52
2495.73 61
2495.84 67
2495.96 70
2496.07 70
2496.19 68
2496.30 64
2496.41 61
2496.53 57
2496.64 55
2496.76 54
2496.87 52
2496.99 50
2497.10 47
2497.22 44
2497.33 39
2497.45 34
2497.56 30
2497.67 27
2497.79 27
2497.90 30
2498.02 36
2498.13 45
2498.25 56
2498.36 66
2498.48 76
2498.59 82
2498.71 85
2498.82 84
2498.93 79
2499.05 71
2499.16 62
2499.28 53
2499.39 45
2499.51 37
2499.62 31
2499.74 25
2499.85 17
2499.97 8
2500.08 0
2500.20 0
2500.31 0
2500.42 0
2500.54 0
2500.65 0
2500.77 0
2500.88 0
2501.00 8
2501.11 24
2501.23 41
2501.34 56
2501.46 69
2501.57 80
2501.69 87
2501.80 91
2501.91 91
2502.03 89
2502.14 83
2502.26 77
2502.37 70
2502.49 65
2502.60 60
2502.72 56
2502.83 51
2502.95 45
2503.06 37
2503.18 27
2503.29 16
2503.40 4
2503.52 0
2503.63 0
2503.75 0
2503.86 0
2503.98 0
2504.09 0
2504.21 0
2504.32 0
2504.44 9
2504.55 25
2504.67 41
2504.78 57
2504.90 71
2505.01 82
2505.13 90
2505.24 94
2505.35 94
2505.47 92
2505.58 87
2505.70 82
2505.81 78
2505.93 76
2506.04 76
2506.16 80
2506.27 86
2506.39 93
2506.50 100
2506.62 106
2506.73 109
2506.85 110
2506.96 110
2507.08 110
2507.19 111
2507.31 114
2507.42 118
2507.53 123
2507.65 128
2507.76 134
2507.88 140
2507.99 145
2508.11 150
2508.22 154
2508.34 157
2508.45 158
2508.57 158
2508.68 157
2508.80 157
2508.91 160
2509.03 165
2509.14 174
2509.26 185
2509.37 196
2509.49 206
2509.60 212
2509.72 214
2509.83 211
2509.95 204
2510.06 193
2510.18 181
2510.29 168
2510.40 155
2510.52 142
2510.63 130
2510.75 119
2510.86 108
2510.98 98
2511.09 89
2511.21 81
2511.32 74
2511.44 68
2511.55 65
2511.67 63
2511.78 63
2511.90 64
2512.01 66
2512.13 67
2512.24 68
2512.36 69
2512.47 70
2512.59 71
2512.70 75
2512.82 79
2512.93 84
2513.05 90
2513.16 96
2513.28 100
2513.39 102
2513.51 101
2513.62 97
2513.74 89
2513.85 80
2513.97 69
2514.08 58
2514.20 50
2514.31 43
2514.43 38
2514.54 35
2514.66 32
2514.77 28
2514.89 22
2515.00 13
2515.12 4
2515.23 0
2515.35 0
2515.46 0
2515.58 0
2515.69 0
2515.81 0
2515.92 2
2516.03 12
2516.15 22
2516.26 33
2516.38 43
2516.49 51
2516.61 57
2516.72 61
2516.84 61
2516.95 59
2517.07 54
2517.18 50
2517.30 46
2517.41 43
2517.53 42
2517.64 44
2517.76 47
2517.87 51
2517.99 56
2518.10 60
2518.22 63
2518.33 65
2518.45 65
2518.56 63
2518.68 60
2518.79 57
2518.91 54
2519.02 52
2519.14 51
2519.25 52
2519.37 53
2519.49 55
2519.60 56
2519.72 57
2519.83 56
2519.95 54
2520.06 50
2520.18 44
2520.29 37
2520.41 28
2520.52 21
2520.64 14
2520.75 10
2520.87 8
2520.98 9
2521.10 13
2521.21 20
2521.33 27
2521.44 36
2521.56 45
2521.67 54
2521.79 62
2521.90 68
2522.02 73
2522.13 77
2522.25 79
2522.36 80
2522.48 81
2522.59 81
2522.71 80
2522.82 78
2522.94 76
2523.05 74
2523.17 72
2523.28 72
2523.40 73
2523.51 74
2523.63 75
2523.74 75
2523.86 73
2523.97 69
2524.09 63
2524.20 57
2524.32 52
2524.43 49
2524.55 50
2524.66 54
2524.78 62
2524.89 74
2525.01 87
2525.13 102
2525.24 114
2525.36 124
2525.47 129
2525.59 130
2525.70 128
2525.82 125
2525.93 123
2526.05 123
2526.16 127
2526.28 133
2526.39 140
2526.51 146
2526.62 149
2526.74 149
2526.85 146
2526.97 140
2527.08 132
2527.20 121
2527.31 108
2527.43 93
2527.54 79
2527.66 66
2527.77 56
2527.89 51
2528.01 52
2528.12 58
2528.24 68
2528.35 78
2528.47 89
2528.58 98
2528.70 105
2528.81 109
2528.93 112
2529.04 114
2529.16 115
2529.27 116
2529.39 116
2529.50 115
2529.62 113
2529.73 110
2529.85 105
2529.96 99
2530.08 93
2530.20 86
2530.31 79
2530.43 72
2530.54 65
2530.66 58
2530.77 52
2530.89 45
2531.00 39
2531.12 32
2531.23 26
2531.35 20
2531.46 15
2531.58 9
2531.69 4
2531.81 0
2531.92 0
2532.04 0
2532.16 0
2532.27 0
2532.39 0
2532.50 0
2532.62 0
2532.73 3
2532.85 14
2532.96 26
2533.08 36
2533.19 46
2533.31 55
2533.42 62
2533.54 68
2533.66 73
2533.77 78
2533.89 82
2534.00 85
2534.12 90
2534.23 96
2534.35 104
2534.46 115
2534.58 127
2534.69 140
2534.81 153
2534.92 164
2535.04 173
2535.16 179
2535.27 180
2535.39 178
2535.50 170
2535.62 159
2535.73 145
2535.85 128
2535.96 111
2536.08 95
2536.19 83
2536.31 74
2536.42 69
2536.54 67
2536.66 68
2536.77 69
2536.89 69
2537.00 67
2537.12 63
2537.23 60
2537.35 58
2537.46 61
2537.58 69
2537.69 82
2537.81 99
2537.93 116
2538.04 132
2538.16 144
2538.27 149
2538.39 147
2538.50 140
2538.62 128
2538.73 115
2538.85 103
2538.96 93
2539.08 85
2539.20 82
2539.31 81
2539.43 83
2539.54 87
2539.66 93
2539.77 100
2539.89 108
2540.00 115
2540.12 122
2540.24 129
2540.35 133
2540.47 137
2540.58 141
2540.70 146
2540.81 151
2540.93 158
2541.04 166
2541.16 174
2541.28 181
2541.39 187
2541.51 192
2541.62 195
2541.74 198
2541.85 201
2541.97 205
2542.08 208
2542.20 210
2542.31 208
2542.43 203
2542.55 194
2542.66 182
2542.78 168
2542.89 155
2543.01 143
2543.12 134
2543.24 129
2543.36 125
2543.47 123
2543.59 120
2543.70 116
2543.82 113
2543.93 109
2544.05 108
2544.16 110
2544.28 115
2544.40 122
2544.51 130
2544.63 139
2544.74 146
2544.86 151
2544.97 153
2545.09 153
2545.20 151
2545.32 149
2545.44 148
2545.55 148
2545.67 150
2545.78 154
2545.90 161
2546.01 170
2546.13 180
2546.25 190
2546.36 199
2546.48 206
2546.59 210
2546.71 211
2546.82 209
2546.94 205
2547.06 201
2547.17 198
2547.29 196
2547.40 195
2547.52 193
2547.63 191
2547.75 187
2547.87 182
2547.98 176
2548.10 172
2548.21 171
2548.33 175
2548.44 184
2548.56 196
2548.67 209
2548.79 220
2548.91 227
2549.02 229
2549.14 225
2549.25 220
2549.37 215
2549.48 212
2549.60 212
2549.72 215
2549.83 219
2549.95 220
2550.06 217
2550.18 210
2550.30 199
2550.41 186
2550.53 173
2550.64 162
2550.76 153
2550.87 145
2550.99 139
2551.11 131
2551.22 124
2551.34 115
2551.45 108
2551.57 102
2551.68 98
2551.80 97
2551.92 98
2552.03 99
2552.15 101
2552.26 100
2552.38 97
2552.49 92
2552.61 85
2552.73 76
2552.84 68
2552.96 62
2553.07 57
2553.19 55
2553.31 54
2553.42 53
2553.54 53
2553.65 52
2553.77 49
2553.88 46
2554.00 43
2554.12 41
2554.23 39
2554.35 38
2554.46 38
2554.58 39
2554.70 41
2554.81 45
2554.93 51
2555.04 59
2555.16 68
2555.27 77
2555.39 84
2555.51 87
2555.62 84
2555.74 74
2555.85 59
2555.97 41
2556.09 21
2556.20 4
2556.32 0
2556.43 0
2556.55 0
2556.67 0
2556.78 0
2556.90 2
2557.01 8
2557.13 13
2557.24 15
2557.36 15
2557.48 12
2557.59 7
2557.71 1
2557.82 0
2557.94 0
2558.06 0
2558.17 0
2558.29 0
2558.40 0
2558.52 0
2558.64 0
2558.75 5
2558.87 13
2558.98 23
2559.10 34
2559.22 47
2559.33 61
2559.45 74
2559.56 87
2559.68 98
2559.79 108
2559.91 114
2560.03 119
2560.14 121
2560.26 121
2560.37 120
2560.49 118
2560.61 116
2560.72 115
2560.84 115
2560.95 115
2561.07 114
2561.19 112
2561.30 109
2561.42 105
2561.53 100
2561.65 97
2561.77 95
2561.88 98
2562.00 103
2562.11 111
2562.23 120
2562.35 129
2562.46 135
2562.58 138
2562.69 138
2562.81 134
2562.93 129
2563.04 124
2563.16 120
2563.27 118
2563.39 119
2563.51 122
2563.62 125
2563.74 128
2563.86 129
2563.97 127
2564.09 123
2564.20 119
2564.32 115
2564.44 114
2564.55 114
2564.67 116
2564.78 119
2564.90 119
2565.02 117
2565.13 111
2565.25 102
2565.36 91
2565.48 80
2565.60 73
2565.71 71
2565.83 77
2565.94 89
2566.06 108
2566.18 130
2566.29 152
2566.41 174
2566.53 191
2566.64 204
2566.76 211
2566.87 213
2566.99 210
2567.11 203
2567.22 194
2567.34 184
2567.45 175
2567.57 167
2567.69 162
2567.80 159
2567.92 156
2568.03 153
2568.15 147
2568.27 139
2568.38 130
2568.50 119
2568.62 108
2568.73 100
2568.85 94
2568.96 91
2569.08 91
2569.20 92
2569.31 94
2569.43 95
2569.54 96
2569.66 97
2569.78 96
2569.89 96
2570.01 95
2570.13 96
2570.24 98
2570.36 102
2570.47 110
2570.59 119
2570.71 130
2570.82 141
2570.94 151
2571.06 159
2571.17 163
2571.29 162
2571.40 156
2571.52 145
2571.64 131
2571.75 114
2571.87 96
2571.99 80
2572.10 67
2572.22 58
2572.33 55
2572.45 57
2572.57 63
2572.68 73
2572.80 84
2572.92 94
2573.03 102
2573.15 106
2573.26 106
2573.38 100
2573.50 90
2573.61 76
2573.73 60
2573.85 44
2573.96 29
2574.08 16
2574.19 4
2574.31 0
2574.43 0
2574.54 0
2574.66 0
2574.78 0
2574.89 0
2575.01 0
2575.12 0
2575.24 3
2575.36 10
2575.47 16
2575.59 21
2575.71 24
2575.82 27
2575.94 29
2576.06 32
2576.17 36
2576.29 41
2576.40 47
2576.52 55
2576.64 64
2576.75 74
2576.87 83
2576.99 90
2577.10 96
2577.22 98
2577.33 97
2577.45 93
2577.57 87
2577.68 81
2577.80 75
2577.92 71
2578.03 71
2578.15 74
2578.27 81
2578.38 89
2578.50 98
2578.62 106
2578.73 113
2578.85 117
2578.96 120
2579.08 120
2579.20 121
2579.31 121
2579.43 123
2579.55 126
2579.66 132
2579.78 140
2579.90 150
2580.01 161
2580.13 171
2580.24 179
2580.36 184
2580.48 187
2580.59 188
2580.71 190
2580.83 192
2580.94 197
2581.06 205
2581.18 213
2581.29 222
2581.41 229
2581.53 233
2581.64 233
2581.76 230
2581.87 224
2581.99 217
2582.11 209
2582.22 201
2582.34 193
2582.46 185
2582.57 178
2582.69 172
2582.81 168
2582.92 166
2583.04 167
2583.16 170
2583.27 176
2583.39 183
2583.51 189
2583.62 193
2583.74 193
2583.86 191
2583.97 186
2584.09 180
2584.20 174
2584.32 169
2584.44 165
2584.55 162
2584.67 160
2584.79 158
2584.90 156
2585.02 155
2585.14 154
2585.25 153
2585.37 153
2585.49 154
2585.60 156
2585.72 158
2585.84 161
2585.95 163
2586.07 164
2586.19 165
2586.30 163
2586.42 161
2586.54 157
2586.65 152
2586.77 149
2586.89 146
2587.00 143
2587.12 141
2587.23 138
2587.35 135
2587.47 131
2587.58 126
2587.70 121
2587.82 116
2587.93 113
2588.05 110
2588.17 108
2588.28 107
2588.40 106
2588.52 106
2588.63 106
2588.75 108
2588.87 112
2588.98 118
2589.10 125
2589.22 133
2589.33 141
2589.45 147
2589.57 152
2589.68 154
2589.80 154
2589.92 151
2590.03 147
2590.15 140
2590.27 132
2590.38 123
2590.50 114
2590.62 105
2590.73 99
2590.85 94
2590.97 91
2591.08 91
2591.20 93
2591.32 95
2591.43 97
2591.55 99
2591.67 101
2591.78 102
2591.90 102
2592.02 101
2592.13 101
2592.25 102
2592.37 103
2592.48 105
2592.60 107
2592.72 109
2592.83 110
2592.95 109
2593.07 107
2593.18 104
2593.30 101
2593.42 100
2593.53 102
2593.65 108
2593.77 117
2593.88 127
2594.00 137
2594.12 144
2594.23 146
2594.35 143
2594.47 136
2594.58 125
2594.70 113
2594.82 101
2594.93 92
2595.05 86
2595.17 83
2595.29 83
2595.40 85
2595.52 87
2595.64 90
2595.75 92
2595.87 93
2595.99 94
2596.10 95
2596.22 97
2596.34 99
2596.45 102
2596.57 106
2596.69 109
2596.80 112
2596.92 113
2597.04 113
2597.15 111
2597.27 108
2597.39 103
2597.50 97
2597.62 90
2597.74 81
2597.85 71
2597.97 60
2598.09 49
2598.21 38
2598.32 28
2598.44 19
2598.56 10
2598.67 2
2598.79 0
2598.91 0
2599.02 0
2599.14 0
2599.26 0
2599.37 0
2599.49 0
2599.61 0
2599.72 6
2599.84 12
2599.96 17
2600.07 21
2600.19 26
2600.31 31
2600.43 37
2600.54 42
2600.66 48
2600.78 54
2600.89 59
2601.01 65
2601.13 71
2601.24 78
2601.36 86
2601.48 93
2601.59 100
2601.71 106
2601.83 110
2601.94 112
2602.06 115
2602.18 118
2602.30 122
2602.41 129
2602.53 138
2602.65 148
2602.76 158
2602.88 166
2603.00 172
2603.11 175
2603.23 174
2603.35 171
2603.47 167
2603.58 163
2603.70 160
2603.82 159
2603.93 160
2604.05 162
2604.17 165
2604.28 168
2604.40 169
2604.52 169
2604.63 168
2604.75 165
2604.87 161
2604.99 157
2605.10 152
2605.22 147
2605.34 143
2605.45 140
2605.57 137
2605.69 135
2605.80 134
2605.92 133
2606.04 132
2606.16 131
2606.27 129
2606.39 126
2606.51 122
2606.62 116
2606.74 108
2606.86 98
2606.97 88
2607.09 79
2607.21 73
2607.33 72
2607.44 75
2607.56 82
2607.68 92
2607.79 103
2607.91 113
2608.03 118
2608.15 118
2608.26 114
2608.38 105
2608.50 94
2608.61 83
2608.73 72
2608.85 62
2608.96 54
2609.08 48
2609.20 42
2609.32 37
2609.43 31
2609.55 27
2609.67 24
2609.78 23
2609.90 26
2610.02 32
2610.14 40
2610.25 48
2610.37 56
2610.49 62
2610.60 64
2610.72 65
2610.84 65
2610.96 66
2611.07 70
2611.19 77
2611.31 88
2611.42 103
2611.54 119
2611.66 135
2611.77 150
2611.89 163
2612.01 175
2612.13 184
2612.24 190
2612.36 193
2612.48 192
2612.59 187
2612.71 178
2612.83 168
2612.95 158
2613.06 149
2613.18 143
2613.30 140
2613.42 138
2613.53 137
2613.65 136
2613.77 133
2613.88 128
2614.00 121
2614.12 114
2614.24 106
2614.35 100
2614.47 95
2614.59 93
2614.70 92
2614.82 93
2614.94 97
2615.06 102
2615.17 110
2615.29 118
2615.41 128
2615.52 137
2615.64 146
2615.76 153
2615.88 159
2615.99 163
2616.11 166
2616.23 167
2616.35 166
2616.46 164
2616.58 161
2616.70 158
2616.81 155
2616.93 154
2617.05 156
2617.17 161
2617.28 170
2617.40 182
2617.52 196
2617.63 209
2617.75 219
2617.87 226
2617.99 229
2618.10 228
2618.22 223
2618.34 215
2618.46 207
2618.57 200
2618.69 195
2618.81 192
2618.92 192
2619.04 194
2619.16 198
2619.28 203
2619.39 206
2619.51 208
2619.63 206
2619.75 201
2619.86 193
2619.98 184
2620.10 174
2620.22 165
2620.33 156
2620.45 148
2620.57 141
2620.68 134
2620.80 126
2620.92 117
2621.04 106
2621.15 95
2621.27 84
2621.39 73
2621.51 65
2621.62 60
2621.74 59
2621.86 63
2621.98 71
2622.09 84
2622.21 99
2622.33 115
2622.44 130
2622.56 142
2622.68 151
2622.80 155
2622.91 156
2623.03 154
2623.15 152
2623.27 149
2623.38 146
2623.50 143
2623.62 141
2623.74 137
2623.85 131
2623.97 124
2624.09 114
2624.21 103
2624.32 92
2624.44 82
2624.56 76
2624.68 73
2624.79 73
2624.91 76
2625.03 79
2625.15 81
2625.26 81
2625.38 77
2625.50 72
2625.62 67
2625.73 64
2625.85 64
2625.97 68
2626.08 74
2626.20 80
2626.32 83
2626.44 83
2626.55 77
2626.67 68
2626.79 57
2626.91 45
2627.02 35
2627.14 28
2627.26 23
2627.38 21
2627.49 22
2627.61 26
2627.73 34
2627.85 44
2627.96 58
2628.08 75
2628.20 93
2628.32 110
2628.43 126
2628.55 139
2628.67 149
2628.79 157
2628.90 162
2629.02 167
2629.14 170
2629.26 172
2629.37 174
2629.49 173
2629.61 170
2629.73 164
2629.84 156
2629.96 146
2630.08 134
2630.20 120
2630.31 105
2630.43 90
2630.55 75
2630.67 60
2630.79 47
2630.90 37
2631.02 30
2631.14 28
2631.26 31
2631.37 39
2631.49 50
2631.61 63
2631.73 76
2631.84 87
2631.96 95
2632.08 100
2632.20 100
2632.31 96
2632.43 89
2632.55 80
2632.67 71
2632.78 61
2632.90 53
2633.02 49
2633.14 49
2633.25 56
2633.37 67
2633.49 83
2633.61 102
2633.72 122
2633.84 140
2633.96 154
2634.08 164
2634.20 170
2634.31 171
2634.43 170
2634.55 166
2634.67 161
2634.78 156
2634.90 150
2635.02 143
2635.14 137
2635.25 131
2635.37 125
2635.49 121
2635.61 119
2635.72 119
2635.84 122
2635.96 128
2636.08 136
2636.20 145
2636.31 156
2636.43 168
2636.55 180
2636.67 192
2636.78 204
2636.90 216
2637.02 227
2637.14 238
2637.25 247
2637.37 255
2637.49 262
2637.61 267
2637.73 270
2637.84 270
2637.96 268
2638.08 264
2638.20 257
2638.31 247
2638.43 236
2638.55 224
2638.67 211
2638.79 198
2638.90 185
2639.02 173
2639.14 160
2639.26 148
2639.37 136
2639.49 124
2639.61 113
2639.73 105
2639.85 98
2639.96 95
2640.08 93
2640.20 93
2640.32 94
2640.43 96
2640.55 99
2640.67 103
2640.79 107
2640.90 112
2641.02 116
2641.14 119
2641.26 117
2641.38 113
2641.49 103
2641.61 92
2641.73 79
2641.85 66
2641.97 57
2642.08 51
2642.20 48
2642.32 50
2642.44 53
2642.55 59
2642.67 65
2642.79 72
2642.91 79
2643.03 86
2643.14 93
2643.26 100
2643.38 106
2643.50 110
2643.61 114
2643.73 115
2643.85 115
2643.97 114
2644.09 111
2644.20 107
2644.32 103
2644.44 97
2644.56 91
2644.68 86
2644.79 81
2644.91 79
2645.03 79
2645.15 82
2645.26 86
2645.38 92
2645.50 97
2645.62 100
2645.74 102
2645.85 101
2645.97 97
2646.09 91
2646.21 84
2646.33 77
2646.44 71
2646.56 67
2646.68 65
2646.80 65
2646.92 65
2647.03 65
2647.15 64
2647.27 62
2647.39 57
2647.51 52
2647.62 48
2647.74 45
2647.86 44
2647.98 45
2648.09 47
2648.21 49
2648.33 50
2648.45 49
2648.57 47
2648.68 44
2648.80 40
2648.92 37
2649.04 35
2649.16 34
2649.27 32
2649.39 31
2649.51 28
2649.63 23
2649.75 17
2649.86 11
2649.98 5
2650.10 0
2650.22 0
2650.34 0
2650.45 0
2650.57 0
2650.69 0
2650.81 1
2650.93 2
2651.04 1
2651.16 0
2651.28 0
2651.40 0
2651.52 1
2651.63 5
2651.75 11
2651.87 19
2651.99 27
2652.11 35
2652.22 42
2652.34 47
2652.46 51
2652.58 54
2652.70 56
2652.81 59
2652.93 63
2653.05 69
2653.17 77
2653.29 87
2653.41 98
2653.52 108
2653.64 115
2653.76 117
2653.88 114
2654.00 104
2654.11 91
2654.23 76
2654.35 63
2654.47 55
2654.59 53
2654.70 57
2654.82 66
2654.94 77
2655.06 87
2655.18 93
2655.29 96
2655.41 95
2655.53 92
2655.65 89
2655.77 87
2655.89 87
2656.00 88
2656.12 90
2656.24 93
2656.36 97
2656.48 101
2656.59 106
2656.71 112
2656.83 116
2656.95 120
2657.07 123
2657.18 123
2657.30 122
2657.42 118
2657.54 113
2657.66 107
2657.78 101
2657.89 95
2658.01 89
2658.13 83
2658.25 77
2658.37 72
2658.48 68
2658.60 65
2658.72 64
2658.84 64
2658.96 67
2659.08 71
2659.19 76
2659.31 80
2659.43 85
2659.55 88
2659.67 89
2659.78 90
2659.90 92
2660.02 94
2660.14 97
2660.26 101
2660.38 104
2660.49 104
2660.61 100
2660.73 94
2660.85 85
2660.97 78
2661.08 74
2661.20 78
2661.32 90
2661.44 110
2661.56 137
2661.68 167
2661.79 196
2661.91 220
2662.03 237
2662.15 246
2662.27 247
2662.39 241
2662.50 232
2662.62 222
2662.74 213
2662.86 209
2662.98 209
2663.10 212
2663.21 219
2663.33 225
2663.45 229
2663.57 230
2663.69 225
2663.81 217
2663.92 206
2664.04 193
2664.16 180
2664.28 169
2664.40 159
2664.51 152
2664.63 145
2664.75 141
2664.87 138
2664.99 136
2665.11 135
2665.22 133
2665.34 132
2665.46 129
2665.58 125
2665.70 120
2665.82 115
2665.93 109
2666.05 104
2666.17 100
2666.29 98
2666.41 99
2666.53 101
2666.64 105
2666.76 111
2666.88 118
2667.00 125
2667.12 133
2667.24 142
2667.36 152
2667.47 163
2667.59 175
2667.71 186
2667.83 196
2667.95 203
2668.07 207
2668.18 206
2668.30 202
2668.42 195
2668.54 185
2668.66 174
2668.78 161
2668.89 147
2669.01 131
2669.13 114
2669.25 97
2669.37 80
2669.49 65
2669.60 52
2669.72 41
2669.84 33
2669.96 30
2670.08 29
2670.20 32
2670.32 38
2670.43 45
2670.55 51
2670.67 57
2670.79 59
2670.91 58
2671.03 54
2671.14 49
2671.26 43
2671.38 40
2671.50 39
2671.62 40
2671.74 44
2671.86 47
2671.97 50
2672.09 49
2672.21 46
2672.33 40
2672.45 33
2672.57 26
2672.68 21
2672.80 20
2672.92 24
2673.04 32
2673.16 45
2673.28 62
2673.40 80
2673.51 98
2673.63 115
2673.75 129
2673.87 139
2673.99 145
2674.11 147
2674.23 147
2674.34 144
2674.46 141
2674.58 137
2674.70 135
2674.82 133
2674.94 131
2675.06 130
2675.17 128
2675.29 125
2675.41 120
2675.53 113
2675.65 106
2675.77 99
2675.88 94
2676.00 92
2676.12 94
2676.24 100
2676.36 109
2676.48 119
2676.60 129
2676.71 136
2676.83 139
2676.95 138
2677.07 131
2677.19 121
2677.31 109
2677.43 98
2677.55 90
2677.66 85
2677.78 86
2677.90 89
2678.02 94
2678.14 97
2678.26 98
2678.38 96
2678.49 90
2678.61 81
2678.73 72
2678.85 62
2678.97 55
2679.09 49
2679.21 46
2679.32 46
2679.44 49
2679.56 54
2679.68 60
2679.80 68
2679.92 76
2680.04 84
2680.16 90
2680.27 94
2680.39 95
2680.51 96
2680.63 95
2680.75 96
2680.87 99
2680.99 104
2681.10 112
2681.22 121
2681.34 129
2681.46 134
2681.58 135
2681.70 131
2681.82 124
2681.94 114
2682.05 104
2682.17 96
2682.29 93
2682.41 93
2682.53 96
2682.65 101
2682.77 105
2682.88 107
2683.00 105
2683.12 100
2683.24 94
2683.36 86
2683.48 80
2683.60 75
2683.72 74
2683.83 76
2683.95 81
2684.07 89
2684.19 97
2684.31 104
2684.43 110
2684.55 113
2684.67 114
2684.78 112
2684.90 108
2685.02 104
2685.14 100
2685.26 96
2685.38 92
2685.50 88
2685.62 85
2685.73 83
2685.85 82
2685.97 82
2686.09 84
2686.21 87
2686.33 90
2686.45 94
2686.57 96
2686.69 97
2686.80 95
2686.92 92
2687.04 87
2687.16 82
2687.28 79
2687.40 77
2687.52 78
2687.64 82
2687.75 87
2687.87 93
2687.99 98
2688.11 101
2688.23 103
2688.35 103
2688.47 102
2688.59 102
2688.71 105
2688.82 109
2688.94 116
2689.06 123
2689.18 129
2689.30 132
2689.42 131
2689.54 126
2689.66 117
2689.78 104
2689.89 90
2690.01 76
2690.13 64
2690.25 53
2690.37 45
2690.49 39
2690.61 36
2690.73 36
2690.85 37
2690.96 39
2691.08 42
2691.20 44
2691.32 46
2691.44 46
2691.56 45
2691.68 44
2691.80 42
2691.92 41
2692.03 40
2692.15 39
2692.27 39
2692.39 37
2692.51 35
2692.63 32
2692.75 29
2692.87 28
2692.99 29
2693.10 33
2693.22 40
2693.34 49
2693.46 60
2693.58 70
2693.70 78
2693.82 83
2693.94 83
2694.06 79
2694.18 71
2694.29 60
2694.41 45
2694.53 29
2694.65 13
2694.77 0
2694.89 0
2695.01 0
2695.13 0
2695.25 0
2695.37 0
2695.48 0
2695.60 0
2695.72 4
2695.84 18
2695.96 32
2696.08 44
2696.20 56
2696.32 66
2696.44 75
2696.56 83
2696.67 90
2696.79 96
2696.91 100
2697.03 102
2697.15 102
2697.27 100
2697.39 94
2697.51 86
2697.63 77
2697.75 67
2697.86 58
2697.98 51
2698.10 47
2698.22 47
2698.34 49
2698.46 54
2698.58 59
2698.70 63
2698.82 65
2698.94 67
2699.06 68
2699.17 68
2699.29 68
2699.41 69
2699.53 70
2699.65 73
2699.77 75
2699.89 78
2700.01 81
2700.13 84
2700.25 85
2700.37 85
2700.48 83
2700.60 80
2700.72 74
2700.84 66
2700.96 58
2701.08 49
2701.20 42
2701.32 37
2701.44 35
2701.56 36
2701.68 39
2701.79 44
2701.91 50
2702.03 56
2702.15 61
2702.27 65
2702.39 68
2702.51 69
2702.63 70
2702.75 70
2702.87 69
2702.99 65
2703.11 60
2703.22 54
2703.34 47
2703.46 42
2703.58 39
2703.70 39
2703.82 42
2703.94 48
2704.06 56
2704.18 63
2704.30 69
2704.42 73
2704.54 73
2704.65 72
2704.77 70
2704.89 67
2705.01 64
2705.13 61
2705.25 57
2705.37 53
2705.49 49
2705.61 44
2705.73 40
2705.85 39
2705.97 40
2706.09 43
2706.20 48
2706.32 55
2706.44 61
2706.56 68
2706.68 72
2706.80 76
2706.92 78
2707.04 78
2707.16 77
2707.28 75
2707.40 74
2707.52 74
2707.64 75
2707.75 79
2707.87 86
2707.99 95
2708.11 105
2708.23 115
2708.35 124
2708.47 130
2708.59 134
2708.71 135
2708.83 135
2708.95 135
2709.07 136
2709.19 140
2709.31 146
2709.42 153
2709.54 160
2709.66 166
2709.78 169
2709.90 167
2710.02 162
2710.14 153
2710.26 142
2710.38 130
2710.50 118
2710.62 109
2710.74 101
2710.86 97
2710.98 94
2711.10 93
2711.21 91
2711.33 87
2711.45 79
2711.57 69
2711.69 57
2711.81 45
2711.93 35
2712.05 29
2712.17 30
2712.29 37
2712.41 47
2712.53 60
2712.65 73
2712.77 83
2712.89 91
2713.01 96
2713.12 99
2713.24 104
2713.36 110
2713.48 120
2713.60 132
2713.72 145
2713.84 157
2713.96 165
2714.08 169
2714.20 167
2714.32 160
2714.44 150
2714.56 139
2714.68 130
2714.80 123
2714.92 120
2715.04 121
2715.15 123
2715.27 125
2715.39 127
2715.51 126
2715.63 122
2715.75 116
2715.87 107
2715.99 97
2716.11 87
2716.23 78
2716.35 71
2716.47 67
2716.59 65
2716.71 64
2716.83 65
2716.95 65
2717.07 66
2717.19 67
2717.30 69
2717.42 72
2717.54 78
2717.66 87
2717.78 98
2717.90 110
2718.02 121
2718.14 130
2718.26 135
2718.38 136
2718.50 134
2718.62 131
2718.74 130
2718.86 130
2718.98 133
2719.10 139
2719.22 147
2719.34 154
2719.46 160
2719.58 162
2719.70 159
2719.81 151
2719.93 138
2720.05 121
2720.17 103
2720.29 84
2720.41 68
2720.53 54
2720.65 43
2720.77 34
2720.89 26
2721.01 19
2721.13 11
2721.25 5
2721.37 0
2721.49 0
2721.61 0
2721.73 0
2721.85 0
2721.97 0
2722.09 0
2722.21 0
2722.33 0
2722.45 0
2722.56 4
2722.68 10
2722.80 19
2722.92 31
2723.04 46
2723.16 63
2723.28 81
2723.40 99
2723.52 114
2723.64 125
2723.76 131
2723.88 133
2724.00 130
2724.12 125
2724.24 119
2724.36 112
2724.48 107
2724.60 103
2724.72 102
2724.84 101
2724.96 102
2725.08 103
2725.20 105
2725.32 107
2725.44 110
2725.56 113
2725.68 118
2725.79 123
2725.91 129
2726.03 132
2726.15 133
2726.27 131
2726.39 125
2726.51 118
2726.63 109
2726.75 101
2726.87 95
2726.99 90
2727.11 87
2727.23 85
2727.35 83
2727.47 81
2727.59 78
2727.71 74
2727.83 70
2727.95 66
2728.07 63
2728.19 59
2728.31 55
2728.43 52
2728.55 50
2728.67 50
2728.79 52
2728.91 57
2729.03 65
2729.15 75
2729.27 87
2729.39 99
2729.51 111
2729.63 120
2729.75 127
2729.86 131
2729.98 132
2730.10 131
2730.22 128
2730.34 124
2730.46 120
2730.58 116
2730.70 111
2730.82 107
2730.94 102
2731.06 96
2731.18 91
2731.30 86
2731.42 82
2731.54 80
2731.66 81
2731.78 84
2731.90 88
2732.02 94
2732.14 98
2732.26 102
2732.38 103
2732.50 104
2732.62 104
2732.74 106
2732.86 110
2732.98 115
2733.10 123
2733.22 130
2733.34 138
2733.46 143
2733.58 145
2733.70 146
2733.82 145
2733.94 145
2734.06 146
2734.18 149
2734.30 155
2734.42 162
2734.54 170
2734.66 176
2734.78 179
2734.90 178
2735.02 173
2735.14 165
2735.26 156
2735.38 147
2735.50 140
2735.62 136
2735.74 135
2735.86 137
2735.98 142
2736.10 149
2736.22 157
2736.34 165
2736.46 171
2736.58 176
2736.70 177
2736.82 176
2736.94 172
2737.06 165
2737.17 158
2737.29 150
2737.41 143
2737.53 136
2737.65 131
2737.77 128
2737.89 126
2738.01 127
2738.13 129
2738.25 133
2738.37 139
2738.49 145
2738.61 150
2738.73 154
2738.85 156
2738.97 156
2739.09 157
2739.21 157
2739.33 157
2739.45 157
2739.57 156
2739.69 153
2739.81 147
2739.93 137
2740.05 125
2740.17 112
2740.29 99
2740.41 87
2740.53 78
2740.65 70
2740.77 65
2740.89 60
2741.01 57
2741.13 55
2741.25 55
2741.37 58
2741.49 66
2741.61 77
2741.73 93
2741.85 111
2741.97 131
2742.09 150
2742.21 166
2742.33 177
2742.45 182
2742.57 182
2742.69 178
2742.81 170
2742.93 162
2743.05 156
2743.17 152
2743.29 151
2743.41 152
2743.53 154
2743.65 154
2743.77 151
2743.89 146
2744.01 138
2744.13 130
2744.25 124
2744.37 119
2744.49 117
2744.61 118
2744.73 121
2744.86 125
2744.98 129
2745.10 131
2745.22 132
2745.34 131
2745.46 128
2745.58 123
2745.70 117
2745.82 110
2745.94 102
2746.06 95
2746.18 90
2746.30 87
2746.42 87
2746.54 91
2746.66 98
2746.78 108
2746.90 119
2747.02 132
2747.14 143
2747.26 152
2747.38 158
2747.50 158
2747.62 155
2747.74 147
2747.86 139
2747.98 130
2748.10 122
2748.22 116
2748.34 112
2748.46 110
2748.58 107
2748.70 103
2748.82 98
2748.94 91
2749.06 84
2749.18 78
2749.30 73
2749.42 71
2749.54 71
2749.66 71
2749.78 72
2749.90 72
2750.02 71
2750.14 69
2750.26 66
2750.38 65
2750.50 66
2750.62 68
2750.74 73
2750.86 81
2750.98 90
2751.10 101
2751.22 112
2751.34 123
2751.46 133
2751.58 142
2751.70 148
2751.82 151
2751.94 151
2752.06 149
2752.19 144
2752.31 139
2752.43 133
2752.55 129
2752.67 126
2752.79 126
2752.91 128
2753.03 132
2753.15 135
2753.27 137
2753.39 137
2753.51 134
2753.63 129
2753.75 123
2753.87 116
2753.99 110
2754.11 107
2754.23 105
2754.35 105
2754.47 107
2754.59 110
2754.71 113
2754.83 117
2754.95 119
2755.07 121
2755.19 121
2755.31 118
2755.43 113
2755.55 106
2755.67 98
2755.79 91
2755.91 86
2756.03 84
2756.15 86
2756.28 91
2756.40 98
2756.52 104
2756.64 109
2756.76 112
2756.88 113
2757.00 112
2757.12 109
2757.24 104
2757.36 97
2757.48 90
2757.60 83
2757.72 75
2757.84 69
2757.96 65
2758.08 65
2758.20 66
2758.32 68
2758.44 71
2758.56 71
2758.68 69
2758.80 63
2758.92 53
2759.04 41
2759.16 28
2759.28 17
2759.40 8
2759.53 5
2759.65 6
2759.77 12
2759.89 22
2760.01 35
2760.13 49
2760.25 62
2760.37 73
2760.49 80
2760.61 85
2760.73 87
2760.85 88
2760.97 87
2761.09 85
2761.21 84
2761.33 82
2761.45 80
2761.57 77
2761.69 73
2761.81 68
2761.93 61
2762.05 51
2762.17 41
2762.30 29
2762.42 18
2762.54 8
2762.66 0
2762.78 0
2762.90 0
2763.02 0
2763.14 0
2763.26 0
2763.38 0
2763.50 0
2763.62 0
2763.74 0
2763.86 5
2763.98 10
2764.10 15
2764.22 18
2764.34 19
2764.46 19
2764.58 17
2764.71 14
2764.83 10
2764.95 7
2765.07 5
2765.19 5
2765.31 7
2765.43 10
2765.55 15
2765.67 21
2765.79 28
2765.91 35
2766.03 42
2766.15 48
2766.27 55
2766.39 62
2766.51 68
2766.63 74
2766.75 78
2766.87 81
2767.00 84
2767.12 85
2767.24 87
2767.36 88
2767.48 90
2767.60 91
2767.72 92
2767.84 92
2767.96 90
2768.08 87
2768.20 84
2768.32 81
2768.44 79
2768.56 78
2768.68 78
2768.80 79
2768.92 80
2769.05 79
2769.17 77
2769.29 72
2769.41 65
2769.53 55
2769.65 44
2769.77 34
2769.89 24
2770.01 17
2770.13 13
2770.25 13
2770.37 17
2770.49 24
2770.61 33
2770.73 43
2770.85 54
2770.98 63
2771.10 72
2771.22 80
2771.34 88
2771.46 97
2771.58 106
2771.70 115
2771.82 124
2771.94 130
2772.06 132
2772.18 131
2772.30 127
2772.42 120
2772.54 112
2772.67 105
2772.79 100
2772.91 97
2773.03 95
2773.15 95
2773.27 94
2773.39 93
2773.51 91
2773.63 87
2773.75 82
2773.87 75
2773.99 68
2774.11 60
2774.23 51
2774.36 42
2774.48 33
2774.60 24
2774.72 17
2774.84 13
2774.96 12
2775.08 15
2775.20 24
2775.32 37
2775.44 54
2775.56 71
2775.68 88
2775.80 101
2775.92 111
2776.05 116
2776.17 117
2776.29 115
2776.41 114
2776.53 112
2776.65 110
2776.77 109
2776.89 108
2777.01 107
2777.13 104
2777.25 100
2777.37 96
2777.49 93
2777.62 91
2777.74 90
2777.86 92
2777.98 95
2778.10 99
2778.22 102
2778.34 105
2778.46 106
2778.58 106
2778.70 103
2778.82 99
2778.94 93
2779.07 87
2779.19 81
2779.31 77
2779.43 74
2779.55 73
2779.67 73
2779.79 75
2779.91 76
2780.03 76
2780.15 76
2780.27 75
2780.39 74
2780.52 72
2780.64 70
2780.76 68
2780.88 65
2781.00 63
2781.12 62
2781.24 62
2781.36 63
2781.48 68
2781.60 74
2781.72 82
2781.85 91
2781.97 100
2782.09 107
2782.21 112
2782.33 114
2782.45 113
2782.57 109
2782.69 103
2782.81 96
2782.93 88
2783.05 81
2783.18 76
2783.30 73
2783.42 72
2783.54 73
2783.66 74
2783.78 76
2783.90 77
2784.02 78
2784.14 76
2784.26 73
2784.38 68
2784.51 62
2784.63 56
2784.75 50
2784.87 45
2784.99 42
2785.11 40
2785.23 39
2785.35 38
2785.47 38
2785.59 36
2785.72 35
2785.84 34
2785.96 32
2786.08 30
2786.20 28
2786.32 26
2786.44 22
2786.56 17
2786.68 11
2786.80 4
2786.93 0
2787.05 0
2787.17 0
2787.29 0
2787.41 0
2787.53 0
2787.65 0
2787.77 0
2787.89 13
2788.01 28
2788.14 42
2788.26 52
2788.38 59
2788.50 61
2788.62 59
2788.74 54
2788.86 48
2788.98 42
2789.10 37
2789.22 34
2789.35 33
2789.47 36
2789.59 42
2789.71 52
2789.83 63
2789.95 76
2790.07 88
2790.19 99
2790.31 107
2790.44 111
2790.56 112
2790.68 109
2790.80 105
2790.92 99
2791.04 94
2791.16 90
2791.28 89
2791.40 90
2791.53 94
2791.65 100
2791.77 106
2791.89 112
2792.01 117
2792.13 118
2792.25 117
2792.37 113
2792.49 107
2792.62 102
2792.74 99
2792.86 98
2792.98 100
2793.10 103
2793.22 106
2793.34 107
2793.46 104
2793.58 96
2793.71 85
2793.83 71
2793.95 57
2794.07 43
2794.19 33
2794.31 25
2794.43 21
2794.55 19
2794.67 21
2794.80 25
2794.92 31
2795.04 38
2795.16 47
2795.28 55
2795.40 62
2795.52 66
2795.64 69
2795.77 69
2795.89 68
2796.01 66
2796.13 66
2796.25 67
2796.37 70
2796.49 73
2796.61 76
2796.74 77
2796.86 75
2796.98 69
2797.10 59
2797.22 47
2797.34 34
2797.46 22
2797.58 12
2797.71 5
2797.83 1
2797.95 0
2798.07 0
2798.19 0
2798.31 0
2798.43 0
2798.55 0
2798.68 0
2798.80 0
2798.92 0
2799.04 0
2799.16 2
2799.28 6
2799.40 12
2799.52 19
2799.65 26
2799.77 33
2799.89 40
2800.01 46
2800.13 52
2800.25 58
2800.37 64
2800.49 71
2800.62 80
2800.74 89
2800.86 100
2800.98 111
2801.10 121
2801.22 131
2801.34 139
2801.46 145
2801.59 150
2801.71 152
2801.83 151
2801.95 148
2802.07 143
2802.19 137
2802.31 129
2802.44 122
2802.56 115
2802.68 109
2802.80 105
2802.92 102
2803.04 102
2803.16 104
2803.28 106
2803.41 110
2803.53 113
2803.65 116
2803.77 118
2803.89 118
2804.01 118
2804.13 118
2804.26 119
2804.38 121
2804.50 124
2804.62 127
2804.74 129
2804.86 132
2804.98 134
2805.11 135
2805.23 136
2805.35 137
2805.47 138
2805.59 138
2805.71 136
2805.83 131
2805.96 124
2806.08 114
2806.20 101
2806.32 89
2806.44 76
2806.56 65
2806.68 55
2806.81 47
2806.93 41
2807.05 36
2807.17 33
2807.29 33
2807.41 36
2807.53 42
2807.66 49
2807.78 57
2807.90 64
2808.02 68
2808.14 68
2808.26 64
2808.38 58
2808.51 50
2808.63 41
2808.75 34
2808.87 28
2808.99 23
2809.11 20
2809.23 19
2809.36 20
2809.48 22
2809.60 26
2809.72 32
2809.84 38
2809.96 44
2810.09 51
2810.21 57
2810.33 64
2810.45 71
2810.57 78
2810.69 85
2810.81 91
2810.94 97
2811.06 102
2811.18 106
2811.30 110
2811.42 112
2811.54 112
2811.66 111
2811.79 108
2811.91 103
2812.03 96
2812.15 88
2812.27 80
2812.39 72
2812.52 66
2812.64 61
2812.76 58
2812.88 55
2813.00 53
2813.12 52
2813.25 51
2813.37 51
2813.49 53
2813.61 56
2813.73 60
2813.85 64
2813.97 67
2814.10 69
2814.22 68
2814.34 65
2814.46 61
2814.58 58
2814.70 57
2814.83 59
2814.95 64
2815.07 70
2815.19 77
2815.31 83
2815.43 85
2815.56 86
2815.68 85
2815.80 84
2815.92 86
2816.04 90
2816.16 97
2816.29 106
2816.41 114
2816.53 120
2816.65 124
2816.77 125
2816.89 125
2817.02 124
2817.14 123
2817.26 124
2817.38 126
2817.50 130
2817.62 134
2817.75 139
2817.87 143
2817.99 145
2818.11 144
2818.23 140
2818.35 132
2818.48 122
2818.60 109
2818.72 95
2818.84 81
2818.96 68
2819.08 58
2819.21 50
2819.33 46
2819.45 44
2819.57 45
2819.69 46
2819.81 48
2819.94 48
2820.06 47
2820.18 46
2820.30 45
2820.42 45
2820.54 46
2820.67 47
2820.79 46
2820.91 44
2821.03 38
2821.15 29
2821.27 19
2821.40 10
2821.52 3
2821.64 0
2821.76 2
2821.88 6
2822.01 12
2822.13 18
2822.25 25
2822.37 31
2822.49 38
2822.61 46
2822.74 56
2822.86 66
2822.98 75
2823.10 80
2823.22 80
2823.34 76
2823.47 68
2823.59 60
2823.71 54
2823.83 51
2823.95 54
2824.08 60
2824.20 69
2824.32 79
2824.44 88
2824.56 97
2824.68 103
2824.81 109
2824.93 113
2825.05 116
2825.17 118
2825.29 118
2825.42 117
2825.54 114
2825.66 111
2825.78 106
2825.90 101
2826.03 95
2826.15 90
2826.27 84
2826.39 78
2826.51 71
2826.63 65
2826.76 58
2826.88 52
2827.00 48
2827.12 45
2827.24 44
2827.37 46
2827.49 50
2827.61 55
2827.73 61
2827.85 65
2827.98 69
2828.10 71
2828.22 72
2828.34 72
2828.46 72
2828.58 73
2828.71 75
2828.83 77
2828.95 80
2829.07 82
2829.19 82
2829.32 80
2829.44 76
2829.56 71
2829.68 65
2829.80 61
2829.93 59
2830.05 61
2830.17 66
2830.29 74
2830.41 82
2830.54 90
2830.66 97
2830.78 100
2830.90 101
2831.02 100
2831.15 97
2831.27 92
2831.39 86
2831.51 80
2831.63 72
2831.75 65
2831.88 57
2832.00 48
2832.12 40
2832.24 32
2832.36 24
2832.49 17
2832.61 10
2832.73 4
2832.85 0
2832.97 0
2833.10 0
2833.22 0
2833.34 0
2833.46 0
2833.58 0
2833.71 0
2833.83 0
2833.95 3
2834.07 5
2834.20 7
2834.32 9
2834.44 10
2834.56 10
2834.68 11
2834.81 12
2834.93 13
2835.05 15
2835.17 16
2835.29 18
2835.42 20
2835.54 22
2835.66 24
2835.78 26
2835.90 29
2836.03 32
2836.15 35
2836.27 40
2836.39 44
2836.51 49
2836.64 53
2836.76 56
2836.88 56
2837.00 54
2837.12 49
2837.25 42
2837.37 33
2837.49 23
2837.61 15
2837.73 10
2837.86 11
2837.98 18
2838.10 32
2838.22 52
2838.35 75
2838.47 100
2838.59 122
2838.71 140
2838.83 152
2838.96 159
2839.08 161
2839.20 160
2839.32 157
2839.44 153
2839.57 151
2839.69 149
2839.81 149
2839.93 150
2840.06 151
2840.18 154
2840.30 158
2840.42 161
2840.54 165
2840.67 168
2840.79 169
2840.91 169
2841.03 167
2841.15 162
2841.28 156
2841.40 148
2841.52 140
2841.64 132
2841.77 125
2841.89 119
2842.01 114
2842.13 112
2842.25 110
2842.38 110
2842.50 109
2842.62 110
2842.74 112
2842.87 114
2842.99 117
2843.11 119
2843.23 121
2843.35 121
2843.48 118
2843.60 113
2843.72 105
2843.84 97
2843.97 89
2844.09 82
2844.21 77
2844.33 73
2844.45 70
2844.58 68
2844.70 67
2844.82 67
2844.94 68
2845.07 71
2845.19 75
2845.31 80
2845.43 84
2845.55 87
2845.68 88
2845.80 87
2845.92 85
2846.04 82
2846.17 79
2846.29 77
2846.41 74
2846.53 73
2846.66 72
2846.78 73
2846.90 76
2847.02 81
2847.14 88
2847.27 96
2847.39 105
2847.51 112
2847.63 116
2847.76 115
2847.88 111
2848.00 102
2848.12 89
2848.25 74
2848.37 58
2848.49 42
2848.61 26
2848.73 11
2848.86 0
2848.98 0
2849.10 0
2849.22 0
2849.35 0
2849.47 0
2849.59 6
2849.71 16
2849.84 25
2849.96 34
2850.08 39
2850.20 41
2850.33 39
2850.45 33
2850.57 24
2850.69 12
2850.82 0
2850.94 0
2851.06 0
2851.18 0
2851.30 0
2851.43 0
2851.55 0
2851.67 0
2851.79 0
2851.92 10
2852.04 22
2852.16 35
2852.28 47
2852.41 57
2852.53 65
2852.65 68
2852.77 68
2852.90 65
2853.02 57
2853.14 47
2853.26 35
2853.39 22
2853.51 9
2853.63 0
2853.75 0
2853.88 0
2854.00 0
2854.12 0
2854.24 3
2854.37 12
2854.49 21
2854.61 29
2854.73 34
2854.86 37
2854.98 38
2855.10 38
2855.22 37
2855.35 36
2855.47 36
2855.59 36
2855.71 37
2855.84 39
2855.96 42
2856.08 46
2856.20 51
2856.33 57
2856.45 65
2856.57 76
2856.69 88
2856.82 100
2856.94 111
2857.06 120
2857.18 125
2857.31 126
2857.43 125
2857.55 121
2857.67 116
2857.80 112
2857.92 107
2858.04 104
2858.16 102
2858.29 101
2858.41 101
2858.53 103
2858.65 104
2858.78 105
2858.90 104
2859.02 100
2859.14 93
2859.27 85
2859.39 77
2859.51 70
2859.63 66
2859.76 65
2859.88 69
2860.00 76
2860.12 85
2860.25 94
2860.37 104
2860.49 113
2860.61 122
2860.74 129
2860.86 135
2860.98 140
2861.10 144
2861.23 146
2861.35 147
2861.47 148
2861.60 148
2861.72 149
2861.84 151
2861.96 154
2862.09 159
2862.21 164
2862.33 169
2862.45 173
2862.58 177
2862.70 181
2862.82 186
2862.94 192
2863.07 200
2863.19 209
2863.31 217
2863.43 224
2863.56 228
2863.68 229
2863.80 228
2863.93 227
2864.05 227
2864.17 229
2864.29 234
2864.42 240
2864.54 245
2864.66 249
2864.78 248
2864.91 243
2865.03 234
2865.15 222
2865.27 208
2865.40 196
2865.52 185
2865.64 176
2865.77 170
2865.89 166
2866.01 163
2866.13 162
2866.26 161
2866.38 161
2866.50 161
2866.62 160
2866.75 160
2866.87 158
2866.99 157
2867.12 155
2867.24 152
2867.36 150
2867.48 148
2867.61 147
2867.73 147
2867.85 148
2867.97 149
2868.10 150
2868.22 150
2868.34 149
2868.47 146
2868.59 142
2868.71 138
2868.83 134
2868.96 131
2869.08 129
2869.20 128
2869.33 128
2869.45 127
2869.57 127
2869.69 126
2869.82 126
2869.94 125
2870.06 126
2870.18 129
2870.31 135
2870.43 143
2870.55 153
2870.68 163
2870.80 175
2870.92 185
2871.04 194
2871.17 200
2871.29 203
2871.41 204
2871.54 201
2871.66 195
2871.78 188
2871.90 181
2872.03 174
2872.15 169
2872.27 168
2872.40 169
2872.52 173
2872.64 179
2872.76 187
2872.89 196
2873.01 205
2873.13 215
2873.26 223
2873.38 230
2873.50 234
2873.62 236
2873.75 235
2873.87 233
2873.99 229
2874.12 226
2874.24 223
2874.36 220
2874.48 218
2874.61 214
2874.73 207
2874.85 196
2874.98 181
2875.10 164
2875.22 146
2875.34 128
2875.47 113
2875.59 102
2875.71 95
2875.84 93
2875.96 96
2876.08 103
2876.21 113
2876.33 126
2876.45 139
2876.57 152
2876.70 164
2876.82 174
2876.94 182
2877.07 187
2877.19 190
2877.31 190
2877.43 187
2877.56 179
2877.68 167
2877.80 151
2877.93 132
2878.05 113
2878.17 95
2878.30 81
2878.42 71
2878.54 65
2878.66 63
2878.79 63
2878.91 63
2879.03 63
2879.16 61
2879.28 58
2879.40 53
2879.53 49
2879.65 46
2879.77 43
2879.89 42
2880.02 42
2880.14 42
2880.26 42
2880.39 42
2880.51 41
2880.63 39
2880.76 35
2880.88 31
2881.00 27
2881.12 23
2881.25 22
2881.37 23
2881.49 28
2881.62 35
2881.74 43
2881.86 51
2881.99 57
2882.11 59
2882.23 58
2882.36 51
2882.48 42
2882.60 31
2882.72 20
2882.85 11
2882.97 6
2883.09 4
2883.22 4
2883.34 5
2883.46 7
2883.59 7
2883.71 5
2883.83 1
2883.96 0
2884.08 0
2884.20 0
2884.32 0
2884.45 0
2884.57 0
2884.69 3
2884.82 8
2884.94 12
2885.06 15
2885.19 16
2885.31 17
2885.43 18
2885.56 20
2885.68 23
2885.80 27
2885.93 33
2886.05 40
2886.17 49
2886.29 60
2886.42 73
2886.54 88
2886.66 102
2886.79 115
2886.91 123
2887.03 127
2887.16 126
2887.28 120
2887.40 112
2887.53 102
2887.65 94
2887.77 88
2887.90 85
2888.02 84
2888.14 85
2888.27 86
2888.39 87
2888.51 87
2888.63 85
2888.76 82
2888.88 80
2889.00 78
2889.13 79
2889.25 83
2889.37 89
2889.50 96
2889.62 102
2889.74 106
2889.87 107
2889.99 104
2890.11 98
2890.24 90
2890.36 81
2890.48 72
2890.61 64
2890.73 58
2890.85 55
2890.98 56
2891.10 62
2891.22 74
2891.35 89
2891.47 106
2891.59 124
2891.72 138
2891.84 146
2891.96 148
2892.09 144
2892.21 135
2892.33 123
2892.46 112
2892.58 102
2892.70 96
2892.82 95
2892.95 98
2893.07 104
2893.19 111
2893.32 119
2893.44 126
2893.56 131
2893.69 133
2893.81 132
2893.93 130
2894.06 126
2894.18 123
2894.30 121
2894.43 121
2894.55 122
2894.67 124
2894.80 126
2894.92 130
2895.04 134
2895.17 139
2895.29 145
2895.41 151
2895.54 156
2895.66 159
2895.78 159
2895.91 155
2896.03 147
2896.15 137
2896.28 128
2896.40 120
2896.52 116
2896.65 116
2896.77 120
2896.89 125
2897.02 131
2897.14 136
2897.26 137
2897.39 136
2897.51 130
2897.64 122
2897.76 111
2897.88 98
2898.01 85
2898.13 73
2898.25 63
2898.38 53
2898.50 45
2898.62 38
2898.75 32
2898.87 26
2898.99 20
2899.12 14
2899.24 9
2899.36 4
2899.49 0
2899.61 0
2899.73 0
2899.86 0
2899.98 0
2900.10 1
2900.23 7
2900.35 14
2900.47 24
2900.60 35
2900.72 47
2900.84 60
2900.97 71
2901.09 81
2901.21 89
2901.34 94
2901.46 96
2901.58 94
2901.71 88
2901.83 79
2901.96 68
2902.08 56
2902.20 45
2902.33 36
2902.45 31
2902.57 29
2902.70 32
2902.82 39
2902.94 50
2903.07 65
2903.19 82
2903.31 101
2903.44 119
2903.56 136
2903.68 151
2903.81 163
2903.93 172
2904.05 178
2904.18 182
2904.30 184
2904.43 185
2904.55 184
2904.67 183
2904.80 181
2904.92 178
2905.04 176
2905.17 174
2905.29 174
2905.41 174
2905.54 176
2905.66 177
2905.78 177
2905.91 174
2906.03 170
2906.16 163
2906.28 154
2906.40 145
2906.53 135
2906.65 126
2906.77 118
2906.90 110
2907.02 102
2907.14 95
2907.27 88
2907.39 84
2907.51 83
2907.64 85
2907.76 92
2907.89 103
2908.01 116
2908.13 130
2908.26 142
2908.38 153
2908.50 159
2908.63 162
2908.75 161
2908.87 157
2909.00 151
2909.12 143
2909.25 134
2909.37 126
2909.49 120
2909.62 116
2909.74 113
2909.86 113
2909.99 115
2910.11 117
2910.23 119
2910.36 120
2910.48 119
2910.61 115
2910.73 108
2910.85 98
2910.98 87
2911.10 76
2911.22 65
2911.35 57
2911.47 52
2911.59 50
2911.72 50
2911.84 52
2911.97 55
2912.09 58
2912.21 60
2912.34 60
2912.46 60
2912.58 59
2912.71 59
2912.83 59
2912.96 62
2913.08 67
2913.20 75
2913.33 86
2913.45 100
2913.57 116
2913.70 132
2913.82 147
2913.95 161
2914.07 172
2914.19 180
2914.32 183
2914.44 183
2914.56 179
2914.69 172
2914.81 164
2914.94 155
2915.06 148
2915.18 141
2915.31 136
2915.43 131
2915.55 127
2915.68 122
2915.80 116
2915.93 111
2916.05 107
2916.17 105
2916.30 104
2916.42 105
2916.54 105
2916.67 104
2916.79 100
2916.92 93
2917.04 83
2917.16 71
2917.29 58
2917.41 47
2917.53 39
2917.66 34
2917.78 31
2917.91 30
2918.03 28
2918.15 25
2918.28 19
2918.40 13
2918.53 5
2918.65 0
2918.77 0
2918.90 0
2919.02 0
2919.14 0
2919.27 4
2919.39 7
2919.52 9
2919.64 9
2919.76 7
2919.89 5
2920.01 2
2920.14 0
2920.26 0
2920.38 0
2920.51 0
2920.63 0
2920.75 0
2920.88 0
2921.00 1
2921.13 11
2921.25 23
2921.37 38
2921.50 54
2921.62 71
2921.75 88
2921.87 105
2921.99 122
2922.12 138
2922.24 154
2922.37 168
2922.49 179
2922.61 187
2922.74 191
2922.86 190
2922.99 184
2923.11 176
2923.23 166
2923.36 155
2923.48 145
2923.60 137
2923.73 130
2923.85 124
2923.98 120
2924.10 117
2924.22 114
2924.35 111
2924.47 110
2924.60 111
2924.72 114
2924.84 118
2924.97 125
2925.09 134
2925.22 143
2925.34 152
2925.46 159
2925.59 161
2925.71 160
2925.84 154
2925.96 145
2926.08 133
2926.21 121
2926.33 110
2926.46 102
2926.58 97
2926.70 96
2926.83 98
2926.95 103
2927.08 110
2927.20 118
2927.32 128
2927.45 137
2927.57 146
2927.70 153
2927.82 159
2927.94 164
2928.07 168
2928.19 171
2928.32 173
2928.44 174
2928.56 173
2928.69 171
2928.81 166
2928.94 160
2929.06 154
2929.18 148
2929.31 142
2929.43 136
2929.56 132
2929.68 127
2929.81 123
2929.93 117
2930.05 112
2930.18 107
2930.30 104
2930.43 102
2930.55 103
2930.67 107
2930.80 114
2930.92 121
2931.05 128
2931.17 133
2931.29 135
2931.42 133
2931.54 128
2931.67 120
2931.79 111
2931.91 103
2932.04 96
2932.16 93
2932.29 92
2932.41 93
2932.54 96
2932.66 99
2932.78 101
2932.91 102
2933.03 100
2933.16 97
2933.28 91
2933.40 85
2933.53 78
2933.65 71
2933.78 64
2933.90 57
2934.03 48
2934.15 37
2934.27 24
2934.40 9
2934.52 0
2934.65 0
2934.77 0
2934.89 0
2935.02 0
2935.14 0
2935.27 0
2935.39 6
2935.52 11
2935.64 14
2935.76 14
2935.89 13
2936.01 13
2936.14 14
2936.26 17
2936.38 22
2936.51 27
2936.63 33
2936.76 37
2936.88 40
2937.01 41
2937.13 40
2937.25 40
2937.38 41
2937.50 43
2937.63 48
2937.75 54
2937.88 61
2938.00 69
2938.12 76
2938.25 83
2938.37 88
2938.50 91
2938.62 93
2938.75 94
2938.87 93
2938.99 91
2939.12 88
2939.24 85
2939.37 83
2939.49 80
2939.62 77
2939.74 71
2939.86 64
2939.99 54
2940.11 43
2940.24 31
2940.36 21
2940.49 14
2940.61 11
2940.73 12
2940.86 15
2940.98 20
2941.11 25
2941.23 30
2941.36 34
2941.48 38
2941.60 42
2941.73 48
2941.85 55
2941.98 63
2942.10 72
2942.23 80
2942.35 88
2942.47 95
2942.60 99
2942.72 100
2942.85 100
2942.97 98
2943.10 97
2943.22 97
2943.34 99
2943.47 104
2943.59 112
2943.72 123
2943.84 134
2943.97 143
2944.09 150
2944.22 153
2944.34 151
2944.46 145
2944.59 136
2944.71 125
2944.84 114
2944.96 104
2945.09 96
2945.21 90
2945.33 84
2945.46 79
2945.58 74
2945.71 67
2945.83 59
2945.96 53
2946.08 50
2946.21 52
2946.33 59
2946.45 71
2946.58 85
2946.70 98
2946.83 108
2946.95 113
2947.08 111
2947.20 104
2947.33 94
2947.45 84
2947.57 75
2947.70 68
2947.82 63
2947.95 60
2948.07 57
2948.20 53
2948.32 48
2948.45 41
2948.57 35
2948.69 28
2948.82 23
2948.94 17
2949.07 13
2949.19 11
2949.32 10
2949.44 12
2949.57 17
2949.69 26
2949.81 37
2949.94 51
2950.06 64
2950.19 76
2950.31 86
2950.44 93
2950.56 96
2950.69 96
2950.81 93
2950.94 89
2951.06 83
2951.18 76
2951.31 69
2951.43 63
2951.56 59
2951.68 56
2951.81 56
2951.93 56
2952.06 57
2952.18 55
2952.31 51
2952.43 44
2952.55 35
2952.68 23
2952.80 11
2952.93 0
2953.05 0
2953.18 0
2953.30 0
2953.43 0
2953.55 1
2953.68 12
2953.80 24
2953.92 37
2954.05 50
2954.17 61
2954.30 71
2954.42 80
2954.55 87
2954.67 94
2954.80 101
2954.92 106
2955.05 111
2955.17 115
2955.30 118
2955.42 121
2955.54 124
2955.67 128
2955.79 131
2955.92 133
2956.04 134
2956.17 132
2956.29 127
2956.42 119
2956.54 110
2956.67 100
2956.79 91
2956.92 84
2957.04 79
2957.16 77
2957.29 75
2957.41 74
2957.54 72
2957.66 69
2957.79 66
2957.91 61
2958.04 56
2958.16 52
2958.29 50
2958.41 50
2958.54 51
2958.66 55
2958.79 60
2958.91 67
2959.03 73
2959.16 80
2959.28 86
2959.41 90
2959.53 93
2959.66 95
2959.78 95
2959.91 95
2960.03 94
2960.16 94
2960.28 96
2960.41 99
2960.53 105
2960.66 112
2960.78 120
2960.91 127
2961.03 134
2961.15 139
2961.28 142
2961.40 142
2961.53 139
2961.65 133
2961.78 122
2961.90 108
2962.03 90
2962.15 71
2962.28 52
2962.40 36
2962.53 23
2962.65 14
2962.78 10
2962.90 10
2963.03 13
2963.15 16
2963.28 21
2963.40 25
2963.53 30
2963.65 34
2963.78 38
2963.90 41
2964.02 44
2964.15 47
2964.27 50
2964.40 54
2964.52 59
2964.65 66
2964.77 75
2964.90 86
2965.02 97
2965.15 107
2965.27 115
2965.40 121
2965.52 124
2965.65 124
2965.77 121
2965.90 116
2966.02 107
2966.15 97
2966.27 84
2966.40 71
2966.52 58
2966.65 46
2966.77 35
2966.90 25
2967.02 17
2967.15 11
2967.27 4
2967.40 0
2967.52 0
2967.64 0
2967.77 0
2967.89 0
2968.02 0
2968.14 0
2968.27 0
2968.39 0
2968.52 0
2968.64 0
2968.77 6
2968.89 17
2969.02 34
2969.14 54
2969.27 75
2969.39 96
2969.52 114
2969.64 128
2969.77 136
2969.89 140
2970.02 140
2970.14 136
2970.27 129
2970.39 121
2970.52 111
2970.64 100
2970.77 90
2970.89 80
2971.02 72
2971.14 67
2971.27 63
2971.39 61
2971.52 61
2971.64 63
2971.77 64
2971.89 66
2972.02 69
2972.14 72
2972.27 75
2972.39 79
2972.52 83
2972.64 87
2972.77 90
2972.89 90
2973.02 89
2973.14 85
2973.27 79
2973.39 73
2973.52 66
2973.64 61
2973.77 58
2973.89 57
2974.02 58
2974.14 59
2974.27 61
2974.39 64
2974.52 66
2974.64 68
2974.77 71
2974.89 74
2975.02 79
2975.14 85
2975.27 91
2975.39 98
2975.52 106
2975.64 114
2975.77 123
2975.89 135
2976.02 148
2976.14 163
2976.27 178
2976.39 191
2976.52 200
2976.64 205
2976.77 204
2976.89 198
2977.02 189
2977.14 178
2977.27 169
2977.39 162
2977.52 158
2977.64 159
2977.77 164
2977.89 172
2978.02 180
2978.14 189
2978.27 195
2978.39 198
2978.52 197
2978.64 191
2978.77 181
2978.89 169
2979.02 156
2979.14 145
2979.27 137
2979.39 134
2979.52 134
2979.64 139
2979.77 145
2979.89 152
2980.02 158
2980.15 160
2980.27 161
2980.40 160
2980.52 159
2980.65 160
2980.77 164
2980.90 170
2981.02 178
2981.15 185
2981.27 191
2981.40 194
2981.52 194
2981.65 190
2981.77 184
2981.90 177
2982.02 170
2982.15 166
2982.27 164
2982.40 166
2982.52 171
2982.65 179
2982.77 187
2982.90 195
2983.02 201
2983.15 204
2983.27 202
2983.40 196
2983.52 188
2983.65 177
2983.78 167
2983.90 156
2984.03 147
2984.15 140
2984.28 134
2984.40 129
2984.53 125
2984.65 121
2984.78 116
2984.90 112
2985.03 107
2985.15 103
2985.28 98
2985.40 94
2985.53 92
2985.65 90
2985.78 90
2985.90 91
2986.03 94
2986.15 98
2986.28 103
2986.41 107
2986.53 110
2986.66 112
2986.78 111
2986.91 107
2987.03 100
2987.16 92
2987.28 83
2987.41 76
2987.53 72
2987.66 71
2987.78 73
2987.91 77
2988.03 83
2988.16 89
2988.28 94
2988.41 97
2988.54 99
2988.66 100
2988.79 100
2988.91 99
2989.04 97
2989.16 95
2989.29 92
2989.41 89
2989.54 87
2989.66 86
2989.79 88
2989.91 93
2990.04 100
2990.16 108
2990.29 117
2990.42 124
2990.54 130
2990.67 134
2990.79 137
2990.92 141
2991.04 146
2991.17 154
2991.29 164
2991.42 175
2991.54 184
2991.67 191
2991.79 194
2991.92 192
2992.05 187
2992.17 179
2992.30 169
2992.42 158
2992.55 148
2992.67 139
2992.80 132
2992.92 125
2993.05 120
2993.17 114
2993.30 110
2993.42 105
2993.55 101
2993.68 98
2993.80 96
2993.93 95
2994.05 95
2994.18 97
2994.30 100
2994.43 104
2994.55 107
2994.68 108
2994.80 108
2994.93 105
2995.06 97
2995.18 85
2995.31 71
2995.43 55
2995.56 41
2995.68 30
2995.81 25
2995.93 27
2996.06 33
2996.18 43
2996.31 54
2996.44 64
2996.56 72
2996.69 77
2996.81 79
2996.94 80
2997.06 79
2997.19 78
2997.31 78
2997.44 78
2997.56 79
2997.69 81
2997.82 85
2997.94 92
2998.07 102
2998.19 114
2998.32 127
2998.44 141
2998.57 154
2998.69 165
2998.82 172
2998.95 175
2999.07 174
2999.20 168
2999.32 159
2999.45 148
2999.57 134
2999.70 119
2999.82 104
2999.95 89
3000.08 74
3000.20 61
3000.33 50
3000.45 43
3000.58 40
3000.70 40
3000.83 44
3000.95 51
3001.08 60
3001.21 70
3001.33 81
3001.46 92
3001.58 103
3001.71 114
3001.83 124
3001.96 133
3002.08 142
3002.21 149
3002.34 154
3002.46 157
3002.59 159
3002.71 158
3002.84 157
3002.96 154
3003.09 151
3003.21 148
3003.34 143
3003.47 139
3003.59 135
3003.72 133
3003.84 135
3003.97 141
3004.09 153
3004.22 170
3004.35 190
3004.47 211
3004.60 229
3004.72 242
3004.85 247
3004.97 243
3005.10 232
3005.23 216
3005.35 196
3005.48 176
3005.60 157
3005.73 141
3005.85 127
3005.98 116
3006.10 106
3006.23 99
3006.36 93
3006.48 90
3006.61 90
3006.73 92
3006.86 97
3006.98 102
3007.11 106
3007.24 108
3007.36 108
3007.49 105
3007.61 102
3007.74 98
3007.86 95
3007.99 94
3008.12 93
3008.24 92
3008.37 88
3008.49 81
3008.62 71
3008.74 59
3008.87 47
3009.00 36
3009.12 29
3009.25 26
3009.37 26
3009.50 29
3009.62 34
3009.75 39
3009.88 43
3010.00 47
3010.13 51
3010.25 55
3010.38 60
3010.51 67
3010.63 76
3010.76 87
3010.88 99
3011.01 112
3011.13 125
3011.26 136
3011.39 145
3011.51 151
3011.64 152
3011.76 150
3011.89 143
3012.01 132
3012.14 118
3012.27 102
3012.39 86
3012.52 69
3012.64 53
3012.77 39
3012.90 27
3013.02 18
3013.15 13
3013.27 12
3013.40 16
3013.52 24
3013.65 37
3013.78 53
3013.90 72
3014.03 90
3014.15 107
3014.28 120
3014.41 127
3014.53 129
3014.66 124
3014.78 114
3014.91 99
3015.03 81
3015.16 61
3015.29 41
3015.41 23
3015.54 8
3015.66 0
3015.79 0
3015.92 0
3016.04 0
3016.17 0
3016.29 0
3016.42 6
3016.55 11
3016.67 15
3016.80 17
3016.92 18
3017.05 17
3017.17 13
3017.30 8
3017.43 2
3017.55 0
3017.68 0
3017.80 0
3017.93 0
3018.06 0
3018.18 0
3018.31 0
3018.43 1
3018.56 11
3018.69 21
3018.81 28
3018.94 34
3019.06 36
3019.19 37
3019.32 37
3019.44 37
3019.57 38
3019.69 41
3019.82 45
3019.95 51
3020.07 58
3020.20 66
3020.32 73
3020.45 79
3020.58 83
3020.70 84
3020.83 82
3020.95 76
3021.08 69
3021.21 61
3021.33 55
3021.46 51
3021.58 51
3021.71 54
3021.84 60
3021.96 67
3022.09 73
3022.21 79
3022.34 84
3022.47 89
3022.59 93
3022.72 97
3022.84 100
3022.97 102
3023.10 102
3023.22 98
3023.35 92
3023.47 84
3023.60 76
3023.73 69
3023.85 65
3023.98 62
3024.10 60
3024.23 58
3024.36 55
3024.48 50
3024.61 44
3024.73 39
3024.86 35
3024.99 34
3025.11 34
3025.24 37
3025.36 41
3025.49 45
3025.62 48
3025.74 51
3025.87 53
3026.00 56
3026.12 61
3026.25 66
3026.37 71
3026.50 77
3026.63 79
3026.75 79
3026.88 75
3027.00 67
3027.13 58
3027.26 49
3027.38 42
3027.51 38
3027.63 38
3027.76 43
3027.89 50
3028.01 58
3028.14 67
3028.27 75
3028.39 82
3028.52 87
3028.64 90
3028.77 91
3028.90 90
3029.02 88
3029.15 85
3029.27 83
3029.40 80
3029.53 79
3029.65 78
3029.78 79
3029.91 79
3030.03 79
3030.16 78
3030.28 76
3030.41 75
3030.54 73
3030.66 72
3030.79 72
3030.91 73
3031.04 76
3031.17 80
3031.29 86
3031.42 92
3031.55 100
3031.67 108
3031.80 115
3031.92 121
3032.05 124
3032.18 125
3032.30 124
3032.43 120
3032.56 115
3032.68 109
3032.81 105
3032.93 102
3033.06 102
3033.19 103
3033.31 106
3033.44 109
3033.57 112
3033.69 114
3033.82 114
3033.94 114
3034.07 113
3034.20 111
3034.32 109
3034.45 107
3034.58 105
3034.70 104
3034.83 104
3034.95 106
3035.08 112
3035.21 121
3035.33 133
3035.46 146
3035.59 160
3035.71 173
3035.84 184
3035.97 191
3036.09 197
3036.22 201
3036.34 206
3036.47 212
3036.60 219
3036.72 225
3036.85 231
3036.98 233
3037.10 231
3037.23 225
3037.35 215
3037.48 204
3037.61 193
3037.73 184
3037.86 177
3037.99 173
3038.11 169
3038.24 166
3038.37 162
3038.49 156
3038.62 149
3038.74 140
3038.87 130
3039.00 121
3039.12 111
3039.25 103
3039.38 96
3039.50 90
3039.63 86
3039.76 84
3039.88 82
3040.01 81
3040.13 81
3040.26 81
3040.39 80
3040.51 78
3040.64 74
3040.77 68
3040.89 61
3041.02 53
3041.15 47
3041.27 44
3041.40 44
3041.52 47
3041.65 53
3041.78 61
3041.90 67
3042.03 71
3042.16 72
3042.28 70
3042.41 67
3042.54 63
3042.66 60
3042.79 59
3042.92 60
3043.04 62
3043.17 64
3043.30 65
3043.42 64
3043.55 60
3043.67 55
3043.80 50
3043.93 46
3044.05 44
3044.18 44
3044.31 48
3044.43 53
3044.56 59
3044.69 64
3044.81 69
3044.94 71
3045.07 73
3045.19 73
3045.32 72
3045.45 70
3045.57 67
3045.70 61
3045.82 54
3045.95 46
3046.08 38
3046.20 29
3046.33 23
3046.46 18
3046.58 16
3046.71 14
3046.84 13
3046.96 12
3047.09 10
3047.22 6
3047.34 2
3047.47 0
3047.60 0
3047.72 0
3047.85 0
3047.98 0
3048.10 0
3048.23 0
3048.36 0
3048.48 5
3048.61 13
3048.74 20
3048.86 28
3048.99 34
3049.11 38
3049.24 40
3049.37 40
3049.49 37
3049.62 33
3049.75 30
3049.87 27
3050.00 27
3050.13 29
3050.25 32
3050.38 35
3050.51 37
3050.63 37
3050.76 35
3050.89 33
3051.01 32
3051.14 33
3051.27 37
3051.39 45
3051.52 55
3051.65 66
3051.77 77
3051.90 86
3052.03 93
3052.15 96
3052.28 96
3052.41 92
3052.53 87
3052.66 79
3052.79 70
3052.91 62
3053.04 54
3053.17 48
3053.29 44
3053.42 42
3053.55 43
3053.67 46
3053.80 51
3053.93 59
3054.05 67
3054.18 76
3054.31 84
3054.43 91
3054.56 96
3054.69 99
3054.81 99
3054.94 98
3055.07 95
3055.19 93
3055.32 91
3055.45 90
3055.57 92
3055.70 94
3055.83 99
3055.95 104
3056.08 109
3056.21 114
3056.33 118
3056.46 120
3056.59 119
3056.71 116
3056.84 110
3056.97 103
3057.09 95
3057.22 87
3057.35 81
3057.47 78
3057.60 80
3057.73 86
3057.86 98
3057.98 115
3058.11 135
3058.24 156
3058.36 177
3058.49 196
3058.62 212
3058.74 224
3058.87 232
3059.00 237
3059.12 240
3059.25 242
3059.38 243
3059.50 244
3059.63 245
3059.76 247
3059.88 249
3060.01 250
3060.14 250
3060.26 249
3060.39 245
3060.52 238
3060.64 228
3060.77 215
3060.90 201
3061.02 188
3061.15 176
3061.28 167
3061.41 161
3061.53 157
3061.66 155
3061.79 155
3061.91 157
3062.04 162
3062.17 170
3062.29 182
3062.42 198
3062.55 216
3062.67 234
3062.80 251
3062.93 265
3063.05 275
3063.18 282
3063.31 284
3063.44 283
3063.56 280
3063.69 274
3063.82 266
3063.94 258
3064.07 251
3064.20 245
3064.32 242
3064.45 243
3064.58 247
3064.70 254
3064.83 261
3064.96 267
3065.08 272
3065.21 275
3065.34 277
3065.47 279
3065.59 281
3065.72 284
3065.85 287
3065.97 289
3066.10 288
3066.23 285
3066.35 277
3066.48 269
3066.61 259
3066.73 252
3066.86 249
3066.99 250
3067.12 256
3067.24 266
3067.37 278
3067.50 291
3067.62 303
3067.75 312
3067.88 318
3068.00 319
3068.13 318
3068.26 314
3068.39 310
3068.51 308
3068.64 307
3068.77 310
3068.89 316
3069.02 323
3069.15 331
3069.27 339
3069.40 345
3069.53 349
3069.66 351
3069.78 353
3069.91 353
3070.04 351
3070.16 349
3070.29 343
3070.42 335
3070.54 324
3070.67 311
3070.80 297
3070.93 283
3071.05 271
3071.18 263
3071.31 258
3071.43 257
3071.56 258
3071.69 260
3071.81 261
3071.94 261
3072.07 257
3072.20 250
3072.32 240
3072.45 227
3072.58 212
3072.70 195
3072.83 178
3072.96 160
3073.09 142
3073.21 124
3073.34 108
3073.47 94
3073.59 83
3073.72 74
3073.85 68
3073.97 65
3074.10 64
3074.23 64
3074.36 65
3074.48 66
3074.61 67
3074.74 68
3074.86 69
3074.99 71
3075.12 74
3075.25 78
3075.37 83
3075.50 88
3075.63 93
3075.75 99
3075.88 103
3076.01 106
3076.14 108
3076.26 108
3076.39 106
3076.52 104
3076.64 101
3076.77 97
3076.90 94
3077.03 90
3077.15 86
3077.28 82
3077.41 78
3077.53 74
3077.66 69
3077.79 66
3077.92 64
3078.04 64
3078.17 66
3078.30 69
3078.42 75
3078.55 81
3078.68 87
3078.81 93
3078.93 99
3079.06 102
3079.19 104
3079.32 105
3079.44 105
3079.57 103
3079.70 99
3079.82 94
3079.95 87
3080.08 79
3080.21 68
3080.33 57
3080.46 47
3080.59 39
3080.71 34
3080.84 32
3080.97 33
3081.10 37
3081.22 44
3081.35 51
3081.48 58
3081.61 66
3081.73 74
3081.86 82
3081.99 91
3082.11 100
3082.24 109
3082.37 118
3082.50 125
3082.62 130
3082.75 132
3082.88 132
3083.01 129
3083.13 124
3083.26 118
3083.39 112
3083.51 107
3083.64 104
3083.77 101
3083.90 100
3084.02 99
3084.15 99
3084.28 98
3084.41 97
3084.53 96
3084.66 94
3084.79 91
3084.91 87
3085.04 82
3085.17 75
3085.30 66
3085.42 56
3085.55 46
3085.68 35
3085.81 23
3085.93 11
3086.06 0
3086.19 0
3086.32 0
3086.44 0
3086.57 0
3086.70 0
3086.82 0
3086.95 0
3087.08 2
3087.21 12
3087.33 20
3087.46 27
3087.59 34
3087.72 40
3087.84 46
3087.97 51
3088.10 55
3088.23 57
3088.35 54
3088.48 47
3088.61 36
3088.74 24
3088.86 12
3088.99 2
3089.12 0
3089.25 0
3089.37 0
3089.50 0
3089.63 0
3089.75 0
3089.88 0
3090.01 0
3090.14 0
3090.26 0
3090.39 4
3090.52 11
3090.65 19
3090.77 28
3090.90 36
3091.03 43
3091.16 50
3091.28 58
3091.41 66
3091.54 75
3091.67 85
3091.79 94
3091.92 104
3092.05 113
3092.18 122
3092.30 131
3092.43 141
3092.56 151
3092.69 161
3092.81 169
3092.94 175
3093.07 178
3093.20 178
3093.32 176
3093.45 174
3093.58 171
3093.71 168
3093.83 165
3093.96 161
3094.09 158
3094.22 154
3094.34 150
3094.47 145
3094.60 142
3094.73 141
3094.85 141
3094.98 144
3095.11 148
3095.24 152
3095.36 157
3095.49 161
3095.62 163
3095.75 163
3095.87 162
3096.00 159
3096.13 157
3096.26 155
3096.38 154
3096.51 155
3096.64 157
3096.77 160
3096.89 163
3097.02 164
3097.15 163
3097.28 160
3097.40 156
3097.53 152
3097.66 149
3097.79 147
3097.92 146
3098.04 146
3098.17 147
3098.30 147
3098.43 148
3098.55 148
3098.68 149
3098.81 149
3098.94 149
3099.06 148
3099.19 146
3099.32 141
3099.45 136
3099.57 130
3099.70 124
3099.83 121
3099.96 122
3100.08 128
3100.21 137
3100.34 149
3100.47 162
3100.60 172
3100.72 179
3100.85 180
3100.98 177
3101.11 168
3101.23 157
3101.36 145
3101.49 134
3101.62 124
3101.74 117
3101.87 113
3102.00 110
3102.13 110
3102.25 111
3102.38 112
3102.51 113
3102.64 113
3102.77 111
3102.89 108
3103.02 104
3103.15 101
3103.28 99
3103.40 100
3103.53 103
3103.66 109
3103.79 116
3103.91 124
3104.04 130
3104.17 134
3104.30 136
3104.43 137
3104.55 137
3104.68 138
3104.81 140
3104.94 143
3105.06 146
3105.19 148
3105.32 148
3105.45 145
3105.58 140
3105.70 131
3105.83 120
3105.96 108
3106.09 96
3106.21 84
3106.34 74
3106.47 64
3106.60 56
3106.72 49
3106.85 43
3106.98 40
3107.11 38
3107.24 39
3107.36 43
3107.49 49
3107.62 59
3107.75 70
3107.88 83
3108.00 96
3108.13 109
3108.26 120
3108.39 128
3108.51 134
3108.64 135
3108.77 133
3108.90 127
3109.03 119
3109.15 110
3109.28 100
3109.41 90
3109.54 82
3109.66 76
3109.79 71
3109.92 69
3110.05 68
3110.18 68
3110.30 71
3110.43 75
3110.56 82
3110.69 92
3110.81 104
3110.94 118
3111.07 132
3111.20 143
3111.33 153
3111.45 159
3111.58 161
3111.71 161
3111.84 161
3111.97 161
3112.09 165
3112.22 172
3112.35 184
3112.48 199
3112.61 215
3112.73 231
3112.86 244
3112.99 252
3113.12 255
3113.24 254
3113.37 249
3113.50 242
3113.63 234
3113.76 226
3113.88 219
3114.01 211
3114.14 204
3114.27 196
3114.40 188
3114.52 181
3114.65 176
3114.78 172
3114.91 170
3115.04 170
3115.16 171
3115.29 171
3115.42 172
3115.55 171
3115.68 171
3115.80 170
3115.93 169
3116.06 169
3116.19 168
3116.32 167
3116.44 164
3116.57 162
3116.70 158
3116.83 155
3116.96 152
3117.08 150
3117.21 148
3117.34 146
3117.47 144
3117.60 140
3117.72 136
3117.85 131
3117.98 127
3118.11 125
3118.24 123
3118.36 122
3118.49 121
3118.62 121
3118.75 121
3118.88 121
3119.00 121
3119.13 120
3119.26 120
3119.39 121
3119.52 121
3119.64 120
3119.77 117
3119.90 113
3120.03 107
3120.16 100
3120.28 90
3120.41 80
3120.54 70
3120.67 62
3120.80 54
3120.92 49
3121.05 46
3121.18 46
3121.31 47
3121.44 50
3121.56 54
3121.69 58
3121.82 61
3121.95 62
3122.08 60
3122.20 57
3122.33 52
3122.46 46
3122.59 42
3122.72 41
3122.84 42
3122.97 46
3123.10 53
3123.23 62
3123.36 70
3123.49 78
3123.61 83
3123.74 84
3123.87 83
3124.00 77
3124.13 67
3124.25 53
3124.38 37
3124.51 20
3124.64 4
3124.77 0
3124.89 0
3125.02 0
3125.15 0
3125.28 0
3125.41 0
3125.54 0
3125.66 4
3125.79 8
3125.92 11
3126.05 13
3126.18 15
3126.30 17
3126.43 20
3126.56 24
3126.69 26
3126.82 28
3126.95 27
3127.07 24
3127.20 20
3127.33 16
3127.46 13
3127.59 13
3127.71 17
3127.84 24
3127.97 36
3128.10 50
3128.23 65
3128.36 81
3128.48 95
3128.61 109
3128.74 121
3128.87 131
3129.00 138
3129.13 143
3129.25 144
3129.38 142
3129.51 137
3129.64 131
3129.77 125
3129.89 119
3130.02 115
3130.15 114
3130.28 114
3130.41 116
3130.54 119
3130.66 123
3130.79 127
3130.92 131
3131.05 134
3131.18 136
3131.31 138
3131.43 140
3131.56 141
3131.69 142
3131.82 143
3131.95 145
3132.08 146
3132.20 147
3132.33 147
3132.46 146
3132.59 144
3132.72 142
3132.84 138
3132.97 135
3133.10 133
3133.23 132
3133.36 133
3133.49 135
3133.61 137
3133.74 139
3133.87 140
3134.00 139
3134.13 137
3134.26 134
3134.38 130
3134.51 126
3134.64 122
3134.77 119
3134.90 118
3135.03 118
3135.15 119
3135.28 122
3135.41 126
3135.54 130
3135.67 133
3135.80 134
3135.93 135
3136.05 134
3136.18 132
3136.31 131
3136.44 130
3136.57 131
3136.70 133
3136.82 136
3136.95 140
3137.08 144
3137.21 147
3137.34 151
3137.47 153
3137.59 155
3137.72 155
3137.85 153
3137.98 149
3138.11 141
3138.24 129
3138.36 116
3138.49 101
3138.62 88
3138.75 76
3138.88 69
3139.01 64
3139.14 62
3139.26 62
3139.39 62
3139.52 60
3139.65 56
3139.78 49
3139.91 40
3140.03 31
3140.16 21
3140.29 14
3140.42 9
3140.55 6
3140.68 7
3140.81 9
3140.93 13
3141.06 17
3141.19 21
3141.32 24
3141.45 27
3141.58 30
3141.70 35
3141.83 42
3141.96 52
3142.09 63
3142.22 76
3142.35 88
3142.48 98
3142.60 105
3142.73 109
3142.86 109
3142.99 105
3143.12 97
3143.25 88
3143.38 79
3143.50 71
3143.63 65
3143.76 63
3143.89 64
3144.02 69
3144.15 77
3144.27 85
3144.40 95
3144.53 103
3144.66 111
3144.79 118
3144.92 126
3145.05 133
3145.17 140
3145.30 147
3145.43 154
3145.56 159
3145.69 164
3145.82 167
3145.95 170
3146.07 173
3146.20 176
3146.33 180
3146.46 184
3146.59 188
3146.72 190
3146.85 190
3146.97 186
3147.10 178
3147.23 169
3147.36 159
3147.49 152
3147.62 149
3147.75 153
3147.87 163
3148.00 178
3148.13 195
3148.26 212
3148.39 225
3148.52 232
3148.65 233
3148.78 227
3148.90 217
3149.03 206
3149.16 194
3149.29 182
3149.42 173
3149.55 166
3149.68 161
3149.80 159
3149.93 161
3150.06 166
3150.19 175
3150.32 187
3150.45 200
3150.58 214
3150.71 225
3150.83 233
3150.96 235
3151.09 232
3151.22 223
3151.35 211
3151.48 196
3151.61 180
3151.73 166
3151.86 154
3151.99 145
3152.12 139
3152.25 135
3152.38 132
3152.51 128
3152.64 124
3152.76 118
3152.89 112
3153.02 106
3153.15 102
3153.28 101
3153.41 103
3153.54 108
3153.67 116
3153.79 126
3153.92 136
3154.05 145
3154.18 152
3154.31 156
3154.44 158
3154.57 159
3154.70 158
3154.82 156
3154.95 154
3155.08 151
3155.21 146
3155.34 138
3155.47 125
3155.60 107
3155.73 87
3155.85 64
3155.98 43
3156.11 26
3156.24 14
3156.37 8
3156.50 7
3156.63 8
3156.76 8
3156.88 7
3157.01 2
3157.14 0
3157.27 0
3157.40 0
3157.53 0
3157.66 0
3157.79 0
3157.92 7
3158.04 26
3158.17 44
3158.30 61
3158.43 74
3158.56 83
3158.69 88
3158.82 91
3158.95 93
3159.07 97
3159.20 102
3159.33 110
3159.46 121
3159.59 132
3159.72 143
3159.85 153
3159.98 160
3160.11 164
3160.23 164
3160.36 161
3160.49 156
3160.62 148
3160.75 139
3160.88 130
3161.01 120
3161.14 111
3161.27 104
3161.39 97
3161.52 92
3161.65 88
3161.78 84
3161.91 81
3162.04 78
3162.17 75
3162.30 74
3162.43 75
3162.55 77
3162.68 80
3162.81 83
3162.94 85
3163.07 85
3163.20 84
3163.33 81
3163.46 77
3163.59 72
3163.71 67
3163.84 63
3163.97 59
3164.10 57
3164.23 57
3164.36 59
3164.49 64
3164.62 71
3164.75 81
3164.88 92
3165.00 102
3165.13 111
3165.26 119
3165.39 123
3165.52 123
3165.65 121
3165.78 117
3165.91 110
3166.04 103
3166.16 96
3166.29 90
3166.42 85
3166.55 83
3166.68 82
3166.81 82
3166.94 83
3167.07 82
3167.20 80
3167.33 76
3167.45 71
3167.58 67
3167.71 63
3167.84 62
3167.97 64
3168.10 70
3168.23 79
3168.36 89
3168.49 99
3168.62 106
3168.75 110
3168.87 110
3169.00 107
3169.13 103
3169.26 98
3169.39 95
3169.52 93
3169.65 92
3169.78 92
3169.91 90
3170.04 87
3170.16 81
3170.29 73
3170.42 63
3170.55 54
3170.68 44
3170.81 36
3170.94 29
3171.07 23
3171.20 17
3171.33 12
3171.46 7
3171.58 3
3171.71 1
3171.84 2
3171.97 5
3172.10 10
3172.23 17
3172.36 26
3172.49 35
3172.62 44
3172.75 51
3172.88 56
3173.01 58
3173.13 56
3173.26 50
3173.39 42
3173.52 34
3173.65 26
3173.78 20
3173.91 17
3174.04 18
3174.17 23
3174.30 30
3174.43 40
3174.55 52
3174.68 65
3174.81 78
3174.94 90
3175.07 100
3175.20 106
3175.33 109
3175.46 108
3175.59 103
3175.72 96
3175.85 88
3175.98 79
3176.10 71
3176.23 63
3176.36 58
3176.49 54
3176.62 51
3176.75 50
3176.88 50
3177.01 50
3177.14 49
3177.27 47
3177.40 43
3177.53 39
3177.66 33
3177.78 28
3177.91 23
3178.04 18
3178.17 14
3178.30 10
3178.43 6
3178.56 2
3178.69 0
3178.82 0
3178.95 0
3179.08 0
3179.21 0
3179.34 0
3179.46 0
3179.59 0
3179.72 5
3179.85 17
3179.98 31
3180.11 46
3180.24 60
3180.37 71
3180.50 78
3180.63 82
3180.76 81
3180.89 75
3181.02 67
3181.15 55
3181.27 43
3181.40 32
3181.53 23
3181.66 20
3181.79 23
3181.92 34
3182.05 52
3182.18 76
3182.31 102
3182.44 127
3182.57 148
3182.70 164
3182.83 176
3182.96 183
3183.09 189
3183.21 194
3183.34 201
3183.47 208
3183.60 217
3183.73 226
3183.86 235
3183.99 245
3184.12 257
3184.25 272
3184.38 289
3184.51 307
3184.64 325
3184.77 340
3184.90 350
3185.03 354
3185.15 352
3185.28 346
3185.41 337
3185.54 328
3185.67 321
3185.80 317
3185.93 317
3186.06 319
3186.19 323
3186.32 328
3186.45 332
3186.58 335
3186.71 339
3186.84 342
3186.97 347
3187.10 354
3187.23 364
3187.35 378
3187.48 395
3187.61 416
3187.74 438
3187.87 461
3188.00 483
3188.13 503
3188.26 520
3188.39 533
3188.52 544
3188.65 551
3188.78 557
3188.91 563
3189.04 567
3189.17 569
3189.30 569
3189.43 563
3189.56 552
3189.68 535
3189.81 512
3189.94 487
3190.07 461
3190.20 438
3190.33 420
3190.46 406
3190.59 398
3190.72 393
3190.85 389
3190.98 384
3191.11 378
3191.24 369
3191.37 358
3191.50 345
3191.63 333
3191.76 323
3191.89 315
3192.02 311
3192.14 310
3192.27 313
3192.40 317
3192.53 321
3192.66 323
3192.79 320
3192.92 313
3193.05 300
3193.18 284
3193.31 266
3193.44 248
3193.57 234
3193.70 223
3193.83 218
3193.96 217
3194.09 218
3194.22 221
3194.35 224
3194.48 226
3194.61 226
3194.74 225
3194.87 224
3195.00 223
3195.12 224
3195.25 227
3195.38 232
3195.51 236
3195.64 240
3195.77 241
3195.90 237
3196.03 228
3196.16 214
3196.29 195
3196.42 172
3196.55 147
3196.68 123
3196.81 102
3196.94 85
3197.07 73
3197.20 67
3197.33 65
3197.46 66
3197.59 69
3197.72 72
3197.85 76
3197.98 80
3198.11 84
3198.24 90
3198.36 95
3198.49 101
3198.62 106
3198.75 109
3198.88 109
3199.01 106
3199.14 99
3199.27 89
3199.40 75
3199.53 60
3199.66 43
3199.79 27
3199.92 12
3200.05 1
3200.18 0
3200.31 0
3200.44 0
3200.57 0
3200.70 0
3200.83 0
3200.96 1
3201.09 4
3201.22 5
3201.35 7
3201.48 7
3201.61 8
3201.74 7
3201.87 6
3202.00 4
3202.13 1
3202.26 0
3202.39 0
3202.51 0
3202.64 0
3202.77 7
3202.90 17
3203.03 30
3203.16 44
3203.29 57
3203.42 70
3203.55 81
3203.68 89
3203.81 94
3203.94 95
3204.07 92
3204.20 86
3204.33 77
3204.46 66
3204.59 54
3204.72 44
3204.85 37
3204.98 33
3205.11 32
3205.24 34
3205.37 37
3205.50 42
3205.63 46
3205.76 50
3205.89 54
3206.02 56
3206.15 59
3206.28 63
3206.41 68
3206.54 75
3206.67 83
3206.80 93
3206.93 102
3207.06 109
3207.19 113
3207.32 112
3207.45 106
3207.58 96
3207.71 84
3207.84 72
3207.97 63
3208.10 58
3208.23 57
3208.36 59
3208.49 62
3208.62 65
3208.74 65
3208.87 62
3209.00 56
3209.13 48
3209.26 39
3209.39 30
3209.52 23
3209.65 19
3209.78 18
3209.91 20
3210.04 26
3210.17 33
3210.30 41
3210.43 49
3210.56 56
3210.69 61
3210.82 64
3210.95 64
3211.08 61
3211.21 58
3211.34 53
3211.47 49
3211.60 44
3211.73 40
3211.86 38
3211.99 39
3212.12 43
3212.25 51
3212.38 63
3212.51 79
3212.64 97
3212.77 117
3212.90 136
3213.03 154
3213.16 171
3213.29 185
3213.42 196
3213.55 205
3213.68 211
3213.81 216
3213.94 220
3214.07 224
3214.20 229
3214.33 236
3214.46 246
3214.59 257
3214.72 271
3214.85 285
3214.98 298
3215.11 308
3215.24 315
3215.37 318
3215.50 317
3215.63 314
3215.76 309
3215.89 306
3216.02 305
3216.15 307
3216.28 311
3216.41 316
3216.54 321
3216.67 323
3216.80 323
3216.93 319
3217.06 314
3217.19 308
3217.32 303
3217.45 299
3217.58 296
3217.71 294
3217.84 293
3217.97 291
3218.10 288
3218.23 284
3218.36 279
3218.49 273
3218.62 265
3218.75 257
3218.88 248
3219.01 238
3219.14 228
3219.27 217
3219.40 207
3219.53 199
3219.66 192
3219.79 188
3219.92 188
3220.05 192
3220.18 200
3220.31 209
3220.44 217
3220.57 224
3220.70 227
3220.83 225
3220.96 221
3221.09 214
3221.22 207
3221.35 201
3221.48 196
3221.61 191
3221.74 187
3221.87 181
3222.00 173
3222.13 164
3222.26 153
3222.39 142
3222.52 132
3222.65 125
3222.78 121
3222.91 121
3223.04 123
3223.18 127
3223.31 130
3223.44 130
3223.57 128
3223.70 120
3223.83 110
3223.96 97
3224.09 84
3224.22 73
3224.35 66
3224.48 62
3224.61 62
3224.74 63
3224.87 65
3225.00 66
3225.13 66
3225.26 64
3225.39 60
3225.52 54
3225.65 47
3225.78 41
3225.91 34
3226.04 27
3226.17 21
3226.30 15
3226.43 10
3226.56 5
3226.69 1
3226.82 0
3226.95 0
3227.08 0
3227.21 0
3227.34 0
3227.47 0
3227.60 0
3227.73 0
3227.86 0
3227.99 4
3228.12 11
3228.25 21
3228.38 32
3228.51 42
3228.64 51
3228.77 56
3228.90 56
3229.03 50
3229.16 41
3229.29 29
3229.43 17
3229.56 6
3229.69 0
3229.82 0
3229.95 0
3230.08 8
3230.21 21
3230.34 40
3230.47 63
3230.60 88
3230.73 115
3230.86 142
3230.99 167
3231.12 187
3231.25 202
3231.38 211
3231.51 215
3231.64 213
3231.77 205
3231.90 194
3232.03 180
3232.16 165
3232.29 149
3232.42 133
3232.55 120
3232.68 110
3232.81 103
3232.94 99
3233.07 96
3233.20 94
3233.33 92
3233.46 91
3233.60 88
3233.73 86
3233.86 85
3233.99 87
3234.12 91
3234.25 98
3234.38 107
3234.51 117
3234.64 127
3234.77 136
3234.90 143
3235.03 147
3235.16 147
3235.29 145
3235.42 140
3235.55 134
3235.68 128
3235.81 123
3235.94 120
3236.07 119
3236.20 121
3236.33 124
3236.46 127
3236.59 129
3236.72 130
3236.86 130
3236.99 128
3237.12 127
3237.25 126
3237.38 125
3237.51 126
3237.64 127
3237.77 129
3237.90 131
3238.03 135
3238.16 140
3238.29 146
3238.42 155
3238.55 165
3238.68 175
3238.81 185
3238.94 193
3239.07 199
3239.20 201
3239.33 201
3239.46 198
3239.59 193
3239.73 188
3239.86 182
3239.99 178
3240.12 175
3240.25 173
3240.38 173
3240.51 173
3240.64 172
3240.77 170
3240.90 166
3241.03 160
3241.16 150
3241.29 140
3241.42 129
3241.55 120
3241.68 114
3241.81 112
3241.94 116
3242.07 124
3242.20 135
3242.34 149
3242.47 162
3242.60 174
3242.73 183
3242.86 188
3242.99 189
3243.12 187
3243.25 184
3243.38 181
3243.51 180
3243.64 181
3243.77 185
3243.90 190
3244.03 196
3244.16 199
3244.29 200
3244.42 198
3244.55 192
3244.69 183
3244.82 172
3244.95 160
3245.08 150
3245.21 140
3245.34 133
3245.47 129
3245.60 128
3245.73 128
3245.86 129
3245.99 129
3246.12 129
3246.25 126
3246.38 122
3246.51 116
3246.64 110
3246.77 103
3246.91 98
3247.04 94
3247.17 91
3247.30 89
3247.43 88
3247.56 87
3247.69 85
3247.82 83
3247.95 81
3248.08 78
3248.21 75
3248.34 72
3248.47 69
3248.60 66
3248.73 64
3248.87 64
3249.00 66
3249.13 71
3249.26 79
3249.39 90
3249.52 102
3249.65 112
3249.78 121
3249.91 125
3250.04 123
3250.17 116
3250.30 105
3250.43 92
3250.56 78
3250.69 67
3250.83 60
3250.96 58
3251.09 60
3251.22 67
3251.35 75
3251.48 85
3251.61 92
3251.74 97
3251.87 100
3252.00 99
3252.13 97
3252.26 94
3252.39 92
3252.52 91
3252.66 90
3252.79 91
3252.92 91
3253.05 91
3253.18 89
3253.31 85
3253.44 80
3253.57 72
3253.70 62
3253.83 52
3253.96 41
3254.09 30
3254.22 21
3254.36 13
3254.49 6
3254.62 1
3254.75 0
3254.88 0
3255.01 0
3255.14 0
3255.27 0
3255.40 0
3255.53 0
3255.66 0
3255.79 0
3255.93 2
3256.06 5
3256.19 9
3256.32 12
3256.45 17
3256.58 21
3256.71 25
3256.84 29
3256.97 33
3257.10 38
3257.23 45
3257.36 53
3257.49 63
3257.63 74
3257.76 85
3257.89 95
3258.02 104
3258.15 111
3258.28 116
3258.41 120
3258.54 123
3258.67 125
3258.80 128
3258.93 130
3259.07 132
3259.20 134
3259.33 136
3259.46 139
3259.59 142
3259.72 146
3259.85 149
3259.98 151
3260.11 154
3260.24 157
3260.37 160
3260.51 164
3260.64 170
3260.77 175
3260.90 181
3261.03 186
3261.16 189
3261.29 189
3261.42 186
3261.55 180
3261.68 172
3261.81 165
3261.95 160
3262.08 158
3262.21 163
3262.34 172
3262.47 186
3262.60 202
3262.73 217
3262.86 229
3262.99 234
3263.12 234
3263.25 226
3263.39 214
3263.52 198
3263.65 181
3263.78 165
3263.91 151
3264.04 140
3264.17 133
3264.30 129
3264.43 130
3264.56 133
3264.70 140
3264.83 149
3264.96 161
3265.09 172
3265.22 183
3265.35 192
3265.48 199
3265.61 202
3265.74 202
3265.87 199
3266.01 195
3266.14 192
3266.27 189
3266.40 188
3266.53 188
3266.66 188
3266.79 187
3266.92 184
3267.05 178
3267.18 168
3267.32 154
3267.45 138
3267.58 121
3267.71 102
3267.84 84
3267.97 68
3268.10 55
3268.23 45
3268.36 40
3268.49 40
3268.63 46
3268.76 55
3268.89 67
3269.02 81
3269.15 94
3269.28 105
3269.41 112
3269.54 114
3269.67 112
3269.81 107
3269.94 99
3270.07 91
3270.20 85
3270.33 81
3270.46 79
3270.59 80
3270.72 84
3270.85 89
3270.99 95
3271.12 102
3271.25 110
3271.38 118
3271.51 127
3271.64 134
3271.77 139
3271.90 141
3272.03 139
3272.17 133
3272.30 125
3272.43 115
3272.56 105
3272.69 96
3272.82 91
3272.95 89
3273.08 90
3273.21 93
3273.35 97
3273.48 101
3273.61 103
3273.74 103
3273.87 100
3274.00 96
3274.13 91
3274.26 87
3274.40 83
3274.53 81
3274.66 82
3274.79 84
3274.92 90
3275.05 97
3275.18 108
3275.31 120
3275.44 134
3275.58 147
3275.71 159
3275.84 167
3275.97 170
3276.10 169
3276.23 166
3276.36 162
3276.49 158
3276.63 157
3276.76 157
3276.89 159
3277.02 162
3277.15 163
3277.28 162
3277.41 160
3277.54 157
3277.68 155
3277.81 155
3277.94 156
3278.07 160
3278.20 164
3278.33 169
3278.46 173
3278.59 175
3278.73 177
3278.86 178
3278.99 179
3279.12 180
3279.25 181
3279.38 181
3279.51 182
3279.64 182
3279.78 181
3279.91 180
3280.04 176
3280.17 171
3280.30 165
3280.43 157
3280.56 149
3280.69 140
3280.83 134
3280.96 129
3281.09 125
3281.22 123
3281.35 121
3281.48 120
3281.61 120
3281.75 119
3281.88 118
3282.01 117
3282.14 115
3282.27 114
3282.40 113
3282.53 112
3282.66 113
3282.80 116
3282.93 121
3283.06 127
3283.19 135
3283.32 144
3283.45 151
3283.58 156
3283.72 158
3283.85 157
3283.98 153
3284.11 147
3284.24 139
3284.37 129
3284.50 118
3284.64 106
3284.77 93
3284.90 80
3285.03 67
3285.16 56
3285.29 48
3285.42 43
3285.56 41
3285.69 41
3285.82 43
3285.95 45
3286.08 48
3286.21 52
3286.34 56
3286.47 62
3286.61 68
3286.74 72
3286.87 73
3287.00 71
3287.13 65
3287.26 55
3287.39 43
3287.53 32
3287.66 24
3287.79 18
3287.92 15
3288.05 13
3288.18 11
3288.32 7
3288.45 1
3288.58 0
3288.71 0
3288.84 0
3288.97 0
3289.10 0
3289.24 0
3289.37 0
3289.50 6
3289.63 13
3289.76 18
3289.89 21
3290.02 22
3290.16 24
3290.29 27
3290.42 31
3290.55 37
3290.68 42
3290.81 47
3290.94 50
3291.08 51
3291.21 50
3291.34 48
3291.47 45
3291.60 41
3291.73 38
3291.87 36
3292.00 34
3292.13 33
3292.26 33
3292.39 34
3292.52 36
3292.65 38
3292.79 40
3292.92 39
3293.05 37
3293.18 33
3293.31 26
3293.44 20
3293.58 14
3293.71 10
3293.84 7
3293.97 7
3294.10 8
3294.23 9
3294.36 10
3294.50 9
3294.63 9
3294.76 7
3294.89 6
3295.02 6
3295.15 7
3295.29 9
3295.42 13
3295.55 20
3295.68 27
3295.81 36
3295.94 45
3296.08 53
3296.21 60
3296.34 65
3296.47 67
3296.60 66
3296.73 63
3296.87 59
3297.00 53
3297.13 47
3297.26 43
3297.39 41
3297.52 43
3297.66 48
3297.79 56
3297.92 65
3298.05 73
3298.18 79
3298.31 80
3298.45 78
3298.58 71
3298.71 62
3298.84 52
3298.97 44
3299.10 39
3299.24 39
3299.37 42
3299.50 49
3299.63 57
3299.76 66
3299.89 74
3300.03 80
3300.16 84
3300.29 87
3300.42 90
3300.55 92
3300.68 94
3300.82 97
3300.95 99
3301.08 102
3301.21 105
3301.34 107
3301.47 110
3301.61 113
3301.74 116
3301.87 119
3302.00 121
3302.13 121
3302.26 120
3302.40 116
3302.53 110
3302.66 101
3302.79 91
3302.92 79
3303.05 69
3303.19 60
3303.32 55
3303.45 55
3303.58 59
3303.71 68
3303.85 81
3303.98 94
3304.11 105
3304.24 114
3304.37 119
3304.50 119
3304.64 116
3304.77 111
3304.90 106
3305.03 101
3305.16 97
3305.30 94
3305.43 92
3305.56 90
3305.69 89
3305.82 88
3305.95 88
3306.09 89
3306.22 91
3306.35 93
3306.48 95
3306.61 94
3306.75 91
3306.88 86
3307.01 77
3307.14 65
3307.27 51
3307.40 37
3307.54 24
3307.67 12
3307.80 3
3307.93 0
3308.06 0
3308.20 0
3308.33 0
3308.46 0
3308.59 0
3308.72 0
3308.85 0
3308.99 1
3309.12 5
3309.25 9
3309.38 11
3309.51 11
3309.65 7
3309.78 2
3309.91 0
3310.04 0
3310.17 0
3310.31 0
3310.44 1
3310.57 12
3310.70 25
3310.83 38
3310.96 50
3311.10 61
3311.23 70
3311.36 77
3311.49 84
3311.62 90
3311.76 97
3311.89 103
3312.02 109
3312.15 115
3312.28 120
3312.42 124
3312.55 127
3312.68 129
3312.81 130
3312.94 130
3313.08 130
3313.21 129
3313.34 126
3313.47 123
3313.60 117
3313.74 111
3313.87 104
3314.00 97
3314.13 89
3314.26 83
3314.40 77
3314.53 72
3314.66 67
3314.79 64
3314.92 61
3315.06 60
3315.19 59
3315.32 58
3315.45 56
3315.58 54
3315.72 50
3315.85 46
3315.98 41
3316.11 37
3316.24 34
3316.38 33
3316.51 33
3316.64 35
3316.77 37
3316.90 38
3317.04 41
3317.17 43
3317.30 47
3317.43 52
3317.56 58
3317.70 65
3317.83 72
3317.96 80
3318.09 87
3318.22 94
3318.36 101
3318.49 108
3318.62 114
3318.75 120
3318.88 126
3319.02 131
3319.15 136
3319.28 141
3319.41 145
3319.54 147
3319.68 147
3319.81 144
3319.94 137
3320.07 127
3320.21 114
3320.34 101
3320.47 88
3320.60 78
3320.73 71
3320.87 69
3321.00 71
3321.13 76
3321.26 84
3321.39 94
3321.53 105
3321.66 115
3321.79 125
3321.92 135
3322.05 143
3322.19 150
3322.32 156
3322.45 160
3322.58 161
3322.72 161
3322.85 156
3322.98 149
3323.11 140
3323.24 129
3323.38 119
3323.51 111
3323.64 105
3323.77 102
3323.90 102
3324.04 103
3324.17 105
3324.30 107
3324.43 106
3324.57 103
3324.70 96
3324.83 87
3324.96 74
3325.09 60
3325.23 45
3325.36 32
3325.49 23
3325.62 17
3325.76 16
3325.89 19
3326.02 27
3326.15 36
3326.28 47
3326.42 56
3326.55 65
3326.68 70
3326.81 73
3326.95 72
3327.08 68
3327.21 63
3327.34 60
3327.47 60
3327.61 64
3327.74 72
3327.87 84
3328.00 97
3328.14 110
3328.27 120
3328.40 126
3328.53 128
3328.66 129
3328.80 129
3328.93 131
3329.06 134
3329.19 138
3329.33 142
3329.46 146
3329.59 146
3329.72 144
3329.86 139
3329.99 132
3330.12 124
3330.25 116
3330.38 110
3330.52 105
3330.65 102
3330.78 98
3330.91 95
3331.05 92
3331.18 91
3331.31 90
3331.44 91
3331.58 94
3331.71 99
3331.84 104
3331.97 108
3332.10 112
3332.24 114
3332.37 116
3332.50 119
3332.63 123
3332.77 127
3332.90 132
3333.03 137
3333.16 141
3333.30 142
3333.43 141
3333.56 137
3333.69 131
3333.83 125
3333.96 118
3334.09 112
3334.22 109
3334.35 107
3334.49 107
3334.62 109
3334.75 113
3334.88 117
3335.02 122
3335.15 125
3335.28 127
3335.41 127
3335.55 125
3335.68 121
3335.81 114
3335.94 105
3336.08 93
3336.21 81
3336.34 68
3336.47 57
3336.61 50
3336.74 47
3336.87 49
3337.00 55
3337.14 65
3337.27 76
3337.40 87
3337.53 97
3337.66 104
3337.80 108
3337.93 108
3338.06 106
3338.19 100
3338.33 93
3338.46 86
3338.59 80
3338.72 76
3338.86 75
3338.99 76
3339.12 77
3339.25 79
3339.39 78
3339.52 74
3339.65 70
3339.78 66
3339.92 63
3340.05 65
3340.18 70
3340.31 80
3340.45 92
3340.58 105
3340.71 116
3340.84 125
3340.98 130
3341.11 131
3341.24 130
3341.37 127
3341.51 124
3341.64 120
3341.77 117
3341.90 113
3342.04 107
3342.17 99
3342.30 89
3342.43 76
3342.57 61
3342.70 46
3342.83 33
3342.96 24
3343.10 18
3343.23 16
3343.36 18
3343.49 21
3343.63 24
3343.76 27
3343.89 31
3344.03 33
3344.16 36
3344.29 40
3344.42 44
3344.56 50
3344.69 57
3344.82 64
3344.95 71
3345.09 78
3345.22 83
3345.35 86
3345.48 87
3345.62 87
3345.75 86
3345.88 84
3346.01 84
3346.15 85
3346.28 87
3346.41 90
3346.54 92
3346.68 92
3346.81 91
3346.94 87
3347.07 81
3347.21 75
3347.34 67
3347.47 59
3347.61 51
3347.74 42
3347.87 33
3348.00 24
3348.14 15
3348.27 8
3348.40 2
3348.53 0
3348.67 0
3348.80 0
3348.93 0
3349.06 0
3349.20 0
3349.33 0
3349.46 0
3349.60 0
3349.73 0
3349.86 0
3349.99 0
3350.13 4
3350.26 8
3350.39 13
3350.52 18
3350.66 21
3350.79 23
3350.92 24
3351.05 23
3351.19 20
3351.32 17
3351.45 13
3351.59 9
3351.72 5
3351.85 2
3351.98 0
3352.12 0
3352.25 0
3352.38 0
3352.51 0
3352.65 0
3352.78 0
3352.91 0
3353.05 0
3353.18 7
3353.31 18
3353.44 30
3353.58 41
3353.71 51
3353.84 58
3353.98 61
3354.11 61
3354.24 59
3354.37 57
3354.51 55
3354.64 55
3354.77 57
3354.90 62
3355.04 69
3355.17 77
3355.30 85
3355.44 92
3355.57 97
3355.70 100
3355.83 100
3355.97 98
3356.10 95
3356.23 90
3356.37 84
3356.50 78
3356.63 72
3356.76 68
3356.90 65
3357.03 64
3357.16 64
3357.30 66
3357.43 69
3357.56 74
3357.69 79
3357.83 86
3357.96 93
3358.09 101
3358.23 109
3358.36 116
3358.49 120
3358.62 122
3358.76 119
3358.89 114
3359.02 105
3359.16 96
3359.29 86
3359.42 79
3359.55 73
3359.69 70
3359.82 68
3359.95 68
3360.09 68
3360.22 69
3360.35 69
3360.48 69
3360.62 70
3360.75 70
3360.88 70
3361.02 70
3361.15 70
3361.28 72
3361.41 75
3361.55 80
3361.68 86
3361.81 92
3361.95 97
3362.08 100
3362.21 100
3362.34 96
3362.48 89
3362.61 79
3362.74 68
3362.88 57
3363.01 46
3363.14 36
3363.28 26
3363.41 18
3363.54 10
3363.67 3
3363.81 0
3363.94 0
3364.07 0
3364.21 0
3364.34 0
3364.47 0
3364.60 0
3364.74 0
3364.87 4
3365.00 6
3365.14 8
3365.27 9
3365.40 9
3365.54 10
3365.67 12
3365.80 16
3365.93 20
3366.07 25
3366.20 30
3366.33 34
3366.47 36
3366.60 37
3366.73 37
3366.87 38
3367.00 40
3367.13 44
3367.27 49
3367.40 54
3367.53 59
3367.66 62
3367.80 62
3367.93 59
3368.06 53
3368.20 45
3368.33 39
3368.46 35
3368.60 37
3368.73 45
3368.86 59
3368.99 79
3369.13 101
3369.26 125
3369.39 149
3369.53 170
3369.66 189
3369.79 203
3369.93 214
3370.06 220
3370.19 221
3370.33 218
3370.46 212
3370.59 203
3370.72 195
3370.86 189
3370.99 185
3371.12 184
3371.26 185
3371.39 188
3371.52 191
3371.66 194
3371.79 197
3371.92 200
3372.06 202
3372.19 204
3372.32 205
3372.46 206
3372.59 204
3372.72 201
3372.85 197
3372.99 192
3373.12 189
3373.25 187
3373.39 188
3373.52 191
3373.65 196
3373.79 204
3373.92 212
3374.05 221
3374.19 231
3374.32 241
3374.45 252
3374.59 262
3374.72 272
3374.85 281
3374.99 289
3375.12 295
3375.25 298
3375.38 299
3375.52 297
3375.65 291
3375.78 283
3375.92 273
3376.05 262
3376.18 252
3376.32 245
3376.45 242
3376.58 243
3376.72 249
3376.85 258
3376.98 270
3377.12 281
3377.25 290
3377.38 296
3377.52 297
3377.65 295
3377.78 290
3377.92 284
3378.05 278
3378.18 272
3378.32 269
3378.45 266
3378.58 264
3378.72 262
3378.85 259
3378.98 254
3379.12 246
3379.25 238
3379.38 228
3379.52 220
3379.65 215
3379.78 213
3379.91 216
3380.05 222
3380.18 231
3380.31 241
3380.45 250
3380.58 254
3380.71 253
3380.85 246
3380.98 232
3381.11 215
3381.25 196
3381.38 178
3381.51 164
3381.65 155
3381.78 151
3381.91 152
3382.05 155
3382.18 159
3382.31 160
3382.45 157
3382.58 150
3382.71 140
3382.85 127
3382.98 114
3383.11 103
3383.25 93
3383.38 87
3383.51 83
3383.65 81
3383.78 81
3383.91 80
3384.05 79
3384.18 76
3384.31 73
3384.45 68
3384.58 63
3384.71 57
3384.85 52
3384.98 48
3385.11 46
3385.25 46
3385.38 47
3385.51 49
3385.65 53
3385.78 59
3385.92 64
3386.05 71
3386.18 77
3386.32 83
3386.45 89
3386.58 93
3386.72 95
3386.85 95
3386.98 92
3387.12 88
3387.25 84
3387.38 80
3387.52 79
3387.65 80
3387.78 82
3387.92 86
3388.05 91
3388.18 96
3388.32 102
3388.45 107
3388.58 113
3388.72 118
3388.85 124
3388.98 128
3389.12 130
3389.25 130
3389.38 128
3389.52 125
3389.65 122
3389.78 119
3389.92 116
3390.05 113
3390.19 111
3390.32 108
3390.45 105
3390.59 102
3390.72 101
3390.85 101
3390.99 102
3391.12 106
3391.25 112
3391.39 120
3391.52 128
3391.65 135
3391.79 141
3391.92 146
3392.05 147
3392.19 146
3392.32 142
3392.45 137
3392.59 131
3392.72 127
3392.86 126
3392.99 128
3393.12 134
3393.26 143
3393.39 154
3393.52 165
3393.66 173
3393.79 178
3393.92 178
3394.06 174
3394.19 168
3394.32 161
3394.46 156
3394.59 153
3394.73 152
3394.86 151
3394.99 148
3395.13 143
3395.26 134
3395.39 123
3395.53 112
3395.66 103
3395.79 98
3395.93 97
3396.06 100
3396.19 103
3396.33 107
3396.46 108
3396.60 106
3396.73 101
3396.86 95
3397.00 89
3397.13 85
3397.26 83
3397.40 82
3397.53 81
3397.66 79
3397.80 75
3397.93 69
3398.07 62
3398.20 56
3398.33 50
3398.47 46
3398.60 44
3398.73 43
3398.87 44
3399.00 46
3399.13 48
3399.27 51
3399.40 53
3399.54 55
3399.67 57
3399.80 59
3399.94 62
3400.07 66
3400.20 72
3400.34 79
3400.47 89
3400.60 100
3400.74 112
3400.87 124
3401.01 135
3401.14 142
3401.27 145
3401.41 144
3401.54 137
3401.67 125
3401.81 110
3401.94 95
3402.08 81
3402.21 70
3402.34 63
3402.48 59
3402.61 59
3402.74 58
3402.88 57
3403.01 53
3403.15 45
3403.28 34
3403.41 21
3403.55 6
3403.68 0
3403.81 0
3403.95 0
3404.08 0
3404.22 0
3404.35 0
3404.48 0
3404.62 0
3404.75 6
3404.88 17
3405.02 28
3405.15 39
3405.29 48
3405.42 55
3405.55 60
3405.69 61
3405.82 58
3405.95 52
3406.09 44
3406.22 35
3406.36 25
3406.49 18
3406.62 13
3406.76 12
3406.89 15
3407.03 19
3407.16 25
3407.29 32
3407.43 38
3407.56 44
3407.69 49
3407.83 56
3407.96 63
3408.10 73
3408.23 85
3408.36 99
3408.50 114
3408.63 128
3408.76 139
3408.90 147
3409.03 150
3409.17 150
3409.30 146
3409.43 141
3409.57 137
3409.70 135
3409.84 137
3409.97 141
3410.10 148
3410.24 156
3410.37 163
3410.51 168
3410.64 170
3410.77 170
3410.91 167
3411.04 162
3411.17 154
3411.31 144
3411.44 133
3411.58 121
3411.71 108
3411.84 96
3411.98 86
3412.11 80
3412.25 77
3412.38 79
3412.51 83
3412.65 90
3412.78 99
3412.92 110
3413.05 119
3413.18 129
3413.32 137
3413.45 143
3413.59 147
3413.72 149
3413.85 150
3413.99 150
3414.12 150
3414.25 150
3414.39 150
3414.52 150
3414.66 149
3414.79 146
3414.92 141
3415.06 134
3415.19 126
3415.33 119
3415.46 112
3415.59 106
3415.73 103
3415.86 102
3416.00 102
3416.13 103
3416.26 104
3416.40 105
3416.53 105
3416.67 104
3416.80 103
3416.93 103
3417.07 103
3417.20 104
3417.34 106
3417.47 109
3417.60 110
3417.74 111
3417.87 110
3418.01 108
3418.14 104
3418.27 100
3418.41 97
3418.54 95
3418.68 94
3418.81 94
3418.95 94
3419.08 93
3419.21 90
3419.35 86
3419.48 80
3419.62 74
3419.75 68
3419.88 63
3420.02 58
3420.15 55
3420.29 50
3420.42 45
3420.55 38
3420.69 29
3420.82 19
3420.96 8
3421.09 0
3421.22 0
3421.36 0
3421.49 0
3421.63 0
3421.76 0
3421.89 0
3422.03 0
3422.16 0
3422.30 11
3422.43 24
3422.57 36
3422.70 48
3422.83 57
3422.97 63
3423.10 67
3423.24 67
3423.37 63
3423.50 58
3423.64 52
3423.77 44
3423.91 36
3424.04 28
3424.17 20
3424.31 11
3424.44 2
3424.58 0
3424.71 0
3424.85 0
3424.98 0
3425.11 0
3425.25 0
3425.38 0
3425.52 0
3425.65 10
3425.78 25
3425.92 42
3426.05 59
3426.19 75
3426.32 92
3426.46 108
3426.59 124
3426.72 139
3426.86 152
3426.99 163
3427.13 169
3427.26 171
3427.40 167
3427.53 160
3427.66 149
3427.80 136
3427.93 123
3428.07 111
3428.20 101
3428.33 95
3428.47 94
3428.60 98
3428.74 106
3428.87 118
3429.01 130
3429.14 140
3429.27 148
3429.41 150
3429.54 148
3429.68 142
3429.81 134
3429.95 126
3430.08 121
3430.21 120
3430.35 123
3430.48 130
3430.62 138
3430.75 147
3430.89 154
3431.02 157
3431.15 156
3431.29 151
3431.42 143
3431.56 133
3431.69 122
3431.83 113
3431.96 106
3432.09 103
3432.23 103
3432.36 107
3432.50 113
3432.63 122
3432.77 130
3432.90 138
3433.03 144
3433.17 147
3433.30 147
3433.44 144
3433.57 138
3433.71 130
3433.84 123
3433.98 117
3434.11 113
3434.24 110
3434.38 108
3434.51 106
3434.65 104
3434.78 99
3434.92 93
3435.05 85
3435.18 76
3435.32 68
3435.45 61
3435.59 57
3435.72 54
3435.86 54
3435.99 55
3436.12 56
3436.26 54
3436.39 50
3436.53 41
3436.66 29
3436.80 16
3436.93 2
3437.07 0
3437.20 0
3437.33 0
3437.47 0
3437.60 0
3437.74 4
3437.87 13
3438.01 21
3438.14 25
3438.28 27
3438.41 25
3438.54 23
3438.68 21
3438.81 19
3438.95 18
3439.08 18
3439.22 17
3439.35 15
3439.49 12
3439.62 9
3439.75 7
3439.89 6
3440.02 6
3440.16 7
3440.29 9
3440.43 12
3440.56 15
3440.70 18
3440.83 21
3440.96 24
3441.10 28
3441.23 32
3441.37 35
3441.50 37
3441.64 38
3441.77 39
3441.91 40
3442.04 43
3442.17 47
3442.31 54
3442.44 62
3442.58 72
3442.71 83
3442.85 92
3442.98 98
3443.12 102
3443.25 102
3443.39 99
3443.52 93
3443.65 86
3443.79 79
3443.92 73
3444.06 68
3444.19 65
3444.33 63
3444.46 62
3444.60 61
3444.73 61
3444.87 60
3445.00 60
3445.13 60
3445.27 59
3445.40 58
3445.54 56
3445.67 54
3445.81 51
3445.94 48
3446.08 46
3446.21 46
3446.35 48
3446.48 54
3446.62 61
3446.75 70
3446.88 80
3447.02 90
3447.15 98
3447.29 106
3447.42 111
3447.56 115
3447.69 116
3447.83 114
3447.96 108
3448.10 100
3448.23 89
3448.36 77
3448.50 65
3448.63 55
3448.77 49
3448.90 47
3449.04 50
3449.17 57
3449.31 65
3449.44 73
3449.58 79
3449.71 81
3449.85 79
3449.98 74
3450.12 66
3450.25 59
3450.38 52
3450.52 47
3450.65 44
3450.79 41
3450.92 38
3451.06 34
3451.19 29
3451.33 23
3451.46 16
3451.60 9
3451.73 4
3451.87 0
3452.00 0
3452.14 0
3452.27 0
3452.40 0
3452.54 0
3452.67 0
3452.81 0
3452.94 0
3453.08 5
3453.21 10
3453.35 14
3453.48 16
3453.62 16
3453.75 15
3453.89 12
3454.02 9
3454.16 6
3454.29 3
3454.43 0
3454.56 0
3454.70 1
3454.83 5
3454.96 14
3455.10 27
3455.23 43
3455.37 60
3455.50 75
3455.64 87
3455.77 93
3455.91 92
3456.04 86
3456.18 77
3456.31 67
3456.45 60
3456.58 56
3456.72 58
3456.85 64
3456.99 75
3457.12 89
3457.26 106
3457.39 124
3457.53 145
3457.66 165
3457.80 185
3457.93 203
3458.06 217
3458.20 225
3458.33 227
3458.47 222
3458.60 211
3458.74 194
3458.87 174
3459.01 154
3459.14 134
3459.28 117
3459.41 105
3459.55 97
3459.68 95
3459.82 96
3459.95 98
3460.09 100
3460.22 99
3460.36 93
3460.49 84
3460.63 71
3460.76 56
3460.90 43
3461.03 32
3461.17 25
3461.30 23
3461.44 26
3461.57 33
3461.71 41
3461.84 51
3461.98 59
3462.11 66
3462.25 70
3462.38 73
3462.52 73
3462.65 72
3462.79 69
3462.92 66
3463.05 61
3463.19 57
3463.32 52
3463.46 47
3463.59 42
3463.73 39
3463.86 36
3464.00 35
3464.13 35
3464.27 36
3464.40 39
3464.54 42
3464.67 47
3464.81 51
3464.94 55
3465.08 59
3465.21 62
3465.35 62
3465.48 60
3465.62 56
3465.75 50
3465.89 43
3466.02 37
3466.16 34
3466.29 34
3466.43 39
3466.56 47
3466.70 58
3466.83 70
3466.97 82
3467.10 90
3467.24 96
3467.37 98
3467.51 97
3467.64 93
3467.78 87
3467.91 78
3468.05 68
3468.18 57
3468.32 45
3468.45 35
3468.59 26
3468.72 19
3468.86 14
3468.99 12
3469.13 12
3469.26 13
3469.40 13
3469.53 11
3469.67 7
3469.80 1
3469.94 0
3470.07 0
3470.21 0
3470.34 0
3470.48 0
3470.61 0
3470.75 1
3470.88 14
3471.02 28
3471.15 39
3471.29 48
3471.42 55
3471.56 59
3471.69 62
3471.83 64
3471.96 68
3472.10 72
3472.23 78
3472.37 85
3472.51 92
3472.64 99
3472.78 106
3472.91 111
3473.05 115
3473.18 117
3473.32 117
3473.45 116
3473.59 112
3473.72 107
3473.86 100
3473.99 93
3474.13 86
3474.26 81
3474.40 78
3474.53 80
3474.67 88
3474.80 101
3474.94 119
3475.07 141
3475.21 163
3475.34 185
3475.48 203
3475.61 217
3475.75 224
3475.88 225
3476.02 221
3476.15 213
3476.29 201
3476.42 188
3476.56 176
3476.69 166
3476.83 158
3476.96 154
3477.10 151
3477.24 150
3477.37 149
3477.51 148
3477.64 146
3477.78 145
3477.91 144
3478.05 144
3478.18 146
3478.32 149
3478.45 152
3478.59 155
3478.72 157
3478.86 158
3478.99 156
3479.13 152
3479.26 146
3479.40 139
3479.53 131
3479.67 123
3479.80 115
3479.94 107
3480.07 100
3480.21 93
3480.35 85
3480.48 77
3480.62 69
3480.75 61
3480.89 54
3481.02 49
3481.16 47
3481.29 49
3481.43 55
3481.56 65
3481.70 78
3481.83 90
3481.97 101
3482.10 108
3482.24 110
3482.37 108
3482.51 102
3482.64 93
3482.78 86
3482.92 80
3483.05 77
3483.19 77
3483.32 77
3483.46 78
3483.59 77
3483.73 74
3483.86 69
3484.00 63
3484.13 60
3484.27 60
3484.40 64
3484.54 72
3484.67 83
3484.81 94
3484.95 105
3485.08 113
3485.22 117
3485.35 118
3485.49 117
3485.62 114
3485.76 111
3485.89 110
3486.03 110
3486.16 110
3486.30 110
3486.43 110
3486.57 108
3486.70 105
3486.84 101
3486.98 98
3487.11 97
3487.25 97
3487.38 100
3487.52 106
3487.65 114
3487.79 122
3487.92 130
3488.06 136
3488.19 142
3488.33 145
3488.46 148
3488.60 150
3488.74 152
3488.87 155
3489.01 159
3489.14 162
3489.28 165
3489.41 167
3489.55 167
3489.68 164
3489.82 159
3489.95 152
3490.09 144
3490.23 136
3490.36 130
3490.50 127
3490.63 127
3490.77 131
3490.90 137
3491.04 144
3491.17 149
3491.31 152
3491.44 150
3491.58 145
3491.72 137
3491.85 128
3491.99 121
3492.12 115
3492.26 112
3492.39 110
3492.53 108
3492.66 106
3492.80 102
3492.93 98
3493.07 94
3493.21 90
3493.34 88
3493.48 87
3493.61 84
3493.75 80
3493.88 72
3494.02 61
3494.15 48
3494.29 35
3494.43 24
3494.56 17
3494.70 16
3494.83 20
3494.97 29
3495.10 42
3495.24 58
3495.37 75
3495.51 90
3495.65 101
3495.78 108
3495.92 109
3496.05 105
3496.19 96
3496.32 82
3496.46 66
3496.59 50
3496.73 34
3496.87 21
3497.00 13
3497.14 9
3497.27 12
3497.41 21
3497.54 36
3497.68 57
3497.81 81
3497.95 108
3498.09 134
3498.22 159
3498.36 180
3498.49 197
3498.63 207
3498.76 212
3498.90 213
3499.03 210
3499.17 205
3499.31 200
3499.44 197
3499.58 196
3499.71 197
3499.85 199
3499.98 201
3500.12 201
3500.26 200
3500.39 197
3500.53 193
3500.66 190
3500.80 189
3500.93 190
3501.07 193
3501.20 199
3501.34 203
3501.48 206
3501.61 207
3501.75 205
3501.88 201
3502.02 197
3502.15 195
3502.29 196
3502.43 200
3502.56 207
3502.70 216
3502.83 226
3502.97 237
3503.10 245
3503.24 251
3503.38 253
3503.51 250
3503.65 243
3503.78 234
3503.92 224
3504.05 214
3504.19 207
3504.33 203
3504.46 202
3504.60 203
3504.73 205
3504.87 204
3505.00 202
3505.14 196
3505.28 188
3505.41 179
3505.55 171
3505.68 165
3505.82 162
3505.95 163
3506.09 167
3506.23 172
3506.36 176
3506.50 178
3506.63 175
3506.77 168
3506.90 158
3507.04 145
3507.18 133
3507.31 122
3507.45 113
3507.58 106
3507.72 100
3507.86 94
3507.99 87
3508.13 79
3508.26 69
3508.40 57
3508.53 47
3508.67 38
3508.81 32
3508.94 28
3509.08 27
3509.21 28
3509.35 29
3509.48 29
3509.62 29
3509.76 27
3509.89 25
3510.03 26
3510.16 28
3510.30 34
3510.44 40
3510.57 47
3510.71 53
3510.84 56
3510.98 56
3511.11 53
3511.25 48
3511.39 43
3511.52 38
3511.66 35
3511.79 34
3511.93 34
3512.07 36
3512.20 38
3512.34 39
3512.47 39
3512.61 37
3512.75 34
3512.88 31
3513.02 28
3513.15 25
3513.29 22
3513.42 19
3513.56 16
3513.70 12
3513.83 8
3513.97 3
3514.10 0
3514.24 0
3514.38 2
3514.51 7
3514.65 15
3514.78 23
3514.92 31
3515.06 38
3515.19 43
3515.33 47
3515.46 50
3515.60 53
3515.74 55
3515.87 57
3516.01 59
3516.14 60
3516.28 61
3516.41 63
3516.55 65
3516.69 68
3516.82 73
3516.96 78
3517.09 84
3517.23 89
3517.37 91
3517.50 89
3517.64 82
3517.77 69
3517.91 51
3518.05 31
3518.18 10
3518.32 0
3518.45 0
3518.59 0
3518.73 0
3518.86 0
3519.00 0
3519.13 0
3519.27 1
3519.41 7
3519.54 12
3519.68 17
3519.81 22
3519.95 29
3520.09 36
3520.22 44
3520.36 52
3520.49 58
3520.63 64
3520.77 67
3520.90 68
3521.04 68
3521.17 66
3521.31 62
3521.45 58
3521.58 54
3521.72 51
3521.86 49
3521.99 49
3522.13 51
3522.26 53
3522.40 55
3522.54 55
3522.67 52
3522.81 47
3522.94 39
3523.08 31
3523.22 24
3523.35 20
3523.49 21
3523.62 27
3523.76 39
3523.90 54
3524.03 72
3524.17 89
3524.30 103
3524.44 113
3524.58 117
3524.71 118
3524.85 115
3524.99 111
3525.12 107
3525.26 105
3525.39 103
3525.53 102
3525.67 100
3525.80 98
3525.94 93
3526.07 86
3526.21 78
3526.35 69
3526.48 62
3526.62 57
3526.75 55
3526.89 56
3527.03 60
3527.16 64
3527.30 67
3527.44 67
3527.57 65
3527.71 59
3527.84 50
3527.98 40
3528.12 30
3528.25 21
3528.39 13
3528.52 8
3528.66 6
3528.80 5
3528.93 7
3529.07 10
3529.21 13
3529.34 16
3529.48 18
3529.61 20
3529.75 23
3529.89 27
3530.02 33
3530.16 42
3530.30 52
3530.43 63
3530.57 73
3530.70 82
3530.84 88
3530.98 92
3531.11 94
3531.25 95
3531.39 97
3531.52 100
3531.66 104
3531.79 109
3531.93 112
3532.07 112
3532.20 108
3532.34 99
3532.48 85
3532.61 66
3532.75 46
3532.88 27
3533.02 12
3533.16 4
3533.29 3
3533.43 10
3533.57 22
3533.70 37
3533.84 52
3533.97 64
3534.11 72
3534.25 74
3534.38 72
3534.52 67
3534.66 61
3534.79 54
3534.93 47
3535.06 40
3535.20 31
3535.34 21
3535.47 10
3535.61 0
3535.75 0
3535.88 0
3536.02 0
3536.16 0
3536.29 0
3536.43 0
3536.56 0
3536.70 2
3536.84 9
3536.97 15
3537.11 23
3537.25 31
3537.38 41
3537.52 51
3537.66 61
3537.79 69
3537.93 75
3538.06 78
3538.20 79
3538.34 77
3538.47 75
3538.61 72
3538.75 70
3538.88 69
3539.02 68
3539.16 68
3539.29 67
3539.43 66
3539.56 65
3539.70 64
3539.84 64
3539.97 66
3540.11 71
3540.25 78
3540.38 89
3540.52 101
3540.66 112
3540.79 122
3540.93 131
3541.07 137
3541.20 142
3541.34 147
3541.47 154
3541.61 162
3541.75 172
3541.88 183
3542.02 194
3542.16 203
3542.29 211
3542.43 217
3542.57 221
3542.70 223
3542.84 225
3542.98 225
3543.11 225
3543.25 224
3543.38 223
3543.52 222
3543.66 223
3543.79 225
3543.93 229
3544.07 233
3544.20 238
3544.34 244
3544.48 250
3544.61 258
3544.75 267
3544.89 277
3545.02 287
3545.16 298
3545.30 308
3545.43 318
3545.57 328
3545.71 338
3545.84 350
3545.98 363
3546.11 378
3546.25 392
3546.39 406
3546.52 418
3546.66 428
3546.80 437
3546.93 445
3547.07 454
3547.21 463
3547.34 472
3547.48 480
3547.62 485
3547.75 485
3547.89 480
3548.03 469
3548.16 452
3548.30 431
3548.44 409
3548.57 388
3548.71 369
3548.85 354
3548.98 343
3549.12 335
3549.26 329
3549.39 323
3549.53 318
3549.67 311
3549.80 304
3549.94 295
3550.07 285
3550.21 273
3550.35 259
3550.48 242
3550.62 224
3550.76 206
3550.89 190
3551.03 179
3551.17 173
3551.30 173
3551.44 177
3551.58 184
3551.71 191
3551.85 198
3551.99 202
3552.12 203
3552.26 201
3552.40 196
3552.53 189
3552.67 180
3552.81 169
3552.94 158
3553.08 148
3553.22 142
3553.35 140
3553.49 144
3553.63 152
3553.76 164
3553.90 177
3554.04 189
3554.17 200
3554.31 209
3554.45 215
3554.58 219
3554.72 220
3554.86 220
3554.99 218
3555.13 214
3555.27 209
3555.40 203
3555.54 198
3555.68 194
3555.81 194
3555.95 196
3556.09 202
3556.22 211
3556.36 220
3556.50 229
3556.63 236
3556.77 239
3556.91 238
3557.05 235
3557.18 229
3557.32 223
3557.46 218
3557.59 213
3557.73 207
3557.87 202
3558.00 195
3558.14 188
3558.28 182
3558.41 177
3558.55 174
3558.69 175
3558.82 178
3558.96 182
3559.10 186
3559.23 186
3559.37 183
3559.51 176
3559.64 166
3559.78 154
3559.92 142
3560.05 131
3560.19 124
3560.33 119
3560.46 119
3560.60 121
3560.74 124
3560.87 127
3561.01 128
3561.15 128
3561.29 125
3561.42 120
3561.56 114
3561.70 107
3561.83 100
3561.97 94
3562.11 89
3562.24 84
3562.38 79
3562.52 74
3562.65 67
3562.79 59
3562.93 50
3563.06 40
3563.20 32
3563.34 25
3563.47 21
3563.61 22
3563.75 28
3563.89 36
3564.02 46
3564.16 57
3564.30 67
3564.43 75
3564.57 82
3564.71 87
3564.84 92
3564.98 96
3565.12 102
3565.25 108
3565.39 116
3565.53 124
3565.66 131
3565.80 138
3565.94 144
3566.08 148
3566.21 149
3566.35 149
3566.49 146
3566.62 142
3566.76 138
3566.90 133
3567.03 129
3567.17 125
3567.31 121
3567.44 117
3567.58 113
3567.72 109
3567.86 105
3567.99 102
3568.13 99
3568.27 98
3568.40 98
3568.54 98
3568.68 98
3568.81 97
3568.95 96
3569.09 94
3569.22 93
3569.36 93
3569.50 94
3569.64 97
3569.77 100
3569.91 102
3570.05 104
3570.18 106
3570.32 108
3570.46 110
3570.59 112
3570.73 114
3570.87 116
3571.01 117
3571.14 116
3571.28 114
3571.42 114
3571.55 115
3571.69 121
3571.83 131
3571.96 144
3572.10 160
3572.24 174
3572.38 186
3572.51 193
3572.65 195
3572.79 193
3572.92 189
3573.06 185
3573.20 183
3573.34 184
3573.47 187
3573.61 193
3573.75 201
3573.88 208
3574.02 213
3574.16 218
3574.29 221
3574.43 222
3574.57 222
3574.71 221
3574.84 217
3574.98 212
3575.12 204
3575.25 194
3575.39 183
3575.53 171
3575.67 159
3575.80 148
3575.94 141
3576.08 136
3576.21 134
3576.35 135
3576.49 136
3576.63 138
3576.76 138
3576.90 135
3577.04 131
3577.17 126
3577.31 122
3577.45 118
3577.58 117
3577.72 118
3577.86 121
3578.00 124
3578.13 127
3578.27 130
3578.41 132
3578.54 135
3578.68 138
3578.82 143
3578.96 148
3579.09 154
3579.23 159
3579.37 163
3579.50 164
3579.64 164
3579.78 162
3579.92 161
3580.05 160
3580.19 162
3580.33 166
3580.47 172
3580.60 178
3580.74 183
3580.88 186
3581.01 186
3581.15 184
3581.29 180
3581.43 175
3581.56 169
3581.70 165
3581.84 162
3581.97 161
3582.11 162
3582.25 163
3582.39 163
3582.52 162
3582.66 159
3582.80 154
3582.93 149
3583.07 144
3583.21 140
3583.35 140
3583.48 144
3583.62 150
3583.76 158
3583.90 166
3584.03 172
3584.17 174
3584.31 171
3584.44 163
3584.58 152
3584.72 138
3584.86 124
3584.99 112
3585.13 101
3585.27 92
3585.41 84
3585.54 76
3585.68 68
3585.82 61
3585.95 55
3586.09 51
3586.23 51
3586.37 55
3586.50 61
3586.64 69
3586.78 77
3586.92 82
3587.05 84
3587.19 82
3587.33 76
3587.47 67
3587.60 57
3587.74 47
3587.88 36
3588.01 26
3588.15 17
3588.29 10
3588.43 5
3588.56 2
3588.70 2
3588.84 4
3588.98 9
3589.11 15
3589.25 21
3589.39 26
3589.53 30
3589.66 32
3589.80 33
3589.94 32
3590.07 29
3590.21 24
3590.35 16
3590.49 7
3590.62 0
3590.76 0
3590.90 0
3591.04 0
3591.17 0
3591.31 0
3591.45 0
3591.59 7
3591.72 12
3591.86 12
3592.00 11
3592.14 8
3592.27 5
3592.41 5
3592.55 7
3592.69 13
3592.82 20
3592.96 28
3593.10 36
3593.23 44
3593.37 51
3593.51 58
3593.65 65
3593.78 71
3593.92 74
3594.06 74
3594.20 71
3594.33 64
3594.47 55
3594.61 46
3594.75 40
3594.88 39
3595.02 44
3595.16 54
3595.30 66
3595.43 77
3595.57 85
3595.71 87
3595.85 83
3595.98 75
3596.12 65
3596.26 56
3596.40 52
3596.53 52
3596.67 57
3596.81 64
3596.95 73
3597.08 79
3597.22 83
3597.36 84
3597.50 83
3597.63 83
3597.77 83
3597.91 87
3598.05 95
3598.18 106
3598.32 119
3598.46 132
3598.60 144
3598.73 153
3598.87 158
3599.01 158
3599.15 152
3599.28 142
3599.42 128
3599.56 114
3599.70 100
3599.83 89
3599.97 80
3600.11 76
3600.25 74
3600.38 77
3600.52 82
3600.66 90
3600.80 101
3600.94 113
3601.07 127
3601.21 140
3601.35 151
3601.49 160
3601.62 167
3601.76 172
3601.90 175
3602.04 177
3602.17 179
3602.31 179
3602.45 179
3602.59 177
3602.72 174
3602.86 171
3603.00 166
3603.14 162
3603.27 157
3603.41 152
3603.55 146
3603.69 141
3603.82 136
3603.96 132
3604.10 130
3604.24 129
3604.38 130
3604.51 131
3604.65 133
3604.79 134
3604.93 133
3605.06 131
3605.20 128
3605.34 125
3605.48 121
3605.61 118
3605.75 116
3605.89 113
3606.03 111
3606.16 109
3606.30 106
3606.44 102
3606.58 98
3606.72 94
3606.85 90
3606.99 87
3607.13 86
3607.27 87
3607.40 90
3607.54 96
3607.68 104
3607.82 115
3607.95 126
3608.09 137
3608.23 147
3608.37 155
3608.51 160
3608.64 163
3608.78 164
3608.92 165
3609.06 167
3609.19 170
3609.33 175
3609.47 180
3609.61 184
3609.75 186
3609.88 185
3610.02 178
3610.16 167
3610.30 151
3610.43 134
3610.57 116
3610.71 101
3610.85 91
3610.99 87
3611.12 88
3611.26 92
3611.40 99
3611.54 105
3611.67 108
3611.81 107
3611.95 102
3612.09 94
3612.23 82
3612.36 69
3612.50 55
3612.64 42
3612.78 29
3612.91 17
3613.05 6
3613.19 0
3613.33 0
3613.47 0
3613.60 0
3613.74 0
3613.88 0
3614.02 0
3614.15 0
3614.29 0
3614.43 14
3614.57 29
3614.71 43
3614.84 55
3614.98 64
3615.12 71
3615.26 77
3615.40 82
3615.53 88
3615.67 94
3615.81 100
3615.95 106
3616.08 110
3616.22 111
3616.36 110
3616.50 105
3616.64 99
3616.77 91
3616.91 84
3617.05 76
3617.19 70
3617.33 63
3617.46 58
3617.60 53
3617.74 49
3617.88 46
3618.01 45
3618.15 46
3618.29 49
3618.43 53
3618.57 59
3618.70 65
3618.84 70
3618.98 76
3619.12 80
3619.26 82
3619.39 84
3619.53 84
3619.67 84
3619.81 82
3619.95 80
3620.08 77
3620.22 73
3620.36 67
3620.50 61
3620.64 53
3620.77 45
3620.91 38
3621.05 31
3621.19 26
3621.33 20
3621.46 14
3621.60 8
3621.74 1
3621.88 0
3622.02 0
3622.15 0
3622.29 0
3622.43 0
3622.57 0
3622.71 0
3622.84 2
3622.98 13
3623.12 25
3623.26 36
3623.40 45
3623.53 52
3623.67 57
3623.81 61
3623.95 64
3624.09 67
3624.22 70
3624.36 74
3624.50 77
3624.64 79
3624.78 79
3624.91 76
3625.05 71
3625.19 65
3625.33 60
3625.47 56
3625.60 55
3625.74 56
3625.88 60
3626.02 65
3626.16 70
3626.29 73
3626.43 76
3626.57 78
3626.71 81
3626.85 84
3626.98 90
3627.12 98
3627.26 108
3627.40 117
3627.54 125
3627.67 132
3627.81 136
3627.95 138
3628.09 140
3628.23 142
3628.37 145
3628.50 151
3628.64 158
3628.78 166
3628.92 174
3629.06 181
3629.19 185
3629.33 184
3629.47 180
3629.61 172
3629.75 162
3629.88 150
3630.02 138
3630.16 128
3630.30 120
3630.44 114
3630.58 110
3630.71 107
3630.85 105
3630.99 105
3631.13 106
3631.27 108
3631.40 112
3631.54 116
3631.68 119
3631.82 121
3631.96 122
3632.09 120
3632.23 118
3632.37 115
3632.51 110
3632.65 105
3632.79 99
3632.92 93
3633.06 87
3633.20 80
3633.34 75
3633.48 69
3633.61 65
3633.75 61
3633.89 57
3634.03 53
3634.17 47
3634.31 41
3634.44 33
3634.58 23
3634.72 13
3634.86 2
3635.00 0
3635.14 0
3635.27 0
3635.41 0
3635.55 0
3635.69 0
3635.83 0
3635.96 0
3636.10 11
3636.24 26
3636.38 41
3636.52 56
3636.66 70
3636.79 84
3636.93 95
3637.07 105
3637.21 111
3637.35 113
3637.49 113
3637.62 109
3637.76 103
3637.90 96
3638.04 89
3638.18 83
3638.32 78
3638.45 75
3638.59 74
3638.73 77
3638.87 82
3639.01 89
3639.15 97
3639.28 105
3639.42 111
3639.56 116
3639.70 120
3639.84 123
3639.98 127
3640.11 132
3640.25 139
3640.39 146
3640.53 155
3640.67 165
3640.81 175
3640.94 186
3641.08 197
3641.22 207
3641.36 216
3641.50 221
3641.64 224
3641.77 222
3641.91 217
3642.05 209
3642.19 199
3642.33 188
3642.47 179
3642.60 170
3642.74 164
3642.88 159
3643.02 157
3643.16 157
3643.30 158
3643.43 161
3643.57 164
3643.71 168
3643.85 171
3643.99 172
3644.13 171
3644.26 169
3644.40 166
3644.54 163
3644.68 161
3644.82 161
3644.96 163
3645.09 165
3645.23 167
3645.37 167
3645.51 164
3645.65 157
3645.79 147
3645.93 134
3646.06 121
3646.20 110
3646.34 101
3646.48 98
3646.62 100
3646.76 106
3646.89 115
3647.03 127
3647.17 139
3647.31 151
3647.45 162
3647.59 172
3647.73 181
3647.86 190
3648.00 198
3648.14 205
3648.28 210
3648.42 212
3648.56 212
3648.69 209
3648.83 204
3648.97 198
3649.11 190
3649.25 181
3649.39 171
3649.53 161
3649.66 150
3649.80 140
3649.94 131
3650.08 124
3650.22 120
3650.36 121
3650.50 124
3650.63 130
3650.77 138
3650.91 146
3651.05 153
3651.19 159
3651.33 164
3651.46 168
3651.60 172
3651.74 177
3651.88 181
3652.02 187
3652.16 192
3652.30 198
3652.43 204
3652.57 209
3652.71 213
3652.85 215
3652.99 215
3653.13 212
3653.27 204
3653.40 193
3653.54 177
3653.68 160
3653.82 143
3653.96 128
3654.10 117
3654.24 111
3654.37 111
3654.51 115
3654.65 120
3654.79 125
3654.93 128
3655.07 129
3655.21 128
3655.35 125
3655.48 123
3655.62 120
3655.76 119
3655.90 118
3656.04 118
3656.18 117
3656.32 118
3656.45 118
3656.59 120
3656.73 122
3656.87 125
3657.01 129
3657.15 132
3657.29 134
3657.42 134
3657.56 134
3657.70 133
3657.84 130
3657.98 128
3658.12 125
3658.26 122
3658.40 119
3658.53 115
3658.67 111
3658.81 107
3658.95 104
3659.09 101
3659.23 100
3659.37 102
3659.50 106
3659.64 112
3659.78 120
3659.92 130
3660.06 140
3660.20 150
3660.34 158
3660.48 164
3660.61 166
3660.75 164
3660.89 159
3661.03 150
3661.17 139
3661.31 128
3661.45 119
3661.59 113
3661.72 112
3661.86 115
3662.00 120
3662.14 128
3662.28 135
3662.42 140
3662.56 143
3662.70 143
3662.83 141
3662.97 137
3663.11 133
3663.25 129
3663.39 127
3663.53 128
3663.67 131
3663.81 137
3663.94 144
3664.08 151
3664.22 155
3664.36 157
3664.50 153
3664.64 145
3664.78 133
3664.92 119
3665.05 104
3665.19 90
3665.33 80
3665.47 72
3665.61 68
3665.75 67
3665.89 69
3666.03 71
3666.17 74
3666.30 77
3666.44 82
3666.58 87
3666.72 95
3666.86 104
3667.00 113
3667.14 123
3667.28 131
3667.41 136
3667.55 139
3667.69 140
3667.83 140
3667.97 140
3668.11 141
3668.25 144
3668.39 147
3668.53 150
3668.66 151
3668.80 150
3668.94 145
3669.08 138
3669.22 129
3669.36 117
3669.50 105
3669.64 91
3669.78 78
3669.91 65
3670.05 54
3670.19 45
3670.33 40
3670.47 39
3670.61 42
3670.75 47
3670.89 53
3671.03 58
3671.16 63
3671.30 66
3671.44 68
3671.58 68
3671.72 69
3671.86 69
3672.00 70
3672.14 71
3672.28 73
3672.41 76
3672.55 80
3672.69 85
3672.83 90
3672.97 95
3673.11 99
3673.25 101
3673.39 100
3673.53 96
3673.67 90
3673.80 82
3673.94 74
3674.08 67
3674.22 62
3674.36 61
3674.50 62
3674.64 65
3674.78 71
3674.92 77
3675.06 84
3675.19 89
3675.33 92
3675.47 92
3675.61 90
3675.75 85
3675.89 80
3676.03 75
3676.17 71
3676.31 69
3676.45 69
3676.58 71
3676.72 73
3676.86 74
3677.00 73
3677.14 71
3677.28 68
3677.42 63
3677.56 58
3677.70 54
3677.84 51
3677.97 49
3678.11 47
3678.25 47
3678.39 46
3678.53 46
3678.67 47
3678.81 49
3678.95 53
3679.09 58
3679.23 66
3679.36 76
3679.50 86
3679.64 96
3679.78 104
3679.92 111
3680.06 115
3680.20 118
3680.34 119
3680.48 120
3680.62 120
3680.76 121
3680.89 122
3681.03 124
3681.17 128
3681.31 134
3681.45 142
3681.59 152
3681.73 164
3681.87 175
3682.01 186
3682.15 196
3682.29 203
3682.43 208
3682.56 211
3682.70 210
3682.84 208
3682.98 203
3683.12 196
3683.26 188
3683.40 181
3683.54 174
3683.68 170
3683.82 167
3683.96 166
3684.09 165
3684.23 163
3684.37 160
3684.51 155
3684.65 149
3684.79 142
3684.93 136
3685.07 130
3685.21 126
3685.35 123
3685.49 121
3685.63 119
3685.76 117
3685.90 116
3686.04 116
3686.18 116
3686.32 116
3686.46 116
3686.60 116
3686.74 114
3686.88 111
3687.02 106
3687.16 100
3687.30 93
3687.44 86
3687.57 78
3687.71 70
3687.85 63
3687.99 57
3688.13 52
3688.27 48
3688.41 44
3688.55 40
3688.69 35
3688.83 30
3688.97 25
3689.11 19
3689.25 15
3689.38 13
3689.52 12
3689.66 13
3689.80 15
3689.94 18
3690.08 21
3690.22 24
3690.36 25
3690.50 26
3690.64 26
3690.78 24
3690.92 20
3691.06 15
3691.20 10
3691.33 5
3691.47 1
3691.61 0
3691.75 0
3691.89 0
3692.03 1
3692.17 3
3692.31 6
3692.45 8
3692.59 10
3692.73 13
3692.87 16
3693.01 21
3693.15 28
3693.29 36
3693.42 46
3693.56 56
3693.70 65
3693.84 71
3693.98 73
3694.12 70
3694.26 63
3694.40 53
3694.54 43
3694.68 33
3694.82 27
3694.96 23
3695.10 23
3695.24 25
3695.38 26
3695.51 25
3695.65 22
3695.79 16
3695.93 8
3696.07 0
3696.21 0
3696.35 0
3696.49 0
3696.63 0
3696.77 0
3696.91 0
3697.05 0
3697.19 0
3697.33 7
3697.47 16
3697.61 25
3697.75 34
3697.88 43
3698.02 50
3698.16 56
3698.30 57
3698.44 56
3698.58 50
3698.72 43
3698.86 33
3699.00 24
3699.14 15
3699.28 10
3699.42 7
3699.56 9
3699.70 14
3699.84 23
3699.98 35
3700.12 49
3700.26 64
3700.39 79
3700.53 93
3700.67 104
3700.81 112
3700.95 116
3701.09 117
3701.23 115
3701.37 111
3701.51 107
3701.65 103
3701.79 100
3701.93 98
3702.07 96
3702.21 94
3702.35 89
3702.49 82
3702.63 73
3702.77 62
3702.91 51
3703.05 41
3703.18 32
3703.32 27
3703.46 24
3703.60 23
3703.74 22
3703.88 22
3704.02 22
3704.16 22
3704.30 25
3704.44 29
3704.58 37
3704.72 48
3704.86 63
3705.00 80
3705.14 97
3705.28 114
3705.42 129
3705.56 141
3705.70 149
3705.84 153
3705.98 154
3706.12 152
3706.25 149
3706.39 144
3706.53 140
3706.67 136
3706.81 133
3706.95 130
3707.09 127
3707.23 125
3707.37 123
3707.51 121
3707.65 120
3707.79 117
3707.93 114
3708.07 108
3708.21 101
3708.35 92
3708.49 81
3708.63 70
3708.77 60
3708.91 51
3709.05 44
3709.19 39
3709.33 36
3709.47 34
3709.61 34
3709.74 33
3709.88 32
3710.02 31
3710.16 29
3710.30 27
3710.44 25
3710.58 25
3710.72 26
3710.86 30
3711.00 38
3711.14 48
3711.28 62
3711.42 76
3711.56 89
3711.70 100
3711.84 107
3711.98 111
3712.12 111
3712.26 108
3712.40 105
3712.54 102
3712.68 101
3712.82 102
3712.96 106
3713.10 112
3713.24 119
3713.38 126
3713.52 131
3713.66 134
3713.80 136
3713.94 135
3714.08 134
3714.21 132
3714.35 130
3714.49 129
3714.63 129
3714.77 128
3714.91 126
3715.05 123
3715.19 118
3715.33 112
3715.47 106
3715.61 100
3715.75 95
3715.89 91
3716.03 89
3716.17 89
3716.31 90
3716.45 92
3716.59 94
3716.73 98
3716.87 102
3717.01 106
3717.15 110
3717.29 113
3717.43 115
3717.57 114
3717.71 112
3717.85 108
3717.99 105
3718.13 103
3718.27 103
3718.41 106
3718.55 112
3718.69 120
3718.83 129
3718.97 138
3719.11 146
3719.25 152
3719.39 156
3719.53 158
3719.67 157
3719.81 154
3719.95 149
3720.09 142
3720.23 133
3720.37 121
3720.51 109
3720.65 96
3720.79 85
3720.92 75
3721.06 68
3721.20 65
3721.34 64
3721.48 64
3721.62 65
3721.76 65
3721.90 64
3722.04 61
3722.18 57
3722.32 54
3722.46 53
3722.60 53
3722.74 55
3722.88 60
3723.02 66
3723.16 71
3723.30 76
3723.44 78
3723.58 78
3723.72 76
3723.86 72
3724.00 68
3724.14 65
3724.28 64
3724.42 65
3724.56 69
3724.70 75
3724.84 83
3724.98 91
3725.12 99
3725.26 104
3725.40 107
3725.54 105
3725.68 100
3725.82 91
3725.96 79
3726.10 65
3726.24 50
3726.38 35
3726.52 21
3726.66 8
3726.80 0
3726.94 0
3727.08 0
3727.22 0
3727.36 0
3727.50 0
3727.64 0
3727.78 0
3727.92 5
3728.06 30
3728.20 55
3728.34 78
3728.48 98
3728.62 112
3728.76 121
3728.90 125
3729.04 126
3729.18 126
3729.32 126
3729.46 126
3729.60 125
3729.74 124
3729.88 120
3730.02 115
3730.16 108
3730.30 100
3730.44 92
3730.58 85
3730.72 78
3730.86 72
3731.00 67
3731.14 63
3731.28 58
3731.42 54
3731.56 51
3731.70 50
3731.84 51
3731.98 54
3732.12 60
3732.26 69
3732.40 78
3732.54 87
3732.68 96
3732.82 103
3732.96 108
3733.10 110
3733.24 110
3733.38 107
3733.52 103
3733.66 97
3733.80 90
3733.94 83
3734.08 76
3734.22 69
3734.36 65
3734.50 62
3734.64 60
3734.78 59
3734.92 57
3735.06 54
3735.20 50
3735.34 45
3735.48 38
3735.62 32
3735.76 25
3735.90 19
3736.04 13
3736.18 7
3736.33 1
3736.47 0
3736.61 0
3736.75 0
3736.89 0
3737.03 0
3737.17 0
3737.31 0
3737.45 0
3737.59 12
3737.73 24
3737.87 36
3738.01 48
3738.15 57
3738.29 65
3738.43 71
3738.57 75
3738.71 78
3738.85 81
3738.99 85
3739.13 89
3739.27 94
3739.41 99
3739.55 106
3739.69 113
3739.83 120
3739.97 126
3740.11 132
3740.25 137
3740.39 141
3740.53 143
3740.67 144
3740.81 143
3740.95 140
3741.09 138
3741.23 136
3741.37 135
3741.51 137
3741.65 139
3741.79 142
3741.93 143
3742.07 142
3742.21 138
3742.35 132
3742.49 125
3742.63 119
3742.77 116
3742.91 115
3743.06 116
3743.20 118
3743.34 118
3743.48 117
3743.62 114
3743.76 110
3743.90 106
3744.04 103
3744.18 102
3744.32 104
3744.46 108
3744.60 113
3744.74 119
3744.88 123
3745.02 124
3745.16 124
3745.30 122
3745.44 118
3745.58 114
3745.72 110
3745.86 107
3746.00 105
3746.14 102
3746.28 99
3746.42 94
3746.56 88
3746.70 81
3746.84 74
3746.98 68
3747.12 64
3747.26 62
3747.40 62
3747.55 64
3747.69 66
3747.83 69
3747.97 72
3748.11 76
3748.25 80
3748.39 86
3748.53 93
3748.67 101
3748.81 111
3748.95 121
3749.09 130
3749.23 139
3749.37 146
3749.51 152
3749.65 156
3749.79 158
3749.93 160
3750.07 160
3750.21 161
3750.35 163
3750.49 165
3750.63 170
3750.77 175
3750.91 182
3751.05 189
3751.20 195
3751.34 199
3751.48 202
3751.62 203
3751.76 204
3751.90 207
3752.04 211
3752.18 218
3752.32 227
3752.46 237
3752.60 245
3752.74 251
3752.88 252
3753.02 250
3753.16 246
3753.30 240
3753.44 234
3753.58 231
3753.72 230
3753.86 231
3754.00 236
3754.14 242
3754.29 251
3754.43 260
3754.57 271
3754.71 282
3754.85 292
3754.99 301
3755.13 308
3755.27 314
3755.41 318
3755.55 321
3755.69 321
3755.83 321
3755.97 319
3756.11 315
3756.25 309
3756.39 302
3756.53 295
3756.67 288
3756.81 282
3756.95 277
3757.10 274
3757.24 272
3757.38 270
3757.52 267
3757.66 262
3757.80 255
3757.94 246
3758.08 236
3758.22 226
3758.36 216
3758.50 208
3758.64 201
3758.78 198
3758.92 196
3759.06 197
3759.20 200
3759.34 204
3759.48 209
3759.63 214
3759.77 219
3759.91 223
3760.05 226
3760.19 226
3760.33 225
3760.47 221
3760.61 216
3760.75 209
3760.89 202
3761.03 195
3761.17 188
3761.31 181
3761.45 174
3761.59 168
3761.73 160
3761.88 152
3762.02 144
3762.16 137
3762.30 131
3762.44 126
3762.58 123
3762.72 122
3762.86 122
3763.00 122
3763.14 123
3763.28 122
3763.42 122
3763.56 122
3763.70 122
3763.84 123
3763.98 124
3764.13 124
3764.27 122
3764.41 119
3764.55 114
3764.69 109
3764.83 104
3764.97 101
3765.11 100
3765.25 102
3765.39 105
3765.53 109
3765.67 111
3765.81 112
3765.95 112
3766.10 111
3766.24 112
3766.38 113
3766.52 117
3766.66 122
3766.80 127
3766.94 132
3767.08 136
3767.22 139
3767.36 141
3767.50 142
3767.64 143
3767.78 145
3767.92 147
3768.07 149
3768.21 152
3768.35 153
3768.49 154
3768.63 155
3768.77 156
3768.91 157
3769.05 158
3769.19 161
3769.33 165
3769.47 168
3769.61 172
3769.75 175
3769.90 175
3770.04 173
3770.18 168
3770.32 161
3770.46 152
3770.60 142
3770.74 132
3770.88 122
3771.02 114
3771.16 107
3771.30 101
3771.44 96
3771.58 92
3771.73 89
3771.87 88
3772.01 88
3772.15 91
3772.29 96
3772.43 102
3772.57 109
3772.71 114
3772.85 117
3772.99 118
3773.13 116
3773.27 113
3773.42 109
3773.56 104
3773.70 99
3773.84 95
3773.98 93
3774.12 91
3774.26 92
3774.40 95
3774.54 98
3774.68 102
3774.82 104
3774.96 103
3775.11 98
3775.25 89
3775.39 78
3775.53 66
3775.67 55
3775.81 48
3775.95 44
3776.09 44
3776.23 47
3776.37 51
3776.51 53
3776.66 54
3776.80 50
3776.94 43
3777.08 34
3777.22 22
3777.36 10
3777.50 1
3777.64 0
3777.78 0
3777.92 2
3778.06 12
3778.21 25
3778.35 37
3778.49 48
3778.63 55
3778.77 60
3778.91 62
3779.05 63
3779.19 64
3779.33 66
3779.47 69
3779.61 71
3779.76 73
3779.90 72
3780.04 70
3780.18 66
3780.32 62
3780.46 60
3780.60 59
3780.74 61
3780.88 64
3781.02 67
3781.17 69
3781.31 68
3781.45 64
3781.59 59
3781.73 54
3781.87 51
3782.01 51
3782.15 54
3782.29 57
3782.43 59
3782.58 57
3782.72 51
3782.86 41
3783.00 28
3783.14 14
3783.28 1
3783.42 0
3783.56 0
3783.70 0
3783.84 0
3783.99 7
3784.13 19
3784.27 31
3784.41 43
3784.55 52
3784.69 59
3784.83 62
3784.97 60
3785.11 55
3785.26 46
3785.40 34
3785.54 21
3785.68 7
3785.82 0
3785.96 0
3786.10 0
3786.24 0
3786.38 0
3786.52 0
3786.67 0
3786.81 0
3786.95 5
3787.09 20
3787.23 34
3787.37 46
3787.51 55
3787.65 60
3787.79 62
3787.94 62
3788.08 62
3788.22 62
3788.36 65
3788.50 70
3788.64 76
3788.78 83
3788.92 89
3789.06 93
3789.21 93
3789.35 89
3789.49 84
3789.63 78
3789.77 73
3789.91 71
3790.05 70
3790.19 70
3790.34 71
3790.48 70
3790.62 67
3790.76 63
3790.90 56
3791.04 49
3791.18 42
3791.32 36
3791.46 31
3791.61 27
3791.75 23
3791.89 20
3792.03 17
3792.17 13
3792.31 8
3792.45 2
3792.59 0
3792.74 0
3792.88 0
3793.02 0
3793.16 0
3793.30 0
3793.44 0
3793.58 1
3793.72 11
3793.86 20
3794.01 28
3794.15 34
3794.29 38
3794.43 42
3794.57 45
3794.71 47
3794.85 49
3794.99 50
3795.14 49
3795.28 47
3795.42 45
3795.56 44
3795.70 44
3795.84 46
3795.98 50
3796.12 55
3796.27 59
3796.41 62
3796.55 62
3796.69 60
3796.83 56
3796.97 51
3797.11 47
3797.25 44
3797.40 44
3797.54 45
3797.68 48
3797.82 52
3797.96 56
3798.10 60
3798.24 63
3798.39 66
3798.53 69
3798.67 72
3798.81 74
3798.95 76
3799.09 78
3799.23 80
3799.37 82
3799.52 84
3799.66 86
3799.80 87
3799.94 88
3800.08 90
3800.22 92
3800.36 94
3800.51 96
3800.65 100
3800.79 104
3800.93 108
3801.07 111
3801.21 112
3801.35 110
3801.49 107
3801.64 103
3801.78 97
3801.92 92
3802.06 89
3802.20 88
3802.34 89
3802.48 92
3802.63 96
3802.77 101
3802.91 107
3803.05 113
3803.19 119
3803.33 123
3803.47 126
3803.62 126
3803.76 124
3803.90 118
3804.04 111
3804.18 102
3804.32 93
3804.46 86
3804.61 80
3804.75 76
3804.89 74
3805.03 73
3805.17 74
3805.31 74
3805.45 75
3805.60 76
3805.74 76
3805.88 77
3806.02 78
3806.16 79
3806.30 79
3806.44 78
3806.59 76
3806.73 73
3806.87 68
3807.01 64
3807.15 60
3807.29 56
3807.43 54
3807.58 53
3807.72 52
3807.86 51
3808.00 50
3808.14 47
3808.28 44
3808.42 41
3808.57 39
3808.71 39
3808.85 40
3808.99 43
3809.13 47
3809.27 52
3809.42 56
3809.56 59
3809.70 61
3809.84 62
3809.98 60
3810.12 58
3810.26 55
3810.41 51
3810.55 47
3810.69 45
3810.83 45
3810.97 48
3811.11 54
3811.26 65
3811.40 78
3811.54 93
3811.68 107
3811.82 119
3811.96 128
3812.10 133
3812.25 135
3812.39 134
3812.53 130
3812.67 124
3812.81 114
3812.95 102
3813.10 87
3813.24 71
3813.38 56
3813.52 43
3813.66 33
3813.80 27
3813.94 23
3814.09 21
3814.23 20
3814.37 18
3814.51 14
3814.65 10
3814.79 5
3814.94 0
3815.08 0
3815.22 0
3815.36 0
3815.50 0
3815.64 0
3815.79 0
3815.93 0
3816.07 1
3816.21 2
3816.35 3
3816.49 5
3816.64 7
3816.78 10
3816.92 13
3817.06 17
3817.20 20
3817.34 24
3817.49 28
3817.63 32
3817.77 35
3817.91 37
3818.05 38
3818.19 36
3818.34 32
3818.48 27
3818.62 22
3818.76 18
3818.90 18
3819.04 21
3819.19 27
3819.33 37
3819.47 47
3819.61 57
3819.75 65
3819.89 70
3820.04 72
3820.18 71
3820.32 68
3820.46 62
3820.60 54
3820.74 45
3820.89 36
3821.03 28
3821.17 22
3821.31 19
3821.45 20
3821.59 23
3821.74 28
3821.88 32
3822.02 35
3822.16 34
3822.30 30
3822.45 22
3822.59 12
3822.73 2
3822.87 0
3823.01 0
3823.15 0
3823.30 0
3823.44 0
3823.58 0
3823.72 7
3823.86 14
3824.00 21
3824.15 28
3824.29 35
3824.43 43
3824.57 52
3824.71 61
3824.86 69
3825.00 75
3825.14 78
3825.28 79
3825.42 77
3825.56 73
3825.71 68
3825.85 63
3825.99 60
3826.13 59
3826.27 61
3826.42 67
3826.56 76
3826.70 90
3826.84 106
3826.98 123
3827.12 141
3827.27 157
3827.41 172
3827.55 184
3827.69 193
3827.83 197
3827.98 197
3828.12 192
3828.26 184
3828.40 172
3828.54 159
3828.69 145
3828.83 132
3828.97 122
3829.11 114
3829.25 109
3829.39 106
3829.54 105
3829.68 107
3829.82 110
3829.96 114
3830.10 120
3830.25 126
3830.39 133
3830.53 139
3830.67 145
3830.81 149
3830.96 151
3831.10 151
3831.24 147
3831.38 139
3831.52 128
3831.67 115
3831.81 101
3831.95 87
3832.09 74
3832.23 63
3832.37 57
3832.52 55
3832.66 56
3832.80 60
3832.94 66
3833.08 73
3833.23 79
3833.37 84
3833.51 88
3833.65 88
3833.79 87
3833.94 85
3834.08 81
3834.22 77
3834.36 74
3834.50 71
3834.65 68
3834.79 65
3834.93 63
3835.07 61
3835.21 58
3835.36 56
3835.50 54
3835.64 51
3835.78 48
3835.92 45
3836.07 43
3836.21 41
3836.35 40
3836.49 42
3836.63 45
3836.78 51
3836.92 58
3837.06 66
3837.20 76
3837.34 87
3837.49 98
3837.63 109
3837.77 118
3837.91 124
3838.05 126
3838.20 124
3838.34 119
3838.48 112
3838.62 105
3838.76 100
3838.91 97
3839.05 97
3839.19 99
3839.33 101
3839.47 103
3839.62 102
3839.76 97
3839.90 89
3840.04 79
3840.19 68
3840.33 57
3840.47 49
3840.61 43
3840.75 41
3840.90 43
3841.04 47
3841.18 53
3841.32 59
3841.46 66
3841.61 72
3841.75 77
3841.89 81
3842.03 84
3842.17 86
3842.32 86
3842.46 86
3842.60 84
3842.74 81
3842.89 79
3843.03 77
3843.17 76
3843.31 76
3843.45 77
3843.60 78
3843.74 77
3843.88 75
3844.02 72
3844.16 68
3844.31 64
3844.45 61
3844.59 59
3844.73 58
3844.88 57
3845.02 56
3845.16 54
3845.30 50
3845.44 47
3845.59 43
3845.73 39
3845.87 37
3846.01 36
3846.16 35
3846.30 34
3846.44 34
3846.58 34
3846.72 34
3846.87 34
3847.01 35
3847.15 35
3847.29 35
3847.44 35
3847.58 36
3847.72 38
3847.86 40
3848.00 45
3848.15 51
3848.29 58
3848.43 65
3848.57 70
3848.72 73
3848.86 74
3849.00 72
3849.14 68
3849.28 63
3849.43 59
3849.57 56
3849.71 56
3849.85 56
3850.00 58
3850.14 60
3850.28 63
3850.42 67
3850.56 69
3850.71 72
3850.85 74
3850.99 75
3851.13 75
3851.28 72
3851.42 69
3851.56 63
3851.70 57
3851.85 51
3851.99 45
3852.13 41
3852.27 39
3852.41 39
3852.56 40
3852.70 43
3852.84 46
3852.98 49
3853.13 53
3853.27 55
3853.41 58
3853.55 62
3853.70 65
3853.84 69
3853.98 73
3854.12 77
3854.26 78
3854.41 77
3854.55 73
3854.69 66
3854.83 58
3854.98 50
3855.12 45
3855.26 43
3855.40 45
3855.55 50
3855.69 57
3855.83 64
3855.97 71
3856.12 75
3856.26 77
3856.40 77
3856.54 75
3856.68 73
3856.83 70
3856.97 68
3857.11 67
3857.25 66
3857.40 67
3857.54 68
3857.68 69
3857.82 70
3857.97 71
3858.11 72
3858.25 74
3858.39 78
3858.54 84
3858.68 92
3858.82 104
3858.96 119
3859.11 135
3859.25 150
3859.39 163
3859.53 171
3859.68 174
3859.82 172
3859.96 166
3860.10 160
3860.25 155
3860.39 153
3860.53 154
3860.67 158
3860.82 161
3860.96 163
3861.10 160
3861.24 154
3861.39 145
3861.53 136
3861.67 127
3861.81 122
3861.96 121
3862.10 123
3862.24 128
3862.38 133
3862.52 137
3862.67 137
3862.81 132
3862.95 123
3863.09 110
3863.24 94
3863.38 77
3863.52 60
3863.67 44
3863.81 31
3863.95 20
3864.09 12
3864.24 7
3864.38 3
3864.52 0
3864.66 0
3864.81 0
3864.95 0
3865.09 0
3865.23 0
3865.38 0
3865.52 0
3865.66 0
3865.80 4
3865.95 15
3866.09 27
3866.23 38
3866.37 49
3866.52 57
3866.66 64
3866.80 68
3866.94 72
3867.09 74
3867.23 76
3867.37 78
3867.51 80
3867.66 83
3867.80 87
3867.94 91
3868.08 95
3868.23 99
3868.37 101
3868.51 101
3868.65 99
3868.80 96
3868.94 92
3869.08 86
3869.23 81
3869.37 77
3869.51 73
3869.65 70
3869.80 69
3869.94 68
3870.08 68
3870.22 69
3870.37 69
3870.51 68
3870.65 68
3870.79 67
3870.94 67
3871.08 68
3871.22 69
3871.36 71
3871.51 74
3871.65 76
3871.79 77
3871.94 75
3872.08 72
3872.22 65
3872.36 57
3872.51 47
3872.65 37
3872.79 30
3872.93 25
3873.08 23
3873.22 26
3873.36 32
3873.51 41
3873.65 53
3873.79 65
3873.93 78
3874.08 89
3874.22 97
3874.36 101
3874.50 102
3874.65 99
3874.79 95
3874.93 90
3875.07 87
3875.22 86
3875.36 88
3875.50 93
3875.65 98
3875.79 104
3875.93 109
3876.07 113
3876.22 118
3876.36 124
3876.50 130
3876.65 137
3876.79 144
3876.93 150
3877.07 154
3877.22 155
3877.36 154
3877.50 153
3877.64 151
3877.79 149
3877.93 149
3878.07 150
3878.22 152
3878.36 153
3878.50 155
3878.64 155
3878.79 156
3878.93 157
3879.07 160
3879.22 164
3879.36 170
3879.50 177
3879.64 184
3879.79 191
3879.93 197
3880.07 202
3880.21 207
3880.36 211
3880.50 217
3880.64 222
3880.79 226
3880.93 229
3881.07 228
3881.21 223
3881.36 214
3881.50 200
3881.64 183
3881.79 166
3881.93 151
3882.07 140
3882.21 135
3882.36 135
3882.50 140
3882.64 147
3882.79 156
3882.93 166
3883.07 175
3883.21 184
3883.36 193
3883.50 202
3883.64 210
3883.79 217
3883.93 222
3884.07 226
3884.21 230
3884.36 236
3884.50 246
3884.64 261
3884.79 281
3884.93 304
3885.07 327
3885.22 348
3885.36 365
3885.50 376
3885.64 384
3885.79 387
3885.93 390
3886.07 392
3886.22 395
3886.36 397
3886.50 398
3886.64 396
3886.79 390
3886.93 382
3887.07 372
3887.22 362
3887.36 353
3887.50 345
3887.65 339
3887.79 335
3887.93 330
3888.07 325
3888.22 319
3888.36 313
3888.50 307
3888.65 303
3888.79 300
3888.93 299
3889.08 298
3889.22 297
3889.36 295
3889.50 291
3889.65 283
3889.79 272
3889.93 259
3890.08 247
3890.22 237
3890.36 230
3890.51 227
3890.65 228
3890.79 232
3890.93 237
3891.08 240
3891.22 241
3891.36 240
3891.51 237
3891.65 232
3891.79 228
3891.94 224
3892.08 223
3892.22 223
3892.36 223
3892.51 223
3892.65 222
3892.79 218
3892.94 212
3893.08 203
3893.22 192
3893.37 179
3893.51 166
3893.65 152
3893.80 139
3893.94 129
3894.08 121
3894.22 116
3894.37 115
3894.51 115
3894.65 117
3894.80 120
3894.94 122
3895.08 124
3895.23 125
3895.37 128
3895.51 131
3895.66 138
3895.80 147
3895.94 159
3896.08 173
3896.23 186
3896.37 196
3896.51 201
3896.66 202
3896.80 197
3896.94 190
3897.09 182
3897.23 176
3897.37 173
3897.52 174
3897.66 177
3897.80 181
3897.95 185
3898.09 187
3898.23 188
3898.37 187
3898.52 185
3898.66 183
3898.80 179
3898.95 174
3899.09 168
3899.23 159
3899.38 150
3899.52 139
3899.66 128
3899.81 118
3899.95 109
3900.09 101
3900.24 95
3900.38 91
3900.52 87
3900.67 86
3900.81 86
3900.95 87
3901.10 88
3901.24 91
3901.38 94
3901.52 98
3901.67 103
3901.81 109
3901.95 116
3902.10 123
3902.24 130
3902.38 135
3902.53 136
3902.67 133
3902.81 127
3902.96 117
3903.10 105
3903.24 92
3903.39 81
3903.53 72
3903.67 68
3903.82 68
3903.96 73
3904.10 83
3904.25 95
3904.39 109
3904.53 121
3904.68 132
3904.82 139
3904.96 143
3905.11 145
3905.25 145
3905.39 143
3905.54 140
3905.68 136
3905.82 131
3905.97 124
3906.11 116
3906.25 107
3906.40 97
3906.54 87
3906.68 77
3906.83 67
3906.97 58
3907.11 50
3907.26 42
3907.40 37
3907.54 34
3907.69 35
3907.83 39
3907.97 46
3908.12 54
3908.26 62
3908.40 67
3908.55 69
3908.69 67
3908.83 62
3908.98 55
3909.12 48
3909.26 43
3909.41 41
3909.55 44
3909.69 50
3909.84 60
3909.98 71
3910.12 82
3910.27 91
3910.41 97
3910.55 100
3910.70 100
3910.84 98
3910.98 95
3911.13 93
3911.27 92
3911.41 93
3911.56 97
3911.70 103
3911.84 110
3911.99 118
3912.13 126
3912.27 134
3912.42 142
3912.56 149
3912.70 155
3912.85 160
3912.99 164
3913.13 164
3913.28 162
3913.42 156
3913.56 147
3913.71 135
3913.85 123
3913.99 112
3914.14 102
3914.28 94
3914.43 88
3914.57 84
3914.71 81
3914.86 79
3915.00 76
3915.14 73
3915.29 71
3915.43 70
3915.57 71
3915.72 75
3915.86 82
3916.00 91
3916.15 101
3916.29 111
3916.43 119
3916.58 123
3916.72 125
3916.86 125
3917.01 123
3917.15 119
3917.29 116
3917.44 112
3917.58 108
3917.73 104
3917.87 98
3918.01 92
3918.16 85
3918.30 79
3918.44 73
3918.59 68
3918.73 65
3918.87 64
3919.02 66
3919.16 70
3919.30 75
3919.45 81
3919.59 86
3919.73 90
3919.88 92
3920.02 92
3920.17 91
3920.31 88
3920.45 86
3920.60 85
3920.74 83
3920.88 82
3921.03 81
3921.17 81
3921.31 80
3921.46 82
3921.60 85
3921.74 91
3921.89 99
3922.03 110
3922.18 121
3922.32 132
3922.46 141
3922.61 146
3922.75 148
3922.89 145
3923.04 137
3923.18 126
3923.32 110
3923.47 93
3923.61 74
3923.76 56
3923.90 41
3924.04 30
3924.19 24
3924.33 23
3924.47 26
3924.62 33
3924.76 42
3924.90 52
3925.05 62
3925.19 72
3925.34 80
3925.48 87
3925.62 92
3925.77 95
3925.91 96
3926.05 95
3926.20 93
3926.34 89
3926.48 85
3926.63 83
3926.77 82
3926.92 85
3927.06 89
3927.20 94
3927.35 98
3927.49 102
3927.63 104
3927.78 104
3927.92 104
3928.06 103
3928.21 104
3928.35 105
3928.50 106
3928.64 107
3928.78 106
3928.93 105
3929.07 102
3929.21 100
3929.36 99
3929.50 99
3929.65 100
3929.79 103
3929.93 107
3930.08 111
3930.22 115
3930.36 120
3930.51 124
3930.65 127
3930.80 130
3930.94 130
3931.08 128
3931.23 122
3931.37 112
3931.51 99
3931.66 85
3931.80 71
3931.95 59
3932.09 50
3932.23 45
3932.38 42
3932.52 41
3932.66 40
3932.81 39
3932.95 38
3933.10 37
3933.24 37
3933.38 39
3933.53 43
3933.67 49
3933.82 56
3933.96 62
3934.10 66
3934.25 68
3934.39 66
3934.53 63
3934.68 57
3934.82 51
3934.97 44
3935.11 38
3935.25 31
3935.40 25
3935.54 19
3935.68 14
3935.83 9
3935.97 4
3936.12 0
3936.26 0
3936.40 0
3936.55 0
3936.69 0
3936.84 0
3936.98 0
3937.12 0
3937.27 0
3937.41 4
3937.56 12
3937.70 19
3937.84 25
3937.99 30
3938.13 32
3938.27 34
3938.42 35
3938.56 38
3938.71 43
3938.85 52
3938.99 66
3939.14 83
3939.28 101
3939.43 119
3939.57 134
3939.71 145
3939.86 150
3940.00 149
3940.15 145
3940.29 140
3940.43 135
3940.58 131
3940.72 130
3940.87 131
3941.01 132
3941.15 132
3941.30 131
3941.44 128
3941.58 125
3941.73 122
3941.87 120
3942.02 120
3942.16 122
3942.30 125
3942.45 129
3942.59 133
3942.74 136
3942.88 137
3943.02 137
3943.17 135
3943.31 132
3943.46 128
3943.60 124
3943.74 121
3943.89 120
3944.03 121
3944.18 126
3944.32 133
3944.46 141
3944.61 151
3944.75 160
3944.90 166
3945.04 170
3945.18 171
3945.33 168
3945.47 163
3945.62 156
3945.76 148
3945.90 140
3946.05 132
3946.19 126
3946.34 122
3946.48 120
3946.62 122
3946.77 126
3946.91 132
3947.06 138
3947.20 142
3947.34 145
3947.49 144
3947.63 140
3947.78 131
3947.92 119
3948.07 105
3948.21 91
3948.35 77
3948.50 65
3948.64 55
3948.79 48
3948.93 44
3949.07 42
3949.22 43
3949.36 46
3949.51 49
3949.65 52
3949.79 55
3949.94 57
3950.08 59
3950.23 61
3950.37 63
3950.51 67
3950.66 72
3950.80 77
3950.95 83
3951.09 88
3951.24 92
3951.38 95
3951.52 99
3951.67 103
3951.81 107
3951.96 112
3952.10 118
3952.24 124
3952.39 128
3952.53 130
3952.68 130
3952.82 127
3952.97 121
3953.11 114
3953.25 107
3953.40 101
3953.54 98
3953.69 100
3953.83 107
3953.97 118
3954.12 132
3954.26 148
3954.41 164
3954.55 177
3954.70 187
3954.84 194
3954.98 196
3955.13 197
3955.27 195
3955.42 193
3955.56 191
3955.70 189
3955.85 186
3955.99 181
3956.14 174
3956.28 165
3956.43 155
3956.57 144
3956.71 134
3956.86 125
3957.00 118
3957.15 114
3957.29 112
3957.44 112
3957.58 112
3957.72 112
3957.87 112
3958.01 111
3958.16 110
3958.30 107
3958.45 105
3958.59 102
3958.73 99
3958.88 96
3959.02 92
3959.17 87
3959.31 83
3959.45 78
3959.60 74
3959.74 71
3959.89 71
3960.03 72
3960.18 77
3960.32 84
3960.46 93
3960.61 103
3960.75 113
3960.90 122
3961.04 126
3961.19 127
3961.33 123
3961.48 116
3961.62 107
3961.76 99
3961.91 92
3962.05 88
3962.20 88
3962.34 91
3962.49 95
3962.63 100
3962.77 105
3962.92 108
3963.06 110
3963.21 110
3963.35 109
3963.50 108
3963.64 106
3963.78 104
3963.93 101
3964.07 98
3964.22 94
3964.36 90
3964.51 83
3964.65 76
3964.80 66
3964.94 56
3965.08 45
3965.23 34
3965.37 24
3965.52 14
3965.66 6
3965.81 0
3965.95 0
3966.09 0
3966.24 0
3966.38 0
3966.53 0
3966.67 0
3966.82 0
3966.96 0
3967.11 9
3967.25 19
3967.39 28
3967.54 35
3967.68 40
3967.83 44
3967.97 45
3968.12 44
3968.26 43
3968.41 41
3968.55 39
3968.69 39
3968.84 39
3968.98 40
3969.13 42
3969.27 44
3969.42 46
3969.56 49
3969.71 53
3969.85 58
3969.99 65
3970.14 74
3970.28 85
3970.43 97
3970.57 109
3970.72 120
3970.86 128
3971.01 133
3971.15 136
3971.29 135
3971.44 131
3971.58 124
3971.73 116
3971.87 106
3972.02 96
3972.16 86
3972.31 78
3972.45 72
3972.60 69
3972.74 68
3972.88 70
3973.03 75
3973.17 81
3973.32 87
3973.46 93
3973.61 96
3973.75 95
3973.90 91
3974.04 84
3974.18 74
3974.33 64
3974.47 54
3974.62 46
3974.76 40
3974.91 37
3975.05 35
3975.20 35
3975.34 35
3975.49 36
3975.63 37
3975.78 38
3975.92 41
3976.06 46
3976.21 51
3976.35 58
3976.50 65
3976.64 73
3976.79 81
3976.93 90
3977.08 99
3977.22 109
3977.37 119
3977.51 128
3977.65 134
3977.80 137
3977.94 135
3978.09 130
3978.23 122
3978.38 111
3978.52 100
3978.67 90
3978.81 82
3978.96 77
3979.10 75
3979.25 77
3979.39 79
3979.54 83
3979.68 87
3979.82 90
3979.97 92
3980.11 96
3980.26 100
3980.40 106
3980.55 113
3980.69 118
3980.84 121
3980.98 119
3981.13 113
3981.27 102
3981.42 88
3981.56 73
3981.70 59
3981.85 47
3981.99 38
3982.14 32
3982.28 30
3982.43 29
3982.57 29
3982.72 30
3982.86 31
3983.01 32
3983.15 34
3983.30 35
3983.44 36
3983.59 38
3983.73 40
3983.88 42
3984.02 45
3984.16 48
3984.31 52
3984.45 56
3984.60 59
3984.74 62
3984.89 64
3985.03 65
3985.18 67
3985.32 71
3985.47 79
3985.61 89
3985.76 103
3985.90 117
3986.05 132
3986.19 143
3986.34 150
3986.48 150
3986.63 145
3986.77 135
3986.92 123
3987.06 109
3987.20 98
3987.35 89
3987.49 83
3987.64 80
3987.78 78
3987.93 76
3988.07 74
3988.22 71
3988.36 68
3988.51 66
3988.65 66
3988.80 69
3988.94 74
3989.09 80
3989.23 86
3989.38 92
3989.52 95
3989.67 96
3989.81 95
3989.96 92
3990.10 87
3990.25 80
3990.39 73
3990.54 65
3990.68 56
3990.83 48
3990.97 40
3991.11 34
3991.26 30
3991.40 28
3991.55 27
3991.69 28
3991.84 30
3991.98 34
3992.13 40
3992.27 48
3992.42 57
3992.56 67
3992.71 76
3992.85 84
3993.00 89
3993.14 90
3993.29 89
3993.43 85
3993.58 81
3993.72 77
3993.87 73
3994.01 71
3994.16 71
3994.30 70
3994.45 69
3994.59 68
3994.74 67
3994.88 65
3995.03 63
3995.17 62
3995.32 61
3995.46 63
3995.61 67
3995.75 72
3995.90 79
3996.04 87
3996.19 95
3996.33 102
3996.48 106
3996.62 107
3996.77 106
3996.91 102
3997.06 98
3997.20 94
3997.35 92
3997.49 93
3997.64 97
3997.78 103
3997.93 112
3998.07 123
3998.22 134
3998.36 145
3998.51 155
3998.65 163
3998.80 167
3998.94 169
3999.09 168
3999.23 165
3999.38 162
3999.52 159
3999.67 158
3999.81 157
3999.96 158
4000.10 159
4000.25 159
4000.39 158
4000.54 156
4000.68 154
4000.83 151
4000.97 149
4001.12 147
4001.26 146
4001.41 143
4001.55 138
4001.70 132
4001.84 123
4001.99 114
4002.13 106
4002.28 102
4002.42 102
4002.57 109
4002.71 121
4002.86 137
4003.00 155
4003.15 174
4003.29 193
4003.44 210
4003.58 227
4003.73 244
4003.87 262
4004.02 280
4004.16 298
4004.31 314
4004.45 329
4004.60 340
4004.74 349
4004.89 353
4005.03 353
4005.18 349
4005.32 341
4005.47 331
4005.61 319
4005.76 307
4005.90 298
4006.05 293
4006.19 293
4006.34 296
4006.48 302
4006.63 310
4006.77 318
4006.92 324
4007.06 328
4007.21 330
4007.36 330
4007.50 328
4007.65 324
4007.79 319
4007.94 312
4008.08 304
4008.23 295
4008.37 284
4008.52 273
4008.66 261
4008.81 250
4008.95 239
4009.10 228
4009.24 219
4009.39 211
4009.53 203
4009.68 197
4009.82 190
4009.97 184
4010.11 178
4010.26 172
4010.40 166
4010.55 161
4010.69 157
4010.84 154
4010.98 154
4011.13 155
4011.28 158
4011.42 163
4011.57 166
4011.71 168
4011.86 167
4012.00 163
4012.15 157
4012.29 150
4012.44 142
4012.58 136
4012.73 133
4012.87 132
4013.02 133
4013.16 136
4013.31 139
4013.45 142
4013.60 145
4013.74 148
4013.89 151
4014.03 154
4014.18 158
4014.33 162
4014.47 168
4014.62 174
4014.76 180
4014.91 185
4015.05 189
4015.20 190
4015.34 190
4015.49 188
4015.63 184
4015.78 179
4015.92 174
4016.07 168
4016.21 161
4016.36 153
4016.50 145
4016.65 137
4016.80 130
4016.94 123
4017.09 118
4017.23 114
4017.38 113
4017.52 113
4017.67 114
4017.81 115
4017.96 116
4018.10 115
4018.25 114
4018.39 112
4018.54 111
4018.68 112
4018.83 117
4018.98 126
4019.12 140
4019.27 158
4019.41 178
4019.56 199
4019.70 217
4019.85 231
4019.99 241
4020.14 247
4020.28 249
4020.43 248
4020.57 246
4020.72 242
4020.87 238
4021.01 233
4021.16 227
4021.30 219
4021.45 211
4021.59 203
4021.74 197
4021.88 192
4022.03 190
4022.17 190
4022.32 190
4022.47 189
4022.61 187
4022.76 182
4022.90 174
4023.05 164
4023.19 151
4023.34 138
4023.48 126
4023.63 116
4023.77 110
4023.92 108
4024.06 111
4024.21 119
4024.36 129
4024.50 141
4024.65 153
4024.79 163
4024.94 173
4025.08 181
4025.23 187
4025.37 192
4025.52 196
4025.66 198
4025.81 197
4025.96 192
4026.10 184
4026.25 173
4026.39 161
4026.54 148
4026.68 135
4026.83 123
4026.97 112
4027.12 101
4027.27 91
4027.41 84
4027.56 78
4027.70 75
4027.85 75
4027.99 76
4028.14 79
4028.28 83
4028.43 86
4028.58 89
4028.72 92
4028.87 96
4029.01 100
4029.16 105
4029.30 111
4029.45 116
4029.59 121
4029.74 123
4029.89 121
4030.03 116
4030.18 107
4030.32 96
4030.47 85
4030.61 75
4030.76 67
4030.90 63
4031.05 62
4031.20 64
4031.34 69
4031.49 75
4031.63 82
4031.78 88
4031.92 94
4032.07 97
4032.21 99
4032.36 100
4032.51 99
4032.65 99
4032.80 99
4032.94 99
4033.09 99
4033.23 99
4033.38 99
4033.52 98
4033.67 97
4033.82 96
4033.96 95
4034.11 96
4034.25 97
4034.40 99
4034.54 101
4034.69 105
4034.84 109
4034.98 114
4035.13 120
4035.27 128
4035.42 136
4035.56 145
4035.71 152
4035.86 157
4036.00 159
4036.15 159
4036.29 157
4036.44 153
4036.58 147
4036.73 141
4036.87 133
4037.02 124
4037.17 114
4037.31 104
4037.46 94
4037.60 86
4037.75 80
4037.89 77
4038.04 76
4038.19 76
4038.33 76
4038.48 75
4038.62 71
4038.77 67
4038.91 61
4039.06 56
4039.21 53
4039.35 52
4039.50 56
4039.64 63
4039.79 72
4039.93 81
4040.08 89
4040.23 93
4040.37 93
4040.52 88
4040.66 79
4040.81 68
4040.96 57
4041.10 49
4041.25 45
4041.39 45
4041.54 50
4041.68 58
4041.83 67
4041.98 76
4042.12 83
4042.27 87
4042.41 86
4042.56 82
4042.70 74
4042.85 62
4043.00 50
4043.14 37
4043.29 25
4043.43 15
4043.58 8
4043.72 3
4043.87 0
4044.02 0
4044.16 0
4044.31 0
4044.45 0
4044.60 0
4044.75 0
4044.89 0
4045.04 0
4045.18 0
4045.33 1
4045.47 3
4045.62 5
4045.77 8
4045.91 12
4046.06 16
4046.20 22
4046.35 27
4046.50 33
4046.64 38
4046.79 42
4046.93 44
4047.08 45
4047.23 45
4047.37 45
4047.52 45
4047.66 46
4047.81 49
4047.95 52
4048.10 56
4048.25 60
4048.39 63
4048.54 65
4048.68 66
4048.83 66
4048.98 65
4049.12 63
4049.27 59
4049.41 54
4049.56 47
4049.71 40
4049.85 32
4050.00 26
4050.14 20
4050.29 17
4050.43 16
4050.58 18
4050.73 21
4050.87 25
4051.02 31
4051.16 36
4051.31 41
4051.46 45
4051.60 47
4051.75 48
4051.89 47
4052.04 47
4052.19 46
4052.33 47
4052.48 47
4052.62 48
4052.77 48
4052.92 48
4053.06 47
4053.21 45
4053.35 44
4053.50 43
4053.65 43
4053.79 45
4053.94 47
4054.08 48
4054.23 49
4054.38 48
4054.52 45
4054.67 40
4054.81 34
4054.96 28
4055.11 24
4055.25 23
4055.40 26
4055.54 32
4055.69 41
4055.84 52
4055.98 62
4056.13 72
4056.27 81
4056.42 89
4056.57 96
4056.71 102
4056.86 107
4057.00 111
4057.15 114
4057.30 114
4057.44 112
4057.59 107
4057.73 100
4057.88 93
4058.03 86
4058.17 81
4058.32 77
4058.47 75
4058.61 74
4058.76 73
4058.90 73
4059.05 70
4059.20 66
4059.34 60
4059.49 52
4059.63 43
4059.78 35
4059.93 29
4060.07 27
4060.22 27
4060.36 32
4060.51 39
4060.66 48
4060.80 58
4060.95 65
4061.09 70
4061.24 72
4061.39 70
4061.53 64
4061.68 57
4061.83 48
4061.97 39
4062.12 31
4062.26 25
4062.41 23
4062.56 24
4062.70 29
4062.85 36
4062.99 45
4063.14 55
4063.29 65
4063.43 74
4063.58 82
4063.73 89
4063.87 94
4064.02 98
4064.16 100
4064.31 102
4064.46 103
4064.60 104
4064.75 107
4064.89 111
4065.04 116
4065.19 122
4065.33 127
4065.48 129
4065.63 129
4065.77 127
4065.92 122
4066.06 116
4066.21 111
4066.36 107
4066.50 104
4066.65 102
4066.80 99
4066.94 96
4067.09 92
4067.23 88
4067.38 83
4067.53 80
4067.67 79
4067.82 81
4067.97 84
4068.11 88
4068.26 93
4068.40 97
4068.55 101
4068.70 102
4068.84 101
4068.99 99
4069.14 94
4069.28 88
4069.43 81
4069.57 74
4069.72 69
4069.87 66
4070.01 65
4070.16 67
4070.31 71
4070.45 76
4070.60 80
4070.74 83
4070.89 84
4071.04 83
4071.18 80
4071.33 76
4071.48 72
4071.62 68
4071.77 66
4071.92 65
4072.06 67
4072.21 70
4072.35 76
4072.50 83
4072.65 91
4072.79 98
4072.94 103
4073.09 104
4073.23 101
4073.38 95
4073.52 86
4073.67 75
4073.82 63
4073.96 53
4074.11 45
4074.26 40
4074.40 37
4074.55 36
4074.70 37
4074.84 39
4074.99 41
4075.13 43
4075.28 43
4075.43 40
4075.57 35
4075.72 28
4075.87 19
4076.01 10
4076.16 4
4076.31 1
4076.45 3
4076.60 10
4076.74 21
4076.89 34
4077.04 45
4077.18 53
4077.33 57
4077.48 55
4077.62 50
4077.77 44
4077.92 38
4078.06 34
4078.21 32
4078.36 32
4078.50 32
4078.65 32
4078.79 30
4078.94 26
4079.09 20
4079.23 13
4079.38 5
4079.53 0
4079.67 0
4079.82 0
4079.97 0
4080.11 0
4080.26 0
4080.41 0
4080.55 0
4080.70 2
4080.85 10
4080.99 18
4081.14 26
4081.28 32
4081.43 37
4081.58 42
4081.72 45
4081.87 49
4082.02 53
4082.16 57
4082.31 64
4082.46 71
4082.60 80
4082.75 88
4082.90 96
4083.04 103
4083.19 109
4083.34 113
4083.48 116
4083.63 119
4083.78 121
4083.92 122
4084.07 123
4084.21 123
4084.36 124
4084.51 125
4084.65 127
4084.80 129
4084.95 133
4085.09 138
4085.24 144
4085.39 151
4085.53 157
4085.68 162
4085.83 165
4085.97 167
4086.12 167
4086.27 166
4086.41 165
4086.56 165
4086.71 164
4086.85 163
4087.00 160
4087.15 155
4087.29 146
4087.44 135
4087.59 121
4087.73 106
4087.88 91
4088.03 77
4088.17 66
4088.32 58
4088.47 52
4088.61 50
4088.76 50
4088.91 54
4089.05 60
4089.20 68
4089.35 77
4089.49 86
4089.64 93
4089.79 98
4089.93 100
4090.08 98
4090.23 92
4090.37 84
4090.52 74
4090.67 63
4090.81 53
4090.96 46
4091.11 40
4091.25 38
4091.40 38
4091.55 41
4091.69 44
4091.84 47
4091.99 50
4092.13 51
4092.28 51
4092.43 50
4092.57 48
4092.72 46
4092.87 45
4093.01 45
4093.16 44
4093.31 45
4093.45 45
4093.60 46
4093.75 48
4093.89 49
4094.04 51
4094.19 53
4094.33 54
4094.48 56
4094.63 58
4094.77 61
4094.92 64
4095.07 67
4095.21 71
4095.36 73
4095.51 73
4095.65 71
4095.80 69
4095.95 65
4096.09 61
4096.24 58
4096.39 58
4096.53 60
4096.68 65
4096.83 71
4096.97 78
4097.12 86
4097.27 93
4097.41 98
4097.56 100
4097.71 99
4097.85 96
4098.00 90
4098.15 84
4098.29 76
4098.44 69
4098.59 62
4098.74 58
4098.88 55
4099.03 55
4099.18 57
4099.32 61
4099.47 67
4099.62 74
4099.76 80
4099.91 86
4100.06 89
4100.20 91
4100.35 90
4100.50 87
4100.64 82
4100.79 77
4100.94 71
4101.08 65
4101.23 60
4101.38 57
4101.52 56
4101.67 56
4101.82 58
4101.97 60
4102.11 61
4102.26 62
4102.41 61
4102.55 59
4102.70 54
4102.85 48
4102.99 41
4103.14 35
4103.29 30
4103.43 27
4103.58 28
4103.73 34
4103.87 43
4104.02 55
4104.17 69
4104.32 80
4104.46 89
4104.61 95
4104.76 97
4104.90 98
4105.05 97
4105.20 98
4105.34 100
4105.49 104
4105.64 109
4105.78 115
4105.93 121
4106.08 126
4106.23 129
4106.37 132
4106.52 132
4106.67 130
4106.81 127
4106.96 122
4107.11 116
4107.25 110
4107.40 104
4107.55 101
4107.69 100
4107.84 102
4107.99 107
4108.14 115
4108.28 125
4108.43 134
4108.58 144
4108.72 151
4108.87 155
4109.02 156
4109.16 154
4109.31 149
4109.46 143
4109.61 138
4109.75 135
4109.90 134
4110.05 135
4110.19 138
4110.34 142
4110.49 146
4110.63 148
4110.78 150
4110.93 153
4111.08 157
4111.22 165
4111.37 176
4111.52 191
4111.66 208
4111.81 226
4111.96 243
4112.10 255
4112.25 261
4112.40 260
4112.55 253
4112.69 241
4112.84 227
4112.99 213
4113.13 202
4113.28 194
4113.43 190
4113.58 188
4113.72 187
4113.87 185
4114.02 182
4114.16 176
4114.31 167
4114.46 156
4114.60 143
4114.75 131
4114.90 120
4115.05 112
4115.19 108
4115.34 110
4115.49 116
4115.63 127
4115.78 141
4115.93 156
4116.08 171
4116.22 183
4116.37 192
4116.52 197
4116.66 198
4116.81 195
4116.96 190
4117.11 185
4117.25 180
4117.40 176
4117.55 174
4117.69 174
4117.84 175
4117.99 176
4118.14 176
4118.28 176
4118.43 174
4118.58 172
4118.72 171
4118.87 172
4119.02 174
4119.17 177
4119.31 181
4119.46 184
4119.61 186
4119.75 184
4119.90 180
4120.05 173
4120.20 165
4120.34 158
4120.49 152
4120.64 147
4120.78 144
4120.93 141
4121.08 139
4121.23 136
4121.37 133
4121.52 132
4121.67 131
4121.81 134
4121.96 138
4122.11 143
4122.26 148
4122.40 151
4122.55 151
4122.70 147
4122.85 140
4122.99 130
4123.14 119
4123.29 108
4123.43 100
4123.58 96
4123.73 97
4123.88 102
4124.02 111
4124.17 124
4124.32 138
4124.47 151
4124.61 164
4124.76 175
4124.91 182
4125.05 187
4125.20 189
4125.35 189
4125.50 187
4125.64 183
4125.79 178
4125.94 172
4126.09 166
4126.23 161
4126.38 157
4126.53 155
4126.67 155
4126.82 157
4126.97 161
4127.12 165
4127.26 168
4127.41 169
4127.56 169
4127.71 166
4127.85 162
4128.00 157
4128.15 153
4128.29 149
4128.44 147
4128.59 146
4128.74 145
4128.88 144
4129.03 142
4129.18 140
4129.33 138
4129.47 136
4129.62 135
4129.77 137
4129.92 143
4130.06 151
4130.21 162
4130.36 174
4130.51 185
4130.65 192
4130.80 196
4130.95 196
4131.09 192
4131.24 186
4131.39 178
4131.54 171
4131.68 164
4131.83 157
4131.98 150
4132.13 141
4132.27 130
4132.42 118
4132.57 105
4132.72 93
4132.86 84
4133.01 78
4133.16 78
4133.31 84
4133.45 93
4133.60 106
4133.75 120
4133.90 131
4134.04 138
4134.19 139
4134.34 134
4134.48 123
4134.63 110
4134.78 97
4134.93 86
4135.07 77
4135.22 72
4135.37 68
4135.52 65
4135.66 61
4135.81 56
4135.96 49
4136.11 42
4136.25 35
4136.40 30
4136.55 28
4136.70 27
4136.84 29
4136.99 30
4137.14 33
4137.29 35
4137.43 37
4137.58 41
4137.73 46
4137.88 52
4138.02 60
4138.17 67
4138.32 73
4138.47 77
4138.61 78
4138.76 76
4138.91 70
4139.06 62
4139.20 53
4139.35 41
4139.50 30
4139.65 18
4139.79 8
4139.94 0
4140.09 0
4140.24 0
4140.38 0
4140.53 0
4140.68 0
4140.83 0
4140.97 0
4141.12 0
4141.27 0
4141.42 0
4141.57 2
4141.71 9
4141.86 18
4142.01 29
4142.16 40
4142.30 50
4142.45 58
4142.60 64
4142.75 68
4142.89 70
4143.04 70
4143.19 69
4143.34 68
4143.48 66
4143.63 65
4143.78 63
4143.93 60
4144.07 55
4144.22 50
4144.37 43
4144.52 35
4144.66 27
4144.81 20
4144.96 14
4145.11 11
4145.26 9
4145.40 10
4145.55 11
4145.70 14
4145.85 17
4145.99 20
4146.14 23
4146.29 28
4146.44 33
4146.58 39
4146.73 46
4146.88 52
4147.03 57
4147.17 60
4147.32 62
4147.47 62
4147.62 61
4147.77 59
4147.91 57
4148.06 54
4148.21 51
4148.36 48
4148.50 44
4148.65 41
4148.80 38
4148.95 36
4149.09 35
4149.24 36
4149.39 39
4149.54 43
4149.69 49
4149.83 55
4149.98 61
4150.13 66
4150.28 69
4150.42 70
4150.57 68
4150.72 64
4150.87 58
4151.01 53
4151.16 47
4151.31 42
4151.46 39
4151.61 36
4151.75 34
4151.90 34
4152.05 34
4152.20 34
4152.34 35
4152.49 35
4152.64 34
4152.79 32
4152.94 28
4153.08 22
4153.23 15
4153.38 7
4153.53 0
4153.67 0
4153.82 0
4153.97 0
4154.12 0
4154.27 0
4154.41 0
4154.56 3
4154.71 4
4154.86 5
4155.00 5
4155.15 4
4155.30 4
4155.45 4
4155.60 4
4155.74 3
4155.89 2
4156.04 1
4156.19 1
4156.33 1
4156.48 4
4156.63 9
4156.78 17
4156.93 28
4157.07 39
4157.22 50
4157.37 59
4157.52 67
4157.67 72
4157.81 77
4157.96 80
4158.11 82
4158.26 83
4158.40 84
4158.55 84
4158.70 83
4158.85 82
4159.00 81
4159.14 80
4159.29 78
4159.44 77
4159.59 74
4159.74 72
4159.88 68
4160.03 65
4160.18 62
4160.33 60
4160.48 59
4160.62 59
4160.77 60
4160.92 63
4161.07 68
4161.21 72
4161.36 75
4161.51 76
4161.66 74
4161.81 67
4161.95 57
4162.10 46
4162.25 35
4162.40 28
4162.55 25
4162.69 28
4162.84 34
4162.99 42
4163.14 52
4163.29 61
4163.43 67
4163.58 72
4163.73 74
4163.88 74
4164.03 72
4164.17 67
4164.32 61
4164.47 54
4164.62 47
4164.77 41
4164.91 37
4165.06 36
4165.21 37
4165.36 40
4165.51 42
4165.65 43
4165.80 41
4165.95 36
4166.10 28
4166.25 18
4166.39 7
4166.54 0
4166.69 0
4166.84 0
4166.99 0
4167.13 0
4167.28 0
4167.43 0
4167.58 0
4167.73 0
4167.87 9
4168.02 20
4168.17 31
4168.32 42
4168.47 51
4168.61 57
4168.76 59
4168.91 57
4169.06 50
4169.21 40
4169.35 28
4169.50 15
4169.65 3
4169.80 0
4169.95 0
4170.09 0
4170.24 0
4170.39 0
4170.54 0
4170.69 0
4170.83 0
4170.98 4
4171.13 9
4171.28 13
4171.43 18
4171.58 22
4171.72 26
4171.87 30
4172.02 33
4172.17 36
4172.32 38
4172.46 39
4172.61 41
4172.76 43
4172.91 45
4173.06 47
4173.20 51
4173.35 54
4173.50 58
4173.65 62
4173.80 66
4173.95 69
4174.09 71
4174.24 74
4174.39 76
4174.54 79
4174.69 82
4174.83 84
4174.98 83
4175.13 80
4175.28 73
4175.43 64
4175.57 53
4175.72 41
4175.87 31
4176.02 23
4176.17 16
4176.32 11
4176.46 6
4176.61 1
4176.76 0
4176.91 0
4177.06 0
4177.20 0
4177.35 0
4177.50 2
4177.65 10
4177.80 17
4177.95 23
4178.09 27
4178.24 29
4178.39 31
4178.54 34
4178.69 39
4178.84 47
4178.98 58
4179.13 70
4179.28 82
4179.43 91
4179.58 96
4179.72 95
4179.87 89
4180.02 80
4180.17 68
4180.32 56
4180.47 47
4180.61 42
4180.76 43
4180.91 47
4181.06 55
4181.21 64
4181.36 74
4181.50 83
4181.65 90
4181.80 94
4181.95 94
4182.10 92
4182.25 87
4182.39 80
4182.54 72
4182.69 65
4182.84 58
4182.99 54
4183.13 51
4183.28 49
4183.43 48
4183.58 47
4183.73 43
4183.88 39
4184.02 33
4184.17 28
4184.32 24
4184.47 22
4184.62 24
4184.77 29
4184.91 37
4185.06 47
4185.21 56
4185.36 65
4185.51 71
4185.66 76
4185.80 78
4185.95 78
4186.10 78
4186.25 76
4186.40 73
4186.55 70
4186.70 66
4186.84 61
4186.99 55
4187.14 49
4187.29 43
4187.44 37
4187.59 33
4187.73 30
4187.88 29
4188.03 30
4188.18 31
4188.33 33
4188.48 36
4188.62 37
4188.77 38
4188.92 39
4189.07 41
4189.22 44
4189.37 49
4189.51 56
4189.66 66
4189.81 78
4189.96 90
4190.11 101
4190.26 109
4190.41 113
4190.55 115
4190.70 113
4190.85 109
4191.00 104
4191.15 101
4191.30 100
4191.44 103
4191.59 108
4191.74 117
4191.89 127
4192.04 136
4192.19 144
4192.33 148
4192.48 147
4192.63 143
4192.78 136
4192.93 127
4193.08 118
4193.23 109
4193.37 104
4193.52 101
4193.67 102
4193.82 107
4193.97 114
4194.12 124
4194.27 137
4194.41 149
4194.56 161
4194.71 172
4194.86 182
4195.01 189
4195.16 195
4195.30 199
4195.45 201
4195.60 203
4195.75 203
4195.90 203
4196.05 203
4196.20 203
4196.34 206
4196.49 210
4196.64 215
4196.79 221
4196.94 227
4197.09 232
4197.24 235
4197.38 236
4197.53 237
4197.68 237
4197.83 239
4197.98 242
4198.13 247
4198.28 253
4198.42 260
4198.57 267
4198.72 271
4198.87 273
4199.02 272
4199.17 269
4199.32 265
4199.46 262
4199.61 259
4199.76 259
4199.91 262
4200.06 267
4200.21 273
4200.36 280
4200.50 286
4200.65 292
4200.80 295
4200.95 298
4201.10 300
4201.25 304
4201.40 309
4201.55 319
4201.69 333
4201.84 350
4201.99 372
4202.14 396
4202.29 423
4202.44 452
4202.59 481
4202.73 511
4202.88 542
4203.03 572
4203.18 602
4203.33 631
4203.48 659
4203.63 687
4203.77 713
4203.92 738
4204.07 761
4204.22 783
4204.37 804
4204.52 825
4204.67 849
4204.82 875
4204.96 904
4205.11 939
4205.26 977
4205.41 1019
4205.56 1064
4205.71 1109
4205.86 1154
4206.01 1196
4206.15 1235
4206.30 1269
4206.45 1298
4206.60 1321
4206.75 1338
4206.90 1350
4207.05 1357
4207.20 1361
4207.34 1362
4207.49 1361
4207.64 1359
4207.79 1356
4207.94 1352
4208.09 1348
4208.24 1341
4208.39 1333
4208.53 1321
4208.68 1304
4208.83 1283
4208.98 1256
4209.13 1223
4209.28 1184
4209.43 1140
4209.58 1091
4209.72 1040
4209.87 987
4210.02 936
4210.17 887
4210.32 844
4210.47 807
4210.62 778
4210.77 756
4210.91 739
4211.06 726
4211.21 714
4211.36 700
4211.51 684
4211.66 665
4211.81 644
4211.96 623
4212.10 602
4212.25 583
4212.40 567
4212.55 553
4212.70 540
4212.85 529
4213.00 519
4213.15 510
4213.30 503
4213.44 497
4213.59 493
4213.74 490
4213.89 487
4214.04 483
4214.19 478
4214.34 470
4214.49 461
4214.63 451
4214.78 440
4214.93 430
4215.08 421
4215.23 414
4215.38 410
4215.53 408
4215.68 408
4215.83 409
4215.97 412
4216.12 416
4216.27 418
4216.42 418
4216.57 416
4216.72 411
4216.87 403
4217.02 393
4217.17 381
4217.31 368
4217.46 355
4217.61 343
4217.76 331
4217.91 322
4218.06 316
4218.21 313
4218.36 313
4218.51 317
4218.66 323
4218.80 330
4218.95 336
4219.10 341
4219.25 345
4219.40 348
4219.55 353
4219.70 360
4219.85 370
4220.00 382
4220.14 395
4220.29 407
4220.44 417
4220.59 423
4220.74 424
4220.89 419
4221.04 411
4221.19 398
4221.34 384
4221.49 371
4221.63 359
4221.78 351
4221.93 347
4222.08 347
4222.23 351
4222.38 355
4222.53 359
4222.68 360
4222.83 359
4222.98 356
4223.12 351
4223.27 346
4223.42 342
4223.57 339
4223.72 335
4223.87 332
4224.02 328
4224.17 324
4224.32 319
4224.47 313
4224.61 307
4224.76 302
4224.91 298
4225.06 294
4225.21 292
4225.36 292
4225.51 293
4225.66 297
4225.81 303
4225.96 309
4226.11 316
4226.25 320
4226.40 322
4226.55 320
4226.70 316
4226.85 309
4227.00 301
4227.15 293
4227.30 286
4227.45 282
4227.60 279
4227.75 277
4227.89 276
4228.04 276
4228.19 277
4228.34 277
4228.49 277
4228.64 277
4228.79 277
4228.94 276
4229.09 277
4229.24 279
4229.39 282
4229.53 288
4229.68 296
4229.83 305
4229.98 313
4230.13 319
4230.28 320
4230.43 318
4230.58 312
4230.73 303
4230.88 294
4231.03 286
4231.18 281
4231.32 279
4231.47 279
4231.62 283
4231.77 288
4231.92 294
4232.07 300
4232.22 304
4232.37 307
4232.52 308
4232.67 307
4232.82 305
4232.97 303
4233.11 301
4233.26 301
4233.41 301
4233.56 303
4233.71 304
4233.86 305
4234.01 305
4234.16 303
4234.31 300
4234.46 297
4234.61 294
4234.76 292
4234.90 292
4235.05 293
4235.20 295
4235.35 297
4235.50 299
4235.65 298
4235.80 296
4235.95 293
4236.10 288
4236.25 283
4236.40 279
4236.55 276
4236.70 272
4236.84 268
4236.99 263
4237.14 254
4237.29 244
4237.44 230
4237.59 217
4237.74 204
4237.89 195
4238.04 189
4238.19 188
4238.34 189
4238.49 193
4238.64 198
4238.79 203
4238.93 207
4239.08 209
4239.23 210
4239.38 209
4239.53 207
4239.68 204
4239.83 202
4239.98 200
4240.13 201
4240.28 203
4240.43 207
4240.58 210
4240.73 212
4240.88 213
4241.03 211
4241.17 207
4241.32 204
4241.47 202
4241.62 202
4241.77 205
4241.92 210
4242.07 215
4242.22 219
4242.37 220
4242.52 218
4242.67 212
4242.82 203
4242.97 193
4243.12 181
4243.27 170
4243.41 160
4243.56 151
4243.71 143
4243.86 135
4244.01 128
4244.16 122
4244.31 116
4244.46 112
4244.61 108
4244.76 107
4244.91 106
4245.06 108
4245.21 111
4245.36 115
4245.51 121
4245.66 126
4245.81 131
4245.95 134
4246.10 136
4246.25 135
4246.40 133
4246.55 130
4246.70 127
4246.85 124
4247.00 122
4247.15 121
4247.30 121
4247.45 123
4247.60 125
4247.75 128
4247.90 132
4248.05 135
4248.20 138
4248.35 139
4248.50 138
4248.64 135
4248.79 130
4248.94 124
4249.09 117
4249.24 111
4249.39 106
4249.54 104
4249.69 104
4249.84 105
4249.99 107
4250.14 107
4250.29 105
4250.44 101
4250.59 93
4250.74 84
4250.89 74
4251.04 63
4251.19 54
4251.34 47
4251.48 42
4251.63 37
4251.78 34
4251.93 31
4252.08 27
4252.23 23
4252.38 20
4252.53 18
4252.68 18
4252.83 21
4252.98 26
4253.13 33
4253.28 42
4253.43 52
4253.58 61
4253.73 69
4253.88 77
4254.03 83
4254.18 90
4254.33 97
4254.48 105
4254.63 114
4254.77 124
4254.92 133
4255.07 142
4255.22 149
4255.37 154
4255.52 157
4255.67 158
4255.82 158
4255.97 156
4256.12 154
4256.27 151
4256.42 147
4256.57 144
4256.72 140
4256.87 137
4257.02 135
4257.17 134
4257.32 132
4257.47 129
4257.62 125
4257.77 118
4257.92 109
4258.07 98
4258.22 86
4258.37 76
4258.51 69
4258.66 67
4258.81 70
4258.96 77
4259.11 86
4259.26 96
4259.41 103
4259.56 106
4259.71 104
4259.86 97
4260.01 87
4260.16 77
4260.31 69
4260.46 65
4260.61 64
4260.76 67
4260.91 73
4261.06 81
4261.21 88
4261.36 95
4261.51 101
4261.66 106
4261.81 112
4261.96 117
4262.11 121
4262.26 123
4262.41 122
4262.56 117
4262.71 110
4262.86 100
4263.01 90
4263.15 81
4263.30 74
4263.45 70
4263.60 69
4263.75 69
4263.90 70
4264.05 69
4264.20 65
4264.35 58
4264.50 46
4264.65 32
4264.80 15
4264.95 0
4265.10 0
4265.25 0
4265.40 0
4265.55 0
4265.70 0
4265.85 0
4266.00 0
4266.15 4
4266.30 21
4266.45 37
4266.60 51
4266.75 62
4266.90 71
4267.05 76
4267.20 78
4267.35 78
4267.50 76
4267.65 73
4267.80 70
4267.95 70
4268.10 73
4268.25 80
4268.40 92
4268.55 107
4268.70 123
4268.85 138
4269.00 150
4269.15 156
4269.30 157
4269.45 153
4269.60 144
4269.75 132
4269.90 119
4270.04 105
4270.19 92
4270.34 83
4270.49 76
4270.64 72
4270.79 70
4270.94 71
4271.09 73
4271.24 77
4271.39 82
4271.54 89
4271.69 99
4271.84 112
4271.99 126
4272.14 139
4272.29 151
4272.44 159
4272.59 164
4272.74 165
4272.89 163
4273.04 160
4273.19 156
4273.34 152
4273.49 147
4273.64 141
4273.79 134
4273.94 125
4274.09 115
4274.24 107
4274.39 101
4274.54 98
4274.69 100
4274.84 105
4274.99 110
4275.14 116
4275.29 119
4275.44 120
4275.59 119
4275.74 118
4275.89 117
4276.04 117
4276.19 119
4276.34 121
4276.49 123
4276.64 123
4276.79 120
4276.94 112
4277.09 103
4277.24 92
4277.39 81
4277.54 73
4277.69 69
4277.84 68
4277.99 70
4278.14 75
4278.29 81
4278.44 87
4278.59 92
4278.74 95
4278.89 96
4279.04 95
4279.19 93
4279.34 92
4279.49 91
4279.64 94
4279.79 99
4279.94 108
4280.09 119
4280.24 133
4280.39 145
4280.54 157
4280.69 165
4280.84 171
4280.99 175
4281.14 177
4281.29 178
4281.44 178
4281.59 177
4281.74 175
4281.89 172
4282.04 168
4282.19 163
4282.34 157
4282.49 151
4282.64 145
4282.79 140
4282.94 135
4283.09 130
4283.24 126
4283.39 122
4283.54 121
4283.69 121
4283.84 123
4283.99 127
4284.14 132
4284.29 137
4284.44 142
4284.59 146
4284.74 149
4284.89 151
4285.04 152
4285.19 153
4285.34 153
4285.49 153
4285.64 153
4285.79 152
4285.94 152
4286.09 153
4286.24 155
4286.39 159
4286.54 164
4286.69 169
4286.84 174
4286.99 178
4287.14 179
4287.29 178
4287.44 175
4287.59 170
4287.74 164
4287.89 158
4288.04 153
4288.20 150
4288.35 148
4288.50 148
4288.65 149
4288.80 151
4288.95 151
4289.10 150
4289.25 147
4289.40 142
4289.55 134
4289.70 126
4289.85 119
4290.00 113
4290.15 109
4290.30 107
4290.45 106
4290.60 107
4290.75 107
4290.90 107
4291.05 106
4291.20 105
4291.35 104
4291.50 105
4291.65 108
4291.80 112
4291.95 119
4292.10 127
4292.25 137
4292.40 147
4292.55 159
4292.70 170
4292.85 181
4293.00 189
4293.15 195
4293.30 198
4293.45 197
4293.60 193
4293.75 188
4293.90 186
4294.05 189
4294.20 197
4294.35 212
4294.50 231
4294.65 252
4294.80 272
4294.95 287
4295.11 296
4295.26 300
4295.41 298
4295.56 294
4295.71 288
4295.86 283
4296.01 280
4296.16 280
4296.31 282
4296.46 287
4296.61 294
4296.76 304
4296.91 315
4297.06 327
4297.21 339
4297.36 348
4297.51 353
4297.66 354
4297.81 351
4297.96 344
4298.11 336
4298.26 329
4298.41 323
4298.56 320
4298.71 320
4298.86 323
4299.01 329
4299.16 336
4299.31 344
4299.46 353
4299.61 361
4299.77 368
4299.92 374
4300.07 379
4300.22 384
4300.37 388
4300.52 392
4300.67 396
4300.82 398
4300.97 398
4301.12 394
4301.27 387
4301.42 377
4301.57 365
4301.72 355
4301.87 347
4302.02 342
4302.17 341
4302.32 342
4302.47 345
4302.62 349
4302.77 353
4302.92 356
4303.07 359
4303.22 361
4303.37 363
4303.53 364
4303.68 363
4303.83 361
4303.98 356
4304.13 351
4304.28 347
4304.43 344
4304.58 344
4304.73 346
4304.88 350
4305.03 354
4305.18 355
4305.33 351
4305.48 344
4305.63 333
4305.78 321
4305.93 310
4306.08 304
4306.23 303
4306.38 307
4306.53 315
4306.68 325
4306.84 336
4306.99 345
4307.14 351
4307.29 352
4307.44 351
4307.59 347
4307.74 341
4307.89 336
4308.04 334
4308.19 335
4308.34 341
4308.49 352
4308.64 366
4308.79 383
4308.94 401
4309.09 416
4309.24 427
4309.39 433
4309.54 433
4309.69 426
4309.85 415
4310.00 400
4310.15 385
4310.30 371
4310.45 359
4310.60 351
4310.75 345
4310.90 342
4311.05 340
4311.20 338
4311.35 335
4311.50 332
4311.65 329
4311.80 327
4311.95 326
4312.10 328
4312.25 332
4312.41 337
4312.56 343
4312.71 348
4312.86 351
4313.01 351
4313.16 347
4313.31 340
4313.46 332
4313.61 324
4313.76 317
4313.91 312
4314.06 309
4314.21 308
4314.36 308
4314.51 306
4314.66 304
4314.81 300
4314.97 295
4315.12 289
4315.27 284
4315.42 279
4315.57 274
4315.72 269
4315.87 265
4316.02 260
4316.17 256
4316.32 252
4316.47 251
4316.62 252
4316.77 256
4316.92 263
4317.07 271
4317.23 279
4317.38 285
4317.53 289
4317.68 289
4317.83 284
4317.98 275
4318.13 263
4318.28 250
4318.43 236
4318.58 223
4318.73 213
4318.88 205
4319.03 199
4319.18 196
4319.33 194
4319.49 194
4319.64 196
4319.79 200
4319.94 206
4320.09 214
4320.24 224
4320.39 235
4320.54 245
4320.69 254
4320.84 261
4320.99 265
4321.14 266
4321.29 265
4321.44 263
4321.60 260
4321.75 257
4321.90 255
4322.05 252
4322.20 251
4322.35 249
4322.50 248
4322.65 247
4322.80 246
4322.95 245
4323.10 244
4323.25 243
4323.40 241
4323.56 239
4323.71 237
4323.86 233
4324.01 227
4324.16 220
4324.31 212
4324.46 203
4324.61 196
4324.76 190
4324.91 186
4325.06 184
4325.21 183
4325.37 182
4325.52 180
4325.67 177
4325.82 172
4325.97 167
4326.12 162
4326.27 158
4326.42 156
4326.57 156
4326.72 158
4326.87 161
4327.02 165
4327.17 170
4327.33 177
4327.48 187
4327.63 198
4327.78 213
4327.93 229
4328.08 246
4328.23 262
4328.38 275
4328.53 285
4328.68 292
4328.83 296
4328.99 299
4329.14 301
4329.29 303
4329.44 305
4329.59 306
4329.74 304
4329.89 300
4330.04 293
4330.19 283
4330.34 271
4330.49 259
4330.65 249
4330.80 241
4330.95 236
4331.10 235
4331.25 234
4331.40 235
4331.55 235
4331.70 235
4331.85 234
4332.00 232
4332.15 228
4332.31 223
4332.46 218
4332.61 212
4332.76 205
4332.91 198
4333.06 189
4333.21 181
4333.36 174
4333.51 169
4333.66 166
4333.81 167
4333.97 172
4334.12 181
4334.27 193
4334.42 205
4334.57 215
4334.72 223
4334.87 227
4335.02 227
4335.17 223
4335.32 217
4335.48 211
4335.63 205
4335.78 202
4335.93 200
4336.08 202
4336.23 205
4336.38 210
4336.53 217
4336.68 225
4336.83 232
4336.99 238
4337.14 242
4337.29 243
4337.44 240
4337.59 234
4337.74 225
4337.89 214
4338.04 203
4338.19 191
4338.34 181
4338.50 173
4338.65 167
4338.80 163
4338.95 160
4339.10 158
4339.25 157
4339.40 156
4339.55 155
4339.70 155
4339.86 155
4340.01 156
4340.16 159
4340.31 162
4340.46 166
4340.61 171
4340.76 174
4340.91 177
4341.06 178
4341.21 179
4341.37 180
4341.52 180
4341.67 181
4341.82 182
4341.97 183
4342.12 184
4342.27 183
4342.42 180
4342.57 175
4342.73 167
4342.88 159
4343.03 149
4343.18 141
4343.33 134
4343.48 131
4343.63 130
4343.78 131
4343.93 134
4344.09 136
4344.24 136
4344.39 134
4344.54 128
4344.69 119
4344.84 107
4344.99 94
4345.14 82
4345.30 71
4345.45 62
4345.60 55
4345.75 50
4345.90 46
4346.05 42
4346.20 39
4346.35 36
4346.50 34
4346.66 32
4346.81 32
4346.96 32
4347.11 33
4347.26 33
4347.41 32
4347.56 29
4347.71 25
4347.87 20
4348.02 14
4348.17 8
4348.32 2
4348.47 0
4348.62 0
4348.77 0
4348.92 0
4349.07 0
4349.23 0
4349.38 0
4349.53 0
4349.68 0
4349.83 2
4349.98 5
4350.13 8
4350.28 14
4350.44 21
4350.59 30
4350.74 40
4350.89 51
4351.04 63
4351.19 74
4351.34 84
4351.49 92
4351.65 98
4351.80 103
4351.95 107
4352.10 111
4352.25 114
4352.40 118
4352.55 122
4352.71 125
4352.86 128
4353.01 130
4353.16 132
4353.31 133
4353.46 135
4353.61 135
4353.76 135
4353.92 134
4354.07 130
4354.22 124
4354.37 115
4354.52 104
4354.67 91
4354.82 78
4354.97 66
4355.13 57
4355.28 52
4355.43 50
4355.58 52
4355.73 57
4355.88 65
4356.03 74
4356.19 83
4356.34 90
4356.49 95
4356.64 98
4356.79 98
4356.94 96
4357.09 92
4357.24 89
4357.40 86
4357.55 83
4357.70 80
4357.85 78
4358.00 74
4358.15 68
4358.30 61
4358.46 52
4358.61 43
4358.76 34
4358.91 27
4359.06 21
4359.21 18
4359.36 18
4359.52 18
4359.67 20
4359.82 22
4359.97 26
4360.12 29
4360.27 34
4360.42 40
4360.58 48
4360.73 56
4360.88 64
4361.03 71
4361.18 76
4361.33 78
4361.48 79
4361.64 78
4361.79 76
4361.94 76
4362.09 76
4362.24 79
4362.39 83
4362.54 89
4362.70 95
4362.85 101
4363.00 104
4363.15 105
4363.30 102
4363.45 95
4363.60 85
4363.76 73
4363.91 62
4364.06 54
4364.21 51
4364.36 54
4364.51 63
4364.67 76
4364.82 92
4364.97 107
4365.12 119
4365.27 126
4365.42 128
4365.57 125
4365.73 118
4365.88 110
4366.03 103
4366.18 99
4366.33 99
4366.48 103
4366.63 113
4366.79 126
4366.94 140
4367.09 154
4367.24 165
4367.39 172
4367.54 173
4367.70 170
4367.85 163
4368.00 154
4368.15 146
4368.30 140
4368.45 138
4368.60 140
4368.76 145
4368.91 151
4369.06 157
4369.21 160
4369.36 160
4369.51 157
4369.67 150
4369.82 141
4369.97 132
4370.12 125
4370.27 121
4370.42 121
4370.58 124
4370.73 129
4370.88 134
4371.03 138
4371.18 140
4371.33 140
4371.49 139
4371.64 138
4371.79 140
4371.94 144
4372.09 149
4372.24 156
4372.39 162
4372.55 165
4372.70 165
4372.85 159
4373.00 149
4373.15 137
4373.30 123
4373.46 111
4373.61 100
4373.76 93
4373.91 89
4374.06 88
4374.21 90
4374.37 94
4374.52 101
4374.67 110
4374.82 119
4374.97 129
4375.12 138
4375.28 145
4375.43 147
4375.58 144
4375.73 136
4375.88 123
4376.03 106
4376.19 87
4376.34 67
4376.49 49
4376.64 32
4376.79 19
4376.94 9
4377.10 2
4377.25 0
4377.40 0
4377.55 0
4377.70 0
4377.86 0
4378.01 1
4378.16 1
4378.31 1
4378.46 0
4378.61 0
4378.77 0
4378.92 0
4379.07 2
4379.22 9
4379.37 19
4379.52 31
4379.68 45
4379.83 59
4379.98 72
4380.13 82
4380.28 87
4380.43 89
4380.59 86
4380.74 79
4380.89 69
4381.04 57
4381.19 44
4381.35 32
4381.50 21
4381.65 13
4381.80 7
4381.95 5
4382.10 8
4382.26 15
4382.41 26
4382.56 41
4382.71 59
4382.86 77
4383.02 94
4383.17 107
4383.32 115
4383.47 117
4383.62 115
4383.77 109
4383.93 102
4384.08 94
4384.23 89
4384.38 87
4384.53 87
4384.69 88
4384.84 89
4384.99 89
4385.14 87
4385.29 82
4385.44 75
4385.60 66
4385.75 57
4385.90 49
4386.05 41
4386.20 35
4386.36 29
4386.51 25
4386.66 21
4386.81 17
4386.96 14
4387.12 13
4387.27 12
4387.42 14
4387.57 17
4387.72 21
4387.87 25
4388.03 28
4388.18 30
4388.33 32
4388.48 33
4388.63 33
4388.79 32
4388.94 32
4389.09 30
4389.24 28
4389.39 23
4389.55 17
4389.70 10
4389.85 4
4390.00 0
4390.15 0
4390.31 0
4390.46 0
4390.61 4
4390.76 9
4390.91 15
4391.07 19
4391.22 23
4391.37 25
4391.52 28
4391.67 30
4391.83 33
4391.98 34
4392.13 35
4392.28 34
4392.43 32
4392.58 30
4392.74 30
4392.89 32
4393.04 35
4393.19 41
4393.34 45
4393.50 48
4393.65 48
4393.80 45
4393.95 39
4394.10 32
4394.26 25
4394.41 19
4394.56 15
4394.71 12
4394.86 9
4395.02 6
4395.17 3
4395.32 0
4395.47 0
4395.63 0
4395.78 0
4395.93 0
4396.08 0
4396.23 1
4396.39 5
4396.54 8
4396.69 10
4396.84 11
4396.99 9
4397.15 6
4397.30 2
4397.45 0
4397.60 0
4397.75 0
4397.91 0
4398.06 0
4398.21 0
4398.36 0
4398.51 9
4398.67 19
4398.82 30
4398.97 38
4399.12 45
4399.27 49
4399.43 51
4399.58 50
4399.73 49
4399.88 47
4400.04 44
4400.19 41
4400.34 39
4400.49 38
4400.64 39
4400.80 43
4400.95 49
4401.10 57
4401.25 65
4401.40 73
4401.56 79
4401.71 81
4401.86 78
4402.01 73
4402.16 64
4402.32 55
4402.47 47
4402.62 42
4402.77 38
4402.93 38
4403.08 39
4403.23 41
4403.38 43
4403.53 44
4403.69 43
4403.84 41
4403.99 37
4404.14 33
4404.30 30
4404.45 27
4404.60 26
4404.75 26
4404.90 26
4405.06 26
4405.21 26
4405.36 25
4405.51 24
4405.67 22
4405.82 20
4405.97 19
4406.12 19
4406.27 20
4406.43 23
4406.58 26
4406.73 29
4406.88 31
4407.04 31
4407.19 27
4407.34 22
4407.49 14
4407.64 5
4407.80 0
4407.95 0
4408.10 0
4408.25 0
4408.41 0
4408.56 0
4408.71 0
4408.86 0
4409.01 5
4409.17 12
4409.32 17
4409.47 21
4409.62 24
4409.78 26
4409.93 30
4410.08 34
4410.23 41
4410.38 47
4410.54 54
4410.69 58
4410.84 61
4410.99 62
4411.15 61
4411.30 60
4411.45 60
4411.60 61
4411.76 63
4411.91 65
4412.06 67
4412.21 69
4412.36 69
4412.52 69
4412.67 69
4412.82 69
4412.97 70
4413.13 69
4413.28 67
4413.43 62
4413.58 55
4413.74 45
4413.89 35
4414.04 24
4414.19 16
4414.35 11
4414.50 9
4414.65 10
4414.80 12
4414.95 15
4415.11 19
4415.26 22
4415.41 25
4415.56 29
4415.72 34
4415.87 39
4416.02 45
4416.17 51
4416.33 56
4416.48 59
4416.63 60
4416.78 59
4416.94 56
4417.09 52
4417.24 48
4417.39 44
4417.55 41
4417.70 39
4417.85 39
4418.00 40
4418.15 42
4418.31 43
4418.46 44
4418.61 43
4418.76 41
4418.92 37
4419.07 31
4419.22 25
4419.37 20
4419.53 17
4419.68 17
4419.83 21
4419.98 28
4420.14 38
4420.29 49
4420.44 59
4420.59 68
4420.75 73
4420.90 74
4421.05 70
4421.20 63
4421.36 53
4421.51 44
4421.66 38
4421.81 36
4421.97 39
4422.12 47
4422.27 57
4422.42 68
4422.58 78
4422.73 84
4422.88 87
4423.03 88
4423.19 87
4423.34 85
4423.49 84
4423.64 84
4423.80 83
4423.95 83
4424.10 83
4424.25 85
4424.41 88
4424.56 93
4424.71 101
4424.86 109
4425.02 117
4425.17 121
4425.32 121
4425.47 115
4425.63 105
4425.78 91
4425.93 75
4426.08 61
4426.24 48
4426.39 40
4426.54 35
4426.69 34
4426.85 37
4427.00 41
4427.15 47
4427.31 53
4427.46 59
4427.61 63
4427.76 66
4427.92 68
4428.07 70
4428.22 71
4428.37 73
4428.53 75
4428.68 78
4428.83 80
4428.98 81
4429.14 81
4429.29 77
4429.44 71
4429.59 63
4429.75 54
4429.90 44
4430.05 34
4430.20 26
4430.36 19
4430.51 15
4430.66 14
4430.82 16
4430.97 21
4431.12 29
4431.27 39
4431.43 51
4431.58 64
4431.73 74
4431.88 83
4432.04 87
4432.19 87
4432.34 83
4432.49 75
4432.65 65
4432.80 55
4432.95 48
4433.11 44
4433.26 45
4433.41 50
4433.56 59
4433.72 70
4433.87 81
4434.02 90
4434.17 97
4434.33 101
4434.48 104
4434.63 105
4434.78 105
4434.94 106
4435.09 108
4435.24 109
4435.40 110
4435.55 111
4435.70 110
4435.85 110
4436.01 111
4436.16 113
4436.31 116
4436.46 120
4436.62 124
4436.77 127
4436.92 126
4437.08 121
4437.23 112
4437.38 101
4437.53 89
4437.69 78
4437.84 69
4437.99 64
4438.15 62
4438.30 62
4438.45 63
4438.60 66
4438.76 69
4438.91 71
4439.06 71
4439.21 70
4439.37 68
4439.52 66
4439.67 63
4439.83 62
4439.98 63
4440.13 66
4440.28 71
4440.44 79
4440.59 87
4440.74 96
4440.90 105
4441.05 113
4441.20 119
4441.35 124
4441.51 126
4441.66 125
4441.81 121
4441.97 114
4442.12 105
4442.27 96
4442.42 89
4442.58 84
4442.73 84
4442.88 86
4443.04 90
4443.19 94
4443.34 96
4443.49 95
4443.65 91
4443.80 83
4443.95 74
4444.11 65
4444.26 57
4444.41 50
4444.56 46
4444.72 42
4444.87 38
4445.02 33
4445.18 28
4445.33 23
4445.48 19
4445.63 16
4445.79 14
4445.94 15
4446.09 17
4446.25 20
4446.40 22
4446.55 23
4446.70 21
4446.86 17
4447.01 9
4447.16 1
4447.32 0
4447.47 0
4447.62 0
4447.77 0
4447.93 0
4448.08 0
4448.23 0
4448.39 3
4448.54 15
4448.69 30
4448.85 45
4449.00 59
4449.15 71
4449.30 80
4449.46 86
4449.61 89
4449.76 90
4449.92 90
4450.07 90
4450.22 91
4450.38 92
4450.53 93
4450.68 94
4450.83 94
4450.99 93
4451.14 91
4451.29 90
4451.45 90
4451.60 91
4451.75 92
4451.90 94
4452.06 94
4452.21 93
4452.36 89
4452.52 83
4452.67 75
4452.82 66
4452.98 60
4453.13 56
4453.28 57
4453.44 64
4453.59 74
4453.74 86
4453.89 99
4454.05 109
4454.20 115
4454.35 117
4454.51 115
4454.66 112
4454.81 107
4454.97 104
4455.12 102
4455.27 103
4455.42 104
4455.58 106
4455.73 108
4455.88 110
4456.04 109
4456.19 108
4456.34 105
4456.50 102
4456.65 99
4456.80 97
4456.96 94
4457.11 93
4457.26 93
4457.41 93
4457.57 94
4457.72 97
4457.87 101
4458.03 107
4458.18 115
4458.33 125
4458.49 136
4458.64 146
4458.79 156
4458.95 163
4459.10 168
4459.25 171
4459.41 170
4459.56 167
4459.71 162
4459.86 157
4460.02 151
4460.17 144
4460.32 139
4460.48 135
4460.63 131
4460.78 129
4460.94 127
4461.09 126
4461.24 125
4461.40 124
4461.55 123
4461.70 122
4461.86 121
4462.01 121
4462.16 122
4462.32 125
4462.47 129
4462.62 133
4462.78 139
4462.93 144
4463.08 149
4463.23 152
4463.39 154
4463.54 154
4463.69 154
4463.85 153
4464.00 150
4464.15 147
4464.31 143
4464.46 137
4464.61 131
4464.77 124
4464.92 116
4465.07 111
4465.23 107
4465.38 106
4465.53 108
4465.69 112
4465.84 119
4465.99 126
4466.15 132
4466.30 137
4466.45 138
4466.61 137
4466.76 132
4466.91 126
4467.07 119
4467.22 113
4467.37 107
4467.53 103
4467.68 101
4467.83 101
4467.99 102
4468.14 104
4468.29 105
4468.45 106
4468.60 107
4468.75 107
4468.90 107
4469.06 106
4469.21 106
4469.36 105
4469.52 103
4469.67 99
4469.82 95
4469.98 89
4470.13 82
4470.28 76
4470.44 71
4470.59 69
4470.74 68
4470.90 69
4471.05 71
4471.20 74
4471.36 75
4471.51 76
4471.66 76
4471.82 76
4471.97 77
4472.12 79
4472.28 83
4472.43 89
4472.58 95
4472.74 100
4472.89 104
4473.04 106
4473.20 105
4473.35 101
4473.51 95
4473.66 87
4473.81 78
4473.97 70
4474.12 64
4474.27 60
4474.43 59
4474.58 60
4474.73 64
4474.89 69
4475.04 74
4475.19 79
4475.35 83
4475.50 86
4475.65 90
4475.81 93
4475.96 98
4476.11 102
4476.27 106
4476.42 108
4476.57 109
4476.73 107
4476.88 104
4477.03 99
4477.19 95
4477.34 90
4477.49 86
4477.65 81
4477.80 75
4477.95 68
4478.11 61
4478.26 53
4478.41 46
4478.57 40
4478.72 35
4478.87 31
4479.03 28
4479.18 25
4479.34 24
4479.49 24
4479.64 25
4479.80 28
4479.95 33
4480.10 39
4480.26 46
4480.41 52
4480.56 58
4480.72 64
4480.87 68
4481.02 72
4481.18 74
4481.33 73
4481.48 71
4481.64 67
4481.79 61
4481.94 54
4482.10 48
4482.25 43
4482.41 41
4482.56 43
4482.71 49
4482.87 57
4483.02 67
4483.17 78
4483.33 89
4483.48 97
4483.63 103
4483.79 106
4483.94 106
4484.09 104
4484.25 101
4484.40 96
4484.56 91
4484.71 84
4484.86 78
4485.02 71
4485.17 66
4485.32 62
4485.48 60
4485.63 60
4485.78 62
4485.94 65
4486.09 70
4486.24 74
4486.40 77
4486.55 79
4486.71 80
4486.86 79
4487.01 78
4487.17 77
4487.32 77
4487.47 79
4487.63 84
4487.78 91
4487.93 99
4488.09 109
4488.24 119
4488.40 126
4488.55 131
4488.70 133
4488.86 131
4489.01 127
4489.16 122
4489.32 115
4489.47 108
4489.62 100
4489.78 92
4489.93 85
4490.09 77
4490.24 71
4490.39 66
4490.55 64
4490.70 63
4490.85 64
4491.01 65
4491.16 65
4491.31 63
4491.47 59
4491.62 54
4491.78 48
4491.93 43
4492.08 40
4492.24 38
4492.39 39
4492.54 40
4492.70 41
4492.85 41
4493.01 40
4493.16 37
4493.31 31
4493.47 24
4493.62 16
4493.77 9
4493.93 2
4494.08 0
4494.24 0
4494.39 0
4494.54 0
4494.70 0
4494.85 0
4495.00 0
4495.16 0
4495.31 2
4495.46 9
4495.62 17
4495.77 24
4495.93 32
4496.08 39
4496.23 47
4496.39 55
4496.54 63
4496.70 72
4496.85 80
4497.00 88
4497.16 97
4497.31 105
4497.46 112
4497.62 119
4497.77 124
4497.93 128
4498.08 129
4498.23 127
4498.39 123
4498.54 115
4498.69 106
4498.85 96
4499.00 85
4499.16 75
4499.31 67
4499.46 60
4499.62 55
4499.77 51
4499.92 49
4500.08 48
4500.23 48
4500.39 49
4500.54 51
4500.69 54
4500.85 58
4501.00 62
4501.16 65
4501.31 67
4501.46 66
4501.62 62
4501.77 56
4501.93 48
4502.08 40
4502.23 33
4502.39 29
4502.54 28
4502.69 31
4502.85 36
4503.00 44
4503.16 54
4503.31 65
4503.46 77
4503.62 87
4503.77 97
4503.93 105
4504.08 110
4504.23 113
4504.39 113
4504.54 111
4504.70 107
4504.85 103
4505.00 99
4505.16 95
4505.31 93
4505.46 90
4505.62 88
4505.77 86
4505.93 84
4506.08 83
4506.23 83
4506.39 83
4506.54 84
4506.70 84
4506.85 83
4507.00 81
4507.16 77
4507.31 73
4507.47 68
4507.62 64
4507.77 61
4507.93 61
4508.08 64
4508.24 69
4508.39 77
4508.54 85
4508.70 92
4508.85 96
4509.01 97
4509.16 93
4509.31 87
4509.47 79
4509.62 71
4509.78 64
4509.93 59
4510.08 57
4510.24 56
4510.39 56
4510.55 56
4510.70 56
4510.85 58
4511.01 59
4511.16 61
4511.32 64
4511.47 66
4511.62 67
4511.78 67
4511.93 65
4512.09 63
4512.24 60
4512.39 58
4512.55 57
4512.70 57
4512.86 58
4513.01 60
4513.16 62
4513.32 63
4513.47 62
4513.63 59
4513.78 55
4513.93 50
4514.09 46
4514.24 42
4514.40 41
4514.55 41
4514.70 41
4514.86 41
4515.01 42
4515.17 41
4515.32 40
4515.48 39
4515.63 38
4515.78 38
4515.94 38
4516.09 39
4516.25 40
4516.40 41
4516.55 43
4516.71 45
4516.86 46
4517.02 47
4517.17 48
4517.32 49
4517.48 49
4517.63 48
4517.79 47
4517.94 46
4518.10 46
4518.25 47
4518.40 49
4518.56 52
4518.71 57
4518.87 62
4519.02 67
4519.17 70
4519.33 72
4519.48 71
4519.64 69
4519.79 66
4519.95 62
4520.10 58
4520.25 54
4520.41 52
4520.56 51
4520.72 49
4520.87 48
4521.02 46
4521.18 44
4521.33 43
4521.49 42
4521.64 44
4521.80 48
4521.95 54
4522.10 59
4522.26 64
4522.41 67
4522.57 67
4522.72 65
4522.88 60
4523.03 55
4523.18 51
4523.34 48
4523.49 48
4523.65 49
4523.80 51
4523.95 53
4524.11 54
4524.26 54
4524.42 53
4524.57 52
4524.73 52
4524.88 56
4525.03 64
4525.19 75
4525.34 88
4525.50 103
4525.65 115
4525.81 123
4525.96 127
4526.11 126
4526.27 120
4526.42 114
4526.58 108
4526.73 105
4526.89 106
4527.04 113
4527.19 124
4527.35 138
4527.50 153
4527.66 166
4527.81 177
4527.97 185
4528.12 188
4528.27 188
4528.43 185
4528.58 182
4528.74 178
4528.89 175
4529.05 173
4529.20 173
4529.35 174
4529.51 176
4529.66 178
4529.82 180
4529.97 181
4530.13 180
4530.28 176
4530.44 169
4530.59 161
4530.74 151
4530.90 142
4531.05 135
4531.21 131
4531.36 131
4531.52 134
4531.67 139
4531.82 145
4531.98 149
4532.13 150
4532.29 148
4532.44 144
4532.60 139
4532.75 132
4532.91 126
4533.06 120
4533.21 115
4533.37 111
4533.52 108
4533.68 107
4533.83 107
4533.99 109
4534.14 113
4534.29 118
4534.45 122
4534.60 124
4534.76 123
4534.91 119
4535.07 111
4535.22 100
4535.38 89
4535.53 78
4535.68 68
4535.84 62
4535.99 58
4536.15 57
4536.30 58
4536.46 62
4536.61 67
4536.77 73
4536.92 79
4537.07 85
4537.23 89
4537.38 93
4537.54 96
4537.69 96
4537.85 96
4538.00 94
4538.16 91
4538.31 87
4538.47 84
4538.62 81
4538.77 78
4538.93 76
4539.08 75
4539.24 74
4539.39 73
4539.55 73
4539.70 73
4539.86 74
4540.01 74
4540.16 74
4540.32 73
4540.47 70
4540.63 65
4540.78 58
4540.94 52
4541.09 47
4541.25 45
4541.40 46
4541.56 51
4541.71 56
4541.86 63
4542.02 68
4542.17 72
4542.33 73
4542.48 73
4542.64 72
4542.79 69
4542.95 65
4543.10 60
4543.26 54
4543.41 47
4543.56 40
4543.72 35
4543.87 32
4544.03 33
4544.18 36
4544.34 41
4544.49 48
4544.65 53
4544.80 56
4544.96 58
4545.11 59
4545.27 60
4545.42 63
4545.57 69
4545.73 78
4545.88 90
4546.04 103
4546.19 116
4546.35 126
4546.50 131
4546.66 133
4546.81 129
4546.97 121
4547.12 111
4547.28 100
4547.43 91
4547.58 86
4547.74 87
4547.89 93
4548.05 104
4548.20 118
4548.36 132
4548.51 145
4548.67 154
4548.82 159
4548.98 160
4549.13 158
4549.29 153
4549.44 149
4549.60 145
4549.75 142
4549.90 140
4550.06 139
4550.21 138
4550.37 137
4550.52 135
4550.68 130
4550.83 124
4550.99 116
4551.14 107
4551.30 98
4551.45 89
4551.61 82
4551.76 77
4551.92 74
4552.07 74
4552.23 75
4552.38 77
4552.53 80
4552.69 84
4552.84 87
4553.00 91
4553.15 94
4553.31 98
4553.46 100
4553.62 101
4553.77 100
4553.93 99
4554.08 98
4554.24 99
4554.39 101
4554.55 105
4554.70 111
4554.86 119
4555.01 126
4555.17 132
4555.32 134
4555.47 133
4555.63 128
4555.78 122
4555.94 114
4556.09 107
4556.25 101
4556.40 96
4556.56 91
4556.71 86
4556.87 81
4557.02 74
4557.18 68
4557.33 62
4557.49 58
4557.64 56
4557.80 55
4557.95 56
4558.11 58
4558.26 60
4558.42 61
4558.57 60
4558.73 58
4558.88 55
4559.04 50
4559.19 45
4559.35 40
4559.50 36
4559.65 34
4559.81 34
4559.96 36
4560.12 40
4560.27 44
4560.43 48
4560.58 50
4560.74 50
4560.89 47
4561.05 41
4561.20 33
4561.36 25
4561.51 16
4561.67 10
4561.82 5
4561.98 3
4562.13 2
4562.29 1
4562.44 0
4562.60 0
4562.75 0
4562.91 0
4563.06 0
4563.22 0
4563.37 0
4563.53 0
4563.68 7
4563.84 17
4563.99 28
4564.15 37
4564.30 45
4564.46 51
4564.61 54
4564.77 54
4564.92 52
4565.08 49
4565.23 43
4565.39 37
4565.54 31
4565.70 26
4565.85 21
4566.01 18
4566.16 16
4566.32 16
4566.47 19
4566.63 23
4566.78 29
4566.94 37
4567.09 46
4567.25 55
4567.40 65
4567.56 75
4567.71 84
4567.87 92
4568.02 96
4568.18 97
4568.33 94
4568.49 88
4568.64 78
4568.80 68
4568.95 59
4569.11 52
4569.26 50
4569.42 52
4569.57 57
4569.73 66
4569.88 76
4570.04 87
4570.19 95
4570.35 102
4570.50 107
4570.66 109
4570.81 109
4570.97 107
4571.12 103
4571.28 98
4571.43 92
4571.59 84
4571.74 77
4571.90 69
4572.05 63
4572.21 60
4572.36 58
4572.52 58
4572.67 60
4572.83 61
4572.98 62
4573.14 61
4573.29 60
4573.45 58
4573.60 56
4573.76 54
4573.91 53
4574.07 52
4574.22 51
4574.38 50
4574.53 48
4574.69 47
4574.84 46
4575.00 46
4575.15 45
4575.31 44
4575.46 42
4575.62 38
4575.77 34
4575.93 30
4576.08 27
4576.24 27
4576.39 30
4576.55 35
4576.70 39
4576.86 41
4577.01 40
4577.17 35
4577.33 28
4577.48 21
4577.64 15
4577.79 13
4577.95 15
4578.10 21
4578.26 29
4578.41 36
4578.57 41
4578.72 42
4578.88 39
4579.03 33
4579.19 26
4579.34 19
4579.50 13
4579.65 7
4579.81 2
4579.96 0
4580.12 0
4580.27 0
4580.43 0
4580.58 0
4580.74 0
4580.89 0
4581.05 0
4581.20 3
4581.36 9
4581.52 14
4581.67 19
4581.83 24
4581.98 30
4582.14 37
4582.29 46
4582.45 55
4582.60 66
4582.76 78
4582.91 89
4583.07 99
4583.22 107
4583.38 114
4583.53 117
4583.69 117
4583.84 114
4584.00 108
4584.15 101
4584.31 92
4584.46 82
4584.62 72
4584.78 62
4584.93 52
4585.09 44
4585.24 37
4585.40 32
4585.55 31
4585.71 32
4585.86 36
4586.02 42
4586.17 47
4586.33 51
4586.48 52
4586.64 50
4586.79 46
4586.95 38
4587.10 28
4587.26 16
4587.42 3
4587.57 0
4587.73 0
4587.88 0
4588.04 0
4588.19 0
4588.35 0
4588.50 0
4588.66 0
4588.81 12
4588.97 24
4589.12 35
4589.28 42
4589.43 47
4589.59 49
4589.75 49
4589.90 48
4590.06 46
4590.21 44
4590.37 43
4590.52 43
4590.68 44
4590.83 47
4590.99 50
4591.14 53
4591.30 56
4591.45 58
4591.61 60
4591.77 60
4591.92 59
4592.08 58
4592.23 56
4592.39 53
4592.54 49
4592.70 45
4592.85 40
4593.01 35
4593.16 31
4593.32 27
4593.47 26
4593.63 27
4593.79 30
4593.94 36
4594.10 42
4594.25 48
4594.41 53
4594.56 56
4594.72 57
4594.87 56
4595.03 53
4595.18 49
4595.34 45
4595.50 41
4595.65 38
4595.81 37
4595.96 36
4596.12 36
4596.27 36
4596.43 34
4596.58 31
4596.74 26
4596.89 21
4597.05 17
4597.21 15
4597.36 15
4597.52 17
4597.67 23
4597.83 30
4597.98 39
4598.14 50
4598.29 63
4598.45 77
4598.61 91
4598.76 104
4598.92 114
4599.07 120
4599.23 122
4599.38 120
4599.54 116
4599.69 109
4599.85 103
4600.01 98
4600.16 94
4600.32 91
4600.47 88
4600.63 85
4600.78 82
4600.94 78
4601.09 74
4601.25 71
4601.41 67
4601.56 64
4601.72 62
4601.87 59
4602.03 57
4602.18 55
4602.34 56
4602.49 58
4602.65 61
4602.81 65
4602.96 69
4603.12 72
4603.27 72
4603.43 70
4603.58 64
4603.74 57
4603.89 49
4604.05 42
4604.21 36
4604.36 32
4604.52 29
4604.67 29
4604.83 31
4604.98 33
4605.14 35
4605.29 37
4605.45 38
4605.61 39
4605.76 41
4605.92 43
4606.07 48
4606.23 56
4606.38 65
4606.54 75
4606.70 84
4606.85 93
4607.01 98
4607.16 101
4607.32 100
4607.47 98
4607.63 95
4607.79 91
4607.94 87
4608.10 83
4608.25 79
4608.41 75
4608.56 70
4608.72 64
4608.87 57
4609.03 50
4609.19 44
4609.34 39
4609.50 38
4609.65 40
4609.81 46
4609.96 55
4610.12 66
4610.28 76
4610.43 84
4610.59 89
4610.74 90
4610.90 89
4611.05 87
4611.21 85
4611.37 85
4611.52 88
4611.68 94
4611.83 102
4611.99 112
4612.14 122
4612.30 133
4612.46 143
4612.61 149
4612.77 153
4612.92 151
4613.08 144
4613.24 133
4613.39 119
4613.55 103
4613.70 89
4613.86 78
4614.01 71
4614.17 67
4614.33 66
4614.48 65
4614.64 63
4614.79 60
4614.95 55
4615.10 50
4615.26 44
4615.42 39
4615.57 37
4615.73 39
4615.88 45
4616.04 54
4616.20 67
4616.35 82
4616.51 97
4616.66 110
4616.82 120
4616.97 127
4617.13 132
4617.29 134
4617.44 134
4617.60 133
4617.75 131
4617.91 127
4618.07 121
4618.22 112
4618.38 100
4618.53 87
4618.69 74
4618.84 62
4619.00 52
4619.16 45
4619.31 39
4619.47 36
4619.62 33
4619.78 31
4619.94 30
4620.09 28
4620.25 27
4620.40 26
4620.56 24
4620.71 23
4620.87 21
4621.03 19
4621.18 17
4621.34 14
4621.49 12
4621.65 11
4621.81 12
4621.96 14
4622.12 19
4622.27 26
4622.43 35
4622.59 43
4622.74 51
4622.90 56
4623.05 59
4623.21 60
4623.37 58
4623.52 54
4623.68 50
4623.83 45
4623.99 40
4624.14 36
4624.30 33
4624.46 30
4624.61 27
4624.77 24
4624.92 20
4625.08 16
4625.24 13
4625.39 10
4625.55 9
4625.70 10
4625.86 14
4626.02 21
4626.17 28
4626.33 36
4626.48 43
4626.64 47
4626.80 48
4626.95 46
4627.11 41
4627.26 34
4627.42 27
4627.58 20
4627.73 15
4627.89 10
4628.04 6
4628.20 3
4628.36 0
4628.51 0
4628.67 0
4628.82 0
4628.98 0
4629.14 0
4629.29 0
4629.45 0
4629.60 3
4629.76 14
4629.92 28
4630.07 42
4630.23 55
4630.38 67
4630.54 75
4630.70 79
4630.85 80
4631.01 77
4631.17 73
4631.32 67
4631.48 62
4631.63 59
4631.79 57
4631.95 57
4632.10 58
4632.26 59
4632.41 60
4632.57 58
4632.73 56
4632.88 52
4633.04 47
4633.19 42
4633.35 38
4633.51 36
4633.66 36
4633.82 38
4633.97 41
4634.13 46
4634.29 50
4634.44 54
4634.60 57
4634.76 58
4634.91 57
4635.07 55
4635.22 52
4635.38 48
4635.54 45
4635.69 43
4635.85 41
4636.00 40
4636.16 40
4636.32 41
4636.47 43
4636.63 45
4636.79 49
4636.94 52
4637.10 57
4637.25 61
4637.41 65
4637.57 69
4637.72 73
4637.88 76
4638.03 81
4638.19 85
4638.35 91
4638.50 97
4638.66 104
4638.82 111
4638.97 117
4639.13 123
4639.28 126
4639.44 127
4639.60 126
4639.75 122
4639.91 116
4640.06 110
4640.22 103
4640.38 97
4640.53 93
4640.69 90
4640.85 89
4641.00 89
4641.16 90
4641.31 92
4641.47 94
4641.63 97
4641.78 99
4641.94 100
4642.10 101
4642.25 100
4642.41 98
4642.56 96
4642.72 95
4642.88 96
4643.03 99
4643.19 105
4643.35 113
4643.50 122
4643.66 130
4643.81 137
4643.97 141
4644.13 143
4644.28 143
4644.44 143
4644.60 144
4644.75 146
4644.91 149
4645.07 153
4645.22 157
4645.38 161
4645.53 163
4645.69 165
4645.85 164
4646.00 163
4646.16 162
4646.32 161
4646.47 161
4646.63 164
4646.78 171
4646.94 183
4647.10 198
4647.25 217
4647.41 238
4647.57 260
4647.72 282
4647.88 301
4648.04 318
4648.19 334
4648.35 348
4648.50 362
4648.66 377
4648.82 393
4648.97 412
4649.13 431
4649.29 451
4649.44 470
4649.60 487
4649.76 503
4649.91 518
4650.07 534
4650.22 553
4650.38 574
4650.54 598
4650.69 624
4650.85 650
4651.01 673
4651.16 693
4651.32 707
4651.48 717
4651.63 723
4651.79 728
4651.94 734
4652.10 741
4652.26 751
4652.41 763
4652.57 776
4652.73 790
4652.88 803
4653.04 815
4653.20 826
4653.35 835
4653.51 841
4653.67 843
4653.82 840
4653.98 833
4654.13 821
4654.29 806
4654.45 790
4654.60 775
4654.76 760
4654.92 748
4655.07 738
4655.23 731
4655.39 725
4655.54 721
4655.70 717
4655.86 714
4656.01 712
4656.17 710
4656.33 708
4656.48 704
4656.64 699
4656.79 693
4656.95 685
4657.11 676
4657.26 667
4657.42 660
4657.58 654
4657.73 649
4657.89 645
4658.05 640
4658.20 635
4658.36 628
4658.52 621
4658.67 612
4658.83 602
4658.99 592
4659.14 582
4659.30 571
4659.46 559
4659.61 547
4659.77 533
4659.93 520
4660.08 506
4660.24 493
4660.39 480
4660.55 467
4660.71 454
4660.86 439
4661.02 424
4661.18 407
4661.33 390
4661.49 373
4661.65 358
4661.80 345
4661.96 335
4662.12 329
4662.27 325
4662.43 323
4662.59 321
4662.74 319
4662.90 315
4663.06 310
4663.21 301
4663.37 291
4663.53 280
4663.68 269
4663.84 259
4664.00 251
4664.15 246
4664.31 243
4664.47 242
4664.62 242
4664.78 240
4664.94 236
4665.09 229
4665.25 220
4665.41 207
4665.56 191
4665.72 173
4665.88 154
4666.03 134
4666.19 115
4666.35 98
4666.50 85
4666.66 76
4666.82 73
4666.97 75
4667.13 81
4667.29 89
4667.44 98
4667.60 108
4667.76 117
4667.91 127
4668.07 136
4668.23 146
4668.38 154
4668.54 160
4668.70 162
4668.85 158
4669.01 149
4669.17 134
4669.32 115
4669.48 95
4669.64 76
4669.79 61
4669.95 51
4670.11 47
4670.26 47
4670.42 49
4670.58 52
4670.73 55
4670.89 56
4671.05 56
4671.20 54
4671.36 50
4671.52 47
4671.67 43
4671.83 40
4671.99 37
4672.14 35
4672.30 33
4672.46 31
4672.61 30
4672.77 28
4672.93 25
4673.08 22
4673.24 18
4673.40 14
4673.55 11
4673.71 7
4673.87 3
4674.03 0
4674.18 0
4674.34 0
4674.50 0
4674.65 0
4674.81 0
4674.97 0
4675.12 0
4675.28 0
4675.44 6
4675.59 14
4675.75 23
4675.91 32
4676.06 41
4676.22 47
4676.38 51
4676.53 53
4676.69 53
4676.85 51
4677.00 48
4677.16 45
4677.32 43
4677.48 41
4677.63 40
4677.79 38
4677.95 36
4678.10 33
4678.26 30
4678.42 26
4678.57 24
4678.73 23
4678.89 23
4679.04 23
4679.20 24
4679.36 24
4679.51 23
4679.67 23
4679.83 23
4679.98 27
4680.14 33
4680.30 43
4680.46 57
4680.61 74
4680.77 92
4680.93 109
4681.08 122
4681.24 130
4681.40 133
4681.55 131
4681.71 125
4681.87 117
4682.02 109
4682.18 104
4682.34 101
4682.50 99
4682.65 98
4682.81 97
4682.97 94
4683.12 89
4683.28 82
4683.44 74
4683.59 65
4683.75 58
4683.91 52
4684.06 49
4684.22 48
4684.38 50
4684.54 54
4684.69 59
4684.85 64
4685.01 68
4685.16 71
4685.32 73
4685.48 76
4685.63 79
4685.79 82
4685.95 86
4686.11 88
4686.26 88
4686.42 85
4686.58 79
4686.73 71
4686.89 61
4687.05 51
4687.20 41
4687.36 32
4687.52 25
4687.68 19
4687.83 15
4687.99 12
4688.15 10
4688.30 8
4688.46 7
4688.62 7
4688.77 8
4688.93 10
4689.09 14
4689.25 19
4689.40 26
4689.56 32
4689.72 37
4689.87 39
4690.03 37
4690.19 33
4690.35 27
4690.50 20
4690.66 13
4690.82 9
4690.97 7
4691.13 7
4691.29 8
4691.44 9
4691.60 8
4691.76 6
4691.92 3
4692.07 0
4692.23 0
4692.39 0
4692.54 0
4692.70 0
4692.86 0
4693.02 0
4693.17 0
4693.33 1
4693.49 3
4693.64 5
4693.80 8
4693.96 11
4694.12 14
4694.27 15
4694.43 14
4694.59 11
4694.74 7
4694.90 3
4695.06 0
4695.22 0
4695.37 2
4695.53 9
4695.69 20
4695.84 32
4696.00 43
4696.16 52
4696.32 59
4696.47 61
4696.63 61
4696.79 59
4696.94 57
4697.10 56
4697.26 55
4697.42 56
4697.57 56
4697.73 56
4697.89 56
4698.04 55
4698.20 55
4698.36 55
4698.52 55
4698.67 56
4698.83 55
4698.99 52
4699.14 47
4699.30 39
4699.46 29
4699.62 19
4699.77 10
4699.93 2
4700.09 0
4700.25 0
4700.40 0
4700.56 0
4700.72 0
4700.87 0
4701.03 0
4701.19 0
4701.35 0
4701.50 2
4701.66 8
4701.82 15
4701.97 23
4702.13 31
4702.29 38
4702.45 44
4702.60 49
4702.76 54
4702.92 59
4703.08 65
4703.23 72
4703.39 80
4703.55 88
4703.70 94
4703.86 98
4704.02 97
4704.18 94
4704.33 87
4704.49 78
4704.65 70
4704.81 62
4704.96 57
4705.12 54
4705.28 53
4705.43 55
4705.59 59
4705.75 63
4705.91 68
4706.06 72
4706.22 76
4706.38 78
4706.54 80
4706.69 81
4706.85 81
4707.01 81
4707.17 79
4707.32 77
4707.48 74
4707.64 69
4707.79 64
4707.95 58
4708.11 52
4708.27 48
4708.42 45
4708.58 44
4708.74 43
4708.90 42
4709.05 40
4709.21 38
4709.37 37
4709.53 37
4709.68 39
4709.84 44
4710.00 50
4710.16 56
4710.31 62
4710.47 65
4710.63 64
4710.79 59
4710.94 50
4711.10 39
4711.26 27
4711.41 14
4711.57 3
4711.73 0
4711.89 0
4712.04 0
4712.20 0
4712.36 0
4712.52 0
4712.67 4
4712.83 15
4712.99 28
4713.15 40
4713.30 50
4713.46 58
4713.62 62
4713.78 62
4713.93 60
4714.09 56
4714.25 50
4714.41 43
4714.56 35
4714.72 26
4714.88 17
4715.04 7
4715.19 0
4715.35 0
4715.51 0
4715.67 0
4715.82 0
4715.98 0
4716.14 0
4716.30 0
4716.45 4
4716.61 8
4716.77 11
4716.93 13
4717.08 15
4717.24 16
4717.40 18
4717.56 20
4717.71 21
4717.87 21
4718.03 20
4718.19 19
4718.34 18
4718.50 17
4718.66 17
4718.82 18
4718.97 20
4719.13 24
4719.29 28
4719.45 33
4719.60 40
4719.76 47
4719.92 54
4720.08 61
4720.23 68
4720.39 74
4720.55 81
4720.71 87
4720.86 94
4721.02 101
4721.18 107
4721.34 112
4721.49 115
4721.65 116
4721.81 117
4721.97 116
4722.12 116
4722.28 117
4722.44 117
4722.60 117
4722.76 115
4722.91 111
4723.07 106
4723.23 99
4723.39 93
4723.54 88
4723.70 84
4723.86 83
4724.02 82
4724.17 80
4724.33 76
4724.49 71
4724.65 63
4724.80 55
4724.96 48
4725.12 43
4725.28 41
4725.43 41
4725.59 42
4725.75 45
4725.91 47
4726.07 50
4726.22 54
4726.38 59
4726.54 66
4726.70 77
4726.85 89
4727.01 103
4727.17 117
4727.33 130
4727.48 141
4727.64 148
4727.80 151
4727.96 151
4728.12 148
4728.27 144
4728.43 141
4728.59 138
4728.75 137
4728.90 138
4729.06 140
4729.22 143
4729.38 147
4729.53 150
4729.69 152
4729.85 152
4730.01 152
4730.17 150
4730.32 145
4730.48 139
4730.64 130
4730.80 120
4730.95 110
4731.11 100
4731.27 91
4731.43 85
4731.59 81
4731.74 79
4731.90 78
4732.06 79
4732.22 82
4732.37 86
4732.53 91
4732.69 97
4732.85 104
4733.00 111
4733.16 118
4733.32 124
4733.48 128
4733.64 129
4733.79 128
4733.95 124
4734.11 117
4734.27 107
4734.43 96
4734.58 85
4734.74 75
4734.90 68
4735.06 62
4735.21 59
4735.37 57
4735.53 56
4735.69 55
4735.85 54
4736.00 53
4736.16 53
4736.32 55
4736.48 57
4736.63 60
4736.79 61
4736.95 61
4737.11 58
4737.27 52
4737.42 45
4737.58 37
4737.74 29
4737.90 24
4738.06 21
4738.21 20
4738.37 20
4738.53 22
4738.69 25
4738.84 28
4739.00 33
4739.16 39
4739.32 46
4739.48 55
4739.63 64
4739.79 73
4739.95 81
4740.11 87
4740.27 91
4740.42 93
4740.58 93
4740.74 93
4740.90 91
4741.05 89
4741.21 84
4741.37 78
4741.53 70
4741.69 59
4741.84 48
4742.00 37
4742.16 26
4742.32 17
4742.48 11
4742.63 6
4742.79 3
4742.95 1
4743.11 0
4743.27 0
4743.42 0
4743.58 0
4743.74 0
4743.90 0
4744.06 0
4744.21 0
4744.37 1
4744.53 9
4744.69 17
4744.85 26
4745.00 34
4745.16 40
4745.32 45
4745.48 50
4745.64 55
4745.79 63
4745.95 72
4746.11 82
4746.27 92
4746.43 101
4746.58 108
4746.74 112
4746.90 111
4747.06 106
4747.22 98
4747.37 88
4747.53 77
4747.69 66
4747.85 57
4748.01 51
4748.16 47
4748.32 45
4748.48 45
4748.64 48
4748.80 52
4748.95 57
4749.11 63
4749.27 69
4749.43 75
4749.59 81
4749.74 87
4749.90 92
4750.06 98
4750.22 104
4750.38 110
4750.53 115
4750.69 119
4750.85 121
4751.01 122
4751.17 122
4751.32 119
4751.48 115
4751.64 110
4751.80 105
4751.96 99
4752.11 94
4752.27 90
4752.43 87
4752.59 86
4752.75 86
4752.91 88
4753.06 89
4753.22 91
4753.38 92
4753.54 92
4753.70 91
4753.85 89
4754.01 88
4754.17 87
4754.33 86
4754.49 86
4754.64 85
4754.80 84
4754.96 81
4755.12 77
4755.28 72
4755.44 66
4755.59 61
4755.75 57
4755.91 56
4756.07 57
4756.23 61
4756.38 67
4756.54 74
4756.70 80
4756.86 84
4757.02 84
4757.18 81
4757.33 75
4757.49 68
4757.65 61
4757.81 56
4757.97 52
4758.12 52
4758.28 53
4758.44 55
4758.60 56
4758.76 56
4758.92 54
4759.07 51
4759.23 48
4759.39 45
4759.55 43
4759.71 42
4759.86 41
4760.02 41
4760.18 41
4760.34 39
4760.50 37
4760.66 35
4760.81 32
4760.97 31
4761.13 31
4761.29 32
4761.45 35
4761.61 39
4761.76 43
4761.92 49
4762.08 54
4762.24 61
4762.40 70
4762.55 79
4762.71 90
4762.87 101
4763.03 111
4763.19 119
4763.35 123
4763.50 123
4763.66 118
4763.82 109
4763.98 97
4764.14 83
4764.30 71
4764.45 61
4764.61 55
4764.77 56
4764.93 61
4765.09 72
4765.25 86
4765.40 100
4765.56 113
4765.72 124
4765.88 133
4766.04 139
4766.20 144
4766.35 149
4766.51 155
4766.67 161
4766.83 168
4766.99 175
4767.15 181
4767.30 187
4767.46 192
4767.62 198
4767.78 205
4767.94 211
4768.10 218
4768.25 225
4768.41 231
4768.57 237
4768.73 243
4768.89 250
4769.05 258
4769.20 267
4769.36 277
4769.52 287
4769.68 296
4769.84 304
4770.00 310
4770.15 318
4770.31 326
4770.47 335
4770.63 346
4770.79 356
4770.95 366
4771.10 373
4771.26 378
4771.42 379
4771.58 379
4771.74 376
4771.90 373
4772.06 369
4772.21 365
4772.37 361
4772.53 356
4772.69 350
4772.85 343
4773.01 334
4773.16 323
4773.32 311
4773.48 297
4773.64 282
4773.80 266
4773.96 253
4774.12 242
4774.27 235
4774.43 232
4774.59 234
4774.75 239
4774.91 246
4775.07 252
4775.22 255
4775.38 254
4775.54 250
4775.70 241
4775.86 230
4776.02 218
4776.18 209
4776.33 202
4776.49 200
4776.65 202
4776.81 207
4776.97 213
4777.13 219
4777.28 221
4777.44 219
4777.60 213
4777.76 203
4777.92 192
4778.08 180
4778.24 169
4778.39 158
4778.55 148
4778.71 138
4778.87 126
4779.03 112
4779.19 98
4779.35 83
4779.50 69
4779.66 59
4779.82 53
4779.98 53
4780.14 57
4780.30 65
4780.46 75
4780.61 85
4780.77 93
4780.93 97
4781.09 98
4781.25 94
4781.41 87
4781.57 78
4781.72 69
4781.88 60
4782.04 52
4782.20 47
4782.36 44
4782.52 43
4782.68 43
4782.83 44
4782.99 45
4783.15 44
4783.31 44
4783.47 43
4783.63 43
4783.79 43
4783.94 43
4784.10 44
4784.26 43
4784.42 42
4784.58 39
4784.74 36
4784.90 33
4785.06 31
4785.21 31
4785.37 33
4785.53 36
4785.69 40
4785.85 45
4786.01 50
4786.17 54
4786.32 58
4786.48 61
4786.64 64
4786.80 66
4786.96 65
4787.12 63
4787.28 59
4787.44 54
4787.59 49
4787.75 45
4787.91 45
4788.07 48
4788.23 56
4788.39 69
4788.55 85
4788.70 104
4788.86 126
4789.02 148
4789.18 169
4789.34 189
4789.50 206
4789.66 218
4789.82 226
4789.97 229
4790.13 227
4790.29 223
4790.45 217
4790.61 212
4790.77 207
4790.93 205
4791.09 205
4791.24 207
4791.40 210
4791.56 214
4791.72 219
4791.88 223
4792.04 225
4792.20 225
4792.36 223
4792.51 218
4792.67 212
4792.83 205
4792.99 198
4793.15 191
4793.31 184
4793.47 177
4793.63 170
4793.78 162
4793.94 155
4794.10 149
4794.26 144
4794.42 141
4794.58 139
4794.74 139
4794.90 141
4795.05 144
4795.21 149
4795.37 156
4795.53 163
4795.69 170
4795.85 175
4796.01 178
4796.17 178
4796.33 175
4796.48 169
4796.64 161
4796.80 151
4796.96 140
4797.12 128
4797.28 116
4797.44 106
4797.60 97
4797.75 92
4797.91 90
4798.07 92
4798.23 98
4798.39 106
4798.55 114
4798.71 122
4798.87 129
4799.03 134
4799.18 136
4799.34 136
4799.50 134
4799.66 131
4799.82 126
4799.98 120
4800.14 114
4800.30 109
4800.46 104
4800.61 100
4800.77 98
4800.93 96
4801.09 94
4801.25 92
4801.41 89
4801.57 86
4801.73 82
4801.89 78
4802.04 73
4802.20 67
4802.36 58
4802.52 49
4802.68 38
4802.84 28
4803.00 19
4803.16 13
4803.32 9
4803.48 7
4803.63 8
4803.79 11
4803.95 15
4804.11 21
4804.27 29
4804.43 39
4804.59 51
4804.75 63
4804.91 74
4805.06 84
4805.22 92
4805.38 99
4805.54 104
4805.70 107
4805.86 108
4806.02 107
4806.18 103
4806.34 95
4806.50 84
4806.65 71
4806.81 56
4806.97 41
4807.13 27
4807.29 16
4807.45 9
4807.61 5
4807.77 3
4807.93 4
4808.09 5
4808.24 7
4808.40 9
4808.56 9
4808.72 9
4808.88 6
4809.04 2
4809.20 0
4809.36 0
4809.52 0
4809.68 0
4809.84 0
4809.99 0
4810.15 3
4810.31 14
4810.47 26
4810.63 37
4810.79 47
4810.95 55
4811.11 62
4811.27 70
4811.43 78
4811.58 86
4811.74 95
4811.90 102
4812.06 108
4812.22 112
4812.38 114
4812.54 115
4812.70 115
4812.86 116
4813.02 118
4813.18 122
4813.33 128
4813.49 134
4813.65 141
4813.81 147
4813.97 151
4814.13 153
4814.29 153
4814.45 149
4814.61 143
4814.77 135
4814.93 126
4815.09 116
4815.24 108
4815.40 101
4815.56 96
4815.72 94
4815.88 94
4816.04 95
4816.20 97
4816.36 99
4816.52 100
4816.68 101
4816.84 103
4817.00 105
4817.15 108
4817.31 113
4817.47 119
4817.63 126
4817.79 131
4817.95 134
4818.11 135
4818.27 133
4818.43 131
4818.59 128
4818.75 127
4818.91 128
4819.06 131
4819.22 135
4819.38 138
4819.54 141
4819.70 144
4819.86 146
4820.02 148
4820.18 150
4820.34 153
4820.50 156
4820.66 159
4820.82 159
4820.98 157
4821.13 154
4821.29 150
4821.45 146
4821.61 145
4821.77 148
4821.93 154
4822.09 164
4822.25 177
4822.41 190
4822.57 202
4822.73 210
4822.89 216
4823.05 218
4823.20 217
4823.36 216
4823.52 215
4823.68 214
4823.84 216
4824.00 220
4824.16 225
4824.32 231
4824.48 237
4824.64 241
4824.80 241
4824.96 238
4825.12 231
4825.28 222
4825.43 212
4825.59 203
4825.75 195
4825.91 189
4826.07 184
4826.23 178
4826.39 172
4826.55 166
4826.71 160
4826.87 156
4827.03 154
4827.19 154
4827.35 156
4827.51 157
4827.67 157
4827.82 154
4827.98 147
4828.14 137
4828.30 124
4828.46 110
4828.62 95
4828.78 82
4828.94 70
4829.10 59
4829.26 49
4829.42 42
4829.58 35
4829.74 31
4829.90 28
4830.06 27
4830.22 29
4830.37 34
4830.53 41
4830.69 49
4830.85 59
4831.01 69
4831.17 78
4831.33 84
4831.49 87
4831.65 88
4831.81 87
4831.97 84
4832.13 81
4832.29 79
4832.45 79
4832.61 80
4832.77 82
4832.93 85
4833.08 89
4833.24 94
4833.40 99
4833.56 105
4833.72 111
4833.88 117
4834.04 122
4834.20 126
4834.36 128
4834.52 128
4834.68 127
4834.84 125
4835.00 123
4835.16 123
4835.32 125
4835.48 127
4835.64 129
4835.80 129
4835.96 126
4836.11 120
4836.27 111
4836.43 99
4836.59 87
4836.75 75
4836.91 64
4837.07 53
4837.23 43
4837.39 34
4837.55 23
[truncated: 733,152 more chars]
