# Supplementary material for: Methylobacterium Species Promoting Rice and Barley Growth and Interaction Specificity Revealed with Whole-Cell Matrix-Assisted Laser Desorption / Ionization-Time-of-Flight Mass Spectrometry (MALDI-TOF/MS) Analysis
Source: PLoS One. 2015 Jun 8;10(6):e0129509. doi: 10.1371/journal.pone.0129509 (PMC4460032; doi:10.1371/journal.pone.0129509)
Supplement: S1 Data — (ZIP) [file pone.0129509.s001.zip › Supplementary data 1 (ms type strains)/M_gnaphalii NBRC 107716T.txt]

779.81 0
779.87 0
779.94 0
780.00 0
780.06 0
780.13 0
780.19 0
780.26 0
780.32 0
780.38 0
780.45 0
780.51 0
780.58 0
780.64 0
780.70 0
780.77 0
780.83 0
780.90 0
780.96 0
781.02 0
781.09 0
781.15 0
781.22 0
781.28 0
781.34 0
781.41 0
781.47 0
781.54 0
781.60 0
781.66 0
781.73 0
781.79 0
781.86 0
781.92 0
781.98 0
782.05 0
782.11 0
782.18 0
782.24 0
782.31 0
782.37 0
782.43 0
782.50 0
782.56 0
782.63 0
782.69 0
782.75 0
782.82 0
782.88 0
782.95 0
783.01 0
783.07 0
783.14 0
783.20 0
783.27 0
783.33 0
783.40 0
783.46 0
783.52 0
783.59 0
783.65 0
783.72 0
783.78 0
783.84 0
783.91 0
783.97 0
784.04 0
784.10 0
784.17 0
784.23 0
784.29 0
784.36 0
784.42 0
784.49 0
784.55 0
784.61 0
784.68 0
784.74 0
784.81 0
784.87 0
784.94 0
785.00 0
785.06 0
785.13 0
785.19 0
785.26 0
785.32 0
785.39 0
785.45 0
785.51 0
785.58 0
785.64 0
785.71 0
785.77 0
785.84 0
785.90 0
785.96 0
786.03 0
786.09 0
786.16 0
786.22 0
786.28 0
786.35 0
786.41 0
786.48 0
786.54 0
786.61 0
786.67 0
786.73 0
786.80 0
786.86 0
786.93 0
786.99 0
787.06 0
787.12 0
787.18 0
787.25 0
787.31 0
787.38 0
787.44 0
787.51 0
787.57 0
787.63 0
787.70 0
787.76 0
787.83 0
787.89 0
787.96 0
788.02 0
788.09 0
788.15 0
788.21 0
788.28 0
788.34 0
788.41 0
788.47 0
788.54 0
788.60 0
788.66 0
788.73 0
788.79 0
788.86 0
788.92 0
788.99 0
789.05 0
789.12 0
789.18 0
789.24 0
789.31 0
789.37 0
789.44 0
789.50 0
789.57 0
789.63 0
789.69 0
789.76 0
789.82 0
789.89 0
789.95 0
790.02 0
790.08 0
790.15 0
790.21 0
790.27 0
790.34 0
790.40 0
790.47 0
790.53 0
790.60 0
790.66 0
790.73 0
790.79 0
790.85 0
790.92 0
790.98 0
791.05 0
791.11 0
791.18 0
791.24 0
791.31 0
791.37 0
791.43 0
791.50 0
791.56 0
791.63 0
791.69 0
791.76 0
791.82 0
791.89 0
791.95 0
792.01 0
792.08 0
792.14 0
792.21 0
792.27 0
792.34 0
792.40 0
792.47 0
792.53 0
792.60 0
792.66 0
792.72 0
792.79 0
792.85 0
792.92 0
792.98 0
793.05 0
793.11 0
793.18 0
793.24 0
793.31 0
793.37 0
793.43 0
793.50 0
793.56 0
793.63 0
793.69 0
793.76 0
793.82 0
793.89 0
793.95 0
794.02 0
794.08 0
794.14 0
794.21 0
794.27 0
794.34 0
794.40 0
794.47 0
794.53 0
794.60 0
794.66 0
794.73 0
794.79 0
794.86 0
794.92 0
794.98 0
795.05 0
795.11 0
795.18 0
795.24 0
795.31 0
795.37 0
795.44 0
795.50 0
795.57 0
795.63 0
795.70 0
795.76 0
795.82 0
795.89 0
795.95 0
796.02 0
796.08 0
796.15 0
796.21 0
796.28 0
796.34 0
796.41 0
796.47 0
796.54 0
796.60 0
796.67 0
796.73 0
796.79 0
796.86 0
796.92 0
796.99 0
797.05 0
797.12 0
797.18 0
797.25 0
797.31 0
797.38 0
797.44 0
797.51 0
797.57 0
797.64 0
797.70 0
797.77 0
797.83 0
797.90 0
797.96 0
798.02 0
798.09 0
798.15 0
798.22 0
798.28 0
798.35 0
798.41 0
798.48 0
798.54 0
798.61 0
798.67 0
798.74 0
798.80 0
798.87 0
798.93 0
799.00 0
799.06 0
799.13 0
799.19 0
799.26 0
799.32 0
799.38 0
799.45 0
799.51 0
799.58 0
799.64 0
799.71 0
799.77 0
799.84 0
799.90 0
799.97 0
800.03 0
800.10 0
800.16 0
800.23 0
800.29 0
800.36 0
800.42 0
800.49 0
800.55 0
800.62 0
800.68 0
800.75 0
800.81 0
800.88 0
800.94 0
801.01 0
801.07 0
801.14 0
801.20 0
801.27 0
801.33 0
801.39 0
801.46 0
801.52 0
801.59 0
801.65 0
801.72 0
801.78 0
801.85 0
801.91 0
801.98 0
802.04 0
802.11 0
802.17 0
802.24 0
802.30 0
802.37 0
802.43 0
802.50 0
802.56 0
802.63 0
802.69 0
802.76 0
802.82 0
802.89 0
802.95 0
803.02 0
803.08 0
803.15 0
803.21 0
803.28 0
803.34 0
803.41 0
803.47 0
803.54 0
803.60 0
803.67 0
803.73 0
803.80 0
803.86 0
803.93 0
803.99 0
804.06 0
804.12 0
804.19 0
804.25 0
804.32 0
804.38 0
804.45 0
804.51 0
804.58 0
804.64 0
804.71 0
804.77 0
804.84 0
804.90 0
804.97 0
805.03 0
805.10 0
805.16 0
805.23 0
805.29 0
805.36 0
805.42 0
805.49 0
805.55 0
805.62 0
805.68 0
805.75 0
805.81 0
805.88 0
805.94 0
806.01 0
806.07 0
806.14 0
806.20 0
806.27 0
806.33 0
806.40 0
806.46 0
806.53 0
806.59 0
806.66 0
806.72 0
806.79 0
806.85 0
806.92 0
806.98 0
807.05 0
807.11 0
807.18 0
807.24 0
807.31 0
807.37 0
807.44 0
807.51 0
807.57 0
807.64 0
807.70 0
807.77 0
807.83 0
807.90 0
807.96 0
808.03 0
808.09 0
808.16 0
808.22 0
808.29 0
808.35 1
808.42 1
808.48 1
808.55 1
808.61 1
808.68 1
808.74 1
808.81 0
808.87 0
808.94 0
809.00 0
809.07 0
809.13 0
809.20 0
809.26 0
809.33 0
809.39 0
809.46 0
809.53 0
809.59 0
809.66 0
809.72 0
809.79 0
809.85 0
809.92 0
809.98 0
810.05 0
810.11 0
810.18 0
810.24 0
810.31 0
810.37 0
810.44 0
810.50 0
810.57 0
810.63 0
810.70 0
810.76 0
810.83 0
810.90 0
810.96 0
811.03 0
811.09 0
811.16 0
811.22 0
811.29 0
811.35 0
811.42 0
811.48 0
811.55 0
811.61 0
811.68 0
811.74 0
811.81 0
811.87 0
811.94 0
812.01 0
812.07 0
812.14 0
812.20 0
812.27 0
812.33 0
812.40 0
812.46 0
812.53 0
812.59 0
812.66 0
812.72 0
812.79 0
812.85 0
812.92 0
812.98 0
813.05 0
813.12 0
813.18 0
813.25 0
813.31 0
813.38 0
813.44 0
813.51 0
813.57 0
813.64 0
813.70 0
813.77 0
813.83 0
813.90 0
813.97 0
814.03 0
814.10 0
814.16 0
814.23 0
814.29 0
814.36 0
814.42 0
814.49 0
814.55 0
814.62 0
814.68 0
814.75 0
814.82 0
814.88 0
814.95 0
815.01 0
815.08 0
815.14 0
815.21 0
815.27 0
815.34 0
815.40 0
815.47 0
815.54 0
815.60 0
815.67 0
815.73 0
815.80 0
815.86 0
815.93 0
815.99 0
816.06 0
816.12 0
816.19 0
816.26 0
816.32 0
816.39 0
816.45 0
816.52 0
816.58 0
816.65 0
816.71 0
816.78 0
816.85 0
816.91 0
816.98 0
817.04 0
817.11 0
817.17 0
817.24 0
817.30 0
817.37 0
817.43 0
817.50 0
817.57 0
817.63 0
817.70 0
817.76 0
817.83 0
817.89 0
817.96 0
818.02 0
818.09 0
818.16 0
818.22 0
818.29 0
818.35 0
818.42 0
818.48 0
818.55 0
818.61 0
818.68 0
818.75 0
818.81 0
818.88 0
818.94 0
819.01 0
819.07 0
819.14 0
819.20 0
819.27 0
819.34 0
819.40 0
819.47 0
819.53 0
819.60 0
819.66 0
819.73 0
819.80 0
819.86 0
819.93 0
819.99 0
820.06 0
820.12 0
820.19 0
820.25 0
820.32 0
820.39 0
820.45 0
820.52 0
820.58 0
820.65 0
820.71 0
820.78 0
820.85 0
820.91 0
820.98 0
821.04 0
821.11 0
821.17 0
821.24 0
821.31 0
821.37 0
821.44 0
821.50 0
821.57 0
821.63 0
821.70 0
821.77 0
821.83 0
821.90 0
821.96 0
822.03 0
822.09 0
822.16 0
822.23 0
822.29 0
822.36 0
822.42 0
822.49 0
822.55 0
822.62 0
822.69 0
822.75 0
822.82 0
822.88 0
822.95 0
823.01 0
823.08 0
823.15 0
823.21 0
823.28 0
823.34 0
823.41 0
823.47 0
823.54 0
823.61 0
823.67 0
823.74 0
823.80 0
823.87 0
823.93 0
824.00 0
824.07 0
824.13 0
824.20 0
824.26 0
824.33 0
824.40 0
824.46 0
824.53 0
824.59 0
824.66 0
824.72 0
824.79 0
824.86 0
824.92 0
824.99 0
825.05 0
825.12 0
825.18 0
825.25 0
825.32 0
825.38 0
825.45 0
825.51 0
825.58 0
825.65 0
825.71 0
825.78 0
825.84 0
825.91 0
825.98 0
826.04 0
826.11 0
826.17 0
826.24 0
826.30 0
826.37 0
826.44 0
826.50 0
826.57 0
826.63 0
826.70 0
826.77 0
826.83 0
826.90 0
826.96 0
827.03 0
827.10 0
827.16 0
827.23 0
827.29 0
827.36 0
827.42 0
827.49 0
827.56 0
827.62 0
827.69 0
827.75 0
827.82 0
827.89 0
827.95 0
828.02 0
828.08 0
828.15 0
828.22 0
828.28 0
828.35 0
828.41 0
828.48 0
828.55 0
828.61 0
828.68 0
828.74 0
828.81 0
828.88 0
828.94 0
829.01 0
829.07 0
829.14 0
829.21 0
829.27 0
829.34 0
829.40 0
829.47 0
829.54 0
829.60 0
829.67 0
829.73 0
829.80 0
829.87 0
829.93 0
830.00 0
830.06 0
830.13 0
830.20 0
830.26 0
830.33 0
830.39 0
830.46 0
830.53 0
830.59 0
830.66 0
830.72 0
830.79 0
830.86 0
830.92 0
830.99 0
831.05 0
831.12 0
831.19 0
831.25 0
831.32 0
831.39 0
831.45 0
831.52 0
831.58 0
831.65 0
831.72 0
831.78 0
831.85 0
831.91 0
831.98 0
832.05 0
832.11 0
832.18 0
832.24 0
832.31 0
832.38 0
832.44 0
832.51 0
832.58 0
832.64 0
832.71 0
832.77 0
832.84 0
832.91 0
832.97 0
833.04 0
833.10 0
833.17 0
833.24 0
833.30 0
833.37 0
833.43 0
833.50 0
833.57 0
833.63 0
833.70 0
833.77 0
833.83 0
833.90 0
833.96 0
834.03 0
834.10 0
834.16 0
834.23 0
834.30 0
834.36 0
834.43 0
834.49 0
834.56 0
834.63 0
834.69 0
834.76 0
834.83 0
834.89 0
834.96 0
835.02 0
835.09 0
835.16 0
835.22 0
835.29 0
835.35 0
835.42 0
835.49 0
835.55 0
835.62 0
835.69 0
835.75 0
835.82 0
835.88 0
835.95 0
836.02 0
836.08 0
836.15 0
836.22 0
836.28 0
836.35 0
836.42 0
836.48 0
836.55 0
836.61 0
836.68 0
836.75 0
836.81 0
836.88 0
836.95 0
837.01 0
837.08 0
837.14 0
837.21 0
837.28 0
837.34 0
837.41 0
837.48 0
837.54 0
837.61 0
837.67 0
837.74 0
837.81 0
837.87 0
837.94 0
838.01 0
838.07 0
838.14 0
838.21 0
838.27 0
838.34 0
838.40 0
838.47 0
838.54 0
838.60 0
838.67 0
838.74 0
838.80 0
838.87 0
838.94 0
839.00 0
839.07 0
839.13 0
839.20 0
839.27 0
839.33 0
839.40 0
839.47 0
839.53 0
839.60 0
839.67 0
839.73 0
839.80 0
839.87 0
839.93 0
840.00 0
840.06 0
840.13 0
840.20 0
840.26 0
840.33 0
840.40 0
840.46 0
840.53 0
840.60 0
840.66 0
840.73 0
840.80 0
840.86 0
840.93 0
840.99 0
841.06 0
841.13 0
841.19 0
841.26 0
841.33 0
841.39 0
841.46 0
841.53 0
841.59 0
841.66 0
841.73 0
841.79 0
841.86 0
841.93 0
841.99 0
842.06 0
842.13 0
842.19 0
842.26 0
842.32 0
842.39 0
842.46 0
842.52 0
842.59 0
842.66 0
842.72 0
842.79 0
842.86 0
842.92 0
842.99 0
843.06 0
843.12 0
843.19 0
843.26 0
843.32 0
843.39 0
843.46 0
843.52 0
843.59 0
843.66 0
843.72 0
843.79 0
843.86 0
843.92 0
843.99 0
844.05 0
844.12 0
844.19 0
844.25 0
844.32 0
844.39 0
844.45 0
844.52 0
844.59 0
844.65 0
844.72 0
844.79 0
844.85 0
844.92 0
844.99 0
845.05 0
845.12 0
845.19 0
845.25 0
845.32 0
845.39 0
845.45 0
845.52 0
845.59 0
845.65 0
845.72 0
845.79 0
845.85 0
845.92 0
845.99 0
846.05 0
846.12 0
846.19 0
846.25 0
846.32 0
846.39 0
846.45 0
846.52 0
846.59 0
846.65 0
846.72 0
846.79 0
846.85 0
846.92 0
846.99 0
847.05 0
847.12 0
847.19 0
847.25 0
847.32 0
847.39 0
847.45 0
847.52 0
847.59 0
847.65 0
847.72 0
847.79 0
847.85 0
847.92 0
847.99 0
848.05 0
848.12 0
848.19 0
848.25 0
848.32 0
848.39 0
848.46 0
848.52 0
848.59 0
848.66 0
848.72 0
848.79 0
848.86 0
848.92 0
848.99 0
849.06 0
849.12 0
849.19 0
849.26 0
849.32 0
849.39 0
849.46 0
849.52 0
849.59 0
849.66 0
849.72 0
849.79 0
849.86 0
849.92 0
849.99 0
850.06 0
850.12 0
850.19 0
850.26 0
850.33 0
850.39 0
850.46 0
850.53 0
850.59 0
850.66 0
850.73 0
850.79 0
850.86 0
850.93 0
850.99 0
851.06 0
851.13 0
851.19 0
851.26 1
851.33 1
851.40 1
851.46 1
851.53 1
851.60 1
851.66 1
851.73 1
851.80 0
851.86 0
851.93 0
852.00 0
852.06 0
852.13 0
852.20 0
852.26 0
852.33 0
852.40 0
852.47 0
852.53 0
852.60 0
852.67 0
852.73 0
852.80 0
852.87 0
852.93 0
853.00 0
853.07 0
853.13 0
853.20 0
853.27 0
853.34 0
853.40 0
853.47 0
853.54 0
853.60 0
853.67 0
853.74 0
853.80 0
853.87 0
853.94 0
854.01 0
854.07 0
854.14 0
854.21 0
854.27 0
854.34 0
854.41 0
854.47 0
854.54 0
854.61 0
854.68 0
854.74 0
854.81 0
854.88 0
854.94 0
855.01 0
855.08 0
855.14 0
855.21 0
855.28 0
855.35 0
855.41 0
855.48 0
855.55 0
855.61 0
855.68 0
855.75 0
855.81 0
855.88 0
855.95 0
856.02 0
856.08 0
856.15 0
856.22 0
856.28 0
856.35 0
856.42 0
856.49 0
856.55 0
856.62 0
856.69 0
856.75 0
856.82 0
856.89 0
856.95 0
857.02 0
857.09 0
857.16 0
857.22 0
857.29 0
857.36 0
857.42 0
857.49 0
857.56 0
857.63 0
857.69 0
857.76 0
857.83 0
857.89 0
857.96 0
858.03 0
858.10 0
858.16 0
858.23 0
858.30 0
858.36 0
858.43 0
858.50 0
858.57 0
858.63 0
858.70 0
858.77 0
858.83 0
858.90 0
858.97 0
859.04 0
859.10 0
859.17 0
859.24 0
859.30 0
859.37 0
859.44 0
859.51 0
859.57 0
859.64 0
859.71 0
859.77 0
859.84 0
859.91 0
859.98 0
860.04 0
860.11 0
860.18 0
860.25 0
860.31 0
860.38 0
860.45 0
860.51 0
860.58 0
860.65 0
860.72 0
860.78 0
860.85 0
860.92 0
860.98 0
861.05 0
861.12 0
861.19 0
861.25 0
861.32 0
861.39 0
861.46 0
861.52 0
861.59 0
861.66 0
861.72 0
861.79 0
861.86 0
861.93 0
861.99 0
862.06 0
862.13 0
862.20 0
862.26 0
862.33 0
862.40 0
862.46 0
862.53 0
862.60 0
862.67 0
862.73 0
862.80 0
862.87 0
862.94 0
863.00 0
863.07 0
863.14 0
863.21 0
863.27 0
863.34 0
863.41 0
863.47 0
863.54 0
863.61 0
863.68 0
863.74 0
863.81 0
863.88 0
863.95 0
864.01 0
864.08 0
864.15 0
864.22 0
864.28 0
864.35 0
864.42 0
864.49 0
864.55 0
864.62 0
864.69 0
864.75 0
864.82 0
864.89 0
864.96 0
865.02 0
865.09 0
865.16 0
865.23 0
865.29 0
865.36 0
865.43 0
865.50 0
865.56 0
865.63 0
865.70 0
865.77 0
865.83 0
865.90 0
865.97 0
866.04 0
866.10 0
866.17 0
866.24 0
866.31 0
866.37 0
866.44 0
866.51 0
866.58 0
866.64 0
866.71 0
866.78 0
866.85 0
866.91 0
866.98 0
867.05 0
867.12 0
867.18 0
867.25 0
867.32 0
867.39 0
867.45 0
867.52 0
867.59 0
867.66 0
867.72 0
867.79 0
867.86 0
867.93 0
867.99 0
868.06 0
868.13 0
868.20 0
868.26 0
868.33 0
868.40 0
868.47 0
868.53 0
868.60 0
868.67 0
868.74 0
868.80 0
868.87 0
868.94 0
869.01 0
869.07 0
869.14 0
869.21 0
869.28 0
869.34 0
869.41 0
869.48 0
869.55 0
869.61 0
869.68 0
869.75 0
869.82 0
869.88 0
869.95 0
870.02 0
870.09 0
870.15 0
870.22 0
870.29 0
870.36 0
870.43 0
870.49 0
870.56 0
870.63 0
870.70 0
870.76 0
870.83 0
870.90 0
870.97 0
871.03 0
871.10 0
871.17 0
871.24 0
871.30 0
871.37 0
871.44 0
871.51 0
871.58 0
871.64 0
871.71 0
871.78 0
871.85 0
871.91 0
871.98 0
872.05 0
872.12 0
872.18 0
872.25 0
872.32 0
872.39 0
872.46 0
872.52 0
872.59 0
872.66 0
872.73 0
872.79 0
872.86 0
872.93 0
873.00 0
873.06 0
873.13 0
873.20 0
873.27 0
873.34 0
873.40 0
873.47 0
873.54 0
873.61 0
873.67 0
873.74 0
873.81 0
873.88 0
873.95 0
874.01 0
874.08 0
874.15 0
874.22 0
874.28 0
874.35 0
874.42 0
874.49 0
874.55 0
874.62 0
874.69 0
874.76 0
874.83 0
874.89 0
874.96 0
875.03 0
875.10 0
875.17 0
875.23 0
875.30 0
875.37 0
875.44 0
875.50 0
875.57 0
875.64 0
875.71 0
875.78 0
875.84 0
875.91 0
875.98 0
876.05 0
876.11 0
876.18 0
876.25 0
876.32 0
876.39 0
876.45 0
876.52 0
876.59 0
876.66 0
876.73 0
876.79 0
876.86 0
876.93 0
877.00 0
877.06 0
877.13 0
877.20 0
877.27 0
877.34 0
877.40 0
877.47 0
877.54 0
877.61 0
877.68 0
877.74 0
877.81 0
877.88 0
877.95 0
878.01 0
878.08 0
878.15 0
878.22 0
878.29 0
878.35 0
878.42 0
878.49 0
878.56 0
878.63 0
878.69 0
878.76 0
878.83 0
878.90 0
878.97 0
879.03 0
879.10 0
879.17 0
879.24 0
879.31 0
879.37 0
879.44 0
879.51 0
879.58 0
879.65 0
879.71 0
879.78 0
879.85 0
879.92 0
879.99 0
880.05 0
880.12 0
880.19 0
880.26 0
880.33 0
880.39 0
880.46 0
880.53 0
880.60 0
880.67 0
880.73 0
880.80 0
880.87 0
880.94 0
881.01 0
881.07 0
881.14 0
881.21 0
881.28 0
881.35 0
881.41 0
881.48 0
881.55 0
881.62 0
881.69 0
881.75 0
881.82 0
881.89 0
881.96 0
882.03 0
882.09 0
882.16 0
882.23 0
882.30 0
882.37 0
882.43 0
882.50 0
882.57 0
882.64 0
882.71 0
882.78 0
882.84 0
882.91 0
882.98 0
883.05 0
883.12 0
883.18 0
883.25 0
883.32 0
883.39 0
883.46 0
883.52 0
883.59 0
883.66 0
883.73 0
883.80 0
883.87 0
883.93 0
884.00 0
884.07 0
884.14 0
884.21 0
884.27 0
884.34 0
884.41 0
884.48 0
884.55 0
884.61 0
884.68 0
884.75 0
884.82 0
884.89 0
884.96 0
885.02 0
885.09 0
885.16 0
885.23 0
885.30 0
885.36 0
885.43 0
885.50 0
885.57 0
885.64 0
885.71 0
885.77 0
885.84 0
885.91 0
885.98 0
886.05 0
886.11 0
886.18 0
886.25 0
886.32 0
886.39 0
886.46 0
886.52 0
886.59 0
886.66 0
886.73 0
886.80 0
886.87 0
886.93 0
887.00 0
887.07 0
887.14 0
887.21 0
887.28 0
887.34 0
887.41 0
887.48 0
887.55 0
887.62 0
887.68 0
887.75 0
887.82 0
887.89 0
887.96 0
888.03 0
888.09 0
888.16 0
888.23 0
888.30 0
888.37 0
888.44 0
888.50 0
888.57 0
888.64 0
888.71 0
888.78 0
888.85 0
888.91 0
888.98 0
889.05 0
889.12 0
889.19 0
889.26 0
889.32 0
889.39 0
889.46 0
889.53 0
889.60 0
889.67 0
889.73 0
889.80 0
889.87 0
889.94 0
890.01 0
890.08 0
890.14 0
890.21 0
890.28 0
890.35 0
890.42 0
890.49 0
890.56 0
890.62 0
890.69 0
890.76 0
890.83 0
890.90 0
890.97 0
891.03 0
891.10 0
891.17 0
891.24 0
891.31 0
891.38 0
891.44 0
891.51 0
891.58 0
891.65 0
891.72 0
891.79 0
891.86 0
891.92 0
891.99 0
892.06 0
892.13 0
892.20 0
892.27 0
892.33 0
892.40 0
892.47 0
892.54 0
892.61 0
892.68 0
892.75 0
892.81 0
892.88 0
892.95 0
893.02 0
893.09 0
893.16 0
893.22 0
893.29 0
893.36 0
893.43 0
893.50 0
893.57 0
893.64 0
893.70 0
893.77 0
893.84 0
893.91 0
893.98 0
894.05 0
894.12 0
894.18 0
894.25 0
894.32 0
894.39 0
894.46 0
894.53 0
894.59 0
894.66 0
894.73 0
894.80 0
894.87 0
894.94 0
895.01 0
895.07 0
895.14 0
895.21 0
895.28 0
895.35 0
895.42 0
895.49 0
895.55 0
895.62 0
895.69 0
895.76 0
895.83 0
895.90 0
895.97 0
896.03 0
896.10 0
896.17 0
896.24 0
896.31 0
896.38 0
896.45 0
896.52 0
896.58 0
896.65 0
896.72 0
896.79 0
896.86 0
896.93 0
897.00 0
897.06 0
897.13 0
897.20 0
897.27 0
897.34 0
897.41 0
897.48 0
897.54 0
897.61 0
897.68 0
897.75 0
897.82 0
897.89 0
897.96 0
898.03 0
898.09 0
898.16 0
898.23 0
898.30 0
898.37 0
898.44 0
898.51 0
898.58 0
898.64 0
898.71 0
898.78 0
898.85 0
898.92 0
898.99 0
899.06 0
899.12 0
899.19 0
899.26 0
899.33 0
899.40 0
899.47 0
899.54 0
899.61 0
899.67 0
899.74 0
899.81 0
899.88 0
899.95 0
900.02 0
900.09 0
900.16 0
900.22 0
900.29 0
900.36 0
900.43 0
900.50 0
900.57 0
900.64 0
900.71 0
900.77 0
900.84 0
900.91 0
900.98 0
901.05 0
901.12 0
901.19 0
901.26 0
901.33 0
901.39 0
901.46 0
901.53 0
901.60 0
901.67 0
901.74 0
901.81 0
901.88 0
901.94 0
902.01 0
902.08 0
902.15 0
902.22 0
902.29 0
902.36 0
902.43 0
902.50 0
902.56 0
902.63 0
902.70 0
902.77 0
902.84 0
902.91 0
902.98 0
903.05 0
903.12 0
903.18 0
903.25 0
903.32 0
903.39 0
903.46 0
903.53 0
903.60 0
903.67 0
903.74 0
903.80 0
903.87 0
903.94 0
904.01 0
904.08 0
904.15 0
904.22 0
904.29 0
904.36 0
904.42 0
904.49 0
904.56 0
904.63 0
904.70 0
904.77 0
904.84 0
904.91 0
904.98 0
905.04 0
905.11 0
905.18 0
905.25 0
905.32 0
905.39 0
905.46 0
905.53 0
905.60 0
905.67 0
905.73 0
905.80 0
905.87 0
905.94 0
906.01 0
906.08 0
906.15 0
906.22 0
906.29 0
906.36 0
906.42 0
906.49 0
906.56 0
906.63 0
906.70 0
906.77 0
906.84 0
906.91 0
906.98 0
907.05 0
907.11 0
907.18 0
907.25 0
907.32 0
907.39 0
907.46 0
907.53 0
907.60 0
907.67 0
907.74 0
907.80 0
907.87 0
907.94 0
908.01 0
908.08 0
908.15 0
908.22 0
908.29 0
908.36 0
908.43 0
908.50 0
908.56 0
908.63 0
908.70 0
908.77 0
908.84 0
908.91 0
908.98 0
909.05 0
909.12 0
909.19 0
909.26 0
909.32 0
909.39 0
909.46 0
909.53 0
909.60 0
909.67 0
909.74 0
909.81 0
909.88 0
909.95 0
910.02 0
910.08 0
910.15 0
910.22 0
910.29 0
910.36 0
910.43 0
910.50 0
910.57 0
910.64 0
910.71 0
910.78 0
910.85 0
910.91 0
910.98 0
911.05 0
911.12 0
911.19 0
911.26 0
911.33 0
911.40 0
911.47 0
911.54 0
911.61 0
911.68 0
911.75 0
911.81 0
911.88 0
911.95 0
912.02 0
912.09 0
912.16 0
912.23 0
912.30 0
912.37 0
912.44 0
912.51 0
912.58 0
912.64 0
912.71 0
912.78 0
912.85 0
912.92 0
912.99 0
913.06 0
913.13 0
913.20 0
913.27 0
913.34 0
913.41 0
913.48 0
913.55 0
913.61 0
913.68 0
913.75 0
913.82 0
913.89 0
913.96 0
914.03 0
914.10 0
914.17 0
914.24 0
914.31 0
914.38 0
914.45 0
914.52 0
914.58 0
914.65 0
914.72 0
914.79 0
914.86 0
914.93 0
915.00 0
915.07 0
915.14 0
915.21 0
915.28 0
915.35 0
915.42 0
915.49 0
915.56 0
915.62 0
915.69 0
915.76 0
915.83 0
915.90 0
915.97 0
916.04 0
916.11 0
916.18 0
916.25 0
916.32 0
916.39 0
916.46 0
916.53 0
916.60 0
916.67 0
916.73 0
916.80 0
916.87 0
916.94 0
917.01 0
917.08 0
917.15 0
917.22 0
917.29 0
917.36 0
917.43 0
917.50 0
917.57 0
917.64 0
917.71 0
917.78 0
917.85 0
917.91 0
917.98 0
918.05 0
918.12 0
918.19 0
918.26 0
918.33 0
918.40 0
918.47 0
918.54 0
918.61 0
918.68 0
918.75 0
918.82 0
918.89 0
918.96 0
919.03 0
919.10 0
919.16 0
919.23 0
919.30 0
919.37 0
919.44 0
919.51 0
919.58 0
919.65 0
919.72 0
919.79 0
919.86 0
919.93 0
920.00 0
920.07 0
920.14 0
920.21 0
920.28 0
920.35 0
920.42 0
920.49 0
920.56 0
920.62 0
920.69 0
920.76 0
920.83 0
920.90 0
920.97 0
921.04 0
921.11 0
921.18 0
921.25 0
921.32 0
921.39 0
921.46 0
921.53 0
921.60 0
921.67 0
921.74 0
921.81 0
921.88 0
921.95 0
922.02 0
922.09 0
922.16 0
922.22 0
922.29 0
922.36 0
922.43 0
922.50 0
922.57 0
922.64 0
922.71 0
922.78 0
922.85 0
922.92 0
922.99 0
923.06 0
923.13 0
923.20 0
923.27 0
923.34 0
923.41 0
923.48 0
923.55 0
923.62 0
923.69 0
923.76 0
923.83 0
923.90 0
923.97 0
924.04 0
924.10 0
924.17 0
924.24 0
924.31 0
924.38 0
924.45 0
924.52 0
924.59 0
924.66 0
924.73 0
924.80 0
924.87 0
924.94 0
925.01 0
925.08 0
925.15 0
925.22 0
925.29 0
925.36 0
925.43 0
925.50 0
925.57 0
925.64 0
925.71 0
925.78 0
925.85 0
925.92 0
925.99 0
926.06 0
926.13 0
926.20 0
926.27 0
926.34 0
926.41 0
926.48 0
926.54 0
926.61 0
926.68 0
926.75 0
926.82 0
926.89 0
926.96 0
927.03 0
927.10 0
927.17 0
927.24 0
927.31 0
927.38 0
927.45 0
927.52 0
927.59 0
927.66 0
927.73 0
927.80 0
927.87 0
927.94 0
928.01 0
928.08 0
928.15 0
928.22 0
928.29 0
928.36 0
928.43 0
928.50 0
928.57 0
928.64 0
928.71 0
928.78 0
928.85 0
928.92 0
928.99 0
929.06 0
929.13 0
929.20 0
929.27 0
929.34 0
929.41 0
929.48 0
929.55 0
929.62 0
929.69 0
929.76 0
929.83 0
929.90 0
929.97 0
930.04 0
930.11 0
930.18 0
930.25 0
930.32 0
930.39 0
930.46 0
930.53 0
930.60 0
930.67 0
930.74 0
930.81 0
930.88 0
930.95 0
931.02 0
931.09 0
931.16 0
931.22 0
931.29 0
931.36 0
931.43 0
931.50 0
931.57 0
931.64 0
931.71 0
931.78 0
931.85 0
931.92 0
931.99 0
932.06 0
932.13 0
932.20 0
932.27 0
932.34 0
932.41 0
932.48 0
932.55 0
932.62 0
932.69 0
932.76 0
932.83 0
932.90 0
932.97 0
933.04 0
933.11 0
933.18 0
933.25 0
933.32 0
933.39 0
933.46 0
933.53 0
933.60 0
933.67 0
933.74 0
933.81 0
933.88 0
933.95 0
934.02 0
934.09 0
934.16 0
934.23 0
934.30 0
934.37 0
934.44 0
934.51 0
934.59 0
934.66 0
934.73 0
934.80 0
934.87 0
934.94 0
935.01 0
935.08 0
935.15 0
935.22 0
935.29 0
935.36 0
935.43 0
935.50 0
935.57 0
935.64 0
935.71 0
935.78 0
935.85 0
935.92 0
935.99 0
936.06 0
936.13 0
936.20 0
936.27 0
936.34 0
936.41 0
936.48 0
936.55 0
936.62 0
936.69 0
936.76 0
936.83 0
936.90 0
936.97 0
937.04 0
937.11 0
937.18 0
937.25 0
937.32 0
937.39 0
937.46 0
937.53 0
937.60 0
937.67 0
937.74 0
937.81 0
937.88 0
937.95 0
938.02 0
938.09 0
938.16 0
938.23 0
938.30 0
938.37 0
938.44 0
938.51 0
938.58 0
938.65 0
938.72 0
938.79 0
938.86 0
938.93 0
939.00 0
939.07 0
939.14 0
939.22 0
939.29 0
939.36 0
939.43 0
939.50 0
939.57 0
939.64 0
939.71 0
939.78 0
939.85 0
939.92 0
939.99 0
940.06 0
940.13 0
940.20 0
940.27 0
940.34 0
940.41 0
940.48 0
940.55 0
940.62 0
940.69 0
940.76 0
940.83 0
940.90 0
940.97 0
941.04 0
941.11 0
941.18 0
941.25 0
941.32 0
941.39 0
941.46 0
941.53 0
941.60 0
941.68 0
941.75 0
941.82 0
941.89 0
941.96 0
942.03 0
942.10 0
942.17 0
942.24 0
942.31 0
942.38 0
942.45 0
942.52 0
942.59 0
942.66 0
942.73 0
942.80 0
942.87 0
942.94 0
943.01 0
943.08 0
943.15 0
943.22 0
943.29 0
943.36 0
943.43 0
943.50 0
943.57 0
943.65 0
943.72 0
943.79 0
943.86 0
943.93 0
944.00 0
944.07 0
944.14 0
944.21 0
944.28 0
944.35 0
944.42 0
944.49 0
944.56 0
944.63 0
944.70 0
944.77 0
944.84 0
944.91 0
944.98 0
945.05 0
945.12 0
945.19 0
945.27 0
945.34 0
945.41 0
945.48 0
945.55 0
945.62 0
945.69 0
945.76 0
945.83 0
945.90 0
945.97 0
946.04 0
946.11 0
946.18 0
946.25 0
946.32 0
946.39 0
946.46 0
946.53 0
946.60 0
946.68 0
946.75 0
946.82 0
946.89 0
946.96 0
947.03 0
947.10 0
947.17 0
947.24 0
947.31 0
947.38 0
947.45 0
947.52 0
947.59 0
947.66 0
947.73 0
947.80 0
947.87 0
947.94 0
948.02 0
948.09 0
948.16 0
948.23 0
948.30 0
948.37 0
948.44 0
948.51 0
948.58 0
948.65 0
948.72 0
948.79 0
948.86 0
948.93 0
949.00 0
949.07 0
949.14 0
949.22 0
949.29 0
949.36 0
949.43 0
949.50 0
949.57 0
949.64 0
949.71 0
949.78 0
949.85 0
949.92 0
949.99 1
950.06 1
950.13 1
950.20 1
950.27 1
950.35 1
950.42 1
950.49 2
950.56 2
950.63 2
950.70 3
950.77 3
950.84 3
950.91 4
950.98 4
951.05 5
951.12 5
951.19 5
951.26 6
951.33 6
951.41 6
951.48 6
951.55 6
951.62 6
951.69 6
951.76 6
951.83 5
951.90 5
951.97 5
952.04 4
952.11 4
952.18 4
952.25 4
952.32 4
952.40 4
952.47 3
952.54 4
952.61 4
952.68 4
952.75 4
952.82 4
952.89 4
952.96 4
953.03 4
953.10 4
953.17 4
953.24 3
953.32 3
953.39 3
953.46 3
953.53 2
953.60 2
953.67 2
953.74 2
953.81 1
953.88 1
953.95 1
954.02 1
954.09 0
954.16 0
954.24 0
954.31 0
954.38 0
954.45 0
954.52 0
954.59 0
954.66 0
954.73 0
954.80 0
954.87 0
954.94 0
955.01 0
955.09 0
955.16 0
955.23 0
955.30 0
955.37 0
955.44 0
955.51 0
955.58 0
955.65 0
955.72 0
955.79 0
955.86 0
955.94 0
956.01 0
956.08 0
956.15 0
956.22 0
956.29 0
956.36 0
956.43 0
956.50 0
956.57 0
956.64 0
956.71 0
956.79 0
956.86 0
956.93 0
957.00 0
957.07 0
957.14 0
957.21 0
957.28 0
957.35 0
957.42 0
957.49 0
957.57 0
957.64 0
957.71 0
957.78 0
957.85 0
957.92 0
957.99 0
958.06 0
958.13 0
958.20 0
958.28 0
958.35 0
958.42 0
958.49 0
958.56 0
958.63 0
958.70 0
958.77 0
958.84 0
958.91 0
958.98 0
959.06 0
959.13 0
959.20 0
959.27 0
959.34 0
959.41 0
959.48 0
959.55 0
959.62 0
959.69 0
959.77 0
959.84 0
959.91 0
959.98 0
960.05 0
960.12 0
960.19 0
960.26 0
960.33 0
960.40 0
960.48 0
960.55 0
960.62 0
960.69 0
960.76 0
960.83 0
960.90 0
960.97 0
961.04 0
961.12 0
961.19 0
961.26 0
961.33 0
961.40 0
961.47 0
961.54 0
961.61 0
961.68 0
961.75 0
961.83 0
961.90 0
961.97 0
962.04 0
962.11 0
962.18 0
962.25 0
962.32 0
962.39 0
962.47 0
962.54 0
962.61 0
962.68 0
962.75 0
962.82 0
962.89 0
962.96 0
963.03 0
963.11 0
963.18 0
963.25 0
963.32 0
963.39 0
963.46 0
963.53 0
963.60 0
963.67 0
963.75 0
963.82 0
963.89 0
963.96 0
964.03 0
964.10 0
964.17 0
964.24 0
964.32 0
964.39 0
964.46 0
964.53 0
964.60 0
964.67 0
964.74 0
964.81 0
964.88 0
964.96 0
965.03 0
965.10 0
965.17 0
965.24 0
965.31 0
965.38 0
965.45 0
965.53 0
965.60 0
965.67 0
965.74 0
965.81 0
965.88 0
965.95 0
966.02 0
966.10 0
966.17 0
966.24 0
966.31 0
966.38 0
966.45 0
966.52 0
966.59 0
966.67 0
966.74 0
966.81 0
966.88 0
966.95 0
967.02 0
967.09 0
967.16 0
967.24 0
967.31 0
967.38 0
967.45 0
967.52 0
967.59 1
967.66 1
967.73 1
967.81 1
967.88 1
967.95 1
968.02 1
968.09 1
968.16 1
968.23 1
968.30 1
968.38 1
968.45 1
968.52 1
968.59 1
968.66 1
968.73 1
968.80 1
968.88 1
968.95 1
969.02 1
969.09 1
969.16 1
969.23 1
969.30 1
969.37 1
969.45 1
969.52 1
969.59 0
969.66 0
969.73 0
969.80 0
969.87 0
969.95 0
970.02 0
970.09 0
970.16 0
970.23 0
970.30 0
970.37 0
970.45 0
970.52 0
970.59 0
970.66 0
970.73 0
970.80 0
970.87 0
970.95 0
971.02 0
971.09 0
971.16 0
971.23 0
971.30 0
971.37 0
971.45 0
971.52 0
971.59 0
971.66 0
971.73 0
971.80 0
971.87 0
971.95 0
972.02 0
972.09 0
972.16 0
972.23 0
972.30 0
972.37 0
972.45 0
972.52 0
972.59 0
972.66 0
972.73 0
972.80 0
972.87 0
972.95 0
973.02 0
973.09 0
973.16 0
973.23 0
973.30 0
973.38 1
973.45 1
973.52 1
973.59 1
973.66 1
973.73 1
973.80 0
973.88 0
973.95 0
974.02 0
974.09 0
974.16 1
974.23 1
974.30 1
974.38 1
974.45 1
974.52 0
974.59 0
974.66 0
974.73 0
974.81 0
974.88 0
974.95 0
975.02 0
975.09 0
975.16 1
975.24 1
975.31 1
975.38 1
975.45 1
975.52 1
975.59 1
975.66 1
975.74 1
975.81 1
975.88 1
975.95 1
976.02 1
976.09 0
976.17 0
976.24 0
976.31 0
976.38 0
976.45 0
976.52 0
976.60 0
976.67 0
976.74 0
976.81 0
976.88 0
976.95 0
977.03 0
977.10 0
977.17 0
977.24 0
977.31 1
977.38 1
977.46 1
977.53 1
977.60 1
977.67 0
977.74 0
977.81 0
977.89 0
977.96 0
978.03 0
978.10 0
978.17 0
978.24 1
978.32 1
978.39 1
978.46 1
978.53 1
978.60 1
978.67 2
978.75 2
978.82 2
978.89 1
978.96 1
979.03 1
979.10 1
979.18 1
979.25 1
979.32 1
979.39 1
979.46 1
979.53 1
979.61 1
979.68 1
979.75 1
979.82 1
979.89 0
979.96 0
980.04 0
980.11 1
980.18 1
980.25 1
980.32 1
980.40 1
980.47 1
980.54 1
980.61 1
980.68 1
980.75 1
980.83 1
980.90 1
980.97 1
981.04 0
981.11 0
981.18 0
981.26 0
981.33 0
981.40 0
981.47 0
981.54 0
981.62 0
981.69 0
981.76 0
981.83 0
981.90 0
981.97 0
982.05 0
982.12 0
982.19 0
982.26 0
982.33 0
982.41 0
982.48 0
982.55 0
982.62 0
982.69 0
982.76 0
982.84 0
982.91 0
982.98 0
983.05 0
983.12 0
983.20 0
983.27 0
983.34 0
983.41 0
983.48 0
983.56 0
983.63 0
983.70 0
983.77 0
983.84 0
983.91 0
983.99 0
984.06 0
984.13 0
984.20 0
984.27 0
984.35 0
984.42 0
984.49 0
984.56 0
984.63 0
984.71 0
984.78 0
984.85 0
984.92 0
984.99 0
985.07 0
985.14 0
985.21 0
985.28 0
985.35 0
985.42 0
985.50 1
985.57 1
985.64 1
985.71 1
985.78 1
985.86 1
985.93 1
986.00 1
986.07 1
986.14 1
986.22 0
986.29 0
986.36 0
986.43 0
986.50 0
986.58 0
986.65 0
986.72 0
986.79 0
986.86 0
986.94 0
987.01 0
987.08 1
987.15 1
987.22 1
987.30 1
987.37 1
987.44 1
987.51 1
987.58 1
987.66 1
987.73 1
987.80 1
987.87 1
987.94 1
988.02 1
988.09 1
988.16 1
988.23 1
988.30 1
988.38 1
988.45 1
988.52 1
988.59 1
988.67 1
988.74 1
988.81 1
988.88 1
988.95 1
989.03 1
989.10 1
989.17 1
989.24 1
989.31 1
989.39 1
989.46 1
989.53 1
989.60 1
989.67 1
989.75 1
989.82 1
989.89 1
989.96 0
990.03 0
990.11 0
990.18 0
990.25 0
990.32 0
990.40 0
990.47 0
990.54 0
990.61 1
990.68 1
990.76 1
990.83 1
990.90 1
990.97 1
991.04 1
991.12 1
991.19 1
991.26 1
991.33 1
991.41 1
991.48 1
991.55 1
991.62 1
991.69 1
991.77 1
991.84 1
991.91 1
991.98 1
992.05 1
992.13 1
992.20 1
992.27 1
992.34 1
992.42 1
992.49 1
992.56 1
992.63 1
992.70 1
992.78 1
992.85 1
992.92 1
992.99 1
993.07 1
993.14 1
993.21 1
993.28 1
993.35 1
993.43 1
993.50 1
993.57 1
993.64 1
993.72 1
993.79 1
993.86 1
993.93 1
994.01 1
994.08 1
994.15 1
994.22 1
994.29 2
994.37 2
994.44 2
994.51 1
994.58 1
994.66 1
994.73 1
994.80 1
994.87 1
994.94 1
995.02 2
995.09 2
995.16 2
995.23 2
995.31 2
995.38 1
995.45 1
995.52 1
995.60 0
995.67 0
995.74 0
995.81 0
995.88 0
995.96 0
996.03 1
996.10 1
996.17 1
996.25 1
996.32 2
996.39 2
996.46 2
996.54 2
996.61 2
996.68 2
996.75 3
996.83 3
996.90 3
996.97 3
997.04 3
997.11 3
997.19 3
997.26 3
997.33 3
997.40 3
997.48 3
997.55 3
997.62 2
997.69 2
997.77 2
997.84 2
997.91 2
997.98 2
998.06 2
998.13 2
998.20 2
998.27 1
998.35 1
998.42 1
998.49 0
998.56 0
998.63 0
998.71 0
998.78 0
998.85 0
998.92 1
999.00 1
999.07 1
999.14 1
999.21 1
999.29 1
999.36 1
999.43 1
999.50 1
999.58 1
999.65 1
999.72 1
999.79 1
999.87 1
999.94 1
1000.01 1
1000.08 1
1000.16 1
1000.23 1
1000.30 1
1000.37 1
1000.45 1
1000.52 1
1000.59 1
1000.66 1
1000.74 1
1000.81 1
1000.88 2
1000.95 2
1001.03 2
1001.10 2
1001.17 2
1001.24 2
1001.32 1
1001.39 1
1001.46 1
1001.53 2
1001.61 2
1001.68 2
1001.75 2
1001.82 2
1001.90 2
1001.97 2
1002.04 2
1002.11 2
1002.19 2
1002.26 2
1002.33 3
1002.40 3
1002.48 3
1002.55 3
1002.62 3
1002.69 2
1002.77 2
1002.84 2
1002.91 2
1002.99 2
1003.06 2
1003.13 2
1003.20 2
1003.28 2
1003.35 2
1003.42 2
1003.49 2
1003.57 2
1003.64 2
1003.71 2
1003.78 2
1003.86 2
1003.93 2
1004.00 2
1004.07 2
1004.15 2
1004.22 1
1004.29 1
1004.36 1
1004.44 1
1004.51 1
1004.58 1
1004.66 1
1004.73 1
1004.80 1
1004.87 2
1004.95 2
1005.02 2
1005.09 2
1005.16 2
1005.24 1
1005.31 1
1005.38 1
1005.45 1
1005.53 1
1005.60 1
1005.67 1
1005.75 1
1005.82 1
1005.89 1
1005.96 0
1006.04 0
1006.11 0
1006.18 0
1006.25 1
1006.33 1
1006.40 1
1006.47 2
1006.54 2
1006.62 3
1006.69 3
1006.76 3
1006.84 3
1006.91 4
1006.98 4
1007.05 4
1007.13 4
1007.20 4
1007.27 4
1007.34 3
1007.42 3
1007.49 3
1007.56 3
1007.64 3
1007.71 3
1007.78 3
1007.85 2
1007.93 2
1008.00 2
1008.07 2
1008.15 1
1008.22 2
1008.29 2
1008.36 2
1008.44 2
1008.51 2
1008.58 2
1008.65 2
1008.73 2
1008.80 2
1008.87 2
1008.95 2
1009.02 2
1009.09 2
1009.16 2
1009.24 3
1009.31 3
1009.38 3
1009.46 3
1009.53 3
1009.60 3
1009.67 3
1009.75 3
1009.82 3
1009.89 3
1009.97 3
1010.04 2
1010.11 2
1010.18 2
1010.26 2
1010.33 2
1010.40 2
1010.48 2
1010.55 2
1010.62 2
1010.69 2
1010.77 2
1010.84 2
1010.91 2
1010.99 2
1011.06 2
1011.13 2
1011.20 3
1011.28 3
1011.35 3
1011.42 3
1011.50 3
1011.57 3
1011.64 3
1011.71 3
1011.79 3
1011.86 3
1011.93 3
1012.01 3
1012.08 3
1012.15 3
1012.22 3
1012.30 3
1012.37 3
1012.44 4
1012.52 4
1012.59 4
1012.66 4
1012.74 5
1012.81 5
1012.88 5
1012.95 5
1013.03 5
1013.10 5
1013.17 5
1013.25 5
1013.32 4
1013.39 4
1013.46 4
1013.54 4
1013.61 3
1013.68 3
1013.76 3
1013.83 2
1013.90 2
1013.98 2
1014.05 2
1014.12 2
1014.19 2
1014.27 2
1014.34 2
1014.41 1
1014.49 1
1014.56 2
1014.63 2
1014.71 2
1014.78 3
1014.85 3
1014.92 4
1015.00 4
1015.07 4
1015.14 5
1015.22 5
1015.29 5
1015.36 5
1015.44 4
1015.51 4
1015.58 4
1015.65 3
1015.73 2
1015.80 2
1015.87 1
1015.95 1
1016.02 1
1016.09 1
1016.17 1
1016.24 1
1016.31 1
1016.39 1
1016.46 1
1016.53 1
1016.60 1
1016.68 0
1016.75 0
1016.82 0
1016.90 0
1016.97 1
1017.04 1
1017.12 2
1017.19 2
1017.26 3
1017.34 3
1017.41 3
1017.48 3
1017.55 3
1017.63 2
1017.70 2
1017.77 2
1017.85 2
1017.92 2
1017.99 2
1018.07 3
1018.14 3
1018.21 3
1018.29 3
1018.36 3
1018.43 3
1018.51 3
1018.58 3
1018.65 2
1018.72 2
1018.80 2
1018.87 2
1018.94 2
1019.02 2
1019.09 2
1019.16 2
1019.24 2
1019.31 2
1019.38 2
1019.46 2
1019.53 2
1019.60 2
1019.68 2
1019.75 2
1019.82 1
1019.90 1
1019.97 1
1020.04 1
1020.12 1
1020.19 1
1020.26 1
1020.33 1
1020.41 1
1020.48 1
1020.55 1
1020.63 1
1020.70 1
1020.77 0
1020.85 0
1020.92 0
1020.99 1
1021.07 1
1021.14 1
1021.21 1
1021.29 1
1021.36 1
1021.43 1
1021.51 1
1021.58 1
1021.65 1
1021.73 0
1021.80 0
1021.87 0
1021.95 0
1022.02 0
1022.09 0
1022.17 0
1022.24 0
1022.31 0
1022.39 0
1022.46 0
1022.53 0
1022.61 0
1022.68 1
1022.75 1
1022.83 1
1022.90 1
1022.97 1
1023.05 1
1023.12 1
1023.19 1
1023.27 1
1023.34 1
1023.41 1
1023.49 1
1023.56 1
1023.63 1
1023.71 1
1023.78 1
1023.85 1
1023.93 1
1024.00 1
1024.07 1
1024.15 1
1024.22 1
1024.29 1
1024.37 1
1024.44 1
1024.51 2
1024.59 2
1024.66 2
1024.73 3
1024.81 3
1024.88 3
1024.95 4
1025.03 4
1025.10 4
1025.17 4
1025.25 3
1025.32 3
1025.39 3
1025.47 3
1025.54 3
1025.61 3
1025.69 3
1025.76 3
1025.83 4
1025.91 3
1025.98 3
1026.05 3
1026.13 3
1026.20 3
1026.27 3
1026.35 3
1026.42 3
1026.49 3
1026.57 2
1026.64 2
1026.71 2
1026.79 2
1026.86 3
1026.93 3
1027.01 4
1027.08 4
1027.15 5
1027.23 5
1027.30 5
1027.37 5
1027.45 5
1027.52 5
1027.60 5
1027.67 5
1027.74 5
1027.82 5
1027.89 5
1027.96 5
1028.04 5
1028.11 5
1028.18 5
1028.26 5
1028.33 5
1028.40 5
1028.48 5
1028.55 5
1028.62 4
1028.70 5
1028.77 5
1028.84 5
1028.92 6
1028.99 6
1029.07 6
1029.14 7
1029.21 7
1029.29 7
1029.36 7
1029.43 7
1029.51 7
1029.58 7
1029.65 7
1029.73 7
1029.80 7
1029.87 7
1029.95 7
1030.02 7
1030.09 6
1030.17 5
1030.24 5
1030.32 4
1030.39 4
1030.46 3
1030.54 3
1030.61 2
1030.68 2
1030.76 2
1030.83 1
1030.90 1
1030.98 1
1031.05 1
1031.12 1
1031.20 1
1031.27 2
1031.35 2
1031.42 3
1031.49 3
1031.57 3
1031.64 4
1031.71 4
1031.79 3
1031.86 3
1031.93 3
1032.01 2
1032.08 2
1032.16 2
1032.23 2
1032.30 2
1032.38 2
1032.45 2
1032.52 2
1032.60 2
1032.67 2
1032.74 3
1032.82 3
1032.89 3
1032.97 3
1033.04 3
1033.11 3
1033.19 3
1033.26 3
1033.33 3
1033.41 3
1033.48 4
1033.55 4
1033.63 5
1033.70 5
1033.78 5
1033.85 5
1033.92 4
1034.00 4
1034.07 4
1034.14 4
1034.22 5
1034.29 5
1034.37 5
1034.44 5
1034.51 5
1034.59 4
1034.66 4
1034.73 3
1034.81 3
1034.88 3
1034.96 3
1035.03 4
1035.10 4
1035.18 5
1035.25 6
1035.32 6
1035.40 6
1035.47 5
1035.55 5
1035.62 4
1035.69 4
1035.77 3
1035.84 3
1035.91 3
1035.99 4
1036.06 4
1036.14 5
1036.21 5
1036.28 6
1036.36 6
1036.43 6
1036.50 6
1036.58 6
1036.65 5
1036.73 5
1036.80 4
1036.87 4
1036.95 3
1037.02 3
1037.09 2
1037.17 2
1037.24 1
1037.32 1
1037.39 0
1037.46 0
1037.54 0
1037.61 0
1037.69 0
1037.76 1
1037.83 2
1037.91 2
1037.98 3
1038.05 4
1038.13 4
1038.20 4
1038.28 4
1038.35 4
1038.42 4
1038.50 4
1038.57 4
1038.65 4
1038.72 5
1038.79 5
1038.87 4
1038.94 4
1039.01 3
1039.09 3
1039.16 2
1039.24 2
1039.31 2
1039.38 2
1039.46 3
1039.53 3
1039.61 4
1039.68 5
1039.75 5
1039.83 5
1039.90 5
1039.98 5
1040.05 4
1040.12 4
1040.20 4
1040.27 3
1040.34 3
1040.42 3
1040.49 3
1040.57 2
1040.64 2
1040.71 1
1040.79 0
1040.86 0
1040.94 0
1041.01 0
1041.08 0
1041.16 0
1041.23 0
1041.31 0
1041.38 0
1041.45 1
1041.53 1
1041.60 0
1041.68 0
1041.75 0
1041.82 0
1041.90 0
1041.97 0
1042.05 0
1042.12 1
1042.19 1
1042.27 2
1042.34 4
1042.42 4
1042.49 5
1042.56 5
1042.64 5
1042.71 5
1042.79 5
1042.86 5
1042.93 4
1043.01 4
1043.08 4
1043.16 4
1043.23 4
1043.30 4
1043.38 4
1043.45 4
1043.53 4
1043.60 4
1043.67 4
1043.75 5
1043.82 5
1043.90 5
1043.97 5
1044.04 5
1044.12 5
1044.19 4
1044.27 4
1044.34 4
1044.41 3
1044.49 3
1044.56 3
1044.64 3
1044.71 3
1044.78 3
1044.86 4
1044.93 5
1045.01 6
1045.08 7
1045.16 8
1045.23 8
1045.30 9
1045.38 9
1045.45 9
1045.53 8
1045.60 8
1045.67 7
1045.75 6
1045.82 5
1045.90 4
1045.97 4
1046.04 4
1046.12 3
1046.19 3
1046.27 3
1046.34 3
1046.42 2
1046.49 2
1046.56 3
1046.64 3
1046.71 4
1046.79 5
1046.86 5
1046.93 6
1047.01 6
1047.08 7
1047.16 7
1047.23 6
1047.31 6
1047.38 6
1047.45 6
1047.53 6
1047.60 6
1047.68 6
1047.75 6
1047.82 5
1047.90 5
1047.97 5
1048.05 5
1048.12 5
1048.20 6
1048.27 7
1048.34 8
1048.42 8
1048.49 9
1048.57 9
1048.64 9
1048.71 8
1048.79 8
1048.86 8
1048.94 8
1049.01 8
1049.09 8
1049.16 7
1049.23 7
1049.31 6
1049.38 6
1049.46 5
1049.53 4
1049.61 3
1049.68 2
1049.75 1
1049.83 1
1049.90 1
1049.98 2
1050.05 2
1050.13 3
1050.20 4
1050.27 4
1050.35 4
1050.42 4
1050.50 3
1050.57 3
1050.65 2
1050.72 1
1050.79 0
1050.87 0
1050.94 0
1051.02 0
1051.09 0
1051.17 0
1051.24 0
1051.31 0
1051.39 1
1051.46 2
1051.54 3
1051.61 4
1051.69 4
1051.76 4
1051.83 5
1051.91 5
1051.98 5
1052.06 5
1052.13 6
1052.21 6
1052.28 6
1052.35 7
1052.43 7
1052.50 7
1052.58 7
1052.65 7
1052.73 7
1052.80 7
1052.88 6
1052.95 6
1053.02 6
1053.10 5
1053.17 5
1053.25 5
1053.32 4
1053.40 4
1053.47 4
1053.54 4
1053.62 4
1053.69 4
1053.77 5
1053.84 5
1053.92 6
1053.99 6
1054.07 7
1054.14 7
1054.21 7
1054.29 6
1054.36 6
1054.44 5
1054.51 5
1054.59 4
1054.66 3
1054.74 3
1054.81 3
1054.88 4
1054.96 4
1055.03 5
1055.11 6
1055.18 6
1055.26 7
1055.33 7
1055.41 7
1055.48 7
1055.55 7
1055.63 6
1055.70 5
1055.78 4
1055.85 3
1055.93 3
1056.00 2
1056.08 1
1056.15 1
1056.22 1
1056.30 2
1056.37 2
1056.45 3
1056.52 3
1056.60 4
1056.67 4
1056.75 4
1056.82 4
1056.90 4
1056.97 5
1057.04 6
1057.12 6
1057.19 7
1057.27 7
1057.34 7
1057.42 7
1057.49 6
1057.57 6
1057.64 6
1057.71 6
1057.79 6
1057.86 6
1057.94 6
1058.01 6
1058.09 5
1058.16 5
1058.24 4
1058.31 4
1058.39 3
1058.46 3
1058.53 2
1058.61 2
1058.68 2
1058.76 1
1058.83 1
1058.91 1
1058.98 1
1059.06 1
1059.13 2
1059.21 2
1059.28 2
1059.36 3
1059.43 4
1059.50 6
1059.58 7
1059.65 9
1059.73 10
1059.80 10
1059.88 10
1059.95 10
1060.03 9
1060.10 8
1060.18 7
1060.25 6
1060.33 5
1060.40 4
1060.47 4
1060.55 3
1060.62 3
1060.70 3
1060.77 3
1060.85 3
1060.92 3
1061.00 3
1061.07 3
1061.15 3
1061.22 3
1061.30 3
1061.37 3
1061.44 3
1061.52 3
1061.59 3
1061.67 4
1061.74 5
1061.82 6
1061.89 7
1061.97 7
1062.04 7
1062.12 7
1062.19 6
1062.27 6
1062.34 5
1062.42 4
1062.49 4
1062.57 4
1062.64 4
1062.71 5
1062.79 6
1062.86 7
1062.94 8
1063.01 8
1063.09 9
1063.16 8
1063.24 8
1063.31 7
1063.39 7
1063.46 6
1063.54 6
1063.61 5
1063.69 6
1063.76 6
1063.84 6
1063.91 6
1063.99 7
1064.06 7
1064.13 6
1064.21 6
1064.28 5
1064.36 5
1064.43 4
1064.51 3
1064.58 2
1064.66 2
1064.73 2
1064.81 2
1064.88 2
1064.96 3
1065.03 3
1065.11 3
1065.18 4
1065.26 4
1065.33 3
1065.41 3
1065.48 3
1065.56 2
1065.63 2
1065.71 2
1065.78 2
1065.86 2
1065.93 1
1066.00 1
1066.08 0
1066.15 0
1066.23 0
1066.30 0
1066.38 0
1066.45 2
1066.53 4
1066.60 6
1066.68 8
1066.75 9
1066.83 9
1066.90 9
1066.98 9
1067.05 8
1067.13 7
1067.20 7
1067.28 6
1067.35 6
1067.43 5
1067.50 5
1067.58 5
1067.65 5
1067.73 5
1067.80 5
1067.88 6
1067.95 7
1068.03 7
1068.10 8
1068.18 8
1068.25 8
1068.33 8
1068.40 7
1068.48 7
1068.55 8
1068.63 8
1068.70 9
1068.78 9
1068.85 10
1068.93 10
1069.00 10
1069.07 11
1069.15 12
1069.22 13
1069.30 14
1069.37 16
1069.45 16
1069.52 17
1069.60 17
1069.67 16
1069.75 15
1069.82 13
1069.90 11
1069.97 10
1070.05 9
1070.12 8
1070.20 8
1070.27 8
1070.35 7
1070.42 6
1070.50 5
1070.57 3
1070.65 1
1070.72 0
1070.80 0
1070.87 0
1070.95 0
1071.02 0
1071.10 0
1071.17 0
1071.25 0
1071.32 1
1071.40 1
1071.47 1
1071.55 2
1071.62 2
1071.70 3
1071.77 3
1071.85 4
1071.92 4
1072.00 5
1072.07 5
1072.15 6
1072.22 6
1072.30 6
1072.37 5
1072.45 4
1072.52 3
1072.60 2
1072.67 1
1072.75 0
1072.83 0
1072.90 0
1072.98 1
1073.05 1
1073.13 2
1073.20 2
1073.28 2
1073.35 2
1073.43 1
1073.50 0
1073.58 0
1073.65 0
1073.73 0
1073.80 0
1073.88 0
1073.95 0
1074.03 0
1074.10 1
1074.18 2
1074.25 2
1074.33 3
1074.40 3
1074.48 3
1074.55 3
1074.63 3
1074.70 4
1074.78 4
1074.85 5
1074.93 6
1075.00 7
1075.08 8
1075.15 8
1075.23 9
1075.30 9
1075.38 9
1075.45 9
1075.53 10
1075.60 10
1075.68 11
1075.75 11
1075.83 11
1075.91 11
1075.98 10
1076.06 10
1076.13 9
1076.21 8
1076.28 7
1076.36 6
1076.43 5
1076.51 5
1076.58 6
1076.66 6
1076.73 6
1076.81 6
1076.88 6
1076.96 5
1077.03 5
1077.11 4
1077.18 4
1077.26 4
1077.33 4
1077.41 5
1077.48 5
1077.56 6
1077.63 6
1077.71 6
1077.79 5
1077.86 4
1077.94 3
1078.01 2
1078.09 1
1078.16 2
1078.24 2
1078.31 3
1078.39 5
1078.46 6
1078.54 7
1078.61 7
1078.69 7
1078.76 5
1078.84 4
1078.91 3
1078.99 1
1079.06 0
1079.14 0
1079.22 0
1079.29 1
1079.37 1
1079.44 2
1079.52 2
1079.59 2
1079.67 2
1079.74 2
1079.82 2
1079.89 3
1079.97 3
1080.04 4
1080.12 5
1080.19 5
1080.27 5
1080.35 5
1080.42 5
1080.50 4
1080.57 2
1080.65 1
1080.72 1
1080.80 0
1080.87 0
1080.95 0
1081.02 0
1081.10 0
1081.17 0
1081.25 0
1081.32 0
1081.40 0
1081.48 0
1081.55 1
1081.63 1
1081.70 1
1081.78 1
1081.85 1
1081.93 2
1082.00 2
1082.08 3
1082.15 3
1082.23 3
1082.30 3
1082.38 3
1082.46 3
1082.53 3
1082.61 4
1082.68 5
1082.76 7
1082.83 8
1082.91 9
1082.98 10
1083.06 10
1083.13 10
1083.21 10
1083.29 9
1083.36 8
1083.44 7
1083.51 5
1083.59 4
1083.66 2
1083.74 1
1083.81 1
1083.89 1
1083.96 2
1084.04 3
1084.12 3
1084.19 4
1084.27 4
1084.34 4
1084.42 3
1084.49 3
1084.57 2
1084.64 2
1084.72 1
1084.79 1
1084.87 1
1084.95 2
1085.02 2
1085.10 2
1085.17 3
1085.25 3
1085.32 4
1085.40 4
1085.47 5
1085.55 6
1085.62 6
1085.70 7
1085.78 7
1085.85 8
1085.93 8
1086.00 8
1086.08 8
1086.15 8
1086.23 7
1086.30 5
1086.38 4
1086.46 2
1086.53 0
1086.61 0
1086.68 0
1086.76 0
1086.83 0
1086.91 0
1086.98 0
1087.06 0
1087.14 0
1087.21 0
1087.29 1
1087.36 1
1087.44 1
1087.51 1
1087.59 2
1087.66 2
1087.74 2
1087.82 2
1087.89 2
1087.97 3
1088.04 3
1088.12 4
1088.19 5
1088.27 5
1088.35 5
1088.42 5
1088.50 6
1088.57 6
1088.65 6
1088.72 6
1088.80 7
1088.87 8
1088.95 9
1089.03 10
1089.10 11
1089.18 11
1089.25 12
1089.33 13
1089.40 13
1089.48 14
1089.56 15
1089.63 17
1089.71 18
1089.78 20
1089.86 22
1089.93 23
1090.01 25
1090.08 27
1090.16 29
1090.24 31
1090.31 33
1090.39 34
1090.46 35
1090.54 34
1090.61 32
1090.69 30
1090.77 27
1090.84 25
1090.92 23
1090.99 22
1091.07 21
1091.14 21
1091.22 22
1091.30 22
1091.37 23
1091.45 24
1091.52 25
1091.60 26
1091.67 28
1091.75 29
1091.83 30
1091.90 31
1091.98 31
1092.05 30
1092.13 28
1092.20 27
1092.28 25
1092.36 23
1092.43 22
1092.51 22
1092.58 22
1092.66 22
1092.73 22
1092.81 23
1092.89 24
1092.96 24
1093.04 23
1093.11 22
1093.19 21
1093.27 19
1093.34 18
1093.42 16
1093.49 15
1093.57 15
1093.64 15
1093.72 16
1093.80 17
1093.87 19
1093.95 21
1094.02 23
1094.10 24
1094.17 25
1094.25 26
1094.33 27
1094.40 27
1094.48 27
1094.55 28
1094.63 28
1094.71 29
1094.78 30
1094.86 31
1094.93 31
1095.01 31
1095.08 31
1095.16 31
1095.24 30
1095.31 30
1095.39 30
1095.46 29
1095.54 29
1095.62 30
1095.69 30
1095.77 31
1095.84 31
1095.92 32
1096.00 32
1096.07 32
1096.15 31
1096.22 30
1096.30 28
1096.37 26
1096.45 24
1096.53 22
1096.60 21
1096.68 20
1096.75 19
1096.83 19
1096.91 18
1096.98 18
1097.06 17
1097.13 17
1097.21 16
1097.29 15
1097.36 15
1097.44 15
1097.51 14
1097.59 14
1097.67 13
1097.74 12
1097.82 11
1097.89 10
1097.97 9
1098.04 10
1098.12 11
1098.20 14
1098.27 16
1098.35 19
1098.42 21
1098.50 22
1098.58 22
1098.65 20
1098.73 19
1098.80 17
1098.88 17
1098.96 17
1099.03 17
1099.11 18
1099.18 19
1099.26 19
1099.34 18
1099.41 17
1099.49 16
1099.56 15
1099.64 14
1099.72 13
1099.79 12
1099.87 11
1099.94 10
1100.02 9
1100.10 9
1100.17 9
1100.25 9
1100.32 10
1100.40 12
1100.48 13
1100.55 13
1100.63 12
1100.70 11
1100.78 9
1100.86 7
1100.93 5
1101.01 4
1101.08 3
1101.16 2
1101.24 1
1101.31 0
1101.39 0
1101.46 0
1101.54 0
1101.62 0
1101.69 0
1101.77 0
1101.85 0
1101.92 2
1102.00 5
1102.07 7
1102.15 8
1102.23 9
1102.30 9
1102.38 9
1102.45 8
1102.53 6
1102.61 5
1102.68 4
1102.76 3
1102.83 3
1102.91 3
1102.99 4
1103.06 6
1103.14 7
1103.22 9
1103.29 10
1103.37 11
1103.44 12
1103.52 13
1103.60 13
1103.67 13
1103.75 13
1103.82 13
1103.90 12
1103.98 12
1104.05 11
1104.13 11
1104.20 11
1104.28 11
1104.36 11
1104.43 11
1104.51 11
1104.59 11
1104.66 10
1104.74 10
1104.81 11
1104.89 13
1104.97 16
1105.04 19
1105.12 22
1105.20 25
1105.27 27
1105.35 28
1105.42 28
1105.50 27
1105.58 26
1105.65 25
1105.73 24
1105.80 25
1105.88 25
1105.96 26
1106.03 27
1106.11 27
1106.19 27
1106.26 27
1106.34 27
1106.41 27
1106.49 28
1106.57 28
1106.64 29
1106.72 30
1106.80 31
1106.87 31
1106.95 31
1107.02 31
1107.10 30
1107.18 30
1107.25 29
1107.33 28
1107.41 27
1107.48 26
1107.56 25
1107.63 24
1107.71 23
1107.79 23
1107.86 24
1107.94 25
1108.02 26
1108.09 27
1108.17 28
1108.25 29
1108.32 30
1108.40 31
1108.47 32
1108.55 34
1108.63 35
1108.70 36
1108.78 37
1108.86 38
1108.93 38
1109.01 38
1109.08 37
1109.16 37
1109.24 35
1109.31 34
1109.39 34
1109.47 34
1109.54 34
1109.62 34
1109.70 34
1109.77 34
1109.85 34
1109.92 34
1110.00 33
1110.08 32
1110.15 30
1110.23 29
1110.31 28
1110.38 27
1110.46 28
1110.54 29
1110.61 31
1110.69 33
1110.76 35
1110.84 37
1110.92 39
1110.99 40
1111.07 40
1111.15 39
1111.22 38
1111.30 38
1111.38 37
1111.45 35
1111.53 34
1111.60 32
1111.68 29
1111.76 27
1111.83 24
1111.91 22
1111.99 21
1112.06 21
1112.14 20
1112.22 20
1112.29 19
1112.37 18
1112.45 17
1112.52 15
1112.60 13
1112.67 12
1112.75 12
1112.83 13
1112.90 14
1112.98 17
1113.06 19
1113.13 22
1113.21 24
1113.29 26
1113.36 27
1113.44 27
1113.52 27
1113.59 26
1113.67 24
1113.75 23
1113.82 22
1113.90 21
1113.97 21
1114.05 21
1114.13 20
1114.20 20
1114.28 19
1114.36 19
1114.43 18
1114.51 19
1114.59 19
1114.66 20
1114.74 20
1114.82 20
1114.89 19
1114.97 18
1115.05 16
1115.12 15
1115.20 14
1115.28 13
1115.35 13
1115.43 13
1115.51 12
1115.58 12
1115.66 11
1115.73 10
1115.81 8
1115.89 7
1115.96 5
1116.04 4
1116.12 3
1116.19 1
1116.27 1
1116.35 0
1116.42 0
1116.50 1
1116.58 3
1116.65 6
1116.73 8
1116.81 11
1116.88 14
1116.96 16
1117.04 18
1117.11 19
1117.19 19
1117.27 20
1117.34 19
1117.42 19
1117.50 19
1117.57 18
1117.65 19
1117.73 20
1117.80 21
1117.88 24
1117.96 27
1118.03 29
1118.11 32
1118.19 33
1118.26 33
1118.34 33
1118.42 32
1118.49 30
1118.57 29
1118.65 29
1118.72 28
1118.80 28
1118.88 28
1118.95 27
1119.03 26
1119.11 26
1119.18 26
1119.26 26
1119.34 27
1119.41 29
1119.49 32
1119.57 34
1119.64 36
1119.72 38
1119.80 40
1119.87 42
1119.95 44
1120.03 46
1120.10 48
1120.18 49
1120.26 51
1120.33 51
1120.41 51
1120.49 50
1120.56 49
1120.64 46
1120.72 44
1120.79 40
1120.87 37
1120.95 33
1121.02 29
1121.10 24
1121.18 20
1121.25 16
1121.33 13
1121.41 12
1121.48 11
1121.56 11
1121.64 12
1121.71 13
1121.79 14
1121.87 15
1121.94 16
1122.02 17
1122.10 17
1122.17 19
1122.25 20
1122.33 22
1122.41 23
1122.48 25
1122.56 26
1122.64 27
1122.71 28
1122.79 29
1122.87 29
1122.94 30
1123.02 31
1123.10 31
1123.17 31
1123.25 30
1123.33 29
1123.40 28
1123.48 27
1123.56 26
1123.63 25
1123.71 24
1123.79 22
1123.86 20
1123.94 18
1124.02 17
1124.10 15
1124.17 15
1124.25 16
1124.33 18
1124.40 20
1124.48 22
1124.56 24
1124.63 26
1124.71 26
1124.79 26
1124.86 25
1124.94 24
1125.02 23
1125.09 23
1125.17 22
1125.25 23
1125.32 23
1125.40 23
1125.48 23
1125.56 21
1125.63 20
1125.71 17
1125.79 14
1125.86 12
1125.94 10
1126.02 9
1126.09 8
1126.17 8
1126.25 9
1126.32 9
1126.40 9
1126.48 9
1126.56 8
1126.63 7
1126.71 6
1126.79 5
1126.86 3
1126.94 2
1127.02 1
1127.09 0
1127.17 0
1127.25 1
1127.32 2
1127.40 5
1127.48 8
1127.56 10
1127.63 12
1127.71 13
1127.79 13
1127.86 12
1127.94 12
1128.02 12
1128.09 13
1128.17 14
1128.25 15
1128.33 15
1128.40 15
1128.48 14
1128.56 12
1128.63 11
1128.71 10
1128.79 9
1128.86 10
1128.94 11
1129.02 12
1129.10 13
1129.17 14
1129.25 13
1129.33 12
1129.40 10
1129.48 8
1129.56 6
1129.63 6
1129.71 6
1129.79 8
1129.87 10
1129.94 12
1130.02 12
1130.10 12
1130.17 10
1130.25 8
1130.33 5
1130.41 2
1130.48 0
1130.56 0
1130.64 0
1130.71 0
1130.79 0
1130.87 0
1130.94 0
1131.02 0
1131.10 0
1131.18 2
1131.25 5
1131.33 8
1131.41 10
1131.48 12
1131.56 12
1131.64 13
1131.72 14
1131.79 14
1131.87 15
1131.95 16
1132.02 16
1132.10 14
1132.18 12
1132.26 10
1132.33 7
1132.41 6
1132.49 5
1132.56 5
1132.64 7
1132.72 9
1132.80 11
1132.87 14
1132.95 16
1133.03 18
1133.10 20
1133.18 22
1133.26 25
1133.34 28
1133.41 32
1133.49 37
1133.57 42
1133.64 48
1133.72 53
1133.80 58
1133.88 61
1133.95 64
1134.03 66
1134.11 68
1134.18 69
1134.26 70
1134.34 71
1134.42 72
1134.49 72
1134.57 71
1134.65 69
1134.72 67
1134.80 64
1134.88 63
1134.96 62
1135.03 61
1135.11 62
1135.19 63
1135.26 66
1135.34 69
1135.42 72
1135.50 76
1135.57 80
1135.65 83
1135.73 85
1135.81 86
1135.88 87
1135.96 87
1136.04 87
1136.11 88
1136.19 89
1136.27 90
1136.35 91
1136.42 93
1136.50 94
1136.58 96
1136.66 97
1136.73 99
1136.81 101
1136.89 103
1136.96 105
1137.04 107
1137.12 108
1137.20 109
1137.27 110
1137.35 111
1137.43 111
1137.51 112
1137.58 112
1137.66 112
1137.74 111
1137.81 110
1137.89 109
1137.97 107
1138.05 105
1138.12 104
1138.20 103
1138.28 102
1138.36 102
1138.43 101
1138.51 100
1138.59 100
1138.67 100
1138.74 101
1138.82 102
1138.90 104
1138.97 107
1139.05 110
1139.13 112
1139.21 113
1139.28 113
1139.36 111
1139.44 109
1139.52 106
1139.59 102
1139.67 99
1139.75 97
1139.83 94
1139.90 92
1139.98 91
1140.06 88
1140.14 86
1140.21 82
1140.29 78
1140.37 74
1140.44 70
1140.52 66
1140.60 63
1140.68 61
1140.75 60
1140.83 60
1140.91 61
1140.99 61
1141.06 61
1141.14 61
1141.22 60
1141.30 58
1141.37 55
1141.45 52
1141.53 49
1141.61 44
1141.68 40
1141.76 37
1141.84 34
1141.92 32
1141.99 31
1142.07 32
1142.15 33
1142.23 35
1142.30 35
1142.38 35
1142.46 33
1142.54 30
1142.61 26
1142.69 22
1142.77 18
1142.85 16
1142.92 15
1143.00 15
1143.08 15
1143.16 16
1143.23 16
1143.31 16
1143.39 15
1143.47 16
1143.54 17
1143.62 19
1143.70 21
1143.78 24
1143.85 27
1143.93 29
1144.01 29
1144.09 27
1144.16 25
1144.24 22
1144.32 19
1144.40 17
1144.47 15
1144.55 14
1144.63 14
1144.71 14
1144.78 14
1144.86 14
1144.94 14
1145.02 15
1145.09 16
1145.17 18
1145.25 21
1145.33 24
1145.40 27
1145.48 29
1145.56 30
1145.64 30
1145.71 29
1145.79 28
1145.87 26
1145.95 25
1146.02 25
1146.10 25
1146.18 25
1146.26 25
1146.33 25
1146.41 24
1146.49 22
1146.57 19
1146.65 16
1146.72 13
1146.80 12
1146.88 11
1146.96 13
1147.03 15
1147.11 19
1147.19 24
1147.27 28
1147.34 31
1147.42 33
1147.50 34
1147.58 35
1147.65 35
1147.73 35
1147.81 35
1147.89 35
1147.96 35
1148.04 34
1148.12 34
1148.20 33
1148.28 32
1148.35 32
1148.43 33
1148.51 34
1148.59 36
1148.66 37
1148.74 38
1148.82 39
1148.90 39
1148.97 38
1149.05 36
1149.13 35
1149.21 33
1149.29 32
1149.36 31
1149.44 30
1149.52 29
1149.60 29
1149.67 28
1149.75 28
1149.83 29
1149.91 31
1149.98 33
1150.06 36
1150.14 39
1150.22 42
1150.30 44
1150.37 46
1150.45 46
1150.53 47
1150.61 48
1150.68 50
1150.76 52
1150.84 56
1150.92 59
1151.00 62
1151.07 65
1151.15 67
1151.23 70
1151.31 73
1151.38 76
1151.46 81
1151.54 85
1151.62 90
1151.70 92
1151.77 93
1151.85 92
1151.93 89
1152.01 85
1152.08 81
1152.16 78
1152.24 76
1152.32 74
1152.40 75
1152.47 75
1152.55 77
1152.63 79
1152.71 82
1152.78 85
1152.86 88
1152.94 90
1153.02 92
1153.10 93
1153.17 93
1153.25 92
1153.33 90
1153.41 87
1153.48 85
1153.56 83
1153.64 81
1153.72 79
1153.80 78
1153.87 76
1153.95 75
1154.03 75
1154.11 74
1154.19 75
1154.26 76
1154.34 78
1154.42 79
1154.50 80
1154.57 80
1154.65 80
1154.73 78
1154.81 76
1154.89 73
1154.96 72
1155.04 70
1155.12 68
1155.20 66
1155.28 64
1155.35 61
1155.43 56
1155.51 51
1155.59 46
1155.67 41
1155.74 37
1155.82 35
1155.90 33
1155.98 32
1156.06 32
1156.13 32
1156.21 31
1156.29 31
1156.37 31
1156.44 31
1156.52 33
1156.60 36
1156.68 39
1156.76 43
1156.83 47
1156.91 50
1156.99 52
1157.07 52
1157.15 50
1157.22 46
1157.30 42
1157.38 37
1157.46 33
1157.54 30
1157.61 29
1157.69 29
1157.77 30
1157.85 32
1157.93 34
1158.00 36
1158.08 37
1158.16 38
1158.24 38
1158.32 39
1158.39 39
1158.47 39
1158.55 39
1158.63 39
1158.71 39
1158.78 39
1158.86 38
1158.94 38
1159.02 38
1159.10 39
1159.17 40
1159.25 41
1159.33 42
1159.41 42
1159.49 42
1159.56 40
1159.64 37
1159.72 33
1159.80 29
1159.88 24
1159.95 19
1160.03 16
1160.11 15
1160.19 15
1160.27 17
1160.35 19
1160.42 22
1160.50 24
1160.58 25
1160.66 26
1160.74 27
1160.81 26
1160.89 26
1160.97 25
1161.05 25
1161.13 25
1161.20 25
1161.28 25
1161.36 26
1161.44 26
1161.52 26
1161.59 26
1161.67 25
1161.75 24
1161.83 23
1161.91 22
1161.99 21
1162.06 20
1162.14 19
1162.22 18
1162.30 17
1162.38 15
1162.45 12
1162.53 10
1162.61 8
1162.69 6
1162.77 3
1162.84 1
1162.92 0
1163.00 0
1163.08 0
1163.16 0
1163.24 0
1163.31 0
1163.39 0
1163.47 0
1163.55 1
1163.63 5
1163.70 8
1163.78 11
1163.86 13
1163.94 15
1164.02 16
1164.10 17
1164.17 18
1164.25 19
1164.33 21
1164.41 21
1164.49 22
1164.56 23
1164.64 24
1164.72 24
1164.80 25
1164.88 26
1164.96 27
1165.03 28
1165.11 29
1165.19 29
1165.27 28
1165.35 27
1165.43 25
1165.50 22
1165.58 20
1165.66 17
1165.74 15
1165.82 14
1165.89 13
1165.97 12
1166.05 12
1166.13 12
1166.21 12
1166.29 12
1166.36 13
1166.44 13
1166.52 13
1166.60 13
1166.68 13
1166.76 13
1166.83 14
1166.91 16
1166.99 19
1167.07 24
1167.15 29
1167.23 34
1167.30 39
1167.38 42
1167.46 44
1167.54 45
1167.62 44
1167.70 43
1167.77 42
1167.85 42
1167.93 43
1168.01 44
1168.09 44
1168.17 44
1168.24 42
1168.32 39
1168.40 35
1168.48 31
1168.56 26
1168.64 22
1168.71 20
1168.79 19
1168.87 20
1168.95 22
1169.03 25
1169.11 28
1169.18 31
1169.26 33
1169.34 34
1169.42 34
1169.50 33
1169.58 32
1169.65 31
1169.73 30
1169.81 29
1169.89 28
1169.97 26
1170.05 24
1170.12 20
1170.20 16
1170.28 12
1170.36 8
1170.44 4
1170.52 3
1170.59 3
1170.67 5
1170.75 8
1170.83 12
1170.91 16
1170.99 20
1171.07 23
1171.14 26
1171.22 27
1171.30 28
1171.38 28
1171.46 28
1171.54 27
1171.61 25
1171.69 22
1171.77 19
1171.85 16
1171.93 12
1172.01 10
1172.09 8
1172.16 6
1172.24 6
1172.32 6
1172.40 6
1172.48 6
1172.56 6
1172.63 7
1172.71 8
1172.79 10
1172.87 12
1172.95 15
1173.03 18
1173.11 21
1173.18 23
1173.26 25
1173.34 26
1173.42 27
1173.50 27
1173.58 28
1173.66 29
1173.73 29
1173.81 29
1173.89 28
1173.97 28
1174.05 28
1174.13 29
1174.20 32
1174.28 36
1174.36 40
1174.44 45
1174.52 49
1174.60 52
1174.68 53
1174.75 54
1174.83 54
1174.91 55
1174.99 57
1175.07 59
1175.15 63
1175.23 67
1175.30 71
1175.38 75
1175.46 78
1175.54 80
1175.62 81
1175.70 80
1175.78 78
1175.85 76
1175.93 73
1176.01 70
1176.09 68
1176.17 67
1176.25 67
1176.33 67
1176.40 68
1176.48 68
1176.56 69
1176.64 69
1176.72 70
1176.80 70
1176.88 69
1176.96 69
1177.03 68
1177.11 67
1177.19 66
1177.27 65
1177.35 64
1177.43 63
1177.51 62
1177.58 61
1177.66 59
1177.74 57
1177.82 55
1177.90 53
1177.98 51
1178.06 49
1178.13 47
1178.21 45
1178.29 42
1178.37 39
1178.45 36
1178.53 33
1178.61 30
1178.69 27
1178.76 25
1178.84 24
1178.92 23
1179.00 23
1179.08 24
1179.16 26
1179.24 28
1179.32 30
1179.39 32
1179.47 32
1179.55 32
1179.63 30
1179.71 27
1179.79 25
1179.87 23
1179.95 22
1180.02 23
1180.10 25
1180.18 27
1180.26 30
1180.34 33
1180.42 34
1180.50 36
1180.57 37
1180.65 38
1180.73 39
1180.81 41
1180.89 43
1180.97 45
1181.05 48
1181.13 50
1181.21 52
1181.28 55
1181.36 57
1181.44 59
1181.52 61
1181.60 63
1181.68 64
1181.76 64
1181.84 63
1181.91 61
1181.99 58
1182.07 55
1182.15 52
1182.23 48
1182.31 45
1182.39 43
1182.47 40
1182.54 38
1182.62 36
1182.70 35
1182.78 35
1182.86 35
1182.94 36
1183.02 37
1183.10 38
1183.18 39
1183.25 39
1183.33 39
1183.41 38
1183.49 36
1183.57 33
1183.65 30
1183.73 27
1183.81 24
1183.88 22
1183.96 20
1184.04 19
1184.12 20
1184.20 20
1184.28 22
1184.36 23
1184.44 23
1184.52 23
1184.59 21
1184.67 19
1184.75 17
1184.83 16
1184.91 16
1184.99 19
1185.07 23
1185.15 29
1185.23 35
1185.30 41
1185.38 46
1185.46 49
1185.54 51
1185.62 53
1185.70 54
1185.78 54
1185.86 55
1185.94 54
1186.01 53
1186.09 51
1186.17 47
1186.25 43
1186.33 38
1186.41 33
1186.49 29
1186.57 27
1186.65 26
1186.73 26
1186.80 28
1186.88 29
1186.96 30
1187.04 31
1187.12 30
1187.20 29
1187.28 26
1187.36 23
1187.44 19
1187.52 14
1187.59 10
1187.67 6
1187.75 2
1187.83 0
1187.91 0
1187.99 0
1188.07 0
1188.15 0
1188.23 0
1188.30 0
1188.38 0
1188.46 1
1188.54 6
1188.62 11
1188.70 17
1188.78 24
1188.86 31
1188.94 38
1189.02 46
1189.10 54
1189.17 61
1189.25 67
1189.33 70
1189.41 72
1189.49 72
1189.57 70
1189.65 65
1189.73 59
1189.81 52
1189.89 43
1189.96 35
1190.04 27
1190.12 21
1190.20 18
1190.28 16
1190.36 17
1190.44 19
1190.52 21
1190.60 24
1190.68 25
1190.76 26
1190.83 25
1190.91 23
1190.99 22
1191.07 21
1191.15 21
1191.23 25
1191.31 31
1191.39 39
1191.47 48
1191.55 57
1191.63 64
1191.70 68
1191.78 70
1191.86 70
1191.94 68
1192.02 66
1192.10 64
1192.18 62
1192.26 62
1192.34 62
1192.42 62
1192.50 62
1192.58 62
1192.65 62
1192.73 62
1192.81 62
1192.89 62
1192.97 61
1193.05 60
1193.13 59
1193.21 57
1193.29 54
1193.37 52
1193.45 49
1193.53 47
1193.60 44
1193.68 41
1193.76 39
1193.84 36
1193.92 34
1194.00 32
1194.08 30
1194.16 29
1194.24 28
1194.32 28
1194.40 28
1194.48 29
1194.55 32
1194.63 35
1194.71 39
1194.79 43
1194.87 47
1194.95 48
1195.03 48
1195.11 45
1195.19 41
1195.27 36
1195.35 31
1195.43 26
1195.51 23
1195.58 22
1195.66 23
1195.74 25
1195.82 29
1195.90 32
1195.98 35
1196.06 36
1196.14 37
1196.22 36
1196.30 35
1196.38 32
1196.46 29
1196.54 26
1196.62 24
1196.69 22
1196.77 20
1196.85 20
1196.93 20
1197.01 21
1197.09 23
1197.17 25
1197.25 27
1197.33 30
1197.41 33
1197.49 35
1197.57 36
1197.65 37
1197.73 37
1197.80 37
1197.88 38
1197.96 39
1198.04 42
1198.12 45
1198.20 49
1198.28 52
1198.36 56
1198.44 58
1198.52 59
1198.60 60
1198.68 61
1198.76 61
1198.84 61
1198.92 59
1198.99 56
1199.07 51
1199.15 45
1199.23 39
1199.31 34
1199.39 31
1199.47 30
1199.55 31
1199.63 33
1199.71 37
1199.79 40
1199.87 43
1199.95 45
1200.03 46
1200.11 48
1200.19 48
1200.26 48
1200.34 48
1200.42 46
1200.50 43
1200.58 39
1200.66 34
1200.74 29
1200.82 26
1200.90 24
1200.98 25
1201.06 27
1201.14 30
1201.22 33
1201.30 36
1201.38 38
1201.46 40
1201.54 40
1201.62 39
1201.69 37
1201.77 33
1201.85 29
1201.93 23
1202.01 18
1202.09 14
1202.17 12
1202.25 13
1202.33 18
1202.41 24
1202.49 32
1202.57 39
1202.65 45
1202.73 49
1202.81 50
1202.89 50
1202.97 47
1203.05 44
1203.13 41
1203.20 37
1203.28 33
1203.36 29
1203.44 27
1203.52 25
1203.60 24
1203.68 24
1203.76 24
1203.84 24
1203.92 22
1204.00 19
1204.08 15
1204.16 11
1204.24 7
1204.32 5
1204.40 5
1204.48 7
1204.56 11
1204.64 15
1204.72 18
1204.80 20
1204.87 21
1204.95 19
1205.03 17
1205.11 14
1205.19 11
1205.27 9
1205.35 7
1205.43 8
1205.51 10
1205.59 13
1205.67 19
1205.75 24
1205.83 30
1205.91 34
1205.99 37
1206.07 37
1206.15 35
1206.23 31
1206.31 26
1206.39 21
1206.47 16
1206.55 12
1206.63 8
1206.71 4
1206.78 1
1206.86 0
1206.94 0
1207.02 0
1207.10 0
1207.18 0
1207.26 2
1207.34 4
1207.42 7
1207.50 9
1207.58 10
1207.66 12
1207.74 13
1207.82 15
1207.90 16
1207.98 17
1208.06 19
1208.14 19
1208.22 20
1208.30 19
1208.38 18
1208.46 16
1208.54 13
1208.62 9
1208.70 5
1208.78 2
1208.86 0
1208.94 0
1209.02 0
1209.09 1
1209.17 3
1209.25 4
1209.33 4
1209.41 2
1209.49 0
1209.57 0
1209.65 0
1209.73 0
1209.81 0
1209.89 0
1209.97 0
1210.05 0
1210.13 0
1210.21 0
1210.29 0
1210.37 1
1210.45 4
1210.53 8
1210.61 13
1210.69 17
1210.77 21
1210.85 24
1210.93 26
1211.01 27
1211.09 27
1211.17 26
1211.25 25
1211.33 24
1211.41 23
1211.49 22
1211.57 22
1211.65 21
1211.73 20
1211.81 20
1211.89 20
1211.97 20
1212.05 22
1212.13 23
1212.21 25
1212.28 27
1212.36 28
1212.44 28
1212.52 29
1212.60 29
1212.68 31
1212.76 33
1212.84 37
1212.92 42
1213.00 49
1213.08 56
1213.16 62
1213.24 66
1213.32 68
1213.40 68
1213.48 65
1213.56 60
1213.64 56
1213.72 53
1213.80 54
1213.88 57
1213.96 62
1214.04 68
1214.12 73
1214.20 76
1214.28 77
1214.36 75
1214.44 73
1214.52 70
1214.60 68
1214.68 67
1214.76 68
1214.84 69
1214.92 70
1215.00 70
1215.08 70
1215.16 68
1215.24 67
1215.32 64
1215.40 62
1215.48 60
1215.56 57
1215.64 54
1215.72 52
1215.80 50
1215.88 47
1215.96 46
1216.04 44
1216.12 44
1216.20 44
1216.28 44
1216.36 44
1216.44 42
1216.52 40
1216.60 36
1216.68 31
1216.76 26
1216.84 20
1216.92 14
1217.00 8
1217.08 4
1217.16 0
1217.24 0
1217.32 0
1217.40 0
1217.48 0
1217.56 0
1217.64 4
1217.72 11
1217.80 19
1217.88 28
1217.96 36
1218.04 42
1218.12 46
1218.20 46
1218.28 43
1218.36 38
1218.44 31
1218.52 25
1218.60 20
1218.68 16
1218.76 15
1218.84 16
1218.92 18
1219.00 22
1219.08 25
1219.16 29
1219.24 31
1219.32 34
1219.40 36
1219.48 38
1219.56 40
1219.64 41
1219.72 43
1219.80 44
1219.88 45
1219.96 47
1220.04 48
1220.12 48
1220.20 49
1220.28 50
1220.36 52
1220.44 54
1220.52 57
1220.60 61
1220.68 65
1220.76 67
1220.84 69
1220.92 69
1221.00 69
1221.08 68
1221.16 68
1221.24 67
1221.32 67
1221.40 65
1221.48 63
1221.56 60
1221.64 56
1221.72 52
1221.80 48
1221.88 46
1221.96 47
1222.04 50
1222.12 54
1222.20 59
1222.28 62
1222.36 64
1222.44 63
1222.52 61
1222.60 58
1222.68 55
1222.76 54
1222.84 54
1222.92 55
1223.00 57
1223.08 59
1223.16 59
1223.24 58
1223.32 56
1223.40 52
1223.48 49
1223.56 46
1223.64 45
1223.72 46
1223.80 49
1223.88 53
1223.96 58
1224.04 61
1224.12 62
1224.20 62
1224.28 59
1224.36 55
1224.44 52
1224.53 49
1224.61 49
1224.69 50
1224.77 52
1224.85 55
1224.93 58
1225.01 60
1225.09 62
1225.17 64
1225.25 66
1225.33 69
1225.41 72
1225.49 76
1225.57 79
1225.65 81
1225.73 82
1225.81 81
1225.89 80
1225.97 78
1226.05 76
1226.13 75
1226.21 75
1226.29 77
1226.37 80
1226.45 83
1226.53 87
1226.61 90
1226.69 92
1226.77 92
1226.85 91
1226.93 89
1227.01 86
1227.09 85
1227.17 86
1227.25 89
1227.33 93
1227.41 97
1227.49 101
1227.57 103
1227.65 104
1227.74 102
1227.82 100
1227.90 98
1227.98 96
1228.06 95
1228.14 96
1228.22 96
1228.30 97
1228.38 97
1228.46 95
1228.54 92
1228.62 89
1228.70 85
1228.78 82
1228.86 80
1228.94 80
1229.02 82
1229.10 85
1229.18 90
1229.26 95
1229.34 101
1229.42 106
1229.50 110
1229.58 112
1229.66 112
1229.74 109
1229.82 104
1229.90 97
1229.98 89
1230.07 81
1230.15 74
1230.23 69
1230.31 66
1230.39 64
1230.47 64
1230.55 65
1230.63 67
1230.71 70
1230.79 73
1230.87 77
1230.95 81
1231.03 85
1231.11 90
1231.19 94
1231.27 98
1231.35 100
1231.43 102
1231.51 102
1231.59 101
1231.67 100
1231.75 98
1231.83 97
1231.91 96
1232.00 97
1232.08 99
1232.16 103
1232.24 108
1232.32 114
1232.40 120
1232.48 126
1232.56 130
1232.64 134
1232.72 136
1232.80 136
1232.88 135
1232.96 133
1233.04 130
1233.12 125
1233.20 121
1233.28 118
1233.36 115
1233.44 114
1233.52 114
1233.60 115
1233.69 116
1233.77 117
1233.85 117
1233.93 116
1234.01 113
1234.09 106
1234.17 98
1234.25 87
1234.33 76
1234.41 64
1234.49 53
1234.57 46
1234.65 41
1234.73 41
1234.81 43
1234.89 48
1234.97 54
1235.05 60
1235.13 64
1235.22 67
1235.30 68
1235.38 69
1235.46 69
1235.54 71
1235.62 74
1235.70 77
1235.78 81
1235.86 83
1235.94 85
1236.02 86
1236.10 86
1236.18 87
1236.26 88
1236.34 91
1236.42 96
1236.50 102
1236.58 108
1236.67 113
1236.75 116
1236.83 116
1236.91 115
1236.99 111
1237.07 107
1237.15 103
1237.23 99
1237.31 98
1237.39 98
1237.47 100
1237.55 103
1237.63 105
1237.71 107
1237.79 107
1237.87 105
1237.96 101
1238.04 95
1238.12 87
1238.20 80
1238.28 73
1238.36 68
1238.44 66
1238.52 67
1238.60 70
1238.68 74
1238.76 80
1238.84 86
1238.92 92
1239.00 96
1239.08 100
1239.17 102
1239.25 103
1239.33 104
1239.41 103
1239.49 103
1239.57 102
1239.65 102
1239.73 103
1239.81 106
1239.89 109
1239.97 113
1240.05 116
1240.13 118
1240.21 118
1240.30 115
1240.38 109
1240.46 102
1240.54 94
1240.62 87
1240.70 81
1240.78 78
1240.86 78
1240.94 81
1241.02 86
1241.10 92
1241.18 99
1241.26 105
1241.34 110
1241.43 112
1241.51 112
1241.59 109
1241.67 104
1241.75 98
1241.83 93
1241.91 88
1241.99 86
1242.07 87
1242.15 90
1242.23 95
1242.31 99
1242.39 103
1242.48 106
1242.56 106
1242.64 104
1242.72 101
1242.80 97
1242.88 93
1242.96 90
1243.04 87
1243.12 85
1243.20 83
1243.28 81
1243.36 79
1243.45 76
1243.53 73
1243.61 69
1243.69 66
1243.77 62
1243.85 58
1243.93 56
1244.01 54
1244.09 53
1244.17 54
1244.25 56
1244.33 58
1244.42 62
1244.50 67
1244.58 72
1244.66 79
1244.74 86
1244.82 93
1244.90 100
1244.98 105
1245.06 106
1245.14 104
1245.22 99
1245.30 92
1245.39 83
1245.47 76
1245.55 71
1245.63 68
1245.71 69
1245.79 71
1245.87 74
1245.95 76
1246.03 77
1246.11 76
1246.19 75
1246.28 74
1246.36 72
1246.44 70
1246.52 67
1246.60 63
1246.68 57
1246.76 49
1246.84 40
1246.92 31
1247.00 23
1247.08 15
1247.17 9
1247.25 4
1247.33 1
1247.41 0
1247.49 0
1247.57 0
1247.65 0
1247.73 0
1247.81 0
1247.89 0
1247.98 0
1248.06 2
1248.14 6
1248.22 11
1248.30 15
1248.38 20
1248.46 25
1248.54 30
1248.62 35
1248.70 40
1248.78 45
1248.87 51
1248.95 56
1249.03 60
1249.11 63
1249.19 64
1249.27 63
1249.35 59
1249.43 54
1249.51 48
1249.59 43
1249.68 39
1249.76 39
1249.84 40
1249.92 43
1250.00 46
1250.08 49
1250.16 52
1250.24 54
1250.32 55
1250.41 57
1250.49 57
1250.57 58
1250.65 58
1250.73 57
1250.81 56
1250.89 54
1250.97 53
1251.05 51
1251.13 49
1251.22 48
1251.30 46
1251.38 46
1251.46 46
1251.54 46
1251.62 49
1251.70 51
1251.78 54
1251.86 57
1251.95 59
1252.03 60
1252.11 60
1252.19 60
1252.27 59
1252.35 58
1252.43 56
1252.51 55
1252.59 54
1252.68 52
1252.76 52
1252.84 52
1252.92 53
1253.00 56
1253.08 60
1253.16 66
1253.24 73
1253.32 82
1253.41 92
1253.49 103
1253.57 113
1253.65 122
1253.73 128
1253.81 132
1253.89 134
1253.97 133
1254.05 132
1254.14 132
1254.22 132
1254.30 134
1254.38 137
1254.46 138
1254.54 138
1254.62 134
1254.70 128
1254.79 120
1254.87 112
1254.95 103
1255.03 96
1255.11 90
1255.19 84
1255.27 78
1255.35 73
1255.44 67
1255.52 63
1255.60 59
1255.68 57
1255.76 57
1255.84 57
1255.92 58
1256.00 57
1256.08 56
1256.17 53
1256.25 49
1256.33 46
1256.41 42
1256.49 40
1256.57 38
1256.65 37
1256.73 38
1256.82 41
1256.90 45
1256.98 50
1257.06 57
1257.14 65
1257.22 72
1257.30 79
1257.38 83
1257.47 86
1257.55 86
1257.63 85
1257.71 83
1257.79 81
1257.87 81
1257.95 82
1258.04 86
1258.12 91
1258.20 96
1258.28 101
1258.36 105
1258.44 106
1258.52 105
1258.60 102
1258.69 99
1258.77 96
1258.85 94
1258.93 93
1259.01 93
1259.09 93
1259.17 92
1259.25 90
1259.34 86
1259.42 82
1259.50 76
1259.58 69
1259.66 63
1259.74 59
1259.82 57
1259.91 57
1259.99 61
1260.07 67
1260.15 75
1260.23 83
1260.31 90
1260.39 94
1260.48 95
1260.56 94
1260.64 89
1260.72 84
1260.80 78
1260.88 73
1260.96 69
1261.04 65
1261.13 63
1261.21 61
1261.29 61
1261.37 63
1261.45 66
1261.53 72
1261.61 78
1261.70 86
1261.78 92
1261.86 97
1261.94 100
1262.02 100
1262.10 98
1262.18 95
1262.27 90
1262.35 85
1262.43 81
1262.51 76
1262.59 72
1262.67 68
1262.75 65
1262.84 61
1262.92 57
1263.00 54
1263.08 51
1263.16 49
1263.24 47
1263.32 46
1263.41 45
1263.49 45
1263.57 45
1263.65 45
1263.73 45
1263.81 45
1263.89 46
1263.98 46
1264.06 46
1264.14 46
1264.22 45
1264.30 44
1264.38 43
1264.47 42
1264.55 41
1264.63 40
1264.71 38
1264.79 36
1264.87 34
1264.95 31
1265.04 28
1265.12 26
1265.20 25
1265.28 26
1265.36 29
1265.44 32
1265.53 36
1265.61 39
1265.69 41
1265.77 41
1265.85 40
1265.93 36
1266.01 32
1266.10 28
1266.18 26
1266.26 25
1266.34 26
1266.42 29
1266.50 33
1266.59 39
1266.67 44
1266.75 50
1266.83 54
1266.91 56
1266.99 57
1267.07 57
1267.16 56
1267.24 53
1267.32 51
1267.40 49
1267.48 47
1267.56 46
1267.65 45
1267.73 45
1267.81 46
1267.89 48
1267.97 51
1268.05 55
1268.14 59
1268.22 63
1268.30 66
1268.38 68
1268.46 68
1268.54 66
1268.63 62
1268.71 57
1268.79 51
1268.87 45
1268.95 40
1269.03 37
1269.12 37
1269.20 39
1269.28 43
1269.36 49
1269.44 54
1269.52 59
1269.61 64
1269.69 67
1269.77 70
1269.85 72
1269.93 73
1270.01 72
1270.10 69
1270.18 65
1270.26 61
1270.34 58
1270.42 57
1270.50 58
1270.59 62
1270.67 68
1270.75 74
1270.83 79
1270.91 83
1270.99 84
1271.08 82
1271.16 78
1271.24 73
1271.32 68
1271.40 64
1271.48 60
1271.57 58
1271.65 57
1271.73 57
1271.81 58
1271.89 60
1271.97 62
1272.06 63
1272.14 64
1272.22 64
1272.30 64
1272.38 63
1272.47 62
1272.55 61
1272.63 60
1272.71 59
1272.79 57
1272.87 55
1272.96 52
1273.04 48
1273.12 44
1273.20 40
1273.28 36
1273.36 33
1273.45 30
1273.53 28
1273.61 28
1273.69 29
1273.77 31
1273.86 35
1273.94 39
1274.02 44
1274.10 48
1274.18 52
1274.26 55
1274.35 57
1274.43 58
1274.51 60
1274.59 63
1274.67 66
1274.76 69
1274.84 72
1274.92 74
1275.00 75
1275.08 74
1275.16 72
1275.25 69
1275.33 66
1275.41 64
1275.49 62
1275.57 62
1275.66 62
1275.74 63
1275.82 64
1275.90 65
1275.98 65
1276.06 65
1276.15 63
1276.23 61
1276.31 59
1276.39 55
1276.47 52
1276.56 48
1276.64 44
1276.72 39
1276.80 33
1276.88 26
1276.97 18
1277.05 10
1277.13 3
1277.21 0
1277.29 0
1277.38 0
1277.46 0
1277.54 0
1277.62 0
1277.70 0
1277.78 0
1277.87 3
1277.95 7
1278.03 11
1278.11 14
1278.19 16
1278.28 17
1278.36 17
1278.44 16
1278.52 16
1278.60 17
1278.69 17
1278.77 18
1278.85 19
1278.93 19
1279.01 17
1279.10 15
1279.18 12
1279.26 11
1279.34 11
1279.42 13
1279.51 17
1279.59 22
1279.67 27
1279.75 30
1279.83 32
1279.92 31
1280.00 29
1280.08 26
1280.16 24
1280.24 21
1280.33 21
1280.41 21
1280.49 24
1280.57 27
1280.65 31
1280.74 36
1280.82 41
1280.90 46
1280.98 50
1281.06 52
1281.15 53
1281.23 53
1281.31 52
1281.39 49
1281.47 46
1281.56 43
1281.64 41
1281.72 39
1281.80 37
1281.88 36
1281.97 36
1282.05 36
1282.13 35
1282.21 35
1282.29 33
1282.38 31
1282.46 29
1282.54 26
1282.62 24
1282.71 22
1282.79 23
1282.87 24
1282.95 27
1283.03 30
1283.12 33
1283.20 35
1283.28 37
1283.36 38
1283.44 40
1283.53 43
1283.61 47
1283.69 52
1283.77 58
1283.85 64
1283.94 70
1284.02 75
1284.10 77
1284.18 77
1284.27 76
1284.35 72
1284.43 68
1284.51 64
1284.59 60
1284.68 58
1284.76 57
1284.84 57
1284.92 58
1285.00 59
1285.09 60
1285.17 60
1285.25 60
1285.33 60
1285.42 61
1285.50 62
1285.58 65
1285.66 68
1285.74 71
1285.83 76
1285.91 81
1285.99 86
1286.07 93
1286.16 101
1286.24 110
1286.32 118
1286.40 125
1286.48 129
1286.57 131
1286.65 129
1286.73 124
1286.81 117
1286.89 109
1286.98 101
1287.06 94
1287.14 88
1287.22 83
1287.31 80
1287.39 76
1287.47 73
1287.55 68
1287.64 63
1287.72 56
1287.80 50
1287.88 43
1287.96 37
1288.05 32
1288.13 27
1288.21 24
1288.29 22
1288.38 20
1288.46 19
1288.54 18
1288.62 18
1288.70 18
1288.79 18
1288.87 19
1288.95 21
1289.03 23
1289.12 27
1289.20 32
1289.28 39
1289.36 46
1289.45 54
1289.53 62
1289.61 66
1289.69 67
1289.77 65
1289.86 61
1289.94 56
1290.02 52
1290.10 51
1290.19 53
1290.27 59
1290.35 67
1290.43 74
1290.52 80
1290.60 83
1290.68 82
1290.76 78
1290.84 71
1290.93 63
1291.01 54
1291.09 45
1291.17 36
1291.26 27
1291.34 20
1291.42 15
1291.50 11
1291.59 10
1291.67 12
1291.75 16
1291.83 20
1291.92 25
1292.00 30
1292.08 33
1292.16 34
1292.24 33
1292.33 32
1292.41 30
1292.49 29
1292.57 29
1292.66 29
1292.74 31
1292.82 33
1292.90 34
1292.99 34
1293.07 33
1293.15 29
1293.23 23
1293.32 15
1293.40 8
1293.48 2
1293.56 0
1293.65 0
1293.73 0
1293.81 5
1293.89 13
1293.98 22
1294.06 29
1294.14 35
1294.22 37
1294.31 35
1294.39 32
1294.47 27
1294.55 23
1294.64 20
1294.72 18
1294.80 18
1294.88 19
1294.97 21
1295.05 22
1295.13 23
1295.21 23
1295.30 21
1295.38 18
1295.46 14
1295.54 8
1295.63 3
1295.71 0
1295.79 0
1295.87 0
1295.96 0
1296.04 5
1296.12 12
1296.20 21
1296.29 30
1296.37 37
1296.45 43
1296.53 46
1296.62 46
1296.70 44
1296.78 40
1296.86 36
1296.95 33
1297.03 31
1297.11 31
1297.19 34
1297.28 39
1297.36 45
1297.44 51
1297.52 57
1297.61 63
1297.69 69
1297.77 74
1297.85 79
1297.94 85
1298.02 91
1298.10 96
1298.18 100
1298.27 101
1298.35 99
1298.43 95
1298.51 88
1298.60 79
1298.68 70
1298.76 62
1298.84 54
1298.93 49
1299.01 44
1299.09 40
1299.17 37
1299.26 35
1299.34 35
1299.42 35
1299.51 37
1299.59 41
1299.67 47
1299.75 54
1299.84 63
1299.92 72
1300.00 82
1300.08 93
1300.17 104
1300.25 114
1300.33 122
1300.41 128
1300.50 132
1300.58 132
1300.66 129
1300.74 123
1300.83 115
1300.91 106
1300.99 97
1301.08 88
1301.16 79
1301.24 71
1301.32 65
1301.41 60
1301.49 57
1301.57 57
1301.65 58
1301.74 61
1301.82 64
1301.90 67
1301.99 71
1302.07 73
1302.15 75
1302.23 75
1302.32 74
1302.40 72
1302.48 67
1302.56 61
1302.65 53
1302.73 44
1302.81 36
1302.90 29
1302.98 24
1303.06 20
1303.14 18
1303.23 16
1303.31 16
1303.39 15
1303.47 13
1303.56 11
1303.64 10
1303.72 9
1303.81 9
1303.89 10
1303.97 11
1304.05 14
1304.14 16
1304.22 18
1304.30 20
1304.38 21
1304.47 21
1304.55 21
1304.63 20
1304.72 18
1304.80 18
1304.88 19
1304.96 23
1305.05 28
1305.13 35
1305.21 42
1305.30 49
1305.38 54
1305.46 57
1305.54 57
1305.63 55
1305.71 50
1305.79 44
1305.88 37
1305.96 30
1306.04 24
1306.12 19
1306.21 14
1306.29 11
1306.37 8
1306.45 6
1306.54 4
1306.62 2
1306.70 0
1306.79 0
1306.87 0
1306.95 0
1307.03 0
1307.12 0
1307.20 0
1307.28 0
1307.37 1
1307.45 7
1307.53 14
1307.61 23
1307.70 32
1307.78 42
1307.86 51
1307.95 58
1308.03 64
1308.11 68
1308.20 69
1308.28 69
1308.36 69
1308.44 68
1308.53 67
1308.61 66
1308.69 65
1308.78 63
1308.86 60
1308.94 57
1309.02 52
1309.11 48
1309.19 44
1309.27 43
1309.36 42
1309.44 43
1309.52 44
1309.60 45
1309.69 45
1309.77 44
1309.85 42
1309.94 40
1310.02 37
1310.10 33
1310.19 29
1310.27 25
1310.35 21
1310.43 19
1310.52 17
1310.60 17
1310.68 18
1310.77 18
1310.85 18
1310.93 16
1311.02 13
1311.10 9
1311.18 6
1311.26 4
1311.35 6
1311.43 12
1311.51 20
1311.60 29
1311.68 38
1311.76 44
1311.85 48
1311.93 48
1312.01 46
1312.09 43
1312.18 41
1312.26 40
1312.34 40
1312.43 42
1312.51 44
1312.59 46
1312.68 45
1312.76 43
1312.84 40
1312.92 35
1313.01 32
1313.09 29
1313.17 29
1313.26 31
1313.34 36
1313.42 43
1313.51 52
1313.59 61
1313.67 70
1313.76 79
1313.84 87
1313.92 93
1314.00 96
1314.09 97
1314.17 96
1314.25 93
1314.34 88
1314.42 83
1314.50 79
1314.59 74
1314.67 69
1314.75 64
1314.84 60
1314.92 55
1315.00 52
1315.08 51
1315.17 51
1315.25 54
1315.33 59
1315.42 66
1315.50 72
1315.58 79
1315.67 83
1315.75 86
1315.83 86
1315.92 84
1316.00 80
1316.08 74
1316.17 69
1316.25 64
1316.33 60
1316.41 56
1316.50 53
1316.58 51
1316.66 49
1316.75 47
1316.83 44
1316.91 42
1317.00 39
1317.08 37
1317.16 35
1317.25 35
1317.33 37
1317.41 42
1317.50 48
1317.58 55
1317.66 63
1317.75 70
1317.83 75
1317.91 76
1318.00 74
1318.08 69
1318.16 61
1318.24 52
1318.33 41
1318.41 31
1318.49 20
1318.58 10
1318.66 1
1318.74 0
1318.83 0
1318.91 0
1318.99 0
1319.08 0
1319.16 0
1319.24 0
1319.33 0
1319.41 4
1319.49 12
1319.58 21
1319.66 30
1319.74 41
1319.83 51
1319.91 61
1319.99 69
1320.08 75
1320.16 78
1320.24 77
1320.33 74
1320.41 69
1320.49 62
1320.58 55
1320.66 49
1320.74 43
1320.83 39
1320.91 37
1320.99 36
1321.08 36
1321.16 37
1321.24 39
1321.33 41
1321.41 43
1321.49 46
1321.58 48
1321.66 49
1321.74 49
1321.83 47
1321.91 44
1321.99 39
1322.08 32
1322.16 26
1322.24 20
1322.33 16
1322.41 14
1322.49 13
1322.58 14
1322.66 17
1322.74 20
1322.83 25
1322.91 30
1322.99 35
1323.08 40
1323.16 46
1323.24 51
1323.33 57
1323.41 63
1323.49 70
1323.58 76
1323.66 83
1323.74 88
1323.83 90
1323.91 91
1323.99 88
1324.08 84
1324.16 78
1324.24 72
1324.33 68
1324.41 65
1324.49 65
1324.58 68
1324.66 71
1324.74 73
1324.83 75
1324.91 75
1324.99 72
1325.08 68
1325.16 62
1325.24 56
1325.33 49
1325.41 44
1325.49 41
1325.58 39
1325.66 39
1325.74 40
1325.83 43
1325.91 46
1326.00 50
1326.08 54
1326.16 59
1326.25 64
1326.33 70
1326.41 78
1326.50 85
1326.58 93
1326.66 101
1326.75 108
1326.83 113
1326.91 117
1327.00 119
1327.08 119
1327.16 117
1327.25 114
1327.33 110
1327.41 104
1327.50 97
1327.58 90
1327.67 83
1327.75 77
1327.83 72
1327.92 70
1328.00 70
1328.08 73
1328.17 77
1328.25 82
1328.33 87
1328.42 93
1328.50 98
1328.58 104
1328.67 109
1328.75 115
1328.83 119
1328.92 124
1329.00 127
1329.09 128
1329.17 129
1329.25 129
1329.34 128
1329.42 127
1329.50 126
1329.59 125
1329.67 122
1329.75 119
1329.84 115
1329.92 111
1330.00 106
1330.09 100
1330.17 93
1330.26 86
1330.34 78
1330.42 68
1330.51 58
1330.59 47
1330.67 35
1330.76 24
1330.84 14
1330.92 5
1331.01 0
1331.09 0
1331.17 0
1331.26 0
1331.34 0
1331.43 0
1331.51 2
1331.59 11
1331.68 19
1331.76 27
1331.84 33
1331.93 37
1332.01 39
1332.09 40
1332.18 40
1332.26 40
1332.35 42
1332.43 44
1332.51 46
1332.60 49
1332.68 53
1332.76 57
1332.85 61
1332.93 64
1333.02 67
1333.10 69
1333.18 69
1333.27 66
1333.35 62
1333.43 55
1333.52 48
1333.60 40
1333.68 35
1333.77 32
1333.85 31
1333.94 32
1334.02 34
1334.10 36
1334.19 39
1334.27 42
1334.35 46
1334.44 50
1334.52 56
1334.61 62
1334.69 69
1334.77 74
1334.86 78
1334.94 79
1335.02 75
1335.11 69
1335.19 61
1335.28 52
1335.36 43
1335.44 36
1335.53 31
1335.61 28
1335.69 26
1335.78 25
1335.86 24
1335.95 23
1336.03 21
1336.11 18
1336.20 15
1336.28 10
1336.36 4
1336.45 0
1336.53 0
1336.62 0
1336.70 0
1336.78 0
1336.87 0
1336.95 0
1337.03 1
1337.12 11
1337.20 20
1337.29 26
1337.37 30
1337.45 32
1337.54 32
1337.62 33
1337.71 35
1337.79 38
1337.87 40
1337.96 42
1338.04 42
1338.12 42
1338.21 41
1338.29 40
1338.38 39
1338.46 39
1338.54 39
1338.63 40
1338.71 40
1338.80 40
1338.88 39
1338.96 37
1339.05 35
1339.13 34
1339.21 33
1339.30 35
1339.38 38
1339.47 44
1339.55 51
1339.63 58
1339.72 66
1339.80 72
1339.89 75
1339.97 74
1340.05 71
1340.14 65
1340.22 60
1340.31 56
1340.39 54
1340.47 53
1340.56 53
1340.64 53
1340.72 51
1340.81 46
1340.89 39
1340.98 32
1341.06 26
1341.14 23
1341.23 23
1341.31 27
1341.40 34
1341.48 41
1341.56 49
1341.65 55
1341.73 59
1341.82 62
1341.90 64
1341.98 63
1342.07 61
1342.15 59
1342.24 55
1342.32 51
1342.40 48
1342.49 45
1342.57 44
1342.66 45
1342.74 47
1342.82 49
1342.91 52
1342.99 55
1343.08 58
1343.16 60
1343.24 63
1343.33 64
1343.41 66
1343.50 68
1343.58 69
1343.66 71
1343.75 73
1343.83 76
1343.92 79
1344.00 84
1344.08 90
1344.17 96
1344.25 102
1344.34 108
1344.42 114
1344.50 118
1344.59 120
1344.67 120
1344.76 119
1344.84 117
1344.92 113
1345.01 109
1345.09 105
1345.18 103
1345.26 102
1345.34 103
1345.43 104
1345.51 106
1345.60 106
1345.68 104
1345.76 100
1345.85 93
1345.93 84
1346.02 74
1346.10 65
1346.19 59
1346.27 56
1346.35 55
1346.44 57
1346.52 61
1346.61 66
1346.69 71
1346.77 76
1346.86 81
1346.94 85
1347.03 89
1347.11 91
1347.19 92
1347.28 91
1347.36 87
1347.45 81
1347.53 74
1347.62 66
1347.70 58
1347.78 50
1347.87 44
1347.95 40
1348.04 39
1348.12 40
1348.20 42
1348.29 45
1348.37 49
1348.46 52
1348.54 53
1348.63 54
1348.71 53
1348.79 50
1348.88 46
1348.96 41
1349.05 34
1349.13 28
1349.21 22
1349.30 18
1349.38 16
1349.47 17
1349.55 20
1349.64 24
1349.72 29
1349.80 32
1349.89 33
1349.97 31
1350.06 28
1350.14 23
1350.22 19
1350.31 17
1350.39 18
1350.48 23
1350.56 32
1350.65 42
1350.73 54
1350.81 64
1350.90 72
1350.98 77
1351.07 79
1351.15 77
1351.24 73
1351.32 67
1351.40 60
1351.49 54
1351.57 48
1351.66 44
1351.74 40
1351.83 36
1351.91 33
1351.99 31
1352.08 28
1352.16 27
1352.25 26
1352.33 26
1352.42 27
1352.50 28
1352.58 30
1352.67 32
1352.75 33
1352.84 34
1352.92 36
1353.01 37
1353.09 37
1353.17 37
1353.26 36
1353.34 36
1353.43 35
1353.51 35
1353.60 37
1353.68 41
1353.76 47
1353.85 54
1353.93 61
1354.02 68
1354.10 72
1354.19 75
1354.27 76
1354.35 74
1354.44 72
1354.52 69
1354.61 66
1354.69 63
1354.78 60
1354.86 58
1354.95 55
1355.03 51
1355.11 46
1355.20 40
1355.28 34
1355.37 28
1355.45 22
1355.54 17
1355.62 12
1355.70 7
1355.79 2
1355.87 0
1355.96 0
1356.04 0
1356.13 0
1356.21 0
1356.30 0
1356.38 2
1356.46 6
1356.55 9
1356.63 10
1356.72 9
1356.80 7
1356.89 3
1356.97 0
1357.06 0
1357.14 0
1357.22 0
1357.31 0
1357.39 0
1357.48 9
1357.56 19
1357.65 30
1357.73 40
1357.82 48
1357.90 54
1357.98 59
1358.07 62
1358.15 64
1358.24 66
1358.32 69
1358.41 73
1358.49 78
1358.58 83
1358.66 88
1358.74 92
1358.83 96
1358.91 100
1359.00 103
1359.08 107
1359.17 113
1359.25 121
1359.34 130
1359.42 140
1359.50 149
1359.59 156
1359.67 159
1359.76 157
1359.84 151
1359.93 144
1360.01 136
1360.10 131
1360.18 129
1360.27 129
1360.35 132
1360.43 135
1360.52 137
1360.60 138
1360.69 138
1360.77 138
1360.86 139
1360.94 140
1361.03 144
1361.11 147
1361.20 150
1361.28 152
1361.36 152
1361.45 149
1361.53 145
1361.62 140
1361.70 135
1361.79 130
1361.87 126
1361.96 123
1362.04 120
1362.13 118
1362.21 117
1362.30 117
1362.38 117
1362.46 119
1362.55 120
1362.63 121
1362.72 121
1362.80 119
1362.89 116
1362.97 111
1363.06 106
1363.14 101
1363.23 97
1363.31 93
1363.39 89
1363.48 86
1363.56 84
1363.65 84
1363.73 86
1363.82 91
1363.90 99
1363.99 109
1364.07 120
1364.16 130
1364.24 137
1364.33 142
1364.41 142
1364.50 140
1364.58 136
1364.66 131
1364.75 127
1364.83 126
1364.92 127
1365.00 131
1365.09 138
1365.17 147
1365.26 158
1365.34 168
1365.43 177
1365.51 183
1365.60 186
1365.68 185
1365.77 180
1365.85 173
1365.94 164
1366.02 156
1366.10 150
1366.19 148
1366.27 149
1366.36 154
1366.44 160
1366.53 168
1366.61 174
1366.70 179
1366.78 180
1366.87 180
1366.95 178
1367.04 176
1367.12 176
1367.21 178
1367.29 180
1367.38 183
1367.46 184
1367.54 182
1367.63 177
1367.71 168
1367.80 156
1367.88 142
1367.97 126
1368.05 111
1368.14 96
1368.22 83
1368.31 71
1368.39 62
1368.48 55
1368.56 49
1368.65 44
1368.73 38
1368.82 32
1368.90 25
1368.99 17
1369.07 9
1369.16 1
1369.24 0
1369.33 0
1369.41 0
1369.50 0
1369.58 0
1369.66 0
1369.75 1
1369.83 4
1369.92 6
1370.00 7
1370.09 7
1370.17 6
1370.26 5
1370.34 3
1370.43 3
1370.51 3
1370.60 5
1370.68 8
1370.77 12
1370.85 17
1370.94 22
1371.02 27
1371.11 31
1371.19 33
1371.28 35
1371.36 37
1371.45 38
1371.53 40
1371.62 41
1371.70 42
1371.79 43
1371.87 43
1371.96 41
1372.04 40
1372.13 38
1372.21 36
1372.30 35
1372.38 35
1372.47 35
1372.55 36
1372.64 38
1372.72 39
1372.80 41
1372.89 42
1372.97 44
1373.06 47
1373.14 51
1373.23 57
1373.31 62
1373.40 67
1373.48 70
1373.57 71
1373.65 71
1373.74 69
1373.82 67
1373.91 66
1373.99 67
1374.08 68
1374.16 69
1374.25 70
1374.33 69
1374.42 67
1374.50 63
1374.59 60
1374.67 58
1374.76 56
1374.84 55
1374.93 54
1375.01 51
1375.10 48
1375.18 43
1375.27 39
1375.35 36
1375.44 38
1375.52 44
1375.61 53
1375.69 64
1375.78 74
1375.86 80
1375.95 82
1376.03 79
1376.12 73
1376.20 65
1376.29 58
1376.37 53
1376.46 52
1376.54 54
1376.63 59
1376.71 67
1376.80 75
1376.88 84
1376.97 93
1377.05 100
1377.14 105
1377.22 108
1377.31 110
1377.39 111
1377.48 114
1377.56 118
1377.65 125
1377.73 135
1377.82 146
1377.90 158
1377.99 169
1378.08 177
1378.16 180
1378.25 178
1378.33 171
1378.42 160
1378.50 147
1378.59 133
1378.67 121
1378.76 112
1378.84 106
1378.93 104
1379.01 104
1379.10 104
1379.18 105
1379.27 104
1379.35 102
1379.44 98
1379.52 95
1379.61 93
1379.69 94
1379.78 98
1379.86 107
1379.95 120
1380.03 135
1380.12 150
1380.20 163
1380.29 172
1380.37 176
1380.46 176
1380.54 173
1380.63 169
1380.71 165
1380.80 162
1380.88 161
1380.97 162
1381.05 163
1381.14 163
1381.22 162
1381.31 160
1381.40 156
1381.48 153
1381.57 149
1381.65 147
1381.74 146
1381.82 145
1381.91 144
1381.99 141
1382.08 137
1382.16 130
1382.25 122
1382.33 114
1382.42 105
1382.50 97
1382.59 90
1382.67 83
1382.76 78
1382.84 72
1382.93 67
1383.01 63
1383.10 58
1383.18 55
1383.27 52
1383.36 51
1383.44 50
1383.53 50
1383.61 49
1383.70 48
1383.78 45
1383.87 42
1383.95 39
1384.04 37
1384.12 36
1384.21 37
1384.29 39
1384.38 42
1384.46 45
1384.55 47
1384.63 46
1384.72 45
1384.80 41
1384.89 37
1384.98 32
1385.06 25
1385.15 17
1385.23 8
1385.32 0
1385.40 0
1385.49 0
1385.57 0
1385.66 0
1385.74 0
1385.83 0
1385.91 0
1386.00 4
1386.08 9
1386.17 13
1386.26 15
1386.34 16
1386.43 17
1386.51 17
1386.60 18
1386.68 18
1386.77 18
1386.85 17
1386.94 17
1387.02 16
1387.11 14
1387.19 13
1387.28 12
1387.36 12
1387.45 14
1387.54 17
1387.62 22
1387.71 28
1387.79 34
1387.88 39
1387.96 43
1388.05 46
1388.13 47
1388.22 49
1388.30 51
1388.39 55
1388.47 60
1388.56 66
1388.65 71
1388.73 76
1388.82 80
1388.90 84
1388.99 88
1389.07 94
1389.16 102
1389.24 114
1389.33 127
1389.41 142
1389.50 156
1389.59 169
1389.67 181
1389.76 190
1389.84 196
1389.93 201
1390.01 203
1390.10 203
1390.18 200
1390.27 195
1390.35 189
1390.44 181
1390.53 174
1390.61 168
1390.70 163
1390.78 160
1390.87 158
1390.95 156
1391.04 155
1391.12 154
1391.21 153
1391.29 153
1391.38 154
1391.47 156
1391.55 158
1391.64 160
1391.72 162
1391.81 163
1391.89 165
1391.98 168
1392.06 172
1392.15 176
1392.24 180
1392.32 183
1392.41 184
1392.49 183
1392.58 179
1392.66 173
1392.75 166
1392.83 160
1392.92 154
1393.00 150
1393.09 147
1393.18 144
1393.26 142
1393.35 139
1393.43 136
1393.52 133
1393.60 129
1393.69 126
1393.77 123
1393.86 120
1393.95 118
1394.03 117
1394.12 118
1394.20 120
1394.29 122
1394.37 124
1394.46 126
1394.55 128
1394.63 128
1394.72 128
1394.80 127
1394.89 125
1394.97 121
1395.06 115
1395.14 108
1395.23 101
1395.32 94
1395.40 89
1395.49 89
1395.57 92
1395.66 100
1395.74 111
1395.83 123
1395.91 136
1396.00 147
1396.09 154
1396.17 158
1396.26 158
1396.34 154
1396.43 148
1396.51 141
1396.60 134
1396.69 128
1396.77 125
1396.86 124
1396.94 125
1397.03 128
1397.11 132
1397.20 136
1397.29 139
1397.37 140
1397.46 139
1397.54 136
1397.63 130
1397.71 121
1397.80 111
1397.89 101
1397.97 91
1398.06 82
1398.14 74
1398.23 67
1398.31 61
1398.40 54
1398.48 47
1398.57 38
1398.66 30
1398.74 21
1398.83 13
1398.91 7
1399.00 3
1399.08 2
1399.17 2
1399.26 5
1399.34 8
1399.43 12
1399.51 15
1399.60 18
1399.69 20
1399.77 19
1399.86 17
1399.94 13
1400.03 7
1400.11 0
1400.20 0
1400.29 0
1400.37 0
1400.46 0
1400.54 0
1400.63 0
1400.71 0
1400.80 6
1400.89 16
1400.97 22
1401.06 24
1401.14 21
1401.23 15
1401.31 8
1401.40 2
1401.49 0
1401.57 0
1401.66 6
1401.74 13
1401.83 22
1401.92 32
1402.00 40
1402.09 48
1402.17 54
1402.26 59
1402.34 64
1402.43 68
1402.52 72
1402.60 76
1402.69 80
1402.77 84
1402.86 88
1402.95 91
1403.03 92
1403.12 90
1403.20 84
1403.29 77
1403.37 68
1403.46 60
1403.55 53
1403.63 49
1403.72 48
1403.80 49
1403.89 51
1403.98 54
1404.06 57
1404.15 60
1404.23 63
1404.32 67
1404.41 71
1404.49 74
1404.58 77
1404.66 79
1404.75 80
1404.83 79
1404.92 76
1405.01 72
1405.09 67
1405.18 61
1405.26 53
1405.35 45
1405.44 38
1405.52 33
1405.61 30
1405.69 30
1405.78 34
1405.87 41
1405.95 50
1406.04 60
1406.12 68
1406.21 75
1406.30 79
1406.38 80
1406.47 80
1406.55 77
1406.64 75
1406.73 73
1406.81 72
1406.90 70
1406.98 68
1407.07 66
1407.16 63
1407.24 60
1407.33 59
1407.41 60
1407.50 64
1407.59 69
1407.67 75
1407.76 80
1407.84 82
1407.93 82
1408.02 79
1408.10 74
1408.19 69
1408.27 66
1408.36 65
1408.45 67
1408.53 72
1408.62 77
1408.70 83
1408.79 87
1408.88 91
1408.96 94
1409.05 98
1409.13 102
1409.22 109
1409.31 116
1409.39 124
1409.48 131
1409.56 134
1409.65 132
1409.74 125
1409.82 114
1409.91 101
1409.99 88
1410.08 79
1410.17 73
1410.25 71
1410.34 72
1410.42 74
1410.51 77
1410.60 79
1410.68 81
1410.77 84
1410.85 87
1410.94 92
1411.03 97
1411.11 103
1411.20 106
1411.29 109
1411.37 109
1411.46 109
1411.54 108
1411.63 106
1411.72 105
1411.80 103
1411.89 101
1411.97 98
1412.06 96
1412.15 93
1412.23 90
1412.32 88
1412.40 86
1412.49 83
1412.58 80
1412.66 78
1412.75 76
1412.84 76
1412.92 78
1413.01 82
1413.09 89
1413.18 95
1413.27 101
1413.35 104
1413.44 105
1413.52 104
1413.61 101
1413.70 97
1413.78 92
1413.87 87
1413.96 81
1414.04 76
1414.13 71
1414.21 67
1414.30 63
1414.39 60
1414.47 57
1414.56 54
1414.65 50
1414.73 45
1414.82 39
1414.90 32
1414.99 25
1415.08 19
1415.16 15
1415.25 12
1415.33 10
1415.42 9
1415.51 8
1415.59 6
1415.68 4
1415.77 3
1415.85 5
1415.94 9
1416.02 17
1416.11 28
1416.20 41
1416.28 54
1416.37 65
1416.46 73
1416.54 77
1416.63 78
1416.71 77
1416.80 77
1416.89 77
1416.97 80
1417.06 84
1417.15 88
1417.23 90
1417.32 90
1417.40 87
1417.49 81
1417.58 73
1417.66 65
1417.75 58
1417.84 54
1417.92 52
1418.01 51
1418.10 52
1418.18 54
1418.27 56
1418.35 59
1418.44 62
1418.53 67
1418.61 72
1418.70 77
1418.79 82
1418.87 85
1418.96 87
1419.04 89
1419.13 90
1419.22 93
1419.30 98
1419.39 105
1419.48 114
1419.56 123
1419.65 133
1419.74 141
1419.82 147
1419.91 151
1419.99 153
1420.08 155
1420.17 158
1420.25 162
1420.34 167
1420.43 174
1420.51 180
1420.60 187
1420.69 191
1420.77 193
1420.86 194
1420.95 192
1421.03 191
1421.12 190
1421.20 190
1421.29 193
1421.38 197
1421.46 201
1421.55 204
1421.64 205
1421.72 202
1421.81 194
1421.90 183
1421.98 168
1422.07 152
1422.15 137
1422.24 125
1422.33 117
1422.41 114
1422.50 116
1422.59 121
1422.67 127
1422.76 133
1422.85 138
1422.93 141
1423.02 143
1423.11 143
1423.19 143
1423.28 144
1423.37 145
1423.45 147
1423.54 147
1423.62 148
1423.71 149
1423.80 150
1423.88 152
1423.97 156
1424.06 160
1424.14 164
1424.23 167
1424.32 168
1424.40 166
1424.49 163
1424.58 159
1424.66 155
1424.75 152
1424.84 149
1424.92 146
1425.01 141
1425.10 133
1425.18 123
1425.27 112
1425.35 99
1425.44 88
1425.53 79
1425.61 72
1425.70 69
1425.79 68
1425.87 68
1425.96 69
1426.05 71
1426.13 73
1426.22 74
1426.31 76
1426.39 76
1426.48 77
1426.57 76
1426.65 75
1426.74 72
1426.83 68
1426.91 64
1427.00 59
1427.09 55
1427.17 54
1427.26 54
1427.35 57
1427.43 63
1427.52 71
1427.61 81
1427.69 90
1427.78 98
1427.87 103
1427.95 104
1428.04 102
1428.12 95
1428.21 87
1428.30 79
1428.38 72
1428.47 68
1428.56 67
1428.64 70
1428.73 74
1428.82 78
1428.90 81
1428.99 80
1429.08 76
1429.16 69
1429.25 60
1429.34 50
1429.42 40
1429.51 30
1429.60 23
1429.68 18
1429.77 14
1429.86 11
1429.94 9
1430.03 7
1430.12 5
1430.20 2
1430.29 0
1430.38 0
1430.46 0
1430.55 0
1430.64 0
1430.72 0
1430.81 0
1430.90 0
1430.98 3
1431.07 7
1431.16 11
1431.24 15
1431.33 19
1431.42 22
1431.50 26
1431.59 28
1431.68 31
1431.77 32
1431.85 34
1431.94 35
1432.03 36
1432.11 37
1432.20 39
1432.29 41
1432.37 43
1432.46 45
1432.55 46
1432.63 48
1432.72 50
1432.81 53
1432.89 55
1432.98 59
1433.07 63
1433.15 69
1433.24 74
1433.33 79
1433.41 84
1433.50 86
1433.59 87
1433.67 84
1433.76 78
1433.85 70
1433.93 61
1434.02 51
1434.11 41
1434.19 34
1434.28 30
1434.37 29
1434.45 32
1434.54 39
1434.63 48
1434.72 57
1434.80 67
1434.89 74
1434.98 78
1435.06 80
1435.15 78
1435.24 74
1435.32 69
1435.41 64
1435.50 60
1435.58 57
1435.67 55
1435.76 55
1435.84 57
1435.93 61
1436.02 66
1436.10 72
1436.19 78
1436.28 83
1436.37 86
1436.45 87
1436.54 87
1436.63 85
1436.71 84
1436.80 84
1436.89 85
1436.97 87
1437.06 89
1437.15 90
1437.23 89
1437.32 86
1437.41 82
1437.49 79
1437.58 78
1437.67 79
1437.76 82
1437.84 84
1437.93 84
1438.02 82
1438.10 76
1438.19 67
1438.28 56
1438.36 47
1438.45 42
1438.54 40
1438.62 42
1438.71 47
1438.80 53
1438.89 60
1438.97 64
1439.06 66
1439.15 67
1439.23 66
1439.32 66
1439.41 65
1439.49 66
1439.58 67
1439.67 68
1439.75 69
1439.84 69
1439.93 68
1440.02 66
1440.10 64
1440.19 60
1440.28 58
1440.36 56
1440.45 55
1440.54 56
1440.62 57
1440.71 60
1440.80 62
1440.89 65
1440.97 68
1441.06 70
1441.15 72
1441.23 76
1441.32 81
1441.41 88
1441.49 96
1441.58 105
1441.67 113
1441.76 119
1441.84 123
1441.93 125
1442.02 126
1442.10 128
1442.19 131
1442.28 138
1442.37 148
1442.45 161
1442.54 175
1442.63 188
1442.71 198
1442.80 203
1442.89 205
1442.97 203
1443.06 198
1443.15 192
1443.24 186
1443.32 180
1443.41 174
1443.50 167
1443.58 159
1443.67 150
1443.76 141
1443.85 131
1443.93 123
1444.02 116
1444.11 112
1444.19 109
1444.28 108
1444.37 108
1444.45 107
1444.54 106
1444.63 104
1444.72 102
1444.80 98
1444.89 94
1444.98 87
1445.06 80
1445.15 73
1445.24 66
1445.33 60
1445.41 56
1445.50 54
1445.59 53
1445.67 51
1445.76 47
1445.85 41
1445.94 32
1446.02 23
1446.11 14
1446.20 7
1446.28 3
1446.37 2
1446.46 3
1446.55 7
1446.63 11
1446.72 17
1446.81 25
1446.90 34
1446.98 43
1447.07 50
1447.16 55
1447.24 56
1447.33 54
1447.42 49
1447.51 42
1447.59 36
1447.68 31
1447.77 29
1447.85 27
1447.94 27
1448.03 27
1448.12 27
1448.20 26
1448.29 25
1448.38 24
1448.46 23
1448.55 21
1448.64 19
1448.73 15
1448.81 11
1448.90 7
1448.99 4
1449.08 2
1449.16 3
1449.25 5
1449.34 10
1449.42 16
1449.51 22
1449.60 28
1449.69 33
1449.77 38
1449.86 42
1449.95 46
1450.04 51
1450.12 56
1450.21 60
1450.30 62
1450.38 63
1450.47 62
1450.56 60
1450.65 56
1450.73 51
1450.82 45
1450.91 38
1451.00 31
1451.08 23
1451.17 16
1451.26 11
1451.34 8
1451.43 9
1451.52 12
1451.61 18
1451.69 24
1451.78 29
1451.87 32
1451.96 33
1452.04 30
1452.13 26
1452.22 20
1452.31 14
1452.39 8
1452.48 4
1452.57 0
1452.65 0
1452.74 0
1452.83 0
1452.92 0
1453.00 0
1453.09 0
1453.18 0
1453.27 0
1453.35 4
1453.44 12
1453.53 22
1453.62 31
1453.70 40
1453.79 46
1453.88 51
1453.97 53
1454.05 54
1454.14 53
1454.23 52
1454.32 51
1454.40 51
1454.49 51
1454.58 52
1454.66 52
1454.75 51
1454.84 48
1454.93 45
1455.01 41
1455.10 37
1455.19 34
1455.28 32
1455.36 31
1455.45 32
1455.54 34
1455.63 37
1455.71 41
1455.80 46
1455.89 52
1455.98 60
1456.06 70
1456.15 80
1456.24 90
1456.33 98
1456.41 101
1456.50 100
1456.59 95
1456.68 86
1456.76 76
1456.85 68
1456.94 65
1457.03 66
1457.11 73
1457.20 84
1457.29 97
1457.38 109
1457.46 119
1457.55 126
1457.64 130
1457.73 132
1457.81 132
1457.90 133
1457.99 136
1458.08 141
1458.16 148
1458.25 156
1458.34 166
1458.43 175
1458.51 185
1458.60 194
1458.69 203
1458.78 214
1458.86 226
1458.95 241
1459.04 258
1459.13 276
1459.21 295
1459.30 314
1459.39 332
1459.48 351
1459.56 370
1459.65 390
1459.74 413
1459.83 439
1459.91 468
1460.00 500
1460.09 535
1460.18 572
1460.26 610
1460.35 649
1460.44 690
1460.53 731
1460.62 775
1460.70 819
1460.79 863
1460.88 906
1460.97 949
1461.05 991
1461.14 1034
1461.23 1079
1461.32 1129
1461.40 1185
1461.49 1247
1461.58 1312
1461.67 1379
1461.75 1442
1461.84 1498
1461.93 1546
1462.02 1584
1462.10 1612
1462.19 1632
1462.28 1645
1462.37 1653
1462.46 1656
1462.54 1656
1462.63 1653
1462.72 1648
1462.81 1641
1462.89 1632
1462.98 1622
1463.07 1611
1463.16 1596
1463.24 1578
1463.33 1555
1463.42 1527
1463.51 1496
1463.59 1462
1463.68 1425
1463.77 1387
1463.86 1347
1463.95 1308
1464.03 1268
1464.12 1228
1464.21 1188
1464.30 1149
1464.38 1111
1464.47 1075
1464.56 1039
1464.65 1003
1464.73 967
1464.82 931
1464.91 894
1465.00 859
1465.09 826
1465.17 795
1465.26 768
1465.35 742
1465.44 718
1465.52 694
1465.61 669
1465.70 644
1465.79 617
1465.88 592
1465.96 568
1466.05 548
1466.14 531
1466.23 517
1466.31 506
1466.40 496
1466.49 485
1466.58 474
1466.67 460
1466.75 445
1466.84 427
1466.93 409
1467.02 392
1467.10 376
1467.19 361
1467.28 348
1467.37 338
1467.46 329
1467.54 322
1467.63 318
1467.72 316
1467.81 316
1467.89 317
1467.98 316
1468.07 312
1468.16 304
1468.25 291
1468.33 274
1468.42 254
1468.51 235
1468.60 218
1468.68 206
1468.77 198
1468.86 194
1468.95 193
1469.04 193
1469.12 194
1469.21 194
1469.30 192
1469.39 188
1469.48 182
1469.56 175
1469.65 168
1469.74 161
1469.83 157
1469.91 156
1470.00 159
1470.09 166
1470.18 174
1470.27 181
1470.35 184
1470.44 181
1470.53 172
1470.62 158
1470.71 143
1470.79 130
1470.88 121
1470.97 118
1471.06 119
1471.15 124
1471.23 128
1471.32 128
1471.41 124
1471.50 114
1471.58 101
1471.67 86
1471.76 71
1471.85 58
1471.94 47
1472.02 37
1472.11 28
1472.20 20
1472.29 11
1472.38 3
1472.46 0
1472.55 0
1472.64 0
1472.73 0
1472.82 0
1472.90 0
1472.99 0
1473.08 4
1473.17 11
1473.26 18
1473.34 23
1473.43 25
1473.52 23
1473.61 17
1473.70 8
1473.78 0
1473.87 0
1473.96 0
1474.05 0
1474.14 0
1474.22 0
1474.31 0
1474.40 0
1474.49 17
1474.58 38
1474.66 57
1474.75 73
1474.84 83
1474.93 86
1475.02 84
1475.10 77
1475.19 68
1475.28 59
1475.37 52
1475.46 49
1475.54 49
1475.63 53
1475.72 59
1475.81 65
1475.90 70
1475.98 74
1476.07 74
1476.16 72
1476.25 68
1476.34 62
1476.42 54
1476.51 48
1476.60 44
1476.69 43
1476.78 47
1476.87 55
1476.95 67
1477.04 83
1477.13 100
1477.22 118
1477.31 134
1477.39 147
1477.48 155
1477.57 159
1477.66 159
1477.75 154
1477.83 145
1477.92 133
1478.01 119
1478.10 103
1478.19 86
1478.27 69
1478.36 54
1478.45 42
1478.54 35
1478.63 34
1478.72 40
1478.80 51
1478.89 65
1478.98 82
1479.07 97
1479.16 110
1479.24 120
1479.33 126
1479.42 128
1479.51 128
1479.60 127
1479.68 127
1479.77 128
1479.86 130
1479.95 134
1480.04 139
1480.13 143
1480.21 145
1480.30 147
1480.39 146
1480.48 145
1480.57 142
1480.65 140
1480.74 138
1480.83 137
1480.92 137
1481.01 138
1481.10 141
1481.18 145
1481.27 149
1481.36 152
1481.45 152
1481.54 150
1481.63 143
1481.71 132
1481.80 118
1481.89 104
1481.98 90
1482.07 79
1482.15 71
1482.24 68
1482.33 69
1482.42 72
1482.51 76
1482.60 81
1482.68 85
1482.77 88
1482.86 89
1482.95 89
1483.04 88
1483.13 89
1483.21 92
1483.30 98
1483.39 107
1483.48 118
1483.57 129
1483.66 139
1483.74 148
1483.83 155
1483.92 161
1484.01 166
1484.10 171
1484.18 175
1484.27 178
1484.36 180
1484.45 181
1484.54 181
1484.63 181
1484.71 181
1484.80 183
1484.89 186
1484.98 190
1485.07 195
1485.16 199
1485.24 203
1485.33 204
1485.42 204
1485.51 203
1485.60 200
1485.69 197
1485.77 193
1485.86 190
1485.95 188
1486.04 186
1486.13 186
1486.22 187
1486.30 189
1486.39 191
1486.48 195
1486.57 198
1486.66 201
1486.75 203
1486.83 202
1486.92 200
1487.01 195
1487.10 188
1487.19 181
1487.28 173
1487.37 165
1487.45 159
1487.54 153
1487.63 148
1487.72 145
1487.81 143
1487.90 142
1487.98 143
1488.07 145
1488.16 147
1488.25 149
1488.34 150
1488.43 151
1488.51 151
1488.60 151
1488.69 153
1488.78 154
1488.87 157
1488.96 160
1489.05 164
1489.13 168
1489.22 172
1489.31 177
1489.40 182
1489.49 188
1489.58 195
1489.66 201
1489.75 205
1489.84 207
1489.93 205
1490.02 199
1490.11 189
1490.20 178
1490.28 165
1490.37 152
1490.46 142
1490.55 136
1490.64 133
1490.73 133
1490.81 136
1490.90 141
1490.99 145
1491.08 148
1491.17 149
1491.26 149
1491.35 149
1491.43 150
1491.52 153
1491.61 157
1491.70 162
1491.79 167
1491.88 170
1491.97 169
1492.05 164
1492.14 157
1492.23 148
1492.32 138
1492.41 129
1492.50 122
1492.59 116
1492.67 110
1492.76 104
1492.85 96
1492.94 86
1493.03 75
1493.12 63
1493.20 52
1493.29 41
1493.38 33
1493.47 27
1493.56 23
1493.65 22
1493.74 24
1493.82 29
1493.91 37
1494.00 47
1494.09 58
1494.18 68
1494.27 77
1494.36 83
1494.45 87
1494.53 89
1494.62 89
1494.71 90
1494.80 92
1494.89 93
1494.98 94
1495.07 93
1495.15 91
1495.24 88
1495.33 83
1495.42 78
1495.51 74
1495.60 70
1495.69 67
1495.77 64
1495.86 60
1495.95 57
1496.04 55
1496.13 54
1496.22 56
1496.31 60
1496.40 66
1496.48 74
1496.57 82
1496.66 89
1496.75 93
1496.84 94
1496.93 92
1497.02 88
1497.10 82
1497.19 76
1497.28 71
1497.37 67
1497.46 64
1497.55 64
1497.64 66
1497.73 69
1497.81 74
1497.90 82
1497.99 90
1498.08 97
1498.17 104
1498.26 108
1498.35 110
1498.43 108
1498.52 103
1498.61 97
1498.70 90
1498.79 85
1498.88 82
1498.97 85
1499.06 93
1499.14 106
1499.23 124
1499.32 145
1499.41 169
1499.50 191
1499.59 211
1499.68 228
1499.77 242
1499.85 254
1499.94 266
1500.03 279
1500.12 295
1500.21 313
1500.30 331
1500.39 348
1500.48 360
1500.57 366
1500.65 366
1500.74 360
1500.83 351
1500.92 341
1501.01 333
1501.10 329
1501.19 329
1501.28 332
1501.36 338
1501.45 343
1501.54 347
1501.63 349
1501.72 349
1501.81 348
1501.90 348
1501.99 348
1502.07 350
1502.16 354
1502.25 360
1502.34 367
1502.43 374
1502.52 382
1502.61 390
1502.70 397
1502.79 404
1502.87 409
1502.96 410
1503.05 409
1503.14 403
1503.23 392
1503.32 379
1503.41 363
1503.50 347
1503.59 331
1503.67 317
1503.76 305
1503.85 296
1503.94 290
1504.03 285
1504.12 282
1504.21 281
1504.30 281
1504.39 283
1504.47 286
1504.56 290
1504.65 295
1504.74 301
1504.83 309
1504.92 319
1505.01 329
1505.10 339
1505.19 347
1505.27 352
1505.36 351
1505.45 343
1505.54 330
1505.63 314
1505.72 300
1505.81 290
1505.90 287
1505.99 291
1506.07 301
1506.16 316
1506.25 331
1506.34 344
1506.43 352
1506.52 355
1506.61 353
1506.70 348
1506.79 340
1506.88 332
1506.96 324
1507.05 317
1507.14 310
1507.23 303
1507.32 297
1507.41 290
1507.50 283
1507.59 277
1507.68 272
1507.77 269
1507.85 267
1507.94 266
1508.03 265
1508.12 264
1508.21 261
1508.30 256
1508.39 250
1508.48 243
1508.57 237
1508.66 233
1508.74 230
1508.83 228
1508.92 226
1509.01 224
1509.10 221
1509.19 218
1509.28 215
1509.37 214
1509.46 216
1509.55 221
1509.63 227
1509.72 232
1509.81 237
1509.90 238
1509.99 236
1510.08 231
1510.17 223
1510.26 215
1510.35 208
1510.44 203
1510.53 199
1510.61 197
1510.70 197
1510.79 196
1510.88 195
1510.97 193
1511.06 189
1511.15 185
1511.24 181
1511.33 178
1511.42 176
1511.51 174
1511.59 172
1511.68 169
1511.77 162
1511.86 152
1511.95 137
1512.04 121
1512.13 105
1512.22 91
1512.31 83
1512.40 81
1512.49 86
1512.57 95
1512.66 106
1512.75 117
1512.84 126
1512.93 133
1513.02 137
1513.11 140
1513.20 142
1513.29 143
1513.38 145
1513.47 144
1513.56 141
1513.64 135
1513.73 126
1513.82 115
1513.91 103
1514.00 92
1514.09 84
1514.18 79
1514.27 79
1514.36 83
1514.45 90
1514.54 97
1514.63 104
1514.71 109
1514.80 111
1514.89 111
1514.98 111
1515.07 112
1515.16 114
1515.25 118
1515.34 123
1515.43 129
1515.52 133
1515.61 135
1515.70 134
1515.79 128
1515.87 119
1515.96 105
1516.05 87
1516.14 66
1516.23 44
1516.32 23
1516.41 5
1516.50 0
1516.59 0
1516.68 0
1516.77 0
1516.86 0
1516.95 0
1517.04 0
1517.12 0
1517.21 3
1517.30 5
1517.39 9
1517.48 13
1517.57 18
1517.66 23
1517.75 28
1517.84 33
1517.93 38
1518.02 41
1518.11 44
1518.20 44
1518.29 42
1518.37 39
1518.46 33
1518.55 28
1518.64 23
1518.73 19
1518.82 16
1518.91 15
1519.00 15
1519.09 18
1519.18 23
1519.27 31
1519.36 39
1519.45 49
1519.54 58
1519.63 66
1519.71 71
1519.80 73
1519.89 71
1519.98 67
1520.07 61
1520.16 53
1520.25 45
1520.34 39
1520.43 35
1520.52 36
1520.61 41
1520.70 50
1520.79 63
1520.88 77
1520.97 89
1521.05 98
1521.14 102
1521.23 101
1521.32 96
1521.41 90
1521.50 85
1521.59 83
1521.68 85
1521.77 91
1521.86 100
1521.95 111
1522.04 123
1522.13 135
1522.22 145
1522.31 154
1522.40 161
1522.49 166
1522.57 169
1522.66 169
1522.75 168
1522.84 164
1522.93 160
1523.02 153
1523.11 145
1523.20 135
1523.29 123
1523.38 110
1523.47 93
1523.56 76
1523.65 58
1523.74 42
1523.83 30
1523.92 23
1524.01 20
1524.10 24
1524.19 31
1524.27 41
1524.36 52
1524.45 62
1524.54 69
1524.63 74
1524.72 78
1524.81 80
1524.90 82
1524.99 85
1525.08 90
1525.17 97
1525.26 104
1525.35 111
1525.44 117
1525.53 122
1525.62 125
1525.71 125
1525.80 124
1525.89 122
1525.98 120
1526.06 118
1526.15 117
1526.24 117
1526.33 119
1526.42 121
1526.51 125
1526.60 128
1526.69 132
1526.78 135
1526.87 137
1526.96 138
1527.05 138
1527.14 137
1527.23 134
1527.32 130
1527.41 124
1527.50 118
1527.59 113
1527.68 111
1527.77 112
1527.86 117
1527.95 126
1528.04 136
1528.12 147
1528.21 156
1528.30 162
1528.39 166
1528.48 166
1528.57 163
1528.66 158
1528.75 151
1528.84 143
1528.93 134
1529.02 124
1529.11 115
1529.20 108
1529.29 101
1529.38 95
1529.47 90
1529.56 85
1529.65 79
1529.74 74
1529.83 71
1529.92 70
1530.01 73
1530.10 82
1530.19 96
1530.28 113
1530.37 131
1530.46 146
1530.54 155
1530.63 157
1530.72 149
1530.81 133
1530.90 110
1530.99 83
1531.08 55
1531.17 28
1531.26 6
1531.35 0
1531.44 0
1531.53 0
1531.62 0
1531.71 0
1531.80 0
1531.89 2
1531.98 8
1532.07 13
1532.16 15
1532.25 15
1532.34 13
1532.43 11
1532.52 11
1532.61 11
1532.70 14
1532.79 19
1532.88 25
1532.97 32
1533.06 38
1533.15 43
1533.24 46
1533.33 48
1533.42 49
1533.51 49
1533.60 49
1533.68 49
1533.77 51
1533.86 54
1533.95 59
1534.04 65
1534.13 72
1534.22 79
1534.31 86
1534.40 92
1534.49 95
1534.58 96
1534.67 95
1534.76 91
1534.85 86
1534.94 81
1535.03 77
1535.12 74
1535.21 73
1535.30 73
1535.39 74
1535.48 74
1535.57 74
1535.66 73
1535.75 71
1535.84 70
1535.93 69
1536.02 70
1536.11 73
1536.20 79
1536.29 88
1536.38 98
1536.47 109
1536.56 120
1536.65 129
1536.74 136
1536.83 140
1536.92 139
1537.01 135
1537.10 128
1537.19 120
1537.28 112
1537.37 105
1537.46 100
1537.55 97
1537.64 95
1537.73 94
1537.82 92
1537.91 89
1538.00 86
1538.09 81
1538.18 77
1538.27 73
1538.36 70
1538.45 68
1538.54 66
1538.63 65
1538.72 63
1538.81 62
1538.90 61
1538.99 60
1539.08 60
1539.17 61
1539.26 62
1539.35 65
1539.43 69
1539.52 76
1539.61 86
1539.70 98
1539.79 112
1539.88 127
1539.97 141
1540.06 152
1540.15 159
1540.24 161
1540.33 159
1540.42 154
1540.51 147
1540.60 140
1540.69 134
1540.78 130
1540.87 127
1540.96 124
1541.05 121
1541.14 117
1541.23 110
1541.32 102
1541.41 91
1541.50 79
1541.59 66
1541.68 54
1541.77 44
1541.86 36
1541.95 31
1542.04 28
1542.13 28
1542.22 29
1542.31 31
1542.40 34
1542.49 36
1542.58 38
1542.67 40
1542.76 43
1542.85 48
1542.94 54
1543.03 61
1543.12 69
1543.21 75
1543.30 78
1543.39 78
1543.48 74
1543.57 67
1543.66 59
1543.75 52
1543.84 47
1543.93 44
1544.02 43
1544.11 42
1544.20 39
1544.29 34
1544.38 28
1544.48 23
1544.57 21
1544.66 24
1544.75 35
1544.84 51
1544.93 71
1545.02 92
1545.11 111
1545.20 124
1545.29 129
1545.38 127
1545.47 118
1545.56 106
1545.65 92
1545.74 80
1545.83 72
1545.92 70
1546.01 73
1546.10 79
1546.19 85
1546.28 89
1546.37 89
1546.46 84
1546.55 74
1546.64 61
1546.73 46
1546.82 32
1546.91 21
1547.00 12
1547.09 7
1547.18 6
1547.27 10
1547.36 18
1547.45 30
1547.54 45
1547.63 62
1547.72 80
1547.81 96
1547.90 108
1547.99 116
1548.08 118
1548.17 115
1548.26 108
1548.35 99
1548.44 90
1548.53 84
1548.62 82
1548.71 84
1548.80 90
1548.89 99
1548.98 111
1549.07 124
1549.16 136
1549.25 145
1549.34 148
1549.43 146
1549.52 136
1549.61 121
1549.70 103
1549.79 82
1549.88 62
1549.97 45
1550.06 33
1550.15 25
1550.25 24
1550.34 28
1550.43 37
1550.52 50
1550.61 65
1550.70 82
1550.79 97
1550.88 109
1550.97 116
1551.06 117
1551.15 113
1551.24 105
1551.33 95
1551.42 84
1551.51 74
1551.60 65
1551.69 58
1551.78 52
1551.87 46
1551.96 38
1552.05 30
1552.14 20
1552.23 11
1552.32 1
1552.41 0
1552.50 0
1552.59 0
1552.68 0
1552.77 0
1552.86 0
1552.95 0
1553.04 0
1553.13 8
1553.22 20
1553.31 32
1553.41 44
1553.50 55
1553.59 65
1553.68 74
1553.77 82
1553.86 89
1553.95 96
1554.04 103
1554.13 108
1554.22 112
1554.31 114
1554.40 112
1554.49 108
1554.58 101
1554.67 91
1554.76 80
1554.85 70
1554.94 63
1555.03 57
1555.12 54
1555.21 54
1555.30 55
1555.39 56
1555.48 57
1555.57 56
1555.66 54
1555.75 52
1555.85 50
1555.94 49
1556.03 48
1556.12 49
1556.21 52
1556.30 57
1556.39 65
1556.48 74
1556.57 85
1556.66 97
1556.75 107
1556.84 116
1556.93 123
1557.02 129
1557.11 134
1557.20 140
1557.29 146
1557.38 153
1557.47 160
1557.56 164
1557.65 165
1557.74 162
1557.83 154
1557.93 142
1558.02 127
1558.11 111
1558.20 96
1558.29 84
1558.38 76
1558.47 71
1558.56 71
1558.65 72
1558.74 73
1558.83 73
1558.92 70
1559.01 64
1559.10 55
1559.19 46
1559.28 38
1559.37 33
1559.46 32
1559.55 36
1559.64 45
1559.74 57
1559.83 72
1559.92 87
1560.01 100
1560.10 111
1560.19 118
1560.28 122
1560.37 122
1560.46 120
1560.55 117
1560.64 114
1560.73 112
1560.82 110
1560.91 109
1561.00 109
1561.09 108
1561.18 107
1561.27 107
1561.36 107
1561.46 107
1561.55 107
1561.64 106
1561.73 103
1561.82 98
1561.91 90
1562.00 80
1562.09 71
1562.18 63
1562.27 57
1562.36 54
1562.45 53
1562.54 52
1562.63 51
1562.72 49
1562.81 46
1562.90 43
1563.00 40
1563.09 38
1563.18 38
1563.27 40
1563.36 43
1563.45 46
1563.54 48
1563.63 48
1563.72 44
1563.81 39
1563.90 31
1563.99 24
1564.08 18
1564.17 15
1564.26 15
1564.36 16
1564.45 19
1564.54 20
1564.63 21
1564.72 20
1564.81 19
1564.90 19
1564.99 21
1565.08 28
1565.17 37
1565.26 49
1565.35 61
1565.44 72
1565.53 81
1565.62 87
1565.72 90
1565.81 92
1565.90 93
1565.99 95
1566.08 97
1566.17 98
1566.26 100
1566.35 99
1566.44 96
1566.53 91
1566.62 83
1566.71 73
1566.80 64
1566.89 56
1566.99 50
1567.08 48
1567.17 49
1567.26 53
1567.35 58
1567.44 64
1567.53 69
1567.62 71
1567.71 70
1567.80 65
1567.89 57
1567.98 48
1568.07 38
1568.16 28
1568.26 21
1568.35 17
1568.44 16
1568.53 17
1568.62 20
1568.71 25
1568.80 31
1568.89 39
1568.98 47
1569.07 56
1569.16 63
1569.25 68
1569.34 69
1569.44 64
1569.53 54
1569.62 39
1569.71 22
1569.80 6
1569.89 0
1569.98 0
1570.07 0
1570.16 0
1570.25 0
1570.34 0
1570.43 0
1570.53 0
1570.62 2
1570.71 10
1570.80 20
1570.89 32
1570.98 47
1571.07 64
1571.16 80
1571.25 94
1571.34 102
1571.43 104
1571.52 100
1571.62 90
1571.71 79
1571.80 67
1571.89 60
1571.98 58
1572.07 62
1572.16 71
1572.25 82
1572.34 93
1572.43 101
1572.52 103
1572.62 99
1572.71 90
1572.80 77
1572.89 64
1572.98 52
1573.07 44
1573.16 40
1573.25 41
1573.34 47
1573.43 54
1573.52 61
1573.62 68
1573.71 74
1573.80 78
1573.89 82
1573.98 87
1574.07 93
1574.16 100
1574.25 109
1574.34 118
1574.43 126
1574.52 134
1574.62 141
1574.71 147
1574.80 150
1574.89 150
1574.98 146
1575.07 137
1575.16 124
1575.25 107
1575.34 89
1575.43 71
1575.53 56
1575.62 44
1575.71 36
1575.80 30
1575.89 26
1575.98 23
1576.07 20
1576.16 19
1576.25 18
1576.34 19
1576.44 21
1576.53 24
1576.62 26
1576.71 28
1576.80 30
1576.89 34
1576.98 41
1577.07 52
1577.16 66
1577.25 83
1577.35 100
1577.44 115
1577.53 126
1577.62 133
1577.71 135
1577.80 134
1577.89 130
1577.98 126
1578.07 121
1578.16 118
1578.26 114
1578.35 110
1578.44 107
1578.53 103
1578.62 101
1578.71 100
1578.80 102
1578.89 107
1578.98 115
1579.08 126
1579.17 139
1579.26 151
1579.35 162
1579.44 170
1579.53 174
1579.62 174
1579.71 171
1579.80 166
1579.90 160
1579.99 155
1580.08 151
1580.17 148
1580.26 144
1580.35 139
1580.44 133
1580.53 126
1580.62 118
1580.72 111
1580.81 106
1580.90 104
1580.99 105
1581.08 110
1581.17 116
1581.26 123
1581.35 128
1581.44 130
1581.54 130
1581.63 126
1581.72 121
1581.81 114
1581.90 106
1581.99 100
1582.08 95
1582.17 92
1582.26 90
1582.36 91
1582.45 95
1582.54 102
1582.63 111
1582.72 122
1582.81 135
1582.90 147
1582.99 157
1583.09 165
1583.18 170
1583.27 171
1583.36 169
1583.45 163
1583.54 156
1583.63 146
1583.72 135
1583.81 125
1583.91 116
1584.00 110
1584.09 105
1584.18 103
1584.27 101
1584.36 99
1584.45 97
1584.54 94
1584.64 90
1584.73 86
1584.82 84
1584.91 86
1585.00 90
1585.09 99
1585.18 110
1585.27 124
1585.37 140
1585.46 155
1585.55 169
1585.64 181
1585.73 191
1585.82 198
1585.91 202
1586.00 204
1586.10 203
1586.19 199
1586.28 194
1586.37 186
1586.46 177
1586.55 166
1586.64 155
1586.74 143
1586.83 130
1586.92 117
1587.01 105
1587.10 95
1587.19 88
1587.28 85
1587.37 86
1587.47 91
1587.56 99
1587.65 110
1587.74 120
1587.83 130
1587.92 137
1588.01 143
1588.10 146
1588.20 148
1588.29 147
1588.38 145
1588.47 142
1588.56 135
1588.65 126
1588.74 114
1588.84 98
1588.93 81
1589.02 62
1589.11 45
1589.20 30
1589.29 22
1589.38 19
1589.48 23
1589.57 31
1589.66 43
1589.75 56
1589.84 67
1589.93 77
1590.02 84
1590.11 88
1590.21 91
1590.30 92
1590.39 93
1590.48 94
1590.57 93
1590.66 92
1590.75 88
1590.85 83
1590.94 76
1591.03 68
1591.12 60
1591.21 53
1591.30 48
1591.39 46
1591.49 45
1591.58 48
1591.67 52
1591.76 57
1591.85 63
1591.94 69
1592.03 75
1592.13 79
1592.22 82
1592.31 83
1592.40 81
1592.49 76
1592.58 69
1592.68 60
1592.77 51
1592.86 42
1592.95 35
1593.04 32
1593.13 32
1593.22 36
1593.32 43
1593.41 54
1593.50 66
1593.59 79
1593.68 93
1593.77 106
1593.86 118
1593.96 129
1594.05 137
1594.14 143
1594.23 147
1594.32 148
1594.41 147
1594.51 144
1594.60 140
1594.69 134
1594.78 127
1594.87 119
1594.96 110
1595.05 101
1595.15 93
1595.24 87
1595.33 82
1595.42 80
1595.51 80
1595.60 82
1595.70 84
1595.79 85
1595.88 86
1595.97 85
1596.06 84
1596.15 82
1596.24 81
1596.34 81
1596.43 83
1596.52 85
1596.61 88
1596.70 91
1596.79 94
1596.89 97
1596.98 103
1597.07 110
1597.16 120
1597.25 133
1597.34 148
1597.44 162
1597.53 174
1597.62 181
1597.71 182
1597.80 176
1597.89 165
1597.98 149
1598.08 132
1598.17 116
1598.26 101
1598.35 89
1598.44 79
1598.53 72
1598.63 67
1598.72 64
1598.81 62
1598.90 61
1598.99 62
1599.08 64
1599.18 68
1599.27 71
1599.36 74
1599.45 74
1599.54 72
1599.63 67
1599.73 61
1599.82 54
1599.91 50
1600.00 48
1600.09 49
1600.18 53
1600.28 57
1600.37 59
1600.46 59
1600.55 57
1600.64 52
1600.73 47
1600.83 42
1600.92 39
1601.01 37
1601.10 35
1601.19 33
1601.28 29
1601.38 24
1601.47 17
1601.56 11
1601.65 6
1601.74 3
1601.84 4
1601.93 9
1602.02 19
1602.11 33
1602.20 50
1602.29 67
1602.39 83
1602.48 95
1602.57 102
1602.66 104
1602.75 103
1602.84 99
1602.94 94
1603.03 91
1603.12 90
1603.21 90
1603.30 91
1603.40 92
1603.49 92
1603.58 93
1603.67 93
1603.76 93
1603.85 93
1603.95 95
1604.04 97
1604.13 100
1604.22 102
1604.31 105
1604.40 108
1604.50 112
1604.59 117
1604.68 122
1604.77 126
1604.86 128
1604.96 127
1605.05 122
1605.14 114
1605.23 103
1605.32 90
1605.41 76
1605.51 63
1605.60 49
1605.69 36
1605.78 23
1605.87 10
1605.97 0
1606.06 0
1606.15 0
1606.24 0
1606.33 0
1606.43 0
1606.52 0
1606.61 0
1606.70 3
1606.79 16
1606.88 28
1606.98 38
1607.07 47
1607.16 53
1607.25 57
1607.34 59
1607.44 60
1607.53 58
1607.62 54
1607.71 48
1607.80 40
1607.90 33
1607.99 26
1608.08 22
1608.17 21
1608.26 24
1608.35 29
1608.45 33
1608.54 37
1608.63 39
1608.72 38
1608.81 34
1608.91 29
1609.00 25
1609.09 22
1609.18 21
1609.27 21
1609.37 25
1609.46 30
1609.55 36
1609.64 43
1609.73 51
1609.83 59
1609.92 66
1610.01 71
1610.10 74
1610.19 75
1610.29 74
1610.38 72
1610.47 70
1610.56 69
1610.65 70
1610.75 73
1610.84 79
1610.93 85
1611.02 91
1611.11 95
1611.21 96
1611.30 93
1611.39 89
1611.48 83
1611.57 76
1611.67 69
1611.76 63
1611.85 58
1611.94 54
1612.03 50
1612.13 45
1612.22 40
1612.31 34
1612.40 30
1612.49 26
1612.59 23
1612.68 22
1612.77 23
1612.86 24
1612.95 26
1613.05 26
1613.14 27
1613.23 27
1613.32 28
1613.41 30
1613.51 35
1613.60 42
1613.69 50
1613.78 58
1613.87 63
1613.97 64
1614.06 61
1614.15 55
1614.24 47
1614.34 38
1614.43 30
1614.52 24
1614.61 20
1614.70 19
1614.80 20
1614.89 22
1614.98 24
1615.07 27
1615.16 31
1615.26 34
1615.35 37
1615.44 40
1615.53 42
1615.62 42
1615.72 40
1615.81 35
1615.90 28
1615.99 21
1616.09 13
1616.18 8
1616.27 8
1616.36 12
1616.45 20
1616.55 31
1616.64 42
1616.73 52
1616.82 56
1616.91 57
1617.01 53
1617.10 47
1617.19 41
1617.28 37
1617.38 34
1617.47 34
1617.56 35
1617.65 38
1617.74 42
1617.84 46
1617.93 53
1618.02 60
1618.11 69
1618.21 79
1618.30 89
1618.39 98
1618.48 105
1618.57 110
1618.67 112
1618.76 111
1618.85 109
1618.94 105
1619.04 100
1619.13 95
1619.22 90
1619.31 88
1619.40 87
1619.50 89
1619.59 91
1619.68 94
1619.77 95
1619.87 94
1619.96 91
1620.05 88
1620.14 86
1620.23 85
1620.33 87
1620.42 92
1620.51 100
1620.60 108
1620.70 115
1620.79 121
1620.88 125
1620.97 127
1621.06 130
1621.16 133
1621.25 137
1621.34 142
1621.43 147
1621.53 150
1621.62 151
1621.71 147
1621.80 140
1621.90 129
1621.99 116
1622.08 103
1622.17 90
1622.26 79
1622.36 71
1622.45 67
1622.54 66
1622.63 66
1622.73 69
1622.82 72
1622.91 75
1623.00 77
1623.10 77
1623.19 76
1623.28 73
1623.37 70
1623.46 66
1623.56 63
1623.65 62
1623.74 62
1623.83 64
1623.93 67
1624.02 70
1624.11 73
1624.20 72
1624.30 69
1624.39 62
1624.48 53
1624.57 43
1624.67 34
1624.76 28
1624.85 27
1624.94 32
1625.04 43
1625.13 59
1625.22 78
1625.31 98
1625.40 116
1625.50 131
1625.59 140
1625.68 143
1625.77 140
1625.87 133
1625.96 122
1626.05 110
1626.14 98
1626.24 88
1626.33 80
1626.42 74
1626.51 68
1626.61 61
1626.70 53
1626.79 46
1626.88 38
1626.98 33
1627.07 32
1627.16 35
1627.25 41
1627.35 49
1627.44 56
1627.53 60
1627.62 59
1627.72 54
1627.81 46
1627.90 35
1627.99 25
1628.09 16
1628.18 10
1628.27 7
1628.36 5
1628.46 6
1628.55 8
1628.64 11
1628.73 16
1628.83 23
1628.92 31
1629.01 40
1629.10 48
1629.20 55
1629.29 59
1629.38 62
1629.47 63
1629.57 63
1629.66 63
1629.75 65
1629.84 67
1629.94 69
1630.03 71
1630.12 72
1630.21 72
1630.31 71
1630.40 68
1630.49 66
1630.58 62
1630.68 60
1630.77 56
1630.86 52
1630.95 47
1631.05 42
1631.14 36
1631.23 31
1631.32 25
1631.42 20
1631.51 14
1631.60 9
1631.69 4
1631.79 0
1631.88 0
1631.97 0
1632.06 0
1632.16 0
1632.25 0
1632.34 0
1632.44 0
1632.53 11
1632.62 31
1632.71 51
1632.81 71
1632.90 87
1632.99 98
1633.08 105
1633.18 108
1633.27 110
1633.36 111
1633.45 114
1633.55 118
1633.64 123
1633.73 128
1633.82 132
1633.92 135
1634.01 134
1634.10 132
1634.20 126
1634.29 117
1634.38 105
1634.47 91
1634.57 75
1634.66 60
1634.75 46
1634.84 35
1634.94 28
1635.03 25
1635.12 26
1635.21 27
1635.31 28
1635.40 29
1635.49 29
1635.59 29
1635.68 30
1635.77 33
1635.86 39
1635.96 47
1636.05 58
1636.14 69
1636.23 79
1636.33 86
1636.42 90
1636.51 89
1636.61 85
1636.70 78
1636.79 72
1636.88 67
1636.98 65
1637.07 67
1637.16 72
1637.25 79
1637.35 86
1637.44 92
1637.53 95
1637.63 95
1637.72 93
1637.81 90
1637.90 90
1638.00 91
1638.09 95
1638.18 101
1638.27 106
1638.37 109
1638.46 106
1638.55 99
1638.65 87
1638.74 74
1638.83 62
1638.92 52
1639.02 47
1639.11 47
1639.20 51
1639.30 59
1639.39 69
1639.48 81
1639.57 93
1639.67 105
1639.76 117
1639.85 128
1639.94 138
1640.04 148
1640.13 157
1640.22 166
1640.32 174
1640.41 180
1640.50 185
1640.59 188
1640.69 188
1640.78 184
1640.87 177
1640.97 167
1641.06 154
1641.15 139
1641.24 124
1641.34 109
1641.43 96
1641.52 86
1641.62 78
1641.71 72
1641.80 68
1641.89 65
1641.99 62
1642.08 58
1642.17 53
1642.27 48
1642.36 43
1642.45 37
1642.54 32
1642.64 27
1642.73 24
1642.82 23
1642.92 23
1643.01 25
1643.10 29
1643.20 35
1643.29 41
1643.38 46
1643.47 50
1643.57 51
1643.66 50
1643.75 47
1643.85 42
1643.94 36
1644.03 31
1644.12 28
1644.22 26
1644.31 26
1644.40 29
1644.50 33
1644.59 39
1644.68 47
1644.77 54
1644.87 62
1644.96 69
1645.05 74
1645.15 76
1645.24 77
1645.33 78
1645.43 79
1645.52 82
1645.61 86
1645.70 91
1645.80 97
1645.89 102
1645.98 104
1646.08 103
1646.17 101
1646.26 99
1646.36 97
1646.45 97
1646.54 98
1646.63 102
1646.73 107
1646.82 111
1646.91 111
1647.01 109
1647.10 102
1647.19 92
1647.29 80
1647.38 66
1647.47 52
1647.56 38
1647.66 26
1647.75 15
1647.84 6
1647.94 0
1648.03 0
1648.12 0
1648.22 6
1648.31 17
1648.40 32
1648.50 48
1648.59 63
1648.68 76
1648.77 85
1648.87 89
1648.96 90
1649.05 88
1649.15 84
1649.24 77
1649.33 69
1649.43 61
1649.52 52
1649.61 43
1649.71 35
1649.80 27
1649.89 20
1649.98 14
1650.08 8
1650.17 2
1650.26 0
1650.36 0
1650.45 0
1650.54 0
1650.64 0
1650.73 0
1650.82 0
1650.92 0
1651.01 4
1651.10 9
1651.19 14
1651.29 20
1651.38 26
1651.47 32
1651.57 38
1651.66 43
1651.75 45
1651.85 45
1651.94 43
1652.03 40
1652.13 36
1652.22 35
1652.31 36
1652.41 41
1652.50 48
1652.59 57
1652.69 65
1652.78 70
1652.87 72
1652.97 70
1653.06 65
1653.15 60
1653.24 57
1653.34 57
1653.43 61
1653.52 66
1653.62 72
1653.71 76
1653.80 76
1653.90 72
1653.99 64
1654.08 55
1654.18 48
1654.27 44
1654.36 45
1654.46 50
1654.55 59
1654.64 70
1654.74 82
1654.83 91
1654.92 99
1655.02 103
1655.11 103
1655.20 100
1655.30 94
1655.39 85
1655.48 76
1655.58 66
1655.67 58
1655.76 54
1655.86 53
1655.95 57
1656.04 64
1656.13 74
1656.23 84
1656.32 93
1656.41 100
1656.51 104
1656.60 105
1656.69 105
1656.79 103
1656.88 101
1656.97 98
1657.07 96
1657.16 93
1657.25 90
1657.35 88
1657.44 84
1657.53 80
1657.63 77
1657.72 73
1657.81 71
1657.91 68
1658.00 66
1658.09 64
1658.19 63
1658.28 62
1658.37 61
1658.47 62
1658.56 66
1658.65 73
1658.75 82
1658.84 93
1658.93 105
1659.03 117
1659.12 127
1659.21 135
1659.31 140
1659.40 142
1659.49 142
1659.59 140
1659.68 137
1659.77 133
1659.87 127
1659.96 119
1660.05 110
1660.15 98
1660.24 85
1660.33 71
1660.43 56
1660.52 43
1660.62 32
1660.71 24
1660.80 20
1660.90 18
1660.99 21
1661.08 25
1661.18 32
1661.27 40
1661.36 47
1661.46 53
1661.55 58
1661.64 62
1661.74 64
1661.83 67
1661.92 71
1662.02 77
1662.11 85
1662.20 96
1662.30 107
1662.39 119
1662.48 131
1662.58 140
1662.67 147
1662.76 149
1662.86 147
1662.95 140
1663.04 129
1663.14 114
1663.23 95
1663.32 76
1663.42 57
1663.51 41
1663.61 29
1663.70 21
1663.79 19
1663.89 21
1663.98 28
1664.07 37
1664.17 48
1664.26 58
1664.35 67
1664.45 73
1664.54 76
1664.63 75
1664.73 72
1664.82 69
1664.91 66
1665.01 65
1665.10 66
1665.19 70
1665.29 75
1665.38 82
1665.48 88
1665.57 93
1665.66 99
1665.76 105
1665.85 114
1665.94 125
1666.04 137
1666.13 152
1666.22 165
1666.32 175
1666.41 180
1666.50 179
1666.60 171
1666.69 157
1666.79 139
1666.88 119
1666.97 99
1667.07 81
1667.16 65
1667.25 53
1667.35 44
1667.44 38
1667.53 33
1667.63 30
1667.72 29
1667.81 30
1667.91 33
1668.00 39
1668.10 47
1668.19 57
1668.28 69
1668.38 81
1668.47 94
1668.56 107
1668.66 120
1668.75 133
1668.84 145
1668.94 157
1669.03 170
1669.13 181
1669.22 191
1669.31 198
1669.41 202
1669.50 201
1669.59 195
1669.69 185
1669.78 172
1669.87 159
1669.97 145
1670.06 134
1670.16 126
1670.25 122
1670.34 120
1670.44 120
1670.53 121
1670.62 122
1670.72 121
1670.81 119
1670.91 118
1671.00 117
1671.09 117
1671.19 119
1671.28 123
1671.37 127
1671.47 130
1671.56 131
1671.65 129
1671.75 126
1671.84 120
1671.94 113
1672.03 106
1672.12 100
1672.22 95
1672.31 90
1672.40 87
1672.50 83
1672.59 78
1672.69 72
1672.78 65
1672.87 55
1672.97 44
1673.06 31
1673.15 17
1673.25 4
1673.34 0
1673.44 0
1673.53 0
1673.62 0
1673.72 0
1673.81 0
1673.90 0
1674.00 0
1674.09 10
1674.19 22
1674.28 32
1674.37 38
1674.47 42
1674.56 44
1674.65 46
1674.75 50
1674.84 55
1674.94 63
1675.03 71
1675.12 78
1675.22 83
1675.31 83
1675.41 79
1675.50 70
1675.59 58
1675.69 44
1675.78 30
1675.87 18
1675.97 8
1676.06 2
1676.16 0
1676.25 1
1676.34 3
1676.44 7
1676.53 9
1676.62 10
1676.72 9
1676.81 6
1676.91 1
1677.00 0
1677.09 0
1677.19 0
1677.28 0
1677.38 0
1677.47 0
1677.56 7
1677.66 19
1677.75 31
1677.85 43
1677.94 53
1678.03 60
1678.13 64
1678.22 66
1678.31 65
1678.41 62
1678.50 57
1678.60 52
1678.69 45
1678.78 39
1678.88 34
1678.97 31
1679.07 31
1679.16 35
1679.25 41
1679.35 50
1679.44 59
1679.54 68
1679.63 74
1679.72 76
1679.82 75
1679.91 71
1680.01 66
1680.10 62
1680.19 60
1680.29 61
1680.38 65
1680.48 70
1680.57 77
1680.66 83
1680.76 88
1680.85 92
1680.94 97
1681.04 101
1681.13 106
1681.23 111
1681.32 115
1681.41 118
1681.51 119
1681.60 118
1681.70 116
1681.79 113
1681.88 109
1681.98 104
1682.07 96
1682.17 86
1682.26 74
1682.35 61
1682.45 46
1682.54 34
1682.64 23
1682.73 16
1682.82 13
1682.92 13
1683.01 16
1683.11 20
1683.20 25
1683.29 32
1683.39 39
1683.48 48
1683.58 58
1683.67 69
1683.77 80
1683.86 89
1683.95 94
1684.05 96
1684.14 93
1684.24 86
1684.33 76
1684.42 65
1684.52 52
1684.61 40
1684.71 29
1684.80 19
1684.89 10
1684.99 5
1685.08 3
1685.18 6
1685.27 12
1685.36 23
1685.46 37
1685.55 53
1685.65 69
1685.74 85
1685.83 98
1685.93 107
1686.02 113
1686.12 114
1686.21 111
1686.31 104
1686.40 95
1686.49 85
1686.59 77
1686.68 71
1686.78 68
1686.87 69
1686.96 73
1687.06 78
1687.15 84
1687.25 89
1687.34 93
1687.44 97
1687.53 101
1687.62 106
1687.72 112
1687.81 120
1687.91 130
1688.00 139
1688.09 147
1688.19 153
1688.28 157
1688.38 158
1688.47 158
1688.57 159
1688.66 160
1688.75 162
1688.85 165
1688.94 169
1689.04 171
1689.13 172
1689.22 170
1689.32 166
1689.41 160
1689.51 154
1689.60 148
1689.70 143
1689.79 140
1689.88 137
1689.98 136
1690.07 134
1690.17 131
1690.26 128
1690.36 123
1690.45 118
1690.54 115
1690.64 113
1690.73 111
1690.83 110
1690.92 107
1691.01 103
1691.11 94
1691.20 83
1691.30 68
1691.39 52
1691.49 36
1691.58 22
1691.67 10
1691.77 2
1691.86 0
1691.96 0
1692.05 0
1692.15 0
1692.24 2
1692.33 7
1692.43 14
1692.52 21
1692.62 28
1692.71 35
1692.81 42
1692.90 46
1692.99 48
1693.09 49
1693.18 48
1693.28 47
1693.37 48
1693.47 50
1693.56 54
1693.65 59
1693.75 63
1693.84 66
1693.94 66
1694.03 63
1694.13 59
1694.22 55
1694.32 52
1694.41 50
1694.50 52
1694.60 55
1694.69 60
1694.79 64
1694.88 67
1694.98 69
1695.07 67
1695.16 64
1695.26 60
1695.35 56
1695.45 54
1695.54 53
1695.64 53
1695.73 55
1695.83 57
1695.92 59
1696.01 60
1696.11 61
1696.20 61
1696.30 61
1696.39 60
1696.49 58
1696.58 54
1696.67 49
1696.77 42
1696.86 34
1696.96 25
1697.05 15
1697.15 6
1697.24 0
1697.34 0
1697.43 0
1697.52 0
1697.62 0
1697.71 0
1697.81 0
1697.90 0
1698.00 4
1698.09 12
1698.19 17
1698.28 21
1698.37 21
1698.47 19
1698.56 13
1698.66 5
1698.75 0
1698.85 0
1698.94 0
1699.04 0
1699.13 0
1699.22 0
1699.32 0
1699.41 12
1699.51 28
1699.60 44
1699.70 55
1699.79 61
1699.89 62
1699.98 57
1700.08 50
1700.17 43
1700.26 36
1700.36 32
1700.45 29
1700.55 29
1700.64 29
1700.74 30
1700.83 31
1700.93 35
1701.02 40
1701.11 48
1701.21 58
1701.30 70
1701.40 81
1701.49 90
1701.59 94
1701.68 94
1701.78 90
1701.87 83
1701.97 77
1702.06 72
1702.15 72
1702.25 76
1702.34 84
1702.44 96
1702.53 108
1702.63 118
1702.72 127
1702.82 131
1702.91 133
1703.01 132
1703.10 129
1703.20 125
1703.29 119
1703.38 113
1703.48 106
1703.57 98
1703.67 89
1703.76 81
1703.86 73
1703.95 65
1704.05 58
1704.14 51
1704.24 45
1704.33 38
1704.43 33
1704.52 29
1704.61 28
1704.71 28
1704.80 31
1704.90 34
1704.99 37
1705.09 37
1705.18 34
1705.28 28
1705.37 20
1705.47 11
1705.56 3
1705.66 0
1705.75 0
1705.84 0
1705.94 0
1706.03 6
1706.13 12
1706.22 20
1706.32 29
1706.41 40
1706.51 54
1706.60 70
1706.70 87
1706.79 104
1706.89 120
1706.98 134
1707.08 145
1707.17 153
1707.27 159
1707.36 162
1707.45 163
1707.55 162
1707.64 161
1707.74 161
1707.83 164
1707.93 170
1708.02 179
1708.12 189
1708.21 200
1708.31 208
1708.40 212
1708.50 212
1708.59 208
1708.69 200
1708.78 189
1708.88 176
1708.97 162
1709.06 148
1709.16 135
1709.25 122
1709.35 110
1709.44 98
1709.54 88
1709.63 78
1709.73 69
1709.82 58
1709.92 48
1710.01 37
1710.11 26
1710.20 16
1710.30 7
1710.39 0
1710.49 0
1710.58 0
1710.68 0
1710.77 0
1710.87 0
1710.96 0
1711.06 0
1711.15 1
1711.24 16
1711.34 31
1711.43 44
1711.53 55
1711.62 62
1711.72 65
1711.81 64
1711.91 61
1712.00 56
1712.10 49
1712.19 44
1712.29 40
1712.38 38
1712.48 40
1712.57 43
1712.67 48
1712.76 54
1712.86 61
1712.95 67
1713.05 73
1713.14 78
1713.24 84
1713.33 89
1713.43 93
1713.52 96
1713.62 98
1713.71 99
1713.81 100
1713.90 102
1714.00 106
1714.09 114
1714.19 123
1714.28 135
1714.38 147
1714.47 158
1714.57 167
1714.66 173
1714.75 176
1714.85 175
1714.94 173
1715.04 168
1715.13 162
1715.23 156
1715.32 150
1715.42 146
1715.51 142
1715.61 138
1715.70 135
1715.80 130
1715.89 124
1715.99 117
1716.08 110
1716.18 104
1716.27 100
1716.37 99
1716.46 100
1716.56 103
1716.65 106
1716.75 109
1716.84 111
1716.94 112
1717.03 115
1717.13 119
1717.22 124
1717.32 129
1717.41 133
1717.51 133
1717.60 130
1717.70 124
1717.79 116
1717.89 108
1717.98 102
1718.08 99
1718.17 99
1718.27 101
1718.36 103
1718.46 103
1718.55 102
1718.65 98
1718.74 91
1718.84 84
1718.93 76
1719.03 67
1719.12 59
1719.22 50
1719.31 42
1719.41 34
1719.50 29
1719.60 27
1719.69 29
1719.79 38
1719.88 52
1719.98 69
1720.07 87
1720.17 103
1720.26 115
1720.36 121
1720.45 120
1720.55 114
1720.64 104
1720.74 93
1720.83 82
1720.93 73
1721.02 66
1721.12 62
1721.21 59
1721.31 58
1721.41 56
1721.50 54
1721.60 51
1721.69 47
1721.79 43
1721.88 39
1721.98 36
1722.07 35
1722.17 36
1722.26 40
1722.36 45
1722.45 51
1722.55 58
1722.64 65
1722.74 72
1722.83 79
1722.93 87
1723.02 95
1723.12 103
1723.21 110
1723.31 116
1723.40 121
1723.50 125
1723.59 128
1723.69 129
1723.78 129
1723.88 131
1723.97 133
1724.07 138
1724.16 146
1724.26 157
1724.35 169
1724.45 183
1724.54 196
1724.64 207
1724.74 214
1724.83 219
1724.93 222
1725.02 222
1725.12 222
1725.21 221
1725.31 220
1725.40 218
1725.50 215
1725.59 209
1725.69 202
1725.78 192
1725.88 180
1725.97 167
1726.07 154
1726.16 144
1726.26 137
1726.35 134
1726.45 136
1726.54 141
1726.64 150
1726.73 161
1726.83 170
1726.93 177
1727.02 182
1727.12 182
1727.21 180
1727.31 174
1727.40 168
1727.50 161
1727.59 155
1727.69 151
1727.78 149
1727.88 149
1727.97 150
1728.07 154
1728.16 158
1728.26 163
1728.35 169
1728.45 173
1728.54 177
1728.64 180
1728.74 180
1728.83 179
1728.93 176
1729.02 171
1729.12 164
1729.21 155
1729.31 146
1729.40 137
1729.50 128
1729.59 121
1729.69 116
1729.78 112
1729.88 109
1729.97 106
1730.07 101
1730.16 95
1730.26 88
1730.36 80
1730.45 74
1730.55 70
1730.64 68
1730.74 69
1730.83 72
1730.93 75
1731.02 78
1731.12 80
1731.21 81
1731.31 81
1731.40 82
1731.50 83
1731.60 85
1731.69 86
1731.79 87
1731.88 86
1731.98 82
1732.07 75
1732.17 65
1732.26 53
1732.36 39
1732.45 25
1732.55 12
1732.64 2
1732.74 0
1732.84 0
1732.93 0
1733.03 0
1733.12 0
1733.22 0
1733.31 0
1733.41 0
1733.50 0
1733.60 5
1733.69 11
1733.79 18
1733.89 24
1733.98 27
1734.08 28
1734.17 27
1734.27 23
1734.36 19
1734.46 14
1734.55 9
1734.65 6
1734.74 4
1734.84 4
1734.94 6
1735.03 11
1735.13 20
1735.22 33
1735.32 50
1735.41 70
1735.51 91
1735.60 109
1735.70 124
1735.79 134
1735.89 138
1735.99 139
1736.08 136
1736.18 133
1736.27 130
1736.37 129
1736.46 129
1736.56 129
1736.65 128
1736.75 124
1736.84 117
1736.94 107
1737.04 96
1737.13 85
1737.23 76
1737.32 70
1737.42 66
1737.51 65
1737.61 65
1737.70 66
1737.80 66
1737.90 66
1737.99 66
1738.09 65
1738.18 63
1738.28 60
1738.37 55
1738.47 49
1738.56 42
1738.66 34
1738.76 28
1738.85 25
1738.95 24
1739.04 28
1739.14 36
1739.23 47
1739.33 61
1739.43 77
1739.52 95
1739.62 115
1739.71 135
1739.81 156
1739.90 176
1740.00 195
1740.09 211
1740.19 225
1740.29 234
1740.38 239
1740.48 240
1740.57 236
1740.67 227
1740.76 216
1740.86 203
1740.95 189
1741.05 174
1741.15 160
1741.24 147
1741.34 134
1741.43 121
1741.53 109
1741.62 98
1741.72 89
1741.82 84
1741.91 81
1742.01 80
1742.10 81
1742.20 80
1742.29 78
1742.39 72
1742.49 61
1742.58 46
1742.68 29
1742.77 12
1742.87 0
1742.96 0
1743.06 0
1743.16 0
1743.25 0
1743.35 0
1743.44 0
1743.54 0
1743.63 3
1743.73 18
1743.83 33
1743.92 47
1744.02 59
1744.11 69
1744.21 78
1744.30 85
1744.40 90
1744.50 95
1744.59 98
1744.69 102
1744.78 105
1744.88 107
1744.97 109
1745.07 111
1745.17 112
1745.26 111
1745.36 110
1745.45 108
1745.55 104
1745.64 100
1745.74 96
1745.84 92
1745.93 90
1746.03 91
1746.12 94
1746.22 98
1746.31 102
1746.41 105
1746.51 106
1746.60 106
1746.70 104
1746.79 101
1746.89 98
1746.98 95
1747.08 94
1747.18 93
1747.27 94
1747.37 96
1747.46 99
1747.56 102
1747.66 106
1747.75 111
1747.85 115
1747.94 119
1748.04 120
1748.13 120
1748.23 118
1748.33 113
1748.42 106
1748.52 98
1748.61 88
1748.71 80
1748.81 73
1748.90 68
1749.00 66
1749.09 66
1749.19 68
1749.28 71
1749.38 74
1749.48 76
1749.57 79
1749.67 83
1749.76 87
1749.86 92
1749.96 98
1750.05 104
1750.15 108
1750.24 111
1750.34 110
1750.44 109
1750.53 106
1750.63 105
1750.72 105
1750.82 108
1750.91 114
1751.01 120
1751.11 126
1751.20 127
1751.30 125
1751.39 117
1751.49 107
1751.59 95
1751.68 84
1751.78 77
1751.87 75
1751.97 78
1752.07 85
1752.16 94
1752.26 101
1752.35 106
1752.45 108
1752.55 107
1752.64 104
1752.74 101
1752.83 100
1752.93 101
1753.03 104
1753.12 108
1753.22 112
1753.31 114
1753.41 114
1753.51 110
1753.60 105
1753.70 99
1753.79 94
1753.89 90
1753.99 87
1754.08 84
1754.18 81
1754.27 77
1754.37 72
1754.47 67
1754.56 62
1754.66 57
1754.75 54
1754.85 52
1754.95 52
1755.04 53
1755.14 55
1755.23 59
1755.33 64
1755.43 71
1755.52 78
1755.62 85
1755.71 91
1755.81 94
1755.91 93
1756.00 87
1756.10 77
1756.19 64
1756.29 51
1756.39 40
1756.48 35
1756.58 35
1756.67 40
1756.77 49
1756.87 59
1756.96 68
1757.06 74
1757.15 77
1757.25 76
1757.35 74
1757.44 73
1757.54 73
1757.63 76
1757.73 81
1757.83 86
1757.92 90
1758.02 91
1758.12 90
1758.21 87
1758.31 83
1758.40 78
1758.50 74
1758.60 73
1758.69 73
1758.79 76
1758.88 79
1758.98 83
1759.08 86
1759.17 89
1759.27 92
1759.36 95
1759.46 100
1759.56 106
1759.65 112
1759.75 118
1759.85 120
1759.94 119
1760.04 112
1760.13 101
1760.23 88
1760.33 74
1760.42 62
1760.52 54
1760.61 52
1760.71 55
1760.81 63
1760.90 74
1761.00 87
1761.10 98
1761.19 107
1761.29 113
1761.38 113
1761.48 110
1761.58 103
1761.67 95
1761.77 86
1761.87 78
1761.96 71
1762.06 65
1762.15 61
1762.25 57
1762.35 54
1762.44 50
1762.54 46
1762.64 42
1762.73 39
1762.83 37
1762.92 37
1763.02 40
1763.12 44
1763.21 50
1763.31 57
1763.41 65
1763.50 73
1763.60 82
1763.69 94
1763.79 109
1763.89 126
1763.98 147
1764.08 168
1764.18 189
1764.27 207
1764.37 221
1764.46 229
1764.56 232
1764.66 231
1764.75 227
1764.85 220
1764.95 211
1765.04 201
1765.14 190
1765.23 176
1765.33 160
1765.43 143
1765.52 125
1765.62 106
1765.72 89
1765.81 75
1765.91 64
1766.00 59
1766.10 58
1766.20 60
1766.29 65
1766.39 71
1766.49 77
1766.58 79
1766.68 78
1766.78 74
1766.87 67
1766.97 59
1767.06 52
1767.16 45
1767.26 40
1767.35 37
1767.45 36
1767.55 35
1767.64 33
1767.74 30
1767.84 25
1767.93 20
1768.03 14
1768.12 9
1768.22 7
1768.32 7
1768.41 11
1768.51 17
1768.61 25
1768.70 32
1768.80 37
1768.90 39
1768.99 39
1769.09 38
1769.18 37
1769.28 37
1769.38 39
1769.47 44
1769.57 49
1769.67 53
1769.76 56
1769.86 56
1769.96 53
1770.05 49
1770.15 46
1770.25 45
1770.34 46
1770.44 51
1770.53 56
1770.63 62
1770.73 67
1770.82 71
1770.92 71
1771.02 69
1771.11 65
1771.21 59
1771.31 49
1771.40 36
1771.50 20
1771.60 2
1771.69 0
1771.79 0
1771.89 0
1771.98 0
1772.08 0
1772.17 0
1772.27 0
1772.37 4
1772.46 26
1772.56 47
1772.66 64
1772.75 76
1772.85 84
1772.95 86
1773.04 85
1773.14 82
1773.24 76
1773.33 70
1773.43 62
1773.53 55
1773.62 48
1773.72 42
1773.82 37
1773.91 34
1774.01 31
1774.10 30
1774.20 30
1774.30 29
1774.39 30
1774.49 30
1774.59 30
1774.68 31
1774.78 31
1774.88 30
1774.97 27
1775.07 24
1775.17 21
1775.26 18
1775.36 17
1775.46 18
1775.55 21
1775.65 26
1775.75 31
1775.84 36
1775.94 38
1776.04 38
1776.13 34
1776.23 29
1776.33 23
1776.42 17
1776.52 12
1776.62 8
1776.71 6
1776.81 5
1776.91 6
1777.00 9
1777.10 14
1777.20 20
1777.29 28
1777.39 36
1777.49 44
1777.58 51
1777.68 54
1777.78 55
1777.87 52
1777.97 45
1778.07 37
1778.16 28
1778.26 19
1778.36 11
1778.45 6
1778.55 2
1778.65 0
1778.74 0
1778.84 0
1778.94 0
1779.03 0
1779.13 0
1779.23 0
1779.32 0
1779.42 0
1779.52 0
1779.61 4
1779.71 14
1779.81 26
1779.90 40
1780.00 54
1780.10 67
1780.19 80
1780.29 90
1780.39 98
1780.48 101
1780.58 101
1780.68 96
1780.77 87
1780.87 74
1780.97 61
1781.06 48
1781.16 40
1781.26 37
1781.35 41
1781.45 48
1781.55 58
1781.64 67
1781.74 73
1781.84 73
1781.93 68
1782.03 60
1782.13 49
1782.22 39
1782.32 30
1782.42 24
1782.51 18
1782.61 14
1782.71 8
1782.80 1
1782.90 0
1783.00 0
1783.09 0
1783.19 0
1783.29 0
1783.38 0
1783.48 0
1783.58 4
1783.68 18
1783.77 31
1783.87 41
1783.97 47
1784.06 49
1784.16 48
1784.26 46
1784.35 43
1784.45 43
1784.55 44
1784.64 49
1784.74 56
1784.84 65
1784.93 75
1785.03 83
1785.13 90
1785.22 94
1785.32 94
1785.42 90
1785.51 84
1785.61 77
1785.71 68
1785.81 61
1785.90 55
1786.00 51
1786.10 49
1786.19 48
1786.29 48
1786.39 47
1786.48 44
1786.58 41
1786.68 36
1786.77 31
1786.87 28
1786.97 29
1787.06 32
1787.16 38
1787.26 47
1787.36 56
1787.45 64
1787.55 69
1787.65 71
1787.74 72
1787.84 73
1787.94 75
1788.03 80
1788.13 88
1788.23 97
1788.32 108
1788.42 117
1788.52 123
1788.62 124
1788.71 118
1788.81 106
1788.91 88
1789.00 67
1789.10 46
1789.20 26
1789.29 10
1789.39 0
1789.49 0
1789.59 0
1789.68 7
1789.78 18
1789.88 31
1789.97 46
1790.07 59
1790.17 72
1790.26 83
1790.36 92
1790.46 99
1790.55 104
1790.65 106
1790.75 108
1790.85 109
1790.94 110
1791.04 112
1791.14 117
1791.23 124
1791.33 132
1791.43 139
1791.52 144
1791.62 146
1791.72 144
1791.82 138
1791.91 130
1792.01 121
1792.11 113
1792.20 106
1792.30 100
1792.40 95
1792.50 89
1792.59 82
1792.69 76
1792.79 70
1792.88 65
1792.98 62
1793.08 62
1793.17 63
1793.27 67
1793.37 71
1793.47 73
1793.56 75
1793.66 74
1793.76 71
1793.85 66
1793.95 61
1794.05 57
1794.15 53
1794.24 53
1794.34 54
1794.44 58
1794.53 65
1794.63 73
1794.73 84
1794.82 94
1794.92 105
1795.02 114
1795.12 120
1795.21 123
1795.31 121
1795.41 115
1795.50 106
1795.60 95
1795.70 86
1795.80 79
1795.89 77
1795.99 81
1796.09 89
1796.18 99
1796.28 111
1796.38 120
1796.48 126
1796.57 126
1796.67 122
1796.77 113
1796.86 101
1796.96 87
1797.06 75
1797.16 65
1797.25 57
1797.35 52
1797.45 50
1797.54 48
1797.64 46
1797.74 42
1797.84 36
1797.93 27
1798.03 16
1798.13 3
1798.22 0
1798.32 0
1798.42 0
1798.52 0
1798.61 0
1798.71 0
1798.81 0
1798.91 0
1799.00 8
1799.10 17
1799.20 26
1799.29 36
1799.39 47
1799.49 59
1799.59 73
1799.68 87
1799.78 101
1799.88 112
1799.97 120
1800.07 124
1800.17 125
1800.27 124
1800.36 122
1800.46 120
1800.56 120
1800.66 121
1800.75 123
1800.85 126
1800.95 127
1801.04 127
1801.14 124
1801.24 119
1801.34 112
1801.43 105
1801.53 99
1801.63 95
1801.73 95
1801.82 97
1801.92 103
1802.02 109
1802.11 115
1802.21 118
1802.31 119
1802.41 117
1802.50 112
1802.60 106
1802.70 100
1802.80 96
1802.89 92
1802.99 91
1803.09 92
1803.19 93
1803.28 95
1803.38 96
1803.48 95
1803.57 92
1803.67 86
1803.77 78
1803.87 67
1803.96 55
1804.06 44
1804.16 34
1804.26 26
1804.35 21
1804.45 18
1804.55 18
1804.65 18
1804.74 20
1804.84 21
1804.94 23
1805.03 25
1805.13 26
1805.23 28
1805.33 29
1805.42 31
1805.52 33
1805.62 36
1805.72 41
1805.81 47
1805.91 54
1806.01 61
1806.11 67
1806.20 72
1806.30 75
1806.40 76
1806.50 75
1806.59 73
1806.69 71
1806.79 68
1806.89 66
1806.98 65
1807.08 66
1807.18 68
1807.28 71
1807.37 74
1807.47 77
1807.57 79
1807.67 79
1807.76 77
1807.86 72
1807.96 65
1808.05 56
1808.15 44
1808.25 33
1808.35 21
1808.44 12
1808.54 5
1808.64 0
1808.74 0
1808.83 0
1808.93 0
1809.03 0
1809.13 0
1809.22 0
1809.32 0
1809.42 0
1809.52 1
1809.61 2
1809.71 3
1809.81 5
1809.91 10
1810.00 18
1810.10 29
1810.20 44
1810.30 59
1810.39 73
1810.49 86
1810.59 94
1810.69 99
1810.78 99
1810.88 97
1810.98 92
1811.08 85
1811.18 77
1811.27 69
1811.37 61
1811.47 53
1811.57 47
1811.66 44
1811.76 44
1811.86 47
1811.96 52
1812.05 59
1812.15 66
1812.25 74
1812.35 81
1812.44 88
1812.54 94
1812.64 100
1812.74 104
1812.83 107
1812.93 107
1813.03 104
1813.13 97
1813.22 89
1813.32 78
1813.42 67
1813.52 58
1813.61 51
1813.71 46
1813.81 45
1813.91 48
1814.00 53
1814.10 61
1814.20 71
1814.30 82
1814.40 94
1814.49 106
1814.59 118
1814.69 127
1814.79 135
1814.88 140
1814.98 141
1815.08 140
1815.18 136
1815.27 130
1815.37 122
1815.47 114
1815.57 105
1815.66 97
1815.76 90
1815.86 85
1815.96 82
1816.06 80
1816.15 79
1816.25 80
1816.35 81
1816.45 84
1816.54 87
1816.64 90
1816.74 93
1816.84 95
1816.93 96
1817.03 95
1817.13 93
1817.23 89
1817.33 84
1817.42 78
1817.52 71
1817.62 64
1817.72 57
1817.81 51
1817.91 46
1818.01 43
1818.11 41
1818.21 40
1818.30 39
1818.40 37
1818.50 35
1818.60 31
1818.69 28
1818.79 25
1818.89 25
1818.99 27
1819.08 32
1819.18 38
1819.28 45
1819.38 52
1819.48 56
1819.57 57
1819.67 56
1819.77 54
1819.87 53
1819.96 55
1820.06 62
1820.16 73
1820.26 87
1820.36 100
1820.45 112
1820.55 119
1820.65 122
1820.75 120
1820.84 116
1820.94 111
1821.04 107
1821.14 104
1821.24 102
1821.33 101
1821.43 100
1821.53 99
1821.63 98
1821.73 97
1821.82 95
1821.92 93
1822.02 91
1822.12 90
1822.21 91
1822.31 92
1822.41 95
1822.51 97
1822.61 99
1822.70 99
1822.80 96
1822.90 90
1823.00 80
1823.09 70
1823.19 60
1823.29 53
1823.39 50
1823.49 52
1823.58 59
1823.68 68
1823.78 80
1823.88 90
1823.98 98
1824.07 104
1824.17 107
1824.27 107
1824.37 104
1824.47 100
1824.56 95
1824.66 89
1824.76 82
1824.86 74
1824.95 67
1825.05 60
1825.15 53
1825.25 47
1825.35 42
1825.44 38
1825.54 36
1825.64 35
1825.74 35
1825.84 37
1825.93 40
1826.03 44
1826.13 49
1826.23 54
1826.33 60
1826.42 67
1826.52 75
1826.62 83
1826.72 92
1826.82 101
1826.91 110
1827.01 117
1827.11 122
1827.21 126
1827.31 128
1827.40 129
1827.50 130
1827.60 131
1827.70 132
1827.80 135
1827.89 139
1827.99 144
1828.09 149
1828.19 152
1828.29 152
1828.38 150
1828.48 145
1828.58 137
1828.68 127
1828.78 116
1828.87 104
1828.97 93
1829.07 84
1829.17 75
1829.27 68
1829.36 63
1829.46 59
1829.56 56
1829.66 53
1829.76 50
1829.85 46
1829.95 41
1830.05 34
1830.15 28
1830.25 21
1830.34 17
1830.44 16
1830.54 19
1830.64 26
1830.74 37
1830.83 51
1830.93 66
1831.03 81
1831.13 93
1831.23 101
1831.32 105
1831.42 106
1831.52 103
1831.62 99
1831.72 95
1831.82 91
1831.91 89
1832.01 90
1832.11 93
1832.21 97
1832.31 102
1832.40 106
1832.50 107
1832.60 102
1832.70 92
1832.80 76
1832.89 54
1832.99 30
1833.09 6
1833.19 0
1833.29 0
1833.39 0
1833.48 0
1833.58 0
1833.68 0
1833.78 0
1833.88 0
1833.97 14
1834.07 27
1834.17 38
1834.27 47
1834.37 55
1834.46 61
1834.56 68
1834.66 75
1834.76 81
1834.86 86
1834.96 89
1835.05 89
1835.15 85
1835.25 79
1835.35 70
1835.45 61
1835.54 53
1835.64 48
1835.74 45
1835.84 45
1835.94 47
1836.04 49
1836.13 53
1836.23 56
1836.33 59
1836.43 62
1836.53 65
1836.63 67
1836.72 67
1836.82 66
1836.92 62
1837.02 57
1837.12 49
1837.21 41
1837.31 34
1837.41 27
1837.51 23
1837.61 22
1837.71 24
1837.80 31
1837.90 41
1838.00 54
1838.10 70
1838.20 87
1838.30 104
1838.39 118
1838.49 130
1838.59 138
1838.69 142
1838.79 143
1838.89 142
1838.98 140
1839.08 139
1839.18 138
1839.28 138
1839.38 137
1839.47 133
1839.57 125
1839.67 114
1839.77 99
1839.87 83
1839.97 67
1840.06 53
1840.16 43
1840.26 37
1840.36 34
1840.46 34
1840.56 35
1840.65 37
1840.75 39
1840.85 42
1840.95 44
1841.05 44
1841.15 42
1841.24 38
1841.34 33
1841.44 28
1841.54 25
1841.64 26
1841.74 31
1841.84 40
1841.93 51
1842.03 62
1842.13 71
1842.23 76
1842.33 75
1842.43 70
1842.52 59
1842.62 45
1842.72 28
1842.82 11
1842.92 0
1843.02 0
1843.11 0
1843.21 0
1843.31 0
1843.41 0
1843.51 14
1843.61 29
1843.70 44
1843.80 56
1843.90 65
1844.00 72
1844.10 79
1844.20 85
1844.30 94
1844.39 104
1844.49 116
1844.59 129
1844.69 141
1844.79 150
1844.89 156
1844.98 156
1845.08 153
1845.18 145
1845.28 136
1845.38 127
1845.48 119
1845.57 115
1845.67 115
1845.77 118
1845.87 124
1845.97 132
1846.07 140
1846.17 147
1846.26 153
1846.36 157
1846.46 158
1846.56 156
1846.66 150
1846.76 142
1846.86 132
1846.95 121
1847.05 111
1847.15 104
1847.25 101
1847.35 103
1847.45 107
1847.54 113
1847.64 119
1847.74 123
1847.84 123
1847.94 120
1848.04 114
1848.14 105
1848.23 95
1848.33 83
1848.43 70
1848.53 57
1848.63 44
1848.73 34
1848.83 28
1848.92 27
1849.02 33
1849.12 45
1849.22 62
1849.32 81
1849.42 97
1849.52 110
1849.61 116
1849.71 116
1849.81 110
1849.91 101
1850.01 90
1850.11 82
1850.21 77
1850.30 78
1850.40 85
1850.50 97
1850.60 112
1850.70 128
1850.80 141
1850.90 151
1850.99 155
1851.09 154
1851.19 148
1851.29 139
1851.39 129
1851.49 119
1851.59 109
1851.68 102
1851.78 95
1851.88 90
1851.98 86
1852.08 82
1852.18 78
1852.28 74
1852.38 71
1852.47 67
1852.57 65
1852.67 65
1852.77 67
1852.87 72
1852.97 80
1853.07 89
1853.16 99
1853.26 107
1853.36 114
1853.46 117
1853.56 117
1853.66 113
1853.76 105
1853.86 94
1853.95 80
1854.05 65
1854.15 50
1854.25 35
1854.35 21
1854.45 10
1854.55 2
1854.64 0
1854.74 0
1854.84 0
1854.94 0
1855.04 3
1855.14 7
1855.24 8
1855.34 7
1855.43 4
1855.53 0
1855.63 0
1855.73 0
1855.83 0
1855.93 1
1856.03 14
1856.13 32
1856.22 53
1856.32 73
1856.42 90
1856.52 102
1856.62 106
1856.72 104
1856.82 97
1856.92 88
1857.01 78
1857.11 70
1857.21 64
1857.31 62
1857.41 61
1857.51 62
1857.61 61
1857.71 59
1857.80 56
1857.90 51
1858.00 45
1858.10 40
1858.20 36
1858.30 32
1858.40 28
1858.50 24
1858.60 17
1858.69 9
1858.79 0
1858.89 0
1858.99 0
1859.09 0
1859.19 0
1859.29 0
1859.39 0
1859.48 0
1859.58 6
1859.68 16
1859.78 23
1859.88 26
1859.98 26
1860.08 25
1860.18 23
1860.28 22
1860.37 22
1860.47 25
1860.57 29
1860.67 33
1860.77 37
1860.87 40
1860.97 42
1861.07 44
1861.17 44
1861.26 43
1861.36 43
1861.46 41
1861.56 40
1861.66 38
1861.76 36
1861.86 34
1861.96 33
1862.06 32
1862.15 31
1862.25 30
1862.35 29
1862.45 28
1862.55 27
1862.65 27
1862.75 29
1862.85 32
1862.95 37
1863.04 44
1863.14 52
1863.24 61
1863.34 68
1863.44 74
1863.54 76
1863.64 74
1863.74 69
1863.84 61
1863.94 50
1864.03 38
1864.13 26
1864.23 13
1864.33 1
1864.43 0
1864.53 0
1864.63 0
1864.73 0
1864.83 0
1864.92 0
1865.02 2
1865.12 15
1865.22 27
1865.32 37
1865.42 43
1865.52 46
1865.62 48
1865.72 49
1865.82 52
1865.91 58
1866.01 68
1866.11 81
1866.21 97
1866.31 114
1866.41 128
1866.51 138
1866.61 143
1866.71 143
1866.81 136
1866.90 124
1867.00 110
1867.10 95
1867.20 81
1867.30 69
1867.40 61
1867.50 58
1867.60 59
1867.70 63
1867.80 71
1867.90 80
1867.99 90
1868.09 99
1868.19 106
1868.29 111
1868.39 113
1868.49 113
1868.59 112
1868.69 110
1868.79 110
1868.89 110
1868.99 113
1869.08 116
1869.18 119
1869.28 123
1869.38 126
1869.48 129
1869.58 131
1869.68 133
1869.78 134
1869.88 133
1869.98 129
1870.08 123
1870.17 113
1870.27 103
1870.37 92
1870.47 82
1870.57 75
1870.67 70
1870.77 68
1870.87 68
1870.97 69
1871.07 71
1871.17 73
1871.26 75
1871.36 77
1871.46 78
1871.56 77
1871.66 76
1871.76 72
1871.86 67
1871.96 60
1872.06 51
1872.16 43
1872.26 35
1872.36 28
1872.45 24
1872.55 22
1872.65 22
1872.75 24
1872.85 27
1872.95 31
1873.05 34
1873.15 39
1873.25 44
1873.35 50
1873.45 58
1873.55 68
1873.65 79
1873.74 91
1873.84 104
1873.94 114
1874.04 121
1874.14 123
1874.24 121
1874.34 113
1874.44 103
1874.54 90
1874.64 77
1874.74 65
1874.84 55
1874.94 48
1875.03 43
1875.13 40
1875.23 40
1875.33 43
1875.43 48
1875.53 56
1875.63 65
1875.73 74
1875.83 83
1875.93 91
1876.03 97
1876.13 102
1876.23 105
1876.32 110
1876.42 117
1876.52 127
1876.62 141
1876.72 160
1876.82 181
1876.92 203
1877.02 225
1877.12 244
1877.22 258
1877.32 268
1877.42 275
1877.52 280
1877.62 285
1877.72 291
1877.81 299
1877.91 309
1878.01 319
1878.11 328
1878.21 333
1878.31 334
1878.41 332
1878.51 327
1878.61 322
1878.71 318
1878.81 314
1878.91 311
1879.01 307
1879.11 301
1879.21 293
1879.30 282
1879.40 272
1879.50 262
1879.60 256
1879.70 253
1879.80 254
1879.90 257
1880.00 261
1880.10 265
1880.20 269
1880.30 273
1880.40 280
1880.50 288
1880.60 297
1880.70 305
1880.80 310
1880.89 311
1880.99 305
1881.09 294
1881.19 277
1881.29 256
1881.39 236
1881.49 218
1881.59 205
1881.69 198
1881.79 198
1881.89 204
1881.99 215
1882.09 227
1882.19 239
1882.29 248
1882.39 252
1882.49 251
1882.58 243
1882.68 230
1882.78 211
1882.88 189
1882.98 164
1883.08 139
1883.18 116
1883.28 96
1883.38 82
1883.48 73
1883.58 70
1883.68 72
1883.78 77
1883.88 83
1883.98 88
1884.08 89
1884.18 87
1884.28 82
1884.38 75
1884.47 69
1884.57 63
1884.67 60
1884.77 59
1884.87 59
1884.97 60
1885.07 60
1885.17 57
1885.27 51
1885.37 43
1885.47 33
1885.57 22
1885.67 12
1885.77 3
1885.87 0
1885.97 0
1886.07 0
1886.17 0
1886.27 0
1886.37 0
1886.47 0
1886.57 0
1886.66 3
1886.76 11
1886.86 19
1886.96 26
1887.06 33
1887.16 39
1887.26 45
1887.36 51
1887.46 57
1887.56 61
1887.66 63
1887.76 62
1887.86 58
1887.96 52
1888.06 46
1888.16 41
1888.26 40
1888.36 43
1888.46 52
1888.56 64
1888.66 78
1888.76 91
1888.86 101
1888.96 105
1889.05 104
1889.15 97
1889.25 85
1889.35 70
1889.45 54
1889.55 37
1889.65 21
1889.75 6
1889.85 0
1889.95 0
1890.05 0
1890.15 0
1890.25 0
1890.35 0
1890.45 0
1890.55 0
1890.65 7
1890.75 21
1890.85 34
1890.95 47
1891.05 59
1891.15 70
1891.25 81
1891.35 91
1891.45 100
1891.55 106
1891.65 110
1891.75 110
1891.85 106
1891.94 100
1892.04 93
1892.14 86
1892.24 80
1892.34 73
1892.44 68
1892.54 62
1892.64 57
1892.74 53
1892.84 49
1892.94 47
1893.04 47
1893.14 49
1893.24 52
1893.34 56
1893.44 60
1893.54 64
1893.64 68
1893.74 74
1893.84 82
1893.94 93
1894.04 109
1894.14 128
1894.24 151
1894.34 174
1894.44 197
1894.54 217
1894.64 234
1894.74 247
1894.84 257
1894.94 263
1895.04 266
1895.14 268
1895.24 267
1895.34 264
1895.44 258
1895.54 251
1895.64 242
1895.74 232
1895.83 221
1895.93 211
1896.03 202
1896.13 195
1896.23 188
1896.33 182
1896.43 177
1896.53 174
1896.63 173
1896.73 175
1896.83 180
1896.93 189
1897.03 199
1897.13 209
1897.23 217
1897.33 222
1897.43 223
1897.53 220
1897.63 216
1897.73 211
1897.83 207
1897.93 205
1898.03 204
1898.13 203
1898.23 202
1898.33 198
1898.43 193
1898.53 186
1898.63 178
1898.73 170
1898.83 163
1898.93 157
1899.03 150
1899.13 142
1899.23 132
1899.33 120
1899.43 107
1899.53 93
1899.63 81
1899.73 74
1899.83 70
1899.93 72
1900.03 78
1900.13 85
1900.23 90
1900.33 92
1900.43 91
1900.53 87
1900.63 82
1900.73 78
1900.83 76
1900.93 76
1901.03 77
1901.13 78
1901.23 76
1901.33 70
1901.43 62
1901.53 53
1901.63 45
1901.73 39
1901.83 37
1901.93 38
1902.03 41
1902.13 46
1902.23 50
1902.33 54
1902.43 57
1902.53 60
1902.63 63
1902.73 66
1902.83 69
1902.93 72
1903.03 75
1903.13 79
1903.23 84
1903.33 89
1903.43 95
1903.53 100
1903.63 104
1903.73 105
1903.83 104
1903.93 99
1904.03 91
1904.13 82
1904.23 71
1904.33 61
1904.43 52
1904.53 45
1904.63 41
1904.73 40
1904.83 42
1904.93 46
1905.03 52
1905.13 60
1905.23 68
1905.33 76
1905.43 85
1905.53 93
1905.63 101
1905.73 109
1905.83 118
1905.93 129
1906.03 140
1906.13 152
1906.23 164
1906.33 175
1906.43 183
1906.53 189
1906.63 192
1906.73 194
1906.83 196
1906.93 198
1907.03 201
1907.13 206
1907.23 211
1907.33 217
1907.43 223
1907.53 229
1907.63 234
1907.73 239
1907.83 244
1907.93 248
1908.03 252
1908.13 254
1908.23 254
1908.33 252
1908.43 246
1908.53 237
1908.63 224
1908.73 208
1908.83 190
1908.93 170
1909.03 150
1909.13 132
1909.23 115
1909.33 101
1909.43 90
1909.53 82
1909.63 76
1909.73 75
1909.83 77
1909.93 83
1910.03 94
1910.13 108
1910.23 124
1910.33 142
1910.43 158
1910.53 172
1910.63 183
1910.73 190
1910.83 194
1910.93 194
1911.03 191
1911.13 185
1911.24 176
1911.34 164
1911.44 151
1911.54 139
1911.64 129
1911.74 123
1911.84 123
1911.94 127
1912.04 136
1912.14 148
1912.24 160
1912.34 171
1912.44 180
1912.54 185
1912.64 188
1912.74 187
1912.84 185
1912.94 180
1913.04 175
1913.14 170
1913.24 164
1913.34 158
1913.44 152
1913.54 148
1913.64 146
1913.74 147
1913.84 152
1913.94 159
1914.04 167
1914.14 173
1914.24 176
1914.34 173
1914.44 164
1914.54 150
1914.64 134
1914.74 119
1914.84 106
1914.94 99
1915.04 96
1915.14 97
1915.25 100
1915.35 103
1915.45 106
1915.55 106
1915.65 105
1915.75 103
1915.85 98
1915.95 92
1916.05 85
1916.15 75
1916.25 65
1916.35 53
1916.45 42
1916.55 32
1916.65 24
1916.75 18
1916.85 15
1916.95 14
1917.05 13
1917.15 11
1917.25 8
1917.35 4
1917.45 0
1917.55 0
1917.65 0
1917.75 0
1917.85 0
1917.95 0
1918.05 0
1918.16 0
1918.26 0
1918.36 2
1918.46 6
1918.56 13
1918.66 22
1918.76 34
1918.86 50
1918.96 66
1919.06 82
1919.16 95
1919.26 103
1919.36 105
1919.46 102
1919.56 94
1919.66 84
1919.76 72
1919.86 61
1919.96 52
1920.06 44
1920.16 39
1920.26 35
1920.36 32
1920.46 31
1920.57 31
1920.67 32
1920.77 33
1920.87 36
1920.97 39
1921.07 41
1921.17 43
1921.27 45
1921.37 48
1921.47 54
1921.57 61
1921.67 70
1921.77 81
1921.87 91
1921.97 101
1922.07 109
1922.17 115
1922.27 119
1922.37 123
1922.47 126
1922.57 130
1922.68 133
1922.78 136
1922.88 137
1922.98 136
1923.08 132
1923.18 126
1923.28 117
1923.38 108
1923.48 98
1923.58 90
1923.68 83
1923.78 80
1923.88 79
1923.98 80
1924.08 81
1924.18 82
1924.28 82
1924.38 80
1924.48 75
1924.59 70
1924.69 66
1924.79 64
1924.89 66
1924.99 70
1925.09 76
1925.19 82
1925.29 86
1925.39 86
1925.49 80
1925.59 70
1925.69 56
1925.79 42
1925.89 28
1925.99 17
1926.09 10
1926.19 6
1926.30 4
1926.40 3
1926.50 2
1926.60 0
1926.70 0
1926.80 0
1926.90 0
1927.00 0
1927.10 0
1927.20 1
1927.30 2
1927.40 3
1927.50 2
1927.60 1
1927.70 1
1927.80 1
1927.90 2
1928.01 5
1928.11 9
1928.21 14
1928.31 20
1928.41 26
1928.51 32
1928.61 36
1928.71 38
1928.81 39
1928.91 38
1929.01 35
1929.11 32
1929.21 30
1929.31 27
1929.41 25
1929.52 24
1929.62 24
1929.72 24
1929.82 27
1929.92 30
1930.02 35
1930.12 41
1930.22 46
1930.32 51
1930.42 55
1930.52 56
1930.62 56
1930.72 55
1930.82 54
1930.93 54
1931.03 56
1931.13 59
1931.23 63
1931.33 67
1931.43 70
1931.53 71
1931.63 71
1931.73 69
1931.83 67
1931.93 65
1932.03 63
1932.13 63
1932.23 62
1932.34 61
1932.44 60
1932.54 59
1932.64 58
1932.74 58
1932.84 58
1932.94 59
1933.04 62
1933.14 64
1933.24 67
1933.34 69
1933.44 70
1933.54 71
1933.65 73
1933.75 74
1933.85 76
1933.95 79
1934.05 83
1934.15 86
1934.25 90
1934.35 93
1934.45 95
1934.55 96
1934.65 95
1934.75 94
1934.86 91
1934.96 88
1935.06 83
1935.16 77
1935.26 71
1935.36 64
1935.46 58
1935.56 53
1935.66 50
1935.76 48
1935.86 50
1935.96 55
1936.07 62
1936.17 72
1936.27 82
1936.37 93
1936.47 104
1936.57 113
1936.67 120
1936.77 127
1936.87 133
1936.97 139
1937.07 145
1937.17 152
1937.28 158
1937.38 163
1937.48 166
1937.58 166
1937.68 163
1937.78 157
1937.88 148
1937.98 137
1938.08 123
1938.18 108
1938.28 92
1938.39 76
1938.49 62
1938.59 49
1938.69 38
1938.79 29
1938.89 22
1938.99 17
1939.09 13
1939.19 11
1939.29 10
1939.39 11
1939.50 13
1939.60 16
1939.70 22
1939.80 29
1939.90 38
1940.00 49
1940.10 61
1940.20 73
1940.30 84
1940.40 93
1940.51 101
1940.61 105
1940.71 107
1940.81 105
1940.91 100
1941.01 92
1941.11 82
1941.21 70
1941.31 58
1941.41 47
1941.52 37
1941.62 29
1941.72 23
1941.82 19
1941.92 16
1942.02 14
1942.12 14
1942.22 15
1942.32 19
1942.42 24
1942.53 32
1942.63 42
1942.73 52
1942.83 60
1942.93 67
1943.03 70
1943.13 69
1943.23 64
1943.33 55
1943.43 44
1943.54 32
1943.64 22
1943.74 13
1943.84 10
1943.94 14
1944.04 25
1944.14 44
1944.24 67
1944.34 92
1944.45 116
1944.55 137
1944.65 153
1944.75 163
1944.85 169
1944.95 173
1945.05 176
1945.15 180
1945.25 184
1945.35 187
1945.46 190
1945.56 189
1945.66 185
1945.76 176
1945.86 164
1945.96 149
1946.06 131
1946.16 113
1946.26 95
1946.37 79
1946.47 66
1946.57 57
1946.67 51
1946.77 49
1946.87 48
1946.97 49
1947.07 49
1947.17 48
1947.28 46
1947.38 41
1947.48 35
1947.58 28
1947.68 22
1947.78 17
1947.88 16
1947.98 18
1948.09 23
1948.19 30
1948.29 37
1948.39 43
1948.49 45
1948.59 43
1948.69 38
1948.79 32
1948.89 25
1949.00 19
1949.10 16
1949.20 14
1949.30 14
1949.40 14
1949.50 13
1949.60 11
1949.70 9
1949.81 6
1949.91 3
1950.01 2
1950.11 4
1950.21 8
1950.31 14
1950.41 21
1950.51 29
1950.62 37
1950.72 43
1950.82 48
1950.92 51
1951.02 53
1951.12 54
1951.22 54
1951.32 52
1951.43 50
1951.53 46
1951.63 42
1951.73 38
1951.83 35
1951.93 32
1952.03 30
1952.13 29
1952.24 26
1952.34 22
1952.44 16
1952.54 8
1952.64 0
1952.74 0
1952.84 0
1952.94 0
1953.05 0
1953.15 0
1953.25 0
1953.35 0
1953.45 1
1953.55 9
1953.65 17
1953.75 26
1953.86 34
1953.96 43
1954.06 52
1954.16 62
1954.26 72
1954.36 85
1954.46 99
1954.57 114
1954.67 129
1954.77 140
1954.87 148
1954.97 151
1955.07 149
1955.17 143
1955.27 135
1955.38 126
1955.48 117
1955.58 108
1955.68 99
1955.78 90
1955.88 80
1955.98 69
1956.09 57
1956.19 46
1956.29 36
1956.39 30
1956.49 28
1956.59 31
1956.69 38
1956.80 48
1956.90 61
1957.00 74
1957.10 87
1957.20 98
1957.30 106
1957.40 112
1957.50 113
1957.61 110
1957.71 104
1957.81 93
1957.91 78
1958.01 61
1958.11 44
1958.21 28
1958.32 16
1958.42 8
1958.52 4
1958.62 6
1958.72 13
1958.82 23
1958.92 38
1959.03 54
1959.13 71
1959.23 88
1959.33 101
1959.43 109
1959.53 113
1959.64 112
1959.74 110
1959.84 108
1959.94 107
1960.04 109
1960.14 112
1960.24 115
1960.35 117
1960.45 113
1960.55 105
1960.65 92
1960.75 76
1960.85 59
1960.95 43
1961.06 29
1961.16 18
1961.26 10
1961.36 4
1961.46 0
1961.56 0
1961.66 0
1961.77 0
1961.87 0
1961.97 0
1962.07 0
1962.17 0
1962.27 0
1962.38 6
1962.48 15
1962.58 24
1962.68 31
1962.78 37
1962.88 40
1962.98 41
1963.09 43
1963.19 46
1963.29 51
1963.39 59
1963.49 69
1963.59 80
1963.70 88
1963.80 94
1963.90 95
1964.00 92
1964.10 87
1964.20 82
1964.31 77
1964.41 75
1964.51 73
1964.61 73
1964.71 71
1964.81 67
1964.91 60
1965.02 49
1965.12 37
1965.22 23
1965.32 10
1965.42 0
1965.52 0
1965.63 0
1965.73 0
1965.83 5
1965.93 19
1966.03 36
1966.13 54
1966.24 72
1966.34 88
1966.44 101
1966.54 111
1966.64 118
1966.74 123
1966.85 125
1966.95 125
1967.05 124
1967.15 120
1967.25 115
1967.35 109
1967.46 102
1967.56 95
1967.66 88
1967.76 83
1967.86 81
1967.96 82
1968.07 85
1968.17 92
1968.27 100
1968.37 109
1968.47 117
1968.57 121
1968.68 120
1968.78 115
1968.88 107
1968.98 96
1969.08 86
1969.18 77
1969.29 71
1969.39 68
1969.49 67
1969.59 66
1969.69 64
1969.79 62
1969.90 62
1970.00 63
1970.10 71
1970.20 85
1970.30 108
1970.41 137
1970.51 171
1970.61 206
1970.71 239
1970.81 266
1970.91 286
1971.02 298
1971.12 303
1971.22 304
1971.32 302
1971.42 299
1971.52 297
1971.63 295
1971.73 296
1971.83 297
1971.93 298
1972.03 298
1972.14 296
1972.24 291
1972.34 285
1972.44 278
1972.54 272
1972.64 268
1972.75 268
1972.85 271
1972.95 278
1973.05 286
1973.15 297
1973.25 308
1973.36 320
1973.46 332
1973.56 343
1973.66 353
1973.76 362
1973.87 368
1973.97 371
1974.07 370
1974.17 366
1974.27 359
1974.38 351
1974.48 341
1974.58 329
1974.68 317
1974.78 304
1974.88 290
1974.99 275
1975.09 262
1975.19 250
1975.29 240
1975.39 233
1975.50 228
1975.60 224
1975.70 219
1975.80 213
1975.90 205
1976.00 193
1976.11 180
1976.21 165
1976.31 150
1976.41 136
1976.51 123
1976.62 114
1976.72 107
1976.82 102
1976.92 98
1977.02 95
1977.13 92
1977.23 88
1977.33 85
1977.43 82
1977.53 80
1977.64 79
1977.74 80
1977.84 85
1977.94 92
1978.04 102
1978.15 116
1978.25 131
1978.35 147
1978.45 163
1978.55 176
1978.65 185
1978.76 189
1978.86 189
1978.96 184
1979.06 178
1979.16 171
1979.27 165
1979.37 162
1979.47 163
1979.57 167
1979.67 174
1979.78 182
1979.88 191
1979.98 199
1980.08 206
1980.18 210
1980.29 212
1980.39 210
1980.49 207
1980.59 204
1980.69 200
1980.80 199
1980.90 201
1981.00 205
1981.10 212
1981.20 218
1981.31 223
1981.41 226
1981.51 226
1981.61 225
1981.71 222
1981.82 218
1981.92 212
1982.02 205
1982.12 194
1982.22 180
1982.33 163
1982.43 144
1982.53 124
1982.63 105
1982.74 88
1982.84 76
1982.94 68
1983.04 65
1983.14 64
1983.25 65
1983.35 67
1983.45 68
1983.55 67
1983.65 65
1983.76 62
1983.86 59
1983.96 57
1984.06 57
1984.16 59
1984.27 62
1984.37 65
1984.47 68
1984.57 69
1984.67 70
1984.78 70
1984.88 72
1984.98 77
1985.08 85
1985.19 96
1985.29 111
1985.39 126
1985.49 140
1985.59 151
1985.70 158
1985.80 161
1985.90 159
1986.00 153
1986.10 143
1986.21 131
1986.31 117
1986.41 102
1986.51 85
1986.62 68
1986.72 53
1986.82 40
1986.92 29
1987.02 22
1987.13 17
1987.23 14
1987.33 11
1987.43 9
1987.53 6
1987.64 2
1987.74 0
1987.84 0
1987.94 0
1988.05 4
1988.15 13
1988.25 28
1988.35 47
1988.45 68
1988.56 89
1988.66 108
1988.76 122
1988.86 128
1988.97 128
1989.07 120
1989.17 109
1989.27 97
1989.37 86
1989.48 80
1989.58 77
1989.68 77
1989.78 80
1989.89 84
1989.99 87
1990.09 89
1990.19 90
1990.29 91
1990.40 91
1990.50 92
1990.60 92
1990.70 90
1990.81 86
1990.91 81
1991.01 74
1991.11 66
1991.22 59
1991.32 53
1991.42 50
1991.52 49
1991.62 49
1991.73 50
1991.83 52
1991.93 54
1992.03 55
1992.14 54
1992.24 53
1992.34 52
1992.44 50
1992.55 48
1992.65 47
1992.75 46
1992.85 47
1992.95 48
1993.06 51
1993.16 55
1993.26 59
1993.36 62
1993.47 64
1993.57 63
1993.67 59
1993.77 52
1993.88 43
1993.98 32
1994.08 23
1994.18 16
1994.28 12
1994.39 10
1994.49 9
1994.59 7
1994.69 4
1994.80 0
1994.90 0
1995.00 0
1995.10 0
1995.21 0
1995.31 0
1995.41 0
1995.51 8
1995.62 24
1995.72 42
1995.82 58
1995.92 70
1996.03 77
1996.13 79
1996.23 77
1996.33 72
1996.43 67
1996.54 65
1996.64 67
1996.74 72
1996.84 80
1996.95 87
1997.05 91
1997.15 91
1997.25 87
1997.36 79
1997.46 72
1997.56 68
1997.66 68
1997.77 72
1997.87 82
1997.97 94
1998.07 108
1998.18 120
1998.28 130
1998.38 136
1998.48 139
1998.59 138
1998.69 134
1998.79 128
1998.89 122
1999.00 116
1999.10 112
1999.20 112
1999.30 115
1999.41 122
1999.51 131
1999.61 140
1999.71 150
1999.82 158
1999.92 163
2000.02 167
2000.12 170
2000.23 172
2000.33 171
2000.43 169
2000.53 163
2000.64 155
2000.74 143
2000.84 131
2000.94 119
2001.05 108
2001.15 100
2001.25 95
2001.35 91
2001.46 89
2001.56 87
2001.66 86
2001.76 87
2001.87 90
2001.97 95
2002.07 102
2002.17 111
2002.28 120
2002.38 126
2002.48 130
2002.58 132
2002.69 131
2002.79 128
2002.89 125
2002.99 122
2003.10 120
2003.20 119
2003.30 117
2003.40 113
2003.51 108
2003.61 102
2003.71 95
2003.82 86
2003.92 77
2004.02 69
2004.12 61
2004.23 54
2004.33 48
2004.43 42
2004.53 36
2004.64 30
2004.74 23
2004.84 14
2004.94 5
2005.05 0
2005.15 0
2005.25 0
2005.35 0
2005.46 0
2005.56 0
2005.66 3
2005.77 5
2005.87 6
2005.97 4
2006.07 2
2006.18 1
2006.28 3
2006.38 8
2006.48 15
2006.59 24
2006.69 33
2006.79 41
2006.89 46
2007.00 47
2007.10 44
2007.20 39
2007.31 33
2007.41 25
2007.51 19
2007.61 14
2007.72 10
2007.82 9
2007.92 10
2008.02 13
2008.13 19
2008.23 27
2008.33 37
2008.44 48
2008.54 60
2008.64 70
2008.74 79
2008.85 85
2008.95 87
2009.05 85
2009.15 81
2009.26 75
2009.36 69
2009.46 64
2009.57 60
2009.67 57
2009.77 56
2009.87 54
2009.98 53
2010.08 52
2010.18 53
2010.28 55
2010.39 59
2010.49 65
2010.59 73
2010.70 83
2010.80 92
2010.90 101
2011.00 109
2011.11 114
2011.21 117
2011.31 116
2011.42 112
2011.52 103
2011.62 91
2011.72 76
2011.83 60
2011.93 48
2012.03 41
2012.13 42
2012.24 51
2012.34 68
2012.44 91
2012.55 114
2012.65 136
2012.75 153
2012.85 161
2012.96 162
2013.06 156
2013.16 147
2013.27 137
2013.37 130
2013.47 129
2013.57 132
2013.68 138
2013.78 144
2013.88 147
2013.99 146
2014.09 138
2014.19 125
2014.29 109
2014.40 91
2014.50 74
2014.60 60
2014.71 48
2014.81 40
2014.91 36
2015.01 34
2015.12 34
2015.22 35
2015.32 36
2015.43 35
2015.53 32
2015.63 27
2015.73 21
2015.84 17
2015.94 15
2016.04 18
2016.15 26
2016.25 37
2016.35 49
2016.46 61
2016.56 71
2016.66 77
2016.76 82
2016.87 87
2016.97 91
2017.07 97
2017.18 102
2017.28 106
2017.38 108
2017.48 106
2017.59 100
2017.69 91
2017.79 80
2017.90 70
2018.00 62
2018.10 57
2018.21 55
2018.31 56
2018.41 60
2018.51 66
2018.62 72
2018.72 78
2018.82 82
2018.93 84
2019.03 84
2019.13 82
2019.24 81
2019.34 80
2019.44 80
2019.54 81
2019.65 80
2019.75 79
2019.85 75
2019.96 70
2020.06 65
2020.16 62
2020.27 62
2020.37 66
2020.47 76
2020.57 89
2020.68 104
2020.78 119
2020.88 133
2020.99 142
2021.09 147
2021.19 147
2021.30 143
2021.40 137
2021.50 132
2021.60 129
2021.71 131
2021.81 139
2021.91 153
2022.02 171
2022.12 190
2022.22 208
2022.33 221
2022.43 228
2022.53 227
2022.64 220
2022.74 209
2022.84 195
2022.94 181
2023.05 170
2023.15 164
2023.25 160
2023.36 160
2023.46 160
2023.56 158
2023.67 154
2023.77 148
2023.87 140
2023.98 132
2024.08 125
2024.18 121
2024.29 119
2024.39 119
2024.49 120
2024.59 119
2024.70 117
2024.80 112
2024.90 104
2025.01 95
2025.11 85
2025.21 76
2025.32 69
2025.42 65
2025.52 64
2025.63 66
2025.73 69
2025.83 74
2025.94 78
2026.04 81
2026.14 82
2026.24 83
2026.35 84
2026.45 85
2026.55 88
2026.66 92
2026.76 98
2026.86 103
2026.97 107
2027.07 108
2027.17 106
2027.28 102
2027.38 97
2027.48 92
2027.59 88
2027.69 86
2027.79 87
2027.90 91
2028.00 96
2028.10 103
2028.21 110
2028.31 119
2028.41 129
2028.52 139
2028.62 149
2028.72 158
2028.83 166
2028.93 171
2029.03 174
2029.13 174
2029.24 172
2029.34 169
2029.44 165
2029.55 160
2029.65 154
2029.75 148
2029.86 141
2029.96 133
2030.06 126
2030.17 120
2030.27 114
2030.37 110
2030.48 107
2030.58 105
2030.68 106
2030.79 108
2030.89 111
2030.99 116
2031.10 123
2031.20 129
2031.30 135
2031.41 140
2031.51 142
2031.61 141
2031.72 136
2031.82 128
2031.92 118
2032.03 109
2032.13 103
2032.23 100
2032.34 103
2032.44 110
2032.54 122
2032.65 134
2032.75 147
2032.85 156
2032.96 162
2033.06 165
2033.16 164
2033.27 160
2033.37 155
2033.47 150
2033.58 145
2033.68 142
2033.78 140
2033.89 139
2033.99 140
2034.09 142
2034.20 145
2034.30 149
2034.40 155
2034.51 163
2034.61 174
2034.71 186
2034.82 199
2034.92 211
2035.02 220
2035.13 226
2035.23 228
2035.33 226
2035.44 222
2035.54 217
2035.64 211
2035.75 207
2035.85 203
2035.96 199
2036.06 196
2036.16 192
2036.27 188
2036.37 183
2036.47 178
2036.58 172
2036.68 166
2036.78 159
2036.89 153
2036.99 147
2037.09 141
2037.20 137
2037.30 133
2037.40 129
2037.51 126
2037.61 121
2037.71 114
2037.82 106
2037.92 96
2038.02 85
2038.13 73
2038.23 63
2038.33 54
2038.44 47
2038.54 42
2038.64 38
2038.75 34
2038.85 28
2038.96 22
2039.06 14
2039.16 5
2039.27 0
2039.37 0
2039.47 0
2039.58 0
2039.68 0
2039.78 0
2039.89 0
2039.99 2
2040.09 2
2040.20 2
2040.30 2
2040.40 3
2040.51 9
2040.61 18
2040.72 33
2040.82 51
2040.92 69
2041.03 86
2041.13 98
2041.23 104
2041.34 105
2041.44 101
2041.54 96
2041.65 93
2041.75 93
2041.85 99
2041.96 109
2042.06 121
2042.17 134
2042.27 146
2042.37 154
2042.48 158
2042.58 160
2042.68 159
2042.79 159
2042.89 159
2042.99 161
2043.10 165
2043.20 171
2043.30 178
2043.41 184
2043.51 189
2043.62 192
2043.72 193
2043.82 191
2043.93 187
2044.03 181
2044.13 175
2044.24 169
2044.34 163
2044.44 155
2044.55 146
2044.65 136
2044.76 123
2044.86 109
2044.96 94
2045.07 80
2045.17 66
2045.27 53
2045.38 43
2045.48 37
2045.58 34
2045.69 35
2045.79 40
2045.90 46
2046.00 55
2046.10 65
2046.21 74
2046.31 84
2046.41 93
2046.52 101
2046.62 108
2046.73 111
2046.83 111
2046.93 107
2047.04 100
2047.14 90
2047.24 80
2047.35 70
2047.45 63
2047.55 58
2047.66 55
2047.76 53
2047.87 52
2047.97 52
2048.07 53
2048.18 58
2048.28 65
2048.38 76
2048.49 88
2048.59 100
2048.70 110
2048.80 115
2048.90 114
2049.01 106
2049.11 93
2049.21 75
2049.32 55
2049.42 36
2049.53 18
2049.63 3
2049.73 0
2049.84 0
2049.94 0
2050.04 0
2050.15 0
2050.25 2
2050.36 13
2050.46 25
2050.56 38
2050.67 50
2050.77 61
2050.87 70
2050.98 77
2051.08 80
2051.19 80
2051.29 78
2051.39 74
2051.50 69
2051.60 64
2051.71 60
2051.81 58
2051.91 58
2052.02 62
2052.12 67
2052.22 75
2052.33 83
2052.43 91
2052.54 99
2052.64 104
2052.74 108
2052.85 109
2052.95 109
2053.06 109
2053.16 109
2053.26 110
2053.37 113
2053.47 118
2053.57 124
2053.68 129
2053.78 134
2053.89 138
2053.99 140
2054.09 140
2054.20 140
2054.30 139
2054.41 137
2054.51 135
2054.61 131
2054.72 126
2054.82 119
2054.93 112
2055.03 105
2055.13 100
2055.24 98
2055.34 98
2055.44 100
2055.55 102
2055.65 103
2055.76 101
2055.86 96
2055.96 88
2056.07 78
2056.17 68
2056.28 58
2056.38 51
2056.48 46
2056.59 44
2056.69 44
2056.80 43
2056.90 42
2057.00 38
2057.11 30
2057.21 21
2057.32 8
2057.42 0
2057.52 0
2057.63 0
2057.73 0
2057.84 0
2057.94 0
2058.04 0
2058.15 0
2058.25 9
2058.36 28
2058.46 48
2058.56 67
2058.67 83
2058.77 95
2058.88 104
2058.98 107
2059.08 108
2059.19 107
2059.29 104
2059.40 102
2059.50 99
2059.60 97
2059.71 93
2059.81 88
2059.92 80
2060.02 71
2060.12 60
2060.23 49
2060.33 40
2060.44 32
2060.54 28
2060.64 26
2060.75 26
2060.85 28
2060.96 32
2061.06 35
2061.16 39
2061.27 43
2061.37 46
2061.48 49
2061.58 51
2061.68 53
2061.79 55
2061.89 58
2062.00 64
2062.10 73
2062.20 86
2062.31 102
2062.41 121
2062.52 141
2062.62 160
2062.73 177
2062.83 192
2062.93 204
2063.04 214
2063.14 222
2063.25 228
2063.35 231
2063.45 232
2063.56 228
2063.66 221
2063.77 210
2063.87 197
2063.97 184
2064.08 173
2064.18 165
2064.29 161
2064.39 160
2064.50 161
2064.60 163
2064.70 164
2064.81 164
2064.91 161
2065.02 157
2065.12 151
2065.22 145
2065.33 140
2065.43 136
2065.54 135
2065.64 137
2065.75 141
2065.85 148
2065.95 157
2066.06 165
2066.16 171
2066.27 174
2066.37 174
2066.47 169
2066.58 162
2066.68 152
2066.79 141
2066.89 130
2067.00 122
2067.10 116
2067.20 113
2067.31 113
2067.41 115
2067.52 118
2067.62 120
2067.73 121
2067.83 121
2067.93 121
2068.04 122
2068.14 124
2068.25 129
2068.35 135
2068.45 143
2068.56 151
2068.66 157
2068.77 162
2068.87 164
2068.98 163
2069.08 159
2069.18 152
2069.29 141
2069.39 128
2069.50 114
2069.60 99
2069.71 84
2069.81 71
2069.91 59
2070.02 47
2070.12 36
2070.23 25
2070.33 15
2070.44 8
2070.54 3
2070.64 3
2070.75 6
2070.85 11
2070.96 15
2071.06 17
2071.17 13
2071.27 5
2071.37 0
2071.48 0
2071.58 0
2071.69 0
2071.79 0
2071.90 7
2072.00 35
2072.10 67
2072.21 98
2072.31 124
2072.42 140
2072.52 147
2072.63 146
2072.73 138
2072.84 126
2072.94 115
2073.04 105
2073.15 98
2073.25 94
2073.36 93
2073.46 93
2073.57 93
2073.67 90
2073.77 86
2073.88 81
2073.98 76
2074.09 73
2074.19 73
2074.30 78
2074.40 85
2074.51 95
2074.61 105
2074.71 111
2074.82 113
2074.92 109
2075.03 100
2075.13 87
2075.24 73
2075.34 60
2075.44 50
2075.55 44
2075.65 42
2075.76 42
2075.86 43
2075.97 44
2076.07 41
2076.18 36
2076.28 29
2076.38 21
2076.49 13
2076.59 8
2076.70 5
2076.80 6
2076.91 8
2077.01 10
2077.12 10
2077.22 8
2077.32 4
2077.43 0
2077.53 0
2077.64 0
2077.74 0
2077.85 0
2077.95 0
2078.06 2
2078.16 11
2078.27 19
2078.37 24
2078.47 24
2078.58 21
2078.68 18
2078.79 17
2078.89 21
2079.00 31
2079.10 49
2079.21 70
2079.31 94
2079.41 114
2079.52 127
2079.62 133
2079.73 130
2079.83 121
2079.94 108
2080.04 94
2080.15 83
2080.25 77
2080.36 76
2080.46 80
2080.56 88
2080.67 99
2080.77 109
2080.88 118
2080.98 124
2081.09 128
2081.19 130
2081.30 131
2081.40 133
2081.51 135
2081.61 138
2081.71 143
2081.82 147
2081.92 151
2082.03 154
2082.13 155
2082.24 153
2082.34 147
2082.45 137
2082.55 124
2082.66 107
2082.76 89
2082.87 71
2082.97 54
2083.07 40
2083.18 31
2083.28 28
2083.39 32
2083.49 40
2083.60 53
2083.70 69
2083.81 85
2083.91 99
2084.02 110
2084.12 115
2084.23 115
2084.33 110
2084.43 103
2084.54 95
2084.64 89
2084.75 86
2084.85 86
2084.96 90
2085.06 95
2085.17 101
2085.27 108
2085.38 114
2085.48 121
2085.59 128
2085.69 137
2085.80 146
2085.90 155
2086.00 163
2086.11 168
2086.21 170
2086.32 167
2086.42 160
2086.53 150
2086.63 137
2086.74 121
2086.84 104
2086.95 85
2087.05 66
2087.16 47
2087.26 28
2087.37 12
2087.47 0
2087.58 0
2087.68 0
2087.78 0
2087.89 0
2087.99 0
2088.10 0
2088.20 0
2088.31 0
2088.41 4
2088.52 10
2088.62 17
2088.73 24
2088.83 33
2088.94 42
2089.04 52
2089.15 62
2089.25 71
2089.36 79
2089.46 86
2089.57 91
2089.67 95
2089.78 98
2089.88 102
2089.98 107
2090.09 115
2090.19 127
2090.30 141
2090.40 159
2090.51 178
2090.61 197
2090.72 216
2090.82 232
2090.93 244
2091.03 250
2091.14 250
2091.24 245
2091.35 233
2091.45 217
2091.56 199
2091.66 182
2091.77 168
2091.87 159
2091.98 154
2092.08 155
2092.19 158
2092.29 163
2092.40 167
2092.50 170
2092.61 173
2092.71 176
2092.81 180
2092.92 186
2093.02 195
2093.13 204
2093.23 213
2093.34 219
2093.44 221
2093.55 219
2093.65 215
2093.76 209
2093.86 203
2093.97 199
2094.07 198
2094.18 199
2094.28 202
2094.39 206
2094.49 210
2094.60 214
2094.70 216
2094.81 215
2094.91 210
2095.02 202
2095.12 190
2095.23 176
2095.33 159
2095.44 141
2095.54 125
2095.65 111
2095.75 100
2095.86 92
2095.96 87
2096.07 85
2096.17 86
2096.28 89
2096.38 93
2096.49 98
2096.59 103
2096.70 108
2096.80 112
2096.91 115
2097.01 118
2097.12 121
2097.22 125
2097.33 130
2097.43 136
2097.54 141
2097.64 145
2097.75 147
2097.85 146
2097.96 141
2098.06 133
2098.17 121
2098.27 109
2098.38 98
2098.48 90
2098.59 86
2098.69 88
2098.80 95
2098.90 106
2099.01 119
2099.11 133
2099.22 148
2099.32 162
2099.43 174
2099.53 184
2099.64 190
2099.74 193
2099.85 192
2099.95 189
2100.06 183
2100.16 178
2100.27 173
2100.37 171
2100.48 173
2100.58 178
2100.69 186
2100.79 195
2100.90 204
2101.00 211
2101.11 215
2101.21 215
2101.32 212
2101.42 208
2101.53 202
2101.63 196
2101.74 189
2101.84 182
2101.95 177
2102.05 173
2102.16 172
2102.26 175
2102.37 182
2102.47 194
2102.58 208
2102.68 222
2102.79 235
2102.89 244
2103.00 248
2103.10 247
2103.21 243
2103.31 236
2103.42 230
2103.52 225
2103.63 221
2103.73 217
2103.84 213
2103.94 208
2104.05 200
2104.15 191
2104.26 180
2104.36 171
2104.47 162
2104.58 155
2104.68 149
2104.79 144
2104.89 140
2105.00 135
2105.10 129
2105.21 120
2105.31 110
2105.42 98
2105.52 86
2105.63 76
2105.73 69
2105.84 66
2105.94 68
2106.05 75
2106.15 83
2106.26 93
2106.36 101
2106.47 107
2106.57 108
2106.68 107
2106.78 103
2106.89 98
2106.99 94
2107.10 92
2107.20 91
2107.31 92
2107.42 95
2107.52 100
2107.63 106
2107.73 114
2107.84 123
2107.94 133
2108.05 140
2108.15 145
2108.26 145
2108.36 141
2108.47 132
2108.57 120
2108.68 106
2108.78 93
2108.89 83
2108.99 77
2109.10 74
2109.20 75
2109.31 80
2109.41 87
2109.52 96
2109.63 105
2109.73 116
2109.84 127
2109.94 138
2110.05 149
2110.15 159
2110.26 169
2110.36 178
2110.47 186
2110.57 192
2110.68 198
2110.78 202
2110.89 206
2110.99 210
2111.10 214
2111.20 219
2111.31 223
2111.42 228
2111.52 232
2111.63 235
2111.73 235
2111.84 230
2111.94 221
2112.05 208
2112.15 190
2112.26 170
2112.36 150
2112.47 131
2112.57 115
2112.68 103
2112.78 94
2112.89 88
2113.00 84
2113.10 80
2113.21 74
2113.31 67
2113.42 58
2113.52 48
2113.63 38
2113.73 28
2113.84 19
2113.94 12
2114.05 8
2114.15 5
2114.26 3
2114.37 0
2114.47 0
2114.58 0
2114.68 0
2114.79 0
2114.89 0
2115.00 0
2115.10 0
2115.21 6
2115.31 16
2115.42 26
2115.53 34
2115.63 40
2115.74 43
2115.84 47
2115.95 50
2116.05 55
2116.16 59
2116.26 63
2116.37 67
2116.47 71
2116.58 75
2116.68 79
2116.79 83
2116.90 88
2117.00 93
2117.11 97
2117.21 98
2117.32 95
2117.42 90
2117.53 83
2117.63 75
2117.74 69
2117.84 64
2117.95 61
2118.06 59
2118.16 56
2118.27 52
2118.37 44
2118.48 34
2118.58 22
2118.69 11
2118.79 2
2118.90 0
2119.01 0
2119.11 0
2119.22 1
2119.32 9
2119.43 20
2119.53 34
2119.64 48
2119.74 63
2119.85 76
2119.96 85
2120.06 91
2120.17 92
2120.27 91
2120.38 89
2120.48 88
2120.59 90
2120.69 96
2120.80 104
2120.91 113
2121.01 122
2121.12 130
2121.22 136
2121.33 140
2121.43 141
2121.54 140
2121.64 137
2121.75 130
2121.86 120
2121.96 106
2122.07 90
2122.17 72
2122.28 53
2122.38 37
2122.49 23
2122.59 15
2122.70 13
2122.81 18
2122.91 28
2123.02 41
2123.12 56
2123.23 68
2123.33 78
2123.44 82
2123.54 83
2123.65 81
2123.76 79
2123.86 79
2123.97 81
2124.07 87
2124.18 93
2124.28 98
2124.39 100
2124.50 97
2124.60 89
2124.71 77
2124.81 63
2124.92 48
2125.02 33
2125.13 22
2125.24 13
2125.34 7
2125.45 5
2125.55 6
2125.66 10
2125.76 17
2125.87 27
2125.97 40
2126.08 54
2126.19 69
2126.29 83
2126.40 95
2126.50 105
2126.61 113
2126.71 120
2126.82 127
2126.93 134
2127.03 141
2127.14 146
2127.24 149
2127.35 146
2127.45 137
2127.56 122
2127.67 103
2127.77 81
2127.88 58
2127.98 37
2128.09 21
2128.19 11
2128.30 7
2128.41 8
2128.51 16
2128.62 28
2128.72 43
2128.83 60
2128.94 77
2129.04 90
2129.15 98
2129.25 98
2129.36 91
2129.46 76
2129.57 56
2129.68 35
2129.78 16
2129.89 2
2129.99 0
2130.10 0
2130.20 0
2130.31 0
2130.42 0
2130.52 0
2130.63 0
2130.73 0
2130.84 0
2130.94 4
2131.05 12
2131.16 19
2131.26 24
2131.37 27
2131.47 26
2131.58 23
2131.69 19
2131.79 17
2131.90 18
2132.00 23
2132.11 29
2132.21 36
2132.32 41
2132.43 41
2132.53 36
2132.64 27
2132.74 16
2132.85 5
2132.96 0
2133.06 0
2133.17 0
2133.27 6
2133.38 16
2133.49 28
2133.59 38
2133.70 47
2133.80 53
2133.91 59
2134.01 64
2134.12 69
2134.23 74
2134.33 81
2134.44 88
2134.54 95
2134.65 103
2134.76 109
2134.86 114
2134.97 118
2135.07 118
2135.18 116
2135.29 111
2135.39 105
2135.50 98
2135.60 91
2135.71 86
2135.81 81
2135.92 78
2136.03 76
2136.13 74
2136.24 73
2136.34 70
2136.45 66
2136.56 61
2136.66 54
2136.77 46
2136.87 40
2136.98 35
2137.09 33
2137.19 34
2137.30 39
2137.40 46
2137.51 55
2137.62 64
2137.72 73
2137.83 81
2137.93 88
2138.04 94
2138.15 99
2138.25 102
2138.36 105
2138.46 108
2138.57 110
2138.68 111
2138.78 112
2138.89 112
2138.99 110
2139.10 105
2139.21 99
2139.31 92
2139.42 86
2139.52 82
2139.63 83
2139.74 88
2139.84 98
2139.95 109
2140.05 120
2140.16 127
2140.27 129
2140.37 125
2140.48 116
2140.58 103
2140.69 88
2140.80 73
2140.90 60
2141.01 52
2141.11 48
2141.22 50
2141.33 56
2141.43 67
2141.54 80
2141.64 94
2141.75 106
2141.86 116
2141.96 122
2142.07 123
2142.18 119
2142.28 110
2142.39 97
2142.49 80
2142.60 59
2142.71 36
2142.81 13
2142.92 0
2143.02 0
2143.13 0
2143.24 0
2143.34 0
2143.45 0
2143.55 0
2143.66 1
2143.77 14
2143.87 25
2143.98 32
2144.09 35
2144.19 32
2144.30 24
2144.40 13
2144.51 1
2144.62 0
2144.72 0
2144.83 0
2144.93 0
2145.04 0
2145.15 15
2145.25 32
2145.36 48
2145.47 59
2145.57 65
2145.68 66
2145.78 63
2145.89 58
2146.00 52
2146.10 45
2146.21 38
2146.31 31
2146.42 24
2146.53 19
2146.63 14
2146.74 13
2146.85 16
2146.95 22
2147.06 32
2147.16 44
2147.27 57
2147.38 70
2147.48 82
2147.59 93
2147.70 101
2147.80 107
2147.91 111
2148.01 112
2148.12 110
2148.23 107
2148.33 103
2148.44 98
2148.55 92
2148.65 86
2148.76 79
2148.86 73
2148.97 68
2149.08 65
2149.18 66
2149.29 70
2149.40 78
2149.50 89
2149.61 99
2149.71 109
2149.82 115
2149.93 119
2150.03 120
2150.14 119
2150.25 118
2150.35 117
2150.46 117
2150.56 119
2150.67 120
2150.78 122
2150.88 124
2150.99 126
2151.10 128
2151.20 130
2151.31 133
2151.41 136
2151.52 139
2151.63 141
2151.73 142
2151.84 140
2151.95 135
2152.05 126
2152.16 115
2152.27 103
2152.37 93
2152.48 85
2152.58 81
2152.69 80
2152.80 83
2152.90 87
2153.01 90
2153.12 93
2153.22 94
2153.33 93
2153.44 92
2153.54 92
2153.65 91
2153.75 92
2153.86 93
2153.97 94
2154.07 94
2154.18 93
2154.29 90
2154.39 87
2154.50 85
2154.61 83
2154.71 83
2154.82 85
2154.92 87
2155.03 90
2155.14 91
2155.24 91
2155.35 89
2155.46 86
2155.56 83
2155.67 81
2155.78 80
2155.88 81
2155.99 85
2156.10 91
2156.20 98
2156.31 105
2156.41 112
2156.52 116
2156.63 119
2156.73 121
2156.84 121
2156.95 122
2157.05 122
2157.16 123
2157.27 123
2157.37 122
2157.48 118
2157.59 111
2157.69 102
2157.80 93
2157.90 86
2158.01 83
2158.12 84
2158.22 89
2158.33 97
2158.44 107
2158.54 116
2158.65 124
2158.76 131
2158.86 136
2158.97 140
2159.08 144
2159.18 148
2159.29 152
2159.40 156
2159.50 158
2159.61 158
2159.72 155
2159.82 148
2159.93 139
2160.03 129
2160.14 120
2160.25 114
2160.35 112
2160.46 115
2160.57 121
2160.67 130
2160.78 141
2160.89 152
2160.99 161
2161.10 169
2161.21 176
2161.31 180
2161.42 183
2161.53 183
2161.63 181
2161.74 177
2161.85 172
2161.95 166
2162.06 160
2162.17 153
2162.27 146
2162.38 139
2162.49 133
2162.59 127
2162.70 123
2162.81 123
2162.91 129
2163.02 139
2163.13 154
2163.23 171
2163.34 185
2163.44 194
2163.55 196
2163.66 189
2163.76 173
2163.87 152
2163.98 130
2164.08 111
2164.19 97
2164.30 91
2164.40 93
2164.51 102
2164.62 115
2164.72 131
2164.83 146
2164.94 158
2165.04 165
2165.15 168
2165.26 167
2165.36 162
2165.47 154
2165.58 145
2165.68 137
2165.79 129
2165.90 122
2166.00 115
2166.11 109
2166.22 103
2166.32 96
2166.43 90
2166.54 84
2166.64 80
2166.75 79
2166.86 80
2166.96 84
2167.07 89
2167.18 95
2167.28 100
2167.39 103
2167.50 104
2167.60 103
2167.71 100
2167.82 96
2167.92 90
2168.03 85
2168.14 80
2168.25 75
2168.35 71
2168.46 69
2168.57 69
2168.67 71
2168.78 76
2168.89 83
2168.99 90
2169.10 97
2169.21 103
2169.31 105
2169.42 105
2169.53 101
2169.63 96
2169.74 90
2169.85 86
2169.95 82
2170.06 80
2170.17 79
2170.27 77
2170.38 76
2170.49 74
2170.59 72
2170.70 70
2170.81 68
2170.91 65
2171.02 61
2171.13 56
2171.23 49
2171.34 41
2171.45 32
2171.55 24
2171.66 17
2171.77 12
2171.88 9
2171.98 7
2172.09 5
2172.20 3
2172.30 0
2172.41 0
2172.52 0
2172.62 0
2172.73 0
2172.84 0
2172.94 0
2173.05 2
2173.16 16
2173.26 33
2173.37 49
2173.48 63
2173.58 74
2173.69 80
2173.80 84
2173.91 87
2174.01 91
2174.12 97
2174.23 108
2174.33 121
2174.44 136
2174.55 151
2174.65 163
2174.76 172
2174.87 177
2174.97 179
2175.08 177
2175.19 174
2175.29 169
2175.40 162
2175.51 154
2175.62 145
2175.72 136
2175.83 126
2175.94 118
2176.04 112
2176.15 108
2176.26 107
2176.36 109
2176.47 114
2176.58 121
2176.68 131
2176.79 143
2176.90 157
2177.01 172
2177.11 188
2177.22 204
2177.33 218
2177.43 229
2177.54 236
2177.65 238
2177.75 234
2177.86 225
2177.97 213
2178.08 199
2178.18 186
2178.29 176
2178.40 170
2178.50 169
2178.61 173
2178.72 179
2178.82 188
2178.93 198
2179.04 209
2179.15 219
2179.25 228
2179.36 236
2179.47 241
2179.57 243
2179.68 240
2179.79 233
2179.89 222
2180.00 207
2180.11 192
2180.22 176
2180.32 162
2180.43 148
2180.54 137
2180.64 127
2180.75 119
2180.86 111
2180.96 106
2181.07 103
2181.18 103
2181.29 108
2181.39 116
2181.50 128
2181.61 143
2181.71 161
2181.82 179
2181.93 196
2182.04 211
2182.14 222
2182.25 231
2182.36 236
2182.46 238
2182.57 237
2182.68 233
2182.78 228
2182.89 222
2183.00 215
2183.11 209
2183.21 204
2183.32 200
2183.43 199
2183.53 200
2183.64 203
2183.75 208
2183.86 213
2183.96 217
2184.07 218
2184.18 214
2184.28 204
2184.39 189
2184.50 169
2184.61 146
2184.71 123
2184.82 102
2184.93 87
2185.03 78
2185.14 76
2185.25 80
2185.36 89
2185.46 100
2185.57 112
2185.68 124
2185.78 134
2185.89 141
2186.00 148
2186.11 155
2186.21 162
2186.32 171
2186.43 179
2186.53 187
2186.64 191
2186.75 190
2186.86 183
2186.96 171
2187.07 155
2187.18 138
2187.28 124
2187.39 114
2187.50 111
2187.61 114
2187.71 122
2187.82 133
2187.93 146
2188.04 158
2188.14 168
2188.25 175
2188.36 178
2188.46 176
2188.57 169
2188.68 157
2188.79 142
2188.89 124
2189.00 106
2189.11 87
2189.21 70
2189.32 57
2189.43 47
2189.54 40
2189.64 38
2189.75 38
2189.86 41
2189.97 45
2190.07 51
2190.18 56
2190.29 61
2190.39 65
2190.50 67
2190.61 67
2190.72 65
2190.82 62
2190.93 58
2191.04 53
2191.15 48
2191.25 43
2191.36 38
2191.47 36
2191.57 36
2191.68 39
2191.79 48
2191.90 61
2192.00 79
2192.11 100
2192.22 122
2192.33 142
2192.43 160
2192.54 172
2192.65 179
2192.76 182
2192.86 180
2192.97 176
2193.08 171
2193.18 164
2193.29 157
2193.40 150
2193.51 142
2193.61 134
2193.72 127
2193.83 119
2193.94 112
2194.04 106
2194.15 101
2194.26 99
2194.37 99
2194.47 101
2194.58 105
2194.69 111
2194.79 118
2194.90 125
2195.01 131
2195.12 135
2195.22 137
2195.33 138
2195.44 139
2195.55 141
2195.65 144
2195.76 150
2195.87 158
2195.98 166
2196.08 173
2196.19 178
2196.30 180
2196.41 178
2196.51 176
2196.62 172
2196.73 169
2196.84 167
2196.94 165
2197.05 162
2197.16 155
2197.27 145
2197.37 129
2197.48 109
2197.59 85
2197.70 61
2197.80 37
2197.91 17
2198.02 1
2198.12 0
2198.23 0
2198.34 0
2198.45 0
2198.55 0
2198.66 2
2198.77 12
2198.88 22
2198.98 31
2199.09 38
2199.20 41
2199.31 42
2199.41 38
2199.52 31
2199.63 22
2199.74 10
2199.84 0
2199.95 0
2200.06 0
2200.17 0
2200.27 0
2200.38 0
2200.49 0
2200.60 5
2200.70 11
2200.81 15
2200.92 16
2201.03 14
2201.13 10
2201.24 5
2201.35 1
2201.46 0
2201.57 0
2201.67 2
2201.78 6
2201.89 13
2202.00 20
2202.10 28
2202.21 35
2202.32 40
2202.43 43
2202.53 42
2202.64 38
2202.75 31
2202.86 24
2202.96 19
2203.07 17
2203.18 19
2203.29 25
2203.39 32
2203.50 41
2203.61 49
2203.72 58
2203.82 66
2203.93 73
2204.04 81
2204.15 90
2204.25 99
2204.36 109
2204.47 119
2204.58 127
2204.69 135
2204.79 141
2204.90 145
2205.01 147
2205.12 146
2205.22 143
2205.33 137
2205.44 131
2205.55 124
2205.65 117
2205.76 110
2205.87 104
2205.98 100
2206.08 98
2206.19 100
2206.30 106
2206.41 115
2206.51 127
2206.62 139
2206.73 149
2206.84 153
2206.95 152
2207.05 144
2207.16 131
2207.27 115
2207.38 101
2207.48 89
2207.59 83
2207.70 82
2207.81 84
2207.91 88
2208.02 90
2208.13 89
2208.24 84
2208.35 75
2208.45 64
2208.56 53
2208.67 44
2208.78 39
2208.88 39
2208.99 43
2209.10 50
2209.21 60
2209.32 69
2209.42 78
2209.53 84
2209.64 88
2209.75 90
2209.85 91
2209.96 92
2210.07 92
2210.18 93
2210.28 94
2210.39 95
2210.50 95
2210.61 96
2210.72 97
2210.82 97
2210.93 97
2211.04 95
2211.15 91
2211.25 87
2211.36 82
2211.47 78
2211.58 74
2211.69 70
2211.79 67
2211.90 65
2212.01 61
2212.12 57
2212.23 54
2212.33 52
2212.44 53
2212.55 57
2212.66 65
2212.76 77
2212.87 92
2212.98 109
2213.09 125
2213.20 139
2213.30 147
2213.41 150
2213.52 147
2213.63 138
2213.73 126
2213.84 113
2213.95 101
2214.06 94
2214.17 92
2214.27 96
2214.38 103
2214.49 112
2214.60 120
2214.71 125
2214.81 126
2214.92 123
2215.03 118
2215.14 112
2215.24 109
2215.35 110
2215.46 117
2215.57 129
2215.68 146
2215.78 165
2215.89 183
2216.00 198
2216.11 207
2216.22 208
2216.32 203
2216.43 193
2216.54 179
2216.65 164
2216.76 152
2216.86 144
2216.97 140
2217.08 142
2217.19 148
2217.29 156
2217.40 167
2217.51 178
2217.62 189
2217.73 201
2217.83 213
2217.94 224
2218.05 235
2218.16 245
2218.27 252
2218.37 258
2218.48 262
2218.59 263
2218.70 261
2218.81 256
2218.91 249
2219.02 240
2219.13 230
2219.24 220
2219.35 212
2219.45 204
2219.56 198
2219.67 193
2219.78 187
2219.89 182
2219.99 177
2220.10 173
2220.21 168
2220.32 165
2220.43 163
2220.53 161
2220.64 160
2220.75 159
2220.86 156
2220.97 152
2221.07 143
2221.18 132
2221.29 116
2221.40 99
2221.51 81
2221.61 66
2221.72 55
2221.83 52
2221.94 55
2222.05 65
2222.15 78
2222.26 93
2222.37 105
2222.48 114
2222.59 119
2222.69 120
2222.80 120
2222.91 121
2223.02 124
2223.13 130
2223.24 139
2223.34 148
2223.45 155
2223.56 158
2223.67 156
2223.78 148
2223.88 137
2223.99 124
2224.10 111
2224.21 101
2224.32 93
2224.42 87
2224.53 82
2224.64 77
2224.75 71
2224.86 66
2224.96 61
2225.07 58
2225.18 57
2225.29 59
2225.40 64
2225.51 69
2225.61 73
2225.72 78
2225.83 82
2225.94 87
2226.05 94
2226.15 104
2226.26 117
2226.37 131
2226.48 146
2226.59 159
2226.69 168
2226.80 172
2226.91 170
2227.02 163
2227.13 149
2227.24 131
2227.34 109
2227.45 86
2227.56 62
2227.67 41
2227.78 26
2227.88 17
2227.99 15
2228.10 21
2228.21 33
2228.32 49
2228.43 65
2228.53 78
2228.64 88
2228.75 94
2228.86 95
2228.97 94
2229.07 93
2229.18 93
2229.29 95
2229.40 100
2229.51 106
2229.62 113
2229.72 121
2229.83 127
2229.94 132
2230.05 135
2230.16 138
2230.27 140
2230.37 142
2230.48 143
2230.59 145
2230.70 145
2230.81 144
2230.91 142
2231.02 137
2231.13 131
2231.24 124
2231.35 116
2231.46 109
2231.56 103
2231.67 97
2231.78 90
2231.89 83
2232.00 75
2232.11 67
2232.21 59
2232.32 53
2232.43 49
2232.54 45
2232.65 43
2232.76 41
2232.86 38
2232.97 35
2233.08 33
2233.19 31
2233.30 31
2233.41 33
2233.51 36
2233.62 40
2233.73 43
2233.84 45
2233.95 46
2234.06 46
2234.16 46
2234.27 47
2234.38 49
2234.49 52
2234.60 55
2234.71 58
2234.81 61
2234.92 62
2235.03 63
2235.14 64
2235.25 67
2235.36 71
2235.46 77
2235.57 85
2235.68 92
2235.79 99
2235.90 103
2236.01 105
2236.11 103
2236.22 101
2236.33 98
2236.44 95
2236.55 95
2236.66 95
2236.76 97
2236.87 100
2236.98 103
2237.09 104
2237.20 104
2237.31 102
2237.42 99
2237.52 95
2237.63 89
2237.74 84
2237.85 81
2237.96 80
2238.07 83
2238.17 90
2238.28 102
2238.39 117
2238.50 134
2238.61 150
2238.72 164
2238.83 172
2238.93 175
2239.04 174
2239.15 169
2239.26 163
2239.37 157
2239.48 153
2239.58 151
2239.69 151
2239.80 151
2239.91 150
2240.02 148
2240.13 143
2240.24 137
2240.34 129
2240.45 122
2240.56 116
2240.67 114
2240.78 115
2240.89 121
2240.99 129
2241.10 137
2241.21 143
2241.32 145
2241.43 142
2241.54 135
2241.65 126
2241.75 116
2241.86 108
2241.97 104
2242.08 104
2242.19 108
2242.30 114
2242.41 121
2242.51 127
2242.62 132
2242.73 135
2242.84 136
2242.95 134
2243.06 131
2243.17 125
2243.27 116
2243.38 105
2243.49 93
2243.60 77
2243.71 61
2243.82 43
2243.93 25
2244.03 9
2244.14 0
2244.25 0
2244.36 0
2244.47 0
2244.58 0
2244.69 0
2244.79 0
2244.90 0
2245.01 5
2245.12 9
2245.23 12
2245.34 15
2245.45 15
2245.55 14
2245.66 9
2245.77 3
2245.88 0
2245.99 0
2246.10 0
2246.21 0
2246.31 0
2246.42 5
2246.53 20
2246.64 35
2246.75 50
2246.86 63
2246.97 73
2247.08 79
2247.18 82
2247.29 82
2247.40 80
2247.51 75
2247.62 70
2247.73 63
2247.84 55
2247.94 47
2248.05 41
2248.16 36
2248.27 34
2248.38 33
2248.49 35
2248.60 39
2248.71 44
2248.81 49
2248.92 55
2249.03 60
2249.14 64
2249.25 69
2249.36 72
2249.47 77
2249.57 81
2249.68 84
2249.79 87
2249.90 87
2250.01 84
2250.12 78
2250.23 69
2250.34 58
2250.44 47
2250.55 39
2250.66 33
2250.77 31
2250.88 33
2250.99 39
2251.10 48
2251.21 59
2251.31 71
2251.42 84
2251.53 97
2251.64 112
2251.75 125
2251.86 137
2251.97 144
2252.08 147
2252.18 144
2252.29 136
2252.40 126
2252.51 114
2252.62 104
2252.73 98
2252.84 95
2252.95 97
2253.05 102
2253.16 107
2253.27 112
2253.38 115
2253.49 115
2253.60 110
2253.71 103
2253.82 95
2253.93 87
2254.03 79
2254.14 73
2254.25 70
2254.36 70
2254.47 70
2254.58 71
2254.69 72
2254.80 71
2254.90 70
2255.01 69
2255.12 68
2255.23 69
2255.34 71
2255.45 75
2255.56 79
2255.67 83
2255.78 85
2255.88 86
2255.99 84
2256.10 80
2256.21 75
2256.32 71
2256.43 69
2256.54 72
2256.65 82
2256.76 99
2256.86 121
2256.97 148
2257.08 176
2257.19 201
2257.30 220
2257.41 230
2257.52 232
2257.63 227
2257.74 218
2257.84 207
2257.95 198
2258.06 191
2258.17 187
2258.28 186
2258.39 185
2258.50 185
2258.61 182
2258.72 179
2258.82 174
2258.93 169
2259.04 164
2259.15 160
2259.26 156
2259.37 151
2259.48 144
2259.59 134
2259.70 121
2259.81 106
2259.91 91
2260.02 78
2260.13 67
2260.24 60
2260.35 56
2260.46 55
2260.57 56
2260.68 58
2260.79 62
2260.90 66
2261.00 73
2261.11 81
2261.22 91
2261.33 102
2261.44 115
2261.55 128
2261.66 139
2261.77 148
2261.88 153
2261.99 153
2262.09 150
2262.20 144
2262.31 136
2262.42 127
2262.53 119
2262.64 113
2262.75 108
2262.86 104
2262.97 101
2263.08 98
2263.18 96
2263.29 94
2263.40 94
2263.51 97
2263.62 104
2263.73 113
2263.84 125
2263.95 138
2264.06 151
2264.17 162
2264.28 171
2264.38 177
2264.49 180
2264.60 179
2264.71 174
2264.82 166
2264.93 155
2265.04 143
2265.15 133
2265.26 125
2265.37 121
2265.47 121
2265.58 125
2265.69 130
2265.80 134
2265.91 136
2266.02 138
2266.13 139
2266.24 140
2266.35 142
2266.46 147
2266.57 152
2266.68 158
2266.78 161
2266.89 160
2267.00 154
2267.11 143
2267.22 128
2267.33 110
2267.44 92
2267.55 76
2267.66 62
2267.77 51
2267.88 45
2267.98 43
2268.09 44
2268.20 46
2268.31 48
2268.42 49
2268.53 47
2268.64 40
2268.75 29
2268.86 15
2268.97 0
2269.08 0
2269.19 0
2269.29 0
2269.40 0
2269.51 0
2269.62 0
2269.73 0
2269.84 9
2269.95 28
2270.06 44
2270.17 56
2270.28 61
2270.39 60
2270.50 53
2270.61 44
2270.71 33
2270.82 25
2270.93 21
2271.04 22
2271.15 29
2271.26 39
2271.37 50
2271.48 59
2271.59 65
2271.70 67
2271.81 66
2271.92 63
2272.03 59
2272.13 54
2272.24 49
2272.35 43
2272.46 35
2272.57 25
2272.68 13
2272.79 0
2272.90 0
2273.01 0
2273.12 0
2273.23 0
2273.34 0
2273.45 0
2273.56 2
2273.66 7
2273.77 9
2273.88 9
2273.99 10
2274.10 13
2274.21 18
2274.32 27
2274.43 37
2274.54 47
2274.65 55
2274.76 59
2274.87 59
2274.98 56
2275.09 52
2275.19 49
2275.30 47
2275.41 47
2275.52 46
2275.63 44
2275.74 40
2275.85 34
2275.96 27
2276.07 23
2276.18 22
2276.29 26
2276.40 35
2276.51 48
2276.62 61
2276.73 73
2276.84 80
2276.94 83
2277.05 81
2277.16 76
2277.27 70
2277.38 64
2277.49 59
2277.60 57
2277.71 57
2277.82 59
2277.93 62
2278.04 65
2278.15 67
2278.26 66
2278.37 63
2278.48 57
2278.59 49
2278.69 41
2278.80 33
2278.91 29
2279.02 29
2279.13 34
2279.24 44
2279.35 58
2279.46 74
2279.57 90
2279.68 106
2279.79 120
2279.90 131
2280.01 140
2280.12 145
2280.23 148
2280.34 148
2280.45 145
2280.56 141
2280.66 136
2280.77 131
2280.88 129
2280.99 129
2281.10 132
2281.21 139
2281.32 146
2281.43 155
2281.54 161
2281.65 166
2281.76 167
2281.87 165
2281.98 160
2282.09 153
2282.20 146
2282.31 139
2282.42 134
2282.53 131
2282.64 130
2282.75 129
2282.85 130
2282.96 131
2283.07 132
2283.18 133
2283.29 134
2283.40 134
2283.51 132
2283.62 128
2283.73 122
2283.84 113
2283.95 103
2284.06 95
2284.17 89
2284.28 86
2284.39 86
2284.50 90
2284.61 95
2284.72 100
2284.83 105
2284.94 108
2285.05 111
2285.15 113
2285.26 114
2285.37 114
2285.48 114
2285.59 112
2285.70 110
2285.81 108
2285.92 106
2286.03 107
2286.14 110
2286.25 115
2286.36 121
2286.47 127
2286.58 131
2286.69 130
2286.80 126
2286.91 118
2287.02 108
2287.13 100
2287.24 93
2287.35 89
2287.46 88
2287.57 89
2287.68 90
2287.79 89
2287.90 88
2288.00 84
2288.11 80
2288.22 76
2288.33 72
2288.44 70
2288.55 70
2288.66 72
2288.77 74
2288.88 75
2288.99 73
2289.10 67
2289.21 57
2289.32 44
2289.43 29
2289.54 16
2289.65 6
2289.76 4
2289.87 8
2289.98 19
2290.09 35
2290.20 54
2290.31 71
2290.42 85
2290.53 96
2290.64 101
2290.75 103
2290.86 102
2290.97 98
2291.08 92
2291.19 85
2291.29 78
2291.40 71
2291.51 65
2291.62 62
2291.73 63
2291.84 67
2291.95 73
2292.06 79
2292.17 82
2292.28 82
2292.39 77
2292.50 68
2292.61 56
2292.72 43
2292.83 31
2292.94 22
2293.05 16
2293.16 15
2293.27 17
2293.38 22
2293.49 29
2293.60 39
2293.71 50
2293.82 61
2293.93 74
2294.04 87
2294.15 99
2294.26 111
2294.37 121
2294.48 130
2294.59 139
2294.70 146
2294.81 151
2294.92 153
2295.03 152
2295.14 146
2295.25 136
2295.36 123
2295.47 108
2295.58 94
2295.69 83
2295.80 76
2295.91 73
2296.02 74
2296.13 78
2296.23 84
2296.34 92
2296.45 100
2296.56 110
2296.67 120
2296.78 130
2296.89 138
2297.00 145
2297.11 150
2297.22 152
2297.33 151
2297.44 148
2297.55 142
2297.66 136
2297.77 128
2297.88 119
2297.99 109
2298.10 99
2298.21 89
2298.32 79
2298.43 70
2298.54 64
2298.65 62
2298.76 63
2298.87 67
2298.98 72
2299.09 77
2299.20 81
2299.31 83
2299.42 83
2299.53 82
2299.64 81
2299.75 81
2299.86 84
2299.97 89
2300.08 97
2300.19 106
2300.30 114
2300.41 120
2300.52 122
2300.63 119
2300.74 109
2300.85 95
2300.96 78
2301.07 59
2301.18 42
2301.29 29
2301.40 19
2301.51 14
2301.62 11
2301.73 10
2301.84 9
2301.95 7
2302.06 5
2302.17 5
2302.28 7
2302.39 14
2302.50 25
2302.61 38
2302.72 51
2302.83 63
2302.94 70
2303.05 73
2303.16 72
2303.27 69
2303.38 66
2303.49 63
2303.60 63
2303.71 64
2303.82 64
2303.93 62
2304.04 58
2304.15 52
2304.26 46
2304.37 41
2304.48 40
2304.59 42
2304.70 49
2304.81 57
2304.92 65
2305.03 72
2305.14 77
2305.25 80
2305.36 81
2305.47 82
2305.58 83
2305.69 83
2305.80 83
2305.91 82
2306.02 79
2306.13 73
2306.24 66
2306.35 57
2306.46 47
2306.57 38
2306.68 31
2306.79 29
2306.90 30
2307.01 38
2307.12 50
2307.23 65
2307.34 82
2307.45 96
2307.56 107
2307.67 113
2307.78 115
2307.89 113
2308.00 108
2308.11 101
2308.22 92
2308.33 81
2308.44 68
2308.55 52
2308.66 36
2308.77 19
2308.88 5
2308.99 0
2309.10 0
2309.21 0
2309.32 0
2309.43 0
2309.54 0
2309.65 0
2309.76 0
2309.87 3
2309.98 9
2310.10 15
2310.21 19
2310.32 20
2310.43 19
2310.54 17
2310.65 15
2310.76 16
2310.87 21
2310.98 30
2311.09 42
2311.20 55
2311.31 68
2311.42 80
2311.53 88
2311.64 94
2311.75 97
2311.86 100
2311.97 102
2312.08 104
2312.19 106
2312.30 108
2312.41 108
2312.52 105
2312.63 99
2312.74 89
2312.85 76
2312.96 61
2313.07 45
2313.18 30
2313.29 19
2313.40 11
2313.51 9
2313.62 12
2313.73 21
2313.84 36
2313.95 56
2314.06 79
2314.17 103
2314.28 126
2314.39 146
2314.50 163
2314.61 177
2314.72 188
2314.83 197
2314.94 204
2315.06 211
2315.17 216
2315.28 218
2315.39 218
2315.50 214
2315.61 206
2315.72 196
2315.83 183
2315.94 170
2316.05 158
2316.16 149
2316.27 143
2316.38 141
2316.49 144
2316.60 151
2316.71 161
2316.82 172
2316.93 183
2317.04 192
2317.15 199
2317.26 202
2317.37 201
2317.48 198
2317.59 192
2317.70 185
2317.81 177
2317.92 169
2318.03 161
2318.14 152
2318.25 144
2318.36 136
2318.48 130
2318.59 125
2318.70 121
2318.81 118
2318.92 117
2319.03 117
2319.14 117
2319.25 116
2319.36 116
2319.47 114
2319.58 111
2319.69 107
2319.80 102
2319.91 97
2320.02 91
2320.13 87
2320.24 85
2320.35 84
2320.46 84
2320.57 86
2320.68 88
2320.79 91
2320.90 93
2321.01 95
2321.12 98
2321.24 100
2321.35 103
2321.46 105
2321.57 106
2321.68 108
2321.79 109
2321.90 109
2322.01 107
2322.12 106
2322.23 104
2322.34 102
2322.45 100
2322.56 98
2322.67 97
2322.78 96
2322.89 97
2323.00 100
2323.11 107
2323.22 117
2323.33 131
2323.44 148
2323.55 167
2323.67 188
2323.78 207
2323.89 224
2324.00 237
2324.11 245
2324.22 248
2324.33 246
2324.44 240
2324.55 230
2324.66 218
2324.77 205
2324.88 191
2324.99 178
2325.10 167
2325.21 159
2325.32 154
2325.43 151
2325.54 151
2325.65 152
2325.77 152
2325.88 151
2325.99 149
2326.10 147
2326.21 145
2326.32 146
2326.43 149
2326.54 154
2326.65 160
2326.76 164
2326.87 165
2326.98 162
2327.09 156
2327.20 146
2327.31 136
2327.42 125
2327.53 115
2327.64 107
2327.76 99
2327.87 90
2327.98 81
2328.09 72
2328.20 64
2328.31 59
2328.42 58
2328.53 63
2328.64 72
2328.75 85
2328.86 100
2328.97 114
2329.08 125
2329.19 132
2329.30 135
2329.41 133
2329.52 129
2329.64 124
2329.75 120
2329.86 118
2329.97 118
2330.08 120
2330.19 123
2330.30 128
2330.41 134
2330.52 139
2330.63 146
2330.74 153
2330.85 161
2330.96 171
2331.07 182
2331.18 194
2331.30 206
2331.41 217
2331.52 226
2331.63 232
2331.74 232
2331.85 227
2331.96 217
2332.07 205
2332.18 192
2332.29 180
2332.40 172
2332.51 167
2332.62 164
2332.73 163
2332.85 161
2332.96 157
2333.07 152
2333.18 147
2333.29 143
2333.40 140
2333.51 140
2333.62 140
2333.73 142
2333.84 142
2333.95 142
2334.06 141
2334.17 139
2334.28 137
2334.40 135
2334.51 133
2334.62 130
2334.73 127
2334.84 123
2334.95 119
2335.06 117
2335.17 116
2335.28 118
2335.39 123
2335.50 128
2335.61 133
2335.72 137
2335.84 140
2335.95 142
2336.06 143
2336.17 145
2336.28 147
2336.39 150
2336.50 152
2336.61 153
2336.72 152
2336.83 147
2336.94 140
2337.05 131
2337.16 122
2337.28 115
2337.39 109
2337.50 105
2337.61 102
2337.72 100
2337.83 98
2337.94 94
2338.05 91
2338.16 89
2338.27 88
2338.38 89
2338.49 91
2338.61 93
2338.72 93
2338.83 91
2338.94 86
2339.05 79
2339.16 70
2339.27 62
2339.38 55
2339.49 50
2339.60 48
2339.71 48
2339.82 50
2339.94 54
2340.05 58
2340.16 62
2340.27 67
2340.38 70
2340.49 73
2340.60 74
2340.71 74
2340.82 72
2340.93 70
2341.04 67
2341.16 64
2341.27 60
2341.38 55
2341.49 50
2341.60 45
2341.71 41
2341.82 38
2341.93 37
2342.04 39
2342.15 43
2342.26 49
2342.38 56
2342.49 61
2342.60 64
2342.71 64
2342.82 61
2342.93 54
2343.04 47
2343.15 39
2343.26 34
2343.37 31
2343.49 31
2343.60 33
2343.71 34
2343.82 34
2343.93 32
2344.04 28
2344.15 23
2344.26 17
2344.37 13
2344.48 10
2344.59 9
2344.71 9
2344.82 10
2344.93 11
2345.04 13
2345.15 14
2345.26 15
2345.37 15
2345.48 13
2345.59 9
2345.70 3
2345.82 0
2345.93 0
2346.04 0
2346.15 0
2346.26 0
2346.37 0
2346.48 7
2346.59 25
2346.70 43
2346.82 56
2346.93 63
2347.04 63
2347.15 59
2347.26 52
2347.37 47
2347.48 46
2347.59 52
2347.70 64
2347.81 82
2347.93 102
2348.04 122
2348.15 138
2348.26 150
2348.37 156
2348.48 156
2348.59 152
2348.70 144
2348.81 135
2348.93 126
2349.04 117
2349.15 109
2349.26 101
2349.37 93
2349.48 85
2349.59 78
2349.70 71
2349.81 66
2349.93 62
2350.04 59
2350.15 57
2350.26 56
2350.37 54
2350.48 54
2350.59 54
2350.70 55
2350.81 58
2350.93 64
2351.04 71
2351.15 79
2351.26 87
2351.37 93
2351.48 97
2351.59 99
2351.70 100
2351.81 99
2351.93 98
2352.04 97
2352.15 95
2352.26 91
2352.37 85
2352.48 75
2352.59 61
2352.70 45
2352.81 26
2352.93 8
2353.04 0
2353.15 0
2353.26 0
2353.37 0
2353.48 0
2353.59 0
2353.70 0
2353.82 0
2353.93 3
2354.04 15
2354.15 27
2354.26 39
2354.37 50
2354.48 56
2354.59 58
2354.71 55
2354.82 50
2354.93 45
2355.04 42
2355.15 43
2355.26 49
2355.37 61
2355.48 76
2355.60 93
2355.71 109
2355.82 123
2355.93 133
2356.04 139
2356.15 141
2356.26 140
2356.37 138
2356.49 135
2356.60 132
2356.71 131
2356.82 132
2356.93 134
2357.04 138
2357.15 142
2357.26 146
2357.38 149
2357.49 149
2357.60 148
2357.71 143
2357.82 135
2357.93 125
2358.04 111
2358.15 96
2358.27 80
2358.38 64
2358.49 49
2358.60 37
2358.71 27
2358.82 20
2358.93 15
2359.05 11
2359.16 7
2359.27 4
2359.38 1
2359.49 0
2359.60 0
2359.71 1
2359.82 5
2359.94 12
2360.05 19
2360.16 27
2360.27 35
2360.38 42
2360.49 47
2360.60 50
2360.72 50
2360.83 49
2360.94 47
2361.05 44
2361.16 43
2361.27 44
2361.38 47
2361.50 51
2361.61 58
2361.72 64
2361.83 70
2361.94 76
2362.05 81
2362.16 85
2362.27 87
2362.39 88
2362.50 86
2362.61 81
2362.72 74
2362.83 65
2362.94 57
2363.05 51
2363.17 49
2363.28 52
2363.39 61
2363.50 73
2363.61 87
2363.72 101
2363.83 114
2363.95 125
2364.06 134
2364.17 143
2364.28 152
2364.39 161
2364.50 171
2364.61 180
2364.73 186
2364.84 190
2364.95 189
2365.06 186
2365.17 180
2365.28 173
2365.40 167
2365.51 163
2365.62 160
2365.73 158
2365.84 157
2365.95 157
2366.06 158
2366.18 161
2366.29 168
2366.40 178
2366.51 191
2366.62 206
2366.73 220
2366.84 232
2366.96 239
2367.07 241
2367.18 237
2367.29 228
2367.40 213
2367.51 196
2367.63 175
2367.74 154
2367.85 132
2367.96 111
2368.07 92
2368.18 77
2368.29 64
2368.41 54
2368.52 45
2368.63 38
2368.74 32
2368.85 28
2368.96 25
2369.08 25
2369.19 27
2369.30 31
2369.41 37
2369.52 42
2369.63 46
2369.74 48
2369.86 49
2369.97 47
2370.08 44
2370.19 39
2370.30 32
2370.41 23
2370.53 12
2370.64 1
2370.75 0
2370.86 0
2370.97 0
2371.08 0
2371.20 0
2371.31 0
2371.42 0
2371.53 3
2371.64 23
2371.75 43
2371.87 61
2371.98 75
2372.09 84
2372.20 88
2372.31 88
2372.42 86
2372.54 83
2372.65 81
2372.76 81
2372.87 82
2372.98 83
2373.09 84
2373.21 84
2373.32 84
2373.43 82
2373.54 80
2373.65 79
2373.76 78
2373.88 78
2373.99 77
2374.10 75
2374.21 70
2374.32 64
2374.43 55
2374.55 47
2374.66 39
2374.77 34
2374.88 33
2374.99 35
2375.10 40
2375.22 48
2375.33 58
2375.44 68
2375.55 77
2375.66 84
2375.77 88
2375.89 89
2376.00 86
2376.11 79
2376.22 70
2376.33 60
2376.44 49
2376.56 39
2376.67 30
2376.78 21
2376.89 13
2377.00 4
2377.11 0
2377.23 0
2377.34 0
2377.45 0
2377.56 0
2377.67 1
2377.79 18
2377.90 36
2378.01 55
2378.12 73
2378.23 88
2378.34 101
2378.46 113
2378.57 128
2378.68 145
2378.79 164
2378.90 184
2379.01 202
2379.13 215
2379.24 220
2379.35 216
2379.46 203
2379.57 184
2379.69 164
2379.80 144
2379.91 128
2380.02 117
2380.13 110
2380.24 108
2380.36 109
2380.47 112
2380.58 115
2380.69 119
2380.80 123
2380.92 128
2381.03 132
2381.14 135
2381.25 139
2381.36 143
2381.48 147
2381.59 151
2381.70 155
2381.81 157
2381.92 156
2382.03 153
2382.15 147
2382.26 139
2382.37 130
2382.48 121
2382.59 115
2382.71 111
2382.82 110
2382.93 111
2383.04 112
2383.15 112
2383.27 109
2383.38 103
2383.49 96
2383.60 86
2383.71 76
2383.82 67
2383.94 59
2384.05 54
2384.16 51
2384.27 51
2384.38 51
2384.50 53
2384.61 55
2384.72 56
2384.83 56
2384.94 53
2385.06 48
2385.17 40
2385.28 30
2385.39 19
2385.50 8
2385.62 0
2385.73 0
2385.84 0
2385.95 0
2386.06 0
2386.18 0
2386.29 0
2386.40 0
2386.51 0
2386.62 6
2386.74 13
2386.85 21
2386.96 30
2387.07 38
2387.18 44
2387.30 49
2387.41 50
2387.52 48
2387.63 44
2387.74 40
2387.86 36
2387.97 34
2388.08 34
2388.19 36
2388.30 37
2388.42 36
2388.53 33
2388.64 28
2388.75 23
2388.86 19
2388.98 18
2389.09 23
2389.20 32
2389.31 43
2389.42 56
2389.54 66
2389.65 72
2389.76 72
2389.87 68
2389.98 61
2390.10 52
2390.21 45
2390.32 40
2390.43 37
2390.54 38
2390.66 40
2390.77 45
2390.88 50
2390.99 57
2391.10 64
2391.22 70
2391.33 76
2391.44 79
2391.55 78
2391.66 74
2391.78 67
2391.89 58
2392.00 50
2392.11 42
2392.23 38
2392.34 35
2392.45 35
2392.56 35
2392.67 35
2392.79 34
2392.90 31
2393.01 29
2393.12 27
2393.23 27
2393.35 29
2393.46 35
2393.57 43
2393.68 53
2393.80 63
2393.91 71
2394.02 77
2394.13 78
2394.24 75
2394.36 68
2394.47 62
2394.58 57
2394.69 56
2394.80 59
2394.92 66
2395.03 74
2395.14 81
2395.25 86
2395.37 86
2395.48 84
2395.59 80
2395.70 77
2395.81 77
2395.93 78
2396.04 82
2396.15 86
2396.26 87
2396.38 86
2396.49 80
2396.60 70
2396.71 57
2396.82 44
2396.94 33
2397.05 26
2397.16 23
2397.27 26
2397.39 33
2397.50 42
2397.61 53
2397.72 62
2397.83 71
2397.95 76
2398.06 80
2398.17 80
2398.28 78
2398.40 73
2398.51 67
2398.62 59
2398.73 51
2398.84 44
2398.96 41
2399.07 42
2399.18 47
2399.29 55
2399.41 65
2399.52 74
2399.63 80
2399.74 83
2399.85 82
2399.97 78
2400.08 69
2400.19 59
2400.30 47
2400.42 34
2400.53 22
2400.64 12
2400.75 4
2400.87 0
2400.98 0
2401.09 3
2401.20 11
2401.31 21
2401.43 32
2401.54 42
2401.65 50
2401.76 55
2401.88 57
2401.99 56
2402.10 53
2402.21 49
2402.33 47
2402.44 46
2402.55 46
2402.66 47
2402.78 49
2402.89 49
2403.00 49
2403.11 47
2403.22 44
2403.34 40
2403.45 35
2403.56 27
2403.67 19
2403.79 10
2403.90 0
2404.01 0
2404.12 0
2404.24 0
2404.35 0
2404.46 0
2404.57 0
2404.69 7
2404.80 18
2404.91 30
2405.02 41
2405.14 52
2405.25 62
2405.36 70
2405.47 76
2405.58 79
2405.70 80
2405.81 78
2405.92 75
2406.03 72
2406.15 70
2406.26 70
2406.37 72
2406.48 75
2406.60 77
2406.71 80
2406.82 81
2406.93 81
2407.05 80
2407.16 78
2407.27 76
2407.38 74
2407.50 73
2407.61 73
2407.72 74
2407.83 77
2407.95 79
2408.06 81
2408.17 81
2408.28 78
2408.40 72
2408.51 63
2408.62 53
2408.73 44
2408.85 37
2408.96 33
2409.07 32
2409.18 35
2409.30 40
2409.41 45
2409.52 50
2409.63 52
2409.75 50
2409.86 44
2409.97 35
2410.08 25
2410.20 15
2410.31 7
2410.42 2
2410.53 0
2410.65 0
2410.76 0
2410.87 0
2410.98 0
2411.10 0
2411.21 0
2411.32 0
2411.43 0
2411.55 0
2411.66 5
2411.77 11
2411.88 18
2412.00 27
2412.11 36
2412.22 46
2412.33 55
2412.45 63
2412.56 69
2412.67 72
2412.79 74
2412.90 74
2413.01 74
2413.12 75
2413.24 77
2413.35 78
2413.46 79
2413.57 78
2413.69 76
2413.80 72
2413.91 67
2414.02 63
2414.14 59
2414.25 56
2414.36 53
2414.47 50
2414.59 46
2414.70 39
2414.81 30
2414.92 20
2415.04 12
2415.15 6
2415.26 5
2415.38 9
2415.49 19
2415.60 32
2415.71 47
2415.83 62
2415.94 76
2416.05 88
2416.16 97
2416.28 105
2416.39 111
2416.50 117
2416.61 122
2416.73 126
2416.84 128
2416.95 127
2417.07 123
2417.18 115
2417.29 106
2417.40 95
2417.52 85
2417.63 76
2417.74 69
2417.85 65
2417.97 63
2418.08 64
2418.19 65
2418.31 68
2418.42 69
2418.53 70
2418.64 68
2418.76 63
2418.87 55
2418.98 43
2419.09 30
2419.21 16
2419.32 3
2419.43 0
2419.55 0
2419.66 0
2419.77 0
2419.88 0
2420.00 0
2420.11 0
2420.22 0
2420.33 0
2420.45 3
2420.56 8
2420.67 16
2420.79 28
2420.90 43
2421.01 60
2421.12 78
2421.24 97
2421.35 116
2421.46 133
2421.58 149
2421.69 162
2421.80 172
2421.91 178
2422.03 180
2422.14 178
2422.25 174
2422.36 169
2422.48 163
2422.59 160
2422.70 159
2422.82 159
2422.93 160
2423.04 161
2423.15 162
2423.27 163
2423.38 166
2423.49 170
2423.61 177
2423.72 186
2423.83 196
2423.94 205
2424.06 211
2424.17 211
2424.28 205
2424.40 193
2424.51 176
2424.62 156
2424.73 138
2424.85 122
2424.96 113
2425.07 109
2425.19 110
2425.30 115
2425.41 121
2425.52 126
2425.64 131
2425.75 134
2425.86 137
2425.98 139
2426.09 142
2426.20 143
2426.31 143
2426.43 140
2426.54 134
2426.65 124
2426.77 111
2426.88 98
2426.99 85
2427.11 75
2427.22 68
2427.33 66
2427.44 67
2427.56 69
2427.67 71
2427.78 71
2427.90 69
2428.01 65
2428.12 62
2428.23 59
2428.35 59
2428.46 62
2428.57 69
2428.69 79
2428.80 90
2428.91 102
2429.03 114
2429.14 124
2429.25 131
2429.36 134
2429.48 133
2429.59 129
2429.70 122
2429.82 113
2429.93 103
2430.04 94
2430.16 87
2430.27 81
2430.38 76
2430.49 71
2430.61 64
2430.72 56
2430.83 46
2430.95 35
2431.06 26
2431.17 19
2431.29 18
2431.40 22
2431.51 33
2431.62 49
2431.74 67
2431.85 85
2431.96 101
2432.08 112
2432.19 119
2432.30 120
2432.42 116
2432.53 110
2432.64 100
2432.75 87
2432.87 73
2432.98 58
2433.09 44
2433.21 34
2433.32 28
2433.43 27
2433.55 31
2433.66 38
2433.77 45
2433.89 49
2434.00 49
2434.11 47
2434.22 45
2434.34 44
2434.45 49
2434.56 60
2434.68 78
2434.79 101
2434.90 126
2435.02 150
2435.13 173
2435.24 191
2435.36 206
2435.47 217
2435.58 225
2435.69 230
2435.81 232
2435.92 230
2436.03 224
2436.15 213
2436.26 196
2436.37 177
2436.49 156
2436.60 139
2436.71 128
2436.83 125
2436.94 130
2437.05 141
2437.17 156
2437.28 170
2437.39 179
2437.51 183
2437.62 180
2437.73 173
2437.84 163
2437.96 151
2438.07 141
2438.18 132
2438.30 126
2438.41 123
2438.52 121
2438.64 123
2438.75 127
2438.86 133
2438.98 141
2439.09 150
2439.20 160
2439.32 169
2439.43 176
2439.54 179
2439.66 178
2439.77 173
2439.88 164
2440.00 154
2440.11 143
2440.22 134
2440.34 126
2440.45 118
2440.56 111
2440.67 104
2440.79 96
2440.90 87
2441.01 78
2441.13 72
2441.24 69
2441.35 71
2441.47 76
2441.58 85
2441.69 94
2441.81 104
2441.92 110
2442.03 113
2442.15 111
2442.26 107
2442.37 101
2442.49 97
2442.60 94
2442.71 95
2442.83 99
2442.94 106
2443.05 113
2443.17 118
2443.28 119
2443.39 116
2443.51 109
2443.62 99
2443.73 88
2443.85 79
2443.96 73
2444.07 71
2444.19 72
2444.30 74
2444.41 76
2444.53 76
2444.64 74
2444.75 70
2444.87 67
2444.98 65
2445.09 67
2445.21 74
2445.32 87
2445.43 103
2445.55 121
2445.66 140
2445.77 156
2445.89 169
2446.00 177
2446.11 179
2446.23 177
2446.34 170
2446.45 160
2446.57 149
2446.68 138
2446.79 129
2446.91 124
2447.02 123
2447.13 127
2447.25 136
2447.36 147
2447.47 159
2447.59 170
2447.70 175
2447.81 175
2447.93 167
2448.04 153
2448.15 134
2448.27 112
2448.38 89
2448.49 68
2448.61 50
2448.72 36
2448.83 27
2448.95 23
2449.06 25
2449.18 31
2449.29 40
2449.40 51
2449.52 61
2449.63 70
2449.74 75
2449.86 77
2449.97 76
2450.08 74
2450.20 72
2450.31 71
2450.42 72
2450.54 77
2450.65 83
2450.76 91
2450.88 99
2450.99 105
2451.10 109
2451.22 111
2451.33 110
2451.44 107
2451.56 102
2451.67 96
2451.78 88
2451.90 79
2452.01 70
2452.13 60
2452.24 52
2452.35 44
2452.47 38
2452.58 35
2452.69 34
2452.81 34
2452.92 36
2453.03 38
2453.15 39
2453.26 39
2453.37 35
2453.49 28
2453.60 18
2453.71 7
2453.83 0
2453.94 0
2454.06 0
2454.17 0
2454.28 0
2454.40 0
2454.51 0
2454.62 0
2454.74 7
2454.85 12
2454.96 16
2455.08 19
2455.19 23
2455.30 27
2455.42 31
2455.53 36
2455.65 40
2455.76 43
2455.87 45
2455.99 44
2456.10 43
2456.21 40
2456.33 38
2456.44 38
2456.55 41
2456.67 47
2456.78 57
2456.89 70
2457.01 84
2457.12 97
2457.24 104
2457.35 105
2457.46 98
2457.58 85
2457.69 68
2457.80 50
2457.92 36
2458.03 28
2458.14 26
2458.26 30
2458.37 38
2458.49 47
2458.60 55
2458.71 60
2458.83 63
2458.94 64
2459.05 65
2459.17 66
2459.28 70
2459.39 76
2459.51 83
2459.62 91
2459.74 97
2459.85 102
2459.96 104
2460.08 104
2460.19 102
2460.30 99
2460.42 95
2460.53 93
2460.65 92
2460.76 92
2460.87 94
2460.99 97
2461.10 102
2461.21 109
2461.33 117
2461.44 125
2461.56 133
2461.67 140
2461.78 145
2461.90 148
2462.01 148
2462.12 146
2462.24 143
2462.35 139
2462.47 135
2462.58 131
2462.69 130
2462.81 132
2462.92 136
2463.03 144
2463.15 154
2463.26 166
2463.38 178
2463.49 189
2463.60 197
2463.72 203
2463.83 206
2463.94 208
2464.06 210
2464.17 212
2464.29 216
2464.40 221
2464.51 226
2464.63 233
2464.74 238
2464.85 243
2464.97 247
2465.08 250
2465.20 251
2465.31 252
2465.42 252
2465.54 252
2465.65 251
2465.76 249
2465.88 247
2465.99 244
2466.11 242
2466.22 241
2466.33 242
2466.45 245
2466.56 249
2466.68 253
2466.79 254
2466.90 250
2467.02 242
2467.13 231
2467.24 217
2467.36 204
2467.47 192
2467.59 182
2467.70 176
2467.81 172
2467.93 169
2468.04 168
2468.16 169
2468.27 173
2468.38 181
2468.50 193
2468.61 210
2468.72 228
2468.84 247
2468.95 263
2469.07 274
2469.18 280
2469.29 280
2469.41 273
2469.52 262
2469.64 249
2469.75 235
2469.86 223
2469.98 213
2470.09 206
2470.21 201
2470.32 197
2470.43 190
2470.55 181
2470.66 167
2470.78 151
2470.89 134
2471.00 120
2471.12 112
2471.23 110
2471.34 113
2471.46 121
2471.57 128
2471.69 133
2471.80 132
2471.91 127
2472.03 120
2472.14 112
2472.26 108
2472.37 107
2472.48 109
2472.60 112
2472.71 112
2472.83 107
2472.94 96
2473.05 79
2473.17 61
2473.28 45
2473.40 36
2473.51 36
2473.62 45
2473.74 59
2473.85 76
2473.97 91
2474.08 101
2474.19 106
2474.31 105
2474.42 103
2474.54 100
2474.65 99
2474.76 100
2474.88 102
2474.99 104
2475.11 104
2475.22 102
2475.33 98
2475.45 92
2475.56 86
2475.68 81
2475.79 78
2475.90 77
2476.02 79
2476.13 84
2476.25 91
2476.36 99
2476.48 108
2476.59 117
2476.70 126
2476.82 135
2476.93 143
2477.05 150
2477.16 157
2477.27 163
2477.39 167
2477.50 171
2477.62 174
2477.73 174
2477.84 173
2477.96 168
2478.07 160
2478.19 149
2478.30 135
2478.41 120
2478.53 106
2478.64 93
2478.76 82
2478.87 75
2478.99 70
2479.10 67
2479.21 64
2479.33 62
2479.44 59
2479.56 56
2479.67 54
2479.78 55
2479.90 60
2480.01 69
2480.13 82
2480.24 99
2480.35 119
2480.47 139
2480.58 158
2480.70 176
2480.81 192
2480.93 206
2481.04 216
2481.15 223
2481.27 228
2481.38 229
2481.50 227
2481.61 222
2481.73 214
2481.84 206
2481.95 197
2482.07 188
2482.18 181
2482.30 176
2482.41 172
2482.52 169
2482.64 167
2482.75 166
2482.87 164
2482.98 161
2483.10 158
2483.21 154
2483.32 149
2483.44 144
2483.55 138
2483.67 133
2483.78 128
2483.90 123
2484.01 119
2484.12 114
2484.24 110
2484.35 105
2484.47 101
2484.58 96
2484.69 93
2484.81 90
2484.92 88
2485.04 88
2485.15 89
2485.27 90
2485.38 92
2485.49 93
2485.61 94
2485.72 95
2485.84 94
2485.95 93
2486.07 91
2486.18 89
2486.29 87
2486.41 85
2486.52 82
2486.64 79
2486.75 74
2486.87 68
2486.98 61
2487.09 52
2487.21 44
2487.32 35
2487.44 26
2487.55 18
2487.67 11
2487.78 3
2487.89 0
2488.01 0
2488.12 0
2488.24 0
2488.35 0
2488.47 0
2488.58 0
2488.70 0
2488.81 4
2488.92 7
2489.04 10
2489.15 14
2489.27 18
2489.38 23
2489.50 30
2489.61 36
2489.72 42
2489.84 47
2489.95 49
2490.07 51
2490.18 52
2490.30 54
2490.41 58
2490.53 66
2490.64 77
2490.75 90
2490.87 104
2490.98 116
2491.10 125
2491.21 131
2491.33 134
2491.44 134
2491.55 132
2491.67 132
2491.78 133
2491.90 135
2492.01 138
2492.13 141
2492.24 144
2492.36 145
2492.47 145
2492.58 144
2492.70 142
2492.81 141
2492.93 141
2493.04 142
2493.16 144
2493.27 147
2493.39 152
2493.50 159
2493.61 167
2493.73 178
2493.84 190
2493.96 201
2494.07 212
2494.19 220
2494.30 226
2494.42 229
2494.53 231
2494.64 231
2494.76 231
2494.87 231
2494.99 230
2495.10 230
2495.22 231
2495.33 233
2495.45 238
2495.56 245
2495.68 254
2495.79 265
2495.90 276
2496.02 285
2496.13 291
2496.25 294
2496.36 294
2496.48 290
2496.59 283
2496.71 274
2496.82 263
2496.94 251
2497.05 238
2497.16 226
2497.28 216
2497.39 209
2497.51 205
2497.62 202
2497.74 202
2497.85 201
2497.97 201
2498.08 200
2498.20 199
2498.31 198
2498.42 196
2498.54 193
2498.65 190
2498.77 185
2498.88 178
2499.00 168
2499.11 155
2499.23 139
2499.34 121
2499.46 103
2499.57 85
2499.68 68
2499.80 54
2499.91 45
2500.03 42
2500.14 44
2500.26 51
2500.37 61
2500.49 75
2500.60 88
2500.72 100
2500.83 109
2500.95 114
2501.06 115
2501.17 113
2501.29 107
2501.40 98
2501.52 88
2501.63 77
2501.75 67
2501.86 57
2501.98 50
2502.09 44
2502.21 42
2502.32 43
2502.44 47
2502.55 54
2502.67 64
2502.78 75
2502.89 88
2503.01 101
2503.12 114
2503.24 126
2503.35 137
2503.47 146
2503.58 153
2503.70 158
2503.81 162
2503.93 163
2504.04 163
2504.16 163
2504.27 162
2504.39 160
2504.50 157
2504.61 154
2504.73 151
2504.84 147
2504.96 144
2505.07 141
2505.19 138
2505.30 136
2505.42 133
2505.53 129
2505.65 124
2505.76 119
2505.88 114
2505.99 112
2506.11 112
2506.22 114
2506.34 119
2506.45 125
2506.57 129
2506.68 130
2506.79 128
2506.91 122
2507.02 113
2507.14 103
2507.25 92
2507.37 82
2507.48 74
2507.60 66
2507.71 60
2507.83 54
2507.94 51
2508.06 49
2508.17 49
2508.29 52
2508.40 58
2508.52 66
2508.63 75
2508.75 84
2508.86 92
2508.98 99
2509.09 103
2509.21 105
2509.32 105
2509.44 104
2509.55 102
2509.66 99
2509.78 95
2509.89 89
2510.01 81
2510.12 71
2510.24 59
2510.35 46
2510.47 35
2510.58 25
2510.70 17
2510.81 11
2510.93 6
2511.04 0
2511.16 0
2511.27 0
2511.39 0
2511.50 0
2511.62 0
2511.73 0
2511.85 0
2511.96 3
2512.08 16
2512.19 27
2512.31 38
2512.42 47
2512.54 56
2512.65 67
2512.77 80
2512.88 94
2513.00 111
2513.11 128
2513.23 144
2513.34 158
2513.46 170
2513.57 181
2513.69 190
2513.80 198
2513.92 204
2514.03 208
2514.15 208
2514.26 203
2514.37 194
2514.49 181
2514.60 165
2514.72 150
2514.83 136
2514.95 125
2515.06 119
2515.18 117
2515.29 118
2515.41 121
2515.52 123
2515.64 124
2515.75 123
2515.87 120
2515.98 115
2516.10 109
2516.21 102
2516.33 97
2516.44 92
2516.56 88
2516.67 84
2516.79 81
2516.90 77
2517.02 73
2517.13 70
2517.25 67
2517.36 66
2517.48 66
2517.59 66
2517.71 65
2517.82 63
2517.94 59
2518.05 54
2518.17 48
2518.28 44
2518.40 42
2518.51 44
2518.63 48
2518.74 54
2518.86 60
2518.97 66
2519.09 70
2519.20 71
2519.32 72
2519.43 71
2519.55 70
2519.66 70
2519.78 72
2519.89 77
2520.01 85
2520.13 96
2520.24 108
2520.36 120
2520.47 130
2520.59 136
2520.70 138
2520.82 136
2520.93 131
2521.05 125
2521.16 121
2521.28 118
2521.39 119
2521.51 121
2521.62 124
2521.74 127
2521.85 128
2521.97 126
2522.08 121
2522.20 112
2522.31 99
2522.43 85
2522.54 71
2522.66 59
2522.77 49
2522.89 43
2523.00 39
2523.12 38
2523.23 39
2523.35 41
2523.46 45
2523.58 50
2523.69 56
2523.81 64
2523.92 70
2524.04 75
2524.15 76
2524.27 72
2524.38 65
2524.50 55
2524.61 45
2524.73 38
2524.84 36
2524.96 40
2525.08 48
2525.19 58
2525.31 68
2525.42 75
2525.54 78
2525.65 76
2525.77 72
2525.88 66
2526.00 60
2526.11 58
2526.23 58
2526.34 60
2526.46 65
2526.57 70
2526.69 74
2526.80 76
2526.92 75
2527.03 71
2527.15 65
2527.26 55
2527.38 45
2527.49 34
2527.61 26
2527.73 21
2527.84 21
2527.96 25
2528.07 34
2528.19 46
2528.30 58
2528.42 68
2528.53 77
2528.65 83
2528.76 86
2528.88 85
2528.99 80
2529.11 71
2529.22 58
2529.34 42
2529.45 23
2529.57 4
2529.68 0
2529.80 0
2529.92 0
2530.03 0
2530.15 0
2530.26 0
2530.38 0
2530.49 4
2530.61 14
2530.72 21
2530.84 26
2530.95 30
2531.07 34
2531.18 37
2531.30 42
2531.41 47
2531.53 53
2531.64 59
2531.76 66
2531.88 71
2531.99 76
2532.11 81
2532.22 85
2532.34 90
2532.45 94
2532.57 100
2532.68 107
2532.80 115
2532.91 122
2533.03 127
2533.14 129
2533.26 129
2533.38 126
2533.49 123
2533.61 119
2533.72 118
2533.84 120
2533.95 125
2534.07 130
2534.18 136
2534.30 140
2534.41 142
2534.53 143
2534.64 142
2534.76 140
2534.88 138
2534.99 135
2535.11 132
2535.22 126
2535.34 118
2535.45 108
2535.57 97
2535.68 87
2535.80 78
2535.91 72
2536.03 71
2536.14 75
2536.26 82
2536.38 92
2536.49 105
2536.61 119
2536.72 132
2536.84 144
2536.95 152
2537.07 157
2537.18 157
2537.30 152
2537.41 144
2537.53 133
2537.65 122
2537.76 110
2537.88 100
2537.99 93
2538.11 89
2538.22 87
2538.34 88
2538.45 89
2538.57 91
2538.68 91
2538.80 90
2538.92 89
2539.03 87
2539.15 86
2539.26 85
2539.38 86
2539.49 87
2539.61 90
2539.72 91
2539.84 93
2539.96 94
2540.07 95
2540.19 96
2540.30 99
2540.42 103
2540.53 110
2540.65 118
2540.76 126
2540.88 133
2541.00 138
2541.11 140
2541.23 139
2541.34 135
2541.46 131
2541.57 127
2541.69 125
2541.80 127
2541.92 130
2542.04 135
2542.15 140
2542.27 142
2542.38 141
2542.50 134
2542.61 124
2542.73 109
2542.84 93
2542.96 76
2543.08 61
2543.19 49
2543.31 41
2543.42 38
2543.54 40
2543.65 46
2543.77 54
2543.88 64
2544.00 72
2544.12 78
2544.23 82
2544.35 84
2544.46 85
2544.58 86
2544.69 88
2544.81 91
2544.93 96
2545.04 101
2545.16 104
2545.27 106
2545.39 106
2545.50 104
2545.62 100
2545.73 97
2545.85 95
2545.97 95
2546.08 95
2546.20 96
2546.31 95
2546.43 92
2546.54 86
2546.66 78
2546.78 69
2546.89 61
2547.01 55
2547.12 52
2547.24 53
2547.35 57
2547.47 63
2547.59 69
2547.70 74
2547.82 78
2547.93 82
2548.05 84
2548.16 87
2548.28 90
2548.40 94
2548.51 98
2548.63 103
2548.74 109
2548.86 114
2548.97 120
2549.09 126
2549.21 130
2549.32 133
2549.44 134
2549.55 132
2549.67 128
2549.78 124
2549.90 118
2550.02 114
2550.13 109
2550.25 107
2550.36 105
2550.48 105
2550.59 105
2550.71 106
2550.83 107
2550.94 107
2551.06 105
2551.17 101
2551.29 94
2551.40 84
2551.52 72
2551.64 59
2551.75 46
2551.87 34
2551.98 25
2552.10 20
2552.22 18
2552.33 20
2552.45 24
2552.56 29
2552.68 33
2552.79 35
2552.91 34
2553.03 32
2553.14 30
2553.26 31
2553.37 35
2553.49 43
2553.60 54
2553.72 65
2553.84 75
2553.95 81
2554.07 83
2554.18 82
2554.30 78
2554.42 73
2554.53 68
2554.65 62
2554.76 56
2554.88 49
2555.00 40
2555.11 30
2555.23 19
2555.34 8
2555.46 0
2555.57 0
2555.69 0
2555.81 0
2555.92 0
2556.04 0
2556.15 0
2556.27 0
2556.39 0
2556.50 7
2556.62 16
2556.73 25
2556.85 30
2556.97 32
2557.08 30
2557.20 25
2557.31 19
2557.43 13
2557.54 10
2557.66 11
2557.78 16
2557.89 25
2558.01 38
2558.12 54
2558.24 70
2558.36 86
2558.47 98
2558.59 107
2558.70 112
2558.82 115
2558.94 117
2559.05 120
2559.17 124
2559.28 130
2559.40 136
2559.52 143
2559.63 147
2559.75 150
2559.86 149
2559.98 146
2560.10 141
2560.21 136
2560.33 131
2560.44 128
2560.56 124
2560.68 122
2560.79 120
2560.91 119
2561.02 119
2561.14 121
2561.26 125
2561.37 132
2561.49 141
2561.60 151
2561.72 163
2561.84 173
2561.95 182
2562.07 188
2562.18 192
2562.30 193
2562.42 192
2562.53 189
2562.65 185
2562.76 181
2562.88 175
2563.00 169
2563.11 163
2563.23 157
2563.34 153
2563.46 151
2563.58 152
2563.69 156
2563.81 165
2563.92 177
2564.04 191
2564.16 207
2564.27 223
2564.39 237
2564.50 248
2564.62 254
2564.74 254
2564.85 248
2564.97 236
2565.08 219
2565.20 200
2565.32 179
2565.43 160
2565.55 143
2565.67 128
2565.78 116
2565.90 106
2566.01 96
2566.13 89
2566.25 83
2566.36 81
2566.48 83
2566.59 89
2566.71 98
2566.83 108
2566.94 118
2567.06 126
2567.17 129
2567.29 128
2567.41 124
2567.52 116
2567.64 106
2567.76 94
2567.87 80
2567.99 67
2568.10 55
2568.22 45
2568.34 41
2568.45 42
2568.57 49
2568.68 60
2568.80 73
2568.92 84
2569.03 91
2569.15 92
2569.27 86
2569.38 76
2569.50 62
2569.61 47
2569.73 34
2569.85 25
2569.96 19
2570.08 16
2570.20 15
2570.31 14
2570.43 14
2570.54 13
2570.66 12
2570.78 13
2570.89 15
2571.01 21
2571.13 30
2571.24 40
2571.36 51
2571.47 62
2571.59 72
2571.71 80
2571.82 86
2571.94 92
2572.05 96
2572.17 101
2572.29 104
2572.40 104
2572.52 102
2572.64 97
2572.75 89
2572.87 80
2572.98 71
2573.10 65
2573.22 60
2573.33 59
2573.45 58
2573.57 58
2573.68 59
2573.80 61
2573.92 64
2574.03 69
2574.15 75
2574.26 82
2574.38 89
2574.50 94
2574.61 94
2574.73 89
2574.85 81
2574.96 69
2575.08 56
2575.19 43
2575.31 32
2575.43 23
2575.54 16
2575.66 12
2575.78 9
2575.89 8
2576.01 8
2576.13 12
2576.24 19
2576.36 28
2576.47 39
2576.59 51
2576.71 62
2576.82 72
2576.94 78
2577.06 82
2577.17 84
2577.29 86
2577.41 88
2577.52 90
2577.64 93
2577.75 95
2577.87 95
2577.99 92
2578.10 87
2578.22 81
2578.34 74
2578.45 70
2578.57 68
2578.69 70
2578.80 76
2578.92 83
2579.03 93
2579.15 102
2579.27 112
2579.38 120
2579.50 129
2579.62 138
2579.73 145
2579.85 152
2579.97 156
2580.08 158
2580.20 158
2580.32 157
2580.43 154
2580.55 150
2580.66 146
2580.78 142
2580.90 137
2581.01 132
2581.13 126
2581.25 119
2581.36 114
2581.48 109
2581.60 106
2581.71 103
2581.83 101
2581.95 99
2582.06 95
2582.18 89
2582.29 82
2582.41 74
2582.53 66
2582.64 58
2582.76 51
2582.88 43
2582.99 36
2583.11 27
2583.23 19
2583.34 12
2583.46 8
2583.58 8
2583.69 12
2583.81 19
2583.93 28
2584.04 37
2584.16 45
2584.28 52
2584.39 57
2584.51 62
2584.62 67
2584.74 72
2584.86 79
2584.97 85
2585.09 91
2585.21 95
2585.32 98
2585.44 100
2585.56 101
2585.67 103
2585.79 105
2585.91 107
2586.02 109
2586.14 109
2586.26 107
2586.37 103
2586.49 96
2586.61 88
2586.72 79
2586.84 70
2586.96 64
2587.07 60
2587.19 59
2587.31 60
2587.42 63
2587.54 69
2587.66 77
2587.77 86
2587.89 98
2588.01 111
2588.12 126
2588.24 140
2588.36 153
2588.47 164
2588.59 171
2588.71 175
2588.82 177
2588.94 177
2589.05 177
2589.17 178
2589.29 179
2589.40 181
2589.52 183
2589.64 183
2589.75 179
2589.87 171
2589.99 160
2590.10 145
2590.22 128
2590.34 113
2590.45 100
2590.57 91
2590.69 86
2590.80 84
2590.92 86
2591.04 88
2591.15 90
2591.27 92
2591.39 93
2591.50 94
2591.62 97
2591.74 100
2591.85 104
2591.97 111
2592.09 119
2592.20 127
2592.32 135
2592.44 143
2592.56 148
2592.67 151
2592.79 151
2592.91 147
2593.02 140
2593.14 132
2593.26 124
2593.37 117
2593.49 112
2593.61 109
2593.72 107
2593.84 106
2593.96 104
2594.07 101
2594.19 97
2594.31 94
2594.42 90
2594.54 88
2594.66 87
2594.77 87
2594.89 89
2595.01 91
2595.12 92
2595.24 94
2595.36 97
2595.47 100
2595.59 103
2595.71 107
2595.82 110
2595.94 112
2596.06 112
2596.17 111
2596.29 108
2596.41 105
2596.52 102
2596.64 102
2596.76 103
2596.88 108
2596.99 117
2597.11 128
2597.23 140
2597.34 153
2597.46 165
2597.58 175
2597.69 180
2597.81 180
2597.93 173
2598.04 160
2598.16 140
2598.28 115
2598.39 87
2598.51 59
2598.63 33
2598.74 12
2598.86 0
2598.98 0
2599.09 0
2599.21 0
2599.33 0
2599.45 3
2599.56 7
2599.68 9
2599.80 8
2599.91 5
2600.03 2
2600.15 0
2600.26 0
2600.38 0
2600.50 5
2600.61 13
2600.73 23
2600.85 32
2600.96 40
2601.08 45
2601.20 48
2601.32 47
2601.43 42
2601.55 34
2601.67 24
2601.78 11
2601.90 0
2602.02 0
2602.13 0
2602.25 0
2602.37 0
2602.48 0
2602.60 0
2602.72 0
2602.84 5
2602.95 25
2603.07 46
2603.19 67
2603.30 85
2603.42 100
2603.54 111
2603.65 116
2603.77 115
2603.89 109
2604.01 97
2604.12 81
2604.24 64
2604.36 46
2604.47 29
2604.59 16
2604.71 8
2604.82 3
2604.94 4
2605.06 8
2605.17 14
2605.29 20
2605.41 26
2605.53 29
2605.64 32
2605.76 33
2605.88 35
2605.99 38
2606.11 44
2606.23 53
2606.35 62
2606.46 70
2606.58 76
2606.70 76
2606.81 71
2606.93 60
2607.05 46
2607.16 31
2607.28 18
2607.40 7
2607.52 0
2607.63 0
2607.75 0
2607.87 0
2607.98 0
2608.10 0
2608.22 0
2608.33 0
2608.45 0
2608.57 0
2608.69 12
2608.80 27
2608.92 39
2609.04 47
2609.15 50
2609.27 48
2609.39 43
2609.51 37
2609.62 30
2609.74 25
2609.86 21
2609.97 17
2610.09 13
2610.21 10
2610.33 10
2610.44 13
2610.56 20
2610.68 31
2610.79 44
2610.91 59
2611.03 72
2611.15 82
2611.26 87
2611.38 88
2611.50 86
2611.61 82
2611.73 77
2611.85 72
2611.96 68
2612.08 64
2612.20 60
2612.32 57
2612.43 54
2612.55 51
2612.67 50
2612.79 49
2612.90 49
2613.02 49
2613.14 49
2613.25 49
2613.37 48
2613.49 46
2613.61 42
2613.72 36
2613.84 29
2613.96 20
2614.07 11
2614.19 4
2614.31 1
2614.43 3
2614.54 12
2614.66 26
2614.78 43
2614.89 60
2615.01 77
2615.13 90
2615.25 100
2615.36 107
2615.48 112
2615.60 117
2615.71 119
2615.83 118
2615.95 114
2616.07 103
2616.18 88
2616.30 70
2616.42 51
2616.54 32
2616.65 17
2616.77 6
2616.89 0
2617.00 0
2617.12 0
2617.24 0
2617.36 0
2617.47 0
2617.59 0
2617.71 0
2617.83 1
2617.94 1
2618.06 2
2618.18 2
2618.29 3
2618.41 3
2618.53 4
2618.65 5
2618.76 8
2618.88 12
2619.00 19
2619.12 29
2619.23 40
2619.35 53
2619.47 68
2619.58 83
2619.70 99
2619.82 116
2619.94 133
2620.05 149
2620.17 162
2620.29 171
2620.41 174
2620.52 170
2620.64 160
2620.76 145
2620.88 129
2620.99 115
2621.11 106
2621.23 103
2621.35 107
2621.46 114
2621.58 124
2621.70 133
2621.81 140
2621.93 143
2622.05 144
2622.17 142
2622.28 139
2622.40 136
2622.52 133
2622.64 132
2622.75 132
2622.87 132
2622.99 134
2623.11 137
2623.22 141
2623.34 145
2623.46 150
2623.58 155
2623.69 158
2623.81 157
2623.93 153
2624.04 145
2624.16 134
2624.28 122
2624.40 109
2624.51 98
2624.63 90
2624.75 84
2624.87 81
2624.98 79
2625.10 76
2625.22 73
2625.34 69
2625.45 66
2625.57 62
2625.69 60
2625.81 60
2625.92 61
2626.04 63
2626.16 66
2626.28 68
2626.39 69
2626.51 69
2626.63 68
2626.75 66
2626.86 62
2626.98 56
2627.10 51
2627.22 45
2627.33 41
2627.45 39
2627.57 41
2627.69 48
2627.80 60
2627.92 76
2628.04 95
2628.16 115
2628.27 134
2628.39 151
2628.51 166
2628.63 176
2628.74 182
2628.86 184
2628.98 182
2629.10 176
2629.21 167
2629.33 157
2629.45 146
2629.57 136
2629.68 129
2629.80 126
2629.92 126
2630.04 129
2630.15 133
2630.27 136
2630.39 137
2630.51 135
2630.62 131
2630.74 127
2630.86 122
2630.98 117
2631.09 114
2631.21 111
2631.33 108
2631.45 102
2631.56 95
2631.68 85
2631.80 74
2631.92 62
2632.04 50
2632.15 40
2632.27 33
2632.39 29
2632.51 30
2632.62 35
2632.74 46
2632.86 60
2632.98 76
2633.09 93
2633.21 106
2633.33 114
2633.45 116
2633.56 113
2633.68 106
2633.80 98
2633.92 92
2634.03 90
2634.15 93
2634.27 100
2634.39 110
2634.51 121
2634.62 130
2634.74 136
2634.86 138
2634.98 138
2635.09 136
2635.21 133
2635.33 129
2635.45 126
2635.56 122
2635.68 120
2635.80 119
2635.92 120
2636.04 123
2636.15 128
2636.27 134
2636.39 141
2636.51 147
2636.62 151
2636.74 152
2636.86 150
2636.98 145
2637.09 139
2637.21 133
2637.33 126
2637.45 122
2637.57 120
2637.68 121
2637.80 124
2637.92 129
2638.04 134
2638.15 140
2638.27 146
2638.39 151
2638.51 156
2638.62 162
2638.74 168
2638.86 174
2638.98 180
2639.10 183
2639.21 184
2639.33 182
2639.45 177
2639.57 169
2639.68 160
2639.80 152
2639.92 147
2640.04 143
2640.16 143
2640.27 143
2640.39 144
2640.51 144
2640.63 142
2640.74 140
2640.86 137
2640.98 134
2641.10 133
2641.22 134
2641.33 136
2641.45 137
2641.57 136
2641.69 133
2641.80 127
2641.92 119
2642.04 109
2642.16 101
2642.28 94
2642.39 90
2642.51 89
2642.63 88
2642.75 88
2642.87 87
2642.98 85
2643.10 81
2643.22 78
2643.34 75
2643.45 74
2643.57 74
2643.69 76
2643.81 79
2643.93 81
2644.04 81
2644.16 79
2644.28 75
2644.40 70
2644.52 65
2644.63 59
2644.75 54
2644.87 47
2644.99 40
2645.10 33
2645.22 26
2645.34 20
2645.46 18
2645.58 20
2645.69 27
2645.81 36
2645.93 47
2646.05 57
2646.17 65
2646.28 69
2646.40 70
2646.52 69
2646.64 67
2646.76 66
2646.87 67
2646.99 71
2647.11 77
2647.23 83
2647.34 87
2647.46 87
2647.58 84
2647.70 76
2647.82 66
2647.93 55
2648.05 44
2648.17 34
2648.29 24
2648.41 15
2648.52 6
2648.64 0
2648.76 0
2648.88 0
2649.00 0
2649.11 0
2649.23 12
2649.35 30
2649.47 51
2649.59 70
2649.70 86
2649.82 98
2649.94 106
2650.06 110
2650.18 112
2650.29 113
2650.41 113
2650.53 114
2650.65 114
2650.77 114
2650.88 113
2651.00 112
2651.12 112
2651.24 113
2651.36 116
2651.47 119
2651.59 122
2651.71 124
2651.83 123
2651.95 119
2652.06 112
2652.18 102
2652.30 90
2652.42 77
2652.54 64
2652.65 51
2652.77 39
2652.89 27
2653.01 17
2653.13 7
2653.24 0
2653.36 0
2653.48 0
2653.60 0
2653.72 0
2653.84 0
2653.95 0
2654.07 2
2654.19 12
2654.31 25
2654.43 39
2654.54 53
2654.66 66
2654.78 77
2654.90 84
2655.02 88
2655.13 88
2655.25 84
2655.37 78
2655.49 69
2655.61 60
2655.72 51
2655.84 43
2655.96 37
2656.08 34
2656.20 33
2656.32 34
2656.43 38
2656.55 43
2656.67 50
2656.79 58
2656.91 65
2657.02 70
2657.14 71
2657.26 69
2657.38 62
2657.50 52
2657.62 41
2657.73 28
2657.85 16
2657.97 6
2658.09 0
2658.21 0
2658.32 0
2658.44 0
2658.56 0
2658.68 0
2658.80 0
2658.92 0
2659.03 0
2659.15 9
2659.27 20
2659.39 30
2659.51 37
2659.62 41
2659.74 40
2659.86 37
2659.98 32
2660.10 25
2660.22 19
2660.33 14
2660.45 9
2660.57 5
2660.69 0
2660.81 0
2660.92 0
2661.04 0
2661.16 0
2661.28 0
2661.40 0
2661.52 0
2661.63 2
2661.75 12
2661.87 21
2661.99 31
2662.11 39
2662.23 47
2662.34 54
2662.46 59
2662.58 65
2662.70 70
2662.82 77
2662.94 84
2663.05 93
2663.17 104
2663.29 116
2663.41 127
2663.53 137
2663.65 145
2663.76 151
2663.88 154
2664.00 155
2664.12 154
2664.24 151
2664.35 147
2664.47 143
2664.59 139
2664.71 136
2664.83 135
2664.95 135
2665.06 136
2665.18 135
2665.30 132
2665.42 126
2665.54 116
2665.66 105
2665.77 92
2665.89 80
2666.01 69
2666.13 61
2666.25 55
2666.37 53
2666.48 53
2666.60 54
2666.72 57
2666.84 59
2666.96 61
2667.08 61
2667.20 62
2667.31 63
2667.43 66
2667.55 71
2667.67 76
2667.79 81
2667.91 85
2668.02 86
2668.14 84
2668.26 80
2668.38 77
2668.50 75
2668.62 76
2668.73 81
2668.85 89
2668.97 99
2669.09 111
2669.21 121
2669.33 131
2669.44 138
2669.56 144
2669.68 147
2669.80 148
2669.92 147
2670.04 145
2670.16 142
2670.27 139
2670.39 138
2670.51 138
2670.63 139
2670.75 141
2670.87 142
2670.98 144
2671.10 145
2671.22 146
2671.34 146
2671.46 145
2671.58 142
2671.70 136
2671.81 127
2671.93 115
2672.05 100
2672.17 84
2672.29 69
2672.41 56
2672.52 48
2672.64 43
2672.76 45
2672.88 51
2673.00 62
2673.12 76
2673.24 92
2673.35 106
2673.47 118
2673.59 127
2673.71 133
2673.83 137
2673.95 139
2674.07 142
2674.18 144
2674.30 147
2674.42 148
2674.54 146
2674.66 140
2674.78 130
2674.90 118
2675.01 104
2675.13 91
2675.25 82
2675.37 77
2675.49 77
2675.61 81
2675.73 90
2675.84 101
2675.96 113
2676.08 125
2676.20 135
2676.32 142
2676.44 147
2676.56 147
2676.67 145
2676.79 140
2676.91 135
2677.03 130
2677.15 127
2677.27 126
2677.39 126
2677.50 129
2677.62 131
2677.74 132
2677.86 131
2677.98 129
2678.10 125
2678.22 121
2678.33 118
2678.45 118
2678.57 120
2678.69 123
2678.81 127
2678.93 129
2679.05 129
2679.16 126
2679.28 119
2679.40 110
2679.52 99
2679.64 89
2679.76 80
2679.88 73
2680.00 68
2680.11 66
2680.23 65
2680.35 67
2680.47 69
2680.59 74
2680.71 80
2680.83 88
2680.94 97
2681.06 108
2681.18 118
2681.30 127
2681.42 133
2681.54 137
2681.66 138
2681.78 138
2681.89 135
2682.01 131
2682.13 125
2682.25 116
2682.37 105
2682.49 92
2682.61 76
2682.73 58
2682.84 41
2682.96 24
2683.08 9
2683.20 0
2683.32 0
2683.44 0
2683.56 0
2683.68 0
2683.79 0
2683.91 0
2684.03 3
2684.15 9
2684.27 14
2684.39 16
2684.51 15
2684.63 11
2684.74 6
2684.86 0
2684.98 0
2685.10 0
2685.22 0
2685.34 5
2685.46 15
2685.58 26
2685.69 37
2685.81 47
2685.93 53
2686.05 57
2686.17 59
2686.29 62
2686.41 67
2686.53 74
2686.64 85
2686.76 96
2686.88 109
2687.00 121
2687.12 131
2687.24 140
2687.36 148
2687.48 154
2687.60 161
2687.71 167
2687.83 171
2687.95 174
2688.07 175
2688.19 174
2688.31 172
2688.43 171
2688.55 171
2688.66 174
2688.78 179
2688.90 187
2689.02 196
2689.14 205
2689.26 214
2689.38 224
2689.50 234
2689.62 245
2689.73 258
2689.85 272
2689.97 284
2690.09 293
2690.21 296
2690.33 292
2690.45 282
2690.57 267
2690.69 248
2690.80 229
2690.92 211
2691.04 195
2691.16 181
2691.28 170
2691.40 162
2691.52 156
2691.64 153
2691.76 154
2691.87 158
2691.99 166
2692.11 175
2692.23 185
2692.35 194
2692.47 204
2692.59 213
2692.71 222
2692.83 232
2692.95 244
2693.06 257
2693.18 271
2693.30 284
2693.42 296
2693.54 306
2693.66 312
2693.78 315
2693.90 314
2694.02 312
2694.13 308
2694.25 305
2694.37 303
2694.49 303
2694.61 304
2694.73 303
2694.85 300
2694.97 292
2695.09 280
2695.21 264
2695.32 245
2695.44 226
2695.56 211
2695.68 200
2695.80 195
2695.92 195
2696.04 199
2696.16 203
2696.28 205
2696.40 205
2696.51 203
2696.63 198
2696.75 192
2696.87 185
2696.99 178
2697.11 171
2697.23 163
2697.35 155
2697.47 147
2697.59 140
2697.71 135
2697.82 134
2697.94 136
2698.06 140
2698.18 145
2698.30 149
2698.42 149
2698.54 145
2698.66 137
2698.78 127
2698.90 116
2699.01 106
2699.13 98
2699.25 92
2699.37 86
2699.49 79
2699.61 71
2699.73 60
2699.85 47
2699.97 36
2700.09 27
2700.21 23
2700.32 23
2700.44 28
2700.56 35
2700.68 42
2700.80 47
2700.92 51
2701.04 52
2701.16 52
2701.28 53
2701.40 54
2701.52 56
2701.64 58
2701.75 58
2701.87 56
2701.99 51
2702.11 42
2702.23 30
2702.35 17
2702.47 4
2702.59 0
2702.71 0
2702.83 0
2702.95 0
2703.07 0
2703.18 0
2703.30 0
2703.42 0
2703.54 8
2703.66 28
2703.78 50
2703.90 74
2704.02 96
2704.14 115
2704.26 129
2704.38 138
2704.50 141
2704.61 140
2704.73 136
2704.85 129
2704.97 121
2705.09 114
2705.21 106
2705.33 97
2705.45 89
2705.57 80
2705.69 72
2705.81 65
2705.93 60
2706.05 55
2706.16 51
2706.28 48
2706.40 44
2706.52 40
2706.64 35
2706.76 32
2706.88 28
2707.00 25
2707.12 21
2707.24 18
2707.36 14
2707.48 11
2707.60 9
2707.71 9
2707.83 11
2707.95 17
2708.07 26
2708.19 36
2708.31 47
2708.43 58
2708.55 67
2708.67 74
2708.79 78
2708.91 80
2709.03 80
2709.15 78
2709.27 75
2709.38 70
2709.50 63
2709.62 54
2709.74 45
2709.86 36
2709.98 29
2710.10 25
2710.22 24
2710.34 26
2710.46 28
2710.58 31
2710.70 34
2710.82 36
2710.94 37
2711.06 40
2711.17 44
2711.29 50
2711.41 58
2711.53 68
2711.65 77
2711.77 85
2711.89 89
2712.01 89
2712.13 85
2712.25 77
2712.37 68
2712.49 60
2712.61 52
2712.73 48
2712.85 48
2712.97 51
2713.08 57
2713.20 64
2713.32 71
2713.44 75
2713.56 78
2713.68 78
2713.80 76
2713.92 72
2714.04 68
2714.16 65
2714.28 62
2714.40 60
2714.52 58
2714.64 56
2714.76 54
2714.88 50
2715.00 44
2715.11 37
2715.23 29
2715.35 21
2715.47 13
2715.59 6
2715.71 1
2715.83 0
2715.95 0
2716.07 0
2716.19 0
2716.31 2
2716.43 7
2716.55 11
2716.67 15
2716.79 18
2716.91 21
2717.03 23
2717.15 27
2717.27 34
2717.38 44
2717.50 56
2717.62 70
2717.74 83
2717.86 93
2717.98 99
2718.10 98
2718.22 93
2718.34 85
2718.46 78
2718.58 75
2718.70 76
2718.82 82
2718.94 92
2719.06 106
2719.18 119
2719.30 131
2719.42 141
2719.54 147
2719.66 150
2719.77 151
2719.89 152
2720.01 153
2720.13 156
2720.25 161
2720.37 168
2720.49 177
2720.61 187
2720.73 195
2720.85 200
2720.97 200
2721.09 194
2721.21 182
2721.33 165
2721.45 146
2721.57 126
2721.69 108
2721.81 93
2721.93 81
2722.05 72
2722.17 65
2722.29 59
2722.41 52
2722.52 44
2722.64 34
2722.76 22
2722.88 9
2723.00 0
2723.12 0
2723.24 0
2723.36 0
2723.48 0
2723.60 0
2723.72 0
2723.84 0
2723.96 7
2724.08 16
2724.20 24
2724.32 29
2724.44 33
2724.56 39
2724.68 47
2724.80 59
2724.92 76
2725.04 95
2725.16 117
2725.28 137
2725.40 154
2725.52 166
2725.64 172
2725.76 172
2725.87 168
2725.99 162
2726.11 155
2726.23 148
2726.35 143
2726.47 139
2726.59 136
2726.71 134
2726.83 131
2726.95 128
2727.07 123
2727.19 118
2727.31 112
2727.43 107
2727.55 103
2727.67 102
2727.79 104
2727.91 110
2728.03 118
2728.15 128
2728.27 138
2728.39 146
2728.51 150
2728.63 150
2728.75 145
2728.87 137
2728.99 127
2729.11 116
2729.23 108
2729.35 104
2729.47 105
2729.59 111
2729.71 123
2729.83 138
2729.95 153
2730.06 167
2730.18 178
2730.30 185
2730.42 187
2730.54 185
2730.66 181
2730.78 175
2730.90 168
2731.02 160
2731.14 153
2731.26 146
2731.38 140
2731.50 134
2731.62 130
2731.74 126
2731.86 122
2731.98 120
2732.10 118
2732.22 117
2732.34 115
2732.46 114
2732.58 113
2732.70 112
2732.82 112
2732.94 112
2733.06 115
2733.18 121
2733.30 131
2733.42 143
2733.54 157
2733.66 171
2733.78 183
2733.90 190
2734.02 193
2734.14 191
2734.26 186
2734.38 179
2734.50 170
2734.62 162
2734.74 155
2734.86 148
2734.98 141
2735.10 132
2735.22 123
2735.34 113
2735.46 105
2735.58 99
2735.70 97
2735.82 102
2735.94 114
2736.06 132
2736.18 155
2736.30 181
2736.42 207
2736.54 231
2736.66 250
2736.78 264
2736.90 273
2737.02 277
2737.14 277
2737.26 274
2737.38 269
2737.50 262
2737.62 254
2737.74 247
2737.86 240
2737.98 234
2738.10 231
2738.22 231
2738.34 233
2738.45 236
2738.57 241
2738.69 246
2738.81 252
2738.93 258
2739.05 263
2739.17 269
2739.29 274
2739.41 278
2739.53 280
2739.65 279
2739.77 274
2739.89 265
2740.01 252
2740.13 236
2740.25 219
2740.37 203
2740.49 188
2740.61 177
2740.73 170
2740.85 167
2740.97 168
2741.09 169
2741.21 171
2741.33 172
2741.45 171
2741.57 167
2741.69 160
2741.81 152
2741.93 144
2742.05 137
2742.17 131
2742.29 128
2742.41 126
2742.53 126
2742.65 125
2742.77 123
2742.89 120
2743.01 116
2743.13 112
2743.26 110
2743.38 110
2743.50 114
2743.62 122
2743.74 132
2743.86 145
2743.98 158
2744.10 169
2744.22 178
2744.34 184
2744.46 185
2744.58 183
2744.70 176
2744.82 168
2744.94 159
2745.06 152
2745.18 149
2745.30 152
2745.42 161
2745.54 174
2745.66 188
2745.78 201
2745.90 209
2746.02 211
2746.14 207
2746.26 198
2746.38 188
2746.50 178
2746.62 172
2746.74 169
2746.86 171
2746.98 174
2747.10 179
2747.22 182
2747.34 182
2747.46 178
2747.58 170
2747.70 157
2747.82 141
2747.94 122
2748.06 103
2748.18 84
2748.30 69
2748.42 59
2748.54 55
2748.66 59
2748.78 70
2748.90 86
2749.02 105
2749.14 123
2749.26 137
2749.38 147
2749.50 152
2749.62 153
2749.74 152
2749.86 153
2749.98 156
2750.10 163
2750.22 173
2750.34 184
2750.46 194
2750.58 201
2750.70 206
2750.82 208
2750.94 207
2751.06 205
2751.18 202
2751.30 199
2751.42 195
2751.55 191
2751.67 186
2751.79 180
2751.91 175
2752.03 170
2752.15 165
2752.27 162
2752.39 160
2752.51 161
2752.63 164
2752.75 169
2752.87 176
2752.99 183
2753.11 189
2753.23 192
2753.35 192
2753.47 189
2753.59 183
2753.71 176
2753.83 170
2753.95 167
2754.07 167
2754.19 170
2754.31 176
2754.43 181
2754.55 186
2754.67 186
2754.79 182
2754.91 173
2755.03 160
2755.15 146
2755.27 132
2755.39 120
2755.51 110
2755.63 104
2755.75 100
2755.88 96
2756.00 92
2756.12 87
2756.24 80
2756.36 72
2756.48 66
2756.60 62
2756.72 63
2756.84 69
2756.96 80
2757.08 95
2757.20 111
2757.32 126
2757.44 137
2757.56 141
2757.68 139
2757.80 131
2757.92 119
2758.04 103
2758.16 87
2758.28 71
2758.40 57
2758.52 47
2758.64 42
2758.76 42
2758.88 48
2759.00 59
2759.13 73
2759.25 90
2759.37 106
2759.49 119
2759.61 128
2759.73 134
2759.85 137
2759.97 139
2760.09 141
2760.21 144
2760.33 148
2760.45 152
2760.57 156
2760.69 157
2760.81 158
2760.93 157
2761.05 156
2761.17 154
2761.29 153
2761.41 152
2761.53 151
2761.65 148
2761.77 142
2761.90 134
2762.02 124
2762.14 112
2762.26 99
2762.38 87
2762.50 76
2762.62 67
2762.74 59
2762.86 53
2762.98 48
2763.10 43
2763.22 40
2763.34 37
2763.46 34
2763.58 32
2763.70 31
2763.82 30
2763.94 28
2764.06 27
2764.18 26
2764.30 27
2764.43 30
2764.55 36
2764.67 46
2764.79 57
2764.91 70
2765.03 82
2765.15 93
2765.27 102
2765.39 109
2765.51 115
2765.63 121
2765.75 128
2765.87 135
2765.99 141
2766.11 146
2766.23 148
2766.35 146
2766.47 140
2766.60 133
2766.72 125
2766.84 119
2766.96 113
2767.08 108
2767.20 102
2767.32 94
2767.44 83
2767.56 69
2767.68 53
2767.80 37
2767.92 25
2768.04 15
2768.16 9
2768.28 6
2768.40 4
2768.52 1
2768.64 0
2768.77 0
2768.89 0
2769.01 0
2769.13 0
2769.25 0
2769.37 0
2769.49 4
2769.61 11
2769.73 15
2769.85 15
2769.97 12
2770.09 7
2770.21 2
2770.33 0
2770.45 0
2770.58 0
2770.70 9
2770.82 23
2770.94 41
2771.06 61
2771.18 81
2771.30 99
2771.42 113
2771.54 122
2771.66 125
2771.78 123
2771.90 117
2772.02 108
2772.14 99
2772.26 91
2772.39 85
2772.51 82
2772.63 81
2772.75 81
2772.87 81
2772.99 80
2773.11 78
2773.23 77
2773.35 77
2773.47 79
2773.59 83
2773.71 90
2773.83 99
2773.95 108
2774.08 116
2774.20 121
2774.32 121
2774.44 118
2774.56 111
2774.68 104
2774.80 99
2774.92 98
2775.04 104
2775.16 115
2775.28 129
2775.40 142
2775.52 151
2775.64 155
2775.77 151
2775.89 144
2776.01 135
2776.13 129
2776.25 128
2776.37 133
2776.49 145
2776.61 160
2776.73 178
2776.85 196
2776.97 213
2777.09 229
2777.21 244
2777.34 256
2777.46 265
2777.58 270
2777.70 270
2777.82 266
2777.94 258
2778.06 248
2778.18 237
2778.30 226
2778.42 215
2778.54 205
2778.66 196
2778.79 187
2778.91 180
2779.03 176
2779.15 173
2779.27 171
2779.39 170
2779.51 168
2779.63 164
2779.75 158
2779.87 153
2779.99 148
2780.11 148
2780.24 151
2780.36 159
2780.48 169
2780.60 181
2780.72 194
2780.84 207
2780.96 222
2781.08 239
2781.20 261
2781.32 289
2781.44 321
2781.57 357
2781.69 391
2781.81 422
2781.93 447
2782.05 462
2782.17 469
2782.29 466
2782.41 458
2782.53 445
2782.65 431
2782.77 417
2782.90 403
2783.02 388
2783.14 373
2783.26 357
2783.38 339
2783.50 320
2783.62 301
2783.74 284
2783.86 272
2783.98 264
2784.10 262
2784.23 265
2784.35 272
2784.47 279
2784.59 287
2784.71 292
2784.83 293
2784.95 291
2785.07 285
2785.19 277
2785.31 267
2785.43 255
2785.56 243
2785.68 230
2785.80 217
2785.92 205
2786.04 195
2786.16 187
2786.28 180
2786.40 175
2786.52 171
2786.64 166
2786.77 159
2786.89 152
2787.01 145
2787.13 139
2787.25 135
2787.37 135
2787.49 138
2787.61 143
2787.73 149
2787.85 153
2787.98 154
2788.10 152
2788.22 147
2788.34 141
2788.46 135
2788.58 130
2788.70 126
2788.82 123
2788.94 121
2789.07 119
2789.19 117
2789.31 114
2789.43 112
2789.55 112
2789.67 115
2789.79 120
2789.91 128
2790.03 138
2790.15 149
2790.28 160
2790.40 169
2790.52 175
2790.64 177
2790.76 175
2790.88 169
2791.00 161
2791.12 150
2791.24 138
2791.37 125
2791.49 112
2791.61 98
2791.73 82
2791.85 65
2791.97 48
2792.09 33
2792.21 22
2792.33 18
2792.46 21
2792.58 32
2792.70 49
2792.82 68
2792.94 88
2793.06 104
2793.18 115
2793.30 119
2793.43 117
2793.55 109
2793.67 98
2793.79 85
2793.91 72
2794.03 59
2794.15 49
2794.27 40
2794.39 35
2794.52 32
2794.64 32
2794.76 35
2794.88 40
2795.00 45
2795.12 50
2795.24 54
2795.36 56
2795.48 58
2795.61 59
2795.73 61
2795.85 66
2795.97 73
2796.09 83
2796.21 93
2796.33 101
2796.45 104
2796.58 100
2796.70 87
2796.82 66
2796.94 39
2797.06 10
2797.18 0
2797.30 0
2797.42 0
2797.55 0
2797.67 0
2797.79 0
2797.91 0
2798.03 0
2798.15 15
2798.27 28
2798.39 39
2798.52 48
2798.64 55
2798.76 59
2798.88 62
2799.00 62
2799.12 62
2799.24 60
2799.36 56
2799.49 51
2799.61 45
2799.73 38
2799.85 30
2799.97 21
2800.09 12
2800.21 5
2800.33 0
2800.46 0
2800.58 0
2800.70 1
2800.82 6
2800.94 12
2801.06 17
2801.18 23
2801.31 28
2801.43 33
2801.55 37
2801.67 41
2801.79 45
2801.91 51
2802.03 56
2802.15 62
2802.28 68
2802.40 72
2802.52 75
2802.64 75
2802.76 72
2802.88 69
2803.00 65
2803.13 62
2803.25 60
2803.37 58
2803.49 57
2803.61 57
2803.73 55
2803.85 53
2803.97 50
2804.10 47
2804.22 45
2804.34 44
2804.46 46
2804.58 48
2804.70 52
2804.82 56
2804.95 59
2805.07 62
2805.19 64
2805.31 64
2805.43 63
2805.55 61
2805.67 58
2805.80 55
2805.92 52
2806.04 49
2806.16 47
2806.28 47
2806.40 48
2806.52 50
2806.65 54
2806.77 60
2806.89 67
2807.01 74
2807.13 83
2807.25 93
2807.37 103
2807.50 112
2807.62 119
2807.74 123
2807.86 124
2807.98 120
2808.10 112
2808.22 101
2808.35 87
2808.47 73
2808.59 61
2808.71 52
2808.83 49
2808.95 53
2809.07 62
2809.20 76
2809.32 91
2809.44 106
2809.56 117
2809.68 124
2809.80 126
2809.93 123
2810.05 118
2810.17 112
2810.29 106
2810.41 100
2810.53 95
2810.65 90
2810.78 84
2810.90 78
2811.02 72
2811.14 65
2811.26 60
2811.38 56
2811.51 53
2811.63 50
2811.75 45
2811.87 39
2811.99 31
2812.11 21
2812.23 12
2812.36 4
2812.48 0
2812.60 0
2812.72 0
2812.84 0
2812.96 2
2813.09 4
2813.21 6
2813.33 6
2813.45 6
2813.57 6
2813.69 6
2813.81 5
2813.94 3
2814.06 1
2814.18 0
2814.30 0
2814.42 0
2814.54 0
2814.67 0
2814.79 0
2814.91 10
2815.03 25
2815.15 41
2815.27 58
2815.40 73
2815.52 85
2815.64 95
2815.76 100
2815.88 102
2816.00 100
2816.13 96
2816.25 90
2816.37 82
2816.49 74
2816.61 67
2816.73 63
2816.86 61
2816.98 63
2817.10 69
2817.22 79
2817.34 94
2817.46 111
2817.59 130
2817.71 147
2817.83 162
2817.95 171
2818.07 175
2818.19 172
2818.32 164
2818.44 152
2818.56 137
2818.68 121
2818.80 105
2818.92 90
2819.05 75
2819.17 62
2819.29 51
2819.41 41
2819.53 33
2819.65 27
2819.78 23
2819.90 20
2820.02 19
2820.14 20
2820.26 22
2820.38 24
2820.51 25
2820.63 27
2820.75 28
2820.87 29
2820.99 30
2821.11 33
2821.24 38
2821.36 45
2821.48 54
2821.60 65
2821.72 76
2821.85 86
2821.97 94
2822.09 100
2822.21 102
2822.33 100
2822.45 97
2822.58 92
2822.70 86
2822.82 81
2822.94 77
2823.06 73
2823.19 70
2823.31 66
2823.43 61
2823.55 55
2823.67 49
2823.79 43
2823.92 39
2824.04 37
2824.16 37
2824.28 39
2824.40 43
2824.52 46
2824.65 49
2824.77 51
2824.89 52
2825.01 52
2825.13 51
2825.26 49
2825.38 47
2825.50 45
2825.62 43
2825.74 44
2825.87 46
2825.99 50
2826.11 56
2826.23 62
2826.35 67
2826.47 71
2826.60 71
2826.72 69
2826.84 66
2826.96 63
2827.08 63
2827.21 65
2827.33 69
2827.45 77
2827.57 85
2827.69 92
2827.81 98
2827.94 101
2828.06 105
2828.18 108
2828.30 113
2828.42 120
2828.55 128
2828.67 137
2828.79 145
2828.91 150
2829.03 152
2829.16 150
2829.28 144
2829.40 135
2829.52 123
2829.64 109
2829.77 95
2829.89 80
2830.01 66
2830.13 54
2830.25 45
2830.38 40
2830.50 40
2830.62 44
2830.74 53
2830.86 64
2830.99 79
2831.11 96
2831.23 115
2831.35 137
2831.47 159
2831.59 182
2831.72 203
2831.84 219
2831.96 229
2832.08 232
2832.20 226
2832.33 212
2832.45 194
2832.57 173
2832.69 153
2832.81 134
2832.94 119
2833.06 107
2833.18 98
2833.30 91
2833.42 84
2833.55 76
2833.67 67
2833.79 55
2833.91 39
2834.03 22
2834.16 3
2834.28 0
2834.40 0
2834.52 0
2834.64 0
2834.77 0
2834.89 0
2835.01 0
2835.13 7
2835.26 20
2835.38 28
2835.50 34
2835.62 38
2835.74 42
2835.87 47
2835.99 54
2836.11 63
2836.23 73
2836.35 82
2836.48 92
2836.60 102
2836.72 113
2836.84 127
2836.96 143
2837.09 162
2837.21 184
2837.33 205
2837.45 226
2837.57 242
2837.70 254
2837.82 260
2837.94 259
2838.06 253
2838.19 242
2838.31 229
2838.43 216
2838.55 205
2838.67 198
2838.80 197
2838.92 202
2839.04 213
2839.16 227
2839.28 242
2839.41 255
2839.53 264
2839.65 268
2839.77 265
2839.90 257
2840.02 246
2840.14 235
2840.26 225
2840.38 218
2840.51 212
2840.63 207
2840.75 201
2840.87 192
2840.99 180
2841.12 166
2841.24 151
2841.36 138
2841.48 127
2841.61 120
2841.73 115
2841.85 112
2841.97 108
2842.09 103
2842.22 96
2842.34 88
2842.46 81
2842.58 75
2842.71 72
2842.83 74
2842.95 78
2843.07 85
2843.19 93
2843.32 102
2843.44 110
2843.56 117
2843.68 123
2843.81 129
2843.93 135
2844.05 141
2844.17 146
2844.29 150
2844.42 151
2844.54 150
2844.66 145
2844.78 136
2844.91 124
2845.03 110
2845.15 93
2845.27 74
2845.39 55
2845.52 36
2845.64 20
2845.76 5
2845.88 0
2846.01 0
2846.13 0
2846.25 0
2846.37 0
2846.50 0
2846.62 0
2846.74 0
2846.86 3
2846.98 14
2847.11 23
2847.23 30
2847.35 33
2847.47 32
2847.60 27
2847.72 22
2847.84 18
2847.96 18
2848.09 22
2848.21 31
2848.33 41
2848.45 53
2848.57 62
2848.70 68
2848.82 72
2848.94 76
2849.06 81
2849.19 91
2849.31 105
2849.43 122
2849.55 141
2849.68 159
2849.80 173
2849.92 183
2850.04 188
2850.17 191
2850.29 192
2850.41 194
2850.53 195
2850.65 196
2850.78 196
2850.90 193
2851.02 187
2851.14 179
2851.27 170
2851.39 162
2851.51 156
2851.63 152
2851.76 149
2851.88 148
2852.00 147
2852.12 145
2852.25 143
2852.37 139
2852.49 135
2852.61 130
2852.74 126
2852.86 122
2852.98 119
2853.10 118
2853.23 119
2853.35 123
2853.47 129
2853.59 138
2853.71 147
2853.84 155
2853.96 160
2854.08 160
2854.20 155
2854.33 145
2854.45 131
2854.57 116
2854.69 102
2854.82 93
2854.94 91
2855.06 95
2855.18 106
2855.31 119
2855.43 132
2855.55 143
2855.67 148
2855.80 146
2855.92 138
2856.04 124
2856.16 108
2856.29 91
2856.41 76
2856.53 65
2856.65 58
2856.78 56
2856.90 56
2857.02 59
2857.14 62
2857.27 64
2857.39 68
2857.51 72
2857.63 78
2857.76 87
2857.88 100
2858.00 115
2858.12 132
2858.25 148
2858.37 162
2858.49 172
2858.61 177
2858.74 177
2858.86 171
2858.98 161
2859.11 149
2859.23 137
2859.35 127
2859.47 121
2859.60 121
2859.72 126
2859.84 138
2859.96 152
2860.09 167
2860.21 181
2860.33 192
2860.45 199
2860.58 203
2860.70 205
2860.82 206
2860.94 207
2861.07 211
2861.19 216
2861.31 222
2861.43 228
2861.56 234
2861.68 239
2861.80 243
2861.92 246
2862.05 248
2862.17 249
2862.29 250
2862.42 251
2862.54 252
2862.66 253
2862.78 252
2862.91 251
2863.03 248
2863.15 244
2863.27 239
2863.40 233
2863.52 227
2863.64 220
2863.76 213
2863.89 205
2864.01 196
2864.13 186
2864.26 177
2864.38 170
2864.50 167
2864.62 168
2864.75 174
2864.87 185
2864.99 198
2865.11 212
2865.24 226
2865.36 237
2865.48 245
2865.60 250
2865.73 252
2865.85 252
2865.97 251
2866.10 248
2866.22 246
2866.34 243
2866.46 241
2866.59 239
2866.71 236
2866.83 232
2866.95 226
2867.08 216
2867.20 203
2867.32 186
2867.45 168
2867.57 148
2867.69 130
2867.81 113
2867.94 98
2868.06 86
2868.18 76
2868.30 68
2868.43 60
2868.55 52
2868.67 43
2868.80 33
2868.92 20
2869.04 6
2869.16 0
2869.29 0
2869.41 0
2869.53 0
2869.66 0
2869.78 0
2869.90 0
2870.02 0
2870.15 10
2870.27 25
2870.39 39
2870.52 52
2870.64 63
2870.76 73
2870.88 81
2871.01 87
2871.13 92
2871.25 97
2871.37 101
2871.50 108
2871.62 118
2871.74 131
2871.87 147
2871.99 166
2872.11 184
2872.23 200
2872.36 211
2872.48 216
2872.60 215
2872.73 208
2872.85 197
2872.97 185
2873.09 173
2873.22 163
2873.34 156
2873.46 151
2873.59 148
2873.71 147
2873.83 147
2873.95 147
2874.08 146
2874.20 145
2874.32 144
2874.45 142
2874.57 139
2874.69 134
2874.81 126
2874.94 116
2875.06 104
2875.18 90
2875.31 74
2875.43 57
2875.55 40
2875.68 24
2875.80 9
2875.92 0
2876.04 0
2876.17 0
2876.29 0
2876.41 0
2876.54 0
2876.66 3
2876.78 18
2876.90 36
2877.03 54
2877.15 73
2877.27 91
2877.40 106
2877.52 117
2877.64 124
2877.77 127
2877.89 124
2878.01 116
2878.13 104
2878.26 91
2878.38 76
2878.50 64
2878.63 54
2878.75 50
2878.87 49
2879.00 54
2879.12 62
2879.24 72
2879.36 81
2879.49 89
2879.61 94
2879.73 94
2879.86 91
2879.98 83
2880.10 74
2880.23 63
2880.35 52
2880.47 42
2880.59 32
2880.72 22
2880.84 14
2880.96 7
2881.09 3
2881.21 2
2881.33 5
2881.46 13
2881.58 24
2881.70 36
2881.82 48
2881.95 58
2882.07 63
2882.19 65
2882.32 63
2882.44 61
2882.56 58
2882.69 57
2882.81 58
2882.93 62
2883.06 66
2883.18 71
2883.30 75
2883.42 77
2883.55 76
2883.67 73
2883.79 67
2883.92 60
2884.04 51
2884.16 42
2884.29 33
2884.41 26
2884.53 19
2884.66 15
2884.78 12
2884.90 10
2885.02 8
2885.15 6
2885.27 3
2885.39 0
2885.52 0
2885.64 0
2885.76 0
2885.89 0
2886.01 0
2886.13 0
2886.26 0
2886.38 7
2886.50 15
2886.63 21
2886.75 25
2886.87 29
2886.99 32
2887.12 36
2887.24 43
2887.36 52
2887.49 63
2887.61 75
2887.73 87
2887.86 95
2887.98 100
2888.10 100
2888.23 96
2888.35 90
2888.47 84
2888.60 79
2888.72 76
2888.84 77
2888.97 81
2889.09 86
2889.21 90
2889.34 93
2889.46 92
2889.58 88
2889.71 82
2889.83 74
2889.95 67
2890.07 62
2890.20 60
2890.32 62
2890.44 66
2890.57 72
2890.69 77
2890.81 80
2890.94 82
2891.06 82
2891.18 82
2891.31 83
2891.43 85
2891.55 88
2891.68 93
2891.80 99
2891.92 105
2892.05 111
2892.17 117
2892.29 122
2892.42 128
2892.54 133
2892.66 138
2892.79 144
2892.91 150
2893.03 156
2893.16 162
2893.28 169
2893.40 175
2893.53 181
2893.65 185
2893.77 188
2893.90 188
2894.02 188
2894.14 186
2894.27 186
2894.39 188
2894.51 194
2894.64 203
2894.76 216
2894.88 228
2895.01 239
2895.13 246
2895.25 247
2895.38 242
2895.50 233
2895.62 221
2895.75 209
2895.87 198
2895.99 189
2896.12 182
2896.24 176
2896.36 172
2896.49 169
2896.61 167
2896.73 166
2896.86 165
2896.98 165
2897.10 163
2897.23 157
2897.35 145
2897.47 129
2897.60 108
2897.72 85
2897.84 64
2897.97 48
2898.09 37
2898.21 34
2898.34 37
2898.46 43
2898.58 50
2898.71 56
2898.83 60
2898.95 63
2899.08 64
2899.20 64
2899.32 64
2899.45 63
2899.57 61
2899.69 58
2899.82 55
2899.94 53
2900.06 55
2900.19 62
2900.31 75
2900.44 92
2900.56 114
2900.68 135
2900.81 155
2900.93 170
2901.05 179
2901.18 183
2901.30 182
2901.42 179
2901.55 172
2901.67 162
2901.79 150
2901.92 135
2902.04 118
2902.16 100
2902.29 83
2902.41 69
2902.53 60
2902.66 56
2902.78 57
2902.90 62
2903.03 70
2903.15 77
2903.27 84
2903.40 89
2903.52 92
2903.65 95
2903.77 96
2903.89 95
2904.02 95
2904.14 94
2904.26 92
2904.39 91
2904.51 91
2904.63 93
2904.76 97
2904.88 103
2905.00 112
2905.13 121
2905.25 132
2905.37 143
2905.50 153
2905.62 162
2905.75 167
2905.87 170
2905.99 168
2906.12 162
2906.24 152
2906.36 140
2906.49 128
2906.61 118
2906.73 111
2906.86 108
2906.98 109
2907.10 112
2907.23 116
2907.35 119
2907.48 119
2907.60 117
2907.72 113
2907.85 107
2907.97 102
2908.09 98
2908.22 96
2908.34 96
2908.46 98
2908.59 99
2908.71 99
2908.84 96
2908.96 91
2909.08 84
2909.21 77
2909.33 69
2909.45 61
2909.58 53
2909.70 44
2909.82 36
2909.95 27
2910.07 20
2910.20 16
2910.32 16
2910.44 21
2910.57 32
2910.69 45
2910.81 60
2910.94 74
2911.06 87
2911.18 96
2911.31 102
2911.43 106
2911.56 110
2911.68 115
2911.80 121
2911.93 128
2912.05 136
2912.17 143
2912.30 146
2912.42 145
2912.55 138
2912.67 126
2912.79 111
2912.92 94
2913.04 77
2913.16 62
2913.29 50
2913.41 41
2913.54 35
2913.66 32
2913.78 32
2913.91 34
2914.03 38
2914.15 43
2914.28 50
2914.40 56
2914.53 60
2914.65 60
2914.77 57
2914.90 49
2915.02 38
2915.14 24
2915.27 9
2915.39 0
2915.52 0
2915.64 0
2915.76 0
2915.89 0
2916.01 0
2916.13 0
2916.26 0
2916.38 7
2916.51 19
2916.63 30
2916.75 39
2916.88 44
2917.00 46
2917.12 47
2917.25 46
2917.37 45
2917.50 46
2917.62 48
2917.74 51
2917.87 56
2917.99 62
2918.11 67
2918.24 73
2918.36 78
2918.49 82
2918.61 86
2918.73 88
2918.86 89
2918.98 88
2919.11 85
2919.23 81
2919.35 77
2919.48 73
2919.60 70
2919.72 70
2919.85 72
2919.97 77
2920.10 84
2920.22 91
2920.34 98
2920.47 104
2920.59 109
2920.72 113
2920.84 115
2920.96 117
2921.09 118
2921.21 117
2921.34 114
2921.46 109
2921.58 103
2921.71 97
2921.83 91
2921.95 86
2922.08 81
2922.20 77
2922.33 73
2922.45 69
2922.57 64
2922.70 59
2922.82 57
2922.95 58
2923.07 64
2923.19 75
2923.32 90
2923.44 107
2923.57 123
2923.69 134
2923.81 138
2923.94 135
2924.06 124
2924.19 107
2924.31 89
2924.43 73
2924.56 62
2924.68 57
2924.81 56
2924.93 60
2925.05 65
2925.18 70
2925.30 72
2925.42 72
2925.55 69
2925.67 65
2925.80 59
2925.92 54
2926.04 48
2926.17 42
2926.29 38
2926.42 34
2926.54 30
2926.66 26
2926.79 23
2926.91 20
2927.04 18
2927.16 17
2927.28 18
2927.41 22
2927.53 28
2927.66 36
2927.78 44
2927.90 50
2928.03 52
2928.15 51
2928.28 48
2928.40 44
2928.53 41
2928.65 42
2928.77 48
2928.90 58
2929.02 71
2929.15 83
2929.27 94
2929.39 101
2929.52 103
2929.64 101
2929.77 95
2929.89 88
2930.01 82
2930.14 78
2930.26 75
2930.39 74
2930.51 75
2930.63 77
2930.76 80
2930.88 84
2931.01 88
2931.13 94
2931.25 101
2931.38 108
2931.50 116
2931.63 122
2931.75 127
2931.88 129
2932.00 127
2932.12 121
2932.25 112
2932.37 101
2932.50 88
2932.62 76
2932.74 66
2932.87 57
2932.99 51
2933.12 48
2933.24 47
2933.36 49
2933.49 53
2933.61 59
2933.74 66
2933.86 75
2933.99 83
2934.11 90
2934.23 97
2934.36 102
2934.48 108
2934.61 112
2934.73 117
2934.85 121
2934.98 125
2935.10 128
2935.23 128
2935.35 126
2935.48 121
2935.60 114
2935.72 106
2935.85 99
2935.97 93
2936.10 92
2936.22 94
2936.35 101
2936.47 111
2936.59 123
2936.72 134
2936.84 143
2936.97 149
2937.09 150
2937.21 148
2937.34 143
2937.46 138
2937.59 133
2937.71 129
2937.84 126
2937.96 124
2938.08 122
2938.21 120
2938.33 118
2938.46 116
2938.58 112
2938.71 107
2938.83 101
2938.95 95
2939.08 89
2939.20 83
2939.33 81
2939.45 83
2939.58 88
2939.70 98
2939.82 109
2939.95 121
2940.07 131
2940.20 139
2940.32 143
2940.45 146
2940.57 147
2940.69 149
2940.82 152
2940.94 156
2941.07 161
2941.19 167
2941.32 172
2941.44 178
2941.56 183
2941.69 188
2941.81 192
2941.94 195
2942.06 196
2942.19 195
2942.31 192
2942.43 189
2942.56 186
2942.68 184
2942.81 184
2942.93 186
2943.06 187
2943.18 188
2943.30 187
2943.43 183
2943.55 177
2943.68 167
2943.80 157
2943.93 146
2944.05 136
2944.18 128
2944.30 122
2944.42 117
2944.55 114
2944.67 112
2944.80 110
2944.92 110
2945.05 110
2945.17 111
2945.29 113
2945.42 117
2945.54 121
2945.67 125
2945.79 128
2945.92 130
2946.04 129
2946.17 125
2946.29 119
2946.41 111
2946.54 101
2946.66 90
2946.79 79
2946.91 71
2947.04 66
2947.16 66
2947.29 69
2947.41 75
2947.53 83
2947.66 91
2947.78 95
2947.91 96
2948.03 93
2948.16 87
2948.28 79
2948.41 70
2948.53 63
2948.65 57
2948.78 54
2948.90 54
2949.03 55
2949.15 58
2949.28 62
2949.40 68
2949.53 75
2949.65 85
2949.77 97
2949.90 111
2950.02 124
2950.15 138
2950.27 149
2950.40 156
2950.52 159
2950.65 158
2950.77 152
2950.90 142
2951.02 129
2951.14 114
2951.27 101
2951.39 89
2951.52 80
2951.64 76
2951.77 77
2951.89 82
2952.02 89
2952.14 95
2952.27 100
2952.39 101
2952.51 99
2952.64 94
2952.76 87
2952.89 82
2953.01 80
2953.14 81
2953.26 84
2953.39 87
2953.51 89
2953.64 87
2953.76 81
2953.88 71
2954.01 57
2954.13 41
2954.26 24
2954.38 9
2954.51 0
2954.63 0
2954.76 0
2954.88 0
2955.01 0
2955.13 0
2955.26 0
2955.38 0
2955.50 4
2955.63 14
2955.75 24
2955.88 33
2956.00 40
2956.13 47
2956.25 54
2956.38 62
2956.50 71
2956.63 82
2956.75 94
2956.88 108
2957.00 123
2957.12 138
2957.25 154
2957.37 169
2957.50 182
2957.62 192
2957.75 196
2957.87 195
2958.00 188
2958.12 177
2958.25 162
2958.37 148
2958.50 138
2958.62 133
2958.75 135
2958.87 142
2958.99 154
2959.12 169
2959.24 184
2959.37 197
2959.49 206
2959.62 212
2959.74 215
2959.87 215
2959.99 215
2960.12 213
2960.24 212
2960.37 211
2960.49 210
2960.62 210
2960.74 210
2960.87 211
2960.99 212
2961.11 214
2961.24 217
2961.36 221
2961.49 227
2961.61 235
2961.74 244
2961.86 253
2961.99 261
2962.11 267
2962.24 270
2962.36 269
2962.49 266
2962.61 261
2962.74 256
2962.86 252
2962.99 252
2963.11 254
2963.24 259
2963.36 264
2963.49 270
2963.61 274
2963.73 276
2963.86 275
2963.98 270
2964.11 262
2964.23 251
2964.36 239
2964.48 228
2964.61 220
2964.73 216
2964.86 218
2964.98 225
2965.11 236
2965.23 247
2965.36 258
2965.48 266
2965.61 269
2965.73 269
2965.86 265
2965.98 258
2966.11 249
2966.23 240
2966.36 230
2966.48 221
2966.61 213
2966.73 207
2966.86 202
2966.98 199
2967.10 196
2967.23 193
2967.35 190
2967.48 184
2967.60 175
2967.73 164
2967.85 150
2967.98 134
2968.10 115
2968.23 97
2968.35 79
2968.48 64
2968.60 54
2968.73 49
2968.85 51
2968.98 59
2969.10 71
2969.23 85
2969.35 100
2969.48 114
2969.60 125
2969.73 133
2969.85 138
2969.98 140
2970.10 138
2970.23 133
2970.35 122
2970.48 108
2970.60 90
2970.73 70
2970.85 51
2970.98 33
2971.10 19
2971.23 10
2971.35 4
2971.48 2
2971.60 3
2971.73 7
2971.85 13
2971.98 21
2972.10 30
2972.23 39
2972.35 49
2972.48 59
2972.60 66
2972.73 72
2972.85 75
2972.98 76
2973.10 74
2973.23 71
2973.35 67
2973.48 64
2973.60 60
2973.73 57
2973.85 54
2973.98 51
2974.10 48
2974.23 44
2974.35 39
2974.48 33
2974.60 26
2974.73 19
2974.85 12
2974.98 6
2975.10 0
2975.23 0
2975.35 0
2975.48 0
2975.60 0
2975.73 0
2975.85 0
2975.98 0
2976.10 0
2976.23 6
2976.35 11
2976.48 15
2976.60 17
2976.73 19
2976.85 20
2976.98 23
2977.10 29
2977.23 39
2977.35 53
2977.48 71
2977.60 92
2977.73 115
2977.85 137
2977.98 158
2978.10 176
2978.23 191
2978.35 202
2978.48 211
2978.60 217
2978.73 221
2978.85 224
2978.98 224
2979.10 221
2979.23 215
2979.35 204
2979.48 189
2979.60 171
2979.73 153
2979.85 134
2979.98 118
2980.10 105
2980.23 95
2980.35 88
2980.48 83
2980.60 80
2980.73 78
2980.86 75
2980.98 73
2981.11 70
2981.23 68
2981.36 67
2981.48 67
2981.61 69
2981.73 72
2981.86 75
2981.98 77
2982.11 78
2982.23 78
2982.36 76
2982.48 75
2982.61 76
2982.73 80
2982.86 86
2982.98 94
2983.11 102
2983.23 107
2983.36 108
2983.48 105
2983.61 98
2983.73 90
2983.86 84
2983.98 80
2984.11 80
2984.24 83
2984.36 88
2984.49 93
2984.61 95
2984.74 95
2984.86 92
2984.99 86
2985.11 80
2985.24 75
2985.36 71
2985.49 69
2985.61 71
2985.74 76
2985.86 85
2985.99 97
2986.11 110
2986.24 124
2986.36 137
2986.49 147
2986.61 154
2986.74 156
2986.87 155
2986.99 151
2987.12 147
2987.24 141
2987.37 136
2987.49 131
2987.62 127
2987.74 123
2987.87 118
2987.99 113
2988.12 109
2988.24 105
2988.37 101
2988.49 98
2988.62 96
2988.74 93
2988.87 90
2989.00 87
2989.12 82
2989.25 78
2989.37 75
2989.50 72
2989.62 72
2989.75 73
2989.87 76
2990.00 79
2990.12 81
2990.25 82
2990.37 80
2990.50 76
2990.62 71
2990.75 66
2990.88 63
2991.00 63
2991.13 66
2991.25 72
2991.38 79
2991.50 88
2991.63 96
2991.75 103
2991.88 107
2992.00 108
2992.13 106
2992.25 99
2992.38 90
2992.51 77
2992.63 63
2992.76 49
2992.88 36
2993.01 25
2993.13 17
2993.26 14
2993.38 14
2993.51 18
2993.63 24
2993.76 30
2993.88 36
2994.01 41
2994.14 44
2994.26 44
2994.39 44
2994.51 42
2994.64 42
2994.76 42
2994.89 42
2995.01 42
2995.14 42
2995.26 42
2995.39 41
2995.52 41
2995.64 42
2995.77 42
2995.89 42
2996.02 41
2996.14 37
2996.27 30
2996.39 21
2996.52 13
2996.64 7
2996.77 6
2996.90 9
2997.02 17
2997.15 28
2997.27 39
2997.40 50
2997.52 59
2997.65 64
2997.77 67
2997.90 66
2998.02 63
2998.15 59
2998.28 52
2998.40 45
2998.53 40
2998.65 38
2998.78 41
2998.90 47
2999.03 57
2999.15 68
2999.28 77
2999.41 83
2999.53 84
2999.66 81
2999.78 74
2999.91 66
3000.03 58
3000.16 51
3000.28 44
3000.41 38
3000.54 33
3000.66 28
3000.79 25
3000.91 25
3001.04 29
3001.16 38
3001.29 49
3001.41 63
3001.54 76
3001.67 86
3001.79 93
3001.92 96
3002.04 95
3002.17 91
3002.29 86
3002.42 81
3002.54 75
3002.67 71
3002.80 67
3002.92 64
3003.05 62
3003.17 59
3003.30 56
3003.42 52
3003.55 47
3003.68 42
3003.80 37
3003.93 34
3004.05 32
3004.18 33
3004.30 36
3004.43 40
3004.55 45
3004.68 49
3004.81 51
3004.93 52
3005.06 52
3005.18 52
3005.31 53
3005.43 56
3005.56 61
3005.69 68
3005.81 76
3005.94 84
3006.06 91
3006.19 97
3006.31 102
3006.44 107
3006.57 112
3006.69 116
3006.82 121
3006.94 124
3007.07 126
3007.19 125
3007.32 122
3007.45 116
3007.57 109
3007.70 100
3007.82 91
3007.95 82
3008.07 74
3008.20 67
3008.33 63
3008.45 60
3008.58 58
3008.70 57
3008.83 55
3008.95 51
3009.08 46
3009.21 41
3009.33 36
3009.46 32
3009.58 28
3009.71 24
3009.83 20
3009.96 15
3010.09 9
3010.21 4
3010.34 0
3010.46 0
3010.59 1
3010.71 4
3010.84 8
3010.97 10
3011.09 10
3011.22 6
3011.34 0
3011.47 0
3011.60 0
3011.72 0
3011.85 0
3011.97 0
3012.10 4
3012.22 13
3012.35 21
3012.48 28
3012.60 33
3012.73 38
3012.85 43
3012.98 51
3013.10 62
3013.23 77
3013.36 96
3013.48 118
3013.61 139
3013.73 158
3013.86 173
3013.99 182
3014.11 186
3014.24 185
3014.36 181
3014.49 177
3014.61 174
3014.74 172
3014.87 172
3014.99 172
3015.12 170
3015.24 167
3015.37 161
3015.50 154
3015.62 145
3015.75 135
3015.87 126
3016.00 119
3016.13 112
3016.25 108
3016.38 105
3016.50 104
3016.63 104
3016.75 106
3016.88 110
3017.01 114
3017.13 117
3017.26 120
3017.38 122
3017.51 122
3017.64 122
3017.76 121
3017.89 120
3018.01 119
3018.14 117
3018.27 115
3018.39 111
3018.52 106
3018.64 101
3018.77 98
3018.90 97
3019.02 100
3019.15 106
3019.27 116
3019.40 129
3019.53 143
3019.65 158
3019.78 173
3019.90 186
3020.03 197
3020.15 205
3020.28 209
3020.41 208
3020.53 203
3020.66 195
3020.78 185
3020.91 176
3021.04 168
3021.16 161
3021.29 157
3021.41 153
3021.54 149
3021.67 144
3021.79 137
3021.92 128
3022.04 119
3022.17 109
3022.30 103
3022.42 101
3022.55 105
3022.67 115
3022.80 130
3022.93 149
3023.05 168
3023.18 184
3023.30 196
3023.43 201
3023.56 200
3023.68 194
3023.81 183
3023.94 170
3024.06 155
3024.19 141
3024.31 128
3024.44 117
3024.57 109
3024.69 104
3024.82 100
3024.94 98
3025.07 95
3025.20 91
3025.32 85
3025.45 79
3025.57 73
3025.70 69
3025.83 66
3025.95 66
3026.08 68
3026.20 70
3026.33 73
3026.46 75
3026.58 78
3026.71 81
3026.83 84
3026.96 88
3027.09 94
3027.21 101
3027.34 108
3027.47 114
3027.59 119
3027.72 121
3027.84 119
3027.97 113
3028.10 104
3028.22 91
3028.35 75
3028.47 58
3028.60 41
3028.73 25
3028.85 10
3028.98 0
3029.11 0
3029.23 0
3029.36 0
3029.48 0
3029.61 0
3029.74 0
3029.86 0
3029.99 0
3030.11 17
3030.24 36
3030.37 53
3030.49 68
3030.62 80
3030.75 88
3030.87 91
3031.00 91
3031.12 88
3031.25 82
3031.38 73
3031.50 62
3031.63 50
3031.76 39
3031.88 29
3032.01 23
3032.13 20
3032.26 22
3032.39 29
3032.51 40
3032.64 54
3032.76 73
3032.89 95
3033.02 119
3033.14 144
3033.27 170
3033.40 195
3033.52 217
3033.65 234
3033.77 247
3033.90 255
3034.03 259
3034.15 260
3034.28 257
3034.41 255
3034.53 252
3034.66 249
3034.79 247
3034.91 245
3035.04 243
3035.16 240
3035.29 236
3035.42 230
3035.54 224
3035.67 217
3035.80 210
3035.92 202
3036.05 193
3036.17 184
3036.30 174
3036.43 164
3036.55 155
3036.68 149
3036.81 147
3036.93 149
3037.06 156
3037.18 165
3037.31 175
3037.44 183
3037.56 187
3037.69 186
3037.82 181
3037.94 173
3038.07 164
3038.20 155
3038.32 147
3038.45 140
3038.57 133
3038.70 126
3038.83 116
3038.95 106
3039.08 96
3039.21 88
3039.33 83
3039.46 83
3039.59 87
3039.71 94
3039.84 102
3039.96 110
3040.09 115
3040.22 117
3040.34 116
3040.47 112
3040.60 107
3040.72 101
3040.85 95
3040.98 89
3041.10 82
3041.23 72
3041.35 60
3041.48 43
3041.61 24
3041.73 2
3041.86 0
3041.99 0
3042.11 0
3042.24 0
3042.37 0
3042.49 0
3042.62 0
3042.75 0
3042.87 23
3043.00 45
3043.12 66
3043.25 82
3043.38 95
3043.50 103
3043.63 107
3043.76 108
3043.88 105
3044.01 100
3044.14 94
3044.26 86
3044.39 79
3044.52 71
3044.64 64
3044.77 57
3044.90 51
3045.02 44
3045.15 37
3045.27 29
3045.40 21
3045.53 14
3045.65 7
3045.78 3
3045.91 0
3046.03 0
3046.16 3
3046.29 8
3046.41 14
3046.54 21
3046.67 27
3046.79 33
3046.92 38
3047.05 42
3047.17 45
3047.30 47
3047.43 50
3047.55 51
3047.68 51
3047.81 49
3047.93 44
3048.06 37
3048.18 27
3048.31 17
3048.44 7
3048.56 0
3048.69 0
3048.82 0
3048.94 0
3049.07 0
3049.20 0
3049.32 0
3049.45 5
3049.58 13
3049.70 20
3049.83 26
3049.96 30
3050.08 33
3050.21 32
3050.34 31
3050.46 29
3050.59 26
3050.72 22
3050.84 18
3050.97 14
3051.10 10
3051.22 7
3051.35 5
3051.48 6
3051.60 8
3051.73 11
3051.86 14
3051.98 15
3052.11 15
3052.24 12
3052.36 8
3052.49 4
3052.62 1
3052.74 0
3052.87 0
3053.00 2
3053.12 5
3053.25 9
3053.38 12
3053.50 15
3053.63 16
3053.76 14
3053.88 10
3054.01 3
3054.14 0
3054.26 0
3054.39 0
3054.52 0
3054.64 0
3054.77 0
3054.90 2
3055.02 16
3055.15 30
3055.28 43
3055.40 54
3055.53 61
3055.66 65
3055.78 66
3055.91 63
3056.04 58
3056.16 52
3056.29 46
3056.42 41
3056.54 40
3056.67 42
3056.80 48
3056.92 54
3057.05 61
3057.18 66
3057.30 67
3057.43 65
3057.56 59
3057.68 51
3057.81 41
3057.94 32
3058.06 24
3058.19 18
3058.32 13
3058.44 10
3058.57 9
3058.70 9
3058.82 11
3058.95 14
3059.08 19
3059.20 23
3059.33 26
3059.46 29
3059.59 29
3059.71 28
3059.84 26
3059.97 25
3060.09 26
3060.22 31
3060.35 39
3060.47 49
3060.60 61
3060.73 73
3060.85 84
3060.98 91
3061.11 96
3061.23 98
3061.36 97
3061.49 95
3061.61 91
3061.74 87
3061.87 81
3061.99 75
3062.12 68
3062.25 59
3062.38 48
3062.50 36
3062.63 25
3062.76 16
3062.88 12
3063.01 15
3063.14 25
3063.26 42
3063.39 64
3063.52 90
3063.64 116
3063.77 141
3063.90 162
3064.02 181
3064.15 197
3064.28 213
3064.41 228
3064.53 245
3064.66 261
3064.79 276
3064.91 288
3065.04 295
3065.17 297
3065.29 293
3065.42 285
3065.55 274
3065.67 262
3065.80 251
3065.93 241
3066.05 234
3066.18 228
3066.31 226
3066.44 225
3066.56 227
3066.69 230
3066.82 234
3066.94 239
3067.07 243
3067.20 244
3067.32 243
3067.45 239
3067.58 233
3067.71 225
3067.83 217
3067.96 210
3068.09 204
3068.21 199
3068.34 195
3068.47 192
3068.59 190
3068.72 188
3068.85 188
3068.97 190
3069.10 194
3069.23 200
3069.36 208
3069.48 217
3069.61 225
3069.74 230
3069.86 233
3069.99 233
3070.12 231
3070.24 226
3070.37 222
3070.50 218
3070.63 214
3070.75 211
3070.88 208
3071.01 205
3071.13 199
3071.26 192
3071.39 182
3071.52 170
3071.64 157
3071.77 144
3071.90 131
3072.02 117
3072.15 104
3072.28 91
3072.40 79
3072.53 66
3072.66 55
3072.79 45
3072.91 38
3073.04 33
3073.17 30
3073.29 29
3073.42 30
3073.55 33
3073.68 39
3073.80 48
3073.93 61
3074.06 76
3074.18 93
3074.31 109
3074.44 122
3074.56 133
3074.69 140
3074.82 143
3074.95 143
3075.07 141
3075.20 138
3075.33 133
3075.45 127
3075.58 121
3075.71 116
3075.84 112
3075.96 110
3076.09 110
3076.22 112
3076.34 116
3076.47 122
3076.60 128
3076.73 134
3076.85 139
3076.98 144
3077.11 148
3077.23 149
3077.36 147
3077.49 141
3077.62 131
3077.74 118
3077.87 103
3078.00 89
3078.12 77
3078.25 68
3078.38 63
3078.51 60
3078.63 59
3078.76 58
3078.89 58
3079.01 57
3079.14 57
3079.27 56
3079.40 55
3079.52 55
3079.65 55
3079.78 56
3079.91 56
3080.03 55
3080.16 54
3080.29 52
3080.41 51
3080.54 49
3080.67 48
3080.80 50
3080.92 54
3081.05 61
3081.18 69
3081.30 80
3081.43 91
3081.56 101
3081.69 109
3081.81 115
3081.94 119
3082.07 120
3082.20 120
3082.32 119
3082.45 117
3082.58 115
3082.70 113
3082.83 109
3082.96 105
3083.09 99
3083.21 93
3083.34 85
3083.47 78
3083.60 70
3083.72 62
3083.85 53
3083.98 44
3084.10 35
3084.23 28
3084.36 22
3084.49 20
3084.61 21
3084.74 24
3084.87 31
3085.00 38
3085.12 46
3085.25 53
3085.38 58
3085.51 60
3085.63 58
3085.76 55
3085.89 49
3086.01 43
3086.14 36
3086.27 31
3086.40 27
3086.52 25
3086.65 24
3086.78 22
3086.91 20
3087.03 18
3087.16 15
3087.29 12
3087.42 10
3087.54 8
3087.67 8
3087.80 8
3087.92 8
3088.05 6
3088.18 3
3088.31 0
3088.43 0
3088.56 0
3088.69 0
3088.82 0
3088.94 0
3089.07 0
3089.20 11
3089.33 27
3089.45 43
3089.58 59
3089.71 74
3089.84 87
3089.96 96
3090.09 101
3090.22 103
3090.35 102
3090.47 99
3090.60 93
3090.73 87
3090.86 82
3090.98 77
3091.11 74
3091.24 74
3091.36 76
3091.49 80
3091.62 86
3091.75 92
3091.87 98
3092.00 103
3092.13 106
3092.26 110
3092.38 113
3092.51 117
3092.64 122
3092.77 128
3092.89 134
3093.02 142
3093.15 150
3093.28 158
3093.40 166
3093.53 172
3093.66 177
3093.79 179
3093.91 180
3094.04 178
3094.17 177
3094.30 176
3094.42 177
3094.55 180
3094.68 185
3094.81 190
3094.93 195
3095.06 199
3095.19 201
3095.32 200
3095.44 199
3095.57 196
3095.70 192
3095.83 188
3095.95 183
3096.08 177
3096.21 169
3096.34 160
3096.46 152
3096.59 144
3096.72 137
3096.85 132
3096.97 129
3097.10 127
3097.23 126
3097.36 125
3097.49 122
3097.61 118
3097.74 112
3097.87 105
3098.00 97
3098.12 90
3098.25 85
3098.38 82
3098.51 82
3098.63 85
3098.76 90
3098.89 96
3099.02 102
3099.14 106
3099.27 107
3099.40 103
3099.53 97
3099.65 89
3099.78 83
3099.91 79
3100.04 79
3100.16 83
3100.29 89
3100.42 95
3100.55 99
3100.68 100
3100.80 97
3100.93 92
3101.06 85
3101.19 78
3101.31 74
3101.44 74
3101.57 77
3101.70 82
3101.82 89
3101.95 97
3102.08 104
3102.21 110
3102.33 113
3102.46 113
3102.59 111
3102.72 107
3102.85 103
3102.97 98
3103.10 95
3103.23 94
3103.36 96
3103.48 99
3103.61 105
3103.74 111
3103.87 116
3103.99 121
3104.12 125
3104.25 129
3104.38 133
3104.51 136
3104.63 137
3104.76 137
3104.89 133
3105.02 125
3105.14 113
3105.27 99
3105.40 84
3105.53 69
3105.66 56
3105.78 44
3105.91 36
3106.04 29
3106.17 25
3106.29 23
3106.42 25
3106.55 30
3106.68 38
3106.81 50
3106.93 63
3107.06 78
3107.19 93
3107.32 105
3107.44 115
3107.57 121
3107.70 122
3107.83 121
3107.96 118
3108.08 115
3108.21 115
3108.34 118
3108.47 126
3108.59 137
3108.72 149
3108.85 160
3108.98 168
3109.11 173
3109.23 175
3109.36 174
3109.49 171
3109.62 168
3109.74 164
3109.87 160
3110.00 156
3110.13 151
3110.26 148
3110.38 146
3110.51 145
3110.64 144
3110.77 141
3110.89 137
3111.02 130
3111.15 120
3111.28 109
3111.41 99
3111.53 92
3111.66 91
3111.79 95
3111.92 104
3112.05 115
3112.17 127
3112.30 138
3112.43 145
3112.56 147
3112.68 145
3112.81 138
3112.94 129
3113.07 118
3113.20 107
3113.32 96
3113.45 86
3113.58 79
3113.71 74
3113.84 72
3113.96 70
3114.09 69
3114.22 67
3114.35 64
3114.48 60
3114.60 55
3114.73 50
3114.86 48
3114.99 48
3115.12 50
3115.24 55
3115.37 60
3115.50 64
3115.63 65
3115.75 63
3115.88 56
3116.01 47
3116.14 37
3116.27 30
3116.39 25
3116.52 23
3116.65 25
3116.78 29
3116.91 34
3117.03 39
3117.16 43
3117.29 46
3117.42 48
3117.55 50
3117.67 50
3117.80 48
3117.93 44
3118.06 39
3118.19 33
3118.31 28
3118.44 25
3118.57 24
3118.70 25
3118.83 27
3118.95 29
3119.08 29
3119.21 27
3119.34 22
3119.47 16
3119.59 9
3119.72 3
3119.85 0
3119.98 0
3120.11 0
3120.23 0
3120.36 0
3120.49 0
3120.62 0
3120.75 0
3120.88 0
3121.00 1
3121.13 5
3121.26 9
3121.39 14
3121.52 17
3121.64 19
3121.77 20
3121.90 21
3122.03 23
3122.16 25
3122.28 29
3122.41 34
3122.54 40
3122.67 44
3122.80 46
3122.92 45
3123.05 43
3123.18 39
3123.31 36
3123.44 33
3123.56 31
3123.69 29
3123.82 27
3123.95 26
3124.08 23
3124.21 20
3124.33 18
3124.46 16
3124.59 15
3124.72 15
3124.85 15
3124.97 15
3125.10 14
3125.23 13
3125.36 11
3125.49 8
3125.61 4
3125.74 2
3125.87 0
3126.00 0
3126.13 0
3126.26 2
3126.38 4
3126.51 8
3126.64 11
3126.77 14
3126.90 16
3127.02 16
3127.15 15
3127.28 11
3127.41 5
3127.54 0
3127.67 0
3127.79 0
3127.92 0
3128.05 0
3128.18 0
3128.31 0
3128.43 3
3128.56 14
3128.69 25
3128.82 34
3128.95 41
3129.08 43
3129.20 40
3129.33 33
3129.46 21
3129.59 7
3129.72 0
3129.85 0
3129.97 0
3130.10 0
3130.23 0
3130.36 7
3130.49 26
3130.61 44
3130.74 61
3130.87 74
3131.00 84
3131.13 92
3131.26 101
3131.38 110
3131.51 120
3131.64 130
3131.77 138
3131.90 142
3132.03 142
3132.15 138
3132.28 131
3132.41 125
3132.54 120
3132.67 118
3132.80 118
3132.92 118
3133.05 117
3133.18 115
3133.31 112
3133.44 109
3133.57 107
3133.69 109
3133.82 115
3133.95 124
3134.08 135
3134.21 147
3134.34 157
3134.46 165
3134.59 170
3134.72 174
3134.85 175
3134.98 177
3135.11 178
3135.23 180
3135.36 183
3135.49 185
3135.62 187
3135.75 187
3135.88 187
3136.00 184
3136.13 180
3136.26 175
3136.39 171
3136.52 167
3136.65 163
3136.77 160
3136.90 157
3137.03 154
3137.16 150
3137.29 146
3137.42 139
3137.54 132
3137.67 123
3137.80 114
3137.93 105
3138.06 96
3138.19 90
3138.31 86
3138.44 85
3138.57 87
3138.70 92
3138.83 100
3138.96 110
3139.09 123
3139.21 138
3139.34 156
3139.47 176
3139.60 198
3139.73 221
3139.86 242
3139.98 261
3140.11 274
3140.24 282
3140.37 286
3140.50 286
3140.63 285
3140.75 286
3140.88 288
3141.01 292
3141.14 298
3141.27 303
3141.40 307
3141.53 310
3141.65 311
3141.78 312
3141.91 314
3142.04 318
3142.17 324
3142.30 331
3142.43 339
3142.55 347
3142.68 355
3142.81 361
3142.94 368
3143.07 374
3143.20 379
3143.32 384
3143.45 387
3143.58 388
3143.71 386
3143.84 381
3143.97 374
3144.10 365
3144.22 357
3144.35 350
3144.48 345
3144.61 343
3144.74 344
3144.87 349
3145.00 355
3145.12 361
3145.25 365
3145.38 366
3145.51 364
3145.64 356
3145.77 343
3145.90 326
3146.02 305
3146.15 281
3146.28 255
3146.41 228
3146.54 203
3146.67 181
3146.80 164
3146.92 152
3147.05 144
3147.18 141
3147.31 140
3147.44 141
3147.57 143
3147.70 145
3147.82 149
3147.95 154
3148.08 161
3148.21 169
3148.34 178
3148.47 187
3148.60 195
3148.72 202
3148.85 208
3148.98 212
3149.11 214
3149.24 216
3149.37 216
3149.50 215
3149.62 213
3149.75 211
3149.88 209
3150.01 208
3150.14 206
3150.27 206
3150.40 207
3150.53 208
3150.65 210
3150.78 212
3150.91 213
3151.04 212
3151.17 211
3151.30 208
3151.43 204
3151.55 200
3151.68 194
3151.81 188
3151.94 181
3152.07 175
3152.20 168
3152.33 161
3152.46 156
3152.58 151
3152.71 148
3152.84 145
3152.97 142
3153.10 138
3153.23 136
3153.36 134
3153.49 133
3153.61 134
3153.74 136
3153.87 139
3154.00 143
3154.13 148
3154.26 152
3154.39 157
3154.52 160
3154.64 162
3154.77 162
3154.90 159
3155.03 154
3155.16 149
3155.29 145
3155.42 143
3155.55 146
3155.67 152
3155.80 161
3155.93 169
3156.06 174
3156.19 176
3156.32 174
3156.45 168
3156.58 159
3156.70 149
3156.83 139
3156.96 130
3157.09 123
3157.22 117
3157.35 111
3157.48 107
3157.61 103
3157.73 99
3157.86 95
3157.99 93
3158.12 94
3158.25 97
3158.38 103
3158.51 112
3158.64 123
3158.77 134
3158.89 143
3159.02 149
3159.15 151
3159.28 149
3159.41 144
3159.54 139
3159.67 134
3159.80 132
3159.92 134
3160.05 139
3160.18 145
3160.31 151
3160.44 154
3160.57 153
3160.70 148
3160.83 139
3160.96 128
3161.08 119
3161.21 113
3161.34 111
3161.47 115
3161.60 123
3161.73 134
3161.86 146
3161.99 159
3162.12 171
3162.24 182
3162.37 193
3162.50 202
3162.63 210
3162.76 217
3162.89 223
3163.02 227
3163.15 229
3163.28 230
3163.40 231
3163.53 231
3163.66 232
3163.79 235
3163.92 238
3164.05 242
3164.18 247
3164.31 253
3164.44 259
3164.57 264
3164.69 270
3164.82 274
3164.95 277
3165.08 278
3165.21 276
3165.34 271
3165.47 262
3165.60 252
3165.73 242
3165.85 231
3165.98 222
3166.11 215
3166.24 210
3166.37 206
3166.50 205
3166.63 205
3166.76 206
3166.89 209
3167.02 214
3167.14 219
3167.27 225
3167.40 231
3167.53 235
3167.66 237
3167.79 236
3167.92 233
3168.05 227
3168.18 219
3168.31 210
3168.43 198
3168.56 185
3168.69 169
3168.82 153
3168.95 136
3169.08 121
3169.21 109
3169.34 102
3169.47 100
3169.60 102
3169.73 108
3169.85 116
3169.98 123
3170.11 128
3170.24 128
3170.37 124
3170.50 116
3170.63 106
3170.76 94
3170.89 83
3171.02 75
3171.14 71
3171.27 70
3171.40 74
3171.53 80
3171.66 88
3171.79 94
3171.92 97
3172.05 95
3172.18 87
3172.31 76
3172.44 61
3172.56 47
3172.69 34
3172.82 23
3172.95 14
3173.08 7
3173.21 0
3173.34 0
3173.47 0
3173.60 0
3173.73 0
3173.86 0
3173.99 0
3174.11 0
3174.24 1
3174.37 10
3174.50 17
3174.63 20
3174.76 20
3174.89 17
3175.02 13
3175.15 9
3175.28 8
3175.41 9
3175.54 12
3175.66 15
3175.79 18
3175.92 19
3176.05 18
3176.18 16
3176.31 12
3176.44 8
3176.57 5
3176.70 3
3176.83 3
3176.96 4
3177.09 7
3177.21 12
3177.34 18
3177.47 25
3177.60 32
3177.73 40
3177.86 47
3177.99 55
3178.12 64
3178.25 73
3178.38 83
3178.51 92
3178.64 100
3178.77 104
3178.89 104
3179.02 97
3179.15 85
3179.28 69
3179.41 50
3179.54 32
3179.67 16
3179.80 4
3179.93 0
3180.06 0
3180.19 0
3180.32 0
3180.45 0
3180.57 3
3180.70 13
3180.83 26
3180.96 41
3181.09 56
3181.22 72
3181.35 85
3181.48 97
3181.61 106
3181.74 113
3181.87 119
3182.00 124
3182.13 130
3182.26 135
3182.38 142
3182.51 149
3182.64 156
3182.77 164
3182.90 170
3183.03 176
3183.16 179
3183.29 181
3183.42 182
3183.55 183
3183.68 186
3183.81 191
3183.94 198
3184.07 205
3184.20 211
3184.32 213
3184.45 210
3184.58 201
3184.71 188
3184.84 171
3184.97 153
3185.10 136
3185.23 122
3185.36 111
3185.49 103
3185.62 99
3185.75 97
3185.88 97
3186.01 96
3186.14 93
3186.27 88
3186.39 80
3186.52 70
3186.65 59
3186.78 47
3186.91 37
3187.04 30
3187.17 27
3187.30 27
3187.43 30
3187.56 35
3187.69 41
3187.82 47
3187.95 53
3188.08 57
3188.21 60
3188.34 62
3188.47 62
3188.59 61
3188.72 58
3188.85 55
3188.98 53
3189.11 50
3189.24 49
3189.37 48
3189.50 47
3189.63 45
3189.76 43
3189.89 39
3190.02 35
3190.15 32
3190.28 30
3190.41 29
3190.54 29
3190.67 29
3190.80 29
3190.92 28
3191.05 26
3191.18 23
3191.31 20
3191.44 18
3191.57 17
3191.70 17
3191.83 18
3191.96 18
3192.09 19
3192.22 18
3192.35 16
3192.48 14
3192.61 11
3192.74 8
3192.87 7
3193.00 7
3193.13 10
3193.26 14
3193.39 19
3193.52 25
3193.64 29
3193.77 31
3193.90 29
3194.03 24
3194.16 16
3194.29 6
3194.42 0
3194.55 0
3194.68 0
3194.81 0
3194.94 0
3195.07 0
3195.20 5
3195.33 13
3195.46 19
3195.59 23
3195.72 23
3195.85 22
3195.98 20
3196.11 19
3196.24 20
3196.37 21
3196.50 23
3196.62 25
3196.75 26
3196.88 26
3197.01 26
3197.14 26
3197.27 26
3197.40 28
3197.53 32
3197.66 36
3197.79 41
3197.92 45
3198.05 47
3198.18 48
3198.31 46
3198.44 43
3198.57 38
3198.70 32
3198.83 26
3198.96 20
3199.09 15
3199.22 10
3199.35 5
3199.48 1
3199.61 0
3199.74 0
3199.87 0
3200.00 2
3200.12 5
3200.25 8
3200.38 10
3200.51 9
3200.64 6
3200.77 1
3200.90 0
3201.03 0
3201.16 0
3201.29 0
3201.42 0
3201.55 0
3201.68 1
3201.81 8
3201.94 14
3202.07 18
3202.20 21
3202.33 22
3202.46 22
3202.59 22
3202.72 22
3202.85 24
3202.98 27
3203.11 33
3203.24 40
3203.37 48
3203.50 57
3203.63 65
3203.76 72
3203.89 76
3204.02 80
3204.15 82
3204.28 83
3204.41 84
3204.54 85
3204.66 85
3204.79 86
3204.92 88
3205.05 90
3205.18 94
3205.31 100
3205.44 107
3205.57 114
3205.70 120
3205.83 122
3205.96 119
3206.09 111
3206.22 99
3206.35 86
3206.48 74
3206.61 65
3206.74 62
3206.87 65
3207.00 72
3207.13 83
3207.26 96
3207.39 109
3207.52 120
3207.65 130
3207.78 138
3207.91 144
3208.04 149
3208.17 153
3208.30 156
3208.43 157
3208.56 156
3208.69 152
3208.82 146
3208.95 137
3209.08 127
3209.21 117
3209.34 108
3209.47 102
3209.60 100
3209.73 103
3209.86 108
3209.99 115
3210.12 122
3210.25 127
3210.38 130
3210.51 130
3210.64 127
3210.77 122
3210.90 117
3211.03 113
3211.16 108
3211.29 104
3211.42 100
3211.55 94
3211.68 87
3211.81 77
3211.94 66
3212.07 54
3212.20 41
3212.33 29
3212.46 19
3212.59 11
3212.72 7
3212.85 6
3212.98 8
3213.11 11
3213.23 15
3213.36 19
3213.49 23
3213.62 26
3213.75 30
3213.88 35
3214.01 42
3214.14 51
3214.27 60
3214.40 68
3214.53 73
3214.66 73
3214.79 68
3214.92 60
3215.05 50
3215.18 42
3215.31 36
3215.44 35
3215.57 38
3215.70 44
3215.83 52
3215.96 61
3216.09 68
3216.22 73
3216.35 75
3216.48 74
3216.61 70
3216.74 63
3216.87 57
3217.00 51
3217.13 49
3217.26 51
3217.39 58
3217.52 69
3217.65 81
3217.78 94
3217.91 104
3218.04 110
3218.17 111
3218.30 107
3218.43 99
3218.56 90
3218.69 81
3218.82 73
3218.95 68
3219.08 66
3219.21 67
3219.34 71
3219.47 75
3219.60 80
3219.74 85
3219.87 90
3220.00 95
3220.13 101
3220.26 106
3220.39 112
3220.52 116
3220.65 119
3220.78 119
3220.91 118
3221.04 115
3221.17 110
3221.30 105
3221.43 98
3221.56 91
3221.69 85
3221.82 80
3221.95 78
3222.08 78
3222.21 82
3222.34 87
3222.47 94
3222.60 99
3222.73 102
3222.86 102
3222.99 99
3223.12 95
3223.25 90
3223.38 87
3223.51 85
3223.64 85
3223.77 88
3223.90 92
3224.03 97
3224.16 101
3224.29 105
3224.42 107
3224.55 106
3224.68 102
3224.81 96
3224.94 89
3225.07 83
3225.20 77
3225.33 72
3225.46 70
3225.59 70
3225.72 72
3225.85 77
3225.98 84
3226.11 92
3226.24 102
3226.37 113
3226.50 122
3226.63 130
3226.76 134
3226.89 136
3227.02 134
3227.15 129
3227.28 121
3227.41 112
3227.54 101
3227.67 89
3227.80 77
3227.93 64
3228.06 53
3228.19 43
3228.33 33
3228.46 24
3228.59 15
3228.72 7
3228.85 0
3228.98 0
3229.11 0
3229.24 0
3229.37 3
3229.50 13
3229.63 25
3229.76 38
3229.89 52
3230.02 64
3230.15 75
3230.28 85
3230.41 92
3230.54 98
3230.67 102
3230.80 104
3230.93 106
3231.06 106
3231.19 107
3231.32 108
3231.45 111
3231.58 116
3231.71 122
3231.84 130
3231.97 137
3232.10 144
3232.23 150
3232.36 153
3232.49 155
3232.62 156
3232.75 156
3232.89 155
3233.02 154
3233.15 151
3233.28 146
3233.41 138
3233.54 127
3233.67 113
3233.80 100
3233.93 86
3234.06 75
3234.19 66
3234.32 61
3234.45 57
3234.58 54
3234.71 52
3234.84 50
3234.97 48
3235.10 47
3235.23 46
3235.36 46
3235.49 46
3235.62 47
3235.75 48
3235.88 49
3236.01 50
3236.14 51
3236.27 53
3236.41 55
3236.54 57
3236.67 57
3236.80 55
3236.93 50
3237.06 41
3237.19 29
3237.32 14
3237.45 0
3237.58 0
3237.71 0
3237.84 0
3237.97 0
3238.10 0
3238.23 0
3238.36 0
3238.49 4
3238.62 15
3238.75 25
3238.88 33
3239.01 41
3239.14 50
3239.27 59
3239.41 70
3239.54 81
3239.67 91
3239.80 101
3239.93 110
3240.06 117
3240.19 124
3240.32 130
3240.45 136
3240.58 143
3240.71 148
3240.84 151
3240.97 153
3241.10 154
3241.23 153
3241.36 152
3241.49 153
3241.62 155
3241.75 159
3241.88 165
3242.01 171
3242.15 175
3242.28 178
3242.41 178
3242.54 175
3242.67 168
3242.80 161
3242.93 153
3243.06 147
3243.19 143
3243.32 142
3243.45 143
3243.58 145
3243.71 147
3243.84 148
3243.97 146
3244.10 140
3244.23 131
3244.36 121
3244.50 110
3244.63 101
3244.76 94
3244.89 92
3245.02 95
3245.15 101
3245.28 111
3245.41 120
3245.54 129
3245.67 136
3245.80 141
3245.93 143
3246.06 144
3246.19 143
3246.32 143
3246.45 143
3246.58 143
3246.72 143
3246.85 143
3246.98 144
3247.11 145
3247.24 147
3247.37 150
3247.50 153
3247.63 157
3247.76 160
3247.89 162
3248.02 163
3248.15 162
3248.28 160
3248.41 155
3248.54 149
3248.67 142
3248.81 135
3248.94 127
3249.07 119
3249.20 111
3249.33 104
3249.46 98
3249.59 93
3249.72 89
3249.85 86
3249.98 85
3250.11 85
3250.24 85
3250.37 85
3250.50 86
3250.63 87
3250.77 88
3250.90 90
3251.03 93
3251.16 99
3251.29 107
3251.42 119
3251.55 132
3251.68 147
3251.81 162
3251.94 176
3252.07 188
3252.20 197
3252.33 204
3252.46 208
3252.60 209
3252.73 207
3252.86 202
3252.99 195
3253.12 186
3253.25 177
3253.38 168
3253.51 160
3253.64 155
3253.77 152
3253.90 151
3254.03 151
3254.16 152
3254.29 153
3254.43 152
3254.56 151
3254.69 148
3254.82 145
3254.95 142
3255.08 140
3255.21 139
3255.34 139
3255.47 141
3255.60 142
3255.73 144
3255.86 145
3256.00 145
3256.13 143
3256.26 139
3256.39 135
3256.52 129
3256.65 124
3256.78 119
3256.91 116
3257.04 116
3257.17 117
3257.30 120
3257.43 126
3257.56 132
3257.70 139
3257.83 146
3257.96 152
3258.09 157
3258.22 159
3258.35 159
3258.48 157
3258.61 155
3258.74 152
3258.87 152
3259.00 153
3259.13 158
3259.27 164
3259.40 170
3259.53 177
3259.66 181
3259.79 184
3259.92 183
3260.05 182
3260.18 179
3260.31 176
3260.44 175
3260.57 175
3260.71 178
3260.84 183
3260.97 190
3261.10 197
3261.23 205
3261.36 211
3261.49 216
3261.62 218
3261.75 216
3261.88 211
3262.01 203
3262.15 194
3262.28 185
3262.41 179
3262.54 175
3262.67 176
3262.80 180
3262.93 186
3263.06 195
3263.19 203
3263.32 210
3263.45 216
3263.59 221
3263.72 224
3263.85 227
3263.98 230
3264.11 232
3264.24 233
3264.37 233
3264.50 231
3264.63 227
3264.76 219
3264.90 208
3265.03 194
3265.16 177
3265.29 158
3265.42 137
3265.55 116
3265.68 95
3265.81 76
3265.94 59
3266.07 45
3266.21 35
3266.34 29
3266.47 28
3266.60 31
3266.73 37
3266.86 47
3266.99 58
3267.12 70
3267.25 83
3267.38 96
3267.52 109
3267.65 122
3267.78 135
3267.91 146
3268.04 155
3268.17 160
3268.30 161
3268.43 160
3268.56 156
3268.69 152
3268.83 150
3268.96 151
3269.09 155
3269.22 162
3269.35 171
3269.48 180
3269.61 186
3269.74 188
3269.87 186
3270.01 178
3270.14 165
3270.27 150
3270.40 134
3270.53 119
3270.66 105
3270.79 94
3270.92 87
3271.05 83
3271.19 83
3271.32 85
3271.45 90
3271.58 98
3271.71 107
3271.84 118
3271.97 128
3272.10 137
3272.23 144
3272.37 150
3272.50 154
3272.63 157
3272.76 158
3272.89 159
3273.02 160
3273.15 160
3273.28 161
3273.41 160
3273.55 158
3273.68 154
3273.81 148
3273.94 140
3274.07 131
3274.20 122
3274.33 115
3274.46 109
3274.59 106
3274.73 105
3274.86 104
3274.99 103
3275.12 100
3275.25 95
3275.38 90
3275.51 86
3275.64 86
3275.78 92
3275.91 102
3276.04 116
3276.17 130
3276.30 143
3276.43 152
3276.56 157
3276.69 157
3276.83 155
3276.96 152
3277.09 150
3277.22 150
3277.35 152
3277.48 155
3277.61 157
3277.74 159
3277.87 159
3278.01 156
3278.14 152
3278.27 147
3278.40 140
3278.53 133
3278.66 125
3278.79 117
3278.92 111
3279.06 108
3279.19 108
3279.32 111
3279.45 117
3279.58 124
3279.71 131
3279.84 139
3279.97 145
3280.11 150
3280.24 156
3280.37 163
3280.50 170
3280.63 177
3280.76 184
3280.89 187
3281.03 188
3281.16 183
3281.29 173
3281.42 158
3281.55 140
3281.68 119
3281.81 98
3281.94 79
3282.08 64
3282.21 53
3282.34 47
3282.47 45
3282.60 46
3282.73 49
3282.86 51
3283.00 52
3283.13 51
3283.26 47
3283.39 42
3283.52 36
3283.65 28
3283.78 20
3283.91 12
3284.05 4
3284.18 0
3284.31 0
3284.44 0
3284.57 0
3284.70 0
3284.83 0
3284.97 0
3285.10 0
3285.23 4
3285.36 8
3285.49 11
3285.62 13
3285.75 14
3285.89 16
3286.02 18
3286.15 19
3286.28 22
3286.41 24
3286.54 28
3286.67 33
3286.80 40
3286.94 49
3287.07 59
3287.20 70
3287.33 80
3287.46 86
3287.59 88
3287.72 84
3287.86 76
3287.99 65
3288.12 52
3288.25 41
3288.38 33
3288.51 28
3288.64 28
3288.78 30
3288.91 35
3289.04 41
3289.17 48
3289.30 53
3289.43 55
3289.57 55
3289.70 52
3289.83 46
3289.96 39
3290.09 31
3290.22 24
3290.35 20
3290.49 18
3290.62 19
3290.75 22
3290.88 27
3291.01 34
3291.14 42
3291.27 50
3291.41 60
3291.54 70
3291.67 80
3291.80 89
3291.93 96
3292.06 101
3292.20 103
3292.33 103
3292.46 101
3292.59 99
3292.72 97
3292.85 96
3292.98 97
3293.12 99
3293.25 103
3293.38 108
3293.51 113
3293.64 117
3293.77 119
3293.91 118
3294.04 114
3294.17 106
3294.30 97
3294.43 87
3294.56 79
3294.69 73
3294.83 71
3294.96 72
3295.09 75
3295.22 77
3295.35 79
3295.48 80
3295.62 79
3295.75 78
3295.88 75
3296.01 72
3296.14 68
3296.27 65
3296.41 61
3296.54 56
3296.67 52
3296.80 49
3296.93 48
3297.06 49
3297.19 51
3297.33 55
3297.46 60
3297.59 65
3297.72 70
3297.85 75
3297.98 80
3298.12 86
3298.25 93
3298.38 99
3298.51 105
3298.64 110
3298.77 111
3298.91 109
3299.04 103
3299.17 95
3299.30 85
3299.43 74
3299.56 65
3299.70 56
3299.83 49
3299.96 43
3300.09 37
3300.22 30
3300.35 22
3300.49 13
3300.62 5
3300.75 0
3300.88 0
3301.01 0
3301.14 0
3301.28 0
3301.41 1
3301.54 3
3301.67 4
3301.80 3
3301.93 1
3302.07 0
3302.20 0
3302.33 1
3302.46 6
3302.59 14
3302.73 24
3302.86 35
3302.99 47
3303.12 57
3303.25 66
3303.38 71
3303.52 73
3303.65 71
3303.78 66
3303.91 59
3304.04 51
3304.17 44
3304.31 39
3304.44 37
3304.57 36
3304.70 37
3304.83 38
3304.97 37
3305.10 36
3305.23 32
3305.36 27
3305.49 22
3305.62 18
3305.76 18
3305.89 21
3306.02 29
3306.15 41
3306.28 58
3306.41 77
3306.55 98
3306.68 119
3306.81 139
3306.94 157
3307.07 172
3307.21 183
3307.34 190
3307.47 192
3307.60 190
3307.73 183
3307.86 173
3308.00 162
3308.13 150
3308.26 140
3308.39 135
3308.52 135
3308.66 141
3308.79 153
3308.92 169
3309.05 187
3309.18 206
3309.32 222
3309.45 234
3309.58 240
3309.71 241
3309.84 237
3309.97 227
3310.11 214
3310.24 198
3310.37 182
3310.50 166
3310.63 153
3310.77 143
3310.90 137
3311.03 134
3311.16 133
3311.29 133
3311.43 133
3311.56 132
3311.69 130
3311.82 127
3311.95 124
3312.08 121
3312.22 120
3312.35 119
3312.48 120
3312.61 122
3312.74 125
3312.88 130
3313.01 133
3313.14 136
3313.27 138
3313.40 138
3313.54 136
3313.67 134
3313.80 132
3313.93 131
3314.06 133
3314.20 138
3314.33 146
3314.46 157
3314.59 170
3314.72 184
3314.86 200
3314.99 216
3315.12 234
3315.25 252
3315.38 270
3315.52 288
3315.65 303
3315.78 315
3315.91 321
3316.04 320
3316.18 314
3316.31 303
3316.44 290
3316.57 278
3316.70 268
3316.84 262
3316.97 260
3317.10 261
3317.23 264
3317.36 265
3317.50 264
3317.63 260
3317.76 252
3317.89 240
3318.02 225
3318.16 207
3318.29 188
3318.42 168
3318.55 150
3318.68 135
3318.82 124
3318.95 120
3319.08 123
3319.21 131
3319.34 142
3319.48 153
3319.61 162
3319.74 169
3319.87 172
3320.00 172
3320.14 170
3320.27 168
3320.40 165
3320.53 161
3320.67 156
3320.80 149
3320.93 140
3321.06 131
3321.19 123
3321.33 116
3321.46 111
3321.59 108
3321.72 107
3321.85 108
3321.99 109
3322.12 111
3322.25 116
3322.38 122
3322.51 129
3322.65 137
3322.78 143
3322.91 146
3323.04 144
3323.18 137
3323.31 126
3323.44 113
3323.57 100
3323.70 89
3323.84 80
3323.97 76
3324.10 75
3324.23 79
3324.36 85
3324.50 95
3324.63 108
3324.76 122
3324.89 136
3325.03 150
3325.16 161
3325.29 168
3325.42 171
3325.55 169
3325.69 163
3325.82 153
3325.95 143
3326.08 134
3326.22 128
3326.35 127
3326.48 131
3326.61 137
3326.74 146
3326.88 155
3327.01 162
3327.14 167
3327.27 169
3327.41 171
3327.54 172
3327.67 175
3327.80 180
3327.93 185
3328.07 192
3328.20 198
3328.33 204
3328.46 208
3328.60 212
3328.73 214
3328.86 214
3328.99 214
3329.12 213
3329.26 211
3329.39 211
3329.52 214
3329.65 219
3329.79 226
3329.92 235
3330.05 242
3330.18 247
3330.31 245
3330.45 236
3330.58 220
3330.71 198
3330.84 173
3330.98 148
3331.11 125
3331.24 107
3331.37 94
3331.51 87
3331.64 84
3331.77 87
3331.90 92
3332.03 100
3332.17 110
3332.30 121
3332.43 132
3332.56 143
3332.70 153
3332.83 159
3332.96 162
3333.09 162
3333.23 159
3333.36 154
3333.49 148
3333.62 144
3333.76 141
3333.89 140
3334.02 140
3334.15 139
3334.28 137
3334.42 132
3334.55 125
3334.68 117
3334.81 108
3334.95 100
3335.08 94
3335.21 90
3335.34 87
3335.48 86
3335.61 86
3335.74 86
3335.87 87
3336.01 87
3336.14 88
3336.27 90
3336.40 94
3336.54 98
3336.67 105
3336.80 113
3336.93 121
3337.06 127
3337.20 132
3337.33 134
3337.46 134
3337.59 131
3337.73 128
3337.86 124
3337.99 121
3338.12 118
3338.26 114
3338.39 110
3338.52 105
3338.65 100
3338.79 95
3338.92 93
3339.05 93
3339.18 94
3339.32 95
3339.45 95
3339.58 93
3339.71 88
3339.85 82
3339.98 76
3340.11 70
3340.24 66
3340.38 63
3340.51 63
3340.64 65
3340.77 68
3340.91 73
3341.04 79
3341.17 86
3341.30 94
3341.44 102
3341.57 109
3341.70 113
3341.83 114
3341.97 113
3342.10 110
3342.23 106
3342.36 101
3342.50 97
3342.63 92
3342.76 87
3342.89 82
3343.03 78
3343.16 75
3343.29 74
3343.42 77
3343.56 84
3343.69 95
3343.82 107
3343.95 119
3344.09 130
3344.22 136
3344.35 140
3344.48 140
3344.62 139
3344.75 138
3344.88 137
3345.01 137
3345.15 137
3345.28 136
3345.41 135
3345.54 134
3345.68 133
3345.81 133
3345.94 135
3346.08 140
3346.21 145
3346.34 149
3346.47 150
3346.61 148
3346.74 142
3346.87 134
3347.00 124
3347.14 117
3347.27 113
3347.40 113
3347.53 118
3347.67 126
3347.80 135
3347.93 145
3348.06 153
3348.20 158
3348.33 159
3348.46 158
3348.59 156
3348.73 153
3348.86 152
3348.99 152
3349.13 155
3349.26 159
3349.39 165
3349.52 171
3349.66 177
3349.79 183
3349.92 188
3350.05 194
3350.19 198
3350.32 200
3350.45 199
3350.58 195
3350.72 186
3350.85 173
3350.98 157
3351.12 139
3351.25 121
3351.38 104
3351.51 88
3351.65 74
3351.78 61
3351.91 50
3352.04 41
3352.18 34
3352.31 29
3352.44 25
3352.58 24
3352.71 26
3352.84 31
3352.97 38
3353.11 47
3353.24 57
3353.37 66
3353.50 75
3353.64 80
3353.77 82
3353.90 81
3354.04 76
3354.17 68
3354.30 58
3354.43 47
3354.57 37
3354.70 28
3354.83 20
3354.96 15
3355.10 10
3355.23 6
3355.36 3
3355.50 1
3355.63 0
3355.76 0
3355.89 0
3356.03 0
3356.16 0
3356.29 0
3356.43 0
3356.56 0
3356.69 0
3356.82 3
3356.96 6
3357.09 10
3357.22 16
3357.36 24
3357.49 32
3357.62 40
3357.75 47
3357.89 52
3358.02 55
3358.15 55
3358.28 53
3358.42 50
3358.55 47
3358.68 45
3358.82 45
3358.95 47
3359.08 52
3359.21 60
3359.35 68
3359.48 77
3359.61 85
3359.75 92
3359.88 98
3360.01 103
3360.14 106
3360.28 109
3360.41 113
3360.54 116
3360.68 118
3360.81 120
3360.94 119
3361.08 116
3361.21 110
3361.34 101
3361.47 90
3361.61 78
3361.74 67
3361.87 56
3362.01 48
3362.14 43
3362.27 41
3362.40 42
3362.54 44
3362.67 47
3362.80 49
3362.94 50
3363.07 49
3363.20 46
3363.33 42
3363.47 37
3363.60 32
3363.73 28
3363.87 23
3364.00 19
3364.13 15
3364.27 11
3364.40 8
3364.53 6
3364.66 5
3364.80 5
3364.93 5
3365.06 6
3365.20 6
3365.33 5
3365.46 2
3365.59 0
3365.73 0
3365.86 0
3365.99 0
3366.13 0
3366.26 0
3366.39 0
3366.53 6
3366.66 17
3366.79 30
3366.92 44
3367.06 59
3367.19 73
3367.32 85
3367.46 95
3367.59 101
3367.72 105
3367.86 105
3367.99 103
3368.12 101
3368.25 100
3368.39 102
3368.52 106
3368.65 114
3368.79 124
3368.92 132
3369.05 139
3369.19 141
3369.32 140
3369.45 135
3369.59 129
3369.72 123
3369.85 119
3369.98 118
3370.12 119
3370.25 120
3370.38 121
3370.52 122
3370.65 122
3370.78 124
3370.92 126
3371.05 131
3371.18 138
3371.32 147
3371.45 154
3371.58 160
3371.71 162
3371.85 162
3371.98 159
3372.11 156
3372.25 153
3372.38 153
3372.51 156
3372.65 162
3372.78 171
3372.91 180
3373.05 188
3373.18 194
3373.31 197
3373.45 196
3373.58 193
3373.71 188
3373.84 182
3373.98 177
3374.11 172
3374.24 169
3374.38 167
3374.51 167
3374.64 167
3374.78 168
3374.91 167
3375.04 166
3375.18 163
3375.31 159
3375.44 154
3375.58 149
3375.71 145
3375.84 141
3375.98 139
3376.11 137
3376.24 136
3376.37 134
3376.51 132
3376.64 130
3376.77 127
3376.91 124
3377.04 120
3377.17 116
3377.31 112
3377.44 107
3377.57 102
3377.71 98
3377.84 97
3377.97 99
3378.11 106
3378.24 116
3378.37 129
3378.51 141
3378.64 151
3378.77 157
3378.91 158
3379.04 154
3379.17 148
3379.31 139
3379.44 131
3379.57 121
3379.71 112
3379.84 102
3379.97 91
3380.11 81
3380.24 71
3380.37 63
3380.51 57
3380.64 52
3380.77 48
3380.91 44
3381.04 38
3381.17 30
3381.30 20
3381.44 11
3381.57 5
3381.70 3
3381.84 8
3381.97 19
3382.10 36
3382.24 58
3382.37 81
3382.50 102
3382.64 121
3382.77 134
3382.90 143
3383.04 147
3383.17 149
3383.30 151
3383.44 153
3383.57 157
3383.70 164
3383.84 174
3383.97 188
3384.10 203
3384.24 219
3384.37 234
3384.50 247
3384.64 258
3384.77 264
3384.90 264
3385.04 259
3385.17 249
3385.30 233
3385.44 212
3385.57 189
3385.70 165
3385.84 144
3385.97 127
3386.11 117
3386.24 115
3386.37 120
3386.51 130
3386.64 144
3386.77 157
3386.91 167
3387.04 173
3387.17 172
3387.31 166
3387.44 156
3387.57 142
3387.71 127
3387.84 112
3387.97 100
3388.11 92
3388.24 87
3388.37 87
3388.51 91
3388.64 97
3388.77 104
3388.91 110
3389.04 114
3389.17 116
3389.31 114
3389.44 111
3389.57 106
3389.71 100
3389.84 91
3389.97 81
3390.11 69
3390.24 56
3390.37 42
3390.51 28
3390.64 17
3390.78 9
3390.91 6
3391.04 8
3391.18 13
3391.31 21
3391.44 31
3391.58 41
3391.71 50
3391.84 56
3391.98 59
3392.11 60
3392.24 58
3392.38 56
3392.51 53
3392.64 51
3392.78 50
3392.91 52
3393.04 56
3393.18 63
3393.31 71
3393.45 80
3393.58 92
3393.71 104
3393.85 116
3393.98 128
3394.11 136
3394.25 141
3394.38 144
3394.51 143
3394.65 140
3394.78 137
3394.91 134
3395.05 132
3395.18 131
3395.31 129
3395.45 125
3395.58 119
3395.72 112
3395.85 104
3395.98 95
3396.12 86
3396.25 79
3396.38 74
3396.52 71
3396.65 70
3396.78 71
3396.92 75
3397.05 81
3397.19 88
3397.32 96
3397.45 103
3397.59 107
3397.72 107
3397.85 104
3397.99 98
3398.12 91
3398.25 84
3398.39 80
3398.52 78
3398.65 79
3398.79 81
3398.92 83
3399.06 83
3399.19 80
3399.32 73
3399.46 62
3399.59 50
3399.72 39
3399.86 30
3399.99 24
3400.13 23
3400.26 25
3400.39 29
3400.53 32
3400.66 35
3400.79 35
3400.93 35
3401.06 34
3401.19 33
3401.33 34
3401.46 34
3401.60 35
3401.73 35
3401.86 33
3402.00 29
3402.13 23
3402.26 15
3402.40 7
3402.53 0
3402.67 0
3402.80 0
3402.93 0
3403.07 0
3403.20 0
3403.33 0
3403.47 0
3403.60 7
3403.73 28
3403.87 50
3404.00 73
3404.14 92
3404.27 108
3404.40 119
3404.54 125
3404.67 127
3404.80 127
3404.94 126
3405.07 124
3405.21 125
3405.34 127
3405.47 133
3405.61 142
3405.74 153
3405.87 166
3406.01 180
3406.14 192
3406.28 201
3406.41 207
3406.54 210
3406.68 208
3406.81 204
3406.95 198
3407.08 192
3407.21 185
3407.35 179
3407.48 174
3407.61 170
3407.75 168
3407.88 167
3408.02 168
3408.15 171
3408.28 176
3408.42 182
3408.55 189
3408.68 196
3408.82 200
3408.95 203
3409.09 204
3409.22 201
3409.35 195
3409.49 186
3409.62 174
3409.76 159
3409.89 143
3410.02 125
3410.16 108
3410.29 93
3410.42 81
3410.56 73
3410.69 69
3410.83 69
3410.96 70
3411.09 74
3411.23 78
3411.36 82
3411.50 85
3411.63 89
3411.76 91
3411.90 94
3412.03 95
3412.17 95
3412.30 93
3412.43 91
3412.57 87
3412.70 85
3412.83 85
3412.97 88
3413.10 92
3413.24 98
3413.37 103
3413.50 105
3413.64 105
3413.77 102
3413.91 99
3414.04 97
3414.17 97
3414.31 101
3414.44 107
3414.58 116
3414.71 124
3414.84 130
3414.98 132
3415.11 128
3415.25 120
3415.38 110
3415.51 100
3415.65 91
3415.78 87
3415.92 88
3416.05 95
3416.18 106
3416.32 118
3416.45 130
3416.59 139
3416.72 145
3416.85 147
3416.99 145
3417.12 140
3417.26 134
3417.39 127
3417.52 119
3417.66 112
3417.79 105
3417.93 101
3418.06 98
3418.19 98
3418.33 99
3418.46 102
3418.60 106
3418.73 109
3418.86 112
3419.00 112
3419.13 111
3419.27 108
3419.40 104
3419.53 99
3419.67 93
3419.80 87
3419.94 81
3420.07 74
3420.20 67
3420.34 59
3420.47 50
3420.61 42
3420.74 35
3420.87 29
3421.01 25
3421.14 24
3421.28 24
3421.41 26
3421.54 26
3421.68 24
3421.81 20
3421.95 14
3422.08 6
3422.21 0
3422.35 0
3422.48 0
3422.62 0
3422.75 0
3422.89 0
3423.02 0
3423.15 0
3423.29 8
3423.42 21
3423.56 35
3423.69 48
3423.82 60
3423.96 70
3424.09 77
3424.23 81
3424.36 84
3424.49 86
3424.63 89
3424.76 93
3424.90 99
3425.03 106
3425.17 112
3425.30 117
3425.43 120
3425.57 121
3425.70 119
3425.84 116
3425.97 112
3426.10 107
3426.24 102
3426.37 95
3426.51 88
3426.64 82
3426.78 77
3426.91 74
3427.04 76
3427.18 83
3427.31 96
3427.45 112
3427.58 130
3427.72 148
3427.85 165
3427.98 178
3428.12 187
3428.25 193
3428.39 195
3428.52 195
3428.65 192
3428.79 186
3428.92 177
3429.06 168
3429.19 157
3429.33 149
3429.46 143
3429.59 142
3429.73 145
3429.86 153
3430.00 163
3430.13 174
3430.27 184
3430.40 192
3430.53 198
3430.67 202
3430.80 204
3430.94 206
3431.07 208
3431.21 212
3431.34 216
3431.47 219
3431.61 222
3431.74 224
3431.88 225
3432.01 226
3432.15 227
3432.28 230
3432.41 238
3432.55 252
3432.68 272
3432.82 297
3432.95 325
3433.09 354
3433.22 380
3433.35 400
3433.49 413
3433.62 417
3433.76 414
3433.89 404
3434.03 388
3434.16 367
3434.29 342
3434.43 316
3434.56 288
3434.70 261
3434.83 235
3434.97 213
3435.10 195
3435.23 181
3435.37 170
3435.50 163
3435.64 156
3435.77 150
3435.91 143
3436.04 136
3436.18 129
3436.31 122
3436.44 117
3436.58 113
3436.71 112
3436.85 111
3436.98 111
3437.12 110
3437.25 109
3437.38 106
3437.52 103
3437.65 100
3437.79 97
3437.92 96
3438.06 97
3438.19 100
3438.33 104
3438.46 109
3438.59 113
3438.73 116
3438.86 117
3439.00 117
3439.13 117
3439.27 118
3439.40 122
3439.54 128
3439.67 136
3439.80 146
3439.94 156
3440.07 165
3440.21 172
3440.34 179
3440.48 184
3440.61 188
3440.75 192
3440.88 197
3441.01 201
3441.15 204
3441.28 204
3441.42 202
3441.55 198
3441.69 192
3441.82 185
3441.96 178
3442.09 172
3442.22 167
3442.36 163
3442.49 160
3442.63 156
3442.76 150
3442.90 141
3443.03 130
3443.17 117
3443.30 103
3443.43 91
3443.57 82
3443.70 78
3443.84 80
3443.97 87
3444.11 97
3444.24 108
3444.38 118
3444.51 124
3444.65 126
3444.78 125
3444.91 120
3445.05 115
3445.18 110
3445.32 106
3445.45 103
3445.59 102
3445.72 100
3445.86 98
3445.99 95
3446.13 91
3446.26 87
3446.39 84
3446.53 83
3446.66 83
3446.80 86
3446.93 93
3447.07 102
3447.20 115
3447.34 132
3447.47 152
3447.61 174
3447.74 198
3447.88 220
3448.01 239
3448.14 255
3448.28 264
3448.41 268
3448.55 266
3448.68 259
3448.82 249
3448.95 235
3449.09 220
3449.22 204
3449.36 190
3449.49 177
3449.63 166
3449.76 157
3449.89 151
3450.03 147
3450.16 146
3450.30 146
3450.43 149
3450.57 152
3450.70 156
3450.84 160
3450.97 161
3451.11 160
3451.24 156
3451.38 152
3451.51 147
3451.64 143
3451.78 141
3451.91 142
3452.05 145
3452.18 150
3452.32 154
3452.45 157
3452.59 157
3452.72 156
3452.86 152
3452.99 146
3453.13 139
3453.26 134
3453.40 131
3453.53 130
3453.67 131
3453.80 135
3453.93 139
3454.07 145
3454.20 149
3454.34 151
3454.47 152
3454.61 151
3454.74 148
3454.88 143
3455.01 137
3455.15 129
3455.28 120
3455.42 111
3455.55 102
3455.69 95
3455.82 88
3455.96 82
3456.09 78
3456.23 75
3456.36 73
3456.49 73
3456.63 74
3456.76 76
3456.90 80
3457.03 83
3457.17 86
3457.30 88
3457.44 87
3457.57 85
3457.71 81
3457.84 76
3457.98 72
3458.11 68
3458.25 65
3458.38 63
3458.52 62
3458.65 60
3458.79 58
3458.92 56
3459.06 53
3459.19 51
3459.33 50
3459.46 49
3459.60 47
3459.73 43
3459.86 38
3460.00 30
3460.13 22
3460.27 15
3460.40 10
3460.54 9
3460.67 13
3460.81 20
3460.94 28
3461.08 36
3461.21 41
3461.35 44
3461.48 46
3461.62 47
3461.75 48
3461.89 51
3462.02 56
3462.16 61
3462.29 67
3462.43 72
3462.56 74
3462.70 75
3462.83 74
3462.97 72
3463.10 71
3463.24 70
3463.37 71
3463.51 73
3463.64 77
3463.78 82
3463.91 88
3464.05 93
3464.18 99
3464.32 104
3464.45 107
3464.59 109
3464.72 109
3464.86 106
3464.99 102
3465.13 96
3465.26 91
3465.39 88
3465.53 89
3465.66 94
3465.80 102
3465.93 113
3466.07 123
3466.20 130
3466.34 132
3466.47 127
3466.61 118
3466.74 105
3466.88 91
3467.01 78
3467.15 67
3467.28 58
3467.42 52
3467.55 47
3467.69 44
3467.82 40
3467.96 36
3468.09 30
3468.23 23
3468.36 14
3468.50 4
3468.63 0
3468.77 0
3468.90 0
3469.04 0
3469.17 0
3469.31 0
3469.44 0
3469.58 2
3469.71 9
3469.85 13
3469.98 16
3470.12 18
3470.25 20
3470.39 25
3470.52 33
3470.66 45
3470.79 60
3470.93 79
3471.06 98
3471.20 117
3471.33 133
3471.47 145
3471.60 152
3471.74 155
3471.88 154
3472.01 151
3472.15 148
3472.28 147
3472.42 149
3472.55 155
3472.69 163
3472.82 170
3472.96 174
3473.09 171
3473.23 161
3473.36 143
3473.50 118
3473.63 90
3473.77 60
3473.90 31
3474.04 5
3474.17 0
3474.31 0
3474.44 0
3474.58 0
3474.71 0
3474.85 0
3474.98 0
3475.12 0
3475.25 15
3475.39 32
3475.52 46
3475.66 55
3475.79 60
3475.93 63
3476.06 66
3476.20 68
3476.33 72
3476.47 75
3476.60 78
3476.74 80
3476.87 80
3477.01 79
3477.14 77
3477.28 75
3477.41 74
3477.55 76
3477.69 82
3477.82 90
3477.96 101
3478.09 114
3478.23 128
3478.36 140
3478.50 149
3478.63 155
3478.77 158
3478.90 159
3479.04 159
3479.17 160
3479.31 162
3479.44 167
3479.58 174
3479.71 184
3479.85 195
3479.98 206
3480.12 215
3480.25 223
3480.39 227
3480.52 229
3480.66 228
3480.80 225
3480.93 222
3481.07 220
3481.20 218
3481.34 216
3481.47 214
3481.61 211
3481.74 207
3481.88 201
3482.01 193
3482.15 186
3482.28 180
3482.42 176
3482.55 176
3482.69 180
3482.82 186
3482.96 193
3483.09 199
3483.23 203
3483.37 203
3483.50 200
3483.64 195
3483.77 188
3483.91 182
3484.04 178
3484.18 174
3484.31 171
3484.45 168
3484.58 164
3484.72 160
3484.85 155
3484.99 152
3485.12 151
3485.26 153
3485.39 158
3485.53 164
3485.67 171
3485.80 176
3485.94 180
3486.07 182
3486.21 183
3486.34 185
3486.48 188
3486.61 193
3486.75 198
3486.88 204
3487.02 207
3487.15 210
3487.29 210
3487.42 210
3487.56 211
3487.70 214
3487.83 220
3487.97 229
3488.10 241
3488.24 255
3488.37 271
3488.51 287
3488.64 302
3488.78 316
3488.91 328
3489.05 337
3489.18 344
3489.32 349
3489.46 352
3489.59 355
3489.73 358
3489.86 361
3490.00 364
3490.13 366
3490.27 366
3490.40 362
3490.54 354
3490.67 342
3490.81 328
3490.95 312
3491.08 296
3491.22 281
3491.35 268
3491.49 256
3491.62 247
3491.76 240
3491.89 235
3492.03 234
3492.16 234
3492.30 238
3492.44 244
3492.57 251
3492.71 256
3492.84 258
3492.98 256
3493.11 249
3493.25 238
3493.38 223
3493.52 208
3493.65 193
3493.79 181
3493.93 173
3494.06 170
3494.20 172
3494.33 176
3494.47 183
3494.60 191
3494.74 198
3494.87 203
3495.01 206
3495.15 206
3495.28 204
3495.42 199
3495.55 191
3495.69 180
3495.82 168
3495.96 155
3496.09 144
3496.23 134
3496.36 128
3496.50 126
3496.64 125
3496.77 126
3496.91 127
3497.04 126
3497.18 125
3497.31 123
3497.45 120
3497.58 119
3497.72 117
3497.86 115
3497.99 111
3498.13 105
3498.26 95
3498.40 82
3498.53 68
3498.67 55
3498.81 45
3498.94 39
3499.08 37
3499.21 40
3499.35 46
3499.48 53
3499.62 60
3499.75 67
3499.89 72
3500.03 77
3500.16 83
3500.30 89
3500.43 98
3500.57 110
3500.70 124
3500.84 140
3500.97 157
3501.11 172
3501.25 184
3501.38 191
3501.52 191
3501.65 186
3501.79 174
3501.92 158
3502.06 139
3502.20 119
3502.33 99
3502.47 80
3502.60 63
3502.74 48
3502.87 36
3503.01 28
3503.15 23
3503.28 21
3503.42 22
3503.55 25
3503.69 29
3503.82 33
3503.96 38
3504.09 43
3504.23 48
3504.37 54
3504.50 58
3504.64 59
3504.77 58
3504.91 52
3505.04 44
3505.18 33
3505.32 22
3505.45 13
3505.59 7
3505.72 5
3505.86 7
3505.99 12
3506.13 19
3506.27 27
3506.40 33
3506.54 39
3506.67 42
3506.81 45
3506.95 47
3507.08 50
3507.22 55
3507.35 60
3507.49 67
3507.62 74
3507.76 83
3507.90 91
3508.03 98
3508.17 104
3508.30 108
3508.44 110
3508.57 111
3508.71 110
3508.85 108
3508.98 106
3509.12 104
3509.25 102
3509.39 101
3509.52 100
3509.66 99
3509.80 97
3509.93 95
3510.07 91
3510.20 88
3510.34 86
3510.48 86
3510.61 89
3510.75 94
3510.88 102
3511.02 111
3511.15 119
3511.29 127
3511.43 131
3511.56 132
3511.70 127
3511.83 119
3511.97 105
3512.11 89
3512.24 72
3512.38 56
3512.51 42
3512.65 32
3512.78 26
3512.92 24
3513.06 22
3513.19 21
3513.33 19
3513.46 14
3513.60 8
3513.74 1
3513.87 0
3514.01 0
3514.14 0
3514.28 0
3514.42 8
3514.55 19
3514.69 32
3514.82 43
3514.96 51
3515.09 56
3515.23 56
3515.37 52
3515.50 45
3515.64 35
3515.77 25
3515.91 16
3516.05 9
3516.18 3
3516.32 0
3516.45 0
3516.59 0
3516.73 0
3516.86 0
3517.00 0
3517.13 0
3517.27 0
3517.41 0
3517.54 0
3517.68 2
3517.81 4
3517.95 7
3518.09 11
3518.22 16
3518.36 20
3518.49 25
3518.63 28
3518.76 30
3518.90 30
3519.04 30
3519.17 29
3519.31 29
3519.44 29
3519.58 29
3519.72 30
3519.85 29
3519.99 27
3520.12 25
3520.26 22
3520.40 20
3520.53 21
3520.67 24
3520.80 31
3520.94 40
3521.08 52
3521.21 66
3521.35 81
3521.48 97
3521.62 113
3521.76 129
3521.89 145
3522.03 159
3522.17 172
3522.30 184
3522.44 193
3522.57 202
3522.71 211
3522.85 223
3522.98 237
3523.12 256
3523.25 280
3523.39 308
3523.53 339
3523.66 371
3523.80 404
3523.93 435
3524.07 464
3524.21 488
3524.34 508
3524.48 524
3524.61 537
3524.75 549
3524.89 562
3525.02 579
3525.16 599
3525.29 622
3525.43 646
3525.57 669
3525.70 689
3525.84 703
3525.98 711
3526.11 714
3526.25 712
3526.38 706
3526.52 698
3526.66 687
3526.79 676
3526.93 665
3527.06 654
3527.20 646
3527.34 639
3527.47 634
3527.61 630
3527.74 626
3527.88 621
3528.02 616
3528.15 611
3528.29 608
3528.43 606
3528.56 605
3528.70 603
3528.83 599
3528.97 591
3529.11 577
3529.24 560
3529.38 539
3529.52 516
3529.65 495
3529.79 475
3529.92 456
3530.06 438
3530.20 420
3530.33 400
3530.47 379
3530.60 356
3530.74 332
3530.88 308
3531.01 285
3531.15 264
3531.29 246
3531.42 232
3531.56 222
3531.69 217
3531.83 217
3531.97 219
3532.10 221
3532.24 222
3532.38 220
3532.51 215
3532.65 208
3532.78 201
3532.92 195
3533.06 190
3533.19 189
3533.33 189
3533.47 190
3533.60 191
3533.74 189
3533.87 186
3534.01 181
3534.15 175
3534.28 169
3534.42 165
3534.56 162
3534.69 162
3534.83 165
3534.96 170
3535.10 176
3535.24 184
3535.37 194
3535.51 204
3535.65 214
3535.78 223
3535.92 231
3536.05 236
3536.19 238
3536.33 237
3536.46 233
3536.60 228
3536.74 222
3536.87 217
3537.01 214
3537.15 214
3537.28 215
3537.42 218
3537.55 220
3537.69 222
3537.83 223
3537.96 221
3538.10 218
3538.24 213
3538.37 207
3538.51 201
3538.65 196
3538.78 190
3538.92 186
3539.05 183
3539.19 181
3539.33 180
3539.46 180
3539.60 181
3539.74 182
3539.87 184
3540.01 186
3540.15 190
3540.28 196
3540.42 204
3540.55 214
3540.69 226
3540.83 237
3540.96 247
3541.10 255
3541.24 260
3541.37 263
3541.51 265
3541.65 266
3541.78 267
3541.92 269
3542.05 272
3542.19 276
3542.33 280
3542.46 284
3542.60 287
3542.74 289
3542.87 290
3543.01 290
3543.15 290
3543.28 292
3543.42 294
3543.56 298
3543.69 303
3543.83 306
3543.97 308
3544.10 308
3544.24 306
3544.37 303
3544.51 299
3544.65 294
3544.78 290
3544.92 285
3545.06 280
3545.19 273
3545.33 265
3545.47 255
3545.60 246
3545.74 237
3545.88 231
3546.01 228
3546.15 229
3546.29 234
3546.42 241
3546.56 251
3546.69 263
3546.83 277
3546.97 293
3547.10 311
3547.24 329
3547.38 346
3547.51 360
3547.65 369
3547.79 371
3547.92 367
3548.06 358
3548.20 345
3548.33 331
3548.47 318
3548.61 306
3548.74 295
3548.88 287
3549.02 279
3549.15 270
3549.29 263
3549.43 256
3549.56 251
3549.70 247
3549.84 245
3549.97 243
3550.11 241
3550.25 237
3550.38 229
3550.52 218
3550.65 204
3550.79 186
3550.93 167
3551.06 147
3551.20 126
3551.34 107
3551.47 88
3551.61 72
3551.75 60
3551.88 52
3552.02 47
3552.16 47
3552.29 51
3552.43 56
3552.57 62
3552.70 66
3552.84 69
3552.98 71
3553.11 71
3553.25 72
3553.39 73
3553.52 75
3553.66 77
3553.80 79
3553.93 81
3554.07 81
3554.21 78
3554.34 74
3554.48 68
3554.62 62
3554.75 56
3554.89 53
3555.03 51
3555.16 52
3555.30 55
3555.44 58
3555.57 62
3555.71 66
3555.85 70
3555.98 75
3556.12 81
3556.26 89
3556.39 98
3556.53 109
3556.67 119
3556.80 127
3556.94 133
3557.08 135
3557.21 134
3557.35 130
3557.49 124
3557.62 117
3557.76 111
3557.90 105
3558.03 101
3558.17 100
3558.31 101
3558.44 104
3558.58 108
3558.72 111
3558.85 112
3558.99 111
3559.13 106
3559.27 97
3559.40 87
3559.54 76
3559.68 65
3559.81 57
3559.95 51
3560.09 49
3560.22 49
3560.36 50
3560.50 52
3560.63 52
3560.77 52
3560.91 49
3561.04 46
3561.18 43
3561.32 40
3561.45 38
3561.59 38
3561.73 39
3561.86 41
3562.00 44
3562.14 46
3562.27 48
3562.41 49
3562.55 49
3562.68 49
3562.82 48
3562.96 49
3563.10 49
3563.23 48
3563.37 47
3563.51 43
3563.64 37
3563.78 30
3563.92 22
3564.05 15
3564.19 10
3564.33 6
3564.46 3
3564.60 1
3564.74 0
3564.87 0
3565.01 0
3565.15 0
3565.28 0
3565.42 0
3565.56 0
3565.70 0
3565.83 8
3565.97 22
3566.11 37
3566.24 50
3566.38 60
3566.52 66
3566.65 68
3566.79 65
3566.93 59
3567.06 53
3567.20 46
3567.34 42
3567.48 39
3567.61 39
3567.75 41
3567.89 46
3568.02 52
3568.16 60
3568.30 70
3568.43 81
3568.57 92
3568.71 103
3568.84 113
3568.98 121
3569.12 127
3569.26 130
3569.39 130
3569.53 129
3569.67 127
3569.80 124
3569.94 122
3570.08 122
3570.21 122
3570.35 123
3570.49 123
3570.62 121
3570.76 117
3570.90 111
3571.04 105
3571.17 99
3571.31 95
3571.45 92
3571.58 88
3571.72 84
3571.86 79
3571.99 72
3572.13 64
3572.27 58
3572.41 55
3572.54 58
3572.68 66
3572.82 77
3572.95 90
3573.09 101
3573.23 108
3573.36 110
3573.50 107
3573.64 100
3573.78 90
3573.91 81
3574.05 73
3574.19 67
3574.32 65
3574.46 64
3574.60 65
3574.74 66
3574.87 67
3575.01 67
3575.15 67
3575.28 66
3575.42 65
3575.56 65
3575.69 64
3575.83 62
3575.97 61
3576.11 59
3576.24 58
3576.38 58
3576.52 61
3576.65 66
3576.79 74
3576.93 84
3577.07 95
3577.20 104
3577.34 110
3577.48 112
3577.61 110
3577.75 104
3577.89 97
3578.03 89
3578.16 82
3578.30 77
3578.44 74
3578.57 73
3578.71 73
3578.85 73
3578.99 73
3579.12 73
3579.26 73
3579.40 76
3579.53 81
3579.67 90
3579.81 101
3579.95 113
3580.08 125
3580.22 135
3580.36 141
3580.49 142
3580.63 139
3580.77 133
3580.91 126
3581.04 118
3581.18 110
3581.32 104
3581.45 100
3581.59 95
3581.73 90
3581.87 85
3582.00 77
3582.14 69
3582.28 59
3582.41 49
3582.55 39
3582.69 31
3582.83 26
3582.96 24
3583.10 26
3583.24 30
3583.37 38
3583.51 46
3583.65 55
3583.79 62
3583.92 66
3584.06 68
3584.20 67
3584.34 64
3584.47 60
3584.61 57
3584.75 56
3584.88 57
3585.02 62
3585.16 70
3585.30 81
3585.43 94
3585.57 107
3585.71 119
3585.85 128
3585.98 133
3586.12 135
3586.26 132
3586.39 128
3586.53 124
3586.67 123
3586.81 124
3586.94 129
3587.08 135
3587.22 141
3587.36 146
3587.49 147
3587.63 146
3587.77 142
3587.90 137
3588.04 132
3588.18 127
3588.32 123
3588.45 120
3588.59 116
3588.73 111
3588.87 105
3589.00 100
3589.14 95
3589.28 90
3589.41 87
3589.55 84
3589.69 83
3589.83 84
3589.96 86
3590.10 91
3590.24 98
3590.38 107
3590.51 118
3590.65 129
3590.79 138
3590.93 144
3591.06 145
3591.20 143
3591.34 136
3591.48 126
3591.61 115
3591.75 105
3591.89 95
3592.02 88
3592.16 83
3592.30 82
3592.44 84
3592.57 89
3592.71 96
3592.85 104
3592.99 112
3593.12 119
3593.26 125
3593.40 128
3593.54 130
3593.67 131
3593.81 131
3593.95 131
3594.09 132
3594.22 132
3594.36 131
3594.50 128
3594.64 123
3594.77 117
3594.91 108
3595.05 98
3595.19 87
3595.32 76
3595.46 66
3595.60 58
3595.73 52
3595.87 49
3596.01 47
3596.15 48
3596.28 48
3596.42 48
3596.56 47
3596.70 44
3596.83 41
3596.97 39
3597.11 37
3597.25 38
3597.38 41
3597.52 49
3597.66 59
3597.80 72
3597.93 88
3598.07 104
3598.21 118
3598.35 130
3598.48 138
3598.62 141
3598.76 141
3598.90 139
3599.03 137
3599.17 135
3599.31 134
3599.45 134
3599.58 133
3599.72 131
3599.86 127
3600.00 121
3600.13 114
3600.27 110
3600.41 109
3600.55 112
3600.68 119
3600.82 128
3600.96 139
3601.10 149
3601.24 155
3601.37 157
3601.51 155
3601.65 148
3601.79 138
3601.92 127
3602.06 115
3602.20 105
3602.34 97
3602.47 92
3602.61 89
3602.75 86
3602.89 85
3603.02 82
3603.16 78
3603.30 72
3603.44 65
3603.57 56
3603.71 48
3603.85 41
3603.99 35
3604.12 31
3604.26 30
3604.40 32
3604.54 35
3604.67 39
3604.81 42
3604.95 46
3605.09 49
3605.23 51
3605.36 53
3605.50 54
3605.64 57
3605.78 60
3605.91 64
3606.05 70
3606.19 78
3606.33 86
3606.46 95
3606.60 103
3606.74 109
3606.88 114
3607.01 115
3607.15 112
3607.29 107
3607.43 100
3607.57 93
3607.70 86
3607.84 82
3607.98 79
3608.12 78
3608.25 78
3608.39 76
3608.53 73
3608.67 67
3608.80 58
3608.94 48
3609.08 36
3609.22 26
3609.36 17
3609.49 12
3609.63 9
3609.77 9
3609.91 11
3610.04 14
3610.18 18
3610.32 22
3610.46 28
3610.60 34
3610.73 41
3610.87 49
3611.01 58
3611.15 68
3611.28 78
3611.42 87
3611.56 96
3611.70 102
3611.84 105
3611.97 104
3612.11 100
3612.25 93
3612.39 85
3612.52 77
3612.66 69
3612.80 63
3612.94 57
3613.07 52
3613.21 47
3613.35 41
3613.49 37
3613.63 34
3613.76 33
3613.90 36
3614.04 42
3614.18 49
3614.32 57
3614.45 64
3614.59 70
3614.73 74
3614.87 76
3615.00 76
3615.14 76
3615.28 77
3615.42 79
3615.56 82
3615.69 88
3615.83 95
3615.97 102
3616.11 107
3616.24 108
3616.38 104
3616.52 96
3616.66 84
3616.80 71
3616.93 58
3617.07 47
3617.21 40
3617.35 36
3617.49 35
3617.62 36
3617.76 36
3617.90 35
3618.04 32
3618.17 27
3618.31 20
3618.45 12
3618.59 6
3618.73 2
3618.86 1
3619.00 4
3619.14 11
3619.28 22
3619.42 35
3619.55 50
3619.69 65
3619.83 78
3619.97 89
3620.11 96
3620.24 100
3620.38 100
3620.52 97
3620.66 93
3620.80 89
3620.93 86
3621.07 85
3621.21 85
3621.35 86
3621.48 85
3621.62 81
3621.76 75
3621.90 67
3622.04 58
3622.17 47
3622.31 37
3622.45 29
3622.59 21
3622.73 15
3622.86 9
3623.00 4
3623.14 0
3623.28 0
3623.42 0
3623.55 0
3623.69 0
3623.83 0
3623.97 0
3624.11 0
3624.24 1
3624.38 10
3624.52 20
3624.66 29
3624.80 35
3624.93 40
3625.07 42
3625.21 42
3625.35 40
3625.49 37
3625.62 33
3625.76 29
3625.90 26
3626.04 24
3626.18 23
3626.31 24
3626.45 27
3626.59 29
3626.73 31
3626.87 29
3627.00 24
3627.14 16
3627.28 5
3627.42 0
3627.56 0
3627.69 0
3627.83 0
3627.97 0
3628.11 0
3628.25 0
3628.39 4
3628.52 13
3628.66 18
3628.80 20
3628.94 20
3629.08 19
3629.21 17
3629.35 17
3629.49 19
3629.63 24
3629.77 31
3629.90 41
3630.04 51
3630.18 62
3630.32 73
3630.46 82
3630.59 88
3630.73 92
3630.87 93
3631.01 91
3631.15 85
3631.29 77
3631.42 66
3631.56 53
3631.70 41
3631.84 30
3631.98 20
3632.11 15
3632.25 12
3632.39 13
3632.53 18
3632.67 25
3632.81 34
3632.94 44
3633.08 55
3633.22 67
3633.36 79
3633.50 90
3633.63 98
3633.77 103
3633.91 104
3634.05 102
3634.19 96
3634.33 88
3634.46 80
3634.60 71
3634.74 64
3634.88 58
3635.02 54
3635.15 52
3635.29 51
3635.43 52
3635.57 54
3635.71 58
3635.85 62
3635.98 66
3636.12 71
3636.26 76
3636.40 81
3636.54 86
3636.67 91
3636.81 96
3636.95 101
3637.09 107
3637.23 113
3637.37 119
3637.50 127
3637.64 134
3637.78 142
3637.92 148
3638.06 153
3638.20 155
3638.33 155
3638.47 154
3638.61 152
3638.75 151
3638.89 150
3639.03 149
3639.16 150
3639.30 150
3639.44 148
3639.58 145
3639.72 139
3639.85 132
3639.99 124
3640.13 115
3640.27 107
3640.41 100
3640.55 94
3640.68 89
3640.82 85
3640.96 81
3641.10 77
3641.24 75
3641.38 73
3641.51 73
3641.65 73
3641.79 74
3641.93 75
3642.07 74
3642.21 72
3642.34 68
3642.48 63
3642.62 58
3642.76 53
3642.90 48
3643.04 45
3643.17 41
3643.31 39
3643.45 38
3643.59 37
3643.73 38
3643.87 40
3644.00 43
3644.14 45
3644.28 47
3644.42 49
3644.56 50
3644.70 52
3644.84 55
3644.97 57
3645.11 60
3645.25 62
3645.39 63
3645.53 62
3645.67 62
3645.80 62
3645.94 64
3646.08 68
3646.22 74
3646.36 81
3646.50 86
3646.63 89
3646.77 90
3646.91 89
3647.05 86
3647.19 81
3647.33 76
3647.46 72
3647.60 67
3647.74 63
3647.88 60
3648.02 58
3648.16 59
3648.30 61
3648.43 65
3648.57 69
3648.71 74
3648.85 77
3648.99 78
3649.13 78
3649.26 75
3649.40 71
3649.54 65
3649.68 58
3649.82 51
3649.96 45
3650.10 38
3650.23 32
3650.37 25
3650.51 19
3650.65 13
3650.79 7
3650.93 2
3651.07 0
3651.20 0
3651.34 0
3651.48 0
3651.62 0
3651.76 2
3651.90 4
3652.03 4
3652.17 4
3652.31 2
3652.45 0
3652.59 0
3652.73 0
3652.87 0
3653.00 2
3653.14 5
3653.28 9
3653.42 13
3653.56 17
3653.70 21
3653.84 26
3653.97 30
3654.11 36
3654.25 41
3654.39 46
3654.53 52
3654.67 59
3654.81 67
3654.94 76
3655.08 86
3655.22 98
3655.36 109
3655.50 119
3655.64 127
3655.78 134
3655.91 137
3656.05 138
3656.19 135
3656.33 128
3656.47 116
3656.61 102
3656.75 84
3656.88 65
3657.02 46
3657.16 29
3657.30 15
3657.44 5
3657.58 0
3657.72 0
3657.86 0
3657.99 0
3658.13 0
3658.27 5
3658.41 12
3658.55 21
3658.69 32
3658.83 43
3658.96 54
3659.10 64
3659.24 72
3659.38 78
3659.52 82
3659.66 84
3659.80 83
3659.94 81
3660.07 78
3660.21 76
3660.35 75
3660.49 75
3660.63 76
3660.77 79
3660.91 82
3661.04 86
3661.18 88
3661.32 90
3661.46 92
3661.60 95
3661.74 99
3661.88 106
3662.02 114
3662.15 124
3662.29 132
3662.43 139
3662.57 142
3662.71 141
3662.85 135
3662.99 125
3663.13 113
3663.26 100
3663.40 88
3663.54 76
3663.68 67
3663.82 60
3663.96 54
3664.10 48
3664.24 43
3664.37 38
3664.51 32
3664.65 25
3664.79 18
3664.93 11
3665.07 6
3665.21 2
3665.35 0
3665.48 0
3665.62 2
3665.76 6
3665.90 12
3666.04 19
3666.18 26
3666.32 34
3666.46 40
3666.59 45
3666.73 47
3666.87 45
3667.01 41
3667.15 35
3667.29 28
3667.43 22
3667.57 19
3667.71 18
3667.84 20
3667.98 24
3668.12 30
3668.26 36
3668.40 39
3668.54 41
3668.68 41
3668.82 39
3668.95 37
3669.09 34
3669.23 32
3669.37 31
3669.51 31
3669.65 30
3669.79 29
3669.93 28
3670.07 28
3670.20 29
3670.34 32
3670.48 35
3670.62 39
3670.76 42
3670.90 44
3671.04 43
3671.18 41
3671.32 39
3671.45 39
3671.59 42
3671.73 48
3671.87 58
3672.01 71
3672.15 83
3672.29 93
3672.43 100
3672.57 102
3672.70 99
3672.84 92
3672.98 82
3673.12 70
3673.26 58
3673.40 46
3673.54 35
3673.68 25
3673.82 18
3673.95 14
3674.09 12
3674.23 10
3674.37 10
3674.51 8
3674.65 6
3674.79 2
3674.93 0
3675.07 0
3675.21 0
3675.34 7
3675.48 17
3675.62 29
3675.76 39
3675.90 47
3676.04 49
3676.18 45
3676.32 38
3676.46 29
3676.60 19
3676.73 11
3676.87 5
3677.01 0
3677.15 0
3677.29 0
3677.43 0
3677.57 0
3677.71 0
3677.85 0
3677.99 0
3678.12 0
3678.26 16
3678.40 35
3678.54 53
3678.68 67
3678.82 75
3678.96 78
3679.10 77
3679.24 74
3679.38 70
3679.51 67
3679.65 66
3679.79 67
3679.93 69
3680.07 74
3680.21 80
3680.35 89
3680.49 99
3680.63 110
3680.77 122
3680.91 133
3681.04 143
3681.18 151
3681.32 156
3681.46 157
3681.60 155
3681.74 150
3681.88 141
3682.02 130
3682.16 119
3682.30 107
3682.44 97
3682.57 89
3682.71 84
3682.85 82
3682.99 83
3683.13 86
3683.27 91
3683.41 98
3683.55 106
3683.69 115
3683.83 123
3683.97 129
3684.10 133
3684.24 132
3684.38 129
3684.52 124
3684.66 117
3684.80 112
3684.94 110
3685.08 110
3685.22 112
3685.36 116
3685.50 118
3685.64 120
3685.77 119
3685.91 116
3686.05 113
3686.19 111
3686.33 110
3686.47 110
3686.61 110
3686.75 110
3686.89 109
3687.03 107
3687.17 104
3687.31 101
3687.44 98
3687.58 97
3687.72 96
3687.86 97
3688.00 97
3688.14 97
3688.28 98
3688.42 99
3688.56 101
3688.70 104
3688.84 107
3688.98 110
3689.12 110
3689.25 106
3689.39 99
3689.53 89
3689.67 78
3689.81 66
3689.95 56
3690.09 46
3690.23 38
3690.37 32
3690.51 25
3690.65 20
3690.79 14
3690.93 9
3691.06 5
3691.20 2
3691.34 0
3691.48 0
3691.62 0
3691.76 0
3691.90 0
3692.04 0
3692.18 0
3692.32 0
3692.46 1
3692.60 11
3692.74 25
3692.88 38
3693.01 51
3693.15 62
3693.29 71
3693.43 77
3693.57 82
3693.71 88
3693.85 93
3693.99 98
3694.13 103
3694.27 105
3694.41 105
3694.55 100
3694.69 92
3694.83 81
3694.96 70
3695.10 61
3695.24 54
3695.38 52
3695.52 55
3695.66 63
3695.80 75
3695.94 89
3696.08 103
3696.22 117
3696.36 127
3696.50 133
3696.64 134
3696.78 132
3696.92 126
3697.06 117
3697.19 107
3697.33 98
3697.47 91
3697.61 88
3697.75 91
3697.89 99
3698.03 111
3698.17 127
3698.31 143
3698.45 157
3698.59 167
3698.73 172
3698.87 171
3699.01 167
3699.15 162
3699.29 158
3699.43 157
3699.56 158
3699.70 161
3699.84 166
3699.98 170
3700.12 173
3700.26 176
3700.40 177
3700.54 180
3700.68 183
3700.82 189
3700.96 196
3701.10 205
3701.24 214
3701.38 222
3701.52 227
3701.66 228
3701.80 226
3701.94 221
3702.07 216
3702.21 212
3702.35 210
3702.49 212
3702.63 215
3702.77 221
3702.91 228
3703.05 234
3703.19 238
3703.33 241
3703.47 243
3703.61 243
3703.75 243
3703.89 242
3704.03 241
3704.17 240
3704.31 239
3704.45 239
3704.59 239
3704.73 240
3704.86 242
3705.00 244
3705.14 246
3705.28 249
3705.42 253
3705.56 261
3705.70 271
3705.84 288
3705.98 311
3706.12 341
3706.26 377
3706.40 415
3706.54 453
3706.68 488
3706.82 518
3706.96 541
3707.10 559
3707.24 574
3707.38 588
3707.52 603
3707.66 621
3707.80 641
3707.93 664
3708.07 687
3708.21 709
3708.35 729
3708.49 746
3708.63 758
3708.77 765
3708.91 766
3709.05 761
3709.19 750
3709.33 735
3709.47 717
3709.61 697
3709.75 678
3709.89 659
3710.03 642
3710.17 628
3710.31 616
3710.45 606
3710.59 598
3710.73 590
3710.87 582
3711.01 573
3711.15 560
3711.29 543
3711.43 521
3711.56 494
3711.70 463
3711.84 429
3711.98 393
3712.12 359
3712.26 330
3712.40 308
3712.54 295
3712.68 292
3712.82 299
3712.96 315
3713.10 335
3713.24 359
3713.38 382
3713.52 402
3713.66 418
3713.80 428
3713.94 432
3714.08 430
3714.22 421
3714.36 407
3714.50 389
3714.64 369
3714.78 349
3714.92 330
3715.06 315
3715.20 303
3715.34 294
3715.48 286
3715.62 279
3715.76 271
3715.90 264
3716.04 258
3716.17 255
3716.31 255
3716.45 258
3716.59 261
3716.73 264
3716.87 265
3717.01 261
3717.15 252
3717.29 238
3717.43 222
3717.57 205
3717.71 188
3717.85 172
3717.99 158
3718.13 147
3718.27 138
3718.41 132
3718.55 130
3718.69 133
3718.83 141
3718.97 152
3719.11 165
3719.25 177
3719.39 185
3719.53 189
3719.67 186
3719.81 179
3719.95 166
3720.09 152
3720.23 138
3720.37 125
3720.51 114
3720.65 107
3720.79 103
3720.93 103
3721.07 104
3721.21 106
3721.35 106
3721.49 106
3721.63 103
3721.77 98
3721.91 92
3722.05 85
3722.19 80
3722.33 76
3722.47 73
3722.61 72
3722.75 71
3722.89 70
3723.03 69
3723.16 70
3723.30 72
3723.44 75
3723.58 80
3723.72 86
3723.86 92
3724.00 95
3724.14 96
3724.28 95
3724.42 92
3724.56 89
3724.70 87
3724.84 87
3724.98 90
3725.12 94
3725.26 98
3725.40 101
3725.54 101
3725.68 97
3725.82 89
3725.96 78
3726.10 66
3726.24 54
3726.38 44
3726.52 37
3726.66 32
3726.80 30
3726.94 30
3727.08 31
3727.22 32
3727.36 34
3727.50 37
3727.64 42
3727.78 49
3727.92 58
3728.06 69
3728.20 80
3728.34 89
3728.48 95
3728.62 97
3728.76 95
3728.90 91
3729.04 86
3729.18 80
3729.32 76
3729.46 72
3729.60 69
3729.74 66
3729.88 62
3730.02 57
3730.16 52
3730.30 49
3730.44 49
3730.58 53
3730.72 63
3730.86 78
3731.00 96
3731.14 116
3731.28 135
3731.42 148
3731.56 155
3731.70 153
3731.84 144
3731.98 130
3732.12 114
3732.26 98
3732.40 83
3732.54 71
3732.68 61
3732.82 52
3732.96 44
3733.10 36
3733.24 29
3733.38 26
3733.52 26
3733.66 32
3733.80 41
3733.94 54
3734.08 67
3734.22 79
3734.36 88
3734.50 92
3734.64 92
3734.78 90
3734.92 86
3735.06 81
3735.20 78
3735.34 75
3735.48 72
3735.62 69
3735.76 66
3735.90 61
3736.04 57
3736.18 54
3736.32 52
3736.46 51
3736.60 52
3736.74 54
3736.88 56
3737.02 57
3737.16 58
3737.31 58
3737.45 60
3737.59 61
3737.73 64
3737.87 67
3738.01 69
3738.15 70
3738.29 68
3738.43 64
3738.57 57
3738.71 47
3738.85 37
3738.99 28
3739.13 20
3739.27 14
3739.41 12
3739.55 12
3739.69 15
3739.83 19
3739.97 24
3740.11 28
3740.25 31
3740.39 31
3740.53 29
3740.67 24
3740.81 18
3740.95 12
3741.09 7
3741.23 2
3741.37 1
3741.51 1
3741.65 4
3741.79 9
3741.93 14
3742.07 19
3742.21 22
3742.35 24
3742.49 23
3742.63 22
3742.77 20
3742.91 19
3743.05 18
3743.19 19
3743.33 19
3743.47 19
3743.61 19
3743.75 17
3743.89 15
3744.03 12
3744.17 9
3744.32 8
3744.46 8
3744.60 8
3744.74 9
3744.88 11
3745.02 12
3745.16 14
3745.30 17
3745.44 20
3745.58 24
3745.72 29
3745.86 35
3746.00 40
3746.14 46
3746.28 50
3746.42 51
3746.56 50
3746.70 46
3746.84 38
3746.98 29
3747.12 18
3747.26 7
3747.40 0
3747.54 0
3747.68 0
3747.82 0
3747.96 0
3748.10 0
3748.24 0
3748.38 0
3748.52 0
3748.66 3
3748.80 7
3748.95 12
3749.09 18
3749.23 24
3749.37 30
3749.51 35
3749.65 39
3749.79 40
3749.93 41
3750.07 43
3750.21 46
3750.35 50
3750.49 58
3750.63 67
3750.77 78
3750.91 88
3751.05 98
3751.19 106
3751.33 113
3751.47 119
3751.61 122
3751.75 124
3751.89 123
3752.03 120
3752.17 115
3752.31 107
3752.45 98
3752.60 89
3752.74 83
3752.88 82
3753.02 85
3753.16 93
3753.30 105
3753.44 119
3753.58 133
3753.72 145
3753.86 152
3754.00 155
3754.14 154
3754.28 149
3754.42 144
3754.56 138
3754.70 135
3754.84 134
3754.98 138
3755.12 144
3755.26 151
3755.40 158
3755.54 161
3755.69 160
3755.83 154
3755.97 145
3756.11 135
3756.25 127
3756.39 121
3756.53 119
3756.67 119
3756.81 119
3756.95 115
3757.09 108
3757.23 97
3757.37 84
3757.51 74
3757.65 70
3757.79 73
3757.93 84
3758.07 102
3758.21 123
3758.35 145
3758.50 164
3758.64 179
3758.78 189
3758.92 194
3759.06 196
3759.20 196
3759.34 195
3759.48 192
3759.62 189
3759.76 184
3759.90 175
3760.04 165
3760.18 151
3760.32 137
3760.46 122
3760.60 110
3760.74 101
3760.88 97
3761.03 97
3761.17 99
3761.31 102
3761.45 103
3761.59 102
3761.73 99
3761.87 94
3762.01 88
3762.15 82
3762.29 78
3762.43 75
3762.57 72
3762.71 69
3762.85 63
3762.99 55
3763.13 46
3763.27 36
3763.42 28
3763.56 22
3763.70 19
3763.84 19
3763.98 21
3764.12 24
3764.26 26
3764.40 29
3764.54 31
3764.68 33
3764.82 33
3764.96 33
3765.10 33
3765.24 32
3765.38 31
3765.53 31
3765.67 32
3765.81 37
3765.95 43
3766.09 51
3766.23 59
3766.37 65
3766.51 68
3766.65 68
3766.79 64
3766.93 57
3767.07 50
3767.21 43
3767.35 37
3767.49 32
3767.64 28
3767.78 24
3767.92 21
3768.06 17
3768.20 14
3768.34 11
3768.48 9
3768.62 8
3768.76 9
3768.90 10
3769.04 12
3769.18 14
3769.32 16
3769.46 18
3769.61 19
3769.75 21
3769.89 24
3770.03 28
3770.17 32
3770.31 37
3770.45 42
3770.59 48
3770.73 55
3770.87 62
3771.01 69
3771.15 75
3771.29 78
3771.44 79
3771.58 76
3771.72 70
3771.86 63
3772.00 55
3772.14 48
3772.28 42
3772.42 37
3772.56 32
3772.70 27
3772.84 21
3772.98 15
3773.12 7
3773.27 0
3773.41 0
3773.55 0
3773.69 0
3773.83 0
3773.97 0
3774.11 0
3774.25 0
3774.39 1
3774.53 10
3774.67 19
3774.81 27
3774.96 35
3775.10 41
3775.24 46
3775.38 48
3775.52 49
3775.66 48
3775.80 44
3775.94 40
3776.08 36
3776.22 32
3776.36 31
3776.50 32
3776.65 35
3776.79 38
3776.93 41
3777.07 43
3777.21 45
3777.35 47
3777.49 52
3777.63 61
3777.77 74
3777.91 90
3778.05 109
3778.20 128
3778.34 146
3778.48 159
3778.62 167
3778.76 169
3778.90 165
3779.04 156
3779.18 143
3779.32 129
3779.46 113
3779.60 99
3779.75 87
3779.89 78
3780.03 70
3780.17 65
3780.31 60
3780.45 56
3780.59 52
3780.73 49
3780.87 47
3781.01 45
3781.16 46
3781.30 48
3781.44 52
3781.58 56
3781.72 59
3781.86 61
3782.00 61
3782.14 57
3782.28 51
3782.42 43
3782.56 34
3782.71 25
3782.85 16
3782.99 10
3783.13 7
3783.27 9
3783.41 15
3783.55 25
3783.69 38
3783.83 54
3783.97 71
3784.12 88
3784.26 103
3784.40 116
3784.54 127
3784.68 134
3784.82 138
3784.96 137
3785.10 131
3785.24 120
3785.38 103
3785.53 85
3785.67 66
3785.81 49
3785.95 38
3786.09 32
3786.23 33
3786.37 39
3786.51 47
3786.65 54
3786.80 61
3786.94 65
3787.08 67
3787.22 66
3787.36 65
3787.50 63
3787.64 60
3787.78 57
3787.92 53
3788.06 49
3788.21 45
3788.35 43
3788.49 42
3788.63 42
3788.77 43
3788.91 42
3789.05 40
3789.19 36
3789.33 29
3789.48 21
3789.62 13
3789.76 4
3789.90 0
3790.04 0
3790.18 0
3790.32 0
3790.46 0
3790.60 0
3790.75 0
3790.89 0
3791.03 9
3791.17 31
3791.31 56
3791.45 81
3791.59 103
3791.73 119
3791.88 129
3792.02 132
3792.16 128
3792.30 119
3792.44 106
3792.58 92
3792.72 79
3792.86 67
3793.00 56
3793.15 47
3793.29 38
3793.43 31
3793.57 26
3793.71 21
3793.85 18
3793.99 17
3794.13 17
3794.28 18
3794.42 19
3794.56 20
3794.70 23
3794.84 29
3794.98 37
3795.12 50
3795.26 66
3795.40 84
3795.55 103
3795.69 120
3795.83 133
3795.97 140
3796.11 141
3796.25 136
3796.39 126
3796.53 113
3796.68 99
3796.82 86
3796.96 76
3797.10 71
3797.24 69
3797.38 72
3797.52 79
3797.66 89
3797.81 102
3797.95 116
3798.09 130
3798.23 143
3798.37 154
3798.51 162
3798.65 165
3798.79 163
3798.94 156
3799.08 144
3799.22 128
3799.36 109
3799.50 89
3799.64 68
3799.78 50
3799.93 35
3800.07 27
3800.21 26
3800.35 33
3800.49 47
3800.63 66
3800.77 87
3800.91 108
3801.06 126
3801.20 138
3801.34 145
3801.48 146
3801.62 144
3801.76 139
3801.90 133
3802.05 127
3802.19 122
3802.33 119
3802.47 116
3802.61 115
3802.75 114
3802.89 113
3803.03 113
3803.18 113
3803.32 114
3803.46 114
3803.60 113
3803.74 112
3803.88 111
3804.02 109
3804.17 107
3804.31 105
3804.45 104
3804.59 105
3804.73 106
3804.87 108
3805.01 110
3805.16 112
3805.30 112
3805.44 111
3805.58 109
3805.72 106
3805.86 102
3806.00 98
3806.15 92
3806.29 85
3806.43 78
3806.57 71
3806.71 64
3806.85 58
3806.99 55
3807.14 54
3807.28 54
3807.42 55
3807.56 56
3807.70 56
3807.84 54
3807.98 53
3808.13 54
3808.27 56
3808.41 62
3808.55 72
3808.69 83
3808.83 93
3808.97 101
3809.12 107
3809.26 108
3809.40 106
3809.54 101
3809.68 96
3809.82 92
3809.96 91
3810.11 93
3810.25 100
3810.39 110
3810.53 122
3810.67 135
3810.81 148
3810.95 158
3811.10 167
3811.24 172
3811.38 173
3811.52 171
3811.66 165
3811.80 154
3811.95 141
3812.09 126
3812.23 110
3812.37 94
3812.51 80
3812.65 70
3812.79 64
3812.94 63
3813.08 67
3813.22 75
3813.36 86
3813.50 98
3813.64 109
3813.79 120
3813.93 130
3814.07 137
3814.21 143
3814.35 149
3814.49 154
3814.64 160
3814.78 166
3814.92 171
3815.06 177
3815.20 182
3815.34 185
3815.48 187
3815.63 188
3815.77 186
3815.91 183
3816.05 178
3816.19 172
3816.33 165
3816.48 159
3816.62 154
3816.76 151
3816.90 149
3817.04 150
3817.18 152
3817.33 154
3817.47 157
3817.61 159
3817.75 159
3817.89 159
3818.03 157
3818.18 156
3818.32 155
3818.46 156
3818.60 159
3818.74 163
3818.88 170
3819.03 178
3819.17 186
3819.31 194
3819.45 201
3819.59 205
3819.73 207
3819.88 205
3820.02 200
3820.16 191
3820.30 180
3820.44 167
3820.58 155
3820.73 144
3820.87 136
3821.01 132
3821.15 132
3821.29 135
3821.43 141
3821.58 148
3821.72 156
3821.86 164
3822.00 171
3822.14 178
3822.28 183
3822.43 187
3822.57 189
3822.71 189
3822.85 189
3822.99 188
3823.13 190
3823.28 194
3823.42 202
3823.56 212
3823.70 222
3823.84 230
3823.98 234
3824.13 234
3824.27 231
3824.41 224
3824.55 217
3824.69 210
3824.84 205
3824.98 201
3825.12 197
3825.26 192
3825.40 184
3825.54 173
3825.69 159
3825.83 144
3825.97 128
3826.11 116
3826.25 109
3826.40 108
3826.54 113
3826.68 124
3826.82 138
3826.96 153
3827.10 169
3827.25 182
3827.39 194
3827.53 202
3827.67 208
3827.81 212
3827.95 214
3828.10 215
3828.24 214
3828.38 212
3828.52 210
3828.66 210
3828.81 212
3828.95 215
3829.09 220
3829.23 226
3829.37 230
3829.52 233
3829.66 232
3829.80 228
3829.94 220
3830.08 210
3830.22 200
3830.37 192
3830.51 185
3830.65 182
3830.79 182
3830.93 185
3831.08 187
3831.22 190
3831.36 191
3831.50 191
3831.64 190
3831.79 187
3831.93 185
3832.07 183
3832.21 182
3832.35 182
3832.49 183
3832.64 184
3832.78 185
3832.92 185
3833.06 183
3833.20 180
3833.35 175
3833.49 171
3833.63 167
3833.77 166
3833.91 165
3834.06 166
3834.20 168
3834.34 168
3834.48 167
3834.62 164
3834.77 159
3834.91 154
3835.05 148
3835.19 144
3835.33 141
3835.48 138
3835.62 136
3835.76 131
3835.90 124
3836.04 114
3836.19 101
3836.33 88
3836.47 77
3836.61 70
3836.75 67
3836.90 69
3837.04 74
3837.18 79
3837.32 83
3837.46 82
3837.61 78
3837.75 72
3837.89 64
3838.03 57
3838.17 54
3838.32 53
3838.46 56
3838.60 61
3838.74 66
3838.88 69
3839.03 71
3839.17 71
3839.31 70
3839.45 70
3839.59 72
3839.74 75
3839.88 80
3840.02 85
3840.16 90
3840.30 94
3840.45 97
3840.59 99
3840.73 101
3840.87 103
3841.01 107
3841.16 113
3841.30 118
3841.44 123
3841.58 126
3841.72 125
3841.87 120
3842.01 111
3842.15 100
3842.29 87
3842.43 74
3842.58 65
3842.72 59
3842.86 58
3843.00 61
3843.15 66
3843.29 70
3843.43 73
3843.57 73
3843.71 71
3843.86 66
3844.00 63
3844.14 62
3844.28 64
3844.42 70
3844.57 79
3844.71 89
3844.85 100
3844.99 110
3845.14 119
3845.28 128
3845.42 136
3845.56 144
3845.70 151
3845.85 155
3845.99 156
3846.13 154
3846.27 147
3846.41 138
3846.56 126
3846.70 115
3846.84 105
3846.98 99
3847.13 98
3847.27 100
3847.41 107
3847.55 116
3847.69 126
3847.84 137
3847.98 147
3848.12 155
3848.26 161
3848.40 165
3848.55 167
3848.69 167
3848.83 165
3848.97 160
3849.12 152
3849.26 141
3849.40 128
3849.54 113
3849.68 98
3849.83 83
3849.97 69
3850.11 58
3850.25 50
3850.40 43
3850.54 38
3850.68 34
3850.82 29
3850.97 23
3851.11 16
3851.25 8
3851.39 0
3851.53 0
3851.68 0
3851.82 0
3851.96 0
3852.10 0
3852.25 0
3852.39 0
3852.53 3
3852.67 10
3852.81 15
3852.96 19
3853.10 23
3853.24 29
3853.38 35
3853.53 43
3853.67 51
3853.81 59
3853.95 65
3854.10 71
3854.24 76
3854.38 81
3854.52 86
3854.66 93
3854.81 102
3854.95 113
3855.09 124
3855.23 136
3855.38 146
3855.52 154
3855.66 160
3855.80 163
3855.95 162
3856.09 159
3856.23 153
3856.37 146
3856.51 137
3856.66 129
3856.80 119
3856.94 109
3857.08 99
3857.23 88
3857.37 78
3857.51 70
3857.65 63
3857.80 59
3857.94 57
3858.08 58
3858.22 59
3858.37 61
3858.51 63
3858.65 65
3858.79 67
3858.94 68
3859.08 69
3859.22 69
3859.36 68
3859.50 67
3859.65 66
3859.79 66
3859.93 67
3860.07 69
3860.22 73
3860.36 78
3860.50 82
3860.64 85
3860.79 86
3860.93 85
3861.07 83
3861.21 80
3861.36 77
3861.50 74
3861.64 72
3861.78 69
3861.93 66
3862.07 63
3862.21 59
3862.35 54
3862.50 48
3862.64 42
3862.78 36
3862.92 29
3863.07 21
3863.21 13
3863.35 6
3863.49 0
3863.64 0
3863.78 0
3863.92 0
3864.06 0
3864.21 0
3864.35 0
3864.49 0
3864.63 0
3864.78 1
3864.92 7
3865.06 15
3865.20 25
3865.35 36
3865.49 47
3865.63 58
3865.77 67
3865.92 74
3866.06 79
3866.20 82
3866.34 85
3866.49 90
3866.63 98
3866.77 107
3866.91 119
3867.06 132
3867.20 144
3867.34 155
3867.48 162
3867.63 166
3867.77 168
3867.91 167
3868.05 164
3868.20 159
3868.34 152
3868.48 144
3868.62 135
3868.77 125
3868.91 114
3869.05 103
3869.19 92
3869.34 81
3869.48 71
3869.62 62
3869.77 53
3869.91 44
3870.05 37
3870.19 31
3870.34 27
3870.48 25
3870.62 25
3870.76 28
3870.91 30
3871.05 33
3871.19 33
3871.33 32
3871.48 29
3871.62 25
3871.76 19
3871.90 14
3872.05 9
3872.19 5
3872.33 2
3872.47 0
3872.62 0
3872.76 0
3872.90 0
3873.05 0
3873.19 0
3873.33 0
3873.47 1
3873.62 0
3873.76 0
3873.90 0
3874.04 0
3874.19 1
3874.33 5
3874.47 12
3874.61 20
3874.76 30
3874.90 41
3875.04 51
3875.19 59
3875.33 66
3875.47 70
3875.61 70
3875.76 67
3875.90 60
3876.04 50
3876.18 39
3876.33 28
3876.47 20
3876.61 15
3876.76 16
3876.90 21
3877.04 30
3877.18 40
3877.33 50
3877.47 57
3877.61 61
3877.75 63
3877.90 62
3878.04 60
3878.18 57
3878.33 56
3878.47 55
3878.61 55
3878.75 56
3878.90 57
3879.04 59
3879.18 60
3879.32 60
3879.47 62
3879.61 64
3879.75 67
3879.90 71
3880.04 77
3880.18 83
3880.32 91
3880.47 98
3880.61 104
3880.75 109
3880.90 113
3881.04 114
3881.18 113
3881.32 110
3881.47 106
3881.61 102
3881.75 98
3881.90 96
3882.04 95
3882.18 95
3882.32 96
3882.47 98
3882.61 99
3882.75 100
3882.90 101
3883.04 102
3883.18 103
3883.32 106
3883.47 110
3883.61 116
3883.75 124
3883.90 132
3884.04 141
3884.18 149
3884.32 156
3884.47 159
3884.61 160
3884.75 159
3884.90 157
3885.04 155
3885.18 155
3885.32 157
3885.47 161
3885.61 164
3885.75 166
3885.90 166
3886.04 163
3886.18 157
3886.32 151
3886.47 146
3886.61 144
3886.75 144
3886.90 147
3887.04 151
3887.18 155
3887.32 158
3887.47 159
3887.61 159
3887.75 159
3887.90 160
3888.04 161
3888.18 164
3888.32 169
3888.47 174
3888.61 178
3888.75 182
3888.90 184
3889.04 185
3889.18 182
3889.33 177
3889.47 170
3889.61 160
3889.75 150
3889.90 139
3890.04 131
3890.18 128
3890.33 129
3890.47 134
3890.61 143
3890.76 152
3890.90 160
3891.04 164
3891.18 163
3891.33 157
3891.47 146
3891.61 132
3891.76 116
3891.90 101
3892.04 88
3892.19 76
3892.33 67
3892.47 59
3892.61 52
3892.76 46
3892.90 40
3893.04 34
3893.19 30
3893.33 26
3893.47 25
3893.62 27
3893.76 34
3893.90 43
3894.04 55
3894.19 68
3894.33 81
3894.47 91
3894.62 97
3894.76 98
3894.90 95
3895.05 89
3895.19 80
3895.33 69
3895.48 58
3895.62 46
3895.76 35
3895.90 26
3896.05 18
3896.19 14
3896.33 13
3896.48 15
3896.62 20
3896.76 27
3896.91 34
3897.05 39
3897.19 40
3897.34 39
3897.48 36
3897.62 31
3897.76 27
3897.91 24
3898.05 24
3898.19 28
3898.34 34
3898.48 42
3898.62 52
3898.77 62
3898.91 73
3899.05 83
3899.20 93
3899.34 102
3899.48 109
3899.63 116
3899.77 121
3899.91 124
3900.05 126
3900.20 127
3900.34 127
3900.48 127
3900.63 127
3900.77 128
3900.91 131
3901.06 134
3901.20 138
3901.34 141
3901.49 142
3901.63 140
3901.77 137
3901.92 131
3902.06 123
3902.20 116
3902.35 109
3902.49 104
3902.63 101
3902.78 101
3902.92 102
3903.06 103
3903.20 104
3903.35 103
3903.49 100
3903.63 94
3903.78 86
3903.92 76
3904.06 65
3904.21 54
3904.35 43
3904.49 34
3904.64 26
3904.78 21
3904.92 20
3905.07 24
3905.21 34
3905.35 47
3905.50 63
3905.64 79
3905.78 93
3905.93 103
3906.07 106
3906.21 103
3906.36 95
3906.50 83
3906.64 69
3906.79 55
3906.93 44
3907.07 35
3907.22 30
3907.36 29
3907.50 30
3907.65 32
3907.79 35
3907.93 37
3908.08 38
3908.22 37
3908.36 35
3908.51 33
3908.65 33
3908.79 36
3908.94 41
3909.08 50
3909.22 60
3909.37 71
3909.51 80
3909.65 86
3909.80 88
3909.94 86
3910.08 81
3910.23 73
3910.37 63
3910.51 52
3910.66 43
3910.80 35
3910.94 30
3911.09 27
3911.23 29
3911.37 33
3911.52 41
3911.66 51
3911.80 63
3911.95 75
3912.09 86
3912.23 94
3912.38 100
3912.52 101
3912.66 99
3912.81 93
3912.95 86
3913.09 78
3913.24 71
3913.38 63
3913.52 57
3913.67 51
3913.81 45
3913.95 40
3914.10 35
3914.24 32
3914.38 31
3914.53 34
3914.67 39
3914.81 47
3914.96 55
3915.10 63
3915.24 71
3915.39 77
3915.53 80
3915.67 82
3915.82 81
3915.96 79
3916.10 74
3916.25 68
3916.39 60
3916.53 52
3916.68 43
3916.82 36
3916.97 29
3917.11 24
3917.25 20
3917.40 16
3917.54 12
3917.68 7
3917.83 1
3917.97 0
3918.11 0
3918.26 0
3918.40 0
3918.54 0
3918.69 0
3918.83 0
3918.97 0
3919.12 6
3919.26 15
3919.40 25
3919.55 37
3919.69 49
3919.84 61
3919.98 72
3920.12 81
3920.27 88
3920.41 93
3920.55 96
3920.70 99
3920.84 102
3920.98 104
3921.13 107
3921.27 109
3921.41 110
3921.56 109
3921.70 105
3921.84 99
3921.99 92
3922.13 83
3922.28 74
3922.42 64
3922.56 56
3922.71 49
3922.85 42
3922.99 37
3923.14 35
3923.28 35
3923.42 38
3923.57 43
3923.71 50
3923.85 57
3924.00 63
3924.14 65
3924.29 65
3924.43 61
3924.57 56
3924.72 51
3924.86 47
3925.00 44
3925.15 43
3925.29 43
3925.43 43
3925.58 43
3925.72 41
3925.87 38
3926.01 35
3926.15 32
3926.30 31
3926.44 32
3926.58 36
3926.73 42
3926.87 50
3927.01 59
3927.16 68
3927.30 77
3927.45 85
3927.59 92
3927.73 99
3927.88 106
3928.02 111
3928.16 114
3928.31 114
3928.45 110
3928.59 104
3928.74 95
3928.88 86
3929.03 78
3929.17 72
3929.31 69
3929.46 68
3929.60 68
3929.74 69
3929.89 68
3930.03 66
3930.18 63
3930.32 60
3930.46 57
3930.61 54
3930.75 53
3930.89 51
3931.04 50
3931.18 48
3931.32 47
3931.47 47
3931.61 47
3931.76 50
3931.90 55
3932.04 62
3932.19 70
3932.33 77
3932.47 82
3932.62 84
3932.76 83
3932.91 79
3933.05 73
3933.19 67
3933.34 63
3933.48 60
3933.62 61
3933.77 64
3933.91 68
3934.06 73
3934.20 77
3934.34 79
3934.49 78
3934.63 77
3934.78 74
3934.92 71
3935.06 68
3935.21 64
3935.35 59
3935.49 54
3935.64 49
3935.78 43
3935.93 39
3936.07 37
3936.21 39
3936.36 45
3936.50 53
3936.64 63
3936.79 75
3936.93 85
3937.08 94
3937.22 100
3937.36 103
3937.51 103
3937.65 102
3937.80 98
3937.94 94
3938.08 89
3938.23 83
3938.37 79
3938.51 75
3938.66 74
3938.80 75
3938.95 78
3939.09 84
3939.23 91
3939.38 97
3939.52 101
3939.67 102
3939.81 100
3939.95 96
3940.10 92
3940.24 90
3940.38 93
3940.53 101
3940.67 114
3940.82 133
3940.96 154
3941.10 175
3941.25 194
3941.39 208
3941.54 216
3941.68 218
3941.82 214
3941.97 206
3942.11 196
3942.26 185
3942.40 174
3942.54 165
3942.69 159
3942.83 156
3942.98 157
3943.12 164
3943.26 174
3943.41 189
3943.55 205
3943.70 220
3943.84 233
3943.98 242
3944.13 245
3944.27 244
3944.41 242
3944.56 238
3944.70 235
3944.85 234
3944.99 233
3945.13 234
3945.28 235
3945.42 236
3945.57 236
3945.71 235
3945.85 234
3946.00 233
3946.14 231
3946.29 228
3946.43 224
3946.57 219
3946.72 213
3946.86 205
3947.01 197
3947.15 188
3947.29 180
3947.44 171
3947.58 163
3947.73 155
3947.87 146
3948.01 137
3948.16 127
3948.30 116
3948.45 106
3948.59 96
3948.74 89
3948.88 84
3949.02 82
3949.17 84
3949.31 89
3949.46 95
3949.60 101
3949.74 106
3949.89 109
3950.03 110
3950.18 108
3950.32 103
3950.46 97
3950.61 90
3950.75 83
3950.90 77
3951.04 73
3951.18 73
3951.33 75
3951.47 79
3951.62 86
3951.76 94
3951.90 102
3952.05 109
3952.19 117
3952.34 123
3952.48 130
3952.63 137
3952.77 146
3952.91 155
3953.06 164
3953.20 174
3953.35 182
3953.49 188
3953.63 193
3953.78 195
3953.92 195
3954.07 193
3954.21 188
3954.35 181
3954.50 173
3954.64 163
3954.79 154
3954.93 147
3955.08 142
3955.22 140
3955.36 138
3955.51 138
3955.65 136
3955.80 134
3955.94 129
3956.08 124
3956.23 117
3956.37 110
3956.52 102
3956.66 93
3956.81 83
3956.95 74
3957.09 66
3957.24 60
3957.38 56
3957.53 55
3957.67 56
3957.82 57
3957.96 57
3958.10 55
3958.25 50
3958.39 42
3958.54 33
3958.68 25
3958.82 19
3958.97 17
3959.11 17
3959.26 19
3959.40 22
3959.55 24
3959.69 24
3959.83 21
3959.98 15
3960.12 9
3960.27 4
3960.41 2
3960.56 6
3960.70 15
3960.84 28
3960.99 43
3961.13 57
3961.28 69
3961.42 76
3961.57 78
3961.71 77
3961.85 71
3962.00 64
3962.14 56
3962.29 48
3962.43 41
3962.58 35
3962.72 32
3962.86 30
3963.01 31
3963.15 32
3963.30 32
3963.44 31
3963.59 27
3963.73 21
3963.87 12
3964.02 3
3964.16 0
3964.31 0
3964.45 0
3964.60 0
3964.74 0
3964.88 3
3965.03 10
3965.17 16
3965.32 21
3965.46 24
3965.61 25
3965.75 23
3965.90 20
3966.04 15
3966.18 10
3966.33 5
3966.47 1
3966.62 0
3966.76 0
3966.91 0
3967.05 3
3967.19 7
3967.34 9
3967.48 10
3967.63 7
3967.77 2
3967.92 0
3968.06 0
3968.21 0
3968.35 0
3968.49 0
3968.64 4
3968.78 13
3968.93 22
3969.07 28
3969.22 31
3969.36 31
3969.50 29
3969.65 24
3969.79 20
3969.94 15
3970.08 11
3970.23 7
3970.37 6
3970.52 6
3970.66 10
3970.80 16
3970.95 25
3971.09 35
3971.24 45
3971.38 54
3971.53 60
3971.67 64
3971.82 66
3971.96 67
3972.10 68
3972.25 70
3972.39 71
3972.54 74
3972.68 77
3972.83 81
3972.97 86
3973.12 92
3973.26 99
3973.41 108
3973.55 117
3973.69 125
3973.84 133
3973.98 138
3974.13 140
3974.27 139
3974.42 134
3974.56 127
3974.71 119
3974.85 111
3974.99 103
3975.14 97
3975.28 94
3975.43 93
3975.57 93
3975.72 95
3975.86 97
3976.01 98
3976.15 98
3976.30 97
3976.44 94
3976.58 89
3976.73 82
3976.87 75
3977.02 66
3977.16 57
3977.31 48
3977.45 41
3977.60 36
3977.74 33
3977.89 33
3978.03 36
3978.18 42
3978.32 49
3978.46 58
3978.61 66
3978.75 73
3978.90 78
3979.04 80
3979.19 80
3979.33 78
3979.48 75
3979.62 71
3979.77 68
3979.91 66
3980.05 66
3980.20 68
3980.34 70
3980.49 72
3980.63 72
3980.78 69
3980.92 66
3981.07 61
3981.21 57
3981.36 54
3981.50 55
3981.65 59
3981.79 65
3981.94 72
3982.08 80
3982.22 87
3982.37 93
3982.51 99
3982.66 105
3982.80 112
3982.95 119
3983.09 126
3983.24 132
3983.38 136
3983.53 137
3983.67 135
3983.82 129
3983.96 121
3984.11 110
3984.25 98
3984.39 85
3984.54 71
3984.68 58
3984.83 47
3984.97 38
3985.12 32
3985.26 30
3985.41 32
3985.55 35
3985.70 40
3985.84 44
3985.99 46
3986.13 46
3986.28 44
3986.42 41
3986.57 37
3986.71 35
3986.85 36
3987.00 39
3987.14 45
3987.29 53
3987.43 62
3987.58 72
3987.72 82
3987.87 90
3988.01 96
3988.16 99
3988.30 101
3988.45 99
3988.59 95
3988.74 89
3988.88 81
3989.03 72
3989.17 63
3989.32 54
3989.46 47
3989.61 42
3989.75 41
3989.89 43
3990.04 49
3990.18 57
3990.33 66
3990.47 74
3990.62 80
3990.76 83
3990.91 82
3991.05 78
3991.20 71
3991.34 63
3991.49 53
3991.63 44
3991.78 35
3991.92 25
3992.07 17
3992.21 8
3992.36 0
3992.50 0
3992.65 0
3992.79 0
3992.94 0
3993.08 0
3993.23 0
3993.37 0
3993.52 0
3993.66 5
3993.81 12
3993.95 19
3994.09 25
3994.24 31
3994.38 37
3994.53 42
3994.67 47
3994.82 53
3994.96 59
3995.11 66
3995.25 74
3995.40 83
3995.54 92
3995.69 101
3995.83 110
3995.98 117
3996.12 124
3996.27 131
3996.41 137
3996.56 145
3996.70 152
3996.85 158
3996.99 162
3997.14 162
3997.28 157
3997.43 146
3997.57 131
3997.72 112
3997.86 93
3998.01 74
3998.15 57
3998.30 43
3998.44 32
3998.59 22
3998.73 16
3998.88 12
3999.02 10
3999.17 13
3999.31 19
3999.46 28
3999.60 39
3999.75 51
3999.89 63
4000.04 72
4000.18 79
4000.33 84
4000.47 88
4000.62 92
4000.76 98
4000.91 105
4001.05 114
4001.20 124
4001.34 133
4001.49 140
4001.63 144
4001.78 145
4001.92 144
4002.07 141
4002.21 136
4002.36 131
4002.50 123
4002.65 114
4002.79 103
4002.94 90
4003.08 76
4003.23 62
4003.37 50
4003.52 40
4003.66 32
4003.81 28
4003.95 25
4004.10 25
4004.24 25
4004.39 26
4004.53 29
4004.68 32
4004.82 35
4004.97 40
4005.11 44
4005.26 47
4005.40 48
4005.55 48
4005.69 47
4005.84 45
4005.98 44
4006.13 44
4006.27 46
4006.42 51
4006.56 58
4006.71 65
4006.85 72
4007.00 76
4007.14 77
4007.29 74
4007.43 68
4007.58 60
4007.72 52
4007.87 44
4008.01 37
4008.16 32
4008.30 27
4008.45 22
4008.60 15
4008.74 8
4008.89 0
4009.03 0
4009.18 0
4009.32 0
4009.47 0
4009.61 0
4009.76 0
4009.90 0
4010.05 2
4010.19 15
4010.34 29
4010.48 44
4010.63 60
4010.77 78
4010.92 98
4011.06 118
4011.21 137
4011.35 154
4011.50 168
4011.64 177
4011.79 180
4011.93 180
4012.08 177
4012.22 173
4012.37 170
4012.51 169
4012.66 168
4012.81 167
4012.95 166
4013.10 163
4013.24 159
4013.39 155
4013.53 150
4013.68 146
4013.82 143
4013.97 141
4014.11 139
4014.26 137
4014.40 134
4014.55 130
4014.69 124
4014.84 117
4014.98 108
4015.13 99
4015.27 89
4015.42 79
4015.56 70
4015.71 62
4015.86 56
4016.00 52
4016.15 51
4016.29 52
4016.44 55
4016.58 59
4016.73 64
4016.87 70
4017.02 75
4017.16 79
4017.31 82
4017.45 84
4017.60 85
4017.74 85
4017.89 85
4018.03 86
4018.18 87
4018.32 90
4018.47 95
4018.62 101
4018.76 108
4018.91 116
4019.05 124
4019.20 130
4019.34 135
4019.49 138
4019.63 139
4019.78 139
4019.92 138
4020.07 136
4020.21 135
4020.36 133
4020.50 133
4020.65 133
4020.80 132
4020.94 131
4021.09 128
4021.23 126
4021.38 123
4021.52 120
4021.67 117
4021.81 115
4021.96 112
4022.10 109
4022.25 106
4022.39 102
4022.54 98
4022.69 96
4022.83 95
4022.98 97
4023.12 101
4023.27 107
4023.41 115
4023.56 124
4023.70 133
4023.85 140
4023.99 146
4024.14 150
4024.28 152
4024.43 151
4024.58 148
4024.72 142
4024.87 135
4025.01 126
4025.16 118
4025.30 111
4025.45 107
4025.59 104
4025.74 105
4025.88 108
4026.03 111
4026.18 114
4026.32 116
4026.47 117
4026.61 116
4026.76 114
4026.90 111
4027.05 108
4027.19 105
4027.34 102
4027.48 100
4027.63 97
4027.78 95
4027.92 94
4028.07 92
4028.21 92
4028.36 92
4028.50 93
4028.65 94
4028.79 94
4028.94 93
4029.09 90
4029.23 84
4029.38 78
4029.52 72
4029.67 67
4029.81 67
4029.96 70
4030.10 78
4030.25 90
4030.39 104
4030.54 117
4030.69 129
4030.83 138
4030.98 144
4031.12 146
4031.27 145
4031.41 141
4031.56 133
4031.70 124
4031.85 112
4032.00 99
4032.14 87
4032.29 76
4032.43 68
4032.58 64
4032.72 62
4032.87 61
4033.01 62
4033.16 62
4033.31 61
4033.45 60
4033.60 58
4033.74 58
4033.89 60
4034.03 62
4034.18 65
4034.32 67
4034.47 66
4034.62 63
4034.76 58
4034.91 51
4035.05 45
4035.20 40
4035.34 40
4035.49 43
4035.64 49
4035.78 58
4035.93 66
4036.07 72
4036.22 75
4036.36 74
4036.51 70
4036.65 63
4036.80 56
4036.95 49
4037.09 45
4037.24 43
4037.38 44
4037.53 46
4037.67 47
4037.82 47
4037.97 44
4038.11 40
4038.26 33
4038.40 27
4038.55 23
4038.69 22
4038.84 25
4038.99 31
4039.13 39
4039.28 47
4039.42 53
4039.57 57
4039.71 57
4039.86 55
4040.01 52
4040.15 49
4040.30 49
4040.44 50
4040.59 53
4040.73 56
4040.88 59
4041.03 60
4041.17 60
4041.32 59
4041.46 59
4041.61 61
4041.75 65
4041.90 70
4042.05 76
4042.19 82
4042.34 86
4042.48 88
4042.63 87
4042.77 84
4042.92 81
4043.07 78
4043.21 78
4043.36 81
4043.50 86
4043.65 94
4043.79 103
4043.94 113
4044.09 121
4044.23 129
4044.38 136
4044.52 142
4044.67 149
4044.81 155
4044.96 160
4045.11 164
4045.25 165
4045.40 163
4045.54 159
4045.69 152
4045.84 144
4045.98 136
4046.13 130
4046.27 126
4046.42 123
4046.56 121
4046.71 121
4046.86 119
4047.00 117
4047.15 113
4047.29 107
4047.44 97
4047.59 86
4047.73 73
4047.88 59
4048.02 44
4048.17 30
4048.31 18
4048.46 7
4048.61 0
4048.75 0
4048.90 0
4049.04 0
4049.19 0
4049.34 0
4049.48 4
4049.63 11
4049.77 18
4049.92 26
4050.06 34
4050.21 42
4050.36 48
4050.50 54
4050.65 58
4050.79 60
4050.94 60
4051.09 58
4051.23 55
4051.38 52
4051.52 49
4051.67 48
4051.82 47
4051.96 47
4052.11 47
4052.25 47
4052.40 46
4052.55 43
4052.69 39
4052.84 33
4052.98 28
4053.13 23
4053.27 19
4053.42 16
4053.57 14
4053.71 12
4053.86 10
4054.00 7
4054.15 3
4054.30 0
4054.44 0
4054.59 0
4054.73 0
4054.88 0
4055.03 0
4055.17 0
4055.32 0
4055.46 6
4055.61 14
4055.76 22
4055.90 27
4056.05 30
4056.19 29
4056.34 24
4056.49 16
4056.63 6
4056.78 0
4056.92 0
4057.07 0
4057.22 0
4057.36 0
4057.51 0
4057.65 0
4057.80 0
4057.95 12
4058.09 27
4058.24 41
4058.38 53
4058.53 61
4058.68 66
4058.82 69
4058.97 70
4059.11 72
4059.26 73
4059.41 75
4059.55 77
4059.70 79
4059.84 81
4059.99 83
4060.14 85
4060.28 88
4060.43 92
4060.58 97
4060.72 102
4060.87 108
4061.01 113
4061.16 117
4061.31 120
4061.45 121
4061.60 120
4061.74 119
4061.89 116
4062.04 114
4062.18 111
4062.33 108
4062.47 106
4062.62 104
4062.77 103
4062.91 103
4063.06 104
4063.20 105
4063.35 107
4063.50 108
4063.64 108
4063.79 106
4063.94 102
4064.08 98
4064.23 93
4064.37 88
4064.52 84
4064.67 81
4064.81 79
4064.96 77
4065.10 74
4065.25 70
4065.40 64
4065.54 56
4065.69 48
4065.84 41
4065.98 36
4066.13 34
4066.27 35
4066.42 39
4066.57 45
4066.71 50
4066.86 54
4067.00 55
4067.15 54
4067.30 53
4067.44 53
4067.59 55
4067.74 60
4067.88 69
4068.03 79
4068.17 89
4068.32 97
4068.47 103
4068.61 106
4068.76 108
4068.91 107
4069.05 107
4069.20 106
4069.34 106
4069.49 105
4069.64 103
4069.78 100
4069.93 96
4070.08 91
4070.22 85
4070.37 78
4070.51 71
4070.66 63
4070.81 55
4070.95 48
4071.10 40
4071.25 34
4071.39 28
4071.54 23
4071.68 19
4071.83 17
4071.98 17
4072.12 19
4072.27 23
4072.42 27
4072.56 31
4072.71 35
4072.85 39
4073.00 41
4073.15 44
4073.29 47
4073.44 50
4073.59 55
4073.73 59
4073.88 64
4074.02 68
4074.17 72
4074.32 76
4074.46 80
4074.61 83
4074.76 86
4074.90 88
4075.05 88
4075.20 86
4075.34 84
4075.49 82
4075.63 81
4075.78 83
4075.93 89
4076.07 96
4076.22 105
4076.37 113
4076.51 119
4076.66 122
4076.81 121
4076.95 117
4077.10 110
4077.24 102
4077.39 93
4077.54 85
4077.68 77
4077.83 69
4077.98 64
4078.12 59
4078.27 57
4078.42 56
4078.56 57
4078.71 61
4078.85 67
4079.00 75
4079.15 85
4079.29 94
4079.44 101
4079.59 106
4079.73 107
4079.88 103
4080.03 95
4080.17 85
4080.32 75
4080.47 67
4080.61 62
4080.76 62
4080.90 66
4081.05 73
4081.20 82
4081.34 91
4081.49 101
4081.64 110
4081.78 118
4081.93 126
4082.08 130
4082.22 132
4082.37 130
4082.52 124
4082.66 116
4082.81 106
4082.96 97
4083.10 91
4083.25 86
4083.39 85
4083.54 85
4083.69 87
4083.83 88
4083.98 90
4084.13 91
4084.27 93
4084.42 94
4084.57 95
4084.71 95
4084.86 92
4085.01 88
4085.15 81
4085.30 72
4085.45 62
4085.59 52
4085.74 44
4085.89 37
4086.03 32
4086.18 28
4086.32 24
4086.47 21
4086.62 18
4086.76 14
4086.91 10
4087.06 7
4087.20 5
4087.35 3
4087.50 4
4087.64 5
4087.79 7
4087.94 11
4088.08 16
4088.23 22
4088.38 28
4088.52 35
4088.67 40
4088.82 46
4088.96 50
4089.11 53
4089.26 55
4089.40 55
4089.55 54
4089.70 51
4089.84 45
4089.99 36
4090.14 26
4090.28 14
4090.43 3
4090.58 0
4090.72 0
4090.87 0
4091.02 0
4091.16 0
4091.31 0
4091.45 0
4091.60 0
4091.75 0
4091.89 7
4092.04 17
4092.19 29
4092.33 40
4092.48 50
4092.63 57
4092.77 60
4092.92 61
4093.07 59
4093.21 57
4093.36 54
4093.51 52
4093.65 51
4093.80 50
4093.95 49
4094.09 49
4094.24 48
4094.39 48
4094.53 48
4094.68 51
4094.83 55
4094.97 60
4095.12 66
4095.27 73
4095.41 78
4095.56 81
4095.71 80
4095.85 77
4096.00 72
4096.15 65
4096.30 60
4096.44 56
4096.59 54
4096.74 56
4096.88 61
4097.03 67
4097.18 74
4097.32 80
4097.47 85
4097.62 89
4097.76 90
4097.91 88
4098.06 83
4098.20 76
4098.35 67
4098.50 57
4098.64 48
4098.79 40
4098.94 37
4099.08 37
4099.23 41
4099.38 49
4099.52 58
4099.67 68
4099.82 77
4099.96 84
4100.11 88
4100.26 90
4100.40 90
4100.55 90
4100.70 90
4100.84 91
4100.99 92
4101.14 94
4101.28 96
4101.43 100
4101.58 104
4101.73 107
4101.87 111
4102.02 115
4102.17 120
4102.31 124
4102.46 130
4102.61 137
4102.75 145
4102.90 153
4103.05 160
4103.19 166
4103.34 170
4103.49 171
4103.63 171
4103.78 169
4103.93 167
4104.07 166
4104.22 166
4104.37 166
4104.52 166
4104.66 165
4104.81 161
4104.96 155
4105.10 145
4105.25 133
4105.40 120
4105.54 108
4105.69 97
4105.84 88
4105.98 82
4106.13 79
4106.28 77
4106.42 77
4106.57 77
4106.72 76
4106.87 74
4107.01 70
4107.16 64
4107.31 56
4107.45 48
4107.60 39
4107.75 32
4107.89 26
4108.04 22
4108.19 21
4108.33 23
4108.48 28
4108.63 37
4108.78 48
4108.92 62
4109.07 78
4109.22 93
4109.36 107
4109.51 117
4109.66 124
4109.80 127
4109.95 126
4110.10 124
4110.24 120
4110.39 117
4110.54 116
4110.69 117
4110.83 120
4110.98 125
4111.13 130
4111.27 134
4111.42 137
4111.57 138
4111.71 136
4111.86 133
4112.01 129
4112.16 124
4112.30 119
4112.45 115
4112.60 112
4112.74 109
4112.89 107
4113.04 105
4113.18 105
4113.33 105
4113.48 106
4113.63 107
4113.77 107
4113.92 106
4114.07 104
4114.21 99
4114.36 93
4114.51 86
4114.65 78
4114.80 71
4114.95 63
4115.10 56
4115.24 47
4115.39 38
4115.54 28
4115.68 19
4115.83 11
4115.98 5
4116.13 1
4116.27 0
4116.42 0
4116.57 0
4116.71 0
4116.86 0
4117.01 0
4117.15 0
4117.30 0
4117.45 0
4117.60 5
4117.74 12
4117.89 19
4118.04 24
4118.18 28
4118.33 31
4118.48 34
4118.63 38
4118.77 44
4118.92 51
4119.07 61
4119.21 71
4119.36 80
4119.51 87
4119.66 90
4119.80 91
4119.95 90
4120.10 88
4120.24 87
4120.39 87
4120.54 90
4120.69 94
4120.83 99
4120.98 104
4121.13 107
4121.27 108
4121.42 105
4121.57 101
4121.72 95
4121.86 89
4122.01 84
4122.16 81
4122.30 82
4122.45 88
4122.60 100
4122.75 116
4122.89 136
4123.04 158
4123.19 180
4123.33 199
4123.48 212
4123.63 220
4123.78 222
4123.92 219
4124.07 213
4124.22 205
4124.37 195
4124.51 184
4124.66 171
4124.81 156
4124.95 141
4125.10 126
4125.25 113
4125.40 103
4125.54 98
4125.69 96
4125.84 96
4125.98 96
4126.13 95
4126.28 94
4126.43 92
4126.57 90
4126.72 89
4126.87 91
4127.02 94
4127.16 98
4127.31 103
4127.46 106
4127.60 107
4127.75 107
4127.90 106
4128.05 104
4128.19 103
4128.34 103
4128.49 102
4128.64 101
4128.78 99
4128.93 94
4129.08 87
4129.22 78
4129.37 70
4129.52 63
4129.67 58
4129.81 56
4129.96 55
4130.11 54
4130.26 52
4130.40 48
4130.55 42
4130.70 34
4130.85 24
4130.99 15
4131.14 8
4131.29 4
4131.43 2
4131.58 2
4131.73 3
4131.88 4
4132.02 4
4132.17 4
4132.32 2
4132.47 0
4132.61 0
4132.76 0
4132.91 0
4133.06 0
4133.20 0
4133.35 0
4133.50 0
4133.64 1
4133.79 6
4133.94 11
4134.09 17
4134.23 22
4134.38 26
4134.53 29
4134.68 30
4134.82 31
4134.97 33
4135.12 36
4135.27 40
4135.41 45
4135.56 50
4135.71 54
4135.86 58
4136.00 60
4136.15 61
4136.30 62
4136.45 63
4136.59 64
4136.74 65
4136.89 64
4137.04 61
4137.18 56
4137.33 49
4137.48 42
4137.63 36
4137.77 33
4137.92 34
4138.07 40
4138.21 50
4138.36 62
4138.51 75
4138.66 86
4138.80 95
4138.95 100
4139.10 102
4139.25 102
4139.39 98
4139.54 93
4139.69 86
4139.84 76
4139.98 66
4140.13 54
4140.28 42
4140.43 30
4140.57 20
4140.72 11
4140.87 5
4141.02 2
4141.16 1
4141.31 3
4141.46 7
4141.61 12
4141.75 18
4141.90 24
4142.05 29
4142.20 32
4142.34 34
4142.49 34
4142.64 33
4142.79 31
4142.94 28
4143.08 25
4143.23 21
4143.38 18
4143.53 14
4143.67 11
4143.82 9
4143.97 9
4144.12 12
4144.26 15
4144.41 20
4144.56 24
4144.71 27
4144.85 27
4145.00 24
4145.15 20
4145.30 16
4145.44 14
4145.59 15
4145.74 20
4145.89 29
4146.03 39
4146.18 48
4146.33 56
4146.48 61
4146.62 62
4146.77 61
4146.92 60
4147.07 60
4147.22 61
4147.36 65
4147.51 70
4147.66 75
4147.81 79
4147.95 81
4148.10 82
4148.25 81
4148.40 80
4148.54 80
4148.69 80
4148.84 82
4148.99 84
4149.13 85
4149.28 86
4149.43 84
4149.58 80
4149.73 75
4149.87 69
4150.02 63
4150.17 60
4150.32 59
4150.46 62
4150.61 70
4150.76 82
4150.91 96
4151.05 111
4151.20 126
4151.35 139
4151.50 149
4151.64 155
4151.79 159
4151.94 161
4152.09 164
4152.24 168
4152.38 173
4152.53 179
4152.68 185
4152.83 188
4152.97 188
4153.12 185
4153.27 179
4153.42 173
4153.57 168
4153.71 167
4153.86 171
4154.01 179
4154.16 191
4154.30 205
4154.45 219
4154.60 232
4154.75 242
4154.90 250
4155.04 257
4155.19 264
4155.34 270
4155.49 276
4155.63 281
4155.78 284
4155.93 284
4156.08 282
4156.22 277
4156.37 269
4156.52 261
4156.67 253
4156.82 246
4156.96 239
4157.11 233
4157.26 227
4157.41 220
4157.56 211
4157.70 200
4157.85 187
4158.00 171
4158.15 154
4158.29 136
4158.44 119
4158.59 104
4158.74 92
4158.89 83
4159.03 77
4159.18 75
4159.33 76
4159.48 81
4159.62 87
4159.77 95
4159.92 103
4160.07 112
4160.22 120
4160.36 128
4160.51 135
4160.66 141
4160.81 147
4160.96 152
4161.10 155
4161.25 157
4161.40 158
4161.55 158
4161.69 156
4161.84 152
4161.99 147
4162.14 141
4162.29 135
4162.43 128
4162.58 122
4162.73 118
4162.88 117
4163.03 120
4163.17 128
4163.32 139
4163.47 153
4163.62 168
4163.77 182
4163.91 195
4164.06 204
4164.21 209
4164.36 210
4164.50 208
4164.65 203
4164.80 196
4164.95 189
4165.10 183
4165.24 179
4165.39 179
4165.54 181
4165.69 186
4165.84 194
4165.98 203
4166.13 213
4166.28 223
4166.43 232
4166.58 242
4166.72 251
4166.87 260
4167.02 269
4167.17 278
4167.32 287
4167.46 298
4167.61 311
4167.76 325
4167.91 341
4168.06 358
4168.20 376
4168.35 393
4168.50 408
4168.65 420
4168.80 429
4168.94 435
4169.09 437
4169.24 438
4169.39 437
4169.54 434
4169.68 430
4169.83 425
4169.98 420
4170.13 416
4170.28 416
4170.42 421
4170.57 430
4170.72 445
4170.87 463
4171.02 483
4171.16 504
4171.31 524
4171.46 544
4171.61 564
4171.76 587
4171.90 614
4172.05 647
4172.20 686
4172.35 732
4172.50 785
4172.65 844
4172.79 908
4172.94 975
4173.09 1042
4173.24 1107
4173.39 1170
4173.53 1231
4173.68 1289
4173.83 1346
4173.98 1405
4174.13 1465
4174.27 1526
4174.42 1588
4174.57 1648
4174.72 1706
4174.87 1760
4175.01 1812
4175.16 1860
4175.31 1906
4175.46 1950
4175.61 1992
4175.76 2029
4175.90 2059
4176.05 2081
4176.20 2094
4176.35 2099
4176.50 2096
4176.64 2087
4176.79 2073
4176.94 2059
4177.09 2042
4177.24 2024
4177.38 2002
4177.53 1975
4177.68 1942
4177.83 1901
4177.98 1854
4178.13 1800
4178.27 1741
4178.42 1678
4178.57 1613
4178.72 1547
4178.87 1481
4179.01 1414
4179.16 1350
4179.31 1288
4179.46 1230
4179.61 1175
4179.76 1125
4179.90 1078
4180.05 1036
4180.20 998
4180.35 964
4180.50 932
4180.64 903
4180.79 877
4180.94 852
4181.09 827
4181.24 801
4181.39 774
4181.53 746
4181.68 718
4181.83 693
4181.98 671
4182.13 654
4182.28 642
4182.42 635
4182.57 631
4182.72 630
4182.87 629
4183.02 628
4183.16 625
4183.31 619
4183.46 612
4183.61 601
4183.76 589
4183.91 575
4184.05 562
4184.20 551
4184.35 542
4184.50 535
4184.65 529
4184.80 523
4184.94 513
4185.09 500
4185.24 482
4185.39 460
4185.54 436
4185.69 411
4185.83 389
4185.98 372
4186.13 359
4186.28 351
4186.43 349
4186.58 353
4186.72 361
4186.87 373
4187.02 388
4187.17 404
4187.32 419
4187.47 433
4187.61 443
4187.76 450
4187.91 456
4188.06 460
4188.21 464
4188.36 469
4188.50 476
4188.65 484
4188.80 492
4188.95 499
4189.10 505
4189.25 509
4189.39 512
4189.54 514
4189.69 515
4189.84 517
4189.99 519
4190.14 522
4190.28 524
4190.43 527
4190.58 528
4190.73 528
4190.88 526
4191.03 522
4191.17 516
4191.32 508
4191.47 498
4191.62 489
4191.77 482
4191.92 478
4192.07 478
4192.21 482
4192.36 488
4192.51 496
4192.66 503
4192.81 507
4192.96 505
4193.10 497
4193.25 485
4193.40 469
4193.55 452
4193.70 438
4193.85 428
4194.00 424
4194.14 424
4194.29 426
4194.44 429
4194.59 430
4194.74 429
4194.89 426
4195.03 422
4195.18 418
4195.33 416
4195.48 415
4195.63 413
4195.78 410
4195.93 404
4196.07 393
4196.22 377
4196.37 359
4196.52 341
4196.67 324
4196.82 311
4196.96 302
4197.11 299
4197.26 299
4197.41 301
4197.56 304
4197.71 306
4197.86 305
4198.00 301
4198.15 294
4198.30 285
4198.45 275
4198.60 266
4198.75 259
4198.90 254
4199.04 253
4199.19 255
4199.34 260
4199.49 266
4199.64 274
4199.79 282
4199.94 292
4200.08 302
4200.23 312
4200.38 321
4200.53 328
4200.68 332
4200.83 334
4200.98 333
4201.12 332
4201.27 331
4201.42 331
4201.57 332
4201.72 332
4201.87 331
4202.02 326
4202.16 320
4202.31 311
4202.46 302
4202.61 295
4202.76 292
4202.91 294
4203.06 301
4203.20 311
4203.35 324
4203.50 337
4203.65 350
4203.80 363
4203.95 376
4204.10 390
4204.24 405
4204.39 423
4204.54 442
4204.69 464
4204.84 487
4204.99 511
4205.14 535
4205.29 559
4205.43 583
4205.58 605
4205.73 626
4205.88 646
4206.03 663
4206.18 680
4206.33 698
4206.47 718
4206.62 743
4206.77 773
4206.92 809
4207.07 851
4207.22 897
4207.37 946
4207.52 995
4207.66 1043
4207.81 1089
4207.96 1131
4208.11 1169
4208.26 1204
4208.41 1238
4208.56 1271
4208.70 1306
4208.85 1344
4209.00 1385
4209.15 1428
4209.30 1471
4209.45 1512
4209.60 1549
4209.75 1579
4209.89 1604
4210.04 1625
4210.19 1644
4210.34 1662
4210.49 1680
4210.64 1697
4210.79 1710
4210.94 1716
4211.08 1714
4211.23 1701
4211.38 1679
4211.53 1650
4211.68 1617
4211.83 1583
4211.98 1550
4212.13 1519
4212.27 1492
4212.42 1467
4212.57 1444
4212.72 1422
4212.87 1399
4213.02 1377
4213.17 1355
4213.32 1333
4213.46 1312
4213.61 1292
4213.76 1271
4213.91 1249
4214.06 1225
4214.21 1200
4214.36 1173
4214.51 1145
4214.66 1115
4214.80 1084
4214.95 1052
4215.10 1019
4215.25 985
4215.40 950
4215.55 916
4215.70 883
4215.85 853
4215.99 825
4216.14 800
4216.29 778
4216.44 757
4216.59 738
4216.74 719
4216.89 700
4217.04 681
4217.19 663
4217.33 643
4217.48 623
4217.63 600
4217.78 574
4217.93 545
4218.08 515
4218.23 485
4218.38 456
4218.53 432
4218.67 412
4218.82 398
4218.97 387
4219.12 378
4219.27 369
4219.42 358
4219.57 344
4219.72 325
4219.87 305
4220.01 284
4220.16 265
4220.31 250
4220.46 240
4220.61 235
4220.76 232
4220.91 231
4221.06 229
4221.21 224
4221.35 216
4221.50 206
4221.65 195
4221.80 184
4221.95 176
4222.10 171
4222.25 167
4222.40 166
4222.55 165
4222.70 163
4222.84 160
4222.99 156
4223.14 152
4223.29 146
4223.44 140
4223.59 134
4223.74 127
4223.89 121
4224.04 113
4224.19 106
4224.33 98
4224.48 92
4224.63 87
4224.78 84
4224.93 83
4225.08 84
4225.23 86
4225.38 89
4225.53 93
4225.68 98
4225.82 105
4225.97 114
4226.12 123
4226.27 133
4226.42 141
4226.57 146
4226.72 147
4226.87 143
4227.02 134
4227.17 122
4227.31 108
4227.46 95
4227.61 85
4227.76 80
4227.91 80
4228.06 85
4228.21 94
4228.36 103
4228.51 110
4228.66 113
4228.80 111
4228.95 106
4229.10 98
4229.25 90
4229.40 82
4229.55 75
4229.70 68
4229.85 62
4230.00 53
4230.15 41
4230.30 28
4230.44 14
4230.59 1
4230.74 0
4230.89 0
4231.04 0
4231.19 0
4231.34 0
4231.49 0
4231.64 0
4231.79 11
4231.94 26
4232.09 43
4232.23 61
4232.38 80
4232.53 96
4232.68 109
4232.83 118
4232.98 122
4233.13 122
4233.28 118
4233.43 111
4233.58 103
4233.73 94
4233.87 85
4234.02 76
4234.17 68
4234.32 60
4234.47 52
4234.62 45
4234.77 38
4234.92 32
4235.07 26
4235.22 20
4235.37 14
4235.52 9
4235.66 5
4235.81 2
4235.96 2
4236.11 6
4236.26 12
4236.41 21
4236.56 30
4236.71 40
4236.86 49
4237.01 57
4237.16 64
4237.31 71
4237.46 77
4237.60 83
4237.75 89
4237.90 94
4238.05 99
4238.20 104
4238.35 109
4238.50 114
4238.65 119
4238.80 124
4238.95 129
4239.10 134
4239.25 137
4239.40 139
4239.54 139
4239.69 136
4239.84 130
4239.99 122
4240.14 111
4240.29 98
4240.44 86
4240.59 73
4240.74 62
4240.89 51
4241.04 41
4241.19 32
4241.34 23
4241.49 15
4241.63 8
4241.78 1
4241.93 0
4242.08 0
4242.23 0
4242.38 0
4242.53 0
4242.68 0
4242.83 3
4242.98 5
4243.13 7
4243.28 7
4243.43 6
4243.58 3
4243.72 1
4243.87 0
4244.02 0
4244.17 1
4244.32 5
4244.47 11
4244.62 17
4244.77 24
4244.92 31
4245.07 37
4245.22 43
4245.37 47
4245.52 49
4245.67 50
4245.82 49
4245.97 46
4246.11 41
4246.26 35
4246.41 28
4246.56 20
4246.71 14
4246.86 9
4247.01 4
4247.16 1
4247.31 0
4247.46 0
4247.61 0
4247.76 0
4247.91 0
4248.06 0
4248.21 0
4248.36 0
4248.50 0
4248.65 3
4248.80 7
4248.95 12
4249.10 17
4249.25 23
4249.40 30
4249.55 38
4249.70 46
4249.85 52
4250.00 56
4250.15 58
4250.30 57
4250.45 54
4250.60 51
4250.75 50
4250.90 49
4251.05 48
4251.19 48
4251.34 46
4251.49 42
4251.64 34
4251.79 24
4251.94 12
4252.09 0
4252.24 0
4252.39 0
4252.54 0
4252.69 0
4252.84 0
4252.99 0
4253.14 0
4253.29 2
4253.44 12
4253.59 20
4253.74 26
4253.89 31
4254.04 33
4254.18 33
4254.33 32
4254.48 30
4254.63 28
4254.78 26
4254.93 26
4255.08 29
4255.23 33
4255.38 39
4255.53 46
4255.68 51
4255.83 54
4255.98 55
4256.13 52
4256.28 46
4256.43 37
4256.58 26
4256.73 14
4256.88 3
4257.03 0
4257.18 0
4257.32 0
4257.47 0
4257.62 0
4257.77 0
4257.92 5
4258.07 16
4258.22 27
4258.37 37
4258.52 46
4258.67 53
4258.82 57
4258.97 57
4259.12 52
4259.27 44
4259.42 33
4259.57 22
4259.72 13
4259.87 9
4260.02 11
4260.17 18
4260.32 29
4260.47 40
4260.62 50
4260.77 56
4260.92 60
4261.07 61
4261.21 62
4261.36 62
4261.51 65
4261.66 68
4261.81 71
4261.96 74
4262.11 76
4262.26 75
4262.41 72
4262.56 68
4262.71 63
4262.86 59
4263.01 54
4263.16 50
4263.31 48
4263.46 46
4263.61 45
4263.76 47
4263.91 50
4264.06 56
4264.21 64
4264.36 74
4264.51 83
4264.66 92
4264.81 100
4264.96 106
4265.11 110
4265.26 113
4265.41 114
4265.56 113
4265.70 112
4265.85 112
4266.00 112
4266.15 115
4266.30 120
4266.45 128
4266.60 138
4266.75 148
4266.90 156
4267.05 162
4267.20 162
4267.35 158
4267.50 150
4267.65 139
4267.80 129
4267.95 119
4268.10 113
4268.25 108
4268.40 106
4268.55 104
4268.70 101
4268.85 97
4269.00 91
4269.15 84
4269.30 77
4269.45 71
4269.60 67
4269.75 63
4269.90 60
4270.05 56
4270.20 52
4270.35 48
4270.50 44
4270.65 40
4270.80 36
4270.95 33
4271.10 28
4271.25 22
4271.40 13
4271.55 4
4271.70 0
4271.85 0
4272.00 0
4272.15 0
4272.30 0
4272.44 0
4272.59 0
4272.74 0
4272.89 8
4273.04 16
4273.19 22
4273.34 28
4273.49 33
4273.64 38
4273.79 43
4273.94 48
4274.09 54
4274.24 61
4274.39 70
4274.54 79
4274.69 91
4274.84 104
4274.99 117
4275.14 129
4275.29 139
4275.44 146
4275.59 150
4275.74 150
4275.89 147
4276.04 143
4276.19 140
4276.34 139
4276.49 142
4276.64 149
4276.79 158
4276.94 171
4277.09 185
4277.24 199
4277.39 213
4277.54 225
4277.69 235
4277.84 244
4277.99 251
4278.14 258
4278.29 266
4278.44 276
4278.59 288
4278.74 302
4278.89 319
4279.04 337
4279.19 356
4279.34 373
4279.49 388
4279.64 398
4279.79 402
4279.94 400
4280.09 392
4280.24 379
4280.39 362
4280.54 343
4280.69 325
4280.84 307
4280.99 292
4281.14 277
4281.29 265
4281.44 253
4281.59 242
4281.74 230
4281.89 216
4282.04 202
4282.19 188
4282.34 174
4282.49 161
4282.64 150
4282.79 143
4282.94 140
4283.09 141
4283.24 145
4283.39 150
4283.54 154
4283.69 158
4283.84 160
4283.99 160
4284.14 158
4284.29 155
4284.44 153
4284.59 152
4284.74 151
4284.89 151
4285.04 151
4285.19 152
4285.34 155
4285.49 158
4285.64 164
4285.79 171
4285.94 181
4286.09 190
4286.24 199
4286.39 205
4286.54 209
4286.69 211
4286.84 210
4286.99 208
4287.14 206
4287.29 204
4287.44 203
4287.59 202
4287.74 200
4287.89 198
4288.04 194
4288.19 189
4288.34 185
4288.49 182
4288.64 181
4288.79 182
4288.94 185
4289.09 187
4289.24 187
4289.39 185
4289.54 180
4289.69 173
4289.84 166
4289.99 161
4290.14 158
4290.29 156
4290.44 154
4290.59 152
4290.74 148
4290.89 142
4291.04 135
4291.19 128
4291.35 122
4291.50 119
4291.65 117
4291.80 117
4291.95 118
4292.10 120
4292.25 124
4292.40 131
4292.55 143
4292.70 160
4292.85 181
4293.00 204
4293.15 226
4293.30 245
4293.45 259
4293.60 269
4293.75 273
4293.90 275
4294.05 275
4294.20 274
4294.35 272
4294.50 270
4294.65 267
4294.80 263
4294.95 257
4295.10 252
4295.25 247
4295.40 242
4295.55 238
4295.70 233
4295.85 229
4296.00 223
4296.15 217
4296.30 210
4296.45 204
4296.60 199
4296.75 196
4296.90 194
4297.05 192
4297.20 192
4297.35 192
4297.50 192
4297.65 193
4297.80 194
4297.95 196
4298.11 197
4298.26 198
4298.41 199
4298.56 198
4298.71 196
4298.86 192
4299.01 186
4299.16 179
4299.31 170
4299.46 161
4299.61 151
4299.76 143
4299.91 137
4300.06 132
4300.21 131
4300.36 131
4300.51 132
4300.66 133
4300.81 133
4300.96 132
4301.11 130
4301.26 129
4301.41 129
4301.56 133
4301.71 138
4301.86 146
4302.01 154
4302.16 159
4302.31 161
4302.46 157
4302.61 148
4302.77 136
4302.92 122
4303.07 107
4303.22 94
4303.37 82
4303.52 73
4303.67 66
4303.82 62
4303.97 59
4304.12 60
4304.27 63
4304.42 67
4304.57 73
4304.72 79
4304.87 83
4305.02 85
4305.17 83
4305.32 77
4305.47 70
4305.62 61
4305.77 53
4305.92 47
4306.07 44
4306.22 46
4306.37 53
4306.53 62
4306.68 73
4306.83 83
4306.98 92
4307.13 97
4307.28 99
4307.43 99
4307.58 97
4307.73 95
4307.88 94
4308.03 94
4308.18 95
4308.33 97
4308.48 98
4308.63 97
4308.78 93
4308.93 87
4309.08 77
4309.23 66
4309.38 55
4309.53 44
4309.68 35
4309.84 29
4309.99 28
4310.14 31
4310.29 39
4310.44 50
4310.59 63
4310.74 76
4310.89 86
4311.04 92
4311.19 93
4311.34 89
4311.49 81
4311.64 70
4311.79 60
4311.94 51
4312.09 45
4312.24 44
4312.39 46
4312.54 51
4312.70 56
4312.85 60
4313.00 62
4313.15 62
4313.30 59
4313.45 56
4313.60 53
4313.75 52
4313.90 53
4314.05 56
4314.20 60
4314.35 65
4314.50 70
4314.65 74
4314.80 79
4314.95 84
4315.10 90
4315.25 97
4315.41 105
4315.56 112
4315.71 118
4315.86 121
4316.01 120
4316.16 116
4316.31 109
4316.46 100
4316.61 90
4316.76 79
4316.91 70
4317.06 61
4317.21 55
4317.36 50
4317.51 47
4317.66 45
4317.82 44
4317.97 42
4318.12 41
4318.27 40
4318.42 41
4318.57 43
4318.72 49
4318.87 57
4319.02 66
4319.17 76
4319.32 84
4319.47 89
4319.62 91
4319.77 89
4319.92 83
4320.07 76
4320.23 68
4320.38 61
4320.53 56
4320.68 51
4320.83 48
4320.98 45
4321.13 42
4321.28 37
4321.43 31
4321.58 24
4321.73 16
4321.88 9
4322.03 1
4322.18 0
4322.34 0
4322.49 0
4322.64 0
4322.79 0
4322.94 0
4323.09 0
4323.24 0
4323.39 0
4323.54 6
4323.69 14
4323.84 23
4323.99 32
4324.14 40
4324.29 45
4324.45 48
4324.60 47
4324.75 43
4324.90 37
4325.05 30
4325.20 23
4325.35 19
4325.50 18
4325.65 22
4325.80 29
4325.95 40
4326.10 53
4326.25 66
4326.41 79
4326.56 90
4326.71 100
4326.86 106
4327.01 110
4327.16 111
4327.31 110
4327.46 108
4327.61 106
4327.76 104
4327.91 102
4328.06 102
4328.21 101
4328.37 99
4328.52 96
4328.67 90
4328.82 82
4328.97 74
4329.12 66
4329.27 60
4329.42 58
4329.57 60
4329.72 65
4329.87 72
4330.02 78
4330.18 83
4330.33 85
4330.48 84
4330.63 80
4330.78 75
4330.93 68
4331.08 62
4331.23 55
4331.38 48
4331.53 40
4331.68 29
4331.84 18
4331.99 5
4332.14 0
4332.29 0
4332.44 0
4332.59 0
4332.74 0
4332.89 0
4333.04 0
4333.19 2
4333.34 9
4333.49 14
4333.65 17
4333.80 18
4333.95 18
4334.10 18
4334.25 20
4334.40 24
4334.55 31
4334.70 40
4334.85 51
4335.00 62
4335.15 72
4335.31 80
4335.46 84
4335.61 84
4335.76 82
4335.91 78
4336.06 73
4336.21 68
4336.36 64
4336.51 61
4336.66 57
4336.82 54
4336.97 49
4337.12 43
4337.27 36
4337.42 31
4337.57 29
4337.72 31
4337.87 38
4338.02 51
4338.17 69
4338.33 89
4338.48 112
4338.63 134
4338.78 155
4338.93 174
4339.08 190
4339.23 203
4339.38 210
4339.53 211
4339.68 206
4339.84 196
4339.99 182
4340.14 167
4340.29 155
4340.44 147
4340.59 145
4340.74 148
4340.89 154
4341.04 160
4341.19 166
4341.35 169
4341.50 170
4341.65 169
4341.80 167
4341.95 164
4342.10 160
4342.25 158
4342.40 156
4342.55 155
4342.70 155
4342.86 158
4343.01 163
4343.16 171
4343.31 180
4343.46 189
4343.61 199
4343.76 207
4343.91 215
4344.06 221
4344.22 224
4344.37 226
4344.52 226
4344.67 223
4344.82 217
4344.97 209
4345.12 197
4345.27 183
4345.42 168
4345.58 152
4345.73 137
4345.88 124
4346.03 114
4346.18 106
4346.33 101
4346.48 99
4346.63 98
4346.78 99
4346.94 99
4347.09 100
4347.24 101
4347.39 101
4347.54 101
4347.69 102
4347.84 103
4347.99 104
4348.14 105
4348.30 106
4348.45 106
4348.60 104
4348.75 101
4348.90 96
4349.05 90
4349.20 85
4349.35 82
4349.51 80
4349.66 81
4349.81 83
4349.96 86
4350.11 90
4350.26 93
4350.41 96
4350.56 97
4350.71 97
4350.87 94
4351.02 89
4351.17 82
4351.32 73
4351.47 64
4351.62 56
4351.77 52
4351.92 49
4352.08 50
4352.23 53
4352.38 55
4352.53 57
4352.68 57
4352.83 53
4352.98 48
4353.13 42
4353.29 36
4353.44 29
4353.59 23
4353.74 17
4353.89 12
4354.04 5
4354.19 0
4354.34 0
4354.50 0
4354.65 0
4354.80 0
4354.95 0
4355.10 0
4355.25 0
4355.40 6
4355.55 20
4355.71 34
4355.86 46
4356.01 57
4356.16 65
4356.31 70
4356.46 75
4356.61 80
4356.76 86
4356.92 94
4357.07 103
4357.22 113
4357.37 123
4357.52 133
4357.67 139
4357.82 142
4357.98 141
4358.13 135
4358.28 125
4358.43 113
4358.58 101
4358.73 89
4358.88 81
4359.03 75
4359.19 72
4359.34 71
4359.49 71
4359.64 70
4359.79 68
4359.94 65
4360.09 62
4360.25 59
4360.40 58
4360.55 58
4360.70 61
4360.85 63
4361.00 67
4361.15 70
4361.31 72
4361.46 75
4361.61 76
4361.76 78
4361.91 79
4362.06 81
4362.21 81
4362.37 81
4362.52 81
4362.67 80
4362.82 79
4362.97 78
4363.12 77
4363.27 76
4363.43 75
4363.58 74
4363.73 73
4363.88 73
4364.03 73
4364.18 73
4364.33 72
4364.49 70
4364.64 66
4364.79 62
4364.94 58
4365.09 54
4365.24 52
4365.39 52
4365.55 53
4365.70 55
4365.85 58
4366.00 61
4366.15 64
4366.30 68
4366.45 74
4366.61 82
4366.76 92
4366.91 103
4367.06 115
4367.21 127
4367.36 136
4367.51 143
4367.67 147
4367.82 148
4367.97 147
4368.12 144
4368.27 139
4368.42 133
4368.57 125
4368.73 117
4368.88 108
4369.03 101
4369.18 94
4369.33 89
4369.48 84
4369.64 80
4369.79 74
4369.94 66
4370.09 56
4370.24 45
4370.39 34
4370.54 24
4370.70 18
4370.85 15
4371.00 17
4371.15 22
4371.30 29
4371.45 37
4371.61 43
4371.76 49
4371.91 52
4372.06 52
4372.21 50
4372.36 47
4372.52 42
4372.67 36
4372.82 31
4372.97 27
4373.12 24
4373.27 24
4373.42 25
4373.58 27
4373.73 29
4373.88 30
4374.03 29
4374.18 27
4374.33 24
4374.49 19
4374.64 15
4374.79 12
4374.94 10
4375.09 10
4375.24 14
4375.40 20
4375.55 29
4375.70 38
4375.85 47
4376.00 54
4376.15 57
4376.31 56
4376.46 52
4376.61 47
4376.76 42
4376.91 40
4377.06 41
4377.22 44
4377.37 48
4377.52 50
4377.67 48
4377.82 41
4377.97 30
4378.13 15
4378.28 0
4378.43 0
4378.58 0
4378.73 0
4378.88 0
4379.04 0
4379.19 0
4379.34 0
4379.49 4
4379.64 13
4379.79 21
4379.95 28
4380.10 33
4380.25 39
4380.40 46
4380.55 53
4380.70 61
4380.86 69
4381.01 76
4381.16 82
4381.31 87
4381.46 92
4381.61 97
4381.77 102
4381.92 106
4382.07 112
4382.22 117
4382.37 124
4382.53 131
4382.68 139
4382.83 147
4382.98 154
4383.13 160
4383.28 164
4383.44 165
4383.59 162
4383.74 156
4383.89 147
4384.04 135
4384.19 123
4384.35 112
4384.50 103
4384.65 95
4384.80 90
4384.95 87
4385.11 86
4385.26 85
4385.41 85
4385.56 85
4385.71 85
4385.86 86
4386.02 86
4386.17 86
4386.32 84
4386.47 80
4386.62 72
4386.78 61
4386.93 46
4387.08 29
4387.23 13
4387.38 0
4387.53 0
4387.69 0
4387.84 0
4387.99 0
4388.14 0
4388.29 14
4388.45 32
4388.60 52
4388.75 72
4388.90 91
4389.05 109
4389.20 123
4389.36 135
4389.51 142
4389.66 146
4389.81 147
4389.96 145
4390.12 141
4390.27 137
4390.42 134
4390.57 135
4390.72 140
4390.88 150
4391.03 163
4391.18 177
4391.33 190
4391.48 200
4391.64 207
4391.79 210
4391.94 211
4392.09 209
4392.24 206
4392.39 202
4392.55 197
4392.70 190
4392.85 181
4393.00 171
4393.15 161
4393.31 152
4393.46 144
4393.61 136
4393.76 130
4393.91 123
4394.07 116
4394.22 109
4394.37 103
4394.52 99
4394.67 98
4394.83 99
4394.98 104
4395.13 109
4395.28 115
4395.43 119
4395.59 121
4395.74 122
4395.89 124
4396.04 128
4396.19 137
4396.35 149
4396.50 165
4396.65 182
4396.80 198
4396.95 210
4397.11 217
4397.26 217
4397.41 212
4397.56 204
4397.71 192
4397.87 180
4398.02 166
4398.17 151
4398.32 136
4398.47 121
4398.63 106
4398.78 94
4398.93 86
4399.08 84
4399.23 86
4399.39 93
4399.54 101
4399.69 110
4399.84 116
4399.99 119
4400.15 118
4400.30 114
4400.45 109
4400.60 102
4400.75 95
4400.91 89
4401.06 84
4401.21 79
4401.36 76
4401.52 75
4401.67 74
4401.82 75
4401.97 78
4402.12 81
4402.28 84
4402.43 86
4402.58 86
4402.73 85
4402.88 82
4403.04 78
4403.19 74
4403.34 72
4403.49 71
4403.64 73
4403.80 77
4403.95 84
4404.10 91
4404.25 100
4404.41 110
4404.56 122
4404.71 134
4404.86 148
4405.01 163
4405.17 178
4405.32 193
4405.47 207
4405.62 219
4405.77 230
4405.93 240
4406.08 248
4406.23 254
4406.38 259
4406.54 264
4406.69 268
4406.84 273
4406.99 277
4407.14 283
4407.30 289
4407.45 294
4407.60 298
4407.75 300
4407.90 300
4408.06 297
4408.21 294
4408.36 290
4408.51 288
4408.67 288
4408.82 292
4408.97 299
4409.12 307
4409.27 317
4409.43 324
4409.58 330
4409.73 331
4409.88 329
4410.04 324
4410.19 317
4410.34 309
4410.49 301
4410.64 294
4410.80 288
4410.95 283
4411.10 280
4411.25 278
4411.41 277
4411.56 277
4411.71 279
4411.86 280
4412.01 280
4412.17 278
4412.32 272
4412.47 261
4412.62 247
4412.78 229
4412.93 209
4413.08 188
4413.23 169
4413.39 153
4413.54 140
4413.69 132
4413.84 128
4413.99 128
4414.15 132
4414.30 138
4414.45 146
4414.60 155
4414.76 163
4414.91 170
4415.06 175
4415.21 179
4415.37 182
4415.52 185
4415.67 187
4415.82 189
4415.97 189
4416.13 189
4416.28 186
4416.43 182
4416.58 177
4416.74 172
4416.89 166
4417.04 160
4417.19 155
4417.35 150
4417.50 146
4417.65 143
4417.80 140
4417.96 138
4418.11 138
4418.26 138
4418.41 138
4418.56 137
4418.72 135
4418.87 134
4419.02 132
4419.17 130
4419.33 129
4419.48 129
4419.63 127
4419.78 125
4419.94 121
4420.09 117
4420.24 112
4420.39 107
4420.55 105
4420.70 106
4420.85 110
4421.00 117
4421.16 125
4421.31 133
4421.46 140
4421.61 145
4421.77 147
4421.92 148
4422.07 147
4422.22 145
4422.38 143
4422.53 141
4422.68 137
4422.83 133
4422.98 128
4423.14 122
4423.29 116
4423.44 110
4423.59 107
4423.75 105
4423.90 104
4424.05 105
4424.20 105
4424.36 104
4424.51 100
4424.66 93
4424.81 83
4424.97 71
4425.12 58
4425.27 47
4425.42 37
4425.58 31
4425.73 28
4425.88 29
4426.03 33
4426.19 38
4426.34 44
4426.49 51
4426.64 57
4426.80 62
4426.95 68
4427.10 75
4427.25 83
4427.41 90
4427.56 97
4427.71 102
4427.86 105
4428.02 105
4428.17 103
4428.32 99
4428.47 93
4428.63 85
4428.78 77
4428.93 67
4429.09 57
4429.24 46
4429.39 35
4429.54 25
4429.70 17
4429.85 12
4430.00 9
4430.15 8
4430.31 8
4430.46 9
4430.61 10
4430.76 10
4430.92 10
4431.07 12
4431.22 14
4431.37 16
4431.53 19
4431.68 21
4431.83 21
4431.98 17
4432.14 11
4432.29 2
4432.44 0
4432.59 0
4432.75 0
4432.90 0
4433.05 0
4433.21 0
4433.36 0
4433.51 0
4433.66 8
4433.82 14
4433.97 19
4434.12 23
4434.27 24
4434.43 24
4434.58 23
4434.73 21
4434.88 20
4435.04 20
4435.19 22
4435.34 26
4435.49 31
4435.65 37
4435.80 43
4435.95 49
4436.11 54
4436.26 60
4436.41 65
4436.56 70
4436.72 74
4436.87 77
4437.02 80
4437.17 82
4437.33 83
4437.48 84
4437.63 84
4437.79 83
4437.94 79
4438.09 72
4438.24 62
4438.40 49
4438.55 36
4438.70 23
4438.85 14
4439.01 8
4439.16 7
4439.31 8
4439.47 12
4439.62 16
4439.77 19
4439.92 22
4440.08 23
4440.23 25
4440.38 28
4440.53 33
4440.69 40
4440.84 49
4440.99 58
4441.15 66
4441.30 72
4441.45 74
4441.60 72
4441.76 68
4441.91 61
4442.06 54
4442.21 47
4442.37 42
4442.52 39
4442.67 38
4442.83 37
4442.98 37
4443.13 37
4443.28 34
4443.44 30
4443.59 23
4443.74 17
4443.90 11
4444.05 8
4444.20 9
4444.35 14
4444.51 21
4444.66 31
4444.81 41
4444.97 50
4445.12 56
4445.27 61
4445.42 63
4445.58 64
4445.73 65
4445.88 67
4446.04 69
4446.19 73
4446.34 77
4446.49 81
4446.65 84
4446.80 86
4446.95 85
4447.11 81
4447.26 74
4447.41 66
4447.56 58
4447.72 51
4447.87 46
4448.02 45
4448.18 46
4448.33 49
4448.48 51
4448.63 50
4448.79 47
4448.94 40
4449.09 30
4449.25 20
4449.40 10
4449.55 3
4449.70 0
4449.86 0
4450.01 2
4450.16 10
4450.32 19
4450.47 30
4450.62 41
4450.77 51
4450.93 58
4451.08 61
4451.23 62
4451.39 60
4451.54 56
4451.69 53
4451.85 50
4452.00 48
4452.15 48
4452.30 50
4452.46 51
4452.61 53
4452.76 54
4452.92 55
4453.07 55
4453.22 55
4453.38 57
4453.53 59
4453.68 63
4453.83 67
4453.99 71
4454.14 74
4454.29 74
4454.45 71
4454.60 64
4454.75 54
4454.91 43
4455.06 31
4455.21 20
4455.36 11
4455.52 5
4455.67 0
4455.82 0
4455.98 0
4456.13 1
4456.28 4
4456.44 7
4456.59 9
4456.74 8
4456.89 6
4457.05 2
4457.20 0
4457.35 0
4457.51 0
4457.66 0
4457.81 0
4457.97 1
4458.12 10
4458.27 20
4458.42 30
4458.58 39
4458.73 46
4458.88 49
4459.04 48
4459.19 44
4459.34 37
4459.50 28
4459.65 18
4459.80 9
4459.96 1
4460.11 0
4460.26 0
4460.41 0
4460.57 0
4460.72 0
4460.87 3
4461.03 10
4461.18 18
4461.33 24
4461.49 28
4461.64 29
4461.79 27
4461.95 23
4462.10 18
4462.25 15
4462.41 15
4462.56 18
4462.71 24
4462.86 31
4463.02 38
4463.17 44
4463.32 47
4463.48 47
4463.63 45
4463.78 43
4463.94 41
4464.09 39
4464.24 37
4464.40 36
4464.55 34
4464.70 33
4464.86 32
4465.01 31
4465.16 30
4465.32 30
4465.47 31
4465.62 32
4465.77 34
4465.93 34
4466.08 34
4466.23 34
4466.39 33
4466.54 32
4466.69 32
4466.85 34
4467.00 38
4467.15 46
4467.31 59
4467.46 76
4467.61 97
4467.77 120
4467.92 144
4468.07 166
4468.23 183
4468.38 195
4468.53 200
4468.69 200
4468.84 195
4468.99 189
4469.15 182
4469.30 175
4469.45 170
4469.61 166
4469.76 165
4469.91 165
4470.07 167
4470.22 169
4470.37 173
4470.52 175
4470.68 175
4470.83 173
4470.98 168
4471.14 160
4471.29 151
4471.44 141
4471.60 132
4471.75 126
4471.90 122
4472.06 121
4472.21 122
4472.36 123
4472.52 125
4472.67 125
4472.82 124
4472.98 122
4473.13 120
4473.28 118
4473.44 118
4473.59 122
4473.74 130
4473.90 140
4474.05 153
4474.20 166
4474.36 177
4474.51 184
4474.66 186
4474.82 184
4474.97 178
4475.12 170
4475.28 161
4475.43 153
4475.58 145
4475.74 138
4475.89 132
4476.04 127
4476.20 122
4476.35 120
4476.50 119
4476.66 120
4476.81 123
4476.96 127
4477.12 129
4477.27 129
4477.42 127
4477.58 121
4477.73 112
4477.88 101
4478.04 89
4478.19 78
4478.35 69
4478.50 61
4478.65 56
4478.81 52
4478.96 50
4479.11 49
4479.27 49
4479.42 50
4479.57 52
4479.73 53
4479.88 55
4480.03 57
4480.19 60
4480.34 62
4480.49 64
4480.65 66
4480.80 68
4480.95 69
4481.11 69
4481.26 68
4481.41 64
4481.57 59
4481.72 53
4481.87 44
4482.03 35
4482.18 27
4482.33 20
4482.49 16
4482.64 13
4482.80 14
4482.95 16
4483.10 22
4483.26 30
4483.41 41
4483.56 54
4483.72 69
4483.87 84
4484.02 98
4484.18 110
4484.33 119
4484.48 125
4484.64 127
4484.79 125
4484.94 120
4485.10 111
4485.25 101
4485.40 89
4485.56 78
4485.71 67
4485.87 60
4486.02 56
4486.17 56
4486.33 58
4486.48 63
4486.63 69
4486.79 75
4486.94 82
4487.09 89
4487.25 96
4487.40 102
4487.55 108
4487.71 112
4487.86 114
4488.01 113
4488.17 109
4488.32 100
4488.48 90
4488.63 78
4488.78 67
4488.94 58
4489.09 53
4489.24 53
4489.40 56
4489.55 63
4489.70 72
4489.86 82
4490.01 92
4490.17 100
4490.32 108
4490.47 113
4490.63 117
4490.78 118
4490.93 117
4491.09 115
4491.24 111
4491.39 107
4491.55 103
4491.70 102
4491.85 102
4492.01 103
4492.16 104
4492.32 104
4492.47 103
4492.62 100
4492.78 95
4492.93 90
4493.08 86
4493.24 84
4493.39 84
4493.55 86
4493.70 89
4493.85 92
4494.01 96
4494.16 97
4494.31 98
4494.47 97
4494.62 96
4494.77 96
4494.93 96
4495.08 97
4495.24 97
4495.39 96
4495.54 94
4495.70 91
4495.85 88
4496.00 87
4496.16 88
4496.31 93
4496.47 100
4496.62 108
4496.77 116
4496.93 121
4497.08 123
4497.23 123
4497.39 121
4497.54 119
4497.70 119
4497.85 123
4498.00 132
4498.16 146
4498.31 163
4498.46 182
4498.62 200
4498.77 215
4498.93 226
4499.08 233
4499.23 236
4499.39 237
4499.54 238
4499.69 243
4499.85 251
4500.00 264
4500.16 280
4500.31 297
4500.46 313
4500.62 326
4500.77 334
4500.92 338
4501.08 339
4501.23 338
4501.39 335
4501.54 332
4501.69 327
4501.85 322
4502.00 315
4502.15 307
4502.31 299
4502.46 292
4502.62 288
4502.77 285
4502.92 284
4503.08 284
4503.23 284
4503.39 284
4503.54 284
4503.69 282
4503.85 280
4504.00 277
4504.15 273
4504.31 268
4504.46 262
4504.62 255
4504.77 248
4504.92 242
4505.08 236
4505.23 231
4505.39 228
4505.54 224
4505.69 220
4505.85 215
4506.00 209
4506.15 202
4506.31 196
4506.46 192
4506.62 189
4506.77 190
4506.92 194
4507.08 201
4507.23 211
4507.39 224
4507.54 238
4507.69 254
4507.85 268
4508.00 280
4508.16 288
4508.31 291
4508.46 290
4508.62 287
4508.77 283
4508.92 281
4509.08 282
4509.23 287
4509.39 294
4509.54 302
4509.69 312
4509.85 322
4510.00 332
4510.16 344
4510.31 355
4510.46 367
4510.62 376
4510.77 383
4510.93 387
4511.08 388
4511.23 388
4511.39 389
4511.54 393
4511.70 401
4511.85 415
4512.00 433
4512.16 456
4512.31 481
4512.47 509
4512.62 536
4512.77 563
4512.93 588
4513.08 611
4513.24 632
4513.39 654
4513.54 677
4513.70 704
4513.85 736
4514.01 773
4514.16 816
4514.31 862
4514.47 911
4514.62 963
4514.78 1015
4514.93 1070
4515.08 1128
4515.24 1189
4515.39 1255
4515.55 1326
4515.70 1400
4515.85 1478
4516.01 1557
4516.16 1637
4516.32 1716
4516.47 1793
4516.62 1865
4516.78 1931
4516.93 1991
4517.09 2045
4517.24 2091
4517.39 2133
4517.55 2172
4517.70 2208
4517.86 2243
4518.01 2277
4518.17 2308
4518.32 2333
4518.47 2351
4518.63 2358
4518.78 2354
4518.94 2342
4519.09 2323
4519.24 2298
4519.40 2272
4519.55 2244
4519.71 2216
4519.86 2187
4520.01 2155
4520.17 2120
4520.32 2082
4520.48 2042
4520.63 2000
4520.79 1958
4520.94 1917
4521.09 1878
4521.25 1841
4521.40 1807
4521.56 1773
4521.71 1741
4521.86 1707
4522.02 1672
4522.17 1633
4522.33 1590
4522.48 1543
4522.63 1490
4522.79 1434
4522.94 1375
4523.10 1315
4523.25 1257
4523.41 1203
4523.56 1155
4523.71 1114
4523.87 1080
4524.02 1052
4524.18 1029
4524.33 1008
4524.48 990
4524.64 971
4524.79 951
4524.95 930
4525.10 907
4525.26 882
4525.41 853
4525.56 820
4525.72 783
4525.87 740
4526.03 694
4526.18 645
4526.34 597
4526.49 552
4526.64 514
4526.80 482
4526.95 459
4527.11 442
4527.26 431
4527.42 422
4527.57 416
4527.72 410
4527.88 404
4528.03 398
4528.19 392
4528.34 384
4528.49 376
4528.65 365
4528.80 351
4528.96 335
4529.11 317
4529.27 298
4529.42 280
4529.57 264
4529.73 251
4529.88 242
4530.04 237
4530.19 235
4530.35 237
4530.50 242
4530.65 247
4530.81 252
4530.96 256
4531.12 258
4531.27 258
4531.43 256
4531.58 253
4531.73 247
4531.89 241
4532.04 234
4532.20 226
4532.35 218
4532.51 209
4532.66 199
4532.82 188
4532.97 178
4533.12 168
4533.28 159
4533.43 153
4533.59 149
4533.74 149
4533.90 150
4534.05 153
4534.20 157
4534.36 163
4534.51 168
4534.67 172
4534.82 175
4534.98 176
4535.13 175
4535.28 172
4535.44 168
4535.59 163
4535.75 159
4535.90 157
4536.06 157
4536.21 160
4536.37 166
4536.52 173
4536.67 182
4536.83 190
4536.98 199
4537.14 207
4537.29 215
4537.45 221
4537.60 226
4537.76 229
4537.91 228
4538.06 223
4538.22 214
4538.37 202
4538.53 186
4538.68 169
4538.84 152
4538.99 137
4539.15 123
4539.30 113
4539.45 106
4539.61 102
4539.76 101
4539.92 104
4540.07 109
4540.23 117
4540.38 127
4540.54 137
4540.69 148
4540.84 159
4541.00 170
4541.15 178
4541.31 184
4541.46 187
4541.62 188
4541.77 187
4541.93 185
4542.08 183
4542.23 182
4542.39 182
4542.54 183
4542.70 182
4542.85 181
4543.01 179
4543.16 174
4543.32 171
4543.47 168
4543.63 169
4543.78 175
4543.93 185
4544.09 198
4544.24 214
4544.40 229
4544.55 243
4544.71 252
4544.86 259
4545.02 263
4545.17 266
4545.33 269
4545.48 274
4545.63 280
4545.79 287
4545.94 293
4546.10 297
4546.25 299
4546.41 300
4546.56 301
4546.72 304
4546.87 310
4547.03 319
4547.18 331
4547.33 344
4547.49 356
4547.64 366
4547.80 373
4547.95 376
4548.11 375
4548.26 372
4548.42 367
4548.57 362
4548.73 357
4548.88 352
4549.03 346
4549.19 341
4549.34 335
4549.50 330
4549.65 326
4549.81 322
4549.96 318
4550.12 313
4550.27 307
4550.43 298
4550.58 286
4550.74 271
4550.89 253
4551.05 235
4551.20 217
4551.35 200
4551.51 186
4551.66 175
4551.82 167
4551.97 160
4552.13 155
4552.28 152
4552.44 151
4552.59 152
4552.75 155
4552.90 162
4553.06 169
4553.21 177
4553.37 182
4553.52 184
4553.67 181
4553.83 173
4553.98 163
4554.14 152
4554.29 143
4554.45 137
4554.60 136
4554.76 138
4554.91 141
4555.07 143
4555.22 142
4555.38 136
4555.53 125
4555.69 109
4555.84 91
4556.00 72
4556.15 53
4556.30 35
4556.46 20
4556.61 8
4556.77 0
4556.92 0
4557.08 0
4557.23 0
4557.39 0
4557.54 4
4557.70 14
4557.85 25
4558.01 36
4558.16 46
4558.32 54
4558.47 61
4558.63 65
4558.78 67
4558.94 66
4559.09 64
4559.24 59
4559.40 51
4559.55 40
4559.71 28
4559.86 14
4560.02 0
4560.17 0
4560.33 0
4560.48 0
4560.64 0
4560.79 0
4560.95 0
4561.10 0
4561.26 0
4561.41 10
4561.57 26
4561.72 41
4561.88 57
4562.03 71
4562.19 83
4562.34 92
4562.50 99
4562.65 103
4562.81 105
4562.96 105
4563.12 104
4563.27 102
4563.43 100
4563.58 99
4563.73 100
4563.89 103
4564.04 108
4564.20 117
4564.35 127
4564.51 139
4564.66 151
4564.82 165
4564.97 178
4565.13 192
4565.28 208
4565.44 224
4565.59 242
4565.75 261
4565.90 281
4566.06 300
4566.21 317
4566.37 331
4566.52 343
4566.68 350
4566.83 356
4566.99 359
4567.14 361
4567.30 364
4567.45 368
4567.61 374
4567.76 381
4567.92 387
4568.07 393
4568.23 397
4568.38 399
4568.54 399
4568.69 397
4568.85 393
4569.00 389
4569.16 384
4569.31 378
4569.47 372
4569.62 368
4569.78 365
4569.93 365
4570.09 365
4570.24 365
4570.40 363
4570.55 358
4570.71 347
4570.86 332
4571.02 315
4571.17 296
4571.33 279
4571.48 265
4571.64 256
4571.79 250
4571.95 246
4572.10 242
4572.26 235
4572.41 224
4572.57 209
4572.72 192
4572.88 173
4573.03 155
4573.19 137
4573.34 122
4573.50 110
4573.65 100
4573.81 94
4573.96 91
4574.12 92
4574.27 97
4574.43 104
4574.58 111
4574.74 117
4574.89 121
4575.05 122
4575.20 120
4575.36 118
4575.51 116
4575.67 117
4575.82 120
4575.98 127
4576.13 134
4576.29 140
4576.44 143
4576.60 141
4576.75 134
4576.91 124
4577.06 111
4577.22 97
4577.37 86
4577.53 77
4577.68 71
4577.84 71
4577.99 74
4578.15 80
4578.30 89
4578.46 98
4578.61 105
4578.77 111
4578.92 114
4579.08 114
4579.23 113
4579.39 112
4579.54 111
4579.70 112
4579.85 114
4580.01 118
4580.16 124
4580.32 131
4580.48 138
4580.63 144
4580.79 150
4580.94 154
4581.10 155
4581.25 154
4581.41 149
4581.56 143
4581.72 136
4581.87 129
4582.03 124
4582.18 120
4582.34 118
4582.49 119
4582.65 120
4582.80 120
4582.96 120
4583.11 120
4583.27 118
4583.42 116
4583.58 114
4583.73 113
4583.89 111
4584.04 111
4584.20 110
4584.35 110
4584.51 110
4584.67 110
4584.82 110
4584.98 109
4585.13 107
4585.29 102
4585.44 95
4585.60 85
4585.75 73
4585.91 61
4586.06 48
4586.22 35
4586.37 23
4586.53 12
4586.68 1
4586.84 0
4586.99 0
4587.15 0
4587.30 0
4587.46 0
4587.61 0
4587.77 0
4587.93 0
4588.08 12
4588.24 22
4588.39 30
4588.55 35
4588.70 37
4588.86 36
4589.01 32
4589.17 27
4589.32 20
4589.48 15
4589.63 11
4589.79 10
4589.94 15
4590.10 24
4590.25 39
4590.41 57
4590.57 76
4590.72 95
4590.88 112
4591.03 126
4591.19 138
4591.34 149
4591.50 160
4591.65 173
4591.81 188
4591.96 204
4592.12 220
4592.27 235
4592.43 247
4592.58 256
4592.74 262
4592.90 265
4593.05 267
4593.21 268
4593.36 269
4593.52 271
4593.67 273
4593.83 274
4593.98 274
4594.14 270
4594.29 262
4594.45 250
4594.60 237
4594.76 224
4594.92 216
4595.07 213
4595.23 218
4595.38 230
4595.54 249
4595.69 270
4595.85 292
4596.00 311
4596.16 325
4596.31 334
4596.47 336
4596.62 333
4596.78 326
4596.94 316
4597.09 306
4597.25 297
4597.40 290
4597.56 286
4597.71 285
4597.87 285
4598.02 286
4598.18 286
4598.33 284
4598.49 280
4598.65 274
4598.80 266
4598.96 258
4599.11 251
4599.27 244
4599.42 239
4599.58 234
4599.73 230
4599.89 225
4600.04 219
4600.20 213
4600.36 206
4600.51 199
4600.67 194
4600.82 191
4600.98 189
4601.13 190
4601.29 193
4601.44 197
4601.60 201
4601.75 204
4601.91 205
4602.07 204
4602.22 201
4602.38 196
4602.53 188
4602.69 180
4602.84 170
4603.00 160
4603.15 151
4603.31 142
4603.47 135
4603.62 129
4603.78 124
4603.93 121
4604.09 119
4604.24 118
4604.40 118
4604.55 117
4604.71 115
4604.87 112
4605.02 108
4605.18 104
4605.33 98
4605.49 94
4605.64 90
4605.80 88
4605.95 89
4606.11 93
4606.27 99
4606.42 107
4606.58 116
4606.73 125
4606.89 133
4607.04 140
4607.20 144
4607.35 147
4607.51 147
4607.67 146
4607.82 145
4607.98 144
4608.13 146
4608.29 149
4608.44 155
4608.60 163
4608.76 171
4608.91 179
4609.07 186
4609.22 191
4609.38 194
4609.53 195
4609.69 193
4609.84 192
4610.00 190
4610.16 188
4610.31 189
4610.47 190
4610.62 192
4610.78 194
4610.93 195
4611.09 193
4611.25 189
4611.40 184
4611.56 179
4611.71 175
4611.87 174
4612.02 176
4612.18 179
4612.34 181
4612.49 182
4612.65 180
4612.80 175
4612.96 166
4613.11 156
4613.27 147
4613.42 138
4613.58 133
4613.74 130
4613.89 131
4614.05 135
4614.20 142
4614.36 149
4614.51 157
4614.67 163
4614.83 167
4614.98 167
4615.14 164
4615.29 157
4615.45 147
4615.61 135
4615.76 123
4615.92 111
4616.07 101
4616.23 94
4616.38 90
4616.54 90
4616.70 95
4616.85 103
4617.01 115
4617.16 129
4617.32 143
4617.47 156
4617.63 166
4617.79 171
4617.94 172
4618.10 167
4618.25 159
4618.41 149
4618.56 137
4618.72 125
4618.88 114
4619.03 104
4619.19 97
4619.34 93
4619.50 92
4619.66 94
4619.81 98
4619.97 104
4620.12 109
4620.28 114
4620.43 117
4620.59 118
4620.75 118
4620.90 117
4621.06 117
4621.21 117
4621.37 118
4621.53 119
4621.68 120
4621.84 119
4621.99 115
4622.15 109
4622.30 102
4622.46 94
4622.62 88
4622.77 84
4622.93 83
4623.08 84
4623.24 87
4623.40 92
4623.55 96
4623.71 100
4623.86 104
4624.02 106
4624.17 109
4624.33 112
4624.49 113
4624.64 115
4624.80 115
4624.95 116
4625.11 116
4625.27 116
4625.42 117
4625.58 120
4625.73 126
4625.89 133
4626.05 142
4626.20 153
4626.36 164
4626.51 176
4626.67 187
4626.83 196
4626.98 203
4627.14 207
4627.29 207
4627.45 204
4627.60 199
4627.76 190
4627.92 181
4628.07 172
4628.23 165
4628.38 160
4628.54 158
4628.70 159
4628.85 163
4629.01 170
4629.16 178
4629.32 186
4629.48 194
4629.63 201
4629.79 206
4629.94 208
4630.10 206
4630.26 200
4630.41 189
4630.57 173
4630.72 154
4630.88 134
4631.04 116
4631.19 100
4631.35 88
4631.50 80
4631.66 77
4631.82 78
4631.97 82
4632.13 88
4632.28 96
4632.44 103
4632.60 110
4632.75 114
4632.91 116
4633.06 115
4633.22 113
4633.38 110
4633.53 108
4633.69 107
4633.84 109
4634.00 113
4634.16 119
4634.31 125
4634.47 130
4634.62 133
4634.78 135
4634.94 134
4635.09 131
4635.25 128
4635.41 125
4635.56 124
4635.72 124
4635.87 125
4636.03 125
4636.19 124
4636.34 121
4636.50 116
4636.65 108
4636.81 100
4636.97 91
4637.12 83
4637.28 78
4637.43 76
4637.59 76
4637.75 79
4637.90 84
4638.06 90
4638.21 96
4638.37 101
4638.53 106
4638.68 111
4638.84 117
4639.00 123
4639.15 129
4639.31 136
4639.46 142
4639.62 147
4639.78 151
4639.93 152
4640.09 153
4640.24 153
4640.40 154
4640.56 157
4640.71 161
4640.87 166
4641.03 171
4641.18 174
4641.34 173
4641.49 169
4641.65 161
4641.81 149
4641.96 137
4642.12 124
4642.27 112
4642.43 101
4642.59 93
4642.74 87
4642.90 83
4643.06 79
4643.21 74
4643.37 70
4643.52 64
4643.68 59
4643.84 54
4643.99 50
4644.15 48
4644.31 48
4644.46 51
4644.62 55
4644.77 59
4644.93 64
4645.09 68
4645.24 71
4645.40 74
4645.56 75
4645.71 76
4645.87 75
4646.02 74
4646.18 71
4646.34 68
4646.49 65
4646.65 63
4646.81 62
4646.96 63
4647.12 66
4647.27 71
4647.43 76
4647.59 81
4647.74 84
4647.90 86
4648.06 86
4648.21 84
4648.37 82
4648.52 78
4648.68 73
4648.84 68
4648.99 61
4649.15 53
4649.31 45
4649.46 36
4649.62 29
4649.77 22
4649.93 16
4650.09 10
4650.24 3
4650.40 0
4650.56 0
4650.71 0
4650.87 0
4651.03 0
4651.18 0
4651.34 0
4651.49 0
4651.65 8
4651.81 22
4651.96 36
4652.12 47
4652.28 55
4652.43 59
4652.59 59
4652.75 56
4652.90 50
4653.06 44
4653.21 39
4653.37 35
4653.53 34
4653.68 34
4653.84 35
4654.00 37
4654.15 37
4654.31 36
4654.47 34
4654.62 31
4654.78 30
4654.93 30
4655.09 32
4655.25 37
4655.40 43
4655.56 49
4655.72 54
4655.87 57
4656.03 56
4656.19 54
4656.34 51
4656.50 47
4656.66 43
4656.81 41
4656.97 39
4657.12 39
4657.28 40
4657.44 41
4657.59 43
4657.75 45
4657.91 46
4658.06 46
4658.22 46
4658.38 47
4658.53 50
4658.69 56
4658.85 66
4659.00 78
4659.16 93
4659.32 108
4659.47 122
4659.63 133
4659.78 141
4659.94 147
4660.10 151
4660.25 153
4660.41 156
4660.57 157
4660.72 156
4660.88 154
4661.04 148
4661.19 140
4661.35 130
4661.51 120
4661.66 111
4661.82 103
4661.98 99
4662.13 96
4662.29 96
4662.45 96
4662.60 98
4662.76 99
4662.91 101
4663.07 104
4663.23 108
4663.38 115
4663.54 122
4663.70 131
4663.85 141
4664.01 151
4664.17 160
4664.32 167
4664.48 170
4664.64 169
4664.79 165
4664.95 157
4665.11 147
4665.26 135
4665.42 121
4665.58 108
4665.73 96
4665.89 86
4666.05 78
4666.20 73
4666.36 71
4666.52 73
4666.67 78
4666.83 84
4666.99 90
4667.14 97
4667.30 103
4667.46 107
4667.61 110
4667.77 110
4667.93 109
4668.08 108
4668.24 106
4668.39 106
4668.55 108
4668.71 113
4668.86 121
4669.02 131
4669.18 143
4669.33 155
4669.49 165
4669.65 172
4669.80 176
4669.96 175
4670.12 171
4670.27 164
4670.43 157
4670.59 149
4670.74 142
4670.90 137
4671.06 132
4671.21 129
4671.37 126
4671.53 124
4671.68 122
4671.84 122
4672.00 123
4672.15 127
4672.31 134
4672.47 142
4672.62 153
4672.78 165
4672.94 175
4673.09 184
4673.25 189
4673.41 191
4673.57 191
4673.72 189
4673.88 188
4674.04 188
4674.19 192
4674.35 198
4674.51 206
4674.66 215
4674.82 222
4674.98 227
4675.13 228
4675.29 225
4675.45 218
4675.60 210
4675.76 201
4675.92 193
4676.07 186
4676.23 181
4676.39 177
4676.54 174
4676.70 172
4676.86 171
4677.01 171
4677.17 171
4677.33 172
4677.48 173
4677.64 173
4677.80 173
4677.95 171
4678.11 167
4678.27 162
4678.42 157
4678.58 152
4678.74 149
4678.89 148
4679.05 152
4679.21 158
4679.37 166
4679.52 175
4679.68 181
4679.84 184
4679.99 183
4680.15 178
4680.31 169
4680.46 158
4680.62 145
4680.78 132
4680.93 120
4681.09 109
4681.25 102
4681.40 99
4681.56 101
4681.72 108
4681.87 119
4682.03 134
4682.19 149
4682.35 163
4682.50 175
4682.66 183
4682.82 188
4682.97 189
4683.13 189
4683.29 187
4683.44 186
4683.60 185
4683.76 185
4683.91 187
4684.07 188
4684.23 191
4684.38 193
4684.54 197
4684.70 201
4684.86 207
4685.01 214
4685.17 222
4685.33 229
4685.48 233
4685.64 234
4685.80 230
4685.95 224
4686.11 215
4686.27 206
4686.42 200
4686.58 198
4686.74 201
4686.90 208
4687.05 218
4687.21 229
4687.37 239
4687.52 248
4687.68 255
4687.84 262
4687.99 268
4688.15 275
4688.31 283
4688.46 292
4688.62 302
4688.78 312
4688.94 323
4689.09 334
4689.25 345
4689.41 357
4689.56 368
4689.72 377
4689.88 385
4690.03 389
4690.19 391
4690.35 391
4690.51 389
4690.66 388
4690.82 389
4690.98 392
4691.13 397
4691.29 403
4691.45 409
4691.60 413
4691.76 414
4691.92 413
4692.08 411
4692.23 407
4692.39 403
4692.55 398
4692.70 394
4692.86 388
4693.02 381
4693.17 372
4693.33 363
4693.49 353
4693.65 343
4693.80 336
4693.96 331
4694.12 330
4694.27 331
4694.43 336
4694.59 342
4694.75 349
4694.90 356
4695.06 361
4695.22 365
4695.37 367
4695.53 370
4695.69 373
4695.85 378
4696.00 385
4696.16 394
4696.32 404
4696.47 414
4696.63 422
4696.79 427
4696.94 428
4697.10 425
4697.26 418
4697.42 407
4697.57 393
4697.73 376
4697.89 356
4698.04 336
4698.20 314
4698.36 293
4698.52 272
4698.67 252
4698.83 235
4698.99 220
4699.14 208
4699.30 199
4699.46 194
4699.62 193
4699.77 195
4699.93 199
4700.09 205
4700.24 211
4700.40 216
4700.56 220
4700.72 222
4700.87 224
4701.03 225
4701.19 226
4701.34 227
4701.50 228
4701.66 229
4701.82 230
4701.97 230
4702.13 228
4702.29 226
4702.45 224
4702.60 222
4702.76 220
4702.92 219
4703.07 219
4703.23 219
4703.39 220
4703.55 221
4703.70 223
4703.86 225
4704.02 228
4704.17 233
4704.33 240
4704.49 249
4704.65 259
4704.80 271
4704.96 282
4705.12 292
4705.28 301
4705.43 307
4705.59 311
4705.75 312
4705.90 312
4706.06 312
4706.22 312
4706.38 314
4706.53 318
4706.69 325
4706.85 336
4707.00 349
4707.16 366
4707.32 385
4707.48 405
4707.63 427
4707.79 449
4707.95 470
4708.11 489
4708.26 506
4708.42 522
4708.58 535
4708.74 545
4708.89 552
4709.05 558
4709.21 561
4709.36 563
4709.52 566
4709.68 569
4709.84 575
4709.99 583
4710.15 593
4710.31 602
4710.47 608
4710.62 610
4710.78 606
4710.94 596
4711.09 582
4711.25 566
4711.41 548
4711.57 532
4711.72 518
4711.88 507
4712.04 499
4712.20 493
4712.35 489
4712.51 487
4712.67 487
4712.83 487
4712.98 488
4713.14 488
4713.30 488
4713.46 485
4713.61 481
4713.77 476
4713.93 472
4714.08 468
4714.24 467
4714.40 466
4714.56 465
4714.71 463
4714.87 456
4715.03 445
4715.19 429
4715.34 410
4715.50 389
4715.66 369
4715.82 352
4715.97 338
4716.13 329
4716.29 323
4716.45 321
4716.60 320
4716.76 318
4716.92 315
4717.08 310
4717.23 302
4717.39 294
4717.55 286
4717.71 280
4717.86 276
4718.02 276
4718.18 279
4718.34 283
4718.49 288
4718.65 291
4718.81 294
4718.97 296
4719.12 297
4719.28 299
4719.44 303
4719.60 309
4719.75 317
4719.91 327
4720.07 338
4720.23 349
4720.38 359
4720.54 369
4720.70 377
4720.86 383
4721.01 386
4721.17 386
4721.33 381
4721.49 373
4721.64 361
4721.80 347
4721.96 332
4722.12 318
4722.27 305
4722.43 294
4722.59 286
4722.75 279
4722.90 274
4723.06 271
4723.22 270
4723.38 271
4723.53 274
4723.69 278
4723.85 283
4724.01 289
4724.16 294
4724.32 300
4724.48 305
4724.64 308
4724.79 309
4724.95 307
4725.11 302
4725.27 294
4725.42 283
4725.58 271
4725.74 260
4725.90 250
4726.05 243
4726.21 239
4726.37 236
4726.53 234
4726.68 232
4726.84 229
4727.00 224
4727.16 217
4727.32 210
4727.47 204
4727.63 200
4727.79 198
4727.95 200
4728.10 204
4728.26 211
4728.42 219
4728.58 227
4728.73 235
4728.89 240
4729.05 243
4729.21 241
4729.36 236
4729.52 226
4729.68 214
4729.84 201
4729.99 188
4730.15 179
4730.31 174
4730.47 174
4730.63 177
4730.78 181
4730.94 185
4731.10 187
4731.26 185
4731.41 181
4731.57 176
4731.73 169
4731.89 163
4732.04 156
4732.20 149
4732.36 142
4732.52 134
4732.68 125
4732.83 116
4732.99 108
4733.15 102
4733.31 101
4733.46 103
4733.62 109
4733.78 118
4733.94 129
4734.09 140
4734.25 149
4734.41 155
4734.57 159
4734.73 160
4734.88 160
4735.04 160
4735.20 163
4735.36 169
4735.51 179
4735.67 190
4735.83 201
4735.99 210
4736.15 216
4736.30 217
4736.46 214
4736.62 207
4736.78 198
4736.93 190
4737.09 182
4737.25 175
4737.41 170
4737.57 165
4737.72 161
4737.88 158
4738.04 154
4738.20 152
4738.35 152
4738.51 154
4738.67 158
4738.83 164
4738.99 170
4739.14 175
4739.30 178
4739.46 180
4739.62 180
4739.77 179
4739.93 177
4740.09 174
4740.25 169
4740.41 163
4740.56 155
4740.72 145
4740.88 133
4741.04 120
4741.20 107
4741.35 95
4741.51 84
4741.67 76
4741.83 73
4741.98 73
4742.14 78
4742.30 87
4742.46 98
4742.62 111
4742.77 122
4742.93 132
4743.09 138
4743.25 140
4743.41 137
4743.56 129
4743.72 117
4743.88 102
4744.04 84
4744.19 66
4744.35 48
4744.51 33
4744.67 20
4744.83 11
4744.98 6
4745.14 4
4745.30 6
4745.46 11
4745.62 19
4745.77 28
4745.93 38
4746.09 48
4746.25 57
4746.41 64
4746.56 69
4746.72 72
4746.88 72
4747.04 70
4747.20 65
4747.35 59
4747.51 53
4747.67 46
4747.83 42
4747.98 41
4748.14 43
4748.30 48
4748.46 55
4748.62 61
4748.77 66
4748.93 69
4749.09 68
4749.25 66
4749.41 62
4749.56 59
4749.72 55
4749.88 53
4750.04 51
4750.20 48
4750.35 45
4750.51 42
4750.67 38
4750.83 35
4750.99 34
4751.14 34
4751.30 36
4751.46 39
4751.62 44
4751.78 49
4751.93 55
4752.09 61
4752.25 66
4752.41 71
4752.57 76
4752.72 80
4752.88 83
4753.04 84
4753.20 83
4753.36 79
4753.52 74
4753.67 66
4753.83 56
4753.99 44
4754.15 32
4754.31 20
4754.46 8
4754.62 0
4754.78 0
4754.94 0
4755.10 0
4755.25 0
4755.41 0
4755.57 0
4755.73 0
4755.89 0
4756.04 2
4756.20 8
4756.36 15
4756.52 22
4756.68 29
4756.83 35
4756.99 42
4757.15 49
4757.31 57
4757.47 66
4757.63 77
4757.78 88
4757.94 99
4758.10 109
4758.26 118
4758.42 123
4758.57 127
4758.73 129
4758.89 131
4759.05 133
4759.21 135
4759.36 137
4759.52 140
4759.68 142
4759.84 143
4760.00 143
4760.16 139
4760.31 133
4760.47 125
4760.63 116
4760.79 107
4760.95 99
4761.10 93
4761.26 88
4761.42 85
4761.58 82
4761.74 78
4761.90 72
4762.05 65
4762.21 57
4762.37 49
4762.53 44
4762.69 41
4762.84 42
4763.00 46
4763.16 52
4763.32 58
4763.48 65
4763.64 71
4763.79 75
4763.95 78
4764.11 81
4764.27 82
4764.43 83
4764.58 84
4764.74 84
4764.90 84
4765.06 82
4765.22 79
4765.38 75
4765.53 70
4765.69 64
4765.85 60
4766.01 56
4766.17 54
4766.33 53
4766.48 55
4766.64 58
4766.80 63
4766.96 68
4767.12 75
4767.28 81
4767.43 86
4767.59 90
4767.75 90
4767.91 87
4768.07 82
4768.23 75
4768.38 68
4768.54 63
4768.70 60
4768.86 60
4769.02 62
4769.17 63
4769.33 64
4769.49 62
4769.65 60
4769.81 56
4769.97 51
4770.12 47
4770.28 44
4770.44 41
4770.60 37
4770.76 33
4770.92 28
4771.07 22
4771.23 16
4771.39 11
4771.55 8
4771.71 7
4771.87 9
4772.02 11
4772.18 15
4772.34 19
4772.50 22
4772.66 25
4772.82 27
4772.98 29
4773.13 32
4773.29 34
4773.45 37
4773.61 40
4773.77 43
4773.93 47
4774.08 50
4774.24 52
4774.40 54
4774.56 55
4774.72 55
4774.88 52
4775.03 48
4775.19 44
4775.35 39
4775.51 35
4775.67 33
4775.83 32
4775.98 34
4776.14 38
4776.30 43
4776.46 50
4776.62 56
4776.78 63
4776.94 70
4777.09 76
4777.25 80
4777.41 81
4777.57 80
4777.73 76
4777.89 71
4778.04 66
4778.20 64
4778.36 64
4778.52 66
4778.68 69
4778.84 70
4779.00 67
4779.15 61
4779.31 50
4779.47 38
4779.63 25
4779.79 15
4779.95 7
4780.10 2
4780.26 0
4780.42 0
4780.58 0
4780.74 0
4780.90 0
4781.06 0
4781.21 0
4781.37 0
4781.53 0
4781.69 6
4781.85 18
4782.01 29
4782.17 39
4782.32 44
4782.48 46
4782.64 44
4782.80 40
4782.96 35
4783.12 31
4783.27 28
4783.43 27
4783.59 26
4783.75 26
4783.91 27
4784.07 28
4784.23 30
4784.38 33
4784.54 37
4784.70 42
4784.86 46
4785.02 48
4785.18 48
4785.34 45
4785.49 38
4785.65 30
4785.81 20
4785.97 11
4786.13 5
4786.29 1
4786.45 0
4786.60 2
4786.76 7
4786.92 13
4787.08 20
4787.24 28
4787.40 37
4787.56 47
4787.72 58
4787.87 69
4788.03 80
4788.19 91
4788.35 99
4788.51 104
4788.67 106
4788.83 104
4788.98 101
4789.14 97
4789.30 93
4789.46 90
4789.62 89
4789.78 88
4789.94 88
4790.09 88
4790.25 88
4790.41 89
4790.57 89
4790.73 90
4790.89 90
4791.05 90
4791.21 90
4791.36 90
4791.52 89
4791.68 87
4791.84 84
4792.00 79
4792.16 72
4792.32 63
4792.47 52
4792.63 42
4792.79 34
4792.95 30
4793.11 28
4793.27 30
4793.43 33
4793.59 38
4793.74 43
4793.90 47
4794.06 51
4794.22 55
4794.38 59
4794.54 63
4794.70 68
4794.86 73
4795.01 77
4795.17 81
4795.33 84
4795.49 85
4795.65 84
4795.81 83
4795.97 80
4796.13 77
4796.28 73
4796.44 70
4796.60 66
4796.76 61
4796.92 55
4797.08 49
4797.24 40
4797.40 31
4797.55 21
4797.71 12
4797.87 4
4798.03 0
4798.19 0
4798.35 0
[truncated: 731,894 more chars]
