# Supplementary material for: Methylobacterium Species Promoting Rice and Barley Growth and Interaction Specificity Revealed with Whole-Cell Matrix-Assisted Laser Desorption / Ionization-Time-of-Flight Mass Spectrometry (MALDI-TOF/MS) Analysis
Source: PLoS One. 2015 Jun 8;10(6):e0129509. doi: 10.1371/journal.pone.0129509 (PMC4460032; doi:10.1371/journal.pone.0129509)
Supplement: S1 Data — (ZIP) [file pone.0129509.s001.zip › Supplementary data 1 (ms type strains)/M_goesingense DSM21331T.txt]

1793.52 399
1793.62 391
1793.71 389
1793.81 406
1793.91 433
1794.00 451
1794.10 452
1794.20 442
1794.30 420
1794.39 417
1794.49 435
1794.59 443
1794.68 425
1794.78 418
1794.88 426
1794.98 436
1795.07 445
1795.17 431
1795.27 416
1795.36 406
1795.46 403
1795.56 394
1795.65 380
1795.75 378
1795.85 385
1795.95 380
1796.04 400
1796.14 398
1796.24 386
1796.33 367
1796.43 342
1796.53 340
1796.63 367
1796.72 388
1796.82 393
1796.92 381
1797.01 386
1797.11 393
1797.21 413
1797.31 411
1797.40 418
1797.50 409
1797.60 404
1797.69 405
1797.79 391
1797.89 364
1797.99 328
1798.08 336
1798.18 357
1798.28 363
1798.37 356
1798.47 382
1798.57 392
1798.67 387
1798.76 389
1798.86 399
1798.96 387
1799.06 382
1799.15 379
1799.25 398
1799.35 410
1799.44 404
1799.54 410
1799.64 410
1799.74 424
1799.83 431
1799.93 428
1800.03 436
1800.12 425
1800.22 398
1800.32 384
1800.42 356
1800.51 375
1800.61 372
1800.71 368
1800.81 361
1800.90 372
1801.00 377
1801.10 397
1801.19 406
1801.29 396
1801.39 375
1801.49 358
1801.58 374
1801.68 405
1801.78 420
1801.87 424
1801.97 444
1802.07 461
1802.17 463
1802.26 479
1802.36 477
1802.46 487
1802.56 495
1802.65 497
1802.75 478
1802.85 435
1802.95 399
1803.04 376
1803.14 355
1803.24 366
1803.33 386
1803.43 416
1803.53 431
1803.63 429
1803.72 428
1803.82 410
1803.92 397
1804.02 373
1804.11 375
1804.21 380
1804.31 392
1804.40 414
1804.50 432
1804.60 452
1804.70 461
1804.79 457
1804.89 467
1804.99 492
1805.09 504
1805.18 524
1805.28 524
1805.38 513
1805.48 549
1805.57 556
1805.67 544
1805.77 527
1805.87 518
1805.96 519
1806.06 523
1806.16 522
1806.25 532
1806.35 516
1806.45 498
1806.55 477
1806.64 458
1806.74 445
1806.84 446
1806.94 462
1807.03 470
1807.13 461
1807.23 453
1807.33 433
1807.42 434
1807.52 444
1807.62 460
1807.72 450
1807.81 435
1807.91 425
1808.01 441
1808.11 447
1808.20 461
1808.30 450
1808.40 446
1808.50 421
1808.59 418
1808.69 424
1808.79 451
1808.89 453
1808.98 443
1809.08 412
1809.18 404
1809.28 399
1809.37 407
1809.47 406
1809.57 400
1809.67 404
1809.76 388
1809.86 399
1809.96 415
1810.05 421
1810.15 418
1810.25 416
1810.35 395
1810.44 385
1810.54 390
1810.64 393
1810.74 399
1810.83 399
1810.93 386
1811.03 391
1811.13 392
1811.23 384
1811.32 392
1811.42 386
1811.52 396
1811.62 418
1811.71 423
1811.81 424
1811.91 427
1812.01 429
1812.10 408
1812.20 390
1812.30 378
1812.40 389
1812.49 371
1812.59 345
1812.69 344
1812.79 329
1812.88 364
1812.98 367
1813.08 364
1813.18 368
1813.27 366
1813.37 386
1813.47 408
1813.57 389
1813.66 363
1813.76 342
1813.86 340
1813.96 351
1814.05 332
1814.15 339
1814.25 336
1814.35 346
1814.44 340
1814.54 342
1814.64 348
1814.74 356
1814.84 372
1814.93 389
1815.03 417
1815.13 420
1815.23 402
1815.32 407
1815.42 403
1815.52 410
1815.62 427
1815.71 423
1815.81 417
1815.91 406
1816.01 383
1816.10 366
1816.20 339
1816.30 338
1816.40 310
1816.50 304
1816.59 291
1816.69 278
1816.79 279
1816.89 316
1816.98 363
1817.08 370
1817.18 354
1817.28 374
1817.37 370
1817.47 374
1817.57 390
1817.67 395
1817.77 408
1817.86 430
1817.96 425
1818.06 413
1818.16 408
1818.25 424
1818.35 441
1818.45 418
1818.55 383
1818.64 352
1818.74 340
1818.84 350
1818.94 364
1819.04 363
1819.13 356
1819.23 359
1819.33 352
1819.43 366
1819.52 382
1819.62 430
1819.72 455
1819.82 447
1819.92 456
1820.01 477
1820.11 452
1820.21 478
1820.31 481
1820.40 492
1820.50 512
1820.60 500
1820.70 461
1820.79 447
1820.89 428
1820.99 420
1821.09 404
1821.19 412
1821.28 401
1821.38 368
1821.48 359
1821.58 370
1821.68 374
1821.77 383
1821.87 405
1821.97 414
1822.07 414
1822.16 422
1822.26 395
1822.36 386
1822.46 377
1822.56 394
1822.65 401
1822.75 382
1822.85 391
1822.95 399
1823.04 426
1823.14 436
1823.24 437
1823.34 439
1823.44 442
1823.53 455
1823.63 488
1823.73 507
1823.83 492
1823.93 503
1824.02 499
1824.12 473
1824.22 453
1824.32 440
1824.41 428
1824.51 417
1824.61 409
1824.71 394
1824.81 394
1824.90 400
1825.00 396
1825.10 388
1825.20 368
1825.30 363
1825.39 358
1825.49 349
1825.59 336
1825.69 327
1825.79 323
1825.88 321
1825.98 306
1826.08 295
1826.18 295
1826.27 306
1826.37 302
1826.47 300
1826.57 316
1826.67 346
1826.76 381
1826.86 419
1826.96 440
1827.06 468
1827.16 472
1827.25 463
1827.35 438
1827.45 420
1827.55 393
1827.65 392
1827.74 394
1827.84 410
1827.94 411
1828.04 445
1828.14 450
1828.23 413
1828.33 394
1828.43 374
1828.53 386
1828.63 412
1828.72 392
1828.82 387
1828.92 363
1829.02 361
1829.12 351
1829.21 341
1829.31 355
1829.41 345
1829.51 364
1829.61 382
1829.70 386
1829.80 363
1829.90 363
1830.00 393
1830.10 415
1830.19 416
1830.29 408
1830.39 392
1830.49 375
1830.59 374
1830.68 394
1830.78 406
1830.88 404
1830.98 410
1831.08 416
1831.17 440
1831.27 435
1831.37 421
1831.47 422
1831.57 423
1831.66 431
1831.76 444
1831.86 460
1831.96 446
1832.06 430
1832.16 416
1832.25 412
1832.35 404
1832.45 378
1832.55 383
1832.65 398
1832.74 389
1832.84 370
1832.94 342
1833.04 331
1833.14 335
1833.23 346
1833.33 342
1833.43 319
1833.53 324
1833.63 335
1833.72 364
1833.82 391
1833.92 412
1834.02 428
1834.12 446
1834.22 453
1834.31 456
1834.41 459
1834.51 452
1834.61 455
1834.71 462
1834.80 435
1834.90 415
1835.00 414
1835.10 399
1835.20 393
1835.30 385
1835.39 397
1835.49 414
1835.59 424
1835.69 440
1835.79 453
1835.88 478
1835.98 467
1836.08 456
1836.18 472
1836.28 465
1836.38 479
1836.47 459
1836.57 454
1836.67 449
1836.77 479
1836.87 514
1836.96 534
1837.06 534
1837.16 518
1837.26 491
1837.36 458
1837.46 460
1837.55 462
1837.65 471
1837.75 454
1837.85 457
1837.95 450
1838.05 462
1838.14 463
1838.24 461
1838.34 452
1838.44 448
1838.54 437
1838.63 427
1838.73 391
1838.83 399
1838.93 422
1839.03 438
1839.13 448
1839.22 456
1839.32 480
1839.42 477
1839.52 471
1839.62 459
1839.72 443
1839.81 453
1839.91 458
1840.01 462
1840.11 451
1840.21 438
1840.31 422
1840.40 416
1840.50 415
1840.60 404
1840.70 409
1840.80 433
1840.90 426
1840.99 422
1841.09 394
1841.19 369
1841.29 337
1841.39 304
1841.49 301
1841.58 319
1841.68 337
1841.78 349
1841.88 367
1841.98 384
1842.08 391
1842.17 408
1842.27 416
1842.37 402
1842.47 402
1842.57 413
1842.67 402
1842.76 383
1842.86 386
1842.96 377
1843.06 368
1843.16 387
1843.26 395
1843.35 385
1843.45 381
1843.55 364
1843.65 390
1843.75 414
1843.85 438
1843.94 417
1844.04 424
1844.14 453
1844.24 463
1844.34 457
1844.44 449
1844.53 429
1844.63 418
1844.73 395
1844.83 399
1844.93 390
1845.03 400
1845.13 411
1845.22 418
1845.32 399
1845.42 400
1845.52 384
1845.62 385
1845.72 400
1845.81 413
1845.91 442
1846.01 466
1846.11 476
1846.21 466
1846.31 439
1846.41 404
1846.50 383
1846.60 376
1846.70 375
1846.80 418
1846.90 435
1847.00 436
1847.09 454
1847.19 450
1847.29 465
1847.39 484
1847.49 472
1847.59 453
1847.69 435
1847.78 412
1847.88 423
1847.98 437
1848.08 446
1848.18 457
1848.28 474
1848.38 481
1848.47 487
1848.57 509
1848.67 508
1848.77 495
1848.87 500
1848.97 518
1849.06 546
1849.16 576
1849.26 586
1849.36 569
1849.46 566
1849.56 552
1849.66 539
1849.75 495
1849.85 496
1849.95 499
1850.05 501
1850.15 474
1850.25 460
1850.35 463
1850.44 459
1850.54 450
1850.64 477
1850.74 471
1850.84 466
1850.94 456
1851.04 457
1851.13 458
1851.23 447
1851.33 449
1851.43 451
1851.53 444
1851.63 460
1851.73 463
1851.83 482
1851.92 469
1852.02 462
1852.12 452
1852.22 440
1852.32 466
1852.42 478
1852.52 492
1852.61 503
1852.71 508
1852.81 520
1852.91 511
1853.01 494
1853.11 452
1853.21 440
1853.30 401
1853.40 382
1853.50 365
1853.60 360
1853.70 357
1853.80 368
1853.90 375
1854.00 386
1854.09 411
1854.19 444
1854.29 453
1854.39 445
1854.49 429
1854.59 457
1854.69 446
1854.78 414
1854.88 411
1854.98 407
1855.08 398
1855.18 402
1855.28 418
1855.38 410
1855.48 397
1855.57 410
1855.67 388
1855.77 387
1855.87 377
1855.97 384
1856.07 386
1856.17 374
1856.27 374
1856.36 351
1856.46 356
1856.56 377
1856.66 390
1856.76 371
1856.86 395
1856.96 395
1857.06 379
1857.15 377
1857.25 395
1857.35 392
1857.45 385
1857.55 356
1857.65 352
1857.75 339
1857.85 357
1857.94 377
1858.04 371
1858.14 393
1858.24 408
1858.34 411
1858.44 398
1858.54 402
1858.64 417
1858.73 415
1858.83 418
1858.93 409
1859.03 392
1859.13 377
1859.23 363
1859.33 343
1859.43 349
1859.52 342
1859.62 360
1859.72 374
1859.82 347
1859.92 350
1860.02 391
1860.12 381
1860.22 368
1860.32 371
1860.41 368
1860.51 393
1860.61 416
1860.71 400
1860.81 414
1860.91 397
1861.01 386
1861.11 369
1861.21 380
1861.30 400
1861.40 410
1861.50 443
1861.60 458
1861.70 460
1861.80 463
1861.90 454
1862.00 430
1862.09 430
1862.19 431
1862.29 428
1862.39 426
1862.49 430
1862.59 425
1862.69 420
1862.79 437
1862.89 429
1862.98 427
1863.08 439
1863.18 461
1863.28 454
1863.38 453
1863.48 457
1863.58 460
1863.68 475
1863.78 491
1863.88 490
1863.97 500
1864.07 479
1864.17 460
1864.27 453
1864.37 437
1864.47 424
1864.57 437
1864.67 417
1864.77 446
1864.86 467
1864.96 470
1865.06 469
1865.16 449
1865.26 444
1865.36 431
1865.46 448
1865.56 446
1865.66 447
1865.76 456
1865.85 443
1865.95 446
1866.05 436
1866.15 448
1866.25 426
1866.35 404
1866.45 417
1866.55 433
1866.65 440
1866.75 423
1866.84 418
1866.94 395
1867.04 397
1867.14 388
1867.24 382
1867.34 401
1867.44 398
1867.54 410
1867.64 404
1867.74 395
1867.83 388
1867.93 372
1868.03 353
1868.13 369
1868.23 392
1868.33 402
1868.43 419
1868.53 445
1868.63 450
1868.73 446
1868.83 462
1868.92 461
1869.02 438
1869.12 424
1869.22 419
1869.32 439
1869.42 459
1869.52 455
1869.62 454
1869.72 454
1869.82 474
1869.92 491
1870.01 494
1870.11 520
1870.21 508
1870.31 489
1870.41 471
1870.51 474
1870.61 451
1870.71 448
1870.81 442
1870.91 436
1871.01 431
1871.10 434
1871.20 420
1871.30 420
1871.40 425
1871.50 435
1871.60 417
1871.70 405
1871.80 418
1871.90 435
1872.00 442
1872.10 466
1872.19 468
1872.29 463
1872.39 453
1872.49 455
1872.59 485
1872.69 507
1872.79 516
1872.89 493
1872.99 487
1873.09 467
1873.19 453
1873.29 430
1873.38 418
1873.48 416
1873.58 436
1873.68 415
1873.78 400
1873.88 377
1873.98 353
1874.08 336
1874.18 307
1874.28 335
1874.38 363
1874.48 376
1874.58 378
1874.67 362
1874.77 342
1874.87 352
1874.97 361
1875.07 380
1875.17 379
1875.27 351
1875.37 345
1875.47 353
1875.57 386
1875.67 431
1875.77 437
1875.87 430
1875.96 420
1876.06 421
1876.16 409
1876.26 386
1876.36 393
1876.46 374
1876.56 349
1876.66 325
1876.76 315
1876.86 305
1876.96 329
1877.06 322
1877.16 341
1877.26 361
1877.35 362
1877.45 349
1877.55 352
1877.65 364
1877.75 371
1877.85 348
1877.95 363
1878.05 346
1878.15 351
1878.25 358
1878.35 363
1878.45 354
1878.55 360
1878.65 349
1878.74 355
1878.84 351
1878.94 372
1879.04 400
1879.14 428
1879.24 433
1879.34 443
1879.44 454
1879.54 469
1879.64 461
1879.74 459
1879.84 472
1879.94 464
1880.04 463
1880.14 471
1880.23 457
1880.33 417
1880.43 419
1880.53 416
1880.63 407
1880.73 385
1880.83 390
1880.93 387
1881.03 380
1881.13 355
1881.23 337
1881.33 342
1881.43 347
1881.53 346
1881.63 368
1881.73 375
1881.83 383
1881.92 390
1882.02 404
1882.12 414
1882.22 406
1882.32 423
1882.42 416
1882.52 403
1882.62 376
1882.72 377
1882.82 381
1882.92 383
1883.02 383
1883.12 349
1883.22 329
1883.32 340
1883.42 367
1883.52 406
1883.61 443
1883.71 478
1883.81 482
1883.91 470
1884.01 474
1884.11 480
1884.21 484
1884.31 455
1884.41 441
1884.51 432
1884.61 437
1884.71 444
1884.81 458
1884.91 478
1885.01 480
1885.11 482
1885.21 476
1885.31 488
1885.41 490
1885.51 484
1885.60 487
1885.70 474
1885.80 486
1885.90 484
1886.00 497
1886.10 491
1886.20 504
1886.30 509
1886.40 508
1886.50 490
1886.60 473
1886.70 460
1886.80 458
1886.90 471
1887.00 457
1887.10 462
1887.20 471
1887.30 446
1887.40 455
1887.50 466
1887.60 492
1887.69 483
1887.79 460
1887.89 431
1887.99 422
1888.09 408
1888.19 405
1888.29 395
1888.39 389
1888.49 380
1888.59 401
1888.69 409
1888.79 400
1888.89 421
1888.99 433
1889.09 438
1889.19 430
1889.29 431
1889.39 417
1889.49 415
1889.59 414
1889.69 428
1889.79 440
1889.89 453
1889.99 490
1890.09 493
1890.18 500
1890.28 502
1890.38 490
1890.48 496
1890.58 496
1890.68 504
1890.78 501
1890.88 488
1890.98 476
1891.08 447
1891.18 445
1891.28 426
1891.38 443
1891.48 450
1891.58 459
1891.68 454
1891.78 463
1891.88 463
1891.98 480
1892.08 513
1892.18 523
1892.28 515
1892.38 523
1892.48 537
1892.58 529
1892.68 522
1892.78 505
1892.88 486
1892.98 479
1893.08 475
1893.17 459
1893.27 457
1893.37 450
1893.47 427
1893.57 401
1893.67 425
1893.77 405
1893.87 410
1893.97 419
1894.07 418
1894.17 406
1894.27 399
1894.37 377
1894.47 376
1894.57 402
1894.67 461
1894.77 503
1894.87 527
1894.97 525
1895.07 521
1895.17 496
1895.27 488
1895.37 453
1895.47 448
1895.57 420
1895.67 422
1895.77 435
1895.87 463
1895.97 491
1896.07 476
1896.17 452
1896.27 449
1896.37 450
1896.47 421
1896.57 408
1896.67 408
1896.77 402
1896.87 415
1896.97 407
1897.07 419
1897.17 439
1897.27 447
1897.36 457
1897.46 445
1897.56 429
1897.66 435
1897.76 419
1897.86 399
1897.96 401
1898.06 420
1898.16 400
1898.26 402
1898.36 416
1898.46 419
1898.56 410
1898.66 414
1898.76 422
1898.86 416
1898.96 416
1899.06 401
1899.16 390
1899.26 427
1899.36 444
1899.46 443
1899.56 476
1899.66 508
1899.76 498
1899.86 527
1899.96 535
1900.06 514
1900.16 505
1900.26 494
1900.36 464
1900.46 459
1900.56 433
1900.66 396
1900.76 382
1900.86 350
1900.96 352
1901.06 385
1901.16 400
1901.26 409
1901.36 384
1901.46 375
1901.56 397
1901.66 404
1901.76 411
1901.86 422
1901.96 421
1902.06 424
1902.16 416
1902.26 426
1902.36 418
1902.46 417
1902.56 413
1902.66 426
1902.76 401
1902.86 395
1902.96 374
1903.06 358
1903.16 348
1903.26 354
1903.36 349
1903.46 363
1903.56 366
1903.66 349
1903.76 357
1903.86 368
1903.96 368
1904.06 367
1904.16 373
1904.26 366
1904.36 371
1904.46 372
1904.56 364
1904.66 370
1904.76 356
1904.86 345
1904.96 338
1905.06 330
1905.16 325
1905.26 320
1905.36 338
1905.46 348
1905.56 370
1905.66 384
1905.76 387
1905.86 389
1905.96 387
1906.06 403
1906.16 415
1906.26 429
1906.36 435
1906.46 455
1906.56 438
1906.66 454
1906.76 464
1906.86 456
1906.96 459
1907.06 468
1907.16 460
1907.26 451
1907.36 443
1907.46 459
1907.56 439
1907.66 442
1907.76 447
1907.86 455
1907.96 442
1908.06 445
1908.16 434
1908.26 421
1908.36 431
1908.46 460
1908.56 448
1908.66 440
1908.76 423
1908.86 385
1908.96 380
1909.06 391
1909.16 393
1909.26 394
1909.36 416
1909.46 440
1909.56 436
1909.66 451
1909.76 448
1909.86 466
1909.96 502
1910.06 519
1910.16 511
1910.26 488
1910.36 486
1910.46 477
1910.56 495
1910.66 499
1910.76 507
1910.86 494
1910.96 472
1911.06 434
1911.16 432
1911.27 429
1911.37 427
1911.47 437
1911.57 432
1911.67 443
1911.77 450
1911.87 430
1911.97 406
1912.07 409
1912.17 391
1912.27 407
1912.37 434
1912.47 435
1912.57 437
1912.67 418
1912.77 434
1912.87 421
1912.97 407
1913.07 396
1913.17 392
1913.27 405
1913.37 393
1913.47 391
1913.57 401
1913.67 430
1913.77 458
1913.87 463
1913.97 463
1914.07 474
1914.17 463
1914.27 455
1914.37 462
1914.47 469
1914.57 479
1914.67 461
1914.77 448
1914.87 440
1914.97 449
1915.07 441
1915.17 467
1915.27 495
1915.37 493
1915.48 497
1915.58 477
1915.68 501
1915.78 486
1915.88 472
1915.98 494
1916.08 524
1916.18 528
1916.28 552
1916.38 531
1916.48 520
1916.58 502
1916.68 519
1916.78 520
1916.88 517
1916.98 496
1917.08 467
1917.18 457
1917.28 457
1917.38 448
1917.48 442
1917.58 453
1917.68 449
1917.78 430
1917.88 433
1917.98 442
1918.08 432
1918.18 446
1918.28 450
1918.38 472
1918.49 493
1918.59 500
1918.69 485
1918.79 483
1918.89 475
1918.99 456
1919.09 445
1919.19 419
1919.29 414
1919.39 407
1919.49 444
1919.59 458
1919.69 439
1919.79 458
1919.89 480
1919.99 474
1920.09 459
1920.19 441
1920.29 444
1920.39 431
1920.49 400
1920.59 386
1920.69 402
1920.79 408
1920.89 405
1921.00 409
1921.10 404
1921.20 414
1921.30 406
1921.40 400
1921.50 371
1921.60 394
1921.70 416
1921.80 420
1921.90 429
1922.00 442
1922.10 427
1922.20 436
1922.30 454
1922.40 479
1922.50 484
1922.60 512
1922.70 496
1922.80 466
1922.90 460
1923.00 464
1923.11 459
1923.21 475
1923.31 486
1923.41 479
1923.51 494
1923.61 495
1923.71 489
1923.81 471
1923.91 456
1924.01 442
1924.11 442
1924.21 444
1924.31 445
1924.41 456
1924.51 460
1924.61 450
1924.71 457
1924.81 454
1924.91 464
1925.01 449
1925.12 456
1925.22 460
1925.32 485
1925.42 510
1925.52 519
1925.62 516
1925.72 513
1925.82 517
1925.92 504
1926.02 513
1926.12 504
1926.22 500
1926.32 493
1926.42 533
1926.52 530
1926.62 527
1926.72 550
1926.83 564
1926.93 576
1927.03 558
1927.13 529
1927.23 515
1927.33 512
1927.43 494
1927.53 488
1927.63 480
1927.73 470
1927.83 465
1927.93 462
1928.03 469
1928.13 462
1928.23 438
1928.33 429
1928.43 417
1928.54 401
1928.64 397
1928.74 380
1928.84 383
1928.94 405
1929.04 448
1929.14 455
1929.24 456
1929.34 466
1929.44 487
1929.54 468
1929.64 458
1929.74 452
1929.84 430
1929.94 433
1930.05 459
1930.15 480
1930.25 491
1930.35 483
1930.45 450
1930.55 445
1930.65 414
1930.75 411
1930.85 421
1930.95 441
1931.05 463
1931.15 463
1931.25 450
1931.35 438
1931.46 431
1931.56 422
1931.66 415
1931.76 406
1931.86 416
1931.96 401
1932.06 410
1932.16 418
1932.26 422
1932.36 412
1932.46 411
1932.56 428
1932.66 413
1932.76 415
1932.87 409
1932.97 437
1933.07 467
1933.17 468
1933.27 496
1933.37 531
1933.47 541
1933.57 517
1933.67 498
1933.77 490
1933.87 464
1933.97 425
1934.07 408
1934.18 398
1934.28 368
1934.38 375
1934.48 386
1934.58 363
1934.68 371
1934.78 367
1934.88 372
1934.98 388
1935.08 399
1935.18 406
1935.28 404
1935.38 393
1935.49 396
1935.59 397
1935.69 383
1935.79 376
1935.89 394
1935.99 400
1936.09 413
1936.19 411
1936.29 407
1936.39 415
1936.49 417
1936.59 407
1936.70 413
1936.80 427
1936.90 450
1937.00 460
1937.10 465
1937.20 473
1937.30 479
1937.40 469
1937.50 456
1937.60 448
1937.70 448
1937.81 431
1937.91 433
1938.01 434
1938.11 452
1938.21 429
1938.31 444
1938.41 465
1938.51 427
1938.61 422
1938.71 419
1938.81 410
1938.92 409
1939.02 417
1939.12 436
1939.22 431
1939.32 418
1939.42 412
1939.52 435
1939.62 463
1939.72 449
1939.82 446
1939.92 443
1940.03 432
1940.13 431
1940.23 438
1940.33 455
1940.43 464
1940.53 475
1940.63 480
1940.73 478
1940.83 476
1940.93 468
1941.03 463
1941.14 470
1941.24 484
1941.34 509
1941.44 508
1941.54 495
1941.64 463
1941.74 467
1941.84 484
1941.94 494
1942.04 473
1942.15 458
1942.25 428
1942.35 423
1942.45 418
1942.55 413
1942.65 405
1942.75 420
1942.85 424
1942.95 412
1943.05 405
1943.16 404
1943.26 387
1943.36 420
1943.46 443
1943.56 467
1943.66 459
1943.76 438
1943.86 430
1943.96 425
1944.06 415
1944.17 405
1944.27 390
1944.37 372
1944.47 377
1944.57 387
1944.67 408
1944.77 423
1944.87 415
1944.97 423
1945.08 425
1945.18 421
1945.28 417
1945.38 407
1945.48 407
1945.58 399
1945.68 407
1945.78 377
1945.88 380
1945.98 374
1946.09 380
1946.19 369
1946.29 363
1946.39 378
1946.49 356
1946.59 357
1946.69 360
1946.79 343
1946.89 343
1947.00 361
1947.10 371
1947.20 395
1947.30 406
1947.40 406
1947.50 386
1947.60 378
1947.70 380
1947.81 359
1947.91 363
1948.01 349
1948.11 351
1948.21 377
1948.31 390
1948.41 393
1948.51 397
1948.61 415
1948.72 390
1948.82 402
1948.92 383
1949.02 392
1949.12 391
1949.22 372
1949.32 352
1949.42 349
1949.52 355
1949.63 374
1949.73 381
1949.83 390
1949.93 414
1950.03 426
1950.13 406
1950.23 398
1950.33 384
1950.44 384
1950.54 395
1950.64 417
1950.74 436
1950.84 435
1950.94 432
1951.04 434
1951.14 429
1951.25 441
1951.35 438
1951.45 443
1951.55 469
1951.65 469
1951.75 452
1951.85 423
1951.95 404
1952.06 382
1952.16 395
1952.26 397
1952.36 395
1952.46 380
1952.56 374
1952.66 408
1952.76 406
1952.87 411
1952.97 412
1953.07 430
1953.17 424
1953.27 444
1953.37 459
1953.47 467
1953.57 452
1953.68 470
1953.78 469
1953.88 484
1953.98 481
1954.08 488
1954.18 464
1954.28 448
1954.38 424
1954.49 410
1954.59 414
1954.69 411
1954.79 432
1954.89 455
1954.99 474
1955.09 475
1955.20 474
1955.30 456
1955.40 447
1955.50 427
1955.60 413
1955.70 426
1955.80 454
1955.90 462
1956.01 455
1956.11 440
1956.21 440
1956.31 435
1956.41 435
1956.51 409
1956.61 391
1956.72 398
1956.82 395
1956.92 400
1957.02 372
1957.12 369
1957.22 370
1957.32 401
1957.43 436
1957.53 453
1957.63 440
1957.73 460
1957.83 453
1957.93 447
1958.03 437
1958.13 429
1958.24 417
1958.34 404
1958.44 403
1958.54 374
1958.64 384
1958.74 361
1958.84 371
1958.95 385
1959.05 390
1959.15 377
1959.25 362
1959.35 361
1959.45 351
1959.55 347
1959.66 367
1959.76 371
1959.86 377
1959.96 373
1960.06 395
1960.16 394
1960.26 386
1960.37 376
1960.47 379
1960.57 399
1960.67 424
1960.77 450
1960.87 455
1960.98 479
1961.08 474
1961.18 472
1961.28 460
1961.38 449
1961.48 433
1961.58 420
1961.69 425
1961.79 418
1961.89 424
1961.99 397
1962.09 363
1962.19 347
1962.29 351
1962.40 371
1962.50 437
1962.60 481
1962.70 479
1962.80 488
1962.90 493
1963.01 506
1963.11 487
1963.21 471
1963.31 450
1963.41 431
1963.51 433
1963.61 439
1963.72 444
1963.82 424
1963.92 428
1964.02 430
1964.12 435
1964.22 436
1964.33 419
1964.43 428
1964.53 437
1964.63 456
1964.73 480
1964.83 477
1964.94 467
1965.04 463
1965.14 453
1965.24 439
1965.34 443
1965.44 433
1965.54 422
1965.65 401
1965.75 418
1965.85 428
1965.95 422
1966.05 418
1966.15 385
1966.26 379
1966.36 359
1966.46 360
1966.56 353
1966.66 354
1966.76 347
1966.87 380
1966.97 410
1967.07 422
1967.17 426
1967.27 425
1967.37 414
1967.48 397
1967.58 415
1967.68 398
1967.78 393
1967.88 391
1967.98 395
1968.09 413
1968.19 409
1968.29 396
1968.39 390
1968.49 385
1968.59 386
1968.70 394
1968.80 415
1968.90 431
1969.00 443
1969.10 463
1969.20 463
1969.31 461
1969.41 471
1969.51 464
1969.61 449
1969.71 437
1969.81 419
1969.92 404
1970.02 401
1970.12 395
1970.22 381
1970.32 382
1970.42 389
1970.53 398
1970.63 410
1970.73 415
1970.83 420
1970.93 418
1971.03 414
1971.14 395
1971.24 363
1971.34 343
1971.44 336
1971.54 350
1971.65 384
1971.75 383
1971.85 375
1971.95 380
1972.05 381
1972.15 392
1972.26 404
1972.36 391
1972.46 403
1972.56 396
1972.66 417
1972.76 411
1972.87 428
1972.97 436
1973.07 436
1973.17 447
1973.27 454
1973.38 438
1973.48 422
1973.58 414
1973.68 377
1973.78 373
1973.88 347
1973.99 330
1974.09 335
1974.19 348
1974.29 389
1974.39 377
1974.50 404
1974.60 420
1974.70 413
1974.80 400
1974.90 421
1975.00 438
1975.11 441
1975.21 459
1975.31 467
1975.41 463
1975.51 467
1975.62 447
1975.72 414
1975.82 379
1975.92 368
1976.02 335
1976.13 370
1976.23 415
1976.33 426
1976.43 437
1976.53 418
1976.63 409
1976.74 387
1976.84 389
1976.94 394
1977.04 398
1977.14 414
1977.25 414
1977.35 424
1977.45 413
1977.55 403
1977.65 401
1977.76 401
1977.86 413
1977.96 407
1978.06 395
1978.16 400
1978.26 397
1978.37 393
1978.47 398
1978.57 417
1978.67 427
1978.77 431
1978.88 436
1978.98 441
1979.08 449
1979.18 450
1979.28 424
1979.39 398
1979.49 392
1979.59 410
1979.69 425
1979.79 433
1979.90 457
1980.00 467
1980.10 474
1980.20 451
1980.30 429
1980.41 412
1980.51 384
1980.61 387
1980.71 391
1980.81 375
1980.92 359
1981.02 353
1981.12 346
1981.22 366
1981.32 395
1981.43 413
1981.53 429
1981.63 461
1981.73 487
1981.83 473
1981.94 479
1982.04 461
1982.14 434
1982.24 432
1982.34 420
1982.45 408
1982.55 397
1982.65 377
1982.75 365
1982.85 354
1982.96 356
1983.06 338
1983.16 337
1983.26 358
1983.36 381
1983.47 417
1983.57 424
1983.67 435
1983.77 411
1983.87 392
1983.98 373
1984.08 378
1984.18 361
1984.28 360
1984.39 354
1984.49 355
1984.59 352
1984.69 355
1984.79 365
1984.90 369
1985.00 337
1985.10 327
1985.20 324
1985.30 338
1985.41 341
1985.51 347
1985.61 347
1985.71 351
1985.81 378
1985.92 387
1986.02 396
1986.12 416
1986.22 425
1986.33 451
1986.43 436
1986.53 434
1986.63 434
1986.73 427
1986.84 443
1986.94 442
1987.04 442
1987.14 412
1987.24 418
1987.35 421
1987.45 442
1987.55 436
1987.65 431
1987.76 438
1987.86 436
1987.96 422
1988.06 414
1988.16 427
1988.27 418
1988.37 414
1988.47 382
1988.57 379
1988.68 392
1988.78 408
1988.88 410
1988.98 395
1989.08 366
1989.19 365
1989.29 377
1989.39 395
1989.49 405
1989.60 398
1989.70 389
1989.80 360
1989.90 382
1990.00 420
1990.11 434
1990.21 422
1990.31 409
1990.41 413
1990.52 398
1990.62 419
1990.72 422
1990.82 446
1990.92 449
1991.03 439
1991.13 417
1991.23 394
1991.33 377
1991.44 385
1991.54 397
1991.64 423
1991.74 417
1991.84 419
1991.95 388
1992.05 389
1992.15 388
1992.25 385
1992.36 364
1992.46 377
1992.56 398
1992.66 402
1992.77 408
1992.87 424
1992.97 415
1993.07 427
1993.17 415
1993.28 393
1993.38 379
1993.48 355
1993.58 359
1993.69 392
1993.79 403
1993.89 417
1993.99 430
1994.10 439
1994.20 429
1994.30 445
1994.40 458
1994.50 468
1994.61 468
1994.71 484
1994.81 492
1994.91 506
1995.02 496
1995.12 495
1995.22 515
1995.32 525
1995.43 517
1995.53 495
1995.63 488
1995.73 496
1995.84 494
1995.94 484
1996.04 477
1996.14 472
1996.24 433
1996.35 432
1996.45 425
1996.55 417
1996.65 407
1996.76 419
1996.86 419
1996.96 434
1997.06 440
1997.17 423
1997.27 420
1997.37 397
1997.47 386
1997.58 374
1997.68 367
1997.78 363
1997.88 369
1997.99 379
1998.09 399
1998.19 377
1998.29 371
1998.40 358
1998.50 370
1998.60 384
1998.70 371
1998.81 350
1998.91 342
1999.01 323
1999.11 302
1999.22 285
1999.32 285
1999.42 301
1999.52 321
1999.63 341
1999.73 348
1999.83 362
1999.93 378
2000.04 391
2000.14 405
2000.24 401
2000.34 397
2000.45 406
2000.55 393
2000.65 408
2000.75 396
2000.86 380
2000.96 373
2001.06 360
2001.16 348
2001.27 320
2001.37 312
2001.47 328
2001.57 343
2001.68 353
2001.78 369
2001.88 405
2001.98 391
2002.09 398
2002.19 411
2002.29 403
2002.39 409
2002.50 429
2002.60 442
2002.70 393
2002.80 376
2002.91 377
2003.01 378
2003.11 348
2003.21 348
2003.32 379
2003.42 410
2003.52 424
2003.62 413
2003.73 401
2003.83 410
2003.93 421
2004.03 388
2004.14 377
2004.24 370
2004.34 360
2004.44 368
2004.55 370
2004.65 373
2004.75 384
2004.85 377
2004.96 389
2005.06 386
2005.16 401
2005.27 429
2005.37 425
2005.47 412
2005.57 418
2005.68 415
2005.78 404
2005.88 387
2005.98 375
2006.09 368
2006.19 372
2006.29 393
2006.39 401
2006.50 395
2006.60 366
2006.70 362
2006.81 374
2006.91 370
2007.01 349
2007.11 348
2007.22 388
2007.32 400
2007.42 393
2007.52 389
2007.63 392
2007.73 400
2007.83 403
2007.93 425
2008.04 408
2008.14 411
2008.24 413
2008.35 376
2008.45 352
2008.55 348
2008.65 348
2008.76 339
2008.86 361
2008.96 369
2009.06 381
2009.17 385
2009.27 378
2009.37 361
2009.48 350
2009.58 352
2009.68 392
2009.78 430
2009.89 422
2009.99 418
2010.09 424
2010.19 422
2010.30 421
2010.40 450
2010.50 454
2010.61 445
2010.71 441
2010.81 426
2010.91 410
2011.02 391
2011.12 378
2011.22 370
2011.32 355
2011.43 345
2011.53 341
2011.63 329
2011.74 327
2011.84 307
2011.94 306
2012.04 336
2012.15 345
2012.25 352
2012.35 358
2012.46 370
2012.56 378
2012.66 382
2012.76 386
2012.87 387
2012.97 396
2013.07 412
2013.18 408
2013.28 389
2013.38 368
2013.48 374
2013.59 371
2013.69 377
2013.79 374
2013.89 362
2014.00 373
2014.10 385
2014.20 387
2014.31 381
2014.41 399
2014.51 412
2014.61 401
2014.72 394
2014.82 386
2014.92 409
2015.03 401
2015.13 415
2015.23 417
2015.33 405
2015.44 383
2015.54 392
2015.64 375
2015.75 362
2015.85 345
2015.95 328
2016.06 325
2016.16 319
2016.26 303
2016.36 311
2016.47 310
2016.57 320
2016.67 304
2016.78 305
2016.88 290
2016.98 284
2017.08 296
2017.19 310
2017.29 303
2017.39 293
2017.50 289
2017.60 287
2017.70 297
2017.80 326
2017.91 349
2018.01 346
2018.11 336
2018.22 330
2018.32 336
2018.42 328
2018.53 330
2018.63 315
2018.73 301
2018.83 305
2018.94 314
2019.04 309
2019.14 296
2019.25 302
2019.35 313
2019.45 300
2019.56 300
2019.66 303
2019.76 333
2019.86 352
2019.97 389
2020.07 410
2020.17 409
2020.28 427
2020.38 430
2020.48 438
2020.59 440
2020.69 462
2020.79 442
2020.89 457
2021.00 465
2021.10 481
2021.20 486
2021.31 483
2021.41 464
2021.51 452
2021.62 452
2021.72 449
2021.82 447
2021.92 433
2022.03 427
2022.13 375
2022.23 372
2022.34 386
2022.44 374
2022.54 366
2022.65 370
2022.75 399
2022.85 405
2022.96 391
2023.06 389
2023.16 388
2023.26 371
2023.37 355
2023.47 362
2023.57 372
2023.68 360
2023.78 366
2023.88 377
2023.99 365
2024.09 383
2024.19 391
2024.30 368
2024.40 370
2024.50 377
2024.60 411
2024.71 464
2024.81 473
2024.91 457
2025.02 446
2025.12 427
2025.22 408
2025.33 397
2025.43 372
2025.53 377
2025.64 392
2025.74 402
2025.84 403
2025.95 403
2026.05 406
2026.15 421
2026.25 410
2026.36 386
2026.46 388
2026.56 387
2026.67 382
2026.77 379
2026.87 381
2026.98 386
2027.08 385
2027.18 377
2027.29 366
2027.39 399
2027.49 416
2027.60 406
2027.70 391
2027.80 383
2027.91 384
2028.01 384
2028.11 392
2028.22 403
2028.32 378
2028.42 379
2028.53 383
2028.63 379
2028.73 391
2028.83 398
2028.94 408
2029.04 395
2029.14 373
2029.25 376
2029.35 377
2029.45 371
2029.56 355
2029.66 352
2029.76 354
2029.87 361
2029.97 349
2030.07 323
2030.18 319
2030.28 325
2030.38 330
2030.49 324
2030.59 330
2030.69 334
2030.80 341
2030.90 356
2031.00 346
2031.11 347
2031.21 348
2031.31 360
2031.42 349
2031.52 334
2031.62 355
2031.73 380
2031.83 370
2031.93 368
2032.04 356
2032.14 361
2032.24 353
2032.35 363
2032.45 358
2032.55 374
2032.66 369
2032.76 359
2032.86 340
2032.97 336
2033.07 334
2033.17 325
2033.28 337
2033.38 331
2033.48 313
2033.59 314
2033.69 306
2033.79 304
2033.90 317
2034.00 328
2034.10 313
2034.21 316
2034.31 315
2034.41 320
2034.52 309
2034.62 304
2034.72 321
2034.83 315
2034.93 336
2035.03 362
2035.14 360
2035.24 365
2035.34 361
2035.45 352
2035.55 344
2035.65 341
2035.76 330
2035.86 333
2035.96 326
2036.07 330
2036.17 339
2036.27 352
2036.38 327
2036.48 318
2036.58 318
2036.69 314
2036.79 296
2036.89 294
2037.00 317
2037.10 337
2037.20 338
2037.31 331
2037.41 330
2037.51 321
2037.62 291
2037.72 302
2037.83 302
2037.93 313
2038.03 323
2038.14 342
2038.24 353
2038.34 366
2038.45 374
2038.55 380
2038.65 375
2038.76 363
2038.86 368
2038.96 351
2039.07 337
2039.17 327
2039.27 309
2039.38 308
2039.48 318
2039.58 329
2039.69 315
2039.79 299
2039.89 293
2040.00 304
2040.10 322
2040.21 328
2040.31 338
2040.41 355
2040.52 353
2040.62 343
2040.72 342
2040.83 335
2040.93 332
2041.03 346
2041.14 360
2041.24 365
2041.34 363
2041.45 359
2041.55 373
2041.65 376
2041.76 368
2041.86 359
2041.97 348
2042.07 324
2042.17 314
2042.28 311
2042.38 312
2042.48 298
2042.59 300
2042.69 293
2042.79 278
2042.90 268
2043.00 288
2043.10 311
2043.21 302
2043.31 289
2043.42 304
2043.52 325
2043.62 356
2043.73 379
2043.83 379
2043.93 391
2044.04 409
2044.14 395
2044.24 371
2044.35 393
2044.45 406
2044.56 386
2044.66 371
2044.76 352
2044.87 355
2044.97 360
2045.07 328
2045.18 339
2045.28 328
2045.38 334
2045.49 325
2045.59 351
2045.70 362
2045.80 362
2045.90 382
2046.01 382
2046.11 408
2046.21 435
2046.32 439
2046.42 436
2046.52 428
2046.63 407
2046.73 388
2046.84 382
2046.94 382
2047.04 380
2047.15 379
2047.25 379
2047.35 376
2047.46 362
2047.56 344
2047.66 334
2047.77 335
2047.87 334
2047.98 351
2048.08 336
2048.18 324
2048.29 344
2048.39 349
2048.49 350
2048.60 353
2048.70 330
2048.81 329
2048.91 327
2049.01 345
2049.12 379
2049.22 396
2049.32 387
2049.43 381
2049.53 389
2049.64 394
2049.74 402
2049.84 413
2049.95 424
2050.05 412
2050.15 417
2050.26 415
2050.36 412
2050.47 395
2050.57 391
2050.67 394
2050.78 406
2050.88 413
2050.98 404
2051.09 417
2051.19 404
2051.30 410
2051.40 396
2051.50 386
2051.61 389
2051.71 411
2051.82 423
2051.92 420
2052.02 432
2052.13 429
2052.23 418
2052.33 421
2052.44 418
2052.54 409
2052.65 421
2052.75 416
2052.85 402
2052.96 374
2053.06 394
2053.16 397
2053.27 368
2053.37 384
2053.48 411
2053.58 416
2053.68 418
2053.79 406
2053.89 411
2054.00 414
2054.10 399
2054.20 393
2054.31 383
2054.41 361
2054.52 344
2054.62 345
2054.72 338
2054.83 344
2054.93 325
2055.03 327
2055.14 310
2055.24 301
2055.35 290
2055.45 324
2055.55 367
2055.66 379
2055.76 397
2055.87 409
2055.97 411
2056.07 428
2056.18 447
2056.28 432
2056.39 445
2056.49 452
2056.59 428
2056.70 429
2056.80 424
2056.90 403
2057.01 389
2057.11 371
2057.22 383
2057.32 377
2057.42 379
2057.53 387
2057.63 389
2057.74 384
2057.84 373
2057.94 372
2058.05 388
2058.15 394
2058.26 409
2058.36 394
2058.46 372
2058.57 361
2058.67 336
2058.78 324
2058.88 328
2058.98 341
2059.09 346
2059.19 366
2059.30 386
2059.40 393
2059.50 387
2059.61 377
2059.71 374
2059.82 367
2059.92 399
2060.02 402
2060.13 406
2060.23 394
2060.34 386
2060.44 398
2060.54 375
2060.65 350
2060.75 333
2060.86 316
2060.96 318
2061.06 316
2061.17 320
2061.27 306
2061.38 310
2061.48 312
2061.58 325
2061.69 338
2061.79 325
2061.90 330
2062.00 336
2062.11 335
2062.21 326
2062.31 334
2062.42 327
2062.52 323
2062.63 343
2062.73 374
2062.83 380
2062.94 372
2063.04 391
2063.15 400
2063.25 417
2063.35 426
2063.46 429
2063.56 393
2063.67 373
2063.77 372
2063.87 384
2063.98 398
2064.08 405
2064.19 393
2064.29 395
2064.40 403
2064.50 412
2064.60 433
2064.71 427
2064.81 424
2064.92 416
2065.02 393
2065.12 404
2065.23 394
2065.33 392
2065.44 388
2065.54 389
2065.64 387
2065.75 399
2065.85 440
2065.96 455
2066.06 434
2066.17 428
2066.27 422
2066.37 434
2066.48 411
2066.58 396
2066.69 407
2066.79 413
2066.89 397
2067.00 382
2067.10 364
2067.21 356
2067.31 352
2067.42 360
2067.52 344
2067.62 359
2067.73 346
2067.83 358
2067.94 345
2068.04 345
2068.15 347
2068.25 381
2068.35 376
2068.46 395
2068.56 383
2068.67 380
2068.77 380
2068.87 375
2068.98 383
2069.08 380
2069.19 380
2069.29 377
2069.40 375
2069.50 361
2069.60 362
2069.71 337
2069.81 324
2069.92 349
2070.02 348
2070.13 345
2070.23 346
2070.33 357
2070.44 376
2070.54 397
2070.65 420
2070.75 456
2070.86 424
2070.96 426
2071.06 419
2071.17 428
2071.27 443
2071.38 442
2071.48 465
2071.59 472
2071.69 446
2071.79 444
2071.90 429
2072.00 408
2072.11 390
2072.21 371
2072.32 361
2072.42 363
2072.52 385
2072.63 409
2072.73 423
2072.84 405
2072.94 403
2073.05 392
2073.15 394
2073.26 406
2073.36 415
2073.46 396
2073.57 403
2073.67 405
2073.78 391
2073.88 407
2073.99 400
2074.09 387
2074.19 369
2074.30 373
2074.40 370
2074.51 360
2074.61 391
2074.72 413
2074.82 444
2074.93 451
2075.03 457
2075.13 440
2075.24 453
2075.34 447
2075.45 416
2075.55 419
2075.66 402
2075.76 412
2075.86 441
2075.97 436
2076.07 451
2076.18 452
2076.28 460
2076.39 441
2076.49 422
2076.60 389
2076.70 369
2076.80 389
2076.91 413
2077.01 418
2077.12 437
2077.22 474
2077.33 461
2077.43 456
2077.54 436
2077.64 433
2077.74 436
2077.85 409
2077.95 411
2078.06 415
2078.16 436
2078.27 436
2078.37 400
2078.48 378
2078.58 366
2078.69 353
2078.79 354
2078.89 353
2079.00 359
2079.10 360
2079.21 355
2079.31 347
2079.42 352
2079.52 373
2079.63 353
2079.73 336
2079.83 330
2079.94 317
2080.04 309
2080.15 291
2080.25 271
2080.36 266
2080.46 287
2080.57 292
2080.67 302
2080.78 302
2080.88 313
2080.98 314
2081.09 322
2081.19 321
2081.30 336
2081.40 342
2081.51 352
2081.61 351
2081.72 340
2081.82 314
2081.93 324
2082.03 316
2082.13 308
2082.24 294
2082.34 300
2082.45 313
2082.55 346
2082.66 358
2082.76 357
2082.87 374
2082.97 383
2083.08 416
2083.18 433
2083.28 430
2083.39 400
2083.49 377
2083.60 350
2083.70 350
2083.81 351
2083.91 338
2084.02 336
2084.12 344
2084.23 361
2084.33 381
2084.44 409
2084.54 409
2084.65 409
2084.75 417
2084.85 413
2084.96 383
2085.06 370
2085.17 372
2085.27 379
2085.38 380
2085.48 384
2085.59 413
2085.69 418
2085.80 419
2085.90 399
2086.01 377
2086.11 398
2086.21 388
2086.32 406
2086.42 424
2086.53 419
2086.63 392
2086.74 407
2086.84 383
2086.95 364
2087.05 345
2087.16 319
2087.26 302
2087.37 313
2087.47 300
2087.58 310
2087.68 323
2087.79 352
2087.89 381
2087.99 375
2088.10 387
2088.20 377
2088.31 367
2088.41 375
2088.52 392
2088.62 383
2088.73 376
2088.83 370
2088.94 375
2089.04 371
2089.15 370
2089.25 367
2089.36 365
2089.46 349
2089.57 365
2089.67 365
2089.78 348
2089.88 320
2089.98 309
2090.09 291
2090.19 284
2090.30 272
2090.40 272
2090.51 269
2090.61 298
2090.72 304
2090.82 332
2090.93 343
2091.03 369
2091.14 370
2091.24 362
2091.35 363
2091.45 355
2091.56 351
2091.66 371
2091.77 378
2091.87 376
2091.98 398
2092.08 401
2092.19 410
2092.29 417
2092.40 427
2092.50 412
2092.60 391
2092.71 367
2092.81 368
2092.92 357
2093.02 355
2093.13 348
2093.23 342
2093.34 333
2093.44 332
2093.55 340
2093.65 360
2093.76 376
2093.86 396
2093.97 388
2094.07 389
2094.18 428
2094.28 439
2094.39 438
2094.49 410
2094.60 391
2094.70 364
2094.81 355
2094.91 362
2095.02 350
2095.12 364
2095.23 369
2095.33 358
2095.44 355
2095.54 349
2095.65 359
2095.75 361
2095.86 350
2095.96 338
2096.07 358
2096.17 359
2096.28 365
2096.38 348
2096.49 332
2096.59 324
2096.70 308
2096.80 312
2096.91 324
2097.01 333
2097.12 329
2097.22 332
2097.33 336
2097.43 324
2097.54 304
2097.64 305
2097.75 299
2097.85 310
2097.95 320
2098.06 329
2098.16 348
2098.27 350
2098.37 343
2098.48 349
2098.58 380
2098.69 398
2098.79 395
2098.90 386
2099.00 403
2099.11 414
2099.21 402
2099.32 402
2099.42 404
2099.53 401
2099.63 426
2099.74 428
2099.84 416
2099.95 428
2100.05 426
2100.16 422
2100.26 419
2100.37 427
2100.48 455
2100.58 462
2100.69 453
2100.79 452
2100.90 445
2101.00 440
2101.11 427
2101.21 427
2101.32 433
2101.42 415
2101.53 412
2101.63 395
2101.74 399
2101.84 422
2101.95 424
2102.05 426
2102.16 423
2102.26 406
2102.37 396
2102.47 392
2102.58 376
2102.68 362
2102.79 362
2102.89 375
2103.00 396
2103.10 383
2103.21 396
2103.31 409
2103.42 413
2103.52 408
2103.63 406
2103.73 398
2103.84 370
2103.94 383
2104.05 378
2104.15 371
2104.26 359
2104.36 358
2104.47 352
2104.57 367
2104.68 380
2104.78 391
2104.89 387
2104.99 375
2105.10 344
2105.20 345
2105.31 377
2105.41 390
2105.52 386
2105.62 383
2105.73 372
2105.84 351
2105.94 349
2106.05 362
2106.15 382
2106.26 402
2106.36 423
2106.47 432
2106.57 420
2106.68 406
2106.78 400
2106.89 379
2106.99 389
2107.10 363
2107.20 348
2107.31 341
2107.41 350
2107.52 321
2107.62 314
2107.73 318
2107.83 344
2107.94 357
2108.04 352
2108.15 349
2108.25 355
2108.36 374
2108.47 397
2108.57 417
2108.68 418
2108.78 401
2108.89 397
2108.99 383
2109.10 366
2109.20 348
2109.31 313
2109.41 292
2109.52 291
2109.62 312
2109.73 321
2109.83 339
2109.94 351
2110.04 321
2110.15 315
2110.25 319
2110.36 320
2110.47 330
2110.57 326
2110.68 349
2110.78 353
2110.89 363
2110.99 338
2111.10 321
2111.20 329
2111.31 330
2111.41 335
2111.52 348
2111.62 336
2111.73 329
2111.83 346
2111.94 344
2112.04 323
2112.15 313
2112.26 316
2112.36 316
2112.47 318
2112.57 332
2112.68 358
2112.78 371
2112.89 383
2112.99 395
2113.10 402
2113.20 420
2113.31 440
2113.41 455
2113.52 459
2113.62 447
2113.73 425
2113.84 412
2113.94 401
2114.05 391
2114.15 384
2114.26 401
2114.36 396
2114.47 395
2114.57 398
2114.68 396
2114.78 380
2114.89 370
2114.99 369
2115.10 363
2115.21 366
2115.31 354
2115.42 343
2115.52 343
2115.63 357
2115.73 347
2115.84 345
2115.94 355
2116.05 385
2116.15 387
2116.26 421
2116.36 440
2116.47 457
2116.58 459
2116.68 466
2116.79 470
2116.89 463
2117.00 440
2117.10 408
2117.21 387
2117.31 399
2117.42 380
2117.52 355
2117.63 381
2117.74 405
2117.84 414
2117.95 411
2118.05 402
2118.16 408
2118.26 429
2118.37 429
2118.47 413
2118.58 391
2118.69 366
2118.79 348
2118.90 338
2119.00 328
2119.11 293
2119.21 283
2119.32 263
2119.42 256
2119.53 256
2119.63 272
2119.74 285
2119.85 292
2119.95 296
2120.06 321
2120.16 341
2120.27 364
2120.37 356
2120.48 361
2120.58 354
2120.69 354
2120.80 337
2120.90 304
2121.01 306
2121.11 310
2121.22 313
2121.32 336
2121.43 352
2121.53 360
2121.64 344
2121.75 338
2121.85 348
2121.96 358
2122.06 367
2122.17 352
2122.27 341
2122.38 341
2122.48 348
2122.59 347
2122.70 359
2122.80 366
2122.91 363
2123.01 358
2123.12 365
2123.22 370
2123.33 388
2123.43 415
2123.54 429
2123.65 427
2123.75 429
2123.86 418
2123.96 438
2124.07 445
2124.17 441
2124.28 436
2124.39 437
2124.49 437
2124.60 450
2124.70 450
2124.81 429
2124.91 427
2125.02 425
2125.12 402
2125.23 406
2125.34 417
2125.44 418
2125.55 444
2125.65 440
2125.76 419
2125.86 417
2125.97 422
2126.08 412
2126.18 408
2126.29 416
2126.39 400
2126.50 404
2126.60 407
2126.71 418
2126.82 415
2126.92 408
2127.03 426
2127.13 423
2127.24 415
2127.34 424
2127.45 434
2127.56 421
2127.66 417
2127.77 403
2127.87 399
2127.98 394
2128.08 380
2128.19 370
2128.30 362
2128.40 364
2128.51 365
2128.61 390
2128.72 386
2128.82 355
2128.93 360
2129.04 325
2129.14 341
2129.25 357
2129.35 376
2129.46 395
2129.56 430
2129.67 423
2129.78 424
2129.88 434
2129.99 441
2130.09 451
2130.20 465
2130.30 450
2130.41 433
2130.52 430
2130.62 428
2130.73 405
2130.83 386
2130.94 374
2131.05 378
2131.15 382
2131.26 385
2131.36 386
2131.47 390
2131.57 391
2131.68 412
2131.79 410
2131.89 400
2132.00 414
2132.10 402
2132.21 413
2132.31 410
2132.42 416
2132.53 431
2132.63 416
2132.74 411
2132.84 398
2132.95 392
2133.06 368
2133.16 353
2133.27 362
2133.37 362
2133.48 356
2133.59 361
2133.69 365
2133.80 355
2133.90 356
2134.01 367
2134.11 355
2134.22 347
2134.33 338
2134.43 323
2134.54 314
2134.64 336
2134.75 351
2134.86 367
2134.96 377
2135.07 380
2135.17 359
2135.28 347
2135.38 353
2135.49 390
2135.60 396
2135.70 383
2135.81 390
2135.91 380
2136.02 362
2136.13 366
2136.23 362
2136.34 356
2136.44 361
2136.55 377
2136.66 382
2136.76 400
2136.87 401
2136.97 400
2137.08 403
2137.19 401
2137.29 422
2137.40 413
2137.50 408
2137.61 419
2137.72 417
2137.82 394
2137.93 362
2138.03 348
2138.14 353
2138.25 349
2138.35 360
2138.46 352
2138.56 330
2138.67 343
2138.78 365
2138.88 381
2138.99 421
2139.09 443
2139.20 476
2139.31 477
2139.41 463
2139.52 458
2139.62 461
2139.73 441
2139.84 410
2139.94 406
2140.05 379
2140.15 365
2140.26 373
2140.37 376
2140.47 353
2140.58 360
2140.68 362
2140.79 356
2140.90 379
2141.00 365
2141.11 330
2141.21 318
2141.32 320
2141.43 336
2141.53 332
2141.64 343
2141.74 335
2141.85 331
2141.96 349
2142.06 359
2142.17 367
2142.27 367
2142.38 350
2142.49 367
2142.59 387
2142.70 389
2142.80 394
2142.91 392
2143.02 386
2143.12 381
2143.23 394
2143.34 416
2143.44 434
2143.55 406
2143.65 422
2143.76 440
2143.87 445
2143.97 439
2144.08 436
2144.18 416
2144.29 405
2144.40 397
2144.50 388
2144.61 359
2144.71 389
2144.82 402
2144.93 410
2145.03 415
2145.14 410
2145.25 410
2145.35 404
2145.46 398
2145.56 383
2145.67 374
2145.78 360
2145.88 340
2145.99 332
2146.09 325
2146.20 324
2146.31 339
2146.41 335
2146.52 312
2146.63 309
2146.73 317
2146.84 322
2146.94 339
2147.05 352
2147.16 353
2147.26 342
2147.37 334
2147.48 357
2147.58 372
2147.69 361
2147.79 346
2147.90 337
2148.01 340
2148.11 333
2148.22 324
2148.32 333
2148.43 342
2148.54 339
2148.64 343
2148.75 329
2148.86 368
2148.96 385
2149.07 389
2149.17 407
2149.28 399
2149.39 402
2149.49 413
2149.60 417
2149.71 418
2149.81 408
2149.92 409
2150.02 416
2150.13 410
2150.24 420
2150.34 424
2150.45 427
2150.56 422
2150.66 428
2150.77 433
2150.87 446
2150.98 440
2151.09 446
2151.19 431
2151.30 396
2151.41 381
2151.51 383
2151.62 370
2151.73 373
2151.83 358
2151.94 375
2152.04 375
2152.15 381
2152.26 372
2152.36 357
2152.47 349
2152.58 340
2152.68 324
2152.79 343
2152.89 398
2153.00 442
2153.11 476
2153.21 476
2153.32 451
2153.43 417
2153.53 394
2153.64 388
2153.75 379
2153.85 391
2153.96 385
2154.06 371
2154.17 373
2154.28 379
2154.38 374
2154.49 361
2154.60 354
2154.70 339
2154.81 318
2154.92 305
2155.02 308
2155.13 320
2155.23 312
2155.34 312
2155.45 317
2155.55 357
2155.66 396
2155.77 415
2155.87 419
2155.98 424
2156.09 435
2156.19 434
2156.30 413
2156.41 386
2156.51 359
2156.62 348
2156.72 346
2156.83 334
2156.94 329
2157.04 331
2157.15 331
2157.26 357
2157.36 360
2157.47 366
2157.58 366
2157.68 382
2157.79 380
2157.90 367
2158.00 349
2158.11 336
2158.22 349
2158.32 351
2158.43 372
2158.53 387
2158.64 388
2158.75 371
2158.85 349
2158.96 341
2159.07 334
2159.17 350
2159.28 349
2159.39 376
2159.49 369
2159.60 378
2159.71 410
2159.81 395
2159.92 377
2160.03 386
2160.13 385
2160.24 403
2160.34 401
2160.45 410
2160.56 396
2160.66 396
2160.77 409
2160.88 414
2160.98 410
2161.09 394
2161.20 400
2161.30 385
2161.41 392
2161.52 380
2161.62 354
2161.73 335
2161.84 332
2161.94 337
2162.05 325
2162.16 335
2162.26 336
2162.37 364
2162.48 345
2162.58 339
2162.69 336
2162.80 346
2162.90 353
2163.01 357
2163.12 380
2163.22 372
2163.33 373
2163.44 373
2163.54 388
2163.65 397
2163.75 408
2163.86 407
2163.97 414
2164.07 379
2164.18 366
2164.29 351
2164.39 359
2164.50 342
2164.61 330
2164.71 315
2164.82 322
2164.93 320
2165.03 332
2165.14 357
2165.25 387
2165.35 410
2165.46 425
2165.57 419
2165.67 441
2165.78 427
2165.89 428
2165.99 426
2166.10 408
2166.21 380
2166.31 383
2166.42 357
2166.53 329
2166.63 314
2166.74 302
2166.85 288
2166.95 261
2167.06 277
2167.17 267
2167.27 272
2167.38 286
2167.49 292
2167.59 307
2167.70 355
2167.81 376
2167.91 359
2168.02 350
2168.13 359
2168.23 361
2168.34 333
2168.45 318
2168.55 322
2168.66 332
2168.77 357
2168.88 365
2168.98 373
2169.09 375
2169.20 366
2169.30 373
2169.41 371
2169.52 372
2169.62 360
2169.73 348
2169.84 344
2169.94 344
2170.05 341
2170.16 339
2170.26 328
2170.37 313
2170.48 318
2170.58 316
2170.69 316
2170.80 317
2170.90 324
2171.01 335
2171.12 365
2171.22 380
2171.33 396
2171.44 419
2171.54 413
2171.65 400
2171.76 399
2171.86 400
2171.97 427
2172.08 446
2172.19 449
2172.29 450
2172.40 456
2172.51 452
2172.61 454
2172.72 457
2172.83 436
2172.93 399
2173.04 376
2173.15 358
2173.25 341
2173.36 316
2173.47 320
2173.57 322
2173.68 339
2173.79 359
2173.89 372
2174.00 378
2174.11 383
2174.21 393
2174.32 415
2174.43 406
2174.54 397
2174.64 390
2174.75 363
2174.86 357
2174.96 361
2175.07 343
2175.18 345
2175.28 329
2175.39 325
2175.50 318
2175.60 331
2175.71 338
2175.82 331
2175.93 332
2176.03 323
2176.14 326
2176.25 316
2176.35 340
2176.46 364
2176.57 368
2176.67 400
2176.78 418
2176.89 426
2176.99 401
2177.10 393
2177.21 394
2177.32 388
2177.42 388
2177.53 397
2177.64 395
2177.74 405
2177.85 391
2177.96 380
2178.06 384
2178.17 389
2178.28 404
2178.38 421
2178.49 433
2178.60 419
2178.71 411
2178.81 415
2178.92 406
2179.03 407
2179.13 397
2179.24 369
2179.35 355
2179.45 374
2179.56 365
2179.67 351
2179.78 361
2179.88 337
2179.99 340
2180.10 329
2180.20 335
2180.31 359
2180.42 366
2180.52 347
2180.63 354
2180.74 365
2180.85 363
2180.95 360
2181.06 371
2181.17 374
2181.27 375
2181.38 412
2181.49 415
2181.59 424
2181.70 430
2181.81 432
2181.92 416
2182.02 414
2182.13 402
2182.24 374
2182.34 353
2182.45 357
2182.56 357
2182.67 379
2182.77 417
2182.88 444
2182.99 446
2183.09 444
2183.20 433
2183.31 404
2183.41 374
2183.52 368
2183.63 380
2183.74 399
2183.84 404
2183.95 416
2184.06 431
2184.16 425
2184.27 411
2184.38 386
2184.49 363
2184.59 337
2184.70 326
2184.81 355
2184.91 358
2185.02 360
2185.13 359
2185.24 348
2185.34 351
2185.45 383
2185.56 389
2185.66 387
2185.77 386
2185.88 378
2185.99 363
2186.09 351
2186.20 349
2186.31 347
2186.41 342
2186.52 341
2186.63 318
2186.74 303
2186.84 281
2186.95 306
2187.06 333
2187.16 334
2187.27 333
2187.38 348
2187.49 359
2187.59 371
2187.70 374
2187.81 383
2187.92 375
2188.02 351
2188.13 354
2188.24 360
2188.34 362
2188.45 366
2188.56 369
2188.67 382
2188.77 388
2188.88 388
2188.99 377
2189.09 386
2189.20 398
2189.31 385
2189.42 399
2189.52 394
2189.63 368
2189.74 342
2189.85 331
2189.95 337
2190.06 355
2190.17 360
2190.27 376
2190.38 409
2190.49 385
2190.60 388
2190.70 395
2190.81 392
2190.92 386
2191.02 380
2191.13 374
2191.24 373
2191.35 362
2191.45 364
2191.56 359
2191.67 351
2191.78 343
2191.88 376
2191.99 395
2192.10 390
2192.21 385
2192.31 391
2192.42 387
2192.53 376
2192.63 375
2192.74 400
2192.85 418
2192.96 418
2193.06 445
2193.17 435
2193.28 447
2193.39 448
2193.49 455
2193.60 436
2193.71 456
2193.81 472
2193.92 469
2194.03 454
2194.14 469
2194.24 447
2194.35 431
2194.46 437
2194.57 426
2194.67 422
2194.78 427
2194.89 402
2195.00 367
2195.10 356
2195.21 309
2195.32 291
2195.43 296
2195.53 303
2195.64 299
2195.75 301
2195.86 313
2195.96 327
2196.07 368
2196.18 393
2196.28 398
2196.39 418
2196.50 436
2196.61 446
2196.71 467
2196.82 488
2196.93 476
2197.04 457
2197.14 441
2197.25 408
2197.36 385
2197.47 373
2197.57 385
2197.68 408
2197.79 395
2197.90 397
2198.00 392
2198.11 399
2198.22 377
2198.33 374
2198.43 352
2198.54 371
2198.65 400
2198.76 413
2198.86 423
2198.97 403
2199.08 393
2199.19 376
2199.29 372
2199.40 372
2199.51 370
2199.62 355
2199.72 368
2199.83 395
2199.94 411
2200.05 397
2200.15 407
2200.26 412
2200.37 390
2200.48 391
2200.58 383
2200.69 390
2200.80 405
2200.91 422
2201.01 424
2201.12 416
2201.23 395
2201.34 388
2201.44 385
2201.55 394
2201.66 395
2201.77 387
2201.87 414
2201.98 405
2202.09 388
2202.20 381
2202.30 384
2202.41 396
2202.52 391
2202.63 385
2202.73 398
2202.84 405
2202.95 394
2203.06 395
2203.16 414
2203.27 412
2203.38 407
2203.49 416
2203.59 405
2203.70 403
2203.81 380
2203.92 381
2204.02 367
2204.13 353
2204.24 365
2204.35 369
2204.46 355
2204.56 361
2204.67 360
2204.78 385
2204.89 379
2204.99 362
2205.10 355
2205.21 349
2205.32 346
2205.42 343
2205.53 367
2205.64 376
2205.75 389
2205.85 406
2205.96 417
2206.07 432
2206.18 457
2206.28 475
2206.39 472
2206.50 489
2206.61 497
2206.72 539
2206.82 549
2206.93 564
2207.04 550
2207.15 533
2207.25 518
2207.36 485
2207.47 468
2207.58 444
2207.68 430
2207.79 410
2207.90 395
2208.01 377
2208.12 354
2208.22 363
2208.33 365
2208.44 375
2208.55 387
2208.65 404
2208.76 416
2208.87 425
2208.98 425
2209.08 432
2209.19 434
2209.30 463
2209.41 479
2209.52 468
2209.62 450
2209.73 433
2209.84 406
2209.95 385
2210.05 381
2210.16 393
2210.27 396
2210.38 377
2210.49 392
2210.59 381
2210.70 366
2210.81 355
2210.92 330
2211.02 322
2211.13 320
2211.24 328
2211.35 324
2211.45 329
2211.56 307
2211.67 309
2211.78 307
2211.89 323
2211.99 330
2212.10 320
2212.21 342
2212.32 320
2212.42 311
2212.53 309
2212.64 299
2212.75 296
2212.86 283
2212.96 279
2213.07 277
2213.18 283
2213.29 270
2213.40 266
2213.50 292
2213.61 285
2213.72 301
2213.83 305
2213.93 313
2214.04 306
2214.15 312
2214.26 303
2214.37 320
2214.47 341
2214.58 345
2214.69 360
2214.80 363
2214.91 377
2215.01 373
2215.12 369
2215.23 368
2215.34 346
2215.44 333
2215.55 314
2215.66 306
2215.77 307
2215.88 346
2215.98 343
2216.09 358
2216.20 367
2216.31 385
2216.42 394
2216.52 392
2216.63 409
2216.74 404
2216.85 395
2216.95 388
2217.06 362
2217.17 337
2217.28 308
2217.39 282
2217.49 282
2217.60 304
2217.71 331
2217.82 340
2217.93 378
2218.03 387
2218.14 364
2218.25 363
2218.36 352
2218.47 364
2218.57 362
2218.68 341
2218.79 316
2218.90 311
2219.01 327
2219.11 328
2219.22 346
2219.33 367
2219.44 376
2219.55 368
2219.65 363
2219.76 367
2219.87 351
2219.98 342
2220.09 332
2220.19 346
2220.30 343
2220.41 354
2220.52 365
2220.63 380
2220.73 365
2220.84 356
2220.95 366
2221.06 358
2221.17 364
2221.27 364
2221.38 365
2221.49 376
2221.60 354
2221.71 333
2221.81 332
2221.92 318
2222.03 300
2222.14 313
2222.25 335
2222.35 346
2222.46 338
2222.57 335
2222.68 330
2222.79 303
2222.89 291
2223.00 280
2223.11 280
2223.22 286
2223.33 311
2223.43 332
2223.54 345
2223.65 372
2223.76 369
2223.87 383
2223.97 398
2224.08 429
2224.19 445
2224.30 457
2224.41 461
2224.52 452
2224.62 460
2224.73 480
2224.84 494
2224.95 469
2225.06 445
2225.16 442
2225.27 432
2225.38 441
2225.49 452
2225.60 415
2225.70 409
2225.81 404
2225.92 407
2226.03 403
2226.14 385
2226.24 397
2226.35 378
2226.46 377
2226.57 389
2226.68 394
2226.79 379
2226.89 392
2227.00 405
2227.11 400
2227.22 384
2227.33 378
2227.43 382
2227.54 376
2227.65 360
2227.76 334
2227.87 307
2227.98 291
2228.08 267
2228.19 258
2228.30 264
2228.41 278
2228.52 289
2228.62 303
2228.73 316
2228.84 330
2228.95 327
2229.06 330
2229.17 327
2229.27 310
2229.38 299
2229.49 280
2229.60 272
2229.71 266
2229.81 271
2229.92 279
2230.03 282
2230.14 304
2230.25 305
2230.36 331
2230.46 342
2230.57 346
2230.68 333
2230.79 319
2230.90 318
2231.01 313
2231.11 327
2231.22 331
2231.33 333
2231.44 327
2231.55 316
2231.65 309
2231.76 300
2231.87 278
2231.98 272
2232.09 258
2232.20 273
2232.30 294
2232.41 312
2232.52 313
2232.63 315
2232.74 323
2232.85 334
2232.95 332
2233.06 360
2233.17 361
2233.28 365
2233.39 362
2233.50 380
2233.60 392
2233.71 401
2233.82 408
2233.93 394
2234.04 382
2234.15 398
2234.25 387
2234.36 394
2234.47 409
2234.58 430
2234.69 418
2234.80 411
2234.90 398
2235.01 384
2235.12 374
2235.23 382
2235.34 395
2235.45 412
2235.55 395
2235.66 379
2235.77 382
2235.88 381
2235.99 382
2236.10 392
2236.20 389
2236.31 372
2236.42 365
2236.53 382
2236.64 405
2236.75 395
2236.85 382
2236.96 380
2237.07 362
2237.18 336
2237.29 329
2237.40 323
2237.51 323
2237.61 304
2237.72 323
2237.83 314
2237.94 327
2238.05 343
2238.16 354
2238.26 340
2238.37 339
2238.48 347
2238.59 354
2238.70 349
2238.81 354
2238.91 351
2239.02 349
2239.13 336
2239.24 329
2239.35 345
2239.46 336
2239.57 317
2239.67 318
2239.78 347
2239.89 340
2240.00 332
2240.11 338
2240.22 337
2240.32 335
2240.43 319
2240.54 310
2240.65 308
2240.76 321
2240.87 323
2240.98 320
2241.08 325
2241.19 322
2241.30 348
2241.41 338
2241.52 329
2241.63 312
2241.74 301
2241.84 289
2241.95 277
2242.06 287
2242.17 292
2242.28 308
2242.39 327
2242.49 324
2242.60 327
2242.71 348
2242.82 344
2242.93 346
2243.04 338
2243.15 337
2243.25 337
2243.36 336
2243.47 356
2243.58 367
2243.69 354
2243.80 341
2243.91 352
2244.01 337
2244.12 325
2244.23 322
2244.34 332
2244.45 347
2244.56 343
2244.67 319
2244.77 313
2244.88 310
2244.99 307
2245.10 307
2245.21 326
2245.32 348
2245.43 362
2245.53 380
2245.64 386
2245.75 366
2245.86 345
2245.97 326
2246.08 282
2246.19 290
2246.30 310
2246.40 320
2246.51 315
2246.62 307
2246.73 327
2246.84 331
2246.95 339
2247.06 323
2247.16 342
2247.27 331
2247.38 347
2247.49 381
2247.60 380
2247.71 390
2247.82 387
2247.92 379
2248.03 362
2248.14 357
2248.25 357
2248.36 374
2248.47 365
2248.58 386
2248.69 403
2248.79 414
2248.90 416
2249.01 404
2249.12 391
2249.23 384
2249.34 366
2249.45 385
2249.55 403
2249.66 424
2249.77 419
2249.88 403
2249.99 394
2250.10 387
2250.21 349
2250.32 345
2250.42 349
2250.53 351
2250.64 341
2250.75 335
2250.86 317
2250.97 310
2251.08 304
2251.19 308
2251.29 313
2251.40 325
2251.51 311
2251.62 304
2251.73 307
2251.84 322
2251.95 324
2252.06 338
2252.16 359
2252.27 386
2252.38 426
2252.49 432
2252.60 414
2252.71 397
2252.82 388
2252.93 383
2253.03 382
2253.14 367
2253.25 353
2253.36 334
2253.47 324
2253.58 317
2253.69 305
2253.80 286
2253.91 280
2254.01 278
2254.12 259
2254.23 280
2254.34 286
2254.45 278
2254.56 268
2254.67 269
2254.78 264
2254.88 259
2254.99 277
2255.10 280
2255.21 298
2255.32 304
2255.43 318
2255.54 315
2255.65 316
2255.76 320
2255.86 316
2255.97 329
2256.08 335
2256.19 352
2256.30 344
2256.41 340
2256.52 339
2256.63 341
2256.74 344
2256.84 341
2256.95 353
2257.06 382
2257.17 398
2257.28 405
2257.39 385
2257.50 378
2257.61 367
2257.72 378
2257.82 389
2257.93 414
2258.04 407
2258.15 394
2258.26 375
2258.37 368
2258.48 384
2258.59 388
2258.70 397
2258.80 429
2258.91 421
2259.02 419
2259.13 414
2259.24 416
2259.35 425
2259.46 438
2259.57 445
2259.68 453
2259.78 465
2259.89 465
2260.00 474
2260.11 461
2260.22 452
2260.33 439
2260.44 424
2260.55 458
2260.66 456
2260.77 429
2260.87 435
2260.98 411
2261.09 393
2261.20 382
2261.31 392
2261.42 396
2261.53 388
2261.64 356
2261.75 370
2261.86 348
2261.96 361
2262.07 384
2262.18 368
2262.29 365
2262.40 352
2262.51 348
2262.62 330
2262.73 320
2262.84 320
2262.95 333
2263.05 304
2263.16 304
2263.27 293
2263.38 289
2263.49 303
2263.60 310
2263.71 305
2263.82 297
2263.93 300
2264.04 309
2264.14 336
2264.25 356
2264.36 334
2264.47 328
2264.58 343
2264.69 338
2264.80 347
2264.91 339
2265.02 340
2265.13 345
2265.24 333
2265.34 363
2265.45 366
2265.56 386
2265.67 391
2265.78 422
2265.89 436
2266.00 459
2266.11 483
2266.22 490
2266.33 485
2266.44 462
2266.54 466
2266.65 477
2266.76 463
2266.87 452
2266.98 438
2267.09 438
2267.20 441
2267.31 420
2267.42 397
2267.53 388
2267.64 388
2267.74 383
2267.85 377
2267.96 364
2268.07 351
2268.18 350
2268.29 363
2268.40 385
2268.51 409
2268.62 407
2268.73 408
2268.84 412
2268.95 417
2269.05 428
2269.16 451
2269.27 447
2269.38 460
2269.49 454
2269.60 451
2269.71 460
2269.82 460
2269.93 451
2270.04 429
2270.15 422
2270.26 408
2270.37 406
2270.47 393
2270.58 384
2270.69 381
2270.80 364
2270.91 350
2271.02 333
2271.13 351
2271.24 381
2271.35 397
2271.46 385
2271.57 375
2271.68 364
2271.78 368
2271.89 374
2272.00 369
2272.11 340
2272.22 324
2272.33 335
2272.44 327
2272.55 334
2272.66 323
2272.77 339
2272.88 332
2272.99 331
2273.10 322
2273.21 326
2273.31 317
2273.42 334
2273.53 338
2273.64 344
2273.75 353
2273.86 359
2273.97 360
2274.08 382
2274.19 399
2274.30 398
2274.41 400
2274.52 390
2274.63 363
2274.74 346
2274.84 364
2274.95 370
2275.06 353
2275.17 342
2275.28 336
2275.39 337
2275.50 345
2275.61 333
2275.72 324
2275.83 321
2275.94 330
2276.05 332
2276.16 337
2276.27 354
2276.38 368
2276.48 370
2276.59 394
2276.70 396
2276.81 395
2276.92 411
2277.03 418
2277.14 453
2277.25 442
2277.36 437
2277.47 455
2277.58 444
2277.69 437
2277.80 426
2277.91 428
2278.02 409
2278.13 387
2278.23 383
2278.34 394
2278.45 400
2278.56 396
2278.67 383
2278.78 371
2278.89 378
2279.00 387
2279.11 379
2279.22 380
2279.33 386
2279.44 374
2279.55 359
2279.66 348
2279.77 352
2279.88 340
2279.99 337
2280.09 328
2280.20 352
2280.31 352
2280.42 361
2280.53 362
2280.64 346
2280.75 324
2280.86 317
2280.97 319
2281.08 333
2281.19 324
2281.30 347
2281.41 335
2281.52 326
2281.63 319
2281.74 322
2281.85 357
2281.96 370
2282.06 353
2282.17 336
2282.28 325
2282.39 331
2282.50 335
2282.61 353
2282.72 367
2282.83 370
2282.94 375
2283.05 388
2283.16 377
2283.27 377
2283.38 402
2283.49 403
2283.60 395
2283.71 377
2283.82 390
2283.93 406
2284.04 380
2284.15 374
2284.26 377
2284.36 366
2284.47 358
2284.58 367
2284.69 354
2284.80 342
2284.91 333
2285.02 365
2285.13 367
2285.24 349
2285.35 362
2285.46 356
2285.57 358
2285.68 358
2285.79 369
2285.90 376
2286.01 371
2286.12 369
2286.23 388
2286.34 396
2286.45 391
2286.56 372
2286.67 340
2286.78 342
2286.88 359
2286.99 385
2287.10 397
2287.21 386
2287.32 358
2287.43 330
2287.54 320
2287.65 316
2287.76 357
2287.87 393
2287.98 406
2288.09 404
2288.20 384
2288.31 350
2288.42 345
2288.53 349
2288.64 369
2288.75 371
2288.86 383
2288.97 392
2289.08 390
2289.19 372
2289.30 360
2289.41 342
2289.52 343
2289.63 330
2289.74 327
2289.85 308
2289.95 326
2290.06 342
2290.17 335
2290.28 323
2290.39 329
2290.50 346
2290.61 360
2290.72 358
2290.83 336
2290.94 339
2291.05 350
2291.16 349
2291.27 333
2291.38 345
2291.49 339
2291.60 344
2291.71 330
2291.82 330
2291.93 331
2292.04 334
2292.15 344
2292.26 344
2292.37 351
2292.48 343
2292.59 367
2292.70 394
2292.81 407
2292.92 386
2293.03 362
2293.14 356
2293.25 358
2293.36 347
2293.47 351
2293.58 376
2293.69 398
2293.79 390
2293.90 368
2294.01 354
2294.12 350
2294.23 345
2294.34 355
2294.45 339
2294.56 323
2294.67 307
2294.78 305
2294.89 325
2295.00 325
2295.11 339
2295.22 324
2295.33 301
2295.44 303
2295.55 317
2295.66 331
2295.77 338
2295.88 355
2295.99 367
2296.10 381
2296.21 391
2296.32 373
2296.43 349
2296.54 342
2296.65 333
2296.76 324
2296.87 328
2296.98 333
2297.09 340
2297.20 357
2297.31 377
2297.42 388
2297.53 383
2297.64 370
2297.75 373
2297.86 373
2297.97 349
2298.08 345
2298.19 339
2298.30 311
2298.41 286
2298.52 291
2298.63 295
2298.74 283
2298.85 273
2298.96 274
2299.07 277
2299.18 281
2299.29 289
2299.40 306
2299.51 310
2299.62 305
2299.73 303
2299.84 305
2299.95 298
2300.06 295
2300.17 289
2300.28 304
2300.39 325
2300.50 309
2300.61 296
2300.72 315
2300.83 324
2300.94 328
2301.05 353
2301.16 348
2301.27 334
2301.38 320
2301.49 321
2301.60 303
2301.71 309
2301.81 323
2301.92 336
2302.03 340
2302.14 344
2302.25 363
2302.36 372
2302.47 375
2302.58 361
2302.69 349
2302.80 347
2302.91 331
2303.02 339
2303.13 361
2303.24 355
2303.35 332
2303.46 326
2303.57 344
2303.68 332
2303.79 330
2303.90 338
2304.01 329
2304.12 323
2304.23 317
2304.34 324
2304.45 294
2304.56 280
2304.67 301
2304.78 306
2304.89 316
2305.00 341
2305.11 347
2305.22 352
2305.34 372
2305.45 381
2305.56 409
2305.67 426
2305.78 430
2305.89 427
2306.00 428
2306.11 441
2306.22 470
2306.33 462
2306.44 473
2306.55 459
2306.66 445
2306.77 437
2306.88 433
2306.99 459
2307.10 429
2307.21 400
2307.32 377
2307.43 350
2307.54 353
2307.65 344
2307.76 346
2307.87 328
2307.98 334
2308.09 322
2308.20 295
2308.31 292
2308.42 285
2308.53 289
2308.64 278
2308.75 299
2308.86 296
2308.97 287
2309.08 286
2309.19 288
2309.30 305
2309.41 303
2309.52 304
2309.63 291
2309.74 290
2309.85 312
2309.96 319
2310.07 320
2310.18 318
2310.29 323
2310.40 308
2310.51 313
2310.62 317
2310.73 317
2310.84 335
2310.95 347
2311.06 343
2311.17 346
2311.28 359
2311.39 351
2311.50 370
2311.61 370
2311.72 375
2311.83 380
2311.94 395
2312.05 418
2312.16 451
2312.27 451
2312.38 454
2312.49 470
2312.60 473
2312.71 450
2312.82 439
2312.93 407
2313.04 385
2313.15 379
2313.26 353
2313.38 354
2313.49 343
2313.60 328
2313.71 314
2313.82 328
2313.93 352
2314.04 397
2314.15 425
2314.26 439
2314.37 419
2314.48 408
2314.59 414
2314.70 410
2314.81 379
2314.92 380
2315.03 355
2315.14 348
2315.25 332
2315.36 341
2315.47 356
2315.58 351
2315.69 326
2315.80 305
2315.91 284
2316.02 294
2316.13 293
2316.24 306
2316.35 296
2316.46 303
2316.57 322
2316.68 327
2316.79 348
2316.90 352
2317.01 366
2317.12 379
2317.24 376
2317.35 360
2317.46 338
2317.57 328
2317.68 331
2317.79 325
2317.90 312
2318.01 305
2318.12 291
2318.23 298
2318.34 309
2318.45 306
2318.56 314
2318.67 326
2318.78 328
2318.89 324
2319.00 350
2319.11 372
2319.22 382
2319.33 411
2319.44 416
2319.55 409
2319.66 403
2319.77 408
2319.88 403
2319.99 407
2320.10 396
2320.21 406
2320.33 405
2320.44 385
2320.55 368
2320.66 354
2320.77 331
2320.88 341
2320.99 358
2321.10 359
2321.21 370
2321.32 393
2321.43 397
2321.54 373
2321.65 350
2321.76 331
2321.87 353
2321.98 375
2322.09 362
2322.20 366
2322.31 370
2322.42 376
2322.53 388
2322.64 382
2322.75 397
2322.87 412
2322.98 417
2323.09 424
2323.20 403
2323.31 373
2323.42 370
2323.53 384
2323.64 346
2323.75 332
2323.86 337
2323.97 356
2324.08 351
2324.19 338
2324.30 321
2324.41 322
2324.52 337
2324.63 333
2324.74 338
2324.85 332
2324.96 352
2325.07 370
2325.19 377
2325.30 377
2325.41 385
2325.52 376
2325.63 347
2325.74 343
2325.85 312
2325.96 312
2326.07 292
2326.18 283
2326.29 274
2326.40 281
2326.51 318
2326.62 324
2326.73 329
2326.84 342
2326.95 336
2327.06 342
2327.18 346
2327.29 361
2327.40 367
2327.51 378
2327.62 361
2327.73 380
2327.84 385
2327.95 398
2328.06 400
2328.17 424
2328.28 429
2328.39 407
2328.50 389
2328.61 395
2328.72 392
2328.83 380
2328.94 416
2329.06 437
2329.17 436
2329.28 436
2329.39 421
2329.50 429
2329.61 416
2329.72 403
2329.83 398
2329.94 391
2330.05 362
2330.16 369
2330.27 350
2330.38 363
2330.49 404
2330.60 398
2330.71 414
2330.83 403
2330.94 406
2331.05 396
2331.16 374
2331.27 339
2331.38 332
2331.49 331
2331.60 356
2331.71 338
2331.82 325
2331.93 318
2332.04 323
2332.15 333
2332.26 340
2332.37 369
2332.49 375
2332.60 365
2332.71 358
2332.82 330
2332.93 310
2333.04 303
2333.15 293
2333.26 280
2333.37 309
2333.48 327
2333.59 336
2333.70 361
2333.81 360
2333.92 361
2334.04 353
2334.15 354
2334.26 349
2334.37 342
2334.48 346
2334.59 337
2334.70 341
2334.81 324
2334.92 330
2335.03 335
2335.14 338
2335.25 356
2335.36 386
2335.47 429
2335.59 440
2335.70 441
2335.81 432
2335.92 413
2336.03 387
2336.14 372
2336.25 368
2336.36 369
2336.47 362
2336.58 354
2336.69 357
2336.80 348
2336.91 356
2337.03 351
2337.14 344
2337.25 352
2337.36 361
2337.47 373
2337.58 364
2337.69 349
2337.80 318
2337.91 315
2338.02 326
2338.13 313
2338.24 311
2338.36 323
2338.47 331
2338.58 360
2338.69 363
2338.80 371
2338.91 358
2339.02 348
2339.13 336
2339.24 326
2339.35 324
2339.46 334
2339.57 349
2339.69 350
2339.80 360
2339.91 365
2340.02 367
2340.13 377
2340.24 377
2340.35 363
2340.46 366
2340.57 376
2340.68 372
2340.79 373
2340.91 369
2341.02 374
2341.13 360
2341.24 341
2341.35 330
2341.46 310
2341.57 287
2341.68 270
2341.79 243
2341.90 245
2342.01 261
2342.13 262
2342.24 251
2342.35 261
2342.46 284
2342.57 283
2342.68 286
2342.79 306
2342.90 338
2343.01 321
2343.12 307
2343.23 322
2343.35 348
2343.46 369
2343.57 382
2343.68 382
2343.79 387
2343.90 416
2344.01 425
2344.12 427
2344.23 430
2344.34 434
2344.46 421
2344.57 399
2344.68 377
2344.79 398
2344.90 396
2345.01 367
2345.12 351
2345.23 348
2345.34 347
2345.45 370
2345.57 372
2345.68 375
2345.79 375
2345.90 360
2346.01 351
2346.12 344
2346.23 343
2346.34 341
2346.45 326
2346.56 312
2346.68 324
2346.79 317
2346.90 321
2347.01 315
2347.12 291
2347.23 296
2347.34 297
2347.45 297
2347.56 302
2347.67 326
2347.79 346
2347.90 355
2348.01 368
2348.12 375
2348.23 390
2348.34 409
2348.45 404
2348.56 417
2348.67 402
2348.79 389
2348.90 388
2349.01 377
2349.12 360
2349.23 360
2349.34 357
2349.45 352
2349.56 344
2349.67 332
2349.78 315
2349.90 297
2350.01 305
2350.12 303
2350.23 310
2350.34 337
2350.45 354
2350.56 347
2350.67 356
2350.78 365
2350.90 380
2351.01 371
2351.12 339
2351.23 316
2351.34 315
2351.45 332
2351.56 357
2351.67 342
2351.79 339
2351.90 335
2352.01 329
2352.12 314
2352.23 326
2352.34 346
2352.45 356
2352.56 357
2352.67 362
2352.79 360
2352.90 353
2353.01 346
2353.12 336
2353.23 330
2353.34 357
2353.45 375
2353.56 400
2353.68 407
2353.79 390
2353.90 393
2354.01 394
2354.12 413
2354.23 437
2354.34 426
2354.45 421
2354.56 383
2354.68 356
2354.79 350
2354.90 358
2355.01 371
2355.12 373
2355.23 368
2355.34 347
2355.45 339
2355.57 333
2355.68 308
2355.79 302
2355.90 313
2356.01 320
2356.12 329
2356.23 342
2356.34 356
2356.46 387
2356.57 390
2356.68 379
2356.79 367
2356.90 354
2357.01 332
2357.12 314
2357.23 337
2357.35 338
2357.46 365
2357.57 370
2357.68 374
2357.79 364
2357.90 363
2358.01 367
2358.12 373
2358.24 372
2358.35 375
2358.46 378
2358.57 381
2358.68 384
2358.79 370
2358.90 352
2359.02 350
2359.13 352
2359.24 364
2359.35 360
2359.46 353
2359.57 347
2359.68 318
2359.79 305
2359.91 300
2360.02 307
2360.13 321
2360.24 326
2360.35 355
2360.46 380
2360.57 386
2360.69 391
2360.80 393
2360.91 394
2361.02 393
2361.13 396
2361.24 381
2361.35 358
2361.47 356
2361.58 329
2361.69 307
2361.80 272
2361.91 249
2362.02 262
2362.13 277
2362.24 313
2362.36 328
2362.47 340
2362.58 344
2362.69 362
2362.80 401
2362.91 407
2363.02 408
2363.14 395
2363.25 380
2363.36 384
2363.47 391
2363.58 394
2363.69 388
2363.80 383
2363.92 386
2364.03 351
2364.14 334
2364.25 325
2364.36 331
2364.47 338
2364.58 343
2364.70 341
2364.81 351
2364.92 346
2365.03 332
2365.14 336
2365.25 339
2365.36 330
2365.48 327
2365.59 325
2365.70 338
2365.81 335
2365.92 354
2366.03 380
2366.15 386
2366.26 399
2366.37 425
2366.48 434
2366.59 424
2366.70 432
2366.81 422
2366.93 417
2367.04 391
2367.15 362
2367.26 366
2367.37 371
2367.48 379
2367.59 360
2367.71 367
2367.82 377
2367.93 394
2368.04 397
2368.15 416
2368.26 426
2368.38 439
2368.49 437
2368.60 445
2368.71 432
2368.82 409
2368.93 409
2369.04 397
2369.16 393
2369.27 386
2369.38 376
2369.49 351
2369.60 352
2369.71 362
2369.83 367
2369.94 370
2370.05 350
2370.16 331
2370.27 320
2370.38 327
2370.50 345
2370.61 360
2370.72 379
2370.83 398
2370.94 408
2371.05 409
2371.16 435
2371.28 445
2371.39 444
2371.50 423
2371.61 424
2371.72 407
2371.83 390
2371.95 374
2372.06 365
2372.17 356
2372.28 363
2372.39 364
2372.50 384
2372.62 385
2372.73 370
2372.84 344
2372.95 342
2373.06 339
2373.17 322
2373.29 307
2373.40 288
2373.51 282
2373.62 297
2373.73 298
2373.84 312
2373.96 321
2374.07 315
2374.18 326
2374.29 334
2374.40 329
2374.51 332
2374.63 311
2374.74 311
2374.85 311
2374.96 315
2375.07 343
2375.18 349
2375.30 331
2375.41 344
2375.52 347
2375.63 340
2375.74 352
2375.85 337
2375.97 325
2376.08 329
2376.19 329
2376.30 341
2376.41 369
2376.52 386
2376.64 391
2376.75 386
2376.86 373
2376.97 368
2377.08 377
2377.20 381
2377.31 391
2377.42 373
2377.53 337
2377.64 319
2377.75 318
2377.87 325
2377.98 336
2378.09 361
2378.20 365
2378.31 360
2378.42 374
2378.54 365
2378.65 372
2378.76 357
2378.87 374
2378.98 386
2379.10 413
2379.21 407
2379.32 421
2379.43 434
2379.54 464
2379.65 471
2379.77 469
2379.88 466
2379.99 453
2380.10 412
2380.21 409
2380.33 419
2380.44 450
2380.55 451
2380.66 439
2380.77 414
2380.88 400
2381.00 425
2381.11 418
2381.22 405
2381.33 384
2381.44 362
2381.56 356
2381.67 362
2381.78 386
2381.89 379
2382.00 393
2382.11 379
2382.23 381
2382.34 387
2382.45 395
2382.56 383
2382.67 371
2382.79 341
2382.90 322
2383.01 318
2383.12 316
2383.23 304
2383.35 288
2383.46 296
2383.57 294
2383.68 316
2383.79 333
2383.90 347
2384.02 352
2384.13 350
2384.24 359
2384.35 358
2384.46 346
2384.58 366
2384.69 363
2384.80 366
2384.91 376
2385.02 370
2385.14 367
2385.25 358
2385.36 338
2385.47 339
2385.58 336
2385.70 339
2385.81 351
2385.92 373
2386.03 409
2386.14 446
2386.26 459
2386.37 454
2386.48 428
2386.59 412
2386.70 409
2386.82 395
2386.93 385
2387.04 358
2387.15 336
2387.26 327
2387.38 346
2387.49 352
2387.60 365
2387.71 357
2387.82 359
2387.94 357
2388.05 370
2388.16 351
2388.27 338
2388.38 327
2388.50 318
2388.61 307
2388.72 313
2388.83 309
2388.94 294
2389.06 288
2389.17 306
2389.28 336
2389.39 364
2389.50 384
2389.62 385
2389.73 374
2389.84 371
2389.95 351
2390.06 336
2390.18 333
2390.29 325
2390.40 315
2390.51 309
2390.62 302
2390.74 303
2390.85 314
2390.96 338
2391.07 348
2391.18 356
2391.30 351
2391.41 352
2391.52 381
2391.63 395
2391.74 393
2391.86 387
2391.97 374
2392.08 382
2392.19 385
2392.31 412
2392.42 436
2392.53 439
2392.64 444
2392.75 452
2392.87 444
2392.98 464
2393.09 463
2393.20 459
2393.31 464
2393.43 460
2393.54 448
2393.65 454
2393.76 434
2393.87 426
2393.99 422
2394.10 413
2394.21 417
2394.32 415
2394.44 436
2394.55 452
2394.66 446
2394.77 464
2394.88 452
2395.00 447
2395.11 430
2395.22 446
2395.33 473
2395.45 486
2395.56 497
2395.67 507
2395.78 516
2395.89 511
2396.01 484
2396.12 461
2396.23 454
2396.34 464
2396.45 448
2396.57 444
2396.68 444
2396.79 432
2396.90 390
2397.02 362
2397.13 350
2397.24 334
2397.35 330
2397.46 325
2397.58 335
2397.69 349
2397.80 365
2397.91 374
2398.03 381
2398.14 380
2398.25 368
2398.36 382
2398.47 404
2398.59 407
2398.70 419
2398.81 440
2398.92 435
2399.04 419
2399.15 410
2399.26 406
2399.37 401
2399.49 387
2399.60 384
2399.71 377
2399.82 388
2399.93 371
2400.05 358
2400.16 351
2400.27 351
2400.38 348
2400.50 326
2400.61 295
2400.72 274
2400.83 278
2400.94 287
2401.06 306
2401.17 312
2401.28 298
2401.39 311
2401.51 294
2401.62 286
2401.73 275
2401.84 270
2401.96 285
2402.07 293
2402.18 308
2402.29 326
2402.41 356
2402.52 369
2402.63 371
2402.74 353
2402.85 337
2402.97 335
2403.08 317
2403.19 306
2403.30 307
2403.42 291
2403.53 294
2403.64 313
2403.75 309
2403.87 309
2403.98 303
2404.09 292
2404.20 293
2404.32 305
2404.43 340
2404.54 360
2404.65 366
2404.76 384
2404.88 387
2404.99 395
2405.10 387
2405.21 375
2405.33 366
2405.44 402
2405.55 437
2405.66 425
2405.78 433
2405.89 437
2406.00 434
2406.11 429
2406.23 426
2406.34 401
2406.45 383
2406.56 386
2406.68 366
2406.79 383
2406.90 388
2407.01 368
2407.13 360
2407.24 362
2407.35 347
2407.46 349
2407.58 352
2407.69 356
2407.80 362
2407.91 380
2408.03 373
2408.14 377
2408.25 391
2408.36 403
2408.48 409
2408.59 393
2408.70 382
2408.81 377
2408.93 394
2409.04 407
2409.15 409
2409.26 437
2409.38 442
2409.49 440
2409.60 440
2409.71 432
2409.83 430
2409.94 424
2410.05 418
2410.16 405
2410.28 382
2410.39 374
2410.50 374
2410.61 364
2410.73 366
2410.84 355
2410.95 346
2411.06 347
2411.18 324
2411.29 327
2411.40 321
2411.51 325
2411.63 319
2411.74 324
2411.85 326
2411.96 333
2412.08 333
2412.19 337
2412.30 356
2412.41 351
2412.53 349
2412.64 360
2412.75 375
2412.86 378
2412.98 380
2413.09 386
2413.20 388
2413.31 388
2413.43 376
2413.54 393
2413.65 395
2413.76 399
2413.88 402
2413.99 396
2414.10 404
2414.22 416
2414.33 399
2414.44 390
2414.55 392
2414.67 374
2414.78 364
2414.89 358
2415.00 349
2415.12 341
2415.23 339
2415.34 344
2415.45 350
2415.57 346
2415.68 344
2415.79 329
2415.90 337
2416.02 365
2416.13 369
2416.24 382
2416.36 378
2416.47 367
2416.58 364
2416.69 349
2416.81 343
2416.92 348
2417.03 362
2417.14 359
2417.26 363
2417.37 347
2417.48 335
2417.59 318
2417.71 316
2417.82 310
2417.93 285
2418.05 266
2418.16 278
2418.27 291
2418.38 281
2418.50 298
2418.61 303
2418.72 314
2418.83 308
2418.95 305
2419.06 295
2419.17 294
2419.29 300
2419.40 315
2419.51 339
2419.62 319
2419.74 313
2419.85 312
2419.96 292
2420.07 304
2420.19 345
2420.30 386
2420.41 376
2420.53 375
2420.64 358
2420.75 346
2420.86 355
2420.98 360
2421.09 353
2421.20 347
2421.32 347
2421.43 349
2421.54 362
2421.65 334
2421.77 331
2421.88 309
2421.99 309
2422.10 309
2422.22 318
2422.33 325
2422.44 329
2422.56 355
2422.67 359
2422.78 345
2422.89 326
2423.01 315
2423.12 344
2423.23 371
2423.35 403
2423.46 426
2423.57 439
2423.68 418
2423.80 388
2423.91 354
2424.02 340
2424.14 332
2424.25 310
2424.36 299
2424.47 302
2424.59 301
2424.70 296
2424.81 298
2424.93 282
2425.04 295
2425.15 296
2425.26 307
2425.38 327
2425.49 346
2425.60 345
2425.72 322
2425.83 321
2425.94 330
2426.05 335
2426.17 335
2426.28 308
2426.39 295
2426.51 286
2426.62 311
2426.73 311
2426.84 321
2426.96 319
2427.07 350
2427.18 340
2427.30 330
2427.41 311
2427.52 319
2427.64 326
2427.75 329
2427.86 309
2427.97 289
2428.09 284
2428.20 302
2428.31 316
2428.43 313
2428.54 310
2428.65 313
2428.76 313
2428.88 313
2428.99 329
2429.10 322
2429.22 319
2429.33 325
2429.44 327
2429.56 324
2429.67 327
2429.78 336
2429.89 333
2430.01 327
2430.12 328
2430.23 324
2430.35 315
2430.46 337
2430.57 349
2430.69 374
2430.80 391
2430.91 390
2431.02 380
2431.14 392
2431.25 400
2431.36 388
2431.48 379
2431.59 384
2431.70 378
2431.82 367
2431.93 345
2432.04 371
2432.15 346
2432.27 340
2432.38 328
2432.49 353
2432.61 358
2432.72 360
2432.83 381
2432.95 377
2433.06 382
2433.17 374
2433.28 382
2433.40 388
2433.51 387
2433.62 381
2433.74 379
2433.85 382
2433.96 386
2434.08 379
2434.19 385
2434.30 395
2434.42 377
2434.53 366
2434.64 359
2434.75 347
2434.87 346
2434.98 360
2435.09 348
2435.21 352
2435.32 358
2435.43 361
2435.55 346
2435.66 338
2435.77 344
2435.89 366
2436.00 349
2436.11 345
2436.23 332
2436.34 312
2436.45 305
2436.56 303
2436.68 303
2436.79 309
2436.90 292
2437.02 290
2437.13 298
2437.24 291
2437.36 277
2437.47 280
2437.58 265
2437.70 269
2437.81 292
2437.92 309
2438.04 307
2438.15 310
2438.26 308
2438.38 326
2438.49 330
2438.60 348
2438.71 353
2438.83 364
2438.94 345
2439.05 316
2439.17 305
2439.28 303
2439.39 295
2439.51 294
2439.62 284
2439.73 298
2439.85 324
2439.96 324
2440.07 326
2440.19 314
2440.30 325
2440.41 328
2440.53 332
2440.64 330
2440.75 330
2440.87 305
2440.98 307
2441.09 292
2441.21 286
2441.32 280
2441.43 294
2441.55 288
2441.66 286
2441.77 288
2441.89 288
2442.00 295
2442.11 295
2442.22 299
2442.34 311
2442.45 321
2442.56 322
2442.68 311
2442.79 301
2442.90 315
2443.02 297
2443.13 290
2443.24 291
2443.36 288
2443.47 308
2443.58 313
2443.70 329
2443.81 338
2443.92 354
2444.04 370
2444.15 351
2444.26 340
2444.38 331
2444.49 308
2444.60 282
2444.72 281
2444.83 279
2444.94 290
2445.06 305
2445.17 308
2445.28 314
2445.40 315
2445.51 282
2445.62 285
2445.74 293
2445.85 312
2445.96 310
2446.08 293
2446.19 273
2446.30 273
2446.42 282
2446.53 266
2446.64 279
2446.76 280
2446.87 295
2446.98 319
2447.10 352
2447.21 370
2447.32 372
2447.44 349
2447.55 334
2447.66 331
2447.78 317
2447.89 323
2448.01 318
2448.12 312
2448.23 310
2448.35 304
2448.46 320
2448.57 304
2448.69 290
2448.80 279
2448.91 291
2449.03 286
2449.14 280
2449.25 285
2449.37 290
2449.48 285
2449.59 280
2449.71 290
2449.82 302
2449.93 299
2450.05 298
2450.16 285
2450.27 287
2450.39 292
2450.50 316
2450.61 322
2450.73 325
2450.84 325
2450.95 311
2451.07 309
2451.18 317
2451.29 306
2451.41 319
2451.52 321
2451.64 327
2451.75 322
2451.86 339
2451.98 341
2452.09 352
2452.20 367
2452.32 351
2452.43 343
2452.54 342
2452.66 359
2452.77 365
2452.88 371
2453.00 391
2453.11 386
2453.22 401
2453.34 404
2453.45 398
2453.56 386
2453.68 383
2453.79 383
2453.91 364
2454.02 339
2454.13 330
2454.25 328
2454.36 313
2454.47 312
2454.59 295
2454.70 288
2454.81 293
2454.93 292
2455.04 291
2455.15 306
2455.27 306
2455.38 297
2455.50 292
2455.61 325
2455.72 333
2455.84 339
2455.95 342
2456.06 336
2456.18 338
2456.29 326
2456.40 310
2456.52 292
2456.63 292
2456.74 310
2456.86 312
2456.97 316
2457.09 305
2457.20 286
2457.31 297
2457.43 328
2457.54 334
2457.65 340
2457.77 347
2457.88 342
2457.99 335
2458.11 318
2458.22 313
2458.34 299
2458.45 298
2458.56 306
2458.68 314
2458.79 295
2458.90 297
2459.02 305
2459.13 295
2459.24 292
2459.36 304
2459.47 312
2459.59 326
2459.70 303
2459.81 291
2459.93 275
2460.04 255
2460.15 258
2460.27 248
2460.38 259
2460.50 275
2460.61 275
2460.72 291
2460.84 306
2460.95 318
2461.06 340
2461.18 331
2461.29 343
2461.40 359
2461.52 350
2461.63 344
2461.75 345
2461.86 356
2461.97 361
2462.09 344
2462.20 339
2462.31 336
2462.43 357
2462.54 346
2462.66 344
2462.77 329
2462.88 310
2463.00 313
2463.11 334
2463.22 357
2463.34 365
2463.45 380
2463.57 422
2463.68 425
2463.79 414
2463.91 397
2464.02 385
2464.13 379
2464.25 393
2464.36 392
2464.48 391
2464.59 389
2464.70 379
2464.82 351
2464.93 339
2465.05 338
2465.16 327
2465.27 337
2465.39 367
2465.50 385
2465.61 385
2465.73 369
2465.84 372
2465.96 370
2466.07 366
2466.18 359
2466.30 337
2466.41 343
2466.52 336
2466.64 336
2466.75 335
2466.87 321
2466.98 295
2467.09 295
2467.21 313
2467.32 303
2467.44 287
2467.55 297
2467.66 302
2467.78 305
2467.89 291
2468.00 288
2468.12 311
2468.23 314
2468.35 303
2468.46 290
2468.57 303
2468.69 304
2468.80 293
2468.92 304
2469.03 302
2469.14 303
2469.26 310
2469.37 308
2469.49 297
2469.60 300
2469.71 313
2469.83 303
2469.94 307
2470.05 322
2470.17 335
2470.28 342
2470.40 336
2470.51 344
2470.62 363
2470.74 350
2470.85 350
2470.97 316
2471.08 319
2471.19 337
2471.31 354
2471.42 373
2471.54 359
2471.65 336
2471.76 326
2471.88 304
2471.99 292
2472.11 267
2472.22 254
2472.33 249
2472.45 251
2472.56 266
2472.68 268
2472.79 283
2472.90 272
2473.02 266
2473.13 263
2473.25 264
2473.36 245
2473.47 248
2473.59 248
2473.70 270
2473.82 284
2473.93 301
2474.04 301
2474.16 301
2474.27 277
2474.39 270
2474.50 283
2474.61 307
2474.73 318
2474.84 342
2474.96 372
2475.07 374
2475.18 387
2475.30 399
2475.41 387
2475.53 402
2475.64 398
2475.75 391
2475.87 389
2475.98 381
2476.10 362
2476.21 347
2476.32 342
2476.44 329
2476.55 314
2476.67 332
2476.78 343
2476.89 355
2477.01 352
2477.12 325
2477.24 311
2477.35 304
2477.46 316
2477.58 344
2477.69 368
2477.81 386
2477.92 382
2478.04 364
2478.15 369
2478.26 350
2478.38 343
2478.49 322
2478.61 316
2478.72 317
2478.83 344
2478.95 356
2479.06 378
2479.18 389
2479.29 391
2479.40 375
2479.52 379
2479.63 375
2479.75 392
2479.86 394
2479.98 381
2480.09 372
2480.20 370
2480.32 350
2480.43 334
2480.55 336
2480.66 365
2480.77 372
2480.89 390
2481.00 403
2481.12 416
2481.23 412
2481.34 396
2481.46 402
2481.57 416
2481.69 413
2481.80 442
2481.92 434
2482.03 422
2482.14 394
2482.26 410
2482.37 400
2482.49 384
2482.60 379
2482.72 385
2482.83 398
2482.94 427
2483.06 439
2483.17 457
2483.29 465
2483.40 471
2483.51 471
2483.63 436
2483.74 398
2483.86 391
2483.97 366
2484.09 367
2484.20 352
2484.31 357
2484.43 366
2484.54 355
2484.66 321
2484.77 291
2484.89 293
2485.00 299
2485.11 311
2485.23 327
2485.34 342
2485.46 359
2485.57 372
2485.69 374
2485.80 360
2485.91 366
2486.03 371
2486.14 382
2486.26 399
2486.37 403
2486.49 393
2486.60 383
2486.71 403
2486.83 396
2486.94 370
2487.06 359
2487.17 368
2487.29 377
2487.40 363
2487.51 363
2487.63 349
2487.74 356
2487.86 328
2487.97 333
2488.09 345
2488.20 340
2488.31 346
2488.43 325
2488.54 335
2488.66 329
2488.77 316
2488.89 316
2489.00 309
2489.11 296
2489.23 309
2489.34 360
2489.46 379
2489.57 372
2489.69 358
2489.80 381
2489.92 379
2490.03 376
2490.14 375
2490.26 372
2490.37 349
2490.49 338
2490.60 339
2490.72 327
2490.83 344
2490.94 328
2491.06 312
2491.17 293
2491.29 301
2491.40 323
2491.52 324
2491.63 330
2491.75 335
2491.86 358
2491.97 361
2492.09 369
2492.20 380
2492.32 394
2492.43 394
2492.55 395
2492.66 380
2492.78 403
2492.89 425
2493.00 422
2493.12 421
2493.23 396
2493.35 402
2493.46 409
2493.58 421
2493.69 424
2493.81 417
2493.92 426
2494.03 426
2494.15 435
2494.26 451
2494.38 470
2494.49 488
2494.61 479
2494.72 455
2494.84 452
2494.95 443
2495.06 434
2495.18 405
2495.29 368
2495.41 356
2495.52 361
2495.64 361
2495.75 380
2495.87 381
2495.98 390
2496.10 387
2496.21 387
2496.32 369
2496.44 354
2496.55 339
2496.67 342
2496.78 340
2496.90 355
2497.01 357
2497.13 348
2497.24 357
2497.35 363
2497.47 374
2497.58 367
2497.70 366
2497.81 354
2497.93 331
2498.04 329
2498.16 340
2498.27 331
2498.39 333
2498.50 316
2498.62 303
2498.73 291
2498.84 281
2498.96 283
2499.07 290
2499.19 299
2499.30 303
2499.42 289
2499.53 295
2499.65 316
2499.76 335
2499.88 344
2499.99 358
2500.10 355
2500.22 353
2500.33 357
2500.45 358
2500.56 352
2500.68 339
2500.79 329
2500.91 315
2501.02 305
2501.14 296
2501.25 302
2501.37 305
2501.48 329
2501.59 346
2501.71 359
2501.82 364
2501.94 351
2502.05 340
2502.17 332
2502.28 324
2502.40 304
2502.51 298
2502.63 288
2502.74 276
2502.86 267
2502.97 244
2503.09 262
2503.20 276
2503.31 300
2503.43 325
2503.54 353
2503.66 364
2503.77 372
2503.89 372
2504.00 382
2504.12 374
2504.23 384
2504.35 380
2504.46 376
2504.58 347
2504.69 347
2504.81 348
2504.92 352
2505.04 368
2505.15 364
2505.26 341
2505.38 332
2505.49 343
2505.61 339
2505.72 342
2505.84 326
2505.95 305
2506.07 297
2506.18 293
2506.30 290
2506.41 291
2506.53 314
2506.64 309
2506.76 310
2506.87 301
2506.99 306
2507.10 311
2507.22 307
2507.33 317
2507.44 331
2507.56 340
2507.67 337
2507.79 325
2507.90 331
2508.02 321
2508.13 321
2508.25 328
2508.36 336
2508.48 333
2508.59 357
2508.71 359
2508.82 366
2508.94 369
2509.05 374
2509.17 355
2509.28 341
2509.40 345
2509.51 338
2509.63 326
2509.74 323
2509.86 318
2509.97 321
2510.09 323
2510.20 329
2510.31 349
2510.43 337
2510.54 333
2510.66 318
2510.77 314
2510.89 300
2511.00 304
2511.12 290
2511.23 286
2511.35 280
2511.46 283
2511.58 273
2511.69 271
2511.81 273
2511.92 274
2512.04 265
2512.15 274
2512.27 274
2512.38 285
2512.50 282
2512.61 267
2512.73 260
2512.84 263
2512.96 258
2513.07 275
2513.19 289
2513.30 299
2513.42 291
2513.53 279
2513.65 265
2513.76 262
2513.88 245
2513.99 232
2514.11 243
2514.22 253
2514.34 256
2514.45 265
2514.57 256
2514.68 260
2514.80 259
2514.91 271
2515.03 282
2515.14 287
2515.26 280
2515.37 271
2515.49 276
2515.60 276
2515.72 288
2515.83 302
2515.95 294
2516.06 288
2516.18 283
2516.29 276
2516.41 266
2516.52 285
2516.64 286
2516.75 295
2516.87 305
2516.98 304
2517.10 291
2517.21 294
2517.33 289
2517.44 307
2517.56 320
2517.67 323
2517.79 319
2517.90 329
2518.02 345
2518.13 347
2518.25 343
2518.36 342
2518.48 343
2518.59 328
2518.71 344
2518.82 348
2518.94 339
2519.05 350
2519.17 328
2519.28 333
2519.40 331
2519.51 306
2519.63 290
2519.74 284
2519.86 268
2519.97 286
2520.09 311
2520.20 333
2520.32 347
2520.43 350
2520.55 344
2520.66 327
2520.78 317
2520.89 316
2521.01 325
2521.12 350
2521.24 350
2521.35 362
2521.47 373
2521.58 392
2521.70 387
2521.81 384
2521.93 379
2522.04 366
2522.16 349
2522.27 339
2522.39 335
2522.50 326
2522.62 295
2522.73 296
2522.85 290
2522.96 284
2523.08 288
2523.19 295
2523.31 302
2523.42 318
2523.54 339
2523.65 345
2523.77 348
2523.88 355
2524.00 372
2524.11 365
2524.23 366
2524.34 368
2524.46 354
2524.58 330
2524.69 327
2524.81 316
2524.92 329
2525.04 319
2525.15 307
2525.27 286
2525.38 271
2525.50 286
2525.61 301
2525.73 345
2525.84 362
2525.96 369
2526.07 381
2526.19 394
2526.30 410
2526.42 417
2526.53 443
2526.65 461
2526.76 470
2526.88 476
2526.99 459
2527.11 438
2527.22 416
2527.34 413
2527.46 407
2527.57 405
2527.69 392
2527.80 375
2527.92 363
2528.03 351
2528.15 309
2528.26 320
2528.38 321
2528.49 352
2528.61 359
2528.72 370
2528.84 367
2528.95 381
2529.07 381
2529.18 376
2529.30 370
2529.41 359
2529.53 354
2529.65 350
2529.76 361
2529.88 371
2529.99 374
2530.11 358
2530.22 375
2530.34 374
2530.45 376
2530.57 350
2530.68 334
2530.80 341
2530.91 332
2531.03 329
2531.14 321
2531.26 317
2531.37 304
2531.49 298
2531.61 297
2531.72 311
2531.84 316
2531.95 309
2532.07 323
2532.18 314
2532.30 335
2532.41 344
2532.53 346
2532.64 310
2532.76 303
2532.87 287
2532.99 276
2533.10 275
2533.22 263
2533.34 270
2533.45 282
2533.57 275
2533.68 282
2533.80 302
2533.91 337
2534.03 337
2534.14 340
2534.26 327
2534.37 330
2534.49 341
2534.60 324
2534.72 328
2534.84 350
2534.95 347
2535.07 358
2535.18 398
2535.30 388
2535.41 388
2535.53 365
2535.64 340
2535.76 327
2535.87 334
2535.99 374
2536.10 395
2536.22 399
2536.34 375
2536.45 363
2536.57 364
2536.68 365
2536.80 358
2536.91 340
2537.03 335
2537.14 325
2537.26 327
2537.37 336
2537.49 342
2537.61 358
2537.72 366
2537.84 356
2537.95 338
2538.07 324
2538.18 315
2538.30 309
2538.41 328
2538.53 328
2538.64 297
2538.76 299
2538.88 312
2538.99 301
2539.11 310
2539.22 332
2539.34 354
2539.45 330
2539.57 324
2539.68 348
2539.80 337
2539.92 329
2540.03 322
2540.15 317
2540.26 292
2540.38 288
2540.49 288
2540.61 280
2540.72 300
2540.84 309
2540.96 305
2541.07 306
2541.19 303
2541.30 305
2541.42 305
2541.53 321
2541.65 315
2541.76 321
2541.88 358
2542.00 363
2542.11 348
2542.23 345
2542.34 345
2542.46 334
2542.57 332
2542.69 349
2542.80 370
2542.92 370
2543.04 374
2543.15 379
2543.27 390
2543.38 375
2543.50 372
2543.61 374
2543.73 355
2543.84 345
2543.96 364
2544.08 354
2544.19 367
2544.31 384
2544.42 373
2544.54 359
2544.65 344
2544.77 345
2544.89 349
2545.00 327
2545.12 314
2545.23 303
2545.35 301
2545.46 295
2545.58 267
2545.69 270
2545.81 265
2545.93 260
2546.04 252
2546.16 264
2546.27 310
2546.39 340
2546.50 363
2546.62 369
2546.74 352
2546.85 340
2546.97 347
2547.08 342
2547.20 327
2547.31 327
2547.43 333
2547.55 331
2547.66 331
2547.78 346
2547.89 360
2548.01 366
2548.12 349
2548.24 339
2548.36 339
2548.47 329
2548.59 336
2548.70 346
2548.82 332
2548.93 323
2549.05 320
2549.17 318
2549.28 319
2549.40 325
2549.51 330
2549.63 347
2549.74 375
2549.86 381
2549.98 375
2550.09 377
2550.21 383
2550.32 384
2550.44 386
2550.55 381
2550.67 360
2550.79 358
2550.90 371
2551.02 343
2551.13 331
2551.25 339
2551.36 336
2551.48 328
2551.60 324
2551.71 307
2551.83 289
2551.94 311
2552.06 302
2552.17 295
2552.29 278
2552.41 273
2552.52 279
2552.64 285
2552.75 320
2552.87 322
2552.99 326
2553.10 325
2553.22 337
2553.33 343
2553.45 343
2553.56 340
2553.68 359
2553.80 373
2553.91 361
2554.03 358
2554.14 374
2554.26 376
2554.38 361
2554.49 375
2554.61 370
2554.72 378
2554.84 373
2554.95 387
2555.07 389
2555.19 381
2555.30 364
2555.42 354
2555.53 345
2555.65 342
2555.77 335
2555.88 321
2556.00 324
2556.11 342
2556.23 347
2556.35 345
2556.46 360
2556.58 364
2556.69 347
2556.81 354
2556.92 357
2557.04 356
2557.16 376
2557.27 367
2557.39 359
2557.50 369
2557.62 378
2557.74 380
2557.85 358
2557.97 346
2558.08 358
2558.20 354
2558.32 351
2558.43 332
2558.55 317
2558.66 298
2558.78 303
2558.90 333
2559.01 376
2559.13 394
2559.24 393
2559.36 376
2559.48 351
2559.59 335
2559.71 308
2559.82 307
2559.94 329
2560.05 333
2560.17 348
2560.29 332
2560.40 332
2560.52 332
2560.63 323
2560.75 306
2560.87 304
2560.98 310
2561.10 307
2561.21 322
2561.33 321
2561.45 300
2561.56 279
2561.68 287
2561.79 296
2561.91 315
2562.03 330
2562.14 339
2562.26 361
2562.37 362
2562.49 362
2562.61 353
2562.72 346
2562.84 351
2562.96 353
2563.07 348
2563.19 366
2563.30 370
2563.42 363
2563.54 349
2563.65 338
2563.77 346
2563.88 346
2564.00 369
2564.12 365
2564.23 361
2564.35 353
2564.46 343
2564.58 355
2564.70 370
2564.81 377
2564.93 392
2565.04 386
2565.16 393
2565.28 388
2565.39 381
2565.51 354
2565.62 338
2565.74 339
2565.86 350
2565.97 365
2566.09 391
2566.21 409
2566.32 395
2566.44 390
2566.55 385
2566.67 374
2566.79 381
2566.90 346
2567.02 333
2567.13 324
2567.25 330
2567.37 330
2567.48 323
2567.60 318
2567.71 337
2567.83 344
2567.95 340
2568.06 324
2568.18 319
2568.30 315
2568.41 291
2568.53 299
2568.64 303
2568.76 315
2568.88 326
2568.99 327
2569.11 335
2569.22 353
2569.34 352
2569.46 340
2569.57 340
2569.69 341
2569.81 332
2569.92 338
2570.04 341
2570.15 362
2570.27 400
2570.39 416
2570.50 418
2570.62 422
2570.74 407
2570.85 391
2570.97 375
2571.08 345
2571.20 317
2571.32 304
2571.43 312
2571.55 318
2571.67 304
2571.78 290
2571.90 296
2572.01 283
2572.13 302
2572.25 330
2572.36 334
2572.48 372
2572.60 390
2572.71 385
2572.83 390
2572.94 400
2573.06 395
2573.18 370
2573.29 361
2573.41 357
2573.53 347
2573.64 329
2573.76 325
2573.87 338
2573.99 310
2574.11 304
2574.22 302
2574.34 321
2574.46 323
2574.57 333
2574.69 329
2574.80 349
2574.92 353
2575.04 355
2575.15 385
2575.27 411
2575.39 426
2575.50 438
2575.62 451
2575.74 450
2575.85 452
2575.97 463
2576.08 430
2576.20 416
2576.32 403
2576.43 391
2576.55 396
2576.67 404
2576.78 405
2576.90 390
2577.01 389
2577.13 401
2577.25 390
2577.36 383
2577.48 340
2577.60 320
2577.71 326
2577.83 334
2577.95 341
2578.06 371
2578.18 398
2578.30 411
2578.41 412
2578.53 413
2578.64 433
2578.76 441
2578.88 447
2578.99 456
2579.11 438
2579.23 398
2579.34 374
2579.46 366
2579.58 363
2579.69 351
2579.81 355
2579.92 333
2580.04 319
2580.16 316
2580.27 312
2580.39 318
2580.51 326
2580.62 336
2580.74 337
2580.86 320
2580.97 327
2581.09 353
2581.21 368
2581.32 374
2581.44 385
2581.55 385
2581.67 411
2581.79 416
2581.90 427
2582.02 425
2582.14 423
2582.25 416
2582.37 430
2582.49 439
2582.60 431
2582.72 414
2582.84 392
2582.95 396
2583.07 382
2583.19 358
2583.30 363
2583.42 381
2583.54 389
2583.65 392
2583.77 398
2583.88 393
2584.00 370
2584.12 388
2584.23 417
2584.35 413
2584.47 403
2584.58 400
2584.70 374
2584.82 365
2584.93 349
2585.05 356
2585.17 349
2585.28 330
2585.40 339
2585.52 337
2585.63 328
2585.75 320
2585.87 310
2585.98 306
2586.10 319
2586.22 300
2586.33 289
2586.45 309
2586.57 306
2586.68 293
2586.80 303
2586.91 321
2587.03 331
2587.15 354
2587.26 372
2587.38 389
2587.50 394
2587.61 397
2587.73 384
2587.85 366
2587.96 387
2588.08 378
2588.20 377
2588.31 413
2588.43 404
2588.55 403
2588.66 399
2588.78 381
2588.90 363
2589.01 365
2589.13 367
2589.25 342
2589.36 332
2589.48 315
2589.60 308
2589.71 294
2589.83 291
2589.95 302
2590.06 311
2590.18 313
2590.30 320
2590.41 304
2590.53 298
2590.65 302
2590.76 304
2590.88 293
2591.00 336
2591.11 347
2591.23 339
2591.35 338
2591.46 344
2591.58 358
2591.70 350
2591.81 338
2591.93 330
2592.05 302
2592.16 270
2592.28 260
2592.40 289
2592.51 285
2592.63 299
2592.75 309
2592.86 320
2592.98 342
2593.10 365
2593.21 367
2593.33 382
2593.45 396
2593.56 411
2593.68 413
2593.80 422
2593.91 412
2594.03 398
2594.15 401
2594.26 398
2594.38 405
2594.50 411
2594.61 404
2594.73 369
2594.85 373
2594.97 389
2595.08 394
2595.20 378
2595.32 383
2595.43 365
2595.55 370
2595.67 363
2595.78 346
2595.90 329
2596.02 308
2596.13 328
2596.25 349
2596.37 361
2596.48 353
2596.60 371
2596.72 367
2596.83 376
2596.95 402
2597.07 406
2597.18 408
2597.30 411
2597.42 402
2597.53 400
2597.65 433
2597.77 435
2597.89 437
2598.00 467
2598.12 500
2598.24 521
2598.35 530
2598.47 508
2598.59 522
2598.70 534
2598.82 547
2598.94 533
2599.05 511
2599.17 496
2599.29 470
2599.40 458
2599.52 460
2599.64 475
2599.75 490
2599.87 487
2599.99 504
2600.11 497
2600.22 466
2600.34 454
2600.46 472
2600.57 469
2600.69 451
2600.81 449
2600.92 472
2601.04 459
2601.16 461
2601.27 453
2601.39 435
2601.51 424
2601.62 417
2601.74 392
2601.86 383
2601.98 376
2602.09 386
2602.21 376
2602.33 382
2602.44 384
2602.56 378
2602.68 356
2602.79 342
2602.91 334
2603.03 318
2603.14 323
2603.26 323
2603.38 305
2603.50 328
2603.61 349
2603.73 370
2603.85 396
2603.96 423
2604.08 409
2604.20 423
2604.31 422
2604.43 415
2604.55 379
2604.67 393
2604.78 397
2604.90 395
2605.02 387
2605.13 378
2605.25 372
2605.37 373
2605.48 360
2605.60 339
2605.72 331
2605.84 337
2605.95 340
2606.07 353
2606.19 380
2606.30 382
2606.42 395
2606.54 396
2606.65 392
2606.77 395
2606.89 382
2607.01 378
2607.12 388
2607.24 390
2607.36 397
2607.47 388
2607.59 372
2607.71 357
2607.82 368
2607.94 350
2608.06 376
2608.18 368
2608.29 345
2608.41 344
2608.53 323
2608.64 318
2608.76 318
2608.88 305
2609.00 283
2609.11 300
2609.23 313
2609.35 321
2609.46 325
2609.58 317
2609.70 329
2609.82 310
2609.93 314
2610.05 323
2610.17 324
2610.28 340
2610.40 348
2610.52 343
2610.63 344
2610.75 372
2610.87 398
2610.99 423
2611.10 413
2611.22 416
2611.34 421
2611.45 414
2611.57 377
2611.69 398
2611.81 414
2611.92 409
2612.04 416
2612.16 412
2612.27 410
2612.39 408
2612.51 422
2612.63 412
2612.74 407
2612.86 392
2612.98 372
2613.09 366
2613.21 369
2613.33 388
2613.45 398
2613.56 378
2613.68 397
2613.80 388
2613.92 366
2614.03 367
2614.15 366
2614.27 372
2614.38 394
2614.50 404
2614.62 382
2614.74 374
2614.85 353
2614.97 358
2615.09 362
2615.20 377
2615.32 376
2615.44 385
2615.56 399
2615.67 404
2615.79 405
2615.91 390
2616.02 383
2616.14 388
2616.26 365
2616.38 374
2616.49 366
2616.61 360
2616.73 378
2616.85 362
2616.96 378
2617.08 396
2617.20 404
2617.31 382
2617.43 382
2617.55 348
2617.67 339
2617.78 338
2617.90 330
2618.02 326
2618.14 325
2618.25 316
2618.37 326
2618.49 332
2618.60 300
2618.72 305
2618.84 315
2618.96 304
2619.07 298
2619.19 292
2619.31 290
2619.43 289
2619.54 291
2619.66 299
2619.78 314
2619.90 340
2620.01 365
2620.13 363
2620.25 369
2620.36 382
2620.48 384
2620.60 358
2620.72 348
2620.83 333
2620.95 345
2621.07 357
2621.19 366
2621.30 375
2621.42 368
2621.54 359
2621.66 368
2621.77 378
2621.89 382
2622.01 370
2622.12 353
2622.24 350
2622.36 333
2622.48 329
2622.59 344
2622.71 359
2622.83 375
2622.95 387
2623.06 394
2623.18 388
2623.30 383
2623.42 375
2623.53 351
2623.65 345
2623.77 343
2623.89 330
2624.00 332
2624.12 317
2624.24 310
2624.36 327
2624.47 339
2624.59 334
2624.71 343
2624.83 360
2624.94 333
2625.06 340
2625.18 330
2625.29 309
2625.41 308
2625.53 315
2625.65 337
2625.76 373
2625.88 381
2626.00 380
2626.12 398
2626.23 397
2626.35 393
2626.47 391
2626.59 370
2626.70 341
2626.82 337
2626.94 356
2627.06 358
2627.17 351
2627.29 355
2627.41 371
2627.53 356
2627.64 344
2627.76 348
2627.88 344
2628.00 348
2628.11 360
2628.23 376
2628.35 379
2628.47 378
2628.58 384
2628.70 382
2628.82 383
2628.94 397
2629.05 400
2629.17 374
2629.29 374
2629.41 388
2629.52 393
2629.64 380
2629.76 384
2629.88 389
2629.99 374
2630.11 400
2630.23 409
2630.35 418
2630.46 426
2630.58 430
2630.70 413
2630.82 406
2630.94 379
2631.05 340
2631.17 346
2631.29 371
2631.41 374
2631.52 359
2631.64 371
2631.76 386
2631.88 391
2631.99 409
2632.11 429
2632.23 441
2632.35 456
2632.46 463
2632.58 474
2632.70 466
2632.82 464
2632.93 458
2633.05 453
2633.17 466
2633.29 469
2633.40 458
2633.52 453
2633.64 462
2633.76 487
2633.88 494
2633.99 489
2634.11 486
2634.23 482
2634.35 472
2634.46 468
2634.58 474
2634.70 466
2634.82 469
2634.93 477
2635.05 472
2635.17 469
2635.29 449
2635.40 469
2635.52 483
2635.64 513
2635.76 493
2635.88 486
2635.99 492
2636.11 487
2636.23 486
2636.35 492
2636.46 496
2636.58 487
2636.70 485
2636.82 477
2636.93 444
2637.05 432
2637.17 426
2637.29 426
2637.41 416
2637.52 422
2637.64 403
2637.76 382
2637.88 363
2637.99 389
2638.11 392
2638.23 391
2638.35 382
2638.46 372
2638.58 384
2638.70 390
2638.82 404
2638.94 397
2639.05 389
2639.17 398
2639.29 402
2639.41 381
2639.52 365
2639.64 357
2639.76 344
2639.88 348
2640.00 352
2640.11 354
2640.23 341
2640.35 326
2640.47 322
2640.58 327
2640.70 331
2640.82 339
2640.94 344
2641.06 346
2641.17 342
2641.29 346
2641.41 332
2641.53 351
2641.64 352
2641.76 354
2641.88 359
2642.00 355
2642.12 351
2642.23 351
2642.35 348
2642.47 357
2642.59 365
2642.71 363
2642.82 361
2642.94 363
2643.06 342
2643.18 317
2643.29 317
2643.41 330
2643.53 341
2643.65 318
2643.77 303
2643.88 279
2644.00 260
2644.12 261
2644.24 258
2644.36 261
2644.47 252
2644.59 267
2644.71 279
2644.83 291
2644.94 299
2645.06 306
2645.18 316
2645.30 335
2645.42 364
2645.53 377
2645.65 374
2645.77 371
2645.89 368
2646.01 372
2646.12 351
2646.24 322
2646.36 308
2646.48 290
2646.60 287
2646.71 290
2646.83 273
2646.95 274
2647.07 298
2647.18 309
2647.30 303
2647.42 301
2647.54 290
2647.66 306
2647.77 330
2647.89 319
2648.01 323
2648.13 329
2648.25 343
2648.36 352
2648.48 356
2648.60 346
2648.72 340
2648.84 340
2648.95 321
2649.07 331
2649.19 348
2649.31 363
2649.43 385
2649.54 373
2649.66 348
2649.78 356
2649.90 359
2650.02 342
2650.13 351
2650.25 339
2650.37 359
2650.49 362
2650.61 358
2650.72 340
2650.84 350
2650.96 351
2651.08 338
2651.20 347
2651.31 347
2651.43 342
2651.55 309
2651.67 298
2651.79 290
2651.90 278
2652.02 274
2652.14 273
2652.26 266
2652.38 253
2652.49 263
2652.61 282
2652.73 287
2652.85 286
2652.97 276
2653.08 276
2653.20 277
2653.32 264
2653.44 250
2653.56 239
2653.68 251
2653.79 256
2653.91 268
2654.03 289
2654.15 319
2654.27 316
2654.38 313
2654.50 302
2654.62 279
2654.74 260
2654.86 256
2654.97 258
2655.09 236
2655.21 228
2655.33 248
2655.45 266
2655.56 266
2655.68 249
2655.80 228
2655.92 226
2656.04 232
2656.16 237
2656.27 242
2656.39 247
2656.51 248
2656.63 269
2656.75 295
2656.86 313
2656.98 348
2657.10 360
2657.22 347
2657.34 361
2657.45 358
2657.57 346
2657.69 333
2657.81 335
2657.93 313
2658.05 314
2658.16 309
2658.28 302
2658.40 282
2658.52 279
2658.64 271
2658.75 269
2658.87 283
2658.99 278
2659.11 282
2659.23 301
2659.35 308
2659.46 345
2659.58 371
2659.70 391
2659.82 379
2659.94 376
2660.06 374
2660.17 364
2660.29 354
2660.41 345
2660.53 334
2660.65 319
2660.76 295
2660.88 278
2661.00 270
2661.12 267
2661.24 288
2661.36 299
2661.47 287
2661.59 289
2661.71 300
2661.83 305
2661.95 314
2662.07 334
2662.18 337
2662.30 345
2662.42 329
2662.54 324
2662.66 316
2662.77 335
2662.89 315
2663.01 326
2663.13 325
2663.25 312
2663.37 322
2663.48 334
2663.60 326
2663.72 330
2663.84 335
2663.96 320
2664.08 310
2664.19 312
2664.31 323
2664.43 310
2664.55 314
2664.67 322
2664.79 338
2664.90 346
2665.02 341
2665.14 338
2665.26 306
2665.38 307
2665.50 310
2665.61 297
2665.73 296
2665.85 318
2665.97 305
2666.09 294
2666.21 285
2666.32 293
2666.44 296
2666.56 304
2666.68 316
2666.80 312
2666.92 324
2667.03 339
2667.15 333
2667.27 323
2667.39 320
2667.51 305
2667.63 310
2667.74 322
2667.86 309
2667.98 300
2668.10 294
2668.22 286
2668.34 297
2668.46 285
2668.57 290
2668.69 310
2668.81 318
2668.93 315
2669.05 305
2669.17 313
2669.28 301
2669.40 300
2669.52 300
2669.64 329
2669.76 356
2669.88 385
2669.99 380
2670.11 375
2670.23 355
2670.35 341
2670.47 316
2670.59 306
2670.71 294
2670.82 287
2670.94 286
2671.06 308
2671.18 341
2671.30 359
2671.42 367
2671.53 362
2671.65 370
2671.77 385
2671.89 395
2672.01 405
2672.13 396
2672.25 376
2672.36 363
2672.48 345
2672.60 334
2672.72 331
2672.84 348
2672.96 326
2673.08 316
2673.19 300
2673.31 315
2673.43 344
2673.55 355
2673.67 355
2673.79 343
2673.90 329
2674.02 328
2674.14 333
2674.26 353
2674.38 357
2674.50 355
2674.62 365
2674.73 368
2674.85 383
2674.97 384
2675.09 371
2675.21 375
2675.33 410
2675.45 400
2675.56 400
2675.68 393
2675.80 394
2675.92 408
2676.04 429
2676.16 431
2676.28 413
2676.39 387
2676.51 384
2676.63 361
2676.75 363
2676.87 370
2676.99 354
2677.11 364
2677.22 354
2677.34 350
2677.46 344
2677.58 357
2677.70 371
2677.82 377
2677.94 383
2678.05 390
2678.17 375
2678.29 365
2678.41 363
2678.53 389
2678.65 395
2678.77 388
2678.89 356
2679.00 370
2679.12 378
2679.24 387
2679.36 383
2679.48 388
2679.60 422
2679.72 425
2679.83 434
2679.95 420
2680.07 396
2680.19 386
2680.31 373
2680.43 407
2680.55 390
2680.67 399
2680.78 415
2680.90 420
2681.02 408
2681.14 419
2681.26 427
2681.38 415
2681.50 408
2681.61 390
2681.73 372
2681.85 348
2681.97 326
2682.09 309
2682.21 294
2682.33 280
2682.45 295
2682.56 300
2682.68 332
2682.80 355
2682.92 377
2683.04 373
2683.16 370
2683.28 371
2683.40 361
2683.51 360
2683.63 350
2683.75 351
2683.87 330
2683.99 342
2684.11 350
2684.23 344
2684.35 334
2684.46 323
2684.58 320
2684.70 312
2684.82 311
2684.94 324
2685.06 303
2685.18 298
2685.30 300
2685.41 304
2685.53 344
2685.65 360
2685.77 370
2685.89 366
2686.01 357
2686.13 339
2686.25 351
2686.36 346
2686.48 360
2686.60 370
2686.72 366
2686.84 368
2686.96 373
2687.08 363
2687.20 360
2687.32 330
2687.43 325
2687.55 310
2687.67 311
2687.79 334
2687.91 325
2688.03 353
2688.15 372
2688.27 383
2688.38 374
2688.50 382
2688.62 387
2688.74 386
2688.86 340
2688.98 314
2689.10 288
2689.22 286
2689.34 284
2689.45 281
2689.57 285
2689.69 292
2689.81 285
2689.93 289
2690.05 284
2690.17 304
2690.29 323
2690.41 332
2690.52 314
2690.64 315
2690.76 346
2690.88 362
2691.00 384
2691.12 389
2691.24 398
2691.36 406
2691.48 421
2691.59 432
2691.71 435
2691.83 421
2691.95 399
2692.07 377
2692.19 351
2692.31 338
2692.43 342
2692.55 376
2692.67 383
2692.78 387
2692.90 378
2693.02 372
2693.14 370
2693.26 363
2693.38 346
2693.50 355
2693.62 341
2693.74 358
2693.85 360
2693.97 369
2694.09 377
2694.21 370
2694.33 372
2694.45 376
2694.57 367
2694.69 367
2694.81 365
2694.93 346
2695.04 337
2695.16 339
2695.28 333
2695.40 357
2695.52 365
2695.64 352
2695.76 333
2695.88 310
2696.00 296
2696.12 296
2696.23 294
2696.35 305
2696.47 316
2696.59 337
2696.71 346
2696.83 334
2696.95 320
2697.07 330
2697.19 330
2697.31 316
2697.42 317
2697.54 311
2697.66 310
2697.78 311
2697.90 311
2698.02 301
2698.14 290
2698.26 275
2698.38 274
2698.50 273
2698.62 277
2698.73 286
2698.85 283
2698.97 266
2699.09 284
2699.21 293
2699.33 292
2699.45 296
2699.57 331
2699.69 322
2699.81 289
2699.93 289
2700.04 289
2700.16 311
2700.28 321
2700.40 314
2700.52 308
2700.64 320
2700.76 315
2700.88 308
2701.00 317
2701.12 306
2701.24 311
2701.35 317
2701.47 306
2701.59 306
2701.71 317
2701.83 295
2701.95 297
2702.07 282
2702.19 269
2702.31 255
2702.43 265
2702.55 291
2702.67 314
2702.78 323
2702.90 314
2703.02 325
2703.14 331
2703.26 335
2703.38 342
2703.50 337
2703.62 336
2703.74 353
2703.86 384
2703.98 377
2704.10 369
2704.21 359
2704.33 360
2704.45 361
2704.57 347
2704.69 326
2704.81 316
2704.93 305
2705.05 282
2705.17 284
2705.29 272
2705.41 302
2705.53 313
2705.65 329
2705.76 326
2705.88 316
2706.00 329
2706.12 342
2706.24 357
2706.36 367
2706.48 368
2706.60 349
2706.72 358
2706.84 354
2706.96 360
2707.08 361
2707.20 369
2707.31 387
2707.43 376
2707.55 381
2707.67 384
2707.79 358
2707.91 347
2708.03 343
2708.15 329
2708.27 311
2708.39 289
2708.51 283
2708.63 272
2708.75 276
2708.87 282
2708.98 288
2709.10 294
2709.22 310
2709.34 327
2709.46 349
2709.58 331
2709.70 340
2709.82 339
2709.94 340
2710.06 322
2710.18 305
2710.30 316
2710.42 331
2710.54 371
2710.66 387
2710.77 416
2710.89 421
2711.01 411
2711.13 391
2711.25 360
2711.37 361
2711.49 345
2711.61 344
2711.73 347
2711.85 327
2711.97 297
2712.09 272
2712.21 282
2712.33 292
2712.45 314
2712.57 298
2712.68 293
2712.80 294
2712.92 300
2713.04 323
2713.16 326
2713.28 328
2713.40 327
2713.52 325
2713.64 324
2713.76 310
2713.88 296
2714.00 289
2714.12 275
2714.24 284
2714.36 282
2714.48 286
2714.60 283
2714.71 292
2714.83 293
2714.95 313
2715.07 298
2715.19 302
2715.31 295
2715.43 303
2715.55 316
2715.67 327
2715.79 331
2715.91 326
2716.03 321
2716.15 309
2716.27 304
2716.39 292
2716.51 300
2716.63 283
2716.75 289
2716.86 268
2716.98 247
2717.10 247
2717.22 273
2717.34 283
2717.46 280
2717.58 276
2717.70 291
2717.82 317
2717.94 334
2718.06 351
2718.18 365
2718.30 370
2718.42 353
2718.54 361
2718.66 364
2718.78 371
2718.90 378
2719.02 394
2719.14 380
2719.25 365
2719.37 366
2719.49 352
2719.61 324
2719.73 312
2719.85 294
2719.97 292
2720.09 292
2720.21 279
2720.33 274
2720.45 276
2720.57 264
2720.69 278
2720.81 295
2720.93 312
2721.05 325
2721.17 325
2721.29 327
2721.41 298
2721.53 286
2721.65 271
2721.77 257
2721.89 289
2722.00 289
2722.12 290
2722.24 292
2722.36 272
2722.48 257
2722.60 247
2722.72 247
2722.84 270
2722.96 251
2723.08 252
2723.20 259
2723.32 288
2723.44 298
2723.56 323
2723.68 334
2723.80 321
2723.92 303
2724.04 312
2724.16 335
2724.28 350
2724.40 345
2724.52 324
2724.64 309
2724.76 308
2724.88 349
2725.00 357
2725.11 329
2725.23 344
2725.35 368
2725.47 381
2725.59 396
2725.71 388
2725.83 381
2725.95 367
2726.07 375
2726.19 390
2726.31 382
2726.43 365
2726.55 352
2726.67 327
2726.79 330
2726.91 324
2727.03 349
2727.15 361
2727.27 369
2727.39 357
2727.51 352
2727.63 354
2727.75 346
2727.87 340
2727.99 382
2728.11 419
2728.23 443
2728.35 439
2728.47 447
2728.59 447
2728.71 448
2728.83 442
2728.95 458
2729.07 466
2729.18 443
2729.30 442
2729.42 445
2729.54 427
2729.66 414
2729.78 400
2729.90 401
2730.02 391
2730.14 396
2730.26 385
2730.38 408
2730.50 398
2730.62 399
2730.74 370
2730.86 348
2730.98 368
2731.10 368
2731.22 369
2731.34 381
2731.46 399
2731.58 440
2731.70 469
2731.82 487
2731.94 466
2732.06 452
2732.18 447
2732.30 454
2732.42 447
2732.54 453
2732.66 459
2732.78 451
2732.90 445
2733.02 433
2733.14 425
2733.26 411
2733.38 410
2733.50 400
2733.62 414
2733.74 422
2733.86 429
2733.98 411
2734.10 394
2734.22 383
2734.34 379
2734.46 390
2734.58 376
2734.70 348
2734.82 361
2734.94 350
2735.06 351
2735.18 350
2735.30 353
2735.42 380
2735.54 373
2735.66 379
2735.78 367
2735.89 342
2736.01 344
2736.13 343
2736.25 333
2736.37 324
2736.49 329
2736.61 319
2736.73 319
2736.85 293
2736.97 313
2737.09 350
2737.21 380
2737.33 399
2737.45 396
2737.57 390
2737.69 376
2737.81 368
2737.93 357
2738.05 371
2738.17 372
2738.29 371
2738.41 360
2738.53 327
2738.65 319
2738.77 318
2738.89 326
2739.01 355
2739.13 384
2739.25 396
2739.37 389
2739.49 395
2739.61 398
2739.73 388
2739.85 380
2739.97 358
2740.09 348
2740.21 320
2740.33 289
2740.45 314
2740.57 336
2740.69 359
2740.81 362
2740.93 358
2741.05 354
2741.17 352
2741.29 339
2741.41 355
2741.53 358
2741.65 340
2741.77 334
2741.89 336
2742.01 325
2742.13 311
2742.25 292
2742.37 284
2742.49 266
2742.61 285
2742.73 284
2742.85 298
2742.97 292
2743.09 295
2743.21 283
2743.33 281
2743.45 280
2743.57 284
2743.69 283
2743.81 303
2743.93 330
2744.05 322
2744.17 330
2744.29 345
2744.41 336
2744.53 343
2744.65 346
2744.77 348
2744.89 350
2745.01 361
2745.13 364
2745.25 373
2745.37 373
2745.50 345
2745.62 364
2745.74 371
2745.86 369
2745.98 348
2746.10 350
2746.22 360
2746.34 371
2746.46 367
2746.58 354
2746.70 358
2746.82 357
2746.94 359
2747.06 345
2747.18 356
2747.30 353
2747.42 317
2747.54 336
2747.66 326
2747.78 333
2747.90 346
2748.02 333
2748.14 341
2748.26 355
2748.38 350
2748.50 357
2748.62 369
2748.74 361
2748.86 342
2748.98 327
2749.10 317
2749.22 335
2749.34 336
2749.46 353
2749.58 348
2749.70 360
2749.82 402
2749.94 419
2750.06 418
2750.18 410
2750.30 428
2750.42 432
2750.54 420
2750.66 418
2750.78 401
2750.90 377
2751.02 353
2751.14 324
2751.26 322
2751.38 322
2751.50 352
2751.62 337
2751.74 330
2751.86 341
2751.98 337
2752.10 345
2752.23 337
2752.35 318
2752.47 305
2752.59 314
2752.71 330
2752.83 325
2752.95 367
2753.07 402
2753.19 423
2753.31 420
2753.43 415
2753.55 413
2753.67 397
2753.79 416
2753.91 410
2754.03 393
2754.15 373
2754.27 350
2754.39 332
2754.51 320
2754.63 340
2754.75 332
2754.87 329
2754.99 314
2755.11 312
2755.23 308
2755.35 305
2755.47 290
2755.59 285
2755.71 271
2755.83 260
2755.95 257
2756.07 255
2756.19 253
2756.32 269
2756.44 291
2756.56 322
2756.68 323
2756.80 311
2756.92 293
2757.04 310
2757.16 315
2757.28 316
2757.40 334
2757.52 336
2757.64 333
2757.76 349
2757.88 345
2758.00 356
2758.12 359
2758.24 346
2758.36 337
2758.48 330
2758.60 317
2758.72 308
2758.84 287
2758.96 297
2759.08 320
2759.20 326
2759.32 317
2759.45 300
2759.57 296
2759.69 307
2759.81 327
2759.93 348
2760.05 345
2760.17 350
2760.29 351
2760.41 342
2760.53 327
2760.65 345
2760.77 322
2760.89 312
2761.01 317
2761.13 315
2761.25 305
2761.37 302
2761.49 290
2761.61 279
2761.73 292
2761.85 305
2761.97 325
2762.09 340
2762.22 343
2762.34 321
2762.46 304
2762.58 304
2762.70 324
2762.82 339
2762.94 355
2763.06 347
2763.18 352
2763.30 347
2763.42 329
2763.54 309
2763.66 293
2763.78 287
2763.90 278
2764.02 279
2764.14 289
2764.26 293
2764.38 307
2764.50 309
2764.63 319
2764.75 326
2764.87 333
2764.99 349
2765.11 347
2765.23 355
2765.35 359
2765.47 369
2765.59 364
2765.71 356
2765.83 357
2765.95 346
2766.07 343
2766.19 327
2766.31 320
2766.43 325
2766.55 320
2766.67 337
2766.80 343
2766.92 354
2767.04 386
2767.16 399
2767.28 410
2767.40 422
2767.52 466
2767.64 479
2767.76 472
2767.88 470
2768.00 453
2768.12 406
2768.24 386
2768.36 366
2768.48 349
2768.60 351
2768.72 361
2768.85 367
2768.97 365
2769.09 349
2769.21 346
2769.33 364
2769.45 382
2769.57 385
2769.69 377
2769.81 371
2769.93 355
2770.05 358
2770.17 342
2770.29 344
2770.41 337
2770.53 327
2770.65 346
2770.78 325
2770.90 309
2771.02 302
2771.14 294
2771.26 300
2771.38 297
2771.50 301
2771.62 290
2771.74 265
2771.86 261
2771.98 259
2772.10 267
2772.22 282
2772.34 299
2772.46 302
2772.59 311
2772.71 325
2772.83 322
2772.95 348
2773.07 363
2773.19 354
2773.31 356
2773.43 344
2773.55 352
2773.67 360
2773.79 357
2773.91 340
2774.03 340
2774.15 343
2774.28 341
2774.40 321
2774.52 328
2774.64 343
2774.76 338
2774.88 330
2775.00 330
2775.12 308
2775.24 304
2775.36 315
2775.48 318
2775.60 318
2775.72 309
2775.85 321
2775.97 327
2776.09 326
2776.21 328
2776.33 338
2776.45 343
2776.57 331
2776.69 341
2776.81 329
2776.93 329
2777.05 317
2777.17 323
2777.29 322
2777.42 313
2777.54 301
2777.66 298
2777.78 307
2777.90 323
2778.02 333
2778.14 349
2778.26 361
2778.38 345
2778.50 342
2778.62 319
2778.74 316
2778.87 323
2778.99 347
2779.11 349
2779.23 330
2779.35 344
2779.47 334
2779.59 337
2779.71 320
2779.83 323
2779.95 341
2780.07 344
2780.19 357
2780.32 360
2780.44 352
2780.56 360
2780.68 385
2780.80 391
2780.92 398
2781.04 384
2781.16 384
2781.28 369
2781.40 371
2781.52 389
2781.65 398
2781.77 400
2781.89 413
2782.01 434
2782.13 459
2782.25 456
2782.37 477
2782.49 463
2782.61 477
2782.73 473
2782.85 470
2782.98 457
2783.10 478
2783.22 495
2783.34 480
2783.46 452
2783.58 429
2783.70 430
2783.82 417
2783.94 397
2784.06 421
2784.18 423
2784.31 419
2784.43 424
2784.55 469
2784.67 508
2784.79 529
2784.91 493
2785.03 468
2785.15 448
2785.27 425
2785.39 416
2785.52 414
2785.64 419
2785.76 428
2785.88 441
2786.00 443
2786.12 434
2786.24 458
2786.36 461
2786.48 468
2786.60 460
2786.73 452
2786.85 468
2786.97 485
2787.09 479
2787.21 461
2787.33 441
2787.45 424
2787.57 403
2787.69 383
2787.81 377
2787.94 363
2788.06 342
2788.18 333
2788.30 308
2788.42 307
2788.54 301
2788.66 315
2788.78 314
2788.90 308
2789.02 296
2789.15 302
2789.27 296
2789.39 302
2789.51 301
2789.63 313
2789.75 320
2789.87 307
2789.99 291
2790.11 296
2790.24 312
2790.36 333
2790.48 348
2790.60 354
2790.72 342
2790.84 353
2790.96 367
2791.08 376
2791.20 349
2791.33 321
2791.45 313
2791.57 297
2791.69 269
2791.81 268
2791.93 263
2792.05 251
2792.17 245
2792.29 240
2792.42 249
2792.54 245
2792.66 248
2792.78 249
2792.90 250
2793.02 247
2793.14 228
2793.26 232
2793.38 234
2793.51 226
2793.63 232
2793.75 251
2793.87 260
2793.99 246
2794.11 251
2794.23 249
2794.35 254
2794.48 256
2794.60 252
2794.72 275
2794.84 318
2794.96 329
2795.08 349
2795.20 354
2795.32 361
2795.44 343
2795.57 346
2795.69 357
2795.81 369
2795.93 380
2796.05 351
2796.17 347
2796.29 353
2796.41 328
2796.54 315
2796.66 321
2796.78 316
2796.90 314
2797.02 311
2797.14 308
2797.26 302
2797.38 312
2797.51 335
2797.63 351
2797.75 359
2797.87 375
2797.99 378
2798.11 362
2798.23 344
2798.35 339
2798.48 334
2798.60 352
2798.72 354
2798.84 346
2798.96 322
2799.08 312
2799.20 309
2799.32 326
2799.45 342
2799.57 334
2799.69 341
2799.81 328
2799.93 321
2800.05 324
2800.17 321
2800.29 318
2800.42 300
2800.54 314
2800.66 309
2800.78 314
2800.90 309
2801.02 313
2801.14 314
2801.27 335
2801.39 340
2801.51 335
2801.63 322
2801.75 368
2801.87 387
2801.99 379
2802.11 382
2802.24 393
2802.36 397
2802.48 375
2802.60 378
2802.72 379
2802.84 364
2802.96 363
2803.09 355
2803.21 356
2803.33 352
2803.45 362
2803.57 360
2803.69 342
2803.81 364
2803.93 368
2804.06 357
2804.18 364
2804.30 358
2804.42 368
2804.54 375
2804.66 377
2804.78 389
2804.91 389
2805.03 388
2805.15 404
2805.27 418
2805.39 409
2805.51 393
2805.63 371
2805.76 344
2805.88 342
2806.00 334
2806.12 361
2806.24 366
2806.36 372
2806.48 382
2806.61 379
2806.73 383
2806.85 375
2806.97 365
2807.09 366
2807.21 323
2807.33 319
2807.46 324
2807.58 314
2807.70 336
2807.82 360
2807.94 361
2808.06 374
2808.18 367
2808.31 382
2808.43 371
2808.55 366
2808.67 376
2808.79 380
2808.91 381
2809.04 376
2809.16 384
2809.28 389
2809.40 407
2809.52 405
2809.64 399
2809.76 391
2809.89 377
2810.01 365
2810.13 374
2810.25 378
2810.37 383
2810.49 392
2810.61 383
2810.74 355
2810.86 340
2810.98 339
2811.10 326
2811.22 322
2811.34 308
2811.47 326
2811.59 323
2811.71 320
2811.83 307
2811.95 311
2812.07 313
2812.19 320
2812.32 336
2812.44 356
2812.56 349
2812.68 348
2812.80 351
2812.92 355
2813.05 374
2813.17 372
2813.29 364
2813.41 354
2813.53 362
2813.65 337
2813.78 329
2813.90 307
2814.02 306
2814.14 318
2814.26 316
2814.38 328
2814.50 338
2814.63 323
2814.75 334
2814.87 341
2814.99 337
2815.11 346
2815.23 351
2815.36 350
2815.48 366
2815.60 355
2815.72 363
2815.84 365
2815.96 367
2816.09 360
2816.21 349
2816.33 356
2816.45 364
2816.57 343
2816.69 349
2816.82 348
2816.94 346
2817.06 340
2817.18 356
2817.30 358
2817.42 364
2817.55 364
2817.67 352
2817.79 347
2817.91 342
2818.03 351
2818.15 359
2818.28 372
2818.40 381
2818.52 347
2818.64 350
2818.76 324
2818.88 332
2819.01 327
2819.13 312
2819.25 305
2819.37 287
2819.49 276
2819.61 280
2819.74 278
2819.86 277
2819.98 302
2820.10 314
2820.22 320
2820.35 342
2820.47 365
2820.59 367
2820.71 388
2820.83 382
2820.95 373
2821.08 377
2821.20 376
2821.32 370
2821.44 371
2821.56 360
2821.68 366
2821.81 355
2821.93 357
2822.05 357
2822.17 354
2822.29 355
2822.41 372
2822.54 355
2822.66 336
2822.78 326
2822.90 342
2823.02 351
2823.15 342
2823.27 348
2823.39 351
2823.51 349
2823.63 357
2823.75 357
2823.88 374
2824.00 367
2824.12 371
2824.24 356
2824.36 359
2824.49 374
2824.61 376
2824.73 399
2824.85 396
2824.97 396
2825.09 384
2825.22 381
2825.34 371
2825.46 372
2825.58 368
2825.70 351
2825.83 345
2825.95 326
2826.07 320
2826.19 321
2826.31 323
2826.44 317
2826.56 305
2826.68 300
2826.80 304
2826.92 320
2827.04 332
2827.17 332
2827.29 332
2827.41 337
2827.53 351
2827.65 350
2827.78 347
2827.90 340
2828.02 345
2828.14 351
2828.26 343
2828.39 356
2828.51 375
2828.63 383
2828.75 385
2828.87 376
2828.99 359
2829.12 342
2829.24 345
2829.36 339
2829.48 337
2829.60 341
2829.73 355
2829.85 342
2829.97 313
2830.09 295
2830.21 293
2830.34 295
2830.46 307
2830.58 319
2830.70 323
2830.82 294
2830.95 286
2831.07 275
2831.19 266
2831.31 250
2831.43 278
2831.56 311
2831.68 322
2831.80 321
2831.92 331
2832.04 333
2832.17 333
2832.29 344
2832.41 341
2832.53 337
2832.65 340
2832.78 323
2832.90 317
2833.02 306
2833.14 302
2833.26 309
2833.39 303
2833.51 299
2833.63 290
2833.75 294
2833.87 298
2834.00 288
2834.12 281
2834.24 275
2834.36 279
2834.48 297
2834.61 285
2834.73 283
2834.85 279
2834.97 268
2835.09 278
2835.22 277
2835.34 275
2835.46 284
2835.58 283
2835.70 292
2835.83 290
2835.95 326
2836.07 338
2836.19 347
2836.31 347
2836.44 323
2836.56 321
2836.68 330
2836.80 327
2836.93 336
2837.05 373
2837.17 371
2837.29 383
2837.41 376
2837.54 367
2837.66 368
2837.78 367
2837.90 357
2838.02 357
2838.15 359
2838.27 358
2838.39 344
2838.51 338
2838.63 346
2838.76 349
2838.88 361
2839.00 374
2839.12 368
2839.25 375
2839.37 386
2839.49 404
2839.61 419
2839.73 406
2839.86 394
2839.98 394
2840.10 386
2840.22 394
2840.35 424
2840.47 435
2840.59 451
2840.71 444
2840.83 454
2840.96 449
2841.08 436
2841.20 432
2841.32 415
2841.44 399
2841.57 395
2841.69 411
2841.81 407
2841.93 394
2842.06 381
2842.18 350
2842.30 336
2842.42 329
2842.54 323
2842.67 311
2842.79 319
2842.91 317
2843.03 317
2843.16 295
2843.28 308
2843.40 327
2843.52 325
2843.64 327
2843.77 324
2843.89 341
2844.01 352
2844.13 354
2844.26 364
2844.38 355
2844.50 368
2844.62 401
2844.74 415
2844.87 421
2844.99 408
2845.11 402
2845.23 363
2845.36 342
2845.48 351
2845.60 370
2845.72 365
2845.85 352
2845.97 356
2846.09 365
2846.21 365
2846.33 363
2846.46 345
2846.58 341
2846.70 334
2846.82 329
2846.95 341
2847.07 343
2847.19 342
2847.31 330
2847.44 317
2847.56 334
2847.68 333
2847.80 321
2847.92 317
2848.05 307
2848.17 308
2848.29 309
2848.41 317
2848.54 339
2848.66 357
2848.78 368
2848.90 363
2849.03 393
2849.15 396
2849.27 394
2849.39 397
2849.51 424
2849.64 414
2849.76 444
2849.88 428
2850.00 420
2850.13 380
2850.25 349
2850.37 353
2850.49 333
2850.62 322
2850.74 319
2850.86 320
2850.98 336
2851.11 346
2851.23 348
2851.35 353
2851.47 337
2851.60 332
2851.72 341
2851.84 350
2851.96 373
2852.09 396
2852.21 394
2852.33 387
2852.45 384
2852.57 388
2852.70 372
2852.82 376
2852.94 401
2853.06 403
2853.19 398
2853.31 408
2853.43 413
2853.55 408
2853.68 413
2853.80 413
2853.92 416
2854.04 437
2854.17 458
2854.29 470
2854.41 463
2854.53 450
2854.66 432
2854.78 417
2854.90 410
2855.02 404
2855.15 408
2855.27 386
2855.39 376
2855.51 373
2855.64 357
2855.76 362
2855.88 360
2856.00 360
2856.13 355
2856.25 352
2856.37 343
2856.49 331
2856.62 330
2856.74 333
2856.86 321
2856.98 330
2857.11 343
2857.23 334
2857.35 344
2857.47 338
2857.60 330
2857.72 312
2857.84 328
2857.96 321
2858.09 325
2858.21 319
2858.33 325
2858.45 325
2858.58 318
2858.70 302
2858.82 297
2858.94 289
2859.07 293
2859.19 293
2859.31 288
2859.44 297
2859.56 288
2859.68 288
2859.80 293
2859.93 301
2860.05 312
2860.17 307
2860.29 304
2860.42 310
2860.54 287
2860.66 305
2860.78 330
2860.91 326
2861.03 332
2861.15 357
2861.27 390
2861.40 387
2861.52 367
2861.64 350
2861.76 329
2861.89 315
2862.01 307
2862.13 320
2862.26 321
2862.38 307
2862.50 290
2862.62 283
2862.75 281
2862.87 305
2862.99 310
2863.11 327
2863.24 339
2863.36 367
2863.48 367
2863.60 362
2863.73 364
2863.85 379
2863.97 374
2864.09 387
2864.22 391
2864.34 413
2864.46 436
2864.59 423
2864.71 425
2864.83 402
2864.95 393
2865.08 378
2865.20 382
2865.32 372
2865.44 355
2865.57 365
2865.69 363
2865.81 358
2865.94 375
2866.06 358
2866.18 352
2866.30 342
2866.43 325
2866.55 327
2866.67 310
2866.79 301
2866.92 310
2867.04 325
2867.16 346
2867.29 362
2867.41 364
2867.53 367
2867.65 385
2867.78 368
2867.90 382
2868.02 360
2868.14 354
2868.27 346
2868.39 352
2868.51 336
2868.64 373
2868.76 383
2868.88 389
2869.00 387
2869.13 388
2869.25 383
2869.37 386
2869.50 375
2869.62 379
2869.74 374
2869.86 378
2869.99 368
2870.11 357
2870.23 350
2870.35 343
2870.48 337
2870.60 337
2870.72 321
2870.85 294
2870.97 290
2871.09 277
2871.21 279
2871.34 277
2871.46 249
2871.58 237
2871.71 247
2871.83 268
2871.95 274
2872.07 299
2872.20 330
2872.32 342
2872.44 333
2872.57 334
2872.69 311
2872.81 299
2872.93 296
2873.06 297
2873.18 293
2873.30 280
2873.43 264
2873.55 263
2873.67 267
2873.79 295
2873.92 304
2874.04 318
2874.16 314
2874.29 321
2874.41 328
2874.53 343
2874.65 342
2874.78 334
2874.90 350
2875.02 346
2875.15 339
2875.27 347
2875.39 354
2875.52 348
2875.64 344
2875.76 333
2875.88 323
2876.01 323
2876.13 315
2876.25 310
2876.38 323
2876.50 334
2876.62 322
2876.74 309
2876.87 301
2876.99 316
2877.11 298
2877.24 298
2877.36 302
2877.48 327
2877.61 318
2877.73 326
2877.85 346
2877.97 324
2878.10 325
2878.22 333
2878.34 349
2878.47 338
2878.59 318
2878.71 343
2878.84 357
2878.96 342
2879.08 355
2879.20 356
2879.33 333
2879.45 337
2879.57 339
2879.70 333
2879.82 329
2879.94 338
2880.07 343
2880.19 327
2880.31 330
2880.43 337
2880.56 329
2880.68 315
2880.80 302
2880.93 283
2881.05 269
2881.17 254
2881.30 252
2881.42 263
2881.54 270
2881.66 289
2881.79 297
2881.91 298
2882.03 282
2882.16 283
2882.28 285
2882.40 292
2882.53 292
2882.65 305
2882.77 319
2882.90 338
2883.02 338
2883.14 332
2883.26 315
2883.39 310
2883.51 316
2883.63 316
2883.76 316
2883.88 321
2884.00 332
2884.13 326
2884.25 319
2884.37 316
2884.50 315
2884.62 306
2884.74 318
2884.87 328
2884.99 332
2885.11 309
2885.23 293
2885.36 291
2885.48 298
2885.60 326
2885.73 366
2885.85 376
2885.97 373
2886.10 368
2886.22 367
2886.34 363
2886.47 355
2886.59 355
2886.71 338
2886.84 326
2886.96 314
2887.08 320
2887.20 321
2887.33 313
2887.45 306
2887.57 300
2887.70 299
2887.82 301
2887.94 293
2888.07 279
2888.19 291
2888.31 281
2888.44 285
2888.56 287
2888.68 305
2888.81 325
2888.93 344
2889.05 338
2889.18 342
2889.30 334
2889.42 325
2889.55 324
2889.67 328
2889.79 340
2889.92 342
2890.04 342
2890.16 354
2890.28 368
2890.41 367
2890.53 393
2890.65 394
2890.78 390
2890.90 396
2891.02 402
2891.15 398
2891.27 379
2891.39 355
2891.52 363
2891.64 362
2891.76 352
2891.89 366
2892.01 371
2892.13 365
2892.26 358
2892.38 368
2892.50 379
2892.63 390
2892.75 392
2892.87 403
2893.00 414
2893.12 419
2893.24 426
2893.37 444
2893.49 443
2893.61 450
2893.74 441
2893.86 448
2893.98 446
2894.11 434
2894.23 418
2894.35 401
2894.48 367
2894.60 381
2894.72 379
2894.85 369
2894.97 356
2895.09 334
2895.22 331
2895.34 338
2895.46 322
2895.59 330
2895.71 337
2895.83 346
2895.96 330
2896.08 318
2896.20 311
2896.33 315
2896.45 311
2896.57 317
2896.70 321
2896.82 322
2896.94 314
2897.07 309
2897.19 311
2897.31 310
2897.44 349
2897.56 360
2897.68 370
2897.81 361
2897.93 368
2898.05 366
2898.18 379
2898.30 364
2898.42 356
2898.55 348
2898.67 355
2898.79 344
2898.92 331
2899.04 336
2899.16 358
2899.29 392
2899.41 401
2899.54 411
2899.66 411
2899.78 414
2899.91 415
2900.03 413
2900.15 424
2900.28 421
2900.40 405
2900.52 392
2900.65 403
2900.77 409
2900.89 410
2901.02 409
2901.14 384
2901.26 349
2901.39 335
2901.51 317
2901.63 333
2901.76 333
2901.88 312
2902.00 322
2902.13 315
2902.25 318
2902.37 342
2902.50 363
2902.62 386
2902.75 372
2902.87 364
2902.99 362
2903.12 377
2903.24 386
2903.36 390
2903.49 380
2903.61 370
2903.73 359
2903.86 353
2903.98 334
2904.10 332
2904.23 316
2904.35 308
2904.47 298
2904.60 279
2904.72 262
2904.85 265
2904.97 266
2905.09 279
2905.22 304
2905.34 319
2905.46 319
2905.59 311
2905.71 334
2905.83 318
2905.96 303
2906.08 298
2906.20 284
2906.33 281
2906.45 285
2906.58 293
2906.70 306
2906.82 309
2906.95 308
2907.07 296
2907.19 299
2907.32 291
2907.44 306
2907.56 329
2907.69 333
2907.81 338
2907.93 328
2908.06 332
2908.18 340
2908.31 325
2908.43 316
2908.55 302
2908.68 310
2908.80 329
2908.92 340
2909.05 342
2909.17 341
2909.29 343
2909.42 335
2909.54 333
2909.67 359
2909.79 359
2909.91 372
2910.04 352
2910.16 341
2910.28 335
2910.41 314
2910.53 313
2910.66 302
2910.78 306
2910.90 309
2911.03 355
2911.15 358
2911.27 365
2911.40 386
2911.52 393
2911.64 418
2911.77 432
2911.89 438
2912.02 451
2912.14 448
2912.26 419
2912.39 400
2912.51 416
2912.63 397
2912.76 396
2912.88 391
2913.01 391
2913.13 380
2913.25 384
2913.38 378
2913.50 385
2913.62 377
2913.75 374
2913.87 369
2914.00 351
2914.12 347
2914.24 349
2914.37 358
2914.49 351
2914.61 352
2914.74 351
2914.86 346
2914.99 339
2915.11 336
2915.23 342
2915.36 343
2915.48 359
2915.60 364
2915.73 345
2915.85 330
2915.98 313
2916.10 293
2916.22 286
2916.35 291
2916.47 288
2916.59 308
2916.72 308
2916.84 331
2916.97 347
2917.09 355
2917.21 339
2917.34 333
2917.46 329
2917.58 313
2917.71 292
2917.83 305
2917.96 313
2918.08 320
2918.20 308
2918.33 306
2918.45 308
2918.58 310
2918.70 331
2918.82 349
2918.95 346
2919.07 352
2919.19 342
2919.32 334
2919.44 331
2919.57 302
2919.69 303
2919.81 303
2919.94 305
2920.06 307
2920.19 310
2920.31 313
2920.43 307
2920.56 286
2920.68 293
2920.81 309
2920.93 311
2921.05 314
2921.18 315
2921.30 315
2921.42 311
2921.55 320
2921.67 327
2921.80 328
2921.92 335
2922.04 334
2922.17 345
2922.29 346
2922.42 336
2922.54 314
2922.66 343
2922.79 365
2922.91 373
2923.04 383
2923.16 394
2923.28 372
2923.41 367
2923.53 345
2923.66 347
2923.78 345
2923.90 328
2924.03 319
2924.15 297
2924.27 304
2924.40 307
2924.52 289
2924.65 285
2924.77 286
2924.89 310
2925.02 312
2925.14 314
2925.27 330
2925.39 314
2925.51 310
2925.64 297
2925.76 283
2925.89 305
2926.01 310
2926.13 312
2926.26 306
2926.38 296
2926.51 297
2926.63 287
2926.75 298
2926.88 303
2927.00 286
2927.13 296
2927.25 272
2927.37 263
2927.50 267
2927.62 297
2927.75 314
2927.87 332
2928.00 334
2928.12 325
2928.24 316
2928.37 300
2928.49 308
2928.62 306
2928.74 316
2928.86 315
2928.99 317
2929.11 321
2929.24 319
2929.36 313
2929.48 323
2929.61 332
2929.73 341
2929.86 336
2929.98 324
2930.10 315
2930.23 308
2930.35 318
2930.48 318
2930.60 307
2930.72 302
2930.85 299
2930.97 327
2931.10 328
2931.22 329
2931.35 333
2931.47 328
2931.59 328
2931.72 327
2931.84 333
2931.97 329
2932.09 335
2932.21 334
2932.34 354
2932.46 360
2932.59 369
2932.71 361
2932.83 339
2932.96 331
2933.08 317
2933.21 296
2933.33 299
2933.46 286
2933.58 300
2933.70 275
2933.83 267
2933.95 289
2934.08 291
2934.20 294
2934.32 312
2934.45 298
2934.57 290
2934.70 284
2934.82 287
2934.95 300
2935.07 311
2935.19 325
2935.32 323
2935.44 326
2935.57 317
2935.69 305
2935.81 289
2935.94 300
2936.06 293
2936.19 285
2936.31 300
2936.44 305
2936.56 298
2936.68 291
2936.81 306
2936.93 312
2937.06 322
2937.18 335
2937.31 358
2937.43 343
2937.55 348
2937.68 346
2937.80 329
2937.93 326
2938.05 314
2938.18 297
2938.30 308
2938.42 331
2938.55 350
2938.67 377
2938.80 405
2938.92 416
2939.05 435
2939.17 433
2939.29 422
2939.42 396
2939.54 409
2939.67 404
2939.79 414
2939.92 419
2940.04 391
2940.16 384
2940.29 400
2940.41 407
2940.54 408
2940.66 410
2940.79 415
2940.91 424
2941.03 434
2941.16 417
2941.28 419
2941.41 416
2941.53 406
2941.66 404
2941.78 409
2941.90 405
2942.03 405
2942.15 396
2942.28 390
2942.40 372
2942.53 355
2942.65 346
2942.77 340
2942.90 306
2943.02 303
2943.15 271
2943.27 271
2943.40 270
2943.52 280
2943.65 275
2943.77 270
2943.89 280
2944.02 285
2944.14 287
2944.27 289
2944.39 309
2944.52 342
2944.64 367
2944.76 387
2944.89 406
2945.01 374
2945.14 370
2945.26 360
2945.39 353
2945.51 356
2945.64 343
2945.76 318
2945.88 317
2946.01 322
2946.13 318
2946.26 305
2946.38 295
2946.51 291
2946.63 307
2946.76 307
2946.88 299
2947.00 302
2947.13 305
2947.25 298
2947.38 292
2947.50 303
2947.63 327
2947.75 363
2947.88 364
2948.00 382
2948.12 382
2948.25 379
2948.37 362
2948.50 365
2948.62 377
2948.75 385
2948.87 387
2949.00 372
2949.12 381
2949.24 399
2949.37 385
2949.49 404
2949.62 404
2949.74 404
2949.87 406
2949.99 398
2950.12 384
2950.24 369
2950.36 356
2950.49 342
2950.61 335
2950.74 342
2950.86 343
2950.99 328
2951.11 323
2951.24 298
2951.36 296
2951.49 304
2951.61 321
2951.73 339
2951.86 333
2951.98 354
2952.11 371
2952.23 375
2952.36 370
2952.48 372
2952.61 372
2952.73 373
2952.86 366
2952.98 358
2953.10 355
2953.23 348
2953.35 350
2953.48 360
2953.60 376
2953.73 387
2953.85 375
2953.98 369
2954.10 372
2954.23 378
2954.35 361
2954.48 357
2954.60 334
2954.72 336
2954.85 333
2954.97 322
2955.10 310
2955.22 295
2955.35 279
2955.47 280
2955.60 273
2955.72 279
2955.85 288
2955.97 293
2956.10 296
2956.22 306
2956.34 332
2956.47 325
2956.59 336
2956.72 322
2956.84 313
2956.97 284
2957.09 279
2957.22 289
2957.34 294
2957.47 286
2957.59 283
2957.72 296
2957.84 295
2957.97 306
2958.09 285
2958.21 276
2958.34 266
2958.46 269
2958.59 296
2958.71 305
2958.84 298
2958.96 289
2959.09 307
2959.21 313
2959.34 336
2959.46 338
2959.59 331
2959.71 358
2959.84 375
2959.96 379
2960.09 376
2960.21 377
2960.33 383
2960.46 388
2960.58 384
2960.71 377
2960.83 370
2960.96 388
2961.08 393
2961.21 378
2961.33 383
2961.46 369
2961.58 360
2961.71 356
2961.83 341
2961.96 344
2962.08 358
2962.21 351
2962.33 328
2962.46 323
2962.58 306
2962.70 297
2962.83 286
2962.95 297
2963.08 294
2963.20 318
2963.33 344
2963.45 380
2963.58 409
2963.70 410
2963.83 402
2963.95 385
2964.08 382
2964.20 373
2964.33 368
2964.45 353
2964.58 362
2964.70 356
2964.83 345
2964.95 332
2965.08 340
2965.20 334
2965.33 341
2965.45 331
2965.58 316
2965.70 303
2965.83 295
2965.95 297
2966.07 301
2966.20 306
2966.32 293
2966.45 306
2966.57 304
2966.70 320
2966.82 329
2966.95 341
2967.07 348
2967.20 364
2967.32 383
2967.45 397
2967.57 397
2967.70 413
2967.82 413
2967.95 424
2968.07 435
2968.20 433
2968.32 420
2968.45 394
2968.57 368
2968.70 369
2968.82 392
2968.95 398
2969.07 399
2969.20 380
2969.32 370
2969.45 358
2969.57 377
2969.70 401
2969.82 436
2969.95 480
2970.07 504
2970.20 509
2970.32 487
2970.45 479
2970.57 479
2970.70 473
2970.82 446
2970.95 426
2971.07 400
2971.20 402
2971.32 397
2971.45 371
2971.57 369
2971.70 364
2971.82 347
2971.95 350
2972.07 367
2972.20 379
2972.32 393
2972.45 393
2972.57 380
2972.70 362
2972.82 375
2972.95 394
2973.07 388
2973.20 365
2973.32 362
2973.45 364
2973.57 363
2973.70 356
2973.82 345
2973.95 336
2974.07 319
2974.20 329
2974.32 325
2974.45 314
2974.57 312
2974.70 292
2974.82 292
2974.95 295
2975.07 305
2975.20 312
2975.32 322
2975.45 307
2975.57 316
2975.70 332
2975.82 360
2975.95 374
2976.07 377
2976.20 393
2976.32 384
2976.45 361
2976.57 334
2976.70 335
2976.82 315
2976.95 315
2977.07 317
2977.20 322
2977.32 305
2977.45 299
2977.57 274
2977.70 291
2977.82 311
2977.95 337
2978.07 330
2978.20 336
2978.32 346
2978.45 362
2978.57 339
2978.70 336
2978.82 321
2978.95 321
2979.07 333
2979.20 340
2979.32 327
2979.45 348
2979.57 358
2979.70 373
2979.82 367
2979.95 349
2980.07 351
2980.20 360
2980.32 383
2980.45 410
2980.57 422
2980.70 410
2980.82 410
2980.95 398
2981.08 395
2981.20 417
2981.33 421
2981.45 439
2981.58 444
2981.70 453
2981.83 466
2981.95 478
2982.08 491
2982.20 507
2982.33 494
2982.45 472
2982.58 445
2982.70 438
2982.83 414
2982.95 416
2983.08 415
2983.20 412
2983.33 415
2983.45 421
2983.58 398
2983.70 381
2983.83 368
2983.95 367
2984.08 387
2984.21 400
2984.33 406
2984.46 410
2984.58 411
2984.71 424
2984.83 421
2984.96 403
2985.08 389
2985.21 381
2985.33 408
2985.46 429
2985.58 440
2985.71 446
2985.83 465
2985.96 474
2986.08 487
2986.21 481
2986.33 473
2986.46 450
2986.58 457
2986.71 480
2986.84 487
2986.96 480
2987.09 475
2987.21 498
2987.34 496
2987.46 490
2987.59 471
2987.71 460
2987.84 447
2987.96 436
2988.09 412
2988.21 412
2988.34 408
2988.46 404
2988.59 384
2988.71 395
2988.84 393
2988.97 402
2989.09 402
2989.22 400
2989.34 415
2989.47 428
2989.59 427
2989.72 422
2989.84 398
2989.97 380
2990.09 386
2990.22 404
2990.34 398
2990.47 414
2990.60 397
2990.72 392
2990.85 409
2990.97 408
2991.10 396
2991.22 386
2991.35 385
2991.47 385
2991.60 364
2991.72 344
2991.85 352
2991.97 372
2992.10 406
2992.23 413
2992.35 415
2992.48 415
2992.60 398
2992.73 380
2992.85 367
2992.98 366
2993.10 370
2993.23 346
2993.35 313
2993.48 313
2993.60 300
2993.73 312
2993.86 313
2993.98 321
2994.11 301
2994.23 318
2994.36 309
2994.48 341
2994.61 360
2994.73 346
2994.86 342
2994.98 328
2995.11 304
2995.24 300
2995.36 283
2995.49 274
2995.61 254
2995.74 235
2995.86 236
2995.99 269
2996.11 274
2996.24 269
2996.36 262
2996.49 273
2996.62 284
2996.74 273
2996.87 285
2996.99 294
2997.12 319
2997.24 336
2997.37 360
2997.49 364
2997.62 365
2997.74 362
2997.87 343
2998.00 339
2998.12 356
2998.25 368
2998.37 404
2998.50 408
2998.62 400
2998.75 400
2998.87 378
2999.00 377
2999.13 364
2999.25 368
2999.38 354
2999.50 339
2999.63 350
2999.75 353
2999.88 367
3000.00 365
3000.13 382
3000.26 384
3000.38 383
3000.51 388
3000.63 377
3000.76 348
3000.88 344
3001.01 322
3001.13 314
3001.26 321
3001.39 313
3001.51 297
3001.64 310
3001.76 320
3001.89 336
3002.01 329
3002.14 320
3002.27 315
3002.39 293
3002.52 286
3002.64 291
3002.77 312
3002.89 322
3003.02 343
3003.14 350
3003.27 353
3003.40 374
3003.52 392
3003.65 400
3003.77 414
3003.90 396
3004.02 370
3004.15 332
3004.28 326
3004.40 329
3004.53 332
3004.65 333
3004.78 331
3004.90 326
3005.03 310
3005.15 295
3005.28 293
3005.41 304
3005.53 306
3005.66 300
3005.78 287
3005.91 276
3006.03 284
3006.16 277
3006.29 262
3006.41 273
3006.54 267
3006.66 290
3006.79 298
3006.91 308
3007.04 303
3007.17 304
3007.29 306
3007.42 302
3007.54 303
3007.67 320
3007.79 340
3007.92 330
3008.05 320
3008.17 326
3008.30 341
3008.42 338
3008.55 356
3008.67 350
3008.80 339
3008.93 326
3009.05 315
3009.18 311
3009.30 314
3009.43 323
3009.55 311
3009.68 312
3009.81 303
3009.93 315
3010.06 304
3010.18 292
3010.31 286
3010.44 288
3010.56 297
3010.69 297
3010.81 307
3010.94 322
3011.06 308
3011.19 304
3011.32 315
3011.44 322
3011.57 331
3011.69 315
3011.82 310
3011.94 307
3012.07 296
3012.20 279
3012.32 282
3012.45 298
3012.57 300
3012.70 321
3012.83 327
3012.95 328
3013.08 330
3013.20 328
3013.33 354
3013.45 341
3013.58 330
3013.71 308
3013.83 297
3013.96 292
3014.08 277
3014.21 296
3014.34 305
3014.46 320
3014.59 310
3014.71 301
3014.84 297
3014.96 278
3015.09 273
3015.22 307
3015.34 331
3015.47 328
3015.59 326
3015.72 329
3015.85 345
3015.97 347
3016.10 342
3016.22 332
3016.35 318
3016.48 318
3016.60 303
3016.73 312
3016.85 342
3016.98 352
3017.11 365
3017.23 341
3017.36 324
3017.48 311
3017.61 313
3017.73 321
3017.86 303
3017.99 312
3018.11 321
3018.24 341
3018.36 343
3018.49 336
3018.62 323
3018.74 314
3018.87 342
3018.99 346
3019.12 351
3019.25 346
3019.37 338
3019.50 334
3019.62 319
3019.75 323
3019.88 315
3020.00 298
3020.13 285
3020.25 294
3020.38 301
3020.51 337
3020.63 357
3020.76 351
3020.88 343
3021.01 385
3021.14 380
3021.26 387
3021.39 383
3021.51 371
3021.64 347
3021.77 348
3021.89 350
3022.02 348
3022.14 345
3022.27 335
3022.40 309
3022.52 297
3022.65 297
3022.77 303
3022.90 310
3023.03 313
3023.15 327
3023.28 341
3023.40 339
3023.53 339
3023.66 345
3023.78 341
3023.91 348
3024.03 345
3024.16 365
3024.29 362
3024.41 333
3024.54 314
3024.66 316
3024.79 331
3024.92 343
3025.04 339
3025.17 334
3025.30 342
3025.42 354
3025.55 356
3025.67 381
3025.80 384
3025.93 388
3026.05 378
3026.18 361
3026.30 358
3026.43 367
3026.56 367
3026.68 339
3026.81 339
3026.93 334
3027.06 352
3027.19 366
3027.31 363
3027.44 364
3027.57 377
3027.69 364
3027.82 371
3027.94 379
3028.07 380
3028.20 389
3028.32 371
3028.45 360
3028.57 358
3028.70 361
3028.83 378
3028.95 383
3029.08 373
3029.21 387
3029.33 382
3029.46 397
3029.58 416
3029.71 426
3029.84 420
3029.96 404
3030.09 400
3030.21 410
3030.34 384
3030.47 376
3030.59 357
3030.72 356
3030.85 361
3030.97 374
3031.10 381
3031.22 374
3031.35 356
3031.48 358
3031.60 349
3031.73 338
3031.86 323
3031.98 327
3032.11 318
3032.23 336
3032.36 335
3032.49 327
3032.61 328
3032.74 337
3032.87 336
3032.99 338
3033.12 342
3033.24 340
3033.37 348
3033.50 346
3033.62 346
3033.75 362
3033.88 347
3034.00 335
3034.13 327
3034.25 318
3034.38 328
3034.51 331
3034.63 331
3034.76 350
3034.89 347
3035.01 372
3035.14 390
3035.26 412
3035.39 404
3035.52 387
3035.64 375
3035.77 367
3035.90 363
3036.02 347
3036.15 348
3036.27 321
3036.40 311
3036.53 324
3036.65 339
3036.78 353
3036.91 365
3037.03 375
3037.16 371
3037.29 383
3037.41 375
3037.54 385
3037.66 385
3037.79 395
3037.92 416
3038.04 416
3038.17 433
3038.30 440
3038.42 441
3038.55 434
3038.68 425
3038.80 418
3038.93 396
3039.05 391
3039.18 383
3039.31 370
3039.43 401
3039.56 393
3039.69 383
3039.81 385
3039.94 389
3040.07 380
3040.19 355
3040.32 365
3040.44 379
3040.57 402
3040.70 401
3040.82 414
3040.95 411
3041.08 386
3041.20 380
3041.33 390
3041.46 390
3041.58 382
3041.71 364
3041.84 360
3041.96 375
3042.09 353
3042.21 350
3042.34 358
3042.47 357
3042.59 346
3042.72 342
3042.85 352
3042.97 372
3043.10 383
3043.23 368
3043.35 351
3043.48 359
3043.61 339
3043.73 354
3043.86 375
3043.99 373
3044.11 358
3044.24 369
3044.36 359
3044.49 336
3044.62 319
3044.74 320
3044.87 333
3045.00 333
3045.12 358
3045.25 391
3045.38 392
3045.50 384
3045.63 388
3045.76 359
3045.88 339
3046.01 341
3046.14 336
3046.26 328
3046.39 321
3046.52 298
3046.64 314
3046.77 329
3046.89 343
3047.02 363
3047.15 347
3047.27 333
3047.40 315
3047.53 322
3047.65 292
3047.78 307
3047.91 304
3048.03 303
3048.16 301
3048.29 292
3048.41 313
3048.54 320
3048.67 322
3048.79 329
3048.92 332
3049.05 322
3049.17 310
3049.30 324
3049.43 312
3049.55 293
3049.68 289
3049.81 285
3049.93 300
3050.06 315
3050.19 314
3050.31 298
3050.44 304
3050.57 302
3050.69 305
3050.82 285
3050.95 293
3051.07 296
3051.20 318
3051.33 327
3051.45 315
3051.58 304
3051.71 305
3051.83 294
3051.96 302
3052.09 294
3052.21 313
3052.34 304
3052.47 305
3052.59 304
3052.72 309
3052.85 319
3052.97 314
3053.10 332
3053.23 336
3053.35 316
3053.48 290
3053.61 271
3053.73 269
3053.86 283
3053.99 285
3054.11 287
3054.24 301
3054.37 302
3054.49 300
3054.62 283
3054.75 288
3054.87 296
3055.00 295
3055.13 308
3055.25 321
3055.38 320
3055.51 338
3055.63 353
3055.76 345
3055.89 334
3056.01 319
3056.14 320
3056.27 332
3056.39 350
3056.52 376
3056.65 392
3056.77 405
3056.90 397
3057.03 411
3057.15 395
3057.28 382
3057.41 355
3057.53 341
3057.66 336
3057.79 332
3057.91 338
3058.04 359
3058.17 360
3058.29 356
3058.42 363
3058.55 362
3058.67 348
3058.80 348
3058.93 348
3059.05 366
3059.18 363
3059.31 351
3059.44 369
3059.56 371
3059.69 358
3059.82 370
3059.94 391
3060.07 406
3060.20 386
3060.32 367
3060.45 362
3060.58 344
3060.70 340
3060.83 344
3060.96 360
3061.08 363
3061.21 358
3061.34 330
3061.46 312
3061.59 312
3061.72 306
3061.84 314
3061.97 305
3062.10 275
3062.23 289
3062.35 301
3062.48 290
3062.61 295
3062.73 316
3062.86 321
3062.99 322
3063.11 338
3063.24 329
3063.37 341
3063.49 351
3063.62 381
3063.75 378
3063.87 385
3064.00 375
3064.13 365
3064.26 346
3064.38 323
3064.51 329
3064.64 332
3064.76 351
3064.89 375
3065.02 386
3065.14 366
3065.27 343
3065.40 342
3065.52 359
3065.65 375
3065.78 402
3065.91 389
3066.03 390
3066.16 383
3066.29 371
3066.41 368
3066.54 371
3066.67 362
3066.79 363
3066.92 357
3067.05 348
3067.17 330
3067.30 330
3067.43 321
3067.56 328
3067.68 329
3067.81 329
3067.94 340
3068.06 325
3068.19 319
3068.32 310
3068.44 299
3068.57 276
3068.70 276
3068.83 286
3068.95 295
3069.08 326
3069.21 376
3069.33 396
3069.46 405
3069.59 419
3069.71 409
3069.84 390
3069.97 374
3070.10 386
3070.22 393
3070.35 386
3070.48 381
3070.60 396
3070.73 396
3070.86 415
3070.98 418
3071.11 405
3071.24 378
3071.37 377
3071.49 365
3071.62 367
3071.75 376
3071.87 356
3072.00 363
3072.13 363
3072.26 380
3072.38 383
3072.51 376
3072.64 350
3072.76 341
3072.89 355
3073.02 373
3073.14 361
3073.27 385
3073.40 391
3073.53 394
3073.65 398
3073.78 391
3073.91 378
3074.03 368
3074.16 352
3074.29 338
3074.42 357
3074.54 387
3074.67 383
3074.80 384
3074.92 398
3075.05 388
3075.18 402
3075.31 401
3075.43 394
3075.56 386
3075.69 359
3075.81 347
3075.94 327
3076.07 338
3076.20 330
3076.32 340
3076.45 328
3076.58 317
3076.70 318
3076.83 334
3076.96 356
3077.09 355
3077.21 344
3077.34 336
3077.47 329
3077.59 326
3077.72 329
3077.85 326
3077.98 322
3078.10 326
3078.23 330
3078.36 304
3078.48 275
3078.61 278
3078.74 261
3078.87 283
3078.99 300
3079.12 305
3079.25 314
3079.37 318
3079.50 329
3079.63 351
3079.76 353
3079.88 362
3080.01 363
3080.14 372
3080.27 382
3080.39 371
3080.52 370
3080.65 364
3080.77 366
3080.90 380
3081.03 384
3081.16 398
3081.28 431
3081.41 459
3081.54 469
3081.67 468
3081.79 447
3081.92 418
3082.05 414
3082.17 407
3082.30 394
3082.43 375
3082.56 363
3082.68 387
3082.81 394
3082.94 395
3083.07 385
3083.19 373
3083.32 347
3083.45 322
3083.57 348
3083.70 370
3083.83 375
3083.96 383
3084.08 387
3084.21 436
3084.34 452
3084.47 452
3084.59 432
3084.72 420
3084.85 407
3084.97 406
3085.10 400
3085.23 393
3085.36 388
3085.48 380
3085.61 370
3085.74 347
3085.87 347
3085.99 342
3086.12 331
3086.25 312
3086.38 321
3086.50 317
3086.63 303
3086.76 297
3086.89 304
3087.01 335
3087.14 344
3087.27 342
3087.39 357
3087.52 360
3087.65 361
3087.78 382
3087.90 394
3088.03 386
3088.16 375
3088.29 359
3088.41 353
3088.54 344
3088.67 341
3088.80 336
3088.92 334
3089.05 344
3089.18 347
3089.31 335
3089.43 331
3089.56 328
3089.69 335
3089.82 323
3089.94 333
3090.07 346
3090.20 349
3090.32 343
3090.45 311
3090.58 295
3090.71 283
3090.83 292
3090.96 293
3091.09 298
3091.22 331
3091.34 340
3091.47 365
3091.60 391
3091.73 399
3091.85 390
3091.98 403
3092.11 402
3092.24 392
3092.36 393
3092.49 420
3092.62 424
3092.75 423
3092.87 416
3093.00 404
3093.13 414
3093.26 392
3093.38 385
3093.51 378
3093.64 399
3093.77 403
3093.89 394
3094.02 389
3094.15 387
3094.28 365
3094.40 356
3094.53 354
3094.66 362
3094.79 376
3094.91 380
3095.04 410
3095.17 383
3095.30 366
3095.42 375
3095.55 355
3095.68 333
3095.81 349
3095.93 332
3096.06 308
3096.19 287
3096.32 295
3096.45 281
3096.57 259
3096.70 269
3096.83 293
3096.96 322
3097.08 352
3097.21 373
3097.34 348
3097.47 350
3097.59 334
3097.72 314
3097.85 304
3097.98 283
3098.10 284
3098.23 281
3098.36 285
3098.49 299
3098.61 303
3098.74 320
3098.87 312
3099.00 315
3099.12 342
3099.25 368
3099.38 387
3099.51 400
3099.63 400
3099.76 395
3099.89 369
3100.02 345
3100.15 342
3100.27 349
3100.40 348
3100.53 349
3100.66 353
3100.78 350
3100.91 354
3101.04 349
3101.17 323
3101.29 334
3101.42 344
3101.55 362
3101.68 364
3101.81 387
3101.93 406
3102.06 423
3102.19 429
3102.32 419
3102.44 407
3102.57 402
3102.70 390
3102.83 366
3102.95 349
3103.08 357
3103.21 385
3103.34 383
3103.47 418
3103.59 410
3103.72 414
3103.85 413
3103.98 411
3104.10 384
3104.23 377
3104.36 354
3104.49 364
3104.61 374
3104.74 377
3104.87 371
3105.00 373
3105.13 364
3105.25 354
3105.38 354
3105.51 340
3105.64 330
3105.76 320
3105.89 310
3106.02 322
3106.15 324
3106.28 318
3106.40 303
3106.53 302
3106.66 288
3106.79 288
3106.91 313
3107.04 326
3107.17 334
3107.30 340
3107.43 329
3107.55 317
3107.68 308
3107.81 314
3107.94 330
3108.06 349
3108.19 381
3108.32 394
3108.45 410
3108.58 416
3108.70 403
3108.83 387
3108.96 389
3109.09 395
3109.21 406
3109.34 390
3109.47 370
3109.60 351
3109.73 350
3109.85 350
3109.98 351
3110.11 373
3110.24 398
3110.37 391
3110.49 405
3110.62 426
3110.75 409
3110.88 393
3111.00 380
3111.13 374
3111.26 376
3111.39 369
3111.52 362
3111.64 350
3111.77 321
3111.90 328
3112.03 336
3112.16 338
3112.28 341
3112.41 326
3112.54 318
3112.67 305
3112.79 322
3112.92 344
3113.05 351
3113.18 355
3113.31 361
3113.43 363
3113.56 372
3113.69 370
3113.82 371
3113.95 386
3114.07 404
3114.20 388
3114.33 374
3114.46 369
3114.59 342
3114.71 351
3114.84 345
3114.97 336
3115.10 341
3115.23 351
3115.35 338
3115.48 326
3115.61 329
3115.74 352
3115.87 361
3115.99 385
3116.12 387
3116.25 379
3116.38 376
3116.51 363
3116.63 345
3116.76 343
3116.89 336
3117.02 331
3117.15 305
3117.27 285
3117.40 267
3117.53 264
3117.66 284
3117.79 299
3117.91 295
3118.04 296
3118.17 290
3118.30 292
3118.43 294
3118.55 307
3118.68 321
3118.81 351
3118.94 373
3119.07 353
3119.19 347
3119.32 335
3119.45 334
3119.58 319
3119.71 301
3119.83 282
3119.96 293
3120.09 316
3120.22 325
3120.35 347
3120.47 369
3120.60 364
3120.73 365
3120.86 364
3120.99 349
3121.11 342
3121.24 335
3121.37 331
3121.50 313
3121.63 284
3121.75 281
3121.88 289
3122.01 313
3122.14 321
3122.27 352
3122.39 369
3122.52 387
3122.65 404
3122.78 405
3122.91 385
3123.04 374
3123.16 357
3123.29 356
3123.42 341
3123.55 337
3123.68 346
3123.80 359
3123.93 357
3124.06 350
3124.19 341
3124.32 315
3124.44 334
3124.57 346
3124.70 351
3124.83 356
3124.96 355
3125.09 356
3125.21 343
3125.34 319
3125.47 318
3125.60 310
3125.73 293
3125.85 289
3125.98 315
3126.11 296
3126.24 308
3126.37 309
3126.50 308
3126.62 306
3126.75 331
3126.88 349
3127.01 363
3127.14 351
3127.26 342
3127.39 355
3127.52 351
3127.65 353
3127.78 367
3127.91 361
3128.03 349
3128.16 337
3128.29 340
3128.42 360
3128.55 340
3128.68 343
3128.80 357
3128.93 341
3129.06 321
3129.19 314
3129.32 314
3129.44 331
3129.57 351
3129.70 350
3129.83 350
3129.96 353
3130.09 343
3130.21 343
3130.34 351
3130.47 367
3130.60 365
3130.73 375
3130.86 392
3130.98 380
3131.11 386
3131.24 359
3131.37 352
3131.50 329
3131.62 316
3131.75 305
3131.88 301
3132.01 295
3132.14 334
3132.27 357
3132.39 374
3132.52 379
3132.65 380
3132.78 383
3132.91 384
3133.04 379
3133.16 348
3133.29 343
3133.42 343
3133.55 330
3133.68 314
3133.81 323
3133.93 314
3134.06 308
3134.19 327
3134.32 341
3134.45 332
3134.58 322
3134.70 319
3134.83 310
3134.96 319
3135.09 331
3135.22 330
3135.35 326
3135.47 318
3135.60 299
3135.73 315
3135.86 328
3135.99 337
3136.12 336
3136.25 328
3136.37 334
3136.50 338
3136.63 331
3136.76 332
3136.89 321
3137.02 303
3137.14 274
3137.27 263
3137.40 252
3137.53 239
3137.66 253
3137.79 249
3137.91 272
3138.04 274
3138.17 259
3138.30 251
3138.43 268
3138.56 273
3138.68 277
3138.81 293
3138.94 305
3139.07 320
3139.20 309
3139.33 318
3139.46 307
3139.58 297
3139.71 300
3139.84 305
3139.97 299
3140.10 302
3140.23 296
3140.35 297
3140.48 305
3140.61 309
3140.74 324
3140.87 301
3141.00 297
3141.13 302
3141.25 322
3141.38 314
3141.51 341
3141.64 362
3141.77 360
3141.90 364
3142.02 372
3142.15 370
3142.28 353
3142.41 319
3142.54 310
3142.67 305
3142.80 287
3142.92 294
3143.05 293
3143.18 295
3143.31 294
3143.44 274
3143.57 283
3143.70 279
3143.82 286
3143.95 293
3144.08 284
3144.21 276
3144.34 275
3144.47 287
3144.60 290
3144.72 302
3144.85 316
3144.98 323
3145.11 343
3145.24 357
3145.37 370
3145.50 352
3145.62 364
3145.75 377
3145.88 377
3146.01 353
3146.14 336
3146.27 331
3146.40 352
3146.52 359
3146.65 377
3146.78 391
3146.91 427
3147.04 449
3147.17 442
3147.30 421
3147.42 397
3147.55 376
3147.68 352
3147.81 332
3147.94 338
3148.07 353
3148.20 357
3148.32 376
3148.45 397
3148.58 373
3148.71 374
3148.84 355
3148.97 350
3149.10 367
3149.23 370
3149.35 384
3149.48 395
3149.61 402
3149.74 389
3149.87 382
3150.00 390
3150.13 398
3150.25 399
3150.38 398
3150.51 381
3150.64 373
3150.77 372
3150.90 355
3151.03 337
3151.16 319
3151.28 312
3151.41 307
3151.54 330
3151.67 345
3151.80 352
3151.93 341
3152.06 336
3152.18 342
3152.31 354
3152.44 342
3152.57 338
3152.70 339
3152.83 354
3152.96 371
3153.09 402
3153.21 391
3153.34 385
3153.47 398
3153.60 387
3153.73 380
3153.86 398
3153.99 419
3154.12 421
3154.24 424
3154.37 421
3154.50 425
3154.63 420
3154.76 424
3154.89 434
3155.02 419
3155.15 429
3155.27 433
3155.40 434
3155.53 432
3155.66 436
3155.79 427
3155.92 405
3156.05 373
3156.18 373
3156.30 371
3156.43 384
3156.56 386
3156.69 368
3156.82 378
3156.95 377
3157.08 370
3157.21 362
3157.34 348
3157.46 346
3157.59 344
3157.72 338
3157.85 325
3157.98 324
3158.11 330
3158.24 353
3158.37 346
3158.49 328
3158.62 319
3158.75 324
3158.88 314
3159.01 301
3159.14 288
3159.27 290
3159.40 304
3159.53 265
3159.65 248
3159.78 230
3159.91 243
3160.04 256
3160.17 252
3160.30 254
3160.43 269
3160.56 265
3160.69 253
3160.81 252
3160.94 251
3161.07 237
3161.20 225
3161.33 239
3161.46 266
3161.59 267
3161.72 266
3161.85 275
3161.97 283
3162.10 303
3162.23 337
3162.36 394
3162.49 391
3162.62 384
3162.75 387
3162.88 371
3163.01 353
3163.13 334
3163.26 317
3163.39 308
3163.52 299
3163.65 304
3163.78 309
3163.91 317
3164.04 339
3164.17 331
3164.30 338
3164.42 343
3164.55 315
3164.68 316
3164.81 337
3164.94 321
3165.07 301
3165.20 303
3165.33 306
3165.46 291
3165.58 291
3165.71 313
3165.84 314
3165.97 320
3166.10 321
3166.23 335
3166.36 348
3166.49 330
3166.62 315
3166.75 312
3166.87 319
3167.00 323
3167.13 344
3167.26 368
3167.39 363
3167.52 354
3167.65 349
3167.78 348
3167.91 355
3168.04 374
3168.17 378
3168.29 368
3168.42 367
3168.55 383
3168.68 402
3168.81 422
3168.94 443
3169.07 457
3169.20 470
3169.33 481
3169.46 490
3169.58 476
3169.71 461
3169.84 474
3169.97 448
3170.10 440
3170.23 435
3170.36 433
3170.49 436
3170.62 430
3170.75 445
3170.88 420
3171.00 408
3171.13 390
3171.26 396
3171.39 397
3171.52 381
3171.65 369
3171.78 367
3171.91 371
3172.04 396
3172.17 400
3172.30 391
3172.42 400
3172.55 388
3172.68 353
3172.81 338
3172.94 332
3173.07 312
3173.20 327
3173.33 339
3173.46 334
3173.59 326
3173.72 335
3173.85 325
3173.97 331
3174.10 349
3174.23 358
3174.36 360
3174.49 364
3174.62 367
3174.75 344
3174.88 364
3175.01 358
3175.14 353
3175.27 346
3175.40 340
3175.52 336
3175.65 327
3175.78 314
3175.91 310
3176.04 319
3176.17 336
3176.30 343
3176.43 317
3176.56 306
3176.69 286
3176.82 288
3176.95 280
3177.07 277
3177.20 290
3177.33 295
3177.46 297
3177.59 310
3177.72 328
3177.85 343
3177.98 341
3178.11 355
3178.24 347
3178.37 356
3178.50 345
3178.63 347
3178.76 336
3178.88 332
3179.01 334
3179.14 308
3179.27 281
3179.40 263
3179.53 256
3179.66 259
3179.79 299
3179.92 295
3180.05 289
3180.18 296
3180.31 313
3180.44 329
3180.56 339
3180.69 331
3180.82 325
3180.95 323
3181.08 332
3181.21 338
3181.34 343
3181.47 377
3181.60 393
3181.73 386
3181.86 350
3181.99 345
3182.12 357
3182.25 354
3182.38 350
3182.50 348
3182.63 322
3182.76 317
3182.89 294
3183.02 292
3183.15 283
3183.28 290
3183.41 293
3183.54 290
3183.67 303
3183.80 318
3183.93 323
3184.06 308
3184.19 299
3184.32 304
3184.44 327
3184.57 335
3184.70 334
3184.83 342
3184.96 346
3185.09 375
3185.22 399
3185.35 402
3185.48 394
3185.61 397
3185.74 372
3185.87 375
3186.00 366
3186.13 349
3186.26 356
3186.39 368
3186.51 361
3186.64 383
3186.77 360
3186.90 358
3187.03 357
3187.16 371
3187.29 351
3187.42 350
3187.55 351
3187.68 344
3187.81 345
3187.94 331
3188.07 347
3188.20 360
3188.33 379
3188.46 374
3188.59 366
3188.72 353
3188.84 355
3188.97 338
3189.10 339
3189.23 335
3189.36 359
3189.49 360
3189.62 320
3189.75 294
3189.88 279
3190.01 272
3190.14 277
3190.27 311
3190.40 325
3190.53 351
3190.66 364
3190.79 371
3190.92 369
3191.05 349
3191.18 339
3191.30 327
3191.43 329
3191.56 329
3191.69 334
3191.82 342
3191.95 350
3192.08 345
3192.21 331
3192.34 318
3192.47 304
3192.60 297
3192.73 274
3192.86 271
3192.99 259
3193.12 274
3193.25 264
3193.38 258
3193.51 262
3193.64 269
3193.77 263
3193.90 279
3194.03 302
3194.15 336
3194.28 352
3194.41 354
3194.54 315
3194.67 318
3194.80 307
3194.93 291
3195.06 283
3195.19 263
3195.32 254
3195.45 242
3195.58 258
3195.71 290
3195.84 305
3195.97 318
3196.10 340
3196.23 356
3196.36 350
3196.49 347
3196.62 334
3196.75 334
3196.88 328
3197.01 318
3197.14 310
3197.27 307
3197.39 312
3197.52 303
3197.65 301
3197.78 286
3197.91 279
3198.04 286
3198.17 298
3198.30 309
3198.43 307
3198.56 310
3198.69 318
3198.82 328
3198.95 333
3199.08 348
3199.21 351
3199.34 344
3199.47 322
3199.60 296
3199.73 285
3199.86 278
3199.99 274
3200.12 267
3200.25 278
3200.38 286
3200.51 297
3200.64 299
3200.77 301
3200.90 311
3201.03 311
3201.16 302
3201.28 299
3201.41 299
3201.54 293
3201.67 289
3201.80 294
3201.93 304
3202.06 297
3202.19 290
3202.32 280
3202.45 293
3202.58 311
3202.71 305
3202.84 288
3202.97 288
3203.10 288
3203.23 271
3203.36 275
3203.49 281
3203.62 262
3203.75 247
3203.88 259
3204.01 258
3204.14 272
3204.27 291
3204.40 280
3204.53 268
3204.66 284
3204.79 288
3204.92 292
3205.05 295
3205.18 309
3205.31 302
3205.44 308
3205.57 318
3205.70 340
3205.83 340
3205.96 353
3206.09 355
3206.22 371
3206.35 362
3206.48 349
3206.61 342
3206.73 357
3206.86 364
3206.99 345
3207.12 331
3207.25 327
3207.38 341
3207.51 336
3207.64 337
3207.77 326
3207.90 361
3208.03 376
3208.16 381
3208.29 364
3208.42 365
3208.55 372
3208.68 357
3208.81 341
3208.94 342
3209.07 373
3209.20 386
3209.33 366
3209.46 351
3209.59 348
3209.72 337
3209.85 339
3209.98 349
3210.11 346
3210.24 344
3210.37 338
3210.50 337
3210.63 334
3210.76 349
3210.89 362
3211.02 368
3211.15 373
3211.28 369
3211.41 371
3211.54 352
3211.67 353
3211.80 364
3211.93 385
3212.06 387
3212.19 387
3212.32 387
3212.45 369
3212.58 349
3212.71 344
3212.84 360
3212.97 380
3213.10 400
3213.23 398
3213.36 426
3213.49 440
3213.62 435
3213.75 428
3213.88 403
3214.01 405
3214.14 393
3214.27 391
3214.40 403
3214.53 386
3214.66 394
3214.79 405
3214.92 433
3215.05 423
3215.18 428
3215.31 432
3215.44 421
3215.57 429
3215.70 428
3215.83 413
3215.96 383
3216.09 356
3216.22 336
3216.35 335
3216.48 336
3216.61 338
3216.74 320
3216.87 318
3217.00 307
3217.13 310
3217.26 303
3217.39 305
3217.52 316
3217.65 332
3217.78 338
3217.91 336
3218.04 318
3218.17 319
3218.30 323
3218.43 320
3218.56 315
3218.69 319
3218.82 320
3218.95 331
3219.08 332
3219.21 323
3219.34 318
3219.47 306
3219.60 325
3219.73 330
3219.86 327
3219.99 318
3220.12 329
3220.25 340
3220.38 340
3220.51 324
3220.64 307
3220.77 315
3220.90 336
3221.03 362
3221.16 356
3221.29 369
3221.42 367
3221.55 363
3221.68 371
3221.81 371
3221.94 394
3222.07 406
3222.20 392
3222.33 387
3222.46 364
3222.59 377
3222.72 392
3222.85 402
3222.98 389
3223.11 389
3223.24 410
3223.37 408
3223.50 400
3223.63 413
3223.76 419
3223.89 412
3224.02 434
3224.15 448
3224.28 473
3224.41 484
3224.55 454
3224.68 449
3224.81 445
3224.94 444
3225.07 431
3225.20 453
3225.33 463
3225.46 486
3225.59 487
3225.72 489
3225.85 490
3225.98 499
3226.11 495
3226.24 502
3226.37 487
3226.50 465
3226.63 465
3226.76 460
3226.89 446
3227.02 424
3227.15 416
3227.28 398
3227.41 386
3227.54 383
3227.67 358
3227.80 351
3227.93 353
3228.06 353
3228.19 359
3228.32 369
3228.45 366
3228.58 368
3228.71 360
3228.84 350
3228.97 354
3229.10 349
3229.23 337
3229.36 344
3229.49 339
3229.62 344
3229.75 382
3229.88 385
3230.02 383
3230.15 377
3230.28 376
3230.41 369
3230.54 355
3230.67 351
3230.80 349
3230.93 333
3231.06 319
3231.19 332
3231.32 327
3231.45 341
3231.58 342
3231.71 346
3231.84 371
3231.97 367
3232.10 351
3232.23 353
3232.36 359
3232.49 338
3232.62 333
3232.75 336
3232.88 348
3233.01 365
3233.14 378
3233.27 383
3233.40 381
3233.53 372
3233.66 368
3233.79 370
3233.93 355
3234.06 360
3234.19 355
3234.32 340
3234.45 338
3234.58 332
3234.71 331
3234.84 328
3234.97 321
3235.10 322
3235.23 305
3235.36 307
3235.49 291
3235.62 269
3235.75 260
3235.88 250
3236.01 260
3236.14 255
3236.27 250
3236.40 262
3236.53 284
3236.66 307
3236.79 310
3236.92 326
3237.05 343
3237.19 353
3237.32 363
3237.45 355
3237.58 340
3237.71 345
3237.84 338
3237.97 357
3238.10 363
3238.23 362
3238.36 368
3238.49 358
3238.62 346
3238.75 340
3238.88 342
3239.01 340
3239.14 346
3239.27 356
3239.40 350
3239.53 334
3239.66 335
3239.79 347
3239.92 353
3240.06 365
3240.19 376
3240.32 382
3240.45 396
3240.58 414
3240.71 448
3240.84 440
3240.97 444
3241.10 457
3241.23 449
3241.36 407
3241.49 386
3241.62 366
3241.75 364
3241.88 392
3242.01 418
3242.14 429
3242.27 435
3242.40 451
3242.54 461
3242.67 461
3242.80 487
3242.93 464
3243.06 423
3243.19 406
3243.32 416
3243.45 421
3243.58 435
3243.71 409
3243.84 391
3243.97 385
3244.10 371
3244.23 365
3244.36 366
3244.49 361
3244.62 356
3244.75 341
3244.89 351
3245.02 330
3245.15 341
3245.28 347
3245.41 312
3245.54 298
3245.67 291
3245.80 296
3245.93 305
3246.06 312
3246.19 326
3246.32 321
3246.45 336
3246.58 351
3246.71 339
3246.84 319
3246.98 327
3247.11 308
3247.24 301
3247.37 320
3247.50 332
3247.63 320
3247.76 331
3247.89 323
3248.02 312
3248.15 319
3248.28 334
3248.41 330
3248.54 336
3248.67 360
3248.80 377
3248.94 366
3249.07 370
3249.20 355
3249.33 337
3249.46 341
3249.59 345
3249.72 352
3249.85 359
3249.98 367
3250.11 375
3250.24 364
3250.37 354
3250.50 350
3250.63 357
3250.76 363
3250.90 375
3251.03 386
3251.16 402
3251.29 378
3251.42 371
3251.55 363
3251.68 354
3251.81 329
3251.94 309
3252.07 327
3252.20 340
3252.33 340
3252.46 334
3252.59 354
3252.73 363
3252.86 353
3252.99 347
3253.12 361
3253.25 360
3253.38 346
3253.51 366
3253.64 368
3253.77 367
3253.90 376
3254.03 404
3254.16 415
3254.29 401
3254.43 384
3254.56 406
3254.69 413
3254.82 393
3254.95 373
3255.08 369
3255.21 354
3255.34 344
3255.47 343
3255.60 325
3255.73 330
3255.86 326
3256.00 322
3256.13 327
3256.26 334
3256.39 327
3256.52 315
3256.65 321
3256.78 317
3256.91 317
3257.04 321
3257.17 346
3257.30 335
3257.43 338
3257.57 329
3257.70 348
3257.83 337
3257.96 341
3258.09 350
3258.22 340
3258.35 362
3258.48 421
3258.61 431
3258.74 453
3258.87 425
3259.00 406
3259.14 385
3259.27 367
3259.40 342
3259.53 334
3259.66 338
3259.79 342
3259.92 368
3260.05 364
3260.18 372
3260.31 378
3260.44 346
3260.58 326
3260.71 332
3260.84 327
3260.97 331
3261.10 316
3261.23 325
3261.36 308
3261.49 304
3261.62 307
3261.75 318
3261.88 325
3262.02 336
3262.15 332
3262.28 333
3262.41 314
3262.54 321
3262.67 319
3262.80 320
3262.93 329
3263.06 331
3263.19 317
3263.33 316
3263.46 330
3263.59 327
3263.72 308
3263.85 305
3263.98 334
3264.11 333
3264.24 329
3264.37 308
3264.50 290
3264.63 292
3264.77 301
3264.90 327
3265.03 330
3265.16 334
3265.29 335
3265.42 336
3265.55 333
3265.68 341
3265.81 339
3265.94 329
3266.08 317
3266.21 315
3266.34 305
3266.47 306
3266.60 293
3266.73 300
3266.86 289
3266.99 289
3267.12 286
3267.26 294
3267.39 293
3267.52 274
3267.65 247
3267.78 252
3267.91 277
3268.04 300
3268.17 282
3268.30 293
3268.43 303
3268.57 316
3268.70 323
3268.83 334
3268.96 348
3269.09 339
3269.22 300
3269.35 302
3269.48 324
3269.61 344
3269.75 356
3269.88 361
3270.01 341
3270.14 346
3270.27 352
3270.40 356
3270.53 352
3270.66 343
3270.79 346
3270.93 345
3271.06 345
3271.19 349
3271.32 347
3271.45 355
3271.58 351
3271.71 364
3271.84 355
3271.97 340
3272.11 350
3272.24 350
3272.37 346
3272.50 346
3272.63 370
3272.76 381
3272.89 390
3273.02 382
3273.15 372
3273.29 354
3273.42 345
3273.55 346
3273.68 342
3273.81 332
3273.94 320
3274.07 320
3274.20 328
3274.34 311
3274.47 306
3274.60 306
3274.73 308
3274.86 303
3274.99 302
3275.12 317
3275.25 310
3275.38 305
3275.52 294
3275.65 292
3275.78 291
3275.91 296
3276.04 289
3276.17 305
3276.30 305
3276.43 314
3276.57 301
3276.70 319
3276.83 347
3276.96 373
3277.09 379
3277.22 394
3277.35 427
3277.48 432
3277.62 422
3277.75 431
3277.88 433
3278.01 424
3278.14 405
3278.27 400
3278.40 403
3278.53 419
3278.67 443
3278.80 448
3278.93 442
3279.06 406
3279.19 398
3279.32 406
3279.45 406
3279.58 424
3279.72 450
3279.85 459
3279.98 460
3280.11 476
3280.24 487
3280.37 463
3280.50 458
3280.64 429
3280.77 411
3280.90 409
3281.03 412
3281.16 417
3281.29 429
3281.42 441
3281.55 430
3281.69 428
3281.82 430
3281.95 425
3282.08 421
3282.21 413
3282.34 408
3282.47 416
3282.61 408
3282.74 416
3282.87 404
3283.00 392
3283.13 375
3283.26 347
3283.39 351
3283.52 327
3283.66 322
3283.79 329
3283.92 333
3284.05 334
3284.18 325
3284.31 339
3284.44 352
3284.58 336
3284.71 339
3284.84 334
3284.97 337
3285.10 356
3285.23 362
3285.36 396
3285.50 393
3285.63 400
3285.76 429
3285.89 458
3286.02 464
3286.15 457
3286.28 470
3286.42 478
3286.55 458
3286.68 471
3286.81 466
3286.94 468
3287.07 457
3287.20 460
3287.34 451
3287.47 458
3287.60 457
3287.73 430
3287.86 423
3287.99 434
3288.12 466
3288.26 504
3288.39 546
3288.52 547
3288.65 556
3288.78 540
3288.91 538
3289.04 543
3289.18 541
3289.31 524
3289.44 520
3289.57 537
3289.70 526
3289.83 515
3289.96 525
3290.10 509
3290.23 490
3290.36 464
3290.49 440
3290.62 409
3290.75 410
3290.89 393
3291.02 416
3291.15 449
3291.28 434
3291.41 417
3291.54 399
3291.67 390
3291.81 369
3291.94 356
3292.07 357
3292.20 356
3292.33 343
3292.46 352
3292.60 370
3292.73 386
3292.86 397
3292.99 426
3293.12 446
3293.25 443
3293.38 444
3293.52 421
3293.65 437
3293.78 427
3293.91 430
3294.04 421
3294.17 401
3294.31 394
3294.44 370
3294.57 374
3294.70 370
3294.83 364
3294.96 354
3295.10 368
3295.23 364
3295.36 358
3295.49 336
3295.62 334
3295.75 323
3295.89 336
3296.02 357
3296.15 371
3296.28 404
3296.41 423
3296.54 445
3296.67 432
3296.81 402
3296.94 382
3297.07 388
3297.20 401
3297.33 402
3297.46 422
3297.60 444
3297.73 432
3297.86 468
3297.99 463
3298.12 470
3298.25 469
3298.39 476
3298.52 473
3298.65 457
3298.78 432
3298.91 433
3299.04 437
3299.18 441
3299.31 432
3299.44 425
3299.57 429
3299.70 424
3299.83 445
3299.97 453
3300.10 444
3300.23 434
3300.36 418
3300.49 387
3300.62 395
3300.76 423
3300.89 419
3301.02 424
3301.15 443
3301.28 451
3301.42 459
3301.55 443
3301.68 471
3301.81 480
3301.94 463
3302.07 449
3302.21 441
3302.34 419
3302.47 432
3302.60 415
3302.73 416
3302.86 433
3303.00 459
3303.13 462
3303.26 467
3303.39 434
3303.52 413
3303.66 419
3303.79 429
3303.92 424
3304.05 405
3304.18 388
3304.31 379
3304.45 369
3304.58 367
3304.71 334
3304.84 316
3304.97 334
3305.10 366
3305.24 367
3305.37 358
3305.50 330
3305.63 333
3305.76 341
3305.90 324
3306.03 320
3306.16 322
3306.29 322
3306.42 316
3306.55 330
3306.69 338
3306.82 359
3306.95 375
3307.08 369
3307.21 382
3307.35 392
3307.48 392
3307.61 393
3307.74 394
3307.87 383
3308.00 375
3308.14 382
3308.27 376
3308.40 376
3308.53 368
3308.66 385
3308.80 352
3308.93 337
3309.06 323
3309.19 322
3309.32 312
3309.46 299
3309.59 314
3309.72 321
3309.85 313
3309.98 343
3310.11 355
3310.25 354
3310.38 338
3310.51 319
3310.64 317
3310.77 317
3310.91 327
3311.04 330
3311.17 345
3311.30 367
3311.43 359
3311.57 347
3311.70 326
3311.83 336
3311.96 332
3312.09 327
3312.23 338
3312.36 340
3312.49 363
3312.62 401
3312.75 434
3312.89 462
3313.02 430
3313.15 434
3313.28 405
3313.41 386
3313.55 378
3313.68 365
3313.81 359
3313.94 375
3314.07 366
3314.21 361
3314.34 350
3314.47 356
3314.60 368
3314.73 355
3314.87 356
3315.00 350
3315.13 352
3315.26 367
3315.39 369
3315.53 384
3315.66 404
3315.79 422
3315.92 441
3316.05 453
3316.19 434
3316.32 422
3316.45 410
3316.58 379
3316.71 363
3316.85 348
3316.98 358
3317.11 357
3317.24 347
3317.37 346
3317.51 344
3317.64 360
3317.77 356
3317.90 355
3318.03 362
3318.17 369
3318.30 371
3318.43 380
3318.56 395
3318.69 376
3318.83 339
3318.96 328
3319.09 344
3319.22 344
3319.35 373
3319.49 375
3319.62 365
3319.75 363
3319.88 374
3320.01 368
3320.15 362
3320.28 353
3320.41 341
3320.54 349
3320.68 352
3320.81 340
3320.94 361
3321.07 354
3321.20 336
3321.34 325
3321.47 336
3321.60 334
3321.73 341
3321.86 349
3322.00 354
3322.13 350
3322.26 356
3322.39 362
3322.53 365
3322.66 373
3322.79 368
3322.92 364
3323.05 360
3323.19 348
3323.32 334
3323.45 328
3323.58 313
3323.71 306
3323.85 317
3323.98 323
3324.11 332
3324.24 325
3324.38 320
3324.51 320
3324.64 321
3324.77 337
3324.90 331
3325.04 327
3325.17 348
3325.30 369
3325.43 367
3325.57 381
3325.70 389
3325.83 382
3325.96 396
3326.09 415
3326.23 415
3326.36 410
3326.49 409
3326.62 424
3326.76 429
3326.89 471
3327.02 475
3327.15 454
3327.28 432
3327.42 416
3327.55 410
3327.68 448
3327.81 455
3327.95 461
3328.08 438
3328.21 420
3328.34 419
3328.47 398
3328.61 370
3328.74 346
3328.87 343
3329.00 324
3329.14 352
3329.27 364
3329.40 367
3329.53 359
3329.67 347
3329.80 334
3329.93 327
3330.06 327
3330.19 321
3330.33 299
3330.46 295
3330.59 287
3330.72 296
3330.86 294
3330.99 313
3331.12 325
3331.25 332
3331.39 318
3331.52 310
3331.65 303
3331.78 299
3331.91 303
3332.05 324
3332.18 332
3332.31 333
3332.44 344
3332.58 354
3332.71 334
3332.84 327
3332.97 319
3333.11 313
3333.24 300
3333.37 319
3333.50 359
3333.64 380
3333.77 398
3333.90 392
3334.03 355
3334.16 345
3334.30 324
3334.43 313
3334.56 305
3334.69 325
3334.83 346
3334.96 351
3335.09 370
3335.22 386
3335.36 379
3335.49 397
3335.62 399
3335.75 404
3335.89 385
3336.02 398
3336.15 400
3336.28 395
3336.42 397
3336.55 392
3336.68 380
3336.81 386
3336.95 379
3337.08 378
3337.21 359
3337.34 365
3337.47 364
3337.61 366
3337.74 370
3337.87 358
3338.00 357
3338.14 342
3338.27 333
3338.40 312
3338.53 335
3338.67 328
3338.80 327
3338.93 326
3339.06 317
3339.20 316
3339.33 315
3339.46 298
3339.59 301
3339.73 323
3339.86 332
3339.99 348
3340.12 351
3340.26 328
3340.39 317
3340.52 323
3340.65 319
3340.79 314
3340.92 332
3341.05 364
3341.18 375
3341.32 370
3341.45 372
3341.58 381
3341.71 384
3341.85 374
3341.98 383
3342.11 385
3342.24 377
3342.38 362
3342.51 349
3342.64 337
3342.77 330
3342.91 328
3343.04 346
3343.17 325
3343.30 330
3343.44 333
3343.57 339
3343.70 359
3343.84 369
3343.97 374
3344.10 366
3344.23 351
3344.37 347
3344.50 346
3344.63 336
3344.76 329
3344.90 309
3345.03 314
3345.16 323
3345.29 330
3345.43 322
3345.56 329
3345.69 353
3345.82 374
3345.96 394
3346.09 396
3346.22 371
3346.35 359
3346.49 349
3346.62 357
3346.75 365
3346.89 391
3347.02 397
3347.15 384
3347.28 368
3347.42 372
3347.55 353
3347.68 327
3347.81 329
3347.95 311
3348.08 307
3348.21 276
3348.34 293
3348.48 294
3348.61 294
3348.74 324
3348.87 329
3349.01 343
3349.14 339
3349.27 318
3349.41 296
3349.54 286
3349.67 297
3349.80 309
3349.94 320
3350.07 333
3350.20 326
3350.33 307
3350.47 312
3350.60 292
3350.73 311
3350.87 310
3351.00 316
3351.13 314
3351.26 338
3351.40 342
3351.53 353
3351.66 358
3351.79 354
3351.93 360
3352.06 355
3352.19 365
3352.33 372
3352.46 381
3352.59 398
3352.72 394
3352.86 389
3352.99 401
3353.12 388
3353.25 384
3353.39 365
3353.52 351
3353.65 335
3353.79 345
3353.92 346
3354.05 326
3354.18 332
3354.32 327
3354.45 329
3354.58 312
3354.72 308
3354.85 318
3354.98 310
3355.11 300
3355.25 291
3355.38 291
3355.51 291
3355.64 296
3355.78 278
3355.91 288
3356.04 299
3356.18 318
3356.31 316
3356.44 316
3356.57 311
3356.71 319
3356.84 336
3356.97 348
3357.11 349
3357.24 344
3357.37 340
3357.50 338
3357.64 337
3357.77 357
3357.90 381
3358.04 382
3358.17 379
3358.30 404
3358.43 411
3358.57 415
3358.70 430
3358.83 414
3358.97 400
3359.10 388
3359.23 388
3359.36 385
3359.50 376
3359.63 377
3359.76 373
3359.90 365
3360.03 369
3360.16 399
3360.29 406
3360.43 402
3360.56 404
3360.69 395
3360.83 368
3360.96 354
3361.09 337
3361.22 336
3361.36 314
3361.49 308
3361.62 312
3361.76 312
3361.89 331
3362.02 338
3362.16 341
3362.29 352
3362.42 335
3362.55 333
3362.69 330
3362.82 323
3362.95 312
3363.09 292
3363.22 286
3363.35 306
3363.48 326
3363.62 342
3363.75 351
3363.88 374
3364.02 385
3364.15 379
3364.28 371
3364.42 374
3364.55 379
3364.68 383
3364.81 377
3364.95 361
3365.08 351
3365.21 337
3365.35 355
3365.48 351
3365.61 340
3365.75 337
3365.88 334
3366.01 337
3366.14 322
3366.28 315
3366.41 306
3366.54 317
3366.68 330
3366.81 327
3366.94 343
3367.08 361
3367.21 374
3367.34 352
3367.47 339
3367.61 342
3367.74 335
3367.87 315
3368.01 298
3368.14 308
3368.27 326
3368.41 320
3368.54 324
3368.67 320
3368.81 348
3368.94 361
3369.07 358
3369.20 352
3369.34 340
3369.47 351
3369.60 364
3369.74 369
3369.87 383
3370.00 392
3370.14 389
3370.27 382
3370.40 371
3370.54 346
3370.67 332
3370.80 332
3370.93 356
3371.07 362
3371.20 362
3371.33 366
3371.47 365
3371.60 361
3371.73 361
3371.87 380
3372.00 374
3372.13 374
3372.27 356
3372.40 337
3372.53 346
3372.67 331
3372.80 319
3372.93 318
3373.06 334
3373.20 339
3373.33 346
3373.46 347
3373.60 352
3373.73 338
3373.86 330
3374.00 344
3374.13 348
3374.26 367
3374.40 362
3374.53 370
3374.66 368
3374.80 357
3374.93 333
3375.06 328
3375.20 317
3375.33 318
3375.46 343
3375.60 358
3375.73 376
3375.86 379
3375.99 386
3376.13 385
3376.26 356
3376.39 352
3376.53 351
3376.66 340
3376.79 322
3376.93 301
3377.06 297
3377.19 288
3377.33 285
3377.46 297
3377.59 303
3377.73 297
3377.86 293
3377.99 294
3378.13 303
3378.26 309
3378.39 325
3378.53 330
3378.66 340
3378.79 338
3378.93 321
3379.06 332
3379.19 343
3379.33 350
3379.46 343
3379.59 330
3379.73 341
3379.86 345
3379.99 360
3380.13 351
3380.26 353
3380.39 351
3380.53 351
3380.66 345
3380.79 335
3380.93 347
3381.06 341
3381.19 360
3381.33 337
3381.46 353
3381.59 372
3381.73 415
3381.86 463
3381.99 487
3382.13 497
3382.26 501
3382.39 498
3382.53 466
3382.66 454
3382.79 449
3382.93 461
3383.06 482
3383.19 494
3383.33 516
3383.46 519
3383.59 534
3383.73 551
3383.86 551
3383.99 553
3384.13 525
3384.26 538
3384.39 507
3384.53 516
3384.66 528
3384.79 527
3384.93 518
3385.06 506
3385.19 466
3385.33 441
3385.46 435
3385.59 441
3385.73 459
3385.86 452
3385.99 484
3386.13 464
3386.26 421
3386.39 394
3386.53 369
3386.66 349
3386.79 356
3386.93 343
3387.06 319
3387.19 314
3387.33 323
3387.46 314
3387.59 317
3387.73 311
3387.86 288
3387.99 278
3388.13 305
3388.26 294
3388.39 287
3388.53 319
3388.66 332
3388.80 312
3388.93 313
3389.06 303
3389.20 314
3389.33 335
3389.46 320
3389.60 325
3389.73 329
3389.86 323
3390.00 319
3390.13 316
3390.26 287
3390.40 267
3390.53 252
3390.66 241
3390.80 270
3390.93 283
3391.06 295
3391.20 302
3391.33 301
3391.46 296
3391.60 301
3391.73 316
3391.87 339
3392.00 339
3392.13 357
3392.27 395
3392.40 415
3392.53 431
3392.67 435
3392.80 426
3392.93 429
3393.07 422
3393.20 421
3393.33 418
3393.47 431
3393.60 437
3393.73 443
3393.87 419
3394.00 402
3394.14 393
3394.27 378
3394.40 374
3394.54 357
3394.67 351
3394.80 343
3394.94 322
3395.07 331
3395.20 348
3395.34 349
3395.47 360
3395.60 349
3395.74 351
3395.87 363
3396.01 347
3396.14 371
3396.27 390
3396.41 412
3396.54 409
3396.67 423
3396.81 411
3396.94 412
3397.07 422
3397.21 404
3397.34 405
3397.48 412
3397.61 406
3397.74 418
3397.88 437
3398.01 441
3398.14 437
3398.28 447
3398.41 465
3398.54 466
3398.68 455
3398.81 455
3398.95 436
3399.08 433
3399.21 438
3399.35 429
3399.48 429
3399.61 428
3399.75 431
3399.88 447
3400.02 455
3400.15 488
3400.28 515
3400.42 500
3400.55 497
3400.68 500
3400.82 514
3400.95 521
3401.08 522
3401.22 540
3401.35 567
3401.49 588
3401.62 611
3401.75 600
3401.89 590
3402.02 573
3402.15 569
3402.29 554
3402.42 575
3402.56 586
3402.69 596
3402.82 616
3402.96 654
3403.09 663
3403.22 659
3403.36 663
3403.49 675
3403.63 698
3403.76 704
3403.89 722
3404.03 686
3404.16 659
3404.29 614
3404.43 596
3404.56 592
3404.70 593
3404.83 589
3404.96 578
3405.10 548
3405.23 529
3405.36 545
3405.50 552
3405.63 533
3405.77 527
3405.90 502
3406.03 489
3406.17 460
3406.30 471
3406.43 461
3406.57 450
3406.70 431
3406.84 422
3406.97 428
3407.10 423
3407.24 407
3407.37 409
3407.51 386
3407.64 379
3407.77 383
3407.91 387
3408.04 388
3408.17 406
3408.31 405
3408.44 397
3408.58 390
3408.71 377
3408.84 380
3408.98 370
3409.11 380
3409.25 399
3409.38 403
3409.51 422
3409.65 428
3409.78 426
3409.91 407
3410.05 410
3410.18 397
3410.32 395
3410.45 392
3410.58 397
3410.72 367
3410.85 362
3410.99 340
3411.12 352
3411.25 358
3411.39 360
3411.52 352
3411.66 347
3411.79 349
3411.92 376
3412.06 379
3412.19 399
3412.33 399
3412.46 400
3412.59 412
3412.73 423
3412.86 419
3412.99 388
3413.13 380
3413.26 380
3413.40 360
3413.53 343
3413.66 340
3413.80 331
3413.93 355
3414.07 344
3414.20 340
3414.33 350
3414.47 342
3414.60 331
3414.74 320
3414.87 331
3415.00 312
3415.14 316
3415.27 322
3415.41 323
3415.54 359
3415.67 376
3415.81 365
3415.94 370
3416.08 403
3416.21 425
3416.34 428
3416.48 413
3416.61 397
3416.75 392
3416.88 378
3417.01 373
3417.15 338
3417.28 337
3417.42 324
3417.55 315
3417.68 307
3417.82 284
3417.95 290
3418.09 290
3418.22 330
3418.35 341
3418.49 347
3418.62 329
3418.76 310
3418.89 300
3419.02 317
3419.16 314
3419.29 335
3419.43 344
3419.56 344
3419.69 348
3419.83 342
3419.96 347
3420.10 328
3420.23 330
3420.37 352
3420.50 357
3420.63 355
3420.77 344
3420.90 351
3421.04 347
3421.17 363
3421.30 358
3421.44 349
3421.57 350
3421.71 367
3421.84 384
3421.97 376
3422.11 375
3422.24 375
3422.38 357
3422.51 382
3422.65 377
3422.78 394
3422.91 407
3423.05 410
3423.18 411
3423.32 385
3423.45 383
3423.58 370
3423.72 349
3423.85 356
3423.99 362
3424.12 383
3424.25 391
3424.39 408
3424.52 410
3424.66 403
3424.79 397
3424.93 386
3425.06 363
3425.19 362
3425.33 356
3425.46 341
3425.60 350
3425.73 339
3425.86 341
3426.00 344
3426.13 345
3426.27 357
3426.40 377
3426.54 373
3426.67 366
3426.80 353
3426.94 333
3427.07 352
3427.21 377
3427.34 398
3427.48 394
3427.61 381
3427.74 360
3427.88 355
3428.01 368
3428.15 358
3428.28 346
3428.42 326
3428.55 318
3428.68 321
3428.82 342
3428.95 368
3429.09 392
3429.22 403
3429.35 415
3429.49 419
3429.62 428
3429.76 419
3429.89 388
3430.03 378
3430.16 357
3430.29 372
3430.43 373
3430.56 363
3430.70 341
3430.83 326
3430.97 322
3431.10 323
3431.23 303
3431.37 319
3431.50 332
3431.64 332
3431.77 343
3431.91 372
3432.04 374
3432.17 370
3432.31 366
3432.44 340
3432.58 332
3432.71 343
3432.85 353
3432.98 352
3433.12 360
3433.25 361
3433.38 391
3433.52 383
3433.65 366
3433.79 360
3433.92 345
3434.06 326
3434.19 341
3434.32 357
3434.46 338
3434.59 344
3434.73 336
3434.86 357
3435.00 359
3435.13 351
3435.26 355
3435.40 343
3435.53 326
3435.67 314
3435.80 304
3435.94 307
3436.07 317
3436.21 329
3436.34 348
3436.47 357
3436.61 356
3436.74 352
3436.88 363
3437.01 337
3437.15 328
3437.28 324
3437.42 337
3437.55 342
3437.68 352
3437.82 335
3437.95 326
3438.09 310
3438.22 304
3438.36 307
3438.49 307
3438.63 305
3438.76 308
3438.89 325
3439.03 350
3439.16 365
3439.30 380
3439.43 409
3439.57 412
3439.70 401
3439.84 386
3439.97 351
3440.10 352
3440.24 356
3440.37 370
3440.51 377
3440.64 386
3440.78 379
3440.91 403
3441.05 414
3441.18 429
3441.31 413
3441.45 412
3441.58 439
3441.72 462
3441.85 472
3441.99 495
3442.12 497
3442.26 478
3442.39 471
3442.52 449
3442.66 470
3442.79 472
3442.93 463
3443.06 475
3443.20 508
3443.33 519
3443.47 537
3443.60 563
3443.74 551
3443.87 556
3444.00 559
3444.14 552
3444.27 561
3444.41 567
3444.54 590
3444.68 570
3444.81 560
3444.95 541
3445.08 530
3445.22 538
3445.35 546
3445.48 547
3445.62 550
3445.75 561
3445.89 573
3446.02 577
3446.16 575
3446.29 567
3446.43 539
3446.56 529
3446.70 518
3446.83 493
3446.97 449
3447.10 436
3447.23 436
3447.37 449
3447.50 452
3447.64 448
3447.77 422
3447.91 390
3448.04 403
3448.18 431
3448.31 420
3448.45 443
3448.58 437
3448.72 425
3448.85 433
3448.98 426
3449.12 404
3449.25 377
3449.39 342
3449.52 347
3449.66 327
3449.79 336
3449.93 328
3450.06 316
3450.20 295
3450.33 312
3450.47 328
3450.60 325
3450.74 347
3450.87 359
3451.00 379
3451.14 371
3451.27 347
3451.41 343
3451.54 338
3451.68 325
3451.81 315
3451.95 322
3452.08 337
3452.22 328
3452.35 313
3452.49 327
3452.62 331
3452.76 360
3452.89 357
3453.03 356
3453.16 361
3453.29 363
3453.43 353
3453.56 349
3453.70 331
3453.83 330
3453.97 316
3454.10 306
3454.24 302
3454.37 282
3454.51 280
3454.64 290
3454.78 287
3454.91 304
3455.05 305
3455.18 306
3455.32 282
3455.45 295
3455.59 293
3455.72 295
3455.86 295
3455.99 290
3456.12 291
3456.26 300
3456.39 312
3456.53 307
3456.66 311
3456.80 320
3456.93 330
3457.07 311
3457.20 303
3457.34 296
3457.47 286
3457.61 266
3457.74 255
3457.88 258
3458.01 267
3458.15 286
3458.28 281
3458.42 276
3458.55 278
3458.69 303
3458.82 297
3458.96 296
3459.09 302
3459.23 313
3459.36 323
3459.50 334
3459.63 338
3459.76 347
3459.90 326
3460.03 333
3460.17 331
3460.30 337
3460.44 318
3460.57 318
3460.71 300
3460.84 309
3460.98 308
3461.11 314
3461.25 297
3461.38 290
3461.52 285
3461.65 294
3461.79 320
3461.92 346
3462.06 369
3462.19 358
3462.33 360
3462.46 356
3462.60 337
3462.73 345
3462.87 349
3463.00 359
3463.14 377
3463.27 410
3463.41 401
3463.54 395
3463.68 407
3463.81 382
3463.95 369
3464.08 363
3464.22 364
3464.35 364
3464.49 365
3464.62 386
3464.76 394
3464.89 400
3465.03 388
3465.16 385
3465.30 368
3465.43 377
3465.57 382
3465.70 383
3465.84 404
3465.97 414
3466.11 424
3466.24 441
3466.38 474
3466.51 500
3466.65 491
3466.78 500
3466.92 496
3467.05 492
3467.19 489
3467.32 464
3467.46 440
3467.59 409
3467.73 410
3467.86 402
3468.00 386
3468.13 364
3468.27 346
3468.40 343
3468.54 353
3468.67 356
3468.81 364
3468.94 360
3469.08 364
3469.21 369
3469.35 356
3469.48 342
3469.62 328
3469.75 328
3469.89 328
3470.02 350
3470.16 360
3470.29 345
3470.43 351
3470.56 348
3470.70 357
3470.83 356
3470.97 355
3471.10 345
3471.24 331
3471.37 342
3471.51 373
3471.64 401
3471.78 420
3471.91 418
3472.05 419
3472.18 436
3472.32 434
3472.45 407
3472.59 401
3472.72 387
3472.86 385
3472.99 388
3473.13 373
3473.26 355
3473.40 348
3473.53 360
3473.67 389
3473.80 390
3473.94 373
3474.07 378
3474.21 393
3474.34 377
3474.48 372
3474.61 357
3474.75 354
3474.89 355
3475.02 342
3475.16 329
3475.29 325
3475.43 331
3475.56 322
3475.70 344
3475.83 352
3475.97 371
3476.10 380
3476.24 357
3476.37 352
3476.51 344
3476.64 344
3476.78 351
3476.91 357
3477.05 350
3477.18 338
3477.32 342
3477.45 346
3477.59 337
3477.72 345
3477.86 336
3477.99 337
3478.13 348
3478.26 354
3478.40 349
3478.54 348
3478.67 368
3478.81 369
3478.94 374
3479.08 369
3479.21 386
3479.35 397
3479.48 379
3479.62 386
3479.75 371
3479.89 357
3480.02 355
3480.16 351
3480.29 361
3480.43 368
3480.56 398
3480.70 400
3480.83 396
3480.97 404
3481.10 407
3481.24 384
3481.38 397
3481.51 378
3481.65 383
3481.78 378
3481.92 367
3482.05 373
3482.19 379
3482.32 368
3482.46 358
3482.59 360
3482.73 367
3482.86 393
3483.00 403
3483.13 402
3483.27 383
3483.40 363
3483.54 380
3483.68 418
3483.81 418
3483.95 435
3484.08 448
3484.22 451
3484.35 429
3484.49 400
3484.62 392
3484.76 392
3484.89 395
3485.03 400
3485.16 411
3485.30 386
3485.43 377
3485.57 374
3485.71 381
3485.84 358
3485.98 333
3486.11 334
3486.25 360
3486.38 344
3486.52 351
3486.65 359
3486.79 352
3486.92 364
3487.06 373
3487.19 392
3487.33 387
3487.47 384
3487.60 370
3487.74 363
3487.87 353
3488.01 357
3488.14 344
3488.28 354
3488.41 350
3488.55 383
3488.68 401
3488.82 394
3488.95 428
3489.09 445
3489.23 461
3489.36 474
3489.50 484
3489.63 508
3489.77 524
3489.90 506
3490.04 489
3490.17 460
3490.31 452
3490.44 431
3490.58 432
3490.72 446
3490.85 448
3490.99 473
3491.12 454
3491.26 463
3491.39 461
3491.53 446
3491.66 446
3491.80 433
3491.93 433
3492.07 445
3492.21 415
3492.34 411
3492.48 413
3492.61 416
3492.75 415
3492.88 417
3493.02 418
3493.15 411
3493.29 422
3493.43 414
3493.56 406
3493.70 393
3493.83 369
3493.97 369
3494.10 380
3494.24 384
3494.37 379
3494.51 370
3494.64 350
3494.78 331
3494.92 323
3495.05 353
3495.19 385
3495.32 398
3495.46 396
3495.59 417
3495.73 452
3495.86 469
3496.00 460
3496.14 483
3496.27 490
3496.41 484
3496.54 464
3496.68 451
3496.81 434
3496.95 446
3497.08 434
3497.22 428
3497.36 438
3497.49 426
3497.63 419
3497.76 385
3497.90 377
3498.03 359
3498.17 362
3498.31 347
3498.44 358
3498.58 368
3498.71 362
3498.85 361
3498.98 389
3499.12 399
3499.25 386
3499.39 384
3499.53 361
3499.66 364
3499.80 353
3499.93 351
3500.07 346
3500.20 343
3500.34 358
3500.48 364
3500.61 368
3500.75 374
3500.88 382
3501.02 402
3501.15 379
3501.29 357
3501.42 358
3501.56 362
3501.70 376
3501.83 379
3501.97 372
3502.10 359
3502.24 360
3502.37 351
3502.51 363
3502.65 349
3502.78 335
3502.92 298
3503.05 294
3503.19 323
3503.32 336
3503.46 350
3503.60 369
3503.73 383
3503.87 361
3504.00 372
3504.14 375
3504.27 394
3504.41 395
3504.55 396
3504.68 408
3504.82 386
3504.95 376
3505.09 381
3505.22 404
3505.36 422
3505.50 419
3505.63 432
3505.77 417
3505.90 417
3506.04 418
3506.17 431
3506.31 444
3506.45 425
3506.58 452
3506.72 448
3506.85 443
3506.99 448
3507.13 446
3507.26 436
3507.40 431
3507.53 427
3507.67 436
3507.80 454
3507.94 494
3508.08 530
3508.21 549
3508.35 551
3508.48 541
3508.62 531
3508.75 507
3508.89 513
3509.03 516
3509.16 519
3509.30 498
3509.43 486
3509.57 462
3509.71 470
3509.84 466
3509.98 476
3510.11 454
3510.25 441
3510.38 449
3510.52 435
3510.66 448
3510.79 449
3510.93 454
3511.06 443
3511.20 424
3511.34 394
3511.47 392
3511.61 393
3511.74 394
3511.88 373
3512.01 359
3512.15 350
3512.29 338
3512.42 339
3512.56 352
3512.69 367
3512.83 359
3512.97 379
3513.10 384
3513.24 380
3513.37 371
3513.51 364
3513.65 379
3513.78 392
3513.92 419
3514.05 417
3514.19 440
3514.33 436
3514.46 433
3514.60 416
3514.73 405
3514.87 413
3515.00 406
3515.14 404
3515.28 397
3515.41 389
3515.55 399
3515.68 376
3515.82 351
3515.96 351
3516.09 346
3516.23 330
3516.36 360
3516.50 390
3516.64 434
3516.77 455
3516.91 462
3517.04 452
3517.18 431
3517.32 428
3517.45 430
3517.59 441
3517.72 462
3517.86 490
3518.00 546
3518.13 550
3518.27 538
3518.40 517
3518.54 508
3518.68 480
3518.81 473
3518.95 467
3519.08 470
3519.22 494
3519.36 490
3519.49 484
3519.63 451
3519.76 426
3519.90 408
3520.04 376
3520.17 401
3520.31 425
3520.44 433
3520.58 424
3520.72 417
3520.85 410
3520.99 398
3521.12 387
3521.26 387
3521.40 402
3521.53 395
3521.67 368
3521.80 361
3521.94 348
3522.08 359
3522.21 371
3522.35 365
3522.48 363
3522.62 379
3522.76 394
3522.89 376
3523.03 357
3523.17 352
3523.30 345
3523.44 355
3523.57 364
3523.71 378
3523.85 410
3523.98 414
3524.12 430
3524.25 438
3524.39 438
3524.53 419
3524.66 415
3524.80 412
3524.93 405
3525.07 404
3525.21 417
3525.34 431
3525.48 428
3525.62 448
3525.75 465
3525.89 462
3526.02 448
3526.16 441
3526.30 438
3526.43 424
3526.57 414
3526.70 410
3526.84 409
3526.98 381
3527.11 378
3527.25 355
3527.39 361
3527.52 355
3527.66 343
3527.79 336
3527.93 324
3528.07 312
3528.20 327
3528.34 327
3528.47 354
3528.61 378
3528.75 371
3528.88 353
3529.02 353
3529.16 345
3529.29 324
3529.43 330
3529.56 328
3529.70 336
3529.84 351
3529.97 346
3530.11 357
3530.25 369
3530.38 357
3530.52 377
3530.65 367
3530.79 388
3530.93 389
3531.06 367
3531.20 361
3531.34 363
3531.47 366
3531.61 365
3531.74 373
3531.88 367
3532.02 341
3532.15 342
3532.29 337
3532.43 323
3532.56 324
3532.70 323
3532.83 316
3532.97 306
3533.11 324
3533.24 344
3533.38 355
3533.52 364
3533.65 373
3533.79 377
3533.92 373
3534.06 365
3534.20 353
3534.33 344
3534.47 345
3534.61 347
3534.74 346
3534.88 331
3535.01 308
3535.15 303
3535.29 297
3535.42 311
3535.56 319
3535.70 330
3535.83 311
3535.97 323
3536.11 335
3536.24 343
3536.38 359
3536.51 360
3536.65 352
3536.79 337
3536.92 318
3537.06 305
3537.20 320
3537.33 334
3537.47 345
3537.61 357
3537.74 376
3537.88 363
3538.01 363
3538.15 358
3538.29 354
3538.42 344
3538.56 331
3538.70 341
3538.83 344
3538.97 350
3539.11 332
3539.24 332
3539.38 334
3539.51 343
3539.65 310
3539.79 311
3539.92 308
3540.06 332
3540.20 318
3540.33 298
3540.47 294
3540.61 295
3540.74 305
3540.88 317
3541.02 342
3541.15 343
3541.29 323
3541.42 301
3541.56 291
3541.70 291
3541.83 288
3541.97 309
3542.11 322
3542.24 321
3542.38 321
3542.52 317
3542.65 330
3542.79 327
3542.93 328
3543.06 330
3543.20 302
3543.33 312
3543.47 322
3543.61 321
3543.74 291
3543.88 297
3544.02 304
3544.15 309
3544.29 318
3544.43 313
3544.56 317
3544.70 320
3544.84 328
3544.97 348
3545.11 342
3545.25 330
3545.38 321
3545.52 314
3545.66 328
3545.79 351
3545.93 354
3546.06 351
3546.20 344
3546.34 319
3546.47 322
3546.61 344
3546.75 369
3546.88 372
3547.02 373
3547.16 356
3547.29 361
3547.43 365
3547.57 364
3547.70 350
3547.84 337
3547.98 329
3548.11 319
3548.25 307
3548.39 313
3548.52 304
3548.66 310
3548.80 313
3548.93 331
3549.07 327
3549.21 313
3549.34 308
3549.48 318
3549.62 345
3549.75 375
3549.89 361
3550.03 367
3550.16 360
3550.30 341
3550.44 353
3550.57 360
3550.71 374
3550.85 379
3550.98 366
3551.12 360
3551.25 355
3551.39 358
3551.53 367
3551.66 349
3551.80 326
3551.94 315
3552.07 317
3552.21 323
3552.35 334
3552.48 353
3552.62 345
3552.76 354
3552.89 364
3553.03 349
3553.17 335
3553.30 320
3553.44 307
3553.58 291
3553.71 295
3553.85 301
3553.99 300
3554.12 292
3554.26 280
3554.40 286
3554.53 281
3554.67 300
3554.81 336
3554.94 377
3555.08 390
3555.22 400
3555.36 394
3555.49 370
3555.63 375
3555.77 360
3555.90 374
3556.04 376
3556.18 376
3556.31 362
3556.45 359
3556.59 363
3556.72 363
3556.86 353
3557.00 362
3557.13 363
3557.27 349
3557.41 358
3557.54 387
3557.68 384
3557.82 380
3557.95 397
3558.09 404
3558.23 407
3558.36 395
3558.50 361
3558.64 343
3558.77 345
3558.91 310
3559.05 326
3559.18 342
3559.32 365
3559.46 365
3559.59 363
3559.73 358
3559.87 352
3560.00 337
3560.14 330
3560.28 339
3560.42 349
3560.55 361
3560.69 360
3560.83 354
3560.96 327
3561.10 318
3561.24 334
3561.37 339
3561.51 347
3561.65 334
3561.78 353
3561.92 342
3562.06 342
3562.19 347
3562.33 339
3562.47 340
3562.60 354
3562.74 348
3562.88 330
3563.01 334
3563.15 337
3563.29 344
3563.43 317
3563.56 321
3563.70 315
3563.84 323
3563.97 360
3564.11 395
3564.25 429
3564.38 422
3564.52 415
3564.66 410
3564.79 403
3564.93 373
3565.07 379
3565.20 388
3565.34 377
3565.48 366
3565.62 357
3565.75 359
3565.89 364
3566.03 375
3566.16 373
3566.30 383
3566.44 394
3566.57 403
3566.71 404
3566.85 391
3566.98 356
3567.12 331
3567.26 330
3567.40 336
3567.53 343
3567.67 368
3567.81 387
3567.94 419
3568.08 416
3568.22 405
3568.35 376
3568.49 381
3568.63 355
3568.77 329
3568.90 321
3569.04 317
3569.18 283
3569.31 287
3569.45 298
3569.59 299
3569.72 341
3569.86 343
3570.00 379
3570.13 379
3570.27 359
3570.41 345
3570.55 358
3570.68 359
3570.82 356
3570.96 360
3571.09 359
3571.23 347
3571.37 332
3571.50 330
3571.64 328
3571.78 315
3571.92 311
3572.05 291
3572.19 269
3572.33 250
3572.46 246
3572.60 259
3572.74 300
3572.88 290
3573.01 277
3573.15 279
3573.29 287
3573.42 325
3573.56 345
3573.70 332
3573.83 322
3573.97 323
3574.11 325
3574.25 304
3574.38 296
3574.52 291
3574.66 289
3574.79 278
3574.93 280
3575.07 295
3575.21 284
3575.34 307
3575.48 320
3575.62 331
3575.75 339
3575.89 335
3576.03 354
3576.17 360
3576.30 391
3576.44 403
3576.58 407
3576.71 388
3576.85 390
3576.99 389
3577.12 405
3577.26 391
3577.40 380
3577.54 383
3577.67 363
3577.81 344
3577.95 354
3578.08 367
3578.22 359
3578.36 367
3578.50 385
3578.63 375
3578.77 395
3578.91 403
3579.05 402
3579.18 401
3579.32 384
3579.46 376
3579.59 352
3579.73 359
3579.87 344
3580.01 342
3580.14 339
3580.28 316
3580.42 316
3580.55 299
3580.69 289
3580.83 282
3580.97 303
3581.10 324
3581.24 324
3581.38 338
3581.51 349
3581.65 330
3581.79 307
3581.93 291
3582.06 267
3582.20 262
3582.34 283
3582.47 303
3582.61 319
3582.75 330
3582.89 349
3583.02 371
3583.16 387
3583.30 389
3583.44 389
3583.57 377
3583.71 371
3583.85 335
3583.98 309
3584.12 298
3584.26 299
3584.40 309
3584.53 332
3584.67 330
3584.81 337
3584.95 349
3585.08 358
3585.22 353
3585.36 355
3585.49 351
3585.63 358
3585.77 369
3585.91 354
3586.04 319
3586.18 308
3586.32 307
3586.46 290
3586.59 293
3586.73 304
3586.87 298
3587.00 302
3587.14 305
3587.28 285
3587.42 282
3587.55 277
3587.69 262
3587.83 257
3587.97 256
3588.10 263
3588.24 266
3588.38 269
3588.52 279
3588.65 287
3588.79 294
3588.93 296
3589.07 306
3589.20 303
3589.34 298
3589.48 318
3589.61 312
3589.75 316
3589.89 329
3590.03 326
3590.16 314
3590.30 320
3590.44 328
3590.58 345
3590.71 362
3590.85 347
3590.99 337
3591.13 331
3591.26 330
3591.40 349
3591.54 355
3591.68 359
3591.81 351
3591.95 368
3592.09 385
3592.22 389
3592.36 378
3592.50 375
3592.64 382
3592.77 385
3592.91 410
3593.05 409
3593.19 407
3593.32 409
3593.46 394
3593.60 384
3593.74 383
3593.87 372
3594.01 367
3594.15 378
3594.29 376
3594.42 363
3594.56 357
3594.70 346
3594.84 334
3594.97 346
3595.11 366
3595.25 370
3595.39 371
3595.52 361
3595.66 349
3595.80 336
3595.94 338
3596.07 320
3596.21 319
3596.35 314
3596.49 316
3596.62 309
3596.76 313
3596.90 334
3597.04 336
3597.17 350
3597.31 344
3597.45 322
3597.59 324
3597.72 341
3597.86 355
3598.00 340
3598.14 349
3598.27 358
3598.41 385
3598.55 419
3598.69 432
3598.82 419
3598.96 403
3599.10 376
3599.24 369
3599.37 365
3599.51 372
3599.65 397
3599.79 419
3599.92 430
3600.06 429
3600.20 411
3600.34 396
3600.47 387
3600.61 383
3600.75 398
3600.89 425
3601.02 431
3601.16 415
3601.30 406
3601.44 401
3601.58 396
3601.71 406
3601.85 403
3601.99 408
3602.13 430
3602.26 447
3602.40 453
3602.54 458
3602.68 451
3602.81 442
3602.95 450
3603.09 430
3603.23 409
3603.36 405
3603.50 391
3603.64 365
3603.78 354
3603.91 362
3604.05 328
3604.19 301
3604.33 293
3604.47 288
3604.60 281
3604.74 274
3604.88 276
3605.02 271
3605.15 254
3605.29 258
3605.43 246
3605.57 248
3605.70 270
3605.84 287
3605.98 293
3606.12 296
3606.26 310
3606.39 302
3606.53 314
3606.67 322
3606.81 320
3606.94 312
3607.08 318
3607.22 347
3607.36 348
3607.49 332
3607.63 329
3607.77 313
3607.91 315
3608.05 326
3608.18 353
3608.32 374
3608.46 391
3608.60 402
3608.73 411
3608.87 381
3609.01 344
3609.15 323
3609.28 315
3609.42 315
3609.56 321
3609.70 326
3609.84 334
3609.97 324
3610.11 312
3610.25 304
3610.39 292
3610.52 295
3610.66 303
3610.80 311
3610.94 342
3611.08 352
3611.21 362
3611.35 345
3611.49 338
3611.63 319
3611.76 292
3611.90 302
3612.04 296
3612.18 295
3612.32 301
3612.45 315
3612.59 309
3612.73 308
3612.87 299
3613.00 303
3613.14 299
3613.28 312
3613.42 319
3613.56 341
3613.69 342
3613.83 360
3613.97 361
3614.11 342
3614.25 344
3614.38 359
3614.52 361
3614.66 347
3614.80 321
3614.93 299
3615.07 296
3615.21 308
3615.35 303
3615.49 308
3615.62 320
3615.76 329
3615.90 339
3616.04 329
3616.18 316
3616.31 289
3616.45 279
3616.59 262
3616.73 253
3616.86 257
3617.00 272
3617.14 284
3617.28 298
3617.42 299
3617.55 295
3617.69 299
3617.83 295
3617.97 285
3618.11 314
3618.24 299
3618.38 300
3618.52 290
3618.66 286
3618.80 282
3618.93 279
3619.07 262
3619.21 247
3619.35 242
3619.49 241
3619.62 244
3619.76 267
3619.90 277
3620.04 283
3620.17 306
3620.31 316
3620.45 304
3620.59 286
3620.73 293
3620.86 297
3621.00 303
3621.14 307
3621.28 324
3621.42 308
3621.55 298
3621.69 281
3621.83 302
3621.97 326
3622.11 328
3622.24 329
3622.38 327
3622.52 323
3622.66 331
3622.80 325
3622.93 333
3623.07 359
3623.21 389
3623.35 427
3623.49 447
3623.62 439
3623.76 422
3623.90 401
3624.04 384
3624.18 361
3624.31 347
3624.45 337
3624.59 336
3624.73 323
3624.87 328
3625.00 306
3625.14 288
3625.28 284
3625.42 263
3625.56 262
3625.69 260
3625.83 263
3625.97 273
3626.11 283
3626.25 295
3626.39 308
3626.52 326
3626.66 323
3626.80 320
3626.94 305
3627.08 288
3627.21 285
3627.35 303
3627.49 313
3627.63 313
3627.77 311
3627.90 312
3628.04 292
3628.18 276
3628.32 266
3628.46 268
3628.59 285
3628.73 302
3628.87 329
3629.01 339
3629.15 324
3629.29 309
3629.42 303
3629.56 297
3629.70 299
3629.84 308
3629.98 297
3630.11 282
3630.25 270
3630.39 265
3630.53 276
3630.67 287
3630.80 282
3630.94 291
3631.08 280
3631.22 267
3631.36 275
3631.50 286
3631.63 292
3631.77 307
3631.91 315
3632.05 310
3632.19 309
3632.32 302
3632.46 287
3632.60 287
3632.74 281
3632.88 281
3633.02 299
3633.15 326
3633.29 332
3633.43 357
3633.57 332
3633.71 321
3633.84 303
3633.98 302
3634.12 295
3634.26 287
3634.40 279
3634.54 291
3634.67 286
3634.81 297
3634.95 280
3635.09 275
3635.23 259
3635.37 258
3635.50 264
3635.64 266
3635.78 276
3635.92 279
3636.06 286
3636.19 295
3636.33 287
3636.47 288
3636.61 295
3636.75 311
3636.89 311
3637.02 316
3637.16 326
3637.30 328
3637.44 326
3637.58 319
3637.72 306
3637.85 276
3637.99 253
3638.13 251
3638.27 255
3638.41 252
3638.55 270
3638.68 281
3638.82 302
3638.96 313
3639.10 316
3639.24 302
3639.38 316
3639.51 328
3639.65 319
3639.79 330
3639.93 349
3640.07 346
3640.21 323
3640.34 317
3640.48 314
3640.62 297
3640.76 282
3640.90 284
3641.04 289
3641.17 303
3641.31 312
3641.45 303
3641.59 301
3641.73 304
3641.87 299
3642.00 299
3642.14 299
3642.28 303
3642.42 315
3642.56 298
3642.70 302
3642.83 298
3642.97 305
3643.11 297
3643.25 290
3643.39 274
3643.53 263
3643.66 253
3643.80 259
3643.94 268
3644.08 287
3644.22 293
3644.36 287
3644.50 282
3644.63 301
3644.77 333
3644.91 358
3645.05 367
3645.19 350
3645.33 346
3645.46 348
3645.60 347
3645.74 319
3645.88 316
3646.02 322
3646.16 334
3646.29 353
3646.43 342
3646.57 346
3646.71 343
3646.85 318
3646.99 303
3647.13 291
3647.26 300
3647.40 308
3647.54 315
3647.68 323
3647.82 298
3647.96 314
3648.09 309
3648.23 312
3648.37 325
3648.51 318
3648.65 334
3648.79 328
3648.93 306
3649.06 297
3649.20 295
3649.34 278
3649.48 282
3649.62 265
3649.76 259
3649.90 265
3650.03 266
3650.17 256
3650.31 265
3650.45 282
3650.59 298
3650.73 308
3650.86 314
3651.00 314
3651.14 314
3651.28 313
3651.42 308
3651.56 293
3651.70 291
3651.83 292
3651.97 284
3652.11 296
3652.25 302
3652.39 294
3652.53 313
3652.67 305
3652.80 316
3652.94 308
3653.08 296
3653.22 290
3653.36 295
3653.50 289
3653.64 270
3653.77 250
3653.91 244
3654.05 234
3654.19 242
3654.33 256
3654.47 257
3654.61 266
3654.74 287
3654.88 308
3655.02 312
3655.16 294
3655.30 271
3655.44 262
3655.58 256
3655.72 251
3655.85 239
3655.99 255
3656.13 269
3656.27 258
3656.41 251
3656.55 262
3656.69 258
3656.82 248
3656.96 260
3657.10 265
3657.24 280
3657.38 289
3657.52 308
3657.66 303
3657.79 289
3657.93 269
3658.07 262
3658.21 249
3658.35 248
3658.49 259
3658.63 280
3658.77 302
3658.90 296
3659.04 311
3659.18 314
3659.32 316
3659.46 314
3659.60 323
3659.74 308
3659.88 313
3660.01 330
3660.15 314
3660.29 306
3660.43 298
3660.57 299
3660.71 289
3660.85 290
3660.99 275
3661.12 299
3661.26 315
3661.40 331
3661.54 318
3661.68 313
3661.82 302
3661.96 282
3662.09 278
3662.23 284
3662.37 280
3662.51 277
3662.65 270
3662.79 299
3662.93 305
3663.07 318
3663.21 308
3663.34 309
3663.48 299
3663.62 306
3663.76 296
3663.90 301
3664.04 310
3664.18 313
3664.32 297
3664.45 301
3664.59 303
3664.73 283
3664.87 274
3665.01 285
3665.15 276
3665.29 271
3665.43 286
3665.56 287
3665.70 313
3665.84 293
3665.98 295
3666.12 302
3666.26 304
3666.40 306
3666.54 301
3666.68 313
3666.81 319
3666.95 321
3667.09 298
3667.23 278
3667.37 264
3667.51 273
3667.65 263
3667.79 284
3667.92 286
3668.06 293
3668.20 310
3668.34 335
3668.48 348
3668.62 351
3668.76 344
3668.90 325
3669.04 313
3669.17 296
3669.31 280
3669.45 293
3669.59 299
3669.73 306
3669.87 309
3670.01 312
3670.15 334
3670.29 348
3670.42 347
3670.56 341
3670.70 366
3670.84 340
3670.98 318
3671.12 299
3671.26 294
3671.40 290
3671.54 292
3671.67 322
3671.81 350
3671.95 354
3672.09 345
3672.23 331
3672.37 321
3672.51 306
3672.65 316
3672.79 302
3672.93 311
3673.06 309
3673.20 317
3673.34 324
3673.48 311
3673.62 300
3673.76 325
3673.90 340
3674.04 338
3674.18 340
3674.32 369
3674.45 377
3674.59 352
3674.73 338
3674.87 337
3675.01 337
3675.15 338
3675.29 327
3675.43 336
3675.57 345
3675.71 342
3675.84 335
3675.98 322
3676.12 305
3676.26 295
3676.40 302
3676.54 335
3676.68 358
3676.82 343
3676.96 348
3677.10 359
3677.23 350
3677.37 345
3677.51 337
3677.65 309
3677.79 331
3677.93 327
3678.07 316
3678.21 308
3678.35 311
3678.49 290
3678.62 303
3678.76 310
3678.90 332
3679.04 332
3679.18 317
3679.32 308
3679.46 313
3679.60 323
3679.74 330
3679.88 311
3680.02 325
3680.15 306
3680.29 315
3680.43 308
3680.57 326
3680.71 343
3680.85 341
3680.99 352
3681.13 346
3681.27 354
3681.41 394
3681.55 407
3681.68 410
3681.82 415
3681.96 399
3682.10 408
3682.24 418
3682.38 396
3682.52 400
3682.66 392
3682.80 406
3682.94 424
3683.08 436
3683.22 420
3683.35 401
3683.49 392
3683.63 388
3683.77 412
3683.91 428
3684.05 413
3684.19 414
3684.33 437
3684.47 433
3684.61 436
3684.75 422
3684.89 416
3685.02 403
3685.16 412
3685.30 412
3685.44 419
3685.58 418
3685.72 433
3685.86 455
3686.00 440
3686.14 425
3686.28 398
3686.42 385
3686.56 380
3686.69 368
3686.83 375
3686.97 360
3687.11 355
3687.25 345
3687.39 364
3687.53 402
3687.67 424
3687.81 412
3687.95 403
3688.09 404
3688.23 392
3688.37 386
3688.50 361
3688.64 359
3688.78 350
3688.92 334
3689.06 354
3689.20 359
3689.34 361
3689.48 353
3689.62 345
3689.76 340
3689.90 328
3690.04 307
3690.18 305
3690.32 295
3690.45 305
3690.59 304
3690.73 315
3690.87 317
3691.01 305
3691.15 298
3691.29 326
3691.43 334
3691.57 336
3691.71 332
3691.85 336
3691.99 323
3692.13 330
3692.27 329
3692.40 338
3692.54 348
3692.68 338
3692.82 342
3692.96 338
3693.10 329
3693.24 336
3693.38 339
3693.52 344
3693.66 326
3693.80 295
3693.94 291
3694.08 295
3694.22 313
3694.36 314
3694.50 312
3694.63 301
3694.77 309
3694.91 303
3695.05 309
3695.19 309
3695.33 315
3695.47 352
3695.61 358
3695.75 369
3695.89 359
3696.03 350
3696.17 347
3696.31 353
3696.45 358
3696.59 345
3696.73 331
3696.86 325
3697.00 323
3697.14 341
3697.28 343
3697.42 319
3697.56 316
3697.70 309
3697.84 305
3697.98 317
3698.12 327
3698.26 337
3698.40 346
3698.54 344
3698.68 332
3698.82 325
3698.96 330
3699.10 328
3699.23 325
3699.37 321
3699.51 315
3699.65 297
3699.79 284
3699.93 280
3700.07 290
3700.21 314
3700.35 310
3700.49 325
3700.63 323
3700.77 326
3700.91 338
3701.05 356
3701.19 362
3701.33 353
3701.47 373
3701.61 390
3701.75 400
3701.88 388
3702.02 371
3702.16 363
3702.30 355
3702.44 344
3702.58 353
3702.72 384
3702.86 379
3703.00 349
3703.14 338
3703.28 346
3703.42 359
3703.56 370
3703.70 382
3703.84 379
3703.98 404
3704.12 377
3704.26 366
3704.40 364
3704.54 360
3704.68 363
3704.82 384
3704.95 407
3705.09 392
3705.23 386
3705.37 381
3705.51 380
3705.65 393
3705.79 385
3705.93 380
3706.07 377
3706.21 405
3706.35 400
3706.49 397
3706.63 382
3706.77 366
3706.91 350
3707.05 341
3707.19 345
3707.33 340
3707.47 348
3707.61 329
3707.75 341
3707.89 338
3708.03 350
3708.17 367
3708.30 372
3708.44 357
3708.58 358
3708.72 350
3708.86 348
3709.00 367
3709.14 382
3709.28 391
3709.42 398
3709.56 402
3709.70 410
3709.84 429
3709.98 440
3710.12 441
3710.26 425
3710.40 444
3710.54 443
3710.68 445
3710.82 437
3710.96 448
3711.10 458
3711.24 477
3711.38 483
3711.52 505
3711.66 510
3711.80 485
3711.94 464
3712.08 453
3712.22 450
3712.36 437
3712.49 436
3712.63 433
3712.77 425
3712.91 426
3713.05 420
3713.19 400
3713.33 395
3713.47 401
3713.61 405
3713.75 384
3713.89 366
3714.03 378
3714.17 381
3714.31 402
3714.45 403
3714.59 392
3714.73 404
3714.87 399
3715.01 387
3715.15 394
3715.29 389
3715.43 383
3715.57 383
3715.71 369
3715.85 364
3715.99 352
3716.13 370
3716.27 374
3716.41 379
3716.55 383
3716.69 382
3716.83 400
3716.97 404
3717.11 418
3717.25 413
3717.39 384
3717.53 378
3717.67 385
3717.81 380
3717.95 389
3718.08 379
3718.22 377
3718.36 377
3718.50 378
3718.64 368
3718.78 357
3718.92 352
3719.06 346
3719.20 363
3719.34 373
3719.48 375
3719.62 383
3719.76 377
3719.90 372
3720.04 354
3720.18 351
3720.32 327
3720.46 325
3720.60 328
3720.74 367
3720.88 376
3721.02 392
3721.16 386
3721.30 375
3721.44 368
3721.58 347
3721.72 359
3721.86 371
3722.00 381
3722.14 391
3722.28 388
3722.42 391
3722.56 405
3722.70 406
3722.84 404
3722.98 422
3723.12 423
3723.26 434
3723.40 476
3723.54 470
3723.68 468
3723.82 451
3723.96 439
3724.10 428
3724.24 407
3724.38 420
3724.52 407
3724.66 405
3724.80 406
3724.94 397
3725.08 381
3725.22 397
3725.36 406
3725.50 403
3725.64 402
3725.78 406
3725.92 392
3726.06 392
3726.20 397
3726.34 422
3726.48 401
3726.62 407
3726.76 385
3726.90 375
3727.04 377
3727.18 379
3727.32 387
3727.46 374
3727.60 353
3727.74 330
3727.88 296
3728.02 314
3728.16 326
3728.30 332
3728.44 325
3728.58 315
3728.72 325
3728.86 319
3729.00 315
3729.14 308
3729.28 288
3729.42 276
3729.56 292
3729.70 315
3729.84 318
3729.98 326
3730.12 316
3730.26 318
3730.40 338
3730.54 349
3730.68 361
3730.82 350
3730.96 363
3731.10 380
3731.24 383
3731.38 392
3731.52 398
3731.66 395
3731.80 381
3731.94 377
3732.08 376
3732.22 392
3732.36 395
3732.50 379
3732.64 358
3732.78 313
3732.92 290
3733.06 256
3733.20 231
3733.34 218
3733.48 219
3733.62 225
3733.76 211
3733.90 219
3734.04 242
3734.18 270
3734.32 285
3734.46 273
3734.60 277
3734.74 275
3734.88 286
3735.02 270
3735.16 274
3735.30 266
3735.44 263
3735.58 256
3735.72 260
3735.86 267
3736.00 271
3736.14 283
3736.28 294
3736.42 299
3736.56 305
3736.70 304
3736.84 324
3736.98 337
3737.12 348
3737.26 343
3737.40 338
3737.54 355
3737.68 336
3737.82 339
3737.96 345
3738.10 356
3738.24 377
3738.38 383
3738.52 389
3738.67 372
3738.81 354
3738.95 333
3739.09 328
3739.23 324
3739.37 341
3739.51 339
3739.65 335
3739.79 342
3739.93 349
3740.07 349
3740.21 358
3740.35 356
3740.49 369
3740.63 359
3740.77 378
3740.91 386
3741.05 404
3741.19 400
3741.33 403
3741.47 383
3741.61 363
3741.75 336
3741.89 324
3742.03 312
3742.17 321
3742.31 323
3742.45 321
3742.59 310
3742.73 289
3742.87 287
3743.01 308
3743.15 297
3743.29 285
3743.43 275
3743.57 276
3743.71 268
3743.85 267
3743.99 275
3744.13 249
3744.28 258
3744.42 245
3744.56 273
3744.70 288
3744.84 299
3744.98 305
3745.12 288
3745.26 294
3745.40 300
3745.54 323
3745.68 320
3745.82 311
3745.96 320
3746.10 313
3746.24 305
3746.38 299
3746.52 301
3746.66 285
3746.80 285
3746.94 293
3747.08 297
3747.22 303
3747.36 295
3747.50 303
3747.64 294
3747.78 281
3747.92 264
3748.06 268
3748.20 269
3748.34 244
3748.49 241
3748.63 241
3748.77 233
3748.91 243
3749.05 242
3749.19 256
3749.33 265
3749.47 267
3749.61 267
3749.75 271
3749.89 279
3750.03 273
3750.17 272
3750.31 276
3750.45 278
3750.59 294
3750.73 275
3750.87 295
3751.01 284
3751.15 280
3751.29 276
3751.43 291
3751.57 301
3751.71 307
3751.86 316
3752.00 330
3752.14 358
3752.28 360
3752.42 356
3752.56 361
3752.70 350
3752.84 354
3752.98 347
3753.12 340
3753.26 336
3753.40 340
3753.54 356
3753.68 370
3753.82 376
3753.96 371
3754.10 352
3754.24 345
3754.38 354
3754.52 343
3754.66 341
3754.81 333
3754.95 304
3755.09 289
3755.23 288
3755.37 263
3755.51 261
3755.65 279
3755.79 306
3755.93 326
3756.07 352
3756.21 364
3756.35 360
3756.49 347
3756.63 338
3756.77 334
3756.91 327
3757.05 353
3757.19 337
3757.33 330
3757.47 351
3757.62 339
3757.76 345
3757.90 334
3758.04 316
3758.18 308
3758.32 290
3758.46 276
3758.60 291
3758.74 271
3758.88 273
3759.02 281
3759.16 300
3759.30 303
3759.44 306
3759.58 329
3759.72 333
3759.86 340
3760.01 338
3760.15 340
3760.29 355
3760.43 381
3760.57 383
3760.71 380
3760.85 376
3760.99 335
3761.13 335
3761.27 329
3761.41 350
3761.55 350
3761.69 354
3761.83 346
3761.97 341
3762.11 332
3762.26 321
3762.40 337
3762.54 326
3762.68 327
3762.82 317
3762.96 300
3763.10 287
3763.24 291
3763.38 284
3763.52 276
3763.66 296
3763.80 298
3763.94 308
3764.08 291
3764.22 301
3764.36 335
3764.51 317
3764.65 332
3764.79 325
3764.93 347
3765.07 364
3765.21 375
3765.35 372
3765.49 367
3765.63 368
3765.77 352
3765.91 344
3766.05 337
3766.19 318
3766.33 336
3766.48 344
3766.62 357
3766.76 341
3766.90 331
3767.04 346
3767.18 327
3767.32 313
3767.46 300
3767.60 308
3767.74 295
3767.88 284
3768.02 268
3768.16 253
3768.30 219
3768.45 220
3768.59 227
3768.73 214
3768.87 229
3769.01 241
3769.15 249
3769.29 252
3769.43 261
3769.57 272
3769.71 263
3769.85 275
3769.99 270
3770.13 272
3770.28 274
3770.42 276
3770.56 292
3770.70 295
3770.84 283
3770.98 258
3771.12 271
3771.26 251
3771.40 248
3771.54 251
3771.68 272
3771.82 288
3771.97 298
3772.11 289
3772.25 305
3772.39 318
3772.53 322
3772.67 335
3772.81 332
3772.95 335
3773.09 340
3773.23 341
3773.37 325
3773.51 328
3773.66 328
3773.80 329
3773.94 325
3774.08 346
3774.22 339
3774.36 348
3774.50 358
3774.64 359
3774.78 375
3774.92 404
3775.06 414
3775.20 385
3775.35 383
3775.49 371
3775.63 340
3775.77 328
3775.91 317
3776.05 308
3776.19 331
3776.33 334
3776.47 335
3776.61 346
3776.75 338
3776.90 318
3777.04 309
3777.18 290
3777.32 296
3777.46 281
3777.60 276
3777.74 291
3777.88 287
3778.02 276
3778.16 260
3778.30 295
3778.45 306
3778.59 307
3778.73 288
3778.87 284
3779.01 283
3779.15 278
3779.29 299
3779.43 308
3779.57 292
3779.71 273
3779.86 258
3780.00 264
3780.14 284
3780.28 293
3780.42 334
3780.56 341
3780.70 343
3780.84 351
3780.98 349
3781.12 364
3781.27 374
3781.41 377
3781.55 378
3781.69 382
3781.83 368
3781.97 368
3782.11 379
3782.25 397
3782.39 400
3782.53 397
3782.68 385
3782.82 388
3782.96 383
3783.10 385
3783.24 391
3783.38 387
3783.52 383
3783.66 369
3783.80 365
3783.94 384
3784.09 375
3784.23 386
3784.37 393
3784.51 405
3784.65 413
3784.79 420
3784.93 426
3785.07 407
3785.21 404
3785.36 407
3785.50 421
3785.64 425
3785.78 440
3785.92 447
3786.06 450
3786.20 448
3786.34 451
3786.48 429
3786.62 430
3786.77 430
3786.91 436
3787.05 432
3787.19 418
3787.33 397
3787.47 387
3787.61 419
3787.75 443
3787.89 469
3788.04 479
3788.18 504
3788.32 491
3788.46 456
3788.60 443
3788.74 452
3788.88 444
3789.02 436
3789.16 430
3789.31 430
3789.45 425
3789.59 419
3789.73 414
3789.87 382
3790.01 374
3790.15 352
3790.29 342
3790.44 349
3790.58 349
3790.72 347
3790.86 348
3791.00 344
3791.14 343
3791.28 327
3791.42 325
3791.56 332
3791.71 346
3791.85 367
3791.99 373
3792.13 378
3792.27 394
3792.41 402
3792.55 418
3792.69 420
3792.84 436
3792.98 456
3793.12 463
3793.26 459
3793.40 456
3793.54 447
3793.68 404
3793.82 383
3793.97 362
3794.11 357
3794.25 377
3794.39 372
3794.53 367
3794.67 361
3794.81 346
3794.95 345
3795.10 350
3795.24 356
3795.38 367
3795.52 388
3795.66 375
3795.80 392
3795.94 383
3796.08 391
3796.23 369
3796.37 347
3796.51 344
3796.65 333
3796.79 336
3796.93 341
3797.07 360
3797.21 367
3797.36 366
3797.50 368
3797.64 379
3797.78 365
3797.92 367
3798.06 373
3798.20 378
3798.34 385
3798.49 384
3798.63 376
3798.77 351
3798.91 344
3799.05 324
3799.19 328
3799.33 340
3799.48 341
3799.62 336
3799.76 341
3799.90 351
3800.04 348
3800.18 362
3800.32 359
3800.46 352
3800.61 349
3800.75 339
3800.89 329
3801.03 329
3801.17 334
3801.31 337
3801.45 342
3801.60 357
3801.74 404
3801.88 437
3802.02 436
3802.16 429
3802.30 444
3802.44 444
3802.59 447
3802.73 444
3802.87 442
3803.01 455
3803.15 469
3803.29 465
3803.43 445
3803.57 424
3803.72 387
3803.86 358
3804.00 328
3804.14 315
3804.28 291
3804.42 302
3804.56 322
3804.71 303
3804.85 311
3804.99 297
3805.13 308
3805.27 301
3805.41 292
3805.55 303
3805.70 312
3805.84 323
3805.98 330
3806.12 356
3806.26 339
3806.40 339
3806.55 331
3806.69 332
3806.83 351
3806.97 346
3807.11 337
3807.25 328
3807.39 320
3807.54 319
3807.68 324
3807.82 332
3807.96 315
3808.10 305
3808.24 303
3808.38 316
3808.53 321
3808.67 315
3808.81 312
3808.95 316
3809.09 321
3809.23 316
3809.37 293
3809.52 320
3809.66 337
3809.80 329
3809.94 320
3810.08 327
3810.22 308
3810.37 324
3810.51 352
3810.65 364
3810.79 389
3810.93 370
3811.07 370
3811.21 376
3811.36 376
3811.50 365
3811.64 359
3811.78 348
3811.92 334
3812.06 339
3812.21 342
3812.35 324
3812.49 318
3812.63 322
3812.77 340
3812.91 335
3813.06 309
3813.20 299
3813.34 310
3813.48 306
3813.62 301
3813.76 335
3813.90 349
3814.05 336
3814.19 334
3814.33 356
3814.47 335
3814.61 330
3814.75 325
3814.90 345
3815.04 328
3815.18 297
3815.32 270
3815.46 273
3815.60 265
3815.75 278
3815.89 292
3816.03 278
3816.17 299
3816.31 306
3816.45 306
3816.60 311
3816.74 313
3816.88 312
3817.02 298
3817.16 314
3817.30 328
3817.45 345
3817.59 338
3817.73 338
3817.87 327
3818.01 340
3818.15 339
3818.30 329
3818.44 320
3818.58 328
3818.72 331
3818.86 336
3819.00 333
3819.15 331
3819.29 333
3819.43 328
3819.57 326
3819.71 299
3819.85 280
3820.00 264
3820.14 245
3820.28 239
3820.42 252
3820.56 252
3820.70 259
3820.85 266
3820.99 270
3821.13 262
3821.27 269
3821.41 275
3821.56 282
3821.70 301
3821.84 309
3821.98 316
3822.12 306
3822.26 300
3822.41 283
3822.55 304
3822.69 329
3822.83 350
3822.97 352
3823.11 335
3823.26 320
3823.40 315
3823.54 287
3823.68 275
3823.82 273
3823.97 258
3824.11 251
3824.25 270
3824.39 269
3824.53 270
3824.67 273
3824.82 308
3824.96 335
3825.10 338
3825.24 358
3825.38 355
3825.53 358
3825.67 381
3825.81 379
3825.95 386
3826.09 378
3826.23 379
3826.38 378
3826.52 384
3826.66 382
3826.80 370
3826.94 392
3827.09 393
3827.23 405
3827.37 403
3827.51 392
3827.65 393
3827.79 387
3827.94 384
3828.08 370
3828.22 386
3828.36 349
3828.50 337
3828.65 331
3828.79 306
3828.93 301
3829.07 309
3829.21 320
3829.36 305
3829.50 305
3829.64 290
3829.78 272
3829.92 256
3830.06 255
3830.21 255
3830.35 254
3830.49 258
3830.63 273
3830.77 285
3830.92 288
3831.06 283
3831.20 288
3831.34 292
3831.48 295
3831.63 310
3831.77 318
3831.91 335
3832.05 363
3832.19 365
3832.34 348
3832.48 329
3832.62 309
3832.76 301
3832.90 295
3833.05 298
3833.19 306
3833.33 298
3833.47 288
3833.61 294
3833.75 294
3833.90 308
3834.04 324
3834.18 354
3834.32 352
3834.46 346
3834.61 355
3834.75 346
3834.89 325
3835.03 320
3835.17 329
3835.32 343
3835.46 361
3835.60 354
3835.74 359
3835.88 339
3836.03 332
3836.17 323
3836.31 293
3836.45 275
3836.59 263
3836.74 267
3836.88 251
3837.02 268
3837.16 280
3837.30 279
3837.45 279
3837.59 291
3837.73 296
3837.87 298
3838.02 286
3838.16 266
3838.30 244
3838.44 247
3838.58 248
3838.73 245
3838.87 258
3839.01 275
3839.15 293
3839.29 283
3839.44 275
3839.58 279
3839.72 292
3839.86 280
3840.00 263
3840.15 262
3840.29 268
3840.43 275
3840.57 267
3840.71 256
3840.86 249
3841.00 239
3841.14 240
3841.28 256
3841.43 258
3841.57 265
3841.71 254
3841.85 260
3841.99 284
3842.14 274
3842.28 276
3842.42 279
3842.56 287
3842.70 275
3842.85 276
3842.99 277
3843.13 265
3843.27 268
3843.41 271
3843.56 276
3843.70 283
3843.84 266
3843.98 265
3844.13 273
3844.27 293
3844.41 318
3844.55 324
3844.69 303
3844.84 282
3844.98 271
3845.12 245
3845.26 239
3845.41 242
3845.55 262
3845.69 258
3845.83 280
3845.97 314
3846.12 347
3846.26 352
3846.40 359
3846.54 375
3846.69 377
3846.83 393
3846.97 380
3847.11 377
3847.25 368
3847.40 364
3847.54 357
3847.68 346
3847.82 355
3847.97 353
3848.11 343
3848.25 343
3848.39 304
3848.53 292
3848.68 278
3848.82 272
3848.96 250
3849.10 245
3849.25 258
3849.39 263
3849.53 272
3849.67 275
3849.81 269
3849.96 255
3850.10 255
3850.24 248
3850.38 241
3850.53 275
3850.67 281
3850.81 296
3850.95 291
3851.09 306
3851.24 298
3851.38 304
3851.52 302
3851.66 313
3851.81 309
3851.95 300
3852.09 309
3852.23 317
3852.38 303
3852.52 294
3852.66 283
3852.80 282
3852.94 291
3853.09 294
3853.23 298
3853.37 301
3853.51 277
3853.66 282
3853.80 304
3853.94 321
3854.08 333
3854.23 320
3854.37 319
3854.51 301
3854.65 311
3854.80 307
3854.94 291
3855.08 277
3855.22 285
3855.36 272
3855.51 276
3855.65 282
3855.79 288
3855.93 284
3856.08 282
3856.22 292
3856.36 299
3856.50 298
3856.65 291
3856.79 277
3856.93 273
3857.07 267
3857.22 248
3857.36 245
3857.50 254
3857.64 273
3857.79 279
3857.93 279
3858.07 263
3858.21 254
3858.36 255
3858.50 264
3858.64 269
3858.78 275
3858.92 278
3859.07 281
3859.21 269
3859.35 245
3859.49 242
3859.64 226
3859.78 224
3859.92 215
3860.06 227
3860.21 234
3860.35 244
3860.49 249
3860.63 262
3860.78 269
3860.92 269
3861.06 261
3861.20 244
3861.35 228
3861.49 225
3861.63 215
3861.77 224
3861.92 225
3862.06 226
3862.20 233
3862.34 236
3862.49 233
3862.63 235
3862.77 242
3862.91 242
3863.06 241
3863.20 267
3863.34 261
3863.48 259
3863.63 256
3863.77 271
3863.91 313
3864.05 334
3864.20 336
3864.34 329
3864.48 311
3864.62 306
3864.77 311
3864.91 312
3865.05 303
3865.19 289
3865.34 263
3865.48 249
3865.62 248
3865.76 244
3865.91 247
3866.05 249
3866.19 260
3866.34 280
3866.48 280
3866.62 284
3866.76 299
3866.91 293
3867.05 284
3867.19 271
3867.33 259
3867.48 261
3867.62 256
3867.76 275
3867.90 270
3868.05 271
3868.19 264
3868.33 263
3868.47 253
3868.62 269
3868.76 275
3868.90 287
3869.04 276
3869.19 280
3869.33 273
3869.47 257
3869.62 262
3869.76 253
3869.90 258
3870.04 256
3870.19 248
3870.33 231
3870.47 229
3870.61 224
3870.76 223
3870.90 235
3871.04 250
3871.18 242
3871.33 226
3871.47 232
3871.61 258
3871.75 272
3871.90 272
3872.04 265
3872.18 266
3872.33 267
3872.47 265
3872.61 265
3872.75 255
3872.90 253
3873.04 269
3873.18 288
3873.32 307
3873.47 306
3873.61 303
3873.75 313
3873.90 307
3874.04 298
3874.18 299
3874.32 295
3874.47 288
3874.61 283
3874.75 271
3874.89 254
3875.04 242
3875.18 251
3875.32 238
3875.47 232
3875.61 236
3875.75 244
3875.89 253
3876.04 268
3876.18 279
3876.32 305
3876.46 321
3876.61 330
3876.75 318
3876.89 324
3877.04 316
3877.18 319
3877.32 318
3877.46 327
3877.61 318
3877.75 302
3877.89 285
3878.04 260
3878.18 246
3878.32 233
3878.46 218
3878.61 206
3878.75 190
3878.89 218
3879.03 227
3879.18 234
3879.32 244
3879.46 251
3879.61 259
3879.75 245
3879.89 250
3880.03 234
3880.18 240
3880.32 241
3880.46 244
3880.61 244
3880.75 237
3880.89 257
3881.03 262
3881.18 279
3881.32 272
3881.46 284
3881.61 291
3881.75 279
3881.89 272
3882.03 267
3882.18 255
3882.32 248
3882.46 282
3882.61 304
3882.75 298
3882.89 275
3883.03 279
3883.18 286
3883.32 282
3883.46 303
3883.61 307
3883.75 306
3883.89 300
3884.03 283
3884.18 282
3884.32 286
3884.46 286
3884.61 287
3884.75 267
3884.89 278
3885.03 295
3885.18 300
3885.32 292
3885.46 298
3885.61 291
3885.75 288
3885.89 266
3886.04 252
3886.18 265
3886.32 269
3886.46 274
3886.61 288
3886.75 278
3886.89 273
3887.04 279
3887.18 297
3887.32 292
3887.46 281
3887.61 287
3887.75 285
3887.89 279
3888.04 284
3888.18 276
3888.32 271
3888.47 260
3888.61 252
3888.75 258
3888.89 252
3889.04 260
3889.18 246
3889.32 255
3889.47 268
3889.61 289
3889.75 303
3889.90 310
3890.04 318
3890.18 331
3890.32 319
3890.47 329
3890.61 339
3890.75 336
3890.90 330
3891.04 320
3891.18 325
3891.33 314
3891.47 308
3891.61 310
3891.75 283
3891.90 284
3892.04 274
3892.18 274
3892.33 269
3892.47 280
3892.61 266
3892.76 269
3892.90 275
3893.04 280
3893.19 267
3893.33 284
3893.47 315
3893.61 333
3893.76 338
3893.90 327
3894.04 302
3894.19 308
3894.33 308
3894.47 313
3894.62 316
3894.76 313
3894.90 297
3895.05 315
3895.19 301
3895.33 294
3895.47 277
3895.62 278
3895.76 264
3895.90 272
3896.05 273
3896.19 287
3896.33 292
3896.48 316
3896.62 325
3896.76 317
3896.91 323
3897.05 326
3897.19 318
3897.34 309
3897.48 311
3897.62 320
3897.77 323
3897.91 311
3898.05 299
3898.19 286
3898.34 281
3898.48 271
3898.62 250
3898.77 260
3898.91 263
3899.05 279
3899.20 286
3899.34 269
3899.48 263
3899.63 293
3899.77 323
3899.91 328
3900.06 342
3900.20 343
3900.34 338
3900.49 326
3900.63 306
3900.77 297
3900.92 299
3901.06 283
3901.20 282
3901.34 267
3901.49 252
3901.63 242
3901.77 231
3901.92 221
3902.06 229
3902.20 217
3902.35 203
3902.49 188
3902.63 179
3902.78 209
3902.92 229
3903.06 244
3903.21 249
3903.35 290
3903.49 305
3903.64 317
3903.78 327
3903.92 334
3904.07 356
3904.21 381
3904.35 387
3904.50 369
3904.64 377
3904.78 377
3904.93 363
3905.07 363
3905.21 380
3905.36 374
3905.50 375
3905.64 377
3905.79 384
3905.93 373
3906.07 363
3906.22 343
3906.36 318
3906.50 300
3906.65 290
3906.79 287
3906.93 285
3907.08 287
3907.22 287
3907.36 285
3907.51 278
3907.65 290
3907.79 284
3907.94 283
3908.08 294
3908.22 305
3908.37 301
3908.51 296
3908.65 290
3908.80 288
3908.94 303
3909.08 314
3909.23 303
3909.37 291
3909.51 300
3909.66 290
3909.80 305
3909.94 316
3910.09 285
3910.23 267
3910.37 267
3910.52 266
3910.66 248
3910.80 254
3910.95 271
3911.09 266
3911.23 248
3911.38 239
3911.52 219
3911.66 201
3911.81 201
3911.95 203
3912.09 193
3912.24 199
3912.38 225
3912.52 222
3912.67 250
3912.81 271
3912.95 273
3913.10 277
3913.24 265
3913.38 261
3913.53 239
3913.67 225
3913.81 224
3913.96 240
3914.10 250
3914.24 261
3914.39 266
3914.53 255
3914.68 242
3914.82 245
3914.96 251
3915.11 244
3915.25 251
3915.39 249
3915.54 251
3915.68 249
3915.82 243
3915.97 242
3916.11 228
3916.25 229
3916.40 225
3916.54 221
3916.68 211
3916.83 193
3916.97 187
3917.11 198
3917.26 215
3917.40 222
3917.55 232
3917.69 245
3917.83 239
3917.98 241
3918.12 249
3918.26 257
3918.41 251
3918.55 254
3918.69 286
3918.84 292
3918.98 276
3919.12 303
3919.27 308
3919.41 324
3919.55 318
3919.70 318
3919.84 322
3919.99 309
3920.13 310
3920.27 310
3920.42 302
3920.56 304
3920.70 279
3920.85 282
3920.99 273
3921.13 273
3921.28 268
3921.42 260
3921.56 246
3921.71 256
3921.85 251
3922.00 239
3922.14 240
3922.28 220
3922.43 221
3922.57 224
3922.71 233
3922.86 238
3923.00 224
3923.14 238
3923.29 229
3923.43 211
3923.58 211
3923.72 202
3923.86 203
3924.01 211
3924.15 232
3924.29 255
3924.44 255
3924.58 250
3924.72 242
3924.87 256
3925.01 252
3925.16 246
3925.30 248
3925.44 238
3925.59 258
3925.73 270
3925.87 287
3926.02 287
3926.16 289
3926.30 286
3926.45 294
3926.59 297
3926.74 299
3926.88 285
3927.02 272
3927.17 265
3927.31 247
3927.45 245
3927.60 236
3927.74 233
3927.89 239
3928.03 240
3928.17 257
3928.32 264
3928.46 273
3928.60 261
3928.75 267
3928.89 251
3929.03 254
3929.18 249
3929.32 257
3929.47 276
3929.61 300
3929.75 319
3929.90 346
3930.04 342
3930.18 346
3930.33 334
3930.47 301
3930.62 290
3930.76 308
3930.90 293
3931.05 282
3931.19 291
3931.33 295
3931.48 293
3931.62 277
3931.77 290
3931.91 296
3932.05 291
3932.20 305
3932.34 320
3932.49 317
3932.63 323
3932.77 321
3932.92 317
3933.06 303
3933.20 281
3933.35 279
3933.49 277
3933.64 285
3933.78 286
3933.92 296
3934.07 288
3934.21 277
3934.35 265
3934.50 257
3934.64 262
3934.79 278
3934.93 276
3935.07 278
3935.22 285
3935.36 280
3935.51 283
3935.65 300
3935.79 302
3935.94 299
3936.08 301
3936.22 287
3936.37 282
3936.51 282
3936.66 299
3936.80 300
3936.94 305
3937.09 303
3937.23 277
3937.38 271
3937.52 262
3937.66 272
3937.81 286
3937.95 294
3938.09 295
3938.24 291
3938.38 286
3938.53 295
3938.67 297
3938.81 299
3938.96 315
3939.10 324
3939.25 331
3939.39 343
3939.53 340
3939.68 334
3939.82 295
3939.97 270
3940.11 266
3940.25 253
3940.40 245
3940.54 262
3940.69 275
3940.83 294
3940.97 290
3941.12 264
3941.26 244
3941.41 242
3941.55 256
3941.69 242
3941.84 225
3941.98 227
3942.12 224
3942.27 219
3942.41 234
3942.56 237
3942.70 243
3942.84 255
3942.99 249
3943.13 252
3943.28 257
3943.42 244
3943.56 243
3943.71 243
3943.85 246
3944.00 252
3944.14 248
3944.28 256
3944.43 271
3944.57 278
3944.72 254
3944.86 266
3945.00 263
3945.15 266
3945.29 277
3945.44 278
3945.58 301
3945.72 307
3945.87 306
3946.01 300
3946.16 284
3946.30 283
3946.45 291
3946.59 296
3946.73 282
3946.88 265
3947.02 241
3947.17 216
3947.31 214
3947.45 208
3947.60 220
3947.74 228
3947.89 246
3948.03 254
3948.17 249
3948.32 245
3948.46 258
3948.61 262
3948.75 246
3948.89 232
3949.04 227
3949.18 231
3949.33 239
3949.47 250
3949.61 246
3949.76 235
3949.90 236
3950.05 251
3950.19 256
3950.34 279
3950.48 297
3950.62 303
3950.77 299
3950.91 305
3951.06 291
3951.20 283
3951.34 286
3951.49 274
3951.63 273
3951.78 301
3951.92 287
3952.06 292
3952.21 294
3952.35 278
3952.50 278
3952.64 269
3952.79 259
3952.93 266
3953.07 256
3953.22 243
3953.36 245
3953.51 247
3953.65 241
3953.79 226
3953.94 232
3954.08 235
3954.23 230
3954.37 236
3954.52 235
3954.66 238
3954.80 232
3954.95 235
3955.09 253
3955.24 246
3955.38 262
3955.53 263
3955.67 262
3955.81 254
3955.96 256
3956.10 265
3956.25 273
3956.39 273
3956.53 290
3956.68 292
3956.82 303
3956.97 310
3957.11 313
3957.26 301
3957.40 302
3957.54 305
3957.69 307
3957.83 315
3957.98 316
3958.12 307
3958.27 294
3958.41 276
3958.55 259
3958.70 254
3958.84 263
3958.99 266
3959.13 264
3959.28 259
3959.42 250
3959.56 248
3959.71 259
3959.85 272
3960.00 274
3960.14 281
3960.29 290
3960.43 273
3960.57 278
3960.72 284
3960.86 289
3961.01 288
3961.15 290
3961.30 283
3961.44 289
3961.58 296
3961.73 296
3961.87 296
3962.02 298
3962.16 295
3962.31 291
3962.45 291
3962.59 277
3962.74 271
3962.88 289
3963.03 299
3963.17 312
3963.32 284
3963.46 286
3963.61 301
3963.75 290
3963.89 269
3964.04 253
3964.18 255
3964.33 247
3964.47 236
3964.62 243
3964.76 237
3964.90 213
3965.05 219
3965.19 220
3965.34 233
3965.48 248
3965.63 255
3965.77 272
3965.92 264
3966.06 279
3966.20 265
3966.35 267
3966.49 266
3966.64 252
3966.78 252
3966.93 243
3967.07 248
3967.22 289
3967.36 305
3967.50 299
3967.65 277
3967.79 257
3967.94 263
3968.08 267
3968.23 258
3968.37 240
3968.51 210
3968.66 207
3968.80 187
3968.95 192
3969.09 196
3969.24 206
3969.38 222
3969.53 228
3969.67 229
3969.82 244
3969.96 235
3970.10 243
3970.25 244
3970.39 249
3970.54 249
3970.68 259
3970.83 252
3970.97 228
3971.12 216
3971.26 229
3971.40 245
3971.55 269
3971.69 285
3971.84 287
3971.98 313
3972.13 335
3972.27 339
3972.42 332
3972.56 320
3972.71 303
3972.85 302
3972.99 298
3973.14 312
3973.28 309
3973.43 328
3973.57 323
3973.72 309
3973.86 302
3974.01 302
3974.15 304
3974.30 313
3974.44 318
3974.58 338
3974.73 342
3974.87 315
3975.02 301
3975.16 297
3975.31 288
3975.45 291
3975.60 289
3975.74 286
3975.89 295
3976.03 315
3976.17 330
3976.32 344
3976.46 346
3976.61 333
3976.75 323
3976.90 308
3977.04 303
3977.19 330
3977.33 354
3977.48 388
3977.62 405
3977.77 388
3977.91 360
3978.05 323
3978.20 305
3978.34 291
3978.49 285
3978.63 291
3978.78 305
3978.92 314
3979.07 336
3979.21 344
3979.36 342
3979.50 328
3979.65 332
3979.79 308
3979.93 287
3980.08 272
3980.22 275
3980.37 260
3980.51 265
3980.66 268
3980.80 286
3980.95 290
3981.09 307
3981.24 302
3981.38 313
3981.53 302
3981.67 293
3981.82 282
3981.96 295
3982.10 294
3982.25 290
3982.39 281
3982.54 273
3982.68 281
3982.83 279
3982.97 272
3983.12 269
3983.26 283
3983.41 276
3983.55 281
3983.70 269
3983.84 271
3983.99 271
3984.13 277
3984.28 276
3984.42 288
3984.57 293
3984.71 306
3984.85 320
3985.00 323
3985.14 313
3985.29 305
3985.43 315
3985.58 305
3985.72 298
3985.87 314
3986.01 319
3986.16 317
3986.30 325
3986.45 341
3986.59 342
3986.74 355
3986.88 349
3987.03 339
3987.17 333
3987.32 321
3987.46 301
3987.61 295
3987.75 315
3987.89 306
3988.04 295
3988.18 276
3988.33 265
3988.47 263
3988.62 243
3988.76 246
3988.91 255
3989.05 259
3989.20 254
3989.34 267
3989.49 274
3989.63 282
3989.78 270
3989.92 266
3990.07 250
3990.21 240
3990.36 238
3990.50 246
3990.65 263
3990.79 260
3990.94 262
3991.08 278
3991.23 277
3991.37 286
3991.52 288
3991.66 270
3991.81 261
3991.95 255
3992.10 233
3992.24 219
3992.38 212
3992.53 235
3992.67 237
3992.82 232
3992.96 212
3993.11 223
3993.25 245
3993.40 259
3993.54 280
3993.69 288
3993.83 283
3993.98 270
3994.12 267
3994.27 275
3994.41 278
3994.56 286
3994.70 285
3994.85 283
3994.99 271
3995.14 277
3995.28 279
3995.43 267
3995.57 258
3995.72 244
3995.86 240
3996.01 234
3996.15 232
3996.30 241
3996.44 263
3996.59 271
3996.73 282
3996.88 276
3997.02 270
3997.17 256
3997.31 250
3997.46 257
3997.60 259
3997.75 265
3997.89 245
3998.04 249
3998.18 242
3998.33 232
3998.47 237
3998.62 231
3998.76 230
3998.91 239
3999.05 249
3999.20 253
3999.34 258
3999.49 249
3999.63 259
3999.78 256
3999.92 240
4000.07 236
4000.21 254
4000.36 253
4000.50 242
4000.65 225
4000.79 228
4000.94 239
4001.08 281
4001.23 282
4001.37 291
4001.52 298
4001.66 284
4001.81 283
4001.95 278
4002.10 275
4002.24 254
4002.39 245
4002.53 224
4002.68 226
4002.82 227
4002.97 244
4003.11 253
4003.26 269
4003.40 266
4003.55 265
4003.69 275
4003.84 302
4003.98 314
4004.13 305
4004.27 294
4004.42 279
4004.56 284
4004.71 290
4004.85 286
4005.00 285
4005.14 284
4005.29 297
4005.44 275
4005.58 257
4005.73 247
4005.87 233
4006.02 241
4006.16 243
4006.31 243
4006.45 250
4006.60 255
4006.74 252
4006.89 263
4007.03 253
4007.18 263
4007.32 263
4007.47 267
4007.61 297
4007.76 306
4007.90 311
4008.05 313
4008.19 293
4008.34 275
4008.48 262
4008.63 255
4008.77 248
4008.92 257
4009.06 253
4009.21 253
4009.35 250
4009.50 253
4009.64 259
4009.79 247
4009.94 249
4010.08 241
4010.23 251
4010.37 254
4010.52 229
4010.66 223
4010.81 217
4010.95 217
4011.10 238
4011.24 239
4011.39 246
4011.53 242
4011.68 230
4011.82 220
4011.97 223
4012.11 221
4012.26 224
4012.40 237
4012.55 253
4012.69 251
4012.84 252
4012.98 257
4013.13 265
4013.28 269
4013.42 264
4013.57 277
4013.71 271
4013.86 284
4014.00 274
4014.15 274
4014.29 266
4014.44 275
4014.58 259
4014.73 254
4014.87 252
4015.02 273
4015.16 289
4015.31 297
4015.45 296
4015.60 278
4015.75 276
4015.89 269
4016.04 277
4016.18 273
4016.33 274
4016.47 260
4016.62 264
4016.76 266
4016.91 270
4017.05 275
4017.20 265
4017.34 270
4017.49 255
4017.63 232
4017.78 212
4017.93 212
4018.07 206
4018.22 201
4018.36 218
4018.51 219
4018.65 219
4018.80 231
4018.94 212
4019.09 208
4019.23 209
4019.38 213
4019.52 210
4019.67 227
4019.81 213
4019.96 238
4020.11 229
4020.25 246
4020.40 275
4020.54 292
4020.69 296
4020.83 310
4020.98 297
4021.12 307
4021.27 303
4021.41 308
4021.56 304
4021.71 317
4021.85 318
4022.00 302
4022.14 288
4022.29 290
4022.43 284
4022.58 288
4022.72 285
4022.87 291
4023.01 309
4023.16 307
4023.30 300
4023.45 278
4023.60 270
4023.74 276
4023.89 274
4024.03 276
4024.18 286
4024.32 280
4024.47 295
4024.61 297
4024.76 300
4024.90 303
4025.05 325
4025.20 339
4025.34 318
4025.49 307
4025.63 305
4025.78 301
4025.92 287
4026.07 285
4026.21 297
4026.36 298
4026.51 285
4026.65 287
4026.80 260
4026.94 245
4027.09 231
4027.23 234
4027.38 223
4027.52 221
4027.67 217
4027.81 232
4027.96 230
4028.11 239
4028.25 248
4028.40 257
4028.54 261
4028.69 272
4028.83 300
4028.98 298
4029.12 304
4029.27 295
4029.42 287
4029.56 295
4029.71 303
4029.85 294
4030.00 272
4030.14 263
4030.29 237
4030.43 238
4030.58 233
4030.73 231
4030.87 227
4031.02 224
4031.16 227
4031.31 232
4031.45 243
4031.60 234
4031.74 253
4031.89 252
4032.04 255
4032.18 256
4032.33 246
4032.47 244
4032.62 240
4032.76 241
4032.91 247
4033.06 234
4033.20 235
4033.35 241
4033.49 252
4033.64 273
4033.78 294
4033.93 321
4034.07 322
4034.22 318
4034.37 312
4034.51 309
4034.66 313
4034.80 308
4034.95 312
4035.09 302
4035.24 307
4035.39 322
4035.53 344
4035.68 337
4035.82 326
4035.97 324
4036.11 322
4036.26 304
4036.41 270
4036.55 255
4036.70 230
4036.84 230
4036.99 236
4037.13 239
4037.28 236
4037.43 237
4037.57 230
4037.72 243
4037.86 235
4038.01 239
4038.15 236
4038.30 224
4038.45 224
4038.59 237
4038.74 247
4038.88 263
4039.03 283
4039.17 281
4039.32 283
4039.47 271
4039.61 273
4039.76 267
4039.90 274
4040.05 294
4040.19 299
4040.34 314
4040.49 313
4040.63 309
4040.78 288
4040.92 290
4041.07 292
4041.21 289
4041.36 292
4041.51 291
4041.65 290
4041.80 276
4041.94 273
4042.09 263
4042.23 243
4042.38 228
4042.53 229
4042.67 237
4042.82 238
4042.96 237
4043.11 238
4043.26 232
4043.40 249
4043.55 279
4043.69 295
4043.84 304
4043.98 322
4044.13 332
4044.28 335
4044.42 311
4044.57 327
4044.71 313
4044.86 308
4045.01 297
4045.15 292
4045.30 287
4045.44 300
4045.59 282
4045.73 275
4045.88 278
4046.03 259
4046.17 275
4046.32 286
4046.46 276
4046.61 269
4046.76 266
4046.90 282
4047.05 274
4047.19 266
4047.34 269
4047.48 273
4047.63 269
4047.78 261
4047.92 251
4048.07 240
4048.21 237
4048.36 239
4048.51 249
4048.65 241
4048.80 244
4048.94 257
4049.09 285
4049.24 298
4049.38 307
4049.53 317
4049.67 317
4049.82 330
4049.97 333
4050.11 333
4050.26 355
4050.40 346
4050.55 336
4050.69 315
4050.84 301
4050.99 283
4051.13 302
4051.28 298
4051.42 281
4051.57 288
4051.72 280
4051.86 280
4052.01 266
4052.15 256
4052.30 242
4052.45 236
4052.59 228
4052.74 243
4052.88 246
4053.03 248
4053.18 248
4053.32 272
4053.47 265
4053.61 279
4053.76 288
4053.91 275
4054.05 263
4054.20 282
4054.34 286
4054.49 291
4054.64 279
4054.78 280
4054.93 286
4055.07 260
4055.22 245
4055.37 229
4055.51 224
4055.66 229
4055.80 229
4055.95 233
4056.10 234
4056.24 236
4056.39 269
4056.53 278
4056.68 278
4056.83 287
4056.97 293
4057.12 300
4057.26 309
4057.41 294
4057.56 281
4057.70 282
4057.85 278
4058.00 285
4058.14 296
4058.29 309
4058.43 306
4058.58 282
4058.73 274
4058.87 273
4059.02 285
4059.16 291
4059.31 320
4059.46 329
4059.60 321
4059.75 306
4059.89 295
4060.04 290
4060.19 286
4060.33 314
4060.48 310
4060.62 303
4060.77 305
4060.92 291
4061.06 291
4061.21 300
4061.36 303
4061.50 315
4061.65 337
4061.79 330
4061.94 308
4062.09 300
4062.23 285
4062.38 268
4062.52 260
4062.67 254
4062.82 254
4062.96 254
4063.11 245
4063.26 250
4063.40 236
4063.55 254
4063.69 243
4063.84 250
4063.99 253
4064.13 268
4064.28 252
4064.42 231
4064.57 251
4064.72 259
4064.86 274
4065.01 290
4065.16 279
4065.30 278
4065.45 289
4065.59 296
4065.74 287
4065.89 275
4066.03 270
4066.18 245
4066.33 236
4066.47 240
4066.62 230
4066.76 244
4066.91 264
4067.06 293
4067.20 306
4067.35 314
4067.50 311
4067.64 323
4067.79 322
4067.93 298
4068.08 311
4068.23 309
4068.37 311
4068.52 303
4068.67 280
4068.81 261
4068.96 246
4069.10 244
4069.25 240
4069.40 248
4069.54 265
4069.69 274
4069.84 257
4069.98 258
4070.13 263
4070.27 247
4070.42 255
4070.57 257
4070.71 251
4070.86 254
4071.01 250
4071.15 280
4071.30 274
4071.44 279
4071.59 271
4071.74 279
4071.88 281
4072.03 289
4072.18 291
4072.32 293
4072.47 287
4072.62 270
4072.76 259
4072.91 274
4073.05 290
4073.20 297
4073.35 300
4073.49 291
4073.64 297
4073.79 278
4073.93 292
4074.08 288
4074.23 283
4074.37 284
4074.52 264
4074.66 267
4074.81 260
4074.96 256
4075.10 256
4075.25 279
4075.40 263
4075.54 265
4075.69 268
4075.84 265
4075.98 265
4076.13 273
4076.27 262
4076.42 256
4076.57 237
4076.71 226
4076.86 215
4077.01 216
4077.15 233
4077.30 233
4077.45 236
4077.59 238
4077.74 239
4077.89 244
4078.03 248
4078.18 260
4078.32 269
4078.47 282
4078.62 266
4078.76 260
4078.91 254
4079.06 261
4079.20 258
4079.35 245
4079.50 254
4079.64 247
4079.79 225
4079.94 219
4080.08 217
4080.23 234
4080.37 246
4080.52 238
4080.67 222
4080.81 223
4080.96 225
4081.11 238
4081.25 245
4081.40 245
4081.55 242
4081.69 247
4081.84 234
4081.99 240
4082.13 244
4082.28 236
4082.43 245
4082.57 229
4082.72 215
4082.87 202
4083.01 218
4083.16 229
4083.30 227
4083.45 227
4083.60 240
4083.74 251
4083.89 260
4084.04 252
4084.18 244
4084.33 245
4084.48 243
4084.62 237
4084.77 237
4084.92 242
4085.06 257
4085.21 256
4085.36 249
4085.50 270
4085.65 274
4085.80 268
4085.94 267
4086.09 268
4086.24 278
4086.38 285
4086.53 291
4086.68 292
4086.82 307
4086.97 300
4087.12 293
4087.26 302
4087.41 307
4087.56 338
4087.70 335
4087.85 328
4088.00 323
4088.14 318
4088.29 299
4088.43 305
4088.58 311
4088.73 310
4088.87 310
4089.02 312
4089.17 310
4089.31 306
4089.46 318
4089.61 306
4089.75 321
4089.90 310
4090.05 302
4090.19 281
4090.34 255
4090.49 249
4090.63 245
4090.78 259
4090.93 250
4091.07 246
4091.22 250
4091.37 255
4091.51 244
4091.66 262
4091.81 266
4091.95 269
4092.10 268
4092.25 264
4092.39 259
4092.54 272
4092.69 300
4092.83 327
4092.98 334
4093.13 342
4093.27 346
4093.42 359
4093.57 374
4093.71 381
4093.86 374
4094.01 397
4094.16 410
4094.30 393
4094.45 383
4094.60 346
4094.74 316
4094.89 293
4095.04 301
4095.18 305
4095.33 309
4095.48 326
4095.62 341
4095.77 337
4095.92 326
4096.06 317
4096.21 315
4096.36 304
4096.50 301
4096.65 290
4096.80 291
4096.94 293
4097.09 319
4097.24 310
4097.38 310
4097.53 299
4097.68 297
4097.82 299
4097.97 286
4098.12 293
4098.26 297
4098.41 283
4098.56 271
4098.70 267
4098.85 265
4099.00 263
4099.15 256
4099.29 259
4099.44 269
4099.59 276
4099.73 274
4099.88 269
4100.03 258
4100.17 265
4100.32 266
4100.47 249
4100.61 237
4100.76 251
4100.91 233
4101.05 229
4101.20 249
4101.35 286
4101.49 298
4101.64 305
4101.79 317
4101.94 315
4102.08 313
4102.23 301
4102.38 303
4102.52 283
4102.67 275
4102.82 275
4102.96 262
4103.11 277
4103.26 285
4103.40 299
4103.55 308
4103.70 291
4103.84 282
4103.99 274
4104.14 271
4104.29 288
4104.43 295
4104.58 296
4104.73 286
4104.87 295
4105.02 284
4105.17 268
4105.31 287
4105.46 302
4105.61 320
4105.75 327
4105.90 344
4106.05 347
4106.20 323
4106.34 323
4106.49 316
4106.64 303
4106.78 287
4106.93 270
4107.08 268
4107.22 284
4107.37 289
4107.52 298
4107.66 312
4107.81 302
4107.96 289
4108.11 271
4108.25 256
4108.40 256
4108.55 264
4108.69 266
4108.84 275
4108.99 284
4109.13 304
4109.28 310
4109.43 315
4109.58 317
4109.72 334
4109.87 339
4110.02 333
4110.16 345
4110.31 361
4110.46 360
4110.60 368
4110.75 382
4110.90 376
4111.05 366
4111.19 362
4111.34 371
4111.49 360
4111.63 347
4111.78 336
4111.93 321
4112.07 305
4112.22 302
4112.37 298
4112.52 284
4112.66 285
4112.81 275
4112.96 270
4113.10 265
4113.25 270
4113.40 270
4113.55 267
4113.69 275
4113.84 262
4113.99 277
4114.13 274
4114.28 261
4114.43 261
4114.57 260
4114.72 259
4114.87 262
4115.02 253
4115.16 256
4115.31 261
4115.46 262
4115.60 246
4115.75 248
4115.90 243
4116.05 254
4116.19 260
4116.34 255
4116.49 264
4116.63 260
4116.78 258
4116.93 248
4117.08 257
4117.22 266
4117.37 265
4117.52 241
4117.66 231
4117.81 226
4117.96 234
4118.11 238
4118.25 252
4118.40 238
4118.55 243
4118.69 249
4118.84 277
4118.99 284
4119.14 279
4119.28 276
4119.43 261
4119.58 240
4119.72 240
4119.87 227
4120.02 207
4120.17 196
4120.31 203
4120.46 190
4120.61 196
4120.75 199
4120.90 206
4121.05 205
4121.20 206
4121.34 195
4121.49 189
4121.64 193
4121.79 195
4121.93 191
4122.08 206
4122.23 200
4122.37 202
4122.52 224
4122.67 246
4122.82 226
4122.96 211
4123.11 218
4123.26 222
4123.40 212
4123.55 201
4123.70 194
4123.85 190
4123.99 189
4124.14 191
4124.29 203
4124.44 196
4124.58 215
4124.73 233
4124.88 257
4125.02 287
4125.17 295
4125.32 292
4125.47 290
4125.61 278
4125.76 275
4125.91 264
4126.06 243
4126.20 235
4126.35 235
4126.50 244
4126.65 248
4126.79 245
4126.94 252
4127.09 255
4127.23 258
4127.38 262
4127.53 267
4127.68 265
4127.82 259
4127.97 247
4128.12 229
4128.27 232
4128.41 228
4128.56 224
4128.71 211
4128.85 204
4129.00 209
4129.15 213
4129.30 229
4129.44 228
4129.59 248
4129.74 261
4129.89 270
4130.03 274
4130.18 270
4130.33 282
4130.48 290
4130.62 276
4130.77 275
4130.92 293
4131.07 315
4131.21 302
4131.36 300
4131.51 296
4131.65 298
4131.80 307
4131.95 308
4132.10 290
4132.24 292
4132.39 281
4132.54 287
4132.69 294
4132.83 295
4132.98 303
4133.13 295
4133.28 303
4133.42 270
4133.57 268
4133.72 263
4133.87 248
4134.01 255
4134.16 254
4134.31 241
4134.46 216
4134.60 229
4134.75 219
4134.90 227
4135.05 241
4135.19 249
4135.34 266
4135.49 258
4135.64 257
4135.78 262
4135.93 249
4136.08 229
4136.23 222
4136.37 221
4136.52 237
4136.67 222
4136.82 225
4136.96 242
4137.11 263
4137.26 280
4137.41 283
4137.55 272
4137.70 251
4137.85 245
4138.00 259
4138.14 231
4138.29 219
4138.44 229
4138.59 248
4138.73 224
4138.88 230
4139.03 235
4139.18 227
4139.32 221
4139.47 211
4139.62 208
4139.77 204
4139.91 210
4140.06 203
4140.21 217
4140.36 218
4140.50 226
4140.65 241
4140.80 263
4140.95 267
4141.09 274
4141.24 286
4141.39 288
4141.54 277
4141.68 274
4141.83 252
4141.98 238
4142.13 238
4142.27 243
4142.42 234
4142.57 237
4142.72 240
4142.86 242
4143.01 239
4143.16 251
4143.31 245
4143.45 252
4143.60 258
4143.75 262
4143.90 258
4144.05 268
4144.19 260
4144.34 256
4144.49 253
4144.64 261
4144.78 266
4144.93 245
4145.08 236
4145.23 244
4145.37 260
4145.52 254
4145.67 245
4145.82 262
4145.96 266
4146.11 268
4146.26 279
4146.41 292
4146.56 290
4146.70 298
4146.85 296
4147.00 322
4147.15 335
4147.29 356
4147.44 339
4147.59 352
4147.74 357
4147.88 359
4148.03 351
4148.18 344
4148.33 339
4148.47 330
4148.62 287
4148.77 291
4148.92 287
4149.07 297
4149.21 284
4149.36 280
4149.51 274
4149.66 279
4149.80 284
4149.95 294
4150.10 306
4150.25 312
4150.40 320
4150.54 304
4150.69 297
4150.84 308
4150.99 318
4151.13 318
4151.28 308
4151.43 303
4151.58 294
4151.72 276
4151.87 262
4152.02 251
4152.17 268
4152.32 279
4152.46 305
4152.61 312
4152.76 306
4152.91 287
4153.05 278
4153.20 278
4153.35 278
4153.50 275
4153.65 275
4153.79 262
4153.94 259
4154.09 253
4154.24 260
4154.38 267
4154.53 284
4154.68 277
4154.83 289
4154.98 293
4155.12 301
4155.27 308
4155.42 326
4155.57 366
4155.72 362
4155.86 355
4156.01 365
4156.16 370
4156.31 379
4156.45 382
4156.60 372
4156.75 342
4156.90 332
4157.05 328
4157.19 321
4157.34 322
4157.49 319
4157.64 306
4157.78 306
4157.93 300
4158.08 318
4158.23 316
4158.38 317
4158.52 316
4158.67 311
4158.82 308
4158.97 296
4159.12 288
4159.26 263
4159.41 244
4159.56 244
4159.71 247
4159.86 227
4160.00 236
4160.15 238
4160.30 263
4160.45 259
4160.59 257
4160.74 249
4160.89 255
4161.04 245
4161.19 266
4161.33 263
4161.48 300
4161.63 308
4161.78 311
4161.93 297
4162.07 298
4162.22 305
4162.37 296
4162.52 304
4162.67 280
4162.81 283
4162.96 280
4163.11 273
4163.26 290
4163.41 296
4163.55 281
4163.70 277
4163.85 269
4164.00 253
4164.15 258
4164.29 245
4164.44 271
4164.59 284
4164.74 290
4164.89 286
4165.03 285
4165.18 277
4165.33 281
4165.48 287
4165.63 280
4165.77 271
4165.92 284
4166.07 283
4166.22 281
4166.37 275
4166.51 296
4166.66 290
4166.81 283
4166.96 299
4167.11 320
4167.25 329
4167.40 342
4167.55 332
4167.70 343
4167.85 367
4167.99 359
4168.14 372
4168.29 363
4168.44 342
4168.59 335
4168.73 336
4168.88 350
4169.03 322
4169.18 337
4169.33 358
4169.47 345
4169.62 343
4169.77 364
4169.92 378
4170.07 364
4170.21 382
4170.36 378
4170.51 376
4170.66 376
4170.81 363
4170.95 354
4171.10 335
4171.25 327
4171.40 324
4171.55 319
4171.70 313
4171.84 330
4171.99 298
4172.14 295
4172.29 315
4172.44 311
4172.58 329
4172.73 372
4172.88 397
4173.03 390
4173.18 396
4173.32 380
4173.47 381
4173.62 390
4173.77 404
4173.92 438
4174.07 457
4174.21 462
4174.36 478
4174.51 496
4174.66 534
4174.81 537
4174.95 549
4175.10 565
4175.25 548
4175.40 547
4175.55 546
4175.70 575
4175.84 569
4175.99 568
4176.14 576
4176.29 567
4176.44 546
4176.58 555
4176.73 575
4176.88 587
4177.03 571
4177.18 574
4177.33 596
4177.47 630
4177.62 648
4177.77 658
4177.92 664
4178.07 675
4178.21 703
4178.36 721
4178.51 743
4178.66 758
4178.81 751
4178.96 745
4179.10 733
4179.25 713
4179.40 694
4179.55 659
4179.70 644
4179.85 635
4179.99 624
4180.14 619
4180.29 618
4180.44 626
4180.59 621
4180.73 609
4180.88 576
4181.03 590
4181.18 573
4181.33 573
4181.48 574
4181.62 589
4181.77 579
4181.92 579
4182.07 577
4182.22 581
4182.37 567
4182.51 559
4182.66 542
4182.81 537
4182.96 504
4183.11 480
4183.26 486
4183.40 494
4183.55 457
4183.70 441
4183.85 426
4184.00 406
4184.15 408
4184.29 414
4184.44 423
4184.59 454
4184.74 459
4184.89 455
4185.04 455
4185.18 456
4185.33 437
4185.48 442
4185.63 439
4185.78 438
4185.93 426
4186.07 410
4186.22 402
4186.37 384
4186.52 374
4186.67 372
4186.82 381
4186.96 385
4187.11 420
4187.26 423
4187.41 422
4187.56 442
4187.71 443
4187.85 453
4188.00 454
4188.15 447
4188.30 443
4188.45 426
4188.60 399
4188.75 373
4188.89 370
4189.04 333
4189.19 323
4189.34 317
4189.49 305
4189.64 301
4189.78 323
4189.93 323
4190.08 316
4190.23 313
4190.38 327
4190.53 336
4190.67 343
4190.82 347
4190.97 344
4191.12 340
4191.27 345
4191.42 340
4191.57 338
4191.71 330
4191.86 324
4192.01 317
4192.16 326
4192.31 336
4192.46 331
4192.60 310
4192.75 328
4192.90 331
4193.05 334
4193.20 329
4193.35 313
4193.50 323
4193.64 316
4193.79 305
4193.94 324
4194.09 311
4194.24 293
4194.39 281
4194.54 276
4194.68 288
4194.83 277
4194.98 283
4195.13 286
4195.28 272
4195.43 282
4195.57 286
4195.72 300
4195.87 298
4196.02 301
4196.17 307
4196.32 316
4196.47 319
4196.61 315
4196.76 319
4196.91 315
4197.06 335
4197.21 325
4197.36 318
4197.51 327
4197.65 318
4197.80 298
4197.95 274
4198.10 253
4198.25 242
4198.40 243
4198.55 250
4198.69 258
4198.84 260
4198.99 274
4199.14 269
4199.29 285
4199.44 313
4199.59 324
4199.73 325
4199.88 324
4200.03 323
4200.18 316
4200.33 333
4200.48 351
4200.63 360
4200.78 362
4200.92 362
4201.07 354
4201.22 334
4201.37 309
4201.52 292
4201.67 314
4201.82 326
4201.96 331
4202.11 335
4202.26 351
4202.41 361
4202.56 368
4202.71 359
4202.86 349
4203.00 336
4203.15 328
4203.30 324
4203.45 331
4203.60 306
4203.75 310
4203.90 291
4204.05 293
4204.19 286
4204.34 284
4204.49 272
4204.64 267
4204.79 252
4204.94 262
4205.09 269
4205.23 262
4205.38 275
4205.53 276
4205.68 285
4205.83 306
4205.98 288
4206.13 282
4206.28 278
4206.42 282
4206.57 293
4206.72 296
4206.87 284
4207.02 285
4207.17 260
4207.32 260
4207.47 250
4207.61 244
4207.76 249
4207.91 231
4208.06 210
4208.21 204
4208.36 220
4208.51 228
4208.66 256
4208.80 267
4208.95 275
4209.10 283
4209.25 296
4209.40 318
4209.55 314
4209.70 318
4209.85 302
4209.99 306
4210.14 285
4210.29 267
4210.44 287
4210.59 288
4210.74 273
4210.89 274
4211.04 264
4211.19 263
4211.33 267
4211.48 299
4211.63 303
4211.78 286
4211.93 286
4212.08 298
4212.23 305
4212.38 320
4212.52 310
4212.67 302
4212.82 287
4212.97 294
4213.12 287
4213.27 277
4213.42 256
4213.57 256
4213.72 239
4213.86 222
4214.01 205
4214.16 217
4214.31 201
4214.46 218
4214.61 221
4214.76 243
4214.91 264
4215.06 278
4215.20 294
4215.35 303
4215.50 292
4215.65 281
4215.80 277
4215.95 272
4216.10 285
4216.25 276
4216.40 271
4216.54 245
4216.69 242
4216.84 236
4216.99 247
4217.14 241
4217.29 256
4217.44 271
4217.59 262
4217.74 267
4217.88 246
4218.03 250
4218.18 250
4218.33 277
4218.48 280
4218.63 287
4218.78 272
4218.93 262
4219.08 269
4219.22 263
4219.37 255
4219.52 278
4219.67 289
4219.82 279
4219.97 280
4220.12 308
4220.27 323
4220.42 310
4220.57 307
4220.71 328
4220.86 335
4221.01 360
4221.16 353
4221.31 369
4221.46 376
4221.61 357
4221.76 355
4221.91 325
4222.06 297
4222.20 309
4222.35 289
4222.50 300
4222.65 285
4222.80 283
4222.95 287
4223.10 291
4223.25 301
4223.40 296
4223.55 303
4223.69 302
4223.84 308
4223.99 325
4224.14 336
4224.29 351
4224.44 355
4224.59 371
4224.74 360
4224.89 351
4225.04 360
4225.18 353
4225.33 351
4225.48 371
4225.63 383
4225.78 370
4225.93 373
4226.08 375
4226.23 390
4226.38 382
4226.53 394
4226.68 396
4226.82 399
4226.97 385
4227.12 382
4227.27 384
4227.42 372
4227.57 413
4227.72 410
4227.87 401
4228.02 411
4228.17 403
4228.32 408
4228.46 451
4228.61 490
4228.76 496
4228.91 511
4229.06 533
4229.21 566
4229.36 563
4229.51 538
4229.66 582
4229.81 596
4229.96 601
4230.11 608
4230.25 589
4230.40 585
4230.55 619
4230.70 642
4230.85 636
4231.00 616
4231.15 598
4231.30 611
4231.45 607
4231.60 604
4231.75 605
4231.90 571
4232.04 571
4232.19 550
4232.34 545
4232.49 539
4232.64 549
4232.79 528
4232.94 514
4233.09 477
4233.24 459
4233.39 444
4233.54 439
4233.69 449
4233.83 455
4233.98 471
4234.13 445
4234.28 428
4234.43 420
4234.58 406
4234.73 380
4234.88 360
4235.03 351
4235.18 337
4235.33 335
4235.48 321
4235.63 312
4235.77 302
4235.92 285
4236.07 282
4236.22 277
4236.37 275
4236.52 271
4236.67 269
4236.82 270
4236.97 262
4237.12 267
4237.27 276
4237.42 270
4237.57 266
4237.71 291
4237.86 307
4238.01 321
4238.16 316
4238.31 321
4238.46 328
4238.61 335
4238.76 317
4238.91 316
4239.06 318
4239.21 330
4239.36 340
4239.51 331
4239.66 309
4239.80 293
4239.95 264
4240.10 256
4240.25 250
4240.40 262
4240.55 260
4240.70 265
4240.85 287
4241.00 301
4241.15 306
4241.30 303
4241.45 305
4241.60 310
4241.75 312
4241.90 309
4242.04 311
4242.19 305
4242.34 304
4242.49 294
4242.64 289
4242.79 282
4242.94 274
4243.09 260
4243.24 251
4243.39 237
4243.54 246
4243.69 258
4243.84 253
4243.99 255
4244.14 251
4244.29 273
4244.43 267
4244.58 251
4244.73 267
4244.88 272
4245.03 272
4245.18 272
4245.33 268
4245.48 244
4245.63 242
4245.78 240
4245.93 252
4246.08 260
4246.23 260
4246.38 260
4246.53 268
4246.68 264
4246.83 255
4246.98 257
4247.12 250
4247.27 251
4247.42 250
4247.57 267
4247.72 263
4247.87 256
4248.02 244
4248.17 258
4248.32 253
4248.47 240
4248.62 248
4248.77 271
4248.92 270
4249.07 287
4249.22 304
4249.37 307
4249.52 309
4249.67 311
4249.81 304
4249.96 311
4250.11 308
4250.26 301
4250.41 318
4250.56 327
4250.71 334
4250.86 308
4251.01 278
4251.16 283
4251.31 277
4251.46 267
4251.61 251
4251.76 242
4251.91 228
4252.06 227
4252.21 233
4252.36 245
4252.51 233
4252.66 242
4252.81 247
4252.95 265
4253.10 273
4253.25 289
4253.40 300
4253.55 301
4253.70 311
4253.85 317
4254.00 308
4254.15 308
4254.30 294
4254.45 291
4254.60 276
4254.75 266
4254.90 256
4255.05 262
4255.20 270
4255.35 268
4255.50 260
4255.65 274
4255.80 288
4255.95 293
4256.10 303
4256.25 296
4256.40 299
4256.54 319
4256.69 327
4256.84 329
4256.99 310
4257.14 304
4257.29 300
4257.44 286
4257.59 295
4257.74 287
4257.89 278
4258.04 286
4258.19 293
4258.34 307
4258.49 320
4258.64 331
4258.79 330
4258.94 311
4259.09 303
4259.24 287
4259.39 265
4259.54 250
4259.69 232
4259.84 240
4259.99 250
4260.14 252
4260.29 246
4260.44 235
4260.59 226
4260.73 240
4260.88 232
4261.03 255
4261.18 264
4261.33 267
4261.48 277
4261.63 254
4261.78 240
4261.93 242
4262.08 230
4262.23 253
4262.38 263
4262.53 248
4262.68 251
4262.83 239
4262.98 241
4263.13 239
4263.28 215
4263.43 197
4263.58 203
4263.73 205
4263.88 208
4264.03 205
4264.18 207
4264.33 204
4264.48 215
4264.63 227
4264.78 252
4264.93 262
4265.08 288
4265.23 300
4265.38 294
4265.53 282
4265.68 277
4265.83 282
4265.98 279
4266.13 282
4266.27 286
4266.42 298
4266.57 282
4266.72 273
4266.87 258
4267.02 244
4267.17 238
4267.32 227
4267.47 223
4267.62 221
4267.77 213
4267.92 218
4268.07 234
4268.22 249
4268.37 258
4268.52 267
4268.67 260
4268.82 257
4268.97 250
4269.12 245
4269.27 248
4269.42 256
4269.57 265
4269.72 289
4269.87 287
4270.02 281
4270.17 283
4270.32 288
4270.47 289
4270.62 287
4270.77 282
4270.92 280
4271.07 278
4271.22 263
4271.37 266
4271.52 266
4271.67 261
4271.82 260
4271.97 264
4272.12 270
4272.27 273
4272.42 264
4272.57 268
4272.72 270
4272.87 278
4273.02 278
4273.17 299
4273.32 283
4273.47 274
4273.62 263
4273.77 270
4273.92 266
4274.07 282
4274.22 278
4274.37 286
4274.52 270
4274.67 261
4274.82 246
4274.97 245
4275.12 258
4275.27 255
4275.42 259
4275.57 287
4275.72 302
4275.87 315
4276.02 321
4276.17 315
4276.32 303
4276.47 296
4276.62 279
4276.77 278
4276.92 270
4277.07 268
4277.22 278
4277.37 284
4277.52 291
4277.67 294
4277.82 293
4277.97 292
4278.12 290
4278.27 292
4278.42 316
4278.57 312
4278.72 317
4278.87 311
4279.02 325
4279.17 342
4279.32 329
4279.47 322
4279.62 299
4279.77 285
4279.92 284
4280.07 290
4280.22 294
4280.37 306
4280.52 325
4280.67 327
4280.82 340
4280.97 335
4281.12 312
4281.27 313
4281.42 289
4281.57 270
4281.72 268
4281.87 278
4282.02 298
4282.17 320
4282.32 340
4282.47 318
4282.62 334
4282.77 340
4282.92 346
4283.07 360
4283.22 344
4283.37 323
4283.52 316
4283.67 308
4283.82 304
4283.97 301
4284.12 290
4284.27 292
4284.42 285
4284.57 279
4284.72 278
4284.87 285
4285.02 284
4285.17 282
4285.32 260
4285.47 257
4285.62 240
4285.77 237
4285.92 239
4286.07 232
4286.22 228
4286.37 232
4286.52 234
4286.67 232
4286.82 239
4286.97 250
4287.12 253
4287.27 261
4287.42 273
4287.57 277
4287.72 291
4287.87 288
4288.02 299
4288.17 326
4288.32 347
4288.47 364
4288.62 369
4288.77 395
4288.92 388
4289.07 376
4289.22 382
4289.37 370
4289.52 355
4289.67 343
4289.82 357
4289.97 363
4290.12 357
4290.27 353
4290.42 355
4290.57 341
4290.72 351
4290.87 377
4291.02 368
4291.17 337
4291.32 349
4291.48 342
4291.63 324
4291.78 314
4291.93 294
4292.08 269
4292.23 247
4292.38 247
4292.53 265
4292.68 289
4292.83 285
4292.98 285
4293.13 284
4293.28 301
4293.43 307
4293.58 306
4293.73 317
4293.88 316
4294.03 310
4294.18 322
4294.33 308
4294.48 297
4294.63 299
4294.78 312
4294.93 326
4295.08 318
4295.23 306
4295.38 301
4295.53 294
4295.68 291
4295.83 310
4295.98 299
4296.13 291
4296.28 292
4296.43 295
4296.58 296
4296.73 298
4296.88 277
4297.04 260
4297.19 245
4297.34 241
4297.49 226
4297.64 216
4297.79 217
4297.94 216
4298.09 214
4298.24 212
4298.39 195
4298.54 197
4298.69 203
4298.84 209
4298.99 210
4299.14 234
4299.29 241
4299.44 236
4299.59 249
4299.74 251
4299.89 247
4300.04 236
4300.19 245
4300.34 253
4300.49 269
4300.64 255
4300.79 256
4300.94 253
4301.09 263
4301.25 273
4301.40 280
4301.55 272
4301.70 263
4301.85 256
4302.00 272
4302.15 282
4302.30 285
4302.45 268
4302.60 258
4302.75 239
4302.90 220
4303.05 228
4303.20 233
4303.35 239
4303.50 256
4303.65 249
4303.80 249
4303.95 249
4304.10 250
4304.25 259
4304.40 255
4304.55 261
4304.71 263
4304.86 238
4305.01 243
4305.16 252
4305.31 257
4305.46 260
4305.61 273
4305.76 264
4305.91 273
4306.06 273
4306.21 263
4306.36 260
4306.51 249
4306.66 247
4306.81 244
4306.96 230
4307.11 227
4307.26 226
4307.41 226
4307.56 218
4307.71 221
4307.87 230
4308.02 232
4308.17 234
4308.32 236
4308.47 239
4308.62 260
4308.77 271
4308.92 279
4309.07 302
4309.22 315
4309.37 314
4309.52 308
4309.67 294
4309.82 274
4309.97 267
4310.12 252
4310.27 246
4310.42 241
4310.57 249
4310.73 257
4310.88 267
4311.03 252
4311.18 268
4311.33 280
4311.48 292
4311.63 281
4311.78 290
4311.93 276
4312.08 282
4312.23 296
4312.38 300
4312.53 281
4312.68 265
4312.83 255
4312.98 234
4313.13 225
4313.29 226
4313.44 217
4313.59 232
4313.74 232
4313.89 238
4314.04 245
4314.19 237
4314.34 251
4314.49 252
4314.64 263
4314.79 248
4314.94 267
4315.09 283
4315.24 267
4315.39 271
4315.54 258
4315.70 259
4315.85 248
4316.00 261
4316.15 272
4316.30 265
4316.45 229
4316.60 219
4316.75 227
4316.90 226
4317.05 232
4317.20 240
4317.35 254
4317.50 243
4317.65 249
4317.80 234
4317.96 248
4318.11 259
4318.26 285
4318.41 278
4318.56 287
4318.71 304
4318.86 295
4319.01 310
4319.16 323
4319.31 342
4319.46 328
4319.61 331
4319.76 352
4319.91 340
4320.07 329
4320.22 335
4320.37 329
4320.52 325
4320.67 316
4320.82 324
4320.97 336
4321.12 334
4321.27 326
4321.42 329
4321.57 351
4321.72 347
4321.87 353
4322.02 346
4322.18 332
4322.33 318
4322.48 326
4322.63 327
4322.78 328
4322.93 317
4323.08 301
4323.23 301
4323.38 303
4323.53 290
4323.68 277
4323.83 274
4323.98 286
4324.14 293
4324.29 304
4324.44 316
4324.59 328
4324.74 343
4324.89 339
4325.04 321
4325.19 327
4325.34 321
4325.49 315
4325.64 308
4325.79 323
4325.95 324
4326.10 356
4326.25 365
4326.40 376
4326.55 360
4326.70 369
4326.85 363
4327.00 335
4327.15 350
4327.30 364
4327.45 352
4327.60 353
4327.76 354
4327.91 327
4328.06 319
4328.21 314
4328.36 321
4328.51 311
4328.66 302
4328.81 317
4328.96 323
4329.11 330
4329.26 328
4329.42 345
4329.57 354
4329.72 354
4329.87 359
4330.02 367
4330.17 364
4330.32 371
4330.47 365
4330.62 388
4330.77 380
4330.92 403
4331.08 415
4331.23 425
4331.38 407
4331.53 398
4331.68 386
4331.83 374
4331.98 372
4332.13 394
4332.28 393
4332.43 375
4332.58 343
4332.74 334
4332.89 316
4333.04 294
4333.19 283
4333.34 282
4333.49 292
4333.64 298
4333.79 293
4333.94 281
4334.09 269
4334.24 269
4334.40 285
4334.55 299
4334.70 295
4334.85 308
4335.00 309
4335.15 326
4335.30 324
4335.45 326
4335.60 328
4335.75 317
4335.91 312
4336.06 335
4336.21 329
4336.36 348
4336.51 322
4336.66 307
4336.81 294
4336.96 299
4337.11 283
4337.26 284
4337.42 286
4337.57 285
4337.72 276
4337.87 256
4338.02 261
4338.17 253
4338.32 262
4338.47 275
4338.62 289
4338.78 280
4338.93 268
4339.08 262
4339.23 260
4339.38 270
4339.53 263
4339.68 265
4339.83 276
4339.98 283
4340.13 286
4340.29 287
4340.44 287
4340.59 276
4340.74 285
4340.89 285
4341.04 289
4341.19 304
4341.34 307
4341.49 295
4341.65 291
4341.80 296
4341.95 299
4342.10 284
4342.25 276
4342.40 293
4342.55 294
4342.70 292
4342.85 283
4343.01 287
4343.16 280
4343.31 288
4343.46 304
4343.61 297
4343.76 298
4343.91 293
4344.06 271
4344.21 232
4344.37 239
4344.52 238
4344.67 282
4344.82 304
4344.97 323
4345.12 336
4345.27 335
4345.42 323
4345.58 313
4345.73 290
4345.88 269
4346.03 252
4346.18 250
4346.33 251
4346.48 238
4346.63 236
4346.78 252
4346.94 252
4347.09 263
4347.24 278
4347.39 283
4347.54 285
4347.69 284
4347.84 282
4347.99 290
4348.15 295
4348.30 295
4348.45 304
4348.60 280
4348.75 278
4348.90 288
4349.05 278
4349.20 275
4349.36 275
4349.51 281
4349.66 286
4349.81 295
4349.96 307
4350.11 316
4350.26 335
4350.41 352
4350.57 340
4350.72 336
4350.87 335
4351.02 337
4351.17 340
4351.32 343
4351.47 335
4351.62 320
4351.78 306
4351.93 297
4352.08 301
4352.23 315
4352.38 326
4352.53 326
4352.68 347
4352.83 341
4352.99 358
4353.14 372
4353.29 369
4353.44 357
4353.59 363
4353.74 350
4353.89 358
4354.04 369
4354.20 359
4354.35 358
4354.50 359
4354.65 359
4354.80 357
4354.95 385
4355.10 387
4355.26 400
4355.41 395
4355.56 391
4355.71 395
4355.86 397
4356.01 380
4356.16 380
4356.31 339
4356.47 352
4356.62 376
4356.77 371
4356.92 368
4357.07 384
4357.22 368
4357.37 378
4357.53 353
4357.68 334
4357.83 335
4357.98 316
4358.13 333
4358.28 356
4358.43 367
4358.59 388
4358.74 394
4358.89 389
4359.04 391
4359.19 377
4359.34 367
4359.49 343
4359.65 310
4359.80 300
4359.95 299
4360.10 300
4360.25 314
4360.40 322
4360.55 326
4360.71 325
4360.86 339
4361.01 344
4361.16 341
4361.31 326
4361.46 311
4361.61 301
4361.77 299
4361.92 298
4362.07 286
4362.22 282
4362.37 260
4362.52 267
4362.67 269
4362.83 277
4362.98 273
4363.13 267
4363.28 256
4363.43 244
4363.58 240
4363.73 247
4363.89 266
4364.04 268
4364.19 266
4364.34 277
4364.49 314
4364.64 330
4364.79 344
4364.95 364
4365.10 373
4365.25 384
4365.40 368
4365.55 368
4365.70 365
4365.86 346
4366.01 336
4366.16 343
4366.31 367
4366.46 366
4366.61 392
4366.76 400
4366.92 379
4367.07 383
4367.22 357
4367.37 348
4367.52 349
4367.67 372
4367.83 400
4367.98 394
4368.13 398
4368.28 381
4368.43 373
4368.58 369
4368.73 377
4368.89 383
4369.04 392
4369.19 418
4369.34 426
4369.49 456
4369.64 464
4369.80 478
4369.95 487
4370.10 541
4370.25 589
4370.40 598
4370.55 612
4370.71 635
4370.86 634
4371.01 649
4371.16 631
4371.31 634
4371.46 627
4371.62 619
4371.77 614
4371.92 624
4372.07 640
4372.22 662
4372.37 668
4372.52 670
4372.68 695
4372.83 688
4372.98 693
4373.13 690
4373.28 681
4373.43 656
4373.59 635
4373.74 636
4373.89 641
4374.04 630
4374.19 622
4374.34 622
4374.50 583
4374.65 563
4374.80 536
4374.95 525
4375.10 513
4375.25 514
4375.41 531
4375.56 521
4375.71 539
4375.86 518
4376.01 517
4376.17 525
4376.32 522
4376.47 529
4376.62 551
4376.77 550
4376.92 553
4377.08 548
4377.23 547
4377.38 535
4377.53 519
4377.68 492
4377.83 467
4377.99 442
4378.14 448
4378.29 445
4378.44 411
4378.59 389
4378.74 383
4378.90 373
4379.05 382
4379.20 375
4379.35 371
4379.50 403
4379.65 417
4379.81 426
4379.96 443
4380.11 435
4380.26 416
4380.41 410
4380.57 384
4380.72 388
4380.87 368
4381.02 361
4381.17 349
4381.32 368
4381.48 386
4381.63 382
4381.78 388
4381.93 425
4382.08 416
4382.24 415
4382.39 415
4382.54 411
4382.69 416
4382.84 404
4382.99 415
4383.15 425
4383.30 451
4383.45 450
4383.60 442
4383.75 439
4383.91 458
4384.06 460
4384.21 482
4384.36 495
4384.51 503
4384.66 514
4384.82 518
4384.97 502
4385.12 471
4385.27 454
4385.42 428
4385.58 418
4385.73 428
4385.88 436
4386.03 417
4386.18 443
4386.33 456
4386.49 493
4386.64 495
4386.79 522
4386.94 539
4387.09 568
4387.25 554
4387.40 557
4387.55 515
4387.70 518
4387.85 485
4388.01 466
4388.16 484
4388.31 494
4388.46 493
4388.61 492
4388.77 475
4388.92 472
4389.07 428
4389.22 421
4389.37 418
4389.52 437
4389.68 437
4389.83 432
4389.98 409
4390.13 388
4390.28 388
4390.44 404
4390.59 397
4390.74 389
4390.89 361
4391.04 355
4391.20 348
4391.35 345
4391.50 360
4391.65 361
4391.80 352
4391.96 364
4392.11 349
4392.26 337
4392.41 355
4392.56 361
4392.72 368
4392.87 374
4393.02 361
4393.17 351
4393.32 343
4393.48 340
4393.63 317
4393.78 317
4393.93 310
4394.08 310
4394.24 297
4394.39 315
4394.54 330
4394.69 338
4394.84 356
4395.00 372
4395.15 358
4395.30 372
4395.45 386
4395.60 384
4395.76 389
4395.91 402
4396.06 407
4396.21 373
4396.36 346
4396.52 356
4396.67 359
4396.82 376
4396.97 381
4397.12 375
4397.28 391
4397.43 399
4397.58 411
4397.73 400
4397.89 415
4398.04 422
4398.19 403
4398.34 414
4398.49 412
4398.65 437
4398.80 443
4398.95 448
4399.10 465
4399.25 456
4399.41 468
4399.56 478
4399.71 499
4399.86 561
4400.01 599
4400.17 602
4400.32 615
4400.47 644
4400.62 666
4400.78 699
4400.93 728
4401.08 747
4401.23 753
4401.38 756
4401.54 752
4401.69 773
4401.84 776
4401.99 766
4402.14 771
4402.30 759
4402.45 760
4402.60 787
4402.75 787
4402.91 770
4403.06 752
4403.21 717
4403.36 712
4403.51 708
4403.67 726
4403.82 728
4403.97 734
4404.12 731
4404.27 734
4404.43 697
4404.58 673
4404.73 653
4404.88 650
4405.04 649
4405.19 646
4405.34 612
4405.49 607
4405.64 616
4405.80 622
4405.95 604
4406.10 585
4406.25 568
4406.41 551
4406.56 540
4406.71 529
4406.86 513
4407.01 486
4407.17 450
4407.32 438
4407.47 422
4407.62 395
4407.78 380
4407.93 384
4408.08 385
4408.23 387
4408.38 401
4408.54 398
4408.69 375
4408.84 371
4408.99 397
4409.15 410
4409.30 413
4409.45 385
4409.60 398
4409.76 408
4409.91 396
4410.06 412
4410.21 365
4410.36 365
4410.52 345
4410.67 342
4410.82 354
4410.97 358
4411.13 353
4411.28 345
4411.43 375
4411.58 379
4411.74 386
4411.89 388
4412.04 380
4412.19 387
4412.34 390
4412.50 383
4412.65 400
4412.80 389
4412.95 418
4413.11 429
4413.26 439
4413.41 448
4413.56 472
4413.72 468
4413.87 470
4414.02 463
4414.17 435
4414.33 445
4414.48 401
4414.63 398
4414.78 402
4414.93 410
4415.09 409
4415.24 404
4415.39 408
4415.54 431
4415.70 437
4415.85 430
4416.00 461
4416.15 483
4416.31 519
4416.46 527
4416.61 540
4416.76 541
4416.92 542
4417.07 538
4417.22 526
4417.37 515
4417.53 499
4417.68 557
4417.83 560
4417.98 575
4418.13 570
4418.29 574
4418.44 612
4418.59 608
4418.74 627
4418.90 643
4419.05 666
4419.20 646
4419.35 621
4419.51 610
4419.66 579
4419.81 580
4419.96 579
4420.12 593
4420.27 563
4420.42 542
4420.57 521
4420.73 503
4420.88 509
4421.03 492
4421.18 498
4421.34 497
4421.49 495
4421.64 481
4421.79 475
4421.95 445
4422.10 426
4422.25 420
4422.40 410
4422.56 371
4422.71 318
4422.86 324
4423.01 295
4423.17 301
4423.32 284
4423.47 277
4423.62 276
4423.78 260
4423.93 252
4424.08 287
4424.23 295
4424.39 307
4424.54 301
4424.69 314
4424.84 314
4425.00 309
4425.15 295
4425.30 284
4425.45 275
4425.61 274
4425.76 282
4425.91 277
4426.06 283
4426.22 313
4426.37 309
4426.52 304
4426.68 292
4426.83 281
4426.98 274
4427.13 273
4427.29 260
4427.44 267
4427.59 272
4427.74 275
4427.90 274
4428.05 272
4428.20 289
4428.35 318
4428.51 319
4428.66 345
4428.81 350
4428.96 363
4429.12 373
4429.27 393
4429.42 392
4429.57 401
4429.73 398
4429.88 401
4430.03 414
4430.19 406
4430.34 411
4430.49 432
4430.64 437
4430.80 447
4430.95 466
4431.10 460
4431.25 477
4431.41 489
4431.56 513
4431.71 533
4431.86 542
4432.02 553
4432.17 553
4432.32 547
4432.47 555
4432.63 552
4432.78 573
4432.93 587
4433.09 606
4433.24 614
4433.39 618
4433.54 618
4433.70 636
4433.85 639
4434.00 638
4434.15 629
4434.31 593
4434.46 623
4434.61 648
4434.77 649
4434.92 662
4435.07 674
4435.22 657
4435.38 675
4435.53 678
4435.68 659
4435.83 665
4435.99 650
4436.14 649
4436.29 628
4436.45 658
4436.60 670
4436.75 666
4436.90 655
4437.06 650
4437.21 643
4437.36 645
4437.51 637
4437.67 620
4437.82 584
4437.97 555
4438.13 538
4438.28 530
4438.43 511
4438.58 493
4438.74 470
4438.89 453
4439.04 426
4439.20 392
4439.35 363
4439.50 363
4439.65 373
4439.81 398
4439.96 397
4440.11 403
4440.26 384
4440.42 372
4440.57 401
4440.72 415
4440.88 398
4441.03 396
4441.18 393
4441.33 390
4441.49 390
4441.64 406
4441.79 393
4441.95 370
4442.10 361
4442.25 372
4442.40 363
4442.56 358
4442.71 352
4442.86 355
4443.02 361
4443.17 377
4443.32 382
4443.47 377
4443.63 392
4443.78 398
4443.93 400
4444.09 376
4444.24 361
4444.39 371
4444.54 392
4444.70 398
4444.85 388
4445.00 364
4445.16 370
4445.31 372
4445.46 372
4445.61 380
4445.77 385
4445.92 400
4446.07 431
4446.23 464
4446.38 472
4446.53 517
4446.69 526
4446.84 542
4446.99 567
4447.14 543
4447.30 548
4447.45 562
4447.60 590
4447.76 584
4447.91 583
4448.06 598
4448.21 586
4448.37 619
4448.52 603
4448.67 603
4448.83 645
4448.98 665
4449.13 672
4449.29 689
4449.44 683
4449.59 695
4449.74 682
4449.90 666
4450.05 646
4450.20 616
4450.36 590
4450.51 560
4450.66 542
4450.81 541
4450.97 534
4451.12 545
4451.27 551
4451.43 558
4451.58 548
4451.73 540
4451.89 529
4452.04 532
4452.19 540
4452.35 552
4452.50 538
4452.65 560
4452.80 570
4452.96 581
4453.11 592
4453.26 581
4453.42 553
4453.57 547
4453.72 537
4453.88 523
4454.03 511
4454.18 497
4454.33 489
4454.49 488
4454.64 478
4454.79 456
4454.95 446
4455.10 423
4455.25 414
4455.41 402
4455.56 386
4455.71 375
4455.87 368
4456.02 353
4456.17 358
4456.32 370
4456.48 374
4456.63 380
4456.78 379
4456.94 358
4457.09 360
4457.24 377
4457.40 397
4457.55 415
4457.70 405
4457.86 394
4458.01 391
4458.16 382
4458.31 376
4458.47 377
4458.62 370
4458.77 349
4458.93 368
4459.08 379
4459.23 382
4459.39 386
4459.54 363
4459.69 359
4459.85 352
4460.00 348
4460.15 336
4460.31 342
4460.46 337
4460.61 350
4460.77 374
4460.92 398
4461.07 403
4461.22 406
4461.38 405
4461.53 404
4461.68 377
4461.84 360
4461.99 367
4462.14 373
4462.30 363
4462.45 372
4462.60 382
4462.76 395
4462.91 382
4463.06 394
4463.22 397
4463.37 406
4463.52 413
4463.68 424
4463.83 445
4463.98 451
4464.14 451
4464.29 456
4464.44 469
4464.59 499
4464.75 499
4464.90 485
4465.05 453
4465.21 444
4465.36 441
4465.51 418
4465.67 419
4465.82 425
4465.97 426
4466.13 437
4466.28 433
4466.43 440
4466.59 448
4466.74 454
4466.89 474
4467.05 467
4467.20 500
4467.35 490
4467.51 479
4467.66 475
4467.81 467
4467.97 445
4468.12 416
4468.27 403
4468.43 360
4468.58 347
4468.73 339
4468.89 340
4469.04 347
4469.19 334
4469.35 369
4469.50 367
4469.65 372
4469.81 378
4469.96 365
4470.11 349
4470.27 348
4470.42 353
4470.57 343
4470.73 347
4470.88 348
4471.03 353
4471.19 348
4471.34 353
4471.49 321
4471.65 321
4471.80 317
4471.95 304
4472.11 303
4472.26 289
4472.41 288
4472.57 299
4472.72 316
4472.87 333
4473.03 335
4473.18 337
4473.33 343
4473.49 338
4473.64 343
4473.79 340
4473.95 347
4474.10 351
4474.25 343
4474.41 342
4474.56 343
4474.71 342
4474.87 326
4475.02 314
4475.17 334
4475.33 349
4475.48 343
4475.63 340
4475.79 333
4475.94 355
4476.09 359
4476.25 362
4476.40 353
4476.55 354
4476.71 352
4476.86 352
4477.02 349
4477.17 346
4477.32 352
4477.48 368
4477.63 358
4477.78 373
4477.94 402
4478.09 430
4478.24 435
4478.40 439
4478.55 447
4478.70 444
4478.86 442
4479.01 429
4479.16 419
4479.32 401
4479.47 398
4479.62 413
4479.78 405
4479.93 392
4480.08 400
4480.24 393
4480.39 406
4480.55 425
4480.70 431
4480.85 437
4481.01 436
4481.16 435
4481.31 421
4481.47 405
4481.62 413
4481.77 390
4481.93 385
4482.08 379
4482.23 364
4482.39 374
4482.54 377
4482.69 381
4482.85 373
4483.00 367
4483.16 356
4483.31 356
4483.46 356
4483.62 363
4483.77 394
4483.92 388
4484.08 374
4484.23 362
4484.38 352
4484.54 347
4484.69 329
4484.84 329
4485.00 347
4485.15 333
4485.30 335
4485.46 320
4485.61 317
4485.77 315
4485.92 319
4486.07 316
4486.23 320
4486.38 315
4486.53 329
4486.69 323
4486.84 317
4486.99 283
4487.15 273
4487.30 279
4487.46 284
4487.61 287
4487.76 296
4487.92 289
4488.07 297
4488.22 293
4488.38 294
4488.53 308
4488.68 318
4488.84 320
4488.99 305
4489.15 283
4489.30 277
4489.45 270
4489.61 293
4489.76 314
4489.91 305
4490.07 295
4490.22 293
4490.37 277
4490.53 259
4490.68 263
4490.84 258
4490.99 251
4491.14 257
4491.30 261
4491.45 266
4491.60 302
4491.76 314
4491.91 310
4492.07 292
4492.22 282
4492.37 282
4492.53 275
4492.68 286
4492.83 303
4492.99 290
4493.14 285
4493.29 297
4493.45 302
4493.60 314
4493.76 330
4493.91 339
4494.06 338
4494.22 336
4494.37 312
4494.52 296
4494.68 284
4494.83 302
4494.99 311
4495.14 310
4495.29 320
4495.45 337
4495.60 332
4495.75 321
4495.91 331
4496.06 326
4496.22 343
4496.37 324
4496.52 306
4496.68 306
4496.83 325
4496.99 348
4497.14 348
4497.29 332
4497.45 318
4497.60 310
4497.75 308
4497.91 326
4498.06 341
4498.22 358
4498.37 377
4498.52 379
4498.68 371
4498.83 360
4498.98 347
4499.14 330
4499.29 330
4499.45 336
4499.60 327
4499.75 324
4499.91 314
4500.06 315
4500.22 309
4500.37 310
4500.52 310
4500.68 322
4500.83 331
4500.98 332
4501.14 312
4501.29 320
4501.45 313
4501.60 313
4501.75 311
4501.91 305
4502.06 320
4502.22 308
4502.37 301
4502.52 322
4502.68 333
4502.83 330
4502.98 338
4503.14 345
4503.29 349
4503.45 334
4503.60 344
4503.75 332
4503.91 319
4504.06 312
4504.22 300
4504.37 315
4504.52 308
4504.68 282
4504.83 250
4504.99 243
4505.14 236
4505.29 224
4505.45 240
4505.60 268
4505.76 263
4505.91 276
4506.06 285
4506.22 285
4506.37 282
4506.52 273
4506.68 273
4506.83 283
4506.99 263
4507.14 274
4507.29 285
4507.45 301
4507.60 330
4507.76 330
4507.91 315
4508.06 315
4508.22 305
4508.37 299
4508.53 309
4508.68 283
4508.83 282
4508.99 264
4509.14 260
4509.30 285
4509.45 271
4509.60 287
4509.76 292
4509.91 290
4510.07 288
4510.22 285
4510.37 293
4510.53 301
4510.68 297
4510.84 290
4510.99 288
4511.14 288
4511.30 312
4511.45 305
4511.61 297
4511.76 309
4511.91 288
4512.07 288
4512.22 287
4512.38 294
4512.53 293
4512.68 291
4512.84 311
4512.99 306
4513.15 311
4513.30 316
4513.46 328
4513.61 342
4513.76 335
4513.92 343
4514.07 331
4514.23 354
4514.38 361
4514.53 351
4514.69 351
4514.84 348
4515.00 338
4515.15 325
4515.30 304
4515.46 296
4515.61 306
4515.77 304
4515.92 290
4516.07 282
4516.23 279
4516.38 295
4516.54 318
4516.69 329
4516.85 352
4517.00 344
4517.15 333
4517.31 319
4517.46 325
4517.62 309
4517.77 306
4517.92 293
4518.08 293
4518.23 288
4518.39 295
4518.54 288
4518.70 306
4518.85 303
4519.00 300
4519.16 318
4519.31 321
4519.47 310
4519.62 303
4519.77 295
4519.93 278
4520.08 275
4520.24 257
4520.39 251
4520.55 273
4520.70 282
4520.85 293
4521.01 289
4521.16 288
4521.32 285
4521.47 296
4521.62 290
4521.78 308
4521.93 297
4522.09 308
4522.24 303
4522.40 288
4522.55 298
4522.70 289
4522.86 276
4523.01 248
4523.17 234
4523.32 218
4523.48 213
4523.63 224
4523.78 234
4523.94 230
4524.09 248
4524.25 257
4524.40 286
4524.55 291
4524.71 301
4524.86 303
4525.02 310
4525.17 315
4525.33 314
4525.48 305
4525.63 306
4525.79 325
4525.94 334
4526.10 354
4526.25 363
4526.41 364
4526.56 380
4526.71 395
4526.87 391
4527.02 379
4527.18 357
4527.33 334
4527.49 318
4527.64 304
4527.79 298
4527.95 286
4528.10 312
4528.26 333
4528.41 321
4528.57 320
4528.72 317
4528.88 305
4529.03 300
4529.18 272
4529.34 258
4529.49 252
4529.65 250
4529.80 242
4529.96 269
4530.11 303
4530.26 336
4530.42 334
4530.57 332
4530.73 340
4530.88 333
4531.04 333
4531.19 346
4531.34 358
4531.50 365
4531.65 375
4531.81 370
4531.96 372
4532.12 377
4532.27 373
4532.43 362
4532.58 336
4532.73 316
4532.89 294
4533.04 280
4533.20 282
4533.35 273
4533.51 274
4533.66 271
4533.82 269
4533.97 253
4534.12 238
4534.28 239
4534.43 268
4534.59 272
4534.74 268
4534.90 273
4535.05 278
4535.20 286
4535.36 279
4535.51 277
4535.67 282
4535.82 262
4535.98 251
4536.13 262
4536.29 289
4536.44 309
4536.59 318
4536.75 324
4536.90 323
4537.06 309
4537.21 299
4537.37 309
4537.52 304
4537.68 298
4537.83 301
4537.99 287
4538.14 312
4538.29 336
4538.45 351
4538.60 372
4538.76 376
4538.91 375
4539.07 388
4539.22 396
4539.38 406
4539.53 440
4539.68 453
4539.84 428
4539.99 404
4540.15 400
4540.30 418
4540.46 422
4540.61 451
4540.77 491
4540.92 521
4541.08 550
4541.23 555
4541.38 561
4541.54 585
4541.69 604
4541.85 597
4542.00 627
4542.16 627
4542.31 612
4542.47 646
4542.62 670
4542.78 656
4542.93 672
4543.08 672
4543.24 682
4543.39 683
4543.55 682
4543.70 670
4543.86 687
4544.01 690
4544.17 717
4544.32 715
4544.48 673
4544.63 681
4544.79 650
4544.94 646
4545.09 624
4545.25 679
4545.40 653
4545.56 657
4545.71 662
4545.87 628
4546.02 599
4546.18 582
4546.33 596
4546.49 595
4546.64 592
4546.80 573
4546.95 524
4547.10 515
4547.26 516
4547.41 522
4547.57 497
4547.72 488
4547.88 474
4548.03 451
4548.19 447
4548.34 428
4548.50 413
4548.65 409
4548.81 390
4548.96 409
4549.12 391
4549.27 385
4549.42 356
4549.58 337
4549.73 322
4549.89 326
4550.04 308
4550.20 291
4550.35 279
4550.51 272
4550.66 279
4550.82 276
4550.97 289
4551.13 302
4551.28 309
4551.44 308
4551.59 311
4551.74 304
4551.90 311
4552.05 323
4552.21 322
4552.36 339
4552.52 344
4552.67 334
4552.83 315
4552.98 314
4553.14 324
4553.29 322
4553.45 310
4553.60 302
4553.76 289
4553.91 271
4554.07 262
4554.22 279
4554.38 282
4554.53 299
4554.69 291
4554.84 298
4554.99 292
4555.15 299
4555.30 310
4555.46 313
4555.61 314
4555.77 302
4555.92 300
4556.08 309
4556.23 301
4556.39 308
4556.54 298
4556.70 307
4556.85 296
4557.01 287
4557.16 295
4557.32 300
4557.47 304
4557.63 314
4557.78 309
4557.94 303
4558.09 317
4558.25 303
4558.40 292
4558.56 294
4558.71 295
4558.86 281
4559.02 306
4559.17 299
4559.33 296
4559.48 303
4559.64 284
4559.79 295
4559.95 305
4560.10 310
4560.26 319
4560.41 317
4560.57 322
4560.72 300
4560.88 296
4561.03 300
4561.19 300
4561.34 306
4561.50 303
4561.65 293
4561.81 292
4561.96 295
4562.12 301
4562.27 290
4562.43 287
4562.58 298
4562.74 299
4562.89 298
4563.05 283
4563.20 286
4563.36 276
4563.51 261
4563.67 247
4563.82 245
4563.98 245
4564.13 244
4564.29 252
4564.44 257
4564.60 264
4564.75 270
4564.91 281
4565.06 279
4565.22 289
4565.37 270
4565.53 280
4565.68 284
4565.84 294
4565.99 301
4566.15 309
4566.30 316
4566.46 333
4566.61 328
4566.77 340
4566.92 340
4567.08 325
4567.23 304
4567.39 304
4567.54 309
4567.70 293
4567.85 284
4568.01 292
4568.16 304
4568.32 301
4568.47 305
4568.63 298
4568.78 276
4568.94 265
4569.09 267
4569.25 271
4569.40 288
4569.56 288
4569.71 267
4569.87 269
4570.02 283
4570.18 298
4570.33 303
4570.49 295
4570.64 280
4570.80 260
4570.95 250
4571.11 251
4571.26 252
4571.42 261
4571.57 261
4571.73 296
4571.88 294
4572.04 292
4572.19 286
4572.35 285
4572.50 282
4572.66 270
4572.81 268
4572.97 287
4573.12 293
4573.28 303
4573.43 312
4573.59 309
4573.74 313
4573.90 303
4574.05 293
4574.21 315
4574.36 345
4574.52 354
4574.67 367
4574.83 370
4574.98 359
4575.14 343
4575.29 340
4575.45 340
4575.60 335
4575.76 328
4575.91 322
4576.07 313
4576.22 320
4576.38 334
4576.53 350
4576.69 354
4576.84 349
4577.00 329
4577.15 327
4577.31 325
4577.46 315
4577.62 313
4577.78 304
4577.93 317
4578.09 315
4578.24 299
4578.40 294
4578.55 292
4578.71 291
4578.86 279
4579.02 270
4579.17 275
4579.33 283
4579.48 303
4579.64 298
4579.79 284
4579.95 306
4580.10 318
4580.26 333
4580.41 323
4580.57 332
4580.72 335
4580.88 307
4581.03 315
4581.19 314
4581.34 313
4581.50 289
4581.66 275
4581.81 247
4581.97 262
4582.12 251
4582.28 239
4582.43 234
4582.59 235
4582.74 247
4582.90 266
4583.05 304
4583.21 320
4583.36 339
4583.52 340
4583.67 353
4583.83 349
4583.98 334
4584.14 331
4584.29 315
4584.45 321
4584.61 317
4584.76 332
4584.92 326
4585.07 322
4585.23 313
4585.38 326
4585.54 315
4585.69 324
4585.85 319
4586.00 325
4586.16 294
4586.31 271
4586.47 259
4586.62 260
4586.78 262
4586.93 261
4587.09 275
4587.25 290
4587.40 303
4587.56 308
4587.71 319
4587.87 309
4588.02 310
4588.18 302
4588.33 293
4588.49 291
4588.64 273
4588.80 283
4588.95 301
4589.11 303
4589.26 307
4589.42 300
4589.58 301
4589.73 285
4589.89 250
4590.04 250
4590.20 254
4590.35 258
4590.51 287
4590.66 307
4590.82 307
4590.97 302
4591.13 303
4591.28 298
4591.44 291
4591.60 286
4591.75 273
4591.91 263
4592.06 252
4592.22 241
4592.37 248
4592.53 253
4592.68 254
4592.84 267
4592.99 284
4593.15 294
4593.30 315
4593.46 331
4593.62 336
4593.77 348
4593.93 344
4594.08 336
4594.24 357
4594.39 374
4594.55 387
4594.70 378
4594.86 383
4595.01 379
4595.17 360
4595.33 339
4595.48 336
4595.64 326
4595.79 328
4595.95 315
4596.10 311
4596.26 305
4596.41 313
4596.57 309
4596.72 304
4596.88 304
4597.04 287
4597.19 281
4597.35 291
4597.50 288
4597.66 308
4597.81 324
4597.97 314
4598.12 308
4598.28 301
4598.44 300
4598.59 297
4598.75 293
4598.90 306
4599.06 308
4599.21 314
4599.37 317
4599.52 306
4599.68 302
4599.84 309
4599.99 305
4600.15 301
4600.30 320
4600.46 347
4600.61 344
4600.77 326
4600.92 306
4601.08 277
4601.24 285
4601.39 292
4601.55 318
4601.70 350
4601.86 358
4602.01 372
4602.17 354
4602.32 331
4602.48 312
4602.64 308
4602.79 291
4602.95 295
4603.10 296
4603.26 313
4603.41 301
4603.57 305
4603.72 312
4603.88 327
4604.04 325
4604.19 325
4604.35 332
4604.50 345
4604.66 362
4604.81 360
4604.97 360
4605.12 365
4605.28 365
4605.44 357
4605.59 349
4605.75 358
4605.90 369
4606.06 384
4606.21 386
4606.37 404
4606.53 402
4606.68 414
4606.84 405
4606.99 402
4607.15 386
4607.30 379
4607.46 371
4607.62 378
4607.77 379
4607.93 371
4608.08 344
4608.24 346
4608.39 349
4608.55 349
4608.71 346
4608.86 356
4609.02 369
4609.17 392
4609.33 419
4609.48 411
4609.64 401
4609.79 394
4609.95 382
4610.11 391
4610.26 390
4610.42 389
4610.57 377
4610.73 368
4610.88 363
4611.04 369
4611.20 354
4611.35 348
4611.51 339
4611.66 339
4611.82 345
4611.98 354
4612.13 346
4612.29 349
4612.44 359
4612.60 379
4612.75 381
4612.91 388
4613.07 399
4613.22 404
4613.38 397
4613.53 397
4613.69 401
4613.84 428
4614.00 415
4614.16 410
4614.31 408
4614.47 424
4614.62 419
4614.78 396
4614.93 395
4615.09 380
4615.25 372
4615.40 387
4615.56 407
4615.71 426
4615.87 417
4616.03 387
4616.18 374
4616.34 367
4616.49 355
4616.65 343
4616.80 355
4616.96 342
4617.12 351
4617.27 341
4617.43 322
4617.58 308
4617.74 304
4617.90 292
4618.05 305
4618.21 287
4618.36 284
4618.52 282
4618.67 267
4618.83 270
4618.99 263
4619.14 267
4619.30 288
4619.45 312
4619.61 317
4619.77 323
4619.92 326
4620.08 340
4620.23 343
4620.39 363
4620.54 372
4620.70 377
4620.86 391
4621.01 381
4621.17 355
4621.32 371
4621.48 381
4621.64 376
4621.79 392
4621.95 402
4622.10 435
4622.26 438
4622.42 449
4622.57 480
4622.73 486
4622.88 476
4623.04 470
4623.20 473
4623.35 452
4623.51 448
4623.66 452
4623.82 482
4623.98 498
4624.13 514
4624.29 518
4624.44 489
4624.60 471
4624.75 447
4624.91 461
4625.07 468
4625.22 427
4625.38 426
4625.53 416
4625.69 414
4625.85 412
4626.00 409
4626.16 425
4626.31 443
4626.47 450
4626.63 483
4626.78 515
4626.94 575
4627.09 604
4627.25 616
4627.41 636
4627.56 649
4627.72 664
4627.87 677
4628.03 694
4628.19 710
4628.34 742
4628.50 771
4628.65 828
4628.81 837
4628.97 825
4629.12 839
4629.28 845
4629.43 837
4629.59 882
4629.75 924
4629.90 968
4630.06 1045
4630.22 1112
4630.37 1175
4630.53 1263
4630.68 1299
4630.84 1315
4631.00 1357
4631.15 1398
4631.31 1478
4631.46 1534
4631.62 1587
4631.78 1628
4631.93 1653
4632.09 1649
4632.24 1664
4632.40 1718
4632.56 1780
4632.71 1802
4632.87 1806
4633.02 1790
4633.18 1779
4633.34 1726
4633.49 1666
4633.65 1650
4633.81 1651
4633.96 1636
4634.12 1643
4634.27 1610
4634.43 1546
4634.59 1523
4634.74 1514
4634.90 1491
4635.05 1501
4635.21 1476
4635.37 1459
4635.52 1438
4635.68 1404
4635.83 1381
4635.99 1286
4636.15 1224
4636.30 1199
4636.46 1182
4636.62 1173
4636.77 1121
4636.93 1057
4637.08 987
4637.24 924
4637.40 922
4637.55 889
4637.71 855
4637.86 811
4638.02 746
4638.18 685
4638.33 655
4638.49 628
4638.65 607
4638.80 584
4638.96 568
4639.11 559
4639.27 574
4639.43 574
4639.58 582
4639.74 562
4639.90 576
4640.05 571
4640.21 549
4640.36 548
4640.52 557
4640.68 547
4640.83 515
4640.99 497
4641.15 483
4641.30 474
4641.46 465
4641.61 456
4641.77 443
4641.93 442
4642.08 433
4642.24 442
4642.40 429
4642.55 423
4642.71 439
4642.86 425
4643.02 390
4643.18 382
4643.33 391
4643.49 377
4643.65 390
4643.80 401
4643.96 386
4644.11 377
4644.27 345
4644.43 325
4644.58 331
4644.74 336
4644.90 355
4645.05 348
4645.21 333
4645.36 321
4645.52 308
4645.68 296
4645.83 295
4645.99 270
4646.15 256
4646.30 260
4646.46 265
4646.62 252
4646.77 276
4646.93 294
4647.08 315
4647.24 314
4647.40 325
4647.55 347
4647.71 354
4647.87 351
4648.02 351
4648.18 341
4648.33 337
4648.49 333
4648.65 339
4648.80 336
4648.96 326
4649.12 327
4649.27 334
4649.43 331
4649.59 312
4649.74 322
4649.90 329
4650.05 317
4650.21 310
4650.37 304
4650.52 282
4650.68 287
4650.84 280
4650.99 272
4651.15 291
4651.31 297
4651.46 294
4651.62 283
4651.78 263
4651.93 269
4652.09 275
4652.24 265
4652.40 269
4652.56 279
4652.71 291
4652.87 290
4653.03 283
4653.18 283
4653.34 286
4653.50 274
4653.65 268
4653.81 251
4653.97 252
4654.12 260
4654.28 258
4654.43 267
4654.59 307
4654.75 313
4654.90 297
4655.06 305
4655.22 298
4655.37 262
4655.53 271
4655.69 253
4655.84 243
4656.00 257
4656.16 290
4656.31 298
4656.47 296
4656.63 307
4656.78 309
4656.94 313
4657.10 309
4657.25 307
4657.41 295
4657.56 291
4657.72 288
4657.88 304
4658.03 313
4658.19 317
4658.35 333
4658.50 323
4658.66 312
4658.82 307
4658.97 306
4659.13 318
4659.29 332
4659.44 329
4659.60 313
4659.76 292
4659.91 302
4660.07 325
4660.23 320
4660.38 311
4660.54 298
4660.70 317
4660.85 322
4661.01 309
4661.17 282
4661.32 273
4661.48 278
4661.63 277
4661.79 275
4661.95 286
4662.10 292
4662.26 297
4662.42 297
4662.57 285
4662.73 271
4662.89 280
4663.04 282
4663.20 283
4663.36 298
4663.51 298
4663.67 285
4663.83 277
4663.98 273
4664.14 274
4664.30 269
4664.45 268
4664.61 258
4664.77 263
4664.92 282
4665.08 301
4665.24 285
4665.39 271
4665.55 269
4665.71 247
4665.86 250
4666.02 244
4666.18 274
4666.33 283
4666.49 287
4666.65 292
4666.80 281
4666.96 268
4667.12 263
4667.27 259
4667.43 256
4667.59 256
4667.74 253
4667.90 260
4668.06 267
4668.21 264
4668.37 252
4668.53 241
4668.68 255
4668.84 241
4669.00 241
4669.15 233
4669.31 231
4669.47 240
4669.62 256
4669.78 247
4669.94 232
4670.09 216
4670.25 229
4670.41 218
4670.56 207
4670.72 218
4670.88 232
4671.03 227
4671.19 204
4671.35 221
4671.50 225
4671.66 213
4671.82 226
4671.97 211
4672.13 219
4672.29 211
4672.45 218
4672.60 233
4672.76 246
4672.92 264
4673.07 272
4673.23 260
4673.39 271
4673.54 263
4673.70 276
4673.86 284
4674.01 290
4674.17 290
4674.33 291
4674.48 277
4674.64 276
4674.80 264
4674.95 268
4675.11 278
4675.27 279
4675.42 282
4675.58 290
4675.74 303
4675.89 304
4676.05 327
4676.21 342
4676.37 340
4676.52 346
4676.68 336
4676.84 311
4676.99 293
4677.15 285
4677.31 286
4677.46 291
4677.62 313
4677.78 306
4677.93 305
4678.09 298
4678.25 283
4678.40 268
4678.56 240
4678.72 240
4678.87 258
4679.03 254
4679.19 270
4679.35 285
4679.50 280
4679.66 259
4679.82 249
4679.97 258
4680.13 271
4680.29 263
4680.44 267
4680.60 268
4680.76 276
4680.91 277
4681.07 288
4681.23 275
4681.38 274
4681.54 285
4681.70 298
4681.86 301
4682.01 295
4682.17 280
4682.33 282
4682.48 274
4682.64 272
4682.80 271
4682.95 275
4683.11 292
4683.27 297
4683.43 296
4683.58 291
4683.74 271
4683.90 273
4684.05 278
4684.21 304
4684.37 319
4684.52 337
4684.68 335
4684.84 349
4684.99 368
4685.15 369
4685.31 350
4685.47 356
4685.62 335
4685.78 325
4685.94 336
4686.09 336
4686.25 323
4686.41 315
4686.56 307
4686.72 299
4686.88 324
4687.04 318
4687.19 286
4687.35 266
4687.51 266
4687.66 262
4687.82 261
4687.98 281
4688.13 274
4688.29 267
4688.45 270
4688.61 269
4688.76 287
4688.92 297
4689.08 297
4689.23 297
4689.39 301
4689.55 300
4689.71 296
4689.86 296
4690.02 275
4690.18 253
4690.33 246
4690.49 250
4690.65 267
4690.80 253
4690.96 245
4691.12 258
4691.28 270
4691.43 262
4691.59 248
4691.75 235
4691.90 227
4692.06 216
4692.22 229
4692.38 236
4692.53 242
4692.69 223
4692.85 216
4693.00 216
4693.16 215
4693.32 208
4693.48 214
4693.63 204
4693.79 205
4693.95 220
4694.10 223
4694.26 220
4694.42 224
4694.57 205
4694.73 205
4694.89 212
4695.05 214
4695.20 215
4695.36 221
4695.52 208
4695.67 231
4695.83 229
4695.99 232
4696.15 231
4696.30 227
4696.46 218
4696.62 211
4696.78 233
4696.93 222
4697.09 201
4697.25 203
4697.40 215
4697.56 231
4697.72 230
4697.88 220
4698.03 222
4698.19 226
4698.35 242
4698.50 256
4698.66 257
4698.82 274
4698.98 258
4699.13 251
4699.29 273
4699.45 272
4699.60 255
4699.76 256
4699.92 252
4700.08 251
4700.23 259
4700.39 262
4700.55 259
4700.71 255
4700.86 243
4701.02 245
4701.18 259
4701.33 271
4701.49 268
4701.65 282
4701.81 293
4701.96 286
4702.12 290
4702.28 272
4702.44 269
4702.59 269
4702.75 282
4702.91 255
4703.06 259
4703.22 267
4703.38 260
4703.54 261
4703.69 259
4703.85 258
4704.01 274
4704.17 261
4704.32 264
4704.48 272
4704.64 274
4704.79 277
4704.95 285
4705.11 288
4705.27 289
4705.42 264
4705.58 262
4705.74 281
4705.90 270
4706.05 253
4706.21 256
4706.37 258
4706.52 260
4706.68 276
4706.84 267
4707.00 259
4707.15 272
4707.31 285
4707.47 299
4707.63 295
4707.78 312
4707.94 315
4708.10 320
4708.26 320
4708.41 326
4708.57 326
4708.73 310
4708.89 305
4709.04 313
4709.20 321
4709.36 302
4709.51 308
4709.67 309
4709.83 322
4709.99 321
4710.14 350
4710.30 378
4710.46 389
4710.62 384
4710.77 374
4710.93 360
4711.09 366
4711.25 376
4711.40 366
4711.56 379
4711.72 355
4711.88 340
4712.03 329
4712.19 304
4712.35 302
4712.51 299
4712.66 300
4712.82 304
4712.98 308
4713.14 308
4713.29 305
4713.45 316
4713.61 323
4713.77 336
4713.92 336
4714.08 322
4714.24 323
4714.39 305
4714.55 304
4714.71 320
4714.87 320
4715.02 330
4715.18 323
4715.34 311
4715.50 300
4715.65 288
4715.81 271
4715.97 258
4716.13 259
4716.28 266
4716.44 262
4716.60 269
4716.76 274
4716.91 299
4717.07 312
4717.23 325
4717.39 298
4717.54 290
4717.70 275
4717.86 261
4718.02 270
4718.17 271
4718.33 267
4718.49 259
4718.65 255
4718.81 253
4718.96 255
4719.12 260
4719.28 255
4719.44 268
4719.59 286
4719.75 282
4719.91 283
4720.07 289
4720.22 280
4720.38 267
4720.54 281
4720.70 259
4720.85 265
4721.01 268
4721.17 294
4721.33 301
4721.48 286
4721.64 269
4721.80 253
4721.96 250
4722.11 246
4722.27 254
4722.43 246
4722.59 220
4722.74 212
4722.90 194
4723.06 206
4723.22 204
4723.37 211
4723.53 224
4723.69 227
4723.85 256
4724.01 276
4724.16 289
4724.32 280
4724.48 254
4724.64 241
4724.79 248
4724.95 252
4725.11 251
4725.27 245
4725.42 246
4725.58 256
4725.74 244
4725.90 236
4726.05 231
4726.21 228
4726.37 228
4726.53 228
4726.69 233
4726.84 222
4727.00 213
4727.16 218
4727.32 258
4727.47 277
4727.63 274
4727.79 254
4727.95 250
4728.10 270
4728.26 276
4728.42 280
4728.58 314
4728.74 311
4728.89 310
4729.05 310
4729.21 318
4729.37 319
4729.52 326
4729.68 332
4729.84 328
4730.00 328
4730.15 327
4730.31 317
4730.47 308
4730.63 321
4730.79 316
4730.94 325
4731.10 333
4731.26 342
4731.42 348
4731.57 342
4731.73 321
4731.89 311
4732.05 311
4732.21 286
4732.36 266
4732.52 249
4732.68 252
4732.84 248
4732.99 252
4733.15 250
4733.31 245
4733.47 252
4733.63 256
4733.78 271
4733.94 274
4734.10 266
4734.26 258
4734.41 270
4734.57 264
4734.73 253
4734.89 238
4735.05 243
4735.20 231
4735.36 235
4735.52 225
4735.68 221
4735.83 220
4735.99 222
4736.15 220
4736.31 222
4736.47 233
4736.62 224
4736.78 221
4736.94 231
4737.10 232
4737.26 226
4737.41 231
4737.57 244
4737.73 228
4737.89 227
4738.04 209
4738.20 193
4738.36 187
4738.52 184
4738.68 198
4738.83 207
4738.99 198
4739.15 199
4739.31 195
4739.47 211
4739.62 212
4739.78 225
4739.94 238
4740.10 224
4740.25 222
4740.41 244
4740.57 261
4740.73 256
4740.89 242
4741.04 228
4741.20 220
4741.36 231
4741.52 233
4741.68 221
4741.83 239
4741.99 242
4742.15 235
4742.31 236
4742.47 236
4742.62 244
4742.78 248
4742.94 267
4743.10 302
4743.26 308
4743.41 308
4743.57 285
4743.73 284
4743.89 282
4744.05 281
4744.20 276
4744.36 273
4744.52 278
4744.68 264
4744.84 270
4744.99 276
4745.15 272
4745.31 269
4745.47 282
4745.63 296
4745.78 286
4745.94 278
4746.10 262
4746.26 247
4746.42 233
4746.57 210
4746.73 197
4746.89 185
4747.05 189
4747.21 185
4747.36 177
4747.52 199
4747.68 215
4747.84 221
4748.00 246
4748.15 239
4748.31 256
4748.47 279
4748.63 283
4748.79 300
4748.94 321
4749.10 319
4749.26 287
4749.42 281
4749.58 295
4749.73 283
4749.89 299
4750.05 283
4750.21 273
4750.37 254
4750.52 255
4750.68 253
4750.84 258
4751.00 259
4751.16 280
4751.31 322
4751.47 334
4751.63 342
4751.79 347
4751.95 360
4752.10 349
4752.26 348
4752.42 352
4752.58 355
4752.74 361
4752.90 350
4753.05 358
4753.21 354
4753.37 363
4753.53 378
4753.69 368
4753.84 376
4754.00 382
4754.16 350
4754.32 331
4754.48 322
4754.63 326
4754.79 311
4754.95 308
4755.11 312
4755.27 312
4755.43 319
4755.58 324
4755.74 323
4755.90 321
4756.06 333
4756.22 322
4756.37 311
4756.53 304
4756.69 321
4756.85 324
4757.01 294
4757.17 286
4757.32 270
4757.48 273
4757.64 277
4757.80 294
4757.96 287
4758.11 291
4758.27 277
4758.43 266
4758.59 275
4758.75 281
4758.91 264
4759.06 286
4759.22 285
4759.38 287
4759.54 285
4759.70 288
4759.85 286
4760.01 294
4760.17 297
4760.33 291
4760.49 299
4760.65 294
4760.80 294
4760.96 312
4761.12 315
4761.28 341
4761.44 356
4761.60 355
4761.75 346
4761.91 347
4762.07 364
4762.23 356
4762.39 364
4762.54 367
4762.70 362
4762.86 372
4763.02 374
4763.18 373
4763.34 378
4763.49 382
4763.65 383
4763.81 393
4763.97 381
4764.13 361
4764.29 349
4764.44 355
4764.60 354
4764.76 337
4764.92 330
4765.08 332
4765.24 334
4765.39 335
4765.55 331
4765.71 317
4765.87 322
4766.03 338
4766.19 358
4766.34 375
4766.50 367
4766.66 341
4766.82 351
4766.98 333
4767.14 339
4767.29 340
4767.45 324
4767.61 329
4767.77 337
4767.93 341
4768.09 342
4768.24 353
4768.40 343
4768.56 346
4768.72 373
4768.88 356
4769.04 362
4769.19 364
4769.35 337
4769.51 357
4769.67 355
4769.83 362
4769.99 358
4770.14 343
4770.30 348
4770.46 359
4770.62 351
4770.78 361
4770.94 359
4771.10 356
4771.25 359
4771.41 364
4771.57 368
4771.73 386
4771.89 384
4772.05 374
4772.20 375
4772.36 349
4772.52 333
4772.68 323
4772.84 290
4773.00 278
4773.15 280
4773.31 287
4773.47 280
4773.63 290
4773.79 270
4773.95 269
4774.11 272
4774.26 275
4774.42 269
4774.58 279
4774.74 302
4774.90 317
4775.06 294
4775.22 300
4775.37 293
4775.53 289
4775.69 298
4775.85 312
4776.01 319
4776.17 325
4776.32 314
4776.48 294
4776.64 280
4776.80 271
4776.96 299
4777.12 289
4777.28 270
4777.43 251
4777.59 252
4777.75 253
4777.91 251
4778.07 267
4778.23 273
4778.39 273
4778.54 266
4778.70 276
4778.86 272
4779.02 286
4779.18 293
4779.34 276
4779.49 297
4779.65 308
4779.81 308
4779.97 340
4780.13 353
4780.29 362
4780.45 363
4780.60 360
4780.76 338
4780.92 333
4781.08 338
4781.24 351
4781.40 345
4781.56 348
4781.71 364
4781.87 361
4782.03 340
4782.19 333
4782.35 339
4782.51 338
4782.67 342
4782.83 336
4782.98 332
4783.14 328
4783.30 343
4783.46 356
4783.62 371
4783.78 376
4783.94 385
4784.09 388
4784.25 389
4784.41 364
4784.57 380
4784.73 419
4784.89 426
4785.05 446
4785.20 464
4785.36 466
4785.52 470
4785.68 476
4785.84 457
4786.00 466
4786.16 484
4786.32 516
4786.47 533
4786.63 535
4786.79 502
4786.95 489
4787.11 472
4787.27 458
4787.43 465
4787.58 466
4787.74 459
4787.90 473
4788.06 457
4788.22 434
4788.38 422
4788.54 419
4788.70 413
4788.85 402
4789.01 399
4789.17 388
4789.33 379
4789.49 370
4789.65 346
4789.81 320
4789.97 319
4790.12 323
4790.28 313
4790.44 309
4790.60 301
4790.76 317
4790.92 304
4791.08 298
4791.24 297
4791.39 301
4791.55 307
4791.71 302
4791.87 302
4792.03 314
4792.19 321
4792.35 304
4792.51 301
4792.66 293
4792.82 266
4792.98 251
4793.14 243
4793.30 254
4793.46 245
4793.62 216
4793.78 218
4793.93 218
4794.09 226
4794.25 225
4794.41 231
4794.57 224
4794.73 234
4794.89 245
4795.05 257
4795.20 253
4795.36 247
4795.52 255
4795.68 275
4795.84 292
4796.00 277
4796.16 262
4796.32 249
4796.48 256
4796.63 236
4796.79 216
4796.95 207
4797.11 220
4797.27 220
4797.43 242
4797.59 266
4797.75 261
4797.90 271
4798.06 273
4798.22 251
4798.38 241
4798.54 259
4798.70 293
4798.86 303
4799.02 301
4799.18 293
4799.33 293
4799.49 322
4799.65 329
4799.81 339
4799.97 339
4800.13 342
4800.29 321
4800.45 324
4800.61 326
4800.76 326
4800.92 335
4801.08 329
4801.24 322
4801.40 321
4801.56 315
4801.72 294
4801.88 299
4802.04 303
4802.19 297
4802.35 293
4802.51 327
4802.67 327
4802.83 326
4802.99 316
4803.15 316
4803.31 323
4803.47 320
4803.63 303
4803.78 295
4803.94 299
4804.10 297
4804.26 281
4804.42 271
4804.58 247
4804.74 250
4804.90 258
4805.06 257
4805.22 256
4805.37 252
4805.53 272
4805.69 285
4805.85 292
4806.01 305
4806.17 314
4806.33 320
4806.49 316
4806.65 313
4806.81 288
4806.96 270
4807.12 257
4807.28 258
4807.44 254
4807.60 264
4807.76 272
4807.92 278
4808.08 262
4808.24 269
4808.40 264
4808.55 257
4808.71 241
4808.87 256
4809.03 254
4809.19 257
4809.35 291
4809.51 288
4809.67 296
4809.83 295
4809.99 283
4810.14 284
4810.30 283
4810.46 296
4810.62 291
4810.78 305
4810.94 297
4811.10 294
4811.26 283
4811.42 259
4811.58 257
4811.74 263
4811.89 253
4812.05 242
4812.21 244
4812.37 243
4812.53 250
4812.69 268
4812.85 257
4813.01 266
4813.17 261
4813.33 253
4813.49 234
4813.64 215
4813.80 202
4813.96 205
4814.12 197
4814.28 211
4814.44 202
4814.60 192
4814.76 189
4814.92 202
4815.08 224
4815.24 232
4815.40 244
4815.55 243
4815.71 228
4815.87 236
4816.03 238
4816.19 225
4816.35 223
4816.51 241
4816.67 258
4816.83 267
4816.99 276
4817.15 280
4817.31 288
4817.46 273
4817.62 255
4817.78 262
4817.94 267
4818.10 248
4818.26 246
4818.42 239
4818.58 237
4818.74 248
4818.90 243
4819.06 268
4819.22 269
4819.37 275
4819.53 268
4819.69 261
4819.85 286
4820.01 293
4820.17 275
4820.33 293
4820.49 298
4820.65 286
4820.81 306
4820.97 332
4821.13 323
4821.29 313
4821.44 301
4821.60 291
4821.76 299
4821.92 296
4822.08 303
4822.24 292
4822.40 303
4822.56 284
4822.72 290
4822.88 279
4823.04 288
4823.20 298
4823.36 317
4823.52 302
4823.67 303
4823.83 313
4823.99 303
4824.15 316
4824.31 305
4824.47 308
4824.63 323
4824.79 309
4824.95 290
4825.11 311
4825.27 302
4825.43 298
4825.59 307
4825.75 297
4825.90 293
4826.06 282
4826.22 296
4826.38 304
4826.54 309
4826.70 293
4826.86 305
4827.02 313
4827.18 305
4827.34 303
4827.50 298
4827.66 283
4827.82 273
4827.98 263
4828.14 258
4828.29 270
4828.45 291
4828.61 304
4828.77 294
4828.93 301
4829.09 287
4829.25 281
4829.41 272
4829.57 266
4829.73 264
4829.89 266
4830.05 263
4830.21 256
4830.37 259
4830.53 269
4830.69 271
4830.85 270
4831.00 291
4831.16 295
4831.32 290
4831.48 272
4831.64 260
4831.80 256
4831.96 270
4832.12 278
4832.28 284
4832.44 287
4832.60 284
4832.76 290
4832.92 292
4833.08 314
4833.24 314
4833.40 317
4833.56 322
4833.71 330
4833.87 328
4834.03 326
4834.19 324
4834.35 320
4834.51 337
4834.67 363
4834.83 367
4834.99 371
4835.15 360
4835.31 382
4835.47 381
4835.63 403
4835.79 413
4835.95 421
4836.11 423
4836.27 404
4836.43 409
4836.59 426
4836.74 422
4836.90 429
4837.06 416
4837.22 420
4837.38 413
4837.54 426
4837.70 440
4837.86 458
4838.02 477
4838.18 504
4838.34 506
4838.50 527
4838.66 544
4838.82 517
4838.98 494
4839.14 490
4839.30 500
4839.46 511
4839.62 476
4839.78 462
4839.94 464
4840.09 473
4840.25 485
4840.41 483
4840.57 496
4840.73 492
4840.89 487
4841.05 500
4841.21 511
4841.37 533
4841.53 540
4841.69 543
4841.85 550
4842.01 560
4842.17 531
4842.33 503
4842.49 507
4842.65 508
4842.81 483
4842.97 454
4843.13 421
4843.29 394
4843.45 363
4843.61 362
4843.77 354
4843.93 351
4844.08 353
4844.24 366
4844.40 355
4844.56 359
4844.72 360
4844.88 354
4845.04 343
4845.20 310
4845.36 301
4845.52 309
4845.68 281
4845.84 285
4846.00 277
4846.16 256
4846.32 254
4846.48 234
4846.64 219
4846.80 218
4846.96 221
4847.12 224
4847.28 230
4847.44 235
4847.60 238
4847.76 225
4847.92 211
4848.08 212
4848.24 203
4848.40 201
4848.56 217
4848.71 222
4848.87 233
4849.03 237
4849.19 234
4849.35 235
4849.51 243
4849.67 244
4849.83 244
4849.99 248
4850.15 249
4850.31 252
4850.47 266
4850.63 259
4850.79 232
4850.95 206
4851.11 219
4851.27 218
4851.43 211
4851.59 208
4851.75 232
4851.91 207
4852.07 213
4852.23 226
4852.39 240
4852.55 232
4852.71 224
4852.87 233
4853.03 232
4853.19 222
4853.35 218
4853.51 224
4853.67 239
4853.83 253
4853.99 254
4854.15 263
4854.31 279
4854.47 278
4854.63 261
4854.79 265
4854.95 274
4855.10 266
4855.26 271
4855.42 262
4855.58 249
4855.74 243
4855.90 236
4856.06 246
4856.22 249
4856.38 269
4856.54 268
4856.70 261
4856.86 271
4857.02 277
4857.18 291
4857.34 288
4857.50 298
4857.66 282
4857.82 284
4857.98 278
4858.14 285
4858.30 255
4858.46 244
4858.62 232
4858.78 223
4858.94 217
4859.10 231
4859.26 260
4859.42 262
4859.58 266
4859.74 249
4859.90 258
4860.06 259
4860.22 247
4860.38 248
4860.54 253
4860.70 256
4860.86 247
4861.02 242
4861.18 257
4861.34 265
4861.50 285
4861.66 292
4861.82 302
4861.98 305
4862.14 304
4862.30 312
4862.46 311
4862.62 290
4862.78 275
4862.94 270
4863.10 272
4863.26 270
4863.42 257
4863.58 244
4863.74 245
4863.90 256
4864.06 255
4864.22 251
4864.38 234
4864.54 238
4864.70 238
4864.86 232
4865.02 239
4865.18 229
4865.34 223
4865.50 221
4865.66 219
4865.82 202
4865.98 206
4866.14 217
4866.30 228
4866.46 216
4866.62 222
4866.78 217
4866.94 228
4867.10 229
4867.26 220
4867.42 223
4867.58 222
4867.74 225
4867.90 242
4868.06 254
4868.22 271
4868.38 276
4868.54 281
4868.70 278
4868.86 274
4869.02 278
4869.18 282
4869.34 307
4869.50 282
4869.66 278
4869.82 249
4869.98 239
4870.14 236
4870.30 236
4870.46 239
4870.62 233
4870.78 257
4870.94 257
4871.10 266
4871.26 261
4871.42 242
4871.58 233
4871.74 226
4871.90 217
4872.06 243
4872.22 246
4872.38 246
4872.54 241
4872.70 238
4872.86 222
4873.02 228
4873.18 237
4873.34 234
4873.50 246
4873.66 259
4873.82 261
4873.98 274
4874.14 293
4874.30 300
4874.46 297
4874.62 290
4874.78 279
4874.94 274
4875.10 271
4875.26 271
4875.42 240
4875.58 243
4875.74 241
4875.90 245
4876.06 265
4876.22 271
4876.38 266
4876.54 290
4876.70 288
4876.86 292
4877.02 286
4877.18 285
4877.34 294
4877.50 287
4877.66 290
4877.82 290
4877.98 274
4878.14 259
4878.30 249
4878.46 264
4878.62 240
4878.78 231
4878.95 253
4879.11 248
4879.27 270
4879.43 294
4879.59 326
4879.75 338
4879.91 321
4880.07 318
4880.23 336
4880.39 332
4880.55 337
4880.71 354
4880.87 367
4881.03 375
4881.19 374
4881.35 368
4881.51 353
4881.67 350
4881.83 334
4881.99 336
4882.15 321
4882.31 334
4882.47 344
4882.63 367
4882.79 357
4882.95 361
4883.11 375
4883.27 369
4883.43 363
4883.59 353
4883.75 354
4883.91 359
4884.07 348
4884.23 341
4884.39 353
4884.55 351
4884.71 355
4884.87 357
4885.03 359
4885.19 341
4885.36 355
4885.52 339
4885.68 342
4885.84 351
4886.00 331
4886.16 328
4886.32 329
4886.48 303
4886.64 287
4886.80 264
4886.96 251
4887.12 257
4887.28 278
4887.44 311
4887.60 321
4887.76 307
4887.92 312
4888.08 305
4888.24 299
4888.40 288
4888.56 310
4888.72 298
4888.88 288
4889.04 289
4889.20 285
4889.36 284
4889.52 284
4889.68 293
4889.84 296
4890.00 271
4890.17 272
4890.33 266
4890.49 266
4890.65 273
4890.81 266
4890.97 259
4891.13 249
4891.29 238
4891.45 234
4891.61 232
4891.77 235
4891.93 236
4892.09 238
4892.25 230
4892.41 217
4892.57 219
4892.73 214
4892.89 207
4893.05 213
4893.21 223
4893.37 216
4893.53 218
4893.69 219
4893.85 220
4894.02 219
4894.18 237
4894.34 235
4894.50 236
4894.66 234
4894.82 240
4894.98 257
4895.14 246
4895.30 251
4895.46 260
4895.62 264
4895.78 273
4895.94 287
4896.10 284
4896.26 293
4896.42 285
4896.58 280
4896.74 286
4896.90 304
4897.06 296
4897.22 293
4897.39 284
4897.55 290
4897.71 271
4897.87 278
4898.03 262
4898.19 258
4898.35 256
4898.51 243
4898.67 234
4898.83 235
4898.99 239
4899.15 229
4899.31 232
4899.47 234
4899.63 241
4899.79 232
4899.95 234
4900.11 238
4900.27 249
4900.44 253
4900.60 258
4900.76 250
4900.92 250
4901.08 247
4901.24 274
4901.40 278
4901.56 290
4901.72 292
4901.88 292
4902.04 292
4902.20 278
4902.36 287
4902.52 291
4902.68 308
4902.84 286
4903.00 273
4903.16 265
4903.33 270
4903.49 246
4903.65 254
4903.81 241
4903.97 235
4904.13 221
4904.29 229
4904.45 215
4904.61 229
4904.77 240
4904.93 237
4905.09 235
4905.25 241
4905.41 263
4905.57 269
4905.73 261
4905.90 265
4906.06 278
4906.22 266
4906.38 251
4906.54 260
4906.70 262
4906.86 268
4907.02 257
4907.18 267
4907.34 261
4907.50 245
4907.66 236
4907.82 238
4907.98 222
4908.14 225
4908.31 220
4908.47 234
4908.63 220
4908.79 212
4908.95 222
4909.11 217
4909.27 220
4909.43 224
4909.59 238
4909.75 247
4909.91 252
4910.07 267
4910.23 266
4910.39 251
4910.56 251
4910.72 253
4910.88 239
4911.04 231
4911.20 219
4911.36 219
4911.52 234
4911.68 223
4911.84 221
4912.00 216
4912.16 199
4912.32 218
4912.48 231
4912.64 236
4912.81 242
4912.97 234
4913.13 241
4913.29 221
4913.45 213
4913.61 209
4913.77 209
4913.93 205
4914.09 203
4914.25 207
4914.41 194
4914.57 191
4914.73 184
4914.90 173
4915.06 191
4915.22 218
4915.38 221
4915.54 245
4915.70 272
4915.86 268
4916.02 270
4916.18 261
4916.34 260
4916.50 242
4916.66 234
4916.83 222
4916.99 225
4917.15 219
4917.31 234
4917.47 245
4917.63 256
4917.79 265
4917.95 255
4918.11 257
4918.27 259
4918.43 250
4918.59 254
4918.76 269
4918.92 266
4919.08 252
4919.24 240
4919.40 226
4919.56 220
4919.72 205
4919.88 205
4920.04 224
4920.20 224
4920.36 243
4920.52 241
4920.69 244
4920.85 240
4921.01 240
4921.17 231
4921.33 228
4921.49 218
4921.65 229
4921.81 239
4921.97 243
4922.13 230
4922.29 224
4922.46 220
4922.62 217
4922.78 222
4922.94 234
4923.10 264
4923.26 250
4923.42 261
4923.58 245
4923.74 236
4923.90 234
4924.06 227
4924.23 212
4924.39 212
4924.55 216
4924.71 216
4924.87 231
4925.03 236
4925.19 239
4925.35 244
4925.51 248
4925.67 255
4925.84 252
4926.00 256
4926.16 260
4926.32 259
4926.48 254
4926.64 264
4926.80 261
4926.96 246
4927.12 249
4927.28 249
4927.44 249
4927.61 260
4927.77 258
4927.93 261
4928.09 247
4928.25 259
4928.41 256
4928.57 236
4928.73 245
4928.89 241
4929.05 228
4929.22 227
4929.38 231
4929.54 253
4929.70 264
4929.86 257
4930.02 273
4930.18 267
4930.34 264
4930.50 246
4930.67 241
4930.83 246
4930.99 244
4931.15 258
4931.31 259
4931.47 261
4931.63 268
4931.79 297
4931.95 290
4932.11 282
4932.28 313
4932.44 299
4932.60 300
4932.76 313
4932.92 284
4933.08 273
4933.24 283
4933.40 294
4933.56 302
4933.73 290
4933.89 285
4934.05 273
4934.21 280
4934.37 288
4934.53 289
4934.69 287
4934.85 284
4935.01 287
4935.18 264
4935.34 279
4935.50 257
4935.66 251
4935.82 241
4935.98 232
4936.14 234
4936.30 230
4936.46 226
4936.63 230
4936.79 228
4936.95 210
4937.11 197
4937.27 193
4937.43 179
4937.59 165
4937.75 171
4937.92 167
4938.08 183
4938.24 204
4938.40 202
4938.56 197
4938.72 199
4938.88 184
4939.04 177
4939.20 183
4939.37 189
4939.53 198
4939.69 203
4939.85 213
4940.01 217
4940.17 217
4940.33 219
4940.49 220
4940.66 229
4940.82 226
4940.98 224
4941.14 243
4941.30 250
4941.46 246
4941.62 240
4941.78 218
4941.94 226
4942.11 238
4942.27 221
4942.43 193
4942.59 189
4942.75 186
4942.91 178
4943.07 181
4943.23 177
4943.40 169
4943.56 187
4943.72 195
4943.88 200
4944.04 210
4944.20 213
4944.36 219
4944.53 213
4944.69 226
4944.85 236
4945.01 249
4945.17 246
4945.33 245
4945.49 244
4945.65 237
4945.82 230
4945.98 223
4946.14 231
4946.30 231
4946.46 232
4946.62 222
4946.78 221
4946.94 246
4947.11 244
4947.27 242
4947.43 225
4947.59 200
4947.75 206
4947.91 208
4948.07 217
4948.23 204
4948.40 208
4948.56 204
4948.72 204
4948.88 217
4949.04 211
4949.20 227
4949.36 221
4949.53 226
4949.69 213
4949.85 215
4950.01 218
4950.17 227
4950.33 241
4950.49 232
4950.66 232
4950.82 241
4950.98 241
4951.14 249
4951.30 233
4951.46 219
4951.62 219
4951.78 224
4951.95 237
4952.11 247
4952.27 244
4952.43 233
4952.59 239
4952.75 241
4952.91 255
4953.08 254
4953.24 257
4953.40 291
4953.56 305
4953.72 320
4953.88 321
4954.04 299
4954.21 299
4954.37 305
4954.53 308
4954.69 298
4954.85 280
4955.01 267
4955.17 265
4955.34 282
4955.50 281
4955.66 275
4955.82 274
4955.98 285
4956.14 301
4956.30 308
4956.47 314
4956.63 316
4956.79 326
4956.95 304
4957.11 287
4957.27 268
4957.44 240
4957.60 243
4957.76 244
4957.92 248
4958.08 251
4958.24 263
4958.40 277
4958.57 279
4958.73 289
4958.89 294
4959.05 298
4959.21 304
4959.37 315
4959.53 303
4959.70 306
4959.86 305
4960.02 287
4960.18 269
4960.34 263
4960.50 250
4960.67 231
4960.83 194
4960.99 195
4961.15 193
4961.31 207
4961.47 230
4961.63 227
4961.80 240
4961.96 251
4962.12 259
4962.28 265
4962.44 277
4962.60 285
4962.77 278
4962.93 280
4963.09 266
4963.25 237
4963.41 228
4963.57 222
4963.74 218
4963.90 225
4964.06 240
4964.22 265
4964.38 302
4964.54 295
4964.70 281
4964.87 280
4965.03 256
4965.19 246
4965.35 242
4965.51 243
4965.67 254
4965.84 248
4966.00 250
4966.16 255
4966.32 277
4966.48 301
4966.64 322
4966.81 321
4966.97 313
4967.13 312
4967.29 321
4967.45 325
4967.61 324
4967.78 317
4967.94 289
4968.10 268
4968.26 256
4968.42 245
4968.58 242
4968.75 241
4968.91 247
4969.07 232
4969.23 237
4969.39 221
4969.55 222
4969.72 221
4969.88 201
4970.04 205
4970.20 205
4970.36 199
4970.52 195
4970.69 199
4970.85 200
4971.01 197
4971.17 205
4971.33 222
4971.49 234
4971.66 237
4971.82 259
4971.98 271
4972.14 277
4972.30 283
4972.46 291
4972.63 302
4972.79 305
4972.95 326
4973.11 318
4973.27 305
4973.44 308
4973.60 310
4973.76 294
4973.92 308
4974.08 316
4974.24 315
4974.41 321
4974.57 303
4974.73 308
4974.89 315
4975.05 317
4975.21 309
4975.38 319
4975.54 304
4975.70 300
4975.86 293
4976.02 308
4976.19 309
4976.35 301
4976.51 283
4976.67 301
4976.83 303
4976.99 321
4977.16 333
4977.32 346
4977.48 337
4977.64 329
4977.80 336
4977.96 350
4978.13 350
4978.29 336
4978.45 318
4978.61 296
4978.77 288
4978.94 291
4979.10 299
4979.26 315
4979.42 331
4979.58 334
4979.75 319
4979.91 322
4980.07 322
4980.23 307
4980.39 310
4980.55 312
4980.72 297
4980.88 304
4981.04 291
4981.20 296
4981.36 294
4981.53 294
4981.69 288
4981.85 283
4982.01 298
4982.17 279
4982.34 285
4982.50 291
4982.66 296
4982.82 306
4982.98 304
4983.14 322
4983.31 343
4983.47 340
4983.63 337
4983.79 328
4983.95 324
4984.12 325
4984.28 318
4984.44 313
4984.60 336
4984.76 359
4984.93 357
4985.09 351
4985.25 338
4985.41 337
4985.57 344
4985.74 366
4985.90 396
4986.06 400
4986.22 401
4986.38 370
4986.55 375
4986.71 387
4986.87 395
4987.03 387
4987.19 388
4987.35 416
4987.52 441
4987.68 477
4987.84 530
4988.00 559
4988.16 571
4988.33 578
4988.49 608
4988.65 649
4988.81 657
4988.97 704
4989.14 743
4989.30 748
4989.46 758
4989.62 773
4989.78 771
4989.95 797
4990.11 823
4990.27 882
4990.43 940
4990.59 969
4990.76 1004
4990.92 1021
4991.08 1026
4991.24 1027
4991.40 1033
4991.57 1030
4991.73 1059
4991.89 1074
4992.05 1102
4992.22 1113
4992.38 1136
4992.54 1152
4992.70 1128
4992.86 1109
4993.03 1066
4993.19 1020
4993.35 1006
4993.51 986
4993.67 987
4993.84 955
4994.00 930
4994.16 940
4994.32 906
4994.48 888
4994.65 877
4994.81 877
4994.97 881
4995.13 841
4995.29 827
4995.46 814
4995.62 786
4995.78 764
4995.94 725
4996.11 691
4996.27 668
4996.43 655
4996.59 631
4996.75 614
4996.92 587
4997.08 563
4997.24 535
4997.40 501
4997.56 478
4997.73 462
4997.89 448
4998.05 430
4998.21 409
4998.38 419
4998.54 392
4998.70 386
4998.86 379
4999.02 358
4999.19 337
4999.35 313
4999.51 291
4999.67 274
4999.83 263
5000.00 242
5000.16 257
5000.32 261
5000.48 261
5000.65 265
5000.81 263
5000.97 245
5001.13 248
5001.29 251
5001.46 278
5001.62 294
5001.78 300
5001.94 298
5002.11 297
5002.27 285
5002.43 276
5002.59 270
5002.75 273
5002.92 280
5003.08 257
5003.24 254
5003.40 256
5003.57 249
5003.73 251
5003.89 251
5004.05 264
5004.21 279
5004.38 274
5004.54 268
5004.70 295
5004.86 287
5005.03 285
5005.19 298
5005.35 295
5005.51 298
5005.67 299
5005.84 303
5006.00 298
5006.16 307
5006.32 294
5006.49 283
5006.65 295
5006.81 307
5006.97 304
5007.13 316
5007.30 327
5007.46 336
5007.62 338
5007.78 325
5007.95 314
5008.11 303
5008.27 299
5008.43 306
5008.60 317
5008.76 302
5008.92 297
5009.08 286
5009.25 270
5009.41 259
5009.57 251
5009.73 254
5009.89 251
5010.06 265
5010.22 277
5010.38 286
5010.54 286
5010.71 292
5010.87 268
5011.03 273
5011.19 299
5011.36 303
5011.52 308
5011.68 305
5011.84 305
5012.00 290
5012.17 280
5012.33 273
5012.49 259
5012.65 260
5012.82 257
5012.98 250
5013.14 248
5013.30 245
5013.47 244
5013.63 246
5013.79 242
5013.95 243
5014.12 240
5014.28 230
5014.44 226
5014.60 227
5014.77 231
5014.93 225
5015.09 220
5015.25 232
5015.42 249
5015.58 278
5015.74 274
5015.90 275
5016.07 261
5016.23 270
5016.39 269
5016.55 266
5016.71 286
5016.88 284
5017.04 283
5017.20 280
5017.36 263
5017.53 240
5017.69 236
5017.85 219
5018.01 223
5018.18 241
5018.34 252
5018.50 241
5018.66 231
5018.83 219
5018.99 208
5019.15 222
5019.31 239
5019.48 242
5019.64 250
5019.80 242
5019.96 242
5020.13 236
5020.29 214
5020.45 201
5020.61 215
5020.78 216
5020.94 209
5021.10 227
5021.26 227
5021.43 218
5021.59 227
5021.75 212
5021.91 209
5022.08 215
5022.24 211
5022.40 224
5022.56 230
5022.73 226
5022.89 227
5023.05 226
5023.21 219
5023.38 215
5023.54 216
5023.70 213
5023.87 224
5024.03 232
5024.19 232
5024.35 231
5024.52 239
5024.68 249
5024.84 233
5025.00 219
5025.17 217
5025.33 224
5025.49 232
5025.65 219
5025.82 223
5025.98 242
5026.14 243
5026.30 259
5026.47 256
5026.63 249
5026.79 259
5026.95 278
5027.12 273
5027.28 277
5027.44 288
5027.60 295
5027.77 315
5027.93 329
5028.09 330
5028.26 330
5028.42 325
5028.58 315
5028.74 296
5028.91 292
5029.07 271
5029.23 280
5029.39 286
5029.56 281
5029.72 270
5029.88 267
5030.04 250
5030.21 263
5030.37 255
5030.53 253
5030.70 259
5030.86 266
5031.02 269
5031.18 262
5031.35 255
5031.51 244
5031.67 252
5031.83 237
5032.00 238
5032.16 252
5032.32 266
5032.48 276
5032.65 248
5032.81 245
5032.97 230
5033.14 214
5033.30 208
5033.46 192
5033.62 183
5033.79 191
5033.95 202
5034.11 200
5034.27 205
5034.44 221
5034.60 229
5034.76 232
5034.93 206
5035.09 198
5035.25 203
5035.41 200
5035.58 193
5035.74 194
5035.90 199
5036.06 205
5036.23 212
5036.39 224
5036.55 225
5036.72 218
5036.88 220
5037.04 204
5037.20 225
5037.37 228
5037.53 238
5037.69 247
5037.86 262
5038.02 266
5038.18 254
5038.34 253
5038.51 237
5038.67 238
5038.83 234
5039.00 257
5039.16 262
5039.32 268
5039.48 276
5039.65 286
5039.81 284
5039.97 273
5040.13 265
5040.30 270
5040.46 268
5040.62 277
5040.79 286
5040.95 278
5041.11 289
5041.27 292
5041.44 281
5041.60 289
5041.76 295
5041.93 291
5042.09 288
5042.25 314
5042.41 338
5042.58 337
5042.74 315
5042.90 308
5043.07 303
5043.23 306
5043.39 322
5043.55 312
5043.72 322
5043.88 327
5044.04 332
5044.21 337
5044.37 356
5044.53 359
5044.69 359
5044.86 368
5045.02 346
5045.18 342
5045.35 326
5045.51 311
5045.67 323
5045.84 314
5046.00 310
5046.16 304
5046.32 323
5046.49 324
5046.65 334
5046.81 320
5046.98 309
5047.14 287
5047.30 288
5047.46 283
5047.63 288
5047.79 281
5047.95 291
5048.12 276
5048.28 272
5048.44 267
5048.61 267
5048.77 271
5048.93 261
5049.09 247
5049.26 244
5049.42 228
5049.58 238
5049.75 231
5049.91 223
5050.07 235
5050.24 238
5050.40 266
5050.56 288
5050.72 308
5050.89 310
5051.05 317
5051.21 328
5051.38 317
5051.54 311
5051.70 301
5051.87 283
5052.03 293
5052.19 278
5052.35 269
5052.52 253
5052.68 250
5052.84 257
5053.01 257
5053.17 260
5053.33 249
5053.50 262
5053.66 265
5053.82 272
5053.98 286
5054.15 273
5054.31 280
5054.47 291
5054.64 307
5054.80 312
5054.96 329
5055.13 351
5055.29 361
5055.45 401
5055.62 432
5055.78 458
5055.94 480
5056.10 476
5056.27 483
5056.43 460
5056.59 455
5056.76 490
5056.92 498
5057.08 516
5057.25 558
5057.41 590
5057.57 602
5057.74 643
5057.90 661
5058.06 682
5058.22 650
5058.39 691
5058.55 707
5058.71 705
5058.88 690
5059.04 661
5059.20 622
5059.37 597
5059.53 589
5059.69 591
5059.86 607
5060.02 628
5060.18 641
5060.35 618
5060.51 621
5060.67 640
5060.84 619
5061.00 614
5061.16 600
5061.32 581
5061.49 581
5061.65 559
5061.81 557
5061.98 559
5062.14 525
5062.30 532
5062.47 475
5062.63 471
5062.79 443
5062.96 426
5063.12 416
5063.28 445
5063.45 453
5063.61 444
5063.77 447
5063.94 459
5064.10 444
5064.26 435
5064.43 432
5064.59 416
5064.75 412
5064.92 405
5065.08 388
5065.24 381
5065.40 370
5065.57 360
5065.73 350
5065.89 344
5066.06 333
5066.22 338
5066.38 343
5066.55 333
5066.71 311
5066.87 293
5067.04 276
5067.20 279
5067.36 269
5067.53 286
5067.69 276
5067.85 272
5068.02 267
5068.18 262
5068.34 257
5068.51 245
5068.67 237
5068.83 241
5069.00 253
5069.16 283
5069.32 282
5069.49 282
5069.65 285
5069.81 275
5069.98 255
5070.14 240
5070.30 249
5070.47 237
5070.63 240
5070.79 250
5070.96 253
5071.12 245
5071.28 238
5071.45 264
5071.61 249
5071.77 275
5071.94 286
5072.10 314
5072.26 321
5072.43 339
5072.59 346
5072.75 331
5072.92 337
5073.08 342
5073.24 329
5073.41 322
5073.57 318
5073.73 338
5073.90 363
5074.06 357
5074.22 352
5074.39 352
5074.55 347
5074.71 352
5074.88 332
5075.04 331
5075.20 320
5075.37 303
5075.53 310
5075.69 303
5075.86 303
5076.02 327
5076.18 312
5076.35 302
5076.51 302
5076.67 304
5076.84 323
5077.00 340
5077.16 327
5077.33 322
5077.49 323
5077.65 326
5077.82 340
5077.98 357
5078.15 335
5078.31 337
5078.47 320
5078.64 303
5078.80 319
5078.96 324
5079.13 322
5079.29 312
5079.45 309
5079.62 290
5079.78 276
5079.94 262
5080.11 266
5080.27 267
5080.43 256
5080.60 268
5080.76 276
5080.92 282
5081.09 277
5081.25 272
5081.41 272
5081.58 262
5081.74 267
5081.91 265
5082.07 254
5082.23 246
5082.40 254
5082.56 244
5082.72 250
5082.89 252
5083.05 233
5083.21 223
5083.38 233
5083.54 251
5083.70 250
5083.87 266
5084.03 268
5084.19 277
5084.36 261
5084.52 242
5084.69 227
5084.85 227
5085.01 239
5085.18 247
5085.34 259
5085.50 248
5085.67 277
5085.83 297
5085.99 321
5086.16 334
5086.32 326
5086.48 307
5086.65 313
5086.81 318
5086.97 318
5087.14 301
5087.30 298
5087.47 301
5087.63 299
5087.79 306
5087.96 297
5088.12 285
5088.28 286
5088.45 274
5088.61 257
5088.77 258
5088.94 269
5089.10 269
5089.27 282
5089.43 277
5089.59 271
5089.76 260
5089.92 246
5090.08 247
5090.25 238
5090.41 239
5090.57 240
5090.74 237
5090.90 240
5091.07 235
5091.23 228
5091.39 229
5091.56 224
5091.72 229
5091.88 210
5092.05 211
5092.21 204
5092.37 205
5092.54 220
5092.70 220
5092.87 205
5093.03 203
5093.19 200
5093.36 210
5093.52 214
5093.68 207
5093.85 209
5094.01 209
5094.18 211
5094.34 210
5094.50 213
5094.67 218
5094.83 247
5094.99 247
5095.16 248
5095.32 274
5095.48 288
5095.65 285
5095.81 271
5095.98 242
5096.14 254
5096.30 256
5096.47 248
5096.63 254
5096.79 246
5096.96 230
5097.12 233
5097.29 221
5097.45 228
5097.61 229
5097.78 230
5097.94 242
5098.10 231
5098.27 221
5098.43 212
5098.60 195
5098.76 207
5098.92 222
5099.09 210
5099.25 210
5099.42 205
5099.58 206
5099.74 219
5099.91 228
5100.07 202
5100.23 212
5100.40 202
5100.56 182
5100.73 180
5100.89 179
5101.05 194
5101.22 199
5101.38 207
5101.54 215
5101.71 230
5101.87 236
5102.04 244
5102.20 235
5102.36 234
5102.53 239
5102.69 238
5102.86 229
5103.02 230
5103.18 229
5103.35 225
5103.51 231
5103.67 227
5103.84 223
5104.00 230
5104.17 222
5104.33 228
5104.49 229
5104.66 217
5104.82 199
5104.99 204
5105.15 216
5105.31 232
5105.48 241
5105.64 235
5105.80 226
5105.97 218
5106.13 216
5106.30 202
5106.46 198
5106.62 187
5106.79 197
5106.95 204
5107.12 209
5107.28 186
5107.44 182
5107.61 172
5107.77 181
5107.94 196
5108.10 208
5108.26 217
5108.43 214
5108.59 224
5108.76 224
5108.92 207
5109.08 194
5109.25 196
5109.41 190
5109.57 187
5109.74 188
5109.90 175
5110.07 179
5110.23 187
5110.39 198
5110.56 203
5110.72 201
5110.89 210
5111.05 202
5111.21 222
5111.38 216
5111.54 228
5111.71 236
5111.87 242
5112.03 240
5112.20 246
5112.36 235
5112.53 221
5112.69 222
5112.85 214
5113.02 230
5113.18 217
5113.35 223
5113.51 222
5113.67 223
5113.84 223
5114.00 234
5114.17 213
5114.33 209
5114.49 196
5114.66 190
5114.82 195
5114.99 193
5115.15 200
5115.31 206
5115.48 212
5115.64 201
5115.81 201
5115.97 198
5116.13 201
5116.30 220
5116.46 224
5116.63 238
5116.79 239
5116.96 240
5117.12 235
5117.28 251
5117.45 256
5117.61 237
5117.78 246
5117.94 252
5118.10 242
5118.27 229
5118.43 213
5118.60 209
5118.76 221
5118.92 234
5119.09 225
5119.25 229
5119.42 237
5119.58 245
5119.74 251
5119.91 265
5120.07 256
5120.24 256
5120.40 246
5120.57 243
5120.73 231
5120.89 220
5121.06 231
5121.22 228
5121.39 232
5121.55 240
5121.71 266
5121.88 269
5122.04 265
5122.21 280
5122.37 264
5122.53 241
5122.70 228
5122.86 240
5123.03 251
5123.19 249
5123.36 252
5123.52 245
5123.68 249
5123.85 257
5124.01 295
5124.18 303
5124.34 316
5124.50 319
5124.67 324
5124.83 321
5125.00 335
5125.16 339
5125.33 339
5125.49 333
5125.65 301
5125.82 302
5125.98 294
5126.15 297
5126.31 316
5126.48 321
5126.64 321
5126.80 361
5126.97 345
5127.13 375
5127.30 376
5127.46 373
5127.63 364
5127.79 362
5127.95 373
5128.12 357
5128.28 361
5128.45 366
5128.61 382
5128.77 370
5128.94 346
5129.10 337
5129.27 344
5129.43 344
5129.60 330
5129.76 354
5129.92 351
5130.09 339
5130.25 325
5130.42 330
5130.58 331
5130.75 346
5130.91 345
5131.07 349
5131.24 333
5131.40 329
5131.57 320
5131.73 305
5131.90 329
5132.06 327
5132.22 322
5132.39 302
5132.55 289
5132.72 286
5132.88 278
5133.05 281
5133.21 277
5133.38 274
5133.54 250
5133.70 266
5133.87 259
5134.03 253
5134.20 247
5134.36 234
5134.53 223
5134.69 197
5134.85 200
5135.02 196
5135.18 191
5135.35 215
5135.51 210
5135.68 195
5135.84 210
5136.00 214
5136.17 226
5136.33 233
5136.50 247
5136.66 246
5136.83 258
5136.99 261
5137.16 260
5137.32 271
5137.48 272
5137.65 251
5137.81 241
5137.98 243
5138.14 255
5138.31 244
5138.47 249
5138.63 256
5138.80 256
5138.96 243
5139.13 238
5139.29 239
5139.46 223
5139.62 241
5139.79 255
5139.95 266
5140.11 265
5140.28 280
5140.44 271
5140.61 290
5140.77 299
5140.94 285
5141.10 263
5141.27 271
5141.43 276
5141.59 271
5141.76 278
5141.92 252
5142.09 260
5142.25 231
5142.42 228
5142.58 219
5142.75 211
5142.91 201
5143.08 204
5143.24 187
5143.40 184
5143.57 193
5143.73 194
5143.90 191
5144.06 203
5144.23 219
5144.39 215
5144.56 231
5144.72 243
5144.88 248
5145.05 252
5145.21 248
5145.38 249
5145.54 249
5145.71 260
5145.87 256
5146.04 247
5146.20 236
5146.37 230
5146.53 225
5146.69 217
5146.86 223
5147.02 210
5147.19 210
5147.35 206
5147.52 213
5147.68 212
5147.85 223
5148.01 232
5148.18 227
5148.34 222
5148.50 236
5148.67 246
5148.83 244
5149.00 241
5149.16 231
5149.33 221
5149.49 225
5149.66 218
5149.82 218
5149.99 220
5150.15 222
5150.32 229
5150.48 225
5150.64 232
5150.81 235
5150.97 228
5151.14 218
5151.30 232
5151.47 214
5151.63 215
5151.80 210
5151.96 212
5152.13 235
5152.29 234
5152.46 222
5152.62 206
5152.78 198
5152.95 197
5153.11 198
5153.28 192
5153.44 193
5153.61 203
5153.77 206
5153.94 204
5154.10 190
5154.27 172
5154.43 180
5154.60 180
5154.76 181
5154.92 193
5155.09 218
5155.25 222
5155.42 237
5155.58 254
5155.75 253
5155.91 261
5156.08 276
5156.24 284
5156.41 289
5156.57 286
5156.74 296
5156.90 282
5157.07 272
5157.23 277
5157.40 269
5157.56 280
5157.72 304
5157.89 298
5158.05 307
5158.22 306
5158.38 287
5158.55 277
5158.71 272
5158.88 261
5159.04 261
5159.21 238
5159.37 247
5159.54 245
5159.70 248
5159.87 263
5160.03 262
5160.20 268
5160.36 279
5160.53 291
5160.69 294
5160.85 293
5161.02 278
5161.18 263
5161.35 257
5161.51 264
5161.68 263
5161.84 270
5162.01 278
5162.17 300
5162.34 309
5162.50 317
5162.67 316
5162.83 300
5163.00 302
5163.16 291
5163.33 292
5163.49 262
5163.66 278
5163.82 292
5163.99 299
5164.15 314
5164.32 311
5164.48 303
5164.65 316
5164.81 317
5164.98 320
5165.14 343
5165.30 318
5165.47 299
5165.63 290
5165.80 294
5165.96 305
5166.13 306
5166.29 310
5166.46 323
5166.62 298
5166.79 287
5166.95 303
5167.12 312
5167.28 301
5167.45 315
5167.61 322
5167.78 322
5167.94 317
5168.11 302
5168.27 313
5168.44 313
5168.60 311
5168.77 312
5168.93 311
5169.10 315
5169.26 325
5169.43 322
5169.59 323
5169.76 338
5169.92 322
5170.09 337
5170.25 336
5170.42 330
5170.58 316
5170.75 316
5170.91 323
5171.08 320
5171.24 286
5171.41 300
5171.57 330
5171.74 343
5171.90 344
5172.07 335
5172.23 326
5172.40 300
5172.56 315
5172.73 287
5172.89 257
5173.06 253
5173.22 254
5173.39 260
5173.55 266
5173.72 263
5173.88 256
5174.05 275
5174.21 296
5174.38 319
5174.54 309
5174.71 309
5174.87 320
5175.04 316
5175.20 307
5175.37 300
5175.53 303
5175.70 292
5175.86 301
5176.03 306
5176.19 317
5176.36 320
5176.52 304
5176.69 321
5176.85 294
5177.02 292
5177.18 285
5177.35 268
5177.51 272
5177.68 284
5177.84 282
5178.01 276
5178.17 263
5178.34 276
5178.50 269
5178.67 262
5178.83 270
5179.00 262
5179.16 272
5179.33 299
5179.49 301
5179.66 298
5179.82 283
5179.99 272
5180.15 285
5180.32 294
5180.48 315
5180.65 309
5180.81 312
5180.98 304
5181.14 299
5181.31 295
5181.47 292
5181.64 307
5181.80 313
5181.97 323
5182.13 320
5182.30 288
5182.46 274
5182.63 274
5182.79 266
5182.96 255
5183.12 262
5183.29 259
5183.45 256
5183.62 270
5183.78 285
5183.95 300
5184.11 311
5184.28 327
5184.44 333
5184.61 319
5184.77 314
5184.94 305
5185.10 286
5185.27 288
5185.44 281
5185.60 272
5185.77 280
5185.93 281
5186.10 302
5186.26 301
5186.43 299
5186.59 289
5186.76 275
5186.92 290
5187.09 286
5187.25 297
5187.42 291
5187.58 287
5187.75 284
5187.91 290
5188.08 304
5188.24 316
5188.41 318
5188.57 316
5188.74 318
5188.90 319
5189.07 332
5189.23 326
5189.40 325
5189.57 319
5189.73 302
5189.90 313
5190.06 313
5190.23 311
5190.39 304
5190.56 292
5190.72 296
5190.89 309
5191.05 288
5191.22 312
5191.38 300
5191.55 290
5191.71 307
5191.88 305
5192.04 313
5192.21 296
5192.37 275
5192.54 260
5192.70 252
5192.87 247
5193.04 256
5193.20 257
5193.37 278
5193.53 272
5193.70 282
5193.86 268
5194.03 283
5194.19 267
5194.36 259
5194.52 234
5194.69 259
5194.85 262
5195.02 270
5195.18 281
5195.35 287
5195.52 322
5195.68 348
5195.85 361
5196.01 372
5196.18 371
5196.34 375
5196.51 368
5196.67 353
5196.84 357
5197.00 345
5197.17 346
5197.33 333
5197.50 343
5197.66 346
5197.83 355
5198.00 359
5198.16 360
5198.33 376
5198.49 384
5198.66 378
5198.82 366
5198.99 350
5199.15 340
5199.32 314
5199.48 321
5199.65 311
5199.81 317
5199.98 324
5200.15 329
5200.31 323
5200.48 309
5200.64 303
5200.81 297
5200.97 287
5201.14 284
5201.30 306
5201.47 313
5201.63 314
5201.80 306
5201.96 299
5202.13 288
5202.30 271
5202.46 258
5202.63 256
5202.79 246
5202.96 255
5203.12 274
5203.29 271
5203.45 279
5203.62 276
5203.78 279
5203.95 291
5204.12 266
5204.28 274
5204.45 275
5204.61 269
5204.78 267
5204.94 280
5205.11 273
5205.27 256
5205.44 260
5205.60 274
5205.77 279
5205.94 280
5206.10 281
5206.27 260
5206.43 276
5206.60 276
5206.76 272
5206.93 265
5207.09 288
5207.26 275
5207.43 266
5207.59 262
5207.76 264
5207.92 277
5208.09 270
5208.25 259
5208.42 250
5208.58 241
5208.75 249
5208.91 257
5209.08 263
5209.25 270
5209.41 273
5209.58 273
5209.74 278
5209.91 274
5210.07 263
5210.24 259
5210.40 245
5210.57 253
5210.74 255
5210.90 234
5211.07 249
5211.23 265
5211.40 272
5211.56 285
5211.73 310
5211.90 328
5212.06 319
5212.23 322
5212.39 323
5212.56 336
5212.72 338
5212.89 350
5213.05 356
5213.22 364
5213.39 380
5213.55 379
5213.72 367
5213.88 391
5214.05 410
5214.21 390
5214.38 389
5214.54 383
5214.71 380
5214.88 377
5215.04 360
5215.21 359
5215.37 354
5215.54 367
5215.70 372
5215.87 373
5216.04 378
5216.20 372
5216.37 385
5216.53 375
5216.70 363
5216.86 356
5217.03 372
5217.20 370
5217.36 340
5217.53 349
5217.69 355
5217.86 354
5218.02 346
5218.19 340
5218.35 310
5218.52 316
5218.69 319
5218.85 338
5219.02 357
5219.18 355
5219.35 367
5219.51 361
5219.68 384
5219.85 395
5220.01 388
5220.18 372
5220.34 380
5220.51 368
5220.67 378
5220.84 373
5221.01 384
5221.17 372
5221.34 355
5221.50 359
5221.67 383
5221.83 353
5222.00 348
5222.17 354
5222.33 346
5222.50 328
5222.66 337
5222.83 343
5223.00 353
5223.16 346
5223.33 359
5223.49 355
5223.66 340
5223.82 342
5223.99 347
5224.16 363
5224.32 366
5224.49 376
5224.65 368
5224.82 375
5224.98 373
5225.15 380
5225.32 390
5225.48 386
5225.65 391
5225.81 392
5225.98 401
5226.15 397
5226.31 413
5226.48 410
5226.64 418
5226.81 438
5226.97 443
5227.14 452
5227.31 467
5227.47 493
5227.64 513
5227.80 521
5227.97 530
5228.14 569
5228.30 593
5228.47 629
5228.63 672
5228.80 705
5228.96 712
5229.13 719
5229.30 728
5229.46 728
5229.63 749
5229.79 745
5229.96 733
5230.13 720
5230.29 743
5230.46 743
5230.62 749
5230.79 784
5230.95 811
5231.12 846
5231.29 869
5231.45 845
5231.62 843
5231.78 867
5231.95 861
5232.12 862
5232.28 839
5232.45 852
5232.61 815
5232.78 824
5232.95 800
5233.11 770
5233.28 740
5233.44 724
5233.61 706
5233.78 693
5233.94 692
5234.11 682
5234.27 675
5234.44 679
5234.60 649
5234.77 659
5234.94 667
5235.10 693
5235.27 679
5235.43 646
5235.60 638
5235.77 613
5235.93 600
5236.10 578
5236.26 575
5236.43 571
5236.60 561
5236.76 549
5236.93 551
5237.09 540
5237.26 537
5237.43 516
5237.59 513
5237.76 512
5237.92 508
5238.09 502
5238.26 479
5238.42 455
5238.59 452
5238.75 433
5238.92 434
5239.09 424
5239.25 450
5239.42 458
5239.58 468
5239.75 445
5239.92 426
5240.08 424
5240.25 408
5240.41 408
5240.58 389
5240.75 408
5240.91 408
5241.08 411
5241.24 417
5241.41 392
5241.58 407
5241.74 428
5241.91 469
5242.08 468
5242.24 434
5242.41 412
5242.57 391
5242.74 379
5242.91 376
5243.07 385
5243.24 389
5243.40 389
5243.57 395
5243.74 393
5243.90 391
5244.07 380
5244.23 387
5244.40 381
5244.57 373
5244.73 401
5244.90 414
5245.06 438
5245.23 464
5245.40 467
5245.56 491
5245.73 469
5245.90 467
5246.06 450
5246.23 426
5246.39 401
5246.56 403
5246.73 428
5246.89 462
5247.06 456
5247.22 448
5247.39 450
5247.56 429
5247.72 454
5247.89 455
5248.06 454
5248.22 445
5248.39 437
5248.55 443
5248.72 416
5248.89 412
5249.05 387
5249.22 376
5249.38 370
5249.55 373
5249.72 374
5249.88 376
5250.05 385
5250.22 375
5250.38 383
5250.55 372
5250.71 364
5250.88 372
5251.05 401
5251.21 393
5251.38 397
5251.55 402
5251.71 382
5251.88 377
5252.04 375
5252.21 371
5252.38 368
5252.54 360
5252.71 373
5252.88 371
5253.04 379
5253.21 396
5253.37 387
5253.54 392
5253.71 394
5253.87 398
5254.04 394
5254.21 395
5254.37 376
5254.54 375
5254.70 365
5254.87 361
5255.04 366
5255.20 360
5255.37 367
5255.54 368
5255.70 365
5255.87 348
5256.03 350
5256.20 355
5256.37 368
5256.53 379
5256.70 379
5256.87 368
5257.03 366
5257.20 370
5257.36 363
5257.53 345
5257.70 334
5257.86 331
5258.03 319
5258.20 325
5258.36 321
5258.53 321
5258.69 338
5258.86 363
5259.03 358
5259.19 345
5259.36 343
5259.53 340
5259.69 341
5259.86 343
5260.03 341
5260.19 349
5260.36 344
5260.52 336
5260.69 310
5260.86 301
5261.02 279
5261.19 245
5261.36 249
5261.52 265
5261.69 283
5261.86 297
5262.02 296
5262.19 313
5262.35 321
5262.52 335
5262.69 315
5262.85 308
5263.02 270
5263.19 272
5263.35 256
5263.52 244
5263.69 247
5263.85 238
5264.02 237
5264.19 260
5264.35 282
5264.52 282
5264.68 278
5264.85 297
5265.02 308
5265.18 322
5265.35 337
5265.52 360
5265.68 371
5265.85 400
5266.02 407
5266.18 393
5266.35 364
5266.52 364
5266.68 362
5266.85 364
5267.01 367
5267.18 370
5267.35 376
5267.51 388
5267.68 383
5267.85 360
5268.01 337
5268.18 319
5268.35 309
5268.51 319
5268.68 313
5268.85 304
5269.01 288
5269.18 282
5269.35 295
5269.51 286
5269.68 280
5269.84 277
5270.01 278
5270.18 279
5270.34 289
5270.51 290
5270.68 273
5270.84 266
5271.01 269
5271.18 272
5271.34 278
5271.51 309
5271.68 302
5271.84 289
5272.01 279
5272.18 297
5272.34 294
5272.51 289
5272.68 285
5272.84 274
5273.01 258
5273.18 244
5273.34 258
5273.51 267
5273.68 278
5273.84 276
5274.01 281
5274.17 299
5274.34 313
5274.51 322
5274.67 323
5274.84 311
5275.01 306
5275.17 303
5275.34 295
5275.51 300
5275.67 296
5275.84 293
5276.01 297
5276.17 285
5276.34 291
5276.51 284
5276.67 295
5276.84 276
5277.01 277
5277.17 284
5277.34 315
5277.51 323
5277.67 333
5277.84 334
5278.01 307
5278.17 287
5278.34 271
5278.51 267
5278.67 267
5278.84 258
5279.01 271
5279.17 258
5279.34 267
5279.51 271
5279.67 275
5279.84 276
5280.01 251
5280.17 264
5280.34 261
5280.51 290
5280.67 331
5280.84 352
5281.01 368
5281.17 373
5281.34 362
5281.51 357
5281.67 353
5281.84 363
5282.01 376
5282.17 369
5282.34 359
5282.51 366
5282.67 357
5282.84 344
5283.01 331
5283.17 340
5283.34 345
5283.51 349
5283.67 350
5283.84 384
5284.01 392
5284.17 396
5284.34 405
5284.51 430
5284.67 438
5284.84 458
5285.01 457
5285.17 448
5285.34 460
5285.51 478
5285.67 468
5285.84 503
5286.01 492
5286.18 475
5286.34 473
5286.51 463
5286.68 432
5286.84 412
5287.01 395
5287.18 403
5287.34 414
5287.51 408
5287.68 393
5287.84 403
5288.01 378
5288.18 406
5288.34 400
5288.51 401
5288.68 400
5288.84 403
5289.01 393
5289.18 393
5289.34 395
5289.51 370
5289.68 376
5289.84 368
5290.01 370
5290.18 346
5290.35 327
5290.51 318
5290.68 298
5290.85 302
5291.01 304
5291.18 293
5291.35 304
5291.51 300
5291.68 282
5291.85 283
5292.01 288
5292.18 280
5292.35 271
5292.51 281
5292.68 267
5292.85 266
5293.01 253
5293.18 251
5293.35 276
5293.52 307
5293.68 306
5293.85 324
5294.02 331
5294.18 322
5294.35 303
5294.52 314
5294.68 317
5294.85 320
5295.02 334
5295.18 340
5295.35 342
5295.52 347
5295.68 356
5295.85 362
5296.02 341
5296.19 340
5296.35 321
5296.52 334
5296.69 358
5296.85 357
5297.02 353
5297.19 335
5297.35 324
5297.52 339
5297.69 345
5297.86 363
5298.02 399
5298.19 452
5298.36 445
5298.52 437
5298.69 437
5298.86 428
5299.02 416
5299.19 389
5299.36 420
5299.52 442
5299.69 458
5299.86 444
5300.03 427
5300.19 427
5300.36 414
5300.53 399
5300.69 409
5300.86 400
5301.03 406
5301.19 431
5301.36 438
5301.53 449
5301.70 458
5301.86 459
5302.03 489
5302.20 484
5302.36 516
5302.53 533
5302.70 542
5302.86 543
5303.03 540
5303.20 551
5303.37 561
5303.53 550
5303.70 577
5303.87 544
5304.03 528
5304.20 509
5304.37 485
5304.54 476
5304.70 467
5304.87 462
5305.04 455
5305.20 456
5305.37 442
5305.54 416
5305.70 403
5305.87 394
5306.04 384
5306.21 377
5306.37 336
5306.54 350
5306.71 351
5306.87 346
5307.04 351
5307.21 355
5307.38 366
5307.54 370
5307.71 342
5307.88 344
5308.04 358
5308.21 348
5308.38 337
5308.55 321
5308.71 318
5308.88 289
5309.05 281
5309.21 292
5309.38 290
5309.55 282
5309.72 256
5309.88 272
5310.05 280
5310.22 286
5310.38 283
5310.55 287
5310.72 293
5310.89 296
5311.05 315
5311.22 311
5311.39 297
5311.55 293
5311.72 269
5311.89 256
5312.06 251
5312.22 242
5312.39 236
5312.56 226
5312.72 240
5312.89 236
5313.06 232
5313.23 255
5313.39 252
5313.56 245
5313.73 259
5313.89 257
5314.06 259
5314.23 271
5314.40 286
5314.56 298
5314.73 303
5314.90 302
5315.06 307
5315.23 308
5315.40 320
5315.57 314
5315.73 308
5315.90 315
5316.07 299
5316.24 302
5316.40 293
5316.57 276
5316.74 284
5316.90 275
5317.07 284
5317.24 295
5317.41 288
5317.57 285
5317.74 302
5317.91 306
5318.08 310
5318.24 322
5318.41 325
5318.58 309
5318.74 324
5318.91 341
5319.08 348
5319.25 332
5319.41 338
5319.58 341
5319.75 353
5319.92 351
5320.08 334
5320.25 340
5320.42 342
5320.58 339
5320.75 341
5320.92 331
5321.09 323
5321.25 305
5321.42 288
5321.59 264
5321.76 279
5321.92 282
5322.09 260
5322.26 266
5322.42 268
5322.59 269
5322.76 269
5322.93 250
5323.09 230
5323.26 225
5323.43 211
5323.60 216
5323.76 213
5323.93 228
5324.10 228
5324.27 239
5324.43 260
5324.60 285
5324.77 322
5324.94 342
5325.10 338
5325.27 339
5325.44 334
5325.60 323
5325.77 318
5325.94 302
5326.11 327
5326.27 332
5326.44 328
5326.61 320
5326.78 315
5326.94 309
5327.11 296
5327.28 294
5327.45 288
5327.61 288
5327.78 279
5327.95 266
5328.12 260
5328.28 263
5328.45 267
5328.62 292
5328.79 276
5328.95 275
5329.12 267
5329.29 260
5329.46 285
5329.62 279
5329.79 271
5329.96 253
5330.13 249
5330.29 264
5330.46 276
5330.63 273
5330.80 273
5330.96 278
5331.13 284
5331.30 294
5331.46 297
5331.63 313
5331.80 314
5331.97 312
5332.13 302
5332.30 318
5332.47 329
5332.64 327
5332.80 305
5332.97 312
5333.14 309
5333.31 312
5333.47 304
5333.64 298
5333.81 279
5333.98 279
5334.14 252
5334.31 246
5334.48 240
5334.65 245
5334.82 245
5334.98 232
5335.15 241
5335.32 253
5335.49 245
5335.65 245
5335.82 229
5335.99 208
5336.16 217
5336.32 212
5336.49 211
5336.66 211
5336.83 215
5336.99 237
5337.16 243
5337.33 235
5337.50 235
5337.66 233
5337.83 224
5338.00 222
5338.17 224
5338.33 223
5338.50 218
5338.67 225
5338.84 229
5339.00 221
5339.17 225
5339.34 233
5339.51 242
5339.67 248
5339.84 265
5340.01 266
5340.18 267
5340.35 253
5340.51 253
5340.68 248
5340.85 247
5341.02 251
5341.18 275
5341.35 268
5341.52 293
5341.69 295
5341.85 286
5342.02 291
5342.19 298
5342.36 299
5342.52 288
5342.69 287
5342.86 294
5343.03 295
5343.19 276
5343.36 262
5343.53 252
5343.70 248
5343.87 247
5344.03 248
5344.20 238
5344.37 230
5344.54 232
5344.70 228
5344.87 237
5345.04 230
5345.21 239
5345.37 227
5345.54 233
5345.71 216
5345.88 219
5346.05 200
5346.21 188
5346.38 196
5346.55 211
5346.72 219
5346.88 221
5347.05 227
5347.22 249
5347.39 267
5347.56 280
5347.72 300
5347.89 311
5348.06 313
5348.23 303
5348.39 290
5348.56 280
5348.73 280
5348.90 278
5349.06 278
5349.23 266
5349.40 259
5349.57 261
5349.74 264
5349.90 251
5350.07 259
5350.24 259
5350.41 260
5350.57 267
5350.74 263
5350.91 256
5351.08 255
5351.25 236
5351.41 231
5351.58 228
5351.75 244
5351.92 249
5352.08 224
5352.25 227
5352.42 223
5352.59 230
5352.76 230
5352.92 219
5353.09 218
5353.26 217
5353.43 225
5353.60 226
5353.76 224
5353.93 233
5354.10 239
5354.27 233
5354.43 229
5354.60 233
5354.77 221
5354.94 231
5355.11 232
5355.27 229
5355.44 238
5355.61 224
5355.78 226
5355.94 234
5356.11 247
5356.28 231
5356.45 225
5356.62 227
5356.78 238
5356.95 242
5357.12 226
5357.29 241
5357.46 222
5357.62 216
5357.79 200
5357.96 203
5358.13 199
5358.30 198
5358.46 199
5358.63 192
5358.80 183
5358.97 193
5359.13 197
5359.30 206
5359.47 208
5359.64 224
5359.81 228
5359.97 230
5360.14 238
5360.31 231
5360.48 235
5360.65 231
5360.81 226
5360.98 223
5361.15 228
5361.32 234
5361.49 234
5361.65 234
5361.82 245
5361.99 244
5362.16 244
5362.33 245
5362.49 229
5362.66 246
5362.83 251
5363.00 253
5363.17 276
5363.33 281
5363.50 288
5363.67 305
5363.84 311
5364.01 308
5364.17 307
5364.34 280
5364.51 301
5364.68 319
5364.85 316
5365.01 325
5365.18 338
5365.35 352
5365.52 357
5365.69 358
5365.85 340
5366.02 294
5366.19 284
5366.36 270
5366.53 261
5366.69 259
5366.86 252
5367.03 245
5367.20 242
5367.37 227
5367.53 241
5367.70 253
5367.87 264
5368.04 270
5368.21 280
5368.37 295
5368.54 281
5368.71 275
5368.88 277
5369.05 272
5369.21 268
5369.38 272
5369.55 252
5369.72 241
5369.89 238
5370.05 256
5370.22 258
5370.39 253
5370.56 249
5370.73 228
5370.90 213
5371.06 214
5371.23 208
5371.40 200
5371.57 211
5371.74 209
5371.90 206
5372.07 188
5372.24 185
5372.41 195
5372.58 199
5372.74 207
5372.91 210
5373.08 212
5373.25 214
5373.42 213
5373.59 217
5373.75 215
5373.92 215
5374.09 206
5374.26 222
5374.43 230
5374.59 223
5374.76 231
5374.93 252
5375.10 265
5375.27 291
5375.43 293
5375.60 297
5375.77 321
5375.94 317
5376.11 328
5376.28 329
5376.44 327
5376.61 302
5376.78 292
5376.95 287
5377.12 286
5377.28 304
5377.45 300
5377.62 292
5377.79 298
5377.96 299
5378.13 316
5378.29 309
5378.46 296
5378.63 317
5378.80 310
5378.97 316
5379.14 324
5379.30 295
5379.47 282
5379.64 288
5379.81 292
5379.98 282
5380.14 297
5380.31 314
5380.48 327
5380.65 346
5380.82 356
5380.99 367
5381.15 346
5381.32 343
5381.49 345
5381.66 333
5381.83 302
5382.00 288
5382.16 286
5382.33 282
5382.50 279
5382.67 260
5382.84 252
5383.01 251
5383.17 229
5383.34 222
5383.51 219
5383.68 230
5383.85 235
5384.01 228
5384.18 234
5384.35 233
5384.52 243
5384.69 241
5384.86 261
5385.02 259
5385.19 247
5385.36 260
5385.53 268
5385.70 262
5385.87 270
5386.03 260
5386.20 260
5386.37 262
5386.54 267
5386.71 258
5386.88 271
5387.04 260
5387.21 270
5387.38 277
5387.55 282
5387.72 283
5387.89 274
5388.05 274
5388.22 277
5388.39 266
5388.56 274
5388.73 272
5388.90 285
5389.07 278
5389.23 273
5389.40 278
5389.57 281
5389.74 297
5389.91 324
5390.08 318
5390.24 305
5390.41 310
5390.58 305
5390.75 317
5390.92 300
5391.09 307
5391.25 305
5391.42 312
5391.59 310
5391.76 319
5391.93 314
5392.10 326
5392.26 315
5392.43 294
5392.60 271
5392.77 287
5392.94 307
5393.11 318
5393.28 311
5393.44 318
5393.61 331
5393.78 327
5393.95 330
5394.12 321
5394.29 308
5394.45 321
5394.62 326
5394.79 321
5394.96 296
5395.13 281
5395.30 281
5395.47 306
5395.63 304
5395.80 299
5395.97 287
5396.14 287
5396.31 300
5396.48 290
5396.65 284
5396.81 268
5396.98 273
5397.15 281
5397.32 280
5397.49 284
5397.66 305
5397.82 308
5397.99 304
5398.16 296
5398.33 300
5398.50 272
5398.67 265
5398.84 252
5399.00 253
5399.17 268
5399.34 290
5399.51 294
5399.68 298
5399.85 297
5400.02 284
5400.18 276
5400.35 289
5400.52 297
5400.69 298
5400.86 282
5401.03 273
5401.20 268
5401.36 283
5401.53 276
5401.70 272
5401.87 278
5402.04 270
5402.21 281
5402.38 270
5402.54 281
5402.71 286
5402.88 296
5403.05 289
5403.22 293
5403.39 298
5403.56 283
5403.72 282
5403.89 280
5404.06 260
5404.23 247
5404.40 286
5404.57 286
5404.74 288
5404.90 288
5405.07 294
5405.24 290
5405.41 273
5405.58 255
5405.75 245
5405.92 249
5406.09 258
5406.25 261
5406.42 243
5406.59 229
5406.76 227
5406.93 232
5407.10 217
5407.27 221
5407.43 216
5407.60 225
5407.77 234
5407.94 243
5408.11 246
5408.28 256
5408.45 260
5408.62 273
5408.78 262
5408.95 255
5409.12 247
5409.29 244
5409.46 240
5409.63 244
5409.80 223
5409.96 216
5410.13 210
5410.30 211
5410.47 234
5410.64 241
5410.81 213
5410.98 208
5411.15 206
5411.31 202
5411.48 222
5411.65 205
5411.82 210
5411.99 214
5412.16 201
5412.33 197
5412.50 205
5412.66 237
5412.83 248
5413.00 273
5413.17 274
5413.34 267
5413.51 289
5413.68 278
5413.85 269
5414.01 277
5414.18 275
5414.35 257
5414.52 258
5414.69 257
5414.86 239
5415.03 237
5415.20 239
5415.36 235
5415.53 243
5415.70 252
5415.87 251
5416.04 245
5416.21 242
5416.38 239
5416.55 249
5416.72 245
5416.88 247
5417.05 250
5417.22 238
5417.39 236
5417.56 240
5417.73 247
5417.90 244
5418.07 247
5418.23 235
5418.40 249
5418.57 259
5418.74 248
5418.91 259
5419.08 252
5419.25 240
5419.42 225
5419.59 220
5419.75 213
5419.92 216
5420.09 212
5420.26 217
5420.43 234
5420.60 233
5420.77 244
5420.94 254
5421.11 253
5421.27 268
5421.44 278
5421.61 297
5421.78 276
5421.95 276
5422.12 283
5422.29 312
5422.46 319
5422.63 316
5422.79 329
5422.96 325
5423.13 316
5423.30 311
5423.47 284
5423.64 268
5423.81 258
5423.98 277
5424.15 278
5424.31 279
5424.48 259
5424.65 256
5424.82 241
5424.99 246
5425.16 221
5425.33 207
5425.50 202
5425.67 211
5425.84 209
5426.00 217
5426.17 198
5426.34 201
5426.51 210
5426.68 216
5426.85 233
5427.02 257
5427.19 258
5427.36 253
5427.52 252
5427.69 249
5427.86 260
5428.03 250
5428.20 244
5428.37 233
5428.54 226
5428.71 224
5428.88 227
5429.05 222
5429.21 232
5429.38 255
5429.55 250
5429.72 263
5429.89 244
5430.06 233
5430.23 212
5430.40 205
5430.57 210
5430.74 223
5430.91 239
5431.07 238
5431.24 241
5431.41 250
5431.58 249
5431.75 260
5431.92 242
5432.09 240
5432.26 245
5432.43 247
5432.60 248
5432.76 255
5432.93 246
5433.10 234
5433.27 228
5433.44 220
5433.61 206
5433.78 207
5433.95 214
5434.12 240
5434.29 249
5434.46 251
5434.62 267
5434.79 266
5434.96 283
5435.13 272
5435.30 269
5435.47 261
5435.64 274
5435.81 284
5435.98 283
5436.15 274
5436.32 276
5436.48 256
5436.65 243
5436.82 237
5436.99 237
5437.16 234
5437.33 265
5437.50 269
5437.67 268
5437.84 271
5438.01 281
5438.18 290
5438.35 302
5438.51 309
5438.68 330
5438.85 324
5439.02 304
5439.19 298
5439.36 263
5439.53 245
5439.70 251
5439.87 271
5440.04 275
5440.21 283
5440.38 268
5440.54 263
5440.71 260
5440.88 272
5441.05 285
5441.22 300
5441.39 302
5441.56 298
5441.73 293
5441.90 306
5442.07 327
5442.24 320
5442.41 316
5442.58 306
5442.74 329
5442.91 337
5443.08 323
5443.25 325
5443.42 301
5443.59 315
5443.76 320
5443.93 322
5444.10 315
5444.27 324
5444.44 322
5444.61 324
5444.78 339
5444.94 323
5445.11 325
5445.28 330
5445.45 327
5445.62 333
5445.79 316
5445.96 305
5446.13 287
5446.30 278
5446.47 268
5446.64 266
5446.81 271
5446.98 273
5447.14 260
5447.31 262
5447.48 265
5447.65 258
5447.82 255
5447.99 247
5448.16 255
5448.33 242
5448.50 243
5448.67 239
5448.84 236
5449.01 231
5449.18 235
5449.35 247
5449.52 254
5449.68 262
5449.85 284
5450.02 295
5450.19 293
5450.36 296
5450.53 287
5450.70 278
5450.87 274
5451.04 254
5451.21 252
5451.38 251
5451.55 257
5451.72 249
5451.89 254
5452.06 275
5452.22 287
5452.39 280
5452.56 286
5452.73 271
5452.90 283
5453.07 292
5453.24 298
5453.41 289
5453.58 277
5453.75 275
5453.92 287
5454.09 282
5454.26 267
5454.43 265
5454.60 257
5454.77 244
5454.93 231
5455.10 238
5455.27 250
5455.44 262
5455.61 260
5455.78 274
5455.95 271
5456.12 276
5456.29 300
5456.46 307
5456.63 313
5456.80 304
5456.97 298
5457.14 303
5457.31 310
5457.48 314
5457.65 332
5457.82 346
5457.98 367
5458.15 349
5458.32 337
5458.49 318
5458.66 304
5458.83 306
5459.00 320
5459.17 329
5459.34 323
5459.51 326
5459.68 326
5459.85 312
5460.02 319
5460.19 335
5460.36 336
5460.53 324
5460.70 296
5460.87 308
5461.04 304
5461.21 312
5461.37 326
5461.54 341
5461.71 319
5461.88 340
5462.05 347
5462.22 354
5462.39 344
5462.56 336
5462.73 331
5462.90 332
5463.07 316
5463.24 318
5463.41 304
5463.58 281
5463.75 289
5463.92 304
5464.09 326
5464.26 309
5464.43 297
5464.60 294
5464.77 310
5464.93 329
5465.10 318
5465.27 327
5465.44 334
5465.61 336
5465.78 331
5465.95 310
5466.12 309
5466.29 302
5466.46 308
5466.63 323
5466.80 322
5466.97 326
5467.14 321
5467.31 310
5467.48 306
5467.65 304
5467.82 292
5467.99 287
5468.16 307
5468.33 305
5468.50 321
5468.67 332
5468.84 356
5469.01 346
5469.17 324
5469.34 306
5469.51 294
5469.68 293
5469.85 297
5470.02 285
5470.19 270
5470.36 265
5470.53 260
5470.70 278
5470.87 290
5471.04 308
5471.21 303
5471.38 292
5471.55 287
5471.72 289
5471.89 281
5472.06 286
5472.23 290
5472.40 301
5472.57 310
5472.74 302
5472.91 299
5473.08 294
5473.25 308
5473.42 292
5473.59 288
5473.76 292
5473.93 298
5474.10 279
5474.26 263
5474.43 246
5474.60 249
5474.77 264
5474.94 271
5475.11 279
5475.28 273
5475.45 277
5475.62 290
5475.79 288
5475.96 292
5476.13 288
5476.30 276
5476.47 272
5476.64 277
5476.81 284
5476.98 298
5477.15 304
5477.32 313
5477.49 314
5477.66 317
5477.83 326
5478.00 336
5478.17 321
5478.34 297
5478.51 285
5478.68 269
5478.85 264
5479.02 272
5479.19 251
5479.36 243
5479.53 268
5479.70 257
5479.87 265
5480.04 268
5480.21 289
5480.38 306
5480.55 299
5480.72 278
5480.89 271
5481.06 291
5481.23 292
5481.40 288
5481.57 285
5481.73 302
5481.90 308
5482.07 320
5482.24 322
5482.41 330
5482.58 333
5482.75 333
5482.92 334
5483.09 323
5483.26 334
5483.43 300
5483.60 313
5483.77 302
5483.94 306
5484.11 303
5484.28 306
5484.45 315
5484.62 314
5484.79 307
5484.96 305
5485.13 318
5485.30 327
5485.47 319
5485.64 342
5485.81 328
5485.98 317
5486.15 319
5486.32 339
5486.49 348
5486.66 325
5486.83 345
5487.00 334
5487.17 326
5487.34 341
5487.51 357
5487.68 374
5487.85 372
5488.02 360
5488.19 332
5488.36 326
5488.53 310
5488.70 309
5488.87 299
5489.04 292
5489.21 292
5489.38 315
5489.55 320
5489.72 309
5489.89 288
5490.06 317
5490.23 318
5490.40 320
5490.57 321
5490.74 322
5490.91 321
5491.08 332
5491.25 333
5491.42 344
5491.59 333
5491.76 323
5491.93 309
5492.10 307
5492.27 287
5492.44 279
5492.61 269
5492.78 295
5492.95 305
5493.12 307
5493.29 295
5493.46 281
5493.63 283
5493.80 280
5493.97 266
5494.14 280
5494.31 282
5494.48 306
5494.65 303
5494.82 331
5494.99 341
5495.16 335
5495.33 326
5495.50 316
5495.67 316
5495.84 322
5496.01 327
5496.18 310
5496.35 298
5496.52 299
5496.69 287
5496.86 300
5497.03 290
5497.20 281
5497.37 265
5497.54 274
5497.71 286
5497.88 291
5498.05 314
5498.22 325
5498.39 331
5498.56 309
5498.73 294
5498.90 298
5499.07 309
5499.24 305
5499.41 305
5499.58 315
5499.75 304
5499.92 312
5500.09 317
5500.26 307
5500.43 289
5500.60 299
5500.77 297
5500.94 295
5501.11 297
5501.28 309
5501.45 320
5501.62 324
5501.79 339
5501.96 356
5502.13 346
5502.30 337
5502.47 344
5502.64 343
5502.81 349
5502.98 344
5503.15 339
5503.32 331
5503.49 320
5503.66 329
5503.83 327
5504.00 323
5504.18 328
5504.35 344
5504.52 339
5504.69 327
5504.86 310
5505.03 322
5505.20 319
5505.37 323
5505.54 330
5505.71 335
5505.88 344
5506.05 360
5506.22 343
5506.39 320
5506.56 331
5506.73 324
5506.90 296
5507.07 291
5507.24 313
5507.41 326
5507.58 328
5507.75 350
5507.92 326
5508.09 312
5508.26 327
5508.43 327
5508.60 334
5508.77 341
5508.94 334
5509.11 336
5509.28 316
5509.45 306
5509.62 292
5509.79 282
5509.96 287
5510.13 291
5510.30 288
5510.47 268
5510.64 260
5510.81 266
5510.98 269
5511.15 292
5511.32 293
5511.50 271
5511.67 272
5511.84 273
5512.01 296
5512.18 309
5512.35 308
5512.52 340
5512.69 335
5512.86 355
5513.03 358
5513.20 352
5513.37 346
5513.54 329
5513.71 325
5513.88 337
5514.05 347
5514.22 330
5514.39 313
5514.56 311
5514.73 300
5514.90 293
5515.07 318
5515.24 329
5515.41 349
5515.58 328
5515.75 316
5515.92 331
5516.09 331
5516.26 325
5516.43 315
5516.60 315
5516.78 319
5516.95 328
5517.12 358
5517.29 366
5517.46 379
5517.63 366
5517.80 371
5517.97 367
5518.14 399
5518.31 394
5518.48 385
5518.65 398
5518.82 406
5518.99 423
5519.16 423
5519.33 414
5519.50 375
5519.67 385
5519.84 385
5520.01 398
5520.18 402
5520.35 396
5520.52 382
5520.69 400
5520.86 410
5521.04 430
5521.21 433
5521.38 438
5521.55 469
5521.72 487
5521.89 491
5522.06 491
5522.23 504
5522.40 499
5522.57 518
5522.74 498
5522.91 477
5523.08 470
5523.25 462
5523.42 458
5523.59 461
5523.76 464
5523.93 484
5524.10 496
5524.27 519
5524.44 511
5524.62 497
5524.79 499
5524.96 484
5525.13 467
5525.30 455
5525.47 465
5525.64 443
5525.81 452
5525.98 473
5526.15 470
5526.32 469
5526.49 462
5526.66 470
5526.83 466
5527.00 454
5527.17 464
5527.34 439
5527.51 437
5527.68 427
5527.85 414
5528.03 398
5528.20 395
5528.37 395
5528.54 388
5528.71 410
5528.88 418
5529.05 411
5529.22 424
5529.39 444
5529.56 453
5529.73 458
5529.90 467
5530.07 453
5530.24 470
5530.41 473
5530.58 476
5530.75 498
5530.93 497
5531.10 501
5531.27 511
5531.44 510
5531.61 499
5531.78 491
5531.95 496
5532.12 488
5532.29 496
5532.46 510
5532.63 518
5532.80 510
5532.97 510
5533.14 482
5533.31 482
5533.48 479
5533.65 473
5533.83 478
5534.00 506
5534.17 529
5534.34 523
5534.51 525
5534.68 563
5534.85 573
5535.02 578
5535.19 563
5535.36 544
5535.53 535
5535.70 541
5535.87 527
5536.04 532
5536.21 528
5536.39 510
5536.56 489
5536.73 470
5536.90 454
5537.07 452
5537.24 446
5537.41 473
5537.58 471
5537.75 460
5537.92 459
5538.09 444
5538.26 440
5538.43 432
5538.60 422
5538.78 427
5538.95 421
5539.12 414
5539.29 393
5539.46 374
5539.63 375
5539.80 368
5539.97 368
5540.14 375
5540.31 378
5540.48 390
5540.65 410
5540.82 440
5540.99 441
5541.17 458
5541.34 461
5541.51 486
5541.68 487
5541.85 478
5542.02 498
5542.19 519
5542.36 529
5542.53 505
5542.70 514
5542.87 541
5543.04 547
5543.21 541
5543.39 536
5543.56 521
5543.73 527
5543.90 545
5544.07 536
5544.24 561
5544.41 598
5544.58 614
5544.75 633
5544.92 652
5545.09 662
5545.26 672
5545.43 670
5545.61 648
5545.78 623
5545.95 631
5546.12 629
5546.29 634
5546.46 624
5546.63 642
5546.80 647
5546.97 646
5547.14 651
5547.31 659
5547.48 675
5547.66 676
5547.83 688
5548.00 715
5548.17 737
5548.34 716
5548.51 730
5548.68 764
5548.85 758
5549.02 744
5549.19 737
5549.36 748
5549.54 722
5549.71 683
5549.88 665
5550.05 647
5550.22 621
5550.39 614
5550.56 615
5550.73 646
5550.90 655
5551.07 680
5551.24 681
5551.41 686
5551.59 676
5551.76 683
5551.93 664
5552.10 668
5552.27 669
5552.44 659
5552.61 634
5552.78 646
5552.95 652
5553.12 646
5553.30 646
5553.47 647
5553.64 630
5553.81 633
5553.98 645
5554.15 646
5554.32 642
5554.49 641
5554.66 639
5554.83 631
5555.00 642
5555.18 647
5555.35 663
5555.52 638
5555.69 612
5555.86 591
5556.03 567
5556.20 554
5556.37 547
5556.54 570
5556.71 554
5556.89 554
5557.06 542
5557.23 552
5557.40 585
5557.57 600
5557.74 609
5557.91 599
5558.08 595
5558.25 606
5558.42 616
5558.60 615
5558.77 595
5558.94 624
5559.11 620
5559.28 616
5559.45 612
5559.62 573
5559.79 576
5559.96 577
5560.13 569
5560.31 566
5560.48 560
5560.65 564
5560.82 560
5560.99 580
5561.16 623
5561.33 653
5561.50 690
5561.67 726
5561.85 713
5562.02 716
5562.19 727
5562.36 727
5562.53 742
5562.70 750
5562.87 747
5563.04 755
5563.21 751
5563.38 768
5563.56 765
5563.73 763
5563.90 779
5564.07 796
5564.24 806
5564.41 823
5564.58 858
5564.75 897
5564.92 914
5565.10 912
5565.27 923
5565.44 897
5565.61 877
5565.78 834
5565.95 828
5566.12 797
5566.29 788
5566.46 803
5566.64 800
5566.81 807
5566.98 809
5567.15 796
5567.32 803
5567.49 788
5567.66 770
5567.83 759
5568.01 786
5568.18 773
5568.35 787
5568.52 793
5568.69 812
5568.86 822
5569.03 812
5569.20 769
5569.37 721
5569.55 694
5569.72 707
5569.89 725
5570.06 731
5570.23 727
5570.40 743
5570.57 710
5570.74 710
5570.92 659
5571.09 649
5571.26 648
5571.43 662
5571.60 688
5571.77 708
5571.94 729
5572.11 742
5572.29 716
5572.46 713
5572.63 734
5572.80 775
5572.97 766
5573.14 764
5573.31 751
5573.48 749
5573.66 784
5573.83 801
5574.00 826
5574.17 846
5574.34 843
5574.51 838
5574.68 837
5574.85 830
5575.03 825
5575.20 830
5575.37 835
5575.54 853
5575.71 907
5575.88 934
5576.05 983
5576.22 1007
5576.40 1000
5576.57 1002
5576.74 1000
5576.91 1009
5577.08 1050
5577.25 1104
5577.42 1164
5577.59 1195
5577.77 1223
5577.94 1225
5578.11 1250
5578.28 1304
5578.45 1373
5578.62 1426
5578.79 1449
5578.96 1429
5579.14 1431
5579.31 1386
5579.48 1359
5579.65 1350
5579.82 1369
5579.99 1357
5580.16 1353
5580.34 1345
5580.51 1328
5580.68 1358
5580.85 1368
5581.02 1374
5581.19 1362
5581.36 1365
5581.54 1356
5581.71 1342
5581.88 1348
5582.05 1337
5582.22 1293
5582.39 1305
5582.56 1284
5582.73 1229
5582.91 1207
5583.08 1180
5583.25 1162
5583.42 1166
5583.59 1180
5583.76 1170
5583.93 1113
5584.11 1098
5584.28 1085
5584.45 1069
5584.62 1064
5584.79 1069
5584.96 1031
5585.13 1046
5585.31 1044
5585.48 1004
5585.65 991
5585.82 970
5585.99 947
5586.16 934
5586.33 912
5586.51 897
5586.68 860
5586.85 826
5587.02 805
5587.19 763
5587.36 739
5587.53 729
5587.71 713
5587.88 702
5588.05 693
5588.22 685
5588.39 669
5588.56 657
5588.74 677
5588.91 671
5589.08 674
5589.25 683
5589.42 698
5589.59 708
5589.76 726
5589.94 764
5590.11 770
5590.28 805
5590.45 861
5590.62 891
5590.79 882
5590.96 867
5591.14 888
5591.31 916
5591.48 924
5591.65 914
5591.82 929
5591.99 908
5592.17 949
5592.34 979
5592.51 1026
5592.68 1062
5592.85 1098
5593.02 1138
5593.19 1167
5593.37 1180
5593.54 1181
5593.71 1154
5593.88 1185
5594.05 1206
5594.22 1222
5594.40 1242
5594.57 1245
5594.74 1246
5594.91 1296
5595.08 1321
5595.25 1361
5595.42 1399
5595.60 1396
5595.77 1435
5595.94 1421
5596.11 1412
5596.28 1428
5596.45 1425
5596.63 1441
5596.80 1404
5596.97 1365
5597.14 1363
5597.31 1339
5597.48 1368
5597.66 1392
5597.83 1413
5598.00 1389
5598.17 1345
5598.34 1337
5598.51 1346
5598.69 1362
5598.86 1376
5599.03 1374
5599.20 1364
5599.37 1339
5599.54 1339
5599.72 1317
5599.89 1310
5600.06 1256
5600.23 1207
5600.40 1148
5600.57 1143
5600.75 1136
5600.92 1112
5601.09 1087
5601.26 1090
5601.43 1053
5601.60 1022
5601.78 1007
5601.95 998
5602.12 982
5602.29 947
5602.46 950
5602.63 916
5602.81 905
5602.98 869
5603.15 852
5603.32 811
5603.49 796
5603.66 786
5603.84 778
5604.01 769
5604.18 788
5604.35 808
5604.52 773
5604.69 770
5604.87 781
5605.04 760
5605.21 745
5605.38 732
5605.55 700
5605.72 694
5605.90 679
5606.07 708
5606.24 715
5606.41 745
5606.58 761
5606.76 775
5606.93 769
5607.10 776
5607.27 785
5607.44 835
5607.61 869
5607.79 859
5607.96 821
5608.13 833
5608.30 844
5608.47 825
5608.64 849
5608.82 870
5608.99 903
5609.16 972
5609.33 1018
5609.50 1040
5609.68 1042
5609.85 1062
5610.02 1169
5610.19 1213
5610.36 1260
5610.53 1270
5610.71 1334
5610.88 1365
5611.05 1362
5611.22 1373
5611.39 1394
5611.57 1427
5611.74 1450
5611.91 1473
5612.08 1494
5612.25 1538
5612.42 1558
5612.60 1508
5612.77 1464
5612.94 1438
5613.11 1432
5613.28 1415
5613.46 1405
5613.63 1407
5613.80 1356
5613.97 1354
5614.14 1310
5614.32 1268
5614.49 1228
5614.66 1217
5614.83 1197
5615.00 1191
5615.17 1145
5615.35 1153
5615.52 1137
5615.69 1123
5615.86 1119
5616.03 1093
5616.21 1072
5616.38 1059
5616.55 1059
5616.72 1059
5616.89 1084
5617.07 1086
5617.24 1061
5617.41 1076
5617.58 1053
5617.75 1059
5617.92 1032
5618.10 1011
5618.27 971
5618.44 959
5618.61 945
5618.78 933
5618.96 921
5619.13 882
5619.30 868
5619.47 839
5619.64 812
5619.82 755
5619.99 748
5620.16 752
5620.33 721
5620.50 725
5620.68 731
5620.85 742
5621.02 746
5621.19 751
5621.36 730
5621.54 703
5621.71 709
5621.88 731
5622.05 719
5622.22 738
5622.40 755
5622.57 766
5622.74 739
5622.91 755
5623.08 740
5623.26 756
5623.43 745
5623.60 767
5623.77 782
5623.94 795
5624.12 808
5624.29 843
5624.46 857
5624.63 879
5624.80 918
5624.98 949
5625.15 960
5625.32 963
5625.49 994
5625.66 975
5625.84 979
5626.01 993
5626.18 1001
5626.35 1059
5626.52 1100
5626.70 1105
5626.87 1113
5627.04 1120
5627.21 1125
5627.39 1109
5627.56 1109
5627.73 1134
5627.90 1129
5628.07 1162
5628.25 1180
5628.42 1176
5628.59 1189
5628.76 1195
5628.93 1191
5629.11 1214
5629.28 1257
5629.45 1284
5629.62 1302
5629.79 1314
5629.97 1298
5630.14 1283
5630.31 1252
5630.48 1255
5630.65 1266
5630.83 1251
5631.00 1232
5631.17 1211
5631.34 1164
5631.52 1130
5631.69 1073
5631.86 1031
5632.03 988
5632.20 951
5632.38 933
5632.55 885
5632.72 866
5632.89 854
5633.06 842
5633.24 830
5633.41 809
5633.58 806
5633.75 784
5633.93 757
5634.10 737
5634.27 712
5634.44 698
5634.61 693
5634.79 691
5634.96 669
5635.13 655
5635.30 653
5635.48 672
5635.65 669
5635.82 630
5635.99 633
5636.16 601
5636.34 578
5636.51 557
5636.68 566
5636.85 551
5637.03 575
5637.20 577
5637.37 589
5637.54 586
5637.71 595
5637.89 606
5638.06 622
5638.23 627
5638.40 620
5638.58 604
5638.75 623
5638.92 621
5639.09 614
5639.26 604
5639.44 645
5639.61 648
5639.78 690
5639.95 715
5640.13 703
5640.30 677
5640.47 660
5640.64 677
5640.81 673
5640.99 687
5641.16 667
5641.33 669
5641.50 661
5641.68 642
5641.85 644
5642.02 651
5642.19 688
5642.37 702
5642.54 711
5642.71 730
5642.88 728
5643.05 738
5643.23 731
5643.40 782
5643.57 793
5643.74 834
5643.92 817
5644.09 846
5644.26 865
5644.43 864
5644.61 883
5644.78 891
5644.95 896
5645.12 921
5645.30 930
5645.47 922
5645.64 913
5645.81 879
5645.98 894
5646.16 901
5646.33 902
5646.50 890
5646.67 870
5646.85 846
5647.02 846
5647.19 855
5647.36 804
5647.54 777
5647.71 742
5647.88 736
5648.05 747
5648.23 718
5648.40 696
5648.57 679
5648.74 668
5648.91 677
5649.09 664
5649.26 625
5649.43 594
5649.60 579
5649.78 562
5649.95 550
5650.12 534
5650.29 536
5650.47 536
5650.64 537
5650.81 542
5650.98 527
5651.16 537
5651.33 528
5651.50 536
5651.67 521
5651.85 511
5652.02 491
5652.19 473
5652.36 465
5652.54 439
5652.71 414
5652.88 445
5653.05 448
5653.23 461
5653.40 459
5653.57 463
5653.74 467
5653.92 449
5654.09 423
5654.26 424
5654.43 421
5654.61 429
5654.78 409
5654.95 381
5655.12 388
5655.30 380
5655.47 397
5655.64 393
5655.81 395
5655.99 411
5656.16 423
5656.33 405
5656.50 405
5656.68 419
5656.85 436
5657.02 445
5657.19 476
5657.37 494
5657.54 507
5657.71 499
5657.88 496
5658.06 480
5658.23 470
5658.40 475
5658.57 490
5658.75 496
5658.92 508
5659.09 521
5659.26 534
5659.44 530
5659.61 523
5659.78 538
5659.95 548
5660.13 581
5660.30 593
5660.47 609
5660.64 619
5660.82 593
5660.99 579
5661.16 547
5661.33 530
5661.51 520
5661.68 513
5661.85 502
5662.03 486
5662.20 507
5662.37 465
5662.54 445
5662.72 450
5662.89 457
5663.06 483
5663.23 489
5663.41 481
5663.58 456
5663.75 458
5663.92 449
5664.10 477
5664.27 476
5664.44 473
5664.61 480
5664.79 481
5664.96 480
5665.13 453
5665.31 442
5665.48 407
5665.65 368
5665.82 351
5666.00 360
5666.17 372
5666.34 386
5666.51 415
5666.69 432
5666.86 447
5667.03 435
5667.20 439
5667.38 438
5667.55 418
5667.72 407
5667.90 417
5668.07 424
5668.24 415
5668.41 405
5668.59 392
5668.76 393
5668.93 416
5669.10 415
5669.28 414
5669.45 415
5669.62 403
5669.80 387
5669.97 382
5670.14 391
5670.31 381
5670.49 384
5670.66 385
5670.83 385
5671.00 396
5671.18 392
5671.35 381
5671.52 391
5671.70 363
5671.87 354
5672.04 354
5672.21 366
5672.39 394
5672.56 379
5672.73 367
5672.90 361
5673.08 364
5673.25 384
5673.42 404
5673.60 395
5673.77 397
5673.94 389
5674.11 401
5674.29 410
5674.46 414
5674.63 405
5674.81 385
5674.98 377
5675.15 385
5675.32 407
5675.50 428
5675.67 440
5675.84 403
5676.01 430
5676.19 438
5676.36 432
5676.53 415
5676.71 428
5676.88 408
5677.05 403
5677.22 391
5677.40 382
5677.57 357
5677.74 347
5677.92 358
5678.09 359
5678.26 362
5678.43 349
5678.61 346
5678.78 371
5678.95 370
5679.13 372
5679.30 370
5679.47 352
5679.64 348
5679.82 346
5679.99 343
5680.16 347
5680.34 347
5680.51 343
5680.68 339
5680.85 331
5681.03 310
5681.20 306
5681.37 311
5681.55 322
5681.72 310
5681.89 327
5682.07 335
5682.24 348
5682.41 333
5682.58 313
5682.76 317
5682.93 324
5683.10 306
5683.28 294
5683.45 293
5683.62 271
5683.79 275
5683.97 273
5684.14 267
5684.31 275
5684.49 265
5684.66 277
5684.83 283
5685.01 286
5685.18 295
5685.35 297
5685.52 297
5685.70 301
5685.87 298
5686.04 295
5686.22 296
5686.39 310
5686.56 317
5686.73 329
5686.91 308
5687.08 291
5687.25 277
5687.43 258
5687.60 244
5687.77 244
5687.95 250
5688.12 248
5688.29 236
5688.46 237
5688.64 250
5688.81 257
5688.98 265
5689.16 267
5689.33 258
5689.50 246
5689.68 233
5689.85 237
5690.02 247
5690.19 248
5690.37 258
5690.54 283
5690.71 303
5690.89 310
5691.06 301
5691.23 272
5691.41 264
5691.58 257
5691.75 276
5691.93 301
5692.10 320
5692.27 328
5692.44 335
5692.62 363
5692.79 345
5692.96 351
5693.14 323
5693.31 318
5693.48 309
5693.66 303
5693.83 291
5694.00 298
5694.18 313
5694.35 325
5694.52 355
5694.69 344
5694.87 331
5695.04 323
5695.21 314
5695.39 332
5695.56 342
5695.73 359
5695.91 366
5696.08 353
5696.25 346
5696.43 322
5696.60 328
5696.77 314
5696.95 299
5697.12 309
5697.29 321
5697.46 327
5697.64 336
5697.81 330
5697.98 318
5698.16 315
5698.33 326
5698.50 328
5698.68 339
5698.85 336
5699.02 361
5699.20 362
5699.37 342
5699.54 329
5699.72 325
5699.89 308
5700.06 312
5700.24 304
5700.41 288
5700.58 326
5700.75 368
5700.93 367
5701.10 354
5701.27 360
5701.45 350
5701.62 332
5701.79 338
5701.97 346
5702.14 359
5702.31 357
5702.49 362
5702.66 377
5702.83 385
5703.01 376
5703.18 362
5703.35 346
5703.53 343
5703.70 355
5703.87 357
5704.05 319
5704.22 306
5704.39 288
5704.57 291
5704.74 296
5704.91 304
5705.09 298
5705.26 300
5705.43 300
5705.61 296
5705.78 301
5705.95 306
5706.13 295
5706.30 305
5706.47 305
5706.65 324
5706.82 326
5706.99 321
5707.16 300
5707.34 301
5707.51 290
5707.68 282
5707.86 275
5708.03 264
5708.20 282
5708.38 293
5708.55 304
5708.72 315
5708.90 305
5709.07 313
5709.24 314
5709.42 302
5709.59 298
5709.76 289
5709.94 301
5710.11 309
5710.28 305
5710.46 298
5710.63 271
5710.80 285
5710.98 280
5711.15 294
5711.32 298
5711.50 326
5711.67 337
5711.84 349
5712.02 341
5712.19 334
5712.36 325
5712.54 301
5712.71 292
5712.88 283
5713.06 271
5713.23 258
5713.41 248
5713.58 247
5713.75 261
5713.93 258
5714.10 247
5714.27 252
5714.45 249
5714.62 260
5714.79 266
5714.97 280
5715.14 307
5715.31 290
5715.49 282
5715.66 269
5715.83 267
5716.01 264
5716.18 246
5716.35 255
5716.53 258
5716.70 274
5716.87 281
5717.05 282
5717.22 283
5717.39 286
5717.57 320
5717.74 306
5717.91 300
5718.09 293
5718.26 300
5718.43 304
5718.61 304
5718.78 297
5718.95 304
5719.13 312
5719.30 303
5719.48 308
5719.65 302
5719.82 303
5720.00 297
5720.17 302
5720.34 297
5720.52 288
5720.69 284
5720.86 266
5721.04 257
5721.21 246
5721.38 259
5721.56 257
5721.73 257
5721.90 257
5722.08 251
5722.25 245
5722.42 259
5722.60 275
5722.77 278
5722.95 279
5723.12 289
5723.29 289
5723.47 298
5723.64 310
5723.81 308
5723.99 321
5724.16 345
5724.33 355
5724.51 348
5724.68 357
5724.85 368
5725.03 357
5725.20 358
5725.38 343
5725.55 334
5725.72 334
5725.90 333
5726.07 332
5726.24 330
5726.42 313
5726.59 319
5726.76 319
5726.94 294
5727.11 279
5727.28 282
5727.46 298
5727.63 270
5727.81 267
5727.98 267
5728.15 273
5728.33 271
5728.50 264
5728.67 269
5728.85 265
5729.02 257
5729.19 271
5729.37 271
5729.54 296
5729.72 317
5729.89 314
5730.06 303
5730.24 298
5730.41 288
5730.58 295
5730.76 304
5730.93 307
5731.10 308
5731.28 302
5731.45 313
5731.63 305
5731.80 315
5731.97 294
5732.15 299
5732.32 278
5732.49 285
5732.67 295
5732.84 297
5733.01 310
5733.19 303
5733.36 301
5733.54 294
5733.71 297
5733.88 289
5734.06 297
5734.23 305
5734.40 308
5734.58 297
5734.75 283
5734.93 298
5735.10 283
5735.27 276
5735.45 275
5735.62 293
5735.79 307
5735.97 321
5736.14 330
5736.32 323
5736.49 346
5736.66 353
5736.84 370
5737.01 376
5737.18 360
5737.36 330
5737.53 344
5737.71 332
5737.88 340
5738.05 330
5738.23 340
5738.40 350
5738.57 352
5738.75 347
5738.92 348
5739.10 335
5739.27 330
5739.44 342
5739.62 354
5739.79 344
5739.96 344
5740.14 342
5740.31 323
5740.49 296
5740.66 283
5740.83 268
5741.01 269
5741.18 266
5741.35 258
5741.53 262
5741.70 291
5741.88 291
5742.05 297
5742.22 275
5742.40 277
5742.57 283
5742.75 284
5742.92 264
5743.09 245
5743.27 242
5743.44 243
5743.61 247
5743.79 258
5743.96 242
5744.14 260
5744.31 260
5744.48 268
5744.66 261
5744.83 261
5745.01 248
5745.18 266
5745.35 274
5745.53 294
5745.70 279
5745.87 263
5746.05 261
5746.22 241
5746.40 243
5746.57 240
5746.74 258
5746.92 258
5747.09 270
5747.27 292
5747.44 296
5747.61 282
5747.79 271
5747.96 272
5748.14 269
5748.31 261
5748.48 266
5748.66 247
5748.83 245
5749.00 262
5749.18 252
5749.35 250
5749.53 239
5749.70 246
5749.87 245
5750.05 240
5750.22 240
5750.40 236
5750.57 256
5750.74 259
5750.92 252
5751.09 278
5751.27 280
5751.44 293
5751.61 300
5751.79 301
5751.96 303
5752.14 314
5752.31 317
5752.48 317
5752.66 317
5752.83 313
5753.01 300
5753.18 296
5753.35 284
5753.53 295
5753.70 307
5753.88 308
5754.05 307
5754.22 309
5754.40 295
5754.57 307
5754.75 333
5754.92 333
5755.09 340
5755.27 346
5755.44 313
5755.62 332
5755.79 357
5755.96 371
5756.14 386
5756.31 401
5756.49 415
5756.66 407
5756.83 408
5757.01 404
5757.18 390
5757.36 402
5757.53 408
5757.70 400
5757.88 384
5758.05 382
5758.23 368
5758.40 360
5758.58 349
5758.75 365
5758.92 353
5759.10 342
5759.27 357
5759.45 363
5759.62 368
5759.79 356
5759.97 357
5760.14 377
5760.32 374
5760.49 369
5760.66 368
5760.84 327
5761.01 315
5761.19 321
5761.36 302
5761.53 312
5761.71 298
5761.88 301
5762.06 293
5762.23 304
5762.41 307
5762.58 311
5762.75 320
5762.93 329
5763.10 331
5763.28 313
5763.45 311
5763.62 331
5763.80 341
5763.97 324
5764.15 319
5764.32 321
5764.50 331
5764.67 325
5764.84 305
5765.02 301
5765.19 279
5765.37 292
5765.54 307
5765.71 322
5765.89 323
5766.06 321
5766.24 335
5766.41 326
5766.59 341
5766.76 330
5766.93 330
5767.11 326
5767.28 312
5767.46 292
5767.63 303
5767.80 303
5767.98 305
5768.15 327
5768.33 354
5768.50 367
5768.68 369
5768.85 370
5769.02 360
5769.20 353
5769.37 358
5769.55 354
5769.72 353
5769.90 331
5770.07 325
5770.24 334
5770.42 352
5770.59 367
5770.77 357
5770.94 349
5771.12 354
5771.29 384
5771.46 389
5771.64 384
5771.81 391
5771.99 393
5772.16 400
5772.34 420
5772.51 415
5772.68 422
5772.86 415
5773.03 421
5773.21 434
5773.38 439
5773.56 444
5773.73 446
5773.90 438
5774.08 419
5774.25 393
5774.43 406
5774.60 392
5774.78 376
5774.95 376
5775.12 373
5775.30 356
5775.47 361
5775.65 388
5775.82 382
5776.00 385
5776.17 390
5776.34 393
5776.52 404
5776.69 409
5776.87 420
5777.04 427
5777.22 421
5777.39 437
5777.56 470
5777.74 476
5777.91 456
5778.09 435
5778.26 427
5778.44 408
5778.61 403
5778.79 398
5778.96 379
5779.13 371
5779.31 376
5779.48 376
5779.66 388
5779.83 395
5780.01 427
5780.18 431
5780.35 417
5780.53 423
5780.70 435
5780.88 438
5781.05 421
5781.23 424
5781.40 427
5781.58 435
5781.75 446
5781.92 454
5782.10 462
5782.27 442
5782.45 426
5782.62 406
5782.80 393
5782.97 419
5783.15 427
5783.32 426
5783.49 401
5783.67 400
5783.84 404
5784.02 466
5784.19 455
5784.37 462
5784.54 465
5784.72 490
5784.89 508
5785.06 536
5785.24 528
5785.41 545
5785.59 503
5785.76 480
5785.94 493
5786.11 473
5786.29 466
5786.46 438
5786.63 426
5786.81 440
5786.98 469
5787.16 495
5787.33 506
5787.51 523
5787.68 543
5787.86 544
5788.03 548
5788.21 573
5788.38 594
5788.55 606
5788.73 610
5788.90 608
5789.08 586
5789.25 567
5789.43 565
5789.60 561
5789.78 586
5789.95 609
5790.13 568
5790.30 562
5790.47 563
5790.65 579
5790.82 572
5791.00 577
5791.17 574
5791.35 545
5791.52 536
5791.70 527
5791.87 551
5792.05 531
5792.22 537
5792.39 531
5792.57 521
5792.74 513
5792.92 488
5793.09 480
5793.27 472
5793.44 475
5793.62 471
5793.79 486
5793.97 501
5794.14 490
5794.32 483
5794.49 481
5794.66 509
5794.84 491
5795.01 495
5795.19 518
5795.36 507
5795.54 517
5795.71 526
5795.89 503
5796.06 482
5796.24 502
5796.41 486
5796.59 486
5796.76 475
5796.93 464
5797.11 458
5797.28 453
5797.46 437
5797.63 428
5797.81 427
5797.98 420
5798.16 426
5798.33 442
5798.51 454
5798.68 452
5798.86 451
5799.03 426
5799.21 423
5799.38 424
5799.56 437
5799.73 420
5799.90 422
5800.08 408
5800.25 397
5800.43 402
5800.60 405
5800.78 416
5800.95 420
5801.13 449
5801.30 444
5801.48 450
5801.65 450
5801.83 444
5802.00 422
5802.18 427
5802.35 428
5802.53 432
5802.70 445
5802.87 445
5803.05 444
5803.22 429
5803.40 428
5803.57 432
5803.75 443
5803.92 469
5804.10 463
5804.27 482
5804.45 481
5804.62 478
5804.80 482
5804.97 478
5805.15 477
5805.32 460
5805.50 481
5805.67 462
5805.85 427
5806.02 400
5806.20 383
5806.37 381
5806.54 372
5806.72 383
5806.89 394
5807.07 396
5807.24 385
5807.42 400
5807.59 414
5807.77 419
5807.94 445
5808.12 453
5808.29 439
5808.47 429
5808.64 451
5808.82 442
5808.99 453
5809.17 450
5809.34 441
5809.52 427
5809.69 412
5809.87 426
5810.04 431
5810.22 455
5810.39 484
5810.57 508
5810.74 516
5810.92 530
5811.09 512
5811.27 528
5811.44 529
5811.62 525
5811.79 523
5811.96 506
5812.14 505
5812.31 498
5812.49 512
5812.66 515
5812.84 530
5813.01 540
5813.19 532
5813.36 545
5813.54 548
5813.71 550
5813.89 535
5814.06 524
5814.24 541
5814.41 557
5814.59 548
5814.76 537
5814.94 525
5815.11 511
5815.29 528
5815.46 536
5815.64 518
5815.81 511
5815.99 524
5816.16 541
5816.34 571
5816.51 562
5816.69 548
5816.86 549
5817.04 545
5817.21 544
5817.39 535
5817.56 544
5817.74 555
5817.91 527
5818.09 535
5818.26 543
5818.44 552
5818.61 549
5818.79 538
5818.96 555
5819.14 556
5819.31 563
5819.49 540
5819.66 499
5819.84 486
5820.01 456
5820.19 466
5820.36 451
5820.54 429
5820.71 447
5820.89 442
5821.06 442
5821.24 433
5821.41 415
5821.59 400
5821.76 380
5821.94 378
5822.11 378
5822.29 383
5822.46 397
5822.64 401
5822.81 389
5822.99 398
5823.16 394
5823.34 409
5823.51 403
5823.69 384
5823.86 391
5824.04 376
5824.21 384
5824.39 407
5824.56 402
5824.74 411
5824.91 399
5825.09 445
5825.26 468
5825.44 480
5825.61 471
5825.79 471
5825.96 494
5826.14 497
5826.31 502
5826.49 495
5826.66 504
5826.84 536
5827.01 550
5827.19 569
5827.36 557
5827.54 567
5827.71 569
5827.89 634
5828.07 638
5828.24 671
5828.42 671
5828.59 658
5828.77 634
5828.94 630
5829.12 616
5829.29 596
5829.47 598
5829.64 619
5829.82 651
5829.99 655
5830.17 644
5830.34 617
5830.52 572
5830.69 547
5830.87 522
5831.04 497
5831.22 517
5831.39 520
5831.57 529
5831.74 534
5831.92 554
5832.09 558
5832.27 549
5832.44 542
5832.62 539
5832.79 516
5832.97 507
5833.14 504
5833.32 493
5833.50 482
5833.67 464
5833.85 480
5834.02 495
5834.20 487
5834.37 457
5834.55 468
5834.72 481
5834.90 450
5835.07 451
5835.25 440
5835.42 441
5835.60 422
5835.77 419
5835.95 435
5836.12 441
5836.30 453
5836.47 442
5836.65 439
5836.82 452
5837.00 460
5837.18 446
5837.35 434
5837.53 453
5837.70 457
5837.88 449
5838.05 445
5838.23 436
5838.40 427
5838.58 434
5838.75 433
5838.93 442
5839.10 466
5839.28 476
5839.45 489
5839.63 484
5839.80 464
5839.98 475
5840.15 470
5840.33 465
5840.51 489
5840.68 472
5840.86 484
5841.03 486
5841.21 490
5841.38 502
5841.56 510
5841.73 497
5841.91 473
5842.08 455
5842.26 431
5842.43 403
5842.61 417
5842.78 416
5842.96 437
5843.14 426
5843.31 445
5843.49 436
5843.66 440
5843.84 442
5844.01 430
5844.19 405
5844.36 386
5844.54 384
5844.71 386
5844.89 382
5845.06 371
5845.24 393
5845.42 407
5845.59 391
5845.77 393
5845.94 399
5846.12 417
5846.29 425
5846.47 448
5846.64 476
5846.82 482
5846.99 465
5847.17 483
5847.34 473
5847.52 473
5847.70 490
5847.87 469
5848.05 443
5848.22 429
5848.40 429
5848.57 424
5848.75 426
5848.92 414
5849.10 412
5849.27 405
5849.45 381
5849.63 382
5849.80 361
5849.98 357
5850.15 358
5850.33 354
5850.50 359
5850.68 366
5850.85 366
5851.03 360
5851.20 366
5851.38 395
5851.56 404
5851.73 428
5851.91 424
5852.08 400
5852.26 398
5852.43 412
5852.61 394
5852.78 409
5852.96 424
5853.13 443
5853.31 424
5853.49 423
5853.66 413
5853.84 434
5854.01 441
5854.19 442
5854.36 426
5854.54 413
5854.71 419
5854.89 397
5855.07 399
5855.24 387
5855.42 386
5855.59 392
5855.77 414
5855.94 418
5856.12 408
5856.29 410
5856.47 416
5856.65 402
5856.82 418
5857.00 436
5857.17 440
5857.35 446
5857.52 455
5857.70 481
5857.87 488
5858.05 489
5858.23 479
5858.40 478
5858.58 466
5858.75 471
5858.93 458
5859.10 448
5859.28 455
5859.45 457
5859.63 451
5859.81 456
5859.98 474
5860.16 475
5860.33 492
5860.51 491
5860.68 500
5860.86 482
5861.03 502
5861.21 480
5861.39 469
5861.56 452
5861.74 454
5861.91 453
5862.09 432
5862.26 417
5862.44 411
5862.62 421
5862.79 415
5862.97 412
5863.14 440
5863.32 422
5863.49 425
5863.67 441
5863.85 458
5864.02 468
5864.20 462
5864.37 478
5864.55 495
5864.72 505
5864.90 497
5865.07 510
5865.25 507
5865.43 473
5865.60 477
5865.78 476
5865.95 442
5866.13 421
5866.30 438
5866.48 453
5866.66 455
5866.83 451
5867.01 457
5867.18 441
5867.36 453
5867.53 482
5867.71 488
5867.89 520
5868.06 510
5868.24 528
5868.41 512
5868.59 507
5868.76 532
5868.94 534
5869.12 508
5869.29 511
5869.47 507
5869.64 485
5869.82 500
5869.99 502
5870.17 495
5870.35 490
5870.52 486
5870.70 487
5870.87 480
5871.05 493
5871.23 515
5871.40 532
5871.58 543
5871.75 559
5871.93 547
5872.10 523
5872.28 536
5872.46 531
5872.63 520
5872.81 514
5872.98 519
5873.16 532
5873.33 536
5873.51 547
5873.69 564
5873.86 563
5874.04 564
5874.21 570
5874.39 569
5874.57 571
5874.74 567
5874.92 561
5875.09 545
5875.27 541
5875.44 513
5875.62 512
5875.80 510
5875.97 496
5876.15 481
5876.32 460
5876.50 457
5876.68 457
5876.85 478
5877.03 473
5877.20 498
5877.38 505
5877.55 527
5877.73 524
5877.91 517
5878.08 543
5878.26 551
5878.43 560
5878.61 538
5878.79 534
5878.96 556
5879.14 548
5879.31 537
5879.49 526
5879.67 521
5879.84 538
5880.02 512
5880.19 506
5880.37 481
5880.54 480
5880.72 465
5880.90 465
5881.07 474
5881.25 478
5881.42 468
5881.60 471
5881.78 489
5881.95 519
5882.13 541
5882.30 570
5882.48 587
5882.66 586
5882.83 572
5883.01 569
5883.18 537
5883.36 535
5883.54 533
5883.71 550
5883.89 557
5884.06 567
5884.24 565
5884.42 568
5884.59 589
5884.77 599
5884.94 609
5885.12 595
5885.30 591
5885.47 584
5885.65 598
5885.82 595
5886.00 586
5886.18 609
5886.35 619
5886.53 614
5886.70 602
5886.88 606
5887.06 604
5887.23 591
5887.41 571
5887.58 576
5887.76 590
5887.94 576
5888.11 590
5888.29 576
5888.46 576
5888.64 551
5888.82 540
5888.99 513
5889.17 528
5889.34 538
5889.52 544
5889.70 577
5889.87 570
5890.05 564
5890.22 546
5890.40 552
5890.58 549
5890.75 527
5890.93 511
5891.10 512
5891.28 505
5891.46 504
5891.63 499
5891.81 520
5891.98 533
5892.16 531
5892.34 528
5892.51 526
5892.69 487
5892.86 490
5893.04 468
5893.22 480
5893.39 500
5893.57 511
5893.75 523
5893.92 553
5894.10 561
5894.27 565
5894.45 592
5894.63 612
5894.80 611
5894.98 632
5895.15 639
5895.33 634
5895.51 642
5895.68 652
5895.86 676
5896.04 683
5896.21 680
5896.39 690
5896.56 683
5896.74 690
5896.92 683
5897.09 684
5897.27 670
5897.44 666
5897.62 668
5897.80 688
5897.97 718
5898.15 729
5898.33 723
5898.50 722
5898.68 739
5898.85 778
5899.03 784
5899.21 785
5899.38 805
5899.56 815
5899.73 839
5899.91 831
5900.09 831
5900.26 795
5900.44 779
5900.62 769
5900.79 758
5900.97 770
5901.14 792
5901.32 793
5901.50 798
5901.67 797
5901.85 801
5902.03 785
5902.20 780
5902.38 770
5902.55 783
5902.73 770
5902.91 786
5903.08 779
5903.26 773
5903.44 758
5903.61 746
5903.79 745
5903.96 739
5904.14 747
5904.32 761
5904.49 816
5904.67 825
5904.85 808
5905.02 785
5905.20 745
5905.37 757
5905.55 759
5905.73 766
5905.90 781
5906.08 788
5906.26 806
5906.43 822
5906.61 844
5906.78 855
5906.96 863
5907.14 865
5907.31 866
5907.49 861
5907.67 864
5907.84 866
5908.02 885
5908.20 900
5908.37 888
5908.55 915
5908.72 913
5908.90 914
5909.08 913
5909.25 924
5909.43 925
5909.61 910
5909.78 906
5909.96 884
5910.14 911
5910.31 939
5910.49 939
5910.66 965
5910.84 971
5911.02 989
5911.19 998
5911.37 1008
5911.55 1038
5911.72 1055
5911.90 1076
5912.08 1097
5912.25 1111
5912.43 1117
5912.60 1126
5912.78 1133
5912.96 1158
5913.13 1192
5913.31 1192
5913.49 1192
5913.66 1205
5913.84 1246
5914.02 1270
5914.19 1276
5914.37 1258
5914.54 1256
5914.72 1234
5914.90 1237
5915.07 1286
5915.25 1288
5915.43 1261
5915.60 1255
5915.78 1261
5915.96 1227
5916.13 1249
5916.31 1246
5916.49 1256
5916.66 1277
5916.84 1317
5917.01 1308
5917.19 1323
5917.37 1308
5917.54 1323
5917.72 1321
5917.90 1320
5918.07 1301
5918.25 1279
5918.43 1295
5918.60 1283
5918.78 1302
5918.96 1309
5919.13 1281
5919.31 1280
5919.49 1253
5919.66 1224
5919.84 1203
5920.02 1184
5920.19 1153
5920.37 1156
5920.54 1197
5920.72 1193
5920.90 1175
5921.07 1158
5921.25 1160
5921.43 1181
5921.60 1144
5921.78 1145
5921.96 1110
5922.13 1107
5922.31 1120
5922.49 1118
5922.66 1136
5922.84 1121
5923.02 1133
5923.19 1141
5923.37 1139
5923.55 1124
5923.72 1158
5923.90 1152
5924.08 1180
5924.25 1218
5924.43 1215
5924.60 1241
5924.78 1235
5924.96 1259
5925.13 1273
5925.31 1299
5925.49 1336
5925.66 1405
5925.84 1460
5926.02 1503
5926.19 1538
5926.37 1569
5926.55 1588
5926.72 1612
5926.90 1633
5927.08 1665
5927.25 1707
5927.43 1762
5927.61 1810
5927.78 1843
5927.96 1865
5928.14 1902
5928.31 1916
5928.49 1927
5928.67 1978
5928.84 1983
5929.02 2003
5929.20 2055
5929.37 2184
5929.55 2196
5929.73 2218
5929.90 2207
5930.08 2222
5930.26 2190
5930.43 2189
5930.61 2191
5930.79 2155
5930.96 2232
5931.14 2234
5931.32 2239
5931.49 2275
5931.67 2265
5931.85 2295
5932.02 2320
5932.20 2332
5932.38 2354
5932.55 2338
5932.73 2293
5932.91 2277
5933.08 2276
5933.26 2251
5933.44 2279
5933.61 2226
5933.79 2197
5933.97 2168
5934.14 2151
5934.32 2096
5934.50 2065
5934.67 2033
5934.85 2044
5935.03 2016
5935.20 1978
5935.38 1965
5935.56 1961
5935.73 1925
5935.91 1862
5936.09 1793
5936.26 1786
5936.44 1780
5936.62 1794
5936.79 1832
5936.97 1858
5937.15 1852
5937.32 1842
5937.50 1855
5937.68 1865
5937.86 1862
5938.03 1871
5938.21 1896
5938.39 1891
5938.56 1905
5938.74 1883
5938.92 1906
5939.09 1907
5939.27 1918
5939.45 1939
5939.62 1965
5939.80 2023
5939.98 2039
5940.15 2050
5940.33 2082
5940.51 2117
5940.68 2166
5940.86 2157
5941.04 2179
5941.21 2170
5941.39 2156
5941.57 2191
5941.74 2268
5941.92 2282
5942.10 2253
5942.28 2283
5942.45 2254
5942.63 2221
5942.81 2248
5942.98 2265
5943.16 2280
5943.34 2280
5943.51 2290
5943.69 2286
5943.87 2385
5944.04 2457
5944.22 2500
5944.40 2531
5944.57 2545
5944.75 2587
5944.93 2619
5945.10 2639
5945.28 2655
5945.46 2662
5945.64 2670
5945.81 2670
5945.99 2679
5946.17 2692
5946.34 2697
5946.52 2713
5946.70 2713
5946.87 2708
5947.05 2703
5947.23 2694
5947.40 2713
5947.58 2720
5947.76 2739
5947.94 2775
5948.11 2808
5948.29 2808
5948.47 2793
5948.64 2769
5948.82 2764
5949.00 2714
5949.17 2693
5949.35 2669
5949.53 2608
5949.70 2573
5949.88 2542
5950.06 2520
5950.24 2485
5950.41 2462
5950.59 2416
5950.77 2376
5950.94 2359
5951.12 2344
5951.30 2319
5951.47 2306
5951.65 2253
5951.83 2207
5952.01 2127
5952.18 2114
5952.36 2068
5952.54 2010
5952.71 1964
5952.89 1952
5953.07 1975
5953.24 1934
5953.42 1904
5953.60 1868
5953.78 1822
5953.95 1791
5954.13 1772
5954.31 1750
5954.48 1713
5954.66 1732
5954.84 1740
5955.01 1748
5955.19 1727
5955.37 1742
5955.55 1744
5955.72 1715
5955.90 1687
5956.08 1624
5956.25 1620
5956.43 1615
5956.61 1603
5956.78 1587
5956.96 1605
5957.14 1610
5957.32 1617
5957.49 1658
5957.67 1671
5957.85 1619
5958.02 1606
5958.20 1579
5958.38 1548
5958.56 1603
5958.73 1645
5958.91 1649
5959.09 1656
5959.26 1673
5959.44 1704
5959.62 1749
5959.79 1751
5959.97 1742
5960.15 1751
5960.33 1696
5960.50 1647
5960.68 1605
5960.86 1592
5961.03 1563
5961.21 1573
5961.39 1588
5961.57 1612
5961.74 1631
5961.92 1650
5962.10 1688
5962.27 1714
5962.45 1726
5962.63 1744
5962.81 1744
5962.98 1746
5963.16 1769
5963.34 1809
5963.51 1829
5963.69 1863
5963.87 1863
5964.05 1852
5964.22 1843
5964.40 1830
5964.58 1791
5964.75 1791
5964.93 1775
5965.11 1766
5965.29 1762
5965.46 1769
5965.64 1762
5965.82 1775
5965.99 1753
5966.17 1786
5966.35 1782
5966.53 1823
5966.70 1841
5966.88 1862
5967.06 1891
5967.24 1924
5967.41 1970
5967.59 1985
5967.77 2037
5967.94 2054
5968.12 2058
5968.30 2045
5968.48 2000
5968.65 1981
5968.83 1979
5969.01 2014
5969.18 2020
5969.36 2008
5969.54 1984
5969.72 1952
5969.89 1938
5970.07 1900
5970.25 1906
5970.43 1886
5970.60 1889
5970.78 1870
5970.96 1843
5971.13 1818
5971.31 1801
5971.49 1807
5971.67 1807
5971.84 1816
5972.02 1822
5972.20 1809
5972.38 1798
5972.55 1798
5972.73 1763
5972.91 1763
5973.08 1764
5973.26 1771
5973.44 1764
5973.62 1752
5973.79 1741
5973.97 1771
5974.15 1770
5974.33 1809
5974.50 1860
5974.68 1939
5974.86 2016
5975.03 2040
5975.21 2092
5975.39 2119
5975.57 2104
5975.74 2100
5975.92 2089
5976.10 2108
5976.28 2118
5976.45 2136
5976.63 2141
5976.81 2157
5976.99 2174
5977.16 2224
5977.34 2272
5977.52 2280
5977.69 2282
5977.87 2276
5978.05 2270
5978.23 2209
5978.40 2192
5978.58 2208
5978.76 2246
5978.94 2256
5979.11 2269
5979.29 2271
5979.47 2321
5979.65 2409
5979.82 2467
5980.00 2498
5980.18 2536
5980.36 2535
5980.53 2566
5980.71 2583
5980.89 2542
5981.07 2501
5981.24 2446
5981.42 2421
5981.60 2436
5981.77 2441
5981.95 2447
5982.13 2456
5982.31 2439
5982.48 2392
5982.66 2335
5982.84 2287
5983.02 2269
5983.19 2234
5983.37 2222
5983.55 2233
5983.73 2184
5983.90 2157
5984.08 2158
5984.26 2155
5984.44 2132
5984.61 2095
5984.79 2058
5984.97 2026
5985.15 1982
5985.32 1965
5985.50 1932
5985.68 1861
5985.86 1848
5986.03 1754
5986.21 1738
5986.39 1681
5986.57 1666
5986.74 1644
5986.92 1588
5987.10 1596
5987.28 1628
5987.45 1596
5987.63 1565
5987.81 1555
5987.99 1501
5988.16 1503
5988.34 1481
5988.52 1460
5988.70 1421
5988.87 1405
5989.05 1373
5989.23 1318
5989.41 1299
5989.58 1301
5989.76 1300
5989.94 1302
5990.12 1277
5990.29 1244
5990.47 1206
5990.65 1198
5990.83 1210
5991.00 1242
5991.18 1233
5991.36 1257
5991.54 1225
5991.71 1208
5991.89 1227
5992.07 1223
5992.25 1218
5992.43 1217
5992.60 1241
5992.78 1244
5992.96 1253
5993.14 1236
5993.31 1270
5993.49 1256
5993.67 1310
5993.85 1348
5994.02 1332
5994.20 1352
5994.38 1355
5994.56 1383
5994.73 1363
5994.91 1342
5995.09 1304
5995.27 1313
5995.44 1318
5995.62 1330
5995.80 1347
5995.98 1388
5996.15 1370
5996.33 1384
5996.51 1361
5996.69 1347
5996.87 1371
5997.04 1373
5997.22 1410
5997.40 1418
5997.58 1413
5997.75 1438
5997.93 1453
5998.11 1436
5998.29 1453
5998.46 1456
5998.64 1456
5998.82 1433
5999.00 1449
5999.18 1425
5999.35 1419
5999.53 1412
5999.71 1395
5999.89 1359
6000.06 1317
6000.24 1307
6000.42 1296
6000.60 1261
6000.77 1250
6000.95 1240
6001.13 1203
6001.31 1178
6001.49 1188
6001.66 1171
6001.84 1165
6002.02 1184
6002.20 1163
6002.37 1161
6002.55 1152
6002.73 1125
6002.91 1068
6003.08 1083
6003.26 1081
6003.44 1088
6003.62 1081
6003.80 1092
6003.97 1106
6004.15 1112
6004.33 1109
6004.51 1096
6004.68 1083
6004.86 1065
6005.04 1079
6005.22 1085
6005.40 1085
6005.57 1060
6005.75 1025
6005.93 1019
6006.11 967
6006.28 947
6006.46 943
6006.64 933
6006.82 918
6007.00 912
6007.17 913
6007.35 889
6007.53 875
6007.71 874
6007.88 877
6008.06 869
6008.24 861
6008.42 865
6008.60 865
6008.77 864
6008.95 860
6009.13 881
6009.31 883
6009.48 879
6009.66 897
6009.84 894
6010.02 936
6010.20 968
6010.37 995
6010.55 1014
6010.73 982
6010.91 944
6011.09 930
6011.26 936
6011.44 947
6011.62 962
6011.80 955
6011.97 925
6012.15 901
6012.33 883
6012.51 885
6012.69 893
6012.86 890
6013.04 898
6013.22 893
6013.40 853
6013.58 847
6013.75 852
6013.93 849
6014.11 833
6014.29 831
6014.47 826
6014.64 825
6014.82 795
6015.00 769
6015.18 731
6015.35 725
6015.53 751
6015.71 763
6015.89 769
6016.07 795
6016.24 805
6016.42 821
6016.60 829
6016.78 822
6016.96 836
6017.13 837
6017.31 806
6017.49 757
6017.67 772
6017.85 793
6018.02 800
6018.20 774
6018.38 762
6018.56 761
6018.74 725
6018.91 719
6019.09 699
6019.27 686
6019.45 695
6019.63 691
6019.80 666
6019.98 648
6020.16 664
6020.34 657
6020.52 660
6020.69 659
6020.87 641
6021.05 607
6021.23 599
6021.41 611
6021.58 609
6021.76 623
6021.94 631
6022.12 638
6022.30 648
6022.47 666
6022.65 680
6022.83 685
6023.01 685
6023.19 706
6023.36 696
6023.54 689
6023.72 728
6023.90 734
6024.08 744
6024.25 753
6024.43 761
6024.61 770
6024.79 798
6024.97 803
6025.14 786
6025.32 768
6025.50 754
6025.68 758
6025.86 752
6026.03 753
6026.21 736
6026.39 736
6026.57 727
6026.75 713
6026.93 731
6027.10 718
6027.28 707
6027.46 716
6027.64 723
6027.82 722
6027.99 711
6028.17 705
6028.35 700
6028.53 711
6028.71 716
6028.88 713
6029.06 718
6029.24 742
6029.42 734
6029.60 731
6029.78 714
6029.95 719
6030.13 693
6030.31 688
6030.49 680
6030.67 687
6030.84 708
6031.02 725
6031.20 739
6031.38 708
6031.56 704
6031.73 691
6031.91 707
6032.09 710
6032.27 709
6032.45 718
6032.63 720
6032.80 709
6032.98 717
6033.16 701
6033.34 693
6033.52 654
6033.69 624
6033.87 616
6034.05 631
6034.23 659
6034.41 654
6034.59 659
6034.76 662
6034.94 651
6035.12 627
6035.30 612
6035.48 590
6035.66 582
6035.83 612
6036.01 643
6036.19 665
6036.37 663
6036.55 660
6036.72 642
6036.90 634
6037.08 632
6037.26 619
6037.44 637
6037.62 650
6037.79 614
6037.97 601
6038.15 595
6038.33 596
6038.51 597
6038.69 603
6038.86 595
6039.04 601
6039.22 609
6039.40 589
6039.58 564
6039.75 516
6039.93 521
6040.11 500
6040.29 489
6040.47 511
6040.65 535
6040.82 517
6041.00 510
6041.18 524
6041.36 519
6041.54 537
6041.72 547
6041.89 540
6042.07 580
6042.25 587
6042.43 577
6042.61 570
6042.79 565
6042.96 567
6043.14 547
6043.32 534
6043.50 545
6043.68 545
6043.86 566
6044.03 564
6044.21 553
6044.39 560
6044.57 562
6044.75 549
6044.93 563
6045.10 570
6045.28 561
6045.46 559
6045.64 575
6045.82 556
6046.00 553
6046.17 549
6046.35 534
6046.53 531
6046.71 517
6046.89 503
6047.07 498
6047.25 502
6047.42 499
6047.60 491
6047.78 524
6047.96 511
6048.14 520
6048.32 556
6048.49 576
6048.67 582
6048.85 596
6049.03 605
6049.21 625
6049.39 646
6049.56 620
6049.74 584
6049.92 561
6050.10 572
6050.28 564
6050.46 563
6050.64 571
6050.81 565
6050.99 582
6051.17 566
6051.35 549
6051.53 534
6051.71 526
6051.88 517
6052.06 484
6052.24 495
6052.42 486
6052.60 501
6052.78 521
6052.96 507
6053.13 493
6053.31 498
6053.49 497
6053.67 490
6053.85 474
6054.03 472
6054.20 468
6054.38 474
6054.56 480
6054.74 506
6054.92 524
6055.10 551
6055.28 560
6055.45 569
6055.63 576
6055.81 592
6055.99 570
6056.17 569
6056.35 549
6056.53 528
6056.70 517
6056.88 522
6057.06 526
6057.24 530
6057.42 525
6057.60 523
6057.77 507
6057.95 471
6058.13 467
6058.31 461
6058.49 450
6058.67 437
6058.85 431
6059.02 450
6059.20 447
6059.38 435
6059.56 433
6059.74 425
6059.92 422
6060.10 432
6060.27 454
6060.45 442
6060.63 478
6060.81 487
6060.99 465
6061.17 473
6061.35 465
6061.53 464
6061.70 465
6061.88 475
6062.06 477
6062.24 479
6062.42 497
6062.60 485
6062.78 488
6062.95 484
6063.13 479
6063.31 482
6063.49 472
6063.67 475
6063.85 501
6064.03 501
6064.20 489
6064.38 494
6064.56 496
6064.74 486
6064.92 486
6065.10 480
6065.28 475
6065.45 472
6065.63 512
6065.81 513
6065.99 502
6066.17 511
6066.35 518
6066.53 526
6066.71 510
6066.88 537
6067.06 547
6067.24 552
6067.42 525
6067.60 528
6067.78 536
6067.96 554
6068.14 555
6068.31 550
6068.49 551
6068.67 562
6068.85 569
6069.03 592
6069.21 600
6069.39 609
6069.56 609
6069.74 611
6069.92 582
6070.10 561
6070.28 547
6070.46 516
6070.64 518
6070.82 503
6070.99 468
6071.17 473
6071.35 469
6071.53 472
6071.71 487
6071.89 501
6072.07 505
6072.25 473
6072.42 462
6072.60 479
6072.78 478
6072.96 473
6073.14 457
6073.32 469
6073.50 457
6073.68 468
6073.86 495
6074.03 467
6074.21 442
6074.39 438
6074.57 446
6074.75 424
6074.93 432
6075.11 434
6075.29 444
6075.46 456
6075.64 448
6075.82 452
6076.00 419
6076.18 406
6076.36 388
6076.54 385
6076.72 395
6076.89 390
6077.07 392
6077.25 403
6077.43 423
6077.61 432
6077.79 441
6077.97 430
6078.15 423
6078.33 438
6078.50 449
6078.68 459
6078.86 445
6079.04 458
6079.22 456
6079.40 459
6079.58 464
6079.76 487
6079.94 510
6080.11 511
6080.29 514
6080.47 527
6080.65 511
6080.83 503
6081.01 500
6081.19 522
6081.37 523
6081.55 510
6081.72 500
6081.90 508
6082.08 498
6082.26 498
6082.44 499
6082.62 512
6082.80 536
6082.98 537
6083.16 537
6083.33 538
6083.51 546
6083.69 534
6083.87 524
6084.05 524
6084.23 506
6084.41 496
6084.59 480
6084.77 479
6084.94 487
6085.12 496
6085.30 480
6085.48 478
6085.66 486
6085.84 473
6086.02 492
6086.20 504
6086.38 493
6086.56 493
6086.73 503
6086.91 518
6087.09 511
6087.27 478
6087.45 496
6087.63 486
6087.81 494
6087.99 507
6088.17 515
6088.35 523
6088.52 517
6088.70 508
6088.88 537
6089.06 562
6089.24 563
6089.42 561
6089.60 554
6089.78 560
6089.96 525
6090.14 505
6090.31 473
6090.49 482
6090.67 491
6090.85 483
6091.03 485
6091.21 496
6091.39 503
6091.57 523
6091.75 515
6091.93 505
6092.10 533
6092.28 532
6092.46 534
6092.64 526
6092.82 539
6093.00 525
6093.18 549
6093.36 547
6093.54 564
6093.72 568
6093.90 560
6094.07 553
6094.25 528
6094.43 537
6094.61 556
6094.79 582
6094.97 576
6095.15 578
6095.33 557
6095.51 572
6095.69 589
6095.87 618
6096.04 640
6096.22 644
6096.40 663
6096.58 678
6096.76 679
6096.94 647
6097.12 638
6097.30 625
6097.48 643
6097.66 682
6097.84 717
6098.02 718
6098.19 752
6098.37 710
6098.55 705
6098.73 695
6098.91 691
6099.09 679
6099.27 658
6099.45 629
6099.63 622
6099.81 627
6099.99 620
6100.17 622
6100.34 604
6100.52 589
6100.70 583
6100.88 595
6101.06 575
6101.24 601
6101.42 586
6101.60 564
6101.78 535
6101.96 538
6102.14 532
6102.32 548
6102.49 544
6102.67 546
6102.85 541
6103.03 527
6103.21 498
6103.39 483
6103.57 456
6103.75 472
6103.93 488
6104.11 517
6104.29 526
6104.47 552
6104.65 548
6104.82 544
6105.00 527
6105.18 500
6105.36 492
6105.54 493
6105.72 502
6105.90 509
6106.08 507
6106.26 505
6106.44 483
6106.62 477
6106.80 486
6106.98 492
6107.15 503
6107.33 528
6107.51 551
6107.69 552
6107.87 533
6108.05 528
6108.23 510
6108.41 488
6108.59 499
6108.77 512
6108.95 505
6109.13 520
6109.31 528
6109.49 570
6109.67 577
6109.84 567
6110.02 552
6110.20 552
6110.38 526
6110.56 521
6110.74 526
6110.92 538
6111.10 565
6111.28 587
6111.46 586
6111.64 567
6111.82 588
6112.00 576
6112.18 578
6112.36 584
6112.53 571
6112.71 584
6112.89 567
6113.07 574
6113.25 567
6113.43 549
6113.61 539
6113.79 539
6113.97 543
6114.15 534
6114.33 541
6114.51 516
6114.69 528
6114.87 541
6115.05 554
6115.23 553
6115.40 550
6115.58 550
6115.76 571
6115.94 563
6116.12 568
6116.30 552
6116.48 559
6116.66 563
6116.84 592
6117.02 602
6117.20 620
6117.38 620
6117.56 612
6117.74 600
6117.92 607
6118.10 607
6118.28 603
6118.45 606
6118.63 609
6118.81 616
6118.99 621
6119.17 644
6119.35 641
6119.53 629
6119.71 622
6119.89 633
6120.07 643
6120.25 692
6120.43 735
6120.61 762
6120.79 752
6120.97 731
6121.15 737
6121.33 735
6121.51 728
6121.69 761
6121.86 769
6122.04 757
6122.22 763
6122.40 766
6122.58 769
6122.76 771
6122.94 772
6123.12 783
6123.30 808
6123.48 800
6123.66 812
6123.84 813
6124.02 823
6124.20 834
6124.38 853
6124.56 880
6124.74 885
6124.92 896
6125.10 898
6125.28 900
6125.45 890
6125.63 882
6125.81 875
6125.99 886
6126.17 869
6126.35 853
6126.53 863
6126.71 884
6126.89 884
6127.07 891
6127.25 854
6127.43 852
6127.61 842
6127.79 839
6127.97 823
6128.15 819
6128.33 814
6128.51 822
6128.69 834
6128.87 829
6129.05 847
6129.23 848
6129.41 831
6129.59 837
6129.76 858
6129.94 824
6130.12 807
6130.30 776
6130.48 793
6130.66 799
6130.84 791
6131.02 795
6131.20 805
6131.38 789
6131.56 772
6131.74 740
6131.92 739
6132.10 741
6132.28 743
6132.46 749
6132.64 734
6132.82 745
6133.00 751
6133.18 721
6133.36 734
6133.54 738
6133.72 727
6133.90 699
6134.08 688
6134.26 670
6134.44 691
6134.62 699
6134.79 725
6134.97 740
6135.15 764
6135.33 779
6135.51 804
6135.69 825
6135.87 808
6136.05 774
6136.23 799
6136.41 829
6136.59 847
6136.77 876
6136.95 895
6137.13 894
6137.31 902
6137.49 906
6137.67 895
6137.85 913
6138.03 931
6138.21 950
6138.39 950
6138.57 978
6138.75 1053
6138.93 1065
6139.11 1076
6139.29 1075
6139.47 1068
6139.65 1068
6139.83 1044
6140.01 1080
6140.19 1085
6140.37 1086
6140.55 1110
6140.73 1100
6140.91 1066
6141.09 1056
6141.27 1066
6141.44 1071
6141.62 1086
6141.80 1099
6141.98 1095
6142.16 1088
6142.34 1096
6142.52 1095
6142.70 1106
6142.88 1115
6143.06 1119
6143.24 1131
6143.42 1119
6143.60 1121
6143.78 1111
6143.96 1082
6144.14 1082
6144.32 1087
6144.50 1102
6144.68 1078
6144.86 1069
6145.04 1066
6145.22 1055
6145.40 1041
6145.58 1028
6145.76 996
6145.94 986
6146.12 959
6146.30 941
6146.48 924
6146.66 897
6146.84 881
6147.02 884
6147.20 899
6147.38 889
6147.56 891
6147.74 913
6147.92 912
6148.10 910
6148.28 911
6148.46 920
6148.64 956
6148.82 976
6149.00 987
6149.18 998
6149.36 1001
6149.54 1049
6149.72 1072
6149.90 1085
6150.08 1092
6150.26 1120
6150.44 1088
6150.62 1079
6150.80 1084
6150.98 1094
6151.16 1102
6151.34 1117
6151.52 1120
6151.70 1125
6151.88 1143
6152.06 1172
6152.24 1179
6152.42 1187
6152.60 1159
6152.78 1150
6152.96 1155
6153.14 1139
6153.32 1128
6153.50 1155
6153.68 1158
6153.86 1169
6154.04 1175
6154.22 1165
6154.40 1174
6154.58 1179
6154.76 1168
6154.94 1169
6155.12 1161
6155.30 1192
6155.48 1195
6155.66 1211
6155.84 1241
6156.02 1249
6156.20 1243
6156.38 1248
6156.56 1256
6156.74 1278
6156.92 1271
6157.10 1266
6157.28 1212
6157.46 1186
6157.64 1191
6157.82 1196
6158.00 1174
6158.18 1164
6158.36 1120
6158.54 1117
6158.72 1105
6158.90 1075
6159.08 1044
6159.26 1013
6159.44 1015
6159.62 982
6159.80 967
6159.98 954
6160.16 943
6160.34 920
6160.52 907
6160.70 917
6160.88 934
6161.06 968
6161.24 960
6161.42 970
6161.60 946
6161.78 946
6161.96 918
6162.14 894
6162.32 900
6162.50 879
6162.68 862
6162.86 878
6163.04 890
6163.22 913
6163.40 952
6163.58 969
6163.76 970
6163.94 985
6164.12 994
6164.30 1028
6164.48 1054
6164.66 1083
6164.84 1076
6165.02 1109
6165.20 1135
6165.38 1153
6165.56 1147
6165.74 1171
6165.92 1173
6166.10 1184
6166.28 1149
6166.46 1125
6166.64 1153
6166.82 1164
6167.00 1191
6167.18 1214
6167.36 1245
6167.54 1281
6167.72 1305
6167.90 1326
6168.08 1348
6168.26 1350
6168.44 1384
6168.62 1385
6168.80 1424
6168.98 1483
6169.16 1511
6169.34 1528
6169.52 1547
6169.70 1562
6169.88 1534
6170.06 1544
6170.24 1555
6170.42 1534
6170.60 1509
6170.78 1477
6170.96 1426
6171.14 1397
6171.32 1373
6171.51 1356
6171.69 1359
6171.87 1355
6172.05 1339
6172.23 1319
6172.41 1298
6172.59 1273
6172.77 1238
6172.95 1226
6173.13 1171
6173.31 1192
6173.49 1160
6173.67 1178
6173.85 1131
6174.03 1101
6174.21 1069
6174.39 1036
6174.57 980
6174.75 945
6174.93 950
6175.11 962
6175.29 941
6175.47 936
6175.65 894
6175.83 858
6176.01 833
6176.19 837
6176.37 822
6176.55 799
6176.73 784
6176.91 792
6177.09 775
6177.27 814
6177.45 833
6177.63 830
6177.81 839
6177.99 853
6178.18 832
6178.36 803
6178.54 805
6178.72 797
6178.90 777
6179.08 789
6179.26 811
6179.44 809
6179.62 819
6179.80 860
6179.98 892
6180.16 892
6180.34 922
6180.52 945
6180.70 950
6180.88 980
6181.06 979
6181.24 974
6181.42 955
6181.60 950
6181.78 949
6181.96 965
6182.14 964
6182.32 976
6182.50 993
6182.68 957
6182.86 927
6183.04 955
6183.23 934
6183.41 943
6183.59 964
6183.77 931
6183.95 926
6184.13 938
6184.31 947
6184.49 994
6184.67 1022
6184.85 1039
6185.03 1057
6185.21 1054
6185.39 1048
6185.57 1047
6185.75 1044
6185.93 1031
6186.11 1017
6186.29 1023
6186.47 1033
6186.65 1029
6186.83 1035
6187.01 1034
6187.19 1045
6187.37 1059
6187.56 1047
6187.74 1064
6187.92 1073
6188.10 1078
6188.28 1084
6188.46 1044
6188.64 1060
6188.82 1069
6189.00 1099
6189.18 1113
6189.36 1116
6189.54 1084
6189.72 1043
6189.90 1038
6190.08 992
6190.26 993
6190.44 1012
6190.62 987
6190.80 960
6190.98 934
6191.16 894
6191.35 903
6191.53 897
6191.71 890
6191.89 902
6192.07 915
6192.25 865
6192.43 832
6192.61 780
6192.79 744
6192.97 723
6193.15 734
6193.33 759
6193.51 747
6193.69 747
6193.87 728
6194.05 720
6194.23 720
6194.41 708
6194.60 698
6194.78 680
6194.96 680
6195.14 682
6195.32 704
6195.50 719
6195.68 720
6195.86 748
6196.04 746
6196.22 738
6196.40 737
6196.58 737
6196.76 738
6196.94 698
6197.12 678
6197.30 677
6197.48 709
6197.66 723
6197.85 787
6198.03 813
6198.21 824
6198.39 842
6198.57 849
6198.75 830
6198.93 841
6199.11 829
6199.29 824
6199.47 841
6199.65 825
6199.83 837
6200.01 805
6200.19 816
6200.37 836
6200.55 841
6200.74 830
6200.92 846
6201.10 836
6201.28 830
6201.46 851
6201.64 862
6201.82 857
6202.00 868
6202.18 905
6202.36 904
6202.54 928
6202.72 908
6202.90 894
6203.08 861
6203.26 852
6203.45 849
6203.63 808
6203.81 794
6203.99 824
6204.17 827
6204.35 879
6204.53 877
6204.71 881
6204.89 871
6205.07 856
6205.25 827
6205.43 830
6205.61 794
6205.79 764
6205.98 764
6206.16 756
6206.34 752
6206.52 749
6206.70 779
6206.88 784
6207.06 813
6207.24 820
6207.42 835
6207.60 837
6207.78 821
6207.96 813
6208.14 784
6208.33 761
6208.51 738
6208.69 716
6208.87 684
6209.05 709
6209.23 701
6209.41 715
6209.59 747
6209.77 749
6209.95 740
6210.13 744
6210.31 756
6210.49 780
6210.68 781
6210.86 788
6211.04 787
6211.22 776
6211.40 792
6211.58 801
6211.76 788
6211.94 822
6212.12 855
6212.30 862
6212.48 880
6212.66 874
6212.85 910
6213.03 906
6213.21 927
6213.39 914
6213.57 895
6213.75 866
6213.93 881
6214.11 897
6214.29 920
6214.47 928
6214.65 917
6214.83 908
6215.02 900
6215.20 897
6215.38 881
6215.56 867
6215.74 890
6215.92 842
6216.10 836
6216.28 845
6216.46 838
6216.64 848
6216.82 833
6217.00 809
6217.19 775
6217.37 770
6217.55 743
6217.73 747
6217.91 747
6218.09 745
6218.27 712
6218.45 720
6218.63 734
6218.81 683
6218.99 690
6219.18 695
6219.36 706
6219.54 699
6219.72 665
6219.90 640
6220.08 641
6220.26 634
6220.44 636
6220.62 626
6220.80 608
6220.98 605
6221.17 623
6221.35 643
6221.53 611
6221.71 593
6221.89 589
6222.07 570
6222.25 560
6222.43 571
6222.61 561
6222.79 560
6222.98 567
6223.16 580
6223.34 595
6223.52 605
6223.70 605
6223.88 624
6224.06 597
6224.24 603
6224.42 626
6224.60 616
6224.79 627
6224.97 630
6225.15 661
6225.33 650
6225.51 664
6225.69 651
6225.87 652
6226.05 641
6226.23 666
6226.41 656
6226.60 660
6226.78 663
6226.96 666
6227.14 647
6227.32 642
6227.50 640
6227.68 643
6227.86 658
6228.04 664
6228.22 653
6228.41 631
6228.59 605
6228.77 608
6228.95 610
6229.13 608
6229.31 618
6229.49 630
6229.67 635
6229.85 612
6230.04 612
6230.22 612
6230.40 616
6230.58 622
6230.76 623
6230.94 617
6231.12 621
6231.30 615
6231.48 623
6231.67 628
6231.85 638
6232.03 637
6232.21 628
6232.39 656
6232.57 652
6232.75 623
6232.93 606
6233.11 576
6233.30 573
6233.48 570
6233.66 558
6233.84 536
6234.02 509
6234.20 497
6234.38 477
6234.56 475
6234.74 450
6234.93 439
6235.11 425
6235.29 429
6235.47 427
6235.65 415
6235.83 403
6236.01 382
6236.19 381
6236.37 398
6236.56 395
6236.74 397
6236.92 402
6237.10 429
6237.28 424
6237.46 439
6237.64 449
6237.82 452
6238.01 456
6238.19 460
6238.37 473
6238.55 464
6238.73 453
6238.91 444
6239.09 440
6239.27 434
6239.45 432
6239.64 450
6239.82 462
6240.00 477
6240.18 511
6240.36 514
6240.54 499
6240.72 489
6240.90 470
6241.09 472
6241.27 472
6241.45 469
6241.63 464
6241.81 471
6241.99 469
6242.17 475
6242.35 471
6242.54 461
6242.72 500
6242.90 517
6243.08 523
6243.26 519
6243.44 507
6243.62 508
6243.80 506
6243.99 511
6244.17 511
6244.35 516
6244.53 517
6244.71 491
6244.89 530
6245.07 524
6245.26 506
6245.44 498
6245.62 500
6245.80 477
6245.98 461
6246.16 462
6246.34 453
6246.52 456
6246.71 468
6246.89 468
6247.07 450
6247.25 442
6247.43 448
6247.61 433
6247.79 441
6247.97 436
6248.16 419
6248.34 426
6248.52 419
6248.70 437
6248.88 433
6249.06 459
6249.24 455
6249.43 444
6249.61 441
6249.79 428
6249.97 429
6250.15 434
6250.33 437
6250.51 437
6250.70 453
6250.88 447
6251.06 474
6251.24 473
6251.42 491
6251.60 513
6251.78 514
6251.96 511
6252.15 507
6252.33 528
6252.51 515
6252.69 512
6252.87 517
6253.05 537
6253.23 562
6253.42 570
6253.60 548
6253.78 532
6253.96 531
6254.14 513
6254.32 527
6254.50 525
6254.69 538
6254.87 536
6255.05 551
6255.23 556
6255.41 557
6255.59 552
6255.77 545
6255.96 557
6256.14 555
6256.32 578
6256.50 578
6256.68 588
6256.86 601
6257.04 595
6257.23 562
6257.41 540
6257.59 540
6257.77 549
6257.95 548
6258.13 554
6258.32 553
6258.50 573
6258.68 583
6258.86 590
6259.04 580
6259.22 582
6259.40 557
6259.59 552
6259.77 547
6259.95 542
6260.13 568
6260.31 585
6260.49 569
6260.67 566
6260.86 577
6261.04 566
6261.22 560
6261.40 562
6261.58 547
6261.76 560
6261.95 567
6262.13 591
6262.31 616
6262.49 611
6262.67 598
6262.85 597
6263.03 612
6263.22 616
6263.40 590
6263.58 574
6263.76 563
6263.94 522
6264.12 502
6264.31 504
6264.49 483
6264.67 479
6264.85 477
6265.03 488
6265.21 495
6265.40 511
6265.58 514
6265.76 486
6265.94 478
6266.12 472
6266.30 457
6266.48 448
6266.67 442
6266.85 442
6267.03 461
6267.21 477
6267.39 484
6267.57 484
6267.76 473
6267.94 478
6268.12 492
6268.30 509
6268.48 508
6268.66 477
6268.85 473
6269.03 465
6269.21 478
6269.39 489
6269.57 485
6269.75 500
6269.94 506
6270.12 509
6270.30 519
6270.48 516
6270.66 494
6270.84 503
6271.03 501
6271.21 474
6271.39 480
6271.57 471
6271.75 467
6271.93 456
6272.12 455
6272.30 448
6272.48 414
6272.66 436
6272.84 434
6273.02 423
6273.21 432
6273.39 445
6273.57 457
6273.75 447
6273.93 436
6274.11 430
6274.30 437
6274.48 442
6274.66 441
6274.84 420
6275.02 433
6275.21 416
6275.39 422
6275.57 430
6275.75 457
6275.93 468
6276.11 485
6276.30 466
6276.48 485
6276.66 465
6276.84 427
6277.02 411
6277.20 382
6277.39 375
6277.57 363
6277.75 364
6277.93 387
6278.11 390
6278.29 403
6278.48 417
6278.66 415
6278.84 387
6279.02 370
6279.20 370
6279.39 384
6279.57 365
6279.75 361
6279.93 377
6280.11 387
6280.29 372
6280.48 369
6280.66 360
6280.84 341
6281.02 337
6281.20 338
6281.39 322
6281.57 323
6281.75 320
6281.93 321
6282.11 325
6282.29 325
6282.48 337
6282.66 332
6282.84 331
6283.02 344
6283.20 336
6283.39 335
6283.57 357
6283.75 361
6283.93 366
6284.11 381
6284.30 412
6284.48 425
6284.66 426
6284.84 429
6285.02 413
6285.20 396
6285.39 381
6285.57 404
6285.75 390
6285.93 429
6286.11 416
6286.30 429
6286.48 425
6286.66 427
6286.84 421
6287.02 419
6287.21 415
6287.39 397
6287.57 394
6287.75 376
6287.93 372
6288.11 357
6288.30 354
6288.48 346
6288.66 354
6288.84 384
6289.02 390
6289.21 415
6289.39 408
6289.57 395
6289.75 379
6289.93 380
6290.12 363
6290.30 352
6290.48 348
6290.66 327
6290.84 329
6291.03 327
6291.21 344
6291.39 362
6291.57 357
6291.75 359
6291.94 366
6292.12 389
6292.30 417
6292.48 433
6292.66 426
6292.85 433
6293.03 412
6293.21 406
6293.39 412
6293.57 414
6293.76 421
6293.94 417
6294.12 393
6294.30 420
6294.48 408
6294.67 415
6294.85 428
6295.03 420
6295.21 431
6295.39 410
6295.58 390
6295.76 398
6295.94 402
6296.12 386
6296.30 368
6296.49 408
6296.67 424
6296.85 448
6297.03 457
6297.21 494
6297.40 535
6297.58 559
6297.76 555
6297.94 569
6298.12 565
6298.31 551
6298.49 562
6298.67 559
6298.85 578
6299.03 606
6299.22 607
6299.40 620
6299.58 620
6299.76 643
6299.95 654
6300.13 658
6300.31 674
6300.49 704
6300.67 696
6300.86 687
6301.04 686
6301.22 693
6301.40 667
6301.58 654
6301.77 643
6301.95 638
6302.13 636
6302.31 606
6302.49 608
6302.68 607
6302.86 605
6303.04 589
6303.22 590
6303.41 577
6303.59 548
6303.77 546
6303.95 527
6304.13 499
6304.32 498
6304.50 501
6304.68 530
6304.86 543
6305.04 557
6305.23 559
6305.41 559
6305.59 543
6305.77 566
6305.96 553
6306.14 563
6306.32 571
6306.50 586
6306.68 599
6306.87 568
6307.05 551
6307.23 523
6307.41 501
6307.60 495
6307.78 492
6307.96 500
6308.14 517
6308.32 536
6308.51 538
6308.69 559
6308.87 554
6309.05 549
6309.24 555
6309.42 568
6309.60 577
6309.78 588
6309.96 569
6310.15 592
6310.33 642
6310.51 680
6310.69 694
6310.88 721
6311.06 763
6311.24 767
6311.42 787
6311.60 830
6311.79 834
6311.97 852
6312.15 893
6312.33 910
6312.52 980
6312.70 1043
6312.88 1117
6313.06 1144
6313.24 1209
6313.43 1283
6313.61 1315
6313.79 1331
6313.97 1384
6314.16 1454
6314.34 1521
6314.52 1620
6314.70 1727
6314.89 1795
6315.07 1898
6315.25 1958
6315.43 2039
6315.61 2078
6315.80 2159
6315.98 2268
6316.16 2360
6316.34 2421
6316.53 2455
6316.71 2482
6316.89 2511
6317.07 2515
6317.26 2498
6317.44 2463
6317.62 2473
6317.80 2469
6317.99 2444
6318.17 2492
6318.35 2495
6318.53 2500
6318.71 2507
6318.90 2452
6319.08 2455
6319.26 2446
6319.44 2424
6319.63 2355
6319.81 2310
6319.99 2258
6320.17 2222
6320.36 2164
6320.54 2099
6320.72 2031
6320.90 1951
6321.09 1912
6321.27 1845
6321.45 1826
6321.63 1766
6321.82 1720
6322.00 1684
6322.18 1647
6322.36 1636
6322.54 1593
6322.73 1514
6322.91 1467
6323.09 1409
6323.27 1369
6323.46 1320
6323.64 1292
6323.82 1259
6324.00 1233
6324.19 1206
6324.37 1169
6324.55 1122
6324.73 1086
6324.92 1043
6325.10 1021
6325.28 997
6325.46 984
6325.65 968
6325.83 919
6326.01 934
6326.19 916
6326.38 897
6326.56 874
6326.74 854
6326.92 858
6327.11 841
6327.29 808
6327.47 792
6327.65 778
6327.84 776
6328.02 756
6328.20 721
6328.38 704
6328.57 681
6328.75 680
6328.93 674
6329.11 684
6329.30 688
6329.48 695
6329.66 706
6329.84 706
6330.03 688
6330.21 663
6330.39 654
6330.57 648
6330.76 626
6330.94 607
6331.12 574
6331.30 574
6331.49 594
6331.67 627
6331.85 646
6332.03 620
6332.22 602
6332.40 600
6332.58 589
6332.76 578
6332.95 566
6333.13 548
6333.31 558
6333.49 559
6333.68 566
6333.86 559
6334.04 562
6334.23 551
6334.41 543
6334.59 519
6334.77 502
6334.96 512
6335.14 526
6335.32 529
6335.50 528
6335.69 546
6335.87 529
6336.05 533
6336.23 537
6336.42 548
6336.60 531
6336.78 522
6336.96 489
6337.15 508
6337.33 500
6337.51 510
6337.69 533
6337.88 546
6338.06 580
6338.24 601
6338.43 593
6338.61 600
6338.79 610
6338.97 654
6339.16 641
6339.34 656
6339.52 631
6339.70 617
6339.89 602
6340.07 572
6340.25 564
6340.43 558
6340.62 572
6340.80 562
6340.98 550
6341.17 539
6341.35 523
6341.53 534
6341.71 512
6341.90 529
6342.08 554
6342.26 576
6342.44 592
6342.63 627
6342.81 666
6342.99 702
6343.17 724
6343.36 715
6343.54 741
6343.72 745
6343.91 728
6344.09 716
6344.27 730
6344.45 751
6344.64 769
6344.82 764
6345.00 747
6345.19 731
6345.37 729
6345.55 735
6345.73 728
6345.92 754
6346.10 797
6346.28 827
6346.46 813
6346.65 796
6346.83 781
6347.01 785
6347.20 802
6347.38 826
6347.56 797
6347.74 817
6347.93 834
6348.11 826
6348.29 801
6348.47 822
6348.66 837
6348.84 835
6349.02 849
6349.21 870
6349.39 861
6349.57 860
6349.75 846
6349.94 828
6350.12 826
6350.30 792
6350.49 791
6350.67 784
6350.85 794
6351.03 800
6351.22 801
6351.40 818
6351.58 811
6351.77 801
6351.95 760
6352.13 758
6352.31 755
6352.50 764
6352.68 750
6352.86 742
6353.05 742
6353.23 749
6353.41 758
6353.59 728
6353.78 727
6353.96 734
6354.14 720
6354.33 722
6354.51 720
6354.69 693
6354.87 707
6355.06 694
6355.24 684
6355.42 683
6355.61 672
6355.79 664
6355.97 673
6356.15 664
6356.34 642
6356.52 645
6356.70 603
6356.89 593
6357.07 577
6357.25 566
6357.43 563
6357.62 554
6357.80 548
6357.98 540
6358.17 516
6358.35 523
6358.53 518
6358.72 504
6358.90 519
6359.08 541
6359.26 541
6359.45 526
6359.63 532
6359.81 514
6360.00 524
6360.18 532
6360.36 539
6360.55 527
6360.73 512
6360.91 500
6361.09 489
6361.28 492
6361.46 492
6361.64 498
6361.83 483
6362.01 496
6362.19 477
6362.37 486
6362.56 487
6362.74 484
6362.92 483
6363.11 475
6363.29 497
6363.47 494
6363.66 522
6363.84 517
6364.02 518
6364.20 512
6364.39 503
6364.57 497
6364.75 497
6364.94 479
6365.12 467
6365.30 457
6365.49 445
6365.67 434
6365.85 436
6366.04 424
6366.22 430
6366.40 445
6366.58 459
6366.77 469
6366.95 457
6367.13 464
6367.32 466
6367.50 470
6367.68 495
6367.87 517
6368.05 518
6368.23 538
6368.42 546
6368.60 527
6368.78 561
6368.96 543
6369.15 534
6369.33 517
6369.51 492
6369.70 491
6369.88 497
6370.06 504
6370.25 507
6370.43 490
6370.61 495
6370.80 512
6370.98 510
6371.16 506
6371.34 491
6371.53 489
6371.71 505
6371.89 511
6372.08 525
6372.26 529
6372.44 540
6372.63 513
6372.81 510
6372.99 501
6373.18 499
6373.36 515
6373.54 479
6373.73 506
6373.91 519
6374.09 524
6374.27 515
6374.46 510
6374.64 508
6374.82 486
6375.01 498
6375.19 506
6375.37 509
6375.56 495
6375.74 495
6375.92 527
6376.11 539
6376.29 522
6376.47 525
6376.66 527
6376.84 523
6377.02 534
6377.21 537
6377.39 529
6377.57 523
6377.76 540
6377.94 559
6378.12 543
6378.31 551
6378.49 550
6378.67 542
6378.85 528
6379.04 543
6379.22 548
6379.40 569
6379.59 572
6379.77 574
6379.95 570
6380.14 576
6380.32 572
6380.50 591
6380.69 595
6380.87 587
6381.05 594
6381.24 582
6381.42 559
6381.60 541
6381.79 543
6381.97 544
6382.15 539
6382.34 542
6382.52 523
6382.70 524
6382.89 546
6383.07 567
6383.25 570
6383.44 570
6383.62 578
6383.80 550
6383.99 543
6384.17 563
6384.35 560
6384.54 532
6384.72 509
6384.90 502
6385.09 488
6385.27 479
6385.45 441
6385.64 434
6385.82 477
6386.00 479
6386.19 487
6386.37 486
6386.55 482
6386.74 461
6386.92 439
6387.10 439
6387.29 437
6387.47 431
6387.65 427
6387.84 434
6388.02 438
6388.20 434
6388.39 456
6388.57 453
6388.75 448
6388.94 448
6389.12 442
6389.30 432
6389.49 436
6389.67 432
6389.85 408
6390.04 408
6390.22 409
6390.40 414
6390.59 441
6390.77 447
6390.95 460
6391.14 468
6391.32 461
6391.50 445
6391.69 457
6391.87 451
6392.05 462
6392.24 447
6392.42 459
6392.60 486
6392.79 477
6392.97 468
6393.16 444
6393.34 449
6393.52 447
6393.71 447
6393.89 453
6394.07 454
6394.26 457
6394.44 450
6394.62 455
6394.81 441
6394.99 451
6395.17 458
6395.36 465
6395.54 498
6395.72 494
6395.91 489
6396.09 467
6396.27 431
6396.46 415
6396.64 414
6396.82 420
6397.01 439
6397.19 433
6397.37 429
6397.56 427
6397.74 420
6397.93 413
6398.11 413
6398.29 432
6398.48 427
6398.66 439
6398.84 454
6399.03 477
6399.21 472
6399.39 478
6399.58 479
6399.76 486
6399.94 479
6400.13 492
6400.31 475
6400.49 465
6400.68 451
6400.86 446
6401.05 417
6401.23 427
6401.41 414
6401.60 437
6401.78 448
6401.96 468
6402.15 456
6402.33 434
6402.51 432
6402.70 429
6402.88 418
6403.06 418
6403.25 397
6403.43 406
6403.62 409
6403.80 419
6403.98 403
6404.17 421
6404.35 437
6404.53 448
6404.72 423
6404.90 435
6405.08 443
6405.27 443
6405.45 438
6405.63 436
6405.82 460
6406.00 455
6406.19 443
6406.37 437
6406.55 414
6406.74 409
6406.92 411
6407.10 443
6407.29 443
6407.47 419
6407.65 423
6407.84 462
6408.02 484
6408.21 505
6408.39 501
6408.57 478
6408.76 503
6408.94 512
6409.12 516
6409.31 521
6409.49 510
6409.68 519
6409.86 536
6410.04 545
6410.23 546
6410.41 537
6410.59 527
6410.78 557
6410.96 572
6411.14 577
6411.33 583
6411.51 580
6411.70 582
6411.88 576
6412.06 582
6412.25 558
6412.43 589
6412.61 608
6412.80 648
6412.98 660
6413.17 649
6413.35 612
6413.53 594
6413.72 570
6413.90 550
6414.08 532
6414.27 515
6414.45 502
6414.64 513
6414.82 520
6415.00 532
6415.19 536
6415.37 556
6415.55 563
6415.74 552
6415.92 548
6416.11 553
6416.29 566
6416.47 563
6416.66 548
6416.84 520
6417.02 504
6417.21 502
6417.39 487
6417.58 478
6417.76 507
6417.94 527
6418.13 552
6418.31 555
6418.49 556
6418.68 592
6418.86 598
6419.05 589
6419.23 588
6419.41 591
6419.60 585
6419.78 553
6419.96 546
6420.15 545
6420.33 556
6420.52 545
6420.70 538
6420.88 523
6421.07 516
6421.25 507
6421.44 471
6421.62 457
6421.80 451
6421.99 452
6422.17 435
6422.35 435
6422.54 447
6422.72 434
6422.91 418
6423.09 464
6423.27 487
6423.46 509
6423.64 522
6423.83 536
6424.01 531
6424.19 532
6424.38 529
6424.56 536
6424.75 511
6424.93 499
6425.11 495
6425.30 490
6425.48 470
6425.66 476
6425.85 504
6426.03 514
6426.22 501
6426.40 512
6426.58 492
6426.77 492
6426.95 498
6427.14 490
6427.32 521
6427.50 540
6427.69 528
6427.87 504
6428.06 482
6428.24 496
6428.42 502
6428.61 506
6428.79 505
6428.98 519
6429.16 512
6429.34 519
6429.53 499
6429.71 492
6429.90 479
6430.08 484
6430.26 495
6430.45 492
6430.63 481
6430.82 479
6431.00 470
6431.18 469
6431.37 503
6431.55 473
6431.74 489
6431.92 511
6432.10 519
6432.29 554
6432.47 582
6432.66 581
6432.84 601
6433.02 603
6433.21 616
6433.39 621
6433.58 630
6433.76 618
6433.94 611
6434.13 601
6434.31 616
6434.50 629
6434.68 616
6434.86 605
6435.05 579
6435.23 572
6435.42 581
6435.60 611
6435.78 612
6435.97 608
6436.15 628
6436.34 618
6436.52 626
6436.70 599
6436.89 617
6437.07 639
6437.26 679
6437.44 711
6437.62 747
6437.81 750
6437.99 758
6438.18 775
6438.36 772
6438.54 797
6438.73 804
6438.91 786
6439.10 791
6439.28 801
6439.46 808
6439.65 819
6439.83 833
6440.02 834
6440.20 829
6440.39 822
6440.57 828
6440.75 853
6440.94 860
6441.12 892
6441.31 868
6441.49 863
6441.67 828
6441.86 812
6442.04 798
6442.23 802
6442.41 796
6442.60 791
6442.78 806
6442.96 813
6443.15 840
6443.33 811
6443.52 795
6443.70 789
6443.88 800
6444.07 765
6444.25 742
6444.44 734
6444.62 736
6444.81 718
6444.99 713
6445.17 710
6445.36 711
6445.54 715
6445.73 732
6445.91 742
6446.09 760
6446.28 774
6446.46 767
6446.65 759
6446.83 747
6447.02 748
6447.20 771
6447.38 768
6447.57 796
6447.75 802
6447.94 804
6448.12 827
6448.30 852
6448.49 887
6448.67 910
6448.86 917
6449.04 897
6449.23 869
6449.41 894
6449.59 885
6449.78 865
6449.96 902
6450.15 957
6450.33 1023
6450.52 1068
6450.70 1092
6450.88 1154
6451.07 1168
6451.25 1212
6451.44 1252
6451.62 1316
6451.81 1334
6451.99 1393
6452.17 1480
6452.36 1526
6452.54 1554
6452.73 1591
6452.91 1618
6453.10 1671
6453.28 1739
6453.46 1794
6453.65 1822
6453.83 1866
6454.02 1884
6454.20 1911
6454.39 1973
6454.57 2002
6454.75 2031
6454.94 2101
6455.12 2140
6455.31 2190
6455.49 2231
6455.68 2242
6455.86 2253
6456.04 2234
6456.23 2224
6456.41 2210
6456.60 2177
6456.78 2156
6456.97 2133
6457.15 2084
6457.34 2050
6457.52 2034
6457.70 2005
6457.89 1961
6458.07 1903
6458.26 1850
6458.44 1770
6458.63 1719
6458.81 1698
6458.99 1667
6459.18 1638
6459.36 1640
6459.55 1627
6459.73 1568
6459.92 1522
6460.10 1464
6460.29 1381
6460.47 1333
6460.65 1289
6460.84 1237
6461.02 1202
6461.21 1186
6461.39 1136
6461.58 1073
6461.76 1051
6461.95 1019
6462.13 953
6462.31 923
6462.50 896
6462.68 896
6462.87 860
6463.05 860
6463.24 851
6463.42 823
6463.60 825
6463.79 794
6463.97 756
6464.16 757
6464.34 784
6464.53 779
6464.71 786
6464.90 756
6465.08 737
6465.27 734
6465.45 723
6465.63 710
6465.82 700
6466.00 678
6466.19 644
6466.37 647
6466.56 679
6466.74 704
6466.93 744
6467.11 762
6467.29 786
6467.48 812
6467.66 844
6467.85 822
6468.03 836
6468.22 810
6468.40 809
6468.59 820
6468.77 821
6468.96 847
6469.14 850
6469.32 835
6469.51 825
6469.69 848
6469.88 852
6470.06 850
6470.25 855
6470.43 840
6470.62 860
6470.80 838
6470.98 863
6471.17 833
6471.35 837
6471.54 870
6471.72 873
6471.91 860
6472.09 836
6472.28 854
6472.46 841
6472.65 828
6472.83 842
6473.02 819
6473.20 838
[truncated: 612,899 more chars]
