# Supplementary material for: Methylobacterium Species Promoting Rice and Barley Growth and Interaction Specificity Revealed with Whole-Cell Matrix-Assisted Laser Desorption / Ionization-Time-of-Flight Mass Spectrometry (MALDI-TOF/MS) Analysis
Source: PLoS One. 2015 Jun 8;10(6):e0129509. doi: 10.1371/journal.pone.0129509 (PMC4460032; doi:10.1371/journal.pone.0129509)
Supplement: S1 Data — (ZIP) [file pone.0129509.s001.zip › Supplementary data 1 (ms type strains)/M_gossipiicola NRRL B-51692T.txt]

778.12 0
778.18 0
778.25 0
778.31 0
778.37 0
778.44 0
778.50 0
778.57 0
778.63 0
778.69 0
778.76 0
778.82 0
778.89 0
778.95 0
779.01 0
779.08 0
779.14 0
779.21 0
779.27 0
779.33 0
779.40 0
779.46 0
779.53 0
779.59 0
779.65 0
779.72 0
779.78 0
779.85 0
779.91 0
779.97 0
780.04 0
780.10 0
780.17 0
780.23 0
780.29 0
780.36 0
780.42 0
780.49 0
780.55 0
780.61 0
780.68 0
780.74 0
780.81 0
780.87 0
780.93 0
781.00 0
781.06 0
781.13 0
781.19 0
781.26 0
781.32 0
781.38 0
781.45 0
781.51 0
781.58 0
781.64 0
781.70 0
781.77 0
781.83 0
781.90 0
781.96 0
782.02 0
782.09 0
782.15 0
782.22 0
782.28 0
782.34 0
782.41 0
782.47 0
782.54 0
782.60 0
782.67 0
782.73 0
782.79 0
782.86 0
782.92 0
782.99 0
783.05 0
783.11 0
783.18 0
783.24 0
783.31 0
783.37 0
783.44 0
783.50 0
783.56 0
783.63 0
783.69 0
783.76 0
783.82 0
783.88 0
783.95 0
784.01 0
784.08 0
784.14 0
784.21 0
784.27 0
784.33 0
784.40 0
784.46 0
784.53 0
784.59 0
784.65 0
784.72 0
784.78 0
784.85 0
784.91 0
784.98 0
785.04 0
785.10 0
785.17 0
785.23 0
785.30 0
785.36 0
785.43 0
785.49 0
785.55 0
785.62 0
785.68 0
785.75 0
785.81 0
785.88 0
785.94 0
786.00 0
786.07 0
786.13 0
786.20 0
786.26 0
786.33 0
786.39 0
786.45 0
786.52 0
786.58 0
786.65 0
786.71 0
786.78 0
786.84 0
786.90 0
786.97 0
787.03 0
787.10 0
787.16 0
787.23 0
787.29 0
787.35 0
787.42 0
787.48 0
787.55 0
787.61 0
787.68 0
787.74 0
787.80 0
787.87 0
787.93 0
788.00 0
788.06 0
788.13 0
788.19 0
788.26 0
788.32 0
788.38 0
788.45 0
788.51 0
788.58 0
788.64 0
788.71 0
788.77 0
788.83 0
788.90 0
788.96 0
789.03 0
789.09 0
789.16 0
789.22 0
789.29 0
789.35 0
789.41 0
789.48 0
789.54 0
789.61 0
789.67 0
789.74 0
789.80 0
789.86 0
789.93 0
789.99 0
790.06 0
790.12 0
790.19 0
790.25 0
790.32 0
790.38 0
790.44 0
790.51 0
790.57 0
790.64 0
790.70 0
790.77 0
790.83 0
790.90 0
790.96 0
791.03 0
791.09 0
791.15 0
791.22 0
791.28 0
791.35 0
791.41 0
791.48 0
791.54 0
791.61 0
791.67 0
791.73 0
791.80 0
791.86 0
791.93 0
791.99 0
792.06 0
792.12 0
792.19 0
792.25 0
792.32 0
792.38 0
792.44 0
792.51 0
792.57 0
792.64 0
792.70 0
792.77 0
792.83 0
792.90 0
792.96 0
793.03 0
793.09 0
793.15 0
793.22 0
793.28 0
793.35 0
793.41 0
793.48 0
793.54 0
793.61 0
793.67 0
793.74 0
793.80 0
793.86 0
793.93 0
793.99 0
794.06 0
794.12 0
794.19 0
794.25 0
794.32 0
794.38 0
794.45 0
794.51 0
794.58 0
794.64 0
794.70 0
794.77 0
794.83 0
794.90 0
794.96 0
795.03 0
795.09 0
795.16 0
795.22 0
795.29 0
795.35 0
795.42 0
795.48 0
795.54 0
795.61 0
795.67 0
795.74 0
795.80 0
795.87 0
795.93 0
796.00 0
796.06 0
796.13 0
796.19 0
796.26 0
796.32 0
796.39 0
796.45 0
796.52 0
796.58 0
796.64 0
796.71 0
796.77 0
796.84 0
796.90 0
796.97 0
797.03 0
797.10 0
797.16 0
797.23 0
797.29 0
797.36 0
797.42 0
797.49 0
797.55 0
797.62 0
797.68 0
797.74 0
797.81 0
797.87 0
797.94 0
798.00 0
798.07 0
798.13 0
798.20 0
798.26 0
798.33 0
798.39 0
798.46 0
798.52 0
798.59 0
798.65 0
798.72 0
798.78 0
798.85 0
798.91 0
798.98 0
799.04 0
799.11 0
799.17 0
799.23 0
799.30 0
799.36 0
799.43 0
799.49 0
799.56 0
799.62 0
799.69 0
799.75 0
799.82 0
799.88 0
799.95 0
800.01 0
800.08 0
800.14 0
800.21 0
800.27 0
800.34 0
800.40 0
800.47 0
800.53 0
800.60 0
800.66 0
800.73 0
800.79 0
800.86 0
800.92 0
800.99 0
801.05 0
801.12 0
801.18 0
801.25 0
801.31 0
801.37 0
801.44 0
801.50 0
801.57 0
801.63 0
801.70 0
801.76 0
801.83 0
801.89 0
801.96 0
802.02 0
802.09 0
802.15 0
802.22 0
802.28 0
802.35 0
802.41 0
802.48 0
802.54 0
802.61 0
802.67 0
802.74 0
802.80 0
802.87 0
802.93 0
803.00 0
803.06 0
803.13 0
803.19 0
803.26 0
803.32 0
803.39 0
803.45 0
803.52 0
803.58 0
803.65 0
803.71 0
803.78 0
803.84 0
803.91 0
803.97 0
804.04 0
804.10 0
804.17 0
804.23 0
804.30 0
804.36 0
804.43 0
804.49 0
804.56 0
804.62 0
804.69 0
804.75 0
804.82 0
804.88 0
804.95 0
805.01 0
805.08 0
805.14 0
805.21 0
805.27 0
805.34 0
805.40 0
805.47 0
805.53 0
805.60 0
805.66 0
805.73 0
805.79 0
805.86 0
805.92 0
805.99 0
806.05 0
806.12 0
806.18 0
806.25 0
806.31 0
806.38 0
806.44 0
806.51 0
806.58 0
806.64 0
806.71 0
806.77 0
806.84 0
806.90 0
806.97 0
807.03 0
807.10 0
807.16 0
807.23 0
807.29 0
807.36 0
807.42 0
807.49 0
807.55 0
807.62 0
807.68 0
807.75 0
807.81 0
807.88 0
807.94 0
808.01 0
808.07 0
808.14 0
808.20 0
808.27 0
808.33 0
808.40 0
808.46 0
808.53 1
808.59 1
808.66 1
808.73 1
808.79 1
808.86 1
808.92 1
808.99 1
809.05 0
809.12 0
809.18 0
809.25 0
809.31 0
809.38 0
809.44 0
809.51 0
809.57 0
809.64 0
809.70 0
809.77 0
809.83 0
809.90 0
809.96 0
810.03 0
810.09 0
810.16 0
810.23 0
810.29 0
810.36 0
810.42 0
810.49 0
810.55 0
810.62 0
810.68 0
810.75 0
810.81 0
810.88 0
810.94 0
811.01 0
811.07 0
811.14 0
811.20 0
811.27 0
811.33 0
811.40 0
811.47 0
811.53 0
811.60 0
811.66 0
811.73 0
811.79 0
811.86 0
811.92 0
811.99 0
812.05 0
812.12 0
812.18 0
812.25 0
812.31 0
812.38 0
812.45 0
812.51 0
812.58 0
812.64 0
812.71 0
812.77 0
812.84 0
812.90 0
812.97 0
813.03 0
813.10 0
813.16 0
813.23 0
813.30 0
813.36 0
813.43 0
813.49 0
813.56 0
813.62 0
813.69 0
813.75 0
813.82 0
813.88 1
813.95 1
814.01 1
814.08 1
814.15 1
814.21 1
814.28 0
814.34 0
814.41 0
814.47 0
814.54 0
814.60 0
814.67 0
814.73 0
814.80 0
814.86 0
814.93 0
815.00 0
815.06 0
815.13 0
815.19 0
815.26 0
815.32 0
815.39 0
815.45 0
815.52 0
815.58 0
815.65 0
815.72 0
815.78 0
815.85 0
815.91 0
815.98 0
816.04 0
816.11 0
816.17 0
816.24 0
816.31 0
816.37 0
816.44 0
816.50 0
816.57 0
816.63 0
816.70 0
816.76 0
816.83 0
816.89 0
816.96 0
817.03 0
817.09 0
817.16 0
817.22 0
817.29 0
817.35 0
817.42 0
817.48 0
817.55 0
817.62 0
817.68 0
817.75 0
817.81 0
817.88 0
817.94 0
818.01 0
818.07 0
818.14 0
818.21 0
818.27 0
818.34 0
818.40 0
818.47 0
818.53 0
818.60 0
818.66 0
818.73 0
818.80 0
818.86 0
818.93 0
818.99 0
819.06 0
819.12 0
819.19 0
819.26 0
819.32 0
819.39 0
819.45 0
819.52 0
819.58 0
819.65 0
819.71 0
819.78 0
819.85 0
819.91 0
819.98 0
820.04 0
820.11 0
820.17 0
820.24 0
820.31 0
820.37 0
820.44 0
820.50 0
820.57 0
820.63 0
820.70 0
820.77 0
820.83 0
820.90 0
820.96 0
821.03 0
821.09 0
821.16 0
821.22 0
821.29 0
821.36 0
821.42 0
821.49 0
821.55 0
821.62 0
821.68 0
821.75 0
821.82 0
821.88 0
821.95 0
822.01 0
822.08 0
822.14 0
822.21 0
822.28 0
822.34 0
822.41 0
822.47 0
822.54 0
822.61 0
822.67 0
822.74 0
822.80 0
822.87 0
822.93 0
823.00 0
823.07 0
823.13 0
823.20 0
823.26 0
823.33 0
823.39 0
823.46 0
823.53 0
823.59 0
823.66 0
823.72 0
823.79 0
823.85 0
823.92 0
823.99 0
824.05 0
824.12 0
824.18 0
824.25 0
824.32 0
824.38 0
824.45 0
824.51 0
824.58 0
824.64 0
824.71 0
824.78 0
824.84 0
824.91 0
824.97 0
825.04 0
825.11 0
825.17 0
825.24 0
825.30 0
825.37 0
825.43 0
825.50 0
825.57 0
825.63 0
825.70 0
825.76 0
825.83 0
825.90 0
825.96 0
826.03 0
826.09 0
826.16 0
826.23 0
826.29 0
826.36 0
826.42 0
826.49 0
826.55 0
826.62 0
826.69 0
826.75 0
826.82 0
826.88 0
826.95 0
827.02 0
827.08 0
827.15 0
827.21 0
827.28 0
827.35 0
827.41 0
827.48 0
827.54 0
827.61 0
827.68 0
827.74 0
827.81 0
827.87 0
827.94 0
828.01 0
828.07 0
828.14 0
828.20 0
828.27 0
828.34 0
828.40 0
828.47 0
828.53 0
828.60 0
828.67 0
828.73 0
828.80 0
828.86 0
828.93 0
829.00 0
829.06 0
829.13 0
829.19 0
829.26 0
829.33 0
829.39 0
829.46 0
829.52 0
829.59 0
829.66 0
829.72 0
829.79 0
829.85 0
829.92 0
829.99 0
830.05 0
830.12 0
830.18 0
830.25 0
830.32 0
830.38 0
830.45 0
830.51 0
830.58 0
830.65 0
830.71 0
830.78 0
830.84 0
830.91 0
830.98 0
831.04 0
831.11 0
831.17 0
831.24 0
831.31 0
831.37 0
831.44 0
831.51 0
831.57 0
831.64 0
831.70 0
831.77 0
831.84 0
831.90 0
831.97 0
832.03 0
832.10 0
832.17 0
832.23 0
832.30 0
832.37 0
832.43 0
832.50 0
832.56 0
832.63 0
832.70 0
832.76 0
832.83 0
832.89 0
832.96 0
833.03 0
833.09 0
833.16 0
833.23 0
833.29 0
833.36 0
833.42 0
833.49 0
833.56 0
833.62 0
833.69 0
833.75 0
833.82 0
833.89 0
833.95 0
834.02 0
834.09 0
834.15 0
834.22 0
834.28 0
834.35 0
834.42 0
834.48 0
834.55 0
834.62 0
834.68 0
834.75 0
834.81 0
834.88 0
834.95 0
835.01 0
835.08 0
835.15 0
835.21 0
835.28 0
835.34 0
835.41 0
835.48 0
835.54 0
835.61 0
835.68 0
835.74 0
835.81 0
835.87 0
835.94 0
836.01 0
836.07 0
836.14 0
836.21 0
836.27 0
836.34 0
836.40 0
836.47 0
836.54 0
836.60 0
836.67 0
836.74 0
836.80 0
836.87 0
836.94 0
837.00 0
837.07 0
837.13 0
837.20 0
837.27 0
837.33 0
837.40 0
837.47 0
837.53 0
837.60 0
837.66 0
837.73 0
837.80 0
837.86 0
837.93 0
838.00 0
838.06 0
838.13 0
838.20 0
838.26 0
838.33 0
838.39 0
838.46 0
838.53 0
838.59 0
838.66 0
838.73 0
838.79 0
838.86 0
838.93 0
838.99 0
839.06 0
839.13 0
839.19 0
839.26 0
839.32 0
839.39 0
839.46 0
839.52 0
839.59 0
839.66 0
839.72 0
839.79 0
839.86 0
839.92 0
839.99 0
840.06 0
840.12 0
840.19 0
840.25 0
840.32 0
840.39 0
840.45 0
840.52 0
840.59 0
840.65 0
840.72 0
840.79 0
840.85 0
840.92 0
840.99 0
841.05 0
841.12 0
841.18 0
841.25 0
841.32 0
841.38 0
841.45 0
841.52 0
841.58 0
841.65 0
841.72 0
841.78 0
841.85 0
841.92 0
841.98 0
842.05 0
842.12 0
842.18 0
842.25 0
842.32 0
842.38 0
842.45 0
842.52 0
842.58 0
842.65 0
842.71 0
842.78 0
842.85 0
842.91 0
842.98 0
843.05 0
843.11 0
843.18 0
843.25 0
843.31 0
843.38 0
843.45 0
843.51 0
843.58 0
843.65 0
843.71 0
843.78 0
843.85 0
843.91 0
843.98 0
844.05 0
844.11 0
844.18 0
844.25 0
844.31 0
844.38 0
844.45 0
844.51 0
844.58 0
844.65 0
844.71 0
844.78 0
844.85 0
844.91 0
844.98 0
845.05 0
845.11 0
845.18 0
845.25 0
845.31 0
845.38 0
845.45 0
845.51 0
845.58 0
845.65 0
845.71 0
845.78 0
845.85 0
845.91 0
845.98 0
846.05 0
846.11 0
846.18 0
846.25 0
846.31 0
846.38 0
846.45 0
846.51 0
846.58 0
846.65 0
846.71 0
846.78 0
846.85 0
846.91 0
846.98 0
847.05 0
847.11 0
847.18 0
847.25 0
847.31 0
847.38 0
847.45 0
847.51 0
847.58 0
847.65 0
847.71 0
847.78 0
847.85 0
847.91 0
847.98 0
848.05 0
848.11 0
848.18 0
848.25 0
848.31 0
848.38 0
848.45 0
848.51 0
848.58 0
848.65 0
848.72 0
848.78 0
848.85 0
848.92 0
848.98 0
849.05 0
849.12 0
849.18 0
849.25 0
849.32 0
849.38 0
849.45 0
849.52 0
849.58 0
849.65 0
849.72 0
849.78 0
849.85 0
849.92 0
849.98 0
850.05 0
850.12 0
850.19 0
850.25 0
850.32 0
850.39 0
850.45 0
850.52 0
850.59 0
850.65 0
850.72 0
850.79 0
850.85 0
850.92 0
850.99 0
851.05 0
851.12 0
851.19 0
851.25 0
851.32 0
851.39 0
851.46 0
851.52 0
851.59 0
851.66 0
851.72 1
851.79 1
851.86 1
851.92 0
851.99 0
852.06 0
852.12 0
852.19 0
852.26 0
852.33 0
852.39 0
852.46 0
852.53 0
852.59 0
852.66 0
852.73 0
852.79 0
852.86 0
852.93 0
852.99 0
853.06 0
853.13 0
853.20 0
853.26 1
853.33 1
853.40 1
853.46 1
853.53 1
853.60 0
853.66 0
853.73 0
853.80 0
853.87 0
853.93 0
854.00 0
854.07 0
854.13 0
854.20 0
854.27 0
854.33 0
854.40 0
854.47 0
854.54 0
854.60 0
854.67 0
854.74 0
854.80 0
854.87 0
854.94 0
855.00 0
855.07 0
855.14 0
855.21 0
855.27 0
855.34 0
855.41 0
855.47 0
855.54 0
855.61 0
855.68 0
855.74 0
855.81 0
855.88 0
855.94 0
856.01 0
856.08 0
856.14 0
856.21 0
856.28 1
856.35 1
856.41 1
856.48 1
856.55 1
856.61 1
856.68 1
856.75 0
856.82 0
856.88 0
856.95 0
857.02 0
857.08 0
857.15 0
857.22 0
857.29 0
857.35 0
857.42 0
857.49 0
857.55 0
857.62 0
857.69 0
857.76 0
857.82 0
857.89 0
857.96 0
858.02 0
858.09 0
858.16 0
858.23 0
858.29 1
858.36 1
858.43 1
858.49 1
858.56 1
858.63 1
858.70 1
858.76 0
858.83 0
858.90 0
858.96 0
859.03 0
859.10 0
859.17 0
859.23 0
859.30 0
859.37 0
859.43 0
859.50 0
859.57 0
859.64 1
859.70 1
859.77 1
859.84 1
859.91 1
859.97 1
860.04 1
860.11 0
860.17 0
860.24 0
860.31 0
860.38 0
860.44 0
860.51 0
860.58 0
860.64 0
860.71 0
860.78 0
860.85 0
860.91 0
860.98 0
861.05 0
861.12 0
861.18 0
861.25 0
861.32 0
861.38 0
861.45 0
861.52 0
861.59 0
861.65 0
861.72 0
861.79 0
861.86 0
861.92 0
861.99 0
862.06 0
862.13 0
862.19 0
862.26 0
862.33 0
862.39 0
862.46 0
862.53 0
862.60 0
862.66 0
862.73 0
862.80 0
862.87 0
862.93 0
863.00 0
863.07 0
863.14 0
863.20 0
863.27 0
863.34 0
863.40 0
863.47 0
863.54 0
863.61 0
863.67 0
863.74 0
863.81 0
863.88 0
863.94 0
864.01 0
864.08 0
864.15 0
864.21 0
864.28 0
864.35 0
864.42 0
864.48 0
864.55 0
864.62 0
864.68 0
864.75 0
864.82 0
864.89 0
864.95 0
865.02 0
865.09 1
865.16 1
865.22 1
865.29 1
865.36 1
865.43 1
865.49 1
865.56 1
865.63 1
865.70 1
865.76 1
865.83 1
865.90 1
865.97 1
866.03 1
866.10 1
866.17 1
866.24 1
866.30 1
866.37 1
866.44 1
866.51 1
866.57 1
866.64 1
866.71 1
866.78 1
866.84 1
866.91 1
866.98 1
867.05 1
867.11 1
867.18 1
867.25 1
867.32 1
867.38 1
867.45 1
867.52 1
867.59 1
867.65 1
867.72 1
867.79 1
867.86 1
867.92 1
867.99 1
868.06 1
868.13 1
868.19 1
868.26 1
868.33 1
868.40 1
868.46 1
868.53 1
868.60 1
868.67 1
868.73 1
868.80 1
868.87 1
868.94 1
869.00 1
869.07 1
869.14 1
869.21 1
869.27 1
869.34 1
869.41 1
869.48 1
869.55 1
869.61 1
869.68 1
869.75 1
869.82 1
869.88 1
869.95 1
870.02 1
870.09 1
870.15 1
870.22 1
870.29 1
870.36 1
870.42 1
870.49 1
870.56 1
870.63 1
870.69 1
870.76 1
870.83 1
870.90 1
870.97 1
871.03 1
871.10 1
871.17 1
871.24 1
871.30 1
871.37 1
871.44 1
871.51 1
871.57 1
871.64 1
871.71 1
871.78 1
871.85 1
871.91 1
871.98 1
872.05 1
872.12 1
872.18 1
872.25 1
872.32 1
872.39 1
872.45 1
872.52 1
872.59 1
872.66 1
872.73 1
872.79 1
872.86 1
872.93 1
873.00 1
873.06 1
873.13 1
873.20 1
873.27 1
873.34 1
873.40 1
873.47 1
873.54 1
873.61 1
873.67 1
873.74 1
873.81 1
873.88 1
873.95 1
874.01 1
874.08 1
874.15 1
874.22 1
874.28 1
874.35 1
874.42 1
874.49 1
874.56 1
874.62 1
874.69 1
874.76 1
874.83 1
874.89 1
874.96 1
875.03 1
875.10 1
875.17 1
875.23 1
875.30 1
875.37 1
875.44 1
875.50 1
875.57 1
875.64 1
875.71 1
875.78 1
875.84 1
875.91 1
875.98 1
876.05 1
876.12 1
876.18 1
876.25 1
876.32 1
876.39 1
876.45 1
876.52 1
876.59 1
876.66 1
876.73 1
876.79 1
876.86 1
876.93 1
877.00 1
877.07 1
877.13 1
877.20 1
877.27 1
877.34 1
877.40 1
877.47 1
877.54 1
877.61 1
877.68 1
877.74 1
877.81 1
877.88 1
877.95 1
878.02 1
878.08 1
878.15 1
878.22 1
878.29 1
878.36 1
878.42 1
878.49 1
878.56 1
878.63 1
878.70 1
878.76 1
878.83 1
878.90 1
878.97 1
879.04 1
879.10 1
879.17 1
879.24 1
879.31 1
879.38 1
879.44 1
879.51 1
879.58 1
879.65 1
879.72 1
879.78 1
879.85 1
879.92 1
879.99 1
880.06 1
880.12 1
880.19 1
880.26 1
880.33 1
880.40 1
880.46 1
880.53 1
880.60 1
880.67 1
880.74 1
880.80 1
880.87 1
880.94 1
881.01 1
881.08 1
881.14 1
881.21 1
881.28 1
881.35 1
881.42 1
881.48 1
881.55 1
881.62 1
881.69 1
881.76 1
881.82 1
881.89 1
881.96 1
882.03 1
882.10 1
882.16 1
882.23 1
882.30 1
882.37 1
882.44 1
882.51 1
882.57 1
882.64 1
882.71 1
882.78 1
882.85 1
882.91 1
882.98 1
883.05 1
883.12 1
883.19 1
883.25 1
883.32 1
883.39 1
883.46 1
883.53 1
883.60 1
883.66 1
883.73 1
883.80 1
883.87 1
883.94 1
884.00 1
884.07 1
884.14 1
884.21 1
884.28 1
884.34 1
884.41 1
884.48 1
884.55 1
884.62 1
884.69 1
884.75 1
884.82 1
884.89 1
884.96 1
885.03 1
885.10 1
885.16 1
885.23 1
885.30 1
885.37 1
885.44 1
885.50 1
885.57 1
885.64 1
885.71 1
885.78 1
885.85 1
885.91 1
885.98 1
886.05 1
886.12 1
886.19 1
886.25 1
886.32 1
886.39 1
886.46 1
886.53 1
886.60 1
886.66 1
886.73 1
886.80 1
886.87 1
886.94 1
887.01 1
887.07 1
887.14 1
887.21 1
887.28 1
887.35 1
887.42 1
887.48 1
887.55 1
887.62 1
887.69 1
887.76 1
887.83 1
887.89 1
887.96 1
888.03 1
888.10 1
888.17 1
888.24 1
888.30 1
888.37 1
888.44 1
888.51 1
888.58 1
888.65 1
888.71 1
888.78 1
888.85 1
888.92 1
888.99 1
889.06 1
889.12 1
889.19 1
889.26 1
889.33 1
889.40 1
889.47 1
889.53 1
889.60 1
889.67 1
889.74 1
889.81 1
889.88 1
889.94 1
890.01 1
890.08 1
890.15 1
890.22 1
890.29 1
890.35 1
890.42 1
890.49 1
890.56 1
890.63 1
890.70 1
890.77 1
890.83 1
890.90 1
890.97 1
891.04 1
891.11 1
891.18 1
891.24 1
891.31 1
891.38 1
891.45 1
891.52 1
891.59 1
891.65 1
891.72 1
891.79 1
891.86 1
891.93 1
892.00 1
892.07 1
892.13 1
892.20 1
892.27 1
892.34 1
892.41 1
892.48 1
892.54 1
892.61 1
892.68 1
892.75 1
892.82 1
892.89 1
892.96 1
893.02 1
893.09 1
893.16 1
893.23 1
893.30 1
893.37 1
893.44 1
893.50 1
893.57 1
893.64 1
893.71 1
893.78 1
893.85 1
893.92 1
893.98 1
894.05 1
894.12 1
894.19 1
894.26 1
894.33 1
894.40 1
894.46 1
894.53 1
894.60 1
894.67 1
894.74 1
894.81 1
894.88 1
894.94 1
895.01 1
895.08 1
895.15 1
895.22 1
895.29 1
895.36 1
895.42 1
895.49 1
895.56 1
895.63 1
895.70 1
895.77 1
895.84 1
895.90 1
895.97 1
896.04 1
896.11 1
896.18 1
896.25 1
896.32 1
896.38 1
896.45 1
896.52 1
896.59 1
896.66 1
896.73 1
896.80 1
896.87 1
896.93 1
897.00 1
897.07 1
897.14 1
897.21 1
897.28 1
897.35 1
897.41 1
897.48 1
897.55 1
897.62 1
897.69 1
897.76 1
897.83 1
897.90 1
897.96 1
898.03 1
898.10 1
898.17 1
898.24 1
898.31 1
898.38 1
898.44 1
898.51 1
898.58 1
898.65 1
898.72 1
898.79 1
898.86 1
898.93 1
898.99 1
899.06 1
899.13 1
899.20 1
899.27 1
899.34 1
899.41 1
899.48 1
899.54 1
899.61 1
899.68 1
899.75 1
899.82 1
899.89 1
899.96 1
900.03 1
900.09 1
900.16 1
900.23 1
900.30 1
900.37 1
900.44 1
900.51 1
900.58 1
900.65 1
900.71 1
900.78 1
900.85 1
900.92 1
900.99 1
901.06 1
901.13 1
901.20 1
901.26 1
901.33 1
901.40 1
901.47 1
901.54 1
901.61 1
901.68 1
901.75 1
901.82 1
901.88 1
901.95 1
902.02 1
902.09 1
902.16 1
902.23 1
902.30 1
902.37 1
902.43 1
902.50 1
902.57 1
902.64 1
902.71 1
902.78 1
902.85 1
902.92 1
902.99 1
903.05 1
903.12 1
903.19 1
903.26 1
903.33 1
903.40 1
903.47 1
903.54 1
903.61 1
903.67 1
903.74 1
903.81 1
903.88 1
903.95 1
904.02 1
904.09 1
904.16 1
904.23 1
904.30 1
904.36 1
904.43 1
904.50 1
904.57 1
904.64 1
904.71 1
904.78 1
904.85 1
904.92 1
904.98 1
905.05 1
905.12 1
905.19 1
905.26 1
905.33 1
905.40 1
905.47 1
905.54 1
905.61 1
905.67 1
905.74 1
905.81 1
905.88 1
905.95 1
906.02 1
906.09 1
906.16 1
906.23 1
906.30 1
906.36 1
906.43 1
906.50 1
906.57 1
906.64 1
906.71 1
906.78 1
906.85 1
906.92 1
906.99 1
907.05 1
907.12 1
907.19 1
907.26 1
907.33 1
907.40 1
907.47 1
907.54 1
907.61 1
907.68 1
907.75 1
907.81 1
907.88 1
907.95 1
908.02 1
908.09 1
908.16 1
908.23 1
908.30 1
908.37 1
908.44 1
908.51 1
908.57 1
908.64 1
908.71 1
908.78 1
908.85 1
908.92 1
908.99 1
909.06 1
909.13 1
909.20 1
909.27 1
909.33 1
909.40 1
909.47 1
909.54 1
909.61 1
909.68 1
909.75 1
909.82 1
909.89 1
909.96 1
910.03 1
910.10 1
910.16 1
910.23 1
910.30 1
910.37 1
910.44 1
910.51 1
910.58 1
910.65 1
910.72 1
910.79 1
910.86 1
910.93 1
910.99 1
911.06 1
911.13 1
911.20 1
911.27 1
911.34 1
911.41 1
911.48 1
911.55 1
911.62 1
911.69 1
911.76 1
911.83 1
911.89 1
911.96 1
912.03 1
912.10 1
912.17 1
912.24 1
912.31 1
912.38 1
912.45 1
912.52 1
912.59 1
912.66 1
912.73 1
912.79 1
912.86 1
912.93 1
913.00 1
913.07 1
913.14 1
913.21 1
913.28 1
913.35 1
913.42 1
913.49 1
913.56 1
913.63 1
913.70 1
913.76 1
913.83 1
913.90 1
913.97 1
914.04 1
914.11 1
914.18 1
914.25 1
914.32 1
914.39 1
914.46 1
914.53 1
914.60 1
914.67 1
914.74 1
914.80 1
914.87 1
914.94 1
915.01 1
915.08 1
915.15 1
915.22 1
915.29 1
915.36 1
915.43 1
915.50 1
915.57 1
915.64 1
915.71 1
915.78 1
915.84 1
915.91 1
915.98 1
916.05 1
916.12 1
916.19 1
916.26 1
916.33 1
916.40 1
916.47 1
916.54 1
916.61 1
916.68 1
916.75 1
916.82 1
916.89 1
916.96 1
917.02 1
917.09 1
917.16 1
917.23 1
917.30 1
917.37 1
917.44 1
917.51 1
917.58 1
917.65 1
917.72 1
917.79 1
917.86 1
917.93 1
918.00 1
918.07 1
918.14 1
918.21 1
918.27 1
918.34 1
918.41 1
918.48 1
918.55 1
918.62 1
918.69 1
918.76 1
918.83 1
918.90 1
918.97 1
919.04 1
919.11 1
919.18 1
919.25 1
919.32 1
919.39 1
919.46 1
919.53 1
919.60 1
919.66 1
919.73 1
919.80 1
919.87 1
919.94 1
920.01 1
920.08 1
920.15 1
920.22 1
920.29 1
920.36 1
920.43 1
920.50 1
920.57 1
920.64 1
920.71 1
920.78 1
920.85 1
920.92 1
920.99 1
921.06 1
921.13 1
921.19 1
921.26 1
921.33 1
921.40 1
921.47 1
921.54 1
921.61 1
921.68 1
921.75 1
921.82 1
921.89 1
921.96 1
922.03 1
922.10 1
922.17 1
922.24 1
922.31 1
922.38 1
922.45 1
922.52 1
922.59 1
922.66 1
922.73 1
922.80 1
922.87 1
922.94 1
923.00 1
923.07 1
923.14 1
923.21 1
923.28 1
923.35 1
923.42 1
923.49 1
923.56 1
923.63 1
923.70 1
923.77 1
923.84 1
923.91 1
923.98 1
924.05 1
924.12 1
924.19 1
924.26 1
924.33 1
924.40 1
924.47 1
924.54 1
924.61 1
924.68 1
924.75 1
924.82 1
924.89 1
924.96 1
925.03 1
925.10 1
925.17 1
925.23 1
925.30 1
925.37 1
925.44 1
925.51 1
925.58 1
925.65 1
925.72 1
925.79 1
925.86 1
925.93 1
926.00 1
926.07 1
926.14 1
926.21 1
926.28 1
926.35 1
926.42 1
926.49 1
926.56 1
926.63 1
926.70 1
926.77 1
926.84 1
926.91 1
926.98 1
927.05 1
927.12 1
927.19 1
927.26 1
927.33 1
927.40 1
927.47 1
927.54 1
927.61 1
927.68 1
927.75 1
927.82 1
927.89 1
927.96 1
928.03 1
928.10 1
928.17 1
928.24 1
928.31 1
928.38 1
928.45 1
928.52 1
928.59 1
928.66 1
928.72 1
928.79 1
928.86 1
928.93 1
929.00 1
929.07 1
929.14 1
929.21 1
929.28 1
929.35 1
929.42 1
929.49 1
929.56 1
929.63 1
929.70 1
929.77 1
929.84 1
929.91 1
929.98 1
930.05 1
930.12 1
930.19 1
930.26 1
930.33 1
930.40 1
930.47 1
930.54 1
930.61 1
930.68 1
930.75 1
930.82 1
930.89 1
930.96 1
931.03 1
931.10 1
931.17 1
931.24 1
931.31 1
931.38 1
931.45 1
931.52 1
931.59 1
931.66 1
931.73 1
931.80 1
931.87 1
931.94 1
932.01 1
932.08 1
932.15 1
932.22 1
932.29 1
932.36 1
932.43 1
932.50 1
932.57 1
932.64 1
932.71 1
932.78 1
932.85 1
932.92 1
932.99 1
933.06 1
933.13 1
933.20 1
933.27 1
933.34 1
933.41 1
933.48 1
933.55 1
933.62 1
933.69 1
933.76 1
933.83 1
933.90 1
933.97 1
934.04 1
934.11 1
934.18 1
934.25 1
934.32 1
934.39 1
934.46 1
934.53 1
934.60 1
934.67 1
934.74 1
934.81 1
934.88 1
934.95 1
935.02 1
935.09 1
935.16 1
935.23 1
935.30 1
935.37 1
935.44 1
935.51 1
935.58 1
935.65 1
935.72 1
935.79 1
935.86 1
935.94 1
936.01 1
936.08 1
936.15 1
936.22 1
936.29 1
936.36 1
936.43 1
936.50 1
936.57 1
936.64 1
936.71 1
936.78 1
936.85 1
936.92 1
936.99 1
937.06 1
937.13 1
937.20 1
937.27 1
937.34 1
937.41 1
937.48 1
937.55 1
937.62 1
937.69 1
937.76 1
937.83 1
937.90 1
937.97 1
938.04 1
938.11 1
938.18 1
938.25 1
938.32 1
938.39 1
938.46 1
938.53 1
938.60 1
938.67 1
938.74 1
938.81 1
938.88 1
938.95 1
939.02 1
939.09 1
939.16 1
939.23 1
939.30 1
939.37 1
939.45 1
939.52 1
939.59 1
939.66 1
939.73 1
939.80 1
939.87 1
939.94 1
940.01 1
940.08 1
940.15 1
940.22 1
940.29 1
940.36 1
940.43 1
940.50 1
940.57 1
940.64 1
940.71 1
940.78 1
940.85 1
940.92 1
940.99 1
941.06 1
941.13 1
941.20 1
941.27 1
941.34 1
941.41 1
941.48 1
941.55 1
941.62 1
941.70 1
941.77 1
941.84 1
941.91 1
941.98 1
942.05 1
942.12 1
942.19 1
942.26 1
942.33 1
942.40 1
942.47 1
942.54 1
942.61 1
942.68 1
942.75 1
942.82 1
942.89 1
942.96 1
943.03 1
943.10 1
943.17 1
943.24 1
943.31 1
943.38 1
943.45 1
943.53 1
943.60 1
943.67 1
943.74 1
943.81 1
943.88 1
943.95 1
944.02 1
944.09 1
944.16 1
944.23 1
944.30 1
944.37 1
944.44 1
944.51 1
944.58 1
944.65 1
944.72 1
944.79 1
944.86 1
944.93 1
945.00 1
945.07 1
945.15 1
945.22 1
945.29 1
945.36 1
945.43 1
945.50 1
945.57 1
945.64 1
945.71 1
945.78 1
945.85 1
945.92 1
945.99 1
946.06 1
946.13 1
946.20 1
946.27 1
946.34 1
946.41 1
946.49 1
946.56 1
946.63 1
946.70 1
946.77 1
946.84 1
946.91 1
946.98 1
947.05 1
947.12 1
947.19 1
947.26 1
947.33 1
947.40 1
947.47 1
947.54 1
947.61 1
947.68 1
947.76 1
947.83 1
947.90 1
947.97 1
948.04 1
948.11 1
948.18 1
948.25 1
948.32 1
948.39 1
948.46 1
948.53 1
948.60 1
948.67 1
948.74 1
948.81 1
948.88 1
948.96 1
949.03 1
949.10 1
949.17 1
949.24 1
949.31 1
949.38 1
949.45 1
949.52 1
949.59 1
949.66 1
949.73 1
949.80 1
949.87 1
949.94 1
950.01 1
950.09 1
950.16 1
950.23 1
950.30 1
950.37 1
950.44 1
950.51 1
950.58 1
950.65 1
950.72 1
950.79 1
950.86 1
950.93 1
951.00 1
951.08 1
951.15 1
951.22 1
951.29 1
951.36 1
951.43 1
951.50 1
951.57 1
951.64 1
951.71 1
951.78 1
951.85 1
951.92 1
951.99 1
952.07 1
952.14 1
952.21 1
952.28 1
952.35 1
952.42 1
952.49 1
952.56 1
952.63 1
952.70 1
952.77 1
952.84 1
952.91 1
952.99 1
953.06 1
953.13 1
953.20 1
953.27 1
953.34 1
953.41 1
953.48 1
953.55 1
953.62 1
953.69 1
953.76 1
953.83 1
953.91 1
953.98 1
954.05 1
954.12 1
954.19 1
954.26 1
954.33 1
954.40 1
954.47 1
954.54 1
954.61 1
954.68 1
954.76 1
954.83 1
954.90 1
954.97 1
955.04 1
955.11 1
955.18 1
955.25 1
955.32 1
955.39 1
955.46 1
955.53 1
955.61 1
955.68 1
955.75 1
955.82 1
955.89 1
955.96 1
956.03 1
956.10 1
956.17 1
956.24 1
956.31 1
956.39 1
956.46 1
956.53 1
956.60 1
956.67 1
956.74 1
956.81 1
956.88 1
956.95 1
957.02 1
957.09 1
957.17 1
957.24 1
957.31 1
957.38 1
957.45 1
957.52 1
957.59 1
957.66 1
957.73 1
957.80 1
957.87 1
957.95 1
958.02 1
958.09 1
958.16 1
958.23 1
958.30 1
958.37 1
958.44 1
958.51 1
958.58 1
958.66 1
958.73 1
958.80 1
958.87 1
958.94 1
959.01 1
959.08 1
959.15 1
959.22 1
959.29 1
959.37 1
959.44 1
959.51 1
959.58 1
959.65 1
959.72 1
959.79 1
959.86 1
959.93 1
960.00 1
960.08 1
960.15 1
960.22 1
960.29 1
960.36 1
960.43 1
960.50 1
960.57 1
960.64 1
960.71 1
960.79 1
960.86 1
960.93 1
961.00 1
961.07 1
961.14 1
961.21 1
961.28 1
961.35 1
961.43 1
961.50 1
961.57 1
961.64 1
961.71 1
961.78 1
961.85 1
961.92 1
961.99 1
962.07 1
962.14 1
962.21 1
962.28 1
962.35 1
962.42 1
962.49 1
962.56 1
962.63 1
962.71 1
962.78 1
962.85 1
962.92 1
962.99 1
963.06 1
963.13 1
963.20 1
963.27 1
963.35 1
963.42 1
963.49 1
963.56 1
963.63 1
963.70 1
963.77 1
963.84 1
963.92 1
963.99 1
964.06 1
964.13 1
964.20 1
964.27 1
964.34 1
964.41 1
964.48 1
964.56 1
964.63 1
964.70 1
964.77 1
964.84 1
964.91 1
964.98 1
965.05 1
965.13 1
965.20 1
965.27 0
965.34 0
965.41 0
965.48 0
965.55 0
965.62 0
965.70 1
965.77 1
965.84 1
965.91 1
965.98 1
966.05 1
966.12 1
966.19 1
966.27 1
966.34 1
966.41 1
966.48 1
966.55 0
966.62 0
966.69 0
966.76 1
966.84 1
966.91 1
966.98 1
967.05 1
967.12 1
967.19 1
967.26 1
967.33 1
967.41 1
967.48 1
967.55 1
967.62 1
967.69 1
967.76 1
967.83 1
967.91 1
967.98 1
968.05 1
968.12 1
968.19 1
968.26 1
968.33 1
968.40 1
968.48 1
968.55 1
968.62 1
968.69 1
968.76 1
968.83 1
968.90 1
968.98 1
969.05 1
969.12 0
969.19 0
969.26 0
969.33 0
969.40 0
969.47 1
969.55 1
969.62 1
969.69 1
969.76 1
969.83 1
969.90 1
969.97 0
970.05 0
970.12 0
970.19 0
970.26 0
970.33 0
970.40 0
970.47 0
970.55 0
970.62 0
970.69 0
970.76 0
970.83 0
970.90 0
970.97 0
971.05 0
971.12 0
971.19 0
971.26 0
971.33 0
971.40 1
971.47 1
971.55 1
971.62 1
971.69 1
971.76 1
971.83 1
971.90 1
971.97 1
972.05 1
972.12 1
972.19 1
972.26 1
972.33 1
972.40 1
972.48 1
972.55 1
972.62 0
972.69 0
972.76 0
972.83 0
972.90 0
972.98 1
973.05 1
973.12 1
973.19 1
973.26 1
973.33 1
973.40 1
973.48 1
973.55 1
973.62 1
973.69 1
973.76 1
973.83 1
973.91 1
973.98 2
974.05 2
974.12 2
974.19 2
974.26 2
974.34 2
974.41 1
974.48 1
974.55 1
974.62 1
974.69 1
974.76 1
974.84 1
974.91 0
974.98 0
975.05 0
975.12 0
975.19 0
975.27 0
975.34 0
975.41 0
975.48 0
975.55 0
975.62 0
975.70 0
975.77 0
975.84 0
975.91 0
975.98 0
976.05 0
976.12 0
976.20 0
976.27 0
976.34 0
976.41 0
976.48 0
976.55 0
976.63 0
976.70 0
976.77 0
976.84 0
976.91 0
976.98 0
977.06 0
977.13 0
977.20 0
977.27 0
977.34 1
977.41 1
977.49 1
977.56 1
977.63 0
977.70 0
977.77 0
977.84 0
977.92 0
977.99 0
978.06 0
978.13 0
978.20 0
978.27 0
978.35 0
978.42 0
978.49 0
978.56 0
978.63 0
978.71 0
978.78 0
978.85 0
978.92 0
978.99 0
979.06 0
979.14 0
979.21 0
979.28 0
979.35 0
979.42 0
979.49 0
979.57 0
979.64 0
979.71 0
979.78 0
979.85 0
979.92 0
980.00 0
980.07 0
980.14 0
980.21 0
980.28 0
980.36 0
980.43 0
980.50 0
980.57 0
980.64 0
980.71 0
980.79 0
980.86 0
980.93 0
981.00 0
981.07 0
981.15 0
981.22 0
981.29 0
981.36 0
981.43 0
981.50 0
981.58 0
981.65 0
981.72 0
981.79 0
981.86 0
981.94 0
982.01 0
982.08 0
982.15 0
982.22 0
982.29 0
982.37 0
982.44 0
982.51 0
982.58 0
982.65 0
982.73 1
982.80 1
982.87 1
982.94 1
983.01 0
983.09 0
983.16 0
983.23 0
983.30 0
983.37 0
983.44 0
983.52 0
983.59 0
983.66 0
983.73 0
983.80 0
983.88 0
983.95 0
984.02 0
984.09 0
984.16 0
984.24 0
984.31 0
984.38 0
984.45 0
984.52 0
984.60 0
984.67 0
984.74 0
984.81 0
984.88 0
984.95 0
985.03 0
985.10 0
985.17 0
985.24 0
985.31 0
985.39 0
985.46 0
985.53 0
985.60 0
985.67 0
985.75 0
985.82 0
985.89 0
985.96 0
986.03 0
986.11 1
986.18 1
986.25 1
986.32 1
986.39 1
986.47 1
986.54 1
986.61 1
986.68 1
986.75 1
986.83 1
986.90 1
986.97 1
987.04 1
987.11 2
987.19 2
987.26 2
987.33 2
987.40 3
987.47 3
987.55 4
987.62 5
987.69 5
987.76 6
987.84 7
987.91 7
987.98 8
988.05 8
988.12 8
988.20 8
988.27 8
988.34 8
988.41 8
988.48 8
988.56 8
988.63 8
988.70 8
988.77 9
988.84 9
988.92 9
988.99 10
989.06 10
989.13 9
989.20 9
989.28 8
989.35 7
989.42 7
989.49 6
989.57 6
989.64 6
989.71 6
989.78 6
989.85 6
989.93 6
990.00 6
990.07 6
990.14 6
990.21 6
990.29 6
990.36 6
990.43 6
990.50 6
990.58 6
990.65 5
990.72 5
990.79 4
990.86 4
990.94 4
991.01 4
991.08 4
991.15 4
991.22 3
991.30 3
991.37 3
991.44 2
991.51 2
991.59 2
991.66 2
991.73 2
991.80 2
991.87 2
991.95 2
992.02 2
992.09 2
992.16 2
992.24 1
992.31 1
992.38 1
992.45 1
992.52 1
992.60 1
992.67 1
992.74 1
992.81 1
992.89 1
992.96 1
993.03 1
993.10 1
993.17 1
993.25 1
993.32 1
993.39 1
993.46 0
993.54 0
993.61 0
993.68 0
993.75 0
993.82 0
993.90 0
993.97 0
994.04 0
994.11 0
994.19 0
994.26 0
994.33 0
994.40 0
994.48 0
994.55 0
994.62 0
994.69 0
994.76 1
994.84 1
994.91 1
994.98 1
995.05 2
995.13 2
995.20 2
995.27 2
995.34 2
995.42 2
995.49 2
995.56 2
995.63 2
995.70 2
995.78 1
995.85 1
995.92 1
995.99 1
996.07 1
996.14 1
996.21 1
996.28 1
996.36 1
996.43 1
996.50 1
996.57 0
996.65 0
996.72 0
996.79 0
996.86 0
996.93 0
997.01 0
997.08 1
997.15 1
997.22 1
997.30 1
997.37 0
997.44 0
997.51 0
997.59 0
997.66 0
997.73 0
997.80 0
997.88 1
997.95 1
998.02 1
998.09 1
998.17 1
998.24 1
998.31 1
998.38 1
998.46 1
998.53 1
998.60 1
998.67 1
998.75 1
998.82 1
998.89 1
998.96 1
999.04 1
999.11 0
999.18 0
999.25 0
999.33 0
999.40 0
999.47 0
999.54 0
999.62 0
999.69 0
999.76 0
999.83 0
999.90 0
999.98 0
1000.05 0
1000.12 0
1000.19 0
1000.27 0
1000.34 0
1000.41 0
1000.49 0
1000.56 0
1000.63 0
1000.70 0
1000.78 0
1000.85 0
1000.92 0
1000.99 0
1001.07 0
1001.14 0
1001.21 1
1001.28 1
1001.36 1
1001.43 1
1001.50 1
1001.57 1
1001.65 1
1001.72 1
1001.79 1
1001.86 1
1001.94 1
1002.01 1
1002.08 0
1002.15 0
1002.23 0
1002.30 0
1002.37 0
1002.44 0
1002.52 1
1002.59 1
1002.66 1
1002.73 1
1002.81 2
1002.88 2
1002.95 2
1003.02 2
1003.10 2
1003.17 2
1003.24 2
1003.32 2
1003.39 2
1003.46 2
1003.53 2
1003.61 3
1003.68 3
1003.75 3
1003.82 4
1003.90 4
1003.97 4
1004.04 4
1004.11 5
1004.19 5
1004.26 5
1004.33 4
1004.40 4
1004.48 3
1004.55 3
1004.62 2
1004.70 2
1004.77 2
1004.84 1
1004.91 1
1004.99 1
1005.06 1
1005.13 2
1005.20 2
1005.28 2
1005.35 2
1005.42 2
1005.49 2
1005.57 2
1005.64 1
1005.71 1
1005.79 1
1005.86 1
1005.93 1
1006.00 1
1006.08 1
1006.15 1
1006.22 1
1006.29 0
1006.37 0
1006.44 0
1006.51 0
1006.59 0
1006.66 0
1006.73 0
1006.80 0
1006.88 0
1006.95 1
1007.02 1
1007.09 1
1007.17 2
1007.24 2
1007.31 2
1007.39 2
1007.46 2
1007.53 2
1007.60 2
1007.68 2
1007.75 2
1007.82 2
1007.90 2
1007.97 2
1008.04 2
1008.11 2
1008.19 2
1008.26 2
1008.33 2
1008.40 2
1008.48 2
1008.55 2
1008.62 2
1008.70 2
1008.77 1
1008.84 1
1008.91 1
1008.99 1
1009.06 1
1009.13 1
1009.21 2
1009.28 2
1009.35 2
1009.42 2
1009.50 2
1009.57 2
1009.64 2
1009.72 3
1009.79 3
1009.86 3
1009.93 4
1010.01 4
1010.08 4
1010.15 4
1010.23 5
1010.30 5
1010.37 5
1010.44 6
1010.52 6
1010.59 6
1010.66 6
1010.74 6
1010.81 6
1010.88 5
1010.95 5
1011.03 5
1011.10 5
1011.17 4
1011.25 4
1011.32 4
1011.39 4
1011.46 4
1011.54 4
1011.61 4
1011.68 4
1011.76 4
1011.83 4
1011.90 4
1011.98 4
1012.05 4
1012.12 5
1012.19 5
1012.27 5
1012.34 5
1012.41 5
1012.49 5
1012.56 5
1012.63 6
1012.70 6
1012.78 6
1012.85 6
1012.92 6
1013.00 6
1013.07 6
1013.14 6
1013.22 5
1013.29 5
1013.36 5
1013.43 4
1013.51 4
1013.58 4
1013.65 3
1013.73 3
1013.80 3
1013.87 3
1013.95 3
1014.02 3
1014.09 3
1014.16 3
1014.24 3
1014.31 3
1014.38 3
1014.46 3
1014.53 3
1014.60 3
1014.68 3
1014.75 4
1014.82 4
1014.89 4
1014.97 4
1015.04 4
1015.11 4
1015.19 4
1015.26 4
1015.33 5
1015.41 5
1015.48 5
1015.55 5
1015.63 5
1015.70 5
1015.77 5
1015.84 5
1015.92 5
1015.99 5
1016.06 5
1016.14 5
1016.21 5
1016.28 5
1016.36 4
1016.43 4
1016.50 3
1016.58 3
1016.65 3
1016.72 2
1016.79 2
1016.87 2
1016.94 2
1017.01 1
1017.09 1
1017.16 1
1017.23 1
1017.31 1
1017.38 1
1017.45 1
1017.53 1
1017.60 1
1017.67 1
1017.75 1
1017.82 1
1017.89 1
1017.96 1
1018.04 1
1018.11 1
1018.18 1
1018.26 0
1018.33 0
1018.40 0
1018.48 1
1018.55 1
1018.62 1
1018.70 1
1018.77 1
1018.84 1
1018.92 1
1018.99 1
1019.06 0
1019.14 0
1019.21 0
1019.28 0
1019.35 0
1019.43 0
1019.50 0
1019.57 0
1019.65 0
1019.72 0
1019.79 0
1019.87 0
1019.94 0
1020.01 1
1020.09 1
1020.16 1
1020.23 1
1020.31 1
1020.38 1
1020.45 1
1020.53 1
1020.60 1
1020.67 0
1020.75 0
1020.82 0
1020.89 0
1020.97 0
1021.04 0
1021.11 0
1021.19 0
1021.26 1
1021.33 1
1021.41 1
1021.48 1
1021.55 1
1021.63 1
1021.70 1
1021.77 1
1021.84 0
1021.92 1
1021.99 1
1022.06 1
1022.14 1
1022.21 1
1022.28 1
1022.36 2
1022.43 2
1022.50 1
1022.58 1
1022.65 1
1022.72 1
1022.80 1
1022.87 1
1022.94 1
1023.02 1
1023.09 1
1023.16 1
1023.24 2
1023.31 2
1023.38 2
1023.46 2
1023.53 2
1023.60 2
1023.68 3
1023.75 3
1023.82 3
1023.90 3
1023.97 3
1024.04 3
1024.12 2
1024.19 2
1024.26 2
1024.34 2
1024.41 2
1024.48 3
1024.56 3
1024.63 4
1024.71 4
1024.78 5
1024.85 6
1024.93 7
1025.00 8
1025.07 8
1025.15 9
1025.22 9
1025.29 9
1025.37 9
1025.44 10
1025.51 10
1025.59 11
1025.66 13
1025.73 16
1025.81 19
1025.88 24
1025.95 28
1026.03 33
1026.10 37
1026.17 41
1026.25 44
1026.32 47
1026.39 48
1026.47 50
1026.54 50
1026.61 50
1026.69 50
1026.76 49
1026.83 49
1026.91 49
1026.98 49
1027.05 49
1027.13 50
1027.20 50
1027.28 50
1027.35 50
1027.42 50
1027.50 49
1027.57 48
1027.64 48
1027.72 48
1027.79 48
1027.86 49
1027.94 50
1028.01 51
1028.08 51
1028.16 51
1028.23 51
1028.30 50
1028.38 49
1028.45 49
1028.52 48
1028.60 48
1028.67 48
1028.75 47
1028.82 46
1028.89 45
1028.97 44
1029.04 43
1029.11 43
1029.19 43
1029.26 43
1029.33 43
1029.41 43
1029.48 42
1029.55 41
1029.63 40
1029.70 39
1029.78 38
1029.85 36
1029.92 35
1030.00 34
1030.07 32
1030.14 30
1030.22 28
1030.29 26
1030.36 24
1030.44 22
1030.51 20
1030.58 19
1030.66 18
1030.73 18
1030.81 17
1030.88 17
1030.95 16
1031.03 16
1031.10 15
1031.17 15
1031.25 14
1031.32 14
1031.39 14
1031.47 13
1031.54 13
1031.62 13
1031.69 13
1031.76 13
1031.84 12
1031.91 11
1031.98 10
1032.06 9
1032.13 8
1032.20 8
1032.28 8
1032.35 8
1032.43 8
1032.50 8
1032.57 8
1032.65 8
1032.72 8
1032.79 8
1032.87 8
1032.94 9
1033.01 9
1033.09 9
1033.16 9
1033.24 9
1033.31 9
1033.38 9
1033.46 9
1033.53 9
1033.60 8
1033.68 8
1033.75 7
1033.83 7
1033.90 7
1033.97 7
1034.05 7
1034.12 6
1034.19 6
1034.27 6
1034.34 6
1034.42 6
1034.49 7
1034.56 7
1034.64 7
1034.71 7
1034.78 7
1034.86 6
1034.93 6
1035.01 5
1035.08 4
1035.15 3
1035.23 3
1035.30 2
1035.37 2
1035.45 2
1035.52 3
1035.60 3
1035.67 4
1035.74 4
1035.82 4
1035.89 4
1035.96 4
1036.04 4
1036.11 4
1036.19 4
1036.26 4
1036.33 5
1036.41 5
1036.48 6
1036.55 6
1036.63 5
1036.70 5
1036.78 4
1036.85 3
1036.92 3
1037.00 3
1037.07 3
1037.15 4
1037.22 5
1037.29 5
1037.37 6
1037.44 6
1037.51 5
1037.59 5
1037.66 4
1037.74 3
1037.81 2
1037.88 1
1037.96 1
1038.03 1
1038.11 1
1038.18 1
1038.25 1
1038.33 0
1038.40 0
1038.47 0
1038.55 0
1038.62 0
1038.70 0
1038.77 0
1038.84 0
1038.92 0
1038.99 0
1039.07 0
1039.14 0
1039.21 0
1039.29 0
1039.36 0
1039.44 0
1039.51 1
1039.58 1
1039.66 1
1039.73 1
1039.81 2
1039.88 2
1039.95 1
1040.03 1
1040.10 1
1040.17 1
1040.25 0
1040.32 0
1040.40 0
1040.47 0
1040.54 1
1040.62 1
1040.69 2
1040.77 3
1040.84 3
1040.91 4
1040.99 5
1041.06 5
1041.14 6
1041.21 7
1041.28 8
1041.36 9
1041.43 11
1041.51 12
1041.58 12
1041.65 13
1041.73 13
1041.80 14
1041.88 15
1041.95 15
1042.02 16
1042.10 18
1042.17 19
1042.25 21
1042.32 22
1042.39 23
1042.47 23
1042.54 24
1042.62 24
1042.69 24
1042.76 24
1042.84 24
1042.91 24
1042.99 23
1043.06 23
1043.13 22
1043.21 22
1043.28 21
1043.36 21
1043.43 21
1043.50 21
1043.58 20
1043.65 20
1043.73 20
1043.80 19
1043.88 19
1043.95 19
1044.02 20
1044.10 21
1044.17 22
1044.25 22
1044.32 23
1044.39 23
1044.47 23
1044.54 22
1044.62 21
1044.69 21
1044.76 21
1044.84 21
1044.91 21
1044.99 21
1045.06 21
1045.13 21
1045.21 20
1045.28 19
1045.36 19
1045.43 19
1045.51 19
1045.58 19
1045.65 19
1045.73 18
1045.80 18
1045.88 17
1045.95 16
1046.02 15
1046.10 14
1046.17 13
1046.25 13
1046.32 13
1046.40 13
1046.47 13
1046.54 13
1046.62 13
1046.69 13
1046.77 12
1046.84 12
1046.91 12
1046.99 12
1047.06 12
1047.14 12
1047.21 12
1047.29 12
1047.36 12
1047.43 12
1047.51 12
1047.58 12
1047.66 12
1047.73 13
1047.80 13
1047.88 15
1047.95 16
1048.03 17
1048.10 19
1048.18 20
1048.25 21
1048.32 21
1048.40 20
1048.47 20
1048.55 19
1048.62 18
1048.70 18
1048.77 18
1048.84 19
1048.92 20
1048.99 21
1049.07 21
1049.14 21
1049.22 20
1049.29 19
1049.36 18
1049.44 17
1049.51 17
1049.59 16
1049.66 16
1049.73 16
1049.81 16
1049.88 15
1049.96 15
1050.03 14
1050.11 13
1050.18 12
1050.25 12
1050.33 12
1050.40 13
1050.48 14
1050.55 15
1050.63 15
1050.70 16
1050.78 17
1050.85 17
1050.92 17
1051.00 17
1051.07 17
1051.15 17
1051.22 17
1051.30 16
1051.37 16
1051.44 16
1051.52 16
1051.59 16
1051.67 15
1051.74 15
1051.82 14
1051.89 14
1051.96 13
1052.04 13
1052.11 12
1052.19 12
1052.26 11
1052.34 11
1052.41 10
1052.49 10
1052.56 9
1052.63 8
1052.71 7
1052.78 7
1052.86 6
1052.93 6
1053.01 6
1053.08 7
1053.15 7
1053.23 7
1053.30 7
1053.38 6
1053.45 5
1053.53 4
1053.60 4
1053.68 3
1053.75 3
1053.82 3
1053.90 3
1053.97 3
1054.05 3
1054.12 2
1054.20 2
1054.27 2
1054.35 1
1054.42 1
1054.49 1
1054.57 1
1054.64 2
1054.72 2
1054.79 3
1054.87 3
1054.94 3
1055.02 3
1055.09 2
1055.16 2
1055.24 2
1055.31 2
1055.39 2
1055.46 2
1055.54 2
1055.61 2
1055.69 2
1055.76 2
1055.83 2
1055.91 2
1055.98 2
1056.06 2
1056.13 2
1056.21 2
1056.28 2
1056.36 2
1056.43 1
1056.51 1
1056.58 1
1056.65 0
1056.73 0
1056.80 0
1056.88 0
1056.95 0
1057.03 0
1057.10 0
1057.18 0
1057.25 0
1057.33 1
1057.40 2
1057.47 2
1057.55 3
1057.62 3
1057.70 3
1057.77 3
1057.85 3
1057.92 3
1058.00 3
1058.07 2
1058.15 2
1058.22 1
1058.29 1
1058.37 0
1058.44 1
1058.52 1
1058.59 3
1058.67 5
1058.74 6
1058.82 8
1058.89 9
1058.97 10
1059.04 11
1059.12 11
1059.19 11
1059.26 10
1059.34 10
1059.41 10
1059.49 9
1059.56 9
1059.64 10
1059.71 10
1059.79 11
1059.86 12
1059.94 13
1060.01 13
1060.09 13
1060.16 14
1060.23 14
1060.31 14
1060.38 14
1060.46 14
1060.53 15
1060.61 15
1060.68 16
1060.76 17
1060.83 18
1060.91 20
1060.98 21
1061.06 21
1061.13 22
1061.21 23
1061.28 23
1061.35 23
1061.43 22
1061.50 21
1061.58 20
1061.65 19
1061.73 18
1061.80 17
1061.88 16
1061.95 15
1062.03 15
1062.10 15
1062.18 15
1062.25 16
1062.33 16
1062.40 17
1062.48 17
1062.55 17
1062.62 17
1062.70 17
1062.77 16
1062.85 15
1062.92 15
1063.00 14
1063.07 14
1063.15 14
1063.22 14
1063.30 15
1063.37 16
1063.45 18
1063.52 19
1063.60 21
1063.67 23
1063.75 24
1063.82 26
1063.90 28
1063.97 30
1064.05 31
1064.12 32
1064.19 34
1064.27 35
1064.34 36
1064.42 36
1064.49 36
1064.57 36
1064.64 36
1064.72 35
1064.79 34
1064.87 34
1064.94 33
1065.02 33
1065.09 33
1065.17 34
1065.24 35
1065.32 36
1065.39 37
1065.47 38
1065.54 38
1065.62 38
1065.69 37
1065.77 36
1065.84 34
1065.92 32
1065.99 31
1066.07 30
1066.14 30
1066.22 30
1066.29 30
1066.36 31
1066.44 31
1066.51 30
1066.59 30
1066.66 29
1066.74 28
1066.81 27
1066.89 26
1066.96 25
1067.04 25
1067.11 25
1067.19 25
1067.26 26
1067.34 26
1067.41 25
1067.49 24
1067.56 23
1067.64 22
1067.71 21
1067.79 19
1067.86 18
1067.94 18
1068.01 17
1068.09 17
1068.16 17
1068.24 17
1068.31 16
1068.39 16
1068.46 16
1068.54 16
1068.61 16
1068.69 15
1068.76 15
1068.84 15
1068.91 14
1068.99 13
1069.06 12
1069.14 10
1069.21 9
1069.29 7
1069.36 5
1069.44 4
1069.51 3
1069.59 2
1069.66 1
1069.74 1
1069.81 0
1069.89 0
1069.96 0
1070.04 0
1070.11 1
1070.19 1
1070.26 2
1070.34 2
1070.41 3
1070.49 4
1070.56 5
1070.64 6
1070.71 7
1070.79 7
1070.86 8
1070.94 8
1071.01 8
1071.09 7
1071.16 7
1071.24 6
1071.31 6
1071.39 5
1071.46 4
1071.54 3
1071.61 2
1071.69 1
1071.76 0
1071.84 0
1071.91 0
1071.99 0
1072.06 0
1072.14 0
1072.21 0
1072.29 0
1072.36 0
1072.44 0
1072.51 0
1072.59 0
1072.66 0
1072.74 0
1072.81 1
1072.89 2
1072.96 3
1073.04 4
1073.11 5
1073.19 7
1073.26 9
1073.34 11
1073.41 12
1073.49 13
1073.56 14
1073.64 14
1073.71 14
1073.79 14
1073.86 13
1073.94 13
1074.01 13
1074.09 12
1074.17 11
1074.24 11
1074.32 10
1074.39 9
1074.47 9
1074.54 8
1074.62 8
1074.69 8
1074.77 7
1074.84 7
1074.92 7
1074.99 8
1075.07 8
1075.14 8
1075.22 8
1075.29 8
1075.37 8
1075.44 8
1075.52 8
1075.59 9
1075.67 10
1075.74 11
1075.82 12
1075.89 13
1075.97 14
1076.04 15
1076.12 16
1076.19 17
1076.27 18
1076.35 19
1076.42 19
1076.50 19
1076.57 18
1076.65 17
1076.72 16
1076.80 15
1076.87 15
1076.95 14
1077.02 14
1077.10 15
1077.17 15
1077.25 15
1077.32 15
1077.40 15
1077.47 14
1077.55 13
1077.62 13
1077.70 12
1077.77 13
1077.85 13
1077.93 13
1078.00 13
1078.08 13
1078.15 13
1078.23 12
1078.30 11
1078.38 11
1078.45 11
1078.53 11
1078.60 12
1078.68 13
1078.75 14
1078.83 15
1078.90 16
1078.98 16
1079.05 16
1079.13 17
1079.21 17
1079.28 18
1079.36 18
1079.43 18
1079.51 18
1079.58 18
1079.66 18
1079.73 19
1079.81 20
1079.88 21
1079.96 24
1080.03 26
1080.11 29
1080.18 31
1080.26 33
1080.34 33
1080.41 33
1080.49 33
1080.56 31
1080.64 30
1080.71 29
1080.79 28
1080.86 27
1080.94 27
1081.01 26
1081.09 27
1081.16 27
1081.24 28
1081.32 29
1081.39 30
1081.47 31
1081.54 31
1081.62 31
1081.69 30
1081.77 30
1081.84 29
1081.92 27
1081.99 26
1082.07 24
1082.14 23
1082.22 21
1082.30 19
1082.37 17
1082.45 15
1082.52 14
1082.60 14
1082.67 14
1082.75 14
1082.82 15
1082.90 15
1082.97 15
1083.05 15
1083.13 15
1083.20 15
1083.28 14
1083.35 14
1083.43 13
1083.50 12
1083.58 11
1083.65 10
1083.73 8
1083.80 6
1083.88 5
1083.96 4
1084.03 3
1084.11 2
1084.18 2
1084.26 2
1084.33 3
1084.41 4
1084.48 5
1084.56 6
1084.63 6
1084.71 7
1084.79 7
1084.86 7
1084.94 7
1085.01 6
1085.09 6
1085.16 5
1085.24 5
1085.31 5
1085.39 6
1085.47 6
1085.54 8
1085.62 9
1085.69 10
1085.77 11
1085.84 12
1085.92 13
1085.99 13
1086.07 12
1086.15 12
1086.22 11
1086.30 11
1086.37 11
1086.45 12
1086.52 13
1086.60 13
1086.67 13
1086.75 12
1086.83 10
1086.90 9
1086.98 7
1087.05 6
1087.13 5
1087.20 5
1087.28 5
1087.35 6
1087.43 8
1087.51 9
1087.58 11
1087.66 13
1087.73 15
1087.81 16
1087.88 18
1087.96 19
1088.04 20
1088.11 21
1088.19 22
1088.26 23
1088.34 23
1088.41 24
1088.49 25
1088.56 26
1088.64 27
1088.72 28
1088.79 29
1088.87 30
1088.94 32
1089.02 33
1089.09 34
1089.17 35
1089.25 36
1089.32 36
1089.40 36
1089.47 36
1089.55 36
1089.62 35
1089.70 35
1089.78 36
1089.85 36
1089.93 37
1090.00 38
1090.08 38
1090.15 37
1090.23 35
1090.31 33
1090.38 31
1090.46 29
1090.53 27
1090.61 26
1090.68 25
1090.76 25
1090.84 26
1090.91 26
1090.99 27
1091.06 28
1091.14 30
1091.21 32
1091.29 35
1091.37 39
1091.44 42
1091.52 45
1091.59 47
1091.67 48
1091.74 47
1091.82 44
1091.90 42
1091.97 39
1092.05 36
1092.12 34
1092.20 33
1092.27 32
1092.35 31
1092.43 30
1092.50 29
1092.58 27
1092.65 26
1092.73 25
1092.80 24
1092.88 24
1092.96 25
1093.03 25
1093.11 27
1093.18 28
1093.26 29
1093.34 31
1093.41 31
1093.49 31
1093.56 30
1093.64 28
1093.71 26
1093.79 24
1093.87 23
1093.94 22
1094.02 23
1094.09 24
1094.17 25
1094.25 26
1094.32 27
1094.40 27
1094.47 26
1094.55 25
1094.62 24
1094.70 23
1094.78 22
1094.85 22
1094.93 21
1095.00 22
1095.08 22
1095.16 22
1095.23 23
1095.31 23
1095.38 23
1095.46 23
1095.53 23
1095.61 22
1095.69 22
1095.76 21
1095.84 20
1095.91 19
1095.99 18
1096.07 17
1096.14 16
1096.22 15
1096.29 15
1096.37 14
1096.45 13
1096.52 13
1096.60 12
1096.67 11
1096.75 11
1096.83 10
1096.90 10
1096.98 10
1097.05 10
1097.13 11
1097.20 13
1097.28 14
1097.36 14
1097.43 15
1097.51 15
1097.58 14
1097.66 14
1097.74 14
1097.81 14
1097.89 14
1097.96 14
1098.04 14
1098.12 13
1098.19 12
1098.27 11
1098.34 10
1098.42 9
1098.50 8
1098.57 8
1098.65 7
1098.72 7
1098.80 8
1098.88 8
1098.95 8
1099.03 7
1099.10 6
1099.18 5
1099.26 4
1099.33 2
1099.41 1
1099.48 0
1099.56 0
1099.64 0
1099.71 0
1099.79 0
1099.86 0
1099.94 0
1100.02 0
1100.09 0
1100.17 1
1100.24 2
1100.32 4
1100.40 6
1100.47 7
1100.55 9
1100.63 10
1100.70 10
1100.78 11
1100.85 11
1100.93 11
1101.01 10
1101.08 10
1101.16 10
1101.23 11
1101.31 11
1101.39 11
1101.46 11
1101.54 11
1101.61 12
1101.69 13
1101.77 15
1101.84 17
1101.92 20
1101.99 22
1102.07 25
1102.15 27
1102.22 29
1102.30 30
1102.38 31
1102.45 31
1102.53 31
1102.60 29
1102.68 28
1102.76 27
1102.83 26
1102.91 27
1102.98 29
1103.06 33
1103.14 37
1103.21 42
1103.29 46
1103.36 50
1103.44 52
1103.52 53
1103.59 53
1103.67 53
1103.75 53
1103.82 54
1103.90 56
1103.97 58
1104.05 61
1104.13 64
1104.20 67
1104.28 68
1104.36 69
1104.43 68
1104.51 66
1104.58 65
1104.66 64
1104.74 64
1104.81 65
1104.89 68
1104.96 72
1105.04 76
1105.12 80
1105.19 84
1105.27 86
1105.35 89
1105.42 90
1105.50 91
1105.57 92
1105.65 93
1105.73 93
1105.80 93
1105.88 93
1105.96 93
1106.03 93
1106.11 93
1106.18 94
1106.26 95
1106.34 96
1106.41 97
1106.49 98
1106.57 99
1106.64 99
1106.72 100
1106.79 100
1106.87 100
1106.95 100
1107.02 99
1107.10 97
1107.18 95
1107.25 92
1107.33 90
1107.40 87
1107.48 85
1107.56 83
1107.63 82
1107.71 81
1107.79 79
1107.86 77
1107.94 76
1108.02 74
1108.09 74
1108.17 74
1108.24 74
1108.32 75
1108.40 76
1108.47 76
1108.55 76
1108.63 74
1108.70 72
1108.78 69
1108.85 66
1108.93 63
1109.01 59
1109.08 57
1109.16 54
1109.24 52
1109.31 51
1109.39 51
1109.47 51
1109.54 51
1109.62 51
1109.69 50
1109.77 50
1109.85 48
1109.92 45
1110.00 42
1110.08 38
1110.15 34
1110.23 30
1110.31 28
1110.38 26
1110.46 26
1110.54 26
1110.61 26
1110.69 26
1110.76 26
1110.84 24
1110.92 22
1110.99 20
1111.07 18
1111.15 17
1111.22 17
1111.30 18
1111.38 21
1111.45 23
1111.53 25
1111.60 27
1111.68 28
1111.76 29
1111.83 29
1111.91 29
1111.99 29
1112.06 29
1112.14 29
1112.22 30
1112.29 30
1112.37 30
1112.45 29
1112.52 28
1112.60 27
1112.68 25
1112.75 23
1112.83 20
1112.90 18
1112.98 16
1113.06 15
1113.13 15
1113.21 15
1113.29 16
1113.36 18
1113.44 19
1113.52 19
1113.59 19
1113.67 18
1113.75 16
1113.82 14
1113.90 13
1113.98 12
1114.05 13
1114.13 15
1114.21 18
1114.28 21
1114.36 25
1114.43 28
1114.51 30
1114.59 31
1114.66 32
1114.74 32
1114.82 32
1114.89 32
1114.97 33
1115.05 33
1115.12 34
1115.20 34
1115.28 35
1115.35 35
1115.43 36
1115.51 36
1115.58 37
1115.66 38
1115.74 39
1115.81 40
1115.89 41
1115.97 41
1116.04 41
1116.12 40
1116.20 40
1116.27 39
1116.35 39
1116.43 40
1116.50 40
1116.58 41
1116.66 41
1116.73 41
1116.81 40
1116.89 40
1116.96 39
1117.04 38
1117.12 37
1117.19 37
1117.27 36
1117.35 35
1117.42 34
1117.50 32
1117.58 30
1117.65 29
1117.73 28
1117.81 27
1117.88 28
1117.96 28
1118.04 29
1118.11 30
1118.19 31
1118.27 32
1118.34 34
1118.42 37
1118.50 40
1118.57 44
1118.65 47
1118.73 50
1118.80 52
1118.88 54
1118.96 55
1119.03 56
1119.11 55
1119.19 55
1119.26 54
1119.34 53
1119.42 53
1119.49 54
1119.57 56
1119.65 58
1119.72 61
1119.80 64
1119.88 67
1119.95 69
1120.03 69
1120.11 69
1120.18 67
1120.26 65
1120.34 62
1120.41 60
1120.49 58
1120.57 57
1120.64 57
1120.72 58
1120.80 60
1120.87 61
1120.95 62
1121.03 62
1121.10 61
1121.18 60
1121.26 58
1121.33 57
1121.41 55
1121.49 55
1121.56 55
1121.64 56
1121.72 56
1121.79 56
1121.87 56
1121.95 55
1122.02 53
1122.10 52
1122.18 50
1122.26 48
1122.33 47
1122.41 45
1122.49 42
1122.56 40
1122.64 38
1122.72 36
1122.79 35
1122.87 35
1122.95 35
1123.02 35
1123.10 35
1123.18 34
1123.25 33
1123.33 32
1123.41 30
1123.48 29
1123.56 27
1123.64 27
1123.72 27
1123.79 27
1123.87 27
1123.95 27
1124.02 27
1124.10 26
1124.18 24
1124.25 21
1124.33 17
1124.41 13
1124.48 9
1124.56 5
1124.64 2
1124.71 0
1124.79 0
1124.87 0
1124.95 0
1125.02 0
1125.10 0
1125.18 0
1125.25 1
1125.33 1
1125.41 1
1125.48 1
1125.56 1
1125.64 1
1125.71 2
1125.79 3
1125.87 4
1125.94 5
1126.02 6
1126.10 7
1126.18 8
1126.25 9
1126.33 10
1126.41 11
1126.48 12
1126.56 13
1126.64 14
1126.71 14
1126.79 15
1126.87 15
1126.95 14
1127.02 13
1127.10 11
1127.18 9
1127.25 7
1127.33 5
1127.41 5
1127.48 5
1127.56 6
1127.64 7
1127.72 9
1127.79 11
1127.87 12
1127.95 13
1128.02 14
1128.10 16
1128.18 17
1128.25 19
1128.33 20
1128.41 22
1128.49 23
1128.56 23
1128.64 22
1128.72 21
1128.79 20
1128.87 19
1128.95 18
1129.02 18
1129.10 18
1129.18 18
1129.26 19
1129.33 19
1129.41 19
1129.49 18
1129.56 16
1129.64 13
1129.72 10
1129.79 6
1129.87 3
1129.95 1
1130.03 0
1130.10 0
1130.18 0
1130.26 2
1130.33 4
1130.41 6
1130.49 9
1130.57 11
1130.64 13
1130.72 16
1130.80 18
1130.87 22
1130.95 25
1131.03 29
1131.11 33
1131.18 37
1131.26 41
1131.34 45
1131.41 49
1131.49 53
1131.57 57
1131.65 60
1131.72 62
1131.80 64
1131.88 64
1131.95 64
1132.03 64
1132.11 63
1132.18 63
1132.26 64
1132.34 66
1132.42 68
1132.49 71
1132.57 74
1132.65 78
1132.73 82
1132.80 86
1132.88 91
1132.96 96
1133.03 103
1133.11 111
1133.19 119
1133.27 127
1133.34 134
1133.42 140
1133.50 144
1133.57 146
1133.65 146
1133.73 146
1133.81 144
1133.88 141
1133.96 139
1134.04 136
1134.11 134
1134.19 133
1134.27 132
1134.35 132
1134.42 134
1134.50 136
1134.58 139
1134.65 143
1134.73 147
1134.81 151
1134.89 155
1134.96 157
1135.04 158
1135.12 158
1135.20 156
1135.27 154
1135.35 151
1135.43 147
1135.50 144
1135.58 142
1135.66 141
1135.74 141
1135.81 142
1135.89 144
1135.97 145
1136.05 145
1136.12 145
1136.20 143
1136.28 141
1136.35 138
1136.43 135
1136.51 131
1136.59 127
1136.66 122
1136.74 118
1136.82 114
1136.90 109
1136.97 105
1137.05 102
1137.13 99
1137.20 96
1137.28 93
1137.36 89
1137.44 86
1137.51 82
1137.59 77
1137.67 72
1137.75 66
1137.82 60
1137.90 55
1137.98 50
1138.06 46
1138.13 43
1138.21 42
1138.29 41
1138.36 40
1138.44 40
1138.52 39
1138.60 38
1138.67 37
1138.75 36
1138.83 35
1138.91 34
1138.98 33
1139.06 33
1139.14 32
1139.22 32
1139.29 31
1139.37 32
1139.45 33
1139.53 34
1139.60 35
1139.68 36
1139.76 35
1139.84 34
1139.91 33
1139.99 30
1140.07 27
1140.14 25
1140.22 23
1140.30 22
1140.38 21
1140.45 20
1140.53 20
1140.61 20
1140.69 20
1140.76 21
1140.84 22
1140.92 24
1141.00 26
1141.07 27
1141.15 29
1141.23 29
1141.31 28
1141.38 26
1141.46 23
1141.54 21
1141.62 18
1141.69 17
1141.77 17
1141.85 19
1141.93 21
1142.00 24
1142.08 26
1142.16 29
1142.24 30
1142.31 30
1142.39 28
1142.47 26
1142.55 24
1142.62 22
1142.70 20
1142.78 19
1142.86 18
1142.93 19
1143.01 20
1143.09 22
1143.17 24
1143.24 26
1143.32 28
1143.40 30
1143.48 32
1143.55 34
1143.63 36
1143.71 39
1143.79 41
1143.86 44
1143.94 46
1144.02 48
1144.10 50
1144.17 51
1144.25 52
1144.33 53
1144.41 54
1144.48 56
1144.56 57
1144.64 59
1144.72 61
1144.79 64
1144.87 66
1144.95 66
1145.03 66
1145.10 64
1145.18 61
1145.26 57
1145.34 53
1145.41 48
1145.49 44
1145.57 41
1145.65 38
1145.73 36
1145.80 36
1145.88 38
1145.96 41
1146.04 45
1146.11 50
1146.19 56
1146.27 61
1146.35 65
1146.42 69
1146.50 70
1146.58 70
1146.66 69
1146.73 68
1146.81 67
1146.89 67
1146.97 68
1147.04 71
1147.12 75
1147.20 80
1147.28 85
1147.36 90
1147.43 95
1147.51 98
1147.59 101
1147.67 104
1147.74 106
1147.82 108
1147.90 112
1147.98 116
1148.05 121
1148.13 127
1148.21 133
1148.29 139
1148.37 145
1148.44 151
1148.52 156
1148.60 160
1148.68 164
1148.75 168
1148.83 171
1148.91 176
1148.99 180
1149.06 185
1149.14 191
1149.22 196
1149.30 200
1149.38 204
1149.45 207
1149.53 210
1149.61 213
1149.69 217
1149.76 221
1149.84 227
1149.92 234
1150.00 241
1150.08 250
1150.15 258
1150.23 266
1150.31 274
1150.39 280
1150.46 287
1150.54 293
1150.62 298
1150.70 303
1150.78 308
1150.85 313
1150.93 317
1151.01 322
1151.09 326
1151.16 331
1151.24 335
1151.32 338
1151.40 340
1151.48 340
1151.55 337
1151.63 333
1151.71 326
1151.79 319
1151.86 312
1151.94 306
1152.02 303
1152.10 302
1152.18 303
1152.25 306
1152.33 310
1152.41 312
1152.49 313
1152.56 310
1152.64 304
1152.72 295
1152.80 285
1152.88 274
1152.95 265
1153.03 258
1153.11 253
1153.19 251
1153.27 249
1153.34 247
1153.42 245
1153.50 241
1153.58 236
1153.65 229
1153.73 222
1153.81 214
1153.89 206
1153.97 199
1154.04 194
1154.12 189
1154.20 185
1154.28 181
1154.36 178
1154.43 175
1154.51 172
1154.59 168
1154.67 165
1154.75 160
1154.82 155
1154.90 149
1154.98 144
1155.06 138
1155.13 134
1155.21 129
1155.29 126
1155.37 123
1155.45 121
1155.52 119
1155.60 117
1155.68 115
1155.76 113
1155.84 111
1155.91 108
1155.99 105
1156.07 102
1156.15 98
1156.23 93
1156.30 87
1156.38 82
1156.46 77
1156.54 72
1156.62 68
1156.69 65
1156.77 62
1156.85 60
1156.93 59
1157.01 59
1157.08 59
1157.16 61
1157.24 64
1157.32 68
1157.40 72
1157.47 76
1157.55 79
1157.63 80
1157.71 79
1157.79 76
1157.86 72
1157.94 66
1158.02 61
1158.10 56
1158.18 52
1158.25 49
1158.33 47
1158.41 47
1158.49 46
1158.57 46
1158.64 46
1158.72 45
1158.80 45
1158.88 44
1158.96 45
1159.03 46
1159.11 47
1159.19 49
1159.27 50
1159.35 51
1159.42 50
1159.50 47
1159.58 44
1159.66 39
1159.74 34
1159.81 30
1159.89 25
1159.97 21
1160.05 18
1160.13 15
1160.21 13
1160.28 12
1160.36 10
1160.44 10
1160.52 9
1160.60 9
1160.67 10
1160.75 10
1160.83 11
1160.91 12
1160.99 12
1161.06 12
1161.14 12
1161.22 11
1161.30 9
1161.38 8
1161.45 6
1161.53 5
1161.61 4
1161.69 3
1161.77 3
1161.85 2
1161.92 3
1162.00 4
1162.08 5
1162.16 6
1162.24 7
1162.31 8
1162.39 8
1162.47 8
1162.55 7
1162.63 7
1162.71 6
1162.78 7
1162.86 7
1162.94 7
1163.02 7
1163.10 7
1163.17 7
1163.25 8
1163.33 9
1163.41 10
1163.49 12
1163.57 14
1163.64 16
1163.72 17
1163.80 16
1163.88 15
1163.96 13
1164.03 12
1164.11 10
1164.19 10
1164.27 10
1164.35 11
1164.43 11
1164.50 11
1164.58 11
1164.66 9
1164.74 7
1164.82 5
1164.90 2
1164.97 0
1165.05 0
1165.13 0
1165.21 0
1165.29 0
1165.36 0
1165.44 0
1165.52 0
1165.60 1
1165.68 2
1165.76 2
1165.83 2
1165.91 3
1165.99 5
1166.07 6
1166.15 7
1166.23 9
1166.30 9
1166.38 10
1166.46 10
1166.54 9
1166.62 9
1166.70 9
1166.77 8
1166.85 8
1166.93 8
1167.01 7
1167.09 6
1167.17 5
1167.24 5
1167.32 6
1167.40 7
1167.48 9
1167.56 13
1167.64 16
1167.71 19
1167.79 21
1167.87 22
1167.95 23
1168.03 23
1168.11 23
1168.18 23
1168.26 24
1168.34 26
1168.42 28
1168.50 29
1168.58 30
1168.65 30
1168.73 31
1168.81 30
1168.89 30
1168.97 30
1169.05 29
1169.12 27
1169.20 25
1169.28 22
1169.36 19
1169.44 15
1169.52 12
1169.60 9
1169.67 9
1169.75 9
1169.83 11
1169.91 13
1169.99 16
1170.07 19
1170.14 22
1170.22 24
1170.30 26
1170.38 27
1170.46 28
1170.54 30
1170.61 31
1170.69 32
1170.77 33
1170.85 34
1170.93 33
1171.01 33
1171.09 31
1171.16 30
1171.24 28
1171.32 26
1171.40 25
1171.48 23
1171.56 22
1171.63 21
1171.71 20
1171.79 20
1171.87 20
1171.95 22
1172.03 24
1172.11 27
1172.18 30
1172.26 33
1172.34 36
1172.42 38
1172.50 40
1172.58 41
1172.66 43
1172.73 45
1172.81 48
1172.89 51
1172.97 53
1173.05 56
1173.13 58
1173.20 60
1173.28 61
1173.36 62
1173.44 64
1173.52 65
1173.60 66
1173.68 66
1173.75 65
1173.83 64
1173.91 62
1173.99 60
1174.07 58
1174.15 57
1174.23 57
1174.30 56
1174.38 56
1174.46 56
1174.54 56
1174.62 55
1174.70 53
1174.78 51
1174.85 49
1174.93 46
1175.01 44
1175.09 43
1175.17 43
1175.25 43
1175.33 44
1175.40 45
1175.48 47
1175.56 48
1175.64 49
1175.72 50
1175.80 50
1175.88 50
1175.95 50
1176.03 48
1176.11 46
1176.19 44
1176.27 42
1176.35 39
1176.43 36
1176.51 34
1176.58 31
1176.66 27
1176.74 23
1176.82 19
1176.90 16
1176.98 13
1177.06 11
1177.13 12
1177.21 13
1177.29 15
1177.37 18
1177.45 19
1177.53 20
1177.61 20
1177.69 19
1177.76 17
1177.84 16
1177.92 15
1178.00 15
1178.08 15
1178.16 16
1178.24 15
1178.31 15
1178.39 13
1178.47 11
1178.55 9
1178.63 6
1178.71 4
1178.79 3
1178.87 2
1178.94 2
1179.02 3
1179.10 3
1179.18 3
1179.26 3
1179.34 1
1179.42 0
1179.50 0
1179.57 0
1179.65 0
1179.73 0
1179.81 0
1179.89 0
1179.97 2
1180.05 5
1180.13 6
1180.20 6
1180.28 6
1180.36 5
1180.44 5
1180.52 5
1180.60 6
1180.68 9
1180.76 12
1180.83 17
1180.91 22
1180.99 26
1181.07 31
1181.15 34
1181.23 37
1181.31 39
1181.39 41
1181.46 41
1181.54 42
1181.62 42
1181.70 42
1181.78 42
1181.86 41
1181.94 39
1182.02 37
1182.10 35
1182.17 32
1182.25 29
1182.33 26
1182.41 24
1182.49 23
1182.57 22
1182.65 22
1182.73 21
1182.80 21
1182.88 20
1182.96 20
1183.04 21
1183.12 23
1183.20 25
1183.28 28
1183.36 30
1183.44 32
1183.51 32
1183.59 31
1183.67 30
1183.75 29
1183.83 28
1183.91 29
1183.99 32
1184.07 36
1184.15 41
1184.22 47
1184.30 53
1184.38 58
1184.46 62
1184.54 66
1184.62 68
1184.70 70
1184.78 71
1184.86 71
1184.93 71
1185.01 71
1185.09 70
1185.17 69
1185.25 66
1185.33 63
1185.41 59
1185.49 55
1185.57 51
1185.65 48
1185.72 45
1185.80 44
1185.88 43
1185.96 42
1186.04 42
1186.12 43
1186.20 43
1186.28 43
1186.36 43
1186.43 42
1186.51 40
1186.59 38
1186.67 34
1186.75 30
1186.83 26
1186.91 23
1186.99 21
1187.07 21
1187.15 23
1187.22 26
1187.30 29
1187.38 33
1187.46 37
1187.54 41
1187.62 46
1187.70 51
1187.78 58
1187.86 65
1187.94 74
1188.01 82
1188.09 90
1188.17 98
1188.25 105
1188.33 110
1188.41 114
1188.49 116
1188.57 117
1188.65 117
1188.73 116
1188.80 114
1188.88 113
1188.96 111
1189.04 111
1189.12 110
1189.20 109
1189.28 108
1189.36 106
1189.44 102
1189.52 97
1189.60 92
1189.67 87
1189.75 82
1189.83 78
1189.91 76
1189.99 75
1190.07 76
1190.15 78
1190.23 82
1190.31 87
1190.39 92
1190.47 98
1190.54 104
1190.62 109
1190.70 114
1190.78 118
1190.86 122
1190.94 125
1191.02 128
1191.10 131
1191.18 132
1191.26 133
1191.34 132
1191.42 131
1191.49 129
1191.57 127
1191.65 125
1191.73 123
1191.81 122
1191.89 120
1191.97 117
1192.05 115
1192.13 112
1192.21 110
1192.29 109
1192.36 109
1192.44 111
1192.52 113
1192.60 116
1192.68 118
1192.76 119
1192.84 119
1192.92 118
1193.00 117
1193.08 115
1193.16 114
1193.24 112
1193.32 111
1193.39 109
1193.47 106
1193.55 103
1193.63 99
1193.71 95
1193.79 92
1193.87 90
1193.95 90
1194.03 91
1194.11 93
1194.19 95
1194.27 96
1194.34 95
1194.42 94
1194.50 91
1194.58 86
1194.66 82
1194.74 78
1194.82 74
1194.90 73
1194.98 72
1195.06 74
1195.14 76
1195.22 80
1195.30 83
1195.38 86
1195.45 88
1195.53 89
1195.61 90
1195.69 90
1195.77 88
1195.85 86
1195.93 83
1196.01 81
1196.09 78
1196.17 75
1196.25 73
1196.33 72
1196.41 70
1196.49 70
1196.56 70
1196.64 71
1196.72 73
1196.80 77
1196.88 81
1196.96 84
1197.04 85
1197.12 84
1197.20 82
1197.28 76
1197.36 70
1197.44 63
1197.52 58
1197.60 54
1197.68 52
1197.75 53
1197.83 57
1197.91 61
1197.99 67
1198.07 73
1198.15 79
1198.23 83
1198.31 85
1198.39 86
1198.47 86
1198.55 85
1198.63 82
1198.71 79
1198.79 75
1198.87 70
1198.94 64
1199.02 58
1199.10 52
1199.18 46
1199.26 41
1199.34 37
1199.42 34
1199.50 32
1199.58 30
1199.66 29
1199.74 29
1199.82 29
1199.90 29
1199.98 30
1200.06 30
1200.14 31
1200.22 31
1200.29 31
1200.37 31
1200.45 31
1200.53 32
1200.61 34
1200.69 36
1200.77 38
1200.85 41
1200.93 43
1201.01 45
1201.09 45
1201.17 45
1201.25 44
1201.33 42
1201.41 39
1201.49 36
1201.57 32
1201.65 28
1201.73 25
1201.80 21
1201.88 18
1201.96 16
1202.04 14
1202.12 13
1202.20 13
1202.28 12
1202.36 12
1202.44 11
1202.52 10
1202.60 8
1202.68 6
1202.76 4
1202.84 2
1202.92 2
1203.00 3
1203.08 4
1203.16 6
1203.24 6
1203.32 6
1203.39 5
1203.47 2
1203.55 0
1203.63 0
1203.71 0
1203.79 0
1203.87 0
1203.95 0
1204.03 0
1204.11 2
1204.19 8
1204.27 13
1204.35 19
1204.43 24
1204.51 28
1204.59 32
1204.67 34
1204.75 36
1204.83 37
1204.91 37
1204.99 37
1205.07 36
1205.15 36
1205.22 36
1205.30 37
1205.38 39
1205.46 41
1205.54 45
1205.62 49
1205.70 52
1205.78 55
1205.86 57
1205.94 59
1206.02 59
1206.10 60
1206.18 59
1206.26 59
1206.34 58
1206.42 56
1206.50 53
1206.58 49
1206.66 46
1206.74 43
1206.82 41
1206.90 41
1206.98 41
1207.06 42
1207.14 42
1207.22 43
1207.29 43
1207.37 42
1207.45 41
1207.53 41
1207.61 42
1207.69 44
1207.77 46
1207.85 48
1207.93 50
1208.01 52
1208.09 54
1208.17 55
1208.25 56
1208.33 57
1208.41 58
1208.49 60
1208.57 62
1208.65 64
1208.73 65
1208.81 66
1208.89 65
1208.97 64
1209.05 61
1209.13 58
1209.21 55
1209.29 53
1209.37 52
1209.45 51
1209.53 53
1209.61 55
1209.69 59
1209.77 64
1209.85 69
1209.93 75
1210.01 80
1210.08 84
1210.16 86
1210.24 85
1210.32 82
1210.40 78
1210.48 73
1210.56 70
1210.64 68
1210.72 68
1210.80 71
1210.88 75
1210.96 80
1211.04 84
1211.12 88
1211.20 91
1211.28 91
1211.36 91
1211.44 89
1211.52 87
1211.60 85
1211.68 83
1211.76 83
1211.84 84
1211.92 85
1212.00 87
1212.08 90
1212.16 92
1212.24 94
1212.32 97
1212.40 99
1212.48 103
1212.56 108
1212.64 114
1212.72 120
1212.80 127
1212.88 133
1212.96 138
1213.04 141
1213.12 143
1213.20 144
1213.28 144
1213.36 144
1213.44 144
1213.52 145
1213.60 147
1213.68 150
1213.76 154
1213.84 159
1213.92 165
1214.00 171
1214.08 176
1214.16 179
1214.24 181
1214.32 180
1214.40 179
1214.48 176
1214.56 174
1214.64 171
1214.71 170
1214.79 169
1214.87 167
1214.95 165
1215.03 162
1215.11 158
1215.19 153
1215.27 147
1215.35 140
1215.43 132
1215.51 125
1215.59 117
1215.67 110
1215.75 102
1215.83 95
1215.91 88
1215.99 81
1216.07 74
1216.15 67
1216.23 62
1216.31 57
1216.39 52
1216.47 49
1216.55 47
1216.63 45
1216.71 45
1216.79 46
1216.87 48
1216.95 50
1217.03 52
1217.11 54
1217.19 54
1217.27 52
1217.35 48
1217.43 44
1217.51 39
1217.59 35
1217.67 32
1217.75 31
1217.83 32
1217.91 34
1217.99 36
1218.07 40
1218.15 43
1218.23 47
1218.31 50
1218.39 54
1218.47 57
1218.55 60
1218.63 60
1218.71 59
1218.79 56
1218.87 51
1218.95 45
1219.03 39
1219.11 34
1219.19 30
1219.27 28
1219.35 27
1219.43 28
1219.51 31
1219.59 36
1219.67 42
1219.75 47
1219.83 52
1219.91 54
1219.99 53
1220.07 49
1220.15 43
1220.23 35
1220.31 27
1220.40 21
1220.48 17
1220.56 15
1220.64 17
1220.72 20
1220.80 23
1220.88 24
1220.96 25
1221.04 23
1221.12 19
1221.20 14
1221.28 9
1221.36 4
1221.44 1
1221.52 0
1221.60 0
1221.68 3
1221.76 7
1221.84 12
1221.92 17
1222.00 22
1222.08 26
1222.16 30
1222.24 34
1222.32 37
1222.40 39
1222.48 42
1222.56 45
1222.64 47
1222.72 50
1222.80 52
1222.88 53
1222.96 53
1223.04 52
1223.12 49
1223.20 46
1223.28 43
1223.36 40
1223.44 37
1223.52 36
1223.60 36
1223.68 36
1223.76 37
1223.84 37
1223.92 36
1224.00 35
1224.08 32
1224.16 29
1224.24 25
1224.32 21
1224.40 18
1224.48 15
1224.56 13
1224.64 12
1224.72 11
1224.80 11
1224.88 10
1224.96 9
1225.04 7
1225.13 5
1225.21 1
1225.29 0
1225.37 0
1225.45 0
1225.53 0
1225.61 0
1225.69 0
1225.77 0
1225.85 0
1225.93 6
1226.01 12
1226.09 18
1226.17 23
1226.25 27
1226.33 30
1226.41 33
1226.49 35
1226.57 35
1226.65 33
1226.73 29
1226.81 24
1226.89 18
1226.97 12
1227.05 7
1227.13 4
1227.21 4
1227.29 7
1227.37 11
1227.45 17
1227.53 24
1227.61 30
1227.69 37
1227.77 43
1227.86 48
1227.94 54
1228.02 58
1228.10 61
1228.18 63
1228.26 63
1228.34 61
1228.42 58
1228.50 55
1228.58 52
1228.66 52
1228.74 53
1228.82 55
1228.90 57
1228.98 59
1229.06 59
1229.14 56
1229.22 50
1229.30 43
1229.38 36
1229.46 29
1229.54 25
1229.62 23
1229.70 25
1229.78 28
1229.86 33
1229.94 38
1230.03 44
1230.11 48
1230.19 51
1230.27 53
1230.35 52
1230.43 51
1230.51 49
1230.59 46
1230.67 44
1230.75 42
1230.83 42
1230.91 43
1230.99 46
1231.07 50
1231.15 54
1231.23 59
1231.31 64
1231.39 68
1231.47 72
1231.55 74
1231.63 75
1231.71 75
1231.79 72
1231.88 67
1231.96 62
1232.04 58
1232.12 56
1232.20 56
1232.28 60
1232.36 65
1232.44 72
1232.52 79
1232.60 83
1232.68 85
1232.76 85
1232.84 82
1232.92 79
1233.00 75
1233.08 73
1233.16 70
1233.24 68
1233.32 67
1233.40 64
1233.49 61
1233.57 57
1233.65 53
1233.73 50
1233.81 46
1233.89 44
1233.97 42
1234.05 41
1234.13 42
1234.21 43
1234.29 45
1234.37 49
1234.45 55
1234.53 61
1234.61 67
1234.69 73
1234.77 79
1234.85 85
1234.94 90
1235.02 94
1235.10 99
1235.18 103
1235.26 108
1235.34 114
1235.42 120
1235.50 126
1235.58 134
1235.66 142
1235.74 149
1235.82 157
1235.90 163
1235.98 168
1236.06 172
1236.14 173
1236.22 173
1236.31 173
1236.39 171
1236.47 170
1236.55 169
1236.63 169
1236.71 170
1236.79 173
1236.87 176
1236.95 179
1237.03 182
1237.11 183
1237.19 182
1237.27 178
1237.35 171
1237.43 162
1237.51 153
1237.60 145
1237.68 139
1237.76 136
1237.84 134
1237.92 135
1238.00 136
1238.08 138
1238.16 140
1238.24 140
1238.32 140
1238.40 137
1238.48 133
1238.56 127
1238.64 119
1238.72 111
1238.81 104
1238.89 99
1238.97 96
1239.05 94
1239.13 95
1239.21 96
1239.29 96
1239.37 95
1239.45 93
1239.53 89
1239.61 84
1239.69 77
1239.77 69
1239.85 61
1239.94 53
1240.02 45
1240.10 38
1240.18 33
1240.26 29
1240.34 28
1240.42 29
1240.50 31
1240.58 35
1240.66 38
1240.74 41
1240.82 43
1240.90 44
1240.99 43
1241.07 42
1241.15 40
1241.23 39
1241.31 39
1241.39 41
1241.47 43
1241.55 45
1241.63 48
1241.71 50
1241.79 52
1241.87 52
1241.95 52
1242.04 51
1242.12 50
1242.20 50
1242.28 50
1242.36 49
1242.44 49
1242.52 48
1242.60 48
1242.68 48
1242.76 49
1242.84 50
1242.92 51
1243.01 52
1243.09 53
1243.17 53
1243.25 54
1243.33 53
1243.41 52
1243.49 51
1243.57 49
1243.65 46
1243.73 41
1243.81 34
1243.89 26
1243.98 18
1244.06 10
1244.14 2
1244.22 0
1244.30 0
1244.38 0
1244.46 0
1244.54 0
1244.62 0
1244.70 0
1244.78 1
1244.87 5
1244.95 8
1245.03 9
1245.11 10
1245.19 10
1245.27 10
1245.35 9
1245.43 8
1245.51 8
1245.59 8
1245.67 8
1245.76 8
1245.84 9
1245.92 11
1246.00 14
1246.08 17
1246.16 21
1246.24 24
1246.32 25
1246.40 26
1246.48 25
1246.56 24
1246.65 24
1246.73 24
1246.81 25
1246.89 26
1246.97 27
1247.05 27
1247.13 25
1247.21 22
1247.29 19
1247.37 15
1247.45 12
1247.54 10
1247.62 11
1247.70 13
1247.78 15
1247.86 17
1247.94 20
1248.02 22
1248.10 23
1248.18 24
1248.26 25
1248.35 24
1248.43 23
1248.51 20
1248.59 18
1248.67 16
1248.75 16
1248.83 18
1248.91 22
1248.99 29
1249.08 37
1249.16 46
1249.24 56
1249.32 66
1249.40 75
1249.48 85
1249.56 96
1249.64 108
1249.72 122
1249.80 137
1249.89 153
1249.97 171
1250.05 191
1250.13 211
1250.21 232
1250.29 252
1250.37 272
1250.45 290
1250.53 306
1250.62 321
1250.70 333
1250.78 343
1250.86 351
1250.94 357
1251.02 361
1251.10 363
1251.18 366
1251.26 369
1251.34 374
1251.43 380
1251.51 387
1251.59 394
1251.67 400
1251.75 404
1251.83 406
1251.91 406
1251.99 406
1252.07 406
1252.16 407
1252.24 410
1252.32 414
1252.40 418
1252.48 422
1252.56 426
1252.64 430
1252.72 433
1252.81 435
1252.89 437
1252.97 437
1253.05 435
1253.13 430
1253.21 421
1253.29 409
1253.37 394
1253.45 379
1253.54 364
1253.62 351
1253.70 341
1253.78 334
1253.86 329
1253.94 326
1254.02 325
1254.10 324
1254.19 323
1254.27 323
1254.35 322
1254.43 320
1254.51 318
1254.59 315
1254.67 311
1254.75 306
1254.83 300
1254.92 291
1255.00 281
1255.08 271
1255.16 260
1255.24 250
1255.32 242
1255.40 237
1255.48 233
1255.57 231
1255.65 230
1255.73 229
1255.81 227
1255.89 224
1255.97 220
1256.05 215
1256.13 209
1256.22 203
1256.30 197
1256.38 190
1256.46 184
1256.54 179
1256.62 173
1256.70 168
1256.78 162
1256.87 157
1256.95 151
1257.03 147
1257.11 144
1257.19 142
1257.27 140
1257.35 140
1257.44 141
1257.52 141
1257.60 141
1257.68 141
1257.76 141
1257.84 141
1257.92 142
1258.00 144
1258.09 146
1258.17 149
1258.25 153
1258.33 155
1258.41 157
1258.49 158
1258.57 157
1258.65 155
1258.74 151
1258.82 148
1258.90 144
1258.98 142
1259.06 141
1259.14 142
1259.22 144
1259.31 146
1259.39 148
1259.47 149
1259.55 149
1259.63 147
1259.71 144
1259.79 140
1259.88 136
1259.96 132
1260.04 127
1260.12 123
1260.20 117
1260.28 112
1260.36 107
1260.45 102
1260.53 98
1260.61 94
1260.69 91
1260.77 88
1260.85 84
1260.93 79
1261.01 73
1261.10 67
1261.18 62
1261.26 58
1261.34 56
1261.42 57
1261.50 59
1261.58 61
1261.67 63
1261.75 64
1261.83 63
1261.91 60
1261.99 57
1262.07 54
1262.15 50
1262.24 46
1262.32 41
1262.40 37
1262.48 34
1262.56 31
1262.64 29
1262.73 28
1262.81 28
1262.89 27
1262.97 25
1263.05 23
1263.13 19
1263.21 14
1263.30 9
1263.38 5
1263.46 1
1263.54 0
1263.62 0
1263.70 0
1263.78 0
1263.87 0
1263.95 0
1264.03 0
1264.11 0
1264.19 0
1264.27 3
1264.36 8
1264.44 14
1264.52 21
1264.60 26
1264.68 30
1264.76 32
1264.84 32
1264.93 32
1265.01 31
1265.09 31
1265.17 31
1265.25 31
1265.33 32
1265.42 34
1265.50 38
1265.58 43
1265.66 49
1265.74 56
1265.82 64
1265.90 72
1265.99 80
1266.07 87
1266.15 93
1266.23 99
1266.31 104
1266.39 109
1266.48 115
1266.56 120
1266.64 127
1266.72 134
1266.80 141
1266.88 147
1266.97 153
1267.05 158
1267.13 159
1267.21 157
1267.29 152
1267.37 145
1267.45 136
1267.54 127
1267.62 119
1267.70 114
1267.78 112
1267.86 112
1267.94 114
1268.03 116
1268.11 119
1268.19 121
1268.27 123
1268.35 123
1268.43 124
1268.52 126
1268.60 128
1268.68 133
1268.76 139
1268.84 147
1268.92 155
1269.01 162
1269.09 167
1269.17 168
1269.25 166
1269.33 160
1269.41 153
1269.50 144
1269.58 134
1269.66 126
1269.74 119
1269.82 113
1269.90 108
1269.99 105
1270.07 102
1270.15 100
1270.23 98
1270.31 96
1270.40 95
1270.48 95
1270.56 97
1270.64 99
1270.72 104
1270.80 110
1270.89 119
1270.97 130
1271.05 142
1271.13 156
1271.21 169
1271.29 180
1271.38 189
1271.46 195
1271.54 198
1271.62 198
1271.70 197
1271.78 195
1271.87 193
1271.95 191
1272.03 191
1272.11 190
1272.19 189
1272.28 187
1272.36 185
1272.44 181
1272.52 178
1272.60 175
1272.68 173
1272.77 174
1272.85 176
1272.93 180
1273.01 185
1273.09 190
1273.18 194
1273.26 198
1273.34 200
1273.42 201
1273.50 201
1273.58 201
1273.67 200
1273.75 200
1273.83 199
1273.91 199
1273.99 199
1274.08 198
1274.16 197
1274.24 194
1274.32 190
1274.40 186
1274.48 183
1274.57 181
1274.65 182
1274.73 187
1274.81 194
1274.89 205
1274.98 217
1275.06 228
1275.14 237
1275.22 243
1275.30 245
1275.38 243
1275.47 239
1275.55 232
1275.63 223
1275.71 215
1275.79 206
1275.88 198
1275.96 191
1276.04 184
1276.12 177
1276.20 170
1276.29 162
1276.37 155
1276.45 150
1276.53 145
1276.61 142
1276.70 141
1276.78 141
1276.86 142
1276.94 143
1277.02 143
1277.10 143
1277.19 141
1277.27 139
1277.35 135
1277.43 130
1277.51 123
1277.60 114
1277.68 103
1277.76 92
1277.84 81
1277.92 71
1278.01 63
1278.09 58
1278.17 56
1278.25 55
1278.33 56
1278.42 57
1278.50 57
1278.58 56
1278.66 52
1278.74 46
1278.83 39
1278.91 31
1278.99 23
1279.07 16
1279.15 13
1279.24 13
1279.32 17
1279.40 24
1279.48 32
1279.56 40
1279.65 47
1279.73 51
1279.81 51
1279.89 49
1279.97 45
1280.06 41
1280.14 36
1280.22 31
1280.30 28
1280.38 26
1280.47 24
1280.55 23
1280.63 23
1280.71 24
1280.79 26
1280.88 30
1280.96 36
1281.04 43
1281.12 51
1281.20 59
1281.29 67
1281.37 73
1281.45 77
1281.53 78
1281.62 77
1281.70 75
1281.78 72
1281.86 69
1281.94 67
1282.03 67
1282.11 68
1282.19 70
1282.27 73
1282.35 75
1282.44 76
1282.52 75
1282.60 72
1282.68 66
1282.76 59
1282.85 50
1282.93 42
1283.01 35
1283.09 30
1283.18 29
1283.26 31
1283.34 37
1283.42 47
1283.50 59
1283.59 72
1283.67 84
1283.75 95
1283.83 103
1283.91 110
1284.00 116
1284.08 120
1284.16 123
1284.24 127
1284.33 130
1284.41 133
1284.49 135
1284.57 136
1284.65 136
1284.74 135
1284.82 132
1284.90 128
1284.98 124
1285.06 118
1285.15 112
1285.23 106
1285.31 99
1285.39 93
1285.48 88
1285.56 84
1285.64 80
1285.72 78
1285.80 76
1285.89 75
1285.97 75
1286.05 77
1286.13 81
1286.22 88
1286.30 96
1286.38 106
1286.46 116
1286.54 125
1286.63 132
1286.71 136
1286.79 138
1286.87 139
1286.96 139
1287.04 139
1287.12 141
1287.20 145
1287.29 150
1287.37 156
1287.45 161
1287.53 164
1287.61 164
1287.70 161
1287.78 157
1287.86 152
1287.94 149
1288.03 148
1288.11 150
1288.19 153
1288.27 157
1288.35 160
1288.44 162
1288.52 163
1288.60 162
1288.68 161
1288.77 161
1288.85 162
1288.93 164
1289.01 168
1289.10 174
1289.18 181
1289.26 188
1289.34 195
1289.42 201
1289.51 206
1289.59 209
1289.67 210
1289.75 209
1289.84 209
1289.92 210
1290.00 212
1290.08 217
1290.17 225
1290.25 234
1290.33 243
1290.41 253
1290.50 260
1290.58 265
1290.66 268
1290.74 267
1290.82 264
1290.91 258
1290.99 251
1291.07 243
1291.15 235
1291.24 226
1291.32 217
1291.40 209
1291.48 202
1291.57 196
1291.65 191
1291.73 189
1291.81 190
1291.90 193
1291.98 197
1292.06 202
1292.14 205
1292.23 206
1292.31 206
1292.39 202
1292.47 197
1292.56 191
1292.64 185
1292.72 181
1292.80 180
1292.88 180
1292.97 182
1293.05 185
1293.13 189
1293.21 191
1293.30 193
1293.38 193
1293.46 192
1293.54 188
1293.63 182
1293.71 176
1293.79 168
1293.87 160
1293.96 152
1294.04 145
1294.12 139
1294.20 134
1294.29 130
1294.37 127
1294.45 125
1294.53 122
1294.62 121
1294.70 119
1294.78 118
1294.86 118
1294.95 117
1295.03 117
1295.11 116
1295.19 116
1295.28 116
1295.36 115
1295.44 114
1295.52 113
1295.61 111
1295.69 109
1295.77 106
1295.85 102
1295.94 99
1296.02 95
1296.10 93
1296.18 90
1296.27 87
1296.35 85
1296.43 83
1296.51 81
1296.60 81
1296.68 81
1296.76 84
1296.85 89
1296.93 95
1297.01 101
1297.09 107
1297.18 110
1297.26 111
1297.34 107
1297.42 102
1297.51 95
1297.59 89
1297.67 85
1297.75 85
1297.84 88
1297.92 94
1298.00 101
1298.08 108
1298.17 114
1298.25 118
1298.33 120
1298.41 120
1298.50 120
1298.58 119
1298.66 119
1298.74 119
1298.83 120
1298.91 120
1298.99 120
1299.08 120
1299.16 118
1299.24 117
1299.32 115
1299.41 113
1299.49 112
1299.57 111
1299.65 111
1299.74 112
1299.82 114
1299.90 116
1299.98 118
1300.07 120
1300.15 122
1300.23 121
1300.32 119
1300.40 114
1300.48 107
1300.56 98
1300.65 88
1300.73 78
1300.81 69
1300.89 63
1300.98 60
1301.06 60
1301.14 63
1301.22 68
1301.31 74
1301.39 81
1301.47 87
1301.56 91
1301.64 92
1301.72 91
1301.80 88
1301.89 83
1301.97 78
1302.05 72
1302.13 68
1302.22 64
1302.30 62
1302.38 60
1302.47 60
1302.55 60
1302.63 62
1302.71 64
1302.80 68
1302.88 73
1302.96 79
1303.04 86
1303.13 93
1303.21 99
1303.29 104
1303.38 109
1303.46 113
1303.54 117
1303.62 120
1303.71 124
1303.79 127
1303.87 129
1303.96 129
1304.04 128
1304.12 126
1304.20 122
1304.29 118
1304.37 114
1304.45 112
1304.53 111
1304.62 112
1304.70 114
1304.78 117
1304.87 120
1304.95 124
1305.03 128
1305.11 132
1305.20 135
1305.28 139
1305.36 143
1305.45 147
1305.53 150
1305.61 152
1305.69 153
1305.78 151
1305.86 147
1305.94 141
1306.03 133
1306.11 124
1306.19 115
1306.27 106
1306.36 99
1306.44 94
1306.52 89
1306.61 85
1306.69 81
1306.77 77
1306.85 74
1306.94 72
1307.02 71
1307.10 70
1307.19 71
1307.27 73
1307.35 74
1307.43 74
1307.52 72
1307.60 69
1307.68 64
1307.77 57
1307.85 49
1307.93 39
1308.02 28
1308.10 18
1308.18 8
1308.26 0
1308.35 0
1308.43 0
1308.51 0
1308.60 0
1308.68 3
1308.76 8
1308.84 11
1308.93 11
1309.01 9
1309.09 4
1309.18 0
1309.26 0
1309.34 0
1309.43 0
1309.51 0
1309.59 3
1309.67 11
1309.76 19
1309.84 26
1309.92 33
1310.01 39
1310.09 45
1310.17 50
1310.26 56
1310.34 62
1310.42 67
1310.50 72
1310.59 76
1310.67 81
1310.75 85
1310.84 90
1310.92 95
1311.00 102
1311.09 109
1311.17 118
1311.25 127
1311.33 138
1311.42 150
1311.50 164
1311.58 178
1311.67 193
1311.75 208
1311.83 221
1311.92 232
1312.00 240
1312.08 245
1312.16 248
1312.25 249
1312.33 250
1312.41 251
1312.50 253
1312.58 255
1312.66 256
1312.75 257
1312.83 257
1312.91 257
1313.00 257
1313.08 257
1313.16 258
1313.24 258
1313.33 258
1313.41 256
1313.49 254
1313.58 250
1313.66 245
1313.74 240
1313.83 236
1313.91 234
1313.99 234
1314.08 237
1314.16 241
1314.24 246
1314.32 251
1314.41 255
1314.49 257
1314.57 256
1314.66 253
1314.74 248
1314.82 242
1314.91 234
1314.99 226
1315.07 218
1315.16 211
1315.24 204
1315.32 198
1315.41 191
1315.49 184
1315.57 178
1315.66 171
1315.74 166
1315.82 161
1315.90 159
1315.99 158
1316.07 159
1316.15 161
1316.24 163
1316.32 165
1316.40 166
1316.49 165
1316.57 163
1316.65 159
1316.74 154
1316.82 147
1316.90 139
1316.99 131
1317.07 122
1317.15 114
1317.24 106
1317.32 97
1317.40 88
1317.49 80
1317.57 71
1317.65 63
1317.74 55
1317.82 47
1317.90 40
1317.98 35
1318.07 30
1318.15 26
1318.23 24
1318.32 22
1318.40 21
1318.48 19
1318.57 17
1318.65 14
1318.73 11
1318.82 8
1318.90 7
1318.98 7
1319.07 9
1319.15 13
1319.23 19
1319.32 26
1319.40 33
1319.48 40
1319.57 46
1319.65 52
1319.73 57
1319.82 59
1319.90 60
1319.98 58
1320.07 53
1320.15 48
1320.23 44
1320.32 40
1320.40 39
1320.48 40
1320.57 42
1320.65 43
1320.73 44
1320.82 43
1320.90 41
1320.98 39
1321.07 36
1321.15 33
1321.23 32
1321.32 31
1321.40 31
1321.48 32
1321.57 34
1321.65 36
1321.73 40
1321.82 43
1321.90 47
1321.98 50
1322.07 51
1322.15 51
1322.23 49
1322.32 46
1322.40 42
1322.48 38
1322.57 33
1322.65 27
1322.73 21
1322.82 14
1322.90 7
1322.98 0
1323.07 0
1323.15 0
1323.23 0
1323.32 0
1323.40 0
1323.48 0
1323.57 0
1323.65 2
1323.73 6
1323.82 10
1323.90 14
1323.98 17
1324.07 21
1324.15 25
1324.23 28
1324.32 30
1324.40 31
1324.49 32
1324.57 31
1324.65 31
1324.74 31
1324.82 32
1324.90 36
1324.99 40
1325.07 46
1325.15 53
1325.24 58
1325.32 63
1325.40 66
1325.49 67
1325.57 67
1325.65 67
1325.74 67
1325.82 68
1325.90 70
1325.99 73
1326.07 78
1326.15 83
1326.24 89
1326.32 95
1326.41 101
1326.49 107
1326.57 113
1326.66 118
1326.74 123
1326.82 128
1326.91 134
1326.99 141
1327.07 148
1327.16 157
1327.24 167
1327.32 177
1327.41 187
1327.49 196
1327.57 204
1327.66 210
1327.74 217
1327.82 223
1327.91 229
1327.99 237
1328.08 247
1328.16 256
1328.24 265
1328.33 272
1328.41 276
1328.49 278
1328.58 277
1328.66 275
1328.74 272
1328.83 269
1328.91 268
1328.99 268
1329.08 269
1329.16 271
1329.25 274
1329.33 277
1329.41 282
1329.50 286
1329.58 290
1329.66 294
1329.75 297
1329.83 298
1329.91 299
1330.00 299
1330.08 299
1330.17 299
1330.25 299
1330.33 299
1330.42 298
1330.50 296
1330.58 291
1330.67 284
1330.75 276
1330.83 267
1330.92 259
1331.00 254
1331.09 251
1331.17 249
1331.25 248
1331.34 247
1331.42 245
1331.50 241
1331.59 234
1331.67 227
1331.75 219
1331.84 213
1331.92 209
1332.01 206
1332.09 205
1332.17 205
1332.26 205
1332.34 204
1332.42 202
1332.51 199
1332.59 195
1332.68 190
1332.76 185
1332.84 180
1332.93 175
1333.01 171
1333.09 167
1333.18 163
1333.26 160
1333.34 157
1333.43 155
1333.51 154
1333.60 154
1333.68 154
1333.76 156
1333.85 157
1333.93 159
1334.01 161
1334.10 161
1334.18 160
1334.27 158
1334.35 153
1334.43 147
1334.52 140
1334.60 133
1334.68 125
1334.77 119
1334.85 113
1334.94 108
1335.02 105
1335.10 103
1335.19 101
1335.27 100
1335.35 100
1335.44 99
1335.52 98
1335.61 98
1335.69 97
1335.77 96
1335.86 94
1335.94 92
1336.03 89
1336.11 86
1336.19 82
1336.28 78
1336.36 74
1336.44 70
1336.53 66
1336.61 63
1336.70 60
1336.78 57
1336.86 55
1336.95 54
1337.03 53
1337.11 52
1337.20 51
1337.28 48
1337.37 44
1337.45 39
1337.53 34
1337.62 28
1337.70 23
1337.79 19
1337.87 18
1337.95 17
1338.04 18
1338.12 19
1338.20 18
1338.29 17
1338.37 15
1338.46 11
1338.54 7
1338.62 3
1338.71 1
1338.79 1
1338.88 2
1338.96 5
1339.04 9
1339.13 13
1339.21 15
1339.30 17
1339.38 16
1339.46 15
1339.55 14
1339.63 14
1339.72 16
1339.80 19
1339.88 24
1339.97 30
1340.05 36
1340.13 42
1340.22 46
1340.30 48
1340.39 50
1340.47 51
1340.55 52
1340.64 53
1340.72 54
1340.81 55
1340.89 56
1340.97 56
1341.06 57
1341.14 58
1341.23 60
1341.31 63
1341.39 68
1341.48 74
1341.56 83
1341.65 93
1341.73 103
1341.81 112
1341.90 119
1341.98 124
1342.07 127
1342.15 129
1342.23 130
1342.32 132
1342.40 134
1342.49 138
1342.57 144
1342.65 150
1342.74 157
1342.82 164
1342.91 171
1342.99 178
1343.07 186
1343.16 192
1343.24 197
1343.33 201
1343.41 201
1343.49 198
1343.58 191
1343.66 182
1343.75 172
1343.83 162
1343.91 156
1344.00 152
1344.08 152
1344.17 155
1344.25 158
1344.33 159
1344.42 159
1344.50 154
1344.59 148
1344.67 139
1344.76 129
1344.84 119
1344.92 110
1345.01 102
1345.09 94
1345.18 87
1345.26 80
1345.34 73
1345.43 67
1345.51 61
1345.60 57
1345.68 54
1345.76 54
1345.85 57
1345.93 63
1346.02 71
1346.10 81
1346.18 90
1346.27 96
1346.35 100
1346.44 99
1346.52 95
1346.61 89
1346.69 83
1346.77 77
1346.86 74
1346.94 73
1347.03 74
1347.11 78
1347.19 82
1347.28 89
1347.36 96
1347.45 103
1347.53 111
1347.62 117
1347.70 121
1347.78 121
1347.87 118
1347.95 111
1348.04 102
1348.12 91
1348.20 81
1348.29 73
1348.37 67
1348.46 65
1348.54 64
1348.63 66
1348.71 67
1348.79 68
1348.88 70
1348.96 71
1349.05 73
1349.13 74
1349.21 75
1349.30 74
1349.38 71
1349.47 65
1349.55 58
1349.64 50
1349.72 43
1349.80 38
1349.89 36
1349.97 37
1350.06 40
1350.14 42
1350.23 43
1350.31 42
1350.39 38
1350.48 32
1350.56 25
1350.65 19
1350.73 13
1350.82 8
1350.90 5
1350.98 2
1351.07 0
1351.15 0
1351.24 0
1351.32 0
1351.41 0
1351.49 0
1351.57 0
1351.66 0
1351.74 0
1351.83 1
1351.91 7
1352.00 13
1352.08 19
1352.16 24
1352.25 27
1352.33 30
1352.42 31
1352.50 32
1352.59 33
1352.67 34
1352.75 36
1352.84 38
1352.92 40
1353.01 41
1353.09 43
1353.18 44
1353.26 44
1353.34 42
1353.43 39
1353.51 35
1353.60 31
1353.68 28
1353.77 27
1353.85 28
1353.94 31
1354.02 35
1354.10 39
1354.19 41
1354.27 42
1354.36 41
1354.44 39
1354.53 36
1354.61 33
1354.69 32
1354.78 32
1354.86 34
1354.95 38
1355.03 43
1355.12 48
1355.20 53
1355.29 57
1355.37 61
1355.45 63
1355.54 63
1355.62 63
1355.71 63
1355.79 65
1355.88 68
1355.96 74
1356.05 81
1356.13 91
1356.21 102
1356.30 112
1356.38 122
1356.47 131
1356.55 140
1356.64 150
1356.72 159
1356.81 169
1356.89 178
1356.97 186
1357.06 193
1357.14 198
1357.23 202
1357.31 205
1357.40 207
1357.48 210
1357.57 213
1357.65 215
1357.73 216
1357.82 215
1357.90 212
1357.99 208
1358.07 204
1358.16 201
1358.24 199
1358.33 199
1358.41 199
1358.49 201
1358.58 201
1358.66 199
1358.75 195
1358.83 189
1358.92 182
1359.00 173
1359.09 165
1359.17 159
1359.26 154
1359.34 151
1359.42 150
1359.51 150
1359.59 150
1359.68 150
1359.76 149
1359.85 147
1359.93 145
1360.02 144
1360.10 143
1360.19 144
1360.27 147
1360.35 150
1360.44 154
1360.52 158
1360.61 161
1360.69 162
1360.78 162
1360.86 162
1360.95 161
1361.03 160
1361.12 160
1361.20 159
1361.28 158
1361.37 155
1361.45 151
1361.54 146
1361.62 139
1361.71 132
1361.79 126
1361.88 120
1361.96 116
1362.05 114
1362.13 114
1362.22 116
1362.30 120
1362.38 125
1362.47 130
1362.55 135
1362.64 139
1362.72 141
1362.81 139
1362.89 135
1362.98 129
1363.06 121
1363.15 112
1363.23 103
1363.32 94
1363.40 86
1363.49 79
1363.57 72
1363.65 66
1363.74 60
1363.82 56
1363.91 53
1363.99 53
1364.08 54
1364.16 57
1364.25 61
1364.33 65
1364.42 68
1364.50 70
1364.59 72
1364.67 73
1364.76 75
1364.84 77
1364.92 79
1365.01 80
1365.09 80
1365.18 79
1365.26 76
1365.35 74
1365.43 73
1365.52 75
1365.60 79
1365.69 85
1365.77 94
1365.86 101
1365.94 107
1366.03 109
1366.11 108
1366.20 104
1366.28 99
1366.37 94
1366.45 91
1366.53 90
1366.62 93
1366.70 97
1366.79 101
1366.87 104
1366.96 106
1367.04 105
1367.13 101
1367.21 95
1367.30 87
1367.38 79
1367.47 72
1367.55 67
1367.64 65
1367.72 65
1367.81 68
1367.89 71
1367.98 72
1368.06 72
1368.15 68
1368.23 63
1368.32 56
1368.40 50
1368.48 47
1368.57 47
1368.65 51
1368.74 58
1368.82 67
1368.91 77
1368.99 87
1369.08 95
1369.16 102
1369.25 106
1369.33 107
1369.42 106
1369.50 103
1369.59 99
1369.67 95
1369.76 90
1369.84 87
1369.93 86
1370.01 85
1370.10 85
1370.18 85
1370.27 87
1370.35 90
1370.44 95
1370.52 102
1370.61 113
1370.69 126
1370.78 140
1370.86 155
1370.95 168
1371.03 178
1371.12 186
1371.20 192
1371.29 195
1371.37 197
1371.46 199
1371.54 201
1371.62 204
1371.71 207
1371.79 210
1371.88 212
1371.96 212
1372.05 211
1372.13 208
1372.22 202
1372.30 195
1372.39 185
1372.47 175
1372.56 166
1372.64 157
1372.73 152
1372.81 150
1372.90 154
1372.98 161
1373.07 171
1373.15 184
1373.24 196
1373.32 208
1373.41 217
1373.49 223
1373.58 228
1373.66 230
1373.75 231
1373.83 231
1373.92 231
1374.00 230
1374.09 230
1374.17 232
1374.26 237
1374.34 246
1374.43 260
1374.51 277
1374.60 298
1374.68 321
1374.77 343
1374.85 365
1374.94 385
1375.02 404
1375.11 421
1375.19 437
1375.28 450
1375.36 459
1375.45 465
1375.53 466
1375.62 464
1375.70 458
1375.79 450
1375.87 440
1375.96 429
1376.04 417
1376.13 404
1376.21 389
1376.30 375
1376.38 361
1376.47 348
1376.55 336
1376.64 327
1376.72 321
1376.81 317
1376.89 318
1376.98 321
1377.06 328
1377.15 337
1377.23 347
1377.32 356
1377.41 363
1377.49 367
1377.58 366
1377.66 361
1377.75 354
1377.83 346
1377.92 337
1378.00 328
1378.09 319
1378.17 312
1378.26 305
1378.34 298
1378.43 291
1378.51 284
1378.60 277
1378.68 270
1378.77 261
1378.85 251
1378.94 240
1379.02 228
1379.11 216
1379.19 204
1379.28 195
1379.36 187
1379.45 182
1379.53 180
1379.62 179
1379.70 180
1379.79 181
1379.87 182
1379.96 184
1380.04 187
1380.13 190
1380.21 195
1380.30 202
1380.38 210
1380.47 219
1380.56 227
1380.64 234
1380.73 240
1380.81 244
1380.90 247
1380.98 250
1381.07 251
1381.15 252
1381.24 252
1381.32 251
1381.41 248
1381.49 242
1381.58 233
1381.66 222
1381.75 209
1381.83 196
1381.92 182
1382.00 168
1382.09 156
1382.17 144
1382.26 132
1382.34 121
1382.43 111
1382.52 101
1382.60 92
1382.69 84
1382.77 77
1382.86 72
1382.94 67
1383.03 64
1383.11 60
1383.20 57
1383.28 55
1383.37 53
1383.45 52
1383.54 52
1383.62 52
1383.71 53
1383.79 55
1383.88 57
1383.97 61
1384.05 66
1384.14 72
1384.22 79
1384.31 86
1384.39 93
1384.48 98
1384.56 100
1384.65 99
1384.73 95
1384.82 90
1384.90 83
1384.99 77
1385.07 72
1385.16 69
1385.24 65
1385.33 62
1385.42 56
1385.50 49
1385.59 40
1385.67 32
1385.76 26
1385.84 24
1385.93 26
1386.01 33
1386.10 42
1386.18 51
1386.27 58
1386.35 63
1386.44 64
1386.53 62
1386.61 58
1386.70 54
1386.78 51
1386.87 49
1386.95 49
1387.04 50
1387.12 51
1387.21 51
1387.29 49
1387.38 46
1387.46 41
1387.55 35
1387.64 28
1387.72 21
1387.81 14
1387.89 9
1387.98 4
1388.06 0
1388.15 0
1388.23 0
1388.32 0
1388.40 0
1388.49 0
1388.57 0
1388.66 0
1388.75 0
1388.83 7
1388.92 17
1389.00 28
1389.09 39
1389.17 48
1389.26 57
1389.34 66
1389.43 73
1389.51 81
1389.60 88
1389.69 93
1389.77 97
1389.86 98
1389.94 97
1390.03 93
1390.11 87
1390.20 80
1390.28 73
1390.37 66
1390.46 62
1390.54 60
1390.63 60
1390.71 62
1390.80 66
1390.88 71
1390.97 78
1391.05 86
1391.14 94
1391.22 101
1391.31 107
1391.40 110
1391.48 110
1391.57 105
1391.65 98
1391.74 89
1391.82 79
1391.91 71
1391.99 64
1392.08 60
1392.17 58
1392.25 57
1392.34 57
1392.42 56
1392.51 56
1392.59 56
1392.68 57
1392.76 59
1392.85 62
1392.94 66
1393.02 70
1393.11 73
1393.19 75
1393.28 75
1393.36 75
1393.45 74
1393.53 75
1393.62 76
1393.71 79
1393.79 83
1393.88 88
1393.96 92
1394.05 95
1394.13 97
1394.22 96
1394.31 93
1394.39 88
1394.48 82
1394.56 75
1394.65 69
1394.73 64
1394.82 61
1394.90 61
1394.99 64
1395.08 71
1395.16 79
1395.25 89
1395.33 99
1395.42 109
1395.50 119
1395.59 128
1395.68 136
1395.76 143
1395.85 150
1395.93 156
1396.02 159
1396.10 161
1396.19 160
1396.27 158
1396.36 153
1396.45 148
1396.53 144
1396.62 142
1396.70 142
1396.79 145
1396.87 149
1396.96 153
1397.05 155
1397.13 154
1397.22 150
1397.30 143
1397.39 133
1397.47 122
1397.56 111
1397.65 102
1397.73 94
1397.82 88
1397.90 84
1397.99 82
1398.07 82
1398.16 82
1398.25 83
1398.33 84
1398.42 84
1398.50 83
1398.59 81
1398.67 78
1398.76 73
1398.85 68
1398.93 64
1399.02 61
1399.10 61
1399.19 63
1399.28 66
1399.36 71
1399.45 74
1399.53 76
1399.62 74
1399.70 69
1399.79 62
1399.88 52
1399.96 42
1400.05 33
1400.13 25
1400.22 20
1400.30 17
1400.39 16
1400.48 17
1400.56 20
1400.65 24
1400.73 30
1400.82 35
1400.91 42
1400.99 48
1401.08 54
1401.16 58
1401.25 62
1401.33 64
1401.42 64
1401.51 62
1401.59 58
1401.68 52
1401.76 45
1401.85 37
1401.94 28
1402.02 20
1402.11 14
1402.19 11
1402.28 11
1402.36 14
1402.45 19
1402.54 26
1402.62 34
1402.71 41
1402.79 47
1402.88 50
1402.97 51
1403.05 50
1403.14 47
1403.22 44
1403.31 42
1403.39 41
1403.48 43
1403.57 45
1403.65 48
1403.74 51
1403.82 53
1403.91 54
1404.00 53
1404.08 53
1404.17 53
1404.25 55
1404.34 60
1404.43 68
1404.51 77
1404.60 87
1404.68 95
1404.77 102
1404.86 106
1404.94 107
1405.03 106
1405.11 104
1405.20 102
1405.29 100
1405.37 99
1405.46 98
1405.54 96
1405.63 92
1405.71 84
1405.80 74
1405.89 61
1405.97 47
1406.06 34
1406.14 23
1406.23 15
1406.32 12
1406.40 12
1406.49 14
1406.57 19
1406.66 24
1406.75 29
1406.83 35
1406.92 40
1407.00 44
1407.09 48
1407.18 52
1407.26 56
1407.35 59
1407.43 63
1407.52 66
1407.61 68
1407.69 70
1407.78 71
1407.86 71
1407.95 71
1408.04 71
1408.12 73
1408.21 76
1408.30 81
1408.38 88
1408.47 93
1408.55 98
1408.64 99
1408.73 96
1408.81 90
1408.90 82
1408.98 73
1409.07 65
1409.16 60
1409.24 58
1409.33 59
1409.41 62
1409.50 65
1409.59 67
1409.67 67
1409.76 62
1409.84 52
1409.93 39
1410.02 23
1410.10 6
1410.19 0
1410.27 0
1410.36 0
1410.45 0
1410.53 0
1410.62 0
1410.71 7
1410.79 11
1410.88 12
1410.96 10
1411.05 7
1411.14 4
1411.22 3
1411.31 4
1411.39 9
1411.48 17
1411.57 25
1411.65 32
1411.74 38
1411.83 41
1411.91 43
1412.00 42
1412.08 42
1412.17 41
1412.26 41
1412.34 43
1412.43 48
1412.51 55
1412.60 67
1412.69 81
1412.77 99
1412.86 118
1412.95 136
1413.03 151
1413.12 162
1413.20 169
1413.29 172
1413.38 171
1413.46 169
1413.55 166
1413.63 163
1413.72 160
1413.81 156
1413.89 153
1413.98 149
1414.07 146
1414.15 144
1414.24 143
1414.32 142
1414.41 142
1414.50 142
1414.58 141
1414.67 138
1414.76 133
1414.84 127
1414.93 121
1415.01 114
1415.10 107
1415.19 101
1415.27 97
1415.36 95
1415.45 95
1415.53 98
1415.62 102
1415.70 106
1415.79 110
1415.88 112
1415.96 113
1416.05 112
1416.14 110
1416.22 108
1416.31 106
1416.39 106
1416.48 108
1416.57 111
1416.65 114
1416.74 118
1416.83 121
1416.91 124
1417.00 125
1417.09 124
1417.17 122
1417.26 119
1417.34 114
1417.43 109
1417.52 105
1417.60 102
1417.69 100
1417.78 99
1417.86 100
1417.95 101
1418.03 102
1418.12 100
1418.21 96
1418.29 89
1418.38 80
1418.47 69
1418.55 59
1418.64 51
1418.73 45
1418.81 43
1418.90 45
1418.98 49
1419.07 54
1419.16 59
1419.24 62
1419.33 63
1419.42 62
1419.50 60
1419.59 56
1419.68 52
1419.76 47
1419.85 43
1419.93 38
1420.02 34
1420.11 29
1420.19 25
1420.28 22
1420.37 22
1420.45 25
1420.54 32
1420.63 44
1420.71 58
1420.80 75
1420.89 90
1420.97 103
1421.06 112
1421.14 115
1421.23 114
1421.32 108
1421.40 99
1421.49 89
1421.58 79
1421.66 69
1421.75 61
1421.84 53
1421.92 47
1422.01 42
1422.10 39
1422.18 39
1422.27 39
1422.35 41
1422.44 44
1422.53 48
1422.61 51
1422.70 54
1422.79 56
1422.87 57
1422.96 58
1423.05 60
1423.13 61
1423.22 64
1423.31 68
1423.39 72
1423.48 74
1423.57 74
1423.65 70
1423.74 63
1423.83 54
1423.91 45
1424.00 37
1424.08 33
1424.17 34
1424.26 39
1424.34 49
1424.43 61
1424.52 73
1424.60 85
1424.69 95
1424.78 101
1424.86 104
1424.95 103
1425.04 99
1425.12 94
1425.21 88
1425.30 82
1425.38 79
1425.47 77
1425.56 79
1425.64 82
1425.73 86
1425.82 90
1425.90 92
1425.99 91
1426.08 88
1426.16 82
1426.25 75
1426.34 67
1426.42 61
1426.51 56
1426.60 52
1426.68 49
1426.77 45
1426.85 40
1426.94 33
1427.03 24
1427.11 14
1427.20 4
1427.29 0
1427.37 0
1427.46 0
1427.55 0
1427.63 0
1427.72 0
1427.81 0
1427.89 0
1427.98 2
1428.07 10
1428.15 19
1428.24 28
1428.33 36
1428.41 43
1428.50 46
1428.59 48
1428.67 47
1428.76 44
1428.85 41
1428.93 39
1429.02 37
1429.11 36
1429.19 36
1429.28 36
1429.37 36
1429.45 35
1429.54 34
1429.63 35
1429.71 37
1429.80 41
1429.89 47
1429.97 56
1430.06 65
1430.15 74
1430.23 83
1430.32 92
1430.41 99
1430.49 105
1430.58 110
1430.67 112
1430.75 111
1430.84 109
1430.93 104
1431.02 98
1431.10 92
1431.19 87
1431.28 84
1431.36 83
1431.45 83
1431.54 83
1431.62 84
1431.71 84
1431.80 82
1431.88 80
1431.97 78
1432.06 76
1432.14 74
1432.23 72
1432.32 70
1432.40 68
1432.49 66
1432.58 64
1432.66 61
1432.75 60
1432.84 60
1432.92 62
1433.01 65
1433.10 69
1433.18 72
1433.27 73
1433.36 72
1433.44 69
1433.53 66
1433.62 63
1433.71 62
1433.79 66
1433.88 73
1433.97 83
1434.05 95
1434.14 105
1434.23 113
1434.31 117
1434.40 118
1434.49 115
1434.57 110
1434.66 104
1434.75 98
1434.83 93
1434.92 89
1435.01 88
1435.09 88
1435.18 90
1435.27 92
1435.36 93
1435.44 94
1435.53 93
1435.62 90
1435.70 87
1435.79 83
1435.88 82
1435.96 82
1436.05 82
1436.14 83
1436.22 82
1436.31 80
1436.40 75
1436.48 69
1436.57 62
1436.66 55
1436.75 49
1436.83 45
1436.92 41
1437.01 39
1437.09 37
1437.18 38
1437.27 42
1437.35 48
1437.44 58
1437.53 71
1437.61 84
1437.70 96
1437.79 106
1437.88 110
1437.96 108
1438.05 101
1438.14 88
1438.22 73
1438.31 56
1438.40 40
1438.48 27
1438.57 17
1438.66 11
1438.74 7
1438.83 5
1438.92 5
1439.01 4
1439.09 3
1439.18 1
1439.27 0
1439.35 0
1439.44 0
1439.53 0
1439.61 0
1439.70 0
1439.79 0
1439.88 0
1439.96 2
1440.05 5
1440.14 7
1440.22 11
1440.31 16
1440.40 22
1440.48 28
1440.57 33
1440.66 36
1440.75 36
1440.83 32
1440.92 26
1441.01 17
1441.09 9
1441.18 1
1441.27 0
1441.36 0
1441.44 0
1441.53 0
1441.62 0
1441.70 0
1441.79 0
1441.88 3
1441.96 10
1442.05 17
1442.14 24
1442.23 29
1442.31 33
1442.40 35
1442.49 35
1442.57 33
1442.66 29
1442.75 24
1442.84 19
1442.92 15
1443.01 12
1443.10 11
1443.18 13
1443.27 16
1443.36 19
1443.45 23
1443.53 25
1443.62 26
1443.71 25
1443.79 22
1443.88 16
1443.97 10
1444.05 3
1444.14 0
1444.23 0
1444.32 0
1444.40 0
1444.49 0
1444.58 4
1444.66 14
1444.75 27
1444.84 40
1444.93 53
1445.01 65
1445.10 74
1445.19 81
1445.27 86
1445.36 89
1445.45 91
1445.54 94
1445.62 98
1445.71 103
1445.80 108
1445.89 113
1445.97 115
1446.06 115
1446.15 111
1446.23 105
1446.32 97
1446.41 89
1446.50 81
1446.58 75
1446.67 73
1446.76 74
1446.84 78
1446.93 86
1447.02 95
1447.11 106
1447.19 118
1447.28 128
1447.37 135
1447.45 138
1447.54 138
1447.63 135
1447.72 129
1447.80 122
1447.89 115
1447.98 110
1448.07 107
1448.15 105
1448.24 105
1448.33 106
1448.41 107
1448.50 109
1448.59 111
1448.68 113
1448.76 117
1448.85 120
1448.94 124
1449.03 126
1449.11 125
1449.20 120
1449.29 113
1449.37 103
1449.46 93
1449.55 84
1449.64 77
1449.72 73
1449.81 72
1449.90 71
1449.99 68
1450.07 64
1450.16 55
1450.25 45
1450.33 34
1450.42 23
1450.51 15
1450.60 11
1450.68 11
1450.77 13
1450.86 16
1450.95 18
1451.03 19
1451.12 17
1451.21 13
1451.30 8
1451.38 1
1451.47 0
1451.56 0
1451.65 0
1451.73 0
1451.82 0
1451.91 0
1451.99 0
1452.08 0
1452.17 5
1452.26 12
1452.34 19
1452.43 25
1452.52 29
1452.61 32
1452.69 32
1452.78 31
1452.87 28
1452.96 26
1453.04 26
1453.13 27
1453.22 29
1453.31 33
1453.39 36
1453.48 39
1453.57 39
1453.65 39
1453.74 37
1453.83 36
1453.92 36
1454.00 38
1454.09 42
1454.18 48
1454.27 55
1454.35 61
1454.44 66
1454.53 68
1454.62 67
1454.70 64
1454.79 60
1454.88 57
1454.97 54
1455.05 54
1455.14 55
1455.23 58
1455.32 63
1455.40 67
1455.49 72
1455.58 75
1455.67 77
1455.75 77
1455.84 75
1455.93 71
1456.02 66
1456.10 60
1456.19 55
1456.28 49
1456.37 45
1456.45 43
1456.54 41
1456.63 41
1456.72 41
1456.80 42
1456.89 43
1456.98 45
1457.07 48
1457.15 51
1457.24 53
1457.33 54
1457.42 54
1457.50 52
1457.59 48
1457.68 43
1457.77 39
1457.85 37
1457.94 36
1458.03 38
1458.12 42
1458.20 46
1458.29 51
1458.38 56
1458.47 60
1458.55 64
1458.64 67
1458.73 69
1458.82 71
1458.90 73
1458.99 74
1459.08 75
1459.17 77
1459.26 80
1459.34 85
1459.43 91
1459.52 98
1459.61 106
1459.69 113
1459.78 118
1459.87 121
1459.96 122
1460.04 122
1460.13 121
1460.22 121
1460.31 123
1460.39 127
1460.48 133
1460.57 139
1460.66 144
1460.74 147
1460.83 147
1460.92 143
1461.01 135
1461.10 126
1461.18 115
1461.27 105
1461.36 97
1461.45 91
1461.53 87
1461.62 86
1461.71 87
1461.80 89
1461.88 93
1461.97 99
1462.06 106
1462.15 114
1462.23 120
1462.32 126
1462.41 129
1462.50 130
1462.59 128
1462.67 124
1462.76 118
1462.85 112
1462.94 107
1463.02 103
1463.11 102
1463.20 102
1463.29 104
1463.37 106
1463.46 107
1463.55 106
1463.64 103
1463.73 96
1463.81 87
1463.90 78
1463.99 68
1464.08 61
1464.16 57
1464.25 54
1464.34 54
1464.43 54
1464.52 54
1464.60 51
1464.69 47
1464.78 40
1464.87 33
1464.95 27
1465.04 23
1465.13 22
1465.22 24
1465.30 29
1465.39 36
1465.48 43
1465.57 49
1465.66 53
1465.74 55
1465.83 53
1465.92 49
1466.01 43
1466.09 37
1466.18 32
1466.27 28
1466.36 27
1466.45 27
1466.53 29
1466.62 31
1466.71 33
1466.80 34
1466.89 35
1466.97 34
1467.06 33
1467.15 32
1467.24 32
1467.32 32
1467.41 33
1467.50 34
1467.59 34
1467.68 34
1467.76 32
1467.85 27
1467.94 21
1468.03 12
1468.11 4
1468.20 0
1468.29 0
1468.38 0
1468.47 0
1468.55 1
1468.64 8
1468.73 15
1468.82 23
1468.91 30
1468.99 38
1469.08 46
1469.17 53
1469.26 59
1469.34 62
1469.43 64
1469.52 62
1469.61 59
1469.70 54
1469.78 48
1469.87 44
1469.96 40
1470.05 37
1470.14 34
1470.22 31
1470.31 26
1470.40 21
1470.49 15
1470.58 9
1470.66 4
1470.75 1
1470.84 0
1470.93 0
1471.02 1
1471.10 1
1471.19 1
1471.28 0
1471.37 0
1471.46 0
1471.54 0
1471.63 0
1471.72 0
1471.81 0
1471.89 6
1471.98 13
1472.07 20
1472.16 28
1472.25 35
1472.33 41
1472.42 44
1472.51 46
1472.60 47
1472.69 49
1472.77 52
1472.86 57
1472.95 64
1473.04 71
1473.13 77
1473.21 80
1473.30 80
1473.39 75
1473.48 67
1473.57 56
1473.65 44
1473.74 33
1473.83 23
1473.92 16
1474.01 13
1474.09 15
1474.18 21
1474.27 32
1474.36 46
1474.45 63
1474.53 82
1474.62 101
1474.71 118
1474.80 133
1474.89 145
1474.98 155
1475.06 162
1475.15 169
1475.24 175
1475.33 182
1475.42 191
1475.50 202
1475.59 214
1475.68 225
1475.77 237
1475.86 246
1475.94 252
1476.03 255
1476.12 256
1476.21 255
1476.30 255
1476.38 256
1476.47 259
1476.56 264
1476.65 272
1476.74 281
1476.82 290
1476.91 297
1477.00 301
1477.09 300
1477.18 296
1477.27 288
1477.35 278
1477.44 267
1477.53 256
1477.62 247
1477.71 240
1477.79 236
1477.88 234
1477.97 235
1478.06 238
1478.15 242
1478.24 246
1478.32 249
1478.41 251
1478.50 252
1478.59 251
1478.68 249
1478.76 247
1478.85 244
1478.94 241
1479.03 237
1479.12 233
1479.20 227
1479.29 219
1479.38 209
1479.47 197
1479.56 183
1479.65 166
1479.73 148
1479.82 129
1479.91 111
1480.00 94
1480.09 79
1480.18 67
1480.26 59
1480.35 56
1480.44 56
1480.53 60
1480.62 66
1480.70 75
1480.79 85
1480.88 97
1480.97 109
1481.06 120
1481.15 131
1481.23 139
1481.32 145
1481.41 149
1481.50 150
1481.59 151
1481.68 151
1481.76 152
1481.85 154
1481.94 157
1482.03 161
1482.12 165
1482.20 168
1482.29 170
1482.38 170
1482.47 166
1482.56 159
1482.65 148
1482.73 135
1482.82 118
1482.91 102
1483.00 85
1483.09 71
1483.18 59
1483.26 51
1483.35 44
1483.44 39
1483.53 34
1483.62 29
1483.71 24
1483.79 20
1483.88 18
1483.97 17
1484.06 18
1484.15 22
1484.24 26
1484.32 31
1484.41 38
1484.50 46
1484.59 54
1484.68 65
1484.77 75
1484.85 85
1484.94 93
1485.03 98
1485.12 99
1485.21 97
1485.30 92
1485.38 86
1485.47 80
1485.56 75
1485.65 71
1485.74 66
1485.83 61
1485.91 55
1486.00 48
1486.09 40
1486.18 32
1486.27 26
1486.36 21
1486.44 16
1486.53 11
1486.62 6
1486.71 0
1486.80 0
1486.89 0
1486.98 0
1487.06 0
1487.15 0
1487.24 0
1487.33 0
1487.42 7
1487.51 18
1487.59 26
1487.68 32
1487.77 35
1487.86 35
1487.95 34
1488.04 33
1488.12 33
1488.21 36
1488.30 40
1488.39 47
1488.48 53
1488.57 59
1488.66 63
1488.74 64
1488.83 62
1488.92 59
1489.01 53
1489.10 46
1489.19 39
1489.27 33
1489.36 26
1489.45 21
1489.54 18
1489.63 16
1489.72 16
1489.81 17
1489.89 21
1489.98 24
1490.07 27
1490.16 28
1490.25 28
1490.34 25
1490.43 20
1490.51 15
1490.60 13
1490.69 14
1490.78 20
1490.87 32
1490.96 48
1491.05 69
1491.13 92
1491.22 114
1491.31 132
1491.40 145
1491.49 151
1491.58 152
1491.66 147
1491.75 140
1491.84 134
1491.93 131
1492.02 132
1492.11 137
1492.20 145
1492.28 154
1492.37 161
1492.46 166
1492.55 167
1492.64 163
1492.73 157
1492.82 150
1492.90 142
1492.99 136
1493.08 132
1493.17 132
1493.26 134
1493.35 139
1493.44 147
1493.53 157
1493.61 168
1493.70 178
1493.79 186
1493.88 190
1493.97 190
1494.06 186
1494.15 179
1494.23 170
1494.32 159
1494.41 149
1494.50 140
1494.59 133
1494.68 128
1494.77 123
1494.85 120
1494.94 118
1495.03 115
1495.12 110
1495.21 104
1495.30 96
1495.39 86
1495.48 74
1495.56 61
1495.65 49
1495.74 40
1495.83 33
1495.92 32
1496.01 36
1496.10 46
1496.18 62
1496.27 83
1496.36 106
1496.45 131
1496.54 153
1496.63 172
1496.72 186
1496.81 195
1496.89 200
1496.98 203
1497.07 204
1497.16 205
1497.25 207
1497.34 210
1497.43 212
1497.52 214
1497.60 215
1497.69 215
1497.78 213
1497.87 211
1497.96 209
1498.05 207
1498.14 206
1498.23 207
1498.31 211
1498.40 217
1498.49 225
1498.58 235
1498.67 247
1498.76 259
1498.85 269
1498.94 278
1499.02 283
1499.11 286
1499.20 287
1499.29 285
1499.38 284
1499.47 282
1499.56 280
1499.65 280
1499.73 280
1499.82 281
1499.91 282
1500.00 282
1500.09 282
1500.18 282
1500.27 281
1500.36 279
1500.44 277
1500.53 274
1500.62 270
1500.71 267
1500.80 263
1500.89 258
1500.98 252
1501.07 246
1501.16 238
1501.24 228
1501.33 216
1501.42 203
1501.51 191
1501.60 180
1501.69 172
1501.78 166
1501.87 164
1501.95 164
1502.04 165
1502.13 166
1502.22 164
1502.31 159
1502.40 148
1502.49 133
1502.58 115
1502.67 96
1502.75 79
1502.84 65
1502.93 57
1503.02 55
1503.11 56
1503.20 58
1503.29 60
1503.38 59
1503.47 55
1503.55 48
1503.64 40
1503.73 32
1503.82 25
1503.91 21
1504.00 19
1504.09 20
1504.18 22
1504.27 25
1504.36 30
1504.44 36
1504.53 42
1504.62 48
1504.71 54
1504.80 58
1504.89 62
1504.98 65
1505.07 68
1505.16 71
1505.24 74
1505.33 76
1505.42 77
1505.51 76
1505.60 73
1505.69 66
1505.78 56
1505.87 45
1505.96 32
1506.05 21
1506.13 11
1506.22 4
1506.31 1
1506.40 2
1506.49 7
1506.58 15
1506.67 27
1506.76 40
1506.85 55
1506.94 71
1507.02 86
1507.11 98
1507.20 106
1507.29 110
1507.38 109
1507.47 104
1507.56 94
1507.65 82
1507.74 67
1507.83 53
1507.91 39
1508.00 27
1508.09 19
1508.18 14
1508.27 14
1508.36 18
1508.45 26
1508.54 35
1508.63 45
1508.72 54
1508.80 61
1508.89 67
1508.98 72
1509.07 77
1509.16 83
1509.25 90
1509.34 100
1509.43 109
1509.52 118
1509.61 124
1509.70 127
1509.78 125
1509.87 120
1509.96 112
1510.05 105
1510.14 99
1510.23 97
1510.32 99
1510.41 106
1510.50 116
1510.59 128
1510.68 141
1510.76 153
1510.85 162
1510.94 169
1511.03 173
1511.12 175
1511.21 175
1511.30 173
1511.39 171
1511.48 168
1511.57 167
1511.66 166
1511.75 166
1511.83 168
1511.92 171
1512.01 174
1512.10 176
1512.19 177
1512.28 174
1512.37 170
1512.46 163
1512.55 156
1512.64 149
1512.73 144
1512.82 142
1512.90 143
1512.99 147
1513.08 152
1513.17 159
1513.26 166
1513.35 172
1513.44 178
1513.53 184
1513.62 189
1513.71 194
1513.80 199
1513.89 205
1513.97 212
1514.06 221
1514.15 230
1514.24 240
1514.33 249
1514.42 256
1514.51 261
1514.60 263
1514.69 263
1514.78 261
1514.87 257
1514.96 253
1515.05 247
1515.13 242
1515.22 235
1515.31 229
1515.40 224
1515.49 219
1515.58 217
1515.67 215
1515.76 213
1515.85 211
1515.94 208
1516.03 204
1516.12 201
1516.21 199
1516.30 201
1516.38 206
1516.47 212
1516.56 219
1516.65 223
1516.74 223
1516.83 217
1516.92 206
1517.01 192
1517.10 178
1517.19 165
1517.28 156
1517.37 150
1517.46 148
1517.55 147
1517.63 148
1517.72 149
1517.81 151
1517.90 154
1517.99 160
1518.08 168
1518.17 177
1518.26 187
1518.35 197
1518.44 205
1518.53 210
1518.62 212
1518.71 213
1518.80 213
1518.89 212
1518.98 211
1519.06 209
1519.15 205
1519.24 200
1519.33 192
1519.42 183
1519.51 175
1519.60 170
1519.69 170
1519.78 177
1519.87 191
1519.96 210
1520.05 232
1520.14 254
1520.23 273
1520.32 286
1520.41 291
1520.49 289
1520.58 281
1520.67 268
1520.76 252
1520.85 235
1520.94 219
1521.03 206
1521.12 196
1521.21 188
1521.30 184
1521.39 181
1521.48 180
1521.57 180
1521.66 181
1521.75 182
1521.84 184
1521.93 187
1522.01 189
1522.10 191
1522.19 193
1522.28 196
1522.37 199
1522.46 201
1522.55 204
1522.64 206
1522.73 208
1522.82 208
1522.91 205
1523.00 201
1523.09 196
1523.18 188
1523.27 181
1523.36 173
1523.45 167
1523.54 162
1523.63 160
1523.71 161
1523.80 164
1523.89 168
1523.98 174
1524.07 178
1524.16 181
1524.25 182
1524.34 181
1524.43 177
1524.52 172
1524.61 166
1524.70 160
1524.79 154
1524.88 150
1524.97 146
1525.06 144
1525.15 141
1525.24 139
1525.33 136
1525.42 131
1525.51 126
1525.60 120
1525.68 115
1525.77 110
1525.86 105
1525.95 100
1526.04 95
1526.13 89
1526.22 83
1526.31 77
1526.40 72
1526.49 69
1526.58 69
1526.67 72
1526.76 78
1526.85 87
1526.94 97
1527.03 107
1527.12 114
1527.21 118
1527.30 117
1527.39 111
1527.48 100
1527.57 87
1527.66 72
1527.75 58
1527.83 45
1527.92 35
1528.01 28
1528.10 23
1528.19 20
1528.28 18
1528.37 17
1528.46 17
1528.55 17
1528.64 18
1528.73 18
1528.82 17
1528.91 15
1529.00 12
1529.09 6
1529.18 1
1529.27 0
1529.36 0
1529.45 0
1529.54 0
1529.63 0
1529.72 0
1529.81 0
1529.90 2
1529.99 4
1530.08 5
1530.17 6
1530.26 8
1530.35 12
1530.43 17
1530.52 25
1530.61 32
1530.70 39
1530.79 44
1530.88 47
1530.97 48
1531.06 47
1531.15 45
1531.24 41
1531.33 38
1531.42 34
1531.51 31
1531.60 29
1531.69 27
1531.78 25
1531.87 25
1531.96 26
1532.05 26
1532.14 27
1532.23 28
1532.32 26
1532.41 23
1532.50 17
1532.59 10
1532.68 2
1532.77 0
1532.86 0
1532.95 0
1533.04 0
1533.13 2
1533.22 12
1533.31 22
1533.40 32
1533.49 40
1533.58 45
1533.67 46
1533.76 45
1533.85 43
1533.94 41
1534.02 39
1534.11 38
1534.20 37
1534.29 37
1534.38 36
1534.47 34
1534.56 33
1534.65 33
1534.74 36
1534.83 44
1534.92 58
1535.01 75
1535.10 97
1535.19 119
1535.28 141
1535.37 161
1535.46 179
1535.55 194
1535.64 208
1535.73 222
1535.82 236
1535.91 251
1536.00 266
1536.09 281
1536.18 294
1536.27 305
1536.36 311
1536.45 313
1536.54 310
1536.63 302
1536.72 293
1536.81 282
1536.90 272
1536.99 265
1537.08 263
1537.17 266
1537.26 273
1537.35 283
1537.44 294
1537.53 304
1537.62 312
1537.71 316
1537.80 316
1537.89 313
1537.98 308
1538.07 304
1538.16 301
1538.25 299
1538.34 300
1538.43 302
1538.52 303
1538.61 301
1538.70 297
1538.79 288
1538.88 278
1538.97 267
1539.06 257
1539.15 249
1539.24 243
1539.33 240
1539.42 237
1539.51 235
1539.60 232
1539.69 229
1539.78 225
1539.87 221
1539.96 218
1540.05 217
1540.14 217
1540.23 219
1540.32 220
1540.41 220
1540.50 219
1540.59 218
1540.68 217
1540.77 218
1540.86 220
1540.95 224
1541.04 230
1541.13 238
1541.22 246
1541.31 253
1541.40 259
1541.49 262
1541.58 263
1541.67 259
1541.76 251
1541.85 237
1541.94 219
1542.03 198
1542.12 175
1542.21 152
1542.30 131
1542.39 113
1542.48 99
1542.57 89
1542.66 82
1542.75 79
1542.84 79
1542.93 80
1543.02 83
1543.11 86
1543.20 89
1543.29 90
1543.38 89
1543.47 86
1543.56 81
1543.65 75
1543.74 69
1543.83 63
1543.92 58
1544.01 53
1544.10 48
1544.19 43
1544.28 37
1544.37 33
1544.46 31
1544.55 32
1544.64 35
1544.73 42
1544.82 50
1544.91 58
1545.00 65
1545.09 70
1545.18 71
1545.27 69
1545.36 63
1545.45 55
1545.54 45
1545.63 34
1545.72 23
1545.81 12
1545.90 1
1545.99 0
1546.08 0
1546.17 0
1546.26 0
1546.35 0
1546.44 0
1546.53 0
1546.62 0
1546.71 12
1546.80 29
1546.89 45
1546.98 57
1547.07 67
1547.16 72
1547.25 73
1547.34 71
1547.43 67
1547.53 62
1547.62 54
1547.71 46
1547.80 36
1547.89 25
1547.98 15
1548.07 6
1548.16 0
1548.25 0
1548.34 0
1548.43 0
1548.52 4
1548.61 8
1548.70 11
1548.79 12
1548.88 12
1548.97 10
1549.06 8
1549.15 6
1549.24 4
1549.33 3
1549.42 2
1549.51 3
1549.60 5
1549.69 10
1549.78 16
1549.87 24
1549.96 33
1550.05 43
1550.14 52
1550.23 61
1550.32 70
1550.41 77
1550.50 84
1550.59 91
1550.68 97
1550.77 104
1550.86 112
1550.95 121
1551.04 132
1551.14 146
1551.23 162
1551.32 179
1551.41 196
1551.50 213
1551.59 227
1551.68 240
1551.77 250
1551.86 258
1551.95 266
1552.04 274
1552.13 282
1552.22 292
1552.31 304
1552.40 319
1552.49 336
1552.58 354
1552.67 372
1552.76 389
1552.85 403
1552.94 413
1553.03 419
1553.12 419
1553.21 417
1553.30 414
1553.39 411
1553.48 410
1553.57 410
1553.66 412
1553.75 415
1553.85 417
1553.94 419
1554.03 419
1554.12 418
1554.21 417
1554.30 416
1554.39 414
1554.48 413
1554.57 410
1554.66 406
1554.75 399
1554.84 392
1554.93 383
1555.02 374
1555.11 366
1555.20 360
1555.29 356
1555.38 353
1555.47 349
1555.56 344
1555.65 337
1555.74 327
1555.83 314
1555.92 298
1556.02 280
1556.11 262
1556.20 244
1556.29 227
1556.38 211
1556.47 198
1556.56 188
1556.65 184
1556.74 183
1556.83 187
1556.92 193
1557.01 201
1557.10 208
1557.19 212
1557.28 213
1557.37 209
1557.46 203
1557.55 196
1557.64 190
1557.73 186
1557.82 185
1557.92 186
1558.01 188
1558.10 190
1558.19 190
1558.28 187
1558.37 182
1558.46 175
1558.55 166
1558.64 156
1558.73 146
1558.82 137
1558.91 129
1559.00 122
1559.09 118
1559.18 117
1559.27 119
1559.36 123
1559.45 130
1559.54 138
1559.64 147
1559.73 156
1559.82 163
1559.91 168
1560.00 169
1560.09 166
1560.18 159
1560.27 148
1560.36 135
1560.45 122
1560.54 109
1560.63 97
1560.72 86
1560.81 75
1560.90 65
1560.99 54
1561.08 43
1561.17 33
1561.27 23
1561.36 15
1561.45 8
1561.54 3
1561.63 0
1561.72 0
1561.81 0
1561.90 0
1561.99 3
1562.08 9
1562.17 15
1562.26 20
1562.35 21
1562.44 19
1562.53 11
1562.62 0
1562.72 0
1562.81 0
1562.90 0
1562.99 0
1563.08 0
1563.17 5
1563.26 25
1563.35 45
1563.44 61
1563.53 73
1563.62 80
1563.71 82
1563.80 79
1563.89 73
1563.98 65
1564.08 55
1564.17 44
1564.26 33
1564.35 23
1564.44 15
1564.53 10
1564.62 8
1564.71 9
1564.80 11
1564.89 13
1564.98 13
1565.07 11
1565.16 9
1565.25 5
1565.35 3
1565.44 3
1565.53 4
1565.62 7
1565.71 9
1565.80 12
1565.89 14
1565.98 14
1566.07 14
1566.16 13
1566.25 12
1566.34 12
1566.43 13
1566.52 15
1566.62 18
1566.71 23
1566.80 29
1566.89 37
1566.98 47
1567.07 57
1567.16 67
1567.25 74
1567.34 80
1567.43 83
1567.52 85
1567.61 86
1567.70 88
1567.80 91
1567.89 94
1567.98 98
1568.07 101
1568.16 102
1568.25 101
1568.34 98
1568.43 94
1568.52 88
1568.61 80
1568.70 72
1568.79 63
1568.89 52
1568.98 41
1569.07 31
1569.16 21
1569.25 15
1569.34 12
1569.43 13
1569.52 17
1569.61 23
1569.70 31
1569.79 37
1569.88 43
1569.98 48
1570.07 51
1570.16 54
1570.25 56
1570.34 58
1570.43 59
1570.52 59
1570.61 56
1570.70 52
1570.79 47
1570.88 43
1570.97 43
1571.07 48
1571.16 58
1571.25 73
1571.34 89
1571.43 106
1571.52 119
1571.61 127
1571.70 129
1571.79 128
1571.88 123
1571.97 117
1572.07 111
1572.16 106
1572.25 101
1572.34 97
1572.43 93
1572.52 88
1572.61 83
1572.70 79
1572.79 75
1572.88 73
1572.97 72
1573.07 74
1573.16 77
1573.25 82
1573.34 87
1573.43 93
1573.52 99
1573.61 103
1573.70 104
1573.79 104
1573.88 101
1573.98 96
1574.07 89
1574.16 80
1574.25 69
1574.34 59
1574.43 49
1574.52 41
1574.61 36
1574.70 35
1574.79 38
1574.88 44
1574.98 52
1575.07 61
1575.16 67
1575.25 70
1575.34 70
1575.43 65
1575.52 56
1575.61 43
1575.70 28
1575.79 12
1575.89 0
1575.98 0
1576.07 0
1576.16 0
1576.25 0
1576.34 0
1576.43 0
1576.52 0
1576.61 1
1576.71 9
1576.80 18
1576.89 26
1576.98 35
1577.07 44
1577.16 53
1577.25 63
1577.34 73
1577.43 84
1577.52 94
1577.62 103
1577.71 109
1577.80 112
1577.89 113
1577.98 112
1578.07 110
1578.16 110
1578.25 111
1578.34 115
1578.44 121
1578.53 129
1578.62 138
1578.71 149
1578.80 160
1578.89 172
1578.98 184
1579.07 195
1579.16 203
1579.26 206
1579.35 203
1579.44 194
1579.53 181
1579.62 167
1579.71 155
1579.80 146
1579.89 144
1579.98 147
1580.08 156
1580.17 168
1580.26 180
1580.35 193
1580.44 204
1580.53 212
1580.62 219
1580.71 223
1580.80 226
1580.90 227
1580.99 226
1581.08 223
1581.17 221
1581.26 218
1581.35 215
1581.44 213
1581.53 211
1581.63 210
1581.72 208
1581.81 204
1581.90 199
1581.99 193
1582.08 185
1582.17 178
1582.26 172
1582.36 167
1582.45 165
1582.54 164
1582.63 165
1582.72 168
1582.81 170
1582.90 173
1582.99 174
1583.08 175
1583.18 175
1583.27 173
1583.36 170
1583.45 167
1583.54 164
1583.63 162
1583.72 161
1583.81 160
1583.91 160
1584.00 160
1584.09 159
1584.18 157
1584.27 152
1584.36 147
1584.45 142
1584.54 136
1584.64 130
1584.73 125
1584.82 120
1584.91 117
1585.00 114
1585.09 113
1585.18 114
1585.28 118
1585.37 125
1585.46 133
1585.55 140
1585.64 146
1585.73 148
1585.82 145
1585.91 138
1586.01 127
1586.10 114
1586.19 102
1586.28 92
1586.37 85
1586.46 81
1586.55 80
1586.64 82
1586.74 85
1586.83 88
1586.92 92
1587.01 94
1587.10 97
1587.19 98
1587.28 97
1587.38 96
1587.47 93
1587.56 91
1587.65 88
1587.74 87
1587.83 87
1587.92 88
1588.01 90
1588.11 92
1588.20 96
1588.29 99
1588.38 104
1588.47 109
1588.56 114
1588.65 118
1588.75 121
1588.84 121
1588.93 118
1589.02 114
1589.11 108
1589.20 103
1589.29 99
1589.39 97
1589.48 97
1589.57 99
1589.66 101
1589.75 105
1589.84 110
1589.93 114
1590.03 117
1590.12 120
1590.21 122
1590.30 122
1590.39 120
1590.48 116
1590.57 111
1590.67 105
1590.76 98
1590.85 90
1590.94 82
1591.03 77
1591.12 73
1591.21 73
1591.31 76
1591.40 82
1591.49 90
1591.58 96
1591.67 101
1591.76 102
1591.85 101
1591.95 98
1592.04 96
1592.13 96
1592.22 99
1592.31 104
1592.40 110
1592.50 115
1592.59 120
1592.68 122
1592.77 124
1592.86 125
1592.95 126
1593.04 129
1593.14 132
1593.23 137
1593.32 141
1593.41 145
1593.50 147
1593.59 146
1593.69 144
1593.78 139
1593.87 134
1593.96 128
1594.05 124
1594.14 123
1594.23 126
1594.33 133
1594.42 141
1594.51 150
1594.60 157
1594.69 162
1594.78 163
1594.88 161
1594.97 158
1595.06 153
1595.15 148
1595.24 143
1595.33 138
1595.42 134
1595.52 130
1595.61 128
1595.70 128
1595.79 130
1595.88 135
1595.97 141
1596.07 149
1596.16 156
1596.25 161
1596.34 163
1596.43 163
1596.52 159
1596.62 153
1596.71 144
1596.80 133
1596.89 122
1596.98 111
1597.07 102
1597.17 96
1597.26 93
1597.35 93
1597.44 95
1597.53 99
1597.62 103
1597.72 108
1597.81 111
1597.90 114
1597.99 117
1598.08 119
1598.17 121
1598.27 124
1598.36 126
1598.45 128
1598.54 128
1598.63 127
1598.72 123
1598.82 119
1598.91 113
1599.00 107
1599.09 103
1599.18 102
1599.27 105
1599.37 111
1599.46 121
1599.55 131
1599.64 142
1599.73 151
1599.82 158
1599.92 162
1600.01 165
1600.10 166
1600.19 168
1600.28 169
1600.37 170
1600.47 170
1600.56 169
1600.65 166
1600.74 163
1600.83 160
1600.92 159
1601.02 161
1601.11 166
1601.20 174
1601.29 184
1601.38 194
1601.47 201
1601.57 206
1601.66 208
1601.75 206
1601.84 202
1601.93 198
1602.03 194
1602.12 191
1602.21 188
1602.30 184
1602.39 179
1602.48 172
1602.58 164
1602.67 156
1602.76 148
1602.85 140
1602.94 134
1603.04 127
1603.13 121
1603.22 116
1603.31 110
1603.40 106
1603.49 104
1603.59 104
1603.68 106
1603.77 109
1603.86 113
1603.95 116
1604.05 118
1604.14 116
1604.23 112
1604.32 107
1604.41 101
1604.50 97
1604.60 94
1604.69 93
1604.78 93
1604.87 93
1604.96 93
1605.06 91
1605.15 88
1605.24 86
1605.33 84
1605.42 85
1605.51 88
1605.61 94
1605.70 102
1605.79 109
1605.88 115
1605.97 117
1606.07 116
1606.16 112
1606.25 105
1606.34 98
1606.43 92
1606.53 88
1606.62 86
1606.71 88
1606.80 92
1606.89 98
1606.99 103
1607.08 108
1607.17 112
1607.26 116
1607.35 119
1607.44 122
1607.54 126
1607.63 131
1607.72 136
1607.81 140
1607.90 142
1608.00 142
1608.09 138
1608.18 131
1608.27 121
1608.36 110
1608.46 97
1608.55 84
1608.64 72
1608.73 64
1608.82 58
1608.92 56
1609.01 57
1609.10 59
1609.19 61
1609.28 61
1609.38 58
1609.47 53
1609.56 46
1609.65 38
1609.74 29
1609.84 22
1609.93 16
1610.02 12
1610.11 8
1610.20 5
1610.30 3
1610.39 1
1610.48 0
1610.57 0
1610.66 0
1610.76 0
1610.85 0
1610.94 0
1611.03 0
1611.12 0
1611.22 0
1611.31 7
1611.40 19
1611.49 35
1611.58 52
1611.68 69
1611.77 84
1611.86 96
1611.95 104
1612.04 109
1612.14 111
1612.23 112
1612.32 111
1612.41 111
1612.50 110
1612.60 109
1612.69 109
1612.78 109
1612.87 109
1612.97 109
1613.06 108
1613.15 107
1613.24 104
1613.33 101
1613.43 96
1613.52 92
1613.61 88
1613.70 86
1613.79 85
1613.89 86
1613.98 88
1614.07 90
1614.16 91
1614.25 91
1614.35 90
1614.44 88
1614.53 85
1614.62 82
1614.72 80
1614.81 80
1614.90 82
1614.99 86
1615.08 93
1615.18 102
1615.27 112
1615.36 121
1615.45 127
1615.54 131
1615.64 131
1615.73 128
1615.82 123
1615.91 116
1616.01 110
1616.10 105
1616.19 102
1616.28 101
1616.37 101
1616.47 104
1616.56 108
1616.65 112
1616.74 116
1616.84 118
1616.93 119
1617.02 118
1617.11 115
1617.20 111
1617.30 105
1617.39 100
1617.48 93
1617.57 87
1617.67 80
1617.76 72
1617.85 64
1617.94 57
1618.03 50
1618.13 47
1618.22 48
1618.31 52
1618.40 58
1618.50 66
1618.59 73
1618.68 78
1618.77 79
1618.86 78
1618.96 74
1619.05 71
1619.14 69
1619.23 71
1619.33 75
1619.42 82
1619.51 90
1619.60 97
1619.69 100
1619.79 99
1619.88 94
1619.97 86
1620.06 74
1620.16 63
1620.25 52
1620.34 44
1620.43 38
1620.53 36
1620.62 36
1620.71 39
1620.80 43
1620.89 47
1620.99 52
1621.08 56
1621.17 58
1621.26 59
1621.36 57
1621.45 54
1621.54 49
1621.63 43
1621.73 36
1621.82 30
1621.91 27
1622.00 28
1622.09 32
1622.19 42
1622.28 55
1622.37 71
1622.46 87
1622.56 101
1622.65 111
1622.74 118
1622.83 119
1622.93 118
1623.02 115
1623.11 110
1623.20 106
1623.30 102
1623.39 99
1623.48 95
1623.57 90
1623.66 85
1623.76 78
1623.85 71
1623.94 63
1624.03 56
1624.13 49
1624.22 43
1624.31 38
1624.40 34
1624.50 29
1624.59 22
1624.68 14
1624.77 5
1624.87 0
1624.96 0
1625.05 0
1625.14 0
1625.24 0
1625.33 0
1625.42 0
1625.51 0
1625.61 12
1625.70 26
1625.79 39
1625.88 52
1625.98 65
1626.07 77
1626.16 89
1626.25 98
1626.35 103
1626.44 104
1626.53 101
1626.62 95
1626.72 88
1626.81 82
1626.90 79
1626.99 80
1627.09 84
1627.18 90
1627.27 96
1627.36 101
1627.46 103
1627.55 103
1627.64 102
1627.73 99
1627.83 95
1627.92 90
1628.01 84
1628.10 78
1628.20 71
1628.29 64
1628.38 59
1628.47 57
1628.57 56
1628.66 58
1628.75 62
1628.84 67
1628.94 72
1629.03 77
1629.12 83
1629.21 90
1629.31 99
1629.40 110
1629.49 121
1629.58 133
1629.68 143
1629.77 150
1629.86 152
1629.95 149
1630.05 142
1630.14 132
1630.23 122
1630.32 112
1630.42 103
1630.51 97
1630.60 92
1630.69 89
1630.79 87
1630.88 86
1630.97 87
1631.06 89
1631.16 92
1631.25 97
1631.34 101
1631.44 104
1631.53 104
1631.62 101
1631.71 94
1631.81 85
1631.90 75
1631.99 66
1632.08 60
1632.18 57
1632.27 56
1632.36 57
1632.45 58
1632.55 58
1632.64 58
1632.73 57
1632.82 55
1632.92 55
1633.01 57
1633.10 61
1633.20 68
1633.29 78
1633.38 91
1633.47 105
1633.57 121
1633.66 137
1633.75 152
1633.84 167
1633.94 179
1634.03 187
1634.12 192
1634.21 192
1634.31 189
1634.40 182
1634.49 172
1634.59 161
1634.68 151
1634.77 143
1634.86 137
1634.96 136
1635.05 137
1635.14 143
1635.23 150
1635.33 159
1635.42 167
1635.51 173
1635.61 176
1635.70 175
1635.79 172
1635.88 165
1635.98 158
1636.07 151
1636.16 147
1636.25 147
1636.35 150
1636.44 157
1636.53 167
1636.63 179
1636.72 190
1636.81 200
1636.90 208
1637.00 212
1637.09 212
1637.18 208
1637.27 200
1637.37 189
1637.46 175
1637.55 161
1637.65 148
1637.74 134
1637.83 122
1637.92 109
1638.02 97
1638.11 84
1638.20 71
1638.30 60
1638.39 53
1638.48 51
1638.57 56
1638.67 67
1638.76 82
1638.85 99
1638.95 113
1639.04 123
1639.13 126
1639.22 123
1639.32 116
1639.41 105
1639.50 94
1639.60 84
1639.69 78
1639.78 74
1639.87 72
1639.97 71
1640.06 70
1640.15 68
1640.25 67
1640.34 65
1640.43 65
1640.52 68
1640.62 74
1640.71 83
1640.80 94
1640.90 106
1640.99 118
1641.08 127
1641.17 133
1641.27 134
1641.36 131
1641.45 126
1641.55 119
1641.64 111
1641.73 106
1641.82 102
1641.92 99
1642.01 98
1642.10 96
1642.20 94
1642.29 92
1642.38 89
1642.47 87
1642.57 85
1642.66 85
1642.75 86
1642.85 88
1642.94 92
1643.03 97
1643.13 104
1643.22 112
1643.31 121
1643.40 131
1643.50 140
1643.59 148
1643.68 154
1643.78 158
1643.87 160
1643.96 158
1644.05 153
1644.15 144
1644.24 130
1644.33 112
1644.43 90
1644.52 67
1644.61 45
1644.71 26
1644.80 11
1644.89 0
1644.98 0
1645.08 0
1645.17 0
1645.26 0
1645.36 0
1645.45 0
1645.54 0
1645.64 0
1645.73 0
1645.82 6
1645.91 13
1646.01 20
1646.10 26
1646.19 30
1646.29 33
1646.38 34
1646.47 33
1646.57 31
1646.66 30
1646.75 30
1646.85 32
1646.94 37
1647.03 44
1647.12 52
1647.22 59
1647.31 65
1647.40 68
1647.50 69
1647.59 68
1647.68 66
1647.78 63
1647.87 62
1647.96 60
1648.05 58
1648.15 54
1648.24 50
1648.33 44
1648.43 37
1648.52 29
1648.61 22
1648.71 18
1648.80 16
1648.89 16
1648.99 19
1649.08 23
1649.17 27
1649.27 31
1649.36 32
1649.45 31
1649.54 28
1649.64 25
1649.73 21
1649.82 17
1649.92 15
1650.01 16
1650.10 19
1650.20 25
1650.29 33
1650.38 42
1650.48 51
1650.57 59
1650.66 64
1650.76 67
1650.85 65
1650.94 61
1651.04 54
1651.13 45
1651.22 35
1651.31 25
1651.41 14
1651.50 4
1651.59 0
1651.69 0
1651.78 0
1651.87 0
1651.97 0
1652.06 0
1652.15 0
1652.25 0
1652.34 9
1652.43 26
1652.53 42
1652.62 55
1652.71 64
1652.81 69
1652.90 71
1652.99 69
1653.09 65
1653.18 59
1653.27 53
1653.37 47
1653.46 40
1653.55 32
1653.64 25
1653.74 18
1653.83 13
1653.92 10
1654.02 11
1654.11 15
1654.20 23
1654.30 34
1654.39 45
1654.48 57
1654.58 66
1654.67 72
1654.76 75
1654.86 74
1654.95 71
1655.04 67
1655.14 63
1655.23 60
1655.32 58
1655.42 57
1655.51 58
1655.60 60
1655.70 62
1655.79 65
1655.88 69
1655.98 74
1656.07 80
1656.16 85
1656.26 91
1656.35 95
1656.44 98
1656.54 99
1656.63 100
1656.72 100
1656.82 101
1656.91 101
1657.00 102
1657.10 100
1657.19 97
1657.28 91
1657.38 83
1657.47 72
1657.56 60
1657.66 49
1657.75 41
1657.84 35
1657.94 33
1658.03 34
1658.12 38
1658.22 42
1658.31 45
1658.40 46
1658.50 46
1658.59 45
1658.68 45
1658.78 46
1658.87 49
1658.96 56
1659.06 65
1659.15 75
1659.24 86
1659.34 97
1659.43 105
1659.52 112
1659.62 116
1659.71 116
1659.80 115
1659.90 111
1659.99 105
1660.08 100
1660.18 95
1660.27 91
1660.36 90
1660.46 92
1660.55 96
1660.65 100
1660.74 103
1660.83 105
1660.93 103
1661.02 98
1661.11 90
1661.21 81
1661.30 70
1661.39 59
1661.49 49
1661.58 40
1661.67 32
1661.77 24
1661.86 17
1661.95 11
1662.05 5
1662.14 0
1662.23 0
1662.33 0
1662.42 0
1662.51 0
1662.61 0
1662.70 0
1662.80 0
1662.89 0
1662.98 13
1663.08 28
1663.17 42
1663.26 51
1663.36 55
1663.45 52
1663.54 44
1663.64 33
1663.73 22
1663.82 14
1663.92 9
1664.01 9
1664.10 11
1664.20 15
1664.29 19
1664.38 23
1664.48 25
1664.57 28
1664.67 30
1664.76 33
1664.85 36
1664.95 38
1665.04 39
1665.13 38
1665.23 37
1665.32 35
1665.41 32
1665.51 30
1665.60 27
1665.69 25
1665.79 24
1665.88 23
1665.98 23
1666.07 25
1666.16 29
1666.26 36
1666.35 43
1666.44 49
1666.54 53
1666.63 54
1666.72 51
1666.82 46
1666.91 39
1667.01 33
1667.10 30
1667.19 30
1667.29 35
1667.38 43
1667.47 53
1667.57 63
1667.66 71
1667.75 76
1667.85 77
1667.94 75
1668.04 68
1668.13 60
1668.22 51
1668.32 44
1668.41 40
1668.50 40
1668.60 45
1668.69 55
1668.78 69
1668.88 86
1668.97 103
1669.07 120
1669.16 133
1669.25 143
1669.35 148
1669.44 148
1669.53 145
1669.63 137
1669.72 126
1669.81 113
1669.91 99
1670.00 84
1670.10 71
1670.19 61
1670.28 53
1670.38 50
1670.47 51
1670.56 54
1670.66 59
1670.75 64
1670.85 68
1670.94 70
1671.03 69
1671.13 65
1671.22 61
1671.31 55
1671.41 50
1671.50 47
1671.60 46
1671.69 46
1671.78 49
1671.88 52
1671.97 56
1672.06 59
1672.16 61
1672.25 61
1672.35 59
1672.44 54
1672.53 48
1672.63 39
1672.72 29
1672.81 17
1672.91 5
1673.00 0
1673.10 0
1673.19 0
1673.28 0
1673.38 0
1673.47 0
1673.56 0
1673.66 0
1673.75 8
1673.85 17
1673.94 23
1674.03 27
1674.13 29
1674.22 29
1674.32 28
1674.41 28
1674.50 28
1674.60 31
1674.69 35
1674.78 40
1674.88 45
1674.97 49
1675.07 53
1675.16 56
1675.25 59
1675.35 61
1675.44 65
1675.54 69
1675.63 75
1675.72 83
1675.82 90
1675.91 98
1676.00 104
1676.10 109
1676.19 112
1676.29 114
1676.38 116
1676.47 118
1676.57 122
1676.66 127
1676.76 131
1676.85 134
1676.94 136
1677.04 135
1677.13 132
1677.23 129
1677.32 125
1677.41 124
1677.51 125
1677.60 129
1677.69 133
1677.79 138
1677.88 141
1677.98 142
1678.07 141
1678.16 138
1678.26 133
1678.35 126
1678.45 118
1678.54 109
1678.63 98
1678.73 87
1678.82 75
1678.92 65
1679.01 55
1679.10 49
1679.20 45
1679.29 45
1679.39 47
1679.48 51
1679.57 53
1679.67 54
1679.76 52
1679.86 48
1679.95 43
1680.04 38
1680.14 35
1680.23 35
1680.33 38
1680.42 44
1680.51 49
1680.61 53
1680.70 55
1680.80 56
1680.89 55
1680.98 54
1681.08 53
1681.17 53
1681.27 53
1681.36 51
1681.45 47
1681.55 41
1681.64 34
1681.74 27
1681.83 24
1681.92 24
1682.02 28
1682.11 35
1682.21 44
1682.30 53
1682.39 62
1682.49 69
1682.58 75
1682.68 78
1682.77 81
1682.86 83
1682.96 85
1683.05 87
1683.15 89
1683.24 91
1683.33 93
1683.43 93
1683.52 93
1683.62 91
1683.71 87
1683.80 82
1683.90 77
1683.99 74
1684.09 72
1684.18 73
1684.28 76
1684.37 80
1684.46 86
1684.56 91
1684.65 96
1684.75 99
1684.84 102
1684.93 104
1685.03 106
1685.12 106
1685.22 106
1685.31 106
1685.40 106
1685.50 108
1685.59 112
1685.69 117
1685.78 126
1685.88 136
1685.97 147
1686.06 156
1686.16 163
1686.25 167
1686.35 167
1686.44 165
1686.53 160
1686.63 154
1686.72 149
1686.82 145
1686.91 142
1687.01 141
1687.10 141
1687.19 140
1687.29 140
1687.38 137
1687.48 133
1687.57 126
1687.66 118
1687.76 107
1687.85 95
1687.95 82
1688.04 68
1688.14 55
1688.23 42
1688.32 31
1688.42 22
1688.51 15
1688.61 11
1688.70 9
1688.80 10
1688.89 13
1688.98 18
1689.08 25
1689.17 35
1689.27 45
1689.36 56
1689.45 66
1689.55 73
1689.64 78
1689.74 80
1689.83 78
1689.93 74
1690.02 69
1690.11 65
1690.21 61
1690.30 58
1690.40 57
1690.49 57
1690.59 58
1690.68 58
1690.77 57
1690.87 55
1690.96 51
1691.06 45
1691.15 37
1691.25 27
1691.34 17
1691.43 8
1691.53 2
1691.62 0
1691.72 3
1691.81 10
1691.91 21
1692.00 32
1692.09 42
1692.19 49
1692.28 51
1692.38 51
1692.47 48
1692.57 44
1692.66 39
1692.76 35
1692.85 32
1692.94 30
1693.04 29
1693.13 29
1693.23 33
1693.32 39
1693.42 48
1693.51 59
1693.60 70
1693.70 82
1693.79 91
1693.89 100
1693.98 107
1694.08 113
1694.17 118
1694.26 123
1694.36 126
1694.45 129
1694.55 129
1694.64 127
1694.74 123
1694.83 117
1694.93 111
1695.02 106
1695.11 101
1695.21 97
1695.30 95
1695.40 93
1695.49 92
1695.59 90
1695.68 89
1695.78 89
1695.87 88
1695.96 88
1696.06 88
1696.15 88
1696.25 88
1696.34 87
1696.44 85
1696.53 84
1696.63 84
1696.72 85
1696.81 86
1696.91 88
1697.00 88
1697.10 86
1697.19 81
1697.29 74
1697.38 65
1697.48 55
1697.57 47
1697.66 42
1697.76 39
1697.85 40
1697.95 43
1698.04 48
1698.14 54
1698.23 60
1698.33 66
1698.42 72
1698.51 77
1698.61 81
1698.70 83
1698.80 84
1698.89 84
1698.99 82
1699.08 80
1699.18 79
1699.27 80
1699.37 83
1699.46 88
1699.55 94
1699.65 100
1699.74 106
1699.84 110
1699.93 110
1700.03 107
1700.12 100
1700.22 91
1700.31 81
1700.41 71
1700.50 62
1700.59 56
1700.69 52
1700.78 52
1700.88 54
1700.97 59
1701.07 65
1701.16 73
1701.26 81
1701.35 88
1701.45 94
1701.54 98
1701.63 101
1701.73 101
1701.82 98
1701.92 92
1702.01 84
1702.11 74
1702.20 64
1702.30 55
1702.39 47
1702.49 42
1702.58 39
1702.68 39
1702.77 40
1702.86 42
1702.96 42
1703.05 42
1703.15 42
1703.24 41
1703.34 42
1703.43 44
1703.53 47
1703.62 51
1703.72 55
1703.81 59
1703.91 61
1704.00 62
1704.09 61
1704.19 58
1704.28 53
1704.38 46
1704.47 38
1704.57 30
1704.66 24
1704.76 20
1704.85 18
1704.95 19
1705.04 22
1705.14 25
1705.23 28
1705.33 30
1705.42 32
1705.51 34
1705.61 38
1705.70 44
1705.80 52
1705.89 61
1705.99 69
1706.08 73
1706.18 72
1706.27 66
1706.37 55
1706.46 41
1706.56 27
1706.65 16
1706.75 9
1706.84 5
1706.94 4
1707.03 5
1707.12 7
1707.22 9
1707.31 12
1707.41 16
1707.50 20
1707.60 25
1707.69 30
1707.79 35
1707.88 40
1707.98 45
1708.07 50
1708.17 56
1708.26 62
1708.36 69
1708.45 74
1708.55 78
1708.64 79
1708.74 77
1708.83 73
1708.93 69
1709.02 67
1709.11 67
1709.21 71
1709.30 78
1709.40 87
1709.49 95
1709.59 101
1709.68 103
1709.78 100
1709.87 93
1709.97 83
1710.06 70
1710.16 55
1710.25 41
1710.35 28
1710.44 17
1710.54 10
1710.63 6
1710.73 5
1710.82 7
1710.92 10
1711.01 14
1711.11 19
1711.20 23
1711.30 28
1711.39 32
1711.49 35
1711.58 38
1711.68 40
1711.77 41
1711.87 40
1711.96 40
1712.05 40
1712.15 42
1712.24 45
1712.34 50
1712.43 56
1712.53 60
1712.62 61
1712.72 58
1712.81 52
1712.91 45
1713.00 38
1713.10 33
1713.19 32
1713.29 36
1713.38 44
1713.48 55
1713.57 68
1713.67 81
1713.76 93
1713.86 105
1713.95 115
1714.05 125
1714.14 135
1714.24 144
1714.33 151
1714.43 156
1714.52 158
1714.62 156
1714.71 151
1714.81 143
1714.90 133
1715.00 124
1715.09 115
1715.19 108
1715.28 103
1715.38 99
1715.47 96
1715.57 93
1715.66 90
1715.76 86
1715.85 81
1715.95 76
1716.04 70
1716.14 66
1716.23 63
1716.33 63
1716.42 66
1716.52 71
1716.61 76
1716.71 82
1716.80 87
1716.90 92
1716.99 97
1717.09 101
1717.18 105
1717.28 110
1717.37 115
1717.47 119
1717.56 123
1717.66 126
1717.75 130
1717.85 134
1717.94 140
1718.04 147
1718.13 155
1718.23 162
1718.32 167
1718.42 169
1718.51 169
1718.61 166
1718.70 161
1718.80 155
1718.89 151
1718.99 147
1719.08 144
1719.18 141
1719.27 136
1719.37 129
1719.46 118
1719.56 104
1719.65 89
1719.75 72
1719.84 55
1719.94 39
1720.03 24
1720.13 11
1720.22 0
1720.32 0
1720.41 0
1720.51 0
1720.60 0
1720.70 0
1720.79 0
1720.89 0
1720.98 0
1721.08 11
1721.17 20
1721.27 27
1721.37 31
1721.46 32
1721.56 30
1721.65 27
1721.75 26
1721.84 27
1721.94 32
1722.03 40
1722.13 50
1722.22 61
1722.32 71
1722.41 78
1722.51 81
1722.60 80
1722.70 74
1722.79 66
1722.89 56
1722.98 47
1723.08 39
1723.17 35
1723.27 34
1723.36 37
1723.46 44
1723.55 52
1723.65 61
1723.74 68
1723.84 72
1723.93 72
1724.03 68
1724.13 61
1724.22 52
1724.32 42
1724.41 32
1724.51 25
1724.60 19
1724.70 16
1724.79 16
1724.89 18
1724.98 23
1725.08 30
1725.17 38
1725.27 47
1725.36 57
1725.46 66
1725.55 74
1725.65 81
1725.74 87
1725.84 92
1725.93 95
1726.03 95
1726.13 93
1726.22 87
1726.32 78
1726.41 65
1726.51 51
1726.60 35
1726.70 20
1726.79 9
1726.89 2
1726.98 1
1727.08 4
1727.17 12
1727.27 24
1727.36 37
1727.46 53
1727.55 68
1727.65 84
1727.74 100
1727.84 116
1727.94 130
1728.03 141
1728.13 149
1728.22 152
1728.32 152
1728.41 149
1728.51 145
1728.60 141
1728.70 139
1728.79 139
1728.89 142
1728.98 147
1729.08 152
1729.17 159
1729.27 166
1729.37 174
1729.46 182
1729.56 190
1729.65 200
1729.75 209
1729.84 218
1729.94 226
1730.03 234
1730.13 242
1730.22 250
1730.32 258
1730.41 267
1730.51 276
1730.61 285
1730.70 291
1730.80 295
1730.89 295
1730.99 293
1731.08 288
1731.18 281
1731.27 273
1731.37 265
1731.46 257
1731.56 250
1731.65 245
1731.75 240
1731.85 235
1731.94 230
1732.04 224
1732.13 216
1732.23 206
1732.32 195
1732.42 184
1732.51 174
1732.61 168
1732.70 167
1732.80 170
1732.90 177
1732.99 188
1733.09 200
1733.18 212
1733.28 220
1733.37 225
1733.47 225
1733.56 222
1733.66 215
1733.75 206
1733.85 194
1733.95 181
1734.04 167
1734.14 152
1734.23 137
1734.33 123
1734.42 110
1734.52 102
1734.61 97
1734.71 96
1734.80 100
1734.90 108
1735.00 116
1735.09 125
1735.19 132
1735.28 137
1735.38 138
1735.47 136
1735.57 134
1735.66 133
1735.76 133
1735.86 135
1735.95 139
1736.05 142
1736.14 143
1736.24 140
1736.33 131
1736.43 118
1736.52 102
1736.62 83
1736.72 64
1736.81 48
1736.91 33
1737.00 23
1737.10 15
1737.19 9
1737.29 6
1737.38 4
1737.48 3
1737.58 1
1737.67 0
1737.77 0
1737.86 0
1737.96 0
1738.05 0
1738.15 0
1738.24 0
1738.34 1
1738.44 10
1738.53 22
1738.63 34
1738.72 45
1738.82 52
1738.91 58
1739.01 60
1739.11 62
1739.20 62
1739.30 63
1739.39 66
1739.49 69
1739.58 74
1739.68 79
1739.77 84
1739.87 89
1739.97 93
1740.06 97
1740.16 101
1740.25 105
1740.35 111
1740.44 118
1740.54 125
1740.64 132
1740.73 139
1740.83 143
1740.92 143
1741.02 139
1741.11 133
1741.21 124
1741.31 116
1741.40 109
1741.50 105
1741.59 105
1741.69 109
1741.78 116
1741.88 125
1741.98 135
1742.07 145
1742.17 156
1742.26 167
1742.36 178
1742.45 192
1742.55 208
1742.65 225
1742.74 241
1742.84 256
1742.93 268
1743.03 275
1743.12 279
1743.22 279
1743.32 278
1743.41 277
1743.51 278
1743.60 279
1743.70 281
1743.79 283
1743.89 282
1743.99 279
1744.08 274
1744.18 269
1744.27 264
1744.37 262
1744.46 263
1744.56 267
1744.66 273
1744.75 280
1744.85 285
1744.94 289
1745.04 290
1745.13 289
1745.23 286
1745.33 281
1745.42 276
1745.52 270
1745.61 264
1745.71 257
1745.81 249
1745.90 241
1746.00 234
1746.09 227
1746.19 223
1746.28 221
1746.38 223
1746.48 227
1746.57 232
1746.67 236
1746.76 239
1746.86 239
1746.96 237
1747.05 232
1747.15 226
1747.24 220
1747.34 214
1747.43 209
1747.53 207
1747.63 207
1747.72 209
1747.82 213
1747.91 218
1748.01 224
1748.11 230
1748.20 233
1748.30 234
1748.39 232
1748.49 228
1748.58 224
1748.68 221
1748.78 220
1748.87 222
1748.97 224
1749.06 228
1749.16 229
1749.26 228
1749.35 223
1749.45 213
1749.54 199
1749.64 183
1749.74 164
1749.83 145
1749.93 127
1750.02 111
1750.12 97
1750.22 87
1750.31 81
1750.41 80
1750.50 82
1750.60 87
1750.69 94
1750.79 101
1750.89 106
1750.98 110
1751.08 110
1751.17 109
1751.27 106
1751.37 102
1751.46 100
1751.56 97
1751.65 94
1751.75 90
1751.85 84
1751.94 76
1752.04 66
1752.13 55
1752.23 43
1752.33 30
1752.42 18
1752.52 5
1752.61 0
1752.71 0
1752.81 0
1752.90 0
1753.00 0
1753.09 0
1753.19 0
1753.29 0
1753.38 9
1753.48 21
1753.57 29
1753.67 33
1753.77 32
1753.86 26
1753.96 17
1754.05 6
1754.15 0
1754.25 0
1754.34 0
1754.44 0
1754.53 0
1754.63 4
1754.73 17
1754.82 29
1754.92 38
1755.01 43
1755.11 44
1755.21 42
1755.30 38
1755.40 35
1755.50 34
1755.59 36
1755.69 41
1755.78 46
1755.88 50
1755.98 52
1756.07 52
1756.17 50
1756.26 48
1756.36 46
1756.46 45
1756.55 48
1756.65 52
1756.74 58
1756.84 65
1756.94 71
1757.03 78
1757.13 85
1757.22 92
1757.32 99
1757.42 108
1757.51 118
1757.61 127
1757.71 134
1757.80 139
1757.90 139
1757.99 137
1758.09 130
1758.19 121
1758.28 111
1758.38 100
1758.47 90
1758.57 80
1758.67 73
1758.76 69
1758.86 68
1758.96 71
1759.05 78
1759.15 89
1759.24 101
1759.34 114
1759.44 125
1759.53 135
1759.63 143
1759.72 148
1759.82 151
1759.92 152
1760.01 152
1760.11 153
1760.21 155
1760.30 159
1760.40 167
1760.49 177
1760.59 191
1760.69 207
1760.78 224
1760.88 241
1760.98 254
1761.07 263
1761.17 267
1761.26 265
1761.36 258
1761.46 248
1761.55 236
1761.65 224
1761.75 212
1761.84 202
1761.94 194
1762.03 187
1762.13 182
1762.23 178
1762.32 176
1762.42 178
1762.52 182
1762.61 188
1762.71 197
1762.80 206
1762.90 215
1763.00 224
1763.09 231
1763.19 235
1763.29 238
1763.38 238
1763.48 237
1763.57 234
1763.67 230
1763.77 225
1763.86 218
1763.96 212
1764.06 205
1764.15 197
1764.25 190
1764.34 184
1764.44 179
1764.54 174
1764.63 170
1764.73 166
1764.83 162
1764.92 159
1765.02 156
1765.12 154
1765.21 151
1765.31 150
1765.40 149
1765.50 150
1765.60 152
1765.69 156
1765.79 162
1765.89 168
1765.98 174
1766.08 179
1766.18 181
1766.27 181
1766.37 177
1766.46 172
1766.56 164
1766.66 154
1766.75 143
1766.85 132
1766.95 122
1767.04 113
1767.14 106
1767.24 101
1767.33 98
1767.43 95
1767.52 90
1767.62 82
1767.72 70
1767.81 54
1767.91 34
1768.01 13
1768.10 0
1768.20 0
1768.30 0
1768.39 0
1768.49 0
1768.59 0
1768.68 1
1768.78 14
1768.87 23
1768.97 26
1769.07 25
1769.16 20
1769.26 13
1769.36 7
1769.45 3
1769.55 2
1769.65 2
1769.74 4
1769.84 4
1769.94 4
1770.03 2
1770.13 0
1770.22 0
1770.32 0
1770.42 0
1770.51 0
1770.61 0
1770.71 1
1770.80 6
1770.90 11
1771.00 15
1771.09 19
1771.19 23
1771.29 29
1771.38 36
1771.48 43
1771.58 52
1771.67 60
1771.77 67
1771.87 73
1771.96 78
1772.06 83
1772.15 88
1772.25 94
1772.35 103
1772.44 113
1772.54 125
1772.64 138
1772.73 150
1772.83 160
1772.93 169
1773.02 173
1773.12 175
1773.22 173
1773.31 168
1773.41 162
1773.51 156
1773.60 150
1773.70 144
1773.80 138
1773.89 131
1773.99 124
1774.09 117
1774.18 110
1774.28 104
1774.38 100
1774.47 99
1774.57 100
1774.67 103
1774.76 107
1774.86 112
1774.96 117
1775.05 121
1775.15 125
1775.25 129
1775.34 132
1775.44 135
1775.53 138
1775.63 142
1775.73 148
1775.82 155
1775.92 165
1776.02 176
1776.11 190
1776.21 204
1776.31 218
1776.40 231
1776.50 242
1776.60 252
1776.69 259
1776.79 265
1776.89 269
1776.98 271
1777.08 272
1777.18 270
1777.27 266
1777.37 261
1777.47 255
1777.56 249
1777.66 244
1777.76 241
1777.85 240
1777.95 241
1778.05 241
1778.14 241
1778.24 238
1778.34 234
1778.43 227
1778.53 218
1778.63 207
1778.72 196
1778.82 183
1778.92 172
1779.01 162
1779.11 157
1779.21 157
1779.31 161
1779.40 169
1779.50 177
1779.60 184
1779.69 186
1779.79 183
1779.89 176
1779.98 166
1780.08 156
1780.18 147
1780.27 141
1780.37 136
1780.47 131
1780.56 124
1780.66 114
1780.76 101
1780.85 87
1780.95 74
1781.05 65
1781.14 59
1781.24 58
1781.34 60
1781.43 64
1781.53 67
1781.63 70
1781.72 72
1781.82 74
1781.92 75
1782.01 78
1782.11 81
1782.21 85
1782.30 87
1782.40 88
1782.50 88
1782.60 86
1782.69 85
1782.79 85
1782.89 86
1782.98 90
1783.08 94
1783.18 96
1783.27 97
1783.37 94
1783.47 89
1783.56 80
1783.66 70
1783.76 60
1783.85 52
1783.95 46
1784.05 42
1784.14 40
1784.24 39
1784.34 40
1784.43 41
1784.53 45
1784.63 50
1784.73 58
1784.82 68
1784.92 79
1785.02 89
1785.11 98
1785.21 105
1785.31 109
1785.40 110
1785.50 110
1785.60 107
1785.69 105
1785.79 104
1785.89 105
1785.99 107
1786.08 110
1786.18 114
1786.28 117
1786.37 119
1786.47 119
1786.57 117
1786.66 114
1786.76 110
1786.86 105
1786.95 100
1787.05 95
1787.15 90
1787.25 86
1787.34 84
1787.44 83
1787.54 85
1787.63 87
1787.73 91
1787.83 95
1787.92 98
1788.02 99
1788.12 99
1788.21 98
1788.31 95
1788.41 92
1788.51 88
1788.60 83
1788.70 77
1788.80 70
1788.89 63
1788.99 58
1789.09 54
1789.18 53
1789.28 57
1789.38 65
1789.48 77
1789.57 89
1789.67 100
1789.77 110
1789.86 115
1789.96 118
1790.06 117
1790.15 115
1790.25 111
1790.35 107
1790.45 102
1790.54 96
1790.64 89
1790.74 82
1790.83 75
1790.93 70
1791.03 67
1791.12 67
1791.22 68
1791.32 70
1791.42 71
1791.51 71
1791.61 69
1791.71 66
1791.80 62
1791.90 59
1792.00 56
1792.10 55
1792.19 56
1792.29 57
1792.39 59
1792.48 63
1792.58 69
1792.68 76
1792.77 85
1792.87 96
1792.97 108
1793.07 120
1793.16 129
1793.26 136
1793.36 138
1793.45 138
1793.55 135
1793.65 132
1793.75 129
1793.84 128
1793.94 129
1794.04 131
1794.13 133
1794.23 133
1794.33 130
1794.43 124
1794.52 115
1794.62 105
1794.72 94
1794.81 84
1794.91 77
1795.01 72
1795.11 70
1795.20 70
1795.30 72
1795.40 76
1795.49 81
1795.59 85
1795.69 90
1795.79 93
1795.88 95
1795.98 93
1796.08 90
1796.17 84
1796.27 78
1796.37 73
1796.47 69
1796.56 66
1796.66 64
1796.76 63
1796.85 63
1796.95 64
1797.05 66
1797.15 69
1797.24 73
1797.34 78
1797.44 81
1797.54 81
1797.63 78
1797.73 70
1797.83 60
1797.92 50
1798.02 40
1798.12 33
1798.22 29
1798.31 27
1798.41 26
1798.51 25
1798.60 22
1798.70 17
1798.80 11
1798.90 5
1798.99 1
1799.09 0
1799.19 3
1799.29 10
1799.38 19
1799.48 30
1799.58 42
1799.67 54
1799.77 66
1799.87 77
1799.97 87
1800.06 94
1800.16 99
1800.26 102
1800.36 101
1800.45 97
1800.55 91
1800.65 86
1800.74 81
1800.84 79
1800.94 80
1801.04 84
1801.13 91
1801.23 101
1801.33 111
1801.43 119
1801.52 125
1801.62 125
1801.72 120
1801.82 109
1801.91 93
1802.01 76
1802.11 58
1802.20 44
1802.30 33
1802.40 26
1802.50 23
1802.59 21
1802.69 20
1802.79 18
1802.89 14
1802.98 9
1803.08 4
1803.18 0
1803.28 0
1803.37 0
1803.47 0
1803.57 3
1803.67 10
1803.76 19
1803.86 28
1803.96 39
1804.05 48
1804.15 57
1804.25 63
1804.35 67
1804.44 69
1804.54 68
1804.64 66
1804.74 63
1804.83 62
1804.93 63
1805.03 67
1805.13 74
1805.22 83
1805.32 92
1805.42 100
1805.52 104
1805.61 103
1805.71 97
1805.81 86
1805.91 73
1806.00 59
1806.10 47
1806.20 40
1806.30 38
1806.39 41
1806.49 47
1806.59 55
1806.69 62
1806.78 66
1806.88 66
1806.98 63
1807.07 57
1807.17 52
1807.27 49
1807.37 49
1807.46 55
1807.56 63
1807.66 73
1807.76 80
1807.85 85
1807.95 84
1808.05 80
1808.15 73
1808.24 65
1808.34 59
1808.44 56
1808.54 54
1808.63 53
1808.73 53
1808.83 51
1808.93 48
1809.02 44
1809.12 38
1809.22 31
1809.32 25
1809.42 20
1809.51 16
1809.61 14
1809.71 15
1809.81 17
1809.90 20
1810.00 23
1810.10 25
1810.20 25
1810.29 23
1810.39 18
1810.49 12
1810.59 4
1810.68 0
1810.78 0
1810.88 0
1810.98 0
1811.07 0
1811.17 0
1811.27 0
1811.37 0
1811.46 6
1811.56 18
1811.66 30
1811.76 43
1811.85 56
1811.95 68
1812.05 79
1812.15 89
1812.24 97
1812.34 102
1812.44 103
1812.54 100
1812.64 92
1812.73 82
1812.83 69
1812.93 54
1813.03 39
1813.12 26
1813.22 15
1813.32 8
1813.42 3
1813.51 1
1813.61 1
1813.71 0
1813.81 0
1813.90 0
1814.00 0
1814.10 0
1814.20 0
1814.30 0
1814.39 0
1814.49 5
1814.59 16
1814.69 27
1814.78 36
1814.88 42
1814.98 44
1815.08 44
1815.17 41
1815.27 38
1815.37 35
1815.47 33
1815.57 31
1815.66 29
1815.76 26
1815.86 22
1815.96 18
1816.05 14
1816.15 12
1816.25 12
1816.35 14
1816.44 18
1816.54 21
1816.64 24
1816.74 25
1816.84 25
1816.93 24
1817.03 23
1817.13 25
1817.23 29
1817.32 37
1817.42 46
1817.52 55
1817.62 64
1817.72 70
1817.81 74
1817.91 77
1818.01 78
1818.11 81
1818.20 84
1818.30 89
1818.40 95
1818.50 101
1818.60 105
1818.69 107
1818.79 107
1818.89 107
1818.99 106
1819.08 105
1819.18 104
1819.28 103
1819.38 101
1819.48 97
1819.57 92
1819.67 85
1819.77 77
1819.87 69
1819.96 62
1820.06 55
1820.16 49
1820.26 44
1820.36 40
1820.45 37
1820.55 35
1820.65 36
1820.75 39
1820.84 44
1820.94 50
1821.04 55
1821.14 59
1821.24 62
1821.33 64
1821.43 65
1821.53 66
1821.63 68
1821.73 71
1821.82 76
1821.92 82
1822.02 87
1822.12 91
1822.22 94
1822.31 94
1822.41 94
1822.51 92
1822.61 90
1822.70 90
1822.80 90
1822.90 91
1823.00 94
1823.10 98
1823.19 103
1823.29 107
1823.39 112
1823.49 116
1823.59 119
1823.68 119
1823.78 118
1823.88 115
1823.98 112
1824.08 108
1824.17 106
1824.27 105
1824.37 106
1824.47 109
1824.56 113
1824.66 116
1824.76 117
1824.86 116
1824.96 111
1825.05 103
1825.15 93
1825.25 83
1825.35 73
1825.45 66
1825.54 62
1825.64 62
1825.74 66
1825.84 73
1825.94 81
1826.03 89
1826.13 96
1826.23 100
1826.33 103
1826.43 105
1826.52 106
1826.62 109
1826.72 112
1826.82 115
1826.92 118
1827.01 121
1827.11 121
1827.21 120
1827.31 117
1827.41 112
1827.50 106
1827.60 99
1827.70 92
1827.80 85
1827.90 80
1827.99 77
1828.09 76
1828.19 78
1828.29 80
1828.39 82
1828.48 82
1828.58 80
1828.68 74
1828.78 65
1828.88 56
1828.98 48
1829.07 42
1829.17 38
1829.27 37
1829.37 39
1829.47 42
1829.56 46
1829.66 49
1829.76 50
1829.86 50
1829.96 49
1830.05 48
1830.15 47
1830.25 48
1830.35 51
1830.45 56
1830.54 62
1830.64 69
1830.74 74
1830.84 77
1830.94 78
1831.04 77
1831.13 76
1831.23 75
1831.33 75
1831.43 77
1831.53 81
1831.62 86
1831.72 92
1831.82 98
1831.92 105
1832.02 112
1832.11 117
1832.21 119
1832.31 120
1832.41 118
1832.51 114
1832.61 109
1832.70 104
1832.80 101
1832.90 99
1833.00 98
1833.10 97
1833.19 95
1833.29 92
1833.39 88
1833.49 83
1833.59 78
1833.69 73
1833.78 69
1833.88 66
1833.98 65
1834.08 64
1834.18 64
1834.27 65
1834.37 64
1834.47 61
1834.57 56
1834.67 50
1834.77 43
1834.86 37
1834.96 34
1835.06 34
1835.16 38
1835.26 45
1835.35 52
1835.45 59
1835.55 65
1835.65 68
1835.75 71
1835.85 73
1835.94 76
1836.04 81
1836.14 89
1836.24 98
1836.34 109
1836.44 120
1836.53 130
1836.63 140
1836.73 149
1836.83 157
1836.93 164
1837.03 169
1837.12 171
1837.22 170
1837.32 164
1837.42 155
1837.52 145
1837.61 135
1837.71 127
1837.81 121
1837.91 119
1838.01 118
1838.11 118
1838.20 117
1838.30 114
1838.40 109
1838.50 102
1838.60 95
1838.70 86
1838.79 78
1838.89 71
1838.99 66
1839.09 64
1839.19 64
1839.29 68
1839.38 76
1839.48 86
1839.58 98
1839.68 110
1839.78 121
1839.88 129
1839.97 136
1840.07 141
1840.17 145
1840.27 150
1840.37 156
1840.47 162
1840.56 166
1840.66 168
1840.76 165
1840.86 159
1840.96 148
1841.06 136
1841.16 122
1841.25 110
1841.35 99
1841.45 90
1841.55 83
1841.65 78
1841.75 75
1841.84 74
1841.94 75
1842.04 79
1842.14 85
1842.24 91
1842.34 98
1842.43 105
1842.53 112
1842.63 120
1842.73 128
1842.83 137
1842.93 148
1843.03 159
1843.12 169
1843.22 177
1843.32 181
1843.42 180
1843.52 174
1843.62 165
1843.71 153
1843.81 140
1843.91 130
1844.01 122
1844.11 118
1844.21 115
1844.30 113
1844.40 110
1844.50 104
1844.60 95
1844.70 83
1844.80 70
1844.90 58
1844.99 49
1845.09 45
1845.19 45
1845.29 47
1845.39 51
1845.49 54
1845.59 53
1845.68 49
1845.78 42
1845.88 32
1845.98 21
1846.08 10
1846.18 0
1846.27 0
1846.37 0
1846.47 0
1846.57 0
1846.67 0
1846.77 0
1846.87 0
1846.96 0
1847.06 6
1847.16 11
1847.26 15
1847.36 17
1847.46 16
1847.56 14
1847.65 13
1847.75 12
1847.85 13
1847.95 16
1848.05 22
1848.15 30
1848.25 40
1848.34 51
1848.44 60
1848.54 67
1848.64 71
1848.74 72
1848.84 69
1848.94 63
1849.03 58
1849.13 53
1849.23 50
1849.33 50
1849.43 52
1849.53 55
1849.63 57
1849.72 58
1849.82 57
1849.92 56
1850.02 55
1850.12 55
1850.22 57
1850.32 62
1850.42 68
1850.51 76
1850.61 84
1850.71 91
1850.81 99
1850.91 106
1851.01 114
1851.11 122
1851.20 131
1851.30 140
1851.40 148
1851.50 155
1851.60 160
1851.70 163
1851.80 165
1851.90 166
1851.99 168
1852.09 170
1852.19 172
1852.29 173
1852.39 173
1852.49 170
1852.59 163
1852.68 153
1852.78 141
1852.88 128
1852.98 117
1853.08 109
1853.18 106
1853.28 108
1853.38 112
1853.47 118
1853.57 123
1853.67 126
1853.77 125
1853.87 121
1853.97 114
1854.07 105
1854.17 96
1854.26 87
1854.36 79
1854.46 71
1854.56 65
1854.66 60
1854.76 57
1854.86 56
1854.96 58
1855.05 62
1855.15 66
1855.25 70
1855.35 72
1855.45 72
1855.55 70
1855.65 66
1855.75 61
1855.84 57
1855.94 55
1856.04 53
1856.14 54
1856.24 55
1856.34 58
1856.44 60
1856.54 62
1856.63 64
1856.73 64
1856.83 62
1856.93 59
1857.03 53
1857.13 47
1857.23 40
1857.33 35
1857.43 31
1857.52 31
1857.62 33
1857.72 39
1857.82 48
1857.92 58
1858.02 67
1858.12 76
1858.22 83
1858.31 89
1858.41 94
1858.51 97
1858.61 100
1858.71 103
1858.81 107
1858.91 112
1859.01 119
1859.11 129
1859.20 142
1859.30 158
1859.40 174
1859.50 190
1859.60 203
1859.70 211
1859.80 212
1859.90 207
1860.00 196
1860.09 182
1860.19 166
1860.29 150
1860.39 135
1860.49 121
1860.59 109
1860.69 99
1860.79 90
1860.89 83
1860.98 77
1861.08 72
1861.18 69
1861.28 66
1861.38 65
1861.48 65
1861.58 66
1861.68 69
1861.78 72
1861.87 77
1861.97 82
1862.07 86
1862.17 90
1862.27 93
1862.37 96
1862.47 98
1862.57 100
1862.67 102
1862.77 104
1862.86 105
1862.96 107
1863.06 111
1863.16 115
1863.26 121
1863.36 128
1863.46 135
1863.56 142
1863.66 146
1863.76 148
1863.85 148
1863.95 147
1864.05 146
1864.15 144
1864.25 143
1864.35 143
1864.45 143
1864.55 145
1864.65 145
1864.75 144
1864.84 141
1864.94 137
1865.04 132
1865.14 126
1865.24 120
1865.34 115
1865.44 111
1865.54 109
1865.64 108
1865.74 107
1865.83 106
1865.93 104
1866.03 102
1866.13 99
1866.23 96
1866.33 94
1866.43 93
1866.53 93
1866.63 93
1866.73 94
1866.83 95
1866.92 96
1867.02 97
1867.12 99
1867.22 101
1867.32 103
1867.42 107
1867.52 111
1867.62 114
1867.72 117
1867.82 117
1867.92 116
1868.01 112
1868.11 107
1868.21 100
1868.31 94
1868.41 87
1868.51 80
1868.61 73
1868.71 65
1868.81 58
1868.91 52
1869.01 46
1869.10 42
1869.20 40
1869.30 41
1869.40 44
1869.50 50
1869.60 57
1869.70 65
1869.80 73
1869.90 80
1870.00 86
1870.10 89
1870.20 91
1870.29 90
1870.39 89
1870.49 88
1870.59 87
1870.69 87
1870.79 87
1870.89 87
1870.99 86
1871.09 82
1871.19 77
1871.29 71
1871.39 66
1871.48 63
1871.58 64
1871.68 69
1871.78 78
1871.88 87
1871.98 94
1872.08 97
1872.18 95
1872.28 89
1872.38 81
1872.48 73
1872.58 68
1872.68 66
1872.77 68
1872.87 70
1872.97 73
1873.07 73
1873.17 71
1873.27 66
1873.37 61
1873.47 56
1873.57 54
1873.67 55
1873.77 59
1873.87 67
1873.97 78
1874.06 90
1874.16 101
1874.26 111
1874.36 119
1874.46 123
1874.56 125
1874.66 125
1874.76 125
1874.86 125
1874.96 127
1875.06 131
1875.16 137
1875.26 144
1875.36 152
1875.45 160
1875.55 167
1875.65 174
1875.75 180
1875.85 183
1875.95 185
1876.05 185
1876.15 182
1876.25 178
1876.35 172
1876.45 167
1876.55 162
1876.65 159
1876.75 157
1876.85 157
1876.94 157
1877.04 156
1877.14 155
1877.24 154
1877.34 154
1877.44 156
1877.54 161
1877.64 167
1877.74 177
1877.84 187
1877.94 196
1878.04 203
1878.14 207
1878.24 208
1878.34 206
1878.43 202
1878.53 197
1878.63 192
1878.73 188
1878.83 184
1878.93 181
1879.03 179
1879.13 178
1879.23 178
1879.33 181
1879.43 186
1879.53 194
1879.63 203
1879.73 213
1879.83 221
1879.93 227
1880.03 230
1880.12 230
1880.22 228
1880.32 224
1880.42 221
1880.52 220
1880.62 220
1880.72 222
1880.82 225
1880.92 228
1881.02 230
1881.12 229
1881.22 225
1881.32 219
1881.42 213
1881.52 207
1881.62 203
1881.72 202
1881.82 203
1881.91 206
1882.01 208
1882.11 207
1882.21 203
1882.31 194
1882.41 181
1882.51 168
1882.61 154
1882.71 143
1882.81 134
1882.91 129
1883.01 126
1883.11 124
1883.21 122
1883.31 120
1883.41 117
1883.51 114
1883.61 111
1883.71 110
1883.81 111
1883.90 114
1884.00 118
1884.10 121
1884.20 121
1884.30 119
1884.40 114
1884.50 106
1884.60 97
1884.70 86
1884.80 75
1884.90 61
1885.00 46
1885.10 29
1885.20 12
1885.30 0
1885.40 0
1885.50 0
1885.60 0
1885.70 0
1885.80 0
1885.90 0
1886.00 0
1886.09 5
1886.19 19
1886.29 31
1886.39 41
1886.49 46
1886.59 48
1886.69 45
1886.79 40
1886.89 32
1886.99 25
1887.09 20
1887.19 18
1887.29 19
1887.39 21
1887.49 24
1887.59 27
1887.69 29
1887.79 31
1887.89 34
1887.99 40
1888.09 48
1888.19 58
1888.29 69
1888.39 79
1888.49 86
1888.59 89
1888.69 89
1888.78 85
1888.88 80
1888.98 74
1889.08 69
1889.18 64
1889.28 60
1889.38 57
1889.48 53
1889.58 50
1889.68 46
1889.78 43
1889.88 42
1889.98 43
1890.08 46
1890.18 51
1890.28 59
1890.38 68
1890.48 77
1890.58 85
1890.68 90
1890.78 92
1890.88 93
1890.98 93
1891.08 94
1891.18 100
1891.28 109
1891.38 122
1891.48 136
1891.58 149
1891.68 158
1891.78 160
1891.88 155
1891.97 145
1892.07 132
1892.17 117
1892.27 104
1892.37 92
1892.47 83
1892.57 74
1892.67 66
1892.77 58
1892.87 50
1892.97 45
1893.07 43
1893.17 47
1893.27 57
1893.37 72
1893.47 92
1893.57 115
1893.67 138
1893.77 159
1893.87 177
1893.97 190
1894.07 199
1894.17 204
1894.27 206
1894.37 206
1894.47 204
1894.57 201
1894.67 197
1894.77 192
1894.87 186
1894.97 180
1895.07 174
1895.17 169
1895.27 164
1895.37 159
1895.47 155
1895.57 152
1895.67 148
1895.77 142
1895.87 136
1895.97 127
1896.07 116
1896.17 105
1896.27 94
1896.37 85
1896.47 79
1896.57 77
1896.67 80
1896.77 88
1896.87 99
1896.97 113
1897.07 127
1897.16 141
1897.26 154
1897.36 166
1897.46 177
1897.56 186
1897.66 195
1897.76 202
1897.86 209
1897.96 216
1898.06 221
1898.16 225
1898.26 226
1898.36 224
1898.46 220
1898.56 212
1898.66 201
1898.76 187
1898.86 170
1898.96 152
1899.06 134
1899.16 116
1899.26 102
1899.36 91
1899.46 84
1899.56 81
1899.66 81
1899.76 81
1899.86 81
1899.96 79
1900.06 76
1900.16 72
1900.26 69
1900.36 66
1900.46 66
1900.56 68
1900.66 71
1900.76 74
1900.86 77
1900.96 78
1901.06 77
1901.16 74
1901.26 69
1901.36 63
1901.46 57
1901.56 50
1901.66 45
1901.76 42
1901.86 40
1901.96 42
1902.06 47
1902.16 54
1902.26 64
1902.36 74
1902.46 83
1902.56 88
1902.66 89
1902.76 87
1902.86 82
1902.96 77
1903.06 74
1903.16 76
1903.26 83
1903.36 95
1903.46 109
1903.56 122
1903.66 134
1903.76 142
1903.86 145
1903.96 143
1904.06 138
1904.16 131
1904.26 122
1904.36 113
1904.46 105
1904.56 99
1904.66 95
1904.76 93
1904.86 93
1904.96 93
1905.06 92
1905.16 91
1905.26 88
1905.36 85
1905.46 82
1905.56 80
1905.66 78
1905.76 75
1905.86 71
1905.96 65
1906.06 57
1906.16 46
1906.26 34
1906.36 24
1906.46 17
1906.56 13
1906.67 13
1906.77 16
1906.87 20
1906.97 24
1907.07 27
1907.17 29
1907.27 31
1907.37 32
1907.47 34
1907.57 36
1907.67 37
1907.77 37
1907.87 36
1907.97 32
1908.07 26
1908.17 18
1908.27 10
1908.37 2
1908.47 0
1908.57 0
1908.67 0
1908.77 0
1908.87 0
1908.97 0
1909.07 0
1909.17 0
1909.27 0
1909.37 9
1909.47 22
1909.57 35
1909.67 49
1909.77 59
1909.87 65
1909.97 66
1910.07 61
1910.17 51
1910.27 41
1910.37 32
1910.47 28
1910.57 30
1910.67 39
1910.77 54
1910.87 73
1910.97 94
1911.07 114
1911.17 129
1911.27 139
1911.37 141
1911.47 136
1911.57 126
1911.67 113
1911.77 100
1911.88 91
1911.98 87
1912.08 90
1912.18 100
1912.28 116
1912.38 133
1912.48 149
1912.58 162
1912.68 170
1912.78 169
1912.88 161
1912.98 146
1913.08 127
1913.18 105
1913.28 85
1913.38 68
1913.48 56
1913.58 50
1913.68 49
1913.78 50
1913.88 53
1913.98 54
1914.08 54
1914.18 53
1914.28 51
1914.38 51
1914.48 55
1914.58 65
1914.68 80
1914.78 100
1914.88 122
1914.98 144
1915.08 164
1915.19 178
1915.29 187
1915.39 190
1915.49 187
1915.59 181
1915.69 171
1915.79 161
1915.89 152
1915.99 144
1916.09 140
1916.19 138
1916.29 137
1916.39 136
1916.49 134
1916.59 128
1916.69 119
1916.79 107
1916.89 93
1916.99 80
1917.09 70
1917.19 65
1917.29 66
1917.39 74
1917.49 89
1917.59 110
1917.69 135
1917.80 161
1917.90 187
1918.00 209
1918.10 226
1918.20 237
1918.30 240
1918.40 237
1918.50 229
1918.60 217
1918.70 205
1918.80 195
1918.90 187
1919.00 182
1919.10 180
1919.20 181
1919.30 183
1919.40 185
1919.50 188
1919.60 191
1919.70 194
1919.80 196
1919.90 198
1920.00 198
1920.11 197
1920.21 196
1920.31 194
1920.41 192
1920.51 191
1920.61 191
1920.71 192
1920.81 192
1920.91 190
1921.01 185
1921.11 175
1921.21 161
1921.31 143
1921.41 123
1921.51 103
1921.61 85
1921.71 71
1921.81 62
1921.91 59
1922.01 60
1922.12 65
1922.22 71
1922.32 77
1922.42 80
1922.52 81
1922.62 78
1922.72 73
1922.82 67
1922.92 62
1923.02 60
1923.12 63
1923.22 71
1923.32 83
1923.42 97
1923.52 113
1923.62 125
1923.72 134
1923.82 139
1923.93 142
1924.03 142
1924.13 144
1924.23 148
1924.33 157
1924.43 167
1924.53 178
1924.63 187
1924.73 190
1924.83 187
1924.93 179
1925.03 167
1925.13 154
1925.23 144
1925.33 137
1925.43 135
1925.54 137
1925.64 142
1925.74 147
1925.84 152
1925.94 155
1926.04 155
1926.14 154
1926.24 152
1926.34 149
1926.44 146
1926.54 142
1926.64 136
1926.74 129
1926.84 119
1926.94 106
1927.04 91
1927.15 75
1927.25 60
1927.35 48
1927.45 41
1927.55 39
1927.65 41
1927.75 48
1927.85 56
1927.95 63
1928.05 68
1928.15 70
1928.25 69
1928.35 66
1928.45 59
1928.55 51
1928.66 41
1928.76 30
1928.86 19
1928.96 10
1929.06 4
1929.16 3
1929.26 8
1929.36 19
1929.46 33
1929.56 52
1929.66 71
1929.76 90
1929.86 107
1929.96 120
1930.07 129
1930.17 134
1930.27 135
1930.37 132
1930.47 127
1930.57 121
1930.67 116
1930.77 111
1930.87 106
1930.97 102
1931.07 97
1931.17 91
1931.27 85
1931.38 79
1931.48 73
1931.58 70
1931.68 70
1931.78 73
1931.88 80
1931.98 89
1932.08 98
1932.18 107
1932.28 115
1932.38 120
1932.48 122
1932.58 122
1932.69 120
1932.79 116
1932.89 110
1932.99 102
1933.09 92
1933.19 81
1933.29 69
1933.39 60
1933.49 52
1933.59 47
1933.69 45
1933.79 45
1933.90 47
1934.00 48
1934.10 49
1934.20 48
1934.30 46
1934.40 43
1934.50 39
1934.60 35
1934.70 32
1934.80 29
1934.90 28
1935.00 28
1935.11 29
1935.21 31
1935.31 33
1935.41 37
1935.51 42
1935.61 49
1935.71 57
1935.81 65
1935.91 73
1936.01 80
1936.11 85
1936.22 87
1936.32 87
1936.42 86
1936.52 83
1936.62 80
1936.72 76
1936.82 73
1936.92 72
1937.02 74
1937.12 78
1937.22 85
1937.33 94
1937.43 104
1937.53 114
1937.63 122
1937.73 127
1937.83 129
1937.93 128
1938.03 125
1938.13 122
1938.23 120
1938.34 120
1938.44 121
1938.54 125
1938.64 129
1938.74 132
1938.84 134
1938.94 134
1939.04 130
1939.14 124
1939.24 115
1939.34 105
1939.45 93
1939.55 82
1939.65 71
1939.75 63
1939.85 56
1939.95 51
1940.05 48
1940.15 46
1940.25 46
1940.35 48
1940.46 50
1940.56 54
1940.66 58
1940.76 61
1940.86 63
1940.96 62
1941.06 59
1941.16 54
1941.26 50
1941.36 47
1941.47 48
1941.57 54
1941.67 64
1941.77 77
1941.87 93
1941.97 109
1942.07 125
1942.17 139
1942.27 154
1942.38 167
1942.48 180
1942.58 190
1942.68 197
1942.78 199
1942.88 196
1942.98 186
1943.08 171
1943.18 153
1943.28 134
1943.39 117
1943.49 102
1943.59 92
1943.69 85
1943.79 80
1943.89 77
1943.99 74
1944.09 70
1944.19 64
1944.30 57
1944.40 50
1944.50 42
1944.60 34
1944.70 26
1944.80 18
1944.90 10
1945.00 2
1945.10 0
1945.21 0
1945.31 0
1945.41 0
1945.51 0
1945.61 4
1945.71 10
1945.81 15
1945.91 17
1946.02 17
1946.12 15
1946.22 12
1946.32 7
1946.42 1
1946.52 0
1946.62 0
1946.72 0
1946.82 0
1946.93 0
1947.03 0
1947.13 0
1947.23 0
1947.33 5
1947.43 11
1947.53 17
1947.63 23
1947.74 30
1947.84 37
1947.94 43
1948.04 49
1948.14 54
1948.24 58
1948.34 59
1948.44 59
1948.54 58
1948.65 58
1948.75 60
1948.85 64
1948.95 71
1949.05 81
1949.15 91
1949.25 99
1949.35 106
1949.46 108
1949.56 107
1949.66 102
1949.76 96
1949.86 89
1949.96 83
1950.06 78
1950.16 76
1950.27 75
1950.37 76
1950.47 76
1950.57 75
1950.67 73
1950.77 68
1950.87 63
1950.97 59
1951.08 56
1951.18 56
1951.28 61
1951.38 68
1951.48 78
1951.58 88
1951.68 95
1951.79 99
1951.89 99
1951.99 93
1952.09 84
1952.19 72
1952.29 59
1952.39 47
1952.49 36
1952.60 30
1952.70 27
1952.80 29
1952.90 33
1953.00 40
1953.10 46
1953.20 52
1953.31 54
1953.41 54
1953.51 52
1953.61 49
1953.71 48
1953.81 49
1953.91 50
1954.01 53
1954.12 56
1954.22 58
1954.32 58
1954.42 57
1954.52 55
1954.62 54
1954.72 55
1954.83 58
1954.93 62
1955.03 68
1955.13 74
1955.23 78
1955.33 79
1955.43 77
1955.54 71
1955.64 62
1955.74 51
1955.84 39
1955.94 28
1956.04 19
1956.14 13
1956.25 11
1956.35 10
1956.45 11
1956.55 13
1956.65 15
1956.75 18
1956.85 20
1956.96 25
1957.06 30
1957.16 38
1957.26 46
1957.36 54
1957.46 61
1957.56 66
1957.67 70
1957.77 72
1957.87 73
1957.97 76
1958.07 80
1958.17 85
1958.27 91
1958.38 98
1958.48 103
1958.58 108
1958.68 110
1958.78 112
1958.88 112
1958.98 111
1959.09 108
1959.19 103
1959.29 96
1959.39 88
1959.49 80
1959.59 74
1959.69 72
1959.80 73
1959.90 79
1960.00 87
1960.10 96
1960.20 103
1960.30 105
1960.41 101
1960.51 90
1960.61 74
1960.71 54
1960.81 34
1960.91 17
1961.01 5
1961.12 0
1961.22 0
1961.32 2
1961.42 11
1961.52 23
1961.62 34
1961.73 44
1961.83 51
1961.93 55
1962.03 55
1962.13 51
1962.23 44
1962.34 36
1962.44 29
1962.54 23
1962.64 21
1962.74 24
1962.84 32
1962.94 43
1963.05 57
1963.15 70
1963.25 82
1963.35 92
1963.45 99
1963.55 104
1963.66 106
1963.76 107
1963.86 107
1963.96 106
1964.06 105
1964.16 103
1964.27 103
1964.37 103
1964.47 104
1964.57 105
1964.67 106
1964.77 104
1964.88 99
1964.98 89
1965.08 75
1965.18 58
1965.28 40
1965.38 23
1965.49 8
1965.59 0
1965.69 0
1965.79 0
1965.89 0
1965.99 0
1966.10 0
1966.20 0
1966.30 0
1966.40 1
1966.50 4
1966.60 7
1966.71 9
1966.81 10
1966.91 9
1967.01 8
1967.11 7
1967.21 8
1967.32 13
1967.42 23
1967.52 37
1967.62 53
1967.72 70
1967.82 83
1967.93 93
1968.03 97
1968.13 96
1968.23 92
1968.33 86
1968.43 80
1968.54 77
1968.64 77
1968.74 80
1968.84 86
1968.94 92
1969.04 99
1969.15 103
1969.25 104
1969.35 100
1969.45 92
1969.55 80
1969.66 66
1969.76 53
1969.86 43
1969.96 37
1970.06 35
1970.16 38
1970.27 44
1970.37 52
1970.47 59
1970.57 65
1970.67 69
1970.78 72
1970.88 74
1970.98 76
1971.08 80
1971.18 84
1971.28 89
1971.39 93
1971.49 96
1971.59 97
1971.69 95
1971.79 93
1971.90 91
1972.00 92
1972.10 97
1972.20 106
1972.30 118
1972.40 132
1972.51 146
1972.61 157
1972.71 166
1972.81 172
1972.91 175
1973.02 176
1973.12 174
1973.22 170
1973.32 164
1973.42 157
1973.52 148
1973.63 139
1973.73 131
1973.83 124
1973.93 120
1974.03 117
1974.14 114
1974.24 112
1974.34 108
1974.44 104
1974.54 98
1974.65 90
1974.75 81
1974.85 71
1974.95 59
1975.05 44
1975.15 29
1975.26 16
1975.36 6
1975.46 2
1975.56 4
1975.66 12
1975.77 21
1975.87 29
1975.97 33
1976.07 31
1976.17 24
1976.28 14
1976.38 4
1976.48 0
1976.58 0
1976.68 0
1976.79 2
1976.89 6
1976.99 8
1977.09 7
1977.19 4
1977.30 0
1977.40 0
1977.50 0
1977.60 0
1977.70 0
1977.81 0
1977.91 4
1978.01 11
1978.11 19
1978.21 27
1978.32 34
1978.42 41
1978.52 46
1978.62 48
1978.72 49
1978.83 49
1978.93 49
1979.03 50
1979.13 51
1979.23 54
1979.34 56
1979.44 56
1979.54 53
1979.64 47
1979.74 38
1979.85 28
1979.95 19
1980.05 13
1980.15 12
1980.25 16
1980.36 23
1980.46 31
1980.56 39
1980.66 46
1980.76 51
1980.87 55
1980.97 57
1981.07 59
1981.17 61
1981.27 63
1981.38 63
1981.48 62
1981.58 60
1981.68 57
1981.78 55
1981.89 54
1981.99 54
1982.09 56
1982.19 58
1982.29 62
1982.40 65
1982.50 69
1982.60 72
1982.70 74
1982.81 75
1982.91 75
1983.01 74
1983.11 72
1983.21 71
1983.32 70
1983.42 70
1983.52 71
1983.62 72
1983.72 72
1983.83 70
1983.93 66
1984.03 62
1984.13 59
1984.24 61
1984.34 67
1984.44 79
1984.54 94
1984.64 109
1984.75 122
1984.85 129
1984.95 130
1985.05 124
1985.15 112
1985.26 99
1985.36 86
1985.46 77
1985.56 71
1985.67 70
1985.77 72
1985.87 77
1985.97 82
1986.07 87
1986.18 92
1986.28 95
1986.38 98
1986.48 99
1986.59 100
1986.69 99
1986.79 98
1986.89 97
1986.99 96
1987.10 96
1987.20 96
1987.30 98
1987.40 101
1987.51 106
1987.61 112
1987.71 118
1987.81 126
1987.91 134
1988.02 143
1988.12 150
1988.22 155
1988.32 158
1988.43 158
1988.53 154
1988.63 146
1988.73 136
1988.83 124
1988.94 110
1989.04 98
1989.14 86
1989.24 77
1989.35 70
1989.45 66
1989.55 63
1989.65 62
1989.75 60
1989.86 58
1989.96 56
1990.06 52
1990.16 47
1990.27 43
1990.37 39
1990.47 37
1990.57 37
1990.68 40
1990.78 45
1990.88 54
1990.98 64
1991.08 75
1991.19 87
1991.29 96
1991.39 104
1991.49 109
1991.60 112
1991.70 113
1991.80 113
1991.90 113
1992.01 112
1992.11 111
1992.21 109
1992.31 105
1992.41 99
1992.52 90
1992.62 79
1992.72 66
1992.82 55
1992.93 45
1993.03 39
1993.13 36
1993.23 36
1993.34 39
1993.44 43
1993.54 47
1993.64 51
1993.75 57
1993.85 64
1993.95 72
1994.05 83
1994.16 95
1994.26 106
1994.36 116
1994.46 122
1994.56 123
1994.67 119
1994.77 112
1994.87 103
1994.97 94
1995.08 89
1995.18 90
1995.28 96
1995.38 107
1995.49 122
1995.59 137
1995.69 150
1995.79 159
1995.90 164
1996.00 166
1996.10 165
1996.20 164
1996.31 162
1996.41 161
1996.51 160
1996.61 158
1996.72 155
1996.82 151
1996.92 147
1997.02 145
1997.13 146
1997.23 152
1997.33 163
1997.43 178
1997.54 196
1997.64 213
1997.74 227
1997.84 236
1997.95 240
1998.05 242
1998.15 242
1998.25 244
1998.36 249
1998.46 257
1998.56 266
1998.66 273
1998.77 276
1998.87 273
1998.97 264
1999.07 250
1999.18 233
1999.28 217
1999.38 203
1999.48 195
1999.59 193
1999.69 194
1999.79 199
1999.89 206
2000.00 214
2000.10 221
2000.20 227
2000.30 232
2000.41 235
2000.51 236
2000.61 234
2000.71 229
2000.82 220
2000.92 209
2001.02 196
2001.12 183
2001.23 172
2001.33 164
2001.43 161
2001.53 161
2001.64 164
2001.74 168
2001.84 171
2001.95 173
2002.05 173
2002.15 171
2002.25 169
2002.36 169
2002.46 171
2002.56 177
2002.66 185
2002.77 195
2002.87 206
2002.97 214
2003.07 218
2003.18 216
2003.28 208
2003.38 197
2003.48 183
2003.59 169
2003.69 158
2003.79 152
2003.90 150
2004.00 151
2004.10 155
2004.20 159
2004.31 160
2004.41 159
2004.51 154
2004.61 148
2004.72 141
2004.82 136
2004.92 133
2005.02 134
2005.13 138
2005.23 143
2005.33 150
2005.44 156
2005.54 159
2005.64 160
2005.74 158
2005.85 151
2005.95 141
2006.05 128
2006.15 113
2006.26 97
2006.36 82
2006.46 70
2006.56 61
2006.67 57
2006.77 56
2006.87 58
2006.98 62
2007.08 64
2007.18 66
2007.28 67
2007.39 68
2007.49 70
2007.59 74
2007.69 81
2007.80 91
2007.90 103
2008.00 117
2008.11 131
2008.21 142
2008.31 151
2008.41 156
2008.52 158
2008.62 157
2008.72 154
2008.83 150
2008.93 145
2009.03 139
2009.13 132
2009.24 124
2009.34 116
2009.44 109
2009.54 102
2009.65 97
2009.75 93
2009.85 90
2009.96 88
2010.06 86
2010.16 84
2010.26 82
2010.37 81
2010.47 82
2010.57 87
2010.68 95
2010.78 108
2010.88 124
2010.98 143
2011.09 162
2011.19 179
2011.29 195
2011.40 209
2011.50 219
2011.60 227
2011.70 234
2011.81 239
2011.91 244
2012.01 248
2012.12 251
2012.22 253
2012.32 254
2012.42 255
2012.53 255
2012.63 256
2012.73 258
2012.84 263
2012.94 268
2013.04 274
2013.14 279
2013.25 282
2013.35 282
2013.45 278
2013.56 272
2013.66 263
2013.76 255
2013.86 248
2013.97 242
2014.07 239
2014.17 236
2014.28 232
2014.38 227
2014.48 220
2014.58 210
2014.69 198
2014.79 184
2014.89 169
2015.00 155
2015.10 142
2015.20 131
2015.31 122
2015.41 116
2015.51 115
2015.61 119
2015.72 126
2015.82 135
2015.92 146
2016.03 154
2016.13 159
2016.23 159
2016.33 154
2016.44 145
2016.54 134
2016.64 122
2016.75 112
2016.85 103
2016.95 95
2017.06 87
2017.16 80
2017.26 74
2017.36 69
2017.47 65
2017.57 65
2017.67 67
2017.78 73
2017.88 81
2017.98 90
2018.09 100
2018.19 109
2018.29 117
2018.39 124
2018.50 128
2018.60 130
2018.70 130
2018.81 128
2018.91 124
2019.01 118
2019.12 110
2019.22 101
2019.32 91
2019.43 82
2019.53 73
2019.63 67
2019.73 62
2019.84 60
2019.94 59
2020.04 59
2020.15 60
2020.25 60
2020.35 60
2020.46 60
2020.56 60
2020.66 58
2020.76 56
2020.87 52
2020.97 45
2021.07 36
2021.18 24
2021.28 11
2021.38 0
2021.49 0
2021.59 0
2021.69 0
2021.80 0
2021.90 0
2022.00 0
2022.11 0
2022.21 0
2022.31 2
2022.41 9
2022.52 21
2022.62 36
2022.72 55
2022.83 75
2022.93 94
2023.03 109
2023.14 119
2023.24 124
2023.34 123
2023.45 118
2023.55 112
2023.65 106
2023.76 103
2023.86 101
2023.96 100
2024.06 100
2024.17 100
2024.27 99
2024.37 97
2024.48 95
2024.58 93
2024.68 91
2024.79 90
2024.89 89
2024.99 88
2025.10 89
2025.20 90
2025.30 93
2025.41 97
2025.51 102
2025.61 108
2025.72 112
2025.82 116
2025.92 117
2026.03 116
2026.13 115
2026.23 113
2026.33 112
2026.44 113
2026.54 114
2026.64 117
2026.75 121
2026.85 124
2026.95 126
2027.06 126
2027.16 123
2027.26 119
2027.37 114
2027.47 109
2027.57 106
2027.68 106
2027.78 108
2027.88 113
2027.99 119
2028.09 125
2028.19 131
2028.30 136
2028.40 140
2028.50 141
2028.61 142
2028.71 140
2028.81 137
2028.92 131
2029.02 124
2029.12 114
2029.23 104
2029.33 93
2029.43 82
2029.54 73
2029.64 65
2029.74 59
2029.85 54
2029.95 50
2030.05 48
2030.16 45
2030.26 44
2030.36 43
2030.47 45
2030.57 49
2030.67 57
2030.78 69
2030.88 85
2030.98 103
2031.09 121
2031.19 137
2031.29 148
2031.40 153
2031.50 152
2031.60 146
2031.71 137
2031.81 125
2031.91 114
2032.02 104
2032.12 95
2032.22 89
2032.33 84
2032.43 81
2032.53 79
2032.64 78
2032.74 76
2032.84 74
2032.95 71
2033.05 67
2033.15 62
2033.26 55
2033.36 48
2033.46 41
2033.57 35
2033.67 32
2033.77 32
2033.88 36
2033.98 43
2034.08 52
2034.19 61
2034.29 69
2034.39 75
2034.50 77
2034.60 75
2034.70 71
2034.81 66
2034.91 59
2035.01 52
2035.12 44
2035.22 35
2035.33 24
2035.43 13
2035.53 3
2035.64 0
2035.74 0
2035.84 0
2035.95 0
2036.05 7
2036.15 19
2036.26 31
2036.36 41
2036.46 49
2036.57 52
2036.67 52
2036.77 48
2036.88 41
2036.98 33
2037.08 26
2037.19 22
2037.29 22
2037.39 26
2037.50 34
2037.60 44
2037.71 54
2037.81 61
2037.91 63
2038.02 61
2038.12 56
2038.22 51
2038.33 48
2038.43 49
2038.53 56
2038.64 67
2038.74 83
2038.84 99
2038.95 115
2039.05 127
2039.15 134
2039.26 136
2039.36 133
2039.47 124
2039.57 112
2039.67 97
2039.78 82
2039.88 67
2039.98 55
2040.09 47
2040.19 43
2040.29 44
2040.40 49
2040.50 59
2040.60 69
2040.71 79
2040.81 87
2040.92 91
2041.02 90
2041.12 84
2041.23 74
2041.33 60
2041.43 45
2041.54 30
2041.64 16
2041.74 5
2041.85 0
2041.95 0
2042.06 0
2042.16 0
2042.26 0
2042.37 0
2042.47 0
2042.57 0
2042.68 0
2042.78 0
2042.88 1
2042.99 4
2043.09 8
2043.20 14
2043.30 20
2043.40 27
2043.51 33
2043.61 40
2043.71 45
2043.82 49
2043.92 52
2044.02 52
2044.13 50
2044.23 46
2044.34 40
2044.44 34
2044.54 29
2044.65 26
2044.75 27
2044.85 29
2044.96 34
2045.06 39
2045.16 44
2045.27 46
2045.37 47
2045.48 47
2045.58 46
2045.68 47
2045.79 50
2045.89 57
2045.99 66
2046.10 77
2046.20 89
2046.31 99
2046.41 106
2046.51 110
2046.62 110
2046.72 108
2046.82 104
2046.93 99
2047.03 94
2047.14 91
2047.24 87
2047.34 84
2047.45 80
2047.55 75
2047.65 69
2047.76 63
2047.86 58
2047.97 54
2048.07 53
2048.17 54
2048.28 58
2048.38 62
2048.48 67
2048.59 70
2048.69 70
2048.80 67
2048.90 60
2049.00 51
2049.11 41
2049.21 34
2049.32 31
2049.42 33
2049.52 42
2049.63 55
2049.73 73
2049.83 92
2049.94 110
2050.04 125
2050.15 135
2050.25 139
2050.35 136
2050.46 128
2050.56 116
2050.66 102
2050.77 90
2050.87 79
2050.98 71
2051.08 66
2051.18 63
2051.29 59
2051.39 54
2051.50 47
2051.60 37
2051.70 27
2051.81 17
2051.91 8
2052.01 3
2052.12 0
2052.22 0
2052.33 3
2052.43 6
2052.53 10
2052.64 13
2052.74 17
2052.85 21
2052.95 24
2053.05 26
2053.16 28
2053.26 28
2053.37 26
2053.47 22
2053.57 17
2053.68 13
2053.78 12
2053.89 13
2053.99 19
2054.09 28
2054.20 41
2054.30 57
2054.40 73
2054.51 87
2054.61 100
2054.72 109
2054.82 113
2054.92 112
2055.03 106
2055.13 96
2055.24 85
2055.34 74
2055.44 65
2055.55 60
2055.65 59
2055.76 61
2055.86 66
2055.96 72
2056.07 78
2056.17 84
2056.28 89
2056.38 93
2056.48 94
2056.59 94
2056.69 91
2056.80 86
2056.90 78
2057.00 69
2057.11 60
2057.21 53
2057.32 47
2057.42 44
2057.52 44
2057.63 45
2057.73 48
2057.84 52
2057.94 55
2058.04 57
2058.15 58
2058.25 58
2058.36 57
2058.46 56
2058.56 55
2058.67 55
2058.77 55
2058.88 57
2058.98 60
2059.08 63
2059.19 67
2059.29 71
2059.40 75
2059.50 78
2059.60 80
2059.71 79
2059.81 76
2059.92 71
2060.02 64
2060.13 56
2060.23 48
2060.33 42
2060.44 37
2060.54 35
2060.65 35
2060.75 35
2060.85 36
2060.96 36
2061.06 34
2061.17 32
2061.27 30
2061.37 29
2061.48 29
2061.58 30
2061.69 32
2061.79 34
2061.89 35
2062.00 35
2062.10 33
2062.21 30
2062.31 27
2062.42 24
2062.52 22
2062.62 22
2062.73 23
2062.83 25
2062.94 29
2063.04 33
2063.14 39
2063.25 46
2063.35 55
2063.46 63
2063.56 72
2063.67 80
2063.77 85
2063.87 88
2063.98 87
2064.08 83
2064.19 77
2064.29 70
2064.39 64
2064.50 58
2064.60 54
2064.71 50
2064.81 46
2064.92 44
2065.02 43
2065.12 44
2065.23 48
2065.33 55
2065.44 63
2065.54 72
2065.65 78
2065.75 79
2065.85 75
2065.96 64
2066.06 50
2066.17 36
2066.27 24
2066.37 16
2066.48 14
2066.58 17
2066.69 24
2066.79 35
2066.90 46
2067.00 56
2067.10 66
2067.21 74
2067.31 81
2067.42 86
2067.52 87
2067.63 84
2067.73 78
2067.83 69
2067.94 58
2068.04 45
2068.15 35
2068.25 26
2068.36 20
2068.46 17
2068.56 16
2068.67 17
2068.77 18
2068.88 22
2068.98 27
2069.09 36
2069.19 47
2069.29 61
2069.40 76
2069.50 89
2069.61 98
2069.71 102
2069.82 101
2069.92 95
2070.02 87
2070.13 79
2070.23 71
2070.34 67
2070.44 65
2070.55 66
2070.65 69
2070.75 71
2070.86 73
2070.96 73
2071.07 70
2071.17 65
2071.28 58
2071.38 51
2071.49 45
2071.59 40
2071.69 37
2071.80 37
2071.90 38
2072.01 40
2072.11 42
2072.22 41
2072.32 39
2072.42 33
2072.53 25
2072.63 15
2072.74 4
2072.84 0
2072.95 0
2073.05 0
2073.16 0
2073.26 0
2073.36 0
2073.47 0
2073.57 3
2073.68 10
2073.78 15
2073.89 17
2073.99 17
2074.10 16
2074.20 14
2074.30 12
2074.41 10
2074.51 8
2074.62 6
2074.72 4
2074.83 2
2074.93 0
2075.04 0
2075.14 0
2075.24 0
2075.35 0
2075.45 0
2075.56 0
2075.66 0
2075.77 0
2075.87 0
2075.98 1
2076.08 8
2076.18 17
2076.29 27
2076.39 38
2076.50 46
2076.60 52
2076.71 54
2076.81 52
2076.92 47
2077.02 38
2077.13 29
2077.23 21
2077.33 15
2077.44 12
2077.54 12
2077.65 16
2077.75 22
2077.86 30
2077.96 38
2078.07 46
2078.17 53
2078.27 60
2078.38 66
2078.48 72
2078.59 76
2078.69 80
2078.80 84
2078.90 88
2079.01 92
2079.11 98
2079.22 105
2079.32 113
2079.42 123
2079.53 132
2079.63 141
2079.74 149
2079.84 156
2079.95 159
2080.05 159
2080.16 156
2080.26 149
2080.37 139
2080.47 127
2080.58 114
2080.68 103
2080.78 95
2080.89 92
2080.99 93
2081.10 98
2081.20 106
2081.31 116
2081.41 126
2081.52 133
2081.62 137
2081.73 139
2081.83 138
2081.94 135
2082.04 130
2082.14 125
2082.25 119
2082.35 112
2082.46 105
2082.56 99
2082.67 93
2082.77 88
2082.88 86
2082.98 85
2083.09 86
2083.19 86
2083.30 86
2083.40 84
2083.50 81
2083.61 77
2083.71 74
2083.82 74
2083.92 77
2084.03 83
2084.13 91
2084.24 99
2084.34 105
2084.45 107
2084.55 106
2084.66 101
2084.76 93
2084.87 85
2084.97 79
2085.08 76
2085.18 79
2085.28 86
2085.39 96
2085.49 107
2085.60 117
2085.70 124
2085.81 126
2085.91 123
2086.02 116
2086.12 105
2086.23 93
2086.33 82
2086.44 72
2086.54 65
2086.65 61
2086.75 59
2086.86 59
2086.96 60
2087.07 63
2087.17 68
2087.27 75
2087.38 84
2087.48 93
2087.59 103
2087.69 113
2087.80 122
2087.90 130
2088.01 137
2088.11 144
2088.22 150
2088.32 155
2088.43 160
2088.53 164
2088.64 166
2088.74 166
2088.85 164
2088.95 162
2089.06 158
2089.16 154
2089.27 151
2089.37 148
2089.48 145
2089.58 140
2089.69 134
2089.79 125
2089.89 116
2090.00 105
2090.10 95
2090.21 87
2090.31 82
2090.42 80
2090.52 80
2090.63 81
2090.73 83
2090.84 83
2090.94 81
2091.05 78
2091.15 73
2091.26 67
2091.36 62
2091.47 58
2091.57 54
2091.68 52
2091.78 50
2091.89 49
2091.99 47
2092.10 43
2092.20 37
2092.31 28
2092.41 19
2092.52 8
2092.62 0
2092.73 0
2092.83 0
2092.94 0
2093.04 0
2093.15 0
2093.25 0
2093.36 3
2093.46 8
2093.57 10
2093.67 10
2093.78 10
2093.88 12
2093.99 17
2094.09 28
2094.19 43
2094.30 61
2094.40 80
2094.51 98
2094.61 114
2094.72 125
2094.82 133
2094.93 139
2095.03 142
2095.14 144
2095.24 144
2095.35 143
2095.45 141
2095.56 136
2095.66 130
2095.77 123
2095.87 115
2095.98 107
2096.08 99
2096.19 92
2096.29 85
2096.40 79
2096.50 75
2096.61 72
2096.71 73
2096.82 76
2096.92 84
2097.03 95
2097.13 108
2097.24 121
2097.34 131
2097.45 137
2097.55 138
2097.66 134
2097.76 127
2097.87 120
2097.97 115
2098.08 114
2098.18 119
2098.29 130
2098.39 142
2098.50 155
2098.60 166
2098.71 171
2098.81 171
2098.92 167
2099.02 162
2099.13 158
2099.23 157
2099.34 160
2099.45 165
2099.55 170
2099.66 173
2099.76 172
2099.87 166
2099.97 156
2100.08 144
2100.18 132
2100.29 121
2100.39 112
2100.50 105
2100.60 99
2100.71 94
2100.81 89
2100.92 84
2101.02 79
2101.13 77
2101.23 77
2101.34 81
2101.44 89
2101.55 101
2101.65 115
2101.76 131
2101.86 145
2101.97 156
2102.07 164
2102.18 166
2102.28 165
2102.39 162
2102.49 158
2102.60 156
2102.70 155
2102.81 157
2102.91 161
2103.02 166
2103.12 172
2103.23 177
2103.33 182
2103.44 185
2103.54 187
2103.65 189
2103.76 189
2103.86 188
2103.97 188
2104.07 189
2104.18 190
2104.28 192
2104.39 194
2104.49 197
2104.60 200
2104.70 202
2104.81 203
2104.91 203
2105.02 202
2105.12 199
2105.23 195
2105.33 187
2105.44 177
2105.54 162
2105.65 145
2105.75 126
2105.86 108
2105.96 92
2106.07 80
2106.17 75
2106.28 75
2106.39 81
2106.49 90
2106.60 100
2106.70 109
2106.81 115
2106.91 116
2107.02 111
2107.12 102
2107.23 90
2107.33 75
2107.44 61
2107.54 49
2107.65 39
2107.75 33
2107.86 29
2107.96 26
2108.07 24
2108.17 23
2108.28 23
2108.39 25
2108.49 29
2108.60 36
2108.70 44
2108.81 52
2108.91 57
2109.02 59
2109.12 57
2109.23 53
2109.33 47
2109.44 41
2109.54 35
2109.65 30
2109.75 25
2109.86 19
2109.97 13
2110.07 7
2110.18 0
2110.28 0
2110.39 0
2110.49 0
2110.60 0
2110.70 0
2110.81 0
2110.91 0
2111.02 2
2111.12 6
2111.23 9
2111.33 11
2111.44 12
2111.55 13
2111.65 15
2111.76 17
2111.86 20
2111.97 24
2112.07 29
2112.18 36
2112.28 44
2112.39 54
2112.49 66
2112.60 78
2112.70 90
2112.81 99
2112.92 104
2113.02 103
2113.13 97
2113.23 85
2113.34 69
2113.44 50
2113.55 32
2113.65 16
2113.76 3
2113.86 0
2113.97 0
2114.08 0
2114.18 0
2114.29 0
2114.39 7
2114.50 14
2114.60 22
2114.71 29
2114.81 34
2114.92 39
2115.02 42
2115.13 46
2115.24 51
2115.34 56
2115.45 62
2115.55 67
2115.66 72
2115.76 77
2115.87 80
2115.97 82
2116.08 82
2116.18 79
2116.29 74
2116.40 68
2116.50 59
2116.61 51
2116.71 45
2116.82 42
2116.92 43
2117.03 48
2117.13 55
2117.24 62
2117.34 67
2117.45 69
2117.56 66
2117.66 60
2117.77 52
2117.87 45
2117.98 39
2118.08 37
2118.19 37
2118.29 38
2118.40 40
2118.51 41
2118.61 40
2118.72 37
2118.82 32
2118.93 25
2119.03 17
2119.14 8
2119.24 0
2119.35 0
2119.46 0
2119.56 0
2119.67 0
2119.77 0
2119.88 1
2119.98 12
2120.09 24
2120.19 34
2120.30 42
2120.41 46
2120.51 47
2120.62 46
2120.72 42
2120.83 38
2120.93 35
2121.04 32
2121.15 31
2121.25 32
2121.36 34
2121.46 37
2121.57 41
2121.67 45
2121.78 48
2121.88 52
2121.99 55
2122.10 60
2122.20 67
2122.31 75
2122.41 85
2122.52 95
2122.62 105
2122.73 112
2122.84 115
2122.94 115
2123.05 112
2123.15 107
2123.26 102
2123.36 97
2123.47 94
2123.57 94
2123.68 96
2123.79 99
2123.89 104
2124.00 109
2124.10 114
2124.21 118
2124.31 121
2124.42 123
2124.53 126
2124.63 129
2124.74 134
2124.84 139
2124.95 145
2125.05 151
2125.16 156
2125.27 158
2125.37 157
2125.48 154
2125.58 147
2125.69 139
2125.79 129
2125.90 120
2126.01 110
2126.11 101
2126.22 92
2126.32 83
2126.43 75
2126.53 66
2126.64 58
2126.75 50
2126.85 44
2126.96 40
2127.06 37
2127.17 38
2127.27 40
2127.38 44
2127.49 49
2127.59 55
2127.70 61
2127.80 68
2127.91 73
2128.02 77
2128.12 80
2128.23 81
2128.33 81
2128.44 79
2128.54 76
2128.65 73
2128.76 69
2128.86 65
2128.97 61
2129.07 58
2129.18 56
2129.28 57
2129.39 62
2129.50 69
2129.60 79
2129.71 90
2129.81 101
2129.92 111
2130.03 117
2130.13 119
2130.24 117
2130.34 111
2130.45 103
2130.55 95
2130.66 86
2130.77 77
2130.87 70
2130.98 64
2131.08 57
2131.19 50
2131.30 43
2131.40 34
2131.51 26
2131.61 18
2131.72 11
2131.83 5
2131.93 1
2132.04 0
2132.14 0
2132.25 1
2132.35 3
2132.46 7
2132.57 11
2132.67 15
2132.78 19
2132.88 22
2132.99 24
2133.10 25
2133.20 24
2133.31 21
2133.41 17
2133.52 11
2133.63 5
2133.73 0
2133.84 0
2133.94 0
2134.05 0
2134.16 0
2134.26 0
2134.37 1
2134.47 3
2134.58 5
2134.68 6
2134.79 7
2134.90 9
2135.00 11
2135.11 15
2135.21 19
2135.32 23
2135.43 27
2135.53 30
2135.64 32
2135.74 34
2135.85 37
2135.96 39
2136.06 42
2136.17 44
2136.27 46
2136.38 50
2136.49 53
2136.59 58
2136.70 63
2136.80 69
2136.91 75
2137.02 80
2137.12 83
2137.23 83
2137.33 79
2137.44 72
2137.55 62
2137.65 51
2137.76 40
2137.86 31
2137.97 25
2138.08 22
2138.18 22
2138.29 23
2138.39 23
2138.50 22
2138.61 17
2138.71 10
2138.82 0
2138.92 0
2139.03 0
2139.14 0
2139.24 0
2139.35 0
2139.46 0
2139.56 0
2139.67 6
2139.77 15
2139.88 23
2139.99 28
2140.09 32
2140.20 34
2140.30 36
2140.41 39
2140.52 42
2140.62 45
2140.73 48
2140.83 51
2140.94 53
2141.05 54
2141.15 55
2141.26 56
2141.36 58
2141.47 60
2141.58 62
2141.68 62
2141.79 59
2141.90 54
2142.00 48
2142.11 40
2142.21 33
2142.32 27
2142.43 23
2142.53 23
2142.64 25
2142.74 29
2142.85 36
2142.96 44
2143.06 54
2143.17 63
2143.28 71
2143.38 78
2143.49 82
2143.59 86
2143.70 88
2143.81 91
2143.91 93
2144.02 95
2144.12 96
2144.23 95
2144.34 91
2144.44 85
2144.55 79
2144.66 73
2144.76 68
2144.87 65
2144.97 63
2145.08 61
2145.19 58
2145.29 54
2145.40 48
2145.51 42
2145.61 37
2145.72 33
2145.82 31
2145.93 31
2146.04 32
2146.14 34
2146.25 34
2146.36 34
2146.46 33
2146.57 31
2146.67 30
2146.78 30
2146.89 31
2146.99 33
2147.10 35
2147.20 38
2147.31 41
2147.42 44
2147.52 48
2147.63 53
2147.74 60
2147.84 68
2147.95 76
2148.06 82
2148.16 88
2148.27 92
2148.37 94
2148.48 96
2148.59 99
2148.69 103
2148.80 109
2148.91 116
2149.01 122
2149.12 128
2149.22 131
2149.33 133
2149.44 135
2149.54 137
2149.65 140
2149.76 146
2149.86 153
2149.97 161
2150.07 167
2150.18 170
2150.29 170
2150.39 164
2150.50 154
2150.61 141
2150.71 126
2150.82 111
2150.93 97
2151.03 84
2151.14 74
2151.24 67
2151.35 63
2151.46 62
2151.56 63
2151.67 64
2151.78 64
2151.88 62
2151.99 56
2152.10 47
2152.20 36
2152.31 23
2152.41 11
2152.52 2
2152.63 0
2152.73 0
2152.84 0
2152.95 0
2153.05 0
2153.16 2
2153.27 9
2153.37 17
2153.48 27
2153.59 38
2153.69 48
2153.80 57
2153.90 63
2154.01 65
2154.12 62
2154.22 56
2154.33 47
2154.44 38
2154.54 30
2154.65 25
2154.76 23
2154.86 23
2154.97 25
2155.08 27
2155.18 27
2155.29 25
2155.39 21
2155.50 15
2155.61 7
2155.71 0
2155.82 0
2155.93 0
2156.03 0
2156.14 0
2156.25 0
2156.35 0
2156.46 0
2156.57 0
2156.67 7
2156.78 13
2156.89 18
2156.99 21
2157.10 21
2157.20 19
2157.31 16
2157.42 12
2157.52 8
2157.63 6
2157.74 7
2157.84 12
2157.95 19
2158.06 29
2158.16 40
2158.27 52
2158.38 63
2158.48 72
2158.59 80
2158.70 87
2158.80 93
2158.91 98
2159.02 102
2159.12 105
2159.23 105
2159.34 104
2159.44 99
2159.55 92
2159.66 84
2159.76 76
2159.87 70
2159.97 69
2160.08 72
2160.19 82
2160.29 96
2160.40 114
2160.51 133
2160.61 151
2160.72 165
2160.83 173
2160.93 176
2161.04 173
2161.15 166
2161.25 156
2161.36 144
2161.47 131
2161.57 118
2161.68 106
2161.79 95
2161.89 85
2162.00 79
2162.11 77
2162.21 80
2162.32 87
2162.43 97
2162.53 110
2162.64 124
2162.75 139
2162.85 155
2162.96 171
2163.07 187
2163.17 202
2163.28 216
2163.39 225
2163.49 229
2163.60 228
2163.71 223
2163.81 214
2163.92 203
2164.03 192
2164.13 184
2164.24 177
2164.35 174
2164.45 173
2164.56 175
2164.67 179
2164.77 182
2164.88 184
2164.99 184
2165.09 180
2165.20 173
2165.31 164
2165.41 156
2165.52 150
2165.63 147
2165.73 150
2165.84 157
2165.95 165
2166.05 174
2166.16 181
2166.27 185
2166.37 186
2166.48 185
2166.59 182
2166.69 179
2166.80 178
2166.91 180
2167.01 185
2167.12 191
2167.23 197
2167.33 200
2167.44 198
2167.55 189
2167.66 174
2167.76 155
2167.87 133
2167.98 113
2168.08 98
2168.19 89
2168.30 87
2168.40 93
2168.51 103
2168.62 118
2168.72 133
2168.83 147
2168.94 159
2169.04 169
2169.15 175
2169.26 179
2169.36 181
2169.47 182
2169.58 183
2169.68 184
2169.79 185
2169.90 184
2170.00 183
2170.11 180
2170.22 174
2170.32 166
2170.43 156
2170.54 144
2170.65 131
2170.75 118
2170.86 104
2170.97 91
2171.07 78
2171.18 68
2171.29 59
2171.39 52
2171.50 47
2171.61 43
2171.71 41
2171.82 39
2171.93 40
2172.03 43
2172.14 50
2172.25 60
2172.36 72
2172.46 85
2172.57 96
2172.68 104
2172.78 108
2172.89 110
2173.00 110
2173.10 110
2173.21 111
2173.32 114
2173.42 119
2173.53 123
2173.64 126
2173.74 125
2173.85 120
2173.96 111
2174.07 100
2174.17 88
2174.28 79
2174.39 72
2174.49 71
2174.60 73
2174.71 77
2174.81 82
2174.92 87
2175.03 89
2175.13 88
2175.24 85
2175.35 80
2175.46 75
2175.56 70
2175.67 67
2175.78 67
2175.88 70
2175.99 75
2176.10 83
2176.20 92
2176.31 103
2176.42 114
2176.53 125
2176.63 137
2176.74 148
2176.85 158
2176.95 166
2177.06 172
2177.17 173
2177.27 171
2177.38 165
2177.49 157
2177.60 149
2177.70 142
2177.81 138
2177.92 137
2178.02 141
2178.13 148
2178.24 155
2178.34 164
2178.45 172
2178.56 180
2178.67 187
2178.77 193
2178.88 199
2178.99 207
2179.09 215
2179.20 225
2179.31 236
2179.41 246
2179.52 256
2179.63 261
2179.74 263
2179.84 261
2179.95 256
2180.06 250
2180.16 246
2180.27 245
2180.38 249
2180.49 255
2180.59 263
2180.70 270
2180.81 275
2180.91 277
2181.02 276
2181.13 274
2181.24 271
2181.34 269
2181.45 268
2181.56 268
2181.66 267
2181.77 266
2181.88 263
2181.98 259
2182.09 252
2182.20 245
2182.31 238
2182.41 231
2182.52 223
2182.63 214
2182.73 205
2182.84 194
2182.95 182
2183.06 171
2183.16 160
2183.27 153
2183.38 148
2183.48 147
2183.59 149
2183.70 154
2183.81 163
2183.91 174
2184.02 188
2184.13 203
2184.23 219
2184.34 233
2184.45 245
2184.56 253
2184.66 258
2184.77 261
2184.88 262
2184.99 263
2185.09 265
2185.20 270
2185.31 276
2185.41 282
2185.52 289
2185.63 293
2185.74 297
2185.84 298
2185.95 298
2186.06 297
2186.16 295
2186.27 290
2186.38 283
2186.49 272
2186.59 257
2186.70 241
2186.81 225
2186.92 212
2187.02 202
2187.13 196
2187.24 194
2187.34 195
2187.45 197
2187.56 200
2187.67 202
2187.77 204
2187.88 205
2187.99 207
2188.09 210
2188.20 212
2188.31 213
2188.42 214
2188.52 214
2188.63 213
2188.74 211
2188.85 210
2188.95 210
2189.06 210
2189.17 210
2189.27 210
2189.38 209
2189.49 207
2189.60 205
2189.70 201
2189.81 196
2189.92 190
2190.03 182
2190.13 171
2190.24 159
2190.35 144
2190.46 130
2190.56 116
2190.67 106
2190.78 100
2190.88 98
2190.99 99
2191.10 104
2191.21 108
2191.31 112
2191.42 114
2191.53 115
2191.64 113
2191.74 110
2191.85 106
2191.96 100
2192.07 94
2192.17 88
2192.28 81
2192.39 75
2192.49 70
2192.60 67
2192.71 64
2192.82 62
2192.92 60
2193.03 56
2193.14 52
2193.25 46
2193.35 40
2193.46 35
2193.57 32
2193.68 30
2193.78 29
2193.89 29
2194.00 29
2194.11 30
2194.21 29
2194.32 29
2194.43 28
2194.54 29
2194.64 31
2194.75 35
2194.86 43
2194.97 55
2195.07 71
2195.18 88
2195.29 106
2195.40 123
2195.50 136
2195.61 144
2195.72 146
2195.82 143
2195.93 136
2196.04 126
2196.15 117
2196.25 109
2196.36 106
2196.47 108
2196.58 113
2196.68 122
2196.79 133
2196.90 143
2197.01 152
2197.11 157
2197.22 159
2197.33 157
2197.44 151
2197.54 144
2197.65 135
2197.76 127
2197.87 121
2197.97 117
2198.08 116
2198.19 117
2198.30 120
2198.40 122
2198.51 123
2198.62 123
2198.73 120
2198.83 114
2198.94 108
2199.05 100
2199.16 94
2199.26 89
2199.37 84
2199.48 79
2199.59 74
2199.69 66
2199.80 56
2199.91 44
2200.02 31
2200.13 18
2200.23 7
2200.34 0
2200.45 0
2200.56 0
2200.66 0
2200.77 0
2200.88 0
2200.99 0
2201.09 0
2201.20 0
2201.31 0
2201.42 0
2201.52 4
2201.63 10
2201.74 18
2201.85 27
2201.95 38
2202.06 48
2202.17 56
2202.28 62
2202.38 65
2202.49 66
2202.60 66
2202.71 67
2202.81 69
2202.92 73
2203.03 80
2203.14 88
2203.25 98
2203.35 106
2203.46 112
2203.57 116
2203.68 117
2203.78 116
2203.89 113
2204.00 109
2204.11 104
2204.21 101
2204.32 99
2204.43 99
2204.54 100
2204.64 101
2204.75 103
2204.86 103
2204.97 101
2205.08 98
2205.18 94
2205.29 90
2205.40 87
2205.51 86
2205.61 89
2205.72 94
2205.83 101
2205.94 107
2206.04 112
2206.15 115
2206.26 114
2206.37 110
2206.48 104
2206.58 96
2206.69 89
2206.80 83
2206.91 77
2207.01 71
2207.12 66
2207.23 61
2207.34 56
2207.45 51
2207.55 48
2207.66 46
2207.77 46
2207.88 48
2207.98 50
2208.09 52
2208.20 54
2208.31 56
2208.42 58
2208.52 60
2208.63 63
2208.74 67
2208.85 72
2208.95 75
2209.06 78
2209.17 79
2209.28 78
2209.39 75
2209.49 72
2209.60 67
2209.71 63
2209.82 58
2209.92 54
2210.03 50
2210.14 46
2210.25 43
2210.36 42
2210.46 44
2210.57 48
2210.68 55
2210.79 63
2210.89 71
2211.00 76
2211.11 78
2211.22 77
2211.33 74
2211.43 70
2211.54 67
2211.65 67
2211.76 71
2211.86 77
2211.97 85
2212.08 92
2212.19 98
2212.30 99
2212.40 97
2212.51 90
2212.62 80
2212.73 68
2212.84 56
2212.94 44
2213.05 34
2213.16 26
2213.27 19
2213.37 15
2213.48 12
2213.59 11
2213.70 12
2213.81 14
2213.91 19
2214.02 25
2214.13 34
2214.24 43
2214.35 51
2214.45 57
2214.56 61
2214.67 62
2214.78 63
2214.89 64
2214.99 69
2215.10 79
2215.21 94
2215.32 114
2215.43 135
2215.53 154
2215.64 168
2215.75 176
2215.86 176
2215.96 168
2216.07 154
2216.18 136
2216.29 116
2216.40 96
2216.50 78
2216.61 62
2216.72 52
2216.83 48
2216.94 50
2217.04 57
2217.15 69
2217.26 82
2217.37 95
2217.48 104
2217.58 109
2217.69 108
2217.80 103
2217.91 93
2218.02 81
2218.12 68
2218.23 55
2218.34 43
2218.45 34
2218.56 28
2218.66 25
2218.77 25
2218.88 28
2218.99 32
2219.10 37
2219.20 42
2219.31 46
2219.42 50
2219.53 55
2219.64 62
2219.74 71
2219.85 83
2219.96 98
2220.07 115
2220.18 131
2220.28 147
2220.39 160
2220.50 171
2220.61 180
2220.72 187
2220.83 193
2220.93 198
2221.04 204
2221.15 209
2221.26 215
2221.37 218
2221.47 221
2221.58 221
2221.69 219
2221.80 216
2221.91 213
2222.01 211
2222.12 209
2222.23 207
2222.34 205
2222.45 202
2222.55 198
2222.66 192
2222.77 188
2222.88 184
2222.99 184
2223.10 187
2223.20 192
2223.31 199
2223.42 205
2223.53 208
2223.64 207
2223.74 201
2223.85 190
2223.96 175
2224.07 157
2224.18 138
2224.28 120
2224.39 104
2224.50 90
2224.61 80
2224.72 74
2224.83 72
2224.93 72
2225.04 73
2225.15 74
2225.26 73
2225.37 70
2225.47 64
2225.58 58
2225.69 51
2225.80 45
2225.91 43
2226.02 45
2226.12 50
2226.23 58
2226.34 66
2226.45 72
2226.56 74
2226.66 71
2226.77 64
2226.88 54
2226.99 43
2227.10 33
2227.21 24
2227.31 18
2227.42 14
2227.53 10
2227.64 6
2227.75 2
2227.86 0
2227.96 0
2228.07 0
2228.18 0
2228.29 0
2228.40 0
2228.50 0
2228.61 2
2228.72 8
2228.83 14
2228.94 18
2229.05 21
2229.15 22
2229.26 23
2229.37 25
2229.48 28
2229.59 34
2229.70 40
2229.80 49
2229.91 58
2230.02 67
2230.13 75
2230.24 81
2230.35 86
2230.45 89
2230.56 91
2230.67 93
2230.78 95
2230.89 97
2231.00 100
2231.10 104
2231.21 108
2231.32 113
2231.43 118
2231.54 122
2231.64 127
2231.75 130
2231.86 130
2231.97 129
2232.08 124
2232.19 118
2232.29 110
2232.40 100
2232.51 90
2232.62 80
2232.73 70
2232.84 60
2232.95 50
2233.05 41
2233.16 34
2233.27 29
2233.38 27
2233.49 30
2233.60 37
2233.70 48
2233.81 61
2233.92 75
2234.03 89
2234.14 102
2234.25 113
2234.35 123
2234.46 130
2234.57 135
2234.68 140
2234.79 143
2234.90 146
2235.00 150
2235.11 153
2235.22 155
2235.33 156
2235.44 156
2235.55 153
2235.65 147
2235.76 139
2235.87 130
2235.98 120
2236.09 110
2236.20 102
2236.31 96
2236.41 93
2236.52 94
2236.63 100
2236.74 110
2236.85 124
2236.96 139
2237.06 154
2237.17 164
2237.28 170
2237.39 170
2237.50 165
2237.61 157
2237.72 146
2237.82 135
2237.93 124
2238.04 113
2238.15 104
2238.26 95
2238.37 88
2238.47 82
2238.58 78
2238.69 77
2238.80 78
2238.91 81
2239.02 86
2239.13 90
2239.23 93
2239.34 95
2239.45 97
2239.56 100
2239.67 105
2239.78 113
2239.89 122
2239.99 133
2240.10 144
2240.21 155
2240.32 164
2240.43 171
2240.54 176
2240.65 180
2240.75 182
2240.86 183
2240.97 181
2241.08 178
2241.19 173
2241.30 167
2241.41 159
2241.51 151
2241.62 142
2241.73 134
2241.84 125
2241.95 117
2242.06 112
2242.17 109
2242.27 109
2242.38 114
2242.49 121
2242.60 130
2242.71 139
2242.82 145
2242.93 147
2243.03 143
2243.14 134
2243.25 121
2243.36 105
2243.47 87
2243.58 69
2243.69 50
2243.79 31
2243.90 11
2244.01 0
2244.12 0
2244.23 0
2244.34 0
2244.45 0
2244.55 0
2244.66 0
2244.77 0
2244.88 13
2244.99 30
2245.10 43
2245.21 53
2245.32 58
2245.42 61
2245.53 62
2245.64 62
2245.75 61
2245.86 61
2245.97 60
2246.08 58
2246.18 57
2246.29 55
2246.40 53
2246.51 50
2246.62 47
2246.73 43
2246.84 40
2246.95 38
2247.05 39
2247.16 41
2247.27 46
2247.38 51
2247.49 58
2247.60 64
2247.71 68
2247.82 71
2247.92 73
2248.03 74
2248.14 73
2248.25 70
2248.36 67
2248.47 61
2248.58 54
2248.69 47
2248.79 41
2248.90 37
2249.01 37
2249.12 42
2249.23 52
2249.34 67
2249.45 85
2249.56 103
2249.66 120
2249.77 134
2249.88 144
2249.99 152
2250.10 157
2250.21 162
2250.32 167
2250.43 172
2250.53 177
2250.64 182
2250.75 184
2250.86 184
2250.97 182
2251.08 179
2251.19 173
2251.30 167
2251.40 161
2251.51 155
2251.62 149
2251.73 144
2251.84 140
2251.95 138
2252.06 138
2252.17 140
2252.27 144
2252.38 147
2252.49 151
2252.60 152
2252.71 150
2252.82 145
2252.93 138
2253.04 130
2253.15 121
2253.25 113
2253.36 105
2253.47 98
2253.58 92
2253.69 85
2253.80 78
2253.91 71
2254.02 65
2254.13 58
2254.23 51
2254.34 42
2254.45 32
2254.56 20
2254.67 6
2254.78 0
2254.89 0
2255.00 0
2255.11 0
2255.21 0
2255.32 0
2255.43 0
2255.54 0
2255.65 11
2255.76 24
2255.87 35
2255.98 42
2256.09 46
2256.19 48
2256.30 47
2256.41 46
2256.52 46
2256.63 47
2256.74 51
2256.85 55
2256.96 59
2257.07 59
2257.17 57
2257.28 50
2257.39 42
2257.50 32
2257.61 25
2257.72 20
2257.83 21
2257.94 25
2258.05 33
2258.16 41
2258.26 50
2258.37 56
2258.48 61
2258.59 63
2258.70 63
2258.81 61
2258.92 60
2259.03 57
2259.14 55
2259.25 52
2259.35 48
2259.46 45
2259.57 41
2259.68 38
2259.79 35
2259.90 35
2260.01 36
2260.12 40
2260.23 46
2260.34 51
2260.44 56
2260.55 59
2260.66 60
2260.77 60
2260.88 59
2260.99 59
2261.10 61
2261.21 66
2261.32 76
2261.43 88
2261.53 103
2261.64 118
2261.75 133
2261.86 145
2261.97 153
2262.08 158
2262.19 161
2262.30 161
2262.41 161
2262.52 162
2262.63 163
2262.73 164
2262.84 165
2262.95 165
2263.06 163
2263.17 162
2263.28 161
2263.39 163
2263.50 168
2263.61 177
2263.72 187
2263.83 198
2263.93 207
2264.04 213
2264.15 213
2264.26 209
2264.37 201
2264.48 191
2264.59 179
2264.70 168
2264.81 159
2264.92 151
2265.03 145
2265.14 139
2265.24 132
2265.35 126
2265.46 118
2265.57 110
2265.68 102
2265.79 95
2265.90 89
2266.01 85
2266.12 82
2266.23 79
2266.34 75
2266.44 72
2266.55 67
2266.66 62
2266.77 57
2266.88 53
2266.99 50
2267.10 47
2267.21 46
2267.32 46
2267.43 48
2267.54 50
2267.65 54
2267.76 59
2267.86 64
2267.97 69
2268.08 74
2268.19 78
2268.30 80
2268.41 80
2268.52 78
2268.63 75
2268.74 72
2268.85 70
2268.96 69
2269.07 69
2269.18 70
2269.28 71
2269.39 72
2269.50 72
2269.61 71
2269.72 70
2269.83 67
2269.94 63
2270.05 58
2270.16 52
2270.27 46
2270.38 40
2270.49 36
2270.60 35
2270.70 39
2270.81 47
2270.92 60
2271.03 76
2271.14 95
2271.25 114
2271.36 133
2271.47 151
2271.58 167
2271.69 180
2271.80 189
2271.91 195
2272.02 197
2272.13 194
2272.23 189
2272.34 181
2272.45 173
2272.56 166
2272.67 160
2272.78 157
2272.89 155
2273.00 155
2273.11 156
2273.22 157
2273.33 157
2273.44 155
2273.55 152
2273.66 147
2273.77 139
2273.87 129
2273.98 117
2274.09 104
2274.20 92
2274.31 82
2274.42 75
2274.53 73
2274.64 75
2274.75 80
2274.86 87
2274.97 94
2275.08 100
2275.19 103
2275.30 104
2275.41 104
2275.52 103
2275.62 103
2275.73 103
2275.84 104
2275.95 107
2276.06 109
2276.17 111
2276.28 112
2276.39 111
2276.50 107
2276.61 102
2276.72 96
2276.83 91
2276.94 88
2277.05 87
2277.16 88
2277.27 89
2277.38 89
2277.48 87
2277.59 85
2277.70 82
2277.81 80
2277.92 80
2278.03 83
2278.14 89
2278.25 98
2278.36 108
2278.47 118
2278.58 127
2278.69 133
2278.80 135
2278.91 133
2279.02 129
2279.13 123
2279.24 119
2279.35 117
2279.45 119
2279.56 127
2279.67 138
2279.78 151
2279.89 165
2280.00 177
2280.11 186
2280.22 191
2280.33 193
2280.44 194
2280.55 195
2280.66 197
2280.77 200
2280.88 205
2280.99 211
2281.10 216
2281.21 218
2281.32 216
2281.43 209
2281.54 197
2281.65 181
2281.75 164
2281.86 146
2281.97 130
2282.08 116
2282.19 104
2282.30 93
2282.41 82
2282.52 71
2282.63 60
2282.74 49
2282.85 40
2282.96 35
2283.07 36
2283.18 43
2283.29 55
2283.40 72
2283.51 90
2283.62 106
2283.73 118
2283.84 123
2283.95 121
2284.06 113
2284.17 101
2284.27 88
2284.38 75
2284.49 62
2284.60 52
2284.71 44
2284.82 38
2284.93 35
2285.04 35
2285.15 40
2285.26 49
2285.37 61
2285.48 75
2285.59 89
2285.70 102
2285.81 113
2285.92 120
2286.03 125
2286.14 128
2286.25 129
2286.36 128
2286.47 125
2286.58 120
2286.69 115
2286.80 108
2286.91 101
2287.02 94
2287.13 88
2287.23 82
2287.34 77
2287.45 74
2287.56 71
2287.67 70
2287.78 70
2287.89 70
2288.00 71
2288.11 71
2288.22 71
2288.33 71
2288.44 73
2288.55 75
2288.66 78
2288.77 82
2288.88 85
2288.99 88
2289.10 90
2289.21 92
2289.32 93
2289.43 94
2289.54 97
2289.65 100
2289.76 104
2289.87 108
2289.98 111
2290.09 112
2290.20 111
2290.31 108
2290.42 104
2290.53 100
2290.64 99
2290.75 100
2290.86 105
2290.97 113
2291.07 125
2291.18 140
2291.29 156
2291.40 172
2291.51 187
2291.62 201
2291.73 212
2291.84 220
2291.95 225
2292.06 228
2292.17 228
2292.28 227
2292.39 223
2292.50 217
2292.61 209
2292.72 201
2292.83 192
2292.94 184
2293.05 178
2293.16 175
2293.27 175
2293.38 177
2293.49 180
2293.60 182
2293.71 183
2293.82 182
2293.93 179
2294.04 175
2294.15 171
2294.26 168
2294.37 166
2294.48 167
2294.59 168
2294.70 171
2294.81 174
2294.92 178
2295.03 184
2295.14 192
2295.25 202
2295.36 213
2295.47 224
2295.58 235
2295.69 243
2295.80 248
2295.91 249
2296.02 248
2296.13 245
2296.24 241
2296.35 236
2296.46 231
2296.57 226
2296.68 219
2296.79 210
2296.90 199
2297.01 186
2297.12 172
2297.23 157
2297.34 142
2297.45 129
2297.56 118
2297.67 109
2297.78 103
2297.89 98
2298.00 95
2298.11 94
2298.22 93
2298.33 93
2298.43 93
2298.54 92
2298.65 89
2298.76 86
2298.87 81
2298.98 77
2299.09 74
2299.20 74
2299.31 78
2299.42 85
2299.53 94
2299.64 105
2299.75 116
2299.86 125
2299.97 132
2300.08 135
2300.19 135
2300.30 131
2300.41 124
2300.52 114
2300.63 101
2300.74 87
2300.85 73
2300.96 61
2301.07 52
2301.18 46
2301.29 44
2301.40 46
2301.51 51
2301.62 59
2301.73 69
2301.84 79
2301.95 89
2302.06 98
2302.17 104
2302.28 108
2302.39 107
2302.50 103
2302.61 96
2302.72 87
2302.83 77
2302.94 67
2303.05 58
2303.16 52
2303.27 50
2303.38 51
2303.49 55
2303.61 61
2303.72 65
2303.83 69
2303.94 70
2304.05 68
2304.16 64
2304.27 58
2304.38 51
2304.49 43
2304.60 34
2304.71 25
2304.82 16
2304.93 7
2305.04 0
2305.15 0
2305.26 0
2305.37 0
2305.48 0
2305.59 0
2305.70 6
2305.81 16
2305.92 27
2306.03 41
2306.14 55
2306.25 70
2306.36 86
2306.47 101
2306.58 114
2306.69 126
2306.80 135
2306.91 142
2307.02 148
2307.13 152
2307.24 156
2307.35 158
2307.46 158
2307.57 158
2307.68 156
2307.79 153
2307.90 148
2308.01 143
2308.12 137
2308.23 131
2308.34 124
2308.45 117
2308.56 110
2308.67 102
2308.78 95
2308.89 88
2309.00 82
2309.11 77
2309.22 73
2309.33 70
2309.44 67
2309.55 66
2309.66 65
2309.77 64
2309.88 63
2309.99 62
2310.10 59
2310.21 57
2310.32 53
2310.43 51
2310.54 50
2310.65 51
2310.76 54
2310.87 57
2310.99 60
2311.10 63
2311.21 63
2311.32 62
2311.43 60
2311.54 55
2311.65 48
2311.76 39
2311.87 28
2311.98 15
2312.09 1
2312.20 0
2312.31 0
2312.42 0
2312.53 0
2312.64 0
2312.75 0
2312.86 0
2312.97 2
2313.08 16
2313.19 29
2313.30 40
2313.41 48
2313.52 55
2313.63 61
2313.74 67
2313.85 74
2313.96 81
2314.07 89
2314.18 96
2314.29 103
2314.40 110
2314.51 115
2314.62 120
2314.73 123
2314.85 125
2314.96 124
2315.07 119
2315.18 112
2315.29 102
2315.40 92
2315.51 83
2315.62 76
2315.73 73
2315.84 72
2315.95 73
2316.06 76
2316.17 78
2316.28 79
2316.39 79
2316.50 79
2316.61 79
2316.72 78
2316.83 78
2316.94 78
2317.05 78
2317.16 79
2317.27 79
2317.38 80
2317.49 81
2317.60 82
2317.71 82
2317.83 82
2317.94 83
2318.05 84
2318.16 85
2318.27 87
2318.38 89
2318.49 89
2318.60 87
2318.71 82
2318.82 74
2318.93 64
2319.04 55
2319.15 49
2319.26 46
2319.37 46
2319.48 50
2319.59 54
2319.70 57
2319.81 58
2319.92 56
2320.03 52
2320.14 46
2320.25 41
2320.36 39
2320.48 39
2320.59 44
2320.70 51
2320.81 60
2320.92 70
2321.03 79
2321.14 88
2321.25 95
2321.36 102
2321.47 107
2321.58 112
2321.69 116
2321.80 118
2321.91 118
2322.02 115
2322.13 110
2322.24 102
2322.35 93
2322.46 82
2322.57 72
2322.69 64
2322.80 58
2322.91 55
2323.02 56
2323.13 60
2323.24 65
2323.35 70
2323.46 73
2323.57 75
2323.68 75
2323.79 72
2323.90 68
2324.01 63
2324.12 58
2324.23 55
2324.34 53
2324.45 54
2324.56 57
2324.68 63
2324.79 72
2324.90 81
2325.01 91
2325.12 99
2325.23 105
2325.34 108
2325.45 106
2325.56 101
2325.67 92
2325.78 81
2325.89 70
2326.00 59
2326.11 49
2326.22 40
2326.33 34
2326.44 30
2326.56 28
2326.67 29
2326.78 32
2326.89 37
2327.00 43
2327.11 49
2327.22 54
2327.33 57
2327.44 59
2327.55 59
2327.66 59
2327.77 60
2327.88 62
2327.99 67
2328.10 73
2328.21 81
2328.33 88
2328.44 95
2328.55 100
2328.66 102
2328.77 103
2328.88 102
2328.99 100
2329.10 97
2329.21 94
2329.32 91
2329.43 90
2329.54 89
2329.65 91
2329.76 93
2329.87 97
2329.99 100
2330.10 103
2330.21 103
2330.32 102
2330.43 99
2330.54 95
2330.65 92
2330.76 91
2330.87 92
2330.98 97
2331.09 103
2331.20 108
2331.31 113
2331.42 115
2331.54 115
2331.65 113
2331.76 110
2331.87 105
2331.98 101
2332.09 96
2332.20 92
2332.31 86
2332.42 80
2332.53 73
2332.64 67
2332.75 61
2332.86 57
2332.97 54
2333.09 54
2333.20 56
2333.31 58
2333.42 61
2333.53 63
2333.64 65
2333.75 68
2333.86 71
2333.97 76
2334.08 82
2334.19 89
2334.30 98
2334.41 107
2334.53 117
2334.64 126
2334.75 135
2334.86 143
2334.97 149
2335.08 155
2335.19 160
2335.30 165
2335.41 170
2335.52 176
2335.63 183
2335.74 190
2335.86 198
2335.97 204
2336.08 209
2336.19 213
2336.30 214
2336.41 214
2336.52 214
2336.63 213
2336.74 212
2336.85 211
2336.96 209
2337.07 207
2337.19 205
2337.30 202
2337.41 198
2337.52 193
2337.63 188
2337.74 183
2337.85 179
2337.96 177
2338.07 177
2338.18 181
2338.29 189
2338.41 198
2338.52 208
2338.63 215
2338.74 218
2338.85 216
2338.96 208
2339.07 196
2339.18 182
2339.29 168
2339.40 155
2339.51 146
2339.63 141
2339.74 139
2339.85 142
2339.96 147
2340.07 154
2340.18 162
2340.29 169
2340.40 174
2340.51 178
2340.62 179
2340.73 177
2340.85 174
2340.96 170
2341.07 165
2341.18 160
2341.29 155
2341.40 152
2341.51 150
2341.62 151
2341.73 154
2341.84 159
2341.96 165
2342.07 171
2342.18 174
2342.29 173
2342.40 169
2342.51 161
2342.62 152
2342.73 141
2342.84 132
2342.95 124
2343.07 119
2343.18 114
2343.29 110
2343.40 106
2343.51 102
2343.62 98
2343.73 95
2343.84 94
2343.95 95
2344.06 99
2344.18 106
2344.29 115
2344.40 126
2344.51 138
2344.62 151
2344.73 163
2344.84 174
2344.95 183
2345.06 189
2345.17 194
2345.29 196
2345.40 195
2345.51 192
2345.62 188
2345.73 183
2345.84 179
2345.95 176
2346.06 172
2346.17 169
2346.29 166
2346.40 161
2346.51 155
2346.62 147
2346.73 139
2346.84 132
2346.95 128
2347.06 128
2347.17 133
2347.29 141
2347.40 151
2347.51 161
2347.62 169
2347.73 175
2347.84 177
2347.95 178
2348.06 177
2348.17 178
2348.29 180
2348.40 184
2348.51 187
2348.62 189
2348.73 187
2348.84 181
2348.95 172
2349.06 161
2349.17 150
2349.29 143
2349.40 140
2349.51 143
2349.62 150
2349.73 161
2349.84 172
2349.95 183
2350.06 190
2350.17 193
2350.29 193
2350.40 188
2350.51 179
2350.62 168
2350.73 155
2350.84 142
2350.95 129
2351.06 118
2351.18 110
2351.29 106
2351.40 105
2351.51 107
2351.62 110
2351.73 112
2351.84 114
2351.95 114
2352.06 113
2352.18 112
2352.29 110
2352.40 110
2352.51 110
2352.62 111
2352.73 112
2352.84 114
2352.95 115
2353.07 116
2353.18 116
2353.29 115
2353.40 113
2353.51 110
2353.62 105
2353.73 96
2353.84 86
2353.96 73
2354.07 60
2354.18 48
2354.29 40
2354.40 35
2354.51 36
2354.62 42
2354.73 52
2354.85 65
2354.96 79
2355.07 95
2355.18 111
2355.29 127
2355.40 142
2355.51 156
2355.63 168
2355.74 177
2355.85 181
2355.96 181
2356.07 176
2356.18 167
2356.29 157
2356.40 147
2356.52 138
2356.63 131
2356.74 127
2356.85 124
2356.96 121
2357.07 119
2357.18 117
2357.29 114
2357.41 111
2357.52 108
2357.63 103
2357.74 97
2357.85 90
2357.96 80
2358.07 70
2358.19 60
2358.30 53
2358.41 49
2358.52 50
2358.63 54
2358.74 61
2358.85 68
2358.97 74
2359.08 77
2359.19 79
2359.30 77
2359.41 73
2359.52 68
2359.63 61
2359.75 53
2359.86 45
2359.97 36
2360.08 27
2360.19 19
2360.30 11
2360.41 5
2360.52 1
2360.64 0
2360.75 0
2360.86 0
2360.97 0
2361.08 0
2361.19 0
2361.30 0
2361.42 0
2361.53 0
2361.64 1
2361.75 9
2361.86 19
2361.97 31
2362.08 45
2362.20 60
2362.31 75
2362.42 90
2362.53 102
2362.64 110
2362.75 114
2362.87 115
2362.98 112
2363.09 108
2363.20 103
2363.31 98
2363.42 94
2363.53 91
2363.65 89
2363.76 87
2363.87 86
2363.98 85
2364.09 86
2364.20 88
2364.31 92
2364.43 98
2364.54 105
2364.65 113
2364.76 120
2364.87 124
2364.98 125
2365.10 123
2365.21 118
2365.32 111
2365.43 104
2365.54 99
2365.65 96
2365.76 97
2365.88 99
2365.99 103
2366.10 107
2366.21 110
2366.32 111
2366.43 111
2366.55 109
2366.66 105
2366.77 101
2366.88 95
2366.99 87
2367.10 79
2367.21 70
2367.33 62
2367.44 55
2367.55 49
2367.66 46
2367.77 46
2367.88 48
2368.00 53
2368.11 61
2368.22 71
2368.33 83
2368.44 96
2368.55 110
2368.67 122
2368.78 133
2368.89 140
2369.00 145
2369.11 148
2369.22 147
2369.33 144
2369.45 139
2369.56 132
2369.67 125
2369.78 118
2369.89 113
2370.00 109
2370.12 107
2370.23 106
2370.34 107
2370.45 108
2370.56 110
2370.67 112
2370.79 114
2370.90 118
2371.01 121
2371.12 125
2371.23 129
2371.34 130
2371.46 130
2371.57 129
2371.68 126
2371.79 122
2371.90 120
2372.01 118
2372.13 117
2372.24 118
2372.35 121
2372.46 124
2372.57 129
2372.68 135
2372.80 143
2372.91 150
2373.02 155
2373.13 157
2373.24 155
2373.36 149
2373.47 138
2373.58 126
2373.69 113
2373.80 102
2373.91 94
2374.03 89
2374.14 89
2374.25 91
2374.36 94
2374.47 99
2374.58 103
2374.70 106
2374.81 108
2374.92 107
2375.03 105
2375.14 100
2375.25 95
2375.37 90
2375.48 87
2375.59 87
2375.70 90
2375.81 96
2375.93 106
2376.04 117
2376.15 128
2376.26 138
2376.37 146
2376.48 154
2376.60 161
2376.71 168
2376.82 175
2376.93 182
2377.04 186
2377.15 187
2377.27 183
2377.38 173
2377.49 158
2377.60 141
2377.71 123
2377.83 106
2377.94 93
2378.05 82
2378.16 75
2378.27 70
2378.39 66
2378.50 63
2378.61 62
2378.72 61
2378.83 60
2378.94 60
2379.06 59
2379.17 57
2379.28 54
2379.39 49
2379.50 44
2379.62 38
2379.73 33
2379.84 30
2379.95 28
2380.06 28
2380.17 30
2380.29 33
2380.40 38
2380.51 45
2380.62 54
2380.73 63
2380.85 73
2380.96 84
2381.07 94
2381.18 104
2381.29 112
2381.41 117
2381.52 119
2381.63 118
2381.74 114
2381.85 107
2381.97 98
2382.08 89
2382.19 81
2382.30 75
2382.41 71
2382.52 69
2382.64 67
2382.75 66
2382.86 66
2382.97 66
2383.08 67
2383.20 70
2383.31 75
2383.42 83
2383.53 93
2383.64 104
2383.76 114
2383.87 123
2383.98 128
2384.09 130
2384.20 130
2384.32 128
2384.43 125
2384.54 123
2384.65 123
2384.76 124
2384.88 126
2384.99 129
2385.10 131
2385.21 133
2385.32 133
2385.44 133
2385.55 132
2385.66 130
2385.77 129
2385.88 131
2386.00 135
2386.11 142
2386.22 151
2386.33 162
2386.44 171
2386.56 178
2386.67 182
2386.78 181
2386.89 176
2387.00 170
2387.12 163
2387.23 157
2387.34 152
2387.45 150
2387.56 151
2387.68 154
2387.79 159
2387.90 164
2388.01 171
2388.12 178
2388.24 185
2388.35 191
2388.46 196
2388.57 199
2388.69 199
2388.80 198
2388.91 195
2389.02 191
2389.13 187
2389.25 185
2389.36 187
2389.47 193
2389.58 202
2389.69 215
2389.81 227
2389.92 235
2390.03 238
2390.14 233
2390.25 222
2390.37 204
2390.48 184
2390.59 163
2390.70 143
2390.82 127
2390.93 114
2391.04 105
2391.15 98
2391.26 94
2391.38 92
2391.49 92
2391.60 93
2391.71 95
2391.82 98
2391.94 101
2392.05 104
2392.16 109
2392.27 116
2392.39 126
2392.50 139
2392.61 152
2392.72 166
2392.83 177
2392.95 184
2393.06 185
2393.17 179
2393.28 166
2393.39 149
2393.51 130
2393.62 110
2393.73 92
2393.84 78
2393.96 69
2394.07 65
2394.18 64
2394.29 66
2394.40 70
2394.52 74
2394.63 77
2394.74 80
2394.85 82
2394.97 84
2395.08 85
2395.19 85
2395.30 85
2395.41 83
2395.53 80
2395.64 75
2395.75 71
2395.86 67
2395.98 65
2396.09 64
2396.20 65
2396.31 66
2396.42 69
2396.54 72
2396.65 74
2396.76 77
2396.87 79
2396.99 83
2397.10 88
2397.21 93
2397.32 99
2397.44 103
2397.55 107
2397.66 110
2397.77 111
2397.88 112
2398.00 113
2398.11 114
2398.22 115
2398.33 116
2398.45 116
2398.56 115
2398.67 112
2398.78 106
2398.90 99
2399.01 91
2399.12 82
2399.23 73
2399.34 64
2399.46 58
2399.57 53
2399.68 51
2399.79 52
2399.91 55
2400.02 59
2400.13 65
2400.24 70
2400.36 74
2400.47 75
2400.58 75
2400.69 74
2400.80 71
2400.92 67
2401.03 63
2401.14 59
2401.25 54
2401.37 48
2401.48 41
2401.59 34
2401.70 27
2401.82 22
2401.93 20
2402.04 23
2402.15 29
2402.27 39
2402.38 51
2402.49 62
2402.60 71
2402.72 76
2402.83 79
2402.94 80
2403.05 80
2403.17 82
2403.28 85
2403.39 90
2403.50 96
2403.61 102
2403.73 108
2403.84 112
2403.95 115
2404.06 115
2404.18 114
2404.29 112
2404.40 110
2404.51 107
2404.63 105
2404.74 102
2404.85 100
2404.96 97
2405.08 93
2405.19 88
2405.30 83
2405.41 78
2405.53 73
2405.64 71
2405.75 73
2405.86 77
2405.98 85
2406.09 93
2406.20 100
2406.31 105
2406.43 106
2406.54 104
2406.65 99
2406.76 93
2406.88 87
2406.99 84
2407.10 82
2407.21 82
2407.33 82
2407.44 82
2407.55 82
2407.66 80
2407.78 78
2407.89 75
2408.00 73
2408.11 71
2408.23 70
2408.34 69
2408.45 69
2408.56 69
2408.68 69
2408.79 69
2408.90 67
2409.01 66
2409.13 63
2409.24 60
2409.35 56
2409.46 54
2409.58 52
2409.69 52
2409.80 52
2409.91 53
2410.03 54
2410.14 55
2410.25 54
2410.37 53
2410.48 51
2410.59 49
2410.70 49
2410.82 52
2410.93 57
2411.04 64
2411.15 73
2411.27 83
2411.38 92
2411.49 100
2411.60 103
2411.72 104
2411.83 100
2411.94 94
2412.05 86
2412.17 77
2412.28 69
2412.39 61
2412.50 54
2412.62 48
2412.73 42
2412.84 35
2412.96 27
2413.07 18
2413.18 8
2413.29 0
2413.41 0
2413.52 0
2413.63 0
2413.74 0
2413.86 0
2413.97 0
2414.08 0
2414.19 3
2414.31 13
2414.42 24
2414.53 35
2414.65 47
2414.76 58
2414.87 68
2414.98 76
2415.10 79
2415.21 78
2415.32 72
2415.43 63
2415.55 52
2415.66 41
2415.77 32
2415.89 26
2416.00 24
2416.11 26
2416.22 30
2416.34 35
2416.45 40
2416.56 43
2416.67 44
2416.79 42
2416.90 39
2417.01 37
2417.13 36
2417.24 38
2417.35 44
2417.46 51
2417.58 60
2417.69 69
2417.80 78
2417.91 87
2418.03 96
2418.14 105
2418.25 115
2418.37 124
2418.48 133
2418.59 138
2418.70 140
2418.82 139
2418.93 134
2419.04 127
2419.15 120
2419.27 113
2419.38 107
2419.49 103
2419.61 101
2419.72 102
2419.83 106
2419.94 111
2420.06 117
2420.17 122
2420.28 125
2420.40 126
2420.51 125
2420.62 123
2420.73 121
2420.85 120
2420.96 122
2421.07 125
2421.19 130
2421.30 135
2421.41 138
2421.52 139
2421.64 137
2421.75 133
2421.86 129
2421.98 127
2422.09 128
2422.20 131
2422.31 138
2422.43 146
2422.54 155
2422.65 163
2422.77 168
2422.88 170
2422.99 171
2423.10 170
2423.22 170
2423.33 171
2423.44 175
2423.56 181
2423.67 188
2423.78 195
2423.89 201
2424.01 204
2424.12 204
2424.23 200
2424.35 193
2424.46 182
2424.57 169
2424.68 155
2424.80 140
2424.91 127
2425.02 116
2425.14 108
2425.25 102
2425.36 98
2425.48 96
2425.59 93
2425.70 89
2425.81 85
2425.93 81
2426.04 77
2426.15 73
2426.27 69
2426.38 65
2426.49 61
2426.60 57
2426.72 53
2426.83 49
2426.94 46
2427.06 44
2427.17 41
2427.28 40
2427.40 39
2427.51 38
2427.62 40
2427.73 42
2427.85 46
2427.96 50
2428.07 54
2428.19 58
2428.30 61
2428.41 65
2428.53 69
2428.64 74
2428.75 79
2428.86 83
2428.98 86
2429.09 86
2429.20 85
2429.32 81
2429.43 74
2429.54 66
2429.66 55
2429.77 43
2429.88 31
2430.00 19
2430.11 11
2430.22 7
2430.33 8
2430.45 13
2430.56 20
2430.67 29
2430.79 37
2430.90 44
2431.01 48
2431.13 50
2431.24 52
2431.35 56
2431.46 61
2431.58 69
2431.69 77
2431.80 87
2431.92 95
2432.03 102
2432.14 106
2432.26 108
2432.37 107
2432.48 106
2432.60 105
2432.71 105
2432.82 106
2432.94 110
2433.05 115
2433.16 119
2433.27 122
2433.39 120
2433.50 115
2433.61 106
2433.73 95
2433.84 84
2433.95 74
2434.07 69
2434.18 68
2434.29 70
2434.41 74
2434.52 79
2434.63 83
2434.75 88
2434.86 90
2434.97 91
2435.08 91
2435.20 89
2435.31 84
2435.42 77
2435.54 67
2435.65 56
2435.76 44
2435.88 34
2435.99 25
2436.10 19
2436.22 15
2436.33 13
2436.44 12
2436.56 12
2436.67 13
2436.78 13
2436.90 13
2437.01 11
2437.12 9
2437.24 5
2437.35 0
2437.46 0
2437.57 0
2437.69 0
2437.80 0
2437.91 0
2438.03 0
2438.14 2
2438.25 13
2438.37 23
2438.48 32
2438.59 36
2438.71 37
2438.82 33
2438.93 26
2439.05 18
2439.16 10
2439.27 4
2439.39 3
2439.50 6
2439.61 13
2439.73 22
2439.84 30
2439.95 36
2440.07 37
2440.18 35
2440.29 29
2440.41 21
2440.52 13
2440.63 5
2440.75 0
2440.86 0
2440.97 0
2441.09 0
2441.20 0
2441.31 0
2441.43 0
2441.54 1
2441.65 14
2441.77 30
2441.88 45
2441.99 59
2442.11 69
2442.22 76
2442.33 80
2442.45 81
2442.56 80
2442.67 79
2442.79 77
2442.90 75
2443.01 74
2443.13 72
2443.24 70
2443.35 69
2443.47 69
2443.58 71
2443.69 75
2443.81 81
2443.92 88
2444.03 95
2444.15 103
2444.26 108
2444.37 111
2444.49 112
2444.60 109
2444.71 104
2444.83 97
2444.94 89
2445.05 81
2445.17 71
2445.28 61
2445.39 49
2445.51 38
2445.62 27
2445.73 17
2445.85 10
2445.96 7
2446.07 8
2446.19 13
2446.30 20
2446.41 28
2446.53 35
2446.64 40
2446.75 42
2446.87 40
2446.98 36
2447.09 30
2447.21 24
2447.32 18
2447.44 13
2447.55 8
2447.66 4
2447.78 2
2447.89 1
2448.00 3
2448.12 6
2448.23 11
2448.34 17
2448.46 23
2448.57 30
2448.68 35
2448.80 39
2448.91 41
2449.02 41
2449.14 40
2449.25 39
2449.36 37
2449.48 37
2449.59 38
2449.70 40
2449.82 44
2449.93 48
2450.05 52
2450.16 53
2450.27 52
2450.39 48
2450.50 41
2450.61 33
2450.73 26
2450.84 19
2450.95 14
2451.07 11
2451.18 8
2451.29 5
2451.41 1
2451.52 0
2451.63 0
2451.75 0
2451.86 0
2451.98 0
2452.09 0
2452.20 0
2452.32 0
2452.43 8
2452.54 19
2452.66 33
2452.77 48
2452.88 64
2453.00 80
2453.11 94
2453.22 104
2453.34 110
2453.45 112
2453.57 109
2453.68 102
2453.79 92
2453.91 80
2454.02 68
2454.13 56
2454.25 45
2454.36 36
2454.47 28
2454.59 23
2454.70 22
2454.81 24
2454.93 29
2455.04 36
2455.16 43
2455.27 49
2455.38 53
2455.50 52
2455.61 48
2455.72 42
2455.84 35
2455.95 28
2456.06 23
2456.18 20
2456.29 20
2456.41 21
2456.52 22
2456.63 22
2456.75 21
2456.86 20
2456.97 20
2457.09 20
2457.20 22
2457.32 25
2457.43 28
2457.54 30
2457.66 33
2457.77 35
2457.88 37
2458.00 41
2458.11 44
2458.22 48
2458.34 51
2458.45 53
2458.57 51
2458.68 47
2458.79 41
2458.91 35
2459.02 30
2459.13 27
2459.25 27
2459.36 30
2459.48 33
2459.59 37
2459.70 39
2459.82 41
2459.93 42
2460.04 44
2460.16 47
2460.27 51
2460.39 56
2460.50 61
2460.61 64
2460.73 66
2460.84 67
2460.95 66
2461.07 67
2461.18 70
2461.30 74
2461.41 80
2461.52 87
2461.64 93
2461.75 98
2461.86 100
2461.98 99
2462.09 96
2462.21 90
2462.32 85
2462.43 80
2462.55 77
2462.66 76
2462.77 78
2462.89 84
2463.00 92
2463.12 102
2463.23 113
2463.34 124
2463.46 134
2463.57 144
2463.69 154
2463.80 164
2463.91 174
2464.03 186
2464.14 198
2464.25 211
2464.37 223
2464.48 233
2464.60 241
2464.71 246
2464.82 248
2464.94 248
2465.05 245
2465.17 242
2465.28 239
2465.39 239
2465.51 240
2465.62 243
2465.73 248
2465.85 252
2465.96 255
2466.08 254
2466.19 249
2466.30 240
2466.42 228
2466.53 213
2466.65 198
2466.76 183
2466.87 170
2466.99 159
2467.10 151
2467.22 145
2467.33 141
2467.44 139
2467.56 138
2467.67 138
2467.78 140
2467.90 143
2468.01 148
2468.13 154
2468.24 161
2468.35 165
2468.47 168
2468.58 166
2468.70 159
2468.81 149
2468.92 137
2469.04 124
2469.15 112
2469.27 102
2469.38 96
2469.49 91
2469.61 87
2469.72 82
2469.84 76
2469.95 68
2470.06 59
2470.18 52
2470.29 48
2470.41 49
2470.52 55
2470.63 65
2470.75 77
2470.86 88
2470.98 98
2471.09 105
2471.20 108
2471.32 108
2471.43 107
2471.55 105
2471.66 101
2471.77 96
2471.89 86
2472.00 73
2472.12 54
2472.23 32
2472.34 9
2472.46 0
2472.57 0
2472.69 0
2472.80 0
2472.91 0
2473.03 0
2473.14 0
2473.26 6
2473.37 17
2473.48 25
2473.60 29
2473.71 30
2473.83 28
2473.94 25
2474.05 22
2474.17 21
2474.28 24
2474.40 31
2474.51 41
2474.62 52
2474.74 62
2474.85 70
2474.97 74
2475.08 75
2475.20 73
2475.31 68
2475.42 63
2475.54 59
2475.65 55
2475.77 51
2475.88 48
2475.99 47
2476.11 46
2476.22 46
2476.34 47
2476.45 47
2476.56 48
2476.68 47
2476.79 45
2476.91 43
2477.02 39
2477.14 35
2477.25 31
2477.36 27
2477.48 22
2477.59 18
2477.71 15
2477.82 14
2477.93 17
2478.05 22
2478.16 29
2478.28 37
2478.39 43
2478.50 46
2478.62 45
2478.73 40
2478.85 34
2478.96 27
2479.08 23
2479.19 21
2479.30 21
2479.42 24
2479.53 28
2479.65 32
2479.76 38
2479.88 45
2479.99 55
2480.10 68
2480.22 85
2480.33 103
2480.45 122
2480.56 138
2480.67 150
2480.79 156
2480.90 156
2481.02 150
2481.13 141
2481.25 129
2481.36 118
2481.47 109
2481.59 103
2481.70 99
2481.82 97
2481.93 96
2482.05 95
2482.16 93
2482.27 90
2482.39 86
2482.50 83
2482.62 80
2482.73 78
2482.85 78
2482.96 80
2483.07 82
2483.19 84
2483.30 86
2483.42 86
2483.53 86
2483.65 86
2483.76 84
2483.87 81
2483.99 78
2484.10 72
2484.22 65
2484.33 56
2484.45 45
2484.56 33
2484.67 21
2484.79 10
2484.90 0
2485.02 0
2485.13 0
2485.25 0
2485.36 0
2485.47 0
2485.59 0
2485.70 5
2485.82 14
2485.93 21
2486.05 27
2486.16 32
2486.27 35
2486.39 36
2486.50 37
2486.62 37
2486.73 36
2486.85 34
2486.96 32
2487.07 30
2487.19 26
2487.30 22
2487.42 15
2487.53 8
2487.65 0
2487.76 0
2487.88 0
2487.99 0
2488.10 0
2488.22 0
2488.33 0
2488.45 0
2488.56 6
2488.68 18
2488.79 29
2488.91 37
2489.02 43
2489.13 46
2489.25 48
2489.36 48
2489.48 48
2489.59 49
2489.71 49
2489.82 49
2489.93 49
2490.05 48
2490.16 46
2490.28 43
2490.39 40
2490.51 38
2490.62 37
2490.74 38
2490.85 40
2490.96 42
2491.08 45
2491.19 47
2491.31 48
2491.42 48
2491.54 47
2491.65 47
2491.77 46
2491.88 46
2491.99 46
2492.11 46
2492.22 45
2492.34 45
2492.45 45
2492.57 46
2492.68 48
2492.80 52
2492.91 56
2493.03 62
2493.14 68
2493.25 76
2493.37 84
2493.48 93
2493.60 104
2493.71 114
2493.83 125
2493.94 135
2494.06 144
2494.17 150
2494.29 154
2494.40 153
2494.51 150
2494.63 143
2494.74 133
2494.86 124
2494.97 115
2495.09 111
2495.20 111
2495.32 117
2495.43 129
2495.55 143
2495.66 159
2495.77 173
2495.89 183
2496.00 190
2496.12 193
2496.23 192
2496.35 190
2496.46 186
2496.58 181
2496.69 175
2496.81 169
2496.92 161
2497.03 153
2497.15 144
2497.26 134
2497.38 124
2497.49 112
2497.61 101
2497.72 91
2497.84 83
2497.95 78
2498.07 77
2498.18 81
2498.30 89
2498.41 100
2498.52 112
2498.64 124
2498.75 134
2498.87 143
2498.98 149
2499.10 155
2499.21 160
2499.33 165
2499.44 171
2499.56 177
2499.67 182
2499.79 186
2499.90 187
2500.01 185
2500.13 180
2500.24 172
2500.36 164
2500.47 157
2500.59 152
2500.70 151
2500.82 154
2500.93 158
2501.05 164
2501.16 168
2501.28 170
2501.39 169
2501.51 165
2501.62 159
2501.74 151
2501.85 143
2501.96 139
2502.08 138
2502.19 142
2502.31 151
2502.42 163
2502.54 176
2502.65 188
2502.77 196
2502.88 199
2503.00 199
2503.11 195
2503.23 189
2503.34 184
2503.46 181
2503.57 180
2503.69 182
2503.80 186
2503.91 189
2504.03 190
2504.14 188
2504.26 182
2504.37 174
2504.49 163
2504.60 151
2504.72 141
2504.83 133
2504.95 128
2505.06 126
2505.18 125
2505.29 125
2505.41 124
2505.52 122
2505.64 120
2505.75 118
2505.87 118
2505.98 121
2506.10 128
2506.21 137
2506.33 146
2506.44 155
2506.55 159
2506.67 160
2506.78 156
2506.90 148
2507.01 138
2507.13 129
2507.24 121
2507.36 117
2507.47 115
2507.59 116
2507.70 119
2507.82 124
2507.93 131
2508.05 138
2508.16 147
2508.28 155
2508.39 163
2508.51 168
2508.62 171
2508.74 170
2508.85 165
2508.97 158
2509.08 147
2509.20 135
2509.31 120
2509.43 105
2509.54 89
2509.66 75
2509.77 63
2509.89 55
2510.00 51
2510.12 51
2510.23 56
2510.35 64
2510.46 73
2510.57 82
2510.69 89
2510.80 95
2510.92 99
2511.03 102
2511.15 103
2511.26 103
2511.38 103
2511.49 102
2511.61 101
2511.72 99
2511.84 98
2511.95 96
2512.07 93
2512.18 89
2512.30 83
2512.41 76
2512.53 68
2512.64 60
2512.76 56
2512.87 55
2512.99 58
2513.10 63
2513.22 70
2513.33 75
2513.45 78
2513.56 77
2513.68 72
2513.79 65
2513.91 57
2514.02 48
2514.14 42
2514.25 36
2514.37 33
2514.48 29
2514.60 26
2514.71 21
2514.83 15
2514.94 8
2515.06 1
2515.17 0
2515.29 0
2515.40 0
2515.52 0
2515.63 0
2515.75 0
2515.86 0
2515.98 0
2516.09 6
2516.21 16
2516.32 26
2516.44 35
2516.55 42
2516.67 46
2516.78 47
2516.90 44
2517.01 41
2517.13 37
2517.24 34
2517.36 34
2517.47 37
2517.59 41
2517.70 46
2517.82 52
2517.93 56
2518.05 58
2518.16 58
2518.28 55
2518.39 49
2518.51 42
2518.62 36
2518.74 31
2518.85 31
2518.97 34
2519.09 42
2519.20 53
2519.32 66
2519.43 78
2519.55 89
2519.66 96
2519.78 100
2519.89 101
2520.01 99
2520.12 95
2520.24 89
2520.35 82
2520.47 74
2520.58 66
2520.70 58
2520.81 52
2520.93 48
2521.04 46
2521.16 47
2521.27 49
2521.39 52
2521.50 56
2521.62 58
2521.73 60
2521.85 60
2521.96 61
2522.08 62
2522.19 64
2522.31 67
2522.42 71
2522.54 76
2522.65 80
2522.77 83
2522.88 83
2523.00 81
2523.12 76
2523.23 69
2523.35 62
2523.46 56
2523.58 51
2523.69 49
2523.81 48
2523.92 49
2524.04 50
2524.15 50
2524.27 48
2524.38 44
2524.50 38
2524.61 31
2524.73 23
2524.84 16
2524.96 11
2525.07 8
2525.19 7
2525.30 8
2525.42 12
2525.53 18
2525.65 24
2525.77 29
2525.88 33
2526.00 35
2526.11 35
2526.23 35
2526.34 36
2526.46 38
2526.57 43
2526.69 49
2526.80 56
2526.92 62
2527.03 65
2527.15 65
2527.26 62
2527.38 57
2527.49 51
2527.61 47
2527.72 45
2527.84 45
2527.96 46
2528.07 48
2528.19 51
2528.30 53
2528.42 56
2528.53 59
2528.65 64
2528.76 69
2528.88 76
2528.99 82
2529.11 87
2529.22 89
2529.34 88
2529.45 85
2529.57 79
2529.69 72
2529.80 64
2529.92 57
2530.03 50
2530.15 45
2530.26 41
2530.38 40
2530.49 42
2530.61 46
2530.72 52
2530.84 58
2530.95 65
2531.07 73
2531.19 81
2531.30 90
2531.42 100
2531.53 112
2531.65 126
2531.76 140
2531.88 155
2531.99 168
2532.11 179
2532.22 188
2532.34 193
2532.45 196
2532.57 195
2532.69 192
2532.80 186
2532.92 178
2533.03 169
2533.15 158
2533.26 148
2533.38 137
2533.49 128
2533.61 119
2533.72 112
2533.84 104
2533.95 97
2534.07 89
2534.19 79
2534.30 68
2534.42 57
2534.53 46
2534.65 35
2534.76 28
2534.88 23
2534.99 21
2535.11 22
2535.22 26
2535.34 31
2535.46 38
2535.57 46
2535.69 55
2535.80 64
2535.92 73
2536.03 81
2536.15 88
2536.26 94
2536.38 98
2536.50 101
2536.61 105
2536.73 110
2536.84 117
2536.96 126
2537.07 136
2537.19 145
2537.30 152
2537.42 153
2537.53 149
2537.65 139
2537.77 125
2537.88 108
2538.00 93
2538.11 80
2538.23 70
2538.34 65
2538.46 63
2538.57 62
2538.69 62
2538.81 61
2538.92 58
2539.04 53
2539.15 47
2539.27 40
2539.38 33
2539.50 28
2539.61 24
2539.73 22
2539.85 22
2539.96 23
2540.08 25
2540.19 25
2540.31 25
2540.42 23
2540.54 20
2540.65 19
2540.77 19
2540.89 22
2541.00 28
2541.12 38
2541.23 50
2541.35 63
2541.46 76
2541.58 86
2541.70 94
2541.81 98
2541.93 98
2542.04 95
2542.16 91
2542.27 85
2542.39 79
2542.50 74
2542.62 70
2542.74 66
2542.85 62
2542.97 55
2543.08 45
2543.20 33
2543.31 21
2543.43 9
2543.55 0
2543.66 0
2543.78 0
2543.89 0
2544.01 0
2544.12 3
2544.24 5
2544.35 3
2544.47 0
2544.59 0
2544.70 0
2544.82 0
2544.93 1
2545.05 11
2545.16 24
2545.28 38
2545.40 50
2545.51 59
2545.63 63
2545.74 63
2545.86 59
2545.97 53
2546.09 47
2546.21 42
2546.32 39
2546.44 38
2546.55 39
2546.67 40
2546.78 42
2546.90 42
2547.02 42
2547.13 41
2547.25 40
2547.36 38
2547.48 36
2547.59 35
2547.71 34
2547.83 33
2547.94 32
2548.06 31
2548.17 29
2548.29 24
2548.41 17
2548.52 8
2548.64 0
2548.75 0
2548.87 0
2548.98 0
2549.10 0
2549.22 0
2549.33 0
2549.45 6
2549.56 18
2549.68 28
2549.79 35
2549.91 38
2550.03 35
2550.14 29
2550.26 19
2550.37 7
2550.49 0
2550.61 0
2550.72 0
2550.84 0
2550.95 0
2551.07 0
2551.18 8
2551.30 19
2551.42 28
2551.53 34
2551.65 39
2551.76 42
2551.88 44
2552.00 48
2552.11 54
2552.23 63
2552.34 72
2552.46 82
2552.57 90
2552.69 96
2552.81 98
2552.92 96
2553.04 92
2553.15 84
2553.27 76
2553.39 67
2553.50 58
2553.62 50
2553.73 44
2553.85 40
2553.97 36
2554.08 32
2554.20 28
2554.31 22
2554.43 15
2554.54 6
2554.66 0
2554.78 0
2554.89 0
2555.01 0
2555.12 0
2555.24 0
2555.36 0
2555.47 5
2555.59 11
2555.70 14
2555.82 15
2555.94 14
2556.05 13
2556.17 11
2556.28 9
2556.40 9
2556.52 10
2556.63 12
2556.75 14
2556.86 17
2556.98 21
2557.10 25
2557.21 29
2557.33 32
2557.44 34
2557.56 35
2557.68 35
2557.79 33
2557.91 31
2558.02 28
2558.14 26
2558.26 22
2558.37 18
2558.49 12
2558.60 4
2558.72 0
2558.84 0
2558.95 0
2559.07 0
2559.18 0
2559.30 0
2559.42 0
2559.53 2
2559.65 9
2559.76 13
2559.88 15
2560.00 15
2560.11 15
2560.23 15
2560.34 18
2560.46 23
2560.58 30
2560.69 40
2560.81 51
2560.92 62
2561.04 74
2561.16 85
2561.27 95
2561.39 103
2561.50 111
2561.62 118
2561.74 124
2561.85 129
2561.97 134
2562.08 138
2562.20 142
2562.32 147
2562.43 151
2562.55 154
2562.66 155
2562.78 151
2562.90 143
2563.01 132
2563.13 118
2563.25 103
2563.36 90
2563.48 80
2563.59 74
2563.71 72
2563.83 74
2563.94 77
2564.06 83
2564.17 89
2564.29 96
2564.41 103
2564.52 109
2564.64 114
2564.75 117
2564.87 119
2564.99 119
2565.10 116
2565.22 112
2565.34 108
2565.45 104
2565.57 101
2565.68 99
2565.80 99
2565.92 99
2566.03 99
2566.15 97
2566.26 92
2566.38 85
2566.50 75
2566.61 64
2566.73 52
2566.85 40
2566.96 32
2567.08 26
2567.19 23
2567.31 24
2567.43 28
2567.54 35
2567.66 45
2567.78 58
2567.89 72
2568.01 88
2568.12 104
2568.24 119
2568.36 132
2568.47 141
2568.59 146
2568.70 147
2568.82 145
2568.94 142
2569.05 138
2569.17 134
2569.29 130
2569.40 126
2569.52 122
2569.63 116
2569.75 110
2569.87 103
2569.98 96
2570.10 90
2570.22 85
2570.33 81
2570.45 77
2570.56 75
2570.68 74
2570.80 76
2570.91 80
2571.03 89
2571.15 99
2571.26 112
2571.38 124
2571.50 133
2571.61 138
2571.73 137
2571.84 133
2571.96 126
2572.08 118
2572.19 113
2572.31 111
2572.43 114
2572.54 119
2572.66 125
2572.77 130
2572.89 133
2573.01 132
2573.12 126
2573.24 117
2573.36 107
2573.47 98
2573.59 93
2573.71 91
2573.82 94
2573.94 100
2574.05 110
2574.17 121
2574.29 130
2574.40 137
2574.52 141
2574.64 143
2574.75 143
2574.87 141
2574.99 140
2575.10 140
2575.22 142
2575.33 146
2575.45 151
2575.57 157
2575.68 164
2575.80 170
2575.92 176
2576.03 180
2576.15 185
2576.27 189
2576.38 193
2576.50 197
2576.61 203
2576.73 210
2576.85 219
2576.96 231
2577.08 245
2577.20 260
2577.31 275
2577.43 290
2577.55 304
2577.66 316
2577.78 328
2577.90 338
2578.01 348
2578.13 356
2578.24 363
2578.36 369
2578.48 371
2578.59 372
2578.71 370
2578.83 366
2578.94 362
2579.06 358
2579.18 357
2579.29 359
2579.41 365
2579.53 373
2579.64 383
2579.76 393
2579.87 402
2579.99 406
2580.11 407
2580.22 403
2580.34 396
2580.46 386
2580.57 375
2580.69 366
2580.81 360
2580.92 356
2581.04 355
2581.16 356
2581.27 358
2581.39 359
2581.51 359
2581.62 358
2581.74 355
2581.86 352
2581.97 348
2582.09 342
2582.21 335
2582.32 327
2582.44 317
2582.55 306
2582.67 294
2582.79 282
2582.90 270
2583.02 259
2583.14 249
2583.25 240
2583.37 231
2583.49 222
2583.60 213
2583.72 206
2583.84 199
2583.95 195
2584.07 194
2584.19 194
2584.30 195
2584.42 197
2584.54 197
2584.65 197
2584.77 195
2584.89 193
2585.00 190
2585.12 188
2585.24 185
2585.35 180
2585.47 174
2585.59 165
2585.70 154
2585.82 141
2585.94 129
2586.05 117
2586.17 107
2586.29 99
2586.40 91
2586.52 85
2586.64 79
2586.75 74
2586.87 70
2586.99 67
2587.10 66
2587.22 66
2587.34 67
2587.45 67
2587.57 67
2587.69 65
2587.80 64
2587.92 63
2588.04 63
2588.15 66
2588.27 71
2588.39 76
2588.50 82
2588.62 85
2588.74 87
2588.85 85
2588.97 82
2589.09 79
2589.20 77
2589.32 79
2589.44 85
2589.55 94
2589.67 107
2589.79 120
2589.90 132
2590.02 141
2590.14 148
2590.25 152
2590.37 154
2590.49 156
2590.60 158
2590.72 161
2590.84 164
2590.95 166
2591.07 167
2591.19 166
2591.30 163
2591.42 157
2591.54 150
2591.65 142
2591.77 133
2591.89 123
2592.00 113
2592.12 104
2592.24 95
2592.35 88
2592.47 82
2592.59 79
2592.70 77
2592.82 78
2592.94 79
2593.05 80
2593.17 81
2593.29 81
2593.40 80
2593.52 78
2593.64 75
2593.75 71
2593.87 68
2593.99 64
2594.11 60
2594.22 55
2594.34 50
2594.46 44
2594.57 38
2594.69 31
2594.81 23
2594.92 15
2595.04 7
2595.16 0
2595.27 0
2595.39 0
2595.51 0
2595.62 0
2595.74 0
2595.86 0
2595.97 0
2596.09 4
2596.21 12
2596.32 17
2596.44 21
2596.56 23
2596.68 22
2596.79 19
2596.91 15
2597.03 7
2597.14 0
2597.26 0
2597.38 0
2597.49 0
2597.61 0
2597.73 0
2597.84 0
2597.96 3
2598.08 21
2598.19 38
2598.31 53
2598.43 61
2598.55 65
2598.66 62
2598.78 56
2598.90 47
2599.01 37
2599.13 26
2599.25 16
2599.36 9
2599.48 4
2599.60 1
2599.71 1
2599.83 4
2599.95 8
2600.07 14
2600.18 22
2600.30 31
2600.42 41
2600.53 53
2600.65 67
2600.77 81
2600.88 96
2601.00 109
2601.12 122
2601.24 133
2601.35 142
2601.47 150
2601.59 157
2601.70 164
2601.82 171
2601.94 178
2602.05 183
2602.17 186
2602.29 184
2602.40 178
2602.52 167
2602.64 153
2602.76 137
2602.87 122
2602.99 109
2603.11 100
2603.22 95
2603.34 93
2603.46 93
2603.57 94
2603.69 95
2603.81 96
2603.93 97
2604.04 98
2604.16 100
2604.28 104
2604.39 110
2604.51 118
2604.63 128
2604.75 137
2604.86 146
2604.98 153
2605.10 158
2605.21 161
2605.33 162
2605.45 163
2605.56 163
2605.68 162
2605.80 162
2605.92 160
2606.03 157
2606.15 152
2606.27 146
2606.38 139
2606.50 133
2606.62 129
2606.74 126
2606.85 126
2606.97 129
2607.09 133
2607.20 137
2607.32 140
2607.44 139
2607.55 134
2607.67 125
2607.79 111
2607.91 95
2608.02 79
2608.14 65
2608.26 56
2608.37 53
2608.49 55
2608.61 63
2608.73 73
2608.84 82
2608.96 88
2609.08 88
2609.19 82
2609.31 71
2609.43 57
2609.55 42
2609.66 29
2609.78 19
2609.90 14
2610.01 14
2610.13 17
2610.25 23
2610.37 30
2610.48 38
2610.60 46
2610.72 55
2610.83 64
2610.95 75
2611.07 87
2611.19 101
2611.30 115
2611.42 129
2611.54 141
2611.66 150
2611.77 154
2611.89 155
2612.01 151
2612.12 144
2612.24 135
2612.36 126
2612.48 118
2612.59 110
2612.71 103
2612.83 96
2612.94 89
2613.06 83
2613.18 78
2613.30 75
2613.41 73
2613.53 73
2613.65 73
2613.77 73
2613.88 72
2614.00 69
2614.12 64
2614.23 58
2614.35 52
2614.47 47
2614.59 45
2614.70 44
2614.82 46
2614.94 48
2615.05 51
2615.17 54
2615.29 57
2615.41 58
2615.52 59
2615.64 60
2615.76 60
2615.88 60
2615.99 60
2616.11 59
2616.23 58
2616.35 57
2616.46 58
2616.58 59
2616.70 61
2616.81 63
2616.93 65
2617.05 68
2617.17 69
2617.28 69
2617.40 68
2617.52 66
2617.64 63
2617.75 59
2617.87 55
2617.99 51
2618.10 47
2618.22 43
2618.34 41
2618.46 39
2618.57 39
2618.69 41
2618.81 46
2618.93 54
2619.04 65
2619.16 78
2619.28 91
2619.40 104
2619.51 114
2619.63 121
2619.75 124
2619.87 125
2619.98 124
2620.10 122
2620.22 119
2620.33 117
2620.45 115
2620.57 113
2620.69 112
2620.80 113
2620.92 116
2621.04 122
2621.16 130
2621.27 140
2621.39 150
2621.51 160
2621.63 167
2621.74 171
2621.86 172
2621.98 170
2622.10 165
2622.21 159
2622.33 151
2622.45 142
2622.57 133
2622.68 125
2622.80 117
2622.92 109
2623.04 102
2623.15 95
2623.27 87
2623.39 80
2623.51 73
2623.62 68
2623.74 65
2623.86 65
2623.98 66
2624.09 69
2624.21 74
2624.33 78
2624.45 83
2624.56 88
2624.68 93
2624.80 99
2624.92 103
2625.03 106
2625.15 108
2625.27 107
2625.39 105
2625.50 102
2625.62 98
2625.74 96
2625.86 94
2625.97 94
2626.09 93
2626.21 92
2626.33 89
2626.44 84
2626.56 77
2626.68 68
2626.80 57
2626.91 47
2627.03 37
2627.15 29
2627.27 23
2627.38 21
2627.50 23
2627.62 28
2627.74 36
2627.85 46
2627.97 56
2628.09 65
2628.21 72
2628.32 76
2628.44 76
2628.56 73
2628.68 67
2628.79 62
2628.91 57
2629.03 55
2629.15 56
2629.26 60
2629.38 65
2629.50 70
2629.62 72
2629.73 72
2629.85 69
2629.97 65
2630.09 59
2630.21 55
2630.32 52
2630.44 53
2630.56 55
2630.68 58
2630.79 61
2630.91 62
2631.03 61
2631.15 59
2631.26 56
2631.38 55
2631.50 55
2631.62 59
2631.73 65
2631.85 71
2631.97 78
2632.09 82
2632.20 84
2632.32 83
2632.44 80
2632.56 76
2632.68 73
2632.79 69
2632.91 67
2633.03 66
2633.15 65
2633.26 64
2633.38 62
2633.50 61
2633.62 61
2633.73 61
2633.85 63
2633.97 65
2634.09 67
2634.21 70
2634.32 73
2634.44 76
2634.56 78
2634.68 80
2634.79 82
2634.91 85
2635.03 88
2635.15 91
2635.26 92
2635.38 90
2635.50 86
2635.62 78
2635.74 68
2635.85 58
2635.97 48
2636.09 41
2636.21 35
2636.32 32
2636.44 29
2636.56 29
2636.68 29
2636.80 30
2636.91 32
2637.03 36
2637.15 41
2637.27 47
2637.38 51
2637.50 53
2637.62 52
2637.74 47
2637.86 39
2637.97 28
2638.09 15
2638.21 1
2638.33 0
2638.44 0
2638.56 0
2638.68 0
2638.80 0
2638.92 0
2639.03 0
2639.15 3
2639.27 15
2639.39 25
2639.50 32
2639.62 34
2639.74 33
2639.86 30
2639.98 27
2640.09 25
2640.21 24
2640.33 26
2640.45 30
2640.57 35
2640.68 40
2640.80 44
2640.92 48
2641.04 52
2641.15 56
2641.27 60
2641.39 65
2641.51 72
2641.63 79
2641.74 86
2641.86 93
2641.98 100
2642.10 105
2642.22 110
2642.33 113
2642.45 115
2642.57 115
2642.69 113
2642.80 108
2642.92 101
2643.04 92
2643.16 83
2643.28 75
2643.39 69
2643.51 67
2643.63 68
2643.75 71
2643.87 76
2643.98 79
2644.10 79
2644.22 75
2644.34 69
2644.46 59
2644.57 48
2644.69 36
2644.81 25
2644.93 15
2645.05 7
2645.16 0
2645.28 0
2645.40 0
2645.52 0
2645.63 0
2645.75 0
2645.87 0
2645.99 0
2646.11 0
2646.22 4
2646.34 11
2646.46 19
2646.58 25
2646.70 30
2646.81 33
2646.93 33
2647.05 29
2647.17 23
2647.29 16
2647.40 11
2647.52 7
2647.64 6
2647.76 9
2647.88 13
2647.99 18
2648.11 24
2648.23 28
2648.35 31
2648.47 32
2648.58 33
2648.70 33
2648.82 33
2648.94 34
2649.06 36
2649.17 38
2649.29 39
2649.41 39
2649.53 37
2649.65 32
2649.76 26
2649.88 19
2650.00 13
2650.12 9
2650.24 9
2650.36 12
2650.47 19
2650.59 28
2650.71 38
2650.83 49
2650.95 58
2651.06 65
2651.18 70
2651.30 72
2651.42 73
2651.54 73
2651.65 72
2651.77 72
2651.89 72
2652.01 74
2652.13 78
2652.24 83
2652.36 90
2652.48 98
2652.60 106
2652.72 113
2652.84 118
2652.95 119
2653.07 118
2653.19 114
2653.31 108
2653.43 102
2653.54 96
2653.66 91
2653.78 88
2653.90 86
2654.02 85
2654.13 85
2654.25 85
2654.37 85
2654.49 86
2654.61 87
2654.73 89
2654.84 89
2654.96 89
2655.08 88
2655.20 86
2655.32 82
2655.43 75
2655.55 67
2655.67 56
2655.79 44
2655.91 31
2656.03 18
2656.14 7
2656.26 0
2656.38 0
2656.50 2
2656.62 11
2656.73 24
2656.85 40
2656.97 56
2657.09 70
2657.21 82
2657.33 89
2657.44 92
2657.56 90
2657.68 84
2657.80 76
2657.92 67
2658.03 59
2658.15 54
2658.27 54
2658.39 59
2658.51 69
2658.63 81
2658.74 95
2658.86 105
2658.98 111
2659.10 111
2659.22 105
2659.34 96
2659.45 86
2659.57 79
2659.69 75
2659.81 76
2659.93 81
2660.05 88
2660.16 96
2660.28 102
2660.40 106
2660.52 107
2660.64 105
2660.75 100
2660.87 93
2660.99 85
2661.11 76
2661.23 68
2661.35 60
2661.46 54
2661.58 49
2661.70 47
2661.82 45
2661.94 45
2662.06 45
2662.17 47
2662.29 50
2662.41 55
2662.53 63
2662.65 74
2662.77 87
2662.88 102
2663.00 116
2663.12 128
2663.24 137
2663.36 142
2663.48 143
2663.59 142
2663.71 141
2663.83 140
2663.95 141
2664.07 144
2664.19 148
2664.30 151
2664.42 154
2664.54 155
2664.66 156
2664.78 157
2664.90 159
2665.02 163
2665.13 168
2665.25 175
2665.37 182
2665.49 186
2665.61 186
2665.73 180
2665.84 168
2665.96 152
2666.08 131
2666.20 108
2666.32 85
2666.44 63
2666.55 44
2666.67 28
2666.79 15
2666.91 5
2667.03 0
2667.15 0
2667.27 0
2667.38 3
2667.50 10
2667.62 19
2667.74 29
2667.86 39
2667.98 47
2668.09 53
2668.21 57
2668.33 60
2668.45 61
2668.57 63
2668.69 65
2668.81 68
2668.92 72
2669.04 75
2669.16 77
2669.28 76
2669.40 74
2669.52 70
2669.63 66
2669.75 64
2669.87 63
2669.99 63
2670.11 65
2670.23 65
2670.35 62
2670.46 57
2670.58 50
2670.70 44
2670.82 39
2670.94 39
2671.06 43
2671.18 51
2671.29 60
2671.41 68
2671.53 73
2671.65 73
2671.77 70
2671.89 64
2672.00 59
2672.12 55
2672.24 53
2672.36 53
2672.48 55
2672.60 57
2672.72 56
2672.83 54
2672.95 49
2673.07 44
2673.19 38
2673.31 33
2673.43 29
2673.55 24
2673.66 20
2673.78 14
2673.90 7
2674.02 0
2674.14 0
2674.26 0
2674.38 0
2674.49 0
2674.61 0
2674.73 0
2674.85 0
2674.97 4
2675.09 9
2675.21 12
2675.33 14
2675.44 16
2675.56 18
2675.68 21
2675.80 24
2675.92 28
2676.04 31
2676.16 33
2676.27 32
2676.39 28
2676.51 24
2676.63 19
2676.75 15
2676.87 14
2676.99 17
2677.10 24
2677.22 33
2677.34 44
2677.46 54
2677.58 62
2677.70 68
2677.82 71
2677.94 72
2678.05 70
2678.17 67
2678.29 63
2678.41 59
2678.53 56
2678.65 53
2678.77 50
2678.88 48
2679.00 46
2679.12 45
2679.24 44
2679.36 43
2679.48 43
2679.60 43
2679.72 43
2679.83 44
2679.95 45
2680.07 46
2680.19 46
2680.31 47
2680.43 49
2680.55 52
2680.67 56
2680.78 61
2680.90 67
2681.02 73
2681.14 78
2681.26 83
2681.38 85
2681.50 86
2681.62 87
2681.73 86
2681.85 84
2681.97 81
2682.09 76
2682.21 70
2682.33 62
2682.45 53
2682.57 43
2682.68 34
2682.80 26
2682.92 21
2683.04 17
2683.16 16
2683.28 15
2683.40 16
2683.52 17
2683.63 19
2683.75 20
2683.87 22
2683.99 24
2684.11 27
2684.23 28
2684.35 28
2684.47 26
2684.59 21
2684.70 14
2684.82 4
2684.94 0
2685.06 0
2685.18 0
2685.30 0
2685.42 0
2685.54 0
2685.65 0
2685.77 1
2685.89 15
2686.01 28
2686.13 39
2686.25 45
2686.37 48
2686.49 46
2686.61 41
2686.72 34
2686.84 26
2686.96 19
2687.08 14
2687.20 10
2687.32 9
2687.44 11
2687.56 16
2687.68 25
2687.79 35
2687.91 48
2688.03 60
2688.15 72
2688.27 80
2688.39 85
2688.51 86
2688.63 84
2688.75 81
2688.86 78
2688.98 76
2689.10 77
2689.22 80
2689.34 85
2689.46 90
2689.58 96
2689.70 101
2689.82 105
2689.93 107
2690.05 109
2690.17 109
2690.29 110
2690.41 109
2690.53 107
2690.65 105
2690.77 101
2690.89 96
2691.01 90
2691.12 85
2691.24 79
2691.36 76
2691.48 75
2691.60 78
2691.72 84
2691.84 93
2691.96 104
2692.08 115
2692.20 125
2692.31 131
2692.43 132
2692.55 130
2692.67 123
2692.79 115
2692.91 107
2693.03 103
2693.15 102
2693.27 106
2693.39 112
2693.50 121
2693.62 129
2693.74 135
2693.86 139
2693.98 141
2694.10 142
2694.22 143
2694.34 146
2694.46 149
2694.58 153
2694.69 158
2694.81 162
2694.93 164
2695.05 166
2695.17 167
2695.29 168
2695.41 170
2695.53 173
2695.65 176
2695.77 181
2695.89 186
2696.00 192
2696.12 198
2696.24 201
2696.36 202
2696.48 199
2696.60 192
2696.72 182
2696.84 170
2696.96 156
2697.08 143
2697.20 132
2697.31 123
2697.43 115
2697.55 106
2697.67 96
2697.79 83
2697.91 69
2698.03 53
2698.15 36
2698.27 21
2698.39 7
2698.51 0
2698.62 0
2698.74 0
2698.86 0
2698.98 0
2699.10 0
2699.22 0
2699.34 0
2699.46 5
2699.58 11
2699.70 16
2699.82 19
2699.94 19
2700.05 16
2700.17 13
2700.29 8
2700.41 4
2700.53 1
2700.65 0
2700.77 0
2700.89 0
2701.01 1
2701.13 7
2701.25 16
2701.37 27
2701.48 41
2701.60 57
2701.72 75
2701.84 93
2701.96 111
2702.08 128
2702.20 142
2702.32 154
2702.44 163
2702.56 168
2702.68 171
2702.80 171
2702.92 168
2703.03 164
2703.15 158
2703.27 150
2703.39 141
2703.51 133
2703.63 124
2703.75 116
2703.87 108
2703.99 99
2704.11 91
2704.23 83
2704.35 75
2704.47 67
2704.58 61
2704.70 57
2704.82 56
2704.94 59
2705.06 65
2705.18 73
2705.30 84
2705.42 95
2705.54 105
2705.66 114
2705.78 121
2705.90 125
2706.02 127
2706.14 126
2706.25 122
2706.37 117
2706.49 109
2706.61 101
2706.73 94
2706.85 87
2706.97 83
2707.09 81
2707.21 79
2707.33 76
2707.45 71
2707.57 63
2707.69 53
2707.81 42
2707.93 30
2708.04 21
2708.16 14
2708.28 10
2708.40 9
2708.52 10
2708.64 10
2708.76 12
2708.88 13
2709.00 15
2709.12 18
2709.24 21
2709.36 26
2709.48 30
2709.60 34
2709.72 36
2709.83 37
2709.95 37
2710.07 34
2710.19 30
2710.31 25
2710.43 19
2710.55 14
2710.67 11
2710.79 11
2710.91 15
2711.03 22
2711.15 33
2711.27 44
2711.39 54
2711.51 61
2711.63 63
2711.75 62
2711.86 57
2711.98 49
2712.10 41
2712.22 32
2712.34 23
2712.46 15
2712.58 7
2712.70 0
2712.82 0
2712.94 0
2713.06 0
2713.18 0
2713.30 0
2713.42 0
2713.54 0
2713.66 3
2713.78 10
2713.90 16
2714.01 21
2714.13 26
2714.25 30
2714.37 36
2714.49 42
2714.61 48
2714.73 55
2714.85 61
2714.97 65
2715.09 66
2715.21 65
2715.33 61
2715.45 57
2715.57 53
2715.69 52
2715.81 53
2715.93 59
2716.05 68
2716.17 79
2716.29 92
2716.40 104
2716.52 116
2716.64 125
2716.76 132
2716.88 137
2717.00 141
2717.12 144
2717.24 148
2717.36 152
2717.48 157
2717.60 160
2717.72 162
2717.84 161
2717.96 156
2718.08 149
2718.20 139
2718.32 130
2718.44 122
2718.56 117
2718.68 114
2718.80 114
2718.92 116
2719.04 118
2719.15 121
2719.27 123
2719.39 125
2719.51 126
2719.63 125
2719.75 123
2719.87 119
2719.99 111
2720.11 99
2720.23 83
2720.35 65
2720.47 46
2720.59 30
2720.71 17
2720.83 9
2720.95 8
2721.07 11
2721.19 18
2721.31 26
2721.43 34
2721.55 41
2721.67 47
2721.79 53
2721.91 59
2722.03 64
2722.15 70
2722.26 75
2722.38 79
2722.50 80
2722.62 80
2722.74 77
2722.86 75
2722.98 72
2723.10 70
2723.22 69
2723.34 69
2723.46 70
2723.58 71
2723.70 71
2723.82 71
2723.94 71
2724.06 71
2724.18 71
2724.30 71
2724.42 70
2724.54 67
2724.66 61
2724.78 52
2724.90 41
2725.02 28
2725.14 15
2725.26 3
2725.38 0
2725.50 0
2725.62 0
2725.74 0
2725.86 6
2725.98 22
2726.10 41
2726.21 60
2726.33 76
2726.45 87
2726.57 91
2726.69 88
2726.81 81
2726.93 71
2727.05 61
2727.17 55
2727.29 52
2727.41 53
2727.53 57
2727.65 61
2727.77 64
2727.89 65
2728.01 62
2728.13 54
2728.25 42
2728.37 27
2728.49 11
2728.61 0
2728.73 0
2728.85 0
2728.97 0
2729.09 0
2729.21 0
2729.33 0
2729.45 0
2729.57 9
2729.69 26
2729.81 41
2729.93 50
2730.05 55
2730.17 57
2730.29 56
2730.41 54
2730.53 54
2730.65 56
2730.77 59
2730.89 64
2731.01 67
2731.13 67
2731.25 64
2731.37 57
2731.49 47
2731.61 36
2731.73 27
2731.85 21
2731.97 20
2732.09 23
2732.21 30
2732.33 40
2732.44 51
2732.56 63
2732.68 76
2732.80 90
2732.92 105
2733.04 120
2733.16 134
2733.28 145
2733.40 153
2733.52 157
2733.64 158
2733.76 155
2733.88 151
2734.00 146
2734.12 140
2734.24 134
2734.36 127
2734.48 119
2734.60 108
2734.72 95
2734.84 81
2734.96 66
2735.08 53
2735.20 43
2735.32 39
2735.44 40
2735.56 49
2735.68 65
2735.80 86
2735.92 110
2736.04 132
2736.16 151
2736.28 163
2736.40 167
2736.52 164
2736.64 155
2736.76 141
2736.88 125
2737.00 110
2737.12 96
2737.24 86
2737.36 79
2737.48 75
2737.60 74
2737.72 74
2737.84 77
2737.96 81
2738.08 87
2738.20 93
2738.32 100
2738.44 107
2738.56 113
2738.68 119
2738.80 123
2738.92 125
2739.04 127
2739.16 129
2739.28 131
2739.40 134
2739.52 137
2739.64 141
2739.76 145
2739.88 148
2740.00 148
2740.12 147
2740.24 142
2740.36 134
2740.48 124
2740.60 114
2740.72 104
2740.84 97
2740.96 93
2741.08 94
2741.20 99
2741.32 107
2741.44 116
2741.56 124
2741.68 129
2741.80 129
2741.92 124
2742.04 115
2742.16 105
2742.28 94
2742.40 85
2742.52 78
2742.64 74
2742.76 72
2742.88 71
2743.00 70
2743.12 68
2743.24 65
2743.36 61
2743.48 58
2743.60 56
2743.73 55
2743.85 56
2743.97 58
2744.09 61
2744.21 63
2744.33 65
2744.45 65
2744.57 65
2744.69 63
2744.81 61
2744.93 59
2745.05 59
2745.17 61
2745.29 66
2745.41 75
2745.53 89
2745.65 105
2745.77 123
2745.89 140
2746.01 156
2746.13 168
2746.25 176
2746.37 180
2746.49 181
2746.61 181
2746.73 180
2746.85 179
2746.97 177
2747.09 175
2747.21 173
2747.33 169
2747.45 164
2747.57 158
2747.69 151
2747.81 143
2747.93 135
2748.05 128
2748.17 122
2748.29 118
2748.41 118
2748.53 122
2748.65 132
2748.77 147
2748.89 166
2749.01 187
2749.13 208
2749.25 229
2749.37 246
2749.49 260
2749.61 270
2749.73 276
2749.85 278
2749.98 276
2750.10 272
2750.22 265
2750.34 256
2750.46 245
2750.58 233
2750.70 219
2750.82 205
2750.94 189
2751.06 172
2751.18 155
2751.30 138
2751.42 122
2751.54 108
2751.66 97
2751.78 89
2751.90 87
2752.02 91
2752.14 100
2752.26 114
2752.38 132
2752.50 152
2752.62 170
2752.74 184
2752.86 191
2752.98 193
2753.10 188
2753.22 179
2753.34 167
2753.46 156
2753.58 147
2753.70 141
2753.82 140
2753.95 143
2754.07 149
2754.19 157
2754.31 165
2754.43 172
2754.55 175
2754.67 173
2754.79 167
2754.91 158
2755.03 146
2755.15 133
2755.27 122
2755.39 114
2755.51 108
2755.63 106
2755.75 106
2755.87 108
2755.99 111
2756.11 116
2756.23 123
2756.35 131
2756.47 141
2756.59 151
2756.71 162
2756.83 173
2756.95 183
2757.08 193
2757.20 203
2757.32 213
2757.44 223
2757.56 234
2757.68 246
2757.80 259
2757.92 271
2758.04 283
2758.16 293
2758.28 299
2758.40 300
2758.52 297
2758.64 287
2758.76 274
2758.88 256
2759.00 237
2759.12 218
2759.24 201
2759.36 185
2759.48 173
2759.60 164
2759.73 157
2759.85 155
2759.97 157
2760.09 163
2760.21 173
2760.33 186
2760.45 202
2760.57 218
2760.69 234
2760.81 247
2760.93 257
2761.05 262
2761.17 263
2761.29 259
2761.41 250
2761.53 238
2761.65 223
2761.77 205
2761.89 189
2762.01 174
2762.14 163
2762.26 157
2762.38 156
2762.50 160
2762.62 167
2762.74 175
2762.86 182
2762.98 187
2763.10 188
2763.22 187
2763.34 184
2763.46 182
2763.58 182
2763.70 182
2763.82 185
2763.94 188
2764.06 191
2764.18 193
2764.31 195
2764.43 197
2764.55 201
2764.67 207
2764.79 214
2764.91 221
2765.03 227
2765.15 231
2765.27 229
2765.39 223
2765.51 214
2765.63 202
2765.75 190
2765.87 180
2765.99 171
2766.11 163
2766.23 156
2766.36 148
2766.48 138
2766.60 127
2766.72 115
2766.84 104
2766.96 94
2767.08 85
2767.20 78
2767.32 73
2767.44 69
2767.56 65
2767.68 62
2767.80 59
2767.92 57
2768.04 55
2768.16 53
2768.29 51
2768.41 48
2768.53 46
2768.65 45
2768.77 45
2768.89 46
2769.01 49
2769.13 53
2769.25 56
2769.37 58
2769.49 58
2769.61 54
2769.73 47
2769.85 39
2769.98 30
2770.10 21
2770.22 15
2770.34 10
2770.46 7
2770.58 6
2770.70 5
2770.82 3
2770.94 0
2771.06 0
2771.18 0
2771.30 0
2771.42 0
2771.54 0
2771.67 0
2771.79 1
2771.91 14
2772.03 28
2772.15 43
2772.27 56
2772.39 68
2772.51 78
2772.63 86
2772.75 93
2772.87 99
2772.99 105
2773.11 108
2773.23 111
2773.36 111
2773.48 110
2773.60 107
2773.72 101
2773.84 94
2773.96 85
2774.08 75
2774.20 65
2774.32 54
2774.44 44
2774.56 35
2774.68 28
2774.81 23
2774.93 19
2775.05 18
2775.17 19
2775.29 21
2775.41 25
2775.53 30
2775.65 34
2775.77 37
2775.89 39
2776.01 38
2776.13 36
2776.25 33
2776.38 31
2776.50 31
2776.62 34
2776.74 39
2776.86 44
2776.98 50
2777.10 53
2777.22 54
2777.34 53
2777.46 50
2777.58 47
2777.71 46
2777.83 48
2777.95 53
2778.07 61
2778.19 71
2778.31 83
2778.43 96
2778.55 108
2778.67 119
2778.79 128
2778.91 135
2779.03 141
2779.16 145
2779.28 148
2779.40 153
2779.52 160
2779.64 168
2779.76 175
2779.88 182
2780.00 186
2780.12 187
2780.24 182
2780.36 173
2780.49 161
2780.61 147
2780.73 132
2780.85 115
2780.97 99
2781.09 84
2781.21 70
2781.33 58
2781.45 49
2781.57 44
2781.70 43
2781.82 46
2781.94 51
2782.06 58
2782.18 63
2782.30 66
2782.42 66
2782.54 62
2782.66 55
2782.78 46
2782.90 37
2783.03 28
2783.15 20
2783.27 15
2783.39 12
2783.51 12
2783.63 12
2783.75 14
2783.87 17
2783.99 20
2784.11 23
2784.24 26
2784.36 29
2784.48 32
2784.60 36
2784.72 39
2784.84 42
2784.96 44
2785.08 45
2785.20 43
2785.33 41
2785.45 38
2785.57 35
2785.69 33
2785.81 33
2785.93 34
2786.05 38
2786.17 42
2786.29 46
2786.41 50
2786.54 53
2786.66 55
2786.78 55
2786.90 52
2787.02 47
2787.14 40
2787.26 31
2787.38 22
2787.50 14
2787.63 7
2787.75 4
2787.87 3
2787.99 5
2788.11 9
2788.23 16
2788.35 23
2788.47 30
2788.59 36
2788.72 41
2788.84 45
2788.96 48
2789.08 49
2789.20 50
2789.32 50
2789.44 50
2789.56 51
2789.68 54
2789.81 58
2789.93 64
2790.05 70
2790.17 75
2790.29 79
2790.41 81
2790.53 82
2790.65 81
2790.77 80
2790.90 79
2791.02 79
2791.14 81
2791.26 83
2791.38 85
2791.50 88
2791.62 89
2791.74 88
2791.86 85
2791.99 80
2792.11 72
2792.23 64
2792.35 55
2792.47 46
2792.59 40
2792.71 34
2792.83 31
2792.96 30
2793.08 29
2793.20 28
2793.32 26
2793.44 24
2793.56 20
2793.68 17
2793.80 13
2793.93 11
2794.05 10
2794.17 9
2794.29 8
2794.41 7
2794.53 5
2794.65 1
2794.77 0
2794.90 0
2795.02 0
2795.14 0
2795.26 0
2795.38 0
2795.50 0
2795.62 2
2795.74 11
2795.87 21
2795.99 34
2796.11 48
2796.23 62
2796.35 74
2796.47 83
2796.59 89
2796.71 90
2796.84 87
2796.96 80
2797.08 70
2797.20 59
2797.32 47
2797.44 36
2797.56 26
2797.68 17
2797.81 10
2797.93 6
2798.05 3
2798.17 3
2798.29 4
2798.41 7
2798.53 9
2798.65 12
2798.78 14
2798.90 16
2799.02 17
2799.14 19
2799.26 23
2799.38 29
2799.50 36
2799.63 45
2799.75 55
2799.87 66
2799.99 77
2800.11 85
2800.23 92
2800.35 96
2800.47 97
2800.60 94
2800.72 89
2800.84 81
2800.96 72
2801.08 62
2801.20 52
2801.32 45
2801.45 39
2801.57 36
2801.69 36
2801.81 37
2801.93 37
2802.05 36
2802.17 32
2802.30 25
2802.42 15
2802.54 4
2802.66 0
2802.78 0
2802.90 0
2803.02 0
2803.15 0
2803.27 0
2803.39 0
2803.51 5
2803.63 13
2803.75 19
2803.87 21
2804.00 19
2804.12 15
2804.24 10
2804.36 4
2804.48 0
2804.60 0
2804.72 0
2804.85 0
2804.97 3
2805.09 8
2805.21 13
2805.33 17
2805.45 21
2805.57 24
2805.70 27
2805.82 29
2805.94 31
2806.06 31
2806.18 32
2806.30 33
2806.42 34
2806.55 35
2806.67 35
2806.79 35
2806.91 33
2807.03 30
2807.15 25
2807.28 19
2807.40 13
2807.52 8
2807.64 5
2807.76 5
2807.88 7
2808.00 11
2808.13 18
2808.25 25
2808.37 32
2808.49 38
2808.61 43
2808.73 44
2808.86 44
2808.98 42
2809.10 39
2809.22 37
2809.34 37
2809.46 39
2809.58 43
2809.71 47
2809.83 51
2809.95 52
2810.07 51
2810.19 47
2810.31 40
2810.44 32
2810.56 23
2810.68 17
2810.80 12
2810.92 10
2811.04 11
2811.17 13
2811.29 16
2811.41 20
2811.53 24
2811.65 28
2811.77 32
2811.89 37
2812.02 43
2812.14 51
2812.26 60
2812.38 68
2812.50 76
2812.62 82
2812.75 86
2812.87 87
2812.99 85
2813.11 81
2813.23 75
2813.35 68
2813.48 60
2813.60 51
2813.72 43
2813.84 35
2813.96 26
2814.08 17
2814.21 8
2814.33 0
2814.45 0
2814.57 0
2814.69 0
2814.81 0
2814.94 0
2815.06 0
2815.18 3
2815.30 10
2815.42 15
2815.54 17
2815.67 18
2815.79 18
2815.91 16
2816.03 14
2816.15 12
2816.27 9
2816.40 5
2816.52 0
2816.64 0
2816.76 0
2816.88 0
2817.00 0
2817.13 0
2817.25 0
2817.37 0
2817.49 2
2817.61 9
2817.73 16
2817.86 25
2817.98 36
2818.10 48
2818.22 61
2818.34 74
2818.47 86
2818.59 94
2818.71 100
2818.83 103
2818.95 104
2819.07 105
2819.20 108
2819.32 112
2819.44 119
2819.56 125
2819.68 129
2819.80 130
2819.93 126
2820.05 117
2820.17 106
2820.29 93
2820.41 81
2820.54 71
2820.66 64
2820.78 59
2820.90 57
2821.02 57
2821.14 58
2821.27 61
2821.39 65
2821.51 70
2821.63 74
2821.75 76
2821.88 77
2822.00 76
2822.12 73
2822.24 69
2822.36 65
2822.48 63
2822.61 64
2822.73 69
2822.85 76
2822.97 87
2823.09 98
2823.22 110
2823.34 119
2823.46 125
2823.58 127
2823.70 126
2823.83 123
2823.95 118
2824.07 114
2824.19 111
2824.31 109
2824.43 109
2824.56 110
2824.68 111
2824.80 113
2824.92 113
2825.04 113
2825.17 111
2825.29 107
2825.41 102
2825.53 96
2825.65 91
2825.78 85
2825.90 82
2826.02 80
2826.14 82
2826.26 85
2826.38 91
2826.51 97
2826.63 102
2826.75 105
2826.87 105
2826.99 103
2827.12 100
2827.24 97
2827.36 96
2827.48 98
2827.60 104
2827.73 113
2827.85 123
2827.97 134
2828.09 144
2828.21 151
2828.34 156
2828.46 159
2828.58 160
2828.70 158
2828.82 154
2828.95 147
2829.07 138
2829.19 125
2829.31 111
2829.43 95
2829.56 80
2829.68 66
2829.80 53
2829.92 42
2830.04 33
2830.17 26
2830.29 19
2830.41 14
2830.53 10
2830.65 10
2830.78 14
2830.90 21
2831.02 33
2831.14 46
2831.26 60
2831.39 73
2831.51 82
2831.63 86
2831.75 86
2831.87 83
2832.00 77
2832.12 70
2832.24 64
2832.36 59
2832.48 58
2832.61 60
2832.73 65
2832.85 72
2832.97 80
2833.09 88
2833.22 94
2833.34 98
2833.46 99
2833.58 99
2833.71 99
2833.83 99
2833.95 100
2834.07 103
2834.19 106
2834.32 111
2834.44 115
2834.56 118
2834.68 121
2834.80 121
2834.93 120
2835.05 117
2835.17 112
2835.29 106
2835.41 99
2835.54 94
2835.66 90
2835.78 89
2835.90 91
2836.03 95
2836.15 100
2836.27 104
2836.39 106
2836.51 105
2836.64 102
2836.76 95
2836.88 87
2837.00 79
2837.12 72
2837.25 65
2837.37 59
2837.49 52
2837.61 44
2837.74 35
2837.86 24
2837.98 13
2838.10 2
2838.22 0
2838.35 0
2838.47 0
2838.59 0
2838.71 0
2838.83 0
2838.96 1
2839.08 9
2839.20 16
2839.32 22
2839.45 27
2839.57 32
2839.69 36
2839.81 40
2839.93 45
2840.06 49
2840.18 54
2840.30 58
2840.42 62
2840.55 65
2840.67 66
2840.79 67
2840.91 65
2841.03 61
2841.16 54
2841.28 44
2841.40 33
2841.52 20
2841.65 8
2841.77 0
2841.89 0
2842.01 0
2842.13 0
2842.26 0
2842.38 0
2842.50 0
2842.62 0
2842.75 0
2842.87 13
2842.99 28
2843.11 44
2843.24 59
2843.36 72
2843.48 81
2843.60 87
2843.72 92
2843.85 94
2843.97 96
2844.09 95
2844.21 93
2844.34 89
2844.46 81
2844.58 72
2844.70 60
2844.83 49
2844.95 39
2845.07 32
2845.19 28
2845.31 27
2845.44 28
2845.56 30
2845.68 33
2845.80 35
2845.93 37
2846.05 39
2846.17 40
2846.29 43
2846.42 46
2846.54 51
2846.66 57
2846.78 64
2846.91 73
2847.03 82
2847.15 90
2847.27 98
2847.39 104
2847.52 108
2847.64 109
2847.76 109
2847.88 108
2848.01 107
2848.13 105
2848.25 105
2848.37 106
2848.50 107
2848.62 110
2848.74 113
2848.86 116
2848.99 118
2849.11 119
2849.23 119
2849.35 117
2849.48 114
2849.60 110
2849.72 106
2849.84 102
2849.97 99
2850.09 96
2850.21 93
2850.33 91
2850.45 90
2850.58 89
2850.70 89
2850.82 90
2850.94 93
2851.07 96
2851.19 100
2851.31 104
2851.43 109
2851.56 116
2851.68 124
2851.80 133
2851.92 142
2852.05 151
2852.17 159
2852.29 162
2852.41 161
2852.54 155
2852.66 145
2852.78 132
2852.90 118
2853.03 104
2853.15 92
2853.27 81
2853.39 72
2853.52 65
2853.64 59
2853.76 56
2853.88 55
2854.01 57
2854.13 60
2854.25 62
2854.37 63
2854.50 62
2854.62 60
2854.74 56
2854.86 51
2854.99 49
2855.11 49
2855.23 52
2855.35 57
2855.48 65
2855.60 73
2855.72 82
2855.84 91
2855.97 101
2856.09 111
2856.21 121
2856.34 131
2856.46 139
2856.58 146
2856.70 149
2856.83 151
2856.95 152
2857.07 154
2857.19 157
2857.32 161
2857.44 168
2857.56 176
2857.68 183
2857.81 189
2857.93 193
2858.05 192
2858.17 188
2858.30 181
2858.42 172
2858.54 162
2858.66 152
2858.79 145
2858.91 141
2859.03 140
2859.15 143
2859.28 149
2859.40 159
2859.52 171
2859.65 185
2859.77 200
2859.89 214
2860.01 228
2860.14 240
2860.26 249
2860.38 257
2860.50 263
2860.63 267
2860.75 269
2860.87 271
2860.99 271
2861.12 271
2861.24 271
2861.36 272
2861.49 274
2861.61 276
2861.73 280
2861.85 286
2861.98 291
2862.10 296
2862.22 301
2862.34 307
2862.47 312
2862.59 317
2862.71 323
2862.83 328
2862.96 333
2863.08 337
2863.20 338
2863.33 338
2863.45 335
2863.57 331
2863.69 325
2863.82 319
2863.94 312
2864.06 305
2864.18 297
2864.31 291
2864.43 286
2864.55 282
2864.68 279
2864.80 279
2864.92 280
2865.04 283
2865.17 287
2865.29 290
2865.41 293
2865.54 295
2865.66 296
2865.78 296
2865.90 294
2866.03 292
2866.15 289
2866.27 286
2866.39 283
2866.52 281
2866.64 280
2866.76 280
2866.89 279
2867.01 278
2867.13 275
2867.25 271
2867.38 266
2867.50 260
2867.62 254
2867.75 249
2867.87 244
2867.99 239
2868.11 235
2868.24 230
2868.36 224
2868.48 217
2868.61 209
2868.73 201
2868.85 194
2868.97 187
2869.10 181
2869.22 175
2869.34 169
2869.46 163
2869.59 157
2869.71 152
2869.83 149
2869.96 148
2870.08 150
2870.20 153
2870.32 159
2870.45 164
2870.57 169
2870.69 173
2870.82 176
2870.94 176
2871.06 175
2871.19 170
2871.31 163
2871.43 153
2871.55 141
2871.68 127
2871.80 113
2871.92 99
2872.05 87
2872.17 79
2872.29 74
2872.41 72
2872.54 72
2872.66 75
2872.78 79
2872.91 84
2873.03 88
2873.15 93
2873.27 97
2873.40 99
2873.52 101
2873.64 100
2873.77 99
2873.89 99
2874.01 99
2874.14 101
2874.26 104
2874.38 110
2874.50 116
2874.63 122
2874.75 128
2874.87 131
2875.00 133
2875.12 134
2875.24 134
2875.36 132
2875.49 130
2875.61 127
2875.73 122
2875.86 114
2875.98 105
2876.10 94
2876.23 83
2876.35 74
2876.47 68
2876.59 67
2876.72 70
2876.84 77
2876.96 88
2877.09 101
2877.21 116
2877.33 130
2877.46 143
2877.58 154
2877.70 164
2877.82 171
2877.95 175
2878.07 178
2878.19 177
2878.32 173
2878.44 167
2878.56 160
2878.69 152
2878.81 146
2878.93 141
2879.06 139
2879.18 138
2879.30 137
2879.42 134
2879.55 129
2879.67 122
2879.79 112
2879.92 102
2880.04 92
2880.16 83
2880.29 76
2880.41 71
2880.53 68
2880.66 64
2880.78 60
2880.90 56
2881.02 50
2881.15 44
2881.27 38
2881.39 32
2881.52 27
2881.64 25
2881.76 25
2881.89 27
2882.01 30
2882.13 34
2882.26 38
2882.38 43
2882.50 46
2882.62 48
2882.75 50
2882.87 51
2882.99 52
2883.12 50
2883.24 47
2883.36 42
2883.49 35
2883.61 25
2883.73 14
2883.86 4
2883.98 0
2884.10 0
2884.23 0
2884.35 0
2884.47 0
2884.60 0
2884.72 0
2884.84 0
2884.96 0
2885.09 13
2885.21 28
2885.33 45
2885.46 61
2885.58 74
2885.70 81
2885.83 82
2885.95 78
2886.07 69
2886.20 61
2886.32 54
2886.44 52
2886.57 55
2886.69 62
2886.81 72
2886.94 82
2887.06 90
2887.18 97
2887.31 102
2887.43 104
2887.55 106
2887.68 109
2887.80 111
2887.92 113
2888.05 115
2888.17 116
2888.29 114
2888.42 111
2888.54 106
2888.66 99
2888.78 91
2888.91 84
2889.03 76
2889.15 68
2889.28 62
2889.40 56
2889.52 52
2889.65 51
2889.77 52
2889.89 58
2890.02 68
2890.14 81
2890.26 99
2890.39 120
2890.51 143
2890.63 166
2890.76 189
2890.88 208
2891.00 220
2891.13 225
2891.25 222
2891.37 213
2891.50 199
2891.62 182
2891.74 167
2891.87 155
2891.99 148
2892.11 146
2892.24 149
2892.36 156
2892.48 166
2892.61 178
2892.73 189
2892.85 199
2892.98 205
2893.10 208
2893.22 206
2893.35 200
2893.47 193
2893.59 186
2893.72 179
2893.84 176
2893.96 176
2894.09 178
2894.21 182
2894.33 189
2894.46 197
2894.58 207
2894.70 220
2894.83 235
2894.95 251
2895.07 267
2895.20 281
2895.32 292
2895.44 297
2895.57 296
2895.69 290
2895.82 281
2895.94 270
2896.06 259
2896.19 250
2896.31 243
2896.43 240
2896.56 237
2896.68 235
2896.80 232
2896.93 228
2897.05 221
2897.17 213
2897.30 202
2897.42 191
2897.54 178
2897.67 166
2897.79 153
2897.91 140
2898.04 129
2898.16 119
2898.28 112
2898.41 108
2898.53 108
2898.65 110
2898.78 113
2898.90 117
2899.02 121
2899.15 122
2899.27 122
2899.40 118
2899.52 111
2899.64 103
2899.77 94
2899.89 85
2900.01 77
2900.14 71
2900.26 68
2900.38 68
2900.51 71
2900.63 77
2900.75 84
2900.88 91
2901.00 97
2901.12 99
2901.25 97
2901.37 91
2901.49 81
2901.62 68
2901.74 55
2901.87 44
2901.99 34
2902.11 27
2902.24 24
2902.36 22
2902.48 22
2902.61 22
2902.73 22
2902.85 23
2902.98 24
2903.10 26
2903.22 29
2903.35 35
2903.47 44
2903.60 54
2903.72 66
2903.84 78
2903.97 88
2904.09 96
2904.21 100
2904.34 100
2904.46 96
2904.58 90
2904.71 83
2904.83 76
2904.95 70
2905.08 66
2905.20 64
2905.33 64
2905.45 66
2905.57 68
2905.70 69
2905.82 69
2905.94 68
2906.07 66
2906.19 64
2906.31 63
2906.44 64
2906.56 67
2906.69 72
2906.81 78
2906.93 85
2907.06 94
2907.18 102
2907.30 110
2907.43 118
2907.55 124
2907.67 129
2907.80 131
2907.92 131
2908.05 128
2908.17 125
2908.29 120
2908.42 117
2908.54 114
2908.66 113
2908.79 114
2908.91 117
2909.04 119
2909.16 121
2909.28 122
2909.41 121
2909.53 118
2909.65 113
2909.78 107
2909.90 98
2910.03 89
2910.15 78
2910.27 68
2910.40 58
2910.52 49
2910.64 41
2910.77 35
2910.89 30
2911.01 26
2911.14 23
2911.26 22
2911.39 22
2911.51 25
2911.63 30
2911.76 36
2911.88 43
2912.00 50
2912.13 55
2912.25 59
2912.38 62
2912.50 63
2912.62 63
2912.75 63
2912.87 64
2912.99 66
2913.12 69
2913.24 72
2913.37 76
2913.49 79
2913.61 82
2913.74 82
2913.86 82
2913.99 80
2914.11 79
2914.23 77
2914.36 76
2914.48 75
2914.60 76
2914.73 76
2914.85 74
2914.98 71
2915.10 67
2915.22 63
2915.35 59
2915.47 56
2915.59 57
2915.72 59
2915.84 63
2915.97 67
2916.09 70
2916.21 70
2916.34 69
2916.46 66
2916.59 64
2916.71 63
2916.83 63
2916.96 66
2917.08 70
2917.20 76
2917.33 82
2917.45 87
2917.58 92
2917.70 96
2917.82 98
2917.95 97
2918.07 94
2918.20 89
2918.32 81
2918.44 73
2918.57 65
2918.69 58
2918.82 53
2918.94 50
2919.06 49
2919.19 48
2919.31 47
2919.44 46
2919.56 45
2919.68 43
2919.81 41
2919.93 40
2920.05 40
2920.18 40
2920.30 40
2920.43 40
2920.55 40
2920.67 40
2920.80 41
2920.92 42
2921.05 45
2921.17 50
2921.29 56
2921.42 62
2921.54 68
2921.67 72
2921.79 73
2921.91 72
2922.04 68
2922.16 63
2922.29 59
2922.41 56
2922.53 55
2922.66 58
2922.78 63
2922.91 69
2923.03 76
2923.15 83
2923.28 88
2923.40 92
2923.53 95
2923.65 97
2923.77 97
2923.90 95
2924.02 91
2924.15 84
2924.27 74
2924.39 63
2924.52 52
2924.64 43
2924.77 35
2924.89 32
2925.01 31
2925.14 33
2925.26 35
2925.39 38
2925.51 41
2925.63 45
2925.76 50
2925.88 58
2926.01 67
2926.13 78
2926.25 87
2926.38 93
2926.50 95
2926.63 90
2926.75 80
2926.87 68
2927.00 55
2927.12 43
2927.25 33
2927.37 26
2927.50 19
2927.62 12
2927.74 5
2927.87 0
2927.99 0
2928.12 0
2928.24 0
2928.36 0
2928.49 0
2928.61 0
2928.74 3
2928.86 5
2928.98 6
2929.11 7
2929.23 8
2929.36 11
2929.48 15
2929.60 19
2929.73 22
2929.85 22
2929.98 19
2930.10 14
2930.23 8
2930.35 4
2930.47 2
2930.60 5
2930.72 11
2930.85 19
2930.97 28
2931.09 35
2931.22 40
2931.34 43
2931.47 42
2931.59 41
2931.72 38
2931.84 37
2931.96 36
2932.09 39
2932.21 43
2932.34 51
2932.46 60
2932.58 70
2932.71 78
2932.83 84
2932.96 87
2933.08 86
2933.21 83
2933.33 76
2933.45 69
2933.58 60
2933.70 52
2933.83 43
2933.95 34
2934.08 25
2934.20 17
2934.32 10
2934.45 4
2934.57 0
2934.70 0
2934.82 0
2934.95 1
2935.07 4
2935.19 7
2935.32 10
2935.44 12
2935.57 14
2935.69 15
2935.81 15
2935.94 15
2936.06 15
2936.19 15
2936.31 13
2936.44 9
2936.56 4
2936.68 0
2936.81 0
2936.93 0
2937.06 0
2937.18 0
2937.31 0
2937.43 0
2937.55 0
2937.68 6
2937.80 12
2937.93 17
2938.05 20
2938.18 23
2938.30 25
2938.42 27
2938.55 29
2938.67 30
2938.80 31
2938.92 31
2939.05 30
2939.17 29
2939.30 26
2939.42 22
2939.54 18
2939.67 13
2939.79 8
2939.92 3
2940.04 0
2940.17 0
2940.29 0
2940.41 0
2940.54 0
2940.66 0
2940.79 0
2940.91 0
2941.04 0
2941.16 0
2941.28 1
2941.41 2
2941.53 2
2941.66 3
2941.78 2
2941.91 1
2942.03 0
2942.16 0
2942.28 0
2942.40 0
2942.53 0
2942.65 4
2942.78 9
2942.90 16
2943.03 25
2943.15 34
2943.28 45
2943.40 55
2943.52 65
2943.65 72
2943.77 76
2943.90 74
2944.02 67
2944.15 56
2944.27 42
2944.40 27
2944.52 13
2944.64 3
2944.77 0
2944.89 0
2945.02 0
2945.14 1
2945.27 8
2945.39 16
2945.52 25
2945.64 35
2945.76 45
2945.89 58
2946.01 71
2946.14 85
2946.26 98
2946.39 109
2946.51 117
2946.64 122
2946.76 121
2946.88 117
2947.01 111
2947.13 105
2947.26 100
2947.38 98
2947.51 99
2947.63 103
2947.76 110
2947.88 116
2948.01 123
2948.13 128
2948.25 131
2948.38 134
2948.50 136
2948.63 139
2948.75 142
2948.88 145
2949.00 147
2949.13 148
2949.25 147
2949.38 144
2949.50 139
2949.62 131
2949.75 123
2949.87 114
2950.00 106
2950.12 100
2950.25 97
2950.37 96
2950.50 98
2950.62 102
2950.75 108
2950.87 112
2950.99 115
2951.12 115
2951.24 113
2951.37 106
2951.49 97
2951.62 86
2951.74 74
2951.87 63
2951.99 54
2952.12 47
2952.24 42
2952.37 40
2952.49 38
2952.61 36
2952.74 34
2952.86 32
2952.99 29
2953.11 27
2953.24 26
2953.36 27
2953.49 28
2953.61 30
2953.74 31
2953.86 29
2953.99 25
2954.11 20
2954.23 13
2954.36 9
2954.48 7
2954.61 10
2954.73 18
2954.86 31
2954.98 47
2955.11 63
2955.23 78
2955.36 90
2955.48 99
2955.61 102
2955.73 101
2955.86 95
2955.98 86
2956.10 75
2956.23 63
2956.35 51
2956.48 41
2956.60 34
2956.73 29
2956.85 25
2956.98 23
2957.10 19
2957.23 13
2957.35 5
2957.48 0
2957.60 0
2957.73 0
2957.85 0
2957.98 0
2958.10 0
2958.22 0
2958.35 0
2958.47 7
2958.60 15
2958.72 24
2958.85 32
2958.97 41
2959.10 51
2959.22 60
2959.35 68
2959.47 73
2959.60 74
2959.72 70
2959.85 62
2959.97 51
2960.10 38
2960.22 25
2960.35 14
2960.47 5
2960.60 0
2960.72 0
2960.84 0
2960.97 0
2961.09 2
2961.22 6
2961.34 14
2961.47 24
2961.59 36
2961.72 51
2961.84 67
2961.97 81
2962.09 93
2962.22 101
2962.34 104
2962.47 103
2962.59 99
2962.72 95
2962.84 91
2962.97 90
2963.09 91
2963.22 93
2963.34 95
2963.47 96
2963.59 95
2963.72 92
2963.84 88
2963.97 85
2964.09 84
2964.22 85
2964.34 89
2964.46 96
2964.59 102
2964.71 108
2964.84 112
2964.96 115
2965.09 115
2965.21 113
2965.34 110
2965.46 105
2965.59 98
2965.71 89
2965.84 78
2965.96 66
2966.09 52
2966.21 40
2966.34 31
2966.46 26
2966.59 25
2966.71 28
2966.84 35
2966.96 41
2967.09 46
2967.21 48
2967.34 45
2967.46 39
2967.59 30
2967.71 21
2967.84 15
2967.96 13
2968.09 17
2968.21 25
2968.34 37
2968.46 52
2968.59 66
2968.71 78
2968.84 87
2968.96 90
2969.09 88
2969.21 82
2969.34 71
2969.46 58
2969.59 45
2969.71 32
2969.84 22
2969.96 14
2970.09 8
2970.21 4
2970.34 0
2970.46 0
2970.59 0
2970.71 0
2970.84 0
2970.96 0
2971.09 0
2971.21 0
2971.34 6
2971.46 23
2971.59 40
2971.71 56
2971.84 69
2971.96 77
2972.09 80
2972.21 77
2972.34 70
2972.46 60
2972.59 48
2972.71 35
2972.84 23
2972.96 13
2973.09 7
2973.21 6
2973.34 7
2973.46 12
2973.59 17
2973.71 23
2973.84 29
2973.96 35
2974.09 41
2974.21 50
2974.34 61
2974.46 73
2974.59 87
2974.71 100
2974.84 110
2974.96 116
2975.09 117
2975.21 112
2975.34 103
2975.46 92
2975.59 81
2975.71 70
2975.84 61
2975.96 54
2976.09 49
2976.21 46
2976.34 44
2976.46 42
2976.59 40
2976.71 37
2976.84 34
2976.97 30
2977.09 26
2977.22 23
2977.34 21
2977.47 21
2977.59 21
2977.72 23
2977.84 26
2977.97 27
2978.09 28
2978.22 26
2978.34 24
2978.47 22
2978.59 21
2978.72 23
2978.84 30
2978.97 42
2979.09 59
2979.22 78
2979.34 99
2979.47 118
2979.59 132
2979.72 139
2979.84 140
2979.97 136
2980.09 129
2980.22 122
2980.34 117
2980.47 116
2980.59 117
2980.72 121
2980.85 124
2980.97 125
2981.10 123
2981.22 116
2981.35 107
2981.47 97
2981.60 87
2981.72 79
2981.85 73
2981.97 69
2982.10 67
2982.22 66
2982.35 64
2982.47 61
2982.60 59
2982.72 56
2982.85 55
2982.97 56
2983.10 59
2983.22 64
2983.35 71
2983.48 80
2983.60 91
2983.73 103
2983.85 115
2983.98 126
2984.10 134
2984.23 139
2984.35 140
2984.48 137
2984.60 129
2984.73 119
2984.85 108
2984.98 98
2985.10 90
2985.23 84
2985.35 82
2985.48 82
2985.61 84
2985.73 89
2985.86 95
2985.98 102
2986.11 110
2986.23 117
2986.36 123
2986.48 125
2986.61 123
2986.73 118
2986.86 112
2986.98 104
2987.11 98
2987.23 94
2987.36 91
2987.49 89
2987.61 85
2987.74 79
2987.86 70
2987.99 60
2988.11 48
2988.24 38
2988.36 30
2988.49 24
2988.61 22
2988.74 21
2988.86 22
2988.99 24
2989.12 28
2989.24 33
2989.37 40
2989.49 49
2989.62 60
2989.74 72
2989.87 82
2989.99 90
2990.12 95
2990.24 96
2990.37 93
2990.49 87
2990.62 79
2990.75 70
2990.87 60
2991.00 50
2991.12 41
2991.25 32
2991.37 25
2991.50 20
2991.62 18
2991.75 19
2991.87 23
2992.00 30
2992.13 39
2992.25 47
2992.38 53
2992.50 57
2992.63 58
2992.75 56
2992.88 53
2993.00 50
2993.13 48
2993.25 48
2993.38 49
2993.51 51
2993.63 54
2993.76 56
2993.88 57
2994.01 56
2994.13 55
2994.26 52
2994.38 51
2994.51 50
2994.63 51
2994.76 54
2994.89 59
2995.01 63
2995.14 66
2995.26 67
2995.39 66
2995.51 63
2995.64 58
2995.76 53
2995.89 49
2996.02 47
2996.14 48
2996.27 52
2996.39 58
2996.52 66
2996.64 77
2996.77 88
2996.89 100
2997.02 110
2997.15 119
2997.27 125
2997.40 128
2997.52 128
2997.65 126
2997.77 122
2997.90 117
2998.02 112
2998.15 108
2998.28 103
2998.40 98
2998.53 92
2998.65 86
2998.78 79
2998.90 73
2999.03 68
2999.15 64
2999.28 63
2999.41 63
2999.53 64
2999.66 64
2999.78 64
2999.91 63
3000.03 62
3000.16 62
3000.29 63
3000.41 67
3000.54 72
3000.66 80
3000.79 88
3000.91 96
3001.04 103
3001.16 108
3001.29 110
3001.42 111
3001.54 110
3001.67 108
3001.79 105
3001.92 101
3002.04 96
3002.17 92
3002.30 88
3002.42 86
3002.55 86
3002.67 86
3002.80 89
3002.92 92
3003.05 96
3003.18 99
3003.30 103
3003.43 106
3003.55 109
3003.68 110
3003.80 111
3003.93 110
3004.05 107
3004.18 104
3004.31 100
3004.43 96
3004.56 92
3004.68 89
3004.81 87
3004.93 87
3005.06 86
3005.19 87
3005.31 88
3005.44 88
3005.56 87
3005.69 85
3005.81 81
3005.94 76
3006.07 69
3006.19 63
3006.32 57
3006.44 54
3006.57 53
3006.70 55
3006.82 58
3006.95 62
3007.07 65
3007.20 66
3007.32 64
3007.45 59
3007.58 53
3007.70 47
3007.83 42
3007.95 39
3008.08 38
3008.20 40
3008.33 44
3008.46 51
3008.58 58
3008.71 67
3008.83 75
3008.96 81
3009.09 86
3009.21 87
3009.34 86
3009.46 84
3009.59 80
3009.71 78
3009.84 76
3009.97 76
3010.09 78
3010.22 79
3010.34 80
3010.47 80
3010.59 77
3010.72 72
3010.85 66
3010.97 59
3011.10 54
3011.22 51
3011.35 50
3011.48 52
3011.60 55
3011.73 57
3011.85 57
3011.98 55
3012.11 50
3012.23 43
3012.36 38
3012.48 34
3012.61 35
3012.73 39
3012.86 48
3012.99 58
3013.11 68
3013.24 77
3013.36 83
3013.49 86
3013.62 88
3013.74 88
3013.87 88
3013.99 90
3014.12 92
3014.25 96
3014.37 101
3014.50 104
3014.62 107
3014.75 107
3014.87 106
3015.00 105
3015.13 103
3015.25 104
3015.38 107
3015.50 112
3015.63 119
3015.76 125
3015.88 130
3016.01 132
3016.13 130
3016.26 125
3016.39 118
3016.51 109
3016.64 100
3016.76 92
3016.89 85
3017.02 81
3017.14 78
3017.27 76
3017.39 74
3017.52 73
3017.65 72
3017.77 71
3017.90 71
3018.02 71
3018.15 72
3018.28 75
3018.40 77
3018.53 79
3018.65 79
3018.78 78
3018.91 75
3019.03 71
3019.16 66
3019.28 61
3019.41 57
3019.54 52
3019.66 47
3019.79 41
3019.91 35
3020.04 30
3020.17 26
3020.29 25
3020.42 27
3020.54 34
3020.67 44
3020.80 55
3020.92 67
3021.05 77
3021.17 83
3021.30 85
3021.43 84
3021.55 80
3021.68 75
3021.80 70
3021.93 67
3022.06 64
3022.18 61
3022.31 58
3022.44 53
3022.56 46
3022.69 38
3022.81 31
3022.94 25
3023.07 22
3023.19 21
3023.32 22
3023.44 24
3023.57 27
3023.70 30
3023.82 33
3023.95 35
3024.07 36
3024.20 38
3024.33 39
3024.45 40
3024.58 41
3024.71 41
3024.83 40
3024.96 38
3025.08 35
3025.21 30
3025.34 25
3025.46 18
3025.59 11
3025.71 3
3025.84 0
3025.97 0
3026.09 0
3026.22 0
3026.35 0
3026.47 0
3026.60 0
3026.72 0
3026.85 7
3026.98 19
3027.10 30
3027.23 39
3027.35 44
3027.48 47
3027.61 49
3027.73 50
3027.86 51
3027.99 54
3028.11 56
3028.24 57
3028.36 56
3028.49 51
3028.62 44
3028.74 34
3028.87 23
3029.00 12
3029.12 4
3029.25 0
3029.37 0
3029.50 0
3029.63 1
3029.75 7
3029.88 13
3030.00 21
3030.13 28
3030.26 36
3030.38 43
3030.51 50
3030.64 57
3030.76 64
3030.89 73
3031.02 84
3031.14 96
3031.27 109
3031.39 122
3031.52 135
3031.65 147
3031.77 157
3031.90 164
3032.03 169
3032.15 174
3032.28 178
3032.40 184
3032.53 192
3032.66 201
3032.78 213
3032.91 223
3033.04 231
3033.16 235
3033.29 234
3033.41 228
3033.54 218
3033.67 206
3033.79 193
3033.92 181
3034.05 172
3034.17 164
3034.30 158
3034.43 154
3034.55 151
3034.68 150
3034.80 151
3034.93 154
3035.06 158
3035.18 162
3035.31 164
3035.44 163
3035.56 159
3035.69 153
3035.81 145
3035.94 138
3036.07 132
3036.19 128
3036.32 126
3036.45 125
3036.57 122
3036.70 119
3036.83 113
3036.95 106
3037.08 100
3037.21 94
3037.33 91
3037.46 92
3037.58 95
3037.71 101
3037.84 108
3037.96 116
3038.09 123
3038.22 128
3038.34 131
3038.47 132
3038.60 130
3038.72 126
3038.85 121
3038.97 115
3039.10 108
3039.23 101
3039.35 95
3039.48 90
3039.61 85
3039.73 81
3039.86 78
3039.99 75
3040.11 72
3040.24 71
3040.37 72
3040.49 74
3040.62 78
3040.75 82
3040.87 86
3041.00 90
3041.12 91
3041.25 90
3041.38 86
3041.50 81
3041.63 75
3041.76 69
3041.88 64
3042.01 59
3042.14 55
3042.26 51
3042.39 48
3042.52 45
3042.64 44
3042.77 44
3042.90 46
3043.02 48
3043.15 50
3043.27 51
3043.40 50
3043.53 48
3043.65 45
3043.78 42
3043.91 39
3044.03 36
3044.16 34
3044.29 32
3044.41 28
3044.54 22
3044.67 15
3044.79 8
3044.92 0
3045.05 0
3045.17 0
3045.30 0
3045.43 0
3045.55 0
3045.68 0
3045.81 0
3045.93 0
3046.06 5
3046.19 15
3046.31 26
3046.44 34
3046.57 40
3046.69 41
3046.82 38
3046.95 31
3047.07 24
3047.20 18
3047.32 15
3047.45 16
3047.58 21
3047.70 29
3047.83 39
3047.96 47
3048.08 53
3048.21 58
3048.34 60
3048.46 62
3048.59 64
3048.72 68
3048.84 71
3048.97 75
3049.10 78
3049.22 78
3049.35 75
3049.48 69
3049.60 61
3049.73 52
3049.86 43
3049.98 35
3050.11 28
3050.24 24
3050.36 21
3050.49 19
3050.62 17
3050.74 16
3050.87 14
3051.00 13
3051.12 13
3051.25 15
3051.38 19
3051.50 25
3051.63 33
3051.76 43
3051.88 54
3052.01 65
3052.14 77
3052.26 86
3052.39 92
3052.52 94
3052.64 91
3052.77 84
3052.90 76
3053.02 69
3053.15 64
3053.28 64
3053.40 69
3053.53 78
3053.66 89
3053.79 99
3053.91 108
3054.04 114
3054.17 116
3054.29 116
3054.42 116
3054.55 115
3054.67 115
3054.80 114
3054.93 111
3055.05 105
3055.18 95
3055.31 82
3055.43 69
3055.56 56
3055.69 46
3055.81 39
3055.94 36
3056.07 36
3056.19 37
3056.32 39
3056.45 42
3056.57 46
3056.70 52
3056.83 61
3056.95 72
3057.08 85
3057.21 97
3057.33 107
3057.46 115
3057.59 118
3057.72 120
3057.84 120
3057.97 119
3058.10 119
3058.22 120
3058.35 121
3058.48 120
3058.60 117
3058.73 113
3058.86 108
3058.98 104
3059.11 100
3059.24 98
3059.36 98
3059.49 99
3059.62 100
3059.74 100
3059.87 99
3060.00 98
3060.13 96
3060.25 94
3060.38 92
3060.51 89
3060.63 86
3060.76 80
3060.89 73
3061.01 64
3061.14 54
3061.27 43
3061.39 32
3061.52 21
3061.65 12
3061.77 5
3061.90 0
3062.03 0
3062.16 0
3062.28 1
3062.41 4
3062.54 9
3062.66 13
3062.79 17
3062.92 20
3063.04 21
3063.17 20
3063.30 18
3063.42 15
3063.55 11
3063.68 7
3063.81 4
3063.93 2
3064.06 1
3064.19 0
3064.31 0
3064.44 0
3064.57 0
3064.69 0
3064.82 0
3064.95 0
3065.08 0
3065.20 0
3065.33 1
3065.46 4
3065.58 7
3065.71 9
3065.84 10
3065.96 10
3066.09 10
3066.22 10
3066.35 11
3066.47 13
3066.60 18
3066.73 25
3066.85 33
3066.98 41
3067.11 47
3067.23 52
3067.36 55
3067.49 56
3067.62 57
3067.74 60
3067.87 64
3068.00 69
3068.12 76
3068.25 82
3068.38 87
3068.50 89
3068.63 87
3068.76 82
3068.89 73
3069.01 63
3069.14 53
3069.27 45
3069.39 39
3069.52 36
3069.65 37
3069.77 41
3069.90 45
3070.03 50
3070.16 53
3070.28 53
3070.41 50
3070.54 46
3070.66 41
3070.79 37
3070.92 34
3071.05 31
3071.17 29
3071.30 26
3071.43 21
3071.55 15
3071.68 9
3071.81 3
3071.94 0
3072.06 0
3072.19 0
3072.32 1
3072.44 3
3072.57 4
3072.70 4
3072.83 3
3072.95 1
3073.08 2
3073.21 5
3073.33 10
3073.46 19
3073.59 29
3073.72 39
3073.84 48
3073.97 56
3074.10 61
3074.22 65
3074.35 69
3074.48 72
3074.61 76
3074.73 80
3074.86 84
3074.99 85
3075.11 84
3075.24 82
3075.37 79
3075.50 78
3075.62 78
3075.75 82
3075.88 89
3076.00 98
3076.13 108
3076.26 115
3076.39 120
3076.51 120
3076.64 116
3076.77 107
3076.89 96
3077.02 84
3077.15 71
3077.28 59
3077.40 47
3077.53 37
3077.66 27
3077.79 19
3077.91 11
3078.04 5
3078.17 1
3078.29 0
3078.42 0
3078.55 0
3078.68 0
3078.80 0
3078.93 0
3079.06 0
3079.19 0
3079.31 0
3079.44 0
3079.57 0
3079.69 2
3079.82 6
3079.95 11
3080.08 15
3080.20 20
3080.33 23
3080.46 26
3080.59 30
3080.71 35
3080.84 41
3080.97 50
3081.09 60
3081.22 70
3081.35 80
3081.48 88
3081.60 95
3081.73 99
3081.86 102
3081.99 104
3082.11 106
3082.24 108
3082.37 111
3082.49 113
3082.62 114
3082.75 113
3082.88 111
3083.00 107
3083.13 102
3083.26 97
3083.39 92
3083.51 89
3083.64 86
3083.77 85
3083.90 85
3084.02 88
3084.15 92
3084.28 98
3084.41 104
3084.53 110
3084.66 114
3084.79 116
3084.91 114
3085.04 110
3085.17 102
3085.30 92
3085.42 81
3085.55 69
3085.68 57
3085.81 46
3085.93 38
3086.06 32
3086.19 29
3086.32 30
3086.44 32
3086.57 36
3086.70 40
3086.83 44
3086.95 47
3087.08 48
3087.21 48
3087.34 46
3087.46 44
3087.59 43
3087.72 43
3087.85 44
3087.97 46
3088.10 49
3088.23 53
3088.36 57
3088.48 60
3088.61 61
3088.74 60
3088.86 59
3088.99 57
3089.12 57
3089.25 58
3089.37 61
3089.50 66
3089.63 72
3089.76 77
3089.88 80
3090.01 79
3090.14 74
3090.27 65
3090.39 53
3090.52 39
3090.65 24
3090.78 10
3090.90 0
3091.03 0
3091.16 0
3091.29 0
3091.41 0
3091.54 0
3091.67 0
3091.80 0
3091.92 0
3092.05 17
3092.18 36
3092.31 53
3092.43 67
3092.56 77
3092.69 82
3092.82 84
3092.95 83
3093.07 83
3093.20 82
3093.33 83
3093.46 84
3093.58 85
3093.71 86
3093.84 86
3093.97 85
3094.09 85
3094.22 85
3094.35 88
3094.48 92
3094.60 99
3094.73 107
3094.86 115
3094.99 123
3095.11 130
3095.24 136
3095.37 141
3095.50 144
3095.62 147
3095.75 148
3095.88 148
3096.01 145
3096.13 141
3096.26 136
3096.39 130
3096.52 125
3096.65 121
3096.77 120
3096.90 121
3097.03 124
3097.16 127
3097.28 130
3097.41 132
3097.54 131
3097.67 129
3097.79 125
3097.92 122
3098.05 120
3098.18 120
3098.30 122
3098.43 124
3098.56 126
3098.69 129
3098.82 131
3098.94 134
3099.07 138
3099.20 144
3099.33 153
3099.45 165
3099.58 179
3099.71 193
3099.84 205
3099.96 214
3100.09 217
3100.22 214
3100.35 207
3100.47 195
3100.60 182
3100.73 168
3100.86 156
3100.99 148
3101.11 142
3101.24 140
3101.37 140
3101.50 141
3101.62 141
3101.75 140
3101.88 137
3102.01 132
3102.14 125
3102.26 119
3102.39 112
3102.52 106
3102.65 100
3102.77 95
3102.90 89
3103.03 84
3103.16 77
3103.29 70
3103.41 64
3103.54 58
3103.67 53
3103.80 50
3103.92 49
3104.05 51
3104.18 53
3104.31 57
3104.44 60
3104.56 64
3104.69 67
3104.82 70
3104.95 73
3105.07 76
3105.20 79
3105.33 81
3105.46 82
3105.59 80
3105.71 74
3105.84 65
3105.97 53
3106.10 41
3106.22 29
3106.35 21
3106.48 15
3106.61 13
3106.74 12
3106.86 11
3106.99 8
3107.12 3
3107.25 0
3107.37 0
3107.50 0
3107.63 0
3107.76 0
3107.89 0
3108.01 0
3108.14 3
3108.27 9
3108.40 13
3108.53 15
3108.65 16
3108.78 16
3108.91 16
3109.04 19
3109.16 24
3109.29 30
3109.42 37
3109.55 42
3109.68 47
3109.80 49
3109.93 50
3110.06 48
3110.19 45
3110.32 40
3110.44 36
3110.57 30
3110.70 26
3110.83 23
3110.96 21
3111.08 21
3111.21 23
3111.34 25
3111.47 26
3111.60 27
3111.72 26
3111.85 24
3111.98 21
3112.11 18
3112.23 16
3112.36 16
3112.49 16
3112.62 18
3112.75 20
3112.87 22
3113.00 24
3113.13 26
3113.26 29
3113.39 32
3113.51 37
3113.64 43
3113.77 50
3113.90 57
3114.03 63
3114.15 69
3114.28 72
3114.41 75
3114.54 76
3114.67 78
3114.79 79
3114.92 81
3115.05 84
3115.18 87
3115.31 92
3115.43 96
3115.56 102
3115.69 107
3115.82 112
3115.95 117
3116.07 119
3116.20 118
3116.33 114
3116.46 105
3116.59 93
3116.71 80
3116.84 68
3116.97 59
3117.10 56
3117.23 59
3117.35 67
3117.48 77
3117.61 88
3117.74 95
3117.87 99
3118.00 97
3118.12 92
3118.25 84
3118.38 76
3118.51 69
3118.64 65
3118.76 64
3118.89 66
3119.02 70
3119.15 75
3119.28 79
3119.40 81
3119.53 81
3119.66 79
3119.79 73
3119.92 65
3120.04 56
3120.17 48
3120.30 43
3120.43 42
3120.56 45
3120.68 52
3120.81 61
3120.94 70
3121.07 78
3121.20 84
3121.33 85
3121.45 84
3121.58 80
3121.71 76
3121.84 72
3121.97 70
3122.09 68
3122.22 66
3122.35 65
3122.48 64
3122.61 62
3122.74 60
3122.86 58
3122.99 56
3123.12 54
3123.25 50
3123.38 46
3123.50 40
3123.63 34
3123.76 29
3123.89 24
3124.02 21
3124.15 20
3124.27 20
3124.40 20
3124.53 20
3124.66 19
3124.79 17
3124.91 16
3125.04 15
3125.17 15
3125.30 17
3125.43 19
3125.56 23
3125.68 27
3125.81 30
3125.94 33
3126.07 34
3126.20 35
3126.32 35
3126.45 35
3126.58 34
3126.71 34
3126.84 35
3126.97 37
3127.09 39
3127.22 40
3127.35 40
3127.48 36
3127.61 30
3127.74 20
3127.86 8
3127.99 0
3128.12 0
3128.25 0
3128.38 0
3128.51 0
3128.63 0
3128.76 0
3128.89 0
3129.02 6
3129.15 19
3129.27 31
3129.40 43
3129.53 53
3129.66 62
3129.79 70
3129.92 77
3130.04 84
3130.17 90
3130.30 97
3130.43 103
3130.56 110
3130.69 118
3130.81 126
3130.94 134
3131.07 141
3131.20 146
3131.33 148
3131.46 148
3131.58 146
3131.71 144
3131.84 142
3131.97 141
3132.10 143
3132.23 146
3132.35 150
3132.48 155
3132.61 160
3132.74 166
3132.87 171
3133.00 177
3133.12 183
3133.25 189
3133.38 193
3133.51 194
3133.64 191
3133.77 184
3133.90 173
3134.02 161
3134.15 149
3134.28 138
3134.41 131
3134.54 129
3134.67 132
3134.79 138
3134.92 147
3135.05 156
3135.18 163
3135.31 168
3135.44 167
3135.56 163
3135.69 154
3135.82 142
3135.95 129
3136.08 117
3136.21 107
3136.34 102
3136.46 100
3136.59 103
3136.72 108
3136.85 115
3136.98 122
3137.11 128
3137.23 133
3137.36 135
3137.49 135
3137.62 134
3137.75 132
3137.88 130
3138.01 127
3138.13 124
3138.26 120
3138.39 116
3138.52 111
3138.65 108
3138.78 107
3138.90 107
3139.03 111
3139.16 116
3139.29 121
3139.42 126
3139.55 128
3139.68 127
3139.80 123
3139.93 119
3140.06 114
3140.19 110
3140.32 106
3140.45 104
3140.58 102
3140.70 99
3140.83 94
3140.96 90
3141.09 86
3141.22 84
3141.35 85
3141.47 89
3141.60 95
3141.73 103
3141.86 110
3141.99 117
3142.12 122
3142.25 125
3142.37 126
3142.50 125
3142.63 122
3142.76 119
3142.89 115
3143.02 110
3143.15 107
3143.27 105
3143.40 104
3143.53 106
3143.66 110
3143.79 115
3143.92 120
3144.05 125
3144.17 129
3144.30 132
3144.43 134
3144.56 136
3144.69 139
3144.82 142
3144.95 148
3145.08 156
3145.20 166
3145.33 179
3145.46 192
3145.59 206
3145.72 218
3145.85 229
3145.98 237
3146.10 245
3146.23 253
3146.36 261
3146.49 271
3146.62 280
3146.75 289
3146.88 295
3147.00 297
3147.13 295
3147.26 289
3147.39 281
3147.52 273
3147.65 268
3147.78 267
3147.91 270
3148.03 277
3148.16 283
3148.29 289
3148.42 292
3148.55 292
3148.68 289
3148.81 283
3148.93 278
3149.06 274
3149.19 271
3149.32 271
3149.45 272
3149.58 276
3149.71 280
3149.84 285
3149.96 290
3150.09 295
3150.22 301
3150.35 306
3150.48 311
3150.61 315
3150.74 317
3150.87 316
3150.99 312
3151.12 306
3151.25 296
3151.38 286
3151.51 275
3151.64 266
3151.77 258
3151.90 252
3152.02 250
3152.15 251
3152.28 256
3152.41 262
3152.54 271
3152.67 281
3152.80 290
3152.93 298
3153.05 303
3153.18 305
3153.31 304
3153.44 302
3153.57 299
3153.70 296
3153.83 293
3153.96 290
3154.08 286
3154.21 280
3154.34 273
3154.47 263
3154.60 251
3154.73 238
3154.86 225
3154.99 213
3155.12 203
3155.24 195
3155.37 190
3155.50 187
3155.63 185
3155.76 184
3155.89 185
3156.02 186
3156.15 188
3156.28 190
3156.40 193
3156.53 196
3156.66 199
3156.79 202
3156.92 205
3157.05 206
3157.18 207
3157.31 207
3157.43 206
3157.56 205
3157.69 204
3157.82 203
3157.95 202
3158.08 203
3158.21 203
3158.34 202
3158.47 202
3158.59 202
3158.72 203
3158.85 205
3158.98 209
3159.11 214
3159.24 221
3159.37 227
3159.50 233
3159.63 237
3159.75 239
3159.88 238
3160.01 234
3160.14 228
3160.27 221
3160.40 214
3160.53 208
3160.66 204
3160.79 202
3160.92 204
3161.04 209
3161.17 216
3161.30 225
3161.43 234
3161.56 242
3161.69 247
3161.82 250
3161.95 250
3162.08 249
3162.20 247
3162.33 243
3162.46 238
3162.59 230
3162.72 220
3162.85 206
3162.98 189
3163.11 171
3163.24 152
3163.37 135
3163.49 120
3163.62 108
3163.75 100
3163.88 96
3164.01 95
3164.14 97
3164.27 100
3164.40 104
3164.53 107
3164.66 109
3164.78 110
3164.91 109
3165.04 107
3165.17 106
3165.30 104
3165.43 103
3165.56 103
3165.69 103
3165.82 102
3165.95 100
3166.08 96
3166.20 90
3166.33 84
3166.46 79
3166.59 76
3166.72 76
3166.85 80
3166.98 89
3167.11 102
3167.24 119
3167.37 138
3167.49 157
3167.62 176
3167.75 191
3167.88 202
3168.01 208
3168.14 209
3168.27 205
3168.40 197
3168.53 186
3168.66 174
3168.79 163
3168.91 152
3169.04 143
3169.17 136
3169.30 131
3169.43 128
3169.56 127
3169.69 127
3169.82 128
3169.95 128
3170.08 127
3170.21 125
3170.34 123
3170.46 120
3170.59 118
3170.72 117
3170.85 116
3170.98 116
3171.11 116
3171.24 115
3171.37 114
3171.50 113
3171.63 110
3171.76 108
3171.88 105
3172.01 103
3172.14 101
3172.27 101
3172.40 102
3172.53 103
3172.66 104
3172.79 104
3172.92 104
3173.05 103
3173.18 102
3173.31 101
3173.44 102
3173.56 105
3173.69 111
3173.82 120
3173.95 130
3174.08 143
3174.21 156
3174.34 167
3174.47 176
3174.60 182
3174.73 184
3174.86 184
3174.99 183
3175.11 181
3175.24 179
3175.37 179
3175.50 180
3175.63 182
3175.76 183
3175.89 182
3176.02 178
3176.15 172
3176.28 163
3176.41 154
3176.54 145
3176.67 139
3176.80 137
3176.92 138
3177.05 142
3177.18 149
3177.31 157
3177.44 164
3177.57 170
3177.70 173
3177.83 173
3177.96 172
3178.09 168
3178.22 164
3178.35 160
3178.48 155
3178.61 151
3178.73 147
3178.86 143
3178.99 141
3179.12 140
3179.25 140
3179.38 140
3179.51 140
3179.64 139
3179.77 137
3179.90 133
3180.03 128
3180.16 122
3180.29 116
3180.42 110
3180.55 106
3180.67 104
3180.80 102
3180.93 102
3181.06 100
3181.19 98
3181.32 94
3181.45 89
3181.58 84
3181.71 80
3181.84 80
3181.97 83
3182.10 91
3182.23 102
3182.36 114
3182.49 126
3182.61 133
3182.74 134
3182.87 130
3183.00 120
3183.13 107
3183.26 93
3183.39 82
3183.52 76
3183.65 76
3183.78 83
3183.91 94
3184.04 109
3184.17 124
3184.30 139
3184.43 151
3184.56 160
3184.69 166
3184.81 169
3184.94 170
3185.07 169
3185.20 167
3185.33 164
3185.46 161
3185.59 157
3185.72 155
3185.85 154
3185.98 155
3186.11 158
3186.24 164
3186.37 170
3186.50 177
3186.63 181
3186.76 183
3186.89 180
3187.02 173
3187.14 163
3187.27 151
3187.40 137
3187.53 123
3187.66 112
3187.79 104
3187.92 100
3188.05 100
3188.18 105
3188.31 112
3188.44 121
3188.57 128
3188.70 133
3188.83 136
3188.96 135
3189.09 132
3189.22 129
3189.35 126
3189.48 124
3189.61 124
3189.74 124
3189.86 124
3189.99 122
3190.12 118
3190.25 112
3190.38 103
3190.51 92
3190.64 82
3190.77 72
3190.90 65
3191.03 60
3191.16 59
3191.29 62
3191.42 66
3191.55 71
3191.68 75
3191.81 78
3191.94 77
3192.07 75
3192.20 70
3192.33 66
3192.46 62
3192.59 58
3192.71 56
3192.84 54
3192.97 51
3193.10 48
3193.23 45
3193.36 43
3193.49 41
3193.62 42
3193.75 43
3193.88 43
3194.01 43
3194.14 39
3194.27 33
3194.40 25
3194.53 17
3194.66 10
3194.79 6
3194.92 5
3195.05 7
3195.18 9
3195.31 11
3195.44 11
3195.57 9
3195.70 5
3195.83 0
3195.96 0
3196.09 0
3196.21 0
3196.34 0
3196.47 0
3196.60 0
3196.73 0
3196.86 0
3196.99 7
3197.12 17
3197.25 30
3197.38 43
3197.51 57
3197.64 68
3197.77 76
3197.90 80
3198.03 80
3198.16 78
3198.29 75
3198.42 72
3198.55 70
3198.68 68
3198.81 67
3198.94 64
3199.07 60
3199.20 56
3199.33 52
3199.46 49
3199.59 46
3199.72 45
3199.85 43
3199.98 42
3200.11 39
3200.24 34
3200.37 29
3200.50 24
3200.62 21
3200.75 21
3200.88 24
3201.01 30
3201.14 38
3201.27 47
3201.40 55
3201.53 61
3201.66 67
3201.79 72
3201.92 78
3202.05 86
3202.18 96
3202.31 107
3202.44 120
3202.57 131
3202.70 140
3202.83 145
3202.96 146
3203.09 142
3203.22 134
3203.35 124
3203.48 115
3203.61 107
3203.74 102
3203.87 101
3204.00 105
3204.13 112
3204.26 122
3204.39 133
3204.52 143
3204.65 150
3204.78 154
3204.91 153
3205.04 150
3205.17 145
3205.30 141
3205.43 138
3205.56 137
3205.69 139
3205.82 142
3205.95 143
3206.08 142
3206.21 138
3206.34 129
3206.47 116
3206.60 101
3206.73 86
3206.86 73
3206.99 62
3207.12 54
3207.25 49
3207.38 46
3207.51 44
3207.64 42
3207.77 41
3207.90 39
3208.02 38
3208.15 38
3208.28 38
3208.41 39
3208.54 41
3208.67 43
3208.80 46
3208.93 48
3209.06 49
3209.19 49
3209.32 47
3209.45 44
3209.58 40
3209.71 38
3209.84 38
3209.97 42
3210.10 48
3210.23 57
3210.36 67
3210.49 78
3210.62 88
3210.75 97
3210.88 105
3211.01 112
3211.14 119
3211.27 124
3211.40 128
3211.53 131
3211.66 132
3211.79 132
3211.92 129
3212.05 125
3212.18 121
3212.31 117
3212.44 114
3212.57 112
3212.70 111
3212.83 112
3212.96 112
3213.09 113
3213.22 112
3213.35 111
3213.48 108
3213.61 104
3213.74 100
3213.87 96
3214.00 92
3214.13 89
3214.26 87
3214.39 83
3214.52 79
3214.65 73
3214.78 66
3214.91 59
3215.04 52
3215.17 48
3215.30 47
3215.43 50
3215.56 58
3215.69 68
3215.82 79
3215.95 91
3216.08 100
3216.21 106
3216.34 109
3216.47 109
3216.60 108
3216.73 107
3216.86 106
3216.99 107
3217.12 108
3217.25 109
3217.38 110
3217.51 110
3217.64 109
3217.77 106
3217.91 103
3218.04 100
3218.17 97
3218.30 95
3218.43 94
3218.56 95
3218.69 96
3218.82 98
3218.95 100
3219.08 101
3219.21 102
3219.34 101
3219.47 99
3219.60 97
3219.73 95
3219.86 94
3219.99 93
3220.12 94
3220.25 96
3220.38 98
3220.51 101
3220.64 104
3220.77 107
3220.90 109
3221.03 110
3221.16 109
3221.29 106
3221.42 100
3221.55 92
3221.68 83
3221.81 73
3221.94 65
3222.07 58
3222.20 55
3222.33 54
3222.46 56
3222.59 59
3222.72 62
3222.85 64
3222.98 64
3223.11 62
3223.24 58
3223.37 54
3223.50 49
3223.63 45
3223.76 42
3223.89 39
3224.02 39
3224.15 39
3224.28 40
3224.41 42
3224.54 45
3224.67 47
3224.80 50
3224.93 52
3225.06 54
3225.19 55
3225.33 56
3225.46 55
3225.59 53
3225.72 50
3225.85 45
3225.98 39
3226.11 34
3226.24 29
3226.37 26
3226.50 25
3226.63 25
3226.76 26
3226.89 27
3227.02 28
3227.15 28
3227.28 28
3227.41 29
3227.54 30
3227.67 33
3227.80 38
3227.93 45
3228.06 53
3228.19 61
3228.32 70
3228.45 78
3228.58 85
3228.71 90
3228.84 93
3228.97 95
3229.10 95
3229.23 96
3229.36 96
3229.49 96
3229.62 95
3229.76 93
3229.89 91
3230.02 87
3230.15 83
3230.28 78
3230.41 75
3230.54 73
3230.67 71
3230.80 69
3230.93 67
3231.06 65
3231.19 63
3231.32 61
3231.45 61
3231.58 62
3231.71 64
3231.84 67
3231.97 69
3232.10 69
3232.23 67
3232.36 62
3232.49 56
3232.62 50
3232.75 46
3232.88 43
3233.01 44
3233.14 47
3233.28 53
3233.41 62
3233.54 71
3233.67 81
3233.80 89
3233.93 95
3234.06 97
3234.19 96
3234.32 91
3234.45 84
3234.58 76
3234.71 69
3234.84 65
3234.97 65
3235.10 68
3235.23 75
3235.36 82
3235.49 90
3235.62 97
3235.75 101
3235.88 103
3236.01 103
3236.15 102
3236.28 101
3236.41 101
3236.54 102
3236.67 103
3236.80 104
3236.93 103
3237.06 100
3237.19 94
3237.32 86
3237.45 77
3237.58 68
3237.71 61
3237.84 57
3237.97 56
3238.10 58
3238.23 60
3238.36 63
3238.49 63
3238.62 61
3238.75 57
3238.89 52
3239.02 48
3239.15 46
3239.28 47
3239.41 52
3239.54 60
3239.67 71
3239.80 82
3239.93 91
3240.06 97
3240.19 101
3240.32 101
3240.45 98
3240.58 93
3240.71 86
3240.84 80
3240.97 73
3241.10 66
3241.24 60
3241.37 53
3241.50 47
3241.63 41
3241.76 35
3241.89 28
3242.02 23
3242.15 18
3242.28 15
3242.41 12
3242.54 10
3242.67 7
3242.80 2
3242.93 0
3243.06 0
3243.19 0
3243.32 0
3243.46 0
3243.59 0
3243.72 0
3243.85 5
3243.98 16
3244.11 24
3244.24 28
3244.37 26
3244.50 19
3244.63 8
3244.76 0
3244.89 0
3245.02 0
3245.15 0
3245.28 0
3245.42 0
3245.55 0
3245.68 0
3245.81 8
3245.94 20
3246.07 33
3246.20 46
3246.33 61
3246.46 75
3246.59 88
3246.72 99
3246.85 106
3246.98 109
3247.11 108
3247.24 105
3247.38 99
3247.51 93
3247.64 88
3247.77 86
3247.90 86
3248.03 88
3248.16 90
3248.29 93
3248.42 93
3248.55 92
3248.68 87
3248.81 81
3248.94 74
3249.07 67
3249.21 63
3249.34 61
3249.47 61
3249.60 62
3249.73 64
3249.86 66
3249.99 67
3250.12 69
3250.25 71
3250.38 76
3250.51 82
3250.64 89
3250.77 94
3250.90 95
3251.04 92
3251.17 84
3251.30 72
3251.43 58
3251.56 44
3251.69 32
3251.82 25
3251.95 21
3252.08 20
3252.21 22
3252.34 23
3252.47 25
3252.61 26
3252.74 26
3252.87 25
3253.00 24
3253.13 24
3253.26 23
3253.39 23
3253.52 22
3253.65 20
3253.78 17
3253.91 13
3254.04 7
3254.17 1
3254.31 0
3254.44 0
3254.57 0
3254.70 0
3254.83 0
3254.96 6
3255.09 15
3255.22 25
3255.35 35
3255.48 46
3255.61 58
3255.75 71
3255.88 85
3256.01 99
3256.14 112
3256.27 122
3256.40 127
3256.53 127
3256.66 122
3256.79 113
3256.92 102
3257.05 90
3257.18 78
3257.32 67
3257.45 59
3257.58 53
3257.71 48
3257.84 46
3257.97 46
3258.10 50
3258.23 56
3258.36 66
3258.49 78
3258.62 90
3258.76 103
3258.89 113
3259.02 121
3259.15 125
3259.28 127
3259.41 126
3259.54 125
3259.67 123
3259.80 124
3259.93 127
3260.07 133
3260.20 142
3260.33 152
3260.46 161
3260.59 168
3260.72 171
3260.85 170
3260.98 164
3261.11 156
3261.24 145
3261.37 134
3261.51 124
3261.64 115
3261.77 108
3261.90 102
3262.03 95
3262.16 86
3262.29 75
3262.42 62
3262.55 48
3262.68 37
3262.82 31
3262.95 31
3263.08 40
3263.21 55
3263.34 75
3263.47 97
3263.60 117
3263.73 133
3263.86 143
3263.99 147
3264.13 148
3264.26 148
3264.39 148
3264.52 152
3264.65 158
3264.78 167
3264.91 178
3265.04 189
3265.17 199
3265.31 207
3265.44 212
3265.57 216
3265.70 219
3265.83 221
3265.96 225
3266.09 229
3266.22 234
3266.35 238
3266.48 241
3266.62 241
3266.75 238
3266.88 232
3267.01 224
3267.14 216
3267.27 208
3267.40 202
3267.53 196
3267.66 189
3267.80 182
3267.93 172
3268.06 161
3268.19 148
3268.32 137
3268.45 128
3268.58 123
3268.71 124
3268.84 129
3268.98 138
3269.11 148
3269.24 159
3269.37 168
3269.50 177
3269.63 185
3269.76 192
3269.89 198
3270.03 203
3270.16 205
3270.29 205
3270.42 201
3270.55 193
3270.68 183
3270.81 173
3270.94 164
3271.07 157
3271.21 155
3271.34 156
3271.47 159
3271.60 163
3271.73 166
3271.86 166
3271.99 164
3272.12 157
3272.26 146
3272.39 133
3272.52 119
3272.65 105
3272.78 94
3272.91 88
3273.04 87
3273.17 92
3273.30 102
3273.44 115
3273.57 129
3273.70 143
3273.83 154
3273.96 162
3274.09 164
3274.22 163
3274.35 159
3274.49 153
3274.62 145
3274.75 138
3274.88 132
3275.01 127
3275.14 123
3275.27 119
3275.40 115
3275.54 109
3275.67 102
3275.80 94
3275.93 84
3276.06 74
3276.19 66
3276.32 61
3276.45 59
3276.59 61
3276.72 66
3276.85 73
3276.98 80
3277.11 85
3277.24 86
3277.37 84
3277.51 79
3277.64 74
3277.77 68
3277.90 65
3278.03 65
3278.16 68
3278.29 72
3278.42 78
3278.56 85
3278.69 92
3278.82 99
3278.95 107
3279.08 117
3279.21 127
3279.34 138
3279.47 147
3279.61 154
3279.74 158
3279.87 156
3280.00 151
3280.13 142
3280.26 131
3280.39 122
3280.53 114
3280.66 109
3280.79 107
3280.92 108
3281.05 112
3281.18 116
3281.31 122
3281.45 128
3281.58 133
3281.71 139
3281.84 143
3281.97 147
3282.10 150
3282.23 152
3282.36 153
3282.50 154
3282.63 155
3282.76 157
3282.89 160
3283.02 163
3283.15 167
3283.28 171
3283.42 175
3283.55 178
3283.68 179
3283.81 178
3283.94 174
3284.07 168
3284.20 159
3284.34 147
3284.47 133
3284.60 118
3284.73 103
3284.86 92
3284.99 86
3285.12 86
3285.26 92
3285.39 102
3285.52 114
3285.65 125
3285.78 134
3285.91 138
3286.05 139
3286.18 135
3286.31 130
3286.44 123
3286.57 115
3286.70 109
3286.83 105
3286.97 103
3287.10 105
3287.23 108
3287.36 114
3287.49 120
3287.62 125
3287.75 129
3287.89 132
3288.02 132
3288.15 132
3288.28 132
3288.41 134
3288.54 138
3288.68 143
3288.81 148
3288.94 151
3289.07 151
3289.20 145
3289.33 133
3289.46 116
3289.60 96
3289.73 75
3289.86 57
3289.99 43
3290.12 34
3290.25 30
3290.39 31
3290.52 34
3290.65 39
3290.78 46
3290.91 53
3291.04 59
3291.17 65
3291.31 70
3291.44 73
3291.57 72
3291.70 69
3291.83 63
3291.96 56
3292.10 49
3292.23 42
3292.36 38
3292.49 35
3292.62 34
3292.75 33
3292.89 32
3293.02 30
3293.15 28
3293.28 25
3293.41 22
3293.54 21
3293.68 22
3293.81 24
3293.94 28
3294.07 33
3294.20 38
3294.33 42
3294.46 45
3294.60 45
3294.73 44
3294.86 40
3294.99 33
3295.12 26
3295.25 18
3295.39 10
3295.52 3
3295.65 0
3295.78 0
3295.91 0
3296.04 0
3296.18 0
3296.31 0
3296.44 0
3296.57 0
3296.70 1
3296.83 1
3296.97 2
3297.10 3
3297.23 5
3297.36 10
3297.49 17
3297.62 27
3297.76 40
3297.89 53
3298.02 66
3298.15 76
3298.28 82
3298.42 83
3298.55 79
3298.68 71
3298.81 61
3298.94 50
3299.07 41
3299.21 34
3299.34 30
3299.47 30
3299.60 33
3299.73 39
3299.86 47
3300.00 57
3300.13 68
3300.26 81
3300.39 95
3300.52 110
3300.65 123
3300.79 135
3300.92 144
3301.05 150
3301.18 152
3301.31 151
3301.45 148
3301.58 144
3301.71 139
3301.84 135
3301.97 131
3302.10 126
3302.24 120
3302.37 113
3302.50 105
3302.63 98
3302.76 94
3302.90 92
3303.03 93
3303.16 96
3303.29 100
3303.42 104
3303.55 107
3303.69 108
3303.82 108
3303.95 107
3304.08 105
3304.21 102
3304.35 99
3304.48 94
3304.61 87
3304.74 77
3304.87 66
3305.00 54
3305.14 41
3305.27 29
3305.40 19
3305.53 12
3305.66 8
3305.80 7
3305.93 8
3306.06 10
3306.19 12
3306.32 14
3306.46 13
3306.59 11
3306.72 8
3306.85 4
3306.98 0
3307.11 0
3307.25 0
3307.38 0
3307.51 1
3307.64 7
3307.77 14
3307.91 22
3308.04 29
3308.17 36
3308.30 41
3308.43 45
3308.57 49
3308.70 54
3308.83 60
3308.96 67
3309.09 74
3309.23 81
3309.36 85
3309.49 86
3309.62 84
3309.75 80
3309.88 74
3310.02 68
3310.15 64
3310.28 60
3310.41 59
3310.54 59
3310.68 59
3310.81 60
3310.94 60
3311.07 59
3311.20 56
3311.34 53
3311.47 47
3311.60 40
3311.73 33
3311.86 25
3312.00 19
3312.13 15
3312.26 14
3312.39 17
3312.52 25
3312.66 36
3312.79 52
3312.92 69
3313.05 88
3313.18 105
3313.32 121
3313.45 134
3313.58 143
3313.71 150
3313.84 153
3313.98 154
3314.11 152
3314.24 148
3314.37 140
3314.50 129
3314.64 117
3314.77 105
3314.90 95
3315.03 88
3315.16 87
3315.30 92
3315.43 103
3315.56 117
3315.69 133
3315.83 147
3315.96 157
3316.09 163
3316.22 163
3316.35 158
3316.49 150
3316.62 140
3316.75 131
3316.88 123
3317.01 116
3317.15 112
3317.28 110
3317.41 109
3317.54 109
3317.67 109
3317.81 111
3317.94 112
3318.07 116
3318.20 120
3318.34 126
3318.47 133
3318.60 141
3318.73 150
3318.86 160
3319.00 170
3319.13 180
3319.26 191
3319.39 200
3319.52 208
3319.66 213
3319.79 215
3319.92 213
3320.05 207
3320.18 198
3320.32 189
3320.45 181
3320.58 177
3320.71 177
3320.85 182
3320.98 190
3321.11 197
3321.24 203
3321.37 204
3321.51 200
3321.64 192
3321.77 181
3321.90 167
3322.04 153
3322.17 136
3322.30 119
3322.43 101
3322.56 83
3322.70 68
3322.83 56
3322.96 48
3323.09 45
3323.23 47
3323.36 53
3323.49 59
3323.62 66
3323.75 73
3323.89 81
3324.02 91
3324.15 103
3324.28 116
3324.42 131
3324.55 146
3324.68 158
3324.81 165
3324.94 166
3325.08 159
3325.21 148
3325.34 133
3325.47 117
3325.61 103
3325.74 90
3325.87 80
3326.00 73
3326.13 66
3326.27 61
3326.40 57
3326.53 53
3326.66 51
3326.80 49
3326.93 48
3327.06 46
3327.19 44
3327.33 40
3327.46 34
3327.59 26
3327.72 19
3327.85 12
3327.99 8
3328.12 6
3328.25 7
3328.38 9
3328.52 13
3328.65 17
3328.78 21
3328.91 24
3329.05 28
3329.18 31
3329.31 36
3329.44 40
3329.57 45
3329.71 50
3329.84 54
3329.97 57
3330.10 59
3330.24 59
3330.37 57
3330.50 54
3330.63 50
3330.77 46
3330.90 42
3331.03 38
3331.16 36
3331.30 34
3331.43 34
3331.56 34
3331.69 35
3331.82 36
3331.96 35
3332.09 31
3332.22 25
3332.35 15
3332.49 5
3332.62 0
3332.75 0
3332.88 0
3333.02 0
3333.15 0
3333.28 9
3333.41 21
3333.55 33
3333.68 44
3333.81 54
3333.94 65
3334.08 77
3334.21 89
3334.34 101
3334.47 111
3334.61 119
3334.74 124
3334.87 124
3335.00 120
3335.14 113
3335.27 104
3335.40 95
3335.53 87
3335.67 78
3335.80 70
3335.93 62
3336.06 54
3336.19 46
3336.33 39
3336.46 33
3336.59 30
3336.72 29
3336.86 29
3336.99 30
3337.12 31
3337.25 31
3337.39 29
3337.52 25
3337.65 21
3337.78 16
3337.92 10
3338.05 3
3338.18 0
3338.31 0
3338.45 0
3338.58 0
3338.71 0
3338.84 0
3338.98 0
3339.11 0
3339.24 4
3339.38 13
3339.51 23
3339.64 34
3339.77 46
3339.91 58
3340.04 69
3340.17 78
3340.30 84
3340.44 87
3340.57 88
3340.70 86
3340.83 84
3340.97 81
3341.10 78
3341.23 77
3341.36 76
3341.50 74
3341.63 70
3341.76 64
3341.89 57
3342.03 48
3342.16 39
3342.29 30
3342.42 23
3342.56 18
3342.69 15
3342.82 15
3342.95 16
3343.09 18
3343.22 22
3343.35 25
3343.48 28
3343.62 30
3343.75 29
3343.88 26
3344.02 20
3344.15 12
3344.28 3
3344.41 0
3344.55 0
3344.68 0
3344.81 0
3344.94 0
3345.08 0
3345.21 0
3345.34 0
3345.47 4
3345.61 7
3345.74 10
3345.87 12
3346.01 14
3346.14 13
3346.27 12
3346.40 8
3346.54 4
3346.67 0
3346.80 0
3346.93 0
3347.07 0
3347.20 0
3347.33 0
3347.46 0
3347.60 0
3347.73 5
3347.86 15
3348.00 26
3348.13 38
3348.26 49
3348.39 57
3348.53 62
3348.66 64
3348.79 63
3348.92 61
3349.06 58
3349.19 55
3349.32 50
3349.46 46
3349.59 41
3349.72 37
3349.85 34
3349.99 33
3350.12 34
3350.25 39
3350.38 45
3350.52 52
3350.65 59
3350.78 64
3350.92 67
3351.05 68
3351.18 67
3351.31 66
3351.45 65
3351.58 65
3351.71 65
3351.85 65
3351.98 65
3352.11 64
3352.24 60
3352.38 55
3352.51 48
3352.64 42
3352.77 37
3352.91 35
3353.04 34
3353.17 37
3353.31 41
3353.44 45
3353.57 48
3353.70 51
3353.84 50
3353.97 48
3354.10 44
3354.24 40
3354.37 35
3354.50 31
3354.63 29
3354.77 30
3354.90 33
3355.03 38
3355.17 45
3355.30 53
3355.43 59
3355.56 64
3355.70 67
3355.83 66
3355.96 63
3356.10 59
3356.23 54
3356.36 49
3356.49 45
3356.63 42
3356.76 39
3356.89 37
3357.03 36
3357.16 35
3357.29 35
3357.42 37
3357.56 41
3357.69 48
3357.82 58
3357.96 70
3358.09 83
3358.22 96
3358.35 107
3358.49 115
3358.62 118
3358.75 117
3358.89 113
3359.02 107
3359.15 99
3359.29 92
3359.42 86
3359.55 81
3359.68 77
3359.82 74
3359.95 70
3360.08 67
3360.22 64
3360.35 63
3360.48 63
3360.61 65
3360.75 71
3360.88 79
3361.01 88
3361.15 98
3361.28 107
3361.41 114
3361.55 119
3361.68 122
3361.81 124
3361.94 126
3362.08 128
3362.21 130
3362.34 133
3362.48 135
3362.61 136
3362.74 134
3362.88 129
3363.01 121
3363.14 111
3363.27 99
3363.41 86
3363.54 75
3363.67 64
3363.81 56
3363.94 50
3364.07 47
3364.21 45
3364.34 45
3364.47 45
3364.60 46
3364.74 45
3364.87 45
3365.00 44
3365.14 43
3365.27 44
3365.40 46
3365.54 49
3365.67 52
3365.80 56
3365.93 57
3366.07 56
3366.20 51
3366.33 44
3366.47 37
3366.60 30
3366.73 27
3366.87 27
3367.00 32
3367.13 40
3367.27 51
3367.40 61
3367.53 70
3367.67 74
3367.80 75
3367.93 70
3368.06 61
3368.20 47
3368.33 30
3368.46 12
3368.60 0
3368.73 0
3368.86 0
3369.00 0
3369.13 0
3369.26 0
3369.40 0
3369.53 4
3369.66 25
3369.79 46
3369.93 65
3370.06 80
3370.19 90
3370.33 96
3370.46 97
3370.59 96
3370.73 91
3370.86 84
3370.99 76
3371.13 67
3371.26 57
3371.39 46
3371.53 36
3371.66 26
3371.79 18
3371.93 11
3372.06 6
3372.19 4
3372.33 4
3372.46 7
3372.59 11
3372.72 16
3372.86 21
3372.99 25
3373.12 29
3373.26 30
3373.39 28
3373.52 24
3373.66 16
3373.79 7
3373.92 0
3374.06 0
3374.19 0
3374.32 0
3374.46 0
3374.59 0
3374.72 0
3374.86 2
3374.99 7
3375.12 10
3375.26 11
3375.39 12
3375.52 13
3375.66 16
3375.79 21
3375.92 26
3376.06 31
3376.19 35
3376.32 38
3376.46 38
3376.59 37
3376.72 36
3376.85 35
3376.99 36
3377.12 38
3377.25 42
3377.39 49
3377.52 57
3377.65 68
3377.79 80
3377.92 92
3378.05 103
3378.19 113
3378.32 120
3378.45 124
3378.59 126
3378.72 126
3378.85 126
3378.99 126
3379.12 127
3379.25 127
3379.39 127
3379.52 124
3379.65 119
3379.79 111
3379.92 101
3380.05 91
3380.19 82
3380.32 77
3380.45 74
3380.59 74
3380.72 75
3380.85 76
3380.99 76
3381.12 75
3381.25 71
3381.39 67
3381.52 64
3381.65 61
3381.79 60
3381.92 60
3382.05 62
3382.19 65
3382.32 69
3382.46 73
3382.59 78
3382.72 84
3382.86 91
3382.99 98
3383.12 105
3383.26 112
3383.39 116
3383.52 119
3383.66 119
3383.79 118
3383.92 115
3384.06 112
3384.19 109
3384.32 108
3384.46 106
3384.59 106
3384.72 105
3384.86 105
3384.99 105
3385.12 106
3385.26 108
3385.39 110
3385.52 112
3385.66 113
3385.79 112
3385.92 109
3386.06 104
3386.19 99
3386.32 95
3386.46 93
3386.59 93
3386.72 98
3386.86 104
3386.99 112
3387.13 120
3387.26 126
3387.39 130
3387.53 132
3387.66 132
3387.79 131
3387.93 130
3388.06 131
3388.19 134
3388.33 139
3388.46 146
3388.59 153
3388.73 159
3388.86 164
3388.99 167
3389.13 167
3389.26 166
3389.39 164
3389.53 160
3389.66 156
3389.80 150
3389.93 143
3390.06 136
3390.20 129
3390.33 123
3390.46 119
3390.60 119
3390.73 121
3390.86 124
3391.00 129
3391.13 132
3391.26 135
3391.40 137
3391.53 140
3391.67 143
3391.80 146
3391.93 149
3392.07 150
3392.20 149
3392.33 145
3392.47 138
3392.60 129
3392.73 118
3392.87 107
3393.00 96
3393.13 84
3393.27 73
3393.40 62
3393.54 52
3393.67 43
3393.80 36
3393.94 31
3394.07 27
3394.20 25
3394.34 24
3394.47 22
3394.60 20
3394.74 20
3394.87 21
3395.01 26
3395.14 34
3395.27 45
3395.41 57
3395.54 71
3395.67 83
3395.81 94
3395.94 103
3396.07 109
3396.21 113
3396.34 116
3396.48 118
3396.61 121
3396.74 125
3396.88 131
3397.01 140
3397.14 153
3397.28 168
3397.41 184
3397.54 199
3397.68 211
3397.81 217
3397.95 216
3398.08 209
3398.21 197
3398.35 182
3398.48 167
3398.61 153
3398.75 143
3398.88 137
3399.02 134
3399.15 133
3399.28 134
3399.42 135
3399.55 135
3399.68 132
3399.82 127
3399.95 119
3400.09 110
3400.22 101
3400.35 93
3400.49 87
3400.62 86
3400.75 89
3400.89 96
3401.02 106
3401.16 117
3401.29 127
3401.42 133
3401.56 136
3401.69 134
3401.82 129
3401.96 122
3402.09 115
3402.23 109
3402.36 103
3402.49 98
3402.63 95
3402.76 92
3402.89 89
3403.03 86
3403.16 82
3403.30 77
3403.43 71
3403.56 63
3403.70 54
3403.83 45
3403.96 38
3404.10 35
3404.23 35
3404.37 40
3404.50 48
3404.63 57
3404.77 66
3404.90 74
3405.04 79
3405.17 82
3405.30 84
3405.44 86
3405.57 88
3405.70 89
3405.84 92
3405.97 93
3406.11 94
3406.24 92
3406.37 87
3406.51 79
3406.64 67
3406.78 53
3406.91 37
3407.04 22
3407.18 9
3407.31 0
3407.44 0
3407.58 0
3407.71 0
3407.85 6
3407.98 14
3408.11 20
3408.25 24
3408.38 27
3408.52 28
3408.65 29
3408.78 31
3408.92 35
3409.05 41
3409.19 49
3409.32 59
3409.45 68
3409.59 76
3409.72 82
3409.86 84
3409.99 81
3410.12 75
3410.26 66
3410.39 55
3410.52 42
3410.66 30
3410.79 19
3410.93 10
3411.06 4
3411.19 0
3411.33 0
3411.46 0
3411.60 0
3411.73 0
3411.86 0
3412.00 1
3412.13 3
3412.27 4
3412.40 4
3412.53 3
3412.67 1
3412.80 0
3412.94 0
3413.07 0
3413.20 0
3413.34 2
3413.47 6
3413.61 10
3413.74 15
3413.87 21
3414.01 27
3414.14 35
3414.28 44
3414.41 55
3414.54 68
3414.68 80
3414.81 92
3414.95 101
3415.08 105
3415.21 104
3415.35 99
3415.48 90
3415.62 79
3415.75 68
3415.88 60
3416.02 54
3416.15 53
3416.29 54
3416.42 58
3416.55 63
3416.69 69
3416.82 73
3416.96 76
3417.09 77
3417.23 77
3417.36 76
3417.49 75
3417.63 74
3417.76 74
3417.90 74
3418.03 73
3418.16 72
3418.30 70
3418.43 66
3418.57 60
3418.70 54
3418.83 46
3418.97 40
3419.10 35
3419.24 32
3419.37 33
3419.50 37
3419.64 44
3419.77 53
3419.91 64
3420.04 75
3420.18 87
3420.31 98
3420.44 108
3420.58 116
3420.71 121
3420.85 124
3420.98 125
3421.11 125
3421.25 123
3421.38 120
3421.52 116
3421.65 113
3421.79 110
3421.92 109
3422.05 110
3422.19 113
3422.32 118
3422.46 124
3422.59 132
3422.72 139
3422.86 146
3422.99 151
3423.13 156
3423.26 161
3423.40 167
3423.53 172
3423.66 178
3423.80 184
3423.93 189
3424.07 193
3424.20 197
3424.33 199
3424.47 201
3424.60 203
3424.74 203
3424.87 202
3425.01 199
3425.14 192
3425.27 184
3425.41 173
3425.54 163
3425.68 153
3425.81 146
3425.95 141
3426.08 139
3426.21 136
3426.35 132
3426.48 125
3426.62 116
3426.75 104
3426.89 92
3427.02 82
3427.15 76
3427.29 75
3427.42 80
3427.56 88
3427.69 98
3427.83 106
3427.96 113
3428.09 116
3428.23 118
3428.36 119
3428.50 122
3428.63 128
3428.77 137
3428.90 148
3429.03 160
3429.17 172
3429.30 183
3429.44 192
3429.57 200
3429.71 207
3429.84 214
3429.97 221
3430.11 226
3430.24 229
3430.38 230
3430.51 229
3430.65 227
3430.78 225
3430.91 224
3431.05 226
3431.18 229
3431.32 234
3431.45 239
3431.59 243
3431.72 247
3431.85 249
3431.99 251
3432.12 253
3432.26 256
3432.39 260
3432.53 265
3432.66 270
3432.80 275
3432.93 280
3433.06 285
3433.20 288
3433.33 290
3433.47 289
3433.60 287
3433.74 282
3433.87 275
3434.00 268
3434.14 262
3434.27 259
3434.41 259
3434.54 263
3434.68 270
3434.81 278
3434.95 286
3435.08 292
3435.21 296
3435.35 298
3435.48 297
3435.62 293
3435.75 289
3435.89 284
3436.02 280
3436.16 277
3436.29 275
3436.42 274
3436.56 274
3436.69 274
3436.83 273
3436.96 270
3437.10 265
3437.23 259
3437.37 252
3437.50 245
3437.63 237
3437.77 230
3437.90 224
3438.04 218
3438.17 213
3438.31 209
3438.44 206
3438.58 204
3438.71 204
3438.85 206
3438.98 209
3439.11 213
3439.25 215
3439.38 216
3439.52 214
3439.65 210
3439.79 203
3439.92 196
3440.06 191
3440.19 188
3440.32 191
3440.46 198
3440.59 210
3440.73 225
3440.86 240
3441.00 254
3441.13 264
3441.27 271
3441.40 274
3441.54 275
3441.67 275
3441.80 274
3441.94 274
3442.07 273
3442.21 271
3442.34 268
3442.48 264
3442.61 259
3442.75 255
3442.88 250
3443.02 246
3443.15 242
3443.29 236
3443.42 228
3443.55 216
3443.69 202
3443.82 185
3443.96 169
3444.09 154
3444.23 144
3444.36 138
3444.50 137
3444.63 140
3444.77 145
3444.90 151
3445.03 156
3445.17 160
3445.30 161
3445.44 161
3445.57 158
3445.71 154
3445.84 150
3445.98 145
3446.11 140
3446.25 134
3446.38 129
3446.52 125
3446.65 122
3446.79 121
3446.92 124
3447.05 130
3447.19 139
3447.32 151
3447.46 163
3447.59 173
3447.73 180
3447.86 183
3448.00 181
3448.13 176
3448.27 167
3448.40 157
3448.54 145
3448.67 134
3448.81 124
3448.94 114
3449.07 105
3449.21 97
3449.34 91
3449.48 87
3449.61 84
3449.75 83
3449.88 83
3450.02 83
3450.15 83
3450.29 80
3450.42 75
3450.56 68
3450.69 58
3450.83 47
3450.96 35
3451.10 23
3451.23 13
3451.36 4
3451.50 0
3451.63 0
3451.77 0
3451.90 0
3452.04 0
3452.17 0
3452.31 0
3452.44 0
3452.58 5
3452.71 11
3452.85 15
3452.98 17
3453.12 17
3453.25 16
3453.39 16
3453.52 20
3453.66 27
3453.79 37
3453.93 49
3454.06 59
3454.20 66
3454.33 68
3454.46 65
3454.60 58
3454.73 49
3454.87 40
3455.00 33
3455.14 31
3455.27 31
3455.41 35
3455.54 39
3455.68 44
3455.81 47
3455.95 47
3456.08 47
3456.22 45
3456.35 44
3456.49 46
3456.62 51
3456.76 59
3456.89 69
3457.03 80
3457.16 89
3457.30 95
3457.43 99
3457.57 100
3457.70 101
3457.84 103
3457.97 107
3458.11 112
3458.24 118
3458.38 123
3458.51 126
3458.64 127
3458.78 125
3458.91 122
3459.05 120
3459.18 118
3459.32 118
3459.45 118
3459.59 117
3459.72 116
3459.86 112
3459.99 105
3460.13 97
3460.26 87
3460.40 75
3460.53 63
3460.67 49
3460.80 36
3460.94 22
3461.07 9
3461.21 0
3461.34 0
3461.48 0
3461.61 0
3461.75 0
3461.88 0
3462.02 0
3462.15 0
3462.29 4
3462.42 8
3462.56 10
3462.69 13
3462.83 17
3462.96 22
3463.10 29
3463.23 37
3463.37 45
3463.50 54
3463.64 63
3463.77 71
3463.91 80
3464.04 88
3464.18 95
3464.31 101
3464.45 105
3464.58 104
3464.72 99
3464.85 90
3464.99 78
3465.12 64
3465.26 50
3465.39 38
3465.53 30
3465.66 27
3465.80 29
3465.93 34
3466.07 43
3466.20 54
3466.34 65
3466.47 77
3466.61 88
3466.74 99
3466.88 109
3467.01 118
3467.15 127
3467.28 134
3467.42 141
3467.55 149
3467.69 157
3467.82 166
3467.96 176
3468.09 186
3468.23 195
3468.36 203
3468.50 210
3468.63 214
3468.77 218
3468.90 221
3469.04 225
3469.17 229
3469.31 233
3469.44 239
3469.58 245
3469.71 251
3469.85 257
3469.98 264
3470.12 270
3470.25 276
3470.39 282
3470.52 287
3470.66 292
3470.80 297
3470.93 301
3471.07 306
3471.20 311
3471.34 317
3471.47 322
3471.61 326
3471.74 330
3471.88 334
3472.01 337
3472.15 337
3472.28 336
3472.42 332
3472.55 324
3472.69 314
3472.82 301
3472.96 288
3473.09 276
3473.23 267
3473.36 261
3473.50 261
3473.63 264
3473.77 272
3473.90 281
3474.04 291
3474.17 300
3474.31 308
3474.44 313
3474.58 316
3474.71 316
3474.85 316
3474.99 315
3475.12 313
3475.26 312
3475.39 312
3475.53 314
3475.66 317
3475.80 321
3475.93 325
3476.07 327
3476.20 326
3476.34 320
3476.47 311
3476.61 299
3476.74 288
3476.88 279
3477.01 274
3477.15 273
3477.28 274
3477.42 277
3477.55 278
3477.69 276
3477.82 271
3477.96 265
3478.10 257
3478.23 249
3478.37 242
3478.50 236
3478.64 231
3478.77 228
3478.91 225
3479.04 223
3479.18 224
3479.31 228
3479.45 235
3479.58 244
3479.72 255
3479.85 265
3479.99 274
3480.12 279
3480.26 279
3480.40 273
3480.53 262
3480.67 245
3480.80 225
3480.94 204
3481.07 182
3481.21 162
3481.34 145
3481.48 130
3481.61 118
3481.75 110
3481.88 105
3482.02 103
3482.15 105
3482.29 111
3482.43 120
3482.56 133
3482.70 146
3482.83 160
3482.97 171
3483.10 179
3483.24 182
3483.37 182
3483.51 178
3483.64 173
3483.78 168
3483.91 162
3484.05 158
3484.19 154
3484.32 151
3484.46 148
3484.59 146
3484.73 145
3484.86 143
3485.00 141
3485.13 138
3485.27 133
3485.40 127
3485.54 119
3485.67 110
3485.81 101
3485.95 93
3486.08 85
3486.22 80
3486.35 76
3486.49 74
3486.62 73
3486.76 75
3486.89 77
3487.03 82
3487.16 87
3487.30 92
3487.43 96
3487.57 99
3487.71 101
3487.84 101
3487.98 100
3488.11 98
3488.25 97
3488.38 95
3488.52 93
3488.65 91
3488.79 88
3488.92 86
3489.06 84
3489.20 82
3489.33 82
3489.47 85
3489.60 89
3489.74 95
3489.87 102
3490.01 108
3490.14 112
3490.28 115
3490.42 115
3490.55 112
3490.69 109
3490.82 107
3490.96 106
3491.09 108
3491.23 113
3491.36 119
3491.50 125
3491.64 130
3491.77 134
3491.91 136
3492.04 136
3492.18 136
3492.31 134
3492.45 132
3492.58 129
3492.72 123
3492.85 114
3492.99 102
3493.13 86
3493.26 70
3493.40 53
3493.53 38
3493.67 27
3493.80 19
3493.94 17
3494.07 18
3494.21 21
3494.35 27
3494.48 32
3494.62 38
3494.75 42
3494.89 44
3495.02 45
3495.16 45
3495.30 45
3495.43 45
3495.57 47
3495.70 51
3495.84 55
3495.97 61
3496.11 67
3496.24 71
3496.38 75
3496.52 77
3496.65 77
3496.79 77
3496.92 76
3497.06 76
3497.19 76
3497.33 77
3497.47 78
3497.60 80
3497.74 80
3497.87 80
3498.01 80
3498.14 78
3498.28 77
3498.41 77
3498.55 79
3498.69 82
3498.82 87
3498.96 94
3499.09 102
3499.23 109
3499.36 116
3499.50 121
3499.64 125
3499.77 128
3499.91 130
3500.04 130
3500.18 128
3500.31 123
3500.45 117
3500.59 109
3500.72 101
3500.86 93
3500.99 87
3501.13 82
3501.26 77
3501.40 71
3501.54 65
3501.67 57
3501.81 49
3501.94 41
3502.08 34
3502.21 30
3502.35 29
3502.49 29
3502.62 29
3502.76 29
3502.89 26
3503.03 22
3503.16 17
3503.30 12
3503.44 9
3503.57 8
3503.71 9
3503.84 11
3503.98 13
3504.11 14
3504.25 13
3504.39 10
3504.52 7
3504.66 3
3504.79 0
3504.93 0
3505.07 0
3505.20 0
3505.34 0
3505.47 0
3505.61 2
3505.74 6
3505.88 11
3506.02 18
3506.15 26
3506.29 36
3506.42 46
3506.56 57
3506.69 65
3506.83 70
3506.97 72
3507.10 70
3507.24 66
3507.37 60
3507.51 54
3507.65 47
3507.78 39
3507.92 31
3508.05 22
3508.19 11
3508.32 0
3508.46 0
3508.60 0
3508.73 0
3508.87 0
3509.00 0
3509.14 0
3509.28 0
3509.41 2
3509.55 16
3509.68 30
3509.82 43
3509.96 55
3510.09 64
3510.23 69
3510.36 72
3510.50 71
3510.63 68
3510.77 64
3510.91 61
3511.04 61
3511.18 64
3511.31 70
3511.45 78
3511.59 86
3511.72 94
3511.86 98
3511.99 99
3512.13 96
3512.27 88
3512.40 78
3512.54 67
3512.67 57
3512.81 48
3512.95 41
3513.08 39
3513.22 39
3513.35 42
3513.49 46
3513.62 53
3513.76 60
3513.90 68
3514.03 75
3514.17 81
3514.30 85
3514.44 88
3514.58 88
3514.71 85
3514.85 81
3514.98 76
3515.12 69
3515.26 62
3515.39 54
3515.53 46
3515.66 38
3515.80 30
3515.94 22
3516.07 16
3516.21 10
3516.34 4
3516.48 0
3516.62 0
3516.75 0
3516.89 0
3517.02 0
3517.16 0
3517.30 0
3517.43 0
3517.57 2
3517.70 17
3517.84 32
3517.98 46
3518.11 57
3518.25 63
3518.38 63
3518.52 58
3518.66 48
3518.79 36
3518.93 22
3519.07 10
3519.20 1
3519.34 0
3519.47 0
3519.61 4
3519.75 13
3519.88 23
3520.02 30
3520.15 34
3520.29 34
3520.43 30
3520.56 26
3520.70 22
3520.83 20
3520.97 21
3521.11 22
3521.24 23
3521.38 21
3521.51 16
3521.65 8
3521.79 0
3521.92 0
3522.06 0
3522.20 0
3522.33 0
3522.47 0
3522.60 0
3522.74 0
3522.88 6
3523.01 17
3523.15 31
3523.28 46
3523.42 63
3523.56 80
3523.69 95
3523.83 108
3523.96 115
3524.10 118
3524.24 116
3524.37 111
3524.51 103
3524.65 95
3524.78 88
3524.92 82
3525.05 78
3525.19 74
3525.33 70
3525.46 65
3525.60 59
3525.74 52
3525.87 43
3526.01 34
3526.14 25
3526.28 18
3526.42 12
3526.55 8
3526.69 5
3526.82 3
3526.96 3
3527.10 4
3527.23 8
3527.37 13
3527.51 20
3527.64 29
3527.78 37
3527.91 44
3528.05 50
3528.19 53
3528.32 55
3528.46 57
3528.60 60
3528.73 64
3528.87 70
3529.00 76
3529.14 82
3529.28 86
3529.41 87
3529.55 86
3529.69 83
3529.82 78
3529.96 73
3530.09 68
3530.23 64
3530.37 62
3530.50 61
3530.64 64
3530.78 71
3530.91 84
3531.05 100
3531.18 119
3531.32 139
3531.46 157
3531.59 169
3531.73 176
3531.87 176
3532.00 170
3532.14 162
3532.28 153
3532.41 145
3532.55 139
3532.68 136
3532.82 134
3532.96 133
3533.09 132
3533.23 132
3533.37 130
3533.50 128
3533.64 125
3533.77 121
3533.91 117
3534.05 111
3534.18 107
3534.32 104
3534.46 104
3534.59 108
3534.73 116
3534.87 125
3535.00 135
3535.14 144
3535.27 149
3535.41 152
3535.55 151
3535.68 150
3535.82 149
3535.96 151
3536.09 157
3536.23 167
3536.37 179
3536.50 192
3536.64 204
3536.78 212
3536.91 216
3537.05 215
3537.18 208
3537.32 197
3537.46 183
3537.59 167
3537.73 150
3537.87 132
3538.00 114
3538.14 98
3538.28 84
3538.41 74
3538.55 67
3538.68 63
3538.82 64
3538.96 67
3539.09 71
3539.23 75
3539.37 77
3539.50 77
3539.64 75
3539.78 73
3539.91 70
3540.05 69
3540.19 70
3540.32 75
3540.46 82
3540.60 90
3540.73 98
3540.87 103
3541.00 105
3541.14 103
3541.28 97
3541.41 87
3541.55 77
3541.69 67
3541.82 59
3541.96 55
3542.10 54
3542.23 56
3542.37 60
3542.51 66
3542.64 72
3542.78 77
3542.92 83
3543.05 88
3543.19 94
3543.33 100
3543.46 107
3543.60 114
3543.73 121
3543.87 129
3544.01 137
3544.14 144
3544.28 150
3544.42 156
3544.55 159
3544.69 160
3544.83 159
3544.96 155
3545.10 148
3545.24 141
3545.37 133
3545.51 126
3545.65 120
3545.78 117
3545.92 116
3546.06 116
3546.19 116
3546.33 115
3546.47 113
3546.60 109
3546.74 103
3546.88 97
3547.01 91
3547.15 86
3547.29 83
3547.42 81
3547.56 79
3547.70 76
3547.83 72
3547.97 67
3548.11 62
3548.24 56
3548.38 51
3548.52 47
3548.65 43
3548.79 40
3548.93 36
3549.06 32
3549.20 28
3549.34 26
3549.47 26
3549.61 28
3549.75 33
3549.88 40
3550.02 47
3550.15 53
3550.29 56
3550.43 57
3550.56 55
3550.70 51
3550.84 45
3550.97 40
3551.11 34
3551.25 31
3551.39 29
3551.52 29
3551.66 31
3551.80 35
3551.93 40
3552.07 45
3552.21 48
3552.34 48
3552.48 45
3552.62 39
3552.75 32
3552.89 25
3553.03 20
3553.16 19
3553.30 23
3553.44 30
3553.57 41
3553.71 52
3553.85 62
3553.98 70
3554.12 75
3554.26 78
3554.39 78
3554.53 78
3554.67 78
3554.80 78
3554.94 78
3555.08 78
3555.21 76
3555.35 73
3555.49 68
3555.62 61
3555.76 55
3555.90 50
3556.03 46
3556.17 45
3556.31 46
3556.44 50
3556.58 55
3556.72 60
3556.85 67
3556.99 76
3557.13 86
3557.26 99
3557.40 113
3557.54 127
3557.68 139
3557.81 148
3557.95 151
3558.09 149
3558.22 141
3558.36 130
3558.50 116
3558.63 102
3558.77 89
3558.91 79
3559.04 72
3559.18 68
3559.32 66
3559.45 67
3559.59 67
3559.73 67
3559.86 65
3560.00 61
3560.14 55
3560.27 47
3560.41 39
3560.55 31
3560.69 23
3560.82 16
3560.96 7
3561.10 0
3561.23 0
3561.37 0
3561.51 0
3561.64 0
3561.78 0
3561.92 0
3562.05 0
3562.19 8
3562.33 21
3562.46 32
3562.60 40
3562.74 45
3562.88 47
3563.01 48
3563.15 49
3563.29 52
3563.42 56
3563.56 63
3563.70 71
3563.83 80
3563.97 88
3564.11 95
3564.24 100
3564.38 103
3564.52 103
3564.66 102
3564.79 99
3564.93 96
3565.07 93
3565.20 91
3565.34 90
3565.48 90
3565.61 89
3565.75 89
3565.89 87
3566.03 84
3566.16 80
3566.30 76
3566.44 72
3566.57 68
3566.71 67
3566.85 66
3566.98 68
3567.12 71
3567.26 75
3567.39 81
3567.53 88
3567.67 96
3567.81 105
3567.94 114
3568.08 121
3568.22 127
3568.35 131
3568.49 134
3568.63 137
3568.76 142
3568.90 149
3569.04 159
3569.18 170
3569.31 182
3569.45 192
3569.59 199
3569.72 201
3569.86 200
3570.00 194
3570.14 186
3570.27 176
3570.41 166
3570.55 155
3570.68 145
3570.82 135
3570.96 125
3571.09 117
3571.23 109
3571.37 102
3571.51 97
3571.64 94
3571.78 93
3571.92 95
3572.05 100
3572.19 107
3572.33 115
3572.47 122
3572.60 128
3572.74 131
3572.88 129
3573.01 123
3573.15 113
3573.29 100
3573.43 84
3573.56 69
3573.70 53
3573.84 38
3573.97 25
3574.11 13
3574.25 3
3574.38 0
3574.52 0
3574.66 0
3574.80 0
3574.93 0
3575.07 0
3575.21 0
3575.34 0
3575.48 3
3575.62 6
3575.76 8
3575.89 11
3576.03 16
3576.17 22
3576.30 31
3576.44 40
3576.58 51
3576.72 61
3576.85 71
3576.99 80
3577.13 87
3577.27 93
3577.40 98
3577.54 101
3577.68 102
3577.81 100
3577.95 96
3578.09 90
3578.23 83
3578.36 75
3578.50 68
3578.64 63
3578.77 60
3578.91 60
3579.05 62
3579.19 64
3579.32 67
3579.46 69
3579.60 69
3579.73 66
3579.87 60
3580.01 53
3580.15 45
3580.28 37
3580.42 30
3580.56 25
3580.70 22
3580.83 24
3580.97 29
3581.11 37
3581.24 47
3581.38 58
3581.52 69
3581.66 78
3581.79 86
3581.93 91
3582.07 96
3582.21 99
3582.34 101
3582.48 103
3582.62 103
3582.75 101
3582.89 98
3583.03 93
3583.17 87
3583.30 81
3583.44 75
3583.58 69
3583.72 64
3583.85 59
3583.99 54
3584.13 48
3584.26 42
3584.40 37
3584.54 34
3584.68 34
3584.81 36
3584.95 42
3585.09 49
3585.23 58
3585.36 67
3585.50 75
3585.64 81
3585.78 87
3585.91 91
3586.05 94
3586.19 95
3586.32 96
3586.46 95
3586.60 94
3586.74 92
3586.87 90
3587.01 86
3587.15 82
3587.29 76
3587.42 68
3587.56 61
3587.70 53
3587.84 46
3587.97 40
3588.11 35
3588.25 30
3588.39 27
3588.52 23
3588.66 20
3588.80 17
3588.93 16
3589.07 16
3589.21 18
3589.35 21
3589.48 26
3589.62 31
3589.76 36
3589.90 40
3590.03 43
3590.17 44
3590.31 45
3590.45 44
3590.58 42
3590.72 39
3590.86 37
3591.00 35
3591.13 35
3591.27 35
3591.41 37
3591.55 39
3591.68 40
3591.82 39
3591.96 36
3592.10 30
3592.23 21
3592.37 10
3592.51 0
3592.65 0
3592.78 0
3592.92 0
3593.06 0
3593.20 0
3593.33 0
3593.47 0
3593.61 3
3593.75 11
3593.88 17
3594.02 23
3594.16 29
3594.30 34
3594.43 39
3594.57 44
3594.71 49
3594.85 53
3594.98 57
3595.12 61
3595.26 64
3595.40 66
3595.53 68
3595.67 67
3595.81 65
3595.95 62
3596.08 59
3596.22 57
3596.36 57
3596.50 62
3596.63 71
3596.77 83
3596.91 97
3597.05 110
3597.18 122
3597.32 132
3597.46 139
3597.60 144
3597.73 147
3597.87 150
3598.01 152
3598.15 155
3598.28 158
3598.42 162
3598.56 167
3598.70 171
3598.83 174
3598.97 175
3599.11 174
3599.25 171
3599.39 166
3599.52 160
3599.66 153
3599.80 146
3599.94 140
3600.07 135
3600.21 131
3600.35 129
3600.49 129
3600.62 131
3600.76 135
3600.90 141
3601.04 148
3601.17 155
3601.31 161
3601.45 166
3601.59 169
3601.72 170
3601.86 170
3602.00 168
3602.14 165
3602.28 162
3602.41 159
3602.55 157
3602.69 155
3602.83 154
3602.96 154
3603.10 156
3603.24 159
3603.38 163
3603.51 167
3603.65 172
3603.79 176
3603.93 178
3604.07 179
3604.20 180
3604.34 180
3604.48 181
3604.62 184
3604.75 188
3604.89 193
3605.03 198
3605.17 203
3605.30 206
3605.44 206
3605.58 205
3605.72 201
3605.86 196
3605.99 190
3606.13 184
3606.27 177
3606.41 170
3606.54 163
3606.68 156
3606.82 150
3606.96 146
3607.10 144
3607.23 145
3607.37 149
3607.51 154
3607.65 158
3607.78 161
3607.92 161
3608.06 156
3608.20 147
3608.34 134
3608.47 119
3608.61 103
3608.75 89
3608.89 78
3609.02 70
3609.16 66
3609.30 66
3609.44 68
3609.58 73
3609.71 79
3609.85 84
3609.99 89
3610.13 94
3610.26 97
3610.40 101
3610.54 107
3610.68 114
3610.82 123
3610.95 133
3611.09 143
3611.23 152
3611.37 160
3611.50 167
3611.64 172
3611.78 176
3611.92 180
3612.06 184
3612.19 186
3612.33 188
3612.47 188
3612.61 185
3612.75 180
3612.88 172
3613.02 162
3613.16 151
3613.30 140
3613.43 130
3613.57 122
3613.71 117
3613.85 116
3613.99 116
3614.12 117
3614.26 118
3614.40 117
3614.54 116
3614.68 114
3614.81 112
3614.95 111
3615.09 112
3615.23 115
3615.37 118
3615.50 121
3615.64 124
3615.78 125
3615.92 124
3616.05 124
3616.19 123
3616.33 124
3616.47 127
3616.61 130
3616.74 135
3616.88 139
3617.02 143
3617.16 146
3617.30 148
3617.43 149
3617.57 149
3617.71 150
3617.85 150
3617.99 150
3618.12 150
3618.26 149
3618.40 147
3618.54 143
3618.68 136
3618.81 129
3618.95 119
3619.09 110
3619.23 101
3619.37 93
3619.50 89
3619.64 88
3619.78 91
3619.92 98
3620.06 106
3620.19 115
3620.33 122
3620.47 126
3620.61 128
3620.75 128
3620.88 128
3621.02 129
3621.16 130
3621.30 134
3621.44 137
3621.57 140
3621.71 141
3621.85 139
3621.99 134
3622.13 128
3622.26 120
3622.40 112
3622.54 104
3622.68 96
3622.82 87
3622.95 78
3623.09 67
3623.23 57
3623.37 46
3623.51 37
3623.64 32
3623.78 30
3623.92 33
3624.06 41
3624.20 52
3624.33 64
3624.47 77
3624.61 87
3624.75 93
3624.89 96
3625.03 95
3625.16 92
3625.30 89
3625.44 86
3625.58 86
3625.72 87
3625.85 91
3625.99 95
3626.13 98
3626.27 100
3626.41 101
3626.54 100
3626.68 98
3626.82 96
3626.96 95
3627.10 95
3627.23 95
3627.37 94
3627.51 91
3627.65 87
3627.79 81
3627.93 72
3628.06 63
3628.20 54
3628.34 45
3628.48 37
3628.62 33
3628.75 31
3628.89 33
3629.03 38
3629.17 48
3629.31 60
3629.45 75
3629.58 90
3629.72 106
3629.86 121
3630.00 134
3630.14 144
3630.27 149
3630.41 150
3630.55 146
3630.69 139
3630.83 128
3630.97 118
3631.10 108
3631.24 102
3631.38 99
3631.52 99
3631.66 101
3631.79 103
3631.93 105
3632.07 105
3632.21 102
3632.35 97
3632.49 89
3632.62 80
3632.76 70
3632.90 58
3633.04 46
3633.18 35
3633.32 25
3633.45 17
3633.59 12
3633.73 8
3633.87 6
3634.01 5
3634.15 4
3634.28 1
3634.42 0
3634.56 0
3634.70 0
3634.84 0
3634.97 0
3635.11 0
3635.25 0
3635.39 3
3635.53 8
3635.67 12
3635.80 13
3635.94 13
3636.08 11
3636.22 10
3636.36 10
3636.50 12
3636.63 18
3636.77 25
3636.91 35
3637.05 45
3637.19 54
3637.33 61
3637.46 67
3637.60 71
3637.74 74
3637.88 75
3638.02 76
3638.16 76
3638.29 76
3638.43 75
3638.57 74
3638.71 71
3638.85 68
3638.99 61
3639.12 52
3639.26 40
3639.40 26
3639.54 11
3639.68 0
3639.82 0
3639.95 0
3640.09 0
3640.23 0
3640.37 0
3640.51 0
3640.65 5
3640.78 12
3640.92 18
3641.06 20
3641.20 21
3641.34 21
3641.48 21
3641.62 23
3641.75 28
3641.89 36
3642.03 46
3642.17 56
3642.31 64
3642.45 67
3642.58 63
3642.72 53
3642.86 37
3643.00 19
3643.14 1
3643.28 0
3643.41 0
3643.55 0
3643.69 0
3643.83 0
3643.97 0
3644.11 4
3644.25 16
3644.38 27
3644.52 35
3644.66 41
3644.80 45
3644.94 47
3645.08 50
3645.21 54
3645.35 59
3645.49 65
3645.63 70
3645.77 75
3645.91 77
3646.05 78
3646.18 76
3646.32 74
3646.46 71
3646.60 70
3646.74 68
3646.88 67
3647.02 64
3647.15 59
3647.29 52
3647.43 43
3647.57 33
3647.71 24
3647.85 16
3647.98 11
3648.12 7
3648.26 6
3648.40 5
3648.54 6
3648.68 8
3648.82 10
3648.95 12
3649.09 14
3649.23 14
3649.37 13
3649.51 10
3649.65 6
3649.79 2
3649.92 0
3650.06 0
3650.20 0
3650.34 0
3650.48 5
3650.62 12
3650.76 20
3650.89 28
3651.03 37
3651.17 44
3651.31 50
3651.45 53
3651.59 53
3651.73 52
3651.86 49
3652.00 47
3652.14 47
3652.28 49
3652.42 53
3652.56 59
3652.70 65
3652.84 71
3652.97 74
3653.11 76
3653.25 76
3653.39 74
3653.53 71
3653.67 68
3653.81 65
3653.94 62
3654.08 61
3654.22 60
3654.36 61
3654.50 64
3654.64 68
3654.78 72
3654.91 77
3655.05 79
3655.19 80
3655.33 78
3655.47 73
3655.61 66
3655.75 59
3655.89 52
3656.02 47
3656.16 42
3656.30 39
3656.44 36
3656.58 33
3656.72 30
3656.86 28
3657.00 26
3657.13 26
3657.27 27
3657.41 30
3657.55 33
3657.69 38
3657.83 43
3657.97 49
3658.10 56
3658.24 63
3658.38 70
3658.52 77
3658.66 82
3658.80 86
3658.94 88
3659.08 89
3659.21 91
3659.35 95
3659.49 100
3659.63 106
3659.77 112
3659.91 115
3660.05 114
3660.19 109
3660.32 99
3660.46 86
3660.60 72
3660.74 59
3660.88 48
3661.02 40
3661.16 36
3661.30 35
3661.43 36
3661.57 40
3661.71 45
3661.85 50
3661.99 56
3662.13 62
3662.27 66
3662.41 68
3662.55 67
3662.68 63
3662.82 56
3662.96 48
3663.10 40
3663.24 33
3663.38 29
3663.52 29
3663.66 33
3663.79 39
3663.93 46
3664.07 53
3664.21 59
3664.35 65
3664.49 69
3664.63 71
3664.77 73
3664.91 72
3665.04 71
3665.18 67
3665.32 62
3665.46 57
3665.60 51
3665.74 46
3665.88 42
3666.02 39
3666.16 36
3666.29 34
3666.43 32
3666.57 31
3666.71 30
3666.85 29
3666.99 28
3667.13 28
3667.27 27
3667.41 27
3667.54 26
3667.68 27
3667.82 29
3667.96 33
3668.10 39
3668.24 47
3668.38 56
3668.52 64
3668.66 70
3668.79 73
3668.93 72
3669.07 69
3669.21 63
3669.35 55
3669.49 47
3669.63 40
3669.77 33
3669.91 26
3670.04 21
3670.18 15
3670.32 10
3670.46 6
3670.60 3
3670.74 1
3670.88 1
3671.02 2
3671.16 5
3671.30 8
3671.43 11
3671.57 13
3671.71 14
3671.85 13
3671.99 12
3672.13 11
3672.27 13
3672.41 18
3672.55 27
3672.69 39
3672.82 54
3672.96 71
3673.10 89
3673.24 107
3673.38 123
3673.52 136
3673.66 146
3673.80 152
3673.94 153
3674.08 150
3674.21 143
3674.35 134
3674.49 124
3674.63 115
3674.77 108
3674.91 102
3675.05 100
3675.19 101
3675.33 104
3675.47 109
3675.60 116
3675.74 124
3675.88 130
3676.02 135
3676.16 137
3676.30 135
3676.44 131
3676.58 125
3676.72 118
3676.86 113
3677.00 111
3677.13 111
3677.27 113
3677.41 116
3677.55 119
3677.69 121
3677.83 121
3677.97 121
3678.11 120
3678.25 117
3678.39 115
3678.53 111
3678.66 105
3678.80 98
3678.94 90
3679.08 82
3679.22 75
3679.36 69
3679.50 66
3679.64 65
3679.78 66
3679.92 70
3680.06 74
3680.20 79
3680.33 84
3680.47 89
3680.61 92
3680.75 94
3680.89 95
3681.03 94
3681.17 94
3681.31 92
3681.45 91
3681.59 90
3681.73 89
3681.86 87
3682.00 84
3682.14 79
3682.28 73
3682.42 67
3682.56 62
3682.70 58
3682.84 56
3682.98 56
3683.12 57
3683.26 59
3683.40 59
3683.54 57
3683.67 52
3683.81 46
3683.95 39
3684.09 32
3684.23 26
3684.37 23
3684.51 22
3684.65 23
3684.79 26
3684.93 29
3685.07 32
3685.21 33
3685.35 33
3685.48 30
3685.62 24
3685.76 16
3685.90 6
3686.04 0
3686.18 0
3686.32 0
3686.46 0
3686.60 0
3686.74 0
3686.88 0
3687.02 0
3687.16 3
3687.29 7
3687.43 11
3687.57 17
3687.71 24
3687.85 34
3687.99 44
3688.13 53
3688.27 61
3688.41 68
3688.55 73
3688.69 78
3688.83 84
3688.97 93
3689.11 104
3689.24 117
3689.38 129
3689.52 139
3689.66 145
3689.80 146
3689.94 141
3690.08 132
3690.22 121
3690.36 109
3690.50 98
3690.64 89
3690.78 83
3690.92 79
3691.06 77
3691.20 76
3691.33 76
3691.47 76
3691.61 76
3691.75 76
3691.89 76
3692.03 75
3692.17 74
3692.31 72
3692.45 70
3692.59 69
3692.73 70
3692.87 74
3693.01 81
3693.15 90
3693.29 101
3693.43 112
3693.56 121
3693.70 128
3693.84 130
3693.98 128
3694.12 122
3694.26 114
3694.40 103
3694.54 92
3694.68 80
3694.82 67
3694.96 55
3695.10 43
3695.24 32
3695.38 22
3695.52 15
3695.66 11
3695.80 10
3695.93 13
3696.07 20
3696.21 29
3696.35 38
3696.49 48
3696.63 57
3696.77 65
3696.91 72
3697.05 78
3697.19 84
3697.33 92
3697.47 101
3697.61 112
3697.75 124
3697.89 136
3698.03 149
3698.17 160
3698.31 170
3698.45 179
3698.58 185
3698.72 190
3698.86 193
3699.00 194
3699.14 194
3699.28 193
3699.42 191
3699.56 189
3699.70 187
3699.84 185
3699.98 183
3700.12 182
3700.26 182
3700.40 183
3700.54 185
3700.68 190
3700.82 195
3700.96 202
3701.10 209
3701.24 216
3701.37 222
3701.51 227
3701.65 231
3701.79 236
3701.93 241
3702.07 247
3702.21 254
3702.35 264
3702.49 276
3702.63 291
3702.77 309
3702.91 327
3703.05 347
3703.19 368
3703.33 388
3703.47 407
3703.61 424
3703.75 440
3703.89 453
3704.03 463
3704.17 470
3704.31 472
3704.45 471
3704.59 466
3704.72 459
3704.86 451
3705.00 443
3705.14 437
3705.28 432
3705.42 429
3705.56 428
3705.70 427
3705.84 426
3705.98 425
3706.12 423
3706.26 418
3706.40 411
3706.54 401
3706.68 387
3706.82 371
3706.96 353
3707.10 333
3707.24 315
3707.38 300
3707.52 290
3707.66 284
3707.80 282
3707.94 283
3708.08 285
3708.22 286
3708.36 286
3708.50 283
3708.63 279
3708.77 275
3708.91 271
3709.05 268
3709.19 267
3709.33 266
3709.47 265
3709.61 264
3709.75 262
3709.89 261
3710.03 259
3710.17 257
3710.31 257
3710.45 257
3710.59 259
3710.73 263
3710.87 268
3711.01 273
3711.15 279
3711.29 283
3711.43 285
3711.57 284
3711.71 281
3711.85 276
3711.99 269
3712.13 264
3712.27 261
3712.41 261
3712.55 265
3712.69 271
3712.83 278
3712.97 284
3713.11 287
3713.25 286
3713.39 281
3713.53 272
3713.66 261
3713.80 250
3713.94 240
3714.08 231
3714.22 223
3714.36 218
3714.50 214
3714.64 212
3714.78 211
3714.92 212
3715.06 214
3715.20 217
3715.34 220
3715.48 221
3715.62 219
3715.76 213
3715.90 204
3716.04 194
3716.18 183
3716.32 173
3716.46 167
3716.60 165
3716.74 167
3716.88 172
3717.02 178
3717.16 184
3717.30 188
3717.44 190
3717.58 189
3717.72 185
3717.86 180
3718.00 173
3718.14 167
3718.28 162
3718.42 159
3718.56 159
3718.70 161
3718.84 164
3718.98 167
3719.12 167
3719.26 165
3719.40 160
3719.54 154
3719.68 147
3719.82 142
3719.96 139
3720.10 140
3720.24 143
3720.38 150
3720.52 158
3720.66 166
3720.80 176
3720.94 184
3721.08 191
3721.22 195
3721.36 197
3721.50 196
3721.64 193
3721.78 188
3721.92 182
3722.06 176
3722.20 170
3722.34 164
3722.48 159
3722.62 152
3722.76 146
3722.90 139
3723.04 132
3723.18 126
3723.32 120
3723.46 115
3723.60 111
3723.74 107
3723.88 103
3724.02 99
3724.16 94
3724.30 89
3724.44 83
3724.58 77
3724.72 73
3724.86 72
3725.00 74
3725.14 79
3725.28 87
3725.42 97
3725.56 108
3725.70 119
3725.84 127
3725.98 134
3726.12 140
3726.26 144
3726.40 147
3726.54 148
3726.68 148
3726.82 146
3726.96 143
3727.10 138
3727.24 131
3727.38 124
3727.52 117
3727.66 110
3727.80 105
3727.94 101
3728.08 98
3728.22 95
3728.36 94
3728.50 92
3728.64 90
3728.78 87
3728.92 84
3729.06 82
3729.20 80
3729.34 81
3729.48 83
3729.62 87
3729.76 91
3729.90 94
3730.04 97
3730.18 97
3730.32 97
3730.46 96
3730.60 96
3730.74 96
3730.88 98
3731.02 101
3731.16 103
3731.30 105
3731.44 106
3731.58 107
3731.72 108
3731.86 110
3732.00 113
3732.14 117
3732.28 119
3732.42 118
3732.56 113
3732.70 105
3732.84 93
3732.98 81
3733.12 70
3733.26 61
3733.40 57
3733.54 57
3733.68 59
3733.82 63
3733.96 66
3734.10 68
3734.24 67
3734.38 65
3734.52 61
3734.66 57
3734.80 52
3734.94 49
3735.08 47
3735.22 46
3735.36 48
3735.50 50
3735.64 53
3735.78 56
3735.92 58
3736.06 58
3736.20 55
3736.34 50
3736.48 44
3736.62 38
3736.76 34
3736.90 31
3737.04 30
3737.18 32
3737.32 34
3737.46 35
3737.60 34
3737.74 31
3737.89 24
3738.03 14
3738.17 2
3738.31 0
3738.45 0
3738.59 0
3738.73 0
3738.87 0
3739.01 0
3739.15 0
3739.29 4
3739.43 25
3739.57 48
3739.71 69
3739.85 87
3739.99 102
3740.13 112
3740.27 120
3740.41 126
3740.55 132
3740.69 139
3740.83 145
3740.97 151
3741.11 153
3741.25 154
3741.39 152
3741.53 150
3741.67 148
3741.81 147
3741.95 149
3742.09 152
3742.23 155
3742.37 157
3742.51 157
3742.65 156
3742.79 153
3742.94 148
3743.08 143
3743.22 138
3743.36 131
3743.50 123
3743.64 114
3743.78 106
3743.92 98
3744.06 92
3744.20 89
3744.34 90
3744.48 94
3744.62 101
3744.76 109
3744.90 118
3745.04 125
3745.18 131
3745.32 134
3745.46 135
3745.60 132
3745.74 128
3745.88 120
3746.02 112
3746.16 102
3746.30 94
3746.44 88
3746.58 85
3746.72 86
3746.87 89
3747.01 95
3747.15 102
3747.29 109
3747.43 115
3747.57 120
3747.71 125
3747.85 129
3747.99 132
3748.13 134
3748.27 134
3748.41 131
3748.55 126
3748.69 118
3748.83 110
3748.97 102
3749.11 95
3749.25 91
3749.39 90
3749.53 91
3749.67 91
3749.81 90
3749.95 86
3750.09 79
3750.24 69
3750.38 59
3750.52 49
3750.66 43
3750.80 42
3750.94 44
3751.08 50
3751.22 57
3751.36 63
3751.50 68
3751.64 71
3751.78 71
3751.92 70
3752.06 69
3752.20 68
3752.34 67
3752.48 66
3752.62 65
3752.76 63
3752.90 60
3753.05 57
3753.19 55
3753.33 54
3753.47 55
3753.61 58
3753.75 61
3753.89 65
3754.03 69
3754.17 70
3754.31 70
3754.45 68
3754.59 66
3754.73 63
3754.87 61
3755.01 62
3755.15 64
3755.29 70
3755.43 77
3755.57 86
3755.72 95
3755.86 104
3756.00 111
3756.14 115
3756.28 115
3756.42 112
3756.56 105
3756.70 95
3756.84 83
3756.98 70
3757.12 58
3757.26 47
3757.40 36
3757.54 27
3757.68 18
3757.82 11
3757.96 6
3758.11 5
3758.25 7
3758.39 13
3758.53 23
3758.67 33
3758.81 43
3758.95 50
3759.09 55
3759.23 56
3759.37 54
3759.51 52
3759.65 49
3759.79 48
3759.93 47
3760.07 46
3760.21 44
3760.36 41
3760.50 34
3760.64 27
3760.78 19
3760.92 11
3761.06 6
3761.20 3
3761.34 2
3761.48 2
3761.62 4
3761.76 5
3761.90 8
3762.04 12
3762.18 19
3762.32 27
3762.47 36
3762.61 45
3762.75 51
3762.89 55
3763.03 56
3763.17 54
3763.31 52
3763.45 49
3763.59 48
3763.73 49
3763.87 49
3764.01 50
3764.15 48
3764.29 44
3764.44 37
3764.58 29
3764.72 18
3764.86 8
3765.00 0
3765.14 0
3765.28 0
3765.42 0
3765.56 0
3765.70 0
3765.84 0
3765.98 0
3766.12 0
3766.27 5
3766.41 17
3766.55 31
3766.69 46
3766.83 60
3766.97 73
3767.11 82
3767.25 88
3767.39 91
3767.53 90
3767.67 88
3767.81 84
3767.95 79
3768.10 72
3768.24 63
3768.38 54
3768.52 45
3768.66 38
3768.80 33
3768.94 30
3769.08 29
3769.22 29
3769.36 27
3769.50 25
3769.64 22
3769.78 20
3769.93 20
3770.07 24
3770.21 32
3770.35 42
3770.49 52
3770.63 61
3770.77 66
3770.91 66
3771.05 61
3771.19 53
3771.33 44
3771.48 36
3771.62 31
3771.76 29
3771.90 30
3772.04 34
3772.18 40
3772.32 45
3772.46 50
3772.60 53
3772.74 55
3772.88 54
3773.02 52
3773.17 49
3773.31 46
3773.45 44
3773.59 45
3773.73 48
3773.87 55
3774.01 64
3774.15 73
3774.29 82
3774.43 90
3774.57 94
3774.72 96
3774.86 95
3775.00 91
3775.14 85
3775.28 79
3775.42 72
3775.56 66
3775.70 62
3775.84 61
3775.98 62
3776.12 66
3776.27 71
3776.41 77
3776.55 82
3776.69 86
3776.83 89
3776.97 90
3777.11 92
3777.25 95
3777.39 99
3777.53 104
3777.68 110
3777.82 116
3777.96 122
3778.10 127
3778.24 132
3778.38 139
3778.52 148
3778.66 159
3778.80 173
3778.94 188
3779.09 205
3779.23 220
3779.37 233
3779.51 241
3779.65 245
3779.79 245
3779.93 241
3780.07 232
3780.21 222
3780.35 211
3780.50 200
3780.64 188
3780.78 176
3780.92 164
3781.06 152
3781.20 142
3781.34 133
3781.48 126
3781.62 121
3781.76 118
3781.91 117
3782.05 118
3782.19 118
3782.33 120
3782.47 123
3782.61 127
3782.75 134
3782.89 141
3783.03 149
3783.18 157
3783.32 164
3783.46 170
3783.60 174
3783.74 176
3783.88 177
3784.02 177
3784.16 175
3784.30 172
3784.45 170
3784.59 168
3784.73 168
3784.87 169
3785.01 170
3785.15 170
3785.29 166
3785.43 159
3785.57 147
3785.72 132
3785.86 115
3786.00 99
3786.14 84
3786.28 74
3786.42 67
3786.56 64
3786.70 65
3786.84 67
3786.99 69
3787.13 72
3787.27 74
3787.41 75
3787.55 77
3787.69 81
3787.83 87
3787.97 95
3788.11 106
3788.26 116
3788.40 125
3788.54 131
3788.68 132
3788.82 129
3788.96 123
3789.10 116
3789.24 109
3789.39 104
3789.53 99
3789.67 96
3789.81 92
3789.95 88
3790.09 81
3790.23 74
3790.37 66
3790.51 58
3790.66 51
3790.80 45
3790.94 41
3791.08 37
3791.22 32
3791.36 25
3791.50 17
3791.64 8
3791.79 0
3791.93 0
3792.07 0
3792.21 0
3792.35 0
3792.49 0
3792.63 0
3792.77 0
3792.92 5
3793.06 17
3793.20 29
3793.34 40
3793.48 50
3793.62 58
3793.76 66
3793.90 73
3794.05 79
3794.19 84
3794.33 88
3794.47 89
3794.61 88
3794.75 84
3794.89 80
3795.04 75
3795.18 70
3795.32 68
3795.46 67
3795.60 68
3795.74 69
3795.88 70
3796.02 70
3796.17 69
3796.31 67
3796.45 63
3796.59 60
3796.73 58
3796.87 59
3797.01 62
3797.15 69
3797.30 79
3797.44 90
3797.58 100
3797.72 108
3797.86 113
3798.00 115
3798.14 113
3798.29 109
3798.43 102
3798.57 95
3798.71 88
3798.85 82
3798.99 78
3799.13 77
3799.28 78
3799.42 83
3799.56 89
3799.70 96
3799.84 102
3799.98 106
3800.12 106
3800.26 101
3800.41 94
3800.55 84
3800.69 73
3800.83 61
3800.97 50
3801.11 39
3801.25 30
3801.40 24
3801.54 22
3801.68 24
3801.82 30
3801.96 40
3802.10 52
3802.24 66
3802.39 79
3802.53 90
3802.67 98
3802.81 104
3802.95 107
3803.09 107
3803.23 105
3803.38 101
3803.52 95
3803.66 88
3803.80 82
3803.94 75
3804.08 70
3804.23 66
3804.37 63
3804.51 61
3804.65 59
3804.79 59
3804.93 58
3805.07 57
3805.22 56
3805.36 52
3805.50 48
3805.64 42
3805.78 38
3805.92 35
3806.06 35
3806.21 41
3806.35 50
3806.49 63
3806.63 76
3806.77 89
3806.91 99
3807.05 104
3807.20 104
3807.34 100
3807.48 92
3807.62 82
3807.76 71
3807.90 60
3808.05 49
3808.19 41
3808.33 34
3808.47 29
3808.61 25
3808.75 22
3808.89 21
3809.04 19
3809.18 17
3809.32 14
3809.46 12
3809.60 10
3809.74 9
3809.89 8
3810.03 8
3810.17 9
3810.31 10
3810.45 12
3810.59 15
3810.74 18
3810.88 22
3811.02 27
3811.16 33
3811.30 40
3811.44 46
3811.58 53
3811.73 59
3811.87 65
3812.01 70
3812.15 73
3812.29 76
3812.43 76
3812.58 74
3812.72 70
3812.86 63
3813.00 56
3813.14 50
3813.28 47
3813.43 46
3813.57 50
3813.71 56
3813.85 65
3813.99 75
3814.13 82
3814.28 87
3814.42 89
3814.56 87
3814.70 83
3814.84 77
3814.98 71
3815.13 67
3815.27 66
3815.41 68
3815.55 72
3815.69 77
3815.83 82
3815.98 85
3816.12 86
3816.26 84
3816.40 79
3816.54 73
3816.68 67
3816.83 62
3816.97 58
3817.11 57
3817.25 57
3817.39 59
3817.53 62
3817.68 64
3817.82 66
3817.96 67
3818.10 68
3818.24 67
3818.39 64
3818.53 61
3818.67 56
3818.81 52
3818.95 47
3819.09 44
3819.24 42
3819.38 41
3819.52 40
3819.66 39
3819.80 37
3819.94 34
3820.09 29
3820.23 24
3820.37 19
3820.51 17
3820.65 18
3820.79 22
3820.94 30
3821.08 42
3821.22 55
3821.36 70
3821.50 83
3821.65 95
3821.79 104
3821.93 110
3822.07 115
3822.21 118
3822.35 120
3822.50 122
3822.64 123
3822.78 123
3822.92 120
3823.06 116
3823.21 109
3823.35 101
3823.49 92
3823.63 83
3823.77 73
3823.91 64
3824.06 54
3824.20 44
3824.34 35
3824.48 26
3824.62 18
3824.77 12
3824.91 7
3825.05 3
3825.19 1
3825.33 0
3825.47 0
3825.62 0
3825.76 0
3825.90 0
3826.04 0
3826.18 0
3826.33 0
3826.47 0
3826.61 1
3826.75 3
3826.89 5
3827.04 6
3827.18 6
3827.32 6
3827.46 4
3827.60 1
3827.75 0
3827.89 0
3828.03 0
3828.17 0
3828.31 0
3828.45 0
3828.60 0
3828.74 6
3828.88 15
3829.02 25
3829.16 37
3829.31 50
3829.45 62
3829.59 73
3829.73 83
3829.87 91
3830.02 98
3830.16 105
3830.30 111
3830.44 118
3830.58 124
3830.73 130
3830.87 136
3831.01 141
3831.15 145
3831.29 147
3831.44 148
3831.58 145
3831.72 140
3831.86 131
3832.00 121
3832.15 110
3832.29 98
3832.43 86
3832.57 76
3832.71 67
3832.86 61
3833.00 57
3833.14 55
3833.28 55
3833.42 57
3833.57 58
3833.71 60
3833.85 59
3833.99 58
3834.13 56
3834.28 52
3834.42 49
3834.56 47
3834.70 47
3834.84 47
3834.99 48
3835.13 50
3835.27 54
3835.41 58
3835.55 65
3835.70 73
3835.84 82
3835.98 92
3836.12 100
3836.26 105
3836.41 106
3836.55 103
3836.69 98
3836.83 91
3836.97 84
3837.12 80
3837.26 78
3837.40 79
3837.54 81
3837.69 83
3837.83 84
3837.97 82
3838.11 78
3838.25 73
3838.40 69
3838.54 66
3838.68 64
3838.82 65
3838.96 67
3839.11 68
3839.25 68
3839.39 65
3839.53 61
3839.67 55
3839.82 49
3839.96 45
3840.10 44
3840.24 46
3840.39 51
3840.53 56
3840.67 62
3840.81 66
3840.95 70
3841.10 73
3841.24 75
3841.38 77
3841.52 80
3841.66 82
3841.81 84
3841.95 83
3842.09 82
3842.23 79
3842.38 74
3842.52 70
3842.66 66
3842.80 63
3842.94 60
3843.09 58
3843.23 55
3843.37 51
3843.51 46
3843.66 40
3843.80 32
3843.94 24
3844.08 15
3844.22 6
3844.37 0
3844.51 0
3844.65 0
3844.79 0
3844.94 0
3845.08 0
3845.22 0
3845.36 0
3845.50 8
3845.65 15
3845.79 23
3845.93 30
3846.07 37
3846.22 42
3846.36 46
3846.50 48
3846.64 48
3846.78 46
3846.93 44
3847.07 40
3847.21 36
3847.35 31
3847.50 26
3847.64 22
3847.78 18
3847.92 16
3848.06 15
3848.21 16
3848.35 19
3848.49 22
3848.63 25
3848.78 26
3848.92 24
3849.06 19
3849.20 12
3849.35 3
3849.49 0
3849.63 0
3849.77 0
3849.91 0
3850.06 0
3850.20 0
3850.34 0
3850.48 0
3850.63 6
3850.77 13
3850.91 20
3851.05 27
3851.20 35
3851.34 42
3851.48 48
3851.62 51
3851.76 51
3851.91 49
3852.05 43
3852.19 36
3852.33 27
3852.48 18
3852.62 11
3852.76 6
3852.90 3
3853.05 2
3853.19 6
3853.33 12
3853.47 21
3853.62 33
3853.76 44
3853.90 55
3854.04 63
3854.19 67
3854.33 68
3854.47 66
3854.61 63
3854.75 60
3854.90 59
3855.04 60
3855.18 62
3855.32 64
3855.47 66
3855.61 66
3855.75 64
3855.89 61
3856.04 56
3856.18 51
3856.32 46
3856.46 42
3856.61 39
3856.75 39
3856.89 40
3857.03 42
3857.18 45
3857.32 49
3857.46 53
3857.60 57
3857.75 61
3857.89 65
3858.03 69
3858.17 72
3858.32 75
3858.46 77
3858.60 80
3858.74 82
3858.89 83
3859.03 84
3859.17 83
3859.31 80
3859.46 74
3859.60 66
3859.74 55
3859.88 43
3860.03 31
3860.17 21
3860.31 13
3860.45 7
3860.60 3
3860.74 0
3860.88 0
3861.02 0
3861.17 0
3861.31 0
3861.45 0
3861.59 0
3861.74 0
3861.88 1
3862.02 3
3862.16 4
3862.31 4
3862.45 3
3862.59 2
3862.73 3
3862.88 5
3863.02 10
3863.16 17
3863.30 26
3863.45 34
3863.59 41
3863.73 47
3863.87 49
3864.02 50
3864.16 49
3864.30 47
3864.44 45
3864.59 44
3864.73 45
3864.87 47
3865.01 49
3865.16 52
3865.30 55
3865.44 59
3865.59 63
3865.73 68
3865.87 75
3866.01 82
3866.16 89
3866.30 96
3866.44 101
3866.58 105
3866.73 107
3866.87 107
3867.01 104
3867.15 100
3867.30 96
3867.44 91
3867.58 87
3867.72 83
3867.87 80
3868.01 78
3868.15 77
3868.30 77
3868.44 79
3868.58 84
3868.72 89
3868.87 97
3869.01 104
3869.15 112
3869.29 119
3869.44 124
3869.58 128
3869.72 130
3869.86 130
3870.01 130
3870.15 128
3870.29 124
3870.44 119
3870.58 113
3870.72 107
3870.86 101
3871.01 96
3871.15 94
3871.29 94
3871.43 97
3871.58 102
3871.72 108
3871.86 114
3872.01 118
3872.15 119
3872.29 117
3872.43 112
3872.58 105
3872.72 98
3872.86 93
3873.00 92
3873.15 95
3873.29 103
3873.43 113
3873.58 125
3873.72 135
3873.86 143
3874.00 147
3874.15 146
3874.29 142
3874.43 136
3874.57 127
3874.72 118
3874.86 109
3875.00 101
3875.15 95
3875.29 93
3875.43 94
3875.57 99
3875.72 109
3875.86 120
3876.00 134
3876.15 147
3876.29 159
3876.43 167
3876.57 172
3876.72 172
3876.86 170
3877.00 165
3877.15 159
3877.29 153
3877.43 147
3877.57 141
3877.72 135
3877.86 127
3878.00 117
3878.14 104
3878.29 91
3878.43 77
3878.57 65
3878.72 57
3878.86 53
3879.00 54
3879.14 58
3879.29 64
3879.43 71
3879.57 75
3879.72 77
3879.86 76
3880.00 73
3880.14 69
3880.29 65
3880.43 63
3880.57 64
3880.72 66
3880.86 70
3881.00 75
3881.15 80
3881.29 84
3881.43 87
3881.57 88
3881.72 88
3881.86 87
3882.00 86
3882.15 85
3882.29 84
3882.43 85
3882.57 87
3882.72 90
3882.86 95
3883.00 101
3883.15 107
3883.29 113
3883.43 118
3883.57 121
3883.72 121
3883.86 119
3884.00 115
3884.15 109
3884.29 101
3884.43 91
3884.58 82
3884.72 74
3884.86 68
3885.00 65
3885.15 65
3885.29 69
3885.43 75
3885.58 81
3885.72 87
3885.86 91
3886.01 91
3886.15 88
3886.29 83
3886.43 76
3886.58 70
3886.72 65
3886.86 62
3887.01 61
3887.15 63
3887.29 66
3887.43 69
3887.58 73
3887.72 76
3887.86 79
3888.01 81
3888.15 82
3888.29 83
3888.44 84
3888.58 85
3888.72 85
3888.87 83
3889.01 79
3889.15 72
3889.29 65
3889.44 57
3889.58 51
3889.72 47
3889.87 46
3890.01 48
3890.15 52
3890.30 56
3890.44 59
3890.58 61
3890.72 61
3890.87 60
3891.01 59
3891.15 58
3891.30 58
3891.44 59
3891.58 60
3891.73 62
3891.87 62
3892.01 62
3892.16 60
3892.30 57
3892.44 53
3892.59 50
3892.73 48
3892.87 48
3893.01 48
3893.16 50
3893.30 51
3893.44 52
3893.59 52
3893.73 51
3893.87 49
3894.02 47
3894.16 46
3894.30 47
3894.45 49
3894.59 51
3894.73 55
3894.88 59
3895.02 63
3895.16 67
3895.30 71
3895.45 75
3895.59 79
3895.73 83
3895.88 88
3896.02 91
3896.16 93
3896.31 93
3896.45 90
3896.59 84
3896.74 76
3896.88 67
3897.02 57
3897.17 48
3897.31 40
3897.45 35
3897.60 32
3897.74 34
3897.88 39
3898.02 48
3898.17 59
3898.31 69
3898.45 78
3898.60 83
3898.74 84
3898.88 80
3899.03 73
3899.17 65
3899.31 58
3899.46 54
3899.60 53
3899.74 56
3899.89 60
3900.03 64
3900.17 68
3900.32 68
3900.46 66
3900.60 61
3900.75 54
3900.89 45
3901.03 36
3901.18 28
3901.32 22
3901.46 16
3901.61 13
3901.75 10
3901.89 9
3902.04 9
3902.18 10
3902.32 11
3902.47 12
3902.61 13
3902.75 14
3902.90 14
3903.04 12
3903.18 9
3903.33 6
3903.47 1
3903.61 0
3903.76 0
3903.90 0
3904.04 1
3904.19 8
3904.33 16
3904.47 23
3904.62 29
3904.76 33
3904.90 33
3905.05 30
3905.19 26
3905.33 22
3905.48 18
3905.62 16
3905.76 16
3905.91 19
3906.05 23
3906.19 28
3906.34 33
3906.48 38
3906.62 44
3906.77 50
3906.91 56
3907.05 64
3907.20 73
3907.34 82
3907.48 90
3907.63 98
3907.77 105
3907.91 111
3908.06 115
3908.20 119
3908.34 122
3908.49 124
3908.63 127
3908.77 131
3908.92 135
3909.06 140
3909.20 145
3909.35 149
3909.49 150
3909.63 148
3909.78 142
3909.92 134
3910.06 124
3910.21 113
3910.35 103
3910.49 96
3910.64 91
3910.78 89
3910.92 88
3911.07 88
3911.21 89
3911.35 90
3911.50 91
3911.64 92
3911.78 93
3911.93 93
3912.07 92
3912.22 89
3912.36 84
3912.50 79
3912.65 73
3912.79 69
3912.93 66
3913.08 66
3913.22 68
3913.36 72
3913.51 78
3913.65 83
3913.79 89
3913.94 94
3914.08 97
3914.22 99
3914.37 99
3914.51 97
3914.65 91
3914.80 82
3914.94 71
3915.08 58
3915.23 45
3915.37 33
3915.52 24
3915.66 17
3915.80 13
3915.95 12
3916.09 11
3916.23 11
3916.38 11
3916.52 10
3916.66 8
3916.81 5
3916.95 2
3917.09 0
3917.24 0
3917.38 0
3917.53 0
3917.67 0
3917.81 0
3917.96 0
3918.10 0
3918.24 0
3918.39 3
3918.53 5
3918.67 8
3918.82 10
3918.96 12
3919.10 13
3919.25 15
3919.39 17
3919.54 19
3919.68 22
3919.82 26
3919.97 32
3920.11 38
3920.25 44
3920.40 50
3920.54 54
3920.68 56
3920.83 56
3920.97 56
3921.11 55
3921.26 55
3921.40 56
3921.55 60
3921.69 65
3921.83 71
3921.98 76
3922.12 80
3922.26 82
3922.41 83
3922.55 82
3922.69 80
3922.84 79
3922.98 78
3923.13 77
3923.27 75
3923.41 74
3923.56 74
3923.70 75
3923.84 78
3923.99 84
3924.13 91
3924.28 100
3924.42 109
3924.56 115
3924.71 119
3924.85 119
3924.99 116
3925.14 110
3925.28 103
3925.42 95
3925.57 88
3925.71 83
3925.86 79
3926.00 77
3926.14 77
3926.29 79
3926.43 81
3926.57 83
3926.72 85
3926.86 86
3927.01 86
3927.15 86
3927.29 85
3927.44 83
3927.58 81
3927.72 78
3927.87 73
3928.01 67
3928.16 59
3928.30 50
3928.44 40
3928.59 31
3928.73 24
3928.87 21
3929.02 20
3929.16 23
3929.31 29
3929.45 36
3929.59 44
3929.74 51
3929.88 57
3930.02 60
3930.17 59
3930.31 54
3930.46 46
3930.60 37
3930.74 27
3930.89 18
3931.03 12
3931.18 10
3931.32 12
3931.46 19
3931.61 30
3931.75 44
3931.89 60
3932.04 76
3932.18 92
3932.33 107
3932.47 118
3932.61 127
3932.76 131
3932.90 132
3933.05 129
3933.19 123
3933.33 116
3933.48 108
3933.62 100
3933.76 93
3933.91 87
3934.05 81
3934.20 75
3934.34 69
3934.48 64
3934.63 58
3934.77 54
3934.92 51
3935.06 50
3935.20 51
3935.35 54
3935.49 57
3935.63 61
3935.78 63
3935.92 64
3936.07 64
3936.21 61
3936.35 56
3936.50 50
3936.64 42
3936.79 34
3936.93 26
3937.07 19
3937.22 14
3937.36 10
3937.51 9
3937.65 10
3937.79 13
3937.94 18
3938.08 22
3938.23 27
3938.37 29
3938.51 30
3938.66 30
3938.80 29
3938.95 27
3939.09 26
3939.23 25
3939.38 27
3939.52 31
3939.66 36
3939.81 42
3939.95 48
3940.10 53
3940.24 55
3940.38 54
3940.53 49
3940.67 43
3940.82 35
3940.96 27
3941.10 20
3941.25 14
3941.39 9
3941.54 4
3941.68 0
3941.82 0
3941.97 0
3942.11 0
3942.26 0
3942.40 0
3942.54 0
3942.69 0
3942.83 7
3942.98 22
3943.12 38
3943.26 54
3943.41 69
3943.55 82
3943.70 93
3943.84 104
3943.99 114
3944.13 125
3944.27 135
3944.42 143
3944.56 148
3944.71 148
3944.85 142
3944.99 132
3945.14 118
3945.28 103
3945.43 90
3945.57 82
3945.71 81
3945.86 88
3946.00 100
3946.15 116
3946.29 133
3946.43 147
3946.58 158
3946.72 164
3946.87 166
3947.01 166
3947.15 164
3947.30 162
3947.44 160
3947.59 158
3947.73 154
3947.88 148
3948.02 140
3948.16 129
3948.31 116
3948.45 104
3948.60 93
3948.74 85
3948.88 81
3949.03 81
3949.17 84
3949.32 91
3949.46 99
3949.60 106
3949.75 113
3949.89 118
3950.04 122
3950.18 125
3950.33 128
3950.47 132
3950.61 137
3950.76 144
3950.90 150
3951.05 154
3951.19 154
3951.33 151
3951.48 142
3951.62 130
3951.77 117
3951.91 103
3952.06 91
3952.20 82
3952.34 76
3952.49 72
3952.63 69
3952.78 66
3952.92 62
3953.07 58
3953.21 54
3953.35 49
3953.50 46
3953.64 45
3953.79 46
3953.93 49
3954.07 54
3954.22 59
3954.36 65
3954.51 71
3954.65 76
3954.80 82
3954.94 86
3955.08 90
3955.23 94
3955.37 96
3955.52 96
3955.66 95
3955.81 92
3955.95 89
3956.09 84
3956.24 80
3956.38 75
3956.53 71
3956.67 68
3956.82 65
3956.96 62
3957.10 58
3957.25 54
3957.39 50
3957.54 47
3957.68 43
3957.83 41
3957.97 40
3958.11 40
3958.26 41
3958.40 42
3958.55 42
3958.69 40
3958.84 37
3958.98 34
3959.12 32
3959.27 32
3959.41 35
3959.56 42
3959.70 51
3959.85 62
3959.99 71
3960.13 78
3960.28 80
3960.42 77
3960.57 71
3960.71 63
3960.86 55
3961.00 50
3961.15 50
3961.29 54
3961.43 63
3961.58 74
3961.72 86
3961.87 97
3962.01 105
3962.16 108
3962.30 107
3962.44 102
3962.59 93
3962.73 80
3962.88 65
3963.02 49
3963.17 33
3963.31 18
3963.46 7
3963.60 0
3963.74 0
3963.89 0
3964.03 0
3964.18 0
3964.32 0
3964.47 0
3964.61 0
3964.76 0
3964.90 1
3965.04 3
3965.19 6
3965.33 9
3965.48 11
3965.62 12
3965.77 11
3965.91 11
3966.06 10
3966.20 11
3966.34 13
3966.49 16
3966.63 21
3966.78 25
3966.92 29
3967.07 33
3967.21 35
3967.36 37
3967.50 39
3967.64 40
3967.79 41
3967.93 42
3968.08 44
3968.22 46
3968.37 48
3968.51 51
3968.66 52
3968.80 53
3968.94 51
3969.09 47
3969.23 42
3969.38 37
3969.52 33
3969.67 30
3969.81 30
3969.96 32
3970.10 36
3970.25 40
3970.39 42
3970.53 44
3970.68 43
3970.82 41
3970.97 38
3971.11 35
3971.26 33
3971.40 32
3971.55 34
3971.69 36
3971.84 39
3971.98 40
3972.12 41
3972.27 39
3972.41 35
3972.56 30
3972.70 24
3972.85 19
3972.99 14
3973.14 12
3973.28 11
3973.43 14
3973.57 17
3973.71 22
3973.86 25
3974.00 26
3974.15 24
3974.29 20
3974.44 14
3974.58 8
3974.73 3
3974.87 1
3975.02 1
3975.16 3
3975.31 7
3975.45 12
3975.59 16
3975.74 19
3975.88 21
3976.03 23
3976.17 24
3976.32 25
3976.46 28
3976.61 31
3976.75 34
3976.90 36
3977.04 37
3977.19 37
3977.33 35
3977.47 33
3977.62 31
3977.76 31
3977.91 33
3978.05 37
3978.20 44
3978.34 52
3978.49 60
3978.63 66
3978.78 71
3978.92 73
3979.07 73
3979.21 70
3979.36 65
3979.50 58
3979.65 50
3979.79 44
3979.93 39
3980.08 38
3980.22 41
3980.37 48
3980.51 57
3980.66 68
3980.80 77
3980.95 84
3981.09 88
3981.24 88
3981.38 86
3981.53 83
3981.67 80
3981.82 78
3981.96 76
3982.11 74
3982.25 70
3982.39 65
3982.54 57
3982.68 48
3982.83 37
3982.97 27
3983.12 18
3983.26 10
3983.41 5
3983.55 1
3983.70 0
3983.84 0
3983.99 1
3984.13 2
3984.28 2
3984.42 0
3984.57 0
3984.71 0
3984.86 0
3985.00 0
3985.15 0
3985.29 4
3985.44 14
3985.58 25
3985.72 36
3985.87 44
3986.01 49
3986.16 51
3986.30 49
3986.45 47
3986.59 45
3986.74 45
3986.88 48
3987.03 54
3987.17 60
3987.32 66
3987.46 69
3987.61 69
3987.75 64
3987.90 56
3988.04 46
3988.19 34
3988.33 22
3988.48 11
3988.62 4
3988.77 0
3988.91 0
3989.06 0
3989.20 1
3989.35 7
3989.49 14
3989.64 23
3989.78 31
3989.93 40
3990.07 49
3990.21 56
3990.36 63
3990.50 69
3990.65 72
3990.79 74
3990.94 73
3991.08 69
3991.23 63
3991.37 56
3991.52 47
3991.66 40
3991.81 35
3991.95 34
3992.10 36
3992.24 42
3992.39 51
3992.53 60
3992.68 68
3992.82 73
3992.97 75
3993.11 74
3993.26 71
3993.40 68
3993.55 65
3993.69 64
3993.84 66
3993.98 70
3994.13 75
3994.27 81
3994.42 87
3994.56 92
3994.71 95
3994.85 97
3995.00 96
3995.14 94
3995.29 92
3995.43 89
3995.58 86
3995.72 84
3995.87 84
3996.01 86
3996.16 88
3996.30 90
3996.45 91
3996.59 90
3996.74 88
3996.88 83
3997.03 76
3997.17 68
3997.32 61
3997.46 54
3997.61 49
3997.75 46
3997.90 45
3998.04 48
3998.19 53
3998.33 59
3998.48 67
3998.62 74
3998.77 79
3998.91 82
3999.06 83
3999.20 83
3999.35 83
3999.49 83
3999.64 85
3999.78 88
3999.93 92
4000.07 96
4000.22 99
4000.36 99
4000.51 98
4000.65 97
4000.80 96
4000.94 96
4001.09 99
4001.23 104
4001.38 111
4001.52 120
4001.67 130
4001.81 139
4001.96 147
4002.10 154
4002.25 158
4002.39 159
4002.54 157
4002.69 153
4002.83 146
4002.98 138
4003.12 128
4003.27 118
4003.41 109
4003.56 99
4003.70 91
4003.85 85
4003.99 80
4004.14 77
4004.28 74
4004.43 73
4004.57 71
4004.72 67
4004.86 62
4005.01 55
4005.15 47
4005.30 40
4005.44 34
4005.59 31
4005.73 30
4005.88 32
4006.02 37
4006.17 42
4006.31 47
4006.46 52
4006.60 57
4006.75 60
4006.89 64
4007.04 67
4007.19 69
4007.33 71
4007.48 71
4007.62 70
4007.77 67
4007.91 62
4008.06 55
4008.20 49
4008.35 44
4008.49 42
4008.64 43
4008.78 47
4008.93 54
4009.07 62
4009.22 69
4009.36 74
4009.51 76
4009.65 74
4009.80 69
4009.94 62
4010.09 55
4010.23 49
4010.38 45
4010.53 43
4010.67 44
4010.82 47
4010.96 52
4011.11 60
4011.25 68
4011.40 76
4011.54 82
4011.69 84
4011.83 84
4011.98 79
4012.12 71
4012.27 63
4012.41 54
4012.56 49
4012.70 47
4012.85 50
4013.00 56
4013.14 65
4013.29 75
4013.43 85
4013.58 92
4013.72 97
4013.87 98
4014.01 95
4014.16 89
4014.30 81
4014.45 70
4014.59 59
4014.74 49
4014.88 41
4015.03 36
4015.17 35
4015.32 38
4015.47 43
4015.61 49
4015.76 54
4015.90 58
4016.05 59
4016.19 57
4016.34 53
4016.48 48
4016.63 45
4016.77 43
4016.92 43
4017.06 46
4017.21 52
4017.36 58
4017.50 64
4017.65 70
4017.79 74
4017.94 75
4018.08 74
4018.23 70
4018.37 65
4018.52 58
4018.66 51
4018.81 43
4018.95 37
4019.10 31
4019.25 25
4019.39 20
4019.54 15
4019.68 11
4019.83 9
4019.97 9
4020.12 11
4020.26 15
4020.41 22
4020.55 29
4020.70 37
4020.85 45
4020.99 52
4021.14 60
4021.28 68
4021.43 77
4021.57 87
4021.72 97
4021.86 107
4022.01 114
4022.15 117
4022.30 118
4022.45 116
4022.59 112
4022.74 108
4022.88 105
4023.03 104
4023.17 103
4023.32 103
4023.46 101
4023.61 96
4023.75 87
4023.90 74
4024.05 59
4024.19 44
4024.34 30
4024.48 19
4024.63 10
4024.77 6
4024.92 4
4025.06 5
4025.21 7
4025.36 10
4025.50 15
4025.65 21
4025.79 27
4025.94 34
4026.08 40
4026.23 45
4026.37 47
4026.52 48
4026.67 47
4026.81 45
4026.96 40
4027.10 35
4027.25 29
4027.39 23
4027.54 16
4027.68 11
4027.83 6
4027.98 3
4028.12 0
4028.27 0
4028.41 0
4028.56 0
4028.70 0
4028.85 0
4028.99 0
4029.14 0
4029.29 0
4029.43 0
4029.58 2
4029.72 6
4029.87 11
4030.01 17
4030.16 24
4030.30 31
4030.45 38
4030.60 44
4030.74 48
4030.89 51
4031.03 54
4031.18 58
4031.32 62
4031.47 68
4031.62 76
4031.76 85
4031.91 94
4032.05 101
4032.20 104
4032.34 104
4032.49 99
4032.63 90
4032.78 78
4032.93 64
4033.07 51
4033.22 41
4033.36 36
4033.51 37
4033.65 44
4033.80 56
4033.95 70
4034.09 85
4034.24 96
4034.38 103
4034.53 104
4034.67 101
4034.82 93
4034.97 84
4035.11 74
4035.26 66
4035.40 60
4035.55 58
4035.69 59
4035.84 62
4035.99 68
4036.13 75
4036.28 82
4036.42 88
4036.57 91
4036.71 92
4036.86 92
4037.01 89
4037.15 85
4037.30 81
4037.44 77
4037.59 77
4037.73 80
4037.88 85
4038.03 94
4038.17 106
4038.32 117
4038.46 126
4038.61 132
4038.75 135
4038.90 134
4039.05 131
4039.19 129
4039.34 128
4039.48 128
4039.63 131
4039.78 134
4039.92 135
4040.07 134
4040.21 130
4040.36 124
4040.50 117
4040.65 111
4040.80 107
4040.94 105
4041.09 106
4041.23 107
4041.38 108
4041.52 107
4041.67 103
4041.82 97
4041.96 90
4042.11 84
4042.25 79
4042.40 78
4042.55 79
4042.69 82
4042.84 85
4042.98 89
4043.13 90
4043.27 91
4043.42 91
4043.57 91
4043.71 91
4043.86 91
4044.00 91
4044.15 94
4044.30 97
4044.44 103
4044.59 111
4044.73 121
4044.88 132
4045.03 142
4045.17 152
4045.32 158
4045.46 161
4045.61 159
4045.75 154
4045.90 146
4046.05 135
4046.19 123
4046.34 111
4046.48 99
4046.63 89
4046.78 81
4046.92 75
4047.07 70
4047.21 68
4047.36 66
4047.51 65
4047.65 65
4047.80 65
4047.94 66
4048.09 68
4048.24 70
4048.38 73
4048.53 76
4048.67 78
4048.82 80
4048.97 82
4049.11 83
4049.26 84
4049.40 85
4049.55 87
4049.69 89
4049.84 91
4049.99 92
4050.13 92
4050.28 91
4050.42 88
4050.57 83
4050.72 79
4050.86 74
4051.01 71
4051.15 69
4051.30 70
4051.45 71
4051.59 73
4051.74 76
4051.88 78
4052.03 79
4052.18 78
4052.32 75
4052.47 70
4052.61 62
4052.76 54
4052.91 47
4053.05 43
4053.20 43
4053.34 49
4053.49 60
4053.64 74
4053.78 91
4053.93 107
4054.08 121
4054.22 130
4054.37 134
4054.51 134
4054.66 129
4054.81 123
4054.95 115
4055.10 109
4055.24 103
4055.39 101
4055.54 100
4055.68 101
4055.83 102
4055.97 102
4056.12 100
4056.27 94
4056.41 85
4056.56 72
4056.70 57
4056.85 43
4057.00 30
4057.14 20
4057.29 15
4057.43 13
4057.58 13
4057.73 15
4057.87 17
4058.02 18
4058.17 18
4058.31 16
4058.46 13
4058.60 10
4058.75 7
4058.90 7
4059.04 9
4059.19 14
4059.33 20
4059.48 28
4059.63 36
4059.77 44
4059.92 50
4060.07 53
4060.21 55
4060.36 54
4060.50 51
4060.65 47
4060.80 42
4060.94 38
4061.09 36
4061.23 36
4061.38 38
4061.53 42
4061.67 46
4061.82 49
4061.97 50
4062.11 49
4062.26 46
4062.40 42
4062.55 39
4062.70 36
4062.84 35
4062.99 34
4063.14 34
4063.28 34
4063.43 33
4063.57 31
4063.72 29
4063.87 26
4064.01 21
4064.16 17
4064.30 12
4064.45 8
4064.60 5
4064.74 4
4064.89 6
4065.04 11
4065.18 18
4065.33 25
4065.47 30
4065.62 34
4065.77 34
4065.91 31
4066.06 25
4066.21 18
4066.35 12
4066.50 9
4066.64 8
4066.79 12
4066.94 18
4067.08 27
4067.23 35
4067.38 43
4067.52 48
4067.67 52
4067.82 54
4067.96 54
4068.11 53
4068.25 53
4068.40 53
4068.55 53
4068.69 53
4068.84 53
4068.99 53
4069.13 55
4069.28 56
4069.42 59
4069.57 62
4069.72 64
4069.86 66
4070.01 65
4070.16 63
4070.30 60
4070.45 57
4070.60 55
4070.74 53
4070.89 52
4071.03 51
4071.18 48
4071.33 42
4071.47 32
4071.62 19
4071.77 4
4071.91 0
4072.06 0
4072.21 0
4072.35 0
4072.50 0
4072.64 0
4072.79 0
4072.94 2
4073.08 17
4073.23 28
4073.38 37
4073.52 42
4073.67 44
4073.82 46
4073.96 48
4074.11 52
4074.25 56
4074.40 61
4074.55 64
4074.69 66
4074.84 65
4074.99 63
4075.13 60
4075.28 58
4075.43 59
4075.57 64
4075.72 72
4075.87 83
4076.01 95
4076.16 106
4076.30 115
4076.45 121
4076.60 123
4076.74 122
4076.89 119
4077.04 116
4077.18 114
4077.33 112
4077.48 113
4077.62 116
4077.77 120
4077.92 125
4078.06 131
4078.21 135
4078.35 137
4078.50 137
4078.65 132
4078.79 124
4078.94 114
4079.09 104
4079.23 95
4079.38 91
4079.53 92
4079.67 99
4079.82 113
4079.97 130
4080.11 148
4080.26 165
4080.41 179
4080.55 187
4080.70 191
4080.85 190
4080.99 187
4081.14 183
4081.29 180
4081.43 177
4081.58 176
4081.72 176
4081.87 177
4082.02 177
4082.16 176
4082.31 174
4082.46 171
4082.60 168
4082.75 165
4082.90 163
4083.04 163
4083.19 165
4083.34 167
4083.48 170
4083.63 171
4083.78 172
4083.92 172
4084.07 172
4084.22 171
4084.36 170
4084.51 168
4084.66 166
4084.80 161
4084.95 156
4085.10 149
4085.24 142
4085.39 136
4085.54 132
4085.68 130
4085.83 130
4085.98 131
4086.12 133
4086.27 136
4086.42 140
4086.56 144
4086.71 149
4086.86 154
4087.00 156
4087.15 156
4087.30 152
4087.44 145
4087.59 135
4087.74 124
4087.88 114
4088.03 104
4088.18 97
4088.32 92
4088.47 88
4088.62 84
4088.76 81
4088.91 77
4089.06 72
4089.20 66
4089.35 59
4089.50 53
4089.64 47
4089.79 42
4089.94 38
4090.08 35
4090.23 32
4090.38 29
4090.52 26
4090.67 22
4090.82 19
4090.96 17
4091.11 16
4091.26 15
4091.40 14
4091.55 13
4091.70 10
4091.84 5
4091.99 0
4092.14 0
4092.28 0
4092.43 0
4092.58 0
4092.72 0
4092.87 0
4093.02 0
4093.16 3
4093.31 7
4093.46 10
4093.60 13
4093.75 15
4093.90 16
4094.04 17
4094.19 17
4094.34 16
4094.48 14
4094.63 13
4094.78 12
4094.92 12
4095.07 13
4095.22 17
4095.36 21
4095.51 26
4095.66 30
4095.81 32
4095.95 32
4096.10 31
4096.25 29
4096.39 28
4096.54 27
4096.69 27
4096.83 29
4096.98 32
4097.13 36
4097.27 39
4097.42 42
4097.57 43
4097.71 43
4097.86 42
4098.01 39
4098.15 35
4098.30 32
4098.45 29
4098.59 26
4098.74 25
4098.89 24
4099.04 24
4099.18 24
4099.33 24
4099.48 23
4099.62 22
4099.77 20
4099.92 18
4100.06 16
4100.21 14
4100.36 11
4100.50 10
4100.65 11
4100.80 14
4100.94 19
4101.09 26
4101.24 35
4101.39 44
4101.53 51
4101.68 57
4101.83 60
4101.97 61
4102.12 59
4102.27 56
4102.41 51
4102.56 45
4102.71 40
4102.85 34
4103.00 28
4103.15 23
4103.30 19
4103.44 15
4103.59 14
4103.74 14
4103.88 16
4104.03 20
4104.18 24
4104.32 29
4104.47 33
4104.62 35
4104.76 36
4104.91 34
4105.06 30
4105.21 24
4105.35 17
4105.50 9
4105.65 1
4105.79 0
4105.94 0
4106.09 0
4106.23 0
4106.38 0
4106.53 0
4106.68 0
4106.82 0
4106.97 5
4107.12 12
4107.26 20
4107.41 29
4107.56 38
4107.70 47
4107.85 55
4108.00 62
4108.15 67
4108.29 69
4108.44 67
4108.59 63
4108.73 57
4108.88 50
4109.03 44
4109.17 40
4109.32 37
4109.47 34
4109.62 32
4109.76 29
4109.91 24
4110.06 17
4110.20 8
4110.35 0
4110.50 0
4110.64 0
4110.79 0
4110.94 0
4111.09 0
4111.23 0
4111.38 0
4111.53 5
4111.67 16
4111.82 25
4111.97 32
4112.12 34
4112.26 34
4112.41 31
4112.56 28
4112.70 26
4112.85 27
4113.00 32
4113.15 42
4113.29 55
4113.44 70
4113.59 85
4113.73 97
4113.88 106
4114.03 110
4114.18 109
4114.32 104
4114.47 95
4114.62 86
4114.76 76
4114.91 67
4115.06 61
4115.21 58
4115.35 57
4115.50 59
4115.65 63
4115.79 67
4115.94 72
4116.09 76
4116.24 79
4116.38 81
4116.53 82
4116.68 81
4116.82 78
4116.97 72
4117.12 63
4117.27 52
4117.41 38
4117.56 23
4117.71 9
4117.85 0
4118.00 0
4118.15 0
4118.30 0
4118.44 0
4118.59 0
4118.74 8
4118.88 18
4119.03 30
4119.18 42
4119.33 54
4119.47 65
4119.62 74
4119.77 82
4119.91 87
4120.06 91
4120.21 96
4120.36 102
4120.50 110
4120.65 119
4120.80 129
4120.95 137
4121.09 143
4121.24 146
4121.39 145
4121.53 142
4121.68 138
4121.83 134
4121.98 130
4122.12 126
4122.27 121
4122.42 114
4122.57 105
4122.71 94
4122.86 82
4123.01 69
4123.15 57
4123.30 46
4123.45 37
4123.60 30
4123.74 25
4123.89 22
4124.04 21
4124.19 22
4124.33 27
4124.48 34
4124.63 45
4124.77 58
4124.92 74
4125.07 93
4125.22 112
4125.36 131
4125.51 149
4125.66 162
4125.81 172
4125.95 177
4126.10 176
4126.25 173
4126.40 166
4126.54 160
4126.69 153
4126.84 147
4126.98 142
4127.13 138
4127.28 132
4127.43 125
4127.57 116
4127.72 107
4127.87 97
4128.02 89
4128.16 82
4128.31 78
4128.46 77
4128.61 78
4128.75 80
4128.90 82
4129.05 83
4129.20 85
4129.34 85
4129.49 86
4129.64 88
4129.79 92
4129.93 97
4130.08 103
4130.23 109
4130.37 114
4130.52 117
4130.67 118
4130.82 119
4130.96 117
4131.11 116
4131.26 115
4131.41 114
4131.55 114
4131.70 113
4131.85 112
4132.00 109
4132.14 107
4132.29 103
4132.44 100
4132.59 97
4132.73 95
4132.88 96
4133.03 100
4133.18 107
4133.32 115
4133.47 125
4133.62 134
4133.77 141
4133.91 145
4134.06 147
4134.21 146
4134.36 144
4134.50 144
4134.65 146
4134.80 151
4134.95 159
4135.09 169
4135.24 180
4135.39 188
4135.54 193
4135.68 195
4135.83 195
4135.98 194
4136.13 195
4136.27 199
4136.42 207
4136.57 220
4136.72 235
4136.86 252
4137.01 270
4137.16 287
4137.31 305
4137.45 324
4137.60 346
4137.75 371
4137.90 400
4138.04 434
4138.19 471
4138.34 511
4138.49 554
4138.63 599
4138.78 646
4138.93 696
4139.08 748
4139.22 803
4139.37 860
4139.52 919
4139.67 979
4139.81 1039
4139.96 1101
4140.11 1162
4140.26 1222
4140.41 1279
4140.55 1329
4140.70 1371
4140.85 1404
4141.00 1427
4141.14 1443
4141.29 1453
4141.44 1460
4141.59 1465
4141.73 1468
4141.88 1467
4142.03 1465
4142.18 1459
4142.32 1453
4142.47 1448
4142.62 1449
4142.77 1456
4142.91 1470
4143.06 1490
4143.21 1512
4143.36 1531
4143.51 1544
4143.65 1549
4143.80 1544
4143.95 1530
4144.10 1509
4144.24 1483
4144.39 1456
4144.54 1428
4144.69 1403
4144.83 1381
4144.98 1362
4145.13 1346
4145.28 1332
4145.42 1317
4145.57 1301
4145.72 1282
4145.87 1257
4146.02 1228
4146.16 1194
4146.31 1158
4146.46 1121
4146.61 1084
4146.75 1049
4146.90 1015
4147.05 984
4147.20 953
4147.34 922
4147.49 891
4147.64 861
4147.79 831
4147.94 802
4148.08 775
4148.23 750
4148.38 729
4148.53 711
4148.67 697
4148.82 687
4148.97 681
4149.12 678
4149.27 677
4149.41 674
4149.56 670
4149.71 662
4149.86 650
4150.00 633
4150.15 613
4150.30 590
4150.45 565
4150.60 538
4150.74 511
4150.89 484
4151.04 457
4151.19 433
4151.33 413
4151.48 398
4151.63 389
4151.78 386
4151.93 388
4152.07 392
4152.22 396
4152.37 400
4152.52 401
4152.66 398
4152.81 393
4152.96 384
4153.11 374
4153.26 362
4153.40 350
4153.55 337
4153.70 324
4153.85 311
4153.99 300
4154.14 289
4154.29 279
4154.44 270
4154.59 261
4154.73 252
4154.88 243
4155.03 233
4155.18 222
4155.33 212
4155.47 203
4155.62 197
4155.77 192
4155.92 189
4156.06 188
4156.21 187
4156.36 185
4156.51 184
4156.66 182
4156.80 180
4156.95 178
4157.10 176
4157.25 175
4157.40 175
4157.54 177
4157.69 180
4157.84 184
4157.99 191
4158.14 198
4158.28 206
4158.43 213
4158.58 218
4158.73 221
4158.87 220
4159.02 216
4159.17 208
4159.32 199
4159.47 189
4159.61 181
4159.76 175
4159.91 172
4160.06 172
4160.21 175
4160.35 178
4160.50 181
4160.65 183
4160.80 184
4160.95 184
4161.09 186
4161.24 191
4161.39 199
4161.54 211
4161.69 225
4161.83 240
4161.98 252
4162.13 262
4162.28 269
4162.43 273
4162.57 275
4162.72 275
4162.87 273
4163.02 270
4163.17 266
4163.31 259
4163.46 252
4163.61 245
4163.76 238
4163.91 233
4164.05 229
4164.20 228
4164.35 228
4164.50 230
4164.65 232
4164.79 234
4164.94 235
4165.09 236
4165.24 236
4165.39 235
4165.53 232
4165.68 227
4165.83 220
4165.98 210
4166.13 196
4166.27 179
4166.42 160
4166.57 141
4166.72 124
4166.87 111
4167.01 102
4167.16 98
4167.31 98
4167.46 102
4167.61 107
4167.75 112
4167.90 116
4168.05 119
4168.20 121
4168.35 122
4168.50 124
4168.64 126
4168.79 130
4168.94 135
4169.09 141
4169.24 146
4169.38 149
4169.53 151
4169.68 149
4169.83 144
4169.98 138
4170.12 129
4170.27 119
4170.42 109
4170.57 100
4170.72 91
4170.87 83
4171.01 75
4171.16 66
4171.31 58
4171.46 50
4171.61 43
4171.75 36
4171.90 31
4172.05 28
4172.20 27
4172.35 27
4172.49 30
4172.64 36
4172.79 43
4172.94 52
4173.09 60
4173.24 66
4173.38 70
4173.53 69
4173.68 63
4173.83 54
4173.98 42
4174.12 29
4174.27 17
4174.42 7
4174.57 1
4174.72 1
4174.87 5
4175.01 13
4175.16 25
4175.31 37
4175.46 50
4175.61 61
4175.76 68
4175.90 72
4176.05 71
4176.20 67
4176.35 60
4176.50 51
4176.64 43
4176.79 36
4176.94 30
4177.09 25
4177.24 20
4177.39 13
4177.53 4
4177.68 0
4177.83 0
4177.98 0
4178.13 0
4178.28 0
4178.42 0
4178.57 0
4178.72 2
4178.87 16
4179.02 28
4179.17 39
4179.31 47
4179.46 54
4179.61 60
4179.76 65
4179.91 70
4180.05 73
4180.20 75
4180.35 75
4180.50 74
4180.65 73
4180.80 72
4180.94 71
4181.09 71
4181.24 70
4181.39 68
4181.54 66
4181.69 63
4181.83 59
4181.98 55
4182.13 51
4182.28 47
4182.43 44
4182.58 41
4182.72 39
4182.87 38
4183.02 37
4183.17 37
4183.32 37
4183.47 36
4183.61 34
4183.76 30
4183.91 25
4184.06 18
4184.21 11
4184.36 5
4184.50 1
4184.65 0
4184.80 2
4184.95 6
4185.10 12
4185.25 18
4185.40 24
4185.54 29
4185.69 34
4185.84 38
4185.99 42
4186.14 47
4186.29 52
4186.43 56
4186.58 60
4186.73 62
4186.88 63
4187.03 62
4187.18 60
4187.32 56
4187.47 51
4187.62 46
4187.77 40
4187.92 34
4188.07 29
4188.22 25
4188.36 23
4188.51 23
4188.66 24
4188.81 27
4188.96 31
4189.11 35
4189.25 39
4189.40 42
4189.55 44
4189.70 45
4189.85 45
4190.00 45
4190.15 45
4190.29 45
4190.44 45
4190.59 47
4190.74 51
4190.89 56
4191.04 64
4191.18 72
4191.33 79
4191.48 85
4191.63 88
4191.78 88
4191.93 85
4192.08 79
4192.22 73
4192.37 67
4192.52 63
4192.67 61
4192.82 62
4192.97 65
4193.12 69
4193.26 73
4193.41 77
4193.56 79
4193.71 80
4193.86 81
4194.01 82
4194.16 82
4194.30 83
4194.45 84
4194.60 84
4194.75 82
4194.90 79
4195.05 73
4195.20 66
4195.34 58
4195.49 49
4195.64 40
4195.79 32
4195.94 25
4196.09 19
4196.24 15
4196.38 12
4196.53 9
4196.68 7
4196.83 4
4196.98 1
4197.13 0
4197.28 0
4197.42 0
4197.57 0
4197.72 0
4197.87 0
4198.02 0
4198.17 3
4198.32 11
4198.46 20
4198.61 28
4198.76 35
4198.91 41
4199.06 46
4199.21 49
4199.36 50
4199.50 50
4199.65 50
4199.80 49
4199.95 50
4200.10 51
4200.25 51
4200.40 52
4200.55 50
4200.69 47
4200.84 43
4200.99 37
4201.14 32
4201.29 29
4201.44 28
4201.59 29
4201.73 33
4201.88 38
4202.03 45
4202.18 53
4202.33 61
4202.48 70
4202.63 80
4202.78 89
4202.92 97
4203.07 102
4203.22 103
4203.37 102
4203.52 97
4203.67 92
4203.82 87
4203.97 83
4204.11 82
4204.26 82
4204.41 84
4204.56 84
4204.71 83
4204.86 80
4205.01 73
4205.15 65
4205.30 55
4205.45 46
4205.60 38
4205.75 34
4205.90 33
4206.05 35
4206.20 38
4206.35 42
4206.49 45
4206.64 45
4206.79 43
4206.94 38
4207.09 33
4207.24 27
4207.39 22
4207.54 18
4207.68 15
4207.83 12
4207.98 10
4208.13 8
4208.28 7
4208.43 7
4208.58 8
4208.73 12
4208.87 17
4209.02 23
4209.17 29
4209.32 35
4209.47 39
4209.62 41
4209.77 42
4209.92 41
4210.06 40
4210.21 39
4210.36 39
4210.51 40
4210.66 42
4210.81 46
4210.96 49
4211.11 52
4211.26 52
4211.40 50
4211.55 47
4211.70 43
4211.85 40
4212.00 40
4212.15 44
4212.30 52
4212.45 65
4212.60 80
4212.74 96
4212.89 112
4213.04 125
4213.19 135
4213.34 140
4213.49 141
4213.64 138
4213.79 133
4213.94 126
4214.08 119
4214.23 111
4214.38 103
4214.53 95
4214.68 87
4214.83 79
4214.98 70
4215.13 60
4215.28 48
4215.42 35
4215.57 22
4215.72 7
4215.87 0
4216.02 0
4216.17 0
4216.32 0
4216.47 0
4216.62 0
4216.77 0
4216.91 0
4217.06 11
4217.21 23
4217.36 32
4217.51 36
4217.66 37
4217.81 33
4217.96 26
4218.11 18
4218.25 10
4218.40 3
4218.55 0
4218.70 0
4218.85 0
4219.00 0
4219.15 0
4219.30 0
4219.45 0
4219.60 0
4219.74 0
4219.89 2
4220.04 5
4220.19 9
4220.34 13
4220.49 17
4220.64 22
4220.79 28
4220.94 35
4221.09 41
4221.23 48
4221.38 53
4221.53 58
4221.68 60
4221.83 61
4221.98 59
4222.13 54
4222.28 46
4222.43 35
4222.58 22
4222.73 8
4222.87 0
4223.02 0
4223.17 0
4223.32 0
4223.47 0
4223.62 0
4223.77 0
4223.92 0
4224.07 8
4224.22 19
4224.36 28
4224.51 36
4224.66 43
4224.81 50
4224.96 58
4225.11 67
4225.26 75
4225.41 81
4225.56 85
4225.71 86
4225.86 83
4226.01 77
4226.15 69
4226.30 60
4226.45 53
4226.60 49
4226.75 47
4226.90 48
4227.05 51
4227.20 54
4227.35 56
4227.50 58
4227.65 58
4227.79 58
4227.94 59
4228.09 61
4228.24 66
4228.39 72
4228.54 79
4228.69 86
4228.84 92
4228.99 96
4229.14 97
4229.29 98
4229.44 98
4229.58 101
4229.73 106
4229.88 115
4230.03 127
4230.18 142
4230.33 157
4230.48 171
4230.63 182
4230.78 188
4230.93 191
4231.08 192
4231.23 191
4231.37 190
4231.52 192
4231.67 194
4231.82 198
4231.97 202
4232.12 203
4232.27 201
4232.42 195
4232.57 186
4232.72 175
4232.87 164
4233.02 155
4233.17 150
4233.31 151
4233.46 156
4233.61 165
4233.76 177
4233.91 189
4234.06 199
4234.21 206
4234.36 209
4234.51 209
4234.66 206
4234.81 201
4234.96 196
4235.11 192
4235.26 190
4235.40 191
4235.55 193
4235.70 196
4235.85 200
4236.00 203
4236.15 206
4236.30 208
4236.45 211
4236.60 215
4236.75 219
4236.90 224
4237.05 226
4237.20 226
4237.35 222
4237.49 214
4237.64 203
4237.79 193
4237.94 184
4238.09 180
4238.24 181
4238.39 187
4238.54 197
4238.69 207
4238.84 216
4238.99 221
4239.14 224
4239.29 222
4239.44 218
4239.59 211
4239.73 203
4239.88 194
4240.03 183
4240.18 171
4240.33 160
4240.48 151
4240.63 147
4240.78 148
4240.93 156
4241.08 169
4241.23 186
4241.38 205
4241.53 224
4241.68 238
4241.83 248
4241.98 253
4242.12 253
4242.27 250
4242.42 246
4242.57 242
4242.72 242
4242.87 245
4243.02 253
4243.17 264
4243.32 277
4243.47 290
4243.62 303
4243.77 315
4243.92 326
4244.07 335
4244.22 344
4244.37 352
4244.52 361
4244.66 369
4244.81 375
4244.96 379
4245.11 380
4245.26 376
4245.41 368
4245.56 356
4245.71 341
4245.86 326
4246.01 312
4246.16 299
4246.31 290
4246.46 283
4246.61 279
4246.76 277
4246.91 275
4247.06 275
4247.21 275
4247.36 274
4247.50 272
4247.65 270
4247.80 268
4247.95 264
4248.10 261
4248.25 257
4248.40 253
4248.55 248
4248.70 242
4248.85 236
4249.00 229
4249.15 222
4249.30 218
4249.45 217
4249.60 220
4249.75 227
4249.90 238
4250.05 250
4250.20 263
4250.35 273
4250.50 280
4250.64 283
4250.79 282
4250.94 277
4251.09 271
4251.24 266
4251.39 262
4251.54 260
4251.69 261
4251.84 264
4251.99 269
4252.14 273
4252.29 276
4252.44 276
4252.59 274
4252.74 269
4252.89 264
4253.04 258
4253.19 256
4253.34 256
4253.49 262
4253.64 271
4253.79 283
4253.94 294
4254.08 303
4254.23 308
4254.38 309
4254.53 304
4254.68 297
4254.83 289
4254.98 281
4255.13 274
4255.28 269
4255.43 265
4255.58 264
4255.73 264
4255.88 266
4256.03 269
4256.18 272
4256.33 276
4256.48 280
4256.63 282
4256.78 284
4256.93 284
4257.08 284
4257.23 284
4257.38 285
4257.53 285
4257.68 285
4257.83 283
4257.98 280
4258.13 274
4258.27 266
4258.42 256
4258.57 245
4258.72 232
4258.87 219
4259.02 204
4259.17 189
4259.32 175
4259.47 163
4259.62 154
4259.77 149
4259.92 147
4260.07 148
4260.22 149
4260.37 150
4260.52 148
4260.67 145
4260.82 140
4260.97 135
4261.12 131
4261.27 127
4261.42 125
4261.57 123
4261.72 120
4261.87 116
4262.02 111
4262.17 105
4262.32 99
4262.47 96
4262.62 95
4262.77 96
4262.92 101
4263.07 107
4263.22 114
4263.37 120
4263.52 123
4263.67 124
4263.81 122
4263.96 119
4264.11 115
4264.26 111
4264.41 107
4264.56 104
4264.71 102
4264.86 101
4265.01 98
4265.16 94
4265.31 89
4265.46 83
4265.61 76
4265.76 71
4265.91 66
4266.06 62
4266.21 60
4266.36 59
4266.51 58
4266.66 58
4266.81 59
4266.96 60
4267.11 62
4267.26 64
4267.41 67
4267.56 68
4267.71 68
4267.86 65
4268.01 60
4268.16 54
4268.31 47
4268.46 40
4268.61 35
4268.76 33
4268.91 32
4269.06 33
4269.21 34
4269.36 36
4269.51 38
4269.66 39
4269.81 40
4269.96 40
4270.11 40
4270.26 39
4270.41 40
4270.56 41
4270.71 43
4270.86 46
4271.01 49
4271.16 51
4271.31 52
4271.46 52
4271.61 50
4271.76 46
4271.91 43
4272.06 39
4272.21 36
4272.36 35
4272.51 35
4272.66 38
4272.81 43
4272.96 50
4273.11 59
4273.26 68
4273.41 76
4273.56 83
4273.71 86
4273.86 86
4274.01 83
4274.16 76
4274.31 68
4274.46 58
4274.61 49
4274.76 40
4274.91 33
4275.06 27
4275.21 23
4275.36 20
4275.51 18
4275.66 18
4275.81 18
4275.96 20
4276.11 23
4276.26 28
4276.41 35
4276.56 43
4276.71 52
4276.86 60
4277.01 68
4277.16 73
4277.31 76
4277.46 76
4277.61 75
4277.76 73
4277.91 71
4278.06 69
4278.21 69
4278.36 71
4278.51 75
4278.66 80
4278.81 86
4278.96 92
4279.11 98
4279.26 102
4279.41 104
4279.56 106
4279.71 108
4279.86 110
4280.01 115
4280.16 123
4280.31 133
4280.46 143
4280.61 154
4280.76 162
4280.91 167
4281.06 168
4281.21 165
4281.36 159
4281.51 151
4281.66 143
4281.81 135
4281.96 128
4282.11 123
4282.26 118
4282.41 114
4282.56 110
4282.71 104
4282.86 98
4283.01 92
4283.16 86
4283.31 81
4283.46 77
4283.61 74
4283.76 72
4283.91 70
4284.06 69
4284.21 69
4284.36 70
4284.51 73
4284.66 77
4284.81 84
4284.96 90
4285.11 94
4285.26 97
4285.41 96
4285.56 92
4285.71 86
4285.86 79
4286.01 72
4286.16 67
4286.31 65
4286.46 67
4286.61 70
4286.76 76
4286.91 83
4287.06 88
4287.21 90
4287.36 89
4287.51 85
4287.66 79
4287.81 70
4287.96 61
4288.11 54
4288.26 50
4288.41 48
4288.56 50
4288.71 53
4288.86 55
4289.02 55
4289.17 52
4289.32 45
4289.47 34
4289.62 20
4289.77 6
4289.92 0
4290.07 0
4290.22 0
4290.37 0
4290.52 0
4290.67 0
4290.82 0
4290.97 0
4291.12 7
4291.27 17
4291.42 24
4291.57 30
4291.72 34
4291.87 35
4292.02 34
4292.17 31
4292.32 28
4292.47 25
4292.62 22
4292.77 22
4292.92 24
4293.07 28
4293.22 33
4293.37 39
4293.52 44
4293.67 48
4293.82 50
4293.97 51
4294.12 52
4294.27 53
4294.42 55
4294.58 59
4294.73 62
4294.88 66
4295.03 68
4295.18 69
4295.33 68
4295.48 67
4295.63 64
4295.78 62
4295.93 60
4296.08 59
4296.23 58
4296.38 58
4296.53 57
4296.68 56
4296.83 55
4296.98 54
4297.13 53
4297.28 51
4297.43 50
4297.58 49
4297.73 48
4297.88 47
4298.03 47
4298.18 49
4298.33 51
4298.48 54
4298.63 56
4298.79 58
4298.94 58
4299.09 57
4299.24 55
4299.39 53
4299.54 50
4299.69 48
4299.84 44
4299.99 39
4300.14 32
4300.29 25
4300.44 16
4300.59 8
4300.74 1
4300.89 0
4301.04 0
4301.19 0
4301.34 3
4301.49 9
4301.64 15
4301.79 20
4301.94 24
4302.09 26
4302.24 27
4302.40 28
4302.55 31
4302.70 35
4302.85 42
4303.00 49
4303.15 56
4303.30 63
4303.45 69
4303.60 73
4303.75 76
4303.90 76
4304.05 76
4304.20 74
4304.35 71
4304.50 67
4304.65 61
4304.80 55
4304.95 50
4305.10 47
4305.25 44
4305.40 43
4305.56 43
4305.71 41
4305.86 38
4306.01 34
4306.16 28
4306.31 22
4306.46 18
4306.61 15
4306.76 16
4306.91 19
4307.06 23
4307.21 27
4307.36 30
4307.51 32
4307.66 32
4307.81 32
4307.96 32
4308.11 33
4308.27 35
4308.42 37
4308.57 40
4308.72 42
4308.87 42
4309.02 41
4309.17 39
4309.32 34
4309.47 29
4309.62 23
4309.77 18
4309.92 13
4310.07 11
4310.22 10
4310.37 11
4310.52 13
4310.67 16
4310.82 20
4310.98 23
4311.13 26
4311.28 30
4311.43 33
4311.58 37
4311.73 41
4311.88 46
4312.03 50
4312.18 54
4312.33 57
4312.48 59
4312.63 61
4312.78 62
4312.93 62
4313.08 60
4313.23 57
4313.39 50
4313.54 42
4313.69 32
4313.84 22
4313.99 13
4314.14 6
4314.29 1
4314.44 0
4314.59 1
4314.74 3
4314.89 7
4315.04 12
4315.19 17
4315.34 23
4315.49 29
4315.65 35
4315.80 40
4315.95 43
4316.10 45
4316.25 46
4316.40 47
4316.55 47
4316.70 49
4316.85 52
4317.00 56
4317.15 61
4317.30 64
4317.45 66
4317.60 65
4317.76 61
4317.91 54
4318.06 44
4318.21 34
4318.36 25
4318.51 19
4318.66 17
4318.81 18
4318.96 23
4319.11 29
4319.26 36
4319.41 41
4319.56 45
4319.72 46
4319.87 48
4320.02 49
4320.17 51
4320.32 55
4320.47 58
4320.62 62
4320.77 64
4320.92 63
4321.07 61
4321.22 58
4321.37 55
4321.52 53
4321.68 51
4321.83 50
4321.98 48
4322.13 46
4322.28 43
4322.43 40
4322.58 35
4322.73 32
4322.88 29
4323.03 27
4323.18 26
4323.33 24
4323.48 23
4323.64 22
4323.79 22
4323.94 22
4324.09 23
4324.24 25
4324.39 25
4324.54 25
4324.69 23
4324.84 21
4324.99 19
4325.14 18
4325.30 20
4325.45 25
4325.60 33
4325.75 43
4325.90 53
4326.05 62
4326.20 69
4326.35 75
4326.50 79
4326.65 83
4326.80 86
4326.95 90
4327.11 94
4327.26 97
4327.41 99
4327.56 97
4327.71 93
4327.86 84
4328.01 73
4328.16 61
4328.31 47
4328.46 34
4328.61 23
4328.77 14
4328.92 7
4329.07 3
4329.22 1
4329.37 0
4329.52 1
4329.67 3
4329.82 6
4329.97 9
4330.12 12
4330.27 14
4330.43 16
4330.58 18
4330.73 18
4330.88 18
4331.03 17
4331.18 15
4331.33 12
4331.48 10
4331.63 7
4331.78 5
4331.94 3
4332.09 1
4332.24 0
4332.39 0
4332.54 0
4332.69 0
4332.84 0
4332.99 0
4333.14 0
4333.29 0
4333.45 4
4333.60 12
4333.75 23
4333.90 34
4334.05 46
4334.20 56
4334.35 63
4334.50 68
4334.65 70
4334.80 70
4334.96 68
4335.11 66
4335.26 63
4335.41 60
4335.56 58
4335.71 56
4335.86 55
4336.01 55
4336.16 55
4336.31 56
4336.47 58
4336.62 61
4336.77 63
4336.92 65
4337.07 64
4337.22 62
4337.37 57
4337.52 49
4337.67 40
4337.83 31
4337.98 24
4338.13 20
4338.28 20
4338.43 24
4338.58 31
4338.73 39
4338.88 48
4339.03 54
4339.18 58
4339.34 59
4339.49 58
4339.64 56
4339.79 54
4339.94 53
4340.09 53
4340.24 55
4340.39 57
4340.54 59
4340.70 60
4340.85 62
4341.00 62
4341.15 63
4341.30 64
4341.45 65
4341.60 66
4341.75 66
4341.91 65
4342.06 62
4342.21 57
4342.36 49
4342.51 39
4342.66 29
4342.81 19
4342.96 11
4343.11 6
4343.27 2
4343.42 2
4343.57 3
4343.72 6
4343.87 11
4344.02 17
4344.17 25
4344.32 34
4344.48 45
4344.63 56
4344.78 66
4344.93 76
4345.08 82
4345.23 85
4345.38 84
4345.53 80
4345.68 74
4345.84 67
4345.99 60
4346.14 56
4346.29 53
4346.44 53
4346.59 54
4346.74 57
4346.89 60
4347.05 62
4347.20 64
4347.35 65
4347.50 65
4347.65 66
4347.80 67
4347.95 69
4348.10 72
4348.26 75
4348.41 77
4348.56 76
4348.71 72
4348.86 66
4349.01 58
4349.16 52
4349.31 48
4349.47 49
4349.62 55
4349.77 65
4349.92 80
4350.07 96
4350.22 112
4350.37 126
4350.52 136
4350.68 142
4350.83 145
4350.98 144
4351.13 141
4351.28 135
4351.43 129
4351.58 122
4351.74 115
4351.89 108
4352.04 101
4352.19 95
4352.34 89
4352.49 84
4352.64 81
4352.79 79
4352.95 79
4353.10 82
4353.25 87
4353.40 94
4353.55 102
4353.70 111
4353.85 118
4354.01 125
4354.16 129
4354.31 131
4354.46 131
4354.61 132
4354.76 133
4354.91 136
4355.06 140
4355.22 145
4355.37 149
4355.52 152
4355.67 151
4355.82 147
4355.97 139
4356.12 129
4356.28 119
4356.43 110
4356.58 104
4356.73 101
4356.88 102
4357.03 104
4357.18 107
4357.34 109
4357.49 110
4357.64 112
4357.79 112
4357.94 114
4358.09 117
4358.24 121
4358.40 126
4358.55 132
4358.70 138
4358.85 145
4359.00 152
4359.15 160
4359.30 168
4359.46 175
4359.61 180
4359.76 182
4359.91 180
4360.06 176
4360.21 171
4360.36 165
4360.52 160
4360.67 157
4360.82 156
4360.97 156
4361.12 155
4361.27 152
4361.42 148
4361.58 141
4361.73 134
4361.88 128
4362.03 124
4362.18 124
4362.33 127
4362.49 133
4362.64 141
4362.79 150
4362.94 158
4363.09 165
4363.24 171
4363.39 176
4363.55 181
4363.70 185
4363.85 187
4364.00 187
4364.15 184
4364.30 178
4364.46 168
4364.61 157
4364.76 145
4364.91 134
4365.06 126
4365.21 121
4365.36 118
4365.52 117
4365.67 118
4365.82 119
4365.97 120
4366.12 122
4366.27 124
4366.43 127
4366.58 130
4366.73 133
4366.88 134
4367.03 134
4367.18 131
4367.33 126
4367.49 120
4367.64 113
4367.79 107
4367.94 103
4368.09 101
4368.24 102
4368.40 104
4368.55 107
4368.70 110
4368.85 112
4369.00 111
4369.15 108
4369.31 101
4369.46 93
4369.61 82
4369.76 72
4369.91 62
4370.06 55
4370.22 49
4370.37 47
4370.52 48
4370.67 52
4370.82 59
4370.97 67
4371.13 76
4371.28 84
4371.43 91
4371.58 96
4371.73 98
4371.88 98
4372.04 97
4372.19 95
4372.34 92
4372.49 89
4372.64 87
4372.79 86
4372.95 86
4373.10 87
4373.25 89
4373.40 92
4373.55 95
4373.70 97
4373.86 96
4374.01 92
4374.16 86
4374.31 77
4374.46 69
4374.61 63
4374.77 59
4374.92 60
4375.07 64
4375.22 72
4375.37 81
4375.52 91
4375.68 99
4375.83 107
4375.98 113
4376.13 117
4376.28 119
4376.43 119
4376.59 117
4376.74 111
4376.89 103
4377.04 94
4377.19 83
4377.35 74
4377.50 67
4377.65 64
4377.80 63
4377.95 66
4378.10 70
4378.26 75
4378.41 80
4378.56 83
4378.71 86
4378.86 88
4379.02 90
4379.17 91
4379.32 92
4379.47 92
4379.62 92
4379.77 90
4379.93 87
4380.08 85
4380.23 83
4380.38 83
4380.53 85
4380.68 88
4380.84 92
4380.99 96
4381.14 98
4381.29 97
4381.44 96
4381.60 93
4381.75 90
4381.90 88
4382.05 87
4382.20 87
4382.36 89
4382.51 90
4382.66 89
4382.81 87
4382.96 83
4383.11 77
4383.27 69
4383.42 62
4383.57 55
4383.72 50
4383.87 46
4384.03 43
4384.18 41
4384.33 40
4384.48 39
4384.63 37
4384.78 34
4384.94 31
4385.09 27
4385.24 23
4385.39 18
4385.54 13
4385.70 8
4385.85 3
4386.00 0
4386.15 0
4386.30 0
4386.46 0
4386.61 0
4386.76 0
4386.91 0
4387.06 0
4387.22 2
4387.37 8
4387.52 13
4387.67 18
4387.82 23
4387.98 26
4388.13 29
4388.28 31
4388.43 32
4388.58 33
4388.74 35
4388.89 38
4389.04 43
4389.19 49
4389.34 57
4389.49 67
4389.65 76
4389.80 85
4389.95 93
4390.10 100
4390.25 104
4390.41 107
4390.56 108
4390.71 106
4390.86 102
4391.01 98
4391.17 92
4391.32 88
4391.47 84
4391.62 82
4391.77 82
4391.93 84
4392.08 89
4392.23 94
4392.38 101
4392.53 108
4392.69 113
4392.84 117
4392.99 117
4393.14 114
4393.30 108
4393.45 99
4393.60 91
4393.75 85
4393.90 82
4394.06 83
4394.21 88
4394.36 96
4394.51 104
4394.66 110
4394.82 112
4394.97 110
4395.12 104
4395.27 95
4395.42 84
4395.58 73
4395.73 63
4395.88 56
4396.03 52
4396.18 51
4396.34 52
4396.49 54
4396.64 56
4396.79 56
4396.94 55
4397.10 51
4397.25 45
4397.40 36
4397.55 27
4397.71 19
4397.86 11
4398.01 5
4398.16 1
4398.31 1
4398.47 2
4398.62 7
4398.77 12
4398.92 19
4399.07 26
4399.23 32
4399.38 38
4399.53 43
4399.68 48
4399.84 54
4399.99 61
4400.14 69
4400.29 78
4400.44 86
4400.60 91
4400.75 94
4400.90 94
4401.05 91
4401.20 85
4401.36 78
4401.51 70
4401.66 62
4401.81 55
4401.97 49
4402.12 43
4402.27 38
4402.42 32
4402.57 26
4402.73 20
4402.88 13
4403.03 7
4403.18 2
4403.34 0
4403.49 0
4403.64 0
4403.79 0
4403.94 0
4404.10 0
4404.25 0
4404.40 0
4404.55 2
4404.71 10
4404.86 20
4405.01 31
4405.16 41
4405.31 50
4405.47 58
4405.62 64
4405.77 69
4405.92 73
4406.08 76
4406.23 78
4406.38 78
4406.53 77
4406.68 75
4406.84 71
4406.99 66
4407.14 61
4407.29 57
4407.45 55
4407.60 53
4407.75 52
4407.90 52
4408.06 54
4408.21 57
4408.36 61
4408.51 65
4408.66 70
4408.82 74
4408.97 76
4409.12 75
4409.27 72
4409.43 66
4409.58 58
4409.73 48
4409.88 39
4410.04 32
4410.19 27
4410.34 25
4410.49 25
4410.64 27
4410.80 30
4410.95 33
4411.10 34
4411.25 34
4411.41 32
4411.56 28
4411.71 24
4411.86 21
4412.02 18
4412.17 16
4412.32 15
4412.47 15
4412.63 16
4412.78 17
4412.93 20
4413.08 23
4413.23 27
4413.39 32
4413.54 36
4413.69 40
4413.84 42
4414.00 43
4414.15 43
4414.30 42
4414.45 40
4414.61 38
4414.76 36
4414.91 35
4415.06 36
4415.22 40
4415.37 45
4415.52 53
4415.67 61
4415.83 67
4415.98 71
4416.13 72
4416.28 70
4416.44 67
4416.59 62
4416.74 58
4416.89 57
4417.05 57
4417.20 58
4417.35 59
4417.50 59
4417.65 56
4417.81 52
4417.96 45
4418.11 37
4418.26 29
4418.42 22
4418.57 18
4418.72 16
4418.87 16
4419.03 17
4419.18 20
4419.33 22
4419.48 24
4419.64 25
4419.79 26
4419.94 28
4420.09 30
4420.25 34
4420.40 38
4420.55 44
4420.70 51
4420.86 57
4421.01 62
4421.16 66
4421.31 67
4421.47 66
4421.62 63
4421.77 59
4421.92 54
4422.08 49
4422.23 45
4422.38 43
4422.54 43
4422.69 44
4422.84 48
4422.99 52
4423.15 56
4423.30 60
4423.45 63
4423.60 65
4423.76 65
4423.91 66
4424.06 67
4424.21 68
4424.37 70
4424.52 73
4424.67 76
4424.82 80
4424.98 83
4425.13 86
4425.28 88
4425.43 90
4425.59 89
4425.74 86
4425.89 82
4426.04 76
4426.20 68
4426.35 60
4426.50 51
4426.65 44
4426.81 38
4426.96 34
4427.11 32
4427.27 32
4427.42 33
4427.57 34
4427.72 35
4427.88 34
4428.03 32
4428.18 29
4428.33 26
4428.49 25
4428.64 26
4428.79 30
4428.94 36
4429.10 45
4429.25 54
4429.40 63
4429.55 70
4429.71 77
4429.86 82
4430.01 87
4430.17 91
4430.32 96
4430.47 100
4430.62 104
4430.78 106
4430.93 108
4431.08 107
4431.23 105
4431.39 102
4431.54 100
4431.69 98
4431.85 97
4432.00 98
4432.15 99
4432.30 102
4432.46 106
4432.61 110
4432.76 113
4432.91 117
4433.07 120
4433.22 122
4433.37 124
4433.53 126
4433.68 130
4433.83 135
4433.98 141
4434.14 149
4434.29 157
4434.44 165
4434.59 173
4434.75 179
4434.90 183
4435.05 185
4435.21 185
4435.36 185
4435.51 185
4435.66 186
4435.82 189
4435.97 194
4436.12 200
4436.27 207
4436.43 213
4436.58 217
4436.73 220
4436.89 222
4437.04 222
4437.19 221
4437.34 219
4437.50 217
4437.65 215
4437.80 213
4437.96 212
4438.11 212
4438.26 213
4438.41 215
4438.57 217
4438.72 218
4438.87 218
4439.03 216
4439.18 214
4439.33 210
4439.48 205
4439.64 201
4439.79 199
4439.94 198
4440.10 198
4440.25 199
4440.40 200
4440.55 201
4440.71 200
4440.86 198
4441.01 194
4441.17 189
4441.32 184
4441.47 180
4441.62 176
4441.78 173
4441.93 171
4442.08 169
4442.24 167
4442.39 164
4442.54 161
4442.69 157
4442.85 154
4443.00 150
4443.15 147
4443.31 145
4443.46 144
4443.61 143
4443.76 143
4443.92 142
4444.07 140
4444.22 137
4444.38 133
4444.53 127
4444.68 119
4444.83 110
4444.99 101
4445.14 92
4445.29 84
4445.45 79
4445.60 75
4445.75 75
4445.91 76
4446.06 78
4446.21 80
4446.36 82
4446.52 83
4446.67 83
4446.82 82
4446.98 82
4447.13 82
4447.28 82
4447.43 83
4447.59 85
4447.74 87
4447.89 89
4448.05 91
4448.20 94
4448.35 95
4448.51 97
4448.66 98
4448.81 98
4448.96 97
4449.12 93
4449.27 86
4449.42 78
4449.58 67
4449.73 56
4449.88 44
4450.04 34
4450.19 27
4450.34 23
4450.49 22
4450.65 23
4450.80 27
4450.95 33
4451.11 39
4451.26 44
4451.41 48
4451.57 52
4451.72 55
4451.87 56
4452.03 58
4452.18 60
4452.33 62
4452.48 66
4452.64 71
4452.79 76
4452.94 81
4453.10 83
4453.25 84
4453.40 81
4453.56 77
4453.71 71
4453.86 66
4454.02 62
4454.17 61
4454.32 61
4454.47 62
4454.63 62
4454.78 60
4454.93 53
4455.09 43
4455.24 30
4455.39 17
4455.55 4
4455.70 0
4455.85 0
4456.01 0
4456.16 0
4456.31 0
4456.46 0
4456.62 0
4456.77 0
4456.92 2
4457.08 8
4457.23 14
4457.38 21
4457.54 30
4457.69 41
4457.84 54
4458.00 67
4458.15 81
4458.30 94
4458.46 105
4458.61 113
4458.76 119
4458.92 122
4459.07 124
4459.22 124
4459.37 124
4459.53 124
4459.68 125
4459.83 126
4459.99 129
4460.14 133
4460.29 137
4460.45 140
4460.60 142
4460.75 142
4460.91 139
4461.06 133
4461.21 125
4461.37 117
4461.52 108
4461.67 101
4461.83 96
4461.98 92
4462.13 89
4462.29 86
4462.44 84
4462.59 80
4462.75 77
4462.90 74
4463.05 72
4463.21 72
4463.36 73
4463.51 74
4463.66 77
4463.82 79
4463.97 80
4464.12 80
4464.28 78
4464.43 75
4464.58 70
4464.74 64
4464.89 57
4465.04 49
4465.20 40
4465.35 33
4465.50 28
4465.66 25
4465.81 25
4465.96 29
4466.12 37
4466.27 47
4466.42 61
4466.58 76
4466.73 92
4466.88 106
4467.04 120
4467.19 131
4467.34 139
4467.50 144
4467.65 147
4467.80 149
4467.96 149
4468.11 150
4468.26 150
4468.42 151
4468.57 151
4468.72 151
4468.88 148
4469.03 143
4469.18 135
4469.34 125
4469.49 112
4469.64 98
4469.80 84
4469.95 70
4470.10 57
4470.26 46
4470.41 38
4470.56 31
4470.72 27
4470.87 25
4471.02 24
4471.18 24
4471.33 23
4471.48 23
4471.64 22
4471.79 21
4471.94 21
4472.10 21
4472.25 24
4472.40 27
4472.56 33
4472.71 39
4472.86 45
4473.02 50
4473.17 53
4473.32 53
4473.48 50
4473.63 45
4473.79 39
4473.94 32
4474.09 27
4474.25 24
4474.40 23
4474.55 24
4474.71 26
4474.86 29
4475.01 32
4475.17 34
4475.32 35
4475.47 34
4475.63 32
4475.78 29
4475.93 27
4476.09 24
4476.24 20
4476.39 17
4476.55 13
4476.70 7
4476.85 0
4477.01 0
4477.16 0
4477.31 0
4477.47 0
4477.62 0
4477.78 0
4477.93 0
4478.08 6
4478.24 19
4478.39 32
4478.54 45
4478.70 57
4478.85 67
4479.00 78
4479.16 87
4479.31 95
4479.46 101
4479.62 105
4479.77 105
4479.92 103
4480.08 97
4480.23 88
4480.39 80
4480.54 72
4480.69 66
4480.85 62
4481.00 61
4481.15 62
4481.31 63
4481.46 64
4481.61 64
4481.77 64
4481.92 65
4482.07 67
4482.23 70
4482.38 76
4482.53 83
4482.69 91
4482.84 100
4483.00 107
4483.15 113
4483.30 118
4483.46 122
4483.61 126
4483.76 130
4483.92 135
4484.07 139
4484.22 142
4484.38 143
4484.53 141
4484.69 137
4484.84 129
4484.99 120
4485.15 111
4485.30 101
4485.45 93
4485.61 86
4485.76 80
4485.91 76
4486.07 74
4486.22 74
4486.38 75
4486.53 79
4486.68 83
4486.84 88
4486.99 92
4487.14 96
4487.30 97
4487.45 98
4487.60 97
4487.76 96
4487.91 96
4488.07 96
4488.22 96
4488.37 95
4488.53 94
4488.68 91
4488.83 87
4488.99 82
4489.14 78
4489.29 75
4489.45 74
4489.60 73
4489.76 73
4489.91 74
4490.06 73
4490.22 72
4490.37 70
4490.52 68
4490.68 65
4490.83 62
4490.99 58
4491.14 54
4491.29 51
4491.45 48
4491.60 46
4491.75 45
4491.91 46
4492.06 49
4492.22 55
4492.37 63
4492.52 73
4492.68 85
4492.83 99
4492.98 111
4493.14 123
4493.29 132
4493.45 137
4493.60 139
4493.75 138
4493.91 133
4494.06 126
4494.21 117
4494.37 109
4494.52 100
4494.68 93
4494.83 87
4494.98 82
4495.14 79
4495.29 76
4495.44 72
4495.60 69
4495.75 64
4495.91 58
4496.06 52
4496.21 46
4496.37 39
4496.52 31
4496.68 22
4496.83 14
4496.98 5
4497.14 0
4497.29 0
4497.44 0
4497.60 0
4497.75 0
4497.91 0
4498.06 0
4498.21 1
4498.37 5
4498.52 8
4498.67 9
4498.83 10
4498.98 10
4499.14 10
4499.29 10
4499.44 10
4499.60 10
4499.75 10
4499.91 10
4500.06 9
4500.21 10
4500.37 10
4500.52 13
4500.68 16
4500.83 21
4500.98 28
4501.14 35
4501.29 43
4501.44 49
4501.60 53
4501.75 55
4501.91 55
4502.06 53
4502.21 51
4502.37 49
4502.52 49
4502.68 51
4502.83 54
4502.98 57
4503.14 60
4503.29 62
4503.45 62
4503.60 60
4503.75 57
4503.91 53
4504.06 48
4504.22 44
4504.37 41
4504.52 39
4504.68 38
4504.83 38
4504.99 38
4505.14 38
4505.29 37
4505.45 34
4505.60 29
4505.76 23
4505.91 16
4506.06 10
4506.22 4
4506.37 1
4506.52 1
4506.68 4
4506.83 7
4506.99 12
4507.14 17
4507.29 20
4507.45 23
4507.60 25
4507.76 27
4507.91 30
4508.06 34
4508.22 38
4508.37 42
4508.53 45
4508.68 46
4508.84 45
4508.99 43
4509.14 39
4509.30 36
4509.45 35
4509.61 36
4509.76 39
4509.91 43
4510.07 49
4510.22 54
4510.38 57
4510.53 59
4510.68 59
4510.84 57
4510.99 54
4511.15 51
4511.30 48
4511.45 46
4511.61 44
4511.76 44
4511.92 44
4512.07 44
4512.22 45
4512.38 47
4512.53 50
4512.69 54
4512.84 59
4512.99 64
4513.15 69
4513.30 73
4513.46 74
4513.61 73
4513.77 70
4513.92 64
4514.07 58
4514.23 53
4514.38 50
4514.54 49
4514.69 51
4514.84 56
4515.00 62
4515.15 68
4515.31 73
4515.46 76
4515.61 77
4515.77 77
4515.92 75
4516.08 74
4516.23 72
4516.39 72
4516.54 72
4516.69 74
4516.85 76
4517.00 78
4517.16 79
4517.31 80
4517.46 81
4517.62 81
4517.77 80
4517.93 78
4518.08 75
4518.24 70
4518.39 65
4518.54 59
4518.70 53
4518.85 49
4519.01 47
4519.16 48
4519.31 50
4519.47 54
4519.62 57
4519.78 59
4519.93 58
4520.09 54
4520.24 49
4520.39 43
4520.55 37
4520.70 34
4520.86 33
4521.01 35
4521.17 39
4521.32 44
4521.47 49
4521.63 53
4521.78 58
4521.94 63
4522.09 69
4522.25 74
4522.40 78
4522.55 81
4522.71 83
4522.86 81
4523.02 76
4523.17 69
4523.33 60
4523.48 51
4523.63 42
4523.79 34
4523.94 28
4524.10 24
4524.25 21
4524.41 20
4524.56 21
4524.71 21
4524.87 22
4525.02 22
4525.18 21
4525.33 21
4525.49 21
4525.64 22
4525.79 24
4525.95 28
4526.10 33
4526.26 39
4526.41 45
4526.57 52
4526.72 59
4526.87 67
4527.03 75
4527.18 83
4527.34 90
4527.49 94
4527.65 94
4527.80 90
4527.95 82
4528.11 72
4528.26 62
4528.42 52
4528.57 46
4528.73 43
4528.88 44
4529.04 47
4529.19 50
4529.34 53
4529.50 53
4529.65 52
4529.81 50
4529.96 48
4530.12 47
4530.27 51
4530.42 57
4530.58 67
4530.73 78
4530.89 88
4531.04 94
4531.20 94
4531.35 89
4531.51 79
4531.66 65
4531.81 50
4531.97 36
4532.12 25
4532.28 17
4532.43 13
4532.59 12
4532.74 14
4532.90 19
4533.05 25
4533.20 33
4533.36 40
4533.51 47
4533.67 52
4533.82 55
4533.98 57
4534.13 58
4534.29 60
4534.44 65
4534.59 72
4534.75 82
4534.90 93
4535.06 106
4535.21 118
4535.37 128
4535.52 135
4535.68 139
4535.83 139
4535.98 136
4536.14 131
4536.29 123
4536.45 114
4536.60 105
4536.76 98
4536.91 92
4537.07 90
4537.22 91
4537.38 95
4537.53 102
4537.68 109
4537.84 116
4537.99 121
4538.15 124
4538.30 123
4538.46 119
4538.61 112
4538.77 104
4538.92 95
4539.07 86
4539.23 78
4539.38 73
4539.54 70
4539.69 69
4539.85 70
4540.00 70
4540.16 70
4540.31 68
4540.47 64
4540.62 58
4540.78 53
4540.93 48
4541.08 46
4541.24 45
4541.39 47
4541.55 50
4541.70 52
4541.86 54
4542.01 53
4542.17 49
4542.32 44
4542.48 36
4542.63 28
4542.78 22
4542.94 17
4543.09 15
4543.25 17
4543.40 21
4543.56 28
4543.71 35
4543.87 41
4544.02 44
4544.18 44
4544.33 41
4544.49 34
4544.64 27
4544.79 19
4544.95 13
4545.10 9
4545.26 7
4545.41 7
4545.57 10
4545.72 14
4545.88 20
4546.03 27
4546.19 34
4546.34 40
4546.50 45
4546.65 49
4546.81 50
4546.96 50
4547.11 48
4547.27 45
4547.42 41
4547.58 36
4547.73 32
4547.89 27
4548.04 23
4548.20 18
4548.35 13
4548.51 7
4548.66 2
4548.82 0
4548.97 0
4549.13 0
4549.28 0
4549.44 0
4549.59 0
4549.74 0
4549.90 0
4550.05 2
4550.21 8
4550.36 14
4550.52 20
4550.67 23
4550.83 25
4550.98 26
4551.14 26
4551.29 27
4551.45 30
4551.60 35
4551.76 43
4551.91 53
4552.07 64
4552.22 73
4552.38 82
4552.53 88
4552.68 94
4552.84 97
4552.99 101
4553.15 103
4553.30 106
4553.46 107
4553.61 108
4553.77 107
4553.92 106
4554.08 103
4554.23 99
4554.39 95
4554.54 89
4554.70 81
4554.85 72
4555.01 60
4555.16 48
4555.32 35
4555.47 23
4555.63 14
4555.78 8
4555.94 6
4556.09 7
4556.25 11
4556.40 18
4556.56 26
4556.71 35
4556.86 45
4557.02 55
4557.17 64
4557.33 71
4557.48 77
4557.64 81
4557.79 85
4557.95 88
4558.10 92
4558.26 98
4558.41 105
4558.57 114
4558.72 124
4558.88 134
4559.03 144
4559.19 153
4559.34 160
4559.50 166
4559.65 170
4559.81 171
4559.96 171
4560.12 169
4560.27 165
4560.43 159
4560.58 152
4560.74 144
4560.89 137
4561.05 131
4561.20 126
4561.36 124
4561.51 125
4561.67 129
4561.82 134
4561.98 141
4562.13 148
4562.29 154
4562.44 158
4562.60 159
4562.75 157
4562.91 151
4563.06 143
4563.22 133
4563.37 122
4563.53 111
4563.68 101
4563.84 94
4563.99 90
4564.15 91
4564.30 95
4564.46 104
4564.61 115
4564.77 126
4564.92 136
4565.08 142
4565.23 142
4565.39 138
4565.54 129
4565.70 118
4565.85 109
4566.01 103
4566.16 102
4566.32 105
4566.47 112
4566.63 121
4566.78 129
4566.94 135
4567.09 139
4567.25 141
4567.40 141
4567.56 141
4567.71 141
4567.87 142
4568.02 142
4568.18 142
4568.33 141
4568.49 137
4568.64 133
4568.80 127
4568.95 121
4569.11 116
4569.26 111
4569.42 109
4569.57 108
4569.73 109
4569.88 110
4570.04 111
4570.19 111
4570.35 110
4570.50 106
4570.66 101
4570.81 97
4570.97 93
4571.12 91
4571.28 91
4571.43 92
4571.59 94
4571.74 94
4571.90 93
4572.05 90
4572.21 86
4572.36 82
4572.52 80
4572.67 80
4572.83 82
4572.98 86
4573.14 90
4573.29 93
4573.45 93
4573.60 91
4573.76 85
4573.91 78
4574.07 71
4574.22 64
4574.38 58
4574.53 54
4574.69 51
4574.84 50
4575.00 50
4575.16 51
4575.31 53
4575.47 56
4575.62 58
4575.78 61
4575.93 64
4576.09 64
4576.24 62
4576.40 59
4576.55 54
4576.71 50
4576.86 46
4577.02 45
4577.17 45
4577.33 47
4577.48 50
4577.64 52
4577.79 53
4577.95 54
4578.10 55
4578.26 56
4578.41 60
4578.57 64
4578.72 69
4578.88 72
4579.03 74
4579.19 73
4579.35 69
4579.50 62
4579.66 53
4579.81 44
4579.97 34
4580.12 25
4580.28 17
4580.43 11
4580.59 7
4580.74 5
4580.90 6
4581.05 10
4581.21 14
4581.36 19
4581.52 24
4581.67 28
4581.83 32
4581.98 35
4582.14 39
4582.30 43
4582.45 47
4582.61 52
4582.76 55
4582.92 56
4583.07 56
4583.23 55
4583.38 53
4583.54 53
4583.69 56
4583.85 62
4584.00 68
4584.16 75
4584.31 80
4584.47 81
4584.62 78
4584.78 71
4584.94 62
4585.09 52
4585.25 44
4585.40 39
4585.56 38
4585.71 40
4585.87 46
4586.02 53
4586.18 62
4586.33 70
4586.49 76
4586.64 79
4586.80 78
4586.95 75
4587.11 69
4587.27 62
4587.42 56
4587.58 53
4587.73 52
4587.89 56
4588.04 63
4588.20 71
4588.35 79
4588.51 85
4588.66 89
4588.82 90
4588.97 89
4589.13 86
4589.29 83
4589.44 80
4589.60 77
4589.75 76
4589.91 75
4590.06 73
4590.22 70
4590.37 68
4590.53 65
4590.68 63
4590.84 62
4590.99 61
4591.15 61
4591.31 61
4591.46 60
4591.62 58
4591.77 54
4591.93 50
4592.08 45
4592.24 41
4592.39 36
4592.55 31
4592.70 27
4592.86 23
4593.02 19
4593.17 16
4593.33 12
4593.48 8
4593.64 4
4593.79 2
4593.95 0
4594.10 1
4594.26 5
4594.41 11
4594.57 21
4594.73 32
4594.88 43
4595.04 53
4595.19 61
4595.35 66
4595.50 69
4595.66 71
4595.81 72
4595.97 73
4596.13 74
4596.28 75
4596.44 74
4596.59 72
4596.75 67
4596.90 59
4597.06 50
4597.21 39
4597.37 27
4597.53 16
4597.68 5
4597.84 0
4597.99 0
4598.15 0
4598.30 0
4598.46 0
4598.61 0
4598.77 0
4598.92 0
4599.08 2
4599.24 11
4599.39 21
4599.55 29
4599.70 33
4599.86 34
4600.01 31
4600.17 26
4600.33 19
4600.48 13
4600.64 9
4600.79 9
4600.95 12
4601.10 16
4601.26 21
4601.41 24
4601.57 26
4601.73 25
4601.88 23
4602.04 19
4602.19 16
4602.35 12
4602.50 10
4602.66 8
4602.81 5
4602.97 3
4603.13 0
4603.28 0
4603.44 0
4603.59 0
4603.75 0
4603.90 0
4604.06 4
4604.22 14
4604.37 24
4604.53 33
4604.68 39
4604.84 42
4604.99 40
4605.15 36
4605.31 30
4605.46 24
4605.62 19
4605.77 15
4605.93 12
4606.08 10
4606.24 7
4606.39 3
4606.55 0
4606.71 0
4606.86 0
4607.02 0
4607.17 3
4607.33 13
4607.48 26
4607.64 43
4607.80 60
4607.95 76
4608.11 91
4608.26 103
4608.42 111
4608.57 116
4608.73 118
4608.89 117
4609.04 115
4609.20 113
4609.35 113
4609.51 114
4609.66 116
4609.82 119
4609.98 120
4610.13 120
4610.29 118
4610.44 115
4610.60 110
4610.76 106
4610.91 104
4611.07 104
4611.22 106
4611.38 108
4611.53 109
4611.69 108
4611.85 103
4612.00 94
4612.16 83
4612.31 70
4612.47 58
4612.62 48
4612.78 41
4612.94 37
4613.09 36
4613.25 37
4613.40 38
4613.56 40
4613.72 41
4613.87 41
4614.03 41
4614.18 42
4614.34 42
4614.49 43
4614.65 45
4614.81 47
4614.96 49
4615.12 52
4615.27 54
4615.43 57
4615.58 58
4615.74 59
4615.90 58
4616.05 58
4616.21 57
4616.36 57
4616.52 58
4616.68 61
4616.83 66
4616.99 70
4617.14 73
4617.30 74
4617.46 73
4617.61 70
4617.77 65
4617.92 61
4618.08 58
4618.23 57
4618.39 59
4618.55 63
4618.70 68
4618.86 73
4619.01 76
4619.17 77
4619.33 77
4619.48 75
4619.64 73
4619.79 72
4619.95 70
4620.11 69
4620.26 66
4620.42 62
4620.57 55
4620.73 47
4620.89 36
4621.04 24
4621.20 13
4621.35 3
4621.51 0
4621.66 0
4621.82 0
4621.98 0
4622.13 0
4622.29 0
4622.44 0
4622.60 0
4622.76 0
4622.91 5
4623.07 14
4623.22 25
4623.38 38
4623.54 51
4623.69 64
4623.85 74
4624.00 79
4624.16 81
4624.32 78
4624.47 72
4624.63 64
4624.78 57
4624.94 51
4625.10 49
4625.25 48
4625.41 49
4625.56 51
4625.72 51
4625.88 51
4626.03 48
4626.19 44
4626.34 39
4626.50 34
4626.66 30
4626.81 28
4626.97 26
4627.12 26
4627.28 26
4627.44 26
4627.59 26
4627.75 25
4627.90 21
4628.06 16
4628.22 10
4628.37 2
4628.53 0
4628.68 0
4628.84 0
4629.00 0
4629.15 0
4629.31 0
4629.47 0
4629.62 3
4629.78 11
4629.93 17
4630.09 20
4630.25 19
4630.40 16
4630.56 10
4630.71 6
4630.87 5
4631.03 8
4631.18 16
4631.34 27
4631.49 40
4631.65 54
4631.81 65
4631.96 74
4632.12 79
4632.28 81
4632.43 81
4632.59 79
4632.74 74
4632.90 69
4633.06 63
4633.21 56
4633.37 50
4633.52 44
4633.68 40
4633.84 39
4633.99 39
4634.15 42
4634.30 45
4634.46 48
4634.62 49
4634.77 48
4634.93 45
4635.09 39
4635.24 33
4635.40 27
4635.55 23
4635.71 20
4635.87 19
4636.02 21
4636.18 23
4636.34 28
4636.49 33
4636.65 40
4636.80 48
4636.96 57
4637.12 66
4637.27 76
4637.43 86
4637.58 95
4637.74 104
4637.90 113
4638.05 122
4638.21 129
4638.37 135
4638.52 138
4638.68 139
4638.83 136
4638.99 130
4639.15 122
4639.30 113
4639.46 104
4639.62 97
4639.77 92
4639.93 89
4640.08 90
4640.24 93
4640.40 97
4640.55 101
4640.71 104
4640.87 106
4641.02 107
4641.18 104
4641.33 101
4641.49 96
4641.65 91
4641.80 84
4641.96 78
4642.12 71
4642.27 64
4642.43 57
4642.59 49
4642.74 42
4642.90 35
4643.05 28
4643.21 23
4643.37 19
4643.52 16
4643.68 15
4643.84 16
4643.99 20
4644.15 26
4644.30 35
4644.46 46
4644.62 60
4644.77 76
4644.93 92
4645.09 108
4645.24 123
4645.40 135
4645.56 145
4645.71 151
4645.87 155
4646.02 157
4646.18 159
4646.34 160
4646.49 162
4646.65 164
4646.81 166
4646.96 167
4647.12 166
4647.28 164
4647.43 162
4647.59 159
4647.74 157
4647.90 157
4648.06 159
4648.21 163
4648.37 167
4648.53 170
4648.68 171
4648.84 170
4649.00 166
4649.15 160
4649.31 155
4649.46 150
4649.62 147
4649.78 147
4649.93 148
4650.09 152
4650.25 159
4650.40 167
4650.56 179
4650.72 193
4650.87 211
4651.03 231
4651.19 251
4651.34 271
4651.50 287
4651.65 300
4651.81 308
4651.97 313
4652.12 315
4652.28 316
4652.44 318
4652.59 320
4652.75 324
4652.91 329
4653.06 334
4653.22 339
4653.38 343
4653.53 344
4653.69 342
4653.85 336
4654.00 326
4654.16 313
4654.31 297
4654.47 280
4654.63 266
4654.78 256
4654.94 250
4655.10 250
4655.25 253
4655.41 259
4655.57 265
4655.72 269
4655.88 269
4656.04 264
4656.19 257
4656.35 248
4656.51 239
4656.66 230
4656.82 223
4656.98 218
4657.13 214
4657.29 213
4657.45 211
4657.60 210
4657.76 209
4657.91 206
4658.07 201
4658.23 194
4658.38 184
4658.54 173
4658.70 163
4658.85 154
4659.01 149
4659.17 150
4659.32 156
4659.48 166
4659.64 180
4659.79 195
4659.95 210
4660.11 224
4660.26 236
4660.42 246
4660.58 255
4660.73 263
4660.89 269
4661.05 273
4661.20 276
4661.36 278
4661.52 278
4661.67 275
4661.83 270
4661.99 262
4662.14 252
4662.30 241
4662.46 229
4662.61 218
4662.77 208
4662.93 200
4663.08 194
4663.24 188
4663.40 182
4663.55 175
4663.71 167
4663.87 157
4664.02 148
4664.18 140
4664.34 134
4664.49 132
4664.65 133
4664.81 137
4664.96 143
4665.12 150
4665.28 157
4665.43 164
4665.59 171
4665.75 177
4665.90 182
4666.06 186
4666.22 190
4666.37 193
4666.53 194
4666.69 194
4666.84 192
4667.00 188
4667.16 181
4667.31 174
4667.47 165
4667.63 158
4667.78 152
4667.94 147
4668.10 144
4668.25 141
4668.41 137
4668.57 131
4668.72 124
4668.88 117
4669.04 110
4669.19 106
4669.35 105
4669.51 108
4669.66 113
4669.82 118
4669.98 123
4670.13 125
4670.29 126
4670.45 125
4670.60 124
4670.76 123
4670.92 125
4671.07 128
4671.23 134
4671.39 142
4671.55 150
4671.70 157
4671.86 164
4672.02 171
4672.17 177
4672.33 182
4672.49 187
4672.64 194
4672.80 201
4672.96 209
4673.11 217
4673.27 226
4673.43 235
4673.58 243
4673.74 250
4673.90 256
4674.05 260
4674.21 265
4674.37 270
4674.52 277
4674.68 287
4674.84 302
4675.00 322
4675.15 347
4675.31 377
4675.47 408
4675.62 440
4675.78 470
4675.94 496
4676.09 517
4676.25 534
4676.41 547
4676.56 559
4676.72 573
4676.88 590
4677.03 611
4677.19 636
4677.35 664
4677.50 694
4677.66 724
4677.82 753
4677.98 781
4678.13 808
4678.29 836
4678.45 864
4678.60 891
4678.76 918
4678.92 943
4679.07 964
4679.23 981
4679.39 992
4679.54 999
4679.70 1001
4679.86 1001
4680.02 1000
4680.17 1001
4680.33 1005
4680.49 1012
4680.64 1023
4680.80 1037
4680.96 1050
4681.11 1061
4681.27 1065
4681.43 1061
4681.58 1048
4681.74 1027
4681.90 1002
4682.06 976
4682.21 952
4682.37 935
4682.53 925
4682.68 922
4682.84 922
4683.00 925
4683.15 927
4683.31 925
4683.47 919
4683.63 908
4683.78 893
4683.94 874
4684.10 852
4684.25 828
4684.41 801
4684.57 774
4684.72 747
4684.88 721
4685.04 697
4685.20 674
4685.35 654
4685.51 634
4685.67 616
4685.82 598
4685.98 581
4686.14 565
4686.29 551
4686.45 540
4686.61 531
4686.77 525
4686.92 520
4687.08 515
4687.24 509
4687.39 501
4687.55 491
4687.71 479
4687.86 465
4688.02 453
4688.18 442
4688.34 433
4688.49 428
4688.65 425
4688.81 424
4688.96 424
4689.12 423
4689.28 422
4689.44 418
4689.59 412
4689.75 405
4689.91 396
4690.06 385
4690.22 372
4690.38 358
4690.54 342
4690.69 327
4690.85 311
4691.01 296
4691.16 284
4691.32 273
4691.48 263
4691.64 254
4691.79 245
4691.95 237
4692.11 229
4692.26 222
4692.42 217
4692.58 213
4692.74 210
4692.89 208
4693.05 205
4693.21 200
4693.36 194
4693.52 187
4693.68 180
4693.84 173
4693.99 166
4694.15 161
4694.31 155
4694.46 150
4694.62 145
4694.78 139
4694.94 135
4695.09 132
4695.25 130
4695.41 128
4695.56 127
4695.72 124
4695.88 118
4696.04 110
4696.19 99
4696.35 87
4696.51 76
4696.66 66
4696.82 59
4696.98 56
4697.14 57
4697.29 62
4697.45 69
4697.61 77
4697.76 87
4697.92 95
4698.08 103
4698.24 110
4698.39 116
4698.55 121
4698.71 125
4698.87 128
4699.02 131
4699.18 134
4699.34 136
4699.49 137
4699.65 136
4699.81 135
4699.97 132
4700.12 129
4700.28 125
4700.44 123
4700.60 121
4700.75 119
4700.91 117
4701.07 113
4701.22 108
4701.38 102
4701.54 95
4701.70 88
4701.85 83
4702.01 82
4702.17 84
4702.33 90
4702.48 100
4702.64 114
4702.80 129
4702.95 143
4703.11 154
4703.27 162
4703.43 164
4703.58 162
4703.74 157
4703.90 150
4704.06 143
4704.21 139
4704.37 135
4704.53 133
4704.69 130
4704.84 125
4705.00 119
4705.16 111
4705.31 102
4705.47 93
4705.63 86
4705.79 82
4705.94 80
4706.10 81
4706.26 83
4706.42 87
4706.57 92
4706.73 97
4706.89 101
4707.05 104
4707.20 106
4707.36 105
4707.52 103
4707.68 98
4707.83 92
4707.99 86
4708.15 80
4708.30 76
4708.46 74
4708.62 75
4708.78 79
4708.93 84
4709.09 90
4709.25 97
4709.41 102
4709.56 106
4709.72 107
4709.88 106
4710.04 101
4710.19 94
4710.35 86
4710.51 77
4710.67 67
4710.82 59
4710.98 53
4711.14 49
4711.30 48
4711.45 51
4711.61 57
4711.77 68
4711.93 81
4712.08 97
4712.24 112
4712.40 126
4712.56 138
4712.71 145
4712.87 150
4713.03 150
4713.19 147
4713.34 141
4713.50 134
4713.66 125
4713.82 115
4713.97 107
4714.13 99
4714.29 94
4714.45 91
4714.60 92
4714.76 94
4714.92 98
4715.08 102
4715.23 104
4715.39 106
4715.55 105
4715.71 101
4715.86 97
4716.02 92
4716.18 87
4716.34 84
4716.49 83
4716.65 84
4716.81 85
4716.97 86
4717.12 86
4717.28 85
4717.44 82
4717.60 77
4717.75 73
4717.91 69
4718.07 66
4718.23 66
4718.38 68
4718.54 72
4718.70 76
4718.86 79
4719.01 80
4719.17 79
4719.33 75
4719.49 69
4719.64 62
4719.80 54
4719.96 48
4720.12 43
4720.27 41
4720.43 42
4720.59 46
4720.75 51
4720.91 57
4721.06 64
4721.22 70
4721.38 73
4721.54 75
4721.69 75
4721.85 72
4722.01 67
4722.17 61
4722.32 53
4722.48 45
4722.64 37
4722.80 28
4722.95 20
4723.11 13
4723.27 9
4723.43 7
4723.59 9
4723.74 14
4723.90 20
4724.06 26
4724.22 31
4724.37 33
4724.53 34
4724.69 32
4724.85 31
4725.00 31
4725.16 32
4725.32 35
4725.48 39
4725.63 43
4725.79 46
4725.95 48
4726.11 49
4726.27 49
4726.42 50
4726.58 51
4726.74 52
4726.90 53
4727.05 52
4727.21 48
4727.37 41
4727.53 30
4727.69 17
4727.84 4
4728.00 0
4728.16 0
4728.32 0
4728.47 0
4728.63 0
4728.79 0
4728.95 0
4729.10 0
4729.26 6
4729.42 19
4729.58 31
4729.74 41
4729.89 47
4730.05 50
4730.21 48
4730.37 42
4730.52 34
4730.68 25
4730.84 15
4731.00 7
4731.16 1
4731.31 0
4731.47 0
4731.63 0
4731.79 2
4731.94 8
4732.10 17
4732.26 26
4732.42 37
4732.58 48
4732.73 57
4732.89 65
4733.05 70
4733.21 74
4733.36 75
4733.52 76
4733.68 77
4733.84 78
4734.00 78
4734.15 78
4734.31 77
4734.47 74
4734.63 68
4734.79 62
4734.94 56
4735.10 50
4735.26 47
4735.42 46
4735.57 49
4735.73 53
4735.89 59
4736.05 65
4736.21 71
4736.36 76
4736.52 81
4736.68 84
4736.84 87
4737.00 88
4737.15 88
4737.31 87
4737.47 84
4737.63 79
4737.78 72
4737.94 63
4738.10 53
4738.26 43
4738.42 34
4738.57 27
4738.73 25
4738.89 27
4739.05 33
4739.21 41
4739.36 48
4739.52 52
4739.68 54
4739.84 50
4740.00 44
4740.15 36
4740.31 28
4740.47 22
4740.63 19
4740.79 20
4740.94 24
4741.10 30
4741.26 38
4741.42 46
4741.58 53
4741.73 57
4741.89 59
4742.05 58
4742.21 55
4742.36 52
4742.52 49
4742.68 49
4742.84 51
4743.00 57
4743.15 67
4743.31 78
4743.47 89
4743.63 99
4743.79 107
4743.94 112
4744.10 114
4744.26 113
4744.42 110
4744.58 106
4744.73 101
4744.89 95
4745.05 86
4745.21 76
4745.37 64
4745.52 52
4745.68 40
4745.84 31
4746.00 27
4746.16 28
4746.32 34
4746.47 44
4746.63 56
4746.79 69
4746.95 80
4747.11 88
4747.26 95
4747.42 99
4747.58 103
4747.74 106
4747.90 110
4748.05 115
4748.21 121
4748.37 127
4748.53 133
4748.69 139
4748.84 145
4749.00 150
4749.16 154
4749.32 157
4749.48 160
4749.63 161
4749.79 163
4749.95 164
4750.11 165
4750.27 166
4750.42 167
4750.58 169
4750.74 171
4750.90 173
4751.06 175
4751.22 176
4751.37 176
4751.53 176
4751.69 175
4751.85 173
4752.01 171
4752.16 169
4752.32 166
4752.48 162
4752.64 157
4752.80 152
4752.95 146
4753.11 140
4753.27 135
4753.43 130
4753.59 126
4753.75 123
4753.90 119
4754.06 116
4754.22 114
4754.38 112
4754.54 112
4754.69 113
4754.85 115
4755.01 118
4755.17 121
4755.33 123
4755.49 123
4755.64 121
4755.80 116
4755.96 106
4756.12 93
4756.28 77
4756.43 60
4756.59 44
4756.75 31
4756.91 23
4757.07 22
4757.23 28
4757.38 38
4757.54 52
4757.70 64
4757.86 74
4758.02 81
4758.18 82
4758.33 81
4758.49 77
4758.65 73
4758.81 70
4758.97 66
4759.12 61
4759.28 54
4759.44 46
4759.60 36
4759.76 27
4759.92 20
4760.07 17
4760.23 19
4760.39 26
4760.55 37
4760.71 47
4760.87 56
4761.02 61
4761.18 62
4761.34 59
4761.50 53
4761.66 47
4761.82 41
4761.97 38
4762.13 37
4762.29 37
4762.45 40
4762.61 43
4762.76 47
4762.92 50
4763.08 53
4763.24 56
4763.40 60
4763.56 65
4763.71 70
4763.87 76
4764.03 83
4764.19 91
4764.35 98
4764.51 105
4764.66 111
4764.82 114
4764.98 113
4765.14 108
4765.30 99
4765.46 86
4765.61 71
4765.77 56
4765.93 43
4766.09 31
4766.25 22
4766.41 15
4766.57 9
4766.72 4
4766.88 0
4767.04 0
4767.20 0
4767.36 0
4767.52 0
4767.67 0
4767.83 0
4767.99 0
4768.15 5
4768.31 15
4768.47 24
4768.62 30
4768.78 34
4768.94 36
4769.10 37
4769.26 38
4769.42 41
4769.57 44
4769.73 49
4769.89 52
4770.05 54
4770.21 54
4770.37 53
4770.53 51
4770.68 49
4770.84 48
4771.00 49
4771.16 51
4771.32 53
4771.48 54
4771.63 55
4771.79 55
4771.95 54
4772.11 54
4772.27 53
4772.43 52
4772.59 51
4772.74 50
4772.90 49
4773.06 48
4773.22 48
4773.38 48
4773.54 50
4773.69 53
4773.85 58
4774.01 64
4774.17 71
4774.33 77
4774.49 81
4774.65 84
4774.80 85
4774.96 84
4775.12 82
4775.28 80
4775.44 78
4775.60 78
4775.76 80
4775.91 84
4776.07 88
4776.23 93
4776.39 97
4776.55 99
4776.71 99
4776.86 97
4777.02 94
4777.18 89
4777.34 84
4777.50 77
4777.66 70
4777.82 63
4777.97 55
4778.13 50
4778.29 46
4778.45 46
4778.61 49
4778.77 55
4778.93 63
4779.08 70
4779.24 75
4779.40 78
4779.56 77
4779.72 72
4779.88 64
4780.04 54
4780.19 43
4780.35 33
4780.51 24
4780.67 16
4780.83 9
4780.99 5
4781.15 1
4781.31 0
4781.46 0
4781.62 0
4781.78 0
4781.94 0
4782.10 3
4782.26 6
4782.42 10
4782.57 14
4782.73 18
4782.89 21
4783.05 25
4783.21 27
4783.37 29
4783.53 31
4783.68 33
4783.84 34
4784.00 36
4784.16 38
4784.32 39
4784.48 40
4784.64 40
4784.80 38
4784.95 35
4785.11 32
4785.27 29
4785.43 27
4785.59 26
4785.75 27
4785.91 28
4786.06 30
4786.22 31
4786.38 32
4786.54 31
4786.70 28
4786.86 24
4787.02 20
4787.18 15
4787.33 10
4787.49 5
4787.65 0
4787.81 0
4787.97 0
4788.13 0
4788.29 0
4788.45 0
4788.60 0
4788.76 0
4788.92 1
4789.08 8
4789.24 14
4789.40 17
4789.56 17
4789.72 16
4789.87 14
4790.03 13
4790.19 16
4790.35 23
4790.51 34
4790.67 48
4790.83 62
4790.99 75
4791.14 83
4791.30 86
4791.46 81
4791.62 71
4791.78 58
4791.94 44
4792.10 31
4792.26 22
4792.41 17
4792.57 17
4792.73 20
4792.89 24
4793.05 29
4793.21 33
4793.37 34
4793.53 33
4793.69 30
4793.84 24
4794.00 19
4794.16 14
4794.32 12
4794.48 12
4794.64 16
4794.80 23
4794.96 32
4795.11 41
4795.27 49
4795.43 56
4795.59 60
4795.75 63
4795.91 63
4796.07 62
4796.23 61
4796.39 61
4796.54 63
4796.70 66
4796.86 70
4797.02 76
4797.18 81
4797.34 85
4797.50 88
4797.66 89
4797.82 87
4797.97 84
4798.13 79
4798.29 72
4798.45 65
4798.61 58
4798.77 50
4798.93 44
4799.09 38
4799.25 34
4799.40 32
4799.56 32
4799.72 33
4799.88 36
4800.04 38
4800.20 40
4800.36 40
4800.52 39
4800.68 35
4800.84 30
4800.99 24
4801.15 19
4801.31 15
4801.47 13
4801.63 12
4801.79 11
4801.95 10
4802.11 10
4802.27 9
4802.42 7
4802.58 5
4802.74 4
4802.90 3
4803.06 3
4803.22 4
4803.38 5
4803.54 7
4803.70 9
4803.86 10
4804.01 13
4804.17 15
4804.33 18
4804.49 21
4804.65 26
4804.81 30
4804.97 34
4805.13 37
4805.29 38
4805.45 36
4805.60 31
4805.76 25
4805.92 18
4806.08 11
4806.24 5
4806.40 2
4806.56 2
4806.72 5
4806.88 9
4807.04 13
4807.19 17
4807.35 20
4807.51 23
4807.67 25
4807.83 27
4807.99 30
4808.15 34
4808.31 40
4808.47 47
4808.63 54
4808.79 61
4808.94 67
4809.10 70
4809.26 71
4809.42 69
4809.58 65
4809.74 61
4809.90 57
4810.06 56
4810.22 57
4810.38 61
4810.54 66
4810.69 70
4810.85 72
4811.01 71
4811.17 68
4811.33 62
4811.49 56
4811.65 50
4811.81 46
4811.97 43
4812.13 41
4812.29 39
4812.44 35
4812.60 30
4812.76 24
4812.92 18
4813.08 15
4813.24 15
4813.40 20
4813.56 29
4813.72 41
4813.88 54
4814.04 67
4814.20 78
4814.35 85
4814.51 89
4814.67 91
4814.83 90
4814.99 89
4815.15 87
4815.31 86
4815.47 86
4815.63 86
4815.79 88
4815.95 90
4816.11 93
4816.26 96
4816.42 100
4816.58 104
4816.74 105
4816.90 105
4817.06 102
4817.22 95
4817.38 86
4817.54 74
4817.70 61
4817.86 49
4818.02 37
4818.18 27
4818.33 19
4818.49 14
4818.65 9
4818.81 6
4818.97 3
[truncated: 745,753 more chars]
