# Supplementary material for: Methylobacterium Species Promoting Rice and Barley Growth and Interaction Specificity Revealed with Whole-Cell Matrix-Assisted Laser Desorption / Ionization-Time-of-Flight Mass Spectrometry (MALDI-TOF/MS) Analysis
Source: PLoS One. 2015 Jun 8;10(6):e0129509. doi: 10.1371/journal.pone.0129509 (PMC4460032; doi:10.1371/journal.pone.0129509)
Supplement: S1 Data — (ZIP) [file pone.0129509.s001.zip › Supplementary data 1 (ms type strains)/M_gregans NBRC 103626T.txt]

776.84 0
776.91 0
776.97 0
777.03 0
777.10 0
777.16 0
777.23 0
777.29 0
777.35 0
777.42 0
777.48 0
777.55 0
777.61 0
777.67 0
777.74 0
777.80 0
777.87 0
777.93 0
777.99 0
778.06 0
778.12 0
778.19 0
778.25 0
778.31 0
778.38 0
778.44 0
778.51 0
778.57 0
778.64 0
778.70 0
778.76 0
778.83 0
778.89 0
778.96 0
779.02 0
779.08 0
779.15 0
779.21 0
779.28 0
779.34 0
779.40 0
779.47 0
779.53 0
779.60 0
779.66 0
779.72 0
779.79 0
779.85 0
779.92 0
779.98 0
780.05 0
780.11 0
780.17 0
780.24 0
780.30 0
780.37 0
780.43 0
780.49 0
780.56 0
780.62 0
780.69 0
780.75 0
780.81 0
780.88 0
780.94 0
781.01 0
781.07 0
781.14 0
781.20 0
781.26 0
781.33 0
781.39 0
781.46 0
781.52 0
781.58 0
781.65 0
781.71 0
781.78 0
781.84 0
781.91 0
781.97 0
782.03 0
782.10 0
782.16 0
782.23 0
782.29 0
782.36 0
782.42 0
782.48 0
782.55 0
782.61 0
782.68 0
782.74 0
782.80 0
782.87 0
782.93 0
783.00 0
783.06 0
783.13 0
783.19 0
783.25 0
783.32 0
783.38 0
783.45 0
783.51 0
783.58 0
783.64 0
783.70 0
783.77 0
783.83 0
783.90 0
783.96 0
784.03 0
784.09 0
784.15 0
784.22 0
784.28 0
784.35 0
784.41 0
784.48 0
784.54 0
784.60 0
784.67 0
784.73 0
784.80 0
784.86 0
784.93 0
784.99 0
785.05 0
785.12 0
785.18 0
785.25 0
785.31 0
785.38 0
785.44 0
785.50 0
785.57 0
785.63 0
785.70 0
785.76 0
785.83 0
785.89 0
785.96 0
786.02 0
786.08 0
786.15 0
786.21 0
786.28 0
786.34 0
786.41 0
786.47 0
786.53 0
786.60 0
786.66 0
786.73 0
786.79 0
786.86 0
786.92 0
786.99 0
787.05 0
787.11 0
787.18 0
787.24 0
787.31 0
787.37 0
787.44 0
787.50 0
787.56 0
787.63 0
787.69 0
787.76 0
787.82 0
787.89 0
787.95 0
788.02 0
788.08 0
788.14 0
788.21 0
788.27 0
788.34 0
788.40 0
788.47 0
788.53 0
788.60 0
788.66 0
788.72 0
788.79 0
788.85 0
788.92 0
788.98 0
789.05 0
789.11 0
789.18 0
789.24 0
789.31 0
789.37 0
789.43 0
789.50 0
789.56 0
789.63 0
789.69 0
789.76 0
789.82 0
789.89 0
789.95 0
790.01 0
790.08 0
790.14 0
790.21 0
790.27 0
790.34 0
790.40 0
790.47 0
790.53 0
790.60 0
790.66 0
790.72 0
790.79 0
790.85 0
790.92 0
790.98 0
791.05 0
791.11 0
791.18 0
791.24 0
791.31 0
791.37 0
791.44 0
791.50 0
791.56 0
791.63 0
791.69 0
791.76 0
791.82 0
791.89 0
791.95 0
792.02 0
792.08 0
792.15 0
792.21 0
792.27 0
792.34 0
792.40 0
792.47 0
792.53 0
792.60 0
792.66 0
792.73 0
792.79 0
792.86 0
792.92 0
792.99 0
793.05 0
793.12 0
793.18 0
793.24 0
793.31 0
793.37 0
793.44 0
793.50 0
793.57 0
793.63 0
793.70 0
793.76 0
793.83 0
793.89 0
793.96 0
794.02 0
794.09 0
794.15 0
794.21 0
794.28 0
794.34 0
794.41 0
794.47 0
794.54 0
794.60 0
794.67 0
794.73 0
794.80 0
794.86 0
794.93 0
794.99 0
795.06 0
795.12 0
795.19 0
795.25 0
795.31 0
795.38 0
795.44 0
795.51 0
795.57 0
795.64 0
795.70 0
795.77 0
795.83 0
795.90 0
795.96 0
796.03 0
796.09 0
796.16 0
796.22 0
796.29 0
796.35 0
796.42 0
796.48 0
796.55 0
796.61 0
796.68 0
796.74 0
796.80 0
796.87 0
796.93 0
797.00 0
797.06 0
797.13 0
797.19 0
797.26 0
797.32 0
797.39 0
797.45 0
797.52 0
797.58 0
797.65 0
797.71 0
797.78 0
797.84 0
797.91 0
797.97 0
798.04 0
798.10 0
798.17 0
798.23 0
798.30 0
798.36 0
798.43 0
798.49 0
798.56 0
798.62 0
798.69 0
798.75 0
798.81 0
798.88 0
798.94 0
799.01 0
799.07 0
799.14 0
799.20 0
799.27 0
799.33 0
799.40 0
799.46 0
799.53 0
799.59 0
799.66 0
799.72 0
799.79 0
799.85 0
799.92 0
799.98 0
800.05 0
800.11 0
800.18 0
800.24 0
800.31 0
800.37 0
800.44 0
800.50 0
800.57 0
800.63 0
800.70 0
800.76 0
800.83 0
800.89 0
800.96 0
801.02 0
801.09 0
801.15 0
801.22 0
801.28 0
801.35 0
801.41 0
801.48 0
801.54 0
801.61 0
801.67 0
801.74 0
801.80 0
801.87 0
801.93 0
802.00 0
802.06 0
802.13 0
802.19 0
802.26 0
802.32 0
802.39 0
802.45 0
802.52 0
802.58 0
802.65 0
802.71 0
802.78 0
802.84 0
802.91 0
802.97 0
803.04 0
803.10 0
803.17 0
803.23 0
803.30 0
803.36 0
803.43 0
803.49 0
803.56 0
803.62 0
803.69 0
803.75 0
803.82 0
803.88 0
803.95 0
804.01 0
804.08 0
804.14 0
804.21 0
804.27 0
804.34 0
804.40 0
804.47 0
804.53 0
804.60 0
804.67 0
804.73 0
804.80 0
804.86 0
804.93 0
804.99 0
805.06 0
805.12 0
805.19 0
805.25 0
805.32 0
805.38 0
805.45 0
805.51 0
805.58 0
805.64 0
805.71 0
805.77 0
805.84 0
805.90 0
805.97 0
806.03 0
806.10 0
806.16 0
806.23 0
806.29 0
806.36 0
806.42 0
806.49 0
806.55 0
806.62 0
806.69 0
806.75 0
806.82 0
806.88 0
806.95 0
807.01 0
807.08 0
807.14 0
807.21 0
807.27 0
807.34 0
807.40 0
807.47 0
807.53 0
807.60 0
807.66 0
807.73 0
807.79 0
807.86 0
807.92 0
807.99 0
808.05 0
808.12 0
808.19 0
808.25 0
808.32 0
808.38 0
808.45 0
808.51 0
808.58 0
808.64 0
808.71 0
808.77 0
808.84 0
808.90 0
808.97 0
809.03 0
809.10 0
809.16 0
809.23 0
809.30 0
809.36 0
809.43 0
809.49 0
809.56 0
809.62 0
809.69 0
809.75 0
809.82 0
809.88 0
809.95 0
810.01 0
810.08 0
810.14 0
810.21 0
810.28 0
810.34 0
810.41 0
810.47 0
810.54 0
810.60 0
810.67 0
810.73 0
810.80 0
810.86 0
810.93 0
810.99 0
811.06 0
811.13 0
811.19 0
811.26 0
811.32 0
811.39 0
811.45 0
811.52 0
811.58 0
811.65 0
811.71 0
811.78 0
811.84 0
811.91 0
811.98 0
812.04 0
812.11 0
812.17 0
812.24 0
812.30 0
812.37 0
812.43 0
812.50 0
812.56 0
812.63 0
812.69 0
812.76 0
812.83 0
812.89 0
812.96 0
813.02 0
813.09 0
813.15 0
813.22 0
813.28 0
813.35 0
813.42 0
813.48 0
813.55 0
813.61 0
813.68 0
813.74 0
813.81 0
813.87 0
813.94 0
814.00 0
814.07 0
814.14 0
814.20 0
814.27 0
814.33 0
814.40 0
814.46 0
814.53 0
814.59 0
814.66 0
814.73 0
814.79 0
814.86 0
814.92 0
814.99 0
815.05 0
815.12 0
815.18 0
815.25 0
815.31 0
815.38 0
815.45 0
815.51 0
815.58 0
815.64 0
815.71 0
815.77 0
815.84 0
815.90 0
815.97 0
816.04 0
816.10 0
816.17 0
816.23 0
816.30 0
816.36 0
816.43 0
816.50 0
816.56 0
816.63 0
816.69 0
816.76 0
816.82 0
816.89 0
816.95 0
817.02 0
817.09 0
817.15 0
817.22 0
817.28 0
817.35 0
817.41 0
817.48 0
817.55 0
817.61 0
817.68 0
817.74 0
817.81 0
817.87 0
817.94 0
818.00 0
818.07 0
818.14 0
818.20 0
818.27 0
818.33 0
818.40 0
818.46 0
818.53 0
818.60 0
818.66 0
818.73 0
818.79 0
818.86 0
818.92 0
818.99 0
819.06 0
819.12 0
819.19 0
819.25 0
819.32 0
819.38 0
819.45 0
819.52 0
819.58 0
819.65 0
819.71 0
819.78 0
819.84 0
819.91 0
819.98 0
820.04 0
820.11 0
820.17 0
820.24 0
820.30 0
820.37 0
820.44 0
820.50 0
820.57 0
820.63 0
820.70 0
820.76 0
820.83 0
820.90 0
820.96 0
821.03 0
821.09 0
821.16 0
821.23 0
821.29 0
821.36 0
821.42 0
821.49 0
821.55 0
821.62 0
821.69 0
821.75 0
821.82 0
821.88 0
821.95 0
822.01 0
822.08 0
822.15 0
822.21 0
822.28 0
822.34 0
822.41 0
822.48 0
822.54 0
822.61 0
822.67 0
822.74 0
822.80 0
822.87 0
822.94 0
823.00 0
823.07 0
823.13 0
823.20 0
823.27 0
823.33 0
823.40 0
823.46 0
823.53 0
823.60 0
823.66 0
823.73 0
823.79 0
823.86 0
823.92 0
823.99 0
824.06 0
824.12 0
824.19 0
824.25 0
824.32 0
824.39 0
824.45 0
824.52 0
824.58 0
824.65 0
824.72 0
824.78 0
824.85 0
824.91 0
824.98 0
825.05 0
825.11 0
825.18 0
825.24 0
825.31 0
825.37 0
825.44 0
825.51 0
825.57 0
825.64 0
825.70 0
825.77 0
825.84 0
825.90 0
825.97 0
826.03 0
826.10 0
826.17 0
826.23 0
826.30 0
826.36 0
826.43 0
826.50 0
826.56 0
826.63 0
826.69 0
826.76 0
826.83 0
826.89 0
826.96 0
827.02 0
827.09 0
827.16 0
827.22 0
827.29 0
827.35 0
827.42 0
827.49 0
827.55 0
827.62 0
827.68 0
827.75 0
827.82 0
827.88 0
827.95 0
828.02 0
828.08 0
828.15 0
828.21 0
828.28 0
828.35 0
828.41 0
828.48 0
828.54 0
828.61 0
828.68 0
828.74 0
828.81 0
828.87 0
828.94 0
829.01 0
829.07 0
829.14 0
829.20 0
829.27 0
829.34 0
829.40 0
829.47 0
829.54 0
829.60 0
829.67 0
829.73 0
829.80 0
829.87 0
829.93 0
830.00 0
830.06 0
830.13 0
830.20 0
830.26 0
830.33 0
830.40 0
830.46 0
830.53 0
830.59 0
830.66 0
830.73 0
830.79 0
830.86 0
830.92 0
830.99 0
831.06 0
831.12 0
831.19 0
831.26 0
831.32 0
831.39 0
831.45 0
831.52 0
831.59 0
831.65 0
831.72 0
831.78 0
831.85 0
831.92 0
831.98 0
832.05 0
832.12 0
832.18 0
832.25 0
832.31 0
832.38 0
832.45 0
832.51 0
832.58 0
832.65 0
832.71 0
832.78 0
832.84 0
832.91 0
832.98 0
833.04 0
833.11 0
833.18 0
833.24 0
833.31 0
833.37 0
833.44 0
833.51 0
833.57 0
833.64 0
833.71 0
833.77 0
833.84 0
833.90 0
833.97 0
834.04 0
834.10 0
834.17 0
834.24 0
834.30 0
834.37 0
834.44 0
834.50 0
834.57 0
834.63 0
834.70 0
834.77 0
834.83 0
834.90 0
834.97 0
835.03 0
835.10 0
835.16 0
835.23 0
835.30 0
835.36 0
835.43 0
835.50 0
835.56 0
835.63 0
835.70 0
835.76 0
835.83 0
835.89 0
835.96 0
836.03 0
836.09 0
836.16 0
836.23 0
836.29 0
836.36 0
836.43 0
836.49 0
836.56 0
836.63 0
836.69 0
836.76 0
836.82 0
836.89 0
836.96 0
837.02 0
837.09 0
837.16 0
837.22 0
837.29 0
837.36 0
837.42 0
837.49 0
837.56 0
837.62 0
837.69 0
837.75 0
837.82 0
837.89 0
837.95 0
838.02 0
838.09 0
838.15 0
838.22 0
838.29 0
838.35 0
838.42 0
838.49 0
838.55 0
838.62 0
838.68 0
838.75 0
838.82 0
838.88 0
838.95 0
839.02 0
839.08 0
839.15 0
839.22 0
839.28 0
839.35 0
839.42 0
839.48 0
839.55 0
839.62 0
839.68 0
839.75 0
839.82 0
839.88 0
839.95 0
840.02 0
840.08 0
840.15 0
840.21 0
840.28 0
840.35 0
840.41 0
840.48 0
840.55 0
840.61 0
840.68 0
840.75 0
840.81 0
840.88 0
840.95 0
841.01 0
841.08 0
841.15 0
841.21 0
841.28 0
841.35 0
841.41 0
841.48 0
841.55 0
841.61 0
841.68 0
841.75 0
841.81 0
841.88 0
841.95 0
842.01 0
842.08 0
842.15 0
842.21 0
842.28 0
842.35 0
842.41 0
842.48 0
842.55 0
842.61 0
842.68 0
842.75 0
842.81 0
842.88 0
842.95 0
843.01 0
843.08 0
843.15 0
843.21 0
843.28 0
843.35 0
843.41 0
843.48 0
843.55 0
843.61 0
843.68 0
843.75 0
843.81 0
843.88 0
843.95 0
844.01 0
844.08 0
844.15 0
844.21 0
844.28 0
844.35 0
844.41 0
844.48 0
844.55 0
844.61 0
844.68 0
844.75 0
844.81 0
844.88 0
844.95 0
845.01 0
845.08 0
845.15 0
845.21 0
845.28 0
845.35 0
845.41 0
845.48 0
845.55 0
845.61 0
845.68 0
845.75 0
845.81 0
845.88 0
845.95 0
846.01 0
846.08 0
846.15 0
846.21 0
846.28 0
846.35 0
846.41 0
846.48 0
846.55 0
846.62 0
846.68 0
846.75 0
846.82 0
846.88 0
846.95 0
847.02 0
847.08 0
847.15 0
847.22 0
847.28 0
847.35 0
847.42 0
847.48 0
847.55 0
847.62 0
847.68 0
847.75 0
847.82 0
847.88 0
847.95 0
848.02 0
848.09 0
848.15 0
848.22 0
848.29 0
848.35 0
848.42 0
848.49 0
848.55 0
848.62 0
848.69 0
848.75 0
848.82 0
848.89 0
848.95 0
849.02 0
849.09 0
849.16 0
849.22 0
849.29 0
849.36 0
849.42 0
849.49 0
849.56 0
849.62 0
849.69 0
849.76 0
849.82 0
849.89 0
849.96 0
850.03 0
850.09 0
850.16 0
850.23 0
850.29 0
850.36 0
850.43 0
850.49 0
850.56 0
850.63 0
850.69 0
850.76 0
850.83 0
850.90 0
850.96 0
851.03 0
851.10 0
851.16 0
851.23 0
851.30 0
851.36 0
851.43 0
851.50 0
851.57 0
851.63 0
851.70 0
851.77 0
851.83 0
851.90 0
851.97 0
852.03 0
852.10 0
852.17 0
852.24 0
852.30 0
852.37 0
852.44 0
852.50 0
852.57 0
852.64 0
852.70 0
852.77 0
852.84 0
852.91 0
852.97 0
853.04 0
853.11 0
853.17 0
853.24 0
853.31 0
853.37 0
853.44 0
853.51 0
853.58 0
853.64 0
853.71 0
853.78 0
853.84 0
853.91 0
853.98 0
854.05 0
854.11 0
854.18 0
854.25 0
854.31 0
854.38 0
854.45 0
854.52 0
854.58 0
854.65 0
854.72 0
854.78 0
854.85 0
854.92 0
854.99 0
855.05 0
855.12 0
855.19 0
855.25 0
855.32 0
855.39 0
855.46 0
855.52 0
855.59 0
855.66 0
855.72 0
855.79 0
855.86 0
855.93 0
855.99 0
856.06 0
856.13 0
856.19 0
856.26 0
856.33 0
856.40 0
856.46 0
856.53 0
856.60 0
856.66 0
856.73 0
856.80 0
856.87 0
856.93 0
857.00 0
857.07 0
857.13 0
857.20 0
857.27 0
857.34 0
857.40 0
857.47 0
857.54 0
857.61 0
857.67 0
857.74 0
857.81 0
857.87 0
857.94 0
858.01 0
858.08 0
858.14 0
858.21 0
858.28 0
858.34 0
858.41 0
858.48 0
858.55 0
858.61 0
858.68 0
858.75 0
858.82 0
858.88 0
858.95 0
859.02 0
859.08 0
859.15 0
859.22 0
859.29 0
859.35 0
859.42 0
859.49 0
859.56 0
859.62 0
859.69 0
859.76 0
859.83 0
859.89 0
859.96 0
860.03 0
860.09 0
860.16 0
860.23 0
860.30 0
860.36 0
860.43 0
860.50 0
860.57 0
860.63 0
860.70 0
860.77 0
860.84 0
860.90 0
860.97 0
861.04 0
861.10 0
861.17 0
861.24 0
861.31 0
861.37 0
861.44 0
861.51 0
861.58 0
861.64 0
861.71 0
861.78 0
861.85 0
861.91 0
861.98 0
862.05 0
862.12 0
862.18 0
862.25 0
862.32 0
862.39 0
862.45 0
862.52 0
862.59 0
862.65 0
862.72 0
862.79 0
862.86 0
862.92 0
862.99 0
863.06 0
863.13 0
863.19 0
863.26 0
863.33 0
863.40 0
863.46 0
863.53 0
863.60 0
863.67 0
863.73 0
863.80 0
863.87 0
863.94 0
864.00 0
864.07 0
864.14 0
864.21 0
864.27 0
864.34 0
864.41 0
864.48 0
864.54 0
864.61 0
864.68 0
864.75 0
864.81 0
864.88 0
864.95 0
865.02 0
865.08 0
865.15 0
865.22 0
865.29 0
865.35 0
865.42 0
865.49 0
865.56 0
865.62 0
865.69 0
865.76 0
865.83 0
865.89 0
865.96 0
866.03 0
866.10 0
866.16 0
866.23 0
866.30 0
866.37 0
866.43 0
866.50 0
866.57 0
866.64 0
866.71 0
866.77 0
866.84 0
866.91 0
866.98 0
867.04 0
867.11 0
867.18 0
867.25 0
867.31 0
867.38 0
867.45 0
867.52 0
867.58 0
867.65 0
867.72 0
867.79 0
867.85 0
867.92 0
867.99 0
868.06 0
868.12 0
868.19 0
868.26 0
868.33 0
868.40 0
868.46 0
868.53 0
868.60 0
868.67 0
868.73 0
868.80 0
868.87 0
868.94 0
869.00 0
869.07 0
869.14 0
869.21 0
869.28 0
869.34 0
869.41 0
869.48 0
869.55 0
869.61 0
869.68 0
869.75 0
869.82 0
869.88 0
869.95 0
870.02 0
870.09 0
870.16 0
870.22 0
870.29 0
870.36 0
870.43 0
870.49 0
870.56 0
870.63 0
870.70 0
870.76 0
870.83 0
870.90 0
870.97 0
871.04 0
871.10 0
871.17 0
871.24 0
871.31 0
871.37 0
871.44 0
871.51 0
871.58 0
871.65 0
871.71 0
871.78 0
871.85 0
871.92 0
871.98 0
872.05 0
872.12 0
872.19 0
872.26 0
872.32 0
872.39 0
872.46 0
872.53 0
872.59 0
872.66 0
872.73 0
872.80 0
872.87 0
872.93 0
873.00 0
873.07 0
873.14 0
873.21 0
873.27 0
873.34 0
873.41 0
873.48 0
873.54 0
873.61 0
873.68 0
873.75 0
873.82 0
873.88 0
873.95 0
874.02 0
874.09 0
874.16 0
874.22 0
874.29 0
874.36 0
874.43 0
874.49 0
874.56 0
874.63 0
874.70 0
874.77 0
874.83 0
874.90 0
874.97 0
875.04 0
875.11 0
875.17 0
875.24 0
875.31 0
875.38 0
875.45 0
875.51 0
875.58 0
875.65 0
875.72 0
875.79 0
875.85 0
875.92 0
875.99 0
876.06 0
876.12 0
876.19 0
876.26 0
876.33 0
876.40 0
876.46 0
876.53 0
876.60 0
876.67 0
876.74 0
876.80 0
876.87 0
876.94 0
877.01 0
877.08 0
877.14 0
877.21 0
877.28 0
877.35 0
877.42 0
877.48 0
877.55 0
877.62 0
877.69 0
877.76 0
877.82 0
877.89 0
877.96 0
878.03 0
878.10 0
878.16 0
878.23 0
878.30 0
878.37 0
878.44 0
878.50 0
878.57 0
878.64 0
878.71 0
878.78 0
878.84 0
878.91 0
878.98 0
879.05 0
879.12 0
879.19 0
879.25 0
879.32 0
879.39 0
879.46 0
879.53 0
879.59 0
879.66 0
879.73 0
879.80 0
879.87 0
879.93 0
880.00 0
880.07 0
880.14 0
880.21 0
880.27 0
880.34 0
880.41 0
880.48 0
880.55 0
880.62 0
880.68 0
880.75 0
880.82 0
880.89 0
880.96 0
881.02 0
881.09 0
881.16 0
881.23 0
881.30 0
881.36 0
881.43 0
881.50 0
881.57 0
881.64 0
881.71 0
881.77 0
881.84 0
881.91 0
881.98 0
882.05 0
882.11 0
882.18 0
882.25 0
882.32 0
882.39 0
882.46 0
882.52 0
882.59 0
882.66 0
882.73 0
882.80 0
882.86 0
882.93 0
883.00 0
883.07 0
883.14 0
883.21 0
883.27 0
883.34 0
883.41 0
883.48 0
883.55 0
883.62 0
883.68 0
883.75 0
883.82 0
883.89 0
883.96 0
884.02 0
884.09 0
884.16 0
884.23 0
884.30 0
884.37 0
884.43 0
884.50 0
884.57 0
884.64 0
884.71 0
884.78 0
884.84 0
884.91 0
884.98 0
885.05 0
885.12 0
885.19 0
885.25 0
885.32 0
885.39 0
885.46 0
885.53 0
885.60 0
885.66 0
885.73 0
885.80 0
885.87 0
885.94 0
886.01 0
886.07 0
886.14 0
886.21 0
886.28 0
886.35 0
886.42 0
886.48 0
886.55 0
886.62 0
886.69 0
886.76 0
886.83 0
886.89 0
886.96 0
887.03 0
887.10 0
887.17 0
887.24 0
887.30 0
887.37 0
887.44 0
887.51 0
887.58 0
887.65 0
887.71 0
887.78 0
887.85 0
887.92 0
887.99 0
888.06 0
888.12 0
888.19 0
888.26 0
888.33 0
888.40 0
888.47 0
888.54 0
888.60 0
888.67 0
888.74 0
888.81 0
888.88 0
888.95 0
889.01 0
889.08 0
889.15 0
889.22 0
889.29 0
889.36 0
889.43 0
889.49 0
889.56 0
889.63 0
889.70 0
889.77 0
889.84 0
889.90 0
889.97 0
890.04 0
890.11 0
890.18 0
890.25 0
890.32 0
890.38 0
890.45 0
890.52 0
890.59 0
890.66 0
890.73 0
890.80 0
890.86 0
890.93 0
891.00 0
891.07 0
891.14 0
891.21 0
891.27 0
891.34 0
891.41 0
891.48 0
891.55 0
891.62 0
891.69 0
891.75 0
891.82 0
891.89 0
891.96 0
892.03 0
892.10 0
892.17 0
892.23 0
892.30 0
892.37 0
892.44 0
892.51 0
892.58 0
892.65 0
892.71 0
892.78 0
892.85 0
892.92 0
892.99 0
893.06 0
893.13 0
893.19 0
893.26 0
893.33 0
893.40 0
893.47 0
893.54 0
893.61 0
893.68 0
893.74 0
893.81 0
893.88 0
893.95 0
894.02 0
894.09 0
894.16 0
894.22 0
894.29 0
894.36 0
894.43 0
894.50 0
894.57 0
894.64 0
894.70 0
894.77 0
894.84 0
894.91 0
894.98 0
895.05 0
895.12 0
895.19 0
895.25 0
895.32 0
895.39 0
895.46 0
895.53 0
895.60 0
895.67 0
895.74 0
895.80 0
895.87 0
895.94 0
896.01 0
896.08 0
896.15 0
896.22 0
896.28 0
896.35 0
896.42 0
896.49 0
896.56 0
896.63 0
896.70 0
896.77 0
896.83 0
896.90 0
896.97 0
897.04 0
897.11 0
897.18 0
897.25 0
897.32 0
897.38 0
897.45 0
897.52 0
897.59 0
897.66 0
897.73 0
897.80 0
897.87 0
897.94 0
898.00 0
898.07 0
898.14 0
898.21 0
898.28 0
898.35 0
898.42 0
898.49 0
898.55 0
898.62 0
898.69 0
898.76 0
898.83 0
898.90 0
898.97 0
899.04 0
899.10 0
899.17 0
899.24 0
899.31 0
899.38 0
899.45 0
899.52 0
899.59 0
899.66 0
899.72 0
899.79 0
899.86 0
899.93 0
900.00 0
900.07 0
900.14 0
900.21 0
900.28 0
900.34 0
900.41 0
900.48 0
900.55 0
900.62 0
900.69 0
900.76 0
900.83 0
900.90 0
900.96 0
901.03 0
901.10 0
901.17 0
901.24 0
901.31 0
901.38 0
901.45 0
901.52 0
901.58 0
901.65 0
901.72 0
901.79 0
901.86 0
901.93 0
902.00 0
902.07 0
902.14 0
902.21 0
902.27 0
902.34 0
902.41 0
902.48 0
902.55 0
902.62 0
902.69 0
902.76 0
902.83 0
902.89 0
902.96 0
903.03 0
903.10 0
903.17 0
903.24 0
903.31 0
903.38 0
903.45 0
903.52 0
903.58 0
903.65 0
903.72 0
903.79 0
903.86 0
903.93 0
904.00 0
904.07 0
904.14 0
904.21 0
904.27 0
904.34 0
904.41 0
904.48 0
904.55 0
904.62 0
904.69 0
904.76 0
904.83 0
904.90 0
904.97 0
905.03 0
905.10 0
905.17 0
905.24 0
905.31 0
905.38 0
905.45 0
905.52 0
905.59 0
905.66 0
905.73 0
905.79 0
905.86 0
905.93 0
906.00 0
906.07 0
906.14 0
906.21 0
906.28 0
906.35 0
906.42 0
906.49 0
906.55 0
906.62 0
906.69 0
906.76 0
906.83 0
906.90 0
906.97 0
907.04 0
907.11 0
907.18 0
907.25 0
907.31 0
907.38 0
907.45 0
907.52 0
907.59 0
907.66 0
907.73 0
907.80 0
907.87 0
907.94 0
908.01 0
908.08 0
908.14 0
908.21 0
908.28 0
908.35 0
908.42 0
908.49 0
908.56 0
908.63 0
908.70 0
908.77 0
908.84 0
908.91 0
908.98 0
909.04 0
909.11 0
909.18 0
909.25 0
909.32 0
909.39 0
909.46 0
909.53 0
909.60 0
909.67 0
909.74 0
909.81 0
909.88 0
909.94 0
910.01 0
910.08 0
910.15 0
910.22 0
910.29 0
910.36 0
910.43 0
910.50 0
910.57 0
910.64 0
910.71 0
910.78 0
910.85 0
910.91 0
910.98 0
911.05 0
911.12 0
911.19 0
911.26 0
911.33 0
911.40 0
911.47 0
911.54 0
911.61 0
911.68 0
911.75 0
911.82 0
911.88 0
911.95 0
912.02 0
912.09 0
912.16 0
912.23 0
912.30 0
912.37 0
912.44 0
912.51 0
912.58 0
912.65 0
912.72 0
912.79 0
912.86 0
912.92 0
912.99 0
913.06 0
913.13 0
913.20 0
913.27 0
913.34 0
913.41 0
913.48 0
913.55 0
913.62 0
913.69 0
913.76 0
913.83 0
913.90 0
913.97 0
914.03 0
914.10 0
914.17 0
914.24 0
914.31 0
914.38 0
914.45 0
914.52 0
914.59 0
914.66 0
914.73 0
914.80 0
914.87 0
914.94 0
915.01 0
915.08 0
915.15 0
915.22 0
915.28 0
915.35 0
915.42 0
915.49 0
915.56 0
915.63 0
915.70 0
915.77 0
915.84 0
915.91 0
915.98 0
916.05 0
916.12 0
916.19 0
916.26 0
916.33 0
916.40 0
916.47 0
916.54 0
916.60 0
916.67 0
916.74 0
916.81 0
916.88 0
916.95 0
917.02 0
917.09 0
917.16 0
917.23 0
917.30 0
917.37 0
917.44 0
917.51 0
917.58 0
917.65 0
917.72 0
917.79 0
917.86 0
917.93 0
918.00 0
918.06 0
918.13 0
918.20 0
918.27 0
918.34 0
918.41 0
918.48 0
918.55 0
918.62 0
918.69 0
918.76 0
918.83 0
918.90 0
918.97 0
919.04 0
919.11 0
919.18 0
919.25 0
919.32 0
919.39 0
919.46 0
919.53 0
919.60 0
919.67 0
919.73 0
919.80 0
919.87 0
919.94 0
920.01 0
920.08 0
920.15 0
920.22 0
920.29 0
920.36 0
920.43 0
920.50 0
920.57 0
920.64 0
920.71 0
920.78 0
920.85 0
920.92 0
920.99 0
921.06 0
921.13 0
921.20 0
921.27 0
921.34 0
921.41 0
921.48 0
921.55 0
921.62 0
921.69 0
921.76 0
921.82 0
921.89 0
921.96 0
922.03 0
922.10 0
922.17 0
922.24 0
922.31 0
922.38 0
922.45 0
922.52 0
922.59 0
922.66 0
922.73 0
922.80 0
922.87 0
922.94 0
923.01 0
923.08 0
923.15 0
923.22 0
923.29 0
923.36 0
923.43 0
923.50 0
923.57 0
923.64 0
923.71 0
923.78 0
923.85 0
923.92 0
923.99 0
924.06 0
924.13 0
924.20 0
924.27 0
924.34 0
924.41 0
924.48 0
924.55 0
924.61 0
924.68 0
924.75 0
924.82 0
924.89 0
924.96 0
925.03 0
925.10 0
925.17 0
925.24 0
925.31 0
925.38 0
925.45 0
925.52 0
925.59 0
925.66 0
925.73 0
925.80 0
925.87 0
925.94 0
926.01 0
926.08 0
926.15 0
926.22 0
926.29 0
926.36 0
926.43 0
926.50 0
926.57 0
926.64 0
926.71 0
926.78 0
926.85 0
926.92 0
926.99 0
927.06 0
927.13 0
927.20 0
927.27 0
927.34 0
927.41 0
927.48 0
927.55 0
927.62 0
927.69 0
927.76 0
927.83 0
927.90 0
927.97 0
928.04 0
928.11 0
928.18 0
928.25 0
928.32 0
928.39 0
928.46 0
928.53 0
928.60 0
928.67 0
928.74 0
928.81 0
928.88 0
928.95 0
929.02 0
929.09 0
929.16 0
929.23 0
929.30 0
929.37 0
929.44 0
929.51 0
929.58 0
929.65 0
929.72 0
929.79 0
929.86 0
929.93 0
930.00 0
930.07 0
930.14 0
930.21 0
930.28 0
930.35 0
930.42 0
930.49 0
930.56 0
930.63 0
930.70 0
930.77 0
930.84 0
930.91 0
930.98 0
931.05 0
931.12 0
931.19 0
931.26 0
931.33 0
931.40 0
931.47 0
931.54 0
931.61 0
931.68 0
931.75 0
931.82 0
931.89 0
931.96 0
932.03 0
932.10 0
932.17 0
932.24 0
932.31 0
932.38 0
932.45 0
932.52 0
932.59 0
932.66 0
932.73 0
932.80 0
932.87 0
932.94 0
933.01 0
933.08 0
933.15 0
933.22 0
933.29 0
933.36 0
933.43 0
933.50 0
933.57 0
933.64 0
933.71 0
933.78 0
933.85 0
933.92 0
933.99 0
934.06 0
934.13 0
934.20 0
934.27 0
934.34 0
934.41 0
934.48 0
934.55 0
934.62 0
934.69 0
934.76 0
934.83 0
934.90 0
934.97 0
935.05 0
935.12 0
935.19 0
935.26 0
935.33 0
935.40 0
935.47 0
935.54 0
935.61 0
935.68 0
935.75 0
935.82 0
935.89 0
935.96 0
936.03 0
936.10 0
936.17 0
936.24 0
936.31 0
936.38 0
936.45 0
936.52 0
936.59 0
936.66 0
936.73 0
936.80 0
936.87 0
936.94 0
937.01 0
937.08 0
937.15 0
937.22 0
937.29 0
937.36 0
937.43 0
937.50 0
937.57 0
937.64 0
937.71 0
937.78 0
937.86 0
937.93 0
938.00 0
938.07 0
938.14 0
938.21 0
938.28 0
938.35 0
938.42 0
938.49 0
938.56 0
938.63 0
938.70 0
938.77 0
938.84 0
938.91 0
938.98 0
939.05 0
939.12 0
939.19 0
939.26 0
939.33 0
939.40 0
939.47 0
939.54 0
939.61 0
939.68 0
939.75 0
939.82 0
939.89 0
939.97 0
940.04 0
940.11 0
940.18 0
940.25 0
940.32 0
940.39 0
940.46 0
940.53 0
940.60 0
940.67 0
940.74 0
940.81 0
940.88 0
940.95 0
941.02 0
941.09 0
941.16 0
941.23 0
941.30 0
941.37 0
941.44 0
941.51 0
941.58 0
941.66 0
941.73 0
941.80 0
941.87 0
941.94 0
942.01 0
942.08 0
942.15 0
942.22 0
942.29 0
942.36 0
942.43 0
942.50 0
942.57 0
942.64 0
942.71 0
942.78 0
942.85 0
942.92 0
942.99 0
943.06 0
943.14 0
943.21 0
943.28 0
943.35 0
943.42 0
943.49 0
943.56 0
943.63 0
943.70 0
943.77 0
943.84 0
943.91 0
943.98 0
944.05 0
944.12 0
944.19 0
944.26 0
944.33 0
944.40 0
944.48 0
944.55 0
944.62 0
944.69 0
944.76 0
944.83 0
944.90 0
944.97 0
945.04 0
945.11 0
945.18 0
945.25 0
945.32 0
945.39 0
945.46 0
945.53 0
945.60 0
945.67 0
945.75 0
945.82 0
945.89 0
945.96 0
946.03 0
946.10 0
946.17 0
946.24 0
946.31 0
946.38 0
946.45 0
946.52 0
946.59 0
946.66 0
946.73 0
946.80 0
946.88 0
946.95 0
947.02 0
947.09 0
947.16 0
947.23 0
947.30 0
947.37 0
947.44 0
947.51 0
947.58 0
947.65 0
947.72 0
947.79 0
947.86 0
947.94 0
948.01 0
948.08 0
948.15 0
948.22 0
948.29 0
948.36 0
948.43 0
948.50 0
948.57 0
948.64 0
948.71 0
948.78 0
948.85 0
948.93 0
949.00 0
949.07 0
949.14 0
949.21 0
949.28 0
949.35 0
949.42 0
949.49 0
949.56 0
949.63 0
949.70 0
949.77 0
949.84 0
949.92 0
949.99 0
950.06 0
950.13 0
950.20 0
950.27 0
950.34 0
950.41 0
950.48 0
950.55 0
950.62 0
950.69 0
950.76 0
950.84 0
950.91 0
950.98 0
951.05 0
951.12 0
951.19 0
951.26 0
951.33 0
951.40 0
951.47 0
951.54 0
951.61 0
951.69 0
951.76 0
951.83 0
951.90 0
951.97 0
952.04 0
952.11 0
952.18 0
952.25 0
952.32 0
952.39 0
952.46 0
952.54 0
952.61 0
952.68 0
952.75 0
952.82 0
952.89 0
952.96 0
953.03 0
953.10 0
953.17 0
953.24 0
953.31 0
953.39 0
953.46 0
953.53 0
953.60 0
953.67 0
953.74 0
953.81 0
953.88 0
953.95 0
954.02 0
954.09 0
954.17 0
954.24 0
954.31 0
954.38 0
954.45 0
954.52 0
954.59 0
954.66 0
954.73 0
954.80 0
954.87 0
954.95 0
955.02 0
955.09 0
955.16 0
955.23 0
955.30 0
955.37 0
955.44 0
955.51 0
955.58 0
955.66 0
955.73 0
955.80 0
955.87 0
955.94 0
956.01 0
956.08 0
956.15 0
956.22 0
956.29 0
956.36 0
956.44 0
956.51 0
956.58 0
956.65 0
956.72 0
956.79 0
956.86 0
956.93 0
957.00 0
957.07 0
957.15 0
957.22 0
957.29 0
957.36 0
957.43 0
957.50 0
957.57 0
957.64 0
957.71 0
957.79 0
957.86 0
957.93 0
958.00 0
958.07 0
958.14 0
958.21 0
958.28 0
958.35 0
958.42 0
958.50 0
958.57 0
958.64 0
958.71 0
958.78 0
958.85 0
958.92 0
958.99 0
959.06 0
959.14 0
959.21 0
959.28 0
959.35 0
959.42 0
959.49 0
959.56 0
959.63 0
959.70 0
959.78 0
959.85 0
959.92 0
959.99 0
960.06 0
960.13 0
960.20 0
960.27 0
960.34 0
960.42 0
960.49 0
960.56 0
960.63 0
960.70 0
960.77 0
960.84 0
960.91 0
960.98 0
961.06 0
961.13 0
961.20 0
961.27 0
961.34 0
961.41 0
961.48 0
961.55 0
961.63 0
961.70 0
961.77 0
961.84 0
961.91 0
961.98 0
962.05 0
962.12 0
962.20 0
962.27 0
962.34 0
962.41 0
962.48 0
962.55 0
962.62 0
962.69 0
962.76 0
962.84 0
962.91 0
962.98 0
963.05 0
963.12 0
963.19 0
963.26 0
963.33 0
963.41 0
963.48 0
963.55 0
963.62 0
963.69 0
963.76 0
963.83 0
963.90 0
963.98 0
964.05 0
964.12 0
964.19 0
964.26 0
964.33 0
964.40 0
964.48 0
964.55 0
964.62 0
964.69 0
964.76 0
964.83 0
964.90 0
964.97 0
965.05 0
965.12 0
965.19 0
965.26 0
965.33 0
965.40 0
965.47 0
965.54 0
965.62 0
965.69 0
965.76 0
965.83 0
965.90 0
965.97 0
966.04 0
966.12 0
966.19 0
966.26 0
966.33 0
966.40 0
966.47 0
966.54 0
966.62 0
966.69 0
966.76 0
966.83 0
966.90 0
966.97 0
967.04 0
967.11 0
967.19 0
967.26 0
967.33 0
967.40 0
967.47 0
967.54 0
967.61 0
967.69 0
967.76 0
967.83 0
967.90 0
967.97 0
968.04 0
968.11 0
968.19 0
968.26 0
968.33 0
968.40 0
968.47 0
968.54 0
968.61 0
968.69 0
968.76 0
968.83 0
968.90 0
968.97 0
969.04 0
969.11 0
969.19 0
969.26 0
969.33 0
969.40 0
969.47 0
969.54 0
969.62 0
969.69 0
969.76 0
969.83 0
969.90 0
969.97 0
970.04 0
970.12 0
970.19 0
970.26 0
970.33 0
970.40 0
970.47 0
970.54 0
970.62 0
970.69 0
970.76 0
970.83 0
970.90 0
970.97 0
971.05 0
971.12 0
971.19 0
971.26 0
971.33 0
971.40 0
971.47 0
971.55 0
971.62 0
971.69 0
971.76 0
971.83 0
971.90 0
971.98 0
972.05 0
972.12 0
972.19 0
972.26 0
972.33 0
972.41 0
972.48 0
972.55 0
972.62 0
972.69 0
972.76 0
972.83 0
972.91 0
972.98 0
973.05 0
973.12 0
973.19 0
973.26 0
973.34 0
973.41 0
973.48 0
973.55 0
973.62 0
973.69 0
973.77 0
973.84 0
973.91 0
973.98 0
974.05 0
974.12 0
974.20 0
974.27 0
974.34 0
974.41 0
974.48 0
974.55 0
974.63 0
974.70 0
974.77 0
974.84 0
974.91 0
974.98 0
975.06 0
975.13 0
975.20 0
975.27 0
975.34 0
975.41 0
975.49 0
975.56 0
975.63 0
975.70 0
975.77 0
975.84 0
975.92 0
975.99 0
976.06 0
976.13 0
976.20 0
976.27 0
976.35 0
976.42 0
976.49 0
976.56 0
976.63 0
976.70 0
976.78 0
976.85 0
976.92 0
976.99 1
977.06 1
977.14 1
977.21 1
977.28 1
977.35 0
977.42 0
977.49 0
977.57 0
977.64 0
977.71 0
977.78 0
977.85 0
977.92 0
978.00 0
978.07 0
978.14 0
978.21 0
978.28 0
978.36 0
978.43 0
978.50 0
978.57 0
978.64 0
978.71 0
978.79 0
978.86 0
978.93 0
979.00 0
979.07 0
979.15 0
979.22 0
979.29 0
979.36 0
979.43 0
979.50 0
979.58 0
979.65 0
979.72 0
979.79 0
979.86 0
979.94 0
980.01 0
980.08 0
980.15 0
980.22 0
980.30 0
980.37 0
980.44 0
980.51 0
980.58 0
980.65 0
980.73 0
980.80 0
980.87 0
980.94 0
981.01 0
981.09 0
981.16 0
981.23 0
981.30 0
981.37 0
981.45 0
981.52 0
981.59 0
981.66 0
981.73 0
981.81 0
981.88 0
981.95 0
982.02 0
982.09 0
982.17 0
982.24 0
982.31 0
982.38 0
982.45 0
982.52 0
982.60 0
982.67 0
982.74 0
982.81 0
982.88 0
982.96 0
983.03 0
983.10 0
983.17 0
983.24 0
983.32 0
983.39 0
983.46 0
983.53 0
983.60 0
983.68 0
983.75 0
983.82 0
983.89 0
983.96 0
984.04 0
984.11 0
984.18 0
984.25 0
984.32 0
984.40 0
984.47 0
984.54 0
984.61 0
984.68 0
984.76 0
984.83 0
984.90 0
984.97 0
985.04 0
985.12 1
985.19 1
985.26 1
985.33 1
985.41 1
985.48 1
985.55 1
985.62 1
985.69 1
985.77 0
985.84 0
985.91 0
985.98 0
986.05 0
986.13 0
986.20 0
986.27 0
986.34 0
986.41 0
986.49 1
986.56 1
986.63 1
986.70 1
986.77 1
986.85 1
986.92 1
986.99 1
987.06 1
987.14 1
987.21 1
987.28 1
987.35 1
987.42 1
987.50 1
987.57 0
987.64 0
987.71 0
987.78 0
987.86 0
987.93 0
988.00 0
988.07 0
988.15 0
988.22 0
988.29 0
988.36 0
988.43 0
988.51 0
988.58 0
988.65 0
988.72 0
988.80 0
988.87 0
988.94 0
989.01 0
989.08 0
989.16 0
989.23 0
989.30 0
989.37 0
989.44 1
989.52 1
989.59 1
989.66 1
989.73 1
989.81 2
989.88 2
989.95 3
990.02 3
990.09 4
990.17 4
990.24 5
990.31 5
990.38 6
990.46 6
990.53 7
990.60 7
990.67 7
990.75 7
990.82 7
990.89 6
990.96 6
991.03 5
991.11 5
991.18 5
991.25 5
991.32 5
991.40 5
991.47 4
991.54 4
991.61 4
991.68 4
991.76 4
991.83 4
991.90 3
991.97 3
992.05 3
992.12 3
992.19 3
992.26 3
992.34 3
992.41 3
992.48 3
992.55 3
992.62 2
992.70 2
992.77 2
992.84 1
992.91 1
992.99 1
993.06 1
993.13 1
993.20 1
993.28 1
993.35 1
993.42 1
993.49 1
993.57 1
993.64 1
993.71 1
993.78 1
993.85 1
993.93 1
994.00 1
994.07 1
994.14 1
994.22 1
994.29 0
994.36 0
994.43 0
994.51 0
994.58 0
994.65 0
994.72 0
994.80 0
994.87 0
994.94 0
995.01 0
995.09 1
995.16 1
995.23 1
995.30 1
995.37 1
995.45 1
995.52 1
995.59 0
995.66 0
995.74 0
995.81 0
995.88 0
995.95 0
996.03 0
996.10 0
996.17 0
996.24 0
996.32 0
996.39 0
996.46 0
996.53 0
996.61 0
996.68 0
996.75 0
996.82 0
996.90 0
996.97 0
997.04 0
997.11 0
997.19 0
997.26 0
997.33 0
997.40 0
997.48 0
997.55 1
997.62 1
997.69 1
997.77 1
997.84 1
997.91 1
997.98 1
998.06 1
998.13 0
998.20 0
998.27 0
998.35 0
998.42 1
998.49 1
998.56 1
998.64 1
998.71 1
998.78 1
998.85 1
998.93 0
999.00 0
999.07 0
999.14 0
999.22 0
999.29 0
999.36 1
999.43 1
999.51 1
999.58 1
999.65 1
999.73 1
999.80 1
999.87 1
999.94 1
1000.02 1
1000.09 1
1000.16 1
1000.23 1
1000.31 1
1000.38 1
1000.45 1
1000.52 1
1000.60 1
1000.67 1
1000.74 1
1000.81 1
1000.89 1
1000.96 1
1001.03 1
1001.10 2
1001.18 2
1001.25 2
1001.32 2
1001.40 1
1001.47 1
1001.54 1
1001.61 1
1001.69 1
1001.76 1
1001.83 1
1001.90 2
1001.98 2
1002.05 2
1002.12 2
1002.19 2
1002.27 2
1002.34 2
1002.41 2
1002.49 2
1002.56 1
1002.63 1
1002.70 1
1002.78 2
1002.85 2
1002.92 2
1002.99 2
1003.07 2
1003.14 2
1003.21 2
1003.29 2
1003.36 2
1003.43 2
1003.50 3
1003.58 3
1003.65 3
1003.72 3
1003.79 3
1003.87 3
1003.94 3
1004.01 3
1004.09 3
1004.16 3
1004.23 3
1004.30 3
1004.38 4
1004.45 4
1004.52 4
1004.59 4
1004.67 4
1004.74 3
1004.81 3
1004.89 2
1004.96 2
1005.03 2
1005.10 1
1005.18 1
1005.25 1
1005.32 0
1005.39 0
1005.47 0
1005.54 0
1005.61 1
1005.69 1
1005.76 1
1005.83 1
1005.90 1
1005.98 1
1006.05 1
1006.12 1
1006.20 1
1006.27 1
1006.34 0
1006.41 0
1006.49 1
1006.56 1
1006.63 1
1006.71 1
1006.78 1
1006.85 1
1006.92 1
1007.00 1
1007.07 0
1007.14 0
1007.22 0
1007.29 1
1007.36 1
1007.43 1
1007.51 1
1007.58 1
1007.65 1
1007.73 1
1007.80 1
1007.87 1
1007.94 1
1008.02 1
1008.09 1
1008.16 1
1008.24 1
1008.31 1
1008.38 1
1008.45 1
1008.53 1
1008.60 1
1008.67 1
1008.75 2
1008.82 2
1008.89 2
1008.96 2
1009.04 1
1009.11 1
1009.18 1
1009.26 1
1009.33 1
1009.40 1
1009.48 1
1009.55 2
1009.62 2
1009.69 2
1009.77 2
1009.84 2
1009.91 2
1009.99 2
1010.06 2
1010.13 1
1010.20 1
1010.28 1
1010.35 1
1010.42 1
1010.50 1
1010.57 1
1010.64 2
1010.72 2
1010.79 2
1010.86 2
1010.93 2
1011.01 2
1011.08 2
1011.15 2
1011.23 2
1011.30 2
1011.37 2
1011.45 2
1011.52 2
1011.59 2
1011.66 2
1011.74 2
1011.81 2
1011.88 2
1011.96 2
1012.03 1
1012.10 1
1012.18 1
1012.25 1
1012.32 1
1012.39 1
1012.47 1
1012.54 2
1012.61 2
1012.69 2
1012.76 2
1012.83 2
1012.91 2
1012.98 1
1013.05 1
1013.13 1
1013.20 0
1013.27 0
1013.34 0
1013.42 0
1013.49 0
1013.56 1
1013.64 1
1013.71 1
1013.78 2
1013.86 2
1013.93 2
1014.00 2
1014.08 2
1014.15 2
1014.22 2
1014.29 2
1014.37 2
1014.44 2
1014.51 2
1014.59 2
1014.66 2
1014.73 2
1014.81 1
1014.88 1
1014.95 1
1015.03 1
1015.10 0
1015.17 0
1015.25 0
1015.32 1
1015.39 1
1015.46 0
1015.54 0
1015.61 0
1015.68 0
1015.76 0
1015.83 0
1015.90 0
1015.98 0
1016.05 0
1016.12 0
1016.20 0
1016.27 0
1016.34 0
1016.42 0
1016.49 1
1016.56 1
1016.64 1
1016.71 1
1016.78 1
1016.86 1
1016.93 1
1017.00 1
1017.07 1
1017.15 1
1017.22 1
1017.29 1
1017.37 1
1017.44 1
1017.51 1
1017.59 1
1017.66 1
1017.73 1
1017.81 1
1017.88 1
1017.95 1
1018.03 0
1018.10 0
1018.17 0
1018.25 0
1018.32 0
1018.39 0
1018.47 1
1018.54 1
1018.61 2
1018.69 2
1018.76 2
1018.83 2
1018.91 2
1018.98 1
1019.05 1
1019.13 1
1019.20 0
1019.27 0
1019.35 1
1019.42 1
1019.49 1
1019.57 2
1019.64 2
1019.71 2
1019.79 2
1019.86 2
1019.93 1
1020.01 1
1020.08 1
1020.15 1
1020.23 1
1020.30 1
1020.37 1
1020.45 1
1020.52 1
1020.59 1
1020.67 1
1020.74 1
1020.81 1
1020.89 1
1020.96 1
1021.03 1
1021.11 1
1021.18 2
1021.25 2
1021.33 2
1021.40 3
1021.47 3
1021.55 3
1021.62 4
1021.69 3
1021.77 3
1021.84 3
1021.91 2
1021.99 1
1022.06 1
1022.13 1
1022.21 1
1022.28 1
1022.35 1
1022.43 1
1022.50 1
1022.57 1
1022.65 1
1022.72 1
1022.79 1
1022.87 1
1022.94 1
1023.01 1
1023.09 1
1023.16 1
1023.23 1
1023.31 1
1023.38 1
1023.45 1
1023.53 1
1023.60 1
1023.67 1
1023.75 1
1023.82 1
1023.90 0
1023.97 0
1024.04 0
1024.12 0
1024.19 1
1024.26 1
1024.34 2
1024.41 3
1024.48 4
1024.56 4
1024.63 5
1024.70 5
1024.78 4
1024.85 4
1024.92 3
1025.00 3
1025.07 3
1025.14 2
1025.22 2
1025.29 2
1025.36 2
1025.44 2
1025.51 2
1025.59 2
1025.66 3
1025.73 3
1025.81 3
1025.88 3
1025.95 3
1026.03 3
1026.10 2
1026.17 2
1026.25 2
1026.32 2
1026.39 2
1026.47 1
1026.54 1
1026.61 1
1026.69 1
1026.76 1
1026.84 1
1026.91 1
1026.98 2
1027.06 2
1027.13 2
1027.20 2
1027.28 3
1027.35 3
1027.42 3
1027.50 3
1027.57 3
1027.64 4
1027.72 4
1027.79 4
1027.87 4
1027.94 4
1028.01 3
1028.09 3
1028.16 3
1028.23 2
1028.31 2
1028.38 2
1028.45 2
1028.53 2
1028.60 2
1028.68 3
1028.75 4
1028.82 4
1028.90 5
1028.97 5
1029.04 5
1029.12 5
1029.19 5
1029.26 5
1029.34 5
1029.41 5
1029.49 5
1029.56 5
1029.63 6
1029.71 6
1029.78 6
1029.85 6
1029.93 6
1030.00 6
1030.07 6
1030.15 6
1030.22 6
1030.30 7
1030.37 7
1030.44 7
1030.52 6
1030.59 6
1030.66 5
1030.74 5
1030.81 4
1030.89 4
1030.96 3
1031.03 3
1031.11 2
1031.18 2
1031.25 1
1031.33 1
1031.40 1
1031.47 1
1031.55 1
1031.62 1
1031.70 2
1031.77 2
1031.84 2
1031.92 3
1031.99 3
1032.06 3
1032.14 4
1032.21 4
1032.29 5
1032.36 5
1032.43 5
1032.51 5
1032.58 4
1032.65 4
1032.73 3
1032.80 3
1032.88 2
1032.95 2
1033.02 1
1033.10 1
1033.17 0
1033.25 0
1033.32 0
1033.39 0
1033.47 0
1033.54 1
1033.61 1
1033.69 2
1033.76 3
1033.84 4
1033.91 4
1033.98 5
1034.06 5
1034.13 5
1034.20 5
1034.28 5
1034.35 4
1034.43 4
1034.50 3
1034.57 3
1034.65 2
1034.72 2
1034.80 1
1034.87 1
1034.94 1
1035.02 1
1035.09 1
1035.16 1
1035.24 1
1035.31 1
1035.39 1
1035.46 1
1035.53 1
1035.61 1
1035.68 2
1035.76 2
1035.83 3
1035.90 3
1035.98 4
1036.05 4
1036.13 4
1036.20 4
1036.27 3
1036.35 3
1036.42 2
1036.49 1
1036.57 0
1036.64 0
1036.72 0
1036.79 0
1036.86 0
1036.94 0
1037.01 0
1037.09 0
1037.16 0
1037.23 0
1037.31 0
1037.38 1
1037.46 1
1037.53 1
1037.60 2
1037.68 2
1037.75 2
1037.83 3
1037.90 3
1037.97 3
1038.05 3
1038.12 2
1038.20 2
1038.27 1
1038.34 1
1038.42 1
1038.49 1
1038.56 1
1038.64 2
1038.71 2
1038.79 2
1038.86 3
1038.93 3
1039.01 3
1039.08 4
1039.16 4
1039.23 4
1039.30 4
1039.38 4
1039.45 4
1039.53 4
1039.60 4
1039.67 4
1039.75 4
1039.82 4
1039.90 4
1039.97 4
1040.05 4
1040.12 4
1040.19 4
1040.27 4
1040.34 4
1040.42 4
1040.49 4
1040.56 4
1040.64 4
1040.71 4
1040.79 4
1040.86 4
1040.93 4
1041.01 3
1041.08 3
1041.16 3
1041.23 3
1041.30 3
1041.38 3
1041.45 3
1041.53 2
1041.60 3
1041.67 3
1041.75 3
1041.82 4
1041.90 4
1041.97 5
1042.04 5
1042.12 5
1042.19 5
1042.27 5
1042.34 6
1042.42 6
1042.49 7
1042.56 7
1042.64 8
1042.71 8
1042.79 8
1042.86 8
1042.93 7
1043.01 7
1043.08 6
1043.16 5
1043.23 3
1043.31 2
1043.38 2
1043.45 1
1043.53 2
1043.60 2
1043.68 3
1043.75 3
1043.82 3
1043.90 3
1043.97 2
1044.05 2
1044.12 1
1044.20 1
1044.27 1
1044.34 1
1044.42 1
1044.49 2
1044.57 2
1044.64 2
1044.71 2
1044.79 2
1044.86 2
1044.94 2
1045.01 3
1045.09 3
1045.16 3
1045.23 3
1045.31 3
1045.38 3
1045.46 3
1045.53 4
1045.60 4
1045.68 5
1045.75 5
1045.83 6
1045.90 7
1045.98 7
1046.05 8
1046.12 7
1046.20 7
1046.27 6
1046.35 6
1046.42 5
1046.50 5
1046.57 5
1046.64 5
1046.72 5
1046.79 5
1046.87 5
1046.94 5
1047.02 6
1047.09 6
1047.16 7
1047.24 7
1047.31 7
1047.39 8
1047.46 7
1047.54 7
1047.61 6
1047.68 5
1047.76 5
1047.83 4
1047.91 4
1047.98 4
1048.06 4
1048.13 4
1048.20 4
1048.28 4
1048.35 5
1048.43 5
1048.50 5
1048.58 6
1048.65 6
1048.72 7
1048.80 8
1048.87 9
1048.95 10
1049.02 10
1049.10 10
1049.17 10
1049.25 9
1049.32 8
1049.39 8
1049.47 7
1049.54 8
1049.62 8
1049.69 9
1049.77 10
1049.84 10
1049.91 11
1049.99 11
1050.06 11
1050.14 10
1050.21 9
1050.29 8
1050.36 8
1050.44 7
1050.51 6
1050.58 5
1050.66 4
1050.73 4
1050.81 3
1050.88 3
1050.96 2
1051.03 2
1051.11 3
1051.18 3
1051.25 3
1051.33 3
1051.40 3
1051.48 3
1051.55 3
1051.63 3
1051.70 3
1051.78 4
1051.85 5
1051.92 6
1052.00 7
1052.07 8
1052.15 8
1052.22 8
1052.30 8
1052.37 8
1052.45 7
1052.52 6
1052.59 5
1052.67 5
1052.74 4
1052.82 4
1052.89 4
1052.97 4
1053.04 4
1053.12 4
1053.19 4
1053.26 4
1053.34 4
1053.41 5
1053.49 5
1053.56 5
1053.64 5
1053.71 5
1053.79 5
1053.86 4
1053.94 4
1054.01 4
1054.08 3
1054.16 3
1054.23 3
1054.31 3
1054.38 4
1054.46 5
1054.53 6
1054.61 7
1054.68 8
1054.76 8
1054.83 8
1054.90 7
1054.98 7
1055.05 6
1055.13 5
1055.20 4
1055.28 3
1055.35 3
1055.43 2
1055.50 2
1055.58 1
1055.65 1
1055.72 2
1055.80 2
1055.87 3
1055.95 3
1056.02 3
1056.10 3
1056.17 3
1056.25 3
1056.32 2
1056.40 2
1056.47 2
1056.55 2
1056.62 3
1056.69 4
1056.77 5
1056.84 6
1056.92 6
1056.99 7
1057.07 7
1057.14 7
1057.22 7
1057.29 7
1057.37 7
1057.44 7
1057.52 7
1057.59 7
1057.66 6
1057.74 6
1057.81 6
1057.89 6
1057.96 5
1058.04 5
1058.11 4
1058.19 4
1058.26 4
1058.34 4
1058.41 5
1058.49 5
1058.56 6
1058.64 7
1058.71 8
1058.79 9
1058.86 10
1058.93 10
1059.01 11
1059.08 11
1059.16 10
1059.23 10
1059.31 9
1059.38 8
1059.46 7
1059.53 7
1059.61 6
1059.68 7
1059.76 7
1059.83 8
1059.91 9
1059.98 10
1060.06 11
1060.13 12
1060.20 11
1060.28 11
1060.35 10
1060.43 8
1060.50 7
1060.58 6
1060.65 6
1060.73 6
1060.80 7
1060.88 7
1060.95 8
1061.03 9
1061.10 10
1061.18 10
1061.25 11
1061.33 11
1061.40 12
1061.48 12
1061.55 12
1061.63 13
1061.70 13
1061.78 13
1061.85 12
1061.92 12
1062.00 12
1062.07 11
1062.15 11
1062.22 11
1062.30 11
1062.37 11
1062.45 12
1062.52 12
1062.60 12
1062.67 12
1062.75 12
1062.82 12
1062.90 11
1062.97 10
1063.05 9
1063.12 8
1063.20 8
1063.27 7
1063.35 6
1063.42 6
1063.50 6
1063.57 6
1063.65 5
1063.72 5
1063.80 4
1063.87 4
1063.95 4
1064.02 4
1064.10 5
1064.17 5
1064.24 4
1064.32 4
1064.39 3
1064.47 2
1064.54 2
1064.62 2
1064.69 2
1064.77 3
1064.84 5
1064.92 6
1064.99 8
1065.07 9
1065.14 9
1065.22 9
1065.29 9
1065.37 8
1065.44 8
1065.52 7
1065.59 7
1065.67 7
1065.74 7
1065.82 7
1065.89 7
1065.97 7
1066.04 7
1066.12 7
1066.19 7
1066.27 7
1066.34 7
1066.42 8
1066.49 9
1066.57 10
1066.64 12
1066.72 12
1066.79 13
1066.87 12
1066.94 12
1067.02 11
1067.09 10
1067.17 9
1067.24 8
1067.32 7
1067.39 7
1067.47 6
1067.54 6
1067.62 5
1067.69 4
1067.77 4
1067.84 3
1067.92 2
1067.99 1
1068.07 1
1068.14 1
1068.22 2
1068.29 2
1068.37 1
1068.44 1
1068.52 0
1068.59 0
1068.67 0
1068.74 0
1068.82 0
1068.89 0
1068.97 0
1069.04 1
1069.12 2
1069.19 3
1069.27 4
1069.34 5
1069.42 5
1069.49 5
1069.57 6
1069.64 6
1069.72 7
1069.79 7
1069.87 7
1069.94 7
1070.02 6
1070.09 5
1070.17 5
1070.24 4
1070.32 4
1070.39 5
1070.47 5
1070.54 5
1070.62 5
1070.70 4
1070.77 3
1070.85 3
1070.92 3
1071.00 3
1071.07 4
1071.15 5
1071.22 6
1071.30 7
1071.37 7
1071.45 7
1071.52 7
1071.60 6
1071.67 5
1071.75 5
1071.82 5
1071.90 5
1071.97 5
1072.05 5
1072.12 6
1072.20 6
1072.27 6
1072.35 6
1072.42 7
1072.50 8
1072.57 10
1072.65 12
1072.72 14
1072.80 17
1072.87 19
1072.95 20
1073.03 20
1073.10 20
1073.18 19
1073.25 18
1073.33 16
1073.40 14
1073.48 12
1073.55 11
1073.63 10
1073.70 10
1073.78 9
1073.85 8
1073.93 7
1074.00 7
1074.08 6
1074.15 6
1074.23 7
1074.30 8
1074.38 9
1074.45 10
1074.53 11
1074.60 11
1074.68 11
1074.76 11
1074.83 10
1074.91 9
1074.98 8
1075.06 8
1075.13 9
1075.21 10
1075.28 12
1075.36 15
1075.43 16
1075.51 17
1075.58 17
1075.66 17
1075.73 15
1075.81 14
1075.88 13
1075.96 12
1076.04 12
1076.11 12
1076.19 13
1076.26 14
1076.34 14
1076.41 15
1076.49 15
1076.56 14
1076.64 13
1076.71 12
1076.79 11
1076.86 10
1076.94 9
1077.01 9
1077.09 9
1077.16 9
1077.24 10
1077.32 10
1077.39 11
1077.47 11
1077.54 11
1077.62 11
1077.69 11
1077.77 11
1077.84 10
1077.92 10
1077.99 9
1078.07 8
1078.14 7
1078.22 6
1078.30 5
1078.37 5
1078.45 5
1078.52 6
1078.60 8
1078.67 9
1078.75 11
1078.82 13
1078.90 14
1078.97 14
1079.05 14
1079.12 14
1079.20 13
1079.28 12
1079.35 10
1079.43 9
1079.50 9
1079.58 9
1079.65 9
1079.73 10
1079.80 11
1079.88 12
1079.95 12
1080.03 13
1080.11 12
1080.18 11
1080.26 10
1080.33 9
1080.41 7
1080.48 6
1080.56 6
1080.63 5
1080.71 5
1080.78 6
1080.86 6
1080.94 6
1081.01 6
1081.09 5
1081.16 4
1081.24 3
1081.31 1
1081.39 0
1081.46 0
1081.54 0
1081.61 0
1081.69 0
1081.77 0
1081.84 0
1081.92 0
1081.99 0
1082.07 0
1082.14 2
1082.22 4
1082.29 5
1082.37 6
1082.45 6
1082.52 6
1082.60 5
1082.67 4
1082.75 3
1082.82 2
1082.90 3
1082.97 3
1083.05 3
1083.13 3
1083.20 3
1083.28 2
1083.35 1
1083.43 0
1083.50 0
1083.58 0
1083.65 0
1083.73 1
1083.81 2
1083.88 3
1083.96 5
1084.03 7
1084.11 8
1084.18 9
1084.26 10
1084.33 11
1084.41 12
1084.49 12
1084.56 13
1084.64 12
1084.71 12
1084.79 12
1084.86 11
1084.94 10
1085.01 9
1085.09 8
1085.17 6
1085.24 5
1085.32 4
1085.39 4
1085.47 4
1085.54 5
1085.62 6
1085.70 8
1085.77 9
1085.85 10
1085.92 11
1086.00 12
1086.07 12
1086.15 12
1086.22 12
1086.30 12
1086.38 12
1086.45 12
1086.53 12
1086.60 12
1086.68 13
1086.75 13
1086.83 13
1086.91 14
1086.98 15
1087.06 16
1087.13 16
1087.21 17
1087.28 18
1087.36 19
1087.44 19
1087.51 19
1087.59 20
1087.66 20
1087.74 22
1087.81 24
1087.89 26
1087.97 27
1088.04 29
1088.12 30
1088.19 31
1088.27 32
1088.34 34
1088.42 35
1088.50 37
1088.57 39
1088.65 40
1088.72 40
1088.80 39
1088.87 38
1088.95 36
1089.03 35
1089.10 35
1089.18 35
1089.25 35
1089.33 36
1089.40 36
1089.48 35
1089.56 35
1089.63 34
1089.71 32
1089.78 31
1089.86 30
1089.94 30
1090.01 30
1090.09 30
1090.16 30
1090.24 29
1090.31 28
1090.39 26
1090.47 23
1090.54 21
1090.62 18
1090.69 15
1090.77 13
1090.84 11
1090.92 10
1091.00 11
1091.07 12
1091.15 13
1091.22 15
1091.30 17
1091.38 18
1091.45 19
1091.53 20
1091.60 19
1091.68 18
1091.75 16
1091.83 14
1091.91 12
1091.98 10
1092.06 9
1092.13 8
1092.21 8
1092.29 8
1092.36 9
1092.44 10
1092.51 11
1092.59 12
1092.67 12
1092.74 12
1092.82 11
1092.89 10
1092.97 9
1093.04 8
1093.12 8
1093.20 10
1093.27 12
1093.35 15
1093.42 18
1093.50 20
1093.58 22
1093.65 23
1093.73 24
1093.80 25
1093.88 25
1093.96 25
1094.03 24
1094.11 23
1094.18 22
1094.26 21
1094.34 19
1094.41 18
1094.49 18
1094.56 18
1094.64 19
1094.72 19
1094.79 20
1094.87 20
1094.94 19
1095.02 17
1095.09 14
1095.17 12
1095.25 10
1095.32 8
1095.40 8
1095.47 8
1095.55 9
1095.63 10
1095.70 11
1095.78 11
1095.85 11
1095.93 10
1096.01 9
1096.08 8
1096.16 7
1096.23 6
1096.31 5
1096.39 4
1096.46 3
1096.54 2
1096.61 1
1096.69 0
1096.77 0
1096.84 1
1096.92 1
1096.99 2
1097.07 2
1097.15 2
1097.22 2
1097.30 2
1097.38 1
1097.45 0
1097.53 0
1097.60 0
1097.68 0
1097.76 0
1097.83 0
1097.91 0
1097.98 1
1098.06 3
1098.14 5
1098.21 8
1098.29 10
1098.36 11
1098.44 11
1098.52 10
1098.59 9
1098.67 7
1098.74 6
1098.82 5
1098.90 4
1098.97 3
1099.05 2
1099.12 1
1099.20 1
1099.28 1
1099.35 1
1099.43 1
1099.51 1
1099.58 1
1099.66 0
1099.73 0
1099.81 0
1099.89 0
1099.96 1
1100.04 2
1100.11 3
1100.19 4
1100.27 4
1100.34 5
1100.42 5
1100.50 4
1100.57 4
1100.65 3
1100.72 3
1100.80 2
1100.88 2
1100.95 3
1101.03 3
1101.10 3
1101.18 4
1101.26 5
1101.33 6
1101.41 7
1101.49 8
1101.56 9
1101.64 9
1101.71 10
1101.79 11
1101.87 12
1101.94 13
1102.02 14
1102.10 15
1102.17 16
1102.25 17
1102.32 17
1102.40 17
1102.48 17
1102.55 17
1102.63 16
1102.70 16
1102.78 17
1102.86 17
1102.93 17
1103.01 17
1103.09 16
1103.16 15
1103.24 15
1103.31 15
1103.39 14
1103.47 14
1103.54 14
1103.62 13
1103.70 12
1103.77 10
1103.85 7
1103.92 5
1104.00 3
1104.08 2
1104.15 2
1104.23 2
1104.31 3
1104.38 4
1104.46 6
1104.54 7
1104.61 9
1104.69 11
1104.76 13
1104.84 15
1104.92 18
1104.99 20
1105.07 23
1105.15 25
1105.22 26
1105.30 26
1105.37 25
1105.45 24
1105.53 23
1105.60 21
1105.68 20
1105.76 20
1105.83 20
1105.91 20
1105.99 21
1106.06 22
1106.14 23
1106.21 24
1106.29 24
1106.37 24
1106.44 24
1106.52 24
1106.60 24
1106.67 24
1106.75 24
1106.83 23
1106.90 24
1106.98 24
1107.05 25
1107.13 26
1107.21 28
1107.28 29
1107.36 31
1107.44 32
1107.51 32
1107.59 32
1107.67 31
1107.74 31
1107.82 30
1107.89 29
1107.97 28
1108.05 27
1108.12 26
1108.20 24
1108.28 23
1108.35 21
1108.43 19
1108.51 17
1108.58 16
1108.66 15
1108.74 14
1108.81 13
1108.89 13
1108.96 13
1109.04 12
1109.12 12
1109.19 12
1109.27 11
1109.35 11
1109.42 10
1109.50 10
1109.58 9
1109.65 9
1109.73 10
1109.81 10
1109.88 11
1109.96 11
1110.04 11
1110.11 10
1110.19 9
1110.26 9
1110.34 8
1110.42 8
1110.49 8
1110.57 9
1110.65 10
1110.72 11
1110.80 12
1110.88 12
1110.95 13
1111.03 13
1111.11 13
1111.18 14
1111.26 14
1111.34 14
1111.41 14
1111.49 14
1111.57 13
1111.64 13
1111.72 13
1111.79 13
1111.87 13
1111.95 14
1112.02 15
1112.10 15
1112.18 15
1112.25 14
1112.33 13
1112.41 10
1112.48 8
1112.56 5
1112.64 3
1112.71 2
1112.79 3
1112.87 4
1112.94 6
1113.02 9
1113.10 12
1113.17 15
1113.25 18
1113.33 20
1113.40 22
1113.48 24
1113.56 26
1113.63 27
1113.71 28
1113.79 29
1113.86 29
1113.94 29
1114.02 28
1114.09 27
1114.17 26
1114.25 25
1114.32 24
1114.40 23
1114.48 23
1114.55 23
1114.63 23
1114.71 23
1114.78 23
1114.86 23
1114.94 23
1115.01 23
1115.09 23
1115.17 25
1115.24 26
1115.32 28
1115.40 29
1115.47 30
1115.55 31
1115.63 31
1115.70 30
1115.78 29
1115.86 27
1115.93 25
1116.01 23
1116.09 22
1116.16 21
1116.24 21
1116.32 22
1116.39 24
1116.47 26
1116.55 28
1116.62 30
1116.70 31
1116.78 31
1116.85 30
1116.93 28
1117.01 26
1117.08 24
1117.16 23
1117.24 23
1117.31 24
1117.39 26
1117.47 27
1117.54 28
1117.62 30
1117.70 30
1117.77 31
1117.85 31
1117.93 30
1118.00 30
1118.08 30
1118.16 30
1118.23 29
1118.31 29
1118.39 27
1118.46 26
1118.54 25
1118.62 23
1118.69 23
1118.77 23
1118.85 23
1118.92 24
1119.00 25
1119.08 26
1119.16 26
1119.23 26
1119.31 24
1119.39 22
1119.46 20
1119.54 19
1119.62 17
1119.69 17
1119.77 17
1119.85 17
1119.92 19
1120.00 20
1120.08 21
1120.15 23
1120.23 23
1120.31 23
1120.38 23
1120.46 23
1120.54 23
1120.61 23
1120.69 24
1120.77 24
1120.85 24
1120.92 24
1121.00 24
1121.08 23
1121.15 22
1121.23 21
1121.31 21
1121.38 21
1121.46 21
1121.54 22
1121.61 23
1121.69 24
1121.77 25
1121.84 25
1121.92 24
1122.00 23
1122.08 20
1122.15 17
1122.23 14
1122.31 11
1122.38 10
1122.46 10
1122.54 12
1122.61 13
1122.69 15
1122.77 15
1122.84 15
1122.92 14
1123.00 12
1123.08 9
1123.15 7
1123.23 4
1123.31 2
1123.38 0
1123.46 0
1123.54 0
1123.61 0
1123.69 0
1123.77 0
1123.84 0
1123.92 0
1124.00 1
1124.08 3
1124.15 5
1124.23 6
1124.31 7
1124.38 7
1124.46 6
1124.54 5
1124.61 4
1124.69 2
1124.77 1
1124.85 0
1124.92 0
1125.00 0
1125.08 0
1125.15 0
1125.23 0
1125.31 0
1125.38 0
1125.46 1
1125.54 2
1125.62 3
1125.69 4
1125.77 4
1125.85 4
1125.92 3
1126.00 2
1126.08 1
1126.15 0
1126.23 0
1126.31 0
1126.39 0
1126.46 0
1126.54 0
1126.62 0
1126.69 1
1126.77 4
1126.85 7
1126.92 11
1127.00 14
1127.08 16
1127.16 18
1127.23 19
1127.31 20
1127.39 19
1127.46 18
1127.54 17
1127.62 16
1127.70 16
1127.77 15
1127.85 15
1127.93 15
1128.00 15
1128.08 14
1128.16 14
1128.24 13
1128.31 12
1128.39 11
1128.47 11
1128.54 12
1128.62 13
1128.70 16
1128.78 19
1128.85 22
1128.93 23
1129.01 24
1129.08 24
1129.16 23
1129.24 21
1129.32 19
1129.39 17
1129.47 16
1129.55 16
1129.62 16
1129.70 18
1129.78 20
1129.86 24
1129.93 29
1130.01 34
1130.09 40
1130.16 46
1130.24 51
1130.32 55
1130.40 57
1130.47 58
1130.55 58
1130.63 58
1130.70 56
1130.78 54
1130.86 51
1130.94 48
1131.01 44
1131.09 41
1131.17 38
1131.24 35
1131.32 34
1131.40 34
1131.48 35
1131.55 37
1131.63 40
1131.71 42
1131.79 45
1131.86 48
1131.94 51
1132.02 53
1132.09 56
1132.17 58
1132.25 61
1132.33 63
1132.40 66
1132.48 69
1132.56 72
1132.63 76
1132.71 80
1132.79 83
1132.87 85
1132.94 86
1133.02 86
1133.10 85
1133.18 83
1133.25 81
1133.33 80
1133.41 79
1133.48 79
1133.56 79
1133.64 79
1133.72 79
1133.79 79
1133.87 78
1133.95 77
1134.03 77
1134.10 77
1134.18 79
1134.26 83
1134.34 87
1134.41 92
1134.49 97
1134.57 101
1134.64 104
1134.72 106
1134.80 106
1134.88 106
1134.95 104
1135.03 100
1135.11 96
1135.19 90
1135.26 84
1135.34 78
1135.42 71
1135.50 66
1135.57 62
1135.65 59
1135.73 57
1135.80 57
1135.88 57
1135.96 57
1136.04 56
1136.11 56
1136.19 55
1136.27 55
1136.35 56
1136.42 58
1136.50 61
1136.58 64
1136.66 68
1136.73 71
1136.81 73
1136.89 74
1136.97 73
1137.04 71
1137.12 68
1137.20 64
1137.27 60
1137.35 56
1137.43 51
1137.51 46
1137.58 41
1137.66 38
1137.74 36
1137.82 36
1137.89 37
1137.97 38
1138.05 40
1138.13 41
1138.20 41
1138.28 40
1138.36 38
1138.44 35
1138.51 33
1138.59 32
1138.67 32
1138.75 32
1138.82 33
1138.90 33
1138.98 32
1139.06 30
1139.13 28
1139.21 26
1139.29 24
1139.37 23
1139.44 21
1139.52 20
1139.60 18
1139.68 17
1139.75 15
1139.83 13
1139.91 12
1139.99 11
1140.06 11
1140.14 12
1140.22 13
1140.30 14
1140.37 15
1140.45 16
1140.53 16
1140.61 17
1140.68 17
1140.76 17
1140.84 17
1140.92 17
1140.99 17
1141.07 17
1141.15 17
1141.23 18
1141.30 18
1141.38 19
1141.46 20
1141.54 21
1141.61 21
1141.69 21
1141.77 20
1141.85 18
1141.92 16
1142.00 13
1142.08 10
1142.16 7
1142.23 4
1142.31 1
1142.39 0
1142.47 0
1142.55 0
1142.62 1
1142.70 3
1142.78 5
1142.86 8
1142.93 10
1143.01 13
1143.09 16
1143.17 18
1143.24 20
1143.32 22
1143.40 23
1143.48 24
1143.55 24
1143.63 24
1143.71 24
1143.79 25
1143.86 25
1143.94 25
1144.02 25
1144.10 25
1144.18 25
1144.25 25
1144.33 26
1144.41 26
1144.49 27
1144.56 28
1144.64 29
1144.72 29
1144.80 29
1144.87 29
1144.95 29
1145.03 28
1145.11 27
1145.19 25
1145.26 23
1145.34 21
1145.42 18
1145.50 16
1145.57 14
1145.65 12
1145.73 11
1145.81 11
1145.88 12
1145.96 13
1146.04 15
1146.12 17
1146.20 19
1146.27 21
1146.35 23
1146.43 25
1146.51 26
1146.58 27
1146.66 27
1146.74 26
1146.82 25
1146.89 23
1146.97 21
1147.05 19
1147.13 17
1147.21 16
1147.28 16
1147.36 17
1147.44 21
1147.52 26
1147.59 32
1147.67 40
1147.75 48
1147.83 55
1147.91 61
1147.98 64
1148.06 66
1148.14 65
1148.22 62
1148.29 59
1148.37 55
1148.45 52
1148.53 50
1148.61 50
1148.68 51
1148.76 52
1148.84 55
1148.92 57
1148.99 59
1149.07 59
1149.15 59
1149.23 58
1149.31 56
1149.38 55
1149.46 55
1149.54 55
1149.62 56
1149.70 57
1149.77 58
1149.85 58
1149.93 57
1150.01 55
1150.08 52
1150.16 49
1150.24 45
1150.32 43
1150.40 42
1150.47 41
1150.55 41
1150.63 42
1150.71 42
1150.79 41
1150.86 39
1150.94 37
1151.02 35
1151.10 33
1151.17 31
1151.25 31
1151.33 31
1151.41 32
1151.49 34
1151.56 35
1151.64 37
1151.72 38
1151.80 40
1151.88 41
1151.95 43
1152.03 44
1152.11 45
1152.19 46
1152.27 48
1152.34 49
1152.42 50
1152.50 51
1152.58 52
1152.65 54
1152.73 55
1152.81 56
1152.89 56
1152.97 55
1153.04 54
1153.12 51
1153.20 48
1153.28 44
1153.36 41
1153.43 38
1153.51 36
1153.59 35
1153.67 34
1153.75 35
1153.82 36
1153.90 37
1153.98 39
1154.06 41
1154.14 43
1154.21 44
1154.29 46
1154.37 46
1154.45 46
1154.53 45
1154.60 44
1154.68 41
1154.76 37
1154.84 33
1154.92 30
1154.99 26
1155.07 24
1155.15 22
1155.23 22
1155.31 23
1155.38 23
1155.46 24
1155.54 25
1155.62 25
1155.70 25
1155.77 25
1155.85 25
1155.93 26
1156.01 27
1156.09 29
1156.16 30
1156.24 31
1156.32 31
1156.40 30
1156.48 28
1156.55 26
1156.63 25
1156.71 25
1156.79 26
1156.87 27
1156.95 29
1157.02 30
1157.10 31
1157.18 31
1157.26 30
1157.34 28
1157.41 25
1157.49 23
1157.57 22
1157.65 22
1157.73 22
1157.80 23
1157.88 24
1157.96 26
1158.04 28
1158.12 29
1158.20 29
1158.27 28
1158.35 25
1158.43 21
1158.51 16
1158.59 9
1158.66 2
1158.74 0
1158.82 0
1158.90 0
1158.98 0
1159.05 0
1159.13 0
1159.21 0
1159.29 0
1159.37 4
1159.45 10
1159.52 14
1159.60 18
1159.68 20
1159.76 22
1159.84 24
1159.91 25
1159.99 25
1160.07 24
1160.15 22
1160.23 20
1160.31 17
1160.38 14
1160.46 11
1160.54 9
1160.62 7
1160.70 7
1160.77 6
1160.85 5
1160.93 5
1161.01 4
1161.09 3
1161.17 3
1161.24 3
1161.32 4
1161.40 6
1161.48 9
1161.56 11
1161.64 14
1161.71 16
1161.79 17
1161.87 18
1161.95 17
1162.03 17
1162.10 15
1162.18 14
1162.26 11
1162.34 9
1162.42 6
1162.50 3
1162.57 1
1162.65 0
1162.73 0
1162.81 1
1162.89 3
1162.97 6
1163.04 8
1163.12 10
1163.20 11
1163.28 12
1163.36 12
1163.44 12
1163.51 13
1163.59 15
1163.67 18
1163.75 22
1163.83 27
1163.91 31
1163.98 35
1164.06 37
1164.14 39
1164.22 39
1164.30 38
1164.38 37
1164.45 35
1164.53 34
1164.61 32
1164.69 30
1164.77 29
1164.85 27
1164.92 24
1165.00 21
1165.08 18
1165.16 16
1165.24 13
1165.32 12
1165.39 12
1165.47 12
1165.55 13
1165.63 14
1165.71 16
1165.79 17
1165.86 18
1165.94 19
1166.02 20
1166.10 20
1166.18 21
1166.26 22
1166.33 24
1166.41 27
1166.49 30
1166.57 35
1166.65 40
1166.73 45
1166.80 50
1166.88 54
1166.96 56
1167.04 57
1167.12 57
1167.20 55
1167.28 52
1167.35 49
1167.43 45
1167.51 41
1167.59 38
1167.67 35
1167.75 33
1167.82 31
1167.90 29
1167.98 28
1168.06 27
1168.14 27
1168.22 26
1168.29 24
1168.37 22
1168.45 20
1168.53 17
1168.61 15
1168.69 14
1168.77 14
1168.84 17
1168.92 20
1169.00 24
1169.08 28
1169.16 31
1169.24 33
1169.32 33
1169.39 31
1169.47 28
1169.55 26
1169.63 23
1169.71 21
1169.79 19
1169.86 18
1169.94 17
1170.02 16
1170.10 15
1170.18 14
1170.26 13
1170.34 11
1170.41 10
1170.49 10
1170.57 10
1170.65 11
1170.73 12
1170.81 13
1170.89 14
1170.96 14
1171.04 14
1171.12 14
1171.20 14
1171.28 15
1171.36 17
1171.44 21
1171.51 25
1171.59 29
1171.67 33
1171.75 36
1171.83 38
1171.91 38
1171.99 38
1172.06 37
1172.14 37
1172.22 37
1172.30 38
1172.38 40
1172.46 41
1172.54 42
1172.61 42
1172.69 41
1172.77 39
1172.85 36
1172.93 34
1173.01 31
1173.09 30
1173.16 29
1173.24 28
1173.32 28
1173.40 29
1173.48 29
1173.56 30
1173.64 31
1173.72 31
1173.79 32
1173.87 31
1173.95 30
1174.03 29
1174.11 27
1174.19 24
1174.27 21
1174.34 18
1174.42 15
1174.50 12
1174.58 10
1174.66 8
1174.74 8
1174.82 9
1174.90 11
1174.97 15
1175.05 19
1175.13 22
1175.21 25
1175.29 26
1175.37 25
1175.45 23
1175.52 20
1175.60 17
1175.68 14
1175.76 12
1175.84 10
1175.92 8
1176.00 6
1176.08 3
1176.15 1
1176.23 0
1176.31 0
1176.39 0
1176.47 0
1176.55 0
1176.63 0
1176.71 1
1176.78 1
1176.86 1
1176.94 0
1177.02 0
1177.10 1
1177.18 1
1177.26 3
1177.34 6
1177.41 10
1177.49 14
1177.57 18
1177.65 21
1177.73 25
1177.81 27
1177.89 30
1177.97 32
1178.04 34
1178.12 36
1178.20 38
1178.28 40
1178.36 42
1178.44 44
1178.52 45
1178.60 45
1178.68 45
1178.75 44
1178.83 43
1178.91 41
1178.99 40
1179.07 38
1179.15 36
1179.23 34
1179.31 31
1179.38 28
1179.46 25
1179.54 22
1179.62 20
1179.70 19
1179.78 18
1179.86 18
1179.94 18
1180.02 17
1180.09 15
1180.17 13
1180.25 10
1180.33 7
1180.41 5
1180.49 2
1180.57 0
1180.65 0
1180.73 0
1180.80 0
1180.88 0
1180.96 0
1181.04 0
1181.12 0
1181.20 0
1181.28 2
1181.36 6
1181.44 10
1181.51 13
1181.59 17
1181.67 20
1181.75 23
1181.83 25
1181.91 27
1181.99 29
1182.07 29
1182.15 28
1182.22 27
1182.30 24
1182.38 21
1182.46 19
1182.54 16
1182.62 15
1182.70 14
1182.78 14
1182.86 15
1182.93 17
1183.01 20
1183.09 24
1183.17 28
1183.25 33
1183.33 38
1183.41 41
1183.49 44
1183.57 45
1183.65 45
1183.72 44
1183.80 42
1183.88 40
1183.96 38
1184.04 36
1184.12 34
1184.20 32
1184.28 30
1184.36 29
1184.44 28
1184.51 28
1184.59 27
1184.67 26
1184.75 25
1184.83 22
1184.91 19
1184.99 16
1185.07 14
1185.15 13
1185.23 14
1185.30 17
1185.38 22
1185.46 27
1185.54 32
1185.62 35
1185.70 37
1185.78 36
1185.86 33
1185.94 29
1186.02 25
1186.09 21
1186.17 19
1186.25 18
1186.33 18
1186.41 20
1186.49 22
1186.57 23
1186.65 25
1186.73 26
1186.81 26
1186.89 26
1186.96 26
1187.04 26
1187.12 26
1187.20 27
1187.28 28
1187.36 30
1187.44 31
1187.52 33
1187.60 35
1187.68 36
1187.76 37
1187.83 37
1187.91 35
1187.99 33
1188.07 30
1188.15 28
1188.23 26
1188.31 26
1188.39 28
1188.47 31
1188.55 37
1188.63 43
1188.71 50
1188.78 56
1188.86 60
1188.94 63
1189.02 65
1189.10 64
1189.18 63
1189.26 60
1189.34 56
1189.42 53
1189.50 49
1189.58 46
1189.66 45
1189.73 45
1189.81 46
1189.89 48
1189.97 50
1190.05 52
1190.13 51
1190.21 48
1190.29 43
1190.37 37
1190.45 32
1190.53 27
1190.61 24
1190.68 22
1190.76 22
1190.84 23
1190.92 24
1191.00 26
1191.08 29
1191.16 31
1191.24 34
1191.32 38
1191.40 41
1191.48 43
1191.56 45
1191.64 45
1191.71 43
1191.79 41
1191.87 37
1191.95 35
1192.03 33
1192.11 33
1192.19 34
1192.27 38
1192.35 43
1192.43 47
1192.51 51
1192.59 52
1192.67 51
1192.75 48
1192.82 43
1192.90 38
1192.98 32
1193.06 28
1193.14 25
1193.22 23
1193.30 23
1193.38 23
1193.46 23
1193.54 23
1193.62 21
1193.70 19
1193.78 15
1193.86 12
1193.93 8
1194.01 6
1194.09 5
1194.17 6
1194.25 8
1194.33 12
1194.41 16
1194.49 19
1194.57 22
1194.65 25
1194.73 27
1194.81 27
1194.89 28
1194.97 28
1195.05 28
1195.12 28
1195.20 27
1195.28 27
1195.36 26
1195.44 26
1195.52 26
1195.60 26
1195.68 27
1195.76 28
1195.84 29
1195.92 30
1196.00 30
1196.08 31
1196.16 31
1196.24 33
1196.32 35
1196.39 38
1196.47 42
1196.55 47
1196.63 52
1196.71 57
1196.79 61
1196.87 64
1196.95 66
1197.03 66
1197.11 65
1197.19 62
1197.27 59
1197.35 56
1197.43 54
1197.51 53
1197.59 52
1197.67 52
1197.75 53
1197.82 53
1197.90 54
1197.98 54
1198.06 54
1198.14 54
1198.22 54
1198.30 54
1198.38 55
1198.46 55
1198.54 55
1198.62 56
1198.70 56
1198.78 56
1198.86 57
1198.94 57
1199.02 58
1199.10 58
1199.18 58
1199.26 57
1199.33 56
1199.41 54
1199.49 51
1199.57 48
1199.65 44
1199.73 39
1199.81 34
1199.89 30
1199.97 26
1200.05 24
1200.13 22
1200.21 20
1200.29 19
1200.37 18
1200.45 16
1200.53 14
1200.61 10
1200.69 7
1200.77 3
1200.85 1
1200.93 0
1201.00 0
1201.08 1
1201.16 4
1201.24 7
1201.32 11
1201.40 14
1201.48 18
1201.56 21
1201.64 24
1201.72 27
1201.80 31
1201.88 36
1201.96 41
1202.04 46
1202.12 50
1202.20 54
1202.28 56
1202.36 56
1202.44 54
1202.52 50
1202.60 44
1202.68 38
1202.76 31
1202.84 25
1202.91 21
1202.99 18
1203.07 17
1203.15 18
1203.23 19
1203.31 21
1203.39 22
1203.47 23
1203.55 24
1203.63 24
1203.71 25
1203.79 25
1203.87 26
1203.95 27
1204.03 27
1204.11 27
1204.19 26
1204.27 26
1204.35 25
1204.43 25
1204.51 24
1204.59 23
1204.67 22
1204.75 19
1204.83 15
1204.91 10
1204.99 5
1205.07 0
1205.14 0
1205.22 0
1205.30 0
1205.38 0
1205.46 0
1205.54 0
1205.62 0
1205.70 0
1205.78 1
1205.86 2
1205.94 4
1206.02 7
1206.10 11
1206.18 16
1206.26 21
1206.34 25
1206.42 28
1206.50 29
1206.58 29
1206.66 28
1206.74 26
1206.82 24
1206.90 23
1206.98 22
1207.06 21
1207.14 21
1207.22 21
1207.30 21
1207.38 20
1207.46 20
1207.54 19
1207.62 18
1207.70 19
1207.78 20
1207.86 22
1207.94 25
1208.02 28
1208.10 31
1208.18 34
1208.25 36
1208.33 37
1208.41 38
1208.49 38
1208.57 37
1208.65 36
1208.73 35
1208.81 33
1208.89 32
1208.97 30
1209.05 28
1209.13 28
1209.21 29
1209.29 30
1209.37 33
1209.45 38
1209.53 43
1209.61 49
1209.69 55
1209.77 59
1209.85 62
1209.93 64
1210.01 63
1210.09 61
1210.17 57
1210.25 53
1210.33 50
1210.41 48
1210.49 46
1210.57 46
1210.65 47
1210.73 47
1210.81 47
1210.89 47
1210.97 47
1211.05 47
1211.13 48
1211.21 50
1211.29 53
1211.37 57
1211.45 62
1211.53 67
1211.61 71
1211.69 73
1211.77 73
1211.85 70
1211.93 64
1212.01 57
1212.09 50
1212.17 42
1212.25 37
1212.33 34
1212.41 34
1212.49 35
1212.57 38
1212.65 40
1212.73 42
1212.81 42
1212.89 41
1212.97 40
1213.05 40
1213.13 41
1213.21 43
1213.29 47
1213.37 51
1213.45 55
1213.53 59
1213.61 61
1213.69 62
1213.77 60
1213.85 57
1213.93 52
1214.01 46
1214.09 40
1214.17 32
1214.25 25
1214.33 18
1214.41 12
1214.49 8
1214.57 6
1214.65 6
1214.73 6
1214.81 7
1214.89 8
1214.97 8
1215.05 7
1215.13 6
1215.21 3
1215.29 0
1215.37 0
1215.45 0
1215.53 0
1215.61 0
1215.69 0
1215.77 0
1215.85 0
1215.93 1
1216.01 4
1216.09 8
1216.17 12
1216.25 17
1216.33 21
1216.41 25
1216.49 28
1216.57 28
1216.65 28
1216.73 26
1216.81 25
1216.89 24
1216.97 24
1217.05 26
1217.13 29
1217.21 32
1217.29 34
1217.37 36
1217.45 37
1217.53 38
1217.61 40
1217.69 41
1217.77 42
1217.85 44
1217.93 45
1218.01 47
1218.09 48
1218.17 49
1218.25 50
1218.33 51
1218.41 53
1218.49 55
1218.57 57
1218.65 60
1218.73 62
1218.81 64
1218.89 66
1218.97 68
1219.05 70
1219.13 70
1219.21 70
1219.29 67
1219.37 64
1219.45 59
1219.53 54
1219.61 48
1219.69 41
1219.77 35
1219.85 28
1219.93 22
1220.01 16
1220.09 11
1220.17 8
1220.25 7
1220.33 8
1220.41 12
1220.49 17
1220.57 23
1220.65 29
1220.73 34
1220.81 39
1220.90 41
1220.98 42
1221.06 42
1221.14 41
1221.22 40
1221.30 38
1221.38 36
1221.46 35
1221.54 36
1221.62 37
1221.70 40
1221.78 45
1221.86 50
1221.94 55
1222.02 60
1222.10 64
1222.18 67
1222.26 70
1222.34 71
1222.42 72
1222.50 72
1222.58 72
1222.66 72
1222.74 72
1222.82 71
1222.90 71
1222.98 70
1223.06 68
1223.14 67
1223.22 65
1223.30 64
1223.38 64
1223.46 66
1223.54 70
1223.62 76
1223.70 81
1223.78 87
1223.86 91
1223.95 93
1224.03 92
1224.11 90
1224.19 87
1224.27 85
1224.35 85
1224.43 89
1224.51 95
1224.59 102
1224.67 110
1224.75 116
1224.83 120
1224.91 122
1224.99 120
1225.07 118
1225.15 116
1225.23 115
1225.31 114
1225.39 115
1225.47 117
1225.55 117
1225.63 117
1225.71 115
1225.79 112
1225.87 108
1225.95 104
1226.03 101
1226.11 97
1226.19 95
1226.28 92
1226.36 89
1226.44 85
1226.52 80
1226.60 76
1226.68 71
1226.76 67
1226.84 64
1226.92 61
1227.00 59
1227.08 58
1227.16 57
1227.24 57
1227.32 58
1227.40 59
1227.48 62
1227.56 65
1227.64 68
1227.72 71
1227.80 74
1227.88 76
1227.96 79
1228.04 81
1228.12 84
1228.21 86
1228.29 89
1228.37 91
1228.45 92
1228.53 91
1228.61 90
1228.69 88
1228.77 85
1228.85 83
1228.93 80
1229.01 77
1229.09 74
1229.17 71
1229.25 66
1229.33 62
1229.41 58
1229.49 55
1229.57 52
1229.65 51
1229.73 51
1229.81 51
1229.90 52
1229.98 54
1230.06 55
1230.14 56
1230.22 56
1230.30 55
1230.38 54
1230.46 52
1230.54 51
1230.62 49
1230.70 48
1230.78 46
1230.86 45
1230.94 43
1231.02 40
1231.10 37
1231.18 33
1231.26 29
1231.34 25
1231.43 21
1231.51 18
1231.59 14
1231.67 11
1231.75 9
1231.83 8
1231.91 9
1231.99 10
1232.07 12
1232.15 15
1232.23 18
1232.31 21
1232.39 24
1232.47 27
1232.55 30
1232.63 32
1232.71 34
1232.80 36
1232.88 36
1232.96 35
1233.04 33
1233.12 31
1233.20 28
1233.28 25
1233.36 22
1233.44 18
1233.52 13
1233.60 7
1233.68 1
1233.76 0
1233.84 0
1233.92 0
1234.00 0
1234.09 0
1234.17 0
1234.25 0
1234.33 1
1234.41 11
1234.49 21
1234.57 31
1234.65 39
1234.73 46
1234.81 51
1234.89 54
1234.97 55
1235.05 55
1235.13 54
1235.21 51
1235.29 48
1235.38 45
1235.46 42
1235.54 38
1235.62 36
1235.70 33
1235.78 32
1235.86 30
1235.94 29
1236.02 29
1236.10 29
1236.18 29
1236.26 30
1236.34 32
1236.42 35
1236.51 39
1236.59 43
1236.67 47
1236.75 50
1236.83 52
1236.91 53
1236.99 52
1237.07 51
1237.15 48
1237.23 46
1237.31 43
1237.39 41
1237.47 40
1237.56 39
1237.64 38
1237.72 37
1237.80 36
1237.88 34
1237.96 31
1238.04 28
1238.12 24
1238.20 19
1238.28 14
1238.36 10
1238.44 6
1238.52 4
1238.61 4
1238.69 6
1238.77 9
1238.85 13
1238.93 17
1239.01 20
1239.09 22
1239.17 21
1239.25 20
1239.33 16
1239.41 12
1239.49 7
1239.57 3
1239.66 1
1239.74 0
1239.82 0
1239.90 1
1239.98 4
1240.06 8
1240.14 13
1240.22 18
1240.30 24
1240.38 30
1240.46 35
1240.54 39
1240.63 42
1240.71 43
1240.79 43
1240.87 43
1240.95 42
1241.03 41
1241.11 41
1241.19 41
1241.27 42
1241.35 43
1241.43 43
1241.52 44
1241.60 45
1241.68 47
1241.76 48
1241.84 50
1241.92 51
1242.00 53
1242.08 54
1242.16 55
1242.24 56
1242.32 57
1242.41 57
1242.49 56
1242.57 55
1242.65 53
1242.73 50
1242.81 46
1242.89 43
1242.97 41
1243.05 39
1243.13 38
1243.21 38
1243.30 38
1243.38 37
1243.46 37
1243.54 37
1243.62 38
1243.70 39
1243.78 41
1243.86 43
1243.94 44
1244.02 44
1244.10 43
1244.19 41
1244.27 39
1244.35 38
1244.43 37
1244.51 38
1244.59 40
1244.67 40
1244.75 39
1244.83 36
1244.91 32
1245.00 26
1245.08 19
1245.16 14
1245.24 10
1245.32 9
1245.40 9
1245.48 10
1245.56 12
1245.64 14
1245.72 15
1245.81 17
1245.89 18
1245.97 21
1246.05 24
1246.13 28
1246.21 32
1246.29 37
1246.37 40
1246.45 43
1246.54 45
1246.62 46
1246.70 46
1246.78 45
1246.86 44
1246.94 42
1247.02 41
1247.10 39
1247.18 37
1247.26 37
1247.35 38
1247.43 40
1247.51 42
1247.59 45
1247.67 47
1247.75 48
1247.83 48
1247.91 46
1247.99 45
1248.08 44
1248.16 44
1248.24 45
1248.32 48
1248.40 51
1248.48 54
1248.56 57
1248.64 57
1248.72 57
1248.81 56
1248.89 56
1248.97 57
1249.05 60
1249.13 64
1249.21 70
1249.29 77
1249.37 83
1249.45 88
1249.54 90
1249.62 90
1249.70 88
1249.78 85
1249.86 81
1249.94 78
1250.02 77
1250.10 77
1250.18 79
1250.27 82
1250.35 86
1250.43 91
1250.51 96
1250.59 101
1250.67 105
1250.75 109
1250.83 113
1250.92 116
1251.00 118
1251.08 119
1251.16 118
1251.24 115
1251.32 109
1251.40 102
1251.48 93
1251.57 84
1251.65 76
1251.73 69
1251.81 63
1251.89 59
1251.97 56
1252.05 55
1252.13 56
1252.21 57
1252.30 60
1252.38 64
1252.46 70
1252.54 76
1252.62 81
1252.70 85
1252.78 87
1252.86 87
1252.95 83
1253.03 78
1253.11 73
1253.19 67
1253.27 62
1253.35 58
1253.43 55
1253.51 54
1253.60 53
1253.68 53
1253.76 54
1253.84 56
1253.92 58
1254.00 60
1254.08 61
1254.17 61
1254.25 59
1254.33 53
1254.41 45
1254.49 35
1254.57 24
1254.65 14
1254.73 4
1254.82 0
1254.90 0
1254.98 0
1255.06 0
1255.14 0
1255.22 0
1255.30 0
1255.38 0
1255.47 0
1255.55 6
1255.63 15
1255.71 25
1255.79 33
1255.87 41
1255.95 46
1256.04 50
1256.12 53
1256.20 56
1256.28 60
1256.36 65
1256.44 71
1256.52 76
1256.61 81
1256.69 84
1256.77 85
1256.85 84
1256.93 81
1257.01 77
1257.09 72
1257.17 66
1257.26 62
1257.34 58
1257.42 56
1257.50 55
1257.58 56
1257.66 58
1257.74 60
1257.83 62
1257.91 62
1257.99 61
1258.07 59
1258.15 54
1258.23 48
1258.31 42
1258.40 36
1258.48 34
1258.56 34
1258.64 37
1258.72 42
1258.80 49
1258.88 56
1258.97 61
1259.05 64
1259.13 64
1259.21 63
1259.29 60
1259.37 57
1259.46 56
1259.54 55
1259.62 56
1259.70 58
1259.78 60
1259.86 63
1259.94 65
1260.03 67
1260.11 68
1260.19 70
1260.27 70
1260.35 71
1260.43 70
1260.51 70
1260.60 69
1260.68 68
1260.76 67
1260.84 65
1260.92 64
1261.00 62
1261.08 59
1261.17 56
1261.25 53
1261.33 50
1261.41 46
1261.49 42
1261.57 39
1261.66 35
1261.74 31
1261.82 27
1261.90 23
1261.98 20
1262.06 19
1262.14 20
1262.23 23
1262.31 28
1262.39 35
1262.47 42
1262.55 48
1262.63 52
1262.72 54
1262.80 52
1262.88 50
1262.96 46
1263.04 41
1263.12 38
1263.21 34
1263.29 32
1263.37 30
1263.45 30
1263.53 29
1263.61 29
1263.69 30
1263.78 30
1263.86 31
1263.94 32
1264.02 32
1264.10 32
1264.18 32
1264.27 34
1264.35 37
1264.43 41
1264.51 45
1264.59 48
1264.67 51
1264.76 52
1264.84 52
1264.92 52
1265.00 53
1265.08 55
1265.16 59
1265.25 64
1265.33 69
1265.41 73
1265.49 75
1265.57 75
1265.65 73
1265.74 70
1265.82 66
1265.90 63
1265.98 61
1266.06 60
1266.14 60
1266.23 61
1266.31 60
1266.39 59
1266.47 56
1266.55 51
1266.63 45
1266.72 38
1266.80 31
1266.88 25
1266.96 21
1267.04 20
1267.12 22
1267.21 26
1267.29 33
1267.37 41
1267.45 49
1267.53 56
1267.61 61
1267.70 64
1267.78 65
1267.86 65
1267.94 66
1268.02 68
1268.11 73
1268.19 79
1268.27 85
1268.35 90
1268.43 92
1268.51 90
1268.60 84
1268.68 75
1268.76 64
1268.84 53
1268.92 43
1269.00 36
1269.09 31
1269.17 29
1269.25 28
1269.33 27
1269.41 26
1269.50 23
1269.58 20
1269.66 16
1269.74 13
1269.82 11
1269.90 11
1269.99 14
1270.07 19
1270.15 24
1270.23 29
1270.31 33
1270.40 34
1270.48 32
1270.56 28
1270.64 22
1270.72 16
1270.80 10
1270.89 5
1270.97 1
1271.05 0
1271.13 0
1271.21 0
1271.30 0
1271.38 0
1271.46 0
1271.54 0
1271.62 0
1271.70 0
1271.79 1
1271.87 8
1271.95 16
1272.03 25
1272.11 35
1272.20 44
1272.28 52
1272.36 59
1272.44 64
1272.52 68
1272.61 70
1272.69 70
1272.77 69
1272.85 67
1272.93 64
1273.01 61
1273.10 58
1273.18 57
1273.26 56
1273.34 57
1273.42 58
1273.51 59
1273.59 60
1273.67 61
1273.75 62
1273.83 62
1273.92 63
1274.00 64
1274.08 64
1274.16 65
1274.24 65
1274.33 64
1274.41 63
1274.49 62
1274.57 61
1274.65 59
1274.74 57
1274.82 55
1274.90 53
1274.98 50
1275.06 48
1275.15 46
1275.23 45
1275.31 43
1275.39 42
1275.47 41
1275.55 41
1275.64 42
1275.72 43
1275.80 47
1275.88 52
1275.96 57
1276.05 63
1276.13 68
1276.21 71
1276.29 73
1276.37 74
1276.46 74
1276.54 74
1276.62 75
1276.70 76
1276.79 78
1276.87 80
1276.95 82
1277.03 82
1277.11 81
1277.20 77
1277.28 73
1277.36 67
1277.44 61
1277.52 57
1277.61 53
1277.69 52
1277.77 51
1277.85 52
1277.93 53
1278.02 54
1278.10 54
1278.18 54
1278.26 53
1278.34 53
1278.43 52
1278.51 52
1278.59 53
1278.67 54
1278.75 56
1278.84 58
1278.92 60
1279.00 62
1279.08 65
1279.16 70
1279.25 76
1279.33 83
1279.41 92
1279.49 101
1279.58 110
1279.66 118
1279.74 123
1279.82 126
1279.90 126
1279.99 124
1280.07 119
1280.15 114
1280.23 108
1280.31 103
1280.40 98
1280.48 93
1280.56 89
1280.64 84
1280.73 79
1280.81 73
1280.89 68
1280.97 63
1281.05 59
1281.14 56
1281.22 54
1281.30 52
1281.38 50
1281.46 47
1281.55 44
1281.63 39
1281.71 35
1281.79 30
1281.88 26
1281.96 23
1282.04 21
1282.12 20
1282.20 19
1282.29 18
1282.37 17
1282.45 16
1282.53 14
1282.62 12
1282.70 11
1282.78 10
1282.86 8
1282.94 6
1283.03 4
1283.11 2
1283.19 0
1283.27 0
1283.36 0
1283.44 0
1283.52 0
1283.60 0
1283.68 0
1283.77 0
1283.85 2
1283.93 8
1284.01 13
1284.10 18
1284.18 20
1284.26 21
1284.34 19
1284.42 16
1284.51 12
1284.59 9
1284.67 8
1284.75 9
1284.84 11
1284.92 14
1285.00 16
1285.08 15
1285.17 12
1285.25 7
1285.33 0
1285.41 0
1285.49 0
1285.58 0
1285.66 0
1285.74 0
1285.82 0
1285.91 0
1285.99 7
1286.07 14
1286.15 20
1286.24 23
1286.32 24
1286.40 24
1286.48 24
1286.56 23
1286.65 23
1286.73 24
1286.81 26
1286.89 29
1286.98 33
1287.06 36
1287.14 39
1287.22 41
1287.31 42
1287.39 42
1287.47 41
1287.55 40
1287.64 38
1287.72 37
1287.80 35
1287.88 33
1287.96 29
1288.05 24
1288.13 18
1288.21 12
1288.29 7
1288.38 4
1288.46 3
1288.54 6
1288.62 10
1288.71 16
1288.79 23
1288.87 29
1288.95 34
1289.04 38
1289.12 41
1289.20 44
1289.28 47
1289.37 49
1289.45 52
1289.53 54
1289.61 54
1289.70 51
1289.78 46
1289.86 38
1289.94 28
1290.03 19
1290.11 11
1290.19 5
1290.27 3
1290.36 5
1290.44 9
1290.52 14
1290.60 19
1290.68 23
1290.77 26
1290.85 27
1290.93 28
1291.01 29
1291.10 30
1291.18 33
1291.26 35
1291.34 37
1291.43 37
1291.51 35
1291.59 31
1291.67 25
1291.76 19
1291.84 14
1291.92 11
1292.00 11
1292.09 13
1292.17 17
1292.25 23
1292.33 29
1292.42 34
1292.50 39
1292.58 42
1292.66 45
1292.75 47
1292.83 49
1292.91 51
1293.00 54
1293.08 57
1293.16 61
1293.24 65
1293.33 69
1293.41 71
1293.49 71
1293.57 70
1293.66 66
1293.74 60
1293.82 54
1293.90 49
1293.99 44
1294.07 40
1294.15 39
1294.23 39
1294.32 40
1294.40 44
1294.48 49
1294.56 55
1294.65 62
1294.73 70
1294.81 77
1294.89 84
1294.98 89
1295.06 91
1295.14 92
1295.22 91
1295.31 89
1295.39 86
1295.47 82
1295.56 79
1295.64 78
1295.72 79
1295.80 82
1295.89 87
1295.97 95
1296.05 105
1296.13 114
1296.22 123
1296.30 128
1296.38 131
1296.46 130
1296.55 126
1296.63 120
1296.71 114
1296.79 109
1296.88 106
1296.96 105
1297.04 108
1297.13 113
1297.21 121
1297.29 128
1297.37 136
1297.46 144
1297.54 150
1297.62 154
1297.70 156
1297.79 155
1297.87 152
1297.95 146
1298.04 139
1298.12 130
1298.20 122
1298.28 114
1298.37 109
1298.45 105
1298.53 102
1298.61 100
1298.70 98
1298.78 95
1298.86 92
1298.95 88
1299.03 84
1299.11 82
1299.19 80
1299.28 80
1299.36 82
1299.44 84
1299.52 87
1299.61 90
1299.69 93
1299.77 95
1299.86 97
1299.94 98
1300.02 99
1300.10 99
1300.19 97
1300.27 95
1300.35 91
1300.43 87
1300.52 83
1300.60 79
1300.68 76
1300.77 74
1300.85 72
1300.93 70
1301.01 69
1301.10 67
1301.18 66
1301.26 65
1301.35 66
1301.43 67
1301.51 69
1301.59 71
1301.68 73
1301.76 74
1301.84 72
1301.93 69
1302.01 64
1302.09 57
1302.17 48
1302.26 38
1302.34 26
1302.42 15
1302.50 5
1302.59 0
1302.67 0
1302.75 0
1302.84 0
1302.92 0
1303.00 0
1303.08 1
1303.17 5
1303.25 9
1303.33 16
1303.42 23
1303.50 31
1303.58 40
1303.67 47
1303.75 52
1303.83 54
1303.91 52
1304.00 47
1304.08 39
1304.16 31
1304.25 24
1304.33 19
1304.41 17
1304.49 18
1304.58 22
1304.66 27
1304.74 32
1304.83 36
1304.91 38
1304.99 37
1305.07 34
1305.16 29
1305.24 23
1305.32 16
1305.41 10
1305.49 5
1305.57 1
1305.66 0
1305.74 0
1305.82 0
1305.90 0
1305.99 0
1306.07 0
1306.15 0
1306.24 0
1306.32 0
1306.40 1
1306.48 4
1306.57 7
1306.65 10
1306.73 14
1306.82 18
1306.90 20
1306.98 22
1307.07 22
1307.15 21
1307.23 19
1307.31 17
1307.40 14
1307.48 13
1307.56 12
1307.65 12
1307.73 14
1307.81 18
1307.90 22
1307.98 27
1308.06 33
1308.14 38
1308.23 43
1308.31 47
1308.39 50
1308.48 52
1308.56 54
1308.64 56
1308.73 58
1308.81 60
1308.89 63
1308.98 65
1309.06 68
1309.14 71
1309.22 74
1309.31 78
1309.39 81
1309.47 85
1309.56 89
1309.64 92
1309.72 95
1309.81 96
1309.89 95
1309.97 92
1310.05 87
1310.14 82
1310.22 76
1310.30 72
1310.39 70
1310.47 71
1310.55 73
1310.64 78
1310.72 82
1310.80 86
1310.89 88
1310.97 89
1311.05 88
1311.14 89
1311.22 90
1311.30 94
1311.38 101
1311.47 110
1311.55 120
1311.63 130
1311.72 137
1311.80 142
1311.88 144
1311.97 144
1312.05 141
1312.13 137
1312.22 133
1312.30 130
1312.38 127
1312.47 126
1312.55 125
1312.63 126
1312.72 126
1312.80 126
1312.88 123
1312.96 116
1313.05 105
1313.13 91
1313.21 73
1313.30 56
1313.38 40
1313.46 27
1313.55 20
1313.63 16
1313.71 16
1313.80 19
1313.88 24
1313.96 29
1314.05 35
1314.13 41
1314.21 47
1314.30 52
1314.38 56
1314.46 59
1314.55 59
1314.63 58
1314.71 56
1314.80 54
1314.88 54
1314.96 55
1315.04 57
1315.13 61
1315.21 66
1315.29 72
1315.38 77
1315.46 84
1315.54 91
1315.63 98
1315.71 104
1315.79 108
1315.88 109
1315.96 107
1316.04 101
1316.13 92
1316.21 83
1316.29 73
1316.38 65
1316.46 59
1316.54 57
1316.63 57
1316.71 59
1316.79 63
1316.88 67
1316.96 70
1317.04 72
1317.13 73
1317.21 72
1317.29 71
1317.38 68
1317.46 66
1317.54 64
1317.63 64
1317.71 66
1317.79 69
1317.88 75
1317.96 82
1318.04 89
1318.13 96
1318.21 102
1318.29 106
1318.38 108
1318.46 107
1318.54 103
1318.63 98
1318.71 92
1318.79 86
1318.88 79
1318.96 72
1319.04 66
1319.13 61
1319.21 56
1319.29 52
1319.38 48
1319.46 44
1319.54 40
1319.63 37
1319.71 33
1319.79 30
1319.88 28
1319.96 29
1320.04 32
1320.13 38
1320.21 46
1320.29 56
1320.38 66
1320.46 76
1320.54 85
1320.63 92
1320.71 97
1320.79 101
1320.88 104
1320.96 106
1321.05 107
1321.13 107
1321.21 107
1321.30 105
1321.38 101
1321.46 96
1321.55 88
1321.63 80
1321.71 70
1321.80 60
1321.88 50
1321.96 40
1322.05 32
1322.13 24
1322.21 18
1322.30 12
1322.38 7
1322.46 2
1322.55 0
1322.63 0
1322.71 0
1322.80 0
1322.88 0
1322.96 0
1323.05 0
1323.13 0
1323.22 0
1323.30 10
1323.38 20
1323.47 30
1323.55 37
1323.63 42
1323.72 43
1323.80 41
1323.88 38
1323.97 36
1324.05 35
1324.13 37
1324.22 41
1324.30 48
1324.38 56
1324.47 65
1324.55 73
1324.64 80
1324.72 86
1324.80 90
1324.89 91
1324.97 90
1325.05 86
1325.14 80
1325.22 74
1325.30 68
1325.39 65
1325.47 64
1325.55 67
1325.64 73
1325.72 80
1325.81 87
1325.89 92
1325.97 93
1326.06 91
1326.14 86
1326.22 80
1326.31 73
1326.39 67
1326.47 64
1326.56 63
1326.64 66
1326.72 70
1326.81 74
1326.89 78
1326.98 81
1327.06 82
1327.14 80
1327.23 78
1327.31 74
1327.39 71
1327.48 69
1327.56 69
1327.64 70
1327.73 72
1327.81 74
1327.90 75
1327.98 74
1328.06 72
1328.15 67
1328.23 62
1328.31 57
1328.40 53
1328.48 52
1328.56 52
1328.65 55
1328.73 58
1328.82 62
1328.90 65
1328.98 66
1329.07 66
1329.15 65
1329.23 64
1329.32 62
1329.40 61
1329.49 61
1329.57 62
1329.65 63
1329.74 65
1329.82 67
1329.90 68
1329.99 71
1330.07 73
1330.16 77
1330.24 81
1330.32 85
1330.41 90
1330.49 95
1330.57 99
1330.66 103
1330.74 105
1330.83 107
1330.91 108
1330.99 110
1331.08 111
1331.16 111
1331.24 111
1331.33 110
1331.41 107
1331.50 103
1331.58 97
1331.66 92
1331.75 87
1331.83 84
1331.91 82
1332.00 82
1332.08 83
1332.17 84
1332.25 86
1332.33 87
1332.42 89
1332.50 92
1332.58 95
1332.67 99
1332.75 104
1332.84 109
1332.92 113
1333.00 116
1333.09 117
1333.17 115
1333.25 110
1333.34 103
1333.42 93
1333.51 82
1333.59 70
1333.67 59
1333.76 49
1333.84 42
1333.93 38
1334.01 37
1334.09 39
1334.18 41
1334.26 45
1334.34 48
1334.43 53
1334.51 57
1334.60 63
1334.68 70
1334.76 78
1334.85 87
1334.93 94
1335.02 99
1335.10 102
1335.18 101
1335.27 98
1335.35 93
1335.43 89
1335.52 85
1335.60 85
1335.69 86
1335.77 88
1335.85 90
1335.94 91
1336.02 90
1336.11 87
1336.19 82
1336.27 76
1336.36 70
1336.44 65
1336.53 63
1336.61 62
1336.69 63
1336.78 65
1336.86 68
1336.95 71
1337.03 74
1337.11 76
1337.20 76
1337.28 75
1337.36 72
1337.45 68
1337.53 64
1337.62 60
1337.70 57
1337.78 55
1337.87 54
1337.95 55
1338.04 56
1338.12 58
1338.20 60
1338.29 62
1338.37 64
1338.46 65
1338.54 64
1338.62 62
1338.71 60
1338.79 56
1338.88 53
1338.96 50
1339.04 47
1339.13 46
1339.21 45
1339.30 43
1339.38 43
1339.46 43
1339.55 45
1339.63 49
1339.72 56
1339.80 66
1339.88 78
1339.97 90
1340.05 101
1340.14 110
1340.22 115
1340.30 117
1340.39 116
1340.47 114
1340.56 112
1340.64 111
1340.72 110
1340.81 111
1340.89 111
1340.98 110
1341.06 108
1341.15 103
1341.23 96
1341.31 88
1341.40 78
1341.48 68
1341.57 60
1341.65 54
1341.73 52
1341.82 54
1341.90 60
1341.99 70
1342.07 81
1342.15 91
1342.24 100
1342.32 105
1342.41 107
1342.49 108
1342.57 107
1342.66 107
1342.74 108
1342.83 111
1342.91 115
1343.00 120
1343.08 125
1343.16 129
1343.25 132
1343.33 133
1343.42 132
1343.50 130
1343.58 125
1343.67 120
1343.75 114
1343.84 109
1343.92 106
1344.00 106
1344.09 108
1344.17 113
1344.26 120
1344.34 127
1344.43 134
1344.51 138
1344.59 139
1344.68 138
1344.76 135
1344.85 131
1344.93 126
1345.02 121
1345.10 116
1345.18 110
1345.27 104
1345.35 96
1345.44 88
1345.52 79
1345.60 69
1345.69 61
1345.77 55
1345.86 51
1345.94 50
1346.03 53
1346.11 58
1346.19 64
1346.28 70
1346.36 74
1346.45 74
1346.53 72
1346.62 67
1346.70 59
1346.78 49
1346.87 40
1346.95 30
1347.04 21
1347.12 13
1347.20 8
1347.29 5
1347.37 6
1347.46 11
1347.54 20
1347.63 31
1347.71 45
1347.79 57
1347.88 68
1347.96 76
1348.05 80
1348.13 81
1348.22 80
1348.30 78
1348.38 77
1348.47 77
1348.55 77
1348.64 77
1348.72 75
1348.81 72
1348.89 67
1348.97 61
1349.06 56
1349.14 52
1349.23 50
1349.31 51
1349.40 53
1349.48 56
1349.56 58
1349.65 58
1349.73 55
1349.82 49
1349.90 41
1349.99 32
1350.07 22
1350.16 12
1350.24 4
1350.32 0
1350.41 0
1350.49 0
1350.58 0
1350.66 0
1350.75 0
1350.83 0
1350.91 0
1351.00 2
1351.08 9
1351.17 15
1351.25 22
1351.34 27
1351.42 31
1351.51 34
1351.59 35
1351.67 36
1351.76 37
1351.84 36
1351.93 35
1352.01 32
1352.10 28
1352.18 22
1352.26 15
1352.35 8
1352.43 3
1352.52 0
1352.60 0
1352.69 3
1352.77 8
1352.86 14
1352.94 21
1353.02 28
1353.11 33
1353.19 37
1353.28 42
1353.36 45
1353.45 49
1353.53 52
1353.62 56
1353.70 59
1353.78 61
1353.87 63
1353.95 64
1354.04 65
1354.12 65
1354.21 64
1354.29 63
1354.38 60
1354.46 58
1354.55 56
1354.63 55
1354.71 57
1354.80 61
1354.88 68
1354.97 75
1355.05 83
1355.14 91
1355.22 97
1355.31 101
1355.39 104
1355.47 106
1355.56 108
1355.64 109
1355.73 109
1355.81 108
1355.90 106
1355.98 104
1356.07 100
1356.15 97
1356.24 96
1356.32 97
1356.40 101
1356.49 108
1356.57 117
1356.66 127
1356.74 135
1356.83 142
1356.91 147
1357.00 149
1357.08 149
1357.17 149
1357.25 147
1357.33 145
1357.42 142
1357.50 138
1357.59 135
1357.67 132
1357.76 132
1357.84 134
1357.93 138
1358.01 143
1358.10 148
1358.18 153
1358.26 155
1358.35 154
1358.43 150
1358.52 144
1358.60 136
1358.69 128
1358.77 120
1358.86 115
1358.94 112
1359.03 113
1359.11 117
1359.20 124
1359.28 134
1359.36 147
1359.45 161
1359.53 175
1359.62 188
1359.70 200
1359.79 208
1359.87 213
1359.96 215
1360.04 215
1360.13 212
1360.21 208
1360.30 203
1360.38 198
1360.47 193
1360.55 189
1360.63 184
1360.72 180
1360.80 175
1360.89 170
1360.97 165
1361.06 160
1361.14 157
1361.23 155
1361.31 155
1361.40 158
1361.48 161
1361.57 164
1361.65 166
1361.74 167
1361.82 167
1361.91 165
1361.99 161
1362.07 158
1362.16 154
1362.24 150
1362.33 146
1362.41 139
1362.50 130
1362.58 120
1362.67 108
1362.75 95
1362.84 83
1362.92 72
1363.01 63
1363.09 56
1363.18 51
1363.26 48
1363.35 46
1363.43 45
1363.52 45
1363.60 46
1363.68 49
1363.77 53
1363.85 59
1363.94 65
1364.02 72
1364.11 78
1364.19 83
1364.28 87
1364.36 90
1364.45 94
1364.53 97
1364.62 101
1364.70 105
1364.79 108
1364.87 110
1364.96 109
1365.04 106
1365.13 100
1365.21 93
1365.30 85
1365.38 79
1365.47 75
1365.55 74
1365.64 76
1365.72 81
1365.80 87
1365.89 93
1365.97 97
1366.06 99
1366.14 98
1366.23 93
1366.31 86
1366.40 77
1366.48 67
1366.57 56
1366.65 47
1366.74 39
1366.82 34
1366.91 32
1366.99 31
1367.08 33
1367.16 35
1367.25 36
1367.33 36
1367.42 34
1367.50 30
1367.59 26
1367.67 20
1367.76 13
1367.84 6
1367.93 0
1368.01 0
1368.10 0
1368.18 0
1368.27 0
1368.35 0
1368.44 0
1368.52 1
1368.61 7
1368.69 11
1368.78 13
1368.86 13
1368.95 12
1369.03 10
1369.12 10
1369.20 11
1369.29 14
1369.37 17
1369.46 21
1369.54 26
1369.63 31
1369.71 38
1369.79 45
1369.88 53
1369.96 62
1370.05 72
1370.13 80
1370.22 85
1370.30 88
1370.39 87
1370.47 83
1370.56 77
1370.64 70
1370.73 64
1370.81 60
1370.90 58
1370.98 56
1371.07 56
1371.15 57
1371.24 58
1371.32 61
1371.41 65
1371.49 70
1371.58 77
1371.66 84
1371.75 91
1371.83 96
1371.92 100
1372.00 101
1372.09 100
1372.17 98
1372.26 97
1372.34 96
1372.43 97
1372.51 99
1372.60 102
1372.69 106
1372.77 111
1372.86 115
1372.94 120
1373.03 125
1373.11 131
1373.20 137
1373.28 143
1373.37 149
1373.45 155
1373.54 159
1373.62 163
1373.71 165
1373.79 167
1373.88 169
1373.96 171
1374.05 174
1374.13 177
1374.22 181
1374.30 183
1374.39 185
1374.47 184
1374.56 181
1374.64 176
1374.73 168
1374.81 158
1374.90 148
1374.98 138
1375.07 129
1375.15 121
1375.24 115
1375.32 110
1375.41 107
1375.49 105
1375.58 103
1375.66 103
1375.75 104
1375.83 106
1375.92 108
1376.00 112
1376.09 116
1376.17 119
1376.26 121
1376.34 120
1376.43 118
1376.51 115
1376.60 112
1376.69 110
1376.77 110
1376.86 112
1376.94 115
1377.03 120
1377.11 124
1377.20 127
1377.28 129
1377.37 128
1377.45 125
1377.54 121
1377.62 115
1377.71 109
1377.79 102
1377.88 96
1377.96 90
1378.05 85
1378.13 79
1378.22 74
1378.30 70
1378.39 65
1378.47 63
1378.56 62
1378.64 64
1378.73 68
1378.82 75
1378.90 83
1378.99 92
1379.07 100
1379.16 107
1379.24 112
1379.33 115
1379.41 115
1379.50 113
1379.58 110
1379.67 106
1379.75 101
1379.84 97
1379.92 94
1380.01 92
1380.09 91
1380.18 91
1380.26 92
1380.35 94
1380.44 98
1380.52 102
1380.61 107
1380.69 111
1380.78 113
1380.86 113
1380.95 108
1381.03 100
1381.12 88
1381.20 75
1381.29 61
1381.37 50
1381.46 42
1381.54 38
1381.63 38
1381.71 41
1381.80 47
1381.89 53
1381.97 59
1382.06 64
1382.14 69
1382.23 72
1382.31 74
1382.40 74
1382.48 72
1382.57 68
1382.65 61
1382.74 51
1382.82 39
1382.91 27
1383.00 15
1383.08 5
1383.17 0
1383.25 0
1383.34 0
1383.42 0
1383.51 0
1383.59 0
1383.68 1
1383.76 4
1383.85 6
1383.93 6
1384.02 6
1384.11 5
1384.19 2
1384.28 0
1384.36 0
1384.45 0
1384.53 0
1384.62 5
1384.70 13
1384.79 21
1384.87 30
1384.96 40
1385.04 48
1385.13 56
1385.22 62
1385.30 68
1385.39 71
1385.47 72
1385.56 71
1385.64 68
1385.73 65
1385.81 63
1385.90 62
1385.98 65
1386.07 69
1386.16 76
1386.24 82
1386.33 88
1386.41 91
1386.50 93
1386.58 92
1386.67 90
1386.75 88
1386.84 87
1386.92 87
1387.01 87
1387.10 87
1387.18 86
1387.27 82
1387.35 76
1387.44 68
1387.52 58
1387.61 47
1387.69 38
1387.78 30
1387.87 25
1387.95 24
1388.04 29
1388.12 38
1388.21 53
1388.29 71
1388.38 91
1388.46 112
1388.55 130
1388.64 145
1388.72 156
1388.81 163
1388.89 169
1388.98 172
1389.06 175
1389.15 176
1389.23 176
1389.32 174
1389.41 169
1389.49 162
1389.58 155
1389.66 147
1389.75 142
1389.83 140
1389.92 140
1390.00 142
1390.09 143
1390.18 143
1390.26 139
1390.35 133
1390.43 125
1390.52 117
1390.60 113
1390.69 112
1390.77 117
1390.86 126
1390.95 137
1391.03 148
1391.12 156
1391.20 161
1391.29 163
1391.37 160
1391.46 155
1391.55 148
1391.63 141
1391.72 133
1391.80 126
1391.89 120
1391.97 114
1392.06 110
1392.14 107
1392.23 105
1392.32 105
1392.40 104
1392.49 103
1392.57 99
1392.66 93
1392.74 84
1392.83 75
1392.92 66
1393.00 60
1393.09 57
1393.17 59
1393.26 63
1393.34 70
1393.43 77
1393.52 83
1393.60 87
1393.69 90
1393.77 92
1393.86 93
1393.94 95
1394.03 97
1394.12 100
1394.20 102
1394.29 103
1394.37 104
1394.46 103
1394.54 101
1394.63 97
1394.72 94
1394.80 90
1394.89 86
1394.97 84
1395.06 83
1395.14 84
1395.23 88
1395.32 93
1395.40 99
1395.49 106
1395.57 112
1395.66 117
1395.74 120
1395.83 121
1395.92 120
1396.00 118
1396.09 114
1396.17 110
1396.26 106
1396.34 101
1396.43 98
1396.52 95
1396.60 95
1396.69 96
1396.77 98
1396.86 101
1396.95 104
1397.03 107
1397.12 109
1397.20 109
1397.29 108
1397.37 106
1397.46 103
1397.55 99
1397.63 95
1397.72 90
1397.80 85
1397.89 80
1397.97 75
1398.06 71
1398.15 68
1398.23 67
1398.32 67
1398.40 70
1398.49 74
1398.58 81
1398.66 90
1398.75 99
1398.83 109
1398.92 116
1399.00 119
1399.09 118
1399.18 112
1399.26 103
1399.35 91
1399.43 79
1399.52 69
1399.61 62
1399.69 60
1399.78 62
1399.86 67
1399.95 75
1400.04 82
1400.12 89
1400.21 93
1400.29 94
1400.38 93
1400.46 90
1400.55 86
1400.64 83
1400.72 83
1400.81 85
1400.89 89
1400.98 94
1401.07 98
1401.15 99
1401.24 97
1401.32 90
1401.41 80
1401.50 69
1401.58 58
1401.67 50
1401.75 46
1401.84 46
1401.93 49
1402.01 54
1402.10 58
1402.18 62
1402.27 65
1402.36 67
1402.44 67
1402.53 67
1402.61 67
1402.70 66
1402.79 64
1402.87 62
1402.96 60
1403.04 58
1403.13 56
1403.22 56
1403.30 55
1403.39 55
1403.47 52
1403.56 48
1403.65 42
1403.73 35
1403.82 29
1403.90 24
1403.99 21
1404.08 20
1404.16 21
1404.25 23
1404.33 25
1404.42 27
1404.51 28
1404.59 30
1404.68 31
1404.76 33
1404.85 36
1404.94 40
1405.02 44
1405.11 49
1405.19 54
1405.28 59
1405.37 63
1405.45 66
1405.54 69
1405.62 71
1405.71 72
1405.80 73
1405.88 75
1405.97 76
1406.05 77
1406.14 78
1406.23 80
1406.31 83
1406.40 86
1406.48 89
1406.57 93
1406.66 97
1406.74 100
1406.83 102
1406.92 103
1407.00 103
1407.09 103
1407.17 103
1407.26 104
1407.35 104
1407.43 104
1407.52 103
1407.60 100
1407.69 97
1407.78 93
1407.86 88
1407.95 84
1408.03 80
1408.12 77
1408.21 72
1408.29 68
1408.38 62
1408.47 55
1408.55 47
1408.64 40
1408.72 33
1408.81 27
1408.90 21
1408.98 15
1409.07 11
1409.15 6
1409.24 2
1409.33 0
1409.41 0
1409.50 0
1409.59 0
1409.67 0
1409.76 0
1409.84 0
1409.93 0
1410.02 2
1410.10 8
1410.19 13
1410.28 18
1410.36 21
1410.45 22
1410.53 22
1410.62 20
1410.71 18
1410.79 17
1410.88 17
1410.96 18
1411.05 20
1411.14 20
1411.22 20
1411.31 19
1411.40 16
1411.48 13
1411.57 12
1411.65 13
1411.74 17
1411.83 23
1411.91 31
1412.00 39
1412.09 48
1412.17 55
1412.26 61
1412.34 65
1412.43 68
1412.52 68
1412.60 67
1412.69 63
1412.78 57
1412.86 51
1412.95 46
1413.04 42
1413.12 40
1413.21 41
1413.29 42
1413.38 44
1413.47 44
1413.55 44
1413.64 43
1413.73 42
1413.81 42
1413.90 43
1413.98 45
1414.07 46
1414.16 46
1414.24 44
1414.33 41
1414.42 37
1414.50 33
1414.59 30
1414.67 29
1414.76 28
1414.85 27
1414.93 26
1415.02 25
1415.11 22
1415.19 20
1415.28 19
1415.37 19
1415.45 20
1415.54 22
1415.62 25
1415.71 28
1415.80 29
1415.88 28
1415.97 24
1416.06 19
1416.14 12
1416.23 5
1416.32 0
1416.40 0
1416.49 0
1416.58 0
1416.66 0
1416.75 0
1416.83 0
1416.92 0
1417.01 7
1417.09 20
1417.18 35
1417.27 49
1417.35 63
1417.44 75
1417.53 83
1417.61 88
1417.70 88
1417.78 83
1417.87 75
1417.96 65
1418.04 54
1418.13 44
1418.22 36
1418.30 30
1418.39 28
1418.48 30
1418.56 34
1418.65 42
1418.74 54
1418.82 69
1418.91 88
1419.00 109
1419.08 130
1419.17 149
1419.25 164
1419.34 175
1419.43 181
1419.51 182
1419.60 180
1419.69 174
1419.77 166
1419.86 157
1419.95 146
1420.03 135
1420.12 124
1420.21 112
1420.29 101
1420.38 91
1420.47 81
1420.55 71
1420.64 62
1420.73 53
1420.81 44
1420.90 36
1420.98 28
1421.07 20
1421.16 13
1421.24 7
1421.33 2
1421.42 1
1421.50 2
1421.59 7
1421.68 15
1421.76 24
1421.85 33
1421.94 41
1422.02 46
1422.11 47
1422.20 47
1422.28 44
1422.37 40
1422.46 35
1422.54 30
1422.63 25
1422.72 20
1422.80 15
1422.89 11
1422.98 8
1423.06 8
1423.15 11
1423.24 16
1423.32 24
1423.41 34
1423.50 46
1423.58 58
1423.67 69
1423.76 78
1423.84 86
1423.93 92
1424.01 96
1424.10 99
1424.19 101
1424.27 104
1424.36 107
1424.45 110
1424.53 112
1424.62 111
1424.71 108
1424.79 101
1424.88 93
1424.97 84
1425.05 75
1425.14 68
1425.23 62
1425.31 58
1425.40 53
1425.49 49
1425.57 43
1425.66 36
1425.75 29
1425.83 24
1425.92 20
1426.01 18
1426.09 19
1426.18 21
1426.27 25
1426.35 29
1426.44 34
1426.53 39
1426.61 44
1426.70 49
1426.79 56
1426.87 63
1426.96 71
1427.05 79
1427.14 88
1427.22 95
1427.31 100
1427.40 101
1427.48 99
1427.57 93
1427.66 84
1427.74 73
1427.83 62
1427.92 52
1428.00 44
1428.09 39
1428.18 36
1428.26 37
1428.35 40
1428.44 47
1428.52 54
1428.61 62
1428.70 69
1428.78 73
1428.87 75
1428.96 74
1429.04 69
1429.13 63
1429.22 57
1429.30 51
1429.39 45
1429.48 42
1429.56 39
1429.65 36
1429.74 35
1429.82 34
1429.91 33
1430.00 35
1430.09 39
1430.17 46
1430.26 54
1430.35 64
1430.43 73
1430.52 81
1430.61 85
1430.69 84
1430.78 80
1430.87 73
1430.95 64
1431.04 53
1431.13 43
1431.21 33
1431.30 26
1431.39 22
1431.47 20
1431.56 20
1431.65 24
1431.73 31
1431.82 40
1431.91 51
1432.00 64
1432.08 78
1432.17 92
1432.26 105
1432.34 117
1432.43 127
1432.52 136
1432.60 144
1432.69 151
1432.78 158
1432.86 164
1432.95 169
1433.04 173
1433.12 175
1433.21 175
1433.30 173
1433.39 169
1433.47 165
1433.56 160
1433.65 156
1433.73 153
1433.82 149
1433.91 144
1433.99 138
1434.08 130
1434.17 121
1434.25 111
1434.34 102
1434.43 95
1434.52 92
1434.60 92
1434.69 95
1434.78 101
1434.86 107
1434.95 113
1435.04 117
1435.12 120
1435.21 120
1435.30 118
1435.39 116
1435.47 112
1435.56 108
1435.65 103
1435.73 97
1435.82 89
1435.91 80
1435.99 71
1436.08 63
1436.17 57
1436.26 53
1436.34 53
1436.43 55
1436.52 59
1436.60 61
1436.69 62
1436.78 61
1436.86 57
1436.95 50
1437.04 43
1437.13 37
1437.21 32
1437.30 30
1437.39 31
1437.47 33
1437.56 35
1437.65 38
1437.73 39
1437.82 38
1437.91 36
1438.00 34
1438.08 31
1438.17 29
1438.26 27
1438.34 26
1438.43 25
1438.52 24
1438.60 23
1438.69 21
1438.78 18
1438.87 15
1438.95 13
1439.04 10
1439.13 8
1439.21 6
1439.30 5
1439.39 3
1439.48 1
1439.56 0
1439.65 0
1439.74 0
1439.82 0
1439.91 0
1440.00 0
1440.09 0
1440.17 4
1440.26 13
1440.35 22
1440.43 30
1440.52 36
1440.61 40
1440.70 43
1440.78 45
1440.87 47
1440.96 49
1441.04 51
1441.13 53
1441.22 54
1441.31 55
1441.39 54
1441.48 52
1441.57 51
1441.65 49
1441.74 47
1441.83 45
1441.92 43
1442.00 41
1442.09 38
1442.18 35
1442.26 33
1442.35 30
1442.44 28
1442.53 26
1442.61 24
1442.70 21
1442.79 17
1442.87 13
1442.96 9
1443.05 6
1443.14 4
1443.22 4
1443.31 5
1443.40 7
1443.48 10
1443.57 12
1443.66 14
1443.75 14
1443.83 13
1443.92 11
1444.01 8
1444.10 6
1444.18 5
1444.27 6
1444.36 10
1444.44 15
1444.53 22
1444.62 28
1444.71 33
1444.79 35
1444.88 36
1444.97 35
1445.05 34
1445.14 34
1445.23 33
1445.32 34
1445.40 35
1445.49 37
1445.58 38
1445.67 39
1445.75 40
1445.84 40
1445.93 40
1446.01 40
1446.10 40
1446.19 41
1446.28 44
1446.36 50
1446.45 58
1446.54 69
1446.63 82
1446.71 96
1446.80 108
1446.89 116
1446.98 120
1447.06 119
1447.15 112
1447.24 100
1447.32 85
1447.41 69
1447.50 54
1447.59 41
1447.67 32
1447.76 26
1447.85 25
1447.94 26
1448.02 29
1448.11 33
1448.20 37
1448.29 39
1448.37 40
1448.46 38
1448.55 33
1448.63 26
1448.72 18
1448.81 9
1448.90 2
1448.98 0
1449.07 0
1449.16 0
1449.25 0
1449.33 2
1449.42 8
1449.51 15
1449.60 22
1449.68 30
1449.77 39
1449.86 49
1449.95 58
1450.03 66
1450.12 73
1450.21 78
1450.30 79
1450.38 77
1450.47 74
1450.56 70
1450.65 67
1450.73 67
1450.82 70
1450.91 77
1450.99 86
1451.08 96
1451.17 104
1451.26 108
1451.34 108
1451.43 103
1451.52 94
1451.61 82
1451.69 68
1451.78 56
1451.87 45
1451.96 37
1452.04 32
1452.13 29
1452.22 28
1452.31 28
1452.39 31
1452.48 35
1452.57 40
1452.66 46
1452.74 52
1452.83 58
1452.92 64
1453.01 68
1453.09 72
1453.18 74
1453.27 75
1453.36 75
1453.44 72
1453.53 66
1453.62 58
1453.71 48
1453.79 37
1453.88 28
1453.97 21
1454.06 18
1454.14 17
1454.23 20
1454.32 24
1454.41 29
1454.49 35
1454.58 40
1454.67 43
1454.76 44
1454.84 42
1454.93 37
1455.02 29
1455.11 19
1455.19 8
1455.28 0
1455.37 0
1455.46 0
1455.55 0
1455.63 0
1455.72 0
1455.81 0
1455.90 1
1455.98 4
1456.07 7
1456.16 8
1456.25 9
1456.33 10
1456.42 11
1456.51 13
1456.60 16
1456.68 19
1456.77 24
1456.86 29
1456.95 33
1457.03 37
1457.12 41
1457.21 45
1457.30 50
1457.38 57
1457.47 65
1457.56 74
1457.65 84
1457.74 93
1457.82 101
1457.91 107
1458.00 111
1458.09 112
1458.17 111
1458.26 109
1458.35 105
1458.44 101
1458.52 95
1458.61 89
1458.70 82
1458.79 75
1458.87 67
1458.96 59
1459.05 52
1459.14 46
1459.23 42
1459.31 38
1459.40 36
1459.49 35
1459.58 35
1459.66 35
1459.75 35
1459.84 35
1459.93 36
1460.02 38
1460.10 40
1460.19 42
1460.28 46
1460.37 50
1460.45 53
1460.54 57
1460.63 60
1460.72 63
1460.80 66
1460.89 68
1460.98 69
1461.07 68
1461.16 66
1461.24 63
1461.33 57
1461.42 49
1461.51 41
1461.59 33
1461.68 25
1461.77 19
1461.86 16
1461.95 15
1462.03 16
1462.12 20
1462.21 25
1462.30 32
1462.38 40
1462.47 47
1462.56 54
1462.65 59
1462.74 63
1462.82 66
1462.91 67
1463.00 66
1463.09 66
1463.17 66
1463.26 68
1463.35 71
1463.44 76
1463.53 82
1463.61 89
1463.70 97
1463.79 103
1463.88 107
1463.96 110
1464.05 111
1464.14 112
1464.23 112
1464.32 113
1464.40 115
1464.49 119
1464.58 126
1464.67 134
1464.76 142
1464.84 148
1464.93 153
1465.02 155
1465.11 153
1465.19 148
1465.28 142
1465.37 136
1465.46 129
1465.55 122
1465.63 115
1465.72 108
1465.81 99
1465.90 90
1465.99 80
1466.07 71
1466.16 63
1466.25 58
1466.34 56
1466.42 57
1466.51 59
1466.60 61
1466.69 63
1466.78 66
1466.86 68
1466.95 70
1467.04 73
1467.13 77
1467.22 80
1467.30 83
1467.39 85
1467.48 86
1467.57 85
1467.66 83
1467.74 82
1467.83 81
1467.92 82
1468.01 85
1468.10 89
1468.18 93
1468.27 98
1468.36 102
1468.45 105
1468.54 108
1468.62 110
1468.71 110
1468.80 110
1468.89 109
1468.98 107
1469.06 104
1469.15 100
1469.24 96
1469.33 92
1469.42 88
1469.50 84
1469.59 81
1469.68 79
1469.77 78
1469.86 80
1469.94 83
1470.03 87
1470.12 93
1470.21 100
1470.30 106
1470.38 111
1470.47 115
1470.56 116
1470.65 115
1470.74 111
1470.82 104
1470.91 96
1471.00 85
1471.09 75
1471.18 64
1471.26 55
1471.35 47
1471.44 40
1471.53 35
1471.62 31
1471.70 27
1471.79 22
1471.88 18
1471.97 13
1472.06 8
1472.14 2
1472.23 0
1472.32 0
1472.41 0
1472.50 0
1472.58 0
1472.67 0
1472.76 0
1472.85 0
1472.94 11
1473.03 27
1473.11 43
1473.20 59
1473.29 72
1473.38 82
1473.47 88
1473.55 91
1473.64 91
1473.73 89
1473.82 84
1473.91 78
1473.99 71
1474.08 63
1474.17 55
1474.26 48
1474.35 43
1474.44 41
1474.52 41
1474.61 43
1474.70 46
1474.79 49
1474.88 52
1474.96 51
1475.05 49
1475.14 44
1475.23 39
1475.32 35
1475.40 33
1475.49 34
1475.58 38
1475.67 46
1475.76 55
1475.85 63
1475.93 69
1476.02 73
1476.11 74
1476.20 73
1476.29 71
1476.37 70
1476.46 71
1476.55 73
1476.64 76
1476.73 80
1476.82 84
1476.90 89
1476.99 93
1477.08 98
1477.17 103
1477.26 108
1477.35 114
1477.43 120
1477.52 126
1477.61 132
1477.70 138
1477.79 143
1477.87 146
1477.96 147
1478.05 145
1478.14 142
1478.23 138
1478.32 135
1478.40 134
1478.49 136
1478.58 142
1478.67 150
1478.76 158
1478.85 166
1478.93 171
1479.02 174
1479.11 174
1479.20 172
1479.29 169
1479.38 164
1479.46 159
1479.55 153
1479.64 146
1479.73 137
1479.82 127
1479.90 117
1479.99 105
1480.08 95
1480.17 86
1480.26 80
1480.35 77
1480.43 78
1480.52 82
1480.61 89
1480.70 96
1480.79 104
1480.88 111
1480.96 117
1481.05 122
1481.14 126
1481.23 130
1481.32 134
1481.41 138
1481.49 141
1481.58 142
1481.67 142
1481.76 140
1481.85 137
1481.94 133
1482.03 130
1482.11 129
1482.20 128
1482.29 129
1482.38 132
1482.47 135
1482.56 140
1482.64 145
1482.73 152
1482.82 159
1482.91 167
1483.00 175
1483.09 181
1483.17 185
1483.26 186
1483.35 182
1483.44 175
1483.53 164
1483.62 150
1483.70 136
1483.79 125
1483.88 117
1483.97 114
1484.06 117
1484.15 124
1484.24 133
1484.32 142
1484.41 148
1484.50 149
1484.59 145
1484.68 137
1484.77 126
1484.85 113
1484.94 101
1485.03 90
1485.12 79
1485.21 69
1485.30 58
1485.39 47
1485.47 36
1485.56 24
1485.65 14
1485.74 5
1485.83 0
1485.92 0
1486.00 0
1486.09 0
1486.18 0
1486.27 1
1486.36 5
1486.45 11
1486.54 18
1486.62 27
1486.71 36
1486.80 45
1486.89 55
1486.98 63
1487.07 70
1487.15 75
1487.24 77
1487.33 77
1487.42 75
1487.51 70
1487.60 63
1487.69 55
1487.77 46
1487.86 37
1487.95 29
1488.04 22
1488.13 17
1488.22 14
1488.31 14
1488.39 16
1488.48 19
1488.57 22
1488.66 25
1488.75 27
1488.84 29
1488.93 31
1489.01 35
1489.10 39
1489.19 47
1489.28 55
1489.37 65
1489.46 74
1489.55 80
1489.63 84
1489.72 84
1489.81 80
1489.90 73
1489.99 63
1490.08 52
1490.17 40
1490.25 28
1490.34 17
1490.43 8
1490.52 0
1490.61 0
1490.70 0
1490.79 0
1490.88 0
1490.96 0
1491.05 0
1491.14 0
1491.23 0
1491.32 0
1491.41 5
1491.50 13
1491.58 23
1491.67 33
1491.76 43
1491.85 52
1491.94 59
1492.03 63
1492.12 65
1492.21 64
1492.29 60
1492.38 54
1492.47 45
1492.56 36
1492.65 26
1492.74 16
1492.83 6
1492.91 0
1493.00 0
1493.09 0
1493.18 0
1493.27 0
1493.36 1
1493.45 9
1493.54 17
1493.62 26
1493.71 34
1493.80 40
1493.89 46
1493.98 50
1494.07 55
1494.16 59
1494.25 64
1494.33 68
1494.42 71
1494.51 72
1494.60 71
1494.69 68
1494.78 63
1494.87 57
1494.96 51
1495.04 44
1495.13 37
1495.22 30
1495.31 23
1495.40 17
1495.49 12
1495.58 10
1495.67 11
1495.75 15
1495.84 21
1495.93 29
1496.02 36
1496.11 42
1496.20 45
1496.29 45
1496.38 44
1496.46 43
1496.55 42
1496.64 44
1496.73 47
1496.82 52
1496.91 57
1497.00 61
1497.09 63
1497.17 62
1497.26 60
1497.35 57
1497.44 55
1497.53 55
1497.62 60
1497.71 70
1497.80 84
1497.89 100
1497.97 117
1498.06 130
1498.15 137
1498.24 137
1498.33 129
1498.42 115
1498.51 97
1498.60 80
1498.69 65
1498.77 55
1498.86 50
1498.95 49
1499.04 52
1499.13 54
1499.22 55
1499.31 55
1499.40 52
1499.49 47
1499.57 41
1499.66 35
1499.75 28
1499.84 20
1499.93 13
1500.02 6
1500.11 0
1500.20 0
1500.29 0
1500.37 0
1500.46 0
1500.55 0
1500.64 0
1500.73 0
1500.82 2
1500.91 14
1501.00 27
1501.09 40
1501.17 53
1501.26 66
1501.35 79
1501.44 91
1501.53 101
1501.62 109
1501.71 115
1501.80 118
1501.89 117
1501.97 113
1502.06 107
1502.15 101
1502.24 96
1502.33 94
1502.42 95
1502.51 100
1502.60 108
1502.69 119
1502.78 131
1502.86 142
1502.95 153
1503.04 162
1503.13 170
1503.22 175
1503.31 176
1503.40 175
1503.49 170
1503.58 164
1503.67 157
1503.75 152
1503.84 151
1503.93 154
1504.02 161
1504.11 171
1504.20 180
1504.29 187
1504.38 189
1504.47 187
1504.56 181
1504.64 172
1504.73 162
1504.82 152
1504.91 144
1505.00 137
1505.09 132
1505.18 130
1505.27 130
1505.36 133
1505.45 140
1505.54 148
1505.62 158
1505.71 167
1505.80 175
1505.89 180
1505.98 182
1506.07 180
1506.16 175
1506.25 169
1506.34 162
1506.43 156
1506.52 152
1506.60 150
1506.69 152
1506.78 156
1506.87 161
1506.96 163
1507.05 163
1507.14 157
1507.23 148
1507.32 136
1507.41 122
1507.50 109
1507.58 99
1507.67 92
1507.76 89
1507.85 89
1507.94 90
1508.03 92
1508.12 92
1508.21 91
1508.30 88
1508.39 83
1508.48 77
1508.57 71
1508.65 64
1508.74 58
1508.83 53
1508.92 50
1509.01 49
1509.10 51
1509.19 55
1509.28 61
1509.37 68
1509.46 74
1509.55 76
1509.64 76
1509.72 72
1509.81 66
1509.90 59
1509.99 53
1510.08 49
1510.17 49
1510.26 51
1510.35 55
1510.44 59
1510.53 64
1510.62 69
1510.71 73
1510.80 77
1510.88 81
1510.97 84
1511.06 86
1511.15 86
1511.24 82
1511.33 75
1511.42 67
1511.51 56
1511.60 46
1511.69 36
1511.78 27
1511.87 21
1511.96 15
1512.04 10
1512.13 6
1512.22 1
1512.31 0
1512.40 0
1512.49 0
1512.58 0
1512.67 0
1512.76 0
1512.85 0
1512.94 0
1513.03 2
1513.12 11
1513.21 21
1513.29 31
1513.38 42
1513.47 53
1513.56 65
1513.65 77
1513.74 88
1513.83 99
1513.92 109
1514.01 116
1514.10 120
1514.19 120
1514.28 115
1514.37 107
1514.46 97
1514.54 86
1514.63 76
1514.72 68
1514.81 64
1514.90 62
1514.99 64
1515.08 67
1515.17 72
1515.26 76
1515.35 79
1515.44 80
1515.53 78
1515.62 71
1515.71 62
1515.80 50
1515.89 38
1515.97 26
1516.06 18
1516.15 13
1516.24 13
1516.33 18
1516.42 25
1516.51 34
1516.60 44
1516.69 54
1516.78 61
1516.87 66
1516.96 69
1517.05 70
1517.14 69
1517.23 67
1517.32 64
1517.40 60
1517.49 58
1517.58 58
1517.67 60
1517.76 64
1517.85 70
1517.94 76
1518.03 81
1518.12 84
1518.21 83
1518.30 77
1518.39 67
1518.48 55
1518.57 41
1518.66 29
1518.75 19
1518.84 15
1518.93 15
1519.01 20
1519.10 30
1519.19 41
1519.28 52
1519.37 61
1519.46 65
1519.55 64
1519.64 58
1519.73 48
1519.82 36
1519.91 25
1520.00 17
1520.09 13
1520.18 14
1520.27 20
1520.36 28
1520.45 40
1520.54 52
1520.63 64
1520.72 76
1520.80 86
1520.89 95
1520.98 101
1521.07 104
1521.16 105
1521.25 103
1521.34 100
1521.43 98
1521.52 98
1521.61 100
1521.70 105
1521.79 111
1521.88 118
1521.97 124
1522.06 127
1522.15 128
1522.24 126
1522.33 122
1522.42 116
1522.51 108
1522.60 100
1522.69 91
1522.77 83
1522.86 77
1522.95 73
1523.04 73
1523.13 76
1523.22 83
1523.31 93
1523.40 107
1523.49 123
1523.58 140
1523.67 156
1523.76 170
1523.85 181
1523.94 188
1524.03 190
1524.12 189
1524.21 184
1524.30 178
1524.39 170
1524.48 163
1524.57 157
1524.66 153
1524.75 151
1524.84 150
1524.93 150
1525.01 148
1525.10 145
1525.19 141
1525.28 135
1525.37 128
1525.46 121
1525.55 115
1525.64 109
1525.73 104
1525.82 100
1525.91 96
1526.00 91
1526.09 84
1526.18 77
1526.27 69
1526.36 61
1526.45 55
1526.54 52
1526.63 50
1526.72 50
1526.81 51
1526.90 52
1526.99 51
1527.08 47
1527.17 42
1527.26 35
1527.35 28
1527.44 21
1527.53 15
1527.62 10
1527.71 6
1527.79 1
1527.88 0
1527.97 0
1528.06 0
1528.15 0
1528.24 0
1528.33 0
1528.42 0
1528.51 0
1528.60 7
1528.69 18
1528.78 29
1528.87 39
1528.96 46
1529.05 49
1529.14 49
1529.23 45
1529.32 40
1529.41 33
1529.50 28
1529.59 26
1529.68 27
1529.77 33
1529.86 42
1529.95 53
1530.04 63
1530.13 73
1530.22 78
1530.31 80
1530.40 77
1530.49 71
1530.58 63
1530.67 54
1530.76 46
1530.85 39
1530.94 35
1531.03 32
1531.12 31
1531.21 32
1531.30 33
1531.39 35
1531.48 38
1531.57 42
1531.66 46
1531.75 50
1531.84 53
1531.93 55
1532.01 56
1532.10 54
1532.19 51
1532.28 46
1532.37 41
1532.46 37
1532.55 34
1532.64 33
1532.73 34
1532.82 37
1532.91 42
1533.00 47
1533.09 54
1533.18 60
1533.27 65
1533.36 69
1533.45 72
1533.54 74
1533.63 74
1533.72 74
1533.81 75
1533.90 75
1533.99 77
1534.08 78
1534.17 80
1534.26 82
1534.35 85
1534.44 87
1534.53 90
1534.62 91
1534.71 91
1534.80 89
1534.89 85
1534.98 77
1535.07 68
1535.16 58
1535.25 47
1535.34 38
1535.43 32
1535.52 30
1535.61 32
1535.70 39
1535.79 51
1535.88 66
1535.97 83
1536.06 101
1536.15 120
1536.24 138
1536.33 155
1536.42 170
1536.51 182
1536.60 191
1536.69 197
1536.78 200
1536.87 200
1536.96 199
1537.05 198
1537.14 198
1537.23 198
1537.32 199
1537.41 202
1537.50 205
1537.59 209
1537.68 213
1537.77 217
1537.86 222
1537.95 226
1538.04 230
1538.13 233
1538.22 234
1538.31 234
1538.40 232
1538.49 230
1538.58 227
1538.67 223
1538.76 220
1538.85 217
1538.94 213
1539.03 208
1539.12 202
1539.21 196
1539.30 189
1539.39 181
1539.48 172
1539.57 164
1539.66 157
1539.75 151
1539.84 147
1539.93 145
1540.02 145
1540.11 147
1540.20 151
1540.29 155
1540.38 161
1540.47 167
1540.56 175
1540.65 184
1540.74 194
1540.83 205
1540.92 214
1541.01 222
1541.10 226
1541.19 227
1541.28 224
1541.37 218
1541.46 210
1541.55 202
1541.64 195
1541.73 190
1541.82 187
1541.91 185
1542.00 186
1542.09 187
1542.18 191
1542.27 194
1542.36 198
1542.45 201
1542.54 203
1542.64 203
1542.73 201
1542.82 198
1542.91 196
1543.00 194
1543.09 192
1543.18 191
1543.27 191
1543.36 188
1543.45 185
1543.54 179
1543.63 172
1543.72 164
1543.81 154
1543.90 144
1543.99 133
1544.08 122
1544.17 113
1544.26 107
1544.35 106
1544.44 109
1544.53 117
1544.62 129
1544.71 142
1544.80 154
1544.89 164
1544.98 171
1545.07 175
1545.16 175
1545.25 173
1545.34 171
1545.43 168
1545.52 167
1545.61 167
1545.70 168
1545.79 169
1545.88 171
1545.97 172
1546.06 174
1546.15 176
1546.24 179
1546.33 184
1546.42 190
1546.51 198
1546.60 206
1546.69 213
1546.79 219
1546.88 222
1546.97 221
1547.06 218
1547.15 212
1547.24 205
1547.33 198
1547.42 192
1547.51 187
1547.60 184
1547.69 181
1547.78 177
1547.87 172
1547.96 167
1548.05 161
1548.14 155
1548.23 149
1548.32 146
1548.41 143
1548.50 141
1548.59 140
1548.68 138
1548.77 136
1548.86 133
1548.95 128
1549.04 121
1549.13 112
1549.22 102
1549.31 89
1549.40 77
1549.49 65
1549.59 58
1549.68 55
1549.77 56
1549.86 61
1549.95 67
1550.04 73
1550.13 76
1550.22 76
1550.31 72
1550.40 67
1550.49 62
1550.58 59
1550.67 59
1550.76 62
1550.85 68
1550.94 74
1551.03 80
1551.12 84
1551.21 85
1551.30 82
1551.39 76
1551.48 68
1551.57 59
1551.66 51
1551.75 44
1551.84 39
1551.94 36
1552.03 33
1552.12 31
1552.21 28
1552.30 25
1552.39 21
1552.48 16
1552.57 10
1552.66 4
1552.75 0
1552.84 0
1552.93 0
1553.02 0
1553.11 0
1553.20 0
1553.29 0
1553.38 0
1553.47 3
1553.56 13
1553.65 25
1553.74 35
1553.83 42
1553.93 45
1554.02 44
1554.11 40
1554.20 33
1554.29 24
1554.38 14
1554.47 5
1554.56 0
1554.65 0
1554.74 0
1554.83 0
1554.92 0
1555.01 0
1555.10 2
1555.19 17
1555.28 33
1555.37 50
1555.46 62
1555.55 70
1555.65 71
1555.74 65
1555.83 53
1555.92 38
1556.01 21
1556.10 6
1556.19 0
1556.28 0
1556.37 0
1556.46 0
1556.55 0
1556.64 7
1556.73 18
1556.82 30
1556.91 41
1557.00 53
1557.09 65
1557.18 76
1557.28 87
1557.37 95
1557.46 101
1557.55 104
1557.64 104
1557.73 100
1557.82 94
1557.91 86
1558.00 78
1558.09 70
1558.18 64
1558.27 59
1558.36 56
1558.45 57
1558.54 60
1558.63 66
1558.72 75
1558.82 87
1558.91 99
1559.00 112
1559.09 123
1559.18 133
1559.27 139
1559.36 141
1559.45 138
1559.54 130
1559.63 117
1559.72 101
1559.81 83
1559.90 66
1559.99 54
1560.08 47
1560.18 47
1560.27 52
1560.36 61
1560.45 72
1560.54 82
1560.63 89
1560.72 92
1560.81 91
1560.90 86
1560.99 78
1561.08 69
1561.17 58
1561.26 46
1561.35 35
1561.44 25
1561.54 18
1561.63 14
1561.72 15
1561.81 19
1561.90 27
1561.99 37
1562.08 48
1562.17 58
1562.26 66
1562.35 74
1562.44 80
1562.53 86
1562.62 93
1562.72 100
1562.81 109
1562.90 118
1562.99 128
1563.08 137
1563.17 144
1563.26 151
1563.35 155
1563.44 156
1563.53 155
1563.62 153
1563.71 148
1563.80 143
1563.89 138
1563.99 133
1564.08 129
1564.17 128
1564.26 129
1564.35 132
1564.44 138
1564.53 145
1564.62 154
1564.71 162
1564.80 169
1564.89 175
1564.98 178
1565.08 182
1565.17 185
1565.26 191
1565.35 198
1565.44 209
1565.53 221
1565.62 235
1565.71 249
1565.80 261
1565.89 272
1565.98 281
1566.07 287
1566.17 292
1566.26 296
1566.35 299
1566.44 303
1566.53 307
1566.62 312
1566.71 318
1566.80 324
1566.89 330
1566.98 335
1567.07 339
1567.16 342
1567.26 343
1567.35 343
1567.44 342
1567.53 340
1567.62 338
1567.71 337
1567.80 336
1567.89 335
1567.98 334
1568.07 333
1568.16 333
1568.26 333
1568.35 332
1568.44 330
1568.53 327
1568.62 323
1568.71 317
1568.80 310
1568.89 301
1568.98 292
1569.07 283
1569.16 272
1569.26 260
1569.35 247
1569.44 231
1569.53 213
1569.62 194
1569.71 174
1569.80 156
1569.89 141
1569.98 130
1570.07 123
1570.16 121
1570.26 123
1570.35 127
1570.44 133
1570.53 138
1570.62 141
1570.71 142
1570.80 142
1570.89 138
1570.98 134
1571.07 129
1571.17 124
1571.26 120
1571.35 117
1571.44 113
1571.53 111
1571.62 107
1571.71 104
1571.80 98
1571.89 92
1571.98 84
1572.08 77
1572.17 70
1572.26 64
1572.35 60
1572.44 58
1572.53 59
1572.62 60
1572.71 61
1572.80 61
1572.89 59
1572.99 54
1573.08 46
1573.17 35
1573.26 22
1573.35 8
1573.44 0
1573.53 0
1573.62 0
1573.71 0
1573.81 0
1573.90 0
1573.99 4
1574.08 10
1574.17 14
1574.26 14
1574.35 11
1574.44 7
1574.53 3
1574.62 1
1574.72 3
1574.81 8
1574.90 15
1574.99 23
1575.08 32
1575.17 38
1575.26 41
1575.35 41
1575.44 40
1575.54 39
1575.63 39
1575.72 43
1575.81 50
1575.90 61
1575.99 72
1576.08 82
1576.17 90
1576.26 94
1576.36 95
1576.45 94
1576.54 93
1576.63 92
1576.72 92
1576.81 92
1576.90 91
1576.99 89
1577.09 86
1577.18 80
1577.27 73
1577.36 66
1577.45 58
1577.54 51
1577.63 45
1577.72 40
1577.81 39
1577.91 40
1578.00 46
1578.09 56
1578.18 69
1578.27 83
1578.36 96
1578.45 109
1578.54 119
1578.64 129
1578.73 138
1578.82 149
1578.91 162
1579.00 175
1579.09 189
1579.18 201
1579.27 210
1579.37 214
1579.46 213
1579.55 208
1579.64 201
1579.73 192
1579.82 185
1579.91 180
1580.00 179
1580.09 181
1580.19 185
1580.28 190
1580.37 193
1580.46 194
1580.55 191
1580.64 184
1580.73 174
1580.82 164
1580.92 154
1581.01 147
1581.10 143
1581.19 141
1581.28 142
1581.37 144
1581.46 147
1581.56 150
1581.65 154
1581.74 160
1581.83 167
1581.92 175
1582.01 182
1582.10 189
1582.19 193
1582.29 194
1582.38 192
1582.47 186
1582.56 177
1582.65 166
1582.74 152
1582.83 136
1582.92 120
1583.02 105
1583.11 93
1583.20 86
1583.29 83
1583.38 85
1583.47 91
1583.56 100
1583.66 109
1583.75 118
1583.84 126
1583.93 133
1584.02 140
1584.11 146
1584.20 151
1584.30 155
1584.39 159
1584.48 162
1584.57 165
1584.66 169
1584.75 172
1584.84 176
1584.93 179
1585.03 180
1585.12 178
1585.21 173
1585.30 167
1585.39 160
1585.48 154
1585.57 150
1585.67 148
1585.76 147
1585.85 146
1585.94 144
1586.03 142
1586.12 138
1586.21 134
1586.31 131
1586.40 131
1586.49 133
1586.58 136
1586.67 141
1586.76 146
1586.85 151
1586.95 153
1587.04 153
1587.13 151
1587.22 148
1587.31 144
1587.40 140
1587.49 137
1587.59 136
1587.68 137
1587.77 140
1587.86 145
1587.95 151
1588.04 159
1588.13 167
1588.23 176
1588.32 186
1588.41 194
1588.50 201
1588.59 204
1588.68 203
1588.78 198
1588.87 188
1588.96 175
1589.05 160
1589.14 145
1589.23 132
1589.32 122
1589.42 116
1589.51 114
1589.60 116
1589.69 118
1589.78 119
1589.87 119
1589.96 114
1590.06 107
1590.15 96
1590.24 83
1590.33 69
1590.42 55
1590.51 43
1590.61 33
1590.70 24
1590.79 17
1590.88 11
1590.97 5
1591.06 0
1591.15 0
1591.25 0
1591.34 0
1591.43 0
1591.52 0
1591.61 0
1591.70 0
1591.80 2
1591.89 16
1591.98 33
1592.07 49
1592.16 64
1592.25 76
1592.35 83
1592.44 86
1592.53 86
1592.62 84
1592.71 82
1592.80 81
1592.90 82
1592.99 86
1593.08 93
1593.17 103
1593.26 115
1593.35 128
1593.44 141
1593.54 154
1593.63 165
1593.72 173
1593.81 177
1593.90 177
1593.99 174
1594.09 167
1594.18 158
1594.27 148
1594.36 138
1594.45 129
1594.54 121
1594.64 114
1594.73 108
1594.82 102
1594.91 97
1595.00 93
1595.09 89
1595.19 87
1595.28 87
1595.37 90
1595.46 96
1595.55 105
1595.64 117
1595.74 129
1595.83 139
1595.92 146
1596.01 148
1596.10 144
1596.19 137
1596.29 127
1596.38 119
1596.47 114
1596.56 112
1596.65 115
1596.75 121
1596.84 126
1596.93 131
1597.02 133
1597.11 134
1597.20 134
1597.30 134
1597.39 135
1597.48 138
1597.57 140
1597.66 141
1597.75 139
1597.85 133
1597.94 124
1598.03 112
1598.12 100
1598.21 90
1598.30 83
1598.40 81
1598.49 83
1598.58 89
1598.67 97
1598.76 105
1598.86 111
1598.95 116
1599.04 117
1599.13 116
1599.22 112
1599.31 108
1599.41 104
1599.50 103
1599.59 103
1599.68 105
1599.77 109
1599.87 111
1599.96 111
1600.05 109
1600.14 105
1600.23 99
1600.32 92
1600.42 87
1600.51 83
1600.60 82
1600.69 82
1600.78 84
1600.88 86
1600.97 89
1601.06 91
1601.15 94
1601.24 95
1601.33 96
1601.43 94
1601.52 90
1601.61 83
1601.70 73
1601.79 61
1601.89 50
1601.98 39
1602.07 29
1602.16 23
1602.25 19
1602.35 18
1602.44 20
1602.53 25
1602.62 32
1602.71 40
1602.80 49
1602.90 59
1602.99 70
1603.08 80
1603.17 91
1603.26 103
1603.36 114
1603.45 124
1603.54 129
1603.63 130
1603.72 126
1603.82 116
1603.91 101
1604.00 84
1604.09 66
1604.18 50
1604.28 37
1604.37 27
1604.46 19
1604.55 14
1604.64 11
1604.74 10
1604.83 10
1604.92 13
1605.01 19
1605.10 25
1605.20 32
1605.29 39
1605.38 44
1605.47 49
1605.56 52
1605.65 56
1605.75 60
1605.84 65
1605.93 70
1606.02 76
1606.11 81
1606.21 84
1606.30 85
1606.39 84
1606.48 83
1606.57 82
1606.67 81
1606.76 82
1606.85 83
1606.94 85
1607.03 85
1607.13 85
1607.22 83
1607.31 79
1607.40 73
1607.50 66
1607.59 59
1607.68 52
1607.77 47
1607.86 44
1607.96 44
1608.05 46
1608.14 49
1608.23 53
1608.32 58
1608.42 64
1608.51 69
1608.60 75
1608.69 82
1608.78 89
1608.88 96
1608.97 104
1609.06 110
1609.15 114
1609.24 116
1609.34 115
1609.43 112
1609.52 107
1609.61 102
1609.70 97
1609.80 93
1609.89 90
1609.98 89
1610.07 88
1610.17 87
1610.26 87
1610.35 86
1610.44 86
1610.53 86
1610.63 87
1610.72 88
1610.81 89
1610.90 88
1610.99 87
1611.09 84
1611.18 82
1611.27 80
1611.36 80
1611.45 81
1611.55 83
1611.64 84
1611.73 85
1611.82 85
1611.92 82
1612.01 79
1612.10 75
1612.19 71
1612.28 69
1612.38 67
1612.47 68
1612.56 71
1612.65 78
1612.75 88
1612.84 100
1612.93 115
1613.02 129
1613.11 142
1613.21 152
1613.30 158
1613.39 160
1613.48 160
1613.57 158
1613.67 155
1613.76 152
1613.85 150
1613.94 147
1614.04 145
1614.13 143
1614.22 141
1614.31 141
1614.40 144
1614.50 149
1614.59 158
1614.68 169
1614.77 181
1614.87 193
1614.96 203
1615.05 211
1615.14 216
1615.24 218
1615.33 216
1615.42 211
1615.51 204
1615.60 193
1615.70 179
1615.79 163
1615.88 146
1615.97 129
1616.07 113
1616.16 99
1616.25 87
1616.34 77
1616.43 69
1616.53 62
1616.62 56
1616.71 51
1616.80 46
1616.90 42
1616.99 38
1617.08 36
1617.17 35
1617.27 34
1617.36 34
1617.45 35
1617.54 36
1617.63 37
1617.73 39
1617.82 41
1617.91 44
1618.00 47
1618.10 50
1618.19 54
1618.28 58
1618.37 62
1618.47 66
1618.56 68
1618.65 69
1618.74 67
1618.84 64
1618.93 60
1619.02 57
1619.11 54
1619.20 53
1619.30 53
1619.39 53
1619.48 54
1619.57 54
1619.67 53
1619.76 49
1619.85 45
1619.94 40
1620.04 36
1620.13 35
1620.22 36
1620.31 40
1620.41 46
1620.50 53
1620.59 59
1620.68 63
1620.78 64
1620.87 62
1620.96 58
1621.05 54
1621.14 51
1621.24 52
1621.33 56
1621.42 63
1621.51 73
1621.61 83
1621.70 91
1621.79 97
1621.88 101
1621.98 101
1622.07 100
1622.16 98
1622.25 96
1622.35 94
1622.44 92
1622.53 92
1622.62 91
1622.72 90
1622.81 88
1622.90 85
1622.99 79
1623.09 71
1623.18 61
1623.27 49
1623.36 36
1623.46 23
1623.55 12
1623.64 3
1623.73 0
1623.83 0
1623.92 0
1624.01 3
1624.10 8
1624.20 14
1624.29 18
1624.38 20
1624.47 21
1624.57 21
1624.66 21
1624.75 22
1624.84 26
1624.94 33
1625.03 40
1625.12 48
1625.21 55
1625.31 59
1625.40 60
1625.49 57
1625.58 51
1625.68 45
1625.77 39
1625.86 35
1625.95 34
1626.05 35
1626.14 38
1626.23 43
1626.32 49
1626.42 56
1626.51 61
1626.60 65
1626.69 67
1626.79 65
1626.88 60
1626.97 51
1627.07 38
1627.16 24
1627.25 9
1627.34 0
1627.44 0
1627.53 0
1627.62 0
1627.71 0
1627.81 0
1627.90 0
1627.99 0
1628.08 4
1628.18 15
1628.27 24
1628.36 31
1628.45 33
1628.55 32
1628.64 27
1628.73 21
1628.82 14
1628.92 9
1629.01 6
1629.10 5
1629.20 6
1629.29 8
1629.38 11
1629.47 15
1629.57 18
1629.66 22
1629.75 24
1629.84 27
1629.94 30
1630.03 34
1630.12 38
1630.21 43
1630.31 48
1630.40 53
1630.49 57
1630.59 58
1630.68 59
1630.77 58
1630.86 56
1630.96 56
1631.05 57
1631.14 61
1631.23 66
1631.33 74
1631.42 83
1631.51 91
1631.61 99
1631.70 104
1631.79 108
1631.88 109
1631.98 109
1632.07 109
1632.16 110
1632.25 111
1632.35 115
1632.44 119
1632.53 123
1632.63 126
1632.72 127
1632.81 127
1632.90 125
1633.00 121
1633.09 115
1633.18 110
1633.27 104
1633.37 98
1633.46 92
1633.55 87
1633.65 83
1633.74 80
1633.83 77
1633.92 74
1634.02 69
1634.11 63
1634.20 54
1634.30 44
1634.39 33
1634.48 23
1634.57 14
1634.67 7
1634.76 3
1634.85 0
1634.95 0
1635.04 0
1635.13 0
1635.22 0
1635.32 0
1635.41 0
1635.50 0
1635.59 0
1635.69 7
1635.78 13
1635.87 16
1635.97 17
1636.06 16
1636.15 15
1636.24 15
1636.34 18
1636.43 24
1636.52 34
1636.62 45
1636.71 55
1636.80 63
1636.89 67
1636.99 66
1637.08 63
1637.17 57
1637.27 51
1637.36 46
1637.45 42
1637.54 39
1637.64 37
1637.73 35
1637.82 32
1637.92 29
1638.01 24
1638.10 19
1638.20 14
1638.29 9
1638.38 5
1638.47 2
1638.57 1
1638.66 4
1638.75 9
1638.85 18
1638.94 32
1639.03 48
1639.12 67
1639.22 85
1639.31 103
1639.40 118
1639.50 130
1639.59 139
1639.68 145
1639.77 147
1639.87 147
1639.96 145
1640.05 141
1640.15 137
1640.24 131
1640.33 126
1640.43 121
1640.52 117
1640.61 113
1640.70 111
1640.80 110
1640.89 110
1640.98 110
1641.08 111
1641.17 113
1641.26 116
1641.36 121
1641.45 127
1641.54 134
1641.63 141
1641.73 148
1641.82 153
1641.91 157
1642.01 160
1642.10 162
1642.19 162
1642.29 159
1642.38 154
1642.47 145
1642.56 131
1642.66 114
1642.75 95
1642.84 75
1642.94 56
1643.03 38
1643.12 22
1643.22 7
1643.31 0
1643.40 0
1643.50 0
1643.59 0
1643.68 0
1643.77 0
1643.87 0
1643.96 2
1644.05 8
1644.15 12
1644.24 14
1644.33 15
1644.43 15
1644.52 17
1644.61 21
1644.71 25
1644.80 30
1644.89 36
1644.98 41
1645.08 45
1645.17 49
1645.26 52
1645.36 53
1645.45 54
1645.54 54
1645.64 53
1645.73 50
1645.82 47
1645.92 44
1646.01 40
1646.10 37
1646.19 34
1646.29 32
1646.38 31
1646.47 33
1646.57 36
1646.66 41
1646.75 47
1646.85 54
1646.94 61
1647.03 69
1647.13 76
1647.22 82
1647.31 86
1647.41 88
1647.50 89
1647.59 88
1647.69 86
1647.78 84
1647.87 82
1647.96 81
1648.06 80
1648.15 79
1648.24 76
1648.34 73
1648.43 69
1648.52 66
1648.62 65
1648.71 65
1648.80 68
1648.90 73
1648.99 80
1649.08 85
1649.18 90
1649.27 93
1649.36 96
1649.46 99
1649.55 102
1649.64 107
1649.74 113
1649.83 119
1649.92 127
1650.02 134
1650.11 140
1650.20 146
1650.30 152
1650.39 156
1650.48 159
1650.58 160
1650.67 159
1650.76 157
1650.85 154
1650.95 150
1651.04 148
1651.13 146
1651.23 145
1651.32 146
1651.41 149
1651.51 152
1651.60 157
1651.69 163
1651.79 170
1651.88 177
1651.97 186
1652.07 194
1652.16 203
1652.25 211
1652.35 218
1652.44 224
1652.53 228
1652.63 232
1652.72 233
1652.81 233
1652.91 232
1653.00 230
1653.09 226
1653.19 222
1653.28 216
1653.37 209
1653.47 199
1653.56 188
1653.65 176
1653.75 164
1653.84 153
1653.93 144
1654.03 138
1654.12 136
1654.21 137
1654.31 141
1654.40 148
1654.49 156
1654.59 165
1654.68 174
1654.77 182
1654.87 188
1654.96 192
1655.05 194
1655.15 194
1655.24 192
1655.33 187
1655.43 180
1655.52 171
1655.61 162
1655.71 153
1655.80 146
1655.90 140
1655.99 137
1656.08 137
1656.18 139
1656.27 144
1656.36 151
1656.46 158
1656.55 167
1656.64 175
1656.74 183
1656.83 190
1656.92 196
1657.02 200
1657.11 204
1657.20 208
1657.30 211
1657.39 216
1657.48 222
1657.58 231
1657.67 241
1657.76 252
1657.86 263
1657.95 272
1658.04 278
1658.14 280
1658.23 278
1658.32 271
1658.42 261
1658.51 250
1658.60 239
1658.70 230
1658.79 223
1658.89 218
1658.98 216
1659.07 214
1659.17 210
1659.26 205
1659.35 196
1659.45 184
1659.54 171
1659.63 158
1659.73 147
1659.82 140
1659.91 138
1660.01 142
1660.10 152
1660.19 166
1660.29 182
1660.38 200
1660.48 217
1660.57 232
1660.66 245
1660.76 256
1660.85 264
1660.94 268
1661.04 269
1661.13 266
1661.22 259
1661.32 248
1661.41 235
1661.50 219
1661.60 201
1661.69 182
1661.78 164
1661.88 146
1661.97 131
1662.07 119
1662.16 112
1662.25 108
1662.35 109
1662.44 112
1662.53 115
1662.63 118
1662.72 119
1662.81 120
1662.91 120
1663.00 121
1663.10 124
1663.19 129
1663.28 134
1663.38 139
1663.47 143
1663.56 143
1663.66 140
1663.75 134
1663.84 126
1663.94 116
1664.03 105
1664.13 96
1664.22 88
1664.31 84
1664.41 82
1664.50 84
1664.59 88
1664.69 93
1664.78 100
1664.87 107
1664.97 114
1665.06 123
1665.16 132
1665.25 141
1665.34 149
1665.44 155
1665.53 158
1665.62 155
1665.72 149
1665.81 140
1665.90 131
1666.00 124
1666.09 121
1666.19 122
1666.28 127
1666.37 134
1666.47 141
1666.56 147
1666.65 151
1666.75 154
1666.84 156
1666.94 159
1667.03 164
1667.12 171
1667.22 177
1667.31 181
1667.40 181
1667.50 175
1667.59 163
1667.69 148
1667.78 133
1667.87 119
1667.97 110
1668.06 106
1668.15 106
1668.25 109
1668.34 112
1668.44 115
1668.53 115
1668.62 115
1668.72 113
1668.81 113
1668.90 115
1669.00 119
1669.09 125
1669.19 131
1669.28 137
1669.37 141
1669.47 143
1669.56 143
1669.65 143
1669.75 143
1669.84 145
1669.94 149
1670.03 154
1670.12 159
1670.22 163
1670.31 165
1670.40 164
1670.50 161
1670.59 157
1670.69 153
1670.78 148
1670.87 144
1670.97 139
1671.06 132
1671.16 124
1671.25 113
1671.34 101
1671.44 88
1671.53 76
1671.62 66
1671.72 59
1671.81 56
1671.91 57
1672.00 63
1672.09 73
1672.19 86
1672.28 101
1672.38 116
1672.47 131
1672.56 145
1672.66 156
1672.75 163
1672.84 168
1672.94 169
1673.03 168
1673.13 165
1673.22 159
1673.31 152
1673.41 144
1673.50 134
1673.60 124
1673.69 114
1673.78 105
1673.88 98
1673.97 94
1674.07 93
1674.16 94
1674.25 98
1674.35 103
1674.44 109
1674.54 114
1674.63 119
1674.72 124
1674.82 130
1674.91 136
1675.01 143
1675.10 148
1675.19 153
1675.29 154
1675.38 153
1675.47 148
1675.57 142
1675.66 136
1675.76 131
1675.85 128
1675.94 127
1676.04 126
1676.13 125
1676.23 122
1676.32 115
1676.41 104
1676.51 91
1676.60 76
1676.70 62
1676.79 49
1676.88 39
1676.98 32
1677.07 27
1677.17 25
1677.26 24
1677.35 26
1677.45 29
1677.54 35
1677.64 41
1677.73 48
1677.82 55
1677.92 62
1678.01 68
1678.11 72
1678.20 74
1678.29 76
1678.39 77
1678.48 77
1678.58 78
1678.67 81
1678.76 84
1678.86 89
1678.95 95
1679.05 99
1679.14 102
1679.24 103
1679.33 101
1679.42 98
1679.52 93
1679.61 88
1679.71 83
1679.80 79
1679.89 75
1679.99 71
1680.08 67
1680.18 62
1680.27 55
1680.36 46
1680.46 35
1680.55 23
1680.65 9
1680.74 0
1680.83 0
1680.93 0
1681.02 0
1681.12 0
1681.21 0
1681.31 0
1681.40 0
1681.49 2
1681.59 16
1681.68 30
1681.78 46
1681.87 63
1681.96 81
1682.06 99
1682.15 115
1682.25 130
1682.34 143
1682.43 154
1682.53 164
1682.62 174
1682.72 184
1682.81 195
1682.91 205
1683.00 213
1683.09 218
1683.19 220
1683.28 217
1683.38 209
1683.47 197
1683.56 181
1683.66 163
1683.75 145
1683.85 128
1683.94 114
1684.04 107
1684.13 106
1684.22 111
1684.32 121
1684.41 134
1684.51 146
1684.60 157
1684.70 164
1684.79 167
1684.88 169
1684.98 171
1685.07 174
1685.17 179
1685.26 186
1685.35 192
1685.45 195
1685.54 195
1685.64 190
1685.73 181
1685.83 170
1685.92 159
1686.01 150
1686.11 143
1686.20 138
1686.30 134
1686.39 129
1686.49 124
1686.58 117
1686.67 111
1686.77 106
1686.86 104
1686.96 105
1687.05 109
1687.15 117
1687.24 127
1687.33 140
1687.43 154
1687.52 168
1687.62 180
1687.71 190
1687.81 196
1687.90 199
1687.99 198
1688.09 196
1688.18 193
1688.28 192
1688.37 191
1688.47 190
1688.56 187
1688.65 182
1688.75 173
1688.84 163
1688.94 151
1689.03 142
1689.13 135
1689.22 133
1689.32 134
1689.41 136
1689.50 137
1689.60 135
1689.69 130
1689.79 121
1689.88 110
1689.98 100
1690.07 92
1690.16 88
1690.26 86
1690.35 86
1690.45 86
1690.54 85
1690.64 82
1690.73 78
1690.82 73
1690.92 67
1691.01 63
1691.11 60
1691.20 59
1691.30 62
1691.39 66
1691.49 74
1691.58 83
1691.67 93
1691.77 103
1691.86 113
1691.96 120
1692.05 127
1692.15 131
1692.24 133
1692.34 134
1692.43 132
1692.52 128
1692.62 121
1692.71 114
1692.81 107
1692.90 100
1693.00 97
1693.09 96
1693.19 98
1693.28 103
1693.37 111
1693.47 121
1693.56 131
1693.66 141
1693.75 148
1693.85 151
1693.94 150
1694.04 144
1694.13 135
1694.22 124
1694.32 113
1694.41 105
1694.51 101
1694.60 101
1694.70 104
1694.79 111
1694.89 120
1694.98 130
1695.08 141
1695.17 152
1695.26 161
1695.36 169
1695.45 174
1695.55 176
1695.64 175
1695.74 172
1695.83 168
1695.93 164
1696.02 162
1696.11 161
1696.21 161
1696.30 160
1696.40 157
1696.49 153
1696.59 149
1696.68 145
1696.78 143
1696.87 142
1696.97 144
1697.06 146
1697.15 147
1697.25 146
1697.34 142
1697.44 136
1697.53 127
1697.63 118
1697.72 108
1697.82 100
1697.91 93
1698.01 88
1698.10 85
1698.20 82
1698.29 81
1698.38 80
1698.48 79
1698.57 79
1698.67 79
1698.76 78
1698.86 79
1698.95 80
1699.05 83
1699.14 88
1699.24 94
1699.33 100
1699.43 106
1699.52 111
1699.61 114
1699.71 116
1699.80 117
1699.90 118
1699.99 120
1700.09 124
1700.18 131
1700.28 138
1700.37 146
1700.47 153
1700.56 157
1700.66 158
1700.75 157
1700.84 155
1700.94 151
1701.03 147
1701.13 142
1701.22 135
1701.32 126
1701.41 114
1701.51 101
1701.60 89
1701.70 78
1701.79 70
1701.89 63
1701.98 58
1702.08 53
1702.17 46
1702.27 38
1702.36 28
1702.45 17
1702.55 8
1702.64 1
1702.74 0
1702.83 0
1702.93 0
1703.02 0
1703.12 0
1703.21 0
1703.31 0
1703.40 0
1703.50 0
1703.59 6
1703.69 12
1703.78 18
1703.88 24
1703.97 28
1704.06 32
1704.16 34
1704.25 34
1704.35 33
1704.44 33
1704.54 34
1704.63 38
1704.73 45
1704.82 53
1704.92 63
1705.01 71
1705.11 78
1705.20 83
1705.30 85
1705.39 87
1705.49 90
1705.58 96
1705.68 103
1705.77 111
1705.87 117
1705.96 120
1706.06 118
1706.15 110
1706.25 97
1706.34 82
1706.43 66
1706.53 52
1706.62 42
1706.72 36
1706.81 34
1706.91 35
1707.00 37
1707.10 40
1707.19 40
1707.29 40
1707.38 39
1707.48 39
1707.57 39
1707.67 43
1707.76 49
1707.86 59
1707.95 70
1708.05 82
1708.14 92
1708.24 99
1708.33 101
1708.43 97
1708.52 88
1708.62 77
1708.71 64
1708.81 52
1708.90 42
1709.00 34
1709.09 29
1709.19 26
1709.28 23
1709.38 20
1709.47 17
1709.57 15
1709.66 13
1709.76 13
1709.85 14
1709.94 16
1710.04 20
1710.13 24
1710.23 30
1710.32 37
1710.42 46
1710.51 57
1710.61 72
1710.70 88
1710.80 104
1710.89 119
1710.99 131
1711.08 139
1711.18 143
1711.27 143
1711.37 138
1711.46 131
1711.56 121
1711.65 109
1711.75 98
1711.84 86
1711.94 77
1712.03 70
1712.13 67
1712.22 68
1712.32 73
1712.41 82
1712.51 94
1712.60 109
1712.70 124
1712.79 139
1712.89 152
1712.98 164
1713.08 173
1713.17 179
1713.27 184
1713.36 187
1713.46 190
1713.55 193
1713.65 194
1713.74 194
1713.84 191
1713.93 183
1714.03 170
1714.12 152
1714.22 130
1714.31 107
1714.41 85
1714.50 67
1714.60 53
1714.69 45
1714.79 41
1714.88 40
1714.98 40
1715.07 40
1715.17 41
1715.26 42
1715.36 44
1715.45 49
1715.55 58
1715.64 69
1715.74 83
1715.83 96
1715.93 107
1716.03 114
1716.12 116
1716.22 114
1716.31 108
1716.41 100
1716.50 93
1716.60 87
1716.69 85
1716.79 85
1716.88 87
1716.98 90
1717.07 95
1717.17 100
1717.26 105
1717.36 110
1717.45 114
1717.55 117
1717.64 120
1717.74 122
1717.83 122
1717.93 121
1718.02 119
1718.12 116
1718.21 113
1718.31 109
1718.40 107
1718.50 105
1718.59 105
1718.69 105
1718.78 105
1718.88 106
1718.97 107
1719.07 109
1719.16 111
1719.26 113
1719.35 114
1719.45 114
1719.55 111
1719.64 104
1719.74 95
1719.83 82
1719.93 68
1720.02 54
1720.12 42
1720.21 34
1720.31 29
1720.40 28
1720.50 30
1720.59 34
1720.69 40
1720.78 47
1720.88 55
1720.97 64
1721.07 74
1721.16 85
1721.26 95
1721.35 103
1721.45 110
1721.54 113
1721.64 113
1721.74 111
1721.83 108
1721.93 105
1722.02 104
1722.12 105
1722.21 107
1722.31 110
1722.40 112
1722.50 112
1722.59 109
1722.69 103
1722.78 96
1722.88 89
1722.97 84
1723.07 82
1723.16 83
1723.26 86
1723.35 90
1723.45 95
1723.55 99
1723.64 101
1723.74 101
1723.83 98
1723.93 94
1724.02 89
1724.12 84
1724.21 81
1724.31 81
1724.40 83
1724.50 88
1724.59 94
1724.69 99
1724.78 101
1724.88 101
1724.98 98
1725.07 91
1725.17 82
1725.26 73
1725.36 65
1725.45 62
1725.55 63
1725.64 70
1725.74 84
1725.83 102
1725.93 123
1726.02 145
1726.12 165
1726.21 182
1726.31 194
1726.41 202
1726.50 205
1726.60 205
1726.69 203
1726.79 199
1726.88 194
1726.98 190
1727.07 185
1727.17 181
1727.26 178
1727.36 177
1727.45 177
1727.55 177
1727.65 177
1727.74 176
1727.84 173
1727.93 168
1728.03 161
1728.12 151
1728.22 139
1728.31 126
1728.41 112
1728.50 97
1728.60 83
1728.70 68
1728.79 56
1728.89 45
1728.98 36
1729.08 29
1729.17 25
1729.27 22
1729.36 21
1729.46 22
1729.55 25
1729.65 31
1729.75 38
1729.84 48
1729.94 59
1730.03 71
1730.13 83
1730.22 94
1730.32 102
1730.41 108
1730.51 111
1730.60 113
1730.70 115
1730.80 118
1730.89 123
1730.99 132
1731.08 144
1731.18 157
1731.27 170
1731.37 181
1731.46 188
1731.56 190
1731.65 187
1731.75 180
1731.85 169
1731.94 156
1732.04 140
1732.13 124
1732.23 108
1732.32 92
1732.42 78
1732.51 65
1732.61 55
1732.71 47
1732.80 41
1732.90 37
1732.99 33
1733.09 31
1733.18 31
1733.28 33
1733.37 36
1733.47 41
1733.57 47
1733.66 53
1733.76 58
1733.85 61
1733.95 65
1734.04 68
1734.14 73
1734.23 80
1734.33 88
1734.43 98
1734.52 107
1734.62 116
1734.71 122
1734.81 126
1734.90 127
1735.00 125
1735.10 120
1735.19 114
1735.29 105
1735.38 96
1735.48 86
1735.57 77
1735.67 69
1735.76 63
1735.86 59
1735.96 56
1736.05 55
1736.15 55
1736.24 57
1736.34 58
1736.43 60
1736.53 60
1736.63 58
1736.72 53
1736.82 45
1736.91 33
1737.01 19
1737.10 4
1737.20 0
1737.30 0
1737.39 0
1737.49 0
1737.58 0
1737.68 0
1737.77 0
1737.87 0
1737.96 7
1738.06 20
1738.16 33
1738.25 45
1738.35 56
1738.44 67
1738.54 75
1738.63 82
1738.73 89
1738.83 95
1738.92 103
1739.02 112
1739.11 121
1739.21 129
1739.30 136
1739.40 140
1739.50 140
1739.59 135
1739.69 125
1739.78 111
1739.88 95
1739.98 78
1740.07 61
1740.17 46
1740.26 36
1740.36 30
1740.45 31
1740.55 37
1740.65 48
1740.74 62
1740.84 78
1740.93 92
1741.03 103
1741.12 111
1741.22 117
1741.32 123
1741.41 130
1741.51 140
1741.60 152
1741.70 166
1741.79 177
1741.89 185
1741.99 185
1742.08 178
1742.18 165
1742.27 149
1742.37 133
1742.47 121
1742.56 115
1742.66 114
1742.75 117
1742.85 122
1742.94 124
1743.04 123
1743.14 117
1743.23 108
1743.33 97
1743.42 85
1743.52 76
1743.62 69
1743.71 65
1743.81 63
1743.90 64
1744.00 65
1744.09 68
1744.19 71
1744.29 75
1744.38 80
1744.48 86
1744.57 94
1744.67 104
1744.77 118
1744.86 134
1744.96 152
1745.05 169
1745.15 182
1745.25 189
1745.34 188
1745.44 178
1745.53 162
1745.63 141
1745.72 121
1745.82 104
1745.92 93
1746.01 90
1746.11 95
1746.20 105
1746.30 119
1746.40 133
1746.49 144
1746.59 151
1746.68 153
1746.78 150
1746.88 145
1746.97 140
1747.07 137
1747.16 137
1747.26 140
1747.36 146
1747.45 151
1747.55 154
1747.64 154
1747.74 149
1747.84 140
1747.93 129
1748.03 118
1748.12 107
1748.22 99
1748.32 94
1748.41 92
1748.51 94
1748.60 97
1748.70 99
1748.80 101
1748.89 98
1748.99 92
1749.08 82
1749.18 69
1749.28 55
1749.37 42
1749.47 32
1749.56 26
1749.66 24
1749.76 26
1749.85 30
1749.95 36
1750.04 42
1750.14 46
1750.24 48
1750.33 49
1750.43 48
1750.52 47
1750.62 48
1750.72 51
1750.81 57
1750.91 64
1751.00 73
1751.10 82
1751.20 88
1751.29 92
1751.39 92
1751.48 89
1751.58 82
1751.68 73
1751.77 61
1751.87 49
1751.96 37
1752.06 26
1752.16 18
1752.25 11
1752.35 8
1752.44 8
1752.54 12
1752.64 18
1752.73 27
1752.83 38
1752.93 48
1753.02 57
1753.12 62
1753.21 64
1753.31 63
1753.41 59
1753.50 53
1753.60 49
1753.69 47
1753.79 47
1753.89 50
1753.98 55
1754.08 60
1754.17 65
1754.27 67
1754.37 67
1754.46 63
1754.56 56
1754.66 47
1754.75 37
1754.85 27
1754.94 18
1755.04 9
1755.14 2
1755.23 0
1755.33 0
1755.42 0
1755.52 0
1755.62 0
1755.71 0
1755.81 3
1755.91 6
1756.00 8
1756.10 7
1756.19 5
1756.29 3
1756.39 1
1756.48 1
1756.58 2
1756.68 4
1756.77 7
1756.87 9
1756.96 9
1757.06 8
1757.16 6
1757.25 4
1757.35 4
1757.45 6
1757.54 9
1757.64 14
1757.73 18
1757.83 20
1757.93 19
1758.02 16
1758.12 11
1758.21 6
1758.31 3
1758.41 2
1758.50 3
1758.60 6
1758.70 11
1758.79 17
1758.89 23
1758.99 28
1759.08 33
1759.18 36
1759.27 36
1759.37 35
1759.47 31
1759.56 27
1759.66 21
1759.76 17
1759.85 15
1759.95 14
1760.04 15
1760.14 19
1760.24 23
1760.33 27
1760.43 33
1760.53 38
1760.62 44
1760.72 52
1760.81 60
1760.91 71
1761.01 82
1761.10 94
1761.20 106
1761.30 117
1761.39 127
1761.49 134
1761.59 139
1761.68 140
1761.78 138
1761.87 132
1761.97 122
1762.07 110
1762.16 95
1762.26 79
1762.36 63
1762.45 48
1762.55 33
1762.65 21
1762.74 11
1762.84 3
1762.93 0
1763.03 0
1763.13 0
1763.22 0
1763.32 0
1763.42 0
1763.51 4
1763.61 11
1763.71 20
1763.80 31
1763.90 43
1763.99 54
1764.09 62
1764.19 66
1764.28 65
1764.38 60
1764.48 53
1764.57 47
1764.67 43
1764.77 42
1764.86 46
1764.96 52
1765.06 59
1765.15 64
1765.25 67
1765.34 67
1765.44 66
1765.54 65
1765.63 65
1765.73 66
1765.83 67
1765.92 67
1766.02 62
1766.12 53
1766.21 38
1766.31 20
1766.41 0
1766.50 0
1766.60 0
1766.70 0
1766.79 0
1766.89 0
1766.98 0
1767.08 0
1767.18 4
1767.27 20
1767.37 33
1767.47 45
1767.56 53
1767.66 59
1767.76 62
1767.85 64
1767.95 66
1768.05 69
1768.14 72
1768.24 77
1768.34 83
1768.43 88
1768.53 91
1768.63 92
1768.72 89
1768.82 84
1768.91 78
1769.01 71
1769.11 66
1769.20 64
1769.30 64
1769.40 67
1769.49 72
1769.59 79
1769.69 87
1769.78 96
1769.88 106
1769.98 117
1770.07 130
1770.17 143
1770.27 156
1770.36 168
1770.46 179
1770.56 185
1770.65 188
1770.75 185
1770.85 178
1770.94 167
1771.04 155
1771.14 141
1771.23 128
1771.33 117
1771.43 108
1771.52 102
1771.62 98
1771.72 98
1771.81 100
1771.91 105
1772.01 112
1772.10 121
1772.20 130
1772.30 138
1772.39 145
1772.49 150
1772.59 151
1772.68 151
1772.78 150
1772.88 148
1772.97 148
1773.07 150
1773.17 155
1773.26 160
1773.36 166
1773.46 170
1773.55 172
1773.65 170
1773.75 164
1773.84 153
1773.94 139
1774.04 123
1774.13 107
1774.23 91
1774.33 78
1774.42 67
1774.52 60
1774.62 56
1774.71 52
1774.81 49
1774.91 46
1775.00 42
1775.10 38
1775.20 34
1775.29 32
1775.39 31
1775.49 33
1775.58 37
1775.68 44
1775.78 53
1775.87 63
1775.97 73
1776.07 82
1776.16 90
1776.26 97
1776.36 101
1776.45 102
1776.55 100
1776.65 95
1776.74 88
1776.84 82
1776.94 76
1777.03 75
1777.13 78
1777.23 87
1777.32 100
1777.42 116
1777.52 132
1777.61 145
1777.71 152
1777.81 154
1777.90 151
1778.00 143
1778.10 134
1778.19 125
1778.29 117
1778.39 112
1778.49 108
1778.58 104
1778.68 101
1778.78 95
1778.87 89
1778.97 83
1779.07 78
1779.16 75
1779.26 75
1779.36 78
1779.45 84
1779.55 90
1779.65 96
1779.74 99
1779.84 98
1779.94 92
1780.03 83
1780.13 71
1780.23 58
1780.33 45
1780.42 35
1780.52 29
1780.62 29
1780.71 33
1780.81 43
1780.91 56
1781.00 72
1781.10 87
1781.20 101
1781.29 112
1781.39 119
1781.49 121
1781.58 120
1781.68 117
1781.78 113
1781.88 109
1781.97 108
1782.07 107
1782.17 108
1782.26 107
1782.36 104
1782.46 99
1782.55 91
1782.65 81
1782.75 72
1782.84 64
1782.94 61
1783.04 61
1783.13 65
1783.23 71
1783.33 79
1783.43 86
1783.52 92
1783.62 96
1783.72 98
1783.81 99
1783.91 100
1784.01 100
1784.10 100
1784.20 99
1784.30 98
1784.40 95
1784.49 91
1784.59 86
1784.69 78
1784.78 70
1784.88 60
1784.98 50
1785.07 40
1785.17 32
1785.27 26
1785.36 22
1785.46 22
1785.56 24
1785.66 28
1785.75 35
1785.85 44
1785.95 55
1786.04 66
1786.14 77
1786.24 88
1786.33 96
1786.43 103
1786.53 108
1786.63 111
1786.72 112
1786.82 113
1786.92 114
1787.01 114
1787.11 113
1787.21 112
1787.31 109
1787.40 105
1787.50 101
1787.60 98
1787.69 94
1787.79 91
1787.89 87
1787.98 83
1788.08 77
1788.18 69
1788.28 61
1788.37 52
1788.47 43
1788.57 35
1788.66 29
1788.76 23
1788.86 17
1788.96 12
1789.05 7
1789.15 2
1789.25 0
1789.34 0
1789.44 0
1789.54 0
1789.64 0
1789.73 0
1789.83 0
1789.93 0
1790.02 0
1790.12 2
1790.22 8
1790.31 17
1790.41 28
1790.51 42
1790.61 56
1790.70 70
1790.80 82
1790.90 94
1790.99 105
1791.09 115
1791.19 126
1791.29 136
1791.38 146
1791.48 155
1791.58 161
1791.67 164
1791.77 164
1791.87 161
1791.97 156
1792.06 149
1792.16 141
1792.26 133
1792.35 126
1792.45 122
1792.55 119
1792.65 118
1792.74 118
1792.84 118
1792.94 115
1793.04 108
1793.13 98
1793.23 86
1793.33 74
1793.42 64
1793.52 59
1793.62 60
1793.72 64
1793.81 72
1793.91 81
1794.01 88
1794.10 91
1794.20 91
1794.30 86
1794.40 79
1794.49 71
1794.59 64
1794.69 58
1794.79 55
1794.88 55
1794.98 57
1795.08 60
1795.17 64
1795.27 67
1795.37 69
1795.47 71
1795.56 71
1795.66 71
1795.76 71
1795.86 71
1795.95 70
1796.05 68
1796.15 65
1796.24 59
1796.34 51
1796.44 42
1796.54 32
1796.63 21
1796.73 10
1796.83 0
1796.93 0
1797.02 0
1797.12 0
1797.22 0
1797.31 0
1797.41 0
1797.51 0
1797.61 0
1797.70 13
1797.80 25
1797.90 37
1798.00 48
1798.09 58
1798.19 67
1798.29 76
1798.39 86
1798.48 96
1798.58 106
1798.68 115
1798.77 121
1798.87 126
1798.97 128
1799.07 127
1799.16 122
1799.26 114
1799.36 103
1799.46 91
1799.55 78
1799.65 66
1799.75 57
1799.85 49
1799.94 45
1800.04 42
1800.14 41
1800.24 40
1800.33 41
1800.43 42
1800.53 44
1800.62 47
1800.72 51
1800.82 57
1800.92 63
1801.01 69
1801.11 75
1801.21 79
1801.31 82
1801.40 81
1801.50 78
1801.60 71
1801.70 62
1801.79 53
1801.89 44
1801.99 39
1802.09 38
1802.18 41
1802.28 50
1802.38 62
1802.48 77
1802.57 94
1802.67 112
1802.77 129
1802.87 144
1802.96 157
1803.06 167
1803.16 173
1803.26 175
1803.35 174
1803.45 169
1803.55 162
1803.65 154
1803.74 143
1803.84 131
1803.94 117
1804.04 103
1804.13 88
1804.23 75
1804.33 64
1804.43 56
1804.52 53
1804.62 53
1804.72 57
1804.82 63
1804.91 72
1805.01 81
1805.11 88
1805.21 93
1805.30 94
1805.40 91
1805.50 87
1805.60 81
1805.69 78
1805.79 77
1805.89 81
1805.99 87
1806.08 94
1806.18 100
1806.28 103
1806.38 103
1806.47 101
1806.57 97
1806.67 94
1806.77 92
1806.86 93
1806.96 96
1807.06 102
1807.16 108
1807.25 114
1807.35 121
1807.45 126
1807.55 130
1807.64 132
1807.74 132
1807.84 128
1807.94 120
1808.03 109
1808.13 93
1808.23 76
1808.33 57
1808.43 39
1808.52 23
1808.62 10
1808.72 0
1808.82 0
1808.91 0
1809.01 0
1809.11 0
1809.21 0
1809.30 0
1809.40 0
1809.50 0
1809.60 6
1809.69 13
1809.79 19
1809.89 24
1809.99 28
1810.09 32
1810.18 37
1810.28 41
1810.38 45
1810.48 47
1810.57 49
1810.67 48
1810.77 46
1810.87 42
1810.96 38
1811.06 34
1811.16 30
1811.26 27
1811.35 26
1811.45 27
1811.55 30
1811.65 36
1811.75 43
1811.84 52
1811.94 62
1812.04 71
1812.14 80
1812.23 89
1812.33 96
1812.43 102
1812.53 108
1812.63 112
1812.72 116
1812.82 119
1812.92 118
1813.02 115
1813.11 107
1813.21 97
1813.31 85
1813.41 73
1813.50 63
1813.60 58
1813.70 58
1813.80 62
1813.90 71
1813.99 82
1814.09 94
1814.19 105
1814.29 116
1814.38 124
1814.48 130
1814.58 134
1814.68 136
1814.78 136
1814.87 135
1814.97 132
1815.07 130
1815.17 128
1815.26 127
1815.36 127
1815.46 127
1815.56 126
1815.66 123
1815.75 117
1815.85 108
1815.95 98
1816.05 89
1816.15 82
1816.24 79
1816.34 81
1816.44 87
1816.54 94
1816.63 100
1816.73 101
1816.83 97
1816.93 86
1817.03 71
1817.12 55
1817.22 41
1817.32 34
1817.42 33
1817.51 39
1817.61 48
1817.71 59
1817.81 67
1817.91 71
1818.00 69
1818.10 64
1818.20 56
1818.30 47
1818.40 40
1818.49 34
1818.59 32
1818.69 32
1818.79 35
1818.89 40
1818.98 46
1819.08 53
1819.18 59
1819.28 62
1819.37 61
1819.47 55
1819.57 45
1819.67 31
1819.77 17
1819.86 3
1819.96 0
1820.06 0
1820.16 0
1820.26 0
1820.35 2
1820.45 10
1820.55 17
1820.65 21
1820.75 22
1820.84 21
1820.94 17
1821.04 12
1821.14 7
1821.24 3
1821.33 1
1821.43 0
1821.53 0
1821.63 1
1821.73 2
1821.82 1
1821.92 0
1822.02 0
1822.12 0
1822.22 0
1822.31 0
1822.41 0
1822.51 8
1822.61 18
1822.70 27
1822.80 34
1822.90 37
1823.00 34
1823.10 29
1823.19 21
1823.29 13
1823.39 8
1823.49 6
1823.59 9
1823.69 15
1823.78 26
1823.88 38
1823.98 51
1824.08 63
1824.18 73
1824.27 80
1824.37 83
1824.47 84
1824.57 84
1824.67 85
1824.76 87
1824.86 91
1824.96 98
1825.06 104
1825.16 109
1825.25 112
1825.35 110
1825.45 104
1825.55 96
1825.65 86
1825.74 76
1825.84 68
1825.94 62
1826.04 59
1826.14 59
1826.23 62
1826.33 67
1826.43 74
1826.53 82
1826.63 90
1826.73 99
1826.82 106
1826.92 113
1827.02 117
1827.12 119
1827.22 119
1827.31 117
1827.41 113
1827.51 106
1827.61 99
1827.71 92
1827.80 85
1827.90 82
1828.00 81
1828.10 82
1828.20 85
1828.30 89
1828.39 92
1828.49 93
1828.59 90
1828.69 86
1828.79 81
1828.88 76
1828.98 72
1829.08 70
1829.18 71
1829.28 74
1829.37 78
1829.47 82
1829.57 84
1829.67 83
1829.77 80
1829.87 73
1829.96 63
1830.06 50
1830.16 36
1830.26 21
1830.36 8
1830.46 0
1830.55 0
1830.65 0
1830.75 0
1830.85 0
1830.95 2
1831.04 13
1831.14 23
1831.24 32
1831.34 39
1831.44 42
1831.54 42
1831.63 39
1831.73 33
1831.83 24
1831.93 14
1832.03 4
1832.12 0
1832.22 0
1832.32 0
1832.42 0
1832.52 9
1832.62 22
1832.71 35
1832.81 47
1832.91 56
1833.01 60
1833.11 60
1833.21 56
1833.30 49
1833.40 39
1833.50 29
1833.60 20
1833.70 13
1833.80 8
1833.89 6
1833.99 6
1834.09 8
1834.19 11
1834.29 12
1834.39 12
1834.48 10
1834.58 7
1834.68 4
1834.78 0
1834.88 0
1834.98 0
1835.07 0
1835.17 0
1835.27 0
1835.37 1
1835.47 2
1835.57 3
1835.66 2
1835.76 1
1835.86 0
1835.96 0
1836.06 0
1836.16 4
1836.25 9
1836.35 17
1836.45 25
1836.55 33
1836.65 38
1836.75 41
1836.84 40
1836.94 36
1837.04 31
1837.14 28
1837.24 27
1837.34 30
1837.43 37
1837.53 46
1837.63 57
1837.73 67
1837.83 75
1837.93 78
1838.02 78
1838.12 75
1838.22 70
1838.32 64
1838.42 59
1838.52 57
1838.62 57
1838.71 61
1838.81 68
1838.91 76
1839.01 83
1839.11 88
1839.21 92
1839.30 95
1839.40 96
1839.50 98
1839.60 101
1839.70 105
1839.80 109
1839.89 112
1839.99 113
1840.09 111
1840.19 107
1840.29 100
1840.39 93
1840.49 87
1840.58 82
1840.68 80
1840.78 81
1840.88 82
1840.98 84
1841.08 86
1841.18 86
1841.27 84
1841.37 81
1841.47 78
1841.57 75
1841.67 72
1841.77 69
1841.86 66
1841.96 63
1842.06 60
1842.16 56
1842.26 53
1842.36 52
1842.46 53
1842.55 58
1842.65 65
1842.75 76
1842.85 88
1842.95 100
1843.05 110
1843.15 118
1843.24 122
1843.34 123
1843.44 122
1843.54 118
1843.64 112
1843.74 104
1843.84 96
1843.93 86
1844.03 75
1844.13 65
1844.23 57
1844.33 52
1844.43 51
1844.53 54
1844.62 59
1844.72 66
1844.82 73
1844.92 77
1845.02 79
1845.12 78
1845.22 74
1845.31 70
1845.41 65
1845.51 61
1845.61 59
1845.71 57
1845.81 56
1845.91 55
1846.00 53
1846.10 50
1846.20 47
1846.30 45
1846.40 45
1846.50 47
1846.60 52
1846.69 59
1846.79 67
1846.89 77
1846.99 86
1847.09 93
1847.19 98
1847.29 99
1847.39 97
1847.48 93
1847.58 87
1847.68 81
1847.78 77
1847.88 76
1847.98 79
1848.08 86
1848.17 94
1848.27 103
1848.37 110
1848.47 113
1848.57 111
1848.67 105
1848.77 96
1848.87 87
1848.96 80
1849.06 76
1849.16 75
1849.26 77
1849.36 79
1849.46 82
1849.56 83
1849.66 82
1849.75 83
1849.85 87
1849.95 95
1850.05 107
1850.15 124
1850.25 141
1850.35 157
1850.45 169
1850.54 174
1850.64 174
1850.74 170
1850.84 161
1850.94 151
1851.04 140
1851.14 127
1851.24 113
1851.33 97
1851.43 80
1851.53 62
1851.63 44
1851.73 28
1851.83 16
1851.93 7
1852.03 3
1852.12 2
1852.22 4
1852.32 8
1852.42 14
1852.52 21
1852.62 27
1852.72 31
1852.82 35
1852.91 37
1853.01 38
1853.11 39
1853.21 40
1853.31 42
1853.41 43
1853.51 44
1853.61 42
1853.70 38
1853.80 31
1853.90 23
1854.00 15
1854.10 9
1854.20 7
1854.30 9
1854.40 14
1854.50 22
1854.59 31
1854.69 39
1854.79 46
1854.89 51
1854.99 54
1855.09 53
1855.19 51
1855.29 47
1855.39 42
1855.48 37
1855.58 32
1855.68 29
1855.78 27
1855.88 28
1855.98 30
1856.08 33
1856.18 35
1856.28 36
1856.37 34
1856.47 30
1856.57 24
1856.67 17
1856.77 12
1856.87 9
1856.97 9
1857.07 12
1857.17 15
1857.26 18
1857.36 19
1857.46 19
1857.56 19
1857.66 18
1857.76 18
1857.86 18
1857.96 19
1858.06 21
1858.15 20
1858.25 18
1858.35 15
1858.45 9
1858.55 3
1858.65 0
1858.75 0
1858.85 0
1858.95 0
1859.05 0
1859.14 0
1859.24 0
1859.34 0
1859.44 2
1859.54 5
1859.64 7
1859.74 10
1859.84 15
1859.94 22
1860.04 31
1860.13 44
1860.23 59
1860.33 75
1860.43 93
1860.53 112
1860.63 129
1860.73 145
1860.83 158
1860.93 167
1861.03 173
1861.12 175
1861.22 174
1861.32 171
1861.42 166
1861.52 160
1861.62 154
1861.72 147
1861.82 141
1861.92 134
1862.02 128
1862.11 122
1862.21 115
1862.31 108
1862.41 102
1862.51 96
1862.61 90
1862.71 87
1862.81 85
1862.91 85
1863.01 87
1863.11 88
1863.20 89
1863.30 89
1863.40 86
1863.50 83
1863.60 79
1863.70 76
1863.80 75
1863.90 78
1864.00 82
1864.10 87
1864.20 89
1864.29 87
1864.39 79
1864.49 66
1864.59 48
1864.69 28
1864.79 10
1864.89 0
1864.99 0
1865.09 0
1865.19 0
1865.29 0
1865.38 11
1865.48 26
1865.58 40
1865.68 52
1865.78 61
1865.88 69
1865.98 75
1866.08 80
1866.18 87
1866.28 95
1866.38 104
1866.48 112
1866.57 117
1866.67 120
1866.77 121
1866.87 120
1866.97 119
1867.07 118
1867.17 120
1867.27 123
1867.37 127
1867.47 129
1867.57 129
1867.67 126
1867.76 118
1867.86 106
1867.96 91
1868.06 72
1868.16 53
1868.26 35
1868.36 18
1868.46 4
1868.56 0
1868.66 0
1868.76 0
1868.86 0
1868.96 2
1869.05 10
1869.15 20
1869.25 30
1869.35 40
1869.45 51
1869.55 62
1869.65 74
1869.75 84
1869.85 94
1869.95 101
1870.05 109
1870.15 116
1870.25 124
1870.35 133
1870.44 143
1870.54 154
1870.64 164
1870.74 171
1870.84 172
1870.94 168
1871.04 158
1871.14 143
1871.24 123
1871.34 102
1871.44 82
1871.54 65
1871.64 53
1871.74 46
1871.83 46
1871.93 51
1872.03 60
1872.13 71
1872.23 84
1872.33 96
1872.43 107
1872.53 116
1872.63 125
1872.73 133
1872.83 141
1872.93 148
1873.03 155
1873.13 162
1873.22 169
1873.32 173
1873.42 176
1873.52 175
1873.62 172
1873.72 165
1873.82 157
1873.92 149
1874.02 143
1874.12 139
1874.22 140
1874.32 144
1874.42 150
1874.52 156
1874.62 159
1874.72 160
1874.81 157
1874.91 152
1875.01 145
1875.11 137
1875.21 130
1875.31 124
1875.41 119
1875.51 117
1875.61 116
1875.71 118
1875.81 122
1875.91 129
1876.01 136
1876.11 144
1876.21 152
1876.31 158
1876.41 163
1876.50 168
1876.60 172
1876.70 175
1876.80 176
1876.90 177
1877.00 176
1877.10 174
1877.20 171
1877.30 168
1877.40 165
1877.50 164
1877.60 164
1877.70 166
1877.80 171
1877.90 178
1878.00 188
1878.10 200
1878.20 214
1878.30 228
1878.39 240
1878.49 249
1878.59 252
1878.69 248
1878.79 238
1878.89 220
1878.99 199
1879.09 176
1879.19 154
1879.29 135
1879.39 122
1879.49 114
1879.59 110
1879.69 110
1879.79 110
1879.89 110
1879.99 107
1880.09 101
1880.19 91
1880.29 78
1880.38 65
1880.48 51
1880.58 38
1880.68 27
1880.78 17
1880.88 8
1880.98 0
1881.08 0
1881.18 0
1881.28 0
1881.38 0
1881.48 0
1881.58 0
1881.68 0
1881.78 0
1881.88 11
1881.98 25
1882.08 39
1882.18 51
1882.28 62
1882.38 70
1882.48 74
1882.58 75
1882.67 75
1882.77 75
1882.87 75
1882.97 78
1883.07 84
1883.17 91
1883.27 97
1883.37 102
1883.47 103
1883.57 102
1883.67 97
1883.77 93
1883.87 90
1883.97 91
1884.07 96
1884.17 106
1884.27 119
1884.37 133
1884.47 145
1884.57 153
1884.67 156
1884.77 154
1884.87 148
1884.97 140
1885.07 132
1885.17 126
1885.27 121
1885.36 116
1885.46 112
1885.56 106
1885.66 99
1885.76 89
1885.86 79
1885.96 70
1886.06 62
1886.16 56
1886.26 53
1886.36 52
1886.46 53
1886.56 55
1886.66 58
1886.76 61
1886.86 64
1886.96 65
1887.06 63
1887.16 59
1887.26 52
1887.36 43
1887.46 34
1887.56 28
1887.66 24
1887.76 26
1887.86 33
1887.96 44
1888.06 59
1888.16 75
1888.26 90
1888.36 102
1888.46 109
1888.56 111
1888.66 107
1888.76 100
1888.85 89
1888.95 77
1889.05 64
1889.15 52
1889.25 40
1889.35 28
1889.45 18
1889.55 10
1889.65 4
1889.75 0
1889.85 0
1889.95 0
1890.05 3
1890.15 9
1890.25 17
1890.35 28
1890.45 41
1890.55 55
1890.65 71
1890.75 86
1890.85 101
1890.95 114
1891.05 126
1891.15 137
1891.25 146
1891.35 155
1891.45 163
1891.55 168
1891.65 169
1891.75 167
1891.85 161
1891.95 153
1892.05 144
1892.15 135
1892.25 129
1892.35 127
1892.45 127
1892.55 131
1892.65 137
1892.75 144
1892.85 152
1892.95 160
1893.05 166
1893.15 170
1893.25 172
1893.35 172
1893.45 170
1893.55 165
1893.65 159
1893.75 153
1893.85 146
1893.95 140
1894.05 135
1894.15 132
1894.25 128
1894.35 125
1894.45 119
1894.55 110
1894.65 99
1894.75 84
1894.85 67
1894.95 50
1895.04 33
1895.14 19
1895.24 9
1895.34 3
1895.44 2
1895.54 6
1895.64 13
1895.74 23
1895.84 33
1895.94 42
1896.04 49
1896.14 54
1896.24 56
1896.34 58
1896.44 60
1896.54 65
1896.64 73
1896.74 83
1896.84 95
1896.94 107
1897.04 117
1897.14 123
1897.24 124
1897.34 119
1897.44 110
1897.54 99
1897.64 88
1897.74 79
1897.84 74
1897.94 74
1898.04 77
1898.14 83
1898.24 89
1898.34 95
1898.44 98
1898.54 100
1898.64 100
1898.74 99
1898.84 98
1898.94 98
1899.04 99
1899.14 102
1899.24 105
1899.34 109
1899.44 111
1899.54 112
1899.64 113
1899.74 113
1899.84 114
1899.94 114
1900.04 116
1900.14 117
1900.24 120
1900.34 122
1900.44 123
1900.54 124
1900.64 126
1900.74 127
1900.84 129
1900.94 132
1901.05 135
1901.15 138
1901.25 139
1901.35 137
1901.45 133
1901.55 126
1901.65 116
1901.75 106
1901.85 95
1901.95 83
1902.05 73
1902.15 64
1902.25 58
1902.35 54
1902.45 53
1902.55 56
1902.65 62
1902.75 70
1902.85 80
1902.95 91
1903.05 103
1903.15 114
1903.25 124
1903.35 134
1903.45 144
1903.55 155
1903.65 164
1903.75 173
1903.85 179
1903.95 181
1904.05 178
1904.15 170
1904.25 157
1904.35 141
1904.45 124
1904.55 109
1904.65 99
1904.75 93
1904.85 92
1904.95 94
1905.05 95
1905.15 94
1905.25 90
1905.35 83
1905.45 76
1905.55 70
1905.65 70
1905.75 77
1905.85 90
1905.95 107
1906.05 124
1906.15 138
1906.25 146
1906.35 147
1906.45 140
1906.55 129
1906.65 115
1906.75 101
1906.85 90
1906.95 81
1907.05 75
1907.15 72
1907.26 72
1907.36 74
1907.46 76
1907.56 79
1907.66 81
1907.76 83
1907.86 84
1907.96 84
1908.06 86
1908.16 90
1908.26 98
1908.36 108
1908.46 122
1908.56 136
1908.66 150
1908.76 161
1908.86 168
1908.96 172
1909.06 171
1909.16 169
1909.26 165
1909.36 162
1909.46 160
1909.56 158
1909.66 157
1909.76 156
1909.86 154
1909.96 152
1910.06 148
1910.16 142
1910.26 133
1910.36 120
1910.46 104
1910.56 86
1910.66 67
1910.77 51
1910.87 40
1910.97 35
1911.07 36
1911.17 43
1911.27 54
1911.37 65
1911.47 76
1911.57 85
1911.67 92
1911.77 97
1911.87 100
1911.97 104
1912.07 107
1912.17 110
1912.27 112
1912.37 112
1912.47 111
1912.57 109
1912.67 107
1912.77 105
1912.87 105
1912.97 107
1913.07 109
1913.17 110
1913.27 109
1913.37 104
1913.48 97
1913.58 86
1913.68 76
1913.78 66
1913.88 59
1913.98 55
1914.08 53
1914.18 54
1914.28 56
1914.38 58
1914.48 60
1914.58 61
1914.68 61
1914.78 60
1914.88 56
1914.98 50
1915.08 41
1915.18 30
1915.28 17
1915.38 4
1915.48 0
1915.58 0
1915.68 0
1915.79 0
1915.89 0
1915.99 0
1916.09 0
1916.19 0
1916.29 12
1916.39 21
1916.49 27
1916.59 30
1916.69 30
1916.79 30
1916.89 30
1916.99 34
1917.09 40
1917.19 50
1917.29 62
1917.39 74
1917.49 87
1917.59 99
1917.69 110
1917.80 120
1917.90 129
1918.00 134
1918.10 135
1918.20 131
1918.30 122
1918.40 110
1918.50 96
1918.60 83
1918.70 73
1918.80 68
1918.90 68
1919.00 71
1919.10 76
1919.20 81
1919.30 85
1919.40 86
1919.50 84
1919.61 80
1919.71 73
1919.81 66
1919.91 57
1920.01 50
1920.11 46
1920.21 45
1920.31 47
1920.41 52
1920.51 58
1920.61 65
1920.71 69
1920.81 71
1920.91 71
1921.01 69
1921.11 66
1921.21 63
1921.32 60
1921.42 58
1921.52 56
1921.62 55
1921.72 55
1921.82 56
1921.92 58
1922.02 62
1922.12 67
1922.22 73
1922.32 79
1922.42 84
1922.52 88
1922.62 89
1922.72 88
1922.82 84
1922.93 79
1923.03 74
1923.13 71
1923.23 69
1923.33 71
1923.43 73
1923.53 76
1923.63 78
1923.73 77
1923.83 74
1923.93 67
1924.03 60
1924.13 54
1924.23 51
1924.33 51
1924.44 55
1924.54 62
1924.64 70
1924.74 77
1924.84 81
1924.94 83
1925.04 83
1925.14 81
1925.24 79
1925.34 78
1925.44 77
1925.54 77
1925.64 77
1925.74 75
1925.85 72
1925.95 68
1926.05 62
1926.15 54
1926.25 44
1926.35 34
1926.45 24
1926.55 14
1926.65 7
1926.75 2
1926.85 1
1926.95 3
1927.05 8
1927.16 16
1927.26 25
1927.36 33
1927.46 40
1927.56 44
1927.66 45
1927.76 43
1927.86 40
1927.96 36
1928.06 34
1928.16 35
1928.26 40
1928.36 48
1928.47 58
1928.57 70
1928.67 82
1928.77 93
1928.87 102
1928.97 108
1929.07 109
1929.17 106
1929.27 98
1929.37 86
1929.47 71
1929.57 55
1929.67 40
1929.78 28
1929.88 22
1929.98 21
1930.08 25
1930.18 32
1930.28 40
1930.38 48
1930.48 55
1930.58 62
1930.68 69
1930.78 78
1930.89 91
1930.99 107
1931.09 127
1931.19 148
1931.29 170
1931.39 190
1931.49 206
1931.59 218
1931.69 225
1931.79 227
1931.89 225
1931.99 220
1932.10 212
1932.20 204
1932.30 194
1932.40 185
1932.50 175
1932.60 166
1932.70 156
1932.80 146
1932.90 136
1933.00 126
1933.10 114
1933.21 102
1933.31 89
1933.41 75
1933.51 61
1933.61 49
1933.71 39
1933.81 34
1933.91 32
1934.01 35
1934.11 40
1934.22 47
1934.32 53
1934.42 59
1934.52 62
1934.62 64
1934.72 64
1934.82 63
1934.92 62
1935.02 59
1935.12 55
1935.22 49
1935.33 41
1935.43 31
1935.53 19
1935.63 7
1935.73 0
1935.83 0
1935.93 0
1936.03 0
1936.13 0
1936.23 0
1936.34 0
1936.44 0
1936.54 0
1936.64 13
1936.74 29
1936.84 48
1936.94 67
1937.04 85
1937.14 101
1937.24 114
1937.35 125
1937.45 135
1937.55 146
1937.65 160
1937.75 177
1937.85 198
1937.95 219
1938.05 240
1938.15 258
1938.26 271
1938.36 279
1938.46 283
1938.56 287
1938.66 291
1938.76 297
1938.86 304
1938.96 312
1939.06 318
1939.16 323
1939.27 325
1939.37 328
1939.47 333
1939.57 343
1939.67 359
1939.77 382
1939.87 408
1939.97 435
1940.07 460
1940.18 480
1940.28 493
1940.38 500
1940.48 500
1940.58 495
1940.68 486
1940.78 475
1940.88 464
1940.98 455
1941.09 448
1941.19 446
1941.29 449
1941.39 454
1941.49 460
1941.59 465
1941.69 468
1941.79 468
1941.89 465
1942.00 462
1942.10 460
1942.20 461
1942.30 465
1942.40 471
1942.50 479
1942.60 485
1942.70 490
1942.81 490
1942.91 487
1943.01 481
1943.11 473
1943.21 464
1943.31 454
1943.41 444
1943.51 433
1943.61 420
1943.72 405
1943.82 388
1943.92 369
1944.02 348
1944.12 326
1944.22 304
1944.32 282
1944.42 260
1944.53 240
1944.63 223
1944.73 208
1944.83 196
1944.93 186
1945.03 178
1945.13 171
1945.23 162
1945.34 152
1945.44 139
1945.54 124
1945.64 108
1945.74 93
1945.84 80
1945.94 69
1946.04 63
1946.15 62
1946.25 64
1946.35 70
1946.45 77
1946.55 84
1946.65 90
1946.75 94
1946.85 94
1946.96 93
1947.06 92
1947.16 93
1947.26 97
1947.36 107
1947.46 122
1947.56 142
1947.66 166
1947.77 189
1947.87 211
1947.97 228
1948.07 241
1948.17 247
1948.27 247
1948.37 242
1948.48 234
1948.58 222
1948.68 210
1948.78 198
1948.88 187
1948.98 177
1949.08 168
1949.18 158
1949.29 148
1949.39 135
1949.49 119
1949.59 102
1949.69 85
1949.79 70
1949.89 58
1950.00 50
1950.10 45
1950.20 43
1950.30 42
1950.40 42
1950.50 42
1950.60 42
1950.70 43
1950.81 45
1950.91 47
1951.01 48
1951.11 47
1951.21 45
1951.31 41
1951.41 37
1951.52 32
1951.62 29
1951.72 28
1951.82 29
1951.92 31
1952.02 35
1952.12 41
1952.23 48
1952.33 56
1952.43 66
1952.53 78
1952.63 93
1952.73 108
1952.83 123
1952.94 136
1953.04 146
1953.14 152
1953.24 153
1953.34 150
1953.44 142
1953.54 130
1953.65 117
1953.75 104
1953.85 91
1953.95 80
1954.05 71
1954.15 66
1954.25 63
1954.36 63
1954.46 63
1954.56 63
1954.66 63
1954.76 61
1954.86 56
1954.97 50
1955.07 42
1955.17 34
1955.27 27
1955.37 22
1955.47 19
1955.57 19
1955.68 22
1955.78 26
1955.88 31
1955.98 34
1956.08 37
1956.18 38
1956.28 39
1956.39 40
1956.49 40
1956.59 41
1956.69 40
1956.79 39
1956.89 36
1957.00 32
1957.10 28
1957.20 24
1957.30 22
1957.40 24
1957.50 28
1957.60 36
1957.71 44
1957.81 53
1957.91 61
1958.01 65
1958.11 65
1958.21 59
1958.32 50
1958.42 37
1958.52 22
1958.62 8
1958.72 0
1958.82 0
1958.93 0
1959.03 0
1959.13 0
1959.23 0
1959.33 0
1959.43 0
1959.53 2
1959.64 14
1959.74 26
1959.84 36
1959.94 44
1960.04 50
1960.14 52
1960.25 51
1960.35 49
1960.45 47
1960.55 47
1960.65 50
1960.75 56
1960.86 64
1960.96 74
1961.06 82
1961.16 85
1961.26 84
1961.36 75
1961.47 61
1961.57 42
1961.67 22
1961.77 4
1961.87 0
1961.97 0
1962.08 0
1962.18 0
1962.28 0
1962.38 4
1962.48 14
1962.58 25
1962.69 35
1962.79 45
1962.89 54
1962.99 61
1963.09 66
1963.19 66
1963.30 62
1963.40 55
1963.50 47
1963.60 40
1963.70 36
1963.80 37
1963.91 43
1964.01 52
1964.11 63
1964.21 72
1964.31 79
1964.42 83
1964.52 83
1964.62 80
1964.72 75
1964.82 67
1964.92 59
1965.03 51
1965.13 44
1965.23 40
1965.33 39
1965.43 42
1965.53 47
1965.64 55
1965.74 61
1965.84 64
1965.94 64
1966.04 58
1966.14 49
1966.25 38
1966.35 28
1966.45 22
1966.55 21
1966.65 24
1966.76 32
1966.86 42
1966.96 52
1967.06 58
1967.16 60
1967.26 58
1967.37 53
1967.47 46
1967.57 38
1967.67 30
1967.77 22
1967.88 15
1967.98 7
1968.08 0
1968.18 0
1968.28 0
1968.38 0
1968.49 0
1968.59 7
1968.69 19
1968.79 32
1968.89 45
1969.00 57
1969.10 67
1969.20 76
1969.30 83
1969.40 88
1969.51 91
1969.61 92
1969.71 92
1969.81 90
1969.91 87
1970.01 83
1970.12 80
1970.22 76
1970.32 72
1970.42 67
1970.52 61
1970.63 53
1970.73 44
1970.83 35
1970.93 27
1971.03 22
1971.14 20
1971.24 22
1971.34 28
1971.44 36
1971.54 44
1971.64 52
1971.75 58
1971.85 63
1971.95 65
1972.05 67
1972.15 68
1972.26 70
1972.36 71
1972.46 72
1972.56 72
1972.66 70
1972.77 66
1972.87 62
1972.97 57
1973.07 51
1973.17 46
1973.28 42
1973.38 37
1973.48 33
1973.58 28
1973.68 23
1973.79 18
1973.89 14
1973.99 11
1974.09 10
1974.19 10
1974.30 11
1974.40 13
1974.50 15
1974.60 18
1974.70 20
1974.81 23
1974.91 26
1975.01 29
1975.11 32
1975.21 35
1975.32 40
1975.42 45
1975.52 52
1975.62 60
1975.72 69
1975.83 79
1975.93 91
1976.03 104
1976.13 118
1976.23 131
1976.34 142
1976.44 149
1976.54 152
1976.64 150
1976.74 144
1976.85 136
1976.95 127
1977.05 120
1977.15 114
1977.25 110
1977.36 106
1977.46 103
1977.56 99
1977.66 94
1977.76 87
1977.87 81
1977.97 77
1978.07 74
1978.17 74
1978.28 75
1978.38 77
1978.48 77
1978.58 76
1978.68 71
1978.79 64
1978.89 55
1978.99 46
1979.09 37
1979.19 31
1979.30 26
1979.40 24
1979.50 23
1979.60 22
1979.70 21
1979.81 19
1979.91 16
1980.01 13
1980.11 10
1980.22 7
1980.32 5
1980.42 4
1980.52 4
1980.62 3
1980.73 2
1980.83 1
1980.93 0
1981.03 0
1981.13 1
1981.24 6
1981.34 12
1981.44 18
1981.54 24
1981.65 27
1981.75 28
1981.85 25
1981.95 20
1982.05 14
1982.16 8
1982.26 1
1982.36 0
1982.46 0
1982.57 0
1982.67 0
1982.77 0
1982.87 0
1982.97 0
1983.08 2
1983.18 16
1983.28 28
1983.38 37
1983.49 42
1983.59 44
1983.69 43
1983.79 41
1983.89 40
1984.00 40
1984.10 41
1984.20 42
1984.30 43
1984.41 41
1984.51 37
1984.61 31
1984.71 24
1984.81 18
1984.92 15
1985.02 14
1985.12 16
1985.22 20
1985.33 25
1985.43 30
1985.53 35
1985.63 41
1985.74 47
1985.84 56
1985.94 68
1986.04 80
1986.14 93
1986.25 103
1986.35 109
1986.45 110
1986.55 105
1986.66 97
1986.76 85
1986.86 72
1986.96 59
1987.06 46
1987.17 35
1987.27 27
1987.37 22
1987.47 21
1987.58 25
1987.68 31
1987.78 40
1987.88 48
1987.99 55
1988.09 60
1988.19 61
1988.29 61
1988.40 58
1988.50 55
1988.60 52
1988.70 50
1988.80 49
1988.91 52
1989.01 58
1989.11 68
1989.21 80
1989.32 94
1989.42 107
1989.52 117
1989.62 122
1989.73 122
1989.83 118
1989.93 112
1990.03 106
1990.14 101
1990.24 98
1990.34 97
1990.44 98
1990.55 100
1990.65 103
1990.75 105
1990.85 106
1990.95 106
1991.06 103
1991.16 98
1991.26 90
1991.36 80
1991.47 71
1991.57 64
1991.67 60
1991.77 60
1991.88 63
1991.98 68
1992.08 74
1992.18 81
1992.29 87
1992.39 93
1992.49 98
1992.59 102
1992.70 105
1992.80 107
1992.90 107
1993.00 105
1993.11 101
1993.21 96
1993.31 91
1993.41 86
1993.52 82
1993.62 80
1993.72 81
1993.82 84
1993.93 89
1994.03 95
1994.13 99
1994.23 102
1994.34 102
1994.44 100
1994.54 96
1994.64 91
1994.75 89
1994.85 88
1994.95 91
1995.05 97
1995.16 102
1995.26 105
1995.36 104
1995.46 97
1995.57 87
1995.67 73
1995.77 61
1995.87 52
1995.98 50
1996.08 56
1996.18 68
1996.28 84
1996.39 102
1996.49 118
1996.59 131
1996.69 140
1996.80 144
1996.90 144
1997.00 141
1997.10 136
1997.21 127
1997.31 117
1997.41 105
1997.52 93
1997.62 82
1997.72 71
1997.82 63
1997.93 57
1998.03 53
1998.13 51
1998.23 49
1998.34 50
1998.44 52
1998.54 57
1998.64 63
1998.75 70
1998.85 78
1998.95 83
1999.05 86
1999.16 83
1999.26 76
1999.36 66
1999.46 54
1999.57 40
1999.67 28
1999.77 17
1999.88 7
1999.98 0
2000.08 0
2000.18 0
2000.29 0
2000.39 0
2000.49 0
2000.59 3
2000.70 11
2000.80 21
2000.90 32
2001.00 42
2001.11 50
2001.21 54
2001.31 55
2001.42 51
2001.52 44
2001.62 33
2001.72 21
2001.83 10
2001.93 0
2002.03 0
2002.13 0
2002.24 0
2002.34 0
2002.44 0
2002.55 0
2002.65 0
2002.75 0
2002.85 1
2002.96 7
2003.06 16
2003.16 27
2003.26 41
2003.37 56
2003.47 71
2003.57 87
2003.68 102
2003.78 114
2003.88 123
2003.98 128
2004.09 130
2004.19 126
2004.29 119
2004.39 109
2004.50 98
2004.60 87
2004.70 79
2004.81 73
2004.91 72
2005.01 75
2005.11 82
2005.22 91
2005.32 99
2005.42 105
2005.53 106
2005.63 104
2005.73 98
2005.83 90
2005.94 82
2006.04 74
2006.14 70
2006.24 67
2006.35 67
2006.45 69
2006.55 71
2006.66 73
2006.76 76
2006.86 79
2006.96 82
2007.07 85
2007.17 88
2007.27 90
2007.38 93
2007.48 95
2007.58 100
2007.68 106
2007.79 114
2007.89 125
2007.99 137
2008.10 150
2008.20 161
2008.30 169
2008.40 170
2008.51 165
2008.61 151
2008.71 130
2008.82 103
2008.92 74
2009.02 46
2009.12 22
2009.23 5
2009.33 0
2009.43 0
2009.54 0
2009.64 0
2009.74 0
2009.84 0
2009.95 0
2010.05 0
2010.15 0
2010.26 0
2010.36 1
2010.46 9
2010.57 19
2010.67 27
2010.77 35
2010.87 40
2010.98 43
2011.08 46
2011.18 48
2011.29 51
2011.39 54
2011.49 58
2011.59 61
2011.70 63
2011.80 63
2011.90 62
2012.01 62
2012.11 62
2012.21 63
2012.32 67
2012.42 73
2012.52 80
2012.62 87
2012.73 92
2012.83 95
2012.93 97
2013.04 97
2013.14 98
2013.24 101
2013.34 106
2013.45 113
2013.55 121
2013.65 128
2013.76 135
2013.86 142
2013.96 149
2014.07 159
2014.17 172
2014.27 188
2014.38 207
2014.48 224
2014.58 239
2014.68 248
2014.79 249
2014.89 242
2014.99 229
2015.10 214
2015.20 197
2015.30 183
2015.41 170
2015.51 161
2015.61 154
2015.71 147
2015.82 141
2015.92 134
2016.02 126
2016.13 118
2016.23 111
2016.33 104
2016.44 97
2016.54 91
2016.64 85
2016.75 79
2016.85 74
2016.95 68
2017.05 63
2017.16 58
2017.26 55
2017.36 53
2017.47 52
2017.57 52
2017.67 53
2017.78 56
2017.88 59
2017.98 64
2018.09 69
2018.19 73
2018.29 75
2018.39 74
2018.50 69
2018.60 60
2018.70 48
2018.81 33
2018.91 17
2019.01 3
2019.12 0
2019.22 0
2019.32 0
2019.43 0
2019.53 0
2019.63 5
2019.74 25
2019.84 49
2019.94 75
2020.05 101
2020.15 125
2020.25 143
2020.35 156
2020.46 162
2020.56 162
2020.66 155
2020.77 143
2020.87 126
2020.97 107
2021.08 86
2021.18 67
2021.28 50
2021.39 38
2021.49 32
2021.59 32
2021.70 37
2021.80 44
2021.90 51
2022.01 55
2022.11 56
2022.21 52
2022.32 44
2022.42 34
2022.52 24
2022.62 16
2022.73 10
2022.83 7
2022.93 6
2023.04 6
2023.14 5
2023.24 4
2023.35 0
2023.45 0
2023.55 0
2023.66 0
2023.76 0
2023.86 0
2023.97 0
2024.07 4
2024.17 16
2024.28 28
2024.38 40
2024.48 50
2024.59 58
2024.69 62
2024.79 65
2024.90 66
2025.00 65
2025.10 64
2025.21 62
2025.31 60
2025.41 60
2025.52 60
2025.62 61
2025.72 63
2025.83 65
2025.93 66
2026.03 66
2026.14 64
2026.24 60
2026.34 54
2026.45 46
2026.55 39
2026.65 32
2026.76 28
2026.86 27
2026.96 31
2027.07 38
2027.17 49
2027.27 60
2027.38 70
2027.48 76
2027.58 77
2027.69 74
2027.79 67
2027.89 57
2028.00 48
2028.10 41
2028.20 36
2028.31 35
2028.41 36
2028.51 40
2028.62 46
2028.72 52
2028.82 59
2028.93 65
2029.03 71
2029.13 76
2029.24 80
2029.34 83
2029.44 87
2029.55 91
2029.65 96
2029.75 103
2029.86 111
2029.96 121
2030.06 132
2030.17 143
2030.27 154
2030.37 162
2030.48 169
2030.58 174
2030.68 177
2030.79 178
2030.89 177
2031.00 175
2031.10 171
2031.20 166
2031.31 158
2031.41 147
2031.51 134
2031.62 121
2031.72 107
2031.82 95
2031.93 86
2032.03 82
2032.13 82
2032.24 87
2032.34 95
2032.44 106
2032.55 118
2032.65 130
2032.75 142
2032.86 151
2032.96 159
2033.06 164
2033.17 166
2033.27 165
2033.38 163
2033.48 160
2033.58 157
2033.69 156
2033.79 158
2033.89 163
2034.00 170
2034.10 179
2034.20 187
2034.31 193
2034.41 197
2034.51 197
2034.62 194
2034.72 188
2034.82 182
2034.93 176
2035.03 171
2035.14 169
2035.24 167
2035.34 166
2035.45 164
2035.55 160
2035.65 152
2035.76 142
2035.86 130
2035.96 119
2036.07 111
2036.17 107
2036.27 109
2036.38 115
2036.48 126
2036.59 138
2036.69 149
2036.79 158
2036.90 162
2037.00 164
2037.10 162
2037.21 159
2037.31 157
2037.41 156
2037.52 158
2037.62 161
2037.72 165
2037.83 167
2037.93 168
2038.04 165
2038.14 158
2038.24 149
2038.35 139
2038.45 129
2038.55 120
2038.66 114
2038.76 109
2038.86 108
2038.97 108
2039.07 110
2039.18 113
2039.28 115
2039.38 117
2039.49 118
2039.59 117
2039.69 116
2039.80 113
2039.90 110
2040.00 108
2040.11 106
2040.21 105
2040.32 106
2040.42 110
2040.52 116
2040.63 125
2040.73 135
2040.83 146
2040.94 156
2041.04 165
2041.15 169
2041.25 170
2041.35 166
2041.46 157
2041.56 144
2041.66 130
2041.77 114
2041.87 99
2041.98 87
2042.08 78
2042.18 73
2042.29 71
2042.39 72
2042.49 74
2042.60 77
2042.70 80
2042.80 83
2042.91 86
2043.01 89
2043.12 92
2043.22 95
2043.32 97
2043.43 97
2043.53 94
2043.63 89
2043.74 82
2043.84 73
2043.95 65
2044.05 59
2044.15 58
2044.26 60
2044.36 66
2044.47 75
2044.57 84
2044.67 91
2044.78 94
2044.88 93
2044.98 87
2045.09 77
2045.19 66
2045.30 57
2045.40 52
2045.50 53
2045.61 60
2045.71 72
2045.81 89
2045.92 106
2046.02 123
2046.13 138
2046.23 150
2046.33 159
2046.44 166
2046.54 170
2046.65 173
2046.75 173
2046.85 171
2046.96 168
2047.06 162
2047.16 155
2047.27 148
2047.37 140
2047.48 133
2047.58 128
2047.68 123
2047.79 120
2047.89 116
2048.00 112
2048.10 108
2048.20 104
2048.31 101
2048.41 99
2048.51 98
2048.62 99
2048.72 101
2048.83 103
2048.93 106
2049.03 108
2049.14 109
2049.24 110
2049.35 110
2049.45 110
2049.55 109
2049.66 109
2049.76 109
2049.87 110
2049.97 110
2050.07 111
2050.18 111
2050.28 112
2050.39 112
2050.49 112
2050.59 113
2050.70 114
2050.80 117
2050.90 121
2051.01 128
2051.11 136
2051.22 145
2051.32 155
2051.42 164
2051.53 171
2051.63 177
2051.74 180
2051.84 182
2051.94 182
2052.05 183
2052.15 183
2052.26 184
2052.36 185
2052.46 185
2052.57 184
2052.67 182
2052.78 180
2052.88 176
2052.98 173
2053.09 171
2053.19 169
2053.30 167
2053.40 164
2053.50 161
2053.61 155
2053.71 149
2053.82 140
2053.92 130
2054.02 117
2054.13 103
2054.23 87
2054.34 70
2054.44 53
2054.54 37
2054.65 25
2054.75 18
2054.86 15
2054.96 18
2055.07 24
2055.17 33
2055.27 43
2055.38 52
2055.48 58
2055.59 62
2055.69 63
2055.79 61
2055.90 58
2056.00 55
2056.11 52
2056.21 51
2056.31 50
2056.42 50
2056.52 50
2056.63 48
2056.73 46
2056.83 43
2056.94 38
2057.04 33
2057.15 28
2057.25 22
2057.35 16
2057.46 11
2057.56 6
2057.67 0
2057.77 0
2057.88 0
2057.98 0
2058.08 0
2058.19 0
2058.29 0
2058.40 0
2058.50 0
2058.60 12
2058.71 28
2058.81 44
2058.92 60
2059.02 75
2059.13 86
2059.23 94
2059.33 98
2059.44 98
2059.54 96
2059.65 92
2059.75 87
2059.85 82
2059.96 75
2060.06 67
2060.17 58
2060.27 48
2060.38 38
2060.48 31
2060.58 27
2060.69 28
2060.79 35
2060.90 46
2061.00 62
2061.10 78
2061.21 94
2061.31 106
2061.42 114
2061.52 116
2061.63 114
2061.73 106
2061.83 95
2061.94 82
2062.04 68
2062.15 55
2062.25 44
2062.36 37
2062.46 34
2062.56 36
2062.67 41
2062.77 47
2062.88 54
2062.98 58
2063.09 59
2063.19 56
2063.29 52
2063.40 46
2063.50 43
2063.61 42
2063.71 47
2063.81 55
2063.92 67
2064.02 80
2064.13 92
2064.23 101
2064.34 106
2064.44 107
2064.54 105
2064.65 100
2064.75 94
2064.86 87
2064.96 82
2065.07 78
2065.17 77
2065.27 77
2065.38 79
2065.48 83
2065.59 87
2065.69 91
2065.80 95
2065.90 99
2066.01 102
2066.11 105
2066.21 107
2066.32 110
2066.42 113
2066.53 115
2066.63 118
2066.74 120
2066.84 122
2066.94 125
2067.05 128
2067.15 130
2067.26 132
2067.36 133
2067.47 133
2067.57 130
2067.67 125
2067.78 118
2067.88 108
2067.99 95
2068.09 81
2068.20 68
2068.30 55
2068.41 46
2068.51 41
2068.61 42
2068.72 48
2068.82 61
2068.93 77
2069.03 95
2069.14 113
2069.24 128
2069.35 138
2069.45 141
2069.55 140
2069.66 134
2069.76 125
2069.87 116
2069.97 108
2070.08 100
2070.18 94
2070.29 88
2070.39 83
2070.49 78
2070.60 72
2070.70 65
2070.81 59
2070.91 53
2071.02 47
2071.12 44
2071.23 45
2071.33 50
2071.43 60
2071.54 74
2071.64 89
2071.75 105
2071.85 118
2071.96 127
2072.06 131
2072.17 132
2072.27 129
2072.37 126
2072.48 124
2072.58 123
2072.69 125
2072.79 129
2072.90 134
2073.00 139
2073.11 143
2073.21 142
2073.31 138
2073.42 130
2073.52 119
2073.63 108
2073.73 100
2073.84 97
2073.94 99
2074.05 106
2074.15 117
2074.26 130
2074.36 141
2074.46 150
2074.57 155
2074.67 157
2074.78 159
2074.88 160
2074.99 161
2075.09 163
2075.20 166
2075.30 168
2075.41 170
2075.51 170
2075.61 171
2075.72 172
2075.82 173
2075.93 175
2076.03 178
2076.14 180
2076.24 181
2076.35 181
2076.45 179
2076.56 177
2076.66 175
2076.77 172
2076.87 168
2076.97 163
2077.08 157
2077.18 150
2077.29 142
2077.39 134
2077.50 127
2077.60 121
2077.71 119
2077.81 119
2077.92 124
2078.02 133
2078.13 143
2078.23 154
2078.33 164
2078.44 171
2078.54 176
2078.65 178
2078.75 179
2078.86 180
2078.96 182
2079.07 186
2079.17 192
2079.28 198
2079.38 204
2079.49 209
2079.59 214
2079.70 217
2079.80 218
2079.90 217
2080.01 213
2080.11 206
2080.22 196
2080.32 183
2080.43 168
2080.53 152
2080.64 136
2080.74 120
2080.85 104
2080.95 88
2081.06 73
2081.16 58
2081.27 44
2081.37 32
2081.48 22
2081.58 14
2081.68 8
2081.79 5
2081.89 4
2082.00 6
2082.10 11
2082.21 19
2082.31 29
2082.42 41
2082.52 52
2082.63 62
2082.73 70
2082.84 76
2082.94 81
2083.05 86
2083.15 91
2083.26 96
2083.36 101
2083.47 106
2083.57 109
2083.67 112
2083.78 115
2083.88 119
2083.99 125
2084.09 132
2084.20 140
2084.30 148
2084.41 155
2084.51 159
2084.62 160
2084.72 158
2084.83 155
2084.93 150
2085.04 145
2085.14 141
2085.25 138
2085.35 135
2085.46 133
2085.56 130
2085.67 126
2085.77 122
2085.88 116
2085.98 109
2086.09 102
2086.19 94
2086.29 86
2086.40 77
2086.50 68
2086.61 59
2086.71 52
2086.82 49
2086.92 49
2087.03 52
2087.13 59
2087.24 67
2087.34 74
2087.45 78
2087.55 78
2087.66 73
2087.76 64
2087.87 51
2087.97 37
2088.08 24
2088.18 12
2088.29 4
2088.39 1
2088.50 3
2088.60 8
2088.71 16
2088.81 25
2088.92 32
2089.02 35
2089.13 34
2089.23 30
2089.34 22
2089.44 12
2089.55 3
2089.65 0
2089.76 0
2089.86 0
2089.97 0
2090.07 0
2090.18 0
2090.28 0
2090.39 0
2090.49 0
2090.60 3
2090.70 12
2090.81 25
2090.91 40
2091.02 57
2091.12 73
2091.23 86
2091.33 94
2091.44 98
2091.54 96
2091.65 91
2091.75 85
2091.86 79
2091.96 77
2092.07 79
2092.17 84
2092.28 91
2092.38 100
2092.49 109
2092.59 117
2092.70 125
2092.80 131
2092.91 139
2093.01 147
2093.12 156
2093.22 165
2093.33 174
2093.43 181
2093.54 184
2093.64 182
2093.75 176
2093.85 166
2093.96 153
2094.06 140
2094.17 128
2094.27 120
2094.38 114
2094.48 110
2094.59 106
2094.69 102
2094.80 96
2094.90 87
2095.01 77
2095.11 67
2095.22 60
2095.32 58
2095.43 62
2095.53 71
2095.64 84
2095.74 98
2095.85 110
2095.95 118
2096.06 121
2096.16 119
2096.27 114
2096.37 107
2096.48 102
2096.58 99
2096.69 99
2096.79 101
2096.90 104
2097.00 106
2097.11 105
2097.21 101
2097.32 93
2097.42 82
2097.53 68
2097.63 52
2097.74 36
2097.84 23
2097.95 13
2098.05 9
2098.16 13
2098.26 25
2098.37 43
2098.47 64
2098.58 87
2098.68 108
2098.79 123
2098.89 134
2099.00 138
2099.11 138
2099.21 133
2099.32 125
2099.42 115
2099.53 104
2099.63 90
2099.74 77
2099.84 63
2099.95 51
2100.05 40
2100.16 31
2100.26 24
2100.37 17
2100.47 11
2100.58 7
2100.68 4
2100.79 5
2100.89 9
2101.00 16
2101.10 27
2101.21 38
2101.31 49
2101.42 58
2101.52 65
2101.63 69
2101.74 71
2101.84 72
2101.95 72
2102.05 73
2102.16 74
2102.26 74
2102.37 74
2102.47 73
2102.58 68
2102.68 61
2102.79 51
2102.89 37
2103.00 21
2103.10 3
2103.21 0
2103.31 0
2103.42 0
2103.52 0
2103.63 0
2103.73 0
2103.84 0
2103.95 9
2104.05 25
2104.16 39
2104.26 50
2104.37 58
2104.47 63
2104.58 64
2104.68 62
2104.79 60
2104.89 57
2105.00 55
2105.10 55
2105.21 57
2105.31 61
2105.42 67
2105.53 73
2105.63 78
2105.74 82
2105.84 83
2105.95 81
2106.05 77
2106.16 70
2106.26 63
2106.37 56
2106.47 50
2106.58 45
2106.68 42
2106.79 41
2106.89 42
2107.00 44
2107.11 48
2107.21 54
2107.32 60
2107.42 67
2107.53 73
2107.63 79
2107.74 83
2107.84 85
2107.95 86
2108.05 85
2108.16 83
2108.26 81
2108.37 82
2108.48 85
2108.58 92
2108.69 102
2108.79 114
2108.90 127
2109.00 138
2109.11 147
2109.21 150
2109.32 147
2109.42 139
2109.53 127
2109.63 114
2109.74 103
2109.85 98
2109.95 99
2110.06 106
2110.16 118
2110.27 132
2110.37 144
2110.48 152
2110.58 155
2110.69 153
2110.79 149
2110.90 143
2111.01 139
2111.11 137
2111.22 138
2111.32 141
2111.43 144
2111.53 148
2111.64 151
2111.74 152
2111.85 150
2111.95 146
2112.06 140
2112.17 133
2112.27 126
2112.38 121
2112.48 119
2112.59 119
2112.69 121
2112.80 123
2112.90 123
2113.01 119
2113.12 112
2113.22 101
2113.33 88
2113.43 75
2113.54 62
2113.64 53
2113.75 46
2113.85 41
2113.96 37
2114.06 32
2114.17 26
2114.28 18
2114.38 8
2114.49 0
2114.59 0
2114.70 0
2114.80 0
2114.91 0
2115.01 0
2115.12 0
2115.23 0
2115.33 6
2115.44 20
2115.54 34
2115.65 46
2115.75 54
2115.86 57
2115.97 56
2116.07 51
2116.18 44
2116.28 36
2116.39 29
2116.49 24
2116.60 22
2116.70 23
2116.81 26
2116.92 31
2117.02 37
2117.13 44
2117.23 51
2117.34 58
2117.44 62
2117.55 65
2117.65 66
2117.76 66
2117.87 63
2117.97 60
2118.08 57
2118.18 54
2118.29 53
2118.39 54
2118.50 56
2118.61 59
2118.71 63
2118.82 65
2118.92 66
2119.03 65
2119.13 62
2119.24 57
2119.35 51
2119.45 46
2119.56 40
2119.66 36
2119.77 33
2119.87 31
2119.98 32
2120.08 37
2120.19 45
2120.30 58
2120.40 73
2120.51 90
2120.61 107
2120.72 120
2120.82 127
2120.93 127
2121.04 122
2121.14 112
2121.25 100
2121.35 89
2121.46 79
2121.56 72
2121.67 67
2121.78 63
2121.88 60
2121.99 58
2122.09 58
2122.20 60
2122.30 64
2122.41 70
2122.52 78
2122.62 86
2122.73 92
2122.83 95
2122.94 94
2123.05 89
2123.15 81
2123.26 70
2123.36 60
2123.47 50
2123.57 41
2123.68 34
2123.79 29
2123.89 26
2124.00 24
2124.10 22
2124.21 21
2124.31 20
2124.42 20
2124.53 21
2124.63 22
2124.74 23
2124.84 25
2124.95 26
2125.06 27
2125.16 25
2125.27 23
2125.37 20
2125.48 17
2125.58 15
2125.69 15
2125.80 17
2125.90 19
2126.01 20
2126.11 20
2126.22 17
2126.32 11
2126.43 2
2126.54 0
2126.64 0
2126.75 0
2126.85 0
2126.96 0
2127.07 0
2127.17 0
2127.28 16
2127.38 34
2127.49 50
2127.60 63
2127.70 71
2127.81 74
2127.91 74
2128.02 72
2128.12 72
2128.23 73
2128.34 76
2128.44 81
2128.55 88
2128.65 96
2128.76 105
2128.87 117
2128.97 129
2129.08 144
2129.18 159
2129.29 175
2129.40 189
2129.50 200
2129.61 209
2129.71 214
2129.82 216
2129.93 217
2130.03 216
2130.14 216
2130.24 218
2130.35 220
2130.45 224
2130.56 227
2130.67 229
2130.77 228
2130.88 223
2130.98 216
2131.09 206
2131.20 195
2131.30 186
2131.41 181
2131.51 180
2131.62 183
2131.73 188
2131.83 195
2131.94 199
2132.04 202
2132.15 201
2132.26 196
2132.36 189
2132.47 178
2132.57 166
2132.68 150
2132.79 132
2132.89 112
2133.00 92
2133.10 72
2133.21 54
2133.32 41
2133.42 33
2133.53 29
2133.63 30
2133.74 34
2133.85 40
2133.95 47
2134.06 54
2134.16 62
2134.27 71
2134.38 80
2134.48 89
2134.59 96
2134.69 100
2134.80 102
2134.91 99
2135.01 92
2135.12 82
2135.22 70
2135.33 58
2135.44 44
2135.54 32
2135.65 22
2135.76 15
2135.86 13
2135.97 15
2136.07 21
2136.18 29
2136.29 37
2136.39 44
2136.50 47
2136.60 47
2136.71 44
2136.82 42
2136.92 42
2137.03 45
2137.13 53
2137.24 62
2137.35 73
2137.45 81
2137.56 86
2137.67 87
2137.77 83
2137.88 75
2137.98 65
2138.09 53
2138.20 42
2138.30 31
2138.41 21
2138.51 13
2138.62 8
2138.73 6
2138.83 8
2138.94 11
2139.04 16
2139.15 20
2139.26 23
2139.36 23
2139.47 20
2139.58 15
2139.68 10
2139.79 6
2139.89 4
2140.00 5
2140.11 9
2140.21 16
2140.32 24
2140.43 35
2140.53 46
2140.64 59
2140.74 72
2140.85 85
2140.96 100
2141.06 116
2141.17 132
2141.27 149
2141.38 167
2141.49 184
2141.59 201
2141.70 217
2141.81 230
2141.91 241
2142.02 249
2142.12 254
2142.23 257
2142.34 257
2142.44 257
2142.55 257
2142.66 257
2142.76 259
2142.87 261
2142.97 263
2143.08 264
2143.19 263
2143.29 260
2143.40 256
2143.51 250
2143.61 245
2143.72 241
2143.82 239
2143.93 239
2144.04 239
2144.14 238
2144.25 237
2144.36 234
2144.46 231
2144.57 229
2144.68 229
2144.78 232
2144.89 237
2144.99 243
2145.10 247
2145.21 247
2145.31 243
2145.42 237
2145.53 228
2145.63 221
2145.74 215
2145.84 213
2145.95 213
2146.06 214
2146.16 214
2146.27 211
2146.38 205
2146.48 195
2146.59 182
2146.70 167
2146.80 153
2146.91 141
2147.01 132
2147.12 128
2147.23 128
2147.33 132
2147.44 140
2147.55 149
2147.65 158
2147.76 165
2147.87 171
2147.97 174
2148.08 175
2148.18 175
2148.29 175
2148.40 177
2148.50 179
2148.61 182
2148.72 184
2148.82 186
2148.93 187
2149.04 187
2149.14 186
2149.25 185
2149.35 184
2149.46 183
2149.57 181
2149.67 177
2149.78 171
2149.89 162
2149.99 151
2150.10 137
2150.21 120
2150.31 104
2150.42 87
2150.53 73
2150.63 60
2150.74 51
2150.84 45
2150.95 43
2151.06 44
2151.16 47
2151.27 53
2151.38 60
2151.48 67
2151.59 73
2151.70 77
2151.80 77
2151.91 75
2152.02 70
2152.12 62
2152.23 53
2152.34 43
2152.44 32
2152.55 23
2152.65 13
2152.76 3
2152.87 0
2152.97 0
2153.08 0
2153.19 0
2153.29 0
2153.40 0
2153.51 0
2153.61 0
2153.72 10
2153.83 25
2153.93 38
2154.04 50
2154.15 59
2154.25 66
2154.36 71
2154.47 73
2154.57 74
2154.68 74
2154.79 73
2154.89 73
2155.00 73
2155.10 74
2155.21 75
2155.32 76
2155.42 75
2155.53 72
2155.64 67
2155.74 63
2155.85 59
2155.96 59
2156.06 61
2156.17 66
2156.28 72
2156.38 77
2156.49 77
2156.60 73
2156.70 64
2156.81 52
2156.92 40
2157.02 30
2157.13 23
2157.24 20
2157.34 22
2157.45 27
2157.56 33
2157.66 39
2157.77 43
2157.88 44
2157.98 42
2158.09 35
2158.20 25
2158.30 13
2158.41 1
2158.52 0
2158.62 0
2158.73 0
2158.84 0
2158.94 0
2159.05 1
2159.16 14
2159.26 28
2159.37 43
2159.48 57
2159.58 70
2159.69 82
2159.80 94
2159.90 105
2160.01 113
2160.12 118
2160.22 118
2160.33 115
2160.44 107
2160.54 98
2160.65 88
2160.76 80
2160.86 76
2160.97 75
2161.08 78
2161.18 82
2161.29 87
2161.40 91
2161.50 94
2161.61 94
2161.72 91
2161.82 86
2161.93 80
2162.04 73
2162.14 66
2162.25 60
2162.36 56
2162.46 55
2162.57 58
2162.68 66
2162.78 76
2162.89 89
2163.00 101
2163.10 112
2163.21 119
2163.32 121
2163.42 117
2163.53 109
2163.64 97
2163.74 83
2163.85 68
2163.96 55
2164.06 44
2164.17 35
2164.28 29
2164.39 26
2164.49 24
2164.60 23
2164.71 22
2164.81 21
2164.92 20
2165.03 18
2165.13 16
2165.24 13
2165.35 9
2165.45 5
2165.56 2
2165.67 0
2165.77 0
2165.88 0
2165.99 0
2166.09 0
2166.20 0
2166.31 0
2166.41 0
2166.52 2
2166.63 12
2166.74 24
2166.84 37
2166.95 49
2167.06 59
2167.16 67
2167.27 71
2167.38 71
2167.48 69
2167.59 66
2167.70 63
2167.80 60
2167.91 58
2168.02 56
2168.12 54
2168.23 50
2168.34 45
2168.44 38
2168.55 31
2168.66 24
2168.77 19
2168.87 17
2168.98 18
2169.09 23
2169.19 30
2169.30 39
2169.41 48
2169.51 57
2169.62 65
2169.73 71
2169.83 76
2169.94 77
2170.05 75
2170.16 70
2170.26 61
2170.37 49
2170.48 37
2170.58 26
2170.69 18
2170.80 13
2170.90 13
2171.01 17
2171.12 23
2171.22 31
2171.33 37
2171.44 41
2171.55 43
2171.65 41
2171.76 36
2171.87 32
2171.97 28
2172.08 25
2172.19 24
2172.29 23
2172.40 21
2172.51 17
2172.62 13
2172.72 8
2172.83 5
2172.94 5
2173.04 9
2173.15 18
2173.26 28
2173.36 40
2173.47 50
2173.58 55
2173.69 55
2173.79 49
2173.90 38
2174.01 25
2174.11 11
2174.22 0
2174.33 0
2174.43 0
2174.54 0
2174.65 0
2174.76 0
2174.86 0
2174.97 0
2175.08 0
2175.18 3
2175.29 13
2175.40 25
2175.51 38
2175.61 51
2175.72 61
2175.83 69
2175.93 75
2176.04 78
2176.15 81
2176.25 84
2176.36 89
2176.47 95
2176.58 104
2176.68 115
2176.79 126
2176.90 137
2177.00 145
2177.11 150
2177.22 150
2177.33 147
2177.43 142
2177.54 137
2177.65 134
2177.75 137
2177.86 144
2177.97 154
2178.08 165
2178.18 175
2178.29 180
2178.40 179
2178.50 173
2178.61 163
2178.72 152
2178.83 143
2178.93 137
2179.04 135
2179.15 134
2179.25 133
2179.36 132
2179.47 129
2179.58 127
2179.68 125
2179.79 128
2179.90 135
2180.00 149
2180.11 168
2180.22 190
2180.33 211
2180.43 229
2180.54 242
2180.65 248
2180.75 247
2180.86 240
2180.97 228
2181.08 215
2181.18 202
2181.29 191
2181.40 183
2181.50 178
2181.61 177
2181.72 178
2181.83 180
2181.93 182
2182.04 181
2182.15 178
2182.26 171
2182.36 160
2182.47 145
2182.58 129
2182.68 112
2182.79 99
2182.90 91
2183.01 88
2183.11 90
2183.22 95
2183.33 102
2183.43 108
2183.54 114
2183.65 119
2183.76 124
2183.86 131
2183.97 139
2184.08 148
2184.19 156
2184.29 162
2184.40 164
2184.51 164
2184.61 163
2184.72 162
2184.83 165
2184.94 172
2185.04 184
2185.15 199
2185.26 216
2185.37 233
2185.47 247
2185.58 257
2185.69 262
2185.79 261
2185.90 254
2186.01 240
2186.12 221
2186.22 200
2186.33 179
2186.44 161
2186.55 148
2186.65 143
2186.76 145
2186.87 152
2186.98 163
2187.08 173
2187.19 180
2187.30 181
2187.40 177
2187.51 167
2187.62 154
2187.73 139
2187.83 124
2187.94 110
2188.05 97
2188.16 86
2188.26 76
2188.37 69
2188.48 63
2188.59 60
2188.69 58
2188.80 58
2188.91 59
2189.02 59
2189.12 59
2189.23 59
2189.34 58
2189.44 57
2189.55 56
2189.66 55
2189.77 56
2189.87 57
2189.98 58
2190.09 59
2190.20 59
2190.30 58
2190.41 56
2190.52 53
2190.63 49
2190.73 47
2190.84 45
2190.95 44
2191.06 43
2191.16 42
2191.27 40
2191.38 37
2191.49 33
2191.59 27
2191.70 22
2191.81 18
2191.92 17
2192.02 20
2192.13 27
2192.24 36
2192.35 46
2192.45 56
2192.56 64
2192.67 70
2192.78 72
2192.88 72
2192.99 70
2193.10 69
2193.21 68
2193.31 68
2193.42 68
2193.53 68
2193.64 68
2193.74 67
2193.85 64
2193.96 61
2194.07 57
2194.17 52
2194.28 48
2194.39 44
2194.50 40
2194.60 38
2194.71 36
2194.82 35
2194.93 34
2195.03 33
2195.14 32
2195.25 31
2195.36 31
2195.46 30
2195.57 30
2195.68 30
2195.79 31
2195.89 32
2196.00 34
2196.11 35
2196.22 37
2196.32 37
2196.43 38
2196.54 38
2196.65 38
2196.75 40
2196.86 43
2196.97 47
2197.08 54
2197.18 61
2197.29 69
2197.40 77
2197.51 83
2197.62 88
2197.72 90
2197.83 91
2197.94 90
2198.05 88
2198.15 84
2198.26 78
2198.37 70
2198.48 59
2198.58 46
2198.69 32
2198.80 18
2198.91 5
2199.01 0
2199.12 0
2199.23 0
2199.34 0
2199.44 0
2199.55 0
2199.66 0
2199.77 0
2199.88 1
2199.98 8
2200.09 16
2200.20 27
2200.31 38
2200.41 48
2200.52 56
2200.63 60
2200.74 60
2200.84 55
2200.95 47
2201.06 36
2201.17 25
2201.28 16
2201.38 11
2201.49 9
2201.60 12
2201.71 17
2201.81 25
2201.92 33
2202.03 40
2202.14 46
2202.24 48
2202.35 49
2202.46 47
2202.57 44
2202.68 40
2202.78 36
2202.89 32
2203.00 28
2203.11 26
2203.21 24
2203.32 24
2203.43 26
2203.54 30
2203.64 36
2203.75 45
2203.86 54
2203.97 62
2204.08 67
2204.18 68
2204.29 65
2204.40 58
2204.51 49
2204.61 40
2204.72 34
2204.83 31
2204.94 32
2205.05 37
2205.15 45
2205.26 55
2205.37 65
2205.48 76
2205.58 87
2205.69 99
2205.80 113
2205.91 128
2206.02 143
2206.12 156
2206.23 166
2206.34 173
2206.45 176
2206.56 176
2206.66 174
2206.77 171
2206.88 166
2206.99 158
2207.09 148
2207.20 136
2207.31 122
2207.42 109
2207.53 98
2207.63 89
2207.74 82
2207.85 78
2207.96 76
2208.06 75
2208.17 74
2208.28 72
2208.39 71
2208.50 69
2208.60 65
2208.71 59
2208.82 51
2208.93 42
2209.04 32
2209.14 24
2209.25 19
2209.36 18
2209.47 21
2209.58 27
2209.68 33
2209.79 39
2209.90 43
2210.01 45
2210.11 47
2210.22 49
2210.33 54
2210.44 63
2210.55 74
2210.65 89
2210.76 104
2210.87 119
2210.98 132
2211.09 142
2211.19 151
2211.30 159
2211.41 166
2211.52 172
2211.63 178
2211.73 184
2211.84 189
2211.95 192
2212.06 195
2212.17 198
2212.27 202
2212.38 209
2212.49 219
2212.60 232
2212.71 245
2212.81 257
2212.92 266
2213.03 269
2213.14 267
2213.24 260
2213.35 249
2213.46 238
2213.57 229
2213.68 223
2213.78 221
2213.89 221
2214.00 222
2214.11 222
2214.22 218
2214.32 209
2214.43 196
2214.54 179
2214.65 159
2214.76 139
2214.86 121
2214.97 105
2215.08 93
2215.19 84
2215.30 79
2215.41 76
2215.51 74
2215.62 73
2215.73 70
2215.84 65
2215.95 58
2216.05 51
2216.16 43
2216.27 37
2216.38 33
2216.49 32
2216.59 31
2216.70 32
2216.81 33
2216.92 32
2217.03 32
2217.13 30
2217.24 29
2217.35 28
2217.46 27
2217.57 25
2217.67 21
2217.78 16
2217.89 8
2218.00 0
2218.11 0
2218.21 0
2218.32 0
2218.43 0
2218.54 0
2218.65 0
2218.76 0
2218.86 0
2218.97 5
2219.08 14
2219.19 25
2219.30 40
2219.40 57
2219.51 74
2219.62 88
2219.73 99
2219.84 105
2219.94 106
2220.05 103
2220.16 98
2220.27 91
2220.38 84
2220.49 76
2220.59 68
2220.70 60
2220.81 54
2220.92 48
2221.03 46
2221.13 45
2221.24 45
2221.35 45
2221.46 43
2221.57 40
2221.68 36
2221.78 31
2221.89 29
2222.00 29
2222.11 34
2222.22 41
2222.32 51
2222.43 62
2222.54 72
2222.65 82
2222.76 91
2222.87 98
2222.97 103
2223.08 107
2223.19 107
2223.30 104
2223.41 98
2223.52 88
2223.62 78
2223.73 68
2223.84 59
2223.95 53
2224.06 51
2224.16 52
2224.27 56
2224.38 61
2224.49 67
2224.60 71
2224.71 72
2224.81 69
2224.92 60
2225.03 46
2225.14 27
2225.25 8
2225.36 0
2225.46 0
2225.57 0
2225.68 0
2225.79 0
2225.90 13
2226.01 35
2226.11 58
2226.22 76
2226.33 90
2226.44 98
2226.55 101
2226.66 102
2226.76 102
2226.87 105
2226.98 110
2227.09 117
2227.20 124
2227.30 129
2227.41 130
2227.52 128
2227.63 123
2227.74 116
2227.85 110
2227.95 107
2228.06 107
2228.17 109
2228.28 111
2228.39 111
2228.50 106
2228.61 95
2228.71 78
2228.82 57
2228.93 35
2229.04 16
2229.15 4
2229.26 1
2229.36 7
2229.47 20
2229.58 39
2229.69 60
2229.80 80
2229.91 98
2230.01 111
2230.12 121
2230.23 129
2230.34 134
2230.45 139
2230.56 144
2230.66 149
2230.77 155
2230.88 161
2230.99 166
2231.10 170
2231.21 173
2231.31 175
2231.42 174
2231.53 172
2231.64 168
2231.75 161
2231.86 153
2231.97 141
2232.07 128
2232.18 112
2232.29 95
2232.40 79
2232.51 65
2232.62 56
2232.72 52
2232.83 55
2232.94 63
2233.05 75
2233.16 88
2233.27 102
2233.38 114
2233.48 123
2233.59 127
2233.70 128
2233.81 127
2233.92 124
2234.03 121
2234.13 117
2234.24 114
2234.35 113
2234.46 112
2234.57 111
2234.68 110
2234.79 110
2234.89 110
2235.00 110
2235.11 112
2235.22 114
2235.33 117
2235.44 120
2235.55 123
2235.65 124
2235.76 124
2235.87 119
2235.98 110
2236.09 96
2236.20 78
2236.31 58
2236.41 37
2236.52 19
2236.63 4
2236.74 0
2236.85 0
2236.96 0
2237.06 0
2237.17 0
2237.28 2
2237.39 6
2237.50 10
2237.61 13
2237.72 18
2237.82 25
2237.93 33
2238.04 44
2238.15 58
2238.26 74
2238.37 91
2238.48 108
2238.59 122
2238.69 133
2238.80 140
2238.91 142
2239.02 141
2239.13 137
2239.24 133
2239.35 130
2239.45 129
2239.56 131
2239.67 135
2239.78 138
2239.89 139
2240.00 135
2240.11 125
2240.21 109
2240.32 88
2240.43 62
2240.54 35
2240.65 9
2240.76 0
2240.87 0
2240.97 0
2241.08 0
2241.19 0
2241.30 0
2241.41 0
2241.52 0
2241.63 8
2241.74 21
2241.84 32
2241.95 44
2242.06 57
2242.17 72
2242.28 86
2242.39 102
2242.50 117
2242.60 131
2242.71 144
2242.82 156
2242.93 167
2243.04 179
2243.15 189
2243.26 197
2243.37 200
2243.47 198
2243.58 190
2243.69 176
2243.80 159
2243.91 140
2244.02 123
2244.13 110
2244.24 101
2244.34 96
2244.45 93
2244.56 91
2244.67 88
2244.78 83
2244.89 78
2245.00 71
2245.11 65
2245.21 61
2245.32 60
2245.43 62
2245.54 67
2245.65 74
2245.76 83
2245.87 92
2245.98 101
2246.08 110
2246.19 117
2246.30 123
2246.41 128
2246.52 132
2246.63 134
2246.74 135
2246.85 134
2246.95 132
2247.06 129
2247.17 125
2247.28 121
2247.39 116
2247.50 112
2247.61 109
2247.72 106
2247.83 105
2247.93 104
2248.04 104
2248.15 104
2248.26 103
2248.37 101
2248.48 97
2248.59 91
2248.70 82
2248.80 73
2248.91 62
2249.02 52
2249.13 43
2249.24 36
2249.35 32
2249.46 30
2249.57 29
2249.68 29
2249.78 27
2249.89 25
2250.00 21
2250.11 15
2250.22 10
2250.33 5
2250.44 1
2250.55 0
2250.66 0
2250.76 0
2250.87 0
2250.98 0
2251.09 0
2251.20 0
2251.31 0
2251.42 0
2251.53 2
2251.64 11
2251.74 22
2251.85 36
2251.96 49
2252.07 63
2252.18 75
2252.29 84
2252.40 90
2252.51 92
2252.62 91
2252.73 87
2252.83 81
2252.94 74
2253.05 67
2253.16 61
2253.27 58
2253.38 56
2253.49 58
2253.60 61
2253.71 67
2253.81 75
2253.92 84
2254.03 92
2254.14 98
2254.25 100
2254.36 99
2254.47 95
2254.58 89
2254.69 83
2254.80 79
2254.90 78
2255.01 80
2255.12 84
2255.23 91
2255.34 101
2255.45 111
2255.56 124
2255.67 136
2255.78 149
2255.89 162
2255.99 173
2256.10 182
2256.21 189
2256.32 194
2256.43 197
2256.54 199
2256.65 199
2256.76 197
2256.87 191
2256.98 181
2257.08 167
2257.19 150
2257.30 130
2257.41 111
2257.52 95
2257.63 84
2257.74 79
2257.85 80
2257.96 85
2258.07 93
2258.18 102
2258.28 109
2258.39 113
2258.50 113
2258.61 109
2258.72 101
2258.83 91
2258.94 80
2259.05 70
2259.16 62
2259.27 59
2259.38 60
2259.48 66
2259.59 74
2259.70 82
2259.81 90
2259.92 97
2260.03 101
2260.14 103
2260.25 104
2260.36 106
2260.47 108
2260.58 112
2260.68 115
2260.79 117
2260.90 118
2261.01 117
2261.12 115
2261.23 112
2261.34 107
2261.45 103
2261.56 98
2261.67 91
2261.78 83
2261.89 74
2261.99 65
2262.10 57
2262.21 52
2262.32 49
2262.43 50
2262.54 52
2262.65 55
2262.76 58
2262.87 59
2262.98 60
2263.09 62
2263.20 65
2263.30 69
2263.41 77
2263.52 85
2263.63 94
2263.74 102
2263.85 108
2263.96 111
2264.07 112
2264.18 110
2264.29 106
2264.40 99
2264.51 91
2264.62 80
2264.72 68
2264.83 54
2264.94 41
2265.05 29
2265.16 20
2265.27 14
2265.38 12
2265.49 12
2265.60 14
2265.71 17
2265.82 19
2265.93 20
2266.04 21
2266.14 21
2266.25 23
2266.36 25
2266.47 29
2266.58 33
2266.69 37
2266.80 40
2266.91 41
2267.02 42
2267.13 43
2267.24 44
2267.35 46
2267.46 50
2267.57 54
2267.67 57
2267.78 57
2267.89 54
2268.00 48
2268.11 39
2268.22 29
2268.33 19
2268.44 11
2268.55 4
2268.66 0
2268.77 0
2268.88 0
2268.99 0
2269.10 0
2269.21 2
2269.31 10
2269.42 21
2269.53 34
2269.64 48
2269.75 63
2269.86 77
2269.97 90
2270.08 99
2270.19 105
2270.30 107
2270.41 105
2270.52 100
2270.63 94
2270.74 88
2270.85 83
2270.96 79
2271.06 74
2271.17 69
2271.28 65
2271.39 60
2271.50 58
2271.61 58
2271.72 61
2271.83 67
2271.94 75
2272.05 83
2272.16 89
2272.27 94
2272.38 96
2272.49 96
2272.60 95
2272.71 94
2272.81 94
2272.92 94
2273.03 96
2273.14 99
2273.25 104
2273.36 109
2273.47 114
2273.58 116
2273.69 116
2273.80 112
2273.91 103
2274.02 89
2274.13 73
2274.24 54
2274.35 35
2274.46 16
2274.57 0
2274.68 0
2274.79 0
2274.89 0
2275.00 0
2275.11 0
2275.22 0
2275.33 0
2275.44 0
2275.55 17
2275.66 42
2275.77 68
2275.88 95
2275.99 123
2276.10 151
2276.21 178
2276.32 202
2276.43 221
2276.54 233
2276.65 236
2276.76 231
2276.87 217
2276.98 197
2277.08 175
2277.19 156
2277.30 141
2277.41 133
2277.52 131
2277.63 134
2277.74 140
2277.85 144
2277.96 146
2278.07 143
2278.18 136
2278.29 126
2278.40 115
2278.51 106
2278.62 99
2278.73 97
2278.84 100
2278.95 106
2279.06 115
2279.17 126
2279.28 139
2279.39 151
2279.49 161
2279.60 169
2279.71 174
2279.82 176
2279.93 174
2280.04 169
2280.15 161
2280.26 151
2280.37 139
2280.48 127
2280.59 115
2280.70 105
2280.81 99
2280.92 97
2281.03 98
2281.14 103
2281.25 111
2281.36 122
2281.47 133
2281.58 145
2281.69 156
2281.80 166
2281.91 173
2282.02 178
2282.13 180
2282.24 180
2282.34 179
2282.45 178
2282.56 178
2282.67 182
2282.78 188
2282.89 197
2283.00 207
2283.11 216
2283.22 222
2283.33 225
2283.44 222
2283.55 214
2283.66 203
2283.77 191
2283.88 179
2283.99 168
2284.10 160
2284.21 154
2284.32 152
2284.43 153
2284.54 156
2284.65 160
2284.76 167
2284.87 174
2284.98 181
2285.09 186
2285.20 187
2285.31 184
2285.42 178
2285.53 168
2285.64 156
2285.75 143
2285.86 131
2285.97 120
2286.07 111
2286.18 104
2286.29 99
2286.40 96
2286.51 94
2286.62 91
2286.73 89
2286.84 85
2286.95 81
2287.06 77
2287.17 73
2287.28 69
2287.39 68
2287.50 68
2287.61 72
2287.72 80
2287.83 90
2287.94 103
2288.05 119
2288.16 135
2288.27 150
2288.38 163
2288.49 172
2288.60 177
2288.71 178
2288.82 175
2288.93 169
2289.04 161
2289.15 151
2289.26 142
2289.37 131
2289.48 121
2289.59 113
2289.70 106
2289.81 101
2289.92 97
2290.03 94
2290.14 91
2290.25 88
2290.36 85
2290.47 82
2290.58 83
2290.69 89
2290.80 101
2290.91 119
2291.02 142
2291.13 168
2291.24 194
2291.35 215
2291.46 230
2291.57 238
2291.68 238
2291.79 234
2291.89 227
2292.00 221
2292.11 217
2292.22 217
2292.33 223
2292.44 233
2292.55 246
2292.66 259
2292.77 272
2292.88 282
2292.99 286
2293.10 283
2293.21 274
2293.32 258
2293.43 238
2293.54 217
2293.65 198
2293.76 183
2293.87 175
2293.98 174
2294.09 180
2294.20 190
2294.31 204
2294.42 219
2294.53 233
2294.64 244
2294.75 251
2294.86 253
2294.97 249
2295.08 240
2295.19 227
2295.30 212
2295.41 195
2295.52 179
2295.63 164
2295.74 152
2295.85 141
2295.96 133
2296.07 127
2296.18 124
2296.29 123
2296.40 126
2296.51 130
2296.62 136
2296.73 142
2296.84 147
2296.95 150
2297.06 150
2297.17 146
2297.28 140
2297.39 133
2297.50 124
2297.61 115
2297.72 106
2297.83 98
2297.94 90
2298.05 83
2298.16 78
2298.27 74
2298.38 71
2298.49 70
2298.60 69
2298.71 70
2298.82 71
2298.93 72
2299.04 72
2299.15 73
2299.26 72
2299.37 70
2299.48 65
2299.59 57
2299.70 46
2299.81 32
2299.92 17
2300.03 3
2300.14 0
2300.25 0
2300.36 0
2300.47 0
2300.58 0
2300.69 12
2300.80 26
2300.91 41
2301.02 54
2301.13 66
2301.24 76
2301.35 84
2301.46 89
2301.57 92
2301.69 93
2301.80 95
2301.91 99
2302.02 104
2302.13 112
2302.24 122
2302.35 132
2302.46 142
2302.57 149
2302.68 152
2302.79 150
2302.90 144
2303.01 135
2303.12 122
2303.23 108
2303.34 93
2303.45 77
2303.56 62
2303.67 47
2303.78 33
2303.89 20
2304.00 9
2304.11 0
2304.22 0
2304.33 0
2304.44 0
2304.55 0
2304.66 0
2304.77 0
2304.88 4
2304.99 11
2305.10 16
2305.21 17
2305.32 14
2305.43 10
2305.54 5
2305.65 4
2305.76 7
2305.87 14
2305.98 23
2306.09 32
2306.20 38
2306.31 41
2306.42 41
2306.53 39
2306.64 37
2306.75 38
2306.86 40
2306.97 44
2307.08 47
2307.19 48
2307.30 44
2307.41 36
2307.53 25
2307.64 12
2307.75 0
2307.86 0
2307.97 0
2308.08 0
2308.19 0
2308.30 0
2308.41 7
2308.52 15
2308.63 20
2308.74 20
2308.85 16
2308.96 9
2309.07 0
2309.18 0
2309.29 0
2309.40 0
2309.51 0
2309.62 0
2309.73 0
2309.84 2
2309.95 5
2310.06 7
2310.17 7
2310.28 6
2310.39 6
2310.50 7
2310.61 11
2310.72 16
2310.83 24
2310.94 35
2311.05 47
2311.16 61
2311.28 75
2311.39 88
2311.50 99
2311.61 105
2311.72 107
2311.83 104
2311.94 98
2312.05 90
2312.16 83
2312.27 78
2312.38 76
2312.49 77
2312.60 81
2312.71 83
2312.82 85
2312.93 84
2313.04 81
2313.15 77
2313.26 74
2313.37 72
2313.48 74
2313.59 77
2313.70 82
2313.81 85
2313.92 88
2314.03 89
2314.15 89
2314.26 89
2314.37 92
2314.48 98
2314.59 108
2314.70 121
2314.81 138
2314.92 156
2315.03 173
2315.14 188
2315.25 199
2315.36 207
2315.47 212
2315.58 216
2315.69 218
2315.80 220
2315.91 222
2316.02 223
2316.13 222
2316.24 218
2316.35 211
2316.46 203
2316.58 194
2316.69 185
2316.80 175
2316.91 164
2317.02 152
2317.13 137
2317.24 120
2317.35 103
2317.46 88
2317.57 77
2317.68 73
2317.79 75
2317.90 83
2318.01 94
2318.12 105
2318.23 113
2318.34 116
2318.45 114
2318.56 109
2318.67 102
2318.79 95
2318.90 90
2319.01 90
2319.12 92
2319.23 99
2319.34 107
2319.45 115
2319.56 123
2319.67 129
2319.78 132
2319.89 132
2320.00 130
2320.11 127
2320.22 124
2320.33 123
2320.44 123
2320.55 124
2320.66 126
2320.77 126
2320.89 123
2321.00 116
2321.11 104
2321.22 90
2321.33 75
2321.44 62
2321.55 53
2321.66 50
2321.77 51
2321.88 57
2321.99 65
2322.10 71
2322.21 75
2322.32 74
2322.43 70
2322.54 64
2322.66 56
2322.77 50
2322.88 46
2322.99 45
2323.10 45
2323.21 46
2323.32 46
2323.43 44
2323.54 39
2323.65 32
2323.76 23
2323.87 15
2323.98 7
2324.09 0
2324.20 0
2324.31 0
2324.43 0
2324.54 0
2324.65 0
2324.76 2
2324.87 8
2324.98 16
2325.09 25
2325.20 36
2325.31 47
2325.42 59
2325.53 71
2325.64 81
2325.75 88
2325.86 93
2325.97 93
2326.09 89
2326.20 82
2326.31 72
2326.42 62
2326.53 54
2326.64 51
2326.75 53
2326.86 61
2326.97 73
2327.08 86
2327.19 99
2327.30 107
2327.41 109
2327.52 105
2327.64 97
2327.75 85
2327.86 74
2327.97 67
2328.08 65
2328.19 70
2328.30 82
2328.41 98
2328.52 114
2328.63 129
2328.74 139
2328.85 142
2328.96 139
2329.08 130
2329.19 119
2329.30 106
2329.41 96
2329.52 89
2329.63 87
2329.74 90
2329.85 98
2329.96 109
2330.07 122
2330.18 134
2330.29 145
2330.40 153
2330.52 160
2330.63 165
2330.74 169
2330.85 173
2330.96 176
2331.07 177
2331.18 175
2331.29 170
2331.40 162
2331.51 150
2331.62 138
2331.73 125
2331.85 115
2331.96 109
2332.07 105
2332.18 104
2332.29 103
2332.40 101
2332.51 98
2332.62 93
2332.73 87
2332.84 82
2332.95 79
2333.06 80
2333.18 87
2333.29 98
2333.40 113
2333.51 133
2333.62 154
2333.73 176
2333.84 195
2333.95 209
2334.06 217
2334.17 218
2334.28 212
2334.40 200
2334.51 182
2334.62 162
2334.73 141
2334.84 120
2334.95 99
2335.06 80
2335.17 62
2335.28 45
2335.39 32
2335.50 21
2335.62 14
2335.73 10
2335.84 9
2335.95 10
2336.06 14
2336.17 19
2336.28 26
2336.39 35
2336.50 47
2336.61 63
2336.72 82
2336.84 103
2336.95 124
2337.06 142
2337.17 156
2337.28 163
2337.39 164
2337.50 161
2337.61 155
2337.72 149
2337.83 146
2337.95 146
2338.06 149
2338.17 154
2338.28 159
2338.39 162
2338.50 163
2338.61 162
2338.72 161
2338.83 161
2338.94 162
2339.06 166
2339.17 172
2339.28 178
2339.39 184
2339.50 187
2339.61 189
2339.72 187
2339.83 183
2339.94 178
2340.05 172
2340.17 167
2340.28 161
2340.39 154
2340.50 145
2340.61 134
2340.72 120
2340.83 104
2340.94 87
2341.05 70
2341.17 54
2341.28 42
2341.39 33
2341.50 28
2341.61 25
2341.72 23
2341.83 23
2341.94 23
2342.05 22
2342.16 20
2342.28 16
2342.39 10
2342.50 2
2342.61 0
2342.72 0
2342.83 0
2342.94 0
2343.05 0
2343.16 0
2343.28 0
2343.39 7
2343.50 22
2343.61 36
2343.72 47
2343.83 54
2343.94 57
2344.05 57
2344.16 54
2344.28 51
2344.39 48
2344.50 47
2344.61 50
2344.72 56
2344.83 65
2344.94 75
2345.05 85
2345.16 94
2345.28 102
2345.39 106
2345.50 107
2345.61 106
2345.72 104
2345.83 101
2345.94 99
2346.05 99
2346.17 100
2346.28 103
2346.39 107
2346.50 113
2346.61 119
2346.72 125
2346.83 130
2346.94 134
2347.05 137
2347.17 137
2347.28 135
2347.39 129
2347.50 119
2347.61 106
2347.72 91
2347.83 75
2347.94 59
2348.06 45
2348.17 34
2348.28 26
2348.39 21
2348.50 19
2348.61 18
2348.72 19
2348.83 19
2348.95 18
2349.06 17
2349.17 15
2349.28 13
2349.39 11
2349.50 9
2349.61 9
2349.72 9
2349.84 12
2349.95 17
2350.06 23
2350.17 30
2350.28 38
2350.39 46
2350.50 54
2350.61 60
2350.73 66
2350.84 72
2350.95 77
2351.06 82
2351.17 87
2351.28 91
2351.39 96
2351.50 100
2351.62 105
2351.73 109
2351.84 113
2351.95 116
2352.06 118
2352.17 118
2352.28 116
2352.40 113
2352.51 110
2352.62 109
2352.73 109
2352.84 112
2352.95 118
2353.06 124
2353.17 130
2353.29 134
2353.40 136
2353.51 136
2353.62 133
2353.73 128
2353.84 123
2353.95 118
2354.07 114
2354.18 111
2354.29 108
2354.40 105
2354.51 102
2354.62 99
2354.73 96
2354.85 92
2354.96 87
2355.07 80
2355.18 73
2355.29 63
2355.40 52
2355.51 40
2355.62 29
2355.74 20
2355.85 13
2355.96 10
2356.07 11
2356.18 14
2356.29 20
2356.40 28
2356.52 37
2356.63 46
2356.74 55
2356.85 63
2356.96 68
2357.07 69
2357.18 66
2357.30 59
2357.41 48
2357.52 35
2357.63 21
2357.74 9
2357.85 0
2357.96 0
2358.08 0
2358.19 0
2358.30 1
2358.41 9
2358.52 15
2358.63 20
2358.75 20
2358.86 15
2358.97 6
2359.08 0
2359.19 0
2359.30 0
2359.41 0
2359.53 0
2359.64 3
2359.75 21
2359.86 39
2359.97 56
2360.08 71
2360.19 84
2360.31 96
2360.42 111
2360.53 128
2360.64 147
2360.75 168
2360.86 188
2360.98 202
2361.09 208
2361.20 206
2361.31 195
2361.42 180
2361.53 163
2361.64 148
2361.76 137
2361.87 131
2361.98 130
2362.09 131
2362.20 131
2362.31 130
2362.43 125
2362.54 117
2362.65 107
2362.76 98
2362.87 90
2362.98 85
2363.09 83
2363.21 83
2363.32 85
2363.43 87
2363.54 89
2363.65 89
2363.76 88
2363.88 85
2363.99 82
2364.10 78
2364.21 73
2364.32 67
2364.43 62
2364.55 56
2364.66 52
2364.77 48
2364.88 45
2364.99 44
2365.10 45
2365.22 47
2365.33 53
2365.44 61
2365.55 71
2365.66 82
2365.77 93
2365.88 102
2366.00 108
2366.11 112
2366.22 116
2366.33 121
2366.44 128
2366.55 137
2366.67 148
2366.78 160
2366.89 171
2367.00 178
2367.11 181
2367.22 178
2367.34 172
2367.45 164
2367.56 154
2367.67 145
2367.78 138
2367.89 132
2368.01 129
2368.12 128
2368.23 127
2368.34 127
2368.45 128
2368.57 129
2368.68 131
2368.79 134
2368.90 139
2369.01 144
2369.12 149
2369.24 153
2369.35 155
2369.46 154
2369.57 151
2369.68 144
2369.79 133
2369.91 120
2370.02 103
2370.13 84
2370.24 65
2370.35 45
2370.46 27
2370.58 11
2370.69 0
2370.80 0
2370.91 0
2371.02 0
2371.14 0
2371.25 0
2371.36 0
2371.47 0
2371.58 0
2371.69 4
2371.81 17
2371.92 31
2372.03 45
2372.14 58
2372.25 68
2372.36 76
2372.48 83
2372.59 91
2372.70 98
2372.81 107
2372.92 115
2373.04 121
2373.15 123
2373.26 122
2373.37 116
2373.48 108
2373.59 101
2373.71 97
2373.82 97
2373.93 101
2374.04 108
2374.15 114
2374.27 118
2374.38 117
2374.49 109
2374.60 97
2374.71 82
2374.82 66
2374.94 54
2375.05 47
2375.16 46
2375.27 49
2375.38 56
2375.50 62
2375.61 67
2375.72 67
2375.83 65
2375.94 60
2376.06 54
2376.17 47
2376.28 42
2376.39 37
2376.50 33
2376.61 31
2376.73 30
2376.84 31
2376.95 35
2377.06 44
2377.17 55
2377.29 69
2377.40 83
2377.51 96
2377.62 106
2377.73 113
2377.85 116
2377.96 116
2378.07 115
2378.18 113
2378.29 112
2378.41 110
2378.52 109
2378.63 109
2378.74 108
2378.85 108
2378.97 109
2379.08 111
2379.19 114
2379.30 119
2379.41 123
2379.52 128
2379.64 130
2379.75 130
2379.86 127
2379.97 122
2380.08 114
2380.20 105
2380.31 96
2380.42 89
2380.53 84
2380.64 82
2380.76 81
2380.87 83
2380.98 85
2381.09 88
2381.20 91
2381.32 95
2381.43 99
2381.54 105
2381.65 113
2381.76 120
2381.88 127
2381.99 131
2382.10 131
2382.21 127
2382.32 116
2382.44 101
2382.55 82
2382.66 62
2382.77 43
2382.89 26
2383.00 15
2383.11 9
2383.22 9
2383.33 13
2383.45 20
2383.56 30
2383.67 43
2383.78 56
2383.89 70
2384.01 84
2384.12 97
2384.23 108
2384.34 116
2384.45 122
2384.57 125
2384.68 127
2384.79 128
2384.90 128
2385.01 129
2385.13 130
2385.24 131
2385.35 131
2385.46 131
2385.57 129
2385.69 128
2385.80 127
2385.91 126
2386.02 126
2386.14 124
2386.25 120
2386.36 115
2386.47 106
2386.58 95
2386.70 83
2386.81 71
2386.92 61
2387.03 53
2387.14 48
2387.26 48
2387.37 53
2387.48 63
2387.59 80
2387.71 102
2387.82 129
2387.93 159
2388.04 188
2388.15 215
2388.27 238
2388.38 254
2388.49 265
2388.60 270
2388.71 271
2388.83 269
2388.94 263
2389.05 256
2389.16 247
2389.28 236
2389.39 226
2389.50 217
2389.61 209
2389.72 203
2389.84 200
2389.95 200
2390.06 201
2390.17 202
2390.29 203
2390.40 200
2390.51 193
2390.62 180
2390.73 164
2390.85 145
2390.96 127
2391.07 110
2391.18 99
2391.30 93
2391.41 93
2391.52 97
2391.63 104
2391.74 110
2391.86 116
2391.97 119
2392.08 120
2392.19 120
2392.31 119
2392.42 118
2392.53 118
2392.64 118
2392.76 118
2392.87 118
2392.98 117
2393.09 115
2393.20 114
2393.32 113
2393.43 114
2393.54 117
2393.65 123
2393.77 131
2393.88 140
2393.99 149
2394.10 157
2394.21 163
2394.33 168
2394.44 172
2394.55 176
2394.66 179
2394.78 181
2394.89 181
2395.00 179
2395.11 176
2395.23 172
2395.34 169
2395.45 166
2395.56 165
2395.68 165
2395.79 165
2395.90 163
2396.01 160
2396.12 154
2396.24 147
2396.35 139
2396.46 132
2396.57 127
2396.69 123
2396.80 123
2396.91 127
2397.02 134
2397.14 144
2397.25 157
2397.36 171
2397.47 185
2397.59 197
2397.70 205
2397.81 210
2397.92 210
2398.03 209
2398.15 206
2398.26 204
2398.37 202
2398.48 202
2398.60 202
2398.71 202
2398.82 200
2398.93 197
2399.05 190
2399.16 182
2399.27 171
2399.38 161
2399.50 151
2399.61 144
2399.72 140
2399.83 139
2399.95 141
2400.06 144
2400.17 147
2400.28 147
2400.40 144
2400.51 136
2400.62 124
2400.73 111
2400.85 98
2400.96 87
2401.07 82
2401.18 81
2401.30 84
2401.41 90
2401.52 98
2401.63 107
2401.75 114
2401.86 119
2401.97 123
2402.08 125
2402.20 127
2402.31 127
2402.42 127
2402.53 125
2402.65 124
2402.76 122
2402.87 120
2402.98 118
2403.10 116
2403.21 116
2403.32 117
2403.43 119
2403.55 122
2403.66 126
2403.77 129
2403.88 130
2404.00 129
2404.11 124
2404.22 116
2404.33 105
2404.45 93
2404.56 81
2404.67 72
2404.78 66
2404.90 63
2405.01 63
2405.12 65
2405.23 68
2405.35 72
2405.46 75
2405.57 78
2405.68 81
2405.80 86
2405.91 93
2406.02 101
2406.13 109
2406.25 118
2406.36 125
2406.47 130
2406.58 131
2406.70 130
2406.81 127
2406.92 122
2407.04 116
2407.15 110
2407.26 104
2407.37 98
2407.49 93
2407.60 88
2407.71 83
2407.82 80
2407.94 78
2408.05 78
2408.16 80
2408.27 85
2408.39 90
2408.50 97
2408.61 103
2408.72 109
2408.84 114
2408.95 118
2409.06 121
2409.18 123
2409.29 124
2409.40 124
2409.51 122
2409.63 118
2409.74 112
2409.85 104
2409.96 95
2410.08 84
2410.19 73
2410.30 63
2410.41 55
2410.53 49
2410.64 43
2410.75 39
2410.87 35
2410.98 30
2411.09 24
2411.20 17
2411.32 9
2411.43 1
2411.54 0
2411.65 0
2411.77 0
2411.88 0
2411.99 3
2412.11 11
2412.22 21
2412.33 33
2412.44 45
2412.56 58
2412.67 72
2412.78 87
2412.89 105
2413.01 125
2413.12 147
2413.23 167
2413.35 185
2413.46 197
2413.57 202
2413.68 200
2413.80 189
2413.91 173
2414.02 153
2414.13 134
2414.25 117
2414.36 104
2414.47 94
2414.59 88
2414.70 83
2414.81 79
2414.92 74
2415.04 69
2415.15 63
2415.26 58
2415.38 55
2415.49 53
2415.60 52
2415.71 54
2415.83 57
2415.94 60
2416.05 64
2416.17 67
2416.28 70
2416.39 71
2416.50 71
2416.62 70
2416.73 69
2416.84 68
2416.95 68
2417.07 70
2417.18 74
2417.29 79
2417.41 84
2417.52 90
2417.63 93
2417.74 94
2417.86 92
2417.97 86
2418.08 78
2418.20 67
2418.31 56
2418.42 47
2418.54 42
2418.65 40
2418.76 41
2418.87 44
2418.99 48
2419.10 51
2419.21 52
2419.33 51
2419.44 47
2419.55 43
2419.66 39
2419.78 35
2419.89 34
2420.00 34
2420.12 36
2420.23 38
2420.34 39
2420.45 38
2420.57 33
2420.68 27
2420.79 20
2420.91 15
2421.02 11
2421.13 11
2421.24 14
2421.36 18
2421.47 22
2421.58 25
2421.70 27
2421.81 26
2421.92 24
2422.04 21
2422.15 17
2422.26 13
2422.37 9
2422.49 4
2422.60 0
2422.71 0
2422.83 0
2422.94 0
2423.05 0
2423.17 0
2423.28 0
2423.39 0
2423.50 0
2423.62 1
2423.73 7
2423.84 16
2423.96 29
2424.07 43
2424.18 59
2424.30 75
2424.41 88
2424.52 96
2424.63 100
2424.75 99
2424.86 95
2424.97 88
2425.09 82
2425.20 75
2425.31 71
2425.43 68
2425.54 66
2425.65 65
2425.76 64
2425.88 63
2425.99 63
2426.10 63
2426.22 63
2426.33 61
2426.44 58
2426.56 53
2426.67 48
2426.78 41
2426.90 36
2427.01 35
2427.12 36
2427.23 40
2427.35 46
2427.46 51
2427.57 55
2427.69 56
2427.80 55
2427.91 53
2428.03 52
2428.14 53
2428.25 57
2428.37 63
2428.48 70
2428.59 76
2428.70 80
2428.82 81
2428.93 79
2429.04 73
2429.16 66
2429.27 58
2429.38 49
2429.50 40
2429.61 31
2429.72 23
2429.84 16
2429.95 10
2430.06 6
2430.18 5
2430.29 8
2430.40 16
2430.51 27
2430.63 43
2430.74 60
2430.85 77
2430.97 93
2431.08 103
2431.19 108
2431.31 106
2431.42 99
2431.53 86
2431.65 71
2431.76 55
2431.87 40
2431.99 28
2432.10 21
2432.21 19
2432.33 20
2432.44 24
2432.55 27
2432.67 28
2432.78 25
2432.89 17
2433.00 5
2433.12 0
2433.23 0
2433.34 0
2433.46 0
2433.57 0
2433.68 0
2433.80 0
2433.91 5
2434.02 20
2434.14 33
2434.25 45
2434.36 55
2434.48 62
2434.59 67
2434.70 68
2434.82 67
2434.93 63
2435.04 56
2435.16 49
2435.27 41
2435.38 35
2435.50 30
2435.61 29
2435.72 30
2435.84 33
2435.95 38
2436.06 44
2436.18 50
2436.29 55
2436.40 59
2436.52 64
2436.63 69
2436.74 75
2436.86 82
2436.97 89
2437.08 95
2437.20 100
2437.31 103
2437.42 103
2437.54 101
2437.65 99
2437.76 98
2437.88 99
2437.99 100
2438.10 102
2438.22 103
2438.33 103
2438.44 101
2438.56 98
2438.67 95
2438.78 95
2438.90 98
2439.01 104
2439.12 113
2439.24 121
2439.35 128
2439.46 132
2439.58 131
2439.69 125
2439.80 116
2439.92 104
2440.03 90
2440.14 75
2440.26 62
2440.37 53
2440.48 48
2440.60 50
2440.71 59
2440.82 73
2440.94 91
2441.05 110
2441.16 128
2441.28 142
2441.39 152
2441.50 157
2441.62 158
2441.73 156
2441.84 152
2441.96 146
2442.07 138
2442.18 129
2442.30 119
2442.41 109
2442.52 102
2442.64 98
2442.75 98
2442.86 103
2442.98 111
2443.09 122
2443.20 133
2443.32 144
2443.43 155
2443.55 167
2443.66 180
2443.77 194
2443.89 210
2444.00 226
2444.11 241
2444.23 255
2444.34 268
2444.45 279
2444.57 289
2444.68 298
2444.79 307
2444.91 317
2445.02 329
2445.13 342
2445.25 355
2445.36 366
2445.47 374
2445.59 378
2445.70 375
2445.82 366
2445.93 352
2446.04 335
2446.16 318
2446.27 302
2446.38 289
2446.50 278
2446.61 270
2446.72 265
2446.84 262
2446.95 262
2447.06 264
2447.18 268
2447.29 274
2447.40 280
2447.52 285
2447.63 286
2447.75 283
2447.86 275
2447.97 263
2448.09 248
2448.20 233
2448.31 217
2448.43 203
2448.54 189
2448.65 176
2448.77 163
2448.88 149
2448.99 136
2449.11 124
2449.22 114
2449.34 107
2449.45 103
2449.56 103
2449.68 104
2449.79 108
2449.90 112
2450.02 119
2450.13 127
2450.24 137
2450.36 149
2450.47 162
2450.58 176
2450.70 186
2450.81 192
2450.93 192
2451.04 186
2451.15 174
2451.27 159
2451.38 142
2451.49 125
2451.61 111
2451.72 99
2451.83 90
2451.95 84
2452.06 81
2452.18 80
2452.29 81
2452.40 81
2452.52 80
2452.63 76
2452.74 69
2452.86 62
2452.97 54
2453.09 50
2453.20 49
2453.31 53
2453.43 62
2453.54 72
2453.65 83
2453.77 93
2453.88 99
2453.99 103
2454.11 104
2454.22 102
2454.34 98
2454.45 93
2454.56 86
2454.68 79
2454.79 72
2454.90 66
2455.02 61
2455.13 58
2455.25 56
2455.36 55
2455.47 54
2455.59 53
2455.70 51
2455.81 51
2455.93 52
2456.04 54
2456.16 58
2456.27 61
2456.38 63
2456.50 62
2456.61 58
2456.72 53
2456.84 47
2456.95 43
2457.07 41
2457.18 43
2457.29 49
2457.41 59
2457.52 72
2457.63 87
2457.75 103
2457.86 118
2457.98 133
2458.09 147
2458.20 158
2458.32 167
2458.43 172
2458.54 174
2458.66 173
2458.77 168
2458.89 161
2459.00 151
2459.11 140
2459.23 128
2459.34 116
2459.46 107
2459.57 100
2459.68 96
2459.80 96
2459.91 99
2460.02 103
2460.14 108
2460.25 113
2460.37 117
2460.48 120
2460.59 124
2460.71 127
2460.82 131
2460.94 135
2461.05 138
2461.16 139
2461.28 137
2461.39 133
2461.50 128
2461.62 123
2461.73 118
2461.85 118
2461.96 121
2462.07 129
2462.19 141
2462.30 156
2462.42 172
2462.53 187
2462.64 200
2462.76 209
2462.87 212
2462.99 210
2463.10 203
2463.21 192
2463.33 180
2463.44 168
2463.55 158
2463.67 151
2463.78 148
2463.90 147
2464.01 147
2464.12 145
2464.24 141
2464.35 132
2464.47 120
2464.58 104
2464.69 88
2464.81 72
2464.92 59
2465.04 51
2465.15 49
2465.26 50
2465.38 55
2465.49 62
2465.61 68
2465.72 73
2465.83 75
2465.95 75
2466.06 74
2466.18 72
2466.29 71
2466.40 70
2466.52 69
2466.63 67
2466.75 64
2466.86 59
2466.97 52
2467.09 45
2467.20 38
2467.32 33
2467.43 32
2467.54 33
2467.66 37
2467.77 43
2467.89 49
2468.00 54
2468.11 58
2468.23 59
2468.34 58
2468.46 55
2468.57 49
2468.68 42
2468.80 34
2468.91 27
2469.03 20
2469.14 17
2469.25 17
2469.37 20
2469.48 26
2469.60 31
2469.71 35
2469.82 35
2469.94 31
2470.05 25
2470.17 19
2470.28 15
2470.40 15
2470.51 20
2470.62 29
2470.74 39
2470.85 48
2470.97 54
2471.08 55
2471.19 52
2471.31 46
2471.42 39
2471.54 32
2471.65 29
2471.76 30
2471.88 34
2471.99 40
2472.11 46
2472.22 49
2472.33 48
2472.45 44
2472.56 36
2472.68 29
2472.79 23
2472.91 21
2473.02 23
2473.13 28
2473.25 34
2473.36 39
2473.48 41
2473.59 39
2473.70 33
2473.82 25
2473.93 17
2474.05 10
2474.16 5
2474.28 2
2474.39 1
2474.50 0
2474.62 0
2474.73 0
2474.85 0
2474.96 0
2475.07 0
2475.19 0
2475.30 0
2475.42 4
2475.53 8
2475.65 11
2475.76 12
2475.87 11
2475.99 10
2476.10 9
2476.22 11
2476.33 16
2476.45 24
2476.56 33
2476.67 41
2476.79 46
2476.90 46
2477.02 41
2477.13 32
2477.24 21
2477.36 9
2477.47 0
2477.59 0
2477.70 0
2477.82 0
2477.93 0
2478.04 0
2478.16 0
2478.27 0
2478.39 0
2478.50 0
2478.62 11
2478.73 26
2478.84 46
2478.96 69
2479.07 95
2479.19 123
2479.30 151
2479.42 176
2479.53 198
2479.64 213
2479.76 222
2479.87 224
2479.99 220
2480.10 212
2480.22 202
2480.33 191
2480.44 178
2480.56 165
2480.67 150
2480.79 134
2480.90 118
2481.02 102
2481.13 88
2481.24 76
2481.36 67
2481.47 60
2481.59 54
2481.70 50
2481.82 46
2481.93 45
2482.05 45
2482.16 49
2482.27 56
2482.39 66
2482.50 75
2482.62 83
2482.73 86
2482.85 84
2482.96 76
2483.07 64
2483.19 49
2483.30 33
2483.42 20
2483.53 10
2483.65 5
2483.76 6
2483.87 14
2483.99 27
2484.10 45
2484.22 67
2484.33 91
2484.45 114
2484.56 134
2484.68 148
2484.79 156
2484.90 157
2485.02 152
2485.13 144
2485.25 135
2485.36 127
2485.48 120
2485.59 117
2485.71 116
2485.82 117
2485.93 120
2486.05 122
2486.16 123
2486.28 123
2486.39 122
2486.51 119
2486.62 115
2486.74 111
2486.85 106
2486.96 100
2487.08 95
2487.19 90
2487.31 85
2487.42 81
2487.54 78
2487.65 76
2487.77 75
2487.88 75
2487.99 75
2488.11 75
2488.22 76
2488.34 77
2488.45 78
2488.57 81
2488.68 85
2488.80 91
2488.91 97
2489.03 102
2489.14 106
2489.25 108
2489.37 108
2489.48 107
2489.60 105
2489.71 102
2489.83 98
2489.94 94
2490.06 89
2490.17 83
2490.29 77
2490.40 71
2490.51 66
2490.63 61
2490.74 54
2490.86 45
2490.97 33
2491.09 19
2491.20 3
2491.32 0
2491.43 0
2491.55 0
2491.66 0
2491.77 4
2491.89 25
2492.00 48
2492.12 69
2492.23 87
2492.35 98
2492.46 103
2492.58 103
2492.69 99
2492.81 92
2492.92 84
2493.03 76
2493.15 68
2493.26 61
2493.38 57
2493.49 55
2493.61 59
2493.72 67
2493.84 80
2493.95 97
2494.07 114
2494.18 131
2494.30 143
2494.41 149
2494.52 149
2494.64 144
2494.75 134
2494.87 123
2494.98 112
2495.10 102
2495.21 94
2495.33 89
2495.44 85
2495.56 82
2495.67 79
2495.79 74
2495.90 69
2496.02 63
2496.13 60
2496.24 61
2496.36 66
2496.47 76
2496.59 92
2496.70 110
2496.82 129
2496.93 147
2497.05 161
2497.16 171
2497.28 179
2497.39 182
2497.51 183
2497.62 181
2497.74 177
2497.85 170
2497.97 159
2498.08 146
2498.19 131
2498.31 117
2498.42 104
2498.54 94
2498.65 88
2498.77 86
2498.88 87
2499.00 91
2499.11 95
2499.23 99
2499.34 102
2499.46 104
2499.57 104
2499.69 104
2499.80 103
2499.92 102
2500.03 101
2500.15 99
2500.26 96
2500.37 94
2500.49 92
2500.60 90
2500.72 88
2500.83 88
2500.95 89
2501.06 91
2501.18 95
2501.29 100
2501.41 105
2501.52 110
2501.64 113
2501.75 113
2501.87 110
2501.98 103
2502.10 93
2502.21 81
2502.33 68
2502.44 57
2502.56 49
2502.67 45
2502.79 44
2502.90 46
2503.02 49
2503.13 51
2503.24 50
2503.36 46
2503.47 40
2503.59 33
2503.70 28
2503.82 25
2503.93 28
2504.05 34
2504.16 43
2504.28 52
2504.39 58
2504.51 61
2504.62 59
2504.74 55
2504.85 50
2504.97 45
2505.08 44
2505.20 46
2505.31 50
2505.43 55
2505.54 59
2505.66 60
2505.77 59
2505.89 55
2506.00 51
2506.12 47
2506.23 46
2506.35 47
2506.46 49
2506.58 50
2506.69 49
2506.81 44
2506.92 33
2507.04 19
2507.15 2
2507.27 0
2507.38 0
2507.50 0
2507.61 0
2507.73 0
2507.84 0
2507.96 0
2508.07 7
2508.19 18
2508.30 25
2508.42 28
2508.53 26
2508.64 21
2508.76 14
2508.87 6
2508.99 0
2509.10 0
2509.22 0
2509.33 6
2509.45 19
2509.56 35
2509.68 52
2509.79 69
2509.91 83
2510.02 93
2510.14 99
2510.25 102
2510.37 102
2510.48 103
2510.60 104
2510.71 107
2510.83 110
2510.94 115
2511.06 120
2511.17 125
2511.29 129
2511.40 133
2511.52 137
2511.63 141
2511.75 145
2511.86 148
2511.98 151
2512.09 151
2512.21 150
2512.33 146
2512.44 138
2512.56 128
2512.67 114
2512.79 98
2512.90 81
2513.02 63
2513.13 48
2513.25 34
2513.36 24
2513.48 18
2513.59 16
2513.71 18
2513.82 23
2513.94 32
2514.05 45
2514.17 60
2514.28 78
2514.40 96
2514.51 112
2514.63 126
2514.74 137
2514.86 144
2514.97 148
2515.09 147
2515.20 144
2515.32 140
2515.43 136
2515.55 133
2515.66 131
2515.78 132
2515.89 135
2516.01 139
2516.12 143
2516.24 147
2516.35 150
2516.47 153
2516.58 157
2516.70 162
2516.81 169
2516.93 177
2517.04 184
2517.16 191
2517.27 195
2517.39 197
2517.50 195
2517.62 190
2517.74 183
2517.85 172
2517.97 158
2518.08 142
2518.20 123
2518.31 102
2518.43 81
2518.54 60
2518.66 43
2518.77 31
2518.89 24
2519.00 22
2519.12 24
2519.23 28
2519.35 32
2519.46 35
2519.58 36
2519.69 36
2519.81 36
2519.92 37
2520.04 40
2520.15 44
2520.27 49
2520.38 56
2520.50 62
2520.62 69
2520.73 74
2520.85 78
2520.96 80
2521.08 81
2521.19 81
2521.31 81
2521.42 80
2521.54 80
2521.65 81
2521.77 83
2521.88 87
2522.00 91
2522.11 95
2522.23 98
2522.34 98
2522.46 96
2522.57 91
2522.69 84
2522.81 77
2522.92 69
2523.04 62
2523.15 55
2523.27 49
2523.38 45
2523.50 41
2523.61 40
2523.73 41
2523.84 43
2523.96 47
2524.07 49
2524.19 50
2524.30 47
2524.42 42
2524.53 35
2524.65 27
2524.77 21
2524.88 20
2525.00 23
2525.11 31
2525.23 43
2525.34 58
2525.46 75
2525.57 93
2525.69 109
2525.80 123
2525.92 133
2526.03 137
2526.15 134
2526.26 125
2526.38 110
2526.50 91
2526.61 70
2526.73 51
2526.84 34
2526.96 23
2527.07 16
2527.19 15
2527.30 18
2527.42 24
2527.53 33
2527.65 43
2527.76 53
2527.88 64
2528.00 74
2528.11 82
2528.23 89
2528.34 93
2528.46 94
2528.57 94
2528.69 91
2528.80 88
2528.92 85
2529.03 84
2529.15 86
2529.27 90
2529.38 97
2529.50 104
2529.61 110
2529.73 113
2529.84 111
2529.96 104
2530.07 93
2530.19 80
2530.30 67
2530.42 57
2530.53 50
2530.65 47
2530.77 46
2530.88 48
2531.00 51
2531.11 54
2531.23 56
2531.34 58
2531.46 61
2531.57 63
2531.69 65
2531.81 66
2531.92 66
2532.04 64
2532.15 61
2532.27 58
2532.38 55
2532.50 53
2532.61 54
2532.73 55
2532.84 58
2532.96 60
2533.08 61
2533.19 62
2533.31 64
2533.42 68
2533.54 75
2533.65 84
2533.77 93
2533.88 102
2534.00 107
2534.12 109
2534.23 107
2534.35 103
2534.46 99
2534.58 99
2534.69 103
2534.81 113
2534.92 127
2535.04 144
2535.16 160
2535.27 174
2535.39 184
2535.50 189
2535.62 190
2535.73 187
2535.85 183
2535.96 179
2536.08 178
2536.20 177
2536.31 178
2536.43 179
2536.54 179
2536.66 177
2536.77 174
2536.89 171
2537.00 168
2537.12 166
2537.24 166
2537.35 165
2537.47 164
2537.58 162
2537.70 156
2537.81 149
2537.93 141
2538.05 133
2538.16 125
2538.28 120
2538.39 117
2538.51 115
2538.62 115
2538.74 114
2538.85 113
2538.97 111
2539.09 108
2539.20 103
2539.32 98
2539.43 91
2539.55 84
2539.66 77
2539.78 68
2539.90 58
2540.01 47
2540.13 36
2540.24 26
2540.36 19
2540.47 15
2540.59 17
2540.71 24
2540.82 37
2540.94 53
2541.05 71
2541.17 90
2541.28 108
2541.40 124
2541.52 138
2541.63 147
2541.75 152
2541.86 154
2541.98 152
2542.09 146
2542.21 139
2542.33 131
2542.44 124
2542.56 118
2542.67 113
2542.79 109
2542.90 104
2543.02 100
2543.14 94
2543.25 88
2543.37 83
2543.48 81
2543.60 83
2543.71 89
2543.83 97
2543.95 107
2544.06 118
2544.18 128
2544.29 137
2544.41 144
2544.52 149
2544.64 152
2544.76 153
2544.87 151
2544.99 146
2545.10 138
2545.22 128
2545.34 118
2545.45 108
2545.57 102
2545.68 100
2545.80 104
2545.91 114
2546.03 126
2546.15 139
2546.26 152
2546.38 162
2546.49 171
2546.61 176
2546.73 179
2546.84 181
2546.96 181
2547.07 179
2547.19 174
2547.30 167
2547.42 157
2547.54 145
2547.65 131
2547.77 117
2547.88 105
2548.00 95
2548.12 86
2548.23 77
2548.35 68
2548.46 56
2548.58 41
2548.69 25
2548.81 9
2548.93 0
2549.04 0
2549.16 0
2549.27 0
2549.39 0
2549.51 9
2549.62 16
2549.74 20
2549.85 19
2549.97 13
2550.09 5
2550.20 0
2550.32 0
2550.43 0
2550.55 0
2550.66 0
2550.78 7
2550.90 21
2551.01 36
2551.13 50
2551.24 61
2551.36 67
2551.48 68
2551.59 63
2551.71 52
2551.82 37
2551.94 18
2552.06 0
2552.17 0
2552.29 0
2552.40 0
2552.52 0
2552.64 0
2552.75 0
2552.87 4
2552.98 19
2553.10 33
2553.22 45
2553.33 56
2553.45 65
2553.56 71
2553.68 74
2553.80 73
2553.91 66
2554.03 55
2554.14 40
2554.26 24
2554.38 9
2554.49 0
2554.61 0
2554.72 0
2554.84 0
2554.96 0
2555.07 0
2555.19 0
2555.30 0
2555.42 0
2555.54 0
2555.65 0
2555.77 5
2555.88 17
2556.00 31
2556.12 46
2556.23 59
2556.35 71
2556.46 81
2556.58 89
2556.70 98
2556.81 106
2556.93 113
2557.04 121
2557.16 127
2557.28 133
2557.39 137
2557.51 139
2557.62 141
2557.74 142
2557.86 142
2557.97 142
2558.09 144
2558.21 148
2558.32 156
2558.44 168
2558.55 183
2558.67 198
2558.79 211
2558.90 220
2559.02 222
2559.13 214
2559.25 199
2559.37 178
2559.48 155
2559.60 134
2559.71 117
2559.83 106
2559.95 101
2560.06 101
2560.18 104
2560.30 109
2560.41 114
2560.53 118
2560.64 122
2560.76 125
2560.88 130
2560.99 135
2561.11 141
2561.22 148
2561.34 154
2561.46 159
2561.57 161
2561.69 161
2561.81 158
2561.92 152
2562.04 143
2562.15 132
2562.27 120
2562.39 107
2562.50 94
2562.62 83
2562.73 74
2562.85 70
2562.97 69
2563.08 73
2563.20 81
2563.32 90
2563.43 101
2563.55 110
2563.66 116
2563.78 119
2563.90 119
2564.01 117
2564.13 114
2564.25 112
2564.36 111
2564.48 111
2564.59 110
2564.71 109
2564.83 105
2564.94 98
2565.06 89
2565.18 80
2565.29 72
2565.41 67
2565.52 66
2565.64 70
2565.76 77
2565.87 85
2565.99 92
2566.11 98
2566.22 100
2566.34 100
2566.45 100
2566.57 101
2566.69 104
2566.80 110
2566.92 119
2567.04 130
2567.15 141
2567.27 152
2567.38 161
2567.50 168
2567.62 173
2567.73 176
2567.85 176
2567.97 172
2568.08 164
2568.20 153
2568.32 139
2568.43 123
2568.55 107
2568.66 93
2568.78 83
2568.90 77
2569.01 76
2569.13 79
2569.25 85
2569.36 93
2569.48 103
2569.59 114
2569.71 123
2569.83 132
2569.94 138
2570.06 142
2570.18 143
2570.29 141
2570.41 139
2570.53 136
2570.64 135
2570.76 136
2570.87 137
2570.99 139
2571.11 141
2571.22 142
2571.34 142
2571.46 141
2571.57 141
2571.69 142
2571.81 144
2571.92 146
2572.04 149
2572.15 150
2572.27 149
2572.39 147
2572.50 144
2572.62 142
2572.74 141
2572.85 144
2572.97 150
2573.09 158
2573.20 168
2573.32 177
2573.44 182
2573.55 182
2573.67 177
2573.78 165
2573.90 149
2574.02 131
2574.13 114
2574.25 101
2574.37 92
2574.48 88
2574.60 89
2574.72 92
2574.83 94
2574.95 94
2575.07 90
2575.18 84
2575.30 76
2575.42 70
2575.53 68
2575.65 71
2575.76 80
2575.88 94
2576.00 110
2576.11 126
2576.23 141
2576.35 153
2576.46 163
2576.58 170
2576.70 174
2576.81 178
2576.93 179
2577.05 180
2577.16 180
2577.28 179
2577.40 178
2577.51 177
2577.63 176
2577.75 175
2577.86 173
2577.98 171
2578.10 169
2578.21 167
2578.33 166
2578.44 166
2578.56 166
2578.68 167
2578.79 166
2578.91 163
2579.03 158
2579.14 152
2579.26 146
2579.38 143
2579.49 145
2579.61 151
2579.73 160
2579.84 171
2579.96 181
2580.08 187
2580.19 189
2580.31 188
2580.43 184
2580.54 180
2580.66 180
2580.78 183
2580.89 192
2581.01 204
2581.13 219
2581.24 235
2581.36 250
2581.48 263
2581.59 275
2581.71 285
2581.83 295
2581.94 304
2582.06 313
2582.18 320
2582.29 324
2582.41 324
2582.53 321
2582.64 314
2582.76 306
2582.88 297
2582.99 289
2583.11 281
2583.23 272
2583.34 263
2583.46 251
2583.58 238
2583.69 225
2583.81 213
2583.93 203
2584.04 199
2584.16 200
2584.28 206
2584.39 216
2584.51 228
2584.63 241
2584.74 252
2584.86 260
2584.98 264
2585.09 264
2585.21 260
2585.33 254
2585.44 247
2585.56 238
2585.68 230
2585.79 222
2585.91 214
2586.03 207
2586.14 202
2586.26 196
2586.38 192
2586.49 189
2586.61 187
2586.73 186
2586.84 187
2586.96 188
2587.08 187
2587.19 185
2587.31 179
2587.43 169
2587.54 156
2587.66 143
2587.78 130
2587.89 120
2588.01 116
2588.13 116
2588.24 120
2588.36 126
2588.48 131
2588.59 134
2588.71 133
2588.83 128
2588.94 120
2589.06 111
2589.18 102
2589.30 94
2589.41 91
2589.53 91
2589.65 96
2589.76 104
2589.88 113
2590.00 120
2590.11 125
2590.23 126
2590.35 123
2590.46 118
2590.58 113
2590.70 109
2590.81 109
2590.93 112
2591.05 119
2591.16 127
2591.28 137
2591.40 147
2591.51 156
2591.63 164
2591.75 171
2591.87 175
2591.98 175
2592.10 170
2592.22 160
2592.33 146
2592.45 128
2592.57 111
2592.68 95
2592.80 84
2592.92 78
2593.03 77
2593.15 79
2593.27 85
2593.38 91
2593.50 98
2593.62 104
2593.74 109
2593.85 113
2593.97 115
2594.09 117
2594.20 119
2594.32 121
2594.44 124
2594.55 126
2594.67 126
2594.79 123
2594.90 116
2595.02 104
2595.14 91
2595.25 77
2595.37 65
2595.49 57
2595.61 55
2595.72 58
2595.84 67
2595.96 78
2596.07 90
2596.19 103
2596.31 115
2596.42 126
2596.54 136
2596.66 144
2596.78 150
2596.89 154
2597.01 154
2597.13 152
2597.24 146
2597.36 138
2597.48 129
2597.59 118
2597.71 106
2597.83 92
2597.94 76
2598.06 58
2598.18 38
2598.30 18
2598.41 0
2598.53 0
2598.65 0
2598.76 0
2598.88 0
2599.00 0
2599.11 0
2599.23 2
2599.35 13
2599.47 21
2599.58 24
2599.70 24
2599.82 22
2599.93 19
2600.05 18
2600.17 19
2600.29 25
2600.40 35
2600.52 49
2600.64 65
2600.75 80
2600.87 93
2600.99 102
2601.10 106
2601.22 107
2601.34 105
2601.46 102
2601.57 98
2601.69 93
2601.81 86
2601.92 75
2602.04 61
2602.16 44
2602.28 25
2602.39 7
2602.51 0
2602.63 0
2602.74 0
2602.86 0
2602.98 0
2603.09 0
2603.21 0
2603.33 0
2603.45 8
2603.56 24
2603.68 39
2603.80 52
2603.91 61
2604.03 65
2604.15 64
2604.27 59
2604.38 52
2604.50 43
2604.62 36
2604.73 30
2604.85 29
2604.97 30
2605.09 35
2605.20 41
2605.32 48
2605.44 55
2605.55 61
2605.67 66
2605.79 70
2605.91 73
2606.02 75
2606.14 77
2606.26 77
2606.37 76
2606.49 75
2606.61 74
2606.73 75
2606.84 78
2606.96 82
2607.08 88
2607.20 92
2607.31 95
2607.43 95
2607.55 91
2607.66 84
2607.78 76
2607.90 68
2608.02 60
2608.13 55
2608.25 51
2608.37 50
2608.48 50
2608.60 52
2608.72 56
2608.84 60
2608.95 65
2609.07 69
2609.19 74
2609.31 80
2609.42 85
2609.54 91
2609.66 95
2609.77 95
2609.89 92
2610.01 86
2610.13 76
2610.24 66
2610.36 59
2610.48 56
2610.59 58
2610.71 67
2610.83 78
2610.95 90
2611.06 99
2611.18 104
2611.30 104
2611.42 100
2611.53 93
2611.65 84
2611.77 77
2611.89 71
2612.00 68
2612.12 66
2612.24 67
2612.35 69
2612.47 72
2612.59 74
2612.71 78
2612.82 81
2612.94 85
2613.06 89
2613.18 94
2613.29 97
2613.41 101
2613.53 103
2613.64 104
2613.76 104
2613.88 103
2614.00 100
2614.11 97
2614.23 91
2614.35 85
2614.47 77
2614.58 68
2614.70 58
2614.82 49
2614.94 41
2615.05 34
2615.17 30
2615.29 29
2615.41 29
2615.52 29
2615.64 31
2615.76 33
2615.87 34
2615.99 36
2616.11 38
2616.23 42
2616.34 49
2616.46 57
2616.58 67
2616.70 78
2616.81 86
2616.93 92
2617.05 93
2617.17 90
2617.28 83
2617.40 74
2617.52 64
2617.64 54
2617.75 47
2617.87 41
2617.99 36
2618.11 32
2618.22 29
2618.34 26
2618.46 24
2618.58 23
2618.69 26
2618.81 32
2618.93 41
2619.05 53
2619.16 66
2619.28 80
2619.40 95
2619.52 110
2619.63 125
2619.75 139
2619.87 151
2619.99 159
2620.10 165
2620.22 166
2620.34 163
2620.46 159
2620.57 152
2620.69 143
2620.81 134
2620.93 124
2621.04 113
2621.16 102
2621.28 91
2621.40 83
2621.51 77
2621.63 74
2621.75 73
2621.87 74
2621.98 76
2622.10 78
2622.22 80
2622.34 81
2622.45 81
2622.57 80
2622.69 75
2622.81 68
2622.92 58
2623.04 46
2623.16 33
2623.28 20
2623.39 10
2623.51 2
2623.63 0
2623.75 0
2623.86 0
2623.98 0
2624.10 0
2624.22 0
2624.33 0
2624.45 0
2624.57 0
2624.69 10
2624.80 25
2624.92 41
2625.04 55
2625.16 66
2625.27 75
2625.39 81
2625.51 84
2625.63 87
2625.74 90
2625.86 93
2625.98 98
2626.10 104
2626.22 110
2626.33 118
2626.45 125
2626.57 132
2626.69 138
2626.80 144
2626.92 149
2627.04 155
2627.16 161
2627.27 168
2627.39 176
2627.51 187
2627.63 198
2627.74 209
2627.86 218
2627.98 224
2628.10 225
2628.22 220
2628.33 210
2628.45 197
2628.57 182
2628.69 167
2628.80 155
2628.92 145
2629.04 139
2629.16 133
2629.27 129
2629.39 125
2629.51 122
2629.63 119
2629.75 118
2629.86 121
2629.98 128
2630.10 140
2630.22 155
2630.33 171
2630.45 186
2630.57 198
2630.69 206
2630.80 209
2630.92 208
2631.04 204
2631.16 201
2631.28 198
2631.39 196
2631.51 196
2631.63 195
2631.75 192
2631.86 187
2631.98 179
2632.10 167
2632.22 154
2632.34 140
2632.45 126
2632.57 113
2632.69 101
2632.81 90
2632.92 80
2633.04 72
2633.16 68
2633.28 67
2633.40 71
2633.51 80
2633.63 93
2633.75 108
2633.87 121
2633.98 132
2634.10 138
2634.22 139
2634.34 137
2634.46 132
2634.57 127
2634.69 123
2634.81 121
2634.93 120
2635.04 120
2635.16 120
2635.28 118
2635.40 116
2635.52 112
2635.63 106
2635.75 100
2635.87 93
2635.99 86
2636.10 81
2636.22 77
2636.34 74
2636.46 72
2636.58 72
2636.69 72
2636.81 72
2636.93 71
2637.05 70
2637.17 68
2637.28 66
2637.40 66
2637.52 68
2637.64 72
2637.76 79
2637.87 87
2637.99 98
2638.11 110
2638.23 123
2638.34 137
2638.46 150
2638.58 161
2638.70 168
2638.82 170
2638.93 166
2639.05 156
2639.17 142
2639.29 127
2639.41 113
2639.52 104
2639.64 102
2639.76 107
2639.88 120
2640.00 137
2640.11 157
2640.23 176
2640.35 192
2640.47 201
2640.58 203
2640.70 198
2640.82 188
2640.94 174
2641.06 159
2641.17 145
2641.29 133
2641.41 125
2641.53 120
2641.65 118
2641.76 119
2641.88 120
2642.00 120
2642.12 118
2642.24 113
2642.35 104
2642.47 91
2642.59 76
2642.71 61
2642.83 47
2642.94 37
2643.06 31
2643.18 31
2643.30 35
2643.42 43
2643.53 52
2643.65 61
2643.77 68
2643.89 72
2644.01 72
2644.12 68
2644.24 61
2644.36 51
2644.48 38
2644.60 24
2644.71 11
2644.83 0
2644.95 0
2645.07 0
2645.19 0
2645.30 1
2645.42 11
2645.54 22
2645.66 32
2645.78 40
2645.90 45
2646.01 47
2646.13 49
2646.25 52
2646.37 57
2646.49 64
2646.60 75
2646.72 87
2646.84 98
2646.96 107
2647.08 113
2647.19 113
2647.31 109
2647.43 101
2647.55 90
2647.67 77
2647.78 64
2647.90 52
2648.02 41
2648.14 31
2648.26 23
2648.37 17
2648.49 14
2648.61 13
2648.73 17
2648.85 24
2648.97 34
2649.08 46
2649.20 60
2649.32 74
2649.44 87
2649.56 98
2649.67 108
2649.79 115
2649.91 120
2650.03 123
2650.15 124
2650.27 124
2650.38 124
2650.50 123
2650.62 122
2650.74 121
2650.86 120
2650.97 118
2651.09 116
2651.21 114
2651.33 112
2651.45 112
2651.57 114
2651.68 118
2651.80 124
2651.92 131
2652.04 137
2652.16 142
2652.27 144
2652.39 144
2652.51 143
2652.63 140
2652.75 136
2652.87 131
2652.98 125
2653.10 119
2653.22 112
2653.34 106
2653.46 100
2653.57 95
2653.69 94
2653.81 94
2653.93 97
2654.05 101
2654.17 104
2654.28 105
2654.40 104
2654.52 101
2654.64 97
2654.76 91
2654.88 87
2654.99 83
2655.11 82
2655.23 82
2655.35 84
2655.47 85
2655.58 87
2655.70 87
2655.82 85
2655.94 81
2656.06 75
2656.18 67
2656.29 57
2656.41 46
2656.53 34
2656.65 22
2656.77 9
2656.89 0
2657.00 0
2657.12 0
2657.24 0
2657.36 0
2657.48 0
2657.60 0
2657.71 0
2657.83 0
2657.95 9
2658.07 19
2658.19 27
2658.31 34
2658.42 37
2658.54 37
2658.66 33
2658.78 28
2658.90 22
2659.02 17
2659.13 16
2659.25 19
2659.37 28
2659.49 42
2659.61 60
2659.73 81
2659.84 102
2659.96 119
2660.08 131
2660.20 136
2660.32 135
2660.44 128
2660.55 120
2660.67 112
2660.79 105
2660.91 102
2661.03 103
2661.15 104
2661.27 106
2661.38 105
2661.50 101
2661.62 94
2661.74 85
2661.86 77
2661.98 70
2662.09 67
2662.21 67
2662.33 70
2662.45 75
2662.57 80
2662.69 84
2662.80 86
2662.92 87
2663.04 87
2663.16 86
2663.28 86
2663.40 85
2663.52 83
2663.63 79
2663.75 73
2663.87 65
2663.99 55
2664.11 47
2664.23 40
2664.34 38
2664.46 40
2664.58 48
2664.70 60
2664.82 75
2664.94 92
2665.06 110
2665.17 128
2665.29 144
2665.41 157
2665.53 166
2665.65 169
2665.77 165
2665.89 155
2666.00 140
2666.12 122
2666.24 102
2666.36 84
2666.48 70
2666.60 59
2666.71 54
2666.83 53
2666.95 55
2667.07 59
2667.19 64
2667.31 68
2667.43 70
2667.54 71
2667.66 69
2667.78 67
2667.90 65
2668.02 64
2668.14 66
2668.26 70
2668.37 76
2668.49 83
2668.61 88
2668.73 92
2668.85 92
2668.97 89
2669.09 82
2669.20 73
2669.32 63
2669.44 54
2669.56 46
2669.68 39
2669.80 35
2669.92 33
2670.03 32
2670.15 32
2670.27 32
2670.39 33
2670.51 34
2670.63 37
2670.75 42
2670.86 49
2670.98 58
2671.10 67
2671.22 77
2671.34 85
2671.46 91
2671.58 95
2671.70 98
2671.81 102
2671.93 107
2672.05 113
2672.17 122
2672.29 131
2672.41 139
2672.53 144
2672.64 147
2672.76 146
2672.88 141
2673.00 132
2673.12 121
2673.24 109
2673.36 95
2673.47 80
2673.59 65
2673.71 50
2673.83 36
2673.95 24
2674.07 15
2674.19 10
2674.31 9
2674.42 13
2674.54 20
2674.66 31
2674.78 42
2674.90 54
2675.02 63
2675.14 69
2675.26 69
2675.37 64
2675.49 54
2675.61 40
2675.73 25
2675.85 11
2675.97 0
2676.09 0
2676.21 0
2676.32 0
2676.44 0
2676.56 3
2676.68 10
2676.80 16
2676.92 18
2677.04 17
2677.16 11
2677.27 4
2677.39 0
2677.51 0
2677.63 0
2677.75 0
2677.87 0
2677.99 0
2678.11 12
2678.22 27
2678.34 43
2678.46 59
2678.58 73
2678.70 85
2678.82 94
2678.94 100
2679.06 104
2679.17 105
2679.29 104
2679.41 102
2679.53 100
2679.65 95
2679.77 89
2679.89 82
2680.01 73
2680.12 62
2680.24 51
2680.36 39
2680.48 27
2680.60 14
2680.72 2
2680.84 0
2680.96 0
2681.08 0
2681.19 0
2681.31 0
2681.43 7
2681.55 24
2681.67 42
2681.79 57
2681.91 68
2682.03 74
2682.15 75
2682.26 73
2682.38 69
2682.50 64
2682.62 60
2682.74 56
2682.86 51
2682.98 46
2683.10 42
2683.22 39
2683.33 38
2683.45 40
2683.57 44
2683.69 50
2683.81 58
2683.93 66
2684.05 74
2684.17 81
2684.29 88
2684.40 95
2684.52 103
2684.64 112
2684.76 123
2684.88 133
2685.00 144
2685.12 152
2685.24 157
2685.36 158
2685.47 156
2685.59 151
2685.71 144
2685.83 138
2685.95 132
2686.07 129
2686.19 129
2686.31 130
2686.43 131
2686.55 132
2686.66 130
2686.78 126
2686.90 117
2687.02 106
2687.14 94
2687.26 83
2687.38 75
2687.50 74
2687.62 79
2687.73 91
2687.85 108
2687.97 127
2688.09 148
2688.21 166
2688.33 184
2688.45 200
2688.57 216
2688.69 232
2688.81 249
2688.92 265
2689.04 278
2689.16 287
2689.28 291
2689.40 288
2689.52 280
2689.64 267
2689.76 252
2689.88 235
2690.00 217
2690.12 200
2690.23 186
2690.35 174
2690.47 166
2690.59 158
2690.71 151
2690.83 141
2690.95 128
2691.07 109
2691.19 87
2691.31 64
2691.42 45
2691.54 34
2691.66 33
2691.78 42
2691.90 59
2692.02 80
2692.14 100
2692.26 116
2692.38 125
2692.50 128
2692.62 127
2692.73 125
2692.85 125
2692.97 128
2693.09 135
2693.21 144
2693.33 154
2693.45 161
2693.57 165
2693.69 166
2693.81 164
2693.93 160
2694.05 155
2694.16 149
2694.28 144
2694.40 139
2694.52 135
2694.64 130
2694.76 126
2694.88 123
2695.00 120
2695.12 118
2695.24 116
2695.36 114
2695.47 109
2695.59 103
2695.71 95
2695.83 84
2695.95 73
2696.07 64
2696.19 56
2696.31 52
2696.43 52
2696.55 53
2696.67 53
2696.79 50
2696.90 42
2697.02 29
2697.14 13
2697.26 0
2697.38 0
2697.50 0
2697.62 0
2697.74 0
2697.86 0
2697.98 0
2698.10 0
2698.22 9
2698.34 24
2698.45 36
2698.57 46
2698.69 52
2698.81 54
2698.93 53
2699.05 51
2699.17 48
2699.29 47
2699.41 48
2699.53 52
2699.65 59
2699.77 67
2699.89 75
2700.00 82
2700.12 86
2700.24 88
2700.36 89
2700.48 87
2700.60 85
2700.72 81
2700.84 75
2700.96 66
2701.08 55
2701.20 41
2701.32 25
2701.44 8
2701.56 0
2701.67 0
2701.79 0
2701.91 0
2702.03 0
2702.15 0
2702.27 0
2702.39 8
2702.51 23
2702.63 36
2702.75 47
2702.87 54
2702.99 57
2703.11 58
2703.23 56
2703.35 53
2703.46 51
2703.58 52
2703.70 57
2703.82 67
2703.94 80
2704.06 97
2704.18 113
2704.30 128
2704.42 137
2704.54 140
2704.66 137
2704.78 130
2704.90 121
2705.02 112
2705.14 105
2705.25 100
2705.37 97
2705.49 96
2705.61 95
2705.73 96
2705.85 99
2705.97 103
2706.09 109
2706.21 117
2706.33 124
2706.45 130
2706.57 133
2706.69 133
2706.81 131
2706.93 126
2707.05 120
2707.17 115
2707.28 110
2707.40 106
2707.52 103
2707.64 100
2707.76 98
2707.88 96
2708.00 93
2708.12 91
2708.24 90
2708.36 89
2708.48 89
2708.60 90
2708.72 91
2708.84 93
2708.96 95
2709.08 96
2709.20 97
2709.32 94
2709.43 90
2709.55 83
2709.67 73
2709.79 63
2709.91 52
2710.03 43
2710.15 38
2710.27 35
2710.39 35
2710.51 39
2710.63 47
2710.75 58
2710.87 73
2710.99 88
2711.11 104
2711.23 116
2711.35 123
2711.47 123
2711.59 116
2711.71 103
2711.82 87
2711.94 72
2712.06 60
2712.18 54
2712.30 53
2712.42 55
2712.54 59
2712.66 62
2712.78 62
2712.90 58
2713.02 52
2713.14 44
2713.26 37
2713.38 31
2713.50 27
2713.62 26
2713.74 28
2713.86 30
2713.98 33
2714.10 35
2714.22 37
2714.34 36
2714.45 35
2714.57 31
2714.69 27
2714.81 23
2714.93 18
2715.05 15
2715.17 14
2715.29 14
2715.41 15
2715.53 16
2715.65 16
2715.77 14
2715.89 10
2716.01 3
2716.13 0
2716.25 0
2716.37 0
2716.49 0
2716.61 0
2716.73 0
2716.85 0
2716.97 5
2717.09 12
2717.21 16
2717.33 17
2717.45 14
2717.56 8
2717.68 1
2717.80 0
2717.92 0
2718.04 0
2718.16 0
2718.28 0
2718.40 0
2718.52 9
2718.64 26
2718.76 45
2718.88 65
2719.00 85
2719.12 103
2719.24 119
2719.36 132
2719.48 143
2719.60 154
2719.72 165
2719.84 176
2719.96 188
2720.08 199
2720.20 208
2720.32 212
2720.44 212
2720.56 205
2720.68 194
2720.80 180
2720.92 164
2721.04 148
2721.16 134
2721.28 124
2721.40 115
2721.51 109
2721.63 103
2721.75 97
2721.87 91
2721.99 84
2722.11 76
2722.23 69
2722.35 62
2722.47 55
2722.59 48
2722.71 42
2722.83 36
2722.95 31
2723.07 26
2723.19 23
2723.31 21
2723.43 21
2723.55 21
2723.67 23
2723.79 26
2723.91 32
2724.03 41
2724.15 54
2724.27 70
2724.39 89
2724.51 107
2724.63 124
2724.75 136
2724.87 143
2724.99 146
2725.11 144
2725.23 140
2725.35 133
2725.47 125
2725.59 115
2725.71 103
2725.83 90
2725.95 75
2726.07 61
2726.19 47
2726.31 37
2726.43 29
2726.55 26
2726.67 24
2726.79 26
2726.91 29
2727.03 35
2727.15 42
2727.27 52
2727.39 64
2727.50 77
2727.62 89
2727.74 98
2727.86 103
2727.98 103
2728.10 99
2728.22 91
2728.34 82
2728.46 74
2728.58 68
2728.70 65
2728.82 64
2728.94 64
2729.06 65
2729.18 67
2729.30 68
2729.42 69
2729.54 70
2729.66 70
2729.78 71
2729.90 72
2730.02 72
2730.14 72
2730.26 71
2730.38 69
2730.50 67
2730.62 66
2730.74 67
2730.86 71
2730.98 78
2731.10 86
2731.22 95
2731.34 102
2731.46 107
2731.58 109
2731.70 107
2731.82 103
2731.94 97
2732.06 91
2732.18 85
2732.30 80
2732.42 76
2732.54 71
2732.66 66
2732.78 59
2732.90 51
2733.02 43
2733.14 33
2733.26 23
2733.38 15
2733.50 8
2733.62 4
2733.74 3
2733.86 6
2733.98 13
2734.10 22
2734.22 33
2734.34 44
2734.46 54
2734.58 61
2734.70 66
2734.82 68
2734.94 68
2735.06 65
2735.18 59
2735.30 51
2735.42 40
2735.54 28
2735.66 14
2735.78 1
2735.90 0
2736.02 0
2736.14 0
2736.26 0
2736.38 0
2736.50 0
2736.62 4
2736.74 8
2736.86 9
2736.98 9
2737.10 7
2737.22 7
2737.34 7
2737.46 8
2737.58 10
2737.70 12
2737.82 15
2737.94 18
2738.06 21
2738.18 25
2738.30 29
2738.42 34
2738.54 37
2738.66 40
2738.78 40
2738.90 39
2739.02 36
2739.14 33
2739.26 31
2739.38 31
2739.50 32
2739.62 35
2739.75 38
2739.87 39
2739.99 39
2740.11 36
2740.23 32
2740.35 27
2740.47 22
2740.59 20
2740.71 21
2740.83 26
2740.95 36
2741.07 48
2741.19 62
2741.31 76
2741.43 86
2741.55 92
2741.67 92
2741.79 86
2741.91 74
2742.03 59
2742.15 42
2742.27 28
2742.39 16
2742.51 8
2742.63 5
2742.75 5
2742.87 8
2742.99 13
2743.11 22
2743.23 34
2743.35 51
2743.47 70
2743.59 91
2743.71 111
2743.83 129
2743.95 141
2744.07 146
2744.19 146
2744.31 141
2744.43 133
2744.55 123
2744.67 115
2744.79 108
2744.91 105
2745.03 107
2745.15 113
2745.27 124
2745.39 137
2745.51 151
2745.63 163
2745.76 171
2745.88 174
2746.00 171
2746.12 164
2746.24 154
2746.36 145
2746.48 137
2746.60 133
2746.72 133
2746.84 136
2746.96 141
2747.08 146
2747.20 150
2747.32 152
2747.44 151
2747.56 149
2747.68 145
2747.80 139
2747.92 135
2748.04 131
2748.16 128
2748.28 127
2748.40 128
2748.52 131
2748.64 134
2748.76 140
2748.88 146
2749.00 155
2749.12 166
2749.24 180
2749.36 195
2749.48 211
2749.61 225
2749.73 237
2749.85 246
2749.97 250
2750.09 249
2750.21 245
2750.33 238
2750.45 229
2750.57 217
2750.69 202
2750.81 185
2750.93 165
2751.05 144
2751.17 124
2751.29 106
2751.41 92
2751.53 81
2751.65 75
2751.77 72
2751.89 70
2752.01 70
2752.13 71
2752.25 75
2752.37 80
2752.49 88
2752.61 100
2752.74 114
2752.86 129
2752.98 144
2753.10 159
2753.22 172
2753.34 183
2753.46 191
2753.58 197
2753.70 200
2753.82 200
2753.94 199
2754.06 195
2754.18 192
2754.30 189
2754.42 188
2754.54 190
2754.66 193
2754.78 199
2754.90 204
2755.02 208
2755.14 210
2755.26 209
2755.39 205
2755.51 200
2755.63 195
2755.75 192
2755.87 192
2755.99 195
2756.11 202
2756.23 213
2756.35 224
2756.47 235
2756.59 244
2756.71 251
2756.83 255
2756.95 257
2757.07 258
2757.19 257
2757.31 256
2757.43 252
2757.55 247
2757.67 238
2757.80 226
2757.92 214
2758.04 201
2758.16 188
2758.28 177
2758.40 167
2758.52 157
2758.64 146
2758.76 133
2758.88 120
2759.00 107
2759.12 96
2759.24 88
2759.36 86
2759.48 88
2759.60 93
2759.72 99
2759.84 102
2759.97 102
2760.09 98
2760.21 91
2760.33 81
2760.45 72
2760.57 62
2760.69 53
2760.81 44
2760.93 34
2761.05 22
2761.17 9
2761.29 0
2761.41 0
2761.53 0
2761.65 0
2761.77 0
2761.89 0
2762.02 0
2762.14 0
2762.26 6
2762.38 24
2762.50 41
2762.62 56
2762.74 70
2762.86 82
2762.98 92
2763.10 102
2763.22 113
2763.34 125
2763.46 138
2763.58 152
2763.70 165
2763.83 176
2763.95 184
2764.07 188
2764.19 188
2764.31 184
2764.43 178
2764.55 168
2764.67 156
2764.79 139
2764.91 121
2765.03 100
2765.15 80
2765.27 63
2765.39 50
2765.51 43
2765.64 42
2765.76 45
2765.88 50
2766.00 56
2766.12 58
2766.24 58
2766.36 54
2766.48 47
2766.60 38
2766.72 28
2766.84 17
2766.96 7
2767.08 0
2767.20 0
2767.33 0
2767.45 0
2767.57 0
2767.69 0
2767.81 0
2767.93 1
2768.05 9
2768.17 16
2768.29 24
2768.41 31
2768.53 38
2768.65 43
2768.77 46
2768.90 45
2769.02 40
2769.14 29
2769.26 15
2769.38 0
2769.50 0
2769.62 0
2769.74 0
2769.86 0
2769.98 0
2770.10 0
2770.22 0
2770.34 10
2770.47 29
2770.59 46
2770.71 59
2770.83 68
2770.95 72
2771.07 74
2771.19 74
2771.31 74
2771.43 73
2771.55 72
2771.67 71
2771.79 70
2771.92 67
2772.04 63
2772.16 57
2772.28 50
2772.40 42
2772.52 32
2772.64 23
2772.76 14
2772.88 7
2773.00 3
2773.12 3
2773.24 5
2773.37 9
2773.49 13
2773.61 16
2773.73 17
2773.85 15
2773.97 10
2774.09 6
2774.21 2
2774.33 0
2774.45 0
2774.57 3
2774.70 7
2774.82 11
2774.94 16
2775.06 20
2775.18 25
2775.30 31
2775.42 37
2775.54 45
2775.66 54
2775.78 62
2775.90 68
2776.03 72
2776.15 71
2776.27 65
2776.39 54
2776.51 39
2776.63 23
2776.75 6
2776.87 0
2776.99 0
2777.11 0
2777.23 0
2777.36 0
2777.48 0
2777.60 1
2777.72 16
2777.84 33
2777.96 49
2778.08 63
2778.20 73
2778.32 78
2778.44 78
2778.57 73
2778.69 63
2778.81 50
2778.93 36
2779.05 23
2779.17 13
2779.29 6
2779.41 3
2779.53 3
2779.65 4
2779.78 5
2779.90 7
2780.02 7
2780.14 7
2780.26 6
2780.38 6
2780.50 7
2780.62 9
2780.74 11
2780.86 14
2780.99 17
2781.11 19
2781.23 22
2781.35 26
2781.47 30
2781.59 35
2781.71 41
2781.83 47
2781.95 52
2782.08 54
2782.20 55
2782.32 54
2782.44 51
2782.56 45
2782.68 38
2782.80 29
2782.92 21
2783.04 12
2783.16 4
2783.29 0
2783.41 0
2783.53 0
2783.65 5
2783.77 11
2783.89 16
2784.01 17
2784.13 15
2784.25 7
2784.38 0
2784.50 0
2784.62 0
2784.74 0
2784.86 0
2784.98 4
2785.10 27
2785.22 55
2785.34 84
2785.47 111
2785.59 134
2785.71 151
2785.83 162
2785.95 168
2786.07 171
2786.19 172
2786.31 173
2786.44 175
2786.56 176
2786.68 178
2786.80 178
2786.92 177
2787.04 175
2787.16 173
2787.28 172
2787.40 175
2787.53 183
2787.65 196
2787.77 214
2787.89 234
2788.01 254
2788.13 271
2788.25 285
2788.37 292
2788.50 293
2788.62 289
2788.74 281
2788.86 271
2788.98 261
2789.10 251
2789.22 242
2789.34 233
2789.46 225
2789.59 216
2789.71 207
2789.83 197
2789.95 187
2790.07 176
2790.19 166
2790.31 157
2790.43 150
2790.56 147
2790.68 148
2790.80 153
2790.92 163
2791.04 177
2791.16 193
2791.28 212
2791.40 230
2791.53 248
2791.65 263
2791.77 275
2791.89 283
2792.01 286
2792.13 286
2792.25 281
2792.37 274
2792.50 264
2792.62 253
2792.74 240
2792.86 227
2792.98 215
2793.10 203
2793.22 193
2793.35 186
2793.47 181
2793.59 179
2793.71 178
2793.83 179
2793.95 178
2794.07 174
2794.19 167
2794.32 157
2794.44 144
2794.56 132
2794.68 122
2794.80 116
2794.92 115
2795.04 119
2795.17 127
2795.29 135
2795.41 141
2795.53 145
2795.65 146
2795.77 146
2795.89 144
2796.01 143
2796.14 143
2796.26 146
2796.38 150
2796.50 156
2796.62 162
2796.74 167
2796.86 172
2796.99 174
2797.11 175
2797.23 173
2797.35 168
2797.47 160
2797.59 148
2797.71 134
2797.84 116
2797.96 98
2798.08 79
2798.20 61
2798.32 46
2798.44 35
2798.56 28
2798.69 28
2798.81 33
2798.93 42
2799.05 53
2799.17 64
2799.29 72
2799.41 75
2799.54 72
2799.66 64
2799.78 53
2799.90 43
2800.02 35
2800.14 31
2800.26 33
2800.39 39
2800.51 47
2800.63 55
2800.75 60
2800.87 61
2800.99 58
2801.11 52
2801.24 45
2801.36 37
2801.48 32
2801.60 28
2801.72 27
2801.84 29
2801.96 32
2802.09 36
2802.21 43
2802.33 52
2802.45 62
2802.57 74
2802.69 85
2802.81 96
2802.94 103
2803.06 107
2803.18 107
2803.30 105
2803.42 101
2803.54 98
2803.67 98
2803.79 103
2803.91 113
2804.03 127
2804.15 144
2804.27 162
2804.39 177
2804.52 188
2804.64 193
2804.76 194
2804.88 191
2805.00 187
2805.12 183
2805.25 181
2805.37 181
2805.49 181
2805.61 180
2805.73 175
2805.85 167
2805.98 156
2806.10 144
2806.22 132
2806.34 123
2806.46 117
2806.58 113
2806.70 112
2806.83 111
2806.95 109
2807.07 106
2807.19 103
2807.31 101
2807.43 99
2807.56 100
2807.68 101
2807.80 102
2807.92 102
2808.04 100
2808.16 94
2808.29 86
2808.41 76
2808.53 65
2808.65 55
2808.77 46
2808.89 39
2809.02 35
2809.14 36
2809.26 43
2809.38 55
2809.50 73
2809.62 94
2809.75 116
2809.87 134
2809.99 147
2810.11 152
2810.23 148
2810.35 137
2810.48 121
2810.60 104
2810.72 87
2810.84 74
2810.96 65
2811.08 59
2811.21 55
2811.33 52
2811.45 49
2811.57 44
2811.69 37
2811.81 29
2811.94 19
2812.06 11
2812.18 3
2812.30 0
2812.42 0
2812.54 0
2812.67 5
2812.79 12
2812.91 21
2813.03 30
2813.15 38
2813.27 44
2813.40 46
2813.52 47
2813.64 44
2813.76 40
2813.88 34
2814.01 27
2814.13 19
2814.25 10
2814.37 1
2814.49 0
2814.61 0
2814.74 0
2814.86 0
2814.98 0
2815.10 0
2815.22 0
2815.34 0
2815.47 14
2815.59 30
2815.71 46
2815.83 61
2815.95 74
2816.08 84
2816.20 90
2816.32 90
2816.44 87
2816.56 80
2816.68 71
2816.81 62
2816.93 54
2817.05 48
2817.17 45
2817.29 43
2817.42 42
2817.54 42
2817.66 43
2817.78 44
2817.90 47
2818.02 51
2818.15 55
2818.27 59
2818.39 63
2818.51 66
2818.63 66
2818.76 65
2818.88 63
2819.00 60
2819.12 56
2819.24 51
2819.36 46
2819.49 41
2819.61 37
2819.73 34
2819.85 30
2819.97 28
2820.10 26
2820.22 24
2820.34 23
2820.46 22
2820.58 22
2820.71 22
2820.83 22
2820.95 22
2821.07 21
2821.19 18
2821.31 16
2821.44 15
2821.56 16
2821.68 20
2821.80 27
2821.92 38
2822.05 49
2822.17 61
2822.29 71
2822.41 78
2822.53 82
2822.66 83
2822.78 81
2822.90 78
2823.02 73
2823.14 67
2823.27 61
2823.39 54
2823.51 48
2823.63 42
2823.75 39
2823.88 39
2824.00 43
2824.12 50
2824.24 61
2824.36 75
2824.49 89
2824.61 104
2824.73 118
2824.85 128
2824.97 136
2825.10 139
2825.22 139
2825.34 136
2825.46 130
2825.58 122
2825.71 115
2825.83 107
2825.95 102
2826.07 99
2826.19 98
2826.32 99
2826.44 102
2826.56 106
2826.68 109
2826.80 111
2826.93 111
2827.05 109
2827.17 107
2827.29 103
2827.41 100
2827.54 98
2827.66 97
2827.78 98
2827.90 100
2828.02 101
2828.15 102
2828.27 101
2828.39 97
2828.51 92
2828.63 84
2828.76 74
2828.88 62
2829.00 50
2829.12 38
2829.24 29
2829.37 23
2829.49 23
2829.61 29
2829.73 40
2829.86 54
2829.98 69
2830.10 82
2830.22 92
2830.34 97
2830.47 96
2830.59 90
2830.71 81
2830.83 70
2830.95 59
2831.08 49
2831.20 40
2831.32 35
2831.44 33
2831.56 33
2831.69 36
2831.81 40
2831.93 46
2832.05 54
2832.18 62
2832.30 73
2832.42 84
2832.54 97
2832.66 113
2832.79 130
2832.91 148
2833.03 168
2833.15 187
2833.27 205
2833.40 220
2833.52 230
2833.64 238
2833.76 243
2833.89 247
2834.01 250
2834.13 254
2834.25 257
2834.37 257
2834.50 253
2834.62 243
2834.74 229
2834.86 211
2834.99 192
2835.11 177
2835.23 166
2835.35 163
2835.47 165
2835.60 172
2835.72 181
2835.84 190
2835.96 198
2836.09 203
2836.21 207
2836.33 208
2836.45 208
2836.57 207
2836.70 204
2836.82 199
2836.94 192
2837.06 186
2837.19 179
2837.31 172
2837.43 166
2837.55 159
2837.67 152
2837.80 144
2837.92 135
2838.04 125
2838.16 115
2838.29 106
2838.41 100
2838.53 96
2838.65 95
2838.78 96
2838.90 99
2839.02 102
2839.14 104
2839.26 104
2839.39 101
2839.51 95
2839.63 87
2839.75 79
2839.88 71
2840.00 64
2840.12 61
2840.24 60
2840.37 61
2840.49 62
2840.61 63
2840.73 62
2840.85 60
2840.98 58
2841.10 57
2841.22 59
2841.34 66
2841.47 77
2841.59 91
2841.71 103
2841.83 112
2841.96 116
2842.08 112
2842.20 102
2842.32 88
2842.44 75
2842.57 65
2842.69 59
2842.81 58
2842.93 58
2843.06 59
2843.18 58
2843.30 53
2843.42 46
2843.55 37
2843.67 27
2843.79 20
2843.91 15
2844.04 12
2844.16 10
2844.28 7
2844.40 4
2844.53 0
2844.65 0
2844.77 0
2844.89 0
2845.02 0
2845.14 0
2845.26 0
2845.38 0
2845.50 7
2845.63 11
2845.75 13
2845.87 14
2845.99 12
2846.12 10
2846.24 9
2846.36 9
2846.48 10
2846.61 11
2846.73 13
2846.85 15
2846.97 15
2847.10 14
2847.22 12
2847.34 9
2847.46 6
2847.59 3
2847.71 2
2847.83 4
2847.95 9
2848.08 17
2848.20 28
2848.32 42
2848.44 56
2848.57 71
2848.69 84
2848.81 95
2848.93 103
2849.06 106
2849.18 106
2849.30 103
2849.42 98
2849.55 92
2849.67 88
2849.79 85
2849.91 85
2850.04 87
2850.16 89
2850.28 91
2850.40 91
2850.53 88
2850.65 84
2850.77 78
2850.89 74
2851.02 72
2851.14 74
2851.26 79
2851.38 86
2851.51 95
2851.63 102
2851.75 106
2851.87 106
2852.00 102
2852.12 93
2852.24 82
2852.37 70
2852.49 59
2852.61 52
2852.73 49
2852.86 52
2852.98 59
2853.10 72
2853.22 86
2853.35 102
2853.47 117
2853.59 130
2853.71 140
2853.84 147
2853.96 151
2854.08 152
2854.20 151
2854.33 150
2854.45 148
2854.57 147
2854.69 147
2854.82 151
2854.94 157
2855.06 167
2855.19 178
2855.31 191
2855.43 203
2855.55 214
2855.68 222
2855.80 228
2855.92 233
2856.04 238
2856.17 244
2856.29 250
2856.41 257
2856.53 263
2856.66 268
2856.78 271
2856.90 272
2857.03 271
2857.15 270
2857.27 270
2857.39 271
2857.52 274
2857.64 278
2857.76 280
2857.88 282
2858.01 280
2858.13 276
2858.25 270
2858.37 264
2858.50 261
2858.62 261
2858.74 266
2858.87 274
2858.99 284
2859.11 295
2859.23 304
2859.36 312
2859.48 318
2859.60 322
2859.72 327
2859.85 331
2859.97 335
2860.09 339
2860.22 341
2860.34 339
2860.46 335
2860.58 328
2860.71 320
2860.83 311
2860.95 304
2861.08 299
2861.20 297
2861.32 298
2861.44 301
2861.57 307
2861.69 313
2861.81 320
2861.93 327
2862.06 334
2862.18 340
2862.30 344
2862.43 346
2862.55 346
2862.67 343
2862.79 338
2862.92 332
2863.04 326
2863.16 321
2863.29 318
2863.41 318
2863.53 320
2863.65 324
2863.78 326
2863.90 325
2864.02 318
2864.14 307
2864.27 293
2864.39 277
2864.51 261
2864.64 247
2864.76 236
2864.88 227
2865.00 219
2865.13 210
2865.25 200
2865.37 188
2865.50 176
2865.62 167
2865.74 163
2865.86 165
2865.99 174
2866.11 187
2866.23 203
2866.36 219
2866.48 231
2866.60 239
2866.73 241
2866.85 238
2866.97 231
2867.09 223
2867.22 215
2867.34 210
2867.46 209
2867.59 211
2867.71 216
2867.83 224
2867.95 234
2868.08 246
2868.20 258
2868.32 270
2868.45 281
2868.57 289
2868.69 294
2868.81 296
2868.94 294
2869.06 290
2869.18 285
2869.31 282
2869.43 282
2869.55 284
2869.68 289
2869.80 294
2869.92 297
2870.04 298
2870.17 294
2870.29 286
2870.41 276
2870.54 265
2870.66 256
2870.78 249
2870.90 246
2871.03 244
2871.15 243
2871.27 239
2871.40 232
2871.52 221
2871.64 207
2871.77 191
2871.89 175
2872.01 161
2872.13 151
2872.26 144
2872.38 139
2872.50 138
2872.63 137
2872.75 137
2872.87 137
2873.00 137
2873.12 136
2873.24 135
2873.36 133
2873.49 130
2873.61 125
2873.73 121
2873.86 118
2873.98 118
2874.10 123
2874.23 133
2874.35 148
2874.47 165
2874.60 181
2874.72 193
2874.84 197
2874.96 193
2875.09 181
2875.21 165
2875.33 147
2875.46 131
2875.58 119
2875.70 112
2875.83 108
2875.95 106
2876.07 102
2876.20 96
2876.32 86
2876.44 75
2876.56 63
2876.69 52
2876.81 44
2876.93 39
2877.06 37
2877.18 38
2877.30 40
2877.43 43
2877.55 45
2877.67 45
2877.80 45
2877.92 41
2878.04 36
2878.16 28
2878.29 18
2878.41 8
2878.53 0
2878.66 0
2878.78 0
2878.90 0
2879.03 0
2879.15 0
2879.27 0
2879.40 0
2879.52 4
2879.64 11
2879.77 18
2879.89 23
2880.01 28
2880.14 33
2880.26 38
2880.38 42
2880.50 46
2880.63 48
2880.75 48
2880.87 46
2881.00 43
2881.12 41
2881.24 41
2881.37 44
2881.49 52
2881.61 64
2881.74 79
2881.86 95
2881.98 110
2882.11 121
2882.23 127
2882.35 130
2882.48 129
2882.60 126
2882.72 124
2882.85 122
2882.97 122
2883.09 123
2883.22 123
2883.34 122
2883.46 119
2883.59 116
2883.71 113
2883.83 113
2883.96 115
2884.08 122
2884.20 131
2884.32 142
2884.45 151
2884.57 158
2884.69 161
2884.82 158
2884.94 151
2885.06 139
2885.19 125
2885.31 109
2885.43 95
2885.56 82
2885.68 71
2885.80 63
2885.93 58
2886.05 55
2886.17 53
2886.30 51
2886.42 49
2886.54 47
2886.67 44
2886.79 42
2886.91 40
2887.04 39
2887.16 40
2887.28 43
2887.41 48
2887.53 55
2887.65 62
2887.78 69
2887.90 74
2888.02 76
2888.15 76
2888.27 72
2888.39 65
2888.52 57
2888.64 47
2888.76 37
2888.89 28
2889.01 20
2889.13 14
2889.26 11
2889.38 12
2889.50 16
2889.63 22
2889.75 31
2889.87 41
2890.00 51
2890.12 60
2890.24 67
2890.37 71
2890.49 74
2890.61 75
2890.74 77
2890.86 81
2890.98 87
2891.11 94
2891.23 103
2891.36 111
2891.48 118
2891.60 122
2891.73 123
2891.85 122
2891.97 121
2892.10 121
2892.22 123
2892.34 127
2892.47 132
2892.59 138
2892.71 144
2892.84 148
2892.96 150
2893.08 149
2893.21 145
2893.33 139
2893.45 133
2893.58 125
2893.70 119
2893.82 112
2893.95 106
2894.07 102
2894.19 98
2894.32 95
2894.44 93
2894.56 93
2894.69 94
2894.81 97
2894.94 102
2895.06 108
2895.18 115
2895.31 122
2895.43 129
2895.55 136
2895.68 143
2895.80 149
2895.92 154
2896.05 159
2896.17 162
2896.29 163
2896.42 163
2896.54 163
2896.66 162
2896.79 161
2896.91 160
2897.04 159
2897.16 158
2897.28 158
2897.41 159
2897.53 160
2897.65 160
2897.78 159
2897.90 155
2898.02 148
2898.15 138
2898.27 124
2898.39 109
2898.52 94
2898.64 82
2898.76 75
2898.89 72
2899.01 74
2899.14 77
2899.26 81
2899.38 82
2899.51 80
2899.63 74
2899.75 66
2899.88 56
2900.00 48
2900.12 41
2900.25 37
2900.37 36
2900.50 36
2900.62 38
2900.74 40
2900.87 41
2900.99 40
2901.11 37
2901.24 32
2901.36 23
2901.48 12
2901.61 0
2901.73 0
2901.85 0
2901.98 0
2902.10 0
2902.23 0
2902.35 0
2902.47 0
2902.60 6
2902.72 16
2902.84 25
2902.97 30
2903.09 32
2903.22 31
2903.34 28
2903.46 24
2903.59 19
2903.71 15
2903.83 11
2903.96 8
2904.08 7
2904.20 8
2904.33 10
2904.45 15
2904.58 21
2904.70 28
2904.82 35
2904.95 40
2905.07 43
2905.19 41
2905.32 37
2905.44 31
2905.57 25
2905.69 20
2905.81 18
2905.94 19
2906.06 25
2906.18 33
2906.31 44
2906.43 56
2906.56 69
2906.68 83
2906.80 97
2906.93 110
2907.05 121
2907.17 131
2907.30 138
2907.42 142
2907.55 143
2907.67 141
2907.79 137
2907.92 131
2908.04 125
2908.16 120
2908.29 117
2908.41 116
2908.54 119
2908.66 124
2908.78 129
2908.91 134
2909.03 136
2909.15 132
2909.28 124
2909.40 112
2909.53 99
2909.65 86
2909.77 77
2909.90 71
2910.02 70
2910.14 72
2910.27 75
2910.39 78
2910.52 81
2910.64 82
2910.76 83
2910.89 82
2911.01 81
2911.14 81
2911.26 82
2911.38 85
2911.51 90
2911.63 98
2911.75 109
2911.88 122
2912.00 136
2912.13 150
2912.25 162
2912.37 173
2912.50 182
2912.62 190
2912.75 198
2912.87 208
2912.99 218
2913.12 228
2913.24 237
2913.36 243
2913.49 246
2913.61 243
2913.74 238
2913.86 230
2913.98 222
2914.11 215
2914.23 210
2914.36 207
2914.48 203
2914.60 200
2914.73 196
2914.85 192
2914.98 189
2915.10 188
2915.22 188
2915.35 191
2915.47 196
2915.59 202
2915.72 208
2915.84 216
2915.97 224
2916.09 233
2916.21 242
2916.34 251
2916.46 259
2916.59 265
2916.71 269
2916.83 270
2916.96 268
2917.08 264
2917.21 259
2917.33 253
2917.45 247
2917.58 242
2917.70 238
2917.83 235
2917.95 234
2918.07 235
2918.20 238
2918.32 245
2918.45 255
2918.57 267
2918.69 280
2918.82 292
2918.94 301
2919.07 305
2919.19 304
2919.31 298
2919.44 288
2919.56 277
2919.69 266
2919.81 259
2919.93 255
2920.06 257
2920.18 264
2920.31 275
2920.43 287
2920.55 299
2920.68 309
2920.80 315
2920.93 317
2921.05 316
2921.17 312
2921.30 306
2921.42 299
2921.55 292
2921.67 282
2921.79 271
2921.92 258
2922.04 243
2922.17 228
2922.29 213
2922.42 199
2922.54 188
2922.66 179
2922.79 172
2922.91 165
2923.04 159
2923.16 151
2923.28 142
2923.41 132
2923.53 123
2923.66 116
2923.78 110
2923.90 106
2924.03 104
2924.15 104
2924.28 105
2924.40 106
2924.52 108
2924.65 109
2924.77 111
2924.90 112
2925.02 111
2925.15 109
2925.27 105
2925.39 101
2925.52 96
2925.64 92
2925.77 89
2925.89 87
2926.01 86
2926.14 86
2926.26 87
2926.39 88
2926.51 91
2926.64 94
2926.76 97
2926.88 103
2927.01 110
2927.13 118
2927.26 125
2927.38 131
2927.50 133
2927.63 130
2927.75 122
2927.88 109
2928.00 95
2928.13 82
2928.25 73
2928.37 70
2928.50 77
2928.62 90
2928.75 110
2928.87 131
2928.99 152
2929.12 168
2929.24 177
2929.37 180
2929.49 175
2929.62 165
2929.74 151
2929.86 135
2929.99 119
2930.11 105
2930.24 96
2930.36 92
2930.49 95
2930.61 104
2930.73 117
2930.86 132
2930.98 147
2931.11 159
2931.23 166
2931.36 169
2931.48 166
2931.60 160
2931.73 152
2931.85 143
2931.98 134
2932.10 127
2932.23 121
2932.35 117
2932.47 114
2932.60 113
2932.72 113
2932.85 116
2932.97 120
2933.10 125
2933.22 131
2933.34 136
2933.47 139
2933.59 141
2933.72 140
2933.84 139
2933.97 138
2934.09 137
2934.21 137
2934.34 137
2934.46 138
2934.59 139
2934.71 139
2934.84 137
2934.96 134
2935.08 131
2935.21 128
2935.33 125
2935.46 123
2935.58 122
2935.71 121
2935.83 121
2935.95 122
2936.08 122
2936.20 120
2936.33 116
2936.45 108
2936.58 96
2936.70 79
2936.83 60
2936.95 40
2937.07 21
2937.20 7
2937.32 0
2937.45 0
2937.57 0
2937.70 7
2937.82 19
2937.94 32
2938.07 45
2938.19 58
2938.32 69
2938.44 78
2938.57 84
2938.69 88
2938.82 88
2938.94 86
2939.06 82
2939.19 77
2939.31 73
2939.44 70
2939.56 67
2939.69 66
2939.81 66
2939.94 67
2940.06 68
2940.18 68
2940.31 67
2940.43 66
2940.56 64
2940.68 61
2940.81 57
2940.93 52
2941.06 45
2941.18 37
2941.30 28
2941.43 19
2941.55 12
2941.68 7
2941.80 4
2941.93 3
2942.05 4
2942.18 3
2942.30 2
2942.43 0
2942.55 0
2942.67 0
2942.80 0
2942.92 0
2943.05 0
2943.17 1
2943.30 9
2943.42 17
2943.55 24
2943.67 29
2943.79 32
2943.92 35
2944.04 39
2944.17 43
2944.29 47
2944.42 51
2944.54 54
2944.67 55
2944.79 53
2944.92 48
2945.04 41
2945.16 33
2945.29 25
2945.41 19
2945.54 17
2945.66 17
2945.79 20
2945.91 24
2946.04 28
2946.16 32
2946.29 34
2946.41 35
2946.54 36
2946.66 37
2946.78 38
2946.91 40
2947.03 43
2947.16 47
2947.28 51
2947.41 56
2947.53 62
2947.66 68
2947.78 74
2947.91 80
2948.03 85
2948.15 88
2948.28 89
2948.40 87
2948.53 82
2948.65 75
2948.78 66
2948.90 58
2949.03 52
2949.15 47
2949.28 44
2949.40 42
2949.53 39
2949.65 35
2949.78 29
2949.90 22
2950.02 16
2950.15 12
2950.27 10
2950.40 10
2950.52 11
2950.65 11
2950.77 9
2950.90 5
2951.02 0
2951.15 0
2951.27 0
2951.40 0
2951.52 0
2951.65 0
2951.77 0
2951.89 0
2952.02 1
2952.14 4
2952.27 7
2952.39 11
2952.52 16
2952.64 24
2952.77 33
2952.89 43
2953.02 54
2953.14 64
2953.27 73
2953.39 82
2953.52 90
2953.64 97
2953.77 104
2953.89 110
2954.01 116
2954.14 119
2954.26 121
2954.39 120
2954.51 118
2954.64 115
2954.76 112
2954.89 109
2955.01 107
2955.14 105
2955.26 104
2955.39 102
2955.51 100
2955.64 98
2955.76 95
2955.89 92
2956.01 89
2956.14 83
2956.26 76
2956.39 65
2956.51 52
2956.64 38
2956.76 23
2956.88 9
2957.01 0
2957.13 0
2957.26 0
2957.38 0
2957.51 0
2957.63 0
2957.76 9
2957.88 21
2958.01 33
2958.13 44
2958.26 54
2958.38 61
2958.51 66
2958.63 68
2958.76 68
2958.88 67
2959.01 67
2959.13 68
2959.26 69
2959.38 71
2959.51 71
2959.63 71
2959.76 70
2959.88 70
2960.01 71
2960.13 76
2960.26 84
2960.38 95
2960.51 107
2960.63 120
2960.75 131
2960.88 138
2961.00 143
2961.13 146
2961.25 148
2961.38 152
2961.50 156
2961.63 161
2961.75 166
2961.88 170
2962.00 171
2962.13 170
2962.25 167
2962.38 165
2962.50 165
2962.63 170
2962.75 179
2962.88 193
2963.00 209
2963.13 225
2963.25 240
2963.38 250
2963.50 256
2963.63 257
2963.75 252
2963.88 243
2964.00 233
2964.13 221
2964.25 210
2964.38 201
2964.50 196
2964.63 193
2964.75 194
2964.88 197
2965.00 201
2965.13 204
2965.25 205
2965.38 203
2965.50 198
2965.63 192
2965.75 185
2965.88 181
2966.00 182
2966.13 187
2966.25 196
2966.38 208
2966.50 219
2966.63 226
2966.75 227
2966.88 223
2967.00 215
2967.13 206
2967.25 199
2967.38 196
2967.50 197
2967.63 202
2967.75 209
2967.88 214
2968.00 218
2968.13 219
2968.25 219
2968.38 220
2968.50 224
2968.63 231
2968.75 240
2968.88 249
2969.00 257
2969.13 260
2969.25 257
2969.38 249
2969.50 237
2969.63 223
2969.75 210
2969.88 200
2970.00 193
2970.13 191
2970.25 192
2970.38 195
2970.50 198
2970.63 200
2970.75 200
2970.88 199
2971.00 198
2971.13 198
2971.25 201
2971.38 206
2971.50 214
2971.63 224
2971.76 233
2971.88 239
2972.01 241
2972.13 237
2972.26 228
2972.38 215
2972.51 199
2972.63 183
2972.76 169
2972.88 158
2973.01 149
2973.13 142
2973.26 137
2973.38 133
2973.51 130
2973.63 128
2973.76 127
2973.88 127
2974.01 128
2974.13 128
2974.26 127
2974.38 124
2974.51 118
2974.63 111
2974.76 104
2974.88 96
2975.01 90
2975.13 85
2975.26 82
2975.38 77
2975.51 71
2975.63 62
2975.76 51
2975.89 40
2976.01 28
2976.14 17
2976.26 8
2976.39 2
2976.51 0
2976.64 0
2976.76 0
2976.89 0
2977.01 0
2977.14 0
2977.26 0
2977.39 0
2977.51 0
2977.64 2
2977.76 7
2977.89 12
2978.01 17
2978.14 24
2978.26 31
2978.39 40
2978.52 51
2978.64 63
2978.77 76
2978.89 91
2979.02 108
2979.14 127
2979.27 146
2979.39 166
2979.52 185
2979.64 200
2979.77 212
2979.89 220
2980.02 223
2980.14 221
2980.27 216
2980.39 207
2980.52 196
2980.65 185
2980.77 173
2980.90 162
2981.02 151
2981.15 142
2981.27 135
2981.40 129
2981.52 124
2981.65 120
2981.77 117
2981.90 115
2982.02 115
2982.15 115
2982.27 115
2982.40 116
2982.52 116
2982.65 116
2982.78 116
2982.90 116
2983.03 118
2983.15 122
2983.28 128
2983.40 136
2983.53 145
2983.65 154
2983.78 163
2983.90 170
2984.03 174
2984.15 175
2984.28 173
2984.41 167
2984.53 160
2984.66 152
2984.78 146
2984.91 143
2985.03 142
2985.16 144
2985.28 146
2985.41 146
2985.53 144
2985.66 137
2985.78 126
2985.91 113
2986.04 99
2986.16 87
2986.29 78
2986.41 75
2986.54 77
2986.66 84
2986.79 94
2986.91 105
2987.04 115
2987.16 124
2987.29 131
2987.42 136
2987.54 139
2987.67 141
2987.79 141
2987.92 141
2988.04 140
2988.17 140
2988.29 141
2988.42 142
2988.54 145
2988.67 148
2988.80 152
2988.92 156
2989.05 160
2989.17 163
2989.30 167
2989.42 171
2989.55 177
2989.67 184
2989.80 192
2989.92 200
2990.05 208
2990.18 215
2990.30 219
2990.43 222
2990.55 222
2990.68 220
2990.80 217
2990.93 211
2991.05 203
2991.18 193
2991.31 181
2991.43 168
2991.56 155
2991.68 144
2991.81 135
2991.93 130
2992.06 127
2992.18 127
2992.31 128
2992.44 128
2992.56 128
2992.69 128
2992.81 127
2992.94 126
2993.06 127
2993.19 130
2993.31 135
2993.44 140
2993.57 146
2993.69 151
2993.82 154
2993.94 155
2994.07 155
2994.19 155
2994.32 156
2994.44 158
2994.57 163
2994.70 170
2994.82 179
2994.95 189
2995.07 199
2995.20 206
2995.32 209
2995.45 207
2995.57 201
2995.70 189
2995.83 174
2995.95 158
2996.08 145
2996.20 135
2996.33 130
2996.45 129
2996.58 131
2996.71 136
2996.83 142
2996.96 147
2997.08 153
2997.21 159
2997.33 166
2997.46 172
2997.59 178
2997.71 181
2997.84 180
2997.96 174
2998.09 164
2998.21 150
2998.34 135
2998.46 118
2998.59 104
2998.72 92
2998.84 83
2998.97 78
2999.09 76
2999.22 76
2999.34 78
2999.47 80
2999.60 81
2999.72 81
2999.85 80
2999.97 77
3000.10 73
3000.22 70
3000.35 67
3000.48 66
3000.60 64
3000.73 63
3000.85 61
3000.98 59
3001.10 58
3001.23 57
3001.36 59
3001.48 62
3001.61 64
3001.73 66
3001.86 65
3001.98 60
3002.11 54
3002.24 47
3002.36 43
3002.49 45
3002.61 55
3002.74 71
3002.87 93
3002.99 117
3003.12 140
3003.24 158
3003.37 169
3003.49 171
3003.62 164
3003.75 150
3003.87 130
3004.00 106
3004.12 82
3004.25 58
3004.37 38
3004.50 23
3004.63 13
3004.75 8
3004.88 6
3005.00 5
3005.13 4
3005.26 2
3005.38 0
3005.51 0
3005.63 0
3005.76 0
3005.88 0
3006.01 0
3006.14 0
3006.26 1
3006.39 2
3006.51 3
3006.64 4
3006.77 5
3006.89 7
3007.02 10
3007.14 13
3007.27 16
3007.39 18
3007.52 20
3007.65 22
3007.77 23
3007.90 24
3008.02 25
3008.15 24
3008.28 20
3008.40 14
3008.53 6
3008.65 0
3008.78 0
3008.91 0
3009.03 0
3009.16 0
3009.28 6
3009.41 20
3009.53 35
3009.66 48
3009.79 58
3009.91 64
3010.04 66
3010.16 66
3010.29 64
3010.42 62
3010.54 62
3010.67 64
3010.79 70
3010.92 79
3011.05 90
3011.17 102
3011.30 115
3011.42 126
3011.55 135
3011.68 142
3011.80 147
3011.93 150
3012.05 152
3012.18 152
3012.31 152
3012.43 150
3012.56 147
3012.68 142
3012.81 137
3012.94 130
3013.06 123
3013.19 115
3013.31 106
3013.44 96
3013.57 85
3013.69 74
3013.82 63
3013.94 52
3014.07 44
3014.20 39
3014.32 40
3014.45 46
3014.57 58
3014.70 74
3014.83 91
3014.95 107
3015.08 120
3015.20 128
3015.33 130
3015.46 128
3015.58 122
3015.71 117
3015.83 112
3015.96 110
3016.09 111
3016.21 114
3016.34 118
3016.46 122
3016.59 126
3016.72 130
3016.84 135
3016.97 143
3017.09 154
3017.22 168
3017.35 185
3017.47 204
3017.60 223
3017.72 241
3017.85 258
3017.98 273
3018.10 287
3018.23 298
3018.35 305
3018.48 307
3018.61 302
3018.73 289
3018.86 270
3018.99 246
3019.11 222
3019.24 199
3019.36 180
3019.49 166
3019.62 157
3019.74 153
3019.87 152
3019.99 153
3020.12 152
3020.25 150
3020.37 145
3020.50 136
3020.62 123
3020.75 107
3020.88 89
3021.00 72
3021.13 56
3021.26 44
3021.38 36
3021.51 31
3021.63 31
3021.76 34
3021.89 40
3022.01 47
3022.14 55
3022.26 62
3022.39 67
3022.52 71
3022.64 72
3022.77 71
3022.90 67
3023.02 62
3023.15 57
3023.27 51
3023.40 48
3023.53 46
3023.65 49
3023.78 56
3023.91 67
3024.03 82
3024.16 98
3024.28 115
3024.41 130
3024.54 141
3024.66 147
3024.79 150
3024.92 148
3025.04 145
3025.17 142
3025.29 139
3025.42 138
3025.55 138
3025.67 141
3025.80 144
3025.93 147
3026.05 149
3026.18 148
3026.30 145
3026.43 138
3026.56 130
3026.68 121
3026.81 115
3026.94 111
3027.06 113
3027.19 120
3027.31 132
3027.44 148
3027.57 165
3027.69 182
3027.82 198
3027.95 211
3028.07 220
3028.20 226
3028.32 228
3028.45 229
3028.58 228
3028.70 228
3028.83 231
3028.96 236
3029.08 245
3029.21 255
3029.33 265
3029.46 275
3029.59 283
3029.71 290
3029.84 295
3029.97 299
3030.09 302
3030.22 305
3030.35 308
3030.47 310
3030.60 311
3030.72 310
3030.85 308
3030.98 305
3031.10 300
3031.23 295
3031.36 288
3031.48 283
3031.61 279
3031.74 277
3031.86 277
3031.99 279
3032.11 282
3032.24 285
3032.37 286
3032.49 285
3032.62 281
3032.75 275
3032.87 267
3033.00 260
3033.13 253
3033.25 247
3033.38 242
3033.50 237
3033.63 232
3033.76 227
3033.88 223
3034.01 220
3034.14 219
3034.26 220
3034.39 221
3034.52 221
3034.64 220
3034.77 217
3034.90 213
3035.02 210
3035.15 208
3035.27 208
3035.40 210
3035.53 213
3035.65 217
3035.78 222
3035.91 230
3036.03 239
3036.16 249
3036.29 261
3036.41 271
3036.54 278
3036.67 279
3036.79 274
3036.92 263
3037.05 249
3037.17 233
3037.30 219
3037.42 209
3037.55 203
3037.68 200
3037.80 200
3037.93 201
3038.06 201
3038.18 199
3038.31 196
3038.44 193
3038.56 190
3038.69 188
3038.82 187
3038.94 186
3039.07 186
3039.20 183
3039.32 178
3039.45 170
3039.58 157
3039.70 141
3039.83 124
3039.96 107
3040.08 93
3040.21 83
3040.33 78
3040.46 78
3040.59 82
3040.71 87
3040.84 93
3040.97 96
3041.09 98
3041.22 98
3041.35 99
3041.47 100
3041.60 103
3041.73 108
3041.85 115
3041.98 122
3042.11 129
3042.23 133
3042.36 135
3042.49 133
3042.61 128
3042.74 122
3042.87 114
3042.99 105
3043.12 97
3043.25 89
3043.37 83
3043.50 77
3043.63 73
3043.75 71
3043.88 70
3044.01 70
3044.13 71
3044.26 71
3044.39 70
3044.51 67
3044.64 62
3044.77 56
3044.89 50
3045.02 46
3045.15 44
3045.27 46
3045.40 53
3045.53 64
3045.65 78
3045.78 94
3045.91 109
3046.03 124
3046.16 139
3046.29 151
3046.41 163
3046.54 172
3046.67 180
3046.79 188
3046.92 194
3047.05 201
3047.17 208
3047.30 218
3047.43 230
3047.55 243
3047.68 257
3047.81 268
3047.93 275
3048.06 276
3048.19 269
3048.31 255
3048.44 235
3048.57 213
3048.69 191
3048.82 171
3048.95 155
3049.07 143
3049.20 133
3049.33 126
3049.45 119
3049.58 112
3049.71 105
3049.83 97
3049.96 89
3050.09 81
3050.21 75
3050.34 71
3050.47 72
3050.59 76
3050.72 85
3050.85 96
3050.97 108
3051.10 119
3051.23 127
3051.35 130
3051.48 129
3051.61 126
3051.74 123
3051.86 121
3051.99 122
3052.12 124
3052.24 127
3052.37 129
3052.50 130
3052.62 127
3052.75 123
3052.88 119
3053.00 116
3053.13 116
3053.26 118
3053.38 122
3053.51 127
3053.64 132
3053.76 134
3053.89 132
3054.02 128
3054.14 121
3054.27 113
3054.40 105
3054.53 98
3054.65 94
3054.78 92
3054.91 92
3055.03 96
3055.16 101
3055.29 109
3055.41 118
3055.54 127
3055.67 135
3055.79 142
3055.92 146
3056.05 148
3056.17 149
3056.30 149
3056.43 149
3056.56 150
3056.68 150
3056.81 150
3056.94 148
3057.06 145
3057.19 141
3057.32 138
3057.44 137
3057.57 137
3057.70 139
3057.82 142
3057.95 144
3058.08 143
3058.20 139
3058.33 130
3058.46 117
3058.59 101
3058.71 82
3058.84 61
3058.97 40
3059.09 20
3059.22 1
3059.35 0
3059.47 0
3059.60 0
3059.73 0
3059.86 0
3059.98 0
3060.11 0
3060.24 0
3060.36 12
3060.49 24
3060.62 34
3060.74 44
3060.87 54
3061.00 64
3061.12 76
3061.25 89
3061.38 101
3061.51 114
3061.63 125
3061.76 135
3061.89 142
3062.01 148
3062.14 151
3062.27 154
3062.39 157
3062.52 160
3062.65 165
3062.78 171
3062.90 179
3063.03 185
3063.16 189
3063.28 187
3063.41 180
3063.54 168
3063.67 152
3063.79 137
3063.92 124
3064.05 117
3064.17 117
3064.30 121
3064.43 128
3064.55 135
3064.68 140
3064.81 141
3064.94 140
3065.06 137
3065.19 134
3065.32 133
3065.44 134
3065.57 135
3065.70 136
3065.83 135
3065.95 131
3066.08 125
3066.21 118
3066.33 112
3066.46 109
3066.59 110
3066.71 116
3066.84 125
3066.97 136
3067.10 145
3067.22 151
3067.35 152
3067.48 148
3067.60 139
3067.73 127
3067.86 113
3067.99 100
3068.11 88
3068.24 81
3068.37 78
3068.49 80
3068.62 86
3068.75 94
3068.88 104
3069.00 112
3069.13 116
3069.26 116
3069.38 110
3069.51 100
3069.64 85
3069.77 70
3069.89 57
3070.02 49
3070.15 46
3070.27 49
3070.40 58
3070.53 70
3070.66 83
3070.78 96
3070.91 105
3071.04 112
3071.16 117
3071.29 121
3071.42 125
3071.55 132
3071.67 141
3071.80 152
3071.93 164
3072.06 174
3072.18 180
3072.31 182
3072.44 179
3072.56 172
3072.69 164
3072.82 157
3072.95 154
3073.07 156
3073.20 164
3073.33 175
3073.45 189
3073.58 202
3073.71 211
3073.84 216
3073.96 215
3074.09 209
3074.22 201
3074.35 192
3074.47 183
3074.60 177
3074.73 174
3074.85 173
3074.98 174
3075.11 175
3075.24 175
3075.36 176
3075.49 178
3075.62 182
3075.75 188
3075.87 197
3076.00 209
3076.13 223
3076.25 236
3076.38 246
3076.51 251
3076.64 251
3076.76 247
3076.89 239
3077.02 230
3077.15 221
3077.27 214
3077.40 210
3077.53 210
3077.65 213
3077.78 219
3077.91 226
3078.04 235
3078.16 242
3078.29 247
3078.42 250
3078.55 251
3078.67 250
3078.80 251
3078.93 253
3079.06 259
3079.18 266
3079.31 276
3079.44 286
3079.57 295
3079.69 302
3079.82 308
3079.95 313
3080.07 318
3080.20 323
3080.33 330
3080.46 339
3080.58 349
3080.71 360
3080.84 371
3080.97 381
3081.09 388
3081.22 392
3081.35 392
3081.48 388
3081.60 381
3081.73 371
3081.86 360
3081.99 349
3082.11 339
3082.24 329
3082.37 321
3082.50 313
3082.62 306
3082.75 299
3082.88 293
3083.00 289
3083.13 286
3083.26 285
3083.39 285
3083.51 285
3083.64 284
3083.77 281
3083.90 275
3084.02 266
3084.15 254
3084.28 242
3084.41 231
3084.53 220
3084.66 212
3084.79 205
3084.92 201
3085.04 198
3085.17 198
3085.30 198
3085.43 200
3085.55 202
3085.68 205
3085.81 205
3085.94 204
3086.06 200
3086.19 193
3086.32 185
3086.45 176
3086.57 169
3086.70 164
3086.83 162
3086.96 164
3087.08 169
3087.21 176
3087.34 183
3087.47 190
3087.59 194
3087.72 195
3087.85 192
3087.98 187
3088.10 180
3088.23 173
3088.36 167
3088.49 163
3088.61 161
3088.74 160
3088.87 160
3089.00 158
3089.12 154
3089.25 148
3089.38 140
3089.51 131
3089.64 122
3089.76 113
3089.89 105
3090.02 98
3090.15 92
3090.27 87
3090.40 82
3090.53 77
3090.66 73
3090.78 70
3090.91 68
3091.04 67
3091.17 67
3091.29 67
3091.42 69
3091.55 70
3091.68 73
3091.80 75
3091.93 76
3092.06 76
3092.19 74
3092.31 70
3092.44 62
3092.57 53
3092.70 43
3092.83 34
3092.95 28
3093.08 24
3093.21 23
3093.34 25
3093.46 30
3093.59 36
3093.72 43
3093.85 51
3093.97 60
3094.10 69
3094.23 79
3094.36 87
3094.48 94
3094.61 98
3094.74 99
3094.87 98
3095.00 96
3095.12 95
3095.25 96
3095.38 101
3095.51 107
3095.63 115
3095.76 122
3095.89 125
3096.02 124
3096.14 119
3096.27 110
3096.40 101
3096.53 93
3096.66 88
3096.78 88
3096.91 94
3097.04 106
3097.17 120
3097.29 135
3097.42 149
3097.55 160
3097.68 165
3097.81 167
3097.93 166
3098.06 164
3098.19 163
3098.32 164
3098.44 167
3098.57 171
3098.70 173
3098.83 173
3098.96 168
3099.08 161
3099.21 151
3099.34 142
3099.47 135
3099.59 132
3099.72 132
3099.85 135
3099.98 140
3100.11 145
3100.23 149
3100.36 151
3100.49 154
3100.62 156
3100.74 159
3100.87 164
3101.00 168
3101.13 173
3101.26 176
3101.38 176
3101.51 173
3101.64 166
3101.77 156
3101.89 145
3102.02 133
3102.15 121
3102.28 109
3102.41 97
3102.53 84
3102.66 70
3102.79 55
3102.92 39
3103.04 24
3103.17 11
3103.30 1
3103.43 0
3103.56 0
3103.68 0
3103.81 0
3103.94 0
3104.07 0
3104.20 0
3104.32 0
3104.45 0
3104.58 5
3104.71 17
3104.84 31
3104.96 48
3105.09 65
3105.22 80
3105.35 92
3105.47 100
3105.60 103
3105.73 102
3105.86 97
3105.99 90
3106.11 82
3106.24 73
3106.37 66
3106.50 58
3106.63 50
3106.75 43
3106.88 36
3107.01 29
3107.14 24
3107.27 19
3107.39 15
3107.52 12
3107.65 9
3107.78 6
3107.91 3
3108.03 0
3108.16 0
3108.29 0
3108.42 0
3108.54 0
3108.67 0
3108.80 0
3108.93 2
3109.06 17
3109.18 36
3109.31 55
3109.44 75
3109.57 94
3109.70 111
3109.82 127
3109.95 142
3110.08 156
3110.21 169
3110.34 182
3110.46 194
3110.59 206
3110.72 217
3110.85 226
3110.98 232
3111.10 237
3111.23 238
3111.36 238
3111.49 236
3111.62 233
3111.74 229
3111.87 226
3112.00 223
3112.13 219
3112.26 214
3112.39 209
3112.51 204
3112.64 198
3112.77 194
3112.90 190
3113.03 189
3113.15 188
3113.28 187
3113.41 185
3113.54 183
3113.67 179
3113.79 176
3113.92 172
3114.05 171
3114.18 171
3114.31 174
3114.43 178
3114.56 182
3114.69 185
3114.82 186
3114.95 185
3115.07 181
3115.20 173
3115.33 163
3115.46 151
3115.59 139
3115.71 128
3115.84 120
3115.97 117
3116.10 120
3116.23 129
3116.36 143
3116.48 159
3116.61 175
3116.74 190
3116.87 202
3117.00 209
3117.12 212
3117.25 212
3117.38 210
3117.51 207
3117.64 203
3117.77 199
3117.89 196
3118.02 195
3118.15 197
3118.28 201
3118.41 209
3118.53 218
3118.66 228
3118.79 235
3118.92 239
3119.05 238
3119.17 233
3119.30 224
3119.43 214
3119.56 204
3119.69 196
3119.82 189
3119.94 184
3120.07 180
3120.20 175
3120.33 170
3120.46 165
3120.59 161
3120.71 161
3120.84 163
3120.97 167
3121.10 173
3121.23 180
3121.35 185
3121.48 188
3121.61 189
3121.74 188
3121.87 185
3122.00 180
3122.12 175
3122.25 169
3122.38 165
3122.51 163
3122.64 163
3122.77 167
3122.89 173
3123.02 181
3123.15 188
3123.28 192
3123.41 193
3123.53 190
3123.66 184
3123.79 177
3123.92 169
3124.05 163
3124.18 159
3124.30 158
3124.43 157
3124.56 157
3124.69 157
3124.82 157
3124.95 157
3125.07 156
3125.20 155
3125.33 154
3125.46 152
3125.59 149
3125.72 145
3125.84 141
3125.97 139
3126.10 140
3126.23 144
3126.36 152
3126.49 163
3126.61 174
3126.74 183
3126.87 188
3127.00 188
3127.13 183
3127.26 174
3127.38 165
3127.51 159
3127.64 158
3127.77 162
3127.90 171
3128.03 183
3128.15 196
3128.28 208
3128.41 215
3128.54 218
3128.67 216
3128.80 211
3128.92 203
3129.05 195
3129.18 187
3129.31 181
3129.44 177
3129.57 177
3129.69 179
3129.82 184
3129.95 192
3130.08 202
3130.21 213
3130.34 223
3130.47 229
3130.59 231
3130.72 228
3130.85 221
3130.98 211
3131.11 201
3131.24 195
3131.36 194
3131.49 198
3131.62 207
3131.75 219
3131.88 231
3132.01 241
3132.13 246
3132.26 247
3132.39 244
3132.52 238
3132.65 231
3132.78 226
3132.91 223
3133.03 224
3133.16 229
3133.29 237
3133.42 248
3133.55 260
3133.68 271
3133.80 281
3133.93 288
3134.06 290
3134.19 287
3134.32 278
3134.45 265
3134.58 248
3134.70 230
3134.83 213
3134.96 198
3135.09 188
3135.22 182
3135.35 180
3135.48 183
3135.60 191
3135.73 200
3135.86 212
3135.99 223
3136.12 233
3136.25 239
3136.37 242
3136.50 241
3136.63 237
3136.76 231
3136.89 224
3137.02 217
3137.15 210
3137.27 205
3137.40 200
3137.53 196
3137.66 193
3137.79 189
3137.92 185
3138.05 180
3138.17 176
3138.30 171
3138.43 167
3138.56 162
3138.69 158
3138.82 155
3138.95 153
3139.07 150
3139.20 147
3139.33 143
3139.46 137
3139.59 130
3139.72 120
3139.85 110
3139.97 100
3140.10 92
3140.23 85
3140.36 82
3140.49 82
3140.62 85
3140.75 90
3140.88 97
3141.00 105
3141.13 113
3141.26 119
3141.39 123
3141.52 127
3141.65 130
3141.78 134
3141.90 141
3142.03 151
3142.16 165
3142.29 182
3142.42 200
3142.55 217
3142.68 231
3142.80 240
3142.93 244
3143.06 245
3143.19 243
3143.32 243
3143.45 244
3143.58 248
3143.71 254
3143.83 259
3143.96 262
3144.09 261
3144.22 257
3144.35 251
3144.48 245
3144.61 241
3144.74 239
3144.86 240
3144.99 243
3145.12 245
3145.25 247
3145.38 247
3145.51 247
3145.64 249
3145.76 253
3145.89 262
3146.02 274
3146.15 288
3146.28 302
3146.41 314
3146.54 323
3146.67 327
3146.79 329
3146.92 329
3147.05 329
3147.18 328
3147.31 325
3147.44 320
3147.57 312
3147.70 302
3147.82 289
3147.95 277
3148.08 267
3148.21 262
3148.34 262
3148.47 265
3148.60 270
3148.73 274
3148.86 274
3148.98 269
3149.11 258
3149.24 241
3149.37 222
3149.50 203
3149.63 184
3149.76 169
3149.89 156
3150.01 149
3150.14 145
3150.27 146
3150.40 152
3150.53 160
3150.66 171
3150.79 181
3150.92 190
3151.04 194
3151.17 192
3151.30 185
3151.43 173
3151.56 158
3151.69 141
3151.82 124
3151.95 109
3152.08 97
3152.20 89
3152.33 83
3152.46 80
3152.59 79
3152.72 79
3152.85 79
3152.98 79
3153.11 79
3153.24 80
3153.36 83
3153.49 86
3153.62 91
3153.75 98
3153.88 105
3154.01 112
3154.14 118
3154.27 124
3154.40 129
3154.52 134
3154.65 139
3154.78 144
3154.91 148
3155.04 152
3155.17 155
3155.30 156
3155.43 155
3155.56 153
3155.68 151
3155.81 148
3155.94 146
3156.07 144
3156.20 142
3156.33 141
3156.46 141
3156.59 141
3156.72 143
3156.85 147
3156.97 154
3157.10 163
3157.23 172
3157.36 181
3157.49 187
3157.62 191
3157.75 191
3157.88 187
3158.01 181
3158.13 173
3158.26 165
3158.39 158
3158.52 153
3158.65 150
3158.78 149
3158.91 150
3159.04 152
3159.17 154
3159.30 157
3159.42 159
3159.55 160
3159.68 160
3159.81 158
3159.94 152
3160.07 144
3160.20 134
3160.33 124
3160.46 115
3160.59 110
3160.71 108
3160.84 111
3160.97 117
3161.10 124
3161.23 130
3161.36 132
3161.49 131
3161.62 126
3161.75 120
3161.88 114
3162.01 108
3162.13 104
3162.26 100
3162.39 95
3162.52 89
3162.65 82
3162.78 72
3162.91 62
3163.04 52
3163.17 42
3163.30 35
3163.43 29
3163.55 26
3163.68 24
3163.81 24
3163.94 24
3164.07 24
3164.20 22
3164.33 20
3164.46 14
3164.59 7
3164.72 0
3164.85 0
3164.97 0
3165.10 0
3165.23 0
3165.36 0
3165.49 0
3165.62 0
3165.75 4
3165.88 11
3166.01 16
3166.14 19
3166.27 22
3166.39 28
3166.52 37
3166.65 51
3166.78 70
3166.91 90
3167.04 112
3167.17 132
3167.30 148
3167.43 160
3167.56 168
3167.69 171
3167.82 170
3167.94 165
3168.07 156
3168.20 144
3168.33 130
3168.46 115
3168.59 101
3168.72 89
3168.85 80
3168.98 76
3169.11 76
3169.24 81
3169.37 88
3169.50 95
3169.62 101
3169.75 105
3169.88 105
3170.01 101
3170.14 96
3170.27 91
3170.40 88
3170.53 87
3170.66 89
3170.79 92
3170.92 95
3171.05 97
3171.18 97
3171.30 96
3171.43 94
3171.56 94
3171.69 96
3171.82 102
3171.95 110
3172.08 121
3172.21 132
3172.34 144
3172.47 154
3172.60 163
3172.73 169
3172.86 171
3172.98 169
3173.11 163
3173.24 152
3173.37 138
3173.50 121
3173.63 105
3173.76 91
3173.89 80
3174.02 75
3174.15 74
3174.28 78
3174.41 86
3174.54 97
3174.67 108
3174.79 118
3174.92 127
3175.05 134
3175.18 137
3175.31 137
3175.44 134
3175.57 128
3175.70 121
3175.83 112
3175.96 103
3176.09 96
3176.22 91
3176.35 88
3176.48 90
3176.61 94
3176.74 102
3176.86 111
3176.99 120
3177.12 127
3177.25 133
3177.38 137
3177.51 141
3177.64 146
3177.77 151
3177.90 158
3178.03 165
3178.16 171
3178.29 175
3178.42 178
3178.55 180
3178.68 182
3178.81 185
3178.93 188
3179.06 190
3179.19 190
3179.32 187
3179.45 180
3179.58 171
3179.71 161
3179.84 152
3179.97 145
3180.10 141
3180.23 140
3180.36 140
3180.49 141
3180.62 143
3180.75 146
3180.88 150
3181.01 156
3181.13 163
3181.26 171
3181.39 178
3181.52 182
3181.65 184
3181.78 182
3181.91 179
3182.04 176
3182.17 174
3182.30 174
3182.43 174
3182.56 173
3182.69 170
3182.82 162
3182.95 151
3183.08 136
3183.21 119
3183.34 102
3183.47 88
3183.59 78
3183.72 74
3183.85 76
3183.98 82
3184.11 93
3184.24 105
3184.37 118
3184.50 129
3184.63 138
3184.76 144
3184.89 147
3185.02 148
3185.15 148
3185.28 147
3185.41 146
3185.54 146
3185.67 147
3185.80 148
3185.93 150
3186.06 152
3186.19 152
3186.31 152
3186.44 150
3186.57 146
3186.70 141
3186.83 136
3186.96 130
3187.09 124
3187.22 119
3187.35 113
3187.48 108
3187.61 102
3187.74 96
3187.87 91
3188.00 88
3188.13 86
3188.26 87
3188.39 88
3188.52 90
3188.65 91
3188.78 90
3188.91 86
3189.04 81
3189.17 74
3189.30 68
3189.42 63
3189.55 60
3189.68 59
3189.81 59
3189.94 60
3190.07 59
3190.20 57
3190.33 53
3190.46 48
3190.59 42
3190.72 37
3190.85 35
3190.98 37
3191.11 45
3191.24 58
3191.37 74
3191.50 91
3191.63 107
3191.76 118
3191.89 125
3192.02 127
3192.15 125
3192.28 121
3192.41 117
3192.54 113
3192.67 109
3192.80 105
3192.93 99
3193.06 92
3193.18 86
3193.31 80
3193.44 77
3193.57 78
3193.70 81
3193.83 86
3193.96 91
3194.09 95
3194.22 98
3194.35 100
3194.48 100
3194.61 102
3194.74 103
3194.87 105
3195.00 107
3195.13 106
3195.26 103
3195.39 99
3195.52 95
3195.65 90
3195.78 87
3195.91 85
3196.04 83
3196.17 82
3196.30 80
3196.43 76
3196.56 72
3196.69 67
3196.82 62
3196.95 56
3197.08 49
3197.21 41
3197.34 30
3197.47 17
3197.60 3
3197.73 0
3197.86 0
3197.99 0
3198.11 0
3198.24 0
3198.37 0
3198.50 0
3198.63 0
3198.76 9
3198.89 19
3199.02 29
3199.15 39
3199.28 47
3199.41 54
3199.54 62
3199.67 69
3199.80 77
3199.93 85
3200.06 94
3200.19 105
3200.32 116
3200.45 127
3200.58 139
3200.71 151
3200.84 162
3200.97 170
3201.10 175
3201.23 176
3201.36 174
3201.49 167
3201.62 158
3201.75 147
3201.88 137
3202.01 127
3202.14 120
3202.27 114
3202.40 110
3202.53 107
3202.66 104
3202.79 101
3202.92 97
3203.05 95
3203.18 93
3203.31 94
3203.44 96
3203.57 100
3203.70 105
3203.83 110
3203.96 113
3204.09 114
3204.22 115
3204.35 115
3204.48 116
3204.61 119
3204.74 122
3204.87 125
3205.00 127
3205.13 127
3205.26 123
3205.39 115
3205.52 103
3205.65 90
3205.78 75
3205.91 61
3206.04 48
3206.17 37
3206.30 28
3206.43 21
3206.56 13
3206.69 6
3206.82 0
3206.95 0
3207.08 0
3207.21 0
3207.34 0
3207.47 7
3207.60 28
3207.73 56
3207.86 86
3207.99 114
3208.12 139
3208.25 158
3208.38 170
3208.51 176
3208.64 176
3208.77 174
3208.90 169
3209.03 163
3209.16 157
3209.29 151
3209.42 144
3209.55 137
3209.68 129
3209.81 121
3209.94 112
3210.07 102
3210.20 92
3210.33 81
3210.46 71
3210.59 62
3210.72 56
3210.85 52
3210.98 52
3211.11 53
3211.24 57
3211.37 62
3211.50 66
3211.63 69
3211.76 71
3211.89 71
3212.02 69
3212.15 68
3212.28 70
3212.41 75
3212.54 84
3212.67 97
3212.80 112
3212.93 128
3213.06 142
3213.19 151
3213.32 157
3213.45 158
3213.58 157
3213.71 156
3213.84 156
3213.97 158
3214.10 163
3214.23 170
3214.36 176
3214.49 182
3214.62 185
3214.75 186
3214.88 185
3215.01 184
3215.14 184
3215.27 185
3215.40 188
3215.53 194
3215.66 201
3215.79 208
3215.92 215
3216.05 220
3216.18 222
3216.31 221
3216.44 218
3216.57 211
3216.70 202
3216.83 192
3216.96 180
3217.09 168
3217.22 157
3217.35 147
3217.48 139
3217.61 133
3217.74 130
3217.87 128
3218.00 128
3218.13 128
3218.26 129
3218.39 129
3218.52 129
3218.66 127
3218.79 123
3218.92 118
3219.05 111
3219.18 105
3219.31 99
3219.44 94
3219.57 89
3219.70 87
3219.83 85
3219.96 83
3220.09 82
3220.22 80
3220.35 77
3220.48 72
3220.61 66
3220.74 58
3220.87 48
3221.00 37
3221.13 27
3221.26 19
3221.39 14
3221.52 12
3221.65 13
3221.78 15
3221.91 17
3222.04 17
3222.17 16
3222.30 12
3222.43 7
3222.56 1
3222.69 0
3222.82 0
3222.95 0
3223.08 0
3223.21 0
3223.34 0
3223.47 0
3223.60 0
3223.74 4
3223.87 17
3224.00 33
3224.13 52
3224.26 70
3224.39 86
3224.52 98
3224.65 106
3224.78 110
3224.91 111
3225.04 111
3225.17 112
3225.30 114
3225.43 117
3225.56 119
3225.69 121
3225.82 121
3225.95 119
3226.08 114
3226.21 108
3226.34 100
3226.47 91
3226.60 84
3226.73 79
3226.86 77
3226.99 80
3227.12 89
3227.25 102
3227.38 118
3227.52 135
3227.65 150
3227.78 162
3227.91 168
3228.04 168
3228.17 162
3228.30 151
3228.43 137
3228.56 120
3228.69 102
3228.82 85
3228.95 70
3229.08 59
3229.21 51
3229.34 48
3229.47 49
3229.60 53
3229.73 58
3229.86 63
3229.99 66
3230.12 67
3230.25 66
3230.38 65
3230.51 66
3230.65 70
3230.78 79
3230.91 91
3231.04 106
3231.17 119
3231.30 128
3231.43 130
3231.56 124
3231.69 109
3231.82 90
3231.95 70
3232.08 54
3232.21 44
3232.34 41
3232.47 46
3232.60 55
3232.73 66
3232.86 77
3232.99 86
3233.12 93
3233.25 97
3233.39 99
3233.52 101
3233.65 101
3233.78 101
3233.91 100
3234.04 97
3234.17 94
3234.30 92
3234.43 93
3234.56 97
3234.69 104
3234.82 113
3234.95 122
3235.08 128
3235.21 128
3235.34 121
3235.47 107
3235.60 87
3235.73 65
3235.87 44
3236.00 26
3236.13 16
3236.26 13
3236.39 17
3236.52 26
3236.65 38
3236.78 51
3236.91 63
3237.04 73
3237.17 80
3237.30 84
3237.43 86
3237.56 86
3237.69 84
3237.82 81
3237.95 75
3238.09 68
3238.22 62
3238.35 56
3238.48 54
3238.61 56
3238.74 61
3238.87 69
3239.00 78
3239.13 85
3239.26 89
3239.39 88
3239.52 82
3239.65 73
3239.78 63
3239.91 53
3240.04 44
3240.18 39
3240.31 35
3240.44 34
3240.57 34
3240.70 36
3240.83 38
3240.96 43
3241.09 49
3241.22 58
3241.35 68
3241.48 79
3241.61 90
3241.74 100
3241.87 106
3242.00 109
3242.14 107
3242.27 103
3242.40 95
3242.53 87
3242.66 79
3242.79 73
3242.92 69
3243.05 68
3243.18 69
3243.31 71
3243.44 73
3243.57 74
3243.70 75
3243.83 75
3243.96 75
3244.10 76
3244.23 77
3244.36 80
3244.49 82
3244.62 83
3244.75 81
3244.88 77
3245.01 71
3245.14 65
3245.27 59
3245.40 54
3245.53 51
3245.66 48
3245.80 43
3245.93 37
3246.06 28
3246.19 17
3246.32 6
3246.45 0
3246.58 0
3246.71 0
3246.84 6
3246.97 21
3247.10 39
3247.23 59
3247.36 79
3247.50 97
3247.63 111
3247.76 122
3247.89 128
3248.02 129
3248.15 128
3248.28 124
3248.41 121
3248.54 118
3248.67 118
3248.80 121
3248.93 127
3249.07 136
3249.20 147
3249.33 158
3249.46 169
3249.59 179
3249.72 189
3249.85 199
3249.98 209
3250.11 218
3250.24 225
3250.37 228
3250.50 226
3250.64 219
3250.77 206
3250.90 191
3251.03 175
3251.16 161
3251.29 152
3251.42 149
3251.55 149
3251.68 152
3251.81 153
3251.94 151
3252.07 144
3252.21 133
3252.34 118
3252.47 104
3252.60 91
3252.73 83
3252.86 79
3252.99 79
3253.12 83
3253.25 89
3253.38 96
3253.51 102
3253.65 107
3253.78 110
3253.91 110
3254.04 107
3254.17 102
3254.30 96
3254.43 91
3254.56 86
3254.69 83
3254.82 81
3254.95 77
3255.09 71
3255.22 62
3255.35 49
3255.48 33
3255.61 16
3255.74 1
3255.87 0
3256.00 0
3256.13 0
3256.26 0
3256.40 0
3256.53 0
3256.66 0
3256.79 0
3256.92 6
3257.05 14
3257.18 20
3257.31 24
3257.44 26
3257.57 27
3257.71 26
3257.84 26
3257.97 29
3258.10 36
3258.23 46
3258.36 57
3258.49 68
3258.62 78
3258.75 84
3258.88 88
3259.02 89
3259.15 89
3259.28 88
3259.41 86
3259.54 84
3259.67 80
3259.80 74
3259.93 66
3260.06 56
3260.19 47
3260.33 38
3260.46 32
3260.59 27
3260.72 24
3260.85 21
3260.98 19
3261.11 18
3261.24 17
3261.37 17
3261.50 20
3261.64 26
3261.77 33
3261.90 42
3262.03 51
3262.16 58
3262.29 63
3262.42 67
3262.55 68
3262.68 69
3262.82 68
3262.95 67
3263.08 65
3263.21 62
3263.34 59
3263.47 56
3263.60 55
3263.73 56
3263.86 61
3264.00 69
3264.13 79
3264.26 90
3264.39 101
3264.52 111
3264.65 120
3264.78 129
3264.91 136
3265.04 143
3265.18 149
3265.31 154
3265.44 156
3265.57 154
3265.70 149
3265.83 141
3265.96 130
3266.09 119
3266.23 107
3266.36 95
3266.49 83
3266.62 71
3266.75 58
3266.88 44
3267.01 29
3267.14 15
3267.27 3
3267.41 0
3267.54 0
3267.67 0
3267.80 0
3267.93 0
3268.06 0
3268.19 2
3268.32 7
3268.46 12
3268.59 16
3268.72 20
3268.85 24
3268.98 28
3269.11 32
3269.24 34
3269.37 34
3269.51 30
3269.64 23
3269.77 11
3269.90 0
3270.03 0
3270.16 0
3270.29 0
3270.42 0
3270.56 0
3270.69 0
3270.82 0
3270.95 6
3271.08 13
3271.21 19
3271.34 26
3271.47 36
3271.61 48
3271.74 62
3271.87 77
3272.00 89
3272.13 97
3272.26 98
3272.39 92
3272.52 82
3272.66 68
3272.79 56
3272.92 46
3273.05 41
3273.18 42
3273.31 47
3273.44 54
3273.57 60
3273.71 61
3273.84 56
3273.97 45
3274.10 30
3274.23 14
3274.36 0
3274.49 0
3274.63 0
3274.76 0
3274.89 0
3275.02 5
3275.15 14
3275.28 24
3275.41 34
3275.54 45
3275.68 57
3275.81 72
3275.94 87
3276.07 101
3276.20 112
3276.33 119
3276.46 121
3276.60 117
3276.73 109
3276.86 99
3276.99 88
3277.12 79
3277.25 71
3277.38 66
3277.52 63
3277.65 62
3277.78 62
3277.91 63
3278.04 66
3278.17 69
3278.30 73
3278.44 78
3278.57 84
3278.70 91
3278.83 99
3278.96 108
3279.09 118
3279.22 127
3279.36 135
3279.49 140
3279.62 142
3279.75 139
3279.88 133
3280.01 124
3280.14 113
3280.28 102
3280.41 93
3280.54 87
3280.67 84
3280.80 84
3280.93 85
3281.06 87
3281.20 88
3281.33 90
3281.46 93
3281.59 98
3281.72 105
3281.85 115
3281.98 126
3282.12 135
3282.25 140
3282.38 140
3282.51 135
3282.64 126
3282.77 116
3282.90 106
3283.04 99
3283.17 96
3283.30 96
3283.43 99
3283.56 102
3283.69 105
3283.83 107
3283.96 107
3284.09 104
3284.22 97
3284.35 87
3284.48 73
3284.61 56
3284.75 37
3284.88 17
3285.01 0
3285.14 0
3285.27 0
3285.40 0
3285.54 0
3285.67 0
3285.80 0
3285.93 0
3286.06 2
3286.19 25
3286.32 48
3286.46 69
3286.59 86
3286.72 98
3286.85 106
3286.98 110
3287.11 111
3287.25 109
3287.38 105
3287.51 99
3287.64 91
3287.77 80
3287.90 66
3288.04 50
3288.17 33
3288.30 16
3288.43 1
3288.56 0
3288.69 0
3288.82 0
3288.96 0
3289.09 15
3289.22 35
3289.35 57
3289.48 76
3289.61 91
3289.75 101
3289.88 107
3290.01 109
3290.14 111
3290.27 114
3290.40 119
3290.54 125
3290.67 131
3290.80 137
3290.93 139
3291.06 140
3291.19 140
3291.33 141
3291.46 145
3291.59 151
3291.72 161
3291.85 170
3291.98 177
3292.12 180
3292.25 175
3292.38 165
3292.51 150
3292.64 132
3292.77 115
3292.91 100
3293.04 86
3293.17 75
3293.30 66
3293.43 58
3293.56 53
3293.70 49
3293.83 50
3293.96 54
3294.09 60
3294.22 69
3294.36 78
3294.49 87
3294.62 95
3294.75 103
3294.88 111
3295.01 120
3295.15 131
3295.28 141
3295.41 148
3295.54 153
3295.67 153
3295.80 150
3295.94 143
3296.07 136
3296.20 130
3296.33 128
3296.46 129
3296.59 133
3296.73 138
3296.86 142
3296.99 143
3297.12 141
3297.25 135
3297.39 127
3297.52 118
3297.65 112
3297.78 109
3297.91 110
3298.04 113
3298.18 119
3298.31 124
3298.44 126
3298.57 126
3298.70 123
3298.84 118
3298.97 112
3299.10 109
3299.23 107
3299.36 107
3299.49 109
3299.63 109
3299.76 108
3299.89 106
3300.02 102
3300.15 98
3300.29 95
3300.42 92
3300.55 90
3300.68 89
3300.81 86
3300.94 83
3301.08 79
3301.21 75
3301.34 73
3301.47 73
3301.60 76
3301.74 82
3301.87 91
3302.00 101
3302.13 112
3302.26 122
3302.40 130
3302.53 136
3302.66 138
3302.79 137
3302.92 132
3303.06 124
3303.19 114
3303.32 102
3303.45 90
3303.58 80
3303.71 72
3303.85 66
3303.98 63
3304.11 60
3304.24 58
3304.37 55
3304.51 51
3304.64 47
3304.77 44
3304.90 42
3305.03 42
3305.17 45
3305.30 49
3305.43 53
3305.56 56
3305.69 57
3305.83 57
3305.96 55
3306.09 54
3306.22 55
3306.35 58
3306.49 64
3306.62 71
3306.75 78
3306.88 82
3307.01 82
3307.15 77
3307.28 68
3307.41 57
3307.54 45
3307.67 34
3307.81 24
3307.94 15
3308.07 8
3308.20 1
3308.33 0
3308.47 0
3308.60 0
3308.73 0
3308.86 0
3308.99 0
3309.13 0
3309.26 0
3309.39 11
3309.52 25
3309.65 37
3309.79 47
3309.92 52
3310.05 51
3310.18 45
3310.31 34
3310.45 22
3310.58 10
3310.71 1
3310.84 0
3310.97 0
3311.11 0
3311.24 7
3311.37 16
3311.50 25
3311.63 34
3311.77 43
3311.90 51
3312.03 59
3312.16 65
3312.29 70
3312.43 73
3312.56 74
3312.69 73
3312.82 73
3312.96 73
3313.09 75
3313.22 79
3313.35 83
3313.48 87
3313.62 89
3313.75 90
3313.88 88
3314.01 84
3314.14 79
3314.28 73
3314.41 69
3314.54 66
3314.67 65
3314.80 66
3314.94 67
3315.07 70
3315.20 73
3315.33 76
3315.47 81
3315.60 87
3315.73 94
3315.86 101
3315.99 108
3316.13 113
3316.26 115
3316.39 113
3316.52 108
3316.66 100
3316.79 91
3316.92 84
3317.05 79
3317.18 79
3317.32 83
3317.45 90
3317.58 100
3317.71 109
3317.84 118
3317.98 126
3318.11 132
3318.24 135
3318.37 137
3318.51 138
3318.64 139
3318.77 139
3318.90 139
3319.03 140
3319.17 144
3319.30 149
3319.43 157
3319.56 165
3319.70 174
3319.83 182
3319.96 187
3320.09 189
3320.22 187
3320.36 181
3320.49 171
3320.62 159
3320.75 145
3320.89 134
3321.02 125
3321.15 122
3321.28 124
3321.42 130
3321.55 138
3321.68 146
3321.81 152
3321.94 155
3322.08 154
3322.21 150
3322.34 146
3322.47 143
3322.61 142
3322.74 145
3322.87 152
3323.00 161
3323.13 173
3323.27 185
3323.40 196
3323.53 206
3323.66 214
3323.80 221
3323.93 226
3324.06 229
3324.19 229
3324.33 224
3324.46 215
3324.59 202
3324.72 187
3324.86 172
3324.99 161
3325.12 155
3325.25 156
3325.38 161
3325.52 170
3325.65 179
3325.78 185
3325.91 188
3326.05 187
3326.18 184
3326.31 181
3326.44 177
3326.58 174
3326.71 171
3326.84 168
3326.97 164
3327.11 158
3327.24 153
3327.37 149
3327.50 146
3327.63 144
3327.77 143
3327.90 141
3328.03 138
3328.16 133
3328.30 126
3328.43 118
3328.56 110
3328.69 102
3328.83 94
3328.96 88
3329.09 82
3329.22 77
3329.36 74
3329.49 73
3329.62 74
3329.75 76
3329.89 79
3330.02 80
3330.15 79
3330.28 75
3330.42 69
3330.55 62
3330.68 57
3330.81 54
3330.95 57
3331.08 63
3331.21 74
3331.34 87
3331.48 100
3331.61 111
3331.74 119
3331.87 124
3332.01 127
3332.14 129
3332.27 131
3332.40 133
3332.54 137
3332.67 141
3332.80 147
3332.93 155
3333.07 163
3333.20 174
3333.33 185
3333.46 198
3333.60 210
3333.73 222
3333.86 232
3333.99 240
3334.13 245
3334.26 249
3334.39 250
3334.52 249
3334.66 245
3334.79 241
3334.92 234
3335.05 227
3335.19 221
3335.32 216
3335.45 213
3335.58 210
3335.72 208
3335.85 204
3335.98 196
3336.11 185
3336.25 168
3336.38 148
3336.51 127
3336.64 107
3336.78 89
3336.91 73
3337.04 61
3337.17 53
3337.31 48
3337.44 47
3337.57 48
3337.70 52
3337.84 58
3337.97 64
3338.10 70
3338.23 73
3338.37 72
3338.50 67
3338.63 57
3338.77 43
3338.90 27
3339.03 11
3339.16 0
3339.30 0
3339.43 0
3339.56 0
3339.69 0
3339.83 0
3339.96 0
3340.09 0
3340.22 0
3340.36 15
3340.49 35
3340.62 56
3340.75 78
3340.89 99
3341.02 119
3341.15 136
3341.29 150
3341.42 161
3341.55 168
3341.68 172
3341.82 174
3341.95 173
3342.08 173
3342.21 171
3342.35 169
3342.48 167
3342.61 164
3342.74 162
3342.88 159
3343.01 156
3343.14 154
3343.28 152
3343.41 150
3343.54 148
3343.67 144
3343.81 139
3343.94 131
3344.07 121
3344.20 109
3344.34 96
3344.47 81
3344.60 66
3344.74 51
3344.87 37
3345.00 26
3345.13 17
3345.27 11
3345.40 8
3345.53 7
3345.66 6
3345.80 4
3345.93 2
3346.06 0
3346.20 0
3346.33 0
3346.46 0
3346.59 0
3346.73 0
3346.86 0
3346.99 9
3347.12 19
3347.26 25
3347.39 28
3347.52 26
3347.66 22
3347.79 18
3347.92 16
3348.05 17
3348.19 21
3348.32 27
3348.45 32
3348.59 34
3348.72 34
3348.85 31
3348.98 28
3349.12 25
3349.25 26
3349.38 31
3349.52 38
3349.65 49
3349.78 61
3349.91 73
3350.05 84
3350.18 93
3350.31 100
3350.45 104
3350.58 107
3350.71 107
3350.84 108
3350.98 108
3351.11 109
3351.24 110
3351.38 112
3351.51 112
3351.64 110
3351.77 105
3351.91 98
3352.04 91
3352.17 83
3352.31 78
3352.44 75
3352.57 76
3352.70 77
3352.84 79
3352.97 80
3353.10 79
3353.24 76
3353.37 71
3353.50 64
3353.63 56
3353.77 48
3353.90 41
3354.03 33
3354.17 26
3354.30 19
3354.43 14
3354.56 10
3354.70 10
3354.83 13
3354.96 21
3355.10 34
3355.23 50
3355.36 68
3355.50 84
3355.63 98
3355.76 107
3355.89 111
3356.03 110
3356.16 106
3356.29 99
3356.43 91
3356.56 83
3356.69 76
3356.82 70
3356.96 65
3357.09 61
3357.22 60
3357.36 61
3357.49 63
3357.62 67
3357.76 71
3357.89 73
3358.02 73
3358.15 71
3358.29 67
3358.42 61
3358.55 56
3358.69 52
3358.82 50
3358.95 50
3359.09 49
3359.22 48
3359.35 45
3359.48 40
3359.62 33
3359.75 27
3359.88 23
3360.02 23
3360.15 26
3360.28 33
3360.42 41
3360.55 50
3360.68 57
3360.82 62
3360.95 63
3361.08 61
3361.21 58
3361.35 55
3361.48 53
3361.61 53
3361.75 55
3361.88 60
3362.01 65
3362.15 70
3362.28 74
3362.41 77
3362.55 79
3362.68 81
3362.81 83
3362.94 84
3363.08 85
3363.21 85
3363.34 82
3363.48 78
3363.61 72
3363.74 64
3363.88 57
3364.01 51
3364.14 47
3364.28 47
3364.41 49
3364.54 54
3364.67 62
3364.81 73
3364.94 87
3365.07 103
3365.21 120
3365.34 138
3365.47 154
3365.61 166
3365.74 173
3365.87 176
3366.01 173
3366.14 168
3366.27 160
3366.41 150
3366.54 139
3366.67 129
3366.81 119
3366.94 110
3367.07 104
3367.20 102
3367.34 105
3367.47 112
3367.60 123
3367.74 135
3367.87 147
3368.00 156
3368.14 161
3368.27 161
3368.40 154
3368.54 143
3368.67 129
3368.80 112
3368.94 95
3369.07 78
3369.20 62
3369.34 48
3369.47 35
3369.60 24
3369.74 14
3369.87 6
3370.00 0
3370.14 0
3370.27 0
3370.40 0
3370.54 0
3370.67 0
3370.80 0
3370.93 0
3371.07 0
3371.20 4
3371.33 7
3371.47 10
3371.60 12
3371.73 15
3371.87 17
3372.00 20
3372.13 24
3372.27 29
3372.40 36
3372.53 45
3372.67 55
3372.80 65
3372.93 73
3373.07 80
3373.20 86
3373.33 91
3373.47 97
3373.60 106
3373.73 117
3373.87 132
3374.00 151
3374.13 171
3374.27 192
3374.40 212
3374.53 230
3374.67 244
3374.80 256
3374.93 264
3375.07 270
3375.20 274
3375.33 277
3375.47 278
3375.60 279
3375.73 278
3375.87 277
3376.00 273
3376.13 268
3376.27 261
3376.40 252
3376.53 241
3376.67 228
3376.80 215
3376.93 202
3377.07 191
3377.20 182
3377.33 176
3377.47 172
3377.60 169
3377.73 166
3377.87 163
3378.00 160
3378.13 156
3378.27 153
3378.40 150
3378.53 147
3378.67 146
3378.80 146
3378.93 145
3379.07 146
3379.20 146
3379.33 148
3379.47 150
3379.60 155
3379.74 161
3379.87 170
3380.00 180
3380.14 192
3380.27 204
3380.40 215
3380.54 225
3380.67 235
3380.80 244
3380.94 254
3381.07 265
3381.20 277
3381.34 292
3381.47 309
3381.60 327
3381.74 346
3381.87 365
3382.00 385
3382.14 403
3382.27 420
3382.40 436
3382.54 450
3382.67 463
3382.80 476
3382.94 490
3383.07 507
3383.21 528
3383.34 553
3383.47 584
3383.61 621
3383.74 663
3383.87 708
3384.01 755
3384.14 801
3384.27 844
3384.41 884
3384.54 919
3384.67 951
3384.81 982
3384.94 1014
3385.07 1047
3385.21 1082
3385.34 1119
3385.47 1155
3385.61 1190
3385.74 1222
3385.88 1251
3386.01 1276
3386.14 1299
3386.28 1320
3386.41 1339
3386.54 1357
3386.68 1375
3386.81 1392
3386.94 1409
3387.08 1425
3387.21 1439
3387.34 1451
3387.48 1457
3387.61 1457
3387.75 1448
3387.88 1431
3388.01 1406
3388.15 1374
3388.28 1337
3388.41 1297
3388.55 1254
3388.68 1210
3388.81 1164
3388.95 1118
3389.08 1071
3389.21 1026
3389.35 984
3389.48 944
3389.62 908
3389.75 876
3389.88 848
3390.02 823
3390.15 799
3390.28 777
3390.42 756
3390.55 735
3390.68 714
3390.82 691
3390.95 667
3391.09 641
3391.22 615
3391.35 587
3391.49 559
3391.62 532
3391.75 506
3391.89 482
3392.02 459
3392.16 438
3392.29 418
3392.42 400
3392.56 382
3392.69 366
3392.82 349
3392.96 332
3393.09 314
3393.22 296
3393.36 278
3393.49 261
3393.63 245
3393.76 231
3393.89 218
3394.03 206
3394.16 195
3394.29 183
3394.43 171
3394.56 160
3394.70 150
3394.83 144
3394.96 141
3395.10 142
3395.23 146
3395.36 153
3395.50 161
3395.63 169
3395.77 175
3395.90 180
3396.03 182
3396.17 181
3396.30 178
3396.43 172
3396.57 164
3396.70 154
3396.84 146
3396.97 138
3397.10 133
3397.24 131
3397.37 131
3397.50 132
3397.64 134
3397.77 135
3397.91 134
3398.04 130
3398.17 124
3398.31 116
3398.44 107
3398.57 99
3398.71 92
3398.84 89
3398.98 90
3399.11 94
3399.24 101
3399.38 110
3399.51 118
3399.64 125
3399.78 129
3399.91 130
3400.05 128
3400.18 124
3400.31 120
3400.45 116
3400.58 113
3400.72 111
3400.85 112
3400.98 116
3401.12 123
3401.25 133
3401.38 145
3401.52 158
3401.65 169
3401.79 178
3401.92 182
3402.05 182
3402.19 178
3402.32 172
3402.46 166
3402.59 161
3402.72 158
3402.86 158
3402.99 160
3403.12 165
3403.26 171
3403.39 177
3403.53 184
3403.66 191
3403.79 196
3403.93 199
3404.06 197
3404.20 190
3404.33 179
3404.46 164
3404.60 147
3404.73 129
3404.87 111
3405.00 95
3405.13 81
3405.27 69
3405.40 59
3405.54 50
3405.67 40
3405.80 32
3405.94 23
3406.07 16
3406.20 11
3406.34 8
3406.47 10
3406.61 17
3406.74 28
3406.87 41
3407.01 56
3407.14 69
3407.28 78
3407.41 83
3407.54 82
3407.68 77
3407.81 70
3407.95 63
3408.08 56
3408.21 50
3408.35 44
3408.48 38
3408.62 31
3408.75 21
3408.88 9
3409.02 0
3409.15 0
3409.29 0
3409.42 0
3409.55 0
3409.69 0
3409.82 0
3409.96 0
3410.09 16
3410.22 37
3410.36 57
3410.49 72
3410.63 82
3410.76 87
3410.89 87
3411.03 83
3411.16 76
3411.30 68
3411.43 60
3411.56 53
3411.70 48
3411.83 46
3411.97 47
3412.10 50
3412.24 55
3412.37 61
3412.50 67
3412.64 71
3412.77 72
3412.91 71
3413.04 69
3413.17 67
3413.31 66
3413.44 69
3413.58 75
3413.71 85
3413.84 97
3413.98 108
3414.11 117
3414.25 121
3414.38 121
3414.51 116
3414.65 110
3414.78 104
3414.92 100
3415.05 98
3415.19 98
3415.32 98
3415.45 98
3415.59 94
3415.72 88
3415.86 79
3415.99 70
3416.12 62
3416.26 57
3416.39 54
3416.53 53
3416.66 52
3416.79 51
3416.93 47
3417.06 41
3417.20 35
3417.33 29
3417.47 26
3417.60 27
3417.73 32
3417.87 40
3418.00 51
3418.14 64
3418.27 76
3418.40 88
3418.54 99
3418.67 110
3418.81 121
3418.94 130
3419.08 137
3419.21 142
3419.34 143
3419.48 141
3419.61 135
3419.75 128
3419.88 120
3420.02 116
3420.15 115
3420.28 120
3420.42 130
3420.55 145
3420.69 162
3420.82 181
3420.95 197
3421.09 209
3421.22 217
3421.36 219
3421.49 218
3421.63 214
3421.76 210
3421.89 206
3422.03 203
3422.16 202
3422.30 202
3422.43 202
3422.57 201
3422.70 198
3422.83 194
3422.97 189
3423.10 184
3423.24 179
3423.37 175
3423.51 174
3423.64 175
3423.77 180
3423.91 187
3424.04 196
3424.18 206
3424.31 218
3424.45 230
3424.58 242
3424.71 252
3424.85 259
3424.98 262
3425.12 258
3425.25 249
3425.39 233
3425.52 214
3425.65 192
3425.79 171
3425.92 152
3426.06 137
3426.19 124
3426.33 114
3426.46 104
3426.60 95
3426.73 86
3426.86 78
3427.00 72
3427.13 70
3427.27 74
3427.40 81
3427.54 93
3427.67 105
3427.80 118
3427.94 128
3428.07 135
3428.21 140
3428.34 143
3428.48 145
3428.61 148
3428.75 153
3428.88 160
3429.01 169
3429.15 179
3429.28 190
3429.42 200
3429.55 210
3429.69 220
3429.82 228
3429.95 234
3430.09 239
3430.22 240
3430.36 238
3430.49 231
3430.63 220
3430.76 208
3430.90 196
3431.03 185
3431.16 177
3431.30 172
3431.43 171
3431.57 172
3431.70 173
3431.84 173
3431.97 170
3432.11 164
3432.24 158
3432.37 152
3432.51 148
3432.64 145
3432.78 145
3432.91 146
3433.05 146
3433.18 145
3433.32 142
3433.45 135
3433.58 127
3433.72 116
3433.85 106
3433.99 95
3434.12 86
3434.26 79
3434.39 74
3434.53 71
3434.66 70
3434.80 70
3434.93 69
3435.06 66
3435.20 61
3435.33 53
3435.47 42
3435.60 29
3435.74 14
3435.87 1
3436.01 0
3436.14 0
3436.27 0
3436.41 0
3436.54 0
3436.68 4
3436.81 12
3436.95 19
3437.08 26
3437.22 33
3437.35 42
3437.49 52
3437.62 62
3437.75 71
3437.89 77
3438.02 78
3438.16 77
3438.29 73
3438.43 70
3438.56 69
3438.70 73
3438.83 83
3438.97 97
3439.10 114
3439.24 132
3439.37 149
3439.50 162
3439.64 171
3439.77 174
3439.91 170
3440.04 161
3440.18 147
3440.31 129
3440.45 108
3440.58 86
3440.72 64
3440.85 43
3440.99 26
3441.12 12
3441.25 2
3441.39 0
3441.52 0
3441.66 0
3441.79 3
3441.93 10
3442.06 17
3442.20 22
3442.33 24
3442.47 23
3442.60 18
3442.74 12
3442.87 5
3443.00 0
3443.14 0
3443.27 0
3443.41 0
3443.54 0
3443.68 0
3443.81 0
3443.95 0
3444.08 2
3444.22 4
3444.35 5
3444.49 6
3444.62 9
3444.76 13
3444.89 18
3445.03 23
3445.16 27
3445.29 29
3445.43 26
3445.56 20
3445.70 10
3445.83 0
3445.97 0
3446.10 0
3446.24 0
3446.37 0
3446.51 0
3446.64 0
3446.78 0
3446.91 6
3447.05 18
3447.18 27
3447.32 33
3447.45 36
3447.59 36
3447.72 33
3447.85 31
3447.99 29
3448.12 30
3448.26 33
3448.39 37
3448.53 43
3448.66 50
3448.80 57
3448.93 63
3449.07 68
3449.20 72
3449.34 75
3449.47 79
3449.61 84
3449.74 90
3449.88 98
3450.01 108
3450.15 119
3450.28 130
3450.42 141
3450.55 150
3450.69 156
3450.82 161
3450.95 164
3451.09 166
3451.22 171
3451.36 177
3451.49 185
3451.63 193
3451.76 199
3451.90 201
3452.03 198
3452.17 190
3452.30 179
3452.44 165
3452.57 150
3452.71 135
3452.84 120
3452.98 105
3453.11 89
3453.25 73
3453.38 57
3453.52 43
3453.65 35
3453.79 32
3453.92 37
3454.06 48
3454.19 65
3454.33 82
3454.46 99
3454.60 111
3454.73 118
3454.87 119
3455.00 115
3455.14 107
3455.27 98
3455.41 89
3455.54 81
3455.68 76
3455.81 72
3455.95 68
3456.08 65
3456.22 62
3456.35 58
3456.48 55
3456.62 51
3456.75 48
3456.89 47
3457.02 46
3457.16 46
3457.29 48
3457.43 52
3457.56 59
3457.70 67
3457.83 75
3457.97 82
3458.10 88
3458.24 90
3458.37 90
3458.51 87
3458.64 83
3458.78 78
3458.91 72
3459.05 66
3459.18 60
3459.32 54
3459.45 47
3459.59 41
3459.72 37
3459.86 34
3459.99 33
3460.13 35
3460.26 38
3460.40 42
3460.53 47
3460.67 52
3460.80 58
3460.94 65
3461.07 72
3461.21 79
3461.34 85
3461.48 91
3461.61 96
3461.75 100
3461.88 105
3462.02 109
3462.15 116
3462.29 125
3462.42 136
3462.56 150
3462.69 167
3462.83 184
3462.96 203
3463.10 220
3463.23 236
3463.37 249
3463.50 260
3463.64 267
3463.77 272
3463.91 274
3464.05 274
3464.18 272
3464.32 268
3464.45 262
3464.59 254
3464.72 246
3464.86 235
3464.99 224
3465.13 213
3465.26 200
3465.40 187
3465.53 174
3465.67 162
3465.80 152
3465.94 145
3466.07 142
3466.21 143
3466.34 147
3466.48 151
3466.61 156
3466.75 159
3466.88 158
3467.02 155
3467.15 148
3467.29 139
3467.42 127
3467.56 115
3467.69 104
3467.83 92
3467.96 82
3468.10 73
3468.23 65
3468.37 58
3468.50 53
3468.64 48
3468.77 43
3468.91 40
3469.04 37
3469.18 35
3469.32 35
3469.45 36
3469.59 40
3469.72 46
3469.86 53
3469.99 59
3470.13 65
3470.26 67
3470.40 67
3470.53 65
3470.67 60
3470.80 53
3470.94 45
3471.07 37
3471.21 29
3471.34 20
3471.48 11
3471.61 1
3471.75 0
3471.88 0
3472.02 0
3472.15 0
3472.29 0
3472.43 0
3472.56 0
3472.70 0
3472.83 16
3472.97 34
3473.10 52
3473.24 68
3473.37 82
3473.51 93
3473.64 102
3473.78 110
3473.91 118
3474.05 124
3474.18 130
3474.32 134
3474.45 137
3474.59 138
3474.72 137
3474.86 132
3475.00 124
3475.13 113
3475.27 100
3475.40 88
3475.54 78
3475.67 71
3475.81 68
3475.94 69
3476.08 73
3476.21 78
3476.35 82
3476.48 85
3476.62 84
3476.75 81
3476.89 75
3477.02 66
3477.16 57
3477.30 47
3477.43 37
3477.57 27
3477.70 19
3477.84 12
3477.97 8
3478.11 5
3478.24 4
3478.38 6
3478.51 10
3478.65 16
3478.78 24
3478.92 36
3479.06 49
3479.19 64
3479.33 79
3479.46 92
3479.60 104
3479.73 112
3479.87 116
3480.00 116
3480.14 114
3480.27 110
3480.41 104
3480.54 97
3480.68 90
3480.82 82
3480.95 73
3481.09 63
3481.22 52
3481.36 40
3481.49 30
3481.63 21
3481.76 17
3481.90 16
3482.03 21
3482.17 29
3482.30 39
3482.44 49
3482.58 57
3482.71 60
3482.85 59
3482.98 56
3483.12 51
3483.25 47
3483.39 44
3483.52 45
3483.66 46
3483.79 47
3483.93 45
3484.07 39
3484.20 29
3484.34 17
3484.47 5
3484.61 0
3484.74 0
3484.88 0
3485.01 0
3485.15 0
3485.28 0
3485.42 1
3485.56 4
3485.69 5
3485.83 5
3485.96 5
3486.10 5
3486.23 9
3486.37 16
3486.50 28
3486.64 45
3486.78 64
3486.91 85
3487.05 104
3487.18 121
3487.32 134
3487.45 143
3487.59 149
3487.72 154
3487.86 157
3488.00 161
3488.13 164
3488.27 165
3488.40 163
3488.54 159
3488.67 153
3488.81 146
3488.94 139
3489.08 136
3489.22 136
3489.35 141
3489.49 150
3489.62 161
3489.76 172
3489.89 183
3490.03 192
3490.16 199
3490.30 206
3490.44 213
3490.57 222
3490.71 233
3490.84 246
3490.98 260
3491.11 275
3491.25 288
3491.38 299
3491.52 306
3491.66 310
3491.79 310
3491.93 307
3492.06 302
3492.20 296
3492.33 290
3492.47 283
3492.61 276
3492.74 269
3492.88 262
3493.01 255
3493.15 247
3493.28 239
3493.42 229
3493.55 218
3493.69 205
3493.83 190
3493.96 174
3494.10 157
3494.23 141
3494.37 126
3494.50 114
3494.64 106
3494.78 102
3494.91 103
3495.05 108
3495.18 115
3495.32 122
3495.45 127
3495.59 128
3495.73 126
3495.86 119
3496.00 109
3496.13 96
3496.27 84
3496.40 73
3496.54 64
3496.68 58
3496.81 57
3496.95 59
3497.08 64
3497.22 71
3497.35 77
3497.49 81
3497.63 82
3497.76 80
3497.90 76
3498.03 71
3498.17 66
3498.30 65
3498.44 67
3498.58 73
3498.71 80
3498.85 88
3498.98 94
3499.12 98
3499.25 99
3499.39 97
3499.53 94
3499.66 89
3499.80 84
3499.93 80
3500.07 75
3500.20 70
3500.34 67
3500.48 65
3500.61 66
3500.75 71
3500.88 78
3501.02 87
3501.16 98
3501.29 107
3501.43 114
3501.56 119
3501.70 121
3501.83 121
3501.97 120
3502.11 118
3502.24 115
3502.38 111
3502.51 106
3502.65 100
3502.79 94
3502.92 87
3503.06 82
3503.19 78
3503.33 77
3503.46 78
3503.60 82
3503.74 88
3503.87 98
3504.01 109
3504.14 121
3504.28 134
3504.42 148
3504.55 159
3504.69 168
3504.82 174
3504.96 177
3505.09 177
3505.23 173
3505.37 168
3505.50 161
3505.64 153
3505.77 146
3505.91 139
3506.05 134
3506.18 129
3506.32 123
3506.45 115
3506.59 105
3506.73 92
3506.86 78
3507.00 63
3507.13 49
3507.27 40
3507.40 35
3507.54 35
3507.68 38
3507.81 44
3507.95 48
3508.08 52
3508.22 52
3508.36 49
3508.49 44
3508.63 37
3508.76 28
3508.90 19
3509.04 10
3509.17 1
3509.31 0
3509.44 0
3509.58 0
3509.72 0
3509.85 0
3509.99 0
3510.12 0
3510.26 0
3510.40 15
3510.53 32
3510.67 49
3510.80 65
3510.94 79
3511.08 90
3511.21 96
3511.35 98
3511.48 96
3511.62 90
3511.76 83
3511.89 74
3512.03 66
3512.16 59
3512.30 54
3512.44 53
3512.57 56
3512.71 62
3512.84 70
3512.98 80
3513.12 88
3513.25 94
3513.39 97
3513.52 97
3513.66 96
3513.80 94
3513.93 93
3514.07 94
3514.20 97
3514.34 101
3514.48 106
3514.61 109
3514.75 111
3514.88 110
3515.02 108
3515.16 104
3515.29 98
3515.43 92
3515.56 85
3515.70 79
3515.84 73
3515.97 69
3516.11 67
3516.25 67
3516.38 69
3516.52 74
3516.65 81
3516.79 88
3516.93 95
3517.06 101
3517.20 104
3517.33 105
3517.47 104
3517.61 101
3517.74 97
3517.88 92
3518.01 88
3518.15 85
3518.29 83
3518.42 83
3518.56 82
3518.70 80
3518.83 75
3518.97 67
3519.10 57
3519.24 46
3519.38 36
3519.51 29
3519.65 26
3519.78 27
3519.92 28
3520.06 29
3520.19 28
3520.33 23
3520.47 14
3520.60 3
3520.74 0
3520.87 0
3521.01 0
3521.15 0
3521.28 0
3521.42 0
3521.55 3
3521.69 9
3521.83 13
3521.96 14
3522.10 12
3522.24 9
3522.37 6
3522.51 3
3522.64 1
3522.78 0
3522.92 1
3523.05 3
3523.19 6
3523.33 9
3523.46 12
3523.60 16
3523.73 20
3523.87 26
3524.01 31
3524.14 36
3524.28 39
3524.42 39
3524.55 35
3524.69 28
3524.82 20
3524.96 12
3525.10 6
3525.23 4
3525.37 7
3525.51 12
3525.64 19
3525.78 25
3525.91 28
3526.05 26
3526.19 21
3526.32 13
3526.46 4
3526.60 0
3526.73 0
3526.87 0
3527.00 0
3527.14 0
3527.28 0
3527.41 1
3527.55 4
3527.69 6
3527.82 6
3527.96 5
3528.10 3
3528.23 1
3528.37 0
3528.50 0
3528.64 0
3528.78 0
3528.91 0
3529.05 0
3529.19 3
3529.32 9
3529.46 16
3529.59 26
3529.73 37
3529.87 49
3530.00 62
3530.14 76
3530.28 89
3530.41 101
3530.55 110
3530.69 116
3530.82 120
3530.96 121
3531.09 121
3531.23 120
3531.37 119
3531.50 121
3531.64 124
3531.78 127
3531.91 128
3532.05 127
3532.19 122
3532.32 113
3532.46 100
3532.60 86
3532.73 72
3532.87 62
3533.00 56
3533.14 56
3533.28 61
3533.41 70
3533.55 83
3533.69 97
3533.82 109
3533.96 119
3534.10 124
3534.23 126
3534.37 124
3534.51 121
3534.64 119
3534.78 120
3534.91 123
3535.05 130
3535.19 137
3535.32 145
3535.46 151
3535.60 155
3535.73 159
3535.87 163
3536.01 169
3536.14 177
3536.28 187
3536.42 197
3536.55 207
3536.69 213
3536.83 217
3536.96 216
3537.10 214
3537.23 209
3537.37 203
3537.51 196
3537.64 188
3537.78 178
3537.92 168
3538.05 157
3538.19 147
3538.33 138
3538.46 132
3538.60 131
3538.74 133
3538.87 139
3539.01 145
3539.15 151
3539.28 153
3539.42 151
3539.56 145
3539.69 135
3539.83 125
3539.97 115
3540.10 108
3540.24 105
3540.37 103
3540.51 103
3540.65 101
3540.78 97
3540.92 90
3541.06 80
3541.19 70
3541.33 60
3541.47 55
3541.60 55
3541.74 63
3541.88 78
3542.01 99
3542.15 125
3542.29 152
3542.42 179
3542.56 204
3542.70 224
3542.83 240
3542.97 253
3543.11 262
3543.24 268
3543.38 272
3543.52 273
3543.65 272
3543.79 269
3543.93 264
3544.06 258
3544.20 253
3544.34 249
3544.47 246
3544.61 243
3544.75 241
3544.88 238
3545.02 234
3545.16 228
3545.29 223
3545.43 220
3545.57 218
3545.70 218
3545.84 219
3545.98 218
3546.11 215
3546.25 206
3546.39 192
3546.52 174
3546.66 154
3546.80 135
3546.93 119
3547.07 109
3547.21 104
3547.34 105
3547.48 111
3547.62 117
3547.75 124
3547.89 129
3548.03 131
3548.16 133
3548.30 135
3548.44 140
3548.57 148
3548.71 162
3548.85 180
3548.98 202
3549.12 224
3549.26 244
3549.39 260
3549.53 271
3549.67 277
3549.80 279
3549.94 278
3550.08 277
3550.21 276
3550.35 275
3550.49 275
3550.62 275
3550.76 273
3550.90 269
3551.03 262
3551.17 250
3551.31 235
3551.44 218
3551.58 201
3551.72 187
3551.85 179
3551.99 179
3552.13 188
3552.27 206
3552.40 231
3552.54 260
3552.68 289
3552.81 317
3552.95 342
3553.09 362
3553.22 378
3553.36 390
3553.50 399
3553.63 406
3553.77 412
3553.91 419
3554.04 429
3554.18 443
3554.32 461
3554.45 485
3554.59 513
3554.73 543
3554.86 574
3555.00 604
3555.14 629
3555.28 649
3555.41 663
3555.55 673
3555.69 680
3555.82 686
3555.96 692
3556.10 700
3556.23 711
3556.37 724
3556.51 740
3556.64 756
3556.78 771
3556.92 786
3557.05 799
3557.19 810
3557.33 821
3557.46 832
3557.60 844
3557.74 858
3557.88 872
3558.01 885
3558.15 897
3558.29 906
3558.42 912
3558.56 912
3558.70 909
3558.83 901
3558.97 889
3559.11 874
3559.24 856
3559.38 835
3559.52 811
3559.66 785
3559.79 757
3559.93 728
3560.07 698
3560.20 670
3560.34 645
3560.48 624
3560.61 607
3560.75 594
3560.89 586
3561.02 579
3561.16 573
3561.30 566
3561.44 556
3561.57 542
3561.71 523
3561.85 501
3561.98 474
3562.12 446
3562.26 417
3562.39 390
3562.53 366
3562.67 348
3562.81 337
3562.94 332
3563.08 333
3563.22 339
3563.35 346
3563.49 354
3563.63 359
3563.76 361
3563.90 359
3564.04 353
3564.18 345
3564.31 336
3564.45 328
3564.59 322
3564.72 318
3564.86 314
3565.00 310
3565.13 304
3565.27 296
3565.41 285
3565.55 271
3565.68 256
3565.82 240
3565.96 225
3566.09 210
3566.23 197
3566.37 186
3566.51 176
3566.64 167
3566.78 158
3566.92 150
3567.05 141
3567.19 131
3567.33 122
3567.46 112
3567.60 103
3567.74 94
3567.88 87
3568.01 81
3568.15 77
3568.29 76
3568.42 77
3568.56 80
3568.70 85
3568.84 90
3568.97 94
3569.11 95
3569.25 94
3569.38 91
3569.52 85
3569.66 78
3569.80 72
3569.93 68
3570.07 65
3570.21 65
3570.34 65
3570.48 65
3570.62 63
3570.76 59
3570.89 52
3571.03 43
3571.17 33
3571.30 24
3571.44 16
3571.58 9
3571.72 5
3571.85 1
3571.99 0
3572.13 0
3572.26 0
3572.40 0
3572.54 0
3572.68 0
3572.81 0
3572.95 0
3573.09 5
3573.22 15
3573.36 24
3573.50 32
3573.64 38
3573.77 41
3573.91 44
3574.05 44
3574.18 44
3574.32 42
3574.46 38
3574.60 34
3574.73 30
3574.87 27
3575.01 26
3575.15 29
3575.28 38
3575.42 52
3575.56 69
3575.69 90
3575.83 112
3575.97 133
3576.11 151
3576.24 164
3576.38 173
3576.52 177
3576.65 177
3576.79 175
3576.93 171
3577.07 167
3577.20 162
3577.34 157
3577.48 150
3577.62 140
3577.75 128
3577.89 115
3578.03 102
3578.16 91
3578.30 83
3578.44 80
3578.58 82
3578.71 86
3578.85 93
3578.99 98
3579.13 103
3579.26 105
3579.40 107
3579.54 108
3579.68 111
3579.81 116
3579.95 123
3580.09 131
3580.22 139
3580.36 146
3580.50 151
3580.64 152
3580.77 151
3580.91 147
3581.05 142
3581.19 138
3581.32 135
3581.46 135
3581.60 138
3581.74 145
3581.87 154
3582.01 165
3582.15 176
3582.28 184
3582.42 189
3582.56 189
3582.70 187
3582.83 183
3582.97 181
3583.11 180
3583.25 183
3583.38 189
3583.52 198
3583.66 207
3583.80 215
3583.93 220
3584.07 223
3584.21 225
3584.35 226
3584.48 226
3584.62 228
3584.76 229
3584.89 230
3585.03 231
3585.17 231
3585.31 232
3585.44 235
3585.58 240
3585.72 248
3585.86 259
3585.99 271
3586.13 281
3586.27 286
3586.41 285
3586.54 278
3586.68 266
3586.82 251
3586.96 237
3587.09 225
3587.23 218
3587.37 214
3587.51 213
3587.64 214
3587.78 216
3587.92 220
3588.06 226
3588.19 235
3588.33 248
3588.47 265
3588.61 283
3588.74 302
3588.88 320
3589.02 336
3589.16 349
3589.29 361
3589.43 373
3589.57 388
3589.71 406
3589.84 427
3589.98 453
3590.12 482
3590.26 513
3590.39 544
3590.53 574
3590.67 600
3590.81 623
3590.94 639
3591.08 649
3591.22 651
3591.36 647
3591.49 638
3591.63 627
3591.77 617
3591.91 609
3592.04 606
3592.18 608
3592.32 614
3592.46 623
3592.59 633
3592.73 641
3592.87 648
3593.01 654
3593.14 660
3593.28 666
3593.42 674
3593.56 682
3593.69 691
3593.83 699
3593.97 705
3594.11 710
3594.25 714
3594.38 718
3594.52 722
3594.66 726
3594.80 728
3594.93 727
3595.07 721
3595.21 711
3595.35 695
3595.48 673
3595.62 647
3595.76 618
3595.90 588
3596.03 556
3596.17 525
3596.31 496
3596.45 469
3596.58 447
3596.72 428
3596.86 414
3597.00 403
3597.14 395
3597.27 389
3597.41 384
3597.55 377
3597.69 368
3597.82 357
3597.96 342
3598.10 324
3598.24 305
3598.37 286
3598.51 270
3598.65 258
3598.79 252
3598.92 250
3599.06 251
3599.20 253
3599.34 254
3599.48 250
3599.61 243
3599.75 233
3599.89 223
3600.03 217
3600.16 215
3600.30 221
3600.44 234
3600.58 252
3600.71 273
3600.85 295
3600.99 316
3601.13 333
3601.27 344
3601.40 350
3601.54 350
3601.68 344
3601.82 335
3601.95 323
3602.09 308
3602.23 292
3602.37 276
3602.51 259
3602.64 242
3602.78 227
3602.92 214
3603.06 204
3603.19 198
3603.33 197
3603.47 199
3603.61 203
3603.75 206
3603.88 208
3604.02 205
3604.16 198
3604.30 186
3604.43 171
3604.57 155
3604.71 139
3604.85 126
3604.99 117
3605.12 111
3605.26 110
3605.40 112
3605.54 115
3605.67 121
3605.81 126
3605.95 131
3606.09 133
3606.23 133
3606.36 129
3606.50 121
3606.64 110
3606.78 98
3606.91 84
3607.05 72
3607.19 61
3607.33 53
3607.47 48
3607.60 45
3607.74 47
3607.88 51
3608.02 57
3608.16 67
3608.29 77
3608.43 88
3608.57 98
3608.71 105
3608.84 110
3608.98 113
3609.12 114
3609.26 114
3609.40 112
3609.53 110
3609.67 108
3609.81 105
3609.95 102
3610.09 99
3610.22 96
3610.36 94
3610.50 93
3610.64 91
3610.78 89
3610.91 85
3611.05 78
3611.19 70
3611.33 60
3611.46 51
3611.60 43
3611.74 41
3611.88 43
3612.02 50
3612.15 62
3612.29 75
3612.43 88
3612.57 99
3612.71 105
3612.84 109
3612.98 109
3613.12 108
3613.26 106
3613.40 105
3613.53 105
3613.67 106
3613.81 107
3613.95 107
3614.09 106
3614.22 106
3614.36 106
3614.50 107
3614.64 109
3614.78 112
3614.91 113
3615.05 111
3615.19 105
3615.33 96
3615.47 82
3615.60 66
3615.74 48
3615.88 30
3616.02 12
3616.16 0
3616.29 0
3616.43 0
3616.57 0
3616.71 0
3616.85 0
3616.98 0
3617.12 0
3617.26 5
3617.40 30
3617.54 55
3617.67 78
3617.81 95
3617.95 107
3618.09 113
3618.23 113
3618.36 111
3618.50 107
3618.64 102
3618.78 98
3618.92 95
3619.05 93
3619.19 90
3619.33 86
3619.47 80
3619.61 75
3619.74 70
3619.88 68
3620.02 68
3620.16 72
3620.30 79
3620.44 88
3620.57 98
3620.71 108
3620.85 115
3620.99 120
3621.13 122
3621.26 123
3621.40 121
3621.54 119
3621.68 115
3621.82 112
3621.95 109
3622.09 105
3622.23 102
3622.37 99
3622.51 96
3622.64 94
3622.78 92
3622.92 90
3623.06 87
3623.20 83
3623.34 78
3623.47 72
3623.61 64
3623.75 54
3623.89 43
3624.03 30
3624.16 16
3624.30 1
3624.44 0
3624.58 0
3624.72 0
3624.86 0
3624.99 0
3625.13 0
3625.27 0
3625.41 0
3625.55 21
3625.68 44
3625.82 65
3625.96 81
3626.10 92
3626.24 96
3626.38 96
3626.51 94
3626.65 93
3626.79 95
3626.93 102
3627.07 112
3627.20 124
3627.34 135
3627.48 144
3627.62 149
3627.76 149
3627.90 146
3628.03 142
3628.17 137
3628.31 133
3628.45 127
3628.59 121
3628.73 113
3628.86 104
3629.00 94
3629.14 84
3629.28 77
3629.42 72
3629.55 71
3629.69 73
3629.83 75
3629.97 77
3630.11 76
3630.25 73
3630.38 66
3630.52 56
3630.66 43
3630.80 30
3630.94 17
3631.08 6
3631.21 0
3631.35 0
3631.49 0
3631.63 0
3631.77 0
3631.91 9
3632.04 21
3632.18 34
3632.32 46
3632.46 57
3632.60 65
3632.74 70
3632.87 72
3633.01 72
3633.15 68
3633.29 62
3633.43 55
3633.57 46
3633.70 38
3633.84 30
3633.98 23
3634.12 19
3634.26 17
3634.40 16
3634.53 16
3634.67 16
3634.81 15
3634.95 13
3635.09 9
3635.23 3
3635.36 0
3635.50 0
3635.64 0
3635.78 0
3635.92 0
3636.06 0
3636.19 0
3636.33 3
3636.47 10
3636.61 16
3636.75 19
3636.89 20
3637.03 19
3637.16 18
3637.30 18
3637.44 20
3637.58 22
3637.72 25
3637.86 27
3637.99 27
3638.13 25
3638.27 21
3638.41 19
3638.55 19
3638.69 22
3638.82 28
3638.96 37
3639.10 47
3639.24 56
3639.38 63
3639.52 66
3639.66 65
3639.79 61
3639.93 53
3640.07 45
3640.21 35
3640.35 26
3640.49 19
3640.62 14
3640.76 11
3640.90 11
3641.04 13
3641.18 17
3641.32 21
3641.46 24
3641.59 24
3641.73 21
3641.87 14
3642.01 5
3642.15 0
3642.29 0
3642.42 0
3642.56 0
3642.70 0
3642.84 0
3642.98 0
3643.12 11
3643.26 25
3643.39 36
3643.53 42
3643.67 42
3643.81 38
3643.95 32
3644.09 26
3644.23 22
3644.36 21
3644.50 23
3644.64 27
3644.78 33
3644.92 39
3645.06 44
3645.20 47
3645.33 49
3645.47 50
3645.61 49
3645.75 47
3645.89 45
3646.03 41
3646.17 37
3646.30 33
3646.44 30
3646.58 27
3646.72 26
3646.86 26
3647.00 29
3647.14 33
3647.27 41
3647.41 51
3647.55 63
3647.69 76
3647.83 88
3647.97 99
3648.11 107
3648.24 114
3648.38 120
3648.52 126
3648.66 135
3648.80 145
3648.94 157
3649.08 171
3649.22 184
3649.35 194
3649.49 201
3649.63 204
3649.77 201
3649.91 194
3650.05 182
3650.19 168
3650.32 152
3650.46 137
3650.60 123
3650.74 112
3650.88 103
3651.02 96
3651.16 90
3651.29 83
3651.43 75
3651.57 66
3651.71 58
3651.85 52
3651.99 49
3652.13 48
3652.27 50
3652.40 53
3652.54 57
3652.68 60
3652.82 63
3652.96 64
3653.10 66
3653.24 68
3653.38 73
3653.51 79
3653.65 89
3653.79 100
3653.93 112
3654.07 124
3654.21 134
3654.35 142
3654.49 145
3654.62 144
3654.76 138
3654.90 128
3655.04 115
3655.18 102
3655.32 90
3655.46 80
3655.60 73
3655.73 68
3655.87 66
3656.01 63
3656.15 60
3656.29 55
3656.43 48
3656.57 41
3656.71 33
3656.84 27
3656.98 22
3657.12 20
3657.26 20
3657.40 22
3657.54 26
3657.68 31
3657.82 38
3657.95 47
3658.09 58
3658.23 72
3658.37 87
3658.51 103
3658.65 117
3658.79 129
3658.93 136
3659.07 138
3659.20 135
3659.34 128
3659.48 117
3659.62 105
3659.76 93
3659.90 81
3660.04 70
3660.18 61
3660.31 53
3660.45 46
3660.59 40
3660.73 36
3660.87 33
3661.01 32
3661.15 33
3661.29 36
3661.43 40
3661.56 46
3661.70 52
3661.84 58
3661.98 64
3662.12 68
3662.26 70
3662.40 70
3662.54 68
3662.68 65
3662.81 60
3662.95 53
3663.09 44
3663.23 33
3663.37 20
3663.51 7
3663.65 0
3663.79 0
3663.93 0
3664.06 0
3664.20 0
3664.34 0
3664.48 12
3664.62 24
3664.76 34
3664.90 39
3665.04 39
3665.18 35
3665.31 28
3665.45 21
3665.59 13
3665.73 8
3665.87 5
3666.01 4
3666.15 5
3666.29 7
3666.43 10
3666.57 14
3666.70 17
3666.84 20
3666.98 22
3667.12 23
3667.26 23
3667.40 21
3667.54 17
3667.68 12
3667.82 6
3667.96 1
3668.09 0
3668.23 0
3668.37 0
3668.51 0
3668.65 4
3668.79 13
3668.93 23
3669.07 34
3669.21 44
3669.35 54
3669.48 62
3669.62 66
3669.76 67
3669.90 65
3670.04 58
3670.18 46
3670.32 32
3670.46 16
3670.60 0
3670.74 0
3670.87 0
3671.01 0
3671.15 0
3671.29 0
3671.43 0
3671.57 0
3671.71 3
3671.85 13
3671.99 22
3672.13 29
3672.27 36
3672.40 43
3672.54 51
3672.68 62
3672.82 76
3672.96 93
3673.10 111
3673.24 129
3673.38 144
3673.52 154
3673.66 158
3673.80 156
3673.93 148
3674.07 137
3674.21 124
3674.35 112
3674.49 101
3674.63 91
3674.77 83
3674.91 76
3675.05 69
3675.19 62
3675.33 55
3675.46 47
3675.60 39
3675.74 31
3675.88 23
3676.02 15
3676.16 9
3676.30 6
3676.44 6
3676.58 12
3676.72 23
3676.86 40
3677.00 61
3677.13 83
3677.27 102
3677.41 116
3677.55 123
3677.69 122
3677.83 113
3677.97 100
3678.11 84
3678.25 69
3678.39 56
3678.53 45
3678.67 36
3678.81 29
3678.94 22
3679.08 16
3679.22 12
3679.36 12
3679.50 16
3679.64 24
3679.78 35
3679.92 47
3680.06 59
3680.20 69
3680.34 76
3680.48 80
3680.61 83
3680.75 84
3680.89 85
3681.03 86
3681.17 89
3681.31 91
3681.45 94
3681.59 97
3681.73 99
3681.87 101
3682.01 104
3682.15 108
3682.29 113
3682.43 121
3682.56 130
3682.70 140
3682.84 147
3682.98 149
3683.12 145
3683.26 135
3683.40 118
3683.54 98
3683.68 78
3683.82 60
3683.96 48
3684.10 42
3684.24 43
3684.38 48
3684.51 57
3684.65 68
3684.79 79
3684.93 90
3685.07 99
3685.21 108
3685.35 114
3685.49 118
3685.63 119
3685.77 116
3685.91 110
3686.05 102
3686.19 92
3686.33 82
3686.46 73
3686.60 65
3686.74 58
3686.88 51
3687.02 43
3687.16 34
3687.30 23
3687.44 12
3687.58 2
3687.72 0
3687.86 0
3688.00 0
3688.14 0
3688.28 0
3688.42 3
3688.56 9
3688.69 14
3688.83 17
3688.97 16
3689.11 12
3689.25 7
3689.39 1
3689.53 0
3689.67 0
3689.81 0
3689.95 0
3690.09 0
3690.23 0
3690.37 0
3690.51 0
3690.65 2
3690.79 9
3690.93 17
3691.06 26
3691.20 36
3691.34 45
3691.48 53
3691.62 60
3691.76 65
3691.90 69
3692.04 71
3692.18 70
3692.32 67
3692.46 61
3692.60 54
3692.74 46
3692.88 37
3693.02 29
3693.16 22
3693.30 18
3693.44 16
3693.58 16
3693.71 19
3693.85 25
3693.99 32
3694.13 40
3694.27 49
3694.41 58
3694.55 67
3694.69 77
3694.83 87
3694.97 97
3695.11 108
3695.25 119
3695.39 130
3695.53 140
3695.67 149
3695.81 157
3695.95 167
3696.09 177
3696.23 191
3696.37 206
3696.50 222
3696.64 237
3696.78 249
3696.92 257
3697.06 261
3697.20 261
3697.34 259
3697.48 255
3697.62 253
3697.76 251
3697.90 249
3698.04 247
3698.18 246
3698.32 246
3698.46 249
3698.60 254
3698.74 264
3698.88 278
3699.02 294
3699.16 309
3699.30 321
3699.44 327
3699.58 326
3699.71 318
3699.85 304
3699.99 286
3700.13 264
3700.27 242
3700.41 222
3700.55 205
3700.69 194
3700.83 189
3700.97 188
3701.11 190
3701.25 193
3701.39 192
3701.53 186
3701.67 175
3701.81 159
3701.95 140
3702.09 120
3702.23 101
3702.37 84
3702.51 69
3702.65 55
3702.79 42
3702.93 30
3703.07 21
3703.21 14
3703.34 11
3703.48 11
3703.62 13
3703.76 15
3703.90 16
3704.04 15
3704.18 12
3704.32 8
3704.46 5
3704.60 1
3704.74 0
3704.88 0
3705.02 0
3705.16 0
3705.30 0
3705.44 0
3705.58 0
3705.72 0
3705.86 2
3706.00 16
3706.14 33
3706.28 51
3706.42 69
3706.56 84
3706.70 94
3706.84 98
3706.98 96
3707.12 89
3707.26 78
3707.40 66
3707.54 55
3707.68 46
3707.82 41
3707.96 39
3708.10 39
3708.23 39
3708.37 37
3708.51 34
3708.65 29
3708.79 24
3708.93 19
3709.07 15
3709.21 14
3709.35 16
3709.49 22
3709.63 31
3709.77 43
3709.91 58
3710.05 75
3710.19 92
3710.33 109
3710.47 124
3710.61 135
3710.75 143
3710.89 147
3711.03 149
3711.17 149
3711.31 149
3711.45 149
3711.59 150
3711.73 151
3711.87 152
3712.01 152
3712.15 150
3712.29 148
3712.43 145
3712.57 141
3712.71 137
3712.85 135
3712.99 134
3713.13 136
3713.27 139
3713.41 145
3713.55 152
3713.69 158
3713.83 163
3713.97 164
3714.11 160
3714.25 151
3714.39 136
3714.53 119
3714.67 100
3714.81 83
3714.95 70
3715.09 62
3715.23 59
3715.37 62
3715.51 70
3715.65 80
3715.79 93
3715.93 105
3716.07 117
3716.21 127
3716.35 133
3716.48 135
3716.62 132
3716.76 122
3716.90 107
3717.04 87
3717.18 66
3717.32 45
3717.46 26
3717.60 12
3717.74 3
3717.88 0
3718.02 1
3718.16 8
3718.30 18
3718.44 31
3718.58 46
3718.72 61
3718.86 75
3719.00 88
3719.14 98
3719.28 106
3719.42 111
3719.56 115
3719.70 118
3719.84 120
3719.98 123
3720.12 128
3720.26 133
3720.40 141
3720.54 149
3720.68 158
3720.82 166
3720.96 172
3721.10 178
3721.24 182
3721.38 186
3721.52 191
3721.66 197
3721.80 205
3721.94 212
3722.08 219
3722.22 223
3722.36 223
3722.50 218
3722.64 210
3722.78 201
3722.92 193
3723.06 187
3723.20 186
3723.34 190
3723.48 195
3723.62 200
3723.76 202
3723.90 200
3724.04 191
3724.18 177
3724.32 160
3724.46 142
3724.60 124
3724.74 109
3724.88 95
3725.02 83
3725.16 71
3725.30 60
3725.44 47
3725.58 32
3725.72 16
3725.86 0
3726.00 0
3726.15 0
3726.29 0
3726.43 0
3726.57 0
3726.71 0
3726.85 0
3726.99 2
3727.13 20
3727.27 35
3727.41 49
3727.55 58
3727.69 66
3727.83 72
3727.97 77
3728.11 83
3728.25 91
3728.39 101
3728.53 112
3728.67 125
3728.81 138
3728.95 150
3729.09 159
3729.23 164
3729.37 165
3729.51 160
3729.65 151
3729.79 138
3729.93 124
3730.07 109
3730.21 96
3730.35 86
3730.49 81
3730.63 80
3730.77 83
3730.91 88
3731.05 95
3731.19 103
3731.33 112
3731.47 122
3731.61 133
3731.75 147
3731.89 161
3732.03 175
3732.17 187
3732.31 195
3732.45 197
3732.59 191
3732.73 180
3732.87 164
3733.01 147
3733.15 132
3733.29 122
3733.43 118
3733.57 119
3733.71 125
3733.85 133
3733.99 142
3734.13 149
3734.27 154
3734.42 156
3734.56 158
3734.70 160
3734.84 164
3734.98 172
3735.12 183
3735.26 198
3735.40 216
3735.54 232
3735.68 244
3735.82 251
3735.96 251
3736.10 244
3736.24 231
3736.38 214
3736.52 197
3736.66 181
3736.80 169
3736.94 160
3737.08 155
3737.22 153
3737.36 154
3737.50 157
3737.64 160
3737.78 163
3737.92 165
3738.06 166
3738.20 165
3738.34 162
3738.48 159
3738.62 158
3738.76 160
3738.90 166
3739.04 177
3739.19 192
3739.33 211
3739.47 229
3739.61 246
3739.75 260
3739.89 268
3740.03 271
3740.17 268
3740.31 262
3740.45 253
3740.59 243
3740.73 235
3740.87 231
3741.01 232
3741.15 237
3741.29 245
3741.43 256
3741.57 265
3741.71 271
3741.85 272
3741.99 269
3742.13 262
3742.27 253
3742.41 246
3742.55 241
3742.69 240
3742.83 242
3742.98 247
3743.12 252
3743.26 256
3743.40 257
3743.54 256
3743.68 253
3743.82 249
3743.96 243
3744.10 239
3744.24 234
3744.38 230
3744.52 226
3744.66 221
3744.80 216
3744.94 210
3745.08 203
3745.22 194
3745.36 184
3745.50 174
3745.64 164
3745.78 156
3745.92 152
3746.06 152
3746.21 158
3746.35 170
3746.49 187
3746.63 208
3746.77 230
3746.91 251
3747.05 270
3747.19 284
3747.33 292
3747.47 293
3747.61 288
3747.75 276
3747.89 260
3748.03 240
3748.17 219
3748.31 197
3748.45 176
3748.59 159
3748.73 145
3748.87 134
3749.02 128
3749.16 125
3749.30 123
3749.44 123
3749.58 122
3749.72 120
3749.86 117
3750.00 114
3750.14 111
3750.28 108
3750.42 106
3750.56 105
3750.70 104
3750.84 102
3750.98 100
3751.12 98
3751.26 95
3751.40 93
3751.54 92
3751.69 94
3751.83 98
3751.97 105
3752.11 114
3752.25 124
3752.39 134
3752.53 144
3752.67 153
3752.81 161
3752.95 168
3753.09 174
3753.23 179
3753.37 183
3753.51 185
3753.65 185
3753.79 182
3753.93 177
3754.08 171
3754.22 165
3754.36 160
3754.50 155
3754.64 150
3754.78 144
3754.92 135
3755.06 124
3755.20 110
3755.34 94
3755.48 80
3755.62 68
3755.76 60
3755.90 55
3756.04 53
3756.19 53
3756.33 55
3756.47 57
3756.61 58
3756.75 60
3756.89 60
3757.03 60
3757.17 56
3757.31 50
3757.45 39
3757.59 26
3757.73 11
3757.87 0
3758.01 0
3758.15 0
3758.30 0
3758.44 0
3758.58 0
3758.72 0
3758.86 0
3759.00 5
3759.14 12
3759.28 18
3759.42 23
3759.56 29
3759.70 36
3759.84 44
3759.98 54
3760.12 66
3760.27 78
3760.41 92
3760.55 107
3760.69 121
3760.83 135
3760.97 148
3761.11 160
3761.25 171
3761.39 180
3761.53 187
3761.67 192
3761.81 195
3761.95 195
3762.09 194
3762.24 192
3762.38 191
3762.52 191
3762.66 194
3762.80 201
3762.94 213
3763.08 228
3763.22 244
3763.36 259
3763.50 271
3763.64 277
3763.78 276
3763.93 269
3764.07 257
3764.21 242
3764.35 225
3764.49 209
3764.63 193
3764.77 180
3764.91 169
3765.05 159
3765.19 152
3765.33 145
3765.47 140
3765.61 136
3765.76 133
3765.90 133
3766.04 133
3766.18 136
3766.32 140
3766.46 144
3766.60 147
3766.74 149
3766.88 150
3767.02 148
3767.16 145
3767.31 140
3767.45 135
3767.59 130
3767.73 126
3767.87 123
3768.01 121
3768.15 120
3768.29 119
3768.43 118
3768.57 116
3768.71 113
3768.85 109
3769.00 104
3769.14 100
3769.28 98
3769.42 99
3769.56 104
3769.70 112
3769.84 122
3769.98 131
3770.12 137
3770.26 138
3770.40 135
3770.55 129
3770.69 121
3770.83 115
3770.97 113
3771.11 117
3771.25 127
3771.39 141
3771.53 158
3771.67 175
3771.81 190
3771.96 200
3772.10 204
3772.24 203
3772.38 197
3772.52 187
3772.66 176
3772.80 165
3772.94 156
3773.08 150
3773.22 146
3773.36 142
3773.51 139
3773.65 134
3773.79 126
3773.93 116
3774.07 104
3774.21 92
3774.35 81
3774.49 72
3774.63 66
3774.77 63
3774.92 62
3775.06 63
3775.20 65
3775.34 66
3775.48 68
3775.62 69
3775.76 69
3775.90 67
3776.04 64
3776.18 61
3776.33 57
3776.47 55
3776.61 55
3776.75 58
3776.89 63
3777.03 68
3777.17 74
3777.31 78
3777.45 80
3777.60 80
3777.74 79
3777.88 77
3778.02 75
3778.16 75
3778.30 75
3778.44 76
3778.58 76
3778.72 75
3778.86 74
3779.01 72
3779.15 71
3779.29 72
3779.43 74
3779.57 78
3779.71 84
3779.85 90
3779.99 96
3780.13 101
3780.28 105
3780.42 106
3780.56 105
3780.70 102
3780.84 98
3780.98 92
3781.12 86
3781.26 80
3781.40 76
3781.55 75
3781.69 76
3781.83 81
3781.97 87
3782.11 94
3782.25 101
3782.39 105
3782.53 107
3782.67 107
3782.82 105
3782.96 102
3783.10 99
3783.24 98
3783.38 97
3783.52 96
3783.66 94
3783.80 91
3783.95 87
3784.09 80
3784.23 71
3784.37 59
3784.51 47
3784.65 35
3784.79 25
3784.93 16
3785.07 10
3785.22 9
3785.36 11
3785.50 16
3785.64 23
3785.78 30
3785.92 36
3786.06 41
3786.20 43
3786.35 43
3786.49 43
3786.63 41
3786.77 40
3786.91 38
3787.05 34
3787.19 27
3787.33 18
3787.48 6
3787.62 0
3787.76 0
3787.90 0
3788.04 0
3788.18 0
3788.32 0
3788.46 0
3788.61 0
3788.75 17
3788.89 36
3789.03 54
3789.17 71
3789.31 86
3789.45 99
3789.59 111
3789.74 122
3789.88 132
3790.02 140
3790.16 145
3790.30 145
3790.44 139
3790.58 129
3790.72 116
3790.87 101
3791.01 88
3791.15 79
3791.29 76
3791.43 79
3791.57 87
3791.71 98
3791.86 110
3792.00 122
3792.14 131
3792.28 137
3792.42 140
3792.56 139
3792.70 135
3792.84 129
3792.99 120
3793.13 108
3793.27 94
3793.41 78
3793.55 63
3793.69 48
3793.83 37
3793.98 29
3794.12 24
3794.26 23
3794.40 24
3794.54 26
3794.68 27
3794.82 28
3794.96 29
3795.11 30
3795.25 34
3795.39 39
3795.53 46
3795.67 55
3795.81 63
3795.95 71
3796.10 76
3796.24 80
3796.38 84
3796.52 88
3796.66 94
3796.80 101
3796.94 110
3797.09 119
3797.23 129
3797.37 138
3797.51 146
3797.65 152
3797.79 157
3797.93 161
3798.08 163
3798.22 164
3798.36 164
3798.50 164
3798.64 164
3798.78 165
3798.92 167
3799.07 169
3799.21 170
3799.35 170
3799.49 167
3799.63 161
3799.77 152
3799.91 140
3800.06 126
3800.20 111
3800.34 97
3800.48 84
3800.62 73
3800.76 64
3800.91 59
3801.05 56
3801.19 55
3801.33 55
3801.47 56
3801.61 56
3801.75 55
3801.90 52
3802.04 47
3802.18 41
3802.32 33
3802.46 23
3802.60 14
3802.74 6
3802.89 1
3803.03 0
3803.17 3
3803.31 12
3803.45 24
3803.59 39
3803.74 55
3803.88 69
3804.02 82
3804.16 90
3804.30 94
3804.44 93
3804.58 88
3804.73 81
3804.87 72
3805.01 64
3805.15 59
3805.29 58
3805.43 62
3805.58 69
3805.72 79
3805.86 90
3806.00 101
3806.14 111
3806.28 118
3806.43 123
3806.57 126
3806.71 126
3806.85 127
3806.99 128
3807.13 131
3807.27 136
3807.42 143
3807.56 152
3807.70 160
3807.84 166
3807.98 170
3808.12 170
3808.27 169
3808.41 168
3808.55 167
3808.69 169
3808.83 173
3808.97 180
3809.12 189
3809.26 200
3809.40 213
3809.54 226
3809.68 238
3809.82 249
3809.97 258
3810.11 264
3810.25 268
3810.39 270
3810.53 271
3810.67 270
3810.82 268
3810.96 265
3811.10 263
3811.24 260
3811.38 257
3811.52 254
3811.67 251
3811.81 247
3811.95 243
3812.09 237
3812.23 229
3812.37 221
3812.52 212
3812.66 204
3812.80 197
3812.94 190
3813.08 185
3813.22 179
3813.37 173
3813.51 166
3813.65 158
3813.79 149
3813.93 141
3814.08 134
3814.22 129
3814.36 127
3814.50 129
3814.64 134
3814.78 143
3814.93 152
3815.07 162
3815.21 171
3815.35 178
3815.49 182
3815.63 183
3815.78 182
3815.92 179
3816.06 174
3816.20 168
3816.34 160
3816.48 152
3816.63 143
3816.77 133
3816.91 124
3817.05 115
3817.19 108
3817.34 104
3817.48 102
3817.62 102
3817.76 105
3817.90 110
3818.04 113
3818.19 116
3818.33 115
3818.47 110
3818.61 102
3818.75 92
3818.90 83
3819.04 77
3819.18 76
3819.32 80
3819.46 89
3819.60 101
3819.75 114
3819.89 125
3820.03 134
3820.17 139
3820.31 140
3820.46 138
3820.60 135
3820.74 130
3820.88 124
3821.02 117
3821.17 109
3821.31 100
3821.45 91
3821.59 83
3821.73 75
3821.87 69
3822.02 62
3822.16 56
3822.30 49
3822.44 40
3822.58 31
3822.73 21
3822.87 11
3823.01 2
3823.15 0
3823.29 0
3823.44 0
3823.58 0
3823.72 0
3823.86 0
3824.00 0
3824.14 0
3824.29 3
3824.43 13
3824.57 23
3824.71 31
3824.85 36
3825.00 37
3825.14 34
3825.28 26
3825.42 15
3825.56 3
3825.71 0
3825.85 0
3825.99 0
3826.13 0
3826.27 0
3826.42 0
3826.56 0
3826.70 0
3826.84 10
3826.98 23
3827.13 37
3827.27 52
3827.41 67
3827.55 80
3827.69 91
3827.84 98
3827.98 100
3828.12 98
3828.26 94
3828.40 90
3828.55 88
3828.69 90
3828.83 96
3828.97 105
3829.11 117
3829.26 130
3829.40 140
3829.54 148
3829.68 152
3829.82 151
3829.97 148
3830.11 142
3830.25 133
3830.39 124
3830.53 116
3830.68 110
3830.82 107
3830.96 107
3831.10 112
3831.24 119
3831.39 127
3831.53 136
3831.67 144
3831.81 152
3831.95 159
3832.10 167
3832.24 176
3832.38 185
3832.52 196
3832.66 206
3832.81 214
3832.95 220
3833.09 224
3833.23 226
3833.38 228
3833.52 231
3833.66 236
3833.80 246
3833.94 259
3834.09 275
3834.23 295
3834.37 318
3834.51 343
3834.65 369
3834.80 395
3834.94 420
3835.08 444
3835.22 466
3835.36 485
3835.51 500
3835.65 510
3835.79 515
3835.93 516
3836.08 511
3836.22 502
3836.36 492
3836.50 481
3836.64 473
3836.79 466
3836.93 463
3837.07 464
3837.21 467
3837.36 471
3837.50 474
3837.64 475
3837.78 472
3837.92 466
3838.07 456
3838.21 442
3838.35 428
3838.49 415
3838.63 404
3838.78 397
3838.92 392
3839.06 389
3839.20 385
3839.35 378
3839.49 367
3839.63 352
3839.77 333
3839.91 312
3840.06 290
3840.20 270
3840.34 252
3840.48 236
3840.63 223
3840.77 211
3840.91 201
3841.05 193
3841.19 185
3841.34 180
3841.48 176
3841.62 176
3841.76 179
3841.91 185
3842.05 194
3842.19 203
3842.33 211
3842.47 216
3842.62 218
3842.76 215
3842.90 207
3843.04 198
3843.19 188
3843.33 181
3843.47 177
3843.61 176
3843.76 179
3843.90 182
3844.04 186
3844.18 187
3844.32 186
3844.47 182
3844.61 176
3844.75 167
3844.89 158
3845.04 150
3845.18 142
3845.32 135
3845.46 131
3845.61 129
3845.75 129
3845.89 131
3846.03 134
3846.17 139
3846.32 144
3846.46 148
3846.60 151
3846.74 153
3846.89 152
3847.03 149
3847.17 144
3847.31 137
3847.46 129
3847.60 122
3847.74 116
3847.88 113
3848.02 113
3848.17 116
3848.31 122
3848.45 130
3848.59 138
3848.74 145
3848.88 151
3849.02 156
3849.16 159
3849.31 162
3849.45 163
3849.59 164
3849.73 162
3849.88 160
3850.02 155
3850.16 150
3850.30 144
3850.45 140
3850.59 137
3850.73 135
3850.87 135
3851.02 136
3851.16 136
3851.30 136
3851.44 134
3851.58 131
3851.73 126
3851.87 121
3852.01 115
3852.15 108
3852.30 102
3852.44 94
3852.58 87
3852.72 80
3852.87 75
3853.01 72
3853.15 74
3853.29 80
3853.44 91
3853.58 105
3853.72 121
3853.86 136
3854.01 148
3854.15 157
3854.29 161
3854.43 159
3854.58 153
3854.72 143
3854.86 130
3855.00 116
3855.15 100
3855.29 86
3855.43 75
3855.57 67
3855.72 64
3855.86 64
3856.00 67
3856.14 71
3856.29 75
3856.43 78
3856.57 77
3856.71 73
3856.86 65
3857.00 54
3857.14 41
3857.28 28
3857.43 15
3857.57 5
3857.71 0
3857.85 0
3858.00 0
3858.14 7
3858.28 16
3858.42 27
3858.57 36
3858.71 45
3858.85 51
3858.99 55
3859.14 58
3859.28 61
3859.42 64
3859.56 67
3859.71 70
3859.85 73
3859.99 75
3860.14 77
3860.28 76
3860.42 74
3860.56 70
3860.71 64
3860.85 57
3860.99 49
3861.13 40
3861.28 31
3861.42 24
3861.56 19
3861.70 16
3861.85 16
3861.99 16
3862.13 16
3862.27 13
3862.42 8
3862.56 1
3862.70 0
3862.84 0
3862.99 0
3863.13 0
3863.27 0
3863.42 0
3863.56 0
3863.70 9
3863.84 19
3863.99 29
3864.13 39
3864.27 50
3864.41 62
3864.56 74
3864.70 84
3864.84 93
3864.98 98
3865.13 99
3865.27 96
3865.41 91
3865.56 84
3865.70 79
3865.84 75
3865.98 73
3866.13 75
3866.27 79
3866.41 85
3866.55 92
3866.70 98
3866.84 102
3866.98 102
3867.13 100
3867.27 94
3867.41 87
3867.55 79
3867.70 72
3867.84 65
3867.98 59
3868.12 53
3868.27 44
3868.41 33
3868.55 19
3868.70 3
3868.84 0
3868.98 0
3869.12 0
3869.27 0
3869.41 0
3869.55 0
3869.69 0
3869.84 13
3869.98 26
3870.12 35
3870.27 40
3870.41 41
3870.55 38
3870.69 32
3870.84 25
3870.98 19
3871.12 15
3871.27 15
3871.41 18
3871.55 24
3871.69 32
3871.84 39
3871.98 44
3872.12 46
3872.26 46
3872.41 44
3872.55 42
3872.69 41
3872.84 43
3872.98 47
3873.12 52
3873.26 58
3873.41 64
3873.55 67
3873.69 70
3873.84 73
3873.98 77
3874.12 86
3874.26 101
3874.41 121
3874.55 146
3874.69 172
3874.84 197
3874.98 216
3875.12 230
3875.26 237
3875.41 241
3875.55 244
3875.69 249
3875.84 258
3875.98 271
3876.12 287
3876.26 303
3876.41 319
3876.55 335
3876.69 350
3876.84 366
3876.98 385
3877.12 404
3877.26 424
3877.41 441
3877.55 454
3877.69 461
3877.84 464
3877.98 463
3878.12 462
3878.27 463
3878.41 467
3878.55 474
3878.69 484
3878.84 496
3878.98 509
3879.12 521
3879.27 532
3879.41 542
3879.55 549
3879.69 554
3879.84 555
3879.98 554
3880.12 550
3880.27 544
3880.41 538
3880.55 531
3880.70 526
3880.84 525
3880.98 528
3881.12 535
3881.27 545
3881.41 557
3881.55 569
3881.70 579
3881.84 582
3881.98 579
3882.13 570
3882.27 554
3882.41 534
3882.55 510
3882.70 486
3882.84 460
3882.98 436
3883.13 412
3883.27 390
3883.41 370
3883.56 352
3883.70 339
3883.84 328
3883.98 321
3884.13 315
3884.27 311
3884.41 306
3884.56 301
3884.70 294
3884.84 285
3884.99 277
3885.13 269
3885.27 261
3885.41 255
3885.56 248
3885.70 242
3885.84 236
3885.99 229
3886.13 221
3886.27 215
3886.42 208
3886.56 202
3886.70 195
3886.85 186
3886.99 173
3887.13 156
3887.27 135
3887.42 110
3887.56 85
3887.70 61
3887.85 42
3887.99 28
3888.13 19
3888.28 16
3888.42 16
3888.56 18
3888.71 20
3888.85 22
3888.99 23
3889.13 23
3889.28 21
3889.42 18
3889.56 13
3889.71 6
3889.85 0
3889.99 0
3890.14 0
3890.28 0
3890.42 0
3890.57 0
3890.71 0
3890.85 0
3891.00 8
3891.14 21
3891.28 34
3891.43 44
3891.57 51
3891.71 54
3891.85 55
3892.00 53
3892.14 49
3892.28 43
3892.43 36
3892.57 29
3892.71 22
3892.86 16
3893.00 12
3893.14 10
3893.29 9
3893.43 9
3893.57 10
3893.72 10
3893.86 9
3894.00 10
3894.15 11
3894.29 14
3894.43 19
3894.58 28
3894.72 38
3894.86 49
3895.01 62
3895.15 74
3895.29 86
3895.43 96
3895.58 104
3895.72 108
3895.86 110
3896.01 107
3896.15 102
3896.29 94
3896.44 86
3896.58 81
3896.72 78
3896.87 81
3897.01 88
3897.15 98
3897.30 111
3897.44 123
3897.58 133
3897.73 141
3897.87 146
3898.01 148
3898.16 147
3898.30 145
3898.44 142
3898.59 138
3898.73 134
3898.87 131
3899.02 128
3899.16 126
3899.30 126
3899.45 129
3899.59 135
3899.73 145
3899.88 157
3900.02 169
3900.16 181
3900.31 190
3900.45 195
3900.59 195
3900.74 192
3900.88 188
3901.02 184
3901.17 181
3901.31 180
3901.45 179
3901.60 177
3901.74 174
3901.88 168
3902.03 159
3902.17 149
3902.31 138
3902.46 126
3902.60 115
3902.74 106
3902.89 97
3903.03 89
3903.17 81
3903.32 73
3903.46 66
3903.60 60
3903.75 56
3903.89 53
3904.03 54
3904.18 57
3904.32 62
3904.46 69
3904.61 77
3904.75 83
3904.89 87
3905.04 87
3905.18 85
3905.32 80
3905.47 74
3905.61 68
3905.75 64
3905.90 62
3906.04 62
3906.18 65
3906.33 69
3906.47 73
3906.62 77
3906.76 81
3906.90 84
3907.05 88
3907.19 92
3907.33 96
3907.48 99
3907.62 101
3907.76 101
3907.91 99
3908.05 95
3908.19 90
3908.34 84
3908.48 80
3908.62 76
3908.77 73
3908.91 71
3909.05 70
3909.20 70
3909.34 70
3909.48 71
3909.63 74
3909.77 78
3909.92 83
3910.06 89
3910.20 95
3910.35 101
3910.49 107
3910.63 112
3910.78 117
3910.92 120
3911.06 123
3911.21 125
3911.35 126
3911.49 127
3911.64 129
3911.78 131
3911.92 135
3912.07 139
3912.21 143
3912.36 146
3912.50 147
3912.64 145
3912.79 140
3912.93 133
3913.07 124
3913.22 114
3913.36 105
3913.50 98
3913.65 92
3913.79 87
3913.93 84
3914.08 82
3914.22 81
3914.37 80
3914.51 80
3914.65 80
3914.80 81
3914.94 83
3915.08 85
3915.23 89
3915.37 93
3915.51 98
3915.66 104
3915.80 111
3915.94 118
3916.09 124
3916.23 128
3916.38 129
3916.52 127
3916.66 121
3916.81 112
3916.95 102
3917.09 92
3917.24 86
3917.38 83
3917.52 86
3917.67 91
3917.81 99
3917.96 104
3918.10 106
3918.24 102
3918.39 93
3918.53 81
3918.67 69
3918.82 59
3918.96 53
3919.10 52
3919.25 55
3919.39 61
3919.54 67
3919.68 73
3919.82 76
3919.97 78
3920.11 78
3920.25 76
3920.40 73
3920.54 68
3920.69 62
3920.83 56
3920.97 51
3921.12 45
3921.26 41
3921.40 37
3921.55 33
3921.69 30
3921.83 28
3921.98 27
3922.12 26
3922.27 27
3922.41 30
3922.55 33
3922.70 35
3922.84 37
3922.98 37
3923.13 35
3923.27 31
3923.42 26
3923.56 21
3923.70 15
3923.85 10
3923.99 7
3924.13 4
3924.28 1
3924.42 0
3924.57 0
3924.71 0
3924.85 0
3925.00 0
3925.14 0
3925.29 0
3925.43 0
3925.57 0
3925.72 5
3925.86 8
3926.00 10
3926.15 10
3926.29 11
3926.44 13
3926.58 17
3926.72 23
3926.87 30
3927.01 39
3927.15 47
3927.30 56
3927.44 64
3927.59 71
3927.73 78
3927.87 83
3928.02 86
3928.16 86
3928.31 84
3928.45 79
3928.59 74
3928.74 69
3928.88 65
3929.02 65
3929.17 67
3929.31 70
3929.46 73
3929.60 74
3929.74 73
3929.89 69
3930.03 63
3930.18 55
3930.32 47
3930.46 40
3930.61 36
3930.75 36
3930.89 40
3931.04 47
3931.18 57
3931.33 66
3931.47 73
3931.61 76
3931.76 73
3931.90 65
3932.05 53
3932.19 38
3932.33 23
3932.48 10
3932.62 1
3932.77 0
3932.91 0
3933.05 0
3933.20 0
3933.34 1
3933.49 3
3933.63 3
3933.77 3
3933.92 3
3934.06 3
3934.20 5
3934.35 7
3934.49 11
3934.64 17
3934.78 23
3934.92 29
3935.07 35
3935.21 39
3935.36 42
3935.50 43
3935.64 43
3935.79 41
3935.93 38
3936.08 35
3936.22 34
3936.36 34
3936.51 35
3936.65 39
3936.80 44
3936.94 51
3937.08 58
3937.23 66
3937.37 73
3937.52 80
3937.66 84
3937.80 87
3937.95 87
3938.09 85
3938.24 82
3938.38 78
3938.52 74
3938.67 69
3938.81 65
3938.96 60
3939.10 56
3939.24 50
3939.39 46
3939.53 42
3939.68 39
3939.82 37
3939.96 36
3940.11 37
3940.25 37
3940.40 38
3940.54 39
3940.69 39
3940.83 38
3940.97 36
3941.12 32
3941.26 28
3941.41 23
3941.55 18
3941.69 15
3941.84 14
3941.98 15
3942.13 18
3942.27 22
3942.41 25
3942.56 29
3942.70 32
3942.85 36
3942.99 41
3943.13 48
3943.28 59
3943.42 71
3943.57 86
3943.71 102
3943.86 118
3944.00 133
3944.14 147
3944.29 159
3944.43 168
3944.58 176
3944.72 179
3944.86 180
3945.01 177
3945.15 170
3945.30 162
3945.44 152
3945.58 144
3945.73 138
3945.87 136
3946.02 137
3946.16 142
3946.31 147
3946.45 152
3946.59 155
3946.74 155
3946.88 151
3947.03 144
3947.17 136
3947.31 128
3947.46 119
3947.60 110
3947.75 100
3947.89 89
3948.04 77
3948.18 65
3948.32 52
3948.47 42
3948.61 36
3948.76 33
3948.90 34
3949.05 37
3949.19 41
3949.33 45
3949.48 46
3949.62 46
3949.77 44
3949.91 42
3950.06 42
3950.20 43
3950.34 46
3950.49 51
3950.63 56
3950.78 60
3950.92 63
3951.06 65
3951.21 67
3951.35 69
3951.50 74
3951.64 81
3951.79 91
3951.93 104
3952.07 119
3952.22 135
3952.36 153
3952.51 172
3952.65 193
3952.80 214
3952.94 234
3953.08 254
3953.23 270
3953.37 283
3953.52 292
3953.66 297
3953.81 299
3953.95 299
3954.09 296
3954.24 293
3954.38 290
3954.53 286
3954.67 282
3954.82 278
3954.96 274
3955.10 271
3955.25 270
3955.39 271
3955.54 274
3955.68 280
3955.83 286
3955.97 293
3956.12 299
3956.26 303
3956.40 306
3956.55 308
3956.69 308
3956.84 306
3956.98 303
3957.13 299
3957.27 291
3957.41 282
3957.56 269
3957.70 256
3957.85 243
3957.99 231
3958.14 221
3958.28 214
3958.43 210
3958.57 207
3958.71 204
3958.86 200
3959.00 194
3959.15 185
3959.29 174
3959.44 162
3959.58 149
3959.72 136
3959.87 126
3960.01 118
3960.16 113
3960.30 112
3960.45 115
3960.59 121
3960.74 129
3960.88 136
3961.02 141
3961.17 141
3961.31 135
3961.46 125
3961.60 112
3961.75 99
3961.89 88
3962.04 81
3962.18 80
3962.32 83
3962.47 90
3962.61 97
3962.76 104
3962.90 110
3963.05 115
3963.19 118
3963.34 119
3963.48 120
3963.63 121
3963.77 122
3963.91 122
3964.06 120
3964.20 116
3964.35 110
3964.49 99
3964.64 86
3964.78 72
3964.93 57
3965.07 44
3965.21 35
3965.36 31
3965.50 31
3965.65 35
3965.79 41
3965.94 46
3966.08 50
3966.23 50
3966.37 48
3966.52 44
3966.66 39
3966.80 34
3966.95 29
3967.09 24
3967.24 21
3967.38 18
3967.53 17
3967.67 16
3967.82 16
3967.96 17
3968.11 16
3968.25 15
3968.39 11
3968.54 5
3968.68 0
3968.83 0
3968.97 0
3969.12 0
3969.26 0
3969.41 0
3969.55 0
3969.70 2
3969.84 13
3969.98 23
3970.13 33
3970.27 40
3970.42 46
3970.56 51
3970.71 54
3970.85 56
3971.00 55
3971.14 50
3971.29 42
3971.43 30
3971.58 16
3971.72 2
3971.86 0
3972.01 0
3972.15 0
3972.30 0
3972.44 1
3972.59 13
3972.73 25
3972.88 33
3973.02 38
3973.17 40
3973.31 41
3973.46 41
3973.60 43
3973.75 46
3973.89 52
3974.03 59
3974.18 67
3974.32 75
3974.47 80
3974.61 84
3974.76 85
3974.90 84
3975.05 81
3975.19 76
3975.34 70
3975.48 64
3975.63 57
3975.77 49
3975.92 43
3976.06 37
3976.21 34
3976.35 33
3976.49 35
3976.64 40
3976.78 48
3976.93 57
3977.07 67
3977.22 76
3977.36 85
3977.51 92
3977.65 97
3977.80 101
3977.94 102
3978.09 102
3978.23 99
3978.38 96
3978.52 92
3978.67 89
3978.81 87
3978.96 87
3979.10 89
3979.24 91
3979.39 92
3979.53 93
3979.68 91
3979.82 89
3979.97 86
3980.11 84
3980.26 86
3980.40 92
3980.55 102
3980.69 115
3980.84 128
3980.98 139
3981.13 144
3981.27 144
3981.42 140
3981.56 131
3981.71 123
3981.85 116
3982.00 112
3982.14 112
3982.29 116
3982.43 122
3982.58 129
3982.72 137
3982.86 145
3983.01 152
3983.15 158
3983.30 162
3983.44 163
3983.59 161
3983.73 155
3983.88 146
3984.02 134
3984.17 121
3984.31 108
3984.46 97
3984.60 90
3984.75 88
3984.89 89
3985.04 93
3985.18 98
3985.33 102
3985.47 104
3985.62 103
3985.76 99
3985.91 93
3986.05 88
3986.20 86
3986.34 88
3986.49 95
3986.63 106
3986.78 118
3986.92 129
3987.07 137
3987.21 139
3987.36 135
3987.50 126
3987.65 113
3987.79 97
3987.94 81
3988.08 66
3988.23 54
3988.37 45
3988.52 41
3988.66 40
3988.81 42
3988.95 46
3989.10 49
3989.24 52
3989.39 55
3989.53 59
3989.67 64
3989.82 71
3989.96 81
3990.11 92
3990.25 104
3990.40 114
3990.54 120
3990.69 123
3990.83 120
3990.98 113
3991.12 102
3991.27 88
3991.41 73
3991.56 57
3991.70 44
3991.85 34
3991.99 29
3992.14 29
3992.28 34
3992.43 42
3992.57 53
3992.72 65
3992.86 78
3993.01 89
3993.15 101
3993.30 112
3993.44 122
3993.59 131
3993.73 138
3993.88 143
3994.02 145
3994.17 144
3994.32 142
3994.46 139
3994.61 135
3994.75 131
3994.90 128
3995.04 123
3995.19 116
3995.33 109
3995.48 100
3995.62 92
3995.77 86
3995.91 84
3996.06 86
3996.20 92
3996.35 102
3996.49 115
3996.64 129
3996.78 143
3996.93 156
3997.07 166
3997.22 175
3997.36 181
3997.51 185
3997.65 185
3997.80 182
3997.94 174
3998.09 163
3998.23 149
3998.38 132
3998.52 114
3998.67 96
3998.81 79
3998.96 64
3999.10 50
3999.25 39
3999.39 29
3999.54 21
3999.68 14
3999.83 8
3999.97 2
4000.12 0
4000.26 0
4000.41 0
4000.55 0
4000.70 0
4000.84 0
4000.99 0
4001.13 0
4001.28 3
4001.43 15
4001.57 29
4001.72 44
4001.86 59
4002.01 73
4002.15 86
4002.30 97
4002.44 106
4002.59 114
4002.73 121
4002.88 126
4003.02 128
4003.17 129
4003.31 126
4003.46 122
4003.60 118
4003.75 113
4003.89 110
4004.04 109
4004.18 110
4004.33 113
4004.47 116
4004.62 118
4004.76 118
4004.91 116
4005.06 111
4005.20 105
4005.35 99
4005.49 92
4005.64 87
4005.78 83
4005.93 80
4006.07 78
4006.22 78
4006.36 81
4006.51 86
4006.65 94
4006.80 105
4006.94 118
4007.09 130
4007.23 141
4007.38 149
4007.52 153
4007.67 154
4007.82 152
4007.96 148
4008.11 141
4008.25 133
4008.40 123
4008.54 113
4008.69 103
4008.83 93
4008.98 86
4009.12 81
4009.27 79
4009.41 78
4009.56 79
4009.70 79
4009.85 77
4010.00 73
4010.14 67
4010.29 60
4010.43 53
4010.58 47
4010.72 44
4010.87 44
4011.01 48
4011.16 54
4011.30 63
4011.45 74
4011.59 85
4011.74 96
4011.88 105
4012.03 110
4012.18 112
4012.32 110
4012.47 105
4012.61 99
4012.76 92
4012.90 85
4013.05 79
4013.19 73
4013.34 66
4013.48 59
4013.63 52
4013.77 47
4013.92 44
4014.07 46
4014.21 52
4014.36 64
4014.50 78
4014.65 94
4014.79 108
4014.94 119
4015.08 127
4015.23 130
4015.37 132
4015.52 132
4015.66 132
4015.81 133
4015.96 135
4016.10 138
4016.25 139
4016.39 140
4016.54 140
4016.68 139
4016.83 139
4016.97 138
4017.12 137
4017.26 135
4017.41 133
4017.56 129
4017.70 125
4017.85 120
4017.99 116
4018.14 113
4018.28 112
4018.43 113
4018.57 115
4018.72 118
4018.86 120
4019.01 120
4019.16 120
4019.30 117
4019.45 113
4019.59 109
4019.74 106
4019.88 104
4020.03 103
4020.17 105
4020.32 107
4020.47 109
4020.61 110
4020.76 111
4020.90 110
4021.05 111
4021.19 113
4021.34 118
4021.48 127
4021.63 140
4021.78 155
4021.92 170
4022.07 183
4022.21 193
4022.36 198
4022.50 198
4022.65 196
4022.79 193
4022.94 191
4023.09 191
4023.23 193
4023.38 198
4023.52 203
4023.67 208
4023.81 210
4023.96 209
4024.10 206
4024.25 199
4024.40 190
4024.54 179
4024.69 169
4024.83 160
4024.98 154
4025.12 152
4025.27 153
4025.41 158
4025.56 164
4025.71 172
4025.85 179
4026.00 186
4026.14 193
4026.29 200
4026.43 209
4026.58 217
4026.73 224
4026.87 229
4027.02 230
4027.16 228
4027.31 222
4027.45 214
4027.60 207
4027.74 203
4027.89 203
4028.04 209
4028.18 219
4028.33 233
4028.47 250
4028.62 267
4028.76 283
4028.91 297
4029.06 309
4029.20 320
4029.35 328
4029.49 334
4029.64 337
4029.78 338
4029.93 337
4030.08 332
4030.22 324
4030.37 314
4030.51 302
4030.66 289
4030.80 276
4030.95 263
4031.10 250
4031.24 238
4031.39 227
4031.53 218
4031.68 209
4031.82 202
4031.97 197
4032.12 194
4032.26 193
4032.41 193
4032.55 195
4032.70 200
4032.84 206
4032.99 216
4033.14 227
4033.28 240
4033.43 253
4033.57 265
4033.72 275
4033.86 280
4034.01 280
4034.16 274
4034.30 262
4034.45 245
4034.59 226
4034.74 206
4034.88 190
4035.03 180
4035.18 177
4035.32 180
4035.47 190
4035.61 203
4035.76 217
4035.90 229
4036.05 240
4036.20 250
4036.34 261
4036.49 272
4036.63 286
4036.78 303
4036.93 322
4037.07 342
4037.22 363
4037.36 382
4037.51 399
4037.65 413
4037.80 423
4037.95 429
4038.09 429
4038.24 423
4038.38 411
4038.53 395
4038.68 374
4038.82 352
4038.97 331
4039.11 311
4039.26 295
4039.40 283
4039.55 274
4039.70 269
4039.84 265
4039.99 262
4040.13 259
4040.28 255
4040.43 251
4040.57 247
4040.72 243
4040.86 239
4041.01 237
4041.16 236
4041.30 238
4041.45 240
4041.59 244
4041.74 248
4041.88 252
4042.03 255
4042.18 258
4042.32 260
4042.47 261
4042.61 262
4042.76 262
4042.91 261
4043.05 261
4043.20 259
4043.34 258
4043.49 256
4043.64 254
4043.78 251
4043.93 247
4044.07 242
4044.22 235
4044.37 226
4044.51 213
4044.66 199
4044.80 184
4044.95 171
4045.10 161
4045.24 157
4045.39 159
4045.53 166
4045.68 176
4045.83 188
4045.97 197
4046.12 203
4046.26 203
4046.41 198
4046.56 189
4046.70 178
4046.85 166
4046.99 155
4047.14 145
4047.29 139
4047.43 133
4047.58 129
4047.72 125
4047.87 121
4048.02 116
4048.16 110
4048.31 104
4048.45 98
4048.60 94
4048.75 92
4048.89 92
4049.04 94
4049.18 99
4049.33 104
4049.48 108
4049.62 111
4049.77 112
4049.91 110
4050.06 107
4050.21 103
4050.35 98
4050.50 94
4050.64 90
4050.79 86
4050.94 82
4051.08 78
4051.23 76
4051.37 75
4051.52 76
4051.67 77
4051.81 80
4051.96 83
4052.10 87
4052.25 90
4052.40 95
4052.54 101
4052.69 110
4052.83 121
4052.98 134
4053.13 147
4053.27 158
4053.42 166
4053.57 169
4053.71 167
4053.86 162
4054.00 156
4054.15 150
4054.30 145
4054.44 141
4054.59 139
4054.73 137
4054.88 134
4055.03 130
4055.17 126
4055.32 123
4055.47 121
4055.61 120
4055.76 120
4055.90 119
4056.05 118
4056.20 115
4056.34 110
4056.49 104
4056.63 97
4056.78 91
4056.93 87
4057.07 85
4057.22 86
4057.37 90
4057.51 97
4057.66 105
4057.80 114
4057.95 122
4058.10 128
4058.24 133
4058.39 136
4058.53 138
4058.68 139
4058.83 139
4058.97 139
4059.12 137
4059.27 135
4059.41 133
4059.56 131
4059.70 129
4059.85 127
4060.00 125
4060.14 120
4060.29 114
4060.44 104
4060.58 91
4060.73 77
4060.87 61
4061.02 46
4061.17 33
4061.31 24
4061.46 17
4061.61 14
4061.75 12
4061.90 12
4062.04 12
4062.19 11
4062.34 9
4062.48 5
4062.63 1
4062.78 0
4062.92 0
4063.07 0
4063.21 0
4063.36 0
4063.51 0
4063.65 0
4063.80 5
4063.95 15
4064.09 28
4064.24 41
4064.39 54
4064.53 65
4064.68 73
4064.82 77
4064.97 75
4065.12 68
4065.26 57
4065.41 46
4065.56 37
4065.70 31
4065.85 30
4065.99 34
4066.14 42
4066.29 52
4066.43 63
4066.58 71
4066.73 79
4066.87 84
4067.02 90
4067.17 95
4067.31 101
4067.46 108
4067.60 114
4067.75 120
4067.90 124
4068.04 126
4068.19 124
4068.34 120
4068.48 113
4068.63 105
4068.78 94
4068.92 84
4069.07 75
4069.21 68
4069.36 65
4069.51 65
4069.65 69
4069.80 75
4069.95 85
4070.09 95
4070.24 105
4070.39 115
4070.53 122
4070.68 126
4070.83 128
4070.97 126
4071.12 123
4071.26 118
4071.41 114
4071.56 109
4071.70 104
4071.85 98
4072.00 93
4072.14 88
4072.29 84
4072.44 80
4072.58 77
4072.73 75
4072.88 75
4073.02 74
4073.17 73
4073.31 70
4073.46 65
4073.61 57
4073.75 48
4073.90 38
4074.05 29
4074.19 23
4074.34 20
4074.49 21
4074.63 27
4074.78 35
4074.93 45
4075.07 55
4075.22 64
4075.37 70
4075.51 73
4075.66 75
4075.81 74
4075.95 74
4076.10 74
4076.24 75
4076.39 79
4076.54 83
4076.68 87
4076.83 90
4076.98 90
4077.12 87
4077.27 81
4077.42 72
4077.56 62
4077.71 52
4077.86 42
4078.00 33
4078.15 25
4078.30 18
4078.44 11
4078.59 4
4078.74 0
4078.88 0
4079.03 0
4079.18 0
4079.32 0
4079.47 0
4079.62 2
4079.76 5
4079.91 5
4080.06 3
4080.20 0
4080.35 0
4080.50 0
4080.64 0
4080.79 0
4080.93 5
4081.08 15
4081.23 25
4081.37 34
4081.52 39
4081.67 41
4081.81 40
4081.96 37
4082.11 36
4082.25 39
4082.40 47
4082.55 60
4082.69 74
4082.84 88
4082.99 99
4083.13 104
4083.28 105
4083.43 103
4083.57 99
4083.72 96
4083.87 96
4084.01 97
4084.16 101
4084.31 104
4084.45 107
4084.60 109
4084.75 110
4084.89 110
4085.04 111
4085.19 112
4085.33 115
4085.48 120
4085.63 126
4085.77 135
4085.92 145
4086.07 156
4086.21 167
4086.36 176
4086.51 181
4086.65 182
4086.80 179
4086.95 172
4087.09 162
4087.24 151
4087.39 140
4087.53 130
4087.68 121
4087.83 113
4087.98 107
4088.12 101
4088.27 97
4088.42 94
4088.56 90
4088.71 87
4088.86 84
4089.00 79
4089.15 74
4089.30 70
4089.44 68
4089.59 68
4089.74 70
4089.88 75
4090.03 81
4090.18 87
4090.32 91
4090.47 90
4090.62 85
4090.76 77
4090.91 66
4091.06 54
4091.20 44
4091.35 36
4091.50 32
4091.64 32
4091.79 37
4091.94 45
4092.08 56
4092.23 68
4092.38 78
4092.53 87
4092.67 93
4092.82 96
4092.97 98
4093.11 99
4093.26 101
4093.41 104
4093.55 109
4093.70 115
4093.85 121
4093.99 125
4094.14 128
4094.29 129
4094.43 127
4094.58 124
4094.73 121
4094.87 117
4095.02 113
4095.17 109
4095.31 106
4095.46 103
4095.61 101
4095.76 101
4095.90 102
4096.05 104
4096.20 106
4096.34 109
4096.49 110
4096.64 111
4096.78 112
4096.93 113
4097.08 113
4097.22 113
4097.37 112
4097.52 112
4097.67 111
4097.81 112
4097.96 113
4098.11 116
4098.25 121
4098.40 125
4098.55 130
4098.69 132
4098.84 131
4098.99 129
4099.13 124
4099.28 119
4099.43 114
4099.58 112
4099.72 112
4099.87 115
4100.02 121
4100.16 128
4100.31 135
4100.46 139
4100.60 139
4100.75 135
4100.90 127
4101.04 117
4101.19 106
4101.34 98
4101.49 93
4101.63 93
4101.78 95
4101.93 99
4102.07 102
4102.22 103
4102.37 101
4102.51 97
4102.66 90
4102.81 84
4102.96 79
4103.10 76
4103.25 75
4103.40 76
4103.54 78
4103.69 80
4103.84 82
4103.98 83
4104.13 85
4104.28 86
4104.43 88
4104.57 91
4104.72 95
4104.87 98
4105.01 101
4105.16 102
4105.31 101
4105.45 96
4105.60 88
4105.75 78
4105.90 67
4106.04 55
4106.19 44
4106.34 35
4106.48 28
4106.63 24
4106.78 22
4106.93 21
4107.07 21
4107.22 20
4107.37 18
4107.51 14
4107.66 10
4107.81 4
4107.96 0
4108.10 0
4108.25 0
4108.40 0
4108.54 0
4108.69 0
4108.84 0
4108.98 2
4109.13 6
4109.28 9
4109.43 10
4109.57 9
4109.72 7
4109.87 5
4110.01 4
4110.16 5
4110.31 10
4110.46 18
4110.60 29
4110.75 43
4110.90 57
4111.04 70
4111.19 81
4111.34 89
4111.49 94
4111.63 96
4111.78 97
4111.93 97
4112.07 98
4112.22 100
4112.37 102
4112.52 103
4112.66 103
4112.81 102
4112.96 101
4113.10 100
4113.25 103
4113.40 109
4113.55 118
4113.69 129
4113.84 142
4113.99 155
4114.14 166
4114.28 174
4114.43 180
4114.58 183
4114.72 184
4114.87 184
4115.02 183
4115.17 182
4115.31 182
4115.46 182
4115.61 183
4115.75 183
4115.90 182
4116.05 180
4116.20 177
4116.34 175
4116.49 175
4116.64 180
4116.79 190
4116.93 205
4117.08 224
4117.23 245
4117.37 264
4117.52 281
4117.67 292
4117.82 298
4117.96 298
4118.11 293
4118.26 283
4118.41 270
4118.55 254
4118.70 238
4118.85 224
4118.99 212
4119.14 203
4119.29 198
4119.44 194
4119.58 191
4119.73 188
4119.88 183
4120.03 175
4120.17 167
4120.32 158
4120.47 149
4120.61 143
4120.76 138
4120.91 136
4121.06 136
4121.20 137
4121.35 138
4121.50 137
4121.65 134
4121.79 129
4121.94 122
4122.09 114
4122.24 107
4122.38 103
4122.53 103
4122.68 106
4122.82 111
4122.97 117
4123.12 122
4123.27 123
4123.41 122
4123.56 117
4123.71 110
4123.86 102
4124.00 94
4124.15 88
4124.30 83
4124.45 80
4124.59 78
4124.74 76
4124.89 73
4125.04 68
4125.18 60
4125.33 49
4125.48 36
4125.62 23
4125.77 11
4125.92 3
4126.07 2
4126.21 6
4126.36 16
4126.51 30
4126.66 46
4126.80 61
4126.95 74
4127.10 83
4127.25 89
4127.39 93
4127.54 95
4127.69 97
4127.84 99
4127.98 102
4128.13 106
4128.28 112
4128.43 119
4128.57 127
4128.72 137
4128.87 147
4129.02 156
4129.16 163
4129.31 169
4129.46 172
4129.61 174
4129.75 177
4129.90 180
4130.05 185
4130.20 190
4130.34 195
4130.49 199
4130.64 201
4130.79 200
4130.93 198
4131.08 195
4131.23 191
4131.38 186
4131.52 181
4131.67 179
4131.82 179
4131.97 183
4132.11 193
4132.26 206
4132.41 224
4132.56 243
4132.70 263
4132.85 283
4133.00 304
4133.15 327
4133.29 353
4133.44 381
4133.59 410
4133.74 439
4133.88 466
4134.03 487
4134.18 505
4134.33 520
4134.47 536
4134.62 556
4134.77 582
4134.92 616
4135.06 656
4135.21 701
4135.36 747
4135.51 793
4135.65 837
4135.80 876
4135.95 912
4136.10 942
4136.24 966
4136.39 983
4136.54 995
4136.69 1003
4136.84 1013
4136.98 1028
4137.13 1052
4137.28 1090
4137.43 1140
4137.57 1200
4137.72 1265
4137.87 1329
4138.02 1389
4138.16 1440
4138.31 1480
4138.46 1511
4138.61 1533
4138.75 1549
4138.90 1557
4139.05 1560
4139.20 1556
4139.35 1546
4139.49 1531
4139.64 1511
4139.79 1488
4139.94 1465
4140.08 1443
4140.23 1423
4140.38 1405
4140.53 1389
4140.67 1372
4140.82 1353
4140.97 1331
4141.12 1305
4141.26 1276
4141.41 1245
4141.56 1214
4141.71 1185
4141.86 1157
4142.00 1131
4142.15 1105
4142.30 1078
4142.45 1048
4142.59 1016
4142.74 980
4142.89 943
4143.04 905
4143.18 869
4143.33 834
4143.48 801
4143.63 770
4143.78 741
4143.92 716
4144.07 695
4144.22 677
4144.37 664
4144.51 653
4144.66 644
4144.81 635
4144.96 624
4145.11 609
4145.25 592
4145.40 573
4145.55 554
4145.70 535
4145.84 518
4145.99 503
4146.14 492
4146.29 483
4146.44 477
4146.58 473
4146.73 470
4146.88 468
4147.03 466
4147.17 461
4147.32 455
4147.47 446
4147.62 436
4147.77 425
4147.91 415
4148.06 406
4148.21 399
4148.36 393
4148.50 389
4148.65 385
4148.80 382
4148.95 379
4149.10 375
4149.24 373
4149.39 371
4149.54 370
4149.69 371
4149.83 374
4149.98 379
4150.13 386
4150.28 394
4150.43 403
4150.57 411
4150.72 416
4150.87 418
4151.02 415
4151.17 407
4151.31 394
4151.46 377
4151.61 357
4151.76 336
4151.90 315
4152.05 295
4152.20 277
4152.35 260
4152.50 246
4152.64 232
4152.79 221
4152.94 211
4153.09 205
4153.24 202
4153.38 202
4153.53 206
4153.68 213
4153.83 222
4153.98 231
4154.12 240
4154.27 248
4154.42 254
4154.57 258
4154.72 262
4154.86 264
4155.01 267
4155.16 269
4155.31 271
4155.45 274
4155.60 277
4155.75 279
4155.90 280
4156.05 279
4156.19 275
4156.34 268
4156.49 258
4156.64 245
4156.79 230
4156.93 213
4157.08 195
4157.23 178
4157.38 161
4157.53 147
4157.67 137
4157.82 132
4157.97 131
4158.12 133
4158.27 137
4158.41 141
4158.56 142
4158.71 139
4158.86 132
4159.01 122
4159.15 111
4159.30 101
4159.45 94
4159.60 92
4159.75 93
4159.89 99
4160.04 107
4160.19 116
4160.34 124
4160.49 130
4160.63 133
4160.78 132
4160.93 129
4161.08 123
4161.23 117
4161.37 110
4161.52 104
4161.67 98
4161.82 93
4161.97 88
4162.11 82
4162.26 77
4162.41 72
4162.56 70
4162.71 71
4162.85 75
4163.00 83
4163.15 92
4163.30 101
4163.45 110
4163.60 118
4163.74 124
4163.89 130
4164.04 134
4164.19 138
4164.34 141
4164.48 142
4164.63 142
4164.78 139
4164.93 134
4165.08 128
4165.22 122
4165.37 119
4165.52 118
4165.67 120
4165.82 124
4165.96 129
4166.11 133
4166.26 137
4166.41 140
4166.56 142
4166.71 144
4166.85 147
4167.00 151
4167.15 156
4167.30 160
4167.45 162
4167.59 161
4167.74 156
4167.89 147
4168.04 134
4168.19 119
4168.34 103
4168.48 90
4168.63 78
4168.78 70
4168.93 64
4169.08 61
4169.22 59
4169.37 58
4169.52 57
4169.67 57
4169.82 57
4169.97 57
4170.11 57
4170.26 56
4170.41 56
4170.56 55
4170.71 54
4170.85 51
4171.00 47
4171.15 42
4171.30 37
4171.45 32
4171.60 27
4171.74 22
4171.89 19
4172.04 17
4172.19 15
4172.34 13
4172.48 9
4172.63 3
4172.78 0
4172.93 0
4173.08 0
4173.23 0
4173.37 0
4173.52 0
4173.67 0
4173.82 0
4173.97 6
4174.12 11
4174.26 15
4174.41 18
4174.56 22
4174.71 27
4174.86 35
4175.01 45
4175.15 58
4175.30 73
4175.45 87
4175.60 101
4175.75 113
4175.90 122
4176.04 128
4176.19 132
4176.34 133
4176.49 134
4176.64 135
4176.79 135
4176.93 135
4177.08 134
4177.23 133
4177.38 129
4177.53 123
4177.68 116
4177.82 106
4177.97 97
4178.12 87
4178.27 78
4178.42 73
4178.57 71
4178.71 74
4178.86 80
4179.01 89
4179.16 98
4179.31 107
4179.46 113
4179.60 115
4179.75 115
4179.90 113
4180.05 112
4180.20 112
4180.35 114
4180.49 118
4180.64 123
4180.79 128
4180.94 131
4181.09 132
4181.24 130
4181.38 126
4181.53 120
4181.68 113
4181.83 108
4181.98 102
4182.13 98
4182.27 94
4182.42 90
4182.57 85
4182.72 80
4182.87 74
4183.02 69
4183.17 66
4183.31 66
4183.46 71
4183.61 80
4183.76 91
4183.91 102
4184.06 110
4184.20 114
4184.35 113
4184.50 107
4184.65 98
4184.80 89
4184.95 81
4185.09 76
4185.24 72
4185.39 70
4185.54 67
4185.69 63
4185.84 58
4185.99 52
4186.13 46
4186.28 41
4186.43 37
4186.58 36
4186.73 37
4186.88 40
4187.03 46
4187.17 53
4187.32 62
4187.47 71
4187.62 80
4187.77 86
4187.92 88
4188.06 87
4188.21 81
4188.36 74
4188.51 65
4188.66 57
4188.81 50
4188.96 46
4189.10 44
4189.25 44
4189.40 43
4189.55 42
4189.70 40
4189.85 37
4190.00 33
4190.14 28
4190.29 24
4190.44 22
4190.59 20
4190.74 18
4190.89 17
4191.04 15
4191.18 11
4191.33 6
4191.48 0
4191.63 0
4191.78 0
4191.93 0
4192.08 0
4192.22 0
4192.37 0
4192.52 0
4192.67 7
4192.82 20
4192.97 31
4193.12 40
4193.26 45
4193.41 46
4193.56 43
4193.71 39
4193.86 34
4194.01 30
4194.16 29
4194.30 30
4194.45 35
4194.60 41
4194.75 46
4194.90 50
4195.05 50
4195.20 47
4195.35 40
4195.49 32
4195.64 24
4195.79 19
4195.94 19
4196.09 24
4196.24 35
4196.39 49
4196.53 65
4196.68 81
4196.83 95
4196.98 106
4197.13 114
4197.28 119
4197.43 121
4197.58 121
4197.72 119
4197.87 114
4198.02 108
4198.17 100
4198.32 90
4198.47 80
4198.62 70
4198.76 61
4198.91 54
4199.06 49
4199.21 46
4199.36 45
4199.51 44
4199.66 42
4199.81 41
4199.95 39
4200.10 38
4200.25 38
4200.40 41
4200.55 45
4200.70 53
4200.85 62
4201.00 72
4201.14 83
4201.29 93
4201.44 100
4201.59 105
4201.74 107
4201.89 106
4202.04 102
4202.19 96
4202.33 89
4202.48 80
4202.63 71
4202.78 62
4202.93 54
4203.08 47
4203.23 42
4203.38 40
4203.52 42
4203.67 47
4203.82 56
4203.97 69
4204.12 84
4204.27 100
4204.42 115
4204.57 128
4204.72 140
4204.86 149
4205.01 157
4205.16 164
4205.31 172
4205.46 180
4205.61 188
4205.76 193
4205.91 196
4206.05 194
4206.20 189
4206.35 181
4206.50 171
4206.65 161
4206.80 152
4206.95 147
4207.10 145
4207.25 145
4207.39 149
4207.54 153
4207.69 157
4207.84 161
4207.99 164
4208.14 168
4208.29 172
4208.44 179
4208.59 188
4208.73 199
4208.88 214
4209.03 231
4209.18 250
4209.33 270
4209.48 292
4209.63 314
4209.78 336
4209.93 356
4210.07 374
4210.22 388
4210.37 399
4210.52 408
4210.67 413
4210.82 417
4210.97 421
4211.12 425
4211.27 431
4211.41 439
4211.56 451
4211.71 466
4211.86 484
4212.01 502
4212.16 519
4212.31 533
4212.46 542
4212.61 546
4212.75 547
4212.90 544
4213.05 542
4213.20 542
4213.35 546
4213.50 553
4213.65 563
4213.80 574
4213.95 584
4214.10 591
4214.24 595
4214.39 595
4214.54 595
4214.69 595
4214.84 597
4214.99 602
4215.14 608
4215.29 614
4215.44 617
4215.59 616
4215.73 609
4215.88 596
4216.03 579
4216.18 560
4216.33 540
4216.48 522
4216.63 505
4216.78 490
4216.93 476
4217.08 460
4217.22 444
4217.37 426
4217.52 409
4217.67 394
4217.82 383
4217.97 376
4218.12 374
4218.27 374
4218.42 376
4218.57 378
4218.72 379
4218.86 379
4219.01 376
4219.16 371
4219.31 365
4219.46 358
4219.61 352
4219.76 347
4219.91 344
4220.06 343
4220.21 344
4220.35 345
4220.50 343
4220.65 338
4220.80 328
4220.95 313
4221.10 295
4221.25 275
4221.40 256
4221.55 240
4221.70 227
4221.85 216
4222.00 206
4222.14 197
4222.29 188
4222.44 179
4222.59 172
4222.74 169
4222.89 169
4223.04 173
4223.19 180
4223.34 187
4223.49 191
4223.64 191
4223.78 183
4223.93 168
4224.08 148
4224.23 124
4224.38 99
4224.53 77
4224.68 61
4224.83 50
4224.98 46
4225.13 45
4225.28 44
4225.43 42
4225.57 37
4225.72 27
4225.87 15
4226.02 2
4226.17 0
4226.32 0
4226.47 0
4226.62 0
4226.77 0
4226.92 0
4227.07 0
4227.22 0
4227.36 6
4227.51 16
4227.66 27
4227.81 37
4227.96 46
4228.11 53
4228.26 58
4228.41 61
4228.56 64
4228.71 67
4228.86 71
4229.01 75
4229.16 79
4229.30 81
4229.45 80
4229.60 76
4229.75 69
4229.90 63
4230.05 58
4230.20 57
4230.35 60
4230.50 68
4230.65 79
4230.80 93
4230.95 108
4231.10 123
4231.25 137
4231.39 149
4231.54 161
4231.69 172
4231.84 181
4231.99 190
4232.14 197
4232.29 204
4232.44 212
4232.59 222
4232.74 233
4232.89 247
4233.04 261
4233.19 273
4233.34 281
4233.48 282
4233.63 277
4233.78 266
4233.93 253
4234.08 241
4234.23 232
4234.38 228
4234.53 230
4234.68 235
4234.83 242
4234.98 247
4235.13 251
4235.28 251
4235.43 249
4235.58 246
4235.72 245
4235.87 247
4236.02 253
4236.17 262
4236.32 273
4236.47 283
4236.62 292
4236.77 296
4236.92 295
4237.07 290
4237.22 282
4237.37 274
4237.52 269
4237.67 269
4237.82 274
4237.97 284
4238.12 297
4238.26 311
4238.41 323
4238.56 333
4238.71 339
4238.86 344
4239.01 349
4239.16 355
4239.31 364
4239.46 375
4239.61 387
4239.76 397
4239.91 404
4240.06 409
4240.21 410
4240.36 410
4240.51 411
4240.66 413
4240.80 417
4240.95 422
4241.10 425
4241.25 426
4241.40 422
4241.55 415
4241.70 407
4241.85 399
4242.00 393
4242.15 393
4242.30 396
4242.45 402
4242.60 409
4242.75 415
4242.90 418
4243.05 418
4243.20 415
4243.35 410
4243.50 405
4243.64 401
4243.79 397
4243.94 394
4244.09 391
4244.24 389
4244.39 389
4244.54 390
4244.69 394
4244.84 400
4244.99 409
4245.14 417
4245.29 425
4245.44 429
4245.59 428
4245.74 424
4245.89 416
4246.04 408
4246.19 401
4246.34 399
4246.49 401
4246.64 409
4246.78 422
4246.93 436
4247.08 449
4247.23 461
4247.38 471
4247.53 478
4247.68 485
4247.83 494
4247.98 506
4248.13 521
4248.28 540
4248.43 560
4248.58 581
4248.73 600
4248.88 616
4249.03 630
4249.18 642
4249.33 653
4249.48 667
4249.63 684
4249.78 704
4249.93 727
4250.08 752
4250.23 776
4250.37 797
4250.52 814
4250.67 826
4250.82 833
4250.97 834
4251.12 831
4251.27 824
4251.42 814
4251.57 804
4251.72 794
4251.87 787
4252.02 785
4252.17 788
4252.32 796
4252.47 808
4252.62 823
4252.77 838
4252.92 851
4253.07 859
4253.22 863
4253.37 862
4253.52 854
4253.67 840
4253.82 821
4253.97 799
4254.12 778
4254.27 761
4254.42 749
4254.57 745
4254.71 746
4254.86 753
4255.01 760
4255.16 766
4255.31 768
4255.46 766
4255.61 760
4255.76 751
4255.91 740
4256.06 728
4256.21 714
4256.36 697
4256.51 678
4256.66 658
4256.81 636
4256.96 617
4257.11 601
4257.26 591
4257.41 586
4257.56 585
4257.71 586
4257.86 588
4258.01 588
4258.16 586
4258.31 582
4258.46 577
4258.61 574
4258.76 574
4258.91 578
4259.06 584
4259.21 592
4259.36 598
4259.51 600
4259.66 596
4259.81 586
4259.96 570
4260.11 551
4260.26 531
4260.41 513
4260.55 498
4260.70 489
4260.85 484
4261.00 484
4261.15 485
4261.30 486
4261.45 486
4261.60 483
4261.75 477
4261.90 468
4262.05 458
4262.20 448
4262.35 440
4262.50 435
4262.65 433
4262.80 432
4262.95 434
4263.10 435
4263.25 435
4263.40 434
4263.55 432
4263.70 430
4263.85 428
4264.00 426
4264.15 424
4264.30 422
4264.45 420
4264.60 417
4264.75 413
4264.90 408
4265.05 403
4265.20 398
4265.35 395
4265.50 392
4265.65 392
4265.80 393
4265.95 393
4266.10 394
4266.25 392
4266.40 389
4266.55 383
4266.70 376
4266.85 367
4267.00 358
4267.15 349
4267.30 338
4267.45 327
4267.60 314
4267.75 302
4267.90 289
4268.05 278
4268.20 270
4268.35 265
4268.50 263
4268.65 263
4268.80 264
4268.95 265
4269.10 264
4269.25 262
4269.40 257
4269.55 251
4269.70 245
4269.85 238
4270.00 233
4270.15 228
4270.30 225
4270.45 223
4270.60 223
4270.75 225
4270.90 228
4271.05 232
4271.20 237
4271.35 242
4271.50 247
4271.65 252
4271.80 257
4271.95 261
4272.10 264
4272.25 266
4272.40 266
4272.55 265
4272.70 263
4272.85 262
4273.00 263
4273.15 268
4273.30 277
4273.45 291
4273.60 308
4273.75 329
4273.90 348
4274.05 365
4274.20 377
4274.35 383
4274.50 383
4274.65 379
4274.80 371
4274.95 363
4275.10 356
4275.25 352
4275.40 352
4275.55 354
4275.70 358
4275.85 363
4276.00 368
4276.15 373
4276.30 379
4276.45 386
4276.60 394
4276.75 404
4276.90 417
4277.05 433
4277.20 450
4277.35 470
4277.50 491
4277.65 514
4277.80 538
4277.95 561
4278.10 583
4278.25 601
4278.40 615
4278.55 624
4278.70 629
4278.85 629
4279.00 627
4279.15 624
4279.30 621
4279.45 619
4279.60 620
4279.75 627
4279.90 640
4280.05 658
4280.20 682
4280.35 709
4280.50 737
4280.65 761
4280.80 780
4280.95 793
4281.10 799
4281.25 802
4281.40 801
4281.55 801
4281.70 801
4281.85 801
4282.00 801
4282.15 799
4282.30 795
4282.45 790
4282.60 784
4282.75 779
4282.90 776
4283.05 776
4283.20 780
4283.35 787
4283.50 797
4283.65 809
4283.80 823
4283.96 839
4284.11 856
4284.26 873
4284.41 888
4284.56 898
4284.71 903
4284.86 905
4285.01 903
4285.16 900
4285.31 900
4285.46 903
4285.61 909
4285.76 918
4285.91 927
4286.06 936
4286.21 943
4286.36 950
4286.51 959
4286.66 973
4286.81 992
4286.96 1018
4287.11 1049
4287.26 1084
4287.41 1119
4287.56 1154
4287.71 1188
4287.86 1223
4288.01 1262
4288.16 1308
4288.31 1361
4288.46 1423
4288.61 1492
4288.76 1566
4288.91 1644
4289.06 1722
4289.21 1800
4289.36 1878
4289.51 1958
4289.66 2040
4289.82 2127
4289.97 2219
4290.12 2317
4290.27 2420
4290.42 2530
4290.57 2643
4290.72 2761
4290.87 2882
4291.02 3007
4291.17 3137
4291.32 3273
4291.47 3415
4291.62 3564
4291.77 3720
4291.92 3884
4292.07 4055
4292.22 4232
4292.37 4413
4292.52 4599
4292.67 4784
4292.82 4967
4292.97 5143
4293.12 5308
4293.27 5462
4293.42 5603
4293.57 5733
4293.72 5852
4293.87 5961
4294.02 6063
4294.18 6157
4294.33 6243
4294.48 6321
4294.63 6389
4294.78 6450
4294.93 6504
4295.08 6551
4295.23 6591
4295.38 6622
4295.53 6639
4295.68 6641
4295.83 6624
4295.98 6590
4296.13 6539
4296.28 6476
4296.43 6405
4296.58 6330
4296.73 6251
4296.88 6169
4297.03 6084
4297.18 5997
4297.33 5909
4297.48 5823
4297.63 5742
4297.79 5668
4297.94 5601
4298.09 5542
4298.24 5486
4298.39 5429
4298.54 5366
4298.69 5294
4298.84 5208
4298.99 5107
4299.14 4992
4299.29 4863
4299.44 4726
4299.59 4584
4299.74 4443
4299.89 4307
4300.04 4179
4300.19 4059
4300.34 3948
4300.49 3843
4300.64 3742
4300.79 3643
4300.95 3543
4301.10 3443
4301.25 3343
4301.40 3244
4301.55 3146
4301.70 3051
4301.85 2957
4302.00 2865
4302.15 2775
4302.30 2685
4302.45 2596
4302.60 2509
4302.75 2425
4302.90 2344
4303.05 2266
4303.20 2191
4303.35 2118
4303.50 2046
4303.65 1972
4303.81 1898
4303.96 1823
4304.11 1749
4304.26 1676
4304.41 1606
4304.56 1540
4304.71 1478
4304.86 1420
4305.01 1366
4305.16 1315
4305.31 1266
4305.46 1219
4305.61 1175
4305.76 1132
4305.91 1092
4306.06 1056
4306.21 1025
4306.37 999
4306.52 977
4306.67 960
4306.82 947
4306.97 935
4307.12 922
4307.27 907
4307.42 887
4307.57 863
4307.72 834
4307.87 802
4308.02 768
4308.17 737
4308.32 709
4308.47 687
4308.62 669
4308.78 656
4308.93 644
4309.08 631
4309.23 616
4309.38 596
4309.53 574
4309.68 549
4309.83 524
4309.98 500
4310.13 480
4310.28 462
4310.43 446
4310.58 431
4310.73 415
4310.88 397
4311.03 377
4311.19 358
4311.34 339
4311.49 323
4311.64 312
4311.79 306
4311.94 303
4312.09 303
4312.24 303
4312.39 300
4312.54 293
4312.69 282
4312.84 266
4312.99 248
4313.14 230
4313.30 213
4313.45 199
4313.60 191
4313.75 187
4313.90 188
4314.05 192
4314.20 198
4314.35 203
4314.50 206
4314.65 207
4314.80 207
4314.95 208
4315.10 211
4315.26 218
4315.41 230
4315.56 245
4315.71 261
4315.86 276
4316.01 287
4316.16 294
4316.31 298
4316.46 299
4316.61 300
4316.76 302
4316.91 305
4317.06 309
4317.22 313
4317.37 315
4317.52 316
4317.67 314
4317.82 309
4317.97 304
4318.12 297
4318.27 290
4318.42 284
4318.57 278
4318.72 273
4318.87 269
4319.02 267
4319.18 264
4319.33 260
4319.48 255
4319.63 247
4319.78 236
4319.93 224
4320.08 212
4320.23 200
4320.38 190
4320.53 182
4320.68 178
4320.83 176
4320.99 177
4321.14 181
4321.29 188
4321.44 198
4321.59 211
4321.74 225
4321.89 240
4322.04 252
4322.19 261
4322.34 266
4322.49 266
4322.65 262
4322.80 255
4322.95 245
4323.10 232
4323.25 217
4323.40 199
4323.55 179
4323.70 160
4323.85 144
4324.00 133
4324.15 129
4324.31 133
4324.46 145
4324.61 163
4324.76 184
4324.91 206
4325.06 225
4325.21 239
4325.36 248
4325.51 251
4325.66 248
4325.81 241
4325.97 232
4326.12 222
4326.27 214
4326.42 207
4326.57 202
4326.72 199
4326.87 198
4327.02 196
4327.17 195
4327.32 193
4327.47 192
4327.63 191
4327.78 190
4327.93 190
4328.08 189
4328.23 187
4328.38 183
4328.53 176
4328.68 164
4328.83 148
4328.98 129
4329.14 107
4329.29 84
4329.44 64
4329.59 48
4329.74 37
4329.89 32
4330.04 32
4330.19 36
4330.34 43
4330.49 49
4330.65 53
4330.80 55
4330.95 52
4331.10 47
4331.25 39
4331.40 30
4331.55 24
4331.70 20
4331.85 19
4332.00 22
4332.16 26
4332.31 30
4332.46 32
4332.61 33
4332.76 30
4332.91 26
4333.06 21
4333.21 15
4333.36 10
4333.52 5
4333.67 1
4333.82 0
4333.97 0
4334.12 0
4334.27 0
4334.42 0
4334.57 0
4334.72 0
4334.88 0
4335.03 0
4335.18 4
4335.33 9
4335.48 15
4335.63 20
4335.78 23
4335.93 24
4336.08 23
4336.24 22
4336.39 21
4336.54 21
4336.69 22
4336.84 25
4336.99 28
4337.14 32
4337.29 35
4337.44 38
4337.60 39
4337.75 40
4337.90 39
4338.05 37
4338.20 35
4338.35 33
4338.50 31
4338.65 31
4338.80 33
4338.96 35
4339.11 39
4339.26 42
4339.41 44
4339.56 45
4339.71 44
4339.86 42
4340.01 38
4340.17 35
4340.32 32
4340.47 32
4340.62 33
4340.77 37
4340.92 42
4341.07 48
4341.22 55
4341.37 60
4341.53 64
4341.68 66
4341.83 67
4341.98 69
4342.13 70
4342.28 72
4342.43 75
4342.58 78
4342.74 82
4342.89 85
4343.04 86
4343.19 86
4343.34 86
4343.49 85
4343.64 85
4343.79 84
4343.95 85
4344.10 86
4344.25 88
4344.40 90
4344.55 93
4344.70 97
4344.85 102
4345.00 107
4345.16 111
4345.31 114
4345.46 114
4345.61 112
4345.76 109
4345.91 107
4346.06 108
4346.21 112
4346.37 121
4346.52 132
4346.67 146
4346.82 160
4346.97 173
4347.12 184
4347.27 193
4347.43 200
4347.58 204
4347.73 206
4347.88 203
4348.03 196
4348.18 184
4348.33 168
4348.48 149
4348.64 130
4348.79 112
4348.94 98
4349.09 89
4349.24 82
4349.39 77
4349.54 73
4349.70 68
4349.85 62
4350.00 55
4350.15 50
4350.30 48
4350.45 49
4350.60 54
4350.75 60
4350.91 67
4351.06 72
4351.21 74
4351.36 72
4351.51 67
4351.66 61
4351.81 55
4351.97 50
4352.12 49
4352.27 53
4352.42 62
4352.57 75
4352.72 92
4352.87 110
4353.03 128
4353.18 143
4353.33 154
4353.48 158
4353.63 156
4353.78 147
4353.93 133
4354.09 115
4354.24 96
4354.39 77
4354.54 61
4354.69 47
4354.84 37
4354.99 29
4355.15 22
4355.30 16
4355.45 9
4355.60 3
4355.75 0
4355.90 0
4356.05 0
4356.21 0
4356.36 0
4356.51 6
4356.66 19
4356.81 33
4356.96 47
4357.11 58
4357.27 67
4357.42 72
4357.57 74
4357.72 74
4357.87 72
4358.02 70
4358.18 66
4358.33 62
4358.48 56
4358.63 50
4358.78 42
4358.93 35
4359.08 28
4359.24 23
4359.39 21
4359.54 21
4359.69 23
4359.84 26
4359.99 30
4360.15 34
4360.30 37
4360.45 39
4360.60 39
4360.75 38
4360.90 36
4361.05 32
4361.21 27
4361.36 22
4361.51 16
4361.66 11
4361.81 9
4361.96 9
4362.12 11
4362.27 14
4362.42 15
4362.57 14
4362.72 10
4362.87 2
4363.02 0
4363.18 0
4363.33 0
4363.48 0
4363.63 0
4363.78 0
4363.93 10
4364.09 29
4364.24 48
4364.39 64
4364.54 76
4364.69 85
4364.84 91
4365.00 94
4365.15 96
4365.30 95
4365.45 92
4365.60 86
4365.75 77
4365.91 65
4366.06 52
4366.21 40
4366.36 29
4366.51 24
4366.66 23
4366.82 26
4366.97 33
4367.12 42
4367.27 53
4367.42 64
4367.57 74
4367.73 84
4367.88 93
4368.03 100
4368.18 106
4368.33 109
4368.48 110
4368.64 109
4368.79 107
4368.94 103
4369.09 98
4369.24 92
4369.39 85
4369.55 77
4369.70 67
4369.85 56
4370.00 46
4370.15 37
4370.30 29
4370.46 25
4370.61 22
4370.76 19
4370.91 16
4371.06 10
4371.21 2
4371.37 0
4371.52 0
4371.67 0
4371.82 0
4371.97 0
4372.12 0
4372.28 0
4372.43 11
4372.58 27
4372.73 42
4372.88 53
4373.04 60
4373.19 63
4373.34 61
4373.49 56
4373.64 50
4373.79 43
4373.95 36
4374.10 31
4374.25 28
4374.40 28
4374.55 30
4374.70 34
4374.86 39
4375.01 44
4375.16 48
4375.31 52
4375.46 55
4375.62 57
4375.77 59
4375.92 63
4376.07 70
4376.22 79
4376.37 91
4376.53 104
4376.68 115
4376.83 124
4376.98 126
4377.13 123
4377.29 116
4377.44 106
4377.59 95
4377.74 86
4377.89 79
4378.04 75
4378.20 73
4378.35 72
4378.50 71
4378.65 70
4378.80 71
4378.96 73
4379.11 78
4379.26 86
4379.41 96
4379.56 108
4379.72 120
4379.87 130
4380.02 137
4380.17 140
4380.32 139
4380.47 134
4380.63 127
4380.78 120
4380.93 112
4381.08 106
4381.23 101
4381.39 98
4381.54 97
4381.69 97
4381.84 97
4381.99 98
4382.15 99
4382.30 101
4382.45 104
4382.60 108
4382.75 114
4382.91 123
4383.06 134
4383.21 148
4383.36 163
4383.51 178
4383.66 190
4383.82 198
4383.97 202
4384.12 202
4384.27 200
4384.42 195
4384.58 191
4384.73 186
4384.88 180
4385.03 173
4385.18 165
4385.34 155
4385.49 145
4385.64 135
4385.79 127
4385.94 121
4386.10 117
4386.25 116
4386.40 114
4386.55 112
4386.70 108
4386.86 102
4387.01 95
4387.16 87
4387.31 80
4387.46 74
4387.62 69
4387.77 65
4387.92 62
4388.07 59
4388.22 58
4388.38 58
4388.53 60
4388.68 65
4388.83 71
4388.98 80
4389.14 89
4389.29 99
4389.44 110
4389.59 121
4389.74 134
4389.90 148
4390.05 162
4390.20 175
4390.35 185
4390.50 193
4390.66 197
4390.81 197
4390.96 195
4391.11 193
4391.27 191
4391.42 192
4391.57 196
4391.72 203
4391.87 212
4392.03 224
4392.18 236
4392.33 246
4392.48 253
4392.63 256
4392.79 257
4392.94 256
4393.09 254
4393.24 254
4393.39 256
4393.55 260
4393.70 265
4393.85 271
4394.00 276
4394.16 280
4394.31 286
4394.46 292
4394.61 300
4394.76 308
4394.92 316
4395.07 321
4395.22 322
4395.37 321
4395.52 317
4395.68 314
4395.83 314
4395.98 318
4396.13 324
4396.29 332
4396.44 340
4396.59 344
4396.74 343
4396.89 336
4397.05 323
4397.20 308
4397.35 290
4397.50 272
4397.65 255
4397.81 241
4397.96 231
4398.11 226
4398.26 224
4398.42 226
4398.57 232
4398.72 240
4398.87 250
4399.02 259
4399.18 268
4399.33 275
4399.48 280
4399.63 281
4399.79 279
4399.94 275
4400.09 271
4400.24 268
4400.39 267
4400.55 269
4400.70 274
4400.85 281
4401.00 287
4401.16 292
4401.31 295
4401.46 295
4401.61 293
4401.76 288
4401.92 282
4402.07 277
4402.22 271
4402.37 267
4402.53 264
4402.68 261
4402.83 260
4402.98 260
4403.14 259
4403.29 258
4403.44 254
4403.59 249
4403.74 240
4403.90 230
4404.05 216
4404.20 200
4404.35 183
4404.51 164
4404.66 144
4404.81 126
4404.96 109
4405.11 95
4405.27 85
4405.42 79
4405.57 77
4405.72 77
4405.88 79
4406.03 82
4406.18 85
4406.33 88
4406.49 92
4406.64 97
4406.79 102
4406.94 107
4407.10 110
4407.25 112
4407.40 112
4407.55 110
4407.70 107
4407.86 104
4408.01 102
4408.16 102
4408.31 102
4408.47 103
4408.62 104
4408.77 103
4408.92 100
4409.08 95
4409.23 88
4409.38 80
4409.53 71
4409.69 62
4409.84 53
4409.99 44
4410.14 37
4410.30 29
4410.45 22
4410.60 15
4410.75 8
4410.90 2
4411.06 0
4411.21 0
4411.36 0
4411.51 0
4411.67 0
4411.82 0
4411.97 0
4412.12 1
4412.28 6
4412.43 10
4412.58 13
4412.73 14
4412.89 15
4413.04 17
4413.19 20
4413.34 25
4413.50 30
4413.65 35
4413.80 39
4413.95 41
4414.11 42
4414.26 42
4414.41 42
4414.56 42
4414.72 45
4414.87 49
4415.02 55
4415.17 62
4415.33 69
4415.48 74
4415.63 77
4415.78 79
4415.94 79
4416.09 78
4416.24 78
4416.39 78
4416.55 79
4416.70 81
4416.85 81
4417.00 79
4417.16 73
4417.31 63
4417.46 49
4417.61 34
4417.77 19
4417.92 8
4418.07 2
4418.22 2
4418.38 7
4418.53 17
4418.68 28
4418.83 39
4418.99 49
4419.14 56
4419.29 60
4419.44 61
4419.60 59
4419.75 56
4419.90 52
4420.05 48
4420.21 43
4420.36 39
4420.51 35
4420.66 33
4420.82 30
4420.97 27
4421.12 24
4421.28 21
4421.43 19
4421.58 17
4421.73 17
4421.89 18
4422.04 21
4422.19 26
4422.34 34
4422.50 44
4422.65 56
4422.80 70
4422.95 86
4423.11 103
4423.26 118
4423.41 131
4423.56 141
4423.72 148
4423.87 154
4424.02 159
4424.17 164
4424.33 168
4424.48 173
4424.63 175
4424.79 175
4424.94 171
4425.09 164
4425.24 154
4425.40 143
4425.55 131
4425.70 120
4425.85 110
4426.01 101
4426.16 94
4426.31 89
4426.46 85
4426.62 81
4426.77 79
4426.92 77
4427.08 75
4427.23 74
4427.38 74
4427.53 72
4427.69 71
4427.84 68
4427.99 63
4428.14 57
4428.30 51
4428.45 44
4428.60 37
4428.76 32
4428.91 29
4429.06 28
4429.21 30
4429.37 34
4429.52 40
4429.67 47
4429.82 55
4429.98 64
4430.13 72
4430.28 78
4430.44 82
4430.59 84
4430.74 84
4430.89 84
4431.05 84
4431.20 85
4431.35 89
4431.50 93
4431.66 99
4431.81 105
4431.96 109
4432.12 113
4432.27 115
4432.42 117
4432.57 120
4432.73 123
4432.88 126
4433.03 130
4433.19 134
4433.34 138
4433.49 142
4433.64 146
4433.80 150
4433.95 153
4434.10 154
4434.26 153
4434.41 148
4434.56 140
4434.71 130
4434.87 117
4435.02 104
4435.17 92
4435.32 82
4435.48 75
4435.63 70
4435.78 68
4435.94 67
4436.09 68
4436.24 70
4436.39 73
4436.55 78
4436.70 85
4436.85 96
4437.01 108
4437.16 120
4437.31 131
4437.46 138
4437.62 140
4437.77 135
4437.92 125
4438.08 111
4438.23 96
4438.38 84
4438.53 76
4438.69 72
4438.84 75
4438.99 82
4439.15 92
4439.30 102
4439.45 113
4439.61 121
4439.76 129
4439.91 134
4440.06 139
4440.22 142
4440.37 145
4440.52 146
4440.68 145
4440.83 142
4440.98 134
4441.13 124
4441.29 110
4441.44 96
4441.59 81
4441.75 68
4441.90 57
4442.05 48
4442.21 41
4442.36 34
4442.51 29
4442.66 25
4442.82 23
4442.97 25
4443.12 30
4443.28 40
4443.43 53
4443.58 66
4443.73 77
4443.89 85
4444.04 89
4444.19 89
4444.35 86
4444.50 82
4444.65 78
4444.81 74
4444.96 72
4445.11 70
4445.26 68
4445.42 68
4445.57 69
4445.72 72
4445.88 77
4446.03 86
4446.18 98
4446.34 112
4446.49 126
4446.64 138
4446.79 146
4446.95 150
4447.10 149
4447.25 143
4447.41 132
4447.56 119
4447.71 104
4447.87 89
4448.02 74
4448.17 62
4448.33 52
4448.48 46
4448.63 43
4448.78 43
4448.94 45
4449.09 47
4449.24 48
4449.40 47
4449.55 43
4449.70 36
4449.86 29
4450.01 23
4450.16 20
4450.32 20
4450.47 24
4450.62 29
4450.77 35
4450.93 39
4451.08 38
4451.23 34
4451.39 24
4451.54 12
4451.69 0
4451.85 0
4452.00 0
4452.15 0
4452.31 0
4452.46 0
4452.61 0
4452.77 0
4452.92 0
4453.07 7
4453.22 18
4453.38 30
4453.53 42
4453.68 53
4453.84 62
4453.99 70
4454.14 76
4454.30 82
4454.45 88
4454.60 96
4454.76 105
4454.91 114
4455.06 123
4455.22 130
4455.37 133
4455.52 131
4455.68 126
4455.83 118
4455.98 109
4456.13 100
4456.29 92
4456.44 86
4456.59 82
4456.75 80
4456.90 80
4457.05 82
4457.21 86
4457.36 94
4457.51 104
4457.67 116
4457.82 129
4457.97 142
4458.13 152
4458.28 159
4458.43 161
4458.59 159
4458.74 154
4458.89 147
4459.05 140
4459.20 135
4459.35 133
4459.51 134
4459.66 137
4459.81 142
4459.97 146
4460.12 148
4460.27 147
4460.43 142
4460.58 134
4460.73 124
4460.89 112
4461.04 100
4461.19 88
4461.34 78
4461.50 71
4461.65 66
4461.80 66
4461.96 70
4462.11 77
4462.26 88
4462.42 100
4462.57 110
4462.72 118
4462.88 121
4463.03 120
4463.18 116
4463.34 110
4463.49 106
4463.64 104
4463.80 104
4463.95 108
4464.10 113
4464.26 117
4464.41 121
4464.56 123
4464.72 123
4464.87 122
4465.02 120
4465.18 118
4465.33 116
4465.48 116
4465.64 115
4465.79 116
4465.94 116
4466.10 114
4466.25 111
4466.40 106
4466.56 99
4466.71 91
4466.86 83
4467.02 78
4467.17 76
4467.32 78
4467.48 82
4467.63 86
4467.79 91
4467.94 93
4468.09 92
4468.25 87
4468.40 78
4468.55 68
4468.71 56
4468.86 45
4469.01 35
4469.17 28
4469.32 24
4469.47 22
4469.63 23
4469.78 25
4469.93 27
4470.09 31
4470.24 36
4470.39 41
4470.55 49
4470.70 58
4470.85 70
4471.01 82
4471.16 96
4471.31 108
4471.47 121
4471.62 132
4471.77 143
4471.93 155
4472.08 168
4472.23 182
4472.39 196
4472.54 209
4472.70 220
4472.85 228
4473.00 231
4473.16 231
4473.31 227
4473.46 221
4473.62 215
4473.77 211
4473.92 208
4474.08 206
4474.23 205
4474.38 204
4474.54 203
4474.69 202
4474.84 200
4475.00 199
4475.15 200
4475.30 202
4475.46 204
4475.61 206
4475.77 206
4475.92 204
4476.07 200
4476.23 192
4476.38 183
4476.53 173
4476.69 164
4476.84 157
4476.99 153
4477.15 151
4477.30 153
4477.45 157
4477.61 163
4477.76 168
4477.91 173
4478.07 175
4478.22 175
4478.38 173
4478.53 170
4478.68 168
4478.84 168
4478.99 169
4479.14 172
4479.30 177
4479.45 182
4479.60 186
4479.76 190
4479.91 192
4480.07 193
4480.22 191
4480.37 187
4480.53 180
4480.68 169
4480.83 155
4480.99 137
4481.14 117
4481.29 97
4481.45 80
4481.60 66
4481.75 56
4481.91 51
4482.06 48
4482.22 48
4482.37 49
4482.52 49
4482.68 47
4482.83 42
4482.98 35
4483.14 24
4483.29 11
4483.44 0
4483.60 0
4483.75 0
4483.91 0
4484.06 0
4484.21 0
4484.37 0
4484.52 1
4484.67 9
4484.83 15
4484.98 18
4485.14 19
4485.29 18
4485.44 17
4485.60 16
4485.75 15
4485.90 14
4486.06 13
4486.21 13
4486.37 11
4486.52 9
4486.67 6
4486.83 3
4486.98 0
4487.13 0
4487.29 0
4487.44 0
4487.59 0
4487.75 0
4487.90 0
4488.06 0
4488.21 3
4488.36 5
4488.52 7
4488.67 8
4488.82 10
4488.98 11
4489.13 12
4489.29 14
4489.44 15
4489.59 17
4489.75 20
4489.90 23
4490.05 28
4490.21 33
4490.36 40
4490.52 47
4490.67 53
4490.82 58
4490.98 60
4491.13 59
4491.29 55
4491.44 48
4491.59 39
4491.75 30
4491.90 22
4492.05 18
4492.21 17
4492.36 21
4492.52 28
4492.67 38
4492.82 48
4492.98 58
4493.13 65
4493.28 70
4493.44 72
4493.59 72
4493.75 71
4493.90 70
4494.05 68
4494.21 66
4494.36 63
4494.52 59
4494.67 54
4494.82 51
4494.98 50
4495.13 55
4495.28 65
4495.44 81
4495.59 100
4495.75 121
4495.90 141
4496.05 158
4496.21 172
4496.36 182
4496.52 188
4496.67 191
4496.82 190
4496.98 187
4497.13 182
4497.29 175
4497.44 169
4497.59 166
4497.75 166
4497.90 170
4498.05 178
4498.21 189
4498.36 203
4498.52 217
4498.67 232
4498.82 246
4498.98 262
4499.13 278
4499.29 295
4499.44 313
4499.59 332
4499.75 350
4499.90 366
4500.06 379
4500.21 388
4500.36 395
4500.52 399
4500.67 402
4500.83 404
4500.98 405
4501.13 407
4501.29 407
4501.44 406
4501.60 403
4501.75 396
4501.90 387
4502.06 374
4502.21 360
4502.37 344
4502.52 329
4502.67 316
4502.83 305
4502.98 299
4503.14 297
4503.29 298
4503.44 301
4503.60 304
4503.75 306
4503.91 304
4504.06 299
4504.21 291
4504.37 282
4504.52 270
4504.68 259
4504.83 248
4504.98 238
4505.14 228
4505.29 218
4505.45 208
4505.60 200
4505.75 193
4505.91 187
4506.06 184
4506.22 181
4506.37 179
4506.52 176
4506.68 172
4506.83 167
4506.99 159
4507.14 152
4507.29 145
4507.45 141
4507.60 140
4507.76 142
4507.91 147
4508.06 152
4508.22 157
4508.37 159
4508.53 159
4508.68 158
4508.84 156
4508.99 156
4509.14 158
4509.30 163
4509.45 171
4509.61 182
4509.76 194
4509.91 208
4510.07 222
4510.22 236
4510.38 248
4510.53 257
4510.68 262
4510.84 263
4510.99 259
4511.15 253
4511.30 247
4511.46 241
4511.61 238
4511.76 235
4511.92 233
4512.07 229
4512.23 223
4512.38 214
4512.53 202
4512.69 188
4512.84 173
4513.00 159
4513.15 146
4513.30 136
4513.46 128
4513.61 123
4513.77 121
4513.92 121
4514.08 122
4514.23 125
4514.38 129
4514.54 132
4514.69 136
4514.85 138
4515.00 140
4515.16 141
4515.31 141
4515.46 139
4515.62 135
4515.77 130
4515.93 123
4516.08 116
4516.23 110
4516.39 105
4516.54 100
4516.70 96
4516.85 92
4517.01 87
4517.16 82
4517.31 76
4517.47 69
4517.62 64
4517.78 60
4517.93 59
4518.09 61
4518.24 65
4518.39 72
4518.55 82
4518.70 92
4518.86 103
4519.01 112
4519.17 121
4519.32 127
4519.47 131
4519.63 131
4519.78 127
4519.94 121
4520.09 114
4520.25 106
4520.40 101
4520.55 100
4520.71 103
4520.86 109
4521.02 118
4521.17 127
4521.33 134
4521.48 138
4521.63 137
4521.79 134
4521.94 127
4522.10 119
4522.25 110
4522.41 102
4522.56 95
4522.71 89
4522.87 86
4523.02 84
4523.18 84
4523.33 85
4523.49 87
4523.64 89
4523.79 89
4523.95 86
4524.10 80
4524.26 72
4524.41 61
4524.57 48
4524.72 36
4524.88 26
4525.03 19
4525.18 16
4525.34 17
4525.49 22
4525.65 30
4525.80 38
4525.96 47
4526.11 54
4526.26 59
4526.42 61
4526.57 62
4526.73 61
4526.88 60
4527.04 59
4527.19 58
4527.35 56
4527.50 53
4527.65 48
4527.81 40
4527.96 31
4528.12 21
4528.27 11
4528.43 3
4528.58 0
4528.74 0
4528.89 0
4529.04 7
4529.20 14
4529.35 22
4529.51 30
4529.66 38
4529.82 45
4529.97 53
4530.13 61
4530.28 71
4530.43 81
4530.59 89
4530.74 92
4530.90 89
4531.05 79
4531.21 63
4531.36 43
4531.52 21
4531.67 2
4531.82 0
4531.98 0
4532.13 0
4532.29 0
4532.44 0
4532.60 0
4532.75 5
4532.91 10
4533.06 13
4533.22 15
4533.37 14
4533.52 12
4533.68 9
4533.83 5
4533.99 2
4534.14 0
4534.30 0
4534.45 0
4534.61 1
4534.76 5
4534.91 9
4535.07 13
4535.22 16
4535.38 18
4535.53 19
4535.69 20
4535.84 21
4536.00 24
4536.15 28
4536.31 33
4536.46 37
4536.62 40
4536.77 40
4536.92 38
4537.08 32
4537.23 24
4537.39 16
4537.54 7
4537.70 0
4537.85 0
4538.01 0
4538.16 0
4538.32 0
4538.47 2
4538.62 5
4538.78 8
4538.93 8
4539.09 7
4539.24 5
4539.40 3
4539.55 0
4539.71 0
4539.86 0
4540.02 0
4540.17 0
4540.33 0
4540.48 0
4540.63 0
4540.79 7
4540.94 15
4541.10 24
4541.25 31
4541.41 36
4541.56 39
4541.72 41
4541.87 42
4542.03 42
4542.18 42
4542.34 42
4542.49 42
4542.65 43
4542.80 44
4542.95 47
4543.11 51
4543.26 57
4543.42 65
4543.57 72
4543.73 79
4543.88 85
4544.04 89
4544.19 92
4544.35 93
4544.50 95
4544.66 99
4544.81 106
4544.97 117
4545.12 129
4545.28 144
4545.43 158
4545.58 171
4545.74 181
4545.89 188
4546.05 191
4546.20 190
4546.36 186
4546.51 179
4546.67 170
4546.82 160
4546.98 150
4547.13 139
4547.29 130
4547.44 122
4547.60 117
4547.75 113
4547.91 111
4548.06 110
4548.22 110
4548.37 110
4548.52 109
4548.68 108
4548.83 106
4548.99 102
4549.14 99
4549.30 96
4549.45 93
4549.61 93
4549.76 95
4549.92 99
4550.07 105
4550.23 113
4550.38 123
4550.54 134
4550.69 146
4550.85 160
4551.00 174
4551.16 188
4551.31 200
4551.47 209
4551.62 212
4551.78 210
4551.93 201
4552.09 187
4552.24 170
4552.39 150
4552.55 129
4552.70 110
4552.86 93
4553.01 79
4553.17 69
4553.32 61
4553.48 56
4553.63 53
4553.79 50
4553.94 47
4554.10 45
4554.25 42
4554.41 39
4554.56 37
4554.72 35
4554.87 34
4555.03 34
4555.18 34
4555.34 36
4555.49 39
4555.65 41
4555.80 44
4555.96 47
4556.11 47
4556.27 46
4556.42 43
4556.58 37
4556.73 30
4556.89 22
4557.04 14
4557.20 6
4557.35 0
4557.51 0
4557.66 0
4557.82 0
4557.97 0
4558.13 0
4558.28 0
4558.44 0
4558.59 0
4558.75 5
4558.90 18
4559.06 30
4559.21 41
4559.37 47
4559.52 49
4559.68 46
4559.83 41
4559.99 34
4560.14 28
4560.30 25
4560.45 24
4560.60 25
4560.76 28
4560.91 30
4561.07 32
4561.22 33
4561.38 33
4561.53 32
4561.69 32
4561.84 32
4562.00 33
4562.15 34
4562.31 35
4562.46 33
4562.62 30
4562.77 24
4562.93 16
4563.08 6
4563.24 0
4563.40 0
4563.55 0
4563.71 0
4563.86 0
4564.02 0
4564.17 0
4564.33 0
4564.48 17
4564.64 35
4564.79 48
4564.95 57
4565.10 61
4565.26 60
4565.41 56
4565.57 51
4565.72 46
4565.88 44
4566.03 44
4566.19 46
4566.34 50
4566.50 54
4566.65 58
4566.81 62
4566.96 66
4567.12 70
4567.27 75
4567.43 80
4567.58 85
4567.74 89
4567.89 91
4568.05 91
4568.20 89
4568.36 87
4568.51 87
4568.67 88
4568.82 93
4568.98 99
4569.13 107
4569.29 114
4569.44 120
4569.60 125
4569.75 130
4569.91 136
4570.06 142
4570.22 149
4570.37 158
4570.53 167
4570.68 175
4570.84 183
4570.99 191
4571.15 199
4571.30 209
4571.46 220
4571.62 232
4571.77 246
4571.93 261
4572.08 276
4572.24 291
4572.39 305
4572.55 320
4572.70 334
4572.86 349
4573.01 365
4573.17 381
4573.32 399
4573.48 418
4573.63 436
4573.79 453
4573.94 469
4574.10 481
4574.25 491
4574.41 497
4574.56 501
4574.72 504
4574.87 505
4575.03 505
4575.18 505
4575.34 502
4575.49 497
4575.65 490
4575.81 481
4575.96 469
4576.12 458
4576.27 447
4576.43 436
4576.58 426
4576.74 417
4576.89 409
4577.05 402
4577.20 397
4577.36 394
4577.51 394
4577.67 398
4577.82 406
4577.98 417
4578.13 430
4578.29 441
4578.44 450
4578.60 454
4578.76 454
4578.91 451
4579.07 446
4579.22 440
4579.38 436
4579.53 434
4579.69 437
4579.84 444
4580.00 454
4580.15 467
4580.31 482
4580.46 498
4580.62 513
4580.77 526
4580.93 537
4581.08 546
4581.24 554
4581.40 562
4581.55 569
4581.71 577
4581.86 584
4582.02 591
4582.17 598
4582.33 604
4582.48 608
4582.64 612
4582.79 616
4582.95 622
4583.10 628
4583.26 637
4583.42 647
4583.57 659
4583.73 672
4583.88 687
4584.04 702
4584.19 717
4584.35 733
4584.50 748
4584.66 764
4584.81 780
4584.97 797
4585.12 818
4585.28 842
4585.44 871
4585.59 906
4585.75 944
4585.90 986
4586.06 1031
4586.21 1077
4586.37 1124
4586.52 1171
4586.68 1219
4586.83 1268
4586.99 1320
4587.14 1375
4587.30 1434
4587.46 1498
4587.61 1566
4587.77 1637
4587.92 1707
4588.08 1774
4588.23 1835
4588.39 1891
4588.54 1942
4588.70 1989
4588.85 2035
4589.01 2083
4589.17 2135
4589.32 2191
4589.48 2252
4589.63 2314
4589.79 2376
4589.94 2435
4590.10 2490
4590.25 2537
4590.41 2577
4590.56 2609
4590.72 2631
4590.88 2645
4591.03 2650
4591.19 2647
4591.34 2636
4591.50 2619
4591.65 2598
4591.81 2572
4591.96 2545
4592.12 2515
4592.28 2484
4592.43 2451
4592.59 2415
4592.74 2375
4592.90 2331
4593.05 2284
4593.21 2235
4593.36 2185
4593.52 2137
4593.67 2091
4593.83 2049
4593.99 2009
4594.14 1972
4594.30 1935
4594.45 1897
4594.61 1856
4594.76 1812
4594.92 1764
4595.07 1715
4595.23 1666
4595.39 1619
4595.54 1574
4595.70 1533
4595.85 1496
4596.01 1463
4596.16 1433
4596.32 1403
4596.48 1373
4596.63 1343
4596.79 1311
4596.94 1278
4597.10 1244
4597.25 1210
4597.41 1176
4597.56 1143
4597.72 1114
4597.88 1087
4598.03 1064
4598.19 1042
4598.34 1022
4598.50 1002
4598.65 981
4598.81 957
4598.96 928
4599.12 896
4599.28 861
4599.43 824
4599.59 785
4599.74 747
4599.90 711
4600.05 678
4600.21 649
4600.37 625
4600.52 606
4600.68 593
4600.83 583
4600.99 577
4601.14 572
4601.30 566
4601.46 560
4601.61 553
4601.77 544
4601.92 534
4602.08 526
4602.23 519
4602.39 514
4602.54 511
4602.70 509
4602.86 507
4603.01 503
4603.17 497
4603.32 487
4603.48 476
4603.63 465
4603.79 455
4603.95 448
4604.10 445
4604.26 444
4604.41 446
4604.57 448
4604.72 448
4604.88 447
4605.04 444
4605.19 439
4605.35 434
4605.50 431
4605.66 428
4605.81 428
4605.97 428
4606.13 428
4606.28 426
4606.44 422
4606.59 413
4606.75 401
4606.91 385
4607.06 367
4607.22 349
4607.37 332
4607.53 318
4607.68 308
4607.84 304
4608.00 304
4608.15 309
4608.31 316
4608.46 325
4608.62 334
4608.77 342
4608.93 349
4609.09 355
4609.24 360
4609.40 364
4609.55 369
4609.71 372
4609.87 374
4610.02 375
4610.18 374
4610.33 370
4610.49 365
4610.64 360
4610.80 355
4610.96 352
4611.11 348
4611.27 346
4611.42 345
4611.58 344
4611.74 344
4611.89 343
4612.05 344
4612.20 346
4612.36 349
4612.51 352
4612.67 356
4612.83 360
4612.98 364
4613.14 370
4613.29 377
4613.45 385
4613.61 395
4613.76 406
4613.92 417
4614.07 427
4614.23 436
4614.38 444
4614.54 451
4614.70 456
4614.85 459
4615.01 461
4615.16 461
4615.32 459
4615.48 457
4615.63 456
4615.79 457
4615.94 461
4616.10 468
4616.26 477
4616.41 487
4616.57 498
4616.72 507
4616.88 514
4617.04 519
4617.19 524
4617.35 529
4617.50 537
4617.66 549
4617.82 565
4617.97 585
4618.13 609
4618.28 635
4618.44 662
4618.59 688
4618.75 710
4618.91 728
4619.06 741
4619.22 750
4619.37 756
4619.53 762
4619.69 767
4619.84 774
4620.00 782
4620.15 791
4620.31 799
4620.47 806
4620.62 810
4620.78 811
4620.93 809
4621.09 803
4621.25 795
4621.40 786
4621.56 777
4621.71 772
4621.87 770
4622.03 773
4622.18 780
4622.34 791
4622.49 802
4622.65 809
4622.81 812
4622.96 806
4623.12 793
4623.27 772
4623.43 747
4623.59 720
4623.74 694
4623.90 670
4624.05 649
4624.21 632
4624.37 616
4624.52 602
4624.68 588
4624.84 575
4624.99 561
4625.15 546
4625.30 532
4625.46 516
4625.62 499
4625.77 482
4625.93 465
4626.08 449
4626.24 436
4626.40 427
4626.55 421
4626.71 419
4626.86 418
4627.02 417
4627.18 413
4627.33 407
4627.49 398
4627.64 387
4627.80 375
4627.96 362
4628.11 350
4628.27 337
4628.43 326
4628.58 315
4628.74 304
4628.89 294
4629.05 285
4629.21 277
4629.36 270
4629.52 263
4629.67 256
4629.83 250
4629.99 245
4630.14 242
4630.30 239
4630.46 238
4630.61 236
4630.77 235
4630.92 233
4631.08 229
4631.24 225
4631.39 219
4631.55 214
4631.70 210
4631.86 207
4632.02 204
4632.17 201
4632.33 197
4632.49 190
4632.64 181
4632.80 170
4632.95 157
4633.11 144
4633.27 133
4633.42 123
4633.58 117
4633.74 113
4633.89 112
4634.05 113
4634.20 114
4634.36 115
4634.52 115
4634.67 115
4634.83 113
4634.99 111
4635.14 107
4635.30 102
4635.45 97
4635.61 91
4635.77 85
4635.92 80
4636.08 78
4636.24 77
4636.39 79
4636.55 81
4636.70 82
4636.86 81
4637.02 78
4637.17 71
4637.33 63
4637.49 54
4637.64 47
4637.80 41
4637.95 37
4638.11 34
4638.27 30
4638.42 25
4638.58 17
4638.74 9
4638.89 2
4639.05 0
4639.20 0
4639.36 0
4639.52 0
4639.67 0
4639.83 1
4639.99 1
4640.14 0
4640.30 0
4640.45 0
4640.61 0
4640.77 4
4640.92 12
4641.08 23
4641.24 33
4641.39 42
4641.55 46
4641.71 46
4641.86 43
4642.02 39
4642.17 36
4642.33 36
4642.49 40
4642.64 47
4642.80 57
4642.96 67
4643.11 74
4643.27 77
4643.43 74
4643.58 66
4643.74 55
4643.89 42
4644.05 31
4644.21 23
4644.36 19
4644.52 19
4644.68 21
4644.83 23
4644.99 25
4645.15 24
4645.30 21
4645.46 15
4645.62 9
4645.77 5
4645.93 1
4646.08 0
4646.24 0
4646.40 1
4646.55 1
4646.71 1
4646.87 0
4647.02 0
4647.18 0
4647.34 0
4647.49 0
4647.65 0
4647.81 3
4647.96 9
4648.12 16
4648.27 22
4648.43 26
4648.59 27
4648.74 25
4648.90 21
4649.06 14
4649.21 7
4649.37 0
4649.53 0
4649.68 0
4649.84 0
4650.00 0
4650.15 0
4650.31 0
4650.47 4
4650.62 8
4650.78 10
4650.93 10
4651.09 8
4651.25 5
4651.40 2
4651.56 0
4651.72 1
4651.87 5
4652.03 12
4652.19 20
4652.34 30
4652.50 41
4652.66 52
4652.81 63
4652.97 74
4653.13 85
4653.28 97
4653.44 108
4653.60 118
4653.75 128
4653.91 136
4654.07 142
4654.22 145
4654.38 146
4654.54 146
4654.69 144
4654.85 141
4655.00 137
4655.16 133
4655.32 128
4655.47 120
4655.63 109
4655.79 95
4655.94 78
4656.10 61
4656.26 46
4656.41 34
4656.57 28
4656.73 26
4656.88 28
4657.04 32
4657.20 35
4657.35 36
4657.51 34
4657.67 30
4657.82 24
4657.98 17
4658.14 11
4658.29 5
4658.45 0
4658.61 0
4658.76 0
4658.92 0
4659.08 0
4659.23 0
4659.39 0
4659.55 1
4659.70 12
4659.86 24
4660.02 36
4660.17 47
4660.33 56
4660.49 64
4660.64 70
4660.80 74
4660.96 76
4661.11 76
4661.27 74
4661.43 71
4661.58 68
4661.74 66
4661.90 66
4662.05 69
4662.21 75
4662.37 83
4662.52 91
4662.68 99
4662.84 105
4662.99 108
4663.15 111
4663.31 112
4663.46 111
4663.62 111
4663.78 109
4663.93 107
4664.09 104
4664.25 101
4664.40 97
4664.56 92
4664.72 87
4664.87 81
4665.03 75
4665.19 68
4665.34 60
4665.50 53
4665.66 46
4665.81 40
4665.97 35
4666.13 31
4666.28 28
4666.44 27
4666.60 26
4666.76 26
4666.91 25
4667.07 22
4667.23 18
4667.38 13
4667.54 7
4667.70 1
4667.85 0
4668.01 0
4668.17 0
4668.32 0
4668.48 0
4668.64 0
4668.79 0
4668.95 0
4669.11 2
4669.26 6
4669.42 11
4669.58 19
4669.73 27
4669.89 37
4670.05 46
4670.20 53
4670.36 60
4670.52 64
4670.68 69
4670.83 74
4670.99 80
4671.15 88
4671.30 96
4671.46 104
4671.62 110
4671.77 113
4671.93 112
4672.09 108
4672.24 102
4672.40 95
4672.56 89
4672.71 85
4672.87 84
4673.03 84
4673.18 88
4673.34 92
4673.50 97
4673.66 102
4673.81 105
4673.97 106
4674.13 105
4674.28 102
4674.44 99
4674.60 96
4674.75 93
4674.91 92
4675.07 91
4675.22 90
4675.38 88
4675.54 83
4675.70 77
4675.85 70
4676.01 63
4676.17 56
4676.32 52
4676.48 51
4676.64 53
4676.79 59
4676.95 66
4677.11 74
4677.26 81
4677.42 85
4677.58 87
4677.74 86
4677.89 83
4678.05 79
4678.21 77
4678.36 76
4678.52 79
4678.68 85
4678.83 93
4678.99 101
4679.15 107
4679.31 111
4679.46 112
4679.62 109
4679.78 104
4679.93 98
4680.09 92
4680.25 88
4680.40 85
4680.56 84
4680.72 85
4680.88 86
4681.03 87
4681.19 89
4681.35 90
4681.50 92
4681.66 93
4681.82 96
4681.97 98
4682.13 101
4682.29 102
4682.45 102
4682.60 98
4682.76 91
4682.92 81
4683.07 70
4683.23 57
4683.39 46
4683.54 38
4683.70 34
4683.86 33
4684.02 35
4684.17 40
4684.33 45
4684.49 49
4684.64 52
4684.80 53
4684.96 53
4685.12 51
4685.27 49
4685.43 46
4685.59 42
4685.74 39
4685.90 37
4686.06 37
4686.21 37
4686.37 40
4686.53 43
4686.69 47
4686.84 50
4687.00 51
4687.16 53
4687.31 54
4687.47 58
4687.63 63
4687.79 70
4687.94 79
4688.10 89
4688.26 98
4688.41 104
4688.57 105
4688.73 103
4688.89 97
4689.04 89
4689.20 80
4689.36 72
4689.51 64
4689.67 56
4689.83 48
4689.99 39
4690.14 30
4690.30 21
4690.46 13
4690.61 6
4690.77 1
4690.93 0
4691.09 0
4691.24 0
4691.40 0
4691.56 0
4691.71 0
4691.87 0
4692.03 0
4692.19 0
4692.34 7
4692.50 18
4692.66 30
4692.82 41
4692.97 50
4693.13 57
4693.29 62
4693.44 63
4693.60 63
4693.76 61
4693.92 59
4694.07 57
4694.23 56
4694.39 57
4694.54 60
4694.70 65
4694.86 70
4695.02 75
4695.17 79
4695.33 79
4695.49 76
4695.65 69
4695.80 57
4695.96 43
4696.12 27
4696.27 11
4696.43 0
4696.59 0
4696.75 0
4696.90 0
4697.06 0
4697.22 0
4697.38 0
4697.53 0
4697.69 6
4697.85 15
4698.00 22
4698.16 27
4698.32 29
4698.48 30
4698.63 30
4698.79 30
4698.95 29
4699.11 30
4699.26 33
4699.42 38
4699.58 45
4699.73 54
4699.89 63
4700.05 71
4700.21 77
4700.36 81
4700.52 81
4700.68 80
4700.84 77
4700.99 73
4701.15 69
4701.31 66
4701.47 64
4701.62 64
4701.78 65
4701.94 66
4702.09 68
4702.25 70
4702.41 71
4702.57 72
4702.72 73
4702.88 74
4703.04 76
4703.20 79
4703.35 82
4703.51 85
4703.67 86
4703.83 85
4703.98 83
4704.14 79
4704.30 75
4704.46 73
4704.61 74
4704.77 79
4704.93 88
4705.09 102
4705.24 117
4705.40 134
4705.56 149
4705.72 161
4705.87 169
4706.03 172
4706.19 170
4706.34 164
4706.50 155
4706.66 145
4706.82 135
4706.97 126
4707.13 120
4707.29 116
4707.45 114
4707.60 112
4707.76 109
4707.92 104
4708.08 95
4708.23 84
4708.39 69
4708.55 55
4708.71 41
4708.86 30
4709.02 23
4709.18 19
4709.34 18
4709.49 19
4709.65 21
4709.81 23
4709.97 26
4710.12 28
4710.28 31
4710.44 34
4710.60 38
4710.75 43
4710.91 49
4711.07 55
4711.23 60
4711.38 63
4711.54 63
4711.70 60
4711.86 53
4712.01 46
4712.17 39
4712.33 34
4712.49 31
4712.64 31
4712.80 32
4712.96 32
4713.12 31
4713.27 28
4713.43 20
4713.59 11
4713.75 0
4713.90 0
4714.06 0
4714.22 0
4714.38 0
4714.53 0
4714.69 3
4714.85 10
4715.01 14
4715.17 14
4715.32 10
4715.48 5
4715.64 1
4715.80 0
4715.95 0
4716.11 0
4716.27 4
4716.43 9
4716.58 15
4716.74 21
4716.90 28
4717.06 35
4717.21 43
4717.37 51
4717.53 58
4717.69 64
4717.84 69
4718.00 73
4718.16 76
4718.32 81
4718.47 85
4718.63 92
4718.79 100
4718.95 109
4719.11 119
4719.26 130
4719.42 144
4719.58 159
4719.74 177
4719.89 196
4720.05 216
4720.21 234
4720.37 249
4720.52 260
4720.68 265
4720.84 266
4721.00 263
4721.16 259
4721.31 256
4721.47 255
4721.63 257
4721.79 260
4721.94 265
4722.10 270
4722.26 273
4722.42 275
4722.57 274
4722.73 271
4722.89 266
4723.05 259
4723.21 250
4723.36 242
4723.52 233
4723.68 225
4723.84 217
4723.99 210
4724.15 203
4724.31 196
4724.47 190
4724.62 186
4724.78 183
4724.94 184
4725.10 186
4725.26 190
4725.41 193
4725.57 193
4725.73 190
4725.89 182
4726.04 170
4726.20 156
4726.36 143
4726.52 132
4726.68 123
4726.83 118
4726.99 116
4727.15 114
4727.31 113
4727.46 111
4727.62 107
4727.78 103
4727.94 100
4728.10 97
4728.25 95
4728.41 94
4728.57 94
4728.73 94
4728.88 94
4729.04 93
4729.20 92
4729.36 91
4729.52 90
4729.67 89
4729.83 88
4729.99 89
4730.15 91
4730.30 95
4730.46 102
4730.62 111
4730.78 120
4730.94 128
4731.09 134
4731.25 137
4731.41 137
4731.57 134
4731.73 130
4731.88 126
4732.04 123
4732.20 120
4732.36 116
4732.51 111
4732.67 104
4732.83 95
4732.99 83
4733.15 71
4733.30 57
4733.46 45
4733.62 35
4733.78 28
4733.94 26
4734.09 29
4734.25 38
4734.41 52
4734.57 69
4734.73 88
4734.88 106
4735.04 121
4735.20 132
4735.36 141
4735.51 146
4735.67 149
4735.83 152
4735.99 154
4736.15 156
4736.30 157
4736.46 158
4736.62 158
4736.78 157
4736.94 154
4737.09 152
4737.25 150
4737.41 148
4737.57 147
4737.73 145
4737.88 143
4738.04 142
4738.20 141
4738.36 138
4738.52 135
4738.67 132
4738.83 127
4738.99 121
4739.15 115
4739.31 109
4739.46 104
4739.62 101
4739.78 100
4739.94 102
4740.10 106
4740.25 110
4740.41 114
4740.57 115
4740.73 114
4740.89 110
4741.04 103
4741.20 93
4741.36 83
4741.52 74
4741.68 66
4741.83 62
4741.99 63
4742.15 69
4742.31 80
4742.47 94
4742.62 108
4742.78 120
4742.94 128
4743.10 127
4743.26 120
4743.41 105
4743.57 86
4743.73 66
4743.89 47
4744.05 32
4744.20 22
4744.36 19
4744.52 20
4744.68 25
4744.84 32
4744.99 40
4745.15 48
4745.31 55
4745.47 63
4745.63 70
4745.79 78
4745.94 87
4746.10 95
4746.26 103
4746.42 110
4746.58 114
4746.73 116
4746.89 116
4747.05 114
4747.21 111
4747.37 105
4747.52 99
4747.68 92
4747.84 84
4748.00 76
4748.16 69
4748.32 63
4748.47 60
4748.63 59
4748.79 60
4748.95 63
4749.11 66
4749.26 68
4749.42 67
4749.58 65
4749.74 60
4749.90 53
4750.05 47
4750.21 42
4750.37 39
4750.53 38
4750.69 40
4750.85 43
4751.00 46
4751.16 49
4751.32 52
4751.48 54
4751.64 55
4751.79 55
4751.95 54
4752.11 51
4752.27 45
4752.43 35
4752.59 24
4752.74 13
4752.90 3
4753.06 0
4753.22 0
4753.38 0
4753.53 0
4753.69 3
4753.85 6
4754.01 8
4754.17 7
4754.33 3
4754.48 0
4754.64 0
4754.80 0
4754.96 0
4755.12 3
4755.28 11
4755.43 19
4755.59 27
4755.75 33
4755.91 35
4756.07 35
4756.22 32
4756.38 27
4756.54 21
4756.70 15
4756.86 10
4757.02 7
4757.17 5
4757.33 7
4757.49 12
4757.65 20
4757.81 31
4757.97 44
4758.12 56
4758.28 66
4758.44 73
4758.60 75
4758.76 74
4758.92 70
4759.07 65
4759.23 60
4759.39 56
4759.55 52
4759.71 49
4759.87 47
4760.02 44
4760.18 43
4760.34 44
4760.50 48
4760.66 56
4760.82 66
4760.97 78
4761.13 91
4761.29 102
4761.45 110
4761.61 114
4761.77 113
4761.92 107
4762.08 97
4762.24 84
4762.40 70
4762.56 56
4762.72 44
4762.87 35
4763.03 29
4763.19 27
4763.35 27
4763.51 27
4763.67 26
4763.82 24
4763.98 18
4764.14 10
4764.30 2
4764.46 0
4764.62 0
4764.78 0
4764.93 0
4765.09 6
4765.25 17
4765.41 28
4765.57 36
4765.73 40
4765.88 41
4766.04 39
4766.20 36
4766.36 35
4766.52 37
4766.68 42
4766.83 49
4766.99 57
4767.15 65
4767.31 72
4767.47 75
4767.63 75
4767.79 72
4767.94 66
4768.10 58
4768.26 49
4768.42 40
4768.58 33
4768.74 28
4768.89 25
4769.05 24
4769.21 25
4769.37 28
4769.53 33
4769.69 39
4769.85 45
4770.00 51
4770.16 58
4770.32 63
4770.48 68
4770.64 73
4770.80 77
4770.95 81
4771.11 83
4771.27 85
4771.43 85
4771.59 84
4771.75 81
4771.91 77
4772.06 73
4772.22 68
4772.38 63
4772.54 58
4772.70 53
4772.86 48
4773.02 44
4773.17 39
4773.33 35
4773.49 31
4773.65 28
4773.81 25
4773.97 22
4774.13 18
4774.28 14
4774.44 8
4774.60 0
4774.76 0
4774.92 0
4775.08 0
4775.24 0
4775.39 0
4775.55 0
4775.71 0
4775.87 9
4776.03 28
4776.19 48
4776.35 66
4776.50 80
4776.66 90
4776.82 96
4776.98 98
4777.14 97
4777.30 93
4777.46 86
4777.61 77
4777.77 67
4777.93 55
4778.09 44
4778.25 33
4778.41 24
4778.57 17
4778.73 13
4778.88 11
4779.04 11
4779.20 11
4779.36 12
4779.52 13
4779.68 14
4779.84 17
4779.99 20
4780.15 24
4780.31 28
4780.47 31
4780.63 33
4780.79 32
4780.95 31
4781.10 28
4781.26 24
4781.42 21
4781.58 17
4781.74 15
4781.90 13
4782.06 12
4782.22 12
4782.37 13
4782.53 17
4782.69 22
4782.85 29
4783.01 39
4783.17 50
4783.33 64
4783.49 81
4783.64 99
4783.80 118
4783.96 136
4784.12 152
4784.28 166
4784.44 175
4784.60 179
4784.76 180
4784.91 178
4785.07 174
4785.23 172
4785.39 171
4785.55 172
4785.71 176
4785.87 184
4786.03 194
4786.18 206
4786.34 218
4786.50 228
4786.66 236
4786.82 240
4786.98 238
4787.14 231
4787.30 221
4787.45 209
4787.61 196
4787.77 186
4787.93 178
4788.09 173
4788.25 170
4788.41 169
4788.57 168
4788.72 169
4788.88 171
4789.04 174
4789.20 180
4789.36 188
4789.52 196
4789.68 203
4789.84 209
4790.00 213
4790.15 214
4790.31 214
4790.47 212
4790.63 211
4790.79 210
4790.95 209
4791.11 208
4791.27 205
4791.42 200
4791.58 192
4791.74 182
4791.90 172
4792.06 161
4792.22 152
4792.38 146
4792.54 142
4792.70 139
4792.85 137
4793.01 135
4793.17 133
4793.33 130
4793.49 127
4793.65 125
4793.81 124
4793.97 126
4794.13 131
[truncated: 739,868 more chars]
