# Supplementary material for: Methylobacterium Species Promoting Rice and Barley Growth and Interaction Specificity Revealed with Whole-Cell Matrix-Assisted Laser Desorption / Ionization-Time-of-Flight Mass Spectrometry (MALDI-TOF/MS) Analysis
Source: PLoS One. 2015 Jun 8;10(6):e0129509. doi: 10.1371/journal.pone.0129509 (PMC4460032; doi:10.1371/journal.pone.0129509)
Supplement: S1 Data — (ZIP) [file pone.0129509.s001.zip › Supplementary data 1 (ms type strains)/M_haplocladii NBRC 107714T.txt]

779.81 0
779.87 0
779.94 0
780.00 0
780.06 0
780.13 0
780.19 0
780.26 0
780.32 0
780.38 0
780.45 0
780.51 0
780.58 0
780.64 0
780.70 0
780.77 0
780.83 0
780.90 0
780.96 0
781.02 0
781.09 0
781.15 0
781.22 0
781.28 0
781.34 0
781.41 0
781.47 0
781.54 0
781.60 0
781.66 0
781.73 0
781.79 0
781.86 0
781.92 0
781.98 0
782.05 0
782.11 0
782.18 0
782.24 0
782.31 0
782.37 0
782.43 0
782.50 0
782.56 0
782.63 0
782.69 0
782.75 0
782.82 0
782.88 0
782.95 0
783.01 0
783.07 0
783.14 0
783.20 0
783.27 0
783.33 0
783.40 0
783.46 0
783.52 0
783.59 0
783.65 0
783.72 0
783.78 0
783.84 0
783.91 0
783.97 0
784.04 0
784.10 0
784.17 0
784.23 0
784.29 0
784.36 0
784.42 0
784.49 0
784.55 0
784.61 0
784.68 0
784.74 0
784.81 0
784.87 0
784.94 0
785.00 0
785.06 0
785.13 0
785.19 0
785.26 0
785.32 0
785.39 0
785.45 0
785.51 0
785.58 0
785.64 0
785.71 0
785.77 0
785.84 0
785.90 0
785.96 0
786.03 0
786.09 0
786.16 0
786.22 0
786.28 0
786.35 0
786.41 0
786.48 0
786.54 0
786.61 0
786.67 0
786.73 0
786.80 0
786.86 0
786.93 0
786.99 0
787.06 0
787.12 0
787.18 0
787.25 0
787.31 0
787.38 0
787.44 0
787.51 0
787.57 0
787.63 0
787.70 0
787.76 0
787.83 0
787.89 0
787.96 0
788.02 0
788.09 0
788.15 0
788.21 0
788.28 0
788.34 0
788.41 0
788.47 0
788.54 0
788.60 0
788.66 0
788.73 0
788.79 0
788.86 0
788.92 0
788.99 0
789.05 0
789.12 0
789.18 0
789.24 0
789.31 0
789.37 0
789.44 0
789.50 0
789.57 0
789.63 0
789.69 0
789.76 0
789.82 0
789.89 0
789.95 0
790.02 0
790.08 0
790.15 0
790.21 0
790.27 0
790.34 0
790.40 0
790.47 0
790.53 0
790.60 0
790.66 0
790.73 0
790.79 0
790.85 0
790.92 0
790.98 0
791.05 0
791.11 0
791.18 0
791.24 0
791.31 0
791.37 0
791.43 0
791.50 0
791.56 0
791.63 0
791.69 0
791.76 0
791.82 0
791.89 0
791.95 0
792.01 0
792.08 0
792.14 0
792.21 0
792.27 0
792.34 0
792.40 0
792.47 0
792.53 0
792.60 0
792.66 0
792.72 0
792.79 0
792.85 0
792.92 0
792.98 0
793.05 0
793.11 0
793.18 0
793.24 0
793.31 0
793.37 0
793.43 0
793.50 0
793.56 0
793.63 0
793.69 0
793.76 0
793.82 0
793.89 0
793.95 0
794.02 0
794.08 0
794.14 0
794.21 0
794.27 0
794.34 0
794.40 0
794.47 0
794.53 0
794.60 0
794.66 0
794.73 0
794.79 0
794.86 0
794.92 0
794.98 0
795.05 0
795.11 0
795.18 0
795.24 0
795.31 0
795.37 0
795.44 0
795.50 0
795.57 0
795.63 0
795.70 0
795.76 0
795.82 0
795.89 0
795.95 0
796.02 0
796.08 0
796.15 0
796.21 0
796.28 0
796.34 0
796.41 0
796.47 0
796.54 0
796.60 0
796.67 0
796.73 0
796.79 0
796.86 0
796.92 0
796.99 0
797.05 0
797.12 0
797.18 0
797.25 0
797.31 0
797.38 0
797.44 0
797.51 0
797.57 0
797.64 0
797.70 0
797.77 0
797.83 0
797.90 0
797.96 0
798.02 0
798.09 0
798.15 0
798.22 0
798.28 0
798.35 0
798.41 0
798.48 0
798.54 0
798.61 0
798.67 0
798.74 0
798.80 0
798.87 0
798.93 0
799.00 0
799.06 0
799.13 0
799.19 0
799.26 0
799.32 0
799.38 0
799.45 0
799.51 0
799.58 0
799.64 0
799.71 0
799.77 0
799.84 0
799.90 0
799.97 0
800.03 0
800.10 0
800.16 0
800.23 0
800.29 0
800.36 0
800.42 0
800.49 0
800.55 0
800.62 0
800.68 0
800.75 0
800.81 0
800.88 0
800.94 0
801.01 0
801.07 0
801.14 0
801.20 0
801.27 0
801.33 0
801.39 0
801.46 0
801.52 0
801.59 0
801.65 0
801.72 0
801.78 0
801.85 0
801.91 0
801.98 0
802.04 0
802.11 0
802.17 0
802.24 0
802.30 0
802.37 0
802.43 0
802.50 0
802.56 0
802.63 0
802.69 0
802.76 0
802.82 0
802.89 0
802.95 0
803.02 0
803.08 0
803.15 0
803.21 0
803.28 0
803.34 0
803.41 0
803.47 0
803.54 0
803.60 0
803.67 0
803.73 0
803.80 0
803.86 0
803.93 0
803.99 0
804.06 0
804.12 0
804.19 0
804.25 0
804.32 0
804.38 0
804.45 0
804.51 0
804.58 0
804.64 0
804.71 0
804.77 0
804.84 0
804.90 0
804.97 0
805.03 0
805.10 0
805.16 0
805.23 0
805.29 0
805.36 0
805.42 0
805.49 0
805.55 0
805.62 0
805.68 0
805.75 0
805.81 0
805.88 0
805.94 0
806.01 0
806.07 0
806.14 0
806.20 0
806.27 0
806.33 0
806.40 0
806.46 1
806.53 1
806.59 1
806.66 1
806.72 1
806.79 0
806.85 0
806.92 0
806.98 0
807.05 0
807.11 0
807.18 0
807.24 0
807.31 0
807.37 0
807.44 0
807.51 0
807.57 0
807.64 0
807.70 0
807.77 0
807.83 0
807.90 0
807.96 0
808.03 0
808.09 0
808.16 0
808.22 0
808.29 1
808.35 1
808.42 1
808.48 1
808.55 1
808.61 1
808.68 1
808.74 1
808.81 0
808.87 0
808.94 0
809.00 0
809.07 0
809.13 0
809.20 0
809.26 0
809.33 0
809.39 0
809.46 0
809.53 0
809.59 0
809.66 0
809.72 0
809.79 0
809.85 0
809.92 0
809.98 0
810.05 0
810.11 0
810.18 0
810.24 0
810.31 0
810.37 0
810.44 0
810.50 0
810.57 0
810.63 0
810.70 0
810.76 0
810.83 0
810.90 0
810.96 0
811.03 0
811.09 0
811.16 0
811.22 0
811.29 0
811.35 0
811.42 0
811.48 0
811.55 0
811.61 0
811.68 0
811.74 0
811.81 0
811.87 0
811.94 0
812.01 0
812.07 0
812.14 0
812.20 0
812.27 0
812.33 0
812.40 0
812.46 0
812.53 0
812.59 0
812.66 0
812.72 0
812.79 0
812.85 0
812.92 0
812.98 0
813.05 0
813.12 0
813.18 0
813.25 0
813.31 0
813.38 0
813.44 0
813.51 0
813.57 0
813.64 0
813.70 0
813.77 0
813.83 0
813.90 0
813.97 0
814.03 0
814.10 0
814.16 0
814.23 0
814.29 0
814.36 0
814.42 0
814.49 0
814.55 0
814.62 0
814.68 0
814.75 0
814.82 0
814.88 0
814.95 0
815.01 0
815.08 0
815.14 0
815.21 0
815.27 0
815.34 0
815.40 0
815.47 0
815.54 0
815.60 0
815.67 0
815.73 0
815.80 0
815.86 0
815.93 0
815.99 0
816.06 0
816.12 0
816.19 0
816.26 0
816.32 0
816.39 0
816.45 0
816.52 0
816.58 0
816.65 0
816.71 0
816.78 0
816.85 0
816.91 0
816.98 0
817.04 0
817.11 0
817.17 0
817.24 0
817.30 0
817.37 0
817.43 0
817.50 0
817.57 0
817.63 0
817.70 0
817.76 0
817.83 0
817.89 0
817.96 0
818.02 0
818.09 0
818.16 0
818.22 0
818.29 0
818.35 0
818.42 0
818.48 0
818.55 0
818.61 0
818.68 0
818.75 0
818.81 0
818.88 0
818.94 0
819.01 0
819.07 0
819.14 0
819.20 0
819.27 0
819.34 0
819.40 0
819.47 0
819.53 0
819.60 0
819.66 0
819.73 0
819.80 0
819.86 0
819.93 0
819.99 0
820.06 0
820.12 0
820.19 0
820.25 0
820.32 0
820.39 0
820.45 0
820.52 0
820.58 0
820.65 0
820.71 0
820.78 0
820.85 0
820.91 0
820.98 0
821.04 0
821.11 0
821.17 0
821.24 0
821.31 0
821.37 0
821.44 0
821.50 0
821.57 0
821.63 0
821.70 0
821.77 0
821.83 0
821.90 0
821.96 0
822.03 0
822.09 0
822.16 0
822.23 0
822.29 0
822.36 0
822.42 0
822.49 0
822.55 0
822.62 0
822.69 0
822.75 0
822.82 0
822.88 0
822.95 0
823.01 0
823.08 0
823.15 0
823.21 0
823.28 0
823.34 0
823.41 0
823.47 0
823.54 0
823.61 0
823.67 0
823.74 0
823.80 0
823.87 0
823.93 0
824.00 0
824.07 0
824.13 0
824.20 0
824.26 0
824.33 0
824.40 0
824.46 0
824.53 0
824.59 0
824.66 0
824.72 0
824.79 0
824.86 0
824.92 0
824.99 0
825.05 0
825.12 0
825.18 0
825.25 0
825.32 0
825.38 0
825.45 0
825.51 0
825.58 0
825.65 0
825.71 0
825.78 0
825.84 0
825.91 0
825.98 0
826.04 0
826.11 0
826.17 0
826.24 0
826.30 0
826.37 0
826.44 0
826.50 0
826.57 0
826.63 0
826.70 0
826.77 0
826.83 0
826.90 0
826.96 0
827.03 0
827.10 0
827.16 0
827.23 0
827.29 0
827.36 0
827.42 0
827.49 0
827.56 0
827.62 0
827.69 0
827.75 0
827.82 0
827.89 0
827.95 0
828.02 0
828.08 0
828.15 0
828.22 0
828.28 0
828.35 0
828.41 0
828.48 0
828.55 0
828.61 0
828.68 0
828.74 0
828.81 0
828.88 0
828.94 0
829.01 0
829.07 0
829.14 0
829.21 0
829.27 0
829.34 0
829.40 0
829.47 0
829.54 0
829.60 0
829.67 0
829.73 0
829.80 0
829.87 0
829.93 0
830.00 0
830.06 0
830.13 0
830.20 0
830.26 0
830.33 0
830.39 0
830.46 0
830.53 0
830.59 0
830.66 0
830.72 0
830.79 0
830.86 0
830.92 0
830.99 0
831.05 0
831.12 0
831.19 0
831.25 0
831.32 0
831.39 0
831.45 0
831.52 0
831.58 0
831.65 0
831.72 0
831.78 0
831.85 0
831.91 0
831.98 0
832.05 0
832.11 0
832.18 0
832.24 0
832.31 0
832.38 0
832.44 0
832.51 0
832.58 0
832.64 0
832.71 0
832.77 0
832.84 0
832.91 0
832.97 0
833.04 0
833.10 0
833.17 0
833.24 0
833.30 0
833.37 0
833.43 0
833.50 0
833.57 0
833.63 0
833.70 0
833.77 0
833.83 0
833.90 0
833.96 0
834.03 0
834.10 0
834.16 0
834.23 0
834.30 0
834.36 0
834.43 0
834.49 0
834.56 0
834.63 0
834.69 0
834.76 0
834.83 0
834.89 0
834.96 0
835.02 0
835.09 0
835.16 0
835.22 0
835.29 0
835.35 0
835.42 0
835.49 0
835.55 0
835.62 0
835.69 0
835.75 0
835.82 0
835.88 0
835.95 0
836.02 0
836.08 0
836.15 0
836.22 0
836.28 0
836.35 0
836.42 0
836.48 0
836.55 0
836.61 0
836.68 0
836.75 0
836.81 0
836.88 0
836.95 0
837.01 0
837.08 0
837.14 0
837.21 0
837.28 0
837.34 0
837.41 0
837.48 0
837.54 0
837.61 0
837.67 0
837.74 0
837.81 0
837.87 0
837.94 0
838.01 0
838.07 0
838.14 0
838.21 0
838.27 0
838.34 0
838.40 0
838.47 0
838.54 0
838.60 0
838.67 0
838.74 0
838.80 0
838.87 0
838.94 0
839.00 0
839.07 0
839.13 0
839.20 0
839.27 0
839.33 0
839.40 0
839.47 0
839.53 0
839.60 0
839.67 0
839.73 0
839.80 0
839.87 0
839.93 0
840.00 0
840.06 0
840.13 0
840.20 0
840.26 0
840.33 0
840.40 0
840.46 0
840.53 0
840.60 0
840.66 0
840.73 0
840.80 0
840.86 0
840.93 0
840.99 0
841.06 0
841.13 0
841.19 0
841.26 0
841.33 0
841.39 0
841.46 0
841.53 0
841.59 0
841.66 0
841.73 0
841.79 0
841.86 0
841.93 0
841.99 0
842.06 0
842.13 0
842.19 0
842.26 0
842.32 0
842.39 0
842.46 0
842.52 0
842.59 0
842.66 0
842.72 0
842.79 0
842.86 0
842.92 0
842.99 0
843.06 0
843.12 0
843.19 0
843.26 0
843.32 0
843.39 0
843.46 0
843.52 0
843.59 0
843.66 0
843.72 0
843.79 0
843.86 0
843.92 0
843.99 0
844.05 0
844.12 0
844.19 0
844.25 0
844.32 0
844.39 0
844.45 0
844.52 0
844.59 0
844.65 0
844.72 0
844.79 0
844.85 0
844.92 0
844.99 0
845.05 0
845.12 0
845.19 0
845.25 0
845.32 0
845.39 0
845.45 0
845.52 0
845.59 0
845.65 0
845.72 0
845.79 0
845.85 0
845.92 0
845.99 0
846.05 0
846.12 0
846.19 0
846.25 0
846.32 0
846.39 0
846.45 0
846.52 0
846.59 0
846.65 0
846.72 0
846.79 0
846.85 0
846.92 0
846.99 0
847.05 0
847.12 0
847.19 0
847.25 0
847.32 0
847.39 0
847.45 0
847.52 0
847.59 0
847.65 0
847.72 0
847.79 0
847.85 0
847.92 0
847.99 0
848.05 0
848.12 0
848.19 0
848.25 0
848.32 0
848.39 0
848.46 0
848.52 0
848.59 0
848.66 0
848.72 0
848.79 0
848.86 0
848.92 0
848.99 0
849.06 0
849.12 0
849.19 0
849.26 0
849.32 0
849.39 0
849.46 0
849.52 0
849.59 0
849.66 0
849.72 0
849.79 0
849.86 0
849.92 0
849.99 0
850.06 0
850.12 0
850.19 0
850.26 0
850.33 0
850.39 0
850.46 0
850.53 0
850.59 0
850.66 0
850.73 0
850.79 0
850.86 0
850.93 0
850.99 0
851.06 0
851.13 0
851.19 0
851.26 0
851.33 0
851.40 0
851.46 0
851.53 0
851.60 0
851.66 0
851.73 0
851.80 0
851.86 0
851.93 0
852.00 0
852.06 0
852.13 0
852.20 0
852.26 0
852.33 0
852.40 0
852.47 0
852.53 0
852.60 0
852.67 0
852.73 0
852.80 0
852.87 0
852.93 0
853.00 0
853.07 0
853.13 0
853.20 0
853.27 0
853.34 0
853.40 0
853.47 0
853.54 0
853.60 0
853.67 0
853.74 0
853.80 0
853.87 0
853.94 0
854.01 0
854.07 0
854.14 0
854.21 0
854.27 0
854.34 0
854.41 0
854.47 0
854.54 0
854.61 0
854.68 0
854.74 0
854.81 0
854.88 0
854.94 0
855.01 0
855.08 0
855.14 0
855.21 0
855.28 0
855.35 0
855.41 0
855.48 0
855.55 0
855.61 0
855.68 0
855.75 0
855.81 0
855.88 0
855.95 0
856.02 0
856.08 0
856.15 0
856.22 0
856.28 0
856.35 0
856.42 0
856.49 0
856.55 0
856.62 0
856.69 0
856.75 0
856.82 0
856.89 0
856.95 0
857.02 0
857.09 0
857.16 0
857.22 0
857.29 0
857.36 0
857.42 0
857.49 0
857.56 0
857.63 0
857.69 0
857.76 0
857.83 0
857.89 0
857.96 0
858.03 0
858.10 0
858.16 0
858.23 0
858.30 0
858.36 0
858.43 0
858.50 0
858.57 0
858.63 0
858.70 0
858.77 0
858.83 0
858.90 0
858.97 0
859.04 0
859.10 0
859.17 0
859.24 0
859.30 0
859.37 0
859.44 0
859.51 0
859.57 0
859.64 0
859.71 0
859.77 0
859.84 0
859.91 0
859.98 0
860.04 0
860.11 0
860.18 0
860.25 0
860.31 0
860.38 0
860.45 0
860.51 0
860.58 0
860.65 0
860.72 0
860.78 0
860.85 0
860.92 0
860.98 0
861.05 0
861.12 0
861.19 0
861.25 0
861.32 0
861.39 0
861.46 0
861.52 0
861.59 0
861.66 0
861.72 0
861.79 0
861.86 0
861.93 0
861.99 0
862.06 0
862.13 0
862.20 0
862.26 0
862.33 0
862.40 0
862.46 0
862.53 0
862.60 0
862.67 0
862.73 0
862.80 0
862.87 0
862.94 0
863.00 0
863.07 0
863.14 0
863.21 0
863.27 0
863.34 0
863.41 0
863.47 0
863.54 0
863.61 0
863.68 0
863.74 0
863.81 0
863.88 0
863.95 0
864.01 0
864.08 0
864.15 0
864.22 0
864.28 0
864.35 0
864.42 0
864.49 0
864.55 0
864.62 0
864.69 0
864.75 0
864.82 0
864.89 0
864.96 0
865.02 0
865.09 0
865.16 0
865.23 0
865.29 0
865.36 0
865.43 0
865.50 0
865.56 0
865.63 0
865.70 0
865.77 0
865.83 0
865.90 0
865.97 0
866.04 0
866.10 0
866.17 0
866.24 0
866.31 0
866.37 0
866.44 0
866.51 0
866.58 0
866.64 0
866.71 0
866.78 0
866.85 0
866.91 0
866.98 0
867.05 0
867.12 0
867.18 0
867.25 0
867.32 0
867.39 0
867.45 0
867.52 0
867.59 0
867.66 0
867.72 0
867.79 0
867.86 0
867.93 0
867.99 0
868.06 0
868.13 0
868.20 0
868.26 0
868.33 0
868.40 0
868.47 0
868.53 0
868.60 0
868.67 0
868.74 0
868.80 0
868.87 0
868.94 0
869.01 0
869.07 0
869.14 0
869.21 0
869.28 0
869.34 0
869.41 0
869.48 0
869.55 0
869.61 0
869.68 0
869.75 0
869.82 0
869.88 0
869.95 0
870.02 0
870.09 0
870.15 0
870.22 0
870.29 0
870.36 0
870.43 0
870.49 0
870.56 0
870.63 0
870.70 0
870.76 0
870.83 0
870.90 0
870.97 0
871.03 0
871.10 0
871.17 0
871.24 0
871.30 0
871.37 0
871.44 0
871.51 0
871.58 0
871.64 0
871.71 0
871.78 0
871.85 0
871.91 0
871.98 0
872.05 0
872.12 0
872.18 0
872.25 0
872.32 0
872.39 0
872.46 0
872.52 0
872.59 0
872.66 0
872.73 0
872.79 0
872.86 0
872.93 0
873.00 0
873.06 0
873.13 0
873.20 0
873.27 0
873.34 0
873.40 0
873.47 0
873.54 0
873.61 0
873.67 0
873.74 0
873.81 0
873.88 0
873.95 0
874.01 0
874.08 0
874.15 0
874.22 0
874.28 0
874.35 0
874.42 0
874.49 0
874.55 0
874.62 0
874.69 0
874.76 0
874.83 0
874.89 0
874.96 0
875.03 0
875.10 0
875.17 0
875.23 0
875.30 0
875.37 0
875.44 0
875.50 0
875.57 0
875.64 0
875.71 0
875.78 0
875.84 0
875.91 0
875.98 0
876.05 0
876.11 0
876.18 0
876.25 0
876.32 0
876.39 0
876.45 0
876.52 0
876.59 0
876.66 0
876.73 0
876.79 0
876.86 0
876.93 0
877.00 0
877.06 0
877.13 0
877.20 0
877.27 0
877.34 0
877.40 0
877.47 0
877.54 0
877.61 0
877.68 0
877.74 0
877.81 0
877.88 0
877.95 0
878.01 0
878.08 0
878.15 0
878.22 0
878.29 0
878.35 0
878.42 0
878.49 0
878.56 0
878.63 0
878.69 0
878.76 0
878.83 0
878.90 0
878.97 0
879.03 0
879.10 0
879.17 0
879.24 0
879.31 0
879.37 0
879.44 0
879.51 0
879.58 0
879.65 0
879.71 0
879.78 0
879.85 0
879.92 0
879.99 0
880.05 0
880.12 0
880.19 0
880.26 0
880.33 0
880.39 0
880.46 0
880.53 0
880.60 0
880.67 0
880.73 0
880.80 0
880.87 0
880.94 0
881.01 0
881.07 0
881.14 0
881.21 0
881.28 0
881.35 0
881.41 0
881.48 0
881.55 0
881.62 0
881.69 0
881.75 0
881.82 0
881.89 0
881.96 0
882.03 0
882.09 0
882.16 0
882.23 0
882.30 0
882.37 0
882.43 0
882.50 0
882.57 0
882.64 0
882.71 0
882.78 0
882.84 0
882.91 0
882.98 0
883.05 0
883.12 0
883.18 0
883.25 0
883.32 0
883.39 0
883.46 0
883.52 0
883.59 0
883.66 0
883.73 0
883.80 0
883.87 0
883.93 0
884.00 0
884.07 0
884.14 0
884.21 0
884.27 0
884.34 0
884.41 0
884.48 0
884.55 0
884.61 0
884.68 0
884.75 0
884.82 0
884.89 0
884.96 0
885.02 0
885.09 0
885.16 0
885.23 0
885.30 0
885.36 0
885.43 0
885.50 0
885.57 0
885.64 0
885.71 0
885.77 0
885.84 0
885.91 0
885.98 0
886.05 0
886.11 0
886.18 0
886.25 0
886.32 0
886.39 0
886.46 0
886.52 0
886.59 0
886.66 0
886.73 0
886.80 0
886.87 0
886.93 0
887.00 0
887.07 0
887.14 0
887.21 0
887.28 0
887.34 0
887.41 0
887.48 0
887.55 0
887.62 0
887.68 0
887.75 0
887.82 0
887.89 0
887.96 0
888.03 0
888.09 0
888.16 0
888.23 0
888.30 0
888.37 0
888.44 0
888.50 0
888.57 0
888.64 0
888.71 0
888.78 0
888.85 0
888.91 0
888.98 0
889.05 0
889.12 0
889.19 0
889.26 0
889.32 0
889.39 0
889.46 0
889.53 0
889.60 0
889.67 0
889.73 0
889.80 0
889.87 0
889.94 0
890.01 0
890.08 0
890.14 0
890.21 0
890.28 0
890.35 0
890.42 0
890.49 0
890.56 0
890.62 0
890.69 0
890.76 0
890.83 0
890.90 0
890.97 0
891.03 0
891.10 0
891.17 0
891.24 0
891.31 0
891.38 0
891.44 0
891.51 0
891.58 0
891.65 0
891.72 0
891.79 0
891.86 0
891.92 0
891.99 0
892.06 0
892.13 0
892.20 0
892.27 0
892.33 0
892.40 0
892.47 0
892.54 0
892.61 0
892.68 0
892.75 0
892.81 0
892.88 0
892.95 0
893.02 0
893.09 0
893.16 0
893.22 0
893.29 0
893.36 0
893.43 0
893.50 0
893.57 0
893.64 0
893.70 0
893.77 0
893.84 0
893.91 0
893.98 0
894.05 0
894.12 0
894.18 0
894.25 0
894.32 0
894.39 0
894.46 0
894.53 0
894.59 0
894.66 0
894.73 0
894.80 0
894.87 0
894.94 0
895.01 0
895.07 0
895.14 0
895.21 0
895.28 0
895.35 0
895.42 0
895.49 0
895.55 0
895.62 0
895.69 0
895.76 0
895.83 0
895.90 0
895.97 0
896.03 0
896.10 0
896.17 0
896.24 0
896.31 0
896.38 0
896.45 0
896.52 0
896.58 0
896.65 0
896.72 0
896.79 0
896.86 0
896.93 0
897.00 0
897.06 0
897.13 0
897.20 0
897.27 0
897.34 0
897.41 0
897.48 0
897.54 0
897.61 0
897.68 0
897.75 0
897.82 0
897.89 0
897.96 0
898.03 0
898.09 0
898.16 0
898.23 0
898.30 0
898.37 0
898.44 0
898.51 0
898.58 0
898.64 0
898.71 0
898.78 0
898.85 0
898.92 0
898.99 0
899.06 0
899.12 0
899.19 0
899.26 0
899.33 0
899.40 0
899.47 0
899.54 0
899.61 0
899.67 0
899.74 0
899.81 0
899.88 0
899.95 0
900.02 0
900.09 0
900.16 0
900.22 0
900.29 0
900.36 0
900.43 0
900.50 0
900.57 0
900.64 0
900.71 0
900.77 0
900.84 0
900.91 0
900.98 0
901.05 0
901.12 0
901.19 0
901.26 0
901.33 0
901.39 0
901.46 0
901.53 0
901.60 0
901.67 0
901.74 0
901.81 0
901.88 0
901.94 0
902.01 0
902.08 0
902.15 0
902.22 0
902.29 0
902.36 0
902.43 0
902.50 0
902.56 0
902.63 0
902.70 0
902.77 0
902.84 0
902.91 0
902.98 0
903.05 0
903.12 0
903.18 0
903.25 0
903.32 0
903.39 0
903.46 0
903.53 0
903.60 0
903.67 0
903.74 0
903.80 0
903.87 0
903.94 0
904.01 0
904.08 0
904.15 0
904.22 0
904.29 0
904.36 0
904.42 0
904.49 0
904.56 0
904.63 0
904.70 0
904.77 0
904.84 0
904.91 0
904.98 0
905.04 0
905.11 0
905.18 0
905.25 0
905.32 0
905.39 0
905.46 0
905.53 0
905.60 0
905.67 0
905.73 0
905.80 0
905.87 0
905.94 0
906.01 0
906.08 0
906.15 0
906.22 0
906.29 0
906.36 0
906.42 0
906.49 0
906.56 0
906.63 0
906.70 0
906.77 0
906.84 0
906.91 0
906.98 0
907.05 0
907.11 0
907.18 0
907.25 0
907.32 0
907.39 0
907.46 0
907.53 0
907.60 0
907.67 0
907.74 0
907.80 0
907.87 0
907.94 0
908.01 0
908.08 0
908.15 0
908.22 0
908.29 0
908.36 0
908.43 0
908.50 0
908.56 0
908.63 0
908.70 0
908.77 0
908.84 0
908.91 0
908.98 0
909.05 0
909.12 0
909.19 0
909.26 0
909.32 0
909.39 0
909.46 0
909.53 0
909.60 0
909.67 0
909.74 0
909.81 0
909.88 0
909.95 0
910.02 0
910.08 0
910.15 0
910.22 0
910.29 0
910.36 0
910.43 0
910.50 0
910.57 0
910.64 0
910.71 0
910.78 0
910.85 0
910.91 0
910.98 0
911.05 0
911.12 0
911.19 0
911.26 0
911.33 0
911.40 0
911.47 0
911.54 0
911.61 0
911.68 0
911.75 0
911.81 0
911.88 0
911.95 0
912.02 0
912.09 0
912.16 0
912.23 0
912.30 0
912.37 0
912.44 0
912.51 0
912.58 0
912.64 0
912.71 0
912.78 0
912.85 0
912.92 0
912.99 0
913.06 0
913.13 0
913.20 0
913.27 0
913.34 0
913.41 0
913.48 0
913.55 0
913.61 0
913.68 0
913.75 0
913.82 0
913.89 0
913.96 0
914.03 0
914.10 0
914.17 0
914.24 0
914.31 0
914.38 0
914.45 0
914.52 0
914.58 0
914.65 0
914.72 0
914.79 0
914.86 0
914.93 0
915.00 0
915.07 0
915.14 0
915.21 0
915.28 0
915.35 0
915.42 0
915.49 0
915.56 0
915.62 0
915.69 0
915.76 0
915.83 0
915.90 0
915.97 0
916.04 0
916.11 0
916.18 0
916.25 0
916.32 0
916.39 0
916.46 0
916.53 0
916.60 0
916.67 0
916.73 0
916.80 0
916.87 0
916.94 0
917.01 0
917.08 0
917.15 0
917.22 0
917.29 0
917.36 0
917.43 0
917.50 0
917.57 0
917.64 0
917.71 0
917.78 0
917.85 0
917.91 0
917.98 0
918.05 0
918.12 0
918.19 0
918.26 0
918.33 0
918.40 0
918.47 0
918.54 0
918.61 0
918.68 0
918.75 0
918.82 0
918.89 0
918.96 0
919.03 0
919.10 0
919.16 0
919.23 0
919.30 0
919.37 0
919.44 0
919.51 0
919.58 0
919.65 0
919.72 0
919.79 0
919.86 0
919.93 0
920.00 0
920.07 0
920.14 0
920.21 0
920.28 0
920.35 0
920.42 0
920.49 0
920.56 0
920.62 0
920.69 0
920.76 0
920.83 0
920.90 0
920.97 0
921.04 0
921.11 0
921.18 0
921.25 0
921.32 0
921.39 0
921.46 0
921.53 0
921.60 0
921.67 0
921.74 0
921.81 0
921.88 0
921.95 0
922.02 0
922.09 0
922.16 0
922.22 0
922.29 0
922.36 0
922.43 0
922.50 0
922.57 0
922.64 0
922.71 0
922.78 0
922.85 0
922.92 0
922.99 0
923.06 0
923.13 0
923.20 0
923.27 0
923.34 0
923.41 0
923.48 0
923.55 0
923.62 0
923.69 0
923.76 0
923.83 0
923.90 0
923.97 0
924.04 0
924.10 0
924.17 0
924.24 0
924.31 0
924.38 0
924.45 0
924.52 0
924.59 0
924.66 0
924.73 0
924.80 0
924.87 0
924.94 0
925.01 0
925.08 0
925.15 0
925.22 0
925.29 0
925.36 0
925.43 0
925.50 0
925.57 0
925.64 0
925.71 0
925.78 0
925.85 0
925.92 0
925.99 0
926.06 0
926.13 0
926.20 0
926.27 0
926.34 0
926.41 0
926.48 0
926.54 0
926.61 0
926.68 0
926.75 0
926.82 0
926.89 0
926.96 0
927.03 0
927.10 0
927.17 0
927.24 0
927.31 0
927.38 0
927.45 0
927.52 0
927.59 0
927.66 0
927.73 0
927.80 0
927.87 0
927.94 0
928.01 0
928.08 0
928.15 0
928.22 0
928.29 0
928.36 0
928.43 0
928.50 0
928.57 0
928.64 0
928.71 0
928.78 0
928.85 0
928.92 0
928.99 0
929.06 0
929.13 0
929.20 0
929.27 0
929.34 0
929.41 0
929.48 0
929.55 0
929.62 0
929.69 0
929.76 0
929.83 0
929.90 0
929.97 0
930.04 0
930.11 0
930.18 0
930.25 0
930.32 0
930.39 0
930.46 0
930.53 0
930.60 0
930.67 0
930.74 0
930.81 0
930.88 0
930.95 0
931.02 0
931.09 0
931.16 0
931.22 0
931.29 0
931.36 0
931.43 0
931.50 0
931.57 0
931.64 0
931.71 0
931.78 0
931.85 0
931.92 0
931.99 0
932.06 0
932.13 0
932.20 0
932.27 0
932.34 0
932.41 0
932.48 0
932.55 0
932.62 0
932.69 0
932.76 0
932.83 0
932.90 0
932.97 0
933.04 0
933.11 0
933.18 0
933.25 0
933.32 0
933.39 0
933.46 0
933.53 0
933.60 0
933.67 0
933.74 0
933.81 0
933.88 0
933.95 0
934.02 0
934.09 0
934.16 0
934.23 0
934.30 0
934.37 0
934.44 0
934.51 0
934.59 0
934.66 0
934.73 0
934.80 0
934.87 0
934.94 0
935.01 0
935.08 0
935.15 0
935.22 0
935.29 0
935.36 0
935.43 0
935.50 0
935.57 0
935.64 0
935.71 0
935.78 0
935.85 0
935.92 0
935.99 0
936.06 0
936.13 0
936.20 0
936.27 0
936.34 0
936.41 0
936.48 0
936.55 0
936.62 0
936.69 0
936.76 0
936.83 0
936.90 0
936.97 0
937.04 0
937.11 0
937.18 0
937.25 0
937.32 0
937.39 0
937.46 0
937.53 0
937.60 0
937.67 0
937.74 0
937.81 0
937.88 0
937.95 0
938.02 0
938.09 0
938.16 0
938.23 0
938.30 0
938.37 0
938.44 0
938.51 0
938.58 0
938.65 0
938.72 0
938.79 0
938.86 0
938.93 0
939.00 0
939.07 0
939.14 0
939.22 0
939.29 0
939.36 0
939.43 0
939.50 0
939.57 0
939.64 0
939.71 0
939.78 0
939.85 0
939.92 0
939.99 0
940.06 0
940.13 0
940.20 0
940.27 0
940.34 0
940.41 0
940.48 0
940.55 0
940.62 0
940.69 0
940.76 0
940.83 0
940.90 0
940.97 0
941.04 0
941.11 0
941.18 0
941.25 0
941.32 0
941.39 0
941.46 0
941.53 0
941.60 0
941.68 0
941.75 0
941.82 0
941.89 0
941.96 0
942.03 0
942.10 0
942.17 0
942.24 0
942.31 0
942.38 0
942.45 0
942.52 0
942.59 0
942.66 0
942.73 0
942.80 0
942.87 0
942.94 0
943.01 0
943.08 0
943.15 0
943.22 0
943.29 0
943.36 0
943.43 0
943.50 0
943.57 0
943.65 0
943.72 0
943.79 0
943.86 0
943.93 0
944.00 0
944.07 0
944.14 0
944.21 0
944.28 0
944.35 0
944.42 0
944.49 0
944.56 0
944.63 0
944.70 0
944.77 0
944.84 0
944.91 0
944.98 0
945.05 0
945.12 0
945.19 0
945.27 0
945.34 0
945.41 0
945.48 0
945.55 0
945.62 0
945.69 0
945.76 0
945.83 0
945.90 0
945.97 0
946.04 0
946.11 0
946.18 0
946.25 0
946.32 0
946.39 0
946.46 0
946.53 0
946.60 0
946.68 0
946.75 0
946.82 0
946.89 0
946.96 0
947.03 0
947.10 0
947.17 0
947.24 0
947.31 0
947.38 0
947.45 0
947.52 0
947.59 0
947.66 0
947.73 0
947.80 0
947.87 0
947.94 0
948.02 0
948.09 0
948.16 0
948.23 0
948.30 0
948.37 0
948.44 0
948.51 0
948.58 0
948.65 0
948.72 0
948.79 0
948.86 0
948.93 0
949.00 0
949.07 0
949.14 0
949.22 0
949.29 0
949.36 0
949.43 0
949.50 0
949.57 0
949.64 0
949.71 0
949.78 0
949.85 0
949.92 1
949.99 1
950.06 1
950.13 1
950.20 2
950.27 2
950.35 2
950.42 2
950.49 2
950.56 3
950.63 3
950.70 3
950.77 3
950.84 4
950.91 4
950.98 4
951.05 4
951.12 4
951.19 4
951.26 4
951.33 4
951.41 4
951.48 5
951.55 5
951.62 5
951.69 4
951.76 4
951.83 4
951.90 4
951.97 3
952.04 3
952.11 3
952.18 3
952.25 3
952.32 2
952.40 2
952.47 2
952.54 1
952.61 1
952.68 1
952.75 1
952.82 1
952.89 1
952.96 1
953.03 1
953.10 1
953.17 1
953.24 1
953.32 1
953.39 1
953.46 1
953.53 1
953.60 1
953.67 1
953.74 1
953.81 0
953.88 0
953.95 0
954.02 0
954.09 0
954.16 0
954.24 0
954.31 0
954.38 0
954.45 0
954.52 0
954.59 1
954.66 1
954.73 1
954.80 1
954.87 1
954.94 0
955.01 0
955.09 0
955.16 0
955.23 0
955.30 0
955.37 0
955.44 0
955.51 0
955.58 0
955.65 0
955.72 0
955.79 0
955.86 0
955.94 0
956.01 0
956.08 0
956.15 0
956.22 0
956.29 0
956.36 0
956.43 0
956.50 0
956.57 0
956.64 0
956.71 0
956.79 0
956.86 0
956.93 0
957.00 0
957.07 0
957.14 0
957.21 0
957.28 0
957.35 0
957.42 0
957.49 0
957.57 0
957.64 0
957.71 0
957.78 1
957.85 0
957.92 0
957.99 0
958.06 0
958.13 0
958.20 0
958.28 0
958.35 0
958.42 0
958.49 0
958.56 0
958.63 0
958.70 0
958.77 0
958.84 0
958.91 0
958.98 0
959.06 0
959.13 0
959.20 0
959.27 0
959.34 0
959.41 0
959.48 0
959.55 0
959.62 0
959.69 0
959.77 0
959.84 0
959.91 0
959.98 0
960.05 0
960.12 0
960.19 0
960.26 0
960.33 0
960.40 0
960.48 0
960.55 0
960.62 0
960.69 0
960.76 0
960.83 0
960.90 0
960.97 0
961.04 0
961.12 0
961.19 0
961.26 0
961.33 0
961.40 0
961.47 0
961.54 0
961.61 0
961.68 0
961.75 0
961.83 0
961.90 0
961.97 0
962.04 0
962.11 0
962.18 0
962.25 0
962.32 0
962.39 0
962.47 0
962.54 0
962.61 0
962.68 0
962.75 0
962.82 0
962.89 0
962.96 0
963.03 0
963.11 0
963.18 0
963.25 0
963.32 0
963.39 0
963.46 0
963.53 0
963.60 0
963.67 0
963.75 0
963.82 0
963.89 0
963.96 0
964.03 0
964.10 0
964.17 0
964.24 0
964.32 0
964.39 0
964.46 0
964.53 0
964.60 0
964.67 0
964.74 0
964.81 0
964.88 0
964.96 0
965.03 0
965.10 0
965.17 0
965.24 0
965.31 0
965.38 0
965.45 0
965.53 0
965.60 0
965.67 0
965.74 0
965.81 0
965.88 0
965.95 0
966.02 0
966.10 0
966.17 0
966.24 0
966.31 0
966.38 0
966.45 0
966.52 0
966.59 0
966.67 0
966.74 0
966.81 0
966.88 0
966.95 0
967.02 0
967.09 0
967.16 0
967.24 0
967.31 0
967.38 0
967.45 0
967.52 0
967.59 0
967.66 0
967.73 0
967.81 0
967.88 0
967.95 0
968.02 0
968.09 0
968.16 0
968.23 0
968.30 0
968.38 0
968.45 0
968.52 0
968.59 0
968.66 0
968.73 0
968.80 0
968.88 0
968.95 0
969.02 0
969.09 0
969.16 0
969.23 0
969.30 0
969.37 0
969.45 0
969.52 0
969.59 0
969.66 0
969.73 0
969.80 0
969.87 0
969.95 0
970.02 0
970.09 0
970.16 0
970.23 0
970.30 0
970.37 0
970.45 0
970.52 0
970.59 0
970.66 0
970.73 0
970.80 0
970.87 0
970.95 0
971.02 0
971.09 0
971.16 0
971.23 0
971.30 0
971.37 0
971.45 0
971.52 0
971.59 0
971.66 0
971.73 0
971.80 0
971.87 0
971.95 0
972.02 0
972.09 0
972.16 0
972.23 0
972.30 0
972.37 0
972.45 0
972.52 0
972.59 0
972.66 0
972.73 0
972.80 0
972.87 0
972.95 0
973.02 0
973.09 0
973.16 0
973.23 0
973.30 0
973.38 0
973.45 0
973.52 0
973.59 0
973.66 0
973.73 0
973.80 0
973.88 0
973.95 0
974.02 0
974.09 0
974.16 0
974.23 0
974.30 0
974.38 0
974.45 0
974.52 0
974.59 0
974.66 0
974.73 0
974.81 0
974.88 0
974.95 0
975.02 0
975.09 0
975.16 0
975.24 0
975.31 0
975.38 0
975.45 0
975.52 0
975.59 0
975.66 0
975.74 0
975.81 0
975.88 0
975.95 0
976.02 0
976.09 0
976.17 0
976.24 0
976.31 0
976.38 0
976.45 0
976.52 0
976.60 0
976.67 0
976.74 0
976.81 0
976.88 0
976.95 0
977.03 0
977.10 0
977.17 0
977.24 0
977.31 0
977.38 0
977.46 0
977.53 0
977.60 0
977.67 0
977.74 0
977.81 0
977.89 0
977.96 0
978.03 0
978.10 0
978.17 0
978.24 0
978.32 0
978.39 0
978.46 0
978.53 0
978.60 0
978.67 0
978.75 0
978.82 0
978.89 0
978.96 0
979.03 0
979.10 0
979.18 0
979.25 0
979.32 0
979.39 0
979.46 0
979.53 0
979.61 0
979.68 0
979.75 0
979.82 0
979.89 0
979.96 0
980.04 0
980.11 0
980.18 0
980.25 0
980.32 0
980.40 0
980.47 0
980.54 0
980.61 0
980.68 0
980.75 0
980.83 0
980.90 0
980.97 0
981.04 0
981.11 0
981.18 0
981.26 0
981.33 0
981.40 0
981.47 0
981.54 0
981.62 0
981.69 0
981.76 0
981.83 0
981.90 0
981.97 0
982.05 0
982.12 0
982.19 0
982.26 0
982.33 0
982.41 0
982.48 0
982.55 0
982.62 0
982.69 0
982.76 0
982.84 0
982.91 0
982.98 0
983.05 0
983.12 0
983.20 0
983.27 0
983.34 0
983.41 0
983.48 0
983.56 0
983.63 0
983.70 0
983.77 0
983.84 0
983.91 0
983.99 0
984.06 0
984.13 0
984.20 0
984.27 0
984.35 0
984.42 0
984.49 0
984.56 0
984.63 0
984.71 0
984.78 0
984.85 0
984.92 0
984.99 0
985.07 0
985.14 0
985.21 0
985.28 0
985.35 0
985.42 0
985.50 0
985.57 0
985.64 0
985.71 0
985.78 0
985.86 0
985.93 0
986.00 0
986.07 0
986.14 0
986.22 0
986.29 0
986.36 0
986.43 0
986.50 1
986.58 1
986.65 0
986.72 0
986.79 0
986.86 0
986.94 0
987.01 0
987.08 1
987.15 1
987.22 1
987.30 0
987.37 0
987.44 0
987.51 0
987.58 0
987.66 0
987.73 0
987.80 0
987.87 0
987.94 0
988.02 0
988.09 0
988.16 0
988.23 0
988.30 0
988.38 0
988.45 0
988.52 0
988.59 0
988.67 1
988.74 1
988.81 1
988.88 1
988.95 1
989.03 1
989.10 1
989.17 1
989.24 1
989.31 1
989.39 1
989.46 1
989.53 1
989.60 1
989.67 1
989.75 1
989.82 0
989.89 0
989.96 0
990.03 0
990.11 0
990.18 0
990.25 0
990.32 0
990.40 0
990.47 0
990.54 0
990.61 0
990.68 0
990.76 0
990.83 0
990.90 0
990.97 0
991.04 0
991.12 0
991.19 0
991.26 0
991.33 0
991.41 0
991.48 0
991.55 0
991.62 0
991.69 0
991.77 0
991.84 0
991.91 0
991.98 0
992.05 0
992.13 0
992.20 0
992.27 0
992.34 0
992.42 0
992.49 0
992.56 0
992.63 0
992.70 0
992.78 0
992.85 0
992.92 0
992.99 0
993.07 0
993.14 0
993.21 0
993.28 0
993.35 0
993.43 0
993.50 0
993.57 0
993.64 0
993.72 0
993.79 0
993.86 0
993.93 0
994.01 0
994.08 0
994.15 0
994.22 0
994.29 0
994.37 0
994.44 0
994.51 0
994.58 1
994.66 1
994.73 1
994.80 1
994.87 1
994.94 1
995.02 1
995.09 1
995.16 1
995.23 1
995.31 1
995.38 1
995.45 1
995.52 1
995.60 0
995.67 0
995.74 0
995.81 0
995.88 1
995.96 1
996.03 1
996.10 1
996.17 1
996.25 2
996.32 2
996.39 1
996.46 1
996.54 1
996.61 1
996.68 1
996.75 1
996.83 1
996.90 1
996.97 1
997.04 1
997.11 1
997.19 1
997.26 1
997.33 1
997.40 1
997.48 1
997.55 1
997.62 1
997.69 1
997.77 1
997.84 1
997.91 1
997.98 1
998.06 1
998.13 1
998.20 1
998.27 1
998.35 1
998.42 1
998.49 1
998.56 1
998.63 1
998.71 1
998.78 1
998.85 1
998.92 1
999.00 1
999.07 1
999.14 1
999.21 1
999.29 1
999.36 1
999.43 1
999.50 1
999.58 1
999.65 1
999.72 1
999.79 1
999.87 1
999.94 1
1000.01 0
1000.08 0
1000.16 0
1000.23 0
1000.30 0
1000.37 0
1000.45 0
1000.52 0
1000.59 1
1000.66 1
1000.74 1
1000.81 1
1000.88 1
1000.95 1
1001.03 1
1001.10 1
1001.17 1
1001.24 1
1001.32 1
1001.39 1
1001.46 1
1001.53 1
1001.61 1
1001.68 1
1001.75 1
1001.82 1
1001.90 1
1001.97 1
1002.04 1
1002.11 1
1002.19 1
1002.26 1
1002.33 1
1002.40 1
1002.48 1
1002.55 1
1002.62 2
1002.69 2
1002.77 2
1002.84 1
1002.91 1
1002.99 1
1003.06 0
1003.13 0
1003.20 0
1003.28 0
1003.35 0
1003.42 0
1003.49 0
1003.57 0
1003.64 1
1003.71 1
1003.78 1
1003.86 1
1003.93 1
1004.00 1
1004.07 1
1004.15 1
1004.22 1
1004.29 1
1004.36 0
1004.44 0
1004.51 0
1004.58 0
1004.66 0
1004.73 0
1004.80 0
1004.87 0
1004.95 0
1005.02 0
1005.09 0
1005.16 0
1005.24 0
1005.31 0
1005.38 0
1005.45 0
1005.53 0
1005.60 0
1005.67 0
1005.75 0
1005.82 0
1005.89 0
1005.96 0
1006.04 1
1006.11 1
1006.18 1
1006.25 1
1006.33 1
1006.40 1
1006.47 1
1006.54 1
1006.62 1
1006.69 1
1006.76 1
1006.84 1
1006.91 1
1006.98 2
1007.05 2
1007.13 2
1007.20 2
1007.27 2
1007.34 1
1007.42 1
1007.49 1
1007.56 1
1007.64 0
1007.71 1
1007.78 1
1007.85 1
1007.93 1
1008.00 1
1008.07 1
1008.15 1
1008.22 1
1008.29 1
1008.36 1
1008.44 1
1008.51 1
1008.58 1
1008.65 0
1008.73 0
1008.80 0
1008.87 0
1008.95 0
1009.02 0
1009.09 0
1009.16 0
1009.24 0
1009.31 0
1009.38 0
1009.46 0
1009.53 0
1009.60 0
1009.67 0
1009.75 0
1009.82 0
1009.89 0
1009.97 0
1010.04 0
1010.11 0
1010.18 0
1010.26 0
1010.33 0
1010.40 0
1010.48 0
1010.55 1
1010.62 1
1010.69 1
1010.77 1
1010.84 1
1010.91 1
1010.99 1
1011.06 2
1011.13 2
1011.20 2
1011.28 2
1011.35 2
1011.42 2
1011.50 2
1011.57 2
1011.64 2
1011.71 2
1011.79 1
1011.86 1
1011.93 1
1012.01 1
1012.08 1
1012.15 1
1012.22 1
1012.30 1
1012.37 1
1012.44 1
1012.52 1
1012.59 0
1012.66 0
1012.74 0
1012.81 0
1012.88 0
1012.95 1
1013.03 1
1013.10 2
1013.17 2
1013.25 3
1013.32 3
1013.39 3
1013.46 3
1013.54 2
1013.61 2
1013.68 2
1013.76 1
1013.83 1
1013.90 1
1013.98 1
1014.05 1
1014.12 1
1014.19 2
1014.27 2
1014.34 2
1014.41 2
1014.49 2
1014.56 2
1014.63 2
1014.71 2
1014.78 2
1014.85 2
1014.92 2
1015.00 2
1015.07 2
1015.14 1
1015.22 1
1015.29 1
1015.36 1
1015.44 1
1015.51 1
1015.58 2
1015.65 2
1015.73 2
1015.80 1
1015.87 1
1015.95 1
1016.02 1
1016.09 0
1016.17 0
1016.24 0
1016.31 0
1016.39 0
1016.46 0
1016.53 0
1016.60 0
1016.68 0
1016.75 1
1016.82 1
1016.90 1
1016.97 1
1017.04 1
1017.12 1
1017.19 1
1017.26 1
1017.34 1
1017.41 1
1017.48 1
1017.55 1
1017.63 1
1017.70 1
1017.77 1
1017.85 1
1017.92 1
1017.99 1
1018.07 1
1018.14 1
1018.21 1
1018.29 1
1018.36 1
1018.43 1
1018.51 1
1018.58 1
1018.65 1
1018.72 1
1018.80 1
1018.87 1
1018.94 1
1019.02 1
1019.09 1
1019.16 1
1019.24 1
1019.31 1
1019.38 1
1019.46 1
1019.53 1
1019.60 1
1019.68 1
1019.75 1
1019.82 1
1019.90 0
1019.97 0
1020.04 0
1020.12 0
1020.19 0
1020.26 0
1020.33 0
1020.41 0
1020.48 0
1020.55 0
1020.63 0
1020.70 0
1020.77 0
1020.85 0
1020.92 0
1020.99 0
1021.07 0
1021.14 0
1021.21 0
1021.29 0
1021.36 0
1021.43 0
1021.51 0
1021.58 0
1021.65 0
1021.73 0
1021.80 0
1021.87 0
1021.95 0
1022.02 0
1022.09 0
1022.17 0
1022.24 1
1022.31 1
1022.39 1
1022.46 1
1022.53 1
1022.61 1
1022.68 1
1022.75 1
1022.83 1
1022.90 1
1022.97 1
1023.05 1
1023.12 1
1023.19 1
1023.27 1
1023.34 0
1023.41 0
1023.49 0
1023.56 0
1023.63 0
1023.71 0
1023.78 1
1023.85 1
1023.93 1
1024.00 1
1024.07 1
1024.15 0
1024.22 0
1024.29 0
1024.37 0
1024.44 0
1024.51 1
1024.59 1
1024.66 1
1024.73 1
1024.81 1
1024.88 1
1024.95 1
1025.03 1
1025.10 1
1025.17 0
1025.25 1
1025.32 1
1025.39 1
1025.47 1
1025.54 1
1025.61 1
1025.69 1
1025.76 1
1025.83 1
1025.91 1
1025.98 1
1026.05 1
1026.13 1
1026.20 1
1026.27 1
1026.35 1
1026.42 1
1026.49 0
1026.57 0
1026.64 0
1026.71 0
1026.79 0
1026.86 0
1026.93 0
1027.01 0
1027.08 0
1027.15 0
1027.23 0
1027.30 1
1027.37 1
1027.45 1
1027.52 0
1027.60 0
1027.67 0
1027.74 0
1027.82 0
1027.89 0
1027.96 0
1028.04 0
1028.11 0
1028.18 1
1028.26 1
1028.33 1
1028.40 1
1028.48 1
1028.55 1
1028.62 0
1028.70 0
1028.77 0
1028.84 0
1028.92 0
1028.99 1
1029.07 1
1029.14 2
1029.21 3
1029.29 3
1029.36 4
1029.43 4
1029.51 4
1029.58 4
1029.65 4
1029.73 4
1029.80 4
1029.87 3
1029.95 3
1030.02 2
1030.09 2
1030.17 2
1030.24 2
1030.32 2
1030.39 2
1030.46 2
1030.54 3
1030.61 3
1030.68 3
1030.76 3
1030.83 3
1030.90 3
1030.98 3
1031.05 2
1031.12 2
1031.20 2
1031.27 2
1031.35 2
1031.42 2
1031.49 2
1031.57 2
1031.64 3
1031.71 3
1031.79 3
1031.86 3
1031.93 2
1032.01 2
1032.08 1
1032.16 1
1032.23 1
1032.30 0
1032.38 0
1032.45 0
1032.52 0
1032.60 0
1032.67 0
1032.74 1
1032.82 1
1032.89 1
1032.97 1
1033.04 0
1033.11 0
1033.19 0
1033.26 0
1033.33 0
1033.41 0
1033.48 1
1033.55 1
1033.63 1
1033.70 2
1033.78 2
1033.85 3
1033.92 3
1034.00 3
1034.07 3
1034.14 2
1034.22 2
1034.29 2
1034.37 2
1034.44 2
1034.51 2
1034.59 2
1034.66 3
1034.73 3
1034.81 3
1034.88 3
1034.96 3
1035.03 2
1035.10 2
1035.18 2
1035.25 1
1035.32 1
1035.40 0
1035.47 0
1035.55 0
1035.62 0
1035.69 0
1035.77 0
1035.84 0
1035.91 0
1035.99 0
1036.06 0
1036.14 0
1036.21 0
1036.28 1
1036.36 2
1036.43 3
1036.50 3
1036.58 4
1036.65 4
1036.73 4
1036.80 4
1036.87 3
1036.95 2
1037.02 1
1037.09 1
1037.17 0
1037.24 0
1037.32 1
1037.39 1
1037.46 2
1037.54 2
1037.61 3
1037.69 3
1037.76 3
1037.83 3
1037.91 2
1037.98 2
1038.05 2
1038.13 2
1038.20 2
1038.28 2
1038.35 2
1038.42 2
1038.50 2
1038.57 2
1038.65 3
1038.72 3
1038.79 3
1038.87 3
1038.94 3
1039.01 3
1039.09 3
1039.16 3
1039.24 3
1039.31 3
1039.38 3
1039.46 3
1039.53 3
1039.61 3
1039.68 3
1039.75 3
1039.83 3
1039.90 2
1039.98 2
1040.05 2
1040.12 1
1040.20 1
1040.27 1
1040.34 2
1040.42 2
1040.49 2
1040.57 2
1040.64 2
1040.71 2
1040.79 2
1040.86 2
1040.94 2
1041.01 2
1041.08 2
1041.16 2
1041.23 2
1041.31 2
1041.38 2
1041.45 2
1041.53 2
1041.60 2
1041.68 1
1041.75 1
1041.82 1
1041.90 1
1041.97 1
1042.05 0
1042.12 0
1042.19 0
1042.27 1
1042.34 1
1042.42 2
1042.49 2
1042.56 2
1042.64 2
1042.71 2
1042.79 1
1042.86 1
1042.93 0
1043.01 0
1043.08 0
1043.16 0
1043.23 0
1043.30 0
1043.38 0
1043.45 0
1043.53 0
1043.60 1
1043.67 1
1043.75 2
1043.82 2
1043.90 3
1043.97 3
1044.04 4
1044.12 4
1044.19 4
1044.27 4
1044.34 3
1044.41 3
1044.49 3
1044.56 3
1044.64 3
1044.71 3
1044.78 3
1044.86 3
1044.93 3
1045.01 3
1045.08 4
1045.16 4
1045.23 4
1045.30 5
1045.38 5
1045.45 5
1045.53 5
1045.60 5
1045.67 5
1045.75 5
1045.82 5
1045.90 5
1045.97 6
1046.04 6
1046.12 6
1046.19 5
1046.27 5
1046.34 4
1046.42 4
1046.49 3
1046.56 3
1046.64 3
1046.71 2
1046.79 2
1046.86 2
1046.93 2
1047.01 2
1047.08 3
1047.16 3
1047.23 4
1047.31 4
1047.38 4
1047.45 4
1047.53 4
1047.60 3
1047.68 3
1047.75 2
1047.82 2
1047.90 2
1047.97 3
1048.05 4
1048.12 5
1048.20 5
1048.27 5
1048.34 5
1048.42 5
1048.49 4
1048.57 3
1048.64 2
1048.71 2
1048.79 2
1048.86 2
1048.94 2
1049.01 2
1049.09 2
1049.16 2
1049.23 2
1049.31 2
1049.38 2
1049.46 2
1049.53 2
1049.61 2
1049.68 2
1049.75 3
1049.83 3
1049.90 4
1049.98 5
1050.05 6
1050.13 7
1050.20 7
1050.27 6
1050.35 5
1050.42 4
1050.50 3
1050.57 2
1050.65 1
1050.72 1
1050.79 0
1050.87 0
1050.94 0
1051.02 0
1051.09 1
1051.17 1
1051.24 1
1051.31 1
1051.39 1
1051.46 1
1051.54 1
1051.61 0
1051.69 0
1051.76 0
1051.83 0
1051.91 0
1051.98 0
1052.06 0
1052.13 0
1052.21 0
1052.28 1
1052.35 1
1052.43 2
1052.50 2
1052.58 3
1052.65 4
1052.73 6
1052.80 7
1052.88 7
1052.95 8
1053.02 8
1053.10 8
1053.17 7
1053.25 7
1053.32 6
1053.40 6
1053.47 5
1053.54 5
1053.62 5
1053.69 5
1053.77 5
1053.84 5
1053.92 6
1053.99 6
1054.07 7
1054.14 8
1054.21 8
1054.29 8
1054.36 7
1054.44 6
1054.51 5
1054.59 4
1054.66 3
1054.74 3
1054.81 2
1054.88 2
1054.96 2
1055.03 2
1055.11 2
1055.18 2
1055.26 2
1055.33 3
1055.41 3
1055.48 3
1055.55 4
1055.63 4
1055.70 4
1055.78 3
1055.85 3
1055.93 3
1056.00 3
1056.08 4
1056.15 4
1056.22 5
1056.30 5
1056.37 6
1056.45 6
1056.52 6
1056.60 6
1056.67 6
1056.75 5
1056.82 5
1056.90 5
1056.97 4
1057.04 4
1057.12 4
1057.19 4
1057.27 3
1057.34 2
1057.42 1
1057.49 1
1057.57 0
1057.64 0
1057.71 0
1057.79 0
1057.86 0
1057.94 0
1058.01 0
1058.09 0
1058.16 0
1058.24 0
1058.31 0
1058.39 1
1058.46 1
1058.53 2
1058.61 3
1058.68 3
1058.76 4
1058.83 4
1058.91 4
1058.98 4
1059.06 3
1059.13 3
1059.21 3
1059.28 3
1059.36 3
1059.43 4
1059.50 5
1059.58 6
1059.65 7
1059.73 7
1059.80 7
1059.88 7
1059.95 7
1060.03 7
1060.10 7
1060.18 7
1060.25 7
1060.33 7
1060.40 7
1060.47 7
1060.55 6
1060.62 5
1060.70 4
1060.77 4
1060.85 3
1060.92 3
1061.00 3
1061.07 3
1061.15 3
1061.22 2
1061.30 2
1061.37 2
1061.44 2
1061.52 1
1061.59 0
1061.67 0
1061.74 0
1061.82 0
1061.89 1
1061.97 2
1062.04 3
1062.12 4
1062.19 4
1062.27 4
1062.34 4
1062.42 3
1062.49 2
1062.57 1
1062.64 1
1062.71 1
1062.79 1
1062.86 1
1062.94 2
1063.01 2
1063.09 2
1063.16 2
1063.24 2
1063.31 3
1063.39 2
1063.46 2
1063.54 2
1063.61 1
1063.69 1
1063.76 1
1063.84 1
1063.91 1
1063.99 2
1064.06 2
1064.13 3
1064.21 3
1064.28 3
1064.36 3
1064.43 2
1064.51 2
1064.58 1
1064.66 1
1064.73 0
1064.81 1
1064.88 1
1064.96 2
1065.03 3
1065.11 4
1065.18 4
1065.26 4
1065.33 4
1065.41 3
1065.48 3
1065.56 2
1065.63 2
1065.71 2
1065.78 3
1065.86 4
1065.93 5
1066.00 7
1066.08 9
1066.15 10
1066.23 10
1066.30 10
1066.38 10
1066.45 9
1066.53 8
1066.60 7
1066.68 6
1066.75 5
1066.83 5
1066.90 5
1066.98 5
1067.05 6
1067.13 6
1067.20 7
1067.28 7
1067.35 8
1067.43 9
1067.50 9
1067.58 10
1067.65 10
1067.73 10
1067.80 10
1067.88 11
1067.95 11
1068.03 11
1068.10 12
1068.18 12
1068.25 12
1068.33 12
1068.40 13
1068.48 14
1068.55 15
1068.63 15
1068.70 16
1068.78 16
1068.85 16
1068.93 16
1069.00 16
1069.07 16
1069.15 16
1069.22 15
1069.30 15
1069.37 14
1069.45 14
1069.52 13
1069.60 11
1069.67 10
1069.75 9
1069.82 8
1069.90 8
1069.97 8
1070.05 8
1070.12 7
1070.20 7
1070.27 6
1070.35 5
1070.42 4
1070.50 3
1070.57 2
1070.65 2
1070.72 2
1070.80 3
1070.87 4
1070.95 5
1071.02 5
1071.10 5
1071.17 5
1071.25 4
1071.32 3
1071.40 2
1071.47 2
1071.55 2
1071.62 2
1071.70 3
1071.77 3
1071.85 4
1071.92 5
1072.00 4
1072.07 4
1072.15 2
1072.22 1
1072.30 0
1072.37 0
1072.45 0
1072.52 0
1072.60 0
1072.67 0
1072.75 0
1072.83 0
1072.90 0
1072.98 0
1073.05 1
1073.13 1
1073.20 2
1073.28 2
1073.35 3
1073.43 4
1073.50 5
1073.58 7
1073.65 8
1073.73 9
1073.80 9
1073.88 10
1073.95 10
1074.03 10
1074.10 9
1074.18 9
1074.25 8
1074.33 8
1074.40 7
1074.48 6
1074.55 5
1074.63 4
1074.70 3
1074.78 2
1074.85 2
1074.93 2
1075.00 2
1075.08 2
1075.15 3
1075.23 3
1075.30 4
1075.38 5
1075.45 5
1075.53 6
1075.60 7
1075.68 7
1075.75 7
1075.83 7
1075.91 6
1075.98 6
1076.06 6
1076.13 6
1076.21 7
1076.28 8
1076.36 9
1076.43 9
1076.51 10
1076.58 11
1076.66 12
1076.73 12
1076.81 13
1076.88 14
1076.96 14
1077.03 14
1077.11 14
1077.18 14
1077.26 13
1077.33 13
1077.41 12
1077.48 11
1077.56 10
1077.63 9
1077.71 8
1077.79 8
1077.86 7
1077.94 8
1078.01 8
1078.09 9
1078.16 10
1078.24 10
1078.31 11
1078.39 11
1078.46 10
1078.54 10
1078.61 10
1078.69 9
1078.76 9
1078.84 9
1078.91 8
1078.99 8
1079.06 8
1079.14 9
1079.22 9
1079.29 10
1079.37 10
1079.44 11
1079.52 11
1079.59 11
1079.67 10
1079.74 9
1079.82 7
1079.89 5
1079.97 3
1080.04 1
1080.12 0
1080.19 0
1080.27 0
1080.35 0
1080.42 0
1080.50 2
1080.57 5
1080.65 7
1080.72 9
1080.80 10
1080.87 10
1080.95 10
1081.02 9
1081.10 8
1081.17 8
1081.25 7
1081.32 7
1081.40 8
1081.48 9
1081.55 10
1081.63 10
1081.70 11
1081.78 11
1081.85 12
1081.93 12
1082.00 11
1082.08 11
1082.15 12
1082.23 12
1082.30 12
1082.38 13
1082.46 13
1082.53 14
1082.61 14
1082.68 14
1082.76 13
1082.83 12
1082.91 12
1082.98 11
1083.06 10
1083.13 10
1083.21 9
1083.29 9
1083.36 8
1083.44 8
1083.51 8
1083.59 8
1083.66 7
1083.74 7
1083.81 6
1083.89 6
1083.96 5
1084.04 5
1084.12 4
1084.19 3
1084.27 3
1084.34 3
1084.42 3
1084.49 4
1084.57 5
1084.64 7
1084.72 8
1084.79 9
1084.87 9
1084.95 9
1085.02 9
1085.10 8
1085.17 7
1085.25 7
1085.32 6
1085.40 6
1085.47 6
1085.55 7
1085.62 7
1085.70 7
1085.78 8
1085.85 8
1085.93 8
1086.00 7
1086.08 7
1086.15 6
1086.23 5
1086.30 5
1086.38 5
1086.46 5
1086.53 6
1086.61 6
1086.68 6
1086.76 5
1086.83 3
1086.91 1
1086.98 0
1087.06 0
1087.14 0
1087.21 0
1087.29 0
1087.36 0
1087.44 3
1087.51 6
1087.59 9
1087.66 10
1087.74 11
1087.82 10
1087.89 9
1087.97 8
1088.04 7
1088.12 7
1088.19 8
1088.27 9
1088.35 11
1088.42 12
1088.50 13
1088.57 14
1088.65 15
1088.72 16
1088.80 16
1088.87 16
1088.95 16
1089.03 15
1089.10 14
1089.18 13
1089.25 11
1089.33 10
1089.40 9
1089.48 8
1089.56 8
1089.63 8
1089.71 8
1089.78 8
1089.86 8
1089.93 8
1090.01 9
1090.08 10
1090.16 11
1090.24 12
1090.31 13
1090.39 14
1090.46 15
1090.54 17
1090.61 19
1090.69 21
1090.77 23
1090.84 25
1090.92 26
1090.99 27
1091.07 27
1091.14 27
1091.22 27
1091.30 27
1091.37 27
1091.45 26
1091.52 26
1091.60 24
1091.67 22
1091.75 20
1091.83 17
1091.90 15
1091.98 14
1092.05 14
1092.13 14
1092.20 15
1092.28 16
1092.36 17
1092.43 17
1092.51 16
1092.58 14
1092.66 12
1092.73 11
1092.81 9
1092.89 8
1092.96 7
1093.04 6
1093.11 5
1093.19 5
1093.27 5
1093.34 5
1093.42 5
1093.49 5
1093.57 5
1093.64 6
1093.72 6
1093.80 7
1093.87 8
1093.95 10
1094.02 11
1094.10 13
1094.17 14
1094.25 15
1094.33 16
1094.40 16
1094.48 16
1094.55 15
1094.63 15
1094.71 16
1094.78 16
1094.86 17
1094.93 18
1095.01 19
1095.08 20
1095.16 20
1095.24 19
1095.31 17
1095.39 15
1095.46 12
1095.54 10
1095.62 9
1095.69 9
1095.77 10
1095.84 11
1095.92 13
1096.00 14
1096.07 15
1096.15 14
1096.22 12
1096.30 10
1096.37 9
1096.45 7
1096.53 7
1096.60 7
1096.68 7
1096.75 8
1096.83 9
1096.91 10
1096.98 10
1097.06 9
1097.13 8
1097.21 8
1097.29 7
1097.36 6
1097.44 5
1097.51 5
1097.59 4
1097.67 3
1097.74 3
1097.82 2
1097.89 2
1097.97 2
1098.04 2
1098.12 2
1098.20 3
1098.27 3
1098.35 2
1098.42 1
1098.50 0
1098.58 0
1098.65 0
1098.73 0
1098.80 1
1098.88 2
1098.96 3
1099.03 4
1099.11 4
1099.18 4
1099.26 3
1099.34 3
1099.41 2
1099.49 2
1099.56 3
1099.64 3
1099.72 3
1099.79 3
1099.87 2
1099.94 2
1100.02 1
1100.10 0
1100.17 0
1100.25 0
1100.32 0
1100.40 0
1100.48 0
1100.55 0
1100.63 0
1100.70 0
1100.78 0
1100.86 0
1100.93 0
1101.01 0
1101.08 1
1101.16 2
1101.24 4
1101.31 5
1101.39 7
1101.46 8
1101.54 9
1101.62 10
1101.69 10
1101.77 10
1101.85 10
1101.92 10
1102.00 10
1102.07 11
1102.15 11
1102.23 13
1102.30 14
1102.38 16
1102.45 17
1102.53 18
1102.61 19
1102.68 18
1102.76 16
1102.83 14
1102.91 12
1102.99 9
1103.06 7
1103.14 5
1103.22 4
1103.29 3
1103.37 2
1103.44 2
1103.52 2
1103.60 3
1103.67 4
1103.75 5
1103.82 7
1103.90 8
1103.98 9
1104.05 10
1104.13 10
1104.20 9
1104.28 8
1104.36 7
1104.43 6
1104.51 5
1104.59 5
1104.66 5
1104.74 7
1104.81 8
1104.89 10
1104.97 12
1105.04 14
1105.12 15
1105.20 16
1105.27 17
1105.35 17
1105.42 16
1105.50 16
1105.58 15
1105.65 15
1105.73 14
1105.80 14
1105.88 14
1105.96 14
1106.03 14
1106.11 14
1106.19 15
1106.26 15
1106.34 15
1106.41 16
1106.49 16
1106.57 16
1106.64 16
1106.72 16
1106.80 16
1106.87 17
1106.95 18
1107.02 20
1107.10 22
1107.18 24
1107.25 26
1107.33 28
1107.41 28
1107.48 28
1107.56 27
1107.63 25
1107.71 24
1107.79 22
1107.86 22
1107.94 21
1108.02 21
1108.09 22
1108.17 22
1108.25 23
1108.32 23
1108.40 24
1108.47 25
1108.55 25
1108.63 25
1108.70 26
1108.78 26
1108.86 27
1108.93 27
1109.01 27
1109.08 27
1109.16 26
1109.24 26
1109.31 25
1109.39 25
1109.47 25
1109.54 25
1109.62 26
1109.70 28
1109.77 30
1109.85 32
1109.92 34
1110.00 37
1110.08 38
1110.15 39
1110.23 39
1110.31 38
1110.38 36
1110.46 34
1110.54 32
1110.61 30
1110.69 27
1110.76 26
1110.84 25
1110.92 24
1110.99 24
1111.07 24
1111.15 25
1111.22 26
1111.30 27
1111.38 27
1111.45 27
1111.53 26
1111.60 25
1111.68 24
1111.76 23
1111.83 24
1111.91 25
1111.99 26
1112.06 28
1112.14 29
1112.22 29
1112.29 29
1112.37 28
1112.45 27
1112.52 25
1112.60 24
1112.67 23
1112.75 23
1112.83 24
1112.90 25
1112.98 26
1113.06 26
1113.13 26
1113.21 25
1113.29 23
1113.36 21
1113.44 19
1113.52 18
1113.59 18
1113.67 20
1113.75 21
1113.82 23
1113.90 25
1113.97 26
1114.05 26
1114.13 27
1114.20 27
1114.28 29
1114.36 31
1114.43 33
1114.51 35
1114.59 37
1114.66 38
1114.74 38
1114.82 36
1114.89 35
1114.97 33
1115.05 31
1115.12 30
1115.20 29
1115.28 28
1115.35 28
1115.43 27
1115.51 27
1115.58 27
1115.66 26
1115.73 25
1115.81 24
1115.89 23
1115.96 22
1116.04 22
1116.12 22
1116.19 22
1116.27 23
1116.35 23
1116.42 23
1116.50 23
1116.58 23
1116.65 23
1116.73 23
1116.81 24
1116.88 25
1116.96 26
1117.04 26
1117.11 27
1117.19 27
1117.27 27
1117.34 27
1117.42 28
1117.50 30
1117.57 32
1117.65 34
1117.73 35
1117.80 36
1117.88 36
1117.96 35
1118.03 33
1118.11 31
1118.19 29
1118.26 28
1118.34 28
1118.42 28
1118.49 30
1118.57 32
1118.65 35
1118.72 38
1118.80 41
1118.88 43
1118.95 44
1119.03 45
1119.11 45
1119.18 45
1119.26 45
1119.34 46
1119.41 47
1119.49 48
1119.57 48
1119.64 48
1119.72 47
1119.80 46
1119.87 44
1119.95 41
1120.03 39
1120.10 36
1120.18 33
1120.26 31
1120.33 29
1120.41 27
1120.49 26
1120.56 26
1120.64 26
1120.72 28
1120.79 29
1120.87 31
1120.95 32
1121.02 33
1121.10 34
1121.18 35
1121.25 36
1121.33 36
1121.41 36
1121.48 36
1121.56 35
1121.64 34
1121.71 34
1121.79 33
1121.87 34
1121.94 35
1122.02 36
1122.10 38
1122.17 39
1122.25 40
1122.33 41
1122.41 42
1122.48 44
1122.56 47
1122.64 49
1122.71 52
1122.79 53
1122.87 54
1122.94 53
1123.02 52
1123.10 50
1123.17 48
1123.25 46
1123.33 44
1123.40 42
1123.48 39
1123.56 37
1123.63 34
1123.71 31
1123.79 29
1123.86 28
1123.94 27
1124.02 26
1124.10 26
1124.17 26
1124.25 27
1124.33 26
1124.40 25
1124.48 24
1124.56 22
1124.63 20
1124.71 18
1124.79 17
1124.86 17
1124.94 18
1125.02 20
1125.09 22
1125.17 24
1125.25 25
1125.32 25
1125.40 25
1125.48 25
1125.56 25
1125.63 26
1125.71 27
1125.79 28
1125.86 28
1125.94 29
1126.02 28
1126.09 28
1126.17 28
1126.25 27
1126.32 28
1126.40 28
1126.48 28
1126.56 28
1126.63 28
1126.71 28
1126.79 27
1126.86 27
1126.94 26
1127.02 25
1127.09 24
1127.17 23
1127.25 22
1127.32 21
1127.40 20
1127.48 20
1127.56 20
1127.63 20
1127.71 19
1127.79 19
1127.86 17
1127.94 16
1128.02 14
1128.09 12
1128.17 10
1128.25 9
1128.33 9
1128.40 9
1128.48 11
1128.56 12
1128.63 13
1128.71 14
1128.79 14
1128.86 13
1128.94 11
1129.02 9
1129.10 7
1129.17 5
1129.25 3
1129.33 2
1129.40 2
1129.48 1
1129.56 1
1129.63 1
1129.71 0
1129.79 0
1129.87 0
1129.94 0
1130.02 0
1130.10 0
1130.17 0
1130.25 0
1130.33 1
1130.41 3
1130.48 6
1130.56 9
1130.64 12
1130.71 14
1130.79 15
1130.87 15
1130.94 15
1131.02 14
1131.10 13
1131.18 13
1131.25 13
1131.33 13
1131.41 14
1131.48 15
1131.56 16
1131.64 18
1131.72 18
1131.79 19
1131.87 18
1131.95 16
1132.02 13
1132.10 9
1132.18 6
1132.26 4
1132.33 3
1132.41 4
1132.49 5
1132.56 8
1132.64 11
1132.72 14
1132.80 17
1132.87 20
1132.95 21
1133.03 23
1133.10 23
1133.18 24
1133.26 25
1133.34 26
1133.41 27
1133.49 28
1133.57 30
1133.64 33
1133.72 35
1133.80 38
1133.88 41
1133.95 43
1134.03 45
1134.11 46
1134.18 47
1134.26 47
1134.34 47
1134.42 47
1134.49 47
1134.57 48
1134.65 50
1134.72 51
1134.80 52
1134.88 52
1134.96 51
1135.03 49
1135.11 47
1135.19 46
1135.26 46
1135.34 47
1135.42 48
1135.50 51
1135.57 53
1135.65 55
1135.73 56
1135.81 57
1135.88 58
1135.96 58
1136.04 58
1136.11 58
1136.19 57
1136.27 56
1136.35 54
1136.42 50
1136.50 47
1136.58 43
1136.66 39
1136.73 36
1136.81 33
1136.89 32
1136.96 33
1137.04 35
1137.12 38
1137.20 42
1137.27 45
1137.35 47
1137.43 48
1137.51 49
1137.58 50
1137.66 51
1137.74 52
1137.81 55
1137.89 59
1137.97 62
1138.05 65
1138.12 65
1138.20 64
1138.28 61
1138.36 58
1138.43 54
1138.51 50
1138.59 47
1138.67 46
1138.74 45
1138.82 46
1138.90 47
1138.97 49
1139.05 52
1139.13 55
1139.21 57
1139.28 59
1139.36 60
1139.44 60
1139.52 59
1139.59 56
1139.67 52
1139.75 48
1139.83 44
1139.90 41
1139.98 39
1140.06 37
1140.14 37
1140.21 37
1140.29 39
1140.37 41
1140.44 43
1140.52 44
1140.60 45
1140.68 44
1140.75 42
1140.83 40
1140.91 37
1140.99 34
1141.06 32
1141.14 30
1141.22 30
1141.30 29
1141.37 28
1141.45 27
1141.53 26
1141.61 24
1141.68 22
1141.76 20
1141.84 19
1141.92 17
1141.99 16
1142.07 14
1142.15 13
1142.23 11
1142.30 9
1142.38 8
1142.46 8
1142.54 8
1142.61 9
1142.69 10
1142.77 13
1142.85 16
1142.92 19
1143.00 22
1143.08 23
1143.16 24
1143.23 24
1143.31 23
1143.39 22
1143.47 21
1143.54 21
1143.62 21
1143.70 21
1143.78 21
1143.85 22
1143.93 22
1144.01 23
1144.09 23
1144.16 25
1144.24 27
1144.32 29
1144.40 31
1144.47 33
1144.55 34
1144.63 34
1144.71 33
1144.78 31
1144.86 28
1144.94 26
1145.02 24
1145.09 22
1145.17 21
1145.25 20
1145.33 21
1145.40 21
1145.48 22
1145.56 23
1145.64 25
1145.71 27
1145.79 29
1145.87 31
1145.95 32
1146.02 33
1146.10 34
1146.18 33
1146.26 32
1146.33 30
1146.41 27
1146.49 24
1146.57 22
1146.65 19
1146.72 17
1146.80 16
1146.88 15
1146.96 14
1147.03 13
1147.11 11
1147.19 9
1147.27 7
1147.34 5
1147.42 3
1147.50 2
1147.58 3
1147.65 4
1147.73 7
1147.81 10
1147.89 13
1147.96 15
1148.04 17
1148.12 18
1148.20 19
1148.28 19
1148.35 21
1148.43 23
1148.51 26
1148.59 29
1148.66 33
1148.74 35
1148.82 37
1148.90 38
1148.97 38
1149.05 37
1149.13 37
1149.21 37
1149.29 39
1149.36 41
1149.44 44
1149.52 46
1149.60 48
1149.67 48
1149.75 47
1149.83 44
1149.91 40
1149.98 36
1150.06 32
1150.14 28
1150.22 25
1150.30 23
1150.37 22
1150.45 22
1150.53 21
1150.61 21
1150.68 21
1150.76 21
1150.84 22
1150.92 24
1151.00 28
1151.07 34
1151.15 40
1151.23 47
1151.31 53
1151.38 57
1151.46 59
1151.54 59
1151.62 58
1151.70 55
1151.77 51
1151.85 48
1151.93 45
1152.01 42
1152.08 40
1152.16 39
1152.24 38
1152.32 38
1152.40 38
1152.47 38
1152.55 38
1152.63 38
1152.71 39
1152.78 40
1152.86 42
1152.94 43
1153.02 45
1153.10 46
1153.17 46
1153.25 46
1153.33 44
1153.41 42
1153.48 40
1153.56 38
1153.64 37
1153.72 37
1153.80 38
1153.87 39
1153.95 41
1154.03 43
1154.11 45
1154.19 46
1154.26 46
1154.34 46
1154.42 45
1154.50 44
1154.57 42
1154.65 40
1154.73 39
1154.81 38
1154.89 38
1154.96 39
1155.04 40
1155.12 42
1155.20 44
1155.28 45
1155.35 45
1155.43 45
1155.51 44
1155.59 43
1155.67 43
1155.74 43
1155.82 44
1155.90 44
1155.98 44
1156.06 43
1156.13 41
1156.21 38
1156.29 35
1156.37 31
1156.44 28
1156.52 25
1156.60 24
1156.68 23
1156.76 22
1156.83 22
1156.91 20
1156.99 19
1157.07 17
1157.15 15
1157.22 13
1157.30 12
1157.38 12
1157.46 13
1157.54 14
1157.61 17
1157.69 21
1157.77 25
1157.85 30
1157.93 34
1158.00 38
1158.08 40
1158.16 41
1158.24 40
1158.32 37
1158.39 34
1158.47 30
1158.55 26
1158.63 23
1158.71 21
1158.78 20
1158.86 20
1158.94 20
1159.02 20
1159.10 19
1159.17 19
1159.25 18
1159.33 17
1159.41 16
1159.49 15
1159.56 15
1159.64 15
1159.72 15
1159.80 15
1159.88 16
1159.95 15
1160.03 15
1160.11 14
1160.19 14
1160.27 14
1160.35 15
1160.42 18
1160.50 22
1160.58 26
1160.66 30
1160.74 33
1160.81 35
1160.89 36
1160.97 35
1161.05 33
1161.13 32
1161.20 31
1161.28 31
1161.36 32
1161.44 33
1161.52 35
1161.59 38
1161.67 40
1161.75 42
1161.83 44
1161.91 44
1161.99 44
1162.06 44
1162.14 43
1162.22 41
1162.30 40
1162.38 38
1162.45 36
1162.53 34
1162.61 32
1162.69 30
1162.77 30
1162.84 29
1162.92 29
1163.00 29
1163.08 28
1163.16 27
1163.24 25
1163.31 23
1163.39 21
1163.47 19
1163.55 18
1163.63 18
1163.70 18
1163.78 18
1163.86 18
1163.94 18
1164.02 18
1164.10 18
1164.17 19
1164.25 21
1164.33 24
1164.41 27
1164.49 31
1164.56 34
1164.64 35
1164.72 35
1164.80 34
1164.88 30
1164.96 26
1165.03 22
1165.11 19
1165.19 18
1165.27 18
1165.35 19
1165.43 22
1165.50 25
1165.58 28
1165.66 30
1165.74 32
1165.82 32
1165.89 31
1165.97 29
1166.05 27
1166.13 24
1166.21 21
1166.29 19
1166.36 18
1166.44 18
1166.52 19
1166.60 20
1166.68 22
1166.76 23
1166.83 25
1166.91 26
1166.99 26
1167.07 27
1167.15 28
1167.23 29
1167.30 30
1167.38 31
1167.46 33
1167.54 34
1167.62 36
1167.70 37
1167.77 37
1167.85 37
1167.93 37
1168.01 35
1168.09 33
1168.17 31
1168.24 28
1168.32 26
1168.40 24
1168.48 23
1168.56 23
1168.64 23
1168.71 24
1168.79 24
1168.87 25
1168.95 25
1169.03 25
1169.11 24
1169.18 23
1169.26 23
1169.34 22
1169.42 22
1169.50 22
1169.58 21
1169.65 19
1169.73 18
1169.81 17
1169.89 16
1169.97 16
1170.05 17
1170.12 18
1170.20 20
1170.28 21
1170.36 21
1170.44 21
1170.52 19
1170.59 17
1170.67 14
1170.75 12
1170.83 11
1170.91 11
1170.99 13
1171.07 15
1171.14 17
1171.22 20
1171.30 22
1171.38 24
1171.46 25
1171.54 25
1171.61 24
1171.69 22
1171.77 18
1171.85 14
1171.93 9
1172.01 4
1172.09 0
1172.16 0
1172.24 0
1172.32 0
1172.40 0
1172.48 0
1172.56 0
1172.63 0
1172.71 0
1172.79 3
1172.87 6
1172.95 9
1173.03 11
1173.11 12
1173.18 13
1173.26 13
1173.34 13
1173.42 14
1173.50 15
1173.58 17
1173.66 20
1173.73 23
1173.81 27
1173.89 31
1173.97 34
1174.05 37
1174.13 40
1174.20 42
1174.28 43
1174.36 43
1174.44 43
1174.52 42
1174.60 42
1174.68 41
1174.75 41
1174.83 41
1174.91 42
1174.99 43
1175.07 43
1175.15 42
1175.23 41
1175.30 38
1175.38 36
1175.46 33
1175.54 30
1175.62 28
1175.70 28
1175.78 28
1175.85 29
1175.93 30
1176.01 31
1176.09 32
1176.17 32
1176.25 31
1176.33 30
1176.40 29
1176.48 27
1176.56 27
1176.64 26
1176.72 26
1176.80 27
1176.88 29
1176.96 31
1177.03 33
1177.11 36
1177.19 40
1177.27 44
1177.35 50
1177.43 55
1177.51 60
1177.58 64
1177.66 68
1177.74 70
1177.82 70
1177.90 69
1177.98 67
1178.06 66
1178.13 65
1178.21 64
1178.29 63
1178.37 62
1178.45 61
1178.53 59
1178.61 55
1178.69 52
1178.76 48
1178.84 45
1178.92 43
1179.00 41
1179.08 40
1179.16 39
1179.24 38
1179.32 38
1179.39 37
1179.47 36
1179.55 36
1179.63 36
1179.71 36
1179.79 37
1179.87 37
1179.95 38
1180.02 40
1180.10 41
1180.18 42
1180.26 44
1180.34 46
1180.42 48
1180.50 49
1180.57 50
1180.65 50
1180.73 49
1180.81 46
1180.89 44
1180.97 42
1181.05 40
1181.13 40
1181.21 41
1181.28 44
1181.36 47
1181.44 50
1181.52 53
1181.60 54
1181.68 54
1181.76 52
1181.84 48
1181.91 43
1181.99 37
1182.07 31
1182.15 24
1182.23 19
1182.31 15
1182.39 12
1182.47 12
1182.54 12
1182.62 14
1182.70 17
1182.78 20
1182.86 23
1182.94 26
1183.02 28
1183.10 30
1183.18 32
1183.25 34
1183.33 36
1183.41 37
1183.49 39
1183.57 41
1183.65 42
1183.73 43
1183.81 44
1183.88 45
1183.96 45
1184.04 44
1184.12 43
1184.20 41
1184.28 38
1184.36 35
1184.44 32
1184.52 30
1184.59 29
1184.67 30
1184.75 31
1184.83 33
1184.91 34
1184.99 35
1185.07 34
1185.15 32
1185.23 30
1185.30 26
1185.38 23
1185.46 19
1185.54 15
1185.62 11
1185.70 8
1185.78 6
1185.86 5
1185.94 4
1186.01 4
1186.09 5
1186.17 6
1186.25 7
1186.33 8
1186.41 10
1186.49 12
1186.57 14
1186.65 16
1186.73 18
1186.80 19
1186.88 20
1186.96 19
1187.04 19
1187.12 18
1187.20 17
1187.28 17
1187.36 16
1187.44 16
1187.52 15
1187.59 14
1187.67 14
1187.75 13
1187.83 13
1187.91 13
1187.99 14
1188.07 16
1188.15 18
1188.23 20
1188.30 23
1188.38 27
1188.46 31
1188.54 34
1188.62 38
1188.70 40
1188.78 40
1188.86 38
1188.94 35
1189.02 31
1189.10 26
1189.17 21
1189.25 17
1189.33 15
1189.41 12
1189.49 11
1189.57 9
1189.65 7
1189.73 4
1189.81 0
1189.89 0
1189.96 0
1190.04 0
1190.12 0
1190.20 0
1190.28 0
1190.36 1
1190.44 3
1190.52 5
1190.60 5
1190.68 5
1190.76 4
1190.83 2
1190.91 1
1190.99 0
1191.07 1
1191.15 2
1191.23 6
1191.31 10
1191.39 16
1191.47 22
1191.55 28
1191.63 33
1191.70 37
1191.78 39
1191.86 39
1191.94 38
1192.02 37
1192.10 35
1192.18 35
1192.26 35
1192.34 35
1192.42 36
1192.50 36
1192.58 36
1192.65 35
1192.73 34
1192.81 33
1192.89 33
1192.97 33
1193.05 33
1193.13 33
1193.21 33
1193.29 32
1193.37 30
1193.45 28
1193.53 26
1193.60 24
1193.68 23
1193.76 21
1193.84 20
1193.92 19
1194.00 20
1194.08 22
1194.16 24
1194.24 28
1194.32 31
1194.40 34
1194.48 37
1194.55 39
1194.63 41
1194.71 43
1194.79 45
1194.87 46
1194.95 47
1195.03 46
1195.11 44
1195.19 40
1195.27 37
1195.35 34
1195.43 32
1195.51 32
1195.58 34
1195.66 38
1195.74 43
1195.82 47
1195.90 51
1195.98 53
1196.06 54
1196.14 54
1196.22 52
1196.30 48
1196.38 44
1196.46 40
1196.54 36
1196.62 33
1196.69 31
1196.77 31
1196.85 32
1196.93 34
1197.01 37
1197.09 39
1197.17 41
1197.25 43
1197.33 44
1197.41 44
1197.49 44
1197.57 44
1197.65 43
1197.73 42
1197.80 41
1197.88 39
1197.96 37
1198.04 36
1198.12 35
1198.20 35
1198.28 37
1198.36 40
1198.44 44
1198.52 51
1198.60 59
1198.68 66
1198.76 73
1198.84 78
1198.92 81
1198.99 80
1199.07 77
1199.15 70
1199.23 63
1199.31 55
1199.39 48
1199.47 41
1199.55 37
1199.63 34
1199.71 32
1199.79 31
1199.87 30
1199.95 29
1200.03 28
1200.11 27
1200.19 28
1200.26 29
1200.34 32
1200.42 37
1200.50 42
1200.58 49
1200.66 55
1200.74 60
1200.82 65
1200.90 70
1200.98 74
1201.06 77
1201.14 80
1201.22 82
1201.30 83
1201.38 81
1201.46 78
1201.54 74
1201.62 69
1201.69 63
1201.77 58
1201.85 54
1201.93 51
1202.01 49
1202.09 47
1202.17 45
1202.25 44
1202.33 44
1202.41 45
1202.49 46
1202.57 49
1202.65 52
1202.73 56
1202.81 58
1202.89 60
1202.97 61
1203.05 62
1203.13 61
1203.20 58
1203.28 55
1203.36 51
1203.44 46
1203.52 41
1203.60 37
1203.68 33
1203.76 31
1203.84 30
1203.92 30
1204.00 30
1204.08 31
1204.16 32
1204.24 34
1204.32 36
1204.40 38
1204.48 40
1204.56 41
1204.64 42
1204.72 42
1204.80 44
1204.87 45
1204.95 48
1205.03 50
1205.11 53
1205.19 54
1205.27 55
1205.35 55
1205.43 54
1205.51 53
1205.59 54
1205.67 56
1205.75 59
1205.83 63
1205.91 67
1205.99 70
1206.07 73
1206.15 75
1206.23 77
1206.31 79
1206.39 83
1206.47 87
1206.55 91
1206.63 94
1206.71 96
1206.78 96
1206.86 95
1206.94 92
1207.02 88
1207.10 85
1207.18 82
1207.26 81
1207.34 82
1207.42 83
1207.50 84
1207.58 85
1207.66 85
1207.74 83
1207.82 81
1207.90 77
1207.98 73
1208.06 69
1208.14 66
1208.22 63
1208.30 61
1208.38 59
1208.46 56
1208.54 54
1208.62 50
1208.70 46
1208.78 42
1208.86 37
1208.94 33
1209.02 29
1209.09 26
1209.17 24
1209.25 22
1209.33 21
1209.41 19
1209.49 17
1209.57 15
1209.65 13
1209.73 11
1209.81 10
1209.89 10
1209.97 11
1210.05 13
1210.13 15
1210.21 17
1210.29 18
1210.37 19
1210.45 18
1210.53 18
1210.61 17
1210.69 16
1210.77 15
1210.85 15
1210.93 14
1211.01 13
1211.09 12
1211.17 10
1211.25 7
1211.33 5
1211.41 3
1211.49 1
1211.57 0
1211.65 0
1211.73 0
1211.81 0
1211.89 0
1211.97 0
1212.05 0
1212.13 0
1212.21 1
1212.28 5
1212.36 10
1212.44 13
1212.52 15
1212.60 15
1212.68 13
1212.76 9
1212.84 5
1212.92 1
1213.00 0
1213.08 0
1213.16 0
1213.24 4
1213.32 8
1213.40 12
1213.48 15
1213.56 18
1213.64 19
1213.72 19
1213.80 19
1213.88 19
1213.96 18
1214.04 19
1214.12 19
1214.20 20
1214.28 21
1214.36 22
1214.44 22
1214.52 21
1214.60 20
1214.68 19
1214.76 20
1214.84 21
1214.92 25
1215.00 30
1215.08 35
1215.16 41
1215.24 45
1215.32 48
1215.40 50
1215.48 51
1215.56 50
1215.64 48
1215.72 46
1215.80 44
1215.88 42
1215.96 40
1216.04 38
1216.12 37
1216.20 37
1216.28 38
1216.36 39
1216.44 40
1216.52 42
1216.60 45
1216.68 47
1216.76 49
1216.84 51
1216.92 51
1217.00 50
1217.08 47
1217.16 43
1217.24 38
1217.32 31
1217.40 25
1217.48 18
1217.56 13
1217.64 8
1217.72 4
1217.80 1
1217.88 0
1217.96 0
1218.04 0
1218.12 0
1218.20 0
1218.28 0
1218.36 0
1218.44 3
1218.52 9
1218.60 15
1218.68 22
1218.76 28
1218.84 33
1218.92 37
1219.00 39
1219.08 39
1219.16 38
1219.24 36
1219.32 35
1219.40 34
1219.48 34
1219.56 34
1219.64 35
1219.72 36
1219.80 35
1219.88 32
1219.96 28
1220.04 24
1220.12 19
1220.20 15
1220.28 12
1220.36 10
1220.44 11
1220.52 12
1220.60 15
1220.68 17
1220.76 19
1220.84 21
1220.92 21
1221.00 19
1221.08 16
1221.16 12
1221.24 7
1221.32 3
1221.40 0
1221.48 0
1221.56 0
1221.64 0
1221.72 0
1221.80 4
1221.88 8
1221.96 11
1222.04 14
1222.12 15
1222.20 15
1222.28 13
1222.36 9
1222.44 6
1222.52 2
1222.60 0
1222.68 0
1222.76 0
1222.84 0
1222.92 0
1223.00 0
1223.08 0
1223.16 0
1223.24 0
1223.32 0
1223.40 0
1223.48 6
1223.56 15
1223.64 26
1223.72 36
1223.80 46
1223.88 51
1223.96 54
1224.04 52
1224.12 48
1224.20 41
1224.28 35
1224.36 29
1224.44 25
1224.53 23
1224.61 22
1224.69 21
1224.77 21
1224.85 21
1224.93 20
1225.01 19
1225.09 18
1225.17 17
1225.25 15
1225.33 15
1225.41 16
1225.49 17
1225.57 21
1225.65 25
1225.73 31
1225.81 37
1225.89 42
1225.97 48
1226.05 52
1226.13 54
1226.21 56
1226.29 56
1226.37 55
1226.45 52
1226.53 49
1226.61 45
1226.69 42
1226.77 40
1226.85 40
1226.93 40
1227.01 42
1227.09 43
1227.17 45
1227.25 45
1227.33 46
1227.41 46
1227.49 47
1227.57 50
1227.65 53
1227.74 56
1227.82 59
1227.90 61
1227.98 62
1228.06 61
1228.14 58
1228.22 56
1228.30 53
1228.38 52
1228.46 52
1228.54 53
1228.62 54
1228.70 54
1228.78 53
1228.86 51
1228.94 47
1229.02 43
1229.10 39
1229.18 35
1229.26 32
1229.34 31
1229.42 32
1229.50 36
1229.58 41
1229.66 47
1229.74 55
1229.82 61
1229.90 67
1229.98 71
1230.07 73
1230.15 73
1230.23 71
1230.31 67
1230.39 63
1230.47 59
1230.55 56
1230.63 54
1230.71 52
1230.79 51
1230.87 52
1230.95 52
1231.03 54
1231.11 55
1231.19 57
1231.27 59
1231.35 60
1231.43 61
1231.51 61
1231.59 60
1231.67 58
1231.75 55
1231.83 51
1231.91 46
1232.00 42
1232.08 37
1232.16 33
1232.24 31
1232.32 29
1232.40 29
1232.48 29
1232.56 30
1232.64 32
1232.72 34
1232.80 37
1232.88 41
1232.96 46
1233.04 51
1233.12 56
1233.20 61
1233.28 64
1233.36 65
1233.44 63
1233.52 59
1233.60 53
1233.69 47
1233.77 42
1233.85 38
1233.93 36
1234.01 36
1234.09 35
1234.17 34
1234.25 32
1234.33 30
1234.41 26
1234.49 23
1234.57 20
1234.65 19
1234.73 18
1234.81 18
1234.89 19
1234.97 20
1235.05 22
1235.13 24
1235.22 27
1235.30 29
1235.38 32
1235.46 35
1235.54 38
1235.62 43
1235.70 47
1235.78 52
1235.86 57
1235.94 61
1236.02 63
1236.10 63
1236.18 62
1236.26 59
1236.34 54
1236.42 49
1236.50 44
1236.58 40
1236.67 37
1236.75 35
1236.83 36
1236.91 38
1236.99 42
1237.07 46
1237.15 52
1237.23 57
1237.31 63
1237.39 68
1237.47 72
1237.55 75
1237.63 77
1237.71 77
1237.79 74
1237.87 70
1237.96 63
1238.04 55
1238.12 47
1238.20 40
1238.28 34
1238.36 31
1238.44 29
1238.52 30
1238.60 31
1238.68 33
1238.76 35
1238.84 37
1238.92 38
1239.00 39
1239.08 40
1239.17 41
1239.25 42
1239.33 43
1239.41 43
1239.49 43
1239.57 42
1239.65 40
1239.73 38
1239.81 36
1239.89 34
1239.97 32
1240.05 30
1240.13 30
1240.21 30
1240.30 31
1240.38 33
1240.46 35
1240.54 37
1240.62 38
1240.70 40
1240.78 42
1240.86 44
1240.94 47
1241.02 51
1241.10 54
1241.18 57
1241.26 58
1241.34 58
1241.43 56
1241.51 53
1241.59 50
1241.67 49
1241.75 48
1241.83 49
1241.91 52
1241.99 55
1242.07 57
1242.15 59
1242.23 58
1242.31 57
1242.39 54
1242.48 52
1242.56 50
1242.64 50
1242.72 52
1242.80 56
1242.88 60
1242.96 63
1243.04 65
1243.12 64
1243.20 61
1243.28 56
1243.36 51
1243.45 46
1243.53 43
1243.61 41
1243.69 40
1243.77 39
1243.85 39
1243.93 38
1244.01 37
1244.09 35
1244.17 34
1244.25 33
1244.33 34
1244.42 36
1244.50 39
1244.58 43
1244.66 47
1244.74 49
1244.82 50
1244.90 49
1244.98 47
1245.06 44
1245.14 40
1245.22 38
1245.30 38
1245.39 40
1245.47 44
1245.55 48
1245.63 51
1245.71 52
1245.79 51
1245.87 47
1245.95 40
1246.03 32
1246.11 24
1246.19 17
1246.28 10
1246.36 5
1246.44 0
1246.52 0
1246.60 0
1246.68 0
1246.76 0
1246.84 0
1246.92 0
1247.00 0
1247.08 0
1247.17 4
1247.25 9
1247.33 13
1247.41 17
1247.49 20
1247.57 23
1247.65 25
1247.73 27
1247.81 28
1247.89 28
1247.98 26
1248.06 23
1248.14 20
1248.22 16
1248.30 15
1248.38 15
1248.46 18
1248.54 23
1248.62 29
1248.70 34
1248.78 39
1248.87 43
1248.95 45
1249.03 46
1249.11 47
1249.19 50
1249.27 54
1249.35 58
1249.43 63
1249.51 68
1249.59 70
1249.68 71
1249.76 70
1249.84 66
1249.92 62
1250.00 56
1250.08 50
1250.16 44
1250.24 38
1250.32 33
1250.41 29
1250.49 27
1250.57 27
1250.65 28
1250.73 32
1250.81 36
1250.89 41
1250.97 46
1251.05 50
1251.13 53
1251.22 55
1251.30 57
1251.38 57
1251.46 57
1251.54 56
1251.62 55
1251.70 53
1251.78 51
1251.86 50
1251.95 50
1252.03 50
1252.11 50
1252.19 51
1252.27 51
1252.35 52
1252.43 52
1252.51 51
1252.59 50
1252.68 49
1252.76 48
1252.84 48
1252.92 48
1253.00 50
1253.08 53
1253.16 56
1253.24 60
1253.32 64
1253.41 67
1253.49 69
1253.57 69
1253.65 69
1253.73 67
1253.81 65
1253.89 63
1253.97 61
1254.05 60
1254.14 59
1254.22 58
1254.30 58
1254.38 57
1254.46 56
1254.54 56
1254.62 55
1254.70 55
1254.79 56
1254.87 57
1254.95 59
1255.03 60
1255.11 61
1255.19 61
1255.27 59
1255.35 55
1255.44 51
1255.52 46
1255.60 41
1255.68 38
1255.76 37
1255.84 37
1255.92 39
1256.00 43
1256.08 46
1256.17 48
1256.25 50
1256.33 50
1256.41 49
1256.49 48
1256.57 48
1256.65 48
1256.73 50
1256.82 54
1256.90 58
1256.98 61
1257.06 63
1257.14 64
1257.22 62
1257.30 58
1257.38 52
1257.47 46
1257.55 39
1257.63 32
1257.71 25
1257.79 19
1257.87 13
1257.95 9
1258.04 6
1258.12 4
1258.20 4
1258.28 5
1258.36 7
1258.44 8
1258.52 8
1258.60 8
1258.69 8
1258.77 8
1258.85 9
1258.93 12
1259.01 16
1259.09 20
1259.17 23
1259.25 25
1259.34 25
1259.42 24
1259.50 22
1259.58 20
1259.66 19
1259.74 20
1259.82 23
1259.91 26
1259.99 29
1260.07 30
1260.15 31
1260.23 29
1260.31 26
1260.39 24
1260.48 22
1260.56 22
1260.64 25
1260.72 31
1260.80 40
1260.88 50
1260.96 60
1261.04 70
1261.13 77
1261.21 82
1261.29 84
1261.37 84
1261.45 82
1261.53 79
1261.61 75
1261.70 71
1261.78 68
1261.86 65
1261.94 62
1262.02 60
1262.10 58
1262.18 56
1262.27 54
1262.35 53
1262.43 51
1262.51 48
1262.59 45
1262.67 41
1262.75 36
1262.84 30
1262.92 24
1263.00 17
1263.08 10
1263.16 4
1263.24 0
1263.32 0
1263.41 0
1263.49 0
1263.57 3
1263.65 11
1263.73 22
1263.81 33
1263.89 45
1263.98 56
1264.06 64
1264.14 69
1264.22 72
1264.30 71
1264.38 69
1264.47 64
1264.55 58
1264.63 53
1264.71 47
1264.79 41
1264.87 37
1264.95 33
1265.04 29
1265.12 25
1265.20 20
1265.28 15
1265.36 10
1265.44 7
1265.53 5
1265.61 5
1265.69 7
1265.77 10
1265.85 14
1265.93 17
1266.01 20
1266.10 21
1266.18 22
1266.26 22
1266.34 24
1266.42 26
1266.50 29
1266.59 31
1266.67 33
1266.75 35
1266.83 36
1266.91 36
1266.99 37
1267.07 38
1267.16 40
1267.24 41
1267.32 41
1267.40 40
1267.48 39
1267.56 37
1267.65 35
1267.73 33
1267.81 30
1267.89 27
1267.97 23
1268.05 18
1268.14 11
1268.22 5
1268.30 0
1268.38 0
1268.46 0
1268.54 0
1268.63 0
1268.71 0
1268.79 0
1268.87 0
1268.95 0
1269.03 7
1269.12 14
1269.20 21
1269.28 27
1269.36 31
1269.44 34
1269.52 36
1269.61 37
1269.69 39
1269.77 40
1269.85 43
1269.93 46
1270.01 49
1270.10 53
1270.18 56
1270.26 57
1270.34 57
1270.42 54
1270.50 50
1270.59 43
1270.67 36
1270.75 29
1270.83 24
1270.91 20
1270.99 19
1271.08 19
1271.16 21
1271.24 23
1271.32 25
1271.40 27
1271.48 28
1271.57 29
1271.65 28
1271.73 28
1271.81 28
1271.89 29
1271.97 29
1272.06 30
1272.14 31
1272.22 31
1272.30 30
1272.38 28
1272.47 26
1272.55 25
1272.63 24
1272.71 25
1272.79 27
1272.87 30
1272.96 34
1273.04 37
1273.12 38
1273.20 39
1273.28 39
1273.36 40
1273.45 41
1273.53 43
1273.61 48
1273.69 55
1273.77 63
1273.86 71
1273.94 79
1274.02 86
1274.10 91
1274.18 96
1274.26 98
1274.35 100
1274.43 100
1274.51 98
1274.59 95
1274.67 90
1274.76 84
1274.84 78
1274.92 74
1275.00 71
1275.08 69
1275.16 70
1275.25 71
1275.33 72
1275.41 72
1275.49 70
1275.57 66
1275.66 60
1275.74 55
1275.82 49
1275.90 43
1275.98 38
1276.06 33
1276.15 28
1276.23 22
1276.31 16
1276.39 11
1276.47 6
1276.56 4
1276.64 3
1276.72 5
1276.80 8
1276.88 11
1276.97 15
1277.05 19
1277.13 23
1277.21 27
1277.29 31
1277.38 36
1277.46 42
1277.54 49
1277.62 55
1277.70 62
1277.78 69
1277.87 75
1277.95 81
1278.03 85
1278.11 89
1278.19 92
1278.28 94
1278.36 94
1278.44 93
1278.52 90
1278.60 86
1278.69 82
1278.77 77
1278.85 72
1278.93 69
1279.01 67
1279.10 67
1279.18 66
1279.26 66
1279.34 65
1279.42 64
1279.51 60
1279.59 56
1279.67 50
1279.75 43
1279.83 35
1279.92 27
1280.00 19
1280.08 12
1280.16 6
1280.24 3
1280.33 3
1280.41 7
1280.49 13
1280.57 21
1280.65 30
1280.74 37
1280.82 43
1280.90 45
1280.98 45
1281.06 42
1281.15 38
1281.23 33
1281.31 29
1281.39 26
1281.47 24
1281.56 24
1281.64 24
1281.72 26
1281.80 28
1281.88 30
1281.97 33
1282.05 37
1282.13 41
1282.21 44
1282.29 47
1282.38 49
1282.46 50
1282.54 51
1282.62 51
1282.71 52
1282.79 53
1282.87 54
1282.95 57
1283.03 59
1283.12 61
1283.20 63
1283.28 65
1283.36 66
1283.44 67
1283.53 67
1283.61 69
1283.69 72
1283.77 75
1283.85 79
1283.94 83
1284.02 86
1284.10 87
1284.18 87
1284.27 85
1284.35 82
1284.43 79
1284.51 78
1284.59 79
1284.68 80
1284.76 80
1284.84 80
1284.92 77
1285.00 71
1285.09 62
1285.17 52
1285.25 41
1285.33 30
1285.42 20
1285.50 11
1285.58 4
1285.66 0
1285.74 0
1285.83 0
1285.91 0
1285.99 0
1286.07 2
1286.16 6
1286.24 11
1286.32 16
1286.40 22
1286.48 29
1286.57 36
1286.65 44
1286.73 52
1286.81 57
1286.89 60
1286.98 60
1287.06 57
1287.14 52
1287.22 46
1287.31 39
1287.39 33
1287.47 27
1287.55 20
1287.64 14
1287.72 9
1287.80 3
1287.88 0
1287.96 0
1288.05 0
1288.13 0
1288.21 0
1288.29 0
1288.38 0
1288.46 0
1288.54 0
1288.62 1
1288.70 5
1288.79 9
1288.87 14
1288.95 19
1289.03 23
1289.12 25
1289.20 25
1289.28 23
1289.36 20
1289.45 16
1289.53 13
1289.61 10
1289.69 8
1289.77 8
1289.86 9
1289.94 12
1290.02 15
1290.10 18
1290.19 22
1290.27 27
1290.35 33
1290.43 41
1290.52 50
1290.60 59
1290.68 69
1290.76 78
1290.84 87
1290.93 94
1291.01 101
1291.09 106
1291.17 111
1291.26 115
1291.34 119
1291.42 121
1291.50 121
1291.59 119
1291.67 115
1291.75 110
1291.83 105
1291.92 100
1292.00 98
1292.08 97
1292.16 98
1292.24 101
1292.33 106
1292.41 111
1292.49 116
1292.57 121
1292.66 124
1292.74 125
1292.82 124
1292.90 122
1292.99 117
1293.07 113
1293.15 107
1293.23 102
1293.32 99
1293.40 96
1293.48 94
1293.56 93
1293.65 94
1293.73 96
1293.81 99
1293.89 102
1293.98 104
1294.06 104
1294.14 103
1294.22 98
1294.31 92
1294.39 83
1294.47 73
1294.55 63
1294.64 53
1294.72 43
1294.80 33
1294.88 24
1294.97 16
1295.05 10
1295.13 6
1295.21 5
1295.30 6
1295.38 9
1295.46 14
1295.54 20
1295.63 25
1295.71 31
1295.79 35
1295.87 39
1295.96 42
1296.04 45
1296.12 48
1296.20 51
1296.29 54
1296.37 57
1296.45 61
1296.53 66
1296.62 70
1296.70 75
1296.78 79
1296.86 82
1296.95 84
1297.03 85
1297.11 85
1297.19 85
1297.28 84
1297.36 83
1297.44 81
1297.52 79
1297.61 76
1297.69 73
1297.77 68
1297.85 63
1297.94 58
1298.02 53
1298.10 50
1298.18 48
1298.27 48
1298.35 49
1298.43 50
1298.51 51
1298.60 51
1298.68 51
1298.76 51
1298.84 50
1298.93 51
1299.01 53
1299.09 57
1299.17 62
1299.26 69
1299.34 75
1299.42 80
1299.51 83
1299.59 84
1299.67 84
1299.75 83
1299.84 84
1299.92 86
1300.00 91
1300.08 97
1300.17 104
1300.25 110
1300.33 112
1300.41 112
1300.50 108
1300.58 101
1300.66 94
1300.74 87
1300.83 82
1300.91 79
1300.99 79
1301.08 80
1301.16 84
1301.24 88
1301.32 92
1301.41 96
1301.49 99
1301.57 102
1301.65 104
1301.74 105
1301.82 105
1301.90 102
1301.99 98
1302.07 90
1302.15 81
1302.23 69
1302.32 56
1302.40 43
1302.48 31
1302.56 21
1302.65 14
1302.73 10
1302.81 8
1302.90 8
1302.98 8
1303.06 8
1303.14 7
1303.23 5
1303.31 2
1303.39 0
1303.47 0
1303.56 0
1303.64 0
1303.72 0
1303.81 0
1303.89 0
1303.97 0
1304.05 4
1304.14 8
1304.22 13
1304.30 17
1304.38 20
1304.47 23
1304.55 24
1304.63 24
1304.72 24
1304.80 23
1304.88 24
1304.96 25
1305.05 29
1305.13 33
1305.21 39
1305.30 45
1305.38 51
1305.46 56
1305.54 60
1305.63 63
1305.71 64
1305.79 64
1305.88 63
1305.96 61
1306.04 59
1306.12 58
1306.21 58
1306.29 58
1306.37 58
1306.45 56
1306.54 54
1306.62 51
1306.70 48
1306.79 47
1306.87 49
1306.95 52
1307.03 57
1307.12 63
1307.20 67
1307.28 68
1307.37 66
1307.45 61
1307.53 53
1307.61 45
1307.70 37
1307.78 30
1307.86 26
1307.95 24
1308.03 23
1308.11 23
1308.20 23
1308.28 23
1308.36 21
1308.44 18
1308.53 16
1308.61 14
1308.69 13
1308.78 13
1308.86 14
1308.94 16
1309.02 18
1309.11 19
1309.19 19
1309.27 19
1309.36 18
1309.44 16
1309.52 16
1309.60 16
1309.69 18
1309.77 20
1309.85 22
1309.94 25
1310.02 26
1310.10 27
1310.19 28
1310.27 29
1310.35 31
1310.43 35
1310.52 42
1310.60 51
1310.68 60
1310.77 69
1310.85 75
1310.93 78
1311.02 77
1311.10 71
1311.18 64
1311.26 57
1311.35 51
1311.43 48
1311.51 48
1311.60 52
1311.68 58
1311.76 64
1311.85 68
1311.93 71
1312.01 71
1312.09 69
1312.18 66
1312.26 62
1312.34 58
1312.43 56
1312.51 53
1312.59 51
1312.68 48
1312.76 46
1312.84 43
1312.92 41
1313.01 40
1313.09 42
1313.17 44
1313.26 49
1313.34 54
1313.42 59
1313.51 63
1313.59 66
1313.67 69
1313.76 71
1313.84 73
1313.92 75
1314.00 77
1314.09 78
1314.17 78
1314.25 78
1314.34 76
1314.42 72
1314.50 67
1314.59 61
1314.67 54
1314.75 47
1314.84 41
1314.92 38
1315.00 36
1315.08 37
1315.17 39
1315.25 41
1315.33 41
1315.42 38
1315.50 32
1315.58 25
1315.67 18
1315.75 12
1315.83 9
1315.92 9
1316.00 13
1316.08 18
1316.17 23
1316.25 27
1316.33 31
1316.41 32
1316.50 32
1316.58 30
1316.66 27
1316.75 23
1316.83 19
1316.91 17
1317.00 15
1317.08 14
1317.16 16
1317.25 18
1317.33 21
1317.41 24
1317.50 25
1317.58 25
1317.66 24
1317.75 21
1317.83 18
1317.91 15
1318.00 12
1318.08 11
1318.16 11
1318.24 12
1318.33 12
1318.41 14
1318.49 14
1318.58 15
1318.66 15
1318.74 15
1318.83 13
1318.91 11
1318.99 8
1319.08 3
1319.16 0
1319.24 0
1319.33 0
1319.41 0
1319.49 0
1319.58 0
1319.66 0
1319.74 1
1319.83 10
1319.91 19
1319.99 29
1320.08 39
1320.16 49
1320.24 59
1320.33 70
1320.41 80
1320.49 89
1320.58 97
1320.66 103
1320.74 108
1320.83 111
1320.91 114
1320.99 114
1321.08 114
1321.16 112
1321.24 110
1321.33 107
1321.41 104
1321.49 103
1321.58 102
1321.66 102
1321.74 101
1321.83 98
1321.91 94
1321.99 87
1322.08 79
1322.16 72
1322.24 65
1322.33 60
1322.41 57
1322.49 55
1322.58 51
1322.66 46
1322.74 39
1322.83 31
1322.91 24
1322.99 17
1323.08 13
1323.16 11
1323.24 13
1323.33 18
1323.41 24
1323.49 31
1323.58 39
1323.66 47
1323.74 56
1323.83 66
1323.91 76
1323.99 85
1324.08 94
1324.16 102
1324.24 107
1324.33 108
1324.41 107
1324.49 103
1324.58 97
1324.66 89
1324.74 82
1324.83 76
1324.91 73
1324.99 72
1325.08 72
1325.16 74
1325.24 76
1325.33 78
1325.41 79
1325.49 80
1325.58 82
1325.66 87
1325.74 93
1325.83 101
1325.91 109
1326.00 117
1326.08 122
1326.16 125
1326.25 125
1326.33 124
1326.41 121
1326.50 117
1326.58 113
1326.66 109
1326.75 106
1326.83 104
1326.91 104
1327.00 106
1327.08 111
1327.16 118
1327.25 126
1327.33 133
1327.41 138
1327.50 139
1327.58 137
1327.67 132
1327.75 125
1327.83 117
1327.92 109
1328.00 103
1328.08 99
1328.17 96
1328.25 93
1328.33 90
1328.42 86
1328.50 81
1328.58 77
1328.67 74
1328.75 76
1328.83 81
1328.92 92
1329.00 106
1329.09 123
1329.17 141
1329.25 157
1329.34 171
1329.42 180
1329.50 186
1329.59 188
1329.67 187
1329.75 183
1329.84 177
1329.92 169
1330.00 160
1330.09 150
1330.17 139
1330.26 129
1330.34 119
1330.42 110
1330.51 102
1330.59 94
1330.67 86
1330.76 79
1330.84 72
1330.92 66
1331.01 62
1331.09 61
1331.17 61
1331.26 63
1331.34 66
1331.43 69
1331.51 71
1331.59 73
1331.68 76
1331.76 78
1331.84 81
1331.93 83
1332.01 86
1332.09 87
1332.18 88
1332.26 87
1332.35 85
1332.43 83
1332.51 81
1332.60 79
1332.68 76
1332.76 71
1332.85 65
1332.93 57
1333.02 48
1333.10 38
1333.18 29
1333.27 21
1333.35 16
1333.43 14
1333.52 13
1333.60 15
1333.68 19
1333.77 23
1333.85 28
1333.94 33
1334.02 37
1334.10 41
1334.19 44
1334.27 47
1334.35 48
1334.44 49
1334.52 49
1334.61 49
1334.69 49
1334.77 49
1334.86 48
1334.94 46
1335.02 44
1335.11 41
1335.19 38
1335.28 35
1335.36 32
1335.44 30
1335.53 27
1335.61 24
1335.69 20
1335.78 15
1335.86 10
1335.95 5
1336.03 0
1336.11 0
1336.20 0
1336.28 0
1336.36 0
1336.45 0
1336.53 0
1336.62 0
1336.70 0
1336.78 1
1336.87 2
1336.95 4
1337.03 7
1337.12 10
1337.20 14
1337.29 17
1337.37 20
1337.45 23
1337.54 25
1337.62 27
1337.71 30
1337.79 33
1337.87 36
1337.96 41
1338.04 46
1338.12 51
1338.21 55
1338.29 58
1338.38 62
1338.46 65
1338.54 68
1338.63 71
1338.71 76
1338.80 82
1338.88 89
1338.96 96
1339.05 104
1339.13 111
1339.21 117
1339.30 121
1339.38 125
1339.47 127
1339.55 130
1339.63 132
1339.72 135
1339.80 137
1339.89 137
1339.97 136
1340.05 132
1340.14 125
1340.22 116
1340.31 105
1340.39 95
1340.47 87
1340.56 81
1340.64 80
1340.72 83
1340.81 88
1340.89 93
1340.98 97
1341.06 98
1341.14 94
1341.23 87
1341.31 77
1341.40 68
1341.48 61
1341.56 57
1341.65 59
1341.73 64
1341.82 71
1341.90 80
1341.98 88
1342.07 96
1342.15 101
1342.24 105
1342.32 107
1342.40 108
1342.49 108
1342.57 108
1342.66 107
1342.74 106
1342.82 107
1342.91 108
1342.99 111
1343.08 115
1343.16 122
1343.24 129
1343.33 136
1343.41 142
1343.50 146
1343.58 147
1343.66 145
1343.75 139
1343.83 129
1343.92 117
1344.00 104
1344.08 91
1344.17 79
1344.25 69
1344.34 63
1344.42 61
1344.50 62
1344.59 66
1344.67 73
1344.76 82
1344.84 93
1344.92 103
1345.01 113
1345.09 122
1345.18 129
1345.26 134
1345.34 135
1345.43 134
1345.51 130
1345.60 124
1345.68 117
1345.76 110
1345.85 106
1345.93 105
1346.02 107
1346.10 112
1346.19 117
1346.27 122
1346.35 125
1346.44 124
1346.52 119
1346.61 111
1346.69 100
1346.77 87
1346.86 73
1346.94 60
1347.03 48
1347.11 37
1347.19 29
1347.28 23
1347.36 19
1347.45 16
1347.53 15
1347.62 14
1347.70 14
1347.78 14
1347.87 14
1347.95 14
1348.04 13
1348.12 12
1348.20 11
1348.29 10
1348.37 7
1348.46 4
1348.54 0
1348.63 0
1348.71 0
1348.79 0
1348.88 0
1348.96 0
1349.05 0
1349.13 0
1349.21 3
1349.30 11
1349.38 19
1349.47 26
1349.55 33
1349.64 38
1349.72 43
1349.80 46
1349.89 48
1349.97 48
1350.06 48
1350.14 46
1350.22 44
1350.31 40
1350.39 36
1350.48 32
1350.56 27
1350.65 22
1350.73 17
1350.81 14
1350.90 12
1350.98 12
1351.07 13
1351.15 15
1351.24 17
1351.32 18
1351.40 18
1351.49 17
1351.57 16
1351.66 15
1351.74 15
1351.83 17
1351.91 21
1351.99 28
1352.08 35
1352.16 42
1352.25 49
1352.33 54
1352.42 55
1352.50 54
1352.58 51
1352.67 47
1352.75 43
1352.84 40
1352.92 38
1353.01 38
1353.09 40
1353.17 44
1353.26 47
1353.34 51
1353.43 54
1353.51 56
1353.60 58
1353.68 59
1353.76 58
1353.85 57
1353.93 55
1354.02 54
1354.10 54
1354.19 56
1354.27 60
1354.35 65
1354.44 72
1354.52 78
1354.61 83
1354.69 85
1354.78 84
1354.86 80
1354.95 73
1355.03 65
1355.11 55
1355.20 45
1355.28 35
1355.37 25
1355.45 15
1355.54 5
1355.62 0
1355.70 0
1355.79 0
1355.87 0
1355.96 0
1356.04 0
1356.13 0
1356.21 0
1356.30 8
1356.38 18
1356.46 25
1356.55 29
1356.63 31
1356.72 30
1356.80 29
1356.89 28
1356.97 27
1357.06 26
1357.14 25
1357.22 24
1357.31 20
1357.39 16
1357.48 12
1357.56 9
1357.65 8
1357.73 10
1357.82 15
1357.90 24
1357.98 34
1358.07 45
1358.15 56
1358.24 66
1358.32 75
1358.41 82
1358.49 88
1358.58 93
1358.66 97
1358.74 100
1358.83 102
1358.91 103
1359.00 103
1359.08 102
1359.17 100
1359.25 97
1359.34 93
1359.42 87
1359.50 80
1359.59 72
1359.67 62
1359.76 53
1359.84 44
1359.93 36
1360.01 31
1360.10 30
1360.18 31
1360.27 36
1360.35 43
1360.43 50
1360.52 57
1360.60 62
1360.69 64
1360.77 64
1360.86 62
1360.94 59
1361.03 56
1361.11 53
1361.20 51
1361.28 50
1361.36 49
1361.45 51
1361.53 53
1361.62 56
1361.70 60
1361.79 64
1361.87 69
1361.96 73
1362.04 77
1362.13 79
1362.21 80
1362.30 79
1362.38 77
1362.46 73
1362.55 68
1362.63 62
1362.72 56
1362.80 51
1362.89 49
1362.97 51
1363.06 56
1363.14 63
1363.23 72
1363.31 80
1363.39 87
1363.48 91
1363.56 93
1363.65 93
1363.73 92
1363.82 90
1363.90 89
1363.99 87
1364.07 84
1364.16 80
1364.24 75
1364.33 69
1364.41 64
1364.50 59
1364.58 56
1364.66 56
1364.75 57
1364.83 59
1364.92 60
1365.00 61
1365.09 61
1365.17 61
1365.26 60
1365.34 60
1365.43 62
1365.51 65
1365.60 70
1365.68 78
1365.77 88
1365.85 98
1365.94 109
1366.02 117
1366.10 123
1366.19 125
1366.27 123
1366.36 119
1366.44 111
1366.53 103
1366.61 94
1366.70 85
1366.78 77
1366.87 70
1366.95 63
1367.04 59
1367.12 56
1367.21 56
1367.29 57
1367.38 59
1367.46 61
1367.54 62
1367.63 60
1367.71 55
1367.80 47
1367.88 38
1367.97 29
1368.05 20
1368.14 13
1368.22 10
1368.31 10
1368.39 15
1368.48 24
1368.56 35
1368.65 47
1368.73 58
1368.82 68
1368.90 74
1368.99 78
1369.07 80
1369.16 80
1369.24 79
1369.33 77
1369.41 75
1369.50 72
1369.58 68
1369.66 63
1369.75 55
1369.83 47
1369.92 38
1370.00 30
1370.09 23
1370.17 19
1370.26 17
1370.34 17
1370.43 19
1370.51 22
1370.60 25
1370.68 29
1370.77 32
1370.85 35
1370.94 37
1371.02 37
1371.11 35
1371.19 31
1371.28 26
1371.36 19
1371.45 12
1371.53 6
1371.62 1
1371.70 0
1371.79 0
1371.87 0
1371.96 0
1372.04 0
1372.13 0
1372.21 0
1372.30 0
1372.38 0
1372.47 2
1372.55 9
1372.64 19
1372.72 30
1372.80 41
1372.89 52
1372.97 62
1373.06 71
1373.14 78
1373.23 84
1373.31 88
1373.40 90
1373.48 89
1373.57 87
1373.65 82
1373.74 77
1373.82 70
1373.91 65
1373.99 61
1374.08 58
1374.16 57
1374.25 57
1374.33 57
1374.42 56
1374.50 54
1374.59 51
1374.67 46
1374.76 40
1374.84 34
1374.93 27
1375.01 20
1375.10 13
1375.18 5
1375.27 0
1375.35 0
1375.44 0
1375.52 0
1375.61 0
1375.69 0
1375.78 0
1375.86 6
1375.95 19
1376.03 33
1376.12 47
1376.20 59
1376.29 68
1376.37 73
1376.46 76
1376.54 77
1376.63 77
1376.71 77
1376.80 77
1376.88 78
1376.97 79
1377.05 81
1377.14 83
1377.22 84
1377.31 84
1377.39 84
1377.48 83
1377.56 81
1377.65 76
1377.73 70
1377.82 62
1377.90 52
1377.99 42
1378.08 33
1378.16 29
1378.25 29
1378.33 36
1378.42 49
1378.50 66
1378.59 85
1378.67 102
1378.76 115
1378.84 123
1378.93 125
1379.01 124
1379.10 121
1379.18 116
1379.27 112
1379.35 109
1379.44 105
1379.52 100
1379.61 95
1379.69 88
1379.78 79
1379.86 71
1379.95 62
1380.03 54
1380.12 47
1380.20 40
1380.29 35
1380.37 31
1380.46 29
1380.54 29
1380.63 30
1380.71 32
1380.80 35
1380.88 38
1380.97 40
1381.05 41
1381.14 41
1381.22 40
1381.31 38
1381.40 36
1381.48 36
1381.57 37
1381.65 40
1381.74 45
1381.82 51
1381.91 58
1381.99 66
1382.08 73
1382.16 80
1382.25 88
1382.33 95
1382.42 103
1382.50 109
1382.59 115
1382.67 120
1382.76 124
1382.84 128
1382.93 131
1383.01 133
1383.10 136
1383.18 137
1383.27 138
1383.36 138
1383.44 135
1383.53 130
1383.61 124
1383.70 118
1383.78 111
1383.87 104
1383.95 96
1384.04 86
1384.12 74
1384.21 61
1384.29 47
1384.38 36
1384.46 30
1384.55 30
1384.63 37
1384.72 50
1384.80 66
1384.89 83
1384.98 98
1385.06 109
1385.15 115
1385.23 116
1385.32 112
1385.40 104
1385.49 93
1385.57 80
1385.66 66
1385.74 52
1385.83 40
1385.91 31
1386.00 25
1386.08 24
1386.17 26
1386.26 31
1386.34 36
1386.43 40
1386.51 43
1386.60 44
1386.68 43
1386.77 39
1386.85 34
1386.94 28
1387.02 22
1387.11 16
1387.19 12
1387.28 8
1387.36 5
1387.45 4
1387.54 2
1387.62 1
1387.71 0
1387.79 0
1387.88 0
1387.96 0
1388.05 0
1388.13 0
1388.22 0
1388.30 5
1388.39 16
1388.47 30
1388.56 45
1388.65 60
1388.73 75
1388.82 88
1388.90 100
1388.99 111
1389.07 120
1389.16 127
1389.24 133
1389.33 138
1389.41 141
1389.50 144
1389.59 148
1389.67 152
1389.76 157
1389.84 163
1389.93 170
1390.01 177
1390.10 183
1390.18 187
1390.27 188
1390.35 185
1390.44 179
1390.53 170
1390.61 160
1390.70 151
1390.78 142
1390.87 135
1390.95 130
1391.04 126
1391.12 122
1391.21 118
1391.29 114
1391.38 109
1391.47 104
1391.55 100
1391.64 97
1391.72 96
1391.81 97
1391.89 100
1391.98 104
1392.06 108
1392.15 112
1392.24 117
1392.32 122
1392.41 128
1392.49 134
1392.58 140
1392.66 146
1392.75 152
1392.83 156
1392.92 159
1393.00 160
1393.09 158
1393.18 155
1393.26 148
1393.35 140
1393.43 131
1393.52 121
1393.60 111
1393.69 103
1393.77 96
1393.86 92
1393.95 92
1394.03 95
1394.12 101
1394.20 109
1394.29 118
1394.37 126
1394.46 133
1394.55 136
1394.63 136
1394.72 135
1394.80 133
1394.89 132
1394.97 133
1395.06 138
1395.14 145
1395.23 154
1395.32 163
1395.40 171
1395.49 176
1395.57 179
1395.66 178
1395.74 174
1395.83 167
1395.91 157
1396.00 146
1396.09 135
1396.17 124
1396.26 115
1396.34 108
1396.43 103
1396.51 101
1396.60 101
1396.69 101
1396.77 100
1396.86 98
1396.94 94
1397.03 89
1397.11 84
1397.20 78
1397.29 74
1397.37 70
1397.46 68
1397.54 65
1397.63 64
1397.71 62
1397.80 61
1397.89 61
1397.97 61
1398.06 61
1398.14 61
1398.23 60
1398.31 57
1398.40 52
1398.48 46
1398.57 40
1398.66 36
1398.74 34
1398.83 36
1398.91 41
1399.00 48
1399.08 56
1399.17 63
1399.26 69
1399.34 73
1399.43 75
1399.51 75
1399.60 74
1399.69 73
1399.77 72
1399.86 70
1399.94 67
1400.03 61
1400.11 52
1400.20 41
1400.29 28
1400.37 15
1400.46 3
1400.54 0
1400.63 0
1400.71 0
1400.80 0
1400.89 0
1400.97 0
1401.06 0
1401.14 0
1401.23 0
1401.31 1
1401.40 3
1401.49 8
1401.57 15
1401.66 25
1401.74 36
1401.83 47
1401.92 57
1402.00 66
1402.09 72
1402.17 76
1402.26 77
1402.34 76
1402.43 72
1402.52 66
1402.60 59
1402.69 52
1402.77 48
1402.86 46
1402.95 47
1403.03 52
1403.12 59
1403.20 66
1403.29 71
1403.37 73
1403.46 73
1403.55 70
1403.63 66
1403.72 62
1403.80 59
1403.89 57
1403.98 58
1404.06 59
1404.15 61
1404.23 64
1404.32 67
1404.41 70
1404.49 73
1404.58 76
1404.66 79
1404.75 80
1404.83 81
1404.92 81
1405.01 79
1405.09 77
1405.18 73
1405.26 70
1405.35 67
1405.44 65
1405.52 63
1405.61 62
1405.69 63
1405.78 64
1405.87 65
1405.95 65
1406.04 65
1406.12 64
1406.21 63
1406.30 63
1406.38 64
1406.47 67
1406.55 71
1406.64 76
1406.73 80
1406.81 82
1406.90 82
1406.98 78
1407.07 71
1407.16 63
1407.24 55
1407.33 48
1407.41 45
1407.50 45
1407.59 48
1407.67 55
1407.76 64
1407.84 72
1407.93 79
1408.02 83
1408.10 85
1408.19 84
1408.27 82
1408.36 79
1408.45 77
1408.53 76
1408.62 75
1408.70 75
1408.79 75
1408.88 73
1408.96 72
1409.05 69
1409.13 67
1409.22 64
1409.31 62
1409.39 61
1409.48 60
1409.56 58
1409.65 56
1409.74 52
1409.82 47
1409.91 40
1409.99 31
1410.08 22
1410.17 13
1410.25 6
1410.34 2
1410.42 2
1410.51 6
1410.60 15
1410.68 28
1410.77 45
1410.85 62
1410.94 79
1411.03 93
1411.11 104
1411.20 109
1411.29 109
1411.37 104
1411.46 98
1411.54 90
1411.63 84
1411.72 80
1411.80 79
1411.89 80
1411.97 82
1412.06 84
1412.15 86
1412.23 86
1412.32 87
1412.40 87
1412.49 88
1412.58 89
1412.66 91
1412.75 92
1412.84 94
1412.92 95
1413.01 95
1413.09 94
1413.18 92
1413.27 89
1413.35 85
1413.44 80
1413.52 74
1413.61 68
1413.70 62
1413.78 56
1413.87 53
1413.96 51
1414.04 51
1414.13 52
1414.21 54
1414.30 58
1414.39 62
1414.47 68
1414.56 75
1414.65 83
1414.73 92
1414.82 100
1414.90 107
1414.99 113
1415.08 115
1415.16 115
1415.25 113
1415.33 111
1415.42 108
1415.51 106
1415.59 103
1415.68 100
1415.77 95
1415.85 87
1415.94 76
1416.02 63
1416.11 51
1416.20 41
1416.28 36
1416.37 35
1416.46 39
1416.54 46
1416.63 54
1416.71 60
1416.80 65
1416.89 67
1416.97 67
1417.06 67
1417.15 67
1417.23 68
1417.32 70
1417.40 72
1417.49 72
1417.58 71
1417.66 67
1417.75 62
1417.84 55
1417.92 48
1418.01 42
1418.10 37
1418.18 33
1418.27 29
1418.35 25
1418.44 18
1418.53 10
1418.61 2
1418.70 0
1418.79 0
1418.87 0
1418.96 0
1419.04 0
1419.13 0
1419.22 0
1419.30 4
1419.39 6
1419.48 7
1419.56 8
1419.65 11
1419.74 15
1419.82 22
1419.91 29
1419.99 35
1420.08 41
1420.17 43
1420.25 44
1420.34 43
1420.43 40
1420.51 38
1420.60 36
1420.69 34
1420.77 33
1420.86 33
1420.95 33
1421.03 34
1421.12 36
1421.20 38
1421.29 40
1421.38 42
1421.46 43
1421.55 44
1421.64 44
1421.72 45
1421.81 46
1421.90 49
1421.98 54
1422.07 59
1422.15 64
1422.24 70
1422.33 75
1422.41 79
1422.50 82
1422.59 84
1422.67 85
1422.76 84
1422.85 81
1422.93 77
1423.02 72
1423.11 66
1423.19 62
1423.28 59
1423.37 58
1423.45 59
1423.54 61
1423.62 64
1423.71 66
1423.80 67
1423.88 67
1423.97 65
1424.06 64
1424.14 64
1424.23 66
1424.32 70
1424.40 76
1424.49 82
1424.58 87
1424.66 90
1424.75 89
1424.84 85
1424.92 79
1425.01 70
1425.10 60
1425.18 51
1425.27 42
1425.35 33
1425.44 26
1425.53 20
1425.61 17
1425.70 16
1425.79 17
1425.87 19
1425.96 22
1426.05 24
1426.13 24
1426.22 22
1426.31 18
1426.39 13
1426.48 8
1426.57 5
1426.65 4
1426.74 6
1426.83 10
1426.91 17
1427.00 26
1427.09 35
1427.17 45
1427.26 56
1427.35 67
1427.43 77
1427.52 87
1427.61 96
1427.69 105
1427.78 113
1427.87 120
1427.95 127
1428.04 133
1428.12 138
1428.21 142
1428.30 144
1428.38 145
1428.47 144
1428.56 142
1428.64 139
1428.73 138
1428.82 136
1428.90 136
1428.99 135
1429.08 133
1429.16 131
1429.25 128
1429.34 125
1429.42 123
1429.51 121
1429.60 122
1429.68 123
1429.77 125
1429.86 127
1429.94 128
1430.03 128
1430.12 129
1430.20 130
1430.29 133
1430.38 137
1430.46 141
1430.55 145
1430.64 148
1430.72 149
1430.81 146
1430.90 141
1430.98 133
1431.07 123
1431.16 112
1431.24 99
1431.33 87
1431.42 75
1431.50 66
1431.59 61
1431.68 60
1431.77 63
1431.85 72
1431.94 84
1432.03 98
1432.11 112
1432.20 125
1432.29 135
1432.37 144
1432.46 149
1432.55 152
1432.63 153
1432.72 151
1432.81 146
1432.89 140
1432.98 132
1433.07 124
1433.15 117
1433.24 112
1433.33 107
1433.41 103
1433.50 99
1433.59 94
1433.67 89
1433.76 82
1433.85 76
1433.93 71
1434.02 68
1434.11 67
1434.19 68
1434.28 72
1434.37 78
1434.45 87
1434.54 97
1434.63 108
1434.72 120
1434.80 133
1434.89 145
1434.98 156
1435.06 167
1435.15 177
1435.24 187
1435.32 198
1435.41 209
1435.50 219
1435.58 229
1435.67 237
1435.76 243
1435.84 247
1435.93 247
1436.02 246
1436.10 243
1436.19 241
1436.28 238
1436.37 236
1436.45 233
1436.54 227
1436.63 217
1436.71 203
1436.80 186
1436.89 168
1436.97 151
1437.06 138
1437.15 131
1437.23 130
1437.32 134
1437.41 141
1437.49 147
1437.58 151
1437.67 151
1437.76 147
1437.84 142
1437.93 137
1438.02 134
1438.10 133
1438.19 135
1438.28 137
1438.36 138
1438.45 137
1438.54 132
1438.62 124
1438.71 113
1438.80 101
1438.89 89
1438.97 78
1439.06 69
1439.15 64
1439.23 62
1439.32 65
1439.41 72
1439.49 81
1439.58 94
1439.67 107
1439.75 120
1439.84 131
1439.93 139
1440.02 146
1440.10 150
1440.19 153
1440.28 155
1440.36 157
1440.45 159
1440.54 160
1440.62 159
1440.71 156
1440.80 149
1440.89 140
1440.97 128
1441.06 115
1441.15 103
1441.23 92
1441.32 83
1441.41 76
1441.49 69
1441.58 63
1441.67 55
1441.76 46
1441.84 37
1441.93 28
1442.02 21
1442.10 16
1442.19 14
1442.28 16
1442.37 19
1442.45 25
1442.54 32
1442.63 40
1442.71 48
1442.80 56
1442.89 65
1442.97 73
1443.06 82
1443.15 91
1443.24 101
1443.32 111
1443.41 120
1443.50 128
1443.58 136
1443.67 141
1443.76 144
1443.85 145
1443.93 143
1444.02 139
1444.11 133
1444.19 126
1444.28 119
1444.37 114
1444.45 110
1444.54 108
1444.63 107
1444.72 107
1444.80 105
1444.89 102
1444.98 96
1445.06 90
1445.15 84
1445.24 80
1445.33 79
1445.41 82
1445.50 88
1445.59 97
1445.67 105
1445.76 113
1445.85 117
1445.94 118
1446.02 116
1446.11 110
1446.20 102
1446.28 93
1446.37 84
1446.46 75
1446.55 65
1446.63 54
1446.72 41
1446.81 28
1446.90 14
1446.98 2
1447.07 0
1447.16 0
1447.24 0
1447.33 0
1447.42 0
1447.51 0
1447.59 0
1447.68 0
1447.77 3
1447.85 9
1447.94 15
1448.03 21
1448.12 28
1448.20 35
1448.29 41
1448.38 48
1448.46 54
1448.55 59
1448.64 61
1448.73 61
1448.81 59
1448.90 54
1448.99 50
1449.08 46
1449.16 45
1449.25 48
1449.34 56
1449.42 66
1449.51 78
1449.60 91
1449.69 101
1449.77 109
1449.86 113
1449.95 114
1450.04 114
1450.12 113
1450.21 113
1450.30 113
1450.38 115
1450.47 117
1450.56 120
1450.65 122
1450.73 124
1450.82 126
1450.91 126
1451.00 124
1451.08 120
1451.17 114
1451.26 106
1451.34 97
1451.43 88
1451.52 79
1451.61 73
1451.69 69
1451.78 69
1451.87 71
1451.96 75
1452.04 81
1452.13 88
1452.22 95
1452.31 103
1452.39 111
1452.48 119
1452.57 126
1452.65 132
1452.74 136
1452.83 138
1452.92 138
1453.00 136
1453.09 133
1453.18 130
1453.27 126
1453.35 123
1453.44 120
1453.53 118
1453.62 117
1453.70 117
1453.79 120
1453.88 125
1453.97 131
1454.05 138
1454.14 144
1454.23 147
1454.32 148
1454.40 146
1454.49 142
1454.58 138
1454.66 134
1454.75 132
1454.84 132
1454.93 134
1455.01 136
1455.10 137
1455.19 136
1455.28 133
1455.36 127
1455.45 120
1455.54 112
1455.63 106
1455.71 103
1455.80 103
1455.89 107
1455.98 112
1456.06 119
1456.15 125
1456.24 128
1456.33 129
1456.41 127
1456.50 124
1456.59 122
1456.68 121
1456.76 124
1456.85 130
1456.94 139
1457.03 152
1457.11 166
1457.20 181
1457.29 195
1457.38 206
1457.46 214
1457.55 219
1457.64 220
1457.73 219
1457.81 216
1457.90 212
1457.99 206
1458.08 199
1458.16 190
1458.25 180
1458.34 168
1458.43 156
1458.51 144
1458.60 135
1458.69 129
1458.78 126
1458.86 126
1458.95 129
1459.04 134
1459.13 139
1459.21 142
1459.30 144
1459.39 146
1459.48 148
1459.56 150
1459.65 155
1459.74 161
1459.83 170
1459.91 180
1460.00 190
1460.09 201
1460.18 211
1460.26 219
1460.35 226
1460.44 232
1460.53 238
1460.62 244
1460.70 251
1460.79 258
1460.88 267
1460.97 276
1461.05 285
1461.14 293
1461.23 300
1461.32 304
1461.40 306
1461.49 304
1461.58 301
1461.67 295
1461.75 288
1461.84 281
1461.93 276
1462.02 273
1462.10 274
1462.19 280
1462.28 289
1462.37 301
1462.46 315
1462.54 328
1462.63 341
1462.72 351
1462.81 357
1462.89 361
1462.98 363
1463.07 364
1463.16 365
1463.24 365
1463.33 366
1463.42 366
1463.51 364
1463.59 359
1463.68 350
1463.77 338
1463.86 323
1463.95 308
1464.03 293
1464.12 281
1464.21 271
1464.30 264
1464.38 259
1464.47 254
1464.56 247
1464.65 238
1464.73 227
1464.82 212
1464.91 197
1465.00 182
1465.09 169
1465.17 159
1465.26 154
1465.35 153
1465.44 156
1465.52 162
1465.61 171
1465.70 180
1465.79 189
1465.88 197
1465.96 203
1466.05 206
1466.14 205
1466.23 201
1466.31 195
1466.40 186
1466.49 177
1466.58 166
1466.67 157
1466.75 150
1466.84 146
1466.93 144
1467.02 144
1467.10 145
1467.19 145
1467.28 145
1467.37 144
1467.46 143
1467.54 140
1467.63 139
1467.72 138
1467.81 138
1467.89 137
1467.98 135
1468.07 131
1468.16 123
1468.25 113
1468.33 100
1468.42 85
1468.51 72
1468.60 60
1468.68 52
1468.77 48
1468.86 47
1468.95 50
1469.04 53
1469.12 55
1469.21 55
1469.30 53
1469.39 48
1469.48 41
1469.56 32
1469.65 25
1469.74 19
1469.83 14
1469.91 12
1470.00 10
1470.09 8
1470.18 5
1470.27 1
1470.35 0
1470.44 0
1470.53 0
1470.62 0
1470.71 0
1470.79 0
1470.88 0
1470.97 9
1471.06 18
1471.15 25
1471.23 28
1471.32 26
1471.41 22
1471.50 17
1471.58 12
1471.67 10
1471.76 10
1471.85 12
1471.94 14
1472.02 16
1472.11 18
1472.20 18
1472.29 18
1472.38 18
1472.46 21
1472.55 26
1472.64 35
1472.73 46
1472.82 58
1472.90 69
1472.99 77
1473.08 79
1473.17 76
1473.26 67
1473.34 52
1473.43 35
1473.52 18
1473.61 4
1473.70 0
1473.78 0
1473.87 0
1473.96 0
1474.05 0
1474.14 1
1474.22 2
1474.31 1
1474.40 0
1474.49 0
1474.58 1
1474.66 4
1474.75 8
1474.84 12
1474.93 14
1475.02 13
1475.10 10
1475.19 6
1475.28 1
1475.37 0
1475.46 0
1475.54 0
1475.63 1
1475.72 4
1475.81 6
1475.90 6
1475.98 6
1476.07 6
1476.16 6
1476.25 6
1476.34 8
1476.42 11
1476.51 15
1476.60 19
1476.69 23
1476.78 26
1476.87 28
1476.95 31
1477.04 35
1477.13 41
1477.22 47
1477.31 56
1477.39 64
1477.48 72
1477.57 78
1477.66 82
1477.75 83
1477.83 82
1477.92 79
1478.01 75
1478.10 70
1478.19 66
1478.27 63
1478.36 60
1478.45 58
1478.54 57
1478.63 56
1478.72 56
1478.80 56
1478.89 56
1478.98 55
1479.07 54
1479.16 52
1479.24 50
1479.33 50
1479.42 51
1479.51 54
1479.60 60
1479.68 67
1479.77 75
1479.86 81
1479.95 84
1480.04 84
1480.13 80
1480.21 74
1480.30 65
1480.39 55
1480.48 46
1480.57 36
1480.65 28
1480.74 20
1480.83 15
1480.92 12
1481.01 12
1481.10 16
1481.18 24
1481.27 34
1481.36 46
1481.45 60
1481.54 73
1481.63 86
1481.71 99
1481.80 110
1481.89 121
1481.98 129
1482.07 135
1482.15 138
1482.24 138
1482.33 136
1482.42 132
1482.51 129
1482.60 125
1482.68 120
1482.77 114
1482.86 107
1482.95 96
1483.04 83
1483.13 69
1483.21 52
1483.30 36
1483.39 21
1483.48 6
1483.57 0
1483.66 0
1483.74 0
1483.83 0
1483.92 0
1484.01 0
1484.10 0
1484.18 0
1484.27 16
1484.36 35
1484.45 51
1484.54 62
1484.63 66
1484.71 63
1484.80 54
1484.89 43
1484.98 30
1485.07 18
1485.16 8
1485.24 1
1485.33 0
1485.42 0
1485.51 1
1485.60 8
1485.69 16
1485.77 25
1485.86 34
1485.95 41
1486.04 45
1486.13 45
1486.22 42
1486.30 36
1486.39 28
1486.48 19
1486.57 11
1486.66 4
1486.75 0
1486.83 0
1486.92 0
1487.01 0
1487.10 1
1487.19 1
1487.28 0
1487.37 0
1487.45 0
1487.54 0
1487.63 0
1487.72 0
1487.81 8
1487.90 18
1487.98 26
1488.07 32
1488.16 34
1488.25 32
1488.34 29
1488.43 26
1488.51 25
1488.60 29
1488.69 37
1488.78 50
1488.87 68
1488.96 89
1489.05 112
1489.13 134
1489.22 155
1489.31 172
1489.40 186
1489.49 195
1489.58 200
1489.66 203
1489.75 204
1489.84 205
1489.93 204
1490.02 200
1490.11 193
1490.20 182
1490.28 166
1490.37 145
1490.46 123
1490.55 101
1490.64 83
1490.73 70
1490.81 64
1490.90 64
1490.99 70
1491.08 81
1491.17 93
1491.26 106
1491.35 118
1491.43 128
1491.52 137
1491.61 145
1491.70 151
1491.79 157
1491.88 162
1491.97 166
1492.05 167
1492.14 165
1492.23 162
1492.32 156
1492.41 149
1492.50 142
1492.59 134
1492.67 127
1492.76 120
1492.85 114
1492.94 107
1493.03 100
1493.12 91
1493.20 81
1493.29 69
1493.38 54
1493.47 38
1493.56 20
1493.65 3
1493.74 0
1493.82 0
1493.91 0
1494.00 0
1494.09 0
1494.18 0
1494.27 0
1494.36 5
1494.45 11
1494.53 15
1494.62 18
1494.71 21
1494.80 28
1494.89 37
1494.98 49
1495.07 63
1495.15 76
1495.24 87
1495.33 96
1495.42 102
1495.51 105
1495.60 107
1495.69 109
1495.77 110
1495.86 112
1495.95 115
1496.04 118
1496.13 122
1496.22 126
1496.31 130
1496.40 132
1496.48 133
1496.57 133
1496.66 130
1496.75 126
1496.84 122
1496.93 118
1497.02 116
1497.10 116
1497.19 117
1497.28 121
1497.37 125
1497.46 131
1497.55 136
1497.64 140
1497.73 141
1497.81 141
1497.90 139
1497.99 135
1498.08 132
1498.17 128
1498.26 126
1498.35 124
1498.43 123
1498.52 120
1498.61 116
1498.70 109
1498.79 100
1498.88 91
1498.97 82
1499.06 76
1499.14 74
1499.23 76
1499.32 83
1499.41 93
1499.50 104
1499.59 113
1499.68 119
1499.77 121
1499.85 118
1499.94 113
1500.03 107
1500.12 102
1500.21 101
1500.30 105
1500.39 113
1500.48 125
1500.57 139
1500.65 155
1500.74 171
1500.83 186
1500.92 201
1501.01 216
1501.10 230
1501.19 245
1501.28 260
1501.36 274
1501.45 286
1501.54 297
1501.63 304
1501.72 308
1501.81 308
1501.90 305
1501.99 301
1502.07 296
1502.16 291
1502.25 287
1502.34 285
1502.43 282
1502.52 280
1502.61 277
1502.70 272
1502.79 265
1502.87 256
1502.96 245
1503.05 233
1503.14 221
1503.23 210
1503.32 201
1503.41 193
1503.50 188
1503.59 185
1503.67 184
1503.76 186
1503.85 192
1503.94 201
1504.03 213
1504.12 228
1504.21 244
1504.30 258
1504.39 269
1504.47 275
1504.56 278
1504.65 278
1504.74 278
1504.83 280
1504.92 285
1505.01 295
1505.10 307
1505.19 320
1505.27 331
1505.36 341
1505.45 346
1505.54 349
1505.63 349
1505.72 348
1505.81 347
1505.90 344
1505.99 340
1506.07 333
1506.16 322
1506.25 309
1506.34 293
1506.43 276
1506.52 261
1506.61 250
1506.70 243
1506.79 242
1506.88 244
1506.96 249
1507.05 255
1507.14 260
1507.23 263
1507.32 262
1507.41 258
1507.50 251
1507.59 241
1507.68 229
1507.77 217
1507.85 205
1507.94 194
1508.03 185
1508.12 177
1508.21 171
1508.30 166
1508.39 162
1508.48 158
1508.57 153
1508.66 147
1508.74 140
1508.83 132
1508.92 123
1509.01 114
1509.10 105
1509.19 99
1509.28 96
1509.37 99
1509.46 107
1509.55 121
1509.63 139
1509.72 158
1509.81 177
1509.90 193
1509.99 204
1510.08 211
1510.17 214
1510.26 214
1510.35 212
1510.44 209
1510.53 205
1510.61 199
1510.70 191
1510.79 181
1510.88 169
1510.97 155
1511.06 141
1511.15 128
1511.24 117
1511.33 109
1511.42 102
1511.51 96
1511.59 90
1511.68 84
1511.77 76
1511.86 67
1511.95 58
1512.04 50
1512.13 44
1512.22 41
1512.31 41
1512.40 44
1512.49 50
1512.57 58
1512.66 66
1512.75 74
1512.84 80
1512.93 85
1513.02 87
1513.11 89
1513.20 91
1513.29 93
1513.38 97
1513.47 103
1513.56 111
1513.64 120
1513.73 129
1513.82 137
1513.91 145
1514.00 151
1514.09 155
1514.18 156
1514.27 155
1514.36 152
1514.45 147
1514.54 140
1514.63 132
1514.71 126
1514.80 121
1514.89 118
1514.98 116
1515.07 115
1515.16 114
1515.25 112
1515.34 110
1515.43 107
1515.52 105
1515.61 104
1515.70 104
1515.79 107
1515.87 113
1515.96 121
1516.05 130
1516.14 142
1516.23 153
1516.32 163
1516.41 171
1516.50 175
1516.59 175
1516.68 172
1516.77 164
1516.86 154
1516.95 143
1517.04 132
1517.12 123
1517.21 116
1517.30 111
1517.39 108
1517.48 106
1517.57 104
1517.66 102
1517.75 99
1517.84 98
1517.93 97
1518.02 98
1518.11 101
1518.20 106
1518.29 109
1518.37 111
1518.46 109
1518.55 103
1518.64 95
1518.73 85
1518.82 75
1518.91 68
1519.00 65
1519.09 65
1519.18 69
1519.27 74
1519.36 80
1519.45 84
1519.54 86
1519.63 85
1519.71 81
1519.80 73
1519.89 62
1519.98 49
1520.07 33
1520.16 16
1520.25 1
1520.34 0
1520.43 0
1520.52 0
1520.61 0
1520.70 0
1520.79 0
1520.88 0
1520.97 0
1521.05 8
1521.14 20
1521.23 31
1521.32 42
1521.41 52
1521.50 58
1521.59 63
1521.68 65
1521.77 66
1521.86 65
1521.95 62
1522.04 58
1522.13 53
1522.22 48
1522.31 42
1522.40 38
1522.49 38
1522.57 42
1522.66 51
1522.75 62
1522.84 74
1522.93 84
1523.02 91
1523.11 92
1523.20 89
1523.29 82
1523.38 72
1523.47 61
1523.56 49
1523.65 39
1523.74 30
1523.83 25
1523.92 22
1524.01 22
1524.10 24
1524.19 28
1524.27 31
1524.36 33
1524.45 33
1524.54 31
1524.63 27
1524.72 23
1524.81 21
1524.90 19
1524.99 20
1525.08 24
1525.17 28
1525.26 33
1525.35 37
1525.44 40
1525.53 40
1525.62 37
1525.71 33
1525.80 28
1525.89 23
1525.98 20
1526.06 20
1526.15 22
1526.24 28
1526.33 35
1526.42 43
1526.51 50
1526.60 56
1526.69 59
1526.78 59
1526.87 57
1526.96 53
1527.05 47
1527.14 41
1527.23 35
1527.32 31
1527.41 28
1527.50 26
1527.59 27
1527.68 31
1527.77 36
1527.86 43
1527.95 51
1528.04 60
1528.12 68
1528.21 74
1528.30 79
1528.39 81
1528.48 80
1528.57 78
1528.66 75
1528.75 71
1528.84 67
1528.93 63
1529.02 60
1529.11 58
1529.20 57
1529.29 57
1529.38 59
1529.47 60
1529.56 62
1529.65 63
1529.74 63
1529.83 61
1529.92 59
1530.01 56
1530.10 53
1530.19 50
1530.28 48
1530.37 47
1530.46 44
1530.54 41
1530.63 37
1530.72 33
1530.81 30
1530.90 27
1530.99 26
1531.08 27
1531.17 28
1531.26 31
1531.35 33
1531.44 35
1531.53 36
1531.62 37
1531.71 37
1531.80 37
1531.89 37
1531.98 37
1532.07 37
1532.16 36
1532.25 34
1532.34 32
1532.43 29
1532.52 26
1532.61 24
1532.70 24
1532.79 26
1532.88 30
1532.97 36
1533.06 42
1533.15 50
1533.24 58
1533.33 66
1533.42 75
1533.51 82
1533.60 88
1533.68 90
1533.77 88
1533.86 83
1533.95 74
1534.04 65
1534.13 57
1534.22 52
1534.31 51
1534.40 54
1534.49 57
1534.58 59
1534.67 59
1534.76 54
1534.85 45
1534.94 33
1535.03 20
1535.12 8
1535.21 0
1535.30 0
1535.39 0
1535.48 0
1535.57 0
1535.66 0
1535.75 1
1535.84 2
1535.93 2
1536.02 2
1536.11 1
1536.20 1
1536.29 2
1536.38 5
1536.47 11
1536.56 21
1536.65 33
1536.74 48
1536.83 64
1536.92 81
1537.01 98
1537.10 113
1537.19 126
1537.28 137
1537.37 145
1537.46 151
1537.55 154
1537.64 157
1537.73 159
1537.82 163
1537.91 168
1538.00 173
1538.09 179
1538.18 182
1538.27 183
1538.36 181
1538.45 175
1538.54 168
1538.63 160
1538.72 154
1538.81 149
1538.90 147
1538.99 147
1539.08 147
1539.17 148
1539.26 149
1539.35 150
1539.43 151
1539.52 151
1539.61 151
1539.70 149
1539.79 145
1539.88 138
1539.97 128
1540.06 117
1540.15 104
1540.24 92
1540.33 81
1540.42 73
1540.51 68
1540.60 66
1540.69 66
1540.78 68
1540.87 71
1540.96 75
1541.05 79
1541.14 83
1541.23 88
1541.32 92
1541.41 97
1541.50 103
1541.59 109
1541.68 117
1541.77 125
1541.86 134
1541.95 144
1542.04 154
1542.13 164
1542.22 172
1542.31 179
1542.40 184
1542.49 185
1542.58 183
1542.67 178
1542.76 170
1542.85 161
1542.94 152
1543.03 142
1543.12 134
1543.21 128
1543.30 125
1543.39 126
1543.48 128
1543.57 132
1543.66 136
1543.75 138
1543.84 137
1543.93 133
1544.02 124
1544.11 113
1544.20 100
1544.29 87
1544.38 76
1544.48 70
1544.57 68
1544.66 71
1544.75 79
1544.84 90
1544.93 101
1545.02 111
1545.11 116
1545.20 116
1545.29 111
1545.38 101
1545.47 89
1545.56 74
1545.65 60
1545.74 47
1545.83 35
1545.92 26
1546.01 20
1546.10 16
1546.19 16
1546.28 20
1546.37 26
1546.46 33
1546.55 41
1546.64 49
1546.73 55
1546.82 60
1546.91 62
1547.00 63
1547.09 62
1547.18 60
1547.27 57
1547.36 55
1547.45 53
1547.54 51
1547.63 51
1547.72 53
1547.81 56
1547.90 60
1547.99 64
1548.08 67
1548.17 69
1548.26 70
1548.35 70
1548.44 69
1548.53 68
1548.62 66
1548.71 62
1548.80 58
1548.89 53
1548.98 48
1549.07 42
1549.16 38
1549.25 36
1549.34 35
1549.43 36
1549.52 38
1549.61 41
1549.70 45
1549.79 49
1549.88 54
1549.97 61
1550.06 70
1550.15 80
1550.25 90
1550.34 101
1550.43 111
1550.52 119
1550.61 124
1550.70 126
1550.79 125
1550.88 122
1550.97 118
1551.06 114
1551.15 112
1551.24 115
1551.33 121
1551.42 129
1551.51 139
1551.60 147
1551.69 151
1551.78 151
1551.87 146
1551.96 137
1552.05 127
1552.14 117
1552.23 108
1552.32 103
1552.41 99
1552.50 98
1552.59 97
1552.68 96
1552.77 94
1552.86 89
1552.95 82
1553.04 72
1553.13 61
1553.22 48
1553.31 36
1553.41 25
1553.50 18
1553.59 15
1553.68 16
1553.77 21
1553.86 29
1553.95 41
1554.04 55
1554.13 70
1554.22 87
1554.31 104
1554.40 121
1554.49 137
1554.58 151
1554.67 162
1554.76 169
1554.85 174
1554.94 175
1555.03 175
1555.12 174
1555.21 173
1555.30 171
1555.39 170
1555.48 168
1555.57 166
1555.66 164
1555.75 163
1555.85 161
1555.94 158
1556.03 155
1556.12 150
1556.21 144
1556.30 136
1556.39 127
1556.48 119
1556.57 112
1556.66 108
1556.75 108
1556.84 112
1556.93 118
1557.02 125
1557.11 132
1557.20 138
1557.29 141
1557.38 140
1557.47 136
1557.56 128
1557.65 120
1557.74 111
1557.83 103
1557.93 99
1558.02 98
1558.11 101
1558.20 106
1558.29 112
1558.38 116
1558.47 117
1558.56 116
1558.65 111
1558.74 106
1558.83 101
1558.92 98
1559.01 96
1559.10 95
1559.19 92
1559.28 88
1559.37 82
1559.46 73
1559.55 64
1559.64 53
1559.74 44
1559.83 36
1559.92 28
1560.01 22
1560.10 17
1560.19 14
1560.28 12
1560.37 14
1560.46 17
1560.55 23
1560.64 29
1560.73 33
1560.82 34
1560.91 30
1561.00 23
1561.09 13
1561.18 2
1561.27 0
1561.36 0
1561.46 0
1561.55 0
1561.64 0
1561.73 0
1561.82 0
1561.91 1
1562.00 2
1562.09 3
1562.18 7
1562.27 13
1562.36 23
1562.45 35
1562.54 47
1562.63 58
1562.72 65
1562.81 68
1562.90 67
1563.00 61
1563.09 54
1563.18 47
1563.27 42
1563.36 38
1563.45 38
1563.54 40
1563.63 44
1563.72 49
1563.81 55
1563.90 61
1563.99 68
1564.08 75
1564.17 83
1564.26 90
1564.36 98
1564.45 106
1564.54 116
1564.63 126
1564.72 138
1564.81 151
1564.90 163
1564.99 174
1565.08 182
1565.17 186
1565.26 187
1565.35 183
1565.44 177
1565.53 170
1565.62 163
1565.72 155
1565.81 147
1565.90 138
1565.99 128
1566.08 116
1566.17 105
1566.26 96
1566.35 89
1566.44 87
1566.53 88
1566.62 91
1566.71 95
1566.80 98
1566.89 98
1566.99 96
1567.08 91
1567.17 85
1567.26 80
1567.35 75
1567.44 73
1567.53 71
1567.62 72
1567.71 76
1567.80 82
1567.89 93
1567.98 107
1568.07 126
1568.16 145
1568.26 164
1568.35 177
1568.44 183
1568.53 180
1568.62 169
1568.71 152
1568.80 132
1568.89 114
1568.98 100
1569.07 91
1569.16 87
1569.25 87
1569.34 90
1569.44 95
1569.53 100
1569.62 105
1569.71 111
1569.80 116
1569.89 120
1569.98 122
1570.07 122
1570.16 120
1570.25 117
1570.34 115
1570.43 115
1570.53 117
1570.62 123
1570.71 131
1570.80 139
1570.89 147
1570.98 153
1571.07 156
1571.16 157
1571.25 156
1571.34 153
1571.43 150
1571.52 146
1571.62 141
1571.71 136
1571.80 129
1571.89 122
1571.98 115
1572.07 108
1572.16 101
1572.25 94
1572.34 87
1572.43 80
1572.52 72
1572.62 64
1572.71 57
1572.80 52
1572.89 50
1572.98 51
1573.07 56
1573.16 64
1573.25 73
1573.34 83
1573.43 93
1573.52 103
1573.62 110
1573.71 117
1573.80 120
1573.89 122
1573.98 122
1574.07 118
1574.16 111
1574.25 101
1574.34 89
1574.43 74
1574.52 59
1574.62 45
1574.71 32
1574.80 23
1574.89 17
1574.98 14
1575.07 15
1575.16 19
1575.25 25
1575.34 34
1575.43 43
1575.53 53
1575.62 61
1575.71 67
1575.80 70
1575.89 67
1575.98 60
1576.07 48
1576.16 34
1576.25 17
1576.34 1
1576.44 0
1576.53 0
1576.62 0
1576.71 0
1576.80 0
1576.89 0
1576.98 0
1577.07 2
1577.16 11
1577.25 19
1577.35 26
1577.44 34
1577.53 41
1577.62 48
1577.71 54
1577.80 59
1577.89 63
1577.98 65
1578.07 65
1578.16 64
1578.26 63
1578.35 63
1578.44 63
1578.53 65
1578.62 68
1578.71 71
1578.80 75
1578.89 78
1578.98 79
1579.08 80
1579.17 79
1579.26 78
1579.35 77
1579.44 77
1579.53 78
1579.62 80
1579.71 82
1579.80 84
1579.90 84
1579.99 83
1580.08 80
1580.17 76
1580.26 73
1580.35 70
1580.44 69
1580.53 69
1580.62 71
1580.72 75
1580.81 80
1580.90 85
1580.99 90
1581.08 94
1581.17 96
1581.26 95
1581.35 93
1581.44 89
1581.54 84
1581.63 79
1581.72 73
1581.81 66
1581.90 58
1581.99 49
1582.08 39
1582.17 32
1582.26 28
1582.36 30
1582.45 38
1582.54 52
1582.63 67
1582.72 83
1582.81 94
1582.90 99
1582.99 96
1583.09 87
1583.18 74
1583.27 60
1583.36 47
1583.45 38
1583.54 34
1583.63 34
1583.72 38
1583.81 44
1583.91 52
1584.00 61
1584.09 70
1584.18 78
1584.27 84
1584.36 88
1584.45 88
1584.54 85
1584.64 79
1584.73 72
1584.82 64
1584.91 56
1585.00 51
1585.09 48
1585.18 48
1585.27 50
1585.37 53
1585.46 54
1585.55 53
1585.64 49
1585.73 43
1585.82 35
1585.91 26
1586.00 18
1586.10 12
1586.19 10
1586.28 11
1586.37 14
1586.46 20
1586.55 27
1586.64 33
1586.74 37
1586.83 39
1586.92 38
1587.01 36
1587.10 34
1587.19 32
1587.28 31
1587.37 31
1587.47 32
1587.56 33
1587.65 33
1587.74 34
1587.83 35
1587.92 38
1588.01 42
1588.10 47
1588.20 55
1588.29 62
1588.38 69
1588.47 75
1588.56 77
1588.65 77
1588.74 74
1588.84 70
1588.93 64
1589.02 58
1589.11 52
1589.20 47
1589.29 44
1589.38 42
1589.48 41
1589.57 41
1589.66 42
1589.75 42
1589.84 42
1589.93 40
1590.02 37
1590.11 32
1590.21 26
1590.30 20
1590.39 14
1590.48 9
1590.57 7
1590.66 6
1590.75 7
1590.85 9
1590.94 11
1591.03 11
1591.12 10
1591.21 6
1591.30 2
1591.39 0
1591.49 0
1591.58 0
1591.67 0
1591.76 3
1591.85 10
1591.94 20
1592.03 30
1592.13 42
1592.22 54
1592.31 65
1592.40 75
1592.49 83
1592.58 88
1592.68 90
1592.77 88
1592.86 84
1592.95 79
1593.04 75
1593.13 74
1593.22 76
1593.32 81
1593.41 89
1593.50 98
1593.59 106
1593.68 111
1593.77 111
1593.86 104
1593.96 90
1594.05 71
1594.14 48
1594.23 24
1594.32 2
1594.41 0
1594.51 0
1594.60 0
1594.69 0
1594.78 0
1594.87 0
1594.96 0
1595.05 0
1595.15 17
1595.24 32
1595.33 43
1595.42 50
1595.51 52
1595.60 50
1595.70 47
1595.79 45
1595.88 44
1595.97 46
1596.06 51
1596.15 56
1596.24 60
1596.34 62
1596.43 60
1596.52 56
1596.61 50
1596.70 43
1596.79 37
1596.89 35
1596.98 35
1597.07 40
1597.16 47
1597.25 56
1597.34 64
1597.44 70
1597.53 72
1597.62 72
1597.71 69
1597.80 64
1597.89 59
1597.98 56
1598.08 57
1598.17 60
1598.26 66
1598.35 73
1598.44 80
1598.53 85
1598.63 87
1598.72 85
1598.81 81
1598.90 75
1598.99 68
1599.08 62
1599.18 58
1599.27 56
1599.36 59
1599.45 64
1599.54 72
1599.63 83
1599.73 93
1599.82 103
1599.91 112
1600.00 117
1600.09 120
1600.18 120
1600.28 117
1600.37 113
1600.46 106
1600.55 99
1600.64 90
1600.73 81
1600.83 72
1600.92 63
1601.01 57
1601.10 52
1601.19 50
1601.28 50
1601.38 51
1601.47 52
1601.56 54
1601.65 56
1601.74 57
1601.84 59
1601.93 61
1602.02 62
1602.11 62
1602.20 62
1602.29 62
1602.39 61
1602.48 61
1602.57 60
1602.66 58
1602.75 55
1602.84 51
1602.94 44
1603.03 37
1603.12 27
1603.21 17
1603.30 6
1603.40 0
1603.49 0
1603.58 0
1603.67 0
1603.76 0
1603.85 0
1603.95 0
1604.04 0
1604.13 6
1604.22 17
1604.31 26
1604.40 32
1604.50 35
1604.59 36
1604.68 36
1604.77 35
1604.86 36
1604.96 38
1605.05 41
1605.14 46
1605.23 50
1605.32 54
1605.41 56
1605.51 57
1605.60 56
1605.69 56
1605.78 57
1605.87 60
1605.97 66
1606.06 76
1606.15 88
1606.24 101
1606.33 114
1606.43 125
1606.52 133
1606.61 138
1606.70 140
1606.79 139
1606.88 134
1606.98 126
1607.07 116
1607.16 106
1607.25 97
1607.34 92
1607.44 91
1607.53 94
1607.62 99
1607.71 103
1607.80 105
1607.90 102
1607.99 93
1608.08 79
1608.17 64
1608.26 49
1608.35 38
1608.45 33
1608.54 32
1608.63 36
1608.72 42
1608.81 48
1608.91 53
1609.00 55
1609.09 54
1609.18 51
1609.27 48
1609.37 46
1609.46 46
1609.55 49
1609.64 53
1609.73 58
1609.83 61
1609.92 60
1610.01 55
1610.10 46
1610.19 34
1610.29 21
1610.38 9
1610.47 1
1610.56 0
1610.65 0
1610.75 4
1610.84 13
1610.93 24
1611.02 37
1611.11 52
1611.21 67
1611.30 81
1611.39 93
1611.48 103
1611.57 108
1611.67 108
1611.76 104
1611.85 97
1611.94 88
1612.03 80
1612.13 74
1612.22 71
1612.31 71
1612.40 72
1612.49 75
1612.59 76
1612.68 77
1612.77 75
1612.86 72
1612.95 67
1613.05 60
1613.14 52
1613.23 44
1613.32 37
1613.41 32
1613.51 28
1613.60 28
1613.69 30
1613.78 33
1613.87 37
1613.97 42
1614.06 48
1614.15 55
1614.24 64
1614.34 75
1614.43 86
1614.52 98
1614.61 110
1614.70 120
1614.80 127
1614.89 132
1614.98 135
1615.07 136
1615.16 134
1615.26 131
1615.35 126
1615.44 119
1615.53 112
1615.62 105
1615.72 98
1615.81 93
1615.90 88
1615.99 86
1616.09 84
1616.18 83
1616.27 82
1616.36 80
1616.45 78
1616.55 73
1616.64 68
1616.73 61
1616.82 55
1616.91 49
1617.01 46
1617.10 46
1617.19 50
1617.28 56
1617.38 65
1617.47 75
1617.56 83
1617.65 89
1617.74 90
1617.84 89
1617.93 85
1618.02 79
1618.11 74
1618.21 70
1618.30 68
1618.39 69
1618.48 71
1618.57 74
1618.67 75
1618.76 74
1618.85 70
1618.94 62
1619.04 51
1619.13 39
1619.22 25
1619.31 11
1619.40 0
1619.50 0
1619.59 0
1619.68 0
1619.77 0
1619.87 0
1619.96 0
1620.05 0
1620.14 1
1620.23 10
1620.33 19
1620.42 26
1620.51 33
1620.60 37
1620.70 40
1620.79 42
1620.88 42
1620.97 43
1621.06 42
1621.16 41
1621.25 40
1621.34 39
1621.43 39
1621.53 39
1621.62 40
1621.71 42
1621.80 44
1621.90 46
1621.99 46
1622.08 45
1622.17 42
1622.26 39
1622.36 34
1622.45 31
1622.54 28
1622.63 28
1622.73 30
1622.82 34
1622.91 41
1623.00 49
1623.10 56
1623.19 61
1623.28 64
1623.37 64
1623.46 61
1623.56 57
1623.65 55
1623.74 57
1623.83 64
1623.93 77
1624.02 93
1624.11 111
1624.20 127
1624.30 137
1624.39 140
1624.48 136
1624.57 127
1624.67 115
1624.76 104
1624.85 96
1624.94 91
1625.04 91
1625.13 95
1625.22 102
1625.31 109
1625.40 115
1625.50 119
1625.59 121
1625.68 120
1625.77 117
1625.87 113
1625.96 106
1626.05 98
1626.14 87
1626.24 75
1626.33 62
1626.42 50
1626.51 39
1626.61 32
1626.70 31
1626.79 35
1626.88 44
1626.98 55
1627.07 66
1627.16 74
1627.25 78
1627.35 76
1627.44 70
1627.53 62
1627.62 53
1627.72 46
1627.81 39
1627.90 33
1627.99 29
1628.09 25
1628.18 22
1628.27 21
1628.36 23
1628.46 30
1628.55 42
1628.64 55
1628.73 70
1628.83 81
1628.92 88
1629.01 87
1629.10 80
1629.20 67
1629.29 50
1629.38 33
1629.47 17
1629.57 3
1629.66 0
1629.75 0
1629.84 0
1629.94 0
1630.03 0
1630.12 0
1630.21 7
1630.31 23
1630.40 42
1630.49 62
1630.58 81
1630.68 96
1630.77 108
1630.86 113
1630.95 114
1631.05 109
1631.14 102
1631.23 94
1631.32 85
1631.42 78
1631.51 71
1631.60 65
1631.69 56
1631.79 46
1631.88 32
1631.97 16
1632.06 0
1632.16 0
1632.25 0
1632.34 0
1632.44 0
1632.53 0
1632.62 0
1632.71 2
1632.81 16
1632.90 29
1632.99 40
1633.08 48
1633.18 54
1633.27 56
1633.36 56
1633.45 53
1633.55 47
1633.64 40
1633.73 30
1633.82 20
1633.92 8
1634.01 0
1634.10 0
1634.20 0
1634.29 0
1634.38 0
1634.47 0
1634.57 0
1634.66 0
1634.75 8
1634.84 28
1634.94 47
1635.03 62
1635.12 71
1635.21 74
1635.31 71
1635.40 66
1635.49 59
1635.59 56
1635.68 56
1635.77 62
1635.86 72
1635.96 86
1636.05 102
1636.14 118
1636.23 133
1636.33 146
1636.42 157
1636.51 163
1636.61 166
1636.70 164
1636.79 158
1636.88 149
1636.98 137
1637.07 123
1637.16 110
1637.25 97
1637.35 87
1637.44 80
1637.53 77
1637.63 78
1637.72 82
1637.81 88
1637.90 95
1638.00 101
1638.09 104
1638.18 104
1638.27 102
1638.37 99
1638.46 96
1638.55 95
1638.65 97
1638.74 101
1638.83 108
1638.92 116
1639.02 122
1639.11 125
1639.20 123
1639.30 118
1639.39 108
1639.48 96
1639.57 84
1639.67 72
1639.76 62
1639.85 55
1639.94 50
1640.04 46
1640.13 45
1640.22 44
1640.32 43
1640.41 43
1640.50 43
1640.59 42
1640.69 41
1640.78 40
1640.87 37
1640.97 33
1641.06 29
1641.15 22
1641.24 15
1641.34 9
1641.43 4
1641.52 1
1641.62 0
1641.71 2
1641.80 6
1641.89 11
1641.99 14
1642.08 14
1642.17 12
1642.27 6
1642.36 0
1642.45 0
1642.54 0
1642.64 0
1642.73 0
1642.82 0
1642.92 4
1643.01 17
1643.10 30
1643.20 40
1643.29 48
1643.38 53
1643.47 54
1643.57 54
1643.66 53
1643.75 51
1643.85 50
1643.94 48
1644.03 46
1644.12 45
1644.22 45
1644.31 46
1644.40 47
1644.50 49
1644.59 50
1644.68 49
1644.77 46
1644.87 39
1644.96 30
1645.05 19
1645.15 9
1645.24 0
1645.33 0
1645.43 0
1645.52 0
1645.61 1
1645.70 10
1645.80 19
1645.89 29
1645.98 39
1646.08 47
1646.17 53
1646.26 59
1646.36 64
1646.45 70
1646.54 75
1646.63 81
1646.73 88
1646.82 97
1646.91 106
1647.01 116
1647.10 125
1647.19 133
1647.29 140
1647.38 145
1647.47 146
1647.56 145
1647.66 142
1647.75 137
1647.84 131
1647.94 124
1648.03 118
1648.12 113
1648.22 108
1648.31 103
1648.40 98
1648.50 94
1648.59 91
1648.68 89
1648.77 88
1648.87 89
1648.96 90
1649.05 92
1649.15 92
1649.24 91
1649.33 89
1649.43 87
1649.52 85
1649.61 85
1649.71 85
1649.80 86
1649.89 87
1649.98 88
1650.08 88
1650.17 88
1650.26 88
1650.36 89
1650.45 90
1650.54 91
1650.64 93
1650.73 95
1650.82 99
1650.92 105
1651.01 113
1651.10 123
1651.19 132
1651.29 141
1651.38 147
1651.47 148
1651.57 145
1651.66 137
1651.75 124
1651.85 110
1651.94 94
1652.03 77
1652.13 62
1652.22 47
1652.31 35
1652.41 26
1652.50 20
1652.59 20
1652.69 26
1652.78 39
1652.87 57
1652.97 80
1653.06 103
1653.15 124
1653.24 139
1653.34 148
1653.43 149
1653.52 146
1653.62 139
1653.71 131
1653.80 125
1653.90 120
1653.99 117
1654.08 115
1654.18 114
1654.27 113
1654.36 113
1654.46 112
1654.55 111
1654.64 110
1654.74 108
1654.83 107
1654.92 104
1655.02 99
1655.11 94
1655.20 88
1655.30 82
1655.39 76
1655.48 69
1655.58 61
1655.67 53
1655.76 46
1655.86 40
1655.95 37
1656.04 38
1656.13 44
1656.23 53
1656.32 65
1656.41 78
1656.51 90
1656.60 99
1656.69 104
1656.79 105
1656.88 101
1656.97 92
1657.07 81
1657.16 67
1657.25 54
1657.35 43
1657.44 38
1657.53 38
1657.63 45
1657.72 57
1657.81 74
1657.91 93
1658.00 111
1658.09 128
1658.19 142
1658.28 150
1658.37 152
1658.47 147
1658.56 136
1658.65 121
1658.75 103
1658.84 84
1658.93 68
1659.03 56
1659.12 48
1659.21 44
1659.31 44
1659.40 45
1659.49 47
1659.59 51
1659.68 54
1659.77 58
1659.87 61
1659.96 64
1660.05 67
1660.15 70
1660.24 73
1660.33 77
1660.43 82
1660.52 88
1660.62 94
1660.71 99
1660.80 103
1660.90 105
1660.99 104
1661.08 100
1661.18 95
1661.27 90
1661.36 86
1661.46 84
1661.55 84
1661.64 88
1661.74 95
1661.83 104
1661.92 113
1662.02 122
1662.11 131
1662.20 138
1662.30 145
1662.39 151
1662.48 157
1662.58 164
1662.67 172
1662.76 181
1662.86 190
1662.95 198
1663.04 204
1663.14 207
1663.23 208
1663.32 206
1663.42 203
1663.51 199
1663.61 197
1663.70 194
1663.79 193
1663.89 190
1663.98 187
1664.07 182
1664.17 174
1664.26 164
1664.35 153
1664.45 141
1664.54 130
1664.63 121
1664.73 114
1664.82 112
1664.91 114
1665.01 121
1665.10 132
1665.19 146
1665.29 162
1665.38 179
1665.48 194
1665.57 206
1665.66 214
1665.76 218
1665.85 218
1665.94 213
1666.04 204
1666.13 192
1666.22 178
1666.32 162
1666.41 148
1666.50 134
1666.60 123
1666.69 114
1666.79 107
1666.88 100
1666.97 93
1667.07 87
1667.16 81
1667.25 75
1667.35 71
1667.44 67
1667.53 63
1667.63 59
1667.72 55
1667.81 52
1667.91 50
1668.00 52
1668.10 58
1668.19 70
1668.28 86
1668.38 104
1668.47 121
1668.56 134
1668.66 142
1668.75 143
1668.84 139
1668.94 130
1669.03 118
1669.13 106
1669.22 97
1669.31 91
1669.41 90
1669.50 96
1669.59 107
1669.69 120
1669.78 134
1669.87 143
1669.97 145
1670.06 139
1670.16 125
1670.25 106
1670.34 86
1670.44 69
1670.53 58
1670.62 54
1670.72 56
1670.81 63
1670.91 72
1671.00 83
1671.09 92
1671.19 100
1671.28 106
1671.37 111
1671.47 115
1671.56 117
1671.65 116
1671.75 113
1671.84 108
1671.94 102
1672.03 95
1672.12 90
1672.22 87
1672.31 87
1672.40 90
1672.50 93
1672.59 95
1672.69 94
1672.78 90
1672.87 82
1672.97 71
1673.06 58
1673.15 46
1673.25 36
1673.34 31
1673.44 31
1673.53 36
1673.62 46
1673.72 59
1673.81 72
1673.90 83
1674.00 90
1674.09 92
1674.19 89
1674.28 81
1674.37 71
1674.47 61
1674.56 53
1674.65 47
1674.75 45
1674.84 47
1674.94 51
1675.03 58
1675.12 65
1675.22 74
1675.31 83
1675.41 94
1675.50 103
1675.59 112
1675.69 120
1675.78 124
1675.87 126
1675.97 125
1676.06 121
1676.16 116
1676.25 110
1676.34 103
1676.44 96
1676.53 89
1676.62 82
1676.72 75
1676.81 69
1676.91 64
1677.00 61
1677.09 58
1677.19 56
1677.28 52
1677.38 46
1677.47 38
1677.56 31
1677.66 25
1677.75 23
1677.85 25
1677.94 32
1678.03 41
1678.13 50
1678.22 57
1678.31 59
1678.41 56
1678.50 49
1678.60 38
1678.69 24
1678.78 9
1678.88 0
1678.97 0
1679.07 0
1679.16 0
1679.25 0
1679.35 0
1679.44 0
1679.54 0
1679.63 12
1679.72 36
1679.82 57
1679.91 72
1680.01 80
1680.10 81
1680.19 75
1680.29 66
1680.38 56
1680.48 48
1680.57 43
1680.66 42
1680.76 45
1680.85 51
1680.94 59
1681.04 68
1681.13 75
1681.23 80
1681.32 81
1681.41 77
1681.51 68
1681.60 55
1681.70 40
1681.79 26
1681.88 13
1681.98 5
1682.07 0
1682.17 0
1682.26 5
1682.35 12
1682.45 20
1682.54 30
1682.64 41
1682.73 52
1682.82 62
1682.92 72
1683.01 81
1683.11 89
1683.20 94
1683.29 98
1683.39 98
1683.48 96
1683.58 91
1683.67 84
1683.77 75
1683.86 66
1683.95 57
1684.05 49
1684.14 43
1684.24 38
1684.33 35
1684.42 34
1684.52 33
1684.61 32
1684.71 32
1684.80 32
1684.89 33
1684.99 34
1685.08 37
1685.18 40
1685.27 46
1685.36 51
1685.46 57
1685.55 61
1685.65 64
1685.74 64
1685.83 61
1685.93 56
1686.02 50
1686.12 45
1686.21 41
1686.31 40
1686.40 42
1686.49 46
1686.59 49
1686.68 51
1686.78 49
1686.87 43
1686.96 33
1687.06 21
1687.15 9
1687.25 0
1687.34 0
1687.44 0
1687.53 0
1687.62 7
1687.72 16
1687.81 25
1687.91 31
1688.00 33
1688.09 32
1688.19 29
1688.28 25
1688.38 20
1688.47 17
1688.57 15
1688.66 14
1688.75 14
1688.85 13
1688.94 13
1689.04 14
1689.13 14
1689.22 15
1689.32 17
1689.41 20
1689.51 25
1689.60 30
1689.70 37
1689.79 45
1689.88 53
1689.98 60
1690.07 65
1690.17 67
1690.26 67
1690.36 63
1690.45 58
1690.54 51
1690.64 46
1690.73 42
1690.83 39
1690.92 38
1691.01 38
1691.11 38
1691.20 37
1691.30 35
1691.39 32
1691.49 27
1691.58 23
1691.67 20
1691.77 18
1691.86 19
1691.96 22
1692.05 26
1692.15 30
1692.24 34
1692.33 36
1692.43 36
1692.52 34
1692.62 31
1692.71 27
1692.81 24
1692.90 22
1692.99 21
1693.09 24
1693.18 30
1693.28 39
1693.37 51
1693.47 64
1693.56 79
1693.65 93
1693.75 106
1693.84 117
1693.94 125
1694.03 130
1694.13 132
1694.22 132
1694.32 128
1694.41 123
1694.50 117
1694.60 109
1694.69 102
1694.79 96
1694.88 91
1694.98 86
1695.07 83
1695.16 81
1695.26 79
1695.35 79
1695.45 79
1695.54 80
1695.64 84
1695.73 90
1695.83 98
1695.92 108
1696.01 119
1696.11 131
1696.20 140
1696.30 146
1696.39 148
1696.49 147
1696.58 143
1696.67 137
1696.77 132
1696.86 128
1696.96 125
1697.05 123
1697.15 121
1697.24 117
1697.34 113
1697.43 107
1697.52 102
1697.62 98
1697.71 95
1697.81 94
1697.90 94
1698.00 94
1698.09 93
1698.19 90
1698.28 86
1698.37 81
1698.47 78
1698.56 77
1698.66 80
1698.75 87
1698.85 98
1698.94 114
1699.04 131
1699.13 149
1699.22 164
1699.32 176
1699.41 183
1699.51 184
1699.60 179
1699.70 169
1699.79 157
1699.89 144
1699.98 133
1700.08 124
1700.17 118
1700.26 116
1700.36 117
1700.45 119
1700.55 123
1700.64 126
1700.74 129
1700.83 131
1700.93 134
1701.02 138
1701.11 144
1701.21 153
1701.30 165
1701.40 178
1701.49 190
1701.59 200
1701.68 205
1701.78 206
1701.87 202
1701.97 194
1702.06 186
1702.15 179
1702.25 173
1702.34 169
1702.44 166
1702.53 162
1702.63 156
1702.72 148
1702.82 139
1702.91 129
1703.01 121
1703.10 117
1703.20 117
1703.29 121
1703.38 127
1703.48 133
1703.57 138
1703.67 140
1703.76 139
1703.86 135
1703.95 129
1704.05 123
1704.14 117
1704.24 111
1704.33 105
1704.43 98
1704.52 91
1704.61 83
1704.71 75
1704.80 68
1704.90 63
1704.99 59
1705.09 57
1705.18 54
1705.28 49
1705.37 41
1705.47 31
1705.56 18
1705.66 6
1705.75 0
1705.84 0
1705.94 0
1706.03 0
1706.13 0
1706.22 0
1706.32 0
1706.41 3
1706.51 6
1706.60 7
1706.70 8
1706.79 9
1706.89 12
1706.98 18
1707.08 28
1707.17 40
1707.27 54
1707.36 68
1707.45 80
1707.55 88
1707.64 92
1707.74 91
1707.83 85
1707.93 78
1708.02 69
1708.12 62
1708.21 57
1708.31 55
1708.40 57
1708.50 63
1708.59 73
1708.69 84
1708.78 97
1708.88 108
1708.97 118
1709.06 124
1709.16 126
1709.25 126
1709.35 124
1709.44 123
1709.54 124
1709.63 128
1709.73 135
1709.82 145
1709.92 156
1710.01 165
1710.11 172
1710.20 174
1710.30 171
1710.39 164
1710.49 152
1710.58 140
1710.68 127
1710.77 117
1710.87 112
1710.96 110
1711.06 113
1711.15 118
1711.24 124
1711.34 130
1711.43 134
1711.53 136
1711.62 137
1711.72 138
1711.81 140
1711.91 145
1712.00 151
1712.10 160
1712.19 169
1712.29 177
1712.38 183
1712.48 186
1712.57 187
1712.67 185
1712.76 181
1712.86 174
1712.95 164
1713.05 153
1713.14 141
1713.24 130
1713.33 122
1713.43 118
1713.52 121
1713.62 129
1713.71 142
1713.81 156
1713.90 170
1714.00 180
1714.09 184
1714.19 181
1714.28 173
1714.38 160
1714.47 146
1714.57 133
1714.66 124
1714.75 120
1714.85 123
1714.94 131
1715.04 145
1715.13 162
1715.23 180
1715.32 197
1715.42 211
1715.51 220
1715.61 226
1715.70 229
1715.80 228
1715.89 226
1715.99 222
1716.08 217
1716.18 212
1716.27 206
1716.37 202
1716.46 199
1716.56 198
1716.65 202
1716.75 210
1716.84 222
1716.94 238
1717.03 256
1717.13 275
1717.22 295
1717.32 311
1717.41 323
1717.51 329
1717.60 330
1717.70 324
1717.79 314
1717.89 303
1717.98 292
1718.08 284
1718.17 281
1718.27 281
1718.36 284
1718.46 287
1718.55 288
1718.65 285
1718.74 277
1718.84 264
1718.93 248
1719.03 229
1719.12 211
1719.22 193
1719.31 177
1719.41 163
1719.50 151
1719.60 142
1719.69 136
1719.79 133
1719.88 133
1719.98 136
1720.07 139
1720.17 142
1720.26 143
1720.36 140
1720.45 134
1720.55 126
1720.64 118
1720.74 113
1720.83 113
1720.93 118
1721.02 130
1721.12 147
1721.21 166
1721.31 187
1721.41 205
1721.50 219
1721.60 227
1721.69 228
1721.79 222
1721.88 210
1721.98 196
1722.07 182
1722.17 171
1722.26 165
1722.36 163
1722.45 165
1722.55 169
1722.64 172
1722.74 174
1722.83 174
1722.93 171
1723.02 168
1723.12 166
1723.21 168
1723.31 174
1723.40 184
1723.50 199
1723.59 216
1723.69 233
1723.78 249
1723.88 261
1723.97 269
1724.07 271
1724.16 268
1724.26 262
1724.35 253
1724.45 243
1724.54 234
1724.64 227
1724.74 223
1724.83 221
1724.93 222
1725.02 224
1725.12 226
1725.21 228
1725.31 227
1725.40 224
1725.50 217
1725.59 206
1725.69 192
1725.78 176
1725.88 161
1725.97 147
1726.07 136
1726.16 130
1726.26 128
1726.35 130
1726.45 134
1726.54 140
1726.64 146
1726.73 154
1726.83 162
1726.93 169
1727.02 176
1727.12 181
1727.21 183
1727.31 182
1727.40 177
1727.50 170
1727.59 159
1727.69 147
1727.78 134
1727.88 121
1727.97 110
1728.07 102
1728.16 99
1728.26 99
1728.35 104
1728.45 113
1728.54 123
1728.64 134
1728.74 144
1728.83 151
1728.93 155
1729.02 156
1729.12 156
1729.21 153
1729.31 149
1729.40 142
1729.50 133
1729.59 122
1729.69 109
1729.78 95
1729.88 81
1729.97 69
1730.07 61
1730.16 58
1730.26 59
1730.36 65
1730.45 74
1730.55 82
1730.64 89
1730.74 93
1730.83 96
1730.93 97
1731.02 99
1731.12 104
1731.21 112
1731.31 125
1731.40 140
1731.50 155
1731.60 166
1731.69 172
1731.79 170
1731.88 161
1731.98 145
1732.07 125
1732.17 105
1732.26 88
1732.36 75
1732.45 66
1732.55 62
1732.64 62
1732.74 62
1732.84 64
1732.93 65
1733.03 67
1733.12 71
1733.22 77
1733.31 84
1733.41 93
1733.50 103
1733.60 111
1733.69 117
1733.79 120
1733.89 121
1733.98 122
1734.08 123
1734.17 126
1734.27 131
1734.36 138
1734.46 144
1734.55 150
1734.65 154
1734.74 155
1734.84 154
1734.94 151
1735.03 148
1735.13 143
1735.22 138
1735.32 130
1735.41 121
1735.51 111
1735.60 99
1735.70 88
1735.79 78
1735.89 71
1735.99 66
1736.08 62
1736.18 59
1736.27 58
1736.37 58
1736.46 60
1736.56 67
1736.65 77
1736.75 93
1736.84 113
1736.94 136
1737.04 159
1737.13 181
1737.23 200
1737.32 215
1737.42 226
1737.51 232
1737.61 234
1737.70 231
1737.80 225
1737.90 217
1737.99 208
1738.09 198
1738.18 190
1738.28 184
1738.37 180
1738.47 176
1738.56 173
1738.66 167
1738.76 160
1738.85 150
1738.95 139
1739.04 127
1739.14 117
1739.23 108
1739.33 101
1739.43 95
1739.52 90
1739.62 85
1739.71 79
1739.81 74
1739.90 68
1740.00 61
1740.09 55
1740.19 47
1740.29 39
1740.38 31
1740.48 22
1740.57 14
1740.67 7
1740.76 2
1740.86 0
1740.95 2
1741.05 7
1741.15 15
1741.24 26
1741.34 37
1741.43 48
1741.53 57
1741.62 62
1741.72 64
1741.82 63
1741.91 58
1742.01 51
1742.10 41
1742.20 31
1742.29 19
1742.39 8
1742.49 0
1742.58 0
1742.68 0
1742.77 0
1742.87 0
1742.96 0
1743.06 0
1743.16 0
1743.25 2
1743.35 8
1743.44 14
1743.54 22
1743.63 31
1743.73 43
1743.83 57
1743.92 74
1744.02 91
1744.11 108
1744.21 122
1744.30 134
1744.40 141
1744.50 143
1744.59 142
1744.69 139
1744.78 135
1744.88 132
1744.97 129
1745.07 129
1745.17 130
1745.26 133
1745.36 136
1745.45 139
1745.55 142
1745.64 144
1745.74 146
1745.84 146
1745.93 146
1746.03 145
1746.12 142
1746.22 137
1746.31 129
1746.41 120
1746.51 110
1746.60 100
1746.70 91
1746.79 84
1746.89 78
1746.98 71
1747.08 64
1747.18 56
1747.27 47
1747.37 37
1747.46 27
1747.56 19
1747.66 13
1747.75 10
1747.85 10
1747.94 15
1748.04 25
1748.13 38
1748.23 55
1748.33 73
1748.42 92
1748.52 110
1748.61 125
1748.71 135
1748.81 139
1748.90 139
1749.00 134
1749.09 127
1749.19 118
1749.28 109
1749.38 102
1749.48 99
1749.57 99
1749.67 102
1749.76 110
1749.86 119
1749.96 131
1750.05 143
1750.15 154
1750.24 163
1750.34 168
1750.44 168
1750.53 164
1750.63 155
1750.72 143
1750.82 128
1750.91 112
1751.01 97
1751.11 82
1751.20 70
1751.30 60
1751.39 53
1751.49 48
1751.59 46
1751.68 46
1751.78 47
1751.87 49
1751.97 51
1752.07 52
1752.16 51
1752.26 48
1752.35 43
1752.45 37
1752.55 30
1752.64 22
1752.74 16
1752.83 14
1752.93 15
1753.03 21
1753.12 31
1753.22 45
1753.31 60
1753.41 75
1753.51 85
1753.60 90
1753.70 88
1753.79 80
1753.89 68
1753.99 54
1754.08 40
1754.18 27
1754.27 17
1754.37 10
1754.47 4
1754.56 0
1754.66 0
1754.75 0
1754.85 0
1754.95 0
1755.04 0
1755.14 0
1755.23 0
1755.33 0
1755.43 6
1755.52 12
1755.62 19
1755.71 25
1755.81 30
1755.91 33
1756.00 34
1756.10 32
1756.19 27
1756.29 21
1756.39 14
1756.48 7
1756.58 0
1756.67 0
1756.77 0
1756.87 0
1756.96 0
1757.06 0
1757.15 0
1757.25 1
1757.35 12
1757.44 25
1757.54 37
1757.63 50
1757.73 61
1757.83 71
1757.92 80
1758.02 89
1758.12 97
1758.21 105
1758.31 112
1758.40 118
1758.50 122
1758.60 124
1758.69 122
1758.79 118
1758.88 113
1758.98 105
1759.08 96
1759.17 87
1759.27 77
1759.36 68
1759.46 59
1759.56 50
1759.65 43
1759.75 37
1759.85 34
1759.94 32
1760.04 32
1760.13 34
1760.23 37
1760.33 41
1760.42 47
1760.52 55
1760.61 65
1760.71 77
1760.81 90
1760.90 104
1761.00 116
1761.10 124
1761.19 127
1761.29 127
1761.38 122
1761.48 114
1761.58 105
1761.67 96
1761.77 89
1761.87 84
1761.96 80
1762.06 78
1762.15 77
1762.25 75
1762.35 73
1762.44 69
1762.54 64
1762.64 60
1762.73 56
1762.83 55
1762.92 57
1763.02 63
1763.12 71
1763.21 81
1763.31 90
1763.41 97
1763.50 102
1763.60 104
1763.69 105
1763.79 105
1763.89 106
1763.98 110
1764.08 116
1764.18 124
1764.27 134
1764.37 143
1764.46 151
1764.56 154
1764.66 155
1764.75 152
1764.85 147
1764.95 141
1765.04 136
1765.14 134
1765.23 133
1765.33 135
1765.43 140
1765.52 145
1765.62 150
1765.72 155
1765.81 157
1765.91 157
1766.00 153
1766.10 146
1766.20 136
1766.29 123
1766.39 108
1766.49 93
1766.58 78
1766.68 65
1766.78 54
1766.87 44
1766.97 36
1767.06 30
1767.16 26
1767.26 25
1767.35 25
1767.45 26
1767.55 28
1767.64 31
1767.74 32
1767.84 32
1767.93 32
1768.03 31
1768.12 30
1768.22 29
1768.32 28
1768.41 27
1768.51 24
1768.61 20
1768.70 15
1768.80 7
1768.90 0
1768.99 0
1769.09 0
1769.18 0
1769.28 0
1769.38 0
1769.47 0
1769.57 1
1769.67 5
1769.76 9
1769.86 10
1769.96 10
1770.05 10
1770.15 9
1770.25 8
1770.34 7
1770.44 7
1770.53 8
1770.63 11
1770.73 14
1770.82 19
1770.92 24
1771.02 29
1771.11 33
1771.21 34
1771.31 34
1771.40 29
1771.50 23
1771.60 15
1771.69 6
1771.79 0
1771.89 0
1771.98 0
1772.08 0
1772.17 5
1772.27 15
1772.37 26
1772.46 39
1772.56 54
1772.66 69
1772.75 84
1772.85 98
1772.95 111
1773.04 121
1773.14 129
1773.24 133
1773.33 136
1773.43 138
1773.53 140
1773.62 143
1773.72 147
1773.82 151
1773.91 155
1774.01 157
1774.10 158
1774.20 159
1774.30 160
1774.39 162
1774.49 165
1774.59 168
1774.68 172
1774.78 174
1774.88 173
1774.97 169
1775.07 162
1775.17 154
1775.26 146
1775.36 140
1775.46 137
1775.55 136
1775.65 138
1775.75 140
1775.84 143
1775.94 144
1776.04 143
1776.13 140
1776.23 136
1776.33 130
1776.42 123
1776.52 117
1776.62 111
1776.71 107
1776.81 104
1776.91 103
1777.00 104
1777.10 107
1777.20 112
1777.29 116
1777.39 120
1777.49 122
1777.58 122
1777.68 120
1777.78 117
1777.87 114
1777.97 112
1778.07 112
1778.16 114
1778.26 118
1778.36 125
1778.45 133
1778.55 142
1778.65 150
1778.74 158
1778.84 163
1778.94 164
1779.03 162
1779.13 156
1779.23 147
1779.32 137
1779.42 127
1779.52 119
1779.61 113
1779.71 109
1779.81 105
1779.90 101
1780.00 97
1780.10 92
1780.19 87
1780.29 81
1780.39 77
1780.48 75
1780.58 75
1780.68 78
1780.77 83
1780.87 91
1780.97 99
1781.06 109
1781.16 118
1781.26 127
1781.35 136
1781.45 146
1781.55 157
1781.64 171
1781.74 186
1781.84 203
1781.93 218
1782.03 229
1782.13 236
1782.22 237
1782.32 232
1782.42 223
1782.51 211
1782.61 199
1782.71 188
1782.80 179
1782.90 172
1783.00 166
1783.09 161
1783.19 155
1783.29 149
1783.38 142
1783.48 132
1783.58 121
1783.68 107
1783.77 92
1783.87 75
1783.97 58
1784.06 42
1784.16 28
1784.26 17
1784.35 8
1784.45 3
1784.55 0
1784.64 0
1784.74 3
1784.84 7
1784.93 13
1785.03 21
1785.13 30
1785.22 38
1785.32 46
1785.42 51
1785.51 53
1785.61 53
1785.71 52
1785.81 49
1785.90 47
1786.00 47
1786.10 50
1786.19 56
1786.29 66
1786.39 79
1786.48 94
1786.58 110
1786.68 124
1786.77 134
1786.87 142
1786.97 145
1787.06 144
1787.16 140
1787.26 134
1787.36 129
1787.45 126
1787.55 124
1787.65 124
1787.74 125
1787.84 127
1787.94 128
1788.03 128
1788.13 126
1788.23 124
1788.32 122
1788.42 119
1788.52 117
1788.62 113
1788.71 108
1788.81 101
1788.91 90
1789.00 76
1789.10 60
1789.20 41
1789.29 22
1789.39 6
1789.49 0
1789.59 0
1789.68 0
1789.78 0
1789.88 0
1789.97 0
1790.07 0
1790.17 0
1790.26 1
1790.36 11
1790.46 24
1790.55 39
1790.65 56
1790.75 74
1790.85 91
1790.94 106
1791.04 120
1791.14 132
1791.23 143
1791.33 155
1791.43 169
1791.52 183
1791.62 197
1791.72 208
1791.82 214
1791.91 214
1792.01 208
1792.11 199
1792.20 188
1792.30 179
1792.40 175
1792.50 175
1792.59 179
1792.69 185
1792.79 191
1792.88 194
1792.98 194
1793.08 191
1793.17 186
1793.27 181
1793.37 177
1793.47 175
1793.56 175
1793.66 176
1793.76 178
1793.85 178
1793.95 176
1794.05 170
1794.15 161
1794.24 149
1794.34 135
1794.44 122
1794.53 111
1794.63 103
1794.73 99
1794.82 99
1794.92 101
1795.02 104
1795.12 107
1795.21 109
1795.31 108
1795.41 105
1795.50 99
1795.60 93
1795.70 88
1795.80 83
1795.89 79
1795.99 76
1796.09 73
1796.18 70
1796.28 66
1796.38 63
1796.48 60
1796.57 58
1796.67 58
1796.77 59
1796.86 60
1796.96 62
1797.06 64
1797.16 67
1797.25 72
1797.35 78
1797.45 85
1797.54 92
1797.64 97
1797.74 100
1797.84 98
1797.93 93
1798.03 84
1798.13 73
1798.22 62
1798.32 53
1798.42 45
1798.52 40
1798.61 38
1798.71 38
1798.81 40
1798.91 43
1799.00 47
1799.10 50
1799.20 52
1799.29 53
1799.39 53
1799.49 53
1799.59 54
1799.68 55
1799.78 58
1799.88 62
1799.97 65
1800.07 68
1800.17 68
1800.27 65
1800.36 58
1800.46 50
1800.56 41
1800.66 33
1800.75 27
1800.85 22
1800.95 19
1801.04 17
1801.14 15
1801.24 14
1801.34 15
1801.43 20
1801.53 29
1801.63 41
1801.73 53
1801.82 64
1801.92 71
1802.02 72
1802.11 69
1802.21 63
1802.31 58
1802.41 57
1802.50 61
1802.60 69
1802.70 81
1802.80 93
1802.89 103
1802.99 110
1803.09 112
1803.19 110
1803.28 107
1803.38 104
1803.48 102
1803.57 101
1803.67 102
1803.77 103
1803.87 106
1803.96 108
1804.06 110
1804.16 112
1804.26 113
1804.35 115
1804.45 117
1804.55 121
1804.65 125
1804.74 131
1804.84 135
1804.94 138
1805.03 138
1805.13 135
1805.23 128
1805.33 120
1805.42 111
1805.52 105
1805.62 101
1805.72 100
1805.81 101
1805.91 100
1806.01 97
1806.11 90
1806.20 80
1806.30 66
1806.40 52
1806.50 40
1806.59 32
1806.69 28
1806.79 28
1806.89 32
1806.98 37
1807.08 42
1807.18 46
1807.28 46
1807.37 43
1807.47 36
1807.57 25
1807.67 12
1807.76 0
1807.86 0
1807.96 0
1808.05 0
1808.15 0
1808.25 0
1808.35 11
1808.44 37
1808.54 67
1808.64 98
1808.74 126
1808.83 147
1808.93 159
1809.03 159
1809.13 148
1809.22 128
1809.32 103
1809.42 75
1809.52 50
1809.61 30
1809.71 17
1809.81 10
1809.91 9
1810.00 11
1810.10 13
1810.20 14
1810.30 13
1810.39 9
1810.49 3
1810.59 0
1810.69 0
1810.78 0
1810.88 0
1810.98 0
1811.08 0
1811.18 0
1811.27 10
1811.37 22
1811.47 31
1811.57 37
1811.66 37
1811.76 33
1811.86 25
1811.96 15
1812.05 5
1812.15 0
1812.25 0
1812.35 0
1812.44 0
1812.54 5
1812.64 18
1812.74 34
1812.83 50
1812.93 65
1813.03 79
1813.13 89
1813.22 98
1813.32 105
1813.42 110
1813.52 115
1813.61 119
1813.71 120
1813.81 119
1813.91 114
1814.00 107
1814.10 98
1814.20 89
1814.30 82
1814.40 76
1814.49 73
1814.59 73
1814.69 74
1814.79 76
1814.88 77
1814.98 77
1815.08 78
1815.18 79
1815.27 81
1815.37 83
1815.47 86
1815.57 87
1815.66 86
1815.76 83
1815.86 77
1815.96 69
1816.06 61
1816.15 53
1816.25 47
1816.35 45
1816.45 45
1816.54 47
1816.64 51
1816.74 55
1816.84 58
1816.93 58
1817.03 56
1817.13 53
1817.23 50
1817.33 47
1817.42 45
1817.52 45
1817.62 46
1817.72 48
1817.81 49
1817.91 50
1818.01 50
1818.11 50
1818.21 51
1818.30 51
1818.40 51
1818.50 50
1818.60 50
1818.69 49
1818.79 50
1818.89 54
1818.99 61
1819.08 71
1819.18 85
1819.28 99
1819.38 113
1819.48 125
1819.57 134
1819.67 139
1819.77 140
1819.87 139
1819.96 137
1820.06 135
1820.16 132
1820.26 129
1820.36 125
1820.45 120
1820.55 114
1820.65 108
1820.75 101
1820.84 96
1820.94 91
1821.04 87
1821.14 85
1821.24 84
1821.33 84
1821.43 85
1821.53 88
1821.63 93
1821.73 99
1821.82 105
1821.92 110
1822.02 115
1822.12 117
1822.21 117
1822.31 116
1822.41 113
1822.51 110
1822.61 107
1822.70 104
1822.80 99
1822.90 94
1823.00 88
1823.09 83
1823.19 78
1823.29 76
1823.39 77
1823.49 82
1823.58 90
1823.68 100
1823.78 113
1823.88 126
1823.98 138
1824.07 149
1824.17 158
1824.27 164
1824.37 167
1824.47 169
1824.56 168
1824.66 168
1824.76 168
1824.86 168
1824.95 169
1825.05 168
1825.15 167
1825.25 163
1825.35 157
1825.44 148
1825.54 136
1825.64 120
1825.74 103
1825.84 84
1825.93 65
1826.03 48
1826.13 35
1826.23 28
1826.33 26
1826.42 29
1826.52 36
1826.62 44
1826.72 52
1826.82 58
1826.91 62
1827.01 66
1827.11 71
1827.21 76
1827.31 84
1827.40 93
1827.50 103
1827.60 114
1827.70 124
1827.80 134
1827.89 144
1827.99 154
1828.09 166
1828.19 178
1828.29 191
1828.38 202
1828.48 209
1828.58 213
1828.68 212
1828.78 208
1828.87 200
1828.97 191
1829.07 184
1829.17 178
1829.27 174
1829.36 173
1829.46 175
1829.56 178
1829.66 184
1829.76 191
1829.85 200
1829.95 208
1830.05 216
1830.15 222
1830.25 224
1830.34 220
1830.44 212
1830.54 200
1830.64 186
1830.74 173
1830.83 163
1830.93 158
1831.03 158
1831.13 163
1831.23 172
1831.32 184
1831.42 197
1831.52 211
1831.62 223
1831.72 233
1831.82 242
1831.91 247
1832.01 250
1832.11 251
1832.21 250
1832.31 248
1832.40 243
1832.50 237
1832.60 229
1832.70 217
1832.80 203
1832.89 185
1832.99 165
1833.09 144
1833.19 123
1833.29 105
1833.39 89
1833.48 77
1833.58 70
1833.68 67
1833.78 67
1833.88 68
1833.97 70
1834.07 72
1834.17 72
1834.27 69
1834.37 65
1834.46 58
1834.56 49
1834.66 41
1834.76 33
1834.86 26
1834.96 22
1835.05 21
1835.15 23
1835.25 28
1835.35 34
1835.45 42
1835.54 51
1835.64 60
1835.74 69
1835.84 78
1835.94 87
1836.04 94
1836.13 100
1836.23 101
1836.33 98
1836.43 90
1836.53 77
1836.63 59
1836.72 38
1836.82 18
1836.92 0
1837.02 0
1837.12 0
1837.21 0
1837.31 0
1837.41 0
1837.51 0
1837.61 2
1837.71 8
1837.80 13
1837.90 15
1838.00 16
1838.10 16
1838.20 16
1838.30 18
1838.39 21
1838.49 27
1838.59 34
1838.69 43
1838.79 51
1838.89 57
1838.98 62
1839.08 65
1839.18 64
1839.28 61
1839.38 54
1839.47 44
1839.57 33
1839.67 21
1839.77 11
1839.87 4
1839.97 3
1840.06 7
1840.16 17
1840.26 30
1840.36 44
1840.46 55
1840.56 62
1840.65 64
1840.75 59
1840.85 50
1840.95 39
1841.05 29
1841.15 23
1841.24 23
1841.34 29
1841.44 41
1841.54 56
1841.64 72
1841.74 85
1841.84 94
1841.93 100
1842.03 102
1842.13 101
1842.23 100
1842.33 98
1842.43 96
1842.52 91
1842.62 85
1842.72 77
1842.82 67
1842.92 58
1843.02 50
1843.11 45
1843.21 42
1843.31 41
1843.41 40
1843.51 38
1843.61 35
1843.70 30
1843.80 24
1843.90 16
1844.00 8
1844.10 2
1844.20 0
1844.30 0
1844.39 0
1844.49 0
1844.59 0
1844.69 0
1844.79 0
1844.89 0
1844.98 0
1845.08 8
1845.18 24
1845.28 42
1845.38 61
1845.48 78
1845.57 92
1845.67 102
1845.77 109
1845.87 115
1845.97 120
1846.07 127
1846.17 135
1846.26 142
1846.36 147
1846.46 148
1846.56 146
1846.66 140
1846.76 132
1846.86 122
1846.95 113
1847.05 104
1847.15 96
1847.25 91
1847.35 89
1847.45 91
1847.54 97
1847.64 109
1847.74 126
1847.84 147
1847.94 169
1848.04 189
1848.14 205
1848.23 214
1848.33 216
1848.43 212
1848.53 204
1848.63 194
1848.73 185
1848.83 176
1848.92 169
1849.02 161
1849.12 154
1849.22 146
1849.32 137
1849.42 130
1849.52 123
1849.61 120
1849.71 119
1849.81 121
1849.91 127
1850.01 134
1850.11 143
1850.21 150
1850.30 155
1850.40 156
1850.50 152
1850.60 144
1850.70 131
1850.80 116
1850.90 102
1850.99 91
1851.09 85
1851.19 84
1851.29 87
1851.39 93
1851.49 99
1851.59 104
1851.68 106
1851.78 104
1851.88 101
1851.98 96
1852.08 91
1852.18 88
1852.28 87
1852.38 87
1852.47 86
1852.57 83
1852.67 76
1852.77 65
1852.87 51
1852.97 34
1853.07 17
1853.16 3
1853.26 0
1853.36 0
1853.46 0
1853.56 0
1853.66 0
1853.76 13
1853.86 29
1853.95 46
1854.05 64
1854.15 81
1854.25 94
1854.35 103
1854.45 107
1854.55 106
1854.64 101
1854.74 92
1854.84 82
1854.94 73
1855.04 67
1855.14 65
1855.24 67
1855.34 73
1855.43 81
1855.53 87
1855.63 89
1855.73 86
1855.83 75
1855.93 58
1856.03 37
1856.13 14
1856.22 0
1856.32 0
1856.42 0
1856.52 0
1856.62 0
1856.72 0
1856.82 0
1856.92 0
1857.01 4
1857.11 14
1857.21 23
1857.31 33
1857.41 43
1857.51 51
1857.61 56
1857.71 58
1857.80 56
1857.90 50
1858.00 41
1858.10 31
1858.20 22
1858.30 15
1858.40 13
1858.50 15
1858.60 21
1858.69 30
1858.79 41
1858.89 52
1858.99 62
1859.09 69
1859.19 73
1859.29 74
1859.39 74
1859.48 73
1859.58 74
1859.68 76
1859.78 81
1859.88 86
1859.98 91
1860.08 95
1860.18 94
1860.28 91
1860.37 84
1860.47 76
1860.57 68
1860.67 62
1860.77 58
1860.87 56
1860.97 57
1861.07 60
1861.17 64
1861.26 70
1861.36 76
1861.46 82
1861.56 88
1861.66 93
1861.76 96
1861.86 96
1861.96 94
1862.06 91
1862.15 88
1862.25 86
1862.35 87
1862.45 91
1862.55 98
1862.65 107
1862.75 115
1862.85 121
1862.95 122
1863.04 119
1863.14 111
1863.24 100
1863.34 85
1863.44 70
1863.54 54
1863.64 38
1863.74 22
1863.84 7
1863.94 0
1864.03 0
1864.13 0
1864.23 0
1864.33 0
1864.43 0
1864.53 14
1864.63 33
1864.73 52
1864.83 68
1864.92 81
1865.02 89
1865.12 94
1865.22 95
1865.32 95
1865.42 94
1865.52 92
1865.62 89
1865.72 85
1865.82 79
1865.91 73
1866.01 66
1866.11 60
1866.21 56
1866.31 53
1866.41 53
1866.51 55
1866.61 58
1866.71 62
1866.81 67
1866.90 72
1867.00 77
1867.10 82
1867.20 84
1867.30 85
1867.40 84
1867.50 80
1867.60 74
1867.70 66
1867.80 55
1867.90 44
1867.99 33
1868.09 23
1868.19 16
1868.29 11
1868.39 9
1868.49 11
1868.59 14
1868.69 18
1868.79 21
1868.89 23
1868.99 22
1869.08 20
1869.18 17
1869.28 15
1869.38 15
1869.48 17
1869.58 22
1869.68 30
1869.78 41
1869.88 53
1869.98 65
1870.08 75
1870.17 83
1870.27 88
1870.37 89
1870.47 88
1870.57 84
1870.67 79
1870.77 75
1870.87 72
1870.97 69
1871.07 68
1871.17 67
1871.26 66
1871.36 66
1871.46 65
1871.56 64
1871.66 63
1871.76 63
1871.86 64
1871.96 68
1872.06 76
1872.16 86
1872.26 98
1872.36 110
1872.45 118
1872.55 121
1872.65 120
1872.75 115
1872.85 110
1872.95 108
1873.05 112
1873.15 121
1873.25 135
1873.35 151
1873.45 164
1873.55 171
1873.65 171
1873.74 164
1873.84 153
1873.94 139
1874.04 127
1874.14 117
1874.24 110
1874.34 107
1874.44 107
1874.54 109
1874.64 113
1874.74 118
1874.84 125
1874.94 132
1875.03 137
1875.13 138
1875.23 135
1875.33 125
1875.43 108
1875.53 86
1875.63 61
1875.73 37
1875.83 17
1875.93 3
1876.03 0
1876.13 0
1876.23 1
1876.32 9
1876.42 15
1876.52 19
1876.62 19
1876.72 15
1876.82 8
1876.92 0
1877.02 0
1877.12 0
1877.22 0
1877.32 0
1877.42 0
1877.52 0
1877.62 12
1877.72 30
1877.81 50
1877.91 70
1878.01 88
1878.11 102
1878.21 112
1878.31 116
1878.41 116
1878.51 113
1878.61 109
1878.71 104
1878.81 100
1878.91 97
1879.01 96
1879.11 95
1879.21 95
1879.30 93
1879.40 89
1879.50 85
1879.60 79
1879.70 72
1879.80 66
1879.90 61
1880.00 59
1880.10 62
1880.20 70
1880.30 84
1880.40 102
1880.50 123
1880.60 144
1880.70 163
1880.80 177
1880.89 185
1880.99 188
1881.09 186
1881.19 180
1881.29 172
1881.39 161
1881.49 148
1881.59 133
1881.69 117
1881.79 102
1881.89 89
1881.99 81
1882.09 80
1882.19 85
1882.29 97
1882.39 113
1882.49 130
1882.58 146
1882.68 158
1882.78 166
1882.88 171
1882.98 173
1883.08 174
1883.18 176
1883.28 179
1883.38 181
1883.48 182
1883.58 180
1883.68 176
1883.78 169
1883.88 160
1883.98 152
1884.08 144
1884.18 137
1884.28 130
1884.38 121
1884.47 111
1884.57 99
1884.67 87
1884.77 76
1884.87 68
1884.97 64
1885.07 64
1885.17 66
1885.27 68
1885.37 70
1885.47 68
1885.57 64
1885.67 57
1885.77 49
1885.87 43
1885.97 40
1886.07 39
1886.17 42
1886.27 48
1886.37 55
1886.47 61
1886.57 65
1886.66 65
1886.76 62
1886.86 56
1886.96 50
1887.06 43
1887.16 38
1887.26 37
1887.36 40
1887.46 47
1887.56 58
1887.66 71
1887.76 86
1887.86 100
1887.96 113
1888.06 122
1888.16 127
1888.26 127
1888.36 123
1888.46 116
1888.56 107
1888.66 98
1888.76 91
1888.86 87
1888.96 87
1889.05 91
1889.15 98
1889.25 106
1889.35 115
1889.45 124
1889.55 132
1889.65 139
1889.75 147
1889.85 156
1889.95 166
1890.05 175
1890.15 183
1890.25 188
1890.35 189
1890.45 186
1890.55 181
1890.65 173
1890.75 165
1890.85 157
1890.95 151
1891.05 146
1891.15 143
1891.25 140
1891.35 138
1891.45 136
1891.55 134
1891.65 133
1891.75 131
1891.85 129
1891.94 126
1892.04 122
1892.14 115
1892.24 107
1892.34 97
1892.44 86
1892.54 75
1892.64 66
1892.74 60
1892.84 58
1892.94 60
1893.04 67
1893.14 78
1893.24 93
1893.34 109
1893.44 125
1893.54 139
1893.64 149
1893.74 154
1893.84 155
1893.94 151
1894.04 144
1894.14 135
1894.24 125
1894.34 115
1894.44 107
1894.54 102
1894.64 101
1894.74 104
1894.84 111
1894.94 121
1895.04 132
1895.14 143
1895.24 150
1895.34 153
1895.44 150
1895.54 143
1895.64 133
1895.74 123
1895.83 113
1895.93 104
1896.03 98
1896.13 93
1896.23 89
1896.33 84
1896.43 79
1896.53 74
1896.63 70
1896.73 68
1896.83 69
1896.93 73
1897.03 81
1897.13 90
1897.23 100
1897.33 109
1897.43 117
1897.53 124
1897.63 129
1897.73 134
1897.83 137
1897.93 139
1898.03 138
1898.13 136
1898.23 130
1898.33 121
1898.43 112
1898.53 103
1898.63 95
1898.73 90
1898.83 89
1898.93 91
1899.03 95
1899.13 99
1899.23 102
1899.33 103
1899.43 102
1899.53 100
1899.63 95
1899.73 90
1899.83 85
1899.93 80
1900.03 75
1900.13 70
1900.23 66
1900.33 62
1900.43 60
1900.53 59
1900.63 60
1900.73 61
1900.83 63
1900.93 65
1901.03 66
1901.13 68
1901.23 70
1901.33 73
1901.43 77
1901.53 81
1901.63 85
1901.73 87
1901.83 87
1901.93 86
1902.03 82
1902.13 77
1902.23 72
1902.33 67
1902.43 63
1902.53 61
1902.63 60
1902.73 63
1902.83 68
1902.93 74
1903.03 80
1903.13 87
1903.23 92
1903.33 97
1903.43 101
1903.53 106
1903.63 110
1903.73 114
1903.83 117
1903.93 118
1904.03 117
1904.13 113
1904.23 108
1904.33 102
1904.43 97
1904.53 93
1904.63 90
1904.73 87
1904.83 84
1904.93 79
1905.03 74
1905.13 70
1905.23 68
1905.33 67
1905.43 69
1905.53 71
1905.63 73
1905.73 74
1905.83 72
1905.93 69
1906.03 64
1906.13 60
1906.23 56
1906.33 55
1906.43 57
1906.53 61
1906.63 66
1906.73 73
1906.83 80
1906.93 87
1907.03 91
1907.13 93
1907.23 92
1907.33 87
1907.43 80
1907.53 70
1907.63 60
1907.73 49
1907.83 41
1907.93 36
1908.03 37
1908.13 44
1908.23 56
1908.33 74
1908.43 93
1908.53 112
1908.63 128
1908.73 139
1908.83 144
1908.93 145
1909.03 140
1909.13 132
1909.23 123
1909.33 112
1909.43 102
1909.53 93
1909.63 85
1909.73 79
1909.83 75
1909.93 73
1910.03 71
1910.13 69
1910.23 66
1910.33 61
1910.43 56
1910.53 49
1910.63 42
1910.73 35
1910.83 28
1910.93 22
1911.03 15
1911.13 8
1911.24 2
1911.34 0
1911.44 0
1911.54 0
1911.64 0
1911.74 0
1911.84 0
1911.94 3
1912.04 5
1912.14 5
1912.24 4
1912.34 3
1912.44 1
1912.54 0
1912.64 0
1912.74 0
1912.84 0
1912.94 0
1913.04 0
1913.14 0
1913.24 0
1913.34 4
1913.44 9
1913.54 14
1913.64 19
1913.74 22
1913.84 24
1913.94 24
1914.04 22
1914.14 19
1914.24 14
1914.34 8
1914.44 1
1914.54 0
1914.64 0
1914.74 0
1914.84 0
1914.94 0
1915.04 0
1915.14 0
1915.25 4
1915.35 24
1915.45 49
1915.55 77
1915.65 105
1915.75 131
1915.85 153
1915.95 168
1916.05 176
1916.15 176
1916.25 171
1916.35 162
1916.45 149
1916.55 137
1916.65 125
1916.75 114
1916.85 104
1916.95 96
1917.05 87
1917.15 78
1917.25 68
1917.35 57
1917.45 46
1917.55 35
1917.65 24
1917.75 15
1917.85 7
1917.95 1
1918.05 0
1918.16 0
1918.26 0
1918.36 0
1918.46 0
1918.56 0
1918.66 0
1918.76 1
1918.86 3
1918.96 4
1919.06 4
1919.16 4
1919.26 4
1919.36 4
1919.46 4
1919.56 4
1919.66 4
1919.76 4
1919.86 4
1919.96 5
1920.06 6
1920.16 7
1920.26 10
1920.36 13
1920.46 16
1920.57 18
1920.67 20
1920.77 21
1920.87 22
1920.97 25
1921.07 29
1921.17 36
1921.27 46
1921.37 59
1921.47 72
1921.57 84
1921.67 95
1921.77 103
1921.87 107
1921.97 108
1922.07 106
1922.17 103
1922.27 99
1922.37 95
1922.47 91
1922.57 86
1922.68 81
1922.78 75
1922.88 69
1922.98 64
1923.08 60
1923.18 60
1923.28 62
1923.38 67
1923.48 74
1923.58 81
1923.68 85
1923.78 87
1923.88 84
1923.98 79
1924.08 71
1924.18 62
1924.28 52
1924.38 44
1924.48 38
1924.59 33
1924.69 29
1924.79 26
1924.89 24
1924.99 22
1925.09 21
1925.19 21
1925.29 23
1925.39 26
1925.49 33
1925.59 41
1925.69 51
1925.79 63
1925.89 74
1925.99 86
1926.09 95
1926.19 102
1926.30 106
1926.40 107
1926.50 106
1926.60 102
1926.70 96
1926.80 89
1926.90 80
1927.00 70
1927.10 59
1927.20 48
1927.30 40
1927.40 35
1927.50 36
1927.60 42
1927.70 54
1927.80 68
1927.90 84
1928.01 98
1928.11 110
1928.21 118
1928.31 122
1928.41 121
1928.51 115
1928.61 106
1928.71 94
1928.81 80
1928.91 67
1929.01 58
1929.11 53
1929.21 55
1929.31 64
1929.41 78
1929.52 97
1929.62 116
1929.72 134
1929.82 147
1929.92 155
1930.02 156
1930.12 152
1930.22 145
1930.32 135
1930.42 125
1930.52 116
1930.62 108
1930.72 101
1930.82 94
1930.93 88
1931.03 81
1931.13 74
1931.23 67
1931.33 62
1931.43 59
1931.53 59
1931.63 63
1931.73 70
1931.83 77
1931.93 83
1932.03 86
1932.13 85
1932.23 80
1932.34 71
1932.44 59
1932.54 44
1932.64 30
1932.74 16
1932.84 5
1932.94 0
1933.04 0
1933.14 0
1933.24 0
1933.34 0
1933.44 4
1933.54 10
1933.65 15
1933.75 19
1933.85 21
1933.95 23
1934.05 27
1934.15 33
1934.25 42
1934.35 54
1934.45 66
1934.55 78
1934.65 88
1934.75 94
1934.86 97
1934.96 99
1935.06 101
1935.16 104
1935.26 109
1935.36 115
1935.46 122
1935.56 129
1935.66 133
1935.76 134
1935.86 133
1935.96 130
1936.07 126
1936.17 124
1936.27 122
1936.37 121
1936.47 121
1936.57 119
1936.67 117
1936.77 113
1936.87 108
1936.97 101
1937.07 94
1937.17 86
1937.28 78
1937.38 69
1937.48 62
1937.58 55
1937.68 51
1937.78 50
1937.88 52
1937.98 55
1938.08 57
1938.18 57
1938.28 54
1938.39 48
1938.49 40
1938.59 33
1938.69 28
1938.79 28
1938.89 31
1938.99 37
1939.09 44
1939.19 50
1939.29 55
1939.39 58
1939.50 62
1939.60 66
1939.70 72
1939.80 78
1939.90 84
1940.00 88
1940.10 88
1940.20 85
1940.30 79
1940.40 72
1940.51 65
1940.61 61
1940.71 59
1940.81 60
1940.91 63
1941.01 66
1941.11 69
1941.21 71
1941.31 73
1941.41 73
1941.52 72
1941.62 69
1941.72 63
1941.82 52
1941.92 37
1942.02 17
1942.12 0
1942.22 0
1942.32 0
1942.42 0
1942.53 0
1942.63 0
1942.73 0
1942.83 0
1942.93 7
1943.03 30
1943.13 54
1943.23 78
1943.33 101
1943.43 122
1943.54 141
1943.64 157
1943.74 169
1943.84 179
1943.94 187
1944.04 196
1944.14 207
1944.24 221
1944.34 236
1944.45 252
1944.55 266
1944.65 277
1944.75 284
1944.85 286
1944.95 286
1945.05 285
1945.15 286
1945.25 288
1945.35 291
1945.46 295
1945.56 298
1945.66 300
1945.76 300
1945.86 299
1945.96 298
1946.06 300
1946.16 304
1946.26 311
1946.37 320
1946.47 329
1946.57 336
1946.67 339
1946.77 339
1946.87 334
1946.97 326
1947.07 316
1947.17 306
1947.28 298
1947.38 292
1947.48 287
1947.58 284
1947.68 282
1947.78 282
1947.88 281
1947.98 281
1948.09 280
1948.19 280
1948.29 280
1948.39 281
1948.49 282
1948.59 285
1948.69 289
1948.79 295
1948.89 301
1949.00 305
1949.10 305
1949.20 300
1949.30 289
1949.40 271
1949.50 248
1949.60 225
1949.70 205
1949.81 192
1949.91 188
1950.01 191
1950.11 201
1950.21 214
1950.31 226
1950.41 233
1950.51 233
1950.62 225
1950.72 211
1950.82 194
1950.92 176
1951.02 161
1951.12 149
1951.22 143
1951.32 141
1951.43 143
1951.53 147
1951.63 151
1951.73 154
1951.83 156
1951.93 158
1952.03 160
1952.13 163
1952.24 170
1952.34 180
1952.44 191
1952.54 201
1952.64 208
1952.74 211
1952.84 209
1952.94 202
1953.05 190
1953.15 176
1953.25 159
1953.35 142
1953.45 125
1953.55 108
1953.65 91
1953.75 77
1953.86 64
1953.96 55
1954.06 50
1954.16 48
1954.26 47
1954.36 47
1954.46 45
1954.57 44
1954.67 43
1954.77 44
1954.87 48
1954.97 57
1955.07 70
1955.17 86
1955.27 102
1955.38 116
1955.48 126
1955.58 131
1955.68 132
1955.78 130
1955.88 125
1955.98 120
1956.09 115
1956.19 111
1956.29 107
1956.39 104
1956.49 103
1956.59 103
1956.69 106
1956.80 111
1956.90 116
1957.00 120
1957.10 121
1957.20 118
1957.30 110
1957.40 98
1957.50 82
1957.61 66
1957.71 51
1957.81 39
1957.91 32
1958.01 29
1958.11 31
1958.21 35
1958.32 40
1958.42 44
1958.52 46
1958.62 45
1958.72 40
1958.82 33
1958.92 23
1959.03 12
1959.13 2
1959.23 0
1959.33 0
1959.43 0
1959.53 0
1959.64 0
1959.74 0
1959.84 0
1959.94 0
1960.04 7
1960.14 13
1960.24 18
1960.35 23
1960.45 30
1960.55 40
1960.65 53
1960.75 69
1960.85 86
1960.95 100
1961.06 109
1961.16 113
1961.26 110
1961.36 102
1961.46 92
1961.56 83
1961.66 75
1961.77 70
1961.87 68
1961.97 68
1962.07 70
1962.17 73
1962.27 79
1962.38 86
1962.48 94
1962.58 102
1962.68 111
1962.78 118
1962.88 124
1962.98 129
1963.09 131
1963.19 132
1963.29 130
1963.39 126
1963.49 118
1963.59 109
1963.70 98
1963.80 87
1963.90 78
1964.00 72
1964.10 70
1964.20 70
1964.31 71
1964.41 73
1964.51 72
1964.61 69
1964.71 63
1964.81 55
1964.91 45
1965.02 35
1965.12 26
1965.22 18
1965.32 14
1965.42 12
1965.52 13
1965.63 16
1965.73 21
1965.83 27
1965.93 32
1966.03 35
1966.13 36
1966.24 33
1966.34 28
1966.44 20
1966.54 12
1966.64 5
1966.74 1
1966.85 1
1966.95 7
1967.05 17
1967.15 32
1967.25 48
1967.35 65
1967.46 79
1967.56 89
1967.66 93
1967.76 91
1967.86 83
1967.96 73
1968.07 61
1968.17 50
1968.27 43
1968.37 42
1968.47 46
1968.57 55
1968.68 68
1968.78 82
1968.88 95
1968.98 104
1969.08 108
1969.18 107
1969.29 102
1969.39 95
1969.49 88
1969.59 82
1969.69 80
1969.79 81
1969.90 83
1970.00 87
1970.10 90
1970.20 91
1970.30 92
1970.41 92
1970.51 91
1970.61 93
1970.71 97
1970.81 103
1970.91 113
1971.02 124
1971.12 136
1971.22 145
1971.32 150
1971.42 151
1971.52 147
1971.63 140
1971.73 131
1971.83 122
1971.93 113
1972.03 107
1972.14 103
1972.24 100
1972.34 100
1972.44 101
1972.54 104
1972.64 110
1972.75 117
1972.85 125
1972.95 134
1973.05 143
1973.15 152
1973.25 158
1973.36 161
1973.46 161
1973.56 156
1973.66 148
1973.76 137
1973.87 127
1973.97 118
1974.07 113
1974.17 112
1974.27 115
1974.38 120
1974.48 125
1974.58 126
1974.68 123
1974.78 116
1974.88 104
1974.99 90
1975.09 75
1975.19 62
1975.29 51
1975.39 44
1975.50 40
1975.60 38
1975.70 39
1975.80 43
1975.90 47
1976.00 52
1976.11 57
1976.21 60
1976.31 62
1976.41 61
1976.51 58
1976.62 52
1976.72 46
1976.82 41
1976.92 37
1977.02 37
1977.13 41
1977.23 49
1977.33 62
1977.43 78
1977.53 95
1977.64 113
1977.74 129
1977.84 144
1977.94 154
1978.04 160
1978.15 162
1978.25 158
1978.35 149
1978.45 135
1978.55 118
1978.65 100
1978.76 82
1978.86 66
1978.96 55
1979.06 48
1979.16 45
1979.27 47
1979.37 52
1979.47 58
1979.57 67
1979.67 76
1979.78 85
1979.88 93
1979.98 100
1980.08 103
1980.18 104
1980.29 103
1980.39 101
1980.49 98
1980.59 96
1980.69 96
1980.80 98
1980.90 102
1981.00 107
1981.10 111
1981.20 114
1981.31 114
1981.41 112
1981.51 108
1981.61 101
1981.71 93
1981.82 83
1981.92 71
1982.02 58
1982.12 43
1982.22 29
1982.33 16
1982.43 7
1982.53 3
1982.63 4
1982.74 10
1982.84 19
1982.94 30
1983.04 41
1983.14 51
1983.25 58
1983.35 63
1983.45 64
1983.55 63
1983.65 60
1983.76 56
1983.86 52
1983.96 49
1984.06 49
1984.16 53
1984.27 59
1984.37 68
1984.47 77
1984.57 85
1984.67 91
1984.78 95
1984.88 97
1984.98 98
1985.08 100
1985.19 103
1985.29 106
1985.39 110
1985.49 112
1985.59 112
1985.70 110
1985.80 105
1985.90 97
1986.00 88
1986.10 78
1986.21 66
1986.31 54
1986.41 42
1986.51 31
1986.62 21
1986.72 13
1986.82 7
1986.92 2
1987.02 0
1987.13 0
1987.23 0
1987.33 0
1987.43 0
1987.53 0
1987.64 0
1987.74 0
1987.84 2
1987.94 16
1988.05 31
1988.15 47
1988.25 62
1988.35 76
1988.45 87
1988.56 95
1988.66 101
1988.76 104
1988.86 105
1988.97 104
1989.07 103
1989.17 101
1989.27 99
1989.37 96
1989.48 93
1989.58 89
1989.68 83
1989.78 76
1989.89 68
1989.99 61
1990.09 57
1990.19 57
1990.29 63
1990.40 72
1990.50 85
1990.60 98
1990.70 110
1990.81 117
1990.91 119
1991.01 119
1991.11 117
1991.22 117
1991.32 120
1991.42 127
1991.52 136
1991.62 145
1991.73 151
1991.83 151
1991.93 145
1992.03 135
1992.14 122
1992.24 109
1992.34 99
1992.44 94
1992.55 94
1992.65 98
1992.75 105
1992.85 114
1992.95 123
1993.06 130
1993.16 134
1993.26 135
1993.36 132
1993.47 126
1993.57 120
1993.67 115
1993.77 114
1993.88 116
1993.98 123
1994.08 132
1994.18 141
1994.28 148
1994.39 152
1994.49 153
1994.59 150
1994.69 146
1994.80 143
1994.90 141
1995.00 141
1995.10 144
1995.21 146
1995.31 147
1995.41 145
1995.51 138
1995.62 127
1995.72 114
1995.82 99
1995.92 86
1996.03 78
1996.13 75
1996.23 78
1996.33 85
1996.43 95
1996.54 107
1996.64 118
1996.74 128
1996.84 137
1996.95 144
1997.05 150
1997.15 153
1997.25 154
1997.36 151
1997.46 146
1997.56 138
1997.66 130
1997.77 123
1997.87 119
1997.97 118
1998.07 120
1998.18 123
1998.28 126
1998.38 126
1998.48 123
1998.59 117
1998.69 110
1998.79 104
1998.89 101
1999.00 102
1999.10 106
1999.20 114
1999.30 122
1999.41 130
1999.51 135
1999.61 138
1999.71 138
1999.82 136
1999.92 134
2000.02 130
2000.12 124
2000.23 116
2000.33 104
2000.43 89
2000.53 73
2000.64 57
2000.74 43
2000.84 33
2000.94 28
2001.05 30
2001.15 35
2001.25 44
2001.35 54
2001.46 63
2001.56 71
2001.66 77
2001.76 81
2001.87 85
2001.97 88
2002.07 92
2002.17 96
2002.28 98
2002.38 98
2002.48 96
2002.58 90
2002.69 82
2002.79 72
2002.89 61
2002.99 51
2003.10 43
2003.20 37
2003.30 34
2003.40 34
2003.51 37
2003.61 44
2003.71 53
2003.82 64
2003.92 76
2004.02 89
2004.12 101
2004.23 112
2004.33 122
2004.43 129
2004.53 133
2004.64 135
2004.74 135
2004.84 133
2004.94 129
2005.05 124
2005.15 118
2005.25 112
2005.35 105
2005.46 97
2005.56 87
2005.66 77
2005.77 66
2005.87 56
2005.97 48
2006.07 43
2006.18 42
2006.28 43
2006.38 47
2006.48 51
2006.59 56
2006.69 59
2006.79 60
2006.89 59
2007.00 55
2007.10 51
2007.20 45
2007.31 40
2007.41 38
2007.51 38
2007.61 42
2007.72 50
2007.82 60
2007.92 71
2008.02 81
2008.13 88
2008.23 92
2008.33 92
2008.44 90
2008.54 88
2008.64 88
2008.74 92
2008.85 100
2008.95 110
2009.05 121
2009.15 130
2009.26 135
2009.36 136
2009.46 133
2009.57 128
2009.67 121
2009.77 115
2009.87 109
2009.98 104
2010.08 99
2010.18 96
2010.28 94
2010.39 95
2010.49 99
2010.59 106
2010.70 116
2010.80 128
2010.90 140
2011.00 151
2011.11 160
2011.21 167
2011.31 172
2011.42 177
2011.52 181
2011.62 184
2011.72 187
2011.83 187
2011.93 187
2012.03 186
2012.13 185
2012.24 184
2012.34 184
2012.44 184
2012.55 184
2012.65 182
2012.75 179
2012.85 174
2012.96 167
2013.06 161
2013.16 156
2013.27 154
2013.37 154
2013.47 158
2013.57 163
2013.68 169
2013.78 174
2013.88 176
2013.99 175
2014.09 169
2014.19 158
2014.29 143
2014.40 123
2014.50 102
2014.60 81
2014.71 63
2014.81 49
2014.91 42
2015.01 40
2015.12 45
2015.22 55
2015.32 67
2015.43 79
2015.53 91
2015.63 99
2015.73 105
2015.84 108
2015.94 109
2016.04 109
2016.15 109
2016.25 108
2016.35 107
2016.46 105
2016.56 103
2016.66 101
2016.76 98
2016.87 95
2016.97 90
2017.07 84
2017.18 77
2017.28 68
2017.38 58
2017.48 47
2017.59 36
2017.69 27
2017.79 18
2017.90 12
2018.00 8
2018.10 6
2018.21 6
2018.31 7
2018.41 10
2018.51 12
2018.62 14
2018.72 14
2018.82 11
2018.93 7
2019.03 0
2019.13 0
2019.24 0
2019.34 0
2019.44 0
2019.54 0
2019.65 0
2019.75 0
2019.85 0
2019.96 7
2020.06 15
2020.16 24
2020.27 33
2020.37 43
2020.47 54
2020.57 64
2020.68 74
2020.78 85
2020.88 96
2020.99 106
2021.09 116
2021.19 124
2021.30 129
2021.40 133
2021.50 137
2021.60 141
2021.71 145
2021.81 152
2021.91 159
2022.02 166
2022.12 171
2022.22 171
2022.33 166
2022.43 156
2022.53 141
2022.64 123
2022.74 104
2022.84 86
2022.94 69
2023.05 56
2023.15 46
2023.25 39
2023.36 36
2023.46 35
2023.56 36
2023.67 40
2023.77 44
2023.87 48
2023.98 52
2024.08 55
2024.18 56
2024.29 57
2024.39 58
2024.49 61
2024.59 67
2024.70 79
2024.80 95
2024.90 115
2025.01 136
2025.11 156
2025.21 171
2025.32 179
2025.42 178
2025.52 169
2025.63 154
2025.73 136
2025.83 117
2025.94 101
2026.04 88
2026.14 79
2026.24 72
2026.35 67
2026.45 61
2026.55 55
2026.66 48
2026.76 40
2026.86 33
2026.97 28
2027.07 25
2027.17 24
2027.28 25
2027.38 28
2027.48 33
2027.59 39
2027.69 47
2027.79 56
2027.90 65
2028.00 73
2028.10 79
2028.21 81
2028.31 80
2028.41 75
2028.52 67
2028.62 58
2028.72 49
2028.83 41
2028.93 35
2029.03 31
2029.13 29
2029.24 30
2029.34 31
2029.44 35
2029.55 42
2029.65 51
2029.75 63
2029.86 77
2029.96 90
2030.06 103
2030.17 114
2030.27 123
2030.37 133
2030.48 143
2030.58 155
2030.68 168
2030.79 180
2030.89 188
2030.99 189
2031.10 182
2031.20 167
2031.30 145
2031.41 121
2031.51 98
2031.61 79
2031.72 65
2031.82 56
2031.92 53
2032.03 52
2032.13 55
2032.23 58
2032.34 62
2032.44 66
2032.54 70
2032.65 72
2032.75 72
2032.85 70
2032.96 66
2033.06 61
2033.16 55
2033.27 51
2033.37 50
2033.47 53
2033.58 63
2033.68 78
2033.78 96
2033.89 114
2033.99 130
2034.09 139
2034.20 139
2034.30 130
2034.40 114
2034.51 95
2034.61 75
2034.71 57
2034.82 43
2034.92 33
2035.02 26
2035.13 22
2035.23 20
2035.33 19
2035.44 20
2035.54 22
2035.64 26
2035.75 30
2035.85 34
2035.96 36
2036.06 35
2036.16 31
2036.27 23
2036.37 13
2036.47 2
2036.58 0
2036.68 0
2036.78 0
2036.89 0
2036.99 0
2037.09 0
2037.20 0
2037.30 0
2037.40 12
2037.51 25
2037.61 35
2037.71 43
2037.82 49
2037.92 51
2038.02 51
2038.13 49
2038.23 45
2038.33 41
2038.44 37
2038.54 36
2038.64 37
2038.75 44
2038.85 56
2038.96 72
2039.06 91
2039.16 109
2039.27 124
2039.37 133
2039.47 133
2039.58 126
2039.68 113
2039.78 98
2039.89 85
2039.99 79
2040.09 80
2040.20 91
2040.30 107
2040.40 127
2040.51 146
2040.61 162
2040.72 172
2040.82 176
2040.92 176
2041.03 174
2041.13 172
2041.23 170
2041.34 168
2041.44 166
2041.54 162
2041.65 156
2041.75 148
2041.85 138
2041.96 128
2042.06 119
2042.17 110
2042.27 104
2042.37 98
2042.48 95
2042.58 93
2042.68 94
2042.79 96
2042.89 101
2042.99 107
2043.10 115
2043.20 124
2043.30 135
2043.41 144
2043.51 150
2043.62 152
2043.72 148
2043.82 139
2043.93 125
2044.03 107
2044.13 88
2044.24 71
2044.34 56
2044.44 43
2044.55 31
2044.65 21
2044.76 11
2044.86 2
2044.96 0
2045.07 0
2045.17 0
2045.27 0
2045.38 0
2045.48 0
2045.58 0
2045.69 0
2045.79 5
2045.90 14
2046.00 25
2046.10 37
2046.21 50
2046.31 64
2046.41 76
2046.52 85
2046.62 92
2046.73 97
2046.83 101
2046.93 106
2047.04 112
2047.14 121
2047.24 133
2047.35 148
2047.45 163
2047.55 178
2047.66 189
2047.76 196
2047.87 199
2047.97 197
2048.07 192
2048.18 185
2048.28 177
2048.38 169
2048.49 164
2048.59 161
2048.70 161
2048.80 165
2048.90 170
2049.01 176
2049.11 181
2049.21 184
2049.32 183
2049.42 178
2049.53 170
2049.63 162
2049.73 154
2049.84 148
2049.94 145
2050.04 145
2050.15 147
2050.25 151
2050.36 154
2050.46 155
2050.56 154
2050.67 152
2050.77 150
2050.87 147
2050.98 145
2051.08 144
2051.19 145
2051.29 147
2051.39 148
2051.50 149
2051.60 148
2051.71 145
2051.81 139
2051.91 131
2052.02 122
2052.12 113
2052.22 105
2052.33 98
2052.43 94
2052.54 92
2052.64 94
2052.74 97
2052.85 101
2052.95 105
2053.06 109
2053.16 112
2053.26 115
2053.37 117
2053.47 120
2053.57 124
2053.68 131
2053.78 140
2053.89 150
2053.99 160
2054.09 169
2054.20 175
2054.30 177
2054.41 174
2054.51 167
2054.61 157
2054.72 145
2054.82 133
2054.93 123
2055.03 117
2055.13 116
2055.24 120
2055.34 128
2055.44 137
2055.55 147
2055.65 154
2055.76 157
2055.86 156
2055.96 151
2056.07 143
2056.17 132
2056.28 122
2056.38 112
2056.48 103
2056.59 96
2056.69 91
2056.80 87
2056.90 86
2057.00 86
2057.11 90
2057.21 96
2057.32 103
2057.42 110
2057.52 116
2057.63 120
2057.73 120
2057.84 119
2057.94 118
2058.04 117
2058.15 117
2058.25 121
2058.36 126
2058.46 133
2058.56 140
2058.67 146
2058.77 150
2058.88 153
2058.98 154
2059.08 152
2059.19 147
2059.29 137
2059.40 123
2059.50 106
2059.60 89
2059.71 73
2059.81 61
2059.92 54
2060.02 50
2060.12 48
2060.23 47
2060.33 44
2060.44 41
2060.54 39
2060.64 39
2060.75 44
2060.85 54
2060.96 69
2061.06 87
2061.16 105
2061.27 121
2061.37 133
2061.48 140
2061.58 143
2061.68 142
2061.79 141
2061.89 138
2062.00 136
2062.10 134
2062.20 132
2062.31 131
2062.41 130
2062.52 129
2062.62 129
2062.73 129
2062.83 129
2062.93 129
2063.04 128
2063.14 125
2063.25 122
2063.35 118
2063.45 114
2063.56 110
2063.66 107
2063.77 105
2063.87 103
2063.97 100
2064.08 96
2064.18 91
2064.29 84
2064.39 76
2064.50 69
2064.60 63
2064.70 58
2064.81 55
2064.91 54
2065.02 54
2065.12 55
2065.22 55
2065.33 56
2065.43 56
2065.54 56
2065.64 55
2065.75 53
2065.85 49
2065.95 43
2066.06 36
2066.16 27
2066.27 18
2066.37 9
2066.47 2
2066.58 0
2066.68 0
2066.79 0
2066.89 0
2067.00 0
2067.10 0
2067.20 0
2067.31 0
2067.41 0
2067.52 5
2067.62 11
2067.73 15
2067.83 18
2067.93 19
2068.04 17
2068.14 13
2068.25 8
2068.35 5
2068.45 3
2068.56 5
2068.66 10
2068.77 16
2068.87 24
2068.98 31
2069.08 36
2069.18 40
2069.29 44
2069.39 48
2069.50 53
2069.60 60
2069.71 68
2069.81 75
2069.91 78
2070.02 77
2070.12 70
2070.23 58
2070.33 44
2070.44 30
2070.54 18
2070.64 11
2070.75 8
2070.85 10
2070.96 15
2071.06 21
2071.17 26
2071.27 30
2071.37 32
2071.48 32
2071.58 32
2071.69 32
2071.79 33
2071.90 36
2072.00 39
2072.10 44
2072.21 50
2072.31 57
2072.42 65
2072.52 75
2072.63 85
2072.73 95
2072.84 105
2072.94 113
2073.04 118
2073.15 120
2073.25 118
2073.36 113
2073.46 104
2073.57 92
2073.67 79
2073.77 68
2073.88 58
2073.98 53
2074.09 53
2074.19 58
2074.30 66
2074.40 75
2074.51 84
2074.61 89
2074.71 91
2074.82 89
2074.92 85
2075.03 81
2075.13 80
2075.24 83
2075.34 89
2075.44 99
2075.55 109
2075.65 118
2075.76 125
2075.86 129
2075.97 131
2076.07 132
2076.18 131
2076.28 129
2076.38 127
2076.49 125
2076.59 120
2076.70 113
2076.80 104
2076.91 95
2077.01 85
2077.12 75
2077.22 68
2077.32 64
2077.43 65
2077.53 70
2077.64 79
2077.74 89
2077.85 100
2077.95 109
2078.06 113
2078.16 111
2078.27 105
2078.37 95
2078.47 83
2078.58 71
2078.68 62
2078.79 57
2078.89 56
2079.00 59
2079.10 65
2079.21 73
2079.31 83
2079.41 96
2079.52 110
2079.62 125
2079.73 139
2079.83 151
2079.94 159
2080.04 163
2080.15 163
2080.25 158
2080.36 150
2080.46 142
2080.56 135
2080.67 129
2080.77 126
2080.88 125
2080.98 126
2081.09 128
2081.19 131
2081.30 134
2081.40 137
2081.51 140
2081.61 142
2081.71 143
2081.82 143
2081.92 142
2082.03 142
2082.13 141
2082.24 142
2082.34 143
2082.45 144
2082.55 144
2082.66 142
2082.76 138
2082.87 132
2082.97 124
2083.07 118
2083.18 114
2083.28 115
2083.39 119
2083.49 126
2083.60 135
2083.70 144
2083.81 153
2083.91 161
2084.02 168
2084.12 174
2084.23 180
2084.33 185
2084.43 190
2084.54 193
2084.64 194
2084.75 193
2084.85 191
2084.96 187
2085.06 183
2085.17 177
2085.27 170
2085.38 164
2085.48 156
2085.59 149
2085.69 141
2085.80 134
2085.90 127
2086.00 122
2086.11 118
2086.21 115
2086.32 115
2086.42 117
2086.53 121
2086.63 127
2086.74 134
2086.84 141
2086.95 147
2087.05 151
2087.16 152
2087.26 147
2087.37 139
2087.47 126
2087.58 110
2087.68 94
2087.78 78
2087.89 65
2087.99 56
2088.10 49
2088.20 45
2088.31 40
2088.41 34
2088.52 25
2088.62 13
2088.73 0
2088.83 0
2088.94 0
2089.04 0
2089.15 0
2089.25 0
2089.36 0
2089.46 0
2089.57 1
2089.67 8
2089.78 16
2089.88 26
2089.98 39
2090.09 56
2090.19 75
2090.30 93
2090.40 108
2090.51 118
2090.61 122
2090.72 122
2090.82 118
2090.93 113
2091.03 106
2091.14 99
2091.24 90
2091.35 79
2091.45 65
2091.56 48
2091.66 32
2091.77 17
2091.87 7
2091.98 1
2092.08 0
2092.19 0
2092.29 3
2092.40 5
2092.50 6
2092.61 5
2092.71 3
2092.81 0
2092.92 0
2093.02 0
2093.13 0
2093.23 0
2093.34 0
2093.44 0
2093.55 5
2093.65 11
2093.76 19
2093.86 27
2093.97 35
2094.07 42
2094.18 48
2094.28 52
2094.39 53
2094.49 54
2094.60 53
2094.70 52
2094.81 52
2094.91 53
2095.02 55
2095.12 58
2095.23 61
2095.33 64
2095.44 65
2095.54 64
2095.65 61
2095.75 57
2095.86 53
2095.96 49
2096.07 46
2096.17 44
2096.28 45
2096.38 47
2096.49 50
2096.59 55
2096.70 60
2096.80 64
2096.91 68
2097.01 70
2097.12 69
2097.22 68
2097.33 65
2097.43 63
2097.54 64
2097.64 69
2097.75 78
2097.85 90
2097.96 104
2098.06 117
2098.17 127
2098.27 132
2098.38 131
2098.48 124
2098.59 113
2098.69 101
2098.80 89
2098.90 80
2099.01 75
2099.11 76
2099.22 80
2099.32 88
2099.43 95
2099.53 100
2099.64 102
2099.74 99
2099.85 93
2099.95 85
2100.06 76
2100.16 69
2100.27 67
2100.37 71
2100.48 81
2100.58 96
2100.69 114
2100.79 134
2100.90 153
2101.00 170
2101.11 182
2101.21 191
2101.32 195
2101.42 195
2101.53 192
2101.63 186
2101.74 178
2101.84 170
2101.95 163
2102.05 158
2102.16 157
2102.26 158
2102.37 161
2102.47 163
2102.58 163
2102.68 158
2102.79 150
2102.89 139
2103.00 128
2103.10 119
2103.21 112
2103.31 108
2103.42 107
2103.52 105
2103.63 103
2103.73 100
2103.84 94
2103.94 89
2104.05 85
2104.15 83
2104.26 84
2104.36 89
2104.47 95
2104.58 102
2104.68 108
2104.79 112
2104.89 112
2105.00 109
2105.10 104
2105.21 96
2105.31 87
2105.42 79
2105.52 73
2105.63 69
2105.73 68
2105.84 71
2105.94 75
2106.05 81
2106.15 85
2106.26 88
2106.36 87
2106.47 83
2106.57 77
2106.68 70
2106.78 63
2106.89 59
2106.99 57
2107.10 58
2107.20 63
2107.31 70
2107.42 79
2107.52 89
2107.63 99
2107.73 107
2107.84 111
2107.94 110
2108.05 105
2108.15 96
2108.26 84
2108.36 74
2108.47 67
2108.57 65
2108.68 70
2108.78 79
2108.89 90
2108.99 100
2109.10 107
2109.20 108
2109.31 104
2109.41 96
2109.52 84
2109.63 72
2109.73 61
2109.84 52
2109.94 46
2110.05 45
2110.15 46
2110.26 50
2110.36 58
2110.47 68
2110.57 82
2110.68 98
2110.78 116
2110.89 136
2110.99 155
2111.10 174
2111.20 192
2111.31 209
2111.42 224
2111.52 237
2111.63 250
2111.73 259
2111.84 265
2111.94 266
2112.05 260
2112.15 246
2112.26 225
2112.36 198
2112.47 169
2112.57 140
2112.68 114
2112.78 92
2112.89 78
2113.00 69
2113.10 67
2113.21 68
2113.31 73
2113.42 78
2113.52 82
2113.63 84
2113.73 85
2113.84 83
2113.94 79
2114.05 75
2114.15 70
2114.26 65
2114.37 60
2114.47 55
2114.58 50
2114.68 44
2114.79 37
2114.89 29
2115.00 22
2115.10 16
2115.21 13
2115.31 15
2115.42 20
2115.53 28
2115.63 38
2115.74 47
2115.84 55
2115.95 60
2116.05 62
2116.16 61
2116.26 58
2116.37 52
2116.47 45
2116.58 36
2116.68 25
2116.79 14
2116.90 3
2117.00 0
2117.11 0
2117.21 0
2117.32 0
2117.42 0
2117.53 0
2117.63 1
2117.74 6
2117.84 9
2117.95 11
2118.06 11
2118.16 9
2118.27 8
2118.37 9
2118.48 11
2118.58 15
2118.69 21
2118.79 27
2118.90 33
2119.01 38
2119.11 41
2119.22 42
2119.32 40
2119.43 37
2119.53 32
2119.64 26
2119.74 18
2119.85 10
2119.96 1
2120.06 0
2120.17 0
2120.27 0
2120.38 0
2120.48 6
2120.59 20
2120.69 37
2120.80 51
2120.91 62
2121.01 69
2121.12 71
2121.22 71
2121.33 71
2121.43 72
2121.54 75
2121.64 79
2121.75 82
2121.86 82
2121.96 79
2122.07 73
2122.17 64
2122.28 53
2122.38 44
2122.49 36
2122.59 31
2122.70 28
2122.81 26
2122.91 24
2123.02 23
2123.12 21
2123.23 19
2123.33 17
2123.44 16
2123.54 16
2123.65 19
2123.76 24
2123.86 31
2123.97 41
2124.07 51
2124.18 62
2124.28 71
2124.39 77
2124.50 80
2124.60 80
2124.71 77
2124.81 72
2124.92 67
2125.02 62
2125.13 58
2125.24 54
2125.34 51
2125.45 46
2125.55 40
2125.66 33
2125.76 27
2125.87 21
2125.97 18
2126.08 18
2126.19 21
2126.29 28
2126.40 37
2126.50 46
2126.61 54
2126.71 60
2126.82 63
2126.93 62
2127.03 57
2127.14 52
2127.24 47
2127.35 45
2127.45 47
2127.56 53
2127.67 62
2127.77 73
2127.88 84
2127.98 92
2128.09 98
2128.19 102
2128.30 107
2128.41 114
2128.51 125
2128.62 139
2128.72 157
2128.83 174
2128.94 189
2129.04 199
2129.15 203
2129.25 199
2129.36 188
2129.46 173
2129.57 156
2129.68 140
2129.78 128
2129.89 120
2129.99 118
2130.10 119
2130.20 123
2130.31 127
2130.42 129
2130.52 126
2130.63 119
2130.73 109
2130.84 96
2130.94 83
2131.05 73
2131.16 66
2131.26 62
2131.37 63
2131.47 66
2131.58 72
2131.69 77
2131.79 82
2131.90 86
2132.00 89
2132.11 91
2132.21 93
2132.32 95
2132.43 98
2132.53 100
2132.64 102
2132.74 103
2132.85 104
2132.96 106
2133.06 109
2133.17 114
2133.27 120
2133.38 128
2133.49 134
2133.59 138
2133.70 136
2133.80 127
2133.91 112
2134.01 91
2134.12 66
2134.23 41
2134.33 17
2134.44 0
2134.54 0
2134.65 0
2134.76 0
2134.86 0
2134.97 0
2135.07 0
2135.18 0
2135.29 0
2135.39 20
2135.50 46
2135.60 73
2135.71 97
2135.81 115
2135.92 127
2136.03 130
2136.13 125
2136.24 112
2136.34 94
2136.45 74
2136.56 54
2136.66 35
2136.77 21
2136.87 11
2136.98 6
2137.09 6
2137.19 10
2137.30 19
2137.40 29
2137.51 40
2137.62 52
2137.72 62
2137.83 70
2137.93 78
2138.04 84
2138.15 90
2138.25 96
2138.36 102
2138.46 108
2138.57 111
2138.68 113
2138.78 112
2138.89 108
2138.99 103
2139.10 97
2139.21 90
2139.31 85
2139.42 80
2139.52 77
2139.63 77
2139.74 79
2139.84 84
2139.95 91
2140.05 98
2140.16 105
2140.27 110
2140.37 113
2140.48 115
2140.58 117
2140.69 119
2140.80 122
2140.90 126
2141.01 129
2141.11 131
2141.22 132
2141.33 130
2141.43 127
2141.54 125
2141.64 126
2141.75 130
2141.86 139
2141.96 152
2142.07 166
2142.18 180
2142.28 190
2142.39 196
2142.49 195
2142.60 188
2142.71 178
2142.81 168
2142.92 159
2143.02 157
2143.13 161
2143.24 173
2143.34 189
2143.45 207
2143.55 225
2143.66 239
2143.77 248
2143.87 252
2143.98 254
2144.09 254
2144.19 254
2144.30 253
2144.40 252
2144.51 248
2144.62 240
2144.72 228
2144.83 212
2144.93 193
2145.04 173
2145.15 154
2145.25 137
2145.36 122
2145.47 110
2145.57 99
2145.68 89
2145.78 79
2145.89 69
2146.00 58
2146.10 48
2146.21 40
2146.31 33
2146.42 30
2146.53 30
2146.63 34
2146.74 43
2146.85 55
2146.95 69
2147.06 85
2147.16 100
2147.27 113
2147.38 123
2147.48 129
2147.59 130
2147.70 129
2147.80 126
2147.91 123
2148.01 121
2148.12 119
2148.23 118
2148.33 118
2148.44 118
2148.55 116
2148.65 111
2148.76 104
2148.86 96
2148.97 86
2149.08 75
2149.18 64
2149.29 55
2149.40 49
2149.50 46
2149.61 47
2149.71 53
2149.82 63
2149.93 76
2150.03 90
2150.14 103
2150.25 112
2150.35 118
2150.46 119
2150.56 116
2150.67 110
2150.78 103
2150.88 98
2150.99 95
2151.10 95
2151.20 98
2151.31 102
2151.41 106
2151.52 107
2151.63 105
2151.73 100
2151.84 91
2151.95 81
2152.05 71
2152.16 63
2152.27 58
2152.37 57
2152.48 60
2152.58 65
2152.69 72
2152.80 79
2152.90 85
2153.01 89
2153.12 89
2153.22 88
2153.33 84
2153.44 81
2153.54 78
2153.65 79
2153.75 82
2153.86 90
2153.97 99
2154.07 110
2154.18 118
2154.29 124
2154.39 125
2154.50 121
2154.61 113
2154.71 100
2154.82 85
2154.92 68
2155.03 51
2155.14 37
2155.24 26
2155.35 20
2155.46 19
2155.56 22
2155.67 27
2155.78 33
2155.88 36
2155.99 37
2156.10 34
2156.20 28
2156.31 22
2156.41 17
2156.52 14
2156.63 13
2156.73 12
2156.84 13
2156.95 13
2157.05 12
2157.16 10
2157.27 8
2157.37 7
2157.48 9
2157.59 13
2157.69 20
2157.80 27
2157.90 35
2158.01 41
2158.12 43
2158.22 40
2158.33 32
2158.44 21
2158.54 8
2158.65 0
2158.76 0
2158.86 0
2158.97 0
2159.08 0
2159.18 0
2159.29 0
2159.40 3
2159.50 15
2159.61 24
2159.72 30
2159.82 32
2159.93 30
2160.03 25
2160.14 20
2160.25 15
2160.35 14
2160.46 16
2160.57 24
2160.67 36
2160.78 51
2160.89 68
2160.99 86
2161.10 105
2161.21 123
2161.31 141
2161.42 157
2161.53 172
2161.63 185
2161.74 194
2161.85 197
2161.95 192
2162.06 180
2162.17 159
2162.27 131
2162.38 100
2162.49 69
2162.59 41
2162.70 19
2162.81 5
2162.91 0
2163.02 1
2163.13 8
2163.23 19
2163.34 30
2163.44 39
2163.55 45
2163.66 46
2163.76 42
2163.87 34
2163.98 23
2164.08 11
2164.19 0
2164.30 0
2164.40 0
2164.51 0
2164.62 0
2164.72 0
2164.83 0
2164.94 0
2165.04 0
2165.15 12
2165.26 29
2165.36 46
2165.47 62
2165.58 77
2165.68 87
2165.79 93
2165.90 94
2166.00 90
2166.11 83
2166.22 73
2166.32 65
2166.43 58
2166.54 55
2166.64 56
2166.75 60
2166.86 67
2166.96 76
2167.07 87
2167.18 98
2167.28 110
2167.39 121
2167.50 130
2167.60 137
2167.71 140
2167.82 139
2167.92 132
2168.03 121
2168.14 106
2168.25 89
2168.35 71
2168.46 53
2168.57 37
2168.67 22
2168.78 10
2168.89 1
2168.99 0
2169.10 0
2169.21 0
2169.31 0
2169.42 0
2169.53 0
2169.63 0
2169.74 0
2169.85 2
2169.95 6
2170.06 10
2170.17 16
2170.27 24
2170.38 34
2170.49 45
2170.59 56
2170.70 65
2170.81 71
2170.91 72
2171.02 70
2171.13 67
2171.23 63
2171.34 62
2171.45 65
2171.55 73
2171.66 87
2171.77 106
2171.88 127
2171.98 147
2172.09 164
2172.20 175
2172.30 180
2172.41 178
2172.52 171
2172.62 159
2172.73 145
2172.84 133
2172.94 123
2173.05 117
2173.16 114
2173.26 116
2173.37 121
2173.48 127
2173.58 133
2173.69 139
2173.80 142
2173.91 144
2174.01 144
2174.12 140
2174.23 135
2174.33 127
2174.44 116
2174.55 104
2174.65 90
2174.76 75
2174.87 60
2174.97 48
2175.08 38
2175.19 32
2175.29 29
2175.40 31
2175.51 35
2175.62 43
2175.72 53
2175.83 66
2175.94 79
2176.04 94
2176.15 108
2176.26 121
2176.36 132
2176.47 139
2176.58 144
2176.68 146
2176.79 147
2176.90 149
2177.01 153
2177.11 160
2177.22 169
2177.33 179
2177.43 188
2177.54 194
2177.65 195
2177.75 191
2177.86 181
2177.97 168
2178.08 153
2178.18 139
2178.29 126
2178.40 115
2178.50 106
2178.61 99
2178.72 94
2178.82 90
2178.93 87
2179.04 86
2179.15 88
2179.25 92
2179.36 97
2179.47 101
2179.57 102
2179.68 100
2179.79 95
2179.89 87
2180.00 77
2180.11 69
2180.22 64
2180.32 63
2180.43 66
2180.54 71
2180.64 78
2180.75 85
2180.86 90
2180.96 93
2181.07 93
2181.18 91
2181.29 88
2181.39 83
2181.50 77
2181.61 73
2181.71 70
2181.82 70
2181.93 73
2182.04 80
2182.14 90
2182.25 101
2182.36 112
2182.46 121
2182.57 127
2182.68 130
2182.78 130
2182.89 127
2183.00 123
2183.11 118
2183.21 113
2183.32 109
2183.43 104
2183.53 99
2183.64 92
2183.75 84
2183.86 73
2183.96 62
2184.07 51
2184.18 42
2184.28 38
2184.39 38
2184.50 44
2184.61 54
2184.71 66
2184.82 80
2184.93 93
2185.03 106
2185.14 117
2185.25 129
2185.36 142
2185.46 155
2185.57 168
2185.68 178
2185.78 186
2185.89 189
2186.00 188
2186.11 184
2186.21 178
2186.32 173
2186.43 170
2186.53 170
2186.64 173
2186.75 178
2186.86 184
2186.96 192
2187.07 201
2187.18 211
2187.28 220
2187.39 229
2187.50 235
2187.61 239
2187.71 241
2187.82 240
2187.93 239
2188.04 237
2188.14 237
2188.25 237
2188.36 238
2188.46 238
2188.57 237
2188.68 233
2188.79 227
2188.89 220
2189.00 213
2189.11 206
2189.21 200
2189.32 197
2189.43 197
2189.54 201
2189.64 208
2189.75 217
2189.86 226
2189.97 234
2190.07 239
2190.18 241
2190.29 239
2190.39 236
2190.50 232
2190.61 230
2190.72 230
2190.82 232
2190.93 237
2191.04 242
2191.15 246
2191.25 248
2191.36 248
2191.47 245
2191.57 240
2191.68 232
2191.79 224
2191.90 215
2192.00 208
2192.11 204
2192.22 203
2192.33 205
2192.43 209
2192.54 213
2192.65 215
2192.76 213
2192.86 207
2192.97 196
2193.08 182
2193.18 165
2193.29 148
2193.40 131
2193.51 118
2193.61 109
2193.72 105
2193.83 107
2193.94 114
2194.04 124
2194.15 136
2194.26 146
2194.37 152
2194.47 154
2194.58 152
2194.69 146
2194.79 138
2194.90 131
2195.01 125
2195.12 122
2195.22 121
2195.33 122
2195.44 123
2195.55 123
2195.65 122
2195.76 118
2195.87 112
2195.98 105
2196.08 100
2196.19 96
2196.30 97
2196.41 102
2196.51 111
2196.62 124
2196.73 138
2196.84 151
2196.94 162
2197.05 169
2197.16 173
2197.27 174
2197.37 171
2197.48 166
2197.59 160
2197.70 151
2197.80 141
2197.91 129
2198.02 117
2198.12 105
2198.23 94
2198.34 84
2198.45 76
2198.55 69
2198.66 61
2198.77 53
2198.88 43
2198.98 33
2199.09 24
2199.20 18
2199.31 17
2199.41 21
2199.52 28
2199.63 37
2199.74 44
2199.84 49
2199.95 48
2200.06 43
2200.17 35
2200.27 27
2200.38 22
2200.49 21
2200.60 26
2200.70 36
2200.81 50
2200.92 66
2201.03 82
2201.13 98
2201.24 112
2201.35 124
2201.46 134
2201.57 141
2201.67 145
2201.78 146
2201.89 144
2202.00 139
2202.10 132
2202.21 125
2202.32 118
2202.43 112
2202.53 107
2202.64 101
2202.75 95
2202.86 89
2202.96 81
2203.07 74
2203.18 68
2203.29 64
2203.39 64
2203.50 68
2203.61 76
2203.72 87
2203.82 99
2203.93 109
2204.04 117
2204.15 121
2204.25 120
2204.36 117
2204.47 110
2204.58 103
2204.69 96
2204.79 90
2204.90 83
2205.01 78
2205.12 73
2205.22 69
2205.33 65
2205.44 63
2205.55 61
2205.65 60
2205.76 58
2205.87 56
2205.98 52
2206.08 46
2206.19 39
2206.30 31
2206.41 24
2206.51 18
2206.62 16
2206.73 19
2206.84 29
2206.95 45
2207.05 67
2207.16 91
2207.27 115
2207.38 136
2207.48 150
2207.59 158
2207.70 157
2207.81 151
2207.91 139
2208.02 123
2208.13 105
2208.24 87
2208.35 70
2208.45 55
2208.56 45
2208.67 40
2208.78 40
2208.88 46
2208.99 55
2209.10 66
2209.21 77
2209.32 88
2209.42 96
2209.53 103
2209.64 108
2209.75 113
2209.85 117
2209.96 121
2210.07 125
2210.18 129
2210.28 132
2210.39 133
2210.50 132
2210.61 128
2210.72 122
2210.82 113
2210.93 103
2211.04 92
2211.15 82
2211.25 73
2211.36 66
2211.47 60
2211.58 56
2211.69 52
2211.79 49
2211.90 47
2212.01 46
2212.12 46
2212.23 46
2212.33 46
2212.44 48
2212.55 49
2212.66 50
2212.76 52
2212.87 53
2212.98 55
2213.09 58
2213.20 60
2213.30 64
2213.41 69
2213.52 74
2213.63 78
2213.73 81
2213.84 81
2213.95 79
2214.06 75
2214.17 69
2214.27 64
2214.38 62
2214.49 64
2214.60 70
2214.71 79
2214.81 91
2214.92 103
2215.03 111
2215.14 115
2215.24 114
2215.35 107
2215.46 98
2215.57 87
2215.68 78
2215.78 72
2215.89 70
2216.00 71
2216.11 74
2216.22 77
2216.32 79
2216.43 79
2216.54 77
2216.65 76
2216.76 76
2216.86 81
2216.97 90
2217.08 103
2217.19 119
2217.29 136
2217.40 151
2217.51 162
2217.62 167
2217.73 166
2217.83 158
2217.94 146
2218.05 130
2218.16 113
2218.27 95
2218.37 78
2218.48 64
2218.59 52
2218.70 41
2218.81 33
2218.91 27
2219.02 24
2219.13 25
2219.24 31
2219.35 40
2219.45 53
2219.56 66
2219.67 79
2219.78 89
2219.89 96
2219.99 100
2220.10 102
2220.21 104
2220.32 109
2220.43 116
2220.53 125
2220.64 137
2220.75 147
2220.86 155
2220.97 156
2221.07 150
2221.18 137
2221.29 117
2221.40 94
2221.51 71
2221.61 51
2221.72 35
2221.83 26
2221.94 23
2222.05 24
2222.15 29
2222.26 36
2222.37 43
2222.48 51
2222.59 57
2222.69 61
2222.80 62
2222.91 62
2223.02 59
2223.13 54
2223.24 49
2223.34 45
2223.45 44
2223.56 46
2223.67 51
2223.78 58
2223.88 65
2223.99 71
2224.10 75
2224.21 75
2224.32 71
2224.42 66
2224.53 59
2224.64 51
2224.75 43
2224.86 35
2224.96 27
2225.07 17
2225.18 7
2225.29 0
2225.40 0
2225.51 0
2225.61 0
2225.72 0
2225.83 0
2225.94 0
2226.05 0
2226.15 8
2226.26 23
2226.37 39
2226.48 53
2226.59 67
2226.69 81
2226.80 94
2226.91 108
2227.02 122
2227.13 135
2227.24 144
2227.34 149
2227.45 149
2227.56 144
2227.67 134
2227.78 124
2227.88 113
2227.99 106
2228.10 103
2228.21 104
2228.32 110
2228.43 120
2228.53 133
2228.64 148
2228.75 162
2228.86 175
2228.97 185
2229.07 190
2229.18 192
2229.29 190
2229.40 183
2229.51 173
2229.62 160
2229.72 145
2229.83 128
2229.94 112
2230.05 97
2230.16 85
2230.27 78
2230.37 76
2230.48 78
2230.59 83
2230.70 88
2230.81 92
2230.91 92
2231.02 88
2231.13 81
2231.24 71
2231.35 60
2231.46 48
2231.56 36
2231.67 23
2231.78 11
2231.89 0
2232.00 0
2232.11 0
2232.21 0
2232.32 0
2232.43 0
2232.54 0
2232.65 0
2232.76 4
2232.86 31
2232.97 60
2233.08 89
2233.19 115
2233.30 135
2233.41 149
2233.51 155
2233.62 155
2233.73 149
2233.84 140
2233.95 128
2234.06 117
2234.16 109
2234.27 104
2234.38 104
2234.49 108
2234.60 115
2234.71 123
2234.81 130
2234.92 134
2235.03 134
2235.14 130
2235.25 124
2235.36 115
2235.46 106
2235.57 98
2235.68 90
2235.79 83
2235.90 77
2236.01 71
2236.11 65
2236.22 59
2236.33 54
2236.44 51
2236.55 49
2236.66 48
2236.76 49
2236.87 50
2236.98 51
2237.09 51
2237.20 52
2237.31 52
2237.42 54
2237.52 57
2237.63 63
2237.74 70
2237.85 78
2237.96 87
2238.07 97
2238.17 107
2238.28 116
2238.39 124
2238.50 130
2238.61 133
2238.72 134
2238.83 131
2238.93 127
2239.04 121
2239.15 116
2239.26 112
2239.37 109
2239.48 109
2239.58 111
2239.69 115
2239.80 122
2239.91 131
2240.02 142
2240.13 153
2240.24 164
2240.34 171
2240.45 174
2240.56 173
2240.67 165
2240.78 153
2240.89 136
2240.99 118
2241.10 99
2241.21 81
2241.32 67
2241.43 57
2241.54 54
2241.65 57
2241.75 66
2241.86 79
2241.97 94
2242.08 109
2242.19 121
2242.30 129
2242.41 133
2242.51 133
2242.62 131
2242.73 129
2242.84 126
2242.95 125
2243.06 126
2243.17 128
2243.27 131
2243.38 135
2243.49 142
2243.60 152
2243.71 165
2243.82 180
2243.93 196
2244.03 209
2244.14 218
2244.25 220
2244.36 214
2244.47 201
2244.58 184
2244.69 164
2244.79 145
2244.90 128
2245.01 115
2245.12 107
2245.23 102
2245.34 99
2245.45 99
2245.55 100
2245.66 103
2245.77 108
2245.88 114
2245.99 120
2246.10 127
2246.21 131
2246.31 133
2246.42 132
2246.53 127
2246.64 119
2246.75 108
2246.86 96
2246.97 84
2247.08 74
2247.18 69
2247.29 67
2247.40 70
2247.51 76
2247.62 84
2247.73 90
2247.84 93
2247.94 91
2248.05 85
2248.16 75
2248.27 63
2248.38 53
2248.49 45
2248.60 40
2248.71 40
2248.81 43
2248.92 47
2249.03 52
2249.14 56
2249.25 61
2249.36 66
2249.47 74
2249.57 86
2249.68 102
2249.79 123
2249.90 148
2250.01 174
2250.12 199
2250.23 220
2250.34 237
2250.44 247
2250.55 252
2250.66 251
2250.77 246
2250.88 239
2250.99 231
2251.10 222
2251.21 213
2251.31 202
2251.42 189
2251.53 173
2251.64 156
2251.75 138
2251.86 124
2251.97 115
2252.08 115
2252.18 122
2252.29 135
2252.40 150
2252.51 163
2252.62 170
2252.73 167
2252.84 155
2252.95 135
2253.05 109
2253.16 83
2253.27 60
2253.38 40
2253.49 26
2253.60 16
2253.71 9
2253.82 4
2253.93 0
2254.03 0
2254.14 0
2254.25 0
2254.36 0
2254.47 0
2254.58 0
2254.69 0
2254.80 6
2254.90 23
2255.01 41
2255.12 55
2255.23 65
2255.34 70
2255.45 70
2255.56 65
2255.67 59
2255.78 52
2255.88 47
2255.99 45
2256.10 48
2256.21 55
2256.32 65
2256.43 78
2256.54 92
2256.65 107
2256.76 121
2256.86 135
2256.97 147
2257.08 159
2257.19 170
2257.30 181
2257.41 191
2257.52 198
2257.63 203
2257.74 203
2257.84 200
2257.95 192
2258.06 182
2258.17 172
2258.28 163
2258.39 160
2258.50 163
2258.61 172
2258.72 185
2258.82 202
2258.93 218
2259.04 231
2259.15 238
2259.26 239
2259.37 233
2259.48 223
2259.59 210
2259.70 196
2259.81 184
2259.91 173
2260.02 166
2260.13 160
2260.24 156
2260.35 153
2260.46 150
2260.57 148
2260.68 146
2260.79 145
2260.90 145
2261.00 147
2261.11 150
2261.22 152
2261.33 155
2261.44 157
2261.55 160
2261.66 165
2261.77 171
2261.88 180
2261.99 190
2262.09 200
2262.20 208
2262.31 213
2262.42 215
2262.53 214
2262.64 212
2262.75 210
2262.86 209
2262.97 209
2263.08 209
2263.18 207
2263.29 203
2263.40 194
2263.51 182
2263.62 167
2263.73 151
2263.84 136
2263.95 123
2264.06 113
2264.17 108
2264.28 107
2264.38 108
2264.49 112
2264.60 118
2264.71 126
2264.82 136
2264.93 149
2265.04 165
2265.15 182
2265.26 200
2265.37 215
2265.47 226
2265.58 229
2265.69 225
2265.80 214
2265.91 197
2266.02 179
2266.13 162
2266.24 147
2266.35 136
2266.46 129
2266.57 125
2266.68 123
2266.78 121
2266.89 119
2267.00 117
2267.11 116
2267.22 114
2267.33 114
2267.44 114
2267.55 115
2267.66 116
2267.77 117
2267.88 117
2267.98 115
2268.09 111
2268.20 105
2268.31 98
2268.42 90
2268.53 83
2268.64 80
2268.75 81
2268.86 88
2268.97 101
2269.08 121
2269.19 145
2269.29 171
2269.40 196
2269.51 218
2269.62 234
2269.73 244
2269.84 246
2269.95 241
2270.06 231
2270.17 217
2270.28 202
2270.39 188
2270.50 175
2270.61 165
2270.71 159
2270.82 155
2270.93 154
2271.04 155
2271.15 158
2271.26 162
2271.37 169
2271.48 177
2271.59 186
2271.70 193
2271.81 200
2271.92 205
2272.03 206
2272.13 206
2272.24 203
2272.35 198
2272.46 194
2272.57 190
2272.68 188
2272.79 188
2272.90 189
2273.01 190
2273.12 190
2273.23 189
2273.34 184
2273.45 177
2273.56 168
2273.66 157
2273.77 147
2273.88 137
2273.99 129
2274.10 122
2274.21 119
2274.32 117
2274.43 118
2274.54 120
2274.65 124
2274.76 129
2274.87 134
2274.98 138
2275.09 140
2275.19 140
2275.30 137
2275.41 130
2275.52 121
2275.63 110
2275.74 99
2275.85 88
2275.96 80
2276.07 75
2276.18 71
2276.29 68
2276.40 64
2276.51 57
2276.62 48
2276.73 37
2276.84 26
2276.94 16
2277.05 11
2277.16 13
2277.27 22
2277.38 36
2277.49 53
2277.60 71
2277.71 88
2277.82 102
2277.93 111
2278.04 116
2278.15 119
2278.26 119
2278.37 119
2278.48 119
2278.59 119
2278.69 120
2278.80 120
2278.91 121
2279.02 122
2279.13 123
2279.24 123
2279.35 123
2279.46 123
2279.57 122
2279.68 121
2279.79 122
2279.90 125
2280.01 133
2280.12 143
2280.23 155
2280.34 167
2280.45 176
2280.56 181
2280.66 182
2280.77 178
2280.88 171
2280.99 163
2281.10 156
2281.21 152
2281.32 149
2281.43 147
2281.54 145
2281.65 142
2281.76 138
2281.87 131
2281.98 124
2282.09 118
2282.20 112
2282.31 109
2282.42 109
2282.53 112
2282.64 118
2282.75 125
2282.85 133
2282.96 142
2283.07 150
2283.18 157
2283.29 163
2283.40 168
2283.51 174
2283.62 180
2283.73 188
2283.84 198
2283.95 209
2284.06 222
2284.17 233
2284.28 242
2284.39 245
2284.50 243
2284.61 236
2284.72 224
2284.83 208
2284.94 192
2285.05 176
2285.15 163
2285.26 154
2285.37 149
2285.48 147
2285.59 146
2285.70 147
2285.81 146
2285.92 143
2286.03 135
2286.14 124
2286.25 109
2286.36 91
2286.47 73
2286.58 57
2286.69 45
2286.80 37
2286.91 34
2287.02 34
2287.13 36
2287.24 37
2287.35 37
2287.46 34
2287.57 31
2287.68 26
2287.79 23
2287.90 22
2288.00 22
2288.11 25
2288.22 30
2288.33 36
2288.44 44
2288.55 52
2288.66 62
2288.77 71
2288.88 80
2288.99 88
2289.10 92
2289.21 93
2289.32 91
2289.43 87
2289.54 82
2289.65 79
2289.76 79
2289.87 83
2289.98 92
2290.09 104
2290.20 115
2290.31 123
2290.42 126
2290.53 121
2290.64 109
2290.75 92
2290.86 74
2290.97 57
2291.08 46
2291.19 44
2291.29 50
2291.40 64
2291.51 81
2291.62 98
2291.73 111
2291.84 117
2291.95 117
2292.06 112
2292.17 104
2292.28 96
2292.39 91
2292.50 89
2292.61 91
2292.72 95
2292.83 100
2292.94 105
2293.05 108
2293.16 109
2293.27 109
2293.38 108
2293.49 104
2293.60 99
2293.71 93
2293.82 84
2293.93 75
2294.04 64
2294.15 55
2294.26 48
2294.37 45
2294.48 45
2294.59 49
2294.70 56
2294.81 64
2294.92 71
2295.03 77
2295.14 81
2295.25 83
2295.36 85
2295.47 87
2295.58 90
2295.69 93
2295.80 97
2295.91 101
2296.02 103
2296.13 105
2296.23 107
2296.34 107
2296.45 108
2296.56 108
2296.67 109
2296.78 111
2296.89 113
2297.00 118
2297.11 125
2297.22 135
2297.33 146
2297.44 158
2297.55 169
2297.66 176
2297.77 179
2297.88 178
2297.99 174
2298.10 168
2298.21 162
2298.32 159
2298.43 160
2298.54 162
2298.65 166
2298.76 169
2298.87 169
2298.98 164
2299.09 153
2299.20 139
2299.31 124
2299.42 111
2299.53 103
2299.64 101
2299.75 105
2299.86 114
2299.97 125
2300.08 132
2300.19 134
2300.30 129
2300.41 116
2300.52 97
2300.63 75
2300.74 52
2300.85 30
2300.96 10
2301.07 0
2301.18 0
2301.29 0
2301.40 0
2301.51 0
2301.62 0
2301.73 0
2301.84 0
2301.95 10
2302.06 40
2302.17 68
2302.28 90
2302.39 103
2302.50 107
2302.61 104
2302.72 97
2302.83 89
2302.94 83
2303.05 82
2303.16 86
2303.27 94
2303.38 106
2303.49 120
2303.60 134
2303.71 147
2303.82 160
2303.93 171
2304.04 181
2304.15 189
2304.26 197
2304.37 204
2304.48 208
2304.59 209
2304.70 208
2304.81 203
2304.92 195
2305.03 186
2305.14 178
2305.25 173
2305.36 172
2305.47 176
2305.58 186
2305.69 201
2305.80 220
2305.91 241
2306.02 263
2306.13 284
2306.24 305
2306.35 324
2306.46 341
2306.57 356
2306.68 368
2306.79 377
2306.90 383
2307.01 386
2307.12 385
2307.23 383
2307.34 378
2307.45 372
2307.56 366
2307.67 359
2307.78 353
2307.89 346
2308.00 339
2308.11 329
2308.22 317
2308.33 304
2308.44 288
2308.55 271
2308.66 254
2308.77 237
2308.88 220
2308.99 204
2309.10 190
2309.21 177
2309.32 167
2309.43 160
2309.54 156
2309.65 154
2309.76 153
2309.87 151
2309.98 148
2310.10 143
2310.21 135
2310.32 127
2310.43 117
2310.54 108
2310.65 99
2310.76 91
2310.87 86
2310.98 84
2311.09 85
2311.20 91
2311.31 101
2311.42 114
2311.53 128
2311.64 143
2311.75 157
2311.86 169
2311.97 178
2312.08 185
2312.19 188
2312.30 188
2312.41 185
2312.52 177
2312.63 166
2312.74 152
2312.85 136
2312.96 121
2313.07 109
2313.18 100
2313.29 95
2313.40 94
2313.51 95
2313.62 96
2313.73 95
2313.84 90
2313.95 82
2314.06 69
2314.17 55
2314.28 41
2314.39 28
2314.50 19
2314.61 14
2314.72 14
2314.83 17
2314.94 21
2315.06 25
2315.17 28
2315.28 28
2315.39 26
2315.50 22
2315.61 17
2315.72 12
2315.83 9
2315.94 9
2316.05 12
2316.16 20
2316.27 32
2316.38 47
2316.49 64
2316.60 79
2316.71 90
2316.82 94
2316.93 91
2317.04 82
2317.15 69
2317.26 56
2317.37 47
2317.48 44
2317.59 48
2317.70 58
2317.81 71
2317.92 85
2318.03 96
2318.14 103
2318.25 105
2318.36 102
2318.48 94
2318.59 85
2318.70 75
2318.81 67
2318.92 62
2319.03 61
2319.14 65
2319.25 74
2319.36 86
2319.47 99
2319.58 111
2319.69 119
2319.80 121
2319.91 117
2320.02 108
2320.13 95
2320.24 80
2320.35 66
2320.46 55
2320.57 47
2320.68 42
2320.79 39
2320.90 38
2321.01 37
2321.12 36
2321.24 35
2321.35 35
2321.46 37
2321.57 41
2321.68 50
2321.79 62
2321.90 77
2322.01 93
2322.12 108
2322.23 120
2322.34 127
2322.45 128
2322.56 124
2322.67 116
2322.78 106
2322.89 95
2323.00 84
2323.11 76
2323.22 69
2323.33 65
2323.44 63
2323.55 62
2323.67 63
2323.78 67
2323.89 72
2324.00 80
2324.11 90
2324.22 103
2324.33 116
2324.44 128
2324.55 138
2324.66 145
2324.77 147
2324.88 145
2324.99 137
2325.10 126
2325.21 113
2325.32 101
2325.43 91
2325.54 83
2325.65 76
2325.77 71
2325.88 64
2325.99 57
2326.10 50
2326.21 44
2326.32 42
2326.43 45
2326.54 54
2326.65 66
2326.76 78
2326.87 87
2326.98 89
2327.09 81
2327.20 63
2327.31 39
2327.42 12
2327.53 0
2327.64 0
2327.76 0
2327.87 0
2327.98 0
2328.09 0
2328.20 0
2328.31 6
2328.42 15
2328.53 21
2328.64 26
2328.75 29
2328.86 34
2328.97 39
2329.08 45
2329.19 51
2329.30 54
2329.41 54
2329.52 52
2329.64 47
2329.75 41
2329.86 36
2329.97 33
2330.08 31
2330.19 30
2330.30 28
2330.41 24
2330.52 17
2330.63 9
2330.74 1
2330.85 0
2330.96 0
2331.07 0
2331.18 0
2331.30 0
2331.41 0
2331.52 0
2331.63 0
2331.74 2
2331.85 9
2331.96 18
2332.07 28
2332.18 37
2332.29 47
2332.40 55
2332.51 64
2332.62 74
2332.73 85
2332.85 96
2332.96 108
2333.07 118
2333.18 125
2333.29 127
2333.40 125
2333.51 119
2333.62 109
2333.73 100
2333.84 91
2333.95 86
2334.06 84
2334.17 87
2334.28 93
2334.40 101
2334.51 111
2334.62 122
2334.73 135
2334.84 149
2334.95 165
2335.06 182
2335.17 198
2335.28 212
2335.39 221
2335.50 225
2335.61 222
2335.72 212
2335.84 197
2335.95 179
2336.06 161
2336.17 144
2336.28 129
2336.39 116
2336.50 105
2336.61 96
2336.72 88
2336.83 80
2336.94 71
2337.05 61
2337.16 53
2337.28 46
2337.39 41
2337.50 41
2337.61 47
2337.72 58
2337.83 74
2337.94 93
2338.05 112
2338.16 130
2338.27 144
2338.38 153
2338.49 157
2338.61 156
2338.72 151
2338.83 144
2338.94 135
2339.05 127
2339.16 120
2339.27 114
2339.38 109
2339.49 106
2339.60 103
2339.71 100
2339.82 95
2339.94 88
2340.05 77
2340.16 63
2340.27 48
2340.38 34
2340.49 22
2340.60 15
2340.71 13
2340.82 16
2340.93 20
2341.04 24
2341.16 24
2341.27 20
2341.38 10
2341.49 0
2341.60 0
2341.71 0
2341.82 0
2341.93 0
2342.04 0
2342.15 0
2342.26 5
2342.38 21
2342.49 37
2342.60 50
2342.71 60
2342.82 66
2342.93 70
2343.04 71
2343.15 70
2343.26 69
2343.37 69
2343.49 69
2343.60 70
2343.71 72
2343.82 73
2343.93 73
2344.04 71
2344.15 65
2344.26 57
2344.37 45
2344.48 32
2344.59 18
2344.71 5
2344.82 0
2344.93 0
2345.04 0
2345.15 0
2345.26 0
2345.37 0
2345.48 0
2345.59 2
2345.70 6
2345.82 9
2345.93 11
2346.04 13
2346.15 15
2346.26 19
2346.37 27
2346.48 40
2346.59 57
2346.70 77
2346.82 97
2346.93 116
2347.04 130
2347.15 138
2347.26 140
2347.37 138
2347.48 133
2347.59 127
2347.70 121
2347.81 115
2347.93 109
2348.04 101
2348.15 92
2348.26 81
2348.37 69
2348.48 59
2348.59 52
2348.70 52
2348.81 59
2348.93 72
2349.04 91
2349.15 113
2349.26 135
2349.37 154
2349.48 169
2349.59 177
2349.70 181
2349.81 180
2349.93 176
2350.04 170
2350.15 163
2350.26 156
2350.37 149
2350.48 141
2350.59 135
2350.70 129
2350.81 126
2350.93 125
2351.04 127
2351.15 131
2351.26 138
2351.37 145
2351.48 153
2351.59 161
2351.70 168
2351.81 175
2351.93 181
2352.04 187
2352.15 192
2352.26 198
2352.37 202
2352.48 205
2352.59 207
2352.70 208
2352.81 208
2352.93 207
2353.04 206
2353.15 204
2353.26 203
2353.37 201
2353.48 200
2353.59 198
2353.70 197
2353.82 197
2353.93 197
2354.04 198
2354.15 199
2354.26 200
2354.37 201
2354.48 202
2354.59 202
2354.71 203
2354.82 203
2354.93 205
2355.04 207
2355.15 209
2355.26 212
2355.37 215
2355.48 217
2355.60 217
2355.71 215
2355.82 209
2355.93 199
2356.04 186
2356.15 170
2356.26 154
2356.37 141
2356.49 131
2356.60 125
2356.71 121
2356.82 119
2356.93 117
2357.04 112
2357.15 104
2357.26 93
2357.38 82
2357.49 73
2357.60 67
2357.71 64
2357.82 65
2357.93 70
2358.04 76
2358.15 83
2358.27 89
2358.38 93
2358.49 97
2358.60 98
2358.71 98
2358.82 96
2358.93 93
2359.05 88
2359.16 83
2359.27 77
2359.38 70
2359.49 64
2359.60 56
2359.71 49
2359.82 42
2359.94 37
2360.05 34
2360.16 34
2360.27 38
2360.38 43
2360.49 49
2360.60 53
2360.72 56
2360.83 56
2360.94 54
2361.05 53
2361.16 54
2361.27 59
2361.38 66
2361.50 74
2361.61 82
2361.72 88
2361.83 91
2361.94 90
2362.05 87
2362.16 84
2362.27 83
2362.39 85
2362.50 90
2362.61 98
2362.72 108
2362.83 118
2362.94 128
2363.05 135
2363.17 140
2363.28 142
2363.39 142
2363.50 140
2363.61 138
2363.72 136
2363.83 135
2363.95 135
2364.06 135
2364.17 134
2364.28 133
2364.39 133
2364.50 134
2364.61 139
2364.73 148
2364.84 161
2364.95 178
2365.06 194
2365.17 208
2365.28 217
2365.40 221
2365.51 218
2365.62 212
2365.73 203
2365.84 195
2365.95 188
2366.06 182
2366.18 176
2366.29 170
2366.40 162
2366.51 152
2366.62 143
2366.73 134
2366.84 126
2366.96 119
2367.07 114
2367.18 108
2367.29 102
2367.40 94
2367.51 84
2367.63 73
2367.74 61
2367.85 49
2367.96 38
2368.07 28
2368.18 22
2368.29 21
2368.41 24
2368.52 33
2368.63 45
2368.74 61
2368.85 78
2368.96 94
2369.08 108
2369.19 120
2369.30 130
2369.41 139
2369.52 147
2369.63 155
2369.74 162
2369.86 169
2369.97 174
2370.08 178
2370.19 180
2370.30 181
2370.41 182
2370.53 183
2370.64 185
2370.75 187
2370.86 189
2370.97 189
2371.08 188
2371.20 183
2371.31 176
2371.42 166
2371.53 154
2371.64 142
2371.75 130
2371.87 121
2371.98 114
2372.09 109
2372.20 106
2372.31 103
2372.42 99
2372.54 93
2372.65 85
2372.76 75
2372.87 65
2372.98 56
2373.09 50
2373.21 47
2373.32 49
2373.43 54
2373.54 59
2373.65 64
2373.76 65
2373.88 61
2373.99 53
2374.10 42
2374.21 29
2374.32 18
2374.43 11
2374.55 9
2374.66 14
2374.77 25
2374.88 39
2374.99 56
2375.10 72
2375.22 87
2375.33 97
2375.44 103
2375.55 104
2375.66 103
2375.77 101
2375.89 98
2376.00 95
2376.11 91
2376.22 87
2376.33 81
2376.44 73
2376.56 64
2376.67 55
2376.78 47
2376.89 42
2377.00 40
2377.11 40
2377.23 44
2377.34 51
2377.45 58
2377.56 66
2377.67 73
2377.79 78
2377.90 82
2378.01 84
2378.12 84
2378.23 83
2378.34 82
2378.46 82
2378.57 84
2378.68 90
2378.79 98
2378.90 109
2379.01 122
2379.13 135
2379.24 146
2379.35 154
2379.46 160
2379.57 162
2379.69 162
2379.80 162
2379.91 161
2380.02 161
2380.13 163
2380.24 165
2380.36 167
2380.47 169
2380.58 170
2380.69 167
2380.80 162
2380.92 154
2381.03 144
2381.14 133
2381.25 124
2381.36 116
2381.48 112
2381.59 110
2381.70 109
2381.81 109
2381.92 108
2382.03 105
2382.15 100
2382.26 94
2382.37 86
2382.48 77
2382.59 67
2382.71 57
2382.82 47
2382.93 37
2383.04 27
2383.15 18
2383.27 11
2383.38 4
2383.49 0
2383.60 0
2383.71 0
2383.82 0
2383.94 0
2384.05 0
2384.16 0
2384.27 0
2384.38 2
2384.50 14
2384.61 23
2384.72 30
2384.83 32
2384.94 28
2385.06 21
2385.17 10
2385.28 0
2385.39 0
2385.50 0
2385.62 0
2385.73 0
2385.84 0
2385.95 0
2386.06 0
2386.18 2
2386.29 9
2386.40 15
2386.51 21
2386.62 29
2386.74 37
2386.85 46
2386.96 54
2387.07 62
2387.18 68
2387.30 72
2387.41 76
2387.52 79
2387.63 83
2387.74 87
2387.86 91
2387.97 95
2388.08 98
2388.19 99
2388.30 100
2388.42 100
2388.53 102
2388.64 105
2388.75 109
2388.86 113
2388.98 115
2389.09 115
2389.20 112
2389.31 107
2389.42 102
2389.54 100
2389.65 100
2389.76 105
2389.87 111
2389.98 119
2390.10 127
2390.21 133
2390.32 138
2390.43 141
2390.54 145
2390.66 148
2390.77 152
2390.88 156
2390.99 158
2391.10 159
2391.22 158
2391.33 155
2391.44 150
2391.55 143
2391.66 134
2391.78 124
2391.89 116
2392.00 110
2392.11 107
2392.23 110
2392.34 118
2392.45 129
2392.56 144
2392.67 161
2392.79 177
2392.90 193
2393.01 207
2393.12 220
2393.23 230
2393.35 237
2393.46 240
2393.57 238
2393.68 230
2393.80 217
2393.91 200
2394.02 183
2394.13 167
2394.24 154
2394.36 146
2394.47 142
2394.58 142
2394.69 143
2394.80 145
2394.92 147
2395.03 147
2395.14 145
2395.25 142
2395.37 139
2395.48 136
2395.59 134
2395.70 134
2395.81 136
2395.93 139
2396.04 142
2396.15 143
2396.26 142
2396.38 138
2396.49 132
2396.60 125
2396.71 118
2396.82 114
2396.94 112
2397.05 114
2397.16 119
2397.27 126
2397.39 134
2397.50 143
2397.61 152
2397.72 160
2397.83 167
2397.95 171
2398.06 173
2398.17 172
2398.28 169
2398.40 164
2398.51 159
2398.62 156
2398.73 156
2398.84 159
2398.96 165
2399.07 173
2399.18 180
2399.29 184
2399.41 183
2399.52 177
2399.63 167
2399.74 155
2399.85 144
2399.97 135
2400.08 130
2400.19 130
2400.30 133
2400.42 140
2400.53 146
2400.64 152
2400.75 154
2400.87 151
2400.98 145
2401.09 135
2401.20 124
2401.31 113
2401.43 105
2401.54 102
2401.65 104
2401.76 113
2401.88 125
2401.99 139
2402.10 154
2402.21 167
2402.33 177
2402.44 183
2402.55 187
2402.66 189
2402.78 189
2402.89 189
2403.00 190
2403.11 190
2403.22 191
2403.34 191
2403.45 191
2403.56 189
2403.67 186
2403.79 180
2403.90 174
2404.01 168
2404.12 163
2404.24 161
2404.35 163
2404.46 169
2404.57 178
2404.69 188
2404.80 197
2404.91 206
2405.02 211
2405.14 212
2405.25 210
2405.36 205
2405.47 198
2405.58 190
2405.70 182
2405.81 174
2405.92 167
2406.03 161
2406.15 157
2406.26 154
2406.37 151
2406.48 148
2406.60 146
2406.71 143
2406.82 141
2406.93 140
2407.05 142
2407.16 146
2407.27 154
2407.38 163
2407.50 173
2407.61 181
2407.72 187
2407.83 190
2407.95 188
2408.06 183
2408.17 175
2408.28 166
2408.40 159
2408.51 154
2408.62 153
2408.73 156
2408.85 161
2408.96 168
2409.07 176
2409.18 181
2409.30 185
2409.41 187
2409.52 189
2409.63 192
2409.75 197
2409.86 205
2409.97 217
2410.08 230
2410.20 242
2410.31 250
2410.42 251
2410.53 246
2410.65 233
2410.76 214
2410.87 191
2410.98 165
2411.10 138
2411.21 111
2411.32 83
2411.43 56
2411.55 32
2411.66 11
2411.77 0
2411.88 0
2412.00 0
2412.11 0
2412.22 0
2412.33 0
2412.45 7
2412.56 11
2412.67 13
2412.79 11
2412.90 7
2413.01 4
2413.12 2
2413.24 2
2413.35 4
2413.46 10
2413.57 18
2413.69 28
2413.80 39
2413.91 52
2414.02 65
2414.14 78
2414.25 92
2414.36 106
2414.47 121
2414.59 137
2414.70 152
2414.81 167
2414.92 181
2415.04 193
2415.15 202
2415.26 208
2415.38 210
2415.49 210
2415.60 208
2415.71 203
2415.83 198
2415.94 191
2416.05 184
2416.16 176
2416.28 169
2416.39 163
2416.50 160
2416.61 161
2416.73 165
2416.84 171
2416.95 179
2417.07 185
2417.18 189
2417.29 189
2417.40 185
2417.52 177
2417.63 167
2417.74 156
2417.85 146
2417.97 137
2418.08 130
2418.19 128
2418.31 129
2418.42 134
2418.53 140
2418.64 148
2418.76 155
2418.87 160
2418.98 163
2419.09 164
2419.21 162
2419.32 158
2419.43 152
2419.55 145
2419.66 137
2419.77 129
2419.88 123
2420.00 119
2420.11 118
2420.22 121
2420.33 127
2420.45 136
2420.56 145
2420.67 153
2420.79 161
2420.90 166
2421.01 170
2421.12 173
2421.24 177
2421.35 181
2421.46 184
2421.58 187
2421.69 189
2421.80 189
2421.91 185
2422.03 178
2422.14 167
2422.25 154
2422.36 138
2422.48 122
2422.59 107
2422.70 93
2422.82 82
2422.93 75
2423.04 70
2423.15 67
2423.27 65
2423.38 64
2423.49 62
2423.61 60
2423.72 60
2423.83 61
2423.94 65
2424.06 71
2424.17 78
2424.28 86
2424.40 93
2424.51 98
2424.62 100
2424.73 99
2424.85 97
2424.96 94
2425.07 92
2425.19 90
2425.30 89
2425.41 87
2425.52 85
2425.64 82
2425.75 77
2425.86 70
2425.98 63
2426.09 55
2426.20 49
2426.31 45
2426.43 43
2426.54 44
2426.65 48
2426.77 56
2426.88 66
2426.99 79
2427.11 93
2427.22 107
2427.33 120
2427.44 131
2427.56 140
2427.67 148
2427.78 154
2427.90 161
2428.01 168
2428.12 177
2428.23 188
2428.35 198
2428.46 208
2428.57 214
2428.69 215
2428.80 211
2428.91 202
2429.03 188
2429.14 172
2429.25 153
2429.36 133
2429.48 113
2429.59 94
2429.70 77
2429.82 63
2429.93 53
2430.04 50
2430.16 55
2430.27 66
2430.38 83
2430.49 102
2430.61 122
2430.72 140
2430.83 153
2430.95 163
2431.06 169
2431.17 174
2431.29 177
2431.40 179
2431.51 182
2431.62 184
2431.74 185
2431.85 184
2431.96 179
2432.08 172
2432.19 162
2432.30 149
2432.42 134
2432.53 119
2432.64 104
2432.75 91
2432.87 80
2432.98 71
2433.09 67
2433.21 64
2433.32 65
2433.43 66
2433.55 70
2433.66 74
2433.77 80
2433.89 89
2434.00 100
2434.11 113
2434.22 130
2434.34 148
2434.45 167
2434.56 184
2434.68 199
2434.79 212
2434.90 221
2435.02 228
2435.13 232
2435.24 234
2435.36 234
2435.47 231
2435.58 227
2435.69 222
2435.81 219
2435.92 219
2436.03 223
2436.15 230
2436.26 240
2436.37 251
2436.49 261
2436.60 269
2436.71 274
2436.83 276
2436.94 277
2437.05 276
2437.17 274
2437.28 270
2437.39 264
2437.51 255
2437.62 244
2437.73 231
2437.84 217
2437.96 205
2438.07 195
2438.18 188
2438.30 186
2438.41 186
2438.52 188
2438.64 189
2438.75 189
2438.86 185
2438.98 176
2439.09 165
2439.20 150
2439.32 134
2439.43 120
2439.54 108
2439.66 99
2439.77 95
2439.88 95
2440.00 98
2440.11 102
2440.22 108
2440.34 113
2440.45 119
2440.56 124
2440.67 129
2440.79 134
2440.90 136
2441.01 137
2441.13 136
2441.24 132
2441.35 127
2441.47 120
2441.58 113
2441.69 105
2441.81 97
2441.92 90
2442.03 84
2442.15 80
2442.26 77
2442.37 75
2442.49 73
2442.60 71
2442.71 69
2442.83 65
2442.94 59
2443.05 54
2443.17 49
2443.28 46
2443.39 47
2443.51 53
2443.62 61
2443.73 72
2443.85 84
2443.96 93
2444.07 99
2444.19 98
2444.30 91
2444.41 77
2444.53 58
2444.64 36
2444.75 11
2444.87 0
2444.98 0
2445.09 0
2445.21 0
2445.32 0
2445.43 0
2445.55 0
2445.66 0
2445.77 15
2445.89 34
2446.00 50
2446.11 61
2446.23 68
2446.34 72
2446.45 74
2446.57 75
2446.68 75
2446.79 74
2446.91 72
2447.02 68
2447.13 62
2447.25 55
2447.36 48
2447.47 40
2447.59 34
2447.70 28
2447.81 22
2447.93 17
2448.04 13
2448.15 11
2448.27 11
2448.38 14
2448.49 19
2448.61 28
2448.72 38
2448.83 50
2448.95 61
2449.06 73
2449.18 83
2449.29 94
2449.40 103
2449.52 111
2449.63 118
2449.74 122
2449.86 124
2449.97 122
2450.08 118
2450.20 111
2450.31 102
2450.42 93
2450.54 85
2450.65 79
2450.76 76
2450.88 78
2450.99 84
2451.10 94
2451.22 107
2451.33 121
2451.44 133
2451.56 142
2451.67 146
2451.78 145
2451.90 139
2452.01 130
2452.13 120
2452.24 111
2452.35 103
2452.47 98
2452.58 93
2452.69 88
2452.81 83
2452.92 77
2453.03 71
2453.15 65
2453.26 61
2453.37 59
2453.49 60
2453.60 62
2453.71 64
2453.83 64
2453.94 62
2454.06 58
2454.17 52
2454.28 46
2454.40 43
2454.51 42
2454.62 45
2454.74 52
2454.85 62
2454.96 75
2455.08 90
2455.19 106
2455.30 121
2455.42 134
2455.53 143
2455.65 147
2455.76 145
2455.87 139
2455.99 131
2456.10 122
2456.21 116
2456.33 114
2456.44 117
2456.55 123
2456.67 133
2456.78 142
2456.89 151
2457.01 156
2457.12 157
2457.24 154
2457.35 149
2457.46 144
2457.58 139
2457.69 137
2457.80 139
2457.92 142
2458.03 147
2458.14 151
2458.26 153
2458.37 151
2458.49 146
2458.60 139
2458.71 131
2458.83 123
2458.94 117
2459.05 111
2459.17 106
2459.28 102
2459.39 97
2459.51 92
2459.62 88
2459.74 84
2459.85 82
2459.96 81
2460.08 81
2460.19 82
2460.30 83
2460.42 84
2460.53 83
2460.65 79
2460.76 73
2460.87 62
2460.99 49
2461.10 34
2461.21 18
2461.33 4
2461.44 0
2461.56 0
2461.67 0
2461.78 0
2461.90 0
2462.01 0
2462.12 0
2462.24 3
2462.35 6
2462.47 8
2462.58 9
2462.69 10
2462.81 10
2462.92 10
2463.03 9
2463.15 8
2463.26 7
2463.38 6
2463.49 6
2463.60 7
2463.72 10
2463.83 15
2463.94 22
2464.06 28
2464.17 33
2464.29 35
2464.40 35
2464.51 32
2464.63 27
2464.74 21
2464.85 18
2464.97 18
2465.08 23
2465.20 32
2465.31 44
2465.42 57
2465.54 69
2465.65 77
2465.76 80
2465.88 78
2465.99 73
2466.11 64
2466.22 55
2466.33 47
2466.45 43
2466.56 44
2466.68 50
2466.79 61
2466.90 73
2467.02 84
2467.13 92
2467.24 94
2467.36 90
2467.47 81
2467.59 68
2467.70 54
2467.81 41
2467.93 31
2468.04 24
2468.16 20
2468.27 19
2468.38 19
2468.50 20
2468.61 21
2468.72 22
2468.84 24
2468.95 26
2469.07 30
2469.18 37
2469.29 46
2469.41 57
2469.52 70
2469.64 82
2469.75 94
2469.86 101
2469.98 106
2470.09 106
2470.21 106
2470.32 105
2470.43 107
2470.55 113
2470.66 123
2470.78 137
2470.89 152
2471.00 165
2471.12 175
2471.23 181
2471.34 181
2471.46 178
2471.57 171
2471.69 163
2471.80 155
2471.91 148
2472.03 142
2472.14 138
2472.26 135
2472.37 132
2472.48 127
2472.60 121
2472.71 110
2472.83 97
2472.94 79
2473.05 60
2473.17 40
2473.28 22
2473.40 8
2473.51 0
2473.62 0
2473.74 0
2473.85 2
2473.97 8
2474.08 12
2474.19 13
2474.31 10
2474.42 5
2474.54 0
2474.65 0
2474.76 0
2474.88 0
2474.99 0
2475.11 0
2475.22 3
2475.33 7
2475.45 10
2475.56 11
2475.68 12
2475.79 12
2475.90 15
2476.02 18
2476.13 22
2476.25 26
2476.36 29
2476.48 30
2476.59 28
2476.70 26
2476.82 23
2476.93 22
2477.05 26
2477.16 34
2477.27 47
2477.39 63
2477.50 81
2477.62 97
2477.73 110
2477.84 117
2477.96 120
2478.07 120
2478.19 119
2478.30 118
2478.41 121
2478.53 127
2478.64 135
2478.76 144
2478.87 151
2478.99 156
2479.10 156
2479.21 152
2479.33 146
2479.44 137
2479.56 128
2479.67 120
2479.78 114
2479.90 110
2480.01 109
2480.13 111
2480.24 115
2480.35 122
2480.47 129
2480.58 135
2480.70 138
2480.81 137
2480.93 132
2481.04 122
2481.15 109
2481.27 94
2481.38 81
2481.50 70
2481.61 62
2481.73 58
2481.84 56
2481.95 56
2482.07 57
2482.18 58
2482.30 59
2482.41 60
2482.52 61
2482.64 62
2482.75 63
2482.87 64
2482.98 64
2483.10 63
2483.21 61
2483.32 58
2483.44 54
2483.55 50
2483.67 46
2483.78 42
2483.90 38
2484.01 34
2484.12 32
2484.24 30
2484.35 28
2484.47 28
2484.58 28
2484.69 29
2484.81 29
2484.92 29
2485.04 29
2485.15 29
2485.27 29
2485.38 29
2485.49 31
2485.61 35
2485.72 41
2485.84 48
2485.95 57
2486.07 67
2486.18 76
2486.29 83
2486.41 87
2486.52 86
2486.64 80
2486.75 71
2486.87 58
2486.98 44
2487.09 30
2487.21 19
2487.32 10
2487.44 4
2487.55 0
2487.67 0
2487.78 0
2487.89 0
2488.01 0
2488.12 0
2488.24 0
2488.35 4
2488.47 9
2488.58 12
2488.70 12
2488.81 10
2488.92 5
2489.04 0
2489.15 0
2489.27 0
2489.38 0
2489.50 2
2489.61 11
2489.72 20
2489.84 29
2489.95 36
2490.07 40
2490.18 42
2490.30 42
2490.41 42
2490.53 43
2490.64 45
2490.75 48
2490.87 51
2490.98 54
2491.10 55
2491.21 54
2491.33 50
2491.44 44
2491.55 36
2491.67 28
2491.78 20
2491.90 15
2492.01 12
2492.13 13
2492.24 17
2492.36 23
2492.47 32
2492.58 41
2492.70 51
2492.81 61
2492.93 71
2493.04 80
2493.16 88
2493.27 95
2493.39 102
2493.50 108
2493.61 115
2493.73 124
2493.84 135
2493.96 148
2494.07 162
2494.19 175
2494.30 185
2494.42 189
2494.53 187
2494.64 178
2494.76 163
2494.87 145
2494.99 127
2495.10 110
2495.22 96
2495.33 86
2495.45 79
2495.56 77
2495.68 79
2495.79 85
2495.90 97
2496.02 112
2496.13 130
2496.25 148
2496.36 163
2496.48 176
2496.59 183
2496.71 188
2496.82 190
2496.94 191
2497.05 194
2497.16 198
2497.28 202
2497.39 205
2497.51 205
2497.62 202
2497.74 196
2497.85 188
2497.97 181
2498.08 175
2498.20 173
2498.31 173
2498.42 176
2498.54 180
2498.65 184
2498.77 187
2498.88 188
2499.00 187
2499.11 185
2499.23 181
2499.34 176
2499.46 170
2499.57 163
2499.68 156
2499.80 148
2499.91 141
2500.03 133
2500.14 125
2500.26 114
2500.37 102
2500.49 88
2500.60 73
2500.72 59
2500.83 47
2500.95 41
2501.06 42
2501.17 49
2501.29 60
2501.40 74
2501.52 89
2501.63 102
2501.75 112
2501.86 120
2501.98 126
2502.09 133
2502.21 141
2502.32 149
2502.44 159
2502.55 168
2502.67 177
2502.78 185
2502.89 191
2503.01 195
2503.12 198
2503.24 199
2503.35 198
2503.47 194
2503.58 187
2503.70 179
2503.81 168
2503.93 157
2504.04 147
2504.16 138
2504.27 130
2504.39 126
2504.50 124
2504.61 124
2504.73 127
2504.84 132
2504.96 137
2505.07 140
2505.19 142
2505.30 141
2505.42 135
2505.53 125
2505.65 112
2505.76 98
2505.88 84
2505.99 72
2506.11 64
2506.22 62
2506.34 64
2506.45 71
2506.57 82
2506.68 94
2506.79 107
2506.91 119
2507.02 129
2507.14 134
2507.25 136
2507.37 134
2507.48 129
2507.60 121
2507.71 112
2507.83 104
2507.94 98
2508.06 96
2508.17 97
2508.29 102
2508.40 110
2508.52 120
2508.63 132
2508.75 143
2508.86 152
2508.98 158
2509.09 160
2509.21 158
2509.32 151
2509.44 142
2509.55 132
2509.66 121
2509.78 112
2509.89 105
2510.01 102
2510.12 102
2510.24 104
2510.35 109
2510.47 115
2510.58 124
2510.70 135
2510.81 147
2510.93 161
2511.04 175
2511.16 190
2511.27 203
2511.39 215
2511.50 223
2511.62 227
2511.73 227
2511.85 223
2511.96 215
2512.08 205
2512.19 195
2512.31 186
2512.42 179
2512.54 176
2512.65 175
2512.77 176
2512.88 180
2513.00 184
2513.11 187
2513.23 188
2513.34 187
2513.46 185
2513.57 183
2513.69 182
2513.80 181
2513.92 181
2514.03 181
2514.15 179
2514.26 174
2514.37 168
2514.49 160
2514.60 152
2514.72 147
2514.83 144
2514.95 145
2515.06 149
2515.18 155
2515.29 160
2515.41 165
2515.52 167
2515.64 167
2515.75 164
2515.87 158
2515.98 149
2516.10 138
2516.21 126
2516.33 115
2516.44 106
2516.56 100
2516.67 99
2516.79 103
2516.90 112
2517.02 123
2517.13 136
2517.25 149
2517.36 160
2517.48 168
2517.59 173
2517.71 175
2517.82 174
2517.94 170
2518.05 163
2518.17 155
2518.28 147
2518.40 138
2518.51 130
2518.63 122
2518.74 116
2518.86 111
2518.97 106
2519.09 101
2519.20 96
2519.32 91
2519.43 83
2519.55 74
2519.66 64
2519.78 53
2519.89 43
2520.01 35
2520.13 30
2520.24 27
2520.36 25
2520.47 22
2520.59 18
2520.70 12
2520.82 5
2520.93 0
2521.05 0
2521.16 0
2521.28 0
2521.39 0
2521.51 0
2521.62 0
2521.74 0
2521.85 0
2521.97 0
2522.08 3
2522.20 9
2522.31 18
2522.43 30
2522.54 44
2522.66 58
2522.77 70
2522.89 79
2523.00 84
2523.12 84
2523.23 80
2523.35 75
2523.46 69
2523.58 65
2523.69 64
2523.81 66
2523.92 71
2524.04 78
2524.15 85
2524.27 91
2524.38 95
2524.50 97
2524.61 99
2524.73 102
2524.84 107
2524.96 115
2525.08 123
2525.19 130
2525.31 135
2525.42 136
2525.54 133
2525.65 126
2525.77 117
2525.88 109
2526.00 102
2526.11 99
2526.23 99
2526.34 103
2526.46 111
2526.57 121
2526.69 132
2526.80 142
2526.92 152
2527.03 159
2527.15 163
2527.26 163
2527.38 160
2527.49 154
2527.61 147
2527.73 140
2527.84 135
2527.96 133
2528.07 135
2528.19 141
2528.30 149
2528.42 158
2528.53 164
2528.65 167
2528.76 166
2528.88 161
2528.99 154
2529.11 148
2529.22 145
2529.34 147
2529.45 154
2529.57 165
2529.68 178
2529.80 190
2529.92 199
2530.03 205
2530.15 206
2530.26 203
2530.38 199
2530.49 196
2530.61 195
2530.72 199
2530.84 207
2530.95 218
2531.07 233
2531.18 250
2531.30 266
2531.41 281
2531.53 294
2531.64 305
2531.76 312
2531.88 316
2531.99 317
2532.11 315
2532.22 310
2532.34 303
2532.45 294
2532.57 284
2532.68 274
2532.80 266
2532.91 261
2533.03 260
2533.14 262
2533.26 269
2533.38 278
2533.49 289
2533.61 300
2533.72 310
2533.84 320
2533.95 328
2534.07 335
2534.18 340
2534.30 343
2534.41 343
2534.53 339
2534.64 333
2534.76 326
2534.88 318
2534.99 313
2535.11 311
2535.22 313
2535.34 318
2535.45 325
2535.57 331
2535.68 333
2535.80 329
2535.91 318
2536.03 302
2536.14 282
2536.26 262
2536.38 246
2536.49 237
2536.61 238
2536.72 248
2536.84 265
2536.95 286
2537.07 306
2537.18 324
2537.30 336
2537.41 341
2537.53 341
2537.65 336
2537.76 328
2537.88 319
2537.99 309
2538.11 301
2538.22 293
2538.34 285
2538.45 276
2538.57 267
2538.68 256
2538.80 246
2538.92 233
2539.03 220
2539.15 207
2539.26 193
2539.38 181
2539.49 172
2539.61 166
2539.72 166
2539.84 171
2539.96 182
2540.07 196
2540.19 211
2540.30 224
2540.42 234
2540.53 239
2540.65 240
2540.76 240
2540.88 241
2541.00 247
2541.11 259
2541.23 276
2541.34 297
2541.46 319
2541.57 338
2541.69 353
2541.80 361
2541.92 362
2542.04 357
2542.15 347
2542.27 335
2542.38 322
2542.50 309
2542.61 298
2542.73 289
2542.84 284
2542.96 281
2543.08 281
2543.19 283
2543.31 285
2543.42 287
2543.54 286
2543.65 284
2543.77 280
2543.88 275
2544.00 270
2544.12 266
2544.23 264
2544.35 263
2544.46 265
2544.58 269
2544.69 273
2544.81 277
2544.93 281
2545.04 283
2545.16 284
2545.27 283
2545.39 281
2545.50 278
2545.62 274
2545.73 269
2545.85 265
2545.97 260
2546.08 254
2546.20 248
2546.31 242
2546.43 235
2546.54 229
2546.66 224
2546.78 219
2546.89 215
2547.01 211
2547.12 208
2547.24 206
2547.35 204
2547.47 203
2547.59 202
2547.70 202
2547.82 202
2547.93 201
2548.05 199
2548.16 196
2548.28 192
2548.40 189
2548.51 188
2548.63 188
2548.74 188
2548.86 188
2548.97 185
2549.09 179
2549.21 169
2549.32 157
2549.44 143
2549.55 131
2549.67 122
2549.78 116
2549.90 115
2550.02 118
2550.13 123
2550.25 127
2550.36 131
2550.48 132
2550.59 130
2550.71 124
2550.83 115
2550.94 104
2551.06 93
2551.17 83
2551.29 75
2551.40 70
2551.52 70
2551.64 75
2551.75 84
2551.87 97
2551.98 111
2552.10 126
2552.22 138
2552.33 145
2552.45 148
2552.56 145
2552.68 140
2552.79 132
2552.91 124
2553.03 118
2553.14 113
2553.26 111
2553.37 111
2553.49 113
2553.60 117
2553.72 123
2553.84 129
2553.95 135
2554.07 138
2554.18 138
2554.30 132
2554.42 122
2554.53 108
2554.65 91
2554.76 75
2554.88 61
2555.00 50
2555.11 45
2555.23 45
2555.34 51
2555.46 63
2555.57 80
2555.69 102
2555.81 124
2555.92 145
2556.04 162
2556.15 171
2556.27 172
2556.39 166
2556.50 154
2556.62 138
2556.73 122
2556.85 107
2556.97 95
2557.08 86
2557.20 81
2557.31 79
2557.43 79
2557.54 83
2557.66 88
2557.78 94
2557.89 102
2558.01 109
2558.12 115
2558.24 119
2558.36 122
2558.47 122
2558.59 120
2558.70 117
2558.82 114
2558.94 111
2559.05 108
2559.17 106
2559.28 104
2559.40 100
2559.52 94
2559.63 83
2559.75 70
2559.86 54
2559.98 37
2560.10 22
2560.21 11
2560.33 6
2560.44 8
2560.56 16
2560.68 28
2560.79 43
2560.91 57
2561.02 68
2561.14 75
2561.26 78
2561.37 77
2561.49 76
2561.60 77
2561.72 80
2561.84 86
2561.95 94
2562.07 102
2562.18 109
2562.30 112
2562.42 110
2562.53 104
2562.65 96
2562.76 87
2562.88 79
2563.00 74
2563.11 72
2563.23 74
2563.34 79
2563.46 86
2563.58 94
2563.69 103
2563.81 111
2563.92 116
2564.04 118
2564.16 116
2564.27 110
2564.39 101
2564.50 89
2564.62 78
2564.74 69
2564.85 65
2564.97 65
2565.08 68
2565.20 75
2565.32 82
2565.43 88
2565.55 94
2565.67 98
2565.78 101
2565.90 104
2566.01 108
2566.13 113
2566.25 119
2566.36 124
2566.48 127
2566.59 128
2566.71 126
2566.83 121
2566.94 113
2567.06 105
2567.17 95
2567.29 85
2567.41 75
2567.52 65
2567.64 57
2567.76 50
2567.87 45
2567.99 43
2568.10 44
2568.22 49
2568.34 57
2568.45 68
2568.57 79
2568.68 88
2568.80 95
2568.92 99
2569.03 98
2569.15 93
2569.27 86
2569.38 78
2569.50 69
2569.61 61
2569.73 54
2569.85 50
2569.96 47
2570.08 45
2570.20 46
2570.31 47
2570.43 49
2570.54 51
2570.66 52
2570.78 52
2570.89 50
2571.01 44
2571.13 34
2571.24 20
2571.36 5
2571.47 0
2571.59 0
2571.71 0
2571.82 0
2571.94 0
2572.05 0
2572.17 0
2572.29 0
2572.40 23
2572.52 46
2572.64 65
2572.75 78
2572.87 84
2572.98 83
2573.10 76
2573.22 67
2573.33 57
2573.45 50
2573.57 48
2573.68 50
2573.80 57
2573.92 66
2574.03 76
2574.15 85
2574.26 93
2574.38 99
2574.50 103
2574.61 107
2574.73 110
2574.85 112
2574.96 112
2575.08 111
2575.19 109
2575.31 105
2575.43 101
2575.54 97
2575.66 94
2575.78 93
2575.89 94
2576.01 94
2576.13 94
2576.24 93
2576.36 89
2576.47 82
2576.59 74
2576.71 64
2576.82 55
2576.94 49
2577.06 46
2577.17 45
2577.29 46
2577.41 49
2577.52 51
2577.64 53
2577.75 53
2577.87 54
2577.99 55
2578.10 56
2578.22 58
2578.34 59
2578.45 59
2578.57 59
2578.69 58
2578.80 56
2578.92 56
2579.03 56
2579.15 58
2579.27 62
2579.38 68
2579.50 76
2579.62 85
2579.73 97
2579.85 111
2579.97 127
2580.08 144
2580.20 163
2580.32 181
2580.43 199
2580.55 217
2580.66 233
2580.78 248
2580.90 261
2581.01 271
2581.13 279
2581.25 284
2581.36 286
2581.48 287
2581.60 288
2581.71 288
2581.83 288
2581.95 287
2582.06 287
2582.18 285
2582.29 281
2582.41 276
2582.53 271
2582.64 268
2582.76 266
2582.88 265
2582.99 264
2583.11 261
2583.23 255
2583.34 245
2583.46 232
2583.58 218
2583.69 205
2583.81 196
2583.93 192
2584.04 192
2584.16 196
2584.28 199
2584.39 200
2584.51 196
2584.62 187
2584.74 173
2584.86 158
2584.97 142
2585.09 129
2585.21 119
2585.32 111
2585.44 106
2585.56 101
2585.67 95
2585.79 90
2585.91 85
2586.02 82
2586.14 81
2586.26 82
2586.37 83
2586.49 83
2586.61 80
2586.72 73
2586.84 63
2586.96 51
2587.07 40
2587.19 31
2587.31 25
2587.42 22
2587.54 19
2587.66 15
2587.77 9
2587.89 0
2588.01 0
2588.12 0
2588.24 0
2588.36 0
2588.47 0
2588.59 0
2588.71 0
2588.82 17
2588.94 31
2589.05 41
2589.17 44
2589.29 43
2589.40 37
2589.52 31
2589.64 28
2589.75 28
2589.87 33
2589.99 43
2590.10 55
2590.22 67
2590.34 79
2590.45 86
2590.57 86
2590.69 80
2590.80 65
2590.92 45
2591.04 22
2591.15 0
2591.27 0
2591.39 0
2591.50 0
2591.62 0
2591.74 0
2591.85 0
2591.97 7
2592.09 18
2592.20 27
2592.32 34
2592.44 41
2592.56 47
2592.67 52
2592.79 58
2592.91 62
2593.02 65
2593.14 66
2593.26 67
2593.37 69
2593.49 71
2593.61 74
2593.72 79
2593.84 85
2593.96 92
2594.07 98
2594.19 103
2594.31 104
2594.42 103
2594.54 99
2594.66 92
2594.77 82
2594.89 72
2595.01 63
2595.12 57
2595.24 56
2595.36 59
2595.47 66
2595.59 76
2595.71 85
2595.82 91
2595.94 91
2596.06 87
2596.17 78
2596.29 66
2596.41 55
2596.52 46
2596.64 42
2596.76 43
2596.88 46
2596.99 50
2597.11 53
2597.23 55
2597.34 56
2597.46 57
2597.58 59
2597.69 65
2597.81 74
2597.93 84
2598.04 93
2598.16 101
2598.28 103
2598.39 101
2598.51 95
2598.63 86
2598.74 76
2598.86 67
2598.98 59
2599.09 53
2599.21 50
2599.33 48
2599.45 49
2599.56 51
2599.68 53
2599.80 55
2599.91 54
2600.03 51
2600.15 44
2600.26 34
2600.38 23
2600.50 14
2600.61 6
2600.73 3
2600.85 2
2600.96 3
2601.08 3
2601.20 3
2601.32 0
2601.43 0
2601.55 0
2601.67 0
2601.78 0
2601.90 0
2602.02 2
2602.13 16
2602.25 31
2602.37 45
2602.48 55
2602.60 60
2602.72 60
2602.84 56
2602.95 50
2603.07 46
2603.19 44
2603.30 46
2603.42 52
2603.54 62
2603.65 73
2603.77 83
2603.89 92
2604.01 98
2604.12 102
2604.24 103
2604.36 103
2604.47 103
2604.59 103
2604.71 104
2604.82 106
2604.94 109
2605.06 113
2605.17 120
2605.29 127
2605.41 136
2605.53 146
2605.64 155
2605.76 164
2605.88 170
2605.99 174
2606.11 177
2606.23 181
2606.35 186
2606.46 195
2606.58 207
2606.70 221
2606.81 234
2606.93 243
2607.05 244
2607.16 238
2607.28 223
2607.40 202
2607.52 180
2607.63 159
2607.75 145
2607.87 140
2607.98 143
2608.10 153
2608.22 166
2608.33 179
2608.45 189
2608.57 193
2608.69 190
2608.80 184
2608.92 176
2609.04 168
2609.15 162
2609.27 158
2609.39 155
2609.51 152
2609.62 149
2609.74 145
2609.86 142
2609.97 142
2610.09 146
2610.21 157
2610.33 174
2610.44 195
2610.56 219
2610.68 242
2610.79 262
2610.91 276
2611.03 283
2611.15 284
2611.26 280
2611.38 272
2611.50 265
2611.61 259
2611.73 256
2611.85 257
2611.96 260
2612.08 262
2612.20 261
2612.32 255
2612.43 244
2612.55 227
2612.67 207
2612.79 185
2612.90 164
2613.02 146
2613.14 130
2613.25 118
2613.37 108
2613.49 102
2613.61 99
2613.72 99
2613.84 102
2613.96 109
2614.07 119
2614.19 131
2614.31 144
2614.43 156
2614.54 167
2614.66 175
2614.78 180
2614.89 180
2615.01 175
2615.13 166
2615.25 154
2615.36 139
2615.48 125
2615.60 114
2615.71 106
2615.83 102
2615.95 103
2616.07 108
2616.18 115
2616.30 123
2616.42 130
2616.54 136
2616.65 139
2616.77 139
2616.89 136
2617.00 130
2617.12 123
2617.24 115
2617.36 106
2617.47 98
2617.59 91
2617.71 84
2617.83 80
2617.94 77
2618.06 78
2618.18 81
2618.29 88
2618.41 95
2618.53 103
2618.65 109
2618.76 112
2618.88 111
2619.00 108
2619.12 103
2619.23 98
2619.35 95
2619.47 93
2619.58 93
2619.70 93
2619.82 92
2619.94 90
2620.05 87
2620.17 81
2620.29 73
2620.41 66
2620.52 58
2620.64 51
2620.76 46
2620.88 42
2620.99 41
2621.11 40
2621.23 42
2621.35 45
2621.46 50
2621.58 56
2621.70 65
2621.81 76
2621.93 89
2622.05 103
2622.17 117
2622.28 129
2622.40 137
2622.52 142
2622.64 143
2622.75 142
2622.87 138
2622.99 132
2623.11 125
2623.22 117
2623.34 108
2623.46 97
2623.58 87
2623.69 76
2623.81 67
2623.93 61
2624.04 56
2624.16 53
2624.28 52
2624.40 53
2624.51 55
2624.63 57
2624.75 61
2624.87 64
2624.98 68
2625.10 71
2625.22 74
2625.34 77
2625.45 79
2625.57 81
2625.69 83
2625.81 84
2625.92 86
2626.04 88
2626.16 91
2626.28 94
2626.39 97
2626.51 100
2626.63 102
2626.75 101
2626.86 96
2626.98 89
2627.10 79
2627.22 70
2627.33 64
2627.45 63
2627.57 69
2627.69 81
2627.80 98
2627.92 117
2628.04 134
2628.16 147
2628.27 154
2628.39 155
2628.51 152
2628.63 148
2628.74 144
2628.86 144
2628.98 148
2629.10 155
2629.21 163
2629.33 171
2629.45 175
2629.57 175
2629.68 169
2629.80 159
2629.92 145
2630.04 130
2630.15 114
2630.27 101
2630.39 91
2630.51 87
2630.62 88
2630.74 94
2630.86 106
2630.98 121
2631.09 137
2631.21 152
2631.33 164
2631.45 169
2631.56 169
2631.68 162
2631.80 149
2631.92 133
2632.04 114
2632.15 95
2632.27 77
2632.39 60
2632.51 46
2632.62 35
2632.74 29
2632.86 26
2632.98 28
2633.09 33
2633.21 42
2633.33 52
2633.45 62
2633.56 69
2633.68 74
2633.80 75
2633.92 72
2634.03 67
2634.15 62
2634.27 58
2634.39 56
2634.51 57
2634.62 59
2634.74 62
2634.86 65
2634.98 67
2635.09 65
2635.21 61
2635.33 55
2635.45 48
2635.56 42
2635.68 38
2635.80 39
2635.92 44
2636.04 54
2636.15 68
2636.27 86
2636.39 104
2636.51 121
2636.62 136
2636.74 148
2636.86 158
2636.98 166
2637.09 175
2637.21 185
2637.33 197
2637.45 208
2637.57 218
2637.68 224
2637.80 224
2637.92 218
2638.04 206
2638.15 189
2638.27 172
2638.39 156
2638.51 144
2638.62 137
2638.74 137
2638.86 141
2638.98 149
2639.10 158
2639.21 167
2639.33 175
2639.45 180
2639.57 185
2639.68 189
2639.80 194
2639.92 199
2640.04 203
2640.16 206
2640.27 205
2640.39 200
2640.51 190
2640.63 177
2640.74 164
2640.86 152
2640.98 145
2641.10 142
2641.22 146
2641.33 154
2641.45 166
2641.57 180
2641.69 193
2641.80 204
2641.92 213
2642.04 216
2642.16 215
2642.28 209
2642.39 198
2642.51 184
2642.63 169
2642.75 154
2642.87 142
2642.98 134
2643.10 130
2643.22 130
2643.34 135
2643.45 142
2643.57 150
2643.69 158
2643.81 163
2643.93 166
2644.04 164
2644.16 159
2644.28 150
2644.40 140
2644.52 130
2644.63 122
2644.75 118
2644.87 118
2644.99 122
2645.10 128
2645.22 135
2645.34 142
2645.46 148
2645.58 153
2645.69 158
2645.81 162
2645.93 168
2646.05 173
2646.17 177
2646.28 177
2646.40 174
2646.52 167
2646.64 154
2646.76 138
2646.87 120
2646.99 101
2647.11 84
2647.23 68
2647.34 55
2647.46 45
2647.58 36
2647.70 27
2647.82 18
2647.93 8
2648.05 0
2648.17 0
2648.29 0
2648.41 0
2648.52 0
2648.64 0
2648.76 0
2648.88 0
2649.00 4
2649.11 16
2649.23 26
2649.35 36
2649.47 44
2649.59 52
2649.70 61
2649.82 70
2649.94 80
2650.06 88
2650.18 96
2650.29 100
2650.41 102
2650.53 101
2650.65 99
2650.77 96
2650.88 95
2651.00 96
2651.12 99
2651.24 103
2651.36 107
2651.47 109
2651.59 109
2651.71 108
2651.83 106
2651.95 106
2652.06 109
2652.18 116
2652.30 125
2652.42 136
2652.54 146
2652.65 153
2652.77 158
2652.89 160
2653.01 159
2653.13 157
2653.24 154
2653.36 150
2653.48 145
2653.60 139
2653.72 133
2653.84 128
2653.95 124
2654.07 123
2654.19 124
2654.31 128
2654.43 134
2654.54 142
2654.66 150
2654.78 158
2654.90 165
2655.02 170
2655.13 173
2655.25 173
2655.37 170
2655.49 162
2655.61 150
2655.72 136
2655.84 120
2655.96 106
2656.08 96
2656.20 91
2656.32 91
2656.43 97
2656.55 107
2656.67 119
2656.79 132
2656.91 145
2657.02 156
2657.14 166
2657.26 174
2657.38 181
2657.50 187
2657.62 191
2657.73 192
2657.85 192
2657.97 188
2658.09 181
2658.21 172
2658.32 163
2658.44 154
2658.56 148
2658.68 145
2658.80 145
2658.92 146
2659.03 148
2659.15 150
2659.27 150
2659.39 149
2659.51 149
2659.62 151
2659.74 156
2659.86 165
2659.98 176
2660.10 187
2660.22 197
2660.33 204
2660.45 207
2660.57 208
2660.69 206
2660.81 204
2660.92 204
2661.04 205
2661.16 210
2661.28 216
2661.40 225
2661.52 235
2661.63 245
2661.75 255
2661.87 263
2661.99 268
2662.11 271
2662.23 272
2662.34 272
2662.46 272
2662.58 273
2662.70 275
2662.82 281
2662.94 288
2663.05 297
2663.17 306
2663.29 313
2663.41 318
2663.53 320
2663.65 319
2663.76 316
2663.88 312
2664.00 308
2664.12 305
2664.24 304
2664.35 306
2664.47 309
2664.59 313
2664.71 317
2664.83 319
2664.95 319
2665.06 315
2665.18 308
2665.30 297
2665.42 286
2665.54 274
2665.66 264
2665.77 257
2665.89 254
2666.01 254
2666.13 254
2666.25 254
2666.37 252
2666.48 246
2666.60 237
2666.72 227
2666.84 217
2666.96 212
2667.08 213
2667.20 221
2667.31 236
2667.43 254
2667.55 273
2667.67 289
2667.79 298
2667.91 300
2668.02 295
2668.14 286
2668.26 274
2668.38 265
2668.50 260
2668.62 259
2668.73 263
2668.85 270
2668.97 277
2669.09 283
2669.21 287
2669.33 291
2669.44 294
2669.56 298
2669.68 303
2669.80 309
2669.92 316
2670.04 322
2670.16 326
2670.27 329
2670.39 331
2670.51 331
2670.63 330
2670.75 328
2670.87 325
2670.98 318
2671.10 309
2671.22 296
2671.34 281
2671.46 263
2671.58 245
2671.70 227
2671.81 211
2671.93 197
2672.05 185
2672.17 176
2672.29 168
2672.41 163
2672.52 160
2672.64 160
2672.76 162
2672.88 166
2673.00 170
2673.12 173
2673.24 173
2673.35 170
2673.47 163
2673.59 153
2673.71 143
2673.83 135
2673.95 129
2674.07 127
2674.18 126
2674.30 127
2674.42 128
2674.54 127
2674.66 125
2674.78 123
2674.90 120
2675.01 118
2675.13 118
2675.25 119
2675.37 123
2675.49 126
2675.61 129
2675.73 131
2675.84 131
2675.96 128
2676.08 123
2676.20 115
2676.32 106
2676.44 95
2676.56 84
2676.67 73
2676.79 62
2676.91 52
2677.03 42
2677.15 33
2677.27 23
2677.39 14
2677.50 5
2677.62 0
2677.74 0
2677.86 0
2677.98 0
2678.10 0
2678.22 0
2678.33 0
2678.45 0
2678.57 4
2678.69 24
2678.81 48
2678.93 72
2679.05 96
2679.16 115
2679.28 130
2679.40 137
2679.52 139
2679.64 136
2679.76 130
2679.88 122
2680.00 114
2680.11 106
2680.23 99
2680.35 93
2680.47 90
2680.59 90
2680.71 95
2680.83 104
2680.94 117
2681.06 132
2681.18 149
2681.30 165
2681.42 177
2681.54 184
2681.66 185
2681.78 180
2681.89 171
2682.01 158
2682.13 144
2682.25 130
2682.37 119
2682.49 113
2682.61 111
2682.73 113
2682.84 120
2682.96 129
2683.08 138
2683.20 144
2683.32 147
2683.44 147
2683.56 144
2683.68 140
2683.79 136
2683.91 134
2684.03 133
2684.15 134
2684.27 135
2684.39 135
2684.51 135
2684.63 133
2684.74 130
2684.86 125
2684.98 119
2685.10 112
2685.22 106
2685.34 101
2685.46 97
2685.58 96
2685.69 100
2685.81 106
2685.93 115
2686.05 125
2686.17 135
2686.29 143
2686.41 150
2686.53 155
2686.64 160
2686.76 165
2686.88 171
2687.00 176
2687.12 180
2687.24 182
2687.36 180
2687.48 175
2687.60 168
2687.71 161
2687.83 157
2687.95 157
2688.07 162
2688.19 171
2688.31 183
2688.43 195
2688.55 205
2688.66 211
2688.78 213
2688.90 207
2689.02 196
2689.14 179
2689.26 158
2689.38 133
2689.50 106
2689.62 81
2689.73 59
2689.85 43
2689.97 32
2690.09 27
2690.21 27
2690.33 29
2690.45 33
2690.57 37
2690.69 40
2690.80 45
2690.92 52
2691.04 61
2691.16 73
2691.28 86
2691.40 101
2691.52 115
2691.64 125
2691.76 131
2691.87 133
2691.99 132
2692.11 128
2692.23 121
2692.35 112
2692.47 101
2692.59 90
2692.71 78
2692.83 68
2692.95 60
2693.06 56
2693.18 57
2693.30 61
2693.42 67
2693.54 73
2693.66 79
2693.78 83
2693.90 87
2694.02 89
2694.13 93
2694.25 97
2694.37 103
2694.49 109
2694.61 113
2694.73 116
2694.85 117
2694.97 116
2695.09 113
2695.21 111
2695.32 110
2695.44 110
2695.56 111
2695.68 112
2695.80 111
2695.92 109
2696.04 104
2696.16 97
2696.28 91
2696.40 87
2696.51 85
2696.63 87
2696.75 92
2696.87 99
2696.99 106
2697.11 113
2697.23 118
2697.35 122
2697.47 125
2697.59 127
2697.71 128
2697.82 127
2697.94 123
2698.06 117
2698.18 110
2698.30 103
2698.42 97
2698.54 92
2698.66 91
2698.78 92
2698.90 95
2699.01 99
2699.13 100
2699.25 99
2699.37 94
2699.49 85
2699.61 75
2699.73 64
2699.85 54
2699.97 47
2700.09 42
2700.21 40
2700.32 38
2700.44 36
2700.56 34
2700.68 30
2700.80 26
2700.92 22
2701.04 18
2701.16 12
2701.28 6
2701.40 0
2701.52 0
2701.64 0
2701.75 0
2701.87 0
2701.99 0
2702.11 0
2702.23 0
2702.35 10
2702.47 22
2702.59 32
2702.71 40
2702.83 46
2702.95 51
2703.07 56
2703.18 62
2703.30 67
2703.42 72
2703.54 76
2703.66 77
2703.78 77
2703.90 77
2704.02 80
2704.14 85
2704.26 95
2704.38 109
2704.50 124
2704.61 138
2704.73 149
2704.85 155
2704.97 154
2705.09 149
2705.21 139
2705.33 126
2705.45 113
2705.57 99
2705.69 88
2705.81 79
2705.93 74
2706.05 71
2706.16 72
2706.28 77
2706.40 83
2706.52 90
2706.64 95
2706.76 99
2706.88 100
2707.00 99
2707.12 95
2707.24 89
2707.36 81
2707.48 71
2707.60 59
2707.71 47
2707.83 34
2707.95 21
2708.07 11
2708.19 4
2708.31 2
2708.43 3
2708.55 8
2708.67 15
2708.79 25
2708.91 35
2709.03 46
2709.15 57
2709.27 67
2709.38 76
2709.50 83
2709.62 86
2709.74 86
2709.86 83
2709.98 78
2710.10 72
2710.22 66
2710.34 63
2710.46 64
2710.58 68
2710.70 74
2710.82 81
2710.94 87
2711.06 90
2711.17 91
2711.29 89
2711.41 84
2711.53 78
2711.65 72
2711.77 66
2711.89 59
2712.01 54
2712.13 49
2712.25 44
2712.37 41
2712.49 39
2712.61 40
2712.73 43
2712.85 47
2712.97 53
2713.08 58
2713.20 61
2713.32 63
2713.44 62
2713.56 60
2713.68 57
2713.80 55
2713.92 55
2714.04 56
2714.16 58
2714.28 60
2714.40 60
2714.52 58
2714.64 52
2714.76 43
2714.88 32
2715.00 23
2715.11 15
2715.23 11
2715.35 10
2715.47 12
2715.59 17
2715.71 23
2715.83 28
2715.95 32
2716.07 35
2716.19 35
2716.31 32
2716.43 27
2716.55 21
2716.67 14
2716.79 7
2716.91 1
2717.03 0
2717.15 0
2717.27 0
2717.38 0
2717.50 0
2717.62 0
2717.74 0
2717.86 0
2717.98 0
2718.10 0
2718.22 6
2718.34 12
2718.46 21
2718.58 31
2718.70 43
2718.82 54
2718.94 66
2719.06 76
2719.18 83
2719.30 87
2719.42 86
2719.54 83
2719.66 77
2719.77 72
2719.89 68
2720.01 67
2720.13 70
2720.25 75
2720.37 82
2720.49 90
2720.61 96
2720.73 103
2720.85 109
2720.97 116
2721.09 123
2721.21 133
2721.33 143
2721.45 155
2721.57 166
2721.69 176
2721.81 185
2721.93 191
2722.05 196
2722.17 197
2722.29 194
2722.41 186
2722.52 175
2722.64 160
2722.76 144
2722.88 129
2723.00 117
2723.12 111
2723.24 109
2723.36 113
2723.48 120
2723.60 129
2723.72 140
2723.84 151
2723.96 164
2724.08 179
2724.20 196
2724.32 214
2724.44 233
2724.56 251
2724.68 267
2724.80 278
2724.92 286
2725.04 291
2725.16 295
2725.28 299
2725.40 304
2725.52 310
2725.64 316
2725.76 321
2725.87 324
2725.99 326
2726.11 325
2726.23 323
2726.35 321
2726.47 319
2726.59 319
2726.71 320
2726.83 322
2726.95 327
2727.07 334
2727.19 342
2727.31 353
2727.43 365
2727.55 377
2727.67 386
2727.79 391
2727.91 390
2728.03 383
2728.15 370
2728.27 352
2728.39 332
2728.51 313
2728.63 297
2728.75 286
2728.87 280
2728.99 279
2729.11 281
2729.23 283
2729.35 284
2729.47 281
2729.59 274
2729.71 263
2729.83 247
2729.95 229
2730.06 211
2730.18 194
2730.30 181
2730.42 173
2730.54 171
2730.66 175
2730.78 183
2730.90 194
2731.02 205
2731.14 214
2731.26 219
2731.38 220
2731.50 215
2731.62 207
2731.74 196
2731.86 182
2731.98 167
2732.10 149
2732.22 131
2732.34 112
2732.46 94
2732.58 78
2732.70 65
2732.82 57
2732.94 54
2733.06 56
2733.18 61
2733.30 69
2733.42 77
2733.54 86
2733.66 95
2733.78 104
2733.90 113
2734.02 123
2734.14 134
2734.26 145
2734.38 154
2734.50 160
2734.62 161
2734.74 156
2734.86 147
2734.98 134
2735.10 119
2735.22 104
2735.34 92
2735.46 84
2735.58 78
2735.70 76
2735.82 76
2735.94 77
2736.06 78
2736.18 79
2736.30 81
2736.42 82
2736.54 85
2736.66 88
2736.78 92
2736.90 96
2737.02 99
2737.14 102
2737.26 106
2737.38 110
2737.50 117
2737.62 126
2737.74 137
2737.86 147
2737.98 157
2738.10 163
2738.22 164
2738.34 160
2738.45 151
2738.57 139
2738.69 126
2738.81 115
2738.93 108
2739.05 106
2739.17 111
2739.29 121
2739.41 136
2739.53 151
2739.65 166
2739.77 179
2739.89 189
2740.01 196
2740.13 202
2740.25 208
2740.37 215
2740.49 222
2740.61 230
2740.73 237
2740.85 241
2740.97 242
2741.09 242
2741.21 240
2741.33 237
2741.45 235
2741.57 233
2741.69 231
2741.81 227
2741.93 220
2742.05 210
2742.17 196
2742.29 181
2742.41 165
2742.53 151
2742.65 139
2742.77 131
2742.89 125
2743.01 122
2743.13 120
2743.26 118
2743.38 115
2743.50 111
2743.62 106
2743.74 102
2743.86 98
2743.98 96
2744.10 97
2744.22 101
2744.34 107
2744.46 113
2744.58 119
2744.70 123
2744.82 124
2744.94 121
2745.06 116
2745.18 108
2745.30 99
2745.42 91
2745.54 84
2745.66 79
2745.78 77
2745.90 78
2746.02 80
2746.14 84
2746.26 90
2746.38 96
2746.50 103
2746.62 110
2746.74 118
2746.86 127
2746.98 137
2747.10 149
2747.22 164
2747.34 182
2747.46 201
2747.58 219
2747.70 236
2747.82 248
2747.94 255
2748.06 256
2748.18 252
2748.30 244
2748.42 235
2748.54 226
2748.66 219
2748.78 216
2748.90 217
2749.02 221
2749.14 226
2749.26 233
2749.38 238
2749.50 242
2749.62 244
2749.74 246
2749.86 248
2749.98 252
2750.10 257
2750.22 264
2750.34 271
2750.46 278
2750.58 284
2750.70 288
2750.82 291
2750.94 293
2751.06 295
2751.18 297
2751.30 299
2751.42 302
2751.55 305
2751.67 307
2751.79 307
2751.91 305
2752.03 302
2752.15 298
2752.27 293
2752.39 288
2752.51 282
2752.63 276
2752.75 269
2752.87 261
2752.99 252
2753.11 242
2753.23 231
2753.35 221
2753.47 212
2753.59 205
2753.71 199
2753.83 195
2753.95 190
2754.07 185
2754.19 178
2754.31 168
2754.43 158
2754.55 146
2754.67 134
2754.79 122
2754.91 111
2755.03 102
2755.15 94
2755.27 90
2755.39 89
2755.51 90
2755.63 92
2755.75 95
2755.88 98
2756.00 101
2756.12 102
2756.24 103
2756.36 103
2756.48 102
2756.60 100
2756.72 97
2756.84 90
2756.96 81
2757.08 71
2757.20 60
2757.32 50
2757.44 42
2757.56 38
2757.68 36
2757.80 36
2757.92 37
2758.04 40
2758.16 42
2758.28 45
2758.40 48
2758.52 52
2758.64 55
2758.76 59
2758.88 61
2759.00 60
2759.13 56
2759.25 48
2759.37 36
2759.49 20
2759.61 3
2759.73 0
2759.85 0
2759.97 0
2760.09 0
2760.21 0
2760.33 0
2760.45 0
2760.57 0
2760.69 20
2760.81 39
2760.93 56
2761.05 70
2761.17 81
2761.29 90
2761.41 98
2761.53 106
2761.65 114
2761.77 123
2761.90 131
2762.02 138
2762.14 144
2762.26 149
2762.38 152
2762.50 155
2762.62 157
2762.74 159
2762.86 159
2762.98 158
2763.10 156
2763.22 153
2763.34 149
2763.46 145
2763.58 142
2763.70 141
2763.82 141
2763.94 143
2764.06 145
2764.18 149
2764.30 153
2764.43 158
2764.55 164
2764.67 170
2764.79 178
2764.91 186
2765.03 194
2765.15 200
2765.27 203
2765.39 202
2765.51 197
2765.63 185
2765.75 167
2765.87 146
2765.99 123
2766.11 101
2766.23 82
2766.35 68
2766.47 59
2766.60 56
2766.72 57
2766.84 63
2766.96 72
2767.08 84
2767.20 99
2767.32 118
2767.44 139
2767.56 162
2767.68 183
2767.80 200
2767.92 212
2768.04 216
2768.16 212
2768.28 201
2768.40 185
2768.52 166
2768.64 148
2768.77 131
2768.89 117
2769.01 106
2769.13 97
2769.25 90
2769.37 81
2769.49 72
2769.61 62
2769.73 53
2769.85 46
2769.97 40
2770.09 38
2770.21 38
2770.33 39
2770.45 42
2770.58 45
2770.70 48
2770.82 52
2770.94 56
2771.06 62
2771.18 69
2771.30 78
2771.42 87
2771.54 95
2771.66 102
2771.78 107
2771.90 110
2772.02 111
2772.14 110
2772.26 109
2772.39 107
2772.51 103
2772.63 99
2772.75 95
2772.87 91
2772.99 87
2773.11 84
2773.23 82
2773.35 81
2773.47 80
2773.59 79
2773.71 78
2773.83 76
2773.95 73
2774.08 70
2774.20 65
2774.32 60
2774.44 55
2774.56 49
2774.68 43
2774.80 37
2774.92 32
2775.04 26
2775.16 20
2775.28 14
2775.40 9
2775.52 4
2775.64 0
2775.77 0
2775.89 0
2776.01 0
2776.13 0
2776.25 0
2776.37 0
2776.49 0
2776.61 0
2776.73 11
2776.85 26
2776.97 43
2777.09 63
2777.21 84
2777.34 105
2777.46 125
2777.58 143
2777.70 156
2777.82 166
2777.94 170
2778.06 168
2778.18 163
2778.30 155
2778.42 146
2778.54 138
2778.66 131
2778.79 126
2778.91 123
2779.03 120
2779.15 117
2779.27 114
2779.39 110
2779.51 108
2779.63 107
2779.75 108
2779.87 112
2779.99 117
2780.11 124
2780.24 130
2780.36 137
2780.48 144
2780.60 150
2780.72 156
2780.84 163
2780.96 169
2781.08 174
2781.20 177
2781.32 178
2781.44 178
2781.57 177
2781.69 175
2781.81 174
2781.93 171
2782.05 167
2782.17 161
2782.29 151
2782.41 138
2782.53 123
2782.65 109
2782.77 97
2782.90 89
2783.02 85
2783.14 87
2783.26 92
2783.38 100
2783.50 107
2783.62 113
2783.74 116
2783.86 117
2783.98 115
2784.10 109
2784.23 102
2784.35 92
2784.47 82
2784.59 71
2784.71 62
2784.83 56
2784.95 53
2785.07 54
2785.19 59
2785.31 67
2785.43 78
2785.56 90
2785.68 103
2785.80 115
2785.92 127
2786.04 138
2786.16 147
2786.28 154
2786.40 158
2786.52 158
2786.64 155
2786.77 147
2786.89 136
2787.01 123
2787.13 108
2787.25 93
2787.37 79
2787.49 66
2787.61 55
2787.73 45
2787.85 37
2787.98 32
2788.10 28
2788.22 27
2788.34 29
2788.46 34
2788.58 43
2788.70 56
2788.82 71
2788.94 88
2789.07 105
2789.19 120
2789.31 133
2789.43 142
2789.55 148
2789.67 151
2789.79 153
2789.91 152
2790.03 151
2790.15 149
2790.28 145
2790.40 139
2790.52 131
2790.64 121
2790.76 109
2790.88 97
2791.00 87
2791.12 79
2791.24 75
2791.37 75
2791.49 78
2791.61 82
2791.73 88
2791.85 93
2791.97 95
2792.09 95
2792.21 91
2792.33 85
2792.46 77
2792.58 69
2792.70 62
2792.82 58
2792.94 56
2793.06 57
2793.18 60
2793.30 65
2793.43 72
2793.55 79
2793.67 88
2793.79 98
2793.91 109
2794.03 121
2794.15 133
2794.27 144
2794.39 153
2794.52 159
2794.64 161
2794.76 159
2794.88 153
2795.00 145
2795.12 135
2795.24 125
2795.36 116
2795.48 107
2795.61 100
2795.73 93
2795.85 86
2795.97 77
2796.09 67
2796.21 56
2796.33 45
2796.45 35
2796.58 29
2796.70 28
2796.82 30
2796.94 35
2797.06 41
2797.18 47
2797.30 51
2797.42 54
2797.55 55
2797.67 55
2797.79 55
2797.91 55
2798.03 56
2798.15 58
2798.27 61
2798.39 65
2798.52 71
2798.64 78
2798.76 87
2798.88 97
2799.00 106
2799.12 114
2799.24 121
2799.36 125
2799.49 127
2799.61 126
2799.73 123
2799.85 118
2799.97 112
2800.09 105
2800.21 97
2800.33 89
2800.46 82
2800.58 75
2800.70 71
2800.82 68
2800.94 69
2801.06 71
2801.18 76
2801.31 81
2801.43 85
2801.55 87
2801.67 85
2801.79 79
2801.91 71
2802.03 61
2802.15 50
2802.28 42
2802.40 35
2802.52 30
2802.64 25
2802.76 20
2802.88 12
2803.00 3
2803.13 0
2803.25 0
2803.37 0
2803.49 0
2803.61 0
2803.73 0
2803.85 0
2803.97 0
2804.10 6
2804.22 13
2804.34 20
2804.46 29
2804.58 40
2804.70 52
2804.82 65
2804.95 76
2805.07 85
2805.19 91
2805.31 93
2805.43 92
2805.55 88
2805.67 83
2805.80 77
2805.92 71
2806.04 64
2806.16 56
2806.28 47
2806.40 38
2806.52 28
2806.65 21
2806.77 16
2806.89 15
2807.01 17
2807.13 22
2807.25 29
2807.37 35
2807.50 41
2807.62 46
2807.74 49
2807.86 51
2807.98 53
2808.10 55
2808.22 57
2808.35 59
2808.47 60
2808.59 60
2808.71 58
2808.83 55
2808.95 50
2809.07 43
2809.20 36
2809.32 29
2809.44 23
2809.56 18
2809.68 16
2809.80 16
2809.93 18
2810.05 21
2810.17 24
2810.29 26
2810.41 27
2810.53 27
2810.65 27
2810.78 27
2810.90 30
2811.02 36
2811.14 46
2811.26 60
2811.38 77
2811.51 95
2811.63 113
2811.75 128
2811.87 140
2811.99 148
2812.11 153
2812.23 156
2812.36 160
2812.48 166
2812.60 174
2812.72 185
2812.84 196
2812.96 206
2813.09 212
2813.21 214
2813.33 211
2813.45 205
2813.57 199
2813.69 193
2813.81 189
2813.94 187
2814.06 186
2814.18 185
2814.30 182
2814.42 175
2814.54 164
2814.67 150
2814.79 132
2814.91 113
2815.03 93
2815.15 73
2815.27 53
2815.40 35
2815.52 18
2815.64 4
2815.76 0
2815.88 0
2816.00 0
2816.13 0
2816.25 0
2816.37 0
2816.49 0
2816.61 0
2816.73 2
2816.86 9
2816.98 19
2817.10 29
2817.22 39
2817.34 49
2817.46 58
2817.59 66
2817.71 71
2817.83 75
2817.95 77
2818.07 79
2818.19 80
2818.32 81
2818.44 82
2818.56 84
2818.68 86
2818.80 87
2818.92 88
2819.05 88
2819.17 87
2819.29 83
2819.41 76
2819.53 69
2819.65 61
2819.78 54
2819.90 48
2820.02 46
2820.14 47
2820.26 52
2820.38 58
2820.51 67
2820.63 76
2820.75 85
2820.87 94
2820.99 101
2821.11 105
2821.24 107
2821.36 105
2821.48 101
2821.60 95
2821.72 87
2821.85 78
2821.97 70
2822.09 62
2822.21 57
2822.33 52
2822.45 49
2822.58 46
2822.70 43
2822.82 41
2822.94 38
2823.06 34
2823.19 30
2823.31 26
2823.43 23
2823.55 20
2823.67 20
2823.79 21
2823.92 25
2824.04 32
2824.16 40
2824.28 50
2824.40 59
2824.52 68
2824.65 75
2824.77 82
2824.89 88
2825.01 94
2825.13 100
2825.26 107
2825.38 113
2825.50 118
2825.62 121
2825.74 121
2825.87 118
2825.99 113
2826.11 106
2826.23 99
2826.35 93
2826.47 88
2826.60 85
2826.72 83
2826.84 84
2826.96 86
2827.08 90
2827.21 96
2827.33 104
2827.45 114
2827.57 123
2827.69 131
2827.81 136
2827.94 136
2828.06 132
2828.18 122
2828.30 106
2828.42 87
2828.55 67
2828.67 46
2828.79 28
2828.91 15
2829.03 7
2829.16 7
2829.28 13
2829.40 24
2829.52 39
2829.64 55
2829.77 71
2829.89 86
2830.01 97
2830.13 104
2830.25 106
2830.38 105
2830.50 100
2830.62 93
2830.74 83
2830.86 72
2830.99 61
2831.11 52
2831.23 45
2831.35 42
2831.47 41
2831.59 45
2831.72 51
2831.84 57
2831.96 62
2832.08 64
2832.20 64
2832.33 60
2832.45 55
2832.57 50
2832.69 46
2832.81 43
2832.94 42
2833.06 39
2833.18 35
2833.30 28
2833.42 19
2833.55 7
2833.67 0
2833.79 0
2833.91 0
2834.03 0
2834.16 0
2834.28 0
2834.40 0
2834.52 0
2834.64 2
2834.77 7
2834.89 14
2835.01 21
2835.13 28
2835.26 37
2835.38 44
2835.50 51
2835.62 58
2835.74 65
2835.87 74
2835.99 84
2836.11 97
2836.23 111
2836.35 126
2836.48 141
2836.60 154
2836.72 164
2836.84 172
2836.96 177
2837.09 181
2837.21 184
2837.33 187
2837.45 189
2837.57 190
2837.70 188
2837.82 182
2837.94 173
2838.06 162
2838.19 149
2838.31 136
2838.43 126
2838.55 118
2838.67 112
2838.80 108
2838.92 105
2839.04 102
2839.16 99
2839.28 96
2839.41 94
2839.53 93
2839.65 94
2839.77 96
2839.90 97
2840.02 98
2840.14 100
2840.26 103
2840.38 109
2840.51 119
2840.63 135
2840.75 155
2840.87 175
2840.99 194
2841.12 209
2841.24 217
2841.36 219
2841.48 219
2841.61 217
2841.73 218
2841.85 222
2841.97 230
2842.09 239
2842.22 246
2842.34 249
2842.46 245
2842.58 234
2842.71 216
2842.83 195
2842.95 172
2843.07 151
2843.19 135
2843.32 125
2843.44 119
2843.56 118
2843.68 120
2843.81 123
2843.93 126
2844.05 130
2844.17 133
2844.29 136
2844.42 139
2844.54 142
2844.66 144
2844.78 144
2844.91 142
2845.03 138
2845.15 132
2845.27 125
2845.39 117
2845.52 109
2845.64 100
2845.76 91
2845.88 83
2846.01 76
2846.13 71
2846.25 70
2846.37 73
2846.50 80
2846.62 90
2846.74 99
2846.86 106
2846.98 109
2847.11 106
2847.23 98
2847.35 88
2847.47 77
2847.60 70
2847.72 67
2847.84 68
2847.96 72
2848.09 76
2848.21 78
2848.33 75
2848.45 67
2848.57 56
2848.70 43
2848.82 30
2848.94 20
2849.06 12
2849.19 5
2849.31 0
2849.43 0
2849.55 0
2849.68 0
2849.80 0
2849.92 0
2850.04 0
2850.17 0
2850.29 0
2850.41 15
2850.53 30
2850.65 46
2850.78 60
2850.90 71
2851.02 81
2851.14 89
2851.27 96
2851.39 104
2851.51 113
2851.63 124
2851.76 135
2851.88 146
2852.00 156
2852.12 164
2852.25 170
2852.37 173
2852.49 173
2852.61 173
2852.74 172
2852.86 171
2852.98 171
2853.10 172
2853.23 174
2853.35 179
2853.47 185
2853.59 192
2853.71 201
2853.84 210
2853.96 218
2854.08 224
2854.20 228
2854.33 230
2854.45 230
2854.57 230
2854.69 231
2854.82 233
2854.94 235
2855.06 237
2855.18 237
2855.31 235
2855.43 229
2855.55 222
2855.67 213
2855.80 206
2855.92 202
2856.04 204
2856.16 211
2856.29 221
2856.41 235
2856.53 250
2856.65 264
2856.78 275
2856.90 283
2857.02 288
2857.14 291
2857.27 294
2857.39 296
2857.51 298
2857.63 300
2857.76 301
2857.88 299
2858.00 293
2858.12 284
2858.25 273
2858.37 261
2858.49 249
2858.61 239
2858.74 232
2858.86 228
2858.98 228
2859.11 231
2859.23 235
2859.35 239
2859.47 243
2859.60 245
2859.72 246
2859.84 245
2859.96 243
2860.09 239
2860.21 236
2860.33 231
2860.45 226
2860.58 220
2860.70 213
2860.82 203
2860.94 192
2861.07 181
2861.19 172
2861.31 166
2861.43 165
2861.56 169
2861.68 178
2861.80 191
2861.92 205
2862.05 218
2862.17 227
2862.29 231
2862.42 231
2862.54 225
2862.66 216
2862.78 206
2862.91 197
2863.03 190
2863.15 185
2863.27 183
2863.40 183
2863.52 182
2863.64 181
2863.76 179
2863.89 174
2864.01 168
2864.13 161
2864.26 155
2864.38 150
2864.50 149
2864.62 152
2864.75 159
2864.87 170
2864.99 183
2865.11 196
2865.24 206
2865.36 211
2865.48 211
2865.60 205
2865.73 196
2865.85 184
2865.97 174
2866.10 167
2866.22 165
2866.34 169
2866.46 178
2866.59 191
2866.71 204
2866.83 214
2866.95 220
2867.08 218
2867.20 210
2867.32 195
2867.45 177
2867.57 157
2867.69 138
2867.81 121
2867.94 108
2868.06 99
2868.18 93
2868.30 89
2868.43 88
2868.55 88
2868.67 90
2868.80 92
2868.92 95
2869.04 99
2869.16 105
2869.29 112
2869.41 119
2869.53 128
2869.66 137
2869.78 144
2869.90 150
2870.02 154
2870.15 157
2870.27 159
2870.39 162
2870.52 166
2870.64 171
2870.76 177
2870.88 183
2871.01 188
2871.13 191
2871.25 192
2871.37 192
2871.50 192
2871.62 193
2871.74 198
2871.87 206
2871.99 217
2872.11 228
2872.23 239
2872.36 249
2872.48 258
2872.60 264
2872.73 269
2872.85 274
2872.97 278
2873.09 282
2873.22 285
2873.34 285
2873.46 282
2873.59 276
2873.71 268
2873.83 259
2873.95 248
2874.08 238
2874.20 228
2874.32 219
2874.45 211
2874.57 203
2874.69 194
2874.81 186
2874.94 177
2875.06 168
2875.18 160
2875.31 154
2875.43 150
2875.55 148
2875.68 150
2875.80 153
2875.92 157
2876.04 160
2876.17 161
2876.29 160
2876.41 158
2876.54 155
2876.66 154
2876.78 155
2876.90 160
2877.03 168
2877.15 178
2877.27 187
2877.40 196
2877.52 202
2877.64 205
2877.77 206
2877.89 206
2878.01 203
2878.13 199
2878.26 193
2878.38 185
2878.50 177
2878.63 168
2878.75 160
2878.87 153
2879.00 148
2879.12 143
2879.24 138
2879.36 132
2879.49 125
2879.61 116
2879.73 106
2879.86 97
2879.98 92
2880.10 90
2880.23 95
2880.35 104
2880.47 118
2880.59 134
2880.72 150
2880.84 165
2880.96 179
2881.09 192
2881.21 202
2881.33 210
2881.46 216
2881.58 217
2881.70 213
2881.82 203
2881.95 185
2882.07 161
2882.19 133
2882.32 103
2882.44 74
2882.56 48
2882.69 27
2882.81 11
2882.93 1
2883.06 0
2883.18 0
2883.30 0
2883.42 5
2883.55 14
2883.67 24
2883.79 34
2883.92 44
2884.04 51
2884.16 56
2884.29 58
2884.41 58
2884.53 57
2884.66 56
2884.78 59
2884.90 64
2885.02 73
2885.15 83
2885.27 94
2885.39 103
2885.52 106
2885.64 103
2885.76 92
2885.89 75
2886.01 54
2886.13 32
2886.26 10
2886.38 0
2886.50 0
2886.63 0
2886.75 0
2886.87 0
2886.99 0
2887.12 0
2887.24 13
2887.36 30
2887.49 45
2887.61 59
2887.73 69
2887.86 75
2887.98 78
2888.10 78
2888.23 75
2888.35 71
2888.47 65
2888.60 58
2888.72 51
2888.84 44
2888.97 37
2889.09 29
2889.21 21
2889.34 12
2889.46 3
2889.58 0
2889.71 0
2889.83 0
2889.95 0
2890.07 0
2890.20 4
2890.32 15
2890.44 26
2890.57 34
2890.69 40
2890.81 42
2890.94 43
2891.06 43
2891.18 43
2891.31 43
2891.43 44
2891.55 45
2891.68 47
2891.80 51
2891.92 58
2892.05 67
2892.17 79
2892.29 93
2892.42 106
2892.54 118
2892.66 127
2892.79 134
2892.91 139
2893.03 146
2893.16 155
2893.28 167
2893.40 184
2893.53 203
2893.65 222
2893.77 238
2893.90 250
2894.02 254
2894.14 253
2894.27 247
2894.39 237
2894.51 228
2894.64 221
2894.76 218
2894.88 220
2895.01 227
2895.13 237
2895.25 251
2895.38 267
2895.50 284
2895.62 300
2895.75 316
2895.87 330
2895.99 342
2896.12 352
2896.24 359
2896.36 364
2896.49 367
2896.61 370
2896.73 371
2896.86 373
2896.98 375
2897.10 379
2897.23 384
2897.35 391
2897.47 397
2897.60 402
2897.72 403
2897.84 398
2897.97 387
2898.09 371
2898.21 351
2898.34 330
2898.46 312
2898.58 298
2898.71 289
2898.83 285
2898.95 282
2899.08 279
2899.20 272
2899.32 260
2899.45 242
2899.57 219
2899.69 191
2899.82 162
2899.94 133
2900.06 106
2900.19 83
2900.31 62
2900.44 46
2900.56 33
2900.68 24
2900.81 19
2900.93 18
2901.05 20
2901.18 25
2901.30 32
2901.42 39
2901.55 45
2901.67 50
2901.79 54
2901.92 56
2902.04 59
2902.16 62
2902.29 65
2902.41 69
2902.53 74
2902.66 77
2902.78 79
2902.90 80
2903.03 79
2903.15 77
2903.27 75
2903.40 74
2903.52 74
2903.65 77
2903.77 81
2903.89 86
2904.02 92
2904.14 97
2904.26 100
2904.39 102
2904.51 103
2904.63 102
2904.76 98
2904.88 93
2905.00 84
2905.13 73
2905.25 60
2905.37 48
2905.50 39
2905.62 36
2905.75 37
2905.87 44
2905.99 53
2906.12 62
2906.24 68
2906.36 69
2906.49 67
2906.61 61
2906.73 55
2906.86 50
2906.98 46
2907.10 44
2907.23 42
2907.35 40
2907.48 36
2907.60 30
2907.72 24
2907.85 17
2907.97 11
2908.09 6
2908.22 3
2908.34 1
2908.46 0
2908.59 0
2908.71 0
2908.84 0
2908.96 0
2909.08 0
2909.21 0
2909.33 0
2909.45 9
2909.58 24
2909.70 41
2909.82 59
2909.95 76
2910.07 93
2910.20 110
2910.32 124
2910.44 136
2910.57 144
2910.69 145
2910.81 139
2910.94 127
2911.06 111
2911.18 93
2911.31 77
2911.43 65
2911.56 59
2911.68 59
2911.80 63
2911.93 71
2912.05 80
2912.17 89
2912.30 97
2912.42 104
2912.55 109
2912.67 115
2912.79 119
2912.92 123
2913.04 127
2913.16 129
2913.29 129
2913.41 128
2913.54 124
2913.66 119
2913.78 113
2913.91 105
2914.03 97
2914.15 88
2914.28 78
2914.40 67
2914.53 55
2914.65 42
2914.77 28
2914.90 14
2915.02 2
2915.14 0
2915.27 0
2915.39 0
2915.52 0
2915.64 0
2915.76 0
2915.89 0
2916.01 0
2916.13 1
2916.26 7
2916.38 14
2916.51 22
2916.63 29
2916.75 35
2916.88 40
2917.00 42
2917.12 43
2917.25 43
2917.37 42
2917.50 42
2917.62 43
2917.74 46
2917.87 50
2917.99 54
2918.11 56
2918.24 57
2918.36 55
2918.49 50
2918.61 44
2918.73 37
2918.86 33
2918.98 32
2919.11 34
2919.23 41
2919.35 52
2919.48 64
2919.60 77
2919.72 88
2919.85 98
2919.97 106
2920.10 110
2920.22 111
2920.34 108
2920.47 100
2920.59 89
2920.72 76
2920.84 60
2920.96 45
2921.09 31
2921.21 21
2921.34 14
2921.46 10
2921.58 9
2921.71 10
2921.83 11
2921.95 11
2922.08 10
2922.20 8
2922.33 6
2922.45 5
2922.57 6
2922.70 11
2922.82 21
2922.95 35
2923.07 53
2923.19 74
2923.32 93
2923.44 111
2923.57 125
2923.69 134
2923.81 138
2923.94 140
2924.06 140
2924.19 140
2924.31 141
2924.43 142
2924.56 144
2924.68 145
2924.81 146
2924.93 145
2925.05 144
2925.18 142
2925.30 141
2925.42 140
2925.55 140
2925.67 141
2925.80 141
2925.92 138
2926.04 133
2926.17 123
2926.29 110
2926.42 93
2926.54 75
2926.66 57
2926.79 42
2926.91 33
2927.04 30
2927.16 34
2927.28 46
2927.41 62
2927.53 80
2927.66 97
2927.78 110
2927.90 116
2928.03 116
2928.15 109
2928.28 98
2928.40 84
2928.53 70
2928.65 58
2928.77 48
2928.90 42
2929.02 39
2929.15 39
2929.27 40
2929.39 42
2929.52 44
2929.64 45
2929.77 46
2929.89 47
2930.01 48
2930.14 48
2930.26 49
2930.39 49
2930.51 47
2930.63 43
2930.76 38
2930.88 30
2931.01 21
2931.13 12
2931.25 3
2931.38 0
2931.50 0
2931.63 0
2931.75 0
2931.88 0
2932.00 0
2932.12 0
2932.25 0
2932.37 5
2932.50 14
2932.62 22
2932.74 29
2932.87 36
2932.99 43
2933.12 52
2933.24 62
2933.36 71
2933.49 78
2933.61 80
2933.74 78
2933.86 69
2933.99 56
2934.11 40
2934.23 23
2934.36 8
2934.48 0
2934.61 0
2934.73 0
2934.85 0
2934.98 0
2935.10 0
2935.23 0
2935.35 0
2935.48 7
2935.60 13
2935.72 16
2935.85 17
2935.97 16
2936.10 13
2936.22 9
2936.35 5
2936.47 0
2936.59 0
2936.72 0
2936.84 0
2936.97 5
2937.09 13
2937.21 24
2937.34 35
2937.46 45
2937.59 52
2937.71 57
2937.84 59
2937.96 57
2938.08 54
2938.21 49
2938.33 44
2938.46 42
2938.58 42
2938.71 47
2938.83 57
2938.95 72
2939.08 91
2939.20 112
2939.33 132
2939.45 151
2939.58 167
2939.70 181
2939.82 193
2939.95 203
2940.07 212
2940.20 220
2940.32 225
2940.45 228
2940.57 228
2940.69 226
2940.82 223
2940.94 221
2941.07 220
2941.19 222
2941.32 224
2941.44 226
2941.56 226
2941.69 222
2941.81 215
2941.94 204
2942.06 191
2942.19 176
2942.31 163
2942.43 151
2942.56 142
2942.68 136
2942.81 133
2942.93 133
2943.06 137
2943.18 143
2943.30 152
2943.43 160
2943.55 167
2943.68 171
2943.80 170
2943.93 166
2944.05 158
2944.18 148
2944.30 140
2944.42 133
2944.55 130
2944.67 131
2944.80 133
2944.92 137
2945.05 141
2945.17 142
2945.29 141
2945.42 138
2945.54 135
2945.67 134
2945.79 135
2945.92 138
2946.04 144
2946.17 149
2946.29 153
2946.41 153
2946.54 150
2946.66 143
2946.79 135
2946.91 128
2947.04 122
2947.16 120
2947.29 121
2947.41 124
2947.53 129
2947.66 133
2947.78 134
2947.91 131
2948.03 124
2948.16 113
2948.28 98
2948.41 81
2948.53 63
2948.65 46
2948.78 32
2948.90 21
2949.03 16
2949.15 17
2949.28 23
2949.40 33
2949.53 46
2949.65 60
2949.77 75
2949.90 87
2950.02 96
2950.15 102
2950.27 103
2950.40 99
2950.52 91
2950.65 80
2950.77 65
2950.90 49
2951.02 33
2951.14 19
2951.27 8
2951.39 3
2951.52 3
2951.64 8
2951.77 18
2951.89 32
2952.02 48
2952.14 66
2952.27 85
2952.39 104
2952.51 121
2952.64 136
2952.76 148
2952.89 155
2953.01 157
2953.14 154
2953.26 147
2953.39 137
2953.51 126
2953.64 116
2953.76 108
2953.88 103
2954.01 101
2954.13 100
2954.26 101
2954.38 101
2954.51 102
2954.63 104
2954.76 106
2954.88 109
2955.01 115
2955.13 122
2955.26 131
2955.38 140
2955.50 150
2955.63 161
2955.75 171
2955.88 180
2956.00 188
2956.13 195
2956.25 199
2956.38 201
2956.50 202
2956.63 203
2956.75 205
2956.88 209
2957.00 214
2957.12 221
2957.25 228
2957.37 234
2957.50 236
2957.62 233
2957.75 227
2957.87 216
2958.00 203
2958.12 188
2958.25 173
2958.37 160
2958.50 150
2958.62 144
2958.75 142
2958.87 144
2958.99 149
2959.12 155
2959.24 160
2959.37 164
2959.49 165
2959.62 164
2959.74 161
2959.87 155
2959.99 147
2960.12 138
2960.24 128
2960.37 117
2960.49 106
2960.62 95
2960.74 83
2960.87 71
2960.99 58
2961.11 44
2961.24 29
2961.36 15
2961.49 3
2961.61 0
2961.74 0
2961.86 0
2961.99 0
2962.11 12
2962.24 28
2962.36 43
2962.49 56
2962.61 63
2962.74 63
2962.86 58
2962.99 47
2963.11 34
2963.24 21
2963.36 9
2963.49 0
2963.61 0
2963.73 0
2963.86 0
2963.98 0
2964.11 2
2964.23 7
2964.36 13
2964.48 20
2964.61 27
2964.73 33
2964.86 38
2964.98 42
2965.11 45
2965.23 45
2965.36 42
2965.48 39
2965.61 34
2965.73 28
2965.86 22
2965.98 17
2966.11 14
2966.23 12
2966.36 12
2966.48 14
2966.61 17
2966.73 21
2966.86 26
2966.98 31
2967.10 36
2967.23 41
2967.35 47
2967.48 54
2967.60 64
2967.73 75
2967.85 88
2967.98 102
2968.10 115
2968.23 128
2968.35 137
2968.48 144
2968.60 147
2968.73 148
2968.85 150
2968.98 154
2969.10 160
2969.23 169
2969.35 181
2969.48 196
2969.60 211
2969.73 227
2969.85 243
2969.98 260
2970.10 278
2970.23 295
2970.35 312
2970.48 327
2970.60 339
2970.73 348
2970.85 355
2970.98 359
2971.10 363
2971.23 366
2971.35 368
2971.48 368
2971.60 364
2971.73 355
2971.85 340
2971.98 319
2972.10 293
2972.23 265
2972.35 237
2972.48 212
2972.60 191
2972.73 177
2972.85 169
2972.98 166
2973.10 167
2973.23 171
2973.35 174
2973.48 177
2973.60 176
2973.73 172
2973.85 164
2973.98 153
2974.10 139
2974.23 124
2974.35 107
2974.48 89
2974.60 71
2974.73 54
2974.85 37
2974.98 23
2975.10 12
2975.23 5
2975.35 4
2975.48 7
2975.60 15
2975.73 27
2975.85 41
2975.98 55
2976.10 68
2976.23 78
2976.35 83
2976.48 84
2976.60 79
2976.73 70
2976.85 59
2976.98 47
2977.10 35
2977.23 23
2977.35 12
2977.48 2
2977.60 0
2977.73 0
2977.85 0
2977.98 0
2978.10 0
2978.23 0
2978.35 0
2978.48 4
2978.60 15
2978.73 23
2978.85 27
2978.98 25
2979.10 19
2979.23 11
2979.35 1
2979.48 0
2979.60 0
2979.73 0
2979.85 0
2979.98 0
2980.10 0
2980.23 0
2980.35 0
2980.48 4
2980.60 6
2980.73 10
2980.86 15
2980.98 22
2981.11 31
2981.23 42
2981.36 53
2981.48 65
2981.61 77
2981.73 88
2981.86 99
2981.98 111
2982.11 123
2982.23 136
2982.36 149
2982.48 162
2982.61 175
2982.73 187
2982.86 197
2982.98 205
2983.11 210
2983.23 211
2983.36 209
2983.48 204
2983.61 197
2983.73 190
2983.86 182
2983.98 177
2984.11 174
2984.24 174
2984.36 176
2984.49 181
2984.61 186
2984.74 190
2984.86 192
2984.99 190
2985.11 185
2985.24 176
2985.36 165
2985.49 153
2985.61 141
2985.74 129
2985.86 117
2985.99 108
2986.11 99
2986.24 91
2986.36 85
2986.49 80
2986.61 75
2986.74 71
2986.87 66
2986.99 61
2987.12 55
2987.24 49
2987.37 41
2987.49 33
2987.62 23
2987.74 12
2987.87 0
2987.99 0
2988.12 0
2988.24 0
2988.37 0
2988.49 0
2988.62 0
2988.74 0
2988.87 0
2989.00 12
2989.12 27
2989.25 42
2989.37 57
2989.50 70
2989.62 80
2989.75 85
2989.87 87
2990.00 84
2990.12 77
2990.25 69
2990.37 60
2990.50 53
2990.62 48
2990.75 46
2990.88 47
2991.00 50
2991.13 55
2991.25 61
2991.38 66
2991.50 69
2991.63 69
2991.75 67
2991.88 63
2992.00 56
2992.13 48
2992.25 39
2992.38 31
2992.51 25
2992.63 22
2992.76 21
2992.88 24
2993.01 29
2993.13 36
2993.26 43
2993.38 49
2993.51 53
2993.63 54
2993.76 52
2993.88 46
2994.01 38
2994.14 29
2994.26 21
2994.39 14
2994.51 10
2994.64 9
2994.76 11
2994.89 14
2995.01 18
2995.14 22
2995.26 25
2995.39 26
2995.52 25
2995.64 21
2995.77 15
2995.89 7
2996.02 0
2996.14 0
2996.27 0
2996.39 0
2996.52 0
2996.64 0
2996.77 0
2996.90 0
2997.02 9
2997.15 26
2997.27 44
2997.40 62
2997.52 78
2997.65 93
2997.77 106
2997.90 116
2998.02 124
2998.15 130
2998.28 134
2998.40 136
2998.53 135
2998.65 133
2998.78 129
2998.90 126
2999.03 123
2999.15 122
2999.28 123
2999.41 124
2999.53 125
2999.66 124
2999.78 121
2999.91 114
3000.03 103
3000.16 90
3000.28 75
3000.41 61
3000.54 47
3000.66 36
3000.79 29
3000.91 25
3001.04 24
3001.16 26
3001.29 28
3001.41 31
3001.54 35
3001.67 38
3001.79 42
3001.92 46
3002.04 49
3002.17 52
3002.29 53
3002.42 54
3002.54 54
3002.67 52
3002.80 49
3002.92 45
3003.05 39
3003.17 33
3003.30 25
3003.42 16
3003.55 8
3003.68 1
3003.80 0
3003.93 0
3004.05 0
3004.18 0
3004.30 0
3004.43 0
3004.55 8
3004.68 20
3004.81 34
3004.93 51
3005.06 68
3005.18 85
3005.31 99
3005.43 110
3005.56 118
3005.69 122
3005.81 122
3005.94 119
3006.06 113
3006.19 102
3006.31 88
3006.44 71
3006.57 53
3006.69 36
3006.82 22
3006.94 14
3007.07 12
3007.19 16
3007.32 24
3007.45 34
3007.57 47
3007.70 60
3007.82 73
3007.95 86
3008.07 98
3008.20 108
3008.33 115
3008.45 117
3008.58 117
3008.70 114
3008.83 111
3008.95 109
3009.08 109
3009.21 112
3009.33 117
3009.46 123
3009.58 129
3009.71 133
3009.83 134
3009.96 133
3010.09 129
3010.21 123
3010.34 117
3010.46 112
3010.59 109
3010.71 110
3010.84 114
3010.97 121
3011.09 130
3011.22 139
3011.34 146
3011.47 152
3011.60 154
3011.72 153
3011.85 150
3011.97 146
3012.10 141
3012.22 137
3012.35 133
3012.48 131
3012.60 131
3012.73 131
3012.85 133
3012.98 136
3013.10 138
3013.23 140
3013.36 140
3013.48 139
3013.61 138
3013.73 136
3013.86 136
3013.99 137
3014.11 141
3014.24 146
3014.36 151
3014.49 156
3014.61 160
3014.74 162
3014.87 163
3014.99 163
3015.12 163
3015.24 164
3015.37 164
3015.50 163
3015.62 161
3015.75 157
3015.87 150
3016.00 144
3016.13 139
3016.25 138
3016.38 141
3016.50 148
3016.63 158
3016.75 169
3016.88 179
3017.01 186
3017.13 188
3017.26 188
3017.38 185
3017.51 181
3017.64 178
3017.76 175
3017.89 173
3018.01 173
3018.14 174
3018.27 174
3018.39 175
3018.52 177
3018.64 178
3018.77 179
3018.90 179
3019.02 176
3019.15 170
3019.27 160
3019.40 146
3019.53 129
3019.65 111
3019.78 94
3019.90 82
3020.03 75
3020.15 73
3020.28 75
3020.41 80
3020.53 85
3020.66 89
3020.78 90
3020.91 87
3021.04 82
3021.16 75
3021.29 68
3021.41 61
3021.54 56
3021.67 52
3021.79 52
3021.92 54
3022.04 59
3022.17 66
3022.30 76
3022.42 87
3022.55 100
3022.67 114
3022.80 129
3022.93 145
3023.05 160
3023.18 173
3023.30 184
3023.43 190
3023.56 190
3023.68 186
3023.81 177
3023.94 166
3024.06 155
3024.19 145
3024.31 137
3024.44 130
3024.57 123
3024.69 116
3024.82 108
3024.94 98
3025.07 88
3025.20 80
3025.32 74
3025.45 73
3025.57 75
3025.70 79
3025.83 85
3025.95 89
3026.08 90
3026.20 87
3026.33 80
3026.46 71
3026.58 59
3026.71 48
3026.83 39
3026.96 33
3027.09 30
3027.21 30
3027.34 31
3027.47 32
3027.59 31
3027.72 26
3027.84 19
3027.97 12
3028.10 6
3028.22 4
3028.35 7
3028.47 14
3028.60 26
3028.73 40
3028.85 54
3028.98 67
3029.11 76
3029.23 80
3029.36 80
3029.48 75
3029.61 66
3029.74 53
3029.86 39
3029.99 26
3030.11 14
3030.24 5
3030.37 0
3030.49 0
3030.62 0
3030.75 0
3030.87 0
3031.00 0
3031.12 0
3031.25 0
3031.38 0
3031.50 0
3031.63 6
3031.76 17
3031.88 31
3032.01 47
3032.13 64
3032.26 82
3032.39 100
3032.51 117
3032.64 132
3032.76 142
3032.89 147
3033.02 145
3033.14 137
3033.27 123
3033.40 107
3033.52 90
3033.65 74
3033.77 63
3033.90 56
3034.03 56
3034.15 61
3034.28 72
3034.41 86
3034.53 102
3034.66 119
3034.79 134
3034.91 146
3035.04 153
3035.16 156
3035.29 155
3035.42 152
3035.54 149
3035.67 147
3035.80 149
3035.92 154
3036.05 161
3036.17 170
3036.30 178
3036.43 185
3036.55 188
3036.68 187
3036.81 182
3036.93 174
3037.06 165
3037.18 156
3037.31 150
3037.44 149
3037.56 153
3037.69 162
3037.82 176
3037.94 193
3038.07 210
3038.20 228
3038.32 244
3038.45 259
3038.57 275
3038.70 291
3038.83 308
3038.95 326
3039.08 345
3039.21 363
3039.33 379
3039.46 389
3039.59 394
3039.71 393
3039.84 386
3039.96 376
3040.09 362
3040.22 349
3040.34 337
3040.47 328
3040.60 323
3040.72 321
3040.85 320
3040.98 320
3041.10 319
3041.23 315
3041.35 307
3041.48 295
3041.61 282
3041.73 267
3041.86 252
3041.99 241
3042.11 233
3042.24 229
3042.37 230
3042.49 234
3042.62 241
3042.75 249
3042.87 256
3043.00 262
3043.12 265
3043.25 267
3043.38 267
3043.50 266
3043.63 264
3043.76 262
3043.88 261
3044.01 260
3044.14 259
3044.26 259
3044.39 259
3044.52 260
3044.64 262
3044.77 265
3044.90 266
3045.02 266
3045.15 264
3045.27 260
3045.40 254
3045.53 248
3045.65 242
3045.78 236
3045.91 230
3046.03 224
3046.16 217
3046.29 209
3046.41 201
3046.54 194
3046.67 187
3046.79 181
3046.92 179
3047.05 180
3047.17 183
3047.30 189
3047.43 195
3047.55 200
3047.68 203
3047.81 200
3047.93 192
3048.06 177
3048.18 159
3048.31 138
3048.44 117
3048.56 98
3048.69 84
3048.82 74
3048.94 68
3049.07 66
3049.20 64
3049.32 64
3049.45 64
3049.58 64
3049.70 65
3049.83 67
3049.96 71
3050.08 80
3050.21 92
3050.34 107
3050.46 123
3050.59 138
3050.72 150
3050.84 157
3050.97 158
3051.10 153
3051.22 144
3051.35 132
3051.48 119
3051.60 109
3051.73 102
3051.86 98
3051.98 98
3052.11 102
3052.24 106
3052.36 110
3052.49 113
3052.62 116
3052.74 117
3052.87 119
3053.00 122
3053.12 129
3053.25 138
3053.38 150
3053.50 164
3053.63 176
3053.76 184
3053.88 189
3054.01 188
3054.14 185
3054.26 179
3054.39 173
3054.52 169
3054.64 167
3054.77 167
3054.90 168
3055.02 168
3055.15 167
3055.28 164
3055.40 160
3055.53 157
3055.66 156
3055.78 157
3055.91 161
3056.04 167
3056.16 174
3056.29 181
3056.42 187
3056.54 194
3056.67 200
3056.80 207
3056.92 214
3057.05 221
3057.18 227
3057.30 230
3057.43 227
3057.56 218
3057.68 205
3057.81 188
3057.94 170
3058.06 153
3058.19 139
3058.32 127
3058.44 117
3058.57 107
3058.70 95
3058.82 80
3058.95 63
3059.08 45
3059.20 28
3059.33 15
3059.46 7
3059.59 5
3059.71 8
3059.84 14
3059.97 20
3060.09 27
3060.22 33
3060.35 40
3060.47 48
3060.60 57
3060.73 69
3060.85 81
3060.98 91
3061.11 96
3061.23 94
3061.36 86
3061.49 72
3061.61 53
3061.74 34
3061.87 17
3061.99 5
3062.12 0
3062.25 0
3062.38 0
3062.50 0
3062.63 1
3062.76 2
3062.88 2
3063.01 0
3063.14 0
3063.26 0
3063.39 0
3063.52 0
3063.64 0
3063.77 0
3063.90 1
3064.02 2
3064.15 2
3064.28 4
3064.41 8
3064.53 14
3064.66 21
3064.79 30
3064.91 39
3065.04 47
3065.17 54
3065.29 61
3065.42 68
3065.55 76
3065.67 84
3065.80 91
3065.93 98
3066.05 103
3066.18 105
3066.31 103
3066.44 98
3066.56 89
3066.69 79
3066.82 69
3066.94 58
3067.07 50
3067.20 44
3067.32 43
3067.45 46
3067.58 53
3067.71 64
3067.83 75
3067.96 86
3068.09 95
3068.21 99
3068.34 100
3068.47 98
3068.59 96
3068.72 95
3068.85 97
3068.97 104
3069.10 113
3069.23 125
3069.36 135
3069.48 141
3069.61 144
3069.74 143
3069.86 141
3069.99 137
3070.12 135
3070.24 136
3070.37 139
3070.50 143
3070.63 146
3070.75 148
3070.88 147
3071.01 144
3071.13 139
3071.26 134
3071.39 130
3071.52 127
3071.64 127
3071.77 127
3071.90 126
3072.02 122
3072.15 114
3072.28 102
3072.40 87
3072.53 71
3072.66 58
3072.79 50
3072.91 48
3073.04 52
3073.17 61
3073.29 72
3073.42 81
3073.55 86
3073.68 85
3073.80 78
3073.93 68
3074.06 56
3074.18 45
3074.31 37
3074.44 35
3074.56 40
3074.69 49
3074.82 61
3074.95 74
3075.07 86
3075.20 95
3075.33 100
3075.45 101
3075.58 97
3075.71 91
3075.84 84
3075.96 76
3076.09 69
3076.22 64
3076.34 63
3076.47 66
3076.60 73
3076.73 83
3076.85 95
3076.98 106
3077.11 115
3077.23 118
3077.36 115
3077.49 106
3077.62 91
3077.74 72
3077.87 53
3078.00 37
3078.12 26
3078.25 21
3078.38 22
3078.51 26
3078.63 33
3078.76 40
3078.89 45
3079.01 47
3079.14 45
3079.27 40
3079.40 33
3079.52 24
3079.65 17
3079.78 14
3079.91 16
3080.03 24
3080.16 38
3080.29 56
3080.41 76
3080.54 94
3080.67 110
3080.80 119
3080.92 124
3081.05 123
3081.18 118
3081.30 111
3081.43 102
3081.56 92
3081.69 83
3081.81 75
3081.94 70
3082.07 67
3082.20 67
3082.32 70
3082.45 74
3082.58 80
3082.70 85
3082.83 89
3082.96 92
3083.09 93
3083.21 93
3083.34 93
3083.47 94
3083.60 95
3083.72 98
3083.85 102
3083.98 106
3084.10 110
3084.23 112
3084.36 111
3084.49 107
3084.61 100
3084.74 91
3084.87 80
3085.00 69
3085.12 60
3085.25 53
3085.38 50
3085.51 50
3085.63 52
3085.76 56
3085.89 60
3086.01 63
3086.14 63
3086.27 62
3086.40 58
3086.52 52
3086.65 46
3086.78 40
3086.91 33
3087.03 26
3087.16 19
3087.29 11
3087.42 4
3087.54 0
3087.67 0
3087.80 0
3087.92 0
3088.05 0
3088.18 0
3088.31 0
3088.43 0
3088.56 7
3088.69 21
3088.82 33
3088.94 44
3089.07 51
3089.20 54
3089.33 53
3089.45 48
3089.58 42
3089.71 35
3089.84 29
3089.96 26
3090.09 25
3090.22 27
3090.35 30
3090.47 32
3090.60 33
3090.73 30
3090.86 25
3090.98 19
3091.11 13
3091.24 9
3091.36 8
3091.49 11
3091.62 18
3091.75 26
3091.87 36
3092.00 46
3092.13 54
3092.26 61
3092.38 67
3092.51 72
3092.64 76
3092.77 79
3092.89 81
3093.02 82
3093.15 84
3093.28 87
3093.40 92
3093.53 99
3093.66 106
3093.79 114
3093.91 120
3094.04 123
3094.17 123
3094.30 122
3094.42 119
3094.55 118
3094.68 118
3094.81 121
3094.93 129
3095.06 140
3095.19 154
3095.32 172
3095.44 191
3095.57 210
3095.70 228
3095.83 242
3095.95 250
3096.08 253
3096.21 250
3096.34 244
3096.46 237
3096.59 233
3096.72 233
3096.85 238
3096.97 248
3097.10 261
3097.23 275
3097.36 288
3097.49 299
3097.61 305
3097.74 308
3097.87 304
3098.00 296
3098.12 283
3098.25 265
3098.38 245
3098.51 222
3098.63 200
3098.76 181
3098.89 166
3099.02 156
3099.14 151
3099.27 150
3099.40 153
3099.53 158
3099.65 163
3099.78 167
3099.91 170
3100.04 171
3100.16 168
3100.29 163
3100.42 154
3100.55 144
3100.68 132
3100.80 121
3100.93 110
3101.06 101
3101.19 93
3101.31 87
3101.44 83
3101.57 79
3101.70 76
3101.82 73
3101.95 68
3102.08 64
3102.21 58
3102.33 51
3102.46 45
3102.59 40
3102.72 38
3102.85 37
3102.97 38
3103.10 38
3103.23 37
3103.36 33
3103.48 25
3103.61 14
3103.74 1
3103.87 0
3103.99 0
3104.12 0
3104.25 0
3104.38 0
3104.51 0
3104.63 0
3104.76 4
3104.89 15
3105.02 25
3105.14 33
3105.27 38
3105.40 41
3105.53 41
3105.66 41
3105.78 41
3105.91 42
3106.04 44
3106.17 50
3106.29 59
3106.42 69
3106.55 80
3106.68 90
3106.81 98
3106.93 104
3107.06 105
3107.19 102
3107.32 96
3107.44 86
3107.57 73
3107.70 60
3107.83 46
3107.96 33
3108.08 23
3108.21 14
3108.34 7
3108.47 0
3108.59 0
3108.72 0
3108.85 0
3108.98 0
3109.11 10
3109.23 28
3109.36 51
3109.49 74
3109.62 96
3109.74 112
3109.87 123
3110.00 128
3110.13 128
3110.26 124
3110.38 119
3110.51 111
3110.64 103
3110.77 92
3110.89 79
3111.02 67
3111.15 55
3111.28 48
3111.41 46
3111.53 51
3111.66 63
3111.79 80
3111.92 102
3112.05 124
3112.17 145
3112.30 163
3112.43 175
3112.56 182
3112.68 184
3112.81 183
3112.94 180
3113.07 178
3113.20 178
3113.32 180
3113.45 185
3113.58 191
3113.71 198
3113.84 205
3113.96 211
3114.09 215
3114.22 216
3114.35 216
3114.48 213
3114.60 207
3114.73 199
3114.86 189
3114.99 180
3115.12 171
3115.24 166
3115.37 164
3115.50 165
3115.63 170
3115.75 175
3115.88 180
3116.01 183
3116.14 184
3116.27 181
3116.39 176
3116.52 169
3116.65 161
3116.78 154
3116.91 148
3117.03 143
3117.16 137
3117.29 131
3117.42 122
3117.55 111
3117.67 99
3117.80 88
3117.93 80
3118.06 75
3118.19 76
3118.31 81
3118.44 89
3118.57 98
3118.70 107
3118.83 114
3118.95 118
3119.08 120
3119.21 119
3119.34 116
3119.47 113
3119.59 108
3119.72 103
3119.85 95
3119.98 87
3120.11 77
3120.23 67
3120.36 58
3120.49 49
3120.62 41
3120.75 35
3120.88 29
3121.00 24
3121.13 19
3121.26 13
3121.39 8
3121.52 2
3121.64 0
3121.77 0
3121.90 0
3122.03 0
3122.16 0
3122.28 2
3122.41 3
3122.54 4
3122.67 3
3122.80 2
3122.92 0
3123.05 0
3123.18 0
3123.31 0
3123.44 3
3123.56 6
3123.69 10
3123.82 15
3123.95 21
3124.08 28
3124.21 37
3124.33 46
3124.46 55
3124.59 62
3124.72 65
3124.85 64
3124.97 59
3125.10 52
3125.23 43
3125.36 37
3125.49 35
3125.61 38
3125.74 46
3125.87 59
3126.00 73
3126.13 86
3126.26 96
3126.38 103
3126.51 107
3126.64 109
3126.77 111
3126.90 115
3127.02 122
3127.15 131
3127.28 142
3127.41 153
3127.54 163
3127.67 168
3127.79 168
3127.92 163
3128.05 154
3128.18 141
3128.31 126
3128.43 112
3128.56 98
3128.69 87
3128.82 79
3128.95 73
3129.08 69
3129.20 67
3129.33 67
3129.46 69
3129.59 72
3129.72 76
3129.85 80
3129.97 84
3130.10 88
3130.23 91
3130.36 94
3130.49 97
3130.61 101
3130.74 106
3130.87 110
3131.00 112
3131.13 111
3131.26 107
3131.38 101
3131.51 93
3131.64 85
3131.77 78
3131.90 74
3132.03 72
3132.15 71
3132.28 68
3132.41 62
3132.54 51
3132.67 36
3132.80 17
3132.92 0
3133.05 0
3133.18 0
3133.31 0
3133.44 0
3133.57 0
3133.69 0
3133.82 17
3133.95 38
3134.08 57
3134.21 73
3134.34 85
3134.46 94
3134.59 100
3134.72 103
3134.85 104
3134.98 103
3135.11 101
3135.23 99
3135.36 97
3135.49 97
3135.62 98
3135.75 99
3135.88 99
3136.00 97
3136.13 93
3136.26 88
3136.39 80
3136.52 73
3136.65 66
3136.77 60
3136.90 55
3137.03 51
3137.16 46
3137.29 41
3137.42 36
3137.54 32
3137.67 30
3137.80 30
3137.93 35
3138.06 42
3138.19 52
3138.31 62
3138.44 71
3138.57 76
3138.70 77
3138.83 75
3138.96 70
3139.09 64
3139.21 58
3139.34 54
3139.47 54
3139.60 56
3139.73 61
3139.86 67
3139.98 72
3140.11 75
3140.24 76
3140.37 74
3140.50 70
3140.63 64
3140.75 58
3140.88 54
3141.01 51
3141.14 51
3141.27 53
3141.40 59
3141.53 67
3141.65 76
3141.78 85
3141.91 92
3142.04 98
3142.17 103
3142.30 109
3142.43 116
3142.55 125
3142.68 135
3142.81 146
3142.94 156
3143.07 162
3143.20 164
3143.32 160
3143.45 151
3143.58 138
3143.71 124
3143.84 111
3143.97 100
3144.10 92
3144.22 88
3144.35 87
3144.48 88
3144.61 90
3144.74 92
3144.87 93
3145.00 94
3145.12 95
3145.25 96
3145.38 100
3145.51 106
3145.64 114
3145.77 126
3145.90 139
3146.02 151
3146.15 163
3146.28 173
3146.41 179
3146.54 181
3146.67 180
3146.80 175
3146.92 169
3147.05 162
3147.18 154
3147.31 145
3147.44 136
3147.57 125
3147.70 114
3147.82 101
3147.95 88
3148.08 76
3148.21 66
3148.34 61
3148.47 60
3148.60 66
3148.72 79
3148.85 96
3148.98 118
3149.11 141
3149.24 164
3149.37 184
3149.50 200
3149.62 211
3149.75 217
3149.88 219
3150.01 216
3150.14 210
3150.27 201
3150.40 190
3150.53 177
3150.65 165
3150.78 152
3150.91 141
3151.04 133
3151.17 127
3151.30 124
3151.43 125
3151.55 129
3151.68 135
3151.81 142
3151.94 149
3152.07 153
3152.20 155
3152.33 154
3152.46 150
3152.58 147
3152.71 144
3152.84 143
3152.97 146
3153.10 151
3153.23 158
3153.36 166
3153.49 173
3153.61 178
3153.74 180
3153.87 179
3154.00 175
3154.13 169
3154.26 162
3154.39 155
3154.52 150
3154.64 146
3154.77 143
3154.90 143
3155.03 143
3155.16 144
3155.29 145
3155.42 146
3155.55 147
3155.67 148
3155.80 149
3155.93 149
3156.06 149
3156.19 149
3156.32 149
3156.45 150
3156.58 152
3156.70 155
3156.83 160
3156.96 167
3157.09 175
3157.22 184
3157.35 192
3157.48 199
3157.61 205
3157.73 209
3157.86 212
3157.99 212
3158.12 212
3158.25 210
3158.38 209
3158.51 208
3158.64 207
3158.77 206
3158.89 205
3159.02 201
3159.15 195
3159.28 185
3159.41 172
3159.54 156
3159.67 139
3159.80 123
3159.92 110
3160.05 99
3160.18 93
3160.31 90
3160.44 90
3160.57 91
3160.70 92
3160.83 91
3160.96 89
3161.08 86
3161.21 83
3161.34 80
3161.47 78
3161.60 76
3161.73 75
3161.86 74
3161.99 73
3162.12 72
3162.24 71
3162.37 71
3162.50 73
3162.63 75
3162.76 76
3162.89 77
3163.02 76
3163.15 72
3163.28 68
3163.40 65
3163.53 64
3163.66 67
3163.79 76
3163.92 89
3164.05 106
3164.18 126
3164.31 145
3164.44 164
3164.57 181
3164.69 195
3164.82 206
3164.95 215
3165.08 221
3165.21 225
3165.34 226
3165.47 225
3165.60 221
3165.73 215
3165.85 209
3165.98 204
3166.11 200
3166.24 201
3166.37 205
3166.50 213
3166.63 224
3166.76 237
3166.89 248
3167.02 257
3167.14 263
3167.27 266
3167.40 266
3167.53 263
3167.66 258
3167.79 251
3167.92 245
3168.05 239
3168.18 235
3168.31 235
3168.43 237
3168.56 242
3168.69 248
3168.82 252
3168.95 254
3169.08 251
3169.21 244
3169.34 234
3169.47 224
3169.60 213
3169.73 204
3169.85 198
3169.98 193
3170.11 187
3170.24 181
3170.37 173
3170.50 164
3170.63 155
3170.76 147
3170.89 141
3171.02 138
3171.14 138
3171.27 142
3171.40 146
3171.53 150
3171.66 154
3171.79 156
3171.92 155
3172.05 153
3172.18 147
3172.31 139
3172.44 129
3172.56 116
3172.69 102
3172.82 86
3172.95 71
3173.08 57
3173.21 45
3173.34 34
3173.47 27
3173.60 22
3173.73 22
3173.86 26
3173.99 36
3174.11 50
3174.24 70
3174.37 93
3174.50 117
3174.63 139
3174.76 157
3174.89 170
3175.02 176
3175.15 174
3175.28 168
3175.41 157
3175.54 146
3175.66 134
3175.79 125
3175.92 117
3176.05 111
3176.18 105
3176.31 98
3176.44 88
3176.57 76
3176.70 63
3176.83 49
3176.96 36
3177.09 25
3177.21 18
3177.34 13
3177.47 10
3177.60 7
3177.73 3
3177.86 0
3177.99 0
3178.12 0
3178.25 0
3178.38 0
3178.51 0
3178.64 0
3178.77 1
3178.89 15
3179.02 29
3179.15 41
3179.28 52
3179.41 61
3179.54 67
3179.67 72
3179.80 75
3179.93 78
3180.06 81
3180.19 83
3180.32 84
3180.45 85
3180.57 84
3180.70 82
3180.83 78
3180.96 73
3181.09 70
3181.22 69
3181.35 71
3181.48 76
3181.61 83
3181.74 91
3181.87 98
3182.00 103
3182.13 105
3182.26 105
3182.38 104
3182.51 101
3182.64 98
3182.77 93
3182.90 86
3183.03 77
3183.16 67
3183.29 56
3183.42 45
3183.55 34
3183.68 25
3183.81 17
3183.94 10
3184.07 3
3184.20 0
3184.32 0
3184.45 0
3184.58 0
3184.71 0
3184.84 0
3184.97 0
3185.10 0
3185.23 11
3185.36 27
3185.49 44
3185.62 59
3185.75 73
3185.88 83
3186.01 88
3186.14 89
3186.27 85
3186.39 77
3186.52 65
3186.65 52
3186.78 38
3186.91 26
3187.04 17
3187.17 14
3187.30 16
3187.43 25
3187.56 40
3187.69 60
3187.82 84
3187.95 106
3188.08 125
3188.21 138
3188.34 144
3188.47 143
3188.59 137
3188.72 129
3188.85 122
3188.98 119
3189.11 120
3189.24 123
3189.37 126
3189.50 126
3189.63 121
3189.76 109
3189.89 93
3190.02 74
3190.15 57
3190.28 44
3190.41 37
3190.54 34
3190.67 34
3190.80 34
3190.92 32
3191.05 26
3191.18 18
3191.31 8
3191.44 1
3191.57 0
3191.70 2
3191.83 12
3191.96 26
3192.09 42
3192.22 57
3192.35 66
3192.48 70
3192.61 69
3192.74 64
3192.87 58
3193.00 55
3193.13 57
3193.26 63
3193.39 75
3193.52 89
3193.64 105
3193.77 120
3193.90 133
3194.03 142
3194.16 147
3194.29 150
3194.42 152
3194.55 153
3194.68 153
3194.81 153
3194.94 153
3195.07 152
3195.20 149
3195.33 145
3195.46 139
3195.59 133
3195.72 126
3195.85 121
3195.98 117
3196.11 115
3196.24 116
3196.37 119
3196.50 123
3196.62 127
3196.75 129
3196.88 129
3197.01 125
3197.14 118
3197.27 107
3197.40 95
3197.53 82
3197.66 71
3197.79 60
3197.92 52
3198.05 46
3198.18 42
3198.31 40
3198.44 41
3198.57 45
3198.70 51
3198.83 59
3198.96 68
3199.09 75
3199.22 81
3199.35 83
3199.48 83
3199.61 81
3199.74 80
3199.87 80
3200.00 84
3200.12 91
3200.25 101
3200.38 114
3200.51 126
3200.64 135
3200.77 141
3200.90 142
3201.03 139
3201.16 131
3201.29 120
3201.42 107
3201.55 92
3201.68 77
3201.81 63
3201.94 50
3202.07 39
3202.20 32
3202.33 28
3202.46 28
3202.59 30
3202.72 32
3202.85 34
3202.98 33
3203.11 30
3203.24 24
3203.37 18
3203.50 12
3203.63 8
3203.76 4
3203.89 1
3204.02 0
3204.15 0
3204.28 0
3204.41 0
3204.54 0
3204.66 0
3204.79 0
3204.92 0
3205.05 8
3205.18 24
3205.31 44
3205.44 64
3205.57 85
3205.70 102
3205.83 115
3205.96 123
3206.09 124
3206.22 120
3206.35 112
3206.48 103
3206.61 95
3206.74 91
3206.87 92
3207.00 98
3207.13 108
3207.26 120
3207.39 132
3207.52 143
3207.65 151
3207.78 156
3207.91 158
3208.04 158
3208.17 157
3208.30 157
3208.43 158
3208.56 160
3208.69 163
3208.82 167
3208.95 170
3209.08 173
3209.21 175
3209.34 177
3209.47 178
3209.60 180
3209.73 183
3209.86 186
3209.99 189
3210.12 192
3210.25 194
3210.38 196
3210.51 197
3210.64 198
3210.77 198
3210.90 196
3211.03 191
3211.16 184
3211.29 172
3211.42 157
3211.55 139
3211.68 120
3211.81 103
3211.94 90
3212.07 81
3212.20 77
3212.33 76
3212.46 79
3212.59 84
3212.72 89
3212.85 95
3212.98 102
3213.11 111
3213.23 120
3213.36 130
3213.49 140
3213.62 149
3213.75 155
3213.88 159
3214.01 160
3214.14 160
3214.27 159
3214.40 158
3214.53 157
3214.66 158
3214.79 160
3214.92 162
3215.05 163
3215.18 163
3215.31 160
3215.44 154
3215.57 145
3215.70 134
3215.83 122
3215.96 112
3216.09 104
3216.22 100
3216.35 99
3216.48 102
3216.61 106
3216.74 111
3216.87 117
3217.00 124
3217.13 133
3217.26 145
3217.39 160
3217.52 176
3217.65 192
3217.78 206
3217.91 214
3218.04 218
3218.17 216
3218.30 210
3218.43 201
3218.56 192
3218.69 182
3218.82 173
3218.95 162
3219.08 152
3219.21 140
3219.34 130
3219.47 121
3219.60 115
3219.74 114
3219.87 118
3220.00 125
3220.13 135
3220.26 143
3220.39 148
3220.52 147
3220.65 139
3220.78 125
3220.91 107
3221.04 89
3221.17 73
3221.30 63
3221.43 59
3221.56 60
3221.69 66
3221.82 73
3221.95 80
3222.08 85
3222.21 88
3222.34 89
3222.47 88
3222.60 86
3222.73 84
3222.86 82
3222.99 81
3223.12 80
3223.25 80
3223.38 80
3223.51 81
3223.64 82
3223.77 82
3223.90 82
3224.03 81
3224.16 81
3224.29 80
3224.42 80
3224.55 81
3224.68 83
3224.81 86
3224.94 89
3225.07 93
3225.20 99
3225.33 105
3225.46 111
3225.59 116
3225.72 119
3225.85 120
3225.98 117
3226.11 113
3226.24 106
3226.37 99
3226.50 94
3226.63 92
3226.76 93
3226.89 99
3227.02 108
3227.15 121
3227.28 137
3227.41 153
3227.54 168
3227.67 179
3227.80 186
3227.93 188
3228.06 186
3228.19 180
3228.33 172
3228.46 164
3228.59 158
3228.72 153
3228.85 149
3228.98 145
3229.11 141
3229.24 137
3229.37 132
3229.50 128
3229.63 124
3229.76 120
3229.89 115
3230.02 110
3230.15 104
3230.28 97
3230.41 91
3230.54 86
3230.67 84
3230.80 87
3230.93 95
3231.06 108
3231.19 124
3231.32 141
3231.45 157
3231.58 171
3231.71 182
3231.84 189
3231.97 193
3232.10 193
3232.23 191
3232.36 187
3232.49 182
3232.62 176
3232.75 171
3232.89 166
3233.02 160
3233.15 152
3233.28 141
3233.41 126
3233.54 108
3233.67 90
3233.80 73
3233.93 59
3234.06 51
3234.19 47
3234.32 46
3234.45 47
3234.58 47
3234.71 45
3234.84 42
3234.97 36
3235.10 31
3235.23 27
3235.36 26
3235.49 27
3235.62 29
3235.75 32
3235.88 34
3236.01 34
3236.14 31
3236.27 25
3236.41 16
3236.54 6
3236.67 0
3236.80 0
3236.93 0
3237.06 0
3237.19 0
3237.32 0
3237.45 0
3237.58 0
3237.71 5
3237.84 15
3237.97 24
3238.10 31
3238.23 37
3238.36 40
3238.49 43
3238.62 47
3238.75 52
3238.88 58
3239.01 66
3239.14 73
3239.27 78
3239.41 80
3239.54 78
3239.67 73
3239.80 67
3239.93 64
3240.06 64
3240.19 69
3240.32 80
3240.45 96
3240.58 114
3240.71 133
3240.84 152
3240.97 168
3241.10 183
3241.23 196
3241.36 207
3241.49 217
3241.62 226
3241.75 232
3241.88 237
3242.01 238
3242.15 238
3242.28 236
3242.41 232
3242.54 229
3242.67 225
3242.80 222
3242.93 220
3243.06 218
3243.19 216
3243.32 215
3243.45 216
3243.58 217
3243.71 221
3243.84 226
3243.97 232
3244.10 237
3244.23 240
3244.36 240
3244.50 235
3244.63 225
3244.76 210
3244.89 192
3245.02 171
3245.15 149
3245.28 129
3245.41 113
3245.54 102
3245.67 97
3245.80 98
3245.93 103
3246.06 110
3246.19 118
3246.32 124
3246.45 127
3246.58 129
3246.72 130
3246.85 129
3246.98 129
3247.11 129
3247.24 131
3247.37 134
3247.50 138
3247.63 144
3247.76 152
3247.89 162
3248.02 173
3248.15 185
3248.28 195
3248.41 205
3248.54 214
3248.67 222
3248.81 230
3248.94 239
3249.07 249
3249.20 261
3249.33 273
3249.46 285
3249.59 295
3249.72 302
3249.85 307
3249.98 309
3250.11 310
3250.24 309
3250.37 306
3250.50 303
3250.63 300
3250.77 297
3250.90 296
3251.03 296
3251.16 298
3251.29 302
3251.42 307
3251.55 311
3251.68 314
3251.81 315
3251.94 314
3252.07 311
3252.20 308
3252.33 305
3252.46 303
3252.60 304
3252.73 307
3252.86 313
3252.99 322
3253.12 333
3253.25 347
3253.38 361
3253.51 374
3253.64 384
3253.77 390
3253.90 391
3254.03 387
3254.16 380
3254.29 371
3254.43 363
3254.56 357
3254.69 352
3254.82 349
3254.95 346
3255.08 340
3255.21 331
3255.34 319
3255.47 303
3255.60 287
3255.73 270
3255.86 256
3256.00 244
3256.13 233
3256.26 224
3256.39 216
3256.52 207
3256.65 199
3256.78 193
3256.91 188
3257.04 187
3257.17 189
3257.30 193
3257.43 199
3257.56 204
3257.70 207
3257.83 207
3257.96 203
3258.09 194
3258.22 181
3258.35 165
3258.48 147
3258.61 129
3258.74 112
3258.87 97
3259.00 85
3259.13 76
3259.27 70
3259.40 66
3259.53 65
3259.66 66
3259.79 68
3259.92 71
3260.05 76
3260.18 81
3260.31 85
3260.44 89
3260.57 92
3260.71 94
3260.84 95
3260.97 95
3261.10 93
3261.23 88
3261.36 81
3261.49 72
3261.62 61
3261.75 50
3261.88 41
3262.01 36
3262.15 36
3262.28 41
3262.41 50
3262.54 62
3262.67 75
3262.80 86
3262.93 93
3263.06 97
3263.19 95
3263.32 89
3263.45 80
3263.59 68
3263.72 55
3263.85 42
3263.98 29
3264.11 18
3264.24 9
3264.37 2
3264.50 0
3264.63 0
3264.76 0
3264.90 0
3265.03 0
3265.16 0
3265.29 0
3265.42 0
3265.55 0
3265.68 5
3265.81 12
3265.94 19
3266.07 23
3266.21 24
3266.34 20
3266.47 12
3266.60 2
3266.73 0
3266.86 0
3266.99 0
3267.12 0
3267.25 0
3267.38 0
3267.52 16
3267.65 32
3267.78 46
3267.91 57
3268.04 64
3268.17 67
3268.30 67
3268.43 66
3268.56 63
3268.69 59
3268.83 52
3268.96 43
3269.09 30
3269.22 16
3269.35 2
3269.48 0
3269.61 0
3269.74 0
3269.87 0
3270.01 0
3270.14 0
3270.27 0
3270.40 2
3270.53 9
3270.66 16
3270.79 22
3270.92 29
3271.05 38
3271.19 50
3271.32 63
3271.45 75
3271.58 85
3271.71 89
3271.84 88
3271.97 81
3272.10 72
3272.23 62
3272.37 54
3272.50 51
3272.63 50
3272.76 53
3272.89 55
3273.02 55
3273.15 51
3273.28 45
3273.41 38
3273.55 32
3273.68 28
3273.81 28
3273.94 31
3274.07 38
3274.20 46
3274.33 53
3274.46 58
3274.59 62
3274.73 63
3274.86 62
3274.99 62
3275.12 63
3275.25 67
3275.38 73
3275.51 81
3275.64 89
3275.78 96
3275.91 102
3276.04 105
3276.17 106
3276.30 105
3276.43 104
3276.56 105
3276.69 106
3276.83 110
3276.96 115
3277.09 121
3277.22 129
3277.35 137
3277.48 144
3277.61 149
3277.74 152
3277.87 152
3278.01 148
3278.14 140
3278.27 130
3278.40 117
3278.53 103
3278.66 89
3278.79 76
3278.92 64
3279.06 55
3279.19 49
3279.32 46
3279.45 46
3279.58 46
3279.71 47
3279.84 48
3279.97 47
3280.11 44
3280.24 38
3280.37 30
3280.50 21
3280.63 13
3280.76 5
3280.89 0
3281.03 0
3281.16 0
3281.29 0
3281.42 0
3281.55 0
3281.68 0
3281.81 0
3281.94 0
3282.08 7
3282.21 13
3282.34 18
3282.47 22
3282.60 24
3282.73 24
3282.86 24
3283.00 24
3283.13 25
3283.26 28
3283.39 31
3283.52 34
3283.65 37
3283.78 40
3283.91 41
3284.05 43
3284.18 43
3284.31 44
3284.44 45
3284.57 46
3284.70 48
3284.83 50
3284.97 51
3285.10 51
3285.23 49
3285.36 47
3285.49 44
3285.62 40
3285.75 36
3285.89 34
3286.02 32
3286.15 32
3286.28 32
3286.41 33
3286.54 35
3286.67 35
3286.80 35
3286.94 31
3287.07 26
3287.20 18
3287.33 8
3287.46 0
3287.59 0
3287.72 0
3287.86 0
3287.99 0
3288.12 0
3288.25 0
3288.38 14
3288.51 30
3288.64 43
3288.78 53
3288.91 57
3289.04 56
3289.17 51
3289.30 45
3289.43 40
3289.57 36
3289.70 35
3289.83 35
3289.96 35
3290.09 34
3290.22 31
3290.35 25
3290.49 18
3290.62 10
3290.75 3
3290.88 0
3291.01 0
3291.14 0
3291.27 0
3291.41 3
3291.54 11
3291.67 22
3291.80 34
3291.93 46
3292.06 58
3292.20 68
3292.33 76
3292.46 82
3292.59 86
3292.72 89
3292.85 91
3292.98 94
3293.12 96
3293.25 100
3293.38 105
3293.51 111
3293.64 119
3293.77 128
3293.91 138
3294.04 148
3294.17 158
3294.30 165
3294.43 171
3294.56 174
3294.69 175
3294.83 174
3294.96 173
3295.09 172
3295.22 172
3295.35 174
3295.48 178
3295.62 183
3295.75 187
3295.88 190
3296.01 191
3296.14 190
3296.27 186
3296.41 179
3296.54 170
3296.67 161
3296.80 152
3296.93 146
3297.06 142
3297.19 140
3297.33 141
3297.46 143
3297.59 144
3297.72 144
3297.85 141
3297.98 135
3298.12 127
3298.25 116
3298.38 106
3298.51 97
3298.64 91
3298.77 89
3298.91 92
3299.04 99
3299.17 109
3299.30 121
3299.43 133
3299.56 145
3299.70 155
3299.83 162
3299.96 166
3300.09 168
3300.22 167
3300.35 164
3300.49 160
3300.62 154
3300.75 147
3300.88 138
3301.01 128
3301.14 118
3301.28 110
3301.41 106
3301.54 106
3301.67 113
3301.80 124
3301.93 139
3302.07 154
3302.20 168
3302.33 178
3302.46 182
3302.59 182
3302.73 176
3302.86 169
3302.99 161
3303.12 154
3303.25 150
3303.38 149
3303.52 150
3303.65 152
3303.78 153
3303.91 153
3304.04 150
3304.17 144
3304.31 133
3304.44 118
3304.57 101
3304.70 81
3304.83 62
3304.97 43
3305.10 27
3305.23 14
3305.36 2
3305.49 0
3305.62 0
3305.76 0
3305.89 0
3306.02 0
3306.15 0
3306.28 0
3306.41 0
3306.55 5
3306.68 18
3306.81 31
3306.94 43
3307.07 54
3307.21 63
3307.34 71
3307.47 80
3307.60 88
3307.73 94
3307.86 97
3308.00 97
3308.13 92
3308.26 85
3308.39 75
3308.52 65
3308.66 58
3308.79 54
3308.92 53
3309.05 54
3309.18 57
3309.32 61
3309.45 63
3309.58 65
3309.71 66
3309.84 66
3309.97 64
3310.11 61
3310.24 54
3310.37 44
3310.50 31
3310.63 16
3310.77 2
3310.90 0
3311.03 0
3311.16 0
3311.29 0
3311.43 4
3311.56 21
3311.69 40
3311.82 59
3311.95 78
3312.08 94
3312.22 107
3312.35 115
3312.48 116
3312.61 110
3312.74 97
3312.88 79
3313.01 58
3313.14 38
3313.27 21
3313.40 12
3313.54 9
3313.67 13
3313.80 22
3313.93 33
3314.06 43
3314.20 53
3314.33 63
3314.46 72
3314.59 84
3314.72 98
3314.86 115
3314.99 133
3315.12 151
3315.25 166
3315.38 177
3315.52 184
3315.65 188
3315.78 190
3315.91 191
3316.04 193
3316.18 196
3316.31 200
3316.44 204
3316.57 207
3316.70 208
3316.84 206
3316.97 201
3317.10 194
3317.23 188
3317.36 183
3317.50 181
3317.63 182
3317.76 185
3317.89 189
3318.02 193
3318.16 194
3318.29 195
3318.42 193
3318.55 192
3318.68 192
3318.82 195
3318.95 202
3319.08 211
3319.21 221
3319.34 232
3319.48 241
3319.61 247
3319.74 252
3319.87 256
3320.00 260
3320.14 265
3320.27 270
3320.40 273
3320.53 275
3320.67 272
3320.80 264
3320.93 252
3321.06 235
3321.19 217
3321.33 199
3321.46 183
3321.59 169
3321.72 158
3321.85 150
3321.99 144
3322.12 140
3322.25 137
3322.38 134
3322.51 130
3322.65 124
3322.78 117
3322.91 108
3323.04 98
3323.18 89
3323.31 82
3323.44 76
3323.57 72
3323.70 69
3323.84 67
3323.97 64
3324.10 60
3324.23 57
3324.36 55
3324.50 57
3324.63 62
3324.76 71
3324.89 80
3325.03 90
3325.16 96
3325.29 97
3325.42 93
3325.55 84
3325.69 73
3325.82 62
3325.95 54
3326.08 50
3326.22 52
3326.35 58
3326.48 68
3326.61 80
3326.74 90
3326.88 98
3327.01 102
3327.14 102
3327.27 98
3327.41 91
3327.54 83
3327.67 75
3327.80 68
3327.93 64
3328.07 61
3328.20 61
3328.33 62
3328.46 63
3328.60 65
3328.73 68
3328.86 70
3328.99 73
3329.12 76
3329.26 78
3329.39 78
3329.52 75
3329.65 68
3329.79 57
3329.92 43
3330.05 29
3330.18 17
3330.31 9
3330.45 4
3330.58 3
3330.71 4
3330.84 5
3330.98 5
3331.11 2
3331.24 0
3331.37 0
3331.51 0
3331.64 0
3331.77 0
3331.90 0
3332.03 4
3332.17 13
3332.30 21
3332.43 27
3332.56 31
3332.70 32
3332.83 30
3332.96 28
3333.09 26
3333.23 25
3333.36 28
3333.49 34
3333.62 44
3333.76 58
3333.89 75
3334.02 93
3334.15 111
3334.28 126
3334.42 138
3334.55 144
3334.68 146
3334.81 142
3334.95 134
3335.08 123
3335.21 111
3335.34 98
3335.48 85
3335.61 74
3335.74 66
3335.87 60
3336.01 58
3336.14 57
3336.27 59
3336.40 60
3336.54 59
3336.67 55
3336.80 48
3336.93 38
3337.06 28
3337.20 20
3337.33 15
3337.46 17
3337.59 24
3337.73 35
3337.86 49
3337.99 65
3338.12 80
3338.26 95
3338.39 109
3338.52 122
3338.65 134
3338.79 143
3338.92 150
3339.05 154
3339.18 155
3339.32 153
3339.45 149
3339.58 144
3339.71 139
3339.85 135
3339.98 131
3340.11 127
3340.24 121
3340.38 116
3340.51 109
3340.64 102
3340.77 95
3340.91 90
3341.04 86
3341.17 84
3341.30 84
3341.44 86
3341.57 89
3341.70 93
3341.83 97
3341.97 100
3342.10 101
3342.23 97
3342.36 90
3342.50 79
3342.63 66
3342.76 53
3342.89 41
3343.03 32
3343.16 27
3343.29 25
3343.42 24
3343.56 23
3343.69 22
3343.82 21
3343.95 20
3344.09 20
3344.22 21
3344.35 22
3344.48 24
3344.62 24
3344.75 23
3344.88 20
3345.01 17
3345.15 14
3345.28 11
3345.41 10
3345.54 11
3345.68 12
3345.81 13
3345.94 14
3346.08 13
3346.21 13
3346.34 13
3346.47 15
3346.61 18
3346.74 23
3346.87 29
3347.00 35
3347.14 41
3347.27 43
3347.40 42
3347.53 38
3347.67 31
3347.80 21
3347.93 9
3348.06 0
3348.20 0
3348.33 0
3348.46 0
3348.59 0
3348.73 0
3348.86 0
3348.99 0
3349.13 2
3349.26 11
3349.39 19
3349.52 26
3349.66 31
3349.79 35
3349.92 39
3350.05 42
3350.19 47
3350.32 54
3350.45 65
3350.58 80
3350.72 99
3350.85 121
3350.98 145
3351.12 169
3351.25 191
3351.38 209
3351.51 222
3351.65 229
3351.78 231
3351.91 228
3352.04 220
3352.18 211
3352.31 200
3352.44 190
3352.58 180
3352.71 171
3352.84 165
3352.97 163
3353.11 163
3353.24 167
3353.37 172
3353.50 178
3353.64 180
3353.77 177
3353.90 169
3354.04 155
3354.17 137
3354.30 118
3354.43 99
3354.57 84
3354.70 72
3354.83 65
3354.96 62
3355.10 64
3355.23 68
3355.36 75
3355.50 84
3355.63 93
3355.76 102
3355.89 109
3356.03 114
3356.16 118
3356.29 121
3356.43 123
3356.56 123
3356.69 124
3356.82 124
3356.96 124
3357.09 122
3357.22 119
3357.36 116
3357.49 113
3357.62 110
3357.75 107
3357.89 105
3358.02 104
3358.15 105
3358.28 106
3358.42 108
3358.55 112
3358.68 116
3358.82 123
3358.95 130
3359.08 137
3359.21 145
3359.35 151
3359.48 157
3359.61 160
3359.75 160
3359.88 156
3360.01 150
3360.14 141
3360.28 132
3360.41 122
3360.54 115
3360.68 109
3360.81 104
3360.94 99
3361.08 91
3361.21 80
3361.34 64
3361.47 47
3361.61 29
3361.74 14
3361.87 7
3362.01 7
3362.14 15
3362.27 28
3362.40 46
3362.54 64
3362.67 81
3362.80 96
3362.94 109
3363.07 120
3363.20 131
3363.33 141
3363.47 151
3363.60 160
3363.73 169
3363.87 175
3364.00 178
3364.13 177
3364.27 171
3364.40 159
3364.53 142
3364.66 122
3364.80 102
3364.93 85
3365.06 72
3365.20 65
3365.33 63
3365.46 65
3365.59 69
3365.73 73
3365.86 75
3365.99 75
3366.13 72
3366.26 69
3366.39 65
3366.53 61
3366.66 58
3366.79 54
3366.92 49
3367.06 42
3367.19 33
3367.32 22
3367.46 9
3367.59 0
3367.72 0
3367.86 0
3367.99 0
3368.12 6
3368.25 21
3368.39 37
3368.52 53
3368.65 67
3368.79 77
3368.92 84
3369.05 88
3369.19 90
3369.32 91
3369.45 93
3369.59 98
3369.72 107
3369.85 120
3369.98 137
3370.12 157
3370.25 179
3370.38 199
3370.52 217
3370.65 231
3370.78 241
3370.92 247
3371.05 251
3371.18 253
3371.32 255
3371.45 257
3371.58 258
3371.71 260
3371.85 261
3371.98 262
3372.11 261
3372.25 260
3372.38 259
3372.51 257
3372.65 254
3372.78 252
3372.91 250
3373.05 247
3373.18 243
3373.31 237
3373.45 228
3373.58 217
3373.71 204
3373.84 191
3373.98 179
3374.11 170
3374.24 164
3374.38 162
3374.51 163
3374.64 165
3374.78 168
3374.91 171
3375.04 175
3375.18 180
3375.31 187
3375.44 194
3375.58 203
3375.71 210
3375.84 214
3375.98 213
3376.11 204
3376.24 188
3376.37 167
3376.51 141
3376.64 114
3376.77 90
3376.91 72
3377.04 60
3377.17 56
3377.31 58
3377.44 63
3377.57 70
3377.71 77
3377.84 82
3377.97 85
3378.11 87
3378.24 90
3378.37 94
3378.51 100
3378.64 107
3378.77 116
3378.91 124
3379.04 130
3379.17 132
3379.31 131
3379.44 128
3379.57 125
3379.71 125
3379.84 129
3379.97 139
3380.11 155
3380.24 173
3380.37 191
3380.51 206
3380.64 215
3380.77 218
3380.91 214
3381.04 205
3381.17 193
3381.30 182
3381.44 172
3381.57 166
3381.70 165
3381.84 169
3381.97 176
3382.10 187
3382.24 199
3382.37 213
3382.50 226
3382.64 239
3382.77 251
3382.90 262
3383.04 272
3383.17 281
3383.30 287
3383.44 289
3383.57 288
3383.70 283
3383.84 273
3383.97 259
3384.10 244
3384.24 229
3384.37 216
3384.50 207
3384.64 203
3384.77 203
3384.90 207
3385.04 214
3385.17 219
3385.30 223
3385.44 222
3385.57 216
3385.70 205
3385.84 190
3385.97 172
3386.11 154
3386.24 140
3386.37 131
3386.51 128
3386.64 131
3386.77 141
3386.91 154
3387.04 170
3387.17 186
3387.31 201
3387.44 214
3387.57 224
3387.71 231
3387.84 235
3387.97 236
3388.11 234
3388.24 231
3388.37 226
3388.51 221
3388.64 216
3388.77 210
3388.91 205
3389.04 199
3389.17 194
3389.31 190
3389.44 187
3389.57 187
3389.71 189
3389.84 192
3389.97 195
3390.11 196
3390.24 194
3390.37 186
3390.51 173
3390.64 155
3390.78 133
3390.91 110
3391.04 85
3391.18 62
3391.31 41
3391.44 24
3391.58 9
3391.71 0
3391.84 0
3391.98 0
3392.11 0
3392.24 0
3392.38 0
3392.51 0
3392.64 0
3392.78 0
3392.91 3
3393.04 14
3393.18 27
3393.31 41
3393.45 56
3393.58 71
3393.71 85
3393.85 98
3393.98 109
3394.11 120
3394.25 130
3394.38 139
3394.51 148
3394.65 156
3394.78 164
3394.91 171
3395.05 176
3395.18 179
3395.31 180
3395.45 179
3395.58 175
3395.72 170
3395.85 162
3395.98 155
3396.12 148
3396.25 142
3396.38 139
3396.52 139
3396.65 141
3396.78 146
3396.92 154
3397.05 163
3397.19 173
3397.32 181
3397.45 188
3397.59 192
3397.72 193
3397.85 193
3397.99 193
3398.12 196
3398.25 203
3398.39 215
3398.52 231
3398.65 250
3398.79 271
3398.92 292
3399.06 312
3399.19 333
3399.32 355
3399.46 377
3399.59 401
3399.72 425
3399.86 449
3399.99 472
3400.13 492
3400.26 509
3400.39 522
3400.53 530
3400.66 533
3400.79 532
3400.93 526
3401.06 518
3401.19 508
3401.33 498
3401.46 490
3401.60 484
3401.73 481
3401.86 480
3402.00 479
3402.13 475
3402.26 467
3402.40 452
3402.53 432
3402.67 408
3402.80 380
3402.93 353
3403.07 329
3403.20 310
3403.33 297
3403.47 290
3403.60 290
3403.73 295
3403.87 305
3404.00 319
3404.14 334
3404.27 348
3404.40 360
3404.54 367
3404.67 367
3404.80 360
3404.94 346
3405.07 327
3405.21 303
3405.34 279
3405.47 255
3405.61 235
3405.74 219
3405.87 206
3406.01 195
3406.14 186
3406.28 178
3406.41 169
3406.54 159
3406.68 150
3406.81 143
3406.95 138
3407.08 135
3407.21 134
3407.35 136
3407.48 140
3407.61 144
3407.75 148
3407.88 153
3408.02 157
3408.15 161
3408.28 166
3408.42 169
3408.55 173
3408.68 174
3408.82 173
3408.95 169
3409.09 163
3409.22 155
3409.35 147
3409.49 140
3409.62 133
3409.76 127
3409.89 122
3410.02 118
3410.16 115
3410.29 114
3410.42 116
3410.56 122
3410.69 132
3410.83 143
3410.96 155
3411.09 166
3411.23 173
3411.36 177
3411.50 176
3411.63 173
3411.76 167
3411.90 162
3412.03 157
3412.17 152
3412.30 149
3412.43 146
3412.57 144
3412.70 140
3412.83 136
3412.97 130
3413.10 124
3413.24 116
3413.37 105
3413.50 91
3413.64 74
3413.77 55
3413.91 33
3414.04 12
3414.17 0
3414.31 0
3414.44 0
3414.58 0
3414.71 0
3414.84 0
3414.98 5
3415.11 25
3415.25 44
3415.38 64
3415.51 81
3415.65 96
3415.78 109
3415.92 117
3416.05 122
3416.18 124
3416.32 124
3416.45 123
3416.59 122
3416.72 121
3416.85 120
3416.99 119
3417.12 118
3417.26 116
3417.39 112
3417.52 108
3417.66 105
3417.79 102
3417.93 100
3418.06 100
3418.19 100
3418.33 101
3418.46 100
3418.60 97
3418.73 91
3418.86 83
3419.00 72
3419.13 59
3419.27 43
3419.40 26
3419.53 7
3419.67 0
3419.80 0
3419.94 0
3420.07 0
3420.20 0
3420.34 0
3420.47 0
3420.61 0
3420.74 13
3420.87 27
3421.01 39
3421.14 47
3421.28 51
3421.41 53
3421.54 53
3421.68 52
3421.81 50
3421.95 48
3422.08 47
3422.21 46
3422.35 45
3422.48 45
3422.62 44
3422.75 45
3422.89 47
3423.02 51
3423.15 56
3423.29 64
3423.42 74
3423.56 84
3423.69 94
3423.82 102
3423.96 109
3424.09 115
3424.23 120
3424.36 125
3424.49 131
3424.63 138
3424.76 146
3424.90 154
3425.03 160
3425.17 166
3425.30 169
3425.43 171
3425.57 173
3425.70 175
3425.84 180
3425.97 186
3426.10 194
3426.24 202
3426.37 210
3426.51 216
3426.64 222
3426.78 226
3426.91 231
3427.04 236
3427.18 241
3427.31 247
3427.45 251
3427.58 253
3427.72 253
3427.85 248
3427.98 240
3428.12 229
3428.25 218
3428.39 207
3428.52 197
3428.65 189
3428.79 183
3428.92 180
3429.06 179
3429.19 179
3429.33 179
3429.46 179
3429.59 178
3429.73 175
3429.86 170
3430.00 162
3430.13 151
3430.27 138
3430.40 124
3430.53 111
3430.67 101
3430.80 95
3430.94 94
3431.07 97
3431.21 104
3431.34 113
3431.47 123
3431.61 133
3431.74 142
3431.88 149
3432.01 155
3432.15 159
3432.28 163
3432.41 167
3432.55 172
3432.68 177
3432.82 183
3432.95 189
3433.09 194
3433.22 196
3433.35 195
3433.49 191
3433.62 183
3433.76 174
3433.89 164
3434.03 154
3434.16 145
3434.29 139
3434.43 134
3434.56 129
3434.70 125
3434.83 120
3434.97 115
3435.10 109
3435.23 103
3435.37 99
3435.50 96
3435.64 96
3435.77 100
3435.91 108
3436.04 118
3436.18 131
3436.31 143
3436.44 155
3436.58 165
3436.71 173
3436.85 179
3436.98 185
3437.12 190
3437.25 196
3437.38 200
3437.52 203
3437.65 204
3437.79 200
3437.92 192
3438.06 180
3438.19 164
3438.33 147
3438.46 130
3438.59 115
3438.73 104
3438.86 97
3439.00 93
3439.13 92
3439.27 91
3439.40 89
3439.54 84
3439.67 78
3439.80 71
3439.94 65
3440.07 61
3440.21 60
3440.34 63
3440.48 68
3440.61 74
3440.75 79
3440.88 82
3441.01 83
3441.15 84
3441.28 84
3441.42 83
3441.55 83
3441.69 81
3441.82 78
3441.96 73
3442.09 65
3442.22 55
3442.36 46
3442.49 41
3442.63 41
3442.76 48
3442.90 62
3443.03 81
3443.17 104
3443.30 128
3443.43 151
3443.57 171
3443.70 188
3443.84 202
3443.97 213
3444.11 221
3444.24 227
3444.38 229
3444.51 228
3444.65 224
3444.78 218
3444.91 211
3445.05 203
3445.18 196
3445.32 190
3445.45 185
3445.59 182
3445.72 180
3445.86 178
3445.99 176
3446.13 174
3446.26 170
3446.39 165
3446.53 159
3446.66 156
3446.80 155
3446.93 157
3447.07 164
3447.20 174
3447.34 187
3447.47 200
3447.61 210
3447.74 218
3447.88 223
3448.01 224
3448.14 223
3448.28 222
3448.41 220
3448.55 218
3448.68 217
3448.82 216
3448.95 214
3449.09 211
3449.22 205
3449.36 198
3449.49 188
3449.63 178
3449.76 167
3449.89 159
3450.03 153
3450.16 150
3450.30 150
3450.43 151
3450.57 153
3450.70 155
3450.84 157
3450.97 159
3451.11 164
3451.24 170
3451.38 178
3451.51 187
3451.64 195
3451.78 202
3451.91 205
3452.05 205
3452.18 202
3452.32 196
3452.45 187
3452.59 178
3452.72 168
3452.86 159
3452.99 153
3453.13 149
3453.26 149
3453.40 153
3453.53 159
3453.67 166
3453.80 172
3453.93 176
3454.07 176
3454.20 173
3454.34 168
3454.47 161
3454.61 154
3454.74 148
3454.88 144
3455.01 142
3455.15 142
3455.28 143
3455.42 144
3455.55 146
3455.69 148
3455.82 150
3455.96 152
3456.09 153
3456.23 156
3456.36 160
3456.49 166
3456.63 175
3456.76 185
3456.90 196
3457.03 204
3457.17 209
3457.30 209
3457.44 203
3457.57 192
3457.71 176
3457.84 158
3457.98 140
3458.11 123
3458.25 107
3458.38 93
3458.52 81
3458.65 71
3458.79 63
3458.92 57
3459.06 52
3459.19 51
3459.33 52
3459.46 58
3459.60 68
3459.73 83
3459.86 102
3460.00 124
3460.13 147
3460.27 170
3460.40 190
3460.54 206
3460.67 218
3460.81 226
3460.94 228
3461.08 228
3461.21 225
3461.35 220
3461.48 214
3461.62 208
3461.75 203
3461.89 199
3462.02 196
3462.16 193
3462.29 189
3462.43 183
3462.56 173
3462.70 159
3462.83 142
3462.97 123
3463.10 105
3463.24 90
3463.37 81
3463.51 77
3463.64 80
3463.78 88
3463.91 100
3464.05 115
3464.18 131
3464.32 149
3464.45 167
3464.59 184
3464.72 200
3464.86 214
3464.99 222
3465.13 223
3465.26 218
3465.39 205
3465.53 188
3465.66 167
3465.80 148
3465.93 132
3466.07 121
3466.20 116
3466.34 116
3466.47 119
3466.61 123
3466.74 127
3466.88 129
3467.01 127
3467.15 122
3467.28 114
3467.42 104
3467.55 92
3467.69 81
3467.82 73
3467.96 67
3468.09 65
3468.23 65
3468.36 67
3468.50 70
3468.63 71
3468.77 72
3468.90 71
3469.04 69
3469.17 69
3469.31 71
3469.44 75
3469.58 81
3469.71 90
3469.85 100
3469.98 111
3470.12 122
3470.25 133
3470.39 144
3470.52 153
3470.66 158
3470.79 160
3470.93 158
3471.06 153
3471.20 145
3471.33 137
3471.47 129
3471.60 122
3471.74 116
3471.88 110
3472.01 103
3472.15 95
3472.28 87
3472.42 77
3472.55 68
3472.69 59
3472.82 52
3472.96 45
3473.09 39
3473.23 33
3473.36 27
3473.50 19
3473.63 12
3473.77 5
3473.90 0
3474.04 0
3474.17 0
3474.31 0
3474.44 0
3474.58 0
3474.71 0
3474.85 0
3474.98 0
3475.12 0
3475.25 2
3475.39 10
3475.52 19
3475.66 29
3475.79 39
3475.93 47
3476.06 54
3476.20 60
3476.33 66
3476.47 74
3476.60 83
3476.74 95
3476.87 108
3477.01 121
3477.14 132
3477.28 141
3477.41 144
3477.55 143
3477.69 138
3477.82 129
3477.96 120
3478.09 111
3478.23 104
3478.36 100
3478.50 100
3478.63 103
3478.77 108
3478.90 114
3479.04 120
3479.17 126
3479.31 132
3479.44 138
3479.58 144
3479.71 151
3479.85 159
3479.98 168
3480.12 174
3480.25 177
3480.39 176
3480.52 170
3480.66 159
3480.80 144
3480.93 127
3481.07 110
3481.20 94
3481.34 79
3481.47 66
3481.61 55
3481.74 45
3481.88 37
3482.01 31
3482.15 27
3482.28 25
3482.42 25
3482.55 26
3482.69 27
3482.82 30
3482.96 33
3483.09 40
3483.23 50
3483.37 65
3483.50 83
3483.64 102
3483.77 119
3483.91 132
3484.04 138
3484.18 136
3484.31 128
3484.45 116
3484.58 103
3484.72 92
3484.85 84
3484.99 80
3485.12 80
3485.26 83
3485.39 88
3485.53 92
3485.67 95
3485.80 97
3485.94 98
3486.07 101
3486.21 104
3486.34 110
3486.48 117
3486.61 124
3486.75 130
3486.88 132
3487.02 129
3487.15 120
3487.29 105
3487.42 88
3487.56 69
3487.70 51
3487.83 36
3487.97 25
3488.10 17
3488.24 11
3488.37 8
3488.51 7
3488.64 8
3488.78 10
3488.91 13
3489.05 18
3489.18 25
3489.32 33
3489.46 44
3489.59 55
3489.73 68
3489.86 80
3490.00 89
3490.13 95
3490.27 96
3490.40 91
3490.54 81
3490.67 67
3490.81 50
3490.95 33
3491.08 15
3491.22 0
3491.35 0
3491.49 0
3491.62 0
3491.76 0
3491.89 0
3492.03 0
3492.16 0
3492.30 6
3492.44 15
3492.57 22
3492.71 26
3492.84 30
3492.98 34
3493.11 39
3493.25 45
3493.38 54
3493.52 63
3493.65 71
3493.79 78
3493.93 82
3494.06 84
3494.20 84
3494.33 82
3494.47 81
3494.60 79
3494.74 79
3494.87 80
3495.01 83
3495.15 86
3495.28 89
3495.42 90
3495.55 88
3495.69 82
3495.82 73
3495.96 62
3496.09 49
3496.23 35
3496.36 23
3496.50 13
3496.64 6
3496.77 3
3496.91 3
3497.04 7
3497.18 14
3497.31 24
3497.45 37
3497.58 52
3497.72 69
3497.86 86
3497.99 103
3498.13 119
3498.26 134
3498.40 148
3498.53 162
3498.67 177
3498.81 194
3498.94 212
3499.08 230
3499.21 247
3499.35 260
3499.48 267
3499.62 268
3499.75 263
3499.89 253
3500.03 241
3500.16 229
3500.30 219
3500.43 212
3500.57 209
3500.70 209
3500.84 211
3500.97 215
3501.11 219
3501.25 224
3501.38 228
3501.52 231
3501.65 234
3501.79 236
3501.92 238
3502.06 240
3502.20 241
3502.33 242
3502.47 241
3502.60 238
3502.74 232
3502.87 223
3503.01 212
3503.15 198
3503.28 183
3503.42 168
3503.55 155
3503.69 144
3503.82 134
3503.96 126
3504.09 118
3504.23 108
3504.37 96
3504.50 82
3504.64 67
3504.77 51
3504.91 37
3505.04 27
3505.18 21
3505.32 20
3505.45 25
3505.59 34
3505.72 44
3505.86 54
3505.99 61
3506.13 64
3506.27 62
3506.40 57
3506.54 49
3506.67 42
3506.81 38
3506.95 36
3507.08 36
3507.22 38
3507.35 40
3507.49 42
3507.62 42
3507.76 43
3507.90 44
3508.03 45
3508.17 48
3508.30 51
3508.44 53
3508.57 52
3508.71 48
3508.85 40
3508.98 31
3509.12 21
3509.25 12
3509.39 8
3509.52 8
3509.66 15
3509.80 27
3509.93 44
3510.07 61
3510.20 78
3510.34 93
3510.48 104
3510.61 110
3510.75 113
3510.88 113
3511.02 111
3511.15 110
3511.29 110
3511.43 111
3511.56 111
3511.70 111
3511.83 109
3511.97 104
3512.11 96
3512.24 85
3512.38 72
3512.51 60
3512.65 49
3512.78 42
3512.92 40
3513.06 42
3513.19 49
3513.33 58
3513.46 69
3513.60 79
3513.74 87
3513.87 92
3514.01 93
3514.14 90
3514.28 83
3514.42 73
3514.55 61
3514.69 49
3514.82 38
3514.96 29
3515.09 24
3515.23 24
3515.37 30
3515.50 41
3515.64 57
3515.77 78
3515.91 101
3516.05 126
3516.18 150
3516.32 172
3516.45 191
3516.59 206
3516.73 217
3516.86 225
3517.00 229
3517.13 229
3517.27 226
3517.41 221
3517.54 214
3517.68 205
3517.81 194
3517.95 181
3518.09 167
3518.22 153
3518.36 139
3518.49 127
3518.63 120
3518.76 119
3518.90 124
3519.04 134
3519.17 150
3519.31 168
3519.44 188
3519.58 208
3519.72 227
3519.85 244
3519.99 258
3520.12 268
3520.26 275
3520.40 277
3520.53 275
3520.67 270
3520.80 261
3520.94 250
3521.08 236
3521.21 220
3521.35 204
3521.48 189
3521.62 175
3521.76 162
3521.89 152
3522.03 143
3522.17 135
3522.30 128
3522.44 122
3522.57 118
3522.71 116
3522.85 117
3522.98 120
3523.12 124
3523.25 127
3523.39 128
3523.53 127
3523.66 122
3523.80 116
3523.93 108
3524.07 101
3524.21 95
3524.34 90
3524.48 84
3524.61 76
3524.75 67
3524.89 57
3525.02 47
3525.16 38
3525.29 31
3525.43 26
3525.57 22
3525.70 18
3525.84 13
3525.98 7
3526.11 0
3526.25 0
3526.38 0
3526.52 0
3526.66 0
3526.79 0
3526.93 0
3527.06 0
3527.20 7
3527.34 17
3527.47 26
3527.61 31
3527.74 35
3527.88 36
3528.02 35
3528.15 34
3528.29 33
3528.43 32
3528.56 31
3528.70 29
3528.83 28
3528.97 27
3529.11 27
3529.24 29
3529.38 35
3529.52 42
3529.65 52
3529.79 61
3529.92 68
3530.06 71
3530.20 69
3530.33 63
3530.47 55
3530.60 48
3530.74 43
3530.88 42
3531.01 46
3531.15 53
3531.29 62
3531.42 71
3531.56 77
3531.69 80
3531.83 80
3531.97 77
3532.10 74
3532.24 71
3532.38 69
3532.51 69
3532.65 69
3532.78 70
3532.92 70
3533.06 71
3533.19 73
3533.33 78
3533.47 87
3533.60 100
3533.74 116
3533.87 134
3534.01 150
3534.15 163
3534.28 171
3534.42 171
3534.56 165
3534.69 153
3534.83 139
3534.96 122
3535.10 107
3535.24 95
3535.37 86
3535.51 81
3535.65 80
3535.78 80
3535.92 82
3536.05 84
3536.19 85
3536.33 84
3536.46 81
3536.60 78
3536.74 74
3536.87 69
3537.01 65
3537.15 63
3537.28 61
3537.42 61
3537.55 62
3537.69 65
3537.83 69
3537.96 74
3538.10 80
3538.24 87
3538.37 94
3538.51 99
3538.65 103
3538.78 106
3538.92 107
3539.05 108
3539.19 108
3539.33 110
3539.46 113
3539.60 117
3539.74 121
3539.87 124
3540.01 124
3540.15 122
3540.28 117
3540.42 111
3540.55 105
3540.69 99
3540.83 97
3540.96 97
3541.10 101
3541.24 108
3541.37 119
3541.51 132
3541.65 147
3541.78 163
3541.92 176
3542.05 185
3542.19 190
3542.33 188
3542.46 181
3542.60 171
3542.74 159
3542.87 148
3543.01 139
3543.15 132
3543.28 127
3543.42 122
3543.56 118
3543.69 114
3543.83 110
3543.97 106
3544.10 103
3544.24 101
3544.37 99
3544.51 98
3544.65 99
3544.78 103
3544.92 109
3545.06 117
3545.19 126
3545.33 136
3545.47 143
3545.60 146
3545.74 143
3545.88 136
3546.01 127
3546.15 117
3546.29 108
3546.42 104
3546.56 104
3546.69 110
3546.83 121
3546.97 135
3547.10 153
3547.24 172
3547.38 193
3547.51 214
3547.65 234
3547.79 252
3547.92 267
3548.06 279
3548.20 285
3548.33 285
3548.47 279
3548.61 266
3548.74 251
3548.88 233
3549.02 217
3549.15 205
3549.29 197
3549.43 195
3549.56 197
3549.70 200
3549.84 204
3549.97 206
3550.11 206
3550.25 204
3550.38 201
3550.52 197
3550.65 195
3550.79 193
3550.93 193
3551.06 195
3551.20 199
3551.34 205
3551.47 213
3551.61 222
3551.75 231
3551.88 239
3552.02 246
3552.16 251
3552.29 255
3552.43 257
3552.57 257
3552.70 257
3552.84 256
3552.98 255
3553.11 253
3553.25 249
3553.39 246
3553.52 241
3553.66 236
3553.80 231
3553.93 227
3554.07 224
3554.21 223
3554.34 223
3554.48 223
3554.62 223
3554.75 221
3554.89 218
3555.03 214
3555.16 209
3555.30 204
3555.44 201
3555.57 199
3555.71 199
3555.85 201
3555.98 203
3556.12 205
3556.26 207
3556.39 207
3556.53 207
3556.67 206
3556.80 204
3556.94 202
3557.08 198
3557.21 194
3557.35 187
3557.49 180
3557.62 173
3557.76 167
3557.90 165
3558.03 168
3558.17 175
3558.31 185
3558.44 196
3558.58 203
3558.72 206
3558.85 201
3558.99 189
3559.13 170
3559.27 148
3559.40 125
3559.54 103
3559.68 85
3559.81 71
3559.95 63
3560.09 61
3560.22 65
3560.36 74
3560.50 87
3560.63 104
3560.77 123
3560.91 144
3561.04 163
3561.18 181
3561.32 196
3561.45 207
3561.59 215
3561.73 220
3561.86 223
3562.00 223
3562.14 220
3562.27 214
3562.41 206
3562.55 196
3562.68 185
3562.82 175
3562.96 167
3563.10 163
3563.23 162
3563.37 165
3563.51 169
3563.64 173
3563.78 176
3563.92 174
3564.05 168
3564.19 156
3564.33 140
3564.46 120
3564.60 99
3564.74 79
3564.87 60
3565.01 45
3565.15 33
3565.28 24
3565.42 18
3565.56 14
3565.70 13
3565.83 15
3565.97 19
3566.11 26
3566.24 33
3566.38 40
3566.52 45
3566.65 48
3566.79 47
3566.93 45
3567.06 41
3567.20 40
3567.34 40
3567.48 43
3567.61 46
3567.75 47
3567.89 46
3568.02 40
3568.16 30
3568.30 16
3568.43 2
3568.57 0
3568.71 0
3568.84 0
3568.98 0
3569.12 0
3569.26 0
3569.39 0
3569.53 0
3569.67 10
3569.80 21
3569.94 31
3570.08 40
3570.21 47
3570.35 53
3570.49 56
3570.62 58
3570.76 58
3570.90 56
3571.04 53
3571.17 48
3571.31 43
3571.45 40
3571.58 40
3571.72 43
3571.86 49
3571.99 58
3572.13 69
3572.27 79
3572.41 87
3572.54 93
3572.68 95
3572.82 94
3572.95 90
3573.09 83
3573.23 76
3573.36 68
3573.50 61
3573.64 57
3573.78 56
3573.91 59
3574.05 67
3574.19 78
3574.32 91
3574.46 104
3574.60 115
3574.74 121
3574.87 121
3575.01 117
3575.15 109
3575.28 100
3575.42 91
3575.56 84
3575.69 80
3575.83 78
3575.97 77
3576.11 75
3576.24 72
3576.38 69
3576.52 68
3576.65 69
3576.79 75
3576.93 87
3577.07 104
3577.20 126
3577.34 149
3577.48 170
3577.61 189
3577.75 203
3577.89 213
3578.03 218
3578.16 221
3578.30 224
3578.44 227
3578.57 232
3578.71 237
3578.85 242
3578.99 244
3579.12 243
3579.26 239
3579.40 232
3579.53 222
3579.67 211
3579.81 199
3579.95 187
3580.08 174
3580.22 159
3580.36 142
3580.49 124
3580.63 107
3580.77 92
3580.91 79
3581.04 70
3581.18 67
3581.32 68
3581.45 74
3581.59 84
3581.73 97
3581.87 113
3582.00 130
3582.14 146
3582.28 161
3582.41 174
3582.55 186
3582.69 198
3582.83 210
3582.96 223
3583.10 237
3583.24 252
3583.37 265
3583.51 275
3583.65 281
3583.79 282
3583.92 278
3584.06 271
3584.20 263
3584.34 254
3584.47 245
3584.61 237
3584.75 230
3584.88 224
3585.02 217
3585.16 210
3585.30 202
3585.43 191
3585.57 177
3585.71 160
3585.85 140
3585.98 118
3586.12 98
3586.26 80
3586.39 68
3586.53 63
3586.67 65
3586.81 74
3586.94 87
3587.08 102
3587.22 115
3587.36 124
3587.49 128
3587.63 127
3587.77 122
3587.90 116
3588.04 109
3588.18 103
3588.32 100
3588.45 99
3588.59 99
3588.73 100
3588.87 101
3589.00 101
3589.14 99
3589.28 97
3589.41 92
3589.55 86
3589.69 79
3589.83 71
3589.96 63
3590.10 55
3590.24 49
3590.38 44
3590.51 42
3590.65 44
3590.79 50
3590.93 59
3591.06 70
3591.20 84
3591.34 97
3591.48 110
3591.61 120
3591.75 128
3591.89 132
3592.02 134
3592.16 135
3592.30 135
3592.44 137
3592.57 141
3592.71 146
3592.85 152
3592.99 157
3593.12 161
3593.26 162
3593.40 161
3593.54 157
3593.67 150
3593.81 142
3593.95 133
3594.09 122
3594.22 111
3594.36 101
3594.50 91
3594.64 85
3594.77 81
3594.91 79
3595.05 79
3595.19 80
3595.32 79
3595.46 76
3595.60 71
3595.73 65
3595.87 59
3596.01 56
3596.15 56
3596.28 60
3596.42 65
3596.56 71
3596.70 75
3596.83 75
3596.97 71
3597.11 63
3597.25 50
3597.38 35
3597.52 18
3597.66 2
3597.80 0
3597.93 0
3598.07 0
3598.21 0
3598.35 0
3598.48 0
3598.62 0
3598.76 2
3598.90 11
3599.03 18
3599.17 24
3599.31 29
3599.45 35
3599.58 40
3599.72 45
3599.86 47
3600.00 47
3600.13 44
3600.27 37
3600.41 29
3600.55 19
3600.68 12
3600.82 7
3600.96 8
3601.10 14
3601.24 25
3601.37 38
3601.51 54
3601.65 70
3601.79 83
3601.92 93
3602.06 99
3602.20 102
3602.34 102
3602.47 102
3602.61 101
3602.75 100
3602.89 100
3603.02 100
3603.16 99
3603.30 97
3603.44 95
3603.57 92
3603.71 89
3603.85 86
3603.99 85
3604.12 85
3604.26 87
3604.40 90
3604.54 93
3604.67 96
3604.81 97
3604.95 97
3605.09 94
3605.23 91
3605.36 87
3605.50 83
3605.64 82
3605.78 83
3605.91 86
3606.05 92
3606.19 99
3606.33 106
3606.46 112
3606.60 116
3606.74 118
3606.88 118
3607.01 117
3607.15 115
3607.29 113
3607.43 111
3607.57 110
3607.70 110
3607.84 112
3607.98 117
3608.12 126
3608.25 139
3608.39 154
3608.53 169
3608.67 180
3608.80 185
3608.94 183
3609.08 175
3609.22 162
3609.36 148
3609.49 137
3609.63 131
3609.77 131
3609.91 136
3610.04 143
3610.18 151
3610.32 158
3610.46 163
3610.60 166
3610.73 170
3610.87 177
3611.01 187
3611.15 201
3611.28 218
3611.42 237
3611.56 256
3611.70 272
3611.84 283
3611.97 290
3612.11 293
3612.25 290
3612.39 283
3612.52 274
3612.66 262
3612.80 249
3612.94 237
3613.07 227
3613.21 220
3613.35 218
3613.49 219
3613.63 224
3613.76 230
3613.90 235
3614.04 236
3614.18 233
3614.32 226
3614.45 217
3614.59 208
3614.73 201
3614.87 199
3615.00 201
3615.14 207
3615.28 214
3615.42 219
3615.56 221
3615.69 218
3615.83 212
3615.97 204
3616.11 197
3616.24 192
3616.38 190
3616.52 192
3616.66 195
3616.80 199
3616.93 203
3617.07 205
3617.21 206
3617.35 205
3617.49 204
3617.62 203
3617.76 201
3617.90 200
3618.04 197
3618.17 193
3618.31 187
3618.45 181
3618.59 176
3618.73 172
3618.86 171
3619.00 172
3619.14 175
3619.28 179
3619.42 182
3619.55 185
3619.69 187
3619.83 189
3619.97 190
3620.11 191
3620.24 192
3620.38 191
3620.52 189
3620.66 185
3620.80 179
3620.93 172
3621.07 165
3621.21 161
3621.35 160
3621.48 164
3621.62 170
3621.76 177
3621.90 185
3622.04 191
3622.17 194
3622.31 194
3622.45 192
3622.59 188
3622.73 183
3622.86 180
3623.00 178
3623.14 179
3623.28 183
3623.42 191
3623.55 202
3623.69 216
3623.83 230
3623.97 243
3624.11 253
3624.24 257
3624.38 257
3624.52 251
3624.66 243
3624.80 234
3624.93 228
3625.07 226
3625.21 230
3625.35 238
3625.49 249
3625.62 261
3625.76 271
3625.90 276
3626.04 276
3626.18 270
3626.31 260
3626.45 247
3626.59 234
3626.73 224
3626.87 218
3627.00 216
3627.14 220
3627.28 229
3627.42 240
3627.56 252
3627.69 264
3627.83 273
3627.97 279
3628.11 281
3628.25 281
3628.39 278
3628.52 273
3628.66 269
3628.80 266
3628.94 262
3629.08 258
3629.21 254
3629.35 248
3629.49 241
3629.63 233
3629.77 224
3629.90 215
3630.04 207
3630.18 200
3630.32 193
3630.46 187
3630.59 181
3630.73 174
3630.87 169
3631.01 163
3631.15 158
3631.29 154
3631.42 152
3631.56 151
3631.70 151
3631.84 152
3631.98 154
3632.11 155
3632.25 155
3632.39 154
3632.53 151
3632.67 148
3632.81 143
3632.94 140
3633.08 138
3633.22 139
3633.36 142
3633.50 149
3633.63 159
3633.77 169
3633.91 179
3634.05 188
3634.19 195
3634.33 200
3634.46 203
3634.60 207
3634.74 212
3634.88 218
3635.02 225
3635.15 230
3635.29 233
3635.43 231
3635.57 224
3635.71 213
3635.85 199
3635.98 186
3636.12 175
3636.26 168
3636.40 164
3636.54 164
3636.67 167
3636.81 171
3636.95 176
3637.09 182
3637.23 190
3637.37 198
3637.50 208
3637.64 216
3637.78 223
3637.92 227
3638.06 227
3638.20 222
3638.33 214
3638.47 204
3638.61 192
3638.75 181
3638.89 173
3639.03 169
3639.16 168
3639.30 171
3639.44 176
3639.58 183
3639.72 190
3639.85 195
3639.99 198
3640.13 199
3640.27 196
3640.41 191
3640.55 183
3640.68 174
3640.82 163
3640.96 152
3641.10 142
3641.24 132
3641.38 124
3641.51 117
3641.65 111
3641.79 106
3641.93 101
3642.07 96
3642.21 91
3642.34 87
3642.48 84
3642.62 81
3642.76 80
3642.90 81
3643.04 82
3643.17 84
3643.31 87
3643.45 89
3643.59 91
3643.73 92
3643.87 92
3644.00 91
3644.14 88
3644.28 84
3644.42 79
3644.56 73
3644.70 67
3644.84 63
3644.97 61
3645.11 62
3645.25 66
3645.39 72
3645.53 80
3645.67 88
3645.80 96
3645.94 103
3646.08 110
3646.22 118
3646.36 126
3646.50 136
3646.63 147
3646.77 158
3646.91 169
3647.05 179
3647.19 186
3647.33 191
3647.46 193
3647.60 195
3647.74 195
3647.88 194
3648.02 193
3648.16 192
3648.30 190
3648.43 188
3648.57 183
3648.71 176
3648.85 167
3648.99 156
3649.13 144
3649.26 130
3649.40 114
3649.54 98
3649.68 82
3649.82 66
3649.96 51
3650.10 40
3650.23 32
3650.37 29
3650.51 32
3650.65 40
3650.79 54
3650.93 72
3651.07 92
3651.20 112
3651.34 130
3651.48 144
3651.62 153
3651.76 156
3651.90 156
3652.03 152
3652.17 149
3652.31 147
3652.45 146
3652.59 146
3652.73 146
3652.87 145
3653.00 141
3653.14 136
3653.28 130
3653.42 126
3653.56 125
3653.70 128
3653.84 133
3653.97 140
3654.11 147
3654.25 151
3654.39 151
3654.53 147
3654.67 141
3654.81 134
3654.94 126
3655.08 118
3655.22 111
3655.36 104
3655.50 97
3655.64 91
3655.78 86
3655.91 83
3656.05 85
3656.19 90
3656.33 97
3656.47 105
3656.61 112
3656.75 115
3656.88 114
3657.02 109
3657.16 99
3657.30 86
3657.44 72
3657.58 57
3657.72 42
3657.86 28
3657.99 14
3658.13 1
3658.27 0
3658.41 0
3658.55 0
3658.69 0
3658.83 0
3658.96 0
3659.10 0
3659.24 0
3659.38 12
3659.52 24
3659.66 34
3659.80 42
3659.94 48
3660.07 51
3660.21 54
3660.35 55
3660.49 56
3660.63 56
3660.77 55
3660.91 54
3661.04 53
3661.18 54
3661.32 58
3661.46 63
3661.60 70
3661.74 75
3661.88 79
3662.02 78
3662.15 71
3662.29 62
3662.43 50
3662.57 38
3662.71 29
3662.85 25
3662.99 27
3663.13 33
3663.26 44
3663.40 55
3663.54 66
3663.68 75
3663.82 81
3663.96 83
3664.10 81
3664.24 76
3664.37 71
3664.51 66
3664.65 62
3664.79 61
3664.93 61
3665.07 60
3665.21 58
3665.35 52
3665.48 43
3665.62 32
3665.76 21
3665.90 13
3666.04 8
3666.18 9
3666.32 15
3666.46 25
3666.59 37
3666.73 49
3666.87 58
3667.01 64
3667.15 67
3667.29 66
3667.43 64
3667.57 60
3667.71 58
3667.84 58
3667.98 59
3668.12 63
3668.26 68
3668.40 73
3668.54 77
3668.68 78
3668.82 78
3668.95 74
3669.09 68
3669.23 61
3669.37 52
3669.51 43
3669.65 34
3669.79 26
3669.93 19
3670.07 15
3670.20 12
3670.34 12
3670.48 14
3670.62 18
3670.76 24
3670.90 30
3671.04 35
3671.18 38
3671.32 40
3671.45 40
3671.59 40
3671.73 40
3671.87 42
3672.01 45
3672.15 49
3672.29 52
3672.43 51
3672.57 47
3672.70 38
3672.84 29
3672.98 19
3673.12 12
3673.26 10
3673.40 12
3673.54 18
3673.68 24
3673.82 28
3673.95 29
3674.09 24
3674.23 15
3674.37 2
3674.51 0
3674.65 0
3674.79 0
3674.93 0
3675.07 0
3675.21 0
3675.34 0
3675.48 9
3675.62 20
3675.76 26
3675.90 29
3676.04 26
3676.18 20
3676.32 14
3676.46 8
3676.60 4
3676.73 2
3676.87 3
3677.01 6
3677.15 10
3677.29 16
3677.43 21
3677.57 27
3677.71 33
3677.85 39
3677.99 44
3678.12 49
3678.26 52
3678.40 54
3678.54 56
3678.68 57
3678.82 58
3678.96 59
3679.10 60
3679.24 60
3679.38 58
3679.51 53
3679.65 46
3679.79 37
3679.93 27
3680.07 18
3680.21 12
3680.35 9
3680.49 11
3680.63 15
3680.77 22
3680.91 30
3681.04 36
3681.18 40
3681.32 42
3681.46 42
3681.60 40
3681.74 37
3681.88 32
3682.02 26
3682.16 18
3682.30 9
3682.44 0
3682.57 0
3682.71 0
3682.85 0
3682.99 0
3683.13 0
3683.27 0
3683.41 0
3683.55 6
3683.69 17
3683.83 25
3683.97 32
3684.10 36
3684.24 39
3684.38 41
3684.52 44
3684.66 48
3684.80 52
3684.94 55
3685.08 56
3685.22 57
3685.36 57
3685.50 58
3685.64 59
3685.77 64
3685.91 70
3686.05 77
3686.19 84
3686.33 90
3686.47 93
3686.61 94
3686.75 92
3686.89 89
3687.03 86
3687.17 86
3687.31 88
3687.44 93
3687.58 102
3687.72 112
3687.86 123
3688.00 133
3688.14 142
3688.28 150
3688.42 157
3688.56 163
3688.70 166
3688.84 167
3688.98 165
3689.12 161
3689.25 155
3689.39 147
3689.53 141
3689.67 137
3689.81 135
3689.95 135
3690.09 137
3690.23 138
3690.37 136
3690.51 132
3690.65 125
3690.79 115
3690.93 105
3691.06 95
3691.20 87
3691.34 80
3691.48 73
3691.62 67
3691.76 60
3691.90 53
3692.04 47
3692.18 41
3692.32 38
3692.46 38
3692.60 39
3692.74 43
3692.88 48
3693.01 52
3693.15 56
3693.29 59
3693.43 60
3693.57 61
3693.71 60
3693.85 60
3693.99 60
3694.13 61
3694.27 62
3694.41 62
3694.55 62
3694.69 61
3694.83 59
3694.96 55
3695.10 51
3695.24 48
3695.38 45
3695.52 43
3695.66 43
3695.80 44
3695.94 48
3696.08 52
3696.22 58
3696.36 66
3696.50 76
3696.64 87
3696.78 98
3696.92 109
3697.06 117
3697.19 122
3697.33 121
3697.47 116
3697.61 106
3697.75 92
3697.89 76
3698.03 61
3698.17 48
3698.31 38
3698.45 33
3698.59 33
3698.73 36
3698.87 42
3699.01 48
3699.15 54
3699.29 57
3699.43 57
3699.56 54
3699.70 49
3699.84 43
3699.98 39
3700.12 36
3700.26 35
3700.40 37
3700.54 42
3700.68 48
3700.82 55
3700.96 64
3701.10 73
3701.24 83
3701.38 94
3701.52 105
3701.66 116
3701.80 126
3701.94 133
3702.07 137
3702.21 137
3702.35 133
3702.49 123
3702.63 110
3702.77 96
3702.91 82
3703.05 73
3703.19 69
3703.33 73
3703.47 85
3703.61 103
3703.75 124
3703.89 145
3704.03 163
3704.17 174
3704.31 177
3704.45 174
3704.59 165
3704.73 154
3704.86 142
3705.00 131
3705.14 124
3705.28 120
3705.42 118
3705.56 118
3705.70 117
3705.84 114
3705.98 108
3706.12 101
3706.26 92
3706.40 86
3706.54 82
3706.68 83
3706.82 89
3706.96 99
3707.10 111
3707.24 122
3707.38 130
3707.52 132
3707.66 129
3707.80 119
3707.93 106
3708.07 90
3708.21 76
3708.35 64
3708.49 57
3708.63 55
3708.77 59
3708.91 68
3709.05 81
3709.19 97
3709.33 114
3709.47 132
3709.61 148
3709.75 163
3709.89 177
3710.03 189
3710.17 200
3710.31 210
3710.45 220
3710.59 231
3710.73 244
3710.87 259
3711.01 277
3711.15 298
3711.29 320
3711.43 342
3711.56 362
3711.70 378
3711.84 390
3711.98 398
3712.12 404
3712.26 409
3712.40 414
3712.54 422
3712.68 431
3712.82 444
3712.96 458
3713.10 475
3713.24 493
3713.38 513
3713.52 532
3713.66 548
3713.80 562
3713.94 570
3714.08 572
3714.22 570
3714.36 564
3714.50 555
3714.64 547
3714.78 540
3714.92 535
3715.06 534
3715.20 536
3715.34 540
3715.48 547
3715.62 556
3715.76 564
3715.90 572
3716.04 577
3716.17 577
3716.31 571
3716.45 557
3716.59 538
3716.73 513
3716.87 486
3717.01 459
3717.15 435
3717.29 414
3717.43 397
3717.57 385
3717.71 375
3717.85 367
3717.99 359
3718.13 350
3718.27 339
3718.41 327
3718.55 313
3718.69 299
3718.83 285
3718.97 271
3719.11 260
3719.25 251
3719.39 243
3719.53 236
3719.67 229
3719.81 221
3719.95 212
3720.09 201
3720.23 191
3720.37 182
3720.51 176
3720.65 172
3720.79 171
3720.93 170
3721.07 169
3721.21 165
3721.35 158
3721.49 150
3721.63 141
3721.77 134
3721.91 130
3722.05 129
3722.19 132
3722.33 137
3722.47 142
3722.61 146
3722.75 147
3722.89 146
3723.03 143
3723.16 138
3723.30 135
3723.44 132
3723.58 130
3723.72 130
3723.86 129
3724.00 130
3724.14 130
3724.28 129
3724.42 129
3724.56 130
3724.70 133
3724.84 137
3724.98 143
3725.12 152
3725.26 162
3725.40 173
3725.54 184
3725.68 194
3725.82 201
3725.96 206
3726.10 208
3726.24 206
3726.38 202
3726.52 194
3726.66 184
3726.80 171
3726.94 158
3727.08 145
3727.22 131
3727.36 120
3727.50 110
3727.64 103
3727.78 98
3727.92 95
3728.06 93
3728.20 92
3728.34 90
3728.48 87
3728.62 82
3728.76 76
3728.90 70
3729.04 63
3729.18 56
3729.32 51
3729.46 49
3729.60 50
3729.74 55
3729.88 64
3730.02 76
3730.16 90
3730.30 105
3730.44 121
3730.58 136
3730.72 148
3730.86 159
3731.00 166
3731.14 171
3731.28 173
3731.42 172
3731.56 168
3731.70 164
3731.84 158
3731.98 152
3732.12 145
3732.26 139
3732.40 133
3732.54 128
3732.68 123
3732.82 118
3732.96 114
3733.10 110
3733.24 105
3733.38 100
3733.52 93
3733.66 84
3733.80 74
3733.94 63
3734.08 51
3734.22 38
3734.36 26
3734.50 14
3734.64 4
3734.78 0
3734.92 0
3735.06 0
3735.20 0
3735.34 0
3735.48 0
3735.62 0
3735.76 0
3735.90 0
3736.04 7
3736.18 18
3736.32 28
3736.46 39
3736.60 47
3736.74 53
3736.88 55
3737.02 54
3737.16 48
3737.31 41
3737.45 33
3737.59 26
3737.73 21
3737.87 20
3738.01 21
3738.15 25
3738.29 30
3738.43 36
3738.57 42
3738.71 48
3738.85 55
3738.99 64
3739.13 74
3739.27 86
3739.41 99
3739.55 110
3739.69 119
3739.83 123
3739.97 124
3740.11 121
3740.25 116
3740.39 109
3740.53 103
3740.67 98
3740.81 94
3740.95 91
3741.09 90
3741.23 90
3741.37 91
3741.51 94
3741.65 97
3741.79 102
3741.93 106
3742.07 110
3742.21 113
3742.35 115
3742.49 118
3742.63 122
3742.77 129
3742.91 137
3743.05 148
3743.19 160
3743.33 171
3743.47 179
3743.61 182
3743.75 180
3743.89 173
3744.03 165
3744.17 156
3744.32 152
3744.46 152
3744.60 159
3744.74 172
3744.88 188
3745.02 204
3745.16 218
3745.30 229
3745.44 237
3745.58 243
3745.72 247
3745.86 252
3746.00 257
3746.14 263
3746.28 268
3746.42 272
3746.56 273
3746.70 274
3746.84 274
3746.98 276
3747.12 280
3747.26 286
3747.40 293
3747.54 300
3747.68 306
3747.82 308
3747.96 307
3748.10 304
3748.24 298
3748.38 291
3748.52 282
3748.66 273
3748.80 264
3748.95 255
3749.09 247
3749.23 241
3749.37 237
3749.51 235
3749.65 236
3749.79 238
3749.93 241
3750.07 243
3750.21 243
3750.35 241
3750.49 238
3750.63 232
3750.77 222
3750.91 208
3751.05 192
3751.19 173
3751.33 153
3751.47 133
3751.61 115
3751.75 102
3751.89 96
3752.03 95
3752.17 100
3752.31 107
3752.45 114
3752.60 118
3752.74 116
3752.88 107
3753.02 92
3753.16 73
3753.30 55
3753.44 40
3753.58 31
3753.72 30
3753.86 34
3754.00 42
3754.14 51
3754.28 61
3754.42 70
3754.56 79
3754.70 88
3754.84 100
3754.98 113
3755.12 127
3755.26 140
3755.40 150
3755.54 155
3755.69 152
3755.83 142
3755.97 126
3756.11 106
3756.25 85
3756.39 65
3756.53 51
3756.67 41
3756.81 37
3756.95 36
3757.09 37
3757.23 40
3757.37 42
3757.51 43
3757.65 44
3757.79 46
3757.93 49
3758.07 54
3758.21 60
3758.35 67
3758.50 74
3758.64 79
3758.78 83
3758.92 86
3759.06 88
3759.20 90
3759.34 92
3759.48 96
3759.62 101
3759.76 108
3759.90 115
3760.04 124
3760.18 132
3760.32 138
3760.46 142
3760.60 144
3760.74 142
3760.88 137
3761.03 130
3761.17 123
3761.31 116
3761.45 111
3761.59 107
3761.73 105
3761.87 103
3762.01 100
3762.15 95
3762.29 89
3762.43 80
3762.57 71
3762.71 61
3762.85 53
3762.99 48
3763.13 47
3763.27 49
3763.42 53
3763.56 60
3763.70 69
3763.84 77
3763.98 86
3764.12 95
3764.26 103
3764.40 109
3764.54 113
3764.68 114
3764.82 113
3764.96 109
3765.10 104
3765.24 98
3765.38 92
3765.53 86
3765.67 80
3765.81 74
3765.95 67
3766.09 60
3766.23 54
3766.37 49
3766.51 46
3766.65 47
3766.79 49
3766.93 51
3767.07 52
3767.21 52
3767.35 50
3767.49 48
3767.64 49
3767.78 53
3767.92 62
3768.06 77
3768.20 94
3768.34 112
3768.48 128
3768.62 140
3768.76 147
3768.90 149
3769.04 146
3769.18 139
3769.32 129
3769.46 116
3769.61 102
3769.75 88
3769.89 75
3770.03 63
3770.17 55
3770.31 50
3770.45 48
3770.59 48
3770.73 49
3770.87 49
3771.01 47
3771.15 42
3771.29 35
3771.44 26
3771.58 18
3771.72 10
3771.86 4
3772.00 0
3772.14 0
3772.28 0
3772.42 0
3772.56 0
3772.70 0
3772.84 0
3772.98 0
3773.12 0
3773.27 0
3773.41 1
3773.55 5
3773.69 10
3773.83 16
3773.97 24
3774.11 34
3774.25 46
3774.39 58
3774.53 72
3774.67 85
3774.81 99
3774.96 112
3775.10 126
3775.24 139
3775.38 151
3775.52 160
3775.66 166
3775.80 167
3775.94 162
3776.08 151
3776.22 137
3776.36 120
3776.50 102
3776.65 87
3776.79 74
3776.93 65
3777.07 61
3777.21 60
3777.35 63
3777.49 69
3777.63 76
3777.77 83
3777.91 90
3778.05 94
3778.20 96
3778.34 95
3778.48 93
3778.62 90
3778.76 88
3778.90 88
3779.04 90
3779.18 94
3779.32 100
3779.46 105
3779.60 108
3779.75 110
3779.89 111
3780.03 111
3780.17 110
3780.31 109
3780.45 109
3780.59 110
3780.73 112
3780.87 116
3781.01 121
3781.16 127
3781.30 134
3781.44 139
3781.58 142
3781.72 143
3781.86 140
3782.00 135
3782.14 129
3782.28 122
3782.42 116
3782.56 112
3782.71 108
3782.85 105
3782.99 103
3783.13 100
3783.27 95
3783.41 90
3783.55 82
3783.69 72
3783.83 60
3783.97 47
3784.12 33
3784.26 19
3784.40 5
3784.54 0
3784.68 0
3784.82 0
3784.96 0
3785.10 0
3785.24 0
3785.38 0
3785.53 0
3785.67 4
3785.81 15
3785.95 25
3786.09 36
3786.23 46
3786.37 58
3786.51 69
3786.65 79
3786.80 88
3786.94 92
3787.08 92
3787.22 87
3787.36 77
3787.50 65
3787.64 53
3787.78 43
3787.92 37
3788.06 35
3788.21 36
3788.35 38
3788.49 39
3788.63 37
3788.77 33
3788.91 28
3789.05 21
3789.19 16
3789.33 13
3789.48 13
3789.62 18
3789.76 26
3789.90 36
3790.04 46
3790.18 57
3790.32 66
3790.46 74
3790.60 79
3790.75 83
3790.89 86
3791.03 91
3791.17 97
3791.31 104
3791.45 112
3791.59 120
3791.73 126
3791.88 130
3792.02 128
3792.16 123
3792.30 114
3792.44 103
3792.58 92
3792.72 82
3792.86 75
3793.00 70
3793.15 68
3793.29 67
3793.43 66
3793.57 64
3793.71 61
3793.85 58
3793.99 54
3794.13 50
3794.28 48
3794.42 48
3794.56 49
3794.70 52
3794.84 57
3794.98 63
3795.12 71
3795.26 82
3795.40 95
3795.55 108
3795.69 122
3795.83 134
3795.97 143
3796.11 149
3796.25 153
3796.39 155
3796.53 156
3796.68 157
3796.82 157
3796.96 156
3797.10 153
3797.24 148
3797.38 141
3797.52 132
3797.66 122
3797.81 113
3797.95 105
3798.09 98
3798.23 93
3798.37 88
3798.51 83
3798.65 79
3798.79 75
3798.94 71
3799.08 67
3799.22 63
3799.36 60
3799.50 57
3799.64 54
3799.78 52
3799.93 52
3800.07 54
3800.21 58
3800.35 64
3800.49 72
3800.63 82
3800.77 93
3800.91 103
3801.06 112
3801.20 119
3801.34 124
3801.48 126
3801.62 127
3801.76 126
3801.90 124
3802.05 122
3802.19 121
3802.33 122
3802.47 126
3802.61 132
3802.75 139
3802.89 146
3803.03 151
3803.18 154
3803.32 152
3803.46 147
3803.60 139
3803.74 129
3803.88 121
3804.02 113
3804.17 109
3804.31 107
3804.45 109
3804.59 114
3804.73 122
3804.87 134
3805.01 149
3805.16 167
3805.30 187
3805.44 207
3805.58 227
3805.72 243
3805.86 256
3806.00 263
3806.15 266
3806.29 263
3806.43 257
3806.57 247
3806.71 236
3806.85 223
3806.99 211
3807.14 198
3807.28 186
3807.42 175
3807.56 164
3807.70 153
3807.84 144
3807.98 136
3808.13 129
3808.27 124
3808.41 119
3808.55 114
3808.69 107
3808.83 100
3808.97 91
3809.12 83
3809.26 76
3809.40 70
3809.54 67
3809.68 65
3809.82 63
3809.96 61
3810.11 57
3810.25 52
3810.39 46
3810.53 41
3810.67 37
3810.81 35
3810.95 34
3811.10 35
3811.24 37
3811.38 37
3811.52 37
3811.66 35
3811.80 32
3811.95 29
3812.09 24
3812.23 19
3812.37 14
3812.51 8
3812.65 3
3812.79 0
3812.94 0
3813.08 0
3813.22 0
3813.36 0
3813.50 0
3813.64 0
3813.79 0
3813.93 6
3814.07 16
3814.21 26
3814.35 34
3814.49 39
3814.64 42
3814.78 41
3814.92 38
3815.06 32
3815.20 26
3815.34 20
3815.48 15
3815.63 12
3815.77 12
3815.91 15
3816.05 21
3816.19 28
3816.33 35
3816.48 42
3816.62 49
3816.76 56
3816.90 62
3817.04 66
3817.18 69
3817.33 68
3817.47 65
3817.61 60
3817.75 53
3817.89 45
3818.03 39
3818.18 35
3818.32 33
3818.46 34
3818.60 37
3818.74 41
3818.88 47
3819.03 53
3819.17 59
3819.31 63
3819.45 66
3819.59 68
3819.73 68
3819.88 68
3820.02 69
3820.16 70
3820.30 72
3820.44 75
3820.58 77
3820.73 77
3820.87 76
3821.01 74
3821.15 71
3821.29 70
3821.43 71
3821.58 75
3821.72 81
3821.86 88
3822.00 94
3822.14 100
3822.28 103
3822.43 104
3822.57 102
3822.71 97
3822.85 91
3822.99 82
3823.13 73
3823.28 64
3823.42 55
3823.56 49
3823.70 46
3823.84 47
3823.98 52
3824.13 59
3824.27 69
3824.41 80
3824.55 90
3824.69 98
3824.84 104
3824.98 107
3825.12 107
3825.26 105
3825.40 102
3825.54 99
3825.69 97
3825.83 97
3825.97 99
3826.11 102
3826.25 105
3826.40 107
3826.54 107
3826.68 103
3826.82 95
3826.96 83
3827.10 70
3827.25 56
3827.39 43
3827.53 33
3827.67 26
3827.81 23
3827.95 23
3828.10 25
3828.24 27
3828.38 30
3828.52 33
3828.66 35
3828.81 37
3828.95 41
3829.09 47
3829.23 54
3829.37 64
3829.52 76
3829.66 89
3829.80 101
3829.94 112
3830.08 120
3830.22 124
3830.37 125
3830.51 123
3830.65 117
3830.79 109
3830.93 101
3831.08 93
3831.22 86
3831.36 81
3831.50 77
3831.64 75
3831.79 74
3831.93 72
3832.07 69
3832.21 66
3832.35 61
3832.49 56
3832.64 50
3832.78 44
3832.92 38
3833.06 33
3833.20 28
3833.35 24
3833.49 22
3833.63 22
3833.77 22
3833.91 24
3834.06 27
3834.20 29
3834.34 32
3834.48 33
3834.62 33
3834.77 32
3834.91 29
3835.05 25
3835.19 20
3835.33 15
3835.48 11
3835.62 9
3835.76 10
3835.90 16
3836.04 26
3836.19 38
3836.33 52
3836.47 65
3836.61 76
3836.75 83
3836.90 88
3837.04 90
3837.18 91
3837.32 94
3837.46 98
3837.61 106
3837.75 115
3837.89 125
3838.03 134
3838.17 139
3838.32 140
3838.46 136
3838.60 127
3838.74 116
3838.88 103
3839.03 93
3839.17 86
3839.31 85
3839.45 88
3839.59 95
3839.74 105
3839.88 116
3840.02 127
3840.16 137
3840.30 146
3840.45 154
3840.59 162
3840.73 167
3840.87 171
3841.01 173
3841.16 174
3841.30 172
3841.44 170
3841.58 169
3841.72 169
3841.87 171
3842.01 175
3842.15 180
3842.29 186
3842.43 190
3842.58 192
3842.72 190
3842.86 185
3843.00 175
3843.15 163
3843.29 149
3843.43 133
3843.57 117
3843.71 101
3843.86 87
3844.00 76
3844.14 67
3844.28 62
3844.42 60
3844.57 61
3844.71 63
3844.85 66
3844.99 68
3845.14 69
3845.28 69
3845.42 66
3845.56 61
3845.70 56
3845.85 52
3845.99 51
3846.13 52
3846.27 57
3846.41 65
3846.56 73
3846.70 81
3846.84 84
3846.98 81
3847.13 71
3847.27 56
3847.41 37
3847.55 17
3847.69 1
3847.84 0
3847.98 0
3848.12 0
3848.26 0
3848.40 0
3848.55 8
3848.69 17
3848.83 24
3848.97 29
3849.12 33
3849.26 34
3849.40 33
3849.54 30
3849.68 25
3849.83 19
3849.97 12
3850.11 6
3850.25 1
3850.40 0
3850.54 0
3850.68 0
3850.82 0
3850.97 0
3851.11 0
3851.25 0
3851.39 0
3851.53 5
3851.68 18
3851.82 32
3851.96 45
3852.10 55
3852.25 62
3852.39 64
3852.53 63
3852.67 58
3852.81 51
3852.96 43
3853.10 36
3853.24 31
3853.38 27
3853.53 26
3853.67 29
3853.81 35
3853.95 44
3854.10 55
3854.24 70
3854.38 86
3854.52 103
3854.66 120
3854.81 136
3854.95 151
3855.09 164
3855.23 175
3855.38 185
3855.52 193
3855.66 200
3855.80 207
3855.95 215
3856.09 223
3856.23 234
3856.37 245
3856.51 258
3856.66 271
3856.80 282
3856.94 289
3857.08 292
3857.23 290
3857.37 283
3857.51 271
3857.65 257
3857.80 242
3857.94 228
3858.08 217
3858.22 209
3858.37 206
3858.51 208
3858.65 212
3858.79 216
3858.94 219
3859.08 219
3859.22 213
3859.36 203
3859.50 188
3859.65 172
3859.79 157
3859.93 145
3860.07 137
3860.22 133
3860.36 134
3860.50 138
3860.64 143
3860.79 148
3860.93 151
3861.07 152
3861.21 152
3861.36 152
3861.50 153
3861.64 158
3861.78 164
3861.93 173
3862.07 183
3862.21 193
3862.35 203
3862.50 212
3862.64 221
3862.78 229
3862.92 237
3863.07 245
3863.21 253
3863.35 259
3863.49 263
3863.64 266
3863.78 267
3863.92 267
3864.06 266
3864.21 265
3864.35 263
3864.49 261
3864.63 259
3864.78 258
3864.92 258
3865.06 259
3865.20 262
3865.35 265
3865.49 267
3865.63 267
3865.77 264
3865.92 258
3866.06 249
3866.20 239
3866.34 228
3866.49 218
3866.63 208
3866.77 199
3866.91 191
3867.06 183
3867.20 178
3867.34 173
3867.48 172
3867.63 174
3867.77 179
3867.91 185
3868.05 192
3868.20 197
3868.34 198
3868.48 195
3868.62 187
3868.77 177
3868.91 166
3869.05 156
3869.19 150
3869.34 147
3869.48 149
3869.62 154
3869.77 159
3869.91 164
3870.05 166
3870.19 164
3870.34 160
3870.48 154
3870.62 147
3870.76 142
3870.91 139
3871.05 140
3871.19 145
3871.33 154
3871.48 165
3871.62 178
3871.76 191
3871.90 203
3872.05 213
3872.19 220
3872.33 223
3872.47 222
3872.62 218
3872.76 212
3872.90 203
3873.05 193
3873.19 182
3873.33 172
3873.47 161
3873.62 149
3873.76 138
3873.90 127
3874.04 118
3874.19 109
3874.33 103
3874.47 98
3874.61 95
3874.76 94
3874.90 93
3875.04 92
3875.19 91
3875.33 91
3875.47 92
3875.61 94
3875.76 98
3875.90 102
3876.04 108
3876.18 113
3876.33 117
3876.47 119
3876.61 119
3876.76 116
3876.90 112
3877.04 107
3877.18 101
3877.33 94
3877.47 89
3877.61 84
3877.75 81
3877.90 79
3878.04 77
3878.18 76
3878.33 75
3878.47 75
3878.61 75
3878.75 76
3878.90 78
3879.04 82
3879.18 86
3879.32 89
3879.47 92
3879.61 92
3879.75 90
3879.90 86
3880.04 79
3880.18 71
3880.32 62
3880.47 54
3880.61 47
3880.75 42
3880.90 38
3881.04 35
3881.18 33
3881.32 31
3881.47 29
3881.61 26
3881.75 24
3881.90 23
3882.04 22
3882.18 23
3882.32 24
3882.47 26
3882.61 28
3882.75 31
3882.90 32
3883.04 33
3883.18 34
3883.32 34
3883.47 36
3883.61 40
3883.75 46
3883.90 55
3884.04 65
3884.18 75
3884.32 84
3884.47 89
3884.61 91
3884.75 89
3884.90 85
3885.04 80
3885.18 76
3885.32 74
3885.47 75
3885.61 80
3885.75 87
3885.90 94
3886.04 102
3886.18 108
3886.32 110
3886.47 109
3886.61 104
3886.75 94
3886.90 81
3887.04 65
3887.18 50
3887.32 37
3887.47 27
3887.61 22
3887.75 22
3887.90 23
3888.04 26
3888.18 26
3888.32 24
3888.47 18
3888.61 9
3888.75 0
3888.90 0
3889.04 0
3889.18 0
3889.33 0
3889.47 0
3889.61 0
3889.75 0
3889.90 6
3890.04 19
3890.18 32
3890.33 44
3890.47 55
3890.61 63
3890.76 69
3890.90 73
3891.04 76
3891.18 79
3891.33 83
3891.47 90
3891.61 99
3891.76 109
3891.90 119
3892.04 125
3892.19 127
3892.33 123
3892.47 113
3892.61 99
3892.76 83
3892.90 67
3893.04 54
3893.19 44
3893.33 37
3893.47 32
3893.62 26
3893.76 20
3893.90 14
3894.04 8
3894.19 4
3894.33 4
3894.47 7
3894.62 14
3894.76 24
3894.90 35
3895.05 47
3895.19 58
3895.33 69
3895.48 80
3895.62 90
3895.76 102
3895.90 113
3896.05 124
3896.19 134
3896.33 143
3896.48 150
3896.62 156
3896.76 160
3896.91 162
3897.05 164
3897.19 165
3897.34 167
3897.48 169
3897.62 171
3897.76 173
3897.91 174
3898.05 174
3898.19 172
3898.34 169
3898.48 165
3898.62 161
3898.77 156
3898.91 152
3899.05 149
3899.20 145
3899.34 141
3899.48 136
3899.63 131
3899.77 126
3899.91 121
3900.05 119
3900.20 121
3900.34 127
3900.48 136
3900.63 147
3900.77 158
3900.91 167
3901.06 171
3901.20 169
3901.34 162
3901.49 150
3901.63 137
3901.77 124
3901.92 112
3902.06 103
3902.20 95
3902.35 89
3902.49 82
3902.63 74
3902.78 65
3902.92 56
3903.06 47
3903.20 40
3903.35 37
3903.49 36
3903.63 39
3903.78 43
3903.92 47
3904.06 51
3904.21 51
3904.35 49
3904.49 43
3904.64 34
3904.78 22
3904.92 11
3905.07 0
3905.21 0
3905.35 0
3905.50 0
3905.64 0
3905.78 0
3905.93 0
3906.07 0
3906.21 1
3906.36 6
3906.50 10
3906.64 14
3906.79 18
3906.93 22
3907.07 26
3907.22 29
3907.36 31
3907.50 33
3907.65 34
3907.79 35
3907.93 36
3908.08 39
3908.22 43
3908.36 47
3908.51 51
3908.65 54
3908.79 56
3908.94 56
3909.08 55
3909.22 55
3909.37 55
3909.51 59
3909.65 65
3909.80 73
3909.94 81
3910.08 90
3910.23 96
3910.37 100
3910.51 101
3910.66 100
3910.80 96
3910.94 91
3911.09 86
3911.23 81
3911.37 75
3911.52 70
3911.66 64
3911.80 59
3911.95 53
3912.09 48
3912.23 42
3912.38 37
3912.52 31
3912.66 26
3912.81 22
3912.95 19
3913.09 17
3913.24 15
3913.38 13
3913.52 11
3913.67 8
3913.81 4
3913.95 0
3914.10 0
3914.24 0
3914.38 0
3914.53 0
3914.67 0
3914.81 0
3914.96 0
3915.10 0
3915.24 1
3915.39 2
3915.53 5
3915.67 10
3915.82 17
3915.96 26
3916.10 34
3916.25 43
3916.39 51
3916.53 58
3916.68 65
3916.82 70
3916.97 74
3917.11 76
3917.25 77
3917.40 76
3917.54 73
3917.68 70
3917.83 68
3917.97 67
3918.11 67
3918.26 68
3918.40 69
3918.54 71
3918.69 73
3918.83 75
3918.97 79
3919.12 85
3919.26 93
3919.40 103
3919.55 113
3919.69 123
3919.84 133
3919.98 140
3920.12 146
3920.27 149
3920.41 150
3920.55 149
3920.70 147
3920.84 144
3920.98 141
3921.13 138
3921.27 135
3921.41 132
3921.56 130
3921.70 129
3921.84 129
3921.99 130
3922.13 134
3922.28 137
3922.42 140
3922.56 139
3922.71 134
3922.85 123
3922.99 108
3923.14 90
3923.28 72
3923.42 57
3923.57 45
3923.71 37
3923.85 32
3924.00 30
3924.14 29
3924.29 28
3924.43 28
3924.57 29
3924.72 31
3924.86 34
3925.00 38
3925.15 42
3925.29 44
3925.43 46
3925.58 46
3925.72 45
3925.87 46
3926.01 48
3926.15 53
3926.30 61
3926.44 71
3926.58 83
3926.73 95
3926.87 107
3927.01 119
3927.16 129
3927.30 138
3927.45 145
3927.59 149
3927.73 149
3927.88 146
3928.02 141
3928.16 136
3928.31 132
3928.45 132
3928.59 136
3928.74 146
3928.88 161
3929.03 178
3929.17 197
3929.31 215
3929.46 233
3929.60 248
3929.74 261
3929.89 270
3930.03 277
3930.18 280
3930.32 279
3930.46 274
3930.61 265
3930.75 253
3930.89 238
3931.04 221
3931.18 204
3931.32 187
3931.47 171
3931.61 156
3931.76 142
3931.90 129
3932.04 117
3932.19 107
3932.33 98
3932.47 91
3932.62 86
3932.76 81
3932.91 76
3933.05 71
3933.19 65
3933.34 58
3933.48 52
3933.62 48
3933.77 47
3933.91 48
3934.06 51
3934.20 55
3934.34 58
3934.49 58
3934.63 57
3934.78 55
3934.92 53
3935.06 52
3935.21 55
3935.35 59
3935.49 65
3935.64 71
3935.78 74
3935.93 75
3936.07 73
3936.21 69
3936.36 66
3936.50 65
3936.64 66
3936.79 69
3936.93 73
3937.08 77
3937.22 80
3937.36 81
3937.51 81
3937.65 81
3937.80 84
3937.94 90
3938.08 99
3938.23 112
3938.37 126
3938.51 138
3938.66 147
3938.80 151
3938.95 150
3939.09 144
3939.23 135
3939.38 125
3939.52 117
3939.67 112
3939.81 111
3939.95 115
3940.10 123
3940.24 136
3940.38 150
3940.53 166
3940.67 181
3940.82 192
3940.96 198
3941.10 198
3941.25 190
3941.39 174
3941.54 152
3941.68 125
3941.82 96
3941.97 68
3942.11 44
3942.26 26
3942.40 16
3942.54 12
3942.69 14
3942.83 20
3942.98 28
3943.12 35
3943.26 39
3943.41 40
3943.55 39
3943.70 36
3943.84 33
3943.98 31
3944.13 31
3944.27 34
3944.41 40
3944.56 47
3944.70 54
3944.85 61
3944.99 66
3945.13 68
3945.28 68
3945.42 65
3945.57 60
3945.71 56
3945.85 53
3946.00 52
3946.14 53
3946.29 55
3946.43 57
3946.57 59
3946.72 57
3946.86 53
3947.01 47
3947.15 39
3947.29 33
3947.44 30
3947.58 30
3947.73 34
3947.87 42
3948.01 52
3948.16 63
3948.30 73
3948.45 84
3948.59 92
3948.74 98
3948.88 102
3949.02 102
3949.17 100
3949.31 94
3949.46 86
3949.60 77
3949.74 69
3949.89 63
3950.03 59
3950.18 57
3950.32 57
3950.46 57
3950.61 57
3950.75 57
3950.90 57
3951.04 57
3951.18 59
3951.33 63
3951.47 68
3951.62 73
3951.76 76
3951.90 77
3952.05 74
3952.19 67
3952.34 58
3952.48 48
3952.63 38
3952.77 30
3952.91 25
3953.06 24
3953.20 25
3953.35 29
3953.49 34
3953.63 40
3953.78 45
3953.92 49
3954.07 51
3954.21 51
3954.35 49
3954.50 45
3954.64 39
3954.79 34
3954.93 29
3955.08 25
3955.22 22
3955.36 19
3955.51 17
3955.65 14
3955.80 12
3955.94 9
3956.08 7
3956.23 7
3956.37 9
3956.52 12
3956.66 18
3956.81 24
3956.95 32
3957.09 40
3957.24 49
3957.38 58
3957.53 68
3957.67 77
3957.82 86
3957.96 94
3958.10 100
3958.25 103
3958.39 103
3958.54 101
3958.68 95
3958.82 88
3958.97 80
3959.11 73
3959.26 70
3959.40 70
3959.55 75
3959.69 83
3959.83 93
3959.98 103
3960.12 111
3960.27 114
3960.41 112
3960.56 105
3960.70 93
3960.84 80
3960.99 66
3961.13 53
3961.28 43
3961.42 37
3961.57 36
3961.71 38
3961.85 45
3962.00 53
3962.14 62
3962.29 71
3962.43 79
3962.58 86
3962.72 92
3962.86 98
3963.01 102
3963.15 106
3963.30 107
3963.44 107
3963.59 104
3963.73 99
3963.87 93
3964.02 88
3964.16 84
3964.31 83
3964.45 85
3964.60 88
3964.74 93
3964.88 98
3965.03 101
3965.17 104
3965.32 105
3965.46 105
3965.61 104
3965.75 105
3965.90 105
3966.04 105
3966.18 105
3966.33 104
3966.47 102
3966.62 99
3966.76 96
3966.91 95
3967.05 94
3967.19 95
3967.34 97
3967.48 99
3967.63 101
3967.77 100
3967.92 98
3968.06 93
3968.21 88
3968.35 81
3968.49 75
3968.64 70
3968.78 64
3968.93 59
3969.07 54
3969.22 49
3969.36 43
3969.50 37
3969.65 30
3969.79 22
3969.94 14
3970.08 5
3970.23 0
3970.37 0
3970.52 0
3970.66 0
3970.80 0
3970.95 0
3971.09 0
3971.24 0
3971.38 2
3971.53 12
3971.67 22
3971.82 31
3971.96 37
3972.10 41
3972.25 42
3972.39 40
3972.54 36
3972.68 30
3972.83 23
3972.97 16
3973.12 10
3973.26 4
3973.41 0
3973.55 0
3973.69 0
3973.84 0
3973.98 0
3974.13 0
3974.27 0
3974.42 0
3974.56 2
3974.71 10
3974.85 18
3974.99 25
3975.14 32
3975.28 40
3975.43 48
3975.57 56
3975.72 65
3975.86 72
3976.01 77
3976.15 79
3976.30 78
3976.44 75
3976.58 71
3976.73 69
3976.87 69
3977.02 70
3977.16 72
3977.31 73
3977.45 73
3977.60 72
3977.74 69
3977.89 65
3978.03 63
3978.18 63
3978.32 65
3978.46 68
3978.61 71
3978.75 73
3978.90 72
3979.04 70
3979.19 67
3979.33 62
3979.48 58
3979.62 52
3979.77 47
3979.91 40
3980.05 34
3980.20 27
3980.34 21
3980.49 18
3980.63 18
3980.78 21
3980.92 26
3981.07 32
3981.21 38
3981.36 44
3981.50 47
3981.65 48
3981.79 48
3981.94 46
3982.08 44
3982.22 43
3982.37 42
3982.51 43
3982.66 45
3982.80 49
3982.95 53
3983.09 57
3983.24 62
3983.38 67
3983.53 70
3983.67 71
3983.82 70
3983.96 67
3984.11 61
3984.25 54
3984.39 47
3984.54 39
3984.68 33
3984.83 27
3984.97 22
3985.12 17
3985.26 14
3985.41 14
3985.55 17
3985.70 23
3985.84 34
3985.99 48
3986.13 63
3986.28 78
3986.42 91
3986.57 100
3986.71 107
3986.85 111
3987.00 115
3987.14 119
3987.29 124
3987.43 132
3987.58 141
3987.72 150
3987.87 159
3988.01 167
3988.16 172
3988.30 175
3988.45 175
3988.59 172
3988.74 169
3988.88 164
3989.03 160
3989.17 155
3989.32 151
3989.46 148
3989.61 144
3989.75 141
3989.89 138
3990.04 135
3990.18 131
3990.33 126
3990.47 121
3990.62 114
3990.76 105
3990.91 96
3991.05 86
3991.20 75
3991.34 66
3991.49 58
3991.63 51
3991.78 46
3991.92 41
3992.07 37
3992.21 32
3992.36 27
3992.50 22
3992.65 21
3992.79 22
3992.94 26
3993.08 33
3993.23 43
3993.37 54
3993.52 65
3993.66 76
3993.81 88
3993.95 101
3994.09 116
3994.24 133
3994.38 151
3994.53 171
3994.67 189
3994.82 206
3994.96 219
3995.11 226
3995.25 230
3995.40 230
3995.54 227
3995.69 224
3995.83 221
3995.98 220
3996.12 220
3996.27 222
3996.41 224
3996.56 225
3996.70 224
3996.85 221
3996.99 217
3997.14 212
3997.28 208
3997.43 205
3997.57 204
3997.72 204
3997.86 205
3998.01 205
3998.15 202
3998.30 197
3998.44 191
3998.59 183
3998.73 175
3998.88 170
3999.02 167
3999.17 167
3999.31 168
3999.46 169
3999.60 170
3999.75 169
3999.89 167
4000.04 164
4000.18 161
4000.33 160
4000.47 159
4000.62 160
4000.76 160
4000.91 160
4001.05 159
4001.20 158
4001.34 157
4001.49 156
4001.63 155
4001.78 154
4001.92 153
4002.07 150
4002.21 144
4002.36 138
4002.50 132
4002.65 128
4002.79 127
4002.94 130
4003.08 138
4003.23 150
4003.37 164
4003.52 177
4003.66 189
4003.81 196
4003.95 200
4004.10 201
4004.24 199
4004.39 195
4004.53 191
4004.68 186
4004.82 180
4004.97 173
4005.11 167
4005.26 162
4005.40 159
4005.55 158
4005.69 159
4005.84 162
4005.98 164
4006.13 163
4006.27 159
4006.42 151
4006.56 140
4006.71 127
4006.85 114
4007.00 101
4007.14 90
4007.29 82
4007.43 76
4007.58 73
4007.72 72
4007.87 73
4008.01 73
4008.16 73
4008.30 70
4008.45 64
4008.60 55
4008.74 45
4008.89 36
4009.03 28
4009.18 24
4009.32 24
4009.47 29
4009.61 37
4009.76 45
4009.90 52
4010.05 55
4010.19 54
4010.34 47
4010.48 36
4010.63 22
4010.77 8
4010.92 0
4011.06 0
4011.21 0
4011.35 0
4011.50 0
4011.64 5
4011.79 17
4011.93 29
4012.08 37
4012.22 42
4012.37 44
4012.51 42
4012.66 41
4012.81 40
4012.95 42
4013.10 47
4013.24 56
4013.39 67
4013.53 79
4013.68 90
4013.82 100
4013.97 107
4014.11 113
4014.26 116
4014.40 118
4014.55 118
4014.69 117
4014.84 114
4014.98 111
4015.13 107
4015.27 103
4015.42 100
4015.56 98
4015.71 97
4015.86 98
4016.00 102
4016.15 107
4016.29 114
4016.44 122
4016.58 128
4016.73 134
4016.87 137
4017.02 138
4017.16 138
4017.31 137
4017.45 136
4017.60 135
4017.74 135
4017.89 135
4018.03 135
4018.18 133
4018.32 131
4018.47 127
4018.62 123
4018.76 118
4018.91 113
4019.05 109
4019.20 106
4019.34 102
4019.49 99
4019.63 97
4019.78 98
4019.92 102
4020.07 108
4020.21 118
4020.36 130
4020.50 143
4020.65 155
4020.80 164
4020.94 169
4021.09 170
4021.23 166
4021.38 159
4021.52 150
4021.67 140
4021.81 131
4021.96 126
4022.10 123
4022.25 123
4022.39 125
4022.54 128
4022.69 130
4022.83 129
4022.98 125
4023.12 118
4023.27 109
4023.41 98
4023.56 89
4023.70 81
4023.85 76
4023.99 75
4024.14 76
4024.28 79
4024.43 83
4024.58 87
4024.72 91
4024.87 95
4025.01 97
4025.16 97
4025.30 96
4025.45 94
4025.59 91
4025.74 88
4025.88 86
4026.03 84
4026.18 83
4026.32 83
4026.47 84
4026.61 85
4026.76 86
4026.90 87
4027.05 86
4027.19 84
4027.34 81
4027.48 77
4027.63 74
4027.78 72
4027.92 70
4028.07 70
4028.21 71
4028.36 72
4028.50 72
4028.65 72
4028.79 71
4028.94 69
4029.09 67
4029.23 64
4029.38 61
4029.52 59
4029.67 56
4029.81 54
4029.96 53
4030.10 52
4030.25 54
4030.39 57
4030.54 62
4030.69 68
4030.83 73
4030.98 76
4031.12 77
4031.27 75
4031.41 71
4031.56 64
4031.70 56
4031.85 47
4032.00 38
4032.14 30
4032.29 23
4032.43 18
4032.58 15
4032.72 14
4032.87 15
4033.01 17
4033.16 20
4033.31 22
4033.45 23
4033.60 24
4033.74 26
4033.89 28
4034.03 32
4034.18 36
4034.32 40
4034.47 43
4034.62 45
4034.76 46
4034.91 46
4035.05 47
4035.20 49
4035.34 52
4035.49 55
4035.64 56
4035.78 52
4035.93 44
4036.07 31
4036.22 14
4036.36 0
4036.51 0
4036.65 0
4036.80 0
4036.95 0
4037.09 0
4037.24 6
4037.38 20
4037.53 30
4037.67 36
4037.82 35
4037.97 29
4038.11 19
4038.26 7
4038.40 0
4038.55 0
4038.69 0
4038.84 0
4038.99 0
4039.13 0
4039.28 0
4039.42 0
4039.57 0
4039.71 8
4039.86 18
4040.01 28
4040.15 36
4040.30 42
4040.44 45
4040.59 43
4040.73 38
4040.88 32
4041.03 24
4041.17 17
4041.32 12
4041.46 10
4041.61 13
4041.75 18
4041.90 26
4042.05 36
4042.19 47
4042.34 57
4042.48 66
4042.63 73
4042.77 78
4042.92 79
4043.07 76
4043.21 71
4043.36 62
4043.50 52
4043.65 43
4043.79 36
4043.94 30
4044.09 28
4044.23 28
4044.38 31
4044.52 35
4044.67 42
4044.81 49
4044.96 57
4045.11 66
4045.25 73
4045.40 78
4045.54 80
4045.69 79
4045.84 75
4045.98 69
4046.13 63
4046.27 58
4046.42 55
4046.56 55
4046.71 59
4046.86 66
4047.00 73
4047.15 81
4047.29 86
4047.44 88
4047.59 87
4047.73 84
4047.88 81
4048.02 79
4048.17 81
4048.31 86
4048.46 94
4048.61 102
4048.75 108
4048.90 111
4049.04 112
4049.19 109
4049.34 107
4049.48 105
4049.63 106
4049.77 109
4049.92 114
4050.06 119
4050.21 124
4050.36 127
4050.50 130
4050.65 132
4050.79 135
4050.94 141
4051.09 149
4051.23 159
4051.38 172
4051.52 184
4051.67 196
4051.82 206
4051.96 213
4052.11 217
4052.25 218
4052.40 216
4052.55 210
4052.69 201
4052.84 189
4052.98 174
4053.13 157
4053.27 139
4053.42 122
4053.57 106
4053.71 92
4053.86 80
4054.00 69
4054.15 58
4054.30 47
4054.44 36
4054.59 26
4054.73 18
4054.88 15
4055.03 17
4055.17 23
4055.32 33
4055.46 46
4055.61 58
4055.76 68
4055.90 75
4056.05 78
4056.19 78
4056.34 75
4056.49 69
4056.63 61
4056.78 53
4056.92 45
4057.07 37
4057.22 31
4057.36 26
4057.51 24
4057.65 23
4057.80 23
4057.95 23
4058.09 21
4058.24 16
4058.38 8
4058.53 0
4058.68 0
4058.82 0
4058.97 0
4059.11 0
4059.26 0
4059.41 0
4059.55 7
4059.70 25
4059.84 41
4059.99 53
4060.14 61
4060.28 62
4060.43 59
4060.58 52
4060.72 46
4060.87 43
4061.01 43
4061.16 47
4061.31 54
4061.45 59
4061.60 62
4061.74 59
4061.89 51
4062.04 38
4062.18 24
4062.33 10
4062.47 0
4062.62 0
4062.77 0
4062.91 0
4063.06 0
4063.20 3
4063.35 8
4063.50 12
4063.64 15
4063.79 18
4063.94 19
4064.08 20
4064.23 22
4064.37 24
4064.52 27
4064.67 32
4064.81 39
4064.96 47
4065.10 54
4065.25 60
4065.40 63
4065.54 64
4065.69 65
4065.84 66
4065.98 68
4066.13 74
4066.27 82
4066.42 91
4066.57 101
4066.71 108
4066.86 113
4067.00 115
4067.15 115
4067.30 114
4067.44 114
4067.59 116
4067.74 119
4067.88 124
4068.03 129
4068.17 133
4068.32 137
4068.47 141
4068.61 144
4068.76 148
4068.91 152
4069.05 158
4069.20 165
4069.34 171
4069.49 176
4069.64 180
4069.78 182
4069.93 181
4070.08 177
4070.22 172
4070.37 166
4070.51 160
4070.66 156
4070.81 154
4070.95 156
4071.10 161
4071.25 169
4071.39 179
4071.54 190
4071.68 200
4071.83 207
4071.98 210
4072.12 209
4072.27 205
4072.42 198
4072.56 190
4072.71 181
4072.85 172
4073.00 163
4073.15 153
4073.29 141
4073.44 129
4073.59 115
4073.73 102
4073.88 90
4074.02 81
4074.17 75
4074.32 73
4074.46 72
4074.61 72
4074.76 72
4074.90 71
4075.05 69
4075.20 68
4075.34 67
4075.49 68
4075.63 70
4075.78 73
4075.93 75
4076.07 76
4076.22 74
4076.37 68
4076.51 59
4076.66 49
4076.81 39
4076.95 32
4077.10 30
4077.24 33
4077.39 40
4077.54 50
4077.68 61
4077.83 70
4077.98 76
4078.12 79
4078.27 80
4078.42 79
4078.56 79
4078.71 80
4078.85 83
4079.00 88
4079.15 92
4079.29 96
4079.44 99
4079.59 100
4079.73 99
4079.88 96
4080.03 91
4080.17 85
4080.32 78
4080.47 71
4080.61 65
4080.76 58
4080.90 53
4081.05 49
4081.20 45
4081.34 42
4081.49 40
4081.64 40
4081.78 43
4081.93 51
4082.08 64
4082.22 81
4082.37 100
4082.52 120
4082.66 137
4082.81 149
4082.96 155
4083.10 156
4083.25 154
4083.39 151
4083.54 149
4083.69 150
4083.83 155
4083.98 160
4084.13 166
4084.27 171
4084.42 174
4084.57 173
4084.71 171
4084.86 167
4085.01 162
4085.15 157
4085.30 151
4085.45 144
4085.59 137
4085.74 131
4085.89 125
4086.03 122
4086.18 121
4086.32 123
4086.47 127
4086.62 132
4086.76 138
4086.91 146
4087.06 156
4087.20 166
4087.35 176
4087.50 185
4087.64 191
4087.79 192
4087.94 189
4088.08 181
4088.23 171
4088.38 162
4088.52 156
4088.67 155
4088.82 160
4088.96 168
4089.11 180
4089.26 193
4089.40 204
4089.55 213
4089.70 220
4089.84 223
4089.99 223
4090.14 221
4090.28 215
4090.43 207
4090.58 197
4090.72 186
4090.87 174
4091.02 164
4091.16 154
4091.31 146
4091.45 138
4091.60 132
4091.75 125
4091.89 118
4092.04 112
4092.19 107
4092.33 103
4092.48 101
4092.63 102
4092.77 105
4092.92 110
4093.07 116
4093.21 123
4093.36 129
4093.51 134
4093.65 136
4093.80 136
4093.95 133
4094.09 128
4094.24 120
4094.39 112
4094.53 104
4094.68 98
4094.83 95
4094.97 95
4095.12 98
4095.27 103
4095.41 110
4095.56 117
4095.71 123
4095.85 125
4096.00 125
4096.15 122
4096.30 118
4096.44 113
4096.59 109
4096.74 107
4096.88 106
4097.03 108
4097.18 110
4097.32 115
4097.47 120
4097.62 127
4097.76 135
4097.91 143
4098.06 150
4098.20 154
4098.35 156
4098.50 154
4098.64 147
4098.79 138
4098.94 127
4099.08 116
4099.23 105
4099.38 96
4099.52 88
4099.67 83
4099.82 79
4099.96 77
4100.11 77
4100.26 77
4100.40 78
4100.55 79
4100.70 80
4100.84 81
4100.99 82
4101.14 83
4101.28 85
4101.43 89
4101.58 93
4101.73 96
4101.87 98
4102.02 98
4102.17 93
4102.31 86
4102.46 75
4102.61 63
4102.75 50
4102.90 39
4103.05 30
4103.19 24
4103.34 20
4103.49 20
4103.63 22
4103.78 27
4103.93 34
4104.07 42
4104.22 51
4104.37 60
4104.52 68
4104.66 74
4104.81 77
4104.96 79
4105.10 79
4105.25 77
4105.40 75
4105.54 71
4105.69 66
4105.84 59
4105.98 51
4106.13 41
4106.28 30
4106.42 18
4106.57 7
4106.72 0
4106.87 0
4107.01 0
4107.16 0
4107.31 0
4107.45 0
4107.60 0
4107.75 0
4107.89 0
4108.04 7
4108.19 15
4108.33 22
4108.48 30
4108.63 38
4108.78 46
4108.92 54
4109.07 61
4109.22 68
4109.36 75
4109.51 82
4109.66 91
4109.80 101
4109.95 110
4110.10 120
4110.24 129
4110.39 135
4110.54 140
4110.69 143
4110.83 144
4110.98 144
4111.13 144
4111.27 142
4111.42 140
4111.57 136
4111.71 131
4111.86 124
4112.01 114
4112.16 103
4112.30 89
4112.45 76
4112.60 63
4112.74 53
4112.89 47
4113.04 44
4113.18 45
4113.33 49
4113.48 53
4113.63 58
4113.77 60
4113.92 59
4114.07 57
4114.21 54
4114.36 49
4114.51 45
4114.65 43
4114.80 42
4114.95 42
4115.10 43
4115.24 44
4115.39 44
4115.54 42
4115.68 38
4115.83 32
4115.98 25
4116.13 18
4116.27 11
4116.42 7
4116.57 5
4116.71 7
4116.86 12
4117.01 19
4117.15 28
4117.30 38
4117.45 48
4117.60 57
4117.74 64
4117.89 69
4118.04 72
4118.18 74
4118.33 76
4118.48 79
4118.63 82
4118.77 86
4118.92 92
4119.07 99
4119.21 106
4119.36 114
4119.51 121
4119.66 126
4119.80 129
4119.95 129
4120.10 126
4120.24 120
4120.39 110
4120.54 99
4120.69 87
4120.83 75
4120.98 64
4121.13 54
4121.27 45
4121.42 38
4121.57 32
4121.72 27
4121.86 23
4122.01 20
4122.16 18
4122.30 17
4122.45 18
4122.60 20
4122.75 23
4122.89 28
4123.04 34
4123.19 43
4123.33 53
4123.48 63
4123.63 72
4123.78 79
4123.92 82
4124.07 82
4124.22 79
4124.37 74
4124.51 70
4124.66 66
4124.81 63
4124.95 60
4125.10 55
4125.25 47
4125.40 35
4125.54 21
4125.69 5
4125.84 0
4125.98 0
4126.13 0
4126.28 0
4126.43 0
4126.57 0
4126.72 0
4126.87 6
4127.02 12
4127.16 16
4127.31 18
4127.46 19
4127.60 20
4127.75 21
4127.90 22
4128.05 22
4128.19 21
4128.34 18
4128.49 15
4128.64 11
4128.78 9
4128.93 9
4129.08 13
4129.22 20
4129.37 29
4129.52 40
4129.67 50
4129.81 61
4129.96 69
4130.11 75
4130.26 78
4130.40 78
4130.55 77
4130.70 73
4130.85 69
4130.99 64
4131.14 60
4131.29 56
4131.43 53
4131.58 48
4131.73 44
4131.88 39
4132.02 36
4132.17 34
4132.32 34
4132.47 36
4132.61 41
4132.76 48
4132.91 55
4133.06 63
4133.20 71
4133.35 79
4133.50 85
4133.64 90
4133.79 93
4133.94 94
4134.09 94
4134.23 93
4134.38 92
4134.53 91
4134.68 91
4134.82 90
4134.97 88
4135.12 85
4135.27 81
4135.41 77
4135.56 74
4135.71 74
4135.86 76
4136.00 82
4136.15 90
4136.30 101
4136.45 111
4136.59 120
4136.74 127
4136.89 129
4137.04 126
4137.18 119
4137.33 110
4137.48 99
4137.63 91
4137.77 85
4137.92 85
4138.07 89
4138.21 97
4138.36 107
4138.51 117
4138.66 126
4138.80 132
4138.95 137
4139.10 140
4139.25 141
4139.39 142
4139.54 142
4139.69 140
4139.84 136
4139.98 129
4140.13 122
4140.28 113
4140.43 105
4140.57 97
4140.72 91
4140.87 87
4141.02 85
4141.16 86
4141.31 87
4141.46 88
4141.61 89
4141.75 89
4141.90 88
4142.05 88
4142.20 88
4142.34 91
4142.49 99
4142.64 112
4142.79 130
4142.94 151
4143.08 172
4143.23 191
4143.38 204
4143.53 211
4143.67 211
4143.82 205
4143.97 195
4144.12 185
4144.26 178
4144.41 174
4144.56 175
4144.71 180
4144.85 186
4145.00 193
4145.15 199
4145.30 204
4145.44 207
4145.59 210
4145.74 212
4145.89 216
4146.03 219
4146.18 222
4146.33 224
4146.48 225
4146.62 223
4146.77 219
4146.92 215
4147.07 211
4147.22 208
4147.36 205
4147.51 203
4147.66 201
4147.81 199
4147.95 197
4148.10 194
4148.25 191
4148.40 189
4148.54 188
4148.69 190
4148.84 195
4148.99 201
4149.13 209
4149.28 217
4149.43 224
4149.58 228
4149.73 230
4149.87 227
4150.02 222
4150.17 212
4150.32 200
4150.46 187
4150.61 173
4150.76 161
4150.91 153
4151.05 149
4151.20 149
4151.35 154
4151.50 161
4151.64 168
4151.79 174
4151.94 175
4152.09 171
4152.24 163
4152.38 150
4152.53 135
4152.68 119
4152.83 104
4152.97 92
4153.12 83
4153.27 79
4153.42 78
4153.57 80
4153.71 83
4153.86 88
4154.01 92
4154.16 95
4154.30 98
4154.45 101
4154.60 105
4154.75 110
4154.90 117
4155.04 126
4155.19 137
4155.34 147
4155.49 155
4155.63 161
4155.78 164
4155.93 164
4156.08 161
4156.22 158
4156.37 156
4156.52 156
4156.67 158
4156.82 162
4156.96 168
4157.11 174
4157.26 181
4157.41 187
4157.56 194
4157.70 200
4157.85 207
4158.00 214
4158.15 220
4158.29 226
4158.44 232
4158.59 238
4158.74 245
4158.89 252
4159.03 259
4159.18 264
4159.33 266
4159.48 264
4159.62 258
4159.77 249
4159.92 238
4160.07 227
4160.22 221
4160.36 218
4160.51 220
4160.66 225
4160.81 233
4160.96 240
4161.10 247
4161.25 251
4161.40 253
4161.55 253
4161.69 251
4161.84 249
4161.99 245
4162.14 241
4162.29 236
4162.43 230
4162.58 224
4162.73 217
4162.88 211
4163.03 205
4163.17 199
4163.32 195
4163.47 192
4163.62 191
4163.77 191
4163.91 191
4164.06 193
4164.21 194
4164.36 195
4164.50 196
4164.65 195
4164.80 193
4164.95 190
4165.10 187
4165.24 182
4165.39 177
4165.54 172
4165.69 167
4165.84 163
4165.98 162
4166.13 163
4166.28 167
4166.43 174
4166.58 182
4166.72 190
4166.87 198
4167.02 203
4167.17 206
4167.32 208
4167.46 210
4167.61 213
4167.76 217
4167.91 223
4168.06 229
4168.20 234
4168.35 237
4168.50 238
4168.65 237
4168.80 235
4168.94 233
4169.09 233
4169.24 234
4169.39 236
4169.54 239
4169.68 241
4169.83 243
4169.98 244
4170.13 244
4170.28 243
4170.42 242
4170.57 239
4170.72 236
4170.87 232
4171.02 227
4171.16 222
4171.31 218
4171.46 215
4171.61 212
4171.76 212
4171.90 213
4172.05 215
4172.20 219
4172.35 224
4172.50 229
4172.65 235
4172.79 241
4172.94 245
4173.09 247
4173.24 246
4173.39 242
4173.53 236
4173.68 228
4173.83 220
4173.98 212
4174.13 206
4174.27 202
4174.42 201
4174.57 202
4174.72 203
4174.87 204
4175.01 205
4175.16 204
4175.31 202
4175.46 200
4175.61 199
4175.76 199
4175.90 200
4176.05 202
4176.20 203
4176.35 203
4176.50 200
4176.64 194
4176.79 187
4176.94 180
4177.09 174
4177.24 171
4177.38 171
4177.53 176
4177.68 183
4177.83 192
4177.98 202
4178.13 211
4178.27 219
4178.42 226
4178.57 230
4178.72 231
4178.87 229
4179.01 222
4179.16 210
4179.31 195
4179.46 177
4179.61 160
4179.76 144
4179.90 131
4180.05 123
4180.20 119
4180.35 117
4180.50 117
4180.64 116
4180.79 116
4180.94 116
4181.09 116
4181.24 117
4181.39 118
4181.53 120
4181.68 122
4181.83 123
4181.98 125
4182.13 126
4182.28 128
4182.42 131
4182.57 134
4182.72 136
4182.87 137
4183.02 137
4183.16 134
4183.31 132
4183.46 129
4183.61 129
4183.76 132
4183.91 137
4184.05 144
4184.20 152
4184.35 160
4184.50 166
4184.65 168
4184.80 168
4184.94 164
4185.09 157
4185.24 147
4185.39 135
4185.54 123
4185.69 112
4185.83 103
4185.98 96
4186.13 93
4186.28 92
4186.43 93
4186.58 95
4186.72 97
4186.87 100
4187.02 101
4187.17 102
4187.32 102
4187.47 102
4187.61 101
4187.76 100
4187.91 98
4188.06 97
4188.21 96
4188.36 96
4188.50 96
4188.65 97
4188.80 97
4188.95 98
4189.10 98
4189.25 98
4189.39 99
4189.54 101
4189.69 104
4189.84 109
4189.99 113
4190.14 116
4190.28 116
4190.43 114
4190.58 108
4190.73 100
4190.88 91
4191.03 83
4191.17 76
4191.32 72
4191.47 69
4191.62 67
4191.77 66
4191.92 65
4192.07 63
4192.21 60
4192.36 58
4192.51 56
4192.66 55
4192.81 55
4192.96 57
4193.10 59
4193.25 63
4193.40 67
4193.55 72
4193.70 77
4193.85 82
4194.00 87
4194.14 91
4194.29 94
4194.44 95
4194.59 96
4194.74 96
4194.89 96
4195.03 97
4195.18 100
4195.33 105
4195.48 112
4195.63 123
4195.78 136
4195.93 149
4196.07 161
4196.22 170
4196.37 175
4196.52 175
4196.67 170
4196.82 161
4196.96 150
4197.11 138
4197.26 126
4197.41 116
4197.56 107
4197.71 100
4197.86 95
4198.00 93
4198.15 93
4198.30 95
4198.45 98
4198.60 100
4198.75 100
4198.90 98
4199.04 92
4199.19 83
4199.34 72
4199.49 61
4199.64 49
4199.79 40
4199.94 31
4200.08 24
4200.23 17
4200.38 11
4200.53 4
4200.68 0
4200.83 0
4200.98 0
4201.12 0
4201.27 0
4201.42 0
4201.57 0
4201.72 0
4201.87 5
4202.02 12
4202.16 18
4202.31 24
4202.46 30
4202.61 35
4202.76 40
4202.91 44
4203.06 47
4203.20 48
4203.35 47
4203.50 44
4203.65 41
4203.80 37
4203.95 34
4204.10 31
4204.24 29
4204.39 28
4204.54 28
4204.69 31
4204.84 36
4204.99 45
4205.14 57
4205.29 71
4205.43 87
4205.58 102
4205.73 116
4205.88 125
4206.03 130
4206.18 130
4206.33 126
4206.47 118
4206.62 109
4206.77 102
4206.92 97
4207.07 95
4207.22 95
4207.37 98
4207.52 101
4207.66 104
4207.81 106
4207.96 107
4208.11 108
4208.26 108
4208.41 108
4208.56 109
4208.70 110
4208.85 111
4209.00 113
4209.15 116
4209.30 120
4209.45 125
4209.60 132
4209.75 141
4209.89 151
4210.04 160
4210.19 167
4210.34 171
4210.49 171
4210.64 166
4210.79 158
4210.94 146
4211.08 134
4211.23 123
4211.38 115
4211.53 111
4211.68 111
4211.83 115
4211.98 124
4212.13 136
4212.27 151
4212.42 167
4212.57 184
4212.72 199
4212.87 211
4213.02 221
4213.17 227
4213.32 230
4213.46 230
4213.61 230
4213.76 229
4213.91 229
4214.06 228
4214.21 228
4214.36 227
4214.51 226
4214.66 224
4214.80 221
4214.95 216
4215.10 211
4215.25 206
4215.40 200
4215.55 194
4215.70 188
4215.85 182
4215.99 176
4216.14 170
4216.29 165
4216.44 161
4216.59 158
4216.74 156
4216.89 155
4217.04 156
4217.19 157
4217.33 158
4217.48 159
4217.63 160
4217.78 160
4217.93 160
4218.08 158
4218.23 156
4218.38 153
4218.53 148
4218.67 142
4218.82 133
4218.97 122
4219.12 108
4219.27 93
4219.42 77
4219.57 61
4219.72 46
4219.87 32
4220.01 20
4220.16 11
4220.31 4
4220.46 0
4220.61 0
4220.76 0
4220.91 0
4221.06 2
4221.21 4
4221.35 5
4221.50 5
4221.65 3
4221.80 1
4221.95 0
4222.10 0
4222.25 0
4222.40 0
4222.55 0
4222.70 0
4222.84 3
4222.99 6
4223.14 9
4223.29 11
4223.44 14
4223.59 17
4223.74 20
4223.89 24
4224.04 29
4224.19 34
4224.33 40
4224.48 46
4224.63 53
4224.78 59
4224.93 64
4225.08 69
4225.23 73
4225.38 77
4225.53 79
4225.68 81
4225.82 81
4225.97 81
4226.12 79
4226.27 77
4226.42 74
4226.57 71
4226.72 67
4226.87 63
4227.02 58
4227.17 52
4227.31 47
4227.46 42
4227.61 39
4227.76 39
4227.91 43
4228.06 50
4228.21 59
4228.36 70
4228.51 78
4228.66 84
4228.80 85
4228.95 83
4229.10 77
4229.25 69
4229.40 61
4229.55 54
4229.70 48
4229.85 43
4230.00 40
4230.15 39
4230.30 39
4230.44 41
4230.59 45
4230.74 50
4230.89 57
4231.04 64
4231.19 71
4231.34 76
4231.49 78
4231.64 78
4231.79 74
4231.94 68
4232.09 61
4232.23 54
4232.38 50
4232.53 49
4232.68 52
4232.83 59
4232.98 68
4233.13 78
4233.28 87
4233.43 94
4233.58 97
4233.73 98
4233.87 95
4234.02 91
4234.17 85
4234.32 79
4234.47 73
4234.62 66
4234.77 60
4234.92 54
4235.07 50
4235.22 48
4235.37 48
4235.52 49
4235.66 51
4235.81 53
4235.96 53
4236.11 51
4236.26 47
4236.41 41
4236.56 33
4236.71 26
4236.86 19
4237.01 13
4237.16 7
4237.31 3
4237.46 0
4237.60 0
4237.75 0
4237.90 0
4238.05 0
4238.20 0
4238.35 0
4238.50 0
4238.65 1
4238.80 13
4238.95 26
4239.10 39
4239.25 50
4239.40 59
4239.54 64
4239.69 66
4239.84 65
4239.99 61
4240.14 55
4240.29 49
4240.44 44
4240.59 41
4240.74 40
4240.89 43
4241.04 48
4241.19 57
4241.34 68
4241.49 79
4241.63 90
4241.78 98
4241.93 102
4242.08 103
4242.23 99
4242.38 93
4242.53 86
4242.68 80
4242.83 75
4242.98 72
4243.13 72
4243.28 73
4243.43 74
4243.58 75
4243.72 75
4243.87 74
4244.02 70
4244.17 63
4244.32 55
4244.47 44
4244.62 32
4244.77 19
4244.92 8
4245.07 2
4245.22 1
4245.37 5
4245.52 15
4245.67 27
4245.82 40
4245.97 50
4246.11 55
4246.26 54
4246.41 49
4246.56 42
4246.71 34
4246.86 27
4247.01 21
4247.16 18
4247.31 15
4247.46 11
4247.61 6
4247.76 0
4247.91 0
4248.06 0
4248.21 0
4248.36 0
4248.50 0
4248.65 0
4248.80 0
4248.95 6
4249.10 19
4249.25 33
4249.40 48
4249.55 62
4249.70 71
4249.85 76
4250.00 76
4250.15 70
4250.30 61
4250.45 49
4250.60 38
4250.75 29
4250.90 24
4251.05 23
4251.19 26
4251.34 33
4251.49 42
4251.64 53
4251.79 64
4251.94 73
4252.09 80
4252.24 86
4252.39 91
4252.54 96
4252.69 99
4252.84 102
4252.99 103
4253.14 102
4253.29 97
4253.44 88
4253.59 78
4253.74 68
4253.89 59
4254.04 54
4254.18 53
4254.33 56
4254.48 61
4254.63 67
4254.78 73
4254.93 77
4255.08 79
4255.23 81
4255.38 83
4255.53 85
4255.68 89
4255.83 94
4255.98 99
4256.13 103
4256.28 106
4256.43 107
4256.58 107
4256.73 105
4256.88 103
4257.03 102
4257.18 102
4257.32 105
4257.47 108
4257.62 112
4257.77 115
4257.92 118
4258.07 120
4258.22 124
4258.37 130
4258.52 140
4258.67 154
4258.82 171
4258.97 187
4259.12 200
4259.27 207
4259.42 208
4259.57 202
4259.72 193
4259.87 181
4260.02 171
4260.17 163
4260.32 157
4260.47 152
4260.62 145
4260.77 134
4260.92 120
4261.07 103
4261.21 86
4261.36 73
4261.51 66
4261.66 68
4261.81 78
4261.96 95
4262.11 116
4262.26 139
4262.41 160
4262.56 178
4262.71 191
4262.86 201
4263.01 206
4263.16 207
4263.31 205
4263.46 200
4263.61 191
4263.76 181
4263.91 170
4264.06 161
4264.21 154
4264.36 152
4264.51 152
4264.66 156
4264.81 161
4264.96 165
4265.11 168
4265.26 169
4265.41 169
4265.56 167
4265.70 166
4265.85 165
4266.00 165
4266.15 165
4266.30 165
4266.45 164
4266.60 161
4266.75 157
4266.90 151
4267.05 143
4267.20 135
4267.35 126
4267.50 117
4267.65 110
4267.80 104
4267.95 100
4268.10 99
4268.25 100
4268.40 103
4268.55 106
4268.70 110
4268.85 115
4269.00 121
4269.15 127
4269.30 135
4269.45 144
4269.60 155
4269.75 167
4269.90 177
4270.05 187
4270.20 195
4270.35 202
4270.50 206
4270.65 207
4270.80 207
4270.95 205
4271.10 202
4271.25 198
4271.40 193
4271.55 189
4271.70 185
4271.85 182
4272.00 181
4272.15 180
4272.30 181
4272.44 185
4272.59 191
4272.74 202
4272.89 215
4273.04 232
4273.19 251
4273.34 270
4273.49 286
4273.64 300
4273.79 311
4273.94 319
4274.09 326
4274.24 334
4274.39 344
4274.54 355
4274.69 369
4274.84 384
4274.99 400
4275.14 417
4275.29 432
4275.44 445
4275.59 454
4275.74 459
4275.89 459
4276.04 456
4276.19 448
4276.34 439
4276.49 428
4276.64 417
4276.79 407
4276.94 399
4277.09 391
4277.24 385
4277.39 381
4277.54 380
4277.69 379
4277.84 381
4277.99 384
4278.14 388
4278.29 393
4278.44 399
4278.59 405
4278.74 413
4278.89 421
4279.04 430
4279.19 440
4279.34 451
4279.49 462
4279.64 476
4279.79 493
4279.94 513
4280.09 538
4280.24 566
4280.39 597
4280.54 628
4280.69 657
4280.84 681
4280.99 702
4281.14 719
4281.29 734
4281.44 748
4281.59 764
4281.74 781
4281.89 798
4282.04 815
4282.19 828
4282.34 838
4282.49 846
4282.64 851
4282.79 858
4282.94 867
4283.09 883
4283.24 905
4283.39 932
4283.54 965
4283.69 1002
4283.84 1041
4283.99 1081
4284.14 1122
4284.29 1164
4284.44 1207
4284.59 1248
4284.74 1288
4284.89 1325
4285.04 1359
4285.19 1392
4285.34 1423
4285.49 1456
4285.64 1492
4285.79 1533
4285.94 1576
4286.09 1621
4286.24 1664
4286.39 1702
4286.54 1734
4286.69 1758
4286.84 1777
4286.99 1793
4287.14 1807
4287.29 1824
4287.44 1843
4287.59 1864
4287.74 1885
4287.89 1904
4288.04 1917
4288.19 1922
4288.34 1917
4288.49 1901
4288.64 1875
4288.79 1841
4288.94 1804
4289.09 1766
4289.24 1732
4289.39 1703
4289.54 1680
4289.69 1663
4289.84 1650
4289.99 1638
4290.14 1626
4290.29 1611
4290.44 1591
4290.59 1566
4290.74 1537
4290.89 1502
4291.04 1463
4291.19 1418
4291.35 1370
4291.50 1320
4291.65 1269
4291.80 1220
4291.95 1175
4292.10 1134
4292.25 1100
4292.40 1072
4292.55 1048
4292.70 1027
4292.85 1008
4293.00 989
4293.15 971
4293.30 954
4293.45 939
4293.60 925
4293.75 913
4293.90 901
4294.05 888
4294.20 871
4294.35 849
4294.50 824
4294.65 795
4294.80 765
4294.95 735
4295.10 709
4295.25 685
4295.40 666
4295.55 650
4295.70 636
4295.85 623
4296.00 612
4296.15 603
4296.30 594
4296.45 587
4296.60 580
4296.75 576
4296.90 572
4297.05 570
4297.20 570
4297.35 573
4297.50 578
4297.65 585
4297.80 594
4297.95 604
4298.11 612
4298.26 617
4298.41 618
4298.56 614
4298.71 606
4298.86 593
4299.01 576
4299.16 558
4299.31 539
4299.46 522
4299.61 509
4299.76 501
4299.91 498
4300.06 502
4300.21 513
4300.36 528
4300.51 547
4300.66 568
4300.81 589
4300.96 608
4301.11 625
4301.26 640
4301.41 652
4301.56 661
4301.71 667
4301.86 670
4302.01 669
4302.16 664
4302.31 657
4302.46 646
4302.61 634
4302.77 622
4302.92 610
4303.07 598
4303.22 587
4303.37 576
4303.52 565
4303.67 554
4303.82 543
4303.97 530
4304.12 518
4304.27 505
4304.42 491
4304.57 478
4304.72 466
4304.87 457
4305.02 452
4305.17 451
4305.32 453
4305.47 456
4305.62 459
4305.77 458
4305.92 452
4306.07 442
4306.22 429
4306.37 415
4306.53 402
4306.68 391
4306.83 383
4306.98 378
4307.13 375
4307.28 373
4307.43 370
4307.58 367
4307.73 363
4307.88 359
4308.03 357
4308.18 356
4308.33 356
4308.48 356
4308.63 357
4308.78 356
4308.93 352
4309.08 345
4309.23 336
4309.38 324
4309.53 313
4309.68 302
4309.84 292
4309.99 285
4310.14 280
4310.29 275
4310.44 269
4310.59 264
4310.74 259
4310.89 255
4311.04 253
4311.19 254
4311.34 256
4311.49 259
4311.64 260
4311.79 259
4311.94 253
4312.09 244
4312.24 233
4312.39 222
4312.54 213
4312.70 209
4312.85 209
4313.00 213
4313.15 221
4313.30 228
4313.45 233
4313.60 236
4313.75 236
4313.90 234
4314.05 231
4314.20 229
4314.35 229
4314.50 229
4314.65 230
4314.80 230
4314.95 229
4315.10 225
4315.25 220
4315.41 215
4315.56 208
4315.71 200
4315.86 191
4316.01 180
4316.16 167
4316.31 152
4316.46 136
4316.61 122
4316.76 111
4316.91 106
4317.06 107
4317.21 115
4317.36 126
4317.51 139
4317.66 150
4317.82 156
4317.97 157
4318.12 153
4318.27 145
4318.42 136
4318.57 127
4318.72 123
4318.87 123
4319.02 129
4319.17 140
4319.32 154
4319.47 170
4319.62 184
4319.77 196
4319.92 205
4320.07 210
4320.23 210
4320.38 207
4320.53 201
4320.68 194
4320.83 186
4320.98 178
4321.13 170
4321.28 163
4321.43 157
4321.58 153
4321.73 150
4321.88 147
4322.03 145
4322.18 142
4322.34 137
4322.49 131
4322.64 122
4322.79 113
4322.94 103
4323.09 95
4323.24 90
4323.39 89
4323.54 91
4323.69 96
4323.84 103
4323.99 110
4324.14 116
4324.29 119
4324.45 119
4324.60 114
4324.75 106
4324.90 94
4325.05 81
4325.20 66
4325.35 52
4325.50 40
4325.65 31
4325.80 26
4325.95 24
4326.10 25
4326.25 29
4326.41 37
4326.56 48
4326.71 61
4326.86 75
4327.01 89
4327.16 100
4327.31 106
4327.46 107
4327.61 102
4327.76 92
4327.91 80
4328.06 68
4328.21 58
4328.37 50
4328.52 46
4328.67 43
4328.82 42
4328.97 43
4329.12 43
4329.27 45
4329.42 49
4329.57 54
4329.72 59
4329.87 65
4330.02 68
4330.18 69
4330.33 66
4330.48 59
4330.63 48
4330.78 36
4330.93 23
4331.08 11
4331.23 1
4331.38 0
4331.53 0
4331.68 0
4331.84 0
4331.99 0
4332.14 0
4332.29 0
4332.44 1
4332.59 4
4332.74 6
4332.89 9
4333.04 14
4333.19 23
4333.34 36
4333.49 51
4333.65 66
4333.80 80
4333.95 90
4334.10 94
4334.25 93
4334.40 88
4334.55 81
4334.70 73
4334.85 67
4335.00 61
4335.15 57
4335.31 53
4335.46 51
4335.61 49
4335.76 49
4335.91 50
4336.06 52
4336.21 55
4336.36 57
4336.51 57
4336.66 55
4336.82 50
4336.97 44
4337.12 38
4337.27 34
4337.42 33
4337.57 36
4337.72 42
4337.87 52
4338.02 62
4338.17 74
4338.33 83
4338.48 91
4338.63 95
4338.78 97
4338.93 97
4339.08 95
4339.23 91
4339.38 88
4339.53 84
4339.68 80
4339.84 77
4339.99 74
4340.14 72
4340.29 69
4340.44 66
4340.59 63
4340.74 59
4340.89 57
4341.04 56
4341.19 58
4341.35 63
4341.50 71
4341.65 82
4341.80 94
4341.95 106
4342.10 116
4342.25 123
4342.40 129
4342.55 132
4342.70 136
4342.86 139
4343.01 144
4343.16 148
4343.31 153
4343.46 158
4343.61 162
4343.76 164
4343.91 165
4344.06 164
4344.22 161
4344.37 158
4344.52 153
4344.67 148
4344.82 140
4344.97 132
4345.12 124
4345.27 116
4345.42 109
4345.58 105
4345.73 104
4345.88 108
4346.03 116
4346.18 125
4346.33 136
4346.48 146
4346.63 154
4346.78 161
4346.94 166
4347.09 170
4347.24 174
4347.39 176
4347.54 178
4347.69 176
4347.84 172
4347.99 165
4348.14 155
4348.30 143
4348.45 131
4348.60 119
4348.75 109
4348.90 99
4349.05 91
4349.20 84
4349.35 78
4349.51 72
4349.66 68
4349.81 65
4349.96 64
4350.11 65
4350.26 66
4350.41 68
4350.56 70
4350.71 72
4350.87 73
4351.02 72
4351.17 70
4351.32 66
4351.47 60
4351.62 53
4351.77 45
4351.92 38
4352.08 33
4352.23 32
4352.38 33
4352.53 38
4352.68 44
4352.83 52
4352.98 59
4353.13 65
4353.29 69
4353.44 71
4353.59 71
4353.74 71
4353.89 71
4354.04 71
4354.19 71
4354.34 73
4354.50 75
4354.65 77
4354.80 79
4354.95 79
4355.10 79
4355.25 77
4355.40 73
4355.55 68
4355.71 61
4355.86 53
4356.01 44
4356.16 34
4356.31 24
4356.46 14
4356.61 5
4356.76 0
4356.92 0
4357.07 0
4357.22 0
4357.37 0
4357.52 0
4357.67 0
4357.82 0
4357.98 0
4358.13 8
4358.28 17
4358.43 27
4358.58 37
4358.73 48
4358.88 57
4359.03 66
4359.19 72
4359.34 77
4359.49 79
4359.64 81
4359.79 83
4359.94 85
4360.09 87
4360.25 89
4360.40 91
4360.55 93
4360.70 93
4360.85 92
4361.00 91
4361.15 91
4361.31 90
4361.46 90
4361.61 90
4361.76 89
4361.91 86
4362.06 82
4362.21 78
4362.37 73
4362.52 68
4362.67 65
4362.82 64
4362.97 64
4363.12 65
4363.27 65
4363.43 66
4363.58 66
4363.73 68
4363.88 71
4364.03 76
4364.18 82
4364.33 90
4364.49 99
4364.64 106
4364.79 112
4364.94 117
4365.09 120
4365.24 124
4365.39 129
4365.55 134
4365.70 141
4365.85 148
4366.00 156
4366.15 162
4366.30 167
4366.45 169
4366.61 169
4366.76 166
4366.91 161
4367.06 151
4367.21 139
4367.36 125
4367.51 108
4367.67 92
4367.82 78
4367.97 66
4368.12 58
4368.27 54
4368.42 53
4368.57 56
4368.73 60
4368.88 64
4369.03 68
4369.18 72
4369.33 75
4369.48 79
4369.64 84
4369.79 92
4369.94 101
4370.09 113
4370.24 125
4370.39 136
4370.54 145
4370.70 151
4370.85 154
4371.00 154
4371.15 150
4371.30 145
4371.45 139
4371.61 133
4371.76 128
4371.91 126
4372.06 127
4372.21 130
4372.36 136
4372.52 142
4372.67 147
4372.82 149
4372.97 149
4373.12 145
4373.27 139
4373.42 132
4373.58 125
4373.73 119
4373.88 113
4374.03 107
4374.18 101
4374.33 92
4374.49 81
4374.64 67
4374.79 52
4374.94 35
4375.09 19
4375.24 5
4375.40 0
4375.55 0
4375.70 0
4375.85 0
4376.00 0
4376.15 0
4376.31 0
4376.46 1
4376.61 5
4376.76 8
4376.91 10
4377.06 13
4377.22 16
4377.37 19
4377.52 23
4377.67 26
4377.82 28
4377.97 31
4378.13 36
4378.28 42
4378.43 51
4378.58 63
4378.73 76
4378.88 90
4379.04 103
4379.19 113
4379.34 120
4379.49 122
4379.64 121
4379.79 118
4379.95 114
4380.10 110
4380.25 108
4380.40 108
4380.55 110
4380.70 113
4380.86 117
4381.01 118
4381.16 117
4381.31 113
4381.46 105
4381.61 97
4381.77 88
4381.92 81
4382.07 76
4382.22 74
4382.37 75
4382.53 77
4382.68 79
4382.83 80
4382.98 79
4383.13 76
4383.28 71
4383.44 65
4383.59 60
4383.74 58
4383.89 60
4384.04 65
4384.19 73
4384.35 82
4384.50 89
4384.65 94
4384.80 95
4384.95 92
4385.11 88
4385.26 83
4385.41 80
4385.56 79
4385.71 82
4385.86 87
4386.02 92
4386.17 99
4386.32 105
4386.47 112
4386.62 120
4386.78 129
4386.93 141
4387.08 155
4387.23 169
4387.38 182
4387.53 194
4387.69 202
4387.84 208
4387.99 211
4388.14 212
4388.29 214
4388.45 217
4388.60 221
4388.75 226
4388.90 231
4389.05 234
4389.20 234
4389.36 231
4389.51 226
4389.66 218
4389.81 210
4389.96 204
4390.12 201
4390.27 202
4390.42 207
4390.57 215
4390.72 224
4390.88 232
4391.03 238
4391.18 241
4391.33 239
4391.48 232
4391.64 222
4391.79 211
4391.94 198
4392.09 187
4392.24 179
4392.39 175
4392.55 174
4392.70 177
4392.85 183
4393.00 190
4393.15 199
4393.31 207
4393.46 214
4393.61 220
4393.76 224
4393.91 228
4394.07 232
4394.22 236
4394.37 240
4394.52 245
4394.67 249
4394.83 252
4394.98 253
4395.13 251
4395.28 245
4395.43 237
4395.59 227
4395.74 218
4395.89 211
4396.04 207
4396.19 207
4396.35 211
4396.50 218
4396.65 225
4396.80 229
4396.95 231
4397.11 229
4397.26 225
4397.41 220
4397.56 217
4397.71 216
4397.87 217
4398.02 220
4398.17 222
4398.32 223
4398.47 221
4398.63 216
4398.78 209
4398.93 202
4399.08 197
4399.23 196
4399.39 201
4399.54 211
4399.69 226
4399.84 244
4399.99 263
4400.15 280
4400.30 294
4400.45 303
4400.60 307
4400.75 306
4400.91 300
4401.06 291
4401.21 281
4401.36 270
4401.52 261
4401.67 252
4401.82 244
4401.97 236
4402.12 227
4402.28 217
4402.43 205
4402.58 192
4402.73 179
4402.88 167
4403.04 157
4403.19 151
4403.34 148
4403.49 148
4403.64 152
4403.80 158
4403.95 164
4404.10 170
4404.25 175
4404.41 178
4404.56 177
4404.71 174
4404.86 168
4405.01 159
4405.17 149
4405.32 139
4405.47 131
4405.62 126
4405.77 126
4405.93 132
4406.08 141
4406.23 152
4406.38 165
4406.54 175
4406.69 183
4406.84 187
4406.99 188
4407.14 187
4407.30 186
4407.45 186
4407.60 189
4407.75 194
4407.90 200
4408.06 207
4408.21 214
4408.36 219
4408.51 224
4408.67 227
4408.82 231
4408.97 235
4409.12 240
4409.27 246
4409.43 250
4409.58 253
4409.73 254
4409.88 254
4410.04 251
4410.19 248
4410.34 244
4410.49 240
4410.64 236
4410.80 231
4410.95 225
4411.10 217
4411.25 208
4411.41 198
4411.56 187
4411.71 176
4411.86 165
4412.01 157
4412.17 150
4412.32 145
4412.47 143
4412.62 143
4412.78 144
4412.93 145
4413.08 144
4413.23 141
4413.39 136
4413.54 130
4413.69 125
4413.84 122
4413.99 124
4414.15 130
4414.30 139
4414.45 149
4414.60 158
4414.76 164
4414.91 168
4415.06 169
4415.21 169
4415.37 168
4415.52 170
4415.67 173
4415.82 179
4415.97 185
4416.13 191
4416.28 195
4416.43 197
4416.58 196
4416.74 191
4416.89 183
4417.04 172
4417.19 160
4417.35 146
4417.50 132
4417.65 119
4417.80 107
4417.96 98
4418.11 92
4418.26 87
4418.41 86
4418.56 86
4418.72 89
4418.87 94
4419.02 99
4419.17 103
4419.33 104
4419.48 102
4419.63 95
4419.78 84
4419.94 70
4420.09 55
4420.24 41
4420.39 30
4420.55 24
4420.70 23
4420.85 26
4421.00 33
4421.16 41
4421.31 51
4421.46 61
4421.61 71
4421.77 80
4421.92 88
4422.07 96
4422.22 103
4422.38 109
4422.53 114
4422.68 117
4422.83 121
4422.98 123
4423.14 126
4423.29 127
4423.44 128
4423.59 127
4423.75 123
4423.90 116
4424.05 106
4424.20 94
4424.36 82
4424.51 70
4424.66 61
4424.81 57
4424.97 58
4425.12 63
4425.27 73
4425.42 84
4425.58 95
4425.73 103
4425.88 108
4426.03 108
4426.19 104
4426.34 97
4426.49 89
4426.64 81
4426.80 75
4426.95 70
4427.10 66
4427.25 65
4427.41 67
4427.56 73
4427.71 82
4427.86 95
4428.02 109
4428.17 122
4428.32 132
4428.47 137
4428.63 136
4428.78 131
4428.93 124
4429.09 116
4429.24 112
4429.39 112
4429.54 117
4429.70 125
4429.85 134
4430.00 141
4430.15 146
4430.31 146
4430.46 140
4430.61 131
4430.76 119
4430.92 106
4431.07 93
4431.22 81
4431.37 71
4431.53 63
4431.68 56
4431.83 50
4431.98 45
4432.14 40
4432.29 35
4432.44 30
4432.59 26
4432.75 23
4432.90 21
4433.05 21
4433.21 22
4433.36 24
4433.51 28
4433.66 32
4433.82 36
4433.97 40
4434.12 43
4434.27 44
4434.43 44
4434.58 43
4434.73 39
4434.88 34
4435.04 29
4435.19 24
4435.34 20
4435.49 18
4435.65 20
4435.80 26
4435.95 36
4436.11 51
4436.26 69
4436.41 88
4436.56 106
4436.72 122
4436.87 134
4437.02 143
4437.17 146
4437.33 146
4437.48 143
4437.63 136
4437.79 128
4437.94 118
4438.09 108
4438.24 98
4438.40 89
4438.55 80
4438.70 71
4438.85 63
4439.01 56
4439.16 50
4439.31 48
4439.47 49
4439.62 55
4439.77 65
4439.92 77
4440.08 90
4440.23 103
4440.38 114
4440.53 123
4440.69 129
4440.84 134
4440.99 139
4441.15 144
4441.30 149
4441.45 155
4441.60 160
4441.76 163
4441.91 163
4442.06 160
4442.21 153
4442.37 143
4442.52 132
4442.67 119
4442.83 107
4442.98 96
4443.13 87
4443.28 79
4443.44 73
4443.59 67
4443.74 60
4443.90 51
4444.05 41
4444.20 29
4444.35 18
4444.51 8
4444.66 0
4444.81 0
4444.97 0
4445.12 0
4445.27 0
4445.42 0
4445.58 0
4445.73 0
4445.88 0
4446.04 0
4446.19 0
4446.34 3
4446.49 10
4446.65 18
4446.80 27
4446.95 34
4447.11 41
4447.26 45
4447.41 47
4447.56 49
4447.72 51
4447.87 52
4448.02 51
4448.18 48
4448.33 43
4448.48 35
4448.63 24
4448.79 13
4448.94 3
4449.09 0
4449.25 0
4449.40 0
4449.55 8
4449.70 20
4449.86 34
4450.01 48
4450.16 60
4450.32 71
4450.47 79
4450.62 86
4450.77 92
4450.93 99
4451.08 105
4451.23 110
4451.39 112
4451.54 111
4451.69 105
4451.85 96
4452.00 83
4452.15 69
4452.30 56
4452.46 44
4452.61 36
4452.76 30
4452.92 27
4453.07 27
4453.22 29
4453.38 32
4453.53 37
4453.68 41
4453.83 45
4453.99 48
4454.14 50
4454.29 53
4454.45 56
4454.60 61
4454.75 68
4454.91 79
4455.06 92
4455.21 105
4455.36 116
4455.52 123
4455.67 124
4455.82 118
4455.98 105
4456.13 88
4456.28 67
4456.44 47
4456.59 29
4456.74 16
4456.89 8
4457.05 6
4457.20 10
4457.35 20
4457.51 34
4457.66 52
4457.81 72
4457.97 91
4458.12 107
4458.27 119
4458.42 123
4458.58 121
4458.73 113
4458.88 101
4459.04 89
4459.19 80
4459.34 76
4459.50 77
4459.65 82
4459.80 91
4459.96 100
4460.11 107
4460.26 110
4460.41 108
4460.57 103
4460.72 97
4460.87 90
4461.03 86
4461.18 84
4461.33 86
4461.49 90
4461.64 95
4461.79 100
4461.95 105
4462.10 108
4462.25 110
4462.41 110
4462.56 110
4462.71 109
4462.86 109
4463.02 109
4463.17 110
4463.32 111
4463.48 114
4463.63 116
4463.78 117
4463.94 115
4464.09 111
4464.24 105
4464.40 96
4464.55 87
4464.70 77
4464.86 68
4465.01 61
4465.16 54
4465.32 49
4465.47 44
4465.62 40
4465.77 36
4465.93 32
4466.08 29
4466.23 25
4466.39 23
4466.54 20
4466.69 17
4466.85 14
4467.00 10
4467.15 5
4467.31 0
4467.46 0
4467.61 0
4467.77 0
4467.92 0
4468.07 0
4468.23 0
4468.38 0
4468.53 9
4468.69 23
4468.84 35
4468.99 44
4469.15 50
4469.30 53
4469.45 54
4469.61 54
4469.76 54
4469.91 56
4470.07 60
4470.22 67
4470.37 74
4470.52 82
4470.68 88
4470.83 93
4470.98 95
4471.14 94
4471.29 92
4471.44 90
4471.60 90
4471.75 91
4471.90 95
4472.06 102
4472.21 112
4472.36 122
4472.52 132
4472.67 141
4472.82 149
4472.98 155
4473.13 158
4473.28 159
4473.44 158
4473.59 154
4473.74 149
4473.90 140
4474.05 130
4474.20 119
4474.36 107
4474.51 96
4474.66 87
4474.82 79
4474.97 74
4475.12 71
4475.28 70
4475.43 70
4475.58 69
4475.74 67
4475.89 62
4476.04 56
4476.20 49
4476.35 41
4476.50 34
4476.66 30
4476.81 29
4476.96 30
4477.12 33
4477.27 37
4477.42 41
4477.58 43
4477.73 44
4477.88 44
4478.04 45
4478.19 46
4478.35 49
4478.50 54
4478.65 59
4478.81 63
4478.96 65
4479.11 65
4479.27 62
4479.42 56
4479.57 49
4479.73 42
4479.88 37
4480.03 33
4480.19 32
4480.34 33
4480.49 36
4480.65 39
4480.80 43
4480.95 47
4481.11 51
4481.26 55
4481.41 60
4481.57 64
4481.72 67
4481.87 68
4482.03 70
4482.18 70
4482.33 70
4482.49 70
4482.64 71
4482.80 72
4482.95 74
4483.10 75
4483.26 76
4483.41 78
4483.56 80
4483.72 83
4483.87 87
4484.02 93
4484.18 100
4484.33 107
4484.48 115
4484.64 122
4484.79 128
4484.94 132
4485.10 136
4485.25 137
4485.40 138
4485.56 138
4485.71 138
4485.87 136
4486.02 133
4486.17 129
4486.33 125
4486.48 119
4486.63 112
4486.79 106
4486.94 102
4487.09 99
4487.25 98
4487.40 100
4487.55 103
4487.71 108
4487.86 113
4488.01 117
4488.17 119
4488.32 121
4488.48 121
4488.63 120
4488.78 120
4488.94 120
4489.09 121
4489.24 123
4489.40 127
4489.55 132
4489.70 137
4489.86 142
4490.01 145
4490.17 148
4490.32 149
4490.47 151
4490.63 153
4490.78 157
4490.93 164
4491.09 174
4491.24 186
4491.39 200
4491.55 214
4491.70 228
4491.85 241
4492.01 251
4492.16 258
4492.32 263
4492.47 267
4492.62 270
4492.78 273
4492.93 276
4493.08 279
4493.24 283
4493.39 286
4493.55 290
4493.70 293
4493.85 295
4494.01 295
4494.16 295
4494.31 292
4494.47 287
4494.62 281
4494.77 273
4494.93 265
4495.08 257
4495.24 250
4495.39 245
4495.54 243
4495.70 243
4495.85 246
4496.00 250
4496.16 256
4496.31 262
4496.47 268
4496.62 272
4496.77 274
4496.93 273
4497.08 271
4497.23 266
4497.39 261
4497.54 255
4497.70 248
4497.85 243
4498.00 238
4498.16 233
4498.31 230
4498.46 228
4498.62 226
4498.77 225
4498.93 224
4499.08 222
4499.23 220
4499.39 218
4499.54 215
4499.69 213
4499.85 212
4500.00 213
4500.16 215
4500.31 219
4500.46 224
4500.62 229
4500.77 234
4500.92 238
4501.08 242
4501.23 247
4501.39 252
4501.54 259
4501.69 266
4501.85 272
4502.00 277
4502.15 278
4502.31 274
4502.46 265
4502.62 251
4502.77 235
4502.92 218
4503.08 202
4503.23 190
4503.39 181
4503.54 175
4503.69 173
4503.85 172
4504.00 174
4504.15 178
4504.31 184
4504.46 192
4504.62 204
4504.77 216
4504.92 230
4505.08 242
4505.23 251
4505.39 258
4505.54 260
4505.69 259
4505.85 254
4506.00 245
4506.15 233
4506.31 218
4506.46 199
4506.62 179
4506.77 159
4506.92 140
4507.08 124
4507.23 112
4507.39 104
4507.54 99
4507.69 96
4507.85 94
4508.00 94
4508.16 94
4508.31 95
4508.46 98
4508.62 102
4508.77 109
4508.92 117
4509.08 126
4509.23 134
4509.39 140
4509.54 144
4509.69 143
4509.85 138
4510.00 129
4510.16 116
4510.31 100
4510.46 84
4510.62 69
4510.77 56
4510.93 46
4511.08 39
4511.23 35
4511.39 33
4511.54 33
4511.70 35
4511.85 38
4512.00 42
4512.16 48
4512.31 54
4512.47 61
4512.62 67
4512.77 73
4512.93 77
4513.08 80
4513.24 82
4513.39 85
4513.54 88
4513.70 91
4513.85 96
4514.01 102
4514.16 109
4514.31 114
4514.47 117
4514.62 117
4514.78 116
4514.93 112
4515.08 106
4515.24 100
4515.39 92
4515.55 84
4515.70 76
4515.85 66
4516.01 57
4516.16 47
4516.32 39
4516.47 33
4516.62 29
4516.78 27
4516.93 28
4517.09 30
4517.24 34
4517.39 41
4517.55 50
4517.70 62
4517.86 75
4518.01 89
4518.17 103
4518.32 114
4518.47 122
4518.63 125
4518.78 123
4518.94 117
4519.09 109
4519.24 99
4519.40 89
4519.55 81
4519.71 76
4519.86 73
4520.01 71
4520.17 70
4520.32 68
4520.48 63
4520.63 55
4520.79 43
4520.94 29
4521.09 14
4521.25 0
4521.40 0
4521.56 0
4521.71 0
4521.86 0
4522.02 0
4522.17 0
4522.33 0
4522.48 9
4522.63 17
4522.79 22
4522.94 23
4523.10 20
4523.25 15
4523.41 9
4523.56 4
4523.71 2
4523.87 4
4524.02 11
4524.18 19
4524.33 28
4524.48 35
4524.64 38
4524.79 38
4524.95 32
4525.10 24
4525.26 15
4525.41 5
4525.56 0
4525.72 0
4525.87 0
4526.03 0
4526.18 0
4526.34 0
4526.49 0
4526.64 4
4526.80 8
4526.95 11
4527.11 13
4527.26 16
4527.42 19
4527.57 24
4527.72 31
4527.88 39
4528.03 47
4528.19 55
4528.34 62
4528.49 67
4528.65 72
4528.80 76
4528.96 81
4529.11 87
4529.27 94
4529.42 101
4529.57 105
4529.73 107
4529.88 104
4530.04 97
4530.19 86
4530.35 74
4530.50 61
4530.65 50
4530.81 40
4530.96 33
4531.12 29
4531.27 26
4531.43 26
4531.58 27
4531.73 29
4531.89 32
4532.04 36
4532.20 39
4532.35 41
4532.51 43
4532.66 45
4532.82 46
4532.97 48
4533.12 49
4533.28 50
4533.43 49
4533.59 46
4533.74 43
4533.90 40
4534.05 40
4534.20 42
4534.36 47
4534.51 54
4534.67 61
4534.82 68
4534.98 71
4535.13 72
4535.28 72
4535.44 72
4535.59 72
4535.75 74
4535.90 77
4536.06 80
4536.21 81
4536.37 80
4536.52 75
4536.67 68
4536.83 60
4536.98 52
4537.14 46
4537.29 41
4537.45 37
4537.60 34
4537.76 32
4537.91 29
4538.06 27
4538.22 24
4538.37 21
4538.53 19
4538.68 17
4538.84 14
4538.99 10
4539.15 5
4539.30 0
4539.45 0
4539.61 0
4539.76 0
4539.92 0
4540.07 0
4540.23 0
4540.38 0
4540.54 0
4540.69 4
4540.84 10
4541.00 17
4541.15 25
4541.31 33
4541.46 42
4541.62 51
4541.77 60
4541.93 68
4542.08 75
4542.23 81
4542.39 85
4542.54 87
4542.70 87
4542.85 83
4543.01 76
4543.16 67
4543.32 58
4543.47 50
4543.63 44
4543.78 43
4543.93 46
4544.09 54
4544.24 65
4544.40 78
4544.55 91
4544.71 103
4544.86 114
4545.02 123
4545.17 131
4545.33 137
4545.48 142
4545.63 146
4545.79 148
4545.94 146
4546.10 142
4546.25 136
4546.41 129
4546.56 122
4546.72 117
4546.87 114
4547.03 114
4547.18 115
4547.33 117
4547.49 118
4547.64 118
4547.80 117
4547.95 116
4548.11 116
4548.26 118
4548.42 124
4548.57 134
4548.73 146
4548.88 158
4549.03 168
4549.19 175
4549.34 176
4549.50 173
4549.65 166
4549.81 157
4549.96 148
4550.12 142
4550.27 139
4550.43 140
4550.58 144
4550.74 149
4550.89 153
4551.05 156
4551.20 157
4551.35 156
4551.51 156
4551.66 156
4551.82 158
4551.97 162
4552.13 165
4552.28 167
4552.44 167
4552.59 165
4552.75 162
4552.90 160
4553.06 161
4553.21 166
4553.37 176
4553.52 189
4553.67 203
4553.83 217
4553.98 228
4554.14 235
4554.29 240
4554.45 242
4554.60 244
4554.76 246
4554.91 249
4555.07 254
4555.22 259
4555.38 265
4555.53 271
4555.69 277
4555.84 284
4556.00 293
4556.15 303
4556.30 317
4556.46 333
4556.61 353
4556.77 375
4556.92 401
4557.08 428
4557.23 456
4557.39 483
4557.54 509
4557.70 533
4557.85 557
4558.01 580
4558.16 606
4558.32 634
4558.47 668
4558.63 706
4558.78 750
4558.94 797
4559.09 846
4559.24 893
4559.40 937
4559.55 975
4559.71 1004
4559.86 1026
4560.02 1040
4560.17 1049
4560.33 1053
4560.48 1057
4560.64 1064
4560.79 1076
4560.95 1096
4561.10 1123
4561.26 1156
4561.41 1195
4561.57 1236
4561.72 1276
4561.88 1312
4562.03 1342
4562.19 1363
4562.34 1374
4562.50 1377
4562.65 1370
4562.81 1357
4562.96 1340
4563.12 1321
4563.27 1302
4563.43 1287
4563.58 1274
4563.73 1265
4563.89 1257
4564.04 1249
4564.20 1240
4564.35 1228
4564.51 1211
4564.66 1191
4564.82 1167
4564.97 1142
4565.13 1116
4565.28 1092
4565.44 1069
4565.59 1048
4565.75 1029
4565.90 1010
4566.06 990
4566.21 968
4566.37 941
4566.52 911
4566.68 876
4566.83 839
4566.99 801
4567.14 767
4567.30 737
4567.45 714
4567.61 698
4567.76 689
4567.92 684
4568.07 681
4568.23 676
4568.38 669
4568.54 657
4568.69 642
4568.85 625
4569.00 608
4569.16 593
4569.31 581
4569.47 574
4569.62 569
4569.78 566
4569.93 563
4570.09 558
4570.24 550
4570.40 538
4570.55 524
4570.71 508
4570.86 492
4571.02 477
4571.17 465
4571.33 456
4571.48 451
4571.64 448
4571.79 447
4571.95 447
4572.10 447
4572.26 446
4572.41 442
4572.57 436
4572.72 427
4572.88 418
4573.03 408
4573.19 398
4573.34 389
4573.50 381
4573.65 374
4573.81 366
4573.96 358
4574.12 348
4574.27 336
4574.43 323
4574.58 308
4574.74 292
4574.89 277
4575.05 263
4575.20 252
4575.36 243
4575.51 238
4575.67 235
4575.82 234
4575.98 234
4576.13 233
4576.29 231
4576.44 228
4576.60 222
4576.75 215
4576.91 207
4577.06 198
4577.22 189
4577.37 180
4577.53 171
4577.68 161
4577.84 151
4577.99 140
4578.15 127
4578.30 114
4578.46 100
4578.61 86
4578.77 73
4578.92 62
4579.08 52
4579.23 44
4579.39 38
4579.54 33
4579.70 29
4579.85 26
4580.01 26
4580.16 28
4580.32 33
4580.48 42
4580.63 52
4580.79 63
4580.94 73
4581.10 82
4581.25 88
4581.41 91
4581.56 91
4581.72 90
4581.87 87
4582.03 86
4582.18 86
4582.34 89
4582.49 95
4582.65 102
4582.80 110
4582.96 118
4583.11 123
4583.27 127
4583.42 128
4583.58 128
4583.73 128
4583.89 129
4584.04 131
4584.20 133
4584.35 135
4584.51 136
4584.67 135
4584.82 133
4584.98 130
4585.13 126
4585.29 121
4585.44 116
4585.60 111
4585.75 105
4585.91 100
4586.06 95
4586.22 91
4586.37 88
4586.53 87
4586.68 86
4586.84 87
4586.99 88
4587.15 88
4587.30 87
4587.46 86
4587.61 84
4587.77 83
4587.93 82
4588.08 82
4588.24 83
4588.39 85
4588.55 88
4588.70 91
4588.86 94
4589.01 96
4589.17 97
4589.32 96
4589.48 92
4589.63 87
4589.79 79
4589.94 70
4590.10 60
4590.25 49
4590.41 38
4590.57 29
4590.72 20
4590.88 13
4591.03 9
4591.19 7
4591.34 9
4591.50 13
4591.65 21
4591.81 32
4591.96 46
4592.12 61
4592.27 76
4592.43 91
4592.58 103
4592.74 110
4592.90 112
4593.05 108
4593.21 99
4593.36 87
4593.52 74
4593.67 63
4593.83 55
4593.98 52
4594.14 51
4594.29 53
4594.45 55
4594.60 56
4594.76 55
4594.92 52
4595.07 48
4595.23 45
4595.38 44
4595.54 45
4595.69 47
4595.85 51
4596.00 56
4596.16 61
4596.31 64
4596.47 67
4596.62 70
4596.78 72
4596.94 74
4597.09 74
4597.25 73
4597.40 70
4597.56 65
4597.71 58
4597.87 49
4598.02 40
4598.18 32
4598.33 26
4598.49 22
4598.65 21
4598.80 22
4598.96 25
4599.11 29
4599.27 32
4599.42 34
4599.58 35
4599.73 34
4599.89 32
4600.04 31
4600.20 30
4600.36 30
4600.51 31
4600.67 34
4600.82 38
4600.98 42
4601.13 45
4601.29 46
4601.44 47
4601.60 46
4601.75 43
4601.91 40
4602.07 35
4602.22 30
4602.38 25
4602.53 20
4602.69 15
4602.84 11
4603.00 8
4603.15 6
4603.31 6
4603.47 7
4603.62 9
4603.78 13
4603.93 19
4604.09 24
4604.24 31
4604.40 37
4604.55 44
4604.71 50
4604.87 57
4605.02 64
4605.18 71
4605.33 77
4605.49 82
4605.64 85
4605.80 85
4605.95 82
4606.11 77
4606.27 71
4606.42 64
4606.58 59
4606.73 55
4606.89 53
4607.04 51
4607.20 50
4607.35 48
4607.51 45
4607.67 41
4607.82 34
4607.98 26
4608.13 17
4608.29 8
4608.44 0
4608.60 0
4608.76 0
4608.91 0
4609.07 0
4609.22 0
4609.38 0
4609.53 0
4609.69 1
4609.84 6
4610.00 11
4610.16 15
4610.31 18
4610.47 19
4610.62 17
4610.78 13
4610.93 7
4611.09 0
4611.25 0
4611.40 0
4611.56 0
4611.71 0
4611.87 6
4612.02 22
4612.18 40
4612.34 58
4612.49 73
4612.65 84
4612.80 91
4612.96 93
4613.11 93
4613.27 91
4613.42 88
4613.58 85
4613.74 81
4613.89 76
4614.05 71
4614.20 65
4614.36 60
4614.51 57
4614.67 56
4614.83 58
4614.98 63
4615.14 71
4615.29 79
4615.45 86
4615.61 91
4615.76 94
4615.92 95
4616.07 94
4616.23 93
4616.38 92
4616.54 92
4616.70 92
4616.85 92
4617.01 92
4617.16 91
4617.32 88
4617.47 84
4617.63 78
4617.79 69
4617.94 59
4618.10 47
4618.25 34
4618.41 22
4618.56 12
4618.72 5
4618.88 2
4619.03 2
4619.19 4
4619.34 6
4619.50 7
4619.66 6
4619.81 3
4619.97 0
4620.12 0
4620.28 0
4620.43 0
4620.59 0
4620.75 0
4620.90 0
4621.06 6
4621.21 14
4621.37 23
4621.53 31
4621.68 37
4621.84 43
4621.99 46
4622.15 47
4622.30 47
4622.46 46
4622.62 44
4622.77 41
4622.93 38
4623.08 34
4623.24 32
4623.40 29
4623.55 28
4623.71 28
4623.86 29
4624.02 31
4624.17 31
4624.33 31
4624.49 29
4624.64 25
4624.80 21
4624.95 17
4625.11 14
4625.27 13
4625.42 13
4625.58 13
4625.73 14
4625.89 14
4626.05 14
4626.20 13
4626.36 12
4626.51 13
4626.67 16
4626.83 23
4626.98 32
4627.14 43
4627.29 54
4627.45 65
4627.60 73
4627.76 80
4627.92 85
4628.07 89
4628.23 94
4628.38 100
4628.54 107
4628.70 114
4628.85 122
4629.01 128
4629.16 133
4629.32 135
4629.48 135
4629.63 133
4629.79 130
4629.94 127
4630.10 123
4630.26 120
4630.41 118
4630.57 118
4630.72 120
4630.88 123
4631.04 127
4631.19 132
4631.35 136
4631.50 140
4631.66 143
4631.82 144
4631.97 145
4632.13 146
4632.28 147
4632.44 147
4632.60 148
4632.75 147
4632.91 146
4633.06 144
4633.22 140
4633.38 136
4633.53 130
4633.69 124
4633.84 118
4634.00 112
4634.16 106
4634.31 99
4634.47 93
4634.62 85
4634.78 76
4634.94 66
4635.09 55
4635.25 44
4635.41 33
4635.56 25
4635.72 20
4635.87 17
4636.03 18
4636.19 21
4636.34 25
4636.50 30
4636.65 34
4636.81 38
4636.97 42
4637.12 46
4637.28 50
4637.43 53
4637.59 56
4637.75 57
4637.90 56
4638.06 53
4638.21 48
4638.37 42
4638.53 37
4638.68 34
4638.84 35
4639.00 39
4639.15 45
4639.31 51
4639.46 58
4639.62 64
4639.78 68
4639.93 72
4640.09 76
4640.24 79
4640.40 82
4640.56 83
4640.71 83
4640.87 81
4641.03 77
4641.18 72
4641.34 68
4641.49 64
4641.65 62
4641.81 61
4641.96 61
4642.12 60
4642.27 60
4642.43 58
4642.59 54
4642.74 49
4642.90 43
4643.06 37
4643.21 30
4643.37 24
4643.52 19
4643.68 17
4643.84 17
4643.99 19
4644.15 23
4644.31 28
4644.46 32
4644.62 36
4644.77 37
4644.93 37
4645.09 37
4645.24 37
4645.40 40
4645.56 45
4645.71 53
4645.87 64
4646.02 74
4646.18 83
4646.34 88
4646.49 89
4646.65 85
4646.81 77
4646.96 68
4647.12 60
4647.27 54
4647.43 51
4647.59 50
4647.74 51
4647.90 53
4648.06 53
4648.21 53
4648.37 51
4648.52 48
4648.68 47
4648.84 46
4648.99 46
4649.15 47
4649.31 48
4649.46 48
4649.62 47
4649.77 46
4649.93 47
4650.09 50
4650.24 56
4650.40 65
4650.56 77
4650.71 89
4650.87 100
4651.03 106
4651.18 108
4651.34 107
4651.49 102
4651.65 96
4651.81 92
4651.96 89
4652.12 89
4652.28 92
4652.43 96
4652.59 102
4652.75 108
4652.90 115
4653.06 122
4653.21 128
4653.37 135
4653.53 140
4653.68 142
4653.84 141
4654.00 136
4654.15 127
4654.31 115
4654.47 102
4654.62 91
4654.78 84
4654.93 83
4655.09 89
4655.25 102
4655.40 119
4655.56 138
4655.72 155
4655.87 168
4656.03 176
4656.19 180
4656.34 180
4656.50 178
4656.66 177
4656.81 177
4656.97 180
4657.12 187
4657.28 196
4657.44 206
4657.59 216
4657.75 226
4657.91 234
4658.06 241
4658.22 246
4658.38 249
4658.53 252
4658.69 255
4658.85 258
4659.00 263
4659.16 268
4659.32 275
4659.47 283
4659.63 291
4659.78 298
4659.94 306
4660.10 313
4660.25 320
4660.41 328
4660.57 335
4660.72 341
4660.88 344
4661.04 345
4661.19 341
4661.35 334
4661.51 323
4661.66 310
4661.82 295
4661.98 279
4662.13 264
4662.29 250
4662.45 235
4662.60 221
4662.76 207
4662.91 195
4663.07 185
4663.23 176
4663.38 170
4663.54 165
4663.70 161
4663.85 157
4664.01 153
4664.17 150
4664.32 146
4664.48 145
4664.64 146
4664.79 149
4664.95 155
4665.11 162
4665.26 168
4665.42 173
4665.58 174
4665.73 171
4665.89 166
4666.05 158
4666.20 150
4666.36 142
4666.52 136
4666.67 131
4666.83 127
4666.99 124
4667.14 123
4667.30 123
4667.46 124
4667.61 124
4667.77 124
4667.93 124
4668.08 123
4668.24 121
4668.39 120
4668.55 119
4668.71 120
4668.86 122
4669.02 124
4669.18 128
4669.33 131
4669.49 134
4669.65 135
4669.80 132
4669.96 124
4670.12 111
4670.27 92
4670.43 70
4670.59 46
4670.74 23
4670.90 3
4671.06 0
4671.21 0
4671.37 0
4671.53 0
4671.68 0
4671.84 0
4672.00 0
4672.15 0
4672.31 5
4672.47 12
4672.62 18
4672.78 24
4672.94 28
4673.09 30
4673.25 30
4673.41 28
4673.57 25
4673.72 20
4673.88 17
4674.04 14
4674.19 14
4674.35 17
4674.51 22
4674.66 30
4674.82 37
4674.98 43
4675.13 47
4675.29 47
4675.45 44
4675.60 39
4675.76 32
4675.92 26
4676.07 23
4676.23 22
4676.39 23
4676.54 25
4676.70 29
4676.86 32
4677.01 35
4677.17 37
4677.33 38
4677.48 38
4677.64 37
4677.80 37
4677.95 37
4678.11 38
4678.27 40
4678.42 42
4678.58 45
4678.74 47
4678.89 49
4679.05 51
4679.21 52
4679.37 51
4679.52 50
4679.68 47
4679.84 43
4679.99 37
4680.15 29
4680.31 20
4680.46 10
4680.62 0
4680.78 0
4680.93 0
4681.09 0
4681.25 0
4681.40 0
4681.56 0
4681.72 0
4681.87 0
4682.03 10
4682.19 21
4682.35 33
4682.50 43
4682.66 52
4682.82 58
4682.97 63
4683.13 65
4683.29 64
4683.44 61
4683.60 56
4683.76 51
4683.91 45
4684.07 41
4684.23 40
4684.38 42
4684.54 46
4684.70 52
4684.86 59
4685.01 66
4685.17 71
4685.33 74
4685.48 76
4685.64 77
4685.80 78
4685.95 79
4686.11 83
4686.27 89
4686.42 97
4686.58 105
4686.74 113
4686.90 119
4687.05 122
4687.21 121
4687.37 115
4687.52 105
4687.68 91
4687.84 76
4687.99 60
4688.15 44
4688.31 31
4688.46 21
4688.62 15
4688.78 13
4688.94 14
4689.09 18
4689.25 23
4689.41 30
4689.56 37
4689.72 43
4689.88 49
4690.03 54
4690.19 58
4690.35 62
4690.51 65
4690.66 67
4690.82 70
4690.98 73
4691.13 75
4691.29 78
4691.45 80
4691.60 81
4691.76 80
4691.92 76
4692.08 70
4692.23 61
4692.39 50
4692.55 37
4692.70 24
4692.86 11
4693.02 0
4693.17 0
4693.33 0
4693.49 0
4693.65 0
4693.80 0
4693.96 9
4694.12 22
4694.27 37
4694.43 53
4694.59 71
4694.75 88
4694.90 105
4695.06 120
4695.22 132
4695.37 140
4695.53 142
4695.69 139
4695.85 131
4696.00 121
4696.16 111
4696.32 102
4696.47 96
4696.63 93
4696.79 92
4696.94 93
4697.10 94
4697.26 93
4697.42 91
4697.57 89
4697.73 86
4697.89 84
4698.04 83
4698.20 81
4698.36 78
4698.52 73
4698.67 64
4698.83 52
4698.99 37
4699.14 21
4699.30 5
4699.46 0
4699.62 0
4699.77 0
4699.93 0
4700.09 0
4700.24 0
4700.40 0
4700.56 0
4700.72 7
4700.87 18
4701.03 29
4701.19 39
4701.34 50
4701.50 59
4701.66 67
4701.82 74
4701.97 77
4702.13 77
4702.29 73
4702.45 66
4702.60 56
4702.76 46
4702.92 38
4703.07 33
4703.23 32
4703.39 37
4703.55 46
4703.70 59
4703.86 72
4704.02 84
4704.17 95
4704.33 102
4704.49 106
4704.65 106
4704.80 102
4704.96 97
4705.12 90
4705.28 82
4705.43 75
4705.59 68
4705.75 63
4705.90 60
4706.06 57
4706.22 56
4706.38 54
4706.53 51
4706.69 48
4706.85 44
4707.00 41
4707.16 40
4707.32 39
4707.48 42
4707.63 46
4707.79 51
4707.95 57
4708.11 62
4708.26 67
4708.42 70
4708.58 72
4708.74 75
4708.89 78
4709.05 83
4709.21 91
4709.36 99
4709.52 109
4709.68 119
4709.84 129
4709.99 137
4710.15 143
4710.31 148
4710.47 152
4710.62 154
4710.78 155
4710.94 154
4711.09 151
4711.25 146
4711.41 139
4711.57 132
4711.72 124
4711.88 116
4712.04 111
4712.20 106
4712.35 103
4712.51 99
4712.67 95
4712.83 89
4712.98 80
4713.14 69
4713.30 56
4713.46 42
4713.61 30
4713.77 20
4713.93 13
4714.08 9
4714.24 8
4714.40 9
4714.56 12
4714.71 15
4714.87 19
4715.03 24
4715.19 28
4715.34 33
4715.50 38
4715.66 42
4715.82 45
4715.97 47
4716.13 49
4716.29 51
4716.45 55
4716.60 62
4716.76 71
4716.92 83
4717.08 97
4717.23 113
4717.39 127
4717.55 139
4717.71 149
4717.86 155
4718.02 158
4718.18 158
4718.34 156
4718.49 154
4718.65 152
4718.81 152
4718.97 154
4719.12 157
4719.28 162
4719.44 166
4719.60 170
4719.75 173
4719.91 174
4720.07 176
4720.23 178
4720.38 183
4720.54 191
4720.70 202
4720.86 215
4721.01 230
4721.17 243
4721.33 252
4721.49 256
4721.64 254
4721.80 247
4721.96 237
4722.12 226
4722.27 216
4722.43 210
4722.59 209
4722.75 213
4722.90 219
4723.06 227
4723.22 234
4723.38 238
4723.53 239
4723.69 237
4723.85 233
4724.01 228
4724.16 223
4724.32 219
4724.48 215
4724.64 213
4724.79 211
4724.95 208
4725.11 205
4725.27 201
4725.42 196
4725.58 191
4725.74 187
4725.90 184
4726.05 182
4726.21 181
4726.37 180
4726.53 179
4726.68 176
4726.84 172
4727.00 166
4727.16 159
4727.32 150
4727.47 139
4727.63 128
4727.79 117
4727.95 107
4728.10 99
4728.26 94
4728.42 92
4728.58 94
4728.73 100
4728.89 109
4729.05 119
4729.21 130
4729.36 142
4729.52 153
4729.68 163
4729.84 174
4729.99 184
4730.15 194
4730.31 203
4730.47 210
4730.63 214
4730.78 213
4730.94 208
4731.10 199
4731.26 187
4731.41 173
4731.57 159
4731.73 144
4731.89 130
4732.04 117
4732.20 105
4732.36 94
4732.52 85
4732.68 77
4732.83 72
4732.99 70
4733.15 72
4733.31 76
4733.46 84
4733.62 93
4733.78 103
4733.94 114
4734.09 124
4734.25 134
4734.41 142
4734.57 151
4734.73 158
4734.88 165
4735.04 171
4735.20 176
4735.36 180
4735.51 182
4735.67 184
4735.83 185
4735.99 187
4736.15 190
4736.30 194
4736.46 198
4736.62 203
4736.78 206
4736.93 208
4737.09 208
4737.25 206
4737.41 203
4737.57 199
4737.72 194
4737.88 190
4738.04 186
4738.20 183
4738.35 181
4738.51 180
4738.67 181
4738.83 182
4738.99 183
4739.14 184
4739.30 185
4739.46 184
4739.62 181
4739.77 177
4739.93 171
4740.09 163
4740.25 156
4740.41 149
4740.56 146
4740.72 147
4740.88 152
4741.04 161
4741.20 173
4741.35 185
4741.51 195
4741.67 200
4741.83 201
4741.98 197
4742.14 189
4742.30 179
4742.46 168
4742.62 156
4742.77 145
4742.93 134
4743.09 123
4743.25 113
4743.41 104
4743.56 95
4743.72 88
4743.88 81
4744.04 77
4744.19 73
4744.35 71
4744.51 72
4744.67 75
4744.83 82
4744.98 90
4745.14 101
4745.30 112
4745.46 121
4745.62 128
4745.77 130
4745.93 129
4746.09 124
4746.25 118
4746.41 111
4746.56 106
4746.72 103
4746.88 104
4747.04 106
4747.20 110
4747.35 113
4747.51 115
4747.67 114
4747.83 108
4747.98 98
4748.14 85
4748.30 70
4748.46 55
4748.62 42
4748.77 32
4748.93 25
4749.09 21
4749.25 17
4749.41 13
4749.56 8
4749.72 2
4749.88 0
4750.04 0
4750.20 0
4750.35 0
4750.51 0
4750.67 0
4750.83 0
4750.99 0
4751.14 12
4751.30 25
4751.46 40
4751.62 54
4751.78 67
4751.93 78
4752.09 86
4752.25 93
4752.41 97
4752.57 100
4752.72 103
4752.88 105
4753.04 106
4753.20 107
4753.36 105
4753.52 101
4753.67 96
4753.83 90
4753.99 83
4754.15 77
4754.31 73
4754.46 71
4754.62 70
4754.78 69
4754.94 68
4755.10 67
4755.25 64
4755.41 61
4755.57 57
4755.73 54
4755.89 52
4756.04 52
4756.20 55
4756.36 60
4756.52 67
4756.68 75
4756.83 83
4756.99 88
4757.15 92
4757.31 93
4757.47 91
4757.63 89
4757.78 86
4757.94 82
4758.10 78
4758.26 74
4758.42 68
4758.57 61
4758.73 52
4758.89 42
4759.05 33
4759.21 25
4759.36 19
4759.52 17
4759.68 19
4759.84 25
4760.00 34
4760.16 45
4760.31 56
4760.47 65
4760.63 71
4760.79 73
4760.95 72
4761.10 69
4761.26 66
4761.42 64
4761.58 63
4761.74 63
4761.90 64
4762.05 65
4762.21 65
4762.37 65
4762.53 66
4762.69 68
4762.84 72
4763.00 78
4763.16 85
4763.32 92
4763.48 97
4763.64 100
4763.79 100
4763.95 98
4764.11 96
4764.27 95
4764.43 96
4764.58 99
4764.74 104
4764.90 108
4765.06 111
4765.22 111
4765.38 108
4765.53 102
4765.69 94
4765.85 87
4766.01 82
4766.17 80
4766.33 82
4766.48 88
4766.64 96
4766.80 106
4766.96 115
4767.12 123
4767.28 129
4767.43 133
4767.59 135
4767.75 136
4767.91 136
4768.07 134
4768.23 130
4768.38 124
4768.54 114
4768.70 102
4768.86 88
4769.02 75
4769.17 64
4769.33 58
4769.49 59
4769.65 65
4769.81 77
4769.97 91
4770.12 105
4770.28 118
4770.44 126
4770.60 131
4770.76 131
4770.92 129
4771.07 125
4771.23 121
4771.39 116
4771.55 110
4771.71 104
4771.87 98
4772.02 90
4772.18 82
4772.34 76
4772.50 72
4772.66 72
4772.82 75
4772.98 82
4773.13 92
4773.29 103
4773.45 115
4773.61 126
4773.77 136
4773.93 144
4774.08 151
4774.24 155
4774.40 157
4774.56 156
4774.72 154
4774.88 150
4775.03 147
4775.19 145
4775.35 146
4775.51 149
4775.67 154
4775.83 162
4775.98 171
4776.14 181
4776.30 191
4776.46 201
4776.62 211
4776.78 221
4776.94 230
4777.09 238
4777.25 244
4777.41 247
4777.57 247
4777.73 245
4777.89 240
4778.04 234
4778.20 229
4778.36 225
4778.52 224
4778.68 226
4778.84 232
4779.00 241
4779.15 252
4779.31 265
4779.47 279
4779.63 295
4779.79 313
4779.95 334
4780.10 357
4780.26 381
4780.42 406
4780.58 428
4780.74 446
4780.90 460
4781.06 468
4781.21 472
4781.37 474
4781.53 474
4781.69 474
4781.85 474
4782.01 476
4782.17 479
4782.32 481
4782.48 483
4782.64 482
4782.80 480
4782.96 476
4783.12 470
4783.27 465
4783.43 462
4783.59 462
4783.75 465
4783.91 471
4784.07 479
4784.23 487
4784.38 493
4784.54 497
4784.70 496
4784.86 492
4785.02 487
4785.18 481
4785.34 477
4785.49 475
4785.65 476
4785.81 479
4785.97 482
4786.13 485
4786.29 485
4786.45 483
4786.60 477
4786.76 469
4786.92 459
4787.08 447
4787.24 435
4787.40 422
4787.56 411
4787.72 401
4787.87 394
4788.03 388
4788.19 385
4788.35 381
4788.51 377
4788.67 372
4788.83 364
4788.98 354
4789.14 342
4789.30 329
4789.46 315
4789.62 302
4789.78 290
[truncated: 730,665 more chars]
