# Supplementary material for: Methylobacterium Species Promoting Rice and Barley Growth and Interaction Specificity Revealed with Whole-Cell Matrix-Assisted Laser Desorption / Ionization-Time-of-Flight Mass Spectrometry (MALDI-TOF/MS) Analysis
Source: PLoS One. 2015 Jun 8;10(6):e0129509. doi: 10.1371/journal.pone.0129509 (PMC4460032; doi:10.1371/journal.pone.0129509)
Supplement: S1 Data — (ZIP) [file pone.0129509.s001.zip › Supplementary data 1 (ms type strains)/M_hispanicum DSM 16372T.txt]

781.52 0
781.58 0
781.65 0
781.71 0
781.78 0
781.84 0
781.90 0
781.97 0
782.03 0
782.10 0
782.16 0
782.22 0
782.29 0
782.35 0
782.42 0
782.48 0
782.54 0
782.61 0
782.67 0
782.74 0
782.80 0
782.87 0
782.93 0
782.99 0
783.06 0
783.12 0
783.19 0
783.25 0
783.31 0
783.38 0
783.44 0
783.51 0
783.57 0
783.63 0
783.70 0
783.76 0
783.83 0
783.89 0
783.95 0
784.02 0
784.08 0
784.15 0
784.21 0
784.28 0
784.34 0
784.40 0
784.47 0
784.53 0
784.60 0
784.66 0
784.72 0
784.79 0
784.85 0
784.92 0
784.98 0
785.05 0
785.11 0
785.17 0
785.24 0
785.30 0
785.37 0
785.43 0
785.49 0
785.56 0
785.62 0
785.69 0
785.75 0
785.82 0
785.88 0
785.94 0
786.01 0
786.07 0
786.14 0
786.20 0
786.26 0
786.33 0
786.39 0
786.46 0
786.52 0
786.59 0
786.65 0
786.71 0
786.78 0
786.84 0
786.91 0
786.97 0
787.04 0
787.10 0
787.16 0
787.23 0
787.29 0
787.36 0
787.42 0
787.48 0
787.55 0
787.61 0
787.68 0
787.74 0
787.81 0
787.87 0
787.93 0
788.00 0
788.06 0
788.13 0
788.19 0
788.26 0
788.32 0
788.38 0
788.45 0
788.51 0
788.58 0
788.64 0
788.71 0
788.77 0
788.83 0
788.90 0
788.96 0
789.03 0
789.09 0
789.16 0
789.22 0
789.29 0
789.35 0
789.41 0
789.48 0
789.54 0
789.61 0
789.67 0
789.74 0
789.80 0
789.86 0
789.93 0
789.99 0
790.06 0
790.12 0
790.19 0
790.25 0
790.31 0
790.38 0
790.44 0
790.51 0
790.57 0
790.64 0
790.70 0
790.77 0
790.83 0
790.89 0
790.96 0
791.02 0
791.09 0
791.15 0
791.22 0
791.28 0
791.35 0
791.41 0
791.47 0
791.54 0
791.60 0
791.67 0
791.73 0
791.80 0
791.86 0
791.92 0
791.99 0
792.05 0
792.12 0
792.18 0
792.25 0
792.31 0
792.38 0
792.44 0
792.51 0
792.57 0
792.63 0
792.70 0
792.76 0
792.83 0
792.89 0
792.96 0
793.02 0
793.09 0
793.15 0
793.21 0
793.28 0
793.34 0
793.41 0
793.47 0
793.54 0
793.60 0
793.67 0
793.73 0
793.79 0
793.86 0
793.92 0
793.99 0
794.05 0
794.12 0
794.18 0
794.25 0
794.31 0
794.38 0
794.44 0
794.50 0
794.57 0
794.63 0
794.70 0
794.76 0
794.83 0
794.89 0
794.96 0
795.02 0
795.09 0
795.15 0
795.21 0
795.28 0
795.34 0
795.41 0
795.47 0
795.54 0
795.60 0
795.67 0
795.73 0
795.80 0
795.86 0
795.93 0
795.99 0
796.05 0
796.12 0
796.18 0
796.25 0
796.31 0
796.38 0
796.44 0
796.51 0
796.57 0
796.64 0
796.70 0
796.77 0
796.83 0
796.89 0
796.96 0
797.02 0
797.09 0
797.15 0
797.22 0
797.28 0
797.35 0
797.41 0
797.48 0
797.54 0
797.61 0
797.67 0
797.74 0
797.80 0
797.86 0
797.93 0
797.99 0
798.06 0
798.12 0
798.19 0
798.25 0
798.32 0
798.38 0
798.45 0
798.51 0
798.58 0
798.64 0
798.71 0
798.77 0
798.83 0
798.90 0
798.96 0
799.03 0
799.09 0
799.16 0
799.22 0
799.29 0
799.35 0
799.42 0
799.48 0
799.55 0
799.61 0
799.68 0
799.74 0
799.81 0
799.87 0
799.94 0
800.00 0
800.07 0
800.13 0
800.19 0
800.26 0
800.32 0
800.39 0
800.45 0
800.52 0
800.58 0
800.65 0
800.71 0
800.78 0
800.84 0
800.91 0
800.97 0
801.04 0
801.10 0
801.17 0
801.23 0
801.30 0
801.36 0
801.43 0
801.49 0
801.56 0
801.62 0
801.69 0
801.75 0
801.81 0
801.88 0
801.94 0
802.01 0
802.07 0
802.14 0
802.20 0
802.27 0
802.33 0
802.40 0
802.46 0
802.53 0
802.59 0
802.66 0
802.72 0
802.79 0
802.85 0
802.92 0
802.98 0
803.05 0
803.11 0
803.18 0
803.24 0
803.31 0
803.37 0
803.44 0
803.50 0
803.57 0
803.63 0
803.70 0
803.76 0
803.83 0
803.89 0
803.96 0
804.02 0
804.09 0
804.15 0
804.22 0
804.28 0
804.35 0
804.41 0
804.48 0
804.54 0
804.61 0
804.67 0
804.74 0
804.80 0
804.87 0
804.93 0
805.00 0
805.06 0
805.13 0
805.19 0
805.26 0
805.32 0
805.38 0
805.45 0
805.51 0
805.58 0
805.64 0
805.71 0
805.77 0
805.84 0
805.90 0
805.97 0
806.03 0
806.10 0
806.16 0
806.23 0
806.30 0
806.36 0
806.43 0
806.49 0
806.56 0
806.62 0
806.69 0
806.75 0
806.82 0
806.88 1
806.95 1
807.01 1
807.08 1
807.14 1
807.21 0
807.27 0
807.34 0
807.40 0
807.47 0
807.53 0
807.60 0
807.66 0
807.73 0
807.79 0
807.86 0
807.92 0
807.99 0
808.05 0
808.12 0
808.18 0
808.25 0
808.31 0
808.38 0
808.44 0
808.51 0
808.57 0
808.64 1
808.70 1
808.77 1
808.83 2
808.90 2
808.96 2
809.03 2
809.09 1
809.16 1
809.22 0
809.29 0
809.35 0
809.42 0
809.48 0
809.55 0
809.61 0
809.68 0
809.74 0
809.81 0
809.88 0
809.94 0
810.01 0
810.07 0
810.14 0
810.20 0
810.27 0
810.33 0
810.40 0
810.46 0
810.53 0
810.59 0
810.66 0
810.72 0
810.79 0
810.85 0
810.92 0
810.98 0
811.05 0
811.11 0
811.18 0
811.24 0
811.31 0
811.37 0
811.44 0
811.51 0
811.57 0
811.64 0
811.70 0
811.77 0
811.83 0
811.90 0
811.96 0
812.03 0
812.09 0
812.16 0
812.22 0
812.29 0
812.35 0
812.42 0
812.48 0
812.55 0
812.61 0
812.68 0
812.75 0
812.81 0
812.88 0
812.94 0
813.01 0
813.07 0
813.14 0
813.20 0
813.27 0
813.33 0
813.40 0
813.46 0
813.53 0
813.59 0
813.66 0
813.72 0
813.79 0
813.86 0
813.92 1
813.99 1
814.05 1
814.12 1
814.18 1
814.25 1
814.31 1
814.38 1
814.44 0
814.51 0
814.57 0
814.64 0
814.70 0
814.77 0
814.84 0
814.90 0
814.97 0
815.03 0
815.10 0
815.16 0
815.23 0
815.29 0
815.36 0
815.42 0
815.49 0
815.55 0
815.62 0
815.69 0
815.75 0
815.82 0
815.88 0
815.95 0
816.01 0
816.08 0
816.14 0
816.21 0
816.27 0
816.34 0
816.40 0
816.47 0
816.54 0
816.60 0
816.67 0
816.73 1
816.80 1
816.86 1
816.93 1
816.99 1
817.06 1
817.12 0
817.19 0
817.26 0
817.32 0
817.39 0
817.45 0
817.52 0
817.58 0
817.65 0
817.71 0
817.78 0
817.84 0
817.91 0
817.98 0
818.04 0
818.11 0
818.17 0
818.24 0
818.30 0
818.37 0
818.43 0
818.50 0
818.57 0
818.63 0
818.70 0
818.76 1
818.83 1
818.89 1
818.96 1
819.02 1
819.09 1
819.16 1
819.22 0
819.29 0
819.35 0
819.42 0
819.48 0
819.55 0
819.61 0
819.68 0
819.75 0
819.81 0
819.88 0
819.94 0
820.01 0
820.07 0
820.14 0
820.20 0
820.27 0
820.34 0
820.40 0
820.47 0
820.53 0
820.60 0
820.66 0
820.73 0
820.79 0
820.86 0
820.93 0
820.99 0
821.06 0
821.12 0
821.19 0
821.25 0
821.32 0
821.38 0
821.45 0
821.52 0
821.58 0
821.65 0
821.71 0
821.78 0
821.84 0
821.91 0
821.98 0
822.04 0
822.11 0
822.17 0
822.24 0
822.30 0
822.37 0
822.44 0
822.50 0
822.57 0
822.63 0
822.70 0
822.76 0
822.83 0
822.90 0
822.96 0
823.03 0
823.09 0
823.16 0
823.22 0
823.29 0
823.35 0
823.42 0
823.49 0
823.55 0
823.62 0
823.68 1
823.75 1
823.81 1
823.88 1
823.95 1
824.01 0
824.08 0
824.14 0
824.21 0
824.28 0
824.34 0
824.41 0
824.47 0
824.54 0
824.60 0
824.67 0
824.74 0
824.80 0
824.87 0
824.93 0
825.00 0
825.06 0
825.13 0
825.20 0
825.26 0
825.33 0
825.39 0
825.46 0
825.52 0
825.59 0
825.66 0
825.72 0
825.79 0
825.85 0
825.92 0
825.99 0
826.05 0
826.12 0
826.18 0
826.25 0
826.31 0
826.38 0
826.45 0
826.51 0
826.58 0
826.64 0
826.71 0
826.78 0
826.84 0
826.91 0
826.97 0
827.04 0
827.10 0
827.17 0
827.24 0
827.30 0
827.37 0
827.43 0
827.50 0
827.57 0
827.63 0
827.70 0
827.76 0
827.83 0
827.89 0
827.96 0
828.03 0
828.09 0
828.16 0
828.22 0
828.29 0
828.36 0
828.42 0
828.49 0
828.55 0
828.62 0
828.69 0
828.75 0
828.82 0
828.88 0
828.95 0
829.02 0
829.08 0
829.15 0
829.21 0
829.28 0
829.35 0
829.41 0
829.48 0
829.54 0
829.61 0
829.67 0
829.74 0
829.81 0
829.87 0
829.94 0
830.00 0
830.07 0
830.14 0
830.20 0
830.27 0
830.33 0
830.40 0
830.47 0
830.53 0
830.60 0
830.66 0
830.73 0
830.80 0
830.86 0
830.93 0
830.99 0
831.06 0
831.13 0
831.19 0
831.26 0
831.32 0
831.39 0
831.46 0
831.52 0
831.59 0
831.65 0
831.72 0
831.79 0
831.85 0
831.92 0
831.99 0
832.05 0
832.12 0
832.18 0
832.25 0
832.32 0
832.38 0
832.45 0
832.51 0
832.58 0
832.65 0
832.71 0
832.78 0
832.84 0
832.91 0
832.98 0
833.04 0
833.11 0
833.17 0
833.24 0
833.31 0
833.37 0
833.44 0
833.50 0
833.57 0
833.64 0
833.70 0
833.77 0
833.84 0
833.90 0
833.97 0
834.03 0
834.10 0
834.17 0
834.23 0
834.30 0
834.36 0
834.43 0
834.50 0
834.56 0
834.63 0
834.70 0
834.76 0
834.83 0
834.89 0
834.96 0
835.03 0
835.09 0
835.16 0
835.22 0
835.29 0
835.36 0
835.42 0
835.49 0
835.56 0
835.62 0
835.69 0
835.75 0
835.82 0
835.89 0
835.95 0
836.02 0
836.09 0
836.15 0
836.22 0
836.28 0
836.35 0
836.42 0
836.48 0
836.55 0
836.61 0
836.68 0
836.75 0
836.81 0
836.88 0
836.95 0
837.01 0
837.08 0
837.14 0
837.21 0
837.28 0
837.34 0
837.41 0
837.48 0
837.54 0
837.61 0
837.67 0
837.74 0
837.81 0
837.87 0
837.94 0
838.01 0
838.07 0
838.14 0
838.21 0
838.27 0
838.34 0
838.40 0
838.47 0
838.54 0
838.60 0
838.67 0
838.74 0
838.80 0
838.87 0
838.93 0
839.00 0
839.07 0
839.13 0
839.20 0
839.27 0
839.33 0
839.40 0
839.47 0
839.53 0
839.60 0
839.66 0
839.73 0
839.80 0
839.86 0
839.93 0
840.00 0
840.06 0
840.13 0
840.20 0
840.26 0
840.33 0
840.39 0
840.46 0
840.53 0
840.59 0
840.66 0
840.73 0
840.79 0
840.86 0
840.93 0
840.99 0
841.06 0
841.12 0
841.19 0
841.26 0
841.32 0
841.39 0
841.46 0
841.52 0
841.59 0
841.66 0
841.72 0
841.79 0
841.86 0
841.92 0
841.99 0
842.05 0
842.12 0
842.19 0
842.25 0
842.32 0
842.39 0
842.45 0
842.52 0
842.59 0
842.65 0
842.72 0
842.79 0
842.85 0
842.92 0
842.99 0
843.05 0
843.12 0
843.18 0
843.25 0
843.32 0
843.38 0
843.45 0
843.52 0
843.58 0
843.65 0
843.72 0
843.78 0
843.85 0
843.92 0
843.98 0
844.05 0
844.12 0
844.18 0
844.25 0
844.32 0
844.38 0
844.45 0
844.52 0
844.58 0
844.65 0
844.71 0
844.78 0
844.85 0
844.91 0
844.98 0
845.05 0
845.11 0
845.18 0
845.25 0
845.31 0
845.38 0
845.45 0
845.51 0
845.58 0
845.65 0
845.71 0
845.78 0
845.85 0
845.91 0
845.98 0
846.05 0
846.11 0
846.18 0
846.25 0
846.31 0
846.38 0
846.45 0
846.51 0
846.58 0
846.65 0
846.71 0
846.78 0
846.85 0
846.91 0
846.98 0
847.05 0
847.11 0
847.18 0
847.25 0
847.31 0
847.38 0
847.45 0
847.51 0
847.58 0
847.65 0
847.71 0
847.78 0
847.85 0
847.91 0
847.98 0
848.05 0
848.11 0
848.18 0
848.25 0
848.31 0
848.38 0
848.45 0
848.51 0
848.58 0
848.65 0
848.71 0
848.78 0
848.85 0
848.91 0
848.98 0
849.05 0
849.11 0
849.18 0
849.25 0
849.31 0
849.38 0
849.45 0
849.51 0
849.58 0
849.65 0
849.71 0
849.78 0
849.85 0
849.91 0
849.98 0
850.05 0
850.11 0
850.18 0
850.25 0
850.31 0
850.38 0
850.45 0
850.52 0
850.58 0
850.65 0
850.72 0
850.78 0
850.85 0
850.92 0
850.98 0
851.05 0
851.12 0
851.18 0
851.25 0
851.32 0
851.38 0
851.45 0
851.52 0
851.58 0
851.65 0
851.72 0
851.78 0
851.85 0
851.92 0
851.98 0
852.05 0
852.12 0
852.19 0
852.25 0
852.32 0
852.39 0
852.45 0
852.52 0
852.59 0
852.65 0
852.72 0
852.79 0
852.85 0
852.92 0
852.99 0
853.05 0
853.12 0
853.19 0
853.26 0
853.32 0
853.39 0
853.46 0
853.52 0
853.59 0
853.66 0
853.72 0
853.79 0
853.86 0
853.92 0
853.99 0
854.06 0
854.13 0
854.19 0
854.26 0
854.33 0
854.39 0
854.46 0
854.53 0
854.59 0
854.66 0
854.73 0
854.79 0
854.86 0
854.93 0
855.00 0
855.06 0
855.13 0
855.20 0
855.26 0
855.33 0
855.40 0
855.46 0
855.53 0
855.60 0
855.67 0
855.73 0
855.80 0
855.87 0
855.93 0
856.00 0
856.07 0
856.13 0
856.20 0
856.27 0
856.34 0
856.40 0
856.47 0
856.54 0
856.60 0
856.67 0
856.74 0
856.80 0
856.87 0
856.94 0
857.01 0
857.07 0
857.14 0
857.21 0
857.27 0
857.34 0
857.41 0
857.47 0
857.54 0
857.61 0
857.68 0
857.74 0
857.81 0
857.88 0
857.94 0
858.01 0
858.08 0
858.15 0
858.21 0
858.28 0
858.35 0
858.41 0
858.48 0
858.55 0
858.61 0
858.68 0
858.75 0
858.82 0
858.88 0
858.95 0
859.02 0
859.08 0
859.15 0
859.22 0
859.29 0
859.35 0
859.42 0
859.49 0
859.55 0
859.62 0
859.69 0
859.76 0
859.82 0
859.89 0
859.96 0
860.02 0
860.09 0
860.16 0
860.23 0
860.29 0
860.36 0
860.43 0
860.49 0
860.56 0
860.63 0
860.70 0
860.76 0
860.83 0
860.90 0
860.96 0
861.03 0
861.10 0
861.17 0
861.23 0
861.30 0
861.37 0
861.44 0
861.50 0
861.57 0
861.64 0
861.70 0
861.77 0
861.84 0
861.91 0
861.97 0
862.04 0
862.11 0
862.17 0
862.24 0
862.31 0
862.38 0
862.44 0
862.51 0
862.58 0
862.65 0
862.71 0
862.78 0
862.85 0
862.91 0
862.98 0
863.05 0
863.12 0
863.18 0
863.25 0
863.32 0
863.39 0
863.45 0
863.52 0
863.59 0
863.65 0
863.72 0
863.79 0
863.86 0
863.92 0
863.99 0
864.06 0
864.13 0
864.19 0
864.26 0
864.33 0
864.40 0
864.46 0
864.53 0
864.60 0
864.66 0
864.73 0
864.80 0
864.87 0
864.93 0
865.00 0
865.07 0
865.14 0
865.20 0
865.27 0
865.34 0
865.41 0
865.47 0
865.54 0
865.61 0
865.67 0
865.74 0
865.81 0
865.88 0
865.94 0
866.01 0
866.08 0
866.15 0
866.21 0
866.28 0
866.35 0
866.42 0
866.48 0
866.55 0
866.62 0
866.69 0
866.75 0
866.82 0
866.89 0
866.96 0
867.02 0
867.09 0
867.16 0
867.23 0
867.29 0
867.36 0
867.43 0
867.49 0
867.56 0
867.63 0
867.70 0
867.76 0
867.83 0
867.90 0
867.97 0
868.03 0
868.10 0
868.17 0
868.24 0
868.30 0
868.37 0
868.44 0
868.51 0
868.57 0
868.64 0
868.71 0
868.78 0
868.84 0
868.91 0
868.98 0
869.05 0
869.11 0
869.18 0
869.25 0
869.32 0
869.38 0
869.45 0
869.52 0
869.59 0
869.65 0
869.72 0
869.79 0
869.86 0
869.92 0
869.99 0
870.06 0
870.13 0
870.19 0
870.26 0
870.33 0
870.40 0
870.47 0
870.53 0
870.60 0
870.67 0
870.74 0
870.80 0
870.87 0
870.94 0
871.01 0
871.07 0
871.14 0
871.21 0
871.28 0
871.34 0
871.41 0
871.48 0
871.55 0
871.61 0
871.68 0
871.75 0
871.82 0
871.88 0
871.95 0
872.02 0
872.09 0
872.15 0
872.22 0
872.29 0
872.36 0
872.43 0
872.49 0
872.56 0
872.63 0
872.70 0
872.76 0
872.83 0
872.90 0
872.97 0
873.03 0
873.10 0
873.17 0
873.24 0
873.30 0
873.37 0
873.44 0
873.51 0
873.58 0
873.64 0
873.71 0
873.78 0
873.85 0
873.91 0
873.98 0
874.05 0
874.12 0
874.18 0
874.25 0
874.32 0
874.39 0
874.46 0
874.52 0
874.59 0
874.66 0
874.73 0
874.79 0
874.86 0
874.93 0
875.00 0
875.07 0
875.13 0
875.20 0
875.27 0
875.34 0
875.40 0
875.47 0
875.54 0
875.61 0
875.68 0
875.74 0
875.81 0
875.88 0
875.95 0
876.01 0
876.08 0
876.15 0
876.22 0
876.29 0
876.35 0
876.42 0
876.49 0
876.56 0
876.62 0
876.69 0
876.76 0
876.83 0
876.90 0
876.96 0
877.03 0
877.10 0
877.17 0
877.23 0
877.30 0
877.37 0
877.44 0
877.51 0
877.57 0
877.64 0
877.71 0
877.78 0
877.84 0
877.91 0
877.98 0
878.05 0
878.12 0
878.18 0
878.25 0
878.32 0
878.39 0
878.46 0
878.52 0
878.59 0
878.66 0
878.73 0
878.79 0
878.86 0
878.93 0
879.00 0
879.07 0
879.13 0
879.20 0
879.27 0
879.34 0
879.41 0
879.47 0
879.54 0
879.61 0
879.68 0
879.75 0
879.81 0
879.88 0
879.95 0
880.02 0
880.09 0
880.15 0
880.22 0
880.29 0
880.36 0
880.42 0
880.49 0
880.56 0
880.63 0
880.70 0
880.76 0
880.83 0
880.90 0
880.97 0
881.04 0
881.10 0
881.17 0
881.24 0
881.31 0
881.38 0
881.44 0
881.51 0
881.58 0
881.65 0
881.72 0
881.78 0
881.85 0
881.92 0
881.99 0
882.06 0
882.12 0
882.19 0
882.26 0
882.33 0
882.40 0
882.46 0
882.53 0
882.60 0
882.67 0
882.74 0
882.80 0
882.87 0
882.94 0
883.01 0
883.08 0
883.14 0
883.21 0
883.28 0
883.35 0
883.42 0
883.49 0
883.55 0
883.62 0
883.69 0
883.76 0
883.83 0
883.89 0
883.96 0
884.03 0
884.10 0
884.17 0
884.23 0
884.30 0
884.37 0
884.44 0
884.51 0
884.57 0
884.64 0
884.71 0
884.78 0
884.85 0
884.92 0
884.98 0
885.05 0
885.12 0
885.19 0
885.26 0
885.32 0
885.39 0
885.46 0
885.53 0
885.60 0
885.66 0
885.73 0
885.80 0
885.87 0
885.94 0
886.01 0
886.07 0
886.14 0
886.21 0
886.28 0
886.35 0
886.41 0
886.48 0
886.55 0
886.62 0
886.69 0
886.76 0
886.82 0
886.89 0
886.96 0
887.03 0
887.10 0
887.16 0
887.23 0
887.30 0
887.37 0
887.44 0
887.51 0
887.57 0
887.64 0
887.71 0
887.78 0
887.85 0
887.91 0
887.98 0
888.05 0
888.12 0
888.19 0
888.26 0
888.32 0
888.39 0
888.46 0
888.53 0
888.60 0
888.67 0
888.73 0
888.80 0
888.87 0
888.94 0
889.01 0
889.08 0
889.14 0
889.21 0
889.28 0
889.35 0
889.42 0
889.49 0
889.55 0
889.62 0
889.69 0
889.76 0
889.83 0
889.89 0
889.96 0
890.03 0
890.10 0
890.17 0
890.24 0
890.30 0
890.37 0
890.44 0
890.51 0
890.58 0
890.65 0
890.71 0
890.78 0
890.85 0
890.92 0
890.99 0
891.06 0
891.12 0
891.19 0
891.26 0
891.33 0
891.40 0
891.47 0
891.54 0
891.60 0
891.67 0
891.74 0
891.81 0
891.88 0
891.95 0
892.01 0
892.08 0
892.15 0
892.22 0
892.29 0
892.36 0
892.42 0
892.49 0
892.56 0
892.63 0
892.70 0
892.77 0
892.83 0
892.90 0
892.97 0
893.04 0
893.11 0
893.18 0
893.25 0
893.31 0
893.38 0
893.45 0
893.52 0
893.59 0
893.66 0
893.72 0
893.79 0
893.86 0
893.93 0
894.00 0
894.07 0
894.14 0
894.20 0
894.27 0
894.34 0
894.41 0
894.48 0
894.55 0
894.61 0
894.68 0
894.75 0
894.82 0
894.89 0
894.96 0
895.03 0
895.09 0
895.16 0
895.23 0
895.30 0
895.37 0
895.44 0
895.51 0
895.57 0
895.64 0
895.71 0
895.78 0
895.85 0
895.92 0
895.99 0
896.05 0
896.12 0
896.19 0
896.26 0
896.33 0
896.40 0
896.46 0
896.53 0
896.60 0
896.67 0
896.74 0
896.81 0
896.88 0
896.94 0
897.01 0
897.08 0
897.15 0
897.22 0
897.29 0
897.36 0
897.43 0
897.49 0
897.56 0
897.63 0
897.70 0
897.77 0
897.84 0
897.91 0
897.97 0
898.04 0
898.11 0
898.18 0
898.25 0
898.32 0
898.39 0
898.45 0
898.52 0
898.59 0
898.66 0
898.73 0
898.80 0
898.87 0
898.93 0
899.00 0
899.07 0
899.14 0
899.21 0
899.28 0
899.35 0
899.42 0
899.48 0
899.55 0
899.62 0
899.69 0
899.76 0
899.83 0
899.90 0
899.97 0
900.03 0
900.10 0
900.17 0
900.24 0
900.31 0
900.38 0
900.45 0
900.51 0
900.58 0
900.65 0
900.72 0
900.79 0
900.86 0
900.93 0
901.00 0
901.06 0
901.13 0
901.20 0
901.27 0
901.34 0
901.41 0
901.48 0
901.55 0
901.61 0
901.68 0
901.75 0
901.82 0
901.89 0
901.96 0
902.03 0
902.10 0
902.16 0
902.23 0
902.30 0
902.37 0
902.44 0
902.51 0
902.58 0
902.65 0
902.72 0
902.78 0
902.85 0
902.92 0
902.99 0
903.06 0
903.13 0
903.20 0
903.27 0
903.33 0
903.40 0
903.47 0
903.54 0
903.61 0
903.68 0
903.75 0
903.82 0
903.89 0
903.95 0
904.02 0
904.09 0
904.16 0
904.23 0
904.30 0
904.37 0
904.44 0
904.50 0
904.57 0
904.64 0
904.71 0
904.78 0
904.85 0
904.92 0
904.99 0
905.06 0
905.12 0
905.19 0
905.26 0
905.33 0
905.40 0
905.47 0
905.54 0
905.61 0
905.68 0
905.74 0
905.81 0
905.88 0
905.95 0
906.02 0
906.09 0
906.16 0
906.23 0
906.30 0
906.37 0
906.43 0
906.50 0
906.57 0
906.64 0
906.71 0
906.78 0
906.85 0
906.92 0
906.99 0
907.05 0
907.12 0
907.19 0
907.26 0
907.33 0
907.40 0
907.47 0
907.54 0
907.61 0
907.68 0
907.74 0
907.81 0
907.88 0
907.95 0
908.02 0
908.09 0
908.16 0
908.23 0
908.30 0
908.37 0
908.43 0
908.50 0
908.57 0
908.64 0
908.71 0
908.78 0
908.85 0
908.92 0
908.99 0
909.06 0
909.13 0
909.19 0
909.26 0
909.33 0
909.40 0
909.47 0
909.54 0
909.61 0
909.68 0
909.75 0
909.82 0
909.88 0
909.95 0
910.02 0
910.09 0
910.16 0
910.23 0
910.30 0
910.37 0
910.44 0
910.51 0
910.58 0
910.64 0
910.71 0
910.78 0
910.85 0
910.92 0
910.99 0
911.06 0
911.13 0
911.20 0
911.27 0
911.34 0
911.41 0
911.47 0
911.54 0
911.61 0
911.68 0
911.75 0
911.82 0
911.89 0
911.96 0
912.03 0
912.10 0
912.17 0
912.23 0
912.30 0
912.37 0
912.44 0
912.51 0
912.58 0
912.65 0
912.72 0
912.79 0
912.86 0
912.93 0
913.00 0
913.06 0
913.13 0
913.20 0
913.27 0
913.34 0
913.41 0
913.48 0
913.55 0
913.62 0
913.69 0
913.76 0
913.83 0
913.90 0
913.96 0
914.03 0
914.10 0
914.17 0
914.24 0
914.31 0
914.38 0
914.45 0
914.52 0
914.59 0
914.66 0
914.73 0
914.80 0
914.86 0
914.93 0
915.00 0
915.07 0
915.14 0
915.21 0
915.28 0
915.35 0
915.42 0
915.49 0
915.56 0
915.63 0
915.70 0
915.77 0
915.83 0
915.90 0
915.97 0
916.04 0
916.11 0
916.18 0
916.25 0
916.32 0
916.39 0
916.46 0
916.53 0
916.60 0
916.67 0
916.74 0
916.81 0
916.87 0
916.94 0
917.01 0
917.08 0
917.15 0
917.22 0
917.29 0
917.36 0
917.43 0
917.50 0
917.57 0
917.64 0
917.71 0
917.78 0
917.85 0
917.92 0
917.98 0
918.05 0
918.12 0
918.19 0
918.26 0
918.33 0
918.40 0
918.47 0
918.54 0
918.61 0
918.68 0
918.75 0
918.82 0
918.89 0
918.96 0
919.03 0
919.09 0
919.16 0
919.23 0
919.30 0
919.37 0
919.44 0
919.51 0
919.58 0
919.65 0
919.72 0
919.79 0
919.86 0
919.93 0
920.00 0
920.07 0
920.14 0
920.21 0
920.28 0
920.35 0
920.41 0
920.48 0
920.55 0
920.62 0
920.69 0
920.76 0
920.83 0
920.90 0
920.97 0
921.04 0
921.11 0
921.18 0
921.25 0
921.32 0
921.39 0
921.46 0
921.53 0
921.60 0
921.67 0
921.74 0
921.80 0
921.87 0
921.94 0
922.01 0
922.08 0
922.15 0
922.22 0
922.29 0
922.36 0
922.43 0
922.50 0
922.57 0
922.64 0
922.71 0
922.78 0
922.85 0
922.92 0
922.99 0
923.06 0
923.13 0
923.20 0
923.27 0
923.33 0
923.40 0
923.47 0
923.54 0
923.61 0
923.68 0
923.75 0
923.82 0
923.89 0
923.96 0
924.03 0
924.10 0
924.17 0
924.24 0
924.31 0
924.38 0
924.45 0
924.52 0
924.59 0
924.66 0
924.73 0
924.80 0
924.87 0
924.94 0
925.01 0
925.08 0
925.14 0
925.21 0
925.28 0
925.35 0
925.42 0
925.49 0
925.56 0
925.63 0
925.70 0
925.77 0
925.84 0
925.91 0
925.98 0
926.05 0
926.12 0
926.19 0
926.26 0
926.33 0
926.40 0
926.47 0
926.54 0
926.61 0
926.68 0
926.75 0
926.82 0
926.89 0
926.96 0
927.03 0
927.10 0
927.17 0
927.24 0
927.31 0
927.38 0
927.44 0
927.51 0
927.58 0
927.65 0
927.72 0
927.79 0
927.86 0
927.93 0
928.00 0
928.07 0
928.14 0
928.21 0
928.28 0
928.35 0
928.42 0
928.49 0
928.56 0
928.63 0
928.70 0
928.77 0
928.84 0
928.91 0
928.98 0
929.05 0
929.12 0
929.19 0
929.26 0
929.33 0
929.40 0
929.47 0
929.54 0
929.61 0
929.68 0
929.75 0
929.82 0
929.89 0
929.96 0
930.03 0
930.10 0
930.17 0
930.24 0
930.31 0
930.38 0
930.45 0
930.52 0
930.59 0
930.66 0
930.73 0
930.80 0
930.87 0
930.94 0
931.00 0
931.07 0
931.14 0
931.21 0
931.28 0
931.35 0
931.42 0
931.49 0
931.56 0
931.63 0
931.70 0
931.77 0
931.84 0
931.91 0
931.98 0
932.05 0
932.12 0
932.19 0
932.26 0
932.33 0
932.40 0
932.47 0
932.54 0
932.61 0
932.68 0
932.75 0
932.82 0
932.89 0
932.96 0
933.03 0
933.10 0
933.17 0
933.24 0
933.31 0
933.38 0
933.45 0
933.52 0
933.59 0
933.66 0
933.73 0
933.80 0
933.87 0
933.94 0
934.01 0
934.08 0
934.15 0
934.22 0
934.29 0
934.36 0
934.43 0
934.50 0
934.57 0
934.64 0
934.71 0
934.78 0
934.85 0
934.92 0
934.99 0
935.06 0
935.13 0
935.20 0
935.27 0
935.34 0
935.41 0
935.48 0
935.55 0
935.62 0
935.69 0
935.76 0
935.83 0
935.90 0
935.97 0
936.04 0
936.11 0
936.18 0
936.25 0
936.32 0
936.39 0
936.46 0
936.53 0
936.60 0
936.67 0
936.74 0
936.81 0
936.88 0
936.95 0
937.02 0
937.09 0
937.16 0
937.23 0
937.30 0
937.37 0
937.44 0
937.51 0
937.58 0
937.65 0
937.72 0
937.79 0
937.87 0
937.94 0
938.01 0
938.08 0
938.15 0
938.22 0
938.29 0
938.36 0
938.43 0
938.50 0
938.57 0
938.64 0
938.71 0
938.78 0
938.85 0
938.92 0
938.99 0
939.06 0
939.13 0
939.20 0
939.27 0
939.34 0
939.41 0
939.48 0
939.55 0
939.62 0
939.69 0
939.76 0
939.83 0
939.90 0
939.97 0
940.04 0
940.11 0
940.18 0
940.25 0
940.32 0
940.39 0
940.46 0
940.53 0
940.60 0
940.67 0
940.74 0
940.81 0
940.88 0
940.95 0
941.02 0
941.09 0
941.16 0
941.23 0
941.30 0
941.37 0
941.45 0
941.52 0
941.59 0
941.66 0
941.73 0
941.80 0
941.87 0
941.94 0
942.01 0
942.08 0
942.15 0
942.22 0
942.29 0
942.36 0
942.43 0
942.50 0
942.57 0
942.64 0
942.71 0
942.78 0
942.85 0
942.92 0
942.99 0
943.06 0
943.13 0
943.20 0
943.27 0
943.34 0
943.41 0
943.48 0
943.55 0
943.62 0
943.69 0
943.77 0
943.84 0
943.91 0
943.98 0
944.05 0
944.12 0
944.19 0
944.26 0
944.33 0
944.40 0
944.47 0
944.54 0
944.61 0
944.68 0
944.75 0
944.82 0
944.89 0
944.96 0
945.03 0
945.10 0
945.17 0
945.24 0
945.31 0
945.38 0
945.45 0
945.52 0
945.60 0
945.67 0
945.74 0
945.81 0
945.88 0
945.95 0
946.02 0
946.09 0
946.16 0
946.23 0
946.30 0
946.37 0
946.44 0
946.51 0
946.58 0
946.65 0
946.72 0
946.79 0
946.86 0
946.93 0
947.00 0
947.07 0
947.15 0
947.22 0
947.29 0
947.36 0
947.43 0
947.50 0
947.57 0
947.64 0
947.71 0
947.78 0
947.85 0
947.92 0
947.99 0
948.06 0
948.13 0
948.20 0
948.27 0
948.34 0
948.41 0
948.48 0
948.56 0
948.63 0
948.70 0
948.77 0
948.84 0
948.91 0
948.98 0
949.05 0
949.12 0
949.19 0
949.26 0
949.33 0
949.40 0
949.47 0
949.54 0
949.61 0
949.68 0
949.75 0
949.83 0
949.90 0
949.97 0
950.04 0
950.11 0
950.18 0
950.25 0
950.32 0
950.39 0
950.46 0
950.53 0
950.60 0
950.67 0
950.74 0
950.81 0
950.88 0
950.95 0
951.03 0
951.10 0
951.17 0
951.24 0
951.31 0
951.38 0
951.45 0
951.52 0
951.59 0
951.66 0
951.73 0
951.80 0
951.87 0
951.94 0
952.01 0
952.08 0
952.16 0
952.23 0
952.30 0
952.37 0
952.44 0
952.51 0
952.58 0
952.65 0
952.72 0
952.79 0
952.86 0
952.93 0
953.00 1
953.07 1
953.15 1
953.22 1
953.29 1
953.36 1
953.43 1
953.50 1
953.57 2
953.64 2
953.71 2
953.78 2
953.85 2
953.92 2
953.99 2
954.06 2
954.14 1
954.21 1
954.28 1
954.35 1
954.42 1
954.49 1
954.56 1
954.63 1
954.70 1
954.77 2
954.84 2
954.91 2
954.98 2
955.06 2
955.13 2
955.20 2
955.27 2
955.34 2
955.41 1
955.48 1
955.55 1
955.62 1
955.69 1
955.76 1
955.83 1
955.90 1
955.98 1
956.05 1
956.12 1
956.19 1
956.26 0
956.33 0
956.40 0
956.47 0
956.54 0
956.61 0
956.68 0
956.75 0
956.83 0
956.90 0
956.97 0
957.04 0
957.11 0
957.18 0
957.25 0
957.32 0
957.39 0
957.46 0
957.53 0
957.60 0
957.68 0
957.75 0
957.82 0
957.89 0
957.96 0
958.03 0
958.10 0
958.17 0
958.24 0
958.31 0
958.38 0
958.46 0
958.53 0
958.60 0
958.67 0
958.74 0
958.81 0
958.88 0
958.95 0
959.02 0
959.09 0
959.16 0
959.24 0
959.31 0
959.38 0
959.45 0
959.52 0
959.59 0
959.66 0
959.73 0
959.80 0
959.87 0
959.94 0
960.02 0
960.09 0
960.16 0
960.23 0
960.30 0
960.37 0
960.44 0
960.51 0
960.58 0
960.65 0
960.73 0
960.80 0
960.87 0
960.94 0
961.01 0
961.08 0
961.15 0
961.22 0
961.29 0
961.36 0
961.44 0
961.51 0
961.58 0
961.65 0
961.72 0
961.79 0
961.86 0
961.93 0
962.00 0
962.07 0
962.15 0
962.22 0
962.29 0
962.36 0
962.43 0
962.50 0
962.57 0
962.64 0
962.71 0
962.78 0
962.86 0
962.93 0
963.00 0
963.07 0
963.14 0
963.21 0
963.28 0
963.35 0
963.42 0
963.50 0
963.57 0
963.64 0
963.71 0
963.78 0
963.85 0
963.92 0
963.99 0
964.06 0
964.14 0
964.21 0
964.28 0
964.35 0
964.42 0
964.49 0
964.56 0
964.63 0
964.70 0
964.78 0
964.85 0
964.92 0
964.99 0
965.06 0
965.13 0
965.20 0
965.27 0
965.34 0
965.42 0
965.49 0
965.56 0
965.63 0
965.70 0
965.77 0
965.84 0
965.91 0
965.98 0
966.06 0
966.13 0
966.20 0
966.27 0
966.34 0
966.41 0
966.48 0
966.55 0
966.63 0
966.70 0
966.77 0
966.84 0
966.91 0
966.98 0
967.05 0
967.12 0
967.20 0
967.27 0
967.34 0
967.41 0
967.48 0
967.55 0
967.62 0
967.69 0
967.77 0
967.84 0
967.91 0
967.98 0
968.05 0
968.12 0
968.19 0
968.26 0
968.34 0
968.41 0
968.48 0
968.55 0
968.62 0
968.69 0
968.76 0
968.83 0
968.91 0
968.98 0
969.05 0
969.12 0
969.19 0
969.26 0
969.33 0
969.40 0
969.48 0
969.55 0
969.62 0
969.69 0
969.76 0
969.83 0
969.90 0
969.97 0
970.05 0
970.12 0
970.19 0
970.26 0
970.33 0
970.40 0
970.47 0
970.55 0
970.62 0
970.69 0
970.76 0
970.83 0
970.90 0
970.97 0
971.04 0
971.12 0
971.19 0
971.26 0
971.33 0
971.40 0
971.47 0
971.54 0
971.62 0
971.69 0
971.76 0
971.83 0
971.90 0
971.97 0
972.04 0
972.12 0
972.19 0
972.26 0
972.33 0
972.40 0
972.47 0
972.54 0
972.62 0
972.69 0
972.76 0
972.83 0
972.90 1
972.97 1
973.04 1
973.12 1
973.19 1
973.26 0
973.33 0
973.40 0
973.47 0
973.54 0
973.62 0
973.69 0
973.76 1
973.83 1
973.90 1
973.97 1
974.04 0
974.12 0
974.19 0
974.26 0
974.33 0
974.40 0
974.47 1
974.54 1
974.62 1
974.69 1
974.76 1
974.83 1
974.90 0
974.97 0
975.05 0
975.12 0
975.19 0
975.26 0
975.33 0
975.40 0
975.47 0
975.55 0
975.62 0
975.69 0
975.76 0
975.83 0
975.90 0
975.98 0
976.05 0
976.12 0
976.19 0
976.26 0
976.33 0
976.40 0
976.48 0
976.55 0
976.62 0
976.69 0
976.76 0
976.83 0
976.91 0
976.98 0
977.05 0
977.12 0
977.19 1
977.26 1
977.33 1
977.41 1
977.48 0
977.55 0
977.62 0
977.69 0
977.76 0
977.84 0
977.91 0
977.98 0
978.05 0
978.12 0
978.19 0
978.27 0
978.34 0
978.41 0
978.48 0
978.55 0
978.62 1
978.70 1
978.77 1
978.84 1
978.91 1
978.98 1
979.05 1
979.13 1
979.20 1
979.27 1
979.34 1
979.41 1
979.48 1
979.56 1
979.63 1
979.70 1
979.77 1
979.84 1
979.91 0
979.99 0
980.06 0
980.13 0
980.20 0
980.27 0
980.34 0
980.42 0
980.49 0
980.56 0
980.63 0
980.70 0
980.77 0
980.85 1
980.92 1
980.99 1
981.06 1
981.13 1
981.20 1
981.28 0
981.35 0
981.42 0
981.49 0
981.56 0
981.64 0
981.71 0
981.78 0
981.85 0
981.92 0
981.99 0
982.07 0
982.14 0
982.21 0
982.28 0
982.35 0
982.42 0
982.50 0
982.57 0
982.64 0
982.71 0
982.78 0
982.86 0
982.93 0
983.00 0
983.07 0
983.14 0
983.21 0
983.29 0
983.36 0
983.43 0
983.50 1
983.57 1
983.65 1
983.72 1
983.79 1
983.86 1
983.93 1
984.00 1
984.08 1
984.15 1
984.22 0
984.29 0
984.36 0
984.44 0
984.51 0
984.58 0
984.65 0
984.72 0
984.79 0
984.87 0
984.94 0
985.01 0
985.08 0
985.15 0
985.23 0
985.30 0
985.37 0
985.44 0
985.51 0
985.59 0
985.66 0
985.73 0
985.80 0
985.87 0
985.94 0
986.02 0
986.09 0
986.16 0
986.23 0
986.30 0
986.38 0
986.45 1
986.52 1
986.59 1
986.66 1
986.74 0
986.81 0
986.88 0
986.95 0
987.02 0
987.10 0
987.17 0
987.24 0
987.31 0
987.38 0
987.46 0
987.53 0
987.60 0
987.67 0
987.74 0
987.82 0
987.89 0
987.96 0
988.03 0
988.10 0
988.18 0
988.25 0
988.32 0
988.39 0
988.46 0
988.54 0
988.61 0
988.68 0
988.75 0
988.82 0
988.90 0
988.97 0
989.04 0
989.11 0
989.18 0
989.26 0
989.33 0
989.40 1
989.47 1
989.54 1
989.62 0
989.69 0
989.76 0
989.83 0
989.90 0
989.98 0
990.05 0
990.12 1
990.19 1
990.26 1
990.34 1
990.41 0
990.48 0
990.55 0
990.62 0
990.70 0
990.77 0
990.84 1
990.91 1
990.98 1
991.06 1
991.13 1
991.20 1
991.27 1
991.35 1
991.42 1
991.49 0
991.56 0
991.63 0
991.71 0
991.78 1
991.85 1
991.92 1
991.99 1
992.07 1
992.14 1
992.21 1
992.28 1
992.35 1
992.43 1
992.50 1
992.57 1
992.64 1
992.72 1
992.79 1
992.86 1
992.93 1
993.00 0
993.08 0
993.15 0
993.22 1
993.29 1
993.37 1
993.44 1
993.51 1
993.58 1
993.65 1
993.73 1
993.80 1
993.87 1
993.94 1
994.01 1
994.09 1
994.16 2
994.23 2
994.30 2
994.38 2
994.45 2
994.52 2
994.59 1
994.66 1
994.74 1
994.81 1
994.88 1
994.95 2
995.03 2
995.10 2
995.17 2
995.24 3
995.31 3
995.39 2
995.46 2
995.53 2
995.60 2
995.68 1
995.75 1
995.82 1
995.89 2
995.97 2
996.04 3
996.11 3
996.18 4
996.25 4
996.33 4
996.40 4
996.47 4
996.54 4
996.62 3
996.69 3
996.76 3
996.83 3
996.90 3
996.98 3
997.05 3
997.12 3
997.19 3
997.27 3
997.34 4
997.41 4
997.48 4
997.56 4
997.63 4
997.70 4
997.77 3
997.85 3
997.92 3
997.99 3
998.06 3
998.13 3
998.21 2
998.28 2
998.35 2
998.42 1
998.50 1
998.57 1
998.64 1
998.71 1
998.79 1
998.86 1
998.93 1
999.00 1
999.08 1
999.15 1
999.22 1
999.29 0
999.36 0
999.44 0
999.51 0
999.58 0
999.65 0
999.73 0
999.80 0
999.87 0
999.94 0
1000.02 0
1000.09 0
1000.16 0
1000.23 0
1000.31 0
1000.38 0
1000.45 0
1000.52 0
1000.60 0
1000.67 0
1000.74 0
1000.81 0
1000.89 0
1000.96 0
1001.03 0
1001.10 0
1001.18 0
1001.25 0
1001.32 0
1001.39 0
1001.47 1
1001.54 1
1001.61 1
1001.68 1
1001.76 1
1001.83 1
1001.90 1
1001.97 0
1002.05 0
1002.12 0
1002.19 0
1002.26 0
1002.34 0
1002.41 0
1002.48 1
1002.55 1
1002.63 1
1002.70 1
1002.77 1
1002.84 1
1002.92 0
1002.99 0
1003.06 0
1003.13 0
1003.21 0
1003.28 0
1003.35 0
1003.42 0
1003.50 0
1003.57 0
1003.64 0
1003.71 0
1003.79 0
1003.86 0
1003.93 0
1004.00 0
1004.08 0
1004.15 0
1004.22 0
1004.29 0
1004.37 0
1004.44 1
1004.51 1
1004.58 1
1004.66 1
1004.73 1
1004.80 1
1004.87 1
1004.95 0
1005.02 0
1005.09 0
1005.16 0
1005.24 0
1005.31 0
1005.38 0
1005.46 0
1005.53 1
1005.60 1
1005.67 1
1005.75 1
1005.82 1
1005.89 1
1005.96 1
1006.04 1
1006.11 1
1006.18 2
1006.25 2
1006.33 2
1006.40 2
1006.47 2
1006.54 2
1006.62 1
1006.69 1
1006.76 1
1006.84 1
1006.91 1
1006.98 1
1007.05 1
1007.13 1
1007.20 1
1007.27 1
1007.34 1
1007.42 1
1007.49 2
1007.56 2
1007.64 2
1007.71 2
1007.78 2
1007.85 2
1007.93 2
1008.00 2
1008.07 2
1008.14 3
1008.22 3
1008.29 3
1008.36 3
1008.43 3
1008.51 3
1008.58 3
1008.65 3
1008.73 3
1008.80 3
1008.87 3
1008.94 3
1009.02 3
1009.09 2
1009.16 2
1009.23 2
1009.31 2
1009.38 2
1009.45 1
1009.53 1
1009.60 1
1009.67 1
1009.74 1
1009.82 1
1009.89 1
1009.96 1
1010.04 1
1010.11 1
1010.18 0
1010.25 0
1010.33 1
1010.40 1
1010.47 1
1010.54 2
1010.62 3
1010.69 3
1010.76 4
1010.84 4
1010.91 4
1010.98 4
1011.05 4
1011.13 3
1011.20 3
1011.27 3
1011.35 3
1011.42 2
1011.49 3
1011.56 3
1011.64 3
1011.71 3
1011.78 3
1011.86 3
1011.93 2
1012.00 2
1012.07 1
1012.15 1
1012.22 1
1012.29 0
1012.37 0
1012.44 0
1012.51 0
1012.58 0
1012.66 0
1012.73 0
1012.80 0
1012.88 0
1012.95 0
1013.02 0
1013.09 0
1013.17 1
1013.24 1
1013.31 2
1013.39 2
1013.46 2
1013.53 2
1013.60 2
1013.68 2
1013.75 2
1013.82 2
1013.90 1
1013.97 1
1014.04 1
1014.12 1
1014.19 1
1014.26 1
1014.33 1
1014.41 1
1014.48 1
1014.55 1
1014.63 2
1014.70 2
1014.77 2
1014.84 2
1014.92 2
1014.99 2
1015.06 2
1015.14 2
1015.21 2
1015.28 2
1015.36 2
1015.43 1
1015.50 1
1015.57 1
1015.65 1
1015.72 1
1015.79 1
1015.87 2
1015.94 2
1016.01 3
1016.09 3
1016.16 3
1016.23 3
1016.30 3
1016.38 3
1016.45 2
1016.52 2
1016.60 2
1016.67 2
1016.74 2
1016.82 2
1016.89 2
1016.96 2
1017.03 2
1017.11 2
1017.18 1
1017.25 1
1017.33 1
1017.40 1
1017.47 1
1017.55 1
1017.62 1
1017.69 1
1017.76 1
1017.84 0
1017.91 0
1017.98 0
1018.06 0
1018.13 0
1018.20 0
1018.28 0
1018.35 0
1018.42 0
1018.50 0
1018.57 0
1018.64 0
1018.71 0
1018.79 0
1018.86 0
1018.93 1
1019.01 1
1019.08 2
1019.15 2
1019.23 2
1019.30 2
1019.37 2
1019.45 2
1019.52 2
1019.59 2
1019.67 2
1019.74 2
1019.81 3
1019.88 3
1019.96 3
1020.03 4
1020.10 4
1020.18 4
1020.25 4
1020.32 3
1020.40 3
1020.47 3
1020.54 3
1020.62 4
1020.69 4
1020.76 4
1020.84 5
1020.91 5
1020.98 5
1021.06 4
1021.13 4
1021.20 4
1021.27 3
1021.35 3
1021.42 3
1021.49 3
1021.57 4
1021.64 4
1021.71 4
1021.79 4
1021.86 4
1021.93 4
1022.01 3
1022.08 3
1022.15 2
1022.23 2
1022.30 2
1022.37 2
1022.45 3
1022.52 3
1022.59 3
1022.67 3
1022.74 3
1022.81 3
1022.89 2
1022.96 2
1023.03 2
1023.11 2
1023.18 3
1023.25 4
1023.32 4
1023.40 5
1023.47 5
1023.54 5
1023.62 5
1023.69 4
1023.76 4
1023.84 4
1023.91 3
1023.98 3
1024.06 3
1024.13 3
1024.20 2
1024.28 2
1024.35 2
1024.42 2
1024.50 2
1024.57 2
1024.64 2
1024.72 2
1024.79 1
1024.86 1
1024.94 1
1025.01 1
1025.08 1
1025.16 1
1025.23 2
1025.30 2
1025.38 2
1025.45 2
1025.52 2
1025.60 3
1025.67 3
1025.74 3
1025.82 3
1025.89 4
1025.96 4
1026.04 4
1026.11 3
1026.18 3
1026.26 2
1026.33 1
1026.40 1
1026.48 0
1026.55 0
1026.62 1
1026.70 1
1026.77 1
1026.84 1
1026.92 1
1026.99 1
1027.06 1
1027.14 1
1027.21 1
1027.28 1
1027.36 1
1027.43 1
1027.50 1
1027.58 1
1027.65 0
1027.73 0
1027.80 0
1027.87 0
1027.95 0
1028.02 0
1028.09 0
1028.17 0
1028.24 0
1028.31 0
1028.39 0
1028.46 0
1028.53 1
1028.61 1
1028.68 2
1028.75 2
1028.83 2
1028.90 2
1028.97 2
1029.05 1
1029.12 1
1029.19 0
1029.27 0
1029.34 0
1029.41 0
1029.49 0
1029.56 0
1029.63 0
1029.71 0
1029.78 0
1029.86 0
1029.93 0
1030.00 0
1030.08 0
1030.15 0
1030.22 0
1030.30 0
1030.37 1
1030.44 1
1030.52 2
1030.59 2
1030.66 2
1030.74 2
1030.81 2
1030.88 1
1030.96 1
1031.03 1
1031.11 1
1031.18 1
1031.25 1
1031.33 1
1031.40 2
1031.47 2
1031.55 2
1031.62 2
1031.69 2
1031.77 2
1031.84 1
1031.91 1
1031.99 1
1032.06 1
1032.13 1
1032.21 1
1032.28 1
1032.36 2
1032.43 2
1032.50 3
1032.58 3
1032.65 3
1032.72 3
1032.80 3
1032.87 3
1032.94 3
1033.02 3
1033.09 4
1033.17 4
1033.24 4
1033.31 5
1033.39 5
1033.46 4
1033.53 4
1033.61 3
1033.68 3
1033.75 2
1033.83 2
1033.90 2
1033.98 2
1034.05 3
1034.12 4
1034.20 5
1034.27 6
1034.34 7
1034.42 7
1034.49 8
1034.56 8
1034.64 8
1034.71 7
1034.79 6
1034.86 5
1034.93 4
1035.01 3
1035.08 3
1035.15 3
1035.23 3
1035.30 3
1035.37 4
1035.45 5
1035.52 5
1035.60 6
1035.67 6
1035.74 7
1035.82 7
1035.89 7
1035.96 8
1036.04 9
1036.11 11
1036.19 12
1036.26 12
1036.33 13
1036.41 13
1036.48 12
1036.55 12
1036.63 11
1036.70 11
1036.78 11
1036.85 11
1036.92 12
1037.00 13
1037.07 13
1037.14 14
1037.22 14
1037.29 14
1037.37 14
1037.44 14
1037.51 14
1037.59 14
1037.66 14
1037.73 14
1037.81 14
1037.88 14
1037.96 13
1038.03 13
1038.10 13
1038.18 14
1038.25 14
1038.32 15
1038.40 15
1038.47 16
1038.55 17
1038.62 17
1038.69 17
1038.77 16
1038.84 15
1038.91 14
1038.99 13
1039.06 11
1039.14 10
1039.21 10
1039.28 10
1039.36 10
1039.43 10
1039.51 11
1039.58 11
1039.65 12
1039.73 12
1039.80 11
1039.87 11
1039.95 11
1040.02 11
1040.10 11
1040.17 11
1040.24 11
1040.32 11
1040.39 11
1040.47 11
1040.54 12
1040.61 12
1040.69 12
1040.76 13
1040.83 13
1040.91 14
1040.98 14
1041.06 15
1041.13 15
1041.20 16
1041.28 15
1041.35 15
1041.43 14
1041.50 14
1041.57 13
1041.65 13
1041.72 13
1041.80 13
1041.87 13
1041.94 13
1042.02 12
1042.09 11
1042.17 10
1042.24 8
1042.31 7
1042.39 6
1042.46 5
1042.53 4
1042.61 4
1042.68 4
1042.76 4
1042.83 5
1042.90 6
1042.98 6
1043.05 7
1043.13 7
1043.20 7
1043.27 6
1043.35 5
1043.42 5
1043.50 4
1043.57 4
1043.64 4
1043.72 4
1043.79 4
1043.87 4
1043.94 4
1044.01 3
1044.09 3
1044.16 3
1044.24 3
1044.31 4
1044.38 4
1044.46 4
1044.53 4
1044.61 4
1044.68 4
1044.75 3
1044.83 3
1044.90 3
1044.98 3
1045.05 3
1045.12 3
1045.20 3
1045.27 3
1045.35 3
1045.42 2
1045.49 2
1045.57 1
1045.64 1
1045.72 0
1045.79 0
1045.87 0
1045.94 0
1046.01 0
1046.09 0
1046.16 0
1046.24 0
1046.31 0
1046.38 0
1046.46 1
1046.53 2
1046.61 3
1046.68 4
1046.75 4
1046.83 4
1046.90 3
1046.98 2
1047.05 0
1047.12 0
1047.20 0
1047.27 0
1047.35 0
1047.42 0
1047.50 0
1047.57 0
1047.64 1
1047.72 1
1047.79 2
1047.87 2
1047.94 2
1048.01 2
1048.09 1
1048.16 1
1048.24 1
1048.31 2
1048.38 3
1048.46 4
1048.53 5
1048.61 7
1048.68 8
1048.76 9
1048.83 10
1048.90 10
1048.98 11
1049.05 11
1049.13 11
1049.20 11
1049.27 11
1049.35 11
1049.42 11
1049.50 10
1049.57 9
1049.65 8
1049.72 7
1049.79 6
1049.87 6
1049.94 6
1050.02 7
1050.09 7
1050.17 8
1050.24 8
1050.31 7
1050.39 7
1050.46 6
1050.54 6
1050.61 6
1050.68 7
1050.76 8
1050.83 9
1050.91 10
1050.98 11
1051.06 12
1051.13 12
1051.20 13
1051.28 13
1051.35 14
1051.43 14
1051.50 15
1051.58 16
1051.65 16
1051.72 16
1051.80 16
1051.87 15
1051.95 14
1052.02 14
1052.10 14
1052.17 15
1052.24 16
1052.32 17
1052.39 19
1052.47 19
1052.54 20
1052.62 20
1052.69 20
1052.76 20
1052.84 20
1052.91 21
1052.99 21
1053.06 22
1053.14 22
1053.21 23
1053.28 22
1053.36 21
1053.43 20
1053.51 19
1053.58 18
1053.66 17
1053.73 17
1053.80 18
1053.88 19
1053.95 21
1054.03 23
1054.10 25
1054.18 26
1054.25 27
1054.33 28
1054.40 29
1054.47 29
1054.55 29
1054.62 29
1054.70 29
1054.77 30
1054.85 30
1054.92 31
1054.99 32
1055.07 32
1055.14 32
1055.22 32
1055.29 31
1055.37 31
1055.44 30
1055.52 29
1055.59 28
1055.66 28
1055.74 27
1055.81 27
1055.89 26
1055.96 26
1056.04 26
1056.11 25
1056.18 25
1056.26 24
1056.33 23
1056.41 22
1056.48 21
1056.56 20
1056.63 18
1056.71 17
1056.78 15
1056.85 13
1056.93 10
1057.00 7
1057.08 4
1057.15 2
1057.23 1
1057.30 1
1057.38 1
1057.45 2
1057.53 4
1057.60 5
1057.67 6
1057.75 7
1057.82 7
1057.90 7
1057.97 7
1058.05 7
1058.12 7
1058.20 7
1058.27 7
1058.34 6
1058.42 6
1058.49 6
1058.57 5
1058.64 5
1058.72 4
1058.79 3
1058.87 3
1058.94 3
1059.02 4
1059.09 5
1059.16 7
1059.24 9
1059.31 10
1059.39 12
1059.46 12
1059.54 12
1059.61 11
1059.69 9
1059.76 7
1059.84 5
1059.91 2
1059.98 0
1060.06 0
1060.13 0
1060.21 0
1060.28 0
1060.36 0
1060.43 0
1060.51 0
1060.58 0
1060.66 2
1060.73 3
1060.80 4
1060.88 5
1060.95 6
1061.03 6
1061.10 6
1061.18 5
1061.25 5
1061.33 4
1061.40 3
1061.48 2
1061.55 2
1061.63 1
1061.70 2
1061.77 2
1061.85 3
1061.92 5
1062.00 6
1062.07 8
1062.15 9
1062.22 9
1062.30 9
1062.37 8
1062.45 7
1062.52 7
1062.60 7
1062.67 7
1062.74 8
1062.82 9
1062.89 10
1062.97 10
1063.04 11
1063.12 11
1063.19 10
1063.27 11
1063.34 11
1063.42 12
1063.49 13
1063.57 14
1063.64 16
1063.72 16
1063.79 17
1063.86 16
1063.94 15
1064.01 14
1064.09 12
1064.16 11
1064.24 10
1064.31 10
1064.39 10
1064.46 11
1064.54 12
1064.61 13
1064.69 14
1064.76 14
1064.84 14
1064.91 13
1064.99 12
1065.06 11
1065.14 10
1065.21 10
1065.28 10
1065.36 11
1065.43 12
1065.51 13
1065.58 13
1065.66 13
1065.73 13
1065.81 13
1065.88 13
1065.96 13
1066.03 14
1066.11 14
1066.18 15
1066.26 16
1066.33 16
1066.41 16
1066.48 15
1066.56 14
1066.63 13
1066.71 12
1066.78 12
1066.85 11
1066.93 12
1067.00 12
1067.08 13
1067.15 13
1067.23 13
1067.30 13
1067.38 13
1067.45 12
1067.53 12
1067.60 12
1067.68 12
1067.75 13
1067.83 13
1067.90 14
1067.98 15
1068.05 16
1068.13 17
1068.20 18
1068.28 19
1068.35 20
1068.43 20
1068.50 20
1068.58 20
1068.65 20
1068.73 20
1068.80 21
1068.88 22
1068.95 22
1069.03 24
1069.10 25
1069.17 26
1069.25 26
1069.32 27
1069.40 27
1069.47 28
1069.55 27
1069.62 27
1069.70 26
1069.77 25
1069.85 24
1069.92 23
1070.00 22
1070.07 22
1070.15 22
1070.22 23
1070.30 23
1070.37 24
1070.45 25
1070.52 26
1070.60 27
1070.67 28
1070.75 28
1070.82 29
1070.90 29
1070.97 30
1071.05 31
1071.12 31
1071.20 32
1071.27 33
1071.35 34
1071.42 35
1071.50 36
1071.57 36
1071.65 37
1071.72 37
1071.80 38
1071.87 38
1071.95 37
1072.02 36
1072.10 34
1072.17 31
1072.25 29
1072.32 26
1072.40 24
1072.47 22
1072.55 21
1072.62 20
1072.70 20
1072.77 20
1072.85 20
1072.92 20
1073.00 19
1073.07 18
1073.15 17
1073.22 15
1073.30 13
1073.37 10
1073.45 8
1073.52 7
1073.60 6
1073.67 5
1073.75 5
1073.82 6
1073.90 6
1073.97 7
1074.05 7
1074.12 8
1074.20 9
1074.27 10
1074.35 11
1074.42 12
1074.50 12
1074.57 12
1074.65 12
1074.72 12
1074.80 10
1074.87 9
1074.95 8
1075.02 7
1075.10 6
1075.17 6
1075.25 6
1075.32 6
1075.40 6
1075.47 6
1075.55 5
1075.62 5
1075.70 4
1075.77 3
1075.85 3
1075.93 3
1076.00 3
1076.08 3
1076.15 4
1076.23 5
1076.30 6
1076.38 8
1076.45 9
1076.53 11
1076.60 12
1076.68 12
1076.75 12
1076.83 11
1076.90 11
1076.98 10
1077.05 10
1077.13 10
1077.20 10
1077.28 11
1077.35 12
1077.43 12
1077.50 12
1077.58 11
1077.65 10
1077.73 9
1077.80 7
1077.88 6
1077.95 5
1078.03 4
1078.10 5
1078.18 5
1078.26 7
1078.33 8
1078.41 9
1078.48 10
1078.56 11
1078.63 12
1078.71 13
1078.78 15
1078.86 17
1078.93 20
1079.01 21
1079.08 21
1079.16 20
1079.23 18
1079.31 15
1079.38 12
1079.46 9
1079.53 7
1079.61 6
1079.68 6
1079.76 7
1079.83 8
1079.91 9
1079.99 10
1080.06 10
1080.14 10
1080.21 10
1080.29 10
1080.36 10
1080.44 11
1080.51 11
1080.59 12
1080.66 14
1080.74 15
1080.81 16
1080.89 18
1080.96 19
1081.04 20
1081.11 21
1081.19 23
1081.27 24
1081.34 25
1081.42 27
1081.49 28
1081.57 29
1081.64 29
1081.72 30
1081.79 30
1081.87 30
1081.94 31
1082.02 31
1082.09 30
1082.17 30
1082.24 29
1082.32 29
1082.40 29
1082.47 29
1082.55 30
1082.62 31
1082.70 32
1082.77 33
1082.85 34
1082.92 34
1083.00 34
1083.07 33
1083.15 32
1083.22 31
1083.30 29
1083.37 28
1083.45 26
1083.53 24
1083.60 22
1083.68 20
1083.75 19
1083.83 18
1083.90 17
1083.98 17
1084.05 18
1084.13 19
1084.20 21
1084.28 23
1084.35 25
1084.43 27
1084.51 29
1084.58 31
1084.66 32
1084.73 32
1084.81 32
1084.88 30
1084.96 27
1085.03 24
1085.11 20
1085.18 16
1085.26 12
1085.34 10
1085.41 8
1085.49 8
1085.56 8
1085.64 9
1085.71 10
1085.79 11
1085.86 13
1085.94 14
1086.01 14
1086.09 15
1086.17 16
1086.24 17
1086.32 18
1086.39 19
1086.47 20
1086.54 22
1086.62 24
1086.69 25
1086.77 26
1086.85 26
1086.92 25
1087.00 24
1087.07 23
1087.15 21
1087.22 20
1087.30 19
1087.37 17
1087.45 16
1087.52 14
1087.60 12
1087.68 10
1087.75 9
1087.83 8
1087.90 7
1087.98 7
1088.05 7
1088.13 7
1088.20 7
1088.28 7
1088.36 7
1088.43 7
1088.51 5
1088.58 4
1088.66 2
1088.73 1
1088.81 0
1088.88 0
1088.96 1
1089.04 3
1089.11 5
1089.19 8
1089.26 11
1089.34 13
1089.41 14
1089.49 14
1089.56 13
1089.64 10
1089.72 7
1089.79 4
1089.87 1
1089.94 0
1090.02 0
1090.09 0
1090.17 0
1090.25 0
1090.32 0
1090.40 0
1090.47 0
1090.55 1
1090.62 3
1090.70 6
1090.77 9
1090.85 11
1090.93 12
1091.00 12
1091.08 12
1091.15 11
1091.23 10
1091.30 10
1091.38 11
1091.46 13
1091.53 15
1091.61 18
1091.68 20
1091.76 23
1091.83 25
1091.91 27
1091.99 28
1092.06 30
1092.14 32
1092.21 34
1092.29 35
1092.36 36
1092.44 36
1092.51 36
1092.59 34
1092.67 32
1092.74 29
1092.82 27
1092.89 24
1092.97 22
1093.04 21
1093.12 20
1093.20 19
1093.27 18
1093.35 18
1093.42 18
1093.50 19
1093.57 19
1093.65 20
1093.73 21
1093.80 22
1093.88 24
1093.95 27
1094.03 31
1094.11 35
1094.18 40
1094.26 44
1094.33 47
1094.41 49
1094.48 51
1094.56 51
1094.64 50
1094.71 49
1094.79 48
1094.86 48
1094.94 48
1095.01 48
1095.09 49
1095.17 50
1095.24 51
1095.32 51
1095.39 51
1095.47 50
1095.54 48
1095.62 46
1095.70 45
1095.77 43
1095.85 42
1095.92 43
1096.00 43
1096.08 44
1096.15 44
1096.23 44
1096.30 44
1096.38 43
1096.45 43
1096.53 43
1096.61 44
1096.68 46
1096.76 47
1096.83 48
1096.91 50
1096.99 50
1097.06 51
1097.14 51
1097.21 52
1097.29 52
1097.36 52
1097.44 52
1097.52 52
1097.59 52
1097.67 52
1097.74 52
1097.82 53
1097.90 54
1097.97 56
1098.05 58
1098.12 60
1098.20 62
1098.28 64
1098.35 66
1098.43 68
1098.50 70
1098.58 71
1098.66 73
1098.73 73
1098.81 73
1098.88 73
1098.96 73
1099.03 72
1099.11 71
1099.19 70
1099.26 68
1099.34 66
1099.41 64
1099.49 61
1099.57 59
1099.64 58
1099.72 57
1099.79 57
1099.87 57
1099.95 58
1100.02 59
1100.10 59
1100.17 58
1100.25 58
1100.33 56
1100.40 55
1100.48 53
1100.55 52
1100.63 51
1100.71 51
1100.78 51
1100.86 52
1100.93 52
1101.01 53
1101.09 52
1101.16 52
1101.24 50
1101.31 49
1101.39 47
1101.47 46
1101.54 44
1101.62 42
1101.69 40
1101.77 38
1101.85 36
1101.92 34
1102.00 33
1102.07 33
1102.15 33
1102.23 32
1102.30 32
1102.38 30
1102.45 29
1102.53 26
1102.61 24
1102.68 23
1102.76 23
1102.83 23
1102.91 24
1102.99 24
1103.06 24
1103.14 22
1103.21 20
1103.29 18
1103.37 16
1103.44 14
1103.52 13
1103.59 12
1103.67 12
1103.75 11
1103.82 11
1103.90 12
1103.98 13
1104.05 14
1104.13 15
1104.20 17
1104.28 18
1104.36 19
1104.43 19
1104.51 18
1104.58 17
1104.66 16
1104.74 14
1104.81 12
1104.89 10
1104.96 9
1105.04 7
1105.12 6
1105.19 4
1105.27 2
1105.35 0
1105.42 0
1105.50 0
1105.57 0
1105.65 0
1105.73 0
1105.80 0
1105.88 0
1105.95 1
1106.03 4
1106.11 6
1106.18 7
1106.26 8
1106.34 7
1106.41 6
1106.49 5
1106.56 4
1106.64 4
1106.72 4
1106.79 5
1106.87 6
1106.94 7
1107.02 8
1107.10 9
1107.17 11
1107.25 13
1107.33 16
1107.40 19
1107.48 22
1107.55 25
1107.63 27
1107.71 29
1107.78 29
1107.86 29
1107.94 28
1108.01 28
1108.09 29
1108.16 30
1108.24 32
1108.32 34
1108.39 37
1108.47 39
1108.55 41
1108.62 43
1108.70 44
1108.77 46
1108.85 47
1108.93 48
1109.00 48
1109.08 47
1109.16 46
1109.23 44
1109.31 41
1109.38 40
1109.46 39
1109.54 40
1109.61 42
1109.69 45
1109.77 49
1109.84 54
1109.92 58
1109.99 63
1110.07 66
1110.15 68
1110.22 69
1110.30 68
1110.38 67
1110.45 66
1110.53 65
1110.61 63
1110.68 61
1110.76 59
1110.83 56
1110.91 54
1110.99 52
1111.06 51
1111.14 52
1111.22 55
1111.29 59
1111.37 64
1111.44 70
1111.52 74
1111.60 78
1111.67 80
1111.75 82
1111.83 83
1111.90 84
1111.98 85
1112.06 86
1112.13 86
1112.21 85
1112.28 84
1112.36 83
1112.44 82
1112.51 82
1112.59 83
1112.67 85
1112.74 89
1112.82 93
1112.90 97
1112.97 100
1113.05 101
1113.13 100
1113.20 98
1113.28 95
1113.35 91
1113.43 87
1113.51 85
1113.58 85
1113.66 85
1113.74 88
1113.81 90
1113.89 93
1113.97 94
1114.04 95
1114.12 95
1114.20 94
1114.27 91
1114.35 89
1114.42 85
1114.50 82
1114.58 78
1114.65 75
1114.73 72
1114.81 70
1114.88 68
1114.96 67
1115.04 66
1115.11 66
1115.19 66
1115.27 66
1115.34 66
1115.42 67
1115.50 67
1115.57 67
1115.65 67
1115.72 67
1115.80 67
1115.88 68
1115.95 69
1116.03 70
1116.11 72
1116.18 73
1116.26 75
1116.34 76
1116.41 76
1116.49 76
1116.57 75
1116.64 74
1116.72 72
1116.80 70
1116.87 68
1116.95 66
1117.03 65
1117.10 65
1117.18 65
1117.26 67
1117.33 70
1117.41 73
1117.48 76
1117.56 79
1117.64 82
1117.71 83
1117.79 83
1117.87 82
1117.94 79
1118.02 75
1118.10 72
1118.17 68
1118.25 66
1118.33 66
1118.40 66
1118.48 68
1118.56 70
1118.63 71
1118.71 71
1118.79 70
1118.86 67
1118.94 63
1119.02 59
1119.09 55
1119.17 53
1119.25 51
1119.32 51
1119.40 51
1119.48 52
1119.55 53
1119.63 53
1119.71 53
1119.78 53
1119.86 53
1119.94 52
1120.01 51
1120.09 51
1120.17 50
1120.24 49
1120.32 48
1120.40 48
1120.47 47
1120.55 48
1120.63 49
1120.70 51
1120.78 53
1120.86 55
1120.93 56
1121.01 56
1121.09 56
1121.16 56
1121.24 55
1121.32 56
1121.39 59
1121.47 62
1121.55 67
1121.62 72
1121.70 77
1121.78 80
1121.85 83
1121.93 85
1122.01 85
1122.08 85
1122.16 85
1122.24 84
1122.31 83
1122.39 81
1122.47 79
1122.54 77
1122.62 76
1122.70 74
1122.77 73
1122.85 72
1122.93 70
1123.00 68
1123.08 65
1123.16 62
1123.23 60
1123.31 59
1123.39 60
1123.46 62
1123.54 64
1123.62 67
1123.69 69
1123.77 69
1123.85 67
1123.92 63
1124.00 58
1124.08 52
1124.16 47
1124.23 42
1124.31 37
1124.39 34
1124.46 31
1124.54 29
1124.62 27
1124.69 26
1124.77 25
1124.85 25
1124.92 25
1125.00 26
1125.08 27
1125.15 29
1125.23 30
1125.31 30
1125.38 31
1125.46 32
1125.54 34
1125.61 37
1125.69 40
1125.77 45
1125.85 48
1125.92 51
1126.00 53
1126.08 52
1126.15 50
1126.23 46
1126.31 42
1126.38 38
1126.46 34
1126.54 32
1126.61 31
1126.69 30
1126.77 30
1126.84 30
1126.92 30
1127.00 30
1127.08 30
1127.15 31
1127.23 32
1127.31 33
1127.38 34
1127.46 34
1127.54 33
1127.61 32
1127.69 29
1127.77 26
1127.84 24
1127.92 24
1128.00 24
1128.07 27
1128.15 31
1128.23 35
1128.31 39
1128.38 42
1128.46 44
1128.54 43
1128.61 42
1128.69 39
1128.77 35
1128.84 32
1128.92 28
1129.00 25
1129.07 22
1129.15 19
1129.23 16
1129.31 12
1129.38 7
1129.46 2
1129.54 0
1129.61 0
1129.69 0
1129.77 0
1129.84 0
1129.92 0
1130.00 0
1130.08 1
1130.15 4
1130.23 7
1130.31 9
1130.38 10
1130.46 10
1130.54 11
1130.61 11
1130.69 12
1130.77 13
1130.85 14
1130.92 15
1131.00 15
1131.08 15
1131.15 15
1131.23 14
1131.31 13
1131.38 11
1131.46 10
1131.54 9
1131.62 8
1131.69 8
1131.77 10
1131.85 13
1131.92 17
1132.00 20
1132.08 22
1132.16 22
1132.23 20
1132.31 16
1132.39 11
1132.46 5
1132.54 0
1132.62 0
1132.69 0
1132.77 0
1132.85 0
1132.93 0
1133.00 0
1133.08 0
1133.16 0
1133.23 5
1133.31 9
1133.39 13
1133.47 16
1133.54 17
1133.62 16
1133.70 13
1133.77 8
1133.85 4
1133.93 0
1134.01 0
1134.08 0
1134.16 0
1134.24 0
1134.31 4
1134.39 7
1134.47 10
1134.55 11
1134.62 11
1134.70 9
1134.78 8
1134.85 6
1134.93 6
1135.01 7
1135.09 10
1135.16 15
1135.24 22
1135.32 30
1135.39 39
1135.47 48
1135.55 57
1135.63 65
1135.70 72
1135.78 77
1135.86 82
1135.93 84
1136.01 85
1136.09 85
1136.17 84
1136.24 83
1136.32 83
1136.40 84
1136.47 85
1136.55 87
1136.63 89
1136.71 90
1136.78 90
1136.86 89
1136.94 88
1137.02 88
1137.09 88
1137.17 90
1137.25 92
1137.32 96
1137.40 100
1137.48 104
1137.56 107
1137.63 111
1137.71 114
1137.79 118
1137.86 123
1137.94 129
1138.02 135
1138.10 141
1138.17 148
1138.25 153
1138.33 158
1138.41 161
1138.48 162
1138.56 161
1138.64 159
1138.71 157
1138.79 155
1138.87 156
1138.95 158
1139.02 162
1139.10 167
1139.18 174
1139.26 181
1139.33 187
1139.41 192
1139.49 196
1139.57 200
1139.64 203
1139.72 205
1139.80 207
1139.87 208
1139.95 208
1140.03 207
1140.11 206
1140.18 204
1140.26 201
1140.34 200
1140.42 199
1140.49 198
1140.57 198
1140.65 198
1140.73 197
1140.80 195
1140.88 192
1140.96 187
1141.03 180
1141.11 173
1141.19 166
1141.27 161
1141.34 157
1141.42 154
1141.50 153
1141.58 154
1141.65 154
1141.73 155
1141.81 153
1141.89 150
1141.96 144
1142.04 137
1142.12 128
1142.20 120
1142.27 112
1142.35 107
1142.43 104
1142.50 103
1142.58 103
1142.66 104
1142.74 104
1142.81 104
1142.89 102
1142.97 99
1143.05 95
1143.12 89
1143.20 84
1143.28 78
1143.36 72
1143.43 67
1143.51 64
1143.59 61
1143.67 60
1143.74 60
1143.82 59
1143.90 59
1143.98 58
1144.05 56
1144.13 54
1144.21 53
1144.29 52
1144.36 52
1144.44 52
1144.52 53
1144.60 54
1144.67 55
1144.75 56
1144.83 56
1144.91 55
1144.98 54
1145.06 52
1145.14 50
1145.22 47
1145.29 44
1145.37 41
1145.45 38
1145.53 36
1145.60 35
1145.68 34
1145.76 35
1145.84 35
1145.91 37
1145.99 38
1146.07 39
1146.15 40
1146.22 40
1146.30 39
1146.38 38
1146.46 35
1146.53 33
1146.61 29
1146.69 26
1146.77 24
1146.84 22
1146.92 22
1147.00 22
1147.08 22
1147.15 23
1147.23 24
1147.31 25
1147.39 26
1147.46 25
1147.54 24
1147.62 22
1147.70 18
1147.77 15
1147.85 11
1147.93 8
1148.01 6
1148.09 5
1148.16 6
1148.24 8
1148.32 11
1148.40 15
1148.47 19
1148.55 24
1148.63 29
1148.71 33
1148.78 38
1148.86 41
1148.94 44
1149.02 45
1149.09 46
1149.17 46
1149.25 45
1149.33 43
1149.40 42
1149.48 40
1149.56 38
1149.64 36
1149.72 35
1149.79 34
1149.87 34
1149.95 34
1150.03 33
1150.10 32
1150.18 29
1150.26 27
1150.34 24
1150.41 23
1150.49 22
1150.57 24
1150.65 27
1150.73 30
1150.80 34
1150.88 38
1150.96 40
1151.04 42
1151.11 43
1151.19 44
1151.27 44
1151.35 44
1151.42 45
1151.50 45
1151.58 46
1151.66 46
1151.74 46
1151.81 46
1151.89 47
1151.97 49
1152.05 50
1152.12 52
1152.20 54
1152.28 57
1152.36 59
1152.43 61
1152.51 63
1152.59 66
1152.67 71
1152.75 76
1152.82 82
1152.90 88
1152.98 94
1153.06 100
1153.13 104
1153.21 108
1153.29 110
1153.37 112
1153.45 115
1153.52 120
1153.60 126
1153.68 133
1153.76 141
1153.83 149
1153.91 156
1153.99 161
1154.07 165
1154.15 167
1154.22 168
1154.30 169
1154.38 169
1154.46 169
1154.54 168
1154.61 166
1154.69 164
1154.77 160
1154.85 157
1154.92 152
1155.00 148
1155.08 144
1155.16 139
1155.24 134
1155.31 129
1155.39 123
1155.47 118
1155.55 114
1155.62 111
1155.70 110
1155.78 109
1155.86 109
1155.94 110
1156.01 112
1156.09 114
1156.17 117
1156.25 119
1156.33 121
1156.40 122
1156.48 122
1156.56 119
1156.64 114
1156.71 109
1156.79 102
1156.87 95
1156.95 88
1157.03 81
1157.10 76
1157.18 72
1157.26 69
1157.34 66
1157.42 65
1157.49 63
1157.57 62
1157.65 59
1157.73 56
1157.81 52
1157.88 48
1157.96 45
1158.04 42
1158.12 42
1158.20 43
1158.27 46
1158.35 50
1158.43 54
1158.51 56
1158.59 56
1158.66 53
1158.74 50
1158.82 45
1158.90 41
1158.97 38
1159.05 36
1159.13 35
1159.21 35
1159.29 35
1159.36 35
1159.44 35
1159.52 35
1159.60 36
1159.68 38
1159.75 40
1159.83 44
1159.91 48
1159.99 51
1160.07 54
1160.14 56
1160.22 56
1160.30 56
1160.38 55
1160.46 54
1160.53 53
1160.61 52
1160.69 51
1160.77 50
1160.85 48
1160.92 46
1161.00 43
1161.08 39
1161.16 36
1161.24 33
1161.32 31
1161.39 30
1161.47 30
1161.55 31
1161.63 33
1161.71 35
1161.78 38
1161.86 41
1161.94 43
1162.02 46
1162.10 48
1162.17 51
1162.25 53
1162.33 54
1162.41 55
1162.49 54
1162.56 52
1162.64 48
1162.72 42
1162.80 36
1162.88 29
1162.95 23
1163.03 18
1163.11 15
1163.19 13
1163.27 12
1163.35 11
1163.42 11
1163.50 11
1163.58 11
1163.66 12
1163.74 13
1163.81 15
1163.89 19
1163.97 22
1164.05 26
1164.13 29
1164.20 31
1164.28 31
1164.36 30
1164.44 27
1164.52 22
1164.60 17
1164.67 12
1164.75 8
1164.83 5
1164.91 3
1164.99 2
1165.06 2
1165.14 2
1165.22 2
1165.30 2
1165.38 1
1165.46 0
1165.53 0
1165.61 0
1165.69 0
1165.77 0
1165.85 0
1165.92 0
1166.00 0
1166.08 1
1166.16 2
1166.24 4
1166.32 6
1166.39 9
1166.47 12
1166.55 15
1166.63 18
1166.71 21
1166.78 24
1166.86 27
1166.94 30
1167.02 33
1167.10 37
1167.18 40
1167.25 42
1167.33 43
1167.41 43
1167.49 42
1167.57 41
1167.65 41
1167.72 41
1167.80 42
1167.88 44
1167.96 45
1168.04 47
1168.12 48
1168.19 49
1168.27 51
1168.35 53
1168.43 56
1168.51 60
1168.58 64
1168.66 67
1168.74 68
1168.82 68
1168.90 67
1168.98 64
1169.05 61
1169.13 57
1169.21 54
1169.29 50
1169.37 47
1169.45 44
1169.52 42
1169.60 40
1169.68 40
1169.76 40
1169.84 40
1169.92 41
1169.99 42
1170.07 43
1170.15 45
1170.23 46
1170.31 47
1170.39 49
1170.46 52
1170.54 55
1170.62 59
1170.70 61
1170.78 62
1170.86 62
1170.93 60
1171.01 56
1171.09 53
1171.17 50
1171.25 48
1171.33 48
1171.40 49
1171.48 52
1171.56 55
1171.64 57
1171.72 59
1171.80 60
1171.88 61
1171.95 62
1172.03 62
1172.11 63
1172.19 65
1172.27 67
1172.35 68
1172.42 70
1172.50 72
1172.58 73
1172.66 74
1172.74 74
1172.82 74
1172.89 74
1172.97 73
1173.05 72
1173.13 69
1173.21 66
1173.29 62
1173.37 57
1173.44 52
1173.52 46
1173.60 39
1173.68 34
1173.76 29
1173.84 25
1173.91 23
1173.99 24
1174.07 27
1174.15 32
1174.23 37
1174.31 43
1174.39 47
1174.46 49
1174.54 49
1174.62 47
1174.70 44
1174.78 40
1174.86 37
1174.93 35
1175.01 34
1175.09 34
1175.17 35
1175.25 37
1175.33 38
1175.41 39
1175.48 39
1175.56 38
1175.64 36
1175.72 33
1175.80 29
1175.88 25
1175.96 20
1176.03 15
1176.11 10
1176.19 5
1176.27 0
1176.35 0
1176.43 0
1176.51 0
1176.58 0
1176.66 0
1176.74 0
1176.82 0
1176.90 1
1176.98 3
1177.06 5
1177.13 7
1177.21 8
1177.29 9
1177.37 10
1177.45 11
1177.53 10
1177.61 10
1177.68 8
1177.76 7
1177.84 6
1177.92 6
1178.00 7
1178.08 10
1178.16 14
1178.23 20
1178.31 25
1178.39 28
1178.47 30
1178.55 29
1178.63 27
1178.71 23
1178.78 18
1178.86 14
1178.94 12
1179.02 10
1179.10 9
1179.18 9
1179.26 9
1179.34 10
1179.41 11
1179.49 13
1179.57 16
1179.65 18
1179.73 21
1179.81 23
1179.89 25
1179.96 25
1180.04 26
1180.12 27
1180.20 28
1180.28 30
1180.36 33
1180.44 37
1180.52 40
1180.59 42
1180.67 43
1180.75 43
1180.83 41
1180.91 38
1180.99 34
1181.07 29
1181.14 25
1181.22 21
1181.30 19
1181.38 17
1181.46 17
1181.54 19
1181.62 23
1181.70 27
1181.77 31
1181.85 35
1181.93 38
1182.01 40
1182.09 39
1182.17 38
1182.25 34
1182.33 30
1182.40 24
1182.48 19
1182.56 13
1182.64 10
1182.72 8
1182.80 8
1182.88 10
1182.96 14
1183.03 19
1183.11 23
1183.19 27
1183.27 30
1183.35 32
1183.43 33
1183.51 34
1183.59 36
1183.67 39
1183.74 42
1183.82 46
1183.90 49
1183.98 52
1184.06 52
1184.14 52
1184.22 50
1184.30 47
1184.37 46
1184.45 44
1184.53 44
1184.61 43
1184.69 43
1184.77 41
1184.85 39
1184.93 36
1185.00 32
1185.08 29
1185.16 27
1185.24 27
1185.32 28
1185.40 31
1185.48 34
1185.56 38
1185.64 40
1185.71 42
1185.79 43
1185.87 43
1185.95 44
1186.03 44
1186.11 43
1186.19 42
1186.27 40
1186.35 37
1186.42 35
1186.50 32
1186.58 31
1186.66 30
1186.74 30
1186.82 30
1186.90 30
1186.98 29
1187.06 27
1187.13 25
1187.21 23
1187.29 22
1187.37 22
1187.45 23
1187.53 25
1187.61 27
1187.69 27
1187.77 27
1187.84 26
1187.92 25
1188.00 23
1188.08 22
1188.16 23
1188.24 25
1188.32 29
1188.40 33
1188.48 39
1188.56 44
1188.63 49
1188.71 53
1188.79 56
1188.87 57
1188.95 57
1189.03 55
1189.11 52
1189.19 49
1189.27 46
1189.35 42
1189.42 39
1189.50 36
1189.58 33
1189.66 31
1189.74 28
1189.82 25
1189.90 21
1189.98 18
1190.06 15
1190.13 12
1190.21 9
1190.29 7
1190.37 4
1190.45 0
1190.53 0
1190.61 0
1190.69 0
1190.77 0
1190.85 0
1190.93 0
1191.00 0
1191.08 2
1191.16 8
1191.24 15
1191.32 21
1191.40 25
1191.48 27
1191.56 27
1191.64 24
1191.72 19
1191.79 14
1191.87 9
1191.95 5
1192.03 3
1192.11 4
1192.19 6
1192.27 9
1192.35 12
1192.43 15
1192.51 17
1192.59 19
1192.66 20
1192.74 21
1192.82 23
1192.90 26
1192.98 28
1193.06 32
1193.14 35
1193.22 38
1193.30 40
1193.38 42
1193.46 44
1193.53 44
1193.61 45
1193.69 46
1193.77 48
1193.85 50
1193.93 52
1194.01 54
1194.09 56
1194.17 57
1194.25 58
1194.33 59
1194.41 59
1194.48 59
1194.56 60
1194.64 61
1194.72 62
1194.80 62
1194.88 62
1194.96 61
1195.04 59
1195.12 55
1195.20 51
1195.28 46
1195.36 40
1195.43 34
1195.51 29
1195.59 25
1195.67 22
1195.75 20
1195.83 19
1195.91 18
1195.99 17
1196.07 16
1196.15 15
1196.23 14
1196.31 14
1196.38 14
1196.46 16
1196.54 19
1196.62 24
1196.70 28
1196.78 32
1196.86 33
1196.94 34
1197.02 32
1197.10 30
1197.18 28
1197.26 28
1197.34 28
1197.41 30
1197.49 33
1197.57 36
1197.65 38
1197.73 38
1197.81 38
1197.89 36
1197.97 33
1198.05 30
1198.13 27
1198.21 25
1198.29 24
1198.37 24
1198.45 25
1198.52 27
1198.60 29
1198.68 31
1198.76 32
1198.84 32
1198.92 31
1199.00 30
1199.08 29
1199.16 28
1199.24 27
1199.32 27
1199.40 27
1199.48 26
1199.56 25
1199.64 24
1199.71 23
1199.79 22
1199.87 21
1199.95 22
1200.03 22
1200.11 24
1200.19 26
1200.27 29
1200.35 31
1200.43 34
1200.51 35
1200.59 35
1200.67 34
1200.75 32
1200.83 30
1200.90 29
1200.98 29
1201.06 31
1201.14 34
1201.22 39
1201.30 45
1201.38 51
1201.46 55
1201.54 59
1201.62 62
1201.70 64
1201.78 67
1201.86 70
1201.94 73
1202.02 76
1202.10 78
1202.17 77
1202.25 73
1202.33 67
1202.41 60
1202.49 53
1202.57 48
1202.65 45
1202.73 46
1202.81 49
1202.89 54
1202.97 58
1203.05 61
1203.13 62
1203.21 59
1203.29 55
1203.37 50
1203.45 45
1203.53 41
1203.60 39
1203.68 39
1203.76 41
1203.84 45
1203.92 49
1204.00 53
1204.08 56
1204.16 59
1204.24 60
1204.32 60
1204.40 61
1204.48 61
1204.56 62
1204.64 62
1204.72 63
1204.80 63
1204.88 63
1204.96 62
1205.04 60
1205.11 58
1205.19 54
1205.27 50
1205.35 45
1205.43 39
1205.51 33
1205.59 27
1205.67 21
1205.75 17
1205.83 14
1205.91 13
1205.99 13
1206.07 15
1206.15 18
1206.23 22
1206.31 26
1206.39 29
1206.47 31
1206.55 32
1206.63 33
1206.71 34
1206.78 35
1206.86 38
1206.94 41
1207.02 44
1207.10 47
1207.18 50
1207.26 51
1207.34 51
1207.42 50
1207.50 49
1207.58 47
1207.66 46
1207.74 44
1207.82 43
1207.90 42
1207.98 42
1208.06 42
1208.14 42
1208.22 43
1208.30 44
1208.38 44
1208.46 44
1208.54 44
1208.62 43
1208.70 44
1208.77 45
1208.85 47
1208.93 48
1209.01 49
1209.09 48
1209.17 45
1209.25 39
1209.33 31
1209.41 22
1209.49 13
1209.57 4
1209.65 0
1209.73 0
1209.81 0
1209.89 0
1209.97 0
1210.05 0
1210.13 0
1210.21 0
1210.29 3
1210.37 5
1210.45 6
1210.53 7
1210.61 8
1210.69 9
1210.77 10
1210.85 12
1210.93 13
1211.01 15
1211.09 16
1211.16 15
1211.24 13
1211.32 9
1211.40 4
1211.48 0
1211.56 0
1211.64 0
1211.72 0
1211.80 3
1211.88 12
1211.96 21
1212.04 30
1212.12 38
1212.20 42
1212.28 42
1212.36 40
1212.44 35
1212.52 30
1212.60 26
1212.68 24
1212.76 27
1212.84 32
1212.92 39
1213.00 46
1213.08 53
1213.16 58
1213.24 61
1213.32 62
1213.40 64
1213.48 66
1213.56 69
1213.64 73
1213.72 76
1213.80 78
1213.88 78
1213.96 77
1214.04 74
1214.12 71
1214.20 69
1214.28 68
1214.36 69
1214.43 71
1214.51 74
1214.59 78
1214.67 82
1214.75 86
1214.83 90
1214.91 94
1214.99 99
1215.07 105
1215.15 111
1215.23 117
1215.31 123
1215.39 129
1215.47 134
1215.55 138
1215.63 141
1215.71 143
1215.79 143
1215.87 141
1215.95 138
1216.03 134
1216.11 128
1216.19 121
1216.27 113
1216.35 103
1216.43 93
1216.51 82
1216.59 72
1216.67 64
1216.75 59
1216.83 58
1216.91 60
1216.99 65
1217.07 72
1217.15 81
1217.23 90
1217.31 100
1217.39 108
1217.47 115
1217.55 119
1217.63 122
1217.71 121
1217.79 117
1217.87 111
1217.95 102
1218.03 93
1218.11 85
1218.19 77
1218.27 70
1218.35 65
1218.43 59
1218.51 53
1218.59 46
1218.67 39
1218.75 33
1218.83 29
1218.91 28
1218.99 30
1219.07 35
1219.15 41
1219.23 47
1219.31 52
1219.39 54
1219.47 53
1219.55 50
1219.63 45
1219.71 39
1219.79 33
1219.87 28
1219.95 25
1220.03 25
1220.11 29
1220.19 35
1220.27 43
1220.35 52
1220.43 61
1220.51 69
1220.59 75
1220.67 80
1220.75 83
1220.83 86
1220.91 88
1220.99 89
1221.07 88
1221.15 87
1221.23 84
1221.31 80
1221.39 77
1221.47 73
1221.55 71
1221.63 70
1221.71 70
1221.79 69
1221.87 68
1221.95 67
1222.03 65
1222.11 63
1222.19 62
1222.27 62
1222.35 64
1222.43 67
1222.51 71
1222.59 76
1222.67 80
1222.75 84
1222.83 86
1222.91 87
1222.99 86
1223.07 84
1223.15 81
1223.23 77
1223.31 72
1223.39 68
1223.47 62
1223.55 56
1223.63 50
1223.71 43
1223.79 35
1223.87 26
1223.95 17
1224.03 9
1224.11 1
1224.19 0
1224.27 0
1224.35 0
1224.43 0
1224.51 0
1224.59 0
1224.67 0
1224.75 3
1224.83 6
1224.91 7
1224.99 7
1225.07 7
1225.15 6
1225.23 6
1225.31 6
1225.39 6
1225.47 7
1225.55 7
1225.63 7
1225.71 8
1225.79 9
1225.88 12
1225.96 15
1226.04 20
1226.12 25
1226.20 31
1226.28 37
1226.36 43
1226.44 49
1226.52 54
1226.60 59
1226.68 63
1226.76 65
1226.84 67
1226.92 68
1227.00 71
1227.08 75
1227.16 83
1227.24 95
1227.32 110
1227.40 127
1227.48 145
1227.56 160
1227.64 171
1227.72 178
1227.80 181
1227.88 179
1227.96 175
1228.04 171
1228.12 168
1228.20 166
1228.28 167
1228.36 169
1228.44 172
1228.52 175
1228.60 178
1228.68 180
1228.76 181
1228.84 182
1228.92 183
1229.00 184
1229.08 183
1229.16 182
1229.25 180
1229.33 176
1229.41 173
1229.49 172
1229.57 172
1229.65 176
1229.73 181
1229.81 188
1229.89 194
1229.97 200
1230.05 203
1230.13 206
1230.21 207
1230.29 208
1230.37 208
1230.45 208
1230.53 207
1230.61 204
1230.69 200
1230.77 196
1230.85 191
1230.93 189
1231.01 188
1231.09 188
1231.17 189
1231.25 190
1231.33 189
1231.41 185
1231.49 179
1231.58 171
1231.66 162
1231.74 153
1231.82 145
1231.90 139
1231.98 134
1232.06 131
1232.14 130
1232.22 129
1232.30 128
1232.38 128
1232.46 128
1232.54 127
1232.62 127
1232.70 128
1232.78 129
1232.86 132
1232.94 135
1233.02 138
1233.10 141
1233.18 142
1233.26 143
1233.34 143
1233.42 143
1233.50 143
1233.59 142
1233.67 140
1233.75 137
1233.83 132
1233.91 128
1233.99 124
1234.07 123
1234.15 124
1234.23 128
1234.31 133
1234.39 139
1234.47 143
1234.55 143
1234.63 140
1234.71 134
1234.79 124
1234.87 115
1234.95 106
1235.03 100
1235.11 97
1235.19 96
1235.28 97
1235.36 97
1235.44 97
1235.52 95
1235.60 90
1235.68 84
1235.76 77
1235.84 70
1235.92 62
1236.00 56
1236.08 52
1236.16 49
1236.24 48
1236.32 49
1236.40 50
1236.48 51
1236.56 52
1236.64 53
1236.72 54
1236.80 57
1236.89 61
1236.97 68
1237.05 77
1237.13 88
1237.21 98
1237.29 107
1237.37 113
1237.45 116
1237.53 116
1237.61 112
1237.69 106
1237.77 98
1237.85 89
1237.93 79
1238.01 71
1238.09 65
1238.17 60
1238.26 58
1238.34 58
1238.42 59
1238.50 61
1238.58 60
1238.66 58
1238.74 52
1238.82 43
1238.90 32
1238.98 20
1239.06 8
1239.14 0
1239.22 0
1239.30 0
1239.38 0
1239.46 0
1239.55 0
1239.63 0
1239.71 0
1239.79 0
1239.87 10
1239.95 22
1240.03 35
1240.11 47
1240.19 56
1240.27 63
1240.35 68
1240.43 71
1240.51 74
1240.59 76
1240.67 78
1240.75 80
1240.84 83
1240.92 85
1241.00 85
1241.08 85
1241.16 84
1241.24 82
1241.32 80
1241.40 78
1241.48 78
1241.56 80
1241.64 83
1241.72 88
1241.80 94
1241.88 98
1241.97 100
1242.05 99
1242.13 94
1242.21 88
1242.29 81
1242.37 76
1242.45 72
1242.53 70
1242.61 70
1242.69 71
1242.77 71
1242.85 70
1242.93 69
1243.01 68
1243.10 67
1243.18 69
1243.26 72
1243.34 77
1243.42 82
1243.50 88
1243.58 94
1243.66 99
1243.74 103
1243.82 106
1243.90 108
1243.98 110
1244.06 111
1244.15 111
1244.23 111
1244.31 112
1244.39 113
1244.47 115
1244.55 119
1244.63 125
1244.71 131
1244.79 138
1244.87 145
1244.95 150
1245.03 153
1245.12 152
1245.20 148
1245.28 141
1245.36 132
1245.44 122
1245.52 114
1245.60 108
1245.68 105
1245.76 104
1245.84 104
1245.92 106
1246.00 106
1246.09 106
1246.17 105
1246.25 103
1246.33 101
1246.41 99
1246.49 99
1246.57 100
1246.65 101
1246.73 102
1246.81 101
1246.89 99
1246.97 95
1247.06 89
1247.14 80
1247.22 70
1247.30 60
1247.38 51
1247.46 42
1247.54 35
1247.62 30
1247.70 27
1247.78 25
1247.86 24
1247.95 25
1248.03 28
1248.11 32
1248.19 38
1248.27 43
1248.35 49
1248.43 52
1248.51 54
1248.59 54
1248.67 53
1248.75 52
1248.84 52
1248.92 54
1249.00 58
1249.08 63
1249.16 69
1249.24 76
1249.32 85
1249.40 93
1249.48 103
1249.56 112
1249.64 121
1249.73 128
1249.81 131
1249.89 132
1249.97 130
1250.05 126
1250.13 121
1250.21 116
1250.29 112
1250.37 109
1250.45 108
1250.54 107
1250.62 107
1250.70 108
1250.78 108
1250.86 107
1250.94 104
1251.02 99
1251.10 93
1251.18 85
1251.26 75
1251.35 66
1251.43 58
1251.51 53
1251.59 49
1251.67 47
1251.75 46
1251.83 45
1251.91 43
1251.99 42
1252.07 40
1252.16 38
1252.24 37
1252.32 38
1252.40 38
1252.48 39
1252.56 38
1252.64 37
1252.72 34
1252.80 30
1252.89 26
1252.97 23
1253.05 20
1253.13 17
1253.21 14
1253.29 10
1253.37 7
1253.45 4
1253.53 2
1253.62 0
1253.70 0
1253.78 0
1253.86 0
1253.94 0
1254.02 0
1254.10 0
1254.18 0
1254.26 0
1254.35 2
1254.43 7
1254.51 11
1254.59 15
1254.67 19
1254.75 22
1254.83 26
1254.91 30
1254.99 34
1255.08 38
1255.16 41
1255.24 43
1255.32 44
1255.40 44
1255.48 44
1255.56 43
1255.64 42
1255.72 41
1255.81 41
1255.89 41
1255.97 43
1256.05 46
1256.13 51
1256.21 58
1256.29 66
1256.37 73
1256.46 79
1256.54 83
1256.62 84
1256.70 82
1256.78 79
1256.86 74
1256.94 69
1257.02 64
1257.10 59
1257.19 53
1257.27 48
1257.35 42
1257.43 37
1257.51 32
1257.59 29
1257.67 26
1257.75 24
1257.84 20
1257.92 16
1258.00 10
1258.08 3
1258.16 0
1258.24 0
1258.32 0
1258.40 0
1258.49 0
1258.57 0
1258.65 0
1258.73 0
1258.81 8
1258.89 17
1258.97 26
1259.05 32
1259.14 35
1259.22 35
1259.30 33
1259.38 29
1259.46 26
1259.54 23
1259.62 21
1259.70 20
1259.79 20
1259.87 20
1259.95 21
1260.03 23
1260.11 26
1260.19 30
1260.27 34
1260.35 39
1260.44 44
1260.52 48
1260.60 51
1260.68 53
1260.76 54
1260.84 56
1260.92 59
1261.01 63
1261.09 66
1261.17 70
1261.25 73
1261.33 74
1261.41 73
1261.49 70
1261.57 65
1261.66 59
1261.74 53
1261.82 47
1261.90 44
1261.98 43
1262.06 44
1262.14 47
1262.23 51
1262.31 55
1262.39 59
1262.47 64
1262.55 70
1262.63 76
1262.71 84
1262.80 91
1262.88 98
1262.96 102
1263.04 105
1263.12 105
1263.20 104
1263.28 102
1263.37 99
1263.45 97
1263.53 96
1263.61 95
1263.69 93
1263.77 89
1263.85 83
1263.94 73
1264.02 60
1264.10 45
1264.18 30
1264.26 18
1264.34 8
1264.42 1
1264.51 0
1264.59 0
1264.67 0
1264.75 0
1264.83 0
1264.91 0
1264.99 3
1265.08 10
1265.16 20
1265.24 31
1265.32 43
1265.40 54
1265.48 61
1265.56 65
1265.65 65
1265.73 63
1265.81 60
1265.89 58
1265.97 58
1266.05 60
1266.13 64
1266.22 69
1266.30 73
1266.38 75
1266.46 77
1266.54 77
1266.62 77
1266.70 76
1266.79 76
1266.87 76
1266.95 77
1267.03 77
1267.11 76
1267.19 74
1267.28 71
1267.36 66
1267.44 59
1267.52 52
1267.60 43
1267.68 35
1267.76 26
1267.85 19
1267.93 13
1268.01 10
1268.09 9
1268.17 11
1268.25 16
1268.34 21
1268.42 28
1268.50 34
1268.58 39
1268.66 42
1268.74 43
1268.83 42
1268.91 39
1268.99 35
1269.07 31
1269.15 27
1269.23 24
1269.31 22
1269.40 21
1269.48 22
1269.56 23
1269.64 24
1269.72 24
1269.80 23
1269.89 22
1269.97 20
1270.05 18
1270.13 17
1270.21 16
1270.29 17
1270.38 20
1270.46 23
1270.54 28
1270.62 31
1270.70 35
1270.78 36
1270.87 36
1270.95 33
1271.03 29
1271.11 23
1271.19 16
1271.27 8
1271.36 2
1271.44 0
1271.52 0
1271.60 0
1271.68 3
1271.76 12
1271.85 22
1271.93 33
1272.01 42
1272.09 49
1272.17 53
1272.25 54
1272.34 52
1272.42 50
1272.50 46
1272.58 43
1272.66 39
1272.74 36
1272.83 34
1272.91 32
1272.99 31
1273.07 31
1273.15 33
1273.23 35
1273.32 37
1273.40 37
1273.48 36
1273.56 31
1273.64 22
1273.72 11
1273.81 0
1273.89 0
1273.97 0
1274.05 0
1274.13 0
1274.22 0
1274.30 0
1274.38 0
1274.46 11
1274.54 30
1274.62 48
1274.71 61
1274.79 69
1274.87 72
1274.95 71
1275.03 69
1275.11 68
1275.20 70
1275.28 75
1275.36 84
1275.44 95
1275.52 105
1275.61 112
1275.69 115
1275.77 111
1275.85 101
1275.93 86
1276.01 67
1276.10 47
1276.18 28
1276.26 12
1276.34 1
1276.42 0
1276.51 0
1276.59 0
1276.67 1
1276.75 5
1276.83 7
1276.91 8
1277.00 9
1277.08 9
1277.16 10
1277.24 12
1277.32 16
1277.41 19
1277.49 24
1277.57 28
1277.65 34
1277.73 40
1277.82 47
1277.90 55
1277.98 64
1278.06 72
1278.14 79
1278.22 84
1278.31 88
1278.39 91
1278.47 92
1278.55 93
1278.63 92
1278.72 89
1278.80 85
1278.88 80
1278.96 74
1279.04 69
1279.13 66
1279.21 63
1279.29 62
1279.37 61
1279.45 59
1279.54 57
1279.62 53
1279.70 48
1279.78 43
1279.86 37
1279.94 31
1280.03 27
1280.11 23
1280.19 20
1280.27 17
1280.35 16
1280.44 16
1280.52 16
1280.60 17
1280.68 19
1280.76 22
1280.85 25
1280.93 31
1281.01 37
1281.09 44
1281.17 50
1281.26 57
1281.34 64
1281.42 69
1281.50 72
1281.58 73
1281.67 70
1281.75 65
1281.83 57
1281.91 46
1281.99 35
1282.08 24
1282.16 15
1282.24 9
1282.32 6
1282.40 7
1282.49 10
1282.57 15
1282.65 22
1282.73 31
1282.81 39
1282.90 46
1282.98 50
1283.06 50
1283.14 45
1283.22 37
1283.31 26
1283.39 16
1283.47 8
1283.55 5
1283.63 7
1283.72 14
1283.80 24
1283.88 34
1283.96 42
1284.05 46
1284.13 48
1284.21 47
1284.29 45
1284.37 44
1284.46 45
1284.54 50
1284.62 58
1284.70 69
1284.78 80
1284.87 89
1284.95 95
1285.03 97
1285.11 92
1285.19 83
1285.28 70
1285.36 55
1285.44 41
1285.52 30
1285.60 23
1285.69 21
1285.77 23
1285.85 29
1285.93 36
1286.02 44
1286.10 51
1286.18 55
1286.26 58
1286.34 58
1286.43 57
1286.51 55
1286.59 53
1286.67 50
1286.75 47
1286.84 44
1286.92 40
1287.00 38
1287.08 37
1287.17 37
1287.25 40
1287.33 44
1287.41 49
1287.49 55
1287.58 62
1287.66 68
1287.74 75
1287.82 82
1287.91 89
1287.99 97
1288.07 105
1288.15 113
1288.23 120
1288.32 125
1288.40 128
1288.48 128
1288.56 126
1288.65 121
1288.73 113
1288.81 105
1288.89 96
1288.97 87
1289.06 80
1289.14 72
1289.22 66
1289.30 60
1289.39 54
1289.47 47
1289.55 41
1289.63 35
1289.71 30
1289.80 27
1289.88 24
1289.96 23
1290.04 23
1290.13 25
1290.21 27
1290.29 30
1290.37 31
1290.45 33
1290.54 34
1290.62 34
1290.70 35
1290.78 38
1290.87 43
1290.95 50
1291.03 59
1291.11 68
1291.20 75
1291.28 79
1291.36 79
1291.44 75
1291.52 68
1291.61 58
1291.69 48
1291.77 39
1291.85 31
1291.94 25
1292.02 22
1292.10 21
1292.18 21
1292.27 21
1292.35 21
1292.43 21
1292.51 19
1292.59 16
1292.68 13
1292.76 10
1292.84 7
1292.92 4
1293.01 1
1293.09 0
1293.17 0
1293.25 0
1293.34 0
1293.42 0
1293.50 0
1293.58 0
1293.67 0
1293.75 5
1293.83 14
1293.91 23
1293.99 30
1294.08 36
1294.16 39
1294.24 39
1294.32 39
1294.41 38
1294.49 37
1294.57 37
1294.65 38
1294.74 40
1294.82 44
1294.90 48
1294.98 52
1295.07 56
1295.15 58
1295.23 59
1295.31 57
1295.40 51
1295.48 44
1295.56 36
1295.64 27
1295.73 20
1295.81 14
1295.89 11
1295.97 9
1296.06 8
1296.14 7
1296.22 5
1296.30 2
1296.39 0
1296.47 0
1296.55 0
1296.63 0
1296.72 6
1296.80 14
1296.88 23
1296.96 31
1297.05 38
1297.13 43
1297.21 47
1297.29 49
1297.37 51
1297.46 52
1297.54 51
1297.62 48
1297.70 42
1297.79 33
1297.87 22
1297.95 12
1298.04 3
1298.12 0
1298.20 0
1298.28 0
1298.37 0
1298.45 0
1298.53 3
1298.61 8
1298.70 14
1298.78 20
1298.86 27
1298.94 34
1299.03 40
1299.11 44
1299.19 46
1299.27 47
1299.36 46
1299.44 46
1299.52 47
1299.60 50
1299.69 57
1299.77 66
1299.85 77
1299.93 89
1300.02 101
1300.10 111
1300.18 118
1300.26 122
1300.35 123
1300.43 121
1300.51 116
1300.59 110
1300.68 104
1300.76 99
1300.84 97
1300.92 98
1301.01 103
1301.09 112
1301.17 123
1301.26 137
1301.34 152
1301.42 166
1301.50 180
1301.59 192
1301.67 202
1301.75 209
1301.83 215
1301.92 219
1302.00 221
1302.08 221
1302.16 219
1302.25 213
1302.33 204
1302.41 193
1302.49 180
1302.58 167
1302.66 157
1302.74 149
1302.83 144
1302.91 141
1302.99 140
1303.07 137
1303.16 132
1303.24 124
1303.32 114
1303.40 104
1303.49 95
1303.57 88
1303.65 83
1303.73 82
1303.82 84
1303.90 87
1303.98 92
1304.07 96
1304.15 101
1304.23 106
1304.31 112
1304.40 117
1304.48 121
1304.56 124
1304.64 126
1304.73 125
1304.81 122
1304.89 115
1304.98 105
1305.06 91
1305.14 75
1305.22 59
1305.31 44
1305.39 31
1305.47 24
1305.55 23
1305.64 27
1305.72 36
1305.80 46
1305.89 57
1305.97 65
1306.05 69
1306.13 68
1306.22 63
1306.30 56
1306.38 47
1306.47 41
1306.55 38
1306.63 40
1306.71 47
1306.80 56
1306.88 66
1306.96 74
1307.05 80
1307.13 83
1307.21 83
1307.29 81
1307.38 79
1307.46 78
1307.54 80
1307.62 84
1307.71 89
1307.79 95
1307.87 100
1307.96 101
1308.04 98
1308.12 91
1308.20 79
1308.29 64
1308.37 49
1308.45 35
1308.54 24
1308.62 19
1308.70 19
1308.78 24
1308.87 33
1308.95 43
1309.03 53
1309.12 59
1309.20 61
1309.28 59
1309.36 52
1309.45 41
1309.53 29
1309.61 18
1309.70 8
1309.78 2
1309.86 0
1309.94 0
1310.03 0
1310.11 0
1310.19 0
1310.28 0
1310.36 0
1310.44 0
1310.53 0
1310.61 0
1310.69 0
1310.77 8
1310.86 18
1310.94 28
1311.02 38
1311.11 46
1311.19 51
1311.27 54
1311.35 56
1311.44 57
1311.52 59
1311.60 62
1311.69 66
1311.77 72
1311.85 78
1311.93 84
1312.02 88
1312.10 90
1312.18 90
1312.27 86
1312.35 82
1312.43 78
1312.52 77
1312.60 78
1312.68 82
1312.76 88
1312.85 95
1312.93 101
1313.01 105
1313.10 108
1313.18 111
1313.26 115
1313.35 120
1313.43 128
1313.51 136
1313.59 144
1313.68 152
1313.76 158
1313.84 161
1313.93 162
1314.01 162
1314.09 160
1314.18 159
1314.26 157
1314.34 154
1314.42 151
1314.51 147
1314.59 141
1314.67 133
1314.76 124
1314.84 115
1314.92 106
1315.01 100
1315.09 99
1315.17 103
1315.26 112
1315.34 125
1315.42 141
1315.50 157
1315.59 172
1315.67 185
1315.75 195
1315.84 202
1315.92 207
1316.00 210
1316.09 211
1316.17 209
1316.25 203
1316.34 195
1316.42 182
1316.50 167
1316.58 151
1316.67 134
1316.75 121
1316.83 111
1316.92 106
1317.00 106
1317.08 111
1317.17 119
1317.25 129
1317.33 139
1317.42 148
1317.50 156
1317.58 161
1317.67 165
1317.75 165
1317.83 164
1317.91 162
1318.00 159
1318.08 155
1318.16 152
1318.25 147
1318.33 142
1318.41 136
1318.50 129
1318.58 120
1318.66 109
1318.75 98
1318.83 85
1318.91 72
1319.00 58
1319.08 43
1319.16 27
1319.25 11
1319.33 0
1319.41 0
1319.50 0
1319.58 0
1319.66 0
1319.74 0
1319.83 0
1319.91 0
1319.99 4
1320.08 18
1320.16 34
1320.24 48
1320.33 62
1320.41 72
1320.49 79
1320.58 81
1320.66 78
1320.74 71
1320.83 61
1320.91 49
1320.99 39
1321.08 33
1321.16 30
1321.24 31
1321.33 34
1321.41 37
1321.49 38
1321.58 37
1321.66 32
1321.74 27
1321.83 21
1321.91 17
1321.99 16
1322.08 18
1322.16 24
1322.24 30
1322.33 37
1322.41 44
1322.49 49
1322.58 52
1322.66 55
1322.74 58
1322.83 60
1322.91 62
1322.99 66
1323.07 70
1323.16 76
1323.24 82
1323.32 91
1323.41 101
1323.49 111
1323.57 122
1323.66 131
1323.74 139
1323.82 146
1323.91 149
1323.99 150
1324.07 148
1324.16 145
1324.24 141
1324.32 137
1324.41 132
1324.49 128
1324.57 124
1324.66 120
1324.74 117
1324.83 114
1324.91 112
1324.99 110
1325.08 108
1325.16 106
1325.24 103
1325.33 101
1325.41 98
1325.49 98
1325.58 99
1325.66 103
1325.74 108
1325.83 114
1325.91 120
1325.99 125
1326.08 128
1326.16 128
1326.24 127
1326.33 126
1326.41 127
1326.49 128
1326.58 131
1326.66 134
1326.74 137
1326.83 139
1326.91 138
1326.99 134
1327.08 127
1327.16 117
1327.24 104
1327.33 90
1327.41 75
1327.49 61
1327.58 48
1327.66 36
1327.74 26
1327.83 17
1327.91 9
1327.99 3
1328.08 0
1328.16 0
1328.25 3
1328.33 8
1328.41 16
1328.50 25
1328.58 34
1328.66 41
1328.75 46
1328.83 50
1328.91 52
1329.00 52
1329.08 51
1329.16 48
1329.25 44
1329.33 39
1329.41 34
1329.50 29
1329.58 24
1329.66 20
1329.75 16
1329.83 11
1329.92 6
1330.00 1
1330.08 0
1330.17 0
1330.25 0
1330.33 0
1330.42 0
1330.50 9
1330.58 18
1330.67 25
1330.75 31
1330.83 33
1330.92 32
1331.00 28
1331.08 23
1331.17 19
1331.25 15
1331.34 14
1331.42 16
1331.50 19
1331.59 25
1331.67 32
1331.75 40
1331.84 48
1331.92 57
1332.00 65
1332.09 74
1332.17 84
1332.25 94
1332.34 102
1332.42 109
1332.51 114
1332.59 114
1332.67 111
1332.76 105
1332.84 98
1332.92 93
1333.01 91
1333.09 92
1333.17 98
1333.26 105
1333.34 113
1333.43 118
1333.51 119
1333.59 116
1333.68 110
1333.76 101
1333.84 90
1333.93 78
1334.01 67
1334.09 56
1334.18 47
1334.26 41
1334.35 39
1334.43 43
1334.51 51
1334.60 62
1334.68 76
1334.76 90
1334.85 102
1334.93 113
1335.02 121
1335.10 129
1335.18 136
1335.27 143
1335.35 150
1335.43 154
1335.52 154
1335.60 150
1335.68 141
1335.77 128
1335.85 114
1335.94 101
1336.02 90
1336.10 84
1336.19 83
1336.27 87
1336.35 93
1336.44 101
1336.52 109
1336.61 115
1336.69 118
1336.77 119
1336.86 118
1336.94 117
1337.02 117
1337.11 120
1337.19 124
1337.28 129
1337.36 134
1337.44 139
1337.53 142
1337.61 145
1337.69 148
1337.78 153
1337.86 161
1337.95 170
1338.03 179
1338.11 185
1338.20 189
1338.28 187
1338.36 181
1338.45 171
1338.53 158
1338.62 146
1338.70 134
1338.78 125
1338.87 119
1338.95 118
1339.04 121
1339.12 130
1339.20 144
1339.29 161
1339.37 180
1339.45 198
1339.54 214
1339.62 225
1339.71 231
1339.79 231
1339.87 226
1339.96 218
1340.04 208
1340.12 198
1340.21 188
1340.29 179
1340.38 170
1340.46 161
1340.54 153
1340.63 145
1340.71 137
1340.80 130
1340.88 123
1340.96 118
1341.05 114
1341.13 113
1341.22 114
1341.30 119
1341.38 126
1341.47 134
1341.55 143
1341.63 151
1341.72 156
1341.80 158
1341.89 156
1341.97 151
1342.05 146
1342.14 142
1342.22 139
1342.31 138
1342.39 138
1342.47 138
1342.56 138
1342.64 136
1342.73 133
1342.81 130
1342.89 127
1342.98 124
1343.06 122
1343.15 119
1343.23 116
1343.31 112
1343.40 109
1343.48 104
1343.56 100
1343.65 96
1343.73 93
1343.82 90
1343.90 87
1343.98 84
1344.07 81
1344.15 78
1344.24 77
1344.32 79
1344.40 83
1344.49 91
1344.57 102
1344.66 114
1344.74 126
1344.82 136
1344.91 142
1344.99 145
1345.08 144
1345.16 142
1345.24 139
1345.33 138
1345.41 141
1345.50 147
1345.58 155
1345.66 166
1345.75 178
1345.83 190
1345.92 202
1346.00 213
1346.08 225
1346.17 238
1346.25 251
1346.34 263
1346.42 274
1346.50 282
1346.59 286
1346.67 283
1346.76 276
1346.84 263
1346.93 247
1347.01 231
1347.09 217
1347.18 207
1347.26 202
1347.35 202
1347.43 204
1347.51 207
1347.60 208
1347.68 205
1347.77 198
1347.85 190
1347.93 182
1348.02 176
1348.10 173
1348.19 174
1348.27 176
1348.35 180
1348.44 183
1348.52 186
1348.61 188
1348.69 189
1348.77 190
1348.86 191
1348.94 191
1349.03 190
1349.11 188
1349.20 185
1349.28 181
1349.36 180
1349.45 180
1349.53 184
1349.62 189
1349.70 195
1349.78 200
1349.87 203
1349.95 203
1350.04 199
1350.12 192
1350.21 183
1350.29 174
1350.37 166
1350.46 160
1350.54 156
1350.63 153
1350.71 152
1350.79 153
1350.88 155
1350.96 159
1351.05 164
1351.13 170
1351.22 177
1351.30 184
1351.38 189
1351.47 193
1351.55 194
1351.64 195
1351.72 193
1351.80 189
1351.89 184
1351.97 178
1352.06 169
1352.14 159
1352.23 149
1352.31 139
1352.39 132
1352.48 127
1352.56 124
1352.65 124
1352.73 126
1352.82 129
1352.90 131
1352.98 133
1353.07 136
1353.15 139
1353.24 143
1353.32 147
1353.41 149
1353.49 148
1353.57 142
1353.66 130
1353.74 114
1353.83 96
1353.91 80
1354.00 68
1354.08 63
1354.16 65
1354.25 72
1354.33 82
1354.42 91
1354.50 97
1354.59 98
1354.67 94
1354.75 86
1354.84 75
1354.92 62
1355.01 50
1355.09 39
1355.18 29
1355.26 22
1355.34 18
1355.43 17
1355.51 18
1355.60 21
1355.68 24
1355.77 28
1355.85 32
1355.93 36
1356.02 41
1356.10 45
1356.19 50
1356.27 56
1356.36 60
1356.44 63
1356.52 64
1356.61 64
1356.69 62
1356.78 61
1356.86 59
1356.95 59
1357.03 59
1357.12 59
1357.20 57
1357.28 51
1357.37 43
1357.45 32
1357.54 19
1357.62 5
1357.71 0
1357.79 0
1357.87 0
1357.96 0
1358.04 0
1358.13 0
1358.21 0
1358.30 0
1358.38 9
1358.47 26
1358.55 44
1358.63 61
1358.72 74
1358.80 84
1358.89 89
1358.97 91
1359.06 91
1359.14 89
1359.23 87
1359.31 86
1359.39 87
1359.48 91
1359.56 95
1359.65 99
1359.73 102
1359.82 103
1359.90 103
1359.99 102
1360.07 102
1360.15 105
1360.24 110
1360.32 119
1360.41 130
1360.49 143
1360.58 157
1360.66 169
1360.75 180
1360.83 189
1360.91 197
1361.00 204
1361.08 211
1361.17 219
1361.25 226
1361.34 233
1361.42 239
1361.51 244
1361.59 247
1361.68 249
1361.76 249
1361.84 250
1361.93 250
1362.01 251
1362.10 252
1362.18 253
1362.27 253
1362.35 252
1362.44 250
1362.52 248
1362.61 247
1362.69 246
1362.77 248
1362.86 251
1362.94 256
1363.03 260
1363.11 264
1363.20 267
1363.28 267
1363.37 266
1363.45 262
1363.54 257
1363.62 251
1363.70 246
1363.79 242
1363.87 241
1363.96 241
1364.04 243
1364.13 245
1364.21 246
1364.30 246
1364.38 245
1364.47 242
1364.55 240
1364.64 239
1364.72 240
1364.80 243
1364.89 249
1364.97 257
1365.06 265
1365.14 271
1365.23 276
1365.31 277
1365.40 275
1365.48 271
1365.57 265
1365.65 259
1365.74 255
1365.82 252
1365.90 250
1365.99 250
1366.07 249
1366.16 248
1366.24 245
1366.33 240
1366.41 233
1366.50 226
1366.58 219
1366.67 211
1366.75 203
1366.84 195
1366.92 187
1367.01 179
1367.09 171
1367.17 164
1367.26 159
1367.34 155
1367.43 152
1367.51 150
1367.60 147
1367.68 144
1367.77 140
1367.85 135
1367.94 130
1368.02 126
1368.11 124
1368.19 123
1368.28 124
1368.36 126
1368.45 128
1368.53 130
1368.61 132
1368.70 134
1368.78 135
1368.87 137
1368.95 140
1369.04 144
1369.12 149
1369.21 154
1369.29 156
1369.38 156
1369.46 151
1369.55 142
1369.63 130
1369.72 120
1369.80 113
1369.89 111
1369.97 115
1370.06 124
1370.14 136
1370.23 147
1370.31 154
1370.39 156
1370.48 150
1370.56 138
1370.65 122
1370.73 104
1370.82 84
1370.90 66
1370.99 51
1371.07 38
1371.16 27
1371.24 18
1371.33 11
1371.41 5
1371.50 1
1371.58 0
1371.67 0
1371.75 0
1371.84 0
1371.92 0
1372.01 0
1372.09 0
1372.18 0
1372.26 0
1372.35 10
1372.43 27
1372.52 47
1372.60 67
1372.68 87
1372.77 103
1372.85 115
1372.94 122
1373.02 124
1373.11 122
1373.19 116
1373.28 107
1373.36 96
1373.45 84
1373.53 75
1373.62 70
1373.70 70
1373.79 77
1373.87 89
1373.96 106
1374.04 124
1374.13 140
1374.21 153
1374.30 159
1374.38 161
1374.47 159
1374.55 154
1374.64 147
1374.72 141
1374.81 135
1374.89 130
1374.98 125
1375.06 119
1375.15 113
1375.23 106
1375.32 100
1375.40 94
1375.49 88
1375.57 84
1375.66 82
1375.74 80
1375.83 79
1375.91 78
1376.00 77
1376.08 76
1376.17 76
1376.25 76
1376.34 78
1376.42 82
1376.51 88
1376.59 94
1376.68 100
1376.76 105
1376.85 110
1376.93 113
1377.02 114
1377.10 114
1377.19 113
1377.27 112
1377.36 111
1377.44 110
1377.53 111
1377.61 114
1377.70 121
1377.78 131
1377.87 143
1377.95 156
1378.04 168
1378.12 178
1378.21 184
1378.29 186
1378.38 185
1378.46 183
1378.55 180
1378.63 179
1378.72 180
1378.80 182
1378.89 184
1378.97 185
1379.06 184
1379.14 180
1379.23 175
1379.31 169
1379.40 165
1379.48 165
1379.57 168
1379.65 176
1379.74 187
1379.82 199
1379.91 211
1379.99 222
1380.08 231
1380.16 238
1380.25 244
1380.33 250
1380.42 255
1380.50 261
1380.59 265
1380.67 267
1380.76 267
1380.84 264
1380.93 258
1381.01 250
1381.10 239
1381.18 227
1381.27 215
1381.35 204
1381.44 195
1381.52 190
1381.61 190
1381.69 196
1381.78 206
1381.87 219
1381.95 232
1382.04 243
1382.12 249
1382.21 250
1382.29 246
1382.38 239
1382.46 231
1382.55 225
1382.63 222
1382.72 223
1382.80 229
1382.89 237
1382.97 248
1383.06 260
1383.14 272
1383.23 282
1383.31 290
1383.40 294
1383.48 294
1383.57 290
1383.65 282
1383.74 272
1383.82 260
1383.91 249
1383.99 239
1384.08 233
1384.16 229
1384.25 227
1384.34 226
1384.42 225
1384.51 223
1384.59 219
1384.68 213
1384.76 205
1384.85 195
1384.93 184
1385.02 171
1385.10 158
1385.19 143
1385.27 127
1385.36 110
1385.44 94
1385.53 78
1385.61 62
1385.70 49
1385.78 37
1385.87 26
1385.95 18
1386.04 12
1386.13 7
1386.21 3
1386.30 0
1386.38 0
1386.47 0
1386.55 0
1386.64 0
1386.72 0
1386.81 0
1386.89 0
1386.98 2
1387.06 10
1387.15 17
1387.23 21
1387.32 23
1387.40 22
1387.49 20
1387.58 17
1387.66 17
1387.75 18
1387.83 21
1387.92 23
1388.00 25
1388.09 25
1388.17 22
1388.26 17
1388.34 11
1388.43 6
1388.51 3
1388.60 3
1388.68 6
1388.77 12
1388.86 19
1388.94 27
1389.03 36
1389.11 45
1389.20 54
1389.28 65
1389.37 76
1389.45 86
1389.54 96
1389.62 105
1389.71 110
1389.79 112
1389.88 113
1389.97 112
1390.05 112
1390.14 112
1390.22 113
1390.31 115
1390.39 117
1390.48 120
1390.56 120
1390.65 118
1390.73 114
1390.82 108
1390.90 100
1390.99 91
1391.08 85
1391.16 81
1391.25 81
1391.33 85
1391.42 93
1391.50 104
1391.59 117
1391.67 132
1391.76 147
1391.84 163
1391.93 177
1392.02 191
1392.10 202
1392.19 210
1392.27 214
1392.36 212
1392.44 203
1392.53 190
1392.61 171
1392.70 149
1392.78 127
1392.87 106
1392.96 89
1393.04 77
1393.13 68
1393.21 63
1393.30 59
1393.38 55
1393.47 50
1393.55 44
1393.64 40
1393.73 36
1393.81 36
1393.90 38
1393.98 43
1394.07 50
1394.15 57
1394.24 62
1394.32 64
1394.41 63
1394.49 59
1394.58 52
1394.67 43
1394.75 31
1394.84 18
1394.92 5
1395.01 0
1395.09 0
1395.18 0
1395.26 0
1395.35 0
1395.44 0
1395.52 0
1395.61 0
1395.69 6
1395.78 18
1395.86 30
1395.95 42
1396.03 53
1396.12 64
1396.21 72
1396.29 77
1396.38 79
1396.46 77
1396.55 74
1396.63 70
1396.72 68
1396.81 68
1396.89 72
1396.98 80
1397.06 93
1397.15 111
1397.23 133
1397.32 159
1397.40 187
1397.49 214
1397.58 240
1397.66 260
1397.75 274
1397.83 279
1397.92 278
1398.00 271
1398.09 260
1398.18 249
1398.26 238
1398.35 231
1398.43 225
1398.52 221
1398.60 217
1398.69 211
1398.77 203
1398.86 195
1398.95 189
1399.03 186
1399.12 188
1399.20 195
1399.29 204
1399.37 213
1399.46 219
1399.55 220
1399.63 214
1399.72 203
1399.80 189
1399.89 174
1399.97 159
1400.06 147
1400.15 136
1400.23 126
1400.32 116
1400.40 106
1400.49 98
1400.57 92
1400.66 88
1400.75 86
1400.83 86
1400.92 86
1401.00 85
1401.09 83
1401.17 80
1401.26 77
1401.35 77
1401.43 79
1401.52 84
1401.60 91
1401.69 96
1401.77 100
1401.86 100
1401.95 97
1402.03 91
1402.12 83
1402.20 76
1402.29 71
1402.37 69
1402.46 71
1402.55 76
1402.63 85
1402.72 96
1402.80 110
1402.89 125
1402.98 139
1403.06 152
1403.15 160
1403.23 165
1403.32 164
1403.40 159
1403.49 151
1403.58 140
1403.66 130
1403.75 120
1403.83 113
1403.92 107
1404.01 103
1404.09 99
1404.18 94
1404.26 87
1404.35 79
1404.43 70
1404.52 61
1404.61 54
1404.69 48
1404.78 46
1404.86 46
1404.95 50
1405.04 55
1405.12 63
1405.21 74
1405.29 86
1405.38 99
1405.46 113
1405.55 124
1405.64 134
1405.72 141
1405.81 145
1405.89 145
1405.98 142
1406.07 136
1406.15 129
1406.24 120
1406.32 111
1406.41 104
1406.50 101
1406.58 102
1406.67 106
1406.75 114
1406.84 123
1406.92 132
1407.01 139
1407.10 143
1407.18 144
1407.27 144
1407.35 143
1407.44 141
1407.53 140
1407.61 138
1407.70 137
1407.78 135
1407.87 134
1407.96 133
1408.04 134
1408.13 136
1408.21 140
1408.30 145
1408.39 149
1408.47 152
1408.56 153
1408.64 152
1408.73 149
1408.82 145
1408.90 140
1408.99 134
1409.07 130
1409.16 126
1409.25 123
1409.33 122
1409.42 123
1409.50 124
1409.59 124
1409.68 124
1409.76 122
1409.85 118
1409.93 115
1410.02 113
1410.11 115
1410.19 124
1410.28 139
1410.36 161
1410.45 187
1410.54 215
1410.62 242
1410.71 266
1410.79 287
1410.88 305
1410.97 321
1411.05 336
1411.14 349
1411.22 358
1411.31 362
1411.40 360
1411.48 352
1411.57 339
1411.65 324
1411.74 309
1411.83 297
1411.91 288
1412.00 282
1412.08 278
1412.17 274
1412.26 270
1412.34 266
1412.43 261
1412.51 257
1412.60 253
1412.69 251
1412.77 252
1412.86 254
1412.94 259
1413.03 268
1413.12 279
1413.20 294
1413.29 310
1413.38 325
1413.46 336
1413.55 342
1413.63 339
1413.72 327
1413.81 307
1413.89 281
1413.98 251
1414.06 222
1414.15 195
1414.24 174
1414.32 159
1414.41 151
1414.50 148
1414.58 148
1414.67 150
1414.75 152
1414.84 154
1414.93 154
1415.01 153
1415.10 151
1415.18 147
1415.27 142
1415.36 134
1415.44 125
1415.53 113
1415.62 101
1415.70 89
1415.79 76
1415.87 64
1415.96 52
1416.05 40
1416.13 29
1416.22 19
1416.30 9
1416.39 1
1416.48 0
1416.56 0
1416.65 0
1416.74 0
1416.82 0
1416.91 0
1416.99 0
1417.08 0
1417.17 2
1417.25 6
1417.34 10
1417.43 14
1417.51 19
1417.60 24
1417.68 30
1417.77 36
1417.86 45
1417.94 55
1418.03 68
1418.12 83
1418.20 97
1418.29 111
1418.37 122
1418.46 127
1418.55 127
1418.63 121
1418.72 110
1418.81 99
1418.89 87
1418.98 79
1419.06 75
1419.15 74
1419.24 76
1419.32 80
1419.41 82
1419.50 82
1419.58 78
1419.67 71
1419.75 61
1419.84 50
1419.93 38
1420.01 26
1420.10 16
1420.19 9
1420.27 5
1420.36 4
1420.45 7
1420.53 12
1420.62 21
1420.70 31
1420.79 40
1420.88 49
1420.96 55
1421.05 60
1421.14 65
1421.22 71
1421.31 78
1421.39 88
1421.48 99
1421.57 108
1421.65 114
1421.74 115
1421.83 112
1421.91 107
1422.00 100
1422.09 96
1422.17 97
1422.26 103
1422.35 113
1422.43 125
1422.52 137
1422.60 145
1422.69 150
1422.78 151
1422.86 149
1422.95 148
1423.04 149
1423.12 154
1423.21 162
1423.30 171
1423.38 181
1423.47 187
1423.55 190
1423.64 189
1423.73 185
1423.81 182
1423.90 181
1423.99 183
1424.07 190
1424.16 199
1424.25 210
1424.33 220
1424.42 228
1424.51 234
1424.59 241
1424.68 250
1424.76 261
1424.85 276
1424.94 293
1425.02 311
1425.11 325
1425.20 333
1425.28 333
1425.37 324
1425.46 310
1425.54 292
1425.63 275
1425.72 260
1425.80 249
1425.89 243
1425.98 241
1426.06 241
1426.15 242
1426.23 244
1426.32 247
1426.41 251
1426.49 256
1426.58 262
1426.67 267
1426.75 271
1426.84 274
1426.93 276
1427.01 279
1427.10 284
1427.19 290
1427.27 297
1427.36 304
1427.45 309
1427.53 310
1427.62 308
1427.71 302
1427.79 295
1427.88 286
1427.97 278
1428.05 270
1428.14 261
1428.23 252
1428.31 241
1428.40 228
1428.48 214
1428.57 201
1428.66 189
1428.74 180
1428.83 171
1428.92 164
1429.00 158
1429.09 151
1429.18 144
1429.26 136
1429.35 127
1429.44 117
1429.52 109
1429.61 100
1429.70 92
1429.78 86
1429.87 80
1429.96 77
1430.04 75
1430.13 74
1430.22 76
1430.30 79
1430.39 83
1430.48 87
1430.56 92
1430.65 94
1430.74 95
1430.82 93
1430.91 88
1431.00 80
1431.08 68
1431.17 56
1431.26 43
1431.34 31
1431.43 22
1431.52 16
1431.60 15
1431.69 20
1431.78 28
1431.86 40
1431.95 54
1432.04 67
1432.12 77
1432.21 83
1432.30 84
1432.38 81
1432.47 75
1432.56 69
1432.64 64
1432.73 62
1432.82 63
1432.90 67
1432.99 73
1433.08 80
1433.16 88
1433.25 97
1433.34 107
1433.42 119
1433.51 132
1433.60 147
1433.68 164
1433.77 180
1433.86 195
1433.94 207
1434.03 216
1434.12 222
1434.20 225
1434.29 224
1434.38 219
1434.46 212
1434.55 201
1434.64 188
1434.72 173
1434.81 158
1434.90 145
1434.98 135
1435.07 131
1435.16 133
1435.25 141
1435.33 153
1435.42 167
1435.51 181
1435.59 192
1435.68 200
1435.77 203
1435.85 205
1435.94 206
1436.03 208
1436.11 215
1436.20 227
1436.29 246
1436.37 271
1436.46 303
1436.55 338
1436.63 374
1436.72 409
1436.81 438
1436.89 461
1436.98 477
1437.07 485
1437.15 485
1437.24 479
1437.33 467
1437.42 453
1437.50 436
1437.59 418
1437.68 402
1437.76 388
1437.85 377
1437.94 369
1438.02 363
1438.11 356
1438.20 350
1438.28 344
1438.37 338
1438.46 334
1438.54 333
1438.63 335
1438.72 342
1438.81 350
1438.89 358
1438.98 363
1439.07 365
1439.15 362
1439.24 356
1439.33 348
1439.41 339
1439.50 330
1439.59 322
1439.67 313
1439.76 302
1439.85 289
1439.93 272
1440.02 254
1440.11 235
1440.20 219
1440.28 205
1440.37 198
1440.46 196
1440.54 200
1440.63 207
1440.72 217
1440.80 226
1440.89 234
1440.98 239
1441.06 241
1441.15 241
1441.24 240
1441.33 237
1441.41 235
1441.50 232
1441.59 228
1441.67 224
1441.76 218
1441.85 210
1441.93 200
1442.02 190
1442.11 179
1442.20 168
1442.28 160
1442.37 153
1442.46 150
1442.54 149
1442.63 152
1442.72 155
1442.80 158
1442.89 158
1442.98 154
1443.07 144
1443.15 129
1443.24 108
1443.33 84
1443.41 58
1443.50 33
1443.59 11
1443.67 0
1443.76 0
1443.85 0
1443.94 0
1444.02 0
1444.11 0
1444.20 0
1444.28 0
1444.37 3
1444.46 16
1444.54 29
1444.63 41
1444.72 53
1444.81 64
1444.89 73
1444.98 81
1445.07 87
1445.15 90
1445.24 88
1445.33 83
1445.42 73
1445.50 61
1445.59 49
1445.68 38
1445.76 32
1445.85 34
1445.94 44
1446.03 60
1446.11 81
1446.20 101
1446.29 119
1446.37 131
1446.46 137
1446.55 136
1446.63 130
1446.72 121
1446.81 112
1446.90 104
1446.98 97
1447.07 93
1447.16 92
1447.24 95
1447.33 102
1447.42 113
1447.51 127
1447.59 142
1447.68 155
1447.77 165
1447.85 170
1447.94 170
1448.03 166
1448.12 159
1448.20 152
1448.29 145
1448.38 139
1448.47 136
1448.55 136
1448.64 138
1448.73 142
1448.81 147
1448.90 151
1448.99 154
1449.08 153
1449.16 149
1449.25 140
1449.34 129
1449.42 118
1449.51 108
1449.60 100
1449.69 96
1449.77 95
1449.86 97
1449.95 100
1450.03 105
1450.12 110
1450.21 117
1450.30 124
1450.38 134
1450.47 146
1450.56 161
1450.65 180
1450.73 201
1450.82 223
1450.91 244
1450.99 264
1451.08 279
1451.17 289
1451.26 295
1451.34 295
1451.43 291
1451.52 284
1451.60 274
1451.69 263
1451.78 251
1451.87 238
1451.95 225
1452.04 215
1452.13 207
1452.22 204
1452.30 206
1452.39 213
1452.48 225
1452.57 240
1452.65 256
1452.74 271
1452.83 283
1452.91 291
1453.00 295
1453.09 296
1453.18 294
1453.26 291
1453.35 288
1453.44 285
1453.53 283
1453.61 281
1453.70 281
1453.79 281
1453.87 282
1453.96 284
1454.05 286
1454.14 288
1454.22 289
1454.31 290
1454.40 290
1454.49 288
1454.57 285
1454.66 280
1454.75 273
1454.84 265
1454.92 257
1455.01 248
1455.10 241
1455.19 235
1455.27 232
1455.36 230
1455.45 230
1455.53 232
1455.62 234
1455.71 238
1455.80 240
1455.88 241
1455.97 241
1456.06 239
1456.15 234
1456.23 229
1456.32 221
1456.41 213
1456.50 204
1456.58 194
1456.67 183
1456.76 173
1456.85 162
1456.93 152
1457.02 141
1457.11 131
1457.20 120
1457.28 109
1457.37 98
1457.46 89
1457.55 82
1457.63 78
1457.72 80
1457.81 88
1457.89 101
1457.98 118
1458.07 136
1458.16 153
1458.24 166
1458.33 174
1458.42 175
1458.51 170
1458.59 159
1458.68 145
1458.77 130
1458.86 116
1458.94 105
1459.03 96
1459.12 89
1459.21 84
1459.29 79
1459.38 73
1459.47 64
1459.56 54
1459.64 42
1459.73 29
1459.82 17
1459.91 8
1459.99 0
1460.08 0
1460.17 0
1460.26 0
1460.34 0
1460.43 0
1460.52 0
1460.61 0
1460.69 0
1460.78 0
1460.87 5
1460.96 16
1461.05 29
1461.13 43
1461.22 56
1461.31 67
1461.40 75
1461.48 79
1461.57 80
1461.66 77
1461.75 71
1461.83 63
1461.92 55
1462.01 47
1462.10 40
1462.18 36
1462.27 34
1462.36 37
1462.45 43
1462.53 51
1462.62 62
1462.71 74
1462.80 87
1462.88 101
1462.97 115
1463.06 130
1463.15 145
1463.23 160
1463.32 173
1463.41 183
1463.50 191
1463.59 196
1463.67 200
1463.76 203
1463.85 207
1463.94 212
1464.02 217
1464.11 221
1464.20 222
1464.29 220
1464.37 212
1464.46 201
1464.55 187
1464.64 173
1464.72 159
1464.81 148
1464.90 141
1464.99 137
1465.08 137
1465.16 140
1465.25 145
1465.34 153
1465.43 161
1465.51 168
1465.60 174
1465.69 175
1465.78 172
1465.86 164
1465.95 153
1466.04 141
1466.13 130
1466.22 123
1466.30 122
1466.39 125
1466.48 132
1466.57 142
1466.65 151
1466.74 159
1466.83 164
1466.92 167
1467.00 169
1467.09 169
1467.18 168
1467.27 164
1467.36 159
1467.44 151
1467.53 142
1467.62 131
1467.71 122
1467.79 115
1467.88 113
1467.97 117
1468.06 126
1468.15 141
1468.23 158
1468.32 175
1468.41 191
1468.50 202
1468.58 207
1468.67 207
1468.76 201
1468.85 192
1468.94 181
1469.02 171
1469.11 162
1469.20 156
1469.29 152
1469.37 147
1469.46 143
1469.55 136
1469.64 128
1469.73 118
1469.81 108
1469.90 99
1469.99 94
1470.08 95
1470.16 101
1470.25 113
1470.34 128
1470.43 145
1470.52 160
1470.60 172
1470.69 178
1470.78 179
1470.87 175
1470.96 169
1471.04 162
1471.13 155
1471.22 148
1471.31 142
1471.39 137
1471.48 133
1471.57 130
1471.66 129
1471.75 130
1471.83 131
1471.92 132
1472.01 130
1472.10 122
1472.19 109
1472.27 93
1472.36 74
1472.45 56
1472.54 42
1472.62 33
1472.71 28
1472.80 28
1472.89 31
1472.98 34
1473.06 36
1473.15 36
1473.24 35
1473.33 33
1473.42 30
1473.50 26
1473.59 22
1473.68 18
1473.77 15
1473.86 14
1473.94 15
1474.03 18
1474.12 25
1474.21 33
1474.30 41
1474.38 48
1474.47 53
1474.56 53
1474.65 49
1474.73 39
1474.82 26
1474.91 12
1475.00 0
1475.09 0
1475.17 0
1475.26 0
1475.35 0
1475.44 0
1475.53 0
1475.61 0
1475.70 0
1475.79 9
1475.88 19
1475.97 29
1476.05 39
1476.14 47
1476.23 54
1476.32 56
1476.41 55
1476.49 50
1476.58 43
1476.67 33
1476.76 22
1476.85 12
1476.93 3
1477.02 0
1477.11 0
1477.20 0
1477.29 0
1477.37 1
1477.46 10
1477.55 22
1477.64 33
1477.73 44
1477.82 52
1477.90 57
1477.99 59
1478.08 59
1478.17 58
1478.26 55
1478.34 53
1478.43 51
1478.52 51
1478.61 53
1478.70 58
1478.78 66
1478.87 77
1478.96 89
1479.05 100
1479.14 107
1479.22 110
1479.31 109
1479.40 104
1479.49 98
1479.58 92
1479.66 89
1479.75 87
1479.84 87
1479.93 86
1480.02 83
1480.11 80
1480.19 76
1480.28 75
1480.37 78
1480.46 86
1480.55 98
1480.63 113
1480.72 128
1480.81 140
1480.90 147
1480.99 149
1481.07 145
1481.16 137
1481.25 127
1481.34 118
1481.43 110
1481.52 104
1481.60 100
1481.69 101
1481.78 105
1481.87 113
1481.96 123
1482.04 136
1482.13 149
1482.22 163
1482.31 175
1482.40 184
1482.49 190
1482.57 193
1482.66 194
1482.75 193
1482.84 190
1482.93 186
1483.01 181
1483.10 175
1483.19 167
1483.28 159
1483.37 150
1483.46 142
1483.54 136
1483.63 134
1483.72 136
1483.81 139
1483.90 143
1483.99 147
1484.07 147
1484.16 144
1484.25 139
1484.34 133
1484.43 128
1484.51 127
1484.60 130
1484.69 137
1484.78 148
1484.87 160
1484.96 172
1485.04 181
1485.13 187
1485.22 188
1485.31 187
1485.40 183
1485.49 178
1485.57 174
1485.66 171
1485.75 171
1485.84 172
1485.93 174
1486.02 176
1486.10 177
1486.19 175
1486.28 169
1486.37 159
1486.46 147
1486.55 133
1486.63 118
1486.72 105
1486.81 95
1486.90 88
1486.99 86
1487.08 87
1487.16 91
1487.25 98
1487.34 105
1487.43 112
1487.52 116
1487.61 118
1487.69 115
1487.78 109
1487.87 100
1487.96 90
1488.05 80
1488.14 71
1488.22 64
1488.31 61
1488.40 61
1488.49 64
1488.58 71
1488.67 79
1488.75 88
1488.84 96
1488.93 104
1489.02 109
1489.11 112
1489.20 112
1489.28 112
1489.37 111
1489.46 109
1489.55 107
1489.64 103
1489.73 97
1489.81 88
1489.90 78
1489.99 68
1490.08 60
1490.17 56
1490.26 55
1490.35 58
1490.43 62
1490.52 66
1490.61 67
1490.70 64
1490.79 57
1490.88 50
1490.96 44
1491.05 42
1491.14 46
1491.23 56
1491.32 70
1491.41 85
1491.49 98
1491.58 104
1491.67 102
1491.76 93
1491.85 76
1491.94 56
1492.03 36
1492.11 18
1492.20 5
1492.29 0
1492.38 0
1492.47 5
1492.56 15
1492.65 28
1492.73 41
1492.82 54
1492.91 65
1493.00 74
1493.09 81
1493.18 86
1493.26 91
1493.35 96
1493.44 100
1493.53 104
1493.62 107
1493.71 111
1493.80 113
1493.88 114
1493.97 114
1494.06 112
1494.15 110
1494.24 109
1494.33 108
1494.42 108
1494.50 110
1494.59 114
1494.68 117
1494.77 120
1494.86 120
1494.95 118
1495.04 112
1495.12 104
1495.21 95
1495.30 89
1495.39 85
1495.48 87
1495.57 93
1495.66 102
1495.74 113
1495.83 125
1495.92 136
1496.01 145
1496.10 152
1496.19 159
1496.28 166
1496.36 173
1496.45 181
1496.54 190
1496.63 200
1496.72 209
1496.81 216
1496.90 220
1496.98 221
1497.07 219
1497.16 215
1497.25 209
1497.34 202
1497.43 195
1497.52 188
1497.60 181
1497.69 172
1497.78 161
1497.87 148
1497.96 133
1498.05 116
1498.14 99
1498.23 83
1498.31 71
1498.40 64
1498.49 62
1498.58 64
1498.67 69
1498.76 75
1498.85 80
1498.93 82
1499.02 80
1499.11 75
1499.20 68
1499.29 59
1499.38 50
1499.47 41
1499.56 34
1499.64 29
1499.73 25
1499.82 24
1499.91 25
1500.00 27
1500.09 32
1500.18 38
1500.27 46
1500.35 54
1500.44 64
1500.53 74
1500.62 83
1500.71 90
1500.80 95
1500.89 96
1500.98 94
1501.06 90
1501.15 86
1501.24 83
1501.33 82
1501.42 84
1501.51 87
1501.60 90
1501.69 94
1501.77 97
1501.86 98
1501.95 97
1502.04 93
1502.13 85
1502.22 74
1502.31 59
1502.40 43
1502.48 26
1502.57 11
1502.66 0
1502.75 0
1502.84 0
1502.93 0
1503.02 0
1503.11 0
1503.19 0
1503.28 0
1503.37 0
1503.46 0
1503.55 9
1503.64 25
1503.73 45
1503.82 66
1503.90 86
1503.99 101
1504.08 110
1504.17 112
1504.26 110
1504.35 105
1504.44 101
1504.53 100
1504.62 103
1504.70 108
1504.79 113
1504.88 117
1504.97 119
1505.06 118
1505.15 116
1505.24 115
1505.33 115
1505.42 117
1505.50 120
1505.59 122
1505.68 123
1505.77 122
1505.86 119
1505.95 116
1506.04 115
1506.13 117
1506.22 123
1506.30 132
1506.39 143
1506.48 155
1506.57 167
1506.66 178
1506.75 189
1506.84 198
1506.93 207
1507.02 216
1507.10 223
1507.19 227
1507.28 229
1507.37 229
1507.46 226
1507.55 222
1507.64 217
1507.73 213
1507.82 209
1507.90 206
1507.99 201
1508.08 195
1508.17 187
1508.26 177
1508.35 166
1508.44 155
1508.53 146
1508.62 140
1508.71 139
1508.79 144
1508.88 152
1508.97 164
1509.06 179
1509.15 194
1509.24 209
1509.33 221
1509.42 231
1509.51 238
1509.60 243
1509.68 247
1509.77 250
1509.86 255
1509.95 263
1510.04 276
1510.13 293
1510.22 313
1510.31 334
1510.40 353
1510.49 366
1510.57 372
1510.66 368
1510.75 355
1510.84 335
1510.93 310
1511.02 283
1511.11 256
1511.20 231
1511.29 210
1511.38 193
1511.46 180
1511.55 172
1511.64 168
1511.73 168
1511.82 171
1511.91 176
1512.00 180
1512.09 182
1512.18 182
1512.27 177
1512.36 170
1512.44 160
1512.53 147
1512.62 134
1512.71 120
1512.80 107
1512.89 94
1512.98 80
1513.07 68
1513.16 57
1513.25 48
1513.34 39
1513.42 33
1513.51 27
1513.60 23
1513.69 20
1513.78 17
1513.87 13
1513.96 11
1514.05 11
1514.14 14
1514.23 22
1514.32 35
1514.40 53
1514.49 76
1514.58 100
1514.67 124
1514.76 146
1514.85 164
1514.94 177
1515.03 184
1515.12 185
1515.21 180
1515.30 170
1515.39 155
1515.47 138
1515.56 121
1515.65 105
1515.74 93
1515.83 83
1515.92 75
1516.01 68
1516.10 60
1516.19 52
1516.28 42
1516.37 30
1516.46 18
1516.54 7
1516.63 0
1516.72 0
1516.81 0
1516.90 0
1516.99 0
1517.08 0
1517.17 0
1517.26 0
1517.35 5
1517.44 27
1517.53 52
1517.62 76
1517.70 96
1517.79 111
1517.88 122
1517.97 128
1518.06 130
1518.15 130
1518.24 129
1518.33 127
1518.42 126
1518.51 126
1518.60 126
1518.69 126
1518.78 124
1518.86 121
1518.95 114
1519.04 104
1519.13 90
1519.22 75
1519.31 59
1519.40 46
1519.49 36
1519.58 32
1519.67 33
1519.76 38
1519.85 45
1519.94 53
1520.03 60
1520.11 64
1520.20 65
1520.29 62
1520.38 58
1520.47 51
1520.56 43
1520.65 34
1520.74 23
1520.83 13
1520.92 4
1521.01 0
1521.10 0
1521.19 0
1521.28 0
1521.37 0
1521.45 0
1521.54 0
1521.63 0
1521.72 0
1521.81 0
1521.90 4
1521.99 10
1522.08 17
1522.17 24
1522.26 29
1522.35 30
1522.44 28
1522.53 22
1522.62 14
1522.71 7
1522.80 2
1522.88 2
1522.97 7
1523.06 16
1523.15 31
1523.24 48
1523.33 67
1523.42 86
1523.51 104
1523.60 121
1523.69 136
1523.78 147
1523.87 155
1523.96 158
1524.05 156
1524.14 151
1524.23 142
1524.32 131
1524.40 119
1524.49 109
1524.58 100
1524.67 93
1524.76 90
1524.85 90
1524.94 93
1525.03 98
1525.12 104
1525.21 110
1525.30 114
1525.39 118
1525.48 120
1525.57 122
1525.66 126
1525.75 130
1525.84 137
1525.93 146
1526.01 156
1526.10 168
1526.19 182
1526.28 196
1526.37 211
1526.46 225
1526.55 237
1526.64 246
1526.73 251
1526.82 251
1526.91 246
1527.00 238
1527.09 227
1527.18 213
1527.27 200
1527.36 186
1527.45 174
1527.54 162
1527.63 151
1527.72 141
1527.80 133
1527.89 127
1527.98 122
1528.07 118
1528.16 117
1528.25 118
1528.34 120
1528.43 124
1528.52 129
1528.61 134
1528.70 139
1528.79 143
1528.88 145
1528.97 145
1529.06 142
1529.15 137
1529.24 132
1529.33 125
1529.42 118
1529.51 113
1529.60 109
1529.69 107
1529.78 107
1529.86 109
1529.95 113
1530.04 120
1530.13 127
1530.22 135
1530.31 141
1530.40 145
1530.49 147
1530.58 147
1530.67 146
1530.76 143
1530.85 141
1530.94 139
1531.03 138
1531.12 138
1531.21 137
1531.30 136
1531.39 133
1531.48 129
1531.57 124
1531.66 118
1531.75 110
1531.84 101
1531.93 91
1532.02 80
1532.11 67
1532.20 53
1532.28 37
1532.37 19
1532.46 2
1532.55 0
1532.64 0
1532.73 0
1532.82 0
1532.91 0
1533.00 0
1533.09 0
1533.18 0
1533.27 20
1533.36 40
1533.45 56
1533.54 68
1533.63 76
1533.72 82
1533.81 88
1533.90 94
1533.99 101
1534.08 109
1534.17 118
1534.26 125
1534.35 131
1534.44 135
1534.53 137
1534.62 139
1534.71 142
1534.80 147
1534.89 153
1534.98 161
1535.07 168
1535.16 176
1535.24 183
1535.33 189
1535.42 196
1535.51 203
1535.60 211
1535.69 220
1535.78 229
1535.87 236
1535.96 241
1536.05 242
1536.14 241
1536.23 237
1536.32 232
1536.41 226
1536.50 221
1536.59 217
1536.68 215
1536.77 215
1536.86 215
1536.95 215
1537.04 214
1537.13 211
1537.22 206
1537.31 198
1537.40 186
1537.49 172
1537.58 156
1537.67 138
1537.76 120
1537.85 105
1537.94 94
1538.03 90
1538.12 91
1538.21 97
1538.30 108
1538.39 120
1538.48 130
1538.57 138
1538.66 142
1538.75 140
1538.84 135
1538.93 127
1539.02 116
1539.11 106
1539.20 96
1539.29 90
1539.38 88
1539.47 92
1539.56 102
1539.65 119
1539.74 142
1539.83 168
1539.92 195
1540.01 220
1540.10 241
1540.19 255
1540.28 262
1540.36 262
1540.45 255
1540.54 243
1540.63 228
1540.72 212
1540.81 196
1540.90 182
1540.99 173
1541.08 168
1541.17 170
1541.26 178
1541.35 191
1541.44 208
1541.53 226
1541.62 244
1541.71 259
1541.80 271
1541.89 279
1541.98 285
1542.07 290
1542.16 294
1542.25 298
1542.34 300
1542.43 301
1542.52 297
1542.61 288
1542.70 274
1542.79 254
1542.88 231
1542.97 207
1543.06 182
1543.15 161
1543.24 143
1543.33 131
1543.42 126
1543.51 126
1543.60 132
1543.69 141
1543.78 150
1543.87 157
1543.96 159
1544.05 155
1544.14 147
1544.23 135
1544.32 125
1544.41 120
1544.50 121
1544.59 131
1544.68 147
1544.77 167
1544.86 188
1544.95 207
1545.04 220
1545.13 228
1545.22 231
1545.31 231
1545.40 229
1545.49 229
1545.58 230
1545.67 232
1545.76 234
1545.85 234
1545.94 229
1546.03 220
1546.12 207
1546.21 191
1546.30 175
1546.39 162
1546.48 154
1546.57 151
1546.66 154
1546.75 159
1546.84 165
1546.93 168
1547.02 166
1547.11 158
1547.20 145
1547.29 129
1547.38 112
1547.48 96
1547.57 84
1547.66 76
1547.75 72
1547.84 71
1547.93 72
1548.02 76
1548.11 81
1548.20 87
1548.29 94
1548.38 104
1548.47 115
1548.56 129
1548.65 146
1548.74 165
1548.83 187
1548.92 210
1549.01 232
1549.10 248
1549.19 256
1549.28 255
1549.37 244
1549.46 226
1549.55 205
1549.64 186
1549.73 172
1549.82 167
1549.91 172
1550.00 184
1550.09 200
1550.18 217
1550.27 231
1550.36 242
1550.45 247
1550.54 249
1550.63 248
1550.72 247
1550.81 246
1550.90 247
1550.99 249
1551.08 251
1551.17 254
1551.26 257
1551.35 258
1551.44 259
1551.53 259
1551.62 259
1551.71 257
1551.80 255
1551.89 252
1551.98 247
1552.07 241
1552.16 232
1552.25 222
1552.34 211
1552.43 199
1552.53 186
1552.62 173
1552.71 160
1552.80 146
1552.89 132
1552.98 115
1553.07 97
1553.16 80
1553.25 65
1553.34 56
1553.43 56
1553.52 65
1553.61 84
1553.70 111
1553.79 142
1553.88 170
1553.97 192
1554.06 205
1554.15 206
1554.24 199
1554.33 184
1554.42 165
1554.51 145
1554.60 126
1554.69 108
1554.78 93
1554.87 78
1554.96 65
1555.05 54
1555.14 46
1555.23 41
1555.32 40
1555.41 43
1555.50 47
1555.60 52
1555.69 56
1555.78 60
1555.87 63
1555.96 66
1556.05 71
1556.14 78
1556.23 86
1556.32 97
1556.41 108
1556.50 119
1556.59 130
1556.68 141
1556.77 152
1556.86 165
1556.95 181
1557.04 197
1557.13 214
1557.22 229
1557.31 240
1557.40 246
1557.49 246
1557.58 240
1557.67 232
1557.76 224
1557.85 219
1557.95 217
1558.04 219
1558.13 225
1558.22 232
1558.31 240
1558.40 247
1558.49 253
1558.58 256
1558.67 258
1558.76 255
1558.85 247
1558.94 233
1559.03 212
1559.12 184
1559.21 152
1559.30 119
1559.39 88
1559.48 63
1559.57 45
1559.66 36
1559.75 35
1559.84 39
1559.93 47
1560.03 55
1560.12 64
1560.21 70
1560.30 76
1560.39 79
1560.48 82
1560.57 83
1560.66 82
1560.75 80
1560.84 76
1560.93 70
1561.02 64
1561.11 59
1561.20 55
1561.29 54
1561.38 57
1561.47 61
1561.56 68
1561.65 75
1561.74 81
1561.84 84
1561.93 83
1562.02 78
1562.11 70
1562.20 60
1562.29 50
1562.38 42
1562.47 37
1562.56 37
1562.65 42
1562.74 52
1562.83 65
1562.92 79
1563.01 93
1563.10 102
1563.19 106
1563.28 103
1563.37 95
1563.46 84
1563.56 71
1563.65 59
1563.74 49
1563.83 41
1563.92 35
1564.01 29
1564.10 21
1564.19 12
1564.28 2
1564.37 0
1564.46 0
1564.55 0
1564.64 0
1564.73 0
1564.82 0
1564.91 0
1565.01 1
1565.10 7
1565.19 12
1565.28 16
1565.37 21
1565.46 28
1565.55 35
1565.64 45
1565.73 57
1565.82 69
1565.91 82
1566.00 93
1566.09 100
1566.18 104
1566.27 105
1566.36 104
1566.46 103
1566.55 103
1566.64 105
1566.73 109
1566.82 114
1566.91 117
1567.00 119
1567.09 119
1567.18 115
1567.27 110
1567.36 105
1567.45 100
1567.54 98
1567.63 99
1567.72 102
1567.82 107
1567.91 115
1568.00 126
1568.09 139
1568.18 155
1568.27 173
1568.36 189
1568.45 204
1568.54 214
1568.63 219
1568.72 218
1568.81 212
1568.90 202
1568.99 190
1569.09 178
1569.18 168
1569.27 161
1569.36 161
1569.45 167
1569.54 182
1569.63 205
1569.72 233
1569.81 263
1569.90 291
1569.99 314
1570.08 328
1570.17 332
1570.27 327
1570.36 314
1570.45 297
1570.54 277
1570.63 256
1570.72 236
1570.81 217
1570.90 199
1570.99 183
1571.08 171
1571.17 163
1571.26 161
1571.35 164
1571.45 169
1571.54 173
1571.63 175
1571.72 170
1571.81 160
1571.90 146
1571.99 130
1572.08 117
1572.17 109
1572.26 109
1572.35 116
1572.44 127
1572.54 142
1572.63 156
1572.72 167
1572.81 173
1572.90 175
1572.99 174
1573.08 171
1573.17 168
1573.26 167
1573.35 168
1573.44 171
1573.53 175
1573.63 177
1573.72 176
1573.81 172
1573.90 164
1573.99 152
1574.08 137
1574.17 121
1574.26 105
1574.35 91
1574.44 79
1574.53 72
1574.63 70
1574.72 71
1574.81 76
1574.90 83
1574.99 91
1575.08 98
1575.17 103
1575.26 105
1575.35 103
1575.44 98
1575.53 88
1575.63 75
1575.72 60
1575.81 46
1575.90 33
1575.99 24
1576.08 20
1576.17 20
1576.26 23
1576.35 28
1576.44 34
1576.53 41
1576.63 48
1576.72 54
1576.81 62
1576.90 69
1576.99 76
1577.08 81
1577.17 84
1577.26 83
1577.35 79
1577.44 70
1577.54 58
1577.63 44
1577.72 28
1577.81 12
1577.90 0
1577.99 0
1578.08 0
1578.17 0
1578.26 0
1578.35 0
1578.44 5
1578.54 18
1578.63 30
1578.72 40
1578.81 47
1578.90 51
1578.99 54
1579.08 56
1579.17 60
1579.26 68
1579.36 78
1579.45 91
1579.54 105
1579.63 117
1579.72 127
1579.81 133
1579.90 135
1579.99 133
1580.08 128
1580.17 121
1580.27 114
1580.36 107
1580.45 100
1580.54 95
1580.63 91
1580.72 88
1580.81 88
1580.90 90
1580.99 94
1581.09 101
1581.18 109
1581.27 117
1581.36 123
1581.45 126
1581.54 126
1581.63 122
1581.72 117
1581.81 111
1581.90 108
1582.00 108
1582.09 113
1582.18 122
1582.27 133
1582.36 147
1582.45 161
1582.54 175
1582.63 186
1582.73 195
1582.82 201
1582.91 204
1583.00 205
1583.09 204
1583.18 201
1583.27 198
1583.36 195
1583.45 192
1583.55 192
1583.64 193
1583.73 197
1583.82 204
1583.91 213
1584.00 223
1584.09 233
1584.18 242
1584.27 249
1584.37 252
1584.46 252
1584.55 249
1584.64 243
1584.73 237
1584.82 231
1584.91 227
1585.00 227
1585.10 234
1585.19 246
1585.28 265
1585.37 287
1585.46 310
1585.55 329
1585.64 342
1585.73 346
1585.82 344
1585.92 336
1586.01 325
1586.10 317
1586.19 311
1586.28 309
1586.37 311
1586.46 313
1586.55 315
1586.65 314
1586.74 309
1586.83 299
1586.92 287
1587.01 273
1587.10 258
1587.19 246
1587.28 238
1587.38 235
1587.47 237
1587.56 242
1587.65 247
1587.74 251
1587.83 250
1587.92 246
1588.01 238
1588.11 229
1588.20 221
1588.29 218
1588.38 218
1588.47 221
1588.56 226
1588.65 229
1588.75 230
1588.84 227
1588.93 223
1589.02 218
1589.11 214
1589.20 211
1589.29 210
1589.38 208
1589.48 205
1589.57 197
1589.66 185
1589.75 168
1589.84 149
1589.93 131
1590.02 116
1590.11 105
1590.21 100
1590.30 98
1590.39 98
1590.48 99
1590.57 99
1590.66 98
1590.75 96
1590.85 94
1590.94 92
1591.03 89
1591.12 86
1591.21 81
1591.30 76
1591.39 69
1591.49 64
1591.58 60
1591.67 58
1591.76 58
1591.85 58
1591.94 56
1592.03 51
1592.13 40
1592.22 25
1592.31 7
1592.40 0
1592.49 0
1592.58 0
1592.67 0
1592.76 0
1592.86 0
1592.95 0
1593.04 0
1593.13 15
1593.22 34
1593.31 48
1593.40 58
1593.50 65
1593.59 72
1593.68 82
1593.77 96
1593.86 114
1593.95 137
1594.05 159
1594.14 177
1594.23 187
1594.32 189
1594.41 182
1594.50 170
1594.59 155
1594.69 141
1594.78 130
1594.87 123
1594.96 120
1595.05 120
1595.14 121
1595.23 122
1595.33 123
1595.42 124
1595.51 125
1595.60 125
1595.69 125
1595.78 124
1595.87 122
1595.97 119
1596.06 116
1596.15 114
1596.24 115
1596.33 118
1596.42 125
1596.52 135
1596.61 147
1596.70 158
1596.79 169
1596.88 177
1596.97 182
1597.06 185
1597.16 184
1597.25 182
1597.34 179
1597.43 174
1597.52 169
1597.61 161
1597.71 153
1597.80 142
1597.89 130
1597.98 118
1598.07 105
1598.16 94
1598.25 86
1598.35 82
1598.44 82
1598.53 87
1598.62 96
1598.71 107
1598.80 117
1598.90 126
1598.99 131
1599.08 134
1599.17 133
1599.26 129
1599.35 124
1599.45 116
1599.54 107
1599.63 97
1599.72 88
1599.81 80
1599.90 74
1600.00 73
1600.09 77
1600.18 84
1600.27 91
1600.36 97
1600.45 98
1600.54 93
1600.64 83
1600.73 68
1600.82 50
1600.91 31
1601.00 14
1601.09 0
1601.19 0
1601.28 0
1601.37 0
1601.46 0
1601.55 0
1601.64 0
1601.74 2
1601.83 24
1601.92 48
1602.01 71
1602.10 88
1602.19 98
1602.29 100
1602.38 95
1602.47 84
1602.56 71
1602.65 61
1602.74 56
1602.84 56
1602.93 62
1603.02 72
1603.11 83
1603.20 94
1603.30 105
1603.39 115
1603.48 126
1603.57 137
1603.66 150
1603.75 162
1603.85 171
1603.94 176
1604.03 176
1604.12 170
1604.21 161
1604.30 149
1604.40 137
1604.49 125
1604.58 114
1604.67 104
1604.76 97
1604.85 92
1604.95 91
1605.04 94
1605.13 102
1605.22 112
1605.31 123
1605.41 134
1605.50 142
1605.59 147
1605.68 147
1605.77 144
1605.86 137
1605.96 126
1606.05 113
1606.14 95
1606.23 75
1606.32 51
1606.42 26
1606.51 2
1606.60 0
1606.69 0
1606.78 0
1606.87 0
1606.97 0
1607.06 16
1607.15 37
1607.24 56
1607.33 69
1607.43 76
1607.52 78
1607.61 76
1607.70 74
1607.79 71
1607.88 70
1607.98 69
1608.07 69
1608.16 69
1608.25 70
1608.34 72
1608.44 76
1608.53 84
1608.62 94
1608.71 107
1608.80 122
1608.89 137
1608.99 150
1609.08 159
1609.17 162
1609.26 160
1609.35 152
1609.45 139
1609.54 124
1609.63 107
1609.72 90
1609.81 73
1609.91 56
1610.00 38
1610.09 19
1610.18 1
1610.27 0
1610.37 0
1610.46 0
1610.55 0
1610.64 0
1610.73 0
1610.82 0
1610.92 0
1611.01 17
1611.10 38
1611.19 57
1611.28 73
1611.38 84
1611.47 88
1611.56 87
1611.65 80
1611.74 70
1611.84 60
1611.93 51
1612.02 45
1612.11 41
1612.20 41
1612.30 43
1612.39 47
1612.48 52
1612.57 56
1612.66 60
1612.76 61
1612.85 61
1612.94 60
1613.03 59
1613.12 59
1613.22 61
1613.31 67
1613.40 74
1613.49 82
1613.58 88
1613.68 90
1613.77 88
1613.86 80
1613.95 70
1614.04 59
1614.14 50
1614.23 45
1614.32 48
1614.41 58
1614.50 74
1614.60 93
1614.69 113
1614.78 130
1614.87 140
1614.96 141
1615.06 133
1615.15 117
1615.24 94
1615.33 69
1615.42 44
1615.52 24
1615.61 9
1615.70 1
1615.79 0
1615.89 5
1615.98 12
1616.07 18
1616.16 21
1616.25 21
1616.35 17
1616.44 10
1616.53 4
1616.62 0
1616.71 0
1616.81 4
1616.90 14
1616.99 26
1617.08 40
1617.17 54
1617.27 66
1617.36 75
1617.45 81
1617.54 84
1617.64 87
1617.73 89
1617.82 91
1617.91 94
1618.00 98
1618.10 102
1618.19 104
1618.28 103
1618.37 100
1618.46 95
1618.56 91
1618.65 87
1618.74 86
1618.83 89
1618.93 95
1619.02 104
1619.11 115
1619.20 127
1619.29 141
1619.39 153
1619.48 164
1619.57 172
1619.66 176
1619.75 177
1619.85 173
1619.94 167
1620.03 159
1620.12 150
1620.22 142
1620.31 136
1620.40 130
1620.49 126
1620.58 122
1620.68 118
1620.77 115
1620.86 111
1620.95 108
1621.05 105
1621.14 105
1621.23 107
1621.32 112
1621.41 121
1621.51 134
1621.60 148
1621.69 162
1621.78 175
1621.88 183
1621.97 187
1622.06 187
1622.15 184
1622.24 180
1622.34 179
1622.43 182
1622.52 190
1622.61 201
1622.71 213
1622.80 222
1622.89 226
1622.98 221
1623.08 207
1623.17 186
1623.26 159
1623.35 129
1623.44 98
1623.54 69
1623.63 42
1623.72 19
1623.81 0
1623.91 0
1624.00 0
1624.09 0
1624.18 0
1624.28 0
1624.37 0
1624.46 12
1624.55 29
1624.64 43
1624.74 53
1624.83 59
1624.92 62
1625.01 63
1625.11 63
1625.20 65
1625.29 70
1625.38 78
1625.48 90
1625.57 105
1625.66 120
1625.75 135
1625.85 147
1625.94 156
1626.03 159
1626.12 155
1626.21 144
1626.31 128
1626.40 108
1626.49 86
1626.58 64
1626.68 44
1626.77 28
1626.86 16
1626.95 7
1627.05 0
1627.14 0
1627.23 0
1627.32 0
1627.42 0
1627.51 0
1627.60 0
1627.69 0
1627.79 0
1627.88 6
1627.97 14
1628.06 22
1628.15 28
1628.25 33
1628.34 37
1628.43 40
1628.52 44
1628.62 47
1628.71 50
1628.80 54
1628.89 58
1628.99 64
1629.08 70
1629.17 76
1629.26 82
1629.36 87
1629.45 91
1629.54 93
1629.63 93
1629.73 92
1629.82 90
1629.91 87
1630.00 85
1630.10 84
1630.19 84
1630.28 87
1630.37 90
1630.47 95
1630.56 101
1630.65 106
1630.74 111
1630.84 115
1630.93 118
1631.02 122
1631.11 126
1631.21 128
1631.30 129
1631.39 125
1631.48 119
1631.58 109
1631.67 98
1631.76 88
1631.85 83
1631.95 82
1632.04 87
1632.13 97
1632.22 112
1632.32 128
1632.41 146
1632.50 165
1632.59 183
1632.69 201
1632.78 216
1632.87 226
1632.96 229
1633.06 226
1633.15 216
1633.24 203
1633.34 189
1633.43 176
1633.52 168
1633.61 165
1633.71 167
1633.80 170
1633.89 174
1633.98 177
1634.08 178
1634.17 179
1634.26 179
1634.35 181
1634.45 185
1634.54 189
1634.63 194
1634.72 198
1634.82 201
1634.91 203
1635.00 206
1635.09 213
1635.19 225
1635.28 244
1635.37 266
1635.46 291
1635.56 314
1635.65 332
1635.74 341
1635.84 343
1635.93 337
1636.02 325
1636.11 311
1636.21 297
1636.30 282
1636.39 267
1636.48 252
1636.58 234
1636.67 215
1636.76 193
1636.85 170
1636.95 148
1637.04 127
1637.13 110
1637.23 99
1637.32 93
1637.41 93
1637.50 96
1637.60 101
1637.69 104
1637.78 103
1637.87 97
1637.97 85
1638.06 70
1638.15 54
1638.25 38
1638.34 24
1638.43 13
1638.52 6
1638.62 1
1638.71 0
1638.80 0
1638.89 0
1638.99 0
1639.08 0
1639.17 0
1639.27 0
1639.36 0
1639.45 0
1639.54 0
1639.64 11
1639.73 24
1639.82 39
1639.91 51
1640.01 60
1640.10 63
1640.19 62
1640.29 56
1640.38 47
1640.47 38
1640.56 30
1640.66 22
1640.75 16
1640.84 10
1640.93 5
1641.03 2
1641.12 3
1641.21 9
1641.31 20
1641.40 37
1641.49 58
1641.58 81
1641.68 103
1641.77 123
1641.86 137
1641.96 147
1642.05 153
1642.14 155
1642.23 155
1642.33 153
1642.42 148
1642.51 140
1642.61 128
1642.70 113
1642.79 94
1642.88 74
1642.98 56
1643.07 41
1643.16 30
1643.26 25
1643.35 25
1643.44 29
1643.53 38
1643.63 51
1643.72 68
1643.81 86
1643.91 106
1644.00 123
1644.09 137
1644.18 145
1644.28 147
1644.37 143
1644.46 135
1644.56 125
1644.65 115
1644.74 108
1644.83 103
1644.93 100
1645.02 99
1645.11 98
1645.21 97
1645.30 97
1645.39 97
1645.48 98
1645.58 101
1645.67 104
1645.76 107
1645.86 111
1645.95 114
1646.04 117
1646.14 119
1646.23 119
1646.32 116
1646.41 110
1646.51 103
1646.60 95
1646.69 88
1646.79 83
1646.88 81
1646.97 81
1647.06 81
1647.16 80
1647.25 77
1647.34 71
1647.44 64
1647.53 56
1647.62 50
1647.72 47
1647.81 48
1647.90 52
1647.99 58
1648.09 64
1648.18 69
1648.27 71
1648.37 69
1648.46 65
1648.55 58
1648.65 50
1648.74 41
1648.83 33
1648.92 27
1649.02 23
1649.11 22
1649.20 23
1649.30 29
1649.39 38
1649.48 51
1649.58 67
1649.67 84
1649.76 100
1649.85 113
1649.95 121
1650.04 125
1650.13 124
1650.23 121
1650.32 117
1650.41 114
1650.51 114
1650.60 116
1650.69 122
1650.79 130
1650.88 141
1650.97 154
1651.06 167
1651.16 179
1651.25 190
1651.34 199
1651.44 207
1651.53 214
1651.62 219
1651.72 223
1651.81 225
1651.90 224
1652.00 219
1652.09 210
1652.18 198
1652.27 184
1652.37 170
1652.46 158
1652.55 148
1652.65 139
1652.74 129
1652.83 117
1652.93 101
1653.02 84
1653.11 68
1653.21 56
1653.30 51
1653.39 52
1653.49 61
1653.58 74
1653.67 89
1653.77 102
1653.86 112
1653.95 118
1654.04 119
1654.14 117
1654.23 112
1654.32 105
1654.42 97
1654.51 88
1654.60 80
1654.70 72
1654.79 66
1654.88 61
1654.98 58
1655.07 57
1655.16 57
1655.26 58
1655.35 59
1655.44 60
1655.54 60
1655.63 59
1655.72 57
1655.82 52
1655.91 47
1656.00 40
1656.09 34
1656.19 29
1656.28 24
1656.37 18
1656.47 11
1656.56 3
1656.65 0
1656.75 0
1656.84 0
1656.93 0
1657.03 0
1657.12 0
1657.21 0
1657.31 4
1657.40 20
1657.49 35
1657.59 46
1657.68 52
1657.77 54
1657.87 54
1657.96 54
1658.05 56
1658.15 61
1658.24 71
1658.33 85
1658.43 101
1658.52 116
1658.61 128
1658.71 134
1658.80 135
1658.89 128
1658.99 117
1659.08 101
1659.17 84
1659.27 68
1659.36 55
1659.45 48
1659.55 48
1659.64 56
1659.73 72
1659.83 92
1659.92 113
1660.01 131
1660.11 143
1660.20 146
1660.29 140
1660.39 125
1660.48 105
1660.57 86
1660.67 71
1660.76 63
1660.85 64
1660.95 72
1661.04 86
1661.13 102
1661.23 115
1661.32 124
1661.41 127
1661.51 124
1661.60 117
1661.69 109
1661.79 102
1661.88 98
1661.97 98
1662.07 102
1662.16 108
1662.25 115
1662.35 122
1662.44 127
1662.53 129
1662.63 129
1662.72 127
1662.81 122
1662.91 113
1663.00 101
1663.09 86
1663.19 68
1663.28 51
1663.37 37
1663.47 28
1663.56 27
1663.65 35
1663.75 50
1663.84 73
1663.93 100
1664.03 128
1664.12 155
1664.21 178
1664.31 196
1664.40 208
1664.49 214
1664.59 215
1664.68 212
1664.78 208
1664.87 203
1664.96 197
1665.06 193
1665.15 188
1665.24 182
1665.34 174
1665.43 163
1665.52 150
1665.62 134
1665.71 119
1665.80 106
1665.90 97
1665.99 91
1666.08 88
1666.18 87
1666.27 85
1666.36 82
1666.46 76
1666.55 70
1666.65 63
1666.74 58
1666.83 56
1666.93 58
1667.02 63
1667.11 69
1667.21 75
1667.30 81
1667.39 88
1667.49 95
1667.58 103
1667.67 112
1667.77 122
1667.86 131
1667.95 136
1668.05 135
1668.14 128
1668.24 115
1668.33 98
1668.42 78
1668.52 60
1668.61 44
1668.70 34
1668.80 31
1668.89 34
1668.98 41
1669.08 51
1669.17 62
1669.26 73
1669.36 82
1669.45 88
1669.55 91
1669.64 92
1669.73 92
1669.83 90
1669.92 88
1670.01 85
1670.11 82
1670.20 78
1670.29 73
1670.39 65
1670.48 57
1670.58 48
1670.67 41
1670.76 37
1670.86 39
1670.95 45
1671.04 56
1671.14 68
1671.23 80
1671.32 90
1671.42 95
1671.51 96
1671.61 95
1671.70 95
1671.79 98
1671.89 103
1671.98 112
1672.07 122
1672.17 132
1672.26 139
1672.35 143
1672.45 143
1672.54 143
1672.64 143
1672.73 145
1672.82 151
1672.92 159
1673.01 168
1673.10 176
1673.20 178
1673.29 175
1673.38 165
1673.48 150
1673.57 133
1673.67 116
1673.76 103
1673.85 93
1673.95 87
1674.04 84
1674.13 84
1674.23 87
1674.32 91
1674.42 97
1674.51 105
1674.60 115
1674.70 125
1674.79 133
1674.88 140
1674.98 143
1675.07 143
1675.17 141
1675.26 140
1675.35 140
1675.45 143
1675.54 148
1675.63 157
1675.73 166
1675.82 176
1675.92 183
1676.01 189
1676.10 191
1676.20 192
1676.29 191
1676.38 190
1676.48 189
1676.57 188
1676.67 187
1676.76 186
1676.85 185
1676.95 182
1677.04 178
1677.14 173
1677.23 168
1677.32 163
1677.42 158
1677.51 154
1677.60 151
1677.70 147
1677.79 143
1677.89 136
1677.98 128
1678.07 118
1678.17 107
1678.26 96
1678.35 86
1678.45 79
1678.54 74
1678.64 71
1678.73 69
1678.82 66
1678.92 61
1679.01 56
1679.11 50
1679.20 44
1679.29 40
1679.39 37
1679.48 34
1679.58 31
1679.67 26
1679.76 20
1679.86 11
1679.95 3
1680.04 0
1680.14 0
1680.23 0
1680.33 0
1680.42 2
1680.51 5
1680.61 6
1680.70 3
1680.80 0
1680.89 0
1680.98 0
1681.08 0
1681.17 10
1681.27 31
1681.36 57
1681.45 84
1681.55 109
1681.64 128
1681.74 139
1681.83 143
1681.92 142
1682.02 139
1682.11 138
1682.20 141
1682.30 148
1682.39 158
1682.49 168
1682.58 174
1682.67 176
1682.77 173
1682.86 166
1682.96 158
1683.05 153
1683.14 151
1683.24 154
1683.33 160
1683.43 167
1683.52 172
1683.61 172
1683.71 166
1683.80 155
1683.90 140
1683.99 123
1684.08 107
1684.18 94
1684.27 86
1684.37 81
1684.46 79
1684.55 79
1684.65 79
1684.74 77
1684.84 72
1684.93 62
1685.02 49
1685.12 32
1685.21 16
1685.31 0
1685.40 0
1685.49 0
1685.59 0
1685.68 0
1685.78 0
1685.87 0
1685.96 5
1686.06 8
1686.15 9
1686.25 8
1686.34 7
1686.44 6
1686.53 9
1686.62 16
1686.72 27
1686.81 41
1686.91 57
1687.00 73
1687.09 86
1687.19 96
1687.28 103
1687.38 107
1687.47 110
1687.56 113
1687.66 116
1687.75 120
1687.85 126
1687.94 135
1688.03 147
1688.13 162
1688.22 179
1688.32 198
1688.41 216
1688.51 233
1688.60 246
1688.69 253
1688.79 254
1688.88 250
1688.98 239
1689.07 226
1689.16 212
1689.26 199
1689.35 191
1689.45 187
1689.54 189
1689.64 196
1689.73 207
1689.82 219
1689.92 232
1690.01 243
1690.11 251
1690.20 256
1690.29 256
1690.39 253
1690.48 247
1690.58 238
1690.67 227
1690.77 217
1690.86 206
1690.95 197
1691.05 189
1691.14 183
1691.24 179
1691.33 177
1691.42 176
1691.52 176
1691.61 177
1691.71 179
1691.80 181
1691.90 183
1691.99 182
1692.08 178
1692.18 171
1692.27 162
1692.37 152
1692.46 143
1692.56 138
1692.65 137
1692.74 140
1692.84 145
1692.93 150
1693.03 153
1693.12 154
1693.21 152
1693.31 150
1693.40 149
1693.50 150
1693.59 153
1693.69 158
1693.78 162
1693.87 164
1693.97 163
1694.06 158
1694.16 150
1694.25 141
1694.35 132
1694.44 125
1694.53 121
1694.63 120
1694.72 121
1694.82 125
1694.91 130
1695.01 134
1695.10 136
1695.20 135
1695.29 130
1695.38 121
1695.48 109
1695.57 96
1695.67 84
1695.76 76
1695.86 74
1695.95 78
1696.04 87
1696.14 99
1696.23 111
1696.33 121
1696.42 125
1696.52 124
1696.61 117
1696.70 107
1696.80 98
1696.89 93
1696.99 94
1697.08 102
1697.18 115
1697.27 133
1697.36 150
1697.46 163
1697.55 170
1697.65 171
1697.74 166
1697.84 158
1697.93 148
1698.03 139
1698.12 130
1698.21 123
1698.31 116
1698.40 108
1698.50 98
1698.59 85
1698.69 71
1698.78 56
1698.88 42
1698.97 30
1699.06 23
1699.16 20
1699.25 22
1699.35 28
1699.44 37
1699.54 47
1699.63 55
1699.73 61
1699.82 65
1699.91 67
1700.01 69
1700.10 73
1700.20 81
1700.29 92
1700.39 107
1700.48 124
1700.58 140
1700.67 153
1700.76 161
1700.86 162
1700.95 155
1701.05 141
1701.14 124
1701.24 105
1701.33 89
1701.43 80
1701.52 78
1701.61 85
1701.71 99
1701.80 119
1701.90 142
1701.99 165
1702.09 185
1702.18 204
1702.28 220
1702.37 235
1702.46 248
1702.56 258
1702.65 265
1702.75 266
1702.84 258
1702.94 243
1703.03 219
1703.13 189
1703.22 158
1703.32 128
1703.41 103
1703.50 85
1703.60 73
1703.69 65
1703.79 61
1703.88 58
1703.98 56
1704.07 55
1704.17 56
1704.26 58
1704.36 63
1704.45 69
1704.54 73
1704.64 75
1704.73 73
1704.83 67
1704.92 57
1705.02 45
1705.11 34
1705.21 26
1705.30 20
1705.40 17
1705.49 15
1705.59 13
1705.68 10
1705.77 6
1705.87 0
1705.96 0
1706.06 0
1706.15 0
1706.25 0
1706.34 7
1706.44 21
1706.53 35
1706.63 50
1706.72 63
1706.82 71
1706.91 75
1707.00 75
1707.10 70
1707.19 64
1707.29 57
1707.38 52
1707.48 49
1707.57 47
1707.67 47
1707.76 46
1707.86 42
1707.95 36
1708.05 27
1708.14 17
1708.24 7
1708.33 0
1708.42 0
1708.52 0
1708.61 0
1708.71 7
1708.80 16
1708.90 23
1708.99 26
1709.09 25
1709.18 18
1709.28 8
1709.37 0
1709.47 0
1709.56 0
1709.66 0
1709.75 0
1709.85 0
1709.94 0
1710.03 0
1710.13 2
1710.22 13
1710.32 27
1710.41 43
1710.51 61
1710.60 79
1710.70 96
1710.79 109
1710.89 120
1710.98 129
1711.08 136
1711.17 144
1711.27 152
1711.36 160
1711.46 167
1711.55 172
1711.65 172
1711.74 168
1711.83 160
1711.93 151
1712.02 142
1712.12 135
1712.21 130
1712.31 128
1712.40 127
1712.50 126
1712.59 125
1712.69 126
1712.78 130
1712.88 141
1712.97 162
1713.07 193
1713.16 233
1713.26 278
1713.35 324
1713.45 365
1713.54 395
1713.64 412
1713.73 418
1713.83 413
1713.92 404
1714.02 393
1714.11 385
1714.21 380
1714.30 379
1714.39 379
1714.49 381
1714.58 383
1714.68 384
1714.77 385
1714.87 387
1714.96 389
1715.06 392
1715.15 392
1715.25 390
1715.34 385
1715.44 376
1715.53 365
1715.63 352
1715.72 339
1715.82 326
1715.91 313
1716.01 302
1716.10 291
1716.20 280
1716.29 272
1716.39 265
1716.48 262
1716.58 263
1716.67 269
1716.77 280
1716.86 293
1716.96 307
1717.05 319
1717.15 326
1717.24 329
1717.34 327
1717.43 323
1717.53 318
1717.62 315
1717.72 315
1717.81 319
1717.91 326
1718.00 334
1718.10 341
1718.19 347
1718.29 347
1718.38 343
1718.48 333
1718.57 319
1718.67 302
1718.76 285
1718.86 270
1718.95 260
1719.05 256
1719.14 258
1719.24 263
1719.33 269
1719.43 274
1719.52 275
1719.62 273
1719.71 266
1719.81 258
1719.90 249
1720.00 242
1720.09 237
1720.19 234
1720.28 232
1720.38 230
1720.47 227
1720.57 222
1720.66 215
1720.76 207
1720.85 201
1720.95 197
1721.04 197
1721.14 200
1721.23 206
1721.33 213
1721.42 220
1721.52 224
1721.61 224
1721.71 219
1721.80 210
1721.90 199
1721.99 187
1722.09 175
1722.18 165
1722.28 157
1722.37 151
1722.47 147
1722.56 144
1722.66 142
1722.75 141
1722.85 142
1722.94 145
1723.04 149
1723.13 156
1723.23 164
1723.32 170
1723.42 175
1723.51 178
1723.61 177
1723.70 175
1723.80 171
1723.89 168
1723.99 165
1724.08 163
1724.18 162
1724.27 161
1724.37 160
1724.46 159
1724.56 157
1724.65 157
1724.75 158
1724.84 160
1724.94 161
1725.03 161
1725.13 157
1725.22 151
1725.32 141
1725.41 131
1725.51 122
1725.60 119
1725.70 121
1725.80 132
1725.89 147
1725.99 164
1726.08 180
1726.18 190
1726.27 192
1726.37 185
1726.46 171
1726.56 151
1726.65 130
1726.75 111
1726.84 96
1726.94 86
1727.03 82
1727.13 82
1727.22 87
1727.32 94
1727.41 104
1727.51 115
1727.60 127
1727.70 139
1727.79 151
1727.89 161
1727.98 171
1728.08 180
1728.18 189
1728.27 198
1728.37 209
1728.46 220
1728.56 233
1728.65 248
1728.75 264
1728.84 282
1728.94 299
1729.03 316
1729.13 330
1729.22 341
1729.32 349
1729.41 355
1729.51 360
1729.60 366
1729.70 375
1729.79 386
1729.89 400
1729.98 413
1730.08 424
1730.18 430
1730.27 430
1730.37 424
1730.46 414
1730.56 403
1730.65 394
1730.75 389
1730.84 389
1730.94 395
1731.03 404
1731.13 415
1731.22 425
1731.32 431
1731.41 434
1731.51 430
1731.61 422
1731.70 409
1731.80 396
1731.89 383
1731.99 374
1732.08 369
1732.18 370
1732.27 376
1732.37 387
1732.46 398
1732.56 409
1732.65 416
1732.75 420
1732.84 419
1732.94 415
1733.04 409
1733.13 403
1733.23 400
1733.32 400
1733.42 402
1733.51 406
1733.61 410
1733.70 412
1733.80 411
1733.89 406
1733.99 398
1734.08 389
1734.18 381
1734.28 376
1734.37 375
1734.47 379
1734.56 386
1734.66 395
1734.75 403
1734.85 409
1734.94 411
1735.04 408
1735.13 401
1735.23 392
1735.32 379
1735.42 366
1735.52 352
1735.61 338
1735.71 327
1735.80 319
1735.90 313
1735.99 311
1736.09 311
1736.18 312
1736.28 312
1736.37 310
1736.47 305
1736.57 299
1736.66 291
1736.76 284
1736.85 278
1736.95 275
1737.04 274
1737.14 272
1737.23 269
1737.33 261
1737.42 247
1737.52 226
1737.62 201
1737.71 173
1737.81 144
1737.90 118
1738.00 96
1738.09 83
1738.19 77
1738.28 79
1738.38 89
1738.48 103
1738.57 122
1738.67 141
1738.76 159
1738.86 176
1738.95 191
1739.05 204
1739.14 214
1739.24 223
1739.33 230
1739.43 234
1739.53 235
1739.62 234
1739.72 229
1739.81 223
1739.91 216
1740.00 211
1740.10 207
1740.19 206
1740.29 207
1740.39 209
1740.48 210
1740.58 209
1740.67 206
1740.77 200
1740.86 191
1740.96 181
1741.05 168
1741.15 154
1741.25 139
1741.34 124
1741.44 109
1741.53 96
1741.63 84
1741.72 74
1741.82 65
1741.92 57
1742.01 50
1742.11 42
1742.20 34
1742.30 27
1742.39 21
1742.49 15
1742.58 11
1742.68 9
1742.78 7
1742.87 7
1742.97 7
1743.06 6
1743.16 4
1743.25 1
1743.35 0
1743.45 0
1743.54 0
1743.64 0
1743.73 0
1743.83 0
1743.92 1
1744.02 11
1744.11 24
1744.21 41
1744.31 61
1744.40 85
1744.50 112
1744.59 142
1744.69 171
1744.78 196
1744.88 215
1744.98 225
1745.07 228
1745.17 224
1745.26 215
1745.36 203
1745.45 190
1745.55 181
1745.65 174
1745.74 171
1745.84 171
1745.93 175
1746.03 180
1746.12 186
1746.22 193
1746.32 200
1746.41 207
1746.51 214
1746.60 219
1746.70 224
1746.79 228
1746.89 230
1746.99 231
1747.08 231
1747.18 232
1747.27 232
1747.37 235
1747.46 239
1747.56 245
1747.66 251
1747.75 258
1747.85 262
1747.94 264
1748.04 263
1748.14 260
1748.23 256
1748.33 252
1748.42 249
1748.52 246
1748.61 243
1748.71 239
1748.81 233
1748.90 226
1749.00 219
1749.09 212
1749.19 209
1749.28 211
1749.38 218
1749.48 231
1749.57 246
1749.67 262
1749.76 275
1749.86 284
1749.96 287
1750.05 284
1750.15 277
1750.24 268
1750.34 258
1750.43 251
1750.53 248
1750.63 247
1750.72 249
1750.82 252
1750.91 253
1751.01 251
1751.11 247
1751.20 239
1751.30 228
1751.39 217
1751.49 205
1751.58 194
1751.68 184
1751.78 174
1751.87 165
1751.97 155
1752.06 143
1752.16 129
1752.26 114
1752.35 100
1752.45 89
1752.54 83
1752.64 85
1752.74 95
1752.83 112
1752.93 134
1753.02 159
1753.12 182
1753.21 202
1753.31 217
1753.41 226
1753.50 229
1753.60 224
1753.69 213
1753.79 197
1753.89 177
1753.98 156
1754.08 134
1754.17 115
1754.27 99
1754.37 86
1754.46 77
1754.56 71
1754.65 69
1754.75 69
1754.85 71
1754.94 72
1755.04 73
1755.13 72
1755.23 69
1755.33 63
1755.42 56
1755.52 50
1755.61 45
1755.71 41
1755.81 39
1755.90 37
1756.00 36
1756.09 33
1756.19 28
1756.29 23
1756.38 19
1756.48 16
1756.57 16
1756.67 19
1756.77 26
1756.86 35
1756.96 45
1757.05 54
1757.15 59
1757.25 62
1757.34 60
1757.44 55
1757.53 48
1757.63 42
1757.73 37
1757.82 34
1757.92 36
1758.01 41
1758.11 51
1758.21 63
1758.30 78
1758.40 93
1758.49 109
1758.59 123
1758.69 136
1758.78 148
1758.88 158
1758.97 167
1759.07 177
1759.17 186
1759.26 196
1759.36 207
1759.45 218
1759.55 228
1759.65 237
1759.74 243
1759.84 246
1759.94 245
1760.03 238
1760.13 227
1760.22 211
1760.32 193
1760.42 174
1760.51 157
1760.61 144
1760.70 135
1760.80 132
1760.90 132
1760.99 134
1761.09 136
1761.18 134
1761.28 129
1761.38 119
1761.47 106
1761.57 89
1761.67 72
1761.76 56
1761.86 43
1761.95 34
1762.05 29
1762.15 28
1762.24 29
1762.34 31
1762.43 34
1762.53 35
1762.63 34
1762.72 32
1762.82 28
1762.92 23
1763.01 18
1763.11 14
1763.20 11
1763.30 8
1763.40 6
1763.49 5
1763.59 4
1763.69 4
1763.78 6
1763.88 10
1763.97 16
1764.07 23
1764.17 31
1764.26 37
1764.36 40
1764.46 41
1764.55 40
1764.65 37
1764.74 35
1764.84 34
1764.94 37
1765.03 41
1765.13 45
1765.22 48
1765.32 48
1765.42 46
1765.51 41
1765.61 35
1765.71 29
1765.80 24
1765.90 20
1765.99 16
1766.09 15
1766.19 15
1766.28 18
1766.38 26
1766.48 38
1766.57 54
1766.67 72
1766.77 92
1766.86 110
1766.96 124
1767.05 132
1767.15 134
1767.25 128
1767.34 114
1767.44 93
1767.54 67
1767.63 39
1767.73 12
1767.82 0
1767.92 0
1768.02 0
1768.11 0
1768.21 4
1768.31 28
1768.40 53
1768.50 74
1768.60 89
1768.69 98
1768.79 103
1768.88 107
1768.98 113
1769.08 121
1769.17 134
1769.27 147
1769.37 157
1769.46 162
1769.56 158
1769.65 146
1769.75 127
1769.85 103
1769.94 79
1770.04 58
1770.14 42
1770.23 33
1770.33 29
1770.43 28
1770.52 30
1770.62 31
1770.72 31
1770.81 28
1770.91 24
1771.00 19
1771.10 13
1771.20 6
1771.29 1
1771.39 0
1771.49 0
1771.58 0
1771.68 0
1771.78 0
1771.87 0
1771.97 0
1772.06 0
1772.16 1
1772.26 6
1772.35 13
1772.45 22
1772.55 32
1772.64 42
1772.74 53
1772.84 63
1772.93 70
1773.03 76
1773.13 81
1773.22 90
1773.32 103
1773.42 123
1773.51 149
1773.61 179
1773.70 210
1773.80 236
1773.90 252
1773.99 257
1774.09 249
1774.19 230
1774.28 203
1774.38 171
1774.48 139
1774.57 111
1774.67 89
1774.77 76
1774.86 72
1774.96 76
1775.06 89
1775.15 108
1775.25 132
1775.35 158
1775.44 185
1775.54 208
1775.63 227
1775.73 239
1775.83 245
1775.92 246
1776.02 244
1776.12 241
1776.21 239
1776.31 241
1776.41 244
1776.50 248
1776.60 249
1776.70 244
1776.79 233
1776.89 214
1776.99 191
1777.08 165
1777.18 141
1777.28 123
1777.37 111
1777.47 105
1777.57 104
1777.66 105
1777.76 106
1777.86 106
1777.95 103
1778.05 100
1778.15 99
1778.24 103
1778.34 113
1778.44 130
1778.53 152
1778.63 176
1778.72 198
1778.82 215
1778.92 226
1779.01 231
1779.11 230
1779.21 225
1779.30 218
1779.40 213
1779.50 208
1779.59 205
1779.69 204
1779.79 203
1779.88 202
1779.98 199
1780.08 193
1780.17 183
1780.27 171
1780.37 158
1780.46 146
1780.56 140
1780.66 143
1780.75 154
1780.85 174
1780.95 200
1781.04 228
1781.14 253
1781.24 273
1781.33 287
1781.43 295
1781.53 298
1781.62 297
1781.72 294
1781.82 289
1781.91 281
1782.01 271
1782.11 259
1782.20 246
1782.30 233
1782.40 220
1782.49 209
1782.59 200
1782.69 193
1782.78 189
1782.88 187
1782.98 189
1783.08 195
1783.17 203
1783.27 212
1783.37 221
1783.46 230
1783.56 236
1783.66 240
1783.75 243
1783.85 246
1783.95 250
1784.04 254
1784.14 257
1784.24 258
1784.33 253
1784.43 241
1784.53 220
1784.62 193
1784.72 161
1784.82 128
1784.91 97
1785.01 71
1785.11 51
1785.20 37
1785.30 27
1785.40 18
1785.49 10
1785.59 2
1785.69 0
1785.78 0
1785.88 0
1785.98 0
1786.07 0
1786.17 0
1786.27 0
1786.37 0
1786.46 5
1786.56 14
1786.66 26
1786.75 40
1786.85 57
1786.95 74
1787.04 90
1787.14 103
1787.24 113
1787.33 119
1787.43 122
1787.53 123
1787.62 123
1787.72 123
1787.82 121
1787.91 117
1788.01 109
1788.11 98
1788.21 84
1788.30 71
1788.40 59
1788.50 54
1788.59 55
1788.69 64
1788.79 78
1788.88 95
1788.98 111
1789.08 124
1789.17 131
1789.27 131
1789.37 125
1789.46 116
1789.56 107
1789.66 102
1789.76 104
1789.85 115
1789.95 135
1790.05 161
1790.14 191
1790.24 220
1790.34 242
1790.43 255
1790.53 256
1790.63 246
1790.72 227
1790.82 205
1790.92 182
1791.02 164
1791.11 152
1791.21 148
1791.31 152
1791.40 161
1791.50 174
1791.60 186
1791.69 193
1791.79 195
1791.89 190
1791.99 179
1792.08 161
1792.18 142
1792.28 122
1792.37 105
1792.47 93
1792.57 86
1792.66 84
1792.76 87
1792.86 94
1792.96 104
1793.05 116
1793.15 130
1793.25 144
1793.34 157
1793.44 168
1793.54 176
1793.63 179
1793.73 176
1793.83 168
1793.93 154
1794.02 137
1794.12 117
1794.22 97
1794.31 79
1794.41 66
1794.51 57
1794.60 53
1794.70 55
1794.80 61
1794.90 70
1794.99 81
1795.09 93
1795.19 106
1795.28 119
1795.38 134
1795.48 150
1795.58 166
1795.67 182
1795.77 196
1795.87 207
1795.96 211
1796.06 209
1796.16 201
1796.25 187
1796.35 171
1796.45 156
1796.55 142
1796.64 131
1796.74 124
1796.84 119
1796.93 114
1797.03 110
1797.13 105
1797.23 101
1797.32 99
1797.42 102
1797.52 108
1797.61 118
1797.71 130
1797.81 141
1797.91 149
1798.00 150
1798.10 143
1798.20 129
1798.29 108
1798.39 82
1798.49 56
1798.59 30
1798.68 9
1798.78 0
1798.88 0
1798.97 0
1799.07 0
1799.17 2
1799.27 18
1799.36 34
1799.46 51
1799.56 65
1799.65 75
1799.75 81
1799.85 82
1799.95 80
1800.04 75
1800.14 68
1800.24 60
1800.33 51
1800.43 40
1800.53 30
1800.63 20
1800.72 12
1800.82 7
1800.92 7
1801.02 11
1801.11 21
1801.21 34
1801.31 48
1801.40 63
1801.50 78
1801.60 93
1801.70 107
1801.79 121
1801.89 135
1801.99 148
1802.08 160
1802.18 168
1802.28 172
1802.38 171
1802.47 163
1802.57 150
1802.67 131
1802.77 109
1802.86 83
1802.96 56
1803.06 29
1803.15 4
1803.25 0
1803.35 0
1803.45 0
1803.54 0
1803.64 0
1803.74 0
1803.84 0
1803.93 0
1804.03 8
1804.13 22
1804.22 37
1804.32 55
1804.42 75
1804.52 95
1804.61 114
1804.71 128
1804.81 137
1804.91 140
1805.00 139
1805.10 136
1805.20 134
1805.30 135
1805.39 140
1805.49 148
1805.59 158
1805.68 168
1805.78 177
1805.88 184
1805.98 188
1806.07 189
1806.17 188
1806.27 185
1806.37 179
1806.46 170
1806.56 159
1806.66 145
1806.76 131
1806.85 118
1806.95 107
1807.05 97
1807.14 91
1807.24 85
1807.34 79
1807.44 73
1807.53 66
1807.63 59
1807.73 53
1807.83 49
1807.92 46
1808.02 43
1808.12 38
1808.22 30
1808.31 20
1808.41 6
1808.51 0
1808.61 0
1808.70 0
1808.80 0
1808.90 0
1809.00 0
1809.09 0
1809.19 0
1809.29 8
1809.39 24
1809.48 42
1809.58 60
1809.68 76
1809.78 90
1809.87 99
1809.97 105
1810.07 106
1810.16 104
1810.26 99
1810.36 93
1810.46 87
1810.55 79
1810.65 72
1810.75 65
1810.85 60
1810.94 56
1811.04 56
1811.14 59
1811.24 64
1811.33 70
1811.43 76
1811.53 82
1811.63 84
1811.72 83
1811.82 80
1811.92 75
1812.02 70
1812.11 67
1812.21 68
1812.31 73
1812.41 85
1812.50 101
1812.60 119
1812.70 135
1812.80 148
1812.89 155
1812.99 155
1813.09 147
1813.19 135
1813.29 121
1813.38 108
1813.48 99
1813.58 95
1813.68 95
1813.77 98
1813.87 104
1813.97 110
1814.07 117
1814.16 126
1814.26 136
1814.36 148
1814.46 163
1814.55 178
1814.65 192
1814.75 204
1814.85 211
1814.94 214
1815.04 213
1815.14 209
1815.24 202
1815.33 194
1815.43 185
1815.53 174
1815.63 160
1815.72 143
1815.82 125
1815.92 107
1816.02 92
1816.12 81
1816.21 78
1816.31 83
1816.41 95
1816.51 112
1816.60 131
1816.70 147
1816.80 157
1816.90 159
1816.99 151
1817.09 134
1817.19 111
1817.29 84
1817.38 58
1817.48 38
1817.58 24
1817.68 20
1817.78 23
1817.87 32
1817.97 44
1818.07 55
1818.17 63
1818.26 65
1818.36 61
1818.46 52
1818.56 40
1818.65 28
1818.75 16
1818.85 7
1818.95 1
1819.04 0
1819.14 0
1819.24 0
1819.34 0
1819.44 0
1819.53 0
1819.63 0
1819.73 0
1819.83 4
1819.92 9
1820.02 11
1820.12 11
1820.22 9
1820.32 7
1820.41 7
1820.51 11
1820.61 20
1820.71 34
1820.80 52
1820.90 70
1821.00 88
1821.10 101
1821.20 109
1821.29 111
1821.39 107
1821.49 99
1821.59 88
1821.68 76
1821.78 65
1821.88 56
1821.98 50
1822.08 50
1822.17 56
1822.27 69
1822.37 86
1822.47 107
1822.56 126
1822.66 142
1822.76 149
1822.86 148
1822.96 139
1823.05 125
1823.15 110
1823.25 100
1823.35 96
1823.44 101
1823.54 114
1823.64 132
1823.74 153
1823.84 173
1823.93 190
1824.03 200
1824.13 204
1824.23 202
1824.32 195
1824.42 185
1824.52 175
1824.62 167
1824.72 163
1824.81 165
1824.91 172
1825.01 182
1825.11 195
1825.21 209
1825.30 221
1825.40 230
1825.50 236
1825.60 238
1825.69 237
1825.79 235
1825.89 232
1825.99 232
1826.09 236
1826.18 244
1826.28 257
1826.38 272
1826.48 285
1826.58 293
1826.67 294
1826.77 288
1826.87 276
1826.97 262
1827.07 248
1827.16 236
1827.26 227
1827.36 222
1827.46 217
1827.55 214
1827.65 210
1827.75 208
1827.85 207
1827.95 209
1828.04 212
1828.14 217
1828.24 220
1828.34 220
1828.44 215
1828.53 205
1828.63 193
1828.73 180
1828.83 170
1828.93 166
1829.02 169
1829.12 179
1829.22 193
1829.32 208
1829.42 220
1829.51 226
1829.61 222
1829.71 207
1829.81 182
1829.91 149
1830.00 111
1830.10 72
1830.20 37
1830.30 9
1830.40 0
1830.49 0
1830.59 0
1830.69 0
1830.79 0
1830.89 5
1830.98 23
1831.08 44
1831.18 65
1831.28 86
1831.38 105
1831.47 120
1831.57 130
1831.67 137
1831.77 140
1831.87 140
1831.96 140
1832.06 138
1832.16 136
1832.26 133
1832.36 128
1832.45 121
1832.55 113
1832.65 105
1832.75 99
1832.85 96
1832.95 98
1833.04 103
1833.14 111
1833.24 120
1833.34 129
1833.44 138
1833.53 145
1833.63 151
1833.73 157
1833.83 164
1833.93 171
1834.02 179
1834.12 187
1834.22 193
1834.32 196
1834.42 197
1834.51 195
1834.61 190
1834.71 185
1834.81 179
1834.91 174
1835.01 170
1835.10 166
1835.20 162
1835.30 155
1835.40 147
1835.50 138
1835.59 130
1835.69 124
1835.79 122
1835.89 125
1835.99 132
1836.08 140
1836.18 148
1836.28 153
1836.38 155
1836.48 154
1836.58 153
1836.67 153
1836.77 157
1836.87 163
1836.97 169
1837.07 174
1837.16 175
1837.26 170
1837.36 161
1837.46 149
1837.56 137
1837.66 128
1837.75 121
1837.85 115
1837.95 107
1838.05 95
1838.15 78
1838.25 55
1838.34 30
1838.44 5
1838.54 0
1838.64 0
1838.74 0
1838.83 0
1838.93 0
1839.03 0
1839.13 0
1839.23 0
1839.33 9
1839.42 28
1839.52 47
1839.62 65
1839.72 81
1839.82 92
1839.92 99
1840.01 104
1840.11 108
1840.21 114
1840.31 124
1840.41 138
1840.50 155
1840.60 174
1840.70 191
1840.80 202
1840.90 206
1841.00 201
1841.09 190
1841.19 175
1841.29 162
1841.39 152
1841.49 147
1841.59 147
1841.68 151
1841.78 156
1841.88 159
1841.98 161
1842.08 162
1842.18 161
1842.27 161
1842.37 159
1842.47 156
1842.57 149
1842.67 138
1842.77 121
1842.86 101
1842.96 79
1843.06 60
1843.16 47
1843.26 42
1843.36 45
1843.45 55
1843.55 68
1843.65 83
1843.75 95
1843.85 106
1843.95 113
1844.04 119
1844.14 125
1844.24 130
1844.34 136
1844.44 143
1844.54 150
1844.63 155
1844.73 159
1844.83 162
1844.93 163
1845.03 164
1845.13 164
1845.23 164
1845.32 164
1845.42 163
1845.52 162
1845.62 160
1845.72 157
1845.82 152
1845.91 146
1846.01 140
1846.11 132
1846.21 122
1846.31 111
1846.41 99
1846.50 87
1846.60 75
1846.70 65
1846.80 57
1846.90 51
1847.00 46
1847.10 44
1847.19 43
1847.29 45
1847.39 49
1847.49 57
1847.59 68
1847.69 80
1847.78 92
1847.88 102
1847.98 110
1848.08 113
1848.18 114
1848.28 112
1848.38 109
1848.47 106
1848.57 103
1848.67 101
1848.77 99
1848.87 98
1848.97 97
1849.06 98
1849.16 101
1849.26 106
1849.36 113
1849.46 123
1849.56 134
1849.66 145
1849.75 157
1849.85 169
1849.95 182
1850.05 193
1850.15 204
1850.25 213
1850.35 220
1850.44 225
1850.54 228
1850.64 230
1850.74 233
1850.84 237
1850.94 243
1851.04 251
1851.13 260
1851.23 271
1851.33 282
1851.43 291
1851.53 298
1851.63 302
1851.73 302
1851.82 297
1851.92 286
1852.02 272
1852.12 255
1852.22 240
1852.32 227
1852.42 217
1852.51 212
1852.61 208
1852.71 205
1852.81 199
1852.91 189
1853.01 173
1853.11 152
1853.20 127
1853.30 100
1853.40 76
1853.50 56
1853.60 43
1853.70 39
1853.80 41
1853.89 50
1853.99 63
1854.09 76
1854.19 87
1854.29 94
1854.39 97
1854.49 96
1854.59 92
1854.68 89
1854.78 89
1854.88 92
1854.98 100
1855.08 113
1855.18 127
1855.28 141
1855.37 153
1855.47 159
1855.57 160
1855.67 155
1855.77 148
1855.87 139
1855.97 132
1856.07 129
1856.16 129
1856.26 131
1856.36 134
1856.46 135
1856.56 133
1856.66 127
1856.76 116
1856.85 101
1856.95 83
1857.05 64
1857.15 44
1857.25 26
1857.35 9
1857.45 0
1857.55 0
1857.64 0
1857.74 0
1857.84 0
1857.94 0
1858.04 0
1858.14 0
1858.24 5
1858.34 17
1858.43 27
1858.53 35
1858.63 41
1858.73 43
1858.83 42
1858.93 41
1859.03 40
1859.13 41
1859.22 45
1859.32 53
1859.42 64
1859.52 78
1859.62 94
1859.72 111
1859.82 127
1859.92 139
1860.02 147
1860.11 148
1860.21 143
1860.31 132
1860.41 115
1860.51 95
1860.61 74
1860.71 53
1860.81 34
1860.90 15
1861.00 0
1861.10 0
1861.20 0
1861.30 0
1861.40 0
1861.50 0
1861.60 0
1861.70 0
1861.79 6
1861.89 33
1861.99 57
1862.09 74
1862.19 83
1862.29 82
1862.39 74
1862.49 61
1862.58 46
1862.68 33
1862.78 21
1862.88 13
1862.98 7
1863.08 2
1863.18 0
1863.28 0
1863.38 0
1863.47 0
1863.57 0
1863.67 0
1863.77 0
1863.87 0
1863.97 2
1864.07 7
1864.17 11
1864.27 13
1864.36 11
1864.46 9
1864.56 8
1864.66 12
1864.76 22
1864.86 39
1864.96 62
1865.06 89
1865.16 118
1865.26 147
1865.35 173
1865.45 196
1865.55 214
1865.65 226
1865.75 231
1865.85 230
1865.95 222
1866.05 210
1866.15 193
1866.24 175
1866.34 156
1866.44 139
1866.54 125
1866.64 114
1866.74 106
1866.84 103
1866.94 105
1867.04 112
1867.14 125
1867.23 142
1867.33 162
1867.43 183
1867.53 204
1867.63 221
1867.73 235
1867.83 245
1867.93 251
1868.03 256
1868.13 261
1868.22 266
1868.32 275
1868.42 285
1868.52 297
1868.62 309
1868.72 318
1868.82 324
1868.92 327
1869.02 327
1869.12 325
1869.21 323
1869.31 323
1869.41 327
1869.51 333
1869.61 341
1869.71 348
1869.81 351
1869.91 351
1870.01 345
1870.11 337
1870.21 327
1870.30 318
1870.40 313
1870.50 311
1870.60 312
1870.70 313
1870.80 312
1870.90 307
1871.00 298
1871.10 282
1871.20 262
1871.30 239
1871.39 214
1871.49 189
1871.59 166
1871.69 146
1871.79 130
1871.89 119
1871.99 112
1872.09 108
1872.19 105
1872.29 103
1872.39 101
1872.48 98
1872.58 96
1872.68 98
1872.78 103
1872.88 112
1872.98 125
1873.08 138
1873.18 148
1873.28 153
1873.38 151
1873.48 141
1873.58 125
1873.67 105
1873.77 85
1873.87 65
1873.97 48
1874.07 35
1874.17 28
1874.27 25
1874.37 27
1874.47 33
1874.57 41
1874.67 52
1874.77 63
1874.86 73
1874.96 83
1875.06 92
1875.16 99
1875.26 105
1875.36 108
1875.46 108
1875.56 106
1875.66 102
1875.76 96
1875.86 91
1875.96 88
1876.05 88
1876.15 93
1876.25 102
1876.35 115
1876.45 128
1876.55 140
1876.65 147
1876.75 149
1876.85 146
1876.95 138
1877.05 127
1877.15 115
1877.25 105
1877.34 98
1877.44 93
1877.54 92
1877.64 94
1877.74 97
1877.84 99
1877.94 101
1878.04 100
1878.14 95
1878.24 87
1878.34 75
1878.44 61
1878.54 47
1878.64 36
1878.73 29
1878.83 27
1878.93 33
1879.03 43
1879.13 57
1879.23 70
1879.33 83
1879.43 93
1879.53 99
1879.63 103
1879.73 104
1879.83 105
1879.93 105
1880.03 106
1880.13 108
1880.22 111
1880.32 116
1880.42 124
1880.52 135
1880.62 149
1880.72 165
1880.82 183
1880.92 199
1881.02 212
1881.12 221
1881.22 226
1881.32 229
1881.42 232
1881.52 235
1881.62 241
1881.71 248
1881.81 255
1881.91 260
1882.01 260
1882.11 257
1882.21 250
1882.31 242
1882.41 236
1882.51 232
1882.61 232
1882.71 234
1882.81 238
1882.91 240
1883.01 241
1883.11 239
1883.21 234
1883.31 226
1883.40 215
1883.50 202
1883.60 189
1883.70 177
1883.80 166
1883.90 159
1884.00 155
1884.10 154
1884.20 157
1884.30 161
1884.40 166
1884.50 171
1884.60 177
1884.70 183
1884.80 190
1884.90 196
1885.00 200
1885.09 201
1885.19 197
1885.29 187
1885.39 169
1885.49 147
1885.59 122
1885.69 96
1885.79 73
1885.89 54
1885.99 40
1886.09 32
1886.19 28
1886.29 26
1886.39 24
1886.49 19
1886.59 11
1886.69 0
1886.79 0
1886.89 0
1886.99 0
1887.08 0
1887.18 0
1887.28 0
1887.38 17
1887.48 61
1887.58 109
1887.68 155
1887.78 193
1887.88 218
1887.98 230
1888.08 231
1888.18 224
1888.28 213
1888.38 203
1888.48 196
1888.58 194
1888.68 196
1888.78 199
1888.88 204
1888.98 208
1889.08 210
1889.18 209
1889.27 204
1889.37 195
1889.47 184
1889.57 170
1889.67 155
1889.77 141
1889.87 128
1889.97 116
1890.07 107
1890.17 99
1890.27 93
1890.37 89
1890.47 86
1890.57 86
1890.67 87
1890.77 91
1890.87 94
1890.97 97
1891.07 98
1891.17 96
1891.27 93
1891.37 89
1891.47 87
1891.57 88
1891.67 93
1891.76 103
1891.86 116
1891.96 130
1892.06 143
1892.16 153
1892.26 159
1892.36 161
1892.46 158
1892.56 152
1892.66 144
1892.76 134
1892.86 125
1892.96 118
1893.06 114
1893.16 113
1893.26 118
1893.36 126
1893.46 138
1893.56 152
1893.66 166
1893.76 177
1893.86 183
1893.96 183
1894.06 176
1894.16 163
1894.26 146
1894.36 128
1894.46 110
1894.56 96
1894.66 86
1894.76 80
1894.85 78
1894.95 77
1895.05 76
1895.15 75
1895.25 74
1895.35 73
1895.45 74
1895.55 79
1895.65 88
1895.75 102
1895.85 120
1895.95 140
1896.05 161
1896.15 181
1896.25 198
1896.35 212
1896.45 225
1896.55 236
1896.65 249
1896.75 264
1896.85 283
1896.95 304
1897.05 326
1897.15 347
1897.25 364
1897.35 376
1897.45 381
1897.55 381
1897.65 375
1897.75 366
1897.85 356
1897.95 347
1898.05 341
1898.15 337
1898.25 337
1898.35 340
1898.45 345
1898.55 349
1898.65 351
1898.75 348
1898.85 343
1898.95 335
1899.05 327
1899.15 321
1899.25 319
1899.34 320
1899.44 322
1899.54 321
1899.64 315
1899.74 301
1899.84 281
1899.94 258
1900.04 236
1900.14 222
1900.24 219
1900.34 228
1900.44 247
1900.54 270
1900.64 293
1900.74 311
1900.84 319
1900.94 316
1901.04 306
1901.14 293
1901.24 280
1901.34 271
1901.44 265
1901.54 263
1901.64 263
1901.74 263
1901.84 261
1901.94 255
1902.04 246
1902.14 234
1902.24 220
1902.34 203
1902.44 187
1902.54 173
1902.64 163
1902.74 160
1902.84 165
1902.94 177
1903.04 196
1903.14 221
1903.24 249
1903.34 277
1903.44 304
1903.54 329
1903.64 351
1903.74 367
1903.84 379
1903.94 383
1904.04 382
1904.14 374
1904.24 361
1904.34 345
1904.44 327
1904.54 310
1904.64 293
1904.74 279
1904.84 267
1904.94 257
1905.04 248
1905.14 240
1905.24 233
1905.34 226
1905.44 219
1905.54 214
1905.64 211
1905.74 210
1905.84 210
1905.94 212
1906.04 216
1906.14 219
1906.24 223
1906.34 226
1906.44 229
1906.54 230
1906.64 230
1906.74 229
1906.84 227
1906.94 226
1907.04 225
1907.14 227
1907.24 230
1907.34 234
1907.44 238
1907.54 240
1907.64 240
1907.74 237
1907.84 232
1907.94 223
1908.04 213
1908.14 205
1908.24 199
1908.34 197
1908.44 198
1908.54 203
1908.64 210
1908.74 218
1908.84 226
1908.94 231
1909.04 233
1909.14 232
1909.24 230
1909.34 227
1909.44 224
1909.54 221
1909.64 219
1909.74 218
1909.84 217
1909.94 216
1910.04 216
1910.14 218
1910.24 223
1910.34 233
1910.44 247
1910.54 265
1910.64 284
1910.74 300
1910.84 310
1910.94 313
1911.04 309
1911.14 299
1911.24 286
1911.34 275
1911.44 268
1911.54 269
1911.64 277
1911.75 292
1911.85 311
1911.95 330
1912.05 346
1912.15 355
1912.25 354
1912.35 346
1912.45 331
1912.55 314
1912.65 297
1912.75 285
1912.85 277
1912.95 274
1913.05 273
1913.15 274
1913.25 274
1913.35 272
1913.45 269
1913.55 264
1913.65 257
1913.75 250
1913.85 242
1913.95 235
1914.05 229
1914.15 226
1914.25 227
1914.35 233
1914.45 243
1914.55 258
1914.65 277
1914.75 298
1914.85 320
1914.95 341
1915.05 359
1915.15 373
1915.25 379
1915.35 377
1915.45 366
1915.55 346
1915.65 320
1915.75 291
1915.85 262
1915.95 236
1916.05 215
1916.15 200
1916.26 191
1916.36 186
1916.46 186
1916.56 187
1916.66 190
1916.76 195
1916.86 201
1916.96 206
1917.06 210
1917.16 212
1917.26 211
1917.36 206
1917.46 200
1917.56 194
1917.66 191
1917.76 191
1917.86 196
1917.96 204
1918.06 215
1918.16 224
1918.26 230
1918.36 230
1918.46 225
1918.56 214
1918.66 200
1918.76 184
1918.86 167
1918.96 152
1919.06 140
1919.16 129
1919.26 122
1919.37 116
1919.47 114
1919.57 115
1919.67 117
1919.77 119
1919.87 122
1919.97 124
1920.07 126
1920.17 126
1920.27 127
1920.37 128
1920.47 130
1920.57 133
1920.67 135
1920.77 136
1920.87 136
1920.97 134
1921.07 130
1921.17 127
1921.27 125
1921.37 126
1921.47 129
1921.57 135
1921.67 143
1921.77 152
1921.87 162
1921.98 172
1922.08 182
1922.18 192
1922.28 203
1922.38 214
1922.48 223
1922.58 228
1922.68 228
1922.78 223
1922.88 214
1922.98 204
1923.08 193
1923.18 186
1923.28 183
1923.38 185
1923.48 192
1923.58 202
1923.68 214
1923.78 227
1923.88 241
1923.98 253
1924.09 264
1924.19 271
1924.29 272
1924.39 268
1924.49 259
1924.59 245
1924.69 229
1924.79 214
1924.89 203
1924.99 198
1925.09 199
1925.19 206
1925.29 218
1925.39 231
1925.49 244
1925.59 253
1925.69 257
1925.79 256
1925.89 250
1925.99 239
1926.10 226
1926.20 214
1926.30 204
1926.40 198
1926.50 196
1926.60 196
1926.70 200
1926.80 204
1926.90 207
1927.00 211
1927.10 214
1927.20 219
1927.30 224
1927.40 230
1927.50 235
1927.60 238
1927.70 236
1927.80 230
1927.91 218
1928.01 203
1928.11 187
1928.21 173
1928.31 164
1928.41 160
1928.51 161
1928.61 165
1928.71 170
1928.81 176
1928.91 182
1929.01 188
1929.11 195
1929.21 203
1929.31 211
1929.41 218
1929.52 219
1929.62 214
1929.72 202
1929.82 184
1929.92 164
1930.02 147
1930.12 136
1930.22 134
1930.32 141
1930.42 156
1930.52 173
1930.62 190
1930.72 201
1930.82 206
1930.92 204
1931.02 195
1931.13 181
1931.23 166
1931.33 149
1931.43 134
1931.53 120
1931.63 107
1931.73 97
1931.83 88
1931.93 79
1932.03 67
1932.13 50
1932.23 30
1932.33 6
1932.43 0
1932.54 0
1932.64 0
1932.74 0
1932.84 0
1932.94 0
1933.04 0
1933.14 0
1933.24 31
1933.34 63
1933.44 94
1933.54 123
1933.64 149
1933.74 173
1933.84 194
1933.95 212
1934.05 226
1934.15 237
1934.25 243
1934.35 244
1934.45 243
1934.55 241
1934.65 240
1934.75 242
1934.85 246
1934.95 251
1935.05 257
1935.15 258
1935.26 254
1935.36 242
1935.46 224
1935.56 202
1935.66 181
1935.76 165
1935.86 157
1935.96 157
1936.06 164
1936.16 174
1936.26 183
1936.36 187
1936.46 186
1936.57 180
1936.67 171
1936.77 163
1936.87 157
1936.97 156
1937.07 158
1937.17 162
1937.27 164
1937.37 165
1937.47 162
1937.57 157
1937.67 152
1937.78 147
1937.88 144
1937.98 143
1938.08 141
1938.18 139
1938.28 133
1938.38 124
1938.48 113
1938.58 101
1938.68 92
1938.78 86
1938.88 85
1938.99 88
1939.09 96
1939.19 106
1939.29 116
1939.39 127
1939.49 138
1939.59 149
1939.69 162
1939.79 175
1939.89 188
1939.99 199
1940.10 209
1940.20 214
1940.30 215
1940.40 211
1940.50 204
1940.60 195
1940.70 185
1940.80 174
1940.90 164
1941.00 154
1941.10 143
1941.21 132
1941.31 121
1941.41 111
1941.51 104
1941.61 100
1941.71 100
1941.81 104
1941.91 110
1942.01 114
1942.11 116
1942.22 115
1942.32 109
1942.42 100
1942.52 90
1942.62 83
1942.72 79
1942.82 81
1942.92 88
1943.02 99
1943.12 112
1943.22 125
1943.33 135
1943.43 141
1943.53 144
1943.63 145
1943.73 147
1943.83 154
1943.93 166
1944.03 184
1944.13 208
1944.23 232
1944.34 255
1944.44 272
1944.54 283
1944.64 287
1944.74 288
1944.84 288
1944.94 290
1945.04 297
1945.14 307
1945.25 318
1945.35 330
1945.45 340
1945.55 347
1945.65 355
1945.75 364
1945.85 378
1945.95 399
1946.05 426
1946.15 457
1946.26 487
1946.36 514
1946.46 535
1946.56 549
1946.66 556
1946.76 560
1946.86 561
1946.96 561
1947.06 561
1947.17 558
1947.27 551
1947.37 539
1947.47 520
1947.57 497
1947.67 471
1947.77 445
1947.87 422
1947.97 403
1948.08 390
1948.18 380
1948.28 374
1948.38 370
1948.48 367
1948.58 363
1948.68 360
1948.78 356
1948.88 353
1948.99 351
1949.09 350
1949.19 352
1949.29 356
1949.39 362
1949.49 371
1949.59 382
1949.69 394
1949.79 405
1949.90 413
1950.00 419
1950.10 420
1950.20 418
1950.30 414
1950.40 408
1950.50 402
1950.60 396
1950.71 388
1950.81 377
1950.91 363
1951.01 343
1951.11 319
1951.21 292
1951.31 265
1951.41 240
1951.51 220
1951.62 204
1951.72 191
1951.82 182
1951.92 175
1952.02 168
1952.12 161
1952.22 152
1952.32 142
1952.43 132
1952.53 122
1952.63 114
1952.73 109
1952.83 110
1952.93 116
1953.03 128
1953.13 145
1953.24 163
1953.34 181
1953.44 198
1953.54 211
1953.64 220
1953.74 223
1953.84 221
1953.94 215
1954.05 204
1954.15 191
1954.25 176
1954.35 163
1954.45 154
1954.55 151
1954.65 154
1954.75 163
1954.86 175
1954.96 190
1955.06 204
1955.16 214
1955.26 221
1955.36 223
1955.46 221
1955.56 216
1955.67 209
1955.77 202
1955.87 195
1955.97 187
1956.07 178
1956.17 167
1956.27 154
1956.38 136
1956.48 116
1956.58 94
1956.68 72
1956.78 54
1956.88 40
1956.98 30
1957.08 26
1957.19 26
1957.29 28
1957.39 31
1957.49 33
1957.59 35
1957.69 37
1957.79 41
1957.90 46
1958.00 55
1958.10 66
1958.20 78
1958.30 88
1958.40 95
1958.50 95
1958.61 89
1958.71 77
1958.81 58
1958.91 37
1959.01 15
1959.11 0
1959.21 0
1959.31 0
1959.42 0
1959.52 0
1959.62 0
1959.72 0
1959.82 0
1959.92 0
1960.02 14
1960.13 29
1960.23 44
1960.33 58
1960.43 70
1960.53 80
1960.63 87
1960.73 91
1960.84 93
1960.94 93
1961.04 90
1961.14 85
1961.24 77
1961.34 68
1961.44 58
1961.55 49
1961.65 42
1961.75 38
1961.85 35
1961.95 35
1962.05 37
1962.16 38
1962.26 40
1962.36 41
1962.46 43
1962.56 47
1962.66 51
1962.76 57
1962.87 63
1962.97 68
1963.07 69
1963.17 66
1963.27 59
1963.37 48
1963.47 35
1963.58 23
1963.68 15
1963.78 10
1963.88 12
1963.98 19
1964.08 29
1964.19 40
1964.29 51
1964.39 60
1964.49 66
1964.59 71
1964.69 76
1964.79 81
1964.90 88
1965.00 95
1965.10 100
1965.20 100
1965.30 94
1965.40 82
1965.51 65
1965.61 46
1965.71 31
1965.81 22
1965.91 22
1966.01 30
1966.11 44
1966.22 60
1966.32 75
1966.42 86
1966.52 93
1966.62 95
1966.72 96
1966.83 98
1966.93 102
1967.03 110
1967.13 121
1967.23 134
1967.33 147
1967.44 159
1967.54 169
1967.64 177
1967.74 183
1967.84 188
1967.94 191
1968.05 192
1968.15 190
1968.25 187
1968.35 182
1968.45 177
1968.55 172
1968.66 168
1968.76 165
1968.86 163
1968.96 160
1969.06 158
1969.16 154
1969.27 150
1969.37 144
1969.47 139
1969.57 134
1969.67 129
1969.77 124
1969.88 117
1969.98 110
1970.08 101
1970.18 92
1970.28 84
1970.38 80
1970.49 82
1970.59 91
1970.69 106
1970.79 126
1970.89 147
1970.99 166
1971.10 179
1971.20 185
1971.30 185
1971.40 180
1971.50 174
1971.60 169
1971.71 169
1971.81 172
1971.91 179
1972.01 188
1972.11 196
1972.21 202
1972.32 204
1972.42 202
1972.52 197
1972.62 190
1972.72 182
1972.82 174
1972.93 165
1973.03 157
1973.13 148
1973.23 139
1973.33 130
1973.44 121
1973.54 115
1973.64 111
1973.74 112
1973.84 117
1973.94 125
1974.05 137
1974.15 149
1974.25 160
1974.35 168
1974.45 173
1974.55 174
1974.66 171
1974.76 166
1974.86 159
1974.96 150
1975.06 140
1975.17 129
1975.27 118
1975.37 106
1975.47 94
1975.57 84
1975.67 76
1975.78 71
1975.88 72
1975.98 78
1976.08 89
1976.18 104
1976.29 123
1976.39 144
1976.49 167
1976.59 188
1976.69 207
1976.80 222
1976.90 231
1977.00 231
1977.10 223
1977.20 208
1977.30 188
1977.41 166
1977.51 146
1977.61 131
1977.71 123
1977.81 124
1977.92 131
1978.02 143
1978.12 158
1978.22 173
1978.32 186
1978.43 195
1978.53 201
1978.63 201
1978.73 197
1978.83 187
1978.93 175
1979.04 160
1979.14 145
1979.24 131
1979.34 120
1979.44 112
1979.55 106
1979.65 103
1979.75 101
1979.85 100
1979.95 99
1980.06 100
1980.16 104
1980.26 112
1980.36 124
1980.46 140
1980.57 160
1980.67 179
1980.77 195
1980.87 207
1980.97 213
1981.08 213
1981.18 209
1981.28 205
1981.38 203
1981.48 207
1981.59 218
1981.69 236
1981.79 258
1981.89 282
1981.99 305
1982.10 321
1982.20 328
1982.30 327
1982.40 318
1982.50 303
1982.61 284
1982.71 264
1982.81 246
1982.91 230
1983.01 216
1983.12 205
1983.22 196
1983.32 187
1983.42 179
1983.52 169
1983.63 160
1983.73 151
1983.83 143
1983.93 137
1984.03 133
1984.14 131
1984.24 130
1984.34 127
1984.44 121
1984.54 110
1984.65 95
1984.75 78
1984.85 61
1984.95 45
1985.05 35
1985.16 30
1985.26 31
1985.36 36
1985.46 45
1985.56 53
1985.67 61
1985.77 65
1985.87 66
1985.97 62
1986.07 57
1986.18 53
1986.28 53
1986.38 59
1986.48 73
1986.59 92
1986.69 116
1986.79 140
1986.89 163
1986.99 181
1987.10 193
1987.20 202
1987.30 208
1987.40 213
1987.50 217
1987.61 220
1987.71 223
1987.81 225
1987.91 227
1988.02 228
1988.12 229
1988.22 229
1988.32 228
1988.42 223
1988.53 213
1988.63 197
1988.73 176
1988.83 152
1988.93 129
1989.04 109
1989.14 96
1989.24 93
1989.34 98
1989.45 111
1989.55 130
1989.65 150
1989.75 168
1989.85 181
1989.96 188
1990.06 189
1990.16 185
1990.26 176
1990.37 164
1990.47 152
1990.57 141
1990.67 131
1990.77 122
1990.88 114
1990.98 105
1991.08 98
1991.18 90
1991.29 83
1991.39 76
1991.49 71
1991.59 65
1991.69 60
1991.80 53
1991.90 45
1992.00 35
1992.10 24
1992.21 12
1992.31 2
1992.41 0
1992.51 0
1992.61 0
1992.72 0
1992.82 0
1992.92 0
1993.02 0
1993.13 0
1993.23 0
1993.33 4
1993.43 10
1993.53 19
1993.64 31
1993.74 44
1993.84 58
1993.94 70
1994.05 81
1994.15 89
1994.25 95
1994.35 100
1994.46 105
1994.56 111
1994.66 117
1994.76 123
1994.86 127
1994.97 128
1995.07 126
1995.17 121
1995.27 114
1995.38 107
1995.48 103
1995.58 104
1995.68 112
1995.79 127
1995.89 147
1995.99 169
1996.09 190
1996.20 207
1996.30 216
1996.40 220
1996.50 217
1996.60 211
1996.71 204
1996.81 199
1996.91 197
1997.01 198
1997.12 201
1997.22 204
1997.32 205
1997.42 203
1997.53 198
1997.63 193
1997.73 188
1997.83 185
1997.94 188
1998.04 197
1998.14 211
1998.24 228
1998.35 248
1998.45 266
1998.55 281
1998.65 290
1998.75 293
1998.86 292
1998.96 288
1999.06 284
1999.16 283
1999.27 287
1999.37 297
1999.47 313
1999.57 330
1999.68 347
1999.78 359
1999.88 364
1999.98 363
2000.09 354
2000.19 341
2000.29 324
2000.39 306
2000.50 288
2000.60 269
2000.70 252
2000.80 237
2000.91 225
2001.01 217
2001.11 214
2001.21 214
2001.32 216
2001.42 220
2001.52 223
2001.62 225
2001.73 227
2001.83 229
2001.93 234
2002.03 241
2002.14 250
2002.24 259
2002.34 265
2002.44 266
2002.55 260
2002.65 248
2002.75 231
2002.85 212
2002.96 192
2003.06 176
2003.16 165
2003.26 159
2003.37 161
2003.47 168
2003.57 179
2003.67 194
2003.78 212
2003.88 229
2003.98 246
2004.08 260
2004.19 270
2004.29 275
2004.39 273
2004.49 264
2004.60 249
2004.70 229
2004.80 208
2004.90 187
2005.01 170
2005.11 158
2005.21 153
2005.32 153
2005.42 159
2005.52 167
2005.62 176
2005.73 185
2005.83 193
2005.93 200
2006.03 204
2006.14 208
2006.24 211
2006.34 212
2006.44 213
2006.55 213
2006.65 213
2006.75 212
2006.85 212
2006.96 212
2007.06 214
2007.16 218
2007.26 225
2007.37 234
2007.47 244
2007.57 252
2007.68 257
2007.78 256
2007.88 248
2007.98 232
2008.09 210
2008.19 184
2008.29 159
2008.39 136
2008.50 119
2008.60 110
2008.70 107
2008.80 110
2008.91 118
2009.01 127
2009.11 137
2009.22 145
2009.32 152
2009.42 157
2009.52 162
2009.63 168
2009.73 175
2009.83 185
2009.93 198
2010.04 213
2010.14 229
2010.24 245
2010.35 260
2010.45 271
2010.55 280
2010.65 286
2010.76 289
2010.86 291
2010.96 290
2011.06 286
2011.17 278
2011.27 265
2011.37 247
2011.48 225
2011.58 200
2011.68 176
2011.78 157
2011.89 145
2011.99 141
2012.09 145
2012.19 154
2012.30 165
2012.40 177
2012.50 185
2012.61 190
2012.71 190
2012.81 187
2012.91 182
2013.02 178
2013.12 173
2013.22 168
2013.33 163
2013.43 158
2013.53 152
2013.63 145
2013.74 137
2013.84 131
2013.94 128
2014.04 127
2014.15 130
2014.25 135
2014.35 143
2014.46 150
2014.56 157
2014.66 160
2014.76 160
2014.87 156
2014.97 148
2015.07 138
2015.18 128
2015.28 120
2015.38 115
2015.48 115
2015.59 121
2015.69 131
2015.79 144
2015.90 159
2016.00 173
2016.10 185
2016.20 193
2016.31 196
2016.41 194
2016.51 188
2016.62 178
2016.72 167
2016.82 158
2016.92 153
2017.03 155
2017.13 164
2017.23 181
2017.34 204
2017.44 229
2017.54 253
2017.64 274
2017.75 290
2017.85 301
2017.95 309
2018.06 314
2018.16 318
2018.26 321
2018.37 322
2018.47 321
2018.57 317
2018.67 311
2018.78 304
2018.88 298
2018.98 293
2019.09 290
2019.19 288
2019.29 287
2019.39 285
2019.50 282
2019.60 278
2019.70 273
2019.81 267
2019.91 258
2020.01 245
2020.12 227
2020.22 203
2020.32 176
2020.42 145
2020.53 117
2020.63 93
2020.73 77
2020.84 69
2020.94 70
2021.04 78
2021.14 90
2021.25 104
2021.35 118
2021.45 129
2021.56 139
2021.66 146
2021.76 150
2021.87 154
2021.97 158
2022.07 164
2022.17 172
2022.28 182
2022.38 193
2022.48 202
2022.59 206
2022.69 205
2022.79 198
2022.90 186
2023.00 171
2023.10 155
2023.21 142
2023.31 131
2023.41 124
2023.51 118
2023.62 112
2023.72 107
2023.82 102
2023.93 98
2024.03 95
2024.13 93
2024.24 93
2024.34 91
2024.44 88
2024.55 80
2024.65 68
2024.75 53
2024.85 35
2024.96 17
2025.06 1
2025.16 0
2025.27 0
2025.37 0
2025.47 0
2025.58 0
2025.68 0
2025.78 11
2025.89 25
2025.99 38
2026.09 49
2026.19 56
2026.30 58
2026.40 55
2026.50 47
2026.61 36
2026.71 22
2026.81 9
2026.92 0
2027.02 0
2027.12 0
2027.23 0
2027.33 0
2027.43 0
2027.54 0
2027.64 0
2027.74 3
2027.85 13
2027.95 22
2028.05 29
2028.15 35
2028.26 39
2028.36 40
2028.46 40
2028.57 39
2028.67 38
2028.77 39
2028.88 42
2028.98 49
2029.08 61
2029.19 79
2029.29 100
2029.39 123
2029.50 145
2029.60 163
2029.70 174
2029.81 178
2029.91 174
2030.01 165
2030.12 153
2030.22 139
2030.32 126
2030.42 114
2030.53 104
2030.63 97
2030.73 91
2030.84 87
2030.94 86
2031.04 86
2031.15 88
2031.25 90
2031.35 92
2031.46 92
2031.56 89
2031.66 81
2031.77 71
2031.87 59
2031.97 49
2032.08 43
2032.18 41
2032.28 44
2032.39 49
2032.49 56
2032.59 61
2032.70 63
2032.80 61
2032.90 57
2033.01 53
2033.11 49
2033.21 47
2033.32 47
2033.42 49
2033.52 50
2033.63 50
2033.73 46
2033.83 39
2033.94 29
2034.04 17
2034.14 4
2034.25 0
2034.35 0
2034.45 0
2034.56 0
2034.66 0
2034.76 0
2034.87 0
2034.97 0
2035.07 3
2035.18 19
2035.28 38
2035.38 58
2035.49 77
2035.59 96
2035.69 112
2035.80 126
2035.90 138
2036.00 149
2036.11 159
2036.21 166
2036.31 169
2036.42 166
2036.52 156
2036.62 141
2036.73 123
2036.83 105
2036.93 90
2037.04 81
2037.14 77
2037.24 77
2037.35 79
2037.45 83
2037.55 87
2037.66 92
2037.76 99
2037.86 108
2037.97 120
2038.07 135
2038.17 150
2038.28 163
2038.38 173
2038.48 177
2038.59 176
2038.69 169
2038.80 156
2038.90 138
2039.00 116
2039.11 94
2039.21 73
2039.31 55
2039.42 41
2039.52 33
2039.62 31
2039.73 33
2039.83 38
2039.93 46
2040.04 54
2040.14 63
2040.24 71
2040.35 78
2040.45 84
2040.55 89
2040.66 91
2040.76 92
2040.86 89
2040.97 84
2041.07 76
2041.18 65
2041.28 52
2041.38 39
2041.49 28
2041.59 20
2041.69 18
2041.80 21
2041.90 27
2042.00 36
2042.11 42
2042.21 43
2042.31 39
2042.42 30
2042.52 17
2042.62 6
2042.73 0
2042.83 2
2042.93 12
2043.04 29
2043.14 48
2043.25 66
2043.35 79
2043.45 85
2043.56 84
2043.66 78
2043.76 69
2043.87 59
2043.97 50
2044.07 43
2044.18 36
2044.28 28
2044.38 20
2044.49 10
2044.59 0
2044.70 0
2044.80 0
2044.90 0
2045.01 6
2045.11 18
2045.21 28
2045.32 34
2045.42 34
2045.52 28
2045.63 17
2045.73 6
2045.84 0
2045.94 0
2046.04 0
2046.15 9
2046.25 21
2046.35 33
2046.46 41
2046.56 44
2046.66 42
2046.77 36
2046.87 30
2046.98 26
2047.08 24
2047.18 26
2047.29 31
2047.39 36
2047.49 41
2047.60 44
2047.70 46
2047.80 47
2047.91 46
2048.01 46
2048.12 43
2048.22 39
2048.32 31
2048.43 19
2048.53 5
2048.63 0
2048.74 0
2048.84 0
2048.95 0
2049.05 2
2049.15 27
2049.26 58
2049.36 91
2049.46 122
2049.57 149
2049.67 168
2049.77 178
2049.88 178
2049.98 169
2050.09 152
2050.19 132
2050.29 110
2050.40 91
2050.50 77
2050.60 69
2050.71 68
2050.81 74
2050.92 83
2051.02 93
2051.12 104
2051.23 112
2051.33 118
2051.43 122
2051.54 124
2051.64 126
2051.75 128
2051.85 132
2051.95 137
2052.06 144
2052.16 152
2052.26 160
2052.37 167
2052.47 172
2052.58 175
2052.68 174
2052.78 171
2052.89 168
2052.99 166
2053.10 166
2053.20 168
2053.30 170
2053.41 171
2053.51 169
2053.61 163
2053.72 151
2053.82 136
2053.93 120
2054.03 105
2054.13 92
2054.24 83
2054.34 78
2054.44 79
2054.55 83
2054.65 90
2054.76 98
2054.86 105
2054.96 110
2055.07 111
2055.17 108
2055.28 102
2055.38 97
2055.48 93
2055.59 94
2055.69 100
2055.80 109
2055.90 121
2056.00 132
2056.11 141
2056.21 146
2056.31 150
2056.42 153
2056.52 158
2056.63 166
2056.73 178
2056.83 193
2056.94 208
2057.04 220
2057.15 228
2057.25 230
2057.35 227
2057.46 223
2057.56 220
2057.67 220
2057.77 223
2057.87 230
2057.98 235
2058.08 237
2058.18 231
2058.29 217
2058.39 196
2058.50 170
2058.60 143
2058.70 117
2058.81 94
2058.91 75
2059.02 58
2059.12 41
2059.22 25
2059.33 10
2059.43 0
2059.54 0
2059.64 0
2059.74 0
2059.85 13
2059.95 32
2060.06 50
2060.16 66
2060.26 77
2060.37 82
2060.47 82
2060.58 80
2060.68 78
2060.78 79
2060.89 84
2060.99 93
2061.10 103
2061.20 114
2061.30 124
2061.41 129
2061.51 129
2061.62 125
2061.72 118
2061.82 109
2061.93 100
2062.03 91
2062.14 85
2062.24 79
2062.34 74
2062.45 69
2062.55 62
2062.66 53
2062.76 43
2062.86 31
2062.97 20
2063.07 10
2063.18 2
2063.28 0
2063.38 0
2063.49 0
2063.59 0
2063.70 0
2063.80 0
2063.91 0
2064.01 0
2064.11 0
2064.22 0
2064.32 1
2064.43 9
2064.53 19
2064.63 32
2064.74 47
2064.84 61
2064.95 75
2065.05 87
2065.15 98
2065.26 107
2065.36 115
2065.47 122
2065.57 128
2065.67 132
2065.78 136
2065.88 141
2065.99 145
2066.09 150
2066.20 154
2066.30 155
2066.40 152
2066.51 145
2066.61 133
2066.72 118
2066.82 102
2066.92 87
2067.03 75
2067.13 66
2067.24 59
2067.34 53
2067.45 46
2067.55 38
2067.65 28
2067.76 19
2067.86 10
2067.97 5
2068.07 2
2068.17 3
2068.28 6
2068.38 9
2068.49 11
2068.59 11
2068.70 9
2068.80 5
2068.90 2
2069.01 0
2069.11 0
2069.22 0
2069.32 3
2069.43 5
2069.53 6
2069.63 4
2069.74 1
2069.84 0
2069.95 0
2070.05 0
2070.15 0
2070.26 0
2070.36 5
2070.47 12
2070.57 18
2070.68 21
2070.78 23
2070.88 24
2070.99 27
2071.09 34
2071.20 48
2071.30 68
2071.41 95
2071.51 124
2071.61 153
2071.72 179
2071.82 196
2071.93 204
2072.03 202
2072.14 193
2072.24 176
2072.34 155
2072.45 132
2072.55 108
2072.66 87
2072.76 68
2072.87 53
2072.97 41
2073.07 33
2073.18 27
2073.28 23
2073.39 18
2073.49 14
2073.60 9
2073.70 4
2073.80 0
2073.91 0
2074.01 0
2074.12 2
2074.22 9
2074.33 19
2074.43 30
2074.53 41
2074.64 53
2074.74 64
2074.85 74
2074.95 83
2075.06 92
2075.16 100
2075.27 108
2075.37 114
2075.47 119
2075.58 123
2075.68 124
2075.79 124
2075.89 122
2076.00 120
2076.10 119
2076.20 118
2076.31 119
2076.41 122
2076.52 127
2076.62 134
2076.73 145
2076.83 159
2076.94 176
2077.04 195
2077.14 215
2077.25 232
2077.35 245
2077.46 253
2077.56 256
2077.67 255
2077.77 250
2077.88 246
2077.98 243
2078.08 242
2078.19 242
2078.29 243
2078.40 243
2078.50 241
2078.61 233
2078.71 221
2078.82 203
2078.92 182
2079.02 159
2079.13 135
2079.23 112
2079.34 91
2079.44 72
2079.55 57
2079.65 44
2079.76 34
2079.86 29
2079.96 28
2080.07 31
2080.17 37
2080.28 47
2080.38 58
2080.49 69
2080.59 78
2080.70 85
2080.80 90
2080.90 94
2081.01 100
2081.11 107
2081.22 117
2081.32 128
2081.43 138
2081.53 146
2081.64 149
2081.74 148
2081.85 142
2081.95 133
2082.05 125
2082.16 119
2082.26 116
2082.37 115
2082.47 116
2082.58 117
2082.68 118
2082.79 120
2082.89 123
2083.00 129
2083.10 141
2083.20 157
2083.31 176
2083.41 196
2083.52 213
2083.62 223
2083.73 226
2083.83 223
2083.94 214
2084.04 205
2084.15 197
2084.25 194
2084.36 194
2084.46 199
2084.56 204
2084.67 207
2084.77 207
2084.88 201
2084.98 188
2085.09 172
2085.19 153
2085.30 135
2085.40 120
2085.51 111
2085.61 109
2085.71 113
2085.82 121
2085.92 130
2086.03 137
2086.13 140
2086.24 139
2086.34 135
2086.45 127
2086.55 117
2086.66 107
2086.76 98
2086.87 88
2086.97 78
2087.08 68
2087.18 56
2087.28 42
2087.39 26
2087.49 9
2087.60 0
2087.70 0
2087.81 0
2087.91 0
2088.02 0
2088.12 0
2088.23 0
2088.33 0
2088.44 15
2088.54 44
2088.65 75
2088.75 104
2088.85 129
2088.96 147
2089.06 158
2089.17 159
2089.27 153
2089.38 139
2089.48 121
2089.59 102
2089.69 85
2089.80 70
2089.90 60
2090.01 52
2090.11 49
2090.22 49
2090.32 52
2090.43 60
2090.53 72
2090.64 89
2090.74 110
2090.84 133
2090.95 158
2091.05 180
2091.16 200
2091.26 215
2091.37 225
2091.47 229
2091.58 228
2091.68 221
2091.79 211
2091.89 198
2092.00 184
2092.10 170
2092.21 157
2092.31 145
2092.42 134
2092.52 124
2092.63 115
2092.73 106
2092.84 98
2092.94 93
2093.05 90
2093.15 91
2093.25 97
2093.36 107
2093.46 119
2093.57 134
2093.67 149
2093.78 163
2093.88 174
2093.99 183
2094.09 188
2094.20 188
2094.30 184
2094.41 175
2094.51 161
2094.62 145
2094.72 128
2094.83 111
2094.93 97
2095.04 86
2095.14 79
2095.25 74
2095.35 71
2095.46 67
2095.56 63
2095.67 58
2095.77 52
2095.88 48
2095.98 44
2096.09 44
2096.19 47
2096.30 53
2096.40 61
2096.51 72
2096.61 83
2096.72 94
2096.82 104
2096.93 111
2097.03 115
2097.13 117
2097.24 117
2097.34 115
2097.45 110
2097.55 103
2097.66 93
2097.76 79
2097.87 61
2097.97 41
2098.08 19
2098.18 0
2098.29 0
2098.39 0
2098.50 0
2098.60 0
2098.71 0
2098.81 0
2098.92 8
2099.02 25
2099.13 39
2099.23 49
2099.34 58
2099.44 65
2099.55 74
2099.65 86
2099.76 101
2099.86 119
2099.97 138
2100.07 156
2100.18 171
2100.28 182
2100.39 189
2100.49 194
2100.60 197
2100.70 202
2100.81 208
2100.91 214
2101.02 221
2101.12 226
2101.23 228
2101.33 226
2101.44 220
2101.54 213
2101.65 205
2101.75 200
2101.86 197
2101.96 198
2102.07 199
2102.17 199
2102.28 195
2102.38 185
2102.49 169
2102.59 150
2102.70 128
2102.80 109
2102.91 94
2103.01 84
2103.12 80
2103.22 82
2103.33 88
2103.43 96
2103.54 106
2103.64 116
2103.75 127
2103.85 135
2103.96 141
2104.07 145
2104.17 146
2104.28 146
2104.38 144
2104.49 142
2104.59 141
2104.70 140
2104.80 140
2104.91 141
2105.01 141
2105.12 140
2105.22 139
2105.33 136
2105.43 132
2105.54 127
2105.64 121
2105.75 115
2105.85 108
2105.96 102
2106.06 96
2106.17 93
2106.27 92
2106.38 95
2106.48 100
2106.59 107
2106.69 114
2106.80 119
2106.90 122
2107.01 121
2107.11 116
2107.22 110
2107.32 104
2107.43 101
2107.53 102
2107.64 106
2107.74 114
2107.85 124
2107.96 136
2108.06 148
2108.17 157
2108.27 162
2108.38 163
2108.48 159
2108.59 150
2108.69 137
2108.80 123
2108.90 108
2109.01 95
2109.11 83
2109.22 70
2109.32 57
2109.43 40
2109.53 22
2109.64 2
2109.74 0
2109.85 0
2109.95 0
2110.06 0
2110.16 0
2110.27 0
2110.38 2
2110.48 10
2110.59 14
2110.69 15
2110.80 17
2110.90 20
2111.01 26
2111.11 35
2111.22 47
2111.32 60
2111.43 72
2111.53 84
2111.64 93
2111.74 99
2111.85 101
2111.95 98
2112.06 89
2112.16 77
2112.27 63
2112.38 48
2112.48 36
2112.59 29
2112.69 26
2112.80 27
2112.90 31
2113.01 36
2113.11 38
2113.22 38
2113.32 32
2113.43 24
2113.53 12
2113.64 0
2113.74 0
2113.85 0
2113.95 0
2114.06 0
2114.17 2
2114.27 17
2114.38 33
2114.48 50
2114.59 65
2114.69 80
2114.80 94
2114.90 107
2115.01 120
2115.11 132
2115.22 143
2115.32 151
2115.43 158
2115.54 161
2115.64 161
2115.75 159
2115.85 155
2115.96 150
2116.06 146
2116.17 143
2116.27 143
2116.38 145
2116.48 148
2116.59 151
2116.69 153
2116.80 152
2116.91 148
2117.01 142
2117.12 134
2117.22 126
2117.33 120
2117.43 117
2117.54 119
2117.64 125
2117.75 137
2117.85 152
2117.96 167
2118.06 181
2118.17 190
2118.28 195
2118.38 195
2118.49 192
2118.59 187
2118.70 184
2118.80 182
2118.91 182
2119.01 183
2119.12 181
2119.22 176
2119.33 165
2119.44 147
2119.54 125
2119.65 99
2119.75 72
2119.86 48
2119.96 27
2120.07 9
2120.17 0
2120.28 0
2120.39 0
2120.49 0
2120.60 0
2120.70 0
2120.81 0
2120.91 0
2121.02 0
2121.12 8
2121.23 22
2121.33 35
2121.44 48
2121.55 58
2121.65 64
2121.76 65
2121.86 60
2121.97 50
2122.07 35
2122.18 19
2122.28 3
2122.39 0
2122.50 0
2122.60 0
2122.71 0
2122.81 0
2122.92 10
2123.02 22
2123.13 35
2123.23 48
2123.34 59
2123.45 68
2123.55 73
2123.66 73
2123.76 70
2123.87 63
2123.97 53
2124.08 44
2124.18 35
2124.29 30
2124.40 27
2124.50 26
2124.61 28
2124.71 32
2124.82 37
2124.92 44
2125.03 52
2125.14 62
2125.24 74
2125.35 88
2125.45 103
2125.56 119
2125.66 134
2125.77 146
2125.87 154
2125.98 155
2126.09 151
2126.19 142
2126.30 130
2126.40 118
2126.51 108
2126.61 102
2126.72 101
2126.83 102
2126.93 106
2127.04 110
2127.14 113
2127.25 115
2127.35 116
2127.46 118
2127.56 120
2127.67 122
2127.78 122
2127.88 120
2127.99 112
2128.09 99
2128.20 83
2128.30 63
2128.41 44
2128.52 27
2128.62 15
2128.73 9
2128.83 9
2128.94 15
2129.04 23
2129.15 35
2129.26 48
2129.36 61
2129.47 74
2129.57 87
2129.68 100
2129.78 111
2129.89 120
2130.00 127
2130.10 130
2130.21 131
2130.31 129
2130.42 126
2130.52 121
2130.63 114
2130.74 106
2130.84 96
2130.95 86
2131.05 75
2131.16 66
2131.27 60
2131.37 58
2131.48 61
2131.58 67
2131.69 75
2131.79 82
2131.90 86
2132.01 83
2132.11 75
2132.22 63
2132.32 51
2132.43 40
2132.53 33
2132.64 33
2132.75 40
2132.85 51
2132.96 63
2133.06 74
2133.17 83
2133.28 87
2133.38 89
2133.49 87
2133.59 82
2133.70 76
2133.80 70
2133.91 62
2134.02 54
2134.12 46
2134.23 38
2134.33 30
2134.44 23
2134.55 16
2134.65 9
2134.76 0
2134.86 0
2134.97 0
2135.07 0
2135.18 0
2135.29 0
2135.39 0
2135.50 0
2135.60 2
2135.71 15
2135.82 28
2135.92 41
2136.03 53
2136.13 63
2136.24 70
2136.34 73
2136.45 69
2136.56 60
2136.66 46
2136.77 30
2136.87 15
2136.98 1
2137.09 0
2137.19 0
2137.30 0
2137.40 0
2137.51 0
2137.62 2
2137.72 7
2137.83 12
2137.93 17
2138.04 20
2138.15 23
2138.25 25
2138.36 27
2138.46 26
2138.57 24
2138.68 20
2138.78 16
2138.89 12
2138.99 9
2139.10 7
2139.20 8
2139.31 12
2139.42 16
2139.52 22
2139.63 29
2139.73 36
2139.84 46
2139.95 56
2140.05 69
2140.16 81
2140.26 92
2140.37 101
2140.48 104
2140.58 103
2140.69 97
2140.79 91
2140.90 84
2141.01 81
2141.11 81
2141.22 86
2141.32 95
2141.43 106
2141.54 115
2141.64 123
2141.75 126
2141.85 127
2141.96 125
2142.07 122
2142.17 122
2142.28 125
2142.38 133
2142.49 145
2142.60 158
2142.70 170
2142.81 177
2142.92 179
2143.02 176
2143.13 168
2143.23 159
2143.34 152
2143.45 147
2143.55 146
2143.66 147
2143.76 149
2143.87 149
2143.98 148
2144.08 148
2144.19 149
2144.29 156
2144.40 170
2144.51 190
2144.61 215
2144.72 242
2144.82 268
2144.93 287
2145.04 299
2145.14 302
2145.25 298
2145.36 288
2145.46 276
2145.57 264
2145.67 254
2145.78 245
2145.89 239
2145.99 234
2146.10 229
2146.20 223
2146.31 217
2146.42 210
2146.52 204
2146.63 200
2146.73 200
2146.84 204
2146.95 213
2147.05 226
2147.16 240
2147.27 254
2147.37 264
2147.48 270
2147.58 269
2147.69 264
2147.80 255
2147.90 246
2148.01 239
2148.11 235
2148.22 236
2148.33 240
2148.43 246
2148.54 252
2148.65 258
2148.75 263
2148.86 268
2148.96 273
2149.07 281
2149.18 291
2149.28 302
2149.39 314
2149.50 324
2149.60 330
2149.71 330
2149.81 325
2149.92 315
2150.03 301
2150.13 284
2150.24 267
2150.35 253
2150.45 241
2150.56 233
2150.66 229
2150.77 229
2150.88 232
2150.98 240
2151.09 251
2151.20 265
2151.30 283
2151.41 301
2151.51 318
2151.62 331
2151.73 338
2151.83 339
2151.94 333
2152.05 324
2152.15 312
2152.26 301
2152.36 294
2152.47 289
2152.58 288
2152.68 289
2152.79 290
2152.90 291
2153.00 290
2153.11 288
2153.21 285
2153.32 283
2153.43 281
2153.53 282
2153.64 284
2153.75 288
2153.85 291
2153.96 293
2154.07 291
2154.17 284
2154.28 272
2154.38 258
2154.49 245
2154.60 236
2154.70 236
2154.81 244
2154.92 262
2155.02 286
2155.13 311
2155.24 332
2155.34 345
2155.45 346
2155.55 338
2155.66 321
2155.77 299
2155.87 276
2155.98 255
2156.09 237
2156.19 222
2156.30 210
2156.41 201
2156.51 195
2156.62 191
2156.72 189
2156.83 188
2156.94 189
2157.04 191
2157.15 191
2157.26 189
2157.36 186
2157.47 180
2157.58 173
2157.68 165
2157.79 157
2157.89 149
2158.00 141
2158.11 134
2158.21 127
2158.32 119
2158.43 111
2158.53 103
2158.64 97
2158.75 92
2158.85 89
2158.96 88
2159.07 90
2159.17 93
2159.28 99
2159.39 107
2159.49 118
2159.60 131
2159.70 143
2159.81 154
2159.92 162
2160.02 166
2160.13 165
2160.24 159
2160.34 151
2160.45 140
2160.56 129
2160.66 119
2160.77 111
2160.88 104
2160.98 100
2161.09 100
2161.20 103
2161.30 109
2161.41 117
2161.51 124
2161.62 130
2161.73 133
2161.83 131
2161.94 125
2162.05 116
2162.15 106
2162.26 97
2162.37 88
2162.47 81
2162.58 74
2162.69 66
2162.79 56
2162.90 44
2163.01 31
2163.11 17
2163.22 5
2163.33 0
2163.43 0
2163.54 0
2163.65 0
2163.75 0
2163.86 0
2163.97 0
2164.07 0
2164.18 0
2164.29 7
2164.39 14
2164.50 23
2164.60 31
2164.71 38
2164.82 43
2164.92 46
2165.03 46
2165.14 45
2165.24 44
2165.35 45
2165.46 49
2165.56 58
2165.67 71
2165.78 86
2165.88 103
2165.99 121
2166.10 136
2166.20 148
2166.31 157
2166.42 163
2166.52 168
2166.63 171
2166.74 175
2166.84 180
2166.95 189
2167.06 199
2167.16 212
2167.27 226
2167.38 241
2167.48 255
2167.59 267
2167.70 274
2167.80 276
2167.91 270
2168.02 258
2168.12 239
2168.23 216
2168.34 192
2168.44 172
2168.55 158
2168.66 153
2168.76 158
2168.87 172
2168.98 190
2169.08 208
2169.19 221
2169.30 227
2169.40 222
2169.51 207
2169.62 185
2169.72 161
2169.83 138
2169.94 122
2170.04 114
2170.15 116
2170.26 127
2170.36 143
2170.47 161
2170.58 176
2170.68 188
2170.79 194
2170.90 195
2171.01 191
2171.11 185
2171.22 180
2171.33 176
2171.43 174
2171.54 172
2171.65 169
2171.75 165
2171.86 157
2171.97 146
2172.07 133
2172.18 120
2172.29 108
2172.39 100
2172.50 97
2172.61 101
2172.71 111
2172.82 125
2172.93 143
2173.03 162
2173.14 181
2173.25 198
2173.35 212
2173.46 221
2173.57 226
2173.67 225
2173.78 217
2173.89 205
2174.00 188
2174.10 170
2174.21 154
2174.32 140
2174.42 132
2174.53 129
2174.64 132
2174.74 137
2174.85 142
2174.96 144
2175.06 141
2175.17 134
2175.28 122
2175.38 108
2175.49 95
2175.60 85
2175.70 80
2175.81 79
2175.92 83
2176.03 92
2176.13 103
2176.24 117
2176.35 130
2176.45 142
2176.56 150
2176.67 153
2176.77 152
2176.88 146
2176.99 139
2177.09 134
2177.20 133
2177.31 139
2177.41 151
2177.52 168
2177.63 187
2177.74 207
2177.84 223
2177.95 233
2178.06 236
2178.16 232
2178.27 220
2178.38 201
2178.48 178
2178.59 151
2178.70 124
2178.80 100
2178.91 81
2179.02 69
2179.13 65
2179.23 66
2179.34 72
2179.45 80
2179.55 86
2179.66 91
2179.77 94
2179.87 97
2179.98 100
2180.09 103
2180.20 108
2180.30 113
2180.41 117
2180.52 119
2180.62 118
2180.73 113
2180.84 106
2180.94 97
2181.05 90
2181.16 87
2181.26 88
2181.37 96
2181.48 109
2181.59 125
2181.69 141
2181.80 155
2181.91 164
2182.01 169
2182.12 169
2182.23 168
2182.34 168
2182.44 170
2182.55 175
2182.66 183
2182.76 193
2182.87 203
2182.98 213
2183.08 221
2183.19 229
2183.30 238
2183.41 249
2183.51 262
2183.62 278
2183.73 296
2183.83 313
2183.94 329
2184.05 340
2184.15 346
2184.26 347
2184.37 344
2184.48 338
2184.58 332
2184.69 329
2184.80 333
2184.90 344
2185.01 361
2185.12 382
2185.23 404
2185.33 422
2185.44 434
2185.55 435
2185.65 428
2185.76 413
2185.87 394
2185.98 374
2186.08 355
2186.19 340
2186.30 329
2186.40 323
2186.51 320
2186.62 318
2186.73 319
2186.83 321
2186.94 322
2187.05 322
2187.15 320
2187.26 316
2187.37 310
2187.48 303
2187.58 297
2187.69 293
2187.80 293
2187.90 297
2188.01 304
2188.12 315
2188.23 326
2188.33 335
2188.44 342
2188.55 344
2188.65 342
2188.76 338
2188.87 331
2188.98 326
2189.08 323
2189.19 322
2189.30 323
2189.40 323
2189.51 320
2189.62 312
2189.73 299
2189.83 279
2189.94 255
2190.05 228
2190.16 200
2190.26 175
2190.37 154
2190.48 136
2190.58 125
2190.69 120
2190.80 120
2190.91 126
2191.01 135
2191.12 148
2191.23 164
2191.33 180
2191.44 196
2191.55 210
2191.66 224
2191.76 235
2191.87 244
2191.98 251
2192.09 256
2192.19 260
2192.30 264
2192.41 267
2192.51 270
2192.62 272
2192.73 274
2192.84 275
2192.94 276
2193.05 277
2193.16 276
2193.27 276
2193.37 275
2193.48 273
2193.59 271
2193.69 267
2193.80 262
2193.91 256
2194.02 247
2194.12 236
2194.23 224
2194.34 211
2194.45 199
2194.55 188
2194.66 177
2194.77 167
2194.88 157
2194.98 146
2195.09 133
2195.20 117
2195.30 98
2195.41 77
2195.52 57
2195.63 39
2195.73 28
2195.84 24
2195.95 29
2196.06 43
2196.16 66
2196.27 93
2196.38 124
2196.49 154
2196.59 182
2196.70 206
2196.81 225
2196.92 240
2197.02 253
2197.13 264
2197.24 274
2197.34 284
2197.45 292
2197.56 297
2197.67 298
2197.77 294
2197.88 288
2197.99 281
2198.10 276
2198.20 275
2198.31 280
2198.42 291
2198.53 303
2198.63 314
2198.74 320
2198.85 319
2198.96 310
2199.06 294
2199.17 273
2199.28 251
2199.39 230
2199.49 211
2199.60 194
2199.71 180
2199.82 166
2199.92 154
2200.03 143
2200.14 135
2200.25 130
2200.35 131
2200.46 139
2200.57 153
2200.68 173
2200.78 196
2200.89 220
2201.00 244
2201.11 265
2201.21 281
2201.32 292
2201.43 300
2201.53 305
2201.64 308
2201.75 308
2201.86 304
2201.96 295
2202.07 280
2202.18 258
2202.29 230
2202.40 199
2202.50 167
2202.61 140
2202.72 118
2202.83 104
2202.93 96
2203.04 93
2203.15 93
2203.26 93
2203.36 91
2203.47 86
2203.58 79
2203.69 71
2203.79 63
2203.90 55
2204.01 50
2204.12 50
2204.22 54
2204.33 62
2204.44 74
2204.55 88
2204.65 102
2204.76 116
2204.87 128
2204.98 138
2205.08 147
2205.19 155
2205.30 162
2205.41 169
2205.51 173
2205.62 177
2205.73 178
2205.84 178
2205.94 178
2206.05 178
2206.16 181
2206.27 188
2206.38 196
2206.48 205
2206.59 212
2206.70 213
2206.81 206
2206.91 191
2207.02 168
2207.13 143
2207.24 118
2207.34 98
2207.45 86
2207.56 82
2207.67 88
2207.77 101
2207.88 119
2207.99 140
2208.10 164
2208.20 188
2208.31 214
2208.42 239
2208.53 263
2208.64 284
2208.74 300
2208.85 309
2208.96 311
2209.07 307
2209.17 299
2209.28 290
2209.39 281
2209.50 274
2209.60 268
2209.71 262
2209.82 256
2209.93 250
2210.04 242
2210.14 234
2210.25 226
2210.36 219
2210.47 211
2210.57 203
2210.68 193
2210.79 179
2210.90 163
2211.00 144
2211.11 125
2211.22 108
2211.33 95
2211.44 86
2211.54 81
2211.65 80
2211.76 82
2211.87 85
2211.97 87
2212.08 89
2212.19 89
2212.30 87
2212.41 85
2212.51 83
2212.62 82
2212.73 82
2212.84 85
2212.94 88
2213.05 91
2213.16 92
2213.27 89
2213.38 80
2213.48 67
2213.59 50
2213.70 31
2213.81 12
2213.91 0
2214.02 0
2214.13 0
2214.24 0
2214.35 0
2214.45 0
2214.56 0
2214.67 0
2214.78 0
2214.88 5
2214.99 17
2215.10 33
2215.21 50
2215.32 67
2215.42 82
2215.53 94
2215.64 100
2215.75 102
2215.86 102
2215.96 102
2216.07 103
2216.18 108
2216.29 115
2216.39 123
2216.50 131
2216.61 137
2216.72 137
2216.83 134
2216.93 126
2217.04 117
2217.15 108
2217.26 101
2217.37 96
2217.47 93
2217.58 92
2217.69 92
2217.80 92
2217.90 92
2218.01 92
2218.12 93
2218.23 96
2218.34 100
2218.44 106
2218.55 112
2218.66 118
2218.77 123
2218.88 127
2218.98 131
2219.09 135
2219.20 139
2219.31 143
2219.42 146
2219.52 148
2219.63 149
2219.74 146
2219.85 140
2219.96 132
2220.06 123
2220.17 115
2220.28 108
2220.39 105
2220.50 106
2220.60 111
2220.71 120
2220.82 130
2220.93 138
2221.03 144
2221.14 145
2221.25 139
2221.36 127
2221.47 110
2221.57 91
2221.68 73
2221.79 59
2221.90 53
2222.01 55
2222.11 66
2222.22 84
2222.33 105
2222.44 126
2222.55 143
2222.65 153
2222.76 156
2222.87 152
2222.98 142
2223.09 129
2223.19 115
2223.30 102
2223.41 92
2223.52 84
2223.63 79
2223.74 75
2223.84 73
2223.95 71
2224.06 70
2224.17 70
2224.28 72
2224.38 75
2224.49 80
2224.60 87
2224.71 96
2224.82 107
2224.92 120
2225.03 135
2225.14 152
2225.25 169
2225.36 185
2225.46 198
2225.57 207
2225.68 211
2225.79 210
2225.90 204
2226.00 195
2226.11 185
2226.22 176
2226.33 168
2226.44 161
2226.55 155
2226.65 151
2226.76 147
2226.87 142
2226.98 137
2227.09 131
2227.19 125
2227.30 120
2227.41 115
2227.52 112
2227.63 111
2227.73 110
2227.84 111
2227.95 111
2228.06 110
2228.17 107
2228.28 102
2228.38 95
2228.49 87
2228.60 79
2228.71 72
2228.82 66
2228.92 61
2229.03 57
2229.14 51
2229.25 45
2229.36 38
2229.46 30
2229.57 24
2229.68 18
2229.79 14
2229.90 11
2230.01 8
2230.11 5
2230.22 2
2230.33 0
2230.44 0
2230.55 0
2230.65 0
2230.76 0
2230.87 0
2230.98 1
2231.09 9
2231.20 18
2231.30 26
2231.41 33
2231.52 35
2231.63 33
2231.74 24
2231.85 10
2231.95 0
2232.06 0
2232.17 0
2232.28 0
2232.39 0
2232.49 0
2232.60 0
2232.71 2
2232.82 17
2232.93 28
2233.04 34
2233.14 35
2233.25 33
2233.36 30
2233.47 27
2233.58 24
2233.69 23
2233.79 24
2233.90 24
2234.01 26
2234.12 26
2234.23 27
2234.34 29
2234.44 31
2234.55 33
2234.66 35
2234.77 36
2234.88 35
2234.99 34
2235.09 33
2235.20 34
2235.31 38
2235.42 47
2235.53 59
2235.64 73
2235.74 86
2235.85 96
2235.96 102
2236.07 104
2236.18 105
2236.29 105
2236.39 107
2236.50 112
2236.61 118
2236.72 123
2236.83 125
2236.94 122
2237.04 112
2237.15 96
2237.26 78
2237.37 60
2237.48 45
2237.59 34
2237.69 28
2237.80 27
2237.91 27
2238.02 29
2238.13 30
2238.24 31
2238.34 32
2238.45 32
2238.56 34
2238.67 39
2238.78 46
2238.89 57
2238.99 72
2239.10 89
2239.21 107
2239.32 125
2239.43 139
2239.54 148
2239.65 152
2239.75 152
2239.86 148
2239.97 142
2240.08 138
2240.19 136
2240.30 137
2240.40 139
2240.51 142
2240.62 143
2240.73 143
2240.84 140
2240.95 135
2241.05 129
2241.16 122
2241.27 116
2241.38 112
2241.49 110
2241.60 110
2241.71 111
2241.81 114
2241.92 117
2242.03 119
2242.14 121
2242.25 121
2242.36 119
2242.47 117
2242.57 115
2242.68 113
2242.79 114
2242.90 116
2243.01 119
2243.12 122
2243.22 124
2243.33 123
2243.44 120
2243.55 115
2243.66 110
2243.77 108
2243.88 110
2243.98 116
2244.09 126
2244.20 137
2244.31 145
2244.42 150
2244.53 150
2244.64 146
2244.74 138
2244.85 128
2244.96 118
2245.07 111
2245.18 105
2245.29 102
2245.40 101
2245.50 103
2245.61 108
2245.72 114
2245.83 122
2245.94 131
2246.05 140
2246.16 147
2246.26 154
2246.37 158
2246.48 160
2246.59 162
2246.70 165
2246.81 169
2246.92 176
2247.02 187
2247.13 201
2247.24 218
2247.35 234
2247.46 245
2247.57 251
2247.68 248
2247.78 238
2247.89 220
2248.00 197
2248.11 174
2248.22 153
2248.33 134
2248.44 117
2248.54 103
2248.65 90
2248.76 78
2248.87 66
2248.98 54
2249.09 43
2249.20 33
2249.31 26
2249.41 19
2249.52 12
2249.63 4
2249.74 0
2249.85 0
2249.96 0
2250.07 0
2250.17 0
2250.28 0
2250.39 0
2250.50 0
2250.61 19
2250.72 43
2250.83 67
2250.94 88
2251.04 105
2251.15 116
2251.26 122
2251.37 124
2251.48 123
2251.59 123
2251.70 124
2251.81 126
2251.91 129
2252.02 131
2252.13 130
2252.24 124
2252.35 114
2252.46 100
2252.57 85
2252.68 69
2252.78 55
2252.89 43
2253.00 31
2253.11 19
2253.22 9
2253.33 0
2253.44 0
2253.55 0
2253.65 4
2253.76 17
2253.87 34
2253.98 51
2254.09 65
2254.20 74
2254.31 77
2254.42 75
2254.52 70
2254.63 64
2254.74 60
2254.85 59
2254.96 60
2255.07 62
2255.18 65
2255.29 69
2255.39 71
2255.50 72
2255.61 72
2255.72 71
2255.83 72
2255.94 76
2256.05 85
2256.16 99
2256.26 117
2256.37 139
2256.48 161
2256.59 179
2256.70 191
2256.81 196
2256.92 192
2257.03 183
2257.14 170
2257.24 154
2257.35 139
2257.46 124
2257.57 111
2257.68 99
2257.79 88
2257.90 76
2258.01 66
2258.12 56
2258.22 49
2258.33 45
2258.44 44
2258.55 48
2258.66 56
2258.77 69
2258.88 85
2258.99 104
2259.10 124
2259.20 142
2259.31 156
2259.42 165
2259.53 168
2259.64 167
2259.75 165
2259.86 164
2259.97 168
2260.08 178
2260.18 196
2260.29 219
2260.40 245
2260.51 271
2260.62 294
2260.73 311
2260.84 321
2260.95 324
2261.06 319
2261.16 309
2261.27 294
2261.38 274
2261.49 250
2261.60 223
2261.71 192
2261.82 160
2261.93 128
2262.04 99
2262.15 76
2262.25 61
2262.36 55
2262.47 56
2262.58 64
2262.69 75
2262.80 85
2262.91 94
2263.02 100
2263.13 103
2263.24 106
2263.34 110
2263.45 117
2263.56 130
2263.67 147
2263.78 168
2263.89 190
2264.00 210
2264.11 226
2264.22 236
2264.33 240
2264.43 239
2264.54 235
2264.65 232
2264.76 232
2264.87 236
2264.98 246
2265.09 260
2265.20 278
2265.31 297
2265.42 316
2265.52 334
2265.63 352
2265.74 370
2265.85 391
2265.96 415
2266.07 443
2266.18 475
2266.29 512
2266.40 548
2266.51 583
2266.62 613
2266.72 635
2266.83 647
2266.94 651
2267.05 646
2267.16 636
2267.27 623
2267.38 612
2267.49 604
2267.60 601
2267.71 604
2267.82 610
2267.92 616
2268.03 621
2268.14 620
2268.25 613
2268.36 598
2268.47 577
2268.58 550
2268.69 519
2268.80 486
2268.91 454
2269.02 421
2269.12 391
2269.23 363
2269.34 337
2269.45 313
2269.56 294
2269.67 277
2269.78 263
2269.89 251
2270.00 240
2270.11 230
2270.22 220
2270.33 209
2270.43 199
2270.54 190
2270.65 186
2270.76 185
2270.87 187
2270.98 191
2271.09 196
2271.20 198
2271.31 195
2271.42 186
2271.53 169
2271.64 147
2271.74 121
2271.85 93
2271.96 65
2272.07 38
2272.18 15
2272.29 0
2272.40 0
2272.51 0
2272.62 0
2272.73 0
2272.84 0
2272.95 0
2273.06 0
2273.16 6
2273.27 16
2273.38 25
2273.49 33
2273.60 39
2273.71 46
2273.82 55
2273.93 65
2274.04 77
2274.15 91
2274.26 106
2274.37 120
2274.48 133
2274.58 146
2274.69 159
2274.80 172
2274.91 183
2275.02 194
2275.13 202
2275.24 207
2275.35 210
2275.46 209
2275.57 206
2275.68 200
2275.79 192
2275.90 182
2276.01 169
2276.11 155
2276.22 138
2276.33 119
2276.44 100
2276.55 81
2276.66 62
2276.77 44
2276.88 30
2276.99 20
2277.10 14
2277.21 14
2277.32 19
2277.43 28
2277.54 39
2277.65 50
2277.75 59
2277.86 65
2277.97 67
2278.08 65
2278.19 61
2278.30 55
2278.41 50
2278.52 46
2278.63 45
2278.74 46
2278.85 50
2278.96 54
2279.07 59
2279.18 63
2279.29 65
2279.40 65
2279.50 65
2279.61 67
2279.72 73
2279.83 83
2279.94 97
2280.05 114
2280.16 131
2280.27 146
2280.38 159
2280.49 168
2280.60 175
2280.71 180
2280.82 184
2280.93 188
2281.04 190
2281.15 192
2281.26 192
2281.36 193
2281.47 195
2281.58 201
2281.69 210
2281.80 223
2281.91 238
2282.02 253
2282.13 266
2282.24 276
2282.35 283
2282.46 287
2282.57 288
2282.68 289
2282.79 290
2282.90 290
2283.01 290
2283.12 288
2283.23 286
2283.33 283
2283.44 279
2283.55 272
2283.66 264
2283.77 253
2283.88 238
2283.99 219
2284.10 197
2284.21 172
2284.32 147
2284.43 123
2284.54 104
2284.65 91
2284.76 84
2284.87 85
2284.98 91
2285.09 102
2285.20 116
2285.31 132
2285.42 148
2285.52 164
2285.63 178
2285.74 190
2285.85 202
2285.96 212
2286.07 221
2286.18 229
2286.29 236
2286.40 241
2286.51 244
2286.62 245
2286.73 244
2286.84 240
2286.95 234
2287.06 226
2287.17 217
2287.28 205
2287.39 192
2287.50 178
2287.61 164
2287.72 152
2287.83 144
2287.94 140
2288.04 141
2288.15 146
2288.26 154
2288.37 161
2288.48 166
2288.59 169
2288.70 170
2288.81 169
2288.92 167
2289.03 164
2289.14 162
2289.25 158
2289.36 152
2289.47 140
2289.58 123
2289.69 101
2289.80 75
2289.91 48
2290.02 22
2290.13 1
2290.24 0
2290.35 0
2290.46 0
2290.57 0
2290.68 0
2290.79 0
2290.90 0
2291.00 0
2291.11 1
2291.22 5
2291.33 13
2291.44 25
2291.55 39
2291.66 54
2291.77 68
2291.88 79
2291.99 87
2292.10 90
2292.21 90
2292.32 86
2292.43 81
2292.54 73
2292.65 62
2292.76 50
2292.87 37
2292.98 26
2293.09 17
2293.20 14
2293.31 17
2293.42 25
2293.53 38
2293.64 53
2293.75 67
2293.86 78
2293.97 84
2294.08 86
2294.19 85
2294.30 82
2294.41 80
2294.52 80
2294.62 85
2294.73 93
2294.84 104
2294.95 115
2295.06 126
2295.17 135
2295.28 142
2295.39 147
2295.50 151
2295.61 154
2295.72 159
2295.83 166
2295.94 174
2296.05 180
2296.16 185
2296.27 185
2296.38 180
2296.49 170
2296.60 155
2296.71 139
2296.82 124
2296.93 115
2297.04 113
2297.15 120
2297.26 135
2297.37 156
2297.48 180
2297.59 204
2297.70 224
2297.81 239
2297.92 248
2298.03 253
2298.14 257
2298.25 261
2298.36 269
2298.47 283
2298.58 303
2298.69 329
2298.80 359
2298.91 390
2299.02 418
2299.13 442
2299.24 460
2299.35 472
2299.46 477
2299.57 478
2299.68 475
2299.79 472
2299.90 469
2300.01 467
2300.12 466
2300.23 467
2300.34 468
2300.45 469
2300.56 469
2300.67 466
2300.78 461
2300.88 451
2300.99 438
2301.10 420
2301.21 398
2301.32 372
2301.43 345
2301.54 316
2301.65 289
2301.76 266
2301.87 249
2301.98 240
2302.09 241
2302.20 249
2302.31 266
2302.42 290
2302.53 319
2302.64 349
2302.75 377
2302.86 401
2302.97 419
2303.08 432
2303.19 437
2303.30 437
2303.41 433
2303.52 426
2303.63 416
2303.74 404
2303.85 390
2303.96 375
2304.07 360
2304.18 345
2304.29 333
2304.40 324
2304.51 319
2304.62 320
2304.73 323
2304.84 329
2304.95 333
2305.06 334
2305.17 331
2305.28 322
2305.39 308
2305.50 291
2305.61 271
2305.72 251
2305.83 232
2305.94 215
2306.05 200
2306.16 186
2306.27 175
2306.38 164
2306.49 153
2306.60 144
2306.71 135
2306.82 127
2306.93 121
2307.04 118
2307.15 117
2307.26 120
2307.37 127
2307.48 137
2307.59 149
2307.70 163
2307.81 175
2307.92 186
2308.03 194
2308.14 197
2308.25 197
2308.36 192
2308.47 184
2308.58 175
2308.69 167
2308.80 159
2308.91 153
2309.02 150
2309.13 149
2309.24 151
2309.35 154
2309.47 159
2309.58 164
2309.69 171
2309.80 178
2309.91 187
2310.02 196
2310.13 205
2310.24 213
2310.35 220
2310.46 227
2310.57 231
2310.68 235
2310.79 238
2310.90 241
2311.01 245
2311.12 249
2311.23 255
2311.34 263
2311.45 273
2311.56 287
2311.67 302
2311.78 319
2311.89 334
2312.00 346
2312.11 355
2312.22 358
2312.33 358
2312.44 354
2312.55 350
2312.66 345
2312.77 340
2312.88 335
2312.99 330
2313.10 321
2313.21 309
2313.32 294
2313.43 276
2313.54 256
2313.65 235
2313.76 216
2313.87 198
2313.98 182
2314.09 169
2314.20 156
2314.31 144
2314.42 134
2314.53 127
2314.64 123
2314.75 123
2314.86 127
2314.97 135
2315.08 145
2315.19 155
2315.30 164
2315.41 172
2315.52 180
2315.64 188
2315.75 198
2315.86 210
2315.97 223
2316.08 237
2316.19 249
2316.30 259
2316.41 265
2316.52 266
2316.63 265
2316.74 260
2316.85 252
2316.96 244
2317.07 235
2317.18 225
2317.29 216
2317.40 208
2317.51 203
2317.62 200
2317.73 199
2317.84 200
2317.95 203
2318.06 205
2318.17 206
2318.28 204
2318.39 201
2318.50 196
2318.61 190
2318.72 185
2318.83 180
2318.94 176
2319.05 173
2319.16 170
2319.27 167
2319.39 164
2319.50 162
2319.61 162
2319.72 165
2319.83 171
2319.94 179
2320.05 187
2320.16 195
2320.27 200
2320.38 203
2320.49 203
2320.60 201
2320.71 200
2320.82 199
2320.93 198
2321.04 199
2321.15 200
2321.26 201
2321.37 204
2321.48 207
2321.59 212
2321.70 216
2321.81 221
2321.92 225
2322.03 228
2322.14 230
2322.25 231
2322.37 232
2322.48 236
2322.59 242
2322.70 252
2322.81 266
2322.92 285
2323.03 307
2323.14 331
2323.25 352
2323.36 369
2323.47 378
2323.58 379
2323.69 369
2323.80 351
2323.91 329
2324.02 304
2324.13 282
2324.24 262
2324.35 246
2324.46 234
2324.57 224
2324.68 215
2324.79 206
2324.91 196
2325.02 184
2325.13 172
2325.24 160
2325.35 149
2325.46 140
2325.57 134
2325.68 131
2325.79 130
2325.90 130
2326.01 129
2326.12 128
2326.23 126
2326.34 125
2326.45 125
2326.56 128
2326.67 132
2326.78 136
2326.89 137
2327.00 131
2327.12 118
2327.23 98
2327.34 71
2327.45 43
2327.56 17
2327.67 0
2327.78 0
2327.89 0
2328.00 0
2328.11 0
2328.22 0
2328.33 0
2328.44 0
2328.55 0
2328.66 15
2328.77 42
2328.88 70
2328.99 96
2329.11 117
2329.22 133
2329.33 143
2329.44 150
2329.55 155
2329.66 160
2329.77 164
2329.88 168
2329.99 168
2330.10 163
2330.21 151
2330.32 135
2330.43 115
2330.54 94
2330.65 77
2330.76 66
2330.87 63
2330.99 68
2331.10 77
2331.21 90
2331.32 103
2331.43 114
2331.54 122
2331.65 128
2331.76 134
2331.87 139
2331.98 146
2332.09 156
2332.20 166
2332.31 177
2332.42 187
2332.53 193
2332.64 197
2332.76 197
2332.87 194
2332.98 188
2333.09 180
2333.20 169
2333.31 158
2333.42 147
2333.53 138
2333.64 134
2333.75 136
2333.86 145
2333.97 160
2334.08 178
2334.19 197
2334.31 212
2334.42 220
2334.53 218
2334.64 209
2334.75 193
2334.86 175
2334.97 158
2335.08 147
2335.19 142
2335.30 143
2335.41 147
2335.52 154
2335.63 160
2335.74 165
2335.86 169
2335.97 172
2336.08 177
2336.19 184
2336.30 194
2336.41 203
2336.52 210
2336.63 212
2336.74 208
2336.85 196
2336.96 178
2337.07 156
2337.18 133
2337.29 113
2337.41 99
2337.52 92
2337.63 92
2337.74 100
2337.85 114
2337.96 132
2338.07 152
2338.18 170
2338.29 188
2338.40 204
2338.51 216
2338.62 224
2338.73 227
2338.85 225
2338.96 218
2339.07 207
2339.18 194
2339.29 180
2339.40 168
2339.51 159
2339.62 154
2339.73 152
2339.84 151
2339.95 150
2340.06 148
2340.18 143
2340.29 136
2340.40 129
2340.51 125
2340.62 123
2340.73 126
2340.84 133
2340.95 142
2341.06 150
2341.17 156
2341.28 159
2341.39 157
2341.51 154
2341.62 149
2341.73 145
2341.84 144
2341.95 144
2342.06 147
2342.17 152
2342.28 158
2342.39 165
2342.50 171
2342.61 176
2342.73 177
2342.84 174
2342.95 166
2343.06 152
2343.17 133
2343.28 113
2343.39 92
2343.50 74
2343.61 61
2343.72 54
2343.83 52
2343.95 55
2344.06 61
2344.17 69
2344.28 78
2344.39 87
2344.50 96
2344.61 105
2344.72 113
2344.83 122
2344.94 129
2345.05 134
2345.17 137
2345.28 137
2345.39 134
2345.50 129
2345.61 123
2345.72 117
2345.83 112
2345.94 109
2346.05 107
2346.16 105
2346.28 103
2346.39 101
2346.50 98
2346.61 95
2346.72 92
2346.83 91
2346.94 92
2347.05 96
2347.16 101
2347.27 107
2347.39 113
2347.50 118
2347.61 121
2347.72 120
2347.83 113
2347.94 100
2348.05 82
2348.16 60
2348.27 34
2348.38 9
2348.50 0
2348.61 0
2348.72 0
2348.83 0
2348.94 0
2349.05 0
2349.16 0
2349.27 11
2349.38 20
2349.49 24
2349.61 25
2349.72 23
2349.83 18
2349.94 13
2350.05 9
2350.16 7
2350.27 10
2350.38 16
2350.49 27
2350.61 39
2350.72 51
2350.83 59
2350.94 65
2351.05 66
2351.16 64
2351.27 61
2351.38 59
2351.49 58
2351.61 59
2351.72 61
2351.83 62
2351.94 61
2352.05 60
2352.16 59
2352.27 58
2352.38 58
2352.49 61
2352.61 65
2352.72 69
2352.83 72
2352.94 72
2353.05 67
2353.16 58
2353.27 46
2353.38 34
2353.49 26
2353.61 23
2353.72 29
2353.83 43
2353.94 65
2354.05 91
2354.16 119
2354.27 144
2354.38 164
2354.50 177
2354.61 181
2354.72 179
2354.83 170
2354.94 158
2355.05 144
2355.16 130
2355.27 117
2355.38 103
2355.50 91
2355.61 78
2355.72 65
2355.83 52
2355.94 39
2356.05 30
2356.16 25
2356.27 25
2356.39 31
2356.50 43
2356.61 61
2356.72 85
2356.83 112
2356.94 143
2357.05 176
2357.16 209
2357.28 240
2357.39 267
2357.50 287
2357.61 300
2357.72 306
2357.83 302
2357.94 291
2358.05 272
2358.17 246
2358.28 215
2358.39 179
2358.50 139
2358.61 99
2358.72 61
2358.83 27
2358.94 0
2359.06 0
2359.17 0
2359.28 0
2359.39 0
2359.50 0
2359.61 0
2359.72 9
2359.83 23
2359.95 36
2360.06 49
2360.17 60
2360.28 70
2360.39 78
2360.50 83
2360.61 86
2360.72 85
2360.84 81
2360.95 76
2361.06 69
2361.17 63
2361.28 55
2361.39 47
2361.50 37
2361.62 24
2361.73 8
2361.84 0
2361.95 0
2362.06 0
2362.17 0
2362.28 0
2362.40 0
2362.51 0
2362.62 0
2362.73 14
2362.84 32
2362.95 49
2363.06 63
2363.17 74
2363.29 82
2363.40 85
2363.51 86
2363.62 83
2363.73 78
2363.84 72
2363.95 67
2364.07 65
2364.18 67
2364.29 71
2364.40 79
2364.51 89
2364.62 99
2364.73 111
2364.85 123
2364.96 137
2365.07 152
2365.18 169
2365.29 184
2365.40 198
2365.51 209
2365.63 215
2365.74 216
2365.85 213
2365.96 210
2366.07 206
2366.18 204
2366.29 204
2366.41 203
2366.52 202
2366.63 199
2366.74 193
2366.85 185
2366.96 178
2367.07 173
2367.19 171
2367.30 173
2367.41 179
2367.52 187
2367.63 196
2367.74 205
2367.85 213
2367.97 218
2368.08 221
2368.19 220
2368.30 216
2368.41 208
2368.52 197
2368.64 184
2368.75 170
2368.86 158
2368.97 149
2369.08 144
2369.19 141
2369.30 140
2369.42 140
2369.53 138
2369.64 134
2369.75 126
2369.86 117
2369.97 107
2370.09 98
2370.20 90
2370.31 84
2370.42 78
2370.53 73
2370.64 66
2370.75 58
2370.87 50
2370.98 42
2371.09 36
2371.20 34
2371.31 36
2371.42 44
2371.54 55
2371.65 70
2371.76 87
2371.87 105
2371.98 121
2372.09 134
2372.20 143
2372.32 147
2372.43 147
2372.54 144
2372.65 139
2372.76 135
2372.87 132
2372.99 133
2373.10 136
2373.21 142
2373.32 149
2373.43 157
2373.54 163
2373.66 167
2373.77 166
2373.88 161
2373.99 150
2374.10 135
2374.21 117
2374.33 99
2374.44 81
2374.55 68
2374.66 58
2374.77 52
2374.88 50
2375.00 51
2375.11 55
2375.22 60
2375.33 67
2375.44 74
2375.55 82
2375.67 88
2375.78 94
2375.89 97
2376.00 97
2376.11 95
2376.22 92
2376.34 88
2376.45 86
2376.56 87
2376.67 91
2376.78 100
2376.89 111
2377.01 125
2377.12 139
2377.23 153
2377.34 165
2377.45 173
2377.56 175
2377.68 171
2377.79 158
2377.90 139
2378.01 114
2378.12 86
2378.23 57
2378.35 31
2378.46 9
2378.57 0
2378.68 0
2378.79 0
2378.91 0
2379.02 0
2379.13 0
2379.24 0
2379.35 7
2379.46 11
2379.58 13
2379.69 12
2379.80 10
2379.91 9
2380.02 8
2380.13 9
2380.25 13
2380.36 18
2380.47 23
2380.58 27
2380.69 26
2380.81 21
2380.92 13
2381.03 3
2381.14 0
2381.25 0
2381.36 0
2381.48 9
2381.59 30
2381.70 59
2381.81 91
2381.92 124
2382.04 154
2382.15 179
2382.26 198
2382.37 210
2382.48 216
2382.59 214
2382.71 206
2382.82 193
2382.93 175
2383.04 155
2383.15 136
2383.27 122
2383.38 115
2383.49 117
2383.60 127
2383.71 144
2383.82 162
2383.94 179
2384.05 193
2384.16 201
2384.27 205
2384.38 206
2384.50 204
2384.61 202
2384.72 198
2384.83 192
2384.94 184
2385.06 174
2385.17 163
2385.28 152
2385.39 143
2385.50 139
2385.61 140
2385.73 147
2385.84 159
2385.95 176
2386.06 194
2386.17 210
2386.29 222
2386.40 227
2386.51 226
2386.62 219
2386.73 209
2386.85 200
2386.96 195
2387.07 196
2387.18 204
2387.29 217
2387.41 234
2387.52 253
2387.63 271
2387.74 286
2387.85 299
2387.97 307
2388.08 310
2388.19 308
2388.30 302
2388.41 292
2388.53 278
2388.64 263
2388.75 247
2388.86 232
2388.97 217
2389.09 204
2389.20 192
2389.31 181
2389.42 173
2389.53 166
2389.65 161
2389.76 156
2389.87 152
2389.98 146
2390.09 138
2390.21 128
2390.32 116
2390.43 105
2390.54 97
2390.65 92
2390.77 91
2390.88 96
2390.99 103
2391.10 111
2391.21 119
2391.33 124
2391.44 128
2391.55 130
2391.66 133
2391.77 138
2391.89 145
2392.00 154
2392.11 164
2392.22 173
2392.33 181
2392.45 186
2392.56 191
2392.67 196
2392.78 203
2392.89 211
2393.01 221
2393.12 231
2393.23 241
2393.34 248
2393.45 253
2393.57 254
2393.68 254
2393.79 253
2393.90 253
2394.02 255
2394.13 259
2394.24 264
2394.35 269
2394.46 272
2394.58 271
2394.69 266
2394.80 256
2394.91 242
2395.02 227
2395.14 212
2395.25 200
2395.36 192
2395.47 188
2395.58 188
2395.70 191
2395.81 196
2395.92 201
2396.03 208
2396.15 216
2396.26 226
2396.37 237
2396.48 248
2396.59 256
2396.71 262
2396.82 262
2396.93 258
2397.04 251
2397.16 243
2397.27 237
2397.38 234
2397.49 235
2397.60 238
2397.72 240
2397.83 240
2397.94 234
2398.05 222
2398.16 206
2398.28 188
2398.39 172
2398.50 161
2398.61 157
2398.73 158
2398.84 165
2398.95 175
2399.06 185
2399.17 194
2399.29 199
2399.40 201
2399.51 198
2399.62 191
2399.74 178
2399.85 162
2399.96 141
2400.07 118
2400.18 95
2400.30 75
2400.41 58
2400.52 47
2400.63 39
2400.75 34
2400.86 30
2400.97 27
2401.08 24
2401.20 22
2401.31 22
2401.42 26
2401.53 32
2401.64 39
2401.76 47
2401.87 55
2401.98 61
2402.09 65
2402.21 69
2402.32 72
2402.43 74
2402.54 77
2402.66 78
2402.77 79
2402.88 78
2402.99 78
2403.10 79
2403.22 80
2403.33 83
2403.44 85
2403.55 86
2403.67 86
2403.78 83
2403.89 78
2404.00 71
2404.12 64
2404.23 57
2404.34 53
2404.45 53
2404.56 56
2404.68 62
2404.79 70
2404.90 80
2405.01 88
2405.13 94
2405.24 99
2405.35 103
2405.46 106
2405.58 109
2405.69 114
2405.80 120
2405.91 126
2406.03 132
2406.14 136
2406.25 137
2406.36 134
2406.48 127
2406.59 117
2406.70 105
2406.81 94
2406.92 85
2407.04 79
2407.15 76
2407.26 75
2407.37 76
2407.49 78
2407.60 78
2407.71 76
2407.82 73
2407.94 69
2408.05 66
2408.16 64
2408.27 64
2408.39 69
2408.50 77
2408.61 88
2408.72 102
2408.84 117
2408.95 131
2409.06 144
2409.17 153
2409.29 158
2409.40 159
2409.51 157
2409.62 153
2409.74 147
2409.85 141
2409.96 133
2410.07 123
2410.19 111
2410.30 95
2410.41 77
2410.52 59
2410.64 42
2410.75 30
2410.86 25
2410.97 27
2411.09 36
2411.20 51
2411.31 69
2411.42 89
2411.54 110
2411.65 130
2411.76 151
2411.87 172
2411.99 194
2412.10 216
2412.21 236
2412.32 254
2412.44 266
2412.55 273
2412.66 276
2412.77 274
2412.89 270
2413.00 266
2413.11 260
2413.22 254
2413.34 248
2413.45 240
2413.56 232
2413.67 226
2413.79 224
2413.90 229
2414.01 240
2414.12 256
2414.24 275
2414.35 293
2414.46 305
2414.57 311
2414.69 308
2414.80 298
2414.91 284
2415.02 267
2415.14 248
2415.25 227
2415.36 204
2415.48 177
2415.59 147
2415.70 115
2415.81 83
2415.93 55
2416.04 34
2416.15 22
2416.26 21
2416.38 31
2416.49 50
2416.60 74
2416.71 101
2416.83 125
2416.94 145
2417.05 157
2417.16 161
2417.28 159
2417.39 153
2417.50 146
2417.62 139
2417.73 134
2417.84 130
2417.95 127
2418.07 125
2418.18 122
2418.29 118
2418.40 112
2418.52 105
2418.63 96
2418.74 86
2418.85 75
2418.97 64
2419.08 55
2419.19 49
2419.31 47
2419.42 47
2419.53 49
2419.64 49
2419.76 46
2419.87 39
2419.98 27
2420.09 11
2420.21 0
2420.32 0
2420.43 0
2420.55 0
2420.66 0
2420.77 0
2420.88 0
2421.00 0
2421.11 5
2421.22 11
2421.33 17
2421.45 26
2421.56 37
2421.67 51
2421.79 65
2421.90 78
2422.01 85
2422.12 84
2422.24 74
2422.35 57
2422.46 36
2422.57 14
2422.69 0
2422.80 0
2422.91 0
2423.03 0
2423.14 0
2423.25 0
2423.36 0
2423.48 0
2423.59 8
2423.70 14
2423.82 18
2423.93 21
2424.04 27
2424.15 36
2424.27 48
2424.38 62
2424.49 77
2424.60 90
2424.72 99
2424.83 102
2424.94 99
2425.06 93
2425.17 84
2425.28 76
2425.39 69
2425.51 64
2425.62 62
2425.73 62
2425.85 64
2425.96 67
2426.07 72
2426.18 78
2426.30 85
2426.41 91
2426.52 97
2426.64 101
2426.75 105
2426.86 110
2426.97 115
2427.09 122
2427.20 130
2427.31 138
2427.43 145
2427.54 148
2427.65 147
2427.76 142
2427.88 134
2427.99 122
2428.10 109
2428.22 97
2428.33 87
2428.44 80
2428.56 77
2428.67 76
2428.78 76
2428.89 77
2429.01 76
2429.12 71
2429.23 63
2429.35 52
2429.46 41
2429.57 31
2429.68 24
2429.80 21
2429.91 22
2430.02 28
2430.14 36
2430.25 46
2430.36 57
2430.47 68
2430.59 80
2430.70 93
2430.81 107
2430.93 121
2431.04 133
2431.15 141
2431.27 142
2431.38 135
2431.49 121
2431.60 102
2431.72 82
2431.83 65
2431.94 56
2432.06 55
2432.17 62
2432.28 74
2432.40 87
2432.51 98
2432.62 106
2432.73 111
2432.85 114
2432.96 117
2433.07 120
2433.19 124
2433.30 128
2433.41 133
2433.53 136
2433.64 138
2433.75 139
2433.86 138
2433.98 134
2434.09 127
2434.20 116
2434.32 99
2434.43 77
2434.54 52
2434.66 27
2434.77 7
2434.88 0
2435.00 0
2435.11 3
2435.22 21
2435.33 46
2435.45 71
2435.56 93
2435.67 109
2435.79 120
2435.90 124
2436.01 126
2436.13 127
2436.24 128
2436.35 130
2436.47 132
2436.58 133
2436.69 133
2436.80 133
2436.92 133
2437.03 135
2437.14 142
2437.26 153
2437.37 166
2437.48 180
2437.60 192
2437.71 198
2437.82 197
2437.94 190
2438.05 177
2438.16 164
2438.28 152
2438.39 144
2438.50 141
2438.61 140
2438.73 141
2438.84 141
2438.95 139
2439.07 135
2439.18 130
2439.29 125
2439.41 123
2439.52 124
2439.63 126
2439.75 131
2439.86 136
2439.97 140
2440.09 144
2440.20 145
2440.31 144
2440.43 140
2440.54 134
2440.65 124
2440.76 111
2440.88 94
2440.99 75
2441.10 56
2441.22 37
2441.33 21
2441.44 7
2441.56 0
2441.67 0
2441.78 0
2441.90 0
2442.01 0
2442.12 0
2442.24 0
2442.35 0
2442.46 0
2442.58 4
2442.69 14
2442.80 25
2442.92 38
2443.03 51
2443.14 66
2443.26 80
2443.37 93
2443.48 103
2443.60 110
2443.71 112
2443.82 108
2443.94 100
2444.05 89
2444.16 77
2444.28 67
2444.39 61
2444.50 60
2444.61 64
2444.73 72
2444.84 81
2444.95 91
2445.07 99
2445.18 104
2445.29 105
2445.41 105
2445.52 102
2445.63 99
2445.75 94
2445.86 88
2445.97 80
2446.09 71
2446.20 63
2446.31 57
2446.43 55
2446.54 56
2446.65 63
2446.77 72
2446.88 83
2446.99 94
2447.11 104
2447.22 112
2447.33 119
2447.45 125
2447.56 133
2447.67 142
2447.79 152
2447.90 164
2448.01 176
2448.13 190
2448.24 204
2448.35 219
2448.47 234
2448.58 250
2448.69 263
2448.81 274
2448.92 282
2449.04 287
2449.15 291
2449.26 295
2449.38 302
2449.49 310
2449.60 322
2449.72 335
2449.83 347
2449.94 359
2450.06 368
2450.17 377
2450.28 386
2450.40 397
2450.51 412
2450.62 430
2450.74 451
2450.85 474
2450.96 496
2451.08 516
2451.19 532
2451.30 544
2451.42 552
2451.53 556
2451.64 559
2451.76 561
2451.87 562
2451.98 565
2452.10 567
2452.21 569
2452.32 569
2452.44 567
2452.55 563
2452.66 557
2452.78 551
2452.89 546
2453.01 542
2453.12 539
2453.23 536
2453.35 530
2453.46 519
2453.57 501
2453.69 474
2453.80 438
2453.91 396
2454.03 349
2454.14 301
2454.25 256
2454.37 219
2454.48 192
2454.59 178
2454.71 178
2454.82 188
2454.93 207
2455.05 231
2455.16 254
2455.28 274
2455.39 290
2455.50 300
2455.62 305
2455.73 308
2455.84 308
2455.96 309
2456.07 308
2456.18 305
2456.30 301
2456.41 294
2456.52 286
2456.64 276
2456.75 267
2456.86 259
2456.98 253
2457.09 249
2457.21 248
2457.32 247
2457.43 247
2457.55 245
2457.66 241
2457.77 234
2457.89 224
2458.00 214
2458.11 204
2458.23 198
2458.34 198
2458.46 205
2458.57 220
2458.68 241
2458.80 267
2458.91 295
2459.02 322
2459.14 346
2459.25 363
2459.36 374
2459.48 378
2459.59 376
2459.71 368
2459.82 355
2459.93 339
2460.05 321
2460.16 303
2460.27 285
2460.39 271
2460.50 261
2460.61 258
2460.73 263
2460.84 276
2460.96 294
2461.07 315
2461.18 335
2461.30 349
2461.41 354
2461.52 348
2461.64 331
2461.75 305
2461.86 275
2461.98 244
2462.09 217
2462.21 197
2462.32 184
2462.43 177
2462.55 176
2462.66 180
2462.77 185
2462.89 191
2463.00 198
2463.12 205
2463.23 212
2463.34 218
2463.46 224
2463.57 230
2463.68 236
2463.80 243
2463.91 252
2464.02 263
2464.14 275
2464.25 290
2464.37 305
2464.48 321
2464.59 336
2464.71 349
2464.82 359
2464.93 364
2465.05 364
2465.16 360
2465.28 353
2465.39 344
2465.50 337
2465.62 334
2465.73 336
2465.85 343
2465.96 353
2466.07 366
2466.19 381
2466.30 396
2466.41 412
2466.53 429
2466.64 447
2466.76 466
2466.87 484
2466.98 499
2467.10 510
2467.21 517
2467.32 520
2467.44 521
2467.55 523
2467.67 528
2467.78 535
2467.89 545
2468.01 556
2468.12 564
2468.23 566
2468.35 559
2468.46 545
2468.58 524
2468.69 498
2468.80 471
2468.92 447
2469.03 427
2469.15 414
2469.26 407
2469.37 402
2469.49 398
2469.60 392
2469.71 384
2469.83 372
2469.94 360
2470.06 348
2470.17 340
2470.28 336
2470.40 337
2470.51 340
2470.63 345
2470.74 348
2470.85 349
2470.97 346
2471.08 340
2471.20 333
2471.31 325
2471.42 317
2471.54 310
2471.65 303
2471.76 296
2471.88 287
2471.99 278
2472.11 269
2472.22 262
2472.33 258
2472.45 256
2472.56 257
2472.68 259
2472.79 262
2472.90 264
2473.02 263
2473.13 260
2473.25 255
2473.36 248
2473.47 240
2473.59 230
2473.70 220
2473.82 210
2473.93 200
2474.04 190
2474.16 182
2474.27 177
2474.39 176
2474.50 178
2474.61 183
2474.73 191
2474.84 199
2474.96 205
2475.07 209
2475.18 208
2475.30 204
2475.41 197
2475.53 188
2475.64 179
2475.75 172
2475.87 168
2475.98 168
2476.10 172
2476.21 179
2476.32 187
2476.44 198
2476.55 211
2476.67 223
2476.78 235
2476.89 244
2477.01 251
2477.12 253
2477.24 250
2477.35 241
2477.46 227
2477.58 209
2477.69 189
2477.81 168
2477.92 148
2478.03 129
2478.15 112
2478.26 97
2478.38 84
2478.49 72
2478.60 62
2478.72 54
2478.83 50
2478.95 49
2479.06 53
2479.17 63
2479.29 76
2479.40 93
2479.52 111
2479.63 128
2479.75 143
2479.86 155
2479.97 163
2480.09 165
2480.20 163
2480.32 156
2480.43 146
2480.54 134
2480.66 123
2480.77 115
2480.89 112
2481.00 113
2481.11 120
2481.23 130
2481.34 140
2481.46 149
2481.57 155
2481.69 158
2481.80 157
2481.91 155
2482.03 151
2482.14 148
2482.26 144
2482.37 140
2482.48 136
2482.60 131
2482.71 128
2482.83 126
2482.94 128
2483.06 134
2483.17 142
2483.28 151
2483.40 160
2483.51 167
2483.63 171
2483.74 171
2483.85 167
2483.97 162
2484.08 155
2484.20 149
2484.31 142
2484.43 135
2484.54 128
2484.65 120
2484.77 110
2484.88 97
2485.00 83
2485.11 70
2485.22 57
2485.34 47
2485.45 39
2485.57 33
2485.68 28
2485.80 22
2485.91 14
2486.02 4
2486.14 0
2486.25 0
2486.37 0
2486.48 0
2486.60 0
2486.71 0
2486.82 0
2486.94 0
2487.05 10
2487.17 26
2487.28 43
2487.40 63
2487.51 82
2487.62 101
2487.74 114
2487.85 121
2487.97 119
2488.08 110
2488.20 96
2488.31 80
2488.42 64
2488.54 51
2488.65 43
2488.77 40
2488.88 40
2489.00 43
2489.11 47
2489.22 51
2489.34 56
2489.45 62
2489.57 67
2489.68 72
2489.80 77
2489.91 82
2490.02 87
2490.14 90
2490.25 92
2490.37 92
2490.48 92
2490.60 90
2490.71 90
2490.83 90
2490.94 92
2491.05 98
2491.17 106
2491.28 117
2491.40 129
2491.51 142
2491.63 153
2491.74 163
2491.85 171
2491.97 175
2492.08 175
2492.20 172
2492.31 166
2492.43 158
2492.54 150
2492.65 144
2492.77 142
2492.88 142
2493.00 146
2493.11 150
2493.23 152
2493.34 150
2493.46 141
2493.57 126
2493.68 106
2493.80 85
2493.91 66
2494.03 51
2494.14 42
2494.26 40
2494.37 42
2494.49 48
2494.60 56
2494.71 66
2494.83 76
2494.94 86
2495.06 97
2495.17 107
2495.29 117
2495.40 126
2495.52 136
2495.63 147
2495.74 159
2495.86 172
2495.97 187
2496.09 203
2496.20 219
2496.32 234
2496.43 246
2496.55 256
2496.66 262
2496.77 264
2496.89 263
2497.00 260
2497.12 253
2497.23 245
2497.35 234
2497.46 220
2497.58 203
2497.69 184
2497.81 164
2497.92 145
2498.03 130
2498.15 119
2498.26 114
2498.38 115
2498.49 121
2498.61 130
2498.72 140
2498.84 150
2498.95 159
2499.07 166
2499.18 171
2499.29 173
2499.41 174
2499.52 172
2499.64 170
2499.75 165
2499.87 159
2499.98 151
2500.10 141
2500.21 129
2500.33 113
2500.44 95
2500.55 75
2500.67 57
2500.78 42
2500.90 32
2501.01 28
2501.13 30
2501.24 38
2501.36 48
2501.47 60
2501.59 71
2501.70 80
2501.81 87
2501.93 94
2502.04 100
2502.16 107
2502.27 114
2502.39 119
2502.50 122
2502.62 119
2502.73 110
2502.85 94
2502.96 74
2503.08 52
2503.19 31
2503.30 13
2503.42 0
2503.53 0
2503.65 0
2503.76 0
2503.88 0
2503.99 0
2504.11 0
2504.22 0
2504.34 0
2504.45 10
2504.57 33
2504.68 56
2504.80 76
2504.91 90
2505.02 96
2505.14 95
2505.25 89
2505.37 81
2505.48 72
2505.60 67
2505.71 67
2505.83 71
2505.94 79
2506.06 87
2506.17 94
2506.29 97
2506.40 96
2506.52 91
2506.63 84
2506.75 76
2506.86 70
2506.97 67
2507.09 68
2507.20 71
2507.32 76
2507.43 81
2507.55 83
2507.66 81
2507.78 75
2507.89 66
2508.01 56
2508.12 45
2508.24 35
2508.35 29
2508.47 27
2508.58 30
2508.70 35
2508.81 43
2508.93 53
2509.04 62
2509.15 69
2509.27 74
2509.38 75
2509.50 72
2509.61 65
2509.73 55
2509.84 45
2509.96 37
2510.07 33
2510.19 36
2510.30 46
2510.42 62
2510.53 81
2510.65 99
2510.76 114
2510.88 121
2510.99 121
2511.11 114
2511.22 103
2511.34 91
2511.45 83
2511.57 80
2511.68 81
2511.80 85
2511.91 90
2512.02 92
2512.14 91
2512.25 85
2512.37 76
2512.48 65
2512.60 54
2512.71 46
2512.83 40
2512.94 38
2513.06 40
2513.17 43
2513.29 49
2513.40 56
2513.52 63
2513.63 68
2513.75 71
2513.86 70
2513.98 65
2514.09 56
2514.21 42
2514.32 26
2514.44 10
2514.55 0
2514.67 0
2514.78 0
2514.90 0
2515.01 0
2515.13 0
2515.24 12
2515.36 24
2515.47 34
2515.59 41
2515.70 43
2515.82 43
2515.93 41
2516.05 38
2516.16 36
2516.28 35
2516.39 32
2516.51 29
2516.62 25
2516.74 19
2516.85 12
2516.97 4
2517.08 0
2517.20 0
2517.31 0
2517.43 0
2517.54 0
2517.66 0
2517.77 0
2517.89 0
2518.00 3
2518.12 11
2518.23 19
2518.35 25
2518.46 30
2518.58 32
2518.69 32
2518.80 30
2518.92 26
2519.03 21
2519.15 16
2519.26 13
2519.38 11
2519.50 11
2519.61 15
2519.73 24
2519.84 37
2519.96 54
2520.07 74
2520.19 95
2520.30 114
2520.42 129
2520.53 137
2520.65 138
2520.76 132
2520.88 122
2520.99 108
2521.11 95
2521.22 85
2521.34 79
2521.45 79
2521.57 82
2521.68 86
2521.80 91
2521.91 93
2522.03 93
2522.14 91
2522.26 88
2522.37 87
2522.49 91
2522.60 101
2522.72 118
2522.83 140
2522.95 164
2523.06 186
2523.18 203
2523.29 212
2523.41 210
2523.52 200
2523.64 184
2523.75 167
2523.87 153
2523.98 143
2524.10 140
2524.21 142
2524.33 147
2524.44 153
2524.56 158
2524.67 161
2524.79 165
2524.90 170
2525.02 177
2525.13 187
2525.25 198
2525.36 207
2525.48 213
2525.59 213
2525.71 207
2525.82 196
2525.94 184
2526.05 172
2526.17 164
2526.29 161
2526.40 164
2526.52 170
2526.63 177
2526.75 184
2526.86 188
2526.98 187
2527.09 181
2527.21 171
2527.32 157
2527.44 140
2527.55 121
2527.67 101
2527.78 80
2527.90 60
2528.01 41
2528.13 25
2528.24 12
2528.36 3
2528.47 0
2528.59 1
2528.70 9
2528.82 21
2528.93 36
2529.05 52
2529.16 68
2529.28 83
2529.40 94
2529.51 103
2529.63 109
2529.74 113
2529.86 116
2529.97 119
2530.09 120
2530.20 122
2530.32 124
2530.43 126
2530.55 128
2530.66 130
2530.78 131
2530.89 132
2531.01 133
2531.12 133
2531.24 132
2531.35 129
2531.47 125
2531.59 118
2531.70 109
2531.82 97
2531.93 82
2532.05 65
2532.16 48
2532.28 32
2532.39 20
2532.51 12
2532.62 9
2532.74 11
2532.85 15
2532.97 20
2533.08 23
2533.20 24
2533.31 20
2533.43 14
2533.55 7
2533.66 2
2533.78 0
2533.89 0
2534.01 0
2534.12 1
2534.24 2
2534.35 1
2534.47 0
2534.58 0
2534.70 0
2534.81 0
2534.93 0
2535.05 2
2535.16 14
2535.28 32
2535.39 53
2535.51 76
2535.62 100
2535.74 121
2535.85 138
2535.97 150
2536.08 155
2536.20 154
2536.31 150
2536.43 141
2536.55 131
2536.66 120
2536.78 110
2536.89 100
2537.01 93
2537.12 87
2537.24 84
2537.35 82
2537.47 81
2537.58 80
2537.70 76
2537.81 70
2537.93 62
2538.05 51
2538.16 41
2538.28 32
2538.39 25
2538.51 21
2538.62 20
2538.74 23
2538.85 28
2538.97 36
2539.08 45
2539.20 55
2539.32 65
2539.43 73
2539.55 78
2539.66 79
2539.78 75
2539.89 69
2540.01 60
2540.12 52
2540.24 46
2540.35 43
2540.47 43
2540.59 47
2540.70 52
2540.82 59
2540.93 66
2541.05 72
2541.16 77
2541.28 80
2541.39 82
2541.51 82
2541.63 80
2541.74 77
2541.86 72
2541.97 66
2542.09 59
2542.20 52
2542.32 45
2542.43 40
2542.55 37
2542.66 36
2542.78 36
2542.90 38
2543.01 40
2543.13 41
2543.24 41
2543.36 41
2543.47 41
2543.59 41
2543.70 40
2543.82 37
2543.94 31
2544.05 20
2544.17 5
2544.28 0
2544.40 0
2544.51 0
2544.63 0
2544.74 0
2544.86 0
2544.98 0
2545.09 11
2545.21 33
2545.32 51
2545.44 63
2545.55 70
2545.67 71
2545.79 69
2545.90 63
2546.02 55
2546.13 46
2546.25 37
2546.36 28
2546.48 21
2546.59 16
2546.71 14
2546.83 13
2546.94 13
2547.06 14
2547.17 15
2547.29 17
2547.40 22
2547.52 29
2547.64 41
2547.75 59
2547.87 82
2547.98 110
2548.10 140
2548.21 171
2548.33 201
2548.44 228
2548.56 249
2548.68 265
2548.79 274
2548.91 278
2549.02 278
2549.14 276
2549.25 272
2549.37 268
2549.49 264
2549.60 263
2549.72 263
2549.83 264
2549.95 267
2550.06 271
2550.18 276
2550.30 280
2550.41 282
2550.53 279
2550.64 270
2550.76 255
2550.87 235
2550.99 210
2551.11 183
2551.22 157
2551.34 134
2551.45 115
2551.57 101
2551.68 92
2551.80 88
2551.92 89
2552.03 93
2552.15 102
2552.26 113
2552.38 126
2552.49 141
2552.61 155
2552.73 167
2552.84 177
2552.96 183
2553.07 187
2553.19 189
2553.31 190
2553.42 191
2553.54 191
2553.65 191
2553.77 189
2553.88 185
2554.00 179
2554.12 171
2554.23 160
2554.35 149
2554.46 138
2554.58 128
2554.69 119
2554.81 112
2554.93 107
2555.04 104
2555.16 101
2555.27 98
2555.39 94
2555.51 88
2555.62 79
2555.74 68
2555.85 54
2555.97 41
2556.08 29
2556.20 19
2556.32 12
2556.43 6
2556.55 2
2556.66 0
2556.78 0
2556.90 0
2557.01 0
2557.13 0
2557.24 0
2557.36 0
2557.48 0
2557.59 2
2557.71 5
2557.82 9
2557.94 15
2558.05 23
2558.17 33
2558.29 45
2558.40 58
2558.52 71
2558.63 83
2558.75 93
2558.87 101
2558.98 107
2559.10 110
2559.21 111
2559.33 110
2559.45 108
2559.56 107
2559.68 108
2559.79 113
2559.91 123
2560.02 138
2560.14 155
2560.26 173
2560.37 188
2560.49 197
2560.60 198
2560.72 190
2560.84 176
2560.95 159
2561.07 142
2561.18 132
2561.30 131
2561.42 141
2561.53 163
2561.65 194
2561.76 230
2561.88 265
2562.00 296
2562.11 319
2562.23 334
2562.34 341
2562.46 342
2562.58 340
2562.69 338
2562.81 336
2562.92 335
2563.04 334
2563.16 333
2563.27 329
2563.39 322
2563.50 315
2563.62 308
2563.74 302
2563.85 299
2563.97 298
2564.08 300
2564.20 303
2564.32 308
2564.43 313
2564.55 320
2564.66 327
2564.78 336
2564.90 346
2565.01 358
2565.13 372
2565.24 387
2565.36 400
2565.48 412
2565.59 418
2565.71 418
2565.82 409
2565.94 392
2566.06 369
2566.17 342
2566.29 314
2566.41 288
2566.52 266
2566.64 252
2566.75 245
2566.87 246
2566.99 255
2567.10 272
2567.22 294
2567.33 321
2567.45 350
2567.57 377
2567.68 401
2567.80 417
2567.91 425
2568.03 423
2568.15 412
2568.26 395
2568.38 374
2568.49 352
2568.61 332
2568.73 314
2568.84 300
2568.96 290
2569.08 282
2569.19 274
2569.31 266
2569.42 255
2569.54 242
2569.66 227
2569.77 211
2569.89 196
2570.00 182
2570.12 173
2570.24 169
2570.35 170
2570.47 175
2570.59 183
2570.70 192
2570.82 199
2570.93 205
2571.05 208
2571.17 210
2571.28 212
2571.40 215
2571.52 216
2571.63 215
2571.75 210
2571.86 199
2571.98 182
2572.10 160
2572.21 137
2572.33 117
2572.44 103
2572.56 99
2572.68 106
2572.79 122
2572.91 144
2573.03 169
2573.14 195
2573.26 218
2573.37 237
2573.49 251
2573.61 262
2573.72 271
2573.84 277
2573.96 282
2574.07 284
2574.19 286
2574.30 286
2574.42 284
2574.54 282
2574.65 278
2574.77 276
2574.89 275
2575.00 275
2575.12 275
2575.23 276
2575.35 276
2575.47 275
2575.58 274
2575.70 273
2575.82 273
2575.93 274
2576.05 276
2576.16 279
2576.28 281
2576.40 281
2576.51 278
2576.63 272
2576.75 264
2576.86 255
2576.98 248
2577.10 244
2577.21 247
2577.33 256
2577.44 272
2577.56 294
2577.68 317
2577.79 339
2577.91 355
2578.03 362
2578.14 360
2578.26 349
2578.37 334
2578.49 317
2578.61 303
2578.72 295
2578.84 293
2578.96 297
2579.07 305
2579.19 313
2579.31 322
2579.42 328
2579.54 333
2579.65 339
2579.77 347
2579.89 359
2580.00 374
2580.12 392
2580.24 411
2580.35 429
2580.47 445
2580.59 455
2580.70 460
2580.82 460
2580.94 457
2581.05 450
2581.17 443
2581.28 438
2581.40 436
2581.52 440
2581.63 450
2581.75 468
2581.87 491
2581.98 519
2582.10 548
2582.22 574
2582.33 596
2582.45 611
2582.57 618
2582.68 618
2582.80 612
2582.91 603
2583.03 595
2583.15 590
2583.26 588
2583.38 591
2583.50 596
2583.61 602
2583.73 607
2583.85 607
2583.96 602
2584.08 592
2584.20 580
2584.31 567
2584.43 555
2584.54 545
2584.66 536
2584.78 530
2584.89 524
2585.01 520
2585.13 515
2585.24 512
2585.36 509
2585.48 509
2585.59 511
2585.71 514
2585.83 519
2585.94 523
2586.06 526
2586.18 527
2586.29 524
2586.41 517
2586.53 507
2586.64 495
2586.76 481
2586.88 468
2586.99 457
2587.11 448
2587.22 442
2587.34 437
2587.46 432
2587.57 426
2587.69 418
2587.81 409
2587.92 399
2588.04 390
2588.16 381
2588.27 375
2588.39 372
2588.51 370
2588.62 368
2588.74 365
2588.86 361
2588.97 354
2589.09 343
2589.21 331
2589.32 316
2589.44 302
2589.56 290
2589.67 280
2589.79 275
2589.91 273
2590.02 274
2590.14 278
2590.26 283
2590.37 289
2590.49 295
2590.61 302
2590.72 311
2590.84 321
2590.96 330
2591.07 338
2591.19 342
2591.31 342
2591.42 336
2591.54 327
2591.66 316
2591.77 306
2591.89 301
2592.01 301
2592.12 306
2592.24 312
2592.36 319
2592.47 324
2592.59 323
2592.71 318
2592.82 310
2592.94 301
2593.06 294
2593.17 290
2593.29 291
2593.41 295
2593.52 301
2593.64 307
2593.76 311
2593.87 312
2593.99 308
2594.11 301
2594.22 293
2594.34 285
2594.46 281
2594.57 282
2594.69 289
2594.81 300
2594.92 314
2595.04 329
2595.16 341
2595.27 349
2595.39 350
2595.51 344
2595.62 333
2595.74 317
2595.86 298
2595.97 280
2596.09 264
2596.21 252
2596.32 245
2596.44 244
2596.56 247
2596.67 256
2596.79 268
2596.91 284
2597.02 301
2597.14 318
2597.26 333
2597.37 345
2597.49 353
2597.61 353
2597.72 347
2597.84 334
2597.96 317
2598.07 296
2598.19 273
2598.31 251
2598.43 231
2598.54 214
2598.66 202
2598.78 195
2598.89 192
2599.01 194
2599.13 197
2599.24 200
2599.36 201
2599.48 200
2599.59 197
2599.71 194
2599.83 193
2599.94 195
2600.06 202
2600.18 213
2600.29 226
2600.41 239
2600.53 250
2600.65 255
2600.76 255
2600.88 249
2601.00 240
2601.11 228
2601.23 216
2601.35 206
2601.46 197
2601.58 189
2601.70 182
2601.81 175
2601.93 166
2602.05 157
2602.16 146
2602.28 135
2602.40 125
2602.51 117
2602.63 110
2602.75 106
2602.87 102
2602.98 98
2603.10 95
2603.22 92
2603.33 90
2603.45 89
2603.57 92
2603.68 99
2603.80 111
2603.92 127
2604.03 146
2604.15 169
2604.27 191
2604.39 212
2604.50 230
2604.62 243
2604.74 251
2604.85 255
2604.97 255
2605.09 253
2605.20 250
2605.32 245
2605.44 238
2605.55 227
2605.67 212
2605.79 193
2605.91 170
2606.02 146
2606.14 121
2606.26 98
2606.37 77
2606.49 60
2606.61 46
2606.72 33
2606.84 21
2606.96 9
2607.08 0
2607.19 0
2607.31 0
2607.43 0
2607.54 0
2607.66 0
2607.78 0
2607.89 0
2608.01 0
2608.13 13
2608.25 30
2608.36 46
2608.48 59
2608.60 69
2608.71 75
2608.83 79
2608.95 80
2609.06 82
2609.18 86
2609.30 92
2609.42 99
2609.53 106
2609.65 111
2609.77 112
2609.88 108
2610.00 99
2610.12 86
2610.24 70
2610.35 55
2610.47 43
2610.59 38
2610.70 41
2610.82 52
2610.94 73
2611.05 101
2611.17 132
2611.29 164
2611.41 191
2611.52 210
2611.64 221
2611.76 225
2611.87 223
2611.99 219
2612.11 216
2612.23 215
2612.34 217
2612.46 219
2612.58 219
2612.69 216
2612.81 207
2612.93 193
2613.05 177
2613.16 160
2613.28 146
2613.40 135
2613.51 129
2613.63 126
2613.75 125
2613.87 126
2613.98 129
2614.10 133
2614.22 140
2614.33 150
2614.45 163
2614.57 179
2614.69 195
2614.80 210
2614.92 222
2615.04 230
2615.15 235
2615.27 237
2615.39 237
2615.51 236
2615.62 234
2615.74 233
2615.86 232
2615.97 232
2616.09 233
2616.21 232
2616.33 229
2616.44 223
2616.56 212
2616.68 196
2616.80 176
2616.91 154
2617.03 133
2617.15 116
2617.26 103
2617.38 96
2617.50 95
2617.62 99
2617.73 106
2617.85 115
2617.97 126
2618.08 138
2618.20 150
2618.32 162
2618.44 174
2618.55 183
2618.67 191
2618.79 196
2618.91 201
2619.02 206
2619.14 212
2619.26 219
2619.37 226
2619.49 233
2619.61 239
2619.73 243
2619.84 246
2619.96 248
2620.08 249
2620.20 248
2620.31 245
2620.43 237
2620.55 225
2620.66 209
2620.78 189
2620.90 169
2621.02 152
2621.13 141
2621.25 135
2621.37 135
2621.49 140
2621.60 146
2621.72 152
2621.84 156
2621.96 159
2622.07 162
2622.19 165
2622.31 168
2622.42 171
2622.54 172
2622.66 172
2622.78 169
2622.89 166
2623.01 163
2623.13 163
2623.25 168
2623.36 176
2623.48 187
2623.60 196
2623.72 202
2623.83 202
2623.95 197
2624.07 187
2624.18 176
2624.30 165
2624.42 155
2624.54 147
2624.65 140
2624.77 134
2624.89 127
2625.01 122
2625.12 118
2625.24 119
2625.36 124
2625.48 134
2625.59 149
2625.71 166
2625.83 184
2625.95 201
2626.06 214
2626.18 222
2626.30 225
2626.42 221
2626.53 211
2626.65 197
2626.77 179
2626.89 160
2627.00 142
2627.12 128
2627.24 119
2627.35 114
2627.47 113
2627.59 114
2627.71 117
2627.82 119
2627.94 121
2628.06 124
2628.18 127
2628.29 130
2628.41 135
2628.53 140
2628.65 146
2628.76 152
2628.88 158
2629.00 165
2629.12 174
2629.23 184
2629.35 196
2629.47 209
2629.59 221
2629.70 230
2629.82 237
2629.94 240
2630.06 239
2630.17 235
2630.29 228
2630.41 220
2630.53 213
2630.64 207
2630.76 201
2630.88 195
2631.00 189
2631.11 181
2631.23 172
2631.35 162
2631.47 152
2631.58 144
2631.70 141
2631.82 142
2631.94 148
2632.05 159
2632.17 174
2632.29 190
2632.41 206
2632.53 220
2632.64 233
2632.76 243
2632.88 251
2633.00 258
2633.11 265
2633.23 270
2633.35 272
2633.47 271
2633.58 265
2633.70 256
2633.82 245
2633.94 237
2634.05 232
2634.17 233
2634.29 242
2634.41 256
2634.52 271
2634.64 286
2634.76 297
2634.88 302
2634.99 303
2635.11 299
2635.23 292
2635.35 285
2635.47 279
2635.58 276
2635.70 275
2635.82 275
2635.94 278
2636.05 281
2636.17 285
2636.29 289
2636.41 295
2636.52 303
2636.64 312
2636.76 322
2636.88 332
2636.99 340
2637.11 347
2637.23 350
2637.35 351
2637.47 349
2637.58 345
2637.70 339
2637.82 330
2637.94 319
2638.05 307
2638.17 292
2638.29 278
2638.41 265
2638.52 254
2638.64 247
2638.76 242
2638.88 240
2639.00 239
2639.11 238
2639.23 237
2639.35 237
2639.47 240
2639.58 246
2639.70 255
2639.82 267
2639.94 280
2640.05 291
2640.17 299
2640.29 303
2640.41 301
2640.53 297
2640.64 290
2640.76 284
2640.88 279
2641.00 275
2641.11 273
2641.23 271
2641.35 269
2641.47 265
2641.59 260
2641.70 255
2641.82 249
2641.94 243
2642.06 236
2642.17 229
2642.29 221
2642.41 211
2642.53 198
2642.65 183
2642.76 166
2642.88 150
2643.00 134
2643.12 120
2643.23 109
2643.35 101
2643.47 97
2643.59 95
2643.71 96
2643.82 99
2643.94 103
2644.06 108
2644.18 113
2644.29 117
2644.41 121
2644.53 123
2644.65 124
2644.77 124
2644.88 124
2645.00 123
2645.12 122
2645.24 121
2645.36 120
2645.47 120
2645.59 120
2645.71 121
2645.83 123
2645.94 126
2646.06 128
2646.18 131
2646.30 132
2646.42 131
2646.53 129
2646.65 125
2646.77 121
2646.89 118
2647.01 117
2647.12 118
2647.24 122
2647.36 127
2647.48 131
2647.59 134
2647.71 135
2647.83 132
2647.95 127
2648.07 118
2648.18 107
2648.30 93
2648.42 77
2648.54 61
2648.66 45
2648.77 32
2648.89 22
2649.01 16
2649.13 12
2649.25 9
2649.36 8
2649.48 7
2649.60 5
2649.72 2
2649.84 0
2649.95 0
2650.07 0
2650.19 0
2650.31 0
2650.43 0
2650.54 0
2650.66 2
2650.78 16
2650.90 33
2651.01 54
2651.13 77
2651.25 101
2651.37 123
2651.49 142
2651.60 157
2651.72 168
2651.84 174
2651.96 176
2652.08 175
2652.19 173
2652.31 171
2652.43 168
2652.55 166
2652.67 164
2652.78 162
2652.90 160
2653.02 157
2653.14 154
2653.26 151
2653.38 147
2653.49 144
2653.61 141
2653.73 139
2653.85 138
2653.97 137
2654.08 136
2654.20 137
2654.32 140
2654.44 145
2654.56 153
2654.67 163
2654.79 175
2654.91 188
2655.03 202
2655.15 219
2655.26 239
2655.38 261
2655.50 284
2655.62 306
2655.74 324
2655.85 336
2655.97 338
2656.09 330
2656.21 311
2656.33 283
2656.44 251
2656.56 216
2656.68 183
2656.80 154
2656.92 130
2657.04 113
2657.15 101
2657.27 94
2657.39 88
2657.51 84
2657.63 78
2657.74 71
2657.86 64
2657.98 57
2658.10 54
2658.22 55
2658.33 60
2658.45 68
2658.57 78
2658.69 87
2658.81 94
2658.93 98
2659.04 100
2659.16 103
2659.28 107
2659.40 116
2659.52 128
2659.63 142
2659.75 157
2659.87 171
2659.99 180
2660.11 184
2660.23 182
2660.34 176
2660.46 165
2660.58 153
2660.70 142
2660.82 132
2660.93 127
2661.05 126
2661.17 130
2661.29 138
2661.41 149
2661.53 159
2661.64 169
2661.76 176
2661.88 180
2662.00 181
2662.12 179
2662.23 177
2662.35 175
2662.47 173
2662.59 172
2662.71 170
2662.83 168
2662.94 164
2663.06 158
2663.18 151
2663.30 143
2663.42 136
2663.54 132
2663.65 132
2663.77 136
2663.89 145
2664.01 156
2664.13 169
2664.24 181
2664.36 191
2664.48 196
2664.60 198
2664.72 195
2664.84 189
2664.95 179
2665.07 167
2665.19 152
2665.31 137
2665.43 122
2665.55 107
2665.66 93
2665.78 80
2665.90 66
2666.02 52
2666.14 37
2666.26 21
2666.37 7
2666.49 0
2666.61 0
2666.73 0
2666.85 0
2666.97 7
2667.08 24
2667.20 42
2667.32 57
2667.44 67
2667.56 72
2667.68 70
2667.79 64
2667.91 57
2668.03 49
2668.15 42
2668.27 36
2668.39 29
2668.50 21
2668.62 12
2668.74 0
2668.86 0
2668.98 0
2669.10 0
2669.21 0
2669.33 0
2669.45 0
2669.57 0
2669.69 10
2669.81 35
2669.92 61
2670.04 87
2670.16 111
2670.28 133
2670.40 153
2670.52 169
2670.64 181
2670.75 188
2670.87 189
2670.99 185
2671.11 173
2671.23 157
2671.35 137
2671.46 117
2671.58 99
2671.70 87
2671.82 81
2671.94 82
2672.06 89
2672.17 102
2672.29 120
2672.41 141
2672.53 163
2672.65 185
2672.77 205
2672.89 221
2673.00 232
2673.12 237
2673.24 237
2673.36 232
2673.48 225
2673.60 217
2673.71 210
2673.83 207
2673.95 206
2674.07 207
2674.19 208
2674.31 210
2674.43 210
2674.54 208
2674.66 205
2674.78 199
2674.90 192
2675.02 184
2675.14 174
2675.26 163
2675.37 152
2675.49 139
2675.61 127
2675.73 116
2675.85 104
2675.97 93
2676.09 81
2676.20 70
2676.32 60
2676.44 52
2676.56 46
2676.68 44
2676.80 44
2676.91 47
2677.03 51
2677.15 56
2677.27 61
2677.39 65
2677.51 68
2677.63 69
2677.74 67
2677.86 64
2677.98 59
2678.10 53
2678.22 47
2678.34 44
2678.46 42
2678.57 43
2678.69 44
2678.81 45
2678.93 46
2679.05 45
2679.17 44
2679.29 42
2679.41 42
2679.52 43
2679.64 47
2679.76 52
2679.88 59
2680.00 67
2680.12 77
2680.24 90
2680.35 106
2680.47 123
2680.59 139
2680.71 153
2680.83 159
2680.95 158
2681.07 148
2681.18 130
2681.30 108
2681.42 87
2681.54 68
2681.66 54
2681.78 45
2681.90 41
2682.02 39
2682.13 38
2682.25 38
2682.37 37
2682.49 38
2682.61 40
2682.73 45
2682.85 54
2682.96 65
2683.08 79
2683.20 95
2683.32 112
2683.44 128
2683.56 144
2683.68 158
2683.80 169
2683.91 178
2684.03 183
2684.15 184
2684.27 182
2684.39 176
2684.51 168
2684.63 158
2684.75 146
2684.86 135
2684.98 124
2685.10 114
2685.22 104
2685.34 97
2685.46 93
2685.58 94
2685.69 101
2685.81 116
2685.93 138
2686.05 165
2686.17 194
2686.29 220
2686.41 241
2686.53 255
2686.64 263
2686.76 267
2686.88 268
2687.00 272
2687.12 278
2687.24 288
2687.36 301
2687.48 313
2687.60 323
2687.71 329
2687.83 330
2687.95 326
2688.07 316
2688.19 304
2688.31 291
2688.43 281
2688.55 275
2688.66 275
2688.78 282
2688.90 294
2689.02 306
2689.14 316
2689.26 321
2689.38 318
2689.50 306
2689.62 286
2689.73 261
2689.85 233
2689.97 207
2690.09 184
2690.21 166
2690.33 156
2690.45 152
2690.57 154
2690.68 159
2690.80 166
2690.92 173
2691.04 179
2691.16 185
2691.28 191
2691.40 197
2691.52 203
2691.64 209
2691.75 215
2691.87 220
2691.99 223
2692.11 224
2692.23 224
2692.35 222
2692.47 219
2692.59 214
2692.71 207
2692.82 199
2692.94 190
2693.06 181
2693.18 173
2693.30 167
2693.42 164
2693.54 163
2693.66 164
2693.78 166
2693.89 167
2694.01 167
2694.13 167
2694.25 167
2694.37 167
2694.49 168
2694.61 171
2694.73 175
2694.85 181
2694.97 189
2695.08 196
2695.20 204
2695.32 212
2695.44 219
2695.56 226
2695.68 231
2695.80 236
2695.92 239
2696.04 241
2696.15 241
2696.27 237
2696.39 231
2696.51 221
2696.63 207
2696.75 191
2696.87 173
2696.99 154
2697.11 136
2697.23 122
2697.34 110
2697.46 104
2697.58 101
2697.70 103
2697.82 108
2697.94 114
2698.06 119
2698.18 122
2698.30 121
2698.42 117
2698.53 110
2698.65 101
2698.77 92
2698.89 85
2699.01 80
2699.13 79
2699.25 83
2699.37 89
2699.49 99
2699.61 110
2699.73 122
2699.84 134
2699.96 145
2700.08 156
2700.20 166
2700.32 174
2700.44 180
2700.56 182
2700.68 181
2700.80 175
2700.92 165
2701.04 152
2701.15 138
2701.27 125
2701.39 113
2701.51 106
2701.63 103
2701.75 105
2701.87 111
2701.99 120
2702.11 128
2702.23 134
2702.35 136
2702.46 131
2702.58 121
2702.70 106
2702.82 86
2702.94 65
2703.06 42
2703.18 21
2703.30 3
2703.42 0
2703.54 0
2703.66 0
2703.77 0
2703.89 0
2704.01 0
2704.13 0
2704.25 0
2704.37 3
2704.49 10
2704.61 18
2704.73 29
2704.85 42
2704.97 55
2705.09 67
2705.20 76
2705.32 81
2705.44 82
2705.56 79
2705.68 73
2705.80 64
2705.92 54
2706.04 43
2706.16 31
2706.28 20
2706.40 11
2706.52 5
2706.64 3
2706.75 5
2706.87 11
2706.99 20
2707.11 31
2707.23 43
2707.35 54
2707.47 65
2707.59 75
2707.71 84
2707.83 92
2707.95 97
2708.07 101
2708.19 101
2708.30 99
2708.42 95
2708.54 90
2708.66 88
2708.78 92
2708.90 101
2709.02 116
2709.14 134
2709.26 154
2709.38 172
2709.50 186
2709.62 195
2709.74 197
2709.85 195
2709.97 190
2710.09 183
2710.21 174
2710.33 163
2710.45 152
2710.57 141
2710.69 130
2710.81 120
2710.93 111
2711.05 106
2711.17 104
2711.29 104
2711.41 104
2711.52 104
2711.64 103
2711.76 99
2711.88 93
2712.00 86
2712.12 78
2712.24 72
2712.36 68
2712.48 66
2712.60 67
2712.72 69
2712.84 73
2712.96 77
2713.08 81
2713.20 84
2713.31 88
2713.43 92
2713.55 98
2713.67 106
2713.79 115
2713.91 125
2714.03 135
2714.15 145
2714.27 154
2714.39 161
2714.51 168
2714.63 172
2714.75 175
2714.87 175
2714.99 173
2715.11 167
2715.22 157
2715.34 145
2715.46 131
2715.58 116
2715.70 101
2715.82 86
2715.94 72
2716.06 59
2716.18 45
2716.30 32
2716.42 20
2716.54 10
2716.66 3
2716.78 0
2716.90 0
2717.02 2
2717.14 5
2717.26 8
2717.37 9
2717.49 9
2717.61 5
2717.73 0
2717.85 0
2717.97 0
2718.09 0
2718.21 0
2718.33 0
2718.45 5
2718.57 18
2718.69 33
2718.81 49
2718.93 63
2719.05 76
2719.17 86
2719.29 94
2719.41 97
2719.53 98
2719.64 95
2719.76 92
2719.88 89
2720.00 86
2720.12 86
2720.24 89
2720.36 94
2720.48 101
2720.60 108
2720.72 115
2720.84 122
2720.96 128
2721.08 132
2721.20 134
2721.32 133
2721.44 129
2721.56 121
2721.68 111
2721.80 100
2721.92 89
2722.03 82
2722.15 79
2722.27 80
2722.39 85
2722.51 92
2722.63 100
2722.75 107
2722.87 114
2722.99 118
2723.11 122
2723.23 124
2723.35 125
2723.47 125
2723.59 125
2723.71 126
2723.83 129
2723.95 132
2724.07 136
2724.19 140
2724.31 144
2724.43 146
2724.55 147
2724.67 147
2724.79 146
2724.90 145
2725.02 146
2725.14 148
2725.26 151
2725.38 154
2725.50 155
2725.62 154
2725.74 149
2725.86 141
2725.98 131
2726.10 121
2726.22 111
2726.34 104
2726.46 100
2726.58 99
2726.70 98
2726.82 98
2726.94 96
2727.06 92
2727.18 87
2727.30 79
2727.42 70
2727.54 60
2727.66 49
2727.78 37
2727.90 25
2728.02 13
2728.14 1
2728.26 0
2728.37 0
2728.49 0
2728.61 0
2728.73 0
2728.85 0
2728.97 0
2729.09 0
2729.21 7
2729.33 26
2729.45 49
2729.57 73
2729.69 96
2729.81 116
2729.93 130
2730.05 136
2730.17 137
2730.29 132
2730.41 124
2730.53 116
2730.65 112
2730.77 111
2730.89 116
2731.01 124
2731.13 134
2731.25 145
2731.37 154
2731.49 159
2731.61 159
2731.73 153
2731.85 142
2731.97 126
2732.09 106
2732.21 84
2732.33 61
2732.45 40
2732.57 22
2732.69 8
2732.80 0
2732.92 0
2733.04 6
2733.16 19
2733.28 37
2733.40 59
2733.52 80
2733.64 98
2733.76 113
2733.88 124
2734.00 132
2734.12 138
2734.24 145
2734.36 154
2734.48 163
2734.60 172
2734.72 178
2734.84 180
2734.96 176
2735.08 166
2735.20 151
2735.32 132
2735.44 113
2735.56 95
2735.68 81
2735.80 73
2735.92 73
2736.04 79
2736.16 90
2736.28 103
2736.40 116
2736.52 125
2736.64 130
2736.76 131
2736.88 127
2737.00 121
2737.12 114
2737.24 109
2737.36 105
2737.48 103
2737.60 101
2737.72 100
2737.84 99
2737.96 98
2738.08 96
2738.20 93
2738.32 90
2738.44 85
2738.56 78
2738.68 69
2738.80 57
2738.92 43
2739.04 28
2739.16 14
2739.28 1
2739.40 0
2739.52 0
2739.64 0
2739.76 0
2739.88 0
2740.00 0
2740.12 0
2740.24 0
2740.36 2
2740.48 10
2740.60 20
2740.72 31
2740.84 42
2740.96 55
2741.08 70
2741.20 85
2741.32 100
2741.44 113
2741.56 122
2741.68 124
2741.80 118
2741.92 104
2742.04 84
2742.16 60
2742.28 38
2742.40 19
2742.52 8
2742.64 4
2742.76 9
2742.88 20
2743.00 35
2743.12 52
2743.24 69
2743.36 84
2743.48 95
2743.60 103
2743.72 108
2743.84 111
2743.96 112
2744.08 112
2744.20 112
2744.32 112
2744.44 112
2744.56 110
2744.68 108
2744.80 103
2744.92 96
2745.04 87
2745.16 75
2745.28 62
2745.40 47
2745.52 31
2745.64 17
2745.76 6
2745.88 0
2746.00 0
2746.12 0
2746.24 0
2746.36 2
2746.48 6
2746.60 10
2746.72 16
2746.84 26
2746.96 43
2747.08 66
2747.20 96
2747.32 129
2747.44 163
2747.56 195
2747.68 221
2747.80 241
2747.92 252
2748.04 255
2748.16 250
2748.28 240
2748.40 225
2748.52 210
2748.64 197
2748.76 188
2748.88 186
2749.00 190
2749.12 199
2749.24 210
2749.36 221
2749.48 231
2749.60 238
2749.72 243
2749.84 246
2749.96 247
2750.08 247
2750.20 246
2750.32 244
2750.44 242
2750.56 241
2750.68 244
2750.80 251
2750.92 265
2751.04 283
2751.16 307
2751.28 333
2751.40 358
2751.52 382
2751.64 403
2751.76 420
2751.88 436
2752.00 451
2752.12 466
2752.24 480
2752.36 493
2752.49 504
2752.61 510
2752.73 510
2752.85 506
2752.97 498
2753.09 490
2753.21 482
2753.33 480
2753.45 483
2753.57 492
2753.69 505
2753.81 521
2753.93 536
2754.05 549
2754.17 561
2754.29 570
2754.41 580
2754.53 590
2754.65 602
2754.77 613
2754.89 624
2755.01 631
2755.13 635
2755.25 634
2755.37 629
2755.49 622
2755.61 614
2755.73 605
2755.85 597
2755.97 588
2756.09 580
2756.21 571
2756.33 560
2756.45 546
2756.57 529
2756.69 508
2756.81 482
2756.93 454
2757.06 423
2757.18 394
2757.30 368
2757.42 349
2757.54 340
2757.66 339
2757.78 347
2757.90 360
2758.02 373
2758.14 383
2758.26 387
2758.38 384
2758.50 373
2758.62 358
2758.74 342
2758.86 328
2758.98 319
2759.10 314
2759.22 311
2759.34 309
2759.46 304
2759.58 297
2759.70 286
2759.82 273
2759.94 260
2760.06 249
2760.18 240
2760.30 234
2760.43 229
2760.55 224
2760.67 218
2760.79 211
2760.91 203
2761.03 195
2761.15 188
2761.27 184
2761.39 182
2761.51 181
2761.63 180
2761.75 175
2761.87 166
2761.99 150
2762.11 129
2762.23 104
2762.35 78
2762.47 54
2762.59 37
2762.71 30
2762.83 35
2762.95 51
2763.07 76
2763.19 105
2763.32 134
2763.44 157
2763.56 173
2763.68 179
2763.80 177
2763.92 169
2764.04 157
2764.16 144
2764.28 131
2764.40 119
2764.52 108
2764.64 96
2764.76 85
2764.88 74
2765.00 64
2765.12 57
2765.24 54
2765.36 56
2765.48 63
2765.60 75
2765.72 91
2765.85 109
2765.97 128
2766.09 145
2766.21 159
2766.33 168
2766.45 172
2766.57 173
2766.69 171
2766.81 168
2766.93 165
2767.05 164
2767.17 165
2767.29 169
2767.41 176
2767.53 185
2767.65 194
2767.77 201
2767.89 204
2768.01 204
2768.14 199
2768.26 191
2768.38 183
2768.50 176
2768.62 172
2768.74 172
2768.86 175
2768.98 180
2769.10 187
2769.22 195
2769.34 201
2769.46 205
2769.58 206
2769.70 204
2769.82 197
2769.94 186
2770.06 173
2770.19 161
2770.31 152
2770.43 150
2770.55 153
2770.67 163
2770.79 177
2770.91 191
2771.03 203
2771.15 211
2771.27 214
2771.39 212
2771.51 207
2771.63 199
2771.75 190
2771.87 181
2771.99 173
2772.12 166
2772.24 159
2772.36 154
2772.48 148
2772.60 142
2772.72 135
2772.84 126
2772.96 116
2773.08 106
2773.20 95
2773.32 86
2773.44 78
2773.56 74
2773.68 72
2773.80 73
2773.93 76
2774.05 81
2774.17 84
2774.29 87
2774.41 89
2774.53 90
2774.65 93
2774.77 97
2774.89 105
2775.01 117
2775.13 131
2775.25 147
2775.37 161
2775.49 173
2775.62 181
2775.74 186
2775.86 190
2775.98 193
2776.10 195
2776.22 197
2776.34 198
2776.46 196
2776.58 191
2776.70 182
2776.82 172
2776.94 165
2777.06 161
2777.18 163
2777.31 168
2777.43 178
2777.55 188
2777.67 198
2777.79 204
2777.91 207
2778.03 206
2778.15 203
2778.27 198
2778.39 191
2778.51 182
2778.63 172
2778.75 162
2778.88 155
2779.00 151
2779.12 151
2779.24 156
2779.36 163
2779.48 170
2779.60 175
2779.72 175
2779.84 169
2779.96 159
2780.08 147
2780.20 136
2780.33 128
2780.45 124
2780.57 124
2780.69 125
2780.81 128
2780.93 128
2781.05 126
2781.17 121
2781.29 115
2781.41 109
2781.53 104
2781.65 101
2781.78 101
2781.90 102
2782.02 105
2782.14 108
2782.26 111
2782.38 114
2782.50 118
2782.62 122
2782.74 127
2782.86 132
2782.98 136
2783.10 139
2783.23 140
2783.35 139
2783.47 136
2783.59 133
2783.71 131
2783.83 132
2783.95 135
2784.07 140
2784.19 148
2784.31 154
2784.43 157
2784.56 156
2784.68 149
2784.80 137
2784.92 120
2785.04 100
2785.16 79
2785.28 60
2785.40 46
2785.52 36
2785.64 31
2785.76 29
2785.89 30
2786.01 33
2786.13 37
2786.25 42
2786.37 48
2786.49 55
2786.61 63
2786.73 72
2786.85 80
2786.97 87
2787.10 93
2787.22 97
2787.34 99
2787.46 101
2787.58 103
2787.70 106
2787.82 110
2787.94 116
2788.06 122
2788.18 128
2788.31 134
2788.43 139
2788.55 142
2788.67 145
2788.79 147
2788.91 151
2789.03 157
2789.15 166
2789.27 176
2789.39 187
2789.52 196
2789.64 200
2789.76 197
2789.88 186
2790.00 171
2790.12 153
2790.24 136
2790.36 122
2790.48 115
2790.60 114
2790.73 118
2790.85 123
2790.97 128
2791.09 131
2791.21 130
2791.33 124
2791.45 114
2791.57 101
2791.69 84
2791.82 66
2791.94 48
2792.06 30
2792.18 15
2792.30 4
2792.42 0
2792.54 0
2792.66 2
2792.78 9
2792.91 16
2793.03 22
2793.15 25
2793.27 25
2793.39 23
2793.51 21
2793.63 19
2793.75 19
2793.87 22
2794.00 28
2794.12 36
2794.24 43
2794.36 49
2794.48 51
2794.60 50
2794.72 47
2794.84 43
2794.96 40
2795.09 40
2795.21 42
2795.33 48
2795.45 55
2795.57 61
2795.69 66
2795.81 69
2795.93 70
2796.05 71
2796.18 74
2796.30 77
2796.42 82
2796.54 87
2796.66 90
2796.78 89
2796.90 83
2797.02 72
2797.15 57
2797.27 38
2797.39 19
2797.51 1
2797.63 0
2797.75 0
2797.87 0
2797.99 0
2798.11 0
2798.24 4
2798.36 20
2798.48 35
2798.60 45
2798.72 47
2798.84 40
2798.96 25
2799.08 4
2799.21 0
2799.33 0
2799.45 0
2799.57 0
2799.69 0
2799.81 0
2799.93 0
2800.05 4
2800.18 22
2800.30 39
2800.42 53
2800.54 66
2800.66 76
2800.78 84
2800.90 88
2801.02 89
2801.15 88
2801.27 87
2801.39 88
2801.51 89
2801.63 92
2801.75 96
2801.87 100
2801.99 102
2802.12 102
2802.24 100
2802.36 97
2802.48 95
2802.60 95
2802.72 97
2802.84 100
2802.97 106
2803.09 112
2803.21 117
2803.33 122
2803.45 126
2803.57 130
2803.69 135
2803.81 140
2803.94 147
2804.06 155
2804.18 163
2804.30 170
2804.42 174
2804.54 175
2804.66 170
2804.79 160
2804.91 145
2805.03 124
2805.15 99
2805.27 72
2805.39 45
2805.51 22
2805.63 5
2805.76 0
2805.88 0
2806.00 0
2806.12 4
2806.24 13
2806.36 20
2806.48 23
2806.61 22
2806.73 16
2806.85 8
2806.97 0
2807.09 0
2807.21 0
2807.33 0
2807.46 0
2807.58 0
2807.70 0
2807.82 9
2807.94 30
2808.06 54
2808.18 76
2808.31 93
2808.43 102
2808.55 102
2808.67 94
2808.79 80
2808.91 64
2809.03 50
2809.16 40
2809.28 36
2809.40 37
2809.52 43
2809.64 51
2809.76 61
2809.88 70
2810.01 78
2810.13 87
2810.25 97
2810.37 107
2810.49 118
2810.61 129
2810.73 139
2810.86 146
2810.98 151
2811.10 154
2811.22 155
2811.34 156
2811.46 158
2811.59 162
2811.71 167
2811.83 174
2811.95 181
2812.07 188
2812.19 194
2812.31 199
2812.44 205
2812.56 210
2812.68 217
2812.80 223
2812.92 227
2813.04 229
2813.16 226
2813.29 217
2813.41 202
2813.53 181
2813.65 157
2813.77 130
2813.89 103
2814.02 79
2814.14 61
2814.26 49
2814.38 47
2814.50 52
2814.62 65
2814.75 82
2814.87 102
2814.99 124
2815.11 145
2815.23 165
2815.35 183
2815.47 201
2815.60 216
2815.72 227
2815.84 234
2815.96 234
2816.08 228
2816.20 217
2816.33 202
2816.45 187
2816.57 174
2816.69 166
2816.81 164
2816.93 166
2817.06 172
2817.18 179
2817.30 184
2817.42 185
2817.54 182
2817.66 175
2817.79 164
2817.91 152
2818.03 140
2818.15 128
2818.27 116
2818.39 106
2818.52 98
2818.64 93
2818.76 92
2818.88 95
2819.00 104
2819.12 120
2819.25 139
2819.37 163
2819.49 187
2819.61 210
2819.73 231
2819.85 248
2819.98 259
2820.10 265
2820.22 267
2820.34 264
2820.46 258
2820.58 249
2820.71 240
2820.83 232
2820.95 225
2821.07 220
2821.19 216
2821.31 215
2821.44 215
2821.56 216
2821.68 219
2821.80 224
2821.92 230
2822.04 236
2822.17 242
2822.29 247
2822.41 250
2822.53 249
2822.65 246
2822.77 240
2822.90 233
2823.02 226
2823.14 220
2823.26 216
2823.38 213
2823.51 212
2823.63 213
2823.75 213
2823.87 212
2823.99 210
2824.11 206
2824.24 202
2824.36 199
2824.48 199
2824.60 203
2824.72 211
2824.84 219
2824.97 225
2825.09 227
2825.21 222
2825.33 212
2825.45 196
2825.58 179
2825.70 162
2825.82 146
2825.94 134
2826.06 124
2826.18 117
2826.31 112
2826.43 108
2826.55 106
2826.67 105
2826.79 104
2826.92 102
2827.04 98
2827.16 91
2827.28 80
2827.40 67
2827.52 51
2827.65 37
2827.77 25
2827.89 16
2828.01 11
2828.13 7
2828.26 2
2828.38 0
2828.50 0
2828.62 0
2828.74 0
2828.87 0
2828.99 0
2829.11 0
2829.23 0
2829.35 9
2829.47 18
2829.60 25
2829.72 31
2829.84 38
2829.96 45
2830.08 51
2830.21 56
2830.33 59
2830.45 57
2830.57 52
2830.69 43
2830.82 34
2830.94 28
2831.06 26
2831.18 30
2831.30 38
2831.42 50
2831.55 63
2831.67 77
2831.79 89
2831.91 99
2832.03 106
2832.16 110
2832.28 111
2832.40 107
2832.52 99
2832.64 87
2832.77 73
2832.89 59
2833.01 49
2833.13 45
2833.25 49
2833.38 62
2833.50 80
2833.62 101
2833.74 122
2833.86 140
2833.99 152
2834.11 158
2834.23 157
2834.35 150
2834.47 138
2834.60 122
2834.72 102
2834.84 80
2834.96 58
2835.08 38
2835.21 23
2835.33 15
2835.45 14
2835.57 20
2835.69 31
2835.82 44
2835.94 56
2836.06 63
2836.18 66
2836.30 63
2836.43 57
2836.55 51
2836.67 47
2836.79 46
2836.91 50
2837.04 58
2837.16 66
2837.28 72
2837.40 74
2837.52 70
2837.65 61
2837.77 47
2837.89 32
2838.01 18
2838.14 8
2838.26 4
2838.38 7
2838.50 16
2838.62 29
2838.75 43
2838.87 56
2838.99 67
2839.11 72
2839.23 73
2839.36 71
2839.48 66
2839.60 61
2839.72 55
2839.84 50
2839.97 46
2840.09 44
2840.21 43
2840.33 46
2840.46 52
2840.58 64
2840.70 79
2840.82 99
2840.94 121
2841.07 143
2841.19 163
2841.31 179
2841.43 191
2841.55 201
2841.68 207
2841.80 213
2841.92 217
2842.04 220
2842.17 223
2842.29 223
2842.41 221
2842.53 217
2842.65 208
2842.78 197
2842.90 182
2843.02 167
2843.14 151
2843.26 137
2843.39 127
2843.51 121
2843.63 121
2843.75 125
2843.88 134
2844.00 146
2844.12 159
2844.24 172
2844.36 184
2844.49 192
2844.61 195
2844.73 193
2844.85 186
2844.98 176
2845.10 164
2845.22 151
2845.34 141
2845.46 134
2845.59 132
2845.71 133
2845.83 139
2845.95 149
2846.08 160
2846.20 173
2846.32 186
2846.44 198
2846.56 208
2846.69 217
2846.81 223
2846.93 227
2847.05 231
2847.18 235
2847.30 238
2847.42 240
2847.54 240
2847.66 236
2847.79 226
2847.91 210
2848.03 189
2848.15 166
2848.28 144
2848.40 129
2848.52 123
2848.64 126
2848.77 138
2848.89 155
2849.01 172
2849.13 186
2849.25 193
2849.38 193
2849.50 187
2849.62 178
2849.74 168
2849.87 160
2849.99 157
2850.11 160
2850.23 168
2850.36 180
2850.48 194
2850.60 208
2850.72 220
2850.85 228
2850.97 232
2851.09 232
2851.21 229
2851.33 225
2851.46 219
2851.58 211
2851.70 202
2851.82 191
2851.95 178
2852.07 165
2852.19 153
2852.31 146
2852.44 143
2852.56 146
2852.68 153
2852.80 163
2852.93 173
2853.05 182
2853.17 189
2853.29 192
2853.42 192
2853.54 189
2853.66 183
2853.78 175
2853.90 164
2854.03 151
2854.15 136
2854.27 122
2854.39 111
2854.52 104
2854.64 105
2854.76 114
2854.88 129
2855.01 150
2855.13 175
2855.25 200
2855.37 222
2855.50 240
2855.62 253
2855.74 259
2855.86 259
2855.99 254
2856.11 245
2856.23 233
2856.35 222
2856.48 214
2856.60 208
2856.72 205
2856.84 205
2856.97 206
2857.09 205
2857.21 202
2857.33 195
2857.46 186
2857.58 177
2857.70 170
2857.82 168
2857.95 173
2858.07 186
2858.19 205
2858.31 228
2858.44 252
2858.56 273
2858.68 289
2858.80 298
2858.93 299
2859.05 295
2859.17 287
2859.29 278
2859.42 269
2859.54 263
2859.66 257
2859.78 253
2859.91 249
2860.03 245
2860.15 241
2860.27 238
2860.40 238
2860.52 240
2860.64 244
2860.76 250
2860.89 256
2861.01 261
2861.13 264
2861.25 265
2861.38 264
2861.50 264
2861.62 267
2861.74 273
2861.87 284
2861.99 300
2862.11 320
2862.23 340
2862.36 359
2862.48 376
2862.60 387
2862.73 393
2862.85 394
2862.97 392
2863.09 386
2863.22 380
2863.34 375
2863.46 372
2863.58 372
2863.71 376
2863.83 384
2863.95 398
2864.07 418
2864.20 443
2864.32 473
2864.44 508
2864.56 545
2864.69 581
2864.81 614
2864.93 640
2865.06 659
2865.18 670
2865.30 673
2865.42 672
2865.55 668
2865.67 663
2865.79 661
2865.91 662
2866.04 667
2866.16 674
2866.28 683
2866.40 693
2866.53 702
2866.65 711
2866.77 718
2866.90 724
2867.02 731
2867.14 740
2867.26 751
2867.39 764
2867.51 777
2867.63 788
2867.75 796
2867.88 798
2868.00 793
2868.12 778
2868.25 756
2868.37 727
2868.49 693
2868.61 656
2868.74 620
2868.86 585
2868.98 556
2869.10 533
2869.23 517
2869.35 506
2869.47 500
2869.60 494
2869.72 485
2869.84 473
2869.96 457
2870.09 438
2870.21 417
2870.33 398
2870.45 382
2870.58 370
2870.70 361
2870.82 352
2870.95 343
2871.07 333
2871.19 320
2871.31 305
2871.44 289
2871.56 272
2871.68 257
2871.81 243
2871.93 231
2872.05 223
2872.17 221
2872.30 224
2872.42 233
2872.54 247
2872.66 263
2872.79 279
2872.91 293
2873.03 302
2873.16 305
2873.28 302
2873.40 297
2873.52 291
2873.65 287
2873.77 285
2873.89 287
2874.02 292
2874.14 298
2874.26 303
2874.38 306
2874.51 305
2874.63 298
2874.75 285
2874.88 266
2875.00 242
2875.12 216
2875.24 189
2875.37 163
2875.49 139
2875.61 118
2875.74 100
2875.86 85
2875.98 75
2876.10 69
2876.23 69
2876.35 74
2876.47 84
2876.60 97
2876.72 111
2876.84 121
2876.97 126
2877.09 123
2877.21 112
2877.33 94
2877.46 74
2877.58 54
2877.70 36
2877.83 25
2877.95 20
2878.07 21
2878.19 26
2878.32 34
2878.44 41
2878.56 47
2878.69 52
2878.81 55
2878.93 59
2879.05 63
2879.18 69
2879.30 77
2879.42 87
2879.55 97
2879.67 106
2879.79 114
2879.92 122
2880.04 129
2880.16 137
2880.28 146
2880.41 155
2880.53 163
2880.65 168
2880.78 169
2880.90 165
2881.02 157
2881.15 145
2881.27 133
2881.39 120
2881.51 109
2881.64 99
2881.76 91
2881.88 83
2882.01 75
2882.13 67
2882.25 60
2882.38 56
2882.50 54
2882.62 56
2882.74 62
2882.87 69
2882.99 75
2883.11 80
2883.24 83
2883.36 84
2883.48 83
2883.61 81
2883.73 80
2883.85 80
2883.98 81
2884.10 82
2884.22 82
2884.34 78
2884.47 73
2884.59 66
2884.71 59
2884.84 53
2884.96 49
2885.08 49
2885.21 52
2885.33 56
2885.45 60
2885.58 65
2885.70 70
2885.82 77
2885.94 85
2886.07 93
2886.19 100
2886.31 106
2886.44 107
2886.56 104
2886.68 97
2886.81 86
2886.93 74
2887.05 62
2887.18 53
2887.30 45
2887.42 38
2887.54 32
2887.67 25
2887.79 18
2887.91 9
2888.04 1
2888.16 0
2888.28 0
2888.41 0
2888.53 0
2888.65 5
2888.78 11
2888.90 17
2889.02 18
2889.15 17
2889.27 12
2889.39 7
2889.52 1
2889.64 0
2889.76 0
2889.88 0
2890.01 0
2890.13 0
2890.25 0
2890.38 0
2890.50 0
2890.62 3
2890.75 11
2890.87 19
2890.99 26
2891.12 30
2891.24 31
2891.36 30
2891.49 26
2891.61 21
2891.73 15
2891.86 9
2891.98 2
2892.10 0
2892.23 0
2892.35 0
2892.47 0
2892.60 0
2892.72 0
2892.84 0
2892.97 0
2893.09 10
2893.21 20
2893.34 28
2893.46 34
2893.58 38
2893.70 41
2893.83 44
2893.95 50
2894.07 58
2894.20 70
2894.32 84
2894.44 99
2894.57 113
2894.69 122
2894.81 126
2894.94 123
2895.06 114
2895.18 101
2895.31 86
2895.43 71
2895.55 58
2895.68 50
2895.80 45
2895.92 46
2896.05 50
2896.17 58
2896.29 68
2896.42 78
2896.54 87
2896.66 94
2896.79 98
2896.91 100
2897.03 101
2897.16 102
2897.28 105
2897.40 109
2897.53 115
2897.65 123
2897.77 132
2897.90 140
2898.02 146
2898.14 152
2898.27 157
2898.39 161
2898.51 164
2898.64 166
2898.76 166
2898.88 165
2899.01 163
2899.13 161
2899.25 161
2899.38 163
2899.50 168
2899.62 176
2899.75 185
2899.87 193
2899.99 200
2900.12 203
2900.24 201
2900.37 194
2900.49 182
2900.61 164
2900.74 144
2900.86 122
2900.98 102
2901.11 83
2901.23 67
2901.35 56
2901.48 48
2901.60 44
2901.72 41
2901.85 41
2901.97 42
2902.09 45
2902.22 50
2902.34 57
2902.46 63
2902.59 71
2902.71 78
2902.83 83
2902.96 87
2903.08 89
2903.20 89
2903.33 90
2903.45 90
2903.57 91
2903.70 93
2903.82 97
2903.95 102
2904.07 107
2904.19 111
2904.32 113
2904.44 112
2904.56 110
2904.69 105
2904.81 99
2904.93 93
2905.06 88
2905.18 83
2905.30 80
2905.43 78
2905.55 77
2905.67 78
2905.80 80
2905.92 84
2906.04 90
2906.17 98
2906.29 108
2906.42 120
2906.54 133
2906.66 146
2906.79 157
2906.91 168
2907.03 176
2907.16 182
2907.28 186
2907.40 188
2907.53 188
2907.65 188
2907.77 188
2907.90 189
2908.02 192
2908.15 196
2908.27 201
2908.39 207
2908.52 211
2908.64 214
2908.76 214
2908.89 211
2909.01 206
2909.13 202
2909.26 199
2909.38 200
2909.50 205
2909.63 213
2909.75 222
2909.88 230
2910.00 233
2910.12 229
2910.25 216
2910.37 195
2910.49 167
2910.62 133
2910.74 97
2910.86 62
2910.99 30
2911.11 3
2911.24 0
2911.36 0
2911.48 0
2911.61 0
2911.73 0
2911.85 0
2911.98 0
2912.10 0
2912.22 9
2912.35 27
2912.47 44
2912.60 59
2912.72 70
2912.84 77
2912.97 81
2913.09 83
2913.21 87
2913.34 94
2913.46 106
2913.58 122
2913.71 141
2913.83 162
2913.96 181
2914.08 198
2914.20 211
2914.33 223
2914.45 234
2914.57 245
2914.70 256
2914.82 265
2914.95 270
2915.07 270
2915.19 264
2915.32 254
2915.44 241
2915.56 231
2915.69 229
2915.81 238
2915.94 259
2916.06 293
2916.18 335
2916.31 381
2916.43 427
2916.55 469
2916.68 504
2916.80 532
2916.93 555
2917.05 574
2917.17 591
2917.30 607
2917.42 622
2917.54 636
2917.67 647
2917.79 654
2917.92 659
2918.04 661
2918.16 661
2918.29 661
2918.41 663
2918.53 666
2918.66 671
2918.78 677
2918.91 683
2919.03 688
2919.15 690
2919.28 688
2919.40 679
2919.53 664
2919.65 643
2919.77 619
2919.90 594
2920.02 569
2920.14 549
2920.27 533
2920.39 523
2920.52 518
2920.64 516
2920.76 515
2920.89 514
2921.01 511
2921.13 504
2921.26 493
2921.38 479
2921.51 462
2921.63 443
2921.75 425
2921.88 409
2922.00 396
2922.13 387
2922.25 382
2922.37 378
2922.50 373
2922.62 366
2922.75 356
2922.87 342
2922.99 329
2923.12 317
2923.24 311
2923.36 308
2923.49 310
2923.61 312
2923.74 312
2923.86 306
2923.98 292
2924.11 270
2924.23 243
2924.36 213
2924.48 182
2924.60 153
2924.73 128
2924.85 107
2924.98 92
2925.10 81
2925.22 76
2925.35 75
2925.47 79
2925.60 86
2925.72 95
2925.84 105
2925.97 115
2926.09 124
2926.21 130
2926.34 133
2926.46 134
2926.59 133
2926.71 132
2926.83 133
2926.96 136
2927.08 142
2927.21 150
2927.33 159
2927.45 167
2927.58 173
2927.70 175
2927.83 173
2927.95 169
2928.07 162
2928.20 157
2928.32 153
2928.45 150
2928.57 150
2928.69 149
2928.82 149
2928.94 146
2929.07 142
2929.19 137
2929.31 133
2929.44 131
2929.56 133
2929.69 138
2929.81 146
2929.93 155
2930.06 163
2930.18 167
2930.31 167
2930.43 163
2930.56 157
2930.68 150
2930.80 144
2930.93 137
2931.05 129
2931.18 117
2931.30 102
2931.42 80
2931.55 55
2931.67 28
2931.80 3
2931.92 0
2932.04 0
2932.17 0
2932.29 0
2932.42 0
2932.54 0
2932.66 0
2932.79 3
2932.91 11
2933.04 17
2933.16 25
2933.28 35
2933.41 48
2933.53 65
2933.66 84
2933.78 103
2933.91 119
2934.03 131
2934.15 136
2934.28 135
2934.40 129
2934.53 119
2934.65 108
2934.77 98
2934.90 89
2935.02 84
2935.15 81
2935.27 79
2935.40 80
2935.52 81
2935.64 84
2935.77 87
2935.89 92
2936.02 96
2936.14 101
2936.26 103
2936.39 103
2936.51 100
2936.64 95
2936.76 91
2936.89 90
2937.01 94
2937.13 105
2937.26 121
2937.38 143
2937.51 168
2937.63 192
2937.75 215
2937.88 235
2938.00 253
2938.13 269
2938.25 282
2938.38 294
2938.50 304
2938.62 310
2938.75 312
2938.87 309
2939.00 301
2939.12 289
2939.24 273
2939.37 257
2939.49 243
2939.62 232
2939.74 226
2939.87 226
2939.99 231
2940.11 242
2940.24 254
2940.36 268
2940.49 280
2940.61 288
2940.74 293
2940.86 293
2940.98 289
2941.11 281
2941.23 271
2941.36 261
2941.48 251
2941.61 244
2941.73 238
2941.85 232
2941.98 223
2942.10 210
2942.23 192
2942.35 168
2942.48 142
2942.60 116
2942.72 93
2942.85 75
2942.97 64
2943.10 58
2943.22 55
2943.35 52
2943.47 47
2943.59 39
2943.72 30
2943.84 19
2943.97 10
2944.09 3
2944.22 0
2944.34 0
2944.47 0
2944.59 1
2944.71 2
2944.84 2
2944.96 2
2945.09 3
2945.21 4
2945.34 6
2945.46 9
2945.58 12
2945.71 14
2945.83 13
2945.96 9
2946.08 3
2946.21 0
2946.33 0
2946.45 0
2946.58 0
2946.70 0
2946.83 0
2946.95 3
2947.08 17
2947.20 32
2947.33 47
2947.45 61
2947.57 73
2947.70 83
2947.82 89
2947.95 95
2948.07 100
2948.20 106
2948.32 115
2948.45 126
2948.57 138
2948.69 150
2948.82 160
2948.94 166
2949.07 167
2949.19 164
2949.32 157
2949.44 149
2949.57 142
2949.69 136
2949.81 133
2949.94 131
2950.06 131
2950.19 129
2950.31 126
2950.44 119
2950.56 109
2950.69 97
2950.81 85
2950.93 75
2951.06 68
2951.18 68
2951.31 75
2951.43 89
2951.56 107
2951.68 126
2951.81 144
2951.93 158
2952.06 166
2952.18 167
2952.30 164
2952.43 156
2952.55 147
2952.68 136
2952.80 125
2952.93 112
2953.05 98
2953.18 82
2953.30 66
2953.42 48
2953.55 31
2953.67 15
2953.80 0
2953.92 0
2954.05 0
2954.17 0
2954.30 0
2954.42 0
2954.55 0
2954.67 0
2954.79 2
2954.92 12
2955.04 21
2955.17 27
2955.29 31
2955.42 34
2955.54 36
2955.67 39
2955.79 42
2955.92 48
2956.04 55
2956.17 64
2956.29 73
2956.41 82
2956.54 91
2956.66 100
2956.79 109
2956.91 117
2957.04 124
2957.16 131
2957.29 136
2957.41 138
2957.54 136
2957.66 130
2957.79 119
2957.91 104
2958.03 86
2958.16 65
2958.28 43
2958.41 21
2958.53 2
2958.66 0
2958.78 0
2958.91 0
2959.03 0
2959.16 0
2959.28 0
2959.41 0
2959.53 4
2959.65 10
2959.78 15
2959.90 19
2960.03 21
2960.15 22
2960.28 22
2960.40 21
2960.53 18
2960.65 14
2960.78 9
2960.90 4
2961.03 0
2961.15 0
2961.28 0
2961.40 0
2961.52 0
2961.65 0
2961.77 5
2961.90 15
2962.02 27
2962.15 40
2962.27 55
2962.40 69
2962.52 84
2962.65 97
2962.77 107
2962.90 113
2963.02 114
2963.15 110
2963.27 100
2963.40 85
2963.52 67
2963.65 48
2963.77 29
2963.89 14
2964.02 5
2964.14 2
2964.27 6
2964.39 14
2964.52 26
2964.64 37
2964.77 45
2964.89 49
2965.02 47
2965.14 40
2965.27 30
2965.39 18
2965.52 5
2965.64 0
2965.77 0
2965.89 0
2966.02 0
2966.14 0
2966.27 0
2966.39 0
2966.52 0
2966.64 10
2966.76 32
2966.89 56
2967.01 81
2967.14 106
2967.26 128
2967.39 148
2967.51 164
2967.64 174
2967.76 176
2967.89 170
2968.01 157
2968.14 138
2968.26 118
2968.39 98
2968.51 81
2968.64 69
2968.76 61
2968.89 57
2969.01 54
2969.14 51
2969.26 47
2969.39 45
2969.51 44
2969.64 47
2969.76 53
2969.89 62
2970.01 75
2970.14 89
2970.26 102
2970.39 115
2970.51 126
2970.64 136
2970.76 144
2970.89 150
2971.01 154
2971.14 155
2971.26 155
2971.38 152
2971.51 149
2971.63 147
2971.76 146
2971.88 146
2972.01 149
2972.13 153
2972.26 157
2972.38 159
2972.51 160
2972.63 158
2972.76 153
2972.88 148
2973.01 143
2973.13 138
2973.26 134
2973.38 131
2973.51 130
2973.63 127
2973.76 125
2973.88 121
2974.01 117
2974.13 113
2974.26 111
2974.38 111
2974.51 115
2974.63 122
2974.76 131
2974.88 140
2975.01 147
2975.13 150
2975.26 150
2975.38 146
2975.51 140
2975.63 134
2975.76 128
2975.88 124
2976.01 122
2976.13 121
2976.26 120
2976.38 120
2976.51 120
2976.63 122
2976.76 124
2976.88 126
2977.01 128
2977.13 129
2977.26 128
2977.38 124
2977.51 117
2977.63 106
2977.76 93
2977.88 78
2978.01 62
2978.13 46
2978.26 34
2978.38 26
2978.51 24
2978.63 28
2978.76 36
2978.88 49
2979.01 65
2979.13 83
2979.26 102
2979.38 122
2979.51 143
2979.63 164
2979.76 186
2979.88 205
2980.01 221
2980.14 231
2980.26 234
2980.39 230
2980.51 220
2980.64 208
2980.76 196
2980.89 188
2981.01 186
2981.14 191
2981.26 201
2981.39 215
2981.51 230
2981.64 243
2981.76 252
2981.89 260
2982.01 265
2982.14 269
2982.26 275
2982.39 282
2982.51 292
2982.64 304
2982.76 316
2982.89 327
2983.01 335
2983.14 340
2983.26 340
2983.39 335
2983.51 326
2983.64 316
2983.76 304
2983.89 292
2984.01 282
2984.14 273
2984.26 265
2984.39 258
2984.52 253
2984.64 247
2984.77 242
2984.89 236
2985.02 230
2985.14 223
2985.27 215
2985.39 207
2985.52 198
2985.64 191
2985.77 185
2985.89 183
2986.02 186
2986.14 192
2986.27 201
2986.39 213
2986.52 224
2986.64 232
2986.77 236
2986.89 234
2987.02 226
2987.14 212
2987.27 193
2987.40 169
2987.52 144
2987.65 118
2987.77 94
2987.90 73
2988.02 55
2988.15 41
2988.27 32
2988.40 28
2988.52 28
2988.65 32
2988.77 39
2988.90 49
2989.02 60
2989.15 71
2989.27 83
2989.40 93
2989.52 102
2989.65 111
2989.78 119
2989.90 126
2990.03 133
2990.15 140
2990.28 147
2990.40 154
2990.53 162
2990.65 171
2990.78 182
2990.90 193
2991.03 206
2991.15 219
2991.28 233
2991.40 247
2991.53 261
2991.66 274
2991.78 284
2991.91 291
2992.03 294
2992.16 291
2992.28 284
2992.41 274
2992.53 262
2992.66 252
2992.78 243
2992.91 236
2993.03 230
2993.16 223
2993.28 217
2993.41 210
2993.54 202
2993.66 196
2993.79 193
2993.91 192
2994.04 195
2994.16 200
2994.29 205
2994.41 211
2994.54 215
2994.66 218
2994.79 219
2994.91 220
2995.04 220
2995.17 221
2995.29 222
2995.42 224
2995.54 225
2995.67 226
2995.79 226
2995.92 223
2996.04 219
2996.17 213
2996.29 208
2996.42 204
2996.55 202
2996.67 205
2996.80 211
2996.92 220
2997.05 231
2997.17 240
2997.30 247
2997.42 249
2997.55 246
2997.67 239
2997.80 228
2997.93 214
2998.05 200
2998.18 185
2998.30 171
2998.43 156
2998.55 141
2998.68 125
2998.80 110
2998.93 97
2999.05 85
2999.18 75
2999.31 69
2999.43 65
2999.56 64
2999.68 66
2999.81 71
2999.93 78
3000.06 87
3000.18 98
3000.31 108
3000.44 117
3000.56 123
3000.69 129
3000.81 133
3000.94 138
3001.06 144
3001.19 152
3001.31 162
3001.44 173
3001.57 184
3001.69 196
3001.82 208
3001.94 220
3002.07 231
3002.19 240
3002.32 246
3002.44 248
3002.57 245
3002.70 238
3002.82 226
3002.95 213
3003.07 199
3003.20 185
3003.32 173
3003.45 163
3003.57 153
3003.70 145
3003.83 137
3003.95 130
3004.08 123
3004.20 119
3004.33 115
3004.45 114
3004.58 113
3004.70 112
3004.83 110
3004.96 108
3005.08 105
3005.21 102
3005.33 97
3005.46 93
3005.58 89
3005.71 84
3005.84 80
3005.96 75
3006.09 72
3006.21 70
3006.34 71
3006.46 75
3006.59 81
3006.71 89
3006.84 98
3006.97 105
3007.09 111
3007.22 114
3007.34 115
3007.47 113
3007.59 108
3007.72 102
3007.85 94
3007.97 86
3008.10 78
3008.22 71
3008.35 67
3008.47 68
3008.60 74
3008.73 83
3008.85 97
3008.98 112
3009.10 127
3009.23 141
3009.35 151
3009.48 157
3009.61 159
3009.73 157
3009.86 152
3009.98 144
3010.11 136
3010.23 126
3010.36 116
3010.49 106
3010.61 96
3010.74 86
3010.86 78
3010.99 71
3011.11 66
3011.24 61
3011.37 57
3011.49 52
3011.62 45
3011.74 36
3011.87 25
3011.99 12
3012.12 0
3012.25 0
3012.37 0
3012.50 0
3012.62 0
3012.75 0
3012.87 0
3013.00 0
3013.13 6
3013.25 21
3013.38 35
3013.50 45
3013.63 51
3013.76 53
3013.88 53
3014.01 54
3014.13 56
3014.26 62
3014.38 70
3014.51 81
3014.64 92
3014.76 102
3014.89 109
3015.01 114
3015.14 117
3015.27 118
3015.39 118
3015.52 118
3015.64 118
3015.77 119
3015.89 121
3016.02 124
3016.15 130
3016.27 138
3016.40 149
3016.52 161
3016.65 176
3016.78 190
3016.90 203
3017.03 213
3017.15 218
3017.28 219
3017.40 214
3017.53 204
3017.66 192
3017.78 178
3017.91 165
3018.03 154
3018.16 148
3018.29 146
3018.41 150
3018.54 159
3018.66 172
3018.79 188
3018.92 207
3019.04 226
3019.17 244
3019.29 259
3019.42 270
3019.55 276
3019.67 275
3019.80 270
3019.92 258
3020.05 243
3020.17 224
3020.30 203
3020.43 183
3020.55 165
3020.68 152
3020.80 144
3020.93 143
3021.06 148
3021.18 158
3021.31 172
3021.43 187
3021.56 200
3021.69 208
3021.81 210
3021.94 206
3022.06 197
3022.19 184
3022.32 171
3022.44 158
3022.57 149
3022.69 142
3022.82 140
3022.95 140
3023.07 144
3023.20 150
3023.32 159
3023.45 169
3023.58 180
3023.70 190
3023.83 198
3023.95 202
3024.08 203
3024.21 200
3024.33 193
3024.46 184
3024.58 174
3024.71 165
3024.84 158
3024.96 153
3025.09 151
3025.21 150
3025.34 149
3025.47 147
3025.59 143
3025.72 137
3025.84 132
3025.97 128
3026.10 129
3026.22 136
3026.35 149
3026.47 168
3026.60 192
3026.73 217
3026.85 242
3026.98 263
3027.11 280
3027.23 291
3027.36 297
3027.48 297
3027.61 293
3027.74 284
3027.86 272
3027.99 256
3028.11 237
3028.24 217
3028.37 195
3028.49 173
3028.62 151
3028.74 133
3028.87 118
3029.00 107
3029.12 101
3029.25 99
3029.37 100
3029.50 105
3029.63 110
3029.75 116
3029.88 123
3030.01 131
3030.13 141
3030.26 152
3030.38 164
3030.51 176
3030.64 187
3030.76 196
3030.89 202
3031.01 206
3031.14 208
3031.27 208
3031.39 208
3031.52 208
3031.65 208
3031.77 207
3031.90 206
3032.02 204
3032.15 203
3032.28 204
3032.40 209
3032.53 218
3032.66 230
3032.78 245
3032.91 258
3033.03 268
3033.16 274
3033.29 276
3033.41 275
3033.54 274
3033.66 275
3033.79 280
3033.92 289
3034.04 300
3034.17 313
3034.30 326
3034.42 336
3034.55 344
3034.67 349
3034.80 353
3034.93 356
3035.05 360
3035.18 367
3035.31 378
3035.43 394
3035.56 415
3035.68 440
3035.81 466
3035.94 492
3036.06 514
3036.19 529
3036.32 537
3036.44 538
3036.57 532
3036.69 522
3036.82 510
3036.95 497
3037.07 483
3037.20 468
3037.33 453
3037.45 436
3037.58 419
3037.71 400
3037.83 382
3037.96 367
3038.08 354
3038.21 345
3038.34 339
3038.46 335
3038.59 334
3038.72 334
3038.84 336
3038.97 340
3039.09 347
3039.22 355
3039.35 364
3039.47 372
3039.60 379
3039.73 383
3039.85 384
3039.98 383
3040.11 382
3040.23 380
3040.36 378
3040.48 377
3040.61 376
3040.74 374
3040.86 372
3040.99 369
3041.12 365
3041.24 358
3041.37 349
3041.50 337
3041.62 324
3041.75 310
3041.87 297
3042.00 288
3042.13 283
3042.25 283
3042.38 287
3042.51 293
3042.63 299
3042.76 303
3042.89 303
3043.01 298
3043.14 289
3043.26 276
3043.39 260
3043.52 242
3043.64 222
3043.77 203
3043.90 186
3044.02 173
3044.15 165
3044.28 162
3044.40 162
3044.53 164
3044.66 167
3044.78 170
3044.91 172
3045.03 174
3045.16 178
3045.29 184
3045.41 194
3045.54 206
3045.67 220
3045.79 233
3045.92 243
3046.05 247
3046.17 246
3046.30 239
3046.43 227
3046.55 214
3046.68 201
3046.81 190
3046.93 180
3047.06 172
3047.19 164
3047.31 156
3047.44 146
3047.56 135
3047.69 125
3047.82 118
3047.94 116
3048.07 120
3048.20 129
3048.32 140
3048.45 151
3048.58 157
3048.70 157
3048.83 152
3048.96 141
3049.08 128
3049.21 116
3049.34 106
3049.46 101
3049.59 99
3049.72 99
3049.84 100
3049.97 98
3050.10 95
3050.22 89
3050.35 81
3050.47 73
3050.60 67
3050.73 65
3050.85 68
3050.98 76
3051.11 88
3051.23 104
3051.36 121
3051.49 137
3051.61 151
3051.74 163
3051.87 176
3051.99 189
3052.12 205
3052.25 223
3052.37 241
3052.50 258
3052.63 272
3052.75 280
3052.88 282
3053.01 279
3053.13 275
3053.26 271
3053.39 271
3053.51 274
3053.64 279
3053.77 285
3053.89 289
3054.02 287
3054.15 278
3054.27 263
3054.40 242
3054.53 220
3054.65 199
3054.78 181
3054.91 167
3055.03 158
3055.16 153
3055.29 151
3055.41 151
3055.54 154
3055.67 158
3055.79 164
3055.92 171
3056.05 177
3056.17 181
3056.30 181
3056.43 177
3056.55 168
3056.68 154
3056.81 135
3056.93 116
3057.06 97
3057.19 82
3057.31 73
3057.44 71
3057.57 76
3057.69 86
3057.82 100
3057.95 113
3058.07 123
3058.20 128
3058.33 129
3058.45 126
3058.58 122
3058.71 117
3058.83 113
3058.96 109
3059.09 103
3059.21 96
3059.34 86
3059.47 74
3059.59 60
3059.72 45
3059.85 30
3059.97 15
3060.10 1
3060.23 0
3060.36 0
3060.48 0
3060.61 0
3060.74 0
3060.86 0
3060.99 0
3061.12 2
3061.24 13
3061.37 23
3061.50 30
3061.62 35
3061.75 40
3061.88 44
3062.00 50
3062.13 58
3062.26 66
3062.38 75
3062.51 81
3062.64 85
3062.76 84
3062.89 78
3063.02 70
3063.14 60
3063.27 51
3063.40 44
3063.53 38
3063.65 34
3063.78 31
3063.91 29
3064.03 26
3064.16 23
3064.29 21
3064.41 20
3064.54 21
3064.67 25
3064.79 32
3064.92 40
3065.05 50
3065.17 64
3065.30 79
3065.43 97
3065.55 115
3065.68 134
3065.81 152
3065.94 165
3066.06 175
3066.19 179
3066.32 180
3066.44 179
3066.57 176
3066.70 173
3066.82 171
3066.95 169
3067.08 168
3067.20 167
3067.33 166
3067.46 166
3067.59 167
3067.71 170
3067.84 174
3067.97 179
3068.09 185
3068.22 192
3068.35 202
3068.47 214
3068.60 229
3068.73 246
3068.85 266
3068.98 287
3069.11 309
3069.24 330
3069.36 351
3069.49 371
3069.62 391
3069.74 411
3069.87 429
3070.00 445
3070.12 457
3070.25 462
3070.38 459
3070.51 450
3070.63 435
3070.76 418
3070.89 401
3071.01 386
3071.14 373
3071.27 363
3071.39 355
3071.52 345
3071.65 334
3071.78 323
3071.90 314
3072.03 308
3072.16 309
3072.28 317
3072.41 331
3072.54 349
3072.66 367
3072.79 381
3072.92 389
3073.05 391
3073.17 387
3073.30 379
3073.43 370
3073.55 360
3073.68 351
3073.81 341
3073.93 330
3074.06 319
3074.19 305
3074.32 291
3074.44 278
3074.57 265
3074.70 255
3074.82 248
3074.95 244
3075.08 243
3075.21 245
3075.33 250
3075.46 257
3075.59 264
3075.71 268
3075.84 269
3075.97 267
3076.09 261
3076.22 254
3076.35 247
3076.48 241
3076.60 238
3076.73 237
3076.86 235
3076.98 231
3077.11 223
3077.24 208
3077.37 188
3077.49 163
3077.62 135
3077.75 108
3077.87 83
3078.00 61
3078.13 45
3078.26 33
3078.38 27
3078.51 26
3078.64 29
3078.76 38
3078.89 49
3079.02 62
3079.15 73
3079.27 80
3079.40 81
3079.53 76
3079.65 65
3079.78 50
3079.91 31
3080.04 13
3080.16 0
3080.29 0
3080.42 0
3080.54 0
3080.67 0
3080.80 0
3080.93 0
3081.05 0
3081.18 5
3081.31 22
3081.44 36
3081.56 45
3081.69 49
3081.82 48
3081.94 42
3082.07 33
3082.20 22
3082.33 13
3082.45 6
3082.58 4
3082.71 9
3082.83 22
3082.96 42
3083.09 66
3083.22 91
3083.34 114
3083.47 131
3083.60 140
3083.73 140
3083.85 134
3083.98 123
3084.11 111
3084.23 100
3084.36 93
3084.49 91
3084.62 97
3084.74 109
3084.87 126
3085.00 145
3085.13 164
3085.25 179
3085.38 189
3085.51 193
3085.63 191
3085.76 185
3085.89 174
3086.02 161
3086.14 146
3086.27 130
3086.40 114
3086.53 101
3086.65 92
3086.78 88
3086.91 90
3087.04 98
3087.16 111
3087.29 125
3087.42 139
3087.54 152
3087.67 161
3087.80 168
3087.93 172
3088.05 173
3088.18 173
3088.31 172
3088.44 170
3088.56 168
3088.69 165
3088.82 162
3088.95 158
3089.07 155
3089.20 151
3089.33 149
3089.45 148
3089.58 150
3089.71 153
3089.84 157
3089.96 162
3090.09 167
3090.22 170
3090.35 171
3090.47 170
3090.60 167
3090.73 163
3090.86 158
3090.98 152
3091.11 146
3091.24 141
3091.37 136
3091.49 133
3091.62 131
3091.75 130
3091.88 130
3092.00 132
3092.13 134
3092.26 137
3092.38 138
3092.51 138
3092.64 133
3092.77 123
3092.89 106
3093.02 85
3093.15 60
3093.28 34
3093.40 13
3093.53 0
3093.66 0
3093.79 0
3093.91 8
3094.04 29
3094.17 53
3094.30 78
3094.42 102
3094.55 122
3094.68 139
3094.81 150
3094.93 159
3095.06 164
3095.19 166
3095.32 166
3095.44 164
3095.57 160
3095.70 154
3095.83 149
3095.95 145
3096.08 144
3096.21 147
3096.34 154
3096.46 163
3096.59 175
3096.72 187
3096.85 198
3096.97 207
3097.10 213
3097.23 217
3097.36 221
3097.48 224
3097.61 228
3097.74 234
3097.87 241
3097.99 248
3098.12 254
3098.25 257
3098.38 255
3098.50 250
3098.63 240
3098.76 228
3098.89 215
3099.02 202
3099.14 192
3099.27 183
3099.40 175
3099.53 166
3099.65 156
3099.78 144
3099.91 129
3100.04 114
3100.16 97
3100.29 82
3100.42 68
3100.55 58
3100.67 51
3100.80 50
3100.93 53
3101.06 61
3101.18 72
3101.31 84
3101.44 94
3101.57 99
3101.69 97
3101.82 88
3101.95 74
3102.08 57
3102.21 40
3102.33 28
3102.46 22
3102.59 23
3102.72 30
3102.84 40
3102.97 52
3103.10 63
3103.23 73
3103.35 81
3103.48 87
3103.61 91
3103.74 95
3103.86 98
3103.99 99
3104.12 97
3104.25 93
3104.38 87
3104.50 77
3104.63 66
3104.76 54
3104.89 42
3105.01 31
3105.14 24
3105.27 19
3105.40 19
3105.52 22
3105.65 29
3105.78 38
3105.91 49
3106.04 60
3106.16 71
3106.29 81
3106.42 90
3106.55 99
3106.67 107
3106.80 116
3106.93 126
3107.06 138
3107.19 150
3107.31 162
3107.44 171
3107.57 177
3107.70 178
3107.82 174
3107.95 167
3108.08 158
3108.21 148
3108.33 138
3108.46 130
3108.59 122
3108.72 115
3108.85 105
3108.97 94
3109.10 80
3109.23 64
3109.36 46
3109.48 29
3109.61 15
3109.74 6
3109.87 2
3110.00 4
3110.12 10
3110.25 18
3110.38 26
3110.51 33
3110.63 36
3110.76 36
3110.89 35
3111.02 34
3111.15 36
3111.27 40
3111.40 49
3111.53 60
3111.66 72
3111.79 83
3111.91 90
3112.04 92
3112.17 88
3112.30 79
3112.42 65
3112.55 50
3112.68 33
3112.81 18
3112.94 4
3113.06 0
3113.19 0
3113.32 0
3113.45 0
3113.58 0
3113.70 0
3113.83 0
3113.96 0
3114.09 4
3114.21 12
3114.34 21
3114.47 27
3114.60 33
3114.73 37
3114.85 41
3114.98 45
3115.11 51
3115.24 60
3115.37 72
3115.49 88
3115.62 105
3115.75 124
3115.88 142
3116.01 158
3116.13 170
3116.26 177
3116.39 179
3116.52 176
3116.64 168
3116.77 155
3116.90 141
3117.03 124
3117.16 108
3117.28 93
3117.41 81
3117.54 75
3117.67 75
3117.80 81
3117.92 90
3118.05 102
3118.18 113
3118.31 120
3118.44 124
3118.56 122
3118.69 118
3118.82 112
3118.95 107
3119.08 102
3119.20 101
3119.33 101
3119.46 103
3119.59 106
3119.72 108
3119.84 110
3119.97 110
3120.10 108
3120.23 104
3120.36 98
3120.48 92
3120.61 88
3120.74 85
3120.87 85
3121.00 87
3121.12 90
3121.25 93
3121.38 94
3121.51 92
3121.64 88
3121.76 83
3121.89 79
3122.02 78
3122.15 82
3122.28 91
3122.40 105
3122.53 122
3122.66 139
3122.79 154
3122.92 166
3123.04 173
3123.17 175
3123.30 173
3123.43 169
3123.56 164
3123.69 162
3123.81 162
3123.94 165
3124.07 169
3124.20 174
3124.33 177
3124.45 179
3124.58 180
3124.71 181
3124.84 185
3124.97 191
3125.09 202
3125.22 215
3125.35 228
3125.48 239
3125.61 247
3125.73 250
3125.86 250
3125.99 248
3126.12 247
3126.25 248
3126.38 250
3126.50 253
3126.63 254
3126.76 250
3126.89 239
3127.02 221
3127.14 197
3127.27 169
3127.40 141
3127.53 114
3127.66 90
3127.79 68
3127.91 49
3128.04 31
3128.17 14
3128.30 0
3128.43 0
3128.55 0
3128.68 0
3128.81 0
3128.94 0
3129.07 0
3129.20 0
3129.32 3
3129.45 12
3129.58 21
3129.71 29
3129.84 35
3129.96 41
3130.09 43
3130.22 44
3130.35 42
3130.48 38
3130.61 34
3130.73 29
3130.86 25
3130.99 23
3131.12 23
3131.25 25
3131.37 30
3131.50 36
3131.63 42
3131.76 44
3131.89 41
3132.02 33
3132.14 20
3132.27 4
3132.40 0
3132.53 0
3132.66 0
3132.79 0
3132.91 0
3133.04 2
3133.17 15
3133.30 24
3133.43 26
3133.56 23
3133.68 15
3133.81 5
3133.94 0
3134.07 0
3134.20 0
3134.32 0
3134.45 6
3134.58 19
3134.71 31
3134.84 43
3134.97 53
3135.09 61
3135.22 68
3135.35 74
3135.48 79
3135.61 86
3135.74 93
3135.86 103
3135.99 116
3136.12 132
3136.25 152
3136.38 174
3136.51 198
3136.63 224
3136.76 250
3136.89 274
3137.02 294
3137.15 309
3137.28 316
3137.40 315
3137.53 305
3137.66 290
3137.79 271
3137.92 252
3138.05 236
3138.17 226
3138.30 223
3138.43 226
3138.56 234
3138.69 243
3138.82 251
3138.95 256
3139.07 256
3139.20 250
3139.33 240
3139.46 225
3139.59 208
3139.72 192
3139.84 179
3139.97 171
3140.10 170
3140.23 175
3140.36 184
3140.49 193
3140.61 199
3140.74 199
3140.87 190
3141.00 174
3141.13 153
3141.26 129
3141.39 105
3141.51 84
3141.64 68
3141.77 58
3141.90 53
3142.03 53
3142.16 57
3142.28 66
3142.41 77
3142.54 91
3142.67 105
3142.80 120
3142.93 134
3143.06 147
3143.18 159
3143.31 171
3143.44 181
3143.57 190
3143.70 197
3143.83 201
3143.95 199
3144.08 194
3144.21 184
3144.34 173
3144.47 163
3144.60 155
3144.73 152
3144.85 153
3144.98 158
3145.11 165
3145.24 172
3145.37 178
3145.50 183
3145.63 188
3145.75 193
3145.88 199
3146.01 207
3146.14 218
3146.27 231
3146.40 246
3146.52 263
3146.65 281
3146.78 300
3146.91 322
3147.04 345
3147.17 368
3147.30 389
3147.42 405
3147.55 416
3147.68 419
3147.81 416
3147.94 409
3148.07 402
3148.20 400
3148.32 404
3148.45 416
3148.58 434
3148.71 457
3148.84 481
3148.97 503
3149.10 520
3149.22 531
3149.35 536
3149.48 536
3149.61 529
3149.74 519
3149.87 505
3150.00 492
3150.13 480
3150.25 472
3150.38 470
3150.51 473
3150.64 482
3150.77 493
3150.90 504
3151.03 512
3151.15 516
3151.28 516
3151.41 512
3151.54 508
3151.67 505
3151.80 503
3151.93 504
3152.05 505
3152.18 504
3152.31 501
3152.44 493
3152.57 481
3152.70 465
3152.83 448
3152.96 430
3153.08 415
3153.21 402
3153.34 392
3153.47 386
3153.60 384
3153.73 387
3153.86 393
3153.99 404
3154.11 418
3154.24 433
3154.37 448
3154.50 460
3154.63 468
3154.76 469
3154.89 464
3155.01 450
3155.14 430
3155.27 405
3155.40 377
3155.53 351
3155.66 327
3155.79 307
3155.92 292
3156.04 282
3156.17 275
3156.30 270
3156.43 265
3156.56 260
3156.69 254
3156.82 247
3156.95 239
3157.07 228
3157.20 216
3157.33 203
3157.46 190
3157.59 178
3157.72 169
3157.85 165
3157.98 166
3158.10 172
3158.23 182
3158.36 192
3158.49 203
3158.62 212
3158.75 219
3158.88 223
3159.01 225
3159.14 224
3159.26 223
3159.39 221
3159.52 219
3159.65 219
3159.78 221
3159.91 225
3160.04 231
3160.17 237
3160.29 240
3160.42 238
3160.55 230
3160.68 216
3160.81 198
3160.94 178
3161.07 159
3161.20 142
3161.33 130
3161.45 122
3161.58 116
3161.71 112
3161.84 107
3161.97 102
3162.10 95
3162.23 88
3162.36 81
3162.48 75
3162.61 71
3162.74 67
3162.87 63
3163.00 60
3163.13 56
3163.26 52
3163.39 48
3163.52 46
3163.64 47
3163.77 52
3163.90 61
3164.03 73
3164.16 88
3164.29 104
3164.42 121
3164.55 135
3164.68 146
3164.81 153
3164.93 157
3165.06 157
3165.19 154
3165.32 150
3165.45 146
3165.58 141
3165.71 136
3165.84 131
3165.97 126
3166.09 121
3166.22 115
3166.35 107
3166.48 98
3166.61 87
3166.74 72
3166.87 54
3167.00 34
3167.13 14
3167.26 0
3167.38 0
3167.51 0
3167.64 0
3167.77 0
3167.90 0
3168.03 0
3168.16 0
3168.29 6
3168.42 22
3168.54 38
3168.67 51
3168.80 60
3168.93 65
3169.06 64
3169.19 59
3169.32 50
3169.45 40
3169.58 32
3169.71 26
3169.83 24
3169.96 25
3170.09 31
3170.22 39
3170.35 47
3170.48 54
3170.61 59
3170.74 62
3170.87 62
3171.00 60
3171.13 54
3171.25 46
3171.38 36
3171.51 24
3171.64 12
3171.77 1
3171.90 0
3172.03 0
3172.16 0
3172.29 0
3172.42 6
3172.54 17
3172.67 28
3172.80 41
3172.93 55
3173.06 70
3173.19 86
3173.32 103
3173.45 117
3173.58 127
3173.71 132
3173.84 129
3173.97 122
3174.09 111
3174.22 99
3174.35 88
3174.48 80
3174.61 76
3174.74 73
3174.87 72
3175.00 69
3175.13 66
3175.26 63
3175.39 62
3175.51 66
3175.64 76
3175.77 94
3175.90 119
3176.03 149
3176.16 178
3176.29 203
3176.42 220
3176.55 227
3176.68 225
3176.81 214
3176.94 197
3177.06 178
3177.19 157
3177.32 135
3177.45 114
3177.58 93
3177.71 73
3177.84 54
3177.97 38
3178.10 25
3178.23 16
3178.36 11
3178.49 10
3178.61 12
3178.74 18
3178.87 27
3179.00 39
3179.13 53
3179.26 67
3179.39 80
3179.52 90
3179.65 98
3179.78 105
3179.91 111
3180.04 119
3180.17 129
3180.29 142
3180.42 155
3180.55 167
3180.68 177
3180.81 181
3180.94 181
3181.07 176
3181.20 168
3181.33 157
3181.46 144
3181.59 129
3181.72 115
3181.85 99
3181.97 83
3182.10 65
3182.23 46
3182.36 26
3182.49 6
3182.62 0
3182.75 0
3182.88 0
3183.01 0
3183.14 0
3183.27 0
3183.40 0
3183.53 0
3183.66 14
3183.78 32
3183.91 49
3184.04 65
3184.17 79
3184.30 90
3184.43 100
3184.56 106
3184.69 110
3184.82 110
3184.95 109
3185.08 105
3185.21 99
3185.34 93
3185.47 86
3185.60 81
3185.72 76
3185.85 73
3185.98 72
3186.11 73
3186.24 74
3186.37 76
3186.50 77
3186.63 76
3186.76 73
3186.89 67
3187.02 59
3187.15 50
3187.28 41
3187.41 34
3187.54 29
3187.67 28
3187.79 29
3187.92 30
3188.05 32
3188.18 33
3188.31 33
3188.44 35
3188.57 38
3188.70 46
3188.83 59
3188.96 77
3189.09 98
3189.22 119
3189.35 138
3189.48 154
3189.61 162
3189.74 164
3189.87 159
3189.99 149
3190.12 135
3190.25 120
3190.38 104
3190.51 91
3190.64 80
3190.77 73
3190.90 70
3191.03 71
3191.16 76
3191.29 83
3191.42 92
3191.55 100
3191.68 105
3191.81 105
3191.94 99
3192.07 89
3192.20 73
3192.32 55
3192.45 36
3192.58 18
3192.71 3
3192.84 0
3192.97 0
3193.10 0
3193.23 0
3193.36 0
3193.49 0
3193.62 0
3193.75 0
3193.88 8
3194.01 23
3194.14 36
3194.27 44
3194.40 47
3194.53 45
3194.66 41
3194.79 37
3194.91 36
3195.04 38
3195.17 45
3195.30 53
3195.43 61
3195.56 65
3195.69 62
3195.82 55
3195.95 42
3196.08 29
3196.21 18
3196.34 12
3196.47 13
3196.60 22
3196.73 37
3196.86 55
3196.99 75
3197.12 91
3197.25 104
3197.38 110
3197.51 109
3197.64 103
3197.77 94
3197.89 83
3198.02 73
3198.15 67
3198.28 65
3198.41 68
3198.54 75
3198.67 84
3198.80 91
3198.93 95
3199.06 94
3199.19 87
3199.32 73
3199.45 56
3199.58 39
3199.71 26
3199.84 20
3199.97 22
3200.10 33
3200.23 49
3200.36 68
3200.49 86
3200.62 99
3200.75 106
3200.88 108
3201.01 106
3201.14 102
3201.27 100
3201.39 102
3201.52 107
3201.65 117
3201.78 128
3201.91 139
3202.04 148
3202.17 151
3202.30 148
3202.43 138
3202.56 122
3202.69 102
3202.82 83
3202.95 66
3203.08 56
3203.21 52
3203.34 56
3203.47 65
3203.60 78
3203.73 93
3203.86 109
3203.99 127
3204.12 145
3204.25 164
3204.38 185
3204.51 205
3204.64 225
3204.77 244
3204.90 259
3205.03 270
3205.16 278
3205.29 283
3205.42 287
3205.55 291
3205.68 297
3205.80 307
3205.93 320
3206.06 334
3206.19 347
3206.32 357
3206.45 361
3206.58 359
3206.71 352
3206.84 343
3206.97 333
3207.10 326
3207.23 323
3207.36 322
3207.49 323
3207.62 322
3207.75 318
3207.88 310
3208.01 298
3208.14 284
3208.27 269
3208.40 253
3208.53 238
3208.66 221
3208.79 201
3208.92 179
3209.05 153
3209.18 125
3209.31 97
3209.44 72
3209.57 50
3209.70 34
3209.83 23
3209.96 18
3210.09 19
3210.22 25
3210.35 35
3210.48 49
3210.61 65
3210.74 81
3210.87 96
3211.00 110
3211.13 120
3211.26 127
3211.39 130
3211.52 131
3211.65 130
3211.78 126
3211.91 119
3212.04 109
3212.17 95
3212.30 79
3212.43 59
3212.56 39
3212.69 19
3212.82 3
3212.95 0
3213.08 0
3213.21 0
3213.33 5
3213.46 23
3213.59 44
3213.72 66
3213.85 86
3213.98 102
3214.11 112
3214.24 115
3214.37 112
3214.50 103
3214.63 93
3214.76 82
3214.89 73
3215.02 67
3215.15 65
3215.28 66
3215.41 69
3215.54 71
3215.67 71
3215.80 69
3215.93 66
3216.06 61
3216.19 57
3216.32 57
3216.45 60
3216.58 66
3216.71 75
3216.84 85
3216.97 95
3217.10 104
3217.23 112
3217.36 119
3217.49 127
3217.62 136
3217.75 147
3217.88 158
3218.01 169
3218.14 178
3218.27 184
3218.40 187
3218.53 186
3218.66 184
3218.79 181
3218.92 177
3219.05 173
3219.18 168
3219.31 162
3219.44 155
3219.57 147
3219.70 142
3219.83 143
3219.96 151
3220.09 168
3220.22 194
3220.35 229
3220.48 268
3220.61 308
3220.74 345
3220.87 377
3221.00 402
3221.13 420
3221.26 433
3221.39 443
3221.52 452
3221.65 461
3221.78 472
3221.91 487
3222.04 506
3222.17 529
3222.30 557
3222.43 588
3222.56 619
3222.70 650
3222.83 676
3222.96 696
3223.09 706
3223.22 708
3223.35 700
3223.48 685
3223.61 667
3223.74 648
3223.87 633
3224.00 623
3224.13 619
3224.26 620
3224.39 621
3224.52 620
3224.65 614
3224.78 602
3224.91 583
3225.04 557
3225.17 528
3225.30 497
3225.43 466
3225.56 438
3225.69 414
3225.82 395
3225.95 382
3226.08 375
3226.21 373
3226.34 375
3226.47 379
3226.60 383
3226.73 385
3226.86 383
3226.99 377
3227.12 364
3227.25 345
3227.38 320
3227.51 290
3227.64 257
3227.77 223
3227.90 192
3228.03 166
3228.16 148
3228.29 138
3228.42 137
3228.55 143
3228.68 155
3228.81 171
3228.94 187
3229.07 200
3229.20 209
3229.33 211
3229.46 208
3229.59 198
3229.72 185
3229.85 171
3229.98 159
3230.11 152
3230.25 151
3230.38 157
3230.51 169
3230.64 187
3230.77 207
3230.90 227
3231.03 243
3231.16 253
3231.29 258
3231.42 257
3231.55 253
3231.68 249
3231.81 248
3231.94 253
3232.07 262
3232.20 273
3232.33 283
3232.46 287
3232.59 284
3232.72 270
3232.85 247
3232.98 219
3233.11 189
3233.24 162
3233.37 141
3233.50 126
3233.63 118
3233.76 116
3233.89 119
3234.02 125
3234.15 132
3234.28 141
3234.41 152
3234.54 165
3234.67 179
3234.81 196
3234.94 212
3235.07 228
3235.20 240
3235.33 247
3235.46 249
3235.59 245
3235.72 236
3235.85 223
3235.98 206
3236.11 187
3236.24 168
3236.37 149
3236.50 131
3236.63 118
3236.76 110
3236.89 108
3237.02 113
3237.15 122
3237.28 133
3237.41 146
3237.54 157
3237.67 166
3237.80 173
3237.93 180
3238.06 189
3238.20 201
3238.33 217
3238.46 236
3238.59 257
3238.72 277
3238.85 295
3238.98 309
3239.11 318
3239.24 322
3239.37 320
3239.50 311
3239.63 297
3239.76 279
3239.89 259
3240.02 238
3240.15 221
3240.28 207
3240.41 198
3240.54 192
3240.67 189
3240.80 186
3240.93 181
3241.06 174
3241.20 165
3241.33 154
3241.46 144
3241.59 137
3241.72 134
3241.85 135
3241.98 139
3242.11 143
3242.24 145
3242.37 144
3242.50 139
3242.63 130
3242.76 120
3242.89 110
3243.02 103
3243.15 100
3243.28 103
3243.41 110
3243.54 119
3243.67 129
3243.81 138
3243.94 145
3244.07 150
3244.20 154
3244.33 157
3244.46 159
3244.59 161
3244.72 160
3244.85 156
3244.98 146
3245.11 129
3245.24 107
3245.37 80
3245.50 53
3245.63 27
3245.76 7
3245.89 0
3246.02 0
3246.15 0
3246.29 0
3246.42 1
3246.55 6
3246.68 8
3246.81 7
3246.94 2
3247.07 0
3247.20 0
3247.33 0
3247.46 0
3247.59 0
3247.72 0
3247.85 4
3247.98 11
3248.11 18
3248.24 26
3248.37 35
3248.51 46
3248.64 60
3248.77 76
3248.90 92
3249.03 107
3249.16 119
3249.29 125
3249.42 127
3249.55 123
3249.68 117
3249.81 109
3249.94 102
3250.07 95
3250.20 90
3250.33 85
3250.47 82
3250.60 78
3250.73 73
3250.86 67
3250.99 59
3251.12 49
3251.25 37
3251.38 25
3251.51 14
3251.64 6
3251.77 1
3251.90 1
3252.03 4
3252.16 8
3252.29 11
3252.43 12
3252.56 10
3252.69 5
3252.82 0
3252.95 0
3253.08 0
3253.21 0
3253.34 0
3253.47 10
3253.60 25
3253.73 42
3253.86 58
3253.99 72
3254.12 82
3254.26 90
3254.39 93
3254.52 94
3254.65 93
3254.78 91
3254.91 87
3255.04 82
3255.17 78
3255.30 75
3255.43 75
3255.56 77
3255.69 82
3255.82 89
3255.95 94
3256.09 97
3256.22 98
3256.35 96
3256.48 92
3256.61 89
3256.74 87
3256.87 85
3257.00 82
3257.13 78
3257.26 71
3257.39 62
3257.52 51
3257.66 41
3257.79 34
3257.92 31
3258.05 33
3258.18 41
3258.31 53
3258.44 68
3258.57 83
3258.70 96
3258.83 107
3258.96 112
3259.09 111
3259.22 104
3259.36 94
3259.49 81
3259.62 69
3259.75 59
3259.88 53
3260.01 52
3260.14 53
3260.27 55
3260.40 55
3260.53 53
3260.66 46
3260.80 36
3260.93 24
3261.06 11
3261.19 0
3261.32 0
3261.45 0
3261.58 0
3261.71 2
3261.84 16
3261.97 33
3262.10 52
3262.23 71
3262.37 88
3262.50 102
3262.63 112
3262.76 118
3262.89 124
3263.02 128
3263.15 133
3263.28 139
3263.41 146
3263.54 154
3263.67 160
3263.81 164
3263.94 165
3264.07 162
3264.20 158
3264.33 151
3264.46 142
3264.59 134
3264.72 128
3264.85 122
3264.98 119
3265.12 118
3265.25 120
3265.38 123
3265.51 126
3265.64 128
3265.77 128
3265.90 126
3266.03 123
3266.16 120
3266.29 119
3266.42 120
3266.56 124
3266.69 128
3266.82 132
3266.95 134
3267.08 133
3267.21 129
3267.34 123
3267.47 116
3267.60 110
3267.73 105
3267.87 100
3268.00 97
3268.13 94
3268.26 93
3268.39 94
3268.52 96
3268.65 100
3268.78 105
3268.91 109
3269.04 110
3269.18 110
3269.31 108
3269.44 105
3269.57 104
3269.70 104
3269.83 108
3269.96 116
3270.09 126
3270.22 140
3270.36 155
3270.49 171
3270.62 189
3270.75 208
3270.88 228
3271.01 249
3271.14 270
3271.27 292
3271.40 313
3271.53 334
3271.67 355
3271.80 376
3271.93 396
3272.06 417
3272.19 436
3272.32 456
3272.45 476
3272.58 498
3272.71 523
3272.85 551
3272.98 583
3273.11 618
3273.24 655
3273.37 693
3273.50 729
3273.63 762
3273.76 791
3273.89 816
3274.03 838
3274.16 859
3274.29 882
3274.42 907
3274.55 935
3274.68 965
3274.81 994
3274.94 1021
3275.07 1043
3275.21 1059
3275.34 1071
3275.47 1081
3275.60 1093
3275.73 1110
3275.86 1133
3275.99 1163
3276.12 1197
3276.26 1235
3276.39 1271
3276.52 1302
3276.65 1328
3276.78 1347
3276.91 1359
3277.04 1366
3277.17 1369
3277.30 1368
3277.44 1363
3277.57 1354
3277.70 1340
3277.83 1323
3277.96 1301
3278.09 1277
3278.22 1251
3278.35 1223
3278.49 1195
3278.62 1166
3278.75 1138
3278.88 1111
3279.01 1086
3279.14 1065
3279.27 1049
3279.40 1038
3279.54 1031
3279.67 1026
3279.80 1022
3279.93 1015
3280.06 1004
3280.19 988
3280.32 967
3280.45 943
3280.59 918
3280.72 891
3280.85 866
3280.98 842
3281.11 818
3281.24 796
3281.37 774
3281.50 752
3281.64 731
3281.77 710
3281.90 691
3282.03 674
3282.16 661
3282.29 650
3282.42 641
3282.55 635
3282.69 629
3282.82 624
3282.95 616
3283.08 606
3283.21 593
3283.34 575
3283.47 556
3283.61 535
3283.74 514
3283.87 495
3284.00 477
3284.13 461
3284.26 445
3284.39 427
3284.52 406
3284.66 382
3284.79 357
3284.92 333
3285.05 314
3285.18 300
3285.31 293
3285.44 291
3285.58 293
3285.71 295
3285.84 296
3285.97 294
3286.10 291
3286.23 287
3286.36 283
3286.49 282
3286.63 282
3286.76 284
3286.89 287
3287.02 290
3287.15 291
3287.28 292
3287.41 291
3287.55 289
3287.68 287
3287.81 285
3287.94 284
3288.07 284
3288.20 287
3288.33 293
3288.47 300
3288.60 309
3288.73 318
3288.86 325
3288.99 327
3289.12 324
3289.25 317
3289.39 307
3289.52 295
3289.65 282
3289.78 270
3289.91 259
3290.04 249
3290.17 238
3290.31 228
3290.44 218
3290.57 210
3290.70 204
3290.83 203
3290.96 204
3291.09 208
3291.23 212
3291.36 213
3291.49 211
3291.62 203
3291.75 191
3291.88 178
3292.02 165
3292.15 155
3292.28 149
3292.41 147
3292.54 149
3292.67 152
3292.80 154
3292.94 153
3293.07 148
3293.20 138
3293.33 124
3293.46 105
3293.59 83
3293.72 60
3293.86 37
3293.99 16
3294.12 0
3294.25 0
3294.38 0
3294.51 0
3294.65 0
3294.78 0
3294.91 0
3295.04 0
3295.17 1
3295.30 14
3295.43 28
3295.57 40
3295.70 51
3295.83 60
3295.96 69
3296.09 78
3296.22 88
3296.36 97
3296.49 106
3296.62 115
3296.75 122
3296.88 127
3297.01 129
3297.15 129
3297.28 127
3297.41 123
3297.54 120
3297.67 117
3297.80 115
3297.93 113
3298.07 109
3298.20 102
3298.33 93
3298.46 80
3298.59 66
3298.72 51
3298.86 38
3298.99 26
3299.12 17
3299.25 9
3299.38 3
3299.51 0
3299.65 0
3299.78 0
3299.91 0
3300.04 0
3300.17 0
3300.30 0
3300.44 0
3300.57 1
3300.70 8
3300.83 17
3300.96 26
3301.09 36
3301.23 44
3301.36 50
3301.49 54
3301.62 54
3301.75 52
3301.88 47
3302.02 42
3302.15 39
3302.28 42
3302.41 51
3302.54 69
3302.67 93
3302.81 124
3302.94 158
3303.07 190
3303.20 219
3303.33 243
3303.46 261
3303.60 273
3303.73 280
3303.86 284
3303.99 285
3304.12 282
3304.26 276
3304.39 267
3304.52 256
3304.65 243
3304.78 231
3304.91 222
3305.05 217
3305.18 217
3305.31 223
3305.44 234
3305.57 249
3305.70 267
3305.84 286
3305.97 303
3306.10 316
3306.23 323
3306.36 321
3306.49 310
3306.63 291
3306.76 265
3306.89 238
3307.02 213
3307.15 194
3307.29 183
3307.42 180
3307.55 184
3307.68 191
3307.81 199
3307.94 207
3308.08 214
3308.21 220
3308.34 226
3308.47 233
3308.60 242
3308.74 253
3308.87 266
3309.00 280
3309.13 293
3309.26 304
3309.39 313
3309.53 317
3309.66 316
3309.79 311
3309.92 301
3310.05 290
3310.19 279
3310.32 269
3310.45 261
3310.58 257
3310.71 255
3310.85 255
3310.98 256
3311.11 257
3311.24 258
3311.37 259
3311.50 258
3311.64 254
3311.77 246
3311.90 235
3312.03 222
3312.16 209
3312.30 198
3312.43 193
3312.56 196
3312.69 205
3312.82 220
3312.96 238
3313.09 256
3313.22 271
3313.35 280
3313.48 284
3313.61 282
3313.75 274
3313.88 263
3314.01 249
3314.14 233
3314.27 217
3314.41 202
3314.54 190
3314.67 179
3314.80 172
3314.93 166
3315.07 163
3315.20 160
3315.33 158
3315.46 156
3315.59 155
3315.73 155
3315.86 157
3315.99 161
3316.12 167
3316.25 173
3316.39 181
3316.52 189
3316.65 198
3316.78 207
3316.91 216
3317.05 225
3317.18 232
3317.31 237
3317.44 241
3317.57 243
3317.71 246
3317.84 250
3317.97 258
3318.10 270
3318.23 285
3318.37 303
3318.50 321
3318.63 338
3318.76 352
3318.89 362
3319.03 368
3319.16 369
3319.29 366
3319.42 358
3319.55 346
3319.69 331
3319.82 313
3319.95 296
3320.08 280
3320.21 265
3320.35 254
3320.48 244
3320.61 237
3320.74 229
3320.87 220
3321.01 208
3321.14 195
3321.27 180
3321.40 164
3321.53 148
3321.67 131
3321.80 116
3321.93 101
3322.06 89
3322.20 80
3322.33 77
3322.46 80
3322.59 91
3322.72 111
3322.86 139
3322.99 175
3323.12 215
3323.25 257
3323.38 299
3323.52 337
3323.65 368
3323.78 390
3323.91 403
3324.04 407
3324.18 404
3324.31 396
3324.44 385
3324.57 374
3324.71 365
3324.84 358
3324.97 354
3325.10 352
3325.23 351
3325.37 350
3325.50 348
3325.63 344
3325.76 339
3325.89 333
3326.03 329
3326.16 327
3326.29 330
3326.42 339
3326.56 351
3326.69 366
3326.82 381
3326.95 393
3327.08 399
3327.22 400
3327.35 393
3327.48 380
3327.61 362
3327.75 340
3327.88 316
3328.01 291
3328.14 267
3328.27 245
3328.41 226
3328.54 211
3328.67 200
3328.80 193
3328.94 190
3329.07 189
3329.20 189
3329.33 188
3329.46 185
3329.60 181
3329.73 174
3329.86 167
3329.99 160
3330.13 153
3330.26 147
3330.39 143
3330.52 141
3330.65 140
3330.79 141
3330.92 144
3331.05 149
3331.18 157
3331.32 166
3331.45 175
3331.58 186
3331.71 195
3331.84 202
3331.98 207
3332.11 211
3332.24 214
3332.37 217
3332.51 222
3332.64 229
3332.77 239
3332.90 250
3333.04 261
3333.17 271
3333.30 277
3333.43 277
3333.56 273
3333.70 264
3333.83 251
3333.96 236
3334.09 222
3334.23 208
3334.36 196
3334.49 185
3334.62 173
3334.76 162
3334.89 150
3335.02 139
3335.15 130
3335.29 124
3335.42 124
3335.55 129
3335.68 141
3335.81 157
3335.95 177
3336.08 198
3336.21 219
3336.34 237
3336.48 251
3336.61 260
3336.74 265
3336.87 266
3337.01 264
3337.14 260
3337.27 257
3337.40 255
3337.54 258
3337.67 266
3337.80 278
3337.93 295
3338.07 312
3338.20 329
3338.33 342
3338.46 349
3338.59 350
3338.73 346
3338.86 338
3338.99 328
3339.12 318
3339.26 310
3339.39 304
3339.52 301
3339.65 302
3339.79 306
3339.92 312
3340.05 320
3340.18 329
3340.32 338
3340.45 347
3340.58 356
3340.71 364
3340.85 372
3340.98 377
3341.11 380
3341.24 378
3341.38 372
3341.51 361
3341.64 349
3341.77 337
3341.91 329
3342.04 327
3342.17 330
3342.30 337
3342.44 346
3342.57 354
3342.70 358
3342.83 357
3342.97 352
3343.10 342
3343.23 329
3343.36 313
3343.50 294
3343.63 274
3343.76 252
3343.89 230
3344.03 211
3344.16 194
3344.29 182
3344.42 175
3344.56 175
3344.69 178
3344.82 185
3344.95 193
3345.09 201
3345.22 207
3345.35 209
3345.48 208
3345.62 204
3345.75 198
3345.88 190
3346.01 182
3346.15 175
3346.28 168
3346.41 161
3346.54 152
3346.68 140
3346.81 125
3346.94 107
3347.08 88
3347.21 71
3347.34 58
3347.47 51
3347.61 51
3347.74 57
3347.87 67
3348.00 78
3348.14 89
3348.27 95
3348.40 98
3348.53 96
3348.67 91
3348.80 86
3348.93 82
3349.06 81
3349.20 83
3349.33 89
3349.46 97
3349.59 103
3349.73 106
3349.86 104
3349.99 97
3350.13 87
3350.26 77
3350.39 68
3350.52 64
3350.66 66
3350.79 74
3350.92 88
3351.05 105
3351.19 121
3351.32 134
3351.45 141
3351.58 142
3351.72 136
3351.85 124
3351.98 108
3352.12 91
3352.25 76
3352.38 65
3352.51 61
3352.65 64
3352.78 75
3352.91 92
3353.04 112
3353.18 134
3353.31 155
3353.44 173
3353.57 187
3353.71 198
3353.84 204
3353.97 208
3354.11 210
3354.24 212
3354.37 214
3354.50 215
3354.64 217
3354.77 218
3354.90 217
3355.03 215
3355.17 211
3355.30 207
3355.43 202
3355.57 199
3355.70 198
3355.83 200
3355.96 206
3356.10 213
3356.23 221
3356.36 229
3356.50 235
3356.63 238
3356.76 236
3356.89 230
3357.03 218
3357.16 201
3357.29 181
3357.42 157
3357.56 133
3357.69 111
3357.82 94
3357.96 81
3358.09 75
3358.22 75
3358.35 79
3358.49 88
3358.62 98
3358.75 109
3358.89 120
3359.02 130
3359.15 137
3359.28 140
3359.42 139
3359.55 134
3359.68 125
3359.82 114
3359.95 104
3360.08 95
3360.21 89
3360.35 87
3360.48 89
3360.61 94
3360.75 100
3360.88 107
3361.01 114
3361.14 119
3361.28 124
3361.41 127
3361.54 130
3361.68 131
3361.81 132
3361.94 129
3362.07 124
3362.21 115
3362.34 104
3362.47 90
3362.61 74
3362.74 59
3362.87 44
3363.00 30
3363.14 17
3363.27 5
3363.40 0
3363.54 0
3363.67 0
3363.80 0
3363.93 0
3364.07 0
3364.20 0
3364.33 4
3364.47 9
3364.60 12
3364.73 13
3364.87 14
3365.00 18
3365.13 26
3365.26 39
3365.40 56
3365.53 75
3365.66 92
3365.80 104
3365.93 109
3366.06 106
3366.19 94
3366.33 76
3366.46 56
3366.59 36
3366.73 20
3366.86 9
3366.99 5
3367.13 7
3367.26 14
3367.39 26
3367.52 40
3367.66 55
3367.79 71
3367.92 85
3368.06 98
3368.19 108
3368.32 114
3368.46 117
3368.59 115
3368.72 108
3368.85 98
3368.99 87
3369.12 76
3369.25 66
3369.39 60
3369.52 57
3369.65 58
3369.79 61
3369.92 64
3370.05 68
3370.18 73
3370.32 79
3370.45 86
3370.58 96
3370.72 109
3370.85 123
3370.98 138
3371.12 152
3371.25 163
3371.38 169
3371.52 172
3371.65 169
3371.78 162
3371.91 153
3372.05 143
3372.18 133
3372.31 124
3372.45 118
3372.58 114
3372.71 111
3372.85 109
3372.98 105
3373.11 98
3373.25 89
3373.38 78
3373.51 67
3373.64 59
3373.78 54
3373.91 54
3374.04 58
3374.18 66
3374.31 76
3374.44 85
3374.58 93
3374.71 98
3374.84 101
3374.98 104
3375.11 107
3375.24 111
3375.38 116
3375.51 123
3375.64 129
3375.78 133
3375.91 135
3376.04 134
3376.17 132
3376.31 130
3376.44 128
3376.57 126
3376.71 125
3376.84 121
3376.97 115
3377.11 104
3377.24 89
3377.37 72
3377.51 55
3377.64 40
3377.77 28
3377.91 20
3378.04 14
3378.17 10
3378.31 8
3378.44 6
3378.57 5
3378.71 4
3378.84 3
3378.97 2
3379.10 1
3379.24 0
3379.37 0
3379.50 0
3379.64 0
3379.77 2
3379.90 5
3380.04 7
3380.17 7
3380.30 6
3380.44 2
3380.57 0
3380.70 0
3380.84 0
3380.97 0
3381.10 0
3381.24 0
3381.37 2
3381.50 10
3381.64 19
3381.77 29
3381.90 38
3382.04 45
3382.17 51
3382.30 54
3382.44 56
3382.57 58
3382.70 61
3382.84 66
3382.97 75
3383.10 86
3383.24 98
3383.37 110
3383.50 120
3383.64 128
3383.77 133
3383.90 135
3384.04 135
3384.17 131
3384.30 125
3384.44 117
3384.57 110
3384.70 104
3384.84 101
3384.97 101
3385.10 106
3385.24 115
3385.37 126
3385.50 138
3385.64 148
3385.77 155
3385.90 159
3386.04 157
3386.17 150
3386.30 139
3386.44 125
3386.57 110
3386.70 97
3386.84 88
3386.97 84
3387.10 85
3387.24 91
3387.37 98
3387.50 106
3387.64 113
3387.77 119
3387.90 124
3388.04 129
3388.17 134
3388.30 139
3388.44 144
3388.57 149
3388.70 152
3388.84 154
3388.97 155
3389.10 156
3389.24 156
3389.37 155
3389.50 154
3389.64 152
3389.77 152
3389.90 153
3390.04 156
3390.17 162
3390.30 172
3390.44 185
3390.57 200
3390.70 216
3390.84 231
3390.97 242
3391.11 248
3391.24 246
3391.37 236
3391.51 217
3391.64 192
3391.77 166
3391.91 142
3392.04 125
3392.17 119
3392.31 125
3392.44 142
3392.57 164
3392.71 185
3392.84 203
3392.97 212
3393.11 213
3393.24 207
3393.37 198
3393.51 191
3393.64 187
3393.77 187
3393.91 190
3394.04 194
3394.18 196
3394.31 193
3394.44 185
3394.58 172
3394.71 156
3394.84 139
3394.98 122
3395.11 107
3395.24 95
3395.38 86
3395.51 79
3395.64 75
3395.78 73
3395.91 71
3396.04 71
3396.18 70
3396.31 70
3396.45 69
3396.58 67
3396.71 67
3396.85 67
3396.98 68
3397.11 70
3397.25 71
3397.38 71
3397.51 69
3397.65 65
3397.78 60
3397.91 55
3398.05 52
3398.18 50
3398.32 49
3398.45 48
3398.58 45
3398.72 40
3398.85 35
3398.98 28
3399.12 23
3399.25 19
3399.38 17
3399.52 15
3399.65 14
3399.79 10
3399.92 5
3400.05 0
3400.19 0
3400.32 0
3400.45 0
3400.59 0
3400.72 0
3400.85 0
3400.99 0
3401.12 5
3401.26 19
3401.39 36
3401.52 53
3401.66 67
3401.79 77
3401.92 82
3402.06 82
3402.19 79
3402.32 76
3402.46 73
3402.59 74
3402.73 77
3402.86 81
3402.99 85
3403.13 86
3403.26 84
3403.39 82
3403.53 79
3403.66 80
3403.80 85
3403.93 95
3404.06 111
3404.20 129
3404.33 148
3404.46 167
3404.60 182
3404.73 193
3404.87 200
3405.00 203
3405.13 202
3405.27 200
3405.40 195
3405.53 189
3405.67 183
3405.80 176
3405.94 168
3406.07 162
3406.20 156
3406.34 151
3406.47 149
3406.60 150
3406.74 154
3406.87 162
3407.01 173
3407.14 187
3407.27 199
3407.41 210
3407.54 216
3407.67 217
3407.81 211
3407.94 200
3408.08 184
3408.21 167
3408.34 150
3408.48 134
3408.61 122
3408.74 114
3408.88 111
3409.01 110
3409.15 111
3409.28 112
3409.41 113
3409.55 111
3409.68 106
3409.81 99
3409.95 90
3410.08 82
3410.22 76
3410.35 75
3410.48 78
3410.62 86
3410.75 97
3410.89 111
3411.02 125
3411.15 138
3411.29 150
3411.42 158
3411.55 163
3411.69 165
3411.82 164
3411.96 161
3412.09 157
3412.22 152
3412.36 149
3412.49 148
3412.63 149
3412.76 153
3412.89 158
3413.03 165
3413.16 173
3413.30 179
3413.43 184
3413.56 186
3413.70 185
3413.83 181
3413.96 174
3414.10 164
3414.23 152
3414.37 139
3414.50 123
3414.63 106
3414.77 88
3414.90 71
3415.04 56
3415.17 47
3415.30 44
3415.44 47
3415.57 55
3415.71 66
3415.84 77
3415.97 87
3416.11 94
3416.24 100
3416.38 103
3416.51 107
3416.64 111
3416.78 115
3416.91 118
3417.05 119
3417.18 118
3417.31 115
3417.45 111
3417.58 107
3417.72 103
3417.85 101
3417.98 102
3418.12 105
3418.25 110
3418.39 117
3418.52 124
3418.65 130
3418.79 134
3418.92 134
3419.06 129
3419.19 121
3419.32 110
3419.46 99
3419.59 88
3419.73 80
3419.86 74
3419.99 69
3420.13 65
3420.26 61
3420.40 55
3420.53 47
3420.66 38
3420.80 29
3420.93 22
3421.07 17
3421.20 15
3421.33 16
3421.47 20
3421.60 24
3421.74 27
3421.87 30
3422.00 31
3422.14 33
3422.27 38
3422.41 47
3422.54 62
3422.67 83
3422.81 106
3422.94 130
3423.08 150
3423.21 165
3423.34 172
3423.48 172
3423.61 167
3423.75 157
3423.88 145
3424.02 132
3424.15 119
3424.28 105
3424.42 90
3424.55 75
3424.69 60
3424.82 45
3424.95 32
3425.09 20
3425.22 10
3425.36 1
3425.49 0
3425.62 0
3425.76 0
3425.89 0
3426.03 0
3426.16 0
3426.30 0
3426.43 0
3426.56 8
3426.70 22
3426.83 36
3426.97 48
3427.10 57
3427.23 66
3427.37 76
3427.50 86
3427.64 99
3427.77 111
3427.91 122
3428.04 129
3428.17 129
3428.31 123
3428.44 111
3428.58 96
3428.71 80
3428.84 67
3428.98 58
3429.11 55
3429.25 55
3429.38 58
3429.52 60
3429.65 61
3429.78 61
3429.92 58
3430.05 55
3430.19 52
3430.32 50
3430.46 50
3430.59 50
3430.72 51
3430.86 54
3430.99 59
3431.13 66
3431.26 78
3431.39 94
3431.53 113
3431.66 136
3431.80 160
3431.93 181
3432.07 197
3432.20 209
3432.33 215
3432.47 217
3432.60 218
3432.74 219
3432.87 223
3433.01 229
3433.14 237
3433.27 244
3433.41 247
3433.54 246
3433.68 239
3433.81 228
3433.95 213
3434.08 199
3434.21 185
3434.35 176
3434.48 169
3434.62 165
3434.75 162
3434.89 160
3435.02 158
3435.15 158
3435.29 160
3435.42 167
3435.56 178
3435.69 193
3435.83 209
3435.96 225
3436.10 237
3436.23 245
3436.36 249
3436.50 248
3436.63 245
3436.77 242
3436.90 237
3437.04 231
3437.17 222
3437.30 211
3437.44 199
3437.57 186
3437.71 177
3437.84 174
3437.98 180
3438.11 194
3438.25 212
3438.38 231
3438.51 244
3438.65 249
3438.78 244
3438.92 231
3439.05 212
3439.19 191
3439.32 172
3439.45 155
3439.59 140
3439.72 126
3439.86 110
3439.99 91
3440.13 68
3440.26 44
3440.40 21
3440.53 1
3440.66 0
3440.80 0
3440.93 0
3441.07 0
3441.20 1
3441.34 17
3441.47 34
3441.61 51
3441.74 65
3441.87 76
3442.01 83
3442.14 88
3442.28 91
3442.41 94
3442.55 97
3442.68 100
3442.82 105
3442.95 111
3443.08 116
3443.22 119
3443.35 120
3443.49 118
3443.62 113
3443.76 108
3443.89 103
3444.03 101
3444.16 103
3444.29 110
3444.43 119
3444.56 129
3444.70 139
3444.83 149
3444.97 156
3445.10 161
3445.24 163
3445.37 164
3445.51 166
3445.64 168
3445.77 171
3445.91 178
3446.04 188
3446.18 202
3446.31 219
3446.45 239
3446.58 259
3446.72 277
3446.85 292
3446.99 303
3447.12 309
3447.25 312
3447.39 314
3447.52 315
3447.66 318
3447.79 322
3447.93 329
3448.06 336
3448.20 344
3448.33 350
3448.47 354
3448.60 355
3448.73 353
3448.87 349
3449.00 343
3449.14 336
3449.27 330
3449.41 325
3449.54 323
3449.68 323
3449.81 326
3449.95 329
3450.08 332
3450.22 335
3450.35 335
3450.48 334
3450.62 332
3450.75 331
3450.89 333
3451.02 338
3451.16 346
3451.29 355
3451.43 362
3451.56 367
3451.70 368
3451.83 364
3451.97 358
3452.10 351
3452.24 344
3452.37 339
3452.50 335
3452.64 331
3452.77 326
3452.91 320
3453.04 311
3453.18 303
3453.31 295
3453.45 290
3453.58 285
3453.72 280
3453.85 273
3453.99 263
3454.12 248
3454.26 231
3454.39 215
3454.52 202
3454.66 196
3454.79 196
3454.93 201
3455.06 208
3455.20 213
3455.33 214
3455.47 209
3455.60 200
3455.74 190
3455.87 180
3456.01 173
3456.14 170
3456.28 169
3456.41 168
3456.55 166
3456.68 159
3456.81 149
3456.95 137
3457.08 124
3457.22 115
3457.35 112
3457.49 114
3457.62 122
3457.76 134
3457.89 147
3458.03 158
3458.16 168
3458.30 175
3458.43 180
3458.57 185
3458.70 189
3458.84 193
3458.97 194
3459.11 193
3459.24 190
3459.38 183
3459.51 175
3459.65 166
3459.78 156
3459.91 145
3460.05 133
3460.18 117
3460.32 98
3460.45 74
3460.59 48
3460.72 23
3460.86 0
3460.99 0
3461.13 0
3461.26 0
3461.40 0
3461.53 0
3461.67 0
3461.80 0
3461.94 0
3462.07 9
3462.21 27
3462.34 44
3462.48 61
3462.61 75
3462.75 85
3462.88 91
3463.02 94
3463.15 95
3463.29 95
3463.42 97
3463.56 101
3463.69 106
3463.83 111
3463.96 114
3464.10 115
3464.23 111
3464.36 101
3464.50 86
3464.63 67
3464.77 46
3464.90 28
3465.04 14
3465.17 9
3465.31 13
3465.44 28
3465.58 54
3465.71 87
3465.85 124
3465.98 161
3466.12 195
3466.25 224
3466.39 247
3466.52 264
3466.66 277
3466.79 291
3466.93 308
3467.06 331
3467.20 364
3467.33 406
3467.47 457
3467.60 515
3467.74 578
3467.87 641
3468.01 703
3468.14 762
3468.28 817
3468.41 867
3468.55 912
3468.68 954
3468.82 991
3468.95 1025
3469.09 1054
3469.22 1078
3469.36 1097
3469.49 1111
3469.63 1119
3469.76 1121
3469.90 1117
3470.03 1105
3470.17 1087
3470.30 1063
3470.44 1035
3470.57 1006
3470.71 980
3470.84 960
3470.98 946
3471.11 940
3471.25 939
3471.38 940
3471.52 938
3471.65 931
3471.79 915
3471.92 891
3472.06 859
3472.19 822
3472.33 783
3472.46 747
3472.60 716
3472.73 693
3472.87 677
3473.00 668
3473.14 663
3473.27 659
3473.41 653
3473.54 642
3473.68 626
3473.81 605
3473.95 578
3474.08 549
3474.22 518
3474.35 488
3474.49 461
3474.62 439
3474.76 421
3474.89 408
3475.03 397
3475.16 389
3475.30 379
3475.43 368
3475.57 355
3475.71 340
3475.84 324
3475.98 308
3476.11 293
3476.25 280
3476.38 268
3476.52 257
3476.65 246
3476.79 236
3476.92 227
3477.06 221
3477.19 219
3477.33 222
3477.46 230
3477.60 243
3477.73 261
3477.87 281
3478.00 302
3478.14 323
3478.27 344
3478.41 363
3478.54 381
3478.68 396
3478.81 409
3478.95 417
3479.08 420
3479.22 416
3479.35 403
3479.49 383
3479.62 358
3479.76 331
3479.89 304
3480.03 283
3480.17 269
3480.30 264
3480.44 267
3480.57 273
3480.71 280
3480.84 285
3480.98 284
3481.11 279
3481.25 269
3481.38 258
3481.52 247
3481.65 239
3481.79 234
3481.92 231
3482.06 229
3482.19 227
3482.33 224
3482.46 220
3482.60 216
3482.73 212
3482.87 208
3483.01 206
3483.14 203
3483.28 199
3483.41 192
3483.55 181
3483.68 166
3483.82 148
3483.95 129
3484.09 111
3484.22 96
3484.36 85
3484.49 80
3484.63 81
3484.76 89
3484.90 103
3485.03 121
3485.17 140
3485.30 159
3485.44 176
3485.58 187
3485.71 191
3485.85 187
3485.98 176
3486.12 159
3486.25 136
3486.39 112
3486.52 87
3486.66 64
3486.79 47
3486.93 34
3487.06 28
3487.20 27
3487.33 30
3487.47 34
3487.61 38
3487.74 39
3487.88 37
3488.01 35
3488.15 34
3488.28 34
3488.42 36
3488.55 40
3488.69 44
3488.82 43
3488.96 37
3489.09 24
3489.23 7
3489.37 0
3489.50 0
3489.64 0
3489.77 0
3489.91 0
3490.04 0
3490.18 0
3490.31 6
3490.45 18
3490.58 26
3490.72 33
3490.85 37
3490.99 40
3491.13 41
3491.26 41
3491.40 38
3491.53 34
3491.67 30
3491.80 27
3491.94 28
3492.07 32
3492.21 40
3492.34 49
3492.48 57
3492.62 66
3492.75 73
3492.89 81
3493.02 91
3493.16 103
3493.29 117
3493.43 132
3493.56 144
3493.70 151
3493.83 152
3493.97 147
3494.11 138
3494.24 128
3494.38 120
3494.51 115
3494.65 114
3494.78 116
3494.92 119
3495.05 124
3495.19 129
3495.32 133
3495.46 137
3495.60 138
3495.73 136
3495.87 131
3496.00 121
3496.14 108
3496.27 94
3496.41 80
3496.54 70
3496.68 65
3496.82 66
3496.95 72
3497.09 82
3497.22 94
3497.36 106
3497.49 117
3497.63 125
3497.76 130
3497.90 132
3498.03 131
3498.17 126
3498.31 121
3498.44 115
3498.58 110
3498.71 108
3498.85 107
3498.98 108
3499.12 111
3499.25 113
3499.39 114
3499.53 115
3499.66 114
3499.80 112
3499.93 110
3500.07 107
3500.20 104
3500.34 99
3500.48 95
3500.61 90
3500.75 87
3500.88 83
3501.02 81
3501.15 79
3501.29 76
3501.42 74
3501.56 70
3501.70 64
3501.83 57
3501.97 48
3502.10 38
3502.24 27
3502.37 15
3502.51 4
3502.65 0
3502.78 0
3502.92 0
3503.05 0
3503.19 0
3503.32 0
3503.46 0
3503.59 6
3503.73 14
3503.87 18
3504.00 19
3504.14 17
3504.27 12
3504.41 6
3504.54 2
3504.68 1
3504.82 6
3504.95 16
3505.09 30
3505.22 46
3505.36 59
3505.49 68
3505.63 72
3505.77 70
3505.90 65
3506.04 57
3506.17 51
3506.31 48
3506.44 48
3506.58 52
3506.72 59
3506.85 67
3506.99 78
3507.12 88
3507.26 99
3507.39 109
3507.53 115
3507.67 118
3507.80 115
3507.94 106
3508.07 92
3508.21 74
3508.34 57
3508.48 42
3508.62 34
3508.75 32
3508.89 36
3509.02 44
3509.16 54
3509.29 63
3509.43 69
3509.57 73
3509.70 74
3509.84 75
3509.97 75
3510.11 75
3510.24 74
3510.38 72
3510.52 67
3510.65 60
3510.79 51
3510.92 44
3511.06 39
3511.20 40
3511.33 46
3511.47 60
3511.60 78
3511.74 99
3511.87 120
3512.01 139
3512.15 151
3512.28 157
3512.42 155
3512.55 147
3512.69 135
3512.83 121
3512.96 107
3513.10 94
3513.23 85
3513.37 78
3513.50 73
3513.64 70
3513.78 70
3513.91 72
3514.05 78
3514.18 85
3514.32 94
3514.46 103
3514.59 111
3514.73 115
3514.86 117
3515.00 115
3515.13 111
3515.27 106
3515.41 100
3515.54 93
3515.68 84
3515.81 74
3515.95 62
3516.09 49
3516.22 36
3516.36 25
3516.49 16
3516.63 12
3516.77 11
3516.90 13
3517.04 17
3517.17 22
3517.31 27
3517.45 31
3517.58 36
3517.72 41
3517.85 48
3517.99 56
3518.12 64
3518.26 72
3518.40 77
3518.53 80
3518.67 80
3518.80 77
3518.94 72
3519.08 66
3519.21 60
3519.35 54
3519.48 47
3519.62 39
3519.76 31
3519.89 22
3520.03 13
3520.16 4
3520.30 0
3520.44 0
3520.57 0
3520.71 0
3520.84 0
3520.98 0
3521.12 0
3521.25 0
3521.39 0
3521.52 4
3521.66 10
3521.80 16
3521.93 22
3522.07 27
3522.20 32
3522.34 35
3522.48 36
3522.61 36
3522.75 34
3522.88 33
3523.02 32
3523.16 34
3523.29 38
3523.43 44
3523.56 52
3523.70 61
3523.84 68
3523.97 73
3524.11 75
3524.24 72
3524.38 65
3524.52 55
3524.65 44
3524.79 33
3524.92 23
3525.06 16
3525.20 12
3525.33 10
3525.47 11
3525.61 14
3525.74 18
3525.88 23
3526.01 29
3526.15 35
3526.29 40
3526.42 46
3526.56 50
3526.69 54
3526.83 58
3526.97 64
3527.10 71
3527.24 80
3527.37 89
3527.51 96
3527.65 100
3527.78 99
3527.92 93
3528.06 83
3528.19 70
3528.33 58
3528.46 47
3528.60 40
3528.74 34
3528.87 30
3529.01 24
3529.14 16
3529.28 5
3529.42 0
3529.55 0
3529.69 0
3529.83 0
3529.96 0
3530.10 0
3530.23 0
3530.37 2
3530.51 15
3530.64 25
3530.78 34
3530.91 41
3531.05 49
3531.19 58
3531.32 70
3531.46 83
3531.60 98
3531.73 112
3531.87 122
3532.00 129
3532.14 131
3532.28 131
3532.41 129
3532.55 127
3532.69 126
3532.82 127
3532.96 131
3533.09 137
3533.23 143
3533.37 151
3533.50 158
3533.64 165
3533.78 171
3533.91 176
3534.05 180
3534.18 182
3534.32 183
3534.46 182
3534.59 179
3534.73 174
3534.87 168
3535.00 159
3535.14 148
3535.27 136
3535.41 120
3535.55 103
3535.68 84
3535.82 65
3535.96 46
3536.09 30
3536.23 19
3536.36 14
3536.50 16
3536.64 27
3536.77 43
3536.91 64
3537.05 86
3537.18 106
3537.32 124
3537.45 137
3537.59 146
3537.73 152
3537.86 158
3538.00 163
3538.14 169
3538.27 175
3538.41 179
3538.55 182
3538.68 182
3538.82 178
3538.95 170
3539.09 158
3539.23 144
3539.36 129
3539.50 114
3539.64 101
3539.77 89
3539.91 81
3540.04 76
3540.18 74
3540.32 74
3540.45 76
3540.59 80
3540.73 84
3540.86 90
3541.00 96
3541.14 102
3541.27 108
3541.41 115
3541.54 122
3541.68 128
3541.82 133
3541.95 137
3542.09 139
3542.23 140
3542.36 138
3542.50 134
3542.64 127
3542.77 119
3542.91 108
3543.05 96
3543.18 83
3543.32 73
3543.45 65
3543.59 62
3543.73 65
3543.86 72
3544.00 82
3544.14 93
3544.27 102
3544.41 106
3544.55 104
3544.68 96
3544.82 83
3544.96 70
3545.09 59
3545.23 54
3545.36 55
3545.50 63
3545.64 74
3545.77 86
3545.91 97
3546.05 106
3546.18 113
3546.32 123
3546.46 136
3546.59 154
3546.73 179
3546.87 207
3547.00 237
3547.14 266
3547.28 291
3547.41 311
3547.55 327
3547.69 340
3547.82 350
3547.96 359
3548.09 367
3548.23 376
3548.37 386
3548.50 398
3548.64 412
3548.78 427
3548.91 442
3549.05 456
3549.19 467
3549.32 475
3549.46 480
3549.60 485
3549.73 491
3549.87 502
3550.01 520
3550.14 545
3550.28 576
3550.42 611
3550.55 643
3550.69 670
3550.83 687
3550.96 691
3551.10 680
3551.24 656
3551.37 619
3551.51 573
3551.65 521
3551.78 469
3551.92 420
3552.05 379
3552.19 351
3552.33 338
3552.46 338
3552.60 351
3552.74 373
3552.87 398
3553.01 423
3553.15 444
3553.28 458
3553.42 465
3553.56 464
3553.69 456
3553.83 442
3553.97 422
3554.10 399
3554.24 375
3554.38 350
3554.51 328
3554.65 308
3554.79 292
3554.92 278
3555.06 265
3555.20 252
3555.33 239
3555.47 227
3555.61 217
3555.74 210
3555.88 206
3556.02 205
3556.15 205
3556.29 206
3556.43 203
3556.56 195
3556.70 183
3556.84 167
3556.97 149
3557.11 132
3557.25 119
3557.38 112
3557.52 110
3557.66 111
3557.79 115
3557.93 117
3558.07 115
3558.20 108
3558.34 95
3558.48 79
3558.61 61
3558.75 44
3558.89 32
3559.02 25
3559.16 24
3559.30 30
3559.43 39
3559.57 51
3559.71 65
3559.84 77
3559.98 89
3560.12 99
3560.26 107
3560.39 114
3560.53 120
3560.67 127
3560.80 135
3560.94 143
3561.08 151
3561.21 158
3561.35 162
3561.49 163
3561.62 160
3561.76 154
3561.90 146
3562.03 138
3562.17 131
3562.31 127
3562.44 124
3562.58 124
3562.72 126
3562.85 129
3562.99 130
3563.13 130
3563.26 127
3563.40 121
3563.54 111
3563.67 96
3563.81 80
3563.95 64
3564.09 51
3564.22 44
3564.36 44
3564.50 51
3564.63 66
3564.77 84
3564.91 102
3565.04 117
3565.18 127
3565.32 131
3565.45 129
3565.59 121
3565.73 110
3565.86 98
3566.00 86
3566.14 75
3566.27 67
3566.41 63
3566.55 64
3566.69 68
3566.82 74
3566.96 81
3567.10 88
3567.23 92
3567.37 94
3567.51 93
3567.64 90
3567.78 88
3567.92 87
3568.05 88
3568.19 95
3568.33 106
3568.46 123
3568.60 143
3568.74 165
3568.88 186
3569.01 205
3569.15 219
3569.29 229
3569.42 234
3569.56 235
3569.70 232
3569.83 227
3569.97 218
3570.11 207
3570.24 193
3570.38 178
3570.52 164
3570.66 151
3570.79 143
3570.93 139
3571.07 139
3571.20 142
3571.34 147
3571.48 152
3571.61 154
3571.75 152
3571.89 147
3572.03 137
3572.16 125
3572.30 111
3572.44 96
3572.57 82
3572.71 71
3572.85 63
3572.98 58
3573.12 56
3573.26 58
3573.40 64
3573.53 74
3573.67 88
3573.81 107
3573.94 130
3574.08 156
3574.22 183
3574.35 209
3574.49 231
3574.63 248
3574.77 258
3574.90 262
3575.04 259
3575.18 252
3575.31 243
3575.45 232
3575.59 222
3575.72 213
3575.86 205
3576.00 199
3576.14 194
3576.27 190
3576.41 187
3576.55 185
3576.68 182
3576.82 179
3576.96 175
3577.10 170
3577.23 164
3577.37 158
3577.51 156
3577.64 158
3577.78 166
3577.92 180
3578.05 198
3578.19 219
3578.33 239
3578.47 254
3578.60 264
3578.74 268
3578.88 267
3579.01 263
3579.15 260
3579.29 259
3579.43 260
3579.56 265
3579.70 269
3579.84 272
3579.97 272
3580.11 269
3580.25 262
3580.39 253
3580.52 243
3580.66 234
3580.80 226
3580.93 221
3581.07 218
3581.21 218
3581.35 220
3581.48 224
3581.62 230
3581.76 235
3581.89 240
3582.03 244
3582.17 246
3582.31 248
3582.44 250
3582.58 252
3582.72 255
3582.85 256
3582.99 254
3583.13 248
3583.27 237
3583.40 223
3583.54 208
3583.68 194
3583.82 183
3583.95 176
3584.09 173
3584.23 172
3584.36 171
3584.50 166
3584.64 158
3584.78 148
3584.91 135
3585.05 121
3585.19 106
3585.32 92
3585.46 79
3585.60 66
3585.74 55
3585.87 45
3586.01 39
3586.15 36
3586.29 37
3586.42 39
3586.56 41
3586.70 41
3586.83 37
3586.97 30
3587.11 19
3587.25 8
3587.38 0
3587.52 0
3587.66 0
3587.80 0
3587.93 0
3588.07 4
3588.21 6
3588.34 4
3588.48 0
3588.62 0
3588.76 0
3588.89 0
3589.03 4
3589.17 19
3589.31 37
3589.44 56
3589.58 71
3589.72 81
3589.85 84
3589.99 83
3590.13 81
3590.27 82
3590.40 88
3590.54 101
3590.68 118
3590.82 139
3590.95 159
3591.09 176
3591.23 188
3591.37 194
3591.50 194
3591.64 190
3591.78 183
3591.91 174
3592.05 164
3592.19 152
3592.33 139
3592.46 125
3592.60 110
3592.74 95
3592.88 82
3593.01 71
3593.15 63
3593.29 59
3593.43 58
3593.56 60
3593.70 63
3593.84 67
3593.98 69
3594.11 69
3594.25 67
3594.39 63
3594.52 57
3594.66 49
3594.80 41
3594.94 33
3595.07 24
3595.21 15
3595.35 6
3595.49 0
3595.62 0
3595.76 0
3595.90 0
3596.04 5
3596.17 15
3596.31 26
3596.45 38
3596.59 47
3596.72 53
3596.86 56
3597.00 56
3597.14 57
3597.27 58
3597.41 61
3597.55 66
3597.69 74
3597.82 82
3597.96 88
3598.10 91
3598.24 90
3598.37 84
3598.51 76
3598.65 68
3598.79 61
3598.92 59
3599.06 63
3599.20 72
3599.34 85
3599.47 100
3599.61 113
3599.75 122
3599.89 127
3600.02 126
3600.16 121
3600.30 113
3600.44 104
3600.57 93
3600.71 82
3600.85 72
3600.99 63
3601.12 55
3601.26 49
3601.40 44
3601.54 40
3601.67 37
3601.81 33
3601.95 27
3602.09 19
3602.22 7
3602.36 0
3602.50 0
3602.64 0
3602.77 0
3602.91 0
3603.05 0
3603.19 0
3603.32 1
3603.46 29
3603.60 61
3603.74 94
3603.87 126
3604.01 154
3604.15 179
3604.29 198
3604.43 212
3604.56 221
3604.70 225
3604.84 224
3604.98 220
3605.11 215
3605.25 209
3605.39 205
3605.53 203
3605.66 202
3605.80 203
3605.94 204
3606.08 204
3606.21 202
3606.35 197
3606.49 189
3606.63 179
3606.76 167
3606.90 154
3607.04 139
3607.18 124
3607.32 108
3607.45 94
3607.59 81
3607.73 72
3607.87 68
3608.00 71
3608.14 80
3608.28 95
3608.42 114
3608.55 134
3608.69 153
3608.83 169
3608.97 181
3609.11 186
3609.24 185
3609.38 178
3609.52 165
3609.66 146
3609.79 122
3609.93 96
3610.07 68
3610.21 42
3610.34 20
3610.48 5
3610.62 0
3610.76 0
3610.90 7
3611.03 23
3611.17 43
3611.31 66
3611.45 89
3611.58 109
3611.72 124
3611.86 136
3612.00 143
3612.13 147
3612.27 148
3612.41 148
3612.55 147
3612.69 147
3612.82 147
3612.96 149
3613.10 151
3613.24 156
3613.37 162
3613.51 170
3613.65 178
3613.79 186
3613.93 194
3614.06 202
3614.20 207
3614.34 210
3614.48 212
3614.61 212
3614.75 211
3614.89 210
3615.03 209
3615.17 209
3615.30 209
3615.44 208
3615.58 206
3615.72 201
3615.85 193
3615.99 182
3616.13 171
3616.27 160
3616.41 152
3616.54 147
3616.68 146
3616.82 148
3616.96 152
3617.10 158
3617.23 163
3617.37 167
3617.51 169
3617.65 170
3617.78 168
3617.92 164
3618.06 158
3618.20 150
3618.34 140
3618.47 130
3618.61 119
3618.75 109
3618.89 100
3619.03 92
3619.16 85
3619.30 79
3619.44 74
3619.58 72
3619.71 72
3619.85 77
3619.99 87
3620.13 103
3620.27 125
3620.40 151
3620.54 180
3620.68 207
3620.82 231
3620.96 248
3621.09 258
3621.23 259
3621.37 253
3621.51 240
3621.65 223
3621.78 204
3621.92 184
3622.06 167
3622.20 153
3622.34 144
3622.47 140
3622.61 141
3622.75 146
3622.89 153
3623.02 160
3623.16 163
3623.30 163
3623.44 159
3623.58 150
3623.71 139
3623.85 127
3623.99 115
3624.13 103
3624.27 92
3624.40 81
3624.54 72
3624.68 65
3624.82 62
3624.96 62
3625.09 67
3625.23 75
3625.37 84
3625.51 91
3625.65 94
3625.78 91
3625.92 83
3626.06 71
3626.20 58
3626.34 49
3626.47 47
3626.61 52
3626.75 64
3626.89 78
3627.03 91
3627.16 99
3627.30 98
3627.44 90
3627.58 75
3627.72 56
3627.85 37
3627.99 22
3628.13 12
3628.27 9
3628.41 11
3628.55 16
3628.68 24
3628.82 30
3628.96 34
3629.10 35
3629.24 34
3629.37 30
3629.51 24
3629.65 18
3629.79 11
3629.93 5
3630.06 0
3630.20 0
3630.34 0
3630.48 0
3630.62 0
3630.75 0
3630.89 0
3631.03 3
3631.17 10
3631.31 16
3631.44 20
3631.58 20
3631.72 15
3631.86 7
3632.00 0
3632.14 0
3632.27 0
3632.41 0
3632.55 0
3632.69 0
3632.83 0
3632.96 4
3633.10 13
3633.24 21
3633.38 28
3633.52 32
3633.65 36
3633.79 39
3633.93 42
3634.07 45
3634.21 50
3634.35 54
3634.48 59
3634.62 64
3634.76 68
3634.90 72
3635.04 76
3635.17 82
3635.31 89
3635.45 98
3635.59 109
3635.73 121
3635.87 132
3636.00 141
3636.14 147
3636.28 148
3636.42 145
3636.56 138
3636.70 127
3636.83 115
3636.97 104
3637.11 95
3637.25 91
3637.39 92
3637.52 100
3637.66 112
3637.80 129
3637.94 150
3638.08 172
3638.22 194
3638.35 216
3638.49 233
3638.63 246
3638.77 254
3638.91 257
3639.05 255
3639.18 249
3639.32 240
3639.46 231
3639.60 222
3639.74 213
3639.87 205
3640.01 198
3640.15 190
3640.29 182
3640.43 172
3640.57 160
3640.70 147
3640.84 133
3640.98 119
3641.12 109
3641.26 104
3641.40 104
3641.53 108
3641.67 114
3641.81 120
3641.95 122
3642.09 119
3642.23 110
3642.36 97
3642.50 82
3642.64 67
3642.78 54
3642.92 44
3643.06 36
3643.19 30
3643.33 25
3643.47 19
3643.61 12
3643.75 6
3643.89 2
3644.02 1
3644.16 5
3644.30 13
3644.44 24
3644.58 37
3644.72 49
3644.85 60
3644.99 66
3645.13 69
3645.27 68
3645.41 64
3645.55 59
3645.68 55
3645.82 52
3645.96 52
3646.10 56
3646.24 62
3646.38 72
3646.51 83
3646.65 95
3646.79 106
3646.93 116
3647.07 123
3647.21 129
3647.35 134
3647.48 139
3647.62 145
3647.76 152
3647.90 159
3648.04 164
3648.18 167
3648.31 167
3648.45 163
3648.59 155
3648.73 143
3648.87 129
3649.01 114
3649.14 98
3649.28 82
3649.42 68
3649.56 56
3649.70 49
3649.84 47
3649.98 49
3650.11 55
3650.25 64
3650.39 73
3650.53 81
3650.67 87
3650.81 92
3650.94 96
3651.08 99
3651.22 102
3651.36 103
3651.50 101
3651.64 98
3651.78 93
3651.91 88
3652.05 84
3652.19 82
3652.33 82
3652.47 85
3652.61 88
3652.75 90
3652.88 90
3653.02 88
3653.16 84
3653.30 78
3653.44 73
3653.58 68
3653.72 66
3653.85 65
3653.99 65
3654.13 65
3654.27 65
3654.41 64
3654.55 63
3654.68 60
3654.82 57
3654.96 54
3655.10 51
3655.24 49
3655.38 48
3655.52 48
3655.65 49
3655.79 49
3655.93 48
3656.07 46
3656.21 42
3656.35 36
3656.49 30
3656.63 23
3656.76 17
3656.90 11
3657.04 7
3657.18 5
3657.32 5
3657.46 6
3657.60 8
3657.73 10
3657.87 11
3658.01 9
3658.15 5
3658.29 0
3658.43 0
3658.57 0
3658.70 0
3658.84 0
3658.98 0
3659.12 7
3659.26 25
3659.40 43
3659.54 60
3659.67 73
3659.81 82
3659.95 87
3660.09 88
3660.23 86
3660.37 83
3660.51 79
3660.65 74
3660.78 69
3660.92 64
3661.06 59
3661.20 56
3661.34 53
3661.48 52
3661.62 52
3661.75 53
3661.89 56
3662.03 60
3662.17 65
3662.31 71
3662.45 79
3662.59 88
3662.73 97
3662.86 106
3663.00 114
3663.14 121
3663.28 127
3663.42 131
3663.56 136
3663.70 140
3663.84 144
3663.97 150
3664.11 157
3664.25 164
3664.39 173
3664.53 183
3664.67 191
3664.81 198
3664.95 202
3665.08 202
3665.22 200
3665.36 194
3665.50 188
3665.64 184
3665.78 183
3665.92 188
3666.06 197
3666.19 209
3666.33 223
3666.47 237
3666.61 247
3666.75 254
3666.89 255
3667.03 253
3667.17 247
3667.30 238
3667.44 228
3667.58 215
3667.72 202
3667.86 188
3668.00 174
3668.14 162
3668.28 155
3668.41 152
3668.55 154
3668.69 161
3668.83 171
3668.97 182
3669.11 193
3669.25 204
3669.39 213
3669.53 221
3669.66 226
3669.80 229
3669.94 227
3670.08 222
3670.22 212
3670.36 200
3670.50 188
3670.64 178
3670.78 172
3670.91 170
3671.05 172
3671.19 177
3671.33 183
3671.47 188
3671.61 192
3671.75 195
3671.89 198
3672.02 200
3672.16 203
3672.30 206
3672.44 210
3672.58 214
3672.72 216
3672.86 219
3673.00 221
3673.14 222
3673.28 224
3673.41 227
3673.55 230
3673.69 235
3673.83 241
3673.97 249
3674.11 258
3674.25 269
3674.39 279
3674.53 289
3674.66 295
3674.80 298
3674.94 295
3675.08 287
3675.22 277
3675.36 265
3675.50 256
3675.64 252
3675.78 252
3675.91 255
3676.05 260
3676.19 263
3676.33 264
3676.47 261
3676.61 254
3676.75 246
3676.89 239
3677.03 232
3677.17 226
3677.30 220
3677.44 215
3677.58 209
3677.72 202
3677.86 194
3678.00 188
3678.14 184
3678.28 182
3678.42 183
3678.56 187
3678.69 194
3678.83 202
3678.97 209
3679.11 217
3679.25 224
3679.39 231
3679.53 237
3679.67 243
3679.81 249
3679.95 257
3680.08 266
3680.22 276
3680.36 288
3680.50 302
3680.64 317
3680.78 333
3680.92 349
3681.06 365
3681.20 381
3681.34 397
3681.48 413
3681.61 430
3681.75 446
3681.89 463
3682.03 480
3682.17 496
3682.31 510
3682.45 523
3682.59 533
3682.73 541
3682.87 546
3683.00 551
3683.14 555
3683.28 560
3683.42 568
3683.56 579
3683.70 593
3683.84 608
3683.98 623
3684.12 638
3684.26 652
3684.40 665
3684.54 676
3684.67 686
3684.81 694
3684.95 700
3685.09 701
3685.23 698
3685.37 690
3685.51 676
3685.65 658
3685.79 638
3685.93 618
3686.07 598
3686.20 581
3686.34 568
3686.48 558
3686.62 550
3686.76 546
3686.90 543
3687.04 541
3687.18 538
3687.32 535
3687.46 529
3687.60 522
3687.74 515
3687.87 510
3688.01 509
3688.15 515
3688.29 529
3688.43 550
3688.57 576
3688.71 602
3688.85 627
3688.99 647
3689.13 663
3689.27 677
3689.41 691
3689.55 710
3689.68 737
3689.82 772
3689.96 811
3690.10 850
3690.24 886
3690.38 914
3690.52 933
3690.66 943
3690.80 947
3690.94 947
3691.08 945
3691.22 944
3691.36 943
3691.49 943
3691.63 943
3691.77 942
3691.91 942
3692.05 941
3692.19 941
3692.33 941
3692.47 943
3692.61 945
3692.75 949
3692.89 951
3693.03 952
3693.17 949
3693.31 941
3693.44 928
3693.58 911
3693.72 892
3693.86 876
3694.00 863
3694.14 858
3694.28 859
3694.42 866
3694.56 877
3694.70 888
3694.84 898
3694.98 906
3695.12 912
3695.26 918
3695.39 925
3695.53 931
3695.67 936
3695.81 936
3695.95 929
3696.09 912
3696.23 885
3696.37 850
3696.51 811
3696.65 771
3696.79 735
3696.93 707
3697.07 687
3697.21 676
3697.35 672
3697.48 674
3697.62 677
3697.76 680
3697.90 680
3698.04 677
3698.18 669
3698.32 660
3698.46 651
3698.60 644
3698.74 644
3698.88 652
3699.02 667
3699.16 689
3699.30 716
3699.44 743
3699.58 769
3699.71 790
3699.85 806
3699.99 816
3700.13 821
3700.27 821
3700.41 816
3700.55 807
3700.69 794
3700.83 779
3700.97 761
3701.11 742
3701.25 722
3701.39 704
3701.53 687
3701.67 674
3701.81 662
3701.95 654
3702.09 647
3702.22 641
3702.36 635
3702.50 627
3702.64 619
3702.78 611
3702.92 605
3703.06 602
3703.20 602
3703.34 604
3703.48 605
3703.62 602
3703.76 590
3703.90 569
3704.04 540
3704.18 505
3704.32 470
3704.46 438
3704.60 413
3704.74 397
3704.87 388
3705.01 385
3705.15 385
3705.29 387
3705.43 388
3705.57 389
3705.71 390
3705.85 392
3705.99 397
3706.13 404
3706.27 415
3706.41 427
3706.55 441
3706.69 456
3706.83 471
3706.97 486
3707.11 501
3707.25 517
3707.39 533
3707.53 547
3707.67 557
3707.81 562
3707.94 560
3708.08 552
3708.22 538
3708.36 520
3708.50 501
3708.64 482
3708.78 464
3708.92 447
3709.06 430
3709.20 412
3709.34 392
3709.48 371
3709.62 349
3709.76 329
3709.90 310
3710.04 295
3710.18 283
3710.32 277
3710.46 276
3710.60 281
3710.74 290
3710.88 304
3711.02 320
3711.16 334
3711.29 345
3711.43 351
3711.57 351
3711.71 346
3711.85 339
3711.99 331
3712.13 325
3712.27 322
3712.41 320
3712.55 320
3712.69 320
3712.83 320
3712.97 319
3713.11 318
3713.25 317
3713.39 316
3713.53 315
3713.67 314
3713.81 313
3713.95 311
3714.09 309
3714.23 307
3714.37 307
3714.51 307
3714.65 309
3714.79 312
3714.93 316
3715.07 321
3715.21 326
3715.35 331
3715.48 335
3715.62 338
3715.76 339
3715.90 339
3716.04 338
3716.18 335
3716.32 332
3716.46 327
3716.60 324
3716.74 322
3716.88 324
3717.02 329
3717.16 337
3717.30 347
3717.44 359
3717.58 370
3717.72 377
3717.86 379
3718.00 377
3718.14 370
3718.28 360
3718.42 349
3718.56 339
3718.70 330
3718.84 323
3718.98 316
3719.12 308
3719.26 299
3719.40 286
3719.54 273
3719.68 258
3719.82 246
3719.96 236
3720.10 232
3720.24 232
3720.38 236
3720.52 242
3720.66 249
3720.80 256
3720.94 261
3721.08 263
3721.21 263
3721.35 261
3721.49 257
3721.63 251
3721.77 246
3721.91 243
3722.05 242
3722.19 244
3722.33 249
3722.47 255
3722.61 261
3722.75 265
3722.89 266
3723.03 264
3723.17 259
3723.31 254
3723.45 249
3723.59 246
3723.73 245
3723.87 246
3724.01 247
3724.15 245
3724.29 239
3724.43 228
3724.57 210
3724.71 185
3724.85 157
3724.99 125
3725.13 96
3725.27 70
3725.41 50
3725.55 38
3725.69 34
3725.83 36
3725.97 41
3726.11 45
3726.25 47
3726.39 45
3726.53 40
3726.67 34
3726.81 29
3726.95 26
3727.09 28
3727.23 35
3727.37 44
3727.51 54
3727.65 65
3727.79 75
3727.93 84
3728.07 92
3728.21 99
3728.35 106
3728.49 112
3728.63 116
3728.77 117
3728.91 113
3729.05 103
3729.19 90
3729.33 74
3729.47 56
3729.61 39
3729.75 24
3729.89 12
3730.03 2
3730.17 0
3730.31 0
3730.45 0
3730.59 0
3730.73 0
3730.87 0
3731.01 0
3731.15 0
3731.29 6
3731.43 24
3731.57 41
3731.71 55
3731.85 63
3731.99 66
3732.13 63
3732.27 56
3732.41 49
3732.55 41
3732.69 36
3732.83 34
3732.97 36
3733.11 42
3733.25 52
3733.39 65
3733.53 81
3733.67 99
3733.81 121
3733.95 144
3734.09 168
3734.23 193
3734.37 216
3734.51 238
3734.65 256
3734.79 271
3734.93 281
3735.07 288
3735.21 293
3735.35 295
3735.49 294
3735.63 291
3735.77 287
3735.91 281
3736.05 277
3736.19 275
3736.33 278
3736.47 287
3736.61 301
3736.75 316
3736.89 330
3737.03 339
3737.17 342
3737.31 338
3737.45 328
3737.59 314
3737.73 300
3737.87 288
3738.01 280
3738.15 277
3738.29 279
3738.43 284
3738.57 292
3738.71 301
3738.85 309
3738.99 314
3739.13 317
3739.27 317
3739.41 315
3739.55 310
3739.69 305
3739.83 299
3739.97 295
3740.11 292
3740.25 290
3740.39 286
3740.53 282
3740.67 277
3740.81 270
3740.95 264
3741.09 261
3741.24 262
3741.38 270
3741.52 284
3741.66 303
3741.80 324
3741.94 343
3742.08 359
3742.22 369
3742.36 372
3742.50 367
3742.64 356
3742.78 340
3742.92 321
3743.06 301
3743.20 280
3743.34 262
3743.48 246
3743.62 233
3743.76 223
3743.90 217
3744.04 215
3744.18 218
3744.32 226
3744.46 238
3744.60 253
3744.74 269
3744.88 284
3745.02 296
3745.16 305
3745.30 309
3745.44 310
3745.58 308
3745.72 304
3745.86 298
3746.00 291
3746.14 284
3746.28 277
3746.42 269
3746.56 258
3746.70 245
3746.84 229
3746.99 208
3747.13 185
3747.27 160
3747.41 135
3747.55 113
3747.69 94
3747.83 81
3747.97 72
3748.11 68
3748.25 66
3748.39 65
3748.53 63
3748.67 60
3748.81 55
3748.95 50
3749.09 45
3749.23 41
3749.37 41
3749.51 44
3749.65 50
3749.79 59
3749.93 69
3750.07 79
3750.21 88
3750.35 95
3750.49 99
3750.63 101
3750.77 101
3750.91 101
3751.05 101
3751.20 101
3751.34 101
3751.48 101
3751.62 100
3751.76 100
3751.90 101
3752.04 104
3752.18 110
3752.32 119
3752.46 131
3752.60 144
3752.74 156
3752.88 166
3753.02 172
3753.16 174
3753.30 172
3753.44 167
3753.58 161
3753.72 152
3753.86 143
3754.00 132
3754.14 121
3754.28 109
3754.42 97
3754.56 86
3754.71 77
3754.85 71
3754.99 67
3755.13 66
3755.27 66
3755.41 68
3755.55 71
3755.69 74
3755.83 77
3755.97 80
3756.11 82
3756.25 82
3756.39 79
3756.53 72
3756.67 62
3756.81 48
3756.95 32
3757.09 16
3757.23 0
3757.37 0
3757.51 0
3757.66 0
3757.80 0
3757.94 0
3758.08 0
3758.22 0
3758.36 0
3758.50 12
3758.64 30
3758.78 48
3758.92 66
3759.06 83
3759.20 98
3759.34 112
3759.48 124
3759.62 133
3759.76 138
3759.90 140
3760.04 140
3760.18 138
3760.33 135
3760.47 134
3760.61 137
3760.75 143
3760.89 153
3761.03 163
3761.17 172
3761.31 177
3761.45 176
3761.59 169
3761.73 157
3761.87 142
3762.01 127
3762.15 117
3762.29 113
3762.43 116
3762.57 123
3762.71 134
3762.86 144
3763.00 151
3763.14 152
3763.28 146
3763.42 132
3763.56 113
3763.70 89
3763.84 64
3763.98 41
3764.12 21
3764.26 6
3764.40 0
3764.54 0
3764.68 0
3764.82 6
3764.96 14
3765.11 23
3765.25 31
3765.39 38
3765.53 43
3765.67 47
3765.81 52
3765.95 58
3766.09 64
3766.23 70
3766.37 76
3766.51 80
3766.65 80
3766.79 76
3766.93 68
3767.07 57
3767.22 44
3767.36 32
3767.50 22
3767.64 15
3767.78 13
3767.92 16
3768.06 21
3768.20 27
3768.34 32
3768.48 34
3768.62 32
3768.76 26
3768.90 20
3769.04 14
3769.18 11
3769.33 11
3769.47 15
3769.61 20
3769.75 25
3769.89 27
3770.03 24
3770.17 16
3770.31 5
3770.45 0
3770.59 0
3770.73 0
3770.87 0
3771.01 0
3771.16 0
3771.30 0
3771.44 0
3771.58 10
3771.72 22
3771.86 30
3772.00 35
3772.14 36
3772.28 33
3772.42 28
3772.56 21
3772.70 15
3772.84 10
3772.98 6
3773.13 4
3773.27 3
3773.41 3
3773.55 4
3773.69 4
3773.83 4
3773.97 4
3774.11 3
3774.25 2
3774.39 0
3774.53 0
3774.67 0
3774.82 0
3774.96 1
3775.10 4
3775.24 7
3775.38 10
3775.52 13
3775.66 16
3775.80 18
3775.94 19
3776.08 20
3776.22 21
3776.36 22
3776.51 22
3776.65 24
3776.79 27
3776.93 30
3777.07 35
3777.21 39
3777.35 42
3777.49 43
3777.63 41
3777.77 36
3777.91 29
3778.05 21
3778.20 12
3778.34 3
3778.48 0
3778.62 0
3778.76 0
3778.90 0
3779.04 0
3779.18 0
3779.32 0
3779.46 0
3779.60 18
3779.75 43
3779.89 66
3780.03 86
3780.17 100
3780.31 108
3780.45 110
3780.59 107
3780.73 102
3780.87 95
3781.01 89
3781.15 84
3781.30 83
3781.44 84
3781.58 90
3781.72 99
3781.86 110
3782.00 122
3782.14 133
3782.28 142
3782.42 148
3782.56 150
3782.71 150
3782.85 147
3782.99 144
3783.13 143
3783.27 143
3783.41 146
3783.55 152
3783.69 159
3783.83 166
3783.97 171
3784.12 171
3784.26 167
3784.40 158
3784.54 146
3784.68 132
3784.82 119
3784.96 108
3785.10 100
3785.24 96
3785.38 94
3785.53 92
3785.67 89
3785.81 85
3785.95 77
3786.09 67
3786.23 56
3786.37 46
3786.51 41
3786.65 40
3786.79 45
3786.94 56
3787.08 71
3787.22 88
3787.36 105
3787.50 120
3787.64 133
3787.78 145
3787.92 155
3788.06 163
3788.20 169
3788.35 174
3788.49 178
3788.63 180
3788.77 181
3788.91 180
3789.05 177
3789.19 172
3789.33 163
3789.47 151
3789.62 135
3789.76 116
3789.90 96
3790.04 77
3790.18 62
3790.32 53
3790.46 49
3790.60 51
3790.74 57
3790.89 65
3791.03 74
3791.17 83
3791.31 91
3791.45 99
3791.59 108
3791.73 118
3791.87 128
3792.01 140
3792.16 151
3792.30 162
3792.44 172
3792.58 181
3792.72 187
3792.86 192
3793.00 196
3793.14 198
3793.29 200
3793.43 201
3793.57 204
3793.71 208
3793.85 213
3793.99 218
3794.13 222
3794.27 224
3794.41 223
3794.56 219
3794.70 213
3794.84 206
3794.98 201
3795.12 200
3795.26 203
3795.40 211
3795.54 223
3795.69 239
3795.83 257
3795.97 276
3796.11 294
3796.25 309
3796.39 321
3796.53 327
3796.67 328
3796.82 322
3796.96 311
3797.10 295
3797.24 276
3797.38 257
3797.52 239
3797.66 223
3797.80 213
3797.94 206
3798.09 205
3798.23 207
3798.37 213
3798.51 222
3798.65 231
3798.79 241
3798.93 249
3799.07 255
3799.22 259
3799.36 260
3799.50 258
3799.64 253
3799.78 246
3799.92 236
3800.06 224
3800.21 211
3800.35 198
3800.49 186
3800.63 179
3800.77 175
3800.91 177
3801.05 184
3801.19 194
3801.34 205
3801.48 217
3801.62 227
3801.76 235
3801.90 238
3802.04 237
3802.18 230
3802.32 217
3802.47 201
3802.61 183
3802.75 166
3802.89 152
3803.03 145
3803.17 143
3803.31 146
3803.46 152
3803.60 156
3803.74 158
3803.88 154
3804.02 146
3804.16 135
3804.30 123
3804.45 112
3804.59 105
3804.73 104
3804.87 110
3805.01 121
3805.15 136
3805.29 154
3805.43 172
3805.58 188
3805.72 199
3805.86 205
3806.00 206
3806.14 204
3806.28 201
3806.42 198
3806.57 197
3806.71 199
3806.85 204
3806.99 209
3807.13 214
3807.27 219
3807.41 223
3807.56 227
3807.70 231
3807.84 233
3807.98 234
3808.12 234
3808.26 229
3808.40 220
3808.55 204
3808.69 183
3808.83 158
3808.97 130
3809.11 103
3809.25 80
3809.39 62
3809.54 53
3809.68 51
3809.82 57
3809.96 69
3810.10 83
3810.24 99
3810.39 112
3810.53 122
3810.67 128
3810.81 129
3810.95 128
3811.09 125
3811.23 120
3811.38 116
3811.52 111
3811.66 107
3811.80 103
3811.94 99
3812.08 95
3812.22 91
3812.37 88
3812.51 85
3812.65 82
3812.79 79
3812.93 75
3813.07 70
3813.22 64
3813.36 59
3813.50 55
3813.64 54
3813.78 55
3813.92 58
3814.06 63
3814.21 66
3814.35 67
3814.49 64
3814.63 59
3814.77 53
3814.91 46
3815.06 43
3815.20 44
3815.34 50
3815.48 60
3815.62 73
3815.76 90
3815.90 107
3816.05 125
3816.19 143
3816.33 159
3816.47 172
3816.61 180
3816.75 183
3816.90 180
3817.04 171
3817.18 157
3817.32 141
3817.46 126
3817.60 114
3817.75 106
3817.89 102
3818.03 103
3818.17 105
3818.31 108
3818.45 110
3818.60 111
3818.74 112
3818.88 112
3819.02 113
3819.16 115
3819.30 119
3819.45 125
3819.59 131
3819.73 138
3819.87 146
3820.01 153
3820.15 159
3820.30 163
3820.44 166
3820.58 167
3820.72 166
3820.86 162
3821.00 155
3821.15 144
3821.29 130
3821.43 111
3821.57 89
3821.71 65
3821.85 41
3822.00 19
3822.14 1
3822.28 0
3822.42 0
3822.56 0
3822.70 0
3822.85 0
3822.99 0
3823.13 0
3823.27 3
3823.41 9
3823.55 13
3823.70 16
3823.84 18
3823.98 19
3824.12 19
3824.26 19
3824.40 19
3824.55 19
3824.69 20
3824.83 23
3824.97 28
3825.11 35
3825.26 45
3825.40 56
3825.54 68
3825.68 77
3825.82 84
3825.96 85
3826.11 83
3826.25 79
3826.39 75
3826.53 72
3826.67 73
3826.81 77
3826.96 85
3827.10 92
3827.24 99
3827.38 102
3827.52 102
3827.67 99
3827.81 92
3827.95 84
3828.09 76
3828.23 68
3828.37 60
3828.52 54
3828.66 48
3828.80 43
3828.94 38
3829.08 34
3829.23 30
3829.37 27
3829.51 26
3829.65 26
3829.79 30
3829.93 35
3830.08 41
3830.22 47
3830.36 54
3830.50 60
3830.64 67
3830.79 74
3830.93 84
3831.07 95
3831.21 109
3831.35 124
3831.49 139
3831.64 152
3831.78 162
3831.92 170
3832.06 176
3832.20 181
3832.35 186
3832.49 191
3832.63 196
3832.77 202
3832.91 208
3833.06 214
3833.20 218
3833.34 220
3833.48 220
3833.62 218
3833.77 215
3833.91 213
3834.05 213
3834.19 216
3834.33 223
3834.47 235
3834.62 249
3834.76 265
3834.90 281
3835.04 293
3835.18 302
3835.33 307
3835.47 307
3835.61 303
3835.75 295
3835.89 284
3836.04 273
3836.18 260
3836.32 248
3836.46 237
3836.60 226
3836.75 215
3836.89 204
3837.03 193
3837.17 184
3837.31 176
3837.46 172
3837.60 172
3837.74 174
3837.88 178
3838.02 181
3838.17 182
3838.31 181
3838.45 177
3838.59 173
3838.73 169
3838.88 167
3839.02 167
3839.16 170
3839.30 175
3839.44 182
3839.59 190
3839.73 201
3839.87 214
3840.01 229
3840.15 247
3840.30 266
3840.44 286
3840.58 304
3840.72 320
3840.86 331
3841.01 337
3841.15 338
3841.29 336
3841.43 333
3841.57 329
3841.72 326
3841.86 326
3842.00 328
3842.14 331
3842.28 333
3842.43 334
3842.57 333
3842.71 333
3842.85 334
3843.00 338
3843.14 346
3843.28 359
3843.42 374
3843.56 390
3843.71 403
3843.85 410
3843.99 411
3844.13 405
3844.27 392
3844.42 375
3844.56 355
3844.70 334
3844.84 315
3844.98 299
3845.13 288
3845.27 285
3845.41 290
3845.55 304
3845.70 324
3845.84 347
3845.98 369
3846.12 388
3846.26 400
3846.41 404
3846.55 401
3846.69 394
3846.83 385
3846.97 375
3847.12 366
3847.26 357
3847.40 349
3847.54 339
3847.69 329
3847.83 316
3847.97 303
3848.11 292
3848.25 284
3848.40 282
3848.54 288
3848.68 300
3848.82 319
3848.97 340
3849.11 361
3849.25 378
3849.39 388
3849.53 390
3849.68 387
3849.82 379
3849.96 369
3850.10 361
3850.25 354
3850.39 350
3850.53 347
3850.67 345
3850.81 342
3850.96 336
3851.10 329
3851.24 321
3851.38 314
3851.53 309
3851.67 308
3851.81 311
3851.95 317
3852.09 325
3852.24 332
3852.38 337
3852.52 339
3852.66 339
3852.81 337
3852.95 337
3853.09 339
3853.23 344
3853.37 352
3853.52 362
3853.66 371
3853.80 377
3853.94 380
3854.09 379
3854.23 374
3854.37 367
3854.51 360
3854.66 354
3854.80 350
3854.94 349
3855.08 350
3855.22 351
3855.37 352
3855.51 352
3855.65 349
3855.79 345
3855.94 341
3856.08 337
3856.22 333
3856.36 330
3856.51 327
3856.65 324
3856.79 321
3856.93 315
3857.07 309
3857.22 301
3857.36 292
3857.50 284
3857.64 276
3857.79 267
3857.93 257
3858.07 245
3858.21 230
3858.36 214
3858.50 197
3858.64 182
3858.78 170
3858.93 163
3859.07 161
3859.21 164
3859.35 170
3859.49 178
3859.64 185
3859.78 192
3859.92 197
3860.06 201
3860.21 206
3860.35 212
3860.49 219
3860.63 227
3860.78 233
3860.92 236
3861.06 234
3861.20 228
3861.35 216
3861.49 201
3861.63 185
3861.77 170
3861.92 158
3862.06 149
3862.20 143
3862.34 139
3862.49 136
3862.63 133
3862.77 129
3862.91 125
3863.06 123
3863.20 123
3863.34 125
3863.48 130
3863.63 136
3863.77 144
3863.91 151
3864.05 158
3864.20 164
3864.34 169
3864.48 173
3864.62 176
3864.77 178
3864.91 179
3865.05 178
3865.19 174
3865.34 170
3865.48 163
3865.62 156
3865.76 149
3865.91 143
3866.05 138
3866.19 134
3866.33 131
3866.48 131
3866.62 134
3866.76 142
3866.90 155
3867.05 175
3867.19 201
3867.33 229
3867.47 258
3867.62 283
3867.76 302
3867.90 314
3868.04 318
3868.19 316
3868.33 310
3868.47 302
3868.61 293
3868.76 282
3868.90 269
3869.04 254
3869.18 236
3869.33 217
3869.47 200
3869.61 185
3869.75 174
3869.90 167
3870.04 163
3870.18 160
3870.32 155
3870.47 147
3870.61 136
3870.75 123
3870.89 111
3871.04 103
3871.18 101
3871.32 107
3871.47 120
3871.61 135
3871.75 151
3871.89 164
3872.04 170
3872.18 169
3872.32 164
3872.46 157
3872.61 149
3872.75 145
3872.89 144
3873.03 147
3873.18 153
3873.32 160
3873.46 166
3873.60 168
3873.75 167
3873.89 161
3874.03 150
3874.18 137
3874.32 123
3874.46 110
3874.60 100
3874.75 92
3874.89 89
3875.03 89
3875.17 89
3875.32 90
3875.46 89
3875.60 88
3875.74 84
3875.89 80
3876.03 75
3876.17 70
3876.32 64
3876.46 57
3876.60 49
3876.74 40
3876.89 31
3877.03 23
3877.17 16
3877.31 11
3877.46 9
3877.60 8
3877.74 7
3877.89 4
3878.03 0
3878.17 0
3878.31 0
3878.46 0
3878.60 0
3878.74 0
3878.88 0
3879.03 4
3879.17 23
3879.31 45
3879.46 68
3879.60 89
3879.74 107
3879.88 120
3880.03 128
3880.17 132
3880.31 134
3880.45 135
3880.60 138
3880.74 144
3880.88 153
3881.03 164
3881.17 178
3881.31 193
3881.45 207
3881.60 217
3881.74 223
3881.88 224
3882.03 220
3882.17 210
3882.31 195
3882.45 177
3882.60 159
3882.74 142
3882.88 128
3883.03 119
3883.17 116
3883.31 120
3883.45 127
3883.60 137
3883.74 147
3883.88 155
3884.03 158
3884.17 157
3884.31 150
3884.45 140
3884.60 128
3884.74 117
3884.88 108
3885.03 101
3885.17 98
3885.31 98
3885.45 101
3885.60 106
3885.74 114
3885.88 124
3886.03 135
3886.17 148
3886.31 162
3886.45 175
3886.60 186
3886.74 196
3886.88 204
3887.03 210
3887.17 215
3887.31 218
3887.45 222
3887.60 224
3887.74 226
3887.88 227
3888.03 226
3888.17 224
3888.31 221
3888.45 218
3888.60 216
3888.74 215
3888.88 216
3889.03 219
3889.17 221
3889.31 223
3889.46 224
3889.60 224
3889.74 223
3889.88 223
3890.03 224
3890.17 225
3890.31 227
3890.46 229
3890.60 230
3890.74 230
3890.88 229
3891.03 228
3891.17 228
3891.31 230
3891.46 234
3891.60 239
3891.74 244
3891.89 246
3892.03 244
3892.17 238
3892.31 228
3892.46 215
3892.60 200
3892.74 184
3892.89 169
3893.03 157
3893.17 147
3893.32 141
3893.46 137
3893.60 138
3893.74 141
3893.89 148
3894.03 158
3894.17 170
3894.32 183
3894.46 196
3894.60 210
3894.75 223
3894.89 236
3895.03 249
3895.17 260
3895.32 269
3895.46 277
3895.60 282
3895.75 285
3895.89 288
3896.03 293
3896.18 301
3896.32 313
3896.46 329
3896.61 348
3896.75 368
3896.89 387
3897.03 406
3897.18 424
3897.32 442
3897.46 461
3897.61 481
3897.75 502
3897.89 522
3898.04 539
3898.18 550
3898.32 555
3898.47 553
3898.61 544
3898.75 531
3898.90 514
3899.04 496
3899.18 479
3899.32 465
3899.47 455
3899.61 448
3899.75 445
3899.90 445
3900.04 448
3900.18 453
3900.33 460
3900.47 468
3900.61 475
3900.76 480
3900.90 482
3901.04 479
3901.19 470
3901.33 457
3901.47 440
3901.61 422
3901.76 406
3901.90 393
3902.04 384
3902.19 379
3902.33 377
3902.47 376
3902.62 373
3902.76 367
3902.90 359
3903.05 347
3903.19 335
3903.33 322
3903.48 310
3903.62 299
3903.76 288
3903.91 276
3904.05 262
3904.19 245
3904.34 226
3904.48 206
3904.62 188
3904.77 172
3904.91 160
3905.05 152
3905.19 146
3905.34 140
3905.48 135
3905.62 127
3905.77 118
3905.91 109
3906.05 103
3906.20 100
3906.34 103
3906.48 113
3906.63 126
3906.77 142
3906.91 158
3907.06 171
3907.20 178
3907.34 181
3907.49 178
3907.63 172
3907.77 165
3907.92 157
3908.06 149
3908.20 143
3908.35 138
3908.49 135
3908.63 133
3908.78 132
3908.92 132
3909.06 134
3909.21 136
3909.35 140
3909.49 144
3909.64 150
3909.78 157
3909.92 165
3910.07 173
3910.21 180
3910.35 186
3910.50 192
3910.64 196
3910.78 198
3910.93 197
3911.07 195
3911.21 191
3911.36 185
3911.50 177
3911.64 170
3911.79 165
3911.93 162
3912.07 163
3912.22 167
3912.36 175
3912.50 186
3912.65 199
3912.79 212
3912.93 223
3913.08 230
3913.22 233
3913.36 231
3913.51 225
3913.65 215
3913.79 204
3913.94 194
3914.08 186
3914.22 180
3914.37 178
3914.51 179
3914.65 183
3914.80 189
3914.94 197
3915.08 205
3915.23 213
3915.37 220
3915.51 225
3915.66 228
3915.80 228
3915.94 225
3916.09 221
3916.23 215
3916.38 208
3916.52 200
3916.66 192
3916.81 183
3916.95 175
3917.09 168
3917.24 163
3917.38 161
3917.52 162
3917.67 166
3917.81 171
3917.95 176
3918.10 180
3918.24 183
3918.38 184
3918.53 182
3918.67 179
3918.81 173
3918.96 166
3919.10 158
3919.24 148
3919.39 137
3919.53 126
3919.67 113
3919.82 100
3919.96 86
3920.11 73
3920.25 61
3920.39 51
3920.54 43
3920.68 39
3920.82 36
3920.97 34
3921.11 32
3921.25 28
3921.40 25
3921.54 21
3921.68 19
3921.83 19
3921.97 22
3922.11 28
3922.26 37
3922.40 45
3922.55 53
3922.69 60
3922.83 64
3922.98 67
3923.12 69
3923.26 71
3923.41 76
3923.55 85
3923.69 99
3923.84 118
3923.98 142
3924.12 167
3924.27 191
3924.41 211
3924.56 222
3924.70 225
3924.84 220
3924.99 209
3925.13 195
3925.27 182
3925.42 170
3925.56 161
3925.70 155
3925.85 149
3925.99 143
3926.13 137
3926.28 129
3926.42 120
3926.57 111
3926.71 102
3926.85 93
3927.00 85
3927.14 77
3927.28 70
3927.43 65
3927.57 61
3927.71 59
3927.86 58
3928.00 58
3928.15 58
3928.29 58
3928.43 57
3928.58 56
3928.72 54
3928.86 53
3929.01 51
3929.15 48
3929.30 44
3929.44 37
3929.58 28
3929.73 18
3929.87 8
3930.01 0
3930.16 0
3930.30 0
3930.44 0
3930.59 0
3930.73 0
3930.88 0
3931.02 3
3931.16 5
3931.31 5
3931.45 4
3931.59 3
3931.74 3
3931.88 6
3932.03 13
3932.17 22
3932.31 34
3932.46 46
3932.60 56
3932.74 63
3932.89 64
3933.03 62
3933.18 57
3933.32 50
3933.46 44
3933.61 41
3933.75 41
3933.89 45
3934.04 50
3934.18 56
3934.33 61
3934.47 63
3934.61 63
3934.76 59
3934.90 54
3935.04 49
3935.19 44
3935.33 40
3935.48 38
3935.62 36
3935.76 36
3935.91 36
3936.05 38
3936.19 41
3936.34 46
3936.48 51
3936.63 56
3936.77 60
3936.91 60
3937.06 57
3937.20 50
3937.35 42
3937.49 34
3937.63 27
3937.78 22
3937.92 21
3938.06 22
3938.21 25
3938.35 29
3938.50 34
3938.64 39
3938.78 44
3938.93 48
3939.07 51
3939.22 53
3939.36 52
3939.50 50
3939.65 45
3939.79 39
3939.93 31
3940.08 23
3940.22 15
3940.37 8
3940.51 4
3940.65 3
3940.80 5
3940.94 8
3941.09 11
3941.23 13
3941.37 12
3941.52 7
3941.66 0
3941.80 0
3941.95 0
3942.09 0
3942.24 0
3942.38 0
3942.52 0
3942.67 5
3942.81 11
3942.96 13
3943.10 12
3943.24 9
3943.39 7
3943.53 4
3943.68 3
3943.82 3
3943.96 5
3944.11 7
3944.25 10
3944.40 14
3944.54 17
3944.68 21
3944.83 25
3944.97 28
3945.12 29
3945.26 29
3945.40 27
3945.55 24
3945.69 22
3945.84 23
3945.98 27
3946.12 36
3946.27 47
3946.41 57
3946.56 62
3946.70 59
3946.84 49
3946.99 32
3947.13 11
3947.28 0
3947.42 0
3947.56 0
3947.71 0
3947.85 0
3948.00 14
3948.14 33
3948.28 49
3948.43 60
3948.57 66
3948.72 66
3948.86 61
3949.00 52
3949.15 41
3949.29 28
3949.44 16
3949.58 5
3949.72 0
3949.87 0
3950.01 0
3950.16 3
3950.30 8
3950.44 12
3950.59 13
3950.73 10
3950.88 5
3951.02 0
3951.16 0
3951.31 0
3951.45 0
3951.60 0
3951.74 0
3951.88 3
3952.03 12
3952.17 22
3952.32 33
3952.46 46
3952.61 59
3952.75 72
3952.89 83
3953.04 91
3953.18 96
3953.33 96
3953.47 92
3953.61 85
3953.76 76
3953.90 66
3954.05 59
3954.19 53
3954.33 50
3954.48 50
3954.62 52
3954.77 53
3954.91 54
3955.06 54
3955.20 52
3955.34 49
3955.49 46
3955.63 42
3955.78 39
3955.92 36
3956.06 34
3956.21 32
3956.35 31
3956.50 29
3956.64 26
3956.79 23
3956.93 19
3957.07 15
3957.22 12
3957.36 10
3957.51 12
3957.65 19
3957.79 32
3957.94 52
3958.08 77
3958.23 105
3958.37 132
3958.52 157
3958.66 177
3958.80 190
3958.95 197
3959.09 198
3959.24 196
3959.38 192
3959.53 188
3959.67 186
3959.81 185
3959.96 186
3960.10 190
3960.25 193
3960.39 195
3960.53 194
3960.68 188
3960.82 178
3960.97 163
3961.11 146
3961.26 130
3961.40 117
3961.54 110
3961.69 108
3961.83 111
3961.98 118
3962.12 125
3962.27 132
3962.41 138
3962.55 143
3962.70 148
3962.84 153
3962.99 159
3963.13 165
3963.28 170
3963.42 175
3963.56 178
3963.71 179
3963.85 178
3964.00 174
3964.14 169
3964.29 161
3964.43 150
3964.57 135
3964.72 117
3964.86 96
3965.01 73
3965.15 51
3965.30 31
3965.44 16
3965.58 7
3965.73 5
3965.87 12
3966.02 25
3966.16 43
3966.31 64
3966.45 84
3966.60 101
3966.74 113
3966.88 119
3967.03 118
3967.17 112
3967.32 103
3967.46 92
3967.61 82
3967.75 74
3967.89 67
3968.04 63
3968.18 60
3968.33 57
3968.47 53
3968.62 49
3968.76 45
3968.91 41
3969.05 36
3969.19 32
3969.34 30
3969.48 29
3969.63 31
3969.77 37
3969.92 46
3970.06 60
3970.21 76
3970.35 93
3970.49 109
3970.64 123
3970.78 132
3970.93 137
3971.07 138
3971.22 135
3971.36 130
3971.51 123
3971.65 115
3971.79 105
3971.94 93
3972.08 81
3972.23 69
3972.37 57
3972.52 45
3972.66 34
3972.81 23
3972.95 13
3973.09 4
3973.24 0
3973.38 0
3973.53 0
3973.67 0
3973.82 12
3973.96 31
3974.11 56
3974.25 86
3974.39 117
3974.54 145
3974.68 169
3974.83 186
3974.97 194
3975.12 195
3975.26 189
3975.41 180
3975.55 170
3975.70 161
3975.84 153
3975.98 147
3976.13 143
3976.27 139
3976.42 136
3976.56 134
3976.71 134
3976.85 137
3977.00 141
3977.14 147
3977.28 152
3977.43 154
3977.57 152
3977.72 146
3977.86 137
3978.01 126
3978.15 117
3978.30 111
3978.44 109
3978.59 109
3978.73 113
3978.88 118
3979.02 123
3979.16 130
3979.31 137
3979.45 144
3979.60 152
3979.74 159
3979.89 166
3980.03 169
3980.18 167
3980.32 162
3980.47 151
3980.61 137
3980.75 120
3980.90 101
3981.04 82
3981.19 65
3981.33 48
3981.48 34
3981.62 21
3981.77 10
3981.91 0
3982.06 0
3982.20 0
3982.35 0
3982.49 0
3982.64 0
3982.78 0
3982.92 0
3983.07 0
3983.21 10
3983.36 25
3983.50 40
3983.65 53
3983.79 64
3983.94 70
3984.08 73
3984.23 72
3984.37 69
3984.52 65
3984.66 59
3984.81 52
3984.95 45
3985.09 39
3985.24 33
3985.38 27
3985.53 21
3985.67 17
3985.82 14
3985.96 12
3986.11 14
3986.25 18
3986.40 24
3986.54 32
3986.69 40
3986.83 47
3986.98 55
3987.12 61
3987.27 68
3987.41 75
3987.55 82
3987.70 89
3987.84 97
3987.99 103
3988.13 107
3988.28 108
3988.42 105
3988.57 97
3988.71 85
3988.86 70
3989.00 55
3989.15 41
3989.29 33
3989.44 31
3989.58 38
3989.73 52
3989.87 70
3990.02 89
3990.16 107
3990.31 121
3990.45 132
3990.59 138
3990.74 143
3990.88 148
3991.03 154
3991.17 160
3991.32 167
3991.46 174
3991.61 180
3991.75 185
3991.90 189
3992.04 191
3992.19 190
3992.33 186
3992.48 178
3992.62 166
3992.77 150
3992.91 132
3993.06 116
3993.20 103
3993.35 94
3993.49 92
3993.64 96
3993.78 107
3993.93 125
3994.07 146
3994.22 170
3994.36 194
3994.51 214
3994.65 227
3994.80 232
3994.94 228
3995.08 217
3995.23 200
3995.37 181
3995.52 164
3995.66 151
3995.81 144
3995.95 143
3996.10 146
3996.24 153
3996.39 163
3996.53 176
3996.68 191
3996.82 209
3996.97 230
3997.11 252
3997.26 275
3997.40 297
3997.55 316
3997.69 330
3997.84 339
3997.98 343
3998.13 343
3998.27 341
3998.42 335
3998.56 328
3998.71 317
3998.85 304
3999.00 287
3999.14 268
3999.29 247
3999.43 225
3999.58 205
3999.72 189
3999.87 176
4000.01 169
4000.16 166
4000.30 168
4000.45 175
4000.59 184
4000.74 195
4000.88 205
4001.03 215
4001.17 221
4001.32 223
4001.46 220
4001.61 215
4001.75 207
4001.90 200
4002.04 195
4002.19 194
4002.33 195
4002.48 196
4002.62 194
4002.77 189
4002.91 178
4003.06 164
4003.20 149
4003.35 136
4003.49 128
4003.64 126
4003.78 128
4003.93 133
4004.07 135
4004.22 133
4004.36 126
4004.51 114
4004.65 100
4004.80 86
4004.94 74
4005.09 64
4005.23 58
4005.38 55
4005.52 54
4005.67 54
4005.81 55
4005.96 55
4006.10 56
4006.25 54
4006.39 51
4006.54 45
4006.68 36
4006.83 27
4006.97 18
4007.12 11
4007.26 7
4007.41 6
4007.55 9
4007.70 14
4007.84 20
4007.99 25
4008.13 28
4008.28 28
4008.42 27
4008.57 26
4008.71 26
4008.86 29
4009.00 37
4009.15 48
4009.30 61
4009.44 74
4009.59 84
4009.73 88
4009.88 87
4010.02 79
4010.17 67
4010.31 51
4010.46 35
4010.60 19
4010.75 5
4010.89 0
4011.04 0
4011.18 0
4011.33 0
4011.47 0
4011.62 0
4011.76 0
4011.91 0
4012.05 8
4012.20 15
4012.34 19
4012.49 21
4012.63 20
4012.78 17
4012.92 13
4013.07 11
4013.21 10
4013.36 13
4013.51 18
4013.65 25
4013.80 33
4013.94 42
4014.09 51
4014.23 60
4014.38 68
4014.52 76
4014.67 84
4014.81 92
4014.96 100
4015.10 106
4015.25 111
4015.39 113
4015.54 112
4015.68 108
4015.83 101
4015.97 92
4016.12 84
4016.26 77
4016.41 73
4016.56 73
4016.70 77
4016.85 84
4016.99 92
4017.14 101
4017.28 109
4017.43 114
4017.57 115
4017.72 114
4017.86 110
4018.01 106
4018.15 101
4018.30 97
4018.44 95
4018.59 96
4018.73 97
4018.88 99
4019.02 100
4019.17 99
4019.32 96
4019.46 90
4019.61 82
4019.75 71
4019.90 60
4020.04 49
4020.19 38
4020.33 29
4020.48 22
4020.62 20
4020.77 21
4020.91 25
4021.06 33
4021.20 43
4021.35 55
4021.50 70
4021.64 86
4021.79 104
4021.93 123
4022.08 142
4022.22 158
4022.37 172
4022.51 181
4022.66 185
4022.80 184
4022.95 179
4023.09 173
4023.24 164
4023.39 155
4023.53 146
4023.68 138
4023.82 130
4023.97 124
4024.11 119
4024.26 117
4024.40 117
4024.55 121
4024.69 128
4024.84 136
4024.98 145
4025.13 154
4025.28 162
4025.42 168
4025.57 172
4025.71 174
4025.86 174
4026.00 175
4026.15 175
4026.29 177
4026.44 181
4026.58 188
4026.73 197
4026.88 207
4027.02 218
4027.17 229
4027.31 239
4027.46 247
4027.60 253
4027.75 255
4027.89 254
4028.04 249
4028.18 242
4028.33 232
4028.48 223
4028.62 214
4028.77 209
4028.91 207
4029.06 207
4029.20 208
4029.35 209
4029.49 206
4029.64 200
4029.79 190
4029.93 177
4030.08 163
4030.22 150
4030.37 140
4030.51 134
4030.66 132
4030.80 132
4030.95 133
4031.09 135
4031.24 136
4031.39 137
4031.53 137
4031.68 136
4031.82 135
4031.97 133
4032.11 130
4032.26 126
4032.40 120
4032.55 115
4032.70 109
4032.84 106
4032.99 104
4033.13 105
4033.28 108
4033.42 112
4033.57 117
4033.71 122
4033.86 127
4034.01 131
4034.15 136
4034.30 141
4034.44 145
4034.59 148
4034.73 148
4034.88 146
4035.02 140
4035.17 132
4035.32 122
4035.46 112
4035.61 103
4035.75 97
4035.90 93
4036.04 92
4036.19 95
4036.34 99
4036.48 103
4036.63 107
4036.77 110
4036.92 112
4037.06 112
4037.21 113
4037.35 115
4037.50 118
4037.65 122
4037.79 126
4037.94 129
4038.08 130
4038.23 129
4038.37 126
4038.52 121
4038.67 117
4038.81 114
4038.96 113
4039.10 115
4039.25 120
4039.39 128
4039.54 139
4039.69 152
4039.83 169
4039.98 187
4040.12 206
4040.27 226
4040.41 244
4040.56 260
4040.71 274
4040.85 285
4041.00 294
4041.14 301
4041.29 308
4041.43 315
4041.58 324
4041.73 335
4041.87 348
4042.02 361
4042.16 374
4042.31 386
4042.45 394
4042.60 398
4042.75 398
4042.89 393
4043.04 385
4043.18 375
4043.33 365
4043.47 357
4043.62 350
4043.77 345
4043.91 345
4044.06 347
4044.20 351
4044.35 356
4044.49 361
4044.64 365
4044.79 367
4044.93 365
4045.08 361
4045.22 355
4045.37 348
4045.51 342
4045.66 337
4045.81 333
4045.95 331
4046.10 329
4046.24 327
4046.39 323
4046.54 317
4046.68 310
4046.83 300
4046.97 289
4047.12 276
4047.26 262
4047.41 247
4047.56 230
4047.70 212
4047.85 193
4047.99 173
4048.14 156
4048.29 141
4048.43 131
4048.58 129
4048.72 133
4048.87 145
4049.01 162
4049.16 181
4049.31 197
4049.45 208
4049.60 210
4049.74 204
4049.89 191
4050.04 174
4050.18 156
4050.33 139
4050.47 124
4050.62 111
4050.76 100
4050.91 91
4051.06 82
4051.20 74
4051.35 71
4051.49 71
4051.64 77
4051.79 88
4051.93 101
4052.08 114
4052.22 125
4052.37 132
4052.52 134
4052.66 131
4052.81 127
4052.95 123
4053.10 122
4053.25 124
4053.39 129
4053.54 135
4053.68 140
4053.83 141
4053.98 138
4054.12 129
4054.27 117
4054.41 103
4054.56 90
4054.70 79
4054.85 72
4055.00 67
4055.14 64
4055.29 61
4055.43 58
4055.58 55
4055.73 52
4055.87 52
4056.02 56
4056.16 67
4056.31 83
4056.46 104
4056.60 128
4056.75 152
4056.89 173
4057.04 187
4057.19 195
4057.33 196
4057.48 192
4057.62 185
4057.77 179
4057.92 176
4058.06 176
4058.21 180
4058.35 187
4058.50 197
4058.65 206
4058.79 214
4058.94 220
4059.08 224
4059.23 226
4059.38 225
4059.52 223
4059.67 219
4059.81 215
4059.96 211
4060.11 208
4060.25 206
4060.40 205
4060.55 204
4060.69 204
4060.84 204
4060.98 204
4061.13 206
4061.28 207
4061.42 209
4061.57 211
4061.71 211
4061.86 210
4062.01 207
4062.15 203
4062.30 198
4062.44 194
4062.59 192
4062.74 192
4062.88 194
4063.03 197
4063.17 199
4063.32 198
4063.47 192
4063.61 182
4063.76 169
4063.91 155
4064.05 143
4064.20 134
4064.34 130
4064.49 132
4064.64 138
4064.78 146
4064.93 155
4065.07 161
4065.22 165
4065.37 165
4065.51 161
4065.66 154
4065.80 144
4065.95 133
4066.10 119
4066.24 105
4066.39 90
4066.54 74
4066.68 58
4066.83 42
4066.97 27
4067.12 14
4067.27 4
4067.41 0
4067.56 0
4067.71 0
4067.85 0
4068.00 0
4068.14 0
4068.29 0
4068.44 0
4068.58 0
4068.73 0
4068.87 0
4069.02 10
4069.17 26
4069.31 46
4069.46 66
4069.61 85
4069.75 100
4069.90 110
4070.04 116
4070.19 118
4070.34 117
4070.48 116
4070.63 114
4070.78 111
4070.92 108
4071.07 103
4071.21 99
4071.36 94
4071.51 90
4071.65 87
4071.80 86
4071.95 87
4072.09 88
4072.24 89
4072.38 89
4072.53 88
4072.68 85
4072.82 82
4072.97 78
4073.12 75
4073.26 73
4073.41 72
4073.55 72
4073.70 74
4073.85 77
4073.99 84
4074.14 93
4074.29 105
4074.43 119
4074.58 133
4074.73 146
4074.87 158
4075.02 166
4075.16 171
4075.31 173
4075.46 174
4075.60 173
4075.75 172
4075.90 169
4076.04 164
4076.19 157
4076.33 147
4076.48 136
4076.63 125
4076.77 117
4076.92 113
4077.07 115
4077.21 123
4077.36 135
4077.51 149
4077.65 162
4077.80 171
4077.94 175
4078.09 172
4078.24 164
4078.38 152
4078.53 137
4078.68 123
4078.82 113
4078.97 108
4079.12 111
4079.26 121
4079.41 137
4079.56 154
4079.70 170
4079.85 181
4079.99 186
4080.14 183
4080.29 174
4080.43 162
4080.58 149
4080.73 137
4080.87 130
4081.02 126
4081.17 127
4081.31 132
4081.46 141
4081.60 152
4081.75 165
4081.90 178
4082.04 190
4082.19 200
4082.34 208
4082.48 213
4082.63 217
4082.78 221
4082.92 226
4083.07 234
4083.22 244
4083.36 257
4083.51 270
4083.66 282
4083.80 291
4083.95 293
4084.09 289
4084.24 276
4084.39 257
4084.53 233
4084.68 206
4084.83 179
4084.97 156
4085.12 139
4085.27 127
4085.41 122
4085.56 121
4085.71 125
4085.85 132
4086.00 139
4086.15 146
4086.29 152
4086.44 156
4086.59 157
4086.73 155
4086.88 151
4087.02 144
4087.17 135
4087.32 125
4087.46 114
4087.61 104
4087.76 96
4087.90 90
4088.05 88
4088.20 89
4088.34 94
4088.49 101
4088.64 110
4088.78 118
4088.93 124
4089.08 128
4089.22 128
4089.37 127
4089.52 123
4089.66 120
4089.81 118
4089.96 116
4090.10 117
4090.25 119
4090.40 121
4090.54 123
4090.69 125
4090.84 123
4090.98 120
4091.13 113
4091.28 105
4091.42 96
4091.57 86
4091.72 79
4091.86 74
4092.01 73
4092.16 76
4092.30 82
4092.45 90
4092.60 99
4092.74 108
4092.89 116
4093.04 120
4093.18 122
4093.33 120
4093.48 116
4093.62 108
4093.77 98
4093.92 88
4094.06 78
4094.21 69
4094.36 62
4094.50 58
4094.65 59
4094.80 64
4094.94 72
4095.09 84
4095.24 96
4095.38 108
4095.53 117
4095.68 121
4095.82 121
4095.97 119
4096.12 116
4096.26 115
4096.41 118
4096.56 126
4096.70 137
4096.85 151
4097.00 162
4097.14 169
4097.29 169
4097.44 161
4097.58 146
4097.73 128
4097.88 109
4098.02 93
4098.17 80
4098.32 73
4098.46 70
4098.61 71
4098.76 73
4098.90 77
4099.05 81
4099.20 88
4099.34 96
4099.49 107
4099.64 119
4099.78 132
4099.93 145
4100.08 154
4100.22 159
4100.37 159
4100.52 155
4100.66 147
4100.81 136
4100.96 124
4101.10 113
4101.25 103
4101.40 94
4101.54 88
4101.69 83
4101.84 82
4101.99 84
4102.13 90
4102.28 100
4102.43 113
4102.57 128
4102.72 142
4102.87 153
4103.01 159
4103.16 159
4103.31 153
4103.45 143
4103.60 132
4103.75 123
4103.89 118
4104.04 116
4104.19 118
4104.33 120
4104.48 122
4104.63 121
4104.78 115
4104.92 105
4105.07 91
4105.22 75
4105.36 62
4105.51 52
4105.66 49
4105.80 51
4105.95 59
4106.10 69
4106.24 79
4106.39 86
4106.54 88
4106.68 83
4106.83 73
4106.98 59
4107.13 43
4107.27 25
4107.42 9
4107.57 0
4107.71 0
4107.86 0
4108.01 0
4108.15 0
4108.30 0
4108.45 0
4108.59 0
4108.74 1
4108.89 11
4109.03 22
4109.18 33
4109.33 43
4109.48 51
4109.62 59
4109.77 66
4109.92 73
4110.06 79
4110.21 84
4110.36 89
4110.50 93
4110.65 97
4110.80 102
4110.95 109
4111.09 118
4111.24 130
4111.39 145
4111.53 160
4111.68 176
4111.83 189
4111.97 199
4112.12 206
4112.27 210
4112.42 211
4112.56 209
4112.71 206
4112.86 201
4113.00 197
4113.15 192
4113.30 189
4113.44 188
4113.59 188
4113.74 189
4113.89 190
4114.03 188
4114.18 182
4114.33 174
4114.47 162
4114.62 149
4114.77 138
4114.91 131
4115.06 128
4115.21 130
4115.36 136
4115.50 143
4115.65 151
4115.80 157
4115.94 160
4116.09 160
4116.24 160
4116.38 158
4116.53 158
4116.68 159
4116.83 163
4116.97 170
4117.12 178
4117.27 187
4117.41 197
4117.56 209
4117.71 220
4117.86 232
4118.00 244
4118.15 256
4118.30 268
4118.44 278
4118.59 287
4118.74 293
4118.89 297
4119.03 299
4119.18 300
4119.33 300
4119.47 300
4119.62 301
4119.77 302
4119.91 305
4120.06 309
4120.21 314
4120.36 321
4120.50 330
4120.65 341
4120.80 352
4120.94 361
4121.09 368
4121.24 371
4121.39 371
4121.53 368
4121.68 362
4121.83 357
4121.98 354
4122.12 354
4122.27 356
4122.42 360
4122.56 366
4122.71 371
4122.86 374
4123.01 376
4123.15 376
4123.30 376
4123.45 376
4123.59 377
4123.74 381
4123.89 388
4124.04 397
4124.18 409
4124.33 422
4124.48 436
4124.62 450
4124.77 463
4124.92 473
4125.07 480
4125.21 482
4125.36 480
4125.51 474
4125.65 466
4125.80 457
4125.95 449
4126.10 444
4126.24 443
4126.39 444
4126.54 446
4126.69 449
4126.83 452
4126.98 454
4127.13 457
4127.27 460
4127.42 466
4127.57 474
4127.72 485
4127.86 496
4128.01 509
4128.16 522
4128.31 538
4128.45 556
4128.60 578
4128.75 602
4128.89 629
4129.04 656
4129.19 679
4129.34 698
4129.48 710
4129.63 718
4129.78 725
4129.93 733
4130.07 743
4130.22 757
4130.37 774
4130.51 791
4130.66 806
4130.81 818
4130.96 829
4131.10 841
4131.25 856
4131.40 878
4131.55 908
4131.69 946
4131.84 991
4131.99 1040
4132.14 1093
4132.28 1147
4132.43 1204
4132.58 1261
4132.72 1318
4132.87 1375
4133.02 1431
4133.17 1484
4133.31 1535
4133.46 1583
4133.61 1628
4133.76 1671
4133.90 1710
4134.05 1747
4134.20 1782
4134.35 1814
4134.49 1845
4134.64 1877
4134.79 1911
4134.94 1946
4135.08 1984
4135.23 2023
4135.38 2061
4135.53 2095
4135.67 2124
4135.82 2144
4135.97 2155
4136.11 2154
4136.26 2142
4136.41 2120
4136.56 2091
4136.70 2058
4136.85 2024
4137.00 1993
4137.15 1968
4137.29 1948
4137.44 1932
4137.59 1917
4137.74 1899
4137.88 1876
4138.03 1844
4138.18 1804
4138.33 1758
4138.47 1708
4138.62 1658
4138.77 1612
4138.92 1571
4139.06 1538
4139.21 1511
4139.36 1490
4139.51 1473
4139.65 1457
4139.80 1439
4139.95 1417
4140.10 1392
4140.24 1364
4140.39 1334
4140.54 1305
4140.69 1279
4140.83 1254
4140.98 1231
4141.13 1208
4141.28 1184
4141.42 1159
4141.57 1134
4141.72 1110
4141.87 1090
4142.01 1075
4142.16 1065
4142.31 1060
4142.46 1056
4142.60 1054
4142.75 1051
4142.90 1048
4143.05 1045
4143.19 1042
4143.34 1039
4143.49 1036
4143.64 1031
4143.78 1022
4143.93 1010
4144.08 994
4144.23 977
4144.37 960
4144.52 945
4144.67 933
4144.82 924
4144.96 919
4145.11 916
4145.26 914
4145.41 914
4145.55 913
4145.70 913
4145.85 910
4146.00 903
4146.14 890
4146.29 873
4146.44 852
4146.59 828
4146.74 803
4146.88 780
4147.03 762
4147.18 747
4147.33 735
4147.47 726
4147.62 719
4147.77 712
4147.92 705
4148.06 698
4148.21 692
4148.36 686
4148.51 681
4148.65 677
4148.80 673
4148.95 669
4149.10 665
4149.25 660
4149.39 655
4149.54 650
4149.69 647
4149.84 645
4149.98 644
4150.13 644
4150.28 645
4150.43 647
4150.57 650
4150.72 653
4150.87 658
4151.02 662
4151.16 666
4151.31 667
4151.46 663
4151.61 654
4151.76 639
4151.90 618
4152.05 593
4152.20 565
4152.35 536
4152.49 508
4152.64 482
4152.79 459
4152.94 441
4153.08 427
4153.23 418
4153.38 414
4153.53 415
4153.68 421
4153.82 431
4153.97 443
4154.12 456
4154.27 469
4154.41 481
4154.56 493
4154.71 502
4154.86 510
4155.01 516
4155.15 518
4155.30 516
4155.45 509
4155.60 498
4155.74 482
4155.89 463
4156.04 443
4156.19 425
4156.34 410
4156.48 398
4156.63 389
4156.78 382
4156.93 375
4157.07 369
4157.22 363
4157.37 357
4157.52 354
4157.67 353
4157.81 355
4157.96 359
4158.11 364
4158.26 369
4158.40 374
4158.55 378
4158.70 383
4158.85 389
4159.00 395
4159.14 401
4159.29 406
4159.44 408
4159.59 408
4159.73 404
4159.88 396
4160.03 385
4160.18 371
4160.33 356
4160.47 340
4160.62 325
4160.77 310
4160.92 297
4161.07 285
4161.21 274
4161.36 265
4161.51 256
4161.66 249
4161.80 244
4161.95 242
4162.10 241
4162.25 242
4162.40 244
4162.54 246
4162.69 247
4162.84 247
4162.99 247
4163.14 246
4163.28 245
4163.43 244
4163.58 242
4163.73 241
4163.88 240
4164.02 240
4164.17 241
4164.32 244
4164.47 249
4164.61 257
4164.76 265
4164.91 273
4165.06 280
4165.21 283
4165.35 284
4165.50 280
4165.65 272
4165.80 261
4165.95 248
4166.09 234
4166.24 224
4166.39 216
4166.54 214
4166.69 216
4166.83 222
4166.98 229
4167.13 236
4167.28 242
4167.43 244
4167.57 245
4167.72 244
4167.87 243
4168.02 242
4168.17 243
4168.31 245
4168.46 248
4168.61 250
4168.76 252
4168.91 251
4169.05 247
4169.20 240
4169.35 229
4169.50 216
4169.65 203
4169.79 189
4169.94 177
4170.09 167
4170.24 158
4170.39 150
4170.53 142
4170.68 135
4170.83 128
4170.98 122
4171.13 116
4171.27 112
4171.42 110
4171.57 110
4171.72 112
4171.87 117
4172.01 124
4172.16 133
4172.31 143
4172.46 155
4172.61 167
4172.75 180
4172.90 191
4173.05 202
4173.20 213
4173.35 225
4173.49 237
4173.64 250
4173.79 263
4173.94 275
4174.09 286
4174.24 294
4174.38 299
4174.53 300
4174.68 297
4174.83 292
4174.98 283
4175.12 272
4175.27 257
4175.42 240
4175.57 222
4175.72 204
4175.86 187
4176.01 173
4176.16 162
4176.31 155
4176.46 151
4176.61 150
4176.75 152
4176.90 157
4177.05 166
4177.20 177
4177.35 189
4177.49 200
4177.64 210
4177.79 217
4177.94 219
4178.09 218
4178.23 212
4178.38 203
4178.53 190
4178.68 174
4178.83 156
4178.98 134
4179.12 112
4179.27 89
4179.42 67
4179.57 47
4179.72 30
4179.86 17
4180.01 6
4180.16 0
4180.31 0
4180.46 0
4180.61 0
4180.75 0
4180.90 0
4181.05 0
4181.20 0
4181.35 0
4181.50 8
4181.64 18
4181.79 27
4181.94 34
4182.09 37
4182.24 38
4182.38 35
4182.53 32
4182.68 28
4182.83 26
4182.98 28
4183.13 32
4183.27 38
4183.42 46
4183.57 52
4183.72 57
4183.87 60
4184.02 59
4184.16 58
4184.31 56
4184.46 57
4184.61 59
4184.76 63
4184.90 68
4185.05 73
4185.20 77
4185.35 78
4185.50 76
4185.65 70
4185.79 61
4185.94 51
4186.09 40
4186.24 30
4186.39 23
4186.54 21
4186.68 22
4186.83 27
4186.98 35
4187.13 44
4187.28 53
4187.43 61
4187.57 68
4187.72 73
4187.87 76
4188.02 77
4188.17 76
4188.32 73
4188.46 66
4188.61 55
4188.76 43
4188.91 29
4189.06 15
4189.21 3
4189.35 0
4189.50 0
4189.65 0
4189.80 0
4189.95 0
4190.10 0
4190.24 0
4190.39 0
4190.54 0
4190.69 3
4190.84 11
4190.99 21
4191.14 34
4191.28 46
4191.43 59
4191.58 71
4191.73 82
4191.88 93
4192.03 104
4192.17 114
4192.32 122
4192.47 128
4192.62 130
4192.77 127
4192.92 118
4193.06 105
4193.21 87
4193.36 68
4193.51 51
4193.66 38
4193.81 31
4193.96 30
4194.10 36
4194.25 46
4194.40 58
4194.55 69
4194.70 78
4194.85 82
4194.99 83
4195.14 82
4195.29 79
4195.44 79
4195.59 81
4195.74 87
4195.89 96
4196.03 107
4196.18 116
4196.33 121
4196.48 121
4196.63 113
4196.78 99
4196.92 81
4197.07 59
4197.22 39
4197.37 22
4197.52 9
4197.67 3
4197.82 1
4197.96 2
4198.11 3
4198.26 4
4198.41 2
4198.56 0
4198.71 0
4198.86 0
4199.00 0
4199.15 1
4199.30 14
4199.45 31
4199.60 49
4199.75 65
4199.89 78
4200.04 85
4200.19 85
4200.34 80
4200.49 71
4200.64 59
4200.79 46
4200.93 35
4201.08 28
4201.23 26
4201.38 29
4201.53 35
4201.68 42
4201.83 49
4201.97 54
4202.12 55
4202.27 53
4202.42 49
4202.57 45
4202.72 43
4202.87 44
4203.02 49
4203.16 57
4203.31 68
4203.46 82
4203.61 96
4203.76 113
4203.91 130
4204.06 147
4204.20 162
4204.35 175
4204.50 183
4204.65 185
4204.80 181
4204.95 171
4205.10 157
4205.24 140
4205.39 123
4205.54 106
4205.69 91
4205.84 77
4205.99 65
4206.14 55
4206.28 45
4206.43 37
4206.58 29
4206.73 23
4206.88 17
4207.03 13
4207.18 10
4207.33 9
4207.47 11
4207.62 15
4207.77 22
4207.92 33
4208.07 47
4208.22 62
4208.37 78
4208.52 92
4208.66 104
4208.81 112
4208.96 116
4209.11 117
4209.26 116
4209.41 115
4209.56 116
4209.70 118
4209.85 122
4210.00 127
4210.15 131
4210.30 134
4210.45 133
4210.60 128
4210.75 120
4210.89 110
4211.04 99
4211.19 89
4211.34 81
4211.49 77
4211.64 78
4211.79 83
4211.94 91
4212.08 101
4212.23 110
4212.38 118
4212.53 123
4212.68 124
4212.83 121
4212.98 115
4213.13 108
4213.27 101
4213.42 95
4213.57 92
4213.72 93
4213.87 96
4214.02 100
4214.17 104
4214.32 107
4214.47 108
4214.61 106
4214.76 103
4214.91 99
4215.06 94
4215.21 90
4215.36 87
4215.51 84
4215.66 80
4215.80 77
4215.95 72
4216.10 66
4216.25 59
4216.40 52
4216.55 46
4216.70 41
4216.85 40
4217.00 42
4217.14 47
4217.29 55
4217.44 65
4217.59 75
4217.74 83
4217.89 88
4218.04 89
4218.19 87
4218.34 80
4218.48 70
4218.63 59
4218.78 47
4218.93 35
4219.08 25
4219.23 17
4219.38 11
4219.53 5
4219.68 0
4219.82 0
4219.97 0
4220.12 0
4220.27 0
4220.42 0
4220.57 0
4220.72 0
4220.87 0
4221.02 12
4221.16 29
4221.31 48
4221.46 66
4221.61 82
4221.76 94
4221.91 101
4222.06 105
4222.21 105
4222.36 103
4222.50 101
4222.65 100
4222.80 100
4222.95 103
4223.10 106
4223.25 110
4223.40 115
4223.55 120
4223.70 124
4223.85 128
4223.99 131
4224.14 132
4224.29 131
4224.44 128
4224.59 124
4224.74 119
4224.89 114
4225.04 109
4225.19 104
4225.34 98
4225.48 89
4225.63 78
4225.78 65
4225.93 51
4226.08 39
4226.23 31
4226.38 28
4226.53 31
4226.68 37
4226.83 43
4226.97 48
4227.12 50
4227.27 47
4227.42 42
4227.57 38
4227.72 37
4227.87 42
4228.02 55
4228.17 76
4228.32 103
4228.46 132
4228.61 161
4228.76 185
4228.91 203
4229.06 213
4229.21 218
4229.36 218
4229.51 217
4229.66 215
4229.81 213
4229.96 211
4230.10 209
4230.25 204
4230.40 197
4230.55 188
4230.70 176
4230.85 165
4231.00 156
4231.15 149
4231.30 146
4231.45 145
4231.60 146
4231.74 147
4231.89 147
4232.04 146
4232.19 142
4232.34 136
4232.49 128
4232.64 119
4232.79 110
4232.94 102
4233.09 95
4233.24 89
4233.39 84
4233.53 81
4233.68 79
4233.83 78
4233.98 79
4234.13 81
4234.28 85
4234.43 91
4234.58 99
4234.73 108
4234.88 117
4235.03 126
4235.17 134
4235.32 142
4235.47 149
4235.62 156
4235.77 165
4235.92 177
4236.07 190
4236.22 205
4236.37 220
4236.52 235
4236.67 250
4236.82 263
4236.97 276
4237.11 289
4237.26 302
4237.41 316
4237.56 328
4237.71 339
4237.86 348
4238.01 355
4238.16 359
4238.31 360
4238.46 360
4238.61 360
4238.76 359
4238.91 360
4239.05 361
4239.20 364
4239.35 370
4239.50 377
4239.65 386
4239.80 396
4239.95 406
4240.10 415
4240.25 422
4240.40 426
4240.55 426
4240.70 424
4240.85 421
4240.99 418
4241.14 415
4241.29 413
4241.44 412
4241.59 412
4241.74 410
4241.89 407
4242.04 402
4242.19 395
4242.34 387
4242.49 378
4242.64 370
4242.79 362
4242.94 355
4243.08 349
4243.23 343
4243.38 338
4243.53 333
4243.68 328
4243.83 323
4243.98 319
4244.13 316
4244.28 313
4244.43 311
4244.58 311
4244.73 312
4244.88 314
4245.03 317
4245.18 320
4245.32 325
4245.47 331
4245.62 339
4245.77 348
4245.92 358
4246.07 368
4246.22 376
4246.37 381
4246.52 382
4246.67 378
4246.82 371
4246.97 363
4247.12 354
4247.27 345
4247.42 337
4247.57 330
4247.71 325
4247.86 321
4248.01 319
4248.16 319
4248.31 321
4248.46 325
4248.61 330
4248.76 334
4248.91 338
4249.06 341
4249.21 345
4249.36 348
4249.51 351
4249.66 354
4249.81 353
4249.96 348
4250.11 336
4250.25 317
4250.40 293
4250.55 267
4250.70 242
4250.85 222
4251.00 208
4251.15 200
4251.30 196
4251.45 193
4251.60 190
4251.75 185
4251.90 179
4252.05 173
4252.20 169
4252.35 170
4252.50 176
4252.65 188
4252.80 205
4252.95 224
4253.09 242
4253.24 257
4253.39 266
4253.54 268
4253.69 263
4253.84 253
4253.99 241
4254.14 230
4254.29 222
4254.44 218
4254.59 218
4254.74 220
4254.89 222
4255.04 223
4255.19 221
4255.34 215
4255.49 206
4255.64 195
4255.79 182
4255.94 170
4256.08 159
4256.23 150
4256.38 143
4256.53 140
4256.68 138
4256.83 138
4256.98 139
4257.13 141
4257.28 142
4257.43 143
4257.58 141
4257.73 137
4257.88 129
4258.03 117
4258.18 101
4258.33 83
4258.48 63
4258.63 45
4258.78 28
4258.93 15
4259.08 6
4259.23 3
4259.38 5
4259.53 11
4259.67 22
4259.82 36
4259.97 52
4260.12 67
4260.27 81
4260.42 93
4260.57 102
4260.72 108
4260.87 111
4261.02 109
4261.17 104
4261.32 95
4261.47 84
4261.62 70
4261.77 56
4261.92 44
4262.07 36
4262.22 34
4262.37 37
4262.52 44
4262.67 54
4262.82 63
4262.97 70
4263.12 74
4263.27 74
4263.42 71
4263.57 67
4263.71 64
4263.86 64
4264.01 65
4264.16 69
4264.31 74
4264.46 78
4264.61 80
4264.76 78
4264.91 73
4265.06 65
4265.21 54
4265.36 42
4265.51 28
4265.66 14
4265.81 2
4265.96 0
4266.11 0
4266.26 0
4266.41 0
4266.56 0
4266.71 0
4266.86 4
4267.01 12
4267.16 18
4267.31 19
4267.46 16
4267.61 11
4267.76 5
4267.91 2
4268.06 2
4268.21 7
4268.36 17
4268.51 30
4268.66 46
4268.81 62
4268.96 76
4269.11 87
4269.25 94
4269.40 97
4269.55 96
4269.70 93
4269.85 87
4270.00 80
4270.15 72
4270.30 64
4270.45 56
4270.60 49
4270.75 42
4270.90 36
4271.05 31
4271.20 27
4271.35 25
4271.50 26
4271.65 29
4271.80 36
4271.95 45
4272.10 57
4272.25 71
4272.40 85
4272.55 99
4272.70 111
4272.85 121
4273.00 130
4273.15 138
4273.30 144
4273.45 149
4273.60 153
4273.75 153
4273.90 151
4274.05 144
4274.20 133
4274.35 121
4274.50 108
4274.65 96
4274.80 85
4274.95 77
4275.10 72
4275.25 67
4275.40 64
4275.55 60
4275.70 56
4275.85 53
4276.00 51
4276.15 51
4276.30 53
4276.45 55
4276.60 57
4276.75 59
4276.90 58
4277.05 55
4277.20 51
4277.35 47
4277.50 44
4277.65 45
4277.80 51
4277.95 61
4278.10 75
4278.25 91
4278.40 106
4278.55 117
4278.70 124
4278.85 126
4279.00 125
4279.15 122
4279.30 119
4279.45 118
4279.60 119
4279.75 122
4279.90 125
4280.05 127
4280.20 126
4280.35 123
4280.50 119
4280.65 115
4280.80 113
4280.95 111
4281.10 112
4281.25 114
4281.40 117
4281.55 119
4281.69 121
4281.84 122
4281.99 121
4282.14 120
4282.29 118
4282.44 116
4282.59 114
4282.74 114
4282.90 116
4283.05 120
4283.20 127
4283.35 135
4283.50 144
4283.65 153
4283.80 160
4283.95 166
4284.10 169
4284.25 170
4284.40 169
4284.55 166
4284.70 163
4284.85 159
4285.00 156
4285.15 154
4285.30 153
4285.45 154
4285.60 156
4285.75 159
4285.90 161
4286.05 162
4286.20 162
4286.35 160
4286.50 157
4286.65 153
4286.80 148
4286.95 143
4287.10 139
4287.25 135
4287.40 130
4287.55 124
4287.70 117
4287.85 108
4288.00 95
4288.15 80
4288.30 62
4288.45 44
4288.60 25
4288.75 8
4288.90 0
4289.05 0
4289.20 0
4289.35 0
4289.50 0
4289.65 0
4289.80 0
4289.95 0
4290.10 0
4290.25 20
4290.40 43
4290.55 69
4290.70 93
4290.85 113
4291.00 129
4291.15 138
4291.30 140
4291.45 137
4291.60 131
4291.75 123
4291.90 115
4292.05 109
4292.20 104
4292.35 101
4292.50 99
4292.65 98
4292.80 98
4292.95 98
4293.10 101
4293.25 104
4293.40 108
4293.55 113
4293.70 117
4293.85 119
4294.00 121
4294.15 122
4294.30 123
4294.45 126
4294.60 132
4294.75 141
4294.90 153
4295.05 168
4295.20 183
4295.36 198
4295.51 213
4295.66 227
4295.81 241
4295.96 253
4296.11 263
4296.26 272
4296.41 277
4296.56 279
4296.71 279
4296.86 277
4297.01 276
4297.16 277
4297.31 281
4297.46 288
4297.61 296
4297.76 304
4297.91 310
4298.06 313
4298.21 313
4298.36 313
4298.51 314
4298.66 320
4298.81 332
4298.96 351
4299.11 377
4299.26 407
4299.41 437
4299.56 463
4299.71 484
4299.86 496
4300.01 500
4300.16 498
4300.31 489
4300.46 478
4300.61 465
4300.77 453
4300.92 443
4301.07 435
4301.22 430
4301.37 428
4301.52 429
4301.67 432
4301.82 435
4301.97 439
4302.12 442
4302.27 444
4302.42 446
4302.57 447
4302.72 449
4302.87 451
4303.02 454
4303.17 457
4303.32 459
4303.47 458
4303.62 455
4303.77 447
4303.92 435
4304.07 421
4304.22 404
4304.37 389
4304.52 376
4304.67 368
4304.82 365
4304.98 367
4305.13 375
4305.28 385
4305.43 397
4305.58 407
4305.73 413
4305.88 414
4306.03 408
4306.18 394
4306.33 373
4306.48 347
4306.63 320
4306.78 295
4306.93 276
4307.08 264
4307.23 261
4307.38 266
4307.53 276
4307.68 287
4307.83 297
4307.98 302
4308.13 301
4308.28 296
4308.44 287
4308.59 275
4308.74 264
4308.89 252
4309.04 241
4309.19 229
4309.34 217
4309.49 206
4309.64 194
4309.79 184
4309.94 174
4310.09 165
4310.24 156
4310.39 148
4310.54 141
4310.69 135
4310.84 132
4310.99 131
4311.14 132
4311.29 134
4311.44 137
4311.60 139
4311.75 142
4311.90 146
4312.05 152
4312.20 160
4312.35 171
4312.50 184
4312.65 197
4312.80 209
4312.95 219
4313.10 225
4313.25 227
4313.40 224
4313.55 219
4313.70 211
4313.85 202
4314.00 193
4314.15 186
4314.31 181
4314.46 178
4314.61 175
4314.76 172
4314.91 167
4315.06 159
4315.21 149
4315.36 138
4315.51 127
4315.66 118
4315.81 112
4315.96 108
4316.11 105
4316.26 101
4316.41 94
4316.56 84
4316.71 69
4316.87 51
4317.02 30
4317.17 9
4317.32 0
4317.47 0
4317.62 0
4317.77 0
4317.92 0
4318.07 0
4318.22 0
4318.37 0
4318.52 9
4318.67 22
4318.82 34
4318.97 44
4319.12 51
4319.28 55
4319.43 57
4319.58 56
4319.73 51
4319.88 43
4320.03 31
4320.18 16
4320.33 1
4320.48 0
4320.63 0
4320.78 0
4320.93 0
4321.08 0
4321.23 0
4321.38 0
4321.54 2
4321.69 17
4321.84 30
4321.99 40
4322.14 44
4322.29 44
4322.44 40
4322.59 33
4322.74 27
4322.89 22
4323.04 20
4323.19 21
4323.34 26
4323.49 34
4323.65 43
4323.80 53
4323.95 64
4324.10 75
4324.25 87
4324.40 98
4324.55 108
4324.70 115
4324.85 118
4325.00 117
4325.15 111
4325.30 101
4325.45 92
4325.60 84
4325.76 79
4325.91 79
4326.06 84
4326.21 91
4326.36 98
4326.51 104
4326.66 106
4326.81 105
4326.96 101
4327.11 96
4327.26 90
4327.41 85
4327.56 80
4327.72 77
4327.87 74
4328.02 70
4328.17 65
4328.32 60
4328.47 56
4328.62 53
4328.77 53
4328.92 57
4329.07 64
4329.22 73
4329.37 82
4329.53 89
4329.68 95
4329.83 100
4329.98 103
4330.13 105
4330.28 105
4330.43 104
4330.58 101
4330.73 97
4330.88 93
4331.03 90
4331.18 90
4331.34 92
4331.49 97
4331.64 103
4331.79 109
4331.94 116
4332.09 122
4332.24 127
4332.39 132
4332.54 135
4332.69 138
4332.84 136
4333.00 131
4333.15 121
4333.30 106
4333.45 88
4333.60 70
4333.75 54
4333.90 40
4334.05 31
4334.20 26
4334.35 24
4334.50 23
4334.66 23
4334.81 24
4334.96 23
4335.11 23
4335.26 22
4335.41 23
4335.56 24
4335.71 28
4335.86 32
4336.01 37
4336.16 43
4336.32 48
4336.47 51
4336.62 52
4336.77 52
4336.92 51
4337.07 49
4337.22 47
4337.37 44
4337.52 42
4337.67 39
4337.82 36
4337.98 32
4338.13 29
4338.28 25
4338.43 21
4338.58 18
4338.73 14
4338.88 9
4339.03 3
4339.18 0
4339.33 0
4339.49 0
4339.64 0
4339.79 0
4339.94 0
4340.09 0
4340.24 3
4340.39 19
4340.54 36
4340.69 52
4340.84 67
4341.00 78
4341.15 87
4341.30 93
4341.45 97
4341.60 101
4341.75 104
4341.90 108
4342.05 112
4342.20 116
4342.36 119
4342.51 120
4342.66 119
4342.81 116
4342.96 110
4343.11 102
4343.26 94
4343.41 85
4343.56 75
4343.71 67
4343.87 58
4344.02 51
4344.17 44
4344.32 39
4344.47 35
4344.62 33
4344.77 34
4344.92 36
4345.07 39
4345.23 43
4345.38 46
4345.53 48
4345.68 49
4345.83 49
4345.98 49
4346.13 49
4346.28 50
4346.43 51
4346.59 51
4346.74 51
4346.89 49
4347.04 47
4347.19 45
4347.34 45
4347.49 46
4347.64 49
4347.79 53
4347.95 57
4348.10 60
4348.25 62
4348.40 62
4348.55 61
4348.70 60
4348.85 59
4349.00 57
4349.16 54
4349.31 49
4349.46 43
4349.61 36
4349.76 31
4349.91 30
4350.06 34
4350.21 44
4350.36 58
4350.52 72
4350.67 83
4350.82 89
4350.97 87
4351.12 77
4351.27 63
4351.42 48
4351.57 34
4351.73 24
4351.88 19
4352.03 19
4352.18 23
4352.33 29
4352.48 36
4352.63 42
4352.78 48
4352.94 53
4353.09 57
4353.24 62
4353.39 67
4353.54 74
4353.69 81
4353.84 89
4353.99 96
4354.15 100
4354.30 101
4354.45 99
4354.60 92
4354.75 84
4354.90 76
4355.05 70
4355.20 66
4355.36 66
4355.51 67
4355.66 70
4355.81 71
4355.96 70
4356.11 68
4356.26 63
4356.41 58
4356.57 53
4356.72 50
4356.87 48
4357.02 49
4357.17 52
4357.32 56
4357.47 61
4357.62 66
4357.78 71
4357.93 74
4358.08 75
4358.23 72
4358.38 67
4358.53 60
4358.68 52
4358.84 46
4358.99 43
4359.14 43
4359.29 46
4359.44 51
4359.59 55
4359.74 58
4359.89 58
4360.05 55
4360.20 50
4360.35 46
4360.50 42
4360.65 40
4360.80 40
4360.95 41
4361.11 42
4361.26 41
4361.41 38
4361.56 33
4361.71 26
4361.86 18
4362.01 10
4362.17 3
4362.32 0
4362.47 0
4362.62 0
4362.77 0
4362.92 0
4363.07 0
4363.23 0
4363.38 0
4363.53 0
4363.68 7
4363.83 17
4363.98 26
4364.13 35
4364.29 42
4364.44 48
4364.59 52
4364.74 55
4364.89 56
4365.04 57
4365.19 57
4365.35 57
4365.50 55
4365.65 52
4365.80 46
4365.95 39
4366.10 30
4366.25 22
4366.41 17
4366.56 14
4366.71 15
4366.86 19
4367.01 24
4367.16 29
4367.31 31
4367.47 30
4367.62 27
4367.77 21
4367.92 16
4368.07 13
4368.22 14
4368.38 19
4368.53 28
4368.68 40
4368.83 51
4368.98 61
4369.13 68
4369.28 73
4369.44 74
4369.59 74
4369.74 72
4369.89 71
4370.04 71
4370.19 73
4370.34 76
4370.50 81
4370.65 87
4370.80 94
4370.95 101
4371.10 107
4371.25 111
4371.41 114
4371.56 115
4371.71 113
4371.86 108
4372.01 101
4372.16 91
4372.32 80
4372.47 69
4372.62 60
4372.77 53
4372.92 48
4373.07 47
4373.22 49
4373.38 51
4373.53 54
4373.68 55
4373.83 53
4373.98 50
4374.13 45
4374.29 40
4374.44 36
4374.59 34
4374.74 36
4374.89 41
4375.04 49
4375.20 59
4375.35 69
4375.50 80
4375.65 91
4375.80 102
4375.95 112
4376.11 119
4376.26 124
4376.41 124
4376.56 121
4376.71 113
4376.86 102
4377.02 88
4377.17 74
4377.32 60
4377.47 47
4377.62 36
4377.77 26
4377.93 17
4378.08 9
4378.23 1
4378.38 0
4378.53 0
4378.68 0
4378.84 0
4378.99 0
4379.14 0
4379.29 0
4379.44 0
4379.59 5
4379.75 12
4379.90 18
4380.05 26
4380.20 35
4380.35 46
4380.50 58
4380.66 70
4380.81 80
4380.96 86
4381.11 88
4381.26 85
4381.41 78
4381.57 70
4381.72 63
4381.87 59
4382.02 59
4382.17 65
4382.32 75
4382.48 87
4382.63 97
4382.78 104
4382.93 107
4383.08 106
4383.24 102
4383.39 97
4383.54 91
4383.69 87
4383.84 83
4383.99 79
4384.15 74
4384.30 67
4384.45 59
4384.60 49
4384.75 40
4384.90 33
4385.06 30
4385.21 30
4385.36 35
4385.51 42
4385.66 49
4385.82 55
4385.97 57
4386.12 56
4386.27 52
4386.42 45
4386.57 37
4386.73 30
4386.88 25
4387.03 22
4387.18 20
4387.33 20
4387.49 20
4387.64 21
4387.79 23
4387.94 24
4388.09 26
4388.24 28
4388.40 31
4388.55 35
4388.70 39
4388.85 45
4389.00 51
4389.16 59
4389.31 66
4389.46 72
4389.61 75
4389.76 75
4389.92 72
4390.07 65
4390.22 55
4390.37 44
4390.52 34
4390.67 27
4390.83 23
4390.98 22
4391.13 23
4391.28 26
4391.43 31
4391.59 36
4391.74 42
4391.89 52
4392.04 66
4392.19 84
4392.35 108
4392.50 133
4392.65 158
4392.80 179
4392.95 194
4393.11 202
4393.26 202
4393.41 199
4393.56 193
4393.71 189
4393.87 188
4394.02 189
4394.17 191
4394.32 192
4394.47 190
4394.62 185
4394.78 179
4394.93 174
4395.08 170
4395.23 171
4395.38 175
4395.54 182
4395.69 190
4395.84 198
4395.99 205
4396.14 211
4396.30 219
4396.45 230
4396.60 244
4396.75 262
4396.90 283
4397.06 305
4397.21 327
4397.36 346
4397.51 362
4397.66 375
4397.82 386
4397.97 396
4398.12 405
4398.27 417
4398.42 431
4398.58 447
4398.73 464
4398.88 482
4399.03 499
4399.18 516
4399.34 533
4399.49 551
4399.64 571
4399.79 593
4399.95 619
4400.10 645
4400.25 670
4400.40 690
4400.55 703
4400.71 710
4400.86 709
4401.01 704
4401.16 697
4401.31 691
4401.47 687
4401.62 687
4401.77 688
4401.92 690
4402.07 691
4402.23 688
4402.38 681
4402.53 671
4402.68 657
4402.83 641
4402.99 625
4403.14 608
4403.29 591
4403.44 574
4403.60 557
4403.75 539
4403.90 520
4404.05 502
4404.20 485
4404.36 468
4404.51 453
4404.66 440
4404.81 429
4404.96 422
4405.12 419
4405.27 420
4405.42 424
4405.57 431
4405.72 438
4405.88 443
4406.03 444
4406.18 439
4406.33 431
4406.49 420
4406.64 409
4406.79 400
4406.94 394
4407.09 392
4407.25 391
4407.40 391
4407.55 389
4407.70 383
4407.86 373
4408.01 359
4408.16 342
4408.31 324
4408.46 305
4408.62 286
4408.77 267
4408.92 248
4409.07 228
4409.23 209
4409.38 190
4409.53 174
4409.68 161
4409.83 151
4409.99 144
4410.14 138
4410.29 133
4410.44 128
4410.60 123
4410.75 119
4410.90 116
4411.05 116
4411.20 120
4411.36 126
4411.51 135
4411.66 146
4411.81 158
4411.97 171
4412.12 185
4412.27 200
4412.42 214
4412.57 226
4412.73 233
4412.88 234
4413.03 228
4413.18 214
4413.34 196
4413.49 176
4413.64 156
4413.79 139
4413.95 127
4414.10 120
4414.25 116
4414.40 116
4414.55 117
4414.71 120
4414.86 125
4415.01 132
4415.16 143
4415.32 157
4415.47 173
4415.62 191
4415.77 211
4415.93 229
4416.08 246
4416.23 259
4416.38 269
4416.53 276
4416.69 277
4416.84 274
4416.99 267
4417.14 255
4417.30 241
4417.45 225
4417.60 208
4417.75 191
4417.91 175
4418.06 161
4418.21 150
4418.36 141
4418.52 135
4418.67 133
4418.82 134
4418.97 136
4419.12 136
4419.28 132
4419.43 122
4419.58 104
4419.73 81
4419.89 55
4420.04 29
4420.19 8
4420.34 0
4420.50 0
4420.65 0
4420.80 0
4420.95 0
4421.11 0
4421.26 1
4421.41 1
4421.56 0
4421.72 0
4421.87 1
4422.02 5
4422.17 11
4422.33 18
4422.48 25
4422.63 32
4422.78 39
4422.93 44
4423.09 47
4423.24 47
4423.39 45
4423.54 41
4423.70 36
4423.85 32
4424.00 29
4424.15 29
4424.31 33
4424.46 39
4424.61 47
4424.76 55
4424.92 63
4425.07 69
4425.22 74
4425.37 78
4425.53 81
4425.68 84
4425.83 86
4425.98 88
4426.14 90
4426.29 91
4426.44 93
4426.59 95
4426.75 97
4426.90 101
4427.05 104
4427.20 108
4427.36 110
4427.51 111
4427.66 110
4427.81 108
4427.97 104
4428.12 99
4428.27 94
4428.42 88
4428.58 82
4428.73 75
4428.88 68
4429.04 62
4429.19 56
4429.34 53
4429.49 52
4429.65 56
4429.80 64
4429.95 75
4430.10 88
4430.26 102
4430.41 113
4430.56 122
4430.71 126
4430.87 127
4431.02 127
4431.17 127
4431.32 129
4431.48 134
4431.63 143
4431.78 153
4431.93 162
4432.09 168
4432.24 171
4432.39 169
4432.54 164
4432.70 158
4432.85 151
4433.00 146
4433.16 141
4433.31 139
4433.46 138
4433.61 136
4433.77 134
4433.92 131
4434.07 126
4434.22 121
4434.38 115
4434.53 109
4434.68 103
4434.83 96
4434.99 91
4435.14 86
4435.29 83
4435.44 82
4435.60 84
4435.75 88
4435.90 96
4436.06 105
4436.21 115
4436.36 124
4436.51 132
4436.67 136
4436.82 136
4436.97 134
4437.12 131
4437.28 129
4437.43 130
4437.58 135
4437.73 145
4437.89 158
4438.04 173
4438.19 188
4438.35 201
4438.50 213
4438.65 222
4438.80 228
4438.96 233
4439.11 236
4439.26 237
4439.41 238
4439.57 238
4439.72 238
4439.87 240
4440.03 243
4440.18 246
4440.33 249
4440.48 251
4440.64 250
4440.79 247
4440.94 242
4441.10 238
4441.25 235
4441.40 236
4441.55 240
4441.71 247
4441.86 258
4442.01 270
4442.16 283
4442.32 295
4442.47 307
4442.62 317
4442.78 324
4442.93 326
4443.08 322
4443.23 313
4443.39 298
4443.54 279
4443.69 259
4443.85 240
4444.00 224
4444.15 212
4444.30 204
4444.46 199
4444.61 195
4444.76 193
4444.92 191
4445.07 189
4445.22 188
4445.37 190
4445.53 194
4445.68 200
4445.83 208
4445.98 218
4446.14 228
4446.29 238
4446.44 247
4446.60 253
4446.75 257
4446.90 257
4447.05 255
4447.21 250
4447.36 244
4447.51 238
4447.67 234
4447.82 232
4447.97 231
4448.12 231
4448.28 230
4448.43 228
4448.58 223
4448.74 216
4448.89 208
4449.04 202
4449.20 199
4449.35 199
4449.50 203
4449.65 208
4449.81 212
4449.96 214
4450.11 211
4450.27 203
4450.42 191
4450.57 176
4450.72 162
4450.88 150
4451.03 141
4451.18 137
4451.34 137
4451.49 140
4451.64 145
4451.79 151
4451.95 155
4452.10 157
4452.25 156
4452.41 153
4452.56 149
4452.71 143
4452.87 138
4453.02 133
4453.17 130
4453.32 128
4453.48 127
4453.63 127
4453.78 126
4453.94 124
4454.09 121
4454.24 117
4454.40 113
4454.55 110
4454.70 108
4454.85 106
4455.01 104
4455.16 102
4455.31 99
4455.47 97
4455.62 95
4455.77 95
4455.93 100
4456.08 108
4456.23 120
4456.38 132
4456.54 144
4456.69 152
4456.84 157
4457.00 159
4457.15 160
4457.30 163
4457.46 169
4457.61 178
4457.76 189
4457.91 200
4458.07 209
4458.22 214
4458.37 216
4458.53 213
4458.68 208
4458.83 202
4458.99 194
4459.14 186
4459.29 177
4459.45 166
4459.60 154
4459.75 141
4459.90 127
4460.06 111
4460.21 96
4460.36 81
4460.52 67
4460.67 55
4460.82 46
4460.98 41
4461.13 41
4461.28 45
4461.44 53
4461.59 65
4461.74 77
4461.90 89
4462.05 98
4462.20 106
4462.35 111
4462.51 113
4462.66 114
4462.81 112
4462.97 108
4463.12 101
4463.27 92
4463.43 81
4463.58 69
4463.73 57
4463.89 47
4464.04 38
4464.19 31
4464.35 25
4464.50 18
4464.65 9
4464.80 0
4464.96 0
4465.11 0
4465.26 0
4465.42 0
4465.57 0
4465.72 0
4465.88 0
4466.03 9
4466.18 29
4466.34 49
4466.49 66
4466.64 78
4466.80 83
4466.95 82
4467.10 77
4467.26 69
4467.41 60
4467.56 55
4467.72 53
4467.87 57
4468.02 66
4468.18 77
4468.33 88
4468.48 98
4468.64 105
4468.79 108
4468.94 106
4469.09 100
4469.25 94
4469.40 88
4469.55 85
4469.71 86
4469.86 91
4470.01 99
4470.17 110
4470.32 121
4470.47 131
4470.63 139
4470.78 145
4470.93 150
4471.09 155
4471.24 161
4471.39 170
4471.55 181
4471.70 193
4471.85 205
4472.01 215
4472.16 220
4472.31 219
4472.47 211
4472.62 198
4472.77 179
4472.93 159
4473.08 139
4473.23 121
4473.39 107
4473.54 99
4473.69 97
4473.85 100
4474.00 108
4474.15 118
4474.31 129
4474.46 139
4474.61 146
4474.77 149
4474.92 148
4475.07 143
4475.23 135
4475.38 127
4475.53 121
4475.69 117
4475.84 117
4475.99 121
4476.15 129
4476.30 142
4476.45 158
4476.61 176
4476.76 196
4476.91 216
4477.07 236
4477.22 255
4477.37 272
4477.53 286
4477.68 298
4477.83 307
4477.99 314
4478.14 319
4478.29 323
4478.45 325
4478.60 326
4478.75 325
4478.91 323
4479.06 320
4479.21 315
4479.37 311
4479.52 308
4479.67 310
4479.83 318
4479.98 332
4480.14 355
4480.29 384
4480.44 420
4480.60 458
4480.75 495
4480.90 526
4481.06 549
4481.21 561
4481.36 561
4481.52 550
4481.67 532
4481.82 512
4481.98 493
4482.13 477
4482.28 465
4482.44 458
4482.59 453
4482.74 448
4482.90 441
4483.05 431
4483.20 419
4483.36 406
4483.51 393
4483.66 382
4483.82 374
4483.97 370
4484.13 368
4484.28 369
4484.43 370
4484.59 371
4484.74 369
4484.89 365
4485.05 358
4485.20 347
4485.35 334
4485.51 319
4485.66 302
4485.81 285
4485.97 269
4486.12 256
4486.27 245
4486.43 237
4486.58 232
4486.74 228
4486.89 224
4487.04 219
4487.20 212
4487.35 204
4487.50 197
4487.66 192
4487.81 189
4487.96 190
4488.12 194
4488.27 199
4488.42 202
4488.58 204
4488.73 203
4488.89 199
4489.04 193
4489.19 185
4489.35 176
4489.50 166
4489.65 155
4489.81 143
4489.96 133
4490.11 125
4490.27 120
4490.42 119
4490.57 122
4490.73 129
4490.88 140
4491.04 151
4491.19 163
4491.34 173
4491.50 181
4491.65 188
4491.80 192
4491.96 196
4492.11 199
4492.26 203
4492.42 207
4492.57 214
4492.73 221
4492.88 229
4493.03 236
4493.19 241
4493.34 243
4493.49 241
4493.65 236
4493.80 228
4493.95 217
4494.11 205
4494.26 192
4494.42 179
4494.57 166
4494.72 155
4494.88 146
4495.03 139
4495.18 136
4495.34 135
4495.49 136
4495.65 138
4495.80 139
4495.95 140
4496.11 141
4496.26 140
4496.41 139
4496.57 139
4496.72 140
4496.88 143
4497.03 147
4497.18 150
4497.34 152
4497.49 149
4497.64 142
4497.80 129
4497.95 113
4498.11 95
4498.26 78
4498.41 65
4498.57 58
4498.72 55
4498.87 56
4499.03 58
4499.18 60
4499.34 60
4499.49 58
4499.64 54
4499.80 50
4499.95 46
4500.10 43
4500.26 41
4500.41 42
4500.57 44
4500.72 48
4500.87 51
4501.03 54
4501.18 55
4501.33 54
4501.49 49
4501.64 41
4501.80 32
4501.95 22
4502.10 13
4502.26 4
4502.41 0
4502.56 0
4502.72 0
4502.87 0
4503.03 0
4503.18 0
4503.33 0
4503.49 0
4503.64 4
4503.80 20
4503.95 37
4504.10 54
4504.26 71
4504.41 87
4504.56 105
4504.72 124
4504.87 144
4505.03 164
4505.18 180
4505.33 190
4505.49 192
4505.64 186
4505.80 173
4505.95 154
4506.10 131
4506.26 109
4506.41 88
4506.56 71
4506.72 58
4506.87 50
4507.03 46
4507.18 48
4507.33 53
4507.49 61
4507.64 71
4507.80 82
4507.95 94
4508.10 105
4508.26 114
4508.41 122
4508.57 126
4508.72 127
4508.87 125
4509.03 119
4509.18 112
4509.34 105
4509.49 99
4509.64 95
4509.80 93
4509.95 93
4510.10 92
4510.26 89
4510.41 85
4510.57 78
4510.72 71
4510.87 65
4511.03 62
4511.18 63
4511.34 69
4511.49 78
4511.64 89
4511.80 100
4511.95 111
4512.11 121
4512.26 131
4512.41 141
4512.57 152
4512.72 163
4512.88 173
4513.03 181
4513.18 186
4513.34 190
4513.49 193
4513.65 196
4513.80 201
4513.95 208
4514.11 217
4514.26 228
4514.42 240
4514.57 252
4514.72 265
4514.88 280
4515.03 296
4515.19 313
4515.34 329
4515.49 343
4515.65 353
4515.80 356
4515.96 352
4516.11 342
4516.26 328
4516.42 312
4516.57 299
4516.73 291
4516.88 288
4517.04 291
4517.19 299
4517.34 310
4517.50 322
4517.65 334
4517.81 342
4517.96 348
4518.11 349
4518.27 347
4518.42 341
4518.58 332
4518.73 322
4518.88 309
4519.04 296
4519.19 284
4519.35 272
4519.50 261
4519.65 253
4519.81 247
4519.96 244
4520.12 244
4520.27 246
4520.43 251
4520.58 257
4520.73 265
4520.89 274
4521.04 284
4521.20 294
4521.35 305
4521.50 316
4521.66 326
4521.81 334
4521.97 338
4522.12 340
4522.28 339
4522.43 335
4522.58 331
4522.74 326
4522.89 322
4523.05 318
4523.20 314
4523.35 309
4523.51 303
4523.66 297
4523.82 291
4523.97 287
4524.13 286
4524.28 288
4524.43 292
4524.59 297
4524.74 305
4524.90 312
4525.05 320
4525.20 328
4525.36 336
4525.51 342
4525.67 348
4525.82 352
4525.98 352
4526.13 348
4526.28 340
4526.44 328
4526.59 314
4526.75 298
4526.90 285
4527.06 276
4527.21 274
4527.36 280
4527.52 293
4527.67 313
4527.83 339
4527.98 367
4528.13 396
4528.29 421
4528.44 442
4528.60 458
4528.75 468
4528.91 475
4529.06 482
4529.21 490
4529.37 502
4529.52 518
4529.68 539
4529.83 563
4529.99 591
4530.14 622
4530.29 656
4530.45 693
4530.60 733
4530.76 777
4530.91 825
4531.07 875
4531.22 929
4531.37 987
4531.53 1049
4531.68 1116
4531.84 1190
4531.99 1271
4532.15 1359
4532.30 1452
4532.46 1550
4532.61 1651
4532.76 1754
4532.92 1857
4533.07 1960
4533.23 2061
4533.38 2159
4533.54 2254
4533.69 2344
4533.84 2429
4534.00 2511
4534.15 2588
4534.31 2664
4534.46 2738
4534.62 2810
4534.77 2882
4534.92 2952
4535.08 3022
4535.23 3091
4535.39 3159
4535.54 3227
4535.70 3294
4535.85 3360
4536.01 3423
4536.16 3479
4536.31 3527
4536.47 3566
4536.62 3593
4536.78 3609
4536.93 3613
4537.09 3606
4537.24 3590
4537.39 3566
4537.55 3536
4537.70 3501
4537.86 3466
4538.01 3434
4538.17 3404
4538.32 3378
4538.48 3353
4538.63 3324
4538.78 3288
4538.94 3241
4539.09 3182
4539.25 3110
4539.40 3029
4539.56 2943
4539.71 2856
4539.87 2771
4540.02 2689
4540.17 2608
4540.33 2526
4540.48 2444
4540.64 2360
4540.79 2278
4540.95 2199
4541.10 2126
4541.26 2062
4541.41 2008
4541.57 1960
4541.72 1915
4541.87 1869
4542.03 1819
4542.18 1763
4542.34 1700
4542.49 1633
4542.65 1562
4542.80 1492
4542.96 1424
4543.11 1360
4543.26 1300
4543.42 1244
4543.57 1191
4543.73 1143
4543.88 1098
4544.04 1056
4544.19 1018
4544.35 982
4544.50 947
4544.66 913
4544.81 877
4544.96 837
4545.12 794
4545.27 748
4545.43 701
4545.58 655
4545.74 612
4545.89 574
4546.05 540
4546.20 512
4546.36 487
4546.51 465
4546.66 443
4546.82 421
4546.97 399
4547.13 376
4547.28 355
4547.44 338
4547.59 326
4547.75 320
4547.90 321
4548.06 325
4548.21 330
4548.36 332
4548.52 330
4548.67 323
4548.83 311
4548.98 297
4549.14 282
4549.29 269
4549.45 259
4549.60 252
4549.76 247
4549.91 245
4550.07 245
4550.22 247
4550.37 252
4550.53 258
4550.68 265
4550.84 272
4550.99 278
4551.15 282
4551.30 283
4551.46 282
4551.61 279
4551.77 275
4551.92 269
4552.08 260
4552.23 248
4552.39 233
4552.54 215
4552.69 193
4552.85 171
4553.00 149
4553.16 131
4553.31 117
4553.47 108
4553.62 104
4553.78 102
4553.93 102
4554.09 102
4554.24 99
4554.40 93
4554.55 83
4554.71 70
4554.86 55
4555.02 39
4555.17 24
4555.32 13
4555.48 6
4555.63 6
4555.79 11
4555.94 20
4556.10 32
4556.25 44
4556.41 54
4556.56 60
4556.72 60
4556.87 55
4557.03 47
4557.18 36
4557.34 25
4557.49 16
4557.65 8
4557.80 4
4557.96 3
4558.11 3
4558.26 3
4558.42 2
4558.57 0
4558.73 0
4558.88 0
4559.04 0
4559.19 0
4559.35 0
4559.50 0
4559.66 12
4559.81 29
4559.97 46
4560.12 63
4560.28 77
4560.43 88
4560.59 97
4560.74 104
4560.90 111
4561.05 120
4561.21 130
4561.36 143
4561.52 158
4561.67 173
4561.83 189
4561.98 203
4562.13 214
4562.29 220
4562.44 223
4562.60 221
4562.75 217
4562.91 211
4563.06 206
4563.22 203
4563.37 204
4563.53 208
4563.68 215
4563.84 223
4563.99 231
4564.15 236
4564.30 238
4564.46 236
4564.61 230
4564.77 223
4564.92 215
4565.08 209
4565.23 206
4565.39 205
4565.54 207
4565.70 211
4565.85 214
4566.01 218
4566.16 222
4566.32 224
4566.47 225
4566.63 224
4566.78 221
4566.94 214
4567.09 204
4567.25 190
4567.40 174
4567.56 157
4567.71 142
4567.87 130
4568.02 123
4568.18 121
4568.33 123
4568.49 129
4568.64 137
4568.80 145
4568.95 152
4569.10 158
4569.26 164
4569.41 168
4569.57 170
4569.72 171
4569.88 168
4570.03 161
4570.19 152
4570.34 141
4570.50 130
4570.65 121
4570.81 116
4570.96 115
4571.12 118
4571.27 124
4571.43 130
4571.58 135
4571.74 138
4571.89 139
4572.05 138
4572.20 135
4572.36 132
4572.51 128
4572.67 124
4572.82 117
4572.98 108
4573.13 99
4573.29 89
4573.44 81
4573.60 77
4573.75 77
4573.91 82
4574.06 91
4574.22 103
4574.37 115
4574.53 126
4574.68 136
4574.84 144
4575.00 151
4575.15 158
4575.31 168
4575.46 179
4575.62 193
4575.77 208
4575.93 223
4576.08 235
4576.24 244
4576.39 248
4576.55 248
4576.70 244
4576.86 237
4577.01 228
4577.17 219
4577.32 209
4577.48 199
4577.63 189
4577.79 179
4577.94 168
4578.10 157
4578.25 146
4578.41 136
4578.56 128
4578.72 123
4578.87 121
4579.03 122
4579.18 125
4579.34 129
4579.49 132
4579.65 135
4579.80 136
4579.96 136
4580.11 137
4580.27 137
4580.42 137
4580.58 137
4580.73 136
4580.89 135
4581.04 132
4581.20 129
4581.35 127
4581.51 128
4581.66 133
4581.82 141
4581.98 151
4582.13 163
4582.29 173
4582.44 181
4582.60 185
4582.75 186
4582.91 186
4583.06 184
4583.22 181
4583.37 176
4583.53 170
4583.68 162
4583.84 151
4583.99 139
4584.15 127
4584.30 118
4584.46 114
4584.61 115
4584.77 119
4584.92 127
4585.08 134
4585.23 140
4585.39 142
4585.54 140
4585.70 134
4585.86 125
4586.01 115
4586.17 103
4586.32 90
4586.48 79
4586.63 70
4586.79 64
4586.94 59
4587.10 57
4587.25 55
4587.41 53
4587.56 50
4587.72 47
4587.87 44
4588.03 42
4588.18 43
4588.34 47
4588.49 53
4588.65 59
4588.81 62
4588.96 60
4589.12 52
4589.27 40
4589.43 23
4589.58 7
4589.74 0
4589.89 0
4590.05 0
4590.20 0
4590.36 0
4590.51 11
4590.67 22
4590.82 30
4590.98 35
4591.13 38
4591.29 38
4591.45 39
4591.60 42
4591.76 47
4591.91 56
4592.07 67
4592.22 80
4592.38 91
4592.53 99
4592.69 100
4592.84 95
4593.00 82
4593.15 64
4593.31 43
4593.47 23
4593.62 6
4593.78 0
4593.93 0
4594.09 0
4594.24 0
4594.40 1
4594.55 5
4594.71 6
4594.86 4
4595.02 0
4595.17 0
4595.33 0
4595.49 0
4595.64 2
4595.80 11
4595.95 21
4596.11 30
4596.26 38
4596.42 42
4596.57 42
4596.73 39
4596.88 36
4597.04 32
4597.19 31
4597.35 33
4597.51 37
4597.66 41
4597.82 45
4597.97 46
4598.13 45
4598.28 41
4598.44 37
4598.59 34
4598.75 35
4598.90 40
4599.06 49
4599.22 60
4599.37 71
4599.53 81
4599.68 89
4599.84 94
4599.99 98
4600.15 103
4600.30 109
4600.46 117
4600.61 126
4600.77 133
4600.93 136
4601.08 133
4601.24 125
4601.39 111
4601.55 93
4601.70 75
4601.86 58
4602.01 44
4602.17 33
4602.33 24
4602.48 17
4602.64 10
4602.79 3
4602.95 0
4603.10 0
4603.26 0
4603.41 0
4603.57 0
4603.72 0
4603.88 0
4604.04 0
4604.19 6
4604.35 21
4604.50 40
4604.66 60
4604.81 80
4604.97 100
4605.12 120
4605.28 138
4605.44 156
4605.59 172
4605.75 188
4605.90 202
4606.06 214
4606.21 223
4606.37 228
4606.53 230
4606.68 228
4606.84 224
4606.99 219
4607.15 213
4607.30 207
4607.46 202
4607.61 197
4607.77 192
4607.93 185
4608.08 178
4608.24 169
4608.39 159
4608.55 149
4608.70 138
4608.86 127
4609.01 116
4609.17 106
4609.33 97
4609.48 90
4609.64 84
4609.79 81
4609.95 80
4610.10 80
4610.26 80
4610.42 78
4610.57 74
4610.73 67
4610.88 58
4611.04 48
4611.19 40
4611.35 34
4611.51 32
4611.66 35
4611.82 40
4611.97 47
4612.13 54
4612.28 60
4612.44 65
4612.60 69
4612.75 73
4612.91 75
4613.06 77
4613.22 78
4613.37 77
4613.53 75
4613.68 71
4613.84 67
4614.00 64
4614.15 64
4614.31 68
4614.46 77
4614.62 89
4614.77 103
4614.93 116
4615.09 126
4615.24 132
4615.40 132
4615.55 128
4615.71 120
4615.87 111
4616.02 100
4616.18 90
4616.33 81
4616.49 73
4616.64 67
4616.80 65
4616.96 66
4617.11 73
4617.27 85
4617.42 100
4617.58 116
4617.73 130
4617.89 139
4618.05 142
4618.20 140
4618.36 134
4618.51 126
4618.67 120
4618.82 117
4618.98 120
4619.14 128
4619.29 140
4619.45 154
4619.60 169
4619.76 183
4619.92 194
4620.07 204
4620.23 211
4620.38 217
4620.54 222
4620.69 226
4620.85 229
4621.01 232
4621.16 236
4621.32 242
4621.47 251
4621.63 266
4621.79 287
4621.94 314
4622.10 346
4622.25 380
4622.41 413
4622.56 444
4622.72 470
4622.88 493
4623.03 512
4623.19 530
4623.34 546
4623.50 559
4623.66 569
4623.81 574
4623.97 575
4624.12 572
4624.28 567
4624.44 564
4624.59 563
4624.75 567
4624.90 574
4625.06 582
4625.21 588
4625.37 591
4625.53 588
4625.68 581
4625.84 572
4625.99 563
4626.15 555
4626.31 549
4626.46 545
4626.62 542
4626.77 538
4626.93 533
4627.09 527
4627.24 521
4627.40 516
4627.55 513
4627.71 511
4627.87 509
4628.02 504
4628.18 496
4628.33 483
4628.49 466
4628.65 446
4628.80 425
4628.96 408
4629.11 395
4629.27 388
4629.42 385
4629.58 386
4629.74 387
4629.89 387
4630.05 384
4630.20 377
4630.36 368
4630.52 359
4630.67 350
4630.83 344
4630.98 339
4631.14 335
4631.30 331
4631.45 326
4631.61 319
4631.76 310
4631.92 300
4632.08 290
4632.23 281
4632.39 274
4632.54 267
4632.70 261
4632.86 254
4633.01 245
4633.17 235
4633.33 223
4633.48 213
4633.64 204
4633.79 199
4633.95 198
4634.11 201
4634.26 206
4634.42 212
4634.57 217
4634.73 219
4634.89 217
4635.04 212
4635.20 203
4635.35 193
4635.51 181
4635.67 170
4635.82 160
4635.98 152
4636.13 144
4636.29 138
4636.45 131
4636.60 125
4636.76 116
4636.91 107
4637.07 96
4637.23 84
4637.38 74
4637.54 65
4637.70 59
4637.85 56
4638.01 58
4638.16 63
4638.32 70
4638.48 80
4638.63 91
4638.79 103
4638.94 115
4639.10 128
4639.26 140
4639.41 150
4639.57 157
4639.72 161
4639.88 162
4640.04 158
4640.19 150
4640.35 141
4640.51 132
4640.66 124
4640.82 117
4640.97 110
4641.13 104
4641.29 99
4641.44 92
4641.60 86
4641.76 79
4641.91 71
4642.07 65
4642.22 59
4642.38 53
4642.54 46
4642.69 40
4642.85 34
4643.00 29
4643.16 25
4643.32 24
4643.47 24
4643.63 27
4643.79 32
4643.94 38
4644.10 44
4644.25 51
4644.41 57
4644.57 64
4644.72 71
4644.88 79
4645.04 89
4645.19 100
4645.35 113
4645.50 124
4645.66 134
4645.82 141
4645.97 143
4646.13 143
4646.29 140
4646.44 134
4646.60 129
4646.75 126
4646.91 124
4647.07 124
4647.22 125
4647.38 126
4647.54 127
4647.69 128
4647.85 127
4648.00 124
4648.16 121
4648.32 117
4648.47 112
4648.63 107
4648.79 101
4648.94 94
4649.10 87
4649.25 79
4649.41 71
4649.57 64
4649.72 59
4649.88 58
4650.04 59
4650.19 62
4650.35 65
4650.51 67
4650.66 65
4650.82 59
4650.97 49
4651.13 37
4651.29 24
4651.44 13
4651.60 3
4651.76 0
4651.91 0
4652.07 0
4652.23 0
4652.38 0
4652.54 0
4652.69 0
4652.85 0
4653.01 0
4653.16 3
4653.32 13
4653.48 26
4653.63 43
4653.79 63
4653.95 84
4654.10 106
4654.26 127
4654.41 145
4654.57 160
4654.73 170
4654.88 176
4655.04 178
4655.20 176
4655.35 171
4655.51 164
4655.67 154
4655.82 143
4655.98 130
4656.14 117
4656.29 104
4656.45 92
4656.60 84
4656.76 79
4656.92 77
4657.07 77
4657.23 79
4657.39 80
4657.54 80
4657.70 79
4657.86 75
4658.01 70
4658.17 65
4658.33 61
4658.48 57
4658.64 54
4658.79 52
4658.95 51
4659.11 51
4659.26 53
4659.42 56
4659.58 61
4659.73 69
4659.89 80
4660.05 90
4660.20 100
4660.36 108
4660.52 112
4660.67 113
4660.83 110
4660.99 103
4661.14 95
4661.30 86
4661.45 75
4661.61 64
4661.77 53
4661.92 41
4662.08 30
4662.24 20
4662.39 13
4662.55 9
4662.71 8
4662.86 11
4663.02 16
4663.18 23
4663.33 31
4663.49 37
4663.65 42
4663.80 45
4663.96 46
4664.12 45
4664.27 42
4664.43 39
4664.59 36
4664.74 33
4664.90 33
4665.06 34
4665.21 38
4665.37 43
4665.53 48
4665.68 50
4665.84 49
4666.00 44
4666.15 35
4666.31 22
4666.46 6
4666.62 0
4666.78 0
4666.93 0
4667.09 0
4667.25 0
4667.40 0
4667.56 0
4667.72 0
4667.87 12
4668.03 28
4668.19 43
4668.34 55
4668.50 64
4668.66 69
4668.81 72
4668.97 72
4669.13 72
4669.28 73
4669.44 75
4669.60 78
4669.75 83
4669.91 88
4670.07 93
4670.22 95
4670.38 94
4670.54 90
4670.69 84
4670.85 77
4671.01 71
4671.16 67
4671.32 66
4671.48 67
4671.63 71
4671.79 75
4671.95 80
4672.10 84
4672.26 86
4672.42 87
4672.57 89
4672.73 92
4672.89 99
4673.04 109
4673.20 123
4673.36 142
4673.51 163
4673.67 185
4673.83 205
4673.98 221
4674.14 234
4674.30 242
4674.45 247
4674.61 251
4674.77 254
4674.92 257
4675.08 260
4675.24 263
4675.40 264
4675.55 263
4675.71 260
4675.87 257
4676.02 254
4676.18 254
4676.34 257
4676.49 263
4676.65 271
4676.81 281
4676.96 290
4677.12 296
4677.28 299
4677.43 298
4677.59 293
4677.75 285
4677.90 276
4678.06 264
4678.22 251
4678.37 238
4678.53 225
4678.69 211
4678.84 199
4679.00 189
4679.16 182
4679.31 180
4679.47 183
4679.63 190
4679.79 200
4679.94 209
4680.10 216
4680.26 217
4680.41 212
4680.57 200
4680.73 182
4680.88 160
4681.04 137
4681.20 115
4681.35 96
4681.51 82
4681.67 75
4681.82 73
4681.98 78
4682.14 85
4682.29 95
4682.45 105
4682.61 113
4682.77 120
4682.92 126
4683.08 132
4683.24 138
4683.39 145
4683.55 150
4683.71 153
4683.86 154
4684.02 151
4684.18 146
4684.33 140
4684.49 135
4684.65 133
4684.80 133
4684.96 137
4685.12 143
4685.28 149
4685.43 155
4685.59 161
4685.75 166
4685.90 171
4686.06 177
4686.22 183
4686.37 190
4686.53 196
4686.69 202
4686.84 205
4687.00 206
4687.16 206
4687.32 204
4687.47 202
4687.63 198
4687.79 193
4687.94 185
4688.10 174
4688.26 161
4688.41 145
4688.57 127
4688.73 109
4688.89 93
4689.04 80
4689.20 69
4689.36 60
4689.51 53
4689.67 45
4689.83 37
4689.98 27
4690.14 15
4690.30 3
4690.46 0
4690.61 0
4690.77 0
4690.93 0
4691.08 0
4691.24 0
4691.40 0
4691.55 0
4691.71 4
4691.87 12
4692.03 23
4692.18 37
4692.34 55
4692.50 76
4692.65 97
4692.81 118
4692.97 135
4693.12 147
4693.28 154
4693.44 156
4693.60 153
4693.75 147
4693.91 139
4694.07 130
4694.22 120
4694.38 112
4694.54 105
4694.70 99
4694.85 95
4695.01 92
4695.17 90
4695.32 88
4695.48 86
4695.64 83
4695.79 79
4695.95 75
4696.11 71
4696.27 67
4696.42 64
4696.58 63
4696.74 62
4696.89 62
4697.05 64
4697.21 65
4697.37 67
4697.52 68
4697.68 68
4697.84 67
4697.99 66
4698.15 65
4698.31 65
4698.47 65
4698.62 68
4698.78 71
4698.94 73
4699.09 75
4699.25 74
4699.41 72
4699.57 69
4699.72 68
4699.88 70
4700.04 79
4700.19 95
4700.35 118
4700.51 146
4700.67 174
4700.82 200
4700.98 219
4701.14 229
4701.29 231
4701.45 224
4701.61 214
4701.77 202
4701.92 192
4702.08 184
4702.24 180
4702.39 178
4702.55 177
4702.71 178
4702.87 179
4703.02 180
4703.18 181
4703.34 182
4703.50 183
4703.65 183
4703.81 182
4703.97 181
4704.12 176
4704.28 169
4704.44 158
4704.60 144
4704.75 127
4704.91 110
4705.07 96
4705.22 85
4705.38 79
4705.54 78
4705.70 80
4705.85 84
4706.01 88
4706.17 91
4706.33 94
4706.48 98
4706.64 106
4706.80 116
4706.95 130
4707.11 144
4707.27 159
4707.43 170
4707.58 178
4707.74 181
4707.90 180
4708.06 176
4708.21 171
4708.37 166
4708.53 161
4708.69 157
4708.84 153
4709.00 149
4709.16 144
4709.31 140
4709.47 135
4709.63 131
4709.79 128
4709.94 126
4710.10 124
4710.26 122
4710.42 120
4710.57 118
4710.73 115
4710.89 113
4711.04 110
4711.20 106
4711.36 103
4711.52 99
4711.67 95
4711.83 90
4711.99 83
4712.15 75
4712.30 65
4712.46 56
4712.62 47
4712.78 39
[truncated: 739,035 more chars]
