# Supplementary material for: Methylobacterium Species Promoting Rice and Barley Growth and Interaction Specificity Revealed with Whole-Cell Matrix-Assisted Laser Desorption / Ionization-Time-of-Flight Mass Spectrometry (MALDI-TOF/MS) Analysis
Source: PLoS One. 2015 Jun 8;10(6):e0129509. doi: 10.1371/journal.pone.0129509 (PMC4460032; doi:10.1371/journal.pone.0129509)
Supplement: S1 Data — (ZIP) [file pone.0129509.s001.zip › Supplementary data 1 (ms type strains)/M_iners DSM 19015T.txt]

783.54 0
783.60 0
783.66 0
783.73 0
783.79 0
783.86 0
783.92 0
783.98 0
784.05 0
784.11 0
784.18 0
784.24 0
784.30 0
784.37 0
784.43 0
784.50 0
784.56 0
784.63 0
784.69 0
784.75 0
784.82 0
784.88 0
784.95 0
785.01 0
785.07 0
785.14 0
785.20 0
785.27 0
785.33 0
785.39 0
785.46 0
785.52 0
785.59 0
785.65 0
785.72 0
785.78 0
785.84 0
785.91 0
785.97 0
786.04 0
786.10 0
786.16 0
786.23 0
786.29 0
786.36 0
786.42 0
786.49 0
786.55 0
786.61 0
786.68 0
786.74 0
786.81 0
786.87 0
786.93 0
787.00 0
787.06 0
787.13 0
787.19 0
787.26 0
787.32 0
787.38 0
787.45 0
787.51 0
787.58 0
787.64 0
787.71 0
787.77 0
787.83 0
787.90 0
787.96 0
788.03 0
788.09 0
788.15 0
788.22 0
788.28 0
788.35 0
788.41 0
788.48 0
788.54 0
788.60 0
788.67 0
788.73 0
788.80 0
788.86 0
788.93 0
788.99 0
789.05 0
789.12 0
789.18 0
789.25 0
789.31 0
789.38 0
789.44 0
789.50 0
789.57 0
789.63 0
789.70 0
789.76 0
789.83 0
789.89 0
789.95 0
790.02 0
790.08 0
790.15 0
790.21 0
790.28 0
790.34 0
790.41 0
790.47 0
790.53 0
790.60 0
790.66 0
790.73 0
790.79 0
790.86 0
790.92 0
790.98 0
791.05 0
791.11 0
791.18 0
791.24 0
791.31 0
791.37 0
791.43 0
791.50 0
791.56 0
791.63 0
791.69 0
791.76 0
791.82 0
791.89 0
791.95 0
792.01 0
792.08 0
792.14 0
792.21 0
792.27 0
792.34 0
792.40 0
792.47 0
792.53 0
792.59 0
792.66 0
792.72 0
792.79 0
792.85 0
792.92 0
792.98 0
793.05 0
793.11 0
793.17 0
793.24 0
793.30 0
793.37 0
793.43 0
793.50 0
793.56 0
793.63 0
793.69 0
793.75 0
793.82 0
793.88 0
793.95 0
794.01 0
794.08 0
794.14 0
794.21 0
794.27 0
794.33 0
794.40 0
794.46 0
794.53 0
794.59 0
794.66 0
794.72 0
794.79 0
794.85 0
794.92 0
794.98 0
795.04 0
795.11 0
795.17 0
795.24 0
795.30 0
795.37 0
795.43 0
795.50 0
795.56 0
795.63 0
795.69 0
795.75 0
795.82 0
795.88 0
795.95 0
796.01 0
796.08 0
796.14 0
796.21 0
796.27 0
796.34 0
796.40 0
796.46 0
796.53 0
796.59 0
796.66 0
796.72 0
796.79 0
796.85 0
796.92 0
796.98 0
797.05 0
797.11 0
797.18 0
797.24 0
797.30 0
797.37 0
797.43 0
797.50 0
797.56 0
797.63 0
797.69 0
797.76 0
797.82 0
797.89 0
797.95 0
798.02 0
798.08 0
798.15 0
798.21 0
798.27 0
798.34 0
798.40 0
798.47 0
798.53 0
798.60 0
798.66 0
798.73 0
798.79 0
798.86 0
798.92 0
798.99 0
799.05 0
799.12 0
799.18 0
799.24 0
799.31 0
799.37 0
799.44 0
799.50 0
799.57 0
799.63 0
799.70 0
799.76 0
799.83 0
799.89 0
799.96 0
800.02 0
800.09 0
800.15 0
800.22 0
800.28 0
800.34 0
800.41 0
800.47 0
800.54 0
800.60 0
800.67 0
800.73 0
800.80 0
800.86 0
800.93 0
800.99 0
801.06 0
801.12 0
801.19 0
801.25 0
801.32 0
801.38 0
801.45 0
801.51 0
801.58 0
801.64 0
801.71 0
801.77 0
801.83 0
801.90 0
801.96 0
802.03 0
802.09 0
802.16 0
802.22 0
802.29 0
802.35 0
802.42 0
802.48 0
802.55 0
802.61 0
802.68 0
802.74 0
802.81 0
802.87 0
802.94 0
803.00 0
803.07 0
803.13 0
803.20 0
803.26 0
803.33 0
803.39 0
803.46 0
803.52 0
803.59 0
803.65 0
803.72 0
803.78 0
803.85 0
803.91 0
803.97 0
804.04 0
804.10 0
804.17 0
804.23 0
804.30 0
804.36 0
804.43 0
804.49 0
804.56 0
804.62 0
804.69 0
804.75 0
804.82 0
804.88 0
804.95 0
805.01 0
805.08 0
805.14 0
805.21 0
805.27 0
805.34 0
805.40 0
805.47 0
805.53 0
805.60 0
805.66 0
805.73 0
805.79 0
805.86 0
805.92 0
805.99 0
806.05 0
806.12 0
806.18 0
806.25 0
806.31 0
806.38 0
806.44 0
806.51 0
806.57 0
806.64 0
806.70 0
806.77 0
806.83 0
806.90 0
806.96 0
807.03 0
807.09 0
807.16 0
807.22 0
807.29 0
807.35 0
807.42 0
807.48 0
807.55 0
807.61 0
807.68 0
807.74 0
807.81 0
807.87 0
807.94 0
808.00 0
808.07 0
808.13 0
808.20 0
808.26 0
808.33 0
808.39 0
808.46 0
808.52 0
808.59 0
808.65 0
808.72 0
808.78 0
808.85 0
808.91 0
808.98 0
809.04 0
809.11 0
809.17 0
809.24 0
809.30 0
809.37 0
809.44 0
809.50 0
809.57 0
809.63 0
809.70 0
809.76 0
809.83 0
809.89 0
809.96 0
810.02 0
810.09 0
810.15 0
810.22 0
810.28 0
810.35 0
810.41 0
810.48 0
810.54 0
810.61 0
810.67 0
810.74 0
810.80 0
810.87 0
810.93 0
811.00 0
811.06 0
811.13 0
811.19 0
811.26 0
811.32 0
811.39 0
811.45 0
811.52 0
811.59 0
811.65 0
811.72 0
811.78 0
811.85 0
811.91 0
811.98 0
812.04 0
812.11 0
812.17 0
812.24 0
812.30 0
812.37 0
812.43 0
812.50 0
812.56 0
812.63 0
812.69 0
812.76 0
812.82 0
812.89 0
812.95 0
813.02 0
813.09 0
813.15 0
813.22 0
813.28 0
813.35 0
813.41 0
813.48 0
813.54 0
813.61 0
813.67 0
813.74 0
813.80 0
813.87 0
813.93 0
814.00 0
814.06 0
814.13 0
814.20 0
814.26 0
814.33 0
814.39 0
814.46 0
814.52 0
814.59 0
814.65 0
814.72 0
814.78 0
814.85 0
814.91 0
814.98 0
815.04 0
815.11 0
815.18 0
815.24 0
815.31 0
815.37 0
815.44 0
815.50 0
815.57 0
815.63 0
815.70 0
815.76 0
815.83 0
815.89 0
815.96 0
816.02 0
816.09 0
816.16 0
816.22 0
816.29 0
816.35 0
816.42 0
816.48 0
816.55 0
816.61 0
816.68 0
816.74 0
816.81 0
816.87 0
816.94 0
817.01 0
817.07 0
817.14 0
817.20 0
817.27 0
817.33 0
817.40 0
817.46 0
817.53 0
817.59 0
817.66 0
817.73 0
817.79 0
817.86 0
817.92 0
817.99 0
818.05 0
818.12 0
818.18 0
818.25 0
818.31 0
818.38 0
818.45 0
818.51 0
818.58 0
818.64 0
818.71 0
818.77 0
818.84 0
818.90 0
818.97 0
819.03 0
819.10 0
819.17 0
819.23 0
819.30 0
819.36 0
819.43 0
819.49 0
819.56 0
819.62 0
819.69 0
819.76 0
819.82 0
819.89 0
819.95 0
820.02 0
820.08 0
820.15 0
820.21 0
820.28 0
820.35 0
820.41 0
820.48 0
820.54 0
820.61 0
820.67 0
820.74 0
820.80 0
820.87 0
820.94 0
821.00 0
821.07 0
821.13 0
821.20 0
821.26 0
821.33 0
821.39 0
821.46 0
821.53 0
821.59 0
821.66 0
821.72 0
821.79 0
821.85 0
821.92 0
821.99 0
822.05 0
822.12 0
822.18 0
822.25 0
822.31 0
822.38 0
822.44 0
822.51 0
822.58 0
822.64 0
822.71 0
822.77 0
822.84 0
822.90 0
822.97 0
823.04 0
823.10 0
823.17 0
823.23 0
823.30 0
823.36 0
823.43 0
823.49 0
823.56 0
823.63 0
823.69 0
823.76 0
823.82 0
823.89 0
823.95 0
824.02 0
824.09 0
824.15 0
824.22 0
824.28 0
824.35 0
824.41 0
824.48 0
824.55 0
824.61 0
824.68 0
824.74 0
824.81 0
824.87 0
824.94 0
825.01 0
825.07 0
825.14 0
825.20 0
825.27 0
825.33 0
825.40 0
825.47 0
825.53 0
825.60 0
825.66 0
825.73 0
825.80 0
825.86 0
825.93 0
825.99 0
826.06 0
826.12 0
826.19 0
826.26 0
826.32 0
826.39 0
826.45 0
826.52 0
826.58 0
826.65 0
826.72 0
826.78 0
826.85 0
826.91 0
826.98 0
827.05 0
827.11 0
827.18 0
827.24 0
827.31 0
827.37 0
827.44 0
827.51 0
827.57 0
827.64 0
827.70 0
827.77 0
827.84 0
827.90 0
827.97 0
828.03 0
828.10 0
828.16 0
828.23 0
828.30 0
828.36 0
828.43 0
828.49 0
828.56 0
828.63 0
828.69 0
828.76 0
828.82 0
828.89 0
828.96 0
829.02 0
829.09 0
829.15 0
829.22 0
829.28 0
829.35 0
829.42 0
829.48 0
829.55 0
829.61 0
829.68 0
829.75 0
829.81 0
829.88 0
829.94 0
830.01 0
830.08 0
830.14 0
830.21 0
830.27 0
830.34 0
830.41 0
830.47 0
830.54 0
830.60 0
830.67 0
830.74 0
830.80 0
830.87 0
830.93 0
831.00 0
831.07 0
831.13 0
831.20 0
831.26 0
831.33 0
831.40 0
831.46 0
831.53 0
831.59 0
831.66 0
831.73 0
831.79 0
831.86 0
831.92 0
831.99 0
832.06 0
832.12 0
832.19 0
832.25 0
832.32 0
832.39 0
832.45 0
832.52 0
832.58 0
832.65 0
832.72 0
832.78 0
832.85 0
832.91 0
832.98 0
833.05 0
833.11 0
833.18 0
833.24 0
833.31 0
833.38 0
833.44 0
833.51 0
833.57 0
833.64 0
833.71 0
833.77 0
833.84 0
833.90 0
833.97 0
834.04 0
834.10 0
834.17 0
834.24 0
834.30 0
834.37 0
834.43 0
834.50 0
834.57 0
834.63 0
834.70 0
834.76 0
834.83 0
834.90 0
834.96 0
835.03 0
835.09 0
835.16 0
835.23 0
835.29 0
835.36 0
835.43 0
835.49 0
835.56 0
835.62 0
835.69 0
835.76 0
835.82 0
835.89 0
835.95 0
836.02 0
836.09 0
836.15 0
836.22 0
836.29 0
836.35 0
836.42 0
836.48 0
836.55 0
836.62 0
836.68 0
836.75 0
836.82 0
836.88 0
836.95 0
837.01 0
837.08 0
837.15 0
837.21 0
837.28 0
837.34 0
837.41 0
837.48 0
837.54 0
837.61 0
837.68 0
837.74 0
837.81 0
837.87 0
837.94 0
838.01 0
838.07 0
838.14 0
838.21 0
838.27 0
838.34 0
838.40 0
838.47 0
838.54 0
838.60 0
838.67 0
838.74 0
838.80 0
838.87 0
838.94 0
839.00 0
839.07 0
839.13 0
839.20 0
839.27 0
839.33 0
839.40 0
839.47 0
839.53 0
839.60 0
839.66 0
839.73 0
839.80 0
839.86 0
839.93 0
840.00 0
840.06 0
840.13 0
840.20 0
840.26 0
840.33 0
840.39 0
840.46 0
840.53 0
840.59 0
840.66 0
840.73 0
840.79 0
840.86 0
840.93 0
840.99 0
841.06 0
841.12 0
841.19 0
841.26 0
841.32 0
841.39 0
841.46 0
841.52 0
841.59 0
841.66 0
841.72 0
841.79 0
841.85 0
841.92 0
841.99 0
842.05 0
842.12 0
842.19 0
842.25 0
842.32 0
842.39 0
842.45 0
842.52 0
842.59 0
842.65 0
842.72 0
842.78 0
842.85 0
842.92 0
842.98 0
843.05 0
843.12 0
843.18 0
843.25 0
843.32 0
843.38 0
843.45 0
843.52 0
843.58 0
843.65 0
843.71 0
843.78 0
843.85 0
843.91 0
843.98 0
844.05 0
844.11 0
844.18 0
844.25 0
844.31 0
844.38 0
844.45 0
844.51 0
844.58 0
844.65 0
844.71 0
844.78 0
844.85 0
844.91 0
844.98 0
845.05 0
845.11 0
845.18 0
845.24 0
845.31 0
845.38 0
845.44 0
845.51 0
845.58 0
845.64 0
845.71 0
845.78 0
845.84 0
845.91 0
845.98 0
846.04 0
846.11 0
846.18 0
846.24 0
846.31 0
846.38 0
846.44 0
846.51 0
846.58 0
846.64 0
846.71 0
846.78 0
846.84 0
846.91 0
846.98 0
847.04 0
847.11 0
847.18 0
847.24 0
847.31 0
847.38 0
847.44 0
847.51 0
847.58 0
847.64 0
847.71 0
847.78 0
847.84 0
847.91 0
847.97 0
848.04 0
848.11 0
848.17 0
848.24 0
848.31 0
848.37 0
848.44 0
848.51 0
848.57 0
848.64 0
848.71 0
848.77 0
848.84 0
848.91 0
848.97 0
849.04 0
849.11 0
849.18 0
849.24 0
849.31 0
849.38 0
849.44 0
849.51 0
849.58 0
849.64 0
849.71 0
849.78 0
849.84 0
849.91 0
849.98 0
850.04 0
850.11 0
850.18 0
850.24 0
850.31 0
850.38 0
850.44 0
850.51 0
850.58 0
850.64 0
850.71 0
850.78 0
850.84 0
850.91 0
850.98 0
851.04 0
851.11 0
851.18 0
851.24 0
851.31 0
851.38 0
851.44 0
851.51 0
851.58 0
851.64 0
851.71 0
851.78 0
851.84 0
851.91 0
851.98 0
852.05 0
852.11 0
852.18 0
852.25 0
852.31 0
852.38 0
852.45 0
852.51 0
852.58 0
852.65 0
852.71 0
852.78 0
852.85 0
852.91 0
852.98 0
853.05 0
853.11 0
853.18 0
853.25 0
853.32 0
853.38 0
853.45 0
853.52 0
853.58 0
853.65 0
853.72 0
853.78 0
853.85 0
853.92 0
853.98 0
854.05 0
854.12 0
854.18 0
854.25 0
854.32 0
854.39 0
854.45 0
854.52 0
854.59 0
854.65 0
854.72 0
854.79 0
854.85 0
854.92 0
854.99 0
855.05 0
855.12 0
855.19 0
855.26 0
855.32 0
855.39 0
855.46 0
855.52 0
855.59 0
855.66 0
855.72 0
855.79 0
855.86 0
855.92 0
855.99 0
856.06 0
856.13 0
856.19 0
856.26 0
856.33 0
856.39 0
856.46 0
856.53 0
856.59 0
856.66 0
856.73 0
856.80 0
856.86 0
856.93 0
857.00 0
857.06 0
857.13 0
857.20 0
857.26 0
857.33 0
857.40 0
857.47 0
857.53 0
857.60 0
857.67 0
857.73 0
857.80 0
857.87 0
857.93 0
858.00 0
858.07 0
858.14 0
858.20 0
858.27 0
858.34 0
858.40 0
858.47 0
858.54 0
858.61 0
858.67 0
858.74 0
858.81 0
858.87 0
858.94 0
859.01 0
859.07 0
859.14 0
859.21 0
859.28 0
859.34 0
859.41 0
859.48 0
859.54 0
859.61 0
859.68 0
859.75 0
859.81 0
859.88 0
859.95 0
860.01 0
860.08 0
860.15 0
860.22 0
860.28 0
860.35 0
860.42 0
860.48 0
860.55 0
860.62 0
860.69 0
860.75 0
860.82 0
860.89 0
860.95 0
861.02 0
861.09 0
861.16 0
861.22 0
861.29 0
861.36 0
861.42 0
861.49 0
861.56 0
861.63 0
861.69 0
861.76 0
861.83 0
861.89 0
861.96 0
862.03 0
862.10 0
862.16 0
862.23 0
862.30 0
862.36 0
862.43 0
862.50 0
862.57 0
862.63 0
862.70 0
862.77 0
862.84 0
862.90 0
862.97 0
863.04 0
863.10 0
863.17 0
863.24 0
863.31 0
863.37 0
863.44 0
863.51 0
863.57 0
863.64 0
863.71 0
863.78 0
863.84 0
863.91 0
863.98 0
864.05 0
864.11 0
864.18 0
864.25 0
864.32 0
864.38 0
864.45 0
864.52 0
864.58 0
864.65 0
864.72 0
864.79 0
864.85 0
864.92 0
864.99 0
865.06 0
865.12 0
865.19 0
865.26 0
865.32 0
865.39 0
865.46 0
865.53 0
865.59 0
865.66 0
865.73 0
865.80 0
865.86 0
865.93 0
866.00 0
866.07 0
866.13 0
866.20 0
866.27 0
866.33 0
866.40 0
866.47 0
866.54 0
866.60 0
866.67 0
866.74 0
866.81 0
866.87 0
866.94 0
867.01 0
867.08 0
867.14 0
867.21 0
867.28 0
867.35 0
867.41 0
867.48 0
867.55 0
867.62 0
867.68 0
867.75 0
867.82 0
867.88 0
867.95 0
868.02 0
868.09 0
868.15 0
868.22 0
868.29 0
868.36 0
868.42 0
868.49 0
868.56 0
868.63 0
868.69 0
868.76 0
868.83 0
868.90 0
868.96 0
869.03 0
869.10 0
869.17 0
869.23 0
869.30 0
869.37 0
869.44 0
869.50 0
869.57 0
869.64 0
869.71 0
869.77 0
869.84 0
869.91 0
869.98 0
870.04 0
870.11 0
870.18 0
870.25 0
870.31 0
870.38 0
870.45 0
870.52 0
870.58 0
870.65 0
870.72 0
870.79 0
870.85 0
870.92 0
870.99 0
871.06 0
871.12 0
871.19 0
871.26 0
871.33 0
871.39 0
871.46 0
871.53 0
871.60 0
871.66 0
871.73 0
871.80 0
871.87 0
871.94 0
872.00 0
872.07 0
872.14 0
872.21 0
872.27 0
872.34 0
872.41 0
872.48 0
872.54 0
872.61 0
872.68 0
872.75 0
872.81 0
872.88 0
872.95 0
873.02 0
873.08 0
873.15 0
873.22 0
873.29 0
873.36 0
873.42 0
873.49 0
873.56 0
873.63 0
873.69 0
873.76 0
873.83 0
873.90 0
873.96 0
874.03 0
874.10 0
874.17 0
874.23 0
874.30 0
874.37 0
874.44 0
874.51 0
874.57 0
874.64 0
874.71 0
874.78 0
874.84 0
874.91 0
874.98 0
875.05 0
875.11 0
875.18 0
875.25 0
875.32 0
875.39 0
875.45 0
875.52 0
875.59 0
875.66 0
875.72 0
875.79 0
875.86 0
875.93 0
875.99 0
876.06 0
876.13 0
876.20 0
876.27 0
876.33 0
876.40 0
876.47 0
876.54 0
876.60 0
876.67 0
876.74 0
876.81 0
876.88 0
876.94 0
877.01 0
877.08 0
877.15 0
877.21 0
877.28 0
877.35 0
877.42 0
877.49 0
877.55 0
877.62 0
877.69 0
877.76 0
877.82 0
877.89 0
877.96 0
878.03 0
878.10 0
878.16 0
878.23 0
878.30 0
878.37 0
878.44 0
878.50 0
878.57 0
878.64 0
878.71 0
878.77 0
878.84 0
878.91 0
878.98 0
879.05 0
879.11 0
879.18 0
879.25 0
879.32 0
879.39 0
879.45 0
879.52 0
879.59 0
879.66 0
879.72 0
879.79 0
879.86 0
879.93 0
880.00 0
880.06 0
880.13 0
880.20 0
880.27 0
880.34 0
880.40 0
880.47 0
880.54 0
880.61 0
880.68 0
880.74 0
880.81 0
880.88 0
880.95 0
881.02 0
881.08 0
881.15 0
881.22 0
881.29 0
881.35 0
881.42 0
881.49 0
881.56 0
881.63 0
881.69 0
881.76 0
881.83 0
881.90 0
881.97 0
882.03 0
882.10 0
882.17 0
882.24 0
882.31 0
882.37 0
882.44 0
882.51 0
882.58 0
882.65 0
882.71 0
882.78 0
882.85 0
882.92 0
882.99 0
883.05 0
883.12 0
883.19 0
883.26 0
883.33 0
883.39 0
883.46 0
883.53 0
883.60 0
883.67 0
883.73 0
883.80 0
883.87 0
883.94 0
884.01 0
884.07 0
884.14 0
884.21 0
884.28 0
884.35 0
884.42 0
884.48 0
884.55 0
884.62 0
884.69 0
884.76 0
884.82 0
884.89 0
884.96 0
885.03 0
885.10 0
885.16 0
885.23 0
885.30 0
885.37 0
885.44 0
885.50 0
885.57 0
885.64 0
885.71 0
885.78 0
885.85 0
885.91 0
885.98 0
886.05 0
886.12 0
886.19 1
886.25 0
886.32 0
886.39 0
886.46 0
886.53 0
886.59 0
886.66 0
886.73 0
886.80 0
886.87 0
886.94 0
887.00 0
887.07 0
887.14 0
887.21 0
887.28 0
887.34 0
887.41 0
887.48 0
887.55 0
887.62 0
887.69 0
887.75 0
887.82 0
887.89 0
887.96 0
888.03 0
888.09 0
888.16 0
888.23 0
888.30 0
888.37 0
888.44 0
888.50 0
888.57 0
888.64 0
888.71 0
888.78 0
888.84 0
888.91 0
888.98 0
889.05 0
889.12 0
889.19 0
889.25 0
889.32 0
889.39 0
889.46 0
889.53 0
889.60 0
889.66 0
889.73 0
889.80 0
889.87 0
889.94 0
890.01 0
890.07 0
890.14 0
890.21 0
890.28 0
890.35 0
890.42 0
890.48 0
890.55 0
890.62 0
890.69 0
890.76 0
890.82 0
890.89 0
890.96 0
891.03 0
891.10 0
891.17 0
891.23 0
891.30 0
891.37 0
891.44 0
891.51 0
891.58 0
891.64 0
891.71 0
891.78 0
891.85 0
891.92 0
891.99 0
892.05 0
892.12 0
892.19 0
892.26 0
892.33 0
892.40 0
892.47 0
892.53 0
892.60 0
892.67 0
892.74 0
892.81 0
892.88 0
892.94 0
893.01 0
893.08 0
893.15 0
893.22 0
893.29 0
893.35 0
893.42 0
893.49 0
893.56 0
893.63 0
893.70 0
893.76 0
893.83 0
893.90 0
893.97 0
894.04 0
894.11 0
894.18 0
894.24 0
894.31 0
894.38 0
894.45 0
894.52 0
894.59 0
894.65 0
894.72 0
894.79 0
894.86 0
894.93 0
895.00 0
895.07 0
895.13 0
895.20 0
895.27 0
895.34 0
895.41 0
895.48 0
895.54 0
895.61 0
895.68 0
895.75 0
895.82 0
895.89 0
895.96 0
896.02 0
896.09 0
896.16 0
896.23 0
896.30 0
896.37 0
896.44 0
896.50 0
896.57 0
896.64 0
896.71 0
896.78 0
896.85 0
896.92 0
896.98 0
897.05 0
897.12 0
897.19 0
897.26 0
897.33 0
897.40 0
897.46 0
897.53 0
897.60 0
897.67 0
897.74 0
897.81 0
897.88 0
897.94 0
898.01 0
898.08 0
898.15 0
898.22 0
898.29 0
898.36 0
898.42 0
898.49 0
898.56 0
898.63 0
898.70 0
898.77 0
898.84 0
898.90 0
898.97 0
899.04 0
899.11 0
899.18 0
899.25 0
899.32 0
899.38 0
899.45 0
899.52 0
899.59 0
899.66 0
899.73 0
899.80 0
899.87 0
899.93 0
900.00 0
900.07 0
900.14 0
900.21 0
900.28 0
900.35 0
900.41 0
900.48 0
900.55 0
900.62 0
900.69 0
900.76 0
900.83 0
900.90 0
900.96 0
901.03 0
901.10 0
901.17 0
901.24 0
901.31 0
901.38 0
901.44 0
901.51 0
901.58 0
901.65 0
901.72 0
901.79 0
901.86 0
901.93 0
901.99 0
902.06 0
902.13 0
902.20 0
902.27 0
902.34 0
902.41 0
902.48 0
902.54 0
902.61 0
902.68 0
902.75 0
902.82 0
902.89 0
902.96 0
903.03 0
903.09 0
903.16 0
903.23 0
903.30 0
903.37 0
903.44 0
903.51 0
903.58 0
903.65 0
903.71 0
903.78 0
903.85 0
903.92 0
903.99 0
904.06 0
904.13 0
904.20 0
904.26 0
904.33 0
904.40 0
904.47 0
904.54 0
904.61 0
904.68 0
904.75 0
904.82 0
904.88 0
904.95 0
905.02 0
905.09 0
905.16 0
905.23 0
905.30 0
905.37 0
905.44 0
905.50 0
905.57 0
905.64 0
905.71 0
905.78 0
905.85 0
905.92 0
905.99 0
906.06 0
906.12 0
906.19 0
906.26 0
906.33 0
906.40 0
906.47 0
906.54 0
906.61 0
906.68 0
906.74 0
906.81 0
906.88 0
906.95 0
907.02 0
907.09 0
907.16 0
907.23 0
907.30 0
907.36 0
907.43 0
907.50 0
907.57 0
907.64 0
907.71 0
907.78 0
907.85 0
907.92 0
907.99 0
908.05 0
908.12 0
908.19 0
908.26 0
908.33 0
908.40 0
908.47 0
908.54 0
908.61 0
908.67 0
908.74 0
908.81 0
908.88 0
908.95 0
909.02 0
909.09 0
909.16 0
909.23 0
909.30 0
909.37 0
909.43 0
909.50 0
909.57 0
909.64 0
909.71 0
909.78 0
909.85 0
909.92 0
909.99 0
910.06 0
910.12 0
910.19 0
910.26 0
910.33 0
910.40 0
910.47 0
910.54 0
910.61 0
910.68 0
910.75 0
910.82 0
910.88 0
910.95 0
911.02 0
911.09 0
911.16 0
911.23 0
911.30 0
911.37 0
911.44 0
911.51 0
911.58 0
911.64 0
911.71 0
911.78 0
911.85 0
911.92 0
911.99 0
912.06 0
912.13 0
912.20 0
912.27 0
912.34 0
912.40 0
912.47 0
912.54 0
912.61 0
912.68 0
912.75 0
912.82 0
912.89 0
912.96 0
913.03 0
913.10 0
913.17 0
913.23 0
913.30 0
913.37 0
913.44 0
913.51 0
913.58 0
913.65 0
913.72 0
913.79 0
913.86 0
913.93 0
914.00 0
914.06 0
914.13 0
914.20 0
914.27 0
914.34 0
914.41 0
914.48 0
914.55 0
914.62 0
914.69 0
914.76 0
914.83 0
914.90 0
914.96 0
915.03 0
915.10 0
915.17 0
915.24 0
915.31 0
915.38 0
915.45 0
915.52 0
915.59 0
915.66 0
915.73 0
915.80 0
915.86 0
915.93 0
916.00 0
916.07 0
916.14 0
916.21 0
916.28 0
916.35 0
916.42 0
916.49 0
916.56 0
916.63 0
916.70 0
916.77 0
916.83 0
916.90 0
916.97 0
917.04 0
917.11 0
917.18 0
917.25 0
917.32 0
917.39 0
917.46 0
917.53 0
917.60 0
917.67 0
917.74 0
917.81 0
917.87 0
917.94 0
918.01 0
918.08 0
918.15 0
918.22 0
918.29 0
918.36 0
918.43 0
918.50 0
918.57 0
918.64 0
918.71 0
918.78 0
918.85 0
918.91 0
918.98 0
919.05 0
919.12 0
919.19 0
919.26 0
919.33 0
919.40 0
919.47 0
919.54 0
919.61 0
919.68 0
919.75 0
919.82 0
919.89 0
919.96 0
920.03 0
920.09 0
920.16 0
920.23 0
920.30 0
920.37 0
920.44 0
920.51 0
920.58 0
920.65 0
920.72 0
920.79 0
920.86 0
920.93 0
921.00 0
921.07 0
921.14 0
921.21 0
921.28 0
921.35 0
921.41 0
921.48 0
921.55 0
921.62 0
921.69 0
921.76 0
921.83 0
921.90 0
921.97 0
922.04 0
922.11 0
922.18 0
922.25 0
922.32 0
922.39 0
922.46 0
922.53 0
922.60 0
922.67 0
922.74 0
922.80 0
922.87 0
922.94 0
923.01 0
923.08 0
923.15 0
923.22 0
923.29 0
923.36 0
923.43 0
923.50 0
923.57 0
923.64 0
923.71 0
923.78 0
923.85 0
923.92 0
923.99 0
924.06 0
924.13 0
924.20 0
924.27 0
924.33 0
924.40 0
924.47 0
924.54 0
924.61 0
924.68 0
924.75 0
924.82 0
924.89 0
924.96 0
925.03 0
925.10 0
925.17 0
925.24 0
925.31 0
925.38 0
925.45 0
925.52 0
925.59 0
925.66 0
925.73 0
925.80 0
925.87 0
925.94 0
926.01 0
926.08 0
926.15 0
926.21 0
926.28 0
926.35 0
926.42 0
926.49 0
926.56 0
926.63 0
926.70 0
926.77 0
926.84 0
926.91 0
926.98 0
927.05 0
927.12 0
927.19 0
927.26 0
927.33 0
927.40 0
927.47 0
927.54 0
927.61 0
927.68 0
927.75 0
927.82 0
927.89 0
927.96 0
928.03 0
928.10 0
928.17 0
928.24 0
928.31 0
928.38 0
928.45 0
928.51 0
928.58 0
928.65 0
928.72 0
928.79 0
928.86 0
928.93 0
929.00 0
929.07 0
929.14 0
929.21 0
929.28 0
929.35 0
929.42 0
929.49 0
929.56 0
929.63 0
929.70 0
929.77 0
929.84 0
929.91 0
929.98 0
930.05 0
930.12 0
930.19 0
930.26 0
930.33 0
930.40 0
930.47 0
930.54 0
930.61 0
930.68 0
930.75 0
930.82 0
930.89 0
930.96 0
931.03 0
931.10 0
931.17 0
931.24 0
931.31 0
931.38 0
931.45 0
931.52 0
931.59 0
931.66 0
931.73 0
931.80 0
931.87 0
931.94 0
932.01 0
932.08 0
932.15 0
932.22 0
932.28 0
932.35 0
932.42 0
932.49 0
932.56 0
932.63 0
932.70 0
932.77 0
932.84 0
932.91 0
932.98 0
933.05 0
933.12 0
933.19 0
933.26 0
933.33 0
933.40 0
933.47 0
933.54 0
933.61 0
933.68 0
933.75 0
933.82 0
933.89 0
933.96 0
934.03 0
934.10 0
934.17 0
934.24 0
934.31 0
934.38 0
934.45 0
934.52 0
934.59 0
934.66 0
934.73 0
934.80 0
934.87 0
934.94 0
935.01 0
935.08 0
935.15 0
935.22 0
935.29 0
935.36 0
935.43 0
935.50 0
935.57 0
935.64 0
935.71 0
935.78 0
935.85 0
935.92 0
935.99 0
936.06 0
936.13 0
936.20 0
936.27 0
936.34 0
936.41 0
936.48 0
936.55 0
936.62 0
936.69 0
936.76 0
936.83 0
936.90 0
936.97 0
937.04 0
937.11 0
937.18 0
937.25 0
937.32 0
937.39 0
937.46 0
937.53 0
937.60 0
937.67 0
937.74 0
937.81 0
937.88 0
937.95 0
938.02 0
938.09 0
938.16 0
938.23 0
938.30 0
938.38 0
938.45 0
938.52 0
938.59 0
938.66 0
938.73 0
938.80 0
938.87 0
938.94 0
939.01 0
939.08 0
939.15 0
939.22 0
939.29 0
939.36 0
939.43 0
939.50 0
939.57 0
939.64 0
939.71 0
939.78 0
939.85 0
939.92 0
939.99 0
940.06 0
940.13 0
940.20 0
940.27 0
940.34 0
940.41 0
940.48 0
940.55 0
940.62 0
940.69 0
940.76 0
940.83 0
940.90 0
940.97 0
941.04 0
941.11 0
941.18 0
941.25 0
941.32 0
941.39 0
941.46 0
941.53 0
941.60 0
941.67 0
941.74 0
941.81 0
941.88 0
941.95 0
942.02 0
942.09 0
942.17 0
942.24 0
942.31 0
942.38 0
942.45 0
942.52 0
942.59 0
942.66 0
942.73 0
942.80 0
942.87 0
942.94 0
943.01 0
943.08 0
943.15 0
943.22 0
943.29 0
943.36 0
943.43 0
943.50 0
943.57 0
943.64 0
943.71 0
943.78 0
943.85 0
943.92 0
943.99 0
944.06 0
944.13 0
944.20 0
944.27 0
944.34 0
944.41 0
944.49 0
944.56 0
944.63 0
944.70 0
944.77 0
944.84 0
944.91 0
944.98 0
945.05 0
945.12 0
945.19 0
945.26 0
945.33 0
945.40 0
945.47 0
945.54 0
945.61 0
945.68 0
945.75 0
945.82 0
945.89 0
945.96 0
946.03 0
946.10 0
946.17 0
946.24 0
946.31 0
946.39 0
946.46 0
946.53 0
946.60 0
946.67 0
946.74 0
946.81 0
946.88 0
946.95 0
947.02 0
947.09 0
947.16 0
947.23 0
947.30 0
947.37 0
947.44 0
947.51 0
947.58 0
947.65 0
947.72 0
947.79 0
947.86 0
947.94 0
948.01 0
948.08 0
948.15 0
948.22 0
948.29 0
948.36 0
948.43 0
948.50 0
948.57 0
948.64 0
948.71 0
948.78 0
948.85 0
948.92 0
948.99 0
949.06 0
949.13 0
949.20 0
949.27 0
949.35 0
949.42 0
949.49 0
949.56 0
949.63 0
949.70 0
949.77 0
949.84 0
949.91 0
949.98 0
950.05 0
950.12 0
950.19 0
950.26 0
950.33 0
950.40 0
950.47 0
950.54 0
950.61 0
950.69 0
950.76 0
950.83 0
950.90 0
950.97 0
951.04 0
951.11 0
951.18 0
951.25 0
951.32 0
951.39 0
951.46 0
951.53 0
951.60 0
951.67 0
951.74 0
951.81 0
951.89 0
951.96 0
952.03 0
952.10 0
952.17 0
952.24 0
952.31 0
952.38 0
952.45 0
952.52 0
952.59 0
952.66 0
952.73 0
952.80 0
952.87 0
952.95 0
953.02 0
953.09 0
953.16 0
953.23 0
953.30 0
953.37 0
953.44 0
953.51 0
953.58 0
953.65 0
953.72 0
953.79 0
953.86 0
953.93 0
954.01 0
954.08 0
954.15 0
954.22 0
954.29 0
954.36 0
954.43 0
954.50 1
954.57 1
954.64 1
954.71 1
954.78 1
954.85 0
954.92 0
955.00 0
955.07 0
955.14 0
955.21 0
955.28 0
955.35 0
955.42 0
955.49 0
955.56 0
955.63 0
955.70 0
955.77 0
955.84 0
955.92 0
955.99 0
956.06 0
956.13 0
956.20 0
956.27 0
956.34 0
956.41 0
956.48 0
956.55 0
956.62 0
956.69 0
956.76 0
956.84 0
956.91 0
956.98 0
957.05 0
957.12 0
957.19 0
957.26 0
957.33 0
957.40 0
957.47 0
957.54 0
957.61 0
957.69 0
957.76 0
957.83 0
957.90 0
957.97 0
958.04 0
958.11 0
958.18 0
958.25 0
958.32 0
958.39 0
958.46 0
958.54 0
958.61 0
958.68 0
958.75 0
958.82 0
958.89 0
958.96 0
959.03 0
959.10 0
959.17 0
959.24 0
959.32 0
959.39 0
959.46 0
959.53 0
959.60 0
959.67 0
959.74 0
959.81 0
959.88 0
959.95 0
960.02 0
960.10 0
960.17 0
960.24 0
960.31 0
960.38 0
960.45 0
960.52 0
960.59 0
960.66 0
960.73 0
960.80 0
960.88 0
960.95 0
961.02 0
961.09 0
961.16 0
961.23 0
961.30 0
961.37 0
961.44 0
961.51 0
961.59 0
961.66 0
961.73 0
961.80 0
961.87 0
961.94 0
962.01 0
962.08 0
962.15 0
962.22 0
962.29 0
962.37 0
962.44 0
962.51 0
962.58 0
962.65 0
962.72 0
962.79 0
962.86 0
962.93 0
963.01 0
963.08 0
963.15 0
963.22 0
963.29 0
963.36 0
963.43 0
963.50 0
963.57 0
963.64 0
963.72 0
963.79 0
963.86 0
963.93 0
964.00 0
964.07 0
964.14 0
964.21 0
964.28 0
964.36 0
964.43 0
964.50 0
964.57 0
964.64 0
964.71 0
964.78 0
964.85 0
964.92 0
965.00 0
965.07 0
965.14 0
965.21 0
965.28 0
965.35 0
965.42 0
965.49 0
965.56 0
965.64 0
965.71 0
965.78 0
965.85 0
965.92 0
965.99 0
966.06 0
966.13 0
966.20 0
966.28 0
966.35 0
966.42 0
966.49 0
966.56 0
966.63 0
966.70 0
966.77 0
966.84 0
966.92 0
966.99 0
967.06 0
967.13 0
967.20 0
967.27 0
967.34 0
967.41 0
967.49 0
967.56 0
967.63 0
967.70 0
967.77 0
967.84 0
967.91 0
967.98 0
968.05 0
968.13 0
968.20 0
968.27 0
968.34 0
968.41 0
968.48 0
968.55 0
968.62 0
968.70 0
968.77 0
968.84 0
968.91 0
968.98 0
969.05 0
969.12 0
969.19 0
969.27 0
969.34 0
969.41 0
969.48 0
969.55 0
969.62 0
969.69 0
969.76 0
969.84 0
969.91 0
969.98 0
970.05 0
970.12 0
970.19 0
970.26 0
970.34 0
970.41 0
970.48 0
970.55 0
970.62 0
970.69 0
970.76 0
970.83 0
970.91 0
970.98 0
971.05 0
971.12 0
971.19 0
971.26 0
971.33 0
971.41 0
971.48 0
971.55 0
971.62 0
971.69 0
971.76 0
971.83 0
971.90 0
971.98 0
972.05 0
972.12 0
972.19 0
972.26 0
972.33 0
972.40 0
972.48 0
972.55 0
972.62 0
972.69 0
972.76 0
972.83 0
972.90 0
972.98 0
973.05 0
973.12 0
973.19 0
973.26 0
973.33 0
973.40 0
973.48 0
973.55 0
973.62 0
973.69 0
973.76 0
973.83 0
973.90 0
973.98 0
974.05 0
974.12 0
974.19 0
974.26 0
974.33 0
974.40 0
974.48 0
974.55 0
974.62 0
974.69 0
974.76 0
974.83 0
974.90 0
974.98 0
975.05 0
975.12 0
975.19 0
975.26 0
975.33 0
975.40 0
975.48 0
975.55 0
975.62 0
975.69 0
975.76 0
975.83 0
975.90 0
975.98 0
976.05 0
976.12 0
976.19 0
976.26 0
976.33 0
976.41 0
976.48 0
976.55 0
976.62 0
976.69 0
976.76 0
976.83 0
976.91 0
976.98 0
977.05 0
977.12 0
977.19 0
977.26 0
977.34 0
977.41 0
977.48 0
977.55 0
977.62 0
977.69 0
977.76 0
977.84 0
977.91 0
977.98 0
978.05 0
978.12 0
978.19 0
978.27 0
978.34 0
978.41 0
978.48 0
978.55 0
978.62 0
978.70 0
978.77 0
978.84 0
978.91 0
978.98 0
979.05 0
979.13 0
979.20 0
979.27 0
979.34 0
979.41 0
979.48 0
979.55 0
979.63 0
979.70 0
979.77 0
979.84 0
979.91 0
979.98 0
980.06 0
980.13 0
980.20 0
980.27 0
980.34 0
980.41 0
980.49 0
980.56 0
980.63 0
980.70 0
980.77 0
980.84 0
980.92 0
980.99 0
981.06 0
981.13 0
981.20 0
981.28 0
981.35 0
981.42 0
981.49 0
981.56 0
981.63 0
981.71 0
981.78 0
981.85 0
981.92 0
981.99 0
982.06 0
982.14 0
982.21 0
982.28 0
982.35 0
982.42 0
982.49 0
982.57 0
982.64 0
982.71 0
982.78 0
982.85 0
982.92 0
983.00 0
983.07 0
983.14 0
983.21 0
983.28 0
983.36 0
983.43 0
983.50 0
983.57 0
983.64 0
983.71 0
983.79 0
983.86 0
983.93 0
984.00 0
984.07 0
984.15 0
984.22 0
984.29 0
984.36 0
984.43 0
984.50 0
984.58 0
984.65 0
984.72 0
984.79 0
984.86 0
984.94 0
985.01 0
985.08 0
985.15 0
985.22 0
985.29 0
985.37 0
985.44 0
985.51 0
985.58 0
985.65 0
985.73 0
985.80 0
985.87 0
985.94 0
986.01 0
986.09 0
986.16 0
986.23 0
986.30 0
986.37 0
986.44 0
986.52 0
986.59 0
986.66 0
986.73 0
986.80 0
986.88 0
986.95 0
987.02 0
987.09 0
987.16 0
987.24 0
987.31 0
987.38 0
987.45 0
987.52 0
987.60 0
987.67 0
987.74 0
987.81 0
987.88 0
987.95 0
988.03 0
988.10 0
988.17 0
988.24 0
988.31 0
988.39 0
988.46 0
988.53 0
988.60 0
988.67 0
988.75 0
988.82 0
988.89 0
988.96 0
989.03 0
989.11 0
989.18 0
989.25 0
989.32 0
989.39 0
989.47 0
989.54 0
989.61 0
989.68 0
989.75 0
989.83 0
989.90 0
989.97 0
990.04 0
990.11 0
990.19 0
990.26 0
990.33 0
990.40 0
990.47 0
990.55 0
990.62 0
990.69 0
990.76 0
990.83 0
990.91 0
990.98 0
991.05 0
991.12 0
991.20 0
991.27 0
991.34 0
991.41 0
991.48 0
991.56 0
991.63 0
991.70 0
991.77 0
991.84 0
991.92 0
991.99 0
992.06 0
992.13 0
992.20 0
992.28 0
992.35 0
992.42 0
992.49 0
992.56 0
992.64 0
992.71 0
992.78 0
992.85 0
992.93 0
993.00 0
993.07 0
993.14 0
993.21 0
993.29 0
993.36 0
993.43 0
993.50 0
993.57 0
993.65 0
993.72 0
993.79 0
993.86 0
993.94 0
994.01 0
994.08 0
994.15 0
994.22 0
994.30 0
994.37 0
994.44 0
994.51 0
994.59 0
994.66 0
994.73 0
994.80 0
994.87 0
994.95 0
995.02 0
995.09 0
995.16 0
995.23 0
995.31 0
995.38 0
995.45 0
995.52 0
995.60 0
995.67 0
995.74 0
995.81 0
995.88 0
995.96 0
996.03 0
996.10 0
996.17 0
996.25 0
996.32 0
996.39 0
996.46 0
996.54 0
996.61 0
996.68 0
996.75 0
996.82 0
996.90 0
996.97 0
997.04 0
997.11 0
997.19 0
997.26 0
997.33 0
997.40 0
997.47 0
997.55 0
997.62 0
997.69 0
997.76 0
997.84 0
997.91 0
997.98 0
998.05 0
998.13 0
998.20 0
998.27 0
998.34 0
998.41 0
998.49 0
998.56 0
998.63 0
998.70 0
998.78 0
998.85 0
998.92 0
998.99 0
999.07 0
999.14 0
999.21 0
999.28 0
999.36 0
999.43 0
999.50 0
999.57 0
999.64 0
999.72 0
999.79 0
999.86 0
999.93 0
1000.01 0
1000.08 0
1000.15 0
1000.22 0
1000.30 0
1000.37 0
1000.44 0
1000.51 0
1000.59 0
1000.66 0
1000.73 0
1000.80 0
1000.88 0
1000.95 0
1001.02 0
1001.09 0
1001.17 0
1001.24 0
1001.31 0
1001.38 0
1001.45 0
1001.53 0
1001.60 0
1001.67 0
1001.74 0
1001.82 0
1001.89 0
1001.96 0
1002.03 0
1002.11 0
1002.18 0
1002.25 0
1002.32 0
1002.40 0
1002.47 0
1002.54 0
1002.61 0
1002.69 0
1002.76 0
1002.83 0
1002.90 0
1002.98 0
1003.05 0
1003.12 0
1003.19 0
1003.27 0
1003.34 0
1003.41 0
1003.48 0
1003.56 0
1003.63 0
1003.70 0
1003.77 0
1003.85 0
1003.92 0
1003.99 0
1004.06 0
1004.14 0
1004.21 0
1004.28 0
1004.35 0
1004.43 0
1004.50 0
1004.57 0
1004.64 0
1004.72 0
1004.79 0
1004.86 0
1004.93 0
1005.01 0
1005.08 0
1005.15 0
1005.23 0
1005.30 0
1005.37 0
1005.44 0
1005.52 1
1005.59 1
1005.66 1
1005.73 1
1005.81 0
1005.88 0
1005.95 0
1006.02 0
1006.10 0
1006.17 0
1006.24 0
1006.31 0
1006.39 0
1006.46 0
1006.53 1
1006.60 1
1006.68 1
1006.75 1
1006.82 0
1006.89 0
1006.97 0
1007.04 1
1007.11 1
1007.19 1
1007.26 1
1007.33 1
1007.40 1
1007.48 0
1007.55 0
1007.62 0
1007.69 0
1007.77 0
1007.84 0
1007.91 0
1007.98 0
1008.06 0
1008.13 0
1008.20 0
1008.28 0
1008.35 0
1008.42 0
1008.49 0
1008.57 0
1008.64 0
1008.71 0
1008.78 0
1008.86 0
1008.93 0
1009.00 0
1009.08 0
1009.15 0
1009.22 0
1009.29 0
1009.37 0
1009.44 0
1009.51 0
1009.58 0
1009.66 0
1009.73 0
1009.80 0
1009.88 0
1009.95 0
1010.02 0
1010.09 0
1010.17 0
1010.24 0
1010.31 0
1010.38 0
1010.46 0
1010.53 0
1010.60 0
1010.68 0
1010.75 0
1010.82 0
1010.89 0
1010.97 0
1011.04 0
1011.11 0
1011.18 0
1011.26 0
1011.33 0
1011.40 0
1011.48 0
1011.55 0
1011.62 0
1011.69 0
1011.77 0
1011.84 0
1011.91 0
1011.99 0
1012.06 0
1012.13 0
1012.20 0
1012.28 0
1012.35 0
1012.42 0
1012.50 0
1012.57 0
1012.64 0
1012.71 0
1012.79 0
1012.86 0
1012.93 0
1013.01 0
1013.08 0
1013.15 0
1013.22 0
1013.30 0
1013.37 0
1013.44 0
1013.52 0
1013.59 0
1013.66 0
1013.73 0
1013.81 0
1013.88 0
1013.95 0
1014.03 0
1014.10 0
1014.17 0
1014.24 0
1014.32 0
1014.39 0
1014.46 0
1014.54 0
1014.61 0
1014.68 0
1014.75 0
1014.83 0
1014.90 0
1014.97 0
1015.05 0
1015.12 0
1015.19 1
1015.27 1
1015.34 1
1015.41 0
1015.48 0
1015.56 0
1015.63 0
1015.70 0
1015.78 0
1015.85 0
1015.92 0
1015.99 0
1016.07 0
1016.14 0
1016.21 0
1016.29 0
1016.36 0
1016.43 0
1016.51 0
1016.58 0
1016.65 0
1016.72 0
1016.80 0
1016.87 0
1016.94 0
1017.02 0
1017.09 0
1017.16 0
1017.24 0
1017.31 0
1017.38 0
1017.45 0
1017.53 0
1017.60 0
1017.67 0
1017.75 0
1017.82 0
1017.89 0
1017.97 0
1018.04 0
1018.11 0
1018.18 0
1018.26 1
1018.33 1
1018.40 1
1018.48 1
1018.55 1
1018.62 1
1018.70 1
1018.77 1
1018.84 1
1018.92 1
1018.99 1
1019.06 1
1019.13 1
1019.21 1
1019.28 1
1019.35 1
1019.43 1
1019.50 0
1019.57 0
1019.65 0
1019.72 0
1019.79 0
1019.87 0
1019.94 0
1020.01 0
1020.08 0
1020.16 0
1020.23 0
1020.30 0
1020.38 0
1020.45 0
1020.52 1
1020.60 1
1020.67 1
1020.74 1
1020.82 1
1020.89 1
1020.96 1
1021.04 0
1021.11 0
1021.18 0
1021.25 0
1021.33 0
1021.40 0
1021.47 0
1021.55 1
1021.62 0
1021.69 0
1021.77 0
1021.84 0
1021.91 0
1021.99 0
1022.06 0
1022.13 0
1022.21 0
1022.28 1
1022.35 1
1022.43 1
1022.50 1
1022.57 1
1022.65 1
1022.72 1
1022.79 1
1022.86 1
1022.94 1
1023.01 1
1023.08 0
1023.16 0
1023.23 0
1023.30 0
1023.38 0
1023.45 0
1023.52 0
1023.60 0
1023.67 0
1023.74 0
1023.82 0
1023.89 0
1023.96 0
1024.04 0
1024.11 0
1024.18 0
1024.26 0
1024.33 0
1024.40 0
1024.48 0
1024.55 0
1024.62 0
1024.70 0
1024.77 0
1024.84 0
1024.92 0
1024.99 0
1025.06 0
1025.14 0
1025.21 0
1025.28 0
1025.36 0
1025.43 0
1025.50 0
1025.58 0
1025.65 0
1025.72 0
1025.80 0
1025.87 0
1025.94 0
1026.02 0
1026.09 0
1026.16 0
1026.24 0
1026.31 1
1026.38 1
1026.46 1
1026.53 1
1026.60 1
1026.68 1
1026.75 2
1026.82 2
1026.90 2
1026.97 2
1027.04 2
1027.12 2
1027.19 2
1027.26 2
1027.34 2
1027.41 2
1027.48 2
1027.56 2
1027.63 2
1027.70 2
1027.78 1
1027.85 1
1027.92 1
1028.00 1
1028.07 1
1028.14 0
1028.22 0
1028.29 1
1028.36 1
1028.44 1
1028.51 1
1028.58 1
1028.66 1
1028.73 1
1028.80 1
1028.88 1
1028.95 1
1029.02 1
1029.10 1
1029.17 1
1029.24 1
1029.32 1
1029.39 1
1029.46 0
1029.54 0
1029.61 0
1029.68 0
1029.76 0
1029.83 0
1029.90 0
1029.98 0
1030.05 0
1030.13 0
1030.20 0
1030.27 0
1030.35 0
1030.42 0
1030.49 0
1030.57 0
1030.64 0
1030.71 0
1030.79 0
1030.86 0
1030.93 0
1031.01 0
1031.08 0
1031.15 0
1031.23 1
1031.30 1
1031.37 1
1031.45 0
1031.52 0
1031.60 0
1031.67 0
1031.74 0
1031.82 1
1031.89 1
1031.96 1
1032.04 1
1032.11 1
1032.18 1
1032.26 1
1032.33 1
1032.40 0
1032.48 0
1032.55 0
1032.62 1
1032.70 1
1032.77 1
1032.85 1
1032.92 2
1032.99 2
1033.07 2
1033.14 2
1033.21 2
1033.29 2
1033.36 2
1033.43 2
1033.51 2
1033.58 2
1033.65 2
1033.73 2
1033.80 2
1033.88 1
1033.95 1
1034.02 1
1034.10 1
1034.17 1
1034.24 1
1034.32 1
1034.39 1
1034.46 1
1034.54 1
1034.61 1
1034.69 1
1034.76 1
1034.83 1
1034.91 1
1034.98 1
1035.05 1
1035.13 1
1035.20 1
1035.27 1
1035.35 1
1035.42 0
1035.50 0
1035.57 0
1035.64 0
1035.72 0
1035.79 0
1035.86 0
1035.94 0
1036.01 0
1036.08 0
1036.16 1
1036.23 1
1036.31 1
1036.38 1
1036.45 1
1036.53 1
1036.60 1
1036.67 1
1036.75 1
1036.82 1
1036.90 1
1036.97 1
1037.04 1
1037.12 1
1037.19 1
1037.26 1
1037.34 1
1037.41 1
1037.49 1
1037.56 1
1037.63 1
1037.71 1
1037.78 1
1037.85 1
1037.93 1
1038.00 1
1038.08 1
1038.15 0
1038.22 0
1038.30 0
1038.37 0
1038.44 0
1038.52 0
1038.59 0
1038.67 0
1038.74 0
1038.81 0
1038.89 0
1038.96 0
1039.03 0
1039.11 0
1039.18 1
1039.26 0
1039.33 0
1039.40 0
1039.48 0
1039.55 0
1039.62 1
1039.70 1
1039.77 1
1039.85 2
1039.92 2
1039.99 3
1040.07 3
1040.14 4
1040.22 4
1040.29 4
1040.36 4
1040.44 4
1040.51 3
1040.58 3
1040.66 3
1040.73 2
1040.81 1
1040.88 1
1040.95 0
1041.03 0
1041.10 0
1041.18 0
1041.25 0
1041.32 0
1041.40 0
1041.47 0
1041.54 1
1041.62 1
1041.69 1
1041.77 1
1041.84 1
1041.91 1
1041.99 1
1042.06 1
1042.14 1
1042.21 1
1042.28 1
1042.36 1
1042.43 0
1042.51 0
1042.58 0
1042.65 0
1042.73 0
1042.80 0
1042.87 0
1042.95 0
1043.02 0
1043.10 0
1043.17 0
1043.24 0
1043.32 0
1043.39 0
1043.47 0
1043.54 1
1043.61 1
1043.69 1
1043.76 1
1043.84 0
1043.91 0
1043.98 0
1044.06 0
1044.13 0
1044.21 0
1044.28 1
1044.35 1
1044.43 1
1044.50 2
1044.58 2
1044.65 2
1044.72 2
1044.80 2
1044.87 2
1044.95 2
1045.02 2
1045.09 3
1045.17 3
1045.24 3
1045.32 4
1045.39 4
1045.46 4
1045.54 4
1045.61 4
1045.69 4
1045.76 5
1045.83 5
1045.91 5
1045.98 6
1046.06 6
1046.13 7
1046.20 7
1046.28 7
1046.35 8
1046.43 8
1046.50 8
1046.57 9
1046.65 9
1046.72 9
1046.80 9
1046.87 9
1046.94 10
1047.02 9
1047.09 9
1047.17 9
1047.24 8
1047.31 8
1047.39 7
1047.46 7
1047.54 6
1047.61 6
1047.69 6
1047.76 6
1047.83 7
1047.91 7
1047.98 7
1048.06 7
1048.13 8
1048.20 8
1048.28 7
1048.35 7
1048.43 7
1048.50 7
1048.57 7
1048.65 7
1048.72 7
1048.80 7
1048.87 7
1048.95 7
1049.02 7
1049.09 6
1049.17 6
1049.24 5
1049.32 4
1049.39 4
1049.46 3
1049.54 3
1049.61 3
1049.69 3
1049.76 4
1049.84 4
1049.91 4
1049.98 4
1050.06 4
1050.13 4
1050.21 4
1050.28 3
1050.35 3
1050.43 2
1050.50 2
1050.58 2
1050.65 2
1050.73 1
1050.80 1
1050.87 1
1050.95 0
1051.02 0
1051.10 1
1051.17 1
1051.24 2
1051.32 2
1051.39 3
1051.47 3
1051.54 3
1051.62 4
1051.69 4
1051.76 4
1051.84 3
1051.91 3
1051.99 3
1052.06 2
1052.14 2
1052.21 2
1052.28 2
1052.36 2
1052.43 2
1052.51 3
1052.58 3
1052.66 3
1052.73 2
1052.80 2
1052.88 1
1052.95 1
1053.03 1
1053.10 1
1053.18 1
1053.25 2
1053.32 2
1053.40 2
1053.47 2
1053.55 2
1053.62 2
1053.70 2
1053.77 2
1053.84 2
1053.92 3
1053.99 3
1054.07 4
1054.14 4
1054.22 4
1054.29 5
1054.36 5
1054.44 5
1054.51 5
1054.59 5
1054.66 5
1054.74 4
1054.81 4
1054.88 4
1054.96 3
1055.03 3
1055.11 2
1055.18 2
1055.26 2
1055.33 3
1055.41 3
1055.48 3
1055.55 3
1055.63 3
1055.70 2
1055.78 2
1055.85 1
1055.93 1
1056.00 0
1056.07 0
1056.15 0
1056.22 1
1056.30 1
1056.37 1
1056.45 1
1056.52 1
1056.60 1
1056.67 1
1056.74 1
1056.82 1
1056.89 2
1056.97 2
1057.04 2
1057.12 2
1057.19 2
1057.27 2
1057.34 1
1057.41 1
1057.49 0
1057.56 0
1057.64 0
1057.71 0
1057.79 0
1057.86 0
1057.94 0
1058.01 0
1058.08 0
1058.16 0
1058.23 0
1058.31 0
1058.38 0
1058.46 0
1058.53 0
1058.61 0
1058.68 0
1058.75 0
1058.83 0
1058.90 1
1058.98 1
1059.05 1
1059.13 1
1059.20 1
1059.28 1
1059.35 1
1059.42 1
1059.50 1
1059.57 1
1059.65 0
1059.72 0
1059.80 0
1059.87 0
1059.95 0
1060.02 0
1060.10 0
1060.17 0
1060.24 0
1060.32 0
1060.39 0
1060.47 1
1060.54 1
1060.62 2
1060.69 2
1060.77 2
1060.84 2
1060.92 2
1060.99 2
1061.06 2
1061.14 2
1061.21 2
1061.29 2
1061.36 2
1061.44 2
1061.51 2
1061.59 3
1061.66 3
1061.74 3
1061.81 2
1061.88 2
1061.96 2
1062.03 1
1062.11 1
1062.18 1
1062.26 0
1062.33 0
1062.41 1
1062.48 1
1062.56 2
1062.63 3
1062.71 3
1062.78 4
1062.85 4
1062.93 4
1063.00 4
1063.08 4
1063.15 4
1063.23 4
1063.30 4
1063.38 3
1063.45 3
1063.53 3
1063.60 3
1063.68 3
1063.75 4
1063.83 4
1063.90 4
1063.97 4
1064.05 4
1064.12 4
1064.20 4
1064.27 4
1064.35 4
1064.42 4
1064.50 4
1064.57 4
1064.65 3
1064.72 3
1064.80 3
1064.87 4
1064.95 4
1065.02 5
1065.09 6
1065.17 6
1065.24 7
1065.32 6
1065.39 6
1065.47 5
1065.54 4
1065.62 3
1065.69 3
1065.77 3
1065.84 3
1065.92 3
1065.99 2
1066.07 2
1066.14 2
1066.22 1
1066.29 0
1066.37 0
1066.44 0
1066.51 0
1066.59 1
1066.66 1
1066.74 2
1066.81 3
1066.89 3
1066.96 3
1067.04 3
1067.11 3
1067.19 3
1067.26 3
1067.34 3
1067.41 3
1067.49 4
1067.56 4
1067.64 4
1067.71 4
1067.79 4
1067.86 5
1067.94 5
1068.01 5
1068.09 6
1068.16 7
1068.23 7
1068.31 7
1068.38 8
1068.46 8
1068.53 8
1068.61 8
1068.68 8
1068.76 8
1068.83 9
1068.91 9
1068.98 10
1069.06 10
1069.13 10
1069.21 10
1069.28 9
1069.36 8
1069.43 7
1069.51 7
1069.58 6
1069.66 5
1069.73 5
1069.81 4
1069.88 4
1069.96 4
1070.03 4
1070.11 4
1070.18 4
1070.26 4
1070.33 4
1070.41 4
1070.48 4
1070.56 4
1070.63 4
1070.71 4
1070.78 4
1070.86 3
1070.93 3
1071.01 3
1071.08 3
1071.15 3
1071.23 4
1071.30 4
1071.38 4
1071.45 4
1071.53 3
1071.60 3
1071.68 2
1071.75 2
1071.83 1
1071.90 1
1071.98 0
1072.05 0
1072.13 1
1072.20 1
1072.28 1
1072.35 2
1072.43 2
1072.50 2
1072.58 2
1072.65 2
1072.73 2
1072.80 2
1072.88 2
1072.95 2
1073.03 2
1073.10 3
1073.18 3
1073.25 3
1073.33 3
1073.40 3
1073.48 3
1073.55 3
1073.63 3
1073.70 3
1073.78 2
1073.85 2
1073.93 2
1074.00 2
1074.08 2
1074.15 2
1074.23 2
1074.30 2
1074.38 2
1074.45 2
1074.53 3
1074.60 3
1074.68 3
1074.75 3
1074.83 3
1074.90 4
1074.98 4
1075.05 5
1075.13 5
1075.20 6
1075.28 7
1075.35 7
1075.43 7
1075.50 6
1075.58 5
1075.65 4
1075.73 3
1075.80 1
1075.88 0
1075.96 0
1076.03 0
1076.11 0
1076.18 0
1076.26 0
1076.33 0
1076.41 0
1076.48 1
1076.56 2
1076.63 3
1076.71 3
1076.78 3
1076.86 4
1076.93 3
1077.01 3
1077.08 3
1077.16 4
1077.23 4
1077.31 4
1077.38 5
1077.46 6
1077.53 6
1077.61 6
1077.68 5
1077.76 4
1077.83 3
1077.91 2
1077.98 1
1078.06 1
1078.13 1
1078.21 1
1078.28 2
1078.36 3
1078.43 3
1078.51 4
1078.58 5
1078.66 6
1078.74 6
1078.81 6
1078.89 6
1078.96 6
1079.04 5
1079.11 5
1079.19 4
1079.26 3
1079.34 3
1079.41 2
1079.49 2
1079.56 2
1079.64 2
1079.71 2
1079.79 2
1079.86 2
1079.94 2
1080.01 2
1080.09 2
1080.16 2
1080.24 1
1080.31 1
1080.39 1
1080.47 0
1080.54 0
1080.62 0
1080.69 0
1080.77 0
1080.84 0
1080.92 0
1080.99 0
1081.07 0
1081.14 0
1081.22 0
1081.29 1
1081.37 2
1081.44 3
1081.52 3
1081.59 3
1081.67 3
1081.74 3
1081.82 3
1081.90 3
1081.97 4
1082.05 5
1082.12 6
1082.20 7
1082.27 8
1082.35 8
1082.42 8
1082.50 8
1082.57 7
1082.65 7
1082.72 6
1082.80 6
1082.87 6
1082.95 5
1083.02 5
1083.10 5
1083.18 5
1083.25 5
1083.33 5
1083.40 4
1083.48 4
1083.55 3
1083.63 3
1083.70 2
1083.78 2
1083.85 2
1083.93 2
1084.00 2
1084.08 3
1084.16 4
1084.23 4
1084.31 5
1084.38 6
1084.46 6
1084.53 7
1084.61 7
1084.68 7
1084.76 7
1084.83 7
1084.91 8
1084.98 8
1085.06 8
1085.14 8
1085.21 8
1085.29 7
1085.36 7
1085.44 7
1085.51 6
1085.59 6
1085.66 5
1085.74 5
1085.81 5
1085.89 5
1085.97 6
1086.04 6
1086.12 7
1086.19 7
1086.27 7
1086.34 7
1086.42 7
1086.49 7
1086.57 6
1086.64 6
1086.72 5
1086.79 4
1086.87 4
1086.95 3
1087.02 3
1087.10 4
1087.17 4
1087.25 5
1087.32 6
1087.40 6
1087.47 6
1087.55 6
1087.63 5
1087.70 4
1087.78 3
1087.85 2
1087.93 2
1088.00 3
1088.08 3
1088.15 4
1088.23 6
1088.30 7
1088.38 9
1088.46 10
1088.53 12
1088.61 12
1088.68 12
1088.76 12
1088.83 11
1088.91 10
1088.98 9
1089.06 7
1089.14 6
1089.21 6
1089.29 5
1089.36 5
1089.44 5
1089.51 6
1089.59 7
1089.66 8
1089.74 8
1089.82 9
1089.89 9
1089.97 9
1090.04 9
1090.12 9
1090.19 10
1090.27 10
1090.34 10
1090.42 10
1090.50 10
1090.57 10
1090.65 9
1090.72 9
1090.80 8
1090.87 8
1090.95 8
1091.03 9
1091.10 9
1091.18 9
1091.25 9
1091.33 8
1091.40 7
1091.48 7
1091.55 6
1091.63 6
1091.71 6
1091.78 6
1091.86 6
1091.93 6
1092.01 6
1092.08 6
1092.16 6
1092.24 6
1092.31 6
1092.39 6
1092.46 6
1092.54 6
1092.61 6
1092.69 5
1092.76 5
1092.84 5
1092.92 5
1092.99 5
1093.07 5
1093.14 5
1093.22 5
1093.29 5
1093.37 5
1093.45 5
1093.52 6
1093.60 7
1093.67 8
1093.75 8
1093.82 9
1093.90 9
1093.98 10
1094.05 10
1094.13 11
1094.20 11
1094.28 12
1094.35 12
1094.43 13
1094.51 14
1094.58 14
1094.66 15
1094.73 15
1094.81 16
1094.88 16
1094.96 16
1095.04 16
1095.11 15
1095.19 15
1095.26 14
1095.34 13
1095.42 13
1095.49 12
1095.57 12
1095.64 13
1095.72 13
1095.79 13
1095.87 12
1095.95 12
1096.02 12
1096.10 12
1096.17 12
1096.25 12
1096.32 13
1096.40 15
1096.48 16
1096.55 17
1096.63 18
1096.70 18
1096.78 18
1096.86 17
1096.93 15
1097.01 14
1097.08 12
1097.16 10
1097.23 8
1097.31 7
1097.39 7
1097.46 7
1097.54 7
1097.61 8
1097.69 10
1097.77 11
1097.84 12
1097.92 12
1097.99 12
1098.07 12
1098.14 11
1098.22 10
1098.30 10
1098.37 10
1098.45 10
1098.52 11
1098.60 11
1098.68 12
1098.75 12
1098.83 12
1098.90 12
1098.98 11
1099.05 10
1099.13 9
1099.21 8
1099.28 8
1099.36 7
1099.43 6
1099.51 6
1099.59 6
1099.66 6
1099.74 7
1099.81 8
1099.89 9
1099.97 9
1100.04 9
1100.12 9
1100.19 9
1100.27 9
1100.35 10
1100.42 10
1100.50 11
1100.57 12
1100.65 14
1100.73 16
1100.80 17
1100.88 18
1100.95 18
1101.03 18
1101.10 18
1101.18 17
1101.26 16
1101.33 16
1101.41 16
1101.48 16
1101.56 16
1101.64 16
1101.71 16
1101.79 16
1101.86 16
1101.94 17
1102.02 18
1102.09 19
1102.17 20
1102.24 21
1102.32 22
1102.40 21
1102.47 21
1102.55 19
1102.62 18
1102.70 16
1102.78 15
1102.85 13
1102.93 13
1103.00 12
1103.08 12
1103.16 12
1103.23 12
1103.31 12
1103.38 12
1103.46 11
1103.54 11
1103.61 11
1103.69 11
1103.77 11
1103.84 11
1103.92 11
1103.99 11
1104.07 12
1104.15 12
1104.22 12
1104.30 12
1104.37 13
1104.45 13
1104.53 14
1104.60 15
1104.68 16
1104.75 17
1104.83 19
1104.91 21
1104.98 23
1105.06 25
1105.13 27
1105.21 28
1105.29 29
1105.36 28
1105.44 27
1105.52 25
1105.59 23
1105.67 20
1105.74 18
1105.82 17
1105.90 16
1105.97 16
1106.05 16
1106.12 17
1106.20 17
1106.28 17
1106.35 16
1106.43 14
1106.50 13
1106.58 11
1106.66 9
1106.73 8
1106.81 8
1106.89 8
1106.96 9
1107.04 10
1107.11 11
1107.19 12
1107.27 13
1107.34 14
1107.42 15
1107.50 15
1107.57 16
1107.65 16
1107.72 17
1107.80 18
1107.88 19
1107.95 19
1108.03 20
1108.10 20
1108.18 21
1108.26 21
1108.33 21
1108.41 22
1108.49 23
1108.56 24
1108.64 24
1108.71 25
1108.79 26
1108.87 26
1108.94 27
1109.02 28
1109.10 28
1109.17 28
1109.25 27
1109.32 26
1109.40 25
1109.48 24
1109.55 22
1109.63 22
1109.71 22
1109.78 22
1109.86 23
1109.93 24
1110.01 26
1110.09 28
1110.16 29
1110.24 30
1110.32 30
1110.39 29
1110.47 28
1110.54 26
1110.62 25
1110.70 23
1110.77 22
1110.85 22
1110.93 22
1111.00 23
1111.08 25
1111.15 26
1111.23 28
1111.31 29
1111.38 31
1111.46 32
1111.54 32
1111.61 33
1111.69 32
1111.77 32
1111.84 30
1111.92 28
1111.99 27
1112.07 25
1112.15 24
1112.22 23
1112.30 23
1112.38 23
1112.45 23
1112.53 23
1112.61 22
1112.68 22
1112.76 21
1112.83 21
1112.91 21
1112.99 20
1113.06 19
1113.14 18
1113.22 16
1113.29 15
1113.37 14
1113.45 14
1113.52 14
1113.60 14
1113.67 15
1113.75 16
1113.83 17
1113.90 17
1113.98 16
1114.06 16
1114.13 16
1114.21 16
1114.29 17
1114.36 19
1114.44 21
1114.51 22
1114.59 23
1114.67 22
1114.74 22
1114.82 20
1114.90 19
1114.97 18
1115.05 18
1115.13 18
1115.20 18
1115.28 19
1115.36 19
1115.43 19
1115.51 19
1115.59 19
1115.66 18
1115.74 17
1115.81 16
1115.89 15
1115.97 14
1116.04 12
1116.12 11
1116.20 10
1116.27 9
1116.35 8
1116.43 7
1116.50 7
1116.58 8
1116.66 8
1116.73 9
1116.81 9
1116.89 9
1116.96 9
1117.04 9
1117.11 9
1117.19 9
1117.27 9
1117.34 10
1117.42 10
1117.50 11
1117.57 12
1117.65 12
1117.73 13
1117.80 14
1117.88 15
1117.96 16
1118.03 18
1118.11 20
1118.19 21
1118.26 22
1118.34 22
1118.42 21
1118.49 20
1118.57 17
1118.65 15
1118.72 13
1118.80 11
1118.88 11
1118.95 11
1119.03 12
1119.11 13
1119.18 15
1119.26 17
1119.33 18
1119.41 20
1119.49 20
1119.56 21
1119.64 21
1119.72 21
1119.79 20
1119.87 19
1119.95 18
1120.02 17
1120.10 16
1120.18 15
1120.25 13
1120.33 11
1120.41 9
1120.48 8
1120.56 7
1120.64 6
1120.71 7
1120.79 8
1120.87 10
1120.94 13
1121.02 16
1121.10 19
1121.17 22
1121.25 24
1121.33 25
1121.40 26
1121.48 26
1121.56 26
1121.63 26
1121.71 26
1121.79 25
1121.86 25
1121.94 25
1122.02 25
1122.09 24
1122.17 23
1122.25 22
1122.32 20
1122.40 19
1122.48 18
1122.55 17
1122.63 18
1122.71 18
1122.78 19
1122.86 19
1122.94 19
1123.01 18
1123.09 17
1123.17 15
1123.24 14
1123.32 13
1123.40 12
1123.47 11
1123.55 11
1123.63 11
1123.70 12
1123.78 12
1123.86 13
1123.93 13
1124.01 13
1124.09 14
1124.17 15
1124.24 16
1124.32 18
1124.40 20
1124.47 22
1124.55 24
1124.63 25
1124.70 25
1124.78 24
1124.86 22
1124.93 20
1125.01 18
1125.09 17
1125.16 15
1125.24 15
1125.32 14
1125.39 15
1125.47 15
1125.55 15
1125.62 16
1125.70 15
1125.78 15
1125.85 14
1125.93 13
1126.01 11
1126.08 9
1126.16 7
1126.24 6
1126.32 5
1126.39 4
1126.47 4
1126.55 5
1126.62 5
1126.70 6
1126.78 6
1126.85 7
1126.93 9
1127.01 10
1127.08 12
1127.16 14
1127.24 16
1127.31 18
1127.39 20
1127.47 22
1127.54 23
1127.62 23
1127.70 22
1127.78 21
1127.85 20
1127.93 19
1128.01 19
1128.08 19
1128.16 20
1128.24 21
1128.31 21
1128.39 21
1128.47 20
1128.54 18
1128.62 15
1128.70 13
1128.78 11
1128.85 10
1128.93 10
1129.01 11
1129.08 13
1129.16 15
1129.24 17
1129.31 19
1129.39 20
1129.47 21
1129.54 21
1129.62 20
1129.70 19
1129.78 18
1129.85 16
1129.93 14
1130.01 13
1130.08 12
1130.16 12
1130.24 12
1130.31 12
1130.39 11
1130.47 11
1130.54 10
1130.62 9
1130.70 7
1130.78 6
1130.85 4
1130.93 2
1131.01 0
1131.08 0
1131.16 0
1131.24 0
1131.31 0
1131.39 0
1131.47 0
1131.55 0
1131.62 0
1131.70 1
1131.78 2
1131.85 3
1131.93 4
1132.01 6
1132.08 8
1132.16 10
1132.24 12
1132.32 14
1132.39 15
1132.47 15
1132.55 15
1132.62 14
1132.70 12
1132.78 10
1132.86 8
1132.93 6
1133.01 5
1133.09 3
1133.16 2
1133.24 1
1133.32 1
1133.39 0
1133.47 0
1133.55 0
1133.63 1
1133.70 2
1133.78 5
1133.86 9
1133.93 13
1134.01 18
1134.09 22
1134.17 25
1134.24 27
1134.32 28
1134.40 27
1134.47 26
1134.55 24
1134.63 22
1134.71 20
1134.78 20
1134.86 20
1134.94 22
1135.01 24
1135.09 28
1135.17 32
1135.25 35
1135.32 37
1135.40 38
1135.48 38
1135.55 37
1135.63 36
1135.71 35
1135.79 36
1135.86 37
1135.94 39
1136.02 41
1136.09 44
1136.17 47
1136.25 49
1136.33 51
1136.40 52
1136.48 53
1136.56 54
1136.63 54
1136.71 54
1136.79 53
1136.87 51
1136.94 50
1137.02 48
1137.10 48
1137.17 48
1137.25 48
1137.33 49
1137.41 50
1137.48 50
1137.56 50
1137.64 49
1137.71 47
1137.79 45
1137.87 44
1137.95 42
1138.02 41
1138.10 39
1138.18 38
1138.26 36
1138.33 36
1138.41 36
1138.49 36
1138.56 38
1138.64 40
1138.72 44
1138.80 47
1138.87 51
1138.95 55
1139.03 58
1139.10 59
1139.18 60
1139.26 60
1139.34 59
1139.41 58
1139.49 57
1139.57 56
1139.65 55
1139.72 53
1139.80 50
1139.88 47
1139.96 44
1140.03 41
1140.11 39
1140.19 38
1140.26 37
1140.34 37
1140.42 38
1140.50 38
1140.57 37
1140.65 37
1140.73 36
1140.81 35
1140.88 34
1140.96 34
1141.04 35
1141.11 36
1141.19 38
1141.27 39
1141.35 40
1141.42 41
1141.50 41
1141.58 40
1141.66 38
1141.73 37
1141.81 36
1141.89 35
1141.97 34
1142.04 33
1142.12 32
1142.20 31
1142.27 29
1142.35 26
1142.43 24
1142.51 22
1142.58 20
1142.66 19
1142.74 18
1142.82 18
1142.89 17
1142.97 17
1143.05 17
1143.13 17
1143.20 17
1143.28 18
1143.36 20
1143.44 23
1143.51 25
1143.59 27
1143.67 29
1143.75 30
1143.82 30
1143.90 30
1143.98 29
1144.06 27
1144.13 26
1144.21 24
1144.29 22
1144.36 21
1144.44 20
1144.52 20
1144.60 20
1144.67 21
1144.75 22
1144.83 23
1144.91 23
1144.98 23
1145.06 23
1145.14 22
1145.22 21
1145.29 20
1145.37 19
1145.45 17
1145.53 16
1145.60 14
1145.68 12
1145.76 10
1145.84 8
1145.91 6
1145.99 6
1146.07 6
1146.15 8
1146.22 11
1146.30 14
1146.38 17
1146.46 19
1146.53 21
1146.61 21
1146.69 20
1146.77 19
1146.84 18
1146.92 17
1147.00 16
1147.08 16
1147.15 15
1147.23 14
1147.31 13
1147.39 11
1147.46 9
1147.54 6
1147.62 4
1147.70 1
1147.77 0
1147.85 0
1147.93 0
1148.01 0
1148.09 0
1148.16 0
1148.24 0
1148.32 0
1148.40 1
1148.47 1
1148.55 2
1148.63 2
1148.71 2
1148.78 4
1148.86 5
1148.94 7
1149.02 10
1149.09 13
1149.17 16
1149.25 18
1149.33 20
1149.40 22
1149.48 23
1149.56 24
1149.64 25
1149.71 25
1149.79 24
1149.87 24
1149.95 23
1150.03 23
1150.10 22
1150.18 21
1150.26 20
1150.34 20
1150.41 20
1150.49 20
1150.57 20
1150.65 20
1150.72 20
1150.80 20
1150.88 20
1150.96 20
1151.03 20
1151.11 20
1151.19 21
1151.27 21
1151.35 22
1151.42 23
1151.50 25
1151.58 27
1151.66 30
1151.73 34
1151.81 39
1151.89 43
1151.97 47
1152.04 50
1152.12 51
1152.20 50
1152.28 47
1152.36 43
1152.43 39
1152.51 36
1152.59 33
1152.67 31
1152.74 30
1152.82 29
1152.90 30
1152.98 31
1153.05 32
1153.13 34
1153.21 36
1153.29 37
1153.37 39
1153.44 40
1153.52 41
1153.60 41
1153.68 41
1153.75 41
1153.83 41
1153.91 41
1153.99 41
1154.07 40
1154.14 39
1154.22 37
1154.30 35
1154.38 33
1154.45 32
1154.53 33
1154.61 34
1154.69 37
1154.77 40
1154.84 43
1154.92 45
1155.00 46
1155.08 46
1155.15 45
1155.23 45
1155.31 45
1155.39 45
1155.47 45
1155.54 45
1155.62 44
1155.70 42
1155.78 40
1155.86 38
1155.93 37
1156.01 36
1156.09 37
1156.17 38
1156.24 40
1156.32 43
1156.40 45
1156.48 46
1156.56 47
1156.63 47
1156.71 46
1156.79 45
1156.87 44
1156.95 44
1157.02 43
1157.10 43
1157.18 42
1157.26 42
1157.33 40
1157.41 38
1157.49 35
1157.57 32
1157.65 29
1157.72 26
1157.80 25
1157.88 24
1157.96 24
1158.04 24
1158.11 26
1158.19 27
1158.27 29
1158.35 31
1158.43 32
1158.50 34
1158.58 35
1158.66 36
1158.74 36
1158.81 35
1158.89 35
1158.97 34
1159.05 32
1159.13 31
1159.20 30
1159.28 30
1159.36 29
1159.44 29
1159.52 29
1159.59 29
1159.67 29
1159.75 28
1159.83 27
1159.91 26
1159.98 24
1160.06 23
1160.14 22
1160.22 22
1160.30 22
1160.37 24
1160.45 26
1160.53 28
1160.61 30
1160.69 32
1160.76 32
1160.84 31
1160.92 30
1161.00 27
1161.08 25
1161.15 24
1161.23 23
1161.31 23
1161.39 24
1161.47 26
1161.54 28
1161.62 30
1161.70 31
1161.78 33
1161.86 34
1161.93 34
1162.01 33
1162.09 32
1162.17 31
1162.25 30
1162.32 29
1162.40 28
1162.48 28
1162.56 28
1162.64 27
1162.71 27
1162.79 26
1162.87 24
1162.95 23
1163.03 22
1163.10 21
1163.18 20
1163.26 20
1163.34 19
1163.42 18
1163.50 16
1163.57 14
1163.65 13
1163.73 11
1163.81 10
1163.89 9
1163.96 8
1164.04 7
1164.12 6
1164.20 6
1164.28 6
1164.35 7
1164.43 8
1164.51 9
1164.59 10
1164.67 10
1164.74 10
1164.82 8
1164.90 5
1164.98 3
1165.06 1
1165.14 0
1165.21 0
1165.29 1
1165.37 3
1165.45 4
1165.53 5
1165.60 6
1165.68 5
1165.76 5
1165.84 3
1165.92 2
1166.00 0
1166.07 0
1166.15 0
1166.23 0
1166.31 0
1166.39 0
1166.46 0
1166.54 0
1166.62 1
1166.70 2
1166.78 3
1166.86 4
1166.93 4
1167.01 4
1167.09 4
1167.17 4
1167.25 6
1167.32 8
1167.40 10
1167.48 12
1167.56 14
1167.64 15
1167.72 16
1167.79 15
1167.87 14
1167.95 13
1168.03 11
1168.11 9
1168.19 7
1168.26 6
1168.34 5
1168.42 4
1168.50 4
1168.58 5
1168.65 5
1168.73 6
1168.81 7
1168.89 9
1168.97 11
1169.05 13
1169.12 14
1169.20 16
1169.28 17
1169.36 18
1169.44 19
1169.52 21
1169.59 22
1169.67 25
1169.75 27
1169.83 30
1169.91 32
1169.99 34
1170.06 35
1170.14 34
1170.22 32
1170.30 30
1170.38 27
1170.46 24
1170.53 21
1170.61 19
1170.69 18
1170.77 17
1170.85 16
1170.93 16
1171.00 16
1171.08 17
1171.16 17
1171.24 18
1171.32 19
1171.40 20
1171.47 21
1171.55 21
1171.63 21
1171.71 20
1171.79 19
1171.87 18
1171.94 17
1172.02 17
1172.10 17
1172.18 18
1172.26 19
1172.34 20
1172.41 22
1172.49 24
1172.57 26
1172.65 28
1172.73 31
1172.81 34
1172.88 37
1172.96 40
1173.04 41
1173.12 42
1173.20 43
1173.28 44
1173.36 44
1173.43 46
1173.51 47
1173.59 48
1173.67 49
1173.75 49
1173.83 48
1173.90 47
1173.98 45
1174.06 43
1174.14 40
1174.22 38
1174.30 35
1174.37 33
1174.45 31
1174.53 30
1174.61 28
1174.69 27
1174.77 26
1174.85 25
1174.92 24
1175.00 23
1175.08 23
1175.16 23
1175.24 24
1175.32 25
1175.39 26
1175.47 27
1175.55 28
1175.63 28
1175.71 29
1175.79 29
1175.87 28
1175.94 28
1176.02 28
1176.10 27
1176.18 26
1176.26 26
1176.34 26
1176.42 27
1176.49 29
1176.57 31
1176.65 35
1176.73 38
1176.81 42
1176.89 44
1176.97 46
1177.04 46
1177.12 44
1177.20 42
1177.28 39
1177.36 36
1177.44 32
1177.52 28
1177.59 24
1177.67 20
1177.75 16
1177.83 12
1177.91 9
1177.99 6
1178.07 4
1178.14 3
1178.22 3
1178.30 3
1178.38 4
1178.46 4
1178.54 4
1178.62 3
1178.69 2
1178.77 0
1178.85 0
1178.93 0
1179.01 0
1179.09 0
1179.17 0
1179.24 0
1179.32 2
1179.40 5
1179.48 7
1179.56 8
1179.64 7
1179.72 6
1179.79 4
1179.87 3
1179.95 3
1180.03 5
1180.11 7
1180.19 11
1180.27 15
1180.34 20
1180.42 23
1180.50 26
1180.58 28
1180.66 30
1180.74 32
1180.82 34
1180.90 36
1180.97 38
1181.05 40
1181.13 43
1181.21 45
1181.29 47
1181.37 48
1181.45 50
1181.52 51
1181.60 52
1181.68 53
1181.76 54
1181.84 54
1181.92 53
1182.00 52
1182.08 51
1182.15 49
1182.23 47
1182.31 44
1182.39 41
1182.47 38
1182.55 33
1182.63 29
1182.71 24
1182.78 19
1182.86 15
1182.94 12
1183.02 10
1183.10 9
1183.18 8
1183.26 7
1183.34 7
1183.41 7
1183.49 7
1183.57 8
1183.65 10
1183.73 13
1183.81 16
1183.89 19
1183.97 21
1184.04 22
1184.12 21
1184.20 20
1184.28 19
1184.36 17
1184.44 16
1184.52 14
1184.60 14
1184.67 14
1184.75 14
1184.83 16
1184.91 18
1184.99 21
1185.07 25
1185.15 28
1185.23 32
1185.31 34
1185.38 34
1185.46 33
1185.54 30
1185.62 26
1185.70 21
1185.78 17
1185.86 12
1185.94 9
1186.01 5
1186.09 3
1186.17 1
1186.25 0
1186.33 0
1186.41 0
1186.49 0
1186.57 0
1186.65 0
1186.72 0
1186.80 0
1186.88 0
1186.96 0
1187.04 3
1187.12 6
1187.20 10
1187.28 14
1187.36 17
1187.43 20
1187.51 21
1187.59 22
1187.67 22
1187.75 22
1187.83 21
1187.91 20
1187.99 19
1188.07 18
1188.14 18
1188.22 18
1188.30 18
1188.38 19
1188.46 22
1188.54 26
1188.62 32
1188.70 38
1188.78 44
1188.85 49
1188.93 55
1189.01 59
1189.09 61
1189.17 63
1189.25 64
1189.33 64
1189.41 63
1189.49 63
1189.57 62
1189.64 61
1189.72 61
1189.80 60
1189.88 58
1189.96 55
1190.04 52
1190.12 49
1190.20 47
1190.28 44
1190.35 43
1190.43 42
1190.51 41
1190.59 40
1190.67 39
1190.75 38
1190.83 36
1190.91 35
1190.99 35
1191.07 35
1191.14 36
1191.22 38
1191.30 40
1191.38 42
1191.46 44
1191.54 45
1191.62 45
1191.70 44
1191.78 41
1191.86 39
1191.94 36
1192.01 34
1192.09 32
1192.17 31
1192.25 30
1192.33 30
1192.41 30
1192.49 30
1192.57 30
1192.65 30
1192.73 30
1192.80 30
1192.88 29
1192.96 29
1193.04 29
1193.12 28
1193.20 27
1193.28 26
1193.36 26
1193.44 25
1193.52 25
1193.60 25
1193.67 26
1193.75 27
1193.83 28
1193.91 29
1193.99 30
1194.07 31
1194.15 31
1194.23 31
1194.31 30
1194.39 29
1194.47 27
1194.54 26
1194.62 25
1194.70 24
1194.78 24
1194.86 24
1194.94 24
1195.02 23
1195.10 22
1195.18 20
1195.26 18
1195.34 17
1195.42 17
1195.49 17
1195.57 19
1195.65 22
1195.73 26
1195.81 31
1195.89 35
1195.97 39
1196.05 43
1196.13 45
1196.21 46
1196.29 46
1196.37 43
1196.44 40
1196.52 35
1196.60 30
1196.68 25
1196.76 20
1196.84 17
1196.92 14
1197.00 13
1197.08 12
1197.16 13
1197.24 14
1197.32 15
1197.40 16
1197.47 17
1197.55 17
1197.63 16
1197.71 15
1197.79 13
1197.87 12
1197.95 12
1198.03 12
1198.11 14
1198.19 15
1198.27 18
1198.35 19
1198.43 20
1198.50 21
1198.58 20
1198.66 18
1198.74 15
1198.82 12
1198.90 9
1198.98 6
1199.06 3
1199.14 1
1199.22 1
1199.30 0
1199.38 1
1199.46 2
1199.53 3
1199.61 5
1199.69 7
1199.77 10
1199.85 14
1199.93 17
1200.01 20
1200.09 23
1200.17 25
1200.25 27
1200.33 29
1200.41 32
1200.49 34
1200.57 36
1200.65 39
1200.72 42
1200.80 44
1200.88 46
1200.96 48
1201.04 49
1201.12 50
1201.20 50
1201.28 51
1201.36 52
1201.44 53
1201.52 55
1201.60 55
1201.68 55
1201.76 54
1201.84 52
1201.91 49
1201.99 46
1202.07 42
1202.15 38
1202.23 34
1202.31 30
1202.39 25
1202.47 21
1202.55 17
1202.63 13
1202.71 11
1202.79 10
1202.87 10
1202.95 11
1203.03 13
1203.11 15
1203.19 16
1203.26 18
1203.34 19
1203.42 21
1203.50 23
1203.58 25
1203.66 28
1203.74 30
1203.82 31
1203.90 32
1203.98 31
1204.06 29
1204.14 26
1204.22 23
1204.30 19
1204.38 16
1204.46 13
1204.54 10
1204.61 8
1204.69 7
1204.77 7
1204.85 7
1204.93 8
1205.01 9
1205.09 11
1205.17 14
1205.25 16
1205.33 20
1205.41 23
1205.49 28
1205.57 32
1205.65 37
1205.73 40
1205.81 42
1205.89 41
1205.97 39
1206.05 34
1206.13 29
1206.20 23
1206.28 17
1206.36 14
1206.44 12
1206.52 11
1206.60 13
1206.68 15
1206.76 18
1206.84 21
1206.92 23
1207.00 23
1207.08 21
1207.16 18
1207.24 14
1207.32 10
1207.40 7
1207.48 4
1207.56 4
1207.64 4
1207.72 6
1207.80 9
1207.87 12
1207.95 15
1208.03 19
1208.11 24
1208.19 28
1208.27 32
1208.35 35
1208.43 38
1208.51 39
1208.59 40
1208.67 40
1208.75 40
1208.83 40
1208.91 40
1208.99 40
1209.07 39
1209.15 38
1209.23 35
1209.31 32
1209.39 28
1209.47 25
1209.55 22
1209.63 20
1209.71 20
1209.79 20
1209.86 22
1209.94 24
1210.02 26
1210.10 28
1210.18 29
1210.26 29
1210.34 28
1210.42 25
1210.50 21
1210.58 16
1210.66 11
1210.74 6
1210.82 3
1210.90 1
1210.98 1
1211.06 3
1211.14 7
1211.22 11
1211.30 15
1211.38 20
1211.46 23
1211.54 25
1211.62 26
1211.70 27
1211.78 26
1211.86 25
1211.94 24
1212.02 22
1212.10 21
1212.18 20
1212.26 20
1212.33 20
1212.41 22
1212.49 23
1212.57 26
1212.65 28
1212.73 30
1212.81 32
1212.89 33
1212.97 33
1213.05 34
1213.13 35
1213.21 36
1213.29 37
1213.37 39
1213.45 40
1213.53 43
1213.61 45
1213.69 47
1213.77 50
1213.85 52
1213.93 52
1214.01 52
1214.09 50
1214.17 46
1214.25 40
1214.33 34
1214.41 28
1214.49 22
1214.57 18
1214.65 15
1214.73 14
1214.81 14
1214.89 15
1214.97 16
1215.05 17
1215.13 19
1215.21 20
1215.29 20
1215.37 21
1215.45 21
1215.53 21
1215.61 21
1215.68 21
1215.76 22
1215.84 22
1215.92 21
1216.00 20
1216.08 19
1216.16 16
1216.24 14
1216.32 11
1216.40 8
1216.48 7
1216.56 7
1216.64 9
1216.72 12
1216.80 15
1216.88 18
1216.96 21
1217.04 22
1217.12 21
1217.20 20
1217.28 18
1217.36 17
1217.44 16
1217.52 17
1217.60 18
1217.68 20
1217.76 22
1217.84 23
1217.92 22
1218.00 20
1218.08 17
1218.16 12
1218.24 7
1218.32 4
1218.40 1
1218.48 2
1218.56 4
1218.64 7
1218.72 12
1218.80 16
1218.88 19
1218.96 21
1219.04 21
1219.12 20
1219.20 19
1219.28 18
1219.36 18
1219.44 18
1219.52 18
1219.60 17
1219.68 17
1219.76 15
1219.84 12
1219.92 9
1220.00 5
1220.08 2
1220.16 0
1220.24 0
1220.32 0
1220.40 0
1220.48 1
1220.56 3
1220.64 6
1220.72 10
1220.80 14
1220.88 18
1220.96 22
1221.04 26
1221.12 30
1221.20 33
1221.28 34
1221.36 35
1221.44 35
1221.52 34
1221.60 33
1221.68 32
1221.76 31
1221.84 32
1221.92 33
1222.00 35
1222.08 38
1222.16 40
1222.24 42
1222.32 43
1222.40 43
1222.48 41
1222.56 38
1222.64 35
1222.72 31
1222.80 27
1222.88 24
1222.96 22
1223.04 19
1223.12 17
1223.20 16
1223.28 15
1223.36 15
1223.44 17
1223.52 19
1223.60 21
1223.68 24
1223.76 26
1223.84 27
1223.92 28
1224.00 27
1224.08 26
1224.16 24
1224.24 22
1224.32 20
1224.40 18
1224.48 17
1224.56 15
1224.64 14
1224.72 13
1224.80 10
1224.88 8
1224.96 4
1225.04 0
1225.12 0
1225.20 0
1225.28 0
1225.36 0
1225.44 0
1225.52 0
1225.60 0
1225.68 3
1225.76 6
1225.84 7
1225.92 7
1226.00 6
1226.08 5
1226.16 4
1226.24 4
1226.32 4
1226.40 4
1226.49 5
1226.57 5
1226.65 4
1226.73 3
1226.81 2
1226.89 1
1226.97 1
1227.05 1
1227.13 2
1227.21 4
1227.29 5
1227.37 7
1227.45 8
1227.53 8
1227.61 7
1227.69 6
1227.77 4
1227.85 3
1227.93 1
1228.01 0
1228.09 0
1228.17 0
1228.25 1
1228.33 2
1228.41 3
1228.49 4
1228.57 5
1228.65 7
1228.73 9
1228.81 10
1228.89 11
1228.97 12
1229.05 12
1229.13 11
1229.21 10
1229.29 8
1229.37 7
1229.45 6
1229.53 5
1229.61 5
1229.69 6
1229.77 7
1229.85 8
1229.94 10
1230.02 12
1230.10 15
1230.18 17
1230.26 20
1230.34 23
1230.42 26
1230.50 28
1230.58 29
1230.66 30
1230.74 29
1230.82 29
1230.90 28
1230.98 28
1231.06 28
1231.14 29
1231.22 30
1231.30 31
1231.38 32
1231.46 32
1231.54 32
1231.62 32
1231.70 30
1231.78 28
1231.86 25
1231.94 22
1232.02 18
1232.10 14
1232.18 11
1232.26 9
1232.35 9
1232.43 11
1232.51 14
1232.59 18
1232.67 23
1232.75 28
1232.83 31
1232.91 34
1232.99 34
1233.07 34
1233.15 34
1233.23 33
1233.31 34
1233.39 35
1233.47 38
1233.55 40
1233.63 43
1233.71 45
1233.79 46
1233.87 46
1233.95 47
1234.03 48
1234.11 50
1234.19 53
1234.27 57
1234.36 62
1234.44 67
1234.52 70
1234.60 72
1234.68 72
1234.76 69
1234.84 66
1234.92 61
1235.00 56
1235.08 52
1235.16 49
1235.24 46
1235.32 43
1235.40 40
1235.48 38
1235.56 35
1235.64 31
1235.72 27
1235.80 22
1235.88 18
1235.96 13
1236.04 9
1236.13 7
1236.21 7
1236.29 8
1236.37 12
1236.45 17
1236.53 22
1236.61 26
1236.69 29
1236.77 31
1236.85 32
1236.93 33
1237.01 34
1237.09 35
1237.17 38
1237.25 41
1237.33 44
1237.41 46
1237.49 47
1237.57 46
1237.66 43
1237.74 40
1237.82 35
1237.90 30
1237.98 26
1238.06 21
1238.14 17
1238.22 14
1238.30 11
1238.38 8
1238.46 5
1238.54 3
1238.62 1
1238.70 0
1238.78 0
1238.86 0
1238.94 0
1239.02 0
1239.11 0
1239.19 0
1239.27 0
1239.35 0
1239.43 0
1239.51 4
1239.59 9
1239.67 14
1239.75 19
1239.83 23
1239.91 27
1239.99 29
1240.07 31
1240.15 32
1240.23 33
1240.31 32
1240.40 31
1240.48 29
1240.56 25
1240.64 20
1240.72 15
1240.80 10
1240.88 6
1240.96 4
1241.04 4
1241.12 7
1241.20 11
1241.28 18
1241.36 25
1241.44 32
1241.52 38
1241.60 41
1241.69 43
1241.77 42
1241.85 41
1241.93 38
1242.01 36
1242.09 33
1242.17 32
1242.25 30
1242.33 29
1242.41 27
1242.49 24
1242.57 21
1242.65 18
1242.73 13
1242.82 9
1242.90 4
1242.98 0
1243.06 0
1243.14 0
1243.22 0
1243.30 0
1243.38 0
1243.46 5
1243.54 11
1243.62 15
1243.70 17
1243.78 17
1243.86 16
1243.95 14
1244.03 11
1244.11 10
1244.19 9
1244.27 10
1244.35 13
1244.43 16
1244.51 20
1244.59 25
1244.67 30
1244.75 35
1244.83 39
1244.91 42
1245.00 43
1245.08 42
1245.16 40
1245.24 36
1245.32 32
1245.40 28
1245.48 25
1245.56 24
1245.64 25
1245.72 27
1245.80 31
1245.88 36
1245.96 40
1246.05 44
1246.13 48
1246.21 50
1246.29 52
1246.37 54
1246.45 56
1246.53 58
1246.61 61
1246.69 63
1246.77 64
1246.85 63
1246.93 59
1247.02 53
1247.10 45
1247.18 37
1247.26 30
1247.34 24
1247.42 22
1247.50 22
1247.58 24
1247.66 27
1247.74 31
1247.82 35
1247.91 39
1247.99 42
1248.07 46
1248.15 50
1248.23 54
1248.31 59
1248.39 64
1248.47 69
1248.55 74
1248.63 79
1248.71 82
1248.80 86
1248.88 88
1248.96 90
1249.04 90
1249.12 90
1249.20 88
1249.28 84
1249.36 79
1249.44 73
1249.52 66
1249.60 59
1249.69 53
1249.77 48
1249.85 45
1249.93 44
1250.01 45
1250.09 48
1250.17 52
1250.25 55
1250.33 59
1250.41 62
1250.49 64
1250.58 66
1250.66 66
1250.74 66
1250.82 65
1250.90 64
1250.98 62
1251.06 60
1251.14 58
1251.22 55
1251.30 51
1251.39 48
1251.47 44
1251.55 41
1251.63 38
1251.71 35
1251.79 31
1251.87 28
1251.95 23
1252.03 19
1252.11 16
1252.20 13
1252.28 13
1252.36 15
1252.44 19
1252.52 24
1252.60 30
1252.68 36
1252.76 42
1252.84 47
1252.92 51
1253.01 53
1253.09 54
1253.17 55
1253.25 55
1253.33 56
1253.41 57
1253.49 58
1253.57 61
1253.65 63
1253.74 64
1253.82 63
1253.90 61
1253.98 57
1254.06 51
1254.14 44
1254.22 38
1254.30 32
1254.38 28
1254.46 26
1254.55 26
1254.63 27
1254.71 29
1254.79 31
1254.87 32
1254.95 34
1255.03 35
1255.11 37
1255.19 39
1255.28 41
1255.36 45
1255.44 47
1255.52 49
1255.60 50
1255.68 49
1255.76 47
1255.84 43
1255.92 39
1256.01 35
1256.09 32
1256.17 30
1256.25 30
1256.33 32
1256.41 35
1256.49 38
1256.57 41
1256.66 45
1256.74 48
1256.82 50
1256.90 51
1256.98 51
1257.06 50
1257.14 49
1257.22 47
1257.30 45
1257.39 43
1257.47 42
1257.55 41
1257.63 41
1257.71 41
1257.79 41
1257.87 41
1257.95 40
1258.04 39
1258.12 36
1258.20 32
1258.28 28
1258.36 24
1258.44 21
1258.52 18
1258.60 15
1258.69 12
1258.77 10
1258.85 9
1258.93 8
1259.01 8
1259.09 8
1259.17 8
1259.25 7
1259.33 6
1259.42 4
1259.50 1
1259.58 0
1259.66 0
1259.74 0
1259.82 0
1259.90 0
1259.98 0
1260.07 0
1260.15 6
1260.23 13
1260.31 22
1260.39 29
1260.47 35
1260.55 39
1260.64 40
1260.72 39
1260.80 36
1260.88 32
1260.96 27
1261.04 22
1261.12 18
1261.20 15
1261.29 14
1261.37 14
1261.45 15
1261.53 16
1261.61 17
1261.69 17
1261.77 17
1261.85 17
1261.94 18
1262.02 20
1262.10 22
1262.18 26
1262.26 29
1262.34 32
1262.42 34
1262.51 35
1262.59 36
1262.67 35
1262.75 35
1262.83 34
1262.91 35
1262.99 36
1263.08 38
1263.16 41
1263.24 45
1263.32 49
1263.40 53
1263.48 55
1263.56 56
1263.64 56
1263.73 54
1263.81 53
1263.89 52
1263.97 52
1264.05 53
1264.13 54
1264.21 56
1264.30 58
1264.38 59
1264.46 58
1264.54 55
1264.62 51
1264.70 46
1264.78 40
1264.87 35
1264.95 30
1265.03 26
1265.11 24
1265.19 24
1265.27 26
1265.35 28
1265.44 31
1265.52 34
1265.60 37
1265.68 40
1265.76 42
1265.84 43
1265.92 43
1266.01 42
1266.09 40
1266.17 38
1266.25 35
1266.33 31
1266.41 28
1266.49 26
1266.58 25
1266.66 25
1266.74 27
1266.82 30
1266.90 34
1266.98 39
1267.07 44
1267.15 48
1267.23 51
1267.31 52
1267.39 51
1267.47 49
1267.55 46
1267.64 44
1267.72 43
1267.80 45
1267.88 49
1267.96 54
1268.04 60
1268.12 64
1268.21 67
1268.29 68
1268.37 66
1268.45 63
1268.53 58
1268.61 54
1268.70 50
1268.78 47
1268.86 45
1268.94 44
1269.02 45
1269.10 47
1269.18 49
1269.27 51
1269.35 53
1269.43 54
1269.51 55
1269.59 56
1269.67 58
1269.76 61
1269.84 66
1269.92 70
1270.00 74
1270.08 77
1270.16 78
1270.25 77
1270.33 74
1270.41 69
1270.49 65
1270.57 61
1270.65 59
1270.74 59
1270.82 62
1270.90 66
1270.98 72
1271.06 78
1271.14 83
1271.22 87
1271.31 89
1271.39 89
1271.47 89
1271.55 89
1271.63 89
1271.71 90
1271.80 90
1271.88 91
1271.96 90
1272.04 87
1272.12 83
1272.20 78
1272.29 72
1272.37 68
1272.45 66
1272.53 67
1272.61 70
1272.69 76
1272.78 82
1272.86 89
1272.94 94
1273.02 98
1273.10 100
1273.18 101
1273.27 100
1273.35 99
1273.43 97
1273.51 95
1273.59 93
1273.67 90
1273.76 87
1273.84 85
1273.92 84
1274.00 84
1274.08 85
1274.17 87
1274.25 90
1274.33 92
1274.41 95
1274.49 96
1274.57 98
1274.66 100
1274.74 102
1274.82 105
1274.90 109
1274.98 113
1275.06 116
1275.15 118
1275.23 120
1275.31 120
1275.39 119
1275.47 117
1275.55 114
1275.64 110
1275.72 103
1275.80 96
1275.88 88
1275.96 80
1276.05 73
1276.13 67
1276.21 62
1276.29 57
1276.37 54
1276.45 50
1276.54 46
1276.62 43
1276.70 40
1276.78 37
1276.86 36
1276.95 36
1277.03 35
1277.11 35
1277.19 34
1277.27 33
1277.35 32
1277.44 31
1277.52 30
1277.60 30
1277.68 30
1277.76 32
1277.85 35
1277.93 39
1278.01 45
1278.09 51
1278.17 57
1278.25 63
1278.34 68
1278.42 71
1278.50 71
1278.58 70
1278.66 68
1278.75 65
1278.83 64
1278.91 63
1278.99 64
1279.07 66
1279.16 69
1279.24 72
1279.32 75
1279.40 77
1279.48 78
1279.56 79
1279.65 80
1279.73 80
1279.81 81
1279.89 82
1279.97 83
1280.06 82
1280.14 80
1280.22 77
1280.30 72
1280.38 67
1280.47 62
1280.55 58
1280.63 56
1280.71 56
1280.79 57
1280.88 57
1280.96 58
1281.04 58
1281.12 57
1281.20 55
1281.29 53
1281.37 52
1281.45 51
1281.53 51
1281.61 51
1281.69 52
1281.78 52
1281.86 53
1281.94 53
1282.02 54
1282.10 56
1282.19 58
1282.27 60
1282.35 62
1282.43 64
1282.51 65
1282.60 64
1282.68 62
1282.76 59
1282.84 54
1282.92 50
1283.01 46
1283.09 43
1283.17 42
1283.25 42
1283.33 44
1283.42 46
1283.50 49
1283.58 50
1283.66 50
1283.74 48
1283.83 46
1283.91 42
1283.99 38
1284.07 35
1284.16 33
1284.24 32
1284.32 33
1284.40 34
1284.48 34
1284.57 34
1284.65 34
1284.73 33
1284.81 33
1284.89 34
1284.98 36
1285.06 41
1285.14 46
1285.22 51
1285.30 55
1285.39 56
1285.47 56
1285.55 54
1285.63 51
1285.71 48
1285.80 47
1285.88 46
1285.96 47
1286.04 49
1286.12 50
1286.21 50
1286.29 49
1286.37 47
1286.45 45
1286.54 42
1286.62 40
1286.70 38
1286.78 36
1286.86 34
1286.95 33
1287.03 32
1287.11 32
1287.19 33
1287.27 34
1287.36 35
1287.44 35
1287.52 35
1287.60 33
1287.69 31
1287.77 29
1287.85 27
1287.93 25
1288.01 26
1288.10 27
1288.18 29
1288.26 31
1288.34 34
1288.43 36
1288.51 38
1288.59 39
1288.67 41
1288.75 43
1288.84 44
1288.92 46
1289.00 48
1289.08 50
1289.16 51
1289.25 52
1289.33 53
1289.41 53
1289.49 52
1289.58 52
1289.66 53
1289.74 55
1289.82 57
1289.90 61
1289.99 65
1290.07 69
1290.15 72
1290.23 75
1290.32 77
1290.40 78
1290.48 80
1290.56 84
1290.64 89
1290.73 95
1290.81 103
1290.89 111
1290.97 119
1291.06 125
1291.14 128
1291.22 128
1291.30 126
1291.39 121
1291.47 116
1291.55 110
1291.63 104
1291.71 100
1291.80 96
1291.88 93
1291.96 91
1292.04 90
1292.13 89
1292.21 89
1292.29 87
1292.37 86
1292.46 83
1292.54 80
1292.62 75
1292.70 69
1292.78 63
1292.87 56
1292.95 49
1293.03 44
1293.11 40
1293.20 38
1293.28 38
1293.36 40
1293.44 44
1293.53 48
1293.61 54
1293.69 60
1293.77 67
1293.85 74
1293.94 80
1294.02 85
1294.10 89
1294.18 92
1294.27 92
1294.35 90
1294.43 86
1294.51 81
1294.60 75
1294.68 69
1294.76 64
1294.84 59
1294.93 57
1295.01 55
1295.09 56
1295.17 57
1295.26 58
1295.34 58
1295.42 57
1295.50 54
1295.58 50
1295.67 44
1295.75 38
1295.83 33
1295.91 30
1296.00 30
1296.08 32
1296.16 37
1296.24 44
1296.33 51
1296.41 57
1296.49 61
1296.57 62
1296.66 59
1296.74 54
1296.82 46
1296.90 38
1296.99 31
1297.07 25
1297.15 21
1297.23 18
1297.32 17
1297.40 16
1297.48 17
1297.56 19
1297.65 22
1297.73 25
1297.81 30
1297.89 34
1297.98 36
1298.06 36
1298.14 34
1298.22 29
1298.31 23
1298.39 16
1298.47 10
1298.55 5
1298.64 2
1298.72 0
1298.80 0
1298.88 0
1298.97 0
1299.05 0
1299.13 0
1299.21 0
1299.30 0
1299.38 0
1299.46 0
1299.54 3
1299.63 7
1299.71 10
1299.79 13
1299.87 16
1299.96 19
1300.04 22
1300.12 26
1300.20 31
1300.29 36
1300.37 42
1300.45 47
1300.53 50
1300.62 52
1300.70 53
1300.78 53
1300.86 51
1300.95 49
1301.03 48
1301.11 46
1301.19 46
1301.28 46
1301.36 46
1301.44 48
1301.52 50
1301.61 52
1301.69 53
1301.77 53
1301.86 51
1301.94 49
1302.02 47
1302.10 45
1302.19 45
1302.27 47
1302.35 51
1302.43 57
1302.52 65
1302.60 74
1302.68 81
1302.76 87
1302.85 91
1302.93 93
1303.01 92
1303.09 89
1303.18 85
1303.26 80
1303.34 76
1303.43 73
1303.51 70
1303.59 68
1303.67 67
1303.76 67
1303.84 67
1303.92 69
1304.00 73
1304.09 78
1304.17 84
1304.25 91
1304.33 98
1304.42 104
1304.50 108
1304.58 109
1304.67 109
1304.75 107
1304.83 105
1304.91 103
1305.00 102
1305.08 103
1305.16 104
1305.24 106
1305.33 106
1305.41 106
1305.49 104
1305.58 102
1305.66 100
1305.74 98
1305.82 98
1305.91 98
1305.99 98
1306.07 98
1306.15 98
1306.24 98
1306.32 100
1306.40 102
1306.49 107
1306.57 112
1306.65 119
1306.73 126
1306.82 132
1306.90 136
1306.98 137
1307.06 136
1307.15 133
1307.23 128
1307.31 123
1307.40 118
1307.48 113
1307.56 109
1307.64 104
1307.73 99
1307.81 93
1307.89 86
1307.98 78
1308.06 71
1308.14 64
1308.22 58
1308.31 53
1308.39 51
1308.47 50
1308.56 51
1308.64 54
1308.72 59
1308.80 66
1308.89 74
1308.97 85
1309.05 96
1309.14 107
1309.22 116
1309.30 123
1309.38 128
1309.47 130
1309.55 130
1309.63 130
1309.72 130
1309.80 130
1309.88 131
1309.96 131
1310.05 131
1310.13 130
1310.21 128
1310.30 124
1310.38 119
1310.46 113
1310.54 107
1310.63 100
1310.71 93
1310.79 85
1310.88 78
1310.96 71
1311.04 65
1311.12 61
1311.21 57
1311.29 55
1311.37 53
1311.46 51
1311.54 50
1311.62 49
1311.70 48
1311.79 48
1311.87 48
1311.95 49
1312.04 51
1312.12 52
1312.20 54
1312.29 56
1312.37 57
1312.45 58
1312.53 58
1312.62 58
1312.70 58
1312.78 59
1312.87 59
1312.95 60
1313.03 59
1313.11 58
1313.20 55
1313.28 53
1313.36 50
1313.45 48
1313.53 48
1313.61 50
1313.70 52
1313.78 55
1313.86 57
1313.94 57
1314.03 57
1314.11 57
1314.19 57
1314.28 58
1314.36 61
1314.44 65
1314.53 69
1314.61 72
1314.69 73
1314.77 72
1314.86 68
1314.94 63
1315.02 57
1315.11 52
1315.19 48
1315.27 47
1315.36 47
1315.44 48
1315.52 48
1315.60 47
1315.69 44
1315.77 40
1315.85 35
1315.94 29
1316.02 25
1316.10 21
1316.19 20
1316.27 20
1316.35 22
1316.44 25
1316.52 29
1316.60 35
1316.68 41
1316.77 47
1316.85 54
1316.93 61
1317.02 68
1317.10 73
1317.18 78
1317.27 82
1317.35 84
1317.43 85
1317.52 86
1317.60 87
1317.68 87
1317.76 88
1317.85 88
1317.93 89
1318.01 89
1318.10 88
1318.18 86
1318.26 83
1318.35 80
1318.43 77
1318.51 73
1318.60 70
1318.68 67
1318.76 65
1318.85 64
1318.93 64
1319.01 65
1319.09 66
1319.18 68
1319.26 69
1319.34 69
1319.43 67
1319.51 64
1319.59 60
1319.68 55
1319.76 50
1319.84 46
1319.93 43
1320.01 40
1320.09 38
1320.18 37
1320.26 37
1320.34 38
1320.43 39
1320.51 41
1320.59 44
1320.68 47
1320.76 50
1320.84 53
1320.92 56
1321.01 58
1321.09 59
1321.17 59
1321.26 57
1321.34 54
1321.42 50
1321.51 48
1321.59 46
1321.67 47
1321.76 49
1321.84 52
1321.92 55
1322.01 59
1322.09 63
1322.17 67
1322.26 72
1322.34 77
1322.42 84
1322.51 90
1322.59 97
1322.67 103
1322.76 106
1322.84 107
1322.92 106
1323.01 102
1323.09 97
1323.17 90
1323.26 82
1323.34 75
1323.42 67
1323.51 61
1323.59 57
1323.67 54
1323.76 53
1323.84 54
1323.92 56
1324.01 60
1324.09 64
1324.17 69
1324.26 73
1324.34 76
1324.42 77
1324.51 77
1324.59 74
1324.67 69
1324.76 64
1324.84 58
1324.92 53
1325.01 50
1325.09 48
1325.17 49
1325.26 52
1325.34 58
1325.42 66
1325.51 75
1325.59 85
1325.67 95
1325.76 105
1325.84 113
1325.92 118
1326.01 121
1326.09 120
1326.17 117
1326.26 113
1326.34 108
1326.42 105
1326.51 104
1326.59 105
1326.67 110
1326.76 117
1326.84 128
1326.92 140
1327.01 152
1327.09 165
1327.17 175
1327.26 184
1327.34 188
1327.42 190
1327.51 190
1327.59 189
1327.67 190
1327.76 195
1327.84 203
1327.92 215
1328.01 230
1328.09 246
1328.17 262
1328.26 277
1328.34 291
1328.42 302
1328.51 311
1328.59 318
1328.68 322
1328.76 322
1328.84 319
1328.93 312
1329.01 304
1329.09 293
1329.18 281
1329.26 269
1329.34 257
1329.43 245
1329.51 232
1329.59 221
1329.68 210
1329.76 200
1329.84 192
1329.93 185
1330.01 180
1330.09 176
1330.18 172
1330.26 168
1330.34 164
1330.43 160
1330.51 157
1330.60 153
1330.68 150
1330.76 148
1330.85 145
1330.93 142
1331.01 138
1331.10 134
1331.18 128
1331.26 123
1331.35 118
1331.43 114
1331.51 112
1331.60 110
1331.68 111
1331.76 111
1331.85 111
1331.93 110
1332.02 108
1332.10 105
1332.18 101
1332.27 97
1332.35 95
1332.43 95
1332.52 97
1332.60 100
1332.68 104
1332.77 107
1332.85 108
1332.93 108
1333.02 106
1333.10 101
1333.19 95
1333.27 89
1333.35 82
1333.44 76
1333.52 71
1333.60 68
1333.69 66
1333.77 67
1333.85 68
1333.94 68
1334.02 68
1334.11 67
1334.19 65
1334.27 63
1334.36 62
1334.44 63
1334.52 65
1334.61 69
1334.69 73
1334.77 77
1334.86 79
1334.94 80
1335.03 80
1335.11 80
1335.19 80
1335.28 81
1335.36 84
1335.44 87
1335.53 90
1335.61 93
1335.69 96
1335.78 99
1335.86 102
1335.95 104
1336.03 106
1336.11 106
1336.20 104
1336.28 101
1336.36 97
1336.45 93
1336.53 88
1336.62 85
1336.70 84
1336.78 83
1336.87 83
1336.95 83
1337.03 81
1337.12 78
1337.20 74
1337.29 69
1337.37 64
1337.45 60
1337.54 57
1337.62 57
1337.70 57
1337.79 58
1337.87 59
1337.96 61
1338.04 62
1338.12 63
1338.21 66
1338.29 69
1338.37 74
1338.46 80
1338.54 86
1338.63 91
1338.71 93
1338.79 94
1338.88 92
1338.96 88
1339.04 85
1339.13 81
1339.21 79
1339.30 77
1339.38 76
1339.46 76
1339.55 75
1339.63 74
1339.71 72
1339.80 70
1339.88 67
1339.97 65
1340.05 62
1340.13 60
1340.22 58
1340.30 58
1340.38 59
1340.47 61
1340.55 63
1340.64 65
1340.72 66
1340.80 65
1340.89 63
1340.97 59
1341.06 55
1341.14 51
1341.22 49
1341.31 50
1341.39 52
1341.47 56
1341.56 61
1341.64 66
1341.73 71
1341.81 76
1341.89 79
1341.98 80
1342.06 81
1342.15 82
1342.23 82
1342.31 82
1342.40 82
1342.48 81
1342.57 81
1342.65 81
1342.73 82
1342.82 83
1342.90 84
1342.98 86
1343.07 87
1343.15 87
1343.24 87
1343.32 86
1343.40 86
1343.49 85
1343.57 85
1343.66 85
1343.74 84
1343.82 82
1343.91 78
1343.99 73
1344.08 66
1344.16 60
1344.24 55
1344.33 51
1344.41 51
1344.50 54
1344.58 59
1344.66 65
1344.75 71
1344.83 77
1344.92 82
1345.00 86
1345.08 88
1345.17 89
1345.25 89
1345.34 88
1345.42 86
1345.50 83
1345.59 80
1345.67 76
1345.76 73
1345.84 71
1345.92 71
1346.01 73
1346.09 78
1346.18 86
1346.26 96
1346.34 106
1346.43 116
1346.51 124
1346.60 128
1346.68 129
1346.76 127
1346.85 124
1346.93 121
1347.02 118
1347.10 116
1347.18 114
1347.27 112
1347.35 109
1347.44 107
1347.52 105
1347.60 104
1347.69 106
1347.77 109
1347.86 114
1347.94 120
1348.02 125
1348.11 129
1348.19 131
1348.28 132
1348.36 130
1348.44 126
1348.53 122
1348.61 117
1348.70 112
1348.78 107
1348.86 104
1348.95 101
1349.03 101
1349.12 103
1349.20 108
1349.29 115
1349.37 123
1349.45 132
1349.54 140
1349.62 146
1349.71 148
1349.79 148
1349.87 144
1349.96 138
1350.04 132
1350.13 126
1350.21 122
1350.29 120
1350.38 119
1350.46 119
1350.55 119
1350.63 119
1350.72 117
1350.80 113
1350.88 109
1350.97 105
1351.05 101
1351.14 99
1351.22 99
1351.30 101
1351.39 104
1351.47 109
1351.56 116
1351.64 122
1351.73 128
1351.81 132
1351.89 134
1351.98 133
1352.06 131
1352.15 126
1352.23 120
1352.31 114
1352.40 106
1352.48 99
1352.57 91
1352.65 83
1352.74 75
1352.82 66
1352.90 58
1352.99 50
1353.07 43
1353.16 37
1353.24 32
1353.33 28
1353.41 24
1353.49 22
1353.58 19
1353.66 17
1353.75 14
1353.83 12
1353.91 8
1354.00 5
1354.08 2
1354.17 0
1354.25 0
1354.34 0
1354.42 0
1354.50 0
1354.59 0
1354.67 0
1354.76 0
1354.84 0
1354.93 0
1355.01 0
1355.09 3
1355.18 8
1355.26 16
1355.35 26
1355.43 36
1355.52 46
1355.60 55
1355.68 61
1355.77 64
1355.85 65
1355.94 63
1356.02 61
1356.11 58
1356.19 55
1356.27 52
1356.36 50
1356.44 48
1356.53 46
1356.61 44
1356.70 41
1356.78 38
1356.87 35
1356.95 31
1357.03 27
1357.12 23
1357.20 19
1357.29 17
1357.37 16
1357.46 17
1357.54 19
1357.62 22
1357.71 24
1357.79 26
1357.88 27
1357.96 28
1358.05 30
1358.13 32
1358.21 36
1358.30 40
1358.38 44
1358.47 46
1358.55 46
1358.64 43
1358.72 37
1358.81 30
1358.89 21
1358.97 14
1359.06 8
1359.14 5
1359.23 4
1359.31 5
1359.40 9
1359.48 14
1359.57 22
1359.65 30
1359.73 40
1359.82 49
1359.90 56
1359.99 61
1360.07 63
1360.16 63
1360.24 60
1360.33 57
1360.41 54
1360.49 53
1360.58 53
1360.66 55
1360.75 57
1360.83 60
1360.92 62
1361.00 63
1361.09 64
1361.17 65
1361.25 67
1361.34 68
1361.42 70
1361.51 72
1361.59 74
1361.68 76
1361.76 78
1361.85 80
1361.93 83
1362.01 87
1362.10 91
1362.18 96
1362.27 100
1362.35 104
1362.44 105
1362.52 104
1362.61 101
1362.69 96
1362.78 90
1362.86 84
1362.94 80
1363.03 76
1363.11 75
1363.20 76
1363.28 80
1363.37 84
1363.45 90
1363.54 96
1363.62 101
1363.71 104
1363.79 104
1363.87 101
1363.96 94
1364.04 84
1364.13 73
1364.21 60
1364.30 48
1364.38 37
1364.47 29
1364.55 25
1364.64 24
1364.72 26
1364.80 31
1364.89 37
1364.97 43
1365.06 49
1365.14 53
1365.23 57
1365.31 59
1365.40 60
1365.48 60
1365.57 61
1365.65 61
1365.74 61
1365.82 61
1365.90 63
1365.99 66
1366.07 70
1366.16 75
1366.24 81
1366.33 87
1366.41 92
1366.50 94
1366.58 94
1366.67 91
1366.75 87
1366.84 82
1366.92 78
1367.00 74
1367.09 70
1367.17 66
1367.26 62
1367.34 58
1367.43 53
1367.51 49
1367.60 45
1367.68 42
1367.77 40
1367.85 40
1367.94 41
1368.02 43
1368.11 46
1368.19 51
1368.27 56
1368.36 61
1368.44 67
1368.53 71
1368.61 73
1368.70 73
1368.78 72
1368.87 68
1368.95 63
1369.04 57
1369.12 52
1369.21 48
1369.29 44
1369.38 41
1369.46 39
1369.55 38
1369.63 37
1369.72 35
1369.80 34
1369.88 32
1369.97 31
1370.05 29
1370.14 28
1370.22 28
1370.31 29
1370.39 30
1370.48 31
1370.56 34
1370.65 37
1370.73 40
1370.82 44
1370.90 49
1370.99 54
1371.07 59
1371.16 64
1371.24 67
1371.33 70
1371.41 72
1371.50 73
1371.58 75
1371.66 78
1371.75 83
1371.83 89
1371.92 95
1372.00 100
1372.09 104
1372.17 105
1372.26 104
1372.34 100
1372.43 95
1372.51 88
1372.60 81
1372.68 74
1372.77 68
1372.85 63
1372.94 59
1373.02 56
1373.11 54
1373.19 54
1373.28 54
1373.36 54
1373.45 53
1373.53 50
1373.62 47
1373.70 42
1373.79 38
1373.87 35
1373.96 35
1374.04 38
1374.12 43
1374.21 49
1374.29 56
1374.38 63
1374.46 70
1374.55 76
1374.63 81
1374.72 84
1374.80 87
1374.89 89
1374.97 89
1375.06 87
1375.14 84
1375.23 80
1375.31 76
1375.40 73
1375.48 71
1375.57 70
1375.65 71
1375.74 72
1375.82 72
1375.91 71
1375.99 70
1376.08 66
1376.16 62
1376.25 57
1376.33 52
1376.42 48
1376.50 46
1376.59 46
1376.67 48
1376.76 52
1376.84 58
1376.93 64
1377.01 69
1377.10 74
1377.18 76
1377.27 77
1377.35 77
1377.44 77
1377.52 76
1377.61 75
1377.69 75
1377.78 74
1377.86 74
1377.95 75
1378.03 76
1378.12 78
1378.20 82
1378.29 86
1378.37 91
1378.46 95
1378.54 98
1378.63 99
1378.71 99
1378.80 96
1378.88 91
1378.97 86
1379.05 80
1379.14 75
1379.22 71
1379.31 70
1379.39 72
1379.48 75
1379.56 80
1379.65 86
1379.73 90
1379.82 94
1379.90 95
1379.99 95
1380.07 95
1380.16 94
1380.24 93
1380.33 95
1380.41 98
1380.50 104
1380.58 110
1380.67 116
1380.75 121
1380.84 122
1380.92 120
1381.01 114
1381.09 106
1381.18 97
1381.26 90
1381.35 86
1381.43 85
1381.52 88
1381.60 94
1381.69 101
1381.77 106
1381.86 109
1381.94 109
1382.03 105
1382.11 98
1382.20 88
1382.29 77
1382.37 65
1382.46 53
1382.54 41
1382.63 29
1382.71 20
1382.80 13
1382.88 8
1382.97 8
1383.05 10
1383.14 15
1383.22 21
1383.31 27
1383.39 32
1383.48 35
1383.56 35
1383.65 34
1383.73 33
1383.82 31
1383.90 30
1383.99 29
1384.07 29
1384.16 28
1384.24 27
1384.33 26
1384.41 26
1384.50 27
1384.58 31
1384.67 35
1384.75 41
1384.84 47
1384.93 52
1385.01 55
1385.10 55
1385.18 53
1385.27 50
1385.35 46
1385.44 42
1385.52 38
1385.61 35
1385.69 32
1385.78 28
1385.86 24
1385.95 19
1386.03 14
1386.12 10
1386.20 9
1386.29 10
1386.37 14
1386.46 21
1386.54 29
1386.63 39
1386.72 48
1386.80 57
1386.89 65
1386.97 73
1387.06 80
1387.14 86
1387.23 90
1387.31 92
1387.40 92
1387.48 90
1387.57 86
1387.65 82
1387.74 78
1387.82 75
1387.91 73
1387.99 73
1388.08 72
1388.17 72
1388.25 70
1388.34 68
1388.42 65
1388.51 61
1388.59 57
1388.68 54
1388.76 53
1388.85 54
1388.93 55
1389.02 57
1389.10 58
1389.19 58
1389.27 57
1389.36 54
1389.45 52
1389.53 49
1389.62 48
1389.70 48
1389.79 49
1389.87 51
1389.96 51
1390.04 51
1390.13 50
1390.21 47
1390.30 43
1390.38 38
1390.47 34
1390.55 30
1390.64 26
1390.73 25
1390.81 24
1390.90 26
1390.98 29
1391.07 32
1391.15 36
1391.24 39
1391.32 42
1391.41 43
1391.49 42
1391.58 40
1391.67 38
1391.75 35
1391.84 32
1391.92 31
1392.01 32
1392.09 35
1392.18 40
1392.26 47
1392.35 54
1392.43 60
1392.52 64
1392.60 66
1392.69 65
1392.78 62
1392.86 58
1392.95 54
1393.03 50
1393.12 47
1393.20 44
1393.29 40
1393.37 34
1393.46 28
1393.54 22
1393.63 15
1393.72 10
1393.80 7
1393.89 5
1393.97 6
1394.06 8
1394.14 10
1394.23 12
1394.31 12
1394.40 11
1394.49 7
1394.57 3
1394.66 0
1394.74 0
1394.83 0
1394.91 0
1395.00 0
1395.08 0
1395.17 0
1395.25 0
1395.34 2
1395.43 2
1395.51 4
1395.60 5
1395.68 8
1395.77 13
1395.85 19
1395.94 25
1396.02 32
1396.11 37
1396.20 41
1396.28 44
1396.37 44
1396.45 43
1396.54 39
1396.62 35
1396.71 29
1396.79 22
1396.88 15
1396.97 10
1397.05 6
1397.14 6
1397.22 10
1397.31 16
1397.39 25
1397.48 33
1397.57 41
1397.65 47
1397.74 50
1397.82 53
1397.91 55
1397.99 57
1398.08 61
1398.16 65
1398.25 69
1398.34 72
1398.42 73
1398.51 71
1398.59 68
1398.68 64
1398.76 60
1398.85 57
1398.93 54
1399.02 51
1399.11 47
1399.19 41
1399.28 34
1399.36 25
1399.45 16
1399.53 10
1399.62 5
1399.71 4
1399.79 6
1399.88 10
1399.96 15
1400.05 22
1400.13 29
1400.22 35
1400.31 41
1400.39 47
1400.48 52
1400.56 57
1400.65 61
1400.73 65
1400.82 69
1400.91 73
1400.99 75
1401.08 75
1401.16 74
1401.25 73
1401.33 71
1401.42 69
1401.51 70
1401.59 72
1401.68 77
1401.76 82
1401.85 87
1401.93 89
1402.02 87
1402.11 81
1402.19 72
1402.28 62
1402.36 52
1402.45 46
1402.53 43
1402.62 43
1402.71 45
1402.79 48
1402.88 50
1402.96 51
1403.05 51
1403.13 50
1403.22 48
1403.31 48
1403.39 47
1403.48 47
1403.56 45
1403.65 44
1403.73 42
1403.82 40
1403.91 38
1403.99 38
1404.08 40
1404.16 44
1404.25 48
1404.34 53
1404.42 56
1404.51 59
1404.59 60
1404.68 60
1404.76 59
1404.85 58
1404.94 57
1405.02 57
1405.11 57
1405.19 59
1405.28 62
1405.37 66
1405.45 70
1405.54 74
1405.62 79
1405.71 84
1405.79 87
1405.88 90
1405.97 92
1406.05 93
1406.14 92
1406.22 91
1406.31 90
1406.40 89
1406.48 90
1406.57 92
1406.65 95
1406.74 99
1406.82 103
1406.91 108
1407.00 112
1407.08 117
1407.17 122
1407.25 126
1407.34 130
1407.43 134
1407.51 136
1407.60 136
1407.68 135
1407.77 133
1407.86 129
1407.94 126
1408.03 122
1408.11 119
1408.20 115
1408.29 111
1408.37 104
1408.46 96
1408.54 86
1408.63 77
1408.71 68
1408.80 62
1408.89 58
1408.97 58
1409.06 60
1409.14 64
1409.23 68
1409.32 72
1409.40 76
1409.49 79
1409.57 82
1409.66 84
1409.75 86
1409.83 87
1409.92 86
1410.00 84
1410.09 79
1410.18 74
1410.26 67
1410.35 61
1410.43 57
1410.52 54
1410.61 53
1410.69 54
1410.78 55
1410.86 56
1410.95 56
1411.04 54
1411.12 51
1411.21 47
1411.29 44
1411.38 41
1411.47 39
1411.55 38
1411.64 37
1411.72 36
1411.81 35
1411.90 35
1411.98 35
1412.07 35
1412.15 37
1412.24 40
1412.33 43
1412.41 48
1412.50 54
1412.58 60
1412.67 66
1412.76 72
1412.84 78
1412.93 82
1413.02 86
1413.10 90
1413.19 93
1413.27 96
1413.36 97
1413.45 99
1413.53 98
1413.62 97
1413.70 94
1413.79 89
1413.88 84
1413.96 78
1414.05 73
1414.13 68
1414.22 63
1414.31 58
1414.39 51
1414.48 44
1414.56 35
1414.65 26
1414.74 16
1414.82 6
1414.91 0
1415.00 0
1415.08 0
1415.17 0
1415.25 0
1415.34 0
1415.43 0
1415.51 0
1415.60 2
1415.68 19
1415.77 38
1415.86 57
1415.94 75
1416.03 91
1416.12 104
1416.20 114
1416.29 119
1416.37 119
1416.46 115
1416.55 107
1416.63 97
1416.72 85
1416.80 73
1416.89 62
1416.98 55
1417.06 51
1417.15 50
1417.24 51
1417.32 53
1417.41 55
1417.49 55
1417.58 54
1417.67 51
1417.75 47
1417.84 41
1417.93 34
1418.01 27
1418.10 18
1418.18 9
1418.27 0
1418.36 0
1418.44 0
1418.53 0
1418.62 0
1418.70 0
1418.79 0
1418.87 6
1418.96 18
1419.05 29
1419.13 39
1419.22 46
1419.31 51
1419.39 52
1419.48 51
1419.56 49
1419.65 46
1419.74 43
1419.82 40
1419.91 37
1420.00 33
1420.08 30
1420.17 27
1420.25 24
1420.34 21
1420.43 21
1420.51 24
1420.60 29
1420.69 36
1420.77 45
1420.86 52
1420.94 57
1421.03 57
1421.12 52
1421.20 44
1421.29 34
1421.38 26
1421.46 20
1421.55 20
1421.64 25
1421.72 36
1421.81 50
1421.89 65
1421.98 80
1422.07 92
1422.15 101
1422.24 105
1422.33 105
1422.41 101
1422.50 94
1422.59 86
1422.67 78
1422.76 72
1422.84 67
1422.93 64
1423.02 62
1423.10 61
1423.19 60
1423.28 58
1423.36 54
1423.45 49
1423.54 44
1423.62 38
1423.71 33
1423.79 30
1423.88 28
1423.97 27
1424.05 29
1424.14 32
1424.23 36
1424.31 42
1424.40 49
1424.49 55
1424.57 62
1424.66 67
1424.75 70
1424.83 70
1424.92 69
1425.00 66
1425.09 63
1425.18 59
1425.26 55
1425.35 50
1425.44 45
1425.52 40
1425.61 34
1425.70 29
1425.78 25
1425.87 23
1425.96 22
1426.04 23
1426.13 26
1426.21 28
1426.30 30
1426.39 30
1426.47 29
1426.56 27
1426.65 24
1426.73 21
1426.82 19
1426.91 18
1426.99 18
1427.08 19
1427.17 19
1427.25 18
1427.34 16
1427.43 14
1427.51 12
1427.60 10
1427.69 10
1427.77 11
1427.86 14
1427.94 17
1428.03 20
1428.12 22
1428.20 23
1428.29 23
1428.38 24
1428.46 26
1428.55 30
1428.64 34
1428.72 40
1428.81 44
1428.90 46
1428.98 46
1429.07 42
1429.16 36
1429.24 29
1429.33 23
1429.42 19
1429.50 16
1429.59 15
1429.68 14
1429.76 12
1429.85 9
1429.94 4
1430.02 0
1430.11 0
1430.20 0
1430.28 0
1430.37 0
1430.45 0
1430.54 0
1430.63 0
1430.71 5
1430.80 11
1430.89 16
1430.97 21
1431.06 24
1431.15 27
1431.23 29
1431.32 31
1431.41 31
1431.49 32
1431.58 32
1431.67 31
1431.75 30
1431.84 28
1431.93 26
1432.01 26
1432.10 27
1432.19 32
1432.27 40
1432.36 51
1432.45 63
1432.53 74
1432.62 82
1432.71 85
1432.79 84
1432.88 79
1432.97 71
1433.05 63
1433.14 56
1433.23 51
1433.31 47
1433.40 45
1433.49 43
1433.57 41
1433.66 38
1433.75 34
1433.83 29
1433.92 23
1434.01 17
1434.09 11
1434.18 7
1434.27 4
1434.35 3
1434.44 3
1434.53 4
1434.61 4
1434.70 2
1434.79 0
1434.88 0
1434.96 0
1435.05 0
1435.14 0
1435.22 0
1435.31 3
1435.40 14
1435.48 27
1435.57 39
1435.66 50
1435.74 56
1435.83 59
1435.92 59
1436.00 55
1436.09 49
1436.18 42
1436.26 35
1436.35 30
1436.44 27
1436.52 24
1436.61 23
1436.70 23
1436.78 22
1436.87 21
1436.96 20
1437.04 19
1437.13 21
1437.22 24
1437.30 28
1437.39 34
1437.48 41
1437.57 47
1437.65 52
1437.74 56
1437.83 58
1437.91 59
1438.00 58
1438.09 56
1438.17 54
1438.26 52
1438.35 53
1438.43 56
1438.52 62
1438.61 68
1438.69 73
1438.78 76
1438.87 74
1438.95 67
1439.04 54
1439.13 40
1439.22 25
1439.30 12
1439.39 4
1439.48 1
1439.56 3
1439.65 9
1439.74 16
1439.82 23
1439.91 28
1440.00 30
1440.08 30
1440.17 29
1440.26 26
1440.34 24
1440.43 22
1440.52 21
1440.61 20
1440.69 21
1440.78 22
1440.87 25
1440.95 29
1441.04 35
1441.13 42
1441.21 50
1441.30 57
1441.39 63
1441.47 67
1441.56 69
1441.65 70
1441.74 69
1441.82 69
1441.91 69
1442.00 71
1442.08 73
1442.17 75
1442.26 76
1442.34 77
1442.43 76
1442.52 76
1442.60 78
1442.69 81
1442.78 86
1442.87 93
1442.95 100
1443.04 105
1443.13 108
1443.21 108
1443.30 102
1443.39 94
1443.47 83
1443.56 71
1443.65 60
1443.74 50
1443.82 43
1443.91 37
1444.00 34
1444.08 32
1444.17 30
1444.26 30
1444.34 30
1444.43 31
1444.52 31
1444.61 30
1444.69 31
1444.78 32
1444.87 35
1444.95 39
1445.04 45
1445.13 51
1445.22 56
1445.30 59
1445.39 59
1445.48 56
1445.56 51
1445.65 45
1445.74 40
1445.82 36
1445.91 34
1446.00 34
1446.09 36
1446.17 39
1446.26 43
1446.35 47
1446.43 51
1446.52 55
1446.61 60
1446.70 64
1446.78 67
1446.87 68
1446.96 67
1447.04 63
1447.13 56
1447.22 47
1447.30 35
1447.39 24
1447.48 14
1447.57 8
1447.65 6
1447.74 10
1447.83 20
1447.91 33
1448.00 48
1448.09 63
1448.18 78
1448.26 90
1448.35 100
1448.44 106
1448.52 109
1448.61 109
1448.70 107
1448.79 103
1448.87 97
1448.96 91
1449.05 83
1449.13 75
1449.22 67
1449.31 58
1449.40 51
1449.48 44
1449.57 40
1449.66 38
1449.75 40
1449.83 46
1449.92 56
1450.01 68
1450.09 82
1450.18 96
1450.27 108
1450.36 117
1450.44 123
1450.53 125
1450.62 125
1450.70 122
1450.79 118
1450.88 112
1450.97 107
1451.05 101
1451.14 95
1451.23 90
1451.31 84
1451.40 78
1451.49 71
1451.58 64
1451.66 57
1451.75 51
1451.84 46
1451.93 43
1452.01 44
1452.10 47
1452.19 53
1452.27 62
1452.36 71
1452.45 81
1452.54 89
1452.62 95
1452.71 98
1452.80 98
1452.89 94
1452.97 89
1453.06 83
1453.15 79
1453.23 77
1453.32 77
1453.41 80
1453.50 85
1453.58 90
1453.67 94
1453.76 96
1453.85 96
1453.93 95
1454.02 93
1454.11 91
1454.19 90
1454.28 89
1454.37 90
1454.46 91
1454.54 93
1454.63 94
1454.72 96
1454.81 97
1454.89 99
1454.98 101
1455.07 103
1455.16 105
1455.24 107
1455.33 109
1455.42 109
1455.50 109
1455.59 108
1455.68 107
1455.77 107
1455.85 108
1455.94 110
1456.03 111
1456.12 113
1456.20 113
1456.29 112
1456.38 108
1456.47 102
1456.55 94
1456.64 85
1456.73 76
1456.82 67
1456.90 59
1456.99 54
1457.08 52
1457.17 51
1457.25 53
1457.34 55
1457.43 57
1457.51 58
1457.60 59
1457.69 59
1457.78 59
1457.86 60
1457.95 62
1458.04 64
1458.13 67
1458.21 70
1458.30 73
1458.39 76
1458.48 78
1458.56 79
1458.65 81
1458.74 82
1458.83 84
1458.91 85
1459.00 88
1459.09 91
1459.18 94
1459.26 99
1459.35 105
1459.44 112
1459.53 120
1459.61 129
1459.70 138
1459.79 147
1459.88 156
1459.96 166
1460.05 175
1460.14 184
1460.23 192
1460.31 198
1460.40 203
1460.49 204
1460.58 204
1460.66 201
1460.75 197
1460.84 192
1460.93 186
1461.01 180
1461.10 175
1461.19 169
1461.28 163
1461.36 157
1461.45 151
1461.54 145
1461.63 139
1461.71 132
1461.80 126
1461.89 119
1461.98 111
1462.06 105
1462.15 100
1462.24 98
1462.33 97
1462.41 98
1462.50 101
1462.59 104
1462.68 105
1462.76 105
1462.85 104
1462.94 101
1463.03 97
1463.11 95
1463.20 93
1463.29 92
1463.38 93
1463.47 93
1463.55 92
1463.64 90
1463.73 85
1463.82 79
1463.90 73
1463.99 67
1464.08 64
1464.17 65
1464.25 70
1464.34 79
1464.43 91
1464.52 106
1464.60 122
1464.69 138
1464.78 151
1464.87 162
1464.95 170
1465.04 175
1465.13 178
1465.22 180
1465.31 181
1465.39 182
1465.48 185
1465.57 188
1465.66 192
1465.74 193
1465.83 193
1465.92 189
1466.01 182
1466.09 173
1466.18 162
1466.27 151
1466.36 140
1466.45 130
1466.53 122
1466.62 115
1466.71 111
1466.80 108
1466.88 107
1466.97 108
1467.06 109
1467.15 110
1467.23 110
1467.32 108
1467.41 105
1467.50 101
1467.59 97
1467.67 93
1467.76 92
1467.85 92
1467.94 93
1468.02 95
1468.11 95
1468.20 93
1468.29 88
1468.37 80
1468.46 71
1468.55 60
1468.64 51
1468.73 45
1468.81 43
1468.90 44
1468.99 47
1469.08 50
1469.16 54
1469.25 55
1469.34 55
1469.43 52
1469.52 49
1469.60 45
1469.69 41
1469.78 38
1469.87 36
1469.95 35
1470.04 35
1470.13 35
1470.22 36
1470.31 38
1470.39 40
1470.48 41
1470.57 42
1470.66 41
1470.74 39
1470.83 33
1470.92 26
1471.01 17
1471.10 7
1471.18 0
1471.27 0
1471.36 0
1471.45 0
1471.54 0
1471.62 0
1471.71 0
1471.80 0
1471.89 0
1471.97 9
1472.06 21
1472.15 33
1472.24 46
1472.33 59
1472.41 72
1472.50 83
1472.59 95
1472.68 106
1472.77 117
1472.85 127
1472.94 135
1473.03 142
1473.12 147
1473.20 150
1473.29 151
1473.38 151
1473.47 150
1473.56 149
1473.64 147
1473.73 146
1473.82 145
1473.91 143
1474.00 139
1474.08 134
1474.17 127
1474.26 117
1474.35 107
1474.44 97
1474.52 89
1474.61 82
1474.70 78
1474.79 75
1474.88 73
1474.96 72
1475.05 71
1475.14 70
1475.23 69
1475.31 70
1475.40 71
1475.49 75
1475.58 80
1475.67 85
1475.75 91
1475.84 94
1475.93 96
1476.02 95
1476.11 93
1476.19 90
1476.28 87
1476.37 86
1476.46 85
1476.55 87
1476.63 89
1476.72 91
1476.81 93
1476.90 93
1476.99 92
1477.07 89
1477.16 87
1477.25 85
1477.34 85
1477.43 87
1477.51 92
1477.60 98
1477.69 106
1477.78 114
1477.87 121
1477.95 127
1478.04 130
1478.13 131
1478.22 130
1478.31 129
1478.39 127
1478.48 126
1478.57 124
1478.66 123
1478.75 122
1478.83 121
1478.92 118
1479.01 116
1479.10 114
1479.19 112
1479.28 110
1479.36 109
1479.45 108
1479.54 106
1479.63 102
1479.72 97
1479.80 89
1479.89 82
1479.98 75
1480.07 71
1480.16 71
1480.24 75
1480.33 83
1480.42 93
1480.51 104
1480.60 113
1480.68 118
1480.77 120
1480.86 119
1480.95 115
1481.04 111
1481.13 107
1481.21 104
1481.30 104
1481.39 104
1481.48 106
1481.57 108
1481.65 109
1481.74 107
1481.83 103
1481.92 97
1482.01 88
1482.09 78
1482.18 68
1482.27 60
1482.36 56
1482.45 57
1482.54 61
1482.62 67
1482.71 73
1482.80 78
1482.89 78
1482.98 75
1483.06 68
1483.15 59
1483.24 51
1483.33 45
1483.42 43
1483.51 44
1483.59 49
1483.68 56
1483.77 66
1483.86 76
1483.95 86
1484.03 96
1484.12 104
1484.21 111
1484.30 116
1484.39 121
1484.48 126
1484.56 133
1484.65 142
1484.74 154
1484.83 167
1484.92 181
1485.01 192
1485.09 200
1485.18 203
1485.27 201
1485.36 194
1485.45 184
1485.53 173
1485.62 165
1485.71 160
1485.80 161
1485.89 168
1485.98 179
1486.06 194
1486.15 209
1486.24 223
1486.33 235
1486.42 244
1486.51 251
1486.59 256
1486.68 260
1486.77 264
1486.86 267
1486.95 269
1487.04 269
1487.12 265
1487.21 259
1487.30 249
1487.39 238
1487.48 228
1487.57 218
1487.65 212
1487.74 210
1487.83 213
1487.92 218
1488.01 225
1488.10 232
1488.18 240
1488.27 247
1488.36 253
1488.45 260
1488.54 266
1488.63 272
1488.71 277
1488.80 280
1488.89 280
1488.98 278
1489.07 273
1489.16 269
1489.24 266
1489.33 265
1489.42 268
1489.51 272
1489.60 278
1489.69 283
1489.77 286
1489.86 286
1489.95 283
1490.04 277
1490.13 269
1490.22 260
1490.30 251
1490.39 241
1490.48 232
1490.57 223
1490.66 214
1490.75 206
1490.83 196
1490.92 186
1491.01 176
1491.10 165
1491.19 153
1491.28 142
1491.37 133
1491.45 128
1491.54 127
1491.63 131
1491.72 140
1491.81 152
1491.90 166
1491.98 181
1492.07 196
1492.16 208
1492.25 220
1492.34 228
1492.43 235
1492.52 238
1492.60 239
1492.69 237
1492.78 232
1492.87 224
1492.96 213
1493.05 200
1493.13 185
1493.22 168
1493.31 151
1493.40 135
1493.49 120
1493.58 109
1493.67 101
1493.75 97
1493.84 97
1493.93 100
1494.02 105
1494.11 110
1494.20 115
1494.28 118
1494.37 119
1494.46 117
1494.55 113
1494.64 108
1494.73 104
1494.82 100
1494.90 99
1494.99 100
1495.08 103
1495.17 105
1495.26 107
1495.35 107
1495.44 104
1495.52 99
1495.61 92
1495.70 86
1495.79 82
1495.88 81
1495.97 83
1496.06 88
1496.14 95
1496.23 102
1496.32 107
1496.41 107
1496.50 103
1496.59 93
1496.68 80
1496.76 65
1496.85 52
1496.94 42
1497.03 38
1497.12 40
1497.21 45
1497.30 52
1497.38 58
1497.47 62
1497.56 61
1497.65 56
1497.74 50
1497.83 45
1497.92 43
1498.00 46
1498.09 53
1498.18 64
1498.27 76
1498.36 89
1498.45 99
1498.54 107
1498.63 111
1498.71 113
1498.80 111
1498.89 107
1498.98 101
1499.07 94
1499.16 87
1499.25 82
1499.33 78
1499.42 77
1499.51 77
1499.60 79
1499.69 82
1499.78 84
1499.87 85
1499.96 84
1500.04 82
1500.13 80
1500.22 77
1500.31 74
1500.40 73
1500.49 72
1500.58 73
1500.66 74
1500.75 75
1500.84 77
1500.93 78
1501.02 78
1501.11 77
1501.20 74
1501.29 71
1501.37 67
1501.46 64
1501.55 61
1501.64 59
1501.73 59
1501.82 59
1501.91 59
1502.00 59
1502.08 59
1502.17 58
1502.26 59
1502.35 60
1502.44 62
1502.53 65
1502.62 70
1502.71 75
1502.79 81
1502.88 88
1502.97 97
1503.06 106
1503.15 117
1503.24 128
1503.33 139
1503.42 146
1503.50 150
1503.59 149
1503.68 143
1503.77 133
1503.86 123
1503.95 112
1504.04 105
1504.13 100
1504.22 100
1504.30 102
1504.39 106
1504.48 111
1504.57 116
1504.66 119
1504.75 120
1504.84 119
1504.93 116
1505.01 111
1505.10 107
1505.19 105
1505.28 106
1505.37 111
1505.46 120
1505.55 130
1505.64 141
1505.73 150
1505.81 156
1505.90 158
1505.99 157
1506.08 154
1506.17 150
1506.26 147
1506.35 146
1506.44 147
1506.53 149
1506.61 153
1506.70 159
1506.79 166
1506.88 176
1506.97 187
1507.06 198
1507.15 209
1507.24 219
1507.33 225
1507.41 227
1507.50 226
1507.59 221
1507.68 215
1507.77 209
1507.86 206
1507.95 206
1508.04 209
1508.13 216
1508.21 226
1508.30 237
1508.39 248
1508.48 258
1508.57 265
1508.66 269
1508.75 268
1508.84 264
1508.93 256
1509.01 246
1509.10 235
1509.19 224
1509.28 214
1509.37 204
1509.46 197
1509.55 190
1509.64 183
1509.73 178
1509.82 172
1509.90 167
1509.99 161
1510.08 155
1510.17 150
1510.26 146
1510.35 143
1510.44 143
1510.53 144
1510.62 146
1510.71 148
1510.79 149
1510.88 149
1510.97 147
1511.06 144
1511.15 141
1511.24 138
1511.33 135
1511.42 133
1511.51 132
1511.60 131
1511.68 131
1511.77 132
1511.86 134
1511.95 136
1512.04 139
1512.13 142
1512.22 144
1512.31 144
1512.40 142
1512.49 139
1512.57 134
1512.66 129
1512.75 124
1512.84 119
1512.93 116
1513.02 114
1513.11 112
1513.20 111
1513.29 109
1513.38 108
1513.47 108
1513.55 108
1513.64 111
1513.73 116
1513.82 124
1513.91 135
1514.00 148
1514.09 163
1514.18 176
1514.27 188
1514.36 197
1514.45 204
1514.53 208
1514.62 210
1514.71 211
1514.80 212
1514.89 212
1514.98 213
1515.07 213
1515.16 212
1515.25 209
1515.34 205
1515.43 199
1515.52 190
1515.60 179
1515.69 166
1515.78 152
1515.87 139
1515.96 127
1516.05 117
1516.14 108
1516.23 100
1516.32 92
1516.41 83
1516.50 72
1516.59 60
1516.67 47
1516.76 34
1516.85 22
1516.94 14
1517.03 10
1517.12 11
1517.21 16
1517.30 25
1517.39 36
1517.48 46
1517.57 56
1517.66 64
1517.74 69
1517.83 72
1517.92 75
1518.01 78
1518.10 81
1518.19 85
1518.28 90
1518.37 94
1518.46 98
1518.55 100
1518.64 102
1518.73 102
1518.82 101
1518.90 100
1518.99 98
1519.08 95
1519.17 91
1519.26 86
1519.35 80
1519.44 74
1519.53 68
1519.62 62
1519.71 56
1519.80 52
1519.89 50
1519.98 49
1520.07 49
1520.15 51
1520.24 54
1520.33 58
1520.42 61
1520.51 63
1520.60 64
1520.69 63
1520.78 62
1520.87 61
1520.96 60
1521.05 61
1521.14 63
1521.23 68
1521.32 74
1521.40 80
1521.49 84
1521.58 86
1521.67 85
1521.76 81
1521.85 74
1521.94 66
1522.03 58
1522.12 52
1522.21 48
1522.30 46
1522.39 45
1522.48 46
1522.57 47
1522.66 48
1522.74 47
1522.83 46
1522.92 44
1523.01 41
1523.10 37
1523.19 35
1523.28 33
1523.37 33
1523.46 36
1523.55 40
1523.64 48
1523.73 56
1523.82 65
1523.91 72
1524.00 76
1524.09 77
1524.17 72
1524.26 64
1524.35 53
1524.44 40
1524.53 28
1524.62 17
1524.71 8
1524.80 1
1524.89 0
1524.98 0
1525.07 0
1525.16 0
1525.25 0
1525.34 0
1525.43 0
1525.52 3
1525.61 4
1525.69 4
1525.78 3
1525.87 1
1525.96 0
1526.05 0
1526.14 0
1526.23 1
1526.32 7
1526.41 15
1526.50 26
1526.59 37
1526.68 49
1526.77 60
1526.86 70
1526.95 77
1527.04 82
1527.13 84
1527.22 85
1527.31 84
1527.39 82
1527.48 81
1527.57 80
1527.66 80
1527.75 81
1527.84 82
1527.93 82
1528.02 82
1528.11 83
1528.20 85
1528.29 89
1528.38 94
1528.47 100
1528.56 106
1528.65 111
1528.74 115
1528.83 118
1528.92 122
1529.01 126
1529.10 132
1529.19 139
1529.27 148
1529.36 155
1529.45 161
1529.54 163
1529.63 160
1529.72 152
1529.81 141
1529.90 127
1529.99 112
1530.08 98
1530.17 86
1530.26 78
1530.35 74
1530.44 73
1530.53 76
1530.62 82
1530.71 90
1530.80 98
1530.89 106
1530.98 113
1531.07 119
1531.16 122
1531.25 123
1531.33 122
1531.42 121
1531.51 120
1531.60 118
1531.69 117
1531.78 115
1531.87 112
1531.96 107
1532.05 99
1532.14 90
1532.23 80
1532.32 71
1532.41 66
1532.50 66
1532.59 71
1532.68 81
1532.77 95
1532.86 110
1532.95 124
1533.04 137
1533.13 148
1533.22 156
1533.31 161
1533.40 165
1533.49 166
1533.58 167
1533.67 167
1533.76 166
1533.84 166
1533.93 164
1534.02 163
1534.11 161
1534.20 158
1534.29 154
1534.38 149
1534.47 143
1534.56 136
1534.65 129
1534.74 122
1534.83 116
1534.92 113
1535.01 111
1535.10 112
1535.19 115
1535.28 119
1535.37 124
1535.46 128
1535.55 133
1535.64 137
1535.73 141
1535.82 145
1535.91 149
1536.00 153
1536.09 155
1536.18 155
1536.27 151
1536.36 143
1536.45 131
1536.54 116
1536.63 101
1536.72 86
1536.81 76
1536.90 70
1536.99 68
1537.08 70
1537.16 74
1537.25 79
1537.34 83
1537.43 86
1537.52 88
1537.61 90
1537.70 93
1537.79 98
1537.88 104
1537.97 111
1538.06 116
1538.15 119
1538.24 119
1538.33 115
1538.42 107
1538.51 98
1538.60 89
1538.69 81
1538.78 74
1538.87 68
1538.96 65
1539.05 63
1539.14 62
1539.23 63
1539.32 65
1539.41 71
1539.50 79
1539.59 88
1539.68 100
1539.77 111
1539.86 121
1539.95 129
1540.04 133
1540.13 133
1540.22 131
1540.31 126
1540.40 122
1540.49 118
1540.58 116
1540.67 116
1540.76 118
1540.85 121
1540.94 126
1541.03 132
1541.12 138
1541.21 145
1541.30 153
1541.39 161
1541.48 169
1541.57 177
1541.66 184
1541.75 191
1541.84 197
1541.93 203
1542.02 210
1542.11 217
1542.20 223
1542.29 228
1542.38 232
1542.47 232
1542.56 231
1542.65 227
1542.74 224
1542.83 221
1542.92 220
1543.01 222
1543.10 225
1543.19 230
1543.28 234
1543.37 237
1543.46 237
1543.55 234
1543.64 230
1543.73 225
1543.82 220
1543.91 216
1544.00 213
1544.09 210
1544.18 208
1544.27 206
1544.36 205
1544.45 204
1544.54 207
1544.63 213
1544.72 223
1544.81 238
1544.90 254
1544.99 269
1545.08 281
1545.17 287
1545.26 284
1545.35 275
1545.44 261
1545.53 245
1545.62 230
1545.71 219
1545.80 213
1545.89 212
1545.98 215
1546.07 219
1546.16 222
1546.25 223
1546.34 223
1546.43 221
1546.52 219
1546.61 218
1546.70 219
1546.79 219
1546.88 218
1546.97 214
1547.06 206
1547.15 195
1547.24 180
1547.33 163
1547.42 147
1547.51 132
1547.60 120
1547.69 111
1547.78 105
1547.87 102
1547.96 103
1548.05 107
1548.14 114
1548.23 124
1548.32 136
1548.41 147
1548.50 158
1548.59 166
1548.68 171
1548.77 174
1548.86 174
1548.95 172
1549.04 168
1549.13 164
1549.22 160
1549.31 155
1549.40 151
1549.49 148
1549.58 148
1549.67 149
1549.76 152
1549.85 156
1549.94 161
1550.03 166
1550.12 170
1550.21 172
1550.30 173
1550.39 172
1550.48 172
1550.57 173
1550.66 176
1550.75 182
1550.84 190
1550.93 200
1551.02 211
1551.11 220
1551.20 228
1551.29 232
1551.38 233
1551.47 232
1551.56 228
1551.65 222
1551.74 215
1551.83 207
1551.92 198
1552.01 188
1552.10 178
1552.19 167
1552.28 156
1552.38 147
1552.47 139
1552.56 134
1552.65 132
1552.74 131
1552.83 131
1552.92 131
1553.01 130
1553.10 126
1553.19 121
1553.28 114
1553.37 106
1553.46 98
1553.55 89
1553.64 81
1553.73 75
1553.82 71
1553.91 68
1554.00 67
1554.09 67
1554.18 68
1554.27 68
1554.36 67
1554.45 66
1554.54 64
1554.63 61
1554.72 58
1554.81 55
1554.90 53
1554.99 51
1555.08 49
1555.17 46
1555.26 42
1555.35 37
1555.44 32
1555.53 27
1555.62 23
1555.72 20
1555.81 18
1555.90 17
1555.99 17
1556.08 16
1556.17 15
1556.26 13
1556.35 10
1556.44 5
1556.53 0
1556.62 0
1556.71 0
1556.80 0
1556.89 0
1556.98 0
1557.07 0
1557.16 0
1557.25 12
1557.34 25
1557.43 37
1557.52 47
1557.61 54
1557.70 56
1557.79 56
1557.88 54
1557.97 52
1558.06 51
1558.15 52
1558.25 56
1558.34 61
1558.43 66
1558.52 70
1558.61 72
1558.70 70
1558.79 63
1558.88 54
1558.97 42
1559.06 30
1559.15 18
1559.24 8
1559.33 2
1559.42 0
1559.51 0
1559.60 1
1559.69 5
1559.78 10
1559.87 15
1559.96 18
1560.05 19
1560.14 19
1560.23 16
1560.33 12
1560.42 7
1560.51 2
1560.60 0
1560.69 0
1560.78 0
1560.87 0
1560.96 0
1561.05 0
1561.14 0
1561.23 0
1561.32 1
1561.41 4
1561.50 8
1561.59 12
1561.68 18
1561.77 26
1561.86 37
1561.95 48
1562.04 58
1562.13 68
1562.23 74
1562.32 78
1562.41 80
1562.50 78
1562.59 75
1562.68 71
1562.77 65
1562.86 59
1562.95 51
1563.04 43
1563.13 33
1563.22 24
1563.31 16
1563.40 10
1563.49 7
1563.58 8
1563.67 14
1563.76 23
1563.85 36
1563.95 52
1564.04 69
1564.13 86
1564.22 103
1564.31 120
1564.40 137
1564.49 153
1564.58 167
1564.67 178
1564.76 186
1564.85 188
1564.94 185
1565.03 176
1565.12 164
1565.21 149
1565.30 136
1565.39 126
1565.49 122
1565.58 123
1565.67 129
1565.76 140
1565.85 152
1565.94 164
1566.03 174
1566.12 182
1566.21 186
1566.30 189
1566.39 191
1566.48 194
1566.57 197
1566.66 202
1566.75 208
1566.84 214
1566.94 221
1567.03 228
1567.12 237
1567.21 248
1567.30 260
1567.39 272
1567.48 285
1567.57 299
1567.66 312
1567.75 326
1567.84 342
1567.93 360
1568.02 383
1568.11 408
1568.20 437
1568.30 468
1568.39 500
1568.48 529
1568.57 555
1568.66 575
1568.75 590
1568.84 598
1568.93 601
1569.02 601
1569.11 599
1569.20 598
1569.29 600
1569.38 606
1569.47 616
1569.57 631
1569.66 648
1569.75 666
1569.84 685
1569.93 703
1570.02 720
1570.11 735
1570.20 751
1570.29 768
1570.38 785
1570.47 802
1570.56 819
1570.65 833
1570.74 845
1570.84 856
1570.93 866
1571.02 876
1571.11 889
1571.20 906
1571.29 926
1571.38 947
1571.47 969
1571.56 988
1571.65 1004
1571.74 1014
1571.83 1018
1571.92 1017
1572.02 1013
1572.11 1005
1572.20 997
1572.29 987
1572.38 977
1572.47 966
1572.56 953
1572.65 938
1572.74 920
1572.83 899
1572.92 876
1573.01 850
1573.11 824
1573.20 796
1573.29 770
1573.38 746
1573.47 725
1573.56 708
1573.65 695
1573.74 687
1573.83 683
1573.92 683
1574.01 684
1574.10 686
1574.20 687
1574.29 687
1574.38 686
1574.47 684
1574.56 681
1574.65 677
1574.74 672
1574.83 666
1574.92 658
1575.01 648
1575.10 636
1575.19 623
1575.29 607
1575.38 590
1575.47 570
1575.56 547
1575.65 523
1575.74 498
1575.83 473
1575.92 450
1576.01 428
1576.10 410
1576.19 395
1576.29 385
1576.38 378
1576.47 375
1576.56 375
1576.65 378
1576.74 382
1576.83 386
1576.92 390
1577.01 391
1577.10 390
1577.20 386
1577.29 379
1577.38 369
1577.47 357
1577.56 344
1577.65 330
1577.74 315
1577.83 301
1577.92 285
1578.01 270
1578.10 255
1578.20 239
1578.29 223
1578.38 206
1578.47 189
1578.56 173
1578.65 157
1578.74 141
1578.83 128
1578.92 116
1579.01 106
1579.11 97
1579.20 89
1579.29 84
1579.38 80
1579.47 77
1579.56 77
1579.65 77
1579.74 78
1579.83 77
1579.92 76
1580.02 72
1580.11 67
1580.20 60
1580.29 54
1580.38 48
1580.47 44
1580.56 43
1580.65 46
1580.74 52
1580.83 61
1580.93 72
1581.02 85
1581.11 98
1581.20 110
1581.29 119
1581.38 125
1581.47 128
1581.56 128
1581.65 126
1581.75 123
1581.84 120
1581.93 117
1582.02 114
1582.11 114
1582.20 115
1582.29 117
1582.38 121
1582.47 127
1582.57 134
1582.66 141
1582.75 147
1582.84 152
1582.93 154
1583.02 154
1583.11 151
1583.20 148
1583.29 143
1583.39 138
1583.48 134
1583.57 130
1583.66 126
1583.75 120
1583.84 113
1583.93 104
1584.02 93
1584.11 82
1584.21 69
1584.30 57
1584.39 47
1584.48 39
1584.57 33
1584.66 30
1584.75 29
1584.84 30
1584.93 33
1585.03 37
1585.12 43
1585.21 48
1585.30 53
1585.39 56
1585.48 58
1585.57 59
1585.66 58
1585.76 58
1585.85 58
1585.94 59
1586.03 64
1586.12 70
1586.21 78
1586.30 87
1586.39 94
1586.48 99
1586.58 101
1586.67 99
1586.76 95
1586.85 90
1586.94 85
1587.03 81
1587.12 80
1587.21 78
1587.31 77
1587.40 72
1587.49 65
1587.58 52
1587.67 37
1587.76 19
1587.85 2
1587.94 0
1588.04 0
1588.13 0
1588.22 0
1588.31 0
1588.40 0
1588.49 0
1588.58 0
1588.67 7
1588.77 20
1588.86 34
1588.95 47
1589.04 58
1589.13 66
1589.22 71
1589.31 72
1589.41 70
1589.50 68
1589.59 66
1589.68 67
1589.77 71
1589.86 79
1589.95 90
1590.04 103
1590.14 117
1590.23 131
1590.32 144
1590.41 153
1590.50 158
1590.59 159
1590.68 156
1590.77 150
1590.87 143
1590.96 136
1591.05 131
1591.14 128
1591.23 127
1591.32 127
1591.41 127
1591.51 125
1591.60 121
1591.69 116
1591.78 110
1591.87 104
1591.96 99
1592.05 94
1592.15 90
1592.24 89
1592.33 89
1592.42 91
1592.51 96
1592.60 104
1592.69 113
1592.78 123
1592.88 131
1592.97 136
1593.06 138
1593.15 135
1593.24 131
1593.33 126
1593.42 122
1593.52 121
1593.61 122
1593.70 124
1593.79 125
1593.88 124
1593.97 120
1594.06 113
1594.16 103
1594.25 93
1594.34 84
1594.43 77
1594.52 74
1594.61 72
1594.70 72
1594.80 72
1594.89 71
1594.98 70
1595.07 69
1595.16 69
1595.25 71
1595.34 75
1595.44 81
1595.53 87
1595.62 92
1595.71 95
1595.80 95
1595.89 93
1595.99 89
1596.08 85
1596.17 82
1596.26 81
1596.35 82
1596.44 86
1596.53 91
1596.63 96
1596.72 100
1596.81 103
1596.90 105
1596.99 105
1597.08 104
1597.17 103
1597.27 101
1597.36 99
1597.45 96
1597.54 92
1597.63 87
1597.72 82
1597.82 77
1597.91 71
1598.00 66
1598.09 61
1598.18 56
1598.27 49
1598.36 41
1598.46 32
1598.55 22
1598.64 13
1598.73 5
1598.82 1
1598.91 0
1599.01 3
1599.10 10
1599.19 19
1599.28 29
1599.37 39
1599.46 48
1599.55 55
1599.65 60
1599.74 64
1599.83 66
1599.92 66
1600.01 66
1600.10 66
1600.20 65
1600.29 63
1600.38 62
1600.47 60
1600.56 58
1600.65 57
1600.75 56
1600.84 56
1600.93 57
1601.02 59
1601.11 60
1601.20 62
1601.30 64
1601.39 66
1601.48 68
1601.57 69
1601.66 70
1601.75 71
1601.85 72
1601.94 73
1602.03 75
1602.12 78
1602.21 83
1602.30 89
1602.40 97
1602.49 106
1602.58 114
1602.67 120
1602.76 123
1602.85 123
1602.95 120
1603.04 114
1603.13 106
1603.22 96
1603.31 85
1603.40 74
1603.50 64
1603.59 56
1603.68 50
1603.77 46
1603.86 44
1603.95 44
1604.05 45
1604.14 46
1604.23 46
1604.32 45
1604.41 44
1604.50 43
1604.60 45
1604.69 48
1604.78 54
1604.87 61
1604.96 68
1605.05 73
1605.15 75
1605.24 74
1605.33 70
1605.42 65
1605.51 61
1605.61 59
1605.70 60
1605.79 63
1605.88 67
1605.97 70
1606.06 72
1606.16 72
1606.25 70
1606.34 68
1606.43 67
1606.52 68
1606.61 72
1606.71 79
1606.80 85
1606.89 91
1606.98 94
1607.07 93
1607.17 88
1607.26 79
1607.35 69
1607.44 59
1607.53 52
1607.62 49
1607.72 51
1607.81 59
1607.90 69
1607.99 80
1608.08 90
1608.18 97
1608.27 99
1608.36 96
1608.45 89
1608.54 80
1608.63 69
1608.73 60
1608.82 53
1608.91 50
1609.00 51
1609.09 55
1609.19 60
1609.28 65
1609.37 67
1609.46 66
1609.55 60
1609.65 50
1609.74 39
1609.83 27
1609.92 17
1610.01 11
1610.10 9
1610.20 12
1610.29 19
1610.38 28
1610.47 38
1610.56 48
1610.66 56
1610.75 62
1610.84 65
1610.93 66
1611.02 65
1611.12 62
1611.21 58
1611.30 54
1611.39 49
1611.48 44
1611.58 39
1611.67 34
1611.76 28
1611.85 23
1611.94 17
1612.04 12
1612.13 8
1612.22 4
1612.31 0
1612.40 0
1612.49 0
1612.59 0
1612.68 0
1612.77 0
1612.86 0
1612.95 0
1613.05 0
1613.14 1
1613.23 4
1613.32 8
1613.41 12
1613.51 18
1613.60 24
1613.69 30
1613.78 37
1613.87 43
1613.97 47
1614.06 51
1614.15 53
1614.24 54
1614.33 54
1614.43 54
1614.52 53
1614.61 53
1614.70 55
1614.79 57
1614.89 59
1614.98 62
1615.07 63
1615.16 62
1615.25 58
1615.35 52
1615.44 43
1615.53 32
1615.62 22
1615.71 13
1615.81 6
1615.90 3
1615.99 4
1616.08 7
1616.18 13
1616.27 20
1616.36 27
1616.45 33
1616.54 36
1616.64 39
1616.73 42
1616.82 44
1616.91 47
1617.00 51
1617.10 55
1617.19 57
1617.28 57
1617.37 54
1617.46 49
1617.56 42
1617.65 34
1617.74 26
1617.83 20
1617.92 15
1618.02 13
1618.11 14
1618.20 17
1618.29 22
1618.39 29
1618.48 37
1618.57 43
1618.66 49
1618.75 52
1618.85 52
1618.94 51
1619.03 49
1619.12 49
1619.21 50
1619.31 54
1619.40 60
1619.49 69
1619.58 78
1619.68 86
1619.77 91
1619.86 93
1619.95 92
1620.04 87
1620.14 79
1620.23 70
1620.32 60
1620.41 50
1620.51 40
1620.60 32
1620.69 26
1620.78 23
1620.87 24
1620.97 29
1621.06 37
1621.15 49
1621.24 61
1621.33 74
1621.43 85
1621.52 94
1621.61 99
1621.70 101
1621.80 99
1621.89 96
1621.98 90
1622.07 84
1622.16 76
1622.26 67
1622.35 58
1622.44 50
1622.53 43
1622.63 39
1622.72 38
1622.81 40
1622.90 45
1623.00 52
1623.09 59
1623.18 65
1623.27 68
1623.36 70
1623.46 69
1623.55 65
1623.64 61
1623.73 56
1623.83 51
1623.92 46
1624.01 41
1624.10 35
1624.19 29
1624.29 22
1624.38 15
1624.47 9
1624.56 3
1624.66 0
1624.75 0
1624.84 0
1624.93 2
1625.03 5
1625.12 9
1625.21 13
1625.30 17
1625.39 21
1625.49 26
1625.58 30
1625.67 35
1625.76 37
1625.86 38
1625.95 36
1626.04 32
1626.13 28
1626.23 24
1626.32 24
1626.41 28
1626.50 37
1626.60 51
1626.69 67
1626.78 83
1626.87 96
1626.96 104
1627.06 105
1627.15 99
1627.24 88
1627.33 74
1627.43 59
1627.52 45
1627.61 33
1627.70 24
1627.80 18
1627.89 13
1627.98 9
1628.07 6
1628.17 3
1628.26 0
1628.35 0
1628.44 0
1628.54 0
1628.63 0
1628.72 0
1628.81 0
1628.90 0
1629.00 0
1629.09 3
1629.18 7
1629.27 10
1629.37 12
1629.46 12
1629.55 10
1629.64 6
1629.74 1
1629.83 0
1629.92 0
1630.01 0
1630.11 0
1630.20 5
1630.29 11
1630.38 15
1630.48 18
1630.57 18
1630.66 16
1630.75 13
1630.85 9
1630.94 6
1631.03 4
1631.12 2
1631.22 1
1631.31 1
1631.40 2
1631.49 4
1631.59 7
1631.68 12
1631.77 18
1631.86 24
1631.96 29
1632.05 32
1632.14 33
1632.23 32
1632.33 28
1632.42 23
1632.51 18
1632.60 15
1632.70 13
1632.79 13
1632.88 15
1632.97 17
1633.07 19
1633.16 19
1633.25 19
1633.34 17
1633.44 14
1633.53 11
1633.62 7
1633.71 4
1633.81 1
1633.90 0
1633.99 1
1634.08 4
1634.18 10
1634.27 19
1634.36 29
1634.46 38
1634.55 45
1634.64 50
1634.73 50
1634.83 48
1634.92 43
1635.01 38
1635.10 35
1635.20 34
1635.29 34
1635.38 34
1635.47 34
1635.57 33
1635.66 31
1635.75 28
1635.84 24
1635.94 20
1636.03 16
1636.12 13
1636.21 9
1636.31 6
1636.40 3
1636.49 0
1636.59 0
1636.68 0
1636.77 0
1636.86 0
1636.96 0
1637.05 0
1637.14 0
1637.23 0
1637.33 0
1637.42 2
1637.51 5
1637.60 9
1637.70 13
1637.79 17
1637.88 19
1637.98 21
1638.07 23
1638.16 27
1638.25 33
1638.35 42
1638.44 54
1638.53 68
1638.62 82
1638.72 94
1638.81 104
1638.90 112
1638.99 117
1639.09 121
1639.18 122
1639.27 122
1639.37 120
1639.46 116
1639.55 110
1639.64 102
1639.74 92
1639.83 81
1639.92 73
1640.01 66
1640.11 63
1640.20 62
1640.29 66
1640.39 72
1640.48 81
1640.57 91
1640.66 102
1640.76 111
1640.85 119
1640.94 123
1641.04 124
1641.13 121
1641.22 116
1641.31 109
1641.41 101
1641.50 92
1641.59 84
1641.68 75
1641.78 66
1641.87 59
1641.96 52
1642.06 47
1642.15 45
1642.24 47
1642.33 52
1642.43 60
1642.52 70
1642.61 81
1642.71 90
1642.80 97
1642.89 102
1642.98 105
1643.08 107
1643.17 109
1643.26 111
1643.36 113
1643.45 116
1643.54 119
1643.63 122
1643.73 123
1643.82 123
1643.91 122
1644.01 119
1644.10 116
1644.19 113
1644.28 111
1644.38 110
1644.47 111
1644.56 113
1644.66 118
1644.75 123
1644.84 127
1644.93 132
1645.03 135
1645.12 135
1645.21 134
1645.31 130
1645.40 124
1645.49 119
1645.58 115
1645.68 112
1645.77 113
1645.86 115
1645.96 119
1646.05 123
1646.14 124
1646.23 123
1646.33 118
1646.42 111
1646.51 104
1646.61 96
1646.70 91
1646.79 87
1646.88 85
1646.98 83
1647.07 81
1647.16 77
1647.26 72
1647.35 65
1647.44 58
1647.54 52
1647.63 49
1647.72 50
1647.81 54
1647.91 60
1648.00 67
1648.09 74
1648.19 78
1648.28 80
1648.37 78
1648.47 76
1648.56 73
1648.65 72
1648.74 73
1648.84 76
1648.93 80
1649.02 85
1649.12 91
1649.21 95
1649.30 97
1649.40 99
1649.49 99
1649.58 100
1649.67 101
1649.77 103
1649.86 106
1649.95 108
1650.05 108
1650.14 107
1650.23 103
1650.33 98
1650.42 92
1650.51 85
1650.60 79
1650.70 75
1650.79 72
1650.88 71
1650.98 72
1651.07 73
1651.16 75
1651.26 78
1651.35 79
1651.44 79
1651.53 76
1651.63 68
1651.72 58
1651.81 45
1651.91 33
1652.00 24
1652.09 18
1652.19 19
1652.28 24
1652.37 35
1652.47 48
1652.56 62
1652.65 76
1652.74 90
1652.84 103
1652.93 114
1653.02 122
1653.12 127
1653.21 129
1653.30 128
1653.40 123
1653.49 116
1653.58 107
1653.68 99
1653.77 91
1653.86 83
1653.96 74
1654.05 65
1654.14 55
1654.23 43
1654.33 31
1654.42 20
1654.51 10
1654.61 3
1654.70 0
1654.79 0
1654.89 3
1654.98 8
1655.07 14
1655.17 20
1655.26 25
1655.35 28
1655.45 29
1655.54 28
1655.63 25
1655.73 20
1655.82 16
1655.91 11
1656.01 8
1656.10 7
1656.19 8
1656.28 10
1656.38 12
1656.47 14
1656.56 15
1656.66 15
1656.75 13
1656.84 12
1656.94 12
1657.03 13
1657.12 16
1657.22 21
1657.31 28
1657.40 36
1657.50 45
1657.59 53
1657.68 61
1657.78 67
1657.87 72
1657.96 75
1658.06 74
1658.15 72
1658.24 66
1658.34 58
1658.43 48
1658.52 37
1658.62 27
1658.71 19
1658.80 13
1658.90 9
1658.99 8
1659.08 8
1659.18 10
1659.27 12
1659.36 14
1659.45 17
1659.55 20
1659.64 24
1659.73 29
1659.83 33
1659.92 36
1660.01 38
1660.11 37
1660.20 35
1660.29 30
1660.39 25
1660.48 20
1660.57 14
1660.67 8
1660.76 3
1660.85 0
1660.95 0
1661.04 0
1661.13 0
1661.23 0
1661.32 0
1661.41 0
1661.51 0
1661.60 1
1661.69 8
1661.79 14
1661.88 20
1661.97 24
1662.07 27
1662.16 30
1662.25 35
1662.35 42
1662.44 52
1662.53 65
1662.63 78
1662.72 89
1662.82 98
1662.91 101
1663.00 101
1663.10 97
1663.19 92
1663.28 88
1663.38 86
1663.47 88
1663.56 91
1663.66 94
1663.75 98
1663.84 100
1663.94 102
1664.03 104
1664.12 107
1664.22 112
1664.31 118
1664.40 124
1664.50 129
1664.59 131
1664.68 131
1664.78 129
1664.87 125
1664.96 120
1665.06 115
1665.15 111
1665.24 108
1665.34 106
1665.43 104
1665.52 104
1665.62 106
1665.71 110
1665.80 114
1665.90 119
1665.99 123
1666.09 124
1666.18 122
1666.27 116
1666.37 109
1666.46 100
1666.55 90
1666.65 82
1666.74 75
1666.83 69
1666.93 63
1667.02 57
1667.11 50
1667.21 42
1667.30 35
1667.39 29
1667.49 25
1667.58 24
1667.67 27
1667.77 32
1667.86 40
1667.96 49
1668.05 58
1668.14 67
1668.24 75
1668.33 83
1668.42 90
1668.52 95
1668.61 99
1668.70 100
1668.80 100
1668.89 97
1668.98 94
1669.08 91
1669.17 89
1669.26 89
1669.36 91
1669.45 94
1669.55 99
1669.64 105
1669.73 111
1669.83 116
1669.92 121
1670.01 124
1670.11 126
1670.20 127
1670.29 127
1670.39 126
1670.48 123
1670.58 120
1670.67 118
1670.76 116
1670.86 115
1670.95 116
1671.04 120
1671.14 126
1671.23 133
1671.32 139
1671.42 142
1671.51 142
1671.60 138
1671.70 130
1671.79 121
1671.89 112
1671.98 104
1672.07 99
1672.17 95
1672.26 92
1672.35 88
1672.45 82
1672.54 73
1672.63 62
1672.73 48
1672.82 33
1672.92 20
1673.01 8
1673.10 0
1673.20 0
1673.29 0
1673.38 0
1673.48 0
1673.57 0
1673.67 0
1673.76 0
1673.85 0
1673.95 2
1674.04 12
1674.13 24
1674.23 37
1674.32 50
1674.41 63
1674.51 72
1674.60 79
1674.70 82
1674.79 82
1674.88 80
1674.98 76
1675.07 72
1675.16 68
1675.26 65
1675.35 62
1675.45 59
1675.54 55
1675.63 52
1675.73 48
1675.82 44
1675.91 42
1676.01 40
1676.10 40
1676.20 42
1676.29 44
1676.38 46
1676.48 47
1676.57 48
1676.66 48
1676.76 47
1676.85 44
1676.95 41
1677.04 38
1677.13 36
1677.23 34
1677.32 33
1677.42 35
1677.51 39
1677.60 46
1677.70 54
1677.79 63
1677.88 72
1677.98 80
1678.07 85
1678.17 87
1678.26 85
1678.35 81
1678.45 77
1678.54 73
1678.63 72
1678.73 73
1678.82 77
1678.92 82
1679.01 87
1679.10 91
1679.20 92
1679.29 92
1679.39 89
1679.48 87
1679.57 85
1679.67 84
1679.76 85
1679.85 88
1679.95 92
1680.04 95
1680.14 98
1680.23 101
1680.32 102
1680.42 103
1680.51 102
1680.61 99
1680.70 96
1680.79 92
1680.89 88
1680.98 85
1681.07 83
1681.17 84
1681.26 87
1681.36 91
1681.45 95
1681.54 99
1681.64 101
1681.73 100
1681.83 98
1681.92 96
1682.01 93
1682.11 92
1682.20 94
1682.30 97
1682.39 104
1682.48 112
1682.58 121
1682.67 131
1682.77 139
1682.86 144
1682.95 146
1683.05 144
1683.14 138
1683.24 129
1683.33 117
1683.42 105
1683.52 93
1683.61 83
1683.71 74
1683.80 68
1683.89 63
1683.99 59
1684.08 57
1684.18 56
1684.27 56
1684.36 58
1684.46 61
1684.55 65
1684.64 70
1684.74 74
1684.83 77
1684.93 79
1685.02 79
1685.11 77
1685.21 74
1685.30 71
1685.40 68
1685.49 65
1685.59 62
1685.68 61
1685.77 59
1685.87 56
1685.96 52
1686.06 48
1686.15 44
1686.24 41
1686.34 41
1686.43 46
1686.53 56
1686.62 70
1686.71 88
1686.81 106
1686.90 121
1687.00 130
1687.09 131
1687.18 125
1687.28 114
1687.37 99
1687.47 85
1687.56 75
1687.65 69
1687.75 67
1687.84 70
1687.94 75
1688.03 80
1688.12 83
1688.22 85
1688.31 84
1688.41 82
1688.50 80
1688.60 77
1688.69 73
1688.78 68
1688.88 62
1688.97 56
1689.07 48
1689.16 40
1689.25 33
1689.35 28
1689.44 25
1689.54 25
1689.63 27
1689.72 29
1689.82 33
1689.91 35
1690.01 34
1690.10 32
1690.20 28
1690.29 23
1690.38 18
1690.48 16
1690.57 16
1690.67 19
1690.76 25
1690.85 32
1690.95 39
1691.04 46
1691.14 52
1691.23 59
1691.33 65
1691.42 72
1691.51 78
1691.61 85
1691.70 90
1691.80 94
1691.89 96
1691.98 97
1692.08 98
1692.17 98
1692.27 98
1692.36 98
1692.46 97
1692.55 95
1692.64 90
1692.74 82
1692.83 72
1692.93 60
1693.02 47
1693.12 35
1693.21 24
1693.30 15
1693.40 9
1693.49 5
1693.59 3
1693.68 2
1693.77 1
1693.87 0
1693.96 0
1694.06 0
1694.15 0
1694.25 0
1694.34 0
1694.43 0
1694.53 0
1694.62 1
1694.72 5
1694.81 9
1694.91 13
1695.00 17
1695.09 21
1695.19 25
1695.28 27
1695.38 29
1695.47 29
1695.57 27
1695.66 23
1695.75 17
1695.85 11
1695.94 4
1696.04 0
1696.13 0
1696.23 0
1696.32 0
1696.42 0
1696.51 5
1696.60 12
1696.70 19
1696.79 26
1696.89 30
1696.98 32
1697.08 32
1697.17 31
1697.26 31
1697.36 32
1697.45 35
1697.55 39
1697.64 43
1697.74 46
1697.83 45
1697.92 40
1698.02 31
1698.11 19
1698.21 7
1698.30 0
1698.40 0
1698.49 0
1698.59 0
1698.68 3
1698.77 13
1698.87 23
1698.96 31
1699.06 36
1699.15 37
1699.25 35
1699.34 32
1699.43 27
1699.53 23
1699.62 19
1699.72 17
1699.81 16
1699.91 16
1700.00 17
1700.10 19
1700.19 20
1700.28 21
1700.38 21
1700.47 20
1700.57 16
1700.66 11
1700.76 6
1700.85 1
1700.95 0
1701.04 0
1701.13 0
1701.23 2
1701.32 6
1701.42 10
1701.51 14
1701.61 15
1701.70 16
1701.80 17
1701.89 19
1701.98 23
1702.08 29
1702.17 37
1702.27 46
1702.36 54
1702.46 61
1702.55 64
1702.65 66
1702.74 67
1702.84 66
1702.93 66
1703.02 67
1703.12 68
1703.21 69
1703.31 69
1703.40 68
1703.50 65
1703.59 61
1703.69 56
1703.78 53
1703.87 50
1703.97 49
1704.06 48
1704.16 48
1704.25 47
1704.35 45
1704.44 42
1704.54 39
1704.63 36
1704.73 33
1704.82 32
1704.91 32
1705.01 34
1705.10 39
1705.20 46
1705.29 55
1705.39 65
1705.48 76
1705.58 87
1705.67 95
1705.77 100
1705.86 102
1705.96 101
1706.05 98
1706.14 94
1706.24 89
1706.33 86
1706.43 82
1706.52 80
1706.62 77
1706.71 75
1706.81 72
1706.90 68
1707.00 63
1707.09 56
1707.19 48
1707.28 40
1707.37 32
1707.47 26
1707.56 21
1707.66 19
1707.75 19
1707.85 19
1707.94 17
1708.04 14
1708.13 8
1708.23 1
1708.32 0
1708.42 0
1708.51 0
1708.60 0
1708.70 0
1708.79 0
1708.89 0
1708.98 4
1709.08 13
1709.17 21
1709.27 26
1709.36 29
1709.46 27
1709.55 23
1709.65 16
1709.74 7
1709.84 0
1709.93 0
1710.03 0
1710.12 0
1710.21 0
1710.31 0
1710.40 0
1710.50 0
1710.59 4
1710.69 16
1710.78 27
1710.88 36
1710.97 41
1711.07 41
1711.16 38
1711.26 32
1711.35 24
1711.45 18
1711.54 13
1711.64 10
1711.73 10
1711.82 12
1711.92 16
1712.01 21
1712.11 28
1712.20 34
1712.30 41
1712.39 46
1712.49 50
1712.58 53
1712.68 53
1712.77 52
1712.87 49
1712.96 46
1713.06 43
1713.15 38
1713.25 33
1713.34 29
1713.44 26
1713.53 25
1713.63 25
1713.72 28
1713.82 32
1713.91 36
1714.00 40
1714.10 43
1714.19 45
1714.29 47
1714.38 48
1714.48 51
1714.57 56
1714.67 64
1714.76 73
1714.86 84
1714.95 96
1715.05 108
1715.14 120
1715.24 133
1715.33 145
1715.43 156
1715.52 166
1715.62 174
1715.71 180
1715.81 184
1715.90 186
1716.00 186
1716.09 185
1716.19 182
1716.28 177
1716.38 171
1716.47 163
1716.57 156
1716.66 149
1716.76 143
1716.85 139
1716.95 134
1717.04 128
1717.14 122
1717.23 114
1717.33 106
1717.42 100
1717.51 97
1717.61 99
1717.70 105
1717.80 115
1717.89 127
1717.99 139
1718.08 149
1718.18 156
1718.27 160
1718.37 160
1718.46 159
1718.56 158
1718.65 156
1718.75 155
1718.84 156
1718.94 157
1719.03 158
1719.13 159
1719.22 159
1719.32 159
1719.41 159
1719.51 159
1719.60 159
1719.70 160
1719.79 160
1719.89 161
1719.98 161
1720.08 160
1720.17 158
1720.27 155
1720.36 151
1720.46 147
1720.55 142
1720.65 137
1720.74 134
1720.84 132
1720.93 132
1721.03 134
1721.12 138
1721.22 142
1721.31 146
1721.41 150
1721.50 153
1721.60 155
1721.69 158
1721.79 162
1721.88 168
1721.98 176
1722.07 183
1722.17 190
1722.26 193
1722.36 192
1722.45 187
1722.55 177
1722.64 166
1722.74 154
1722.83 142
1722.93 131
1723.02 122
1723.12 114
1723.21 107
1723.31 100
1723.40 92
1723.50 85
1723.59 79
1723.69 73
1723.78 68
1723.88 64
1723.97 61
1724.07 59
1724.17 58
1724.26 58
1724.36 58
1724.45 59
1724.55 59
1724.64 59
1724.74 58
1724.83 58
1724.93 60
1725.02 62
1725.12 67
1725.21 74
1725.31 82
1725.40 89
1725.50 96
1725.59 100
1725.69 103
1725.78 105
1725.88 106
1725.97 106
1726.07 107
1726.16 107
1726.26 106
1726.35 103
1726.45 99
1726.54 94
1726.64 89
1726.73 83
1726.83 77
1726.92 71
1727.02 63
1727.11 54
1727.21 43
1727.30 33
1727.40 24
1727.49 16
1727.59 12
1727.69 11
1727.78 13
1727.88 16
1727.97 19
1728.07 22
1728.16 24
1728.26 27
1728.35 28
1728.45 30
1728.54 31
1728.64 33
1728.73 34
1728.83 36
1728.92 38
1729.02 41
1729.11 45
1729.21 49
1729.30 53
1729.40 56
1729.49 57
1729.59 58
1729.68 59
1729.78 61
1729.88 66
1729.97 73
1730.07 83
1730.16 91
1730.26 98
1730.35 100
1730.45 96
1730.54 87
1730.64 75
1730.73 60
1730.83 47
1730.92 37
1731.02 30
1731.11 27
1731.21 27
1731.30 29
1731.40 32
1731.50 35
1731.59 39
1731.69 43
1731.78 47
1731.88 50
1731.97 53
1732.07 53
1732.16 51
1732.26 46
1732.35 39
1732.45 31
1732.54 23
1732.64 18
1732.73 15
1732.83 15
1732.92 17
1733.02 21
1733.12 26
1733.21 31
1733.31 35
1733.40 37
1733.50 39
1733.59 40
1733.69 41
1733.78 41
1733.88 41
1733.97 41
1734.07 41
1734.16 42
1734.26 45
1734.36 50
1734.45 57
1734.55 67
1734.64 78
1734.74 88
1734.83 97
1734.93 104
1735.02 108
1735.12 111
1735.21 112
1735.31 112
1735.40 112
1735.50 111
1735.60 111
1735.69 110
1735.79 109
1735.88 107
1735.98 103
1736.07 99
1736.17 92
1736.26 86
1736.36 78
1736.45 72
1736.55 67
1736.65 64
1736.74 64
1736.84 65
1736.93 67
1737.03 69
1737.12 71
1737.22 72
1737.31 71
1737.41 68
1737.50 64
1737.60 59
1737.70 52
1737.79 45
1737.89 39
1737.98 33
1738.08 29
1738.17 27
1738.27 26
1738.36 26
1738.46 27
1738.55 26
1738.65 25
1738.75 23
1738.84 19
1738.94 14
1739.03 9
1739.13 3
1739.22 0
1739.32 0
1739.41 0
1739.51 0
1739.60 0
1739.70 0
1739.80 0
1739.89 6
1739.99 15
1740.08 25
1740.18 33
1740.27 39
1740.37 42
1740.46 40
1740.56 35
1740.66 27
1740.75 18
1740.85 8
1740.94 0
1741.04 0
1741.13 0
1741.23 0
1741.32 0
1741.42 0
1741.52 0
1741.61 0
1741.71 0
1741.80 6
1741.90 13
1741.99 18
1742.09 23
1742.18 28
1742.28 31
1742.38 35
1742.47 37
1742.57 39
1742.66 40
1742.76 40
1742.85 40
1742.95 40
1743.05 41
1743.14 44
1743.24 51
1743.33 61
1743.43 72
1743.52 84
1743.62 93
1743.71 100
1743.81 101
1743.91 98
1744.00 88
1744.10 75
1744.19 60
1744.29 44
1744.38 31
1744.48 20
1744.58 15
1744.67 16
1744.77 22
1744.86 33
1744.96 46
1745.05 59
1745.15 71
1745.25 80
1745.34 84
1745.44 84
1745.53 79
1745.63 70
1745.72 59
1745.82 48
1745.92 39
1746.01 33
1746.11 31
1746.20 32
1746.30 35
1746.39 39
1746.49 42
1746.58 45
1746.68 46
1746.78 47
1746.87 47
1746.97 48
1747.06 49
1747.16 51
1747.25 52
1747.35 53
1747.45 55
1747.54 56
1747.64 58
1747.73 59
1747.83 60
1747.93 60
1748.02 60
1748.12 61
1748.21 62
1748.31 66
1748.40 73
1748.50 82
1748.60 94
1748.69 106
1748.79 117
1748.88 126
1748.98 132
1749.07 136
1749.17 139
1749.27 142
1749.36 145
1749.46 149
1749.55 153
1749.65 157
1749.74 161
1749.84 162
1749.94 163
1750.03 161
1750.13 158
1750.22 154
1750.32 149
1750.42 142
1750.51 134
1750.61 126
1750.70 118
1750.80 112
1750.89 107
1750.99 104
1751.09 102
1751.18 100
1751.28 96
1751.37 90
1751.47 81
1751.57 70
1751.66 58
1751.76 46
1751.85 36
1751.95 28
1752.04 22
1752.14 20
1752.24 20
1752.33 21
1752.43 24
1752.52 27
1752.62 31
1752.72 36
1752.81 41
1752.91 48
1753.00 54
1753.10 61
1753.20 66
1753.29 70
1753.39 72
1753.48 73
1753.58 74
1753.67 75
1753.77 77
1753.87 79
1753.96 81
1754.06 83
1754.15 84
1754.25 86
1754.35 88
1754.44 90
1754.54 95
1754.63 101
1754.73 108
1754.83 115
1754.92 121
1755.02 124
1755.11 124
1755.21 120
1755.31 113
1755.40 102
1755.50 90
1755.59 79
1755.69 70
1755.79 65
1755.88 63
1755.98 63
1756.07 63
1756.17 62
1756.27 60
1756.36 55
1756.46 51
1756.55 48
1756.65 49
1756.75 54
1756.84 64
1756.94 76
1757.03 90
1757.13 102
1757.23 112
1757.32 118
1757.42 120
1757.51 117
1757.61 112
1757.71 105
1757.80 97
1757.90 92
1757.99 88
1758.09 88
1758.19 91
1758.28 97
1758.38 105
1758.47 113
1758.57 119
1758.67 124
1758.76 125
1758.86 122
1758.95 118
1759.05 112
1759.15 105
1759.24 100
1759.34 96
1759.43 95
1759.53 96
1759.63 99
1759.72 105
1759.82 111
1759.91 118
1760.01 125
1760.11 130
1760.20 134
1760.30 135
1760.39 135
1760.49 135
1760.59 135
1760.68 138
1760.78 142
1760.88 149
1760.97 158
1761.07 166
1761.16 173
1761.26 177
1761.36 177
1761.45 174
1761.55 167
1761.64 160
1761.74 152
1761.84 146
1761.93 141
1762.03 139
1762.12 139
1762.22 140
1762.32 141
1762.41 143
1762.51 145
1762.61 145
1762.70 144
1762.80 141
1762.89 136
1762.99 130
1763.09 124
1763.18 119
1763.28 115
1763.37 114
1763.47 116
1763.57 121
1763.66 129
1763.76 137
1763.86 145
1763.95 152
1764.05 157
1764.14 161
1764.24 163
1764.34 164
1764.43 164
1764.53 164
1764.63 162
1764.72 159
1764.82 154
1764.91 148
1765.01 141
1765.11 133
1765.20 126
1765.30 120
1765.40 114
1765.49 108
1765.59 102
1765.68 94
1765.78 85
1765.88 75
1765.97 64
1766.07 55
1766.16 47
1766.26 43
1766.36 43
1766.45 47
1766.55 55
1766.65 64
1766.74 75
1766.84 84
1766.94 91
1767.03 93
1767.13 91
1767.22 85
1767.32 75
1767.42 62
1767.51 46
1767.61 30
1767.71 14
1767.80 0
1767.90 0
1767.99 0
1768.09 0
1768.19 0
1768.28 0
1768.38 0
1768.48 0
1768.57 3
1768.67 11
1768.76 18
1768.86 25
1768.96 33
1769.05 42
1769.15 52
1769.25 63
1769.34 72
1769.44 79
1769.54 82
1769.63 82
1769.73 78
1769.82 74
1769.92 70
1770.02 69
1770.11 70
1770.21 75
1770.31 82
1770.40 90
1770.50 98
1770.60 104
1770.69 108
1770.79 109
1770.88 107
1770.98 102
1771.08 95
1771.17 86
1771.27 76
1771.37 66
1771.46 58
1771.56 52
1771.66 50
1771.75 50
1771.85 54
1771.94 59
1772.04 64
1772.14 67
1772.23 68
1772.33 67
1772.43 64
1772.52 62
1772.62 61
1772.72 61
1772.81 65
1772.91 69
1773.01 76
1773.10 83
1773.20 90
1773.29 98
1773.39 106
1773.49 115
1773.58 123
1773.68 129
1773.78 135
1773.87 140
1773.97 145
1774.07 150
1774.16 156
1774.26 163
1774.36 171
1774.45 179
1774.55 187
1774.65 194
1774.74 200
1774.84 206
1774.93 211
1775.03 216
1775.13 220
1775.22 222
1775.32 221
1775.42 214
1775.51 202
1775.61 184
1775.71 161
1775.80 134
1775.90 104
1776.00 74
1776.09 46
1776.19 22
1776.29 3
1776.38 0
1776.48 0
1776.58 0
1776.67 0
1776.77 0
1776.86 3
1776.96 16
1777.06 32
1777.15 47
1777.25 60
1777.35 70
1777.44 76
1777.54 77
1777.64 75
1777.73 72
1777.83 69
1777.93 69
1778.02 72
1778.12 77
1778.22 85
1778.31 92
1778.41 98
1778.51 100
1778.60 100
1778.70 96
1778.80 91
1778.89 84
1778.99 77
1779.09 70
1779.18 65
1779.28 60
1779.38 57
1779.47 54
1779.57 53
1779.67 51
1779.76 49
1779.86 46
1779.96 42
1780.05 38
1780.15 35
1780.25 34
1780.34 35
1780.44 40
1780.54 48
1780.63 59
1780.73 72
1780.83 84
1780.92 93
1781.02 100
1781.12 102
1781.21 100
1781.31 96
1781.41 91
1781.50 85
1781.60 79
1781.70 73
1781.79 67
1781.89 59
1781.99 50
1782.08 39
1782.18 27
1782.28 16
1782.37 8
1782.47 4
1782.57 6
1782.66 15
1782.76 28
1782.86 45
1782.95 64
1783.05 83
1783.15 98
1783.24 110
1783.34 116
1783.44 116
1783.53 110
1783.63 100
1783.73 86
1783.82 70
1783.92 55
1784.02 42
1784.11 33
1784.21 27
1784.31 25
1784.40 26
1784.50 29
1784.60 31
1784.69 33
1784.79 32
1784.89 30
1784.98 26
1785.08 23
1785.18 20
1785.27 20
1785.37 22
1785.47 27
1785.56 35
1785.66 45
1785.76 56
1785.85 67
1785.95 77
1786.05 84
1786.14 87
1786.24 87
1786.34 83
1786.44 76
1786.53 69
1786.63 62
1786.73 56
1786.82 52
1786.92 49
1787.02 47
1787.11 44
1787.21 42
1787.31 38
1787.40 35
1787.50 33
1787.60 32
1787.69 33
1787.79 36
1787.89 41
1787.98 47
1788.08 53
1788.18 59
1788.27 63
1788.37 64
1788.47 63
1788.57 60
1788.66 55
1788.76 50
1788.86 45
1788.95 42
1789.05 43
1789.15 47
1789.24 55
1789.34 64
1789.44 74
1789.53 82
1789.63 88
1789.73 89
1789.82 85
1789.92 79
1790.02 71
1790.12 63
1790.21 57
1790.31 53
1790.41 52
1790.50 52
1790.60 53
1790.70 53
1790.79 53
1790.89 51
1790.99 50
1791.08 49
1791.18 48
1791.28 46
1791.38 44
1791.47 40
1791.57 35
1791.67 28
1791.76 20
1791.86 13
1791.96 7
1792.05 3
1792.15 0
1792.25 0
1792.34 0
1792.44 0
1792.54 0
1792.64 0
1792.73 0
1792.83 1
1792.93 2
1793.02 3
1793.12 3
1793.22 2
1793.31 0
1793.41 0
1793.51 0
1793.61 0
1793.70 5
1793.80 13
1793.90 23
1793.99 35
1794.09 47
1794.19 59
1794.28 69
1794.38 78
1794.48 85
1794.58 91
1794.67 97
1794.77 103
1794.87 109
1794.96 117
1795.06 126
1795.16 134
1795.25 140
1795.35 143
1795.45 141
1795.55 134
1795.64 122
1795.74 106
1795.84 87
1795.93 66
1796.03 46
1796.13 28
1796.23 15
1796.32 6
1796.42 4
1796.52 8
1796.61 15
1796.71 26
1796.81 37
1796.90 47
1797.00 55
1797.10 61
1797.20 65
1797.29 67
1797.39 71
1797.49 75
1797.58 81
1797.68 88
1797.78 96
1797.88 105
1797.97 113
1798.07 119
1798.17 120
1798.26 118
1798.36 112
1798.46 103
1798.56 94
1798.65 85
1798.75 80
1798.85 79
1798.94 81
1799.04 87
1799.14 93
1799.24 98
1799.33 100
1799.43 99
1799.53 95
1799.62 90
1799.72 86
1799.82 83
1799.92 84
1800.01 88
1800.11 93
1800.21 98
1800.30 101
1800.40 101
1800.50 97
1800.60 90
1800.69 82
1800.79 74
1800.89 67
1800.98 63
1801.08 61
1801.18 62
1801.28 64
1801.37 68
1801.47 73
1801.57 79
1801.67 87
1801.76 95
1801.86 103
1801.96 110
1802.05 114
1802.15 116
1802.25 114
1802.35 110
1802.44 104
1802.54 97
1802.64 90
1802.73 84
1802.83 80
1802.93 77
1803.03 77
1803.12 79
1803.22 83
1803.32 88
1803.42 93
1803.51 97
1803.61 99
1803.71 99
1803.80 96
1803.90 91
1804.00 85
1804.10 80
1804.19 75
1804.29 71
1804.39 69
1804.49 68
1804.58 69
1804.68 71
1804.78 72
1804.87 75
1804.97 77
1805.07 80
1805.17 84
1805.26 89
1805.36 94
1805.46 101
1805.56 108
1805.65 116
1805.75 124
1805.85 134
1805.95 143
1806.04 153
1806.14 161
1806.24 167
1806.33 169
1806.43 167
1806.53 160
1806.63 148
1806.72 132
1806.82 114
1806.92 94
1807.02 75
1807.11 56
1807.21 40
1807.31 26
1807.41 14
1807.50 6
1807.60 2
1807.70 1
1807.79 3
1807.89 7
1807.99 11
1808.09 13
1808.18 12
1808.28 9
1808.38 3
1808.48 0
1808.57 0
1808.67 0
1808.77 0
1808.87 0
1808.96 0
1809.06 10
1809.16 25
1809.26 39
1809.35 52
1809.45 63
1809.55 72
1809.65 80
1809.74 87
1809.84 93
1809.94 97
1810.04 100
1810.13 100
1810.23 99
1810.33 95
1810.43 91
1810.52 87
1810.62 84
1810.72 84
1810.81 87
1810.91 93
1811.01 100
1811.11 107
1811.20 113
1811.30 117
1811.40 118
1811.50 116
1811.59 112
1811.69 106
1811.79 98
1811.89 88
1811.98 78
1812.08 66
1812.18 53
1812.28 40
1812.37 29
1812.47 20
1812.57 16
1812.67 17
1812.76 23
1812.86 34
1812.96 48
1813.06 63
1813.15 79
1813.25 93
1813.35 106
1813.45 115
1813.54 119
1813.64 118
1813.74 111
1813.84 96
1813.94 75
1814.03 50
1814.13 23
1814.23 0
1814.33 0
1814.42 0
1814.52 0
1814.62 0
1814.72 0
1814.81 0
1814.91 6
1815.01 19
1815.11 31
1815.20 41
1815.30 51
1815.40 61
1815.50 71
1815.59 80
1815.69 88
1815.79 91
1815.89 91
1815.98 86
1816.08 77
1816.18 66
1816.28 55
1816.37 48
1816.47 45
1816.57 48
1816.67 57
1816.76 69
1816.86 82
1816.96 93
1817.06 102
1817.16 105
1817.25 104
1817.35 99
1817.45 93
1817.55 86
1817.64 84
1817.74 86
1817.84 94
1817.94 108
1818.03 125
1818.13 143
1818.23 160
1818.33 175
1818.42 187
1818.52 197
1818.62 204
1818.72 210
1818.82 214
1818.91 216
1819.01 215
1819.11 212
1819.21 206
1819.30 197
1819.40 188
1819.50 178
1819.60 168
1819.69 158
1819.79 148
1819.89 138
1819.99 127
1820.09 116
1820.18 103
1820.28 90
1820.38 76
1820.48 62
1820.57 47
1820.67 33
1820.77 19
1820.87 7
1820.97 0
1821.06 0
1821.16 0
1821.26 0
1821.36 0
1821.45 0
1821.55 0
1821.65 6
1821.75 11
1821.84 14
1821.94 14
1822.04 11
1822.14 6
1822.24 1
1822.33 0
1822.43 0
1822.53 0
1822.63 3
1822.72 12
1822.82 23
1822.92 34
1823.02 43
1823.12 49
1823.21 51
1823.31 50
1823.41 47
1823.51 43
1823.60 41
1823.70 41
1823.80 44
1823.90 49
1824.00 57
1824.09 65
1824.19 73
1824.29 80
1824.39 86
1824.49 91
1824.58 95
1824.68 99
1824.78 101
1824.88 103
1824.97 104
1825.07 103
1825.17 101
1825.27 99
1825.37 97
1825.46 97
1825.56 98
1825.66 101
1825.76 106
1825.85 111
1825.95 116
1826.05 120
1826.15 123
1826.25 125
1826.34 128
1826.44 131
1826.54 136
1826.64 141
1826.74 146
1826.83 150
1826.93 151
1827.03 148
1827.13 142
1827.23 133
1827.32 123
1827.42 114
1827.52 106
1827.62 100
1827.71 95
1827.81 92
1827.91 88
1828.01 85
1828.11 83
1828.20 81
1828.30 82
1828.40 83
1828.50 86
1828.60 89
1828.69 91
1828.79 92
1828.89 92
1828.99 91
1829.09 92
1829.18 95
1829.28 102
1829.38 113
1829.48 126
1829.58 141
1829.67 155
1829.77 166
1829.87 173
1829.97 174
1830.07 171
1830.16 163
1830.26 152
1830.36 138
1830.46 123
1830.56 108
1830.65 93
1830.75 80
1830.85 68
1830.95 59
1831.05 53
1831.14 51
1831.24 53
1831.34 60
1831.44 70
1831.54 83
1831.63 97
1831.73 111
1831.83 124
1831.93 133
1832.03 140
1832.12 143
1832.22 145
1832.32 146
1832.42 148
1832.52 152
1832.61 158
1832.71 164
1832.81 171
1832.91 177
1833.01 182
1833.10 186
1833.20 189
1833.30 193
1833.40 198
1833.50 205
1833.59 214
1833.69 221
1833.79 226
1833.89 227
1833.99 223
1834.08 214
1834.18 204
1834.28 194
1834.38 188
1834.48 188
1834.58 192
1834.67 199
1834.77 207
1834.87 214
1834.97 215
1835.07 212
1835.16 204
1835.26 193
1835.36 180
1835.46 170
1835.56 162
1835.65 158
1835.75 159
1835.85 164
1835.95 172
1836.05 180
1836.15 187
1836.24 192
1836.34 193
1836.44 190
1836.54 182
1836.64 170
1836.73 155
1836.83 139
1836.93 123
1837.03 108
1837.13 96
1837.23 88
1837.32 84
1837.42 84
1837.52 88
1837.62 96
1837.72 106
1837.81 118
1837.91 129
1838.01 140
1838.11 149
1838.21 157
1838.31 161
1838.40 163
1838.50 162
1838.60 158
1838.70 150
1838.80 140
1838.89 129
1838.99 118
1839.09 109
1839.19 103
1839.29 101
1839.39 101
1839.48 104
1839.58 105
1839.68 104
1839.78 100
1839.88 93
1839.97 85
1840.07 76
1840.17 70
1840.27 68
1840.37 71
1840.47 78
1840.56 87
1840.66 98
1840.76 107
1840.86 113
1840.96 115
1841.06 112
1841.15 106
1841.25 96
1841.35 84
1841.45 70
1841.55 56
1841.65 44
1841.74 34
1841.84 29
1841.94 26
1842.04 27
1842.14 29
1842.24 31
1842.33 33
1842.43 34
1842.53 34
1842.63 35
1842.73 37
1842.82 39
1842.92 42
1843.02 45
1843.12 47
1843.22 48
1843.32 46
1843.41 43
1843.51 40
1843.61 36
1843.71 33
1843.81 30
1843.91 30
1844.01 33
1844.10 40
1844.20 49
1844.30 61
1844.40 74
1844.50 87
1844.60 97
1844.69 104
1844.79 107
1844.89 106
1844.99 103
1845.09 98
1845.19 92
1845.28 86
1845.38 81
1845.48 76
1845.58 72
1845.68 68
1845.78 65
1845.87 62
1845.97 60
1846.07 57
1846.17 54
1846.27 50
1846.37 44
1846.46 39
1846.56 34
1846.66 29
1846.76 26
1846.86 23
1846.96 21
1847.06 18
1847.15 16
1847.25 14
1847.35 12
1847.45 13
1847.55 16
1847.65 22
1847.74 31
1847.84 44
1847.94 58
1848.04 72
1848.14 84
1848.24 94
1848.34 98
1848.43 96
1848.53 89
1848.63 77
1848.73 62
1848.83 48
1848.93 36
1849.02 28
1849.12 24
1849.22 25
1849.32 27
1849.42 31
1849.52 35
1849.62 37
1849.71 38
1849.81 38
1849.91 37
1850.01 37
1850.11 38
1850.21 40
1850.30 43
1850.40 45
1850.50 45
1850.60 43
1850.70 38
1850.80 30
1850.90 19
1850.99 7
1851.09 0
1851.19 0
1851.29 0
1851.39 0
1851.49 0
1851.59 3
1851.68 11
1851.78 17
1851.88 18
1851.98 15
1852.08 8
1852.18 0
1852.28 0
1852.37 0
1852.47 0
1852.57 0
1852.67 7
1852.77 21
1852.87 35
1852.97 46
1853.06 54
1853.16 58
1853.26 59
1853.36 58
1853.46 57
1853.56 57
1853.66 58
1853.75 60
1853.85 62
1853.95 62
1854.05 62
1854.15 61
1854.25 61
1854.35 61
1854.45 62
1854.54 64
1854.64 65
1854.74 65
1854.84 63
1854.94 58
1855.04 51
1855.14 44
1855.23 38
1855.33 35
1855.43 36
1855.53 41
1855.63 49
1855.73 60
1855.83 72
1855.92 82
1856.02 90
1856.12 94
1856.22 95
1856.32 93
1856.42 89
1856.52 84
1856.62 79
1856.71 76
1856.81 74
1856.91 73
1857.01 74
1857.11 76
1857.21 78
1857.31 81
1857.41 83
1857.50 85
1857.60 86
1857.70 89
1857.80 93
1857.90 99
1858.00 105
1858.10 113
1858.19 120
1858.29 125
1858.39 128
1858.49 128
1858.59 126
1858.69 124
1858.79 123
1858.89 123
1858.98 125
1859.08 128
1859.18 131
1859.28 133
1859.38 132
1859.48 129
1859.58 124
1859.68 119
1859.77 112
1859.87 106
1859.97 101
1860.07 96
1860.17 92
1860.27 88
1860.37 85
1860.47 84
1860.57 84
1860.66 87
1860.76 93
1860.86 100
1860.96 107
1861.06 113
1861.16 117
1861.26 119
1861.36 119
1861.45 117
1861.55 115
1861.65 113
1861.75 113
1861.85 113
1861.95 113
1862.05 113
1862.15 113
1862.25 113
1862.34 113
1862.44 114
1862.54 117
1862.64 122
1862.74 127
1862.84 133
1862.94 138
1863.04 140
1863.13 139
1863.23 136
1863.33 129
1863.43 122
1863.53 113
1863.63 104
1863.73 96
1863.83 88
1863.93 80
1864.02 73
1864.12 65
1864.22 57
1864.32 49
1864.42 41
1864.52 33
1864.62 27
1864.72 21
1864.82 18
1864.91 17
1865.01 17
1865.11 17
1865.21 16
1865.31 14
1865.41 8
1865.51 1
1865.61 0
1865.71 0
1865.80 0
1865.90 0
1866.00 0
1866.10 0
1866.20 0
1866.30 9
1866.40 25
1866.50 42
1866.60 59
1866.70 77
1866.79 94
1866.89 108
1866.99 119
1867.09 126
1867.19 128
1867.29 125
1867.39 118
1867.49 109
1867.59 97
1867.69 85
1867.78 73
1867.88 63
1867.98 54
1868.08 47
1868.18 43
1868.28 41
1868.38 40
1868.48 41
1868.58 44
1868.68 47
1868.77 50
1868.87 53
1868.97 55
1869.07 57
1869.17 58
1869.27 59
1869.37 62
1869.47 66
1869.57 72
1869.67 80
1869.76 89
1869.86 99
1869.96 107
1870.06 114
1870.16 117
1870.26 116
1870.36 113
1870.46 107
1870.56 100
1870.66 94
1870.75 90
1870.85 87
1870.95 85
1871.05 86
1871.15 89
1871.25 94
1871.35 100
1871.45 108
1871.55 116
1871.65 124
1871.75 130
1871.84 133
1871.94 131
1872.04 126
1872.14 117
1872.24 105
1872.34 92
1872.44 80
1872.54 70
1872.64 65
1872.74 62
1872.84 64
1872.93 68
1873.03 75
1873.13 83
1873.23 91
1873.33 99
1873.43 107
1873.53 112
1873.63 116
1873.73 118
1873.83 119
1873.93 120
1874.03 122
1874.12 125
1874.22 131
1874.32 138
1874.42 148
1874.52 158
1874.62 168
1874.72 177
1874.82 184
1874.92 188
1875.02 191
1875.12 192
1875.22 192
1875.31 190
1875.41 186
1875.51 180
1875.61 173
1875.71 163
1875.81 153
1875.91 144
1876.01 137
1876.11 133
1876.21 132
1876.31 133
1876.41 134
1876.50 133
1876.60 130
1876.70 124
1876.80 115
1876.90 106
1877.00 99
1877.10 94
1877.20 93
1877.30 96
1877.40 102
1877.50 108
1877.60 115
1877.70 120
1877.79 123
1877.89 124
1877.99 123
1878.09 120
1878.19 116
1878.29 112
1878.39 108
1878.49 102
1878.59 97
1878.69 91
1878.79 85
1878.89 79
1878.99 74
1879.09 71
1879.18 71
1879.28 75
1879.38 83
1879.48 93
1879.58 105
1879.68 116
1879.78 124
1879.88 128
1879.98 129
1880.08 127
1880.18 126
1880.28 124
1880.38 124
1880.48 124
1880.57 123
1880.67 121
1880.77 117
1880.87 112
1880.97 106
1881.07 101
1881.17 98
1881.27 96
1881.37 95
1881.47 93
1881.57 91
1881.67 87
1881.77 82
1881.87 77
1881.97 72
1882.07 68
1882.16 66
1882.26 64
1882.36 63
1882.46 61
1882.56 59
1882.66 58
1882.76 58
1882.86 60
1882.96 63
1883.06 67
1883.16 70
1883.26 71
1883.36 69
1883.46 62
1883.56 52
1883.66 39
1883.75 27
1883.85 16
1883.95 10
1884.05 9
1884.15 15
1884.25 24
1884.35 37
1884.45 52
1884.55 67
1884.65 81
1884.75 95
1884.85 108
1884.95 121
1885.05 136
1885.15 151
1885.25 167
1885.35 181
1885.45 193
1885.54 203
1885.64 210
1885.74 216
1885.84 220
1885.94 225
1886.04 230
1886.14 234
1886.24 235
1886.34 232
1886.44 226
1886.54 215
1886.64 202
1886.74 188
1886.84 175
1886.94 164
1887.04 155
1887.14 146
1887.24 134
1887.34 119
1887.43 100
1887.53 77
1887.63 52
1887.73 26
1887.83 2
1887.93 0
1888.03 0
1888.13 0
1888.23 0
1888.33 0
1888.43 0
1888.53 0
1888.63 2
1888.73 20
1888.83 34
1888.93 44
1889.03 50
1889.13 52
1889.23 52
1889.33 54
1889.43 59
1889.52 69
1889.62 83
1889.72 100
1889.82 118
1889.92 135
1890.02 149
1890.12 161
1890.22 170
1890.32 175
1890.42 179
1890.52 180
1890.62 179
1890.72 176
1890.82 171
1890.92 166
1891.02 160
1891.12 154
1891.22 150
1891.32 149
1891.42 149
1891.52 152
1891.62 157
1891.72 163
1891.82 169
1891.92 173
1892.01 175
1892.11 173
1892.21 169
1892.31 162
1892.41 152
1892.51 140
1892.61 126
1892.71 111
1892.81 97
1892.91 83
1893.01 71
1893.11 61
1893.21 52
1893.31 45
1893.41 40
1893.51 36
1893.61 32
1893.71 29
1893.81 25
1893.91 21
1894.01 16
1894.11 10
1894.21 5
1894.31 1
1894.41 0
1894.51 0
1894.61 3
1894.71 11
1894.81 21
1894.90 32
1895.00 44
1895.10 57
1895.20 69
1895.30 81
1895.40 92
1895.50 104
1895.60 115
1895.70 125
1895.80 135
1895.90 142
1896.00 148
1896.10 151
1896.20 152
1896.30 152
1896.40 150
1896.50 149
1896.60 147
1896.70 147
1896.80 147
1896.90 146
1897.00 145
1897.10 142
1897.20 136
1897.30 128
1897.40 118
1897.50 108
1897.60 100
1897.70 94
1897.80 93
1897.90 96
1898.00 102
1898.10 109
1898.20 116
1898.30 120
1898.40 123
1898.50 122
1898.60 119
1898.70 115
1898.80 109
1898.90 102
1898.99 96
1899.09 89
1899.19 83
1899.29 80
1899.39 79
1899.49 83
1899.59 90
1899.69 99
1899.79 109
1899.89 118
1899.99 124
1900.09 127
1900.19 128
1900.29 127
1900.39 125
1900.49 124
1900.59 124
1900.69 125
1900.79 125
1900.89 125
1900.99 123
1901.09 121
1901.19 119
1901.29 117
1901.39 117
1901.49 117
1901.59 118
1901.69 118
1901.79 117
1901.89 113
1901.99 106
1902.09 99
1902.19 91
1902.29 84
1902.39 78
1902.49 75
1902.59 75
1902.69 76
1902.79 79
1902.89 84
1902.99 89
1903.09 92
1903.19 95
1903.29 94
1903.39 92
1903.49 87
1903.59 81
1903.69 76
1903.79 72
1903.89 69
1903.99 69
1904.09 70
1904.19 71
1904.29 72
1904.39 72
1904.49 72
1904.59 72
1904.69 73
1904.79 73
1904.89 74
1904.99 75
1905.09 75
1905.19 73
1905.29 70
1905.39 66
1905.49 61
1905.59 56
1905.69 52
1905.79 49
1905.89 49
1905.99 51
1906.09 55
1906.19 62
1906.29 72
1906.39 83
1906.49 96
1906.59 110
1906.69 124
1906.79 137
1906.89 148
1906.99 157
1907.09 165
1907.19 170
1907.29 175
1907.39 179
1907.49 184
1907.59 189
1907.69 195
1907.79 200
1907.89 204
1907.99 204
1908.09 202
1908.19 196
1908.29 186
1908.39 175
1908.49 163
1908.59 151
1908.69 140
1908.79 128
1908.89 116
1908.99 102
1909.09 86
1909.19 69
1909.29 53
1909.39 39
1909.49 28
1909.59 21
1909.69 20
1909.79 22
1909.89 28
1909.99 36
1910.09 45
1910.19 54
1910.29 62
1910.39 69
1910.49 74
1910.59 77
1910.69 77
1910.79 76
1910.89 73
1910.99 70
1911.09 67
1911.19 65
1911.29 63
1911.39 62
1911.49 61
1911.59 59
1911.69 56
1911.79 51
1911.89 45
1911.99 37
1912.09 27
1912.19 16
1912.29 4
1912.39 0
1912.49 0
1912.59 0
1912.69 0
1912.79 0
1912.89 0
1912.99 0
1913.09 0
1913.19 6
1913.29 13
1913.39 19
1913.50 24
1913.60 27
1913.70 28
1913.80 29
1913.90 29
1914.00 30
1914.10 33
1914.20 37
1914.30 44
1914.40 52
1914.50 61
1914.60 72
1914.70 82
1914.80 91
1914.90 99
1915.00 105
1915.10 109
1915.20 113
1915.30 117
1915.40 124
1915.50 132
1915.60 143
1915.70 155
1915.80 166
1915.90 175
1916.00 179
1916.10 178
1916.20 171
1916.30 158
1916.40 143
1916.50 127
1916.60 114
1916.70 104
1916.80 100
1916.90 102
1917.00 107
1917.10 115
1917.20 122
1917.30 126
1917.40 126
1917.50 122
1917.61 115
1917.71 109
1917.81 104
1917.91 103
1918.01 106
1918.11 111
1918.21 118
1918.31 124
1918.41 127
1918.51 126
1918.61 119
1918.71 107
1918.81 90
1918.91 68
1919.01 45
1919.11 23
1919.21 3
1919.31 0
1919.41 0
1919.51 0
1919.61 0
1919.71 0
1919.81 0
1919.91 0
1920.01 4
1920.11 7
1920.21 8
1920.31 11
1920.41 17
1920.51 25
1920.62 37
1920.72 49
1920.82 61
1920.92 70
1921.02 76
1921.12 77
1921.22 75
1921.32 70
1921.42 63
1921.52 55
1921.62 46
1921.72 36
1921.82 25
1921.92 15
1922.02 6
1922.12 0
1922.22 0
1922.32 0
1922.42 2
1922.52 10
1922.62 20
1922.72 30
1922.82 40
1922.92 48
1923.03 54
1923.13 58
1923.23 61
1923.33 63
1923.43 64
1923.53 65
1923.63 65
1923.73 66
1923.83 68
1923.93 70
1924.03 72
1924.13 76
1924.23 80
1924.33 84
1924.43 88
1924.53 92
1924.63 96
1924.73 101
1924.83 107
1924.93 114
1925.03 124
1925.13 137
1925.24 152
1925.34 167
1925.44 183
1925.54 196
1925.64 205
1925.74 209
1925.84 208
1925.94 202
1926.04 193
1926.14 181
1926.24 169
1926.34 157
1926.44 145
1926.54 133
1926.64 119
1926.74 105
1926.84 90
1926.94 77
1927.04 67
1927.15 62
1927.25 63
1927.35 71
1927.45 83
1927.55 97
1927.65 111
1927.75 124
1927.85 134
1927.95 143
1928.05 151
1928.15 158
1928.25 166
1928.35 174
1928.45 181
1928.55 185
1928.65 188
1928.75 188
1928.86 185
1928.96 182
1929.06 178
1929.16 175
1929.26 173
1929.36 174
1929.46 176
1929.56 181
1929.66 188
1929.76 197
1929.86 207
1929.96 216
1930.06 224
1930.16 230
1930.26 232
1930.36 230
1930.46 222
1930.57 209
1930.67 193
1930.77 174
1930.87 154
1930.97 135
1931.07 120
1931.17 111
1931.27 108
1931.37 110
1931.47 116
1931.57 123
1931.67 129
1931.77 131
1931.87 129
1931.97 122
1932.08 113
1932.18 103
1932.28 95
1932.38 91
1932.48 90
1932.58 93
1932.68 99
1932.78 106
1932.88 114
1932.98 120
1933.08 126
1933.18 129
1933.28 132
1933.38 133
1933.49 133
1933.59 131
1933.69 128
1933.79 124
1933.89 119
1933.99 113
1934.09 107
1934.19 103
1934.29 100
1934.39 101
1934.49 104
1934.59 110
1934.69 119
1934.79 127
1934.90 134
1935.00 138
1935.10 139
1935.20 136
1935.30 129
1935.40 121
1935.50 112
1935.60 104
1935.70 97
1935.80 91
1935.90 86
1936.00 82
1936.10 78
1936.21 73
1936.31 66
1936.41 59
1936.51 50
1936.61 40
1936.71 31
1936.81 22
1936.91 15
1937.01 9
1937.11 5
1937.21 1
1937.31 0
1937.42 0
1937.52 0
1937.62 0
1937.72 0
1937.82 0
1937.92 2
1938.02 5
1938.12 8
1938.22 8
1938.32 7
1938.42 4
1938.52 0
1938.63 0
1938.73 0
1938.83 0
1938.93 2
1939.03 7
1939.13 14
1939.23 22
1939.33 29
1939.43 37
1939.53 44
1939.63 51
1939.73 57
1939.84 64
1939.94 71
1940.04 77
1940.14 83
1940.24 89
1940.34 94
1940.44 98
1940.54 101
1940.64 102
1940.74 102
1940.84 99
1940.95 95
1941.05 91
1941.15 87
1941.25 85
1941.35 86
1941.45 90
1941.55 96
1941.65 102
1941.75 107
1941.85 108
1941.95 105
1942.06 99
1942.16 90
1942.26 81
1942.36 73
1942.46 68
1942.56 67
1942.66 69
1942.76 73
1942.86 76
1942.96 79
1943.07 79
1943.17 76
1943.27 74
1943.37 72
1943.47 73
1943.57 78
1943.67 87
1943.77 99
1943.87 112
1943.97 124
1944.07 134
1944.18 139
1944.28 141
1944.38 141
1944.48 140
1944.58 140
1944.68 143
1944.78 149
1944.88 158
1944.98 170
1945.08 181
1945.19 191
1945.29 198
1945.39 200
1945.49 196
1945.59 188
1945.69 175
1945.79 160
1945.89 143
1945.99 126
1946.10 110
1946.20 98
1946.30 88
1946.40 81
1946.50 79
1946.60 80
1946.70 85
1946.80 94
1946.90 105
1947.00 118
1947.11 131
1947.21 143
1947.31 152
1947.41 158
1947.51 161
1947.61 161
1947.71 158
1947.81 155
1947.91 151
1948.02 148
1948.12 145
1948.22 143
1948.32 143
1948.42 143
1948.52 146
1948.62 151
1948.72 157
1948.82 164
1948.93 168
1949.03 170
1949.13 167
1949.23 161
1949.33 152
1949.43 142
1949.53 135
1949.63 131
1949.73 132
1949.84 135
1949.94 140
1950.04 144
1950.14 147
1950.24 146
1950.34 143
1950.44 138
1950.54 133
1950.64 129
1950.75 125
1950.85 123
1950.95 120
1951.05 115
1951.15 109
1951.25 100
1951.35 89
1951.45 76
1951.56 64
1951.66 54
1951.76 47
1951.86 43
1951.96 42
1952.06 45
1952.16 51
1952.26 57
1952.36 64
1952.47 70
1952.57 76
1952.67 83
1952.77 91
1952.87 101
1952.97 111
1953.07 121
1953.17 130
1953.28 137
1953.38 141
1953.48 142
1953.58 144
1953.68 147
1953.78 151
1953.88 158
1953.98 164
1954.09 170
1954.19 173
1954.29 174
1954.39 172
1954.49 169
1954.59 165
1954.69 163
1954.79 162
1954.90 161
1955.00 159
1955.10 156
1955.20 150
1955.30 142
1955.40 134
1955.50 126
1955.60 120
1955.71 115
1955.81 112
1955.91 111
1956.01 109
1956.11 108
1956.21 106
1956.31 104
1956.42 102
1956.52 101
1956.62 102
1956.72 105
1956.82 109
1956.92 114
1957.02 118
1957.12 122
1957.23 124
1957.33 125
1957.43 123
1957.53 120
1957.63 115
1957.73 109
1957.83 104
1957.94 98
1958.04 94
1958.14 89
1958.24 85
1958.34 82
1958.44 81
1958.54 82
1958.64 86
1958.75 94
1958.85 104
1958.95 117
1959.05 129
1959.15 141
1959.25 149
1959.35 153
1959.46 152
1959.56 146
1959.66 136
1959.76 125
1959.86 113
1959.96 104
1960.06 97
1960.17 93
1960.27 91
1960.37 91
1960.47 92
1960.57 93
1960.67 94
1960.77 94
1960.88 94
1960.98 94
1961.08 94
1961.18 93
1961.28 93
1961.38 94
1961.48 98
1961.59 104
1961.69 113
1961.79 126
1961.89 140
1961.99 157
1962.09 174
1962.19 190
1962.30 204
1962.40 216
1962.50 225
1962.60 228
1962.70 227
1962.80 222
1962.90 213
1963.01 203
1963.11 192
1963.21 183
1963.31 176
1963.41 172
1963.51 171
1963.61 172
1963.72 176
1963.82 181
1963.92 187
1964.02 193
1964.12 198
1964.22 199
1964.33 196
1964.43 189
1964.53 177
1964.63 162
1964.73 146
1964.83 132
1964.93 122
1965.04 116
1965.14 114
1965.24 116
1965.34 120
1965.44 124
1965.54 129
1965.65 134
1965.75 140
1965.85 145
1965.95 152
1966.05 158
1966.15 163
1966.25 166
1966.36 167
1966.46 166
1966.56 164
1966.66 161
1966.76 157
1966.86 155
1966.97 151
1967.07 148
1967.17 142
1967.27 136
1967.37 127
1967.47 116
1967.58 104
1967.68 91
1967.78 77
1967.88 62
1967.98 47
1968.08 32
1968.19 19
1968.29 8
1968.39 0
1968.49 0
1968.59 0
1968.69 0
1968.79 0
1968.90 1
1969.00 6
1969.10 12
1969.20 17
1969.30 21
1969.40 23
1969.51 23
1969.61 21
1969.71 16
1969.81 9
1969.91 3
1970.01 0
1970.12 0
1970.22 0
1970.32 0
1970.42 0
1970.52 0
1970.62 0
1970.73 0
1970.83 0
1970.93 5
1971.03 12
1971.13 21
1971.23 31
1971.34 42
1971.44 52
1971.54 61
1971.64 68
1971.74 73
1971.84 76
1971.95 77
1972.05 77
1972.15 76
1972.25 74
1972.35 74
1972.46 75
1972.56 77
1972.66 79
1972.76 83
1972.86 85
1972.96 87
1973.07 86
1973.17 85
1973.27 83
1973.37 81
1973.47 80
1973.57 81
1973.68 85
1973.78 91
1973.88 100
1973.98 109
1974.08 117
1974.19 123
1974.29 124
1974.39 122
1974.49 116
1974.59 110
1974.69 102
1974.80 96
1974.90 91
1975.00 86
1975.10 81
1975.20 74
1975.30 66
1975.41 56
1975.51 46
1975.61 37
1975.71 30
1975.81 27
1975.92 28
1976.02 32
1976.12 40
1976.22 49
1976.32 58
1976.42 67
1976.53 74
1976.63 78
1976.73 80
1976.83 81
1976.93 79
1977.04 77
1977.14 73
1977.24 69
1977.34 65
1977.44 60
1977.54 54
1977.65 49
1977.75 44
1977.85 42
1977.95 41
1978.05 43
1978.16 47
1978.26 52
1978.36 56
1978.46 58
1978.56 59
1978.67 57
1978.77 56
1978.87 56
1978.97 58
1979.07 64
1979.17 73
1979.28 84
1979.38 95
1979.48 105
1979.58 113
1979.68 118
1979.79 120
1979.89 120
1979.99 117
1980.09 112
1980.19 106
1980.30 99
1980.40 92
1980.50 86
1980.60 82
1980.70 81
1980.81 80
1980.91 81
1981.01 80
1981.11 78
1981.21 73
1981.32 67
1981.42 59
1981.52 50
1981.62 41
1981.72 32
1981.83 24
1981.93 17
1982.03 11
1982.13 8
1982.23 7
1982.34 11
1982.44 18
1982.54 29
1982.64 43
1982.74 59
1982.85 75
1982.95 89
1983.05 101
1983.15 108
1983.25 112
1983.36 111
1983.46 107
1983.56 101
1983.66 94
1983.76 87
1983.87 82
1983.97 80
1984.07 81
1984.17 85
1984.27 90
1984.38 97
1984.48 105
1984.58 113
1984.68 121
1984.78 129
1984.89 137
1984.99 143
1985.09 148
1985.19 150
1985.29 151
1985.40 149
1985.50 146
1985.60 142
1985.70 137
1985.80 132
1985.91 126
1986.01 118
1986.11 108
1986.21 97
1986.31 87
1986.42 79
1986.52 75
1986.62 77
1986.72 83
1986.82 93
1986.93 104
1987.03 114
1987.13 122
1987.23 126
1987.34 128
1987.44 127
1987.54 125
1987.64 123
1987.74 120
1987.85 118
1987.95 116
1988.05 112
1988.15 107
1988.25 102
1988.36 97
1988.46 93
1988.56 92
1988.66 93
1988.77 96
1988.87 102
1988.97 109
1989.07 117
1989.17 126
1989.28 137
1989.38 150
1989.48 165
1989.58 179
1989.68 193
1989.79 204
1989.89 210
1989.99 209
1990.09 202
1990.20 190
1990.30 173
1990.40 155
1990.50 139
1990.60 125
1990.71 116
1990.81 112
1990.91 113
1991.01 117
1991.12 124
1991.22 131
1991.32 139
1991.42 146
1991.52 152
1991.63 158
1991.73 164
1991.83 169
1991.93 174
1992.04 178
1992.14 181
1992.24 183
1992.34 186
1992.44 188
1992.55 192
1992.65 196
1992.75 201
1992.85 206
1992.96 208
1993.06 209
1993.16 206
1993.26 202
1993.36 196
1993.47 190
1993.57 185
1993.67 179
1993.77 174
1993.88 167
1993.98 159
1994.08 148
1994.18 134
1994.29 119
1994.39 102
1994.49 85
1994.59 68
1994.69 53
1994.80 40
1994.90 30
1995.00 22
1995.10 17
1995.21 16
1995.31 17
1995.41 21
1995.51 27
1995.62 35
1995.72 43
1995.82 51
1995.92 58
1996.02 65
1996.13 71
1996.23 77
1996.33 84
1996.43 92
1996.54 101
1996.64 112
1996.74 124
1996.84 134
1996.95 143
1997.05 149
1997.15 152
1997.25 152
1997.35 150
1997.46 146
1997.56 142
1997.66 137
1997.76 131
1997.87 124
1997.97 116
1998.07 107
1998.17 97
1998.28 88
1998.38 79
1998.48 73
1998.58 69
1998.69 65
1998.79 62
1998.89 57
1998.99 50
1999.10 41
1999.20 29
1999.30 16
1999.40 3
1999.51 0
1999.61 0
1999.71 0
1999.81 0
1999.91 0
2000.02 0
2000.12 0
2000.22 2
2000.32 7
2000.43 11
2000.53 14
2000.63 17
2000.73 20
2000.84 25
2000.94 30
2001.04 36
2001.14 41
2001.25 46
2001.35 49
2001.45 52
2001.55 55
2001.66 61
2001.76 70
2001.86 81
2001.96 95
2002.07 109
2002.17 123
2002.27 134
2002.37 142
2002.48 147
2002.58 149
2002.68 149
2002.78 149
2002.89 149
2002.99 150
2003.09 154
2003.19 160
2003.30 168
2003.40 178
2003.50 188
2003.60 195
2003.71 199
2003.81 199
2003.91 194
2004.01 185
2004.12 174
2004.22 163
2004.32 154
2004.42 147
2004.53 143
2004.63 142
2004.73 141
2004.83 140
2004.94 136
2005.04 130
2005.14 120
2005.25 109
2005.35 98
2005.45 87
2005.55 78
2005.66 72
2005.76 69
2005.86 69
2005.96 71
2006.07 75
2006.17 81
2006.27 87
2006.37 93
2006.48 98
2006.58 102
2006.68 104
2006.78 105
2006.89 104
2006.99 104
2007.09 103
2007.19 101
2007.30 99
2007.40 97
2007.50 93
2007.60 90
2007.71 86
2007.81 83
2007.91 80
2008.02 78
2008.12 77
2008.22 76
2008.32 74
2008.43 71
2008.53 68
2008.63 64
2008.73 61
2008.84 59
2008.94 60
2009.04 63
2009.14 69
2009.25 76
2009.35 82
2009.45 87
2009.56 89
2009.66 87
2009.76 82
2009.86 76
2009.97 69
2010.07 62
2010.17 56
2010.27 52
2010.38 50
2010.48 50
2010.58 53
2010.69 58
2010.79 64
2010.89 71
2010.99 76
2011.10 81
2011.20 83
2011.30 84
2011.40 84
2011.51 84
2011.61 86
2011.71 91
2011.82 99
2011.92 110
2012.02 124
2012.12 137
2012.23 150
2012.33 159
2012.43 167
2012.53 172
2012.64 177
2012.74 183
2012.84 190
2012.95 199
2013.05 209
2013.15 218
2013.25 224
2013.36 225
2013.46 220
2013.56 208
2013.66 192
2013.77 173
2013.87 154
2013.97 140
2014.08 130
2014.18 127
2014.28 129
2014.38 135
2014.49 144
2014.59 152
2014.69 158
2014.80 160
2014.90 157
2015.00 149
2015.10 138
2015.21 126
2015.31 113
2015.41 102
2015.52 93
2015.62 87
2015.72 83
2015.82 78
2015.93 71
2016.03 61
2016.13 46
2016.24 29
2016.34 10
2016.44 0
2016.54 0
2016.65 0
2016.75 0
2016.85 0
2016.96 0
2017.06 0
2017.16 13
2017.26 25
2017.37 35
2017.47 43
2017.57 50
2017.68 55
2017.78 59
2017.88 62
2017.98 64
2018.09 64
2018.19 64
2018.29 63
2018.40 64
2018.50 67
2018.60 74
2018.70 83
2018.81 96
2018.91 112
2019.01 129
2019.12 144
2019.22 157
2019.32 165
2019.42 169
2019.53 167
2019.63 160
2019.73 149
2019.84 134
2019.94 117
2020.04 99
2020.15 82
2020.25 66
2020.35 55
2020.45 47
2020.56 44
2020.66 44
2020.76 47
2020.87 49
2020.97 51
2021.07 50
2021.18 47
2021.28 42
2021.38 37
2021.48 32
2021.59 29
2021.69 27
2021.79 26
2021.90 25
2022.00 22
2022.10 16
2022.21 8
2022.31 0
2022.41 0
2022.51 0
2022.62 0
2022.72 0
2022.82 0
2022.93 0
2023.03 0
2023.13 9
2023.24 21
2023.34 31
2023.44 38
2023.54 44
2023.65 49
2023.75 52
2023.85 55
2023.96 56
2024.06 57
2024.16 57
2024.27 55
2024.37 53
2024.47 51
2024.57 51
2024.68 51
2024.78 54
2024.88 58
2024.99 63
2025.09 68
2025.19 70
2025.30 70
2025.40 67
2025.50 62
2025.61 57
2025.71 54
2025.81 55
2025.91 60
2026.02 68
2026.12 79
2026.22 89
2026.33 98
2026.43 103
2026.53 104
2026.64 102
2026.74 96
2026.84 89
2026.95 80
2027.05 71
2027.15 63
2027.26 55
2027.36 48
2027.46 41
2027.56 35
2027.67 29
2027.77 24
2027.87 21
2027.98 19
2028.08 20
2028.18 25
2028.29 32
2028.39 40
2028.49 49
2028.60 57
2028.70 61
2028.80 63
2028.91 61
2029.01 57
2029.11 52
2029.22 48
2029.32 45
2029.42 46
2029.53 50
2029.63 57
2029.73 65
2029.83 72
2029.94 77
2030.04 78
2030.14 75
2030.25 68
2030.35 58
2030.45 47
2030.56 37
2030.66 29
2030.76 24
2030.87 22
2030.97 22
2031.07 24
2031.18 27
2031.28 32
2031.38 38
2031.49 46
2031.59 57
2031.69 70
2031.80 84
2031.90 99
2032.00 112
2032.11 122
2032.21 129
2032.31 131
2032.42 128
2032.52 121
2032.62 112
2032.73 102
2032.83 93
2032.93 86
2033.04 81
2033.14 78
2033.24 76
2033.34 72
2033.45 67
2033.55 60
2033.65 51
2033.76 42
2033.86 35
2033.96 31
2034.07 31
2034.17 33
2034.27 37
2034.38 40
2034.48 41
2034.58 39
2034.69 34
2034.79 27
2034.89 18
2035.00 8
2035.10 0
2035.20 0
2035.31 0
2035.41 0
2035.51 0
2035.62 0
2035.72 0
2035.82 0
2035.93 7
2036.03 19
2036.13 31
2036.24 43
2036.34 53
2036.44 59
2036.55 62
2036.65 61
2036.75 60
2036.86 58
2036.96 59
2037.07 64
2037.17 72
2037.27 82
2037.38 92
2037.48 102
2037.58 108
2037.69 112
2037.79 112
2037.89 110
2038.00 107
2038.10 103
2038.20 100
2038.31 99
2038.41 101
2038.51 105
2038.62 111
2038.72 119
2038.82 126
2038.93 132
2039.03 136
2039.13 135
2039.24 130
2039.34 121
2039.44 108
2039.55 93
2039.65 74
2039.75 54
2039.86 33
2039.96 13
2040.06 0
2040.17 0
2040.27 0
2040.37 0
2040.48 0
2040.58 0
2040.69 0
2040.79 0
2040.89 6
2041.00 14
2041.10 22
2041.20 29
2041.31 36
2041.41 44
2041.51 52
2041.62 59
2041.72 65
2041.82 67
2041.93 67
2042.03 65
2042.13 62
2042.24 60
2042.34 61
2042.44 66
2042.55 74
2042.65 85
2042.76 97
2042.86 109
2042.96 120
2043.07 129
2043.17 136
2043.27 142
2043.38 147
2043.48 151
2043.58 151
2043.69 149
2043.79 143
2043.89 134
2044.00 123
2044.10 110
2044.20 98
2044.31 89
2044.41 81
2044.52 77
2044.62 73
2044.72 70
2044.83 66
2044.93 61
2045.03 56
2045.14 51
2045.24 47
2045.34 45
2045.45 46
2045.55 51
2045.65 58
2045.76 66
2045.86 75
2045.97 82
2046.07 86
2046.17 86
2046.28 81
2046.38 72
2046.48 60
2046.59 46
2046.69 31
2046.79 18
2046.90 7
2047.00 0
2047.11 0
2047.21 0
2047.31 0
2047.42 0
2047.52 0
2047.62 0
2047.73 0
2047.83 4
2047.93 10
2048.04 18
2048.14 25
2048.25 31
2048.35 35
2048.45 35
2048.56 33
2048.66 26
2048.76 18
2048.87 8
2048.97 0
2049.08 0
2049.18 0
2049.28 0
2049.39 0
2049.49 0
2049.59 0
2049.70 0
2049.80 0
2049.90 0
2050.01 5
2050.11 14
2050.22 26
2050.32 40
2050.42 55
2050.53 68
2050.63 79
2050.73 87
2050.84 93
2050.94 96
2051.05 98
2051.15 99
2051.25 99
2051.36 99
2051.46 98
2051.56 96
2051.67 93
2051.77 88
2051.88 81
2051.98 73
2052.08 64
2052.19 56
2052.29 48
2052.39 41
2052.50 35
2052.60 29
2052.71 22
2052.81 15
2052.91 8
2053.02 1
2053.12 0
2053.22 0
2053.33 0
2053.43 0
2053.54 0
2053.64 0
2053.74 5
2053.85 14
2053.95 23
2054.06 31
2054.16 37
2054.26 42
2054.37 44
2054.47 46
2054.57 47
2054.68 48
2054.78 49
2054.89 50
2054.99 51
2055.09 51
2055.20 51
2055.30 51
2055.41 51
2055.51 52
2055.61 54
2055.72 57
2055.82 61
2055.92 63
2056.03 63
2056.13 62
2056.24 60
2056.34 58
2056.44 58
2056.55 62
2056.65 70
2056.76 83
2056.86 99
2056.96 116
2057.07 132
2057.17 146
2057.27 158
2057.38 167
2057.48 175
2057.59 181
2057.69 188
2057.79 194
2057.90 200
2058.00 204
2058.11 206
2058.21 206
2058.31 202
2058.42 197
2058.52 190
2058.63 182
2058.73 174
2058.83 167
2058.94 161
2059.04 156
2059.15 153
2059.25 151
2059.35 150
2059.46 149
2059.56 148
2059.67 146
2059.77 142
2059.87 135
2059.98 126
2060.08 114
2060.18 101
2060.29 87
2060.39 75
2060.50 67
2060.60 64
2060.70 67
2060.81 74
2060.91 84
2061.02 96
2061.12 108
2061.22 118
2061.33 126
2061.43 132
2061.54 136
2061.64 140
2061.74 143
2061.85 145
2061.95 148
2062.06 151
2062.16 153
2062.26 154
2062.37 153
2062.47 151
2062.58 148
2062.68 144
2062.78 140
2062.89 135
2062.99 129
2063.10 124
2063.20 118
2063.31 112
2063.41 105
2063.51 96
2063.62 87
2063.72 78
2063.83 69
2063.93 61
2064.03 54
2064.14 50
2064.24 48
2064.35 49
2064.45 51
2064.55 55
2064.66 58
2064.76 60
2064.87 60
2064.97 58
2065.07 54
2065.18 49
2065.28 44
2065.39 39
2065.49 35
2065.59 33
2065.70 33
2065.80 34
2065.91 37
2066.01 42
2066.12 49
2066.22 58
2066.32 68
2066.43 78
2066.53 86
2066.64 91
2066.74 93
2066.84 91
2066.95 87
2067.05 81
2067.16 75
2067.26 69
2067.37 65
2067.47 62
2067.57 59
2067.68 56
2067.78 51
2067.89 46
2067.99 41
2068.09 38
2068.20 37
2068.30 42
2068.41 49
2068.51 60
2068.62 71
2068.72 80
2068.82 84
2068.93 84
2069.03 78
2069.14 67
2069.24 54
2069.34 40
2069.45 27
2069.55 16
2069.66 8
2069.76 2
2069.87 0
2069.97 0
2070.07 0
2070.18 4
2070.28 11
2070.39 20
2070.49 29
2070.60 39
2070.70 47
2070.80 53
2070.91 56
2071.01 56
2071.12 53
2071.22 49
2071.32 44
2071.43 39
2071.53 34
2071.64 30
2071.74 27
2071.85 24
2071.95 21
2072.05 16
2072.16 10
2072.26 3
2072.37 0
2072.47 0
2072.58 0
2072.68 0
2072.78 0
2072.89 0
2072.99 0
2073.10 3
2073.20 9
2073.31 13
2073.41 15
2073.51 13
2073.62 11
2073.72 8
2073.83 5
2073.93 4
2074.04 5
2074.14 10
2074.24 17
2074.35 27
2074.45 38
2074.56 49
2074.66 58
2074.77 64
2074.87 66
2074.98 64
2075.08 57
2075.18 47
2075.29 33
2075.39 17
2075.50 3
2075.60 0
2075.71 0
2075.81 0
2075.91 0
2076.02 11
2076.12 28
2076.23 45
2076.33 59
2076.44 70
2076.54 77
2076.64 83
2076.75 88
2076.85 94
2076.96 101
2077.06 107
2077.17 111
2077.27 112
2077.38 110
2077.48 106
2077.58 101
2077.69 97
2077.79 96
2077.90 97
2078.00 102
2078.11 108
2078.21 115
2078.32 121
2078.42 126
2078.52 129
2078.63 128
2078.73 126
2078.84 121
2078.94 113
2079.05 103
2079.15 92
2079.26 80
2079.36 70
2079.46 63
2079.57 59
2079.67 59
2079.78 62
2079.88 67
2079.99 73
2080.09 79
2080.20 84
2080.30 89
2080.40 95
2080.51 102
2080.61 110
2080.72 117
2080.82 123
2080.93 126
2081.03 125
2081.14 120
2081.24 112
2081.34 104
2081.45 97
2081.55 93
2081.66 91
2081.76 91
2081.87 92
2081.97 93
2082.08 92
2082.18 89
2082.29 85
2082.39 78
2082.49 71
2082.60 64
2082.70 57
2082.81 51
2082.91 44
2083.02 39
2083.12 34
2083.23 30
2083.33 27
2083.44 24
2083.54 21
2083.64 18
2083.75 14
2083.85 11
2083.96 8
2084.06 8
2084.17 10
2084.27 15
2084.38 22
2084.48 28
2084.59 34
2084.69 36
2084.80 36
2084.90 33
2085.00 30
2085.11 27
2085.21 25
2085.32 25
2085.42 28
2085.53 32
2085.63 36
2085.74 39
2085.84 42
2085.95 43
2086.05 42
2086.15 40
2086.26 35
2086.36 29
2086.47 23
2086.57 18
2086.68 14
2086.78 13
2086.89 14
2086.99 19
2087.10 26
2087.20 35
2087.31 44
2087.41 52
2087.52 57
2087.62 57
2087.72 54
2087.83 46
2087.93 37
2088.04 28
2088.14 22
2088.25 20
2088.35 23
2088.46 29
2088.56 36
2088.67 42
2088.77 45
2088.88 45
2088.98 43
2089.09 41
2089.19 40
2089.29 42
2089.40 45
2089.50 48
2089.61 51
2089.71 52
2089.82 51
2089.92 48
2090.03 47
2090.13 48
2090.24 52
2090.34 59
2090.45 67
2090.55 72
2090.66 72
2090.76 66
2090.87 54
2090.97 38
2091.08 22
2091.18 9
2091.28 1
2091.39 2
2091.49 9
2091.60 23
2091.70 40
2091.81 57
2091.91 71
2092.02 81
2092.12 85
2092.23 85
2092.33 82
2092.44 75
2092.54 68
2092.65 59
2092.75 51
2092.86 42
2092.96 34
2093.07 25
2093.17 17
2093.28 10
2093.38 5
2093.49 3
2093.59 6
2093.69 13
2093.80 25
2093.90 40
2094.01 58
2094.11 75
2094.22 90
2094.32 100
2094.43 105
2094.53 105
2094.64 102
2094.74 99
2094.85 96
2094.95 95
2095.06 98
2095.16 102
2095.27 106
2095.37 108
2095.48 108
2095.58 105
2095.69 100
2095.79 95
2095.90 91
2096.00 89
2096.11 89
2096.21 90
2096.32 91
2096.42 90
2096.53 88
2096.63 84
2096.74 77
2096.84 69
2096.95 59
2097.05 47
2097.16 35
2097.26 22
2097.36 9
2097.47 0
2097.57 0
2097.68 0
2097.78 0
2097.89 0
2097.99 0
2098.10 0
2098.20 0
2098.31 1
2098.41 8
2098.52 14
2098.62 20
2098.73 25
2098.83 29
2098.94 32
2099.04 36
2099.15 39
2099.25 41
2099.36 44
2099.46 46
2099.57 46
2099.67 45
2099.78 42
2099.88 39
2099.99 36
2100.09 37
2100.20 41
2100.30 49
2100.41 60
2100.51 71
2100.62 80
2100.72 85
2100.83 86
2100.93 81
2101.04 75
2101.14 68
2101.25 64
2101.35 63
2101.46 67
2101.56 75
2101.67 85
2101.77 97
2101.88 108
2101.98 120
2102.09 130
2102.19 141
2102.30 151
2102.40 161
2102.51 169
2102.61 176
2102.72 180
2102.82 182
2102.93 181
2103.03 178
2103.14 173
2103.24 167
2103.35 160
2103.45 151
2103.56 141
2103.66 130
2103.77 116
2103.87 102
2103.98 86
2104.08 71
2104.19 57
2104.29 45
2104.40 36
2104.50 31
2104.61 30
2104.71 31
2104.82 34
2104.92 38
2105.03 40
2105.14 40
2105.24 38
2105.35 34
2105.45 29
2105.56 24
2105.66 21
2105.77 20
2105.87 22
2105.98 26
2106.08 31
2106.19 37
2106.29 43
2106.40 47
2106.50 49
2106.61 49
2106.71 47
2106.82 44
2106.92 40
2107.03 36
2107.13 34
2107.24 35
2107.34 38
2107.45 43
2107.55 47
2107.66 51
2107.76 53
2107.87 51
2107.97 47
2108.08 40
2108.18 32
2108.29 22
2108.39 13
2108.50 4
2108.60 0
2108.71 0
2108.82 0
2108.92 0
2109.03 0
2109.13 0
2109.24 0
2109.34 0
2109.45 4
2109.55 9
2109.66 15
2109.76 19
2109.87 22
2109.97 26
2110.08 30
2110.18 36
2110.29 44
2110.39 54
2110.50 65
2110.60 78
2110.71 90
2110.81 102
2110.92 113
2111.02 122
2111.13 130
2111.24 136
2111.34 140
2111.45 143
2111.55 143
2111.66 142
2111.76 139
2111.87 134
2111.97 128
2112.08 122
2112.18 115
2112.29 110
2112.39 106
2112.50 104
2112.60 105
2112.71 107
2112.81 110
2112.92 114
2113.03 117
2113.13 119
2113.24 122
2113.34 126
2113.45 132
2113.55 140
2113.66 149
2113.76 160
2113.87 170
2113.97 178
2114.08 182
2114.18 182
2114.29 177
2114.39 169
2114.50 159
2114.60 148
2114.71 137
2114.82 126
2114.92 117
2115.03 108
2115.13 101
2115.24 96
2115.34 93
2115.45 94
2115.55 97
2115.66 102
2115.76 108
2115.87 115
2115.97 120
2116.08 125
2116.19 129
2116.29 133
2116.40 138
2116.50 144
2116.61 151
2116.71 157
2116.82 161
2116.92 163
2117.03 163
2117.13 162
2117.24 160
2117.34 159
2117.45 159
2117.56 161
2117.66 162
2117.77 161
2117.87 158
2117.98 151
2118.08 141
2118.19 129
2118.29 117
2118.40 106
2118.50 98
2118.61 92
2118.71 88
2118.82 87
2118.93 88
2119.03 90
2119.14 93
2119.24 96
2119.35 99
2119.45 102
2119.56 105
2119.66 108
2119.77 111
2119.87 116
2119.98 122
2120.09 128
2120.19 134
2120.30 139
2120.40 143
2120.51 145
2120.61 147
2120.72 149
2120.82 153
2120.93 158
2121.04 165
2121.14 172
2121.25 178
2121.35 182
2121.46 181
2121.56 175
2121.67 166
2121.77 153
2121.88 137
2121.98 122
2122.09 107
2122.20 93
2122.30 82
2122.41 74
2122.51 70
2122.62 69
2122.72 72
2122.83 79
2122.93 88
2123.04 98
2123.15 108
2123.25 116
2123.36 121
2123.46 125
2123.57 127
2123.67 129
2123.78 130
2123.88 132
2123.99 134
2124.10 134
2124.20 133
2124.31 130
2124.41 126
2124.52 122
2124.62 119
2124.73 117
2124.83 116
2124.94 116
2125.05 116
2125.15 115
2125.26 113
2125.36 110
2125.47 107
2125.57 104
2125.68 105
2125.79 109
2125.89 118
2126.00 132
2126.10 151
2126.21 173
2126.31 196
2126.42 219
2126.52 238
2126.63 251
2126.74 258
2126.84 261
2126.95 260
2127.05 258
2127.16 258
2127.26 260
2127.37 265
2127.48 271
2127.58 276
2127.69 280
2127.79 281
2127.90 280
2128.00 280
2128.11 280
2128.22 284
2128.32 289
2128.43 296
2128.53 303
2128.64 309
2128.74 313
2128.85 314
2128.95 313
2129.06 310
2129.17 306
2129.27 302
2129.38 298
2129.48 292
2129.59 287
2129.69 280
2129.80 272
2129.91 262
2130.01 249
2130.12 235
2130.22 218
2130.33 201
2130.43 183
2130.54 166
2130.65 151
2130.75 139
2130.86 130
2130.96 123
2131.07 119
2131.18 116
2131.28 113
2131.39 111
2131.49 107
2131.60 103
2131.70 99
2131.81 97
2131.92 96
2132.02 96
2132.13 100
2132.23 105
2132.34 112
2132.44 119
2132.55 126
2132.66 131
2132.76 135
2132.87 135
2132.97 134
2133.08 131
2133.18 129
2133.29 127
2133.40 127
2133.50 128
2133.61 129
2133.71 128
2133.82 124
2133.93 116
2134.03 102
2134.14 85
2134.24 66
2134.35 47
2134.45 31
2134.56 19
2134.67 10
2134.77 5
2134.88 1
2134.98 0
2135.09 0
2135.20 0
2135.30 0
2135.41 0
2135.51 0
2135.62 0
2135.72 0
2135.83 2
2135.94 10
2136.04 19
2136.15 30
2136.25 44
2136.36 60
2136.47 76
2136.57 92
2136.68 105
2136.78 116
2136.89 122
2137.00 126
2137.10 128
2137.21 129
2137.31 132
2137.42 135
2137.52 138
2137.63 140
2137.74 141
2137.84 140
2137.95 136
2138.05 131
2138.16 124
2138.27 117
2138.37 111
2138.48 105
2138.58 101
2138.69 97
2138.80 96
2138.90 96
2139.01 100
2139.11 107
2139.22 117
2139.33 131
2139.43 148
2139.54 167
2139.64 186
2139.75 204
2139.86 219
2139.96 230
2140.07 237
2140.17 238
2140.28 234
2140.39 226
2140.49 214
2140.60 199
2140.70 182
2140.81 163
2140.92 145
2141.02 129
2141.13 116
2141.23 107
2141.34 103
2141.45 104
2141.55 110
2141.66 121
2141.76 134
2141.87 150
2141.98 166
2142.08 181
2142.19 195
2142.29 205
2142.40 210
2142.51 212
2142.61 210
2142.72 206
2142.82 201
2142.93 197
2143.04 194
2143.14 192
2143.25 190
2143.35 188
2143.46 185
2143.57 180
2143.67 175
2143.78 169
2143.88 164
2143.99 160
2144.10 156
2144.20 151
2144.31 145
2144.41 138
2144.52 131
2144.63 125
2144.73 123
2144.84 124
2144.94 131
2145.05 141
2145.16 156
2145.26 171
2145.37 186
2145.48 199
2145.58 209
2145.69 216
2145.79 221
2145.90 225
2146.01 228
2146.11 231
2146.22 233
2146.32 234
2146.43 232
2146.54 229
2146.64 223
2146.75 217
2146.85 212
2146.96 209
2147.07 210
2147.17 214
2147.28 218
2147.39 223
2147.49 225
2147.60 224
2147.70 218
2147.81 212
2147.92 205
2148.02 202
2148.13 203
2148.24 209
2148.34 218
2148.45 230
2148.55 243
2148.66 254
2148.77 263
2148.87 271
2148.98 278
2149.08 285
2149.19 292
2149.30 301
2149.40 309
2149.51 318
2149.62 327
2149.72 335
2149.83 341
2149.93 345
2150.04 347
2150.15 346
2150.25 343
2150.36 337
2150.47 328
2150.57 318
2150.68 306
2150.78 293
2150.89 279
2151.00 265
2151.10 251
2151.21 239
2151.32 228
2151.42 217
2151.53 208
2151.63 198
2151.74 189
2151.85 179
2151.95 168
2152.06 156
2152.17 144
2152.27 132
2152.38 121
2152.48 113
2152.59 108
2152.70 105
2152.80 105
2152.91 106
2153.02 109
2153.12 110
2153.23 111
2153.33 112
2153.44 112
2153.55 112
2153.65 112
2153.76 111
2153.87 111
2153.97 111
2154.08 109
2154.18 105
2154.29 100
2154.40 93
2154.50 86
2154.61 79
2154.72 72
2154.82 68
2154.93 66
2155.04 68
2155.14 72
2155.25 79
2155.35 88
2155.46 96
2155.57 102
2155.67 104
2155.78 103
2155.89 96
2155.99 86
2156.10 74
2156.21 62
2156.31 51
2156.42 43
2156.52 38
2156.63 35
2156.74 35
2156.84 36
2156.95 37
2157.06 38
2157.16 40
2157.27 42
2157.38 44
2157.48 46
2157.59 48
2157.69 49
2157.80 47
2157.91 43
2158.01 37
2158.12 29
2158.23 21
2158.33 14
2158.44 9
2158.55 5
2158.65 4
2158.76 3
2158.87 3
2158.97 3
2159.08 2
2159.18 1
2159.29 1
2159.40 2
2159.50 3
2159.61 4
2159.72 4
2159.82 4
2159.93 1
2160.04 0
2160.14 0
2160.25 0
2160.36 0
2160.46 0
2160.57 2
2160.68 11
2160.78 21
2160.89 32
2160.99 42
2161.10 50
2161.21 57
2161.31 63
2161.42 68
2161.53 73
2161.63 78
2161.74 82
2161.85 85
2161.95 87
2162.06 88
2162.17 87
2162.27 85
2162.38 80
2162.49 74
2162.59 67
2162.70 57
2162.81 47
2162.91 35
2163.02 23
2163.13 12
2163.23 3
2163.34 0
2163.44 0
2163.55 0
2163.66 0
2163.76 0
2163.87 0
2163.98 2
2164.08 4
2164.19 6
2164.30 7
2164.40 7
2164.51 6
2164.62 4
2164.72 1
2164.83 0
2164.94 0
2165.04 0
2165.15 0
2165.26 0
2165.36 2
2165.47 9
2165.58 17
2165.68 26
2165.79 36
2165.90 47
2166.00 58
2166.11 69
2166.22 80
2166.32 91
2166.43 102
2166.54 112
2166.64 122
2166.75 130
2166.86 137
2166.96 142
2167.07 146
2167.18 148
2167.28 148
2167.39 147
2167.50 145
2167.60 144
2167.71 143
2167.82 144
2167.92 146
2168.03 150
2168.14 154
2168.24 157
2168.35 159
2168.46 159
2168.56 157
2168.67 154
2168.78 149
2168.88 144
2168.99 139
2169.10 134
2169.20 129
2169.31 125
2169.42 123
2169.52 122
2169.63 123
2169.74 126
2169.84 129
2169.95 133
2170.06 136
2170.16 137
2170.27 135
2170.38 129
2170.48 120
2170.59 110
2170.70 99
2170.80 90
2170.91 84
2171.02 82
2171.12 84
2171.23 90
2171.34 99
2171.44 107
2171.55 114
2171.66 118
2171.76 118
2171.87 115
2171.98 107
2172.08 97
2172.19 84
2172.30 71
2172.40 58
2172.51 46
2172.62 38
2172.72 33
2172.83 33
2172.94 37
2173.04 44
2173.15 52
2173.26 59
2173.37 64
2173.47 68
2173.58 72
2173.69 77
2173.79 86
2173.90 100
2174.01 117
2174.11 136
2174.22 153
2174.33 166
2174.43 172
2174.54 169
2174.65 159
2174.75 143
2174.86 124
2174.97 106
2175.07 91
2175.18 79
2175.29 71
2175.39 67
2175.50 65
2175.61 63
2175.72 61
2175.82 58
2175.93 53
2176.04 48
2176.14 44
2176.25 40
2176.36 38
2176.46 38
2176.57 39
2176.68 41
2176.78 43
2176.89 43
2177.00 39
2177.10 31
2177.21 20
2177.32 7
2177.43 0
2177.53 0
2177.64 0
2177.75 0
2177.85 0
2177.96 0
2178.07 2
2178.17 11
2178.28 17
2178.39 19
2178.49 17
2178.60 12
2178.71 7
2178.82 2
2178.92 0
2179.03 1
2179.14 5
2179.24 13
2179.35 23
2179.46 33
2179.56 44
2179.67 54
2179.78 61
2179.88 66
2179.99 67
2180.10 66
2180.21 62
2180.31 58
2180.42 54
2180.53 52
2180.63 51
2180.74 53
2180.85 55
2180.95 57
2181.06 58
2181.17 59
2181.28 58
2181.38 56
2181.49 54
2181.60 52
2181.70 51
2181.81 49
2181.92 46
2182.02 43
2182.13 39
2182.24 35
2182.35 31
2182.45 28
2182.56 26
2182.67 27
2182.77 30
2182.88 37
2182.99 46
2183.09 56
2183.20 68
2183.31 79
2183.42 89
2183.52 97
2183.63 103
2183.74 108
2183.84 111
2183.95 112
2184.06 112
2184.16 110
2184.27 107
2184.38 102
2184.49 96
2184.59 91
2184.70 86
2184.81 82
2184.91 79
2185.02 78
2185.13 77
2185.24 75
2185.34 74
2185.45 72
2185.56 70
2185.66 70
2185.77 72
2185.88 77
2185.99 85
2186.09 94
2186.20 103
2186.31 110
2186.41 112
2186.52 110
2186.63 104
2186.74 94
2186.84 84
2186.95 73
2187.06 65
2187.16 60
2187.27 57
2187.38 55
2187.48 55
2187.59 55
2187.70 53
2187.81 50
2187.91 47
2188.02 43
2188.13 39
2188.24 36
2188.34 35
2188.45 36
2188.56 37
2188.66 40
2188.77 43
2188.88 46
2188.99 47
2189.09 48
2189.20 49
2189.31 52
2189.41 56
2189.52 62
2189.63 69
2189.74 76
2189.84 82
2189.95 86
2190.06 88
2190.16 90
2190.27 92
2190.38 97
2190.49 104
2190.59 112
2190.70 122
2190.81 130
2190.91 137
2191.02 142
2191.13 145
2191.24 145
2191.34 143
2191.45 139
2191.56 134
2191.67 128
2191.77 121
2191.88 115
2191.99 109
2192.09 105
2192.20 102
2192.31 98
2192.42 94
2192.52 88
2192.63 81
2192.74 72
2192.85 62
2192.95 55
2193.06 50
2193.17 49
2193.27 51
2193.38 57
2193.49 64
2193.60 71
2193.70 74
2193.81 74
2193.92 70
2194.03 64
2194.13 56
2194.24 48
2194.35 42
2194.45 38
2194.56 36
2194.67 36
2194.78 36
2194.88 37
2194.99 36
2195.10 36
2195.21 35
2195.31 35
2195.42 35
2195.53 35
2195.64 34
2195.74 33
2195.85 30
2195.96 27
2196.06 22
2196.17 15
2196.28 8
2196.39 1
2196.49 0
2196.60 0
2196.71 0
2196.82 0
2196.92 0
2197.03 6
2197.14 14
2197.25 19
2197.35 20
2197.46 16
2197.57 8
2197.68 0
2197.78 0
2197.89 0
2198.00 0
2198.10 0
2198.21 0
2198.32 6
2198.43 17
2198.53 28
2198.64 39
2198.75 50
2198.86 62
2198.96 73
2199.07 84
2199.18 94
2199.29 103
2199.39 110
2199.50 114
2199.61 117
2199.72 116
2199.82 114
2199.93 110
2200.04 105
2200.15 100
2200.25 96
2200.36 94
2200.47 94
2200.58 95
2200.68 98
2200.79 100
2200.90 100
2201.01 97
2201.11 92
2201.22 85
2201.33 79
2201.44 74
2201.54 72
2201.65 72
2201.76 75
2201.87 79
2201.97 81
2202.08 82
2202.19 79
2202.30 74
2202.40 68
2202.51 61
2202.62 56
2202.73 53
2202.83 53
2202.94 57
2203.05 64
2203.16 72
2203.26 82
2203.37 91
2203.48 99
2203.59 107
2203.69 114
2203.80 120
2203.91 126
2204.02 133
2204.12 141
2204.23 151
2204.34 161
2204.45 171
2204.55 179
2204.66 184
2204.77 184
2204.88 179
2204.98 168
2205.09 155
2205.20 141
2205.31 127
2205.41 116
2205.52 108
2205.63 104
2205.74 104
2205.84 105
2205.95 108
2206.06 111
2206.17 114
2206.28 117
2206.38 120
2206.49 121
2206.60 122
2206.71 121
2206.81 118
2206.92 111
2207.03 102
2207.14 89
2207.24 76
2207.35 61
2207.46 48
2207.57 36
2207.67 29
2207.78 26
2207.89 29
2208.00 37
2208.10 49
2208.21 65
2208.32 81
2208.43 96
2208.54 109
2208.64 119
2208.75 126
2208.86 131
2208.97 137
2209.07 143
2209.18 150
2209.29 159
2209.40 169
2209.50 178
2209.61 187
2209.72 194
2209.83 199
2209.93 204
2210.04 206
2210.15 207
2210.26 204
2210.37 199
2210.47 190
2210.58 179
2210.69 166
2210.80 154
2210.90 143
2211.01 134
2211.12 127
2211.23 123
2211.34 121
2211.44 120
2211.55 122
2211.66 126
2211.77 132
2211.87 139
2211.98 147
2212.09 152
2212.20 155
2212.30 155
2212.41 151
2212.52 144
2212.63 138
2212.74 134
2212.84 134
2212.95 137
2213.06 143
2213.17 150
2213.27 157
2213.38 163
2213.49 166
2213.60 167
2213.71 168
2213.81 169
2213.92 171
2214.03 174
2214.14 176
2214.24 176
2214.35 171
2214.46 161
2214.57 146
2214.68 128
2214.78 108
2214.89 89
2215.00 72
2215.11 60
2215.22 52
2215.32 47
2215.43 43
2215.54 41
2215.65 38
2215.75 34
2215.86 29
2215.97 24
2216.08 20
2216.19 17
2216.29 16
2216.40 17
2216.51 21
2216.62 28
2216.72 36
2216.83 46
2216.94 58
2217.05 70
2217.16 82
2217.26 94
2217.37 105
2217.48 112
2217.59 116
2217.70 115
2217.80 109
2217.91 98
2218.02 85
2218.13 71
2218.24 57
2218.34 46
2218.45 40
2218.56 38
2218.67 40
2218.77 46
2218.88 55
2218.99 63
2219.10 70
2219.21 74
2219.31 75
2219.42 72
2219.53 67
2219.64 59
2219.75 51
2219.85 44
2219.96 38
2220.07 34
2220.18 32
2220.29 32
2220.39 34
2220.50 39
2220.61 47
2220.72 56
2220.83 67
2220.93 77
2221.04 84
2221.15 88
2221.26 89
2221.37 87
2221.47 83
2221.58 79
2221.69 77
2221.80 77
2221.90 77
2222.01 76
2222.12 74
2222.23 69
2222.34 62
2222.44 53
2222.55 44
2222.66 36
2222.77 32
2222.88 32
2222.98 36
2223.09 46
2223.20 59
2223.31 75
2223.42 91
2223.52 106
2223.63 118
2223.74 126
2223.85 129
2223.96 128
2224.07 124
2224.17 118
2224.28 111
2224.39 103
2224.50 95
2224.61 86
2224.71 75
2224.82 63
2224.93 48
2225.04 33
2225.15 17
2225.25 3
2225.36 0
2225.47 0
2225.58 0
2225.69 0
2225.79 0
2225.90 0
2226.01 0
2226.12 1
2226.23 7
2226.33 12
2226.44 16
2226.55 19
2226.66 23
2226.77 26
2226.87 30
2226.98 36
2227.09 42
2227.20 51
2227.31 61
2227.42 72
2227.52 85
2227.63 98
2227.74 111
2227.85 123
2227.96 132
2228.06 138
2228.17 141
2228.28 141
2228.39 138
2228.50 135
2228.60 133
2228.71 132
2228.82 135
2228.93 140
2229.04 149
2229.15 159
2229.25 170
2229.36 181
2229.47 190
2229.58 197
2229.69 201
2229.79 203
2229.90 201
2230.01 197
2230.12 192
2230.23 186
2230.34 180
2230.44 176
2230.55 173
2230.66 171
2230.77 171
2230.88 172
2230.98 174
2231.09 175
2231.20 176
2231.31 175
2231.42 173
2231.53 170
2231.63 166
2231.74 162
2231.85 159
2231.96 157
2232.07 156
2232.18 157
2232.28 159
2232.39 161
2232.50 163
2232.61 166
2232.72 168
2232.82 172
2232.93 175
2233.04 179
2233.15 183
2233.26 186
2233.37 187
2233.47 185
2233.58 179
2233.69 170
2233.80 159
2233.91 149
2234.02 139
2234.12 131
2234.23 126
2234.34 124
2234.45 123
2234.56 121
2234.67 119
2234.77 115
2234.88 110
2234.99 103
2235.10 95
2235.21 86
2235.32 77
2235.42 68
2235.53 59
2235.64 50
2235.75 43
2235.86 37
2235.96 32
2236.07 29
2236.18 26
2236.29 24
2236.40 21
2236.51 20
2236.61 21
2236.72 24
2236.83 31
2236.94 41
2237.05 54
2237.16 70
2237.27 87
2237.37 105
2237.48 122
2237.59 137
2237.70 151
2237.81 162
2237.92 170
2238.02 174
2238.13 172
2238.24 166
2238.35 153
2238.46 136
2238.57 116
2238.67 93
2238.78 70
2238.89 50
2239.00 33
2239.11 20
2239.22 11
2239.32 5
2239.43 2
2239.54 2
2239.65 2
2239.76 2
2239.87 1
2239.97 0
2240.08 0
2240.19 0
2240.30 0
2240.41 0
2240.52 0
2240.63 0
2240.73 3
2240.84 11
2240.95 21
2241.06 34
2241.17 48
2241.28 61
2241.38 73
2241.49 80
2241.60 84
2241.71 84
2241.82 80
2241.93 74
2242.04 67
2242.14 62
2242.25 58
2242.36 55
2242.47 53
2242.58 52
2242.69 52
2242.79 54
2242.90 57
2243.01 62
2243.12 68
2243.23 74
2243.34 77
2243.45 77
2243.55 71
2243.66 61
2243.77 48
2243.88 34
2243.99 22
2244.10 13
2244.21 9
2244.31 10
2244.42 14
2244.53 21
2244.64 31
2244.75 42
2244.86 56
2244.96 72
2245.07 92
2245.18 113
2245.29 136
2245.40 159
2245.51 180
2245.62 197
2245.72 208
2245.83 214
2245.94 214
2246.05 208
2246.16 198
2246.27 184
2246.38 169
2246.48 154
2246.59 140
2246.70 128
2246.81 119
2246.92 112
2247.03 107
2247.14 103
2247.24 98
2247.35 91
2247.46 82
2247.57 72
2247.68 60
2247.79 50
2247.90 42
2248.01 38
2248.11 38
2248.22 42
2248.33 49
2248.44 57
2248.55 65
2248.66 72
2248.77 78
2248.87 82
2248.98 86
2249.09 89
2249.20 92
2249.31 96
2249.42 101
2249.53 107
2249.63 114
2249.74 120
2249.85 127
2249.96 132
2250.07 135
2250.18 137
2250.29 136
2250.40 133
2250.50 128
2250.61 124
2250.72 121
2250.83 121
2250.94 123
2251.05 129
2251.16 137
2251.26 146
2251.37 155
2251.48 162
2251.59 169
2251.70 175
2251.81 182
2251.92 192
2252.03 204
2252.13 218
2252.24 232
2252.35 243
2252.46 248
2252.57 245
2252.68 233
2252.79 214
2252.90 191
2253.00 165
2253.11 140
2253.22 119
2253.33 103
2253.44 93
2253.55 86
2253.66 83
2253.77 81
2253.87 78
2253.98 74
2254.09 68
2254.20 60
2254.31 52
2254.42 45
2254.53 40
2254.64 40
2254.74 44
2254.85 53
2254.96 64
2255.07 77
2255.18 89
2255.29 100
2255.40 109
2255.51 117
2255.61 122
2255.72 127
2255.83 131
2255.94 135
2256.05 139
2256.16 141
2256.27 141
2256.38 139
2256.49 133
2256.59 123
2256.70 110
2256.81 96
2256.92 82
2257.03 71
2257.14 64
2257.25 61
2257.36 62
2257.46 67
2257.57 72
2257.68 75
2257.79 76
2257.90 74
2258.01 70
2258.12 66
2258.23 63
2258.34 63
2258.44 65
2258.55 70
2258.66 78
2258.77 86
2258.88 96
2258.99 107
2259.10 118
2259.21 129
2259.32 141
2259.42 153
2259.53 163
2259.64 172
2259.75 178
2259.86 181
2259.97 182
2260.08 180
2260.19 177
2260.30 172
2260.40 166
2260.51 160
2260.62 153
2260.73 146
2260.84 140
2260.95 136
2261.06 133
2261.17 132
2261.28 132
2261.39 133
2261.49 133
2261.60 132
2261.71 129
2261.82 123
2261.93 117
2262.04 109
2262.15 103
2262.26 99
2262.37 98
2262.47 98
2262.58 99
2262.69 100
2262.80 99
2262.91 96
2263.02 91
2263.13 85
2263.24 80
2263.35 76
2263.46 75
2263.56 77
2263.67 83
2263.78 93
2263.89 106
2264.00 120
2264.11 134
2264.22 145
2264.33 151
2264.44 153
2264.55 150
2264.65 146
2264.76 141
2264.87 138
2264.98 137
2265.09 139
2265.20 141
2265.31 142
2265.42 140
2265.53 136
2265.64 131
2265.74 124
2265.85 120
2265.96 117
2266.07 118
2266.18 121
2266.29 126
2266.40 132
2266.51 137
2266.62 139
2266.73 137
2266.84 132
2266.94 123
2267.05 112
2267.16 101
2267.27 92
2267.38 87
2267.49 85
2267.60 87
2267.71 90
2267.82 94
2267.93 97
2268.04 98
2268.14 97
2268.25 96
2268.36 94
2268.47 93
2268.58 91
2268.69 88
2268.80 84
2268.91 78
2269.02 72
2269.13 66
2269.24 63
2269.34 63
2269.45 65
2269.56 71
2269.67 79
2269.78 88
2269.89 97
2270.00 106
2270.11 115
2270.22 124
2270.33 132
2270.44 140
2270.55 147
2270.65 152
2270.76 156
2270.87 157
2270.98 157
2271.09 155
2271.20 151
2271.31 147
2271.42 142
2271.53 135
2271.64 126
2271.75 114
2271.86 99
2271.96 83
2272.07 68
2272.18 56
2272.29 48
2272.40 46
2272.51 48
2272.62 54
2272.73 61
2272.84 68
2272.95 71
2273.06 72
2273.17 69
2273.28 64
2273.38 58
2273.49 53
2273.60 48
2273.71 45
2273.82 42
2273.93 38
2274.04 34
2274.15 28
2274.26 22
2274.37 15
2274.48 10
2274.59 6
2274.70 4
2274.80 4
2274.91 6
2275.02 9
2275.13 13
2275.24 18
2275.35 24
2275.46 30
2275.57 37
2275.68 44
2275.79 50
2275.90 54
2276.01 55
2276.12 51
2276.23 45
2276.33 35
2276.44 24
2276.55 13
2276.66 6
2276.77 3
2276.88 4
2276.99 9
2277.10 17
2277.21 25
2277.32 32
2277.43 36
2277.54 38
2277.65 38
2277.76 37
2277.87 36
2277.97 35
2278.08 34
2278.19 35
2278.30 35
2278.41 36
2278.52 38
2278.63 40
2278.74 44
2278.85 49
2278.96 55
2279.07 63
2279.18 71
2279.29 78
2279.40 83
2279.51 86
2279.61 84
2279.72 78
2279.83 68
2279.94 55
2280.05 42
2280.16 29
2280.27 19
2280.38 11
2280.49 5
2280.60 0
2280.71 0
2280.82 0
2280.93 0
2281.04 0
2281.15 0
2281.26 0
2281.37 0
2281.47 1
2281.58 11
2281.69 21
2281.80 30
2281.91 36
2282.02 39
2282.13 39
2282.24 37
2282.35 32
2282.46 27
2282.57 24
2282.68 24
2282.79 28
2282.90 36
2283.01 48
2283.12 60
2283.23 71
2283.34 81
2283.44 87
2283.55 92
2283.66 94
2283.77 96
2283.88 97
2283.99 97
2284.10 97
2284.21 97
2284.32 97
2284.43 97
2284.54 99
2284.65 103
2284.76 110
2284.87 118
2284.98 127
2285.09 134
2285.20 138
2285.31 136
2285.42 129
2285.53 118
2285.63 103
2285.74 87
2285.85 73
2285.96 61
2286.07 53
2286.18 47
2286.29 45
2286.40 43
2286.51 41
2286.62 38
2286.73 34
2286.84 30
2286.95 26
2287.06 22
2287.17 19
2287.28 16
2287.39 13
2287.50 9
2287.61 7
2287.72 5
2287.83 6
2287.94 8
2288.04 13
2288.15 19
2288.26 25
2288.37 30
2288.48 35
2288.59 39
2288.70 42
2288.81 46
2288.92 50
2289.03 53
2289.14 55
2289.25 56
2289.36 55
2289.47 53
2289.58 50
2289.69 50
2289.80 52
2289.91 59
2290.02 69
2290.13 80
2290.24 91
2290.35 99
2290.46 103
2290.57 103
2290.68 100
2290.79 97
2290.89 94
2291.00 92
2291.11 93
2291.22 96
2291.33 101
2291.44 107
2291.55 114
2291.66 121
2291.77 126
2291.88 130
2291.99 132
2292.10 133
2292.21 132
2292.32 132
2292.43 134
2292.54 139
2292.65 144
2292.76 149
2292.87 152
2292.98 150
2293.09 144
2293.20 133
2293.31 120
2293.42 106
2293.53 95
2293.64 87
2293.75 82
2293.86 81
2293.97 80
2294.08 78
2294.19 74
2294.30 67
2294.41 58
2294.51 48
2294.62 38
2294.73 29
2294.84 23
2294.95 20
2295.06 20
2295.17 21
2295.28 25
2295.39 29
2295.50 34
2295.61 39
2295.72 45
2295.83 52
2295.94 59
2296.05 68
2296.16 77
2296.27 87
2296.38 97
2296.49 106
2296.60 114
2296.71 121
2296.82 125
2296.93 127
2297.04 127
2297.15 125
2297.26 122
2297.37 119
2297.48 115
2297.59 112
2297.70 109
2297.81 105
2297.92 101
2298.03 98
2298.14 95
2298.25 92
2298.36 91
2298.47 91
2298.58 92
2298.69 92
2298.80 90
2298.91 84
2299.02 75
2299.13 62
2299.24 47
2299.35 31
2299.46 17
2299.57 7
2299.68 1
2299.79 0
2299.90 2
2300.00 7
2300.11 14
2300.22 20
2300.33 25
2300.44 28
2300.55 30
2300.66 32
2300.77 33
2300.88 33
2300.99 33
2301.10 33
2301.21 32
2301.32 30
2301.43 29
2301.54 27
2301.65 25
2301.76 22
2301.87 18
2301.98 12
2302.09 5
2302.20 0
2302.31 0
2302.42 0
2302.53 0
2302.64 0
2302.75 0
2302.86 0
2302.97 0
2303.08 6
2303.19 16
2303.30 25
2303.41 34
2303.52 42
2303.63 50
2303.74 59
2303.85 69
2303.96 79
2304.07 89
2304.18 98
2304.29 105
2304.40 109
2304.51 111
2304.62 111
2304.73 110
2304.84 108
2304.95 106
2305.06 105
2305.17 105
2305.28 106
2305.39 107
2305.50 109
2305.61 110
2305.72 110
2305.83 109
2305.94 106
2306.05 102
2306.16 97
2306.27 93
2306.38 90
2306.49 88
2306.60 88
2306.71 88
2306.82 87
2306.93 84
2307.04 79
2307.15 73
2307.26 66
2307.37 61
2307.48 57
2307.59 56
2307.70 57
2307.81 60
2307.92 63
2308.03 65
2308.14 66
2308.25 65
2308.36 63
2308.47 60
2308.58 58
2308.69 56
2308.80 55
2308.91 57
2309.02 59
2309.13 64
2309.24 71
2309.35 78
2309.46 86
2309.57 94
2309.68 101
2309.79 107
2309.90 111
2310.01 115
2310.12 117
2310.23 119
2310.34 121
2310.45 122
2310.56 123
2310.67 123
2310.78 123
2310.89 123
2311.01 121
2311.12 118
2311.23 115
2311.34 111
2311.45 108
2311.56 106
2311.67 104
2311.78 102
2311.89 100
2312.00 97
2312.11 93
2312.22 87
2312.33 82
2312.44 77
2312.55 74
2312.66 74
2312.77 75
2312.88 79
2312.99 84
2313.10 89
2313.21 93
2313.32 94
2313.43 94
2313.54 90
2313.65 84
2313.76 76
2313.87 67
2313.98 59
2314.09 51
2314.20 46
2314.31 44
2314.42 45
2314.53 47
2314.64 52
2314.75 57
2314.86 64
2314.97 72
2315.08 80
2315.19 90
2315.30 101
2315.41 112
2315.52 122
2315.63 131
2315.74 138
2315.85 142
2315.96 143
2316.07 141
2316.18 135
2316.29 126
2316.40 116
2316.51 105
2316.63 97
2316.74 91
2316.85 91
2316.96 95
2317.07 104
2317.18 116
2317.29 128
2317.40 141
2317.51 151
2317.62 158
2317.73 163
2317.84 167
2317.95 170
2318.06 172
2318.17 175
2318.28 175
2318.39 174
2318.50 170
2318.61 163
2318.72 154
2318.83 144
2318.94 136
2319.05 132
2319.16 133
2319.27 137
2319.38 143
2319.49 150
2319.60 154
2319.71 154
2319.82 148
2319.93 139
2320.04 126
2320.16 111
2320.27 97
2320.38 84
2320.49 74
2320.60 67
2320.71 64
2320.82 64
2320.93 67
2321.04 72
2321.15 80
2321.26 89
2321.37 98
2321.48 106
2321.59 112
2321.70 114
2321.81 113
2321.92 109
2322.03 103
2322.14 96
2322.25 90
2322.36 86
2322.47 82
2322.58 79
2322.69 77
2322.80 75
2322.91 76
2323.03 78
2323.14 81
2323.25 85
2323.36 89
2323.47 91
2323.58 92
2323.69 91
2323.80 89
2323.91 89
2324.02 93
2324.13 102
2324.24 115
2324.35 131
2324.46 148
2324.57 162
2324.68 174
2324.79 180
2324.90 183
2325.01 182
2325.12 178
2325.23 175
2325.34 171
2325.45 168
2325.57 168
2325.68 170
2325.79 174
2325.90 180
2326.01 189
2326.12 198
2326.23 207
2326.34 215
2326.45 219
2326.56 219
2326.67 215
2326.78 208
2326.89 199
2327.00 187
2327.11 176
2327.22 165
2327.33 155
2327.44 148
2327.55 143
2327.66 141
2327.78 142
2327.89 145
2328.00 150
2328.11 155
2328.22 160
2328.33 165
2328.44 170
2328.55 176
2328.66 181
2328.77 184
2328.88 185
2328.99 182
2329.10 174
2329.21 160
2329.32 144
2329.43 127
2329.54 110
2329.65 96
2329.77 87
2329.88 81
2329.99 78
2330.10 77
2330.21 77
2330.32 78
2330.43 79
2330.54 81
2330.65 83
2330.76 85
2330.87 88
2330.98 89
2331.09 90
2331.20 89
2331.31 88
2331.42 86
2331.54 82
2331.65 76
2331.76 68
2331.87 56
2331.98 42
2332.09 27
2332.20 14
2332.31 5
2332.42 1
2332.53 5
2332.64 15
2332.75 31
2332.86 49
2332.97 67
2333.08 83
2333.19 95
2333.31 103
2333.42 107
2333.53 107
2333.64 103
2333.75 96
2333.86 86
2333.97 74
2334.08 61
2334.19 49
2334.30 40
2334.41 35
2334.52 37
2334.63 44
2334.74 57
2334.85 74
2334.97 93
2335.08 110
2335.19 124
2335.30 134
2335.41 138
2335.52 137
2335.63 132
2335.74 123
2335.85 112
2335.96 100
2336.07 88
2336.18 77
2336.29 67
2336.41 60
2336.52 56
2336.63 55
2336.74 57
2336.85 63
2336.96 71
2337.07 84
2337.18 98
2337.29 114
2337.40 130
2337.51 144
2337.62 154
2337.73 160
2337.84 159
2337.96 152
2338.07 140
2338.18 126
2338.29 112
2338.40 100
2338.51 91
2338.62 86
2338.73 84
2338.84 83
2338.95 82
2339.06 80
2339.17 75
2339.29 68
2339.40 61
2339.51 53
2339.62 47
2339.73 44
2339.84 45
2339.95 49
2340.06 57
2340.17 67
2340.28 78
2340.39 88
2340.50 96
2340.61 100
2340.73 100
2340.84 98
2340.95 94
2341.06 90
2341.17 86
2341.28 83
2341.39 80
2341.50 76
2341.61 71
2341.72 64
2341.83 57
2341.95 52
2342.06 49
2342.17 50
2342.28 54
2342.39 60
2342.50 67
2342.61 72
2342.72 76
2342.83 78
2342.94 79
2343.05 81
2343.16 83
2343.28 87
2343.39 91
2343.50 96
2343.61 99
2343.72 101
2343.83 100
2343.94 96
2344.05 90
2344.16 82
2344.27 74
2344.38 65
2344.50 57
2344.61 48
2344.72 38
2344.83 27
2344.94 15
2345.05 2
2345.16 0
2345.27 0
2345.38 0
2345.49 0
2345.61 0
2345.72 0
2345.83 0
2345.94 0
2346.05 11
2346.16 22
2346.27 33
2346.38 43
2346.49 54
2346.60 65
2346.71 75
2346.83 85
2346.94 92
2347.05 96
2347.16 98
2347.27 97
2347.38 93
2347.49 89
2347.60 83
2347.71 78
2347.82 72
2347.94 67
2348.05 61
2348.16 57
2348.27 52
2348.38 48
2348.49 44
2348.60 41
2348.71 38
2348.82 35
2348.94 32
2349.05 32
2349.16 33
2349.27 36
2349.38 42
2349.49 49
2349.60 57
2349.71 65
2349.82 73
2349.93 79
2350.05 83
2350.16 86
2350.27 87
2350.38 88
2350.49 87
2350.60 87
2350.71 87
2350.82 89
2350.93 92
2351.05 97
2351.16 102
2351.27 106
2351.38 108
2351.49 105
2351.60 99
2351.71 88
2351.82 76
2351.93 64
2352.05 55
2352.16 48
2352.27 46
2352.38 49
2352.49 56
2352.60 64
2352.71 74
2352.82 82
2352.93 88
2353.05 90
2353.16 86
2353.27 78
2353.38 65
2353.49 51
2353.60 37
2353.71 24
2353.82 16
2353.93 13
2354.05 16
2354.16 22
2354.27 31
2354.38 40
2354.49 49
2354.60 55
2354.71 58
2354.82 58
2354.93 55
2355.05 52
2355.16 50
2355.27 50
2355.38 52
2355.49 56
2355.60 62
2355.71 68
2355.82 72
2355.94 74
2356.05 75
2356.16 75
2356.27 75
2356.38 76
2356.49 78
2356.60 82
2356.71 85
2356.83 89
2356.94 90
2357.05 90
2357.16 89
2357.27 88
2357.38 89
2357.49 92
2357.60 98
2357.72 108
2357.83 119
2357.94 130
2358.05 140
2358.16 146
2358.27 147
2358.38 144
2358.49 137
2358.61 128
2358.72 118
2358.83 110
2358.94 105
2359.05 102
2359.16 102
2359.27 105
2359.38 109
2359.50 114
2359.61 119
2359.72 123
2359.83 127
2359.94 129
2360.05 130
2360.16 130
2360.27 129
2360.39 128
2360.50 128
2360.61 128
2360.72 129
2360.83 128
2360.94 126
2361.05 121
2361.16 113
2361.28 104
2361.39 94
2361.50 86
2361.61 81
2361.72 79
2361.83 81
2361.94 85
2362.06 90
2362.17 95
2362.28 99
2362.39 101
2362.50 101
2362.61 102
2362.72 105
2362.84 110
2362.95 116
2363.06 123
2363.17 129
2363.28 131
2363.39 128
2363.50 120
2363.61 109
2363.73 97
2363.84 87
2363.95 81
2364.06 81
2364.17 86
2364.28 94
2364.39 104
2364.51 113
2364.62 119
2364.73 124
2364.84 127
2364.95 129
2365.06 131
2365.17 134
2365.29 138
2365.40 141
2365.51 143
2365.62 144
2365.73 144
2365.84 145
2365.95 146
2366.07 149
2366.18 152
2366.29 156
2366.40 159
2366.51 161
2366.62 160
2366.73 157
2366.85 151
2366.96 146
2367.07 140
2367.18 136
2367.29 133
2367.40 131
2367.51 130
2367.63 130
2367.74 128
2367.85 126
2367.96 123
2368.07 120
2368.18 116
2368.29 111
2368.41 105
2368.52 98
2368.63 88
2368.74 77
2368.85 64
2368.96 49
2369.08 34
2369.19 19
2369.30 6
2369.41 0
2369.52 0
2369.63 0
2369.74 0
2369.86 0
2369.97 0
2370.08 0
2370.19 0
2370.30 1
2370.41 10
2370.53 19
2370.64 27
2370.75 36
2370.86 44
2370.97 52
2371.08 58
2371.19 62
2371.31 66
2371.42 69
2371.53 73
2371.64 76
2371.75 81
2371.86 87
2371.98 93
2372.09 101
2372.20 107
2372.31 113
2372.42 117
2372.53 119
2372.65 120
2372.76 120
2372.87 119
2372.98 117
2373.09 116
2373.20 114
2373.31 112
2373.43 109
2373.54 106
2373.65 101
2373.76 95
2373.87 90
2373.98 85
2374.10 81
2374.21 80
2374.32 82
2374.43 87
2374.54 93
2374.65 100
2374.77 104
2374.88 105
2374.99 100
2375.10 89
2375.21 74
2375.32 56
2375.44 39
2375.55 25
2375.66 16
2375.77 14
2375.88 16
2375.99 22
2376.11 28
2376.22 34
2376.33 39
2376.44 41
2376.55 42
2376.66 41
2376.78 41
2376.89 42
2377.00 45
2377.11 50
2377.22 56
2377.33 63
2377.45 71
2377.56 80
2377.67 88
2377.78 95
2377.89 101
2378.00 105
2378.12 105
2378.23 102
2378.34 96
2378.45 87
2378.56 76
2378.68 66
2378.79 58
2378.90 54
2379.01 55
2379.12 59
2379.23 66
2379.35 73
2379.46 78
2379.57 81
2379.68 80
2379.79 78
2379.90 74
2380.02 70
2380.13 66
2380.24 62
2380.35 59
2380.46 54
2380.58 49
2380.69 43
2380.80 36
2380.91 29
2381.02 23
2381.13 19
2381.25 18
2381.36 19
2381.47 24
2381.58 31
2381.69 41
2381.80 51
2381.92 61
2382.03 70
2382.14 75
2382.25 76
2382.36 74
2382.48 69
2382.59 64
2382.70 60
2382.81 59
2382.92 62
2383.03 70
2383.15 80
2383.26 92
2383.37 102
2383.48 110
2383.59 115
2383.71 117
2383.82 116
2383.93 115
2384.04 113
2384.15 110
2384.27 106
2384.38 100
2384.49 92
2384.60 83
2384.71 72
2384.82 61
2384.94 51
2385.05 43
2385.16 37
2385.27 34
2385.38 32
2385.50 31
2385.61 31
2385.72 31
2385.83 32
2385.94 35
2386.06 39
2386.17 46
2386.28 55
2386.39 66
2386.50 76
2386.62 85
2386.73 91
2386.84 94
2386.95 93
2387.06 89
2387.17 84
2387.29 79
2387.40 75
2387.51 74
2387.62 77
2387.73 82
2387.85 88
2387.96 94
2388.07 99
2388.18 102
2388.29 104
2388.41 104
2388.52 102
2388.63 99
2388.74 93
2388.85 84
2388.97 73
2389.08 60
2389.19 48
2389.30 37
2389.41 29
2389.53 25
2389.64 25
2389.75 26
2389.86 27
2389.97 28
2390.09 26
2390.20 23
2390.31 19
2390.42 15
2390.53 11
2390.65 9
2390.76 8
2390.87 9
2390.98 9
2391.09 10
2391.21 9
2391.32 7
2391.43 4
2391.54 0
2391.65 0
2391.77 0
2391.88 0
2391.99 0
2392.10 0
2392.21 0
2392.33 2
2392.44 10
2392.55 15
2392.66 18
2392.77 16
2392.89 12
2393.00 5
2393.11 0
2393.22 0
2393.34 0
2393.45 0
2393.56 0
2393.67 0
2393.78 0
2393.90 6
2394.01 14
2394.12 21
2394.23 27
2394.34 31
2394.46 34
2394.57 35
2394.68 33
2394.79 30
2394.90 25
2395.02 19
2395.13 14
2395.24 8
2395.35 3
2395.47 0
2395.58 0
2395.69 0
2395.80 2
2395.91 6
2396.03 11
2396.14 17
2396.25 23
2396.36 27
2396.47 30
2396.59 32
2396.70 31
2396.81 29
2396.92 27
2397.04 24
2397.15 21
2397.26 20
2397.37 18
2397.48 17
2397.60 17
2397.71 18
2397.82 20
2397.93 23
2398.05 28
2398.16 34
2398.27 42
2398.38 50
2398.49 58
2398.61 66
2398.72 73
2398.83 80
2398.94 87
2399.05 94
2399.17 101
2399.28 108
2399.39 115
2399.50 122
2399.62 128
2399.73 133
2399.84 137
2399.95 140
2400.06 142
2400.18 144
2400.29 144
2400.40 145
2400.51 145
2400.63 144
2400.74 142
2400.85 139
2400.96 135
2401.08 129
2401.19 124
2401.30 119
2401.41 116
2401.52 117
2401.64 121
2401.75 128
2401.86 137
2401.97 147
2402.09 155
2402.20 162
2402.31 166
2402.42 165
2402.53 161
2402.65 153
2402.76 144
2402.87 134
2402.98 126
2403.10 122
2403.21 122
2403.32 126
2403.43 134
2403.55 144
2403.66 154
2403.77 162
2403.88 168
2403.99 172
2404.11 173
2404.22 172
2404.33 169
2404.44 165
2404.56 159
2404.67 152
2404.78 143
2404.89 134
2405.01 125
2405.12 117
2405.23 111
2405.34 107
2405.46 105
2405.57 104
2405.68 104
2405.79 102
2405.90 98
2406.02 95
2406.13 91
2406.24 88
2406.35 87
2406.47 88
2406.58 90
2406.69 94
2406.80 97
2406.92 100
2407.03 101
2407.14 100
2407.25 97
2407.37 92
2407.48 85
2407.59 78
2407.70 71
2407.82 65
2407.93 60
2408.04 56
2408.15 53
2408.27 49
2408.38 43
2408.49 36
2408.60 29
2408.72 25
2408.83 23
2408.94 26
2409.05 34
2409.16 45
2409.28 59
2409.39 72
2409.50 83
2409.61 92
2409.73 98
2409.84 102
2409.95 103
2410.06 104
2410.18 104
2410.29 102
2410.40 100
2410.51 98
2410.63 95
2410.74 93
2410.85 92
2410.96 91
2411.08 90
2411.19 90
2411.30 89
2411.41 88
2411.53 88
2411.64 87
2411.75 88
2411.86 89
2411.98 91
2412.09 92
2412.20 94
2412.31 95
2412.43 96
2412.54 97
2412.65 100
2412.76 104
2412.88 110
2412.99 117
2413.10 123
2413.21 126
2413.33 126
2413.44 121
2413.55 111
2413.67 98
2413.78 82
2413.89 67
2414.00 53
2414.12 43
2414.23 37
2414.34 34
2414.45 35
2414.57 36
2414.68 37
2414.79 36
2414.90 33
2415.02 27
2415.13 19
2415.24 9
2415.35 0
2415.47 0
2415.58 0
2415.69 0
2415.80 0
2415.92 0
2416.03 0
2416.14 0
2416.25 5
2416.37 21
2416.48 36
2416.59 50
2416.71 61
2416.82 68
2416.93 74
2417.04 77
2417.16 81
2417.27 84
2417.38 86
2417.49 88
2417.61 89
2417.72 89
2417.83 87
2417.94 85
2418.06 83
2418.17 84
2418.28 85
2418.39 88
2418.51 90
2418.62 91
2418.73 90
2418.85 86
2418.96 81
2419.07 76
2419.18 72
2419.30 69
2419.41 67
2419.52 66
2419.63 64
2419.75 61
2419.86 58
2419.97 55
2420.09 53
2420.20 54
2420.31 59
2420.42 67
2420.54 76
2420.65 86
2420.76 96
2420.87 103
2420.99 109
2421.10 113
2421.21 116
2421.33 119
2421.44 123
2421.55 130
2421.66 138
2421.78 147
2421.89 157
2422.00 165
2422.11 170
2422.23 171
2422.34 168
2422.45 161
2422.57 151
2422.68 139
2422.79 126
2422.90 113
2423.02 101
2423.13 90
2423.24 81
2423.35 74
2423.47 70
2423.58 68
2423.69 70
2423.81 76
2423.92 84
2424.03 94
2424.14 105
2424.26 113
2424.37 117
2424.48 116
2424.60 109
2424.71 98
2424.82 83
2424.93 68
2425.05 55
2425.16 43
2425.27 35
2425.39 30
2425.50 26
2425.61 24
2425.72 21
2425.84 17
2425.95 13
2426.06 8
2426.18 4
2426.29 0
2426.40 0
2426.51 0
2426.63 0
2426.74 1
2426.85 4
2426.97 6
2427.08 7
2427.19 6
2427.30 4
2427.42 0
2427.53 0
2427.64 0
2427.76 0
2427.87 0
2427.98 0
2428.09 6
2428.21 14
2428.32 22
2428.43 31
2428.55 40
2428.66 49
2428.77 60
2428.88 72
2429.00 86
2429.11 102
2429.22 118
2429.34 134
2429.45 147
2429.56 158
2429.67 164
2429.79 166
2429.90 165
2430.01 162
2430.13 158
2430.24 155
2430.35 150
2430.47 145
2430.58 138
2430.69 128
2430.80 116
2430.92 102
2431.03 88
2431.14 74
2431.26 61
2431.37 51
2431.48 42
2431.60 35
2431.71 29
2431.82 24
2431.93 21
2432.05 20
2432.16 22
2432.27 26
2432.39 32
2432.50 39
2432.61 46
2432.73 52
2432.84 58
2432.95 63
2433.06 70
2433.18 78
2433.29 89
2433.40 100
2433.52 110
2433.63 119
2433.74 124
2433.86 124
2433.97 120
2434.08 111
2434.19 100
2434.31 88
2434.42 76
2434.53 66
2434.65 58
2434.76 54
2434.87 54
2434.99 56
2435.10 61
2435.21 67
2435.32 72
2435.44 77
2435.55 80
2435.66 81
2435.78 80
2435.89 78
2436.00 75
2436.12 71
2436.23 67
2436.34 61
2436.46 55
2436.57 48
2436.68 42
2436.79 37
2436.91 35
2437.02 38
2437.13 45
2437.25 56
2437.36 69
2437.47 81
2437.59 91
2437.70 98
2437.81 100
2437.93 98
2438.04 95
2438.15 93
2438.27 94
2438.38 99
2438.49 108
2438.60 121
2438.72 134
2438.83 147
2438.94 155
2439.06 159
2439.17 157
2439.28 150
2439.40 139
2439.51 126
2439.62 113
2439.74 101
2439.85 92
2439.96 86
2440.08 82
2440.19 81
2440.30 80
2440.42 79
2440.53 78
2440.64 75
2440.75 70
2440.87 65
2440.98 60
2441.09 55
2441.21 50
2441.32 45
2441.43 39
2441.55 34
2441.66 30
2441.77 27
2441.89 26
2442.00 29
2442.11 34
2442.23 42
2442.34 50
2442.45 57
2442.57 63
2442.68 67
2442.79 70
2442.91 73
2443.02 79
2443.13 88
2443.25 99
2443.36 111
2443.47 123
2443.59 134
2443.70 142
2443.81 146
2443.93 148
2444.04 148
2444.15 147
2444.27 146
2444.38 144
2444.49 141
2444.60 138
2444.72 133
2444.83 129
2444.94 125
2445.06 123
2445.17 124
2445.28 127
2445.40 131
2445.51 135
2445.62 139
2445.74 140
2445.85 139
2445.96 136
2446.08 132
2446.19 128
2446.30 123
2446.42 118
2446.53 113
2446.64 109
2446.76 106
2446.87 104
2446.98 106
2447.10 112
2447.21 123
2447.32 139
2447.44 157
2447.55 176
2447.66 194
2447.78 209
2447.89 219
2448.00 223
2448.12 223
2448.23 219
2448.34 212
2448.46 202
2448.57 191
2448.68 179
2448.80 168
2448.91 157
2449.02 149
2449.14 143
2449.25 142
2449.36 145
2449.48 152
2449.59 163
2449.71 177
2449.82 193
2449.93 211
2450.05 227
2450.16 241
2450.27 252
2450.39 258
2450.50 259
2450.61 254
2450.73 245
2450.84 232
2450.95 218
2451.07 204
2451.18 190
2451.29 179
2451.41 170
2451.52 163
2451.63 156
2451.75 149
2451.86 142
2451.97 133
2452.09 124
2452.20 114
2452.31 104
2452.43 95
2452.54 86
2452.65 76
2452.77 66
2452.88 56
2452.99 46
2453.11 37
2453.22 30
2453.34 26
2453.45 25
2453.56 28
2453.68 33
2453.79 40
2453.90 46
2454.02 51
2454.13 53
2454.24 52
2454.36 49
2454.47 44
2454.58 40
2454.70 39
2454.81 40
2454.92 45
2455.04 52
2455.15 61
2455.26 70
2455.38 78
2455.49 84
2455.61 89
2455.72 91
2455.83 92
2455.95 91
2456.06 87
2456.17 80
2456.29 71
2456.40 61
2456.51 51
2456.63 43
2456.74 38
2456.85 36
2456.97 37
2457.08 40
2457.19 44
2457.31 48
2457.42 52
2457.54 57
2457.65 62
2457.76 67
2457.88 73
2457.99 78
2458.10 82
2458.22 85
2458.33 85
2458.44 85
2458.56 84
2458.67 83
2458.79 84
2458.90 86
2459.01 88
2459.13 90
2459.24 91
2459.35 90
2459.47 89
2459.58 86
2459.69 84
2459.81 82
2459.92 80
2460.04 79
2460.15 77
2460.26 76
2460.38 73
2460.49 71
2460.60 70
2460.72 68
2460.83 68
2460.94 68
2461.06 68
2461.17 67
2461.29 64
2461.40 58
2461.51 50
2461.63 41
2461.74 32
2461.85 25
2461.97 21
2462.08 22
2462.19 28
2462.31 38
2462.42 50
2462.54 62
2462.65 73
2462.76 80
2462.88 84
2462.99 84
2463.10 82
2463.22 78
2463.33 75
2463.45 74
2463.56 76
2463.67 81
2463.79 88
2463.90 95
2464.01 101
2464.13 104
2464.24 102
2464.36 95
2464.47 86
2464.58 75
2464.70 65
2464.81 57
2464.92 52
2465.04 51
2465.15 52
2465.27 55
2465.38 58
2465.49 60
2465.61 62
2465.72 63
2465.83 62
2465.95 62
2466.06 61
2466.18 59
2466.29 59
2466.40 58
2466.52 58
2466.63 58
2466.74 59
2466.86 60
2466.97 62
2467.09 65
2467.20 69
2467.31 73
2467.43 77
2467.54 80
2467.65 81
2467.77 80
2467.88 77
2468.00 74
2468.11 70
2468.22 68
2468.34 67
2468.45 68
2468.57 69
2468.68 70
2468.79 72
2468.91 75
2469.02 78
2469.13 82
2469.25 88
2469.36 94
2469.48 99
2469.59 103
2469.70 105
2469.82 105
2469.93 103
2470.05 101
2470.16 101
2470.27 101
2470.39 104
2470.50 107
2470.61 110
2470.73 110
2470.84 106
2470.96 98
2471.07 86
2471.18 72
2471.30 56
2471.41 41
2471.53 27
2471.64 15
2471.75 7
2471.87 1
2471.98 0
2472.10 0
2472.21 0
2472.32 0
2472.44 0
2472.55 0
2472.66 0
2472.78 0
2472.89 0
2473.01 0
2473.12 0
2473.23 4
2473.35 11
2473.46 18
2473.58 25
2473.69 33
2473.80 41
2473.92 49
2474.03 57
2474.15 65
2474.26 70
2474.37 75
2474.49 77
2474.60 78
2474.72 78
2474.83 77
2474.94 77
2475.06 77
2475.17 78
2475.29 80
2475.40 82
2475.51 82
2475.63 82
2475.74 80
2475.86 76
2475.97 72
2476.08 68
2476.20 64
2476.31 61
2476.43 60
2476.54 61
2476.65 63
2476.77 68
2476.88 74
2477.00 81
2477.11 89
2477.22 95
2477.34 99
2477.45 101
2477.57 101
2477.68 98
2477.79 93
2477.91 89
2478.02 86
2478.14 85
2478.25 86
2478.36 88
2478.48 91
2478.59 92
2478.71 91
2478.82 86
2478.94 80
2479.05 73
2479.16 66
2479.28 62
2479.39 61
2479.51 62
2479.62 64
2479.73 66
2479.85 66
2479.96 62
2480.08 56
2480.19 49
2480.30 43
2480.42 40
2480.53 41
2480.65 47
2480.76 55
2480.87 65
2480.99 74
2481.10 79
2481.22 79
2481.33 76
2481.45 69
2481.56 61
2481.67 54
2481.79 50
2481.90 49
2482.02 52
2482.13 57
2482.24 64
2482.36 70
2482.47 75
2482.59 79
2482.70 82
2482.82 87
2482.93 94
2483.04 104
2483.16 115
2483.27 127
2483.39 138
2483.50 148
2483.61 154
2483.73 158
2483.84 160
2483.96 159
2484.07 157
2484.19 152
2484.30 147
2484.41 140
2484.53 132
2484.64 124
2484.76 116
2484.87 111
2484.98 107
2485.10 105
2485.21 104
2485.33 105
2485.44 106
2485.56 107
2485.67 109
2485.78 112
2485.90 115
2486.01 117
2486.13 118
2486.24 117
2486.36 113
2486.47 108
2486.58 101
2486.70 96
2486.81 91
2486.93 89
2487.04 88
2487.16 87
2487.27 84
2487.38 79
2487.50 72
2487.61 65
2487.73 60
2487.84 58
2487.96 60
2488.07 65
2488.18 71
2488.30 76
2488.41 78
2488.53 77
2488.64 73
2488.76 69
2488.87 64
2488.98 62
2489.10 61
2489.21 62
2489.33 64
2489.44 67
2489.56 70
2489.67 73
2489.78 75
2489.90 78
2490.01 81
2490.13 83
2490.24 84
2490.36 85
2490.47 84
2490.58 84
2490.70 83
2490.81 82
2490.93 82
2491.04 83
2491.16 85
2491.27 89
2491.38 93
2491.50 99
2491.61 105
2491.73 111
2491.84 116
2491.96 120
2492.07 121
2492.19 122
2492.30 122
2492.41 123
2492.53 124
2492.64 127
2492.76 130
2492.87 133
2492.99 135
2493.10 135
2493.21 134
2493.33 133
2493.44 131
2493.56 129
2493.67 128
2493.79 127
2493.90 127
2494.02 126
2494.13 125
2494.24 122
2494.36 119
2494.47 114
2494.59 108
2494.70 101
2494.82 95
2494.93 89
2495.05 86
2495.16 84
2495.27 84
2495.39 84
2495.50 84
2495.62 81
2495.73 76
2495.85 69
2495.96 60
2496.08 51
2496.19 43
2496.30 38
2496.42 37
2496.53 39
2496.65 45
2496.76 53
2496.88 62
2496.99 69
2497.11 74
2497.22 76
2497.33 76
2497.45 73
2497.56 70
2497.68 67
2497.79 65
2497.91 64
2498.02 65
2498.14 66
2498.25 69
2498.37 71
2498.48 72
2498.59 72
2498.71 72
2498.82 71
2498.94 70
2499.05 70
2499.17 72
2499.28 74
2499.40 78
2499.51 82
2499.63 87
2499.74 92
2499.85 95
2499.97 96
2500.08 96
2500.20 94
2500.31 90
2500.43 85
2500.54 81
2500.66 77
2500.77 74
2500.89 72
2501.00 71
2501.11 70
2501.23 69
2501.34 68
2501.46 66
2501.57 63
2501.69 59
2501.80 55
2501.92 51
2502.03 47
2502.15 44
2502.26 43
2502.38 44
2502.49 47
2502.60 53
2502.72 62
2502.83 75
2502.95 90
2503.06 108
2503.18 127
2503.29 146
2503.41 163
2503.52 177
2503.64 186
2503.75 192
2503.87 193
2503.98 189
2504.09 182
2504.21 171
2504.32 159
2504.44 145
2504.55 132
2504.67 120
2504.78 111
2504.90 106
2505.01 104
2505.13 104
2505.24 107
2505.36 109
2505.47 111
2505.59 112
2505.70 111
2505.81 110
2505.93 108
2506.04 108
2506.16 108
2506.27 109
2506.39 110
2506.50 112
2506.62 114
2506.73 115
2506.85 114
2506.96 112
2507.08 109
2507.19 105
2507.31 100
2507.42 95
2507.54 92
2507.65 90
2507.77 88
2507.88 88
2507.99 88
2508.11 88
2508.22 88
2508.34 89
2508.45 89
2508.57 90
2508.68 89
2508.80 88
2508.91 86
2509.03 84
2509.14 81
2509.26 78
2509.37 76
2509.49 75
2509.60 73
2509.72 71
2509.83 66
2509.95 58
2510.06 48
2510.18 37
2510.29 27
2510.40 18
2510.52 11
2510.63 8
2510.75 7
2510.86 6
2510.98 4
2511.09 0
2511.21 0
2511.32 0
2511.44 0
2511.55 0
2511.67 0
2511.78 0
2511.90 2
2512.01 10
2512.13 18
2512.24 22
2512.36 23
2512.47 20
2512.59 14
2512.70 7
2512.82 1
2512.93 0
2513.05 0
2513.16 0
2513.28 8
2513.39 21
2513.51 37
2513.62 53
2513.73 68
2513.85 81
2513.96 91
2514.08 100
2514.19 108
2514.31 116
2514.42 124
2514.54 131
2514.65 136
2514.77 139
2514.88 139
2515.00 137
2515.11 134
2515.23 129
2515.34 124
2515.46 119
2515.57 113
2515.69 106
2515.80 96
2515.92 84
2516.03 70
2516.15 57
2516.26 45
2516.38 36
2516.49 31
2516.61 30
2516.72 33
2516.84 40
2516.95 49
2517.07 59
2517.18 69
2517.30 77
2517.41 83
2517.53 86
2517.64 88
2517.76 87
2517.87 85
2517.99 81
2518.10 76
2518.22 70
2518.33 64
2518.45 57
2518.56 52
2518.68 47
2518.79 45
2518.91 42
2519.02 40
2519.14 37
2519.25 32
2519.37 26
2519.48 18
2519.60 11
2519.71 4
2519.83 0
2519.94 0
2520.06 0
2520.17 0
2520.29 0
2520.40 0
2520.52 0
2520.63 0
2520.75 0
2520.86 1
2520.98 9
2521.09 19
2521.21 28
2521.32 36
2521.44 42
2521.55 47
2521.67 50
2521.78 53
2521.90 56
2522.01 60
2522.13 65
2522.24 70
2522.36 75
2522.47 79
2522.59 82
2522.70 82
2522.82 81
2522.93 78
2523.05 73
2523.16 68
2523.28 63
2523.39 58
2523.51 54
2523.62 52
2523.74 50
2523.85 50
2523.97 50
2524.08 50
2524.20 50
2524.31 49
2524.43 48
2524.54 47
2524.66 47
2524.77 48
2524.89 50
2525.01 54
2525.12 57
2525.24 59
2525.35 60
2525.47 57
2525.58 53
2525.70 47
2525.81 42
2525.93 39
2526.04 38
2526.16 40
2526.27 43
2526.39 47
2526.50 50
2526.62 50
2526.73 47
2526.85 41
2526.96 35
2527.08 29
2527.19 25
2527.31 25
2527.42 28
2527.54 36
2527.65 47
2527.77 62
2527.88 80
2528.00 98
2528.11 115
2528.23 129
2528.35 139
2528.46 143
2528.58 141
2528.69 134
2528.81 124
2528.92 112
2529.04 101
2529.15 91
2529.27 83
2529.38 77
2529.50 72
2529.61 68
2529.73 64
2529.84 61
2529.96 59
2530.07 59
2530.19 61
2530.30 65
2530.42 71
2530.53 78
2530.65 84
2530.77 88
2530.88 91
2531.00 93
2531.11 94
2531.23 93
2531.34 92
2531.46 91
2531.57 90
2531.69 89
2531.80 89
2531.92 89
2532.03 89
2532.15 90
2532.26 88
2532.38 84
2532.49 77
2532.61 67
2532.72 56
2532.84 46
2532.96 37
2533.07 32
2533.19 31
2533.30 33
2533.42 37
2533.53 42
2533.65 46
2533.76 49
2533.88 52
2533.99 55
2534.11 59
2534.22 67
2534.34 79
2534.45 93
2534.57 108
2534.69 123
2534.80 134
2534.92 140
2535.03 141
2535.15 138
2535.26 132
2535.38 124
2535.49 116
2535.61 109
2535.72 103
2535.84 98
2535.95 92
2536.07 85
2536.19 78
2536.30 69
2536.42 61
2536.53 55
2536.65 50
2536.76 49
2536.88 50
2536.99 53
2537.11 59
2537.22 66
2537.34 73
2537.45 80
2537.57 87
2537.69 93
2537.80 99
2537.92 105
2538.03 113
2538.15 121
2538.26 130
2538.38 141
2538.49 153
2538.61 165
2538.72 176
2538.84 187
2538.96 196
2539.07 203
2539.19 209
2539.30 214
2539.42 217
2539.53 218
2539.65 214
2539.76 207
2539.88 194
2539.99 176
2540.11 154
2540.23 131
2540.34 108
2540.46 88
2540.57 73
2540.69 65
2540.80 63
2540.92 68
2541.03 76
2541.15 86
2541.26 97
2541.38 106
2541.50 113
2541.61 118
2541.73 121
2541.84 123
2541.96 126
2542.07 132
2542.19 140
2542.30 151
2542.42 165
2542.54 182
2542.65 200
2542.77 218
2542.88 233
2543.00 243
2543.11 248
2543.23 248
2543.34 242
2543.46 232
2543.58 219
2543.69 206
2543.81 192
2543.92 180
2544.04 167
2544.15 154
2544.27 141
2544.38 128
2544.50 116
2544.62 107
2544.73 102
2544.85 100
2544.96 102
2545.08 105
2545.19 110
2545.31 113
2545.42 115
2545.54 116
2545.66 118
2545.77 120
2545.89 125
2546.00 131
2546.12 139
2546.23 146
2546.35 151
2546.47 153
2546.58 150
2546.70 141
2546.81 128
2546.93 110
2547.04 89
2547.16 66
2547.27 45
2547.39 26
2547.51 12
2547.62 4
2547.74 2
2547.85 6
2547.97 14
2548.08 24
2548.20 35
2548.32 46
2548.43 53
2548.55 58
2548.66 59
2548.78 58
2548.89 56
2549.01 53
2549.13 52
2549.24 51
2549.36 53
2549.47 56
2549.59 60
2549.70 65
2549.82 70
2549.94 75
2550.05 80
2550.17 85
2550.28 90
2550.40 96
2550.51 103
2550.63 109
2550.74 115
2550.86 120
2550.98 124
2551.09 125
2551.21 124
2551.32 120
2551.44 114
2551.56 105
2551.67 94
2551.79 83
2551.90 72
2552.02 62
2552.13 55
2552.25 52
2552.37 52
2552.48 56
2552.60 62
2552.71 70
2552.83 78
2552.94 85
2553.06 91
2553.18 95
2553.29 96
2553.41 94
2553.52 89
2553.64 81
2553.75 70
2553.87 56
2553.99 42
2554.10 28
2554.22 15
2554.33 3
2554.45 0
2554.57 0
2554.68 0
2554.80 0
2554.91 0
2555.03 0
2555.14 0
2555.26 0
2555.38 2
2555.49 20
2555.61 38
2555.72 56
2555.84 69
2555.95 77
2556.07 79
2556.19 73
2556.30 63
2556.42 49
2556.53 35
2556.65 23
2556.77 17
2556.88 17
2557.00 24
2557.11 38
2557.23 58
2557.35 80
2557.46 101
2557.58 120
2557.69 134
2557.81 142
2557.92 145
2558.04 145
2558.16 143
2558.27 141
2558.39 140
2558.50 141
2558.62 144
2558.74 147
2558.85 150
2558.97 152
2559.08 154
2559.20 156
2559.32 156
2559.43 155
2559.55 153
2559.66 149
2559.78 142
2559.89 132
2560.01 120
2560.13 107
2560.24 94
2560.36 83
2560.47 76
2560.59 73
2560.71 75
2560.82 80
2560.94 89
2561.05 99
2561.17 110
2561.29 119
2561.40 127
2561.52 133
2561.63 137
2561.75 140
2561.87 143
2561.98 148
2562.10 153
2562.21 160
2562.33 166
2562.45 171
2562.56 173
2562.68 172
2562.79 169
2562.91 163
2563.03 156
2563.14 150
2563.26 144
2563.37 139
2563.49 134
2563.61 129
2563.72 123
2563.84 115
2563.95 106
2564.07 96
2564.19 87
2564.30 79
2564.42 72
2564.53 68
2564.65 66
2564.77 65
2564.88 65
2565.00 67
2565.11 69
2565.23 70
2565.35 70
2565.46 68
2565.58 66
2565.69 63
2565.81 61
2565.93 60
2566.04 62
2566.16 65
2566.27 69
2566.39 74
2566.51 79
2566.62 84
2566.74 90
2566.86 95
2566.97 101
2567.09 107
2567.20 111
2567.32 113
2567.44 112
2567.55 107
2567.67 101
2567.78 95
2567.90 90
2568.02 88
2568.13 88
2568.25 90
2568.36 92
2568.48 91
2568.60 87
2568.71 79
2568.83 68
2568.95 56
2569.06 44
2569.18 34
2569.29 26
2569.41 21
2569.53 19
2569.64 21
2569.76 25
2569.87 30
2569.99 37
2570.11 44
2570.22 49
2570.34 52
2570.46 54
2570.57 53
2570.69 53
2570.80 52
2570.92 53
2571.04 54
2571.15 57
2571.27 60
2571.38 62
2571.50 64
2571.62 64
2571.73 63
2571.85 62
2571.97 61
2572.08 60
2572.20 61
2572.31 65
2572.43 72
2572.55 81
2572.66 92
2572.78 104
2572.90 114
2573.01 121
2573.13 124
2573.24 125
2573.36 122
2573.48 118
2573.59 113
2573.71 108
2573.83 104
2573.94 98
2574.06 92
2574.17 84
2574.29 77
2574.41 70
2574.52 65
2574.64 62
2574.76 63
2574.87 66
2574.99 70
2575.10 75
2575.22 79
2575.34 82
2575.45 84
2575.57 86
2575.69 86
2575.80 88
2575.92 89
2576.03 90
2576.15 91
2576.27 90
2576.38 86
2576.50 81
2576.62 73
2576.73 63
2576.85 55
2576.96 48
2577.08 44
2577.20 43
2577.31 44
2577.43 48
2577.55 53
2577.66 57
2577.78 62
2577.90 67
2578.01 72
2578.13 78
2578.24 85
2578.36 94
2578.48 104
2578.59 114
2578.71 122
2578.83 129
2578.94 133
2579.06 134
2579.17 132
2579.29 129
2579.41 126
2579.52 121
2579.64 117
2579.76 113
2579.87 109
2579.99 104
2580.11 98
2580.22 90
2580.34 81
2580.46 71
2580.57 61
2580.69 51
2580.80 41
2580.92 32
2581.04 23
2581.15 16
2581.27 10
2581.39 7
2581.50 7
2581.62 11
2581.74 18
2581.85 27
2581.97 37
2582.08 46
2582.20 52
2582.32 55
2582.43 55
2582.55 49
2582.67 40
2582.78 28
2582.90 13
2583.02 0
2583.13 0
2583.25 0
2583.37 0
2583.48 0
2583.60 0
2583.72 0
2583.83 0
2583.95 10
2584.06 36
2584.18 60
2584.30 81
2584.41 96
2584.53 106
2584.65 110
2584.76 113
2584.88 114
2585.00 116
2585.11 120
2585.23 124
2585.35 127
2585.46 128
2585.58 127
2585.70 122
2585.81 115
2585.93 106
2586.04 98
2586.16 91
2586.28 86
2586.39 84
2586.51 83
2586.63 82
2586.74 80
2586.86 78
2586.98 73
2587.09 69
2587.21 66
2587.33 67
2587.44 73
2587.56 83
2587.68 99
2587.79 118
2587.91 137
2588.03 154
2588.14 166
2588.26 173
2588.38 174
2588.49 170
2588.61 163
2588.73 154
2588.84 145
2588.96 137
2589.08 129
2589.19 121
2589.31 115
2589.43 109
2589.54 105
2589.66 102
2589.77 101
2589.89 103
2590.01 105
2590.12 107
2590.24 108
2590.36 107
2590.47 105
2590.59 102
2590.71 99
2590.82 98
2590.94 98
2591.06 100
2591.17 104
2591.29 108
2591.41 112
2591.52 115
2591.64 116
2591.76 115
2591.87 113
2591.99 109
2592.11 104
2592.22 98
2592.34 90
2592.46 81
2592.57 72
2592.69 64
2592.81 57
2592.92 53
2593.04 51
2593.16 50
2593.27 50
2593.39 51
2593.51 50
2593.62 47
2593.74 44
2593.86 41
2593.97 40
2594.09 42
2594.21 47
2594.32 55
2594.44 66
2594.56 76
2594.67 84
2594.79 89
2594.91 89
2595.02 85
2595.14 79
2595.26 72
2595.37 67
2595.49 66
2595.61 68
2595.73 75
2595.84 85
2595.96 97
2596.08 107
2596.19 116
2596.31 121
2596.43 123
2596.54 124
2596.66 123
2596.78 123
2596.89 122
2597.01 122
2597.13 120
2597.24 116
2597.36 108
2597.48 96
2597.59 82
2597.71 65
2597.83 50
2597.94 38
2598.06 31
2598.18 31
2598.29 37
2598.41 49
2598.53 65
2598.64 84
2598.76 103
2598.88 121
2598.99 135
2599.11 147
2599.23 155
2599.35 159
2599.46 160
2599.58 159
2599.70 157
2599.81 157
2599.93 158
2600.05 160
2600.16 164
2600.28 169
2600.40 173
2600.51 176
2600.63 178
2600.75 176
2600.86 173
2600.98 167
2601.10 158
2601.21 148
2601.33 138
2601.45 128
2601.57 119
2601.68 112
2601.80 108
2601.92 106
2602.03 107
2602.15 108
2602.27 109
2602.38 107
2602.50 104
2602.62 99
2602.73 92
2602.85 85
2602.97 79
2603.08 73
2603.20 69
2603.32 65
2603.44 62
2603.55 60
2603.67 57
2603.79 55
2603.90 51
2604.02 46
2604.14 39
2604.25 30
2604.37 19
2604.49 8
2604.60 0
2604.72 0
2604.84 0
2604.96 0
2605.07 0
2605.19 0
2605.31 7
2605.42 17
2605.54 28
2605.66 37
2605.77 44
2605.89 50
2606.01 53
2606.13 54
2606.24 53
2606.36 51
2606.48 47
2606.59 42
2606.71 36
2606.83 30
2606.94 24
2607.06 18
2607.18 12
2607.29 8
2607.41 4
2607.53 2
2607.65 2
2607.76 4
2607.88 7
2608.00 11
2608.11 15
2608.23 19
2608.35 23
2608.46 27
2608.58 32
2608.70 39
2608.82 48
2608.93 60
2609.05 74
2609.17 89
2609.28 103
2609.40 115
2609.52 122
2609.64 124
2609.75 122
2609.87 117
2609.99 111
2610.10 106
2610.22 103
2610.34 102
2610.45 104
2610.57 109
2610.69 113
2610.81 118
2610.92 122
2611.04 125
2611.16 125
2611.27 123
2611.39 119
2611.51 113
2611.63 108
2611.74 105
2611.86 106
2611.98 111
2612.09 120
2612.21 132
2612.33 144
2612.45 154
2612.56 160
2612.68 161
2612.80 157
2612.91 151
2613.03 145
2613.15 141
2613.27 138
2613.38 137
2613.50 137
2613.62 134
2613.73 128
2613.85 117
2613.97 101
2614.09 82
2614.20 62
2614.32 44
2614.44 28
2614.55 18
2614.67 14
2614.79 15
2614.91 22
2615.02 31
2615.14 40
2615.26 49
2615.37 54
2615.49 55
2615.61 52
2615.73 47
2615.84 41
2615.96 34
2616.08 28
2616.19 25
2616.31 24
2616.43 24
2616.55 25
2616.66 25
2616.78 25
2616.90 24
2617.01 21
2617.13 17
2617.25 11
2617.37 5
2617.48 0
2617.60 0
2617.72 0
2617.84 0
2617.95 0
2618.07 0
2618.19 1
2618.30 6
2618.42 9
2618.54 10
2618.66 10
2618.77 7
2618.89 2
2619.01 0
2619.12 0
2619.24 0
2619.36 0
2619.48 2
2619.59 8
2619.71 15
2619.83 21
2619.95 27
2620.06 31
2620.18 35
2620.30 38
2620.42 42
2620.53 46
2620.65 52
2620.77 59
2620.88 66
2621.00 72
2621.12 75
2621.24 75
2621.35 73
2621.47 69
2621.59 65
2621.71 62
2621.82 62
2621.94 65
2622.06 70
2622.17 79
2622.29 88
2622.41 98
2622.53 107
2622.64 114
2622.76 120
2622.88 124
2623.00 129
2623.11 133
2623.23 139
2623.35 144
2623.47 149
2623.58 151
2623.70 150
2623.82 146
2623.93 137
2624.05 126
2624.17 113
2624.29 100
2624.40 88
2624.52 77
2624.64 69
2624.76 64
2624.87 60
2624.99 58
2625.11 57
2625.23 57
2625.34 55
2625.46 52
2625.58 48
2625.70 43
2625.81 39
2625.93 35
2626.05 32
2626.17 32
2626.28 33
2626.40 36
2626.52 40
2626.64 44
2626.75 48
2626.87 53
2626.99 58
2627.10 62
2627.22 66
2627.34 68
2627.46 69
2627.57 69
2627.69 69
2627.81 68
2627.93 68
2628.04 69
2628.16 71
2628.28 74
2628.40 79
2628.51 84
2628.63 89
2628.75 94
2628.87 98
2628.98 102
2629.10 104
2629.22 106
2629.34 107
2629.45 109
2629.57 111
2629.69 113
2629.81 117
2629.92 121
2630.04 126
2630.16 131
2630.28 136
2630.39 141
2630.51 146
2630.63 149
2630.75 152
2630.86 152
2630.98 150
2631.10 145
2631.22 137
2631.33 127
2631.45 114
2631.57 100
2631.69 86
2631.80 73
2631.92 62
2632.04 52
2632.16 45
2632.27 40
2632.39 38
2632.51 38
2632.63 41
2632.75 45
2632.86 51
2632.98 57
2633.10 63
2633.22 67
2633.33 69
2633.45 68
2633.57 66
2633.69 61
2633.80 55
2633.92 48
2634.04 41
2634.16 33
2634.27 25
2634.39 17
2634.51 11
2634.63 5
2634.74 1
2634.86 0
2634.98 0
2635.10 0
2635.21 0
2635.33 0
2635.45 0
2635.57 1
2635.69 1
2635.80 0
2635.92 0
2636.04 0
2636.16 0
2636.27 4
2636.39 10
2636.51 17
2636.63 25
2636.74 32
2636.86 36
2636.98 38
2637.10 39
2637.21 40
2637.33 43
2637.45 49
2637.57 60
2637.69 74
2637.80 89
2637.92 105
2638.04 119
2638.16 128
2638.27 134
2638.39 136
2638.51 135
2638.63 133
2638.74 131
2638.86 130
2638.98 129
2639.10 130
2639.22 131
2639.33 131
2639.45 129
2639.57 127
2639.69 124
2639.80 122
2639.92 120
2640.04 120
2640.16 121
2640.27 123
2640.39 124
2640.51 124
2640.63 122
2640.75 117
2640.86 110
2640.98 101
2641.10 92
2641.22 84
2641.33 79
2641.45 78
2641.57 79
2641.69 84
2641.81 92
2641.92 101
2642.04 110
2642.16 119
2642.28 127
2642.39 134
2642.51 140
2642.63 143
2642.75 144
2642.87 142
2642.98 138
2643.10 130
2643.22 120
2643.34 106
2643.45 92
2643.57 77
2643.69 63
2643.81 53
2643.93 47
2644.04 48
2644.16 54
2644.28 66
2644.40 82
2644.52 98
2644.63 114
2644.75 126
2644.87 134
2644.99 135
2645.10 133
2645.22 127
2645.34 120
2645.46 114
2645.58 112
2645.69 112
2645.81 116
2645.93 122
2646.05 129
2646.17 136
2646.28 140
2646.40 141
2646.52 138
2646.64 132
2646.75 122
2646.87 110
2646.99 96
2647.11 83
2647.23 70
2647.34 61
2647.46 54
2647.58 51
2647.70 51
2647.82 53
2647.93 57
2648.05 62
2648.17 66
2648.29 70
2648.41 74
2648.52 79
2648.64 83
2648.76 86
2648.88 88
2648.99 87
2649.11 83
2649.23 77
2649.35 69
2649.47 61
2649.58 55
2649.70 52
2649.82 51
2649.94 54
2650.06 60
2650.17 68
2650.29 78
2650.41 88
2650.53 99
2650.65 108
2650.76 115
2650.88 119
2651.00 118
2651.12 111
2651.24 101
2651.35 88
2651.47 76
2651.59 65
2651.71 59
2651.83 57
2651.94 59
2652.06 64
2652.18 71
2652.30 77
2652.42 82
2652.53 86
2652.65 89
2652.77 91
2652.89 94
2653.01 97
2653.12 100
2653.24 102
2653.36 101
2653.48 98
2653.60 93
2653.71 87
2653.83 79
2653.95 72
2654.07 65
2654.19 60
2654.30 55
2654.42 50
2654.54 44
2654.66 38
2654.78 30
2654.89 23
2655.01 16
2655.13 10
2655.25 4
2655.37 0
2655.48 0
2655.60 0
2655.72 0
2655.84 0
2655.96 0
2656.08 0
2656.19 0
2656.31 4
2656.43 9
2656.55 12
2656.67 12
2656.78 9
2656.90 6
2657.02 4
2657.14 6
2657.26 12
2657.37 21
2657.49 32
2657.61 43
2657.73 53
2657.85 58
2657.97 60
2658.08 59
2658.20 56
2658.32 53
2658.44 50
2658.56 47
2658.67 46
2658.79 45
2658.91 45
2659.03 45
2659.15 44
2659.26 44
2659.38 42
2659.50 40
2659.62 37
2659.74 34
2659.86 33
2659.97 32
2660.09 34
2660.21 38
2660.33 43
2660.45 50
2660.56 57
2660.68 63
2660.80 67
2660.92 70
2661.04 71
2661.16 71
2661.27 71
2661.39 69
2661.51 66
2661.63 62
2661.75 55
2661.86 46
2661.98 37
2662.10 28
2662.22 22
2662.34 21
2662.46 24
2662.57 32
2662.69 42
2662.81 53
2662.93 64
2663.05 72
2663.17 77
2663.28 78
2663.40 78
2663.52 76
2663.64 74
2663.76 72
2663.88 70
2663.99 68
2664.11 68
2664.23 68
2664.35 68
2664.47 69
2664.58 69
2664.70 70
2664.82 69
2664.94 67
2665.06 64
2665.18 60
2665.29 56
2665.41 51
2665.53 47
2665.65 44
2665.77 42
2665.89 42
2666.00 42
2666.12 42
2666.24 43
2666.36 43
2666.48 43
2666.60 44
2666.71 45
2666.83 47
2666.95 49
2667.07 52
2667.19 55
2667.31 58
2667.42 61
2667.54 63
2667.66 67
2667.78 71
2667.90 77
2668.02 84
2668.13 92
2668.25 100
2668.37 105
2668.49 107
2668.61 106
2668.73 100
2668.84 90
2668.96 78
2669.08 64
2669.20 52
2669.32 42
2669.44 36
2669.55 34
2669.67 36
2669.79 41
2669.91 48
2670.03 55
2670.15 60
2670.27 62
2670.38 62
2670.50 58
2670.62 53
2670.74 46
2670.86 38
2670.98 32
2671.09 26
2671.21 21
2671.33 18
2671.45 15
2671.57 13
2671.69 11
2671.80 9
2671.92 5
2672.04 0
2672.16 0
2672.28 0
2672.40 0
2672.52 0
2672.63 0
2672.75 0
2672.87 0
2672.99 7
2673.11 18
2673.23 29
2673.34 39
2673.46 48
2673.58 55
2673.70 61
2673.82 64
2673.94 67
2674.06 69
2674.17 72
2674.29 77
2674.41 83
2674.53 92
2674.65 102
2674.77 114
2674.88 126
2675.00 137
2675.12 146
2675.24 151
2675.36 152
2675.48 149
2675.60 143
2675.71 135
2675.83 128
2675.95 121
2676.07 118
2676.19 118
2676.31 121
2676.43 126
2676.54 131
2676.66 134
2676.78 136
2676.90 136
2677.02 133
2677.14 129
2677.26 123
2677.37 115
2677.49 105
2677.61 94
2677.73 82
2677.85 69
2677.97 57
2678.09 46
2678.20 37
2678.32 31
2678.44 29
2678.56 28
2678.68 29
2678.80 30
2678.92 30
2679.03 30
2679.15 28
2679.27 25
2679.39 23
2679.51 22
2679.63 24
2679.75 29
2679.86 35
2679.98 41
2680.10 45
2680.22 48
2680.34 50
2680.46 50
2680.58 52
2680.69 56
2680.81 63
2680.93 73
2681.05 83
2681.17 92
2681.29 98
2681.41 99
2681.53 96
2681.64 90
2681.76 82
2681.88 73
2682.00 67
2682.12 62
2682.24 60
2682.36 59
2682.47 59
2682.59 60
2682.71 59
2682.83 56
2682.95 51
2683.07 43
2683.19 33
2683.31 21
2683.42 8
2683.54 0
2683.66 0
2683.78 0
2683.90 0
2684.02 0
2684.14 0
2684.26 0
2684.37 0
2684.49 8
2684.61 16
2684.73 22
2684.85 25
2684.97 26
2685.09 25
2685.21 25
2685.32 25
2685.44 28
2685.56 34
2685.68 43
2685.80 55
2685.92 70
2686.04 87
2686.16 105
2686.27 121
2686.39 134
2686.51 143
2686.63 146
2686.75 143
2686.87 136
2686.99 125
2687.11 113
2687.22 100
2687.34 89
2687.46 81
2687.58 76
2687.70 74
2687.82 74
2687.94 76
2688.06 78
2688.17 81
2688.29 84
2688.41 87
2688.53 91
2688.65 97
2688.77 103
2688.89 109
2689.01 117
2689.12 124
2689.24 130
2689.36 135
2689.48 139
2689.60 142
2689.72 146
2689.84 151
2689.96 158
2690.08 166
2690.19 173
2690.31 180
2690.43 184
2690.55 185
2690.67 183
2690.79 178
2690.91 171
2691.03 163
2691.15 155
2691.26 148
2691.38 142
2691.50 136
2691.62 133
2691.74 130
2691.86 128
2691.98 126
2692.10 125
2692.22 124
2692.33 123
2692.45 125
2692.57 127
2692.69 132
2692.81 139
2692.93 145
2693.05 152
2693.17 156
2693.29 158
2693.40 157
2693.52 153
2693.64 148
2693.76 141
2693.88 133
2694.00 125
2694.12 117
2694.24 109
2694.36 103
2694.47 99
2694.59 97
2694.71 97
2694.83 98
2694.95 101
2695.07 103
2695.19 105
2695.31 106
2695.43 106
2695.55 104
2695.66 101
2695.78 96
2695.90 91
2696.02 86
2696.14 82
2696.26 80
2696.38 81
2696.50 85
2696.62 92
2696.73 100
2696.85 110
2696.97 119
2697.09 126
2697.21 133
2697.33 137
2697.45 142
2697.57 146
2697.69 152
2697.81 159
2697.92 168
2698.04 179
2698.16 189
2698.28 198
2698.40 205
2698.52 207
2698.64 204
2698.76 196
2698.88 184
2699.00 168
2699.12 151
2699.23 135
2699.35 122
2699.47 113
2699.59 107
2699.71 105
2699.83 105
2699.95 105
2700.07 103
2700.19 100
2700.31 94
2700.42 85
2700.54 75
2700.66 66
2700.78 57
2700.90 52
2701.02 50
2701.14 51
2701.26 54
2701.38 60
2701.50 65
2701.62 71
2701.73 77
2701.85 83
2701.97 90
2702.09 99
2702.21 109
2702.33 120
2702.45 131
2702.57 141
2702.69 150
2702.81 157
2702.93 160
2703.05 160
2703.16 157
2703.28 150
2703.40 140
2703.52 127
2703.64 114
2703.76 102
2703.88 92
2704.00 86
2704.12 84
2704.24 85
2704.36 90
2704.47 96
2704.59 102
2704.71 107
2704.83 112
2704.95 115
2705.07 118
2705.19 119
2705.31 121
2705.43 123
2705.55 125
2705.67 128
2705.79 130
2705.91 133
2706.02 135
2706.14 138
2706.26 141
2706.38 145
2706.50 151
2706.62 158
2706.74 166
2706.86 175
2706.98 181
2707.10 185
2707.22 185
2707.34 181
2707.45 174
2707.57 165
2707.69 155
2707.81 147
2707.93 140
2708.05 135
2708.17 132
2708.29 130
2708.41 127
2708.53 124
2708.65 119
2708.77 115
2708.89 111
2709.01 109
2709.12 112
2709.24 119
2709.36 131
2709.48 145
2709.60 159
2709.72 169
2709.84 172
2709.96 168
2710.08 156
2710.20 139
2710.32 119
2710.44 100
2710.56 83
2710.68 71
2710.79 64
2710.91 62
2711.03 63
2711.15 65
2711.27 68
2711.39 70
2711.51 71
2711.63 72
2711.75 73
2711.87 75
2711.99 77
2712.11 81
2712.23 85
2712.35 89
2712.46 93
2712.58 96
2712.70 99
2712.82 101
2712.94 101
2713.06 101
2713.18 99
2713.30 95
2713.42 92
2713.54 89
2713.66 86
2713.78 85
2713.90 86
2714.02 88
2714.14 89
2714.26 89
2714.37 86
2714.49 80
2714.61 72
2714.73 61
2714.85 51
2714.97 41
2715.09 34
2715.21 31
2715.33 31
2715.45 33
2715.57 37
2715.69 42
2715.81 48
2715.93 54
2716.05 61
2716.17 68
2716.29 76
2716.40 83
2716.52 89
2716.64 93
2716.76 95
2716.88 95
2717.00 94
2717.12 92
2717.24 90
2717.36 89
2717.48 89
2717.60 90
2717.72 92
2717.84 94
2717.96 95
2718.08 95
2718.20 96
2718.32 97
2718.44 98
2718.55 101
2718.67 105
2718.79 111
2718.91 117
2719.03 123
2719.15 128
2719.27 130
2719.39 131
2719.51 129
2719.63 126
2719.75 122
2719.87 118
2719.99 115
2720.11 113
2720.23 115
2720.35 120
2720.47 130
2720.59 143
2720.71 159
2720.83 176
2720.94 192
2721.06 205
2721.18 214
2721.30 217
2721.42 215
2721.54 208
2721.66 199
2721.78 188
2721.90 176
2722.02 164
2722.14 151
2722.26 137
2722.38 123
2722.50 109
2722.62 95
2722.74 82
2722.86 72
2722.98 64
2723.10 59
2723.22 57
2723.34 57
2723.46 57
2723.57 57
2723.69 55
2723.81 51
2723.93 45
2724.05 38
2724.17 32
2724.29 26
2724.41 22
2724.53 20
2724.65 18
2724.77 17
2724.89 13
2725.01 7
2725.13 0
2725.25 0
2725.37 0
2725.49 0
2725.61 0
2725.73 0
2725.85 0
2725.97 0
2726.09 3
2726.21 11
2726.33 20
2726.45 29
2726.57 39
2726.68 47
2726.80 55
2726.92 59
2727.04 60
2727.16 57
2727.28 53
2727.40 48
2727.52 44
2727.64 43
2727.76 46
2727.88 52
2728.00 61
2728.12 71
2728.24 81
2728.36 90
2728.48 97
2728.60 101
2728.72 104
2728.84 107
2728.96 110
2729.08 112
2729.20 114
2729.32 115
2729.44 115
2729.56 115
2729.68 113
2729.80 110
2729.92 108
2730.04 106
2730.16 105
2730.28 103
2730.40 101
2730.52 99
2730.63 98
2730.75 96
2730.87 96
2730.99 99
2731.11 103
2731.23 110
2731.35 119
2731.47 127
2731.59 135
2731.71 141
2731.83 143
2731.95 142
2732.07 138
2732.19 132
2732.31 126
2732.43 120
2732.55 115
2732.67 111
2732.79 109
2732.91 107
2733.03 106
2733.15 106
2733.27 106
2733.39 108
2733.51 110
2733.63 115
2733.75 120
2733.87 125
2733.99 129
2734.11 132
2734.23 132
2734.35 131
2734.47 127
2734.59 123
2734.71 119
2734.83 117
2734.95 117
2735.07 119
2735.19 123
2735.31 128
2735.43 134
2735.55 140
2735.67 145
2735.79 148
2735.91 150
2736.03 150
2736.15 148
2736.27 144
2736.39 138
2736.51 132
2736.63 126
2736.75 121
2736.86 118
2736.98 117
2737.10 118
2737.22 120
2737.34 123
2737.46 127
2737.58 132
2737.70 136
2737.82 141
2737.94 145
2738.06 148
2738.18 150
2738.30 150
2738.42 148
2738.54 145
2738.66 141
2738.78 137
2738.90 134
2739.02 133
2739.14 135
2739.26 139
2739.38 145
2739.50 153
2739.62 161
2739.74 169
2739.86 177
2739.98 184
2740.10 191
2740.22 198
2740.34 205
2740.46 211
2740.58 215
2740.70 218
2740.82 220
2740.94 220
2741.06 220
2741.18 221
2741.30 223
2741.42 226
2741.54 232
2741.66 239
2741.78 246
2741.90 252
2742.02 256
2742.14 256
2742.26 253
2742.38 246
2742.50 237
2742.62 227
2742.74 220
2742.86 216
2742.98 218
2743.10 225
2743.22 237
2743.34 252
2743.46 267
2743.58 280
2743.70 287
2743.82 290
2743.94 289
2744.06 285
2744.18 281
2744.30 277
2744.42 274
2744.54 272
2744.66 270
2744.78 265
2744.90 257
2745.02 244
2745.14 228
2745.26 208
2745.38 188
2745.50 168
2745.62 150
2745.74 134
2745.86 122
2745.98 112
2746.10 106
2746.22 101
2746.34 99
2746.46 98
2746.58 97
2746.70 98
2746.82 99
2746.94 100
2747.06 102
2747.18 104
2747.30 107
2747.42 109
2747.54 112
2747.66 114
2747.78 115
2747.90 115
2748.02 114
2748.15 113
2748.27 111
2748.39 110
2748.51 110
2748.63 110
2748.75 110
2748.87 110
2748.99 111
2749.11 112
2749.23 113
2749.35 115
2749.47 117
2749.59 119
2749.71 120
2749.83 120
2749.95 120
2750.07 120
2750.19 121
2750.31 122
2750.43 124
2750.55 126
2750.67 127
2750.79 126
2750.91 122
2751.03 115
2751.15 106
2751.27 96
2751.39 86
2751.51 78
2751.63 73
2751.75 71
2751.87 71
2751.99 72
2752.11 73
2752.23 73
2752.35 72
2752.47 70
2752.59 67
2752.71 64
2752.83 62
2752.95 60
2753.07 60
2753.19 62
2753.31 65
2753.43 70
2753.55 76
2753.67 83
2753.79 89
2753.91 94
2754.03 96
2754.15 96
2754.27 93
2754.40 89
2754.52 84
2754.64 80
2754.76 78
2754.88 77
2755.00 78
2755.12 79
2755.24 80
2755.36 80
2755.48 79
2755.60 76
2755.72 71
2755.84 65
2755.96 57
2756.08 49
2756.20 41
2756.32 34
2756.44 27
2756.56 21
2756.68 15
2756.80 11
2756.92 6
2757.04 2
2757.16 0
2757.28 0
2757.40 0
2757.52 0
2757.64 0
2757.76 0
2757.88 0
2758.00 1
2758.12 8
2758.24 14
2758.37 17
2758.49 16
2758.61 12
2758.73 6
2758.85 0
2758.97 0
2759.09 0
2759.21 3
2759.33 15
2759.45 30
2759.57 47
2759.69 63
2759.81 77
2759.93 86
2760.05 92
2760.17 94
2760.29 93
2760.41 92
2760.53 91
2760.65 90
2760.77 89
2760.89 89
2761.01 87
2761.13 85
2761.25 82
2761.37 79
2761.50 74
2761.62 70
2761.74 65
2761.86 61
2761.98 59
2762.10 59
2762.22 62
2762.34 69
2762.46 78
2762.58 89
2762.70 99
2762.82 109
2762.94 116
2763.06 120
2763.18 122
2763.30 123
2763.42 122
2763.54 121
2763.66 120
2763.78 118
2763.90 116
2764.02 114
2764.14 112
2764.27 112
2764.39 113
2764.51 116
2764.63 123
2764.75 132
2764.87 145
2764.99 161
2765.11 177
2765.23 193
2765.35 207
2765.47 216
2765.59 219
2765.71 217
2765.83 208
2765.95 196
2766.07 183
2766.19 170
2766.31 160
2766.43 154
2766.55 151
2766.68 151
2766.80 153
2766.92 156
2767.04 159
2767.16 160
2767.28 159
2767.40 157
2767.52 155
2767.64 154
2767.76 154
2767.88 157
2768.00 161
2768.12 165
2768.24 169
2768.36 170
2768.48 168
2768.60 163
2768.72 155
2768.85 146
2768.97 136
2769.09 126
2769.21 118
2769.33 111
2769.45 105
2769.57 100
2769.69 96
2769.81 93
2769.93 92
2770.05 93
2770.17 97
2770.29 102
2770.41 110
2770.53 117
2770.65 121
2770.77 122
2770.90 119
2771.02 111
2771.14 100
2771.26 88
2771.38 77
2771.50 69
2771.62 66
2771.74 68
2771.86 75
2771.98 84
2772.10 94
2772.22 102
2772.34 107
2772.46 107
2772.58 104
2772.71 98
2772.83 90
2772.95 83
2773.07 79
2773.19 78
2773.31 80
2773.43 83
2773.55 88
2773.67 93
2773.79 98
2773.91 102
2774.03 106
2774.15 109
2774.27 112
2774.39 113
2774.52 111
2774.64 106
2774.76 97
2774.88 86
2775.00 74
2775.12 65
2775.24 60
2775.36 61
2775.48 68
2775.60 79
2775.72 92
2775.84 103
2775.96 110
2776.08 111
2776.21 107
2776.33 98
2776.45 87
2776.57 78
2776.69 72
2776.81 71
2776.93 74
2777.05 82
2777.17 91
2777.29 101
2777.41 110
2777.53 117
2777.65 122
2777.78 126
2777.90 128
2778.02 127
2778.14 125
2778.26 121
2778.38 115
2778.50 108
2778.62 101
2778.74 96
2778.86 92
2778.98 90
2779.10 92
2779.22 96
2779.35 103
2779.47 110
2779.59 117
2779.71 122
2779.83 124
2779.95 123
2780.07 117
2780.19 108
2780.31 98
2780.43 90
2780.55 84
2780.67 82
2780.80 84
2780.92 89
2781.04 95
2781.16 100
2781.28 103
2781.40 102
2781.52 98
2781.64 93
2781.76 88
2781.88 84
2782.00 82
2782.12 84
2782.25 88
2782.37 93
2782.49 100
2782.61 105
2782.73 110
2782.85 113
2782.97 115
2783.09 116
2783.21 117
2783.33 117
2783.45 118
2783.58 120
2783.70 123
2783.82 126
2783.94 130
2784.06 132
2784.18 134
2784.30 133
2784.42 129
2784.54 123
2784.66 115
2784.78 108
2784.91 101
2785.03 97
2785.15 96
2785.27 97
2785.39 99
2785.51 102
2785.63 104
2785.75 104
2785.87 101
2785.99 96
2786.11 89
2786.24 83
2786.36 77
2786.48 73
2786.60 71
2786.72 70
2786.84 69
2786.96 67
2787.08 64
2787.20 61
2787.32 57
2787.45 54
2787.57 53
2787.69 53
2787.81 53
2787.93 53
2788.05 51
2788.17 47
2788.29 40
2788.41 32
2788.53 23
2788.66 15
2788.78 9
2788.90 6
2789.02 5
2789.14 6
2789.26 7
2789.38 6
2789.50 5
2789.62 1
2789.74 0
2789.87 0
2789.99 0
2790.11 0
2790.23 0
2790.35 0
2790.47 5
2790.59 13
2790.71 19
2790.83 21
2790.96 20
2791.08 18
2791.20 15
2791.32 13
2791.44 14
2791.56 17
2791.68 23
2791.80 28
2791.92 32
2792.04 34
2792.17 33
2792.29 30
2792.41 26
2792.53 23
2792.65 20
2792.77 21
2792.89 23
2793.01 27
2793.13 32
2793.26 37
2793.38 41
2793.50 44
2793.62 45
2793.74 46
2793.86 47
2793.98 50
2794.10 56
2794.22 65
2794.35 76
2794.47 87
2794.59 97
2794.71 104
2794.83 105
2794.95 101
2795.07 93
2795.19 83
2795.31 74
2795.44 69
2795.56 68
2795.68 72
2795.80 80
2795.92 89
2796.04 96
2796.16 100
2796.28 100
2796.41 95
2796.53 87
2796.65 77
2796.77 67
2796.89 60
2797.01 55
2797.13 55
2797.25 60
2797.37 70
2797.50 83
2797.62 97
2797.74 110
2797.86 119
2797.98 123
2798.10 121
2798.22 112
2798.34 98
2798.47 80
2798.59 61
2798.71 41
2798.83 23
2798.95 8
2799.07 0
2799.19 0
2799.31 0
2799.44 0
2799.56 0
2799.68 0
2799.80 5
2799.92 9
2800.04 10
2800.16 8
2800.28 5
2800.41 1
2800.53 0
2800.65 1
2800.77 5
2800.89 13
2801.01 22
2801.13 31
2801.25 40
2801.38 47
2801.50 54
2801.62 61
2801.74 69
2801.86 79
2801.98 90
2802.10 102
2802.22 114
2802.35 124
2802.47 131
2802.59 135
2802.71 135
2802.83 131
2802.95 124
2803.07 116
2803.20 108
2803.32 102
2803.44 100
2803.56 103
2803.68 111
2803.80 122
2803.92 134
2804.04 144
2804.17 151
2804.29 153
2804.41 149
2804.53 141
2804.65 131
2804.77 120
2804.89 111
2805.02 105
2805.14 100
2805.26 98
2805.38 96
2805.50 95
2805.62 94
2805.74 93
2805.87 90
2805.99 88
2806.11 83
2806.23 78
2806.35 70
2806.47 61
2806.59 51
2806.71 39
2806.84 28
2806.96 18
2807.08 13
2807.20 11
2807.32 16
2807.44 24
2807.56 36
2807.69 49
2807.81 61
2807.93 70
2808.05 73
2808.17 72
2808.29 67
2808.41 60
2808.54 53
2808.66 47
2808.78 44
2808.90 45
2809.02 51
2809.14 59
2809.26 70
2809.39 82
2809.51 93
2809.63 103
2809.75 112
2809.87 118
2809.99 124
2810.12 128
2810.24 131
2810.36 133
2810.48 132
2810.60 130
2810.72 126
2810.84 119
2810.97 112
2811.09 103
2811.21 96
2811.33 90
2811.45 87
2811.57 87
2811.69 90
2811.82 98
2811.94 108
2812.06 120
2812.18 132
2812.30 143
2812.42 152
2812.55 157
2812.67 158
2812.79 156
2812.91 150
2813.03 143
2813.15 133
2813.27 124
2813.40 115
2813.52 107
2813.64 102
2813.76 99
2813.88 97
2814.00 97
2814.13 96
2814.25 94
2814.37 89
2814.49 82
2814.61 73
2814.73 63
2814.85 53
2814.98 45
2815.10 41
2815.22 41
2815.34 44
2815.46 51
2815.58 60
2815.71 69
2815.83 76
2815.95 80
2816.07 82
2816.19 82
2816.31 81
2816.44 81
2816.56 81
2816.68 84
2816.80 88
2816.92 93
2817.04 99
2817.17 105
2817.29 112
2817.41 118
2817.53 122
2817.65 122
2817.77 117
2817.89 107
2818.02 93
2818.14 76
2818.26 59
2818.38 45
2818.50 37
2818.62 36
2818.75 41
2818.87 52
2818.99 67
2819.11 83
2819.23 99
2819.35 113
2819.48 123
2819.60 131
2819.72 134
2819.84 133
2819.96 130
2820.08 125
2820.21 118
2820.33 110
2820.45 102
2820.57 93
2820.69 83
2820.82 72
2820.94 58
2821.06 44
2821.18 29
2821.30 14
2821.42 2
2821.55 0
2821.67 0
2821.79 0
2821.91 0
2822.03 0
2822.15 0
2822.28 5
2822.40 11
2822.52 15
2822.64 18
2822.76 20
2822.88 20
2823.01 18
2823.13 15
2823.25 12
2823.37 9
2823.49 6
2823.62 4
2823.74 3
2823.86 2
2823.98 0
2824.10 0
2824.22 0
2824.35 0
2824.47 0
2824.59 0
2824.71 0
2824.83 5
2824.95 20
2825.08 38
2825.20 55
2825.32 70
2825.44 79
2825.56 83
2825.69 82
2825.81 79
2825.93 75
2826.05 72
2826.17 73
2826.29 76
2826.42 82
2826.54 88
2826.66 92
2826.78 93
2826.90 90
2827.03 84
2827.15 75
2827.27 65
2827.39 56
2827.51 50
2827.63 46
2827.76 44
2827.88 42
2828.00 41
2828.12 38
2828.24 34
2828.37 29
2828.49 26
2828.61 24
2828.73 24
2828.85 27
2828.98 32
2829.10 38
2829.22 44
2829.34 51
2829.46 58
2829.58 66
2829.71 76
2829.83 89
2829.95 104
2830.07 119
2830.19 133
2830.32 144
2830.44 151
2830.56 153
2830.68 152
2830.80 149
2830.93 146
2831.05 144
2831.17 143
2831.29 145
2831.41 147
2831.54 150
2831.66 152
2831.78 154
2831.90 155
2832.02 155
2832.15 156
2832.27 155
2832.39 154
2832.51 152
2832.63 148
2832.76 141
2832.88 133
2833.00 122
2833.12 110
2833.24 98
2833.36 87
2833.49 78
2833.61 72
2833.73 71
2833.85 73
2833.97 78
2834.10 84
2834.22 89
2834.34 93
2834.46 93
2834.58 91
2834.71 87
2834.83 81
2834.95 75
2835.07 68
2835.19 62
2835.32 57
2835.44 52
2835.56 50
2835.68 49
2835.80 51
2835.93 57
2836.05 65
2836.17 76
2836.29 87
2836.42 98
2836.54 107
2836.66 112
2836.78 114
2836.90 112
2837.03 106
2837.15 99
2837.27 90
2837.39 80
2837.51 71
2837.64 63
2837.76 58
2837.88 56
2838.00 58
2838.12 64
2838.25 74
2838.37 85
2838.49 97
2838.61 108
2838.73 115
2838.86 117
2838.98 114
2839.10 107
2839.22 96
2839.34 85
2839.47 76
2839.59 72
2839.71 74
2839.83 82
2839.96 94
2840.08 108
2840.20 121
2840.32 130
2840.44 134
2840.57 134
2840.69 132
2840.81 128
2840.93 124
2841.05 123
2841.18 123
2841.30 124
2841.42 125
2841.54 124
2841.67 121
2841.79 117
2841.91 112
2842.03 107
2842.15 102
2842.28 99
2842.40 96
2842.52 94
2842.64 94
2842.76 94
2842.89 95
2843.01 96
2843.13 98
2843.25 98
2843.38 97
2843.50 94
2843.62 90
2843.74 84
2843.86 79
2843.99 75
2844.11 73
2844.23 74
2844.35 77
2844.48 81
2844.60 86
2844.72 91
2844.84 96
2844.96 100
2845.09 104
2845.21 109
2845.33 114
2845.45 120
2845.58 128
2845.70 136
2845.82 145
2845.94 152
2846.06 159
2846.19 163
2846.31 166
2846.43 168
2846.55 169
2846.68 168
2846.80 166
2846.92 162
2847.04 157
2847.17 149
2847.29 139
2847.41 129
2847.53 121
2847.65 116
2847.78 114
2847.90 115
2848.02 117
2848.14 121
2848.27 124
2848.39 126
2848.51 126
2848.63 126
2848.75 126
2848.88 127
2849.00 129
2849.12 131
2849.24 132
2849.37 132
2849.49 130
2849.61 127
2849.73 121
2849.86 115
2849.98 107
2850.10 100
2850.22 92
2850.35 85
2850.47 77
2850.59 69
2850.71 61
2850.83 53
2850.96 44
2851.08 36
2851.20 29
2851.32 25
2851.45 24
2851.57 27
2851.69 34
2851.81 44
2851.94 57
2852.06 71
2852.18 86
2852.30 101
2852.43 116
2852.55 128
2852.67 139
2852.79 145
2852.92 147
2853.04 145
2853.16 137
2853.28 126
2853.40 114
2853.53 102
2853.65 94
2853.77 90
2853.89 92
2854.02 99
2854.14 108
2854.26 119
2854.38 129
2854.51 138
2854.63 143
2854.75 145
2854.87 145
2855.00 144
2855.12 143
2855.24 142
2855.36 141
2855.49 142
2855.61 145
2855.73 150
2855.85 157
2855.98 167
2856.10 181
2856.22 197
2856.34 215
2856.47 232
2856.59 248
2856.71 261
2856.83 268
2856.96 270
2857.08 266
2857.20 258
2857.32 247
2857.45 238
2857.57 232
2857.69 232
2857.81 237
2857.94 249
2858.06 263
2858.18 278
2858.30 291
2858.43 299
2858.55 303
2858.67 302
2858.79 298
2858.92 292
2859.04 283
2859.16 273
2859.28 260
2859.41 245
2859.53 229
2859.65 210
2859.77 192
2859.90 176
2860.02 162
2860.14 152
2860.26 146
2860.39 143
2860.51 142
2860.63 142
2860.75 140
2860.88 138
2861.00 135
2861.12 130
2861.24 126
2861.37 121
2861.49 117
2861.61 114
2861.73 112
2861.86 110
2861.98 110
2862.10 111
2862.22 114
2862.35 117
2862.47 122
2862.59 128
2862.72 135
2862.84 141
2862.96 147
2863.08 152
2863.21 154
2863.33 154
2863.45 154
2863.57 153
2863.70 153
2863.82 155
2863.94 159
2864.06 167
2864.19 175
2864.31 183
2864.43 191
2864.55 196
2864.68 199
2864.80 198
2864.92 194
2865.05 188
2865.17 180
2865.29 172
2865.41 163
2865.54 156
2865.66 149
2865.78 144
2865.90 139
2866.03 134
2866.15 129
2866.27 124
2866.39 118
2866.52 112
2866.64 105
2866.76 99
2866.89 93
2867.01 87
2867.13 81
2867.25 75
2867.38 69
2867.50 64
2867.62 59
2867.74 55
2867.87 52
2867.99 48
2868.11 44
2868.24 39
2868.36 34
2868.48 29
2868.60 24
2868.73 21
2868.85 19
2868.97 16
2869.09 14
2869.22 13
2869.34 12
2869.46 13
2869.59 16
2869.71 21
2869.83 28
2869.95 35
2870.08 42
2870.20 48
2870.32 53
2870.44 55
2870.57 57
2870.69 58
2870.81 59
2870.94 60
2871.06 62
2871.18 64
2871.30 67
2871.43 71
2871.55 77
2871.67 83
2871.80 90
2871.92 98
2872.04 103
2872.16 107
2872.29 109
2872.41 109
2872.53 110
2872.66 112
2872.78 117
2872.90 125
2873.02 135
2873.15 145
2873.27 151
2873.39 153
2873.52 149
2873.64 141
2873.76 128
2873.88 113
2874.01 98
2874.13 84
2874.25 73
2874.38 64
2874.50 56
2874.62 50
2874.74 44
2874.87 40
2874.99 37
2875.11 35
2875.24 34
2875.36 33
2875.48 32
2875.60 30
2875.73 26
2875.85 21
2875.97 16
2876.10 12
2876.22 10
2876.34 11
2876.46 15
2876.59 21
2876.71 28
2876.83 35
2876.96 40
2877.08 44
2877.20 47
2877.32 49
2877.45 50
2877.57 51
2877.69 51
2877.82 50
2877.94 48
2878.06 45
2878.19 43
2878.31 40
2878.43 40
2878.55 41
2878.68 45
2878.80 50
2878.92 56
2879.05 61
2879.17 66
2879.29 71
2879.41 74
2879.54 77
2879.66 79
2879.78 80
2879.91 82
2880.03 84
2880.15 85
2880.28 88
2880.40 90
2880.52 94
2880.64 99
2880.77 104
2880.89 111
2881.01 118
2881.14 127
2881.26 135
2881.38 143
2881.51 149
2881.63 153
2881.75 155
2881.87 153
2882.00 149
2882.12 144
2882.24 141
2882.37 139
2882.49 142
2882.61 148
2882.74 156
2882.86 165
2882.98 173
2883.10 179
2883.23 181
2883.35 181
2883.47 178
2883.60 174
2883.72 170
2883.84 168
2883.97 167
2884.09 168
2884.21 172
2884.34 177
2884.46 183
2884.58 189
2884.70 191
2884.83 190
2884.95 183
2885.07 171
2885.20 155
2885.32 135
2885.44 115
2885.57 96
2885.69 81
2885.81 71
2885.94 67
2886.06 68
2886.18 73
2886.30 82
2886.43 94
2886.55 105
2886.67 115
2886.80 123
2886.92 128
2887.04 128
2887.17 125
2887.29 119
2887.41 111
2887.54 102
2887.66 92
2887.78 82
2887.91 75
2888.03 68
2888.15 63
2888.28 59
2888.40 56
2888.52 53
2888.64 51
2888.77 50
2888.89 49
2889.01 48
2889.14 47
2889.26 47
2889.38 47
2889.51 48
2889.63 50
2889.75 53
2889.88 58
2890.00 65
2890.12 72
2890.25 80
2890.37 88
2890.49 94
2890.62 98
2890.74 101
2890.86 102
2890.99 102
2891.11 99
2891.23 94
2891.35 88
2891.48 79
2891.60 70
2891.72 61
2891.85 52
2891.97 46
2892.09 41
2892.22 39
2892.34 38
2892.46 38
2892.59 38
2892.71 38
2892.83 36
2892.96 34
2893.08 30
2893.20 25
2893.33 21
2893.45 17
2893.57 13
2893.70 11
2893.82 10
2893.94 10
2894.07 13
2894.19 17
2894.31 22
2894.44 29
2894.56 36
2894.68 44
2894.81 51
2894.93 59
2895.05 67
2895.18 76
2895.30 85
2895.42 94
2895.55 102
2895.67 109
2895.79 115
2895.92 118
2896.04 121
2896.16 122
2896.29 122
2896.41 122
2896.53 122
2896.66 120
2896.78 119
2896.90 117
2897.03 115
2897.15 113
2897.27 112
2897.40 112
2897.52 111
2897.64 109
2897.77 105
2897.89 100
2898.01 92
2898.14 82
2898.26 72
2898.38 64
2898.51 57
2898.63 52
2898.75 50
2898.88 49
2899.00 50
2899.12 51
2899.25 52
2899.37 52
2899.49 53
2899.62 54
2899.74 55
2899.86 58
2899.99 62
2900.11 66
2900.23 69
2900.36 72
2900.48 73
2900.60 73
2900.73 72
2900.85 70
2900.97 69
2901.10 70
2901.22 75
2901.34 83
2901.47 95
2901.59 109
2901.71 121
2901.84 131
2901.96 135
2902.09 133
2902.21 125
2902.33 113
2902.46 99
2902.58 85
2902.70 73
2902.83 65
2902.95 60
2903.07 59
2903.20 61
2903.32 65
2903.44 71
2903.57 78
2903.69 87
2903.81 96
2903.94 105
2904.06 114
2904.18 121
2904.31 125
2904.43 125
2904.55 120
2904.68 113
2904.80 102
2904.93 91
2905.05 81
2905.17 73
2905.30 67
2905.42 63
2905.54 62
2905.67 62
2905.79 63
2905.91 64
2906.04 66
2906.16 68
2906.28 69
2906.41 69
2906.53 67
2906.65 63
2906.78 58
2906.90 52
2907.03 46
2907.15 40
2907.27 34
2907.40 29
2907.52 22
2907.64 13
2907.77 3
2907.89 0
2908.01 0
2908.14 0
2908.26 0
2908.38 0
2908.51 0
2908.63 0
2908.76 1
2908.88 11
2909.00 18
2909.13 23
2909.25 25
2909.37 25
2909.50 27
2909.62 31
2909.74 39
2909.87 51
2909.99 65
2910.12 80
2910.24 94
2910.36 105
2910.49 111
2910.61 112
2910.73 109
2910.86 103
2910.98 95
2911.10 86
2911.23 78
2911.35 70
2911.48 63
2911.60 55
2911.72 48
2911.85 41
2911.97 36
2912.09 33
2912.22 33
2912.34 37
2912.46 43
2912.59 52
2912.71 62
2912.84 72
2912.96 82
2913.08 91
2913.21 101
2913.33 110
2913.45 119
2913.58 126
2913.70 129
2913.83 129
2913.95 123
2914.07 113
2914.20 99
2914.32 83
2914.44 66
2914.57 51
2914.69 38
2914.81 29
2914.94 24
2915.06 24
2915.19 28
2915.31 36
2915.43 46
2915.56 57
2915.68 66
2915.80 72
2915.93 75
2916.05 75
2916.18 74
2916.30 73
2916.42 75
2916.55 78
2916.67 85
2916.79 93
2916.92 102
2917.04 107
2917.17 110
2917.29 108
2917.41 103
2917.54 96
2917.66 87
2917.78 77
2917.91 69
2918.03 61
2918.16 55
2918.28 50
2918.40 48
2918.53 48
2918.65 50
2918.78 53
2918.90 56
2919.02 57
2919.15 56
2919.27 52
2919.39 45
2919.52 37
2919.64 30
2919.77 24
2919.89 21
2920.01 21
2920.14 23
2920.26 28
2920.38 34
2920.51 42
2920.63 49
2920.76 57
2920.88 63
2921.00 68
2921.13 73
2921.25 76
2921.38 80
2921.50 83
2921.62 88
2921.75 92
2921.87 96
2922.00 98
2922.12 98
2922.24 97
2922.37 95
2922.49 93
2922.61 91
2922.74 91
2922.86 91
2922.99 92
2923.11 93
2923.23 93
2923.36 92
2923.48 92
2923.61 93
2923.73 96
2923.85 102
2923.98 109
2924.10 118
2924.23 126
2924.35 134
2924.47 141
2924.60 147
2924.72 154
2924.84 163
2924.97 173
2925.09 184
2925.22 196
2925.34 206
2925.46 215
2925.59 221
2925.71 224
2925.84 226
2925.96 227
2926.08 230
2926.21 234
2926.33 241
2926.46 249
2926.58 259
2926.70 268
2926.83 275
2926.95 280
2927.08 281
2927.20 280
2927.32 276
2927.45 269
2927.57 259
2927.70 247
2927.82 233
2927.94 217
2928.07 201
2928.19 185
2928.32 172
2928.44 163
2928.56 159
2928.69 160
2928.81 164
2928.94 169
2929.06 174
2929.18 175
2929.31 172
2929.43 165
2929.56 156
2929.68 146
2929.80 137
2929.93 132
2930.05 131
2930.18 132
2930.30 136
2930.42 141
2930.55 145
2930.67 148
2930.80 148
2930.92 147
2931.05 143
2931.17 138
2931.29 133
2931.42 128
2931.54 123
2931.67 118
2931.79 114
2931.91 111
2932.04 109
2932.16 106
2932.29 104
2932.41 102
2932.53 99
2932.66 95
2932.78 90
2932.91 84
2933.03 78
2933.15 71
2933.28 65
2933.40 60
2933.53 57
2933.65 55
2933.78 55
2933.90 56
2934.02 58
2934.15 60
2934.27 62
2934.40 64
2934.52 66
2934.64 68
2934.77 69
2934.89 69
2935.02 69
2935.14 67
2935.26 65
2935.39 62
2935.51 60
2935.64 58
2935.76 57
2935.89 57
2936.01 56
2936.13 55
2936.26 53
2936.38 49
2936.51 44
2936.63 38
2936.76 33
2936.88 28
2937.00 23
2937.13 19
2937.25 17
2937.38 16
2937.50 18
2937.62 22
2937.75 30
2937.87 39
2938.00 49
2938.12 59
2938.25 65
2938.37 67
2938.49 65
2938.62 60
2938.74 55
2938.87 50
2938.99 49
2939.12 51
2939.24 56
2939.36 64
2939.49 74
2939.61 83
2939.74 90
2939.86 96
2939.98 100
2940.11 102
2940.23 102
2940.36 99
2940.48 95
2940.61 88
2940.73 80
2940.85 71
2940.98 60
2941.10 50
2941.23 40
2941.35 30
2941.48 21
2941.60 14
2941.72 8
2941.85 3
2941.97 0
2942.10 0
2942.22 0
2942.35 0
2942.47 0
2942.59 0
2942.72 0
2942.84 3
2942.97 11
2943.09 20
2943.22 29
2943.34 35
2943.47 39
2943.59 40
2943.71 38
2943.84 34
2943.96 29
2944.09 24
2944.21 19
2944.34 14
2944.46 10
2944.58 5
2944.71 1
2944.83 0
2944.96 0
2945.08 0
2945.21 0
2945.33 0
2945.45 0
2945.58 0
2945.70 0
2945.83 6
2945.95 13
2946.08 21
2946.20 31
2946.33 42
2946.45 56
2946.57 70
2946.70 84
2946.82 96
2946.95 105
2947.07 109
2947.20 109
2947.32 104
2947.45 96
2947.57 86
2947.69 74
2947.82 61
2947.94 48
2948.07 36
2948.19 26
2948.32 18
2948.44 12
2948.56 9
2948.69 6
2948.81 4
2948.94 3
2949.06 1
2949.19 1
2949.31 3
2949.44 7
2949.56 14
2949.68 23
2949.81 31
2949.93 38
2950.06 42
2950.18 44
2950.31 44
2950.43 44
2950.56 47
2950.68 52
2950.81 60
2950.93 72
2951.05 85
2951.18 99
2951.30 112
2951.43 124
2951.55 135
2951.68 143
2951.80 148
2951.93 150
2952.05 149
2952.17 145
2952.30 137
2952.42 127
2952.55 116
2952.67 105
2952.80 96
2952.92 89
2953.05 87
2953.17 88
2953.30 92
2953.42 98
2953.54 104
2953.67 110
2953.79 114
2953.92 115
2954.04 113
2954.17 108
2954.29 100
2954.42 91
2954.54 82
2954.67 75
2954.79 71
2954.91 71
2955.04 76
2955.16 85
2955.29 97
2955.41 110
2955.54 123
2955.66 134
2955.79 142
2955.91 147
2956.04 150
2956.16 151
2956.29 151
2956.41 151
2956.53 151
2956.66 152
2956.78 155
2956.91 160
2957.03 166
2957.16 172
2957.28 179
2957.41 184
2957.53 188
2957.66 191
2957.78 191
2957.91 190
2958.03 187
2958.15 183
2958.28 178
2958.40 174
2958.53 169
2958.65 166
2958.78 163
2958.90 160
2959.03 158
2959.15 156
2959.28 153
2959.40 150
2959.53 146
2959.65 143
2959.78 141
2959.90 140
2960.02 140
2960.15 141
2960.27 143
2960.40 145
2960.52 146
2960.65 145
2960.77 142
2960.90 135
2961.02 126
2961.15 115
2961.27 102
2961.40 90
2961.52 80
2961.65 72
2961.77 66
2961.90 61
2962.02 58
2962.14 54
2962.27 51
2962.39 50
2962.52 50
2962.64 52
2962.77 58
2962.89 66
2963.02 76
2963.14 85
2963.27 90
2963.39 90
2963.52 84
2963.64 74
2963.77 59
2963.89 42
2964.02 25
2964.14 9
2964.27 0
2964.39 0
2964.51 0
2964.64 0
2964.76 0
2964.89 0
2965.01 0
2965.14 0
2965.26 1
2965.39 6
2965.51 11
2965.64 16
2965.76 23
2965.89 31
2966.01 40
2966.14 50
2966.26 60
2966.39 69
2966.51 78
2966.64 88
2966.76 96
2966.89 105
2967.01 113
2967.14 119
2967.26 123
2967.39 124
2967.51 122
2967.63 118
2967.76 111
2967.88 104
2968.01 97
2968.13 92
2968.26 87
2968.38 85
2968.51 83
2968.63 83
2968.76 83
2968.88 82
2969.01 80
2969.13 76
2969.26 72
2969.38 68
2969.51 63
2969.63 61
2969.76 60
2969.88 61
2970.01 65
2970.13 70
2970.26 78
2970.38 86
2970.51 94
2970.63 101
2970.76 106
2970.88 110
2971.01 112
2971.13 112
2971.26 111
2971.38 110
2971.51 108
2971.63 106
2971.76 104
2971.88 101
2972.01 97
2972.13 93
2972.26 86
2972.38 79
2972.51 72
2972.63 66
2972.76 63
2972.88 62
2973.01 63
2973.13 67
2973.26 71
2973.38 75
2973.51 78
2973.63 81
2973.76 84
2973.88 87
2974.01 91
2974.13 96
2974.26 100
2974.38 105
2974.51 109
2974.63 112
2974.76 113
2974.88 113
2975.01 112
2975.13 109
2975.26 104
2975.38 96
2975.51 87
2975.63 75
2975.76 63
2975.88 51
2976.01 40
2976.13 34
2976.26 31
2976.38 33
2976.51 40
2976.63 49
2976.76 58
2976.88 65
2977.01 69
2977.13 68
2977.26 64
2977.38 56
2977.51 47
2977.63 40
2977.76 35
2977.88 34
2978.01 35
2978.13 39
2978.26 44
2978.38 50
2978.51 56
2978.63 61
2978.76 66
2978.88 71
2979.01 77
2979.13 83
2979.26 90
2979.38 97
2979.51 105
2979.63 112
2979.76 119
2979.88 125
2980.01 129
2980.13 132
2980.26 132
2980.38 131
2980.51 128
2980.63 126
2980.76 122
2980.88 118
2981.01 113
2981.13 105
2981.26 95
2981.38 82
2981.51 68
2981.63 54
2981.76 40
2981.88 29
2982.01 21
2982.13 16
2982.26 14
2982.38 16
2982.51 20
2982.64 26
2982.76 33
2982.89 40
2983.01 48
2983.14 54
2983.26 59
2983.39 63
2983.51 64
2983.64 64
2983.76 62
2983.89 59
2984.01 56
2984.14 54
2984.26 52
2984.39 51
2984.51 50
2984.64 49
2984.76 49
2984.89 48
2985.01 46
2985.14 43
2985.26 41
2985.39 38
2985.51 38
2985.64 39
2985.76 43
2985.89 49
2986.02 57
2986.14 64
2986.27 70
2986.39 74
2986.52 74
2986.64 72
2986.77 68
2986.89 63
2987.02 57
2987.14 52
2987.27 48
2987.39 44
2987.52 41
2987.64 38
2987.77 34
2987.89 32
2988.02 30
2988.14 31
2988.27 34
2988.40 40
2988.52 49
2988.65 61
2988.77 73
2988.90 85
2989.02 96
2989.15 104
2989.27 108
2989.40 110
2989.52 109
2989.65 106
2989.77 101
2989.90 96
2990.02 89
2990.15 82
2990.27 75
2990.40 69
2990.53 64
2990.65 61
2990.78 62
2990.90 66
2991.03 73
2991.15 82
2991.28 93
2991.40 104
2991.53 115
2991.65 124
2991.78 132
2991.90 140
2992.03 147
2992.15 153
2992.28 159
2992.41 163
2992.53 164
2992.66 162
2992.78 157
2992.91 148
2993.03 136
2993.16 123
2993.28 111
2993.41 101
2993.53 94
2993.66 90
2993.78 90
2993.91 92
2994.04 97
2994.16 102
2994.29 107
2994.41 112
2994.54 114
2994.66 114
2994.79 111
2994.91 106
2995.04 98
2995.16 88
2995.29 77
2995.41 65
2995.54 52
2995.67 39
2995.79 25
2995.92 10
2996.04 0
2996.17 0
2996.29 0
2996.42 0
2996.54 0
2996.67 0
2996.79 0
2996.92 0
2997.05 7
2997.17 17
2997.30 25
2997.42 30
2997.55 31
2997.67 31
2997.80 30
2997.92 29
2998.05 28
2998.17 27
2998.30 27
2998.43 27
2998.55 26
2998.68 24
2998.80 20
2998.93 15
2999.05 10
2999.18 4
2999.30 0
2999.43 0
2999.56 0
2999.68 0
2999.81 0
2999.93 9
3000.06 21
3000.18 36
3000.31 51
3000.43 66
3000.56 81
3000.69 93
3000.81 102
3000.94 108
3001.06 110
3001.19 110
3001.31 106
3001.44 101
3001.56 97
3001.69 94
3001.82 95
3001.94 98
3002.07 105
3002.19 112
3002.32 120
3002.44 126
3002.57 128
3002.69 125
3002.82 119
3002.95 109
3003.07 99
3003.20 90
3003.32 81
3003.45 75
3003.57 71
3003.70 69
3003.82 67
3003.95 65
3004.08 64
3004.20 65
3004.33 68
3004.45 73
3004.58 81
3004.70 90
3004.83 100
3004.95 110
3005.08 119
3005.21 126
3005.33 131
3005.46 134
3005.58 136
3005.71 135
3005.83 134
3005.96 130
3006.09 126
3006.21 120
3006.34 112
3006.46 104
3006.59 94
3006.71 85
3006.84 78
3006.97 71
3007.09 66
3007.22 62
3007.34 59
3007.47 55
3007.59 50
3007.72 43
3007.85 35
3007.97 27
3008.10 21
3008.22 18
3008.35 19
3008.47 26
3008.60 37
3008.72 51
3008.85 66
3008.98 81
3009.10 94
3009.23 103
3009.35 109
3009.48 111
3009.60 111
3009.73 109
3009.86 107
3009.98 104
3010.11 103
3010.23 103
3010.36 105
3010.49 108
3010.61 112
3010.74 116
3010.86 121
3010.99 126
3011.11 132
3011.24 139
3011.37 148
3011.49 159
3011.62 173
3011.74 187
3011.87 201
3011.99 212
3012.12 218
3012.25 219
3012.37 213
3012.50 201
3012.62 186
3012.75 168
3012.87 150
3013.00 134
3013.13 122
3013.25 115
3013.38 113
3013.50 117
3013.63 124
3013.76 133
3013.88 142
3014.01 151
3014.13 158
3014.26 163
3014.38 165
3014.51 166
3014.64 166
3014.76 166
3014.89 165
3015.01 164
3015.14 163
3015.27 162
3015.39 161
3015.52 158
3015.64 154
3015.77 150
3015.89 145
3016.02 139
3016.15 133
3016.27 127
3016.40 121
3016.52 114
3016.65 107
3016.78 99
3016.90 91
3017.03 82
3017.15 73
3017.28 63
3017.40 54
3017.53 45
3017.66 38
3017.78 33
3017.91 32
3018.03 33
3018.16 37
3018.29 41
3018.41 45
3018.54 48
3018.66 48
3018.79 46
3018.92 44
3019.04 41
3019.17 41
3019.29 42
3019.42 47
3019.55 55
3019.67 65
3019.80 76
3019.92 87
3020.05 97
3020.18 105
3020.30 110
3020.43 112
3020.55 110
3020.68 105
3020.80 97
3020.93 86
3021.06 75
3021.18 63
3021.31 50
3021.43 39
3021.56 29
3021.69 19
3021.81 11
3021.94 4
3022.06 0
3022.19 0
3022.32 0
3022.44 0
3022.57 0
3022.69 0
3022.82 0
3022.95 0
3023.07 0
3023.20 3
3023.32 13
3023.45 25
3023.58 37
3023.70 48
3023.83 56
3023.95 60
3024.08 60
3024.21 56
3024.33 51
3024.46 46
3024.58 43
3024.71 45
3024.84 51
3024.96 61
3025.09 74
3025.22 87
3025.34 99
3025.47 106
3025.59 108
3025.72 106
3025.85 99
3025.97 89
3026.10 78
3026.22 67
3026.35 57
3026.48 47
3026.60 39
3026.73 32
3026.85 26
3026.98 21
3027.11 16
3027.23 14
3027.36 14
3027.48 18
3027.61 25
3027.74 35
3027.86 48
3027.99 62
3028.11 76
3028.24 88
3028.37 96
3028.49 100
3028.62 101
3028.75 98
3028.87 93
3029.00 86
3029.12 79
3029.25 71
3029.38 63
3029.50 55
3029.63 48
3029.75 41
3029.88 35
3030.01 32
3030.13 32
3030.26 36
3030.39 42
3030.51 49
3030.64 55
3030.76 61
3030.89 66
3031.02 69
3031.14 71
3031.27 74
3031.39 77
3031.52 81
3031.65 86
3031.77 92
3031.90 98
3032.03 105
3032.15 111
3032.28 118
3032.40 125
3032.53 132
3032.66 138
3032.78 144
3032.91 148
3033.04 152
3033.16 155
3033.29 157
3033.41 158
3033.54 158
3033.67 157
3033.79 154
3033.92 151
3034.05 146
3034.17 140
3034.30 132
3034.42 123
3034.55 112
3034.68 100
3034.80 87
3034.93 72
3035.06 57
3035.18 42
3035.31 27
3035.43 13
3035.56 2
3035.69 0
3035.81 0
3035.94 0
3036.07 0
3036.19 0
3036.32 0
3036.44 0
3036.57 0
3036.70 1
3036.82 7
3036.95 14
3037.08 21
3037.20 27
3037.33 30
3037.45 31
3037.58 30
3037.71 27
3037.83 24
3037.96 23
3038.09 25
3038.21 32
3038.34 42
3038.46 55
3038.59 68
3038.72 79
3038.84 87
3038.97 89
3039.10 86
3039.22 78
3039.35 67
3039.48 55
3039.60 43
3039.73 33
3039.85 25
3039.98 21
3040.11 22
3040.23 26
3040.36 33
3040.49 41
3040.61 49
3040.74 55
3040.87 57
3040.99 56
3041.12 53
3041.24 50
3041.37 48
3041.50 49
3041.62 52
3041.75 57
3041.88 63
3042.00 67
3042.13 68
3042.26 66
3042.38 61
3042.51 55
3042.64 48
3042.76 43
3042.89 41
3043.01 43
3043.14 48
3043.27 55
3043.39 63
3043.52 71
3043.65 78
3043.77 85
3043.90 91
3044.03 96
3044.15 102
3044.28 108
3044.41 114
3044.53 120
3044.66 124
3044.78 126
3044.91 126
3045.04 123
3045.16 118
3045.29 112
3045.42 107
3045.54 102
3045.67 100
3045.80 99
3045.92 100
3046.05 101
3046.18 103
3046.30 106
3046.43 107
3046.56 109
3046.68 110
3046.81 111
3046.93 112
3047.06 113
3047.19 113
3047.31 114
3047.44 114
3047.57 112
3047.69 109
3047.82 103
3047.95 93
3048.07 80
3048.20 65
3048.33 49
3048.45 35
3048.58 23
3048.71 17
3048.83 15
3048.96 19
3049.09 26
3049.21 36
3049.34 46
3049.47 55
3049.59 62
3049.72 66
3049.85 67
3049.97 66
3050.10 64
3050.22 62
3050.35 60
3050.48 59
3050.60 58
3050.73 59
3050.86 60
3050.98 60
3051.11 62
3051.24 63
3051.36 65
3051.49 68
3051.62 73
3051.74 80
3051.87 90
3052.00 101
3052.12 113
3052.25 125
3052.38 136
3052.50 146
3052.63 154
3052.76 160
3052.88 163
3053.01 166
3053.14 166
3053.26 165
3053.39 161
3053.52 156
3053.64 150
3053.77 145
3053.90 140
3054.02 138
3054.15 139
3054.28 144
3054.40 152
3054.53 162
3054.66 171
3054.78 179
3054.91 184
3055.04 185
3055.16 182
3055.29 176
3055.42 168
3055.54 161
3055.67 154
3055.80 149
3055.92 146
3056.05 145
3056.18 144
3056.30 146
3056.43 148
3056.56 152
3056.68 158
3056.81 165
3056.94 173
3057.06 181
3057.19 188
3057.32 194
3057.44 198
3057.57 200
3057.70 199
3057.82 196
3057.95 191
3058.08 184
3058.20 176
3058.33 167
3058.46 159
3058.58 151
3058.71 144
3058.84 139
3058.96 138
3059.09 140
3059.22 145
3059.34 152
3059.47 160
3059.60 168
3059.73 173
3059.85 174
3059.98 172
3060.11 166
3060.23 158
3060.36 149
3060.49 142
3060.61 136
3060.74 132
3060.87 130
3060.99 128
3061.12 126
3061.25 123
3061.37 119
3061.50 114
3061.63 111
3061.75 108
3061.88 108
3062.01 109
3062.13 112
3062.26 116
3062.39 120
3062.51 124
3062.64 128
3062.77 131
3062.90 132
3063.02 132
3063.15 130
3063.28 127
3063.40 124
3063.53 121
3063.66 118
3063.78 116
3063.91 113
3064.04 109
3064.16 104
3064.29 97
3064.42 89
3064.54 80
3064.67 73
3064.80 67
3064.92 65
3065.05 65
3065.18 68
3065.31 72
3065.43 75
3065.56 79
3065.69 81
3065.81 83
3065.94 84
3066.07 83
3066.19 83
3066.32 82
3066.45 81
3066.57 80
3066.70 79
3066.83 79
3066.96 79
3067.08 78
3067.21 77
3067.34 75
3067.46 73
3067.59 70
3067.72 67
3067.84 64
3067.97 59
3068.10 52
3068.22 45
3068.35 38
3068.48 32
3068.61 29
3068.73 28
3068.86 30
3068.99 34
3069.11 39
3069.24 43
3069.37 46
3069.49 48
3069.62 50
3069.75 52
3069.88 55
3070.00 59
3070.13 63
3070.26 66
3070.38 66
3070.51 63
3070.64 57
3070.76 48
3070.89 39
3071.02 30
3071.15 23
3071.27 18
3071.40 17
3071.53 18
3071.65 21
3071.78 26
3071.91 31
3072.03 36
3072.16 40
3072.29 43
3072.42 45
3072.54 47
3072.67 48
3072.80 52
3072.92 57
3073.05 63
3073.18 72
3073.30 81
3073.43 89
3073.56 96
3073.69 100
3073.81 103
3073.94 104
3074.07 106
3074.19 109
3074.32 114
3074.45 121
3074.58 130
3074.70 139
3074.83 145
3074.96 146
3075.08 142
3075.21 131
3075.34 115
3075.46 96
3075.59 76
3075.72 58
3075.85 44
3075.97 35
3076.10 30
3076.23 29
3076.35 30
3076.48 33
3076.61 37
3076.74 41
3076.86 45
3076.99 47
3077.12 49
3077.24 51
3077.37 51
3077.50 52
3077.63 53
3077.75 54
3077.88 55
3078.01 57
3078.13 59
3078.26 60
3078.39 62
3078.52 63
3078.64 65
3078.77 66
3078.90 68
3079.02 69
3079.15 71
3079.28 73
3079.41 74
3079.53 74
3079.66 72
3079.79 68
3079.91 63
3080.04 56
3080.17 49
3080.30 41
3080.42 34
3080.55 27
3080.68 22
3080.81 17
3080.93 13
3081.06 8
3081.19 4
3081.31 2
3081.44 1
3081.57 4
3081.70 10
3081.82 20
3081.95 32
3082.08 44
3082.20 53
3082.33 59
3082.46 59
3082.59 55
3082.71 47
3082.84 36
3082.97 27
3083.10 18
3083.22 12
3083.35 8
3083.48 5
3083.60 2
3083.73 0
3083.86 0
3083.99 0
3084.11 0
3084.24 0
3084.37 0
3084.50 0
3084.62 0
3084.75 8
3084.88 21
3085.00 34
3085.13 46
3085.26 56
3085.39 61
3085.51 62
3085.64 59
3085.77 52
3085.90 44
3086.02 36
3086.15 29
3086.28 26
3086.40 25
3086.53 26
3086.66 29
3086.79 32
3086.91 34
3087.04 35
3087.17 34
3087.30 34
3087.42 33
3087.55 34
3087.68 36
3087.81 38
3087.93 40
3088.06 40
3088.19 37
3088.32 33
3088.44 26
3088.57 20
3088.70 16
3088.82 15
3088.95 20
3089.08 29
3089.21 42
3089.33 57
3089.46 72
3089.59 86
3089.72 95
3089.84 100
3089.97 100
3090.10 95
3090.23 87
3090.35 76
3090.48 65
3090.61 53
3090.74 44
3090.86 35
3090.99 29
3091.12 23
3091.25 19
3091.37 16
3091.50 12
3091.63 10
3091.75 8
3091.88 9
3092.01 11
3092.14 15
3092.26 19
3092.39 23
3092.52 26
3092.65 26
3092.77 23
3092.90 19
3093.03 15
3093.16 10
3093.28 7
3093.41 7
3093.54 8
3093.67 10
3093.79 13
3093.92 15
3094.05 17
3094.18 16
3094.30 14
3094.43 12
3094.56 9
3094.69 7
3094.81 5
3094.94 2
3095.07 0
3095.20 0
3095.32 0
3095.45 0
3095.58 0
3095.71 0
3095.83 0
3095.96 0
3096.09 7
3096.22 17
3096.34 28
3096.47 39
3096.60 50
3096.73 61
3096.85 71
3096.98 81
3097.11 90
3097.24 98
3097.36 105
3097.49 110
3097.62 114
3097.75 116
3097.87 115
3098.00 113
3098.13 109
3098.26 104
3098.38 97
3098.51 91
3098.64 85
3098.77 82
3098.90 81
3099.02 83
3099.15 87
3099.28 93
3099.41 98
3099.53 102
3099.66 105
3099.79 105
3099.92 105
3100.04 104
3100.17 102
3100.30 101
3100.43 98
3100.55 95
3100.68 89
3100.81 81
3100.94 72
3101.06 61
3101.19 52
3101.32 45
3101.45 41
3101.58 40
3101.70 43
3101.83 47
3101.96 52
3102.09 57
3102.21 60
3102.34 64
3102.47 67
3102.60 71
3102.72 76
3102.85 83
3102.98 90
3103.11 98
3103.23 106
3103.36 113
3103.49 119
3103.62 123
3103.75 125
3103.87 124
3104.00 121
3104.13 116
3104.26 110
3104.38 104
3104.51 99
3104.64 96
3104.77 94
3104.89 94
3105.02 95
3105.15 96
3105.28 96
3105.41 97
3105.53 98
3105.66 99
3105.79 101
3105.92 103
3106.04 104
3106.17 106
3106.30 108
3106.43 110
3106.55 112
3106.68 114
3106.81 117
3106.94 119
3107.07 122
3107.19 125
3107.32 129
3107.45 133
3107.58 139
3107.70 144
3107.83 150
3107.96 155
3108.09 158
3108.22 159
3108.34 158
3108.47 156
3108.60 153
3108.73 150
3108.85 147
3108.98 144
3109.11 140
3109.24 136
3109.37 131
3109.49 128
3109.62 124
3109.75 122
3109.88 121
3110.00 121
3110.13 120
3110.26 119
3110.39 117
3110.52 113
3110.64 109
3110.77 105
3110.90 101
3111.03 98
3111.16 96
3111.28 96
3111.41 97
3111.54 99
3111.67 102
3111.79 107
3111.92 112
3112.05 117
3112.18 120
3112.31 123
3112.43 122
3112.56 119
3112.69 113
3112.82 105
3112.95 96
3113.07 88
3113.20 81
3113.33 75
3113.46 70
3113.58 66
3113.71 62
3113.84 59
3113.97 57
3114.10 57
3114.22 61
3114.35 68
3114.48 78
3114.61 91
3114.74 103
3114.86 113
3114.99 120
3115.12 124
3115.25 123
3115.38 120
3115.50 114
3115.63 107
3115.76 99
3115.89 92
3116.01 85
3116.14 80
3116.27 76
3116.40 73
3116.53 72
3116.65 72
3116.78 73
3116.91 75
3117.04 76
3117.17 77
3117.29 78
3117.42 79
3117.55 80
3117.68 82
3117.81 84
3117.93 87
3118.06 91
3118.19 96
3118.32 103
3118.45 110
3118.57 118
3118.70 127
3118.83 134
3118.96 141
3119.09 147
3119.21 152
3119.34 157
3119.47 161
3119.60 167
3119.73 174
3119.85 183
3119.98 193
3120.11 204
3120.24 214
3120.37 223
3120.49 229
3120.62 233
3120.75 234
3120.88 233
3121.01 230
3121.13 225
3121.26 221
3121.39 217
3121.52 212
3121.65 207
3121.77 201
3121.90 193
3122.03 183
3122.16 170
3122.29 154
3122.41 138
3122.54 122
3122.67 108
3122.80 95
3122.93 85
3123.06 78
3123.18 73
3123.31 69
3123.44 67
3123.57 65
3123.70 64
3123.82 64
3123.95 65
3124.08 66
3124.21 69
3124.34 72
3124.46 74
3124.59 75
3124.72 73
3124.85 67
3124.98 58
3125.10 48
3125.23 36
3125.36 25
3125.49 15
3125.62 8
3125.75 2
3125.87 0
3126.00 0
3126.13 0
3126.26 0
3126.39 0
3126.51 0
3126.64 0
3126.77 0
3126.90 0
3127.03 0
3127.16 2
3127.28 5
3127.41 9
3127.54 15
3127.67 21
3127.80 29
3127.92 36
3128.05 41
3128.18 45
3128.31 46
3128.44 45
3128.56 43
3128.69 39
3128.82 36
3128.95 33
3129.08 33
3129.21 35
3129.33 37
3129.46 40
3129.59 42
3129.72 42
3129.85 40
3129.98 36
3130.10 30
3130.23 22
3130.36 14
3130.49 7
3130.62 0
3130.74 0
3130.87 0
3131.00 0
3131.13 4
3131.26 14
3131.39 26
3131.51 40
3131.64 53
3131.77 64
3131.90 72
3132.03 77
3132.16 80
3132.28 83
3132.41 86
3132.54 89
3132.67 94
3132.80 99
3132.93 103
3133.05 105
3133.18 106
3133.31 107
3133.44 108
3133.57 109
3133.69 113
3133.82 118
3133.95 124
3134.08 130
3134.21 135
3134.34 138
3134.46 140
3134.59 141
3134.72 140
3134.85 139
3134.98 137
3135.11 134
3135.23 129
3135.36 122
3135.49 114
3135.62 105
3135.75 97
3135.88 90
3136.00 85
3136.13 81
3136.26 79
3136.39 78
3136.52 76
3136.65 74
3136.77 70
3136.90 65
3137.03 58
3137.16 50
3137.29 43
3137.42 38
3137.54 35
3137.67 36
3137.80 39
3137.93 45
3138.06 51
3138.19 56
3138.32 59
3138.44 58
3138.57 56
3138.70 52
3138.83 48
3138.96 46
3139.09 46
3139.21 48
3139.34 52
3139.47 57
3139.60 62
3139.73 65
3139.86 68
3139.98 69
3140.11 69
3140.24 68
3140.37 68
3140.50 66
3140.63 64
3140.76 60
3140.88 55
3141.01 49
3141.14 42
3141.27 37
3141.40 35
3141.53 36
3141.65 41
3141.78 49
3141.91 60
3142.04 72
3142.17 83
3142.30 92
3142.43 98
3142.55 100
3142.68 98
3142.81 93
3142.94 85
3143.07 75
3143.20 65
3143.32 55
3143.45 48
3143.58 43
3143.71 42
3143.84 44
3143.97 49
3144.10 56
3144.22 66
3144.35 76
3144.48 85
3144.61 92
3144.74 95
3144.87 94
3145.00 90
3145.12 83
3145.25 76
3145.38 69
3145.51 64
3145.64 60
3145.77 57
3145.89 54
3146.02 49
3146.15 43
3146.28 36
3146.41 27
3146.54 19
3146.67 11
3146.79 6
3146.92 3
3147.05 3
3147.18 7
3147.31 13
3147.44 21
3147.57 31
3147.69 41
3147.82 50
3147.95 57
3148.08 61
3148.21 62
3148.34 60
3148.47 56
3148.60 51
3148.72 44
3148.85 38
3148.98 32
3149.11 27
3149.24 24
3149.37 23
3149.50 24
3149.62 29
3149.75 36
3149.88 45
3150.01 55
3150.14 63
3150.27 70
3150.40 73
3150.52 74
3150.65 71
3150.78 66
3150.91 60
3151.04 55
3151.17 50
3151.30 46
3151.42 44
3151.55 44
3151.68 45
3151.81 47
3151.94 50
3152.07 54
3152.20 59
3152.33 65
3152.45 72
3152.58 78
3152.71 85
3152.84 90
3152.97 93
3153.10 95
3153.23 93
3153.36 90
3153.48 85
3153.61 80
3153.74 76
3153.87 75
3154.00 77
3154.13 81
3154.26 88
3154.38 97
3154.51 105
3154.64 111
3154.77 114
3154.90 114
3155.03 111
3155.16 105
3155.29 100
3155.41 95
3155.54 90
3155.67 87
3155.80 84
3155.93 80
3156.06 75
3156.19 67
3156.32 58
3156.44 49
3156.57 41
3156.70 36
3156.83 33
3156.96 32
3157.09 32
3157.22 31
3157.35 28
3157.47 24
3157.60 18
3157.73 11
3157.86 6
3157.99 3
3158.12 2
3158.25 5
3158.38 10
3158.51 18
3158.63 28
3158.76 38
3158.89 48
3159.02 56
3159.15 62
3159.28 64
3159.41 63
3159.54 59
3159.66 53
3159.79 45
3159.92 37
3160.05 29
3160.18 22
3160.31 15
3160.44 9
3160.57 4
3160.70 0
3160.82 0
3160.95 0
3161.08 0
3161.21 0
3161.34 0
3161.47 0
3161.60 0
3161.73 0
3161.86 1
3161.98 10
3162.11 22
3162.24 36
3162.37 51
3162.50 65
3162.63 78
3162.76 86
3162.89 91
3163.02 91
3163.14 88
3163.27 84
3163.40 81
3163.53 78
3163.66 78
3163.79 79
3163.92 83
3164.05 89
3164.18 97
3164.30 104
3164.43 112
3164.56 119
3164.69 124
3164.82 127
3164.95 128
3165.08 128
3165.21 128
3165.34 127
3165.46 127
3165.59 126
3165.72 124
3165.85 121
3165.98 117
3166.11 110
3166.24 103
3166.37 95
3166.50 87
3166.63 81
3166.75 77
3166.88 75
3167.01 74
3167.14 74
3167.27 73
3167.40 71
3167.53 68
3167.66 64
3167.79 59
3167.92 56
3168.04 54
3168.17 53
3168.30 52
3168.43 51
3168.56 49
3168.69 47
3168.82 44
3168.95 44
3169.08 46
3169.21 52
3169.33 61
3169.46 73
3169.59 84
3169.72 95
3169.85 101
3169.98 104
3170.11 103
3170.24 99
3170.37 95
3170.50 92
3170.62 90
3170.75 89
3170.88 90
3171.01 91
3171.14 92
3171.27 91
3171.40 88
3171.53 83
3171.66 77
3171.79 70
3171.92 63
3172.04 56
3172.17 51
3172.30 46
3172.43 42
3172.56 39
3172.69 35
3172.82 32
3172.95 29
3173.08 28
3173.21 28
3173.34 29
3173.46 32
3173.59 36
3173.72 40
3173.85 43
3173.98 47
3174.11 50
3174.24 54
3174.37 59
3174.50 64
3174.63 69
3174.76 72
3174.88 73
3175.01 73
3175.14 70
3175.27 65
3175.40 60
3175.53 57
3175.66 54
3175.79 53
3175.92 54
3176.05 54
3176.18 55
3176.31 54
3176.43 51
3176.56 48
3176.69 44
3176.82 40
3176.95 35
3177.08 31
3177.21 26
3177.34 20
3177.47 14
3177.60 7
3177.73 1
3177.86 0
3177.99 0
3178.11 0
3178.24 0
3178.37 6
3178.50 13
3178.63 19
3178.76 24
3178.89 26
3179.02 27
3179.15 26
3179.28 24
3179.41 23
3179.54 22
3179.66 21
3179.79 20
3179.92 18
3180.05 15
3180.18 10
3180.31 5
3180.44 1
3180.57 0
3180.70 0
3180.83 0
3180.96 3
3181.09 7
3181.22 10
3181.35 11
3181.47 9
3181.60 5
3181.73 1
3181.86 0
3181.99 0
3182.12 0
3182.25 0
3182.38 0
3182.51 0
3182.64 0
3182.77 4
3182.90 8
3183.03 14
3183.16 21
3183.28 30
3183.41 39
3183.54 49
3183.67 59
3183.80 68
3183.93 74
3184.06 78
3184.19 78
3184.32 75
3184.45 70
3184.58 63
3184.71 55
3184.84 48
3184.97 41
3185.10 36
3185.22 31
3185.35 28
3185.48 27
3185.61 26
3185.74 28
3185.87 30
3186.00 35
3186.13 40
3186.26 47
3186.39 53
3186.52 59
3186.65 64
3186.78 68
3186.91 70
3187.04 71
3187.17 71
3187.29 70
3187.42 70
3187.55 70
3187.68 69
3187.81 69
3187.94 69
3188.07 68
3188.20 68
3188.33 69
3188.46 71
3188.59 74
3188.72 79
3188.85 84
3188.98 88
3189.11 90
3189.24 88
3189.37 83
3189.49 74
3189.62 62
3189.75 47
3189.88 32
3190.01 17
3190.14 4
3190.27 0
3190.40 0
3190.53 0
3190.66 0
3190.79 0
3190.92 0
3191.05 0
3191.18 0
3191.31 2
3191.44 8
3191.57 15
3191.70 22
3191.82 29
3191.95 34
3192.08 37
3192.21 37
3192.34 35
3192.47 31
3192.60 26
3192.73 21
3192.86 17
3192.99 17
3193.12 20
3193.25 26
3193.38 36
3193.51 47
3193.64 59
3193.77 71
3193.90 80
3194.03 87
3194.16 92
3194.29 93
3194.42 93
3194.54 91
3194.67 89
3194.80 86
3194.93 82
3195.06 77
3195.19 73
3195.32 68
3195.45 64
3195.58 61
3195.71 60
3195.84 60
3195.97 60
3196.10 58
3196.23 55
3196.36 50
3196.49 43
3196.62 34
3196.75 26
3196.88 20
3197.01 17
3197.14 17
3197.27 20
3197.40 25
3197.52 31
3197.65 36
3197.78 38
3197.91 39
3198.04 37
3198.17 33
3198.30 29
3198.43 26
3198.56 26
3198.69 28
3198.82 31
3198.95 36
3199.08 40
3199.21 44
3199.34 46
3199.47 48
3199.60 50
3199.73 53
3199.86 58
3199.99 63
3200.12 66
3200.25 67
3200.38 65
3200.51 58
3200.64 47
3200.77 34
3200.90 22
3201.03 13
3201.15 7
3201.28 5
3201.41 7
3201.54 12
3201.67 17
3201.80 23
3201.93 29
3202.06 33
3202.19 37
3202.32 40
3202.45 42
3202.58 45
3202.71 48
3202.84 51
3202.97 54
3203.10 59
3203.23 63
3203.36 67
3203.49 71
3203.62 73
3203.75 73
3203.88 71
3204.01 68
3204.14 66
3204.27 64
3204.40 63
3204.53 64
3204.66 65
3204.79 66
3204.92 66
3205.05 64
3205.18 60
3205.31 54
3205.44 48
3205.57 42
3205.69 39
3205.82 40
3205.95 44
3206.08 51
3206.21 59
3206.34 66
3206.47 72
3206.60 76
3206.73 77
3206.86 75
3206.99 73
3207.12 71
3207.25 71
3207.38 73
3207.51 78
3207.64 86
3207.77 95
3207.90 105
3208.03 115
3208.16 124
3208.29 132
3208.42 140
3208.55 148
3208.68 157
3208.81 167
3208.94 179
3209.07 191
3209.20 203
3209.33 215
3209.46 226
3209.59 236
3209.72 245
3209.85 255
3209.98 265
3210.11 276
3210.24 287
3210.37 300
3210.50 313
3210.63 326
3210.76 337
3210.89 348
3211.02 359
3211.15 368
3211.28 379
3211.41 389
3211.54 401
3211.67 413
3211.80 425
3211.93 437
3212.06 448
3212.19 456
3212.32 461
3212.45 463
3212.58 462
3212.71 460
3212.84 458
3212.97 456
3213.10 456
3213.23 458
3213.36 462
3213.49 467
3213.62 473
3213.75 477
3213.88 481
3214.01 485
3214.14 487
3214.27 488
3214.40 488
3214.53 486
3214.66 481
3214.79 473
3214.92 461
3215.05 447
3215.17 432
3215.30 416
3215.43 402
3215.56 388
3215.69 375
3215.82 361
3215.95 346
3216.08 330
3216.21 313
3216.34 296
3216.47 279
3216.60 264
3216.73 252
3216.86 241
3216.99 230
3217.12 219
3217.25 208
3217.38 196
3217.51 185
3217.64 175
3217.77 168
3217.90 165
3218.03 167
3218.16 172
3218.29 180
3218.42 189
3218.55 198
3218.68 204
3218.81 209
3218.94 210
3219.07 207
3219.21 202
3219.34 193
3219.47 183
3219.60 172
3219.73 162
3219.86 152
3219.99 145
3220.12 141
3220.25 140
3220.38 144
3220.51 149
3220.64 156
3220.77 162
3220.90 165
3221.03 164
3221.16 158
3221.29 147
3221.42 132
3221.55 115
3221.68 98
3221.81 83
3221.94 71
3222.07 65
3222.20 65
3222.33 70
3222.46 79
3222.59 90
3222.72 100
3222.85 108
3222.98 111
3223.11 110
3223.24 104
3223.37 96
3223.50 88
3223.63 80
3223.76 76
3223.89 76
3224.02 79
3224.15 85
3224.28 92
3224.41 99
3224.54 106
3224.67 112
3224.80 117
3224.93 119
3225.06 119
3225.19 117
3225.32 115
3225.45 112
3225.58 110
3225.71 109
3225.84 110
3225.97 112
3226.10 113
3226.23 112
3226.36 109
3226.49 103
3226.62 95
3226.75 87
3226.88 80
3227.01 77
3227.14 78
3227.27 82
3227.40 89
3227.53 96
3227.66 104
3227.79 111
3227.92 118
3228.05 124
3228.18 130
3228.31 136
3228.44 142
3228.57 146
3228.71 149
3228.84 151
3228.97 150
3229.10 147
3229.23 143
3229.36 138
3229.49 133
3229.62 129
3229.75 125
3229.88 121
3230.01 116
3230.14 110
3230.27 103
3230.40 93
3230.53 83
3230.66 72
3230.79 61
3230.92 51
3231.05 42
3231.18 35
3231.31 28
3231.44 22
3231.57 17
3231.70 13
3231.83 10
3231.96 9
3232.09 9
3232.22 9
3232.35 10
3232.48 10
3232.61 8
3232.74 6
3232.87 2
3233.00 0
3233.13 0
3233.26 0
3233.40 0
3233.53 0
3233.66 0
3233.79 0
3233.92 0
3234.05 6
3234.18 15
3234.31 25
3234.44 36
3234.57 48
3234.70 59
3234.83 70
3234.96 79
3235.09 88
3235.22 94
3235.35 97
3235.48 99
3235.61 98
3235.74 95
3235.87 91
3236.00 86
3236.13 81
3236.26 76
3236.39 71
3236.52 65
3236.65 60
3236.78 56
3236.92 54
3237.05 54
3237.18 56
3237.31 61
3237.44 68
3237.57 76
3237.70 84
3237.83 90
3237.96 94
3238.09 96
3238.22 96
3238.35 96
3238.48 96
3238.61 97
3238.74 98
3238.87 99
3239.00 100
3239.13 101
3239.26 101
3239.39 102
3239.52 103
3239.65 106
3239.78 110
3239.91 116
3240.05 123
3240.18 129
3240.31 134
3240.44 137
3240.57 138
3240.70 138
3240.83 137
3240.96 137
3241.09 140
3241.22 143
3241.35 148
3241.48 151
3241.61 152
3241.74 148
3241.87 140
3242.00 127
3242.13 112
3242.26 95
3242.39 78
3242.52 63
3242.66 51
3242.79 42
3242.92 36
3243.05 33
3243.18 33
3243.31 33
3243.44 35
3243.57 37
3243.70 39
3243.83 40
3243.96 41
3244.09 42
3244.22 44
3244.35 45
3244.48 48
3244.61 52
3244.74 57
3244.87 62
3245.00 68
3245.14 73
3245.27 78
3245.40 82
3245.53 85
3245.66 86
3245.79 86
3245.92 84
3246.05 81
3246.18 76
3246.31 70
3246.44 63
3246.57 57
3246.70 51
3246.83 46
3246.96 42
3247.09 40
3247.22 39
3247.36 40
3247.49 41
3247.62 44
3247.75 46
3247.88 48
3248.01 48
3248.14 47
3248.27 43
3248.40 37
3248.53 29
3248.66 20
3248.79 12
3248.92 5
3249.05 2
3249.18 2
3249.31 6
3249.45 14
3249.58 25
3249.71 37
3249.84 51
3249.97 65
3250.10 77
3250.23 88
3250.36 96
3250.49 102
3250.62 105
3250.75 106
3250.88 105
3251.01 104
3251.14 103
3251.27 104
3251.41 105
3251.54 108
3251.67 111
3251.80 114
3251.93 116
3252.06 116
3252.19 114
3252.32 112
3252.45 110
3252.58 107
3252.71 104
3252.84 100
3252.97 97
3253.10 93
3253.24 91
3253.37 90
3253.50 91
3253.63 94
3253.76 99
3253.89 103
3254.02 106
3254.15 107
3254.28 105
3254.41 101
3254.54 96
3254.67 91
3254.80 87
3254.94 85
3255.07 87
3255.20 92
3255.33 101
3255.46 111
3255.59 122
3255.72 132
3255.85 140
3255.98 143
3256.11 142
3256.24 136
3256.37 127
3256.50 114
3256.64 100
3256.77 85
3256.90 72
3257.03 60
3257.16 51
3257.29 44
3257.42 40
3257.55 38
3257.68 39
3257.81 41
3257.94 44
3258.07 46
3258.21 47
3258.34 46
3258.47 43
3258.60 39
3258.73 34
3258.86 29
3258.99 24
3259.12 21
3259.25 20
3259.38 20
3259.51 22
3259.64 23
3259.78 23
3259.91 20
3260.04 16
3260.17 8
3260.30 0
3260.43 0
3260.56 0
3260.69 0
3260.82 0
3260.95 0
3261.08 0
3261.21 0
3261.35 3
3261.48 15
3261.61 29
3261.74 43
3261.87 58
3262.00 71
3262.13 82
3262.26 88
3262.39 89
3262.52 84
3262.65 76
3262.79 66
3262.92 57
3263.05 50
3263.18 46
3263.31 46
3263.44 49
3263.57 53
3263.70 59
3263.83 63
3263.96 67
3264.10 69
3264.23 72
3264.36 75
3264.49 79
3264.62 85
3264.75 94
3264.88 104
3265.01 116
3265.14 127
3265.27 135
3265.40 138
3265.54 135
3265.67 126
3265.80 113
3265.93 97
3266.06 83
3266.19 71
3266.32 64
3266.45 61
3266.58 62
3266.71 64
3266.85 65
3266.98 67
3267.11 68
3267.24 71
3267.37 77
3267.50 86
3267.63 98
3267.76 111
3267.89 123
3268.02 131
3268.16 133
3268.29 129
3268.42 119
3268.55 106
3268.68 92
3268.81 78
3268.94 67
3269.07 59
3269.20 54
3269.34 52
3269.47 50
3269.60 48
3269.73 46
3269.86 42
3269.99 37
3270.12 30
3270.25 22
3270.38 15
3270.51 10
3270.65 8
3270.78 10
3270.91 15
3271.04 24
3271.17 34
3271.30 44
3271.43 52
3271.56 59
3271.69 62
3271.83 63
3271.96 63
3272.09 61
3272.22 59
3272.35 57
3272.48 54
3272.61 50
3272.74 45
3272.87 39
3273.01 34
3273.14 30
3273.27 30
3273.40 33
3273.53 39
3273.66 47
3273.79 54
3273.92 60
3274.05 63
3274.19 63
3274.32 60
3274.45 55
3274.58 50
3274.71 45
3274.84 43
3274.97 44
3275.10 47
3275.24 53
3275.37 60
3275.50 69
3275.63 78
3275.76 86
3275.89 91
3276.02 94
3276.15 94
3276.28 89
3276.42 81
3276.55 71
3276.68 60
3276.81 49
3276.94 41
3277.07 36
3277.20 35
3277.33 36
3277.47 40
3277.60 45
3277.73 51
3277.86 58
3277.99 66
3278.12 76
3278.25 87
3278.38 99
3278.52 111
3278.65 122
3278.78 131
3278.91 136
3279.04 137
3279.17 133
3279.30 127
3279.43 119
3279.57 109
3279.70 99
3279.83 90
3279.96 81
3280.09 72
3280.22 64
3280.35 56
3280.48 49
3280.62 44
3280.75 40
3280.88 37
3281.01 36
3281.14 36
3281.27 36
3281.40 37
3281.53 39
3281.67 42
3281.80 47
3281.93 54
3282.06 64
3282.19 76
3282.32 89
3282.45 102
3282.58 114
3282.72 124
3282.85 130
3282.98 134
3283.11 135
3283.24 135
3283.37 134
3283.50 132
3283.64 130
3283.77 129
3283.90 127
3284.03 125
3284.16 120
3284.29 113
3284.42 104
3284.56 93
3284.69 80
3284.82 67
3284.95 54
3285.08 43
3285.21 33
3285.34 26
3285.47 21
3285.61 18
3285.74 17
3285.87 19
3286.00 23
3286.13 29
3286.26 36
3286.39 46
3286.53 56
3286.66 67
3286.79 78
3286.92 86
3287.05 93
3287.18 96
3287.31 96
3287.45 92
3287.58 86
3287.71 78
3287.84 70
3287.97 63
3288.10 56
3288.23 51
3288.37 47
3288.50 46
3288.63 46
3288.76 48
3288.89 51
3289.02 55
3289.15 60
3289.29 63
3289.42 66
3289.55 65
3289.68 62
3289.81 55
3289.94 45
3290.07 34
3290.21 21
3290.34 8
3290.47 0
3290.60 0
3290.73 0
3290.86 0
3290.99 0
3291.13 0
3291.26 0
3291.39 0
3291.52 3
3291.65 8
3291.78 14
3291.92 20
3292.05 26
3292.18 33
3292.31 39
3292.44 44
3292.57 48
3292.70 52
3292.84 55
3292.97 58
3293.10 60
3293.23 63
3293.36 64
3293.49 64
3293.63 64
3293.76 62
3293.89 61
3294.02 62
3294.15 66
3294.28 74
3294.41 85
3294.55 97
3294.68 110
3294.81 123
3294.94 134
3295.07 144
3295.20 153
3295.34 160
3295.47 166
3295.60 171
3295.73 174
3295.86 173
3295.99 170
3296.12 163
3296.26 154
3296.39 143
3296.52 131
3296.65 118
3296.78 106
3296.91 95
3297.05 85
3297.18 76
3297.31 69
3297.44 64
3297.57 61
3297.70 59
3297.84 60
3297.97 62
3298.10 64
3298.23 67
3298.36 71
3298.49 75
3298.63 79
3298.76 83
3298.89 89
3299.02 94
3299.15 100
3299.28 104
3299.42 107
3299.55 107
3299.68 104
3299.81 99
3299.94 93
3300.07 88
3300.21 84
3300.34 83
3300.47 84
3300.60 86
3300.73 89
3300.86 91
3301.00 92
3301.13 90
3301.26 85
3301.39 79
3301.52 73
3301.65 67
3301.79 63
3301.92 60
3302.05 60
3302.18 63
3302.31 67
3302.44 73
3302.58 80
3302.71 87
3302.84 94
3302.97 100
3303.10 104
3303.23 106
3303.37 106
3303.50 102
3303.63 95
3303.76 86
3303.89 74
3304.02 60
3304.16 47
3304.29 34
3304.42 23
3304.55 15
3304.68 11
3304.82 10
3304.95 13
3305.08 19
3305.21 26
3305.34 32
3305.47 37
3305.61 41
3305.74 41
3305.87 40
3306.00 37
3306.13 32
3306.27 27
3306.40 23
3306.53 21
3306.66 21
3306.79 25
3306.92 32
3307.06 40
3307.19 49
3307.32 57
3307.45 60
3307.58 60
3307.71 55
3307.85 47
3307.98 38
3308.11 31
3308.24 27
3308.37 27
3308.51 31
3308.64 37
3308.77 46
3308.90 54
3309.03 61
3309.17 65
3309.30 68
3309.43 68
3309.56 68
3309.69 66
3309.82 66
3309.96 66
3310.09 67
3310.22 69
3310.35 70
3310.48 70
3310.62 68
3310.75 63
3310.88 55
3311.01 46
3311.14 37
3311.28 30
3311.41 25
3311.54 22
3311.67 22
3311.80 23
3311.93 26
3312.07 28
3312.20 30
3312.33 32
3312.46 35
3312.59 38
3312.73 42
3312.86 47
3312.99 52
3313.12 57
3313.25 60
3313.39 62
3313.52 62
3313.65 60
3313.78 58
3313.91 54
3314.05 51
3314.18 49
3314.31 48
3314.44 47
3314.57 48
3314.71 50
3314.84 54
3314.97 59
3315.10 65
3315.23 73
3315.37 82
3315.50 91
3315.63 100
3315.76 108
3315.89 115
3316.02 120
3316.16 124
3316.29 127
3316.42 130
3316.55 132
3316.68 134
3316.82 136
3316.95 136
3317.08 136
3317.21 133
3317.34 129
3317.48 122
3317.61 115
3317.74 106
3317.87 97
3318.01 88
3318.14 80
3318.27 72
3318.40 66
3318.53 61
3318.67 57
3318.80 53
3318.93 50
3319.06 48
3319.19 45
3319.33 41
3319.46 37
3319.59 32
3319.72 26
3319.85 21
3319.99 16
3320.12 12
3320.25 9
3320.38 7
3320.51 7
3320.65 8
3320.78 9
3320.91 11
3321.04 12
3321.17 14
3321.31 15
3321.44 16
3321.57 17
3321.70 20
3321.83 24
3321.97 29
3322.10 36
3322.23 42
3322.36 49
3322.50 55
3322.63 59
3322.76 61
3322.89 62
3323.02 63
3323.16 63
3323.29 65
3323.42 67
3323.55 68
3323.68 69
3323.82 69
3323.95 67
3324.08 64
3324.21 61
3324.35 61
3324.48 63
3324.61 67
3324.74 74
3324.87 81
3325.01 87
3325.14 92
3325.27 95
3325.40 97
3325.53 100
3325.67 103
3325.80 108
3325.93 114
3326.06 119
3326.20 123
3326.33 124
3326.46 123
3326.59 118
3326.72 112
3326.86 105
3326.99 97
3327.12 89
3327.25 81
3327.39 73
3327.52 64
3327.65 55
3327.78 46
3327.91 37
3328.05 30
3328.18 25
3328.31 22
3328.44 21
3328.58 21
3328.71 22
3328.84 22
3328.97 22
3329.10 20
3329.24 16
3329.37 10
3329.50 3
3329.63 0
3329.77 0
3329.90 0
3330.03 0
3330.16 0
3330.30 0
3330.43 0
3330.56 1
3330.69 11
3330.82 18
3330.96 22
3331.09 22
3331.22 20
3331.35 17
3331.49 13
3331.62 10
3331.75 9
3331.88 8
3332.01 7
3332.15 8
3332.28 10
3332.41 13
3332.54 18
3332.68 25
3332.81 34
3332.94 44
3333.07 54
3333.21 62
3333.34 67
3333.47 70
3333.60 71
3333.74 72
3333.87 72
3334.00 74
3334.13 77
3334.26 82
3334.40 87
3334.53 91
3334.66 95
3334.79 96
3334.93 95
3335.06 92
3335.19 86
3335.32 77
3335.46 66
3335.59 54
3335.72 42
3335.85 31
3335.99 22
3336.12 16
3336.25 12
3336.38 11
3336.51 11
3336.65 12
3336.78 14
3336.91 16
3337.04 18
3337.18 21
3337.31 24
3337.44 26
3337.57 27
3337.71 26
3337.84 24
3337.97 22
3338.10 21
3338.24 22
3338.37 27
3338.50 34
3338.63 44
3338.77 55
3338.90 66
3339.03 77
3339.16 86
3339.30 92
3339.43 95
3339.56 96
3339.69 95
3339.83 91
3339.96 87
3340.09 83
3340.22 78
3340.36 74
3340.49 70
3340.62 66
3340.75 61
3340.89 56
3341.02 52
3341.15 48
3341.28 46
3341.42 46
3341.55 48
3341.68 53
3341.81 60
3341.95 68
3342.08 75
3342.21 82
3342.34 87
3342.48 89
3342.61 89
3342.74 86
3342.87 81
3343.01 74
3343.14 68
3343.27 63
3343.40 60
3343.54 59
3343.67 61
3343.80 64
3343.93 68
3344.07 70
3344.20 70
3344.33 68
3344.46 65
3344.60 61
3344.73 56
3344.86 53
3344.99 52
3345.13 52
3345.26 53
3345.39 54
3345.52 54
3345.66 53
3345.79 49
3345.92 43
3346.05 35
3346.19 27
3346.32 20
3346.45 15
3346.58 12
3346.72 13
3346.85 17
3346.98 24
3347.11 31
3347.25 39
3347.38 45
3347.51 51
3347.65 55
3347.78 57
3347.91 58
3348.04 58
3348.18 56
3348.31 53
3348.44 50
3348.57 45
3348.71 41
3348.84 37
3348.97 35
3349.10 34
3349.24 37
3349.37 42
3349.50 50
3349.63 60
3349.77 72
3349.90 85
3350.03 97
3350.17 107
3350.30 114
3350.43 117
3350.56 116
3350.70 111
3350.83 104
3350.96 97
3351.09 90
3351.23 87
3351.36 87
3351.49 90
3351.63 96
3351.76 101
3351.89 105
3352.02 106
3352.16 103
3352.29 97
3352.42 88
3352.55 78
3352.69 68
3352.82 59
3352.95 53
3353.08 51
3353.22 51
3353.35 54
3353.48 58
3353.62 63
3353.75 68
3353.88 75
3354.01 82
3354.15 91
3354.28 103
3354.41 115
3354.55 128
3354.68 139
3354.81 147
3354.94 151
3355.08 151
3355.21 148
3355.34 143
3355.47 137
3355.61 131
3355.74 125
3355.87 119
3356.01 113
3356.14 106
3356.27 97
3356.40 87
3356.54 78
3356.67 70
3356.80 64
3356.94 62
3357.07 63
3357.20 69
3357.33 77
3357.47 86
3357.60 95
3357.73 102
3357.86 107
3358.00 108
3358.13 105
3358.26 101
3358.40 95
3358.53 89
3358.66 83
3358.79 78
3358.93 72
3359.06 64
3359.19 55
3359.33 44
3359.46 32
3359.59 19
3359.72 8
3359.86 0
3359.99 0
3360.12 0
3360.26 0
3360.39 0
3360.52 0
3360.65 2
3360.79 4
3360.92 4
3361.05 3
3361.19 2
3361.32 2
3361.45 3
3361.58 7
3361.72 12
3361.85 18
3361.98 25
3362.12 32
3362.25 38
3362.38 42
3362.52 45
3362.65 48
3362.78 50
3362.91 52
3363.05 53
3363.18 52
3363.31 50
3363.45 45
3363.58 38
3363.71 30
3363.84 22
3363.98 16
3364.11 12
3364.24 11
3364.38 12
3364.51 15
3364.64 21
3364.78 27
3364.91 34
3365.04 41
3365.17 47
3365.31 52
3365.44 57
3365.57 61
3365.71 66
3365.84 71
3365.97 78
3366.10 84
3366.24 91
3366.37 95
3366.50 97
3366.64 95
3366.77 91
3366.90 85
3367.04 78
3367.17 72
3367.30 68
3367.43 66
3367.57 66
3367.70 67
3367.83 69
3367.97 72
3368.10 75
3368.23 79
3368.37 84
3368.50 89
3368.63 93
3368.76 95
3368.90 95
3369.03 91
3369.16 85
3369.30 79
3369.43 74
3369.56 72
3369.70 73
3369.83 79
3369.96 87
3370.10 95
3370.23 102
3370.36 106
3370.49 107
3370.63 104
3370.76 99
3370.89 92
3371.03 84
3371.16 77
3371.29 71
3371.43 66
3371.56 63
3371.69 61
3371.83 60
3371.96 59
3372.09 59
3372.22 59
3372.36 60
3372.49 60
3372.62 61
3372.76 63
3372.89 66
3373.02 70
3373.16 73
3373.29 76
3373.42 78
3373.56 77
3373.69 74
3373.82 67
3373.96 58
3374.09 47
3374.22 36
3374.35 25
3374.49 18
3374.62 13
3374.75 12
3374.89 14
3375.02 18
3375.15 21
3375.29 23
3375.42 24
3375.55 22
3375.69 19
3375.82 17
3375.95 15
3376.09 15
3376.22 16
3376.35 16
3376.49 16
3376.62 14
3376.75 10
3376.89 5
3377.02 0
3377.15 0
3377.28 0
3377.42 0
3377.55 0
3377.68 0
3377.82 0
3377.95 0
3378.08 1
3378.22 3
3378.35 5
3378.48 9
3378.62 14
3378.75 22
3378.88 32
3379.02 41
3379.15 50
3379.28 57
3379.42 59
3379.55 58
3379.68 53
3379.82 46
3379.95 38
3380.08 31
3380.22 27
3380.35 25
3380.48 27
3380.62 32
3380.75 38
3380.88 47
3381.02 56
3381.15 66
3381.28 74
3381.42 81
3381.55 85
3381.68 87
3381.82 85
3381.95 81
3382.08 75
3382.22 68
3382.35 61
3382.48 55
3382.61 50
3382.75 46
3382.88 44
3383.01 43
3383.15 45
3383.28 47
3383.41 51
3383.55 55
3383.68 60
3383.81 63
3383.95 66
3384.08 67
3384.21 68
3384.35 69
3384.48 69
3384.61 69
3384.75 69
3384.88 68
3385.02 67
3385.15 64
3385.28 60
3385.42 57
3385.55 53
3385.68 51
3385.82 49
3385.95 49
3386.08 49
3386.22 49
3386.35 48
3386.48 48
3386.62 47
3386.75 48
3386.88 49
3387.02 51
3387.15 55
3387.28 58
3387.42 61
3387.55 62
3387.68 60
3387.82 57
3387.95 54
3388.08 52
3388.22 53
3388.35 57
3388.48 64
3388.62 73
3388.75 82
3388.88 90
3389.02 93
3389.15 93
3389.28 89
3389.42 82
3389.55 75
3389.68 68
3389.82 63
3389.95 60
3390.08 60
3390.22 61
3390.35 63
3390.48 65
3390.62 67
3390.75 67
3390.89 67
3391.02 67
3391.15 66
3391.29 66
3391.42 66
3391.55 67
3391.69 69
3391.82 72
3391.95 76
3392.09 80
3392.22 83
3392.35 85
3392.49 87
3392.62 87
3392.75 88
3392.89 88
3393.02 89
3393.15 91
3393.29 94
3393.42 96
3393.56 97
3393.69 96
3393.82 93
3393.96 88
3394.09 83
3394.22 78
3394.36 75
3394.49 74
3394.62 76
3394.76 80
3394.89 85
3395.02 90
3395.16 96
3395.29 99
3395.42 101
3395.56 101
3395.69 100
3395.83 99
3395.96 98
3396.09 97
3396.23 99
3396.36 102
3396.49 106
3396.63 110
3396.76 114
3396.89 116
3397.03 116
3397.16 114
3397.30 110
3397.43 106
3397.56 102
3397.70 100
3397.83 100
3397.96 101
3398.10 105
3398.23 109
3398.36 113
3398.50 117
3398.63 118
3398.76 117
3398.90 113
3399.03 107
3399.17 99
3399.30 92
3399.43 88
3399.57 86
3399.70 88
3399.83 92
3399.97 98
3400.10 104
3400.23 109
3400.37 112
3400.50 114
3400.64 117
3400.77 120
3400.90 125
3401.04 131
3401.17 137
3401.30 141
3401.44 142
3401.57 139
3401.71 132
3401.84 122
3401.97 111
3402.11 102
3402.24 95
3402.37 93
3402.51 95
3402.64 100
3402.77 108
3402.91 115
3403.04 123
3403.18 129
3403.31 135
3403.44 140
3403.58 145
3403.71 148
3403.84 150
3403.98 149
3404.11 146
3404.25 140
3404.38 133
3404.51 126
3404.65 120
3404.78 116
3404.91 115
3405.05 116
3405.18 119
3405.32 123
3405.45 128
3405.58 134
3405.72 140
3405.85 147
3405.98 154
3406.12 161
3406.25 167
3406.39 171
3406.52 171
3406.65 168
3406.79 161
3406.92 152
3407.05 142
3407.19 132
3407.32 124
3407.46 119
3407.59 118
3407.72 121
3407.86 125
3407.99 131
3408.13 137
3408.26 141
3408.39 144
3408.53 144
3408.66 143
3408.79 139
3408.93 135
3409.06 129
3409.20 123
3409.33 116
3409.46 110
3409.60 104
3409.73 98
3409.87 95
3410.00 93
3410.13 94
3410.27 98
3410.40 103
3410.53 111
3410.67 120
3410.80 130
3410.94 139
3411.07 148
3411.20 155
3411.34 160
3411.47 163
3411.61 165
3411.74 167
3411.87 170
3412.01 176
3412.14 184
3412.27 197
3412.41 211
3412.54 226
3412.68 240
3412.81 250
3412.94 255
3413.08 255
3413.21 252
3413.35 247
3413.48 242
3413.61 237
3413.75 235
3413.88 234
3414.02 234
3414.15 235
3414.28 235
3414.42 235
3414.55 232
3414.69 228
3414.82 221
3414.95 214
3415.09 206
3415.22 198
3415.36 192
3415.49 188
3415.62 186
3415.76 187
3415.89 190
3416.03 193
3416.16 195
3416.29 197
3416.43 198
3416.56 199
3416.69 201
3416.83 205
3416.96 211
3417.10 218
3417.23 224
3417.36 227
3417.50 225
3417.63 218
3417.77 204
3417.90 187
3418.03 168
3418.17 150
3418.30 135
3418.44 124
3418.57 117
3418.70 112
3418.84 107
3418.97 100
3419.11 91
3419.24 79
3419.38 67
3419.51 55
3419.64 47
3419.78 42
3419.91 42
3420.05 45
3420.18 50
3420.31 57
3420.45 64
3420.58 71
3420.72 78
3420.85 83
3420.98 88
3421.12 92
3421.25 95
3421.39 95
3421.52 93
3421.65 89
3421.79 82
3421.92 73
3422.06 62
3422.19 51
3422.32 39
3422.46 30
3422.59 23
3422.73 21
3422.86 24
3423.00 31
3423.13 42
3423.26 55
3423.40 69
3423.53 81
3423.67 91
3423.80 98
3423.93 104
3424.07 107
3424.20 109
3424.34 109
3424.47 108
3424.60 105
3424.74 101
3424.87 96
3425.01 90
3425.14 85
3425.28 79
3425.41 73
3425.54 68
3425.68 63
3425.81 60
3425.95 57
3426.08 56
3426.21 57
3426.35 61
3426.48 66
3426.62 72
3426.75 78
3426.89 82
3427.02 85
3427.15 85
3427.29 81
3427.42 75
3427.56 67
3427.69 60
3427.82 54
3427.96 51
3428.09 50
3428.23 51
3428.36 54
3428.50 60
3428.63 67
3428.76 76
3428.90 85
3429.03 95
3429.17 104
3429.30 111
3429.44 114
3429.57 114
3429.70 112
3429.84 108
3429.97 104
3430.11 102
3430.24 102
3430.37 104
3430.51 108
3430.64 113
3430.78 118
3430.91 122
3431.05 125
3431.18 128
3431.31 129
3431.45 129
3431.58 128
3431.72 125
3431.85 120
3431.99 112
3432.12 101
3432.25 90
3432.39 78
3432.52 67
3432.66 57
3432.79 50
3432.93 44
3433.06 38
3433.19 33
3433.33 28
3433.46 22
3433.60 17
3433.73 12
3433.87 8
3434.00 4
3434.13 1
3434.27 0
3434.40 0
3434.54 0
3434.67 0
3434.81 0
3434.94 0
3435.08 0
3435.21 0
3435.34 3
3435.48 8
3435.61 12
3435.75 14
3435.88 15
3436.02 14
3436.15 11
3436.28 7
3436.42 3
3436.55 0
3436.69 0
3436.82 0
3436.96 0
3437.09 6
3437.23 15
3437.36 25
3437.49 35
3437.63 43
3437.76 48
3437.90 50
3438.03 48
3438.17 45
3438.30 40
3438.43 36
3438.57 33
3438.70 31
3438.84 30
3438.97 30
3439.11 31
3439.24 32
3439.38 34
3439.51 38
3439.64 44
3439.78 52
3439.91 63
3440.05 75
3440.18 88
3440.32 100
3440.45 109
3440.59 116
3440.72 119
3440.85 121
3440.99 121
3441.12 121
3441.26 124
3441.39 128
3441.53 136
3441.66 144
3441.80 151
3441.93 157
3442.06 159
3442.20 158
3442.33 154
3442.47 148
3442.60 141
3442.74 134
3442.87 128
3443.01 122
3443.14 115
3443.28 108
3443.41 101
3443.54 94
3443.68 88
3443.81 82
3443.95 78
3444.08 74
3444.22 71
3444.35 68
3444.49 65
3444.62 60
3444.75 55
3444.89 49
3445.02 44
3445.16 38
3445.29 32
3445.43 27
3445.56 23
3445.70 19
3445.83 17
3445.97 15
3446.10 15
3446.23 17
3446.37 20
3446.50 24
3446.64 29
3446.77 32
3446.91 35
3447.04 37
3447.18 37
3447.31 35
3447.45 32
3447.58 29
3447.72 26
3447.85 23
3447.98 22
3448.12 21
3448.25 22
3448.39 25
3448.52 27
3448.66 29
3448.79 29
3448.93 26
3449.06 22
3449.20 15
3449.33 8
3449.47 1
3449.60 0
3449.73 0
3449.87 0
3450.00 0
3450.14 2
3450.27 10
3450.41 17
3450.54 25
3450.68 31
3450.81 36
3450.95 40
3451.08 40
3451.22 39
3451.35 35
3451.48 29
3451.62 22
3451.75 15
3451.89 10
3452.02 8
3452.16 9
3452.29 13
3452.43 19
3452.56 26
3452.70 33
3452.83 39
3452.97 43
3453.10 45
3453.24 46
3453.37 45
3453.51 44
3453.64 42
3453.77 40
3453.91 35
3454.04 29
3454.18 22
3454.31 13
3454.45 5
3454.58 0
3454.72 0
3454.85 0
3454.99 0
3455.12 3
3455.26 11
3455.39 19
3455.53 26
3455.66 31
3455.80 34
3455.93 34
3456.06 33
3456.20 30
3456.33 26
3456.47 21
3456.60 16
3456.74 12
3456.87 8
3457.01 6
3457.14 5
3457.28 7
3457.41 10
3457.55 13
3457.68 17
3457.82 21
3457.95 24
3458.09 28
3458.22 32
3458.36 36
3458.49 41
3458.63 47
3458.76 52
3458.90 56
3459.03 60
3459.17 62
3459.30 62
3459.43 61
3459.57 59
3459.70 54
3459.84 49
3459.97 42
3460.11 34
3460.24 27
3460.38 22
3460.51 20
3460.65 20
3460.78 24
3460.92 29
3461.05 34
3461.19 39
3461.32 42
3461.46 44
3461.59 45
3461.73 48
3461.86 52
3462.00 58
3462.13 66
3462.27 74
3462.40 81
3462.54 85
3462.67 86
3462.81 84
3462.94 79
3463.08 72
3463.21 64
3463.35 56
3463.48 48
3463.62 41
3463.75 35
3463.89 31
3464.02 28
3464.15 28
3464.29 31
3464.42 36
3464.56 42
3464.69 50
3464.83 56
3464.96 59
3465.10 59
3465.23 57
3465.37 53
3465.50 49
3465.64 46
3465.77 46
3465.91 48
3466.04 53
3466.18 60
3466.31 68
3466.45 74
3466.58 79
3466.72 82
3466.85 85
3466.99 86
3467.12 87
3467.26 88
3467.39 89
3467.53 90
3467.66 92
3467.80 93
3467.93 95
3468.07 96
3468.20 96
3468.34 95
3468.47 93
3468.61 90
3468.74 87
3468.88 84
3469.01 81
3469.15 79
3469.28 77
3469.42 76
3469.55 75
3469.69 75
3469.82 75
3469.96 78
3470.09 83
3470.23 89
3470.36 97
3470.50 105
3470.63 113
3470.77 121
3470.90 128
3471.04 136
3471.17 144
3471.31 152
3471.44 159
3471.58 166
3471.71 171
3471.85 173
3471.98 173
3472.12 168
3472.25 161
3472.39 152
3472.52 140
3472.66 129
3472.79 119
3472.93 111
3473.06 108
3473.20 109
3473.34 114
3473.47 121
3473.61 129
3473.74 135
3473.88 140
3474.01 142
3474.15 142
3474.28 141
3474.42 141
3474.55 140
3474.69 139
3474.82 138
3474.96 135
3475.09 130
3475.23 125
3475.36 119
3475.50 113
3475.63 109
3475.77 106
3475.90 104
3476.04 102
3476.17 100
3476.31 97
3476.44 94
3476.58 91
3476.71 89
3476.85 87
3476.98 87
3477.12 87
3477.25 87
3477.39 85
3477.52 82
3477.66 78
3477.79 74
3477.93 70
3478.06 67
3478.20 65
3478.34 64
3478.47 64
3478.61 65
3478.74 65
3478.88 66
3479.01 68
3479.15 71
3479.28 76
3479.42 82
3479.55 87
3479.69 92
3479.82 95
3479.96 95
3480.09 93
3480.23 88
3480.36 82
3480.50 75
3480.63 68
3480.77 62
3480.90 55
3481.04 49
3481.17 44
3481.31 40
3481.45 37
3481.58 35
3481.72 34
3481.85 34
3481.99 35
3482.12 37
3482.26 38
3482.39 39
3482.53 39
3482.66 40
3482.80 39
3482.93 39
3483.07 38
3483.20 38
3483.34 38
3483.47 38
3483.61 38
3483.75 39
3483.88 41
3484.02 44
3484.15 47
3484.29 51
3484.42 55
3484.56 57
3484.69 57
3484.83 55
3484.96 51
3485.10 46
3485.23 42
3485.37 39
3485.50 37
3485.64 37
3485.77 38
3485.91 38
3486.05 38
3486.18 37
3486.32 36
3486.45 35
3486.59 33
3486.72 32
3486.86 30
3486.99 28
3487.13 24
3487.26 19
3487.40 13
3487.53 7
3487.67 1
3487.81 0
3487.94 0
3488.08 0
3488.21 0
3488.35 0
3488.48 0
3488.62 0
3488.75 0
3488.89 0
3489.02 5
3489.16 12
3489.29 19
3489.43 28
3489.57 37
3489.70 47
3489.84 57
3489.97 67
3490.11 75
3490.24 82
3490.38 86
3490.51 87
3490.65 86
3490.78 82
3490.92 76
3491.05 70
3491.19 64
3491.33 60
3491.46 58
3491.60 58
3491.73 61
3491.87 65
3492.00 71
3492.14 77
3492.27 83
3492.41 89
3492.54 94
3492.68 99
3492.82 102
3492.95 106
3493.09 109
3493.22 111
3493.36 113
3493.49 114
3493.63 114
3493.76 112
3493.90 108
3494.04 102
3494.17 94
3494.31 87
3494.44 80
3494.58 75
3494.71 73
3494.85 72
3494.98 73
3495.12 74
3495.25 73
3495.39 71
3495.53 66
3495.66 60
3495.80 53
3495.93 48
3496.07 43
3496.20 42
3496.34 41
3496.47 43
3496.61 45
3496.75 48
3496.88 51
3497.02 57
3497.15 63
3497.29 71
3497.42 80
3497.56 90
3497.69 99
3497.83 108
3497.97 116
3498.10 124
3498.24 132
3498.37 140
3498.51 147
3498.64 153
3498.78 157
3498.91 159
3499.05 157
3499.19 154
3499.32 149
3499.46 144
3499.59 139
3499.73 136
3499.86 135
3500.00 135
3500.14 137
3500.27 141
3500.41 146
3500.54 151
3500.68 155
3500.81 157
3500.95 158
3501.08 156
3501.22 151
3501.36 145
3501.49 139
3501.63 133
3501.76 129
3501.90 127
3502.03 126
3502.17 127
3502.31 129
3502.44 130
3502.58 131
3502.71 130
3502.85 129
3502.98 127
3503.12 123
3503.25 119
3503.39 113
3503.53 105
3503.66 97
3503.80 89
3503.93 82
3504.07 77
3504.20 75
3504.34 75
3504.48 79
3504.61 84
3504.75 89
3504.88 95
3505.02 98
3505.15 101
3505.29 100
3505.43 98
3505.56 93
3505.70 87
3505.83 81
3505.97 75
3506.10 70
3506.24 65
3506.38 63
3506.51 61
3506.65 60
3506.78 59
3506.92 59
3507.05 60
3507.19 63
3507.33 66
3507.46 70
3507.60 75
3507.73 80
3507.87 84
3508.01 86
3508.14 85
3508.28 83
3508.41 78
3508.55 72
3508.68 63
3508.82 54
3508.96 44
3509.09 34
3509.23 26
3509.36 18
3509.50 13
3509.63 10
3509.77 9
3509.91 9
3510.04 8
3510.18 7
3510.31 5
3510.45 1
3510.59 0
3510.72 0
3510.86 0
3510.99 0
3511.13 0
3511.26 0
3511.40 0
3511.54 4
3511.67 10
3511.81 14
3511.94 16
3512.08 15
3512.22 11
3512.35 8
3512.49 5
3512.62 6
3512.76 9
3512.89 15
3513.03 24
3513.17 34
3513.30 44
3513.44 54
3513.57 63
3513.71 72
3513.85 81
3513.98 90
3514.12 99
3514.25 106
3514.39 111
3514.52 114
3514.66 112
3514.80 108
3514.93 101
3515.07 92
3515.20 84
3515.34 76
3515.48 71
3515.61 68
3515.75 67
3515.88 69
3516.02 72
3516.16 75
3516.29 78
3516.43 80
3516.56 81
3516.70 80
3516.84 80
3516.97 79
3517.11 79
3517.24 78
3517.38 78
3517.52 78
3517.65 77
3517.79 76
3517.92 74
3518.06 72
3518.19 69
3518.33 66
3518.47 62
3518.60 58
3518.74 53
3518.87 48
3519.01 43
3519.15 39
3519.28 36
3519.42 34
3519.55 34
3519.69 34
3519.83 36
3519.96 38
3520.10 40
3520.23 43
3520.37 45
3520.51 47
3520.64 48
3520.78 48
3520.91 46
3521.05 44
3521.19 41
3521.32 38
3521.46 36
3521.59 34
3521.73 33
3521.87 32
3522.00 32
3522.14 32
3522.28 32
3522.41 32
3522.55 31
3522.68 31
3522.82 31
3522.96 31
3523.09 31
3523.23 30
3523.36 30
3523.50 30
3523.64 31
3523.77 33
3523.91 37
3524.04 43
3524.18 52
3524.32 62
3524.45 72
3524.59 81
3524.72 87
3524.86 91
3525.00 92
3525.13 91
3525.27 89
3525.40 87
3525.54 85
3525.68 84
3525.81 82
3525.95 79
3526.09 76
3526.22 73
3526.36 71
3526.49 69
3526.63 69
3526.77 71
3526.90 75
3527.04 78
3527.17 80
3527.31 80
3527.45 77
3527.58 71
3527.72 64
3527.86 58
3527.99 53
3528.13 53
3528.26 56
3528.40 63
3528.54 72
3528.67 82
3528.81 91
3528.94 99
3529.08 104
3529.22 108
3529.35 110
3529.49 112
3529.63 113
3529.76 114
3529.90 115
3530.03 115
3530.17 115
3530.31 113
3530.44 110
3530.58 105
3530.71 98
3530.85 91
3530.99 84
3531.12 78
3531.26 74
3531.40 73
3531.53 73
3531.67 75
3531.80 78
3531.94 80
3532.08 83
3532.21 87
3532.35 92
3532.49 98
3532.62 104
3532.76 111
3532.89 117
3533.03 121
3533.17 123
3533.30 122
3533.44 121
3533.58 119
3533.71 117
3533.85 116
3533.98 114
3534.12 112
3534.26 111
3534.39 109
3534.53 107
3534.67 106
3534.80 106
3534.94 105
3535.07 105
3535.21 104
3535.35 103
3535.48 101
3535.62 99
3535.76 96
3535.89 93
3536.03 90
3536.17 87
3536.30 82
3536.44 78
3536.57 72
3536.71 67
3536.85 62
3536.98 58
3537.12 57
3537.26 59
3537.39 64
3537.53 72
3537.66 81
3537.80 92
3537.94 102
3538.07 112
3538.21 120
3538.35 127
3538.48 133
3538.62 138
3538.76 144
3538.89 151
3539.03 159
3539.16 168
3539.30 177
3539.44 184
3539.57 189
3539.71 190
3539.85 188
3539.98 183
3540.12 175
3540.26 165
3540.39 156
3540.53 146
3540.66 137
3540.80 129
3540.94 120
3541.07 113
3541.21 108
3541.35 104
3541.48 102
3541.62 103
3541.76 107
3541.89 111
3542.03 117
3542.17 122
3542.30 126
3542.44 131
3542.57 135
3542.71 138
3542.85 142
3542.98 147
3543.12 151
3543.26 155
3543.39 158
3543.53 158
3543.67 157
3543.80 153
3543.94 148
3544.08 142
3544.21 137
3544.35 133
3544.49 132
3544.62 133
3544.76 136
3544.89 140
3545.03 143
3545.17 145
3545.30 145
3545.44 142
3545.58 137
3545.71 133
3545.85 131
3545.99 130
3546.12 132
3546.26 135
3546.40 137
3546.53 137
3546.67 134
3546.81 126
3546.94 115
3547.08 103
3547.22 90
3547.35 79
3547.49 70
3547.62 65
3547.76 61
3547.90 59
3548.03 56
3548.17 54
3548.31 51
3548.44 50
3548.58 49
3548.72 52
3548.85 56
3548.99 63
3549.13 72
3549.26 80
3549.40 87
3549.54 92
3549.67 94
3549.81 94
3549.95 91
3550.08 88
3550.22 84
3550.36 81
3550.49 79
3550.63 79
3550.77 79
3550.90 81
3551.04 82
3551.18 84
3551.31 85
3551.45 85
3551.59 85
3551.72 83
3551.86 81
3552.00 78
3552.13 74
3552.27 71
3552.41 68
3552.54 65
3552.68 65
3552.81 65
3552.95 68
3553.09 73
3553.22 78
3553.36 84
3553.50 89
3553.63 92
3553.77 91
3553.91 88
3554.04 82
3554.18 74
3554.32 65
3554.45 57
3554.59 49
3554.73 42
3554.86 34
3555.00 24
3555.14 13
3555.27 1
3555.41 0
3555.55 0
3555.68 0
3555.82 0
3555.96 0
3556.09 0
3556.23 0
3556.37 2
3556.50 13
3556.64 22
3556.78 29
3556.92 35
3557.05 39
3557.19 43
3557.33 48
3557.46 53
3557.60 59
3557.74 67
3557.87 75
3558.01 83
3558.15 90
3558.28 97
3558.42 103
3558.56 108
3558.69 113
3558.83 115
3558.97 115
3559.10 113
3559.24 107
3559.38 98
3559.51 85
3559.65 71
3559.79 56
3559.92 42
3560.06 30
3560.20 19
3560.33 11
3560.47 6
3560.61 2
3560.74 0
3560.88 0
3561.02 0
3561.15 1
3561.29 6
3561.43 12
3561.56 22
3561.70 33
3561.84 47
3561.98 60
3562.11 72
3562.25 81
3562.39 85
3562.52 85
3562.66 80
3562.80 71
3562.93 60
3563.07 49
3563.21 40
3563.34 34
3563.48 31
3563.62 31
3563.75 32
3563.89 35
3564.03 37
3564.16 38
3564.30 38
3564.44 36
3564.58 34
3564.71 30
3564.85 25
3564.99 20
3565.12 14
3565.26 9
3565.40 4
3565.53 1
3565.67 0
3565.81 0
3565.94 0
3566.08 2
3566.22 2
3566.35 1
3566.49 0
3566.63 0
3566.77 0
3566.90 0
3567.04 0
3567.18 2
3567.31 9
3567.45 18
3567.59 28
3567.72 36
3567.86 43
3568.00 49
3568.13 54
3568.27 58
3568.41 61
3568.55 63
3568.68 63
3568.82 61
3568.96 58
3569.09 55
3569.23 54
3569.37 54
3569.50 57
3569.64 62
3569.78 69
3569.91 75
3570.05 80
3570.19 83
3570.33 84
3570.46 84
3570.60 84
3570.74 84
3570.87 85
3571.01 88
3571.15 92
3571.28 97
3571.42 102
3571.56 106
3571.70 110
3571.83 113
3571.97 116
3572.11 119
3572.24 122
3572.38 125
3572.52 128
3572.65 130
3572.79 130
3572.93 127
3573.07 122
3573.20 114
3573.34 106
3573.48 98
3573.61 91
3573.75 86
3573.89 84
3574.02 85
3574.16 89
3574.30 95
3574.44 102
3574.57 109
3574.71 114
3574.85 117
3574.98 118
3575.12 117
3575.26 114
3575.40 109
3575.53 104
3575.67 99
3575.81 93
3575.94 89
3576.08 85
3576.22 83
3576.35 83
3576.49 85
3576.63 88
3576.77 93
3576.90 97
3577.04 101
3577.18 104
3577.31 106
3577.45 108
3577.59 109
3577.73 111
3577.86 115
3578.00 119
3578.14 124
3578.27 127
3578.41 130
3578.55 130
3578.69 127
3578.82 122
3578.96 113
3579.10 103
3579.23 93
3579.37 83
3579.51 74
3579.65 69
3579.78 67
3579.92 67
3580.06 71
3580.19 76
3580.33 82
3580.47 87
3580.61 90
3580.74 91
3580.88 90
3581.02 85
3581.15 78
3581.29 69
3581.43 60
3581.57 50
3581.70 41
3581.84 34
3581.98 30
3582.11 30
3582.25 33
3582.39 41
3582.53 53
3582.66 68
3582.80 84
3582.94 99
3583.08 111
3583.21 120
3583.35 125
3583.49 128
3583.62 129
3583.76 131
3583.90 134
3584.04 139
3584.17 146
3584.31 153
3584.45 160
3584.58 165
3584.72 168
3584.86 167
3585.00 164
3585.13 159
3585.27 153
3585.41 148
3585.55 143
3585.68 138
3585.82 134
3585.96 130
3586.09 126
3586.23 123
3586.37 123
3586.51 125
3586.64 129
3586.78 137
3586.92 146
3587.06 155
3587.19 162
3587.33 167
3587.47 168
3587.60 167
3587.74 164
3587.88 159
3588.02 155
3588.15 151
3588.29 148
3588.43 144
3588.57 140
3588.70 135
3588.84 129
3588.98 121
3589.12 113
3589.25 105
3589.39 98
3589.53 94
3589.66 93
3589.80 94
3589.94 98
3590.08 103
3590.21 108
3590.35 114
3590.49 118
3590.63 121
3590.76 121
3590.90 119
3591.04 113
3591.18 104
3591.31 92
3591.45 81
3591.59 70
3591.73 62
3591.86 58
3592.00 56
3592.14 56
3592.27 58
3592.41 59
3592.55 60
3592.69 61
3592.82 60
3592.96 60
3593.10 61
3593.24 62
3593.37 64
3593.51 68
3593.65 73
3593.79 78
3593.92 83
3594.06 87
3594.20 89
3594.34 90
3594.47 90
3594.61 88
3594.75 85
3594.89 82
3595.02 80
3595.16 79
3595.30 79
3595.44 81
3595.57 84
3595.71 89
3595.85 94
3595.99 99
3596.12 105
3596.26 111
3596.40 116
3596.54 121
3596.67 127
3596.81 131
3596.95 136
3597.09 139
3597.22 141
3597.36 141
3597.50 139
3597.63 134
3597.77 128
3597.91 121
3598.05 114
3598.18 109
3598.32 106
3598.46 107
3598.60 112
3598.74 120
3598.87 129
3599.01 138
3599.15 146
3599.29 152
3599.42 156
3599.56 159
3599.70 162
3599.84 168
3599.97 177
3600.11 188
3600.25 202
3600.39 215
3600.52 226
3600.66 233
3600.80 235
3600.94 233
3601.07 227
3601.21 221
3601.35 214
3601.49 209
3601.62 207
3601.76 208
3601.90 210
3602.04 211
3602.17 212
3602.31 211
3602.45 208
3602.59 204
3602.72 198
3602.86 192
3603.00 188
3603.14 184
3603.27 183
3603.41 182
3603.55 183
3603.69 183
3603.82 182
3603.96 179
3604.10 172
3604.24 162
3604.38 149
3604.51 133
3604.65 116
3604.79 99
3604.93 84
3605.06 72
3605.20 63
3605.34 57
3605.48 53
3605.61 49
3605.75 47
3605.89 45
3606.03 44
3606.16 43
3606.30 42
3606.44 42
3606.58 43
3606.72 43
3606.85 43
3606.99 44
3607.13 46
3607.27 48
3607.40 52
3607.54 55
3607.68 59
3607.82 61
3607.95 62
3608.09 62
3608.23 61
3608.37 60
3608.51 59
3608.64 59
3608.78 59
3608.92 60
3609.06 61
3609.19 62
3609.33 63
3609.47 65
3609.61 65
3609.74 64
3609.88 61
3610.02 56
3610.16 48
3610.30 39
3610.43 30
3610.57 23
3610.71 20
3610.85 21
3610.98 25
3611.12 32
3611.26 41
3611.40 48
3611.54 54
3611.67 56
3611.81 56
3611.95 54
3612.09 51
3612.22 48
3612.36 46
3612.50 45
3612.64 46
3612.78 49
3612.91 51
3613.05 54
3613.19 58
3613.33 62
3613.46 67
3613.60 74
3613.74 83
3613.88 93
3614.02 104
3614.15 116
3614.29 127
3614.43 138
3614.57 148
3614.70 156
3614.84 164
3614.98 171
3615.12 176
3615.26 179
3615.39 179
3615.53 176
3615.67 170
3615.81 160
3615.95 149
3616.08 136
3616.22 123
3616.36 110
3616.50 97
3616.63 86
3616.77 76
3616.91 68
3617.05 62
3617.19 58
3617.32 56
3617.46 55
3617.60 55
3617.74 56
3617.88 56
3618.01 57
3618.15 58
3618.29 60
3618.43 62
3618.56 66
3618.70 70
3618.84 75
3618.98 80
3619.12 85
3619.25 91
3619.39 95
3619.53 99
3619.67 102
3619.81 103
3619.94 102
3620.08 99
3620.22 94
3620.36 88
3620.50 81
3620.63 74
3620.77 67
3620.91 60
3621.05 53
3621.19 46
3621.32 37
3621.46 28
3621.60 18
3621.74 9
3621.88 2
3622.01 0
3622.15 0
3622.29 4
3622.43 12
3622.56 20
3622.70 28
3622.84 33
3622.98 34
3623.12 30
3623.25 24
3623.39 16
3623.53 8
3623.67 3
3623.81 1
3623.94 4
3624.08 10
3624.22 18
3624.36 27
3624.50 34
3624.63 39
3624.77 42
3624.91 42
3625.05 42
3625.19 42
3625.32 43
3625.46 45
3625.60 49
3625.74 53
3625.88 56
3626.01 57
3626.15 56
3626.29 53
3626.43 49
3626.57 44
3626.71 39
3626.84 35
3626.98 32
3627.12 30
3627.26 28
3627.40 28
3627.53 27
3627.67 25
3627.81 23
3627.95 19
3628.09 14
3628.22 8
3628.36 3
3628.50 0
3628.64 0
3628.78 0
3628.91 0
3629.05 0
3629.19 0
3629.33 0
3629.47 1
3629.60 2
3629.74 3
3629.88 4
3630.02 4
3630.16 4
3630.30 5
3630.43 8
3630.57 14
3630.71 22
3630.85 33
3630.99 45
3631.12 58
3631.26 70
3631.40 78
3631.54 82
3631.68 81
3631.81 76
3631.95 67
3632.09 57
3632.23 46
3632.37 37
3632.51 29
3632.64 24
3632.78 21
3632.92 19
3633.06 18
3633.20 18
3633.33 19
3633.47 20
3633.61 23
3633.75 26
3633.89 30
3634.03 34
3634.16 37
3634.30 40
3634.44 43
3634.58 46
3634.72 49
3634.85 52
3634.99 56
3635.13 61
3635.27 65
3635.41 69
3635.55 72
3635.68 75
3635.82 78
3635.96 81
3636.10 84
3636.24 87
3636.38 90
3636.51 92
3636.65 92
3636.79 89
3636.93 85
3637.07 79
3637.20 74
3637.34 70
3637.48 68
3637.62 69
3637.76 72
3637.90 76
3638.03 80
3638.17 85
3638.31 88
3638.45 89
3638.59 88
3638.73 83
3638.86 77
3639.00 68
3639.14 57
3639.28 47
3639.42 39
3639.56 32
3639.69 29
3639.83 29
3639.97 31
3640.11 34
3640.25 37
3640.39 40
3640.52 42
3640.66 42
3640.80 42
3640.94 43
3641.08 43
3641.22 44
3641.35 45
3641.49 46
3641.63 47
3641.77 46
3641.91 45
3642.05 43
3642.18 41
3642.32 37
3642.46 34
3642.60 30
3642.74 25
3642.88 21
3643.01 16
3643.15 11
3643.29 8
3643.43 6
3643.57 6
3643.71 8
3643.84 11
3643.98 16
3644.12 20
3644.26 24
3644.40 26
3644.54 27
3644.67 27
3644.81 27
3644.95 27
3645.09 28
3645.23 31
3645.37 34
3645.50 37
3645.64 38
3645.78 37
3645.92 33
3646.06 26
3646.20 18
3646.34 10
3646.47 3
3646.61 0
3646.75 0
3646.89 0
3647.03 0
3647.17 0
3647.30 0
3647.44 0
3647.58 0
3647.72 0
3647.86 0
3648.00 0
3648.13 3
3648.27 7
3648.41 10
3648.55 12
3648.69 12
3648.83 11
3648.97 10
3649.10 9
3649.24 8
3649.38 10
3649.52 12
3649.66 15
3649.80 19
3649.94 23
3650.07 27
3650.21 30
3650.35 32
3650.49 33
3650.63 33
3650.77 30
3650.90 26
3651.04 21
3651.18 16
3651.32 12
3651.46 9
3651.60 10
3651.74 12
3651.87 16
3652.01 21
3652.15 25
3652.29 29
3652.43 32
3652.57 34
3652.71 37
3652.84 39
3652.98 41
3653.12 42
3653.26 41
3653.40 38
3653.54 32
3653.68 24
3653.81 15
3653.95 6
3654.09 0
3654.23 0
3654.37 0
3654.51 0
3654.65 0
3654.78 0
3654.92 0
3655.06 0
3655.20 0
3655.34 0
3655.48 2
3655.62 9
3655.75 17
3655.89 25
3656.03 33
3656.17 40
3656.31 45
3656.45 47
3656.59 47
3656.72 45
3656.86 42
3657.00 38
3657.14 34
3657.28 32
3657.42 31
3657.56 31
3657.69 32
3657.83 33
3657.97 33
3658.11 32
3658.25 30
3658.39 26
3658.53 23
3658.67 20
3658.80 18
3658.94 16
3659.08 16
3659.22 17
3659.36 19
3659.50 21
3659.64 24
3659.77 27
3659.91 30
3660.05 32
3660.19 34
3660.33 35
3660.47 35
3660.61 35
3660.75 36
3660.88 37
3661.02 40
3661.16 42
3661.30 44
3661.44 45
3661.58 44
3661.72 41
3661.86 38
3661.99 34
3662.13 32
3662.27 31
3662.41 31
3662.55 32
3662.69 34
3662.83 35
3662.97 35
3663.10 34
3663.24 32
3663.38 29
3663.52 25
3663.66 19
3663.80 11
3663.94 3
3664.08 0
3664.21 0
3664.35 0
3664.49 0
3664.63 0
3664.77 0
3664.91 0
3665.05 0
3665.19 2
3665.32 4
3665.46 7
3665.60 12
3665.74 19
3665.88 28
3666.02 38
3666.16 48
3666.30 57
3666.43 63
3666.57 65
3666.71 64
3666.85 60
3666.99 56
3667.13 51
3667.27 48
3667.41 48
3667.55 50
3667.68 56
3667.82 63
3667.96 70
3668.10 76
3668.24 78
3668.38 76
3668.52 71
3668.66 62
3668.79 53
3668.93 44
3669.07 37
3669.21 35
3669.35 38
3669.49 45
3669.63 56
3669.77 68
3669.91 82
3670.04 95
3670.18 106
3670.32 115
3670.46 119
3670.60 121
3670.74 119
3670.88 115
3671.02 110
3671.16 107
3671.29 105
3671.43 105
3671.57 107
3671.71 109
3671.85 112
3671.99 112
3672.13 109
3672.27 103
3672.41 95
3672.54 85
3672.68 75
3672.82 66
3672.96 59
3673.10 55
3673.24 53
3673.38 53
3673.52 53
3673.66 53
3673.80 52
3673.93 48
3674.07 44
3674.21 38
3674.35 32
3674.49 28
3674.63 26
3674.77 27
3674.91 32
3675.05 41
3675.18 54
3675.32 69
3675.46 85
3675.60 100
3675.74 113
3675.88 123
3676.02 128
3676.16 129
3676.30 126
3676.44 119
3676.57 110
3676.71 100
3676.85 89
3676.99 80
3677.13 72
3677.27 66
3677.41 64
3677.55 64
3677.69 65
3677.83 68
3677.96 69
3678.10 68
3678.24 66
3678.38 60
3678.52 53
3678.66 45
3678.80 37
3678.94 29
3679.08 22
3679.22 16
3679.36 11
3679.49 7
3679.63 3
3679.77 0
3679.91 0
3680.05 0
3680.19 0
3680.33 4
3680.47 9
3680.61 15
3680.75 21
3680.88 27
3681.02 31
3681.16 34
3681.30 35
3681.44 36
3681.58 37
3681.72 38
3681.86 39
3682.00 41
3682.14 42
3682.28 42
3682.41 42
3682.55 39
3682.69 34
3682.83 29
3682.97 22
3683.11 15
3683.25 9
3683.39 2
3683.53 0
3683.67 0
3683.81 0
3683.95 0
3684.08 0
3684.22 0
3684.36 0
3684.50 5
3684.64 15
3684.78 26
3684.92 37
3685.06 46
3685.20 52
3685.34 57
3685.48 59
3685.62 61
3685.75 63
3685.89 65
3686.03 67
3686.17 70
3686.31 72
3686.45 74
3686.59 77
3686.73 80
3686.87 84
3687.01 89
3687.15 95
3687.29 101
3687.42 107
3687.56 111
3687.70 114
3687.84 116
3687.98 117
3688.12 117
3688.26 117
3688.40 117
3688.54 116
3688.68 114
3688.82 111
3688.96 106
3689.10 102
3689.23 99
3689.37 97
3689.51 96
3689.65 96
3689.79 95
3689.93 94
3690.07 92
3690.21 89
3690.35 84
3690.49 80
3690.63 77
3690.77 75
3690.91 76
3691.04 78
3691.18 82
3691.32 87
3691.46 90
3691.60 92
3691.74 91
3691.88 88
3692.02 81
3692.16 73
3692.30 64
3692.44 54
3692.58 46
3692.72 39
3692.86 34
3692.99 32
3693.13 31
3693.27 31
3693.41 30
3693.55 29
3693.69 25
3693.83 18
3693.97 10
3694.11 0
3694.25 0
3694.39 0
3694.53 0
3694.67 0
3694.81 0
3694.95 0
3695.08 0
3695.22 3
3695.36 12
3695.50 18
3695.64 22
3695.78 25
3695.92 25
3696.06 25
3696.20 25
3696.34 27
3696.48 30
3696.62 35
3696.76 39
3696.90 43
3697.04 46
3697.18 46
3697.31 46
3697.45 44
3697.59 44
3697.73 45
3697.87 49
3698.01 56
3698.15 65
3698.29 74
3698.43 82
3698.57 88
3698.71 92
3698.85 92
3698.99 90
3699.13 85
3699.27 79
3699.41 70
3699.55 61
3699.68 52
3699.82 43
3699.96 36
3700.10 31
3700.24 28
3700.38 29
3700.52 33
3700.66 38
3700.80 45
3700.94 51
3701.08 56
3701.22 59
3701.36 60
3701.50 59
3701.64 57
3701.78 55
3701.92 54
3702.06 52
3702.20 51
3702.33 49
3702.47 47
3702.61 43
3702.75 38
3702.89 31
3703.03 23
3703.17 15
3703.31 7
3703.45 0
3703.59 0
3703.73 0
3703.87 0
3704.01 0
3704.15 0
3704.29 0
3704.43 0
3704.57 0
3704.71 0
3704.85 1
3704.99 7
3705.13 15
3705.26 25
3705.40 36
3705.54 47
3705.68 56
3705.82 63
3705.96 68
3706.10 71
3706.24 72
3706.38 72
3706.52 73
3706.66 76
3706.80 79
3706.94 84
3707.08 88
3707.22 92
3707.36 93
3707.50 92
3707.64 89
3707.78 85
3707.92 82
3708.06 81
3708.20 81
3708.34 84
3708.47 88
3708.61 94
3708.75 98
3708.89 102
3709.03 105
3709.17 105
3709.31 103
3709.45 100
3709.59 93
3709.73 85
3709.87 76
3710.01 68
3710.15 60
3710.29 57
3710.43 57
3710.57 61
3710.71 69
3710.85 79
3710.99 90
3711.13 100
3711.27 107
3711.41 112
3711.55 114
3711.69 114
3711.83 111
3711.97 108
3712.11 104
3712.25 100
3712.38 96
3712.52 93
3712.66 90
3712.80 86
3712.94 82
3713.08 75
3713.22 67
3713.36 57
3713.50 48
3713.64 40
3713.78 34
3713.92 32
3714.06 33
3714.20 38
3714.34 44
3714.48 52
3714.62 60
3714.76 67
3714.90 73
3715.04 79
3715.18 83
3715.32 85
3715.46 86
3715.60 86
3715.74 84
3715.88 81
3716.02 78
3716.16 74
3716.30 71
3716.44 70
3716.58 68
3716.72 68
3716.86 67
3717.00 66
3717.14 64
3717.28 61
3717.41 58
3717.55 56
3717.69 53
3717.83 52
3717.97 52
3718.11 52
3718.25 54
3718.39 56
3718.53 60
3718.67 64
3718.81 70
3718.95 75
3719.09 79
3719.23 81
3719.37 82
3719.51 80
3719.65 77
3719.79 74
3719.93 71
3720.07 70
3720.21 71
3720.35 74
3720.49 79
3720.63 86
3720.77 93
3720.91 101
3721.05 108
3721.19 115
3721.33 120
3721.47 122
3721.61 122
3721.75 120
3721.89 116
3722.03 112
3722.17 108
3722.31 107
3722.45 109
3722.59 113
3722.73 118
3722.87 125
3723.01 131
3723.15 137
3723.29 143
3723.43 147
3723.57 149
3723.71 149
3723.85 147
3723.99 142
3724.13 135
3724.27 126
3724.41 116
3724.55 106
3724.69 96
3724.83 88
3724.97 82
3725.11 77
3725.25 74
3725.39 71
3725.53 69
3725.67 68
3725.81 66
3725.95 63
3726.09 60
3726.23 56
3726.37 53
3726.51 50
3726.65 48
3726.79 48
3726.93 50
3727.07 53
3727.21 58
3727.35 65
3727.49 72
3727.63 79
3727.77 85
3727.91 92
3728.05 100
3728.19 109
3728.33 119
3728.47 132
3728.61 145
3728.75 158
3728.89 169
3729.03 178
3729.17 182
3729.30 182
3729.44 179
3729.58 174
3729.72 168
3729.87 163
3730.01 159
3730.15 156
3730.29 155
3730.43 154
3730.57 151
3730.71 146
3730.85 139
3730.99 129
3731.13 118
3731.27 107
3731.41 98
3731.55 92
3731.69 90
3731.83 90
3731.97 93
3732.11 94
3732.25 94
3732.39 91
3732.53 87
3732.67 81
3732.81 76
3732.95 74
3733.09 74
3733.23 78
3733.37 83
3733.51 90
3733.65 96
3733.79 101
3733.93 103
3734.07 103
3734.21 101
3734.35 98
3734.49 93
3734.63 86
3734.77 79
3734.91 72
3735.05 66
3735.19 60
3735.33 57
3735.47 56
3735.61 57
3735.75 62
3735.89 68
3736.03 75
3736.17 83
3736.31 90
3736.45 94
3736.59 96
3736.73 96
3736.87 94
3737.01 91
3737.15 88
3737.29 85
3737.43 82
3737.57 80
3737.71 78
3737.85 74
3737.99 70
3738.13 64
3738.27 59
3738.41 54
3738.55 52
3738.69 52
3738.83 54
3738.97 58
3739.11 63
3739.25 67
3739.39 70
3739.53 70
3739.67 69
3739.81 68
3739.95 67
3740.09 67
3740.23 69
3740.37 73
3740.51 77
3740.65 83
3740.79 89
3740.93 96
3741.07 102
3741.21 107
3741.35 111
3741.49 114
3741.63 116
3741.78 115
3741.92 113
3742.06 111
3742.20 110
3742.34 109
3742.48 111
3742.62 114
3742.76 118
3742.90 123
3743.04 127
3743.18 130
3743.32 131
3743.46 129
3743.60 125
3743.74 118
3743.88 109
3744.02 98
3744.16 87
3744.30 77
3744.44 70
3744.58 66
3744.72 66
3744.86 69
3745.00 73
3745.14 78
3745.28 80
3745.42 80
3745.56 77
3745.70 73
3745.84 68
3745.98 63
3746.12 61
3746.26 61
3746.40 64
3746.54 68
3746.68 75
3746.83 82
3746.97 88
3747.11 94
3747.25 98
3747.39 102
3747.53 105
3747.67 107
3747.81 108
3747.95 107
3748.09 105
3748.23 101
3748.37 96
3748.51 92
3748.65 90
3748.79 90
3748.93 93
3749.07 98
3749.21 104
3749.35 108
3749.49 109
3749.63 107
3749.77 100
3749.91 91
3750.05 81
3750.19 72
3750.33 64
3750.47 60
3750.61 59
3750.76 62
3750.90 69
3751.04 78
3751.18 89
3751.32 99
3751.46 108
3751.60 113
3751.74 114
3751.88 112
3752.02 109
3752.16 104
3752.30 100
3752.44 97
3752.58 95
3752.72 94
3752.86 94
3753.00 93
3753.14 92
3753.28 91
3753.42 91
3753.56 91
3753.70 90
3753.84 88
3753.99 85
3754.13 81
3754.27 77
3754.41 73
3754.55 70
3754.69 69
3754.83 71
3754.97 74
3755.11 77
3755.25 80
3755.39 83
3755.53 83
3755.67 82
3755.81 81
3755.95 78
3756.09 75
3756.23 72
3756.37 70
3756.51 69
3756.65 68
3756.79 69
3756.94 69
3757.08 70
3757.22 70
3757.36 69
3757.50 66
3757.64 61
3757.78 55
3757.92 48
3758.06 40
3758.20 35
3758.34 33
3758.48 34
3758.62 39
3758.76 47
3758.90 57
3759.04 66
3759.18 73
3759.32 77
3759.47 76
3759.61 72
3759.75 66
3759.89 60
3760.03 55
3760.17 52
3760.31 53
3760.45 56
3760.59 62
3760.73 68
3760.87 75
3761.01 80
3761.15 85
3761.29 90
3761.43 94
3761.57 99
3761.71 103
3761.86 107
3762.00 109
3762.14 109
3762.28 107
3762.42 102
3762.56 96
3762.70 88
3762.84 82
3762.98 77
3763.12 73
3763.26 71
3763.40 71
3763.54 71
3763.68 70
3763.82 69
3763.96 67
3764.11 65
3764.25 62
3764.39 59
3764.53 56
3764.67 53
3764.81 50
3764.95 47
3765.09 46
3765.23 46
3765.37 48
3765.51 51
3765.65 56
3765.79 61
3765.93 65
3766.07 67
3766.22 67
3766.36 65
3766.50 61
3766.64 58
3766.78 55
3766.92 55
3767.06 58
3767.20 63
3767.34 69
3767.48 75
3767.62 81
3767.76 85
3767.90 87
3768.04 89
3768.19 91
3768.33 96
3768.47 102
3768.61 110
3768.75 118
3768.89 126
3769.03 132
3769.17 136
3769.31 136
3769.45 133
3769.59 127
3769.73 120
3769.87 112
3770.01 104
3770.16 97
3770.30 90
3770.44 85
3770.58 81
3770.72 79
3770.86 78
3771.00 78
3771.14 78
3771.28 78
3771.42 78
3771.56 77
3771.70 76
3771.85 74
3771.99 73
3772.13 71
3772.27 68
3772.41 65
3772.55 62
3772.69 61
3772.83 62
3772.97 65
3773.11 70
3773.25 78
3773.39 87
3773.53 96
3773.68 103
3773.82 108
3773.96 111
3774.10 111
3774.24 111
3774.38 112
3774.52 113
3774.66 117
3774.80 123
3774.94 129
3775.08 135
3775.22 139
3775.37 141
3775.51 140
3775.65 138
3775.79 134
3775.93 131
3776.07 129
3776.21 128
3776.35 129
3776.49 130
3776.63 130
3776.77 129
3776.92 124
3777.06 117
3777.20 108
3777.34 99
3777.48 92
3777.62 87
3777.76 84
3777.90 83
3778.04 84
3778.18 83
3778.32 81
3778.47 76
3778.61 70
3778.75 61
3778.89 51
3779.03 40
3779.17 30
3779.31 19
3779.45 10
3779.59 1
3779.73 0
3779.87 0
3780.02 0
3780.16 0
3780.30 0
3780.44 6
3780.58 17
3780.72 28
3780.86 38
3781.00 44
3781.14 47
3781.28 47
3781.43 44
3781.57 39
3781.71 35
3781.85 32
3781.99 29
3782.13 26
3782.27 24
3782.41 22
3782.55 21
3782.69 20
3782.84 22
3782.98 27
3783.12 34
3783.26 44
3783.40 54
3783.54 64
3783.68 71
3783.82 76
3783.96 77
3784.10 73
3784.25 66
3784.39 54
3784.53 40
3784.67 23
3784.81 6
3784.95 0
3785.09 0
3785.23 0
3785.37 0
3785.51 0
3785.66 0
3785.80 0
3785.94 0
3786.08 10
3786.22 22
3786.36 32
3786.50 39
3786.64 43
3786.78 44
3786.93 43
3787.07 40
3787.21 37
3787.35 33
3787.49 30
3787.63 28
3787.77 27
3787.91 28
3788.05 29
3788.20 31
3788.34 35
3788.48 40
3788.62 46
3788.76 53
3788.90 59
3789.04 65
3789.18 70
3789.32 74
3789.47 77
3789.61 80
3789.75 83
3789.89 86
3790.03 90
3790.17 93
3790.31 95
3790.45 95
3790.59 93
3790.74 88
3790.88 83
3791.02 77
3791.16 71
3791.30 67
3791.44 65
3791.58 66
3791.72 69
3791.86 73
3792.01 77
3792.15 82
3792.29 87
3792.43 91
3792.57 94
3792.71 96
3792.85 98
3792.99 97
3793.14 95
3793.28 92
3793.42 86
3793.56 78
3793.70 70
3793.84 62
3793.98 54
3794.12 47
3794.26 43
3794.41 40
3794.55 41
3794.69 43
3794.83 47
3794.97 52
3795.11 56
3795.25 59
3795.39 59
3795.54 59
3795.68 58
3795.82 56
3795.96 55
3796.10 54
3796.24 54
3796.38 54
3796.52 53
3796.67 50
3796.81 44
3796.95 36
3797.09 26
3797.23 17
3797.37 10
3797.51 6
3797.65 7
3797.80 12
3797.94 19
3798.08 25
3798.22 29
3798.36 30
3798.50 28
3798.64 23
3798.79 19
3798.93 15
3799.07 13
3799.21 13
3799.35 14
3799.49 15
3799.63 15
3799.77 15
3799.92 15
3800.06 16
3800.20 20
3800.34 26
3800.48 34
3800.62 43
3800.76 52
3800.90 60
3801.05 64
3801.19 66
3801.33 64
3801.47 59
3801.61 53
3801.75 45
3801.89 38
3802.04 30
3802.18 23
3802.32 17
3802.46 13
3802.60 11
3802.74 10
3802.88 13
3803.03 17
3803.17 24
3803.31 33
3803.45 42
3803.59 49
3803.73 56
3803.87 61
3804.01 65
3804.16 69
3804.30 72
3804.44 77
3804.58 83
3804.72 89
3804.86 95
3805.00 98
3805.15 99
3805.29 96
3805.43 90
3805.57 81
3805.71 71
3805.85 62
3805.99 54
3806.14 47
3806.28 43
3806.42 39
3806.56 37
3806.70 35
3806.84 32
3806.98 29
3807.13 26
3807.27 23
3807.41 21
3807.55 19
3807.69 19
3807.83 19
3807.98 19
3808.12 18
3808.26 18
3808.40 19
3808.54 20
3808.68 21
3808.82 23
3808.97 24
3809.11 24
3809.25 23
3809.39 21
3809.53 18
3809.67 16
3809.81 16
3809.96 17
3810.10 19
3810.24 22
3810.38 25
3810.52 28
3810.66 31
3810.80 34
3810.95 39
3811.09 45
3811.23 53
3811.37 62
3811.51 73
3811.65 84
3811.80 96
3811.94 108
3812.08 121
3812.22 134
3812.36 147
3812.50 159
3812.64 169
3812.79 177
3812.93 182
3813.07 184
3813.21 183
3813.35 179
3813.49 173
3813.64 165
3813.78 156
3813.92 145
3814.06 135
3814.20 126
3814.34 119
3814.49 115
3814.63 113
3814.77 115
3814.91 118
3815.05 122
3815.19 126
3815.34 130
3815.48 134
3815.62 137
3815.76 141
3815.90 145
3816.04 148
3816.18 150
3816.33 151
3816.47 148
3816.61 142
3816.75 134
3816.89 126
3817.03 117
3817.18 111
3817.32 108
3817.46 109
3817.60 111
3817.74 114
3817.88 117
3818.03 118
3818.17 117
3818.31 115
3818.45 111
3818.59 105
3818.73 99
3818.88 93
3819.02 86
3819.16 79
3819.30 73
3819.44 68
3819.58 64
3819.73 61
3819.87 59
3820.01 59
3820.15 61
3820.29 63
3820.43 65
3820.58 67
3820.72 67
3820.86 67
3821.00 64
3821.14 60
3821.28 56
3821.43 53
3821.57 51
3821.71 51
3821.85 55
3821.99 61
3822.14 70
3822.28 80
3822.42 91
3822.56 101
3822.70 108
3822.84 112
3822.99 112
3823.13 108
3823.27 101
3823.41 91
3823.55 80
3823.69 68
3823.84 57
3823.98 47
3824.12 39
3824.26 33
3824.40 30
3824.55 29
3824.69 29
3824.83 30
3824.97 31
3825.11 31
3825.25 31
3825.40 30
3825.54 29
3825.68 28
3825.82 27
3825.96 25
3826.10 24
3826.25 24
3826.39 23
3826.53 23
3826.67 24
3826.81 26
3826.96 29
3827.10 31
3827.24 32
3827.38 32
3827.52 31
3827.66 29
3827.81 26
3827.95 24
3828.09 22
3828.23 22
3828.37 23
3828.52 25
3828.66 28
3828.80 31
3828.94 34
3829.08 38
3829.23 41
3829.37 44
3829.51 46
3829.65 45
3829.79 42
3829.93 36
3830.08 28
3830.22 18
3830.36 9
3830.50 2
3830.64 0
3830.79 0
3830.93 0
3831.07 4
3831.21 10
3831.35 16
3831.50 21
3831.64 26
3831.78 29
3831.92 32
3832.06 35
3832.21 37
3832.35 37
3832.49 36
3832.63 33
3832.77 27
3832.91 21
3833.06 14
3833.20 6
3833.34 0
3833.48 0
3833.62 0
3833.77 0
3833.91 0
3834.05 0
3834.19 0
3834.33 0
3834.48 2
3834.62 11
3834.76 21
3834.90 27
3835.04 31
3835.19 32
3835.33 30
3835.47 27
3835.61 23
3835.75 21
3835.90 21
3836.04 23
3836.18 26
3836.32 30
3836.46 34
3836.61 37
3836.75 39
3836.89 37
3837.03 34
3837.17 28
3837.32 21
3837.46 14
3837.60 8
3837.74 5
3837.88 5
3838.03 10
3838.17 18
3838.31 28
3838.45 38
3838.59 47
3838.74 51
3838.88 52
3839.02 49
3839.16 43
3839.30 35
3839.45 28
3839.59 22
3839.73 18
3839.87 15
3840.01 15
3840.16 15
3840.30 16
3840.44 18
3840.58 21
3840.73 25
3840.87 29
3841.01 35
3841.15 43
3841.29 51
3841.44 60
3841.58 69
3841.72 78
3841.86 86
3842.00 93
3842.15 98
3842.29 101
3842.43 104
3842.57 106
3842.71 109
3842.86 113
3843.00 119
3843.14 125
3843.28 132
3843.42 136
3843.57 137
3843.71 134
3843.85 128
3843.99 120
3844.14 112
3844.28 104
3844.42 100
3844.56 99
3844.70 102
3844.85 107
3844.99 115
3845.13 123
3845.27 130
3845.42 135
3845.56 137
3845.70 137
3845.84 135
3845.98 132
3846.13 127
3846.27 122
3846.41 117
3846.55 112
3846.69 107
3846.84 102
3846.98 98
3847.12 94
3847.26 91
3847.41 89
3847.55 89
3847.69 89
3847.83 88
3847.97 88
3848.12 86
3848.26 84
3848.40 81
3848.54 77
3848.69 73
3848.83 69
3848.97 66
3849.11 63
3849.25 62
3849.40 63
3849.54 66
3849.68 71
3849.82 78
3849.97 85
3850.11 92
3850.25 95
3850.39 96
3850.53 93
3850.68 87
3850.82 80
3850.96 73
3851.10 69
3851.25 66
3851.39 67
3851.53 69
3851.67 72
3851.82 75
3851.96 79
3852.10 83
3852.24 87
3852.38 92
3852.53 95
3852.67 97
3852.81 96
3852.95 93
3853.10 87
3853.24 79
3853.38 72
3853.52 67
3853.67 65
3853.81 66
3853.95 70
3854.09 76
3854.23 82
3854.38 87
3854.52 91
3854.66 92
3854.80 91
3854.95 89
3855.09 86
3855.23 83
3855.37 80
3855.52 80
3855.66 81
3855.80 83
3855.94 88
3856.08 93
3856.23 99
3856.37 104
3856.51 106
3856.65 106
3856.80 103
3856.94 97
3857.08 90
3857.22 84
3857.37 79
3857.51 76
3857.65 76
3857.79 77
3857.94 79
3858.08 80
3858.22 79
3858.36 75
3858.51 69
3858.65 62
3858.79 55
3858.93 47
3859.08 41
3859.22 37
3859.36 33
3859.50 30
3859.64 28
3859.79 26
3859.93 25
3860.07 25
3860.21 24
3860.36 22
3860.50 21
3860.64 18
3860.78 16
3860.93 13
3861.07 12
3861.21 13
3861.35 16
3861.50 22
3861.64 29
3861.78 36
3861.92 42
3862.07 47
3862.21 51
3862.35 52
3862.49 53
3862.64 54
3862.78 57
3862.92 62
3863.06 70
3863.21 80
3863.35 90
3863.49 99
3863.63 105
3863.78 107
3863.92 104
3864.06 96
3864.20 85
3864.35 72
3864.49 60
3864.63 50
3864.77 43
3864.92 40
3865.06 39
3865.20 40
3865.34 41
3865.49 43
3865.63 43
3865.77 44
3865.91 45
3866.06 47
3866.20 50
3866.34 53
3866.48 56
3866.63 57
3866.77 57
3866.91 55
3867.05 52
3867.20 48
3867.34 44
3867.48 41
3867.63 40
3867.77 39
3867.91 41
3868.05 43
3868.20 46
3868.34 50
3868.48 54
3868.62 57
3868.77 60
3868.91 63
3869.05 65
3869.19 67
3869.34 68
3869.48 68
3869.62 67
3869.76 64
3869.91 58
3870.05 52
3870.19 43
3870.33 35
3870.48 26
3870.62 19
3870.76 13
3870.91 9
3871.05 7
3871.19 6
3871.33 8
3871.48 11
3871.62 15
3871.76 20
3871.90 25
3872.05 29
3872.19 31
3872.33 32
3872.47 31
3872.62 30
3872.76 29
3872.90 28
3873.04 27
3873.19 26
3873.33 25
3873.47 22
3873.62 18
3873.76 13
3873.90 7
3874.04 0
3874.19 0
3874.33 0
3874.47 0
3874.61 0
3874.76 0
3874.90 0
3875.04 0
3875.19 0
3875.33 9
3875.47 20
3875.61 30
3875.76 38
3875.90 42
3876.04 43
3876.18 40
3876.33 34
3876.47 25
3876.61 16
3876.76 7
3876.90 0
3877.04 0
3877.18 0
3877.33 0
3877.47 0
3877.61 0
3877.75 5
3877.90 14
3878.04 24
3878.18 34
3878.33 43
3878.47 50
3878.61 56
3878.75 61
3878.90 63
3879.04 62
3879.18 59
3879.33 53
3879.47 44
3879.61 33
3879.75 23
3879.90 14
3880.04 8
3880.18 6
3880.32 8
3880.47 14
3880.61 21
3880.75 29
3880.90 36
3881.04 42
3881.18 45
3881.32 46
3881.47 46
3881.61 46
3881.75 46
3881.90 47
3882.04 49
3882.18 50
3882.32 50
3882.47 47
3882.61 43
3882.75 37
3882.90 30
3883.04 23
3883.18 19
3883.32 17
3883.47 19
3883.61 24
3883.75 31
3883.90 39
3884.04 47
3884.18 55
3884.32 62
3884.47 68
3884.61 73
3884.75 76
3884.90 78
3885.04 76
3885.18 72
3885.32 66
3885.47 59
3885.61 51
3885.75 44
3885.90 39
3886.04 35
3886.18 33
3886.33 32
3886.47 33
3886.61 35
3886.75 38
3886.90 42
3887.04 48
3887.18 55
3887.33 63
3887.47 72
3887.61 81
3887.75 90
3887.90 99
3888.04 107
3888.18 115
3888.33 122
3888.47 128
3888.61 134
3888.76 140
3888.90 145
3889.04 149
3889.18 151
3889.33 152
3889.47 150
3889.61 146
3889.76 139
3889.90 131
3890.04 122
3890.19 112
3890.33 104
3890.47 96
3890.61 91
3890.76 89
3890.90 88
3891.04 90
3891.19 93
3891.33 97
3891.47 101
3891.62 104
3891.76 107
3891.90 109
3892.04 111
3892.19 114
3892.33 119
3892.47 124
3892.62 130
3892.76 136
3892.90 141
3893.05 144
3893.19 144
3893.33 142
3893.47 139
3893.62 134
3893.76 128
3893.90 123
3894.05 118
3894.19 113
3894.33 109
3894.48 103
3894.62 98
3894.76 93
3894.91 88
3895.05 85
3895.19 83
3895.33 82
3895.48 82
3895.62 80
3895.76 79
3895.91 76
3896.05 73
3896.19 71
3896.34 69
3896.48 69
3896.62 70
3896.77 71
3896.91 72
3897.05 71
3897.20 70
3897.34 67
3897.48 63
3897.62 60
3897.77 58
3897.91 58
3898.05 60
3898.20 65
3898.34 71
3898.48 78
3898.63 86
3898.77 94
3898.91 102
3899.06 107
3899.20 111
3899.34 112
3899.49 110
3899.63 106
3899.77 99
3899.91 89
3900.06 78
3900.20 67
3900.34 56
3900.49 47
3900.63 41
3900.77 38
3900.92 39
3901.06 42
3901.20 47
3901.35 53
3901.49 58
3901.63 61
3901.78 63
3901.92 62
3902.06 60
3902.21 57
3902.35 54
3902.49 50
3902.64 47
3902.78 44
3902.92 42
3903.07 40
3903.21 39
3903.35 38
3903.50 37
3903.64 37
3903.78 36
3903.92 37
3904.07 38
3904.21 40
3904.35 44
3904.50 48
3904.64 53
3904.78 58
3904.93 62
3905.07 65
3905.21 67
3905.36 68
3905.50 68
3905.64 67
3905.79 66
3905.93 65
3906.07 64
3906.22 62
3906.36 62
3906.50 63
3906.65 65
3906.79 69
3906.93 73
3907.08 77
3907.22 79
3907.36 80
3907.51 79
3907.65 76
3907.79 74
3907.94 72
3908.08 71
3908.22 71
3908.37 72
3908.51 72
3908.65 71
3908.80 70
3908.94 69
3909.08 68
3909.23 67
3909.37 67
3909.51 66
3909.66 66
3909.80 64
3909.94 62
3910.09 59
3910.23 57
3910.37 56
3910.52 57
3910.66 60
3910.80 63
3910.95 68
3911.09 73
3911.23 78
3911.38 84
3911.52 90
3911.66 97
3911.81 104
3911.95 110
3912.09 113
3912.24 114
3912.38 112
3912.52 107
3912.67 99
3912.81 90
3912.95 81
3913.10 72
3913.24 63
3913.38 54
3913.53 47
3913.67 40
3913.82 36
3913.96 35
3914.10 36
3914.25 41
3914.39 48
3914.53 56
3914.68 65
3914.82 70
3914.96 73
3915.11 73
3915.25 70
3915.39 67
3915.54 64
3915.68 63
3915.82 64
3915.97 68
3916.11 75
3916.25 81
3916.40 87
3916.54 90
3916.68 91
3916.83 89
3916.97 84
3917.11 78
3917.26 71
3917.40 64
3917.55 59
3917.69 55
3917.83 54
3917.98 54
3918.12 56
3918.26 59
3918.41 63
3918.55 67
3918.69 71
3918.84 73
3918.98 74
3919.12 73
3919.27 72
3919.41 70
3919.55 67
3919.70 65
3919.84 63
3919.99 61
3920.13 59
3920.27 57
3920.42 54
3920.56 52
3920.70 49
3920.85 47
3920.99 46
3921.13 47
3921.28 49
3921.42 53
3921.56 58
3921.71 64
3921.85 69
3921.99 74
3922.14 75
3922.28 73
3922.43 68
3922.57 60
3922.71 50
3922.86 41
3923.00 32
3923.14 26
3923.29 22
3923.43 19
3923.57 18
3923.72 16
3923.86 15
3924.01 14
3924.15 13
3924.29 14
3924.44 16
3924.58 20
3924.72 25
3924.87 30
3925.01 34
3925.15 37
3925.30 37
3925.44 36
3925.59 33
3925.73 29
3925.87 24
3926.02 21
3926.16 18
3926.30 16
3926.45 16
3926.59 15
3926.73 15
3926.88 15
3927.02 14
3927.17 11
3927.31 8
3927.45 3
3927.60 0
3927.74 0
3927.88 0
3928.03 0
3928.17 0
3928.31 0
3928.46 0
3928.60 0
3928.75 3
3928.89 8
3929.03 13
3929.18 16
3929.32 20
3929.46 23
3929.61 26
3929.75 29
3929.90 31
3930.04 32
3930.18 31
3930.33 29
3930.47 25
3930.61 20
3930.76 16
3930.90 12
3931.05 11
3931.19 12
3931.33 15
3931.48 20
3931.62 27
3931.76 33
3931.91 40
3932.05 44
3932.20 48
3932.34 49
3932.48 50
3932.63 51
3932.77 52
3932.91 53
3933.06 56
3933.20 59
3933.35 63
3933.49 67
3933.63 70
3933.78 72
3933.92 73
3934.06 73
3934.21 73
3934.35 71
3934.50 69
3934.64 65
3934.78 60
3934.93 55
3935.07 50
3935.22 45
3935.36 41
3935.50 37
3935.65 34
3935.79 30
3935.93 26
3936.08 21
3936.22 16
3936.37 12
3936.51 9
3936.65 9
3936.80 11
3936.94 16
3937.09 23
3937.23 31
3937.37 40
3937.52 48
3937.66 55
3937.80 62
3937.95 67
3938.09 72
3938.24 76
3938.38 78
3938.52 78
3938.67 78
3938.81 75
3938.96 72
3939.10 67
3939.24 62
3939.39 58
3939.53 54
3939.68 51
3939.82 49
3939.96 49
3940.11 50
3940.25 53
3940.39 56
3940.54 61
3940.68 66
3940.83 70
3940.97 73
3941.11 75
3941.26 75
3941.40 75
3941.55 74
3941.69 73
3941.83 73
3941.98 73
3942.12 72
3942.27 72
3942.41 69
3942.55 65
3942.70 59
3942.84 52
3942.99 45
3943.13 39
3943.27 36
3943.42 35
3943.56 37
3943.71 40
3943.85 43
3943.99 46
3944.14 48
3944.28 47
3944.43 44
3944.57 40
3944.71 36
3944.86 33
3945.00 33
3945.15 35
3945.29 39
3945.43 46
3945.58 54
3945.72 60
3945.87 65
3946.01 68
3946.15 66
3946.30 62
3946.44 55
3946.59 46
3946.73 37
3946.87 27
3947.02 18
3947.16 10
3947.31 4
3947.45 0
3947.59 0
3947.74 0
3947.88 0
3948.03 2
3948.17 8
3948.31 14
3948.46 21
3948.60 28
3948.75 33
3948.89 37
3949.03 40
3949.18 42
3949.32 44
3949.47 47
3949.61 49
3949.75 52
3949.90 53
3950.04 54
3950.19 54
3950.33 52
3950.48 50
3950.62 48
3950.76 48
3950.91 48
3951.05 49
3951.20 52
3951.34 54
3951.48 57
3951.63 59
3951.77 60
3951.92 61
3952.06 61
3952.20 59
3952.35 56
3952.49 52
3952.64 47
3952.78 43
3952.93 39
3953.07 38
3953.21 38
3953.36 40
3953.50 43
3953.65 45
3953.79 44
3953.93 42
3954.08 36
3954.22 28
3954.37 20
3954.51 11
3954.66 4
3954.80 0
3954.94 0
3955.09 0
3955.23 4
3955.38 10
3955.52 17
3955.66 23
3955.81 28
3955.95 33
3956.10 36
3956.24 39
3956.39 42
3956.53 45
3956.67 49
3956.82 54
3956.96 58
3957.11 63
3957.25 66
3957.40 68
3957.54 68
3957.68 66
3957.83 62
3957.97 56
3958.12 48
3958.26 39
3958.40 29
3958.55 21
3958.69 14
3958.84 10
3958.98 10
3959.13 14
3959.27 22
3959.41 33
3959.56 45
3959.70 55
3959.85 63
3959.99 66
3960.14 65
3960.28 61
3960.42 55
3960.57 47
3960.71 40
3960.86 34
3961.00 30
3961.15 27
3961.29 26
3961.43 26
3961.58 26
3961.72 28
3961.87 30
3962.01 33
3962.16 36
3962.30 39
3962.44 41
3962.59 41
3962.73 40
3962.88 37
3963.02 32
3963.17 26
3963.31 19
3963.46 12
3963.60 6
3963.74 1
3963.89 0
3964.03 0
3964.18 0
3964.32 0
3964.47 0
3964.61 0
3964.75 1
3964.90 3
3965.04 4
3965.19 4
3965.33 3
3965.48 3
3965.62 4
3965.76 6
3965.91 10
3966.05 15
3966.20 21
3966.34 27
3966.49 32
3966.63 35
3966.78 36
3966.92 36
3967.06 36
3967.21 36
3967.35 36
3967.50 37
3967.64 38
3967.79 39
3967.93 40
3968.08 41
3968.22 40
3968.36 38
3968.51 35
3968.65 31
3968.80 27
3968.94 21
3969.09 16
3969.23 10
3969.38 5
3969.52 0
3969.66 0
3969.81 0
3969.95 0
3970.10 0
3970.24 0
3970.39 0
3970.53 7
3970.68 16
3970.82 25
3970.96 33
3971.11 39
3971.25 43
3971.40 45
3971.54 45
3971.69 45
3971.83 44
3971.98 43
3972.12 41
3972.26 38
3972.41 34
3972.55 29
3972.70 22
3972.84 15
3972.99 9
3973.13 5
3973.28 4
3973.42 7
3973.57 12
3973.71 20
3973.85 28
3974.00 35
3974.14 41
3974.29 44
3974.43 45
3974.58 43
3974.72 39
3974.87 35
3975.01 31
3975.16 27
3975.30 23
3975.44 19
3975.59 16
3975.73 14
3975.88 13
3976.02 14
3976.17 17
3976.31 23
3976.46 31
3976.60 40
3976.75 49
3976.89 55
3977.03 58
3977.18 57
3977.32 53
3977.47 47
3977.61 40
3977.76 33
3977.90 30
3978.05 29
3978.19 32
3978.34 37
3978.48 44
3978.63 52
3978.77 59
3978.91 65
3979.06 72
3979.20 78
3979.35 85
3979.49 92
3979.64 99
3979.78 105
3979.93 108
3980.07 107
3980.22 102
3980.36 93
3980.51 82
3980.65 71
3980.79 61
3980.94 55
3981.08 51
3981.23 50
3981.37 50
3981.52 49
3981.66 48
3981.81 47
3981.95 46
3982.10 45
3982.24 46
3982.39 49
3982.53 53
3982.68 58
3982.82 63
3982.96 68
3983.11 71
3983.25 72
3983.40 69
3983.54 63
3983.69 54
3983.83 44
3983.98 34
3984.12 25
3984.27 18
3984.41 15
3984.56 14
3984.70 14
3984.85 16
3984.99 17
3985.14 17
3985.28 16
3985.43 13
3985.57 10
3985.71 8
3985.86 6
3986.00 6
3986.15 8
3986.29 11
3986.44 15
3986.58 19
3986.73 21
3986.87 23
3987.02 22
3987.16 21
3987.31 18
3987.45 15
3987.60 11
3987.74 9
3987.89 7
3988.03 6
3988.18 7
3988.32 9
3988.47 13
3988.61 17
3988.75 22
3988.90 27
3989.04 30
3989.19 32
3989.33 33
3989.48 33
3989.62 33
3989.77 34
3989.91 36
3990.06 39
3990.20 41
3990.35 42
3990.49 41
3990.64 38
3990.78 33
3990.93 29
3991.07 27
3991.22 27
3991.36 29
3991.51 34
3991.65 38
3991.80 42
3991.94 42
3992.09 41
3992.23 36
3992.38 31
3992.52 27
3992.67 25
3992.81 25
3992.96 28
3993.10 33
3993.24 38
3993.39 44
3993.53 48
3993.68 51
3993.82 55
3993.97 60
3994.11 65
3994.26 72
3994.40 80
3994.55 87
3994.69 92
3994.84 95
3994.98 95
3995.13 92
3995.27 89
3995.42 86
3995.56 84
3995.71 83
3995.85 83
3996.00 83
3996.14 82
3996.29 80
3996.43 76
3996.58 71
3996.72 65
3996.87 60
3997.01 56
3997.16 53
3997.30 53
3997.45 55
3997.59 57
3997.74 61
3997.88 64
3998.03 66
3998.17 68
3998.32 70
3998.46 71
3998.61 72
3998.75 73
3998.90 74
3999.04 75
3999.19 74
3999.33 73
3999.48 72
3999.62 71
3999.77 70
3999.91 71
4000.06 74
4000.20 77
4000.35 81
4000.49 85
4000.64 89
4000.78 92
4000.93 94
4001.07 96
4001.22 98
4001.36 99
4001.51 100
4001.65 100
4001.80 99
4001.94 97
4002.09 95
4002.23 90
4002.38 83
4002.52 74
4002.67 63
4002.81 52
4002.96 40
4003.10 30
4003.25 22
4003.39 16
4003.54 14
4003.68 12
4003.83 12
4003.97 11
4004.12 9
4004.26 5
4004.41 0
4004.55 0
4004.70 0
4004.84 0
4004.99 0
4005.13 0
4005.28 0
4005.42 0
4005.57 4
4005.71 9
4005.86 12
4006.00 16
4006.15 18
4006.29 21
4006.44 24
4006.59 27
4006.73 31
4006.88 34
4007.02 37
4007.17 39
4007.31 40
4007.46 41
4007.60 42
4007.75 43
4007.89 45
4008.04 47
4008.18 50
4008.33 53
4008.47 55
4008.62 56
4008.76 57
4008.91 56
4009.05 55
4009.20 53
4009.34 50
4009.49 48
4009.63 45
4009.78 44
4009.92 42
4010.07 41
4010.21 41
4010.36 41
4010.50 42
4010.65 45
4010.79 49
4010.94 54
4011.09 60
4011.23 66
4011.38 72
4011.52 77
4011.67 82
4011.81 86
4011.96 90
4012.10 93
4012.25 95
4012.39 97
4012.54 97
4012.68 95
4012.83 92
4012.97 88
4013.12 84
4013.26 80
4013.41 77
4013.55 76
4013.70 77
4013.84 79
4013.99 83
4014.14 87
4014.28 91
4014.43 95
4014.57 97
4014.72 97
4014.86 96
4015.01 93
4015.15 91
4015.30 89
4015.44 89
4015.59 91
4015.73 96
4015.88 103
4016.02 110
4016.17 118
4016.31 124
4016.46 128
4016.61 129
4016.75 127
4016.90 122
4017.04 116
4017.19 110
4017.33 105
4017.48 99
4017.62 94
4017.77 89
4017.91 84
4018.06 79
4018.20 75
4018.35 71
4018.49 70
4018.64 71
4018.78 73
4018.93 77
4019.08 80
4019.22 83
4019.37 84
4019.51 84
4019.66 82
4019.80 80
4019.95 77
4020.09 74
4020.24 73
4020.38 72
4020.53 73
4020.67 75
4020.82 78
4020.97 82
4021.11 86
4021.26 88
4021.40 89
4021.55 88
4021.69 86
4021.84 84
4021.98 83
4022.13 83
4022.27 85
4022.42 88
4022.56 91
4022.71 94
4022.86 94
4023.00 93
4023.15 89
4023.29 85
4023.44 79
4023.58 74
4023.73 70
4023.87 67
4024.02 65
4024.16 65
4024.31 66
4024.46 68
4024.60 69
4024.75 70
4024.89 71
4025.04 70
4025.18 70
4025.33 69
4025.47 69
4025.62 69
4025.76 69
4025.91 68
4026.06 65
4026.20 61
4026.35 57
4026.49 52
4026.64 48
4026.78 47
4026.93 47
4027.07 51
4027.22 56
4027.36 62
4027.51 66
4027.66 69
4027.80 70
4027.95 68
4028.09 65
4028.24 62
4028.38 59
4028.53 58
4028.67 58
4028.82 60
4028.97 62
4029.11 63
4029.26 63
4029.40 62
4029.55 59
4029.69 56
4029.84 54
4029.98 54
4030.13 55
4030.28 58
4030.42 61
4030.57 62
4030.71 62
4030.86 57
4031.00 50
4031.15 39
4031.29 28
4031.44 18
4031.59 10
4031.73 6
4031.88 7
4032.02 11
4032.17 18
4032.31 26
4032.46 34
4032.60 41
4032.75 45
4032.90 46
4033.04 45
4033.19 42
4033.33 39
4033.48 35
4033.62 32
4033.77 29
4033.92 26
4034.06 23
4034.21 20
4034.35 17
4034.50 16
4034.64 15
4034.79 17
4034.93 19
4035.08 21
4035.23 24
4035.37 26
4035.52 27
4035.66 27
4035.81 27
4035.95 27
4036.10 27
4036.25 26
4036.39 26
4036.54 26
4036.68 26
4036.83 27
4036.97 29
4037.12 33
4037.27 37
4037.41 42
4037.56 47
4037.70 50
4037.85 51
4037.99 50
4038.14 46
4038.28 41
4038.43 36
4038.58 31
4038.72 28
4038.87 25
4039.01 24
4039.16 22
4039.30 20
4039.45 17
4039.60 15
4039.74 14
4039.89 14
4040.03 16
4040.18 21
4040.33 28
4040.47 36
4040.62 46
4040.76 54
4040.91 60
4041.05 62
4041.20 59
4041.35 52
4041.49 42
4041.64 29
4041.78 16
4041.93 4
4042.07 0
4042.22 0
4042.37 0
4042.51 0
4042.66 0
4042.80 0
4042.95 0
4043.09 0
4043.24 4
4043.39 13
4043.53 22
4043.68 31
4043.82 40
4043.97 50
4044.12 59
4044.26 68
4044.41 75
4044.55 81
4044.70 83
4044.84 83
4044.99 81
4045.14 77
4045.28 73
4045.43 69
4045.57 66
4045.72 63
4045.86 60
4046.01 55
4046.16 50
4046.30 43
4046.45 37
4046.59 32
4046.74 29
4046.89 28
4047.03 30
4047.18 32
4047.32 36
4047.47 40
4047.62 45
4047.76 51
4047.91 59
4048.05 69
4048.20 79
4048.34 88
4048.49 94
4048.64 97
4048.78 95
4048.93 89
4049.07 81
4049.22 70
4049.37 59
4049.51 48
4049.66 35
4049.80 23
4049.95 10
4050.10 0
4050.24 0
4050.39 0
4050.53 0
4050.68 2
4050.82 17
4050.97 33
4051.12 48
4051.26 60
4051.41 67
4051.55 69
4051.70 69
4051.85 69
4051.99 70
4052.14 74
4052.28 81
4052.43 89
4052.58 96
4052.72 101
4052.87 102
4053.01 101
4053.16 98
4053.31 95
4053.45 94
4053.60 95
4053.74 98
4053.89 103
4054.04 108
4054.18 112
4054.33 115
4054.47 117
4054.62 117
4054.77 117
4054.91 116
4055.06 116
4055.20 116
4055.35 115
4055.50 114
4055.64 113
4055.79 111
4055.93 108
4056.08 104
4056.23 101
4056.37 97
4056.52 93
4056.66 89
4056.81 86
4056.96 83
4057.10 81
4057.25 79
4057.39 79
4057.54 79
4057.69 80
4057.83 82
4057.98 84
4058.12 86
4058.27 88
4058.42 90
4058.56 90
4058.71 89
4058.85 86
4059.00 81
4059.15 75
4059.29 70
4059.44 65
4059.59 63
4059.73 64
4059.88 68
4060.02 75
4060.17 84
4060.32 94
4060.46 104
4060.61 112
4060.75 118
4060.90 121
4061.05 121
4061.19 118
4061.34 113
4061.48 108
4061.63 103
4061.78 99
4061.92 99
4062.07 103
4062.22 111
4062.36 121
4062.51 133
4062.65 145
4062.80 155
4062.95 161
4063.09 163
4063.24 162
4063.38 156
4063.53 149
4063.68 139
4063.82 130
4063.97 121
4064.12 113
4064.26 106
4064.41 100
4064.55 94
4064.70 89
4064.85 85
4064.99 82
4065.14 80
4065.28 80
4065.43 80
4065.58 82
4065.72 83
4065.87 82
4066.02 81
4066.16 78
4066.31 73
4066.45 68
4066.60 61
4066.75 56
4066.89 51
4067.04 48
4067.19 46
4067.33 46
4067.48 47
4067.62 49
4067.77 52
4067.92 55
4068.06 59
4068.21 62
4068.36 65
4068.50 67
4068.65 69
4068.79 70
4068.94 70
4069.09 71
4069.23 73
4069.38 75
4069.53 79
4069.67 84
4069.82 91
4069.96 97
4070.11 104
4070.26 111
4070.40 116
4070.55 119
4070.70 121
4070.84 121
4070.99 119
4071.13 118
4071.28 116
4071.43 114
4071.57 113
4071.72 112
4071.87 110
4072.01 107
4072.16 102
4072.30 95
4072.45 87
4072.60 79
4072.74 72
4072.89 67
4073.04 66
4073.18 68
4073.33 73
4073.48 79
4073.62 87
4073.77 93
4073.91 97
4074.06 100
4074.21 101
4074.35 100
4074.50 98
4074.65 94
4074.79 88
4074.94 80
4075.08 69
4075.23 55
4075.38 41
4075.52 28
4075.67 17
4075.82 9
4075.96 4
4076.11 1
4076.26 0
4076.40 0
4076.55 0
4076.70 0
4076.84 0
4076.99 0
4077.13 0
4077.28 0
4077.43 1
4077.57 11
4077.72 21
4077.87 29
4078.01 35
4078.16 37
4078.31 37
4078.45 35
4078.60 33
4078.74 32
4078.89 32
4079.04 34
4079.18 38
4079.33 43
4079.48 48
4079.62 51
4079.77 53
4079.92 54
4080.06 53
4080.21 51
4080.36 48
4080.50 45
4080.65 43
4080.80 43
4080.94 45
4081.09 49
4081.23 54
4081.38 61
4081.53 68
4081.67 74
4081.82 80
4081.97 84
4082.11 87
4082.26 88
4082.41 88
4082.55 85
4082.70 82
4082.85 77
4082.99 73
4083.14 70
4083.29 67
4083.43 65
4083.58 63
4083.73 60
4083.87 57
4084.02 53
4084.16 48
4084.31 45
4084.46 44
4084.60 45
4084.75 48
4084.90 52
4085.04 57
4085.19 62
4085.34 66
4085.48 69
4085.63 72
4085.78 75
4085.92 77
4086.07 79
4086.22 80
4086.36 79
4086.51 77
4086.66 73
4086.80 70
4086.95 66
4087.10 64
4087.24 63
4087.39 64
4087.54 66
4087.68 67
4087.83 69
4087.98 69
4088.12 68
4088.27 66
4088.42 63
4088.56 60
4088.71 58
4088.85 55
4089.00 53
4089.15 52
4089.29 52
4089.44 53
4089.59 54
4089.73 56
4089.88 58
4090.03 60
4090.17 63
4090.32 68
4090.47 75
4090.61 84
4090.76 94
4090.91 104
4091.05 113
4091.20 118
4091.35 120
4091.49 118
4091.64 113
4091.79 105
4091.93 96
4092.08 87
4092.23 81
4092.37 76
4092.52 74
4092.67 73
4092.81 73
4092.96 72
4093.11 71
4093.25 69
4093.40 65
4093.55 60
4093.69 54
4093.84 49
4093.99 46
4094.13 46
4094.28 47
4094.43 51
4094.57 55
4094.72 59
4094.87 61
4095.01 62
4095.16 60
4095.31 56
4095.46 52
4095.60 46
4095.75 41
4095.90 35
4096.04 30
4096.19 24
4096.34 17
4096.48 12
4096.63 7
4096.78 4
4096.92 3
4097.07 6
4097.22 11
4097.36 16
4097.51 21
4097.66 25
4097.80 25
4097.95 22
4098.10 18
4098.24 12
4098.39 8
4098.54 7
4098.68 10
4098.83 16
4098.98 24
4099.12 32
4099.27 39
4099.42 43
4099.56 45
4099.71 44
4099.86 42
4100.00 40
4100.15 38
4100.30 38
4100.45 38
4100.59 40
4100.74 41
4100.89 42
4101.03 43
4101.18 42
4101.33 40
4101.47 37
4101.62 34
4101.77 30
4101.91 26
4102.06 23
4102.21 21
4102.35 20
4102.50 20
4102.65 21
4102.79 23
4102.94 26
4103.09 30
4103.24 34
4103.38 39
4103.53 42
4103.68 43
4103.82 43
4103.97 41
4104.12 39
4104.26 36
4104.41 34
4104.56 33
4104.70 33
4104.85 32
4105.00 31
4105.14 29
4105.29 26
4105.44 24
4105.59 21
4105.73 20
4105.88 20
4106.03 22
4106.17 23
4106.32 24
4106.47 23
4106.61 20
4106.76 16
4106.91 10
4107.05 5
4107.20 3
4107.35 3
4107.50 6
4107.64 11
4107.79 17
4107.94 23
4108.08 26
4108.23 27
4108.38 25
4108.52 21
4108.67 15
4108.82 10
4108.97 6
4109.11 3
4109.26 1
4109.41 0
4109.55 0
4109.70 2
4109.85 5
4109.99 9
4110.14 14
4110.29 20
4110.44 26
4110.58 31
4110.73 36
4110.88 41
4111.02 46
4111.17 51
4111.32 57
4111.46 63
4111.61 68
4111.76 74
4111.91 79
4112.05 83
4112.20 86
4112.35 89
4112.49 91
4112.64 91
4112.79 90
4112.93 86
4113.08 80
4113.23 72
4113.38 63
4113.52 54
4113.67 45
4113.82 39
4113.96 34
4114.11 30
4114.26 27
4114.41 24
4114.55 20
4114.70 15
4114.85 8
4114.99 0
4115.14 0
4115.29 0
4115.43 0
4115.58 0
4115.73 0
4115.88 0
4116.02 0
4116.17 3
4116.32 6
4116.46 8
4116.61 10
4116.76 12
4116.91 14
4117.05 18
4117.20 24
4117.35 31
4117.49 39
4117.64 46
4117.79 52
4117.94 56
4118.08 59
4118.23 61
4118.38 64
4118.52 67
4118.67 72
4118.82 78
4118.97 85
4119.11 92
4119.26 99
4119.41 106
4119.55 112
4119.70 118
4119.85 123
4120.00 126
4120.14 126
4120.29 122
4120.44 114
4120.58 103
4120.73 90
4120.88 77
4121.03 65
4121.17 56
4121.32 50
4121.47 47
4121.61 47
4121.76 48
4121.91 51
4122.06 54
4122.20 57
4122.35 61
4122.50 65
4122.65 68
4122.79 71
4122.94 72
4123.09 72
4123.23 69
4123.38 62
4123.53 54
4123.68 43
4123.82 31
4123.97 21
4124.12 12
4124.26 6
4124.41 3
4124.56 3
4124.71 5
4124.85 7
4125.00 8
4125.15 7
4125.30 4
4125.44 1
4125.59 0
4125.74 0
4125.88 0
4126.03 0
4126.18 0
4126.33 0
4126.47 4
4126.62 14
4126.77 28
4126.92 43
4127.06 58
4127.21 72
4127.36 84
4127.50 91
4127.65 95
4127.80 94
4127.95 89
4128.09 80
4128.24 68
4128.39 54
4128.54 40
4128.68 25
4128.83 13
4128.98 4
4129.13 0
4129.27 0
4129.42 2
4129.57 6
4129.71 11
4129.86 17
4130.01 21
4130.16 24
4130.30 27
4130.45 30
4130.60 33
4130.75 38
4130.89 43
4131.04 48
4131.19 54
4131.34 59
4131.48 63
4131.63 64
4131.78 65
4131.93 65
4132.07 66
4132.22 69
4132.37 75
4132.51 83
4132.66 93
4132.81 105
4132.96 114
4133.10 121
4133.25 124
4133.40 122
4133.55 115
4133.69 105
4133.84 94
4133.99 82
4134.14 73
4134.28 65
4134.43 60
4134.58 56
4134.73 55
4134.87 54
4135.02 54
4135.17 56
4135.32 59
4135.46 64
4135.61 69
4135.76 74
4135.91 78
4136.05 80
4136.20 80
4136.35 79
4136.50 77
4136.64 76
4136.79 77
4136.94 79
4137.09 82
4137.23 87
4137.38 91
4137.53 94
4137.68 96
4137.82 97
4137.97 97
4138.12 97
4138.27 98
4138.41 100
4138.56 104
4138.71 109
4138.86 115
4139.00 122
4139.15 129
4139.30 135
4139.45 138
4139.59 138
4139.74 134
4139.89 127
4140.04 117
4140.18 106
4140.33 93
4140.48 82
4140.63 71
4140.77 62
4140.92 55
4141.07 50
4141.22 48
4141.36 48
4141.51 50
4141.66 55
4141.81 60
4141.95 66
4142.10 72
4142.25 75
4142.40 75
4142.54 73
4142.69 68
4142.84 61
4142.99 53
4143.13 45
4143.28 38
4143.43 31
4143.58 25
4143.72 20
4143.87 15
4144.02 10
4144.17 6
4144.31 2
4144.46 0
4144.61 0
4144.76 0
4144.91 0
4145.05 0
4145.20 1
4145.35 4
4145.50 6
4145.64 9
4145.79 13
4145.94 17
4146.09 21
4146.23 25
4146.38 27
4146.53 28
4146.68 27
4146.82 24
4146.97 19
4147.12 13
4147.27 8
4147.42 3
4147.56 0
4147.71 0
4147.86 0
4148.01 0
4148.15 0
4148.30 0
4148.45 0
4148.60 0
4148.74 0
4148.89 2
4149.04 6
4149.19 10
4149.34 13
4149.48 16
4149.63 18
4149.78 19
4149.93 20
4150.07 20
4150.22 22
4150.37 25
4150.52 30
4150.66 35
4150.81 41
4150.96 46
4151.11 51
4151.26 55
4151.40 57
4151.55 58
4151.70 58
4151.85 58
4151.99 58
4152.14 59
4152.29 61
4152.44 65
4152.58 71
4152.73 77
4152.88 82
4153.03 87
4153.18 88
4153.32 87
4153.47 82
4153.62 75
4153.77 65
4153.91 55
4154.06 45
4154.21 38
4154.36 32
4154.51 30
4154.65 32
4154.80 36
4154.95 42
4155.10 50
4155.24 57
4155.39 64
4155.54 71
4155.69 76
4155.84 81
4155.98 85
4156.13 88
4156.28 92
4156.43 96
4156.58 100
4156.72 103
4156.87 106
4157.02 107
4157.17 107
4157.31 105
4157.46 101
4157.61 95
4157.76 88
4157.91 81
4158.05 73
4158.20 67
4158.35 62
4158.50 58
4158.65 55
4158.79 53
4158.94 50
4159.09 47
4159.24 45
4159.38 43
4159.53 43
4159.68 44
4159.83 48
4159.98 54
4160.12 63
4160.27 73
4160.42 82
4160.57 91
4160.72 98
4160.86 101
4161.01 100
4161.16 96
4161.31 90
4161.45 82
4161.60 74
4161.75 67
4161.90 61
4162.05 57
4162.19 56
4162.34 58
4162.49 61
4162.64 65
4162.79 70
4162.93 73
4163.08 73
4163.23 70
4163.38 64
4163.53 57
4163.67 50
4163.82 44
4163.97 43
4164.12 47
4164.27 56
4164.41 68
4164.56 81
4164.71 92
4164.86 101
4165.01 105
4165.15 105
4165.30 102
4165.45 99
4165.60 96
4165.75 95
4165.89 96
4166.04 98
4166.19 101
4166.34 104
4166.49 106
4166.63 107
4166.78 106
4166.93 104
4167.08 103
4167.23 101
4167.37 101
4167.52 102
4167.67 104
4167.82 108
4167.97 112
4168.11 116
4168.26 118
4168.41 118
4168.56 116
4168.71 112
4168.85 107
4169.00 103
4169.15 99
4169.30 98
4169.45 100
4169.59 102
4169.74 104
4169.89 105
4170.04 104
4170.19 100
4170.33 93
4170.48 85
4170.63 77
4170.78 72
4170.93 68
4171.07 67
4171.22 67
4171.37 69
4171.52 70
4171.67 71
4171.82 72
4171.96 73
4172.11 75
4172.26 79
4172.41 86
4172.56 94
4172.70 102
4172.85 109
4173.00 113
4173.15 113
4173.30 108
4173.44 99
4173.59 88
4173.74 75
4173.89 63
4174.04 54
4174.19 48
4174.33 47
4174.48 50
4174.63 57
4174.78 66
4174.93 77
4175.07 87
4175.22 97
4175.37 105
4175.52 111
4175.67 115
4175.81 117
4175.96 117
4176.11 116
4176.26 115
4176.41 114
4176.56 114
4176.70 117
4176.85 121
4177.00 128
4177.15 137
4177.30 146
4177.44 155
4177.59 164
4177.74 172
4177.89 177
4178.04 181
4178.19 182
4178.33 181
4178.48 179
4178.63 177
4178.78 174
4178.93 173
4179.08 171
4179.22 171
4179.37 169
4179.52 166
4179.67 160
4179.82 151
4179.96 139
4180.11 124
4180.26 109
4180.41 93
4180.56 79
4180.71 70
4180.85 65
4181.00 66
4181.15 74
4181.30 88
4181.45 106
4181.60 126
4181.74 147
4181.89 164
4182.04 178
4182.19 187
4182.34 192
4182.49 194
4182.63 195
4182.78 197
4182.93 200
4183.08 204
4183.23 209
4183.37 213
4183.52 215
4183.67 213
4183.82 209
4183.97 201
4184.12 191
4184.26 181
4184.41 171
4184.56 163
4184.71 157
4184.86 153
4185.01 150
4185.15 148
4185.30 146
4185.45 143
4185.60 138
4185.75 132
4185.90 125
4186.04 118
4186.19 111
4186.34 104
4186.49 98
4186.64 92
4186.79 86
4186.93 82
4187.08 79
4187.23 77
4187.38 76
4187.53 77
4187.68 79
4187.83 84
4187.97 91
4188.12 100
4188.27 110
4188.42 121
4188.57 131
4188.72 139
4188.86 145
4189.01 148
4189.16 151
4189.31 154
4189.46 159
4189.61 167
4189.75 178
4189.90 193
4190.05 208
4190.20 222
4190.35 233
4190.50 239
4190.64 240
4190.79 238
4190.94 234
4191.09 231
4191.24 231
4191.39 235
4191.54 244
4191.68 257
4191.83 270
4191.98 284
4192.13 296
4192.28 306
4192.43 315
4192.57 323
4192.72 331
4192.87 340
4193.02 351
4193.17 363
4193.32 376
4193.47 388
4193.61 399
4193.76 409
4193.91 418
4194.06 426
4194.21 432
4194.36 439
4194.50 444
4194.65 450
4194.80 455
4194.95 459
4195.10 462
4195.25 465
4195.40 468
4195.54 470
4195.69 473
4195.84 477
4195.99 482
4196.14 487
4196.29 493
4196.44 497
4196.58 500
4196.73 502
4196.88 504
4197.03 505
4197.18 508
4197.33 512
4197.48 517
4197.62 523
4197.77 528
4197.92 532
4198.07 533
4198.22 531
4198.37 526
4198.52 518
4198.66 509
4198.81 499
4198.96 490
4199.11 483
4199.26 476
4199.41 469
4199.56 461
4199.70 451
4199.85 438
4200.00 423
4200.15 407
4200.30 391
4200.45 375
4200.60 362
4200.74 350
4200.89 340
4201.04 332
4201.19 325
4201.34 320
4201.49 316
4201.64 315
4201.78 315
4201.93 315
4202.08 314
4202.23 312
4202.38 307
4202.53 301
4202.68 292
4202.83 284
4202.97 275
4203.12 269
4203.27 264
4203.42 261
4203.57 259
4203.72 257
4203.87 256
4204.01 256
4204.16 257
4204.31 259
4204.46 265
4204.61 274
4204.76 286
4204.91 301
4205.06 316
4205.20 330
4205.35 341
4205.50 346
4205.65 347
4205.80 345
4205.95 340
4206.10 335
4206.24 332
4206.39 333
4206.54 337
4206.69 345
4206.84 354
4206.99 364
4207.14 373
4207.29 379
4207.43 384
4207.58 387
4207.73 390
4207.88 394
4208.03 398
4208.18 403
4208.33 409
4208.48 416
4208.62 424
4208.77 432
4208.92 439
4209.07 448
4209.22 456
4209.37 465
4209.52 473
4209.67 481
4209.81 488
4209.96 495
4210.11 501
4210.26 507
4210.41 514
4210.56 522
4210.71 531
4210.86 541
4211.00 553
4211.15 566
4211.30 579
4211.45 590
4211.60 599
4211.75 606
4211.90 610
4212.05 611
4212.20 611
4212.34 611
4212.49 611
4212.64 612
4212.79 613
4212.94 613
4213.09 612
4213.24 609
4213.39 605
4213.53 598
4213.68 590
4213.83 581
4213.98 571
4214.13 563
4214.28 557
4214.43 552
4214.58 551
4214.73 552
4214.87 556
4215.02 562
4215.17 566
4215.32 569
4215.47 568
4215.62 562
4215.77 552
4215.92 539
4216.07 523
4216.21 507
4216.36 492
4216.51 478
4216.66 467
4216.81 456
4216.96 448
4217.11 441
4217.26 436
4217.41 433
4217.55 433
4217.70 437
4217.85 441
4218.00 446
4218.15 449
4218.30 449
4218.45 446
4218.60 439
4218.75 432
4218.89 425
4219.04 421
4219.19 419
4219.34 420
4219.49 421
4219.64 422
4219.79 421
4219.94 418
4220.09 414
4220.23 411
4220.38 409
4220.53 408
4220.68 407
4220.83 406
4220.98 403
4221.13 397
4221.28 389
4221.43 380
4221.58 372
4221.72 366
4221.87 363
4222.02 365
4222.17 371
4222.32 383
4222.47 399
4222.62 419
4222.77 442
4222.92 469
4223.07 498
4223.21 529
4223.36 560
4223.51 589
4223.66 617
4223.81 643
4223.96 666
4224.11 686
4224.26 705
4224.41 722
4224.56 738
4224.70 751
4224.85 762
4225.00 772
4225.15 780
4225.30 788
4225.45 798
4225.60 811
4225.75 829
4225.90 849
4226.05 873
4226.20 896
4226.34 918
4226.49 935
4226.64 946
4226.79 952
4226.94 952
4227.09 950
4227.24 948
4227.39 947
4227.54 949
4227.69 955
4227.84 964
4227.98 975
4228.13 986
4228.28 997
4228.43 1005
4228.58 1012
4228.73 1015
4228.88 1016
4229.03 1015
4229.18 1011
4229.33 1004
4229.48 996
4229.62 985
4229.77 973
4229.92 961
4230.07 948
4230.22 934
4230.37 919
4230.52 903
4230.67 887
4230.82 869
4230.97 852
4231.12 834
4231.26 816
4231.41 799
4231.56 781
4231.71 762
4231.86 741
4232.01 718
4232.16 694
4232.31 668
4232.46 642
4232.61 618
4232.76 598
4232.91 582
4233.05 570
4233.20 562
4233.35 555
4233.50 550
4233.65 544
4233.80 537
4233.95 529
4234.10 519
4234.25 511
4234.40 503
4234.55 498
4234.70 495
4234.85 494
4234.99 494
4235.14 494
4235.29 493
4235.44 491
4235.59 489
4235.74 486
4235.89 482
4236.04 478
4236.19 473
4236.34 469
4236.49 466
4236.64 464
4236.79 465
4236.93 469
4237.08 477
4237.23 487
4237.38 499
4237.53 513
4237.68 528
4237.83 545
4237.98 563
4238.13 583
4238.28 607
4238.43 633
4238.58 663
4238.73 693
4238.88 724
4239.02 754
4239.17 783
4239.32 811
4239.47 839
4239.62 868
4239.77 899
4239.92 932
4240.07 965
4240.22 1000
4240.37 1033
4240.52 1065
4240.67 1095
4240.82 1124
4240.97 1153
4241.11 1182
4241.26 1212
4241.41 1244
4241.56 1277
4241.71 1313
4241.86 1349
4242.01 1388
4242.16 1428
4242.31 1470
4242.46 1514
4242.61 1559
4242.76 1605
4242.91 1651
4243.06 1695
4243.21 1736
4243.35 1770
4243.50 1796
4243.65 1814
4243.80 1823
4243.95 1825
4244.10 1822
4244.25 1816
4244.40 1810
4244.55 1804
4244.70 1796
4244.85 1787
4245.00 1773
4245.15 1755
4245.30 1730
4245.45 1700
4245.60 1667
4245.75 1634
4245.89 1602
4246.04 1572
4246.19 1546
4246.34 1523
4246.49 1502
4246.64 1482
4246.79 1462
4246.94 1443
4247.09 1425
4247.24 1409
4247.39 1394
4247.54 1381
4247.69 1369
4247.84 1355
4247.99 1340
4248.14 1320
4248.29 1297
4248.43 1268
4248.58 1235
4248.73 1199
4248.88 1161
4249.03 1123
4249.18 1084
4249.33 1047
4249.48 1012
4249.63 978
4249.78 945
4249.93 915
4250.08 888
4250.23 864
4250.38 844
4250.53 829
4250.68 820
4250.83 815
4250.98 816
4251.13 818
4251.27 821
4251.42 823
4251.57 821
4251.72 817
4251.87 810
4252.02 803
4252.17 798
4252.32 796
4252.47 800
4252.62 808
4252.77 821
4252.92 838
4253.07 858
4253.22 880
4253.37 905
4253.52 930
4253.67 954
4253.82 978
4253.97 1000
4254.12 1019
4254.27 1035
4254.42 1050
4254.56 1067
4254.71 1088
4254.86 1116
4255.01 1153
4255.16 1198
4255.31 1252
4255.46 1312
4255.61 1377
4255.76 1444
4255.91 1511
4256.06 1578
4256.21 1645
4256.36 1711
4256.51 1779
4256.66 1849
4256.81 1922
4256.96 1997
4257.11 2076
4257.26 2156
4257.41 2237
4257.56 2317
4257.71 2395
4257.86 2470
4258.01 2540
4258.15 2606
4258.30 2667
4258.45 2725
4258.60 2779
4258.75 2832
4258.90 2882
4259.05 2930
4259.20 2977
4259.35 3021
4259.50 3063
4259.65 3100
4259.80 3131
4259.95 3154
4260.10 3167
4260.25 3169
4260.40 3162
4260.55 3146
4260.70 3126
4260.85 3102
4261.00 3078
4261.15 3055
4261.30 3031
4261.45 3006
4261.60 2977
4261.75 2941
4261.90 2898
4262.05 2849
4262.20 2796
4262.35 2740
4262.50 2686
4262.64 2634
4262.79 2584
4262.94 2536
4263.09 2489
4263.24 2440
4263.39 2390
4263.54 2337
4263.69 2282
4263.84 2225
4263.99 2166
4264.14 2105
4264.29 2042
4264.44 1977
4264.59 1910
4264.74 1843
4264.89 1776
4265.04 1710
4265.19 1647
4265.34 1588
4265.49 1532
4265.64 1479
4265.79 1428
4265.94 1378
4266.09 1328
4266.24 1278
4266.39 1229
4266.54 1180
4266.69 1134
4266.84 1092
4266.99 1054
4267.14 1020
4267.29 990
4267.44 962
4267.59 935
4267.74 908
4267.89 880
4268.04 853
4268.19 828
4268.34 806
4268.49 787
4268.64 770
4268.79 754
4268.93 736
4269.08 716
4269.23 692
4269.38 663
4269.53 632
4269.68 599
4269.83 567
4269.98 539
4270.13 515
4270.28 496
4270.43 482
4270.58 471
4270.73 461
4270.88 450
4271.03 436
4271.18 418
4271.33 397
4271.48 373
4271.63 351
4271.78 331
4271.93 316
4272.08 308
4272.23 307
4272.38 311
4272.53 318
4272.68 328
4272.83 338
4272.98 346
4273.13 353
4273.28 358
4273.43 362
4273.58 365
4273.73 370
4273.88 375
4274.03 382
4274.18 390
4274.33 398
4274.48 407
4274.63 415
4274.78 424
4274.93 431
4275.08 438
4275.23 444
4275.38 449
4275.53 453
4275.68 456
4275.83 456
4275.98 454
4276.13 450
4276.28 446
4276.43 442
4276.58 439
4276.73 437
4276.88 436
4277.03 434
4277.18 432
4277.33 427
4277.48 420
4277.63 410
4277.78 399
4277.93 385
4278.08 371
4278.23 358
4278.38 346
4278.53 337
4278.68 331
4278.83 329
4278.98 331
4279.13 335
4279.28 340
4279.43 344
4279.58 346
4279.73 345
4279.88 339
4280.03 331
4280.18 319
4280.33 305
4280.48 291
4280.63 276
4280.78 263
4280.93 252
4281.08 243
4281.23 236
4281.38 230
4281.53 226
4281.68 220
4281.83 213
4281.98 205
4282.13 194
4282.28 182
4282.43 169
4282.58 157
4282.73 145
4282.88 133
4283.03 122
4283.18 111
4283.33 101
4283.48 93
4283.63 87
4283.78 86
4283.93 88
4284.08 93
4284.23 100
4284.38 108
4284.53 114
4284.68 118
4284.83 119
4284.98 117
4285.13 112
4285.28 105
4285.43 97
4285.58 90
4285.73 85
4285.88 81
4286.03 80
4286.18 80
4286.33 81
4286.48 82
4286.63 82
4286.78 82
4286.93 83
4287.08 84
4287.23 88
4287.38 95
4287.53 105
4287.68 116
4287.83 128
4287.98 139
4288.13 147
4288.28 152
4288.43 153
4288.58 150
4288.73 145
4288.88 138
4289.03 130
4289.18 122
4289.33 114
4289.48 107
4289.63 100
4289.78 95
4289.93 90
4290.09 85
4290.24 81
4290.39 77
4290.54 73
4290.69 69
4290.84 65
4290.99 62
4291.14 61
4291.29 61
4291.44 64
4291.59 68
4291.74 74
4291.89 82
4292.04 90
4292.19 97
4292.34 104
4292.49 109
4292.64 113
4292.79 116
4292.94 118
4293.09 119
4293.24 120
4293.39 120
4293.54 120
4293.69 119
4293.84 117
4293.99 114
4294.14 111
4294.29 107
4294.44 103
4294.59 99
4294.74 95
4294.89 90
4295.04 86
4295.19 81
4295.34 77
4295.49 73
4295.64 70
4295.79 66
4295.94 62
4296.09 56
4296.25 50
4296.40 43
4296.55 36
4296.70 30
4296.85 27
4297.00 26
4297.15 28
4297.30 33
4297.45 39
4297.60 46
4297.75 54
4297.90 60
4298.05 65
4298.20 67
4298.35 65
4298.50 59
4298.65 51
4298.80 41
4298.95 32
4299.10 24
4299.25 20
4299.40 20
4299.55 23
4299.70 29
4299.85 36
4300.00 44
4300.15 52
4300.30 59
4300.45 66
4300.60 73
4300.76 80
4300.91 87
4301.06 93
4301.21 96
4301.36 96
4301.51 94
4301.66 88
4301.81 80
4301.96 71
4302.11 62
4302.26 54
4302.41 48
4302.56 43
4302.71 38
4302.86 35
4303.01 32
4303.16 28
4303.31 24
4303.46 21
4303.61 19
4303.76 17
4303.91 16
4304.06 16
4304.21 17
4304.36 18
4304.52 19
4304.67 21
4304.82 23
4304.97 27
4305.12 30
4305.27 34
4305.42 38
4305.57 42
4305.72 44
4305.87 44
4306.02 41
4306.17 36
4306.32 29
4306.47 22
4306.62 16
4306.77 14
4306.92 17
4307.07 24
4307.22 34
4307.37 46
4307.52 56
4307.68 62
4307.83 63
4307.98 59
4308.13 51
4308.28 41
4308.43 31
4308.58 24
4308.73 21
4308.88 21
4309.03 22
4309.18 24
4309.33 26
4309.48 26
4309.63 25
4309.78 23
4309.93 22
4310.08 21
4310.23 19
4310.38 18
4310.54 14
4310.69 9
4310.84 2
4310.99 0
4311.14 0
4311.29 0
4311.44 0
4311.59 0
4311.74 0
4311.89 0
4312.04 0
4312.19 6
4312.34 12
4312.49 17
4312.64 20
4312.79 23
4312.94 25
4313.09 26
4313.25 25
4313.40 23
4313.55 21
4313.70 18
4313.85 16
4314.00 14
4314.15 12
4314.30 10
4314.45 8
4314.60 7
4314.75 8
4314.90 10
4315.05 14
4315.20 19
4315.35 26
4315.50 31
4315.66 35
4315.81 38
4315.96 40
4316.11 42
4316.26 44
4316.41 47
4316.56 51
4316.71 55
4316.86 59
4317.01 60
4317.16 59
4317.31 57
4317.46 53
4317.61 49
4317.76 45
4317.92 42
4318.07 39
4318.22 35
4318.37 31
4318.52 26
4318.67 21
4318.82 15
4318.97 11
4319.12 9
4319.27 9
4319.42 12
4319.57 18
4319.72 26
4319.87 34
4320.02 42
4320.18 47
4320.33 50
4320.48 50
4320.63 47
4320.78 43
4320.93 37
4321.08 33
4321.23 29
4321.38 27
4321.53 25
4321.68 24
4321.83 22
4321.98 20
4322.14 16
4322.29 12
4322.44 7
4322.59 2
4322.74 0
4322.89 0
4323.04 0
4323.19 2
4323.34 9
4323.49 18
4323.64 28
4323.79 39
4323.94 49
4324.10 58
4324.25 64
4324.40 67
4324.55 67
4324.70 65
4324.85 61
4325.00 57
4325.15 53
4325.30 50
4325.45 50
4325.60 52
4325.75 56
4325.90 61
4326.06 66
4326.21 71
4326.36 73
4326.51 73
4326.66 72
4326.81 69
4326.96 67
4327.11 65
4327.26 64
4327.41 65
4327.56 66
4327.71 67
4327.87 67
4328.02 66
4328.17 65
4328.32 63
4328.47 62
4328.62 61
4328.77 61
4328.92 61
4329.07 61
4329.22 61
4329.37 60
4329.53 58
4329.68 53
4329.83 47
4329.98 38
4330.13 28
4330.28 19
4330.43 12
4330.58 8
4330.73 9
4330.88 15
4331.03 25
4331.18 38
4331.34 52
4331.49 66
4331.64 79
4331.79 90
4331.94 100
4332.09 107
4332.24 112
4332.39 114
4332.54 114
4332.69 110
4332.84 104
4333.00 96
4333.15 87
4333.30 79
4333.45 72
4333.60 68
4333.75 66
4333.90 67
4334.05 67
4334.20 68
4334.35 67
4334.51 64
4334.66 59
4334.81 54
4334.96 48
4335.11 44
4335.26 42
4335.41 42
4335.56 43
4335.71 44
4335.86 45
4336.02 44
4336.17 41
4336.32 37
4336.47 31
4336.62 25
4336.77 19
4336.92 14
4337.07 11
4337.22 9
4337.37 10
4337.53 11
4337.68 14
4337.83 18
4337.98 22
4338.13 27
4338.28 33
4338.43 39
4338.58 46
4338.73 55
4338.88 64
4339.04 74
4339.19 82
4339.34 89
4339.49 93
4339.64 96
4339.79 96
4339.94 97
4340.09 98
4340.24 101
4340.40 103
4340.55 105
4340.70 105
4340.85 102
4341.00 97
4341.15 89
4341.30 82
4341.45 77
4341.60 75
4341.75 77
4341.91 82
4342.06 88
4342.21 94
4342.36 98
4342.51 98
4342.66 95
4342.81 89
4342.96 80
4343.11 71
4343.27 63
4343.42 55
4343.57 51
4343.72 49
4343.87 49
4344.02 51
4344.17 54
4344.32 57
4344.47 59
4344.63 60
4344.78 61
4344.93 60
4345.08 59
4345.23 57
4345.38 55
4345.53 53
4345.68 51
4345.84 50
4345.99 49
4346.14 49
4346.29 49
4346.44 49
4346.59 48
4346.74 47
4346.89 43
4347.04 38
4347.20 32
4347.35 25
4347.50 19
4347.65 14
4347.80 13
4347.95 16
4348.10 22
4348.25 33
4348.41 45
4348.56 58
4348.71 70
4348.86 79
4349.01 84
4349.16 85
4349.31 83
4349.46 79
4349.62 73
4349.77 68
4349.92 63
4350.07 60
4350.22 58
4350.37 58
4350.52 59
4350.67 61
4350.83 63
4350.98 64
4351.13 64
4351.28 64
4351.43 63
4351.58 62
4351.73 61
4351.88 60
4352.04 58
4352.19 56
4352.34 53
4352.49 49
4352.64 45
4352.79 41
4352.94 38
4353.09 36
4353.25 35
4353.40 36
4353.55 39
4353.70 41
4353.85 44
4354.00 46
4354.15 48
4354.30 49
4354.46 49
4354.61 48
4354.76 47
4354.91 46
4355.06 46
4355.21 46
4355.36 47
4355.52 47
4355.67 48
4355.82 48
4355.97 47
4356.12 47
4356.27 46
4356.42 47
4356.57 48
4356.73 50
4356.88 51
4357.03 52
4357.18 51
4357.33 47
4357.48 42
4357.63 35
4357.79 29
4357.94 24
4358.09 23
4358.24 24
4358.39 27
4358.54 32
4358.69 36
4358.85 37
4359.00 37
4359.15 33
4359.30 28
4359.45 21
4359.60 15
4359.75 9
4359.91 4
4360.06 0
4360.21 0
4360.36 0
4360.51 0
4360.66 0
4360.81 0
4360.96 0
4361.12 0
4361.27 0
4361.42 2
4361.57 3
4361.72 5
4361.87 6
4362.03 8
4362.18 11
4362.33 13
4362.48 16
4362.63 19
4362.78 21
4362.93 24
4363.09 26
4363.24 29
4363.39 33
4363.54 38
4363.69 44
4363.84 50
4363.99 56
4364.15 60
4364.30 62
4364.45 63
4364.60 63
4364.75 62
4364.90 62
4365.05 60
4365.21 58
4365.36 53
4365.51 47
4365.66 38
4365.81 29
4365.96 21
4366.12 16
4366.27 13
4366.42 14
4366.57 17
4366.72 20
4366.87 22
4367.02 22
4367.18 20
4367.33 15
4367.48 10
4367.63 5
4367.78 3
4367.93 3
4368.08 6
4368.24 12
4368.39 18
4368.54 24
4368.69 29
4368.84 33
4368.99 34
4369.15 34
4369.30 34
4369.45 33
4369.60 34
4369.75 36
4369.90 38
4370.06 40
4370.21 43
4370.36 44
4370.51 45
4370.66 46
4370.81 46
4370.96 46
4371.12 45
4371.27 44
4371.42 41
4371.57 37
4371.72 31
4371.87 24
4372.03 17
4372.18 9
4372.33 3
4372.48 0
4372.63 0
4372.78 0
4372.94 0
4373.09 0
4373.24 0
4373.39 0
4373.54 0
4373.69 0
4373.85 1
4374.00 2
4374.15 4
4374.30 5
4374.45 7
4374.60 8
4374.76 10
4374.91 12
4375.06 14
4375.21 16
4375.36 18
4375.51 19
4375.67 20
4375.82 21
4375.97 21
4376.12 20
4376.27 18
4376.42 16
4376.58 15
4376.73 14
4376.88 14
4377.03 14
4377.18 16
4377.33 18
4377.49 20
4377.64 20
4377.79 19
4377.94 16
4378.09 11
4378.24 6
4378.40 0
4378.55 0
4378.70 0
4378.85 0
4379.00 4
4379.16 10
4379.31 16
4379.46 22
4379.61 28
4379.76 32
4379.91 37
4380.07 42
4380.22 48
4380.37 54
4380.52 58
4380.67 60
4380.82 61
4380.98 59
4381.13 57
4381.28 54
4381.43 53
4381.58 54
4381.74 57
4381.89 61
4382.04 66
4382.19 71
4382.34 74
4382.49 75
4382.65 75
4382.80 72
4382.95 69
4383.10 64
4383.25 59
4383.41 55
4383.56 51
4383.71 48
4383.86 47
4384.01 48
4384.16 51
4384.32 55
4384.47 61
4384.62 66
4384.77 70
4384.92 73
4385.08 74
4385.23 73
4385.38 71
4385.53 69
4385.68 68
4385.83 67
4385.99 68
4386.14 70
4386.29 71
4386.44 73
4386.59 74
4386.75 75
4386.90 78
4387.05 81
4387.20 86
4387.35 92
4387.51 96
4387.66 99
4387.81 99
4387.96 96
4388.11 90
4388.26 82
4388.42 73
4388.57 64
4388.72 56
4388.87 48
4389.02 41
4389.18 35
4389.33 32
4389.48 30
4389.63 32
4389.78 36
4389.94 43
4390.09 52
4390.24 61
4390.39 70
4390.54 77
4390.70 82
4390.85 84
4391.00 84
4391.15 81
4391.30 76
4391.46 70
4391.61 63
4391.76 57
4391.91 51
4392.06 47
4392.22 44
4392.37 44
4392.52 44
4392.67 44
4392.82 43
4392.97 41
4393.13 38
4393.28 35
4393.43 31
4393.58 28
4393.73 27
4393.89 27
4394.04 29
4394.19 32
4394.34 36
4394.49 41
4394.65 45
4394.80 48
4394.95 50
4395.10 52
4395.26 52
4395.41 51
4395.56 50
4395.71 49
4395.86 48
4396.02 47
4396.17 47
4396.32 48
4396.47 49
4396.62 51
4396.78 52
4396.93 52
4397.08 51
4397.23 49
4397.38 47
4397.54 44
4397.69 41
4397.84 38
4397.99 36
4398.14 34
4398.30 32
4398.45 30
4398.60 28
4398.75 25
4398.90 22
4399.06 19
4399.21 16
4399.36 13
4399.51 9
4399.66 6
4399.82 3
4399.97 2
4400.12 1
4400.27 0
4400.43 0
4400.58 0
4400.73 0
4400.88 0
4401.03 0
4401.19 0
4401.34 0
4401.49 0
4401.64 0
4401.79 3
4401.95 9
4402.10 16
4402.25 26
4402.40 35
4402.56 44
4402.71 51
4402.86 56
4403.01 58
4403.16 58
4403.32 56
4403.47 54
4403.62 53
4403.77 52
4403.92 53
4404.08 54
4404.23 55
4404.38 54
4404.53 51
4404.69 46
4404.84 39
4404.99 32
4405.14 24
4405.29 18
4405.45 14
4405.60 12
4405.75 11
4405.90 12
4406.06 14
4406.21 16
4406.36 19
4406.51 22
4406.66 26
4406.82 31
4406.97 36
4407.12 40
4407.27 43
4407.43 45
4407.58 44
4407.73 43
4407.88 40
4408.03 35
4408.19 30
4408.34 25
4408.49 18
4408.64 12
4408.80 5
4408.95 0
4409.10 0
4409.25 0
4409.40 0
4409.56 0
4409.71 0
4409.86 4
4410.01 19
4410.17 35
4410.32 50
4410.47 61
4410.62 67
4410.78 68
4410.93 63
4411.08 54
4411.23 44
4411.38 36
4411.54 31
4411.69 31
4411.84 34
4411.99 40
4412.15 45
4412.30 49
4412.45 51
4412.60 49
4412.76 45
4412.91 39
4413.06 33
4413.21 29
4413.36 26
4413.52 25
4413.67 25
4413.82 26
4413.97 27
4414.13 28
4414.28 28
4414.43 28
4414.58 28
4414.74 28
4414.89 27
4415.04 27
4415.19 27
4415.35 28
4415.50 30
4415.65 34
4415.80 40
4415.95 46
4416.11 53
4416.26 58
4416.41 62
4416.56 63
4416.72 62
4416.87 59
4417.02 56
4417.17 51
4417.33 47
4417.48 44
4417.63 41
4417.78 40
4417.94 40
4418.09 40
4418.24 41
4418.39 42
4418.55 43
4418.70 44
4418.85 44
4419.00 43
4419.16 42
4419.31 41
4419.46 41
4419.61 41
4419.77 42
4419.92 44
4420.07 47
4420.22 49
4420.37 52
4420.53 53
4420.68 53
4420.83 52
4420.98 49
4421.14 47
4421.29 47
4421.44 48
4421.59 51
4421.75 55
4421.90 59
4422.05 62
4422.20 64
4422.36 63
4422.51 61
4422.66 58
4422.81 55
4422.97 52
4423.12 48
4423.27 44
4423.42 40
4423.58 35
4423.73 31
4423.88 27
4424.03 25
4424.19 23
4424.34 22
4424.49 21
4424.64 20
4424.80 18
4424.95 17
4425.10 15
4425.26 13
4425.41 9
4425.56 5
4425.71 0
4425.87 0
4426.02 0
4426.17 0
4426.32 0
4426.48 0
4426.63 0
4426.78 0
4426.93 9
4427.09 19
4427.24 26
4427.39 32
4427.54 35
4427.70 36
4427.85 37
4428.00 37
4428.15 38
4428.31 39
4428.46 41
4428.61 42
4428.76 43
4428.92 42
4429.07 40
4429.22 37
4429.37 33
4429.53 28
4429.68 24
4429.83 21
4429.99 19
4430.14 18
4430.29 19
4430.44 20
4430.60 23
4430.75 26
4430.90 29
4431.05 32
4431.21 36
4431.36 39
4431.51 44
4431.66 50
4431.82 58
4431.97 68
4432.12 79
4432.27 91
4432.43 102
4432.58 111
4432.73 117
4432.89 121
4433.04 122
4433.19 120
4433.34 118
4433.50 114
4433.65 111
4433.80 108
4433.95 106
4434.11 104
4434.26 103
4434.41 100
4434.57 97
4434.72 93
4434.87 89
4435.02 84
4435.18 81
4435.33 80
4435.48 81
4435.63 84
4435.79 89
4435.94 94
4436.09 98
4436.25 100
4436.40 100
4436.55 99
4436.70 97
4436.86 96
4437.01 94
4437.16 93
4437.31 91
4437.47 89
4437.62 86
4437.77 82
4437.93 77
4438.08 72
4438.23 66
4438.38 61
4438.54 58
4438.69 56
4438.84 55
4438.99 56
4439.15 58
4439.30 60
4439.45 63
4439.61 67
4439.76 70
4439.91 72
4440.06 74
4440.22 75
4440.37 75
4440.52 72
4440.68 68
4440.83 61
4440.98 53
4441.13 45
4441.29 37
4441.44 30
4441.59 27
4441.75 26
4441.90 26
4442.05 27
4442.20 28
4442.36 29
4442.51 28
4442.66 28
4442.82 28
4442.97 30
4443.12 36
4443.27 45
4443.43 56
4443.58 70
4443.73 84
4443.89 96
4444.04 106
4444.19 112
4444.34 114
4444.50 112
4444.65 107
4444.80 99
4444.96 90
4445.11 81
4445.26 73
4445.41 67
4445.57 63
4445.72 63
4445.87 66
4446.03 71
4446.18 78
4446.33 87
4446.48 95
4446.64 101
4446.79 106
4446.94 108
4447.10 108
4447.25 107
4447.40 105
4447.55 104
4447.71 105
4447.86 106
4448.01 107
4448.17 108
4448.32 107
4448.47 105
4448.63 101
4448.78 96
4448.93 93
4449.08 92
4449.24 93
4449.39 97
4449.54 102
4449.70 108
4449.85 113
4450.00 116
4450.15 118
4450.31 119
4450.46 118
4450.61 116
4450.77 114
4450.92 111
4451.07 107
4451.23 105
4451.38 102
4451.53 100
4451.68 99
4451.84 99
4451.99 97
4452.14 95
4452.30 91
4452.45 85
4452.60 77
4452.76 70
4452.91 64
4453.06 59
4453.21 58
4453.37 58
4453.52 61
4453.67 64
4453.83 68
4453.98 71
4454.13 74
4454.29 77
4454.44 80
4454.59 82
4454.75 84
4454.90 86
4455.05 86
4455.20 86
4455.36 85
4455.51 84
4455.66 82
4455.82 80
4455.97 78
4456.12 76
4456.28 75
4456.43 74
4456.58 72
4456.74 70
4456.89 67
4457.04 64
4457.19 60
4457.35 57
4457.50 55
4457.65 54
4457.81 56
4457.96 60
4458.11 65
4458.27 71
4458.42 77
4458.57 81
4458.73 85
4458.88 89
4459.03 93
4459.18 96
4459.34 101
4459.49 105
4459.64 109
4459.80 111
4459.95 110
4460.10 106
4460.26 100
4460.41 91
4460.56 82
4460.72 73
4460.87 66
4461.02 62
4461.18 62
4461.33 64
4461.48 70
4461.64 78
4461.79 88
4461.94 100
4462.09 113
4462.25 127
4462.40 141
4462.55 153
4462.71 162
4462.86 170
4463.01 174
4463.17 176
4463.32 178
4463.47 180
4463.63 183
4463.78 189
4463.93 198
4464.09 208
4464.24 220
4464.39 232
4464.55 243
4464.70 252
4464.85 258
4465.01 262
4465.16 264
4465.31 264
4465.47 263
4465.62 262
4465.77 261
4465.93 262
4466.08 263
4466.23 266
4466.38 267
4466.54 268
4466.69 268
4466.84 265
4467.00 262
4467.15 257
4467.30 252
4467.46 248
4467.61 244
4467.76 242
4467.92 241
4468.07 240
4468.22 241
4468.38 242
4468.53 242
4468.68 243
4468.84 244
4468.99 245
4469.14 246
4469.30 247
4469.45 248
4469.60 250
4469.76 252
4469.91 253
4470.06 253
4470.22 252
4470.37 249
4470.52 245
4470.68 240
4470.83 235
4470.98 230
4471.14 226
4471.29 223
4471.44 222
4471.60 223
4471.75 225
4471.90 228
4472.06 232
4472.21 236
4472.36 240
4472.52 243
4472.67 245
4472.82 246
4472.98 247
4473.13 247
4473.28 246
4473.44 244
4473.59 241
4473.74 237
4473.90 233
4474.05 229
4474.20 225
4474.36 221
4474.51 217
4474.66 213
4474.82 208
4474.97 202
4475.12 194
4475.28 185
4475.43 175
4475.58 164
4475.74 154
4475.89 146
4476.04 140
4476.20 136
4476.35 135
4476.51 136
4476.66 140
4476.81 145
4476.97 149
4477.12 151
4477.27 151
4477.43 150
4477.58 146
4477.73 143
4477.89 140
4478.04 140
4478.19 141
4478.35 145
4478.50 149
4478.65 153
4478.81 157
4478.96 161
4479.11 164
4479.27 167
4479.42 171
4479.57 174
4479.73 176
4479.88 176
4480.03 175
4480.19 173
4480.34 170
4480.50 167
4480.65 166
4480.80 165
4480.96 164
4481.11 162
4481.26 159
4481.42 154
4481.57 148
4481.72 142
4481.88 137
4482.03 135
4482.18 137
4482.34 142
4482.49 149
4482.64 157
4482.80 166
4482.95 174
4483.11 180
4483.26 184
4483.41 187
4483.57 189
4483.72 191
4483.87 193
4484.03 195
4484.18 197
4484.33 198
4484.49 199
4484.64 199
4484.79 200
4484.95 200
4485.10 200
4485.25 201
4485.41 201
4485.56 201
4485.72 200
4485.87 198
4486.02 195
4486.18 193
4486.33 192
4486.48 193
4486.64 198
4486.79 206
4486.94 218
4487.10 233
4487.25 251
4487.41 270
4487.56 289
4487.71 308
4487.87 325
4488.02 339
4488.17 352
4488.33 363
4488.48 373
4488.63 382
4488.79 389
4488.94 396
4489.10 402
4489.25 408
4489.40 415
4489.56 421
4489.71 428
4489.86 435
4490.02 442
4490.17 447
4490.32 451
4490.48 453
4490.63 453
4490.79 453
4490.94 452
4491.09 450
4491.25 448
4491.40 446
4491.55 442
4491.71 435
4491.86 426
4492.01 414
4492.17 400
4492.32 383
4492.48 365
4492.63 347
4492.78 331
4492.94 316
4493.09 304
4493.24 295
4493.40 288
4493.55 283
4493.71 281
4493.86 279
4494.01 277
4494.17 276
4494.32 275
4494.47 273
4494.63 272
4494.78 269
4494.94 267
4495.09 264
4495.24 261
4495.40 257
4495.55 252
4495.70 247
4495.86 241
4496.01 236
4496.17 230
4496.32 225
4496.47 221
4496.63 216
4496.78 210
4496.93 203
4497.09 194
4497.24 184
4497.40 173
4497.55 162
4497.70 152
4497.86 144
4498.01 137
4498.16 131
4498.32 126
4498.47 122
4498.63 118
4498.78 113
4498.93 109
4499.09 105
4499.24 101
4499.40 98
4499.55 96
4499.70 95
4499.86 95
4500.01 97
4500.16 99
4500.32 100
4500.47 102
4500.63 102
4500.78 101
4500.93 98
4501.09 95
4501.24 92
4501.40 88
4501.55 84
4501.70 80
4501.86 77
4502.01 74
4502.16 73
4502.32 73
4502.47 76
4502.63 80
4502.78 84
4502.93 89
4503.09 92
4503.24 93
4503.40 92
4503.55 90
4503.70 87
4503.86 84
4504.01 83
4504.16 83
4504.32 83
4504.47 83
4504.63 82
4504.78 80
4504.93 79
4505.09 78
4505.24 78
4505.40 81
4505.55 86
4505.70 92
4505.86 99
4506.01 106
4506.17 111
4506.32 115
4506.47 118
4506.63 119
4506.78 119
4506.94 117
4507.09 113
4507.24 108
4507.40 101
4507.55 94
4507.71 86
4507.86 79
4508.01 72
4508.17 67
4508.32 63
4508.48 60
4508.63 57
4508.78 55
4508.94 53
4509.09 52
4509.25 51
4509.40 51
4509.55 51
4509.71 51
4509.86 50
4510.02 48
4510.17 45
4510.32 41
4510.48 37
4510.63 35
4510.79 35
4510.94 36
4511.09 40
4511.25 46
4511.40 52
4511.56 58
4511.71 63
4511.86 68
4512.02 72
4512.17 76
4512.33 80
4512.48 84
4512.63 87
4512.79 89
4512.94 89
4513.10 88
4513.25 85
4513.40 82
4513.56 78
4513.71 74
4513.87 71
4514.02 68
4514.17 66
4514.33 64
4514.48 60
4514.64 55
4514.79 48
4514.94 38
4515.10 28
4515.25 17
4515.41 7
4515.56 0
4515.72 0
4515.87 0
4516.02 0
4516.18 0
4516.33 0
4516.49 0
4516.64 0
4516.79 0
4516.95 7
4517.10 14
4517.26 22
4517.41 28
4517.56 33
4517.72 37
4517.87 39
4518.03 40
4518.18 40
4518.34 40
4518.49 40
4518.64 42
4518.80 44
4518.95 47
4519.11 50
4519.26 52
4519.41 54
4519.57 55
4519.72 55
4519.88 54
4520.03 53
4520.19 52
4520.34 51
4520.49 50
4520.65 49
4520.80 49
4520.96 49
4521.11 50
4521.26 52
4521.42 55
4521.57 58
4521.73 62
4521.88 64
4522.04 65
4522.19 64
4522.34 60
4522.50 56
4522.65 51
4522.81 48
4522.96 46
4523.11 47
4523.27 49
4523.42 51
4523.58 54
4523.73 56
4523.89 57
4524.04 58
4524.19 58
4524.35 58
4524.50 57
4524.66 56
4524.81 55
4524.97 51
4525.12 44
4525.27 36
4525.43 26
4525.58 16
4525.74 6
4525.89 0
4526.05 0
4526.20 0
4526.35 0
4526.51 0
4526.66 0
4526.82 0
4526.97 0
4527.13 1
4527.28 1
4527.43 2
4527.59 4
4527.74 6
4527.90 11
4528.05 16
4528.21 23
4528.36 31
4528.51 39
4528.67 47
4528.82 55
4528.98 61
4529.13 64
4529.29 65
4529.44 64
4529.59 61
4529.75 56
4529.90 52
4530.06 48
4530.21 44
4530.37 40
4530.52 37
4530.68 33
4530.83 28
4530.98 23
4531.14 18
4531.29 14
4531.45 12
4531.60 10
4531.76 10
4531.91 10
4532.06 9
4532.22 9
4532.37 7
4532.53 5
4532.68 3
4532.84 2
4532.99 4
4533.15 7
4533.30 13
4533.45 21
4533.61 29
4533.76 37
4533.92 44
4534.07 50
4534.23 53
4534.38 55
4534.54 55
4534.69 53
4534.84 51
4535.00 48
4535.15 46
4535.31 44
4535.46 42
4535.62 41
4535.77 41
4535.92 43
4536.08 46
4536.23 50
4536.39 56
4536.54 64
4536.70 71
4536.85 78
4537.01 85
4537.16 89
4537.32 92
4537.47 94
4537.62 95
4537.78 96
4537.93 97
4538.09 98
4538.24 100
4538.40 102
4538.55 104
4538.71 107
4538.86 109
4539.01 113
4539.17 119
4539.32 126
4539.48 136
4539.63 146
4539.79 156
4539.94 165
4540.10 171
4540.25 174
4540.40 174
4540.56 171
4540.71 166
4540.87 160
4541.02 155
4541.18 152
4541.33 151
4541.49 154
4541.64 158
4541.80 162
4541.95 166
4542.10 167
4542.26 165
4542.41 160
4542.57 153
4542.72 147
4542.88 140
4543.03 136
4543.19 134
4543.34 134
4543.50 134
4543.65 135
4543.81 134
4543.96 131
4544.11 125
4544.27 118
4544.42 109
4544.58 100
4544.73 91
4544.89 84
4545.04 80
4545.20 77
4545.35 77
4545.51 77
4545.66 77
4545.81 77
4545.97 76
4546.12 74
4546.28 70
4546.43 67
4546.59 63
4546.74 61
4546.90 58
4547.05 57
4547.21 56
4547.36 54
4547.52 51
4547.67 48
4547.83 43
4547.98 36
4548.13 30
4548.29 23
4548.44 18
4548.60 14
4548.75 13
4548.91 14
4549.06 17
4549.22 21
4549.37 26
4549.53 31
4549.68 36
4549.84 39
4549.99 43
4550.15 46
4550.30 49
4550.45 51
4550.61 53
4550.76 53
4550.92 51
4551.07 48
4551.23 42
4551.38 36
4551.54 29
4551.69 22
4551.85 16
4552.00 11
4552.16 6
4552.31 3
4552.47 2
4552.62 2
4552.78 4
4552.93 7
4553.08 10
4553.24 15
4553.39 19
4553.55 22
4553.70 25
4553.86 27
4554.01 28
4554.17 28
4554.32 28
4554.48 26
4554.63 24
4554.79 21
4554.94 19
4555.10 16
4555.25 14
4555.41 11
4555.56 8
4555.72 5
4555.87 1
4556.03 0
4556.18 0
4556.33 0
4556.49 0
4556.64 0
4556.80 0
4556.95 5
4557.11 9
4557.26 13
4557.42 14
4557.57 14
4557.73 13
4557.88 10
4558.04 8
4558.19 6
4558.35 4
4558.50 3
4558.66 2
4558.81 2
4558.97 2
4559.12 3
4559.28 4
4559.43 6
4559.59 9
4559.74 11
4559.90 15
4560.05 18
4560.21 23
4560.36 29
4560.52 35
4560.67 44
4560.82 52
4560.98 61
4561.13 68
4561.29 73
4561.44 75
4561.60 74
4561.75 70
4561.91 63
4562.06 56
4562.22 48
4562.37 42
4562.53 37
4562.68 33
4562.84 32
4562.99 31
4563.15 32
4563.30 32
4563.46 33
4563.61 33
4563.77 33
4563.92 32
4564.08 31
4564.23 30
4564.39 29
4564.54 28
4564.70 26
4564.85 25
4565.01 23
4565.16 22
4565.32 22
4565.47 23
4565.63 26
4565.78 30
4565.94 34
4566.09 39
4566.25 43
4566.40 46
4566.56 49
4566.71 50
4566.87 50
4567.02 49
4567.18 47
4567.33 44
4567.49 40
4567.64 36
4567.80 30
4567.95 25
4568.11 19
4568.26 13
4568.42 10
4568.57 8
4568.73 9
4568.88 12
4569.04 19
4569.19 28
4569.35 36
4569.50 44
4569.66 48
4569.81 49
4569.97 45
4570.12 38
4570.28 28
4570.43 19
4570.59 11
4570.74 8
4570.90 8
4571.05 12
4571.21 19
4571.36 27
4571.52 34
4571.67 39
4571.83 40
4571.98 39
4572.14 35
4572.29 30
4572.45 25
4572.60 23
4572.76 22
4572.91 25
4573.07 30
4573.22 36
4573.38 43
4573.53 49
4573.69 54
4573.84 57
4574.00 59
4574.15 59
4574.31 58
4574.46 57
4574.62 54
4574.77 51
4574.93 48
4575.08 43
4575.24 38
4575.39 32
4575.55 26
4575.70 21
4575.86 17
4576.01 13
4576.17 11
4576.33 9
4576.48 7
4576.64 5
4576.79 3
4576.95 2
4577.10 0
4577.26 0
4577.41 0
4577.57 0
4577.72 0
4577.88 0
4578.03 0
4578.19 0
4578.34 0
4578.50 1
4578.65 3
4578.81 5
4578.96 7
4579.12 9
4579.27 10
4579.43 11
4579.58 13
4579.74 16
4579.89 19
4580.05 24
4580.20 28
4580.36 33
4580.51 38
4580.67 42
4580.83 46
4580.98 50
4581.14 54
4581.29 57
4581.45 60
4581.60 62
4581.76 63
4581.91 62
4582.07 61
4582.22 59
4582.38 58
4582.53 57
4582.69 57
4582.84 58
4583.00 58
4583.15 57
4583.31 55
4583.46 51
4583.62 48
4583.77 46
4583.93 45
4584.09 46
4584.24 48
4584.40 51
4584.55 55
4584.71 57
4584.86 58
4585.02 58
4585.17 57
4585.33 55
4585.48 52
4585.64 49
4585.79 45
4585.95 41
4586.10 37
4586.26 33
4586.41 30
4586.57 29
4586.73 28
4586.88 29
4587.04 30
4587.19 30
4587.35 31
4587.50 32
4587.66 34
4587.81 38
4587.97 44
4588.12 51
4588.28 59
4588.43 66
4588.59 70
4588.74 70
4588.90 67
4589.06 62
4589.21 53
4589.37 45
4589.52 37
4589.68 31
4589.83 28
4589.99 26
4590.14 26
4590.30 26
4590.45 28
4590.61 29
4590.76 29
4590.92 28
4591.07 26
4591.23 24
4591.39 21
4591.54 19
4591.70 18
4591.85 18
4592.01 19
4592.16 21
4592.32 24
4592.47 26
4592.63 28
4592.78 30
4592.94 31
4593.10 33
4593.25 34
4593.41 37
4593.56 40
4593.72 44
4593.87 48
4594.03 52
4594.18 55
4594.34 57
4594.49 58
4594.65 60
4594.80 61
4594.96 61
4595.12 62
4595.27 62
4595.43 60
4595.58 57
4595.74 51
4595.89 44
4596.05 37
4596.20 30
4596.36 26
4596.52 23
4596.67 22
4596.83 23
4596.98 24
4597.14 24
4597.29 24
4597.45 24
4597.60 25
4597.76 26
4597.91 29
4598.07 33
4598.23 36
4598.38 38
4598.54 39
4598.69 37
4598.85 34
4599.00 30
4599.16 26
4599.31 25
4599.47 25
4599.63 28
4599.78 33
4599.94 38
4600.09 45
4600.25 51
4600.40 57
4600.56 61
4600.71 64
4600.87 64
4601.03 63
4601.18 61
4601.34 56
4601.49 51
4601.65 46
4601.80 42
4601.96 39
4602.11 38
4602.27 37
4602.43 38
4602.58 39
4602.74 40
4602.89 41
4603.05 41
4603.20 41
4603.36 42
4603.51 44
4603.67 46
4603.83 49
4603.98 52
4604.14 56
4604.29 59
4604.45 62
4604.60 65
4604.76 67
4604.91 69
4605.07 70
4605.23 70
4605.38 70
4605.54 68
4605.69 66
4605.85 64
4606.00 61
4606.16 58
4606.32 55
4606.47 52
4606.63 49
4606.78 46
4606.94 44
4607.09 42
4607.25 40
4607.40 39
4607.56 39
4607.72 40
4607.87 42
4608.03 45
4608.18 50
4608.34 57
4608.49 63
4608.65 70
4608.81 75
4608.96 79
4609.12 81
4609.27 81
4609.43 81
4609.58 82
4609.74 84
4609.90 88
4610.05 94
4610.21 102
4610.36 110
4610.52 117
4610.67 124
4610.83 128
4610.99 131
4611.14 132
4611.30 131
4611.45 128
4611.61 125
4611.76 122
4611.92 118
4612.08 116
4612.23 114
4612.39 114
4612.54 114
4612.70 115
4612.85 118
4613.01 121
4613.17 126
4613.32 132
4613.48 138
4613.63 144
4613.79 149
4613.95 152
4614.10 154
4614.26 154
4614.41 154
4614.57 154
4614.72 155
4614.88 158
4615.04 161
4615.19 164
4615.35 167
4615.50 168
4615.66 169
4615.81 170
4615.97 171
4616.13 175
4616.28 181
4616.44 189
4616.59 198
4616.75 208
4616.91 217
4617.06 223
4617.22 225
4617.37 225
4617.53 222
4617.68 217
4617.84 211
4618.00 205
4618.15 201
4618.31 197
4618.46 195
4618.62 195
4618.78 197
4618.93 200
4619.09 204
4619.24 210
4619.40 216
4619.55 221
4619.71 226
4619.87 229
4620.02 230
4620.18 229
4620.33 226
4620.49 223
4620.65 219
4620.80 217
4620.96 216
4621.11 219
4621.27 223
4621.43 230
4621.58 237
4621.74 244
4621.89 248
4622.05 249
4622.20 246
4622.36 239
4622.52 229
4622.67 217
4622.83 204
4622.98 192
4623.14 181
4623.30 172
4623.45 165
4623.61 159
4623.76 153
4623.92 148
4624.08 143
4624.23 137
4624.39 132
4624.54 128
4624.70 126
4624.86 127
4625.01 129
4625.17 133
4625.32 137
4625.48 140
4625.64 140
4625.79 137
4625.95 130
4626.10 122
4626.26 112
4626.42 103
4626.57 97
4626.73 94
4626.88 95
4627.04 99
4627.20 103
4627.35 107
4627.51 109
4627.66 107
4627.82 102
4627.98 95
4628.13 87
4628.29 79
4628.44 72
4628.60 69
4628.76 68
4628.91 69
4629.07 72
4629.22 75
4629.38 78
4629.54 79
4629.69 80
4629.85 80
4630.00 80
4630.16 80
4630.32 82
4630.47 83
4630.63 85
4630.78 87
4630.94 89
4631.10 91
4631.25 92
4631.41 95
4631.56 99
4631.72 104
4631.88 108
4632.03 112
4632.19 114
4632.34 114
4632.50 111
4632.66 107
4632.81 102
4632.97 98
4633.13 94
4633.28 91
4633.44 88
4633.59 85
4633.75 82
4633.91 78
4634.06 73
4634.22 69
4634.37 65
4634.53 62
4634.69 60
4634.84 58
4635.00 57
4635.15 56
4635.31 55
4635.47 55
4635.62 55
4635.78 56
4635.94 58
4636.09 59
4636.25 60
4636.40 60
4636.56 59
4636.72 57
4636.87 55
4637.03 53
4637.18 51
4637.34 50
4637.50 48
4637.65 46
4637.81 44
4637.97 43
4638.12 41
4638.28 41
4638.43 42
4638.59 45
4638.75 48
4638.90 51
4639.06 53
4639.22 53
4639.37 52
4639.53 49
4639.68 46
4639.84 42
4640.00 38
4640.15 35
4640.31 34
4640.46 33
4640.62 33
4640.78 33
4640.93 34
4641.09 35
4641.25 37
4641.40 39
4641.56 42
4641.71 44
4641.87 46
4642.03 47
4642.18 47
4642.34 45
4642.50 42
4642.65 37
4642.81 32
4642.96 27
4643.12 23
4643.28 21
4643.43 20
4643.59 20
4643.75 22
4643.90 25
4644.06 28
4644.21 31
4644.37 34
4644.53 37
4644.68 40
4644.84 44
4645.00 48
4645.15 53
4645.31 58
4645.47 63
4645.62 67
4645.78 70
4645.93 72
4646.09 72
4646.25 70
4646.40 68
4646.56 65
4646.72 64
4646.87 64
4647.03 66
4647.18 69
4647.34 72
4647.50 75
4647.65 77
4647.81 79
4647.97 81
4648.12 83
4648.28 86
4648.44 87
4648.59 88
4648.75 86
4648.90 83
4649.06 77
4649.22 70
4649.37 63
4649.53 56
4649.69 50
4649.84 45
4650.00 41
4650.16 37
4650.31 33
4650.47 31
4650.62 30
4650.78 30
4650.94 33
4651.09 36
4651.25 39
4651.41 40
4651.56 40
4651.72 38
4651.88 34
4652.03 30
4652.19 28
4652.35 28
4652.50 29
4652.66 33
4652.81 36
4652.97 39
4653.13 39
4653.28 36
4653.44 29
4653.60 21
4653.75 12
4653.91 3
4654.07 0
4654.22 0
4654.38 0
4654.54 0
4654.69 0
4654.85 0
4655.00 0
4655.16 0
4655.32 2
4655.47 6
4655.63 10
4655.79 14
4655.94 18
4656.10 22
4656.26 27
4656.41 33
4656.57 39
4656.73 45
4656.88 49
4657.04 52
4657.20 52
4657.35 50
4657.51 47
4657.67 43
4657.82 41
4657.98 40
4658.13 41
4658.29 43
4658.45 46
4658.60 50
4658.76 53
4658.92 56
4659.07 59
4659.23 62
4659.39 65
4659.54 69
4659.70 72
4659.86 75
4660.01 76
4660.17 76
4660.33 75
4660.48 73
4660.64 71
4660.80 70
4660.95 69
4661.11 69
4661.27 68
4661.42 66
4661.58 63
4661.74 59
4661.89 53
4662.05 47
4662.21 41
4662.36 35
4662.52 32
4662.67 30
4662.83 31
4662.99 33
4663.14 36
4663.30 40
4663.46 43
4663.61 46
4663.77 48
4663.93 49
4664.08 49
4664.24 49
4664.40 49
4664.55 48
4664.71 48
4664.87 47
4665.02 46
4665.18 43
4665.34 40
4665.49 35
4665.65 31
4665.81 27
4665.96 24
4666.12 22
4666.28 21
4666.43 22
4666.59 23
4666.75 24
4666.90 25
4667.06 26
4667.22 28
4667.37 30
4667.53 33
4667.69 38
4667.84 45
4668.00 51
4668.16 57
4668.31 62
4668.47 65
4668.63 66
4668.78 66
4668.94 65
4669.10 64
4669.25 64
4669.41 62
4669.57 61
4669.72 57
4669.88 53
4670.04 48
4670.19 43
4670.35 39
4670.51 38
4670.66 39
4670.82 42
4670.98 47
4671.13 52
4671.29 57
4671.45 61
4671.61 63
4671.76 64
4671.92 63
4672.08 61
4672.23 59
4672.39 56
4672.55 52
4672.70 49
4672.86 45
4673.02 42
4673.17 39
4673.33 38
4673.49 38
4673.64 39
4673.80 42
4673.96 45
4674.11 49
4674.27 53
4674.43 56
4674.58 58
4674.74 59
4674.90 58
4675.05 57
4675.21 55
4675.37 53
4675.52 52
4675.68 51
4675.84 50
4676.00 50
4676.15 52
4676.31 53
4676.47 55
4676.62 57
4676.78 58
4676.94 58
4677.09 56
4677.25 54
4677.41 51
4677.56 49
4677.72 47
4677.88 46
4678.03 46
4678.19 48
4678.35 49
4678.50 51
4678.66 51
4678.82 51
4678.98 49
4679.13 46
4679.29 43
4679.45 39
4679.60 35
4679.76 32
4679.92 31
4680.07 31
4680.23 33
4680.39 36
4680.54 41
4680.70 46
4680.86 52
4681.01 57
4681.17 61
4681.33 64
4681.49 65
4681.64 65
4681.80 64
4681.96 64
4682.11 64
4682.27 66
4682.43 68
4682.58 70
4682.74 71
4682.90 70
4683.05 66
4683.21 60
4683.37 53
4683.53 45
4683.68 37
4683.84 31
4684.00 27
4684.15 26
4684.31 26
4684.47 28
4684.62 31
4684.78 35
4684.94 40
4685.10 45
4685.25 50
4685.41 54
4685.57 58
4685.72 60
4685.88 61
4686.04 61
4686.19 60
4686.35 60
4686.51 59
4686.67 60
4686.82 61
4686.98 63
4687.14 66
4687.29 70
4687.45 73
4687.61 77
4687.76 81
4687.92 85
4688.08 88
4688.24 93
4688.39 98
4688.55 104
4688.71 109
4688.86 113
4689.02 115
4689.18 114
4689.33 110
4689.49 103
4689.65 95
4689.81 87
4689.96 79
4690.12 74
4690.28 70
4690.43 69
4690.59 70
4690.75 71
4690.91 72
4691.06 72
4691.22 71
4691.38 69
4691.53 68
4691.69 67
4691.85 67
4692.00 69
4692.16 73
4692.32 79
4692.48 86
4692.63 93
4692.79 101
4692.95 109
4693.10 118
4693.26 127
4693.42 134
4693.58 141
4693.73 147
4693.89 150
4694.05 151
4694.20 150
4694.36 147
4694.52 142
4694.68 137
4694.83 131
4694.99 125
4695.15 119
4695.30 114
4695.46 110
4695.62 108
4695.78 107
4695.93 108
4696.09 109
4696.25 111
4696.40 113
4696.56 114
4696.72 114
4696.88 112
4697.03 109
4697.19 105
4697.35 101
4697.50 96
4697.66 91
4697.82 87
4697.98 84
4698.13 82
4698.29 81
4698.45 81
4698.60 82
4698.76 83
4698.92 84
4699.08 85
4699.23 87
4699.39 89
4699.55 92
4699.71 96
4699.86 99
4700.02 100
4700.18 100
4700.33 97
4700.49 92
4700.65 85
4700.81 79
4700.96 73
4701.12 69
4701.28 67
4701.43 66
4701.59 66
4701.75 67
4701.91 67
4702.06 67
4702.22 66
4702.38 65
4702.54 64
4702.69 63
4702.85 62
4703.01 61
4703.16 60
4703.32 59
4703.48 58
4703.64 57
4703.79 57
4703.95 58
4704.11 60
4704.27 63
4704.42 66
4704.58 70
4704.74 75
4704.89 79
4705.05 84
4705.21 88
4705.37 91
4705.52 92
4705.68 92
4705.84 89
4706.00 85
4706.15 80
4706.31 75
4706.47 72
4706.63 72
4706.78 77
4706.94 84
4707.10 95
4707.25 107
4707.41 119
4707.57 130
4707.73 137
4707.88 142
4708.04 144
4708.20 143
4708.36 139
4708.51 134
4708.67 127
4708.83 120
4708.99 112
4709.14 106
4709.30 101
4709.46 97
4709.62 94
4709.77 92
4709.93 91
4710.09 91
4710.24 90
4710.40 90
4710.56 90
4710.72 92
4710.87 95
4711.03 99
4711.19 104
4711.35 110
4711.50 115
4711.66 119
4711.82 121
4711.98 120
4712.13 118
4712.29 115
4712.45 111
4712.61 107
4712.76 102
4712.92 97
4713.08 92
4713.24 85
4713.39 78
4713.55 71
4713.71 63
4713.87 57
4714.02 52
4714.18 48
4714.34 47
4714.50 46
4714.65 46
4714.81 47
4714.97 47
4715.13 47
4715.28 46
4715.44 46
4715.60 46
4715.76 46
4715.91 46
4716.07 46
4716.23 48
4716.39 49
4716.54 52
4716.70 54
4716.86 56
4717.02 58
4717.17 61
4717.33 63
4717.49 65
4717.65 66
4717.80 67
4717.96 67
4718.12 65
4718.28 60
4718.43 54
4718.59 47
4718.75 40
4718.91 35
4719.06 32
4719.22 31
4719.38 32
4719.54 33
4719.69 34
4719.85 33
4720.01 30
4720.17 27
4720.32 25
4720.48 24
4720.64 25
4720.80 29
4720.95 35
4721.11 42
4721.27 48
4721.43 54
4721.58 58
4721.74 60
4721.90 61
4722.06 61
4722.21 61
4722.37 61
4722.53 61
4722.69 61
4722.84 61
4723.00 60
4723.16 59
4723.32 58
4723.48 55
4723.63 52
4723.79 49
4723.95 45
4724.11 41
4724.26 36
4724.42 30
4724.58 24
4724.74 16
4724.89 7
4725.05 0
4725.21 0
4725.37 0
4725.52 0
4725.68 0
4725.84 0
4726.00 0
4726.16 6
4726.31 11
4726.47 14
4726.63 13
4726.79 10
4726.94 6
4727.10 3
4727.26 2
4727.42 5
4727.57 10
4727.73 18
4727.89 26
4728.05 34
4728.21 42
4728.36 49
4728.52 55
4728.68 61
4728.84 66
4728.99 71
4729.15 74
4729.31 76
4729.47 76
4729.62 75
4729.78 74
4729.94 73
4730.10 72
4730.26 71
4730.41 69
4730.57 67
4730.73 64
4730.89 61
4731.04 58
4731.20 58
4731.36 58
4731.52 60
4731.68 63
4731.83 64
4731.99 64
4732.15 60
4732.31 54
4732.46 46
4732.62 38
4732.78 30
4732.94 23
4733.10 19
4733.25 17
4733.41 16
4733.57 17
4733.73 19
4733.88 22
4734.04 27
4734.20 32
4734.36 39
4734.52 46
4734.67 51
4734.83 56
4734.99 59
4735.15 59
4735.30 59
4735.46 58
4735.62 58
4735.78 58
4735.94 60
4736.09 62
4736.25 64
4736.41 66
4736.57 67
4736.72 68
4736.88 69
4737.04 72
4737.20 76
4737.36 82
4737.51 89
4737.67 96
4737.83 102
4737.99 106
4738.15 107
4738.30 106
4738.46 104
4738.62 101
4738.78 98
4738.93 95
4739.09 94
4739.25 93
4739.41 93
4739.57 92
4739.72 90
4739.88 87
4740.04 83
4740.20 79
4740.36 75
4740.51 72
4740.67 69
4740.83 67
4740.99 65
4741.15 63
4741.30 61
4741.46 58
4741.62 55
4741.78 51
4741.93 46
4742.09 42
4742.25 39
4742.41 37
4742.57 37
4742.72 38
4742.88 40
4743.04 44
4743.20 47
4743.36 50
4743.51 53
4743.67 54
4743.83 54
4743.99 53
4744.15 50
4744.30 47
4744.46 45
4744.62 42
4744.78 42
4744.94 43
4745.09 46
4745.25 50
4745.41 55
4745.57 62
4745.73 68
4745.88 74
4746.04 79
4746.20 83
4746.36 85
4746.52 86
4746.67 86
4746.83 84
4746.99 83
4747.15 82
4747.31 83
4747.46 85
4747.62 89
4747.78 93
4747.94 96
4748.10 98
4748.25 97
4748.41 94
4748.57 88
4748.73 81
4748.89 72
4749.04 63
4749.20 55
4749.36 49
4749.52 45
4749.68 44
4749.83 47
4749.99 53
4750.15 63
4750.31 75
4750.47 88
4750.62 102
4750.78 115
4750.94 125
4751.10 133
4751.26 138
4751.42 140
4751.57 140
4751.73 137
4751.89 134
4752.05 129
4752.21 125
4752.36 120
4752.52 116
4752.68 111
4752.84 107
4753.00 102
4753.15 97
4753.31 91
4753.47 86
4753.63 80
4753.79 73
4753.94 67
4754.10 59
4754.26 52
4754.42 43
4754.58 34
4754.74 25
4754.89 16
4755.05 8
4755.21 3
4755.37 1
4755.53 3
4755.68 8
4755.84 16
4756.00 25
4756.16 35
4756.32 42
4756.48 48
4756.63 50
4756.79 49
4756.95 47
4757.11 44
4757.27 41
4757.42 40
4757.58 40
4757.74 41
4757.90 43
4758.06 46
4758.22 48
4758.37 50
4758.53 51
4758.69 50
4758.85 48
4759.01 46
4759.16 43
4759.32 41
4759.48 40
4759.64 41
4759.80 43
4759.96 46
4760.11 49
4760.27 51
4760.43 52
4760.59 52
4760.75 49
4760.90 46
4761.06 42
4761.22 38
4761.38 34
4761.54 31
4761.70 29
4761.85 29
4762.01 31
4762.17 34
4762.33 39
4762.49 46
4762.65 54
4762.80 62
4762.96 70
4763.12 75
4763.28 79
4763.44 79
4763.60 75
4763.75 68
4763.91 58
4764.07 47
4764.23 36
4764.39 26
4764.55 19
4764.70 14
4764.86 13
4765.02 14
4765.18 17
4765.34 19
4765.50 21
4765.65 21
4765.81 19
4765.97 16
4766.13 11
4766.29 7
4766.45 5
4766.60 4
4766.76 5
4766.92 8
4767.08 13
4767.24 18
4767.40 24
4767.55 29
4767.71 34
4767.87 38
4768.03 42
4768.19 46
4768.35 48
4768.50 48
4768.66 47
4768.82 43
4768.98 37
4769.14 30
4769.30 22
4769.45 15
4769.61 8
4769.77 3
4769.93 0
4770.09 0
4770.25 0
4770.40 0
4770.56 0
4770.72 0
4770.88 0
4771.04 0
4771.20 0
4771.35 1
4771.51 5
4771.67 11
4771.83 17
4771.99 23
4772.15 30
4772.31 35
4772.46 39
4772.62 43
4772.78 45
4772.94 45
4773.10 45
4773.26 43
4773.41 40
4773.57 37
4773.73 34
4773.89 30
4774.05 27
4774.21 24
4774.37 21
4774.52 19
4774.68 17
4774.84 16
4775.00 15
4775.16 15
4775.32 16
4775.47 18
4775.63 20
4775.79 23
4775.95 26
4776.11 30
4776.27 33
4776.43 35
4776.58 36
4776.74 36
4776.90 34
4777.06 33
4777.22 32
4777.38 33
4777.54 35
4777.69 39
4777.85 43
4778.01 47
4778.17 49
4778.33 49
4778.49 46
4778.64 43
4778.80 39
4778.96 37
4779.12 36
4779.28 39
4779.44 43
4779.60 49
4779.75 54
4779.91 59
4780.07 62
4780.23 62
4780.39 62
4780.55 61
4780.71 60
4780.86 59
4781.02 59
4781.18 60
4781.34 61
4781.50 61
4781.66 60
4781.82 58
4781.97 54
4782.13 50
4782.29 46
4782.45 42
4782.61 37
4782.77 33
4782.93 30
4783.08 26
4783.24 22
4783.40 19
4783.56 16
4783.72 13
4783.88 12
4784.04 11
4784.20 10
4784.35 10
4784.51 10
4784.67 11
4784.83 14
4784.99 17
4785.15 22
4785.31 28
4785.46 35
4785.62 43
4785.78 51
4785.94 59
4786.10 66
4786.26 72
4786.42 76
4786.58 80
4786.73 82
4786.89 84
4787.05 84
4787.21 84
4787.37 83
4787.53 81
4787.69 78
4787.84 74
4788.00 68
4788.16 62
4788.32 56
4788.48 50
4788.64 46
4788.80 45
4788.96 46
4789.11 49
4789.27 53
4789.43 58
4789.59 63
4789.75 67
4789.91 70
4790.07 72
4790.23 73
4790.38 73
4790.54 73
4790.70 74
4790.86 75
4791.02 76
4791.18 79
4791.34 82
4791.50 86
4791.65 90
4791.81 94
4791.97 97
4792.13 99
4792.29 99
4792.45 97
4792.61 92
4792.77 86
4792.92 79
4793.08 72
4793.24 66
4793.40 62
4793.56 60
4793.72 62
4793.88 66
4794.04 72
4794.19 79
4794.35 85
4794.51 91
4794.67 94
4794.83 96
4794.99 95
4795.15 92
4795.31 88
4795.46 85
4795.62 83
4795.78 82
4795.94 84
4796.10 87
4796.26 91
4796.42 96
4796.58 100
4796.74 103
4796.89 106
4797.05 108
4797.21 110
4797.37 112
4797.53 116
4797.69 120
4797.85 126
4798.01 132
4798.17 139
4798.32 144
4798.48 146
4798.64 146
4798.80 142
4798.96 135
4799.12 128
4799.28 120
4799.44 115
4799.59 112
4799.75 111
4799.91 111
4800.07 112
4800.23 112
4800.39 112
4800.55 110
4800.71 108
4800.87 107
4801.03 107
4801.18 109
4801.34 112
4801.50 116
4801.66 120
4801.82 125
4801.98 128
4802.14 131
4802.30 132
4802.46 132
4802.61 132
4802.77 130
4802.93 129
4803.09 128
4803.25 128
4803.41 129
4803.57 131
4803.73 135
4803.89 139
4804.04 143
4804.20 147
4804.36 148
4804.52 149
4804.68 147
4804.84 146
4805.00 144
4805.16 144
4805.32 144
4805.48 147
4805.63 150
4805.79 153
4805.95 155
4806.11 157
4806.27 157
4806.43 156
4806.59 154
4806.75 152
4806.91 150
4807.07 147
4807.22 143
4807.38 138
4807.54 131
4807.70 121
4807.86 111
4808.02 101
4808.18 93
4808.34 87
4808.50 84
4808.66 83
4808.81 84
4808.97 85
4809.13 85
4809.29 84
4809.45 81
4809.61 77
4809.77 72
4809.93 68
4810.09 65
4810.25 62
4810.41 61
4810.56 60
4810.72 59
4810.88 58
4811.04 57
4811.20 57
4811.36 56
4811.52 56
4811.68 55
4811.84 55
4812.00 55
4812.16 55
4812.31 56
4812.47 57
4812.63 58
4812.79 59
4812.95 60
4813.11 59
4813.27 58
4813.43 57
4813.59 56
4813.75 55
4813.91 55
4814.06 55
4814.22 57
4814.38 59
4814.54 62
4814.70 65
4814.86 69
4815.02 74
4815.18 78
4815.34 83
4815.50 87
4815.66 90
4815.82 92
4815.97 91
4816.13 88
4816.29 84
4816.45 79
4816.61 73
4816.77 67
4816.93 62
4817.09 56
4817.25 51
4817.41 44
4817.57 37
4817.73 30
4817.88 24
4818.04 20
4818.20 19
4818.36 22
4818.52 29
4818.68 38
4818.84 48
4819.00 59
4819.16 68
4819.32 76
4819.48 80
4819.64 82
4819.79 82
4819.95 79
4820.11 76
4820.27 71
4820.43 67
4820.59 62
4820.75 59
4820.91 56
4821.07 55
4821.23 54
4821.39 53
4821.55 52
4821.71 52
4821.87 50
4822.02 49
4822.18 47
4822.34 44
4822.50 42
4822.66 39
4822.82 36
4822.98 33
4823.14 31
4823.30 29
4823.46 27
4823.62 25
4823.78 24
4823.94 24
4824.09 23
4824.25 23
4824.41 23
4824.57 23
4824.73 23
4824.89 22
4825.05 21
4825.21 19
4825.37 16
4825.53 12
4825.69 8
4825.85 5
4826.01 5
4826.17 7
4826.33 11
4826.48 18
4826.64 25
4826.80 32
4826.96 38
4827.12 41
4827.28 42
4827.44 42
4827.60 42
4827.76 41
4827.92 41
4828.08 42
4828.24 45
4828.40 48
4828.56 51
4828.72 55
4828.87 58
4829.03 60
4829.19 61
4829.35 59
4829.51 55
4829.67 50
4829.83 45
4829.99 40
4830.15 37
4830.31 35
4830.47 35
4830.63 36
4830.79 38
4830.95 39
4831.11 39
4831.27 38
4831.43 37
4831.58 35
4831.74 33
4831.90 30
4832.06 28
4832.22 25
4832.38 21
4832.54 16
4832.70 12
4832.86 8
4833.02 6
4833.18 5
4833.34 5
4833.50 7
4833.66 9
4833.82 12
4833.98 15
4834.14 17
4834.30 20
4834.45 24
4834.61 27
4834.77 31
4834.93 34
4835.09 37
4835.25 38
4835.41 38
4835.57 36
4835.73 35
4835.89 33
4836.05 32
4836.21 31
4836.37 30
4836.53 29
4836.69 27
4836.85 25
4837.01 24
4837.17 22
4837.33 21
4837.48 20
4837.64 18
4837.80 16
4837.96 13
4838.12 9
4838.28 4
4838.44 0
4838.60 0
4838.76 0
4838.92 0
4839.08 0
4839.24 0
4839.40 1
4839.56 2
4839.72 3
4839.88 3
4840.04 2
4840.20 1
4840.36 0
4840.52 0
4840.68 0
4840.84 0
4840.99 0
4841.15 0
4841.31 0
4841.47 0
4841.63 0
4841.79 0
4841.95 0
4842.11 3
4842.27 6
4842.43 10
4842.59 13
4842.75 17
4842.91 20
4843.07 22
4843.23 26
4843.39 29
4843.55 34
4843.71 38
4843.87 42
4844.03 44
4844.19 44
4844.35 43
4844.51 39
4844.67 34
4844.83 29
4844.99 25
4845.14 22
4845.30 21
4845.46 22
4845.62 25
4845.78 28
4845.94 31
4846.10 33
4846.26 34
4846.42 35
4846.58 34
4846.74 34
4846.90 34
4847.06 34
4847.22 34
4847.38 33
4847.54 32
4847.70 29
4847.86 26
4848.02 23
4848.18 20
4848.34 19
4848.50 19
4848.66 18
4848.82 18
4848.98 16
4849.14 13
4849.30 9
4849.46 5
4849.62 1
4849.78 0
4849.94 0
4850.09 0
4850.25 3
4850.41 8
4850.57 14
4850.73 19
4850.89 24
4851.05 28
4851.21 31
4851.37 33
4851.53 33
4851.69 34
4851.85 35
4852.01 37
4852.17 40
4852.33 43
4852.49 47
4852.65 50
4852.81 53
4852.97 55
4853.13 55
4853.29 55
4853.45 55
4853.61 54
4853.77 52
4853.93 49
4854.09 45
4854.25 40
4854.41 35
4854.57 30
4854.73 26
4854.89 24
4855.05 22
4855.21 22
4855.37 23
4855.53 23
4855.69 23
4855.85 22
4856.01 21
4856.17 19
4856.33 16
4856.49 12
4856.65 9
4856.81 6
4856.97 5
4857.13 4
4857.29 6
4857.44 11
4857.60 17
4857.76 26
4857.92 36
4858.08 45
4858.24 54
4858.40 62
4858.56 69
4858.72 73
4858.88 76
4859.04 78
4859.20 77
4859.36 76
4859.52 72
4859.68 67
4859.84 62
4860.00 57
4860.16 53
4860.32 50
4860.48 48
4860.64 48
4860.80 49
4860.96 52
4861.12 55
4861.28 59
4861.44 63
4861.60 67
4861.76 71
4861.92 74
4862.08 76
4862.24 77
[truncated: 713,890 more chars]
