# Supplementary material for: Methylobacterium Species Promoting Rice and Barley Growth and Interaction Specificity Revealed with Whole-Cell Matrix-Assisted Laser Desorption / Ionization-Time-of-Flight Mass Spectrometry (MALDI-TOF/MS) Analysis
Source: PLoS One. 2015 Jun 8;10(6):e0129509. doi: 10.1371/journal.pone.0129509 (PMC4460032; doi:10.1371/journal.pone.0129509)
Supplement: S1 Data — (ZIP) [file pone.0129509.s001.zip › Supplementary data 1 (ms type strains)/M_isbiliense DSM 17168T.txt]

783.54 0
783.60 0
783.66 0
783.73 0
783.79 0
783.86 0
783.92 0
783.98 0
784.05 0
784.11 0
784.18 0
784.24 0
784.30 0
784.37 0
784.43 0
784.50 0
784.56 0
784.63 0
784.69 0
784.75 0
784.82 0
784.88 0
784.95 0
785.01 0
785.07 0
785.14 0
785.20 0
785.27 0
785.33 0
785.39 0
785.46 0
785.52 0
785.59 0
785.65 0
785.72 0
785.78 0
785.84 0
785.91 0
785.97 0
786.04 0
786.10 0
786.16 0
786.23 0
786.29 0
786.36 0
786.42 0
786.49 0
786.55 0
786.61 0
786.68 0
786.74 0
786.81 0
786.87 0
786.93 0
787.00 0
787.06 0
787.13 0
787.19 0
787.26 0
787.32 0
787.38 0
787.45 0
787.51 0
787.58 0
787.64 0
787.71 0
787.77 0
787.83 0
787.90 0
787.96 0
788.03 0
788.09 0
788.15 0
788.22 0
788.28 0
788.35 0
788.41 0
788.48 0
788.54 0
788.60 0
788.67 0
788.73 0
788.80 0
788.86 0
788.93 0
788.99 0
789.05 0
789.12 0
789.18 0
789.25 0
789.31 0
789.38 0
789.44 0
789.50 0
789.57 0
789.63 0
789.70 0
789.76 0
789.83 0
789.89 0
789.95 0
790.02 0
790.08 0
790.15 0
790.21 0
790.28 0
790.34 0
790.41 0
790.47 0
790.53 0
790.60 0
790.66 0
790.73 0
790.79 0
790.86 0
790.92 0
790.98 0
791.05 0
791.11 0
791.18 0
791.24 0
791.31 0
791.37 0
791.43 0
791.50 0
791.56 0
791.63 0
791.69 0
791.76 0
791.82 0
791.89 0
791.95 0
792.01 0
792.08 0
792.14 0
792.21 0
792.27 0
792.34 0
792.40 0
792.47 0
792.53 0
792.59 0
792.66 0
792.72 0
792.79 0
792.85 0
792.92 0
792.98 0
793.05 0
793.11 0
793.17 0
793.24 0
793.30 0
793.37 0
793.43 0
793.50 0
793.56 0
793.63 0
793.69 0
793.75 0
793.82 0
793.88 0
793.95 0
794.01 0
794.08 0
794.14 0
794.21 0
794.27 0
794.33 0
794.40 0
794.46 0
794.53 0
794.59 0
794.66 0
794.72 0
794.79 0
794.85 0
794.92 0
794.98 0
795.04 0
795.11 0
795.17 0
795.24 0
795.30 0
795.37 0
795.43 0
795.50 0
795.56 0
795.63 0
795.69 0
795.75 0
795.82 0
795.88 0
795.95 0
796.01 0
796.08 0
796.14 0
796.21 0
796.27 0
796.34 0
796.40 0
796.46 0
796.53 0
796.59 0
796.66 0
796.72 0
796.79 0
796.85 0
796.92 0
796.98 0
797.05 0
797.11 0
797.18 0
797.24 0
797.30 0
797.37 0
797.43 0
797.50 0
797.56 0
797.63 0
797.69 0
797.76 0
797.82 0
797.89 0
797.95 0
798.02 0
798.08 0
798.15 0
798.21 0
798.27 0
798.34 0
798.40 0
798.47 0
798.53 0
798.60 0
798.66 0
798.73 0
798.79 0
798.86 0
798.92 0
798.99 0
799.05 0
799.12 0
799.18 0
799.24 0
799.31 0
799.37 0
799.44 0
799.50 0
799.57 0
799.63 0
799.70 0
799.76 0
799.83 0
799.89 0
799.96 0
800.02 0
800.09 0
800.15 0
800.22 0
800.28 0
800.34 0
800.41 0
800.47 0
800.54 0
800.60 0
800.67 0
800.73 0
800.80 0
800.86 0
800.93 0
800.99 0
801.06 0
801.12 0
801.19 0
801.25 0
801.32 0
801.38 0
801.45 0
801.51 0
801.58 0
801.64 0
801.71 0
801.77 0
801.83 0
801.90 0
801.96 0
802.03 0
802.09 0
802.16 0
802.22 0
802.29 0
802.35 0
802.42 0
802.48 0
802.55 0
802.61 0
802.68 0
802.74 0
802.81 0
802.87 0
802.94 0
803.00 0
803.07 0
803.13 0
803.20 0
803.26 0
803.33 0
803.39 0
803.46 0
803.52 0
803.59 0
803.65 0
803.72 0
803.78 0
803.85 0
803.91 0
803.97 0
804.04 0
804.10 0
804.17 0
804.23 0
804.30 0
804.36 0
804.43 0
804.49 0
804.56 0
804.62 0
804.69 0
804.75 0
804.82 0
804.88 0
804.95 0
805.01 0
805.08 0
805.14 0
805.21 0
805.27 0
805.34 0
805.40 0
805.47 0
805.53 0
805.60 0
805.66 0
805.73 0
805.79 0
805.86 0
805.92 0
805.99 0
806.05 0
806.12 0
806.18 0
806.25 0
806.31 0
806.38 0
806.44 0
806.51 0
806.57 0
806.64 0
806.70 0
806.77 0
806.83 0
806.90 0
806.96 0
807.03 0
807.09 0
807.16 0
807.22 0
807.29 0
807.35 0
807.42 0
807.48 0
807.55 0
807.61 0
807.68 0
807.74 0
807.81 0
807.87 0
807.94 0
808.00 0
808.07 0
808.13 0
808.20 0
808.26 0
808.33 0
808.39 0
808.46 0
808.52 0
808.59 0
808.65 0
808.72 0
808.78 0
808.85 0
808.91 0
808.98 0
809.04 0
809.11 0
809.17 0
809.24 0
809.30 0
809.37 0
809.44 0
809.50 0
809.57 0
809.63 0
809.70 0
809.76 0
809.83 0
809.89 0
809.96 0
810.02 0
810.09 0
810.15 0
810.22 0
810.28 0
810.35 0
810.41 0
810.48 0
810.54 0
810.61 0
810.67 0
810.74 0
810.80 0
810.87 0
810.93 0
811.00 0
811.06 0
811.13 0
811.19 0
811.26 0
811.32 0
811.39 0
811.45 0
811.52 0
811.59 0
811.65 0
811.72 0
811.78 0
811.85 0
811.91 0
811.98 0
812.04 0
812.11 0
812.17 0
812.24 0
812.30 0
812.37 0
812.43 0
812.50 0
812.56 0
812.63 0
812.69 0
812.76 0
812.82 0
812.89 0
812.95 0
813.02 0
813.09 0
813.15 0
813.22 0
813.28 0
813.35 0
813.41 0
813.48 0
813.54 0
813.61 0
813.67 0
813.74 0
813.80 0
813.87 0
813.93 0
814.00 0
814.06 0
814.13 0
814.20 0
814.26 0
814.33 0
814.39 0
814.46 0
814.52 0
814.59 0
814.65 0
814.72 0
814.78 0
814.85 0
814.91 0
814.98 0
815.04 0
815.11 0
815.18 0
815.24 0
815.31 0
815.37 0
815.44 0
815.50 0
815.57 0
815.63 0
815.70 0
815.76 0
815.83 0
815.89 0
815.96 0
816.02 0
816.09 0
816.16 0
816.22 0
816.29 0
816.35 0
816.42 0
816.48 0
816.55 0
816.61 0
816.68 0
816.74 0
816.81 0
816.87 0
816.94 0
817.01 0
817.07 0
817.14 0
817.20 0
817.27 0
817.33 0
817.40 0
817.46 0
817.53 0
817.59 0
817.66 0
817.73 0
817.79 0
817.86 0
817.92 0
817.99 0
818.05 0
818.12 0
818.18 0
818.25 0
818.31 0
818.38 0
818.45 0
818.51 0
818.58 0
818.64 0
818.71 0
818.77 0
818.84 0
818.90 0
818.97 0
819.03 0
819.10 0
819.17 0
819.23 0
819.30 0
819.36 0
819.43 0
819.49 0
819.56 0
819.62 0
819.69 0
819.76 0
819.82 0
819.89 0
819.95 0
820.02 0
820.08 0
820.15 0
820.21 0
820.28 0
820.35 0
820.41 0
820.48 0
820.54 0
820.61 0
820.67 0
820.74 0
820.80 0
820.87 0
820.94 0
821.00 0
821.07 0
821.13 0
821.20 0
821.26 0
821.33 0
821.39 0
821.46 0
821.53 0
821.59 0
821.66 0
821.72 0
821.79 0
821.85 0
821.92 0
821.99 0
822.05 0
822.12 0
822.18 0
822.25 0
822.31 0
822.38 0
822.44 0
822.51 0
822.58 0
822.64 0
822.71 0
822.77 0
822.84 0
822.90 0
822.97 0
823.04 0
823.10 0
823.17 0
823.23 0
823.30 0
823.36 0
823.43 0
823.49 0
823.56 0
823.63 0
823.69 0
823.76 0
823.82 0
823.89 0
823.95 0
824.02 0
824.09 0
824.15 0
824.22 0
824.28 0
824.35 0
824.41 0
824.48 0
824.55 0
824.61 0
824.68 0
824.74 0
824.81 0
824.87 0
824.94 0
825.01 0
825.07 0
825.14 0
825.20 0
825.27 0
825.33 0
825.40 0
825.47 0
825.53 0
825.60 0
825.66 0
825.73 0
825.80 0
825.86 0
825.93 0
825.99 0
826.06 0
826.12 0
826.19 0
826.26 0
826.32 0
826.39 0
826.45 0
826.52 0
826.58 0
826.65 0
826.72 0
826.78 0
826.85 0
826.91 0
826.98 0
827.05 0
827.11 0
827.18 0
827.24 0
827.31 0
827.37 0
827.44 0
827.51 0
827.57 0
827.64 0
827.70 0
827.77 0
827.84 0
827.90 0
827.97 0
828.03 0
828.10 0
828.16 0
828.23 0
828.30 0
828.36 0
828.43 0
828.49 0
828.56 0
828.63 0
828.69 0
828.76 0
828.82 0
828.89 0
828.96 0
829.02 0
829.09 0
829.15 0
829.22 0
829.28 0
829.35 0
829.42 0
829.48 0
829.55 0
829.61 0
829.68 0
829.75 0
829.81 0
829.88 0
829.94 0
830.01 0
830.08 0
830.14 0
830.21 0
830.27 0
830.34 0
830.41 0
830.47 0
830.54 0
830.60 0
830.67 0
830.74 0
830.80 0
830.87 0
830.93 0
831.00 0
831.07 0
831.13 0
831.20 0
831.26 0
831.33 0
831.40 0
831.46 0
831.53 0
831.59 0
831.66 0
831.73 0
831.79 0
831.86 0
831.92 0
831.99 0
832.06 0
832.12 0
832.19 0
832.25 0
832.32 0
832.39 0
832.45 0
832.52 0
832.58 0
832.65 0
832.72 0
832.78 0
832.85 0
832.91 0
832.98 0
833.05 0
833.11 0
833.18 0
833.24 0
833.31 0
833.38 0
833.44 0
833.51 0
833.57 0
833.64 0
833.71 0
833.77 0
833.84 0
833.90 0
833.97 0
834.04 0
834.10 0
834.17 0
834.24 0
834.30 0
834.37 0
834.43 0
834.50 0
834.57 0
834.63 0
834.70 0
834.76 0
834.83 0
834.90 0
834.96 0
835.03 0
835.09 0
835.16 0
835.23 0
835.29 0
835.36 0
835.43 0
835.49 0
835.56 0
835.62 0
835.69 0
835.76 0
835.82 0
835.89 0
835.95 0
836.02 0
836.09 0
836.15 0
836.22 0
836.29 0
836.35 0
836.42 0
836.48 0
836.55 0
836.62 0
836.68 0
836.75 0
836.82 0
836.88 0
836.95 0
837.01 0
837.08 0
837.15 0
837.21 0
837.28 0
837.34 0
837.41 0
837.48 0
837.54 0
837.61 0
837.68 0
837.74 0
837.81 0
837.87 0
837.94 0
838.01 0
838.07 0
838.14 0
838.21 0
838.27 0
838.34 0
838.40 0
838.47 0
838.54 0
838.60 0
838.67 0
838.74 0
838.80 0
838.87 0
838.94 0
839.00 0
839.07 0
839.13 0
839.20 0
839.27 0
839.33 0
839.40 0
839.47 0
839.53 0
839.60 0
839.66 0
839.73 0
839.80 0
839.86 0
839.93 0
840.00 0
840.06 0
840.13 0
840.20 0
840.26 0
840.33 0
840.39 0
840.46 0
840.53 0
840.59 0
840.66 0
840.73 0
840.79 0
840.86 0
840.93 0
840.99 0
841.06 0
841.12 0
841.19 0
841.26 0
841.32 0
841.39 0
841.46 0
841.52 0
841.59 0
841.66 0
841.72 0
841.79 0
841.85 0
841.92 0
841.99 0
842.05 0
842.12 0
842.19 0
842.25 0
842.32 0
842.39 0
842.45 0
842.52 0
842.59 0
842.65 0
842.72 0
842.78 0
842.85 0
842.92 0
842.98 0
843.05 0
843.12 0
843.18 0
843.25 0
843.32 0
843.38 0
843.45 0
843.52 0
843.58 0
843.65 0
843.71 0
843.78 0
843.85 0
843.91 0
843.98 0
844.05 0
844.11 0
844.18 0
844.25 0
844.31 0
844.38 0
844.45 0
844.51 0
844.58 0
844.65 0
844.71 0
844.78 0
844.85 0
844.91 0
844.98 0
845.05 0
845.11 0
845.18 0
845.24 0
845.31 0
845.38 0
845.44 0
845.51 0
845.58 0
845.64 0
845.71 0
845.78 0
845.84 0
845.91 0
845.98 0
846.04 0
846.11 0
846.18 0
846.24 0
846.31 0
846.38 0
846.44 0
846.51 0
846.58 0
846.64 0
846.71 0
846.78 0
846.84 0
846.91 0
846.98 0
847.04 0
847.11 0
847.18 0
847.24 0
847.31 0
847.38 0
847.44 0
847.51 0
847.58 0
847.64 0
847.71 0
847.78 0
847.84 0
847.91 0
847.97 0
848.04 0
848.11 0
848.17 0
848.24 0
848.31 0
848.37 0
848.44 0
848.51 0
848.57 0
848.64 0
848.71 0
848.77 0
848.84 0
848.91 0
848.97 0
849.04 0
849.11 0
849.18 0
849.24 0
849.31 0
849.38 0
849.44 0
849.51 0
849.58 0
849.64 0
849.71 0
849.78 0
849.84 0
849.91 0
849.98 0
850.04 0
850.11 0
850.18 0
850.24 0
850.31 0
850.38 0
850.44 0
850.51 0
850.58 0
850.64 0
850.71 0
850.78 0
850.84 0
850.91 0
850.98 0
851.04 0
851.11 0
851.18 0
851.24 0
851.31 0
851.38 0
851.44 0
851.51 0
851.58 0
851.64 0
851.71 0
851.78 0
851.84 0
851.91 0
851.98 0
852.05 0
852.11 0
852.18 0
852.25 0
852.31 0
852.38 0
852.45 0
852.51 0
852.58 0
852.65 0
852.71 0
852.78 0
852.85 0
852.91 0
852.98 0
853.05 0
853.11 0
853.18 0
853.25 0
853.32 0
853.38 0
853.45 0
853.52 0
853.58 0
853.65 0
853.72 0
853.78 0
853.85 0
853.92 0
853.98 0
854.05 0
854.12 0
854.18 0
854.25 0
854.32 0
854.39 0
854.45 0
854.52 0
854.59 0
854.65 0
854.72 0
854.79 0
854.85 0
854.92 0
854.99 0
855.05 0
855.12 0
855.19 0
855.26 0
855.32 0
855.39 0
855.46 0
855.52 0
855.59 0
855.66 0
855.72 0
855.79 0
855.86 0
855.92 0
855.99 0
856.06 0
856.13 0
856.19 0
856.26 0
856.33 0
856.39 0
856.46 0
856.53 0
856.59 0
856.66 0
856.73 0
856.80 0
856.86 0
856.93 0
857.00 0
857.06 0
857.13 0
857.20 0
857.26 0
857.33 0
857.40 0
857.47 0
857.53 0
857.60 0
857.67 0
857.73 0
857.80 0
857.87 0
857.93 0
858.00 0
858.07 0
858.14 0
858.20 0
858.27 0
858.34 0
858.40 0
858.47 0
858.54 0
858.61 0
858.67 0
858.74 0
858.81 0
858.87 0
858.94 0
859.01 0
859.07 0
859.14 0
859.21 0
859.28 0
859.34 0
859.41 0
859.48 0
859.54 0
859.61 0
859.68 0
859.75 0
859.81 0
859.88 0
859.95 0
860.01 0
860.08 0
860.15 0
860.22 0
860.28 0
860.35 0
860.42 0
860.48 0
860.55 0
860.62 0
860.69 0
860.75 0
860.82 0
860.89 0
860.95 0
861.02 0
861.09 0
861.16 0
861.22 0
861.29 0
861.36 0
861.42 0
861.49 0
861.56 0
861.63 0
861.69 0
861.76 0
861.83 0
861.89 0
861.96 0
862.03 0
862.10 0
862.16 0
862.23 0
862.30 0
862.36 0
862.43 0
862.50 0
862.57 0
862.63 0
862.70 0
862.77 0
862.84 0
862.90 0
862.97 0
863.04 0
863.10 0
863.17 0
863.24 0
863.31 0
863.37 0
863.44 0
863.51 0
863.57 0
863.64 0
863.71 0
863.78 0
863.84 0
863.91 0
863.98 0
864.05 0
864.11 0
864.18 0
864.25 0
864.32 0
864.38 0
864.45 0
864.52 0
864.58 0
864.65 0
864.72 0
864.79 0
864.85 0
864.92 0
864.99 0
865.06 0
865.12 0
865.19 0
865.26 0
865.32 0
865.39 0
865.46 0
865.53 0
865.59 0
865.66 0
865.73 0
865.80 0
865.86 0
865.93 0
866.00 0
866.07 0
866.13 0
866.20 0
866.27 0
866.33 0
866.40 0
866.47 0
866.54 0
866.60 0
866.67 0
866.74 0
866.81 0
866.87 0
866.94 0
867.01 0
867.08 0
867.14 0
867.21 0
867.28 0
867.35 0
867.41 0
867.48 0
867.55 0
867.62 0
867.68 0
867.75 0
867.82 0
867.88 0
867.95 0
868.02 0
868.09 0
868.15 0
868.22 0
868.29 0
868.36 0
868.42 0
868.49 0
868.56 0
868.63 0
868.69 0
868.76 0
868.83 0
868.90 0
868.96 0
869.03 0
869.10 0
869.17 0
869.23 0
869.30 0
869.37 0
869.44 0
869.50 0
869.57 0
869.64 0
869.71 0
869.77 0
869.84 0
869.91 0
869.98 0
870.04 0
870.11 0
870.18 0
870.25 0
870.31 0
870.38 0
870.45 0
870.52 0
870.58 0
870.65 0
870.72 0
870.79 0
870.85 0
870.92 0
870.99 0
871.06 0
871.12 0
871.19 0
871.26 0
871.33 0
871.39 0
871.46 0
871.53 0
871.60 0
871.66 0
871.73 0
871.80 0
871.87 0
871.94 0
872.00 0
872.07 0
872.14 0
872.21 0
872.27 0
872.34 0
872.41 0
872.48 0
872.54 0
872.61 0
872.68 0
872.75 0
872.81 0
872.88 0
872.95 0
873.02 0
873.08 0
873.15 0
873.22 0
873.29 0
873.36 0
873.42 0
873.49 0
873.56 0
873.63 0
873.69 0
873.76 0
873.83 0
873.90 0
873.96 0
874.03 0
874.10 0
874.17 0
874.23 0
874.30 0
874.37 0
874.44 0
874.51 0
874.57 0
874.64 0
874.71 0
874.78 0
874.84 0
874.91 0
874.98 0
875.05 0
875.11 0
875.18 0
875.25 0
875.32 0
875.39 0
875.45 0
875.52 0
875.59 0
875.66 0
875.72 0
875.79 0
875.86 0
875.93 0
875.99 0
876.06 0
876.13 0
876.20 0
876.27 0
876.33 0
876.40 0
876.47 0
876.54 0
876.60 0
876.67 0
876.74 0
876.81 0
876.88 0
876.94 0
877.01 0
877.08 0
877.15 0
877.21 0
877.28 0
877.35 0
877.42 0
877.49 0
877.55 0
877.62 0
877.69 0
877.76 0
877.82 0
877.89 0
877.96 0
878.03 0
878.10 0
878.16 0
878.23 0
878.30 0
878.37 0
878.44 0
878.50 0
878.57 0
878.64 0
878.71 0
878.77 0
878.84 0
878.91 0
878.98 0
879.05 0
879.11 0
879.18 0
879.25 0
879.32 0
879.39 0
879.45 0
879.52 0
879.59 0
879.66 0
879.72 0
879.79 0
879.86 0
879.93 0
880.00 0
880.06 0
880.13 0
880.20 0
880.27 0
880.34 0
880.40 0
880.47 0
880.54 0
880.61 0
880.68 0
880.74 0
880.81 0
880.88 0
880.95 0
881.02 0
881.08 0
881.15 0
881.22 0
881.29 0
881.35 0
881.42 0
881.49 0
881.56 0
881.63 0
881.69 0
881.76 0
881.83 0
881.90 0
881.97 0
882.03 0
882.10 0
882.17 0
882.24 0
882.31 0
882.37 0
882.44 0
882.51 0
882.58 0
882.65 0
882.71 0
882.78 0
882.85 0
882.92 0
882.99 0
883.05 0
883.12 0
883.19 0
883.26 0
883.33 0
883.39 0
883.46 0
883.53 0
883.60 0
883.67 0
883.73 0
883.80 0
883.87 0
883.94 0
884.01 0
884.07 0
884.14 0
884.21 0
884.28 0
884.35 0
884.42 0
884.48 0
884.55 0
884.62 0
884.69 0
884.76 0
884.82 0
884.89 0
884.96 0
885.03 0
885.10 0
885.16 0
885.23 0
885.30 0
885.37 0
885.44 0
885.50 0
885.57 0
885.64 0
885.71 0
885.78 0
885.85 0
885.91 0
885.98 0
886.05 0
886.12 0
886.19 0
886.25 0
886.32 0
886.39 0
886.46 0
886.53 0
886.59 0
886.66 0
886.73 0
886.80 0
886.87 0
886.94 0
887.00 0
887.07 0
887.14 0
887.21 0
887.28 0
887.34 0
887.41 0
887.48 0
887.55 0
887.62 0
887.69 0
887.75 0
887.82 0
887.89 0
887.96 0
888.03 0
888.09 0
888.16 0
888.23 0
888.30 0
888.37 0
888.44 0
888.50 0
888.57 0
888.64 0
888.71 0
888.78 0
888.84 0
888.91 0
888.98 0
889.05 0
889.12 0
889.19 0
889.25 0
889.32 0
889.39 0
889.46 0
889.53 0
889.60 0
889.66 0
889.73 0
889.80 0
889.87 0
889.94 0
890.01 0
890.07 0
890.14 0
890.21 0
890.28 0
890.35 0
890.42 0
890.48 0
890.55 0
890.62 0
890.69 0
890.76 0
890.82 0
890.89 0
890.96 0
891.03 0
891.10 0
891.17 0
891.23 0
891.30 0
891.37 0
891.44 0
891.51 0
891.58 0
891.64 0
891.71 0
891.78 0
891.85 0
891.92 0
891.99 0
892.05 0
892.12 0
892.19 0
892.26 0
892.33 0
892.40 0
892.47 0
892.53 0
892.60 0
892.67 0
892.74 0
892.81 0
892.88 0
892.94 0
893.01 0
893.08 0
893.15 0
893.22 0
893.29 0
893.35 0
893.42 0
893.49 0
893.56 0
893.63 0
893.70 0
893.76 0
893.83 0
893.90 0
893.97 0
894.04 0
894.11 0
894.18 0
894.24 0
894.31 0
894.38 0
894.45 0
894.52 0
894.59 0
894.65 0
894.72 0
894.79 0
894.86 0
894.93 0
895.00 0
895.07 0
895.13 0
895.20 0
895.27 0
895.34 0
895.41 0
895.48 0
895.54 0
895.61 0
895.68 0
895.75 0
895.82 0
895.89 0
895.96 0
896.02 0
896.09 0
896.16 0
896.23 0
896.30 0
896.37 0
896.44 0
896.50 0
896.57 0
896.64 0
896.71 0
896.78 0
896.85 0
896.92 0
896.98 0
897.05 0
897.12 0
897.19 0
897.26 0
897.33 0
897.40 0
897.46 0
897.53 0
897.60 0
897.67 0
897.74 0
897.81 0
897.88 0
897.94 0
898.01 0
898.08 0
898.15 0
898.22 0
898.29 0
898.36 0
898.42 0
898.49 0
898.56 0
898.63 0
898.70 0
898.77 0
898.84 0
898.90 0
898.97 0
899.04 0
899.11 0
899.18 0
899.25 0
899.32 0
899.38 0
899.45 0
899.52 0
899.59 0
899.66 0
899.73 0
899.80 0
899.87 0
899.93 0
900.00 0
900.07 0
900.14 0
900.21 0
900.28 0
900.35 0
900.41 0
900.48 0
900.55 0
900.62 0
900.69 0
900.76 0
900.83 0
900.90 0
900.96 0
901.03 0
901.10 0
901.17 0
901.24 0
901.31 0
901.38 0
901.44 0
901.51 0
901.58 0
901.65 0
901.72 0
901.79 0
901.86 0
901.93 0
901.99 0
902.06 0
902.13 0
902.20 0
902.27 0
902.34 0
902.41 0
902.48 0
902.54 0
902.61 0
902.68 0
902.75 0
902.82 0
902.89 0
902.96 0
903.03 0
903.09 0
903.16 0
903.23 0
903.30 0
903.37 0
903.44 0
903.51 0
903.58 0
903.65 0
903.71 0
903.78 0
903.85 0
903.92 0
903.99 0
904.06 0
904.13 0
904.20 0
904.26 0
904.33 0
904.40 0
904.47 0
904.54 0
904.61 0
904.68 0
904.75 0
904.82 0
904.88 0
904.95 0
905.02 0
905.09 0
905.16 0
905.23 0
905.30 0
905.37 0
905.44 0
905.50 0
905.57 0
905.64 0
905.71 0
905.78 0
905.85 0
905.92 0
905.99 0
906.06 0
906.12 0
906.19 0
906.26 0
906.33 0
906.40 0
906.47 0
906.54 0
906.61 0
906.68 0
906.74 0
906.81 0
906.88 0
906.95 0
907.02 0
907.09 0
907.16 0
907.23 0
907.30 0
907.36 0
907.43 0
907.50 0
907.57 0
907.64 0
907.71 0
907.78 0
907.85 0
907.92 0
907.99 0
908.05 0
908.12 0
908.19 0
908.26 0
908.33 0
908.40 0
908.47 0
908.54 0
908.61 0
908.67 0
908.74 0
908.81 0
908.88 0
908.95 0
909.02 0
909.09 0
909.16 0
909.23 0
909.30 0
909.37 0
909.43 0
909.50 0
909.57 0
909.64 0
909.71 0
909.78 0
909.85 0
909.92 0
909.99 0
910.06 0
910.12 0
910.19 0
910.26 0
910.33 0
910.40 0
910.47 0
910.54 0
910.61 0
910.68 0
910.75 0
910.82 0
910.88 0
910.95 0
911.02 0
911.09 0
911.16 0
911.23 0
911.30 0
911.37 0
911.44 0
911.51 0
911.58 0
911.64 0
911.71 0
911.78 0
911.85 0
911.92 0
911.99 0
912.06 0
912.13 0
912.20 0
912.27 0
912.34 0
912.40 0
912.47 0
912.54 0
912.61 0
912.68 0
912.75 0
912.82 0
912.89 0
912.96 0
913.03 0
913.10 0
913.17 0
913.23 0
913.30 0
913.37 0
913.44 0
913.51 0
913.58 0
913.65 0
913.72 0
913.79 0
913.86 0
913.93 0
914.00 0
914.06 0
914.13 0
914.20 0
914.27 0
914.34 0
914.41 0
914.48 0
914.55 0
914.62 0
914.69 0
914.76 0
914.83 0
914.90 0
914.96 0
915.03 0
915.10 0
915.17 0
915.24 0
915.31 0
915.38 0
915.45 0
915.52 0
915.59 0
915.66 0
915.73 0
915.80 0
915.86 0
915.93 0
916.00 0
916.07 0
916.14 0
916.21 0
916.28 0
916.35 0
916.42 0
916.49 0
916.56 0
916.63 0
916.70 0
916.77 0
916.83 0
916.90 0
916.97 0
917.04 0
917.11 0
917.18 0
917.25 0
917.32 0
917.39 0
917.46 0
917.53 0
917.60 0
917.67 0
917.74 0
917.81 0
917.87 0
917.94 0
918.01 0
918.08 0
918.15 0
918.22 0
918.29 0
918.36 0
918.43 0
918.50 0
918.57 0
918.64 0
918.71 0
918.78 0
918.85 0
918.91 0
918.98 0
919.05 0
919.12 0
919.19 0
919.26 0
919.33 0
919.40 0
919.47 0
919.54 0
919.61 0
919.68 0
919.75 0
919.82 0
919.89 0
919.96 0
920.03 0
920.09 0
920.16 0
920.23 0
920.30 0
920.37 0
920.44 0
920.51 0
920.58 0
920.65 0
920.72 0
920.79 0
920.86 0
920.93 0
921.00 0
921.07 0
921.14 0
921.21 0
921.28 0
921.35 0
921.41 0
921.48 0
921.55 0
921.62 0
921.69 0
921.76 0
921.83 0
921.90 0
921.97 0
922.04 0
922.11 0
922.18 0
922.25 0
922.32 0
922.39 0
922.46 0
922.53 0
922.60 0
922.67 0
922.74 0
922.80 0
922.87 0
922.94 0
923.01 0
923.08 0
923.15 0
923.22 0
923.29 0
923.36 0
923.43 0
923.50 0
923.57 0
923.64 0
923.71 0
923.78 0
923.85 0
923.92 0
923.99 0
924.06 0
924.13 0
924.20 0
924.27 0
924.33 0
924.40 0
924.47 0
924.54 0
924.61 0
924.68 0
924.75 0
924.82 0
924.89 0
924.96 0
925.03 0
925.10 0
925.17 0
925.24 0
925.31 0
925.38 0
925.45 0
925.52 0
925.59 0
925.66 0
925.73 0
925.80 0
925.87 0
925.94 0
926.01 0
926.08 0
926.15 0
926.21 0
926.28 0
926.35 0
926.42 0
926.49 0
926.56 0
926.63 0
926.70 0
926.77 0
926.84 0
926.91 0
926.98 0
927.05 0
927.12 0
927.19 0
927.26 0
927.33 0
927.40 0
927.47 0
927.54 0
927.61 0
927.68 0
927.75 0
927.82 0
927.89 0
927.96 0
928.03 0
928.10 0
928.17 0
928.24 0
928.31 0
928.38 0
928.45 0
928.51 0
928.58 0
928.65 0
928.72 0
928.79 0
928.86 0
928.93 0
929.00 0
929.07 0
929.14 0
929.21 0
929.28 0
929.35 0
929.42 0
929.49 0
929.56 0
929.63 0
929.70 0
929.77 0
929.84 0
929.91 0
929.98 0
930.05 0
930.12 0
930.19 0
930.26 0
930.33 0
930.40 0
930.47 0
930.54 0
930.61 0
930.68 0
930.75 0
930.82 0
930.89 0
930.96 0
931.03 0
931.10 0
931.17 0
931.24 0
931.31 0
931.38 0
931.45 0
931.52 0
931.59 0
931.66 0
931.73 0
931.80 0
931.87 0
931.94 0
932.01 0
932.08 0
932.15 0
932.22 0
932.28 0
932.35 0
932.42 0
932.49 0
932.56 0
932.63 0
932.70 0
932.77 0
932.84 0
932.91 0
932.98 0
933.05 0
933.12 0
933.19 0
933.26 0
933.33 0
933.40 0
933.47 0
933.54 0
933.61 0
933.68 0
933.75 0
933.82 0
933.89 0
933.96 0
934.03 0
934.10 0
934.17 0
934.24 0
934.31 0
934.38 0
934.45 0
934.52 0
934.59 0
934.66 0
934.73 0
934.80 0
934.87 0
934.94 0
935.01 0
935.08 0
935.15 0
935.22 0
935.29 0
935.36 0
935.43 0
935.50 0
935.57 0
935.64 0
935.71 0
935.78 0
935.85 0
935.92 0
935.99 0
936.06 0
936.13 0
936.20 0
936.27 0
936.34 0
936.41 0
936.48 0
936.55 0
936.62 0
936.69 0
936.76 0
936.83 0
936.90 0
936.97 0
937.04 0
937.11 0
937.18 0
937.25 0
937.32 0
937.39 0
937.46 0
937.53 0
937.60 0
937.67 0
937.74 0
937.81 0
937.88 0
937.95 0
938.02 0
938.09 0
938.16 0
938.23 0
938.30 0
938.38 0
938.45 0
938.52 0
938.59 0
938.66 0
938.73 0
938.80 0
938.87 0
938.94 0
939.01 0
939.08 0
939.15 0
939.22 0
939.29 0
939.36 0
939.43 0
939.50 0
939.57 0
939.64 0
939.71 0
939.78 0
939.85 0
939.92 0
939.99 0
940.06 0
940.13 0
940.20 0
940.27 0
940.34 0
940.41 0
940.48 0
940.55 0
940.62 0
940.69 0
940.76 0
940.83 0
940.90 0
940.97 0
941.04 0
941.11 0
941.18 0
941.25 0
941.32 0
941.39 0
941.46 0
941.53 0
941.60 0
941.67 0
941.74 0
941.81 0
941.88 0
941.95 0
942.02 0
942.09 0
942.17 0
942.24 0
942.31 0
942.38 0
942.45 0
942.52 0
942.59 0
942.66 0
942.73 0
942.80 0
942.87 0
942.94 0
943.01 0
943.08 0
943.15 0
943.22 0
943.29 0
943.36 0
943.43 0
943.50 0
943.57 0
943.64 0
943.71 0
943.78 0
943.85 0
943.92 0
943.99 0
944.06 0
944.13 0
944.20 0
944.27 0
944.34 0
944.41 0
944.49 0
944.56 0
944.63 0
944.70 0
944.77 0
944.84 0
944.91 0
944.98 0
945.05 0
945.12 0
945.19 0
945.26 0
945.33 0
945.40 0
945.47 0
945.54 0
945.61 0
945.68 0
945.75 0
945.82 0
945.89 0
945.96 0
946.03 0
946.10 0
946.17 0
946.24 0
946.31 0
946.39 0
946.46 0
946.53 0
946.60 0
946.67 0
946.74 0
946.81 0
946.88 0
946.95 0
947.02 0
947.09 0
947.16 0
947.23 0
947.30 0
947.37 0
947.44 0
947.51 0
947.58 0
947.65 0
947.72 0
947.79 0
947.86 0
947.94 0
948.01 0
948.08 0
948.15 0
948.22 0
948.29 0
948.36 0
948.43 0
948.50 0
948.57 0
948.64 0
948.71 0
948.78 0
948.85 0
948.92 0
948.99 0
949.06 0
949.13 0
949.20 0
949.27 0
949.35 0
949.42 0
949.49 0
949.56 0
949.63 0
949.70 0
949.77 0
949.84 0
949.91 0
949.98 0
950.05 0
950.12 0
950.19 0
950.26 0
950.33 0
950.40 0
950.47 0
950.54 0
950.61 0
950.69 0
950.76 0
950.83 0
950.90 0
950.97 0
951.04 0
951.11 0
951.18 0
951.25 0
951.32 0
951.39 0
951.46 0
951.53 0
951.60 0
951.67 0
951.74 0
951.81 0
951.89 0
951.96 0
952.03 0
952.10 0
952.17 0
952.24 0
952.31 0
952.38 0
952.45 0
952.52 0
952.59 0
952.66 0
952.73 0
952.80 0
952.87 0
952.95 0
953.02 0
953.09 0
953.16 0
953.23 0
953.30 0
953.37 0
953.44 0
953.51 0
953.58 0
953.65 0
953.72 0
953.79 0
953.86 0
953.93 0
954.01 0
954.08 0
954.15 0
954.22 0
954.29 0
954.36 0
954.43 0
954.50 0
954.57 0
954.64 0
954.71 0
954.78 0
954.85 0
954.92 0
955.00 0
955.07 0
955.14 0
955.21 0
955.28 0
955.35 0
955.42 0
955.49 0
955.56 0
955.63 0
955.70 0
955.77 0
955.84 0
955.92 0
955.99 0
956.06 0
956.13 0
956.20 0
956.27 0
956.34 0
956.41 0
956.48 0
956.55 0
956.62 0
956.69 0
956.76 0
956.84 0
956.91 0
956.98 0
957.05 0
957.12 0
957.19 0
957.26 0
957.33 0
957.40 0
957.47 0
957.54 0
957.61 0
957.69 0
957.76 0
957.83 0
957.90 0
957.97 0
958.04 0
958.11 0
958.18 0
958.25 0
958.32 0
958.39 0
958.46 0
958.54 0
958.61 0
958.68 0
958.75 0
958.82 0
958.89 0
958.96 0
959.03 0
959.10 0
959.17 0
959.24 0
959.32 0
959.39 0
959.46 0
959.53 0
959.60 0
959.67 0
959.74 0
959.81 0
959.88 0
959.95 0
960.02 0
960.10 0
960.17 0
960.24 0
960.31 0
960.38 0
960.45 0
960.52 0
960.59 0
960.66 0
960.73 0
960.80 0
960.88 0
960.95 0
961.02 0
961.09 0
961.16 0
961.23 0
961.30 0
961.37 0
961.44 0
961.51 0
961.59 0
961.66 0
961.73 0
961.80 0
961.87 0
961.94 0
962.01 0
962.08 0
962.15 0
962.22 0
962.29 0
962.37 1
962.44 1
962.51 1
962.58 1
962.65 1
962.72 1
962.79 1
962.86 0
962.93 0
963.01 0
963.08 0
963.15 0
963.22 0
963.29 0
963.36 0
963.43 0
963.50 0
963.57 0
963.64 1
963.72 1
963.79 1
963.86 1
963.93 1
964.00 1
964.07 1
964.14 1
964.21 1
964.28 1
964.36 1
964.43 1
964.50 1
964.57 1
964.64 1
964.71 1
964.78 0
964.85 0
964.92 0
965.00 0
965.07 0
965.14 0
965.21 0
965.28 0
965.35 0
965.42 0
965.49 0
965.56 0
965.64 0
965.71 0
965.78 0
965.85 0
965.92 0
965.99 0
966.06 0
966.13 0
966.20 0
966.28 0
966.35 0
966.42 0
966.49 0
966.56 0
966.63 0
966.70 0
966.77 0
966.84 0
966.92 0
966.99 0
967.06 0
967.13 0
967.20 0
967.27 0
967.34 0
967.41 0
967.49 0
967.56 0
967.63 0
967.70 0
967.77 0
967.84 0
967.91 0
967.98 0
968.05 0
968.13 0
968.20 0
968.27 0
968.34 0
968.41 0
968.48 0
968.55 0
968.62 0
968.70 0
968.77 0
968.84 0
968.91 0
968.98 0
969.05 0
969.12 0
969.19 0
969.27 0
969.34 0
969.41 0
969.48 0
969.55 0
969.62 0
969.69 0
969.76 0
969.84 0
969.91 0
969.98 0
970.05 0
970.12 0
970.19 0
970.26 0
970.34 0
970.41 0
970.48 0
970.55 0
970.62 0
970.69 0
970.76 0
970.83 0
970.91 0
970.98 0
971.05 0
971.12 0
971.19 0
971.26 0
971.33 0
971.41 0
971.48 0
971.55 0
971.62 0
971.69 0
971.76 0
971.83 0
971.90 0
971.98 0
972.05 0
972.12 0
972.19 0
972.26 0
972.33 0
972.40 0
972.48 0
972.55 0
972.62 0
972.69 0
972.76 0
972.83 0
972.90 0
972.98 0
973.05 0
973.12 0
973.19 0
973.26 0
973.33 0
973.40 0
973.48 0
973.55 0
973.62 0
973.69 0
973.76 0
973.83 0
973.90 0
973.98 0
974.05 0
974.12 0
974.19 0
974.26 0
974.33 0
974.40 0
974.48 0
974.55 0
974.62 0
974.69 0
974.76 0
974.83 0
974.90 0
974.98 0
975.05 0
975.12 0
975.19 0
975.26 0
975.33 0
975.40 0
975.48 0
975.55 0
975.62 0
975.69 0
975.76 0
975.83 0
975.90 0
975.98 0
976.05 0
976.12 0
976.19 0
976.26 0
976.33 0
976.41 0
976.48 0
976.55 0
976.62 0
976.69 0
976.76 0
976.83 0
976.91 0
976.98 0
977.05 0
977.12 0
977.19 0
977.26 0
977.34 0
977.41 0
977.48 0
977.55 0
977.62 0
977.69 0
977.76 0
977.84 0
977.91 0
977.98 0
978.05 0
978.12 0
978.19 0
978.27 0
978.34 0
978.41 0
978.48 0
978.55 0
978.62 0
978.70 0
978.77 0
978.84 0
978.91 0
978.98 0
979.05 0
979.13 0
979.20 0
979.27 0
979.34 0
979.41 0
979.48 0
979.55 0
979.63 0
979.70 0
979.77 0
979.84 0
979.91 0
979.98 0
980.06 0
980.13 0
980.20 0
980.27 0
980.34 0
980.41 0
980.49 0
980.56 0
980.63 0
980.70 0
980.77 0
980.84 0
980.92 0
980.99 0
981.06 0
981.13 0
981.20 0
981.28 0
981.35 0
981.42 0
981.49 0
981.56 0
981.63 0
981.71 0
981.78 0
981.85 0
981.92 0
981.99 0
982.06 0
982.14 0
982.21 0
982.28 0
982.35 0
982.42 0
982.49 0
982.57 0
982.64 0
982.71 0
982.78 0
982.85 0
982.92 0
983.00 0
983.07 0
983.14 0
983.21 0
983.28 0
983.36 0
983.43 0
983.50 0
983.57 0
983.64 0
983.71 0
983.79 0
983.86 0
983.93 0
984.00 0
984.07 0
984.15 0
984.22 0
984.29 0
984.36 0
984.43 0
984.50 0
984.58 0
984.65 0
984.72 0
984.79 0
984.86 0
984.94 0
985.01 0
985.08 0
985.15 0
985.22 0
985.29 0
985.37 0
985.44 0
985.51 0
985.58 0
985.65 0
985.73 0
985.80 0
985.87 0
985.94 0
986.01 1
986.09 1
986.16 1
986.23 1
986.30 0
986.37 0
986.44 0
986.52 0
986.59 0
986.66 0
986.73 0
986.80 0
986.88 0
986.95 0
987.02 0
987.09 0
987.16 0
987.24 0
987.31 0
987.38 0
987.45 0
987.52 0
987.60 0
987.67 0
987.74 0
987.81 0
987.88 0
987.95 0
988.03 0
988.10 0
988.17 0
988.24 0
988.31 0
988.39 0
988.46 0
988.53 0
988.60 0
988.67 0
988.75 0
988.82 0
988.89 0
988.96 0
989.03 0
989.11 0
989.18 0
989.25 0
989.32 0
989.39 0
989.47 0
989.54 0
989.61 0
989.68 1
989.75 1
989.83 0
989.90 0
989.97 0
990.04 0
990.11 0
990.19 0
990.26 0
990.33 0
990.40 0
990.47 0
990.55 0
990.62 0
990.69 0
990.76 0
990.83 0
990.91 0
990.98 0
991.05 0
991.12 0
991.20 0
991.27 0
991.34 0
991.41 0
991.48 0
991.56 0
991.63 0
991.70 0
991.77 0
991.84 0
991.92 0
991.99 0
992.06 0
992.13 0
992.20 0
992.28 0
992.35 0
992.42 0
992.49 0
992.56 0
992.64 0
992.71 0
992.78 1
992.85 1
992.93 1
993.00 1
993.07 0
993.14 0
993.21 0
993.29 0
993.36 0
993.43 0
993.50 0
993.57 0
993.65 0
993.72 1
993.79 1
993.86 1
993.94 1
994.01 1
994.08 1
994.15 1
994.22 1
994.30 1
994.37 1
994.44 1
994.51 1
994.59 1
994.66 1
994.73 1
994.80 1
994.87 1
994.95 1
995.02 1
995.09 0
995.16 0
995.23 0
995.31 0
995.38 0
995.45 0
995.52 0
995.60 0
995.67 0
995.74 0
995.81 0
995.88 0
995.96 0
996.03 0
996.10 0
996.17 0
996.25 0
996.32 0
996.39 0
996.46 0
996.54 0
996.61 0
996.68 0
996.75 0
996.82 0
996.90 0
996.97 0
997.04 0
997.11 0
997.19 0
997.26 0
997.33 0
997.40 0
997.47 0
997.55 0
997.62 0
997.69 0
997.76 0
997.84 0
997.91 0
997.98 0
998.05 0
998.13 0
998.20 0
998.27 0
998.34 0
998.41 0
998.49 0
998.56 0
998.63 0
998.70 0
998.78 0
998.85 0
998.92 0
998.99 0
999.07 0
999.14 0
999.21 0
999.28 0
999.36 0
999.43 0
999.50 0
999.57 0
999.64 0
999.72 0
999.79 0
999.86 0
999.93 0
1000.01 0
1000.08 0
1000.15 0
1000.22 0
1000.30 0
1000.37 0
1000.44 0
1000.51 0
1000.59 0
1000.66 0
1000.73 0
1000.80 0
1000.88 0
1000.95 0
1001.02 0
1001.09 0
1001.17 0
1001.24 0
1001.31 0
1001.38 0
1001.45 0
1001.53 0
1001.60 0
1001.67 0
1001.74 0
1001.82 0
1001.89 0
1001.96 0
1002.03 0
1002.11 0
1002.18 0
1002.25 1
1002.32 1
1002.40 1
1002.47 1
1002.54 1
1002.61 1
1002.69 1
1002.76 1
1002.83 1
1002.90 1
1002.98 1
1003.05 1
1003.12 1
1003.19 1
1003.27 1
1003.34 1
1003.41 1
1003.48 1
1003.56 1
1003.63 1
1003.70 1
1003.77 1
1003.85 1
1003.92 1
1003.99 1
1004.06 1
1004.14 1
1004.21 1
1004.28 1
1004.35 1
1004.43 1
1004.50 1
1004.57 2
1004.64 2
1004.72 2
1004.79 2
1004.86 2
1004.93 2
1005.01 2
1005.08 2
1005.15 2
1005.23 2
1005.30 2
1005.37 2
1005.44 2
1005.52 2
1005.59 2
1005.66 2
1005.73 2
1005.81 2
1005.88 3
1005.95 3
1006.02 4
1006.10 4
1006.17 5
1006.24 5
1006.31 5
1006.39 6
1006.46 5
1006.53 5
1006.60 5
1006.68 5
1006.75 5
1006.82 5
1006.89 5
1006.97 5
1007.04 5
1007.11 5
1007.19 4
1007.26 4
1007.33 4
1007.40 4
1007.48 4
1007.55 4
1007.62 4
1007.69 5
1007.77 5
1007.84 5
1007.91 5
1007.98 5
1008.06 5
1008.13 5
1008.20 6
1008.28 6
1008.35 7
1008.42 7
1008.49 7
1008.57 7
1008.64 6
1008.71 5
1008.78 5
1008.86 4
1008.93 3
1009.00 3
1009.08 3
1009.15 2
1009.22 3
1009.29 3
1009.37 3
1009.44 3
1009.51 3
1009.58 3
1009.66 3
1009.73 3
1009.80 3
1009.88 3
1009.95 3
1010.02 3
1010.09 3
1010.17 3
1010.24 3
1010.31 3
1010.38 2
1010.46 2
1010.53 2
1010.60 2
1010.68 2
1010.75 2
1010.82 3
1010.89 3
1010.97 3
1011.04 3
1011.11 3
1011.18 3
1011.26 3
1011.33 2
1011.40 2
1011.48 2
1011.55 2
1011.62 2
1011.69 2
1011.77 2
1011.84 2
1011.91 2
1011.99 2
1012.06 2
1012.13 2
1012.20 2
1012.28 2
1012.35 2
1012.42 2
1012.50 1
1012.57 1
1012.64 1
1012.71 1
1012.79 1
1012.86 1
1012.93 1
1013.01 1
1013.08 1
1013.15 1
1013.22 1
1013.30 1
1013.37 1
1013.44 1
1013.52 1
1013.59 1
1013.66 1
1013.73 1
1013.81 1
1013.88 1
1013.95 1
1014.03 1
1014.10 1
1014.17 1
1014.24 1
1014.32 1
1014.39 1
1014.46 1
1014.54 1
1014.61 1
1014.68 0
1014.75 0
1014.83 0
1014.90 0
1014.97 0
1015.05 0
1015.12 1
1015.19 1
1015.27 1
1015.34 1
1015.41 1
1015.48 1
1015.56 1
1015.63 1
1015.70 1
1015.78 1
1015.85 1
1015.92 1
1015.99 1
1016.07 1
1016.14 1
1016.21 1
1016.29 1
1016.36 1
1016.43 1
1016.51 1
1016.58 1
1016.65 1
1016.72 1
1016.80 1
1016.87 1
1016.94 1
1017.02 1
1017.09 1
1017.16 1
1017.24 1
1017.31 1
1017.38 0
1017.45 0
1017.53 0
1017.60 0
1017.67 0
1017.75 0
1017.82 0
1017.89 0
1017.97 0
1018.04 0
1018.11 0
1018.18 0
1018.26 1
1018.33 1
1018.40 1
1018.48 1
1018.55 1
1018.62 1
1018.70 1
1018.77 1
1018.84 1
1018.92 1
1018.99 1
1019.06 1
1019.13 1
1019.21 1
1019.28 1
1019.35 2
1019.43 2
1019.50 2
1019.57 2
1019.65 2
1019.72 2
1019.79 2
1019.87 2
1019.94 2
1020.01 1
1020.08 1
1020.16 1
1020.23 0
1020.30 0
1020.38 0
1020.45 0
1020.52 0
1020.60 1
1020.67 1
1020.74 1
1020.82 1
1020.89 1
1020.96 2
1021.04 2
1021.11 1
1021.18 1
1021.25 1
1021.33 1
1021.40 0
1021.47 0
1021.55 0
1021.62 0
1021.69 0
1021.77 0
1021.84 0
1021.91 1
1021.99 1
1022.06 1
1022.13 1
1022.21 1
1022.28 1
1022.35 1
1022.43 1
1022.50 1
1022.57 1
1022.65 1
1022.72 1
1022.79 1
1022.86 0
1022.94 0
1023.01 0
1023.08 0
1023.16 0
1023.23 0
1023.30 0
1023.38 1
1023.45 1
1023.52 1
1023.60 1
1023.67 1
1023.74 1
1023.82 1
1023.89 1
1023.96 1
1024.04 1
1024.11 1
1024.18 1
1024.26 0
1024.33 0
1024.40 0
1024.48 0
1024.55 0
1024.62 0
1024.70 0
1024.77 0
1024.84 1
1024.92 1
1024.99 1
1025.06 1
1025.14 1
1025.21 1
1025.28 1
1025.36 1
1025.43 1
1025.50 1
1025.58 1
1025.65 2
1025.72 3
1025.80 3
1025.87 4
1025.94 4
1026.02 4
1026.09 4
1026.16 4
1026.24 4
1026.31 4
1026.38 4
1026.46 4
1026.53 4
1026.60 4
1026.68 5
1026.75 5
1026.82 5
1026.90 5
1026.97 5
1027.04 5
1027.12 5
1027.19 5
1027.26 5
1027.34 4
1027.41 4
1027.48 4
1027.56 4
1027.63 4
1027.70 4
1027.78 4
1027.85 4
1027.92 3
1028.00 3
1028.07 3
1028.14 3
1028.22 3
1028.29 3
1028.36 3
1028.44 3
1028.51 3
1028.58 3
1028.66 3
1028.73 2
1028.80 2
1028.88 2
1028.95 2
1029.02 1
1029.10 1
1029.17 1
1029.24 1
1029.32 1
1029.39 1
1029.46 1
1029.54 1
1029.61 1
1029.68 1
1029.76 1
1029.83 0
1029.90 0
1029.98 0
1030.05 0
1030.13 0
1030.20 0
1030.27 0
1030.35 1
1030.42 1
1030.49 1
1030.57 1
1030.64 1
1030.71 1
1030.79 1
1030.86 1
1030.93 1
1031.01 2
1031.08 2
1031.15 2
1031.23 2
1031.30 1
1031.37 1
1031.45 1
1031.52 0
1031.60 0
1031.67 0
1031.74 0
1031.82 0
1031.89 0
1031.96 0
1032.04 0
1032.11 0
1032.18 0
1032.26 0
1032.33 0
1032.40 0
1032.48 0
1032.55 0
1032.62 0
1032.70 0
1032.77 0
1032.85 0
1032.92 0
1032.99 0
1033.07 0
1033.14 0
1033.21 0
1033.29 0
1033.36 0
1033.43 0
1033.51 0
1033.58 0
1033.65 0
1033.73 1
1033.80 1
1033.88 2
1033.95 2
1034.02 3
1034.10 3
1034.17 3
1034.24 3
1034.32 3
1034.39 3
1034.46 2
1034.54 2
1034.61 1
1034.69 1
1034.76 1
1034.83 1
1034.91 0
1034.98 0
1035.05 0
1035.13 1
1035.20 1
1035.27 1
1035.35 1
1035.42 1
1035.50 1
1035.57 1
1035.64 1
1035.72 1
1035.79 1
1035.86 1
1035.94 1
1036.01 1
1036.08 1
1036.16 1
1036.23 1
1036.31 1
1036.38 1
1036.45 2
1036.53 2
1036.60 3
1036.67 3
1036.75 3
1036.82 3
1036.90 3
1036.97 3
1037.04 3
1037.12 3
1037.19 3
1037.26 3
1037.34 3
1037.41 4
1037.49 4
1037.56 5
1037.63 5
1037.71 5
1037.78 5
1037.85 4
1037.93 4
1038.00 3
1038.08 2
1038.15 2
1038.22 2
1038.30 2
1038.37 2
1038.44 2
1038.52 2
1038.59 2
1038.67 2
1038.74 2
1038.81 2
1038.89 2
1038.96 3
1039.03 3
1039.11 3
1039.18 3
1039.26 3
1039.33 2
1039.40 2
1039.48 2
1039.55 1
1039.62 1
1039.70 1
1039.77 1
1039.85 2
1039.92 2
1039.99 2
1040.07 2
1040.14 1
1040.22 1
1040.29 1
1040.36 1
1040.44 1
1040.51 1
1040.58 1
1040.66 2
1040.73 2
1040.81 2
1040.88 3
1040.95 3
1041.03 3
1041.10 3
1041.18 3
1041.25 3
1041.32 3
1041.40 3
1041.47 3
1041.54 3
1041.62 2
1041.69 2
1041.77 2
1041.84 2
1041.91 3
1041.99 3
1042.06 4
1042.14 4
1042.21 4
1042.28 4
1042.36 4
1042.43 4
1042.51 4
1042.58 4
1042.65 4
1042.73 4
1042.80 4
1042.87 4
1042.95 4
1043.02 4
1043.10 4
1043.17 4
1043.24 4
1043.32 4
1043.39 3
1043.47 3
1043.54 3
1043.61 3
1043.69 3
1043.76 2
1043.84 2
1043.91 2
1043.98 3
1044.06 3
1044.13 3
1044.21 3
1044.28 3
1044.35 3
1044.43 3
1044.50 3
1044.58 4
1044.65 4
1044.72 4
1044.80 4
1044.87 5
1044.95 6
1045.02 7
1045.09 8
1045.17 9
1045.24 9
1045.32 10
1045.39 10
1045.46 10
1045.54 10
1045.61 10
1045.69 10
1045.76 10
1045.83 10
1045.91 10
1045.98 10
1046.06 9
1046.13 9
1046.20 9
1046.28 9
1046.35 9
1046.43 9
1046.50 10
1046.57 11
1046.65 11
1046.72 12
1046.80 12
1046.87 13
1046.94 13
1047.02 13
1047.09 13
1047.17 13
1047.24 13
1047.31 13
1047.39 12
1047.46 12
1047.54 12
1047.61 12
1047.69 12
1047.76 12
1047.83 11
1047.91 11
1047.98 11
1048.06 10
1048.13 10
1048.20 10
1048.28 9
1048.35 9
1048.43 9
1048.50 8
1048.57 8
1048.65 8
1048.72 8
1048.80 9
1048.87 9
1048.95 10
1049.02 11
1049.09 11
1049.17 11
1049.24 11
1049.32 10
1049.39 9
1049.46 8
1049.54 6
1049.61 5
1049.69 5
1049.76 5
1049.84 5
1049.91 6
1049.98 6
1050.06 7
1050.13 8
1050.21 8
1050.28 8
1050.35 8
1050.43 8
1050.50 8
1050.58 8
1050.65 7
1050.73 7
1050.80 6
1050.87 6
1050.95 5
1051.02 4
1051.10 2
1051.17 1
1051.24 1
1051.32 0
1051.39 0
1051.47 0
1051.54 0
1051.62 0
1051.69 0
1051.76 0
1051.84 0
1051.91 0
1051.99 1
1052.06 1
1052.14 2
1052.21 2
1052.28 2
1052.36 2
1052.43 3
1052.51 3
1052.58 3
1052.66 2
1052.73 2
1052.80 3
1052.88 3
1052.95 3
1053.03 3
1053.10 3
1053.18 4
1053.25 3
1053.32 3
1053.40 3
1053.47 3
1053.55 4
1053.62 4
1053.70 5
1053.77 6
1053.84 6
1053.92 6
1053.99 6
1054.07 5
1054.14 5
1054.22 5
1054.29 5
1054.36 5
1054.44 5
1054.51 5
1054.59 4
1054.66 4
1054.74 4
1054.81 5
1054.88 5
1054.96 6
1055.03 6
1055.11 7
1055.18 6
1055.26 6
1055.33 5
1055.41 4
1055.48 3
1055.55 3
1055.63 3
1055.70 3
1055.78 4
1055.85 5
1055.93 6
1056.00 6
1056.07 7
1056.15 7
1056.22 6
1056.30 6
1056.37 5
1056.45 4
1056.52 4
1056.60 4
1056.67 3
1056.74 3
1056.82 3
1056.89 3
1056.97 3
1057.04 3
1057.12 3
1057.19 4
1057.27 4
1057.34 4
1057.41 3
1057.49 3
1057.56 2
1057.64 2
1057.71 1
1057.79 1
1057.86 1
1057.94 1
1058.01 1
1058.08 1
1058.16 1
1058.23 1
1058.31 1
1058.38 1
1058.46 1
1058.53 1
1058.61 0
1058.68 0
1058.75 0
1058.83 0
1058.90 0
1058.98 0
1059.05 0
1059.13 0
1059.20 0
1059.28 0
1059.35 0
1059.42 0
1059.50 0
1059.57 0
1059.65 1
1059.72 1
1059.80 2
1059.87 2
1059.95 3
1060.02 4
1060.10 4
1060.17 5
1060.24 6
1060.32 7
1060.39 7
1060.47 7
1060.54 7
1060.62 7
1060.69 6
1060.77 6
1060.84 5
1060.92 5
1060.99 4
1061.06 4
1061.14 4
1061.21 3
1061.29 3
1061.36 4
1061.44 4
1061.51 5
1061.59 6
1061.66 6
1061.74 6
1061.81 6
1061.88 6
1061.96 6
1062.03 5
1062.11 5
1062.18 4
1062.26 4
1062.33 4
1062.41 4
1062.48 4
1062.56 4
1062.63 4
1062.71 5
1062.78 5
1062.85 6
1062.93 6
1063.00 7
1063.08 7
1063.15 7
1063.23 6
1063.30 6
1063.38 5
1063.45 5
1063.53 4
1063.60 4
1063.68 4
1063.75 5
1063.83 5
1063.90 5
1063.97 5
1064.05 5
1064.12 4
1064.20 4
1064.27 3
1064.35 2
1064.42 2
1064.50 2
1064.57 3
1064.65 3
1064.72 4
1064.80 5
1064.87 6
1064.95 6
1065.02 6
1065.09 6
1065.17 6
1065.24 5
1065.32 5
1065.39 5
1065.47 5
1065.54 5
1065.62 5
1065.69 5
1065.77 6
1065.84 6
1065.92 6
1065.99 6
1066.07 6
1066.14 5
1066.22 5
1066.29 5
1066.37 5
1066.44 6
1066.51 6
1066.59 7
1066.66 7
1066.74 8
1066.81 9
1066.89 10
1066.96 11
1067.04 11
1067.11 11
1067.19 9
1067.26 8
1067.34 6
1067.41 4
1067.49 4
1067.56 4
1067.64 5
1067.71 6
1067.79 8
1067.86 10
1067.94 12
1068.01 13
1068.09 13
1068.16 13
1068.23 13
1068.31 13
1068.38 12
1068.46 12
1068.53 11
1068.61 11
1068.68 10
1068.76 10
1068.83 9
1068.91 9
1068.98 8
1069.06 8
1069.13 8
1069.21 8
1069.28 7
1069.36 7
1069.43 6
1069.51 6
1069.58 6
1069.66 5
1069.73 6
1069.81 6
1069.88 6
1069.96 6
1070.03 5
1070.11 5
1070.18 4
1070.26 3
1070.33 3
1070.41 2
1070.48 2
1070.56 2
1070.63 2
1070.71 2
1070.78 3
1070.86 3
1070.93 3
1071.01 4
1071.08 4
1071.15 3
1071.23 3
1071.30 2
1071.38 0
1071.45 0
1071.53 0
1071.60 0
1071.68 0
1071.75 0
1071.83 0
1071.90 1
1071.98 2
1072.05 3
1072.13 4
1072.20 4
1072.28 5
1072.35 6
1072.43 7
1072.50 8
1072.58 9
1072.65 10
1072.73 11
1072.80 12
1072.88 12
1072.95 11
1073.03 10
1073.10 10
1073.18 9
1073.25 8
1073.33 8
1073.40 7
1073.48 6
1073.55 6
1073.63 4
1073.70 3
1073.78 3
1073.85 2
1073.93 2
1074.00 2
1074.08 2
1074.15 2
1074.23 2
1074.30 2
1074.38 1
1074.45 1
1074.53 0
1074.60 0
1074.68 0
1074.75 0
1074.83 0
1074.90 0
1074.98 0
1075.05 0
1075.13 0
1075.20 0
1075.28 1
1075.35 1
1075.43 2
1075.50 2
1075.58 2
1075.65 2
1075.73 2
1075.80 2
1075.88 2
1075.96 2
1076.03 1
1076.11 1
1076.18 1
1076.26 0
1076.33 0
1076.41 0
1076.48 0
1076.56 0
1076.63 0
1076.71 0
1076.78 0
1076.86 0
1076.93 1
1077.01 2
1077.08 2
1077.16 2
1077.23 2
1077.31 2
1077.38 1
1077.46 1
1077.53 0
1077.61 0
1077.68 0
1077.76 0
1077.83 0
1077.91 0
1077.98 1
1078.06 1
1078.13 2
1078.21 2
1078.28 2
1078.36 3
1078.43 3
1078.51 3
1078.58 3
1078.66 2
1078.74 1
1078.81 0
1078.89 0
1078.96 0
1079.04 0
1079.11 0
1079.19 0
1079.26 0
1079.34 0
1079.41 1
1079.49 2
1079.56 2
1079.64 2
1079.71 2
1079.79 2
1079.86 2
1079.94 2
1080.01 3
1080.09 4
1080.16 6
1080.24 7
1080.31 8
1080.39 8
1080.47 7
1080.54 6
1080.62 5
1080.69 3
1080.77 2
1080.84 1
1080.92 1
1080.99 1
1081.07 2
1081.14 4
1081.22 6
1081.29 8
1081.37 10
1081.44 11
1081.52 12
1081.59 13
1081.67 12
1081.74 11
1081.82 10
1081.90 8
1081.97 7
1082.05 6
1082.12 6
1082.20 6
1082.27 6
1082.35 6
1082.42 6
1082.50 6
1082.57 5
1082.65 5
1082.72 4
1082.80 4
1082.87 4
1082.95 4
1083.02 5
1083.10 6
1083.18 7
1083.25 8
1083.33 8
1083.40 9
1083.48 9
1083.55 10
1083.63 9
1083.70 9
1083.78 8
1083.85 7
1083.93 6
1084.00 5
1084.08 5
1084.16 5
1084.23 5
1084.31 5
1084.38 5
1084.46 4
1084.53 4
1084.61 3
1084.68 3
1084.76 3
1084.83 4
1084.91 5
1084.98 7
1085.06 9
1085.14 10
1085.21 11
1085.29 10
1085.36 9
1085.44 7
1085.51 5
1085.59 4
1085.66 2
1085.74 1
1085.81 0
1085.89 0
1085.97 0
1086.04 1
1086.12 1
1086.19 2
1086.27 3
1086.34 4
1086.42 5
1086.49 6
1086.57 7
1086.64 8
1086.72 8
1086.79 7
1086.87 6
1086.95 5
1087.02 4
1087.10 3
1087.17 3
1087.25 2
1087.32 2
1087.40 2
1087.47 2
1087.55 1
1087.63 2
1087.70 2
1087.78 2
1087.85 3
1087.93 4
1088.00 4
1088.08 5
1088.15 5
1088.23 5
1088.30 5
1088.38 5
1088.46 6
1088.53 6
1088.61 7
1088.68 7
1088.76 7
1088.83 7
1088.91 6
1088.98 5
1089.06 4
1089.14 3
1089.21 2
1089.29 0
1089.36 0
1089.44 0
1089.51 0
1089.59 0
1089.66 0
1089.74 1
1089.82 2
1089.89 2
1089.97 2
1090.04 2
1090.12 1
1090.19 0
1090.27 0
1090.34 0
1090.42 0
1090.50 0
1090.57 0
1090.65 0
1090.72 0
1090.80 0
1090.87 1
1090.95 1
1091.03 1
1091.10 1
1091.18 2
1091.25 2
1091.33 3
1091.40 3
1091.48 4
1091.55 4
1091.63 5
1091.71 5
1091.78 5
1091.86 4
1091.93 4
1092.01 5
1092.08 5
1092.16 7
1092.24 8
1092.31 9
1092.39 9
1092.46 9
1092.54 7
1092.61 5
1092.69 3
1092.76 1
1092.84 0
1092.92 0
1092.99 1
1093.07 3
1093.14 6
1093.22 9
1093.29 11
1093.37 14
1093.45 16
1093.52 17
1093.60 19
1093.67 21
1093.75 22
1093.82 23
1093.90 23
1093.98 22
1094.05 21
1094.13 19
1094.20 16
1094.28 14
1094.35 11
1094.43 10
1094.51 9
1094.58 8
1094.66 8
1094.73 8
1094.81 8
1094.88 8
1094.96 9
1095.04 9
1095.11 10
1095.19 11
1095.26 11
1095.34 11
1095.42 11
1095.49 10
1095.57 9
1095.64 8
1095.72 8
1095.79 8
1095.87 9
1095.95 11
1096.02 13
1096.10 15
1096.17 17
1096.25 19
1096.32 20
1096.40 22
1096.48 23
1096.55 24
1096.63 24
1096.70 23
1096.78 21
1096.86 19
1096.93 17
1097.01 16
1097.08 15
1097.16 14
1097.23 14
1097.31 14
1097.39 14
1097.46 14
1097.54 13
1097.61 13
1097.69 13
1097.77 13
1097.84 13
1097.92 12
1097.99 11
1098.07 10
1098.14 8
1098.22 7
1098.30 6
1098.37 6
1098.45 6
1098.52 7
1098.60 8
1098.68 10
1098.75 11
1098.83 12
1098.90 12
1098.98 12
1099.05 11
1099.13 10
1099.21 10
1099.28 9
1099.36 9
1099.43 9
1099.51 9
1099.59 9
1099.66 10
1099.74 10
1099.81 11
1099.89 12
1099.97 13
1100.04 14
1100.12 15
1100.19 14
1100.27 14
1100.35 12
1100.42 10
1100.50 8
1100.57 5
1100.65 4
1100.73 3
1100.80 3
1100.88 3
1100.95 4
1101.03 5
1101.10 6
1101.18 8
1101.26 9
1101.33 10
1101.41 11
1101.48 12
1101.56 11
1101.64 11
1101.71 9
1101.79 7
1101.86 5
1101.94 4
1102.02 2
1102.09 1
1102.17 0
1102.24 0
1102.32 0
1102.40 0
1102.47 0
1102.55 0
1102.62 0
1102.70 0
1102.78 1
1102.85 1
1102.93 1
1103.00 1
1103.08 1
1103.16 2
1103.23 2
1103.31 3
1103.38 3
1103.46 4
1103.54 4
1103.61 3
1103.69 3
1103.77 1
1103.84 0
1103.92 0
1103.99 0
1104.07 0
1104.15 0
1104.22 0
1104.30 0
1104.37 2
1104.45 5
1104.53 7
1104.60 9
1104.68 10
1104.75 10
1104.83 10
1104.91 9
1104.98 8
1105.06 8
1105.13 7
1105.21 8
1105.29 8
1105.36 8
1105.44 7
1105.52 7
1105.59 6
1105.67 6
1105.74 6
1105.82 6
1105.90 7
1105.97 9
1106.05 10
1106.12 12
1106.20 14
1106.28 15
1106.35 16
1106.43 15
1106.50 15
1106.58 14
1106.66 13
1106.73 11
1106.81 10
1106.89 9
1106.96 9
1107.04 8
1107.11 7
1107.19 6
1107.27 5
1107.34 4
1107.42 3
1107.50 3
1107.57 3
1107.65 5
1107.72 6
1107.80 8
1107.88 10
1107.95 11
1108.03 13
1108.10 14
1108.18 16
1108.26 17
1108.33 18
1108.41 20
1108.49 21
1108.56 22
1108.64 24
1108.71 25
1108.79 27
1108.87 28
1108.94 28
1109.02 28
1109.10 27
1109.17 25
1109.25 23
1109.32 21
1109.40 19
1109.48 18
1109.55 17
1109.63 17
1109.71 18
1109.78 20
1109.86 22
1109.93 23
1110.01 25
1110.09 27
1110.16 29
1110.24 30
1110.32 31
1110.39 32
1110.47 32
1110.54 32
1110.62 31
1110.70 30
1110.77 28
1110.85 26
1110.93 25
1111.00 25
1111.08 24
1111.15 25
1111.23 25
1111.31 26
1111.38 27
1111.46 26
1111.54 25
1111.61 24
1111.69 22
1111.77 21
1111.84 19
1111.92 18
1111.99 17
1112.07 16
1112.15 16
1112.22 16
1112.30 16
1112.38 17
1112.45 17
1112.53 18
1112.61 19
1112.68 19
1112.76 20
1112.83 20
1112.91 19
1112.99 19
1113.06 18
1113.14 18
1113.22 18
1113.29 18
1113.37 18
1113.45 18
1113.52 17
1113.60 17
1113.67 16
1113.75 14
1113.83 13
1113.90 12
1113.98 12
1114.06 12
1114.13 14
1114.21 16
1114.29 18
1114.36 20
1114.44 21
1114.51 22
1114.59 22
1114.67 21
1114.74 20
1114.82 19
1114.90 17
1114.97 17
1115.05 16
1115.13 16
1115.20 17
1115.28 17
1115.36 18
1115.43 19
1115.51 19
1115.59 19
1115.66 19
1115.74 19
1115.81 19
1115.89 20
1115.97 20
1116.04 21
1116.12 21
1116.20 22
1116.27 22
1116.35 22
1116.43 22
1116.50 22
1116.58 22
1116.66 22
1116.73 21
1116.81 21
1116.89 22
1116.96 22
1117.04 23
1117.11 24
1117.19 26
1117.27 27
1117.34 27
1117.42 28
1117.50 28
1117.57 27
1117.65 27
1117.73 26
1117.80 26
1117.88 27
1117.96 27
1118.03 27
1118.11 28
1118.19 27
1118.26 27
1118.34 25
1118.42 24
1118.49 23
1118.57 22
1118.65 21
1118.72 21
1118.80 21
1118.88 23
1118.95 24
1119.03 26
1119.11 28
1119.18 29
1119.26 30
1119.33 31
1119.41 30
1119.49 29
1119.56 27
1119.64 25
1119.72 22
1119.79 19
1119.87 16
1119.95 14
1120.02 13
1120.10 13
1120.18 13
1120.25 14
1120.33 15
1120.41 16
1120.48 18
1120.56 19
1120.64 21
1120.71 22
1120.79 24
1120.87 26
1120.94 28
1121.02 30
1121.10 32
1121.17 33
1121.25 33
1121.33 32
1121.40 31
1121.48 31
1121.56 30
1121.63 29
1121.71 29
1121.79 30
1121.86 31
1121.94 33
1122.02 34
1122.09 37
1122.17 39
1122.25 41
1122.32 43
1122.40 43
1122.48 43
1122.55 42
1122.63 40
1122.71 38
1122.78 36
1122.86 34
1122.94 34
1123.01 34
1123.09 35
1123.17 37
1123.24 39
1123.32 40
1123.40 42
1123.47 42
1123.55 42
1123.63 41
1123.70 40
1123.78 38
1123.86 36
1123.93 34
1124.01 32
1124.09 31
1124.17 29
1124.24 27
1124.32 25
1124.40 23
1124.47 21
1124.55 18
1124.63 15
1124.70 12
1124.78 10
1124.86 8
1124.93 6
1125.01 5
1125.09 4
1125.16 4
1125.24 4
1125.32 5
1125.39 6
1125.47 7
1125.55 9
1125.62 11
1125.70 12
1125.78 13
1125.85 13
1125.93 13
1126.01 12
1126.08 11
1126.16 10
1126.24 9
1126.32 9
1126.39 9
1126.47 10
1126.55 10
1126.62 11
1126.70 11
1126.78 11
1126.85 10
1126.93 10
1127.01 10
1127.08 9
1127.16 9
1127.24 9
1127.31 9
1127.39 9
1127.47 9
1127.54 9
1127.62 9
1127.70 9
1127.78 9
1127.85 8
1127.93 7
1128.01 5
1128.08 3
1128.16 0
1128.24 0
1128.31 0
1128.39 0
1128.47 0
1128.54 0
1128.62 0
1128.70 0
1128.78 1
1128.85 3
1128.93 3
1129.01 4
1129.08 3
1129.16 3
1129.24 2
1129.31 2
1129.39 2
1129.47 3
1129.54 3
1129.62 3
1129.70 2
1129.78 2
1129.85 1
1129.93 0
1130.01 0
1130.08 0
1130.16 0
1130.24 0
1130.31 0
1130.39 0
1130.47 0
1130.54 0
1130.62 0
1130.70 0
1130.78 0
1130.85 0
1130.93 0
1131.01 1
1131.08 1
1131.16 2
1131.24 2
1131.31 3
1131.39 4
1131.47 4
1131.55 4
1131.62 4
1131.70 4
1131.78 4
1131.85 4
1131.93 5
1132.01 6
1132.08 8
1132.16 10
1132.24 12
1132.32 14
1132.39 15
1132.47 16
1132.55 16
1132.62 15
1132.70 15
1132.78 14
1132.86 14
1132.93 14
1133.01 14
1133.09 15
1133.16 16
1133.24 16
1133.32 16
1133.39 15
1133.47 15
1133.55 15
1133.63 15
1133.70 16
1133.78 17
1133.86 19
1133.93 21
1134.01 23
1134.09 25
1134.17 28
1134.24 30
1134.32 33
1134.40 35
1134.47 36
1134.55 37
1134.63 37
1134.71 36
1134.78 35
1134.86 34
1134.94 33
1135.01 33
1135.09 34
1135.17 36
1135.25 37
1135.32 39
1135.40 40
1135.48 41
1135.55 41
1135.63 40
1135.71 39
1135.79 38
1135.86 38
1135.94 39
1136.02 40
1136.09 42
1136.17 44
1136.25 45
1136.33 45
1136.40 45
1136.48 44
1136.56 43
1136.63 42
1136.71 42
1136.79 42
1136.87 42
1136.94 41
1137.02 40
1137.10 38
1137.17 35
1137.25 33
1137.33 31
1137.41 31
1137.48 32
1137.56 34
1137.64 36
1137.71 39
1137.79 42
1137.87 44
1137.95 46
1138.02 48
1138.10 50
1138.18 52
1138.26 55
1138.33 58
1138.41 60
1138.49 62
1138.56 63
1138.64 64
1138.72 63
1138.80 62
1138.87 61
1138.95 60
1139.03 60
1139.10 61
1139.18 62
1139.26 63
1139.34 65
1139.41 66
1139.49 66
1139.57 66
1139.65 65
1139.72 62
1139.80 59
1139.88 56
1139.96 52
1140.03 47
1140.11 42
1140.19 38
1140.26 33
1140.34 30
1140.42 28
1140.50 27
1140.57 28
1140.65 29
1140.73 30
1140.81 31
1140.88 33
1140.96 33
1141.04 34
1141.11 33
1141.19 33
1141.27 33
1141.35 33
1141.42 33
1141.50 33
1141.58 33
1141.66 33
1141.73 33
1141.81 33
1141.89 32
1141.97 32
1142.04 32
1142.12 31
1142.20 30
1142.27 29
1142.35 27
1142.43 25
1142.51 23
1142.58 21
1142.66 19
1142.74 17
1142.82 16
1142.89 15
1142.97 14
1143.05 13
1143.13 13
1143.20 13
1143.28 14
1143.36 15
1143.44 15
1143.51 16
1143.59 16
1143.67 17
1143.75 17
1143.82 17
1143.90 17
1143.98 17
1144.06 17
1144.13 16
1144.21 14
1144.29 11
1144.36 9
1144.44 6
1144.52 3
1144.60 1
1144.67 0
1144.75 0
1144.83 0
1144.91 0
1144.98 0
1145.06 1
1145.14 3
1145.22 5
1145.29 6
1145.37 6
1145.45 6
1145.53 5
1145.60 3
1145.68 1
1145.76 0
1145.84 0
1145.91 0
1145.99 0
1146.07 0
1146.15 1
1146.22 2
1146.30 3
1146.38 4
1146.46 5
1146.53 6
1146.61 6
1146.69 6
1146.77 5
1146.84 4
1146.92 2
1147.00 0
1147.08 0
1147.15 0
1147.23 0
1147.31 0
1147.39 0
1147.46 0
1147.54 0
1147.62 0
1147.70 2
1147.77 5
1147.85 7
1147.93 9
1148.01 10
1148.09 11
1148.16 11
1148.24 10
1148.32 8
1148.40 6
1148.47 3
1148.55 0
1148.63 0
1148.71 0
1148.78 0
1148.86 0
1148.94 1
1149.02 4
1149.09 7
1149.17 10
1149.25 12
1149.33 13
1149.40 14
1149.48 15
1149.56 16
1149.64 17
1149.71 18
1149.79 20
1149.87 21
1149.95 22
1150.03 22
1150.10 21
1150.18 20
1150.26 17
1150.34 15
1150.41 12
1150.49 10
1150.57 9
1150.65 7
1150.72 6
1150.80 4
1150.88 3
1150.96 2
1151.03 1
1151.11 2
1151.19 4
1151.27 8
1151.35 13
1151.42 18
1151.50 23
1151.58 26
1151.66 29
1151.73 30
1151.81 29
1151.89 28
1151.97 26
1152.04 24
1152.12 22
1152.20 22
1152.28 23
1152.36 25
1152.43 29
1152.51 35
1152.59 41
1152.67 48
1152.74 53
1152.82 58
1152.90 61
1152.98 63
1153.05 64
1153.13 65
1153.21 66
1153.29 68
1153.37 70
1153.44 73
1153.52 76
1153.60 80
1153.68 82
1153.75 85
1153.83 86
1153.91 88
1153.99 90
1154.07 92
1154.14 95
1154.22 98
1154.30 102
1154.38 106
1154.45 110
1154.53 112
1154.61 114
1154.69 115
1154.77 115
1154.84 114
1154.92 113
1155.00 111
1155.08 110
1155.15 108
1155.23 106
1155.31 105
1155.39 105
1155.47 105
1155.54 108
1155.62 111
1155.70 114
1155.78 117
1155.86 120
1155.93 121
1156.01 120
1156.09 118
1156.17 116
1156.24 112
1156.32 108
1156.40 104
1156.48 99
1156.56 94
1156.63 90
1156.71 85
1156.79 81
1156.87 78
1156.95 75
1157.02 72
1157.10 69
1157.18 66
1157.26 62
1157.33 57
1157.41 53
1157.49 50
1157.57 47
1157.65 47
1157.72 49
1157.80 52
1157.88 56
1157.96 59
1158.04 61
1158.11 62
1158.19 62
1158.27 60
1158.35 57
1158.43 54
1158.50 52
1158.58 51
1158.66 50
1158.74 50
1158.81 50
1158.89 50
1158.97 49
1159.05 47
1159.13 45
1159.20 42
1159.28 39
1159.36 36
1159.44 33
1159.52 31
1159.59 30
1159.67 29
1159.75 29
1159.83 29
1159.91 30
1159.98 32
1160.06 34
1160.14 36
1160.22 37
1160.30 37
1160.37 35
1160.45 33
1160.53 29
1160.61 25
1160.69 22
1160.76 18
1160.84 15
1160.92 13
1161.00 12
1161.08 12
1161.15 11
1161.23 11
1161.31 10
1161.39 10
1161.47 10
1161.54 9
1161.62 9
1161.70 8
1161.78 7
1161.86 5
1161.93 4
1162.01 2
1162.09 1
1162.17 0
1162.25 0
1162.32 0
1162.40 1
1162.48 3
1162.56 5
1162.64 7
1162.71 9
1162.79 11
1162.87 12
1162.95 12
1163.03 11
1163.10 9
1163.18 6
1163.26 4
1163.34 1
1163.42 0
1163.50 0
1163.57 0
1163.65 0
1163.73 0
1163.81 0
1163.89 0
1163.96 2
1164.04 4
1164.12 5
1164.20 6
1164.28 5
1164.35 4
1164.43 1
1164.51 0
1164.59 0
1164.67 0
1164.74 0
1164.82 0
1164.90 0
1164.98 0
1165.06 2
1165.14 4
1165.21 5
1165.29 6
1165.37 6
1165.45 6
1165.53 7
1165.60 9
1165.68 11
1165.76 14
1165.84 17
1165.92 19
1166.00 21
1166.07 22
1166.15 21
1166.23 19
1166.31 18
1166.39 16
1166.46 16
1166.54 15
1166.62 16
1166.70 16
1166.78 17
1166.86 16
1166.93 16
1167.01 14
1167.09 14
1167.17 13
1167.25 13
1167.32 14
1167.40 15
1167.48 17
1167.56 18
1167.64 19
1167.72 18
1167.79 17
1167.87 15
1167.95 13
1168.03 9
1168.11 6
1168.19 2
1168.26 0
1168.34 0
1168.42 0
1168.50 0
1168.58 1
1168.65 4
1168.73 8
1168.81 12
1168.89 16
1168.97 20
1169.05 23
1169.12 25
1169.20 25
1169.28 25
1169.36 23
1169.44 21
1169.52 18
1169.59 15
1169.67 13
1169.75 12
1169.83 11
1169.91 10
1169.99 10
1170.06 10
1170.14 10
1170.22 10
1170.30 12
1170.38 15
1170.46 18
1170.53 21
1170.61 25
1170.69 27
1170.77 29
1170.85 29
1170.93 28
1171.00 26
1171.08 24
1171.16 21
1171.24 20
1171.32 18
1171.40 17
1171.47 17
1171.55 17
1171.63 17
1171.71 17
1171.79 17
1171.87 17
1171.94 16
1172.02 16
1172.10 17
1172.18 19
1172.26 22
1172.34 26
1172.41 32
1172.49 38
1172.57 43
1172.65 47
1172.73 49
1172.81 50
1172.88 50
1172.96 49
1173.04 47
1173.12 45
1173.20 43
1173.28 41
1173.36 39
1173.43 37
1173.51 35
1173.59 35
1173.67 36
1173.75 37
1173.83 39
1173.90 41
1173.98 43
1174.06 43
1174.14 42
1174.22 39
1174.30 36
1174.37 33
1174.45 30
1174.53 28
1174.61 27
1174.69 27
1174.77 27
1174.85 28
1174.92 28
1175.00 27
1175.08 25
1175.16 23
1175.24 20
1175.32 16
1175.39 13
1175.47 9
1175.55 6
1175.63 4
1175.71 2
1175.79 2
1175.87 2
1175.94 4
1176.02 6
1176.10 9
1176.18 13
1176.26 16
1176.34 20
1176.42 24
1176.49 28
1176.57 31
1176.65 33
1176.73 35
1176.81 35
1176.89 34
1176.97 32
1177.04 30
1177.12 28
1177.20 27
1177.28 28
1177.36 31
1177.44 36
1177.52 41
1177.59 46
1177.67 49
1177.75 50
1177.83 48
1177.91 43
1177.99 37
1178.07 31
1178.14 25
1178.22 21
1178.30 17
1178.38 15
1178.46 14
1178.54 13
1178.62 13
1178.69 13
1178.77 14
1178.85 14
1178.93 16
1179.01 17
1179.09 19
1179.17 21
1179.24 23
1179.32 23
1179.40 24
1179.48 23
1179.56 22
1179.64 20
1179.72 18
1179.79 16
1179.87 14
1179.95 12
1180.03 11
1180.11 10
1180.19 10
1180.27 11
1180.34 11
1180.42 11
1180.50 11
1180.58 10
1180.66 9
1180.74 7
1180.82 6
1180.90 6
1180.97 6
1181.05 6
1181.13 6
1181.21 7
1181.29 8
1181.37 9
1181.45 10
1181.52 11
1181.60 12
1181.68 13
1181.76 14
1181.84 14
1181.92 13
1182.00 13
1182.08 13
1182.15 13
1182.23 14
1182.31 15
1182.39 17
1182.47 18
1182.55 18
1182.63 18
1182.71 16
1182.78 14
1182.86 11
1182.94 8
1183.02 6
1183.10 5
1183.18 5
1183.26 4
1183.34 4
1183.41 3
1183.49 1
1183.57 0
1183.65 0
1183.73 0
1183.81 0
1183.89 0
1183.97 0
1184.04 0
1184.12 0
1184.20 3
1184.28 5
1184.36 7
1184.44 9
1184.52 9
1184.60 8
1184.67 6
1184.75 5
1184.83 4
1184.91 3
1184.99 4
1185.07 6
1185.15 8
1185.23 10
1185.31 12
1185.38 14
1185.46 15
1185.54 15
1185.62 15
1185.70 15
1185.78 15
1185.86 15
1185.94 14
1186.01 14
1186.09 14
1186.17 15
1186.25 15
1186.33 15
1186.41 16
1186.49 17
1186.57 20
1186.65 23
1186.72 28
1186.80 34
1186.88 41
1186.96 48
1187.04 55
1187.12 61
1187.20 66
1187.28 70
1187.36 72
1187.43 74
1187.51 76
1187.59 78
1187.67 79
1187.75 80
1187.83 80
1187.91 80
1187.99 78
1188.07 76
1188.14 74
1188.22 73
1188.30 74
1188.38 77
1188.46 80
1188.54 85
1188.62 91
1188.70 95
1188.78 100
1188.85 103
1188.93 107
1189.01 109
1189.09 112
1189.17 113
1189.25 115
1189.33 116
1189.41 117
1189.49 118
1189.57 119
1189.64 120
1189.72 119
1189.80 117
1189.88 114
1189.96 110
1190.04 105
1190.12 100
1190.20 95
1190.28 92
1190.35 89
1190.43 88
1190.51 88
1190.59 87
1190.67 87
1190.75 87
1190.83 86
1190.91 84
1190.99 82
1191.07 79
1191.14 76
1191.22 73
1191.30 70
1191.38 68
1191.46 67
1191.54 68
1191.62 70
1191.70 73
1191.78 75
1191.86 77
1191.94 77
1192.01 75
1192.09 70
1192.17 65
1192.25 59
1192.33 53
1192.41 49
1192.49 45
1192.57 42
1192.65 39
1192.73 37
1192.80 35
1192.88 32
1192.96 28
1193.04 25
1193.12 21
1193.20 19
1193.28 17
1193.36 16
1193.44 17
1193.52 20
1193.60 24
1193.67 29
1193.75 35
1193.83 42
1193.91 48
1193.99 54
1194.07 59
1194.15 63
1194.23 65
1194.31 66
1194.39 66
1194.47 64
1194.54 62
1194.62 60
1194.70 58
1194.78 57
1194.86 56
1194.94 55
1195.02 53
1195.10 52
1195.18 50
1195.26 48
1195.34 45
1195.42 43
1195.49 41
1195.57 40
1195.65 38
1195.73 37
1195.81 35
1195.89 31
1195.97 27
1196.05 22
1196.13 17
1196.21 12
1196.29 8
1196.37 5
1196.44 3
1196.52 2
1196.60 2
1196.68 2
1196.76 2
1196.84 3
1196.92 3
1197.00 4
1197.08 5
1197.16 5
1197.24 6
1197.32 6
1197.40 5
1197.47 4
1197.55 3
1197.63 1
1197.71 0
1197.79 0
1197.87 0
1197.95 1
1198.03 2
1198.11 3
1198.19 4
1198.27 4
1198.35 4
1198.43 3
1198.50 2
1198.58 2
1198.66 1
1198.74 1
1198.82 1
1198.90 0
1198.98 0
1199.06 0
1199.14 0
1199.22 0
1199.30 0
1199.38 0
1199.46 0
1199.53 3
1199.61 7
1199.69 10
1199.77 13
1199.85 15
1199.93 16
1200.01 15
1200.09 13
1200.17 10
1200.25 6
1200.33 3
1200.41 1
1200.49 1
1200.57 2
1200.65 5
1200.72 10
1200.80 14
1200.88 18
1200.96 20
1201.04 20
1201.12 19
1201.20 16
1201.28 14
1201.36 11
1201.44 10
1201.52 9
1201.60 9
1201.68 9
1201.76 9
1201.84 8
1201.91 8
1201.99 8
1202.07 9
1202.15 11
1202.23 13
1202.31 15
1202.39 17
1202.47 19
1202.55 20
1202.63 20
1202.71 20
1202.79 20
1202.87 20
1202.95 21
1203.03 21
1203.11 22
1203.19 23
1203.26 24
1203.34 25
1203.42 26
1203.50 27
1203.58 27
1203.66 27
1203.74 26
1203.82 24
1203.90 21
1203.98 19
1204.06 16
1204.14 15
1204.22 15
1204.30 16
1204.38 18
1204.46 21
1204.54 25
1204.61 29
1204.69 34
1204.77 38
1204.85 41
1204.93 43
1205.01 45
1205.09 45
1205.17 43
1205.25 42
1205.33 40
1205.41 38
1205.49 36
1205.57 36
1205.65 36
1205.73 36
1205.81 37
1205.89 36
1205.97 34
1206.05 30
1206.13 25
1206.20 19
1206.28 14
1206.36 9
1206.44 5
1206.52 3
1206.60 2
1206.68 2
1206.76 2
1206.84 3
1206.92 3
1207.00 3
1207.08 4
1207.16 5
1207.24 7
1207.32 9
1207.40 11
1207.48 13
1207.56 14
1207.64 14
1207.72 14
1207.80 13
1207.87 14
1207.95 14
1208.03 15
1208.11 17
1208.19 18
1208.27 20
1208.35 21
1208.43 21
1208.51 21
1208.59 20
1208.67 19
1208.75 17
1208.83 16
1208.91 16
1208.99 15
1209.07 14
1209.15 13
1209.23 11
1209.31 7
1209.39 2
1209.47 0
1209.55 0
1209.63 0
1209.71 0
1209.79 0
1209.86 0
1209.94 2
1210.02 7
1210.10 11
1210.18 12
1210.26 11
1210.34 7
1210.42 3
1210.50 0
1210.58 0
1210.66 0
1210.74 0
1210.82 0
1210.90 0
1210.98 0
1211.06 1
1211.14 3
1211.22 5
1211.30 8
1211.38 10
1211.46 13
1211.54 17
1211.62 21
1211.70 26
1211.78 32
1211.86 37
1211.94 42
1212.02 46
1212.10 50
1212.18 53
1212.26 56
1212.33 58
1212.41 60
1212.49 61
1212.57 62
1212.65 63
1212.73 65
1212.81 67
1212.89 70
1212.97 73
1213.05 77
1213.13 81
1213.21 84
1213.29 88
1213.37 92
1213.45 96
1213.53 100
1213.61 103
1213.69 105
1213.77 105
1213.85 103
1213.93 100
1214.01 96
1214.09 93
1214.17 90
1214.25 90
1214.33 92
1214.41 95
1214.49 98
1214.57 101
1214.65 102
1214.73 102
1214.81 101
1214.89 100
1214.97 98
1215.05 95
1215.13 93
1215.21 91
1215.29 89
1215.37 88
1215.45 87
1215.53 87
1215.61 88
1215.68 89
1215.76 90
1215.84 92
1215.92 94
1216.00 96
1216.08 98
1216.16 99
1216.24 99
1216.32 98
1216.40 95
1216.48 92
1216.56 88
1216.64 84
1216.72 81
1216.80 78
1216.88 75
1216.96 71
1217.04 67
1217.12 63
1217.20 57
1217.28 53
1217.36 49
1217.44 45
1217.52 43
1217.60 41
1217.68 40
1217.76 39
1217.84 38
1217.92 37
1218.00 36
1218.08 37
1218.16 38
1218.24 40
1218.32 41
1218.40 42
1218.48 42
1218.56 40
1218.64 37
1218.72 34
1218.80 31
1218.88 28
1218.96 27
1219.04 27
1219.12 27
1219.20 28
1219.28 29
1219.36 28
1219.44 27
1219.52 25
1219.60 22
1219.68 20
1219.76 18
1219.84 18
1219.92 18
1220.00 18
1220.08 18
1220.16 18
1220.24 16
1220.32 15
1220.40 14
1220.48 14
1220.56 16
1220.64 19
1220.72 23
1220.80 28
1220.88 33
1220.96 37
1221.04 41
1221.12 44
1221.20 47
1221.28 49
1221.36 51
1221.44 52
1221.52 51
1221.60 50
1221.68 47
1221.76 45
1221.84 43
1221.92 41
1222.00 40
1222.08 40
1222.16 38
1222.24 36
1222.32 32
1222.40 26
1222.48 18
1222.56 10
1222.64 2
1222.72 0
1222.80 0
1222.88 0
1222.96 0
1223.04 0
1223.12 0
1223.20 0
1223.28 0
1223.36 5
1223.44 9
1223.52 13
1223.60 16
1223.68 17
1223.76 17
1223.84 17
1223.92 16
1224.00 14
1224.08 12
1224.16 10
1224.24 9
1224.32 8
1224.40 8
1224.48 9
1224.56 11
1224.64 14
1224.72 18
1224.80 20
1224.88 22
1224.96 23
1225.04 22
1225.12 21
1225.20 20
1225.28 20
1225.36 20
1225.44 22
1225.52 26
1225.60 30
1225.68 34
1225.76 38
1225.84 42
1225.92 45
1226.00 47
1226.08 48
1226.16 49
1226.24 49
1226.32 49
1226.40 50
1226.49 52
1226.57 55
1226.65 58
1226.73 62
1226.81 64
1226.89 66
1226.97 67
1227.05 66
1227.13 63
1227.21 60
1227.29 55
1227.37 50
1227.45 45
1227.53 41
1227.61 36
1227.69 32
1227.77 27
1227.85 23
1227.93 19
1228.01 15
1228.09 13
1228.17 11
1228.25 11
1228.33 11
1228.41 12
1228.49 13
1228.57 15
1228.65 15
1228.73 15
1228.81 14
1228.89 13
1228.97 12
1229.05 11
1229.13 10
1229.21 9
1229.29 9
1229.37 10
1229.45 12
1229.53 15
1229.61 20
1229.69 26
1229.77 34
1229.85 44
1229.94 55
1230.02 66
1230.10 77
1230.18 86
1230.26 94
1230.34 98
1230.42 100
1230.50 98
1230.58 94
1230.66 88
1230.74 82
1230.82 75
1230.90 70
1230.98 65
1231.06 61
1231.14 59
1231.22 58
1231.30 59
1231.38 61
1231.46 65
1231.54 70
1231.62 76
1231.70 83
1231.78 89
1231.86 94
1231.94 98
1232.02 98
1232.10 97
1232.18 94
1232.26 90
1232.35 87
1232.43 84
1232.51 82
1232.59 81
1232.67 82
1232.75 83
1232.83 84
1232.91 86
1232.99 86
1233.07 86
1233.15 85
1233.23 83
1233.31 80
1233.39 76
1233.47 72
1233.55 68
1233.63 66
1233.71 64
1233.79 64
1233.87 65
1233.95 66
1234.03 68
1234.11 69
1234.19 70
1234.27 71
1234.36 71
1234.44 71
1234.52 72
1234.60 73
1234.68 74
1234.76 75
1234.84 75
1234.92 75
1235.00 74
1235.08 74
1235.16 74
1235.24 75
1235.32 78
1235.40 82
1235.48 86
1235.56 90
1235.64 93
1235.72 95
1235.80 94
1235.88 91
1235.96 88
1236.04 84
1236.13 82
1236.21 80
1236.29 81
1236.37 82
1236.45 85
1236.53 87
1236.61 88
1236.69 87
1236.77 84
1236.85 80
1236.93 74
1237.01 68
1237.09 62
1237.17 56
1237.25 50
1237.33 45
1237.41 40
1237.49 34
1237.57 29
1237.66 24
1237.74 20
1237.82 17
1237.90 15
1237.98 15
1238.06 16
1238.14 18
1238.22 21
1238.30 25
1238.38 28
1238.46 32
1238.54 36
1238.62 40
1238.70 44
1238.78 47
1238.86 49
1238.94 48
1239.02 46
1239.11 42
1239.19 36
1239.27 30
1239.35 24
1239.43 19
1239.51 16
1239.59 14
1239.67 14
1239.75 15
1239.83 16
1239.91 18
1239.99 21
1240.07 23
1240.15 24
1240.23 25
1240.31 25
1240.40 26
1240.48 26
1240.56 26
1240.64 27
1240.72 27
1240.80 26
1240.88 25
1240.96 23
1241.04 19
1241.12 16
1241.20 12
1241.28 10
1241.36 8
1241.44 6
1241.52 5
1241.60 4
1241.69 4
1241.77 3
1241.85 1
1241.93 0
1242.01 0
1242.09 0
1242.17 0
1242.25 0
1242.33 0
1242.41 0
1242.49 0
1242.57 2
1242.65 6
1242.73 10
1242.82 13
1242.90 14
1242.98 13
1243.06 11
1243.14 8
1243.22 5
1243.30 4
1243.38 4
1243.46 5
1243.54 9
1243.62 14
1243.70 20
1243.78 26
1243.86 32
1243.95 36
1244.03 38
1244.11 38
1244.19 37
1244.27 33
1244.35 29
1244.43 24
1244.51 20
1244.59 15
1244.67 12
1244.75 10
1244.83 10
1244.91 11
1245.00 15
1245.08 20
1245.16 26
1245.24 34
1245.32 41
1245.40 48
1245.48 54
1245.56 58
1245.64 60
1245.72 60
1245.80 60
1245.88 59
1245.96 59
1246.05 59
1246.13 60
1246.21 60
1246.29 61
1246.37 62
1246.45 62
1246.53 61
1246.61 60
1246.69 58
1246.77 57
1246.85 55
1246.93 54
1247.02 52
1247.10 51
1247.18 49
1247.26 47
1247.34 45
1247.42 42
1247.50 39
1247.58 36
1247.66 33
1247.74 29
1247.82 26
1247.91 22
1247.99 19
1248.07 16
1248.15 14
1248.23 13
1248.31 12
1248.39 12
1248.47 13
1248.55 14
1248.63 17
1248.71 21
1248.80 26
1248.88 32
1248.96 38
1249.04 44
1249.12 48
1249.20 49
1249.28 48
1249.36 45
1249.44 40
1249.52 34
1249.60 28
1249.69 24
1249.77 21
1249.85 21
1249.93 22
1250.01 25
1250.09 30
1250.17 36
1250.25 43
1250.33 51
1250.41 58
1250.49 64
1250.58 68
1250.66 70
1250.74 70
1250.82 67
1250.90 61
1250.98 54
1251.06 47
1251.14 40
1251.22 35
1251.30 32
1251.39 32
1251.47 34
1251.55 38
1251.63 41
1251.71 45
1251.79 46
1251.87 46
1251.95 45
1252.03 43
1252.11 42
1252.20 41
1252.28 41
1252.36 42
1252.44 42
1252.52 41
1252.60 40
1252.68 39
1252.76 38
1252.84 38
1252.92 39
1253.01 43
1253.09 48
1253.17 54
1253.25 61
1253.33 68
1253.41 74
1253.49 80
1253.57 85
1253.65 90
1253.74 94
1253.82 97
1253.90 100
1253.98 102
1254.06 103
1254.14 103
1254.22 103
1254.30 103
1254.38 102
1254.46 101
1254.55 99
1254.63 97
1254.71 93
1254.79 89
1254.87 85
1254.95 81
1255.03 77
1255.11 73
1255.19 70
1255.28 68
1255.36 65
1255.44 62
1255.52 60
1255.60 58
1255.68 56
1255.76 55
1255.84 54
1255.92 53
1256.01 53
1256.09 53
1256.17 54
1256.25 55
1256.33 58
1256.41 62
1256.49 65
1256.57 69
1256.66 72
1256.74 74
1256.82 75
1256.90 76
1256.98 75
1257.06 74
1257.14 73
1257.22 71
1257.30 68
1257.39 65
1257.47 62
1257.55 58
1257.63 54
1257.71 50
1257.79 47
1257.87 45
1257.95 45
1258.04 47
1258.12 51
1258.20 56
1258.28 60
1258.36 65
1258.44 68
1258.52 69
1258.60 68
1258.69 67
1258.77 65
1258.85 62
1258.93 59
1259.01 55
1259.09 51
1259.17 47
1259.25 42
1259.33 37
1259.42 33
1259.50 29
1259.58 27
1259.66 27
1259.74 28
1259.82 31
1259.90 34
1259.98 38
1260.07 42
1260.15 47
1260.23 52
1260.31 57
1260.39 62
1260.47 67
1260.55 73
1260.64 78
1260.72 83
1260.80 89
1260.88 95
1260.96 100
1261.04 105
1261.12 107
1261.20 107
1261.29 104
1261.37 99
1261.45 93
1261.53 86
1261.61 79
1261.69 73
1261.77 68
1261.85 64
1261.94 62
1262.02 60
1262.10 59
1262.18 58
1262.26 60
1262.34 62
1262.42 66
1262.51 72
1262.59 78
1262.67 83
1262.75 89
1262.83 93
1262.91 95
1262.99 96
1263.08 96
1263.16 93
1263.24 90
1263.32 85
1263.40 79
1263.48 72
1263.56 66
1263.64 59
1263.73 51
1263.81 44
1263.89 37
1263.97 31
1264.05 26
1264.13 24
1264.21 25
1264.30 29
1264.38 35
1264.46 42
1264.54 49
1264.62 54
1264.70 57
1264.78 56
1264.87 54
1264.95 51
1265.03 48
1265.11 45
1265.19 43
1265.27 42
1265.35 40
1265.44 38
1265.52 36
1265.60 33
1265.68 32
1265.76 33
1265.84 36
1265.92 40
1266.01 47
1266.09 53
1266.17 58
1266.25 62
1266.33 64
1266.41 64
1266.49 62
1266.58 60
1266.66 57
1266.74 53
1266.82 48
1266.90 42
1266.98 35
1267.07 29
1267.15 25
1267.23 23
1267.31 24
1267.39 29
1267.47 36
1267.55 44
1267.64 52
1267.72 58
1267.80 61
1267.88 62
1267.96 62
1268.04 63
1268.12 64
1268.21 67
1268.29 72
1268.37 78
1268.45 83
1268.53 87
1268.61 89
1268.70 90
1268.78 90
1268.86 91
1268.94 93
1269.02 96
1269.10 100
1269.18 104
1269.27 106
1269.35 107
1269.43 106
1269.51 105
1269.59 103
1269.67 102
1269.76 102
1269.84 104
1269.92 108
1270.00 113
1270.08 118
1270.16 122
1270.25 124
1270.33 124
1270.41 124
1270.49 124
1270.57 125
1270.65 127
1270.74 132
1270.82 138
1270.90 146
1270.98 153
1271.06 159
1271.14 163
1271.22 165
1271.31 165
1271.39 164
1271.47 163
1271.55 162
1271.63 162
1271.71 163
1271.80 165
1271.88 165
1271.96 165
1272.04 163
1272.12 159
1272.20 155
1272.29 150
1272.37 146
1272.45 143
1272.53 141
1272.61 139
1272.69 137
1272.78 135
1272.86 131
1272.94 128
1273.02 125
1273.10 122
1273.18 119
1273.27 117
1273.35 116
1273.43 115
1273.51 114
1273.59 114
1273.67 114
1273.76 114
1273.84 116
1273.92 118
1274.00 121
1274.08 125
1274.17 129
1274.25 133
1274.33 137
1274.41 139
1274.49 141
1274.57 141
1274.66 139
1274.74 136
1274.82 132
1274.90 127
1274.98 123
1275.06 118
1275.15 114
1275.23 108
1275.31 102
1275.39 96
1275.47 90
1275.55 85
1275.64 82
1275.72 82
1275.80 84
1275.88 87
1275.96 88
1276.05 89
1276.13 87
1276.21 83
1276.29 78
1276.37 73
1276.45 70
1276.54 68
1276.62 68
1276.70 69
1276.78 70
1276.86 70
1276.95 69
1277.03 67
1277.11 64
1277.19 61
1277.27 57
1277.35 55
1277.44 54
1277.52 53
1277.60 54
1277.68 56
1277.76 59
1277.85 63
1277.93 68
1278.01 74
1278.09 81
1278.17 87
1278.25 92
1278.34 96
1278.42 97
1278.50 97
1278.58 95
1278.66 92
1278.75 90
1278.83 88
1278.91 86
1278.99 86
1279.07 86
1279.16 87
1279.24 89
1279.32 93
1279.40 98
1279.48 103
1279.56 108
1279.65 113
1279.73 115
1279.81 115
1279.89 114
1279.97 111
1280.06 107
1280.14 103
1280.22 100
1280.30 96
1280.38 94
1280.47 91
1280.55 89
1280.63 87
1280.71 86
1280.79 86
1280.88 85
1280.96 85
1281.04 85
1281.12 84
1281.20 82
1281.29 80
1281.37 78
1281.45 76
1281.53 74
1281.61 72
1281.69 71
1281.78 71
1281.86 71
1281.94 72
1282.02 74
1282.10 75
1282.19 77
1282.27 77
1282.35 77
1282.43 76
1282.51 74
1282.60 71
1282.68 67
1282.76 63
1282.84 59
1282.92 55
1283.01 53
1283.09 53
1283.17 54
1283.25 57
1283.33 61
1283.42 65
1283.50 70
1283.58 74
1283.66 78
1283.74 83
1283.83 89
1283.91 97
1283.99 104
1284.07 112
1284.16 118
1284.24 123
1284.32 126
1284.40 128
1284.48 129
1284.57 129
1284.65 130
1284.73 130
1284.81 130
1284.89 129
1284.98 126
1285.06 122
1285.14 116
1285.22 109
1285.30 103
1285.39 96
1285.47 91
1285.55 88
1285.63 85
1285.71 84
1285.80 85
1285.88 88
1285.96 92
1286.04 98
1286.12 106
1286.21 113
1286.29 120
1286.37 126
1286.45 129
1286.54 130
1286.62 130
1286.70 130
1286.78 130
1286.86 131
1286.95 132
1287.03 134
1287.11 136
1287.19 138
1287.27 139
1287.36 140
1287.44 141
1287.52 144
1287.60 147
1287.69 149
1287.77 151
1287.85 152
1287.93 152
1288.01 150
1288.10 146
1288.18 142
1288.26 138
1288.34 134
1288.43 129
1288.51 125
1288.59 122
1288.67 118
1288.75 116
1288.84 114
1288.92 114
1289.00 114
1289.08 115
1289.16 118
1289.25 121
1289.33 125
1289.41 130
1289.49 135
1289.58 140
1289.66 144
1289.74 147
1289.82 149
1289.90 150
1289.99 150
1290.07 150
1290.15 152
1290.23 155
1290.32 158
1290.40 163
1290.48 167
1290.56 169
1290.64 169
1290.73 166
1290.81 163
1290.89 159
1290.97 156
1291.06 156
1291.14 158
1291.22 163
1291.30 168
1291.39 171
1291.47 173
1291.55 173
1291.63 170
1291.71 167
1291.80 165
1291.88 166
1291.96 168
1292.04 173
1292.13 179
1292.21 184
1292.29 187
1292.37 187
1292.46 185
1292.54 180
1292.62 174
1292.70 168
1292.78 161
1292.87 156
1292.95 151
1293.03 147
1293.11 144
1293.20 142
1293.28 140
1293.36 139
1293.44 138
1293.53 137
1293.61 136
1293.69 134
1293.77 131
1293.85 127
1293.94 122
1294.02 115
1294.10 108
1294.18 101
1294.27 95
1294.35 91
1294.43 88
1294.51 87
1294.60 86
1294.68 86
1294.76 84
1294.84 81
1294.93 75
1295.01 69
1295.09 63
1295.17 58
1295.26 56
1295.34 55
1295.42 57
1295.50 58
1295.58 58
1295.67 56
1295.75 51
1295.83 43
1295.91 33
1296.00 24
1296.08 16
1296.16 11
1296.24 8
1296.33 8
1296.41 9
1296.49 11
1296.57 12
1296.66 11
1296.74 8
1296.82 3
1296.90 0
1296.99 0
1297.07 0
1297.15 0
1297.23 0
1297.32 0
1297.40 0
1297.48 4
1297.56 13
1297.65 23
1297.73 31
1297.81 37
1297.89 40
1297.98 40
1298.06 39
1298.14 36
1298.22 33
1298.31 31
1298.39 31
1298.47 31
1298.55 32
1298.64 35
1298.72 37
1298.80 39
1298.88 42
1298.97 45
1299.05 48
1299.13 52
1299.21 57
1299.30 62
1299.38 66
1299.46 67
1299.54 65
1299.63 60
1299.71 52
1299.79 42
1299.87 31
1299.96 22
1300.04 16
1300.12 13
1300.20 13
1300.29 15
1300.37 19
1300.45 24
1300.53 30
1300.62 37
1300.70 43
1300.78 49
1300.86 54
1300.95 56
1301.03 57
1301.11 55
1301.19 52
1301.28 49
1301.36 47
1301.44 47
1301.52 48
1301.61 49
1301.69 49
1301.77 48
1301.86 45
1301.94 42
1302.02 38
1302.10 35
1302.19 33
1302.27 33
1302.35 35
1302.43 37
1302.52 39
1302.60 41
1302.68 42
1302.76 43
1302.85 44
1302.93 46
1303.01 50
1303.09 56
1303.18 62
1303.26 69
1303.34 75
1303.43 79
1303.51 82
1303.59 82
1303.67 80
1303.76 77
1303.84 73
1303.92 70
1304.00 67
1304.09 64
1304.17 61
1304.25 58
1304.33 55
1304.42 51
1304.50 46
1304.58 43
1304.67 40
1304.75 39
1304.83 40
1304.91 43
1305.00 47
1305.08 52
1305.16 57
1305.24 61
1305.33 64
1305.41 65
1305.49 65
1305.58 63
1305.66 60
1305.74 56
1305.82 53
1305.91 50
1305.99 47
1306.07 46
1306.15 46
1306.24 47
1306.32 48
1306.40 50
1306.49 51
1306.57 52
1306.65 51
1306.73 49
1306.82 47
1306.90 45
1306.98 43
1307.06 42
1307.15 41
1307.23 40
1307.31 40
1307.40 40
1307.48 41
1307.56 43
1307.64 46
1307.73 51
1307.81 55
1307.89 59
1307.98 61
1308.06 61
1308.14 59
1308.22 54
1308.31 50
1308.39 46
1308.47 44
1308.56 45
1308.64 48
1308.72 53
1308.80 57
1308.89 60
1308.97 61
1309.05 60
1309.14 56
1309.22 51
1309.30 47
1309.38 43
1309.47 41
1309.55 40
1309.63 40
1309.72 41
1309.80 41
1309.88 40
1309.96 38
1310.05 36
1310.13 35
1310.21 34
1310.30 34
1310.38 35
1310.46 36
1310.54 38
1310.63 40
1310.71 41
1310.79 42
1310.88 42
1310.96 42
1311.04 41
1311.12 40
1311.21 39
1311.29 38
1311.37 37
1311.46 36
1311.54 35
1311.62 35
1311.70 36
1311.79 38
1311.87 41
1311.95 44
1312.04 46
1312.12 46
1312.20 46
1312.29 43
1312.37 39
1312.45 34
1312.53 29
1312.62 24
1312.70 20
1312.78 16
1312.87 12
1312.95 9
1313.03 6
1313.11 3
1313.20 2
1313.28 2
1313.36 3
1313.45 5
1313.53 9
1313.61 12
1313.70 15
1313.78 18
1313.86 19
1313.94 19
1314.03 18
1314.11 15
1314.19 13
1314.28 10
1314.36 8
1314.44 7
1314.53 7
1314.61 7
1314.69 7
1314.77 7
1314.86 6
1314.94 4
1315.02 2
1315.11 0
1315.19 0
1315.27 0
1315.36 0
1315.44 0
1315.52 4
1315.60 9
1315.69 14
1315.77 18
1315.85 20
1315.94 21
1316.02 19
1316.10 16
1316.19 14
1316.27 12
1316.35 12
1316.44 13
1316.52 16
1316.60 20
1316.68 24
1316.77 27
1316.85 31
1316.93 35
1317.02 39
1317.10 44
1317.18 51
1317.27 57
1317.35 65
1317.43 73
1317.52 80
1317.60 87
1317.68 93
1317.76 97
1317.85 100
1317.93 102
1318.01 102
1318.10 102
1318.18 101
1318.26 100
1318.35 99
1318.43 98
1318.51 96
1318.60 93
1318.68 89
1318.76 83
1318.85 76
1318.93 69
1319.01 63
1319.09 59
1319.18 56
1319.26 56
1319.34 59
1319.43 63
1319.51 69
1319.59 75
1319.68 81
1319.76 83
1319.84 83
1319.93 80
1320.01 74
1320.09 66
1320.18 56
1320.26 47
1320.34 39
1320.43 33
1320.51 29
1320.59 28
1320.68 27
1320.76 28
1320.84 29
1320.92 31
1321.01 33
1321.09 35
1321.17 37
1321.26 38
1321.34 39
1321.42 40
1321.51 40
1321.59 40
1321.67 40
1321.76 42
1321.84 44
1321.92 47
1322.01 51
1322.09 54
1322.17 56
1322.26 56
1322.34 55
1322.42 51
1322.51 46
1322.59 41
1322.67 37
1322.76 34
1322.84 33
1322.92 31
1323.01 30
1323.09 28
1323.17 25
1323.26 20
1323.34 15
1323.42 8
1323.51 2
1323.59 0
1323.67 0
1323.76 0
1323.84 0
1323.92 0
1324.01 0
1324.09 2
1324.17 5
1324.26 6
1324.34 7
1324.42 5
1324.51 3
1324.59 1
1324.67 0
1324.76 2
1324.84 7
1324.92 17
1325.01 29
1325.09 44
1325.17 59
1325.26 74
1325.34 86
1325.42 95
1325.51 100
1325.59 103
1325.67 104
1325.76 103
1325.84 101
1325.92 99
1326.01 98
1326.09 99
1326.17 102
1326.26 107
1326.34 114
1326.42 124
1326.51 136
1326.59 149
1326.67 162
1326.76 174
1326.84 187
1326.92 197
1327.01 207
1327.09 214
1327.17 221
1327.26 226
1327.34 230
1327.42 234
1327.51 237
1327.59 240
1327.67 243
1327.76 246
1327.84 248
1327.92 251
1328.01 256
1328.09 262
1328.17 271
1328.26 282
1328.34 293
1328.42 303
1328.51 309
1328.59 309
1328.68 303
1328.76 291
1328.84 275
1328.93 256
1329.01 237
1329.09 218
1329.18 202
1329.26 188
1329.34 176
1329.43 166
1329.51 158
1329.59 151
1329.68 146
1329.76 143
1329.84 140
1329.93 138
1330.01 138
1330.09 137
1330.18 138
1330.26 137
1330.34 137
1330.43 136
1330.51 134
1330.60 131
1330.68 127
1330.76 123
1330.85 118
1330.93 115
1331.01 113
1331.10 114
1331.18 118
1331.26 123
1331.35 130
1331.43 136
1331.51 140
1331.60 142
1331.68 141
1331.76 138
1331.85 132
1331.93 126
1332.02 118
1332.10 111
1332.18 104
1332.27 97
1332.35 90
1332.43 84
1332.52 80
1332.60 78
1332.68 78
1332.77 80
1332.85 83
1332.93 88
1333.02 92
1333.10 96
1333.19 99
1333.27 103
1333.35 108
1333.44 114
1333.52 122
1333.60 131
1333.69 140
1333.77 149
1333.85 155
1333.94 158
1334.02 159
1334.11 158
1334.19 156
1334.27 154
1334.36 152
1334.44 151
1334.52 149
1334.61 148
1334.69 145
1334.77 141
1334.86 136
1334.94 132
1335.03 129
1335.11 126
1335.19 124
1335.28 122
1335.36 119
1335.44 115
1335.53 110
1335.61 105
1335.69 99
1335.78 95
1335.86 92
1335.95 90
1336.03 88
1336.11 86
1336.20 85
1336.28 83
1336.36 81
1336.45 79
1336.53 78
1336.62 78
1336.70 79
1336.78 80
1336.87 81
1336.95 81
1337.03 79
1337.12 75
1337.20 68
1337.29 60
1337.37 50
1337.45 40
1337.54 33
1337.62 28
1337.70 28
1337.79 32
1337.87 38
1337.96 46
1338.04 53
1338.12 59
1338.21 63
1338.29 66
1338.37 67
1338.46 68
1338.54 70
1338.63 73
1338.71 76
1338.79 80
1338.88 84
1338.96 86
1339.04 88
1339.13 89
1339.21 88
1339.30 85
1339.38 80
1339.46 73
1339.55 64
1339.63 53
1339.71 43
1339.80 34
1339.88 27
1339.97 24
1340.05 24
1340.13 27
1340.22 32
1340.30 37
1340.38 41
1340.47 44
1340.55 45
1340.64 46
1340.72 46
1340.80 46
1340.89 46
1340.97 46
1341.06 46
1341.14 44
1341.22 42
1341.31 39
1341.39 35
1341.47 31
1341.56 28
1341.64 26
1341.73 26
1341.81 28
1341.89 32
1341.98 37
1342.06 43
1342.15 48
1342.23 51
1342.31 53
1342.40 53
1342.48 53
1342.57 54
1342.65 55
1342.73 58
1342.82 62
1342.90 67
1342.98 71
1343.07 75
1343.15 77
1343.24 79
1343.32 79
1343.40 78
1343.49 78
1343.57 77
1343.66 77
1343.74 78
1343.82 80
1343.91 84
1343.99 88
1344.08 94
1344.16 99
1344.24 103
1344.33 105
1344.41 106
1344.50 105
1344.58 103
1344.66 101
1344.75 100
1344.83 101
1344.92 105
1345.00 112
1345.08 120
1345.17 129
1345.25 138
1345.34 145
1345.42 151
1345.50 154
1345.59 155
1345.67 154
1345.76 152
1345.84 149
1345.92 147
1346.01 145
1346.09 144
1346.18 145
1346.26 146
1346.34 149
1346.43 151
1346.51 155
1346.60 159
1346.68 162
1346.76 165
1346.85 167
1346.93 168
1347.02 168
1347.10 166
1347.18 162
1347.27 157
1347.35 152
1347.44 147
1347.52 143
1347.60 140
1347.69 138
1347.77 137
1347.86 138
1347.94 140
1348.02 144
1348.11 149
1348.19 154
1348.28 159
1348.36 162
1348.44 162
1348.53 160
1348.61 154
1348.70 148
1348.78 142
1348.86 138
1348.95 137
1349.03 141
1349.12 149
1349.20 159
1349.29 170
1349.37 181
1349.45 190
1349.54 197
1349.62 204
1349.71 210
1349.79 216
1349.87 222
1349.96 225
1350.04 226
1350.13 223
1350.21 216
1350.29 205
1350.38 191
1350.46 177
1350.55 164
1350.63 152
1350.72 144
1350.80 138
1350.88 136
1350.97 136
1351.05 137
1351.14 140
1351.22 142
1351.30 143
1351.39 143
1351.47 141
1351.56 135
1351.64 127
1351.73 116
1351.81 103
1351.89 89
1351.98 75
1352.06 64
1352.15 55
1352.23 49
1352.31 46
1352.40 46
1352.48 47
1352.57 48
1352.65 49
1352.74 48
1352.82 46
1352.90 42
1352.99 37
1353.07 30
1353.16 24
1353.24 17
1353.33 12
1353.41 7
1353.49 3
1353.58 1
1353.66 0
1353.75 0
1353.83 0
1353.91 0
1354.00 0
1354.08 0
1354.17 0
1354.25 0
1354.34 0
1354.42 1
1354.50 5
1354.59 11
1354.67 19
1354.76 28
1354.84 36
1354.93 44
1355.01 51
1355.09 55
1355.18 57
1355.26 56
1355.35 55
1355.43 53
1355.52 50
1355.60 49
1355.68 49
1355.77 50
1355.85 52
1355.94 54
1356.02 57
1356.11 58
1356.19 59
1356.27 60
1356.36 61
1356.44 62
1356.53 64
1356.61 66
1356.70 69
1356.78 72
1356.87 73
1356.95 73
1357.03 71
1357.12 66
1357.20 59
1357.29 52
1357.37 44
1357.46 36
1357.54 29
1357.62 23
1357.71 17
1357.79 12
1357.88 7
1357.96 2
1358.05 0
1358.13 0
1358.21 0
1358.30 0
1358.38 0
1358.47 0
1358.55 0
1358.64 0
1358.72 4
1358.81 12
1358.89 21
1358.97 31
1359.06 40
1359.14 50
1359.23 59
1359.31 68
1359.40 76
1359.48 83
1359.57 90
1359.65 96
1359.73 103
1359.82 110
1359.90 119
1359.99 128
1360.07 138
1360.16 148
1360.24 155
1360.33 160
1360.41 162
1360.49 160
1360.58 156
1360.66 151
1360.75 147
1360.83 145
1360.92 146
1361.00 149
1361.09 153
1361.17 157
1361.25 159
1361.34 159
1361.42 157
1361.51 154
1361.59 150
1361.68 147
1361.76 145
1361.85 143
1361.93 142
1362.01 139
1362.10 135
1362.18 131
1362.27 127
1362.35 126
1362.44 128
1362.52 134
1362.61 143
1362.69 154
1362.78 164
1362.86 172
1362.94 176
1363.03 175
1363.11 170
1363.20 162
1363.28 151
1363.37 141
1363.45 131
1363.54 122
1363.62 117
1363.71 113
1363.79 110
1363.87 109
1363.96 109
1364.04 108
1364.13 106
1364.21 105
1364.30 104
1364.38 104
1364.47 105
1364.55 108
1364.64 113
1364.72 120
1364.80 128
1364.89 136
1364.97 144
1365.06 149
1365.14 152
1365.23 152
1365.31 148
1365.40 142
1365.48 135
1365.57 128
1365.65 122
1365.74 117
1365.82 114
1365.90 111
1365.99 109
1366.07 107
1366.16 104
1366.24 102
1366.33 102
1366.41 102
1366.50 103
1366.58 104
1366.67 103
1366.75 101
1366.84 95
1366.92 86
1367.00 75
1367.09 63
1367.17 51
1367.26 42
1367.34 36
1367.43 35
1367.51 38
1367.60 46
1367.68 56
1367.77 67
1367.85 77
1367.94 84
1368.02 87
1368.11 86
1368.19 79
1368.27 70
1368.36 58
1368.44 47
1368.53 37
1368.61 30
1368.70 26
1368.78 25
1368.87 25
1368.95 27
1369.04 28
1369.12 28
1369.21 27
1369.29 26
1369.38 25
1369.46 25
1369.55 25
1369.63 25
1369.72 24
1369.80 22
1369.88 19
1369.97 15
1370.05 11
1370.14 8
1370.22 7
1370.31 9
1370.39 12
1370.48 16
1370.56 19
1370.65 20
1370.73 20
1370.82 18
1370.90 14
1370.99 9
1371.07 4
1371.16 1
1371.24 0
1371.33 0
1371.41 0
1371.50 3
1371.58 9
1371.66 17
1371.75 24
1371.83 32
1371.92 40
1372.00 46
1372.09 52
1372.17 57
1372.26 61
1372.34 64
1372.43 65
1372.51 66
1372.60 65
1372.68 63
1372.77 62
1372.85 61
1372.94 62
1373.02 64
1373.11 69
1373.19 76
1373.28 83
1373.36 91
1373.45 97
1373.53 102
1373.62 104
1373.70 102
1373.79 97
1373.87 89
1373.96 79
1374.04 68
1374.12 56
1374.21 47
1374.29 41
1374.38 38
1374.46 40
1374.55 45
1374.63 54
1374.72 64
1374.80 74
1374.89 83
1374.97 90
1375.06 94
1375.14 96
1375.23 96
1375.31 96
1375.40 98
1375.48 102
1375.57 109
1375.65 119
1375.74 131
1375.82 144
1375.91 157
1375.99 168
1376.08 177
1376.16 184
1376.25 188
1376.33 191
1376.42 192
1376.50 192
1376.59 191
1376.67 190
1376.76 189
1376.84 188
1376.93 187
1377.01 187
1377.10 185
1377.18 184
1377.27 182
1377.35 179
1377.44 177
1377.52 175
1377.61 173
1377.69 172
1377.78 171
1377.86 169
1377.95 166
1378.03 160
1378.12 153
1378.20 145
1378.29 137
1378.37 132
1378.46 130
1378.54 132
1378.63 137
1378.71 145
1378.80 153
1378.88 162
1378.97 168
1379.05 174
1379.14 177
1379.22 181
1379.31 185
1379.39 191
1379.48 197
1379.56 205
1379.65 213
1379.73 218
1379.82 221
1379.90 220
1379.99 216
1380.07 210
1380.16 202
1380.24 195
1380.33 190
1380.41 187
1380.50 186
1380.58 185
1380.67 185
1380.75 185
1380.84 183
1380.92 181
1381.01 179
1381.09 175
1381.18 172
1381.26 169
1381.35 168
1381.43 167
1381.52 168
1381.60 171
1381.69 174
1381.77 178
1381.86 181
1381.94 182
1382.03 180
1382.11 176
1382.20 169
1382.29 160
1382.37 151
1382.46 141
1382.54 133
1382.63 125
1382.71 118
1382.80 111
1382.88 104
1382.97 97
1383.05 90
1383.14 83
1383.22 76
1383.31 69
1383.39 63
1383.48 58
1383.56 52
1383.65 46
1383.73 39
1383.82 33
1383.90 27
1383.99 22
1384.07 20
1384.16 19
1384.24 21
1384.33 24
1384.41 28
1384.50 32
1384.58 35
1384.67 37
1384.75 38
1384.84 38
1384.93 35
1385.01 31
1385.10 25
1385.18 19
1385.27 12
1385.35 5
1385.44 0
1385.52 0
1385.61 0
1385.69 0
1385.78 0
1385.86 0
1385.95 0
1386.03 0
1386.12 0
1386.20 2
1386.29 4
1386.37 7
1386.46 13
1386.54 21
1386.63 31
1386.72 42
1386.80 54
1386.89 65
1386.97 72
1387.06 76
1387.14 77
1387.23 74
1387.31 69
1387.40 62
1387.48 56
1387.57 50
1387.65 46
1387.74 44
1387.82 43
1387.91 43
1387.99 42
1388.08 40
1388.17 37
1388.25 34
1388.34 32
1388.42 30
1388.51 30
1388.59 31
1388.68 33
1388.76 35
1388.85 36
1388.93 36
1389.02 34
1389.10 31
1389.19 30
1389.27 30
1389.36 32
1389.45 38
1389.53 44
1389.62 52
1389.70 58
1389.79 62
1389.87 62
1389.96 59
1390.04 52
1390.13 44
1390.21 35
1390.30 26
1390.38 18
1390.47 12
1390.55 8
1390.64 7
1390.73 8
1390.81 12
1390.90 19
1390.98 28
1391.07 39
1391.15 49
1391.24 59
1391.32 66
1391.41 72
1391.49 75
1391.58 76
1391.67 76
1391.75 76
1391.84 77
1391.92 80
1392.01 84
1392.09 89
1392.18 94
1392.26 99
1392.35 104
1392.43 106
1392.52 108
1392.60 108
1392.69 109
1392.78 109
1392.86 110
1392.95 111
1393.03 114
1393.12 117
1393.20 119
1393.29 120
1393.37 120
1393.46 119
1393.54 116
1393.63 114
1393.72 113
1393.80 113
1393.89 116
1393.97 121
1394.06 127
1394.14 131
1394.23 132
1394.31 129
1394.40 123
1394.49 114
1394.57 105
1394.66 97
1394.74 92
1394.83 89
1394.91 89
1395.00 90
1395.08 91
1395.17 90
1395.25 86
1395.34 79
1395.43 71
1395.51 62
1395.60 55
1395.68 49
1395.77 46
1395.85 45
1395.94 46
1396.02 47
1396.11 47
1396.20 46
1396.28 42
1396.37 38
1396.45 31
1396.54 24
1396.62 16
1396.71 8
1396.79 1
1396.88 0
1396.97 0
1397.05 0
1397.14 0
1397.22 0
1397.31 0
1397.39 0
1397.48 0
1397.57 6
1397.65 15
1397.74 24
1397.82 31
1397.91 36
1397.99 39
1398.08 40
1398.16 42
1398.25 43
1398.34 46
1398.42 50
1398.51 56
1398.59 62
1398.68 69
1398.76 74
1398.85 77
1398.93 78
1399.02 77
1399.11 76
1399.19 74
1399.28 73
1399.36 72
1399.45 73
1399.53 74
1399.62 75
1399.71 75
1399.79 74
1399.88 74
1399.96 73
1400.05 74
1400.13 77
1400.22 81
1400.31 86
1400.39 91
1400.48 95
1400.56 97
1400.65 97
1400.73 95
1400.82 93
1400.91 92
1400.99 93
1401.08 97
1401.16 104
1401.25 112
1401.33 121
1401.42 128
1401.51 134
1401.59 137
1401.68 137
1401.76 135
1401.85 131
1401.93 126
1402.02 118
1402.11 110
1402.19 102
1402.28 95
1402.36 88
1402.45 83
1402.53 80
1402.62 80
1402.71 82
1402.79 86
1402.88 92
1402.96 98
1403.05 106
1403.13 114
1403.22 120
1403.31 125
1403.39 128
1403.48 129
1403.56 128
1403.65 126
1403.73 124
1403.82 123
1403.91 124
1403.99 127
1404.08 132
1404.16 138
1404.25 144
1404.34 148
1404.42 151
1404.51 152
1404.59 150
1404.68 148
1404.76 145
1404.85 143
1404.94 141
1405.02 141
1405.11 141
1405.19 143
1405.28 145
1405.37 149
1405.45 154
1405.54 160
1405.62 166
1405.71 171
1405.79 174
1405.88 174
1405.97 170
1406.05 162
1406.14 151
1406.22 138
1406.31 125
1406.40 113
1406.48 102
1406.57 93
1406.65 85
1406.74 77
1406.82 70
1406.91 64
1407.00 58
1407.08 53
1407.17 49
1407.25 49
1407.34 51
1407.43 57
1407.51 65
1407.60 75
1407.68 85
1407.77 94
1407.86 99
1407.94 102
1408.03 101
1408.11 97
1408.20 92
1408.29 86
1408.37 81
1408.46 78
1408.54 77
1408.63 79
1408.71 82
1408.80 85
1408.89 88
1408.97 89
1409.06 88
1409.14 84
1409.23 78
1409.32 71
1409.40 64
1409.49 57
1409.57 52
1409.66 49
1409.75 47
1409.83 47
1409.92 47
1410.00 49
1410.09 50
1410.18 52
1410.26 52
1410.35 52
1410.43 52
1410.52 51
1410.61 50
1410.69 48
1410.78 47
1410.86 46
1410.95 46
1411.04 46
1411.12 48
1411.21 51
1411.29 55
1411.38 62
1411.47 69
1411.55 77
1411.64 84
1411.72 90
1411.81 93
1411.90 94
1411.98 94
1412.07 92
1412.15 88
1412.24 85
1412.33 81
1412.41 77
1412.50 72
1412.58 69
1412.67 65
1412.76 62
1412.84 60
1412.93 58
1413.02 57
1413.10 57
1413.19 57
1413.27 59
1413.36 62
1413.45 67
1413.53 72
1413.62 78
1413.70 81
1413.79 82
1413.88 79
1413.96 71
1414.05 59
1414.13 45
1414.22 32
1414.31 22
1414.39 15
1414.48 11
1414.56 11
1414.65 13
1414.74 15
1414.82 16
1414.91 15
1415.00 13
1415.08 10
1415.17 8
1415.25 6
1415.34 7
1415.43 8
1415.51 11
1415.60 15
1415.68 18
1415.77 21
1415.86 22
1415.94 23
1416.03 23
1416.12 24
1416.20 26
1416.29 29
1416.37 33
1416.46 38
1416.55 43
1416.63 47
1416.72 49
1416.80 49
1416.89 46
1416.98 41
1417.06 36
1417.15 32
1417.24 30
1417.32 30
1417.41 33
1417.49 37
1417.58 41
1417.67 45
1417.75 47
1417.84 47
1417.93 45
1418.01 41
1418.10 36
1418.18 31
1418.27 25
1418.36 19
1418.44 13
1418.53 7
1418.62 2
1418.70 0
1418.79 0
1418.87 0
1418.96 0
1419.05 0
1419.13 0
1419.22 0
1419.31 0
1419.39 3
1419.48 9
1419.56 16
1419.65 21
1419.74 27
1419.82 31
1419.91 36
1420.00 41
1420.08 46
1420.17 50
1420.25 54
1420.34 56
1420.43 56
1420.51 55
1420.60 54
1420.69 53
1420.77 52
1420.86 53
1420.94 55
1421.03 58
1421.12 60
1421.20 60
1421.29 59
1421.38 55
1421.46 49
1421.55 43
1421.64 37
1421.72 33
1421.81 33
1421.89 36
1421.98 43
1422.07 52
1422.15 62
1422.24 70
1422.33 76
1422.41 80
1422.50 81
1422.59 80
1422.67 79
1422.76 77
1422.84 75
1422.93 73
1423.02 69
1423.10 65
1423.19 60
1423.28 55
1423.36 51
1423.45 47
1423.54 45
1423.62 43
1423.71 41
1423.79 37
1423.88 33
1423.97 28
1424.05 23
1424.14 20
1424.23 16
1424.31 14
1424.40 12
1424.49 11
1424.57 10
1424.66 8
1424.75 7
1424.83 7
1424.92 10
1425.00 14
1425.09 20
1425.18 26
1425.26 33
1425.35 38
1425.44 40
1425.52 40
1425.61 37
1425.70 34
1425.78 29
1425.87 26
1425.96 25
1426.04 27
1426.13 32
1426.21 41
1426.30 53
1426.39 68
1426.47 83
1426.56 98
1426.65 111
1426.73 120
1426.82 124
1426.91 125
1426.99 124
1427.08 122
1427.17 122
1427.25 125
1427.34 131
1427.43 139
1427.51 148
1427.60 156
1427.69 162
1427.77 164
1427.86 163
1427.94 159
1428.03 153
1428.12 147
1428.20 142
1428.29 140
1428.38 140
1428.46 143
1428.55 146
1428.64 147
1428.72 147
1428.81 142
1428.90 132
1428.98 119
1429.07 103
1429.16 87
1429.24 71
1429.33 59
1429.42 52
1429.50 49
1429.59 50
1429.68 54
1429.76 60
1429.85 67
1429.94 74
1430.02 80
1430.11 85
1430.20 87
1430.28 86
1430.37 83
1430.45 78
1430.54 72
1430.63 65
1430.71 59
1430.80 56
1430.89 56
1430.97 58
1431.06 61
1431.15 63
1431.23 64
1431.32 63
1431.41 59
1431.49 54
1431.58 49
1431.67 45
1431.75 43
1431.84 43
1431.93 44
1432.01 46
1432.10 46
1432.19 43
1432.27 37
1432.36 27
1432.45 15
1432.53 1
1432.62 0
1432.71 0
1432.79 0
1432.88 0
1432.97 0
1433.05 0
1433.14 14
1433.23 29
1433.31 43
1433.40 55
1433.49 63
1433.57 67
1433.66 69
1433.75 70
1433.83 71
1433.92 75
1434.01 81
1434.09 89
1434.18 99
1434.27 109
1434.35 116
1434.44 119
1434.53 118
1434.61 113
1434.70 105
1434.79 96
1434.88 89
1434.96 84
1435.05 81
1435.14 80
1435.22 78
1435.31 73
1435.40 65
1435.48 54
1435.57 40
1435.66 26
1435.74 13
1435.83 4
1435.92 0
1436.00 0
1436.09 0
1436.18 0
1436.26 4
1436.35 10
1436.44 15
1436.52 21
1436.61 28
1436.70 34
1436.78 38
1436.87 41
1436.96 42
1437.04 41
1437.13 38
1437.22 35
1437.30 33
1437.39 34
1437.48 39
1437.57 46
1437.65 55
1437.74 65
1437.83 72
1437.91 77
1438.00 77
1438.09 74
1438.17 67
1438.26 58
1438.35 49
1438.43 41
1438.52 35
1438.61 31
1438.69 30
1438.78 31
1438.87 34
1438.95 38
1439.04 41
1439.13 44
1439.22 47
1439.30 48
1439.39 49
1439.48 51
1439.56 53
1439.65 55
1439.74 57
1439.82 57
1439.91 56
1440.00 52
1440.08 47
1440.17 41
1440.26 36
1440.34 32
1440.43 32
1440.52 34
1440.61 39
1440.69 45
1440.78 52
1440.87 58
1440.95 64
1441.04 68
1441.13 71
1441.21 76
1441.30 82
1441.39 90
1441.47 99
1441.56 109
1441.65 118
1441.74 124
1441.82 127
1441.91 125
1442.00 120
1442.08 112
1442.17 102
1442.26 92
1442.34 83
1442.43 77
1442.52 73
1442.60 72
1442.69 73
1442.78 75
1442.87 77
1442.95 78
1443.04 78
1443.13 78
1443.21 77
1443.30 76
1443.39 76
1443.47 76
1443.56 75
1443.65 74
1443.74 70
1443.82 64
1443.91 56
1444.00 46
1444.08 36
1444.17 26
1444.26 18
1444.34 12
1444.43 8
1444.52 7
1444.61 8
1444.69 12
1444.78 15
1444.87 19
1444.95 20
1445.04 19
1445.13 14
1445.22 7
1445.30 0
1445.39 0
1445.48 0
1445.56 0
1445.65 0
1445.74 0
1445.82 0
1445.91 0
1446.00 1
1446.09 6
1446.17 10
1446.26 15
1446.35 19
1446.43 22
1446.52 23
1446.61 23
1446.70 21
1446.78 17
1446.87 12
1446.96 6
1447.04 0
1447.13 0
1447.22 0
1447.30 0
1447.39 0
1447.48 0
1447.57 0
1447.65 0
1447.74 0
1447.83 3
1447.91 10
1448.00 18
1448.09 27
1448.18 36
1448.26 44
1448.35 49
1448.44 51
1448.52 51
1448.61 48
1448.70 45
1448.79 43
1448.87 42
1448.96 43
1449.05 46
1449.13 51
1449.22 57
1449.31 63
1449.40 68
1449.48 72
1449.57 74
1449.66 74
1449.75 72
1449.83 68
1449.92 64
1450.01 60
1450.09 59
1450.18 61
1450.27 68
1450.36 78
1450.44 90
1450.53 102
1450.62 112
1450.70 117
1450.79 117
1450.88 112
1450.97 106
1451.05 99
1451.14 94
1451.23 91
1451.31 91
1451.40 92
1451.49 93
1451.58 91
1451.66 86
1451.75 78
1451.84 69
1451.93 58
1452.01 49
1452.10 43
1452.19 40
1452.27 41
1452.36 44
1452.45 50
1452.54 57
1452.62 64
1452.71 71
1452.80 78
1452.89 87
1452.97 97
1453.06 109
1453.15 122
1453.23 135
1453.32 146
1453.41 156
1453.50 162
1453.58 166
1453.67 168
1453.76 169
1453.85 169
1453.93 170
1454.02 170
1454.11 169
1454.19 166
1454.28 161
1454.37 155
1454.46 148
1454.54 141
1454.63 136
1454.72 132
1454.81 130
1454.89 129
1454.98 129
1455.07 128
1455.16 126
1455.24 123
1455.33 118
1455.42 115
1455.50 112
1455.59 110
1455.68 110
1455.77 112
1455.85 114
1455.94 115
1456.03 113
1456.12 109
1456.20 103
1456.29 98
1456.38 94
1456.47 95
1456.55 100
1456.64 111
1456.73 124
1456.82 137
1456.90 148
1456.99 153
1457.08 152
1457.17 146
1457.25 138
1457.34 129
1457.43 123
1457.51 120
1457.60 121
1457.69 124
1457.78 128
1457.86 131
1457.95 134
1458.04 136
1458.13 138
1458.21 139
1458.30 140
1458.39 140
1458.48 140
1458.56 138
1458.65 135
1458.74 132
1458.83 129
1458.91 128
1459.00 129
1459.09 130
1459.18 133
1459.26 136
1459.35 140
1459.44 145
1459.53 151
1459.61 159
1459.70 169
1459.79 180
1459.88 190
1459.96 200
1460.05 209
1460.14 217
1460.23 222
1460.31 226
1460.40 229
1460.49 230
1460.58 229
1460.66 228
1460.75 225
1460.84 222
1460.93 220
1461.01 219
1461.10 220
1461.19 223
1461.28 227
1461.36 231
1461.45 235
1461.54 238
1461.63 238
1461.71 235
1461.80 229
1461.89 221
1461.98 210
1462.06 199
1462.15 188
1462.24 179
1462.33 172
1462.41 167
1462.50 164
1462.59 163
1462.68 163
1462.76 162
1462.85 161
1462.94 160
1463.03 158
1463.11 155
1463.20 152
1463.29 149
1463.38 146
1463.47 144
1463.55 143
1463.64 144
1463.73 146
1463.82 148
1463.90 148
1463.99 147
1464.08 143
1464.17 137
1464.25 130
1464.34 125
1464.43 121
1464.52 120
1464.60 121
1464.69 124
1464.78 129
1464.87 137
1464.95 145
1465.04 156
1465.13 168
1465.22 180
1465.31 191
1465.39 199
1465.48 201
1465.57 198
1465.66 190
1465.74 177
1465.83 163
1465.92 148
1466.01 136
1466.09 128
1466.18 124
1466.27 124
1466.36 128
1466.45 134
1466.53 142
1466.62 149
1466.71 155
1466.80 159
1466.88 159
1466.97 156
1467.06 151
1467.15 146
1467.23 142
1467.32 142
1467.41 145
1467.50 151
1467.59 158
1467.67 163
1467.76 166
1467.85 165
1467.94 161
1468.02 156
1468.11 149
1468.20 142
1468.29 135
1468.37 128
1468.46 121
1468.55 113
1468.64 106
1468.73 99
1468.81 95
1468.90 94
1468.99 97
1469.08 104
1469.16 113
1469.25 123
1469.34 132
1469.43 140
1469.52 145
1469.60 148
1469.69 148
1469.78 145
1469.87 141
1469.95 134
1470.04 126
1470.13 115
1470.22 104
1470.31 94
1470.39 85
1470.48 78
1470.57 75
1470.66 73
1470.74 72
1470.83 71
1470.92 68
1471.01 63
1471.10 56
1471.18 49
1471.27 43
1471.36 39
1471.45 38
1471.54 40
1471.62 45
1471.71 51
1471.80 57
1471.89 63
1471.97 67
1472.06 70
1472.15 72
1472.24 72
1472.33 71
1472.41 69
1472.50 67
1472.59 66
1472.68 66
1472.77 70
1472.85 76
1472.94 85
1473.03 97
1473.12 110
1473.20 123
1473.29 134
1473.38 141
1473.47 143
1473.56 140
1473.64 131
1473.73 118
1473.82 102
1473.91 86
1474.00 72
1474.08 61
1474.17 53
1474.26 49
1474.35 47
1474.44 46
1474.52 46
1474.61 46
1474.70 46
1474.79 47
1474.88 49
1474.96 51
1475.05 54
1475.14 55
1475.23 57
1475.31 57
1475.40 56
1475.49 55
1475.58 53
1475.67 51
1475.75 49
1475.84 47
1475.93 44
1476.02 40
1476.11 36
1476.19 33
1476.28 30
1476.37 28
1476.46 28
1476.55 27
1476.63 27
1476.72 25
1476.81 23
1476.90 19
1476.99 14
1477.07 8
1477.16 0
1477.25 0
1477.34 0
1477.43 0
1477.51 0
1477.60 0
1477.69 0
1477.78 0
1477.87 3
1477.95 14
1478.04 25
1478.13 35
1478.22 43
1478.31 49
1478.39 54
1478.48 58
1478.57 61
1478.66 64
1478.75 67
1478.83 70
1478.92 72
1479.01 73
1479.10 73
1479.19 72
1479.28 69
1479.36 65
1479.45 60
1479.54 54
1479.63 48
1479.72 42
1479.80 35
1479.89 30
1479.98 25
1480.07 22
1480.16 19
1480.24 18
1480.33 19
1480.42 22
1480.51 27
1480.60 35
1480.68 44
1480.77 55
1480.86 68
1480.95 80
1481.04 92
1481.13 102
1481.21 110
1481.30 116
1481.39 120
1481.48 123
1481.57 124
1481.65 124
1481.74 123
1481.83 121
1481.92 119
1482.01 117
1482.09 116
1482.18 115
1482.27 115
1482.36 116
1482.45 116
1482.54 115
1482.62 111
1482.71 106
1482.80 99
1482.89 92
1482.98 84
1483.06 78
1483.15 75
1483.24 74
1483.33 76
1483.42 80
1483.51 87
1483.59 95
1483.68 104
1483.77 115
1483.86 128
1483.95 142
1484.03 156
1484.12 172
1484.21 186
1484.30 199
1484.39 212
1484.48 225
1484.56 238
1484.65 251
1484.74 265
1484.83 279
1484.92 293
1485.01 307
1485.09 319
1485.18 330
1485.27 340
1485.36 350
1485.45 361
1485.53 372
1485.62 384
1485.71 397
1485.80 411
1485.89 426
1485.98 441
1486.06 455
1486.15 470
1486.24 485
1486.33 500
1486.42 514
1486.51 529
1486.59 544
1486.68 559
1486.77 573
1486.86 586
1486.95 597
1487.04 607
1487.12 617
1487.21 626
1487.30 637
1487.39 649
1487.48 661
1487.57 673
1487.65 682
1487.74 688
1487.83 690
1487.92 689
1488.01 685
1488.10 681
1488.18 677
1488.27 675
1488.36 675
1488.45 677
1488.54 680
1488.63 685
1488.71 692
1488.80 700
1488.89 710
1488.98 722
1489.07 735
1489.16 747
1489.24 756
1489.33 760
1489.42 757
1489.51 746
1489.60 728
1489.69 704
1489.77 678
1489.86 652
1489.95 628
1490.04 607
1490.13 591
1490.22 577
1490.30 565
1490.39 554
1490.48 541
1490.57 528
1490.66 514
1490.75 500
1490.83 487
1490.92 476
1491.01 468
1491.10 463
1491.19 463
1491.28 467
1491.37 475
1491.45 486
1491.54 500
1491.63 516
1491.72 533
1491.81 548
1491.90 558
1491.98 563
1492.07 561
1492.16 551
1492.25 535
1492.34 513
1492.43 486
1492.52 458
1492.60 431
1492.69 404
1492.78 380
1492.87 359
1492.96 343
1493.05 331
1493.13 325
1493.22 322
1493.31 324
1493.40 328
1493.49 333
1493.58 338
1493.67 342
1493.75 345
1493.84 347
1493.93 348
1494.02 350
1494.11 351
1494.20 352
1494.28 352
1494.37 350
1494.46 347
1494.55 342
1494.64 334
1494.73 324
1494.82 313
1494.90 301
1494.99 290
1495.08 280
1495.17 271
1495.26 263
1495.35 256
1495.44 250
1495.52 243
1495.61 235
1495.70 226
1495.79 218
1495.88 209
1495.97 201
1496.06 193
1496.14 187
1496.23 183
1496.32 180
1496.41 178
1496.50 178
1496.59 179
1496.68 181
1496.76 182
1496.85 183
1496.94 183
1497.03 182
1497.12 180
1497.21 177
1497.30 173
1497.38 168
1497.47 162
1497.56 156
1497.65 150
1497.74 144
1497.83 138
1497.92 132
1498.00 127
1498.09 121
1498.18 114
1498.27 108
1498.36 102
1498.45 97
1498.54 94
1498.63 94
1498.71 95
1498.80 99
1498.89 104
1498.98 108
1499.07 112
1499.16 115
1499.25 117
1499.33 117
1499.42 117
1499.51 117
1499.60 119
1499.69 124
1499.78 131
1499.87 142
1499.96 156
1500.04 173
1500.13 190
1500.22 208
1500.31 226
1500.40 241
1500.49 255
1500.58 266
1500.66 273
1500.75 279
1500.84 281
1500.93 282
1501.02 281
1501.11 279
1501.20 276
1501.29 273
1501.37 270
1501.46 268
1501.55 268
1501.64 268
1501.73 272
1501.82 277
1501.91 285
1502.00 295
1502.08 306
1502.17 318
1502.26 328
1502.35 334
1502.44 337
1502.53 334
1502.62 328
1502.71 318
1502.79 307
1502.88 296
1502.97 288
1503.06 285
1503.15 286
1503.24 290
1503.33 297
1503.42 305
1503.50 312
1503.59 318
1503.68 321
1503.77 321
1503.86 318
1503.95 313
1504.04 306
1504.13 300
1504.22 294
1504.30 292
1504.39 293
1504.48 299
1504.57 308
1504.66 320
1504.75 332
1504.84 342
1504.93 348
1505.01 350
1505.10 347
1505.19 340
1505.28 328
1505.37 314
1505.46 300
1505.55 286
1505.64 275
1505.73 266
1505.81 260
1505.90 255
1505.99 252
1506.08 248
1506.17 245
1506.26 240
1506.35 236
1506.44 231
1506.53 225
1506.61 219
1506.70 211
1506.79 203
1506.88 195
1506.97 188
1507.06 181
1507.15 176
1507.24 172
1507.33 170
1507.41 168
1507.50 165
1507.59 161
1507.68 154
1507.77 146
1507.86 138
1507.95 130
1508.04 125
1508.13 123
1508.21 125
1508.30 129
1508.39 137
1508.48 146
1508.57 156
1508.66 166
1508.75 175
1508.84 183
1508.93 190
1509.01 195
1509.10 197
1509.19 197
1509.28 195
1509.37 192
1509.46 189
1509.55 186
1509.64 185
1509.73 185
1509.82 188
1509.90 193
1509.99 199
1510.08 206
1510.17 213
1510.26 220
1510.35 225
1510.44 229
1510.53 231
1510.62 230
1510.71 227
1510.79 222
1510.88 214
1510.97 206
1511.06 196
1511.15 185
1511.24 175
1511.33 167
1511.42 160
1511.51 155
1511.60 153
1511.68 152
1511.77 152
1511.86 153
1511.95 152
1512.04 150
1512.13 147
1512.22 144
1512.31 141
1512.40 139
1512.49 138
1512.57 137
1512.66 137
1512.75 136
1512.84 133
1512.93 130
1513.02 124
1513.11 118
1513.20 113
1513.29 108
1513.38 105
1513.47 106
1513.55 109
1513.64 116
1513.73 125
1513.82 135
1513.91 145
1514.00 153
1514.09 160
1514.18 164
1514.27 166
1514.36 168
1514.45 169
1514.53 171
1514.62 173
1514.71 175
1514.80 175
1514.89 173
1514.98 169
1515.07 164
1515.16 159
1515.25 156
1515.34 155
1515.43 156
1515.52 159
1515.60 162
1515.69 166
1515.78 168
1515.87 168
1515.96 168
1516.05 167
1516.14 166
1516.23 165
1516.32 163
1516.41 161
1516.50 156
1516.59 150
1516.67 142
1516.76 131
1516.85 119
1516.94 107
1517.03 96
1517.12 87
1517.21 81
1517.30 79
1517.39 80
1517.48 83
1517.57 88
1517.66 93
1517.74 98
1517.83 102
1517.92 106
1518.01 109
1518.10 112
1518.19 117
1518.28 122
1518.37 129
1518.46 136
1518.55 141
1518.64 144
1518.73 143
1518.82 137
1518.90 126
1518.99 112
1519.08 96
1519.17 82
1519.26 70
1519.35 62
1519.44 59
1519.53 59
1519.62 59
1519.71 59
1519.80 55
1519.89 48
1519.98 39
1520.07 28
1520.15 19
1520.24 13
1520.33 11
1520.42 13
1520.51 19
1520.60 27
1520.69 36
1520.78 44
1520.87 51
1520.96 57
1521.05 60
1521.14 62
1521.23 62
1521.32 62
1521.40 61
1521.49 61
1521.58 61
1521.67 61
1521.76 61
1521.85 61
1521.94 61
1522.03 59
1522.12 58
1522.21 54
1522.30 50
1522.39 44
1522.48 37
1522.57 29
1522.66 20
1522.74 11
1522.83 3
1522.92 0
1523.01 0
1523.10 0
1523.19 0
1523.28 0
1523.37 0
1523.46 0
1523.55 0
1523.64 0
1523.73 7
1523.82 14
1523.91 21
1524.00 26
1524.09 30
1524.17 33
1524.26 34
1524.35 38
1524.44 43
1524.53 52
1524.62 64
1524.71 78
1524.80 92
1524.89 105
1524.98 116
1525.07 124
1525.16 130
1525.25 133
1525.34 133
1525.43 130
1525.52 124
1525.61 117
1525.69 109
1525.78 102
1525.87 97
1525.96 94
1526.05 93
1526.14 94
1526.23 94
1526.32 93
1526.41 91
1526.50 89
1526.59 89
1526.68 92
1526.77 98
1526.86 107
1526.95 116
1527.04 126
1527.13 133
1527.22 138
1527.31 141
1527.39 141
1527.48 140
1527.57 139
1527.66 138
1527.75 138
1527.84 138
1527.93 138
1528.02 139
1528.11 141
1528.20 142
1528.29 145
1528.38 148
1528.47 152
1528.56 157
1528.65 162
1528.74 166
1528.83 171
1528.92 174
1529.01 174
1529.10 172
1529.19 167
1529.27 161
1529.36 153
1529.45 146
1529.54 141
1529.63 139
1529.72 139
1529.81 141
1529.90 143
1529.99 143
1530.08 140
1530.17 134
1530.26 127
1530.35 120
1530.44 114
1530.53 113
1530.62 117
1530.71 125
1530.80 136
1530.89 147
1530.98 158
1531.07 165
1531.16 169
1531.25 170
1531.33 168
1531.42 165
1531.51 163
1531.60 161
1531.69 159
1531.78 157
1531.87 155
1531.96 152
1532.05 148
1532.14 144
1532.23 142
1532.32 143
1532.41 148
1532.50 158
1532.59 172
1532.68 189
1532.77 205
1532.86 217
1532.95 224
1533.04 223
1533.13 216
1533.22 205
1533.31 192
1533.40 181
1533.49 174
1533.58 171
1533.67 173
1533.76 176
1533.84 181
1533.93 186
1534.02 190
1534.11 194
1534.20 198
1534.29 202
1534.38 205
1534.47 208
1534.56 209
1534.65 209
1534.74 207
1534.83 202
1534.92 195
1535.01 186
1535.10 177
1535.19 167
1535.28 157
1535.37 148
1535.46 139
1535.55 129
1535.64 118
1535.73 106
1535.82 92
1535.91 77
1536.00 62
1536.09 49
1536.18 40
1536.27 36
1536.36 36
1536.45 40
1536.54 47
1536.63 55
1536.72 62
1536.81 66
1536.90 68
1536.99 66
1537.08 61
1537.16 54
1537.25 45
1537.34 36
1537.43 27
1537.52 19
1537.61 11
1537.70 5
1537.79 0
1537.88 0
1537.97 0
1538.06 0
1538.15 0
1538.24 0
1538.33 0
1538.42 0
1538.51 0
1538.60 7
1538.69 18
1538.78 27
1538.87 34
1538.96 37
1539.05 37
1539.14 33
1539.23 30
1539.32 28
1539.41 30
1539.50 37
1539.59 49
1539.68 64
1539.77 82
1539.86 100
1539.95 119
1540.04 136
1540.13 153
1540.22 167
1540.31 182
1540.40 197
1540.49 213
1540.58 230
1540.67 248
1540.76 267
1540.85 285
1540.94 300
1541.03 310
1541.12 315
1541.21 317
1541.30 315
1541.39 313
1541.48 312
1541.57 312
1541.66 312
1541.75 311
1541.84 306
1541.93 297
1542.02 283
1542.11 265
1542.20 246
1542.29 226
1542.38 209
1542.47 196
1542.56 187
1542.65 183
1542.74 182
1542.83 184
1542.92 189
1543.01 196
1543.10 205
1543.19 213
1543.28 222
1543.37 231
1543.46 240
1543.55 248
1543.64 258
1543.73 269
1543.82 282
1543.91 296
1544.00 312
1544.09 329
1544.18 344
1544.27 358
1544.36 368
1544.45 376
1544.54 381
1544.63 383
1544.72 383
1544.81 381
1544.90 377
1544.99 372
1545.08 365
1545.17 356
1545.26 348
1545.35 340
1545.44 334
1545.53 329
1545.62 325
1545.71 321
1545.80 318
1545.89 314
1545.98 311
1546.07 307
1546.16 302
1546.25 298
1546.34 293
1546.43 286
1546.52 278
1546.61 268
1546.70 257
1546.79 246
1546.88 235
1546.97 224
1547.06 215
1547.15 206
1547.24 197
1547.33 189
1547.42 181
1547.51 173
1547.60 167
1547.69 162
1547.78 160
1547.87 159
1547.96 159
1548.05 159
1548.14 158
1548.23 155
1548.32 149
1548.41 142
1548.50 134
1548.59 125
1548.68 116
1548.77 108
1548.86 102
1548.95 97
1549.04 94
1549.13 91
1549.22 89
1549.31 88
1549.40 87
1549.49 86
1549.58 85
1549.67 85
1549.76 86
1549.85 89
1549.94 94
1550.03 101
1550.12 112
1550.21 124
1550.30 136
1550.39 148
1550.48 157
1550.57 163
1550.66 166
1550.75 167
1550.84 168
1550.93 170
1551.02 173
1551.11 177
1551.20 181
1551.29 185
1551.38 185
1551.47 182
1551.56 175
1551.65 164
1551.74 152
1551.83 140
1551.92 130
1552.01 123
1552.10 120
1552.19 120
1552.28 122
1552.38 123
1552.47 123
1552.56 119
1552.65 112
1552.74 103
1552.83 96
1552.92 91
1553.01 92
1553.10 98
1553.19 108
1553.28 121
1553.37 132
1553.46 141
1553.55 146
1553.64 146
1553.73 141
1553.82 132
1553.91 120
1554.00 105
1554.09 88
1554.18 70
1554.27 50
1554.36 31
1554.45 13
1554.54 0
1554.63 0
1554.72 0
1554.81 0
1554.90 0
1554.99 0
1555.08 0
1555.17 1
1555.26 12
1555.35 21
1555.44 26
1555.53 25
1555.62 20
1555.72 11
1555.81 3
1555.90 0
1555.99 0
1556.08 8
1556.17 23
1556.26 43
1556.35 62
1556.44 79
1556.53 90
1556.62 95
1556.71 96
1556.80 93
1556.89 89
1556.98 86
1557.07 83
1557.16 81
1557.25 79
1557.34 75
1557.43 69
1557.52 62
1557.61 55
1557.70 51
1557.79 50
1557.88 54
1557.97 62
1558.06 74
1558.15 87
1558.25 99
1558.34 110
1558.43 117
1558.52 121
1558.61 121
1558.70 118
1558.79 114
1558.88 108
1558.97 104
1559.06 102
1559.15 102
1559.24 106
1559.33 113
1559.42 120
1559.51 126
1559.60 129
1559.69 128
1559.78 122
1559.87 113
1559.96 101
1560.05 89
1560.14 78
1560.23 69
1560.33 63
1560.42 59
1560.51 58
1560.60 60
1560.69 64
1560.78 69
1560.87 74
1560.96 78
1561.05 80
1561.14 78
1561.23 74
1561.32 66
1561.41 58
1561.50 49
1561.59 42
1561.68 38
1561.77 36
1561.86 38
1561.95 44
1562.04 54
1562.13 66
1562.23 81
1562.32 98
1562.41 115
1562.50 132
1562.59 145
1562.68 156
1562.77 161
1562.86 163
1562.95 160
1563.04 154
1563.13 147
1563.22 140
1563.31 136
1563.40 134
1563.49 135
1563.58 138
1563.67 143
1563.76 149
1563.85 157
1563.95 167
1564.04 181
1564.13 199
1564.22 224
1564.31 254
1564.40 289
1564.49 326
1564.58 364
1564.67 398
1564.76 427
1564.85 451
1564.94 470
1565.03 485
1565.12 500
1565.21 514
1565.30 529
1565.39 544
1565.49 560
1565.58 575
1565.67 588
1565.76 601
1565.85 614
1565.94 628
1566.03 644
1566.12 664
1566.21 686
1566.30 711
1566.39 738
1566.48 765
1566.57 793
1566.66 820
1566.75 845
1566.84 867
1566.94 888
1567.03 907
1567.12 927
1567.21 948
1567.30 972
1567.39 999
1567.48 1028
1567.57 1060
1567.66 1093
1567.75 1128
1567.84 1162
1567.93 1197
1568.02 1233
1568.11 1269
1568.20 1308
1568.30 1351
1568.39 1399
1568.48 1455
1568.57 1519
1568.66 1592
1568.75 1672
1568.84 1759
1568.93 1848
1569.02 1938
1569.11 2025
1569.20 2107
1569.29 2183
1569.38 2253
1569.47 2314
1569.57 2368
1569.66 2414
1569.75 2453
1569.84 2486
1569.93 2515
1570.02 2541
1570.11 2567
1570.20 2593
1570.29 2617
1570.38 2640
1570.47 2659
1570.56 2674
1570.65 2685
1570.74 2693
1570.84 2698
1570.93 2701
1571.02 2702
1571.11 2701
1571.20 2697
1571.29 2689
1571.38 2679
1571.47 2666
1571.56 2654
1571.65 2643
1571.74 2632
1571.83 2620
1571.92 2603
1572.02 2580
1572.11 2549
1572.20 2509
1572.29 2463
1572.38 2415
1572.47 2368
1572.56 2327
1572.65 2295
1572.74 2272
1572.83 2255
1572.92 2242
1573.01 2228
1573.11 2209
1573.20 2182
1573.29 2145
1573.38 2101
1573.47 2050
1573.56 1996
1573.65 1943
1573.74 1895
1573.83 1852
1573.92 1816
1574.01 1785
1574.10 1760
1574.20 1737
1574.29 1716
1574.38 1693
1574.47 1668
1574.56 1638
1574.65 1604
1574.74 1564
1574.83 1519
1574.92 1470
1575.01 1420
1575.10 1371
1575.19 1325
1575.29 1284
1575.38 1250
1575.47 1223
1575.56 1202
1575.65 1186
1575.74 1173
1575.83 1160
1575.92 1146
1576.01 1131
1576.10 1115
1576.19 1099
1576.29 1083
1576.38 1068
1576.47 1056
1576.56 1044
1576.65 1032
1576.74 1018
1576.83 1001
1576.92 981
1577.01 957
1577.10 931
1577.20 902
1577.29 871
1577.38 838
1577.47 804
1577.56 769
1577.65 733
1577.74 698
1577.83 666
1577.92 638
1578.01 616
1578.10 599
1578.20 585
1578.29 574
1578.38 565
1578.47 555
1578.56 545
1578.65 534
1578.74 521
1578.83 507
1578.92 493
1579.01 477
1579.11 462
1579.20 447
1579.29 434
1579.38 424
1579.47 417
1579.56 413
1579.65 410
1579.74 406
1579.83 400
1579.92 389
1580.02 373
1580.11 353
1580.20 330
1580.29 306
1580.38 283
1580.47 263
1580.56 247
1580.65 233
1580.74 223
1580.83 215
1580.93 208
1581.02 202
1581.11 196
1581.20 192
1581.29 190
1581.38 191
1581.47 195
1581.56 204
1581.65 215
1581.75 230
1581.84 244
1581.93 258
1582.02 270
1582.11 279
1582.20 286
1582.29 291
1582.38 295
1582.47 298
1582.57 299
1582.66 297
1582.75 291
1582.84 280
1582.93 265
1583.02 250
1583.11 236
1583.20 229
1583.29 228
1583.39 235
1583.48 248
1583.57 263
1583.66 277
1583.75 288
1583.84 295
1583.93 300
1584.02 301
1584.11 303
1584.21 304
1584.30 305
1584.39 306
1584.48 306
1584.57 304
1584.66 300
1584.75 297
1584.84 293
1584.93 291
1585.03 291
1585.12 292
1585.21 294
1585.30 296
1585.39 297
1585.48 296
1585.57 294
1585.66 290
1585.76 285
1585.85 279
1585.94 275
1586.03 272
1586.12 270
1586.21 272
1586.30 276
1586.39 283
1586.48 291
1586.58 300
1586.67 308
1586.76 315
1586.85 321
1586.94 325
1587.03 327
1587.12 329
1587.21 328
1587.31 326
1587.40 320
1587.49 311
1587.58 300
1587.67 286
1587.76 272
1587.85 260
1587.94 251
1588.04 244
1588.13 240
1588.22 238
1588.31 236
1588.40 233
1588.49 230
1588.58 226
1588.67 223
1588.77 220
1588.86 220
1588.95 221
1589.04 223
1589.13 224
1589.22 226
1589.31 226
1589.41 227
1589.50 228
1589.59 229
1589.68 231
1589.77 232
1589.86 231
1589.95 228
1590.04 222
1590.14 212
1590.23 201
1590.32 189
1590.41 179
1590.50 170
1590.59 164
1590.68 160
1590.77 157
1590.87 153
1590.96 149
1591.05 143
1591.14 137
1591.23 132
1591.32 129
1591.41 127
1591.51 128
1591.60 131
1591.69 135
1591.78 139
1591.87 141
1591.96 141
1592.05 139
1592.15 135
1592.24 129
1592.33 122
1592.42 114
1592.51 107
1592.60 101
1592.69 95
1592.78 90
1592.88 86
1592.97 82
1593.06 78
1593.15 74
1593.24 69
1593.33 66
1593.42 64
1593.52 63
1593.61 63
1593.70 63
1593.79 63
1593.88 60
1593.97 54
1594.06 45
1594.16 33
1594.25 19
1594.34 6
1594.43 0
1594.52 0
1594.61 0
1594.70 0
1594.80 0
1594.89 3
1594.98 8
1595.07 11
1595.16 13
1595.25 15
1595.34 16
1595.44 19
1595.53 23
1595.62 29
1595.71 36
1595.80 43
1595.89 51
1595.99 59
1596.08 66
1596.17 71
1596.26 73
1596.35 72
1596.44 68
1596.53 62
1596.63 56
1596.72 50
1596.81 48
1596.90 49
1596.99 55
1597.08 64
1597.17 74
1597.27 83
1597.36 89
1597.45 90
1597.54 86
1597.63 79
1597.72 68
1597.82 58
1597.91 49
1598.00 42
1598.09 39
1598.18 38
1598.27 39
1598.36 41
1598.46 42
1598.55 42
1598.64 39
1598.73 34
1598.82 27
1598.91 17
1599.01 6
1599.10 0
1599.19 0
1599.28 0
1599.37 0
1599.46 0
1599.55 0
1599.65 0
1599.74 0
1599.83 10
1599.92 19
1600.01 24
1600.10 25
1600.20 21
1600.29 14
1600.38 5
1600.47 0
1600.56 0
1600.65 0
1600.75 2
1600.84 15
1600.93 32
1601.02 51
1601.11 69
1601.20 83
1601.30 92
1601.39 96
1601.48 95
1601.57 92
1601.66 89
1601.75 88
1601.85 89
1601.94 92
1602.03 96
1602.12 100
1602.21 102
1602.30 101
1602.40 99
1602.49 96
1602.58 92
1602.67 89
1602.76 87
1602.85 86
1602.95 86
1603.04 86
1603.13 84
1603.22 83
1603.31 80
1603.40 78
1603.50 78
1603.59 79
1603.68 82
1603.77 87
1603.86 92
1603.95 95
1604.05 96
1604.14 93
1604.23 86
1604.32 75
1604.41 60
1604.50 44
1604.60 29
1604.69 16
1604.78 7
1604.87 2
1604.96 1
1605.05 3
1605.15 6
1605.24 10
1605.33 15
1605.42 21
1605.51 29
1605.61 40
1605.70 53
1605.79 67
1605.88 82
1605.97 94
1606.06 103
1606.16 109
1606.25 111
1606.34 112
1606.43 111
1606.52 110
1606.61 109
1606.71 108
1606.80 106
1606.89 103
1606.98 99
1607.07 94
1607.17 91
1607.26 89
1607.35 92
1607.44 98
1607.53 108
1607.62 119
1607.72 130
1607.81 138
1607.90 141
1607.99 140
1608.08 135
1608.18 128
1608.27 123
1608.36 120
1608.45 122
1608.54 129
1608.63 139
1608.73 150
1608.82 161
1608.91 169
1609.00 173
1609.09 172
1609.19 165
1609.28 155
1609.37 141
1609.46 127
1609.55 114
1609.65 103
1609.74 96
1609.83 91
1609.92 89
1610.01 89
1610.10 90
1610.20 90
1610.29 91
1610.38 91
1610.47 90
1610.56 89
1610.66 87
1610.75 84
1610.84 81
1610.93 76
1611.02 71
1611.12 64
1611.21 57
1611.30 48
1611.39 39
1611.48 32
1611.58 26
1611.67 22
1611.76 22
1611.85 25
1611.94 31
1612.04 38
1612.13 47
1612.22 54
1612.31 60
1612.40 63
1612.49 64
1612.59 64
1612.68 63
1612.77 63
1612.86 65
1612.95 71
1613.05 82
1613.14 96
1613.23 113
1613.32 129
1613.41 143
1613.51 154
1613.60 161
1613.69 165
1613.78 167
1613.87 169
1613.97 171
1614.06 174
1614.15 175
1614.24 174
1614.33 170
1614.43 161
1614.52 148
1614.61 132
1614.70 115
1614.79 99
1614.89 87
1614.98 79
1615.07 77
1615.16 79
1615.25 85
1615.35 92
1615.44 99
1615.53 103
1615.62 103
1615.71 99
1615.81 91
1615.90 82
1615.99 74
1616.08 67
1616.18 63
1616.27 63
1616.36 64
1616.45 66
1616.54 67
1616.64 66
1616.73 64
1616.82 61
1616.91 60
1617.00 62
1617.10 67
1617.19 75
1617.28 86
1617.37 98
1617.46 110
1617.56 122
1617.65 133
1617.74 141
1617.83 146
1617.92 149
1618.02 148
1618.11 145
1618.20 140
1618.29 136
1618.39 133
1618.48 131
1618.57 132
1618.66 134
1618.75 135
1618.85 136
1618.94 134
1619.03 129
1619.12 124
1619.21 119
1619.31 116
1619.40 118
1619.49 124
1619.58 135
1619.68 149
1619.77 163
1619.86 176
1619.95 186
1620.04 192
1620.14 195
1620.23 195
1620.32 192
1620.41 186
1620.51 178
1620.60 167
1620.69 155
1620.78 141
1620.87 128
1620.97 115
1621.06 104
1621.15 95
1621.24 89
1621.33 84
1621.43 82
1621.52 81
1621.61 82
1621.70 83
1621.80 84
1621.89 84
1621.98 83
1622.07 80
1622.16 76
1622.26 71
1622.35 65
1622.44 58
1622.53 51
1622.63 45
1622.72 38
1622.81 32
1622.90 26
1623.00 22
1623.09 18
1623.18 15
1623.27 15
1623.36 16
1623.46 20
1623.55 26
1623.64 34
1623.73 43
1623.83 52
1623.92 60
1624.01 64
1624.10 66
1624.19 64
1624.29 61
1624.38 55
1624.47 50
1624.56 46
1624.66 45
1624.75 45
1624.84 47
1624.93 51
1625.03 54
1625.12 57
1625.21 57
1625.30 53
1625.39 45
1625.49 34
1625.58 20
1625.67 5
1625.76 0
1625.86 0
1625.95 0
1626.04 0
1626.13 0
1626.23 0
1626.32 0
1626.41 0
1626.50 8
1626.60 24
1626.69 42
1626.78 59
1626.87 76
1626.96 91
1627.06 102
1627.15 108
1627.24 110
1627.33 107
1627.43 100
1627.52 92
1627.61 84
1627.70 79
1627.80 77
1627.89 78
1627.98 81
1628.07 86
1628.17 91
1628.26 95
1628.35 99
1628.44 102
1628.54 105
1628.63 108
1628.72 109
1628.81 110
1628.90 111
1629.00 111
1629.09 111
1629.18 112
1629.27 112
1629.37 114
1629.46 115
1629.55 114
1629.64 111
1629.74 106
1629.83 99
1629.92 90
1630.01 82
1630.11 77
1630.20 77
1630.29 84
1630.38 95
1630.48 111
1630.57 127
1630.66 140
1630.75 149
1630.85 152
1630.94 150
1631.03 145
1631.12 138
1631.22 132
1631.31 127
1631.40 123
1631.49 119
1631.59 114
1631.68 106
1631.77 96
1631.86 85
1631.96 76
1632.05 70
1632.14 70
1632.23 75
1632.33 83
1632.42 93
1632.51 102
1632.60 108
1632.70 109
1632.79 107
1632.88 103
1632.97 99
1633.07 97
1633.16 96
1633.25 96
1633.34 96
1633.44 94
1633.53 89
1633.62 81
1633.71 72
1633.81 62
1633.90 53
1633.99 47
1634.08 44
1634.18 42
1634.27 42
1634.36 43
1634.46 43
1634.55 43
1634.64 44
1634.73 45
1634.83 48
1634.92 54
1635.01 61
1635.10 70
1635.20 79
1635.29 86
1635.38 90
1635.47 91
1635.57 89
1635.66 84
1635.75 79
1635.84 74
1635.94 73
1636.03 74
1636.12 79
1636.21 85
1636.31 92
1636.40 98
1636.49 101
1636.59 101
1636.68 97
1636.77 91
1636.86 83
1636.96 73
1637.05 62
1637.14 49
1637.23 35
1637.33 22
1637.42 10
1637.51 1
1637.60 0
1637.70 0
1637.79 0
1637.88 0
1637.98 0
1638.07 1
1638.16 1
1638.25 0
1638.35 0
1638.44 0
1638.53 0
1638.62 3
1638.72 9
1638.81 16
1638.90 25
1638.99 32
1639.09 39
1639.18 44
1639.27 48
1639.37 53
1639.46 58
1639.55 63
1639.64 70
1639.74 76
1639.83 82
1639.92 86
1640.01 89
1640.11 90
1640.20 89
1640.29 88
1640.39 86
1640.48 85
1640.57 83
1640.66 82
1640.76 80
1640.85 77
1640.94 73
1641.04 67
1641.13 59
1641.22 50
1641.31 39
1641.41 29
1641.50 20
1641.59 13
1641.68 10
1641.78 12
1641.87 17
1641.96 26
1642.06 35
1642.15 44
1642.24 51
1642.33 56
1642.43 58
1642.52 58
1642.61 56
1642.71 53
1642.80 50
1642.89 46
1642.98 41
1643.08 35
1643.17 30
1643.26 27
1643.36 26
1643.45 28
1643.54 33
1643.63 43
1643.73 54
1643.82 65
1643.91 73
1644.01 79
1644.10 80
1644.19 79
1644.28 75
1644.38 71
1644.47 69
1644.56 68
1644.66 70
1644.75 74
1644.84 78
1644.93 81
1645.03 83
1645.12 82
1645.21 78
1645.31 72
1645.40 64
1645.49 54
1645.58 44
1645.68 33
1645.77 22
1645.86 13
1645.96 6
1646.05 3
1646.14 2
1646.23 5
1646.33 11
1646.42 17
1646.51 22
1646.61 24
1646.70 23
1646.79 19
1646.88 12
1646.98 5
1647.07 0
1647.16 0
1647.26 0
1647.35 4
1647.44 13
1647.54 22
1647.63 30
1647.72 36
1647.81 37
1647.91 36
1648.00 32
1648.09 28
1648.19 24
1648.28 22
1648.37 22
1648.47 21
1648.56 20
1648.65 17
1648.74 14
1648.84 9
1648.93 4
1649.02 0
1649.12 0
1649.21 0
1649.30 0
1649.40 0
1649.49 0
1649.58 0
1649.67 0
1649.77 0
1649.86 10
1649.95 27
1650.05 47
1650.14 66
1650.23 83
1650.33 96
1650.42 104
1650.51 109
1650.60 112
1650.70 113
1650.79 115
1650.88 116
1650.98 116
1651.07 115
1651.16 113
1651.26 110
1651.35 107
1651.44 104
1651.53 101
1651.63 98
1651.72 96
1651.81 94
1651.91 92
1652.00 90
1652.09 90
1652.19 91
1652.28 93
1652.37 98
1652.47 103
1652.56 110
1652.65 117
1652.74 122
1652.84 125
1652.93 124
1653.02 120
1653.12 111
1653.21 99
1653.30 84
1653.40 68
1653.49 53
1653.58 40
1653.68 30
1653.77 23
1653.86 19
1653.96 17
1654.05 16
1654.14 16
1654.23 16
1654.33 15
1654.42 13
1654.51 9
1654.61 6
1654.70 3
1654.79 1
1654.89 2
1654.98 5
1655.07 11
1655.17 19
1655.26 28
1655.35 37
1655.45 45
1655.54 52
1655.63 56
1655.73 58
1655.82 58
1655.91 56
1656.01 53
1656.10 51
1656.19 48
1656.28 46
1656.38 44
1656.47 43
1656.56 43
1656.66 41
1656.75 39
1656.84 35
1656.94 29
1657.03 21
1657.12 13
1657.22 4
1657.31 0
1657.40 0
1657.50 0
1657.59 0
1657.68 0
1657.78 0
1657.87 0
1657.96 0
1658.06 0
1658.15 8
1658.24 18
1658.34 29
1658.43 39
1658.52 47
1658.62 52
1658.71 53
1658.80 50
1658.90 44
1658.99 35
1659.08 26
1659.18 16
1659.27 7
1659.36 0
1659.45 0
1659.55 0
1659.64 0
1659.73 0
1659.83 0
1659.92 0
1660.01 3
1660.11 11
1660.20 20
1660.29 30
1660.39 40
1660.48 49
1660.57 59
1660.67 68
1660.76 75
1660.85 80
1660.95 83
1661.04 82
1661.13 80
1661.23 77
1661.32 76
1661.41 77
1661.51 82
1661.60 91
1661.69 102
1661.79 114
1661.88 125
1661.97 132
1662.07 136
1662.16 137
1662.25 138
1662.35 140
1662.44 145
1662.53 152
1662.63 161
1662.72 168
1662.82 173
1662.91 174
1663.00 168
1663.10 158
1663.19 143
1663.28 125
1663.38 107
1663.47 88
1663.56 70
1663.66 55
1663.75 41
1663.84 30
1663.94 22
1664.03 16
1664.12 14
1664.22 16
1664.31 21
1664.40 28
1664.50 37
1664.59 45
1664.68 51
1664.78 54
1664.87 54
1664.96 50
1665.06 44
1665.15 37
1665.24 30
1665.34 23
1665.43 16
1665.52 11
1665.62 7
1665.71 4
1665.80 3
1665.90 4
1665.99 8
1666.09 15
1666.18 22
1666.27 30
1666.37 37
1666.46 43
1666.55 47
1666.65 51
1666.74 55
1666.83 58
1666.93 62
1667.02 65
1667.11 69
1667.21 71
1667.30 73
1667.39 74
1667.49 75
1667.58 75
1667.67 75
1667.77 74
1667.86 73
1667.96 71
1668.05 68
1668.14 65
1668.24 62
1668.33 59
1668.42 56
1668.52 53
1668.61 50
1668.70 47
1668.80 44
1668.89 41
1668.98 39
1669.08 38
1669.17 40
1669.26 45
1669.36 52
1669.45 60
1669.55 69
1669.64 75
1669.73 77
1669.83 75
1669.92 69
1670.01 59
1670.11 49
1670.20 40
1670.29 33
1670.39 28
1670.48 25
1670.58 21
1670.67 16
1670.76 8
1670.86 0
1670.95 0
1671.04 0
1671.14 0
1671.23 0
1671.32 0
1671.42 0
1671.51 0
1671.60 12
1671.70 29
1671.79 46
1671.89 60
1671.98 73
1672.07 82
1672.17 89
1672.26 92
1672.35 94
1672.45 93
1672.54 91
1672.63 88
1672.73 84
1672.82 81
1672.92 79
1673.01 79
1673.10 81
1673.20 86
1673.29 93
1673.38 101
1673.48 109
1673.57 116
1673.67 121
1673.76 124
1673.85 124
1673.95 121
1674.04 116
1674.13 110
1674.23 101
1674.32 93
1674.41 85
1674.51 79
1674.60 75
1674.70 72
1674.79 71
1674.88 69
1674.98 65
1675.07 59
1675.16 49
1675.26 38
1675.35 26
1675.45 17
1675.54 11
1675.63 9
1675.73 10
1675.82 14
1675.91 20
1676.01 28
1676.10 38
1676.20 49
1676.29 64
1676.38 82
1676.48 102
1676.57 125
1676.66 147
1676.76 168
1676.85 187
1676.95 200
1677.04 208
1677.13 210
1677.23 206
1677.32 197
1677.42 185
1677.51 171
1677.60 157
1677.70 145
1677.79 137
1677.88 134
1677.98 134
1678.07 138
1678.17 145
1678.26 153
1678.35 163
1678.45 171
1678.54 179
1678.63 184
1678.73 188
1678.82 190
1678.92 191
1679.01 191
1679.10 191
1679.20 190
1679.29 186
1679.39 181
1679.48 172
1679.57 160
1679.67 146
1679.76 132
1679.85 120
1679.95 111
1680.04 104
1680.14 99
1680.23 96
1680.32 92
1680.42 86
1680.51 77
1680.61 65
1680.70 51
1680.79 37
1680.89 23
1680.98 11
1681.07 2
1681.17 0
1681.26 0
1681.36 0
1681.45 6
1681.54 14
1681.64 23
1681.73 32
1681.83 41
1681.92 48
1682.01 54
1682.11 59
1682.20 62
1682.30 64
1682.39 65
1682.48 66
1682.58 68
1682.67 73
1682.77 79
1682.86 87
1682.95 96
1683.05 107
1683.14 118
1683.24 129
1683.33 138
1683.42 145
1683.52 149
1683.61 148
1683.71 144
1683.80 137
1683.89 128
1683.99 118
1684.08 111
1684.18 106
1684.27 106
1684.36 109
1684.46 114
1684.55 121
1684.64 126
1684.74 130
1684.83 130
1684.93 127
1685.02 122
1685.11 117
1685.21 111
1685.30 106
1685.40 102
1685.49 100
1685.59 98
1685.68 96
1685.77 93
1685.87 88
1685.96 81
1686.06 72
1686.15 63
1686.24 56
1686.34 52
1686.43 52
1686.53 58
1686.62 68
1686.71 80
1686.81 92
1686.90 102
1687.00 107
1687.09 107
1687.18 103
1687.28 94
1687.37 84
1687.47 73
1687.56 63
1687.65 52
1687.75 41
1687.84 30
1687.94 18
1688.03 7
1688.12 0
1688.22 0
1688.31 0
1688.41 0
1688.50 0
1688.60 6
1688.69 18
1688.78 30
1688.88 40
1688.97 47
1689.07 51
1689.16 51
1689.25 49
1689.35 44
1689.44 38
1689.54 31
1689.63 24
1689.72 16
1689.82 8
1689.91 0
1690.01 0
1690.10 0
1690.20 0
1690.29 0
1690.38 0
1690.48 0
1690.57 0
1690.67 5
1690.76 13
1690.85 19
1690.95 23
1691.04 24
1691.14 24
1691.23 25
1691.33 29
1691.42 36
1691.51 48
1691.61 63
1691.70 80
1691.80 99
1691.89 116
1691.98 131
1692.08 142
1692.17 150
1692.27 154
1692.36 154
1692.46 152
1692.55 148
1692.64 142
1692.74 135
1692.83 127
1692.93 118
1693.02 110
1693.12 101
1693.21 92
1693.30 85
1693.40 79
1693.49 76
1693.59 74
1693.68 73
1693.77 72
1693.87 69
1693.96 63
1694.06 54
1694.15 43
1694.25 30
1694.34 19
1694.43 11
1694.53 7
1694.62 8
1694.72 12
1694.81 17
1694.91 23
1695.00 26
1695.09 25
1695.19 22
1695.28 17
1695.38 13
1695.47 11
1695.57 12
1695.66 16
1695.75 22
1695.85 29
1695.94 35
1696.04 39
1696.13 42
1696.23 43
1696.32 45
1696.42 47
1696.51 51
1696.60 56
1696.70 61
1696.79 64
1696.89 64
1696.98 61
1697.08 54
1697.17 47
1697.26 42
1697.36 40
1697.45 43
1697.55 50
1697.64 59
1697.74 68
1697.83 73
1697.92 74
1698.02 68
1698.11 58
1698.21 46
1698.30 32
1698.40 20
1698.49 9
1698.59 1
1698.68 0
1698.77 0
1698.87 0
1698.96 0
1699.06 0
1699.15 3
1699.25 12
1699.34 22
1699.43 31
1699.53 38
1699.62 41
1699.72 42
1699.81 40
1699.91 35
1700.00 30
1700.10 25
1700.19 20
1700.28 15
1700.38 11
1700.47 6
1700.57 1
1700.66 0
1700.76 0
1700.85 0
1700.95 0
1701.04 0
1701.13 0
1701.23 0
1701.32 0
1701.42 4
1701.51 12
1701.61 20
1701.70 27
1701.80 32
1701.89 34
1701.98 34
1702.08 32
1702.17 30
1702.27 29
1702.36 30
1702.46 33
1702.55 35
1702.65 37
1702.74 35
1702.84 31
1702.93 25
1703.02 19
1703.12 15
1703.21 15
1703.31 18
1703.40 26
1703.50 34
1703.59 43
1703.69 48
1703.78 50
1703.87 48
1703.97 42
1704.06 35
1704.16 27
1704.25 22
1704.35 21
1704.44 24
1704.54 30
1704.63 39
1704.73 49
1704.82 59
1704.91 67
1705.01 73
1705.10 76
1705.20 78
1705.29 77
1705.39 75
1705.48 71
1705.58 67
1705.67 63
1705.77 60
1705.86 60
1705.96 63
1706.05 68
1706.14 77
1706.24 88
1706.33 99
1706.43 109
1706.52 118
1706.62 123
1706.71 125
1706.81 124
1706.90 121
1707.00 118
1707.09 115
1707.19 115
1707.28 118
1707.37 124
1707.47 132
1707.56 141
1707.66 148
1707.75 153
1707.85 155
1707.94 154
1708.04 153
1708.13 150
1708.23 149
1708.32 148
1708.42 148
1708.51 148
1708.60 149
1708.70 150
1708.79 152
1708.89 154
1708.98 157
1709.08 161
1709.17 166
1709.27 171
1709.36 174
1709.46 175
1709.55 174
1709.65 169
1709.74 163
1709.84 154
1709.93 147
1710.03 142
1710.12 143
1710.21 148
1710.31 158
1710.40 171
1710.50 183
1710.59 194
1710.69 199
1710.78 199
1710.88 194
1710.97 187
1711.07 178
1711.16 171
1711.26 166
1711.35 165
1711.45 168
1711.54 173
1711.64 180
1711.73 186
1711.82 193
1711.92 198
1712.01 203
1712.11 207
1712.20 211
1712.30 216
1712.39 220
1712.49 224
1712.58 226
1712.68 226
1712.77 223
1712.87 218
1712.96 211
1713.06 204
1713.15 196
1713.25 189
1713.34 182
1713.44 175
1713.53 169
1713.63 163
1713.72 157
1713.82 150
1713.91 143
1714.00 135
1714.10 124
1714.19 110
1714.29 94
1714.38 76
1714.48 57
1714.57 40
1714.67 26
1714.76 16
1714.86 12
1714.95 13
1715.05 18
1715.14 27
1715.24 39
1715.33 52
1715.43 64
1715.52 74
1715.62 79
1715.71 79
1715.81 72
1715.90 57
1716.00 37
1716.09 13
1716.19 0
1716.28 0
1716.38 0
1716.47 0
1716.57 0
1716.66 0
1716.76 0
1716.85 0
1716.95 15
1717.04 33
1717.14 47
1717.23 59
1717.33 68
1717.42 75
1717.51 80
1717.61 86
1717.70 92
1717.80 99
1717.89 104
1717.99 109
1718.08 111
1718.18 111
1718.27 109
1718.37 106
1718.46 105
1718.56 106
1718.65 110
1718.75 118
1718.84 127
1718.94 136
1719.03 143
1719.13 146
1719.22 144
1719.32 139
1719.41 131
1719.51 122
1719.60 113
1719.70 106
1719.79 100
1719.89 94
1719.98 90
1720.08 87
1720.17 85
1720.27 85
1720.36 87
1720.46 92
1720.55 99
1720.65 106
1720.74 112
1720.84 116
1720.93 117
1721.03 114
1721.12 110
1721.22 104
1721.31 99
1721.41 95
1721.50 94
1721.60 94
1721.69 95
1721.79 97
1721.88 98
1721.98 99
1722.07 100
1722.17 101
1722.26 103
1722.36 105
1722.45 108
1722.55 112
1722.64 117
1722.74 122
1722.83 127
1722.93 129
1723.02 129
1723.12 125
1723.21 116
1723.31 104
1723.40 90
1723.50 75
1723.59 61
1723.69 51
1723.78 44
1723.88 41
1723.97 41
1724.07 42
1724.17 43
1724.26 45
1724.36 46
1724.45 47
1724.55 50
1724.64 55
1724.74 61
1724.83 68
1724.93 74
1725.02 79
1725.12 83
1725.21 84
1725.31 84
1725.40 83
1725.50 82
1725.59 80
1725.69 78
1725.78 75
1725.88 71
1725.97 67
1726.07 63
1726.16 59
1726.26 57
1726.35 58
1726.45 60
1726.54 65
1726.64 72
1726.73 78
1726.83 84
1726.92 88
1727.02 89
1727.11 87
1727.21 82
1727.30 76
1727.40 70
1727.49 65
1727.59 61
1727.69 60
1727.78 61
1727.88 62
1727.97 64
1728.07 66
1728.16 68
1728.26 70
1728.35 73
1728.45 77
1728.54 81
1728.64 83
1728.73 84
1728.83 82
1728.92 76
1729.02 67
1729.11 55
1729.21 41
1729.30 27
1729.40 13
1729.49 1
1729.59 0
1729.68 0
1729.78 0
1729.88 0
1729.97 0
1730.07 0
1730.16 1
1730.26 7
1730.35 11
1730.45 13
1730.54 13
1730.64 10
1730.73 7
1730.83 4
1730.92 3
1731.02 2
1731.11 3
1731.21 5
1731.30 7
1731.40 8
1731.50 9
1731.59 10
1731.69 11
1731.78 13
1731.88 17
1731.97 21
1732.07 25
1732.16 29
1732.26 31
1732.35 31
1732.45 30
1732.54 29
1732.64 27
1732.73 28
1732.83 31
1732.92 37
1733.02 46
1733.12 55
1733.21 63
1733.31 67
1733.40 66
1733.50 61
1733.59 53
1733.69 45
1733.78 40
1733.88 39
1733.97 44
1734.07 54
1734.16 65
1734.26 75
1734.36 81
1734.45 83
1734.55 80
1734.64 74
1734.74 68
1734.83 62
1734.93 58
1735.02 57
1735.12 58
1735.21 59
1735.31 60
1735.40 59
1735.50 57
1735.60 54
1735.69 52
1735.79 52
1735.88 54
1735.98 59
1736.07 67
1736.17 79
1736.26 92
1736.36 108
1736.45 123
1736.55 139
1736.65 151
1736.74 160
1736.84 162
1736.93 158
1737.03 146
1737.12 128
1737.22 107
1737.31 87
1737.41 69
1737.50 59
1737.60 56
1737.70 62
1737.79 74
1737.89 91
1737.98 107
1738.08 120
1738.17 127
1738.27 128
1738.36 124
1738.46 116
1738.55 106
1738.65 98
1738.75 92
1738.84 88
1738.94 84
1739.03 80
1739.13 75
1739.22 67
1739.32 57
1739.41 46
1739.51 36
1739.60 27
1739.70 19
1739.80 14
1739.89 10
1739.99 9
1740.08 8
1740.18 10
1740.27 12
1740.37 14
1740.46 16
1740.56 16
1740.66 15
1740.75 12
1740.85 8
1740.94 4
1741.04 2
1741.13 2
1741.23 6
1741.32 11
1741.42 18
1741.52 26
1741.61 32
1741.71 35
1741.80 37
1741.90 36
1741.99 35
1742.09 32
1742.18 30
1742.28 28
1742.38 27
1742.47 25
1742.57 23
1742.66 20
1742.76 17
1742.85 14
1742.95 12
1743.05 9
1743.14 6
1743.24 1
1743.33 0
1743.43 0
1743.52 0
1743.62 0
1743.71 0
1743.81 0
1743.91 6
1744.00 34
1744.10 67
1744.19 101
1744.29 132
1744.38 155
1744.48 168
1744.58 173
1744.67 169
1744.77 161
1744.86 151
1744.96 141
1745.05 133
1745.15 128
1745.25 124
1745.34 122
1745.44 120
1745.53 118
1745.63 117
1745.72 118
1745.82 120
1745.92 122
1746.01 123
1746.11 123
1746.20 120
1746.30 115
1746.39 107
1746.49 100
1746.58 96
1746.68 96
1746.78 100
1746.87 106
1746.97 113
1747.06 117
1747.16 118
1747.25 115
1747.35 109
1747.45 102
1747.54 94
1747.64 89
1747.73 85
1747.83 83
1747.93 82
1748.02 81
1748.12 79
1748.21 75
1748.31 68
1748.40 59
1748.50 46
1748.60 32
1748.69 17
1748.79 3
1748.88 0
1748.98 0
1749.07 0
1749.17 0
1749.27 8
1749.36 21
1749.46 32
1749.55 40
1749.65 45
1749.74 46
1749.84 47
1749.94 49
1750.03 53
1750.13 60
1750.22 68
1750.32 76
1750.42 83
1750.51 87
1750.61 90
1750.70 91
1750.80 91
1750.89 93
1750.99 94
1751.09 96
1751.18 96
1751.28 94
1751.37 91
1751.47 86
1751.57 79
1751.66 72
1751.76 65
1751.85 58
1751.95 53
1752.04 49
1752.14 47
1752.24 48
1752.33 51
1752.43 55
1752.52 61
1752.62 68
1752.72 75
1752.81 82
1752.91 87
1753.00 90
1753.10 91
1753.20 89
1753.29 85
1753.39 80
1753.48 73
1753.58 66
1753.67 59
1753.77 54
1753.87 51
1753.96 50
1754.06 49
1754.15 50
1754.25 52
1754.35 54
1754.44 57
1754.54 61
1754.63 65
1754.73 69
1754.83 73
1754.92 75
1755.02 77
1755.11 77
1755.21 77
1755.31 75
1755.40 73
1755.50 70
1755.59 67
1755.69 64
1755.79 62
1755.88 62
1755.98 63
1756.07 64
1756.17 65
1756.27 63
1756.36 58
1756.46 50
1756.55 40
1756.65 29
1756.75 19
1756.84 12
1756.94 8
1757.03 7
1757.13 8
1757.23 8
1757.32 7
1757.42 4
1757.51 0
1757.61 0
1757.71 0
1757.80 0
1757.90 2
1757.99 13
1758.09 26
1758.19 40
1758.28 51
1758.38 59
1758.47 62
1758.57 61
1758.67 57
1758.76 51
1758.86 46
1758.95 44
1759.05 45
1759.15 50
1759.24 58
1759.34 66
1759.43 75
1759.53 82
1759.63 88
1759.72 92
1759.82 93
1759.91 94
1760.01 94
1760.11 94
1760.20 93
1760.30 93
1760.39 93
1760.49 94
1760.59 95
1760.68 97
1760.78 100
1760.88 103
1760.97 106
1761.07 108
1761.16 108
1761.26 106
1761.36 100
1761.45 92
1761.55 79
1761.64 65
1761.74 49
1761.84 34
1761.93 22
1762.03 13
1762.12 8
1762.22 7
1762.32 8
1762.41 12
1762.51 16
1762.61 21
1762.70 27
1762.80 33
1762.89 41
1762.99 50
1763.09 61
1763.18 72
1763.28 83
1763.37 92
1763.47 100
1763.57 107
1763.66 112
1763.76 116
1763.86 121
1763.95 126
1764.05 130
1764.14 134
1764.24 137
1764.34 141
1764.43 143
1764.53 146
1764.63 148
1764.72 151
1764.82 155
1764.91 160
1765.01 166
1765.11 172
1765.20 177
1765.30 181
1765.40 183
1765.49 180
1765.59 173
1765.68 160
1765.78 142
1765.88 120
1765.97 95
1766.07 71
1766.16 50
1766.26 34
1766.36 23
1766.45 16
1766.55 14
1766.65 13
1766.74 13
1766.84 11
1766.94 7
1767.03 2
1767.13 0
1767.22 0
1767.32 0
1767.42 2
1767.51 10
1767.61 20
1767.71 29
1767.80 37
1767.90 41
1767.99 41
1768.09 37
1768.19 32
1768.28 26
1768.38 21
1768.48 17
1768.57 17
1768.67 19
1768.76 24
1768.86 29
1768.96 36
1769.05 43
1769.15 50
1769.25 58
1769.34 65
1769.44 73
1769.54 81
1769.63 90
1769.73 98
1769.82 106
1769.92 112
1770.02 115
1770.11 116
1770.21 114
1770.31 110
1770.40 103
1770.50 96
1770.60 90
1770.69 86
1770.79 84
1770.88 84
1770.98 87
1771.08 90
1771.17 93
1771.27 95
1771.37 94
1771.46 90
1771.56 84
1771.66 78
1771.75 71
1771.85 66
1771.94 62
1772.04 60
1772.14 58
1772.23 58
1772.33 57
1772.43 55
1772.52 51
1772.62 47
1772.72 42
1772.81 36
1772.91 31
1773.01 27
1773.10 24
1773.20 22
1773.29 22
1773.39 23
1773.49 25
1773.58 26
1773.68 27
1773.78 27
1773.87 26
1773.97 24
1774.07 19
1774.16 14
1774.26 6
1774.36 0
1774.45 0
1774.55 0
1774.65 0
1774.74 0
1774.84 0
1774.93 0
1775.03 0
1775.13 8
1775.22 25
1775.32 42
1775.42 59
1775.51 73
1775.61 81
1775.71 84
1775.80 80
1775.90 71
1776.00 60
1776.09 48
1776.19 39
1776.29 35
1776.38 37
1776.48 44
1776.58 57
1776.67 72
1776.77 88
1776.86 103
1776.96 113
1777.06 120
1777.15 121
1777.25 119
1777.35 114
1777.44 108
1777.54 102
1777.64 95
1777.73 89
1777.83 82
1777.93 76
1778.02 69
1778.12 63
1778.22 58
1778.31 54
1778.41 53
1778.51 53
1778.60 55
1778.70 59
1778.80 64
1778.89 71
1778.99 81
1779.09 94
1779.18 110
1779.28 127
1779.38 144
1779.47 157
1779.57 165
1779.67 166
1779.76 162
1779.86 154
1779.96 144
1780.05 136
1780.15 131
1780.25 129
1780.34 130
1780.44 133
1780.54 136
1780.63 140
1780.73 143
1780.83 147
1780.92 154
1781.02 165
1781.12 179
1781.21 193
1781.31 207
1781.41 218
1781.50 224
1781.60 224
1781.70 218
1781.79 208
1781.89 194
1781.99 179
1782.08 163
1782.18 148
1782.28 133
1782.37 120
1782.47 108
1782.57 98
1782.66 90
1782.76 83
1782.86 77
1782.95 71
1783.05 65
1783.15 58
1783.24 51
1783.34 42
1783.44 34
1783.53 27
1783.63 23
1783.73 21
1783.82 24
1783.92 29
1784.02 37
1784.11 44
1784.21 50
1784.31 53
1784.40 52
1784.50 47
1784.60 40
1784.69 31
1784.79 21
1784.89 11
1784.98 2
1785.08 0
1785.18 0
1785.27 0
1785.37 0
1785.47 0
1785.56 0
1785.66 0
1785.76 3
1785.85 8
1785.95 11
1786.05 12
1786.14 11
1786.24 11
1786.34 12
1786.44 14
1786.53 18
1786.63 23
1786.73 28
1786.82 33
1786.92 36
1787.02 39
1787.11 42
1787.21 45
1787.31 48
1787.40 50
1787.50 51
1787.60 49
1787.69 46
1787.79 40
1787.89 35
1787.98 30
1788.08 28
1788.18 28
1788.27 31
1788.37 36
1788.47 44
1788.57 52
1788.66 59
1788.76 62
1788.86 62
1788.95 58
1789.05 53
1789.15 48
1789.24 46
1789.34 49
1789.44 59
1789.53 74
1789.63 94
1789.73 115
1789.82 136
1789.92 154
1790.02 168
1790.12 177
1790.21 181
1790.31 181
1790.41 179
1790.50 177
1790.60 176
1790.70 177
1790.79 183
1790.89 191
1790.99 202
1791.08 213
1791.18 222
1791.28 227
1791.38 228
1791.47 224
1791.57 217
1791.67 209
1791.76 200
1791.86 194
1791.96 189
1792.05 185
1792.15 182
1792.25 180
1792.34 177
1792.44 174
1792.54 170
1792.64 167
1792.73 165
1792.83 164
1792.93 164
1793.02 165
1793.12 167
1793.22 170
1793.31 174
1793.41 180
1793.51 186
1793.61 191
1793.70 195
1793.80 195
1793.90 193
1793.99 189
1794.09 184
1794.19 179
1794.28 175
1794.38 173
1794.48 170
1794.58 166
1794.67 159
1794.77 148
1794.87 132
1794.96 114
1795.06 97
1795.16 82
1795.25 71
1795.35 66
1795.45 66
1795.55 71
1795.64 77
1795.74 85
1795.84 92
1795.93 99
1796.03 105
1796.13 110
1796.23 113
1796.32 115
1796.42 116
1796.52 116
1796.61 114
1796.71 111
1796.81 109
1796.90 106
1797.00 104
1797.10 102
1797.20 100
1797.29 98
1797.39 97
1797.49 95
1797.58 95
1797.68 95
1797.78 97
1797.88 100
1797.97 103
1798.07 104
1798.17 103
1798.26 97
1798.36 87
1798.46 74
1798.56 58
1798.65 41
1798.75 28
1798.85 17
1798.94 12
1799.04 9
1799.14 10
1799.24 12
1799.33 15
1799.43 17
1799.53 20
1799.62 24
1799.72 29
1799.82 35
1799.92 43
1800.01 51
1800.11 59
1800.21 66
1800.30 72
1800.40 77
1800.50 84
1800.60 91
1800.69 99
1800.79 106
1800.89 112
1800.98 115
1801.08 113
1801.18 108
1801.28 100
1801.37 90
1801.47 79
1801.57 69
1801.67 59
1801.76 49
1801.86 41
1801.96 34
1802.05 29
1802.15 27
1802.25 26
1802.35 27
1802.44 30
1802.54 32
1802.64 33
1802.73 31
1802.83 28
1802.93 23
1803.03 17
1803.12 11
1803.22 5
1803.32 1
1803.42 0
1803.51 0
1803.61 0
1803.71 0
1803.80 0
1803.90 0
1804.00 0
1804.10 0
1804.19 0
1804.29 2
1804.39 9
1804.49 17
1804.58 26
1804.68 35
1804.78 45
1804.87 55
1804.97 64
1805.07 71
1805.17 75
1805.26 75
1805.36 73
1805.46 70
1805.56 65
1805.65 60
1805.75 58
1805.85 58
1805.95 61
1806.04 66
1806.14 73
1806.24 81
1806.33 91
1806.43 100
1806.53 109
1806.63 118
1806.72 127
1806.82 136
1806.92 147
1807.02 159
1807.11 170
1807.21 180
1807.31 187
1807.41 187
1807.50 180
1807.60 166
1807.70 147
1807.79 125
1807.89 103
1807.99 83
1808.09 68
1808.18 57
1808.28 50
1808.38 44
1808.48 40
1808.57 35
1808.67 30
1808.77 25
1808.87 22
1808.96 23
1809.06 27
1809.16 36
1809.26 49
1809.35 66
1809.45 86
1809.55 108
1809.65 128
1809.74 146
1809.84 159
1809.94 166
1810.04 166
1810.13 162
1810.23 154
1810.33 144
1810.43 136
1810.52 129
1810.62 126
1810.72 124
1810.81 125
1810.91 126
1811.01 127
1811.11 128
1811.20 126
1811.30 124
1811.40 121
1811.50 117
1811.59 112
1811.69 107
1811.79 101
1811.89 95
1811.98 90
1812.08 88
1812.18 88
1812.28 92
1812.37 99
1812.47 110
1812.57 122
1812.67 135
1812.76 146
1812.86 154
1812.96 158
1813.06 157
1813.15 153
1813.25 145
1813.35 134
1813.45 123
1813.54 112
1813.64 100
1813.74 89
1813.84 80
1813.94 73
1814.03 70
1814.13 71
1814.23 77
1814.33 87
1814.42 98
1814.52 109
1814.62 116
1814.72 118
1814.81 114
1814.91 106
1815.01 94
1815.11 82
1815.20 70
1815.30 61
1815.40 55
1815.50 51
1815.59 51
1815.69 53
1815.79 59
1815.89 68
1815.98 81
1816.08 96
1816.18 113
1816.28 130
1816.37 144
1816.47 155
1816.57 161
1816.67 163
1816.76 162
1816.86 158
1816.96 153
1817.06 147
1817.16 141
1817.25 134
1817.35 128
1817.45 121
1817.55 114
1817.64 108
1817.74 102
1817.84 95
1817.94 87
1818.03 77
1818.13 66
1818.23 55
1818.33 45
1818.42 38
1818.52 35
1818.62 37
1818.72 43
1818.82 52
1818.91 63
1819.01 74
1819.11 85
1819.21 96
1819.30 105
1819.40 113
1819.50 119
1819.60 124
1819.69 126
1819.79 126
1819.89 125
1819.99 122
1820.09 119
1820.18 116
1820.28 113
1820.38 110
1820.48 106
1820.57 102
1820.67 96
1820.77 90
1820.87 82
1820.97 73
1821.06 63
1821.16 52
1821.26 39
1821.36 26
1821.45 11
1821.55 0
1821.65 0
1821.75 0
1821.84 0
1821.94 0
1822.04 0
1822.14 0
1822.24 0
1822.33 6
1822.43 20
1822.53 32
1822.63 42
1822.72 49
1822.82 52
1822.92 51
1823.02 46
1823.12 37
1823.21 25
1823.31 15
1823.41 7
1823.51 4
1823.60 7
1823.70 15
1823.80 28
1823.90 41
1824.00 53
1824.09 62
1824.19 65
1824.29 64
1824.39 61
1824.49 57
1824.58 54
1824.68 55
1824.78 60
1824.88 71
1824.97 87
1825.07 104
1825.17 120
1825.27 133
1825.37 141
1825.46 143
1825.56 138
1825.66 130
1825.76 120
1825.85 110
1825.95 102
1826.05 95
1826.15 90
1826.25 87
1826.34 86
1826.44 86
1826.54 89
1826.64 94
1826.74 101
1826.83 109
1826.93 117
1827.03 124
1827.13 130
1827.23 136
1827.32 142
1827.42 149
1827.52 159
1827.62 171
1827.71 183
1827.81 194
1827.91 201
1828.01 204
1828.11 200
1828.20 190
1828.30 174
1828.40 154
1828.50 133
1828.60 111
1828.69 92
1828.79 77
1828.89 65
1828.99 57
1829.09 51
1829.18 45
1829.28 39
1829.38 32
1829.48 24
1829.58 16
1829.67 7
1829.77 0
1829.87 0
1829.97 0
1830.07 0
1830.16 0
1830.26 0
1830.36 0
1830.46 6
1830.56 10
1830.65 13
1830.75 15
1830.85 16
1830.95 17
1831.05 21
1831.14 28
1831.24 36
1831.34 47
1831.44 57
1831.54 65
1831.63 72
1831.73 76
1831.83 78
1831.93 78
1832.03 78
1832.12 79
1832.22 79
1832.32 82
1832.42 85
1832.52 91
1832.61 100
1832.71 111
1832.81 125
1832.91 138
1833.01 150
1833.10 159
1833.20 163
1833.30 162
1833.40 155
1833.50 144
1833.59 130
1833.69 117
1833.79 104
1833.89 93
1833.99 85
1834.08 81
1834.18 80
1834.28 82
1834.38 87
1834.48 95
1834.58 105
1834.67 118
1834.77 131
1834.87 141
1834.97 148
1835.07 150
1835.16 146
1835.26 137
1835.36 124
1835.46 109
1835.56 95
1835.65 82
1835.75 73
1835.85 66
1835.95 62
1836.05 59
1836.15 57
1836.24 57
1836.34 58
1836.44 61
1836.54 65
1836.64 72
1836.73 80
1836.83 88
1836.93 96
1837.03 101
1837.13 104
1837.23 105
1837.32 105
1837.42 104
1837.52 103
1837.62 102
1837.72 103
1837.81 105
1837.91 108
1838.01 113
1838.11 120
1838.21 128
1838.31 137
1838.40 145
1838.50 153
1838.60 158
1838.70 159
1838.80 157
1838.89 150
1838.99 140
1839.09 128
1839.19 113
1839.29 98
1839.39 83
1839.48 69
1839.58 56
1839.68 44
1839.78 35
1839.88 29
1839.97 25
1840.07 23
1840.17 24
1840.27 27
1840.37 34
1840.47 41
1840.56 50
1840.66 59
1840.76 66
1840.86 70
1840.96 70
1841.06 66
1841.15 59
1841.25 50
1841.35 42
1841.45 37
1841.55 35
1841.65 36
1841.74 41
1841.84 47
1841.94 53
1842.04 57
1842.14 58
1842.24 55
1842.33 49
1842.43 41
1842.53 33
1842.63 27
1842.73 24
1842.82 26
1842.92 34
1843.02 49
1843.12 68
1843.22 91
1843.32 114
1843.41 136
1843.51 153
1843.61 166
1843.71 175
1843.81 181
1843.91 184
1844.01 187
1844.10 189
1844.20 189
1844.30 186
1844.40 177
1844.50 162
1844.60 142
1844.69 119
1844.79 94
1844.89 71
1844.99 51
1845.09 36
1845.19 23
1845.28 14
1845.38 7
1845.48 3
1845.58 2
1845.68 6
1845.78 14
1845.87 26
1845.97 42
1846.07 60
1846.17 77
1846.27 91
1846.37 101
1846.46 108
1846.56 111
1846.66 113
1846.76 114
1846.86 114
1846.96 114
1847.06 112
1847.15 110
1847.25 106
1847.35 100
1847.45 95
1847.55 89
1847.65 86
1847.74 85
1847.84 87
1847.94 90
1848.04 94
1848.14 98
1848.24 101
1848.34 100
1848.43 97
1848.53 90
1848.63 81
1848.73 70
1848.83 60
1848.93 51
1849.02 46
1849.12 46
1849.22 49
1849.32 56
1849.42 64
1849.52 71
1849.62 77
1849.71 82
1849.81 85
1849.91 86
1850.01 87
1850.11 87
1850.21 86
1850.30 84
1850.40 81
1850.50 76
1850.60 72
1850.70 67
1850.80 65
1850.90 66
1850.99 69
1851.09 76
1851.19 86
1851.29 98
1851.39 110
1851.49 122
1851.59 131
1851.68 137
1851.78 140
1851.88 139
1851.98 135
1852.08 128
1852.18 120
1852.28 112
1852.37 103
1852.47 95
1852.57 87
1852.67 80
1852.77 75
1852.87 71
1852.97 69
1853.06 69
1853.16 69
1853.26 70
1853.36 72
1853.46 76
1853.56 80
1853.66 86
1853.75 94
1853.85 103
1853.95 112
1854.05 120
1854.15 125
1854.25 126
1854.35 123
1854.45 118
1854.54 110
1854.64 101
1854.74 93
1854.84 86
1854.94 80
1855.04 76
1855.14 72
1855.23 69
1855.33 66
1855.43 63
1855.53 59
1855.63 56
1855.73 51
1855.83 46
1855.92 41
1856.02 36
1856.12 31
1856.22 27
1856.32 22
1856.42 16
1856.52 10
1856.62 3
1856.71 0
1856.81 0
1856.91 0
1857.01 0
1857.11 0
1857.21 0
1857.31 0
1857.41 8
1857.50 17
1857.60 26
1857.70 33
1857.80 38
1857.90 41
1858.00 42
1858.10 41
1858.19 37
1858.29 30
1858.39 19
1858.49 5
1858.59 0
1858.69 0
1858.79 0
1858.89 0
1858.98 0
1859.08 0
1859.18 0
1859.28 4
1859.38 17
1859.48 27
1859.58 32
1859.68 31
1859.77 26
1859.87 19
1859.97 13
1860.07 10
1860.17 11
1860.27 14
1860.37 19
1860.47 23
1860.57 25
1860.66 24
1860.76 20
1860.86 15
1860.96 11
1861.06 10
1861.16 13
1861.26 20
1861.36 29
1861.45 40
1861.55 50
1861.65 59
1861.75 66
1861.85 70
1861.95 73
1862.05 72
1862.15 69
1862.25 64
1862.34 58
1862.44 52
1862.54 47
1862.64 45
1862.74 46
1862.84 50
1862.94 54
1863.04 59
1863.13 61
1863.23 62
1863.33 61
1863.43 59
1863.53 58
1863.63 61
1863.73 66
1863.83 74
1863.93 83
1864.02 90
1864.12 94
1864.22 94
1864.32 90
1864.42 82
1864.52 72
1864.62 63
1864.72 55
1864.82 51
1864.91 49
1865.01 50
1865.11 54
1865.21 58
1865.31 63
1865.41 68
1865.51 72
1865.61 74
1865.71 76
1865.80 77
1865.90 78
1866.00 79
1866.10 81
1866.20 81
1866.30 81
1866.40 79
1866.50 74
1866.60 68
1866.70 59
1866.79 51
1866.89 43
1866.99 36
1867.09 32
1867.19 29
1867.29 26
1867.39 24
1867.49 22
1867.59 21
1867.69 20
1867.78 20
1867.88 20
1867.98 21
1868.08 20
1868.18 19
1868.28 15
1868.38 11
1868.48 6
1868.58 2
1868.68 0
1868.77 0
1868.87 0
1868.97 0
1869.07 0
1869.17 0
1869.27 0
1869.37 0
1869.47 0
1869.57 1
1869.67 4
1869.76 7
1869.86 11
1869.96 16
1870.06 20
1870.16 22
1870.26 23
1870.36 23
1870.46 20
1870.56 15
1870.66 11
1870.75 8
1870.85 6
1870.95 7
1871.05 11
1871.15 17
1871.25 24
1871.35 32
1871.45 38
1871.55 44
1871.65 48
1871.75 51
1871.84 52
1871.94 53
1872.04 52
1872.14 51
1872.24 49
1872.34 48
1872.44 48
1872.54 51
1872.64 55
1872.74 61
1872.84 69
1872.93 76
1873.03 82
1873.13 84
1873.23 83
1873.33 80
1873.43 76
1873.53 72
1873.63 69
1873.73 66
1873.83 65
1873.93 65
1874.03 64
1874.12 65
1874.22 66
1874.32 68
1874.42 70
1874.52 70
1874.62 69
1874.72 65
1874.82 58
1874.92 49
1875.02 39
1875.12 29
1875.22 21
1875.31 14
1875.41 7
1875.51 2
1875.61 0
1875.71 0
1875.81 0
1875.91 0
1876.01 0
1876.11 9
1876.21 22
1876.31 37
1876.41 50
1876.50 59
1876.60 65
1876.70 66
1876.80 63
1876.90 58
1877.00 54
1877.10 52
1877.20 52
1877.30 53
1877.40 55
1877.50 55
1877.60 54
1877.70 51
1877.79 47
1877.89 43
1877.99 41
1878.09 40
1878.19 41
1878.29 43
1878.39 46
1878.49 49
1878.59 52
1878.69 54
1878.79 57
1878.89 60
1878.99 65
1879.09 70
1879.18 75
1879.28 80
1879.38 83
1879.48 84
1879.58 84
1879.68 83
1879.78 82
1879.88 81
1879.98 82
1880.08 84
1880.18 88
1880.28 92
1880.38 95
1880.48 97
1880.57 96
1880.67 93
1880.77 87
1880.87 80
1880.97 72
1881.07 64
1881.17 57
1881.27 51
1881.37 45
1881.47 41
1881.57 36
1881.67 32
1881.77 28
1881.87 24
1881.97 21
1882.07 18
1882.16 15
1882.26 12
1882.36 10
1882.46 9
1882.56 9
1882.66 12
1882.76 18
1882.86 26
1882.96 36
1883.06 47
1883.16 57
1883.26 65
1883.36 71
1883.46 75
1883.56 77
1883.66 78
1883.75 79
1883.85 79
1883.95 78
1884.05 76
1884.15 73
1884.25 68
1884.35 63
1884.45 57
1884.55 52
1884.65 47
1884.75 42
1884.85 37
1884.95 31
1885.05 24
1885.15 16
1885.25 7
1885.35 0
1885.45 0
1885.54 0
1885.64 0
1885.74 0
1885.84 0
1885.94 0
1886.04 1
1886.14 5
1886.24 9
1886.34 10
1886.44 10
1886.54 9
1886.64 8
1886.74 7
1886.84 8
1886.94 11
1887.04 15
1887.14 20
1887.24 25
1887.34 29
1887.43 32
1887.53 35
1887.63 39
1887.73 44
1887.83 51
1887.93 60
1888.03 71
1888.13 84
1888.23 96
1888.33 107
1888.43 114
1888.53 119
1888.63 119
1888.73 115
1888.83 108
1888.93 99
1889.03 90
1889.13 82
1889.23 75
1889.33 69
1889.43 65
1889.52 63
1889.62 62
1889.72 62
1889.82 64
1889.92 68
1890.02 72
1890.12 77
1890.22 81
1890.32 84
1890.42 85
1890.52 83
1890.62 79
1890.72 74
1890.82 69
1890.92 65
1891.02 63
1891.12 63
1891.22 67
1891.32 71
1891.42 76
1891.52 80
1891.62 83
1891.72 82
1891.82 80
1891.92 76
1892.01 72
1892.11 68
1892.21 66
1892.31 64
1892.41 64
1892.51 66
1892.61 68
1892.71 71
1892.81 73
1892.91 73
1893.01 72
1893.11 71
1893.21 70
1893.31 70
1893.41 71
1893.51 75
1893.61 80
1893.71 83
1893.81 85
1893.91 85
1894.01 82
1894.11 79
1894.21 75
1894.31 74
1894.41 74
1894.51 77
1894.61 80
1894.71 83
1894.81 85
1894.90 84
1895.00 81
1895.10 76
1895.20 70
1895.30 64
1895.40 59
1895.50 55
1895.60 52
1895.70 50
1895.80 47
1895.90 42
1896.00 36
1896.10 31
1896.20 26
1896.30 24
1896.40 26
1896.50 31
1896.60 39
1896.70 47
1896.80 55
1896.90 60
1897.00 62
1897.10 59
1897.20 53
1897.30 46
1897.40 38
1897.50 32
1897.60 29
1897.70 30
1897.80 35
1897.90 44
1898.00 55
1898.10 68
1898.20 78
1898.30 84
1898.40 85
1898.50 80
1898.60 70
1898.70 57
1898.80 43
1898.90 33
1898.99 27
1899.09 27
1899.19 32
1899.29 41
1899.39 50
1899.49 57
1899.59 61
1899.69 60
1899.79 56
1899.89 50
1899.99 42
1900.09 35
1900.19 29
1900.29 24
1900.39 19
1900.49 15
1900.59 11
1900.69 6
1900.79 2
1900.89 0
1900.99 0
1901.09 0
1901.19 0
1901.29 2
1901.39 7
1901.49 13
1901.59 18
1901.69 24
1901.79 30
1901.89 37
1901.99 42
1902.09 48
1902.19 52
1902.29 55
1902.39 57
1902.49 57
1902.59 55
1902.69 52
1902.79 48
1902.89 43
1902.99 36
1903.09 29
1903.19 21
1903.29 13
1903.39 4
1903.49 0
1903.59 0
1903.69 0
1903.79 0
1903.89 0
1903.99 0
1904.09 0
1904.19 0
1904.29 3
1904.39 14
1904.49 26
1904.59 40
1904.69 53
1904.79 66
1904.89 77
1904.99 85
1905.09 89
1905.19 87
1905.29 81
1905.39 70
1905.49 58
1905.59 44
1905.69 33
1905.79 24
1905.89 21
1905.99 23
1906.09 29
1906.19 38
1906.29 50
1906.39 60
1906.49 69
1906.59 75
1906.69 77
1906.79 76
1906.89 75
1906.99 75
1907.09 78
1907.19 84
1907.29 94
1907.39 107
1907.49 119
1907.59 129
1907.69 135
1907.79 135
1907.89 129
1907.99 119
1908.09 105
1908.19 89
1908.29 75
1908.39 66
1908.49 61
1908.59 62
1908.69 67
1908.79 75
1908.89 83
1908.99 87
1909.09 87
1909.19 82
1909.29 73
1909.39 63
1909.49 53
1909.59 46
1909.69 42
1909.79 41
1909.89 42
1909.99 42
1910.09 40
1910.19 37
1910.29 32
1910.39 27
1910.49 22
1910.59 18
1910.69 15
1910.79 13
1910.89 11
1910.99 9
1911.09 7
1911.19 5
1911.29 2
1911.39 0
1911.49 0
1911.59 0
1911.69 0
1911.79 0
1911.89 0
1911.99 0
1912.09 0
1912.19 0
1912.29 7
1912.39 15
1912.49 22
1912.59 30
1912.69 35
1912.79 39
1912.89 41
1912.99 42
1913.09 44
1913.19 46
1913.29 50
1913.39 57
1913.50 67
1913.60 78
1913.70 89
1913.80 98
1913.90 106
1914.00 111
1914.10 113
1914.20 113
1914.30 111
1914.40 110
1914.50 109
1914.60 108
1914.70 107
1914.80 106
1914.90 104
1915.00 103
1915.10 102
1915.20 101
1915.30 101
1915.40 102
1915.50 103
1915.60 104
1915.70 106
1915.80 108
1915.90 113
1916.00 121
1916.10 131
1916.20 143
1916.30 155
1916.40 166
1916.50 173
1916.60 176
1916.70 175
1916.80 173
1916.90 169
1917.00 167
1917.10 165
1917.20 164
1917.30 162
1917.40 159
1917.50 153
1917.61 145
1917.71 135
1917.81 126
1917.91 116
1918.01 108
1918.11 100
1918.21 94
1918.31 89
1918.41 84
1918.51 79
1918.61 74
1918.71 68
1918.81 61
1918.91 52
1919.01 43
1919.11 34
1919.21 26
1919.31 20
1919.41 15
1919.51 13
1919.61 13
1919.71 15
1919.81 18
1919.91 22
1920.01 27
1920.11 32
1920.21 39
1920.31 46
1920.41 54
1920.51 61
1920.62 67
1920.72 73
1920.82 76
1920.92 76
1921.02 74
1921.12 70
1921.22 65
1921.32 62
1921.42 60
1921.52 61
1921.62 65
1921.72 72
1921.82 81
1921.92 91
1922.02 101
1922.12 111
1922.22 119
1922.32 124
1922.42 128
1922.52 129
1922.62 128
1922.72 126
1922.82 126
1922.92 127
1923.03 132
1923.13 138
1923.23 146
1923.33 154
1923.43 159
1923.53 161
1923.63 158
1923.73 153
1923.83 149
1923.93 146
1924.03 146
1924.13 149
1924.23 153
1924.33 158
1924.43 161
1924.53 159
1924.63 153
1924.73 142
1924.83 129
1924.93 115
1925.03 102
1925.13 90
1925.24 80
1925.34 73
1925.44 68
1925.54 66
1925.64 66
1925.74 68
1925.84 73
1925.94 81
1926.04 90
1926.14 99
1926.24 108
1926.34 116
1926.44 121
1926.54 124
1926.64 125
1926.74 123
1926.84 119
1926.94 113
1927.04 104
1927.15 94
1927.25 83
1927.35 71
1927.45 60
1927.55 50
1927.65 42
1927.75 35
1927.85 30
1927.95 26
1928.05 23
1928.15 22
1928.25 22
1928.35 24
1928.45 28
1928.55 34
1928.65 41
1928.75 47
1928.86 50
1928.96 51
1929.06 48
1929.16 44
1929.26 39
1929.36 34
1929.46 30
1929.56 27
1929.66 26
1929.76 25
1929.86 24
1929.96 23
1930.06 21
1930.16 18
1930.26 15
1930.36 12
1930.46 11
1930.57 14
1930.67 20
1930.77 30
1930.87 44
1930.97 60
1931.07 76
1931.17 92
1931.27 105
1931.37 114
1931.47 120
1931.57 123
1931.67 123
1931.77 119
1931.87 113
1931.97 105
1932.08 97
1932.18 88
1932.28 81
1932.38 76
1932.48 73
1932.58 72
1932.68 72
1932.78 72
1932.88 72
1932.98 70
1933.08 68
1933.18 65
1933.28 60
1933.38 52
1933.49 43
1933.59 33
1933.69 22
1933.79 11
1933.89 2
1933.99 0
1934.09 0
1934.19 0
1934.29 0
1934.39 0
1934.49 6
1934.59 12
1934.69 18
1934.79 23
1934.90 26
1935.00 28
1935.10 28
1935.20 26
1935.30 22
1935.40 16
1935.50 9
1935.60 0
1935.70 0
1935.80 0
1935.90 0
1936.00 0
1936.10 0
1936.21 0
1936.31 0
1936.41 3
1936.51 15
1936.61 27
1936.71 38
1936.81 45
1936.91 50
1937.01 50
1937.11 48
1937.21 42
1937.31 35
1937.42 27
1937.52 19
1937.62 10
1937.72 1
1937.82 0
1937.92 0
1938.02 0
1938.12 0
1938.22 4
1938.32 16
1938.42 30
1938.52 44
1938.63 56
1938.73 64
1938.83 69
1938.93 71
1939.03 70
1939.13 68
1939.23 66
1939.33 65
1939.43 64
1939.53 65
1939.63 67
1939.73 69
1939.84 71
1939.94 72
1940.04 72
1940.14 72
1940.24 72
1940.34 71
1940.44 70
1940.54 71
1940.64 72
1940.74 74
1940.84 78
1940.95 81
1941.05 85
1941.15 89
1941.25 91
1941.35 92
1941.45 91
1941.55 91
1941.65 92
1941.75 95
1941.85 101
1941.95 109
1942.06 117
1942.16 124
1942.26 127
1942.36 126
1942.46 120
1942.56 112
1942.66 102
1942.76 93
1942.86 87
1942.96 84
1943.07 85
1943.17 86
1943.27 88
1943.37 90
1943.47 90
1943.57 90
1943.67 90
1943.77 91
1943.87 93
1943.97 99
1944.07 106
1944.18 115
1944.28 126
1944.38 137
1944.48 148
1944.58 159
1944.68 168
1944.78 174
1944.88 178
1944.98 178
1945.08 173
1945.19 164
1945.29 153
1945.39 140
1945.49 128
1945.59 119
1945.69 112
1945.79 109
1945.89 107
1945.99 106
1946.10 105
1946.20 103
1946.30 100
1946.40 95
1946.50 90
1946.60 84
1946.70 78
1946.80 70
1946.90 60
1947.00 49
1947.11 38
1947.21 27
1947.31 18
1947.41 12
1947.51 8
1947.61 7
1947.71 7
1947.81 6
1947.91 3
1948.02 0
1948.12 0
1948.22 0
1948.32 0
1948.42 0
1948.52 0
1948.62 0
1948.72 2
1948.82 7
1948.93 12
1949.03 16
1949.13 19
1949.23 22
1949.33 25
1949.43 29
1949.53 34
1949.63 40
1949.73 46
1949.84 51
1949.94 54
1950.04 55
1950.14 54
1950.24 52
1950.34 49
1950.44 46
1950.54 45
1950.64 45
1950.75 46
1950.85 48
1950.95 50
1951.05 52
1951.15 56
1951.25 62
1951.35 69
1951.45 79
1951.56 91
1951.66 103
1951.76 115
1951.86 127
1951.96 138
1952.06 146
1952.16 152
1952.26 155
1952.36 156
1952.47 154
1952.57 151
1952.67 148
1952.77 148
1952.87 151
1952.97 157
1953.07 166
1953.17 177
1953.28 187
1953.38 194
1953.48 198
1953.58 198
1953.68 193
1953.78 186
1953.88 177
1953.98 166
1954.09 155
1954.19 145
1954.29 136
1954.39 128
1954.49 120
1954.59 114
1954.69 110
1954.79 108
1954.90 108
1955.00 110
1955.10 113
1955.20 117
1955.30 122
1955.40 126
1955.50 129
1955.60 131
1955.71 131
1955.81 131
1955.91 128
1956.01 125
1956.11 121
1956.21 119
1956.31 120
1956.42 123
1956.52 128
1956.62 135
1956.72 142
1956.82 146
1956.92 146
1957.02 141
1957.12 131
1957.23 117
1957.33 103
1957.43 89
1957.53 79
1957.63 73
1957.73 70
1957.83 71
1957.94 71
1958.04 71
1958.14 68
1958.24 63
1958.34 57
1958.44 51
1958.54 47
1958.64 48
1958.75 54
1958.85 65
1958.95 79
1959.05 94
1959.15 109
1959.25 122
1959.35 133
1959.46 143
1959.56 151
1959.66 159
1959.76 166
1959.86 173
1959.96 178
1960.06 183
1960.17 186
1960.27 189
1960.37 192
1960.47 195
1960.57 199
1960.67 202
1960.77 204
1960.88 203
1960.98 200
1961.08 193
1961.18 183
1961.28 171
1961.38 157
1961.48 144
1961.59 131
1961.69 119
1961.79 110
1961.89 103
1961.99 98
1962.09 97
1962.19 98
1962.30 101
1962.40 104
1962.50 108
1962.60 110
1962.70 111
1962.80 110
1962.90 108
1963.01 105
1963.11 101
1963.21 98
1963.31 97
1963.41 96
1963.51 98
1963.61 102
1963.72 107
1963.82 114
1963.92 122
1964.02 133
1964.12 145
1964.22 160
1964.33 175
1964.43 191
1964.53 205
1964.63 215
1964.73 221
1964.83 221
1964.93 217
1965.04 210
1965.14 203
1965.24 197
1965.34 191
1965.44 187
1965.54 182
1965.65 176
1965.75 170
1965.85 162
1965.95 155
1966.05 150
1966.15 150
1966.25 155
1966.36 166
1966.46 180
1966.56 197
1966.66 215
1966.76 230
1966.86 241
1966.97 247
1967.07 247
1967.17 242
1967.27 232
1967.37 218
1967.47 201
1967.58 183
1967.68 166
1967.78 149
1967.88 133
1967.98 121
1968.08 111
1968.19 105
1968.29 101
1968.39 100
1968.49 102
1968.59 104
1968.69 107
1968.79 110
1968.90 114
1969.00 118
1969.10 124
1969.20 130
1969.30 138
1969.40 145
1969.51 151
1969.61 155
1969.71 154
1969.81 150
1969.91 143
1970.01 134
1970.12 124
1970.22 115
1970.32 107
1970.42 102
1970.52 98
1970.62 95
1970.73 93
1970.83 93
1970.93 95
1971.03 100
1971.13 108
1971.23 120
1971.34 136
1971.44 152
1971.54 169
1971.64 184
1971.74 196
1971.84 205
1971.95 210
1972.05 213
1972.15 213
1972.25 211
1972.35 206
1972.46 199
1972.56 189
1972.66 177
1972.76 164
1972.86 151
1972.96 139
1973.07 129
1973.17 124
1973.27 122
1973.37 124
1973.47 128
1973.57 135
1973.68 142
1973.78 151
1973.88 160
1973.98 171
1974.08 183
1974.19 196
1974.29 206
1974.39 212
1974.49 212
1974.59 206
1974.69 194
1974.80 178
1974.90 161
1975.00 145
1975.10 135
1975.20 130
1975.30 132
1975.41 139
1975.51 152
1975.61 167
1975.71 185
1975.81 203
1975.92 221
1976.02 236
1976.12 248
1976.22 258
1976.32 265
1976.42 270
1976.53 271
1976.63 270
1976.73 267
1976.83 260
1976.93 251
1977.04 240
1977.14 226
1977.24 212
1977.34 197
1977.44 181
1977.54 166
1977.65 151
1977.75 137
1977.85 127
1977.95 120
1978.05 117
1978.16 116
1978.26 119
1978.36 121
1978.46 124
1978.56 125
1978.67 125
1978.77 124
1978.87 123
1978.97 121
1979.07 120
1979.17 119
1979.28 119
1979.38 119
1979.48 119
1979.58 118
1979.68 117
1979.79 113
1979.89 109
1979.99 104
1980.09 100
1980.19 97
1980.30 97
1980.40 100
1980.50 106
1980.60 114
1980.70 123
1980.81 132
1980.91 140
1981.01 147
1981.11 153
1981.21 159
1981.32 164
1981.42 168
1981.52 169
1981.62 168
1981.72 163
1981.83 156
1981.93 146
1982.03 134
1982.13 123
1982.23 113
1982.34 103
1982.44 93
1982.54 84
1982.64 74
1982.74 64
1982.85 55
1982.95 48
1983.05 44
1983.15 44
1983.25 47
1983.36 53
1983.46 60
1983.56 68
1983.66 76
1983.76 85
1983.87 93
1983.97 101
1984.07 110
1984.17 119
1984.27 127
1984.38 135
1984.48 141
1984.58 145
1984.68 146
1984.78 143
1984.89 137
1984.99 127
1985.09 116
1985.19 104
1985.29 95
1985.40 91
1985.50 91
1985.60 94
1985.70 100
1985.80 106
1985.91 110
1986.01 109
1986.11 103
1986.21 96
1986.31 88
1986.42 82
1986.52 79
1986.62 80
1986.72 85
1986.82 91
1986.93 99
1987.03 106
1987.13 112
1987.23 118
1987.34 125
1987.44 133
1987.54 143
1987.64 156
1987.74 171
1987.85 186
1987.95 199
1988.05 209
1988.15 214
1988.25 213
1988.36 208
1988.46 199
1988.56 188
1988.66 177
1988.77 167
1988.87 159
1988.97 152
1989.07 144
1989.17 136
1989.28 126
1989.38 115
1989.48 102
1989.58 91
1989.68 81
1989.79 75
1989.89 71
1989.99 71
1990.09 75
1990.20 82
1990.30 91
1990.40 103
1990.50 115
1990.60 127
1990.71 138
1990.81 147
1990.91 153
1991.01 156
1991.12 156
1991.22 152
1991.32 147
1991.42 140
1991.52 135
1991.63 131
1991.73 129
1991.83 130
1991.93 133
1992.04 138
1992.14 145
1992.24 153
1992.34 162
1992.44 173
1992.55 183
1992.65 193
1992.75 200
1992.85 205
1992.96 206
1993.06 204
1993.16 200
1993.26 193
1993.36 183
1993.47 172
1993.57 159
1993.67 146
1993.77 131
1993.88 118
1993.98 105
1994.08 94
1994.18 86
1994.29 79
1994.39 75
1994.49 71
1994.59 69
1994.69 67
1994.80 66
1994.90 66
1995.00 67
1995.10 69
1995.21 72
1995.31 77
1995.41 83
1995.51 91
1995.62 100
1995.72 110
1995.82 120
1995.92 128
1996.02 135
1996.13 139
1996.23 138
1996.33 134
1996.43 127
1996.54 120
1996.64 115
1996.74 112
1996.84 114
1996.95 120
1997.05 128
1997.15 138
1997.25 146
1997.35 151
1997.46 150
1997.56 142
1997.66 128
1997.76 109
1997.87 87
1997.97 63
1998.07 40
1998.17 18
1998.28 0
1998.38 0
1998.48 0
1998.58 0
1998.69 0
1998.79 0
1998.89 0
1998.99 0
1999.10 0
1999.20 15
1999.30 40
1999.40 64
1999.51 84
1999.61 96
1999.71 100
1999.81 97
1999.91 87
2000.02 75
2000.12 63
2000.22 54
2000.32 51
2000.43 55
2000.53 65
2000.63 80
2000.73 98
2000.84 118
2000.94 137
2001.04 153
2001.14 164
2001.25 170
2001.35 170
2001.45 166
2001.55 159
2001.66 151
2001.76 143
2001.86 137
2001.96 133
2002.07 130
2002.17 128
2002.27 126
2002.37 123
2002.48 119
2002.58 115
2002.68 112
2002.78 111
2002.89 113
2002.99 117
2003.09 124
2003.19 132
2003.30 141
2003.40 149
2003.50 154
2003.60 157
2003.71 156
2003.81 152
2003.91 146
2004.01 137
2004.12 127
2004.22 118
2004.32 111
2004.42 107
2004.53 106
2004.63 108
2004.73 112
2004.83 118
2004.94 125
2005.04 133
2005.14 140
2005.25 148
2005.35 155
2005.45 160
2005.55 163
2005.66 163
2005.76 161
2005.86 155
2005.96 148
2006.07 140
2006.17 132
2006.27 125
2006.37 121
2006.48 118
2006.58 115
2006.68 112
2006.78 106
2006.89 98
2006.99 87
2007.09 73
2007.19 58
2007.30 44
2007.40 31
2007.50 22
2007.60 16
2007.71 14
2007.81 15
2007.91 17
2008.02 20
2008.12 24
2008.22 28
2008.32 34
2008.43 40
2008.53 47
2008.63 55
2008.73 62
2008.84 68
2008.94 71
2009.04 73
2009.14 72
2009.25 72
2009.35 71
2009.45 71
2009.56 74
2009.66 78
2009.76 82
2009.86 86
2009.97 89
2010.07 91
2010.17 91
2010.27 91
2010.38 90
2010.48 88
2010.58 87
2010.69 84
2010.79 80
2010.89 74
2010.99 67
2011.10 59
2011.20 51
2011.30 45
2011.40 42
2011.51 40
2011.61 41
2011.71 44
2011.82 48
2011.92 52
2012.02 56
2012.12 60
2012.23 63
2012.33 63
2012.43 62
2012.53 59
2012.64 54
2012.74 47
2012.84 38
2012.95 30
2013.05 23
2013.15 18
2013.25 17
2013.36 19
2013.46 26
2013.56 36
2013.66 48
2013.77 62
2013.87 76
2013.97 88
2014.08 99
2014.18 108
2014.28 115
2014.38 120
2014.49 124
2014.59 127
2014.69 128
2014.80 128
2014.90 126
2015.00 122
2015.10 118
2015.21 114
2015.31 111
2015.41 110
2015.52 112
2015.62 115
2015.72 120
2015.82 124
2015.93 127
2016.03 128
2016.13 127
2016.24 123
2016.34 119
2016.44 115
2016.54 112
2016.65 112
2016.75 113
2016.85 116
2016.96 119
2017.06 121
2017.16 122
2017.26 120
2017.37 116
2017.47 111
2017.57 106
2017.68 102
2017.78 100
2017.88 99
2017.98 101
2018.09 105
2018.19 108
2018.29 110
2018.40 110
2018.50 107
2018.60 103
2018.70 97
2018.81 93
2018.91 89
2019.01 88
2019.12 88
2019.22 89
2019.32 91
2019.42 92
2019.53 91
2019.63 89
2019.73 83
2019.84 75
2019.94 62
2020.04 46
2020.15 27
2020.25 6
2020.35 0
2020.45 0
2020.56 0
2020.66 0
2020.76 0
2020.87 0
2020.97 0
2021.07 19
2021.18 41
2021.28 60
2021.38 73
2021.48 80
2021.59 79
2021.69 72
2021.79 59
2021.90 43
2022.00 24
2022.10 5
2022.21 0
2022.31 0
2022.41 0
2022.51 0
2022.62 0
2022.72 0
2022.82 0
2022.93 1
2023.03 13
2023.13 23
2023.24 31
2023.34 37
2023.44 40
2023.54 41
2023.65 41
2023.75 40
2023.85 38
2023.96 35
2024.06 31
2024.16 26
2024.27 20
2024.37 13
2024.47 7
2024.57 0
2024.68 0
2024.78 0
2024.88 0
2024.99 0
2025.09 0
2025.19 0
2025.30 0
2025.40 0
2025.50 8
2025.61 23
2025.71 39
2025.81 54
2025.91 67
2026.02 76
2026.12 80
2026.22 79
2026.33 74
2026.43 67
2026.53 58
2026.64 51
2026.74 46
2026.84 43
2026.95 42
2027.05 42
2027.15 44
2027.26 46
2027.36 47
2027.46 48
2027.56 48
2027.67 47
2027.77 45
2027.87 42
2027.98 40
2028.08 39
2028.18 40
2028.29 43
2028.39 48
2028.49 56
2028.60 65
2028.70 74
2028.80 83
2028.91 90
2029.01 96
2029.11 101
2029.22 104
2029.32 107
2029.42 111
2029.53 115
2029.63 119
2029.73 124
2029.83 127
2029.94 128
2030.04 126
2030.14 121
2030.25 113
2030.35 101
2030.45 89
2030.56 77
2030.66 66
2030.76 58
2030.87 52
2030.97 48
2031.07 47
2031.18 48
2031.28 50
2031.38 52
2031.49 55
2031.59 56
2031.69 56
2031.80 55
2031.90 53
2032.00 50
2032.11 47
2032.21 44
2032.31 42
2032.42 43
2032.52 47
2032.62 54
2032.73 64
2032.83 75
2032.93 86
2033.04 96
2033.14 102
2033.24 105
2033.34 103
2033.45 98
2033.55 90
2033.65 79
2033.76 67
2033.86 54
2033.96 43
2034.07 32
2034.17 21
2034.27 12
2034.38 4
2034.48 0
2034.58 0
2034.69 0
2034.79 0
2034.89 0
2035.00 2
2035.10 12
2035.20 24
2035.31 36
2035.41 48
2035.51 60
2035.62 72
2035.72 84
2035.82 96
2035.93 106
2036.03 116
2036.13 123
2036.24 126
2036.34 127
2036.44 125
2036.55 123
2036.65 120
2036.75 118
2036.86 116
2036.96 115
2037.07 114
2037.17 112
2037.27 108
2037.38 104
2037.48 99
2037.58 94
2037.69 90
2037.79 86
2037.89 83
2038.00 79
2038.10 75
2038.20 69
2038.31 62
2038.41 56
2038.51 50
2038.62 45
2038.72 43
2038.82 42
2038.93 44
2039.03 46
2039.13 50
2039.24 55
2039.34 59
2039.44 63
2039.55 66
2039.65 65
2039.75 61
2039.86 55
2039.96 45
2040.06 34
2040.17 23
2040.27 14
2040.37 7
2040.48 2
2040.58 1
2040.69 3
2040.79 8
2040.89 15
2041.00 24
2041.10 34
2041.20 44
2041.31 52
2041.41 59
2041.51 64
2041.62 67
2041.72 68
2041.82 67
2041.93 65
2042.03 62
2042.13 59
2042.24 56
2042.34 53
2042.44 49
2042.55 45
2042.65 40
2042.76 34
2042.86 28
2042.96 22
2043.07 18
2043.17 18
2043.27 23
2043.38 33
2043.48 47
2043.58 63
2043.69 77
2043.79 87
2043.89 92
2044.00 92
2044.10 86
2044.20 78
2044.31 70
2044.41 64
2044.52 61
2044.62 63
2044.72 69
2044.83 78
2044.93 90
2045.03 100
2045.14 108
2045.24 112
2045.34 110
2045.45 102
2045.55 92
2045.65 81
2045.76 75
2045.86 75
2045.97 84
2046.07 101
2046.17 123
2046.28 148
2046.38 170
2046.48 189
2046.59 201
2046.69 207
2046.79 209
2046.90 208
2047.00 206
2047.11 204
2047.21 201
2047.31 198
2047.42 194
2047.52 190
2047.62 186
2047.73 183
2047.83 183
2047.93 185
2048.04 188
2048.14 192
2048.25 194
2048.35 193
2048.45 189
2048.56 181
2048.66 170
2048.76 157
2048.87 143
2048.97 128
2049.08 114
2049.18 101
2049.28 90
2049.39 83
2049.49 77
2049.59 74
2049.70 73
2049.80 71
2049.90 69
2050.01 67
2050.11 64
2050.22 63
2050.32 62
2050.42 63
2050.53 65
2050.63 67
2050.73 68
2050.84 67
2050.94 64
2051.05 57
2051.15 48
2051.25 37
2051.36 25
2051.46 15
2051.56 7
2051.67 1
2051.77 0
2051.88 0
2051.98 0
2052.08 0
2052.19 2
2052.29 3
2052.39 4
2052.50 5
2052.60 6
2052.71 7
2052.81 8
2052.91 8
2053.02 7
2053.12 3
2053.22 0
2053.33 0
2053.43 0
2053.54 0
2053.64 0
2053.74 0
2053.85 3
2053.95 14
2054.06 25
2054.16 37
2054.26 48
2054.37 59
2054.47 68
2054.57 76
2054.68 83
2054.78 89
2054.89 94
2054.99 98
2055.09 102
2055.20 107
2055.30 114
2055.41 123
2055.51 135
2055.61 150
2055.72 168
2055.82 188
2055.92 207
2056.03 224
2056.13 237
2056.24 243
2056.34 243
2056.44 238
2056.55 228
2056.65 217
2056.76 209
2056.86 204
2056.96 204
2057.07 207
2057.17 213
2057.27 218
2057.38 223
2057.48 225
2057.59 225
2057.69 224
2057.79 222
2057.90 220
2058.00 219
2058.11 218
2058.21 216
2058.31 213
2058.42 210
2058.52 206
2058.63 200
2058.73 193
2058.83 184
2058.94 174
2059.04 162
2059.15 149
2059.25 136
2059.35 124
2059.46 116
2059.56 110
2059.67 108
2059.77 107
2059.87 107
2059.98 106
2060.08 103
2060.18 97
2060.29 89
2060.39 81
2060.50 74
2060.60 70
2060.70 69
2060.81 71
2060.91 75
2061.02 79
2061.12 81
2061.22 80
2061.33 76
2061.43 70
2061.54 63
2061.64 58
2061.74 55
2061.85 55
2061.95 61
2062.06 70
2062.16 83
2062.26 97
2062.37 112
2062.47 128
2062.58 142
2062.68 154
2062.78 161
2062.89 165
2062.99 164
2063.10 160
2063.20 154
2063.31 147
2063.41 140
2063.51 136
2063.62 132
2063.72 129
2063.83 125
2063.93 120
2064.03 113
2064.14 104
2064.24 94
2064.35 83
2064.45 73
2064.55 63
2064.66 54
2064.76 46
2064.87 40
2064.97 35
2065.07 34
2065.18 37
2065.28 44
2065.39 55
2065.49 67
2065.59 79
2065.70 89
2065.80 97
2065.91 103
2066.01 107
2066.12 110
2066.22 113
2066.32 116
2066.43 117
2066.53 116
2066.64 112
2066.74 105
2066.84 96
2066.95 86
2067.05 75
2067.16 67
2067.26 62
2067.37 60
2067.47 62
2067.57 66
2067.68 73
2067.78 82
2067.89 92
2067.99 102
2068.09 112
2068.20 120
2068.30 125
2068.41 129
2068.51 131
2068.62 132
2068.72 134
2068.82 135
2068.93 138
2069.03 140
2069.14 141
2069.24 139
2069.34 135
2069.45 129
2069.55 121
2069.66 112
2069.76 105
2069.87 101
2069.97 101
2070.07 105
2070.18 114
2070.28 126
2070.39 139
2070.49 152
2070.60 164
2070.70 174
2070.80 179
2070.91 180
2071.01 176
2071.12 169
2071.22 158
2071.32 147
2071.43 137
2071.53 130
2071.64 126
2071.74 127
2071.85 131
2071.95 137
2072.05 144
2072.16 150
2072.26 153
2072.37 154
2072.47 151
2072.58 147
2072.68 141
2072.78 134
2072.89 129
2072.99 124
2073.10 123
2073.20 124
2073.31 128
2073.41 136
2073.51 148
2073.62 163
2073.72 180
2073.83 199
2073.93 219
2074.04 237
2074.14 252
2074.24 262
2074.35 266
2074.45 262
2074.56 251
2074.66 233
2074.77 211
2074.87 188
2074.98 167
2075.08 150
2075.18 139
2075.29 134
2075.39 134
2075.50 137
2075.60 139
2075.71 138
2075.81 133
2075.91 123
2076.02 110
2076.12 95
2076.23 81
2076.33 69
2076.44 61
2076.54 56
2076.64 56
2076.75 58
2076.85 62
2076.96 67
2077.06 72
2077.17 76
2077.27 78
2077.38 78
2077.48 76
2077.58 73
2077.69 70
2077.79 67
2077.90 64
2078.00 63
2078.11 61
2078.21 59
2078.32 56
2078.42 51
2078.52 43
2078.63 35
2078.73 27
2078.84 21
2078.94 18
2079.05 20
2079.15 28
2079.26 41
2079.36 60
2079.46 82
2079.57 106
2079.67 130
2079.78 153
2079.88 174
2079.99 191
2080.09 203
2080.20 211
2080.30 212
2080.40 209
2080.51 200
2080.61 188
2080.72 173
2080.82 158
2080.93 145
2081.03 133
2081.14 124
2081.24 118
2081.34 114
2081.45 110
2081.55 107
2081.66 103
2081.76 98
2081.87 93
2081.97 89
2082.08 86
2082.18 85
2082.29 88
2082.39 94
2082.49 102
2082.60 112
2082.70 121
2082.81 127
2082.91 130
2083.02 128
2083.12 121
2083.23 109
2083.33 93
2083.44 75
2083.54 58
2083.64 42
2083.75 31
2083.85 24
2083.96 22
2084.06 25
2084.17 30
2084.27 37
2084.38 46
2084.48 54
2084.59 62
2084.69 71
2084.80 79
2084.90 86
2085.00 93
2085.11 97
2085.21 99
2085.32 98
2085.42 94
2085.53 87
2085.63 80
2085.74 72
2085.84 65
2085.95 60
2086.05 55
2086.15 51
2086.26 48
2086.36 46
2086.47 43
2086.57 40
2086.68 37
2086.78 32
2086.89 27
2086.99 20
2087.10 14
2087.20 7
2087.31 1
2087.41 0
2087.52 0
2087.62 0
2087.72 0
2087.83 0
2087.93 0
2088.04 0
2088.14 0
2088.25 2
2088.35 13
2088.46 27
2088.56 41
2088.67 55
2088.77 66
2088.88 74
2088.98 76
2089.09 72
2089.19 64
2089.29 53
2089.40 41
2089.50 30
2089.61 24
2089.71 23
2089.82 29
2089.92 38
2090.03 51
2090.13 62
2090.24 71
2090.34 76
2090.45 76
2090.55 73
2090.66 67
2090.76 60
2090.87 55
2090.97 50
2091.08 47
2091.18 44
2091.28 42
2091.39 40
2091.49 37
2091.60 33
2091.70 28
2091.81 23
2091.91 18
2092.02 14
2092.12 13
2092.23 16
2092.33 23
2092.44 33
2092.54 46
2092.65 58
2092.75 70
2092.86 78
2092.96 83
2093.07 84
2093.17 83
2093.28 79
2093.38 74
2093.49 70
2093.59 65
2093.69 61
2093.80 58
2093.90 57
2094.01 57
2094.11 59
2094.22 63
2094.32 67
2094.43 73
2094.53 78
2094.64 82
2094.74 84
2094.85 86
2094.95 87
2095.06 87
2095.16 87
2095.27 87
2095.37 87
2095.48 85
2095.58 82
2095.69 76
2095.79 70
2095.90 64
2096.00 60
2096.11 57
2096.21 58
2096.32 61
2096.42 64
2096.53 66
2096.63 66
2096.74 64
2096.84 60
2096.95 55
2097.05 50
2097.16 47
2097.26 45
2097.36 44
2097.47 44
2097.57 45
2097.68 46
2097.78 48
2097.89 51
2097.99 55
2098.10 59
2098.20 62
2098.31 64
2098.41 63
2098.52 60
2098.62 57
2098.73 55
2098.83 55
2098.94 57
2099.04 62
2099.15 67
2099.25 72
2099.36 74
2099.46 74
2099.57 72
2099.67 68
2099.78 63
2099.88 59
2099.99 59
2100.09 62
2100.20 69
2100.30 81
2100.41 97
2100.51 116
2100.62 136
2100.72 157
2100.83 178
2100.93 197
2101.04 213
2101.14 225
2101.25 233
2101.35 236
2101.46 234
2101.56 227
2101.67 218
2101.77 208
2101.88 199
2101.98 190
2102.09 183
2102.19 178
2102.30 174
2102.40 172
2102.51 169
2102.61 166
2102.72 160
2102.82 152
2102.93 141
2103.03 128
2103.14 113
2103.24 100
2103.35 90
2103.45 85
2103.56 85
2103.66 89
2103.77 95
2103.87 102
2103.98 108
2104.08 113
2104.19 115
2104.29 116
2104.40 116
2104.50 115
2104.61 115
2104.71 114
2104.82 113
2104.92 112
2105.03 111
2105.14 112
2105.24 114
2105.35 117
2105.45 123
2105.56 130
2105.66 137
2105.77 143
2105.87 147
2105.98 148
2106.08 146
2106.19 142
2106.29 138
2106.40 133
2106.50 129
2106.61 126
2106.71 124
2106.82 122
2106.92 121
2107.03 120
2107.13 120
2107.24 120
2107.34 120
2107.45 121
2107.55 122
2107.66 123
2107.76 124
2107.87 124
2107.97 122
2108.08 119
2108.18 114
2108.29 106
2108.39 96
2108.50 85
2108.60 74
2108.71 66
2108.82 61
2108.92 59
2109.03 60
2109.13 63
2109.24 66
2109.34 70
2109.45 73
2109.55 77
2109.66 82
2109.76 87
2109.87 94
2109.97 100
2110.08 103
2110.18 102
2110.29 97
2110.39 88
2110.50 77
2110.60 67
2110.71 60
2110.81 59
2110.92 64
2111.02 76
2111.13 92
2111.24 110
2111.34 128
2111.45 144
2111.55 158
2111.66 171
2111.76 182
2111.87 192
2111.97 198
2112.08 200
2112.18 197
2112.29 188
2112.39 173
2112.50 156
2112.60 137
2112.71 120
2112.81 105
2112.92 93
2113.03 83
2113.13 74
2113.24 66
2113.34 58
2113.45 50
2113.55 43
2113.66 38
2113.76 35
2113.87 34
2113.97 35
2114.08 38
2114.18 41
2114.29 44
2114.39 47
2114.50 50
2114.60 51
2114.71 51
2114.82 51
2114.92 48
2115.03 45
2115.13 41
2115.24 38
2115.34 35
2115.45 33
2115.55 31
2115.66 29
2115.76 27
2115.87 25
2115.97 23
2116.08 21
2116.19 20
2116.29 21
2116.40 22
2116.50 24
2116.61 24
2116.71 24
2116.82 22
2116.92 20
2117.03 18
2117.13 18
2117.24 20
2117.34 24
2117.45 31
2117.56 40
2117.66 49
2117.77 59
2117.87 69
2117.98 79
2118.08 87
2118.19 95
2118.29 101
2118.40 107
2118.50 110
2118.61 113
2118.71 115
2118.82 115
2118.93 116
2119.03 116
2119.14 117
2119.24 118
2119.35 119
2119.45 120
2119.56 121
2119.66 122
2119.77 122
2119.87 119
2119.98 114
2120.09 106
2120.19 95
2120.30 83
2120.40 71
2120.51 60
2120.61 52
2120.72 49
2120.82 51
2120.93 57
2121.04 66
2121.14 75
2121.25 83
2121.35 88
2121.46 88
2121.56 84
2121.67 75
2121.77 64
2121.88 52
2121.98 39
2122.09 28
2122.20 19
2122.30 12
2122.41 6
2122.51 2
2122.62 0
2122.72 0
2122.83 0
2122.93 0
2123.04 0
2123.15 0
2123.25 0
2123.36 0
2123.46 0
2123.57 5
2123.67 11
2123.78 19
2123.88 28
2123.99 40
2124.10 53
2124.20 69
2124.31 85
2124.41 101
2124.52 116
2124.62 128
2124.73 136
2124.83 140
2124.94 140
2125.05 138
2125.15 132
2125.26 126
2125.36 118
2125.47 111
2125.57 103
2125.68 94
2125.79 85
2125.89 75
2126.00 65
2126.10 56
2126.21 47
2126.31 40
2126.42 34
2126.52 29
2126.63 26
2126.74 23
2126.84 22
2126.95 21
2127.05 21
2127.16 23
2127.26 24
2127.37 26
2127.48 25
2127.58 22
2127.69 16
2127.79 7
2127.90 0
2128.00 0
2128.11 0
2128.22 0
2128.32 0
2128.43 0
2128.53 0
2128.64 0
2128.74 11
2128.85 23
2128.95 34
2129.06 42
2129.17 47
2129.27 47
2129.38 42
2129.48 36
2129.59 27
2129.69 18
2129.80 11
2129.91 5
2130.01 2
2130.12 1
2130.22 0
2130.33 0
2130.43 0
2130.54 0
2130.65 0
2130.75 1
2130.86 6
2130.96 12
2131.07 20
2131.18 28
2131.28 36
2131.39 43
2131.49 49
2131.60 54
2131.70 57
2131.81 58
2131.92 58
2132.02 55
2132.13 50
2132.23 45
2132.34 39
2132.44 35
2132.55 31
2132.66 29
2132.76 28
2132.87 27
2132.97 26
2133.08 25
2133.18 24
2133.29 23
2133.40 23
2133.50 24
2133.61 25
2133.71 26
2133.82 26
2133.93 24
2134.03 22
2134.14 19
2134.24 16
2134.35 15
2134.45 17
2134.56 22
2134.67 29
2134.77 36
2134.88 42
2134.98 45
2135.09 44
2135.20 38
2135.30 27
2135.41 14
2135.51 0
2135.62 0
2135.72 0
2135.83 0
2135.94 0
2136.04 0
2136.15 0
2136.25 0
2136.36 5
2136.47 17
2136.57 27
2136.68 35
2136.78 41
2136.89 46
2137.00 50
2137.10 56
2137.21 61
2137.31 67
2137.42 71
2137.52 74
2137.63 75
2137.74 73
2137.84 70
2137.95 65
2138.05 59
2138.16 52
2138.27 44
2138.37 36
2138.48 30
2138.58 25
2138.69 25
2138.80 29
2138.90 36
2139.01 46
2139.11 56
2139.22 64
2139.33 69
2139.43 70
2139.54 69
2139.64 65
2139.75 62
2139.86 58
2139.96 54
2140.07 51
2140.17 48
2140.28 45
2140.39 43
2140.49 42
2140.60 42
2140.70 45
2140.81 50
2140.92 59
2141.02 70
2141.13 83
2141.23 97
2141.34 109
2141.45 119
2141.55 126
2141.66 128
2141.76 126
2141.87 120
2141.98 111
2142.08 99
2142.19 86
2142.29 71
2142.40 54
2142.51 38
2142.61 21
2142.72 7
2142.82 0
2142.93 0
2143.04 0
2143.14 0
2143.25 0
2143.35 0
2143.46 3
2143.57 9
2143.67 12
2143.78 12
2143.88 10
2143.99 6
2144.10 4
2144.20 2
2144.31 3
2144.41 6
2144.52 11
2144.63 17
2144.73 21
2144.84 24
2144.94 22
2145.05 16
2145.16 6
2145.26 0
2145.37 0
2145.48 0
2145.58 0
2145.69 0
2145.79 0
2145.90 0
2146.01 16
2146.11 31
2146.22 42
2146.32 47
2146.43 46
2146.54 41
2146.64 34
2146.75 25
2146.85 16
2146.96 8
2147.07 0
2147.17 0
2147.28 0
2147.39 0
2147.49 0
2147.60 0
2147.70 0
2147.81 5
2147.92 19
2148.02 34
2148.13 46
2148.24 56
2148.34 60
2148.45 61
2148.55 58
2148.66 53
2148.77 46
2148.87 40
2148.98 34
2149.08 29
2149.19 24
2149.30 20
2149.40 15
2149.51 12
2149.62 10
2149.72 10
2149.83 12
2149.93 15
2150.04 18
2150.15 19
2150.25 16
2150.36 10
2150.47 0
2150.57 0
2150.68 0
2150.78 0
2150.89 0
2151.00 0
2151.10 0
2151.21 0
2151.32 9
2151.42 16
2151.53 21
2151.63 24
2151.74 24
2151.85 23
2151.95 20
2152.06 14
2152.17 7
2152.27 0
2152.38 0
2152.48 0
2152.59 0
2152.70 0
2152.80 0
2152.91 4
2153.02 11
2153.12 17
2153.23 21
2153.33 23
2153.44 26
2153.55 30
2153.65 36
2153.76 44
2153.87 54
2153.97 63
2154.08 69
2154.18 72
2154.29 72
2154.40 68
2154.50 62
2154.61 57
2154.72 51
2154.82 47
2154.93 44
2155.04 43
2155.14 42
2155.25 43
2155.35 44
2155.46 47
2155.57 52
2155.67 57
2155.78 64
2155.89 72
2155.99 80
2156.10 90
2156.21 101
2156.31 112
2156.42 123
2156.52 132
2156.63 139
2156.74 142
2156.84 142
2156.95 139
2157.06 134
2157.16 128
2157.27 123
2157.38 119
2157.48 117
2157.59 117
2157.69 119
2157.80 122
2157.91 125
2158.01 127
2158.12 127
2158.23 124
2158.33 118
2158.44 109
2158.55 99
2158.65 90
2158.76 83
2158.87 79
2158.97 80
2159.08 83
2159.18 87
2159.29 91
2159.40 94
2159.50 96
2159.61 96
2159.72 96
2159.82 94
2159.93 93
2160.04 91
2160.14 90
2160.25 89
2160.36 89
2160.46 91
2160.57 96
2160.68 104
2160.78 114
2160.89 124
2160.99 133
2161.10 138
2161.21 138
2161.31 133
2161.42 122
2161.53 108
2161.63 92
2161.74 79
2161.85 68
2161.95 63
2162.06 63
2162.17 67
2162.27 75
2162.38 86
2162.49 96
2162.59 106
2162.70 113
2162.81 118
2162.91 121
2163.02 121
2163.13 120
2163.23 118
2163.34 115
2163.44 112
2163.55 108
2163.66 105
2163.76 101
2163.87 97
2163.98 94
2164.08 91
2164.19 90
2164.30 89
2164.40 89
2164.51 89
2164.62 89
2164.72 88
2164.83 89
2164.94 92
2165.04 96
2165.15 103
2165.26 111
2165.36 118
2165.47 123
2165.58 124
2165.68 121
2165.79 114
2165.90 105
2166.00 96
2166.11 88
2166.22 84
2166.32 83
2166.43 86
2166.54 90
2166.64 96
2166.75 102
2166.86 107
2166.96 111
2167.07 113
2167.18 113
2167.28 112
2167.39 109
2167.50 104
2167.60 97
2167.71 90
2167.82 84
2167.92 79
2168.03 77
2168.14 78
2168.24 82
2168.35 89
2168.46 95
2168.56 100
2168.67 102
2168.78 102
2168.88 100
2168.99 99
2169.10 99
2169.20 104
2169.31 114
2169.42 127
2169.52 141
2169.63 153
2169.74 159
2169.84 160
2169.95 153
2170.06 141
2170.16 127
2170.27 114
2170.38 104
2170.48 97
2170.59 94
2170.70 92
2170.80 91
2170.91 90
2171.02 88
2171.12 86
2171.23 84
2171.34 82
2171.44 80
2171.55 79
2171.66 78
2171.76 78
2171.87 78
2171.98 80
2172.08 83
2172.19 87
2172.30 93
2172.40 98
2172.51 103
2172.62 107
2172.72 109
2172.83 110
2172.94 110
2173.04 109
2173.15 107
2173.26 105
2173.37 103
2173.47 100
2173.58 99
2173.69 98
2173.79 100
2173.90 103
2174.01 109
2174.11 117
2174.22 128
2174.33 139
2174.43 150
2174.54 159
2174.65 167
2174.75 174
2174.86 179
2174.97 184
2175.07 189
2175.18 195
2175.29 200
2175.39 205
2175.50 207
2175.61 207
2175.72 205
2175.82 200
2175.93 195
2176.04 191
2176.14 186
2176.25 181
2176.36 174
2176.46 165
2176.57 152
2176.68 138
2176.78 122
2176.89 107
2177.00 95
2177.10 87
2177.21 84
2177.32 86
2177.43 93
2177.53 104
2177.64 118
2177.75 132
2177.85 144
2177.96 152
2178.07 156
2178.17 154
2178.28 146
2178.39 134
2178.49 119
2178.60 103
2178.71 86
2178.82 70
2178.92 57
2179.03 47
2179.14 42
2179.24 40
2179.35 44
2179.46 50
2179.56 59
2179.67 68
2179.78 75
2179.88 80
2179.99 82
2180.10 80
2180.21 76
2180.31 70
2180.42 65
2180.53 62
2180.63 63
2180.74 68
2180.85 76
2180.95 87
2181.06 98
2181.17 109
2181.28 117
2181.38 121
2181.49 122
2181.60 119
2181.70 113
2181.81 106
2181.92 99
2182.02 93
2182.13 87
2182.24 83
2182.35 80
2182.45 78
2182.56 76
2182.67 75
2182.77 74
2182.88 74
2182.99 75
2183.09 77
2183.20 80
2183.31 84
2183.42 88
2183.52 92
2183.63 94
2183.74 93
2183.84 90
2183.95 83
2184.06 74
2184.16 64
2184.27 54
2184.38 45
2184.49 39
2184.59 34
2184.70 31
2184.81 31
2184.91 31
2185.02 31
2185.13 31
2185.24 31
2185.34 30
2185.45 27
2185.56 24
2185.66 19
2185.77 13
2185.88 7
2185.99 1
2186.09 0
2186.20 0
2186.31 0
2186.41 0
2186.52 0
2186.63 0
2186.74 0
2186.84 0
2186.95 4
2187.06 10
2187.16 15
2187.27 19
2187.38 23
2187.48 27
2187.59 32
2187.70 39
2187.81 48
2187.91 57
2188.02 67
2188.13 75
2188.24 81
2188.34 85
2188.45 87
2188.56 87
2188.66 86
2188.77 84
2188.88 81
2188.99 77
2189.09 72
2189.20 67
2189.31 64
2189.41 62
2189.52 62
2189.63 64
2189.74 65
2189.84 66
2189.95 66
2190.06 64
2190.16 61
2190.27 58
2190.38 57
2190.49 58
2190.59 62
2190.70 69
2190.81 77
2190.91 85
2191.02 90
2191.13 93
2191.24 92
2191.34 88
2191.45 82
2191.56 76
2191.67 70
2191.77 67
2191.88 65
2191.99 65
2192.09 67
2192.20 68
2192.31 69
2192.42 69
2192.52 68
2192.63 66
2192.74 64
2192.85 62
2192.95 62
2193.06 61
2193.17 61
2193.27 61
2193.38 60
2193.49 58
2193.60 57
2193.70 56
2193.81 56
2193.92 58
2194.03 61
2194.13 65
2194.24 69
2194.35 72
2194.45 74
2194.56 76
2194.67 79
2194.78 84
2194.88 91
2194.99 102
2195.10 114
2195.21 127
2195.31 138
2195.42 149
2195.53 158
2195.64 165
2195.74 172
2195.85 178
2195.96 182
2196.06 185
2196.17 187
2196.28 186
2196.39 186
2196.49 185
2196.60 187
2196.71 192
2196.82 199
2196.92 209
2197.03 220
2197.14 229
2197.25 238
2197.35 244
2197.46 249
2197.57 253
2197.68 255
2197.78 256
2197.89 255
2198.00 254
2198.10 253
2198.21 252
2198.32 254
2198.43 259
2198.53 267
2198.64 279
2198.75 291
2198.86 304
2198.96 314
2199.07 321
2199.18 324
2199.29 324
2199.39 322
2199.50 318
2199.61 314
2199.72 311
2199.82 309
2199.93 309
2200.04 308
2200.15 308
2200.25 307
2200.36 303
2200.47 296
2200.58 287
2200.68 276
2200.79 266
2200.90 257
2201.01 252
2201.11 250
2201.22 251
2201.33 254
2201.44 258
2201.54 262
2201.65 267
2201.76 273
2201.87 280
2201.97 288
2202.08 295
2202.19 300
2202.30 301
2202.40 298
2202.51 289
2202.62 277
2202.73 264
2202.83 251
2202.94 241
2203.05 233
2203.16 227
2203.26 221
2203.37 216
2203.48 210
2203.59 203
2203.69 194
2203.80 185
2203.91 175
2204.02 166
2204.12 157
2204.23 149
2204.34 143
2204.45 139
2204.55 136
2204.66 134
2204.77 132
2204.88 130
2204.98 127
2205.09 123
2205.20 119
2205.31 116
2205.41 113
2205.52 111
2205.63 110
2205.74 110
2205.84 112
2205.95 115
2206.06 119
2206.17 124
2206.28 129
2206.38 136
2206.49 142
2206.60 147
2206.71 149
2206.81 150
2206.92 147
2207.03 142
2207.14 135
2207.24 128
2207.35 121
2207.46 114
2207.57 108
2207.67 104
2207.78 103
2207.89 106
2208.00 112
2208.10 122
2208.21 134
2208.32 146
2208.43 157
2208.54 164
2208.64 167
2208.75 167
2208.86 166
2208.97 164
2209.07 165
2209.18 167
2209.29 169
2209.40 170
2209.50 168
2209.61 162
2209.72 152
2209.83 138
2209.93 123
2210.04 109
2210.15 97
2210.26 89
2210.37 84
2210.47 84
2210.58 86
2210.69 90
2210.80 94
2210.90 95
2211.01 92
2211.12 85
2211.23 74
2211.34 59
2211.44 42
2211.55 27
2211.66 15
2211.77 8
2211.87 6
2211.98 10
2212.09 18
2212.20 27
2212.30 36
2212.41 43
2212.52 46
2212.63 44
2212.74 37
2212.84 26
2212.95 13
2213.06 0
2213.17 0
2213.27 0
2213.38 0
2213.49 0
2213.60 0
2213.71 0
2213.81 0
2213.92 1
2214.03 11
2214.14 20
2214.24 29
2214.35 37
2214.46 45
2214.57 52
2214.68 58
2214.78 63
2214.89 66
2215.00 68
2215.11 71
2215.22 75
2215.32 80
2215.43 87
2215.54 94
2215.65 102
2215.75 109
2215.86 116
2215.97 120
2216.08 121
2216.19 120
2216.29 117
2216.40 112
2216.51 105
2216.62 97
2216.72 89
2216.83 81
2216.94 74
2217.05 66
2217.16 60
2217.26 55
2217.37 52
2217.48 50
2217.59 49
2217.70 50
2217.80 52
2217.91 56
2218.02 61
2218.13 67
2218.24 73
2218.34 79
2218.45 85
2218.56 89
2218.67 90
2218.77 87
2218.88 81
2218.99 70
2219.10 57
2219.21 43
2219.31 31
2219.42 23
2219.53 19
2219.64 21
2219.75 29
2219.85 39
2219.96 50
2220.07 60
2220.18 68
2220.29 73
2220.39 77
2220.50 80
2220.61 84
2220.72 89
2220.83 95
2220.93 101
2221.04 105
2221.15 108
2221.26 108
2221.37 106
2221.47 103
2221.58 99
2221.69 95
2221.80 93
2221.90 92
2222.01 91
2222.12 91
2222.23 91
2222.34 89
2222.44 86
2222.55 81
2222.66 75
2222.77 69
2222.88 64
2222.98 60
2223.09 60
2223.20 62
2223.31 66
2223.42 73
2223.52 81
2223.63 88
2223.74 94
2223.85 98
2223.96 99
2224.07 97
2224.17 93
2224.28 86
2224.39 78
2224.50 69
2224.61 62
2224.71 57
2224.82 55
2224.93 57
2225.04 64
2225.15 74
2225.25 86
2225.36 99
2225.47 111
2225.58 121
2225.69 128
2225.79 133
2225.90 135
2226.01 134
2226.12 133
2226.23 130
2226.33 128
2226.44 124
2226.55 121
2226.66 116
2226.77 112
2226.87 106
2226.98 101
2227.09 96
2227.20 92
2227.31 89
2227.42 87
2227.52 84
2227.63 81
2227.74 78
2227.85 76
2227.96 75
2228.06 76
2228.17 79
2228.28 83
2228.39 87
2228.50 91
2228.60 95
2228.71 97
2228.82 101
2228.93 105
2229.04 112
2229.15 120
2229.25 129
2229.36 138
2229.47 145
2229.58 149
2229.69 151
2229.79 150
2229.90 149
2230.01 147
2230.12 145
2230.23 142
2230.34 138
2230.44 132
2230.55 125
2230.66 117
2230.77 110
2230.88 104
2230.98 101
2231.09 100
2231.20 100
2231.31 99
2231.42 95
2231.53 86
2231.63 74
2231.74 59
2231.85 43
2231.96 28
2232.07 16
2232.18 8
2232.28 4
2232.39 4
2232.50 7
2232.61 13
2232.72 19
2232.82 27
2232.93 35
2233.04 43
2233.15 51
2233.26 57
2233.37 63
2233.47 68
2233.58 72
2233.69 77
2233.80 81
2233.91 86
2234.02 91
2234.12 96
2234.23 101
2234.34 104
2234.45 106
2234.56 107
2234.67 108
2234.77 107
2234.88 106
2234.99 106
2235.10 106
2235.21 105
2235.32 104
2235.42 101
2235.53 97
2235.64 92
2235.75 86
2235.86 80
2235.96 74
2236.07 69
2236.18 67
2236.29 66
2236.40 67
2236.51 70
2236.61 74
2236.72 78
2236.83 81
2236.94 83
2237.05 81
2237.16 78
2237.27 72
2237.37 65
2237.48 59
2237.59 54
2237.70 51
2237.81 50
2237.92 51
2238.02 52
2238.13 53
2238.24 55
2238.35 57
2238.46 59
2238.57 60
2238.67 62
2238.78 65
2238.89 68
2239.00 72
2239.11 76
2239.22 79
2239.32 83
2239.43 85
2239.54 86
2239.65 83
2239.76 79
2239.87 72
2239.97 64
2240.08 55
2240.19 46
2240.30 38
2240.41 32
2240.52 29
2240.63 28
2240.73 32
2240.84 41
2240.95 55
2241.06 73
2241.17 94
2241.28 116
2241.38 134
2241.49 148
2241.60 155
2241.71 154
2241.82 148
2241.93 138
2242.04 125
2242.14 111
2242.25 98
2242.36 86
2242.47 75
2242.58 65
2242.69 58
2242.79 52
2242.90 49
2243.01 49
2243.12 53
2243.23 60
2243.34 70
2243.45 81
2243.55 93
2243.66 105
2243.77 116
2243.88 124
2243.99 130
2244.10 133
2244.21 134
2244.31 132
2244.42 129
2244.53 123
2244.64 115
2244.75 105
2244.86 94
2244.96 82
2245.07 69
2245.18 56
2245.29 43
2245.40 30
2245.51 20
2245.62 13
2245.72 11
2245.83 16
2245.94 30
2246.05 51
2246.16 78
2246.27 107
2246.38 136
2246.48 159
2246.59 174
2246.70 179
2246.81 175
2246.92 161
2247.03 142
2247.14 120
2247.24 96
2247.35 73
2247.46 50
2247.57 29
2247.68 11
2247.79 0
2247.90 0
2248.01 0
2248.11 0
2248.22 0
2248.33 0
2248.44 0
2248.55 0
2248.66 1
2248.77 11
2248.87 21
2248.98 31
2249.09 39
2249.20 46
2249.31 50
2249.42 51
2249.53 48
2249.63 42
2249.74 35
2249.85 26
2249.96 16
2250.07 8
2250.18 3
2250.29 2
2250.40 4
2250.50 11
2250.61 22
2250.72 34
2250.83 47
2250.94 57
2251.05 64
2251.16 66
2251.26 64
2251.37 59
2251.48 52
2251.59 44
2251.70 38
2251.81 33
2251.92 30
2252.03 28
2252.13 29
2252.24 30
2252.35 33
2252.46 38
2252.57 45
2252.68 55
2252.79 68
2252.90 83
2253.00 100
2253.11 116
2253.22 130
2253.33 141
2253.44 146
2253.55 147
2253.66 144
2253.77 139
2253.87 134
2253.98 130
2254.09 130
2254.20 134
2254.31 141
2254.42 149
2254.53 158
2254.64 166
2254.74 172
2254.85 176
2254.96 178
2255.07 177
2255.18 175
2255.29 171
2255.40 165
2255.51 157
2255.61 147
2255.72 136
2255.83 124
2255.94 112
2256.05 101
2256.16 93
2256.27 88
2256.38 87
2256.49 87
2256.59 87
2256.70 86
2256.81 82
2256.92 76
2257.03 67
2257.14 57
2257.25 48
2257.36 40
2257.46 34
2257.57 29
2257.68 24
2257.79 20
2257.90 16
2258.01 14
2258.12 14
2258.23 17
2258.34 22
2258.44 29
2258.55 36
2258.66 41
2258.77 44
2258.88 46
2258.99 45
2259.10 43
2259.21 39
2259.32 34
2259.42 28
2259.53 21
2259.64 13
2259.75 5
2259.86 0
2259.97 0
2260.08 0
2260.19 0
2260.30 0
2260.40 0
2260.51 0
2260.62 0
2260.73 2
2260.84 5
2260.95 7
2261.06 8
2261.17 10
2261.28 13
2261.39 18
2261.49 25
2261.60 36
2261.71 49
2261.82 63
2261.93 78
2262.04 91
2262.15 103
2262.26 113
2262.37 121
2262.47 130
2262.58 140
2262.69 151
2262.80 165
2262.91 179
2263.02 193
2263.13 204
2263.24 212
2263.35 214
2263.46 212
2263.56 206
2263.67 197
2263.78 188
2263.89 180
2264.00 174
2264.11 172
2264.22 174
2264.33 180
2264.44 189
2264.55 201
2264.65 215
2264.76 229
2264.87 242
2264.98 254
2265.09 263
2265.20 268
2265.31 269
2265.42 263
2265.53 252
2265.64 237
2265.74 217
2265.85 196
2265.96 175
2266.07 155
2266.18 138
2266.29 123
2266.40 110
2266.51 100
2266.62 92
2266.73 88
2266.84 86
2266.94 89
2267.05 94
2267.16 101
2267.27 110
2267.38 118
2267.49 124
2267.60 128
2267.71 128
2267.82 126
2267.93 123
2268.04 117
2268.14 111
2268.25 105
2268.36 99
2268.47 93
2268.58 87
2268.69 82
2268.80 78
2268.91 75
2269.02 73
2269.13 72
2269.24 72
2269.34 73
2269.45 73
2269.56 73
2269.67 73
2269.78 72
2269.89 72
2270.00 71
2270.11 72
2270.22 74
2270.33 77
2270.44 81
2270.55 84
2270.65 87
2270.76 88
2270.87 88
2270.98 87
2271.09 84
2271.20 81
2271.31 79
2271.42 76
2271.53 74
2271.64 72
2271.75 70
2271.86 69
2271.96 70
2272.07 74
2272.18 82
2272.29 92
2272.40 105
2272.51 117
2272.62 127
2272.73 132
2272.84 131
2272.95 125
2273.06 114
2273.17 101
2273.28 88
2273.38 79
2273.49 74
2273.60 74
2273.71 79
2273.82 89
2273.93 100
2274.04 110
2274.15 118
2274.26 122
2274.37 122
2274.48 118
2274.59 111
2274.70 104
2274.80 98
2274.91 94
2275.02 92
2275.13 94
2275.24 99
2275.35 107
2275.46 116
2275.57 127
2275.68 138
2275.79 148
2275.90 156
2276.01 162
2276.12 166
2276.23 169
2276.33 172
2276.44 174
2276.55 176
2276.66 177
2276.77 176
2276.88 172
2276.99 167
2277.10 160
2277.21 153
2277.32 147
2277.43 143
2277.54 143
2277.65 145
2277.76 147
2277.87 150
2277.97 151
2278.08 152
2278.19 151
2278.30 150
2278.41 151
2278.52 154
2278.63 161
2278.74 171
2278.85 184
2278.96 199
2279.07 216
2279.18 231
2279.29 244
2279.40 253
2279.51 256
2279.61 254
2279.72 246
2279.83 234
2279.94 219
2280.05 204
2280.16 189
2280.27 175
2280.38 161
2280.49 148
2280.60 135
2280.71 123
2280.82 111
2280.93 102
2281.04 96
2281.15 93
2281.26 94
2281.37 98
2281.47 102
2281.58 107
2281.69 112
2281.80 117
2281.91 122
2282.02 128
2282.13 136
2282.24 146
2282.35 156
2282.46 165
2282.57 172
2282.68 177
2282.79 178
2282.90 176
2283.01 170
2283.12 161
2283.23 150
2283.34 138
2283.44 126
2283.55 115
2283.66 106
2283.77 102
2283.88 102
2283.99 105
2284.10 112
2284.21 121
2284.32 129
2284.43 135
2284.54 137
2284.65 135
2284.76 130
2284.87 122
2284.98 115
2285.09 109
2285.20 104
2285.31 102
2285.42 103
2285.53 106
2285.63 110
2285.74 116
2285.85 122
2285.96 128
2286.07 134
2286.18 137
2286.29 136
2286.40 131
2286.51 121
2286.62 107
2286.73 91
2286.84 76
2286.95 64
2287.06 56
2287.17 54
2287.28 57
2287.39 63
2287.50 71
2287.61 78
2287.72 83
2287.83 83
2287.94 80
2288.04 72
2288.15 62
2288.26 52
2288.37 45
2288.48 41
2288.59 42
2288.70 48
2288.81 61
2288.92 77
2289.03 96
2289.14 113
2289.25 127
2289.36 135
2289.47 137
2289.58 132
2289.69 122
2289.80 109
2289.91 94
2290.02 80
2290.13 68
2290.24 58
2290.35 51
2290.46 46
2290.57 42
2290.68 40
2290.79 38
2290.89 35
2291.00 33
2291.11 29
2291.22 26
2291.33 22
2291.44 19
2291.55 18
2291.66 20
2291.77 26
2291.88 35
2291.99 47
2292.10 61
2292.21 74
2292.32 86
2292.43 93
2292.54 97
2292.65 97
2292.76 93
2292.87 88
2292.98 83
2293.09 78
2293.20 75
2293.31 72
2293.42 69
2293.53 67
2293.64 63
2293.75 60
2293.86 56
2293.97 53
2294.08 50
2294.19 47
2294.30 44
2294.41 39
2294.51 33
2294.62 24
2294.73 13
2294.84 2
2294.95 0
2295.06 0
2295.17 0
2295.28 0
2295.39 0
2295.50 0
2295.61 0
2295.72 0
2295.83 12
2295.94 23
2296.05 32
2296.16 38
2296.27 41
2296.38 40
2296.49 37
2296.60 33
2296.71 29
2296.82 26
2296.93 26
2297.04 29
2297.15 34
2297.26 42
2297.37 49
2297.48 54
2297.59 56
2297.70 54
2297.81 49
2297.92 40
2298.03 30
2298.14 21
2298.25 15
2298.36 13
2298.47 14
2298.58 18
2298.69 23
2298.80 29
2298.91 35
2299.02 39
2299.13 42
2299.24 45
2299.35 48
2299.46 50
2299.57 54
2299.68 58
2299.79 63
2299.90 68
2300.00 74
2300.11 79
2300.22 86
2300.33 92
2300.44 99
2300.55 105
2300.66 111
2300.77 115
2300.88 116
2300.99 114
2301.10 109
2301.21 101
2301.32 92
2301.43 83
2301.54 73
2301.65 64
2301.76 55
2301.87 46
2301.98 38
2302.09 29
2302.20 21
2302.31 15
2302.42 10
2302.53 7
2302.64 6
2302.75 7
2302.86 12
2302.97 19
2303.08 28
2303.19 39
2303.30 52
2303.41 66
2303.52 80
2303.63 94
2303.74 106
2303.85 117
2303.96 127
2304.07 135
2304.18 142
2304.29 146
2304.40 150
2304.51 152
2304.62 153
2304.73 154
2304.84 155
2304.95 156
2305.06 156
2305.17 154
2305.28 151
2305.39 146
2305.50 141
2305.61 136
2305.72 133
2305.83 132
2305.94 132
2306.05 134
2306.16 136
2306.27 138
2306.38 138
2306.49 138
2306.60 137
2306.71 137
2306.82 137
2306.93 137
2307.04 137
2307.15 137
2307.26 137
2307.37 136
2307.48 135
2307.59 133
2307.70 129
2307.81 122
2307.92 113
2308.03 101
2308.14 88
2308.25 77
2308.36 68
2308.47 63
2308.58 63
2308.69 65
2308.80 69
2308.91 71
2309.02 71
2309.13 68
2309.24 63
2309.35 57
2309.46 52
2309.57 50
2309.68 50
2309.79 53
2309.90 57
2310.01 62
2310.12 66
2310.23 68
2310.34 69
2310.45 68
2310.56 66
2310.67 65
2310.78 66
2310.89 69
2311.01 73
2311.12 79
2311.23 85
2311.34 90
2311.45 93
2311.56 96
2311.67 98
2311.78 100
2311.89 104
2312.00 109
2312.11 116
2312.22 123
2312.33 128
2312.44 132
2312.55 133
2312.66 130
2312.77 123
2312.88 114
2312.99 101
2313.10 86
2313.21 69
2313.32 52
2313.43 36
2313.54 24
2313.65 15
2313.76 10
2313.87 9
2313.98 9
2314.09 8
2314.20 6
2314.31 2
2314.42 0
2314.53 0
2314.64 0
2314.75 6
2314.86 17
2314.97 31
2315.08 44
2315.19 55
2315.30 61
2315.41 62
2315.52 57
2315.63 49
2315.74 39
2315.85 29
2315.96 22
2316.07 18
2316.18 19
2316.29 24
2316.40 31
2316.51 39
2316.63 47
2316.74 54
2316.85 58
2316.96 61
2317.07 62
2317.18 63
2317.29 65
2317.40 69
2317.51 73
2317.62 79
2317.73 85
2317.84 91
2317.95 96
2318.06 100
2318.17 103
2318.28 106
2318.39 109
2318.50 111
2318.61 114
2318.72 115
2318.83 115
2318.94 113
2319.05 109
2319.16 104
2319.27 99
2319.38 95
2319.49 95
2319.60 99
2319.71 107
2319.82 119
2319.93 134
2320.04 151
2320.16 168
2320.27 184
2320.38 199
2320.49 213
2320.60 227
2320.71 240
2320.82 253
2320.93 265
2321.04 276
2321.15 287
2321.26 298
2321.37 309
2321.48 320
2321.59 331
2321.70 342
2321.81 353
2321.92 362
2322.03 370
2322.14 376
2322.25 381
2322.36 383
2322.47 384
2322.58 383
2322.69 381
2322.80 378
2322.91 374
2323.03 368
2323.14 362
2323.25 355
2323.36 348
2323.47 341
2323.58 335
2323.69 329
2323.80 323
2323.91 318
2324.02 315
2324.13 312
2324.24 308
2324.35 304
2324.46 297
2324.57 288
2324.68 275
2324.79 257
2324.90 237
2325.01 215
2325.12 194
2325.23 175
2325.34 161
2325.45 151
2325.57 145
2325.68 141
2325.79 139
2325.90 135
2326.01 129
2326.12 122
2326.23 114
2326.34 106
2326.45 98
2326.56 91
2326.67 85
2326.78 79
2326.89 74
2327.00 69
2327.11 66
2327.22 65
2327.33 68
2327.44 74
2327.55 82
2327.66 90
2327.78 97
2327.89 102
2328.00 104
2328.11 105
2328.22 105
2328.33 105
2328.44 106
2328.55 107
2328.66 108
2328.77 107
2328.88 103
2328.99 97
2329.10 90
2329.21 83
2329.32 76
2329.43 71
2329.54 69
2329.65 68
2329.77 68
2329.88 68
2329.99 66
2330.10 64
2330.21 62
2330.32 61
2330.43 61
2330.54 63
2330.65 68
2330.76 75
2330.87 83
2330.98 91
2331.09 99
2331.20 108
2331.31 116
2331.42 123
2331.54 130
2331.65 134
2331.76 136
2331.87 135
2331.98 132
2332.09 127
2332.20 122
2332.31 118
2332.42 114
2332.53 111
2332.64 108
2332.75 103
2332.86 97
2332.97 90
2333.08 83
2333.19 78
2333.31 76
2333.42 77
2333.53 80
2333.64 85
2333.75 88
2333.86 88
2333.97 84
2334.08 76
2334.19 65
2334.30 51
2334.41 38
2334.52 24
2334.63 11
2334.74 0
2334.85 0
2334.97 0
2335.08 0
2335.19 0
2335.30 0
2335.41 0
2335.52 0
2335.63 0
2335.74 9
2335.85 20
2335.96 30
2336.07 37
2336.18 42
2336.29 45
2336.41 47
2336.52 49
2336.63 51
2336.74 54
2336.85 55
2336.96 54
2337.07 51
2337.18 46
2337.29 41
2337.40 38
2337.51 38
2337.62 41
2337.73 47
2337.84 55
2337.96 61
2338.07 64
2338.18 62
2338.29 56
2338.40 46
2338.51 35
2338.62 24
2338.73 15
2338.84 8
2338.95 5
2339.06 5
2339.17 7
2339.29 9
2339.40 13
2339.51 16
2339.62 21
2339.73 26
2339.84 33
2339.95 41
2340.06 51
2340.17 61
2340.28 69
2340.39 75
2340.50 78
2340.61 78
2340.73 78
2340.84 80
2340.95 85
2341.06 96
2341.17 111
2341.28 129
2341.39 147
2341.50 162
2341.61 171
2341.72 173
2341.83 169
2341.95 162
2342.06 152
2342.17 143
2342.28 135
2342.39 130
2342.50 127
2342.61 125
2342.72 124
2342.83 123
2342.94 122
2343.05 123
2343.16 125
2343.28 128
2343.39 130
2343.50 130
2343.61 128
2343.72 121
2343.83 113
2343.94 104
2344.05 99
2344.16 98
2344.27 105
2344.38 119
2344.50 137
2344.61 156
2344.72 172
2344.83 182
2344.94 185
2345.05 179
2345.16 167
2345.27 152
2345.38 135
2345.49 119
2345.61 104
2345.72 90
2345.83 77
2345.94 65
2346.05 54
2346.16 45
2346.27 37
2346.38 32
2346.49 30
2346.60 30
2346.71 33
2346.83 37
2346.94 42
2347.05 46
2347.16 48
2347.27 48
2347.38 45
2347.49 39
2347.60 32
2347.71 22
2347.82 10
2347.94 0
2348.05 0
2348.16 0
2348.27 0
2348.38 0
2348.49 0
2348.60 0
2348.71 0
2348.82 10
2348.94 33
2349.05 56
2349.16 79
2349.27 97
2349.38 112
2349.49 121
2349.60 125
2349.71 125
2349.82 123
2349.93 119
2350.05 117
2350.16 116
2350.27 116
2350.38 115
2350.49 113
2350.60 109
2350.71 104
2350.82 98
2350.93 95
2351.05 95
2351.16 100
2351.27 111
2351.38 125
2351.49 141
2351.60 156
2351.71 167
2351.82 172
2351.93 172
2352.05 167
2352.16 157
2352.27 144
2352.38 130
2352.49 116
2352.60 102
2352.71 89
2352.82 77
2352.93 65
2353.05 56
2353.16 47
2353.27 40
2353.38 33
2353.49 28
2353.60 24
2353.71 21
2353.82 19
2353.93 20
2354.05 24
2354.16 31
2354.27 42
2354.38 55
2354.49 68
2354.60 81
2354.71 90
2354.82 94
2354.93 94
2355.05 88
2355.16 79
2355.27 69
2355.38 58
2355.49 49
2355.60 44
2355.71 41
2355.82 43
2355.94 48
2356.05 55
2356.16 63
2356.27 70
2356.38 75
2356.49 78
2356.60 80
2356.71 81
2356.83 81
2356.94 81
2357.05 83
2357.16 86
2357.27 89
2357.38 94
2357.49 98
2357.60 101
2357.72 104
2357.83 104
2357.94 101
2358.05 96
2358.16 89
2358.27 82
2358.38 75
2358.49 70
2358.61 69
2358.72 71
2358.83 78
2358.94 88
2359.05 101
2359.16 115
2359.27 130
2359.38 144
2359.50 158
2359.61 169
2359.72 179
2359.83 187
2359.94 194
2360.05 199
2360.16 202
2360.27 204
2360.39 202
2360.50 197
2360.61 188
2360.72 175
2360.83 157
2360.94 136
2361.05 114
2361.16 93
2361.28 75
2361.39 63
2361.50 59
2361.61 62
2361.72 71
2361.83 85
2361.94 100
2362.06 112
2362.17 119
2362.28 120
2362.39 114
2362.50 103
2362.61 91
2362.72 80
2362.84 74
2362.95 73
2363.06 78
2363.17 88
2363.28 101
2363.39 115
2363.50 129
2363.61 141
2363.73 150
2363.84 155
2363.95 158
2364.06 158
2364.17 155
2364.28 150
2364.39 143
2364.51 135
2364.62 128
2364.73 121
2364.84 115
2364.95 109
2365.06 104
2365.17 101
2365.29 100
2365.40 101
2365.51 103
2365.62 106
2365.73 109
2365.84 110
2365.95 108
2366.07 103
2366.18 96
2366.29 86
2366.40 76
2366.51 65
2366.62 55
2366.73 45
2366.85 34
2366.96 23
2367.07 10
2367.18 0
2367.29 0
2367.40 0
2367.51 0
2367.63 0
2367.74 0
2367.85 8
2367.96 26
2368.07 43
2368.18 56
2368.29 64
2368.41 66
2368.52 64
2368.63 59
2368.74 51
2368.85 44
2368.96 37
2369.08 34
2369.19 35
2369.30 39
2369.41 48
2369.52 59
2369.63 71
2369.74 81
2369.86 88
2369.97 89
2370.08 85
2370.19 74
2370.30 59
2370.41 42
2370.53 23
2370.64 6
2370.75 0
2370.86 0
2370.97 0
2371.08 0
2371.19 0
2371.31 0
2371.42 0
2371.53 2
2371.64 9
2371.75 14
2371.86 18
2371.98 20
2372.09 20
2372.20 19
2372.31 16
2372.42 13
2372.53 10
2372.65 10
2372.76 13
2372.87 20
2372.98 31
2373.09 44
2373.20 56
2373.31 67
2373.43 73
2373.54 75
2373.65 73
2373.76 68
2373.87 64
2373.98 60
2374.10 60
2374.21 63
2374.32 70
2374.43 80
2374.54 92
2374.65 103
2374.77 114
2374.88 122
2374.99 128
2375.10 130
2375.21 132
2375.32 133
2375.44 137
2375.55 143
2375.66 154
2375.77 168
2375.88 183
2375.99 195
2376.11 203
2376.22 205
2376.33 199
2376.44 188
2376.55 173
2376.66 158
2376.78 144
2376.89 134
2377.00 127
2377.11 123
2377.22 122
2377.33 124
2377.45 127
2377.56 133
2377.67 139
2377.78 147
2377.89 154
2378.00 160
2378.12 164
2378.23 166
2378.34 166
2378.45 167
2378.56 168
2378.68 171
2378.79 176
2378.90 182
2379.01 188
2379.12 192
2379.23 192
2379.35 189
2379.46 183
2379.57 174
2379.68 164
2379.79 154
2379.90 145
2380.02 138
2380.13 133
2380.24 130
2380.35 129
2380.46 129
2380.58 130
2380.69 131
2380.80 133
2380.91 135
2381.02 137
2381.13 141
2381.25 145
2381.36 151
2381.47 156
2381.58 161
2381.69 164
2381.80 166
2381.92 166
2382.03 165
2382.14 165
2382.25 167
2382.36 170
2382.48 176
2382.59 182
2382.70 189
2382.81 197
2382.92 204
2383.03 211
2383.15 217
2383.26 223
2383.37 226
2383.48 227
2383.59 225
2383.71 220
2383.82 212
2383.93 202
2384.04 192
2384.15 181
2384.27 171
2384.38 162
2384.49 155
2384.60 150
2384.71 148
2384.82 148
2384.94 151
2385.05 153
2385.16 155
2385.27 153
2385.38 149
2385.50 141
2385.61 131
2385.72 122
2385.83 115
2385.94 111
2386.06 110
2386.17 111
2386.28 115
2386.39 119
2386.50 125
2386.62 134
2386.73 146
2386.84 162
2386.95 180
2387.06 201
2387.17 219
2387.29 234
2387.40 243
2387.51 246
2387.62 243
2387.73 238
2387.85 233
2387.96 228
2388.07 224
2388.18 221
2388.29 218
2388.41 213
2388.52 206
2388.63 197
2388.74 188
2388.85 180
2388.97 174
2389.08 171
2389.19 169
2389.30 169
2389.41 169
2389.53 166
2389.64 159
2389.75 148
2389.86 132
2389.97 114
2390.09 94
2390.20 75
2390.31 58
2390.42 45
2390.53 37
2390.65 33
2390.76 34
2390.87 36
2390.98 40
2391.09 44
2391.21 46
2391.32 45
2391.43 41
2391.54 36
2391.65 32
2391.77 30
2391.88 32
2391.99 39
2392.10 49
2392.21 62
2392.33 75
2392.44 84
2392.55 88
2392.66 85
2392.77 77
2392.89 64
2393.00 49
2393.11 34
2393.22 21
2393.34 11
2393.45 6
2393.56 4
2393.67 6
2393.78 12
2393.90 20
2394.01 30
2394.12 42
2394.23 56
2394.34 72
2394.46 89
2394.57 107
2394.68 125
2394.79 143
2394.90 158
2395.02 170
2395.13 177
2395.24 179
2395.35 177
2395.47 173
2395.58 167
2395.69 162
2395.80 158
2395.91 154
2396.03 151
2396.14 146
2396.25 141
2396.36 134
2396.47 128
2396.59 124
2396.70 122
2396.81 123
2396.92 126
2397.04 130
2397.15 133
2397.26 135
2397.37 133
2397.48 129
2397.60 122
2397.71 113
2397.82 104
2397.93 95
2398.05 89
2398.16 86
2398.27 86
2398.38 89
2398.49 94
2398.61 100
2398.72 106
2398.83 111
2398.94 113
2399.05 114
2399.17 112
2399.28 109
2399.39 104
2399.50 99
2399.62 92
2399.73 85
2399.84 78
2399.95 71
2400.06 67
2400.18 65
2400.29 66
2400.40 70
2400.51 74
2400.63 79
2400.74 81
2400.85 79
2400.96 74
2401.08 64
2401.19 52
2401.30 38
2401.41 26
2401.52 17
2401.64 11
2401.75 10
2401.86 13
2401.97 18
2402.09 23
2402.20 28
2402.31 30
2402.42 29
2402.53 28
2402.65 25
2402.76 25
2402.87 26
2402.98 30
2403.10 37
2403.21 44
2403.32 50
2403.43 56
2403.55 59
2403.66 60
2403.77 59
2403.88 56
2403.99 51
2404.11 45
2404.22 39
2404.33 33
2404.44 28
2404.56 26
2404.67 26
2404.78 29
2404.89 33
2405.01 37
2405.12 39
2405.23 37
2405.34 33
2405.46 28
2405.57 23
2405.68 21
2405.79 24
2405.90 30
2406.02 38
2406.13 48
2406.24 56
2406.35 62
2406.47 66
2406.58 69
2406.69 71
2406.80 73
2406.92 76
2407.03 79
2407.14 81
2407.25 83
2407.37 84
2407.48 85
2407.59 88
2407.70 95
2407.82 105
2407.93 118
2408.04 132
2408.15 143
2408.27 148
2408.38 147
2408.49 136
2408.60 119
2408.72 96
2408.83 72
2408.94 49
2409.05 29
2409.16 12
2409.28 0
2409.39 0
2409.50 0
2409.61 0
2409.73 0
2409.84 0
2409.95 0
2410.06 0
2410.18 0
2410.29 6
2410.40 14
2410.51 23
2410.63 31
2410.74 39
2410.85 45
2410.96 50
2411.08 54
2411.19 54
2411.30 52
2411.41 46
2411.53 39
2411.64 31
2411.75 23
2411.86 18
2411.98 18
2412.09 21
2412.20 29
2412.31 40
2412.43 52
2412.54 62
2412.65 70
2412.76 74
2412.88 76
2412.99 76
2413.10 75
2413.21 75
2413.33 76
2413.44 76
2413.55 75
2413.67 72
2413.78 67
2413.89 63
2414.00 60
2414.12 59
2414.23 61
2414.34 65
2414.45 70
2414.57 75
2414.68 78
2414.79 78
2414.90 74
2415.02 68
2415.13 60
2415.24 51
2415.35 42
2415.47 34
2415.58 26
2415.69 20
2415.80 17
2415.92 15
2416.03 17
2416.14 22
2416.25 30
2416.37 40
2416.48 52
2416.59 64
2416.71 75
2416.82 83
2416.93 89
2417.04 91
2417.16 92
2417.27 92
2417.38 91
2417.49 91
2417.61 90
2417.72 89
2417.83 86
2417.94 82
2418.06 77
2418.17 71
2418.28 65
2418.39 61
2418.51 57
2418.62 55
2418.73 53
2418.85 52
2418.96 51
2419.07 50
2419.18 50
2419.30 50
2419.41 52
2419.52 56
2419.63 61
2419.75 68
2419.86 76
2419.97 85
2420.09 94
2420.20 101
2420.31 106
2420.42 108
2420.54 109
2420.65 107
2420.76 106
2420.87 107
2420.99 110
2421.10 116
2421.21 122
2421.33 128
2421.44 132
2421.55 131
2421.66 127
2421.78 119
2421.89 109
2422.00 98
2422.11 89
2422.23 82
2422.34 79
2422.45 79
2422.57 81
2422.68 86
2422.79 91
2422.90 95
2423.02 99
2423.13 100
2423.24 99
2423.35 95
2423.47 90
2423.58 84
2423.69 77
2423.81 70
2423.92 64
2424.03 60
2424.14 58
2424.26 58
2424.37 61
2424.48 65
2424.60 70
2424.71 74
2424.82 77
2424.93 79
2425.05 78
2425.16 77
2425.27 75
2425.39 73
2425.50 73
2425.61 75
2425.72 80
2425.84 87
2425.95 95
2426.06 103
2426.18 111
2426.29 117
2426.40 122
2426.51 126
2426.63 129
2426.74 133
2426.85 139
2426.97 147
2427.08 157
2427.19 167
2427.30 175
2427.42 181
2427.53 182
2427.64 180
2427.76 174
2427.87 166
2427.98 158
2428.09 151
2428.21 145
2428.32 144
2428.43 145
2428.55 149
2428.66 154
2428.77 160
2428.88 163
2429.00 163
2429.11 159
2429.22 152
2429.34 143
2429.45 133
2429.56 123
2429.67 116
2429.79 113
2429.90 112
2430.01 113
2430.13 115
2430.24 117
2430.35 118
2430.47 117
2430.58 114
2430.69 108
2430.80 101
2430.92 94
2431.03 86
2431.14 78
2431.26 72
2431.37 67
2431.48 64
2431.60 63
2431.71 64
2431.82 65
2431.93 68
2432.05 71
2432.16 75
2432.27 79
2432.39 82
2432.50 84
2432.61 85
2432.73 84
2432.84 82
2432.95 79
2433.06 78
2433.18 78
2433.29 81
2433.40 87
2433.52 96
2433.63 106
2433.74 115
2433.86 122
2433.97 124
2434.08 121
2434.19 114
2434.31 106
2434.42 99
2434.53 96
2434.65 97
2434.76 102
2434.87 109
2434.99 116
2435.10 119
2435.21 116
2435.32 108
2435.44 96
2435.55 80
2435.66 65
2435.78 53
2435.89 44
2436.00 40
2436.12 39
2436.23 41
2436.34 44
2436.46 46
2436.57 46
2436.68 44
2436.79 41
2436.91 38
2437.02 35
2437.13 35
2437.25 37
2437.36 41
2437.47 46
2437.59 50
2437.70 52
2437.81 52
2437.93 49
2438.04 45
2438.15 42
2438.27 40
2438.38 42
2438.49 48
2438.60 58
2438.72 70
2438.83 84
2438.94 99
2439.06 113
2439.17 124
2439.28 132
2439.40 135
2439.51 133
2439.62 124
2439.74 109
2439.85 91
2439.96 70
2440.08 52
2440.19 40
2440.30 35
2440.42 39
2440.53 52
2440.64 69
2440.75 88
2440.87 105
2440.98 117
2441.09 122
2441.21 121
2441.32 115
2441.43 108
2441.55 102
2441.66 96
2441.77 93
2441.89 91
2442.00 90
2442.11 88
2442.23 85
2442.34 79
2442.45 72
2442.57 64
2442.68 56
2442.79 49
2442.91 43
2443.02 39
2443.13 39
2443.25 41
2443.36 47
2443.47 56
2443.59 67
2443.70 79
2443.81 91
2443.93 102
2444.04 112
2444.15 119
2444.27 125
2444.38 130
2444.49 133
2444.60 136
2444.72 137
2444.83 138
2444.94 139
2445.06 140
2445.17 142
2445.28 145
2445.40 150
2445.51 155
2445.62 159
2445.74 161
2445.85 158
2445.96 150
2446.08 139
2446.19 125
2446.30 112
2446.42 103
2446.53 98
2446.64 98
2446.76 102
2446.87 108
2446.98 114
2447.10 117
2447.21 119
2447.32 118
2447.44 116
2447.55 115
2447.66 117
2447.78 121
2447.89 128
2448.00 136
2448.12 144
2448.23 149
2448.34 152
2448.46 151
2448.57 146
2448.68 140
2448.80 132
2448.91 124
2449.02 115
2449.14 106
2449.25 94
2449.36 80
2449.48 63
2449.59 44
2449.71 24
2449.82 5
2449.93 0
2450.05 0
2450.16 0
2450.27 0
2450.39 0
2450.50 0
2450.61 0
2450.73 0
2450.84 4
2450.95 14
2451.07 25
2451.18 35
2451.29 44
2451.41 51
2451.52 59
2451.63 66
2451.75 75
2451.86 85
2451.97 98
2452.09 112
2452.20 125
2452.31 138
2452.43 148
2452.54 155
2452.65 157
2452.77 156
2452.88 150
2452.99 143
2453.11 134
2453.22 127
2453.34 122
2453.45 122
2453.56 127
2453.68 138
2453.79 152
2453.90 168
2454.02 182
2454.13 193
2454.24 199
2454.36 199
2454.47 196
2454.58 189
2454.70 181
2454.81 173
2454.92 165
2455.04 158
2455.15 153
2455.26 149
2455.38 147
2455.49 144
2455.61 142
2455.72 140
2455.83 137
2455.95 133
2456.06 130
2456.17 127
2456.29 125
2456.40 124
2456.51 123
2456.63 123
2456.74 123
2456.85 123
2456.97 122
2457.08 121
2457.19 119
2457.31 117
2457.42 116
2457.54 115
2457.65 115
2457.76 116
2457.88 118
2457.99 120
2458.10 124
2458.22 128
2458.33 133
2458.44 138
2458.56 144
2458.67 147
2458.79 149
2458.90 148
2459.01 144
2459.13 138
2459.24 131
2459.35 123
2459.47 117
2459.58 112
2459.69 109
2459.81 108
2459.92 109
2460.04 111
2460.15 113
2460.26 115
2460.38 115
2460.49 113
2460.60 108
2460.72 101
2460.83 92
2460.94 83
2461.06 75
2461.17 70
2461.29 66
2461.40 66
2461.51 66
2461.63 68
2461.74 68
2461.85 66
2461.97 60
2462.08 51
2462.19 40
2462.31 29
2462.42 19
2462.54 14
2462.65 13
2462.76 16
2462.88 23
2462.99 30
2463.10 34
2463.22 35
2463.33 32
2463.45 26
2463.56 21
2463.67 18
2463.79 20
2463.90 27
2464.01 38
2464.13 53
2464.24 68
2464.36 81
2464.47 92
2464.58 100
2464.70 105
2464.81 106
2464.92 104
2465.04 100
2465.15 94
2465.27 85
2465.38 74
2465.49 62
2465.61 48
2465.72 34
2465.83 19
2465.95 5
2466.06 0
2466.18 0
2466.29 0
2466.40 0
2466.52 0
2466.63 0
2466.74 0
2466.86 0
2466.97 11
2467.09 21
2467.20 28
2467.31 32
2467.43 34
2467.54 33
2467.65 31
2467.77 30
2467.88 30
2468.00 32
2468.11 36
2468.22 40
2468.34 45
2468.45 50
2468.57 54
2468.68 57
2468.79 60
2468.91 62
2469.02 65
2469.13 67
2469.25 69
2469.36 69
2469.48 70
2469.59 69
2469.70 69
2469.82 68
2469.93 69
2470.05 71
2470.16 74
2470.27 78
2470.39 83
2470.50 88
2470.61 91
2470.73 92
2470.84 91
2470.96 89
2471.07 85
2471.18 80
2471.30 77
2471.41 76
2471.53 76
2471.64 77
2471.75 80
2471.87 82
2471.98 83
2472.10 83
2472.21 83
2472.32 82
2472.44 81
2472.55 82
2472.66 84
2472.78 88
2472.89 94
2473.01 101
2473.12 108
2473.23 113
2473.35 115
2473.46 114
2473.58 109
2473.69 102
2473.80 94
2473.92 86
2474.03 81
2474.15 79
2474.26 80
2474.37 83
2474.49 85
2474.60 87
2474.72 86
2474.83 84
2474.94 81
2475.06 78
2475.17 77
2475.29 76
2475.40 75
2475.51 73
2475.63 69
2475.74 64
2475.86 58
2475.97 54
2476.08 54
2476.20 57
2476.31 64
2476.43 73
2476.54 82
2476.65 87
2476.77 89
2476.88 85
2477.00 79
2477.11 71
2477.22 64
2477.34 60
2477.45 61
2477.57 66
2477.68 73
2477.79 82
2477.91 90
2478.02 96
2478.14 98
2478.25 97
2478.36 92
2478.48 86
2478.59 78
2478.71 71
2478.82 65
2478.94 61
2479.05 58
2479.16 57
2479.28 58
2479.39 58
2479.51 58
2479.62 57
2479.73 55
2479.85 50
2479.96 45
2480.08 38
2480.19 31
2480.30 24
2480.42 19
2480.53 15
2480.65 15
2480.76 18
2480.87 26
2480.99 38
2481.10 53
2481.22 69
2481.33 86
2481.45 101
2481.56 114
2481.67 122
2481.79 127
2481.90 130
2482.02 132
2482.13 135
2482.24 139
2482.36 143
2482.47 147
2482.59 147
2482.70 142
2482.82 132
2482.93 115
2483.04 95
2483.16 72
2483.27 49
2483.39 30
2483.50 15
2483.61 7
2483.73 6
2483.84 10
2483.96 19
2484.07 31
2484.19 43
2484.30 54
2484.41 62
2484.53 67
2484.64 70
2484.76 69
2484.87 66
2484.98 60
2485.10 53
2485.21 45
2485.33 36
2485.44 26
2485.56 15
2485.67 4
2485.78 0
2485.90 0
2486.01 0
2486.13 0
2486.24 0
2486.36 0
2486.47 0
2486.58 0
2486.70 13
2486.81 30
2486.93 45
2487.04 56
2487.16 61
2487.27 60
2487.38 53
2487.50 44
2487.61 33
2487.73 23
2487.84 17
2487.96 14
2488.07 16
2488.18 20
2488.30 25
2488.41 28
2488.53 29
2488.64 26
2488.76 22
2488.87 18
2488.98 15
2489.10 15
2489.21 18
2489.33 22
2489.44 27
2489.56 31
2489.67 33
2489.78 33
2489.90 32
2490.01 32
2490.13 32
2490.24 35
2490.36 39
2490.47 43
2490.58 47
2490.70 50
2490.81 51
2490.93 51
2491.04 50
2491.16 50
2491.27 50
2491.38 53
2491.50 59
2491.61 69
2491.73 81
2491.84 95
2491.96 111
2492.07 125
2492.19 137
2492.30 144
2492.41 145
2492.53 140
2492.64 129
2492.76 114
2492.87 99
2492.99 84
2493.10 72
2493.21 63
2493.33 56
2493.44 51
2493.56 47
2493.67 41
2493.79 34
2493.90 27
2494.02 20
2494.13 16
2494.24 16
2494.36 21
2494.47 30
2494.59 44
2494.70 62
2494.82 81
2494.93 100
2495.05 118
2495.16 136
2495.27 150
2495.39 162
2495.50 169
2495.62 173
2495.73 173
2495.85 171
2495.96 170
2496.08 169
2496.19 171
2496.30 176
2496.42 181
2496.53 185
2496.65 187
2496.76 184
2496.88 177
2496.99 167
2497.11 154
2497.22 141
2497.33 130
2497.45 121
2497.56 115
2497.68 111
2497.79 108
2497.91 106
2498.02 104
2498.14 102
2498.25 99
2498.37 95
2498.48 89
2498.59 83
2498.71 76
2498.82 69
2498.94 63
2499.05 59
2499.17 58
2499.28 60
2499.40 63
2499.51 68
2499.63 74
2499.74 79
2499.85 84
2499.97 86
2500.08 87
2500.20 87
2500.31 86
2500.43 85
2500.54 84
2500.66 83
2500.77 83
2500.89 84
2501.00 86
2501.11 89
2501.23 93
2501.34 96
2501.46 100
2501.57 101
2501.69 98
2501.80 92
2501.92 82
2502.03 69
2502.15 54
2502.26 38
2502.38 24
2502.49 12
2502.60 4
2502.72 0
2502.83 0
2502.95 0
2503.06 6
2503.18 15
2503.29 27
2503.41 41
2503.52 55
2503.64 70
2503.75 83
2503.87 96
2503.98 106
2504.09 114
2504.21 120
2504.32 124
2504.44 125
2504.55 123
2504.67 117
2504.78 108
2504.90 97
2505.01 85
2505.13 74
2505.24 66
2505.36 63
2505.47 66
2505.59 74
2505.70 86
2505.81 101
2505.93 117
2506.04 132
2506.16 143
2506.27 150
2506.39 152
2506.50 150
2506.62 142
2506.73 130
2506.85 115
2506.96 99
2507.08 81
2507.19 63
2507.31 47
2507.42 33
2507.54 22
2507.65 14
2507.77 10
2507.88 9
2507.99 11
2508.11 14
2508.22 18
2508.34 21
2508.45 23
2508.57 21
2508.68 17
2508.80 11
2508.91 3
2509.03 0
2509.14 0
2509.26 0
2509.37 0
2509.49 0
2509.60 0
2509.72 0
2509.83 3
2509.95 8
2510.06 12
2510.18 15
2510.29 17
2510.40 19
2510.52 21
2510.63 23
2510.75 23
2510.86 21
2510.98 16
2511.09 10
2511.21 3
2511.32 0
2511.44 0
2511.55 0
2511.67 0
2511.78 0
2511.90 3
2512.01 11
2512.13 20
2512.24 30
2512.36 40
2512.47 50
2512.59 59
2512.70 65
2512.82 70
2512.93 73
2513.05 73
2513.16 72
2513.28 68
2513.39 63
2513.51 56
2513.62 47
2513.73 36
2513.85 26
2513.96 18
2514.08 15
2514.19 18
2514.31 26
2514.42 39
2514.54 54
2514.65 67
2514.77 77
2514.88 82
2515.00 81
2515.11 77
2515.23 70
2515.34 64
2515.46 60
2515.57 57
2515.69 57
2515.80 58
2515.92 58
2516.03 57
2516.15 54
2516.26 49
2516.38 41
2516.49 30
2516.61 20
2516.72 10
2516.84 3
2516.95 0
2517.07 2
2517.18 9
2517.30 18
2517.41 30
2517.53 40
2517.64 47
2517.76 50
2517.87 48
2517.99 43
2518.10 35
2518.22 27
2518.33 21
2518.45 18
2518.56 18
2518.68 22
2518.79 28
2518.91 36
2519.02 43
2519.14 48
2519.25 50
2519.37 49
2519.48 45
2519.60 40
2519.71 35
2519.83 32
2519.94 32
2520.06 37
2520.17 44
2520.29 54
2520.40 63
2520.52 71
2520.63 75
2520.75 76
2520.86 73
2520.98 68
2521.09 63
2521.21 56
2521.32 49
2521.44 42
2521.55 32
2521.67 22
2521.78 11
2521.90 2
2522.01 0
2522.13 0
2522.24 0
2522.36 0
2522.47 1
2522.59 8
2522.70 14
2522.82 18
2522.93 20
2523.05 22
2523.16 25
2523.28 28
2523.39 33
2523.51 38
2523.62 44
2523.74 49
2523.85 52
2523.97 52
2524.08 51
2524.20 48
2524.31 46
2524.43 43
2524.54 42
2524.66 42
2524.77 42
2524.89 42
2525.01 41
2525.12 41
2525.24 40
2525.35 40
2525.47 40
2525.58 39
2525.70 38
2525.81 35
2525.93 33
2526.04 30
2526.16 27
2526.27 26
2526.39 28
2526.50 32
2526.62 38
2526.73 45
2526.85 52
2526.96 57
2527.08 61
2527.19 63
2527.31 61
2527.42 57
2527.54 51
2527.65 42
2527.77 31
2527.88 21
2528.00 13
2528.11 7
2528.23 4
2528.35 5
2528.46 7
2528.58 9
2528.69 9
2528.81 8
2528.92 4
2529.04 0
2529.15 0
2529.27 0
2529.38 0
2529.50 0
2529.61 0
2529.73 1
2529.84 11
2529.96 22
2530.07 33
2530.19 42
2530.30 49
2530.42 52
2530.53 52
2530.65 47
2530.77 39
2530.88 29
2531.00 19
2531.11 11
2531.23 5
2531.34 4
2531.46 6
2531.57 11
2531.69 17
2531.80 22
2531.92 26
2532.03 28
2532.15 28
2532.26 27
2532.38 24
2532.49 22
2532.61 22
2532.72 22
2532.84 23
2532.96 24
2533.07 24
2533.19 23
2533.30 19
2533.42 15
2533.53 10
2533.65 7
2533.76 5
2533.88 6
2533.99 9
2534.11 15
2534.22 22
2534.34 29
2534.45 36
2534.57 43
2534.69 49
2534.80 53
2534.92 56
2535.03 58
2535.15 57
2535.26 55
2535.38 52
2535.49 49
2535.61 48
2535.72 48
2535.84 50
2535.95 53
2536.07 57
2536.19 60
2536.30 62
2536.42 61
2536.53 60
2536.65 57
2536.76 54
2536.88 50
2536.99 46
2537.11 41
2537.22 36
2537.34 29
2537.45 21
2537.57 13
2537.69 7
2537.80 4
2537.92 4
2538.03 6
2538.15 10
2538.26 14
2538.38 17
2538.49 17
2538.61 15
2538.72 11
2538.84 6
2538.96 2
2539.07 0
2539.19 3
2539.30 10
2539.42 23
2539.53 42
2539.65 64
2539.76 87
2539.88 109
2539.99 126
2540.11 137
2540.23 139
2540.34 134
2540.46 124
2540.57 111
2540.69 98
2540.80 88
2540.92 82
2541.03 80
2541.15 80
2541.26 83
2541.38 86
2541.50 88
2541.61 89
2541.73 88
2541.84 86
2541.96 83
2542.07 78
2542.19 72
2542.30 65
2542.42 56
2542.54 45
2542.65 33
2542.77 19
2542.88 6
2543.00 0
2543.11 0
2543.23 0
2543.34 0
2543.46 0
2543.58 0
2543.69 13
2543.81 30
2543.92 49
2544.04 66
2544.15 80
2544.27 90
2544.38 95
2544.50 95
2544.62 93
2544.73 88
2544.85 83
2544.96 79
2545.08 75
2545.19 72
2545.31 69
2545.42 65
2545.54 62
2545.66 57
2545.77 53
2545.89 49
2546.00 46
2546.12 46
2546.23 48
2546.35 52
2546.47 58
2546.58 63
2546.70 69
2546.81 74
2546.93 77
2547.04 79
2547.16 78
2547.27 75
2547.39 69
2547.51 59
2547.62 46
2547.74 31
2547.85 16
2547.97 3
2548.08 0
2548.20 0
2548.32 0
2548.43 0
2548.55 0
2548.66 7
2548.78 12
2548.89 13
2549.01 10
2549.13 5
2549.24 0
2549.36 0
2549.47 0
2549.59 0
2549.70 8
2549.82 23
2549.94 42
2550.05 64
2550.17 87
2550.28 107
2550.40 122
2550.51 133
2550.63 137
2550.74 136
2550.86 132
2550.98 127
2551.09 122
2551.21 119
2551.32 118
2551.44 119
2551.56 120
2551.67 119
2551.79 117
2551.90 113
2552.02 106
2552.13 99
2552.25 91
2552.37 83
2552.48 77
2552.60 71
2552.71 68
2552.83 66
2552.94 68
2553.06 72
2553.18 77
2553.29 84
2553.41 91
2553.52 96
2553.64 100
2553.75 101
2553.87 100
2553.99 98
2554.10 94
2554.22 90
2554.33 85
2554.45 80
2554.57 75
2554.68 70
2554.80 67
2554.91 65
2555.03 65
2555.14 65
2555.26 65
2555.38 67
2555.49 69
2555.61 71
2555.72 75
2555.84 80
2555.95 85
2556.07 90
2556.19 95
2556.30 98
2556.42 99
2556.53 100
2556.65 100
2556.77 101
2556.88 103
2557.00 105
2557.11 108
2557.23 111
2557.35 113
2557.46 114
2557.58 113
2557.69 110
2557.81 106
2557.92 100
2558.04 92
2558.16 83
2558.27 74
2558.39 63
2558.50 53
2558.62 43
2558.74 34
2558.85 27
2558.97 23
2559.08 21
2559.20 22
2559.32 26
2559.43 33
2559.55 43
2559.66 53
2559.78 62
2559.89 68
2560.01 69
2560.13 66
2560.24 57
2560.36 45
2560.47 30
2560.59 17
2560.71 6
2560.82 1
2560.94 3
2561.05 12
2561.17 26
2561.29 43
2561.40 60
2561.52 73
2561.63 82
2561.75 87
2561.87 89
2561.98 88
2562.10 88
2562.21 88
2562.33 89
2562.45 89
2562.56 89
2562.68 87
2562.79 86
2562.91 85
2563.03 85
2563.14 88
2563.26 93
2563.37 98
2563.49 103
2563.61 105
2563.72 102
2563.84 96
2563.95 86
2564.07 74
2564.19 62
2564.30 52
2564.42 44
2564.53 39
2564.65 37
2564.77 37
2564.88 38
2565.00 39
2565.11 40
2565.23 39
2565.35 37
2565.46 35
2565.58 34
2565.69 34
2565.81 36
2565.93 41
2566.04 49
2566.16 60
2566.27 73
2566.39 85
2566.51 95
2566.62 102
2566.74 104
2566.86 102
2566.97 96
2567.09 90
2567.20 84
2567.32 82
2567.44 83
2567.55 89
2567.67 97
2567.78 107
2567.90 115
2568.02 120
2568.13 122
2568.25 121
2568.36 117
2568.48 112
2568.60 107
2568.71 102
2568.83 96
2568.95 89
2569.06 81
2569.18 71
2569.29 60
2569.41 49
2569.53 41
2569.64 35
2569.76 34
2569.87 36
2569.99 39
2570.11 42
2570.22 43
2570.34 40
2570.46 33
2570.57 23
2570.69 13
2570.80 4
2570.92 0
2571.04 0
2571.15 0
2571.27 2
2571.38 6
2571.50 8
2571.62 7
2571.73 4
2571.85 0
2571.97 0
2572.08 0
2572.20 0
2572.31 0
2572.43 0
2572.55 4
2572.66 9
2572.78 15
2572.90 21
2573.01 28
2573.13 34
2573.24 40
2573.36 45
2573.48 47
2573.59 46
2573.71 43
2573.83 38
2573.94 33
2574.06 26
2574.17 21
2574.29 15
2574.41 11
2574.52 8
2574.64 7
2574.76 8
2574.87 13
2574.99 22
2575.10 35
2575.22 49
2575.34 65
2575.45 81
2575.57 97
2575.69 111
2575.80 122
2575.92 131
2576.03 135
2576.15 135
2576.27 130
2576.38 121
2576.50 107
2576.62 92
2576.73 78
2576.85 67
2576.96 59
2577.08 56
2577.20 54
2577.31 53
2577.43 51
2577.55 46
2577.66 40
2577.78 33
2577.90 28
2578.01 27
2578.13 29
2578.24 35
2578.36 43
2578.48 52
2578.59 60
2578.71 66
2578.83 71
2578.94 73
2579.06 72
2579.17 70
2579.29 65
2579.41 59
2579.52 51
2579.64 42
2579.76 34
2579.87 27
2579.99 21
2580.11 18
2580.22 17
2580.34 20
2580.46 26
2580.57 34
2580.69 44
2580.80 56
2580.92 69
2581.04 80
2581.15 89
2581.27 96
2581.39 100
2581.50 103
2581.62 104
2581.74 106
2581.85 108
2581.97 112
2582.08 114
2582.20 115
2582.32 111
2582.43 103
2582.55 90
2582.67 73
2582.78 56
2582.90 41
2583.02 29
2583.13 21
2583.25 17
2583.37 14
2583.48 12
2583.60 8
2583.72 2
2583.83 0
2583.95 0
2584.06 0
2584.18 0
2584.30 0
2584.41 0
2584.53 0
2584.65 4
2584.76 11
2584.88 16
2585.00 19
2585.11 22
2585.23 25
2585.35 30
2585.46 37
2585.58 46
2585.70 56
2585.81 68
2585.93 78
2586.04 85
2586.16 88
2586.28 89
2586.39 87
2586.51 84
2586.63 81
2586.74 81
2586.86 83
2586.98 87
2587.09 92
2587.21 97
2587.33 101
2587.44 102
2587.56 101
2587.68 98
2587.79 95
2587.91 93
2588.03 92
2588.14 92
2588.26 94
2588.38 96
2588.49 96
2588.61 95
2588.73 91
2588.84 85
2588.96 78
2589.08 70
2589.19 63
2589.31 57
2589.43 53
2589.54 50
2589.66 47
2589.77 45
2589.89 41
2590.01 36
2590.12 31
2590.24 25
2590.36 20
2590.47 16
2590.59 15
2590.71 16
2590.82 18
2590.94 19
2591.06 20
2591.17 18
2591.29 13
2591.41 6
2591.52 0
2591.64 0
2591.76 0
2591.87 0
2591.99 0
2592.11 0
2592.22 0
2592.34 0
2592.46 10
2592.57 27
2592.69 44
2592.81 59
2592.92 72
2593.04 81
2593.16 87
2593.27 91
2593.39 93
2593.51 95
2593.62 96
2593.74 97
2593.86 97
2593.97 93
2594.09 86
2594.21 77
2594.32 68
2594.44 61
2594.56 56
2594.67 56
2594.79 59
2594.91 64
2595.02 70
2595.14 75
2595.26 77
2595.37 77
2595.49 76
2595.61 75
2595.73 74
2595.84 75
2595.96 77
2596.08 79
2596.19 81
2596.31 81
2596.43 80
2596.54 77
2596.66 73
2596.78 68
2596.89 63
2597.01 59
2597.13 57
2597.24 57
2597.36 60
2597.48 65
2597.59 71
2597.71 78
2597.83 85
2597.94 91
2598.06 94
2598.18 95
2598.29 94
2598.41 91
2598.53 86
2598.64 81
2598.76 75
2598.88 70
2598.99 67
2599.11 66
2599.23 67
2599.35 71
2599.46 77
2599.58 85
2599.70 93
2599.81 101
2599.93 109
2600.05 114
2600.16 117
2600.28 117
2600.40 115
2600.51 110
2600.63 104
2600.75 97
2600.86 89
2600.98 81
2601.10 74
2601.21 68
2601.33 63
2601.45 59
2601.57 57
2601.68 57
2601.80 58
2601.92 60
2602.03 63
2602.15 65
2602.27 65
2602.38 63
2602.50 58
2602.62 50
2602.73 41
2602.85 30
2602.97 22
2603.08 17
2603.20 17
2603.32 23
2603.44 33
2603.55 47
2603.67 61
2603.79 73
2603.90 82
2604.02 86
2604.14 87
2604.25 85
2604.37 81
2604.49 77
2604.60 75
2604.72 73
2604.84 73
2604.96 73
2605.07 73
2605.19 72
2605.31 72
2605.42 72
2605.54 73
2605.66 75
2605.77 79
2605.89 82
2606.01 85
2606.13 87
2606.24 86
2606.36 84
2606.48 81
2606.59 76
2606.71 72
2606.83 68
2606.94 67
2607.06 67
2607.18 69
2607.29 72
2607.41 74
2607.53 74
2607.65 72
2607.76 67
2607.88 62
2608.00 58
2608.11 57
2608.23 59
2608.35 67
2608.46 78
2608.58 90
2608.70 103
2608.82 114
2608.93 121
2609.05 125
2609.17 127
2609.28 127
2609.40 127
2609.52 128
2609.64 131
2609.75 135
2609.87 140
2609.99 147
2610.10 153
2610.22 157
2610.34 158
2610.45 154
2610.57 145
2610.69 132
2610.81 115
2610.92 95
2611.04 76
2611.16 59
2611.27 46
2611.39 37
2611.51 34
2611.63 35
2611.74 41
2611.86 51
2611.98 62
2612.09 72
2612.21 81
2612.33 85
2612.45 86
2612.56 82
2612.68 75
2612.80 67
2612.91 61
2613.03 58
2613.15 61
2613.27 70
2613.38 83
2613.50 100
2613.62 117
2613.73 131
2613.85 142
2613.97 146
2614.09 145
2614.20 139
2614.32 130
2614.44 120
2614.55 111
2614.67 104
2614.79 99
2614.91 97
2615.02 97
2615.14 99
2615.26 103
2615.37 107
2615.49 110
2615.61 113
2615.73 112
2615.84 110
2615.96 105
2616.08 99
2616.19 92
2616.31 86
2616.43 81
2616.55 79
2616.66 77
2616.78 77
2616.90 77
2617.01 76
2617.13 76
2617.25 75
2617.37 74
2617.48 72
2617.60 70
2617.72 66
2617.84 61
2617.95 54
2618.07 47
2618.19 40
2618.30 33
2618.42 27
2618.54 21
2618.66 15
2618.77 8
2618.89 0
2619.01 0
2619.12 0
2619.24 0
2619.36 0
2619.48 0
2619.59 0
2619.71 4
2619.83 9
2619.95 10
2620.06 9
2620.18 6
2620.30 4
2620.42 5
2620.53 8
2620.65 13
2620.77 20
2620.88 26
2621.00 30
2621.12 33
2621.24 34
2621.35 37
2621.47 43
2621.59 55
2621.71 73
2621.82 95
2621.94 120
2622.06 145
2622.17 166
2622.29 182
2622.41 192
2622.53 194
2622.64 190
2622.76 181
2622.88 170
2623.00 156
2623.11 141
2623.23 125
2623.35 110
2623.47 95
2623.58 82
2623.70 71
2623.82 62
2623.93 58
2624.05 58
2624.17 61
2624.29 66
2624.40 72
2624.52 78
2624.64 82
2624.76 83
2624.87 81
2624.99 77
2625.11 72
2625.23 64
2625.34 57
2625.46 49
2625.58 42
2625.70 38
2625.81 36
2625.93 38
2626.05 44
2626.17 54
2626.28 65
2626.40 77
2626.52 88
2626.64 97
2626.75 101
2626.87 102
2626.99 100
2627.10 96
2627.22 92
2627.34 89
2627.46 90
2627.57 93
2627.69 98
2627.81 105
2627.93 113
2628.04 121
2628.16 129
2628.28 135
2628.40 141
2628.51 147
2628.63 150
2628.75 150
2628.87 147
2628.98 140
2629.10 130
2629.22 116
2629.34 102
2629.45 89
2629.57 78
2629.69 72
2629.81 69
2629.92 71
2630.04 76
2630.16 85
2630.28 97
2630.39 109
2630.51 120
2630.63 128
2630.75 133
2630.86 134
2630.98 129
2631.10 121
2631.22 110
2631.33 100
2631.45 91
2631.57 86
2631.69 84
2631.80 85
2631.92 88
2632.04 91
2632.16 93
2632.27 93
2632.39 91
2632.51 90
2632.63 89
2632.75 91
2632.86 97
2632.98 104
2633.10 113
2633.22 123
2633.33 131
2633.45 139
2633.57 144
2633.69 149
2633.80 154
2633.92 158
2634.04 162
2634.16 165
2634.27 167
2634.39 167
2634.51 165
2634.63 161
2634.74 157
2634.86 153
2634.98 151
2635.10 149
2635.21 147
2635.33 144
2635.45 140
2635.57 134
2635.69 126
2635.80 118
2635.92 110
2636.04 105
2636.16 103
2636.27 104
2636.39 107
2636.51 111
2636.63 114
2636.74 114
2636.86 111
2636.98 105
2637.10 97
2637.21 90
2637.33 84
2637.45 82
2637.57 82
2637.69 86
2637.80 91
2637.92 97
2638.04 102
2638.16 107
2638.27 109
2638.39 110
2638.51 109
2638.63 106
2638.74 102
2638.86 96
2638.98 88
2639.10 78
2639.22 68
2639.33 57
2639.45 46
2639.57 37
2639.69 30
2639.80 26
2639.92 26
2640.04 30
2640.16 38
2640.27 48
2640.39 61
2640.51 73
2640.63 83
2640.75 91
2640.86 94
2640.98 93
2641.10 89
2641.22 83
2641.33 77
2641.45 71
2641.57 68
2641.69 68
2641.81 69
2641.92 72
2642.04 76
2642.16 80
2642.28 84
2642.39 88
2642.51 91
2642.63 96
2642.75 100
2642.87 105
2642.98 107
2643.10 107
2643.22 104
2643.34 95
2643.45 83
2643.57 66
2643.69 47
2643.81 28
2643.93 12
2644.04 0
2644.16 0
2644.28 0
2644.40 0
2644.52 0
2644.63 0
2644.75 0
2644.87 0
2644.99 0
2645.10 0
2645.22 2
2645.34 4
2645.46 8
2645.58 13
2645.69 17
2645.81 19
2645.93 18
2646.05 14
2646.17 6
2646.28 0
2646.40 0
2646.52 0
2646.64 0
2646.75 0
2646.87 0
2646.99 0
2647.11 12
2647.23 27
2647.34 38
2647.46 46
2647.58 48
2647.70 47
2647.82 43
2647.93 39
2648.05 37
2648.17 37
2648.29 40
2648.41 45
2648.52 50
2648.64 54
2648.76 56
2648.88 58
2648.99 59
2649.11 61
2649.23 65
2649.35 71
2649.47 79
2649.58 86
2649.70 91
2649.82 94
2649.94 93
2650.06 89
2650.17 82
2650.29 74
2650.41 66
2650.53 59
2650.65 53
2650.76 47
2650.88 42
2651.00 38
2651.12 34
2651.24 30
2651.35 25
2651.47 20
2651.59 13
2651.71 5
2651.83 0
2651.94 0
2652.06 0
2652.18 0
2652.30 0
2652.42 0
2652.53 0
2652.65 0
2652.77 10
2652.89 23
2653.01 36
2653.12 46
2653.24 55
2653.36 62
2653.48 67
2653.60 71
2653.71 73
2653.83 73
2653.95 70
2654.07 64
2654.19 56
2654.30 46
2654.42 38
2654.54 31
2654.66 29
2654.78 31
2654.89 36
2655.01 42
2655.13 48
2655.25 53
2655.37 55
2655.48 53
2655.60 50
2655.72 45
2655.84 42
2655.96 40
2656.08 41
2656.19 46
2656.31 53
2656.43 62
2656.55 72
2656.67 80
2656.78 87
2656.90 90
2657.02 91
2657.14 90
2657.26 87
2657.37 83
2657.49 78
2657.61 71
2657.73 64
2657.85 56
2657.97 48
2658.08 41
2658.20 35
2658.32 31
2658.44 29
2658.56 27
2658.67 25
2658.79 21
2658.91 17
2659.03 12
2659.15 8
2659.26 4
2659.38 3
2659.50 4
2659.62 7
2659.74 12
2659.86 19
2659.97 26
2660.09 34
2660.21 43
2660.33 52
2660.45 61
2660.56 70
2660.68 77
2660.80 82
2660.92 85
2661.04 86
2661.16 85
2661.27 83
2661.39 80
2661.51 78
2661.63 75
2661.75 73
2661.86 70
2661.98 66
2662.10 61
2662.22 57
2662.34 53
2662.46 49
2662.57 45
2662.69 42
2662.81 38
2662.93 33
2663.05 27
2663.17 21
2663.28 15
2663.40 11
2663.52 9
2663.64 11
2663.76 18
2663.88 28
2663.99 42
2664.11 58
2664.23 73
2664.35 86
2664.47 97
2664.58 102
2664.70 103
2664.82 100
2664.94 92
2665.06 83
2665.18 72
2665.29 61
2665.41 51
2665.53 43
2665.65 37
2665.77 31
2665.89 26
2666.00 19
2666.12 12
2666.24 5
2666.36 0
2666.48 0
2666.60 0
2666.71 0
2666.83 0
2666.95 0
2667.07 6
2667.19 13
2667.31 18
2667.42 22
2667.54 24
2667.66 25
2667.78 25
2667.90 25
2668.02 25
2668.13 25
2668.25 22
2668.37 18
2668.49 12
2668.61 4
2668.73 0
2668.84 0
2668.96 0
2669.08 0
2669.20 0
2669.32 0
2669.44 0
2669.55 1
2669.67 22
2669.79 48
2669.91 76
2670.03 105
2670.15 133
2670.27 157
2670.38 175
2670.50 187
2670.62 192
2670.74 191
2670.86 186
2670.98 178
2671.09 169
2671.21 161
2671.33 154
2671.45 149
2671.57 145
2671.69 142
2671.80 138
2671.92 131
2672.04 122
2672.16 110
2672.28 96
2672.40 81
2672.52 68
2672.63 57
2672.75 51
2672.87 48
2672.99 48
2673.11 49
2673.23 49
2673.34 48
2673.46 45
2673.58 43
2673.70 43
2673.82 48
2673.94 59
2674.06 75
2674.17 94
2674.29 114
2674.41 131
2674.53 145
2674.65 154
2674.77 158
2674.88 158
2675.00 156
2675.12 153
2675.24 150
2675.36 146
2675.48 142
2675.60 135
2675.71 127
2675.83 115
2675.95 102
2676.07 88
2676.19 75
2676.31 65
2676.43 57
2676.54 52
2676.66 50
2676.78 50
2676.90 50
2677.02 50
2677.14 50
2677.26 51
2677.37 52
2677.49 55
2677.61 58
2677.73 62
2677.85 65
2677.97 67
2678.09 67
2678.20 67
2678.32 66
2678.44 66
2678.56 66
2678.68 66
2678.80 66
2678.92 63
2679.03 59
2679.15 51
2679.27 42
2679.39 32
2679.51 23
2679.63 18
2679.75 17
2679.86 21
2679.98 31
2680.10 44
2680.22 60
2680.34 78
2680.46 96
2680.58 113
2680.69 128
2680.81 140
2680.93 148
2681.05 153
2681.17 154
2681.29 153
2681.41 150
2681.53 145
2681.64 138
2681.76 131
2681.88 122
2682.00 113
2682.12 104
2682.24 97
2682.36 93
2682.47 92
2682.59 94
2682.71 99
2682.83 105
2682.95 112
2683.07 117
2683.19 118
2683.31 115
2683.42 107
2683.54 94
2683.66 79
2683.78 63
2683.90 48
2684.02 38
2684.14 33
2684.26 35
2684.37 42
2684.49 53
2684.61 65
2684.73 76
2684.85 86
2684.97 93
2685.09 98
2685.21 100
2685.32 101
2685.44 100
2685.56 98
2685.68 93
2685.80 86
2685.92 77
2686.04 66
2686.16 53
2686.27 41
2686.39 30
2686.51 23
2686.63 18
2686.75 17
2686.87 18
2686.99 21
2687.11 24
2687.22 25
2687.34 25
2687.46 24
2687.58 21
2687.70 19
2687.82 18
2687.94 19
2688.06 21
2688.17 23
2688.29 25
2688.41 27
2688.53 26
2688.65 24
2688.77 20
2688.89 15
2689.01 10
2689.12 6
2689.24 2
2689.36 0
2689.48 0
2689.60 0
2689.72 0
2689.84 0
2689.96 0
2690.08 0
2690.19 0
2690.31 1
2690.43 6
2690.55 11
2690.67 16
2690.79 19
2690.91 21
2691.03 23
2691.15 23
2691.26 23
2691.38 23
2691.50 24
2691.62 24
2691.74 25
2691.86 27
2691.98 30
2692.10 34
2692.22 37
2692.33 40
2692.45 43
2692.57 46
2692.69 49
2692.81 52
2692.93 56
2693.05 61
2693.17 67
2693.29 71
2693.40 75
2693.52 77
2693.64 77
2693.76 77
2693.88 77
2694.00 79
2694.12 82
2694.24 86
2694.36 91
2694.47 96
2694.59 101
2694.71 105
2694.83 107
2694.95 108
2695.07 108
2695.19 106
2695.31 103
2695.43 98
2695.55 91
2695.66 83
2695.78 76
2695.90 71
2696.02 67
2696.14 67
2696.26 68
2696.38 69
2696.50 69
2696.62 65
2696.73 59
2696.85 51
2696.97 44
2697.09 39
2697.21 40
2697.33 45
2697.45 56
2697.57 70
2697.69 85
2697.81 99
2697.92 110
2698.04 119
2698.16 124
2698.28 127
2698.40 127
2698.52 125
2698.64 120
2698.76 113
2698.88 104
2699.00 92
2699.12 80
2699.23 68
2699.35 58
2699.47 50
2699.59 46
2699.71 45
2699.83 48
2699.95 55
2700.07 63
2700.19 71
2700.31 80
2700.42 88
2700.54 95
2700.66 102
2700.78 107
2700.90 110
2701.02 111
2701.14 111
2701.26 109
2701.38 105
2701.50 99
2701.62 93
2701.73 87
2701.85 80
2701.97 73
2702.09 66
2702.21 60
2702.33 54
2702.45 50
2702.57 48
2702.69 49
2702.81 53
2702.93 61
2703.05 71
2703.16 81
2703.28 91
2703.40 99
2703.52 104
2703.64 107
2703.76 107
2703.88 106
2704.00 106
2704.12 105
2704.24 106
2704.36 106
2704.47 105
2704.59 104
2704.71 100
2704.83 96
2704.95 92
2705.07 88
2705.19 86
2705.31 85
2705.43 87
2705.55 89
2705.67 93
2705.79 98
2705.91 103
2706.02 109
2706.14 116
2706.26 124
2706.38 130
2706.50 135
2706.62 136
2706.74 133
2706.86 126
2706.98 117
2707.10 106
2707.22 96
2707.34 89
2707.45 84
2707.57 83
2707.69 85
2707.81 90
2707.93 95
2708.05 101
2708.17 106
2708.29 110
2708.41 112
2708.53 112
2708.65 110
2708.77 106
2708.89 101
2709.01 95
2709.12 88
2709.24 82
2709.36 77
2709.48 75
2709.60 74
2709.72 74
2709.84 77
2709.96 80
2710.08 83
2710.20 84
2710.32 84
2710.44 82
2710.56 79
2710.68 75
2710.79 71
2710.91 68
2711.03 66
2711.15 64
2711.27 64
2711.39 63
2711.51 63
2711.63 64
2711.75 65
2711.87 68
2711.99 70
2712.11 73
2712.23 76
2712.35 78
2712.46 79
2712.58 79
2712.70 77
2712.82 75
2712.94 72
2713.06 69
2713.18 66
2713.30 63
2713.42 60
2713.54 56
2713.66 51
2713.78 47
2713.90 44
2714.02 43
2714.14 45
2714.26 52
2714.37 62
2714.49 73
2714.61 84
2714.73 92
2714.85 96
2714.97 95
2715.09 90
2715.21 81
2715.33 70
2715.45 59
2715.57 48
2715.69 40
2715.81 35
2715.93 33
2716.05 32
2716.17 32
2716.29 33
2716.40 32
2716.52 31
2716.64 30
2716.76 31
2716.88 34
2717.00 40
2717.12 48
2717.24 58
2717.36 67
2717.48 75
2717.60 82
2717.72 87
2717.84 93
2717.96 98
2718.08 104
2718.20 110
2718.32 113
2718.44 115
2718.55 113
2718.67 107
2718.79 100
2718.91 91
2719.03 82
2719.15 75
2719.27 70
2719.39 68
2719.51 68
2719.63 69
2719.75 72
2719.87 74
2719.99 76
2720.11 76
2720.23 75
2720.35 74
2720.47 74
2720.59 77
2720.71 85
2720.83 97
2720.94 112
2721.06 128
2721.18 143
2721.30 155
2721.42 162
2721.54 163
2721.66 160
2721.78 153
2721.90 145
2722.02 138
2722.14 132
2722.26 128
2722.38 124
2722.50 121
2722.62 118
2722.74 115
2722.86 112
2722.98 108
2723.10 105
2723.22 101
2723.34 96
2723.46 89
2723.57 82
2723.69 73
2723.81 66
2723.93 62
2724.05 61
2724.17 64
2724.29 71
2724.41 79
2724.53 87
2724.65 93
2724.77 98
2724.89 100
2725.01 100
2725.13 98
2725.25 92
2725.37 84
2725.49 73
2725.61 61
2725.73 48
2725.85 37
2725.97 30
2726.09 28
2726.21 30
2726.33 36
2726.45 43
2726.57 50
2726.68 55
2726.80 56
2726.92 54
2727.04 49
2727.16 43
2727.28 36
2727.40 31
2727.52 29
2727.64 30
2727.76 37
2727.88 47
2728.00 60
2728.12 75
2728.24 89
2728.36 101
2728.48 109
2728.60 114
2728.72 116
2728.84 115
2728.96 113
2729.08 108
2729.20 102
2729.32 94
2729.44 85
2729.56 74
2729.68 62
2729.80 49
2729.92 37
2730.04 26
2730.16 17
2730.28 9
2730.40 3
2730.52 0
2730.63 0
2730.75 0
2730.87 0
2730.99 0
2731.11 0
2731.23 0
2731.35 0
2731.47 0
2731.59 0
2731.71 0
2731.83 4
2731.95 11
2732.07 19
2732.19 27
2732.31 33
2732.43 37
2732.55 38
2732.67 38
2732.79 37
2732.91 38
2733.03 41
2733.15 48
2733.27 58
2733.39 69
2733.51 80
2733.63 90
2733.75 97
2733.87 100
2733.99 99
2734.11 94
2734.23 87
2734.35 79
2734.47 73
2734.59 68
2734.71 67
2734.83 67
2734.95 70
2735.07 72
2735.19 74
2735.31 74
2735.43 72
2735.55 70
2735.67 69
2735.79 70
2735.91 72
2736.03 77
2736.15 82
2736.27 88
2736.39 93
2736.51 96
2736.63 96
2736.75 96
2736.86 96
2736.98 98
2737.10 102
2737.22 109
2737.34 116
2737.46 124
2737.58 129
2737.70 130
2737.82 126
2737.94 117
2738.06 104
2738.18 89
2738.30 73
2738.42 58
2738.54 44
2738.66 33
2738.78 23
2738.90 15
2739.02 8
2739.14 4
2739.26 3
2739.38 6
2739.50 13
2739.62 24
2739.74 37
2739.86 50
2739.98 61
2740.10 67
2740.22 68
2740.34 64
2740.46 55
2740.58 44
2740.70 32
2740.82 22
2740.94 15
2741.06 14
2741.18 17
2741.30 25
2741.42 36
2741.54 48
2741.66 59
2741.78 67
2741.90 72
2742.02 75
2742.14 78
2742.26 81
2742.38 87
2742.50 96
2742.62 109
2742.74 124
2742.86 139
2742.98 152
2743.10 160
2743.22 163
2743.34 161
2743.46 153
2743.58 143
2743.70 133
2743.82 123
2743.94 117
2744.06 113
2744.18 112
2744.30 113
2744.42 114
2744.54 116
2744.66 118
2744.78 119
2744.90 120
2745.02 120
2745.14 119
2745.26 115
2745.38 109
2745.50 102
2745.62 95
2745.74 90
2745.86 88
2745.98 90
2746.10 95
2746.22 101
2746.34 107
2746.46 109
2746.58 105
2746.70 96
2746.82 82
2746.94 67
2747.06 53
2747.18 43
2747.30 37
2747.42 37
2747.54 40
2747.66 47
2747.78 53
2747.90 58
2748.02 60
2748.15 59
2748.27 55
2748.39 50
2748.51 46
2748.63 43
2748.75 43
2748.87 45
2748.99 48
2749.11 50
2749.23 50
2749.35 48
2749.47 43
2749.59 37
2749.71 30
2749.83 23
2749.95 18
2750.07 14
2750.19 11
2750.31 9
2750.43 9
2750.55 12
2750.67 17
2750.79 25
2750.91 36
2751.03 46
2751.15 56
2751.27 64
2751.39 69
2751.51 71
2751.63 72
2751.75 73
2751.87 75
2751.99 80
2752.11 86
2752.23 95
2752.35 105
2752.47 117
2752.59 128
2752.71 136
2752.83 142
2752.95 144
2753.07 143
2753.19 138
2753.31 133
2753.43 127
2753.55 125
2753.67 125
2753.79 127
2753.91 130
2754.03 131
2754.15 130
2754.27 125
2754.40 117
2754.52 106
2754.64 92
2754.76 78
2754.88 64
2755.00 51
2755.12 38
2755.24 27
2755.36 19
2755.48 14
2755.60 12
2755.72 13
2755.84 16
2755.96 20
2756.08 22
2756.20 21
2756.32 16
2756.44 10
2756.56 4
2756.68 0
2756.80 0
2756.92 0
2757.04 6
2757.16 14
2757.28 21
2757.40 26
2757.52 28
2757.64 27
2757.76 25
2757.88 22
2758.00 21
2758.12 21
2758.24 23
2758.37 27
2758.49 32
2758.61 36
2758.73 38
2758.85 38
2758.97 34
2759.09 27
2759.21 17
2759.33 6
2759.45 0
2759.57 0
2759.69 0
2759.81 0
2759.93 0
2760.05 0
2760.17 0
2760.29 0
2760.41 5
2760.53 10
2760.65 15
2760.77 19
2760.89 25
2761.01 31
2761.13 39
2761.25 47
2761.37 54
2761.50 60
2761.62 64
2761.74 66
2761.86 66
2761.98 62
2762.10 57
2762.22 50
2762.34 42
2762.46 33
2762.58 26
2762.70 20
2762.82 18
2762.94 20
2763.06 25
2763.18 32
2763.30 41
2763.42 48
2763.54 52
2763.66 51
2763.78 47
2763.90 39
2764.02 30
2764.14 22
2764.27 16
2764.39 12
2764.51 11
2764.63 13
2764.75 15
2764.87 17
2764.99 19
2765.11 20
2765.23 20
2765.35 20
2765.47 20
2765.59 20
2765.71 21
2765.83 23
2765.95 26
2766.07 30
2766.19 36
2766.31 42
2766.43 48
2766.55 52
2766.68 54
2766.80 54
2766.92 51
2767.04 47
2767.16 43
2767.28 41
2767.40 40
2767.52 41
2767.64 42
2767.76 42
2767.88 42
2768.00 40
2768.12 37
2768.24 34
2768.36 31
2768.48 29
2768.60 27
2768.72 24
2768.85 22
2768.97 20
2769.09 18
2769.21 18
2769.33 19
2769.45 22
2769.57 28
2769.69 35
2769.81 43
2769.93 52
2770.05 62
2770.17 71
2770.29 78
2770.41 84
2770.53 86
2770.65 85
2770.77 81
2770.90 75
2771.02 68
2771.14 62
2771.26 58
2771.38 57
2771.50 57
2771.62 59
2771.74 61
2771.86 62
2771.98 61
2772.10 59
2772.22 56
2772.34 53
2772.46 51
2772.58 49
2772.71 48
2772.83 47
2772.95 45
2773.07 44
2773.19 43
2773.31 43
2773.43 46
2773.55 51
2773.67 58
2773.79 68
2773.91 77
2774.03 85
2774.15 90
2774.27 92
2774.39 90
2774.52 85
2774.64 78
2774.76 72
2774.88 67
2775.00 64
2775.12 62
2775.24 61
2775.36 61
2775.48 59
2775.60 55
2775.72 49
2775.84 42
2775.96 34
2776.08 27
2776.21 21
2776.33 17
2776.45 14
2776.57 12
2776.69 11
2776.81 12
2776.93 14
2777.05 17
2777.17 20
2777.29 24
2777.41 27
2777.53 28
2777.65 27
2777.78 23
2777.90 15
2778.02 6
2778.14 0
2778.26 0
2778.38 0
2778.50 0
2778.62 0
2778.74 0
2778.86 0
2778.98 0
2779.10 11
2779.22 25
2779.35 39
2779.47 52
2779.59 61
2779.71 68
2779.83 70
2779.95 70
2780.07 67
2780.19 62
2780.31 58
2780.43 55
2780.55 53
2780.67 53
2780.80 53
2780.92 53
2781.04 53
2781.16 53
2781.28 54
2781.40 54
2781.52 56
2781.64 57
2781.76 59
2781.88 61
2782.00 63
2782.12 66
2782.25 69
2782.37 74
2782.49 80
2782.61 86
2782.73 91
2782.85 93
2782.97 92
2783.09 87
2783.21 80
2783.33 73
2783.45 68
2783.58 66
2783.70 69
2783.82 77
2783.94 86
2784.06 97
2784.18 108
2784.30 118
2784.42 127
2784.54 135
2784.66 142
2784.78 148
2784.91 152
2785.03 152
2785.15 149
2785.27 143
2785.39 133
2785.51 121
2785.63 109
2785.75 97
2785.87 88
2785.99 80
2786.11 74
2786.24 69
2786.36 65
2786.48 62
2786.60 59
2786.72 58
2786.84 58
2786.96 61
2787.08 66
2787.20 71
2787.32 76
2787.45 80
2787.57 81
2787.69 80
2787.81 78
2787.93 73
2788.05 69
2788.17 64
2788.29 61
2788.41 58
2788.53 56
2788.66 53
2788.78 50
2788.90 47
2789.02 45
2789.14 44
2789.26 45
2789.38 49
2789.50 55
2789.62 64
2789.74 74
2789.87 83
2789.99 92
2790.11 99
2790.23 103
2790.35 106
2790.47 107
2790.59 105
2790.71 102
2790.83 97
2790.96 90
2791.08 83
2791.20 76
2791.32 68
2791.44 62
2791.56 56
2791.68 52
2791.80 49
2791.92 50
2792.04 52
2792.17 57
2792.29 62
2792.41 69
2792.53 75
2792.65 81
2792.77 87
2792.89 93
2793.01 98
2793.13 102
2793.26 104
2793.38 104
2793.50 101
2793.62 95
2793.74 87
2793.86 78
2793.98 68
2794.10 58
2794.22 49
2794.35 40
2794.47 33
2794.59 26
2794.71 21
2794.83 17
2794.95 14
2795.07 12
2795.19 10
2795.31 8
2795.44 6
2795.56 4
2795.68 2
2795.80 0
2795.92 0
2796.04 0
2796.16 0
2796.28 0
2796.41 0
2796.53 0
2796.65 0
2796.77 0
2796.89 4
2797.01 10
2797.13 18
2797.25 24
2797.37 30
2797.50 34
2797.62 37
2797.74 39
2797.86 39
2797.98 38
2798.10 36
2798.22 33
2798.34 29
2798.47 25
2798.59 22
2798.71 20
2798.83 20
2798.95 21
2799.07 23
2799.19 25
2799.31 25
2799.44 23
2799.56 20
2799.68 16
2799.80 13
2799.92 11
2800.04 12
2800.16 15
2800.28 21
2800.41 28
2800.53 36
2800.65 42
2800.77 47
2800.89 51
2801.01 53
2801.13 54
2801.25 57
2801.38 62
2801.50 69
2801.62 77
2801.74 87
2801.86 96
2801.98 101
2802.10 104
2802.22 103
2802.35 100
2802.47 97
2802.59 97
2802.71 98
2802.83 101
2802.95 105
2803.07 109
2803.20 110
2803.32 111
2803.44 111
2803.56 112
2803.68 116
2803.80 122
2803.92 129
2804.04 136
2804.17 142
2804.29 145
2804.41 146
2804.53 145
2804.65 144
2804.77 145
2804.89 147
2805.02 150
2805.14 154
2805.26 157
2805.38 159
2805.50 159
2805.62 157
2805.74 154
2805.87 149
2805.99 145
2806.11 140
2806.23 135
2806.35 129
2806.47 121
2806.59 113
2806.71 104
2806.84 96
2806.96 90
2807.08 86
2807.20 86
2807.32 89
2807.44 95
2807.56 102
2807.69 110
2807.81 117
2807.93 123
2808.05 127
2808.17 128
2808.29 127
2808.41 125
2808.54 121
2808.66 116
2808.78 111
2808.90 106
2809.02 102
2809.14 99
2809.26 97
2809.39 96
2809.51 98
2809.63 102
2809.75 107
2809.87 113
2809.99 119
2810.12 125
2810.24 130
2810.36 134
2810.48 139
2810.60 144
2810.72 152
2810.84 163
2810.97 176
2811.09 189
2811.21 203
2811.33 216
2811.45 226
2811.57 232
2811.69 234
2811.82 232
2811.94 226
2812.06 217
2812.18 204
2812.30 188
2812.42 171
2812.55 152
2812.67 134
2812.79 118
2812.91 103
2813.03 93
2813.15 87
2813.27 85
2813.40 87
2813.52 90
2813.64 94
2813.76 96
2813.88 96
2814.00 93
2814.13 88
2814.25 83
2814.37 78
2814.49 74
2814.61 72
2814.73 72
2814.85 72
2814.98 74
2815.10 75
2815.22 76
2815.34 75
2815.46 74
2815.58 71
2815.71 68
2815.83 64
2815.95 60
2816.07 57
2816.19 54
2816.31 51
2816.44 49
2816.56 48
2816.68 47
2816.80 48
2816.92 48
2817.04 49
2817.17 49
2817.29 48
2817.41 47
2817.53 44
2817.65 42
2817.77 40
2817.89 40
2818.02 42
2818.14 46
2818.26 51
2818.38 57
2818.50 62
2818.62 67
2818.75 69
2818.87 69
2818.99 67
2819.11 64
2819.23 60
2819.35 56
2819.48 50
2819.60 45
2819.72 38
2819.84 31
2819.96 23
2820.08 15
2820.21 8
2820.33 2
2820.45 0
2820.57 0
2820.69 1
2820.82 6
2820.94 14
2821.06 22
2821.18 31
2821.30 40
2821.42 49
2821.55 56
2821.67 62
2821.79 67
2821.91 70
2822.03 71
2822.15 70
2822.28 67
2822.40 64
2822.52 61
2822.64 58
2822.76 57
2822.88 58
2823.01 60
2823.13 62
2823.25 62
2823.37 61
2823.49 56
2823.62 49
2823.74 40
2823.86 29
2823.98 17
2824.10 6
2824.22 0
2824.35 0
2824.47 0
2824.59 0
2824.71 0
2824.83 0
2824.95 0
2825.08 6
2825.20 14
2825.32 22
2825.44 27
2825.56 31
2825.69 33
2825.81 33
2825.93 33
2826.05 32
2826.17 31
2826.29 30
2826.42 29
2826.54 26
2826.66 24
2826.78 21
2826.90 18
2827.03 15
2827.15 11
2827.27 7
2827.39 2
2827.51 0
2827.63 0
2827.76 0
2827.88 0
2828.00 0
2828.12 0
2828.24 0
2828.37 0
2828.49 8
2828.61 21
2828.73 36
2828.85 51
2828.98 65
2829.10 75
2829.22 81
2829.34 83
2829.46 82
2829.58 79
2829.71 77
2829.83 76
2829.95 79
2830.07 83
2830.19 87
2830.32 91
2830.44 90
2830.56 86
2830.68 77
2830.80 64
2830.93 49
2831.05 34
2831.17 20
2831.29 9
2831.41 0
2831.54 0
2831.66 0
2831.78 0
2831.90 0
2832.02 0
2832.15 0
2832.27 0
2832.39 6
2832.51 15
2832.63 25
2832.76 35
2832.88 42
2833.00 48
2833.12 52
2833.24 55
2833.36 58
2833.49 61
2833.61 64
2833.73 68
2833.85 74
2833.97 81
2834.10 89
2834.22 97
2834.34 104
2834.46 109
2834.58 112
2834.71 111
2834.83 109
2834.95 107
2835.07 106
2835.19 108
2835.32 112
2835.44 117
2835.56 123
2835.68 130
2835.80 135
2835.93 139
2836.05 142
2836.17 144
2836.29 144
2836.42 144
2836.54 141
2836.66 136
2836.78 127
2836.90 117
2837.03 104
2837.15 90
2837.27 77
2837.39 66
2837.51 57
2837.64 52
2837.76 49
2837.88 49
2838.00 51
2838.12 54
2838.25 57
2838.37 58
2838.49 58
2838.61 56
2838.73 54
2838.86 52
2838.98 53
2839.10 57
2839.22 65
2839.34 76
2839.47 87
2839.59 97
2839.71 104
2839.83 109
2839.96 110
2840.08 108
2840.20 105
2840.32 101
2840.44 96
2840.57 91
2840.69 84
2840.81 76
2840.93 68
2841.05 59
2841.18 52
2841.30 45
2841.42 40
2841.54 36
2841.67 31
2841.79 26
2841.91 21
2842.03 17
2842.15 15
2842.28 18
2842.40 26
2842.52 39
2842.64 55
2842.76 72
2842.89 88
2843.01 100
2843.13 107
2843.25 109
2843.38 107
2843.50 101
2843.62 93
2843.74 84
2843.86 73
2843.99 62
2844.11 52
2844.23 42
2844.35 32
2844.48 24
2844.60 16
2844.72 10
2844.84 4
2844.96 0
2845.09 0
2845.21 0
2845.33 0
2845.45 0
2845.58 0
2845.70 10
2845.82 20
2845.94 31
2846.06 41
2846.19 48
2846.31 53
2846.43 57
2846.55 60
2846.68 63
2846.80 68
2846.92 74
2847.04 80
2847.17 85
2847.29 88
2847.41 89
2847.53 87
2847.65 83
2847.78 76
2847.90 69
2848.02 62
2848.14 57
2848.27 54
2848.39 52
2848.51 53
2848.63 55
2848.75 57
2848.88 60
2849.00 63
2849.12 67
2849.24 72
2849.37 78
2849.49 85
2849.61 93
2849.73 100
2849.86 106
2849.98 110
2850.10 110
2850.22 108
2850.35 104
2850.47 99
2850.59 95
2850.71 92
2850.83 92
2850.96 94
2851.08 98
2851.20 102
2851.32 107
2851.45 111
2851.57 114
2851.69 117
2851.81 120
2851.94 122
2852.06 124
2852.18 125
2852.30 124
2852.43 122
2852.55 118
2852.67 112
2852.79 106
2852.92 99
2853.04 94
2853.16 89
2853.28 86
2853.40 85
2853.53 86
2853.65 87
2853.77 88
2853.89 88
2854.02 87
2854.14 85
2854.26 82
2854.38 77
2854.51 71
2854.63 65
2854.75 60
2854.87 56
2855.00 54
2855.12 54
2855.24 56
2855.36 60
2855.49 67
2855.61 76
2855.73 87
2855.85 98
2855.98 109
2856.10 117
2856.22 122
2856.34 123
2856.47 120
2856.59 115
2856.71 109
2856.83 104
2856.96 100
2857.08 96
2857.20 92
2857.32 89
2857.45 87
2857.57 86
2857.69 87
2857.81 92
2857.94 100
2858.06 110
2858.18 120
2858.30 128
2858.43 130
2858.55 128
2858.67 120
2858.79 108
2858.92 96
2859.04 84
2859.16 75
2859.28 68
2859.41 64
2859.53 62
2859.65 59
2859.77 54
2859.90 47
2860.02 38
2860.14 27
2860.26 15
2860.39 4
2860.51 0
2860.63 0
2860.75 0
2860.88 0
2861.00 0
2861.12 0
2861.24 0
2861.37 0
2861.49 3
2861.61 14
2861.73 26
2861.86 38
2861.98 48
2862.10 57
2862.22 64
2862.35 69
2862.47 73
2862.59 77
2862.72 79
2862.84 81
2862.96 82
2863.08 82
2863.21 82
2863.33 82
2863.45 84
2863.57 86
2863.70 90
2863.82 94
2863.94 98
2864.06 100
2864.19 100
2864.31 97
2864.43 92
2864.55 87
2864.68 80
2864.80 75
2864.92 71
2865.05 68
2865.17 67
2865.29 68
2865.41 71
2865.54 77
2865.66 84
2865.78 92
2865.90 100
2866.03 107
2866.15 112
2866.27 113
2866.39 111
2866.52 105
2866.64 98
2866.76 91
2866.89 85
2867.01 80
2867.13 76
2867.25 75
2867.38 75
2867.50 76
2867.62 78
2867.74 81
2867.87 85
2867.99 90
2868.11 95
2868.24 99
2868.36 101
2868.48 101
2868.60 98
2868.73 94
2868.85 89
2868.97 84
2869.09 81
2869.22 79
2869.34 79
2869.46 81
2869.59 83
2869.71 85
2869.83 86
2869.95 86
2870.08 86
2870.20 85
2870.32 84
2870.44 83
2870.57 81
2870.69 78
2870.81 75
2870.94 72
2871.06 69
2871.18 67
2871.30 66
2871.43 67
2871.55 70
2871.67 73
2871.80 76
2871.92 78
2872.04 77
2872.16 74
2872.29 70
2872.41 65
2872.53 60
2872.66 57
2872.78 58
2872.90 62
2873.02 69
2873.15 78
2873.27 88
2873.39 98
2873.52 109
2873.64 119
2873.76 128
2873.88 137
2874.01 146
2874.13 153
2874.25 158
2874.38 161
2874.50 161
2874.62 157
2874.74 153
2874.87 148
2874.99 143
2875.11 141
2875.24 141
2875.36 143
2875.48 148
2875.60 154
2875.73 160
2875.85 167
2875.97 173
2876.10 177
2876.22 179
2876.34 177
2876.46 172
2876.59 163
2876.71 153
2876.83 141
2876.96 131
2877.08 124
2877.20 120
2877.32 119
2877.45 120
2877.57 123
2877.69 126
2877.82 128
2877.94 128
2878.06 128
2878.19 128
2878.31 126
2878.43 125
2878.55 122
2878.68 119
2878.80 115
2878.92 110
2879.05 105
2879.17 99
2879.29 94
2879.41 89
2879.54 84
2879.66 79
2879.78 76
2879.91 75
2880.03 76
2880.15 80
2880.28 87
2880.40 96
2880.52 107
2880.64 118
2880.77 130
2880.89 142
2881.01 153
2881.14 165
2881.26 175
2881.38 184
2881.51 190
2881.63 193
2881.75 192
2881.87 188
2882.00 179
2882.12 168
2882.24 155
2882.37 141
2882.49 127
2882.61 113
2882.74 101
2882.86 91
2882.98 85
2883.10 84
2883.23 87
2883.35 94
2883.47 104
2883.60 115
2883.72 124
2883.84 130
2883.97 132
2884.09 129
2884.21 122
2884.34 112
2884.46 101
2884.58 89
2884.70 77
2884.83 66
2884.95 56
2885.07 47
2885.20 41
2885.32 38
2885.44 39
2885.57 43
2885.69 52
2885.81 62
2885.94 73
2886.06 84
2886.18 94
2886.30 103
2886.43 110
2886.55 115
2886.67 118
2886.80 120
2886.92 117
2887.04 111
2887.17 101
2887.29 88
2887.41 72
2887.54 55
2887.66 39
2887.78 25
2887.91 15
2888.03 9
2888.15 6
2888.28 8
2888.40 13
2888.52 20
2888.64 29
2888.77 38
2888.89 47
2889.01 55
2889.14 59
2889.26 59
2889.38 55
2889.51 47
2889.63 36
2889.75 25
2889.88 17
2890.00 13
2890.12 16
2890.25 24
2890.37 37
2890.49 51
2890.62 63
2890.74 71
2890.86 73
2890.99 69
2891.11 62
2891.23 53
2891.35 46
2891.48 42
2891.60 41
2891.72 44
2891.85 47
2891.97 48
2892.09 46
2892.22 40
2892.34 30
2892.46 18
2892.59 5
2892.71 0
2892.83 0
2892.96 0
2893.08 0
2893.20 0
2893.33 0
2893.45 0
2893.57 5
2893.70 10
2893.82 12
2893.94 13
2894.07 12
2894.19 10
2894.31 7
2894.44 5
2894.56 3
2894.68 3
2894.81 4
2894.93 6
2895.05 9
2895.18 12
2895.30 16
2895.42 19
2895.55 22
2895.67 25
2895.79 29
2895.92 34
2896.04 40
2896.16 48
2896.29 57
2896.41 68
2896.53 78
2896.66 88
2896.78 97
2896.90 103
2897.03 106
2897.15 105
2897.27 100
2897.40 93
2897.52 84
2897.64 74
2897.77 66
2897.89 60
2898.01 58
2898.14 59
2898.26 64
2898.38 72
2898.51 82
2898.63 93
2898.75 103
2898.88 115
2899.00 126
2899.12 136
2899.25 145
2899.37 153
2899.49 157
2899.62 159
2899.74 157
2899.86 154
2899.99 151
2900.11 151
2900.23 153
2900.36 159
2900.48 167
2900.60 175
2900.73 183
2900.85 188
2900.97 191
2901.10 192
2901.22 193
2901.34 195
2901.47 197
2901.59 198
2901.71 197
2901.84 193
2901.96 186
2902.09 178
2902.21 169
2902.33 162
2902.46 159
2902.58 162
2902.70 169
2902.83 179
2902.95 188
2903.07 196
2903.20 199
2903.32 196
2903.44 189
2903.57 179
2903.69 167
2903.81 155
2903.94 144
2904.06 134
2904.18 126
2904.31 119
2904.43 114
2904.55 109
2904.68 105
2904.80 103
2904.93 101
2905.05 99
2905.17 97
2905.30 95
2905.42 92
2905.54 87
2905.67 82
2905.79 75
2905.91 68
2906.04 60
2906.16 53
2906.28 46
2906.41 40
2906.53 36
2906.65 32
2906.78 30
2906.90 29
2907.03 30
2907.15 31
2907.27 33
2907.40 35
2907.52 36
2907.64 36
2907.77 36
2907.89 34
2908.01 32
2908.14 29
2908.26 27
2908.38 24
2908.51 22
2908.63 21
2908.76 20
2908.88 20
2909.00 20
2909.13 22
2909.25 27
2909.37 34
2909.50 45
2909.62 57
2909.74 69
2909.87 81
2909.99 91
2910.12 99
2910.24 104
2910.36 107
2910.49 108
2910.61 109
2910.73 109
2910.86 109
2910.98 109
2911.10 110
2911.23 110
2911.35 110
2911.48 109
2911.60 108
2911.72 108
2911.85 109
2911.97 112
2912.09 118
2912.22 126
2912.34 138
2912.46 151
2912.59 163
2912.71 174
2912.84 180
2912.96 180
2913.08 175
2913.21 166
2913.33 152
2913.45 137
2913.58 122
2913.70 107
2913.83 93
2913.95 80
2914.07 68
2914.20 56
2914.32 44
2914.44 33
2914.57 23
2914.69 16
2914.81 10
2914.94 7
2915.06 5
2915.19 4
2915.31 1
2915.43 0
2915.56 0
2915.68 0
2915.80 0
2915.93 0
2916.05 0
2916.18 1
2916.30 11
2916.42 22
2916.55 34
2916.67 45
2916.79 54
2916.92 61
2917.04 66
2917.17 70
2917.29 71
2917.41 72
2917.54 73
2917.66 74
2917.78 77
2917.91 82
2918.03 89
2918.16 98
2918.28 108
2918.40 119
2918.53 129
2918.65 138
2918.78 145
2918.90 149
2919.02 150
2919.15 150
2919.27 148
2919.39 146
2919.52 144
2919.64 143
2919.77 140
2919.89 136
2920.01 130
2920.14 121
2920.26 108
2920.38 93
2920.51 76
2920.63 58
2920.76 42
2920.88 28
2921.00 17
2921.13 9
2921.25 4
2921.38 1
2921.50 0
2921.62 0
2921.75 0
2921.87 0
2922.00 0
2922.12 0
2922.24 0
2922.37 0
2922.49 0
2922.61 1
2922.74 10
2922.86 21
2922.99 31
2923.11 39
2923.23 46
2923.36 50
2923.48 51
2923.61 50
2923.73 46
2923.85 40
2923.98 33
2924.10 24
2924.23 15
2924.35 6
2924.47 0
2924.60 0
2924.72 0
2924.84 0
2924.97 0
2925.09 0
2925.22 0
2925.34 0
2925.46 2
2925.59 13
2925.71 23
2925.84 33
2925.96 42
2926.08 49
2926.21 55
2926.33 60
2926.46 65
2926.58 68
2926.70 69
2926.83 69
2926.95 67
2927.08 63
2927.20 57
2927.32 50
2927.45 42
2927.57 36
2927.70 32
2927.82 32
2927.94 37
2928.07 46
2928.19 59
2928.32 72
2928.44 86
2928.56 97
2928.69 106
2928.81 113
2928.94 117
2929.06 120
2929.18 123
2929.31 125
2929.43 126
2929.56 126
2929.68 124
2929.80 121
2929.93 118
2930.05 115
2930.18 114
2930.30 112
2930.42 109
2930.55 105
2930.67 96
2930.80 85
2930.92 72
2931.05 60
2931.17 50
2931.29 43
2931.42 41
2931.54 41
2931.67 43
2931.79 45
2931.91 47
2932.04 48
2932.16 49
2932.29 51
2932.41 54
2932.53 61
2932.66 68
2932.78 77
2932.91 86
2933.03 94
2933.15 100
2933.28 104
2933.40 105
2933.53 102
2933.65 95
2933.78 85
2933.90 74
2934.02 62
2934.15 51
2934.27 42
2934.40 37
2934.52 35
2934.64 35
2934.77 35
2934.89 34
2935.02 33
2935.14 30
2935.26 28
2935.39 28
2935.51 30
2935.64 36
2935.76 44
2935.89 54
2936.01 65
2936.13 75
2936.26 83
2936.38 90
2936.51 95
2936.63 101
2936.76 108
2936.88 116
2937.00 126
2937.13 140
2937.25 155
2937.38 171
2937.50 188
2937.62 204
2937.75 220
2937.87 237
2938.00 255
2938.12 276
2938.25 298
2938.37 323
2938.49 347
2938.62 369
2938.74 388
2938.87 402
2938.99 411
2939.12 417
2939.24 420
2939.36 422
2939.49 424
2939.61 425
2939.74 426
2939.86 426
2939.98 426
2940.11 425
2940.23 425
2940.36 426
2940.48 429
2940.61 433
2940.73 438
2940.85 444
2940.98 449
2941.10 454
2941.23 458
2941.35 460
2941.48 461
2941.60 461
2941.72 460
2941.85 460
2941.97 459
2942.10 459
2942.22 459
2942.35 460
2942.47 463
2942.59 466
2942.72 468
2942.84 468
2942.97 465
2943.09 460
2943.22 451
2943.34 440
2943.47 430
2943.59 421
2943.71 415
2943.84 411
2943.96 409
2944.09 407
2944.21 405
2944.34 400
2944.46 394
2944.58 387
2944.71 379
2944.83 373
2944.96 369
2945.08 369
2945.21 374
2945.33 383
2945.45 395
2945.58 408
2945.70 421
2945.83 431
2945.95 439
2946.08 443
2946.20 445
2946.33 447
2946.45 451
2946.57 460
2946.70 475
2946.82 498
2946.95 528
2947.07 562
2947.20 598
2947.32 634
2947.45 666
2947.57 695
2947.69 720
2947.82 741
2947.94 759
2948.07 774
2948.19 789
2948.32 804
2948.44 820
2948.56 836
2948.69 854
2948.81 873
2948.94 894
2949.06 916
2949.19 938
2949.31 960
2949.44 982
2949.56 1001
2949.68 1017
2949.81 1029
2949.93 1036
2950.06 1037
2950.18 1034
2950.31 1027
2950.43 1018
2950.56 1008
2950.68 1001
2950.81 995
2950.93 992
2951.05 993
2951.18 997
2951.30 1006
2951.43 1018
2951.55 1031
2951.68 1045
2951.80 1055
2951.93 1060
2952.05 1057
2952.17 1043
2952.30 1018
2952.42 982
2952.55 938
2952.67 888
2952.80 835
2952.92 782
2953.05 734
2953.17 692
2953.30 658
2953.42 632
2953.54 612
2953.67 597
2953.79 583
2953.92 568
2954.04 550
2954.17 527
2954.29 501
2954.42 472
2954.54 443
2954.67 414
2954.79 388
2954.91 366
2955.04 348
2955.16 334
2955.29 322
2955.41 312
2955.54 303
2955.66 294
2955.79 285
2955.91 277
2956.04 272
2956.16 270
2956.29 271
2956.41 276
2956.53 282
2956.66 288
2956.78 291
2956.91 292
2957.03 291
2957.16 288
2957.28 287
2957.41 287
2957.53 288
2957.66 290
2957.78 290
2957.91 287
2958.03 279
2958.15 267
2958.28 250
2958.40 231
2958.53 209
2958.65 188
2958.78 166
2958.90 147
2959.03 129
2959.15 117
2959.28 110
2959.40 111
2959.53 118
2959.65 131
2959.78 147
2959.90 164
2960.02 180
2960.15 193
2960.27 203
2960.40 211
2960.52 219
2960.65 227
2960.77 235
2960.90 243
2961.02 250
2961.15 253
2961.27 252
2961.40 246
2961.52 235
2961.65 220
2961.77 202
2961.90 184
2962.02 165
2962.14 149
2962.27 135
2962.39 123
2962.52 116
2962.64 111
2962.77 109
2962.89 109
2963.02 110
2963.14 111
2963.27 111
2963.39 109
2963.52 106
2963.64 101
2963.77 97
2963.89 93
2964.02 91
2964.14 91
2964.27 93
2964.39 95
2964.51 97
2964.64 99
2964.76 98
2964.89 97
2965.01 94
2965.14 90
2965.26 87
2965.39 84
2965.51 83
2965.64 83
2965.76 85
2965.89 88
2966.01 92
2966.14 98
2966.26 104
2966.39 112
2966.51 120
2966.64 128
2966.76 135
2966.89 141
2967.01 143
2967.14 142
2967.26 140
2967.39 137
2967.51 135
2967.63 135
2967.76 139
2967.88 146
2968.01 152
2968.13 157
2968.26 158
2968.38 154
2968.51 145
2968.63 132
2968.76 119
2968.88 107
2969.01 97
2969.13 90
2969.26 85
2969.38 80
2969.51 76
2969.63 70
2969.76 65
2969.88 62
2970.01 60
2970.13 63
2970.26 69
2970.38 77
2970.51 87
2970.63 96
2970.76 104
2970.88 109
2971.01 113
2971.13 116
2971.26 120
2971.38 124
2971.51 129
2971.63 134
2971.76 140
2971.88 144
2972.01 147
2972.13 148
2972.26 147
2972.38 142
2972.51 133
2972.63 121
2972.76 104
2972.88 84
2973.01 62
2973.13 41
2973.26 24
2973.38 12
2973.51 7
2973.63 10
2973.76 18
2973.88 30
2974.01 42
2974.13 52
2974.26 58
2974.38 59
2974.51 56
2974.63 49
2974.76 41
2974.88 33
2975.01 27
2975.13 23
2975.26 19
2975.38 17
2975.51 13
2975.63 8
2975.76 1
2975.88 0
2976.01 0
2976.13 0
2976.26 0
2976.38 0
2976.51 0
2976.63 0
2976.76 5
2976.88 14
2977.01 20
2977.13 22
2977.26 19
2977.38 13
2977.51 7
2977.63 3
2977.76 4
2977.88 11
2978.01 25
2978.13 44
2978.26 63
2978.38 82
2978.51 97
2978.63 108
2978.76 114
2978.88 116
2979.01 117
2979.13 117
2979.26 115
2979.38 112
2979.51 107
2979.63 101
2979.76 94
2979.88 88
2980.01 82
2980.13 78
2980.26 76
2980.38 74
2980.51 72
2980.63 69
2980.76 64
2980.88 60
2981.01 57
2981.13 57
2981.26 61
2981.38 67
2981.51 75
2981.63 83
2981.76 88
2981.88 91
2982.01 91
2982.13 91
2982.26 90
2982.38 90
2982.51 92
2982.64 95
2982.76 99
2982.89 102
2983.01 103
2983.14 103
2983.26 102
2983.39 99
2983.51 96
2983.64 94
2983.76 93
2983.89 94
2984.01 96
2984.14 99
2984.26 102
2984.39 103
2984.51 102
2984.64 100
2984.76 98
2984.89 96
2985.01 95
2985.14 99
2985.26 106
2985.39 115
2985.51 127
2985.64 137
2985.76 146
2985.89 152
2986.02 155
2986.14 156
2986.27 155
2986.39 155
2986.52 155
2986.64 156
2986.77 156
2986.89 155
2987.02 153
2987.14 150
2987.27 146
2987.39 142
2987.52 137
2987.64 133
2987.77 128
2987.89 122
2988.02 114
2988.14 104
2988.27 93
2988.40 82
2988.52 73
2988.65 70
2988.77 73
2988.90 81
2989.02 95
2989.15 110
2989.27 123
2989.40 133
2989.52 135
2989.65 131
2989.77 122
2989.90 110
2990.02 97
2990.15 86
2990.27 77
2990.40 70
2990.53 64
2990.65 59
2990.78 53
2990.90 46
2991.03 39
2991.15 32
2991.28 27
2991.40 26
2991.53 28
2991.65 35
2991.78 45
2991.90 57
2992.03 68
2992.15 77
2992.28 83
2992.41 85
2992.53 82
2992.66 77
2992.78 71
2992.91 63
2993.03 56
2993.16 50
2993.28 45
2993.41 44
2993.53 45
2993.66 49
2993.78 56
2993.91 66
2994.04 76
2994.16 85
2994.29 91
2994.41 92
2994.54 89
2994.66 81
2994.79 69
2994.91 55
2995.04 40
2995.16 27
2995.29 16
2995.41 10
2995.54 8
2995.67 10
2995.79 16
2995.92 23
2996.04 30
2996.17 37
2996.29 43
2996.42 48
2996.54 53
2996.67 59
2996.79 66
2996.92 74
2997.05 83
2997.17 91
2997.30 96
2997.42 99
2997.55 99
2997.67 98
2997.80 98
2997.92 101
2998.05 106
2998.17 113
2998.30 121
2998.43 127
2998.55 130
2998.68 127
2998.80 120
2998.93 109
2999.05 97
2999.18 86
2999.30 76
2999.43 69
2999.56 65
2999.68 63
2999.81 63
2999.93 63
3000.06 64
3000.18 64
3000.31 66
3000.43 69
3000.56 73
3000.69 80
3000.81 90
3000.94 102
3001.06 114
3001.19 125
3001.31 134
3001.44 139
3001.56 140
3001.69 138
3001.82 133
3001.94 127
3002.07 121
3002.19 115
3002.32 110
3002.44 106
3002.57 102
3002.69 99
3002.82 95
3002.95 92
3003.07 88
3003.20 84
3003.32 81
3003.45 80
3003.57 80
3003.70 83
3003.82 88
3003.95 93
3004.08 97
3004.20 99
3004.33 98
3004.45 95
3004.58 91
3004.70 87
3004.83 85
3004.95 85
3005.08 88
3005.21 91
3005.33 93
3005.46 94
3005.58 92
3005.71 89
3005.83 85
3005.96 80
3006.09 77
3006.21 75
3006.34 73
3006.46 71
3006.59 69
3006.71 66
3006.84 62
3006.97 59
3007.09 58
3007.22 57
3007.34 57
3007.47 57
3007.59 55
3007.72 53
3007.85 51
3007.97 50
3008.10 51
3008.22 56
3008.35 63
3008.47 71
3008.60 78
3008.72 81
3008.85 79
3008.98 72
3009.10 62
3009.23 51
3009.35 41
3009.48 33
3009.60 30
3009.73 29
3009.86 31
3009.98 34
3010.11 35
3010.23 34
3010.36 31
3010.49 27
3010.61 21
3010.74 16
3010.86 12
3010.99 10
3011.11 12
3011.24 16
3011.37 23
3011.49 30
3011.62 38
3011.74 45
3011.87 50
3011.99 52
3012.12 51
3012.25 47
3012.37 42
3012.50 38
3012.62 37
3012.75 40
3012.87 47
3013.00 59
3013.13 72
3013.25 85
3013.38 96
3013.50 103
3013.63 107
3013.76 108
3013.88 108
3014.01 108
3014.13 109
3014.26 111
3014.38 113
3014.51 114
3014.64 113
3014.76 110
3014.89 105
3015.01 99
3015.14 93
3015.27 88
3015.39 86
3015.52 86
3015.64 88
3015.77 89
3015.89 90
3016.02 90
3016.15 89
3016.27 88
3016.40 87
3016.52 88
3016.65 91
3016.78 94
3016.90 98
3017.03 102
3017.15 105
3017.28 106
3017.40 106
3017.53 105
3017.66 104
3017.78 104
3017.91 103
3018.03 103
3018.16 102
3018.29 99
3018.41 94
3018.54 85
3018.66 73
3018.79 58
3018.92 42
3019.04 24
3019.17 9
3019.29 0
3019.42 0
3019.55 0
3019.67 0
3019.80 0
3019.92 0
3020.05 0
3020.18 0
3020.30 1
3020.43 5
3020.55 9
3020.68 14
3020.80 21
3020.93 30
3021.06 41
3021.18 55
3021.31 70
3021.43 86
3021.56 102
3021.69 118
3021.81 133
3021.94 144
3022.06 152
3022.19 155
3022.32 153
3022.44 147
3022.57 139
3022.69 129
3022.82 119
3022.95 111
3023.07 105
3023.20 100
3023.32 97
3023.45 94
3023.58 92
3023.70 91
3023.83 90
3023.95 90
3024.08 89
3024.21 90
3024.33 91
3024.46 94
3024.58 98
3024.71 104
3024.84 111
3024.96 118
3025.09 126
3025.22 131
3025.34 133
3025.47 132
3025.59 127
3025.72 119
3025.85 108
3025.97 96
3026.10 85
3026.22 76
3026.35 70
3026.48 70
3026.60 75
3026.73 85
3026.85 98
3026.98 110
3027.11 120
3027.23 125
3027.36 125
3027.48 119
3027.61 110
3027.74 99
3027.86 90
3027.99 85
3028.11 84
3028.24 87
3028.37 94
3028.49 103
3028.62 112
3028.75 119
3028.87 125
3029.00 128
3029.12 130
3029.25 129
3029.38 127
3029.50 123
3029.63 117
3029.75 109
3029.88 100
3030.01 90
3030.13 81
3030.26 73
3030.39 68
3030.51 64
3030.64 62
3030.76 60
3030.89 59
3031.02 57
3031.14 54
3031.27 50
3031.39 45
3031.52 40
3031.65 35
3031.77 31
3031.90 28
3032.03 26
3032.15 26
3032.28 29
3032.40 33
3032.53 40
3032.66 48
3032.78 56
3032.91 64
3033.04 70
3033.16 74
3033.29 76
3033.41 77
3033.54 75
3033.67 73
3033.79 70
3033.92 66
3034.05 62
3034.17 59
3034.30 58
3034.42 58
3034.55 59
3034.68 63
3034.80 66
3034.93 68
3035.06 67
3035.18 61
3035.31 52
3035.43 40
3035.56 26
3035.69 12
3035.81 0
3035.94 0
3036.07 0
3036.19 0
3036.32 0
3036.44 0
3036.57 0
3036.70 0
3036.82 0
3036.95 1
3037.08 7
3037.20 14
3037.33 21
3037.45 26
3037.58 29
3037.71 29
3037.83 27
3037.96 24
3038.09 21
3038.21 21
3038.34 24
3038.46 31
3038.59 42
3038.72 56
3038.84 70
3038.97 84
3039.10 95
3039.22 104
3039.35 111
3039.48 115
3039.60 118
3039.73 118
3039.85 116
3039.98 113
3040.11 107
3040.23 101
3040.36 94
3040.49 87
3040.61 81
3040.74 75
3040.87 70
3040.99 65
3041.12 58
3041.24 50
3041.37 43
3041.50 36
3041.62 31
3041.75 29
3041.88 31
3042.00 35
3042.13 39
3042.26 42
3042.38 42
3042.51 40
3042.64 36
3042.76 33
3042.89 33
3043.01 39
3043.14 49
3043.27 64
3043.39 81
3043.52 98
3043.65 113
3043.77 125
3043.90 131
3044.03 133
3044.15 132
3044.28 127
3044.41 121
3044.53 112
3044.66 103
3044.78 92
3044.91 80
3045.04 68
3045.16 57
3045.29 48
3045.42 42
3045.54 41
3045.67 44
3045.80 51
3045.92 60
3046.05 69
3046.18 77
3046.30 82
3046.43 86
3046.56 89
3046.68 93
3046.81 100
3046.93 108
3047.06 119
3047.19 131
3047.31 142
3047.44 150
3047.57 153
3047.69 151
3047.82 144
3047.95 133
3048.07 118
3048.20 102
3048.33 85
3048.45 70
3048.58 57
3048.71 48
3048.83 44
3048.96 44
3049.09 47
3049.21 53
3049.34 61
3049.47 70
3049.59 80
3049.72 91
3049.85 101
3049.97 111
3050.10 120
3050.22 127
3050.35 131
3050.48 131
3050.60 127
3050.73 120
3050.86 111
3050.98 101
3051.11 93
3051.24 89
3051.36 88
3051.49 93
3051.62 101
3051.74 113
3051.87 126
3052.00 139
3052.12 151
3052.25 160
3052.38 164
3052.50 164
3052.63 160
3052.76 152
3052.88 142
3053.01 132
3053.14 124
3053.26 117
3053.39 111
3053.52 105
3053.64 99
3053.77 93
3053.90 85
3054.02 77
3054.15 71
3054.28 66
3054.40 63
3054.53 62
3054.66 63
3054.78 65
3054.91 69
3055.04 73
3055.16 77
3055.29 81
3055.42 85
3055.54 89
3055.67 92
3055.80 94
3055.92 95
3056.05 95
3056.18 94
3056.30 94
3056.43 94
3056.56 94
3056.68 96
3056.81 100
3056.94 104
3057.06 108
3057.19 111
3057.32 112
3057.44 111
3057.57 108
3057.70 102
3057.82 94
3057.95 84
3058.08 75
3058.20 65
3058.33 56
3058.46 48
3058.58 42
3058.71 38
3058.84 36
3058.96 36
3059.09 36
3059.22 39
3059.34 42
3059.47 47
3059.60 52
3059.73 57
3059.85 61
3059.98 64
3060.11 66
3060.23 65
3060.36 62
3060.49 58
3060.61 53
3060.74 48
3060.87 45
3060.99 44
3061.12 47
3061.25 51
3061.37 56
3061.50 60
3061.63 63
3061.75 63
3061.88 62
3062.01 59
3062.13 57
3062.26 57
3062.39 58
3062.51 60
3062.64 62
3062.77 63
3062.90 63
3063.02 62
3063.15 60
3063.28 59
3063.40 59
3063.53 61
3063.66 64
3063.78 67
3063.91 70
3064.04 74
3064.16 79
3064.29 86
3064.42 96
3064.54 110
3064.67 126
3064.80 145
3064.92 163
3065.05 179
3065.18 191
3065.31 200
3065.43 203
3065.56 203
3065.69 199
3065.81 192
3065.94 182
3066.07 171
3066.19 158
3066.32 143
3066.45 128
3066.57 114
3066.70 100
3066.83 90
3066.96 81
3067.08 75
3067.21 70
3067.34 67
3067.46 65
3067.59 64
3067.72 65
3067.84 67
3067.97 71
3068.10 75
3068.22 78
3068.35 80
3068.48 81
3068.61 82
3068.73 84
3068.86 90
3068.99 100
3069.11 115
3069.24 135
3069.37 159
3069.49 183
3069.62 205
3069.75 222
3069.88 235
3070.00 243
3070.13 247
3070.26 248
3070.38 248
3070.51 249
3070.64 252
3070.76 258
3070.89 267
3071.02 280
3071.15 297
3071.27 318
3071.40 341
3071.53 365
3071.65 390
3071.78 414
3071.91 436
3072.03 455
3072.16 472
3072.29 485
3072.42 497
3072.54 505
3072.67 511
3072.80 514
3072.92 515
3073.05 515
3073.18 513
3073.30 511
3073.43 509
3073.56 508
3073.69 507
3073.81 507
3073.94 508
3074.07 510
3074.19 512
3074.32 515
3074.45 516
3074.58 515
3074.70 511
3074.83 503
3074.96 491
3075.08 474
3075.21 452
3075.34 426
3075.46 398
3075.59 369
3075.72 341
3075.85 315
3075.97 294
3076.10 277
3076.23 264
3076.35 255
3076.48 248
3076.61 242
3076.74 236
3076.86 229
3076.99 223
3077.12 216
3077.24 208
3077.37 201
3077.50 194
3077.63 186
3077.75 178
3077.88 169
3078.01 159
3078.13 147
3078.26 135
3078.39 122
3078.52 110
3078.64 100
3078.77 93
3078.90 89
3079.02 89
3079.15 92
3079.28 98
3079.41 105
3079.53 112
3079.66 117
3079.79 120
3079.91 120
3080.04 118
3080.17 114
3080.30 110
3080.42 108
3080.55 107
3080.68 107
3080.81 108
3080.93 109
3081.06 110
3081.19 110
3081.31 108
3081.44 105
3081.57 101
3081.70 97
3081.82 92
3081.95 87
3082.08 80
3082.20 72
3082.33 62
3082.46 52
3082.59 41
3082.71 31
3082.84 22
3082.97 15
3083.10 11
3083.22 9
3083.35 8
3083.48 8
3083.60 8
3083.73 8
3083.86 8
3083.99 9
3084.11 10
3084.24 14
3084.37 18
3084.50 22
3084.62 27
3084.75 31
3084.88 35
3085.00 39
3085.13 44
3085.26 50
3085.39 55
3085.51 59
3085.64 60
3085.77 58
3085.90 51
3086.02 41
3086.15 29
3086.28 17
3086.40 7
3086.53 0
3086.66 0
3086.79 0
3086.91 0
3087.04 1
3087.17 2
3087.30 1
3087.42 0
3087.55 0
3087.68 0
3087.81 3
3087.93 11
3088.06 21
3088.19 32
3088.32 41
3088.44 47
3088.57 49
3088.70 46
3088.82 40
3088.95 31
3089.08 20
3089.21 9
3089.33 0
3089.46 0
3089.59 0
3089.72 0
3089.84 0
3089.97 0
3090.10 0
3090.23 0
3090.35 1
3090.48 9
3090.61 17
3090.74 24
3090.86 31
3090.99 35
3091.12 35
3091.25 31
3091.37 22
3091.50 10
3091.63 0
3091.75 0
3091.88 0
3092.01 0
3092.14 0
3092.26 0
3092.39 0
3092.52 7
3092.65 18
3092.77 26
3092.90 31
3093.03 32
3093.16 31
3093.28 29
3093.41 27
3093.54 26
3093.67 27
3093.79 29
3093.92 32
3094.05 34
3094.18 35
3094.30 33
3094.43 27
3094.56 19
3094.69 9
3094.81 0
3094.94 0
3095.07 0
3095.20 0
3095.32 0
3095.45 0
3095.58 0
3095.71 0
3095.83 2
3095.96 8
3096.09 15
3096.22 21
3096.34 27
3096.47 32
3096.60 36
3096.73 40
3096.85 44
3096.98 50
3097.11 57
3097.24 66
3097.36 78
3097.49 90
3097.62 102
3097.75 112
3097.87 118
3098.00 121
3098.13 120
3098.26 118
3098.38 114
3098.51 111
3098.64 109
3098.77 108
3098.90 107
3099.02 106
3099.15 105
3099.28 105
3099.41 104
3099.53 104
3099.66 107
3099.79 111
3099.92 118
3100.04 126
3100.17 137
3100.30 148
3100.43 159
3100.55 168
3100.68 174
3100.81 177
3100.94 176
3101.06 171
3101.19 164
3101.32 156
3101.45 149
3101.58 146
3101.70 147
3101.83 153
3101.96 162
3102.09 171
3102.21 177
3102.34 179
3102.47 174
3102.60 163
3102.72 147
3102.85 126
3102.98 103
3103.11 81
3103.23 61
3103.36 46
3103.49 37
3103.62 32
3103.75 32
3103.87 35
3104.00 39
3104.13 41
3104.26 40
3104.38 35
3104.51 27
3104.64 16
3104.77 4
3104.89 0
3105.02 0
3105.15 0
3105.28 0
3105.41 0
3105.53 0
3105.66 0
3105.79 0
3105.92 8
3106.04 21
3106.17 33
3106.30 43
3106.43 51
3106.55 57
3106.68 61
3106.81 65
3106.94 68
3107.07 70
3107.19 73
3107.32 74
3107.45 76
3107.58 76
3107.70 77
3107.83 78
3107.96 80
3108.09 81
3108.22 82
3108.34 82
3108.47 80
3108.60 75
3108.73 66
3108.85 56
3108.98 44
3109.11 33
3109.24 23
3109.37 15
3109.49 10
3109.62 5
3109.75 2
3109.88 0
3110.00 0
3110.13 0
3110.26 0
3110.39 0
3110.52 0
3110.64 0
3110.77 0
3110.90 3
3111.03 7
3111.16 12
3111.28 17
3111.41 24
3111.54 32
3111.67 43
3111.79 55
3111.92 67
3112.05 80
3112.18 91
3112.31 101
3112.43 110
3112.56 118
3112.69 127
3112.82 134
3112.95 141
3113.07 146
3113.20 149
3113.33 148
3113.46 146
3113.58 144
3113.71 142
3113.84 143
3113.97 148
3114.10 157
3114.22 169
3114.35 183
3114.48 196
3114.61 207
3114.74 216
3114.86 220
3114.99 221
3115.12 219
3115.25 215
3115.38 212
3115.50 211
3115.63 211
3115.76 212
3115.89 215
3116.01 217
3116.14 218
3116.27 217
3116.40 213
3116.53 207
3116.65 201
3116.78 195
3116.91 190
3117.04 186
3117.17 183
3117.29 182
3117.42 181
3117.55 180
3117.68 180
3117.81 181
3117.93 183
3118.06 188
3118.19 195
3118.32 204
3118.45 214
3118.57 224
3118.70 231
3118.83 236
3118.96 237
3119.09 235
3119.21 230
3119.34 224
3119.47 216
3119.60 207
3119.73 199
3119.85 191
3119.98 183
3120.11 176
3120.24 168
3120.37 161
3120.49 152
3120.62 144
3120.75 134
3120.88 124
3121.01 114
3121.13 104
3121.26 95
3121.39 88
3121.52 80
3121.65 73
3121.77 66
3121.90 59
3122.03 52
3122.16 45
3122.29 38
3122.41 31
3122.54 24
3122.67 18
3122.80 12
3122.93 6
3123.06 2
3123.18 1
3123.31 2
3123.44 7
3123.57 15
3123.70 25
3123.82 36
3123.95 47
3124.08 57
3124.21 65
3124.34 72
3124.46 77
3124.59 81
3124.72 84
3124.85 85
3124.98 85
3125.10 81
3125.23 76
3125.36 67
3125.49 57
3125.62 47
3125.75 37
3125.87 30
3126.00 26
3126.13 27
3126.26 30
3126.39 35
3126.51 41
3126.64 46
3126.77 47
3126.90 45
3127.03 38
3127.16 28
3127.28 15
3127.41 2
3127.54 0
3127.67 0
3127.80 0
3127.92 0
3128.05 0
3128.18 0
3128.31 4
3128.44 18
3128.56 33
3128.69 45
3128.82 54
3128.95 60
3129.08 62
3129.21 62
3129.33 60
3129.46 57
3129.59 53
3129.72 48
3129.85 42
3129.98 34
3130.10 26
3130.23 18
3130.36 10
3130.49 6
3130.62 5
3130.74 7
3130.87 13
3131.00 21
3131.13 31
3131.26 39
3131.39 47
3131.51 51
3131.64 54
3131.77 54
3131.90 52
3132.03 51
3132.16 50
3132.28 51
3132.41 52
3132.54 54
3132.67 55
3132.80 54
3132.93 52
3133.05 49
3133.18 45
3133.31 41
3133.44 38
3133.57 36
3133.69 34
3133.82 32
3133.95 28
3134.08 24
3134.21 18
3134.34 12
3134.46 7
3134.59 4
3134.72 4
3134.85 6
3134.98 10
3135.11 15
3135.23 19
3135.36 23
3135.49 25
3135.62 25
3135.75 25
3135.88 25
3136.00 26
3136.13 28
3136.26 33
3136.39 38
3136.52 44
3136.65 50
3136.77 53
3136.90 54
3137.03 53
3137.16 51
3137.29 48
3137.42 46
3137.54 46
3137.67 46
3137.80 47
3137.93 48
3138.06 46
3138.19 43
3138.32 37
3138.44 30
3138.57 23
3138.70 16
3138.83 11
3138.96 8
3139.09 8
3139.21 11
3139.34 16
3139.47 24
3139.60 33
3139.73 42
3139.86 50
3139.98 55
3140.11 59
3140.24 59
3140.37 57
3140.50 53
3140.63 48
3140.76 42
3140.88 36
3141.01 32
3141.14 30
3141.27 30
3141.40 33
3141.53 38
3141.65 44
3141.78 47
3141.91 49
3142.04 47
3142.17 43
3142.30 38
3142.43 32
3142.55 29
3142.68 27
3142.81 27
3142.94 29
3143.07 31
3143.20 35
3143.32 39
3143.45 44
3143.58 50
3143.71 57
3143.84 64
3143.97 70
3144.10 74
3144.22 76
3144.35 74
3144.48 70
3144.61 64
3144.74 58
3144.87 52
3145.00 49
3145.12 48
3145.25 48
3145.38 50
3145.51 53
3145.64 55
3145.77 56
3145.89 56
3146.02 55
3146.15 52
3146.28 49
3146.41 45
3146.54 41
3146.67 37
3146.79 33
3146.92 28
3147.05 22
3147.18 14
3147.31 4
3147.44 0
3147.57 0
3147.69 0
3147.82 0
3147.95 0
3148.08 0
3148.21 0
3148.34 3
3148.47 17
3148.60 30
3148.72 39
3148.85 43
3148.98 44
3149.11 42
3149.24 39
3149.37 36
3149.50 33
3149.62 32
3149.75 31
3149.88 31
3150.01 32
3150.14 33
3150.27 33
3150.40 32
3150.52 30
3150.65 27
3150.78 22
3150.91 17
3151.04 13
3151.17 11
3151.30 11
3151.42 14
3151.55 20
3151.68 27
3151.81 35
3151.94 42
3152.07 48
3152.20 53
3152.33 57
3152.45 60
3152.58 64
3152.71 67
3152.84 70
3152.97 73
3153.10 74
3153.23 74
3153.36 72
3153.48 69
3153.61 65
3153.74 61
3153.87 56
3154.00 52
3154.13 48
3154.26 44
3154.38 42
3154.51 41
3154.64 41
3154.77 42
3154.90 41
3155.03 39
3155.16 35
3155.29 28
3155.41 19
3155.54 9
3155.67 2
3155.80 0
3155.93 0
3156.06 0
3156.19 5
3156.32 13
3156.44 20
3156.57 28
3156.70 34
3156.83 41
3156.96 49
3157.09 59
3157.22 70
3157.35 84
3157.47 100
3157.60 115
3157.73 129
3157.86 140
3157.99 147
3158.12 150
3158.25 150
3158.38 147
3158.51 143
3158.63 138
3158.76 131
3158.89 123
3159.02 112
3159.15 98
3159.28 81
3159.41 61
3159.54 39
3159.66 18
3159.79 0
3159.92 0
3160.05 0
3160.18 0
3160.31 0
3160.44 0
3160.57 0
3160.70 0
3160.82 0
3160.95 9
3161.08 24
3161.21 40
3161.34 59
3161.47 79
3161.60 99
3161.73 120
3161.86 138
3161.98 154
3162.11 166
3162.24 174
3162.37 177
3162.50 178
3162.63 178
3162.76 180
3162.89 183
3163.02 190
3163.14 199
3163.27 209
3163.40 220
3163.53 229
3163.66 235
3163.79 237
3163.92 236
3164.05 233
3164.18 228
3164.30 222
3164.43 217
3164.56 214
3164.69 213
3164.82 214
3164.95 215
3165.08 216
3165.21 216
3165.34 213
3165.46 210
3165.59 206
3165.72 205
3165.85 207
3165.98 214
3166.11 226
3166.24 242
3166.37 261
3166.50 282
3166.63 302
3166.75 321
3166.88 337
3167.01 349
3167.14 356
3167.27 358
3167.40 355
3167.53 347
3167.66 336
3167.79 324
3167.92 311
3168.04 301
3168.17 293
3168.30 289
3168.43 289
3168.56 290
3168.69 293
3168.82 294
3168.95 293
3169.08 289
3169.21 283
3169.33 273
3169.46 262
3169.59 249
3169.72 237
3169.85 226
3169.98 216
3170.11 209
3170.24 203
3170.37 201
3170.50 200
3170.62 200
3170.75 201
3170.88 203
3171.01 204
3171.14 205
3171.27 205
3171.40 203
3171.53 200
3171.66 196
3171.79 191
3171.92 185
3172.04 178
3172.17 172
3172.30 166
3172.43 160
3172.56 156
3172.69 153
3172.82 149
3172.95 145
3173.08 139
3173.21 134
3173.34 129
3173.46 125
3173.59 125
3173.72 130
3173.85 140
3173.98 155
3174.11 172
3174.24 188
3174.37 200
3174.50 206
3174.63 206
3174.76 199
3174.88 188
3175.01 176
3175.14 165
3175.27 158
3175.40 153
3175.53 151
3175.66 148
3175.79 144
3175.92 138
3176.05 130
3176.18 122
3176.31 115
3176.43 111
3176.56 111
3176.69 115
3176.82 123
3176.95 132
3177.08 140
3177.21 145
3177.34 146
3177.47 143
3177.60 136
3177.73 126
3177.86 114
3177.99 102
3178.11 91
3178.24 81
3178.37 73
3178.50 67
3178.63 64
3178.76 63
3178.89 64
3179.02 65
3179.15 68
3179.28 70
3179.41 72
3179.54 75
3179.66 77
3179.79 81
3179.92 85
3180.05 90
3180.18 94
3180.31 98
3180.44 101
3180.57 102
3180.70 101
3180.83 99
3180.96 97
3181.09 94
3181.22 93
3181.35 93
3181.47 96
3181.60 101
3181.73 109
3181.86 119
3181.99 131
3182.12 143
3182.25 157
3182.38 170
3182.51 181
3182.64 192
3182.77 201
3182.90 207
3183.03 211
3183.16 212
3183.28 211
3183.41 207
3183.54 202
3183.67 196
3183.80 191
3183.93 187
3184.06 186
3184.19 186
3184.32 188
3184.45 190
3184.58 193
3184.71 195
3184.84 195
3184.97 193
3185.10 189
3185.22 181
3185.35 170
3185.48 157
3185.61 142
3185.74 128
3185.87 117
3186.00 109
3186.13 105
3186.26 105
3186.39 108
3186.52 113
3186.65 120
3186.78 126
3186.91 132
3187.04 137
3187.17 140
3187.29 143
3187.42 143
3187.55 142
3187.68 137
3187.81 130
3187.94 120
3188.07 107
3188.20 92
3188.33 76
3188.46 58
3188.59 41
3188.72 25
3188.85 11
3188.98 0
3189.11 0
3189.24 0
3189.37 0
3189.49 1
3189.62 13
3189.75 27
3189.88 40
3190.01 50
3190.14 57
3190.27 59
3190.40 59
3190.53 56
3190.66 53
3190.79 52
3190.92 53
3191.05 56
3191.18 61
3191.31 68
3191.44 75
3191.57 84
3191.70 91
3191.82 98
3191.95 101
3192.08 102
3192.21 98
3192.34 92
3192.47 82
3192.60 71
3192.73 59
3192.86 47
3192.99 36
3193.12 25
3193.25 15
3193.38 5
3193.51 0
3193.64 0
3193.77 0
3193.90 0
3194.03 0
3194.16 0
3194.29 0
3194.42 0
3194.54 5
3194.67 9
3194.80 11
3194.93 12
3195.06 11
3195.19 10
3195.32 10
3195.45 11
3195.58 13
3195.71 17
3195.84 20
3195.97 22
3196.10 23
3196.23 23
3196.36 21
3196.49 18
3196.62 16
3196.75 15
3196.88 15
3197.01 16
3197.14 16
3197.27 16
3197.40 14
3197.52 13
3197.65 12
3197.78 12
3197.91 14
3198.04 18
3198.17 23
3198.30 28
3198.43 33
3198.56 36
3198.69 38
3198.82 39
3198.95 42
3199.08 46
3199.21 52
3199.34 61
3199.47 71
3199.60 80
3199.73 88
3199.86 93
3199.99 93
3200.12 90
3200.25 85
3200.38 77
3200.51 69
3200.64 62
3200.77 57
3200.90 54
3201.03 55
3201.15 58
3201.28 63
3201.41 71
3201.54 80
3201.67 91
3201.80 101
3201.93 110
3202.06 119
3202.19 126
3202.32 132
3202.45 137
3202.58 142
3202.71 145
3202.84 148
3202.97 150
3203.10 151
3203.23 151
3203.36 151
3203.49 150
3203.62 149
3203.75 147
3203.88 143
3204.01 138
3204.14 130
3204.27 118
3204.40 104
3204.53 87
3204.66 69
3204.79 53
3204.92 39
3205.05 28
3205.18 23
3205.31 21
3205.44 24
3205.57 30
3205.69 39
3205.82 49
3205.95 60
3206.08 69
3206.21 77
3206.34 80
3206.47 80
3206.60 77
3206.73 70
3206.86 63
3206.99 55
3207.12 50
3207.25 48
3207.38 50
3207.51 57
3207.64 66
3207.77 79
3207.90 92
3208.03 106
3208.16 117
3208.29 127
3208.42 134
3208.55 138
3208.68 139
3208.81 136
3208.94 129
3209.07 120
3209.20 108
3209.33 93
3209.46 77
3209.59 61
3209.72 47
3209.85 35
3209.98 26
3210.11 21
3210.24 20
3210.37 23
3210.50 30
3210.63 41
3210.76 54
3210.89 70
3211.02 87
3211.15 105
3211.28 120
3211.41 132
3211.54 139
3211.67 142
3211.80 140
3211.93 134
3212.06 126
3212.19 118
3212.32 112
3212.45 107
3212.58 103
3212.71 101
3212.84 100
3212.97 97
3213.10 94
3213.23 89
3213.36 84
3213.49 80
3213.62 77
3213.75 76
3213.88 78
3214.01 84
3214.14 93
3214.27 104
3214.40 117
3214.53 130
3214.66 143
3214.79 153
3214.92 159
3215.05 162
3215.17 160
3215.30 156
3215.43 148
3215.56 139
3215.69 129
3215.82 118
3215.95 109
3216.08 101
3216.21 96
3216.34 92
3216.47 90
3216.60 90
3216.73 92
3216.86 94
3216.99 96
3217.12 97
3217.25 97
3217.38 96
3217.51 95
3217.64 92
3217.77 89
3217.90 86
3218.03 82
3218.16 78
3218.29 74
3218.42 72
3218.55 71
3218.68 72
3218.81 76
3218.94 81
3219.07 87
3219.21 93
3219.34 98
3219.47 101
3219.60 103
3219.73 104
3219.86 106
3219.99 110
3220.12 116
3220.25 123
3220.38 132
3220.51 141
3220.64 150
3220.77 156
3220.90 161
3221.03 162
3221.16 162
3221.29 158
3221.42 152
3221.55 143
3221.68 132
3221.81 120
3221.94 110
3222.07 101
3222.20 96
3222.33 95
3222.46 97
3222.59 102
3222.72 108
3222.85 114
3222.98 118
3223.11 120
3223.24 121
3223.37 119
3223.50 116
3223.63 113
3223.76 109
3223.89 106
3224.02 103
3224.15 101
3224.28 100
3224.41 103
3224.54 110
3224.67 120
3224.80 134
3224.93 151
3225.06 168
3225.19 186
3225.32 202
3225.45 216
3225.58 226
3225.71 234
3225.84 240
3225.97 243
3226.10 245
3226.23 245
3226.36 245
3226.49 247
3226.62 249
3226.75 253
3226.88 258
3227.01 264
3227.14 271
3227.27 277
3227.40 283
3227.53 289
3227.66 294
3227.79 299
3227.92 304
3228.05 307
3228.18 309
3228.31 308
3228.44 305
3228.57 299
3228.71 291
3228.84 282
3228.97 271
3229.10 261
3229.23 251
3229.36 242
3229.49 234
3229.62 228
3229.75 225
3229.88 224
3230.01 226
3230.14 229
3230.27 231
3230.40 232
3230.53 230
3230.66 225
3230.79 218
3230.92 209
3231.05 200
3231.18 190
3231.31 181
3231.44 172
3231.57 162
3231.70 151
3231.83 140
3231.96 129
3232.09 120
3232.22 113
3232.35 108
3232.48 105
3232.61 104
3232.74 104
3232.87 104
3233.00 104
3233.13 103
3233.26 103
3233.40 103
3233.53 103
3233.66 104
3233.79 106
3233.92 107
3234.05 107
3234.18 105
3234.31 102
3234.44 98
3234.57 94
3234.70 91
3234.83 88
3234.96 87
3235.09 86
3235.22 86
3235.35 85
3235.48 83
3235.61 80
3235.74 77
3235.87 72
3236.00 66
3236.13 59
3236.26 53
3236.39 47
3236.52 42
3236.65 39
3236.78 38
3236.92 39
3237.05 41
3237.18 42
3237.31 42
3237.44 40
3237.57 38
3237.70 34
3237.83 30
3237.96 26
3238.09 22
3238.22 18
3238.35 15
3238.48 11
3238.61 9
3238.74 8
3238.87 9
3239.00 14
3239.13 22
3239.26 33
3239.39 45
3239.52 54
3239.65 61
3239.78 63
3239.91 61
3240.05 57
3240.18 51
3240.31 46
3240.44 42
3240.57 40
3240.70 38
3240.83 37
3240.96 37
3241.09 37
3241.22 37
3241.35 38
3241.48 40
3241.61 42
3241.74 44
3241.87 45
3242.00 44
3242.13 44
3242.26 46
3242.39 49
3242.52 55
3242.66 63
3242.79 71
3242.92 79
3243.05 85
3243.18 87
3243.31 84
3243.44 79
3243.57 70
3243.70 61
3243.83 50
3243.96 41
3244.09 32
3244.22 25
3244.35 19
3244.48 16
3244.61 14
3244.74 16
3244.87 19
3245.00 25
3245.14 33
3245.27 43
3245.40 53
3245.53 63
3245.66 72
3245.79 80
3245.92 87
3246.05 93
3246.18 98
3246.31 102
3246.44 106
3246.57 110
3246.70 111
3246.83 111
3246.96 107
3247.09 99
3247.22 88
3247.36 76
3247.49 63
3247.62 51
3247.75 42
3247.88 37
3248.01 34
3248.14 34
3248.27 34
3248.40 35
3248.53 33
3248.66 30
3248.79 26
3248.92 20
3249.05 13
3249.18 5
3249.31 0
3249.45 0
3249.58 0
3249.71 0
3249.84 0
3249.97 0
3250.10 0
3250.23 0
3250.36 7
3250.49 22
3250.62 38
3250.75 52
3250.88 64
3251.01 72
3251.14 77
3251.27 78
3251.41 77
3251.54 76
3251.67 75
3251.80 75
3251.93 76
3252.06 79
3252.19 82
3252.32 84
3252.45 85
3252.58 85
3252.71 84
3252.84 84
3252.97 84
3253.10 85
3253.24 87
3253.37 91
3253.50 96
3253.63 101
3253.76 105
3253.89 109
3254.02 112
3254.15 113
3254.28 112
3254.41 109
3254.54 105
3254.67 99
3254.80 93
3254.94 85
3255.07 78
3255.20 70
3255.33 61
3255.46 53
3255.59 45
3255.72 37
3255.85 30
3255.98 25
3256.11 22
3256.24 21
3256.37 22
3256.50 23
3256.64 24
3256.77 25
3256.90 26
3257.03 26
3257.16 26
3257.29 28
3257.42 32
3257.55 39
3257.68 47
3257.81 57
3257.94 66
3258.07 73
3258.21 77
3258.34 77
3258.47 74
3258.60 68
3258.73 62
3258.86 57
3258.99 54
3259.12 55
3259.25 59
3259.38 66
3259.51 73
3259.64 80
3259.78 86
3259.91 88
3260.04 86
3260.17 82
3260.30 76
3260.43 69
3260.56 62
3260.69 56
3260.82 51
3260.95 46
3261.08 41
3261.21 36
3261.35 32
3261.48 28
3261.61 26
3261.74 25
3261.87 25
3262.00 27
3262.13 31
3262.26 36
3262.39 44
3262.52 53
3262.65 64
3262.79 77
3262.92 89
3263.05 100
3263.18 110
3263.31 116
3263.44 119
3263.57 119
3263.70 116
3263.83 111
3263.96 106
3264.10 100
3264.23 95
3264.36 91
3264.49 89
3264.62 90
3264.75 94
3264.88 100
3265.01 109
3265.14 118
3265.27 129
3265.40 138
3265.54 147
3265.67 155
3265.80 162
3265.93 170
3266.06 179
3266.19 190
3266.32 203
3266.45 216
3266.58 228
3266.71 237
3266.85 240
3266.98 237
3267.11 227
3267.24 213
3267.37 194
3267.50 176
3267.63 160
3267.76 148
3267.89 141
3268.02 139
3268.16 140
3268.29 142
3268.42 144
3268.55 143
3268.68 140
3268.81 134
3268.94 126
3269.07 117
3269.20 109
3269.34 102
3269.47 97
3269.60 93
3269.73 91
3269.86 89
3269.99 88
3270.12 87
3270.25 87
3270.38 87
3270.51 89
3270.65 91
3270.78 94
3270.91 97
3271.04 99
3271.17 99
3271.30 95
3271.43 87
3271.56 76
3271.69 63
3271.83 51
3271.96 40
3272.09 33
3272.22 29
3272.35 29
3272.48 31
3272.61 35
3272.74 40
3272.87 46
3273.01 53
3273.14 60
3273.27 68
3273.40 75
3273.53 80
3273.66 82
3273.79 80
3273.92 73
3274.05 63
3274.19 52
3274.32 42
3274.45 36
3274.58 35
3274.71 39
3274.84 48
3274.97 61
3275.10 74
3275.24 86
3275.37 96
3275.50 101
3275.63 103
3275.76 100
3275.89 94
3276.02 87
3276.15 80
3276.28 74
3276.42 69
3276.55 67
3276.68 67
3276.81 69
3276.94 71
3277.07 73
3277.20 74
3277.33 75
3277.47 74
3277.60 72
3277.73 70
3277.86 69
3277.99 69
3278.12 71
3278.25 77
3278.38 84
3278.52 93
3278.65 101
3278.78 108
3278.91 114
3279.04 116
3279.17 117
3279.30 116
3279.43 113
3279.57 110
3279.70 105
3279.83 99
3279.96 92
3280.09 83
3280.22 73
3280.35 62
3280.48 51
3280.62 41
3280.75 34
3280.88 30
3281.01 28
3281.14 30
3281.27 33
3281.40 37
3281.53 41
3281.67 45
3281.80 49
3281.93 52
3282.06 54
3282.19 57
3282.32 60
3282.45 62
3282.58 62
3282.72 60
3282.85 58
3282.98 55
3283.11 53
3283.24 53
3283.37 55
3283.50 61
3283.64 69
3283.77 80
3283.90 93
3284.03 108
3284.16 122
3284.29 135
3284.42 146
3284.56 153
3284.69 156
3284.82 155
3284.95 151
3285.08 144
3285.21 137
3285.34 129
3285.47 124
3285.61 120
3285.74 120
3285.87 121
3286.00 124
3286.13 128
3286.26 132
3286.39 136
3286.53 140
3286.66 144
3286.79 148
3286.92 151
3287.05 155
3287.18 157
3287.31 159
3287.45 161
3287.58 162
3287.71 162
3287.84 162
3287.97 163
3288.10 165
3288.23 168
3288.37 172
3288.50 178
3288.63 185
3288.76 193
3288.89 200
3289.02 205
3289.15 208
3289.29 208
3289.42 206
3289.55 202
3289.68 197
3289.81 192
3289.94 187
3290.07 183
3290.21 178
3290.34 174
3290.47 169
3290.60 165
3290.73 161
3290.86 160
3290.99 162
3291.13 166
3291.26 174
3291.39 184
3291.52 196
3291.65 210
3291.78 223
3291.92 236
3292.05 249
3292.18 262
3292.31 275
3292.44 287
3292.57 299
3292.70 309
3292.84 316
3292.97 321
3293.10 324
3293.23 325
3293.36 324
3293.49 325
3293.63 328
3293.76 335
3293.89 346
3294.02 363
3294.15 383
3294.28 405
3294.41 428
3294.55 450
3294.68 469
3294.81 486
3294.94 503
3295.07 521
3295.20 542
3295.34 566
3295.47 594
3295.60 623
3295.73 653
3295.86 679
3295.99 700
3296.12 715
3296.26 724
3296.39 727
3296.52 724
3296.65 717
3296.78 708
3296.91 697
3297.05 688
3297.18 683
3297.31 683
3297.44 691
3297.57 705
3297.70 723
3297.84 742
3297.97 757
3298.10 766
3298.23 766
3298.36 757
3298.49 739
3298.63 714
3298.76 685
3298.89 653
3299.02 621
3299.15 590
3299.28 559
3299.42 530
3299.55 503
3299.68 478
3299.81 455
3299.94 434
3300.07 415
3300.21 397
3300.34 379
3300.47 360
3300.60 340
3300.73 320
3300.86 299
3301.00 280
3301.13 261
3301.26 243
3301.39 228
3301.52 213
3301.65 199
3301.79 185
3301.92 172
3302.05 159
3302.18 147
3302.31 135
3302.44 126
3302.58 119
3302.71 115
3302.84 114
3302.97 117
3303.10 124
3303.23 133
3303.37 144
3303.50 155
3303.63 164
3303.76 168
3303.89 168
3304.02 163
3304.16 154
3304.29 141
3304.42 128
3304.55 116
3304.68 107
3304.82 102
3304.95 100
3305.08 101
3305.21 105
3305.34 109
3305.47 113
3305.61 115
3305.74 116
3305.87 116
3306.00 115
3306.13 113
3306.27 111
3306.40 108
3306.53 104
3306.66 100
3306.79 95
3306.92 91
3307.06 87
3307.19 85
3307.32 84
3307.45 85
3307.58 88
3307.71 92
3307.85 97
3307.98 101
3308.11 103
3308.24 103
3308.37 100
3308.51 96
3308.64 92
3308.77 88
3308.90 86
3309.03 87
3309.17 89
3309.30 93
3309.43 95
3309.56 97
3309.69 96
3309.82 93
3309.96 89
3310.09 84
3310.22 80
3310.35 78
3310.48 78
3310.62 79
3310.75 82
3310.88 85
3311.01 89
3311.14 91
3311.28 91
3311.41 89
3311.54 85
3311.67 80
3311.80 77
3311.93 74
3312.07 73
3312.20 76
3312.33 81
3312.46 87
3312.59 94
3312.73 99
3312.86 101
3312.99 101
3313.12 97
3313.25 91
3313.39 83
3313.52 75
3313.65 67
3313.78 58
3313.91 49
3314.05 38
3314.18 25
3314.31 10
3314.44 0
3314.57 0
3314.71 0
3314.84 0
3314.97 0
3315.10 0
3315.23 0
3315.37 0
3315.50 11
3315.63 21
3315.76 28
3315.89 32
3316.02 35
3316.16 37
3316.29 38
3316.42 39
3316.55 40
3316.68 41
3316.82 41
3316.95 43
3317.08 46
3317.21 52
3317.34 60
3317.48 70
3317.61 80
3317.74 90
3317.87 100
3318.01 107
3318.14 114
3318.27 120
3318.40 126
3318.53 131
3318.67 135
3318.80 140
3318.93 144
3319.06 148
3319.19 152
3319.33 155
3319.46 158
3319.59 159
3319.72 158
3319.85 155
3319.99 148
3320.12 140
3320.25 130
3320.38 121
3320.51 113
3320.65 108
3320.78 104
3320.91 102
3321.04 101
3321.17 100
3321.31 97
3321.44 94
3321.57 91
3321.70 89
3321.83 89
3321.97 91
3322.10 94
3322.23 99
3322.36 102
3322.50 103
3322.63 102
3322.76 97
3322.89 92
3323.02 86
3323.16 82
3323.29 80
3323.42 81
3323.55 84
3323.68 90
3323.82 97
3323.95 106
3324.08 116
3324.21 128
3324.35 140
3324.48 152
3324.61 162
3324.74 168
3324.87 170
3325.01 166
3325.14 157
3325.27 145
3325.40 130
3325.53 116
3325.67 103
3325.80 91
3325.93 82
3326.06 74
3326.20 66
3326.33 57
3326.46 46
3326.59 31
3326.72 15
3326.86 0
3326.99 0
3327.12 0
3327.25 0
3327.39 0
3327.52 0
3327.65 0
3327.78 2
3327.91 13
3328.05 22
3328.18 26
3328.31 26
3328.44 22
3328.58 18
3328.71 15
3328.84 14
3328.97 16
3329.10 20
3329.24 27
3329.37 34
3329.50 41
3329.63 49
3329.77 57
3329.90 64
3330.03 72
3330.16 80
3330.30 87
3330.43 93
3330.56 98
3330.69 103
3330.82 106
3330.96 108
3331.09 109
3331.22 108
3331.35 105
3331.49 100
3331.62 94
3331.75 85
3331.88 76
3332.01 67
3332.15 59
3332.28 53
3332.41 47
3332.54 42
3332.68 39
3332.81 36
3332.94 34
3333.07 34
3333.21 34
3333.34 34
3333.47 34
3333.60 31
3333.74 27
3333.87 21
3334.00 14
3334.13 10
3334.26 9
3334.40 14
3334.53 25
3334.66 40
3334.79 59
3334.93 79
3335.06 98
3335.19 115
3335.32 128
3335.46 139
3335.59 145
3335.72 148
3335.85 147
3335.99 141
3336.12 130
3336.25 116
3336.38 99
3336.51 82
3336.65 65
3336.78 51
3336.91 41
3337.04 34
3337.18 31
3337.31 31
3337.44 32
3337.57 36
3337.71 40
3337.84 45
3337.97 50
3338.10 53
3338.24 56
3338.37 58
3338.50 60
3338.63 62
3338.77 66
3338.90 71
3339.03 79
3339.16 88
3339.30 97
3339.43 104
3339.56 110
3339.69 112
3339.83 110
3339.96 104
3340.09 93
3340.22 80
3340.36 64
3340.49 49
3340.62 36
3340.75 28
3340.89 25
3341.02 28
3341.15 37
3341.28 49
3341.42 61
3341.55 72
3341.68 79
3341.81 81
3341.95 79
3342.08 74
3342.21 68
3342.34 64
3342.48 62
3342.61 63
3342.74 69
3342.87 78
3343.01 88
3343.14 98
3343.27 107
3343.40 114
3343.54 120
3343.67 124
3343.80 128
3343.93 131
3344.07 134
3344.20 135
3344.33 133
3344.46 129
3344.60 123
3344.73 115
3344.86 106
3344.99 98
3345.13 91
3345.26 87
3345.39 86
3345.52 89
3345.66 94
3345.79 102
3345.92 111
3346.05 120
3346.19 127
3346.32 131
3346.45 129
3346.58 123
3346.72 111
3346.85 97
3346.98 81
3347.11 67
3347.25 55
3347.38 48
3347.51 45
3347.65 45
3347.78 47
3347.91 51
3348.04 54
3348.18 59
3348.31 64
3348.44 71
3348.57 78
3348.71 86
3348.84 93
3348.97 100
3349.10 105
3349.24 106
3349.37 105
3349.50 102
3349.63 98
3349.77 94
3349.90 92
3350.03 91
3350.17 93
3350.30 96
3350.43 100
3350.56 103
3350.70 105
3350.83 105
3350.96 104
3351.09 101
3351.23 98
3351.36 97
3351.49 96
3351.63 96
3351.76 97
3351.89 97
3352.02 95
3352.16 91
3352.29 86
3352.42 80
3352.55 74
3352.69 69
3352.82 65
3352.95 62
3353.08 59
3353.22 56
3353.35 51
3353.48 46
3353.62 40
3353.75 34
3353.88 30
3354.01 29
3354.15 29
3354.28 31
3354.41 34
3354.55 38
3354.68 41
3354.81 44
3354.94 46
3355.08 48
3355.21 51
3355.34 52
3355.47 54
3355.61 55
3355.74 55
3355.87 56
3356.01 56
3356.14 57
3356.27 58
3356.40 60
3356.54 62
3356.67 65
3356.80 67
3356.94 70
3357.07 73
3357.20 76
3357.33 78
3357.47 80
3357.60 82
3357.73 85
3357.86 90
3358.00 97
3358.13 106
3358.26 118
3358.40 131
3358.53 142
3358.66 150
3358.79 152
3358.93 149
3359.06 140
3359.19 128
3359.33 116
3359.46 105
3359.59 99
3359.72 99
3359.86 104
3359.99 113
3360.12 125
3360.26 137
3360.39 148
3360.52 155
3360.65 160
3360.79 163
3360.92 164
3361.05 163
3361.19 162
3361.32 159
3361.45 156
3361.58 151
3361.72 145
3361.85 139
3361.98 132
3362.12 126
3362.25 122
3362.38 121
3362.52 122
3362.65 124
3362.78 128
3362.91 131
3363.05 132
3363.18 131
3363.31 127
3363.45 122
3363.58 118
3363.71 116
3363.84 117
3363.98 121
3364.11 128
3364.24 137
3364.38 146
3364.51 154
3364.64 160
3364.78 164
3364.91 165
3365.04 165
3365.17 164
3365.31 163
3365.44 162
3365.57 162
3365.71 163
3365.84 165
3365.97 168
3366.10 172
3366.24 176
3366.37 181
3366.50 184
3366.64 185
3366.77 183
3366.90 177
3367.04 168
3367.17 156
3367.30 143
3367.43 129
3367.57 116
3367.70 104
3367.83 94
3367.97 87
3368.10 81
3368.23 78
3368.37 75
3368.50 73
3368.63 72
3368.76 71
3368.90 70
3369.03 68
3369.16 66
3369.30 62
3369.43 58
3369.56 53
3369.70 48
3369.83 44
3369.96 41
3370.10 41
3370.23 43
3370.36 48
3370.49 55
3370.63 64
3370.76 73
3370.89 82
3371.03 89
3371.16 95
3371.29 98
3371.43 100
3371.56 101
3371.69 101
3371.83 103
3371.96 106
3372.09 110
3372.22 115
3372.36 119
3372.49 123
3372.62 124
3372.76 124
3372.89 121
3373.02 116
3373.16 111
3373.29 105
3373.42 99
3373.56 93
3373.69 89
3373.82 86
3373.96 83
3374.09 82
3374.22 83
3374.35 84
3374.49 86
3374.62 89
3374.75 91
3374.89 91
3375.02 91
3375.15 91
3375.29 89
3375.42 88
3375.55 88
3375.69 89
3375.82 92
3375.95 95
3376.09 98
3376.22 101
3376.35 101
3376.49 100
3376.62 95
3376.75 89
3376.89 82
3377.02 76
3377.15 70
3377.28 67
3377.42 64
3377.55 64
3377.68 64
3377.82 65
3377.95 66
3378.08 67
3378.22 68
3378.35 70
3378.48 72
3378.62 74
3378.75 75
3378.88 75
3379.02 74
3379.15 71
3379.28 66
3379.42 60
3379.55 54
3379.68 50
3379.82 48
3379.95 49
3380.08 53
3380.22 62
3380.35 73
3380.48 85
3380.62 97
3380.75 108
3380.88 116
3381.02 121
3381.15 122
3381.28 119
3381.42 114
3381.55 107
3381.68 100
3381.82 94
3381.95 88
3382.08 85
3382.22 83
3382.35 82
3382.48 83
3382.61 83
3382.75 83
3382.88 82
3383.01 80
3383.15 76
3383.28 71
3383.41 64
3383.55 57
3383.68 49
3383.81 42
3383.95 39
3384.08 40
3384.21 45
3384.35 55
3384.48 69
3384.61 84
3384.75 100
3384.88 115
3385.02 131
3385.15 146
3385.28 161
3385.42 176
3385.55 190
3385.68 201
3385.82 207
3385.95 208
3386.08 204
3386.22 197
3386.35 188
3386.48 179
3386.62 172
3386.75 166
3386.88 161
3387.02 155
3387.15 148
3387.28 139
3387.42 130
3387.55 121
3387.68 115
3387.82 112
3387.95 112
3388.08 114
3388.22 118
3388.35 123
3388.48 127
3388.62 132
3388.75 138
3388.88 144
3389.02 150
3389.15 156
3389.28 160
3389.42 163
3389.55 163
3389.68 162
3389.82 159
3389.95 156
3390.08 154
3390.22 154
3390.35 154
3390.48 157
3390.62 162
3390.75 169
3390.89 177
3391.02 187
3391.15 197
3391.29 207
3391.42 215
3391.55 223
3391.69 231
3391.82 238
3391.95 245
3392.09 252
3392.22 257
3392.35 260
3392.49 258
3392.62 252
3392.75 241
3392.89 228
3393.02 215
3393.15 206
3393.29 202
3393.42 205
3393.56 217
3393.69 235
3393.82 257
3393.96 281
3394.09 303
3394.22 321
3394.36 331
3394.49 333
3394.62 327
3394.76 314
3394.89 297
3395.02 279
3395.16 262
3395.29 249
3395.42 238
3395.56 230
3395.69 223
3395.83 217
3395.96 211
3396.09 205
3396.23 201
3396.36 199
3396.49 199
3396.63 200
3396.76 201
3396.89 199
3397.03 195
3397.16 188
3397.30 177
3397.43 164
3397.56 150
3397.70 135
3397.83 123
3397.96 112
3398.10 106
3398.23 103
3398.36 105
3398.50 111
3398.63 119
3398.76 126
3398.90 133
3399.03 136
3399.17 136
3399.30 133
3399.43 129
3399.57 124
3399.70 120
3399.83 116
3399.97 114
3400.10 113
3400.23 114
3400.37 115
3400.50 117
3400.64 118
3400.77 118
3400.90 114
3401.04 108
3401.17 98
3401.30 87
3401.44 75
3401.57 66
3401.71 60
3401.84 56
3401.97 56
3402.11 56
3402.24 55
3402.37 52
3402.51 46
3402.64 38
3402.77 27
3402.91 17
3403.04 7
3403.18 1
3403.31 0
3403.44 1
3403.58 6
3403.71 15
3403.84 26
3403.98 37
3404.11 46
3404.25 52
3404.38 55
3404.51 55
3404.65 52
3404.78 47
3404.91 42
3405.05 37
3405.18 33
3405.32 29
3405.45 26
3405.58 23
3405.72 20
3405.85 16
3405.98 12
3406.12 8
3406.25 4
3406.39 1
3406.52 0
3406.65 0
3406.79 0
3406.92 0
3407.05 0
3407.19 0
3407.32 1
3407.46 2
3407.59 4
3407.72 4
3407.86 3
3407.99 1
3408.13 0
3408.26 0
3408.39 0
3408.53 0
3408.66 3
3408.79 8
3408.93 13
3409.06 18
3409.20 23
3409.33 27
3409.46 32
3409.60 37
3409.73 45
3409.87 55
3410.00 67
3410.13 80
3410.27 92
3410.40 102
3410.53 109
3410.67 111
3410.80 108
3410.94 103
3411.07 95
3411.20 85
3411.34 76
3411.47 68
3411.61 61
3411.74 57
3411.87 56
3412.01 57
3412.14 61
3412.27 66
3412.41 72
3412.54 78
3412.68 82
3412.81 86
3412.94 89
3413.08 92
3413.21 95
3413.35 99
3413.48 102
3413.61 106
3413.75 108
3413.88 109
3414.02 106
3414.15 101
3414.28 92
3414.42 79
3414.55 64
3414.69 48
3414.82 33
3414.95 21
3415.09 12
3415.22 8
3415.36 7
3415.49 9
3415.62 13
3415.76 17
3415.89 23
3416.03 30
3416.16 38
3416.29 46
3416.43 55
3416.56 65
3416.69 74
3416.83 81
3416.96 87
3417.10 91
3417.23 93
3417.36 93
3417.50 93
3417.63 91
3417.77 90
3417.90 90
3418.03 92
3418.17 94
3418.30 97
3418.44 100
3418.57 101
3418.70 101
3418.84 100
3418.97 96
3419.11 91
3419.24 85
3419.38 79
3419.51 72
3419.64 66
3419.78 60
3419.91 54
3420.05 50
3420.18 47
3420.31 45
3420.45 43
3420.58 43
3420.72 42
3420.85 41
3420.98 41
3421.12 42
3421.25 44
3421.39 48
3421.52 56
3421.65 65
3421.79 76
3421.92 87
3422.06 97
3422.19 106
3422.32 113
3422.46 118
3422.59 122
3422.73 124
3422.86 124
3423.00 122
3423.13 117
3423.26 110
3423.40 102
3423.53 93
3423.67 84
3423.80 76
3423.93 69
3424.07 62
3424.20 55
3424.34 47
3424.47 40
3424.60 32
3424.74 25
3424.87 20
3425.01 19
3425.14 19
3425.28 22
3425.41 25
3425.54 28
3425.68 30
3425.81 30
3425.95 27
3426.08 23
3426.21 16
3426.35 8
3426.48 0
3426.62 0
3426.75 0
3426.89 0
3427.02 0
3427.15 0
3427.29 0
3427.42 7
3427.56 13
3427.69 15
3427.82 14
3427.96 10
3428.09 5
3428.23 1
3428.36 0
3428.50 1
3428.63 6
3428.76 11
3428.90 17
3429.03 21
3429.17 25
3429.30 28
3429.44 31
3429.57 34
3429.70 37
3429.84 38
3429.97 38
3430.11 34
3430.24 28
3430.37 18
3430.51 9
3430.64 1
3430.78 0
3430.91 0
3431.05 0
3431.18 2
3431.31 7
3431.45 11
3431.58 14
3431.72 15
3431.85 16
3431.99 19
3432.12 24
3432.25 32
3432.39 42
3432.52 53
3432.66 62
3432.79 69
3432.93 73
3433.06 75
3433.19 74
3433.33 73
3433.46 70
3433.60 67
3433.73 64
3433.87 59
3434.00 55
3434.13 50
3434.27 45
3434.40 43
3434.54 42
3434.67 45
3434.81 50
3434.94 57
3435.08 64
3435.21 71
3435.34 75
3435.48 76
3435.61 73
3435.75 67
3435.88 60
3436.02 53
3436.15 47
3436.28 44
3436.42 42
3436.55 42
3436.69 43
3436.82 44
3436.96 45
3437.09 46
3437.23 49
3437.36 53
3437.49 58
3437.63 64
3437.76 70
3437.90 74
3438.03 75
3438.17 72
3438.30 65
3438.43 55
3438.57 43
3438.70 31
3438.84 19
3438.97 9
3439.11 2
3439.24 0
3439.38 0
3439.51 0
3439.64 1
3439.78 6
3439.91 12
3440.05 18
3440.18 24
3440.32 28
3440.45 30
3440.59 30
3440.72 27
3440.85 23
3440.99 19
3441.12 14
3441.26 11
3441.39 9
3441.53 8
3441.66 9
3441.80 11
3441.93 14
3442.06 18
3442.20 23
3442.33 28
3442.47 34
3442.60 38
3442.74 40
3442.87 39
3443.01 36
3443.14 32
3443.28 26
3443.41 22
3443.54 20
3443.68 20
3443.81 23
3443.95 26
3444.08 29
3444.22 31
3444.35 32
3444.49 32
3444.62 32
3444.75 31
3444.89 31
3445.02 31
3445.16 31
3445.29 31
3445.43 30
3445.56 27
3445.70 24
3445.83 21
3445.97 16
3446.10 12
3446.23 9
3446.37 5
3446.50 3
3446.64 1
3446.77 0
3446.91 0
3447.04 0
3447.18 0
3447.31 0
3447.45 0
3447.58 0
3447.72 0
3447.85 0
3447.98 5
3448.12 15
3448.25 28
3448.39 41
3448.52 52
3448.66 60
3448.79 63
3448.93 62
3449.06 57
3449.20 50
3449.33 44
3449.47 38
3449.60 35
3449.73 33
3449.87 32
3450.00 33
3450.14 34
3450.27 34
3450.41 34
3450.54 34
3450.68 33
3450.81 31
3450.95 29
3451.08 25
3451.22 22
3451.35 19
3451.48 19
3451.62 20
3451.75 24
3451.89 32
3452.02 41
3452.16 50
3452.29 57
3452.43 60
3452.56 58
3452.70 52
3452.83 42
3452.97 30
3453.10 18
3453.24 7
3453.37 0
3453.51 0
3453.64 0
3453.77 0
3453.91 0
3454.04 0
3454.18 0
3454.31 0
3454.45 0
3454.58 5
3454.72 10
3454.85 14
3454.99 17
3455.12 18
3455.26 19
3455.39 19
3455.53 21
3455.66 24
3455.80 30
3455.93 37
3456.06 45
3456.20 54
3456.33 61
3456.47 67
3456.60 71
3456.74 74
3456.87 75
3457.01 76
3457.14 77
3457.28 78
3457.41 78
3457.55 78
3457.68 76
3457.82 74
3457.95 72
3458.09 69
3458.22 68
3458.36 69
3458.49 72
3458.63 77
3458.76 84
3458.90 91
3459.03 99
3459.17 107
3459.30 115
3459.43 123
3459.57 131
3459.70 138
3459.84 145
3459.97 150
3460.11 154
3460.24 155
3460.38 155
3460.51 155
3460.65 154
3460.78 153
3460.92 154
3461.05 155
3461.19 157
3461.32 158
3461.46 159
3461.59 159
3461.73 158
3461.86 156
3462.00 153
3462.13 149
3462.27 144
3462.40 138
3462.54 130
3462.67 122
3462.81 114
3462.94 108
3463.08 103
3463.21 101
3463.35 102
3463.48 105
3463.62 110
3463.75 115
3463.89 119
3464.02 120
3464.15 118
3464.29 113
3464.42 105
3464.56 95
3464.69 85
3464.83 75
3464.96 68
3465.10 64
3465.23 64
3465.37 67
3465.50 72
3465.64 79
3465.77 88
3465.91 97
3466.04 106
3466.18 115
3466.31 123
3466.45 130
3466.58 134
3466.72 133
3466.85 129
3466.99 121
3467.12 111
3467.26 102
3467.39 96
3467.53 94
3467.66 97
3467.80 104
3467.93 114
3468.07 123
3468.20 131
3468.34 135
3468.47 135
3468.61 131
3468.74 125
3468.88 117
3469.01 109
3469.15 101
3469.28 92
3469.42 83
3469.55 73
3469.69 64
3469.82 55
3469.96 48
3470.09 42
3470.23 37
3470.36 33
3470.50 29
3470.63 25
3470.77 19
3470.90 13
3471.04 7
3471.17 3
3471.31 2
3471.44 4
3471.58 11
3471.71 20
3471.85 32
3471.98 45
3472.12 57
3472.25 66
3472.39 73
3472.52 76
3472.66 75
3472.79 69
3472.93 60
3473.06 49
3473.20 36
3473.34 24
3473.47 14
3473.61 6
3473.74 0
3473.88 0
3474.01 0
3474.15 0
3474.28 0
3474.42 0
3474.55 0
3474.69 0
3474.82 0
3474.96 0
3475.09 8
3475.23 20
3475.36 34
3475.50 50
3475.63 66
3475.77 81
3475.90 93
3476.04 104
3476.17 111
3476.31 114
3476.44 115
3476.58 111
3476.71 105
3476.85 96
3476.98 85
3477.12 74
3477.25 64
3477.39 56
3477.52 51
3477.66 49
3477.79 49
3477.93 49
3478.06 51
3478.20 52
3478.34 53
3478.47 56
3478.61 61
3478.74 66
3478.88 72
3479.01 77
3479.15 80
3479.28 79
3479.42 75
3479.55 68
3479.69 60
3479.82 54
3479.96 51
3480.09 51
3480.23 53
3480.36 58
3480.50 63
3480.63 67
3480.77 69
3480.90 68
3481.04 67
3481.17 66
3481.31 66
3481.45 68
3481.58 71
3481.72 76
3481.85 81
3481.99 86
3482.12 89
3482.26 89
3482.39 87
3482.53 83
3482.66 77
3482.80 70
3482.93 64
3483.07 59
3483.20 57
3483.34 57
3483.47 60
3483.61 65
3483.75 72
3483.88 79
3484.02 86
3484.15 92
3484.29 95
3484.42 96
3484.56 94
3484.69 89
3484.83 81
3484.96 73
3485.10 65
3485.23 58
3485.37 54
3485.50 52
3485.64 53
3485.77 57
3485.91 62
3486.05 67
3486.18 70
3486.32 69
3486.45 65
3486.59 57
3486.72 47
3486.86 37
3486.99 28
3487.13 21
3487.26 18
3487.40 18
3487.53 21
3487.67 24
3487.81 27
3487.94 28
3488.08 27
3488.21 25
3488.35 20
3488.48 15
3488.62 9
3488.75 5
3488.89 2
3489.02 0
3489.16 1
3489.29 5
3489.43 11
3489.57 19
3489.70 29
3489.84 38
3489.97 48
3490.11 56
3490.24 62
3490.38 65
3490.51 67
3490.65 68
3490.78 67
3490.92 67
3491.05 67
3491.19 68
3491.33 70
3491.46 74
3491.60 77
3491.73 80
3491.87 82
3492.00 82
3492.14 81
3492.27 78
3492.41 76
3492.54 74
3492.68 73
3492.82 74
3492.95 76
3493.09 79
3493.22 81
3493.36 81
3493.49 79
3493.63 74
3493.76 66
3493.90 58
3494.04 49
3494.17 42
3494.31 37
3494.44 35
3494.58 35
3494.71 36
3494.85 38
3494.98 41
3495.12 44
3495.25 47
3495.39 51
3495.53 55
3495.66 58
3495.80 60
3495.93 61
3496.07 60
3496.20 58
3496.34 56
3496.47 53
3496.61 52
3496.75 52
3496.88 53
3497.02 53
3497.15 53
3497.29 53
3497.42 51
3497.56 49
3497.69 47
3497.83 44
3497.97 42
3498.10 38
3498.24 34
3498.37 29
3498.51 24
3498.64 19
3498.78 15
3498.91 12
3499.05 12
3499.19 13
3499.32 15
3499.46 19
3499.59 22
3499.73 23
3499.86 23
3500.00 22
3500.14 19
3500.27 15
3500.41 12
3500.54 8
3500.68 5
3500.81 3
3500.95 0
3501.08 0
3501.22 0
3501.36 0
3501.49 0
3501.63 0
3501.76 0
3501.90 0
3502.03 5
3502.17 20
3502.31 36
3502.44 52
3502.58 67
3502.71 78
3502.85 84
3502.98 86
3503.12 84
3503.25 79
3503.39 72
3503.53 65
3503.66 59
3503.80 54
3503.93 50
3504.07 49
3504.20 50
3504.34 51
3504.48 53
3504.61 53
3504.75 51
3504.88 47
3505.02 40
3505.15 32
3505.29 24
3505.43 18
3505.56 14
3505.70 14
3505.83 16
3505.97 20
3506.10 24
3506.24 27
3506.38 28
3506.51 27
3506.65 25
3506.78 24
3506.92 24
3507.05 25
3507.19 29
3507.33 34
3507.46 40
3507.60 46
3507.73 51
3507.87 55
3508.01 58
3508.14 61
3508.28 61
3508.41 61
3508.55 59
3508.68 54
3508.82 47
3508.96 38
3509.09 27
3509.23 16
3509.36 8
3509.50 2
3509.63 1
3509.77 3
3509.91 8
3510.04 15
3510.18 25
3510.31 35
3510.45 46
3510.59 58
3510.72 70
3510.86 81
3510.99 90
3511.13 97
3511.26 100
3511.40 102
3511.54 102
3511.67 101
3511.81 100
3511.94 100
3512.08 99
3512.22 99
3512.35 98
3512.49 96
3512.62 96
3512.76 96
3512.89 99
3513.03 103
3513.17 109
3513.30 115
3513.44 119
3513.57 120
3513.71 117
3513.85 111
3513.98 102
3514.12 93
3514.25 86
3514.39 81
3514.52 79
3514.66 80
3514.80 84
3514.93 89
3515.07 95
3515.20 100
3515.34 105
3515.48 109
3515.61 110
3515.75 110
3515.88 108
3516.02 106
3516.16 103
3516.29 101
3516.43 99
3516.56 99
3516.70 98
3516.84 98
3516.97 96
3517.11 92
3517.24 85
3517.38 76
3517.52 66
3517.65 55
3517.79 45
3517.92 38
3518.06 34
3518.19 33
3518.33 36
3518.47 40
3518.60 46
3518.74 52
3518.87 58
3519.01 64
3519.15 71
3519.28 76
3519.42 81
3519.55 84
3519.69 84
3519.83 81
3519.96 77
3520.10 71
3520.23 66
3520.37 61
3520.51 59
3520.64 59
3520.78 59
3520.91 60
3521.05 61
3521.19 61
3521.32 62
3521.46 65
3521.59 68
3521.73 73
3521.87 79
3522.00 85
3522.14 89
3522.28 90
3522.41 88
3522.55 84
3522.68 79
3522.82 74
3522.96 70
3523.09 70
3523.23 72
3523.36 75
3523.50 79
3523.64 83
3523.77 84
3523.91 85
3524.04 84
3524.18 83
3524.32 83
3524.45 84
3524.59 86
3524.72 88
3524.86 89
3525.00 88
3525.13 86
3525.27 82
3525.40 78
3525.54 72
3525.68 67
3525.81 62
3525.95 59
3526.09 57
3526.22 57
3526.36 58
3526.49 61
3526.63 63
3526.77 66
3526.90 67
3527.04 67
3527.17 65
3527.31 62
3527.45 59
3527.58 56
3527.72 53
3527.86 51
3527.99 50
3528.13 49
3528.26 50
3528.40 50
3528.54 51
3528.67 51
3528.81 50
3528.94 48
3529.08 46
3529.22 44
3529.35 42
3529.49 41
3529.63 41
3529.76 41
3529.90 42
3530.03 43
3530.17 45
3530.31 46
3530.44 47
3530.58 48
3530.71 49
3530.85 49
3530.99 50
3531.12 51
3531.26 52
3531.40 53
3531.53 54
3531.67 56
3531.80 57
3531.94 57
3532.08 58
3532.21 59
3532.35 62
3532.49 67
3532.62 74
3532.76 82
3532.89 90
3533.03 97
3533.17 101
3533.30 101
3533.44 99
3533.58 94
3533.71 90
3533.85 86
3533.98 85
3534.12 86
3534.26 90
3534.39 93
3534.53 95
3534.67 94
3534.80 88
3534.94 77
3535.07 61
3535.21 43
3535.35 25
3535.48 8
3535.62 0
3535.76 0
3535.89 0
3536.03 0
3536.17 0
3536.30 0
3536.44 0
3536.57 0
3536.71 2
3536.85 9
3536.98 17
3537.12 25
3537.26 33
3537.39 43
3537.53 54
3537.66 66
3537.80 78
3537.94 88
3538.07 97
3538.21 104
3538.35 106
3538.48 106
3538.62 105
3538.76 104
3538.89 105
3539.03 109
3539.16 115
3539.30 124
3539.44 134
3539.57 144
3539.71 153
3539.85 161
3539.98 167
3540.12 172
3540.26 174
3540.39 175
3540.53 175
3540.66 174
3540.80 171
3540.94 168
3541.07 165
3541.21 161
3541.35 157
3541.48 152
3541.62 147
3541.76 142
3541.89 137
3542.03 132
3542.17 129
3542.30 127
3542.44 126
3542.57 125
3542.71 124
3542.85 123
3542.98 121
3543.12 118
3543.26 116
3543.39 114
3543.53 113
3543.67 114
3543.80 114
3543.94 113
3544.08 111
3544.21 107
3544.35 101
3544.49 94
3544.62 87
3544.76 83
3544.89 83
3545.03 85
3545.17 91
3545.30 99
3545.44 107
3545.58 115
3545.71 122
3545.85 129
3545.99 135
3546.12 140
3546.26 145
3546.40 149
3546.53 150
3546.67 147
3546.81 140
3546.94 130
3547.08 118
3547.22 106
3547.35 96
3547.49 89
3547.62 88
3547.76 90
3547.90 94
3548.03 98
3548.17 99
3548.31 98
3548.44 94
3548.58 88
3548.72 82
3548.85 78
3548.99 76
3549.13 78
3549.26 82
3549.40 87
3549.54 91
3549.67 93
3549.81 93
3549.95 91
3550.08 86
3550.22 81
3550.36 75
3550.49 71
3550.63 67
3550.77 65
3550.90 64
3551.04 64
3551.18 66
3551.31 68
3551.45 71
3551.59 74
3551.72 79
3551.86 84
3552.00 89
3552.13 93
3552.27 95
3552.41 95
3552.54 92
3552.68 87
3552.81 82
3552.95 76
3553.09 73
3553.22 72
3553.36 73
3553.50 75
3553.63 78
3553.77 79
3553.91 78
3554.04 74
3554.18 69
3554.32 64
3554.45 60
3554.59 59
3554.73 60
3554.86 64
3555.00 70
3555.14 77
3555.27 84
3555.41 91
3555.55 97
3555.68 102
3555.82 107
3555.96 110
3556.09 112
3556.23 112
3556.37 109
3556.50 103
3556.64 95
3556.78 84
3556.92 73
3557.05 62
3557.19 52
3557.33 44
3557.46 38
3557.60 34
3557.74 32
3557.87 30
3558.01 30
3558.15 31
3558.28 35
3558.42 41
3558.56 52
3558.69 65
3558.83 80
3558.97 93
3559.10 103
3559.24 106
3559.38 103
3559.51 94
3559.65 80
3559.79 66
3559.92 53
3560.06 46
3560.20 44
3560.33 47
3560.47 53
3560.61 61
3560.74 66
3560.88 68
3561.02 67
3561.15 63
3561.29 58
3561.43 53
3561.56 50
3561.70 49
3561.84 50
3561.98 53
3562.11 58
3562.25 62
3562.39 67
3562.52 71
3562.66 75
3562.80 78
3562.93 81
3563.07 84
3563.21 87
3563.34 92
3563.48 98
3563.62 105
3563.75 112
3563.89 120
3564.03 126
3564.16 129
3564.30 129
3564.44 127
3564.58 122
3564.71 117
3564.85 112
3564.99 108
3565.12 105
3565.26 103
3565.40 102
3565.53 103
3565.67 103
3565.81 104
3565.94 103
3566.08 102
3566.22 101
3566.35 102
3566.49 104
3566.63 110
3566.77 118
3566.90 128
3567.04 139
3567.18 147
3567.31 153
3567.45 154
3567.59 152
3567.72 148
3567.86 143
3568.00 138
3568.13 135
3568.27 134
3568.41 133
3568.55 132
3568.68 130
3568.82 128
3568.96 125
3569.09 123
3569.23 121
3569.37 120
3569.50 119
3569.64 120
3569.78 123
3569.91 126
3570.05 130
3570.19 135
3570.33 140
3570.46 143
3570.60 145
3570.74 144
3570.87 140
3571.01 135
3571.15 128
3571.28 122
3571.42 116
3571.56 111
3571.70 106
3571.83 100
3571.97 93
3572.11 85
3572.24 75
3572.38 65
3572.52 54
3572.65 42
3572.79 31
3572.93 20
3573.07 10
3573.20 1
3573.34 0
3573.48 0
3573.61 0
3573.75 0
3573.89 0
3574.02 4
3574.16 8
3574.30 9
3574.44 7
3574.57 4
3574.71 1
3574.85 0
3574.98 0
3575.12 1
3575.26 5
3575.40 11
3575.53 16
3575.67 21
3575.81 23
3575.94 24
3576.08 25
3576.22 25
3576.35 26
3576.49 29
3576.63 33
3576.77 38
3576.90 41
3577.04 42
3577.18 39
3577.31 33
3577.45 24
3577.59 13
3577.73 2
3577.86 0
3578.00 0
3578.14 0
3578.27 0
3578.41 0
3578.55 0
3578.69 0
3578.82 0
3578.96 4
3579.10 12
3579.23 22
3579.37 33
3579.51 44
3579.65 56
3579.78 67
3579.92 78
3580.06 87
3580.19 94
3580.33 98
3580.47 99
3580.61 97
3580.74 94
3580.88 89
3581.02 84
3581.15 80
3581.29 77
3581.43 75
3581.57 75
3581.70 75
3581.84 74
3581.98 74
3582.11 72
3582.25 70
3582.39 66
3582.53 62
3582.66 57
3582.80 51
3582.94 47
3583.08 44
3583.21 43
3583.35 47
3583.49 54
3583.62 64
3583.76 77
3583.90 89
3584.04 100
3584.17 107
3584.31 109
3584.45 107
3584.58 102
3584.72 95
3584.86 88
3585.00 82
3585.13 79
3585.27 78
3585.41 78
3585.55 78
3585.68 79
3585.82 78
3585.96 77
3586.09 74
3586.23 71
3586.37 69
3586.51 67
3586.64 65
3586.78 65
3586.92 64
3587.06 65
3587.19 65
3587.33 67
3587.47 69
3587.60 73
3587.74 79
3587.88 87
3588.02 95
3588.15 103
3588.29 108
3588.43 111
3588.57 110
3588.70 105
3588.84 98
3588.98 90
3589.12 83
3589.25 77
3589.39 74
3589.53 73
3589.66 73
3589.80 73
3589.94 73
3590.08 71
3590.21 68
3590.35 65
3590.49 61
3590.63 58
3590.76 56
3590.90 55
3591.04 57
3591.18 59
3591.31 62
3591.45 65
3591.59 66
3591.73 64
3591.86 60
3592.00 52
3592.14 42
3592.27 32
3592.41 24
3592.55 20
3592.69 20
3592.82 25
3592.96 33
3593.10 43
3593.24 52
3593.37 60
3593.51 66
3593.65 70
3593.79 75
3593.92 80
3594.06 86
3594.20 94
3594.34 103
3594.47 111
3594.61 117
3594.75 120
3594.89 121
3595.02 119
3595.16 115
3595.30 112
3595.44 110
3595.57 109
3595.71 111
3595.85 116
3595.99 123
3596.12 132
3596.26 140
3596.40 149
3596.54 155
3596.67 161
3596.81 165
3596.95 168
3597.09 171
3597.22 175
3597.36 180
3597.50 186
3597.63 193
3597.77 200
3597.91 207
3598.05 213
3598.18 219
3598.32 225
3598.46 231
3598.60 237
3598.74 242
3598.87 245
3599.01 245
3599.15 241
3599.29 234
3599.42 225
3599.56 213
3599.70 201
3599.84 189
3599.97 177
3600.11 165
3600.25 154
3600.39 143
3600.52 133
3600.66 125
3600.80 119
3600.94 115
3601.07 113
3601.21 113
3601.35 114
3601.49 114
3601.62 112
3601.76 109
3601.90 103
3602.04 95
3602.17 84
3602.31 72
3602.45 58
3602.59 45
3602.72 32
3602.86 21
3603.00 14
3603.14 12
3603.27 15
3603.41 22
3603.55 32
3603.69 45
3603.82 57
3603.96 66
3604.10 73
3604.24 77
3604.38 79
3604.51 79
3604.65 79
3604.79 81
3604.93 85
3605.06 90
3605.20 96
3605.34 102
3605.48 109
3605.61 117
3605.75 124
3605.89 130
3606.03 135
3606.16 137
3606.30 136
3606.44 130
3606.58 120
3606.72 109
3606.85 97
3606.99 86
3607.13 80
3607.27 78
3607.40 80
3607.54 85
3607.68 92
3607.82 98
3607.95 103
3608.09 106
3608.23 106
3608.37 104
3608.51 102
3608.64 100
3608.78 100
3608.92 101
3609.06 104
3609.19 108
3609.33 113
3609.47 119
3609.61 125
3609.74 131
3609.88 136
3610.02 139
3610.16 139
3610.30 135
3610.43 127
3610.57 116
3610.71 104
3610.85 93
3610.98 83
3611.12 76
3611.26 71
3611.40 69
3611.54 66
3611.67 64
3611.81 60
3611.95 56
3612.09 51
3612.22 48
3612.36 46
3612.50 45
3612.64 46
3612.78 47
3612.91 49
3613.05 49
3613.19 48
3613.33 45
3613.46 42
3613.60 39
3613.74 36
3613.88 34
3614.02 33
3614.15 33
3614.29 33
3614.43 35
3614.57 37
3614.70 40
3614.84 43
3614.98 47
3615.12 51
3615.26 55
3615.39 57
3615.53 59
3615.67 59
3615.81 57
3615.95 54
3616.08 48
3616.22 42
3616.36 35
3616.50 28
3616.63 22
3616.77 17
3616.91 13
3617.05 11
3617.19 9
3617.32 7
3617.46 6
3617.60 5
3617.74 6
3617.88 9
3618.01 13
3618.15 20
3618.29 28
3618.43 36
3618.56 43
3618.70 49
3618.84 52
3618.98 54
3619.12 56
3619.25 58
3619.39 63
3619.53 71
3619.67 82
3619.81 96
3619.94 112
3620.08 128
3620.22 142
3620.36 154
3620.50 163
3620.63 169
3620.77 173
3620.91 175
3621.05 177
3621.19 179
3621.32 180
3621.46 181
3621.60 180
3621.74 177
3621.88 173
3622.01 166
3622.15 160
3622.29 154
3622.43 149
3622.56 146
3622.70 146
3622.84 149
3622.98 152
3623.12 157
3623.25 160
3623.39 161
3623.53 160
3623.67 154
3623.81 146
3623.94 134
3624.08 121
3624.22 108
3624.36 98
3624.50 92
3624.63 90
3624.77 93
3624.91 99
3625.05 107
3625.19 115
3625.32 122
3625.46 128
3625.60 132
3625.74 134
3625.88 135
3626.01 135
3626.15 134
3626.29 133
3626.43 133
3626.57 132
3626.71 132
3626.84 131
3626.98 128
3627.12 123
3627.26 116
3627.40 106
3627.53 96
3627.67 88
3627.81 82
3627.95 81
3628.09 85
3628.22 91
3628.36 100
3628.50 108
3628.64 115
3628.78 120
3628.91 122
3629.05 123
3629.19 121
3629.33 119
3629.47 117
3629.60 114
3629.74 112
3629.88 108
3630.02 104
3630.16 99
3630.30 93
3630.43 86
3630.57 78
3630.71 69
3630.85 60
3630.99 50
3631.12 40
3631.26 31
3631.40 21
3631.54 13
3631.68 6
3631.81 0
3631.95 0
3632.09 0
3632.23 0
3632.37 0
3632.51 0
3632.64 0
3632.78 0
3632.92 0
3633.06 0
3633.20 5
3633.33 13
3633.47 21
3633.61 31
3633.75 41
3633.89 51
3634.03 61
3634.16 69
3634.30 75
3634.44 78
3634.58 77
3634.72 74
3634.85 70
3634.99 65
3635.13 60
3635.27 55
3635.41 53
3635.55 51
3635.68 49
3635.82 48
3635.96 46
3636.10 43
3636.24 39
3636.38 34
3636.51 29
3636.65 23
3636.79 17
3636.93 11
3637.07 5
3637.20 0
3637.34 0
3637.48 0
3637.62 0
3637.76 0
3637.90 3
3638.03 8
3638.17 13
3638.31 16
3638.45 18
3638.59 18
3638.73 17
3638.86 14
3639.00 10
3639.14 7
3639.28 6
3639.42 5
3639.56 6
3639.69 7
3639.83 7
3639.97 6
3640.11 3
3640.25 0
3640.39 0
3640.52 0
3640.66 0
3640.80 0
3640.94 0
3641.08 0
3641.22 7
3641.35 16
3641.49 25
3641.63 33
3641.77 42
3641.91 51
3642.05 61
3642.18 70
3642.32 78
3642.46 84
3642.60 86
3642.74 83
3642.88 76
3643.01 67
3643.15 57
3643.29 49
3643.43 45
3643.57 45
3643.71 49
3643.84 55
3643.98 61
3644.12 67
3644.26 70
3644.40 71
3644.54 71
3644.67 68
3644.81 64
3644.95 60
3645.09 55
3645.23 50
3645.37 45
3645.50 41
3645.64 38
3645.78 36
3645.92 37
3646.06 38
3646.20 41
3646.34 45
3646.47 48
3646.61 52
3646.75 54
3646.89 56
3647.03 56
3647.17 55
3647.30 53
3647.44 50
3647.58 47
3647.72 46
3647.86 46
3648.00 48
3648.13 52
3648.27 57
3648.41 63
3648.55 69
3648.69 75
3648.83 80
3648.97 84
3649.10 87
3649.24 90
3649.38 92
3649.52 94
3649.66 95
3649.80 97
3649.94 99
3650.07 102
3650.21 104
3650.35 106
3650.49 109
3650.63 110
3650.77 112
3650.90 113
3651.04 113
3651.18 114
3651.32 114
3651.46 114
3651.60 112
3651.74 110
3651.87 106
3652.01 102
3652.15 98
3652.29 95
3652.43 93
3652.57 94
3652.71 97
3652.84 102
3652.98 107
3653.12 112
3653.26 115
3653.40 114
3653.54 110
3653.68 102
3653.81 92
3653.95 82
3654.09 73
3654.23 66
3654.37 63
3654.51 63
3654.65 63
3654.78 65
3654.92 65
3655.06 65
3655.20 63
3655.34 60
3655.48 58
3655.62 58
3655.75 58
3655.89 58
3656.03 59
3656.17 59
3656.31 59
3656.45 59
3656.59 58
3656.72 58
3656.86 58
3657.00 58
3657.14 58
3657.28 57
3657.42 56
3657.56 54
3657.69 53
3657.83 53
3657.97 55
3658.11 60
3658.25 66
3658.39 73
3658.53 80
3658.67 85
3658.80 88
3658.94 88
3659.08 86
3659.22 83
3659.36 78
3659.50 75
3659.64 72
3659.77 70
3659.91 68
3660.05 67
3660.19 66
3660.33 65
3660.47 66
3660.61 66
3660.75 68
3660.88 70
3661.02 72
3661.16 73
3661.30 72
3661.44 70
3661.58 67
3661.72 63
3661.86 59
3661.99 56
3662.13 54
3662.27 53
3662.41 53
3662.55 54
3662.69 55
3662.83 56
3662.97 58
3663.10 59
3663.24 59
3663.38 59
3663.52 58
3663.66 57
3663.80 56
3663.94 57
3664.08 58
3664.21 60
3664.35 62
3664.49 63
3664.63 64
3664.77 64
3664.91 63
3665.05 63
3665.19 64
3665.32 66
3665.46 69
3665.60 70
3665.74 71
3665.88 71
3666.02 70
3666.16 69
3666.30 68
3666.43 69
3666.57 73
3666.71 79
3666.85 86
3666.99 95
3667.13 103
3667.27 110
3667.41 116
3667.55 118
3667.68 119
3667.82 117
3667.96 114
3668.10 111
3668.24 109
3668.38 109
3668.52 111
3668.66 116
3668.79 122
3668.93 128
3669.07 132
3669.21 134
3669.35 133
3669.49 129
3669.63 123
3669.77 117
3669.91 113
3670.04 112
3670.18 116
3670.32 123
3670.46 134
3670.60 146
3670.74 157
3670.88 167
3671.02 174
3671.16 177
3671.29 178
3671.43 176
3671.57 172
3671.71 168
3671.85 163
3671.99 159
3672.13 156
3672.27 153
3672.41 153
3672.54 154
3672.68 156
3672.82 161
3672.96 167
3673.10 173
3673.24 180
3673.38 185
3673.52 187
3673.66 185
3673.80 178
3673.93 166
3674.07 151
3674.21 135
3674.35 120
3674.49 108
3674.63 102
3674.77 102
3674.91 106
3675.05 114
3675.18 123
3675.32 131
3675.46 137
3675.60 141
3675.74 141
3675.88 140
3676.02 138
3676.16 136
3676.30 133
3676.44 130
3676.57 125
3676.71 121
3676.85 116
3676.99 111
3677.13 106
3677.27 101
3677.41 96
3677.55 89
3677.69 81
3677.83 71
3677.96 60
3678.10 50
3678.24 40
3678.38 34
3678.52 31
3678.66 31
3678.80 34
3678.94 37
3679.08 40
3679.22 41
3679.36 38
3679.49 32
3679.63 22
3679.77 11
3679.91 1
3680.05 0
3680.19 0
3680.33 0
3680.47 10
3680.61 27
3680.75 46
3680.88 65
3681.02 81
3681.16 92
3681.30 97
3681.44 95
3681.58 87
3681.72 75
3681.86 62
3682.00 49
3682.14 37
3682.28 29
3682.41 24
3682.55 23
3682.69 26
3682.83 30
3682.97 36
3683.11 41
3683.25 45
3683.39 47
3683.53 47
3683.67 47
3683.81 46
3683.95 45
3684.08 46
3684.22 47
3684.36 49
3684.50 52
3684.64 54
3684.78 54
3684.92 53
3685.06 49
3685.20 44
3685.34 37
3685.48 29
3685.62 21
3685.75 12
3685.89 4
3686.03 0
3686.17 0
3686.31 0
3686.45 0
3686.59 0
3686.73 0
3686.87 0
3687.01 0
3687.15 2
3687.29 6
3687.42 11
3687.56 16
3687.70 21
3687.84 26
3687.98 30
3688.12 35
3688.26 40
3688.40 46
3688.54 52
3688.68 58
3688.82 64
3688.96 68
3689.10 70
3689.23 69
3689.37 66
3689.51 61
3689.65 55
3689.79 51
3689.93 50
3690.07 52
3690.21 57
3690.35 64
3690.49 73
3690.63 81
3690.77 88
3690.91 93
3691.04 96
3691.18 99
3691.32 101
3691.46 104
3691.60 108
3691.74 113
3691.88 119
3692.02 125
3692.16 129
3692.30 132
3692.44 132
3692.58 131
3692.72 129
3692.86 127
3692.99 125
3693.13 124
3693.27 122
3693.41 119
3693.55 115
3693.69 108
3693.83 99
3693.97 90
3694.11 80
3694.25 69
3694.39 59
3694.53 50
3694.67 42
3694.81 36
3694.95 32
3695.08 29
3695.22 27
3695.36 25
3695.50 23
3695.64 20
3695.78 18
3695.92 17
3696.06 17
3696.20 19
3696.34 22
3696.48 26
3696.62 30
3696.76 34
3696.90 37
3697.04 39
3697.18 41
3697.31 41
3697.45 39
3697.59 37
3697.73 34
3697.87 29
3698.01 26
3698.15 23
3698.29 22
3698.43 23
3698.57 26
3698.71 30
3698.85 34
3698.99 38
3699.13 41
3699.27 41
3699.41 39
3699.55 36
3699.68 32
3699.82 27
3699.96 23
3700.10 20
3700.24 17
3700.38 14
3700.52 11
3700.66 8
3700.80 6
3700.94 6
3701.08 8
3701.22 12
3701.36 18
3701.50 25
3701.64 33
3701.78 39
3701.92 43
3702.06 45
3702.20 45
3702.33 43
3702.47 41
3702.61 38
3702.75 35
3702.89 29
3703.03 22
3703.17 13
3703.31 2
3703.45 0
3703.59 0
3703.73 0
3703.87 0
3704.01 0
3704.15 0
3704.29 0
3704.43 1
3704.57 18
3704.71 37
3704.85 54
3704.99 71
3705.13 85
3705.26 97
3705.40 107
3705.54 115
3705.68 121
3705.82 124
3705.96 124
3706.10 120
3706.24 113
3706.38 102
3706.52 90
3706.66 77
3706.80 64
3706.94 54
3707.08 46
3707.22 41
3707.36 38
3707.50 37
3707.64 37
3707.78 39
3707.92 41
3708.06 44
3708.20 47
3708.34 51
3708.47 56
3708.61 61
3708.75 68
3708.89 75
3709.03 82
3709.17 89
3709.31 95
3709.45 99
3709.59 101
3709.73 100
3709.87 96
3710.01 90
3710.15 80
3710.29 69
3710.43 56
3710.57 42
3710.71 30
3710.85 20
3710.99 13
3711.13 12
3711.27 15
3711.41 22
3711.55 31
3711.69 41
3711.83 48
3711.97 53
3712.11 54
3712.25 52
3712.38 47
3712.52 42
3712.66 38
3712.80 37
3712.94 37
3713.08 38
3713.22 40
3713.36 40
3713.50 40
3713.64 38
3713.78 35
3713.92 32
3714.06 29
3714.20 26
3714.34 24
3714.48 22
3714.62 20
3714.76 19
3714.90 20
3715.04 22
3715.18 26
3715.32 31
3715.46 37
3715.60 43
3715.74 46
3715.88 47
3716.02 44
3716.16 39
3716.30 32
3716.44 26
3716.58 21
3716.72 19
3716.86 19
3717.00 22
3717.14 26
3717.28 29
3717.41 31
3717.55 31
3717.69 28
3717.83 25
3717.97 21
3718.11 18
3718.25 19
3718.39 23
3718.53 30
3718.67 41
3718.81 55
3718.95 69
3719.09 83
3719.23 95
3719.37 103
3719.51 108
3719.65 109
3719.79 107
3719.93 102
3720.07 96
3720.21 88
3720.35 81
3720.49 72
3720.63 64
3720.77 55
3720.91 47
3721.05 40
3721.19 35
3721.33 32
3721.47 31
3721.61 30
3721.75 30
3721.89 29
3722.03 29
3722.17 29
3722.31 30
3722.45 32
3722.59 36
3722.73 40
3722.87 44
3723.01 45
3723.15 43
3723.29 38
3723.43 31
3723.57 25
3723.71 20
3723.85 18
3723.99 18
3724.13 21
3724.27 24
3724.41 26
3724.55 26
3724.69 24
3724.83 22
3724.97 19
3725.11 16
3725.25 16
3725.39 17
3725.53 19
3725.67 21
3725.81 22
3725.95 21
3726.09 18
3726.23 13
3726.37 8
3726.51 3
3726.65 0
3726.79 0
3726.93 0
3727.07 0
3727.21 2
3727.35 3
3727.49 2
3727.63 1
3727.77 0
3727.91 0
3728.05 0
3728.19 0
3728.33 0
3728.47 5
3728.61 11
3728.75 15
3728.89 17
3729.03 16
3729.17 11
3729.30 3
3729.44 0
3729.58 0
3729.72 0
3729.87 0
3730.01 0
3730.15 0
3730.29 6
3730.43 15
3730.57 24
3730.71 32
3730.85 38
3730.99 44
3731.13 48
3731.27 51
3731.41 53
3731.55 54
3731.69 55
3731.83 56
3731.97 56
3732.11 57
3732.25 57
3732.39 57
3732.53 56
3732.67 54
3732.81 51
3732.95 50
3733.09 50
3733.23 53
3733.37 60
3733.51 70
3733.65 82
3733.79 94
3733.93 105
3734.07 112
3734.21 116
3734.35 116
3734.49 114
3734.63 113
3734.77 112
3734.91 114
3735.05 119
3735.19 124
3735.33 130
3735.47 135
3735.61 138
3735.75 140
3735.89 141
3736.03 143
3736.17 147
3736.31 153
3736.45 161
3736.59 171
3736.73 181
3736.87 191
3737.01 199
3737.15 204
3737.29 207
3737.43 207
3737.57 206
3737.71 203
3737.85 201
3737.99 200
3738.13 203
3738.27 209
3738.41 217
3738.55 228
3738.69 239
3738.83 249
3738.97 258
3739.11 264
3739.25 267
3739.39 267
3739.53 265
3739.67 260
3739.81 253
3739.95 244
3740.09 234
3740.23 224
3740.37 216
3740.51 209
3740.65 205
3740.79 203
3740.93 203
3741.07 204
3741.21 205
3741.35 206
3741.49 207
3741.63 210
3741.78 214
3741.92 220
3742.06 229
3742.20 241
3742.34 254
3742.48 268
3742.62 281
3742.76 292
3742.90 298
3743.04 299
3743.18 293
3743.32 282
3743.46 267
3743.60 250
3743.74 232
3743.88 217
3744.02 207
3744.16 203
3744.30 207
3744.44 217
3744.58 232
3744.72 249
3744.86 265
3745.00 278
3745.14 287
3745.28 291
3745.42 290
3745.56 285
3745.70 277
3745.84 269
3745.98 260
3746.12 252
3746.26 246
3746.40 242
3746.54 239
3746.68 237
3746.83 236
3746.97 235
3747.11 235
3747.25 232
3747.39 229
3747.53 223
3747.67 215
3747.81 206
3747.95 195
3748.09 184
3748.23 172
3748.37 160
3748.51 148
3748.65 136
3748.79 123
3748.93 111
3749.07 100
3749.21 89
3749.35 80
3749.49 72
3749.63 67
3749.77 65
3749.91 65
3750.05 67
3750.19 71
3750.33 78
3750.47 86
3750.61 95
3750.76 106
3750.90 116
3751.04 126
3751.18 133
3751.32 138
3751.46 139
3751.60 138
3751.74 133
3751.88 126
3752.02 118
3752.16 113
3752.30 110
3752.44 111
3752.58 116
3752.72 124
3752.86 133
3753.00 141
3753.14 147
3753.28 149
3753.42 149
3753.56 147
3753.70 145
3753.84 145
3753.99 145
3754.13 146
3754.27 146
3754.41 143
3754.55 137
3754.69 127
3754.83 115
3754.97 102
3755.11 89
3755.25 80
3755.39 73
3755.53 70
3755.67 69
3755.81 70
3755.95 70
3756.09 69
3756.23 66
3756.37 61
3756.51 55
3756.65 48
3756.79 41
3756.94 34
3757.08 29
3757.22 25
3757.36 25
3757.50 27
3757.64 31
3757.78 36
3757.92 43
3758.06 49
3758.20 55
3758.34 59
3758.48 62
3758.62 64
3758.76 66
3758.90 68
3759.04 70
3759.18 74
3759.32 78
3759.47 82
3759.61 85
3759.75 86
3759.89 83
3760.03 78
3760.17 69
3760.31 58
3760.45 45
3760.59 34
3760.73 26
3760.87 22
3761.01 21
3761.15 24
3761.29 30
3761.43 38
3761.57 45
3761.71 51
3761.86 54
3762.00 55
3762.14 53
3762.28 48
3762.42 41
3762.56 34
3762.70 27
3762.84 21
3762.98 16
3763.12 12
3763.26 9
3763.40 6
3763.54 3
3763.68 0
3763.82 0
3763.96 0
3764.11 0
3764.25 0
3764.39 0
3764.53 0
3764.67 0
3764.81 3
3764.95 12
3765.09 22
3765.23 31
3765.37 39
3765.51 46
3765.65 50
3765.79 51
3765.93 52
3766.07 52
3766.22 53
3766.36 55
3766.50 60
3766.64 68
3766.78 78
3766.92 90
3767.06 102
3767.20 110
3767.34 115
3767.48 113
3767.62 105
3767.76 92
3767.90 76
3768.04 60
3768.19 46
3768.33 36
3768.47 29
3768.61 27
3768.75 28
3768.89 31
3769.03 34
3769.17 37
3769.31 40
3769.45 43
3769.59 46
3769.73 51
3769.87 57
3770.01 64
3770.16 73
3770.30 83
3770.44 94
3770.58 105
3770.72 115
3770.86 123
3771.00 130
3771.14 135
3771.28 136
3771.42 136
3771.56 132
3771.70 126
3771.85 119
3771.99 110
3772.13 103
3772.27 97
3772.41 93
3772.55 92
3772.69 94
3772.83 98
3772.97 103
3773.11 107
3773.25 110
3773.39 111
3773.53 111
3773.68 110
3773.82 108
3773.96 105
3774.10 103
3774.24 99
3774.38 94
3774.52 87
3774.66 78
3774.80 67
3774.94 57
3775.08 48
3775.22 42
3775.37 38
3775.51 37
3775.65 38
3775.79 40
3775.93 41
3776.07 43
3776.21 44
3776.35 44
3776.49 43
3776.63 43
3776.77 41
3776.92 39
3777.06 35
3777.20 30
3777.34 25
3777.48 20
3777.62 17
3777.76 17
3777.90 18
3778.04 22
3778.18 28
3778.32 33
3778.47 37
3778.61 41
3778.75 44
3778.89 48
3779.03 52
3779.17 57
3779.31 62
3779.45 66
3779.59 68
3779.73 67
3779.87 64
3780.02 57
3780.16 49
3780.30 40
3780.44 32
3780.58 26
3780.72 22
3780.86 21
3781.00 22
3781.14 25
3781.28 29
3781.43 33
3781.57 36
3781.71 38
3781.85 41
3781.99 43
3782.13 46
3782.27 51
3782.41 56
3782.55 63
3782.69 69
3782.84 74
3782.98 76
3783.12 74
3783.26 68
3783.40 59
3783.54 47
3783.68 33
3783.82 19
3783.96 6
3784.10 0
3784.25 0
3784.39 0
3784.53 0
3784.67 2
3784.81 9
3784.95 15
3785.09 16
3785.23 14
3785.37 7
3785.51 0
3785.66 0
3785.80 0
3785.94 0
3786.08 0
3786.22 7
3786.36 21
3786.50 35
3786.64 46
3786.78 52
3786.93 53
3787.07 50
3787.21 44
3787.35 36
3787.49 28
3787.63 21
3787.77 17
3787.91 14
3788.05 14
3788.20 15
3788.34 16
3788.48 19
3788.62 22
3788.76 24
3788.90 27
3789.04 30
3789.18 33
3789.32 36
3789.47 38
3789.61 40
3789.75 43
3789.89 45
3790.03 46
3790.17 45
3790.31 43
3790.45 40
3790.59 36
3790.74 34
3790.88 34
3791.02 36
3791.16 43
3791.30 51
3791.44 61
3791.58 68
3791.72 73
3791.86 75
3792.01 73
3792.15 69
3792.29 66
3792.43 64
3792.57 66
3792.71 72
3792.85 82
3792.99 95
3793.14 111
3793.28 127
3793.42 142
3793.56 155
3793.70 165
3793.84 172
3793.98 175
3794.12 173
3794.26 167
3794.41 157
3794.55 145
3794.69 131
3794.83 118
3794.97 107
3795.11 98
3795.25 90
3795.39 84
3795.54 79
3795.68 73
3795.82 66
3795.96 59
3796.10 53
3796.24 48
3796.38 45
3796.52 45
3796.67 48
3796.81 54
3796.95 62
3797.09 71
3797.23 81
3797.37 90
3797.51 97
3797.65 101
3797.80 102
3797.94 100
3798.08 94
3798.22 86
3798.36 75
3798.50 62
3798.64 50
3798.79 39
3798.93 32
3799.07 31
3799.21 35
3799.35 46
3799.49 61
3799.63 78
3799.77 94
3799.92 106
3800.06 114
3800.20 118
3800.34 117
3800.48 115
3800.62 113
3800.76 111
3800.90 111
3801.05 112
3801.19 115
3801.33 117
3801.47 120
3801.61 121
3801.75 121
3801.89 120
3802.04 117
3802.18 113
3802.32 106
3802.46 99
3802.60 91
3802.74 83
3802.88 75
3803.03 69
3803.17 65
3803.31 61
3803.45 59
3803.59 58
3803.73 57
3803.87 57
3804.01 57
3804.16 57
3804.30 57
3804.44 57
3804.58 56
3804.72 53
3804.86 48
3805.00 44
3805.15 40
3805.29 38
3805.43 41
3805.57 47
3805.71 58
3805.85 72
3805.99 88
3806.14 103
3806.28 115
3806.42 124
3806.56 127
3806.70 128
3806.84 125
3806.98 121
3807.13 118
3807.27 117
3807.41 117
3807.55 118
3807.69 119
3807.83 118
3807.98 114
3808.12 107
3808.26 97
3808.40 86
3808.54 74
3808.68 63
3808.82 56
3808.97 51
3809.11 49
3809.25 49
3809.39 49
3809.53 49
3809.67 47
3809.81 43
3809.96 39
3810.10 35
3810.24 32
3810.38 31
3810.52 33
3810.66 37
3810.80 41
3810.95 44
3811.09 46
3811.23 45
3811.37 42
3811.51 39
3811.65 37
3811.80 38
3811.94 42
3812.08 51
3812.22 62
3812.36 75
3812.50 88
3812.64 99
3812.79 106
3812.93 110
3813.07 111
3813.21 110
3813.35 111
3813.49 113
3813.64 119
3813.78 128
3813.92 139
3814.06 152
3814.20 163
3814.34 172
3814.49 177
3814.63 179
3814.77 177
3814.91 174
3815.05 169
3815.19 163
3815.34 156
3815.48 150
3815.62 143
3815.76 136
3815.90 129
3816.04 123
3816.18 117
3816.33 110
3816.47 104
3816.61 97
3816.75 90
3816.89 85
3817.03 81
3817.18 79
3817.32 80
3817.46 83
3817.60 87
3817.74 89
3817.88 90
3818.03 89
3818.17 85
3818.31 79
3818.45 71
3818.59 64
3818.73 56
3818.88 49
3819.02 43
3819.16 36
3819.30 29
3819.44 23
3819.58 17
3819.73 12
3819.87 8
3820.01 3
3820.15 0
3820.29 0
3820.43 0
3820.58 0
3820.72 0
3820.86 0
3821.00 0
3821.14 1
3821.28 4
3821.43 6
3821.57 6
3821.71 6
3821.85 6
3821.99 8
3822.14 13
3822.28 21
3822.42 31
3822.56 41
3822.70 49
3822.84 54
3822.99 54
3823.13 50
3823.27 44
3823.41 37
3823.55 31
3823.69 27
3823.84 24
3823.98 24
3824.12 23
3824.26 23
3824.40 22
3824.55 20
3824.69 17
3824.83 15
3824.97 15
3825.11 16
3825.25 19
3825.40 24
3825.54 28
3825.68 32
3825.82 34
3825.96 34
3826.10 33
3826.25 32
3826.39 30
3826.53 30
3826.67 31
3826.81 36
3826.96 42
3827.10 50
3827.24 58
3827.38 64
3827.52 69
3827.66 70
3827.81 67
3827.95 60
3828.09 51
3828.23 42
3828.37 34
3828.52 29
3828.66 27
3828.80 31
3828.94 38
3829.08 49
3829.23 60
3829.37 72
3829.51 81
3829.65 88
3829.79 92
3829.93 93
3830.08 92
3830.22 89
3830.36 87
3830.50 85
3830.64 83
3830.79 82
3830.93 81
3831.07 80
3831.21 78
3831.35 76
3831.50 74
3831.64 73
3831.78 73
3831.92 73
3832.06 73
3832.21 72
3832.35 69
3832.49 63
3832.63 55
3832.77 44
3832.91 33
3833.06 23
3833.20 15
3833.34 10
3833.48 8
3833.62 7
3833.77 7
3833.91 7
3834.05 8
3834.19 10
3834.33 13
3834.48 17
3834.62 24
3834.76 31
3834.90 38
3835.04 42
3835.19 44
3835.33 42
3835.47 37
3835.61 31
3835.75 24
3835.90 18
3836.04 13
3836.18 8
3836.32 4
3836.46 0
3836.61 0
3836.75 0
3836.89 0
3837.03 0
3837.17 0
3837.32 0
3837.46 0
3837.60 0
3837.74 10
3837.88 22
3838.03 33
3838.17 42
3838.31 49
3838.45 53
3838.59 54
3838.74 52
3838.88 49
3839.02 44
3839.16 39
3839.30 34
3839.45 30
3839.59 28
3839.73 27
3839.87 29
3840.01 32
3840.16 36
3840.30 40
3840.44 44
3840.58 45
3840.73 45
3840.87 42
3841.01 36
3841.15 30
3841.29 22
3841.44 15
3841.58 9
3841.72 5
3841.86 2
3842.00 1
3842.15 1
3842.29 1
3842.43 1
3842.57 1
3842.71 2
3842.86 4
3843.00 6
3843.14 9
3843.28 13
3843.42 15
3843.57 16
3843.71 14
3843.85 11
3843.99 5
3844.14 0
3844.28 0
3844.42 0
3844.56 0
3844.70 0
3844.85 0
3844.99 5
3845.13 12
3845.27 19
3845.42 24
3845.56 30
3845.70 35
3845.84 41
3845.98 48
3846.13 56
3846.27 64
3846.41 71
3846.55 77
3846.69 80
3846.84 80
3846.98 78
3847.12 74
3847.26 69
3847.41 65
3847.55 62
3847.69 60
3847.83 59
3847.97 60
3848.12 60
3848.26 61
3848.40 61
3848.54 62
3848.69 63
3848.83 64
3848.97 65
3849.11 65
3849.25 63
3849.40 58
3849.54 50
3849.68 39
3849.82 29
3849.97 21
3850.11 19
3850.25 23
3850.39 34
3850.53 50
3850.68 68
3850.82 84
3850.96 97
3851.10 104
3851.25 105
3851.39 100
3851.53 90
3851.67 79
3851.82 68
3851.96 58
3852.10 52
3852.24 49
3852.38 50
3852.53 52
3852.67 55
3852.81 58
3852.95 58
3853.10 57
3853.24 53
3853.38 47
3853.52 39
3853.67 31
3853.81 23
3853.95 16
3854.09 10
3854.23 7
3854.38 6
3854.52 8
3854.66 12
3854.80 16
3854.95 20
3855.09 22
3855.23 22
3855.37 20
3855.52 18
3855.66 15
3855.80 14
3855.94 14
3856.08 16
3856.23 19
3856.37 23
3856.51 26
3856.65 30
3856.80 33
3856.94 37
3857.08 41
3857.22 46
3857.37 51
3857.51 58
3857.65 65
3857.79 72
3857.94 77
3858.08 80
3858.22 80
3858.36 76
3858.51 69
3858.65 58
3858.79 45
3858.93 30
3859.08 17
3859.22 5
3859.36 0
3859.50 0
3859.64 0
3859.79 0
3859.93 0
3860.07 0
3860.21 3
3860.36 9
3860.50 14
3860.64 18
3860.78 20
3860.93 21
3861.07 22
3861.21 24
3861.35 26
3861.50 29
3861.64 33
3861.78 35
3861.92 36
3862.07 36
3862.21 33
3862.35 29
3862.49 25
3862.64 23
3862.78 22
3862.92 23
3863.06 25
3863.21 29
3863.35 34
3863.49 39
3863.63 43
3863.78 46
3863.92 48
3864.06 48
3864.20 46
3864.35 41
3864.49 36
3864.63 30
3864.77 25
3864.92 22
3865.06 23
3865.20 26
3865.34 32
3865.49 40
3865.63 48
3865.77 55
3865.91 60
3866.06 63
3866.20 63
3866.34 62
3866.48 61
3866.63 59
3866.77 60
3866.91 62
3867.05 66
3867.20 72
3867.34 79
3867.48 87
3867.63 95
3867.77 103
3867.91 112
3868.05 120
3868.20 128
3868.34 135
3868.48 139
3868.62 140
3868.77 138
3868.91 134
3869.05 127
3869.19 120
3869.34 113
3869.48 106
3869.62 101
3869.76 97
3869.91 93
3870.05 89
3870.19 84
3870.33 80
3870.48 77
3870.62 76
3870.76 76
3870.91 79
3871.05 84
3871.19 89
3871.33 93
3871.48 95
3871.62 93
3871.76 88
3871.90 80
3872.05 72
3872.19 64
3872.33 60
3872.47 58
3872.62 60
3872.76 63
3872.90 65
3873.04 66
3873.19 65
3873.33 61
3873.47 56
3873.62 51
3873.76 48
3873.90 47
3874.04 50
3874.19 55
3874.33 60
3874.47 66
3874.61 72
3874.76 76
3874.90 78
3875.04 79
3875.19 80
3875.33 79
3875.47 79
3875.61 77
3875.76 76
3875.90 73
3876.04 68
3876.18 61
3876.33 51
3876.47 39
3876.61 25
3876.76 11
3876.90 0
3877.04 0
3877.18 0
3877.33 0
3877.47 0
3877.61 0
3877.75 0
3877.90 1
3878.04 8
3878.18 13
3878.33 16
3878.47 16
3878.61 15
3878.75 14
3878.90 12
3879.04 11
3879.18 11
3879.33 10
3879.47 10
3879.61 11
3879.75 11
3879.90 11
3880.04 12
3880.18 14
3880.32 17
3880.47 20
3880.61 24
3880.75 28
3880.90 32
3881.04 36
3881.18 40
3881.32 44
3881.47 46
3881.61 48
3881.75 48
3881.90 48
3882.04 47
3882.18 45
3882.32 43
3882.47 40
3882.61 36
3882.75 32
3882.90 27
3883.04 23
3883.18 19
3883.32 16
3883.47 15
3883.61 14
3883.75 14
3883.90 15
3884.04 14
3884.18 14
3884.32 13
3884.47 11
3884.61 9
3884.75 8
3884.90 7
3885.04 6
3885.18 5
3885.32 4
3885.47 3
3885.61 2
3885.75 0
3885.90 0
3886.04 0
3886.18 0
3886.33 0
3886.47 0
3886.61 0
3886.75 0
3886.90 3
3887.04 7
3887.18 10
3887.33 13
3887.47 14
3887.61 15
3887.75 14
3887.90 12
3888.04 9
3888.18 7
3888.33 5
3888.47 3
3888.61 2
3888.76 2
3888.90 3
3889.04 6
3889.18 10
3889.33 15
3889.47 22
3889.61 30
3889.76 39
3889.90 48
3890.04 55
3890.19 61
3890.33 63
3890.47 63
3890.61 60
3890.76 55
3890.90 52
3891.04 50
3891.19 51
3891.33 55
3891.47 62
3891.62 71
3891.76 80
3891.90 87
3892.04 91
3892.19 91
3892.33 88
3892.47 81
3892.62 72
3892.76 63
3892.90 54
3893.05 47
3893.19 42
3893.33 39
3893.47 37
3893.62 37
3893.76 37
3893.90 37
3894.05 39
3894.19 41
3894.33 45
3894.48 50
3894.62 55
3894.76 60
3894.91 63
3895.05 65
3895.19 65
3895.33 64
3895.48 63
3895.62 64
3895.76 65
3895.91 68
3896.05 71
3896.19 73
3896.34 74
3896.48 72
3896.62 69
3896.77 63
3896.91 56
3897.05 48
3897.20 41
3897.34 34
3897.48 26
3897.62 18
3897.77 10
3897.91 2
3898.05 0
3898.20 0
3898.34 0
3898.48 0
3898.63 0
3898.77 0
3898.91 2
3899.06 7
3899.20 11
3899.34 12
3899.49 10
3899.63 7
3899.77 4
3899.91 2
3900.06 2
3900.20 6
3900.34 13
3900.49 23
3900.63 34
3900.77 46
3900.92 57
3901.06 68
3901.20 76
3901.35 83
3901.49 88
3901.63 92
3901.78 93
3901.92 92
3902.06 90
3902.21 86
3902.35 81
3902.49 75
3902.64 69
3902.78 62
3902.92 56
3903.07 48
3903.21 41
3903.35 34
3903.50 28
3903.64 22
3903.78 17
3903.92 14
3904.07 14
3904.21 15
3904.35 19
3904.50 25
3904.64 33
3904.78 42
3904.93 52
3905.07 61
3905.21 70
3905.36 79
3905.50 86
3905.64 93
3905.79 99
3905.93 104
3906.07 110
3906.22 115
3906.36 119
3906.50 123
3906.65 125
3906.79 126
3906.93 124
3907.08 121
3907.22 116
3907.36 109
3907.51 103
3907.65 97
3907.79 91
3907.94 86
3908.08 82
3908.22 78
3908.37 73
3908.51 68
3908.65 62
3908.80 56
3908.94 52
3909.08 50
3909.23 51
3909.37 55
3909.51 61
3909.66 69
3909.80 77
3909.94 83
3910.09 87
3910.23 90
3910.37 91
3910.52 93
3910.66 96
3910.80 100
3910.95 105
3911.09 110
3911.23 114
3911.38 116
3911.52 117
3911.66 115
3911.81 113
3911.95 111
3912.09 109
3912.24 108
3912.38 107
3912.52 105
3912.67 103
3912.81 99
3912.95 94
3913.10 89
3913.24 85
3913.38 82
3913.53 80
3913.67 79
3913.82 77
3913.96 74
3914.10 68
3914.25 59
3914.39 47
3914.53 35
3914.68 23
3914.82 13
3914.96 6
3915.11 4
3915.25 6
3915.39 12
3915.54 20
3915.68 30
3915.82 41
3915.97 51
3916.11 61
3916.25 71
3916.40 80
3916.54 89
3916.68 97
3916.83 104
3916.97 109
3917.11 109
3917.26 106
3917.40 98
3917.55 85
3917.69 71
3917.83 56
3917.98 44
3918.12 34
3918.26 29
3918.41 28
3918.55 30
3918.69 34
3918.84 37
3918.98 39
3919.12 38
3919.27 35
3919.41 29
3919.55 22
3919.70 16
3919.84 10
3919.99 5
3920.13 3
3920.27 2
3920.42 4
3920.56 7
3920.70 9
3920.85 10
3920.99 10
3921.13 7
3921.28 2
3921.42 0
3921.56 0
3921.71 0
3921.85 0
3921.99 0
3922.14 0
3922.28 3
3922.43 10
3922.57 18
3922.71 24
3922.86 30
3923.00 37
3923.14 45
3923.29 56
3923.43 68
3923.57 81
3923.72 94
3923.86 103
3924.01 110
3924.15 112
3924.29 110
3924.44 107
3924.58 103
3924.72 102
3924.87 103
3925.01 106
3925.15 111
3925.30 114
3925.44 115
3925.59 113
3925.73 110
3925.87 106
3926.02 104
3926.16 105
3926.30 110
3926.45 118
3926.59 127
3926.73 133
3926.88 137
3927.02 136
3927.17 131
3927.31 125
3927.45 118
3927.60 114
3927.74 113
3927.88 115
3928.03 119
3928.17 123
3928.31 126
3928.46 128
3928.60 129
3928.75 128
3928.89 128
3929.03 130
3929.18 134
3929.32 142
3929.46 152
3929.61 164
3929.75 176
3929.90 186
3930.04 193
3930.18 195
3930.33 193
3930.47 188
3930.61 179
3930.76 168
3930.90 156
3931.05 143
3931.19 131
3931.33 120
3931.48 110
3931.62 102
3931.76 94
3931.91 87
3932.05 79
3932.20 70
3932.34 59
3932.48 48
3932.63 35
3932.77 24
3932.91 15
3933.06 9
3933.20 6
3933.35 6
3933.49 8
3933.63 11
3933.78 14
3933.92 16
3934.06 16
3934.21 14
3934.35 11
3934.50 8
3934.64 6
3934.78 6
3934.93 11
3935.07 20
3935.22 33
3935.36 48
3935.50 66
3935.65 83
3935.79 101
3935.93 118
3936.08 134
3936.22 149
3936.37 163
3936.51 174
3936.65 182
3936.80 185
3936.94 184
3937.09 177
3937.23 166
3937.37 151
3937.52 134
3937.66 116
3937.80 98
3937.95 80
3938.09 63
3938.24 48
3938.38 34
3938.52 24
3938.67 17
3938.81 14
3938.96 15
3939.10 19
3939.24 24
3939.39 31
3939.53 36
3939.68 40
3939.82 41
3939.96 40
3940.11 37
3940.25 32
3940.39 28
3940.54 23
3940.68 19
3940.83 15
3940.97 11
3941.11 7
3941.26 3
3941.40 1
3941.55 0
3941.69 1
3941.83 6
3941.98 12
3942.12 19
3942.27 27
3942.41 33
3942.55 37
3942.70 39
3942.84 40
3942.99 40
3943.13 40
3943.27 39
3943.42 38
3943.56 35
3943.71 29
3943.85 21
3943.99 12
3944.14 1
3944.28 0
3944.43 0
3944.57 0
3944.71 0
3944.86 0
3945.00 0
3945.15 0
3945.29 2
3945.43 14
3945.58 25
3945.72 33
3945.87 39
3946.01 42
3946.15 44
3946.30 46
3946.44 47
3946.59 49
3946.73 50
3946.87 52
3947.02 52
3947.16 52
3947.31 51
3947.45 51
3947.59 51
3947.74 52
3947.88 54
3948.03 58
3948.17 61
3948.31 65
3948.46 66
3948.60 66
3948.75 65
3948.89 61
3949.03 58
3949.18 53
3949.32 50
3949.47 47
3949.61 46
3949.75 45
3949.90 44
3950.04 43
3950.19 42
3950.33 40
3950.48 38
3950.62 35
3950.76 31
3950.91 28
3951.05 25
3951.20 23
3951.34 23
3951.48 24
3951.63 28
3951.77 34
3951.92 42
3952.06 52
3952.20 62
3952.35 72
3952.49 81
3952.64 88
3952.78 94
3952.93 99
3953.07 103
3953.21 107
3953.36 113
3953.50 120
3953.65 126
3953.79 131
3953.93 131
3954.08 127
3954.22 118
3954.37 105
3954.51 89
3954.66 75
3954.80 64
3954.94 57
3955.09 54
3955.23 55
3955.38 59
3955.52 63
3955.66 67
3955.81 70
3955.95 73
3956.10 76
3956.24 77
3956.39 77
3956.53 76
3956.67 72
3956.82 67
3956.96 60
3957.11 54
3957.25 49
3957.40 46
3957.54 45
3957.68 47
3957.83 50
3957.97 54
3958.12 58
3958.26 62
3958.40 65
3958.55 68
3958.69 70
3958.84 73
3958.98 75
3959.13 76
3959.27 76
3959.41 75
3959.56 73
3959.70 71
3959.85 68
3959.99 65
3960.14 62
3960.28 59
3960.42 56
3960.57 54
3960.71 51
3960.86 48
3961.00 45
3961.15 42
3961.29 38
3961.43 34
3961.58 30
3961.72 26
3961.87 21
3962.01 17
3962.16 14
3962.30 11
3962.44 9
3962.59 8
3962.73 7
3962.88 7
3963.02 6
3963.17 6
3963.31 7
3963.46 8
3963.60 11
3963.74 15
3963.89 20
3964.03 25
3964.18 28
3964.32 30
3964.47 30
3964.61 28
3964.75 26
3964.90 23
3965.04 22
3965.19 23
3965.33 25
3965.48 27
3965.62 27
3965.76 26
3965.91 23
3966.05 18
3966.20 12
3966.34 5
3966.49 0
3966.63 0
3966.78 0
3966.92 0
3967.06 0
3967.21 0
3967.35 0
3967.50 0
3967.64 5
3967.79 21
3967.93 40
3968.08 59
3968.22 76
3968.36 91
3968.51 102
3968.65 109
3968.80 113
3968.94 114
3969.09 115
3969.23 113
3969.38 111
3969.52 108
3969.66 103
3969.81 97
3969.95 90
3970.10 80
3970.24 70
3970.39 59
3970.53 49
3970.68 39
3970.82 32
3970.96 26
3971.11 23
3971.25 22
3971.40 21
3971.54 20
3971.69 18
3971.83 13
3971.98 8
3972.12 2
3972.26 0
3972.41 0
3972.55 0
3972.70 2
3972.84 9
3972.99 15
3973.13 22
3973.28 27
3973.42 31
3973.57 35
3973.71 39
3973.85 43
3974.00 48
3974.14 52
3974.29 57
3974.43 62
3974.58 67
3974.72 72
3974.87 78
3975.01 85
3975.16 93
3975.30 100
3975.44 104
3975.59 106
3975.73 104
3975.88 99
3976.02 90
3976.17 81
3976.31 71
3976.46 62
3976.60 55
3976.75 50
3976.89 45
3977.03 41
3977.18 38
3977.32 36
3977.47 34
3977.61 34
3977.76 35
3977.90 38
3978.05 43
3978.19 48
3978.34 53
3978.48 59
3978.63 66
3978.77 72
3978.91 79
3979.06 85
3979.20 91
3979.35 97
3979.49 101
3979.64 105
3979.78 108
3979.93 110
3980.07 112
3980.22 113
3980.36 112
3980.51 110
3980.65 106
3980.79 101
3980.94 97
3981.08 93
3981.23 91
3981.37 93
3981.52 96
3981.66 101
3981.81 105
3981.95 107
3982.10 106
3982.24 102
3982.39 95
3982.53 87
3982.68 80
3982.82 75
3982.96 74
3983.11 76
3983.25 81
3983.40 88
3983.54 95
3983.69 103
3983.83 109
3983.98 114
3984.12 118
3984.27 120
3984.41 123
3984.56 126
3984.70 130
3984.85 136
3984.99 144
3985.14 153
3985.28 162
3985.43 170
3985.57 174
3985.71 173
3985.86 167
3986.00 156
3986.15 143
3986.29 130
3986.44 120
3986.58 114
3986.73 112
3986.87 115
3987.02 120
3987.16 126
3987.31 130
3987.45 131
3987.60 130
3987.74 127
3987.89 124
3988.03 122
3988.18 120
3988.32 119
3988.47 119
3988.61 117
3988.75 115
3988.90 111
3989.04 105
3989.19 98
3989.33 90
3989.48 82
3989.62 74
3989.77 66
3989.91 59
3990.06 52
3990.20 46
3990.35 41
3990.49 37
3990.64 35
3990.78 36
3990.93 39
3991.07 45
3991.22 52
3991.36 59
3991.51 65
3991.65 69
3991.80 71
3991.94 70
3992.09 67
3992.23 64
3992.38 61
3992.52 58
3992.67 56
3992.81 53
3992.96 49
3993.10 43
3993.24 36
3993.39 28
3993.53 20
3993.68 13
3993.82 9
3993.97 8
3994.11 11
3994.26 17
3994.40 26
3994.55 38
3994.69 52
3994.84 67
3994.98 81
3995.13 93
3995.27 103
3995.42 109
3995.56 110
3995.71 106
3995.85 98
3996.00 87
3996.14 73
3996.29 59
3996.43 44
3996.58 31
3996.72 20
3996.87 12
3997.01 7
3997.16 3
3997.30 2
3997.45 2
3997.59 2
3997.74 1
3997.88 0
3998.03 0
3998.17 0
3998.32 0
3998.46 0
3998.61 0
3998.75 0
3998.90 3
3999.04 12
3999.19 23
3999.33 35
3999.48 47
3999.62 58
3999.77 69
3999.91 78
4000.06 86
4000.20 92
4000.35 97
4000.49 101
4000.64 103
4000.78 104
4000.93 104
4001.07 103
4001.22 101
4001.36 99
4001.51 97
4001.65 96
4001.80 94
4001.94 92
4002.09 90
4002.23 87
4002.38 85
4002.52 84
4002.67 82
4002.81 80
4002.96 79
4003.10 78
4003.25 77
4003.39 76
4003.54 73
4003.68 70
4003.83 67
4003.97 63
4004.12 59
4004.26 55
4004.41 52
4004.55 49
4004.70 46
4004.84 42
4004.99 38
4005.13 32
4005.28 26
4005.42 20
4005.57 15
4005.71 10
4005.86 7
4006.00 5
4006.15 6
4006.29 8
4006.44 12
4006.59 17
4006.73 23
4006.88 31
4007.02 39
4007.17 46
4007.31 52
4007.46 58
4007.60 63
4007.75 68
4007.89 72
4008.04 76
4008.18 79
4008.33 82
4008.47 84
4008.62 83
4008.76 80
4008.91 75
4009.05 68
4009.20 60
4009.34 52
4009.49 45
4009.63 41
4009.78 38
4009.92 38
4010.07 39
4010.21 42
4010.36 45
4010.50 50
4010.65 55
4010.79 61
4010.94 67
4011.09 73
4011.23 77
4011.38 80
4011.52 81
4011.67 80
4011.81 77
4011.96 73
4012.10 69
4012.25 65
4012.39 62
4012.54 61
4012.68 63
4012.83 66
4012.97 70
4013.12 76
4013.26 82
4013.41 87
4013.55 93
4013.70 98
4013.84 102
4013.99 105
4014.14 106
4014.28 107
4014.43 105
4014.57 101
4014.72 96
4014.86 90
4015.01 82
4015.15 75
4015.30 68
4015.44 61
4015.59 57
4015.73 54
4015.88 53
4016.02 55
4016.17 58
4016.31 62
4016.46 66
4016.61 69
4016.75 71
4016.90 72
4017.04 73
4017.19 75
4017.33 79
4017.48 84
4017.62 91
4017.77 97
4017.91 102
4018.06 103
4018.20 101
4018.35 95
4018.49 86
4018.64 78
4018.78 71
4018.93 67
4019.08 67
4019.22 70
4019.37 77
4019.51 86
4019.66 95
4019.80 103
4019.95 108
4020.09 109
4020.24 108
4020.38 104
4020.53 101
4020.67 98
4020.82 99
4020.97 102
4021.11 106
4021.26 110
4021.40 111
4021.55 109
4021.69 104
4021.84 97
4021.98 90
4022.13 84
4022.27 81
4022.42 84
4022.56 92
4022.71 104
4022.86 121
4023.00 139
4023.15 159
4023.29 178
4023.44 195
4023.58 211
4023.73 225
4023.87 237
4024.02 249
4024.16 258
4024.31 265
4024.46 268
4024.60 267
4024.75 262
4024.89 254
4025.04 246
4025.18 238
4025.33 233
4025.47 231
4025.62 233
4025.76 238
4025.91 245
4026.06 253
4026.20 262
4026.35 272
4026.49 281
4026.64 289
4026.78 296
4026.93 301
4027.07 303
4027.22 301
4027.36 295
4027.51 288
4027.66 279
4027.80 270
4027.95 261
4028.09 255
4028.24 251
4028.38 249
4028.53 249
4028.67 249
4028.82 250
4028.97 251
4029.11 252
4029.26 253
4029.40 256
4029.55 260
4029.69 265
4029.84 272
4029.98 279
4030.13 286
4030.28 290
4030.42 291
4030.57 289
4030.71 283
4030.86 273
4031.00 262
4031.15 251
4031.29 239
4031.44 228
4031.59 216
4031.73 203
4031.88 189
4032.02 173
4032.17 155
4032.31 137
4032.46 120
4032.60 106
4032.75 95
4032.90 89
4033.04 87
4033.19 90
4033.33 95
4033.48 103
4033.62 111
4033.77 120
4033.92 129
4034.06 136
4034.21 142
4034.35 145
4034.50 146
4034.64 142
4034.79 134
4034.93 121
4035.08 105
4035.23 86
4035.37 67
4035.52 49
4035.66 35
4035.81 24
4035.95 18
4036.10 17
4036.25 18
4036.39 20
4036.54 23
4036.68 25
4036.83 25
4036.97 24
4037.12 21
4037.27 17
4037.41 13
4037.56 8
4037.70 3
4037.85 0
4037.99 0
4038.14 0
4038.28 0
4038.43 0
4038.58 0
4038.72 0
4038.87 0
4039.01 14
4039.16 32
4039.30 50
4039.45 66
4039.60 78
4039.74 86
4039.89 90
4040.03 90
4040.18 87
4040.33 82
4040.47 76
4040.62 70
4040.76 64
4040.91 60
4041.05 58
4041.20 58
4041.35 62
4041.49 67
4041.64 74
4041.78 81
4041.93 88
4042.07 94
4042.22 97
4042.37 98
4042.51 96
4042.66 91
4042.80 84
4042.95 74
4043.09 63
4043.24 51
4043.39 39
4043.53 28
4043.68 18
4043.82 11
4043.97 5
4044.12 2
4044.26 0
4044.41 0
4044.55 0
4044.70 0
4044.84 0
4044.99 0
4045.14 0
4045.28 0
4045.43 0
4045.57 3
4045.72 7
4045.86 11
4046.01 12
4046.16 13
4046.30 11
4046.45 9
4046.59 6
4046.74 3
4046.89 0
4047.03 0
4047.18 0
4047.32 0
4047.47 0
4047.62 0
4047.76 0
4047.91 0
4048.05 0
4048.20 0
4048.34 1
4048.49 4
4048.64 9
4048.78 15
4048.93 23
4049.07 32
4049.22 40
4049.37 47
4049.51 52
4049.66 55
4049.80 56
4049.95 55
4050.10 53
4050.24 51
4050.39 49
4050.53 50
4050.68 52
4050.82 56
4050.97 60
4051.12 65
4051.26 68
4051.41 71
4051.55 72
4051.70 72
4051.85 73
4051.99 74
4052.14 76
4052.28 80
4052.43 83
4052.58 85
4052.72 87
4052.87 88
4053.01 89
4053.16 90
4053.31 92
4053.45 97
4053.60 104
4053.74 112
4053.89 121
4054.04 128
4054.18 133
4054.33 134
4054.47 133
4054.62 129
4054.77 125
4054.91 122
4055.06 123
4055.20 127
4055.35 135
4055.50 145
4055.64 154
4055.79 162
4055.93 166
4056.08 166
4056.23 163
4056.37 159
4056.52 156
4056.66 155
4056.81 156
4056.96 160
4057.10 166
4057.25 174
4057.39 182
4057.54 190
4057.69 197
4057.83 204
4057.98 210
4058.12 214
4058.27 214
4058.42 212
4058.56 206
4058.71 196
4058.85 185
4059.00 173
4059.15 162
4059.29 153
4059.44 148
4059.59 147
4059.73 150
4059.88 155
4060.02 161
4060.17 167
4060.32 171
4060.46 173
4060.61 173
4060.75 170
4060.90 166
4061.05 161
4061.19 156
4061.34 151
4061.48 147
4061.63 143
4061.78 140
4061.92 139
4062.07 138
4062.22 139
4062.36 141
4062.51 142
4062.65 144
4062.80 144
4062.95 143
4063.09 140
4063.24 135
4063.38 129
4063.53 121
4063.68 112
4063.82 104
4063.97 98
4064.12 96
4064.26 96
4064.41 100
4064.55 107
4064.70 116
4064.85 126
4064.99 136
4065.14 143
4065.28 147
4065.43 149
4065.58 147
4065.72 142
4065.87 136
4066.02 128
4066.16 119
4066.31 111
4066.45 104
4066.60 98
4066.75 94
4066.89 92
4067.04 93
4067.19 96
4067.33 101
4067.48 107
4067.62 113
4067.77 117
4067.92 118
4068.06 116
4068.21 110
4068.36 101
4068.50 90
4068.65 77
4068.79 64
4068.94 53
4069.09 42
4069.23 34
4069.38 27
4069.53 22
4069.67 18
4069.82 15
4069.96 13
4070.11 12
4070.26 12
4070.40 12
4070.55 12
4070.70 11
4070.84 11
4070.99 11
4071.13 12
4071.28 13
4071.43 16
4071.57 21
4071.72 26
4071.87 32
4072.01 38
4072.16 44
4072.30 51
4072.45 59
4072.60 69
4072.74 79
4072.89 91
4073.04 102
4073.18 111
4073.33 116
4073.48 117
4073.62 115
4073.77 109
4073.91 101
4074.06 93
4074.21 86
4074.35 80
4074.50 76
4074.65 73
4074.79 70
4074.94 67
4075.08 64
4075.23 62
4075.38 60
4075.52 58
4075.67 56
4075.82 54
4075.96 51
4076.11 46
4076.26 39
4076.40 31
4076.55 22
4076.70 13
4076.84 6
4076.99 0
4077.13 0
4077.28 0
4077.43 0
4077.57 0
4077.72 0
4077.87 0
4078.01 0
4078.16 0
4078.31 1
4078.45 6
4078.60 11
4078.74 16
4078.89 19
4079.04 20
4079.18 18
4079.33 14
4079.48 10
4079.62 5
4079.77 2
4079.92 2
4080.06 5
4080.21 11
4080.36 19
4080.50 27
4080.65 33
4080.80 38
4080.94 40
4081.09 40
4081.23 38
4081.38 37
4081.53 37
4081.67 39
4081.82 42
4081.97 47
4082.11 53
4082.26 60
4082.41 66
4082.55 73
4082.70 80
4082.85 87
4082.99 94
4083.14 100
4083.29 106
4083.43 110
4083.58 113
4083.73 112
4083.87 109
4084.02 102
4084.16 92
4084.31 81
4084.46 70
4084.60 61
4084.75 54
4084.90 50
4085.04 50
4085.19 51
4085.34 52
4085.48 52
4085.63 50
4085.78 47
4085.92 43
4086.07 40
4086.22 39
4086.36 43
4086.51 50
4086.66 61
4086.80 75
4086.95 89
4087.10 103
4087.24 116
4087.39 125
4087.54 132
4087.68 135
4087.83 136
4087.98 136
4088.12 133
4088.27 131
4088.42 129
4088.56 127
4088.71 127
4088.85 127
4089.00 127
4089.15 128
4089.29 130
4089.44 131
4089.59 131
4089.73 130
4089.88 129
4090.03 126
4090.17 123
4090.32 118
4090.47 114
4090.61 109
4090.76 105
4090.91 101
4091.05 98
4091.20 96
4091.35 94
4091.49 92
4091.64 90
4091.79 88
4091.93 86
4092.08 84
4092.23 83
4092.37 83
4092.52 84
4092.67 85
4092.81 86
4092.96 86
4093.11 85
4093.25 83
4093.40 81
4093.55 78
4093.69 75
4093.84 72
4093.99 70
4094.13 68
4094.28 66
4094.43 63
4094.57 60
4094.72 58
4094.87 55
4095.01 54
4095.16 54
4095.31 56
4095.46 58
4095.60 62
4095.75 67
4095.90 71
4096.04 76
4096.19 79
4096.34 82
4096.48 84
4096.63 84
4096.78 84
4096.92 83
4097.07 82
4097.22 82
4097.36 82
4097.51 84
4097.66 87
4097.80 91
4097.95 96
4098.10 102
4098.24 107
4098.39 111
4098.54 115
4098.68 118
4098.83 120
4098.98 120
4099.12 117
4099.27 113
4099.42 106
4099.56 99
4099.71 92
4099.86 88
4100.00 86
4100.15 88
4100.30 93
4100.45 99
4100.59 104
4100.74 108
4100.89 109
4101.03 109
4101.18 106
4101.33 104
4101.47 102
4101.62 101
4101.77 102
4101.91 103
4102.06 104
4102.21 105
4102.35 105
4102.50 104
4102.65 102
4102.79 99
4102.94 94
4103.09 86
4103.24 77
4103.38 67
4103.53 56
4103.68 47
4103.82 40
4103.97 36
4104.12 34
4104.26 35
4104.41 36
4104.56 39
4104.70 41
4104.85 45
4105.00 49
4105.14 56
4105.29 63
4105.44 70
4105.59 77
4105.73 82
4105.88 86
4106.03 87
4106.17 87
4106.32 85
4106.47 84
4106.61 81
4106.76 78
4106.91 74
4107.05 68
4107.20 63
4107.35 56
4107.50 50
4107.64 45
4107.79 40
4107.94 35
4108.08 30
4108.23 26
4108.38 23
4108.52 22
4108.67 23
4108.82 25
4108.97 27
4109.11 28
4109.26 27
4109.41 24
4109.55 19
4109.70 13
4109.85 9
4109.99 6
4110.14 5
4110.29 7
4110.44 10
4110.58 13
4110.73 15
4110.88 16
4111.02 14
4111.17 10
4111.32 7
4111.46 4
4111.61 2
4111.76 2
4111.91 5
4112.05 8
4112.20 11
4112.35 13
4112.49 14
4112.64 12
4112.79 9
4112.93 5
4113.08 0
4113.23 0
4113.38 0
4113.52 0
4113.67 0
4113.82 0
4113.96 0
4114.11 0
4114.26 2
4114.41 4
4114.55 5
4114.70 6
4114.85 8
4114.99 12
4115.14 19
4115.29 28
4115.43 40
4115.58 52
4115.73 64
4115.88 74
4116.02 81
4116.17 84
4116.32 85
4116.46 83
4116.61 82
4116.76 81
4116.91 82
4117.05 85
4117.20 91
4117.35 99
4117.49 108
4117.64 118
4117.79 126
4117.94 132
4118.08 136
4118.23 139
4118.38 141
4118.52 143
4118.67 146
4118.82 149
4118.97 153
4119.11 157
4119.26 159
4119.41 159
4119.55 155
4119.70 148
4119.85 140
4120.00 131
4120.14 122
4120.29 115
4120.44 111
4120.58 108
4120.73 105
4120.88 102
4121.03 99
4121.17 94
4121.32 90
4121.47 86
4121.61 85
4121.76 86
4121.91 91
4122.06 98
4122.20 106
4122.35 113
4122.50 118
4122.65 120
4122.79 119
4122.94 116
4123.09 111
4123.23 108
4123.38 105
4123.53 106
4123.68 108
4123.82 112
4123.97 116
4124.12 118
4124.26 118
4124.41 116
4124.56 111
4124.71 106
4124.85 100
4125.00 95
4125.15 92
4125.30 91
4125.44 91
4125.59 92
4125.74 92
4125.88 92
4126.03 88
4126.18 82
4126.33 75
4126.47 66
4126.62 58
4126.77 52
4126.92 48
4127.06 47
4127.21 48
4127.36 50
4127.50 52
4127.65 52
4127.80 53
4127.95 53
4128.09 55
4128.24 58
4128.39 63
4128.54 70
4128.68 78
4128.83 86
4128.98 94
4129.13 99
4129.27 101
4129.42 100
4129.57 95
4129.71 86
4129.86 74
4130.01 60
4130.16 44
4130.30 28
4130.45 13
4130.60 0
4130.75 0
4130.89 0
4131.04 0
4131.19 0
4131.34 0
4131.48 7
4131.63 20
4131.78 35
4131.93 50
4132.07 64
4132.22 74
4132.37 81
4132.51 84
4132.66 83
4132.81 78
4132.96 71
4133.10 62
4133.25 51
4133.40 41
4133.55 31
4133.69 21
4133.84 12
4133.99 4
4134.14 0
4134.28 0
4134.43 0
4134.58 4
4134.73 13
4134.87 25
4135.02 38
4135.17 52
4135.32 65
4135.46 76
4135.61 85
4135.76 91
4135.91 94
4136.05 95
4136.20 94
4136.35 93
4136.50 92
4136.64 91
4136.79 90
4136.94 90
4137.09 89
4137.23 86
4137.38 83
4137.53 78
4137.68 71
4137.82 64
4137.97 56
4138.12 48
4138.27 39
4138.41 31
4138.56 24
4138.71 17
4138.86 12
4139.00 10
4139.15 10
4139.30 12
4139.45 16
4139.59 21
4139.74 26
4139.89 30
4140.04 32
4140.18 32
4140.33 33
4140.48 33
4140.63 36
4140.77 39
4140.92 45
4141.07 51
4141.22 56
4141.36 59
4141.51 59
4141.66 55
4141.81 48
4141.95 38
4142.10 29
4142.25 20
4142.40 13
4142.54 8
4142.69 5
4142.84 4
4142.99 2
4143.13 0
4143.28 0
4143.43 0
4143.58 0
4143.72 0
4143.87 0
4144.02 0
4144.17 0
4144.31 2
4144.46 8
4144.61 15
4144.76 22
4144.91 29
4145.05 36
4145.20 42
4145.35 47
4145.50 50
4145.64 52
4145.79 53
4145.94 54
4146.09 54
4146.23 54
4146.38 55
4146.53 54
4146.68 53
4146.82 52
4146.97 49
4147.12 47
4147.27 45
4147.42 43
4147.56 43
4147.71 42
4147.86 41
4148.01 37
4148.15 32
4148.30 23
4148.45 12
4148.60 1
4148.74 0
4148.89 0
4149.04 0
4149.19 0
4149.34 0
4149.48 0
4149.63 0
4149.78 0
4149.93 16
4150.07 34
4150.22 51
4150.37 65
4150.52 75
4150.66 80
4150.81 80
4150.96 76
4151.11 70
4151.26 64
4151.40 60
4151.55 59
4151.70 61
4151.85 65
4151.99 70
4152.14 73
4152.29 75
4152.44 75
4152.58 74
4152.73 75
4152.88 78
4153.03 83
4153.18 90
4153.32 98
4153.47 105
4153.62 110
4153.77 111
4153.91 108
4154.06 102
4154.21 94
4154.36 84
4154.51 75
4154.65 67
4154.80 60
4154.95 55
4155.10 53
4155.24 52
4155.39 52
4155.54 55
4155.69 59
4155.84 63
4155.98 68
4156.13 73
4156.28 79
4156.43 84
4156.58 90
4156.72 95
4156.87 99
4157.02 102
4157.17 103
4157.31 101
4157.46 96
4157.61 89
4157.76 79
4157.91 68
4158.05 56
4158.20 45
4158.35 36
4158.50 30
4158.65 27
4158.79 30
4158.94 36
4159.09 47
4159.24 61
4159.38 77
4159.53 94
4159.68 110
4159.83 123
4159.98 134
4160.12 141
4160.27 146
4160.42 148
4160.57 149
4160.72 150
4160.86 151
4161.01 154
4161.16 159
4161.31 167
4161.45 177
4161.60 190
4161.75 206
4161.90 223
4162.05 240
4162.19 256
4162.34 270
4162.49 281
4162.64 289
4162.79 294
4162.93 295
4163.08 294
4163.23 291
4163.38 286
4163.53 281
4163.67 275
4163.82 270
4163.97 267
4164.12 265
4164.27 265
4164.41 266
4164.56 268
4164.71 269
4164.86 268
4165.01 265
4165.15 260
4165.30 253
4165.45 245
4165.60 237
4165.75 229
4165.89 222
4166.04 216
4166.19 213
4166.34 211
4166.49 212
4166.63 215
4166.78 221
4166.93 229
4167.08 237
4167.23 245
4167.37 250
4167.52 252
4167.67 249
4167.82 241
4167.97 228
4168.11 213
4168.26 196
4168.41 181
4168.56 170
4168.71 164
4168.85 165
4169.00 170
4169.15 179
4169.30 188
4169.45 196
4169.59 200
4169.74 199
4169.89 193
4170.04 182
4170.19 170
4170.33 158
4170.48 149
4170.63 144
4170.78 146
4170.93 154
4171.07 167
4171.22 183
4171.37 202
4171.52 222
4171.67 242
4171.82 260
4171.96 275
4172.11 288
4172.26 297
4172.41 304
4172.56 307
4172.70 310
4172.85 310
4173.00 311
4173.15 310
4173.30 308
4173.44 305
4173.59 301
4173.74 295
4173.89 289
4174.04 284
4174.19 279
4174.33 274
4174.48 270
4174.63 266
4174.78 262
4174.93 258
4175.07 254
4175.22 251
4175.37 251
4175.52 252
4175.67 254
4175.81 257
4175.96 259
4176.11 261
4176.26 261
4176.41 259
4176.56 255
4176.70 248
4176.85 240
4177.00 229
4177.15 217
4177.30 205
4177.44 194
4177.59 186
4177.74 180
4177.89 177
4178.04 175
4178.19 174
4178.33 170
4178.48 164
4178.63 154
4178.78 143
4178.93 132
4179.08 121
4179.22 113
4179.37 108
4179.52 105
4179.67 105
4179.82 107
4179.96 110
4180.11 114
4180.26 120
4180.41 127
4180.56 136
4180.71 146
4180.85 157
4181.00 168
4181.15 179
4181.30 189
4181.45 197
4181.60 203
4181.74 209
4181.89 213
4182.04 216
4182.19 217
4182.34 217
4182.49 215
4182.63 212
4182.78 208
4182.93 203
4183.08 198
4183.23 194
4183.37 190
4183.52 186
4183.67 183
4183.82 181
4183.97 179
4184.12 177
4184.26 175
4184.41 172
4184.56 167
4184.71 158
4184.86 146
4185.01 131
4185.15 113
4185.30 94
4185.45 78
4185.60 65
4185.75 56
4185.90 51
4186.04 50
4186.19 50
4186.34 50
4186.49 50
4186.64 49
4186.79 48
4186.93 48
4187.08 50
4187.23 52
4187.38 56
4187.53 60
4187.68 64
4187.83 68
4187.97 71
4188.12 75
4188.27 78
4188.42 82
4188.57 85
4188.72 88
4188.86 91
4189.01 92
4189.16 93
4189.31 96
4189.46 100
4189.61 106
4189.75 114
4189.90 123
4190.05 133
4190.20 143
4190.35 150
4190.50 155
4190.64 156
4190.79 153
4190.94 148
4191.09 140
4191.24 130
4191.39 122
4191.54 115
4191.68 109
4191.83 105
4191.98 102
4192.13 99
4192.28 95
4192.43 89
4192.57 82
4192.72 73
4192.87 65
4193.02 56
4193.17 50
4193.32 46
4193.47 46
4193.61 48
4193.76 55
4193.91 63
4194.06 74
4194.21 86
4194.36 99
4194.50 110
4194.65 120
4194.80 128
4194.95 132
4195.10 133
4195.25 129
4195.40 122
4195.54 111
4195.69 98
4195.84 85
4195.99 73
4196.14 63
4196.29 57
4196.44 54
4196.58 53
4196.73 53
4196.88 54
4197.03 55
4197.18 55
4197.33 56
4197.48 58
4197.62 62
4197.77 66
4197.92 73
4198.07 79
4198.22 85
4198.37 90
4198.52 93
4198.66 96
4198.81 97
4198.96 98
4199.11 98
4199.26 96
4199.41 94
4199.56 90
4199.70 84
4199.85 77
4200.00 70
4200.15 63
4200.30 59
4200.45 58
4200.60 59
4200.74 63
4200.89 68
4201.04 74
4201.19 79
4201.34 81
4201.49 82
4201.64 82
4201.78 81
4201.93 81
4202.08 82
4202.23 83
4202.38 84
4202.53 84
4202.68 84
4202.83 82
4202.97 79
4203.12 76
4203.27 73
4203.42 71
4203.57 69
4203.72 67
4203.87 63
4204.01 57
4204.16 51
4204.31 43
4204.46 36
4204.61 30
4204.76 26
4204.91 23
4205.06 21
4205.20 21
4205.35 20
4205.50 18
4205.65 15
4205.80 12
4205.95 9
4206.10 7
4206.24 7
4206.39 10
4206.54 16
4206.69 24
4206.84 32
4206.99 40
4207.14 45
4207.29 47
4207.43 46
4207.58 43
4207.73 40
4207.88 37
4208.03 35
4208.18 34
4208.33 33
4208.48 32
4208.62 28
4208.77 22
4208.92 15
4209.07 5
4209.22 0
4209.37 0
4209.52 0
4209.67 0
4209.81 0
4209.96 0
4210.11 0
4210.26 0
4210.41 5
4210.56 12
4210.71 18
4210.86 24
4211.00 29
4211.15 34
4211.30 40
4211.45 46
4211.60 53
4211.75 59
4211.90 64
4212.05 68
4212.20 70
4212.34 69
4212.49 65
4212.64 57
4212.79 47
4212.94 36
4213.09 26
4213.24 19
4213.39 15
4213.53 15
4213.68 19
4213.83 24
4213.98 29
4214.13 32
4214.28 33
4214.43 31
4214.58 29
4214.73 28
4214.87 28
4215.02 30
4215.17 35
4215.32 42
4215.47 50
4215.62 59
4215.77 65
4215.92 69
4216.07 69
4216.21 66
4216.36 58
4216.51 49
4216.66 38
4216.81 28
4216.96 20
4217.11 15
4217.26 13
4217.41 13
4217.55 16
4217.70 19
4217.85 22
4218.00 25
4218.15 27
4218.30 28
4218.45 27
4218.60 27
4218.75 26
4218.89 26
4219.04 26
4219.19 27
4219.34 28
4219.49 30
4219.64 31
4219.79 32
4219.94 30
4220.09 28
4220.23 24
4220.38 21
4220.53 19
4220.68 18
4220.83 20
4220.98 24
4221.13 30
4221.28 35
4221.43 38
4221.58 38
4221.72 34
4221.87 26
4222.02 16
4222.17 6
4222.32 0
4222.47 0
4222.62 0
4222.77 0
4222.92 2
4223.07 13
4223.21 25
4223.36 37
4223.51 48
4223.66 57
4223.81 63
4223.96 67
4224.11 68
4224.26 66
4224.41 62
4224.56 57
4224.70 52
4224.85 48
4225.00 46
4225.15 46
4225.30 48
4225.45 51
4225.60 55
4225.75 59
4225.90 62
4226.05 63
4226.20 64
4226.34 62
4226.49 59
4226.64 54
4226.79 49
4226.94 44
4227.09 39
4227.24 36
4227.39 33
4227.54 33
4227.69 34
4227.84 36
4227.98 39
4228.13 42
4228.28 44
4228.43 46
4228.58 46
4228.73 45
4228.88 43
4229.03 40
4229.18 38
4229.33 36
4229.48 37
4229.62 38
4229.77 41
4229.92 44
4230.07 45
4230.22 45
4230.37 43
4230.52 41
4230.67 39
4230.82 40
4230.97 43
4231.12 50
4231.26 59
4231.41 70
4231.56 82
4231.71 92
4231.86 101
4232.01 106
4232.16 108
4232.31 106
4232.46 100
4232.61 92
4232.76 83
4232.91 74
4233.05 67
4233.20 63
4233.35 62
4233.50 63
4233.65 66
4233.80 68
4233.95 69
4234.10 69
4234.25 69
4234.40 69
4234.55 70
4234.70 73
4234.85 78
4234.99 84
4235.14 90
4235.29 96
4235.44 99
4235.59 100
4235.74 100
4235.89 98
4236.04 97
4236.19 96
4236.34 97
4236.49 97
4236.64 98
4236.79 97
4236.93 96
4237.08 93
4237.23 89
4237.38 86
4237.53 83
4237.68 81
4237.83 81
4237.98 82
4238.13 84
4238.28 86
4238.43 87
4238.58 86
4238.73 83
4238.88 79
4239.02 73
4239.17 66
4239.32 60
4239.47 56
4239.62 55
4239.77 56
4239.92 60
4240.07 64
4240.22 68
4240.37 70
4240.52 70
4240.67 68
4240.82 65
4240.97 62
4241.11 59
4241.26 57
4241.41 56
4241.56 54
4241.71 51
4241.86 47
4242.01 42
4242.16 37
4242.31 33
4242.46 32
4242.61 34
4242.76 39
4242.91 46
4243.06 54
4243.21 61
4243.35 66
4243.50 67
4243.65 66
4243.80 61
4243.95 55
4244.10 48
4244.25 42
4244.40 37
4244.55 36
4244.70 38
4244.85 42
4245.00 48
4245.15 54
4245.30 58
4245.45 60
4245.60 58
4245.75 54
4245.89 49
4246.04 44
4246.19 42
4246.34 43
4246.49 48
4246.64 55
4246.79 63
4246.94 69
4247.09 72
4247.24 72
4247.39 68
4247.54 61
4247.69 53
4247.84 45
4247.99 37
4248.14 31
4248.29 26
4248.43 21
4248.58 15
4248.73 9
4248.88 2
4249.03 0
4249.18 0
4249.33 0
4249.48 0
4249.63 0
4249.78 4
4249.93 15
4250.08 26
4250.23 36
4250.38 42
4250.53 46
4250.68 46
4250.83 44
4250.98 41
4251.13 38
4251.27 36
4251.42 34
4251.57 32
4251.72 30
4251.87 29
4252.02 29
4252.17 29
4252.32 31
4252.47 34
4252.62 37
4252.77 41
4252.92 45
4253.07 49
4253.22 52
4253.37 55
4253.52 58
4253.67 60
4253.82 61
4253.97 62
4254.12 62
4254.27 62
4254.42 62
4254.56 61
4254.71 61
4254.86 59
4255.01 57
4255.16 53
4255.31 48
4255.46 41
4255.61 35
4255.76 29
4255.91 25
4256.06 24
4256.21 25
4256.36 28
4256.51 31
4256.66 34
4256.81 36
4256.96 36
4257.11 36
4257.26 34
4257.41 33
4257.56 33
4257.71 34
4257.86 37
4258.01 40
4258.15 42
4258.30 42
4258.45 39
4258.60 34
4258.75 27
4258.90 19
4259.05 13
4259.20 9
4259.35 9
4259.50 12
4259.65 16
4259.80 21
4259.95 24
4260.10 26
4260.25 26
4260.40 25
4260.55 24
4260.70 25
4260.85 27
4261.00 30
4261.15 33
4261.30 37
4261.45 40
4261.60 43
4261.75 46
4261.90 48
4262.05 50
4262.20 51
4262.35 52
4262.50 51
4262.64 49
4262.79 46
4262.94 42
4263.09 37
4263.24 31
4263.39 24
4263.54 17
4263.69 9
4263.84 0
4263.99 0
4264.14 0
4264.29 0
4264.44 0
4264.59 0
4264.74 0
4264.89 0
4265.04 3
4265.19 8
4265.34 12
4265.49 14
4265.64 17
4265.79 21
4265.94 28
4266.09 37
4266.24 49
4266.39 61
4266.54 72
4266.69 82
4266.84 87
4266.99 88
4267.14 86
4267.29 82
4267.44 76
4267.59 72
4267.74 69
4267.89 68
4268.04 69
4268.19 70
4268.34 71
4268.49 70
4268.64 67
4268.79 61
4268.93 53
4269.08 45
4269.23 39
4269.38 36
4269.53 37
4269.68 43
4269.83 51
4269.98 61
4270.13 71
4270.28 80
4270.43 87
4270.58 92
4270.73 94
4270.88 94
4271.03 93
4271.18 91
4271.33 88
4271.48 83
4271.63 77
4271.78 71
4271.93 64
4272.08 58
4272.23 53
4272.38 50
4272.53 49
4272.68 51
4272.83 54
4272.98 57
4273.13 60
4273.28 61
4273.43 62
4273.58 61
4273.73 60
4273.88 59
4274.03 58
4274.18 56
4274.33 55
4274.48 53
4274.63 51
4274.78 49
4274.93 47
4275.08 44
4275.23 41
4275.38 38
4275.53 34
4275.68 30
4275.83 27
4275.98 25
4276.13 26
4276.28 28
4276.43 30
4276.58 32
4276.73 32
4276.88 29
4277.03 24
4277.18 19
4277.33 15
4277.48 12
4277.63 12
4277.78 13
4277.93 16
4278.08 20
4278.23 22
4278.38 24
4278.53 24
4278.68 23
4278.83 21
4278.98 18
4279.13 17
4279.28 17
4279.43 19
4279.58 24
4279.73 31
4279.88 39
4280.03 47
4280.18 55
4280.33 61
4280.48 66
4280.63 69
4280.78 71
4280.93 71
4281.08 69
4281.23 68
4281.38 65
4281.53 63
4281.68 62
4281.83 63
4281.98 65
4282.13 69
4282.28 74
4282.43 78
4282.58 81
4282.73 83
4282.88 82
4283.03 80
4283.18 77
4283.33 74
4283.48 71
4283.63 67
4283.78 62
4283.93 56
4284.08 49
4284.23 41
4284.38 33
4284.53 26
4284.68 20
4284.83 17
4284.98 14
4285.13 12
4285.28 10
4285.43 6
4285.58 2
4285.73 0
4285.88 0
4286.03 0
4286.18 0
4286.33 0
4286.48 0
4286.63 0
4286.78 2
4286.93 13
4287.08 24
4287.23 36
4287.38 46
4287.53 54
4287.68 60
4287.83 63
4287.98 64
4288.13 65
4288.28 66
4288.43 67
4288.58 70
4288.73 74
4288.88 77
4289.03 79
4289.18 80
4289.33 79
4289.48 77
4289.63 73
4289.78 69
4289.93 64
4290.09 60
4290.24 54
4290.39 48
4290.54 42
4290.69 35
4290.84 29
4290.99 24
4291.14 21
4291.29 20
4291.44 21
4291.59 23
4291.74 27
4291.89 32
4292.04 39
4292.19 48
4292.34 58
4292.49 69
4292.64 79
4292.79 86
4292.94 90
4293.09 90
4293.24 87
4293.39 80
4293.54 74
4293.69 67
4293.84 63
4293.99 61
4294.14 59
4294.29 58
4294.44 56
4294.59 55
4294.74 53
4294.89 53
4295.04 53
4295.19 55
4295.34 59
4295.49 64
4295.64 69
4295.79 74
4295.94 78
4296.09 80
4296.25 79
4296.40 76
4296.55 71
4296.70 64
4296.85 57
4297.00 51
4297.15 46
4297.30 44
4297.45 44
4297.60 47
4297.75 51
4297.90 55
4298.05 59
4298.20 62
4298.35 64
4298.50 66
4298.65 67
4298.80 68
4298.95 70
4299.10 71
4299.25 72
4299.40 72
4299.55 71
4299.70 69
4299.85 65
4300.00 59
4300.15 53
4300.30 46
4300.45 41
4300.60 36
4300.76 33
4300.91 32
4301.06 31
4301.21 32
4301.36 32
4301.51 33
4301.66 35
4301.81 37
4301.96 39
4302.11 41
4302.26 43
4302.41 45
4302.56 46
4302.71 48
4302.86 50
4303.01 54
4303.16 57
4303.31 62
4303.46 66
4303.61 69
4303.76 71
4303.91 71
4304.06 69
4304.21 66
4304.36 63
4304.52 59
4304.67 56
4304.82 54
4304.97 52
4305.12 49
4305.27 46
4305.42 42
4305.57 36
4305.72 31
4305.87 27
4306.02 25
4306.17 26
4306.32 30
4306.47 37
4306.62 45
4306.77 52
4306.92 57
4307.07 57
4307.22 55
4307.37 49
4307.52 42
4307.68 36
4307.83 32
4307.98 31
4308.13 31
4308.28 33
4308.43 36
4308.58 37
4308.73 37
4308.88 35
4309.03 32
4309.18 28
4309.33 26
4309.48 26
4309.63 28
4309.78 34
4309.93 41
4310.08 50
4310.23 59
4310.38 68
4310.54 74
4310.69 77
4310.84 77
4310.99 76
4311.14 72
4311.29 66
4311.44 58
4311.59 49
4311.74 38
4311.89 28
4312.04 18
4312.19 9
4312.34 3
4312.49 0
4312.64 0
4312.79 1
4312.94 5
4313.09 10
4313.25 16
4313.40 23
4313.55 28
4313.70 34
4313.85 38
4314.00 42
4314.15 46
4314.30 50
4314.45 55
4314.60 61
4314.75 68
4314.90 76
4315.05 84
4315.20 91
4315.35 94
4315.50 94
4315.66 91
4315.81 85
4315.96 76
4316.11 66
4316.26 57
4316.41 50
4316.56 47
4316.71 47
4316.86 50
4317.01 57
4317.16 67
4317.31 78
4317.46 90
4317.61 101
4317.76 109
4317.92 116
4318.07 118
4318.22 117
4318.37 112
4318.52 105
4318.67 97
4318.82 89
4318.97 81
4319.12 75
4319.27 71
4319.42 69
4319.57 68
4319.72 68
4319.87 68
4320.02 68
4320.18 68
4320.33 68
4320.48 67
4320.63 64
4320.78 61
4320.93 57
4321.08 52
4321.23 46
4321.38 40
4321.53 34
4321.68 29
4321.83 25
4321.98 21
4322.14 18
4322.29 16
4322.44 16
4322.59 15
4322.74 16
4322.89 17
4323.04 19
4323.19 20
4323.34 22
4323.49 23
4323.64 24
4323.79 25
4323.94 27
4324.10 30
4324.25 33
4324.40 36
4324.55 37
4324.70 37
4324.85 33
4325.00 27
4325.15 20
4325.30 13
4325.45 7
4325.60 4
4325.75 4
4325.90 7
4326.06 12
4326.21 17
4326.36 21
4326.51 23
4326.66 25
4326.81 25
4326.96 26
4327.11 27
4327.26 29
4327.41 31
4327.56 33
4327.71 35
4327.87 35
4328.02 33
4328.17 31
4328.32 27
4328.47 23
4328.62 19
4328.77 14
4328.92 9
4329.07 4
4329.22 0
4329.37 0
4329.53 0
4329.68 0
4329.83 0
4329.98 0
4330.13 0
4330.28 0
4330.43 4
4330.58 13
4330.73 23
4330.88 32
4331.03 39
4331.18 44
4331.34 46
4331.49 45
4331.64 41
4331.79 35
4331.94 28
4332.09 22
4332.24 17
4332.39 13
4332.54 11
4332.69 10
4332.84 11
4333.00 12
4333.15 14
4333.30 16
4333.45 18
4333.60 20
4333.75 21
4333.90 22
4334.05 21
4334.20 20
4334.35 19
4334.51 20
4334.66 23
4334.81 27
4334.96 34
4335.11 40
4335.26 46
4335.41 50
4335.56 51
4335.71 51
4335.86 50
4336.02 50
4336.17 51
4336.32 53
4336.47 56
4336.62 59
4336.77 61
4336.92 62
4337.07 62
4337.22 60
4337.37 57
4337.53 54
4337.68 50
4337.83 47
4337.98 45
4338.13 43
4338.28 42
4338.43 43
4338.58 45
4338.73 48
4338.88 53
4339.04 59
4339.19 65
4339.34 71
4339.49 76
4339.64 81
4339.79 86
4339.94 90
4340.09 92
4340.24 93
4340.40 92
4340.55 88
4340.70 82
4340.85 73
4341.00 62
4341.15 49
4341.30 37
4341.45 25
4341.60 16
4341.75 10
4341.91 6
4342.06 6
4342.21 7
4342.36 10
4342.51 12
4342.66 13
4342.81 12
4342.96 9
4343.11 5
4343.27 0
4343.42 0
4343.57 0
4343.72 0
4343.87 0
4344.02 0
4344.17 0
4344.32 2
4344.47 13
4344.63 25
4344.78 37
4344.93 46
4345.08 52
4345.23 55
4345.38 57
4345.53 59
4345.68 61
4345.84 67
4345.99 75
4346.14 86
4346.29 99
4346.44 112
4346.59 125
4346.74 135
4346.89 143
4347.04 148
4347.20 152
4347.35 153
4347.50 152
4347.65 150
4347.80 147
4347.95 143
4348.10 139
4348.25 135
4348.41 129
4348.56 123
4348.71 116
4348.86 108
4349.01 100
4349.16 91
4349.31 84
4349.46 78
4349.62 76
4349.77 77
4349.92 80
4350.07 85
4350.22 91
4350.37 97
4350.52 102
4350.67 107
4350.83 113
4350.98 120
4351.13 127
4351.28 135
4351.43 141
4351.58 146
4351.73 148
4351.88 147
4352.04 145
4352.19 141
4352.34 137
4352.49 134
4352.64 132
4352.79 131
4352.94 129
4353.09 126
4353.25 123
4353.40 120
4353.55 117
4353.70 115
4353.85 116
4354.00 118
4354.15 121
4354.30 124
4354.46 127
4354.61 128
4354.76 127
4354.91 125
4355.06 123
4355.21 120
4355.36 118
4355.52 118
4355.67 121
4355.82 126
4355.97 133
4356.12 142
4356.27 151
4356.42 158
4356.57 164
4356.73 168
4356.88 168
4357.03 167
4357.18 165
4357.33 163
4357.48 163
4357.63 166
4357.79 174
4357.94 185
4358.09 199
4358.24 215
4358.39 230
4358.54 245
4358.69 256
4358.85 266
4359.00 274
4359.15 280
4359.30 287
4359.45 293
4359.60 299
4359.75 303
4359.91 305
4360.06 303
4360.21 298
4360.36 289
4360.51 278
4360.66 268
4360.81 261
4360.96 258
4361.12 260
4361.27 266
4361.42 275
4361.57 285
4361.72 294
4361.87 301
4362.03 304
4362.18 304
4362.33 301
4362.48 298
4362.63 294
4362.78 292
4362.93 292
4363.09 294
4363.24 297
4363.39 300
4363.54 303
4363.69 305
4363.84 306
4363.99 305
4364.15 304
4364.30 302
4364.45 299
4364.60 295
4364.75 290
4364.90 282
4365.05 271
4365.21 257
4365.36 242
4365.51 225
4365.66 208
4365.81 191
4365.96 177
4366.12 165
4366.27 157
4366.42 153
4366.57 153
4366.72 157
4366.87 165
4367.02 176
4367.18 187
4367.33 197
4367.48 204
4367.63 208
4367.78 208
4367.93 204
4368.08 198
4368.24 190
4368.39 184
4368.54 179
4368.69 177
4368.84 177
4368.99 181
4369.15 187
4369.30 195
4369.45 204
4369.60 213
4369.75 221
4369.90 228
4370.06 232
4370.21 236
4370.36 237
4370.51 238
4370.66 237
4370.81 235
4370.96 232
4371.12 226
4371.27 219
4371.42 209
4371.57 199
4371.72 187
4371.87 176
4372.03 166
4372.18 158
4372.33 151
4372.48 145
4372.63 138
4372.78 130
4372.94 121
4373.09 110
4373.24 100
4373.39 91
4373.54 85
4373.69 84
4373.85 89
4374.00 101
4374.15 117
4374.30 136
4374.45 156
4374.60 174
4374.76 189
4374.91 198
4375.06 200
4375.21 196
4375.36 188
4375.51 176
4375.67 164
4375.82 152
4375.97 142
4376.12 134
4376.27 127
4376.42 121
4376.58 116
4376.73 110
4376.88 104
4377.03 98
4377.18 93
4377.33 90
4377.49 89
4377.64 91
4377.79 94
4377.94 100
4378.09 108
4378.24 116
4378.40 125
4378.55 134
4378.70 141
4378.85 148
4379.00 153
4379.16 158
4379.31 162
4379.46 167
4379.61 171
4379.76 176
4379.91 179
4380.07 182
4380.22 184
4380.37 186
4380.52 187
4380.67 188
4380.82 190
4380.98 194
4381.13 197
4381.28 202
4381.43 206
4381.58 212
4381.74 218
4381.89 226
4382.04 235
4382.19 245
4382.34 255
4382.49 263
4382.65 267
4382.80 266
4382.95 261
4383.10 252
4383.25 241
4383.41 231
4383.56 224
4383.71 221
4383.86 224
4384.01 232
4384.16 245
4384.32 260
4384.47 277
4384.62 292
4384.77 306
4384.92 316
4385.08 323
4385.23 327
4385.38 330
4385.53 332
4385.68 334
4385.83 336
4385.99 339
4386.14 342
4386.29 345
4386.44 345
4386.59 344
4386.75 340
4386.90 334
4387.05 326
4387.20 319
4387.35 313
4387.51 308
4387.66 306
4387.81 305
4387.96 304
4388.11 304
4388.26 302
4388.42 299
4388.57 295
4388.72 289
4388.87 283
4389.02 277
4389.18 272
4389.33 269
4389.48 268
4389.63 270
4389.78 275
4389.94 282
4390.09 291
4390.24 303
4390.39 316
4390.54 330
4390.70 346
4390.85 364
4391.00 381
4391.15 398
4391.30 414
4391.46 428
4391.61 438
4391.76 443
4391.91 444
4392.06 441
4392.22 435
4392.37 426
4392.52 418
4392.67 410
4392.82 403
4392.97 399
4393.13 395
4393.28 393
4393.43 390
4393.58 389
4393.73 388
4393.89 390
4394.04 394
4394.19 402
4394.34 413
4394.49 427
4394.65 444
4394.80 461
4394.95 478
4395.10 495
4395.26 513
4395.41 532
4395.56 554
4395.71 578
4395.86 604
4396.02 632
4396.17 659
4396.32 684
4396.47 705
4396.62 724
4396.78 741
4396.93 760
4397.08 782
4397.23 812
4397.38 849
4397.54 893
4397.69 943
4397.84 997
4397.99 1055
4398.14 1115
4398.30 1180
4398.45 1249
4398.60 1323
4398.75 1403
4398.90 1485
4399.06 1566
4399.21 1643
4399.36 1712
4399.51 1772
4399.66 1825
4399.82 1874
4399.97 1922
4400.12 1972
4400.27 2028
4400.43 2089
4400.58 2156
4400.73 2225
4400.88 2297
4401.03 2369
4401.19 2442
4401.34 2517
4401.49 2596
4401.64 2681
4401.79 2772
4401.95 2868
4402.10 2969
4402.25 3069
4402.40 3165
4402.56 3252
4402.71 3329
4402.86 3394
4403.01 3448
4403.16 3494
4403.32 3536
4403.47 3576
4403.62 3618
4403.77 3660
4403.92 3701
4404.08 3739
4404.23 3771
4404.38 3795
4404.53 3811
4404.69 3819
4404.84 3820
4404.99 3815
4405.14 3805
4405.29 3788
4405.45 3763
4405.60 3727
4405.75 3679
4405.90 3621
4406.06 3554
4406.21 3482
4406.36 3409
4406.51 3339
4406.66 3274
4406.82 3214
4406.97 3160
4407.12 3108
4407.27 3057
4407.43 3005
4407.58 2950
4407.73 2891
4407.88 2830
4408.03 2767
4408.19 2705
4408.34 2643
4408.49 2581
4408.64 2519
4408.80 2456
4408.95 2391
4409.10 2324
4409.25 2256
4409.40 2190
4409.56 2127
4409.71 2070
4409.86 2019
4410.01 1971
4410.17 1927
4410.32 1884
4410.47 1840
4410.62 1795
4410.78 1749
4410.93 1703
4411.08 1657
4411.23 1611
4411.38 1566
4411.54 1521
4411.69 1478
4411.84 1435
4411.99 1393
4412.15 1351
4412.30 1308
4412.45 1264
4412.60 1217
4412.76 1168
4412.91 1119
4413.06 1070
4413.21 1023
4413.36 981
4413.52 942
4413.67 908
4413.82 877
4413.97 849
4414.13 822
4414.28 796
4414.43 770
4414.58 746
4414.74 723
4414.89 701
4415.04 680
4415.19 660
4415.35 642
4415.50 626
4415.65 612
4415.80 600
4415.95 591
4416.11 583
4416.26 576
4416.41 569
4416.56 562
4416.72 554
4416.87 545
4417.02 535
4417.17 524
4417.33 511
4417.48 496
4417.63 479
4417.78 461
4417.94 443
4418.09 424
4418.24 407
4418.39 393
4418.55 382
4418.70 375
4418.85 369
4419.00 364
4419.16 358
4419.31 350
4419.46 339
4419.61 327
4419.77 313
4419.92 299
4420.07 287
4420.22 277
4420.37 269
4420.53 261
4420.68 255
4420.83 248
4420.98 242
4421.14 235
4421.29 227
4421.44 220
4421.59 211
4421.75 202
4421.90 191
4422.05 179
4422.20 167
4422.36 154
4422.51 142
4422.66 131
4422.81 122
4422.97 113
4423.12 106
4423.27 101
4423.42 98
4423.58 97
4423.73 98
4423.88 102
4424.03 108
4424.19 113
4424.34 117
4424.49 119
4424.64 118
4424.80 115
4424.95 110
4425.10 106
4425.26 104
4425.41 105
4425.56 108
4425.71 114
4425.87 120
4426.02 124
4426.17 127
4426.32 128
4426.48 127
4426.63 125
4426.78 121
4426.93 115
4427.09 109
4427.24 100
4427.39 91
4427.54 81
4427.70 71
4427.85 64
4428.00 60
4428.15 60
4428.31 65
4428.46 72
4428.61 82
4428.76 91
4428.92 98
4429.07 102
4429.22 102
4429.37 100
4429.53 97
4429.68 94
4429.83 92
4429.99 93
4430.14 94
4430.29 97
4430.44 100
4430.60 102
4430.75 102
4430.90 100
4431.05 95
4431.21 90
4431.36 83
4431.51 76
4431.66 70
4431.82 66
4431.97 63
4432.12 62
4432.27 63
4432.43 66
4432.58 69
4432.73 74
4432.89 80
4433.04 88
4433.19 95
4433.34 103
4433.50 109
4433.65 114
4433.80 117
4433.95 117
4434.11 115
4434.26 112
4434.41 108
4434.57 103
4434.72 98
4434.87 91
4435.02 84
4435.18 77
4435.33 70
4435.48 64
4435.63 60
4435.79 57
4435.94 56
4436.09 54
4436.25 53
4436.40 51
4436.55 49
4436.70 48
4436.86 48
4437.01 50
4437.16 53
4437.31 57
4437.47 61
4437.62 64
4437.77 64
4437.93 63
4438.08 61
4438.23 59
4438.38 58
4438.54 57
4438.69 58
4438.84 60
4438.99 62
4439.15 64
4439.30 65
4439.45 65
4439.61 63
4439.76 60
4439.91 57
4440.06 54
4440.22 52
4440.37 51
4440.52 50
4440.68 51
4440.83 52
4440.98 54
4441.13 57
4441.29 60
4441.44 63
4441.59 65
4441.75 67
4441.90 68
4442.05 69
4442.20 69
4442.36 69
4442.51 69
4442.66 70
4442.82 71
4442.97 73
4443.12 74
4443.27 73
4443.43 72
4443.58 68
4443.73 63
4443.89 57
4444.04 52
4444.19 48
4444.34 46
4444.50 46
4444.65 47
4444.80 50
4444.96 54
4445.11 57
4445.26 61
4445.41 64
4445.57 68
4445.72 72
4445.87 76
4446.03 81
4446.18 86
4446.33 91
4446.48 94
4446.64 97
4446.79 100
4446.94 104
4447.10 109
4447.25 116
4447.40 124
4447.55 132
4447.71 140
4447.86 145
4448.01 146
4448.17 142
4448.32 134
4448.47 122
4448.63 110
4448.78 97
4448.93 87
4449.08 79
4449.24 74
4449.39 72
4449.54 71
4449.70 72
4449.85 73
4450.00 75
4450.15 78
4450.31 80
4450.46 81
4450.61 82
4450.77 80
4450.92 75
4451.07 69
4451.23 63
4451.38 58
4451.53 56
4451.68 58
4451.84 64
4451.99 72
4452.14 81
4452.30 90
4452.45 96
4452.60 100
4452.76 100
4452.91 98
4453.06 95
4453.21 92
4453.37 89
4453.52 86
4453.67 83
4453.83 79
4453.98 74
4454.13 69
4454.29 62
4454.44 55
4454.59 49
4454.75 43
4454.90 39
4455.05 35
4455.20 33
4455.36 30
4455.51 28
4455.66 27
4455.82 27
4455.97 29
4456.12 33
4456.28 39
4456.43 47
4456.58 55
4456.74 62
4456.89 67
4457.04 70
4457.19 72
4457.35 72
4457.50 73
4457.65 75
4457.81 77
4457.96 81
4458.11 85
4458.27 87
4458.42 88
4458.57 87
4458.73 84
4458.88 82
4459.03 80
4459.18 78
4459.34 78
4459.49 79
4459.64 80
4459.80 81
4459.95 82
4460.10 84
4460.26 86
4460.41 89
4460.56 91
4460.72 92
4460.87 90
4461.02 86
4461.18 77
4461.33 66
4461.48 54
4461.64 42
4461.79 31
4461.94 22
4462.09 16
4462.25 12
4462.40 10
4462.55 9
4462.71 9
4462.86 10
4463.01 11
4463.17 12
4463.32 14
4463.47 17
4463.63 21
4463.78 27
4463.93 32
4464.09 37
4464.24 41
4464.39 42
4464.55 41
4464.70 37
4464.85 34
4465.01 30
4465.16 29
4465.31 29
4465.47 32
4465.62 35
4465.77 39
4465.93 42
4466.08 44
4466.23 46
4466.38 50
4466.54 55
4466.69 62
4466.84 70
4467.00 79
4467.15 86
4467.30 91
4467.46 91
4467.61 88
4467.76 81
4467.92 72
4468.07 62
4468.22 53
4468.38 46
4468.53 42
4468.68 38
4468.84 36
4468.99 34
4469.14 31
4469.30 27
4469.45 21
4469.60 14
4469.76 7
4469.91 1
4470.06 0
4470.22 0
4470.37 0
4470.52 0
4470.68 0
4470.83 0
4470.98 0
4471.14 0
4471.29 5
4471.44 11
4471.60 17
4471.75 21
4471.90 25
4472.06 29
4472.21 33
4472.36 39
4472.52 45
4472.67 51
4472.82 57
4472.98 61
4473.13 64
4473.28 66
4473.44 67
4473.59 68
4473.74 70
4473.90 73
4474.05 76
4474.20 79
4474.36 83
4474.51 87
4474.66 90
4474.82 92
4474.97 92
4475.12 91
4475.28 89
4475.43 86
4475.58 82
4475.74 79
4475.89 76
4476.04 75
4476.20 75
4476.35 76
4476.51 78
4476.66 79
4476.81 79
4476.97 77
4477.12 72
4477.27 67
4477.43 61
4477.58 55
4477.73 50
4477.89 46
4478.04 42
4478.19 38
4478.35 34
4478.50 31
4478.65 27
4478.81 25
4478.96 23
4479.11 22
4479.27 23
4479.42 23
4479.57 24
4479.73 25
4479.88 25
4480.03 25
4480.19 24
4480.34 24
4480.50 23
4480.65 24
4480.80 25
4480.96 27
4481.11 30
4481.26 35
4481.42 42
4481.57 48
4481.72 54
4481.88 58
4482.03 59
4482.18 59
4482.34 56
4482.49 52
4482.64 47
4482.80 42
4482.95 37
4483.11 34
4483.26 33
4483.41 34
4483.57 37
4483.72 42
4483.87 50
4484.03 58
4484.18 67
4484.33 74
4484.49 78
4484.64 79
4484.79 78
4484.95 74
4485.10 69
4485.25 65
4485.41 63
4485.56 63
4485.72 65
4485.87 69
4486.02 73
4486.18 78
4486.33 83
4486.48 86
4486.64 88
4486.79 86
4486.94 82
4487.10 75
4487.25 66
4487.41 56
4487.56 47
4487.71 39
4487.87 34
4488.02 31
4488.17 29
4488.33 28
4488.48 25
4488.63 20
4488.79 14
4488.94 7
4489.10 0
4489.25 0
4489.40 0
4489.56 0
4489.71 0
4489.86 0
4490.02 0
4490.17 0
4490.32 1
4490.48 10
4490.63 19
4490.79 25
4490.94 26
4491.09 23
4491.25 16
4491.40 8
4491.55 0
4491.71 0
4491.86 0
4492.01 0
4492.17 0
4492.32 0
4492.48 0
4492.63 0
4492.78 5
4492.94 10
4493.09 16
4493.24 23
4493.40 32
4493.55 41
4493.71 50
4493.86 58
4494.01 64
4494.17 66
4494.32 65
4494.47 61
4494.63 54
4494.78 45
4494.94 36
4495.09 29
4495.24 23
4495.40 19
4495.55 17
4495.70 17
4495.86 18
4496.01 19
4496.17 20
4496.32 20
4496.47 21
4496.63 22
4496.78 24
4496.93 27
4497.09 30
4497.24 33
4497.40 35
4497.55 35
4497.70 34
4497.86 32
4498.01 29
4498.16 28
4498.32 28
4498.47 31
4498.63 36
4498.78 41
4498.93 47
4499.09 51
4499.24 54
4499.40 55
4499.55 56
4499.70 58
4499.86 61
4500.01 67
4500.16 74
4500.32 83
4500.47 91
4500.63 97
4500.78 101
4500.93 101
4501.09 100
4501.24 98
4501.40 97
4501.55 96
4501.70 97
4501.86 98
4502.01 98
4502.16 97
4502.32 94
4502.47 88
4502.63 81
4502.78 74
4502.93 67
4503.09 62
4503.24 59
4503.40 57
4503.55 57
4503.70 58
4503.86 59
4504.01 62
4504.16 66
4504.32 70
4504.47 74
4504.63 78
4504.78 82
4504.93 87
4505.09 92
4505.24 98
4505.40 104
4505.55 109
4505.70 111
4505.86 112
4506.01 112
4506.17 110
4506.32 108
4506.47 107
4506.63 108
4506.78 110
4506.94 113
4507.09 115
4507.24 116
4507.40 114
4507.55 110
4507.71 105
4507.86 97
4508.01 88
4508.17 78
4508.32 68
4508.48 59
4508.63 51
4508.78 46
4508.94 45
4509.09 47
4509.25 50
4509.40 55
4509.55 61
4509.71 65
4509.86 69
4510.02 72
4510.17 75
4510.32 79
4510.48 82
4510.63 84
4510.79 84
4510.94 82
4511.09 77
4511.25 69
4511.40 61
4511.56 53
4511.71 46
4511.86 42
4512.02 41
4512.17 42
4512.33 45
4512.48 49
4512.63 54
4512.79 59
4512.94 63
4513.10 67
4513.25 70
4513.40 72
4513.56 72
4513.71 71
4513.87 67
4514.02 62
4514.17 56
4514.33 49
4514.48 41
4514.64 35
4514.79 29
4514.94 24
4515.10 21
4515.25 19
4515.41 19
4515.56 21
4515.72 25
4515.87 29
4516.02 35
4516.18 42
4516.33 48
4516.49 54
4516.64 60
4516.79 65
4516.95 69
4517.10 72
4517.26 72
4517.41 70
4517.56 66
4517.72 61
4517.87 54
4518.03 48
4518.18 42
4518.34 37
4518.49 33
4518.64 31
4518.80 30
4518.95 31
4519.11 34
4519.26 38
4519.41 43
4519.57 48
4519.72 51
4519.88 53
4520.03 51
4520.19 46
4520.34 39
4520.49 30
4520.65 21
4520.80 14
4520.96 10
4521.11 8
4521.26 10
4521.42 13
4521.57 18
4521.73 24
4521.88 28
4522.04 32
4522.19 34
4522.34 35
4522.50 35
4522.65 34
4522.81 34
4522.96 36
4523.11 38
4523.27 41
4523.42 45
4523.58 46
4523.73 46
4523.89 43
4524.04 37
4524.19 28
4524.35 18
4524.50 8
4524.66 1
4524.81 0
4524.97 0
4525.12 0
4525.27 0
4525.43 4
4525.58 9
4525.74 12
4525.89 13
4526.05 12
4526.20 8
4526.35 2
4526.51 0
4526.66 0
4526.82 0
4526.97 0
4527.13 0
4527.28 0
4527.43 6
4527.59 16
4527.74 28
4527.90 40
4528.05 52
4528.21 63
4528.36 73
4528.51 81
4528.67 86
4528.82 90
4528.98 91
4529.13 91
4529.29 91
4529.44 92
4529.59 94
4529.75 99
4529.90 107
4530.06 115
4530.21 123
4530.37 129
4530.52 132
4530.68 131
4530.83 125
4530.98 116
4531.14 105
4531.29 96
4531.45 89
4531.60 86
4531.76 88
4531.91 94
4532.06 101
4532.22 109
4532.37 115
4532.53 118
4532.68 118
4532.84 116
4532.99 112
4533.15 108
4533.30 105
4533.45 102
4533.61 100
4533.76 99
4533.92 97
4534.07 95
4534.23 92
4534.38 88
4534.54 84
4534.69 81
4534.84 79
4535.00 78
4535.15 80
4535.31 83
4535.46 87
4535.62 92
4535.77 97
4535.92 101
4536.08 105
4536.23 109
4536.39 113
4536.54 118
4536.70 124
4536.85 128
4537.01 131
4537.16 131
4537.32 129
4537.47 124
4537.62 118
4537.78 112
4537.93 108
4538.09 106
4538.24 107
4538.40 111
4538.55 117
4538.71 123
4538.86 129
4539.01 133
4539.17 136
4539.32 138
4539.48 138
4539.63 135
4539.79 132
4539.94 126
4540.10 119
4540.25 110
4540.40 100
4540.56 91
4540.71 83
4540.87 76
4541.02 73
4541.18 72
4541.33 73
4541.49 77
4541.64 81
4541.80 85
4541.95 87
4542.10 86
4542.26 82
4542.41 75
4542.57 67
4542.72 58
4542.88 50
4543.03 44
4543.19 40
4543.34 38
4543.50 36
4543.65 35
4543.81 34
4543.96 32
4544.11 29
4544.27 26
4544.42 25
4544.58 25
4544.73 27
4544.89 33
4545.04 42
4545.20 52
4545.35 64
4545.51 74
4545.66 83
4545.81 89
4545.97 92
4546.12 90
4546.28 85
4546.43 77
4546.59 66
4546.74 55
4546.90 43
4547.05 34
4547.21 28
4547.36 25
4547.52 26
4547.67 29
4547.83 33
4547.98 37
4548.13 39
4548.29 38
4548.44 35
4548.60 30
4548.75 22
4548.91 13
4549.06 2
4549.22 0
4549.37 0
4549.53 0
4549.68 0
4549.84 0
4549.99 0
4550.15 0
4550.30 1
4550.45 11
4550.61 18
4550.76 22
4550.92 22
4551.07 19
4551.23 15
4551.38 12
4551.54 10
4551.69 10
4551.85 13
4552.00 18
4552.16 25
4552.31 33
4552.47 42
4552.62 52
4552.78 62
4552.93 72
4553.08 79
4553.24 86
4553.39 90
4553.55 94
4553.70 96
4553.86 99
4554.01 104
4554.17 110
4554.32 117
4554.48 123
4554.63 129
4554.79 133
4554.94 134
4555.10 131
4555.25 125
4555.41 117
4555.56 109
4555.72 104
4555.87 101
4556.03 100
4556.18 102
4556.33 105
4556.49 109
4556.64 111
4556.80 113
4556.95 114
4557.11 115
4557.26 116
4557.42 117
4557.57 118
4557.73 117
4557.88 115
4558.04 112
4558.19 106
4558.35 99
4558.50 91
4558.66 83
4558.81 75
4558.97 67
4559.12 58
4559.28 50
4559.43 43
4559.59 40
4559.74 40
4559.90 46
4560.05 57
4560.21 71
4560.36 86
4560.52 99
4560.67 109
4560.82 115
4560.98 116
4561.13 114
4561.29 111
4561.44 108
4561.60 107
4561.75 106
4561.91 105
4562.06 103
4562.22 99
4562.37 92
4562.53 84
4562.68 76
4562.84 68
4562.99 62
4563.15 57
4563.30 53
4563.46 50
4563.61 47
4563.77 46
4563.92 45
4564.08 47
4564.23 51
4564.39 58
4564.54 66
4564.70 75
4564.85 83
4565.01 90
4565.16 94
4565.32 96
4565.47 96
4565.63 93
4565.78 87
4565.94 81
4566.09 73
4566.25 66
4566.40 61
4566.56 59
4566.71 62
4566.87 67
4567.02 76
4567.18 86
4567.33 96
4567.49 106
4567.64 114
4567.80 120
4567.95 125
4568.11 129
4568.26 133
4568.42 137
4568.57 141
4568.73 146
4568.88 150
4569.04 154
4569.19 155
4569.35 154
4569.50 151
4569.66 146
4569.81 141
4569.97 137
4570.12 136
4570.28 140
4570.43 147
4570.59 156
4570.74 167
4570.90 176
4571.05 185
4571.21 191
4571.36 196
4571.52 200
4571.67 205
4571.83 212
4571.98 220
4572.14 228
4572.29 235
4572.45 240
4572.60 243
4572.76 245
4572.91 246
4573.07 247
4573.22 248
4573.38 252
4573.53 256
4573.69 263
4573.84 271
4574.00 281
4574.15 291
4574.31 302
4574.46 314
4574.62 325
4574.77 334
4574.93 342
4575.08 346
4575.24 347
4575.39 347
4575.55 344
4575.70 342
4575.86 342
4576.01 345
4576.17 352
4576.33 362
4576.48 375
4576.64 388
4576.79 401
4576.95 413
4577.10 423
4577.26 433
4577.41 441
4577.57 449
4577.72 457
4577.88 465
4578.03 472
4578.19 478
4578.34 483
4578.50 487
4578.65 491
4578.81 493
4578.96 495
4579.12 498
4579.27 501
4579.43 504
4579.58 508
4579.74 512
4579.89 516
4580.05 517
4580.20 516
4580.36 511
4580.51 502
4580.67 489
4580.83 474
4580.98 457
4581.14 439
4581.29 421
4581.45 403
4581.60 385
4581.76 368
4581.91 351
4582.07 334
4582.22 318
4582.38 303
4582.53 290
4582.69 279
4582.84 272
4583.00 266
4583.15 262
4583.31 260
4583.46 258
4583.62 257
4583.77 256
4583.93 255
4584.09 253
4584.24 252
4584.40 251
4584.55 249
4584.71 248
4584.86 246
4585.02 243
4585.17 238
4585.33 233
4585.48 225
4585.64 216
4585.79 205
4585.95 193
4586.10 182
4586.26 172
4586.41 163
4586.57 156
4586.73 151
4586.88 149
4587.04 148
4587.19 148
4587.35 149
4587.50 149
4587.66 149
4587.81 149
4587.97 147
4588.12 146
4588.28 145
4588.43 144
4588.59 145
4588.74 147
4588.90 150
4589.06 153
4589.21 157
4589.37 160
4589.52 163
4589.68 164
4589.83 164
4589.99 161
4590.14 156
4590.30 150
4590.45 142
4590.61 135
4590.76 128
4590.92 122
4591.07 117
4591.23 113
4591.39 110
4591.54 108
4591.70 107
4591.85 106
4592.01 106
4592.16 106
4592.32 106
4592.47 106
4592.63 105
4592.78 103
4592.94 99
4593.10 95
4593.25 91
4593.41 88
4593.56 87
4593.72 89
4593.87 94
4594.03 103
4594.18 114
4594.34 127
4594.49 139
4594.65 148
4594.80 153
4594.96 154
4595.12 150
4595.27 143
4595.43 133
4595.58 122
4595.74 110
4595.89 98
4596.05 86
4596.20 75
4596.36 64
4596.52 54
4596.67 46
4596.83 41
4596.98 38
4597.14 40
4597.29 44
4597.45 51
4597.60 59
4597.76 68
4597.91 75
4598.07 82
4598.23 86
4598.38 88
4598.54 90
4598.69 90
4598.85 88
4599.00 86
4599.16 83
4599.31 80
4599.47 79
4599.63 78
4599.78 80
4599.94 84
4600.09 89
4600.25 94
4600.40 99
4600.56 102
4600.71 103
4600.87 102
4601.03 99
4601.18 94
4601.34 90
4601.49 85
4601.65 81
4601.80 75
4601.96 69
4602.11 62
4602.27 54
4602.43 45
4602.58 36
4602.74 28
4602.89 22
4603.05 17
4603.20 16
4603.36 17
4603.51 21
4603.67 28
4603.83 36
4603.98 46
4604.14 56
4604.29 65
4604.45 73
4604.60 77
4604.76 78
4604.91 77
4605.07 75
4605.23 74
4605.38 75
4605.54 79
4605.69 86
4605.85 97
4606.00 109
4606.16 122
4606.32 134
4606.47 145
4606.63 154
4606.78 163
4606.94 172
4607.09 182
4607.25 191
4607.40 201
4607.56 210
4607.72 217
4607.87 222
4608.03 225
4608.18 226
4608.34 227
4608.49 230
4608.65 233
4608.81 236
4608.96 240
4609.12 244
4609.27 246
4609.43 245
4609.58 242
4609.74 237
4609.90 231
4610.05 225
4610.21 219
4610.36 215
4610.52 212
4610.67 210
4610.83 210
4610.99 211
4611.14 213
4611.30 215
4611.45 217
4611.61 220
4611.76 221
4611.92 220
4612.08 216
4612.23 210
4612.39 201
4612.54 191
4612.70 181
4612.85 172
4613.01 166
4613.17 162
4613.32 162
4613.48 164
4613.63 167
4613.79 170
4613.95 171
4614.10 170
4614.26 168
4614.41 163
4614.57 158
4614.72 154
4614.88 151
4615.04 151
4615.19 153
4615.35 158
4615.50 163
4615.66 169
4615.81 174
4615.97 176
4616.13 175
4616.28 170
4616.44 162
4616.59 151
4616.75 138
4616.91 126
4617.06 117
4617.22 112
4617.37 112
4617.53 117
4617.68 127
4617.84 139
4618.00 153
4618.15 166
4618.31 178
4618.46 186
4618.62 191
4618.78 192
4618.93 191
4619.09 186
4619.24 180
4619.40 172
4619.55 165
4619.71 158
4619.87 151
4620.02 145
4620.18 140
4620.33 135
4620.49 133
4620.65 133
4620.80 136
4620.96 142
4621.11 150
4621.27 159
4621.43 167
4621.58 173
4621.74 176
4621.89 175
4622.05 170
4622.20 161
4622.36 149
4622.52 137
4622.67 126
4622.83 117
4622.98 113
4623.14 112
4623.30 114
4623.45 119
4623.61 123
4623.76 126
4623.92 127
4624.08 125
4624.23 121
4624.39 115
4624.54 110
4624.70 105
4624.86 102
4625.01 101
4625.17 103
4625.32 108
4625.48 116
4625.64 126
4625.79 137
4625.95 145
4626.10 150
4626.26 150
4626.42 143
4626.57 130
4626.73 113
4626.88 95
4627.04 79
4627.20 67
4627.35 62
4627.51 62
4627.66 67
4627.82 76
4627.98 87
4628.13 99
4628.29 110
4628.44 121
4628.60 132
4628.76 141
4628.91 150
4629.07 157
4629.22 163
4629.38 167
4629.54 171
4629.69 172
4629.85 172
4630.00 169
4630.16 164
4630.32 156
4630.47 147
4630.63 137
4630.78 127
4630.94 120
4631.10 116
4631.25 115
4631.41 116
4631.56 118
4631.72 121
4631.88 124
4632.03 126
4632.19 128
4632.34 130
4632.50 132
4632.66 134
4632.81 136
4632.97 138
4633.13 139
4633.28 139
4633.44 138
4633.59 134
4633.75 129
4633.91 123
4634.06 117
4634.22 109
4634.37 102
4634.53 95
4634.69 91
4634.84 88
4635.00 88
4635.15 90
4635.31 93
4635.47 96
4635.62 97
4635.78 96
4635.94 91
4636.09 85
4636.25 78
4636.40 74
4636.56 72
4636.72 75
4636.87 82
4637.03 92
4637.18 103
4637.34 111
4637.50 114
4637.65 112
4637.81 105
4637.97 93
4638.12 78
4638.28 63
4638.43 49
4638.59 38
4638.75 30
4638.90 24
4639.06 19
4639.22 17
4639.37 14
4639.53 13
4639.68 11
4639.84 10
4640.00 11
4640.15 11
4640.31 12
4640.46 13
4640.62 14
4640.78 14
4640.93 14
4641.09 15
4641.25 15
4641.40 16
4641.56 17
4641.71 19
4641.87 20
4642.03 21
4642.18 21
4642.34 20
4642.50 18
4642.65 17
4642.81 16
4642.96 17
4643.12 20
4643.28 24
4643.43 29
4643.59 34
4643.75 38
4643.90 41
4644.06 41
4644.21 40
4644.37 37
4644.53 34
4644.68 31
4644.84 28
4645.00 26
4645.15 25
4645.31 23
4645.47 21
4645.62 19
4645.78 15
4645.93 11
4646.09 8
4646.25 5
4646.40 3
4646.56 3
4646.72 4
4646.87 8
4647.03 12
4647.18 17
4647.34 21
4647.50 24
4647.65 26
4647.81 27
4647.97 27
4648.12 29
4648.28 32
4648.44 37
4648.59 44
4648.75 52
4648.90 59
4649.06 63
4649.22 65
4649.37 63
4649.53 59
4649.69 54
4649.84 48
4650.00 42
4650.16 37
4650.31 32
4650.47 27
4650.62 21
4650.78 14
4650.94 6
4651.09 0
4651.25 0
4651.41 0
4651.56 0
4651.72 0
4651.88 0
4652.03 0
4652.19 0
4652.35 1
4652.50 7
4652.66 12
4652.81 19
4652.97 25
4653.13 31
4653.28 38
4653.44 45
4653.60 50
4653.75 54
4653.91 56
4654.07 56
4654.22 54
4654.38 50
4654.54 45
4654.69 39
4654.85 33
4655.00 28
4655.16 23
4655.32 18
4655.47 13
4655.63 8
4655.79 4
4655.94 0
4656.10 0
4656.26 0
4656.41 0
4656.57 0
4656.73 0
4656.88 0
4657.04 0
4657.20 0
4657.35 0
4657.51 3
4657.67 11
4657.82 20
4657.98 30
4658.13 38
4658.29 43
4658.45 45
4658.60 45
4658.76 43
4658.92 42
4659.07 43
4659.23 46
4659.39 53
4659.54 62
4659.70 72
4659.86 83
4660.01 93
4660.17 100
4660.33 105
4660.48 106
4660.64 103
4660.80 97
4660.95 87
4661.11 76
4661.27 64
4661.42 53
4661.58 44
4661.74 39
4661.89 37
4662.05 38
4662.21 41
4662.36 44
4662.52 48
4662.67 51
4662.83 53
4662.99 54
4663.14 53
4663.30 51
4663.46 49
4663.61 46
4663.77 43
4663.93 40
4664.08 39
4664.24 39
4664.40 41
4664.55 46
4664.71 52
4664.87 60
4665.02 68
4665.18 76
4665.34 83
4665.49 89
4665.65 93
4665.81 96
4665.96 98
4666.12 98
4666.28 98
4666.43 97
4666.59 95
4666.75 92
4666.90 88
4667.06 83
4667.22 78
4667.37 72
4667.53 68
4667.69 65
4667.84 62
4668.00 60
4668.16 58
4668.31 55
4668.47 52
4668.63 50
4668.78 48
4668.94 49
4669.10 53
4669.25 58
4669.41 65
4669.57 72
4669.72 78
4669.88 82
4670.04 85
4670.19 86
4670.35 87
4670.51 89
4670.66 91
4670.82 94
4670.98 97
4671.13 99
4671.29 100
4671.45 98
4671.61 95
4671.76 89
4671.92 82
4672.08 76
4672.23 69
4672.39 64
4672.55 60
4672.70 57
4672.86 54
4673.02 51
4673.17 50
4673.33 50
4673.49 53
4673.64 58
4673.80 65
4673.96 74
4674.11 82
4674.27 88
4674.43 93
4674.58 95
4674.74 94
4674.90 91
4675.05 87
4675.21 81
4675.37 74
4675.52 65
4675.68 57
4675.84 48
4676.00 42
4676.15 38
4676.31 38
4676.47 41
4676.62 48
4676.78 55
4676.94 61
4677.09 64
4677.25 63
4677.41 59
4677.56 52
4677.72 46
4677.88 41
4678.03 41
4678.19 44
4678.35 51
4678.50 59
4678.66 65
4678.82 69
4678.98 69
4679.13 66
4679.29 61
4679.45 56
4679.60 54
4679.76 53
4679.92 56
4680.07 61
4680.23 68
4680.39 76
4680.54 84
4680.70 92
4680.86 99
4681.01 105
4681.17 110
4681.33 113
4681.49 115
4681.64 115
4681.80 115
4681.96 115
4682.11 116
4682.27 119
4682.43 124
4682.58 130
4682.74 138
4682.90 144
4683.05 150
4683.21 152
4683.37 152
4683.53 149
4683.68 143
4683.84 135
4684.00 127
4684.15 120
4684.31 114
4684.47 111
4684.62 110
4684.78 113
4684.94 121
4685.10 132
4685.25 147
4685.41 164
4685.57 182
4685.72 199
4685.88 214
4686.04 225
4686.19 233
4686.35 237
4686.51 238
4686.67 237
4686.82 234
4686.98 230
4687.14 224
4687.29 217
4687.45 209
4687.61 201
4687.76 195
4687.92 190
4688.08 188
4688.24 189
4688.39 193
4688.55 197
4688.71 203
4688.86 207
4689.02 210
4689.18 211
4689.33 212
4689.49 212
4689.65 212
4689.81 212
4689.96 212
4690.12 210
4690.28 207
4690.43 202
4690.59 194
4690.75 184
4690.91 174
4691.06 164
4691.22 156
4691.38 150
4691.53 146
4691.69 146
4691.85 148
4692.00 152
4692.16 157
4692.32 162
4692.48 165
4692.63 166
4692.79 165
4692.95 162
4693.10 159
4693.26 155
4693.42 153
4693.58 153
4693.73 154
4693.89 157
4694.05 160
4694.20 162
4694.36 163
4694.52 162
4694.68 159
4694.83 154
4694.99 148
4695.15 143
4695.30 137
4695.46 132
4695.62 127
4695.78 123
4695.93 118
4696.09 112
4696.25 106
4696.40 99
4696.56 93
4696.72 86
4696.88 80
4697.03 74
4697.19 68
4697.35 62
4697.50 56
4697.66 51
4697.82 49
4697.98 48
4698.13 51
4698.29 55
4698.45 60
4698.60 65
4698.76 68
4698.92 68
4699.08 66
4699.23 61
4699.39 55
4699.55 50
4699.71 45
4699.86 43
4700.02 42
4700.18 44
4700.33 47
4700.49 51
4700.65 55
4700.81 59
4700.96 63
4701.12 66
4701.28 68
4701.43 68
4701.59 66
4701.75 63
4701.91 59
4702.06 53
4702.22 46
4702.38 40
4702.54 34
4702.69 29
4702.85 25
4703.01 22
4703.16 21
4703.32 22
4703.48 25
4703.64 28
4703.79 32
4703.95 35
4704.11 37
4704.27 36
4704.42 34
4704.58 31
4704.74 28
4704.89 25
4705.05 25
4705.21 27
4705.37 33
4705.52 40
4705.68 49
4705.84 59
4706.00 69
4706.15 77
4706.31 84
4706.47 87
4706.63 86
4706.78 82
4706.94 74
4707.10 63
4707.25 51
4707.41 38
4707.57 27
4707.73 20
4707.88 17
4708.04 19
4708.20 27
4708.36 38
4708.51 51
4708.67 63
4708.83 73
4708.99 78
4709.14 78
4709.30 74
4709.46 66
4709.62 56
4709.77 45
4709.93 35
4710.09 25
4710.24 16
4710.40 9
4710.56 4
4710.72 2
4710.87 4
4711.03 9
4711.19 17
4711.35 28
4711.50 41
4711.66 52
4711.82 61
4711.98 66
4712.13 68
4712.29 67
4712.45 63
4712.61 58
4712.76 53
4712.92 48
4713.08 43
4713.24 37
4713.39 29
4713.55 20
4713.71 9
4713.87 0
4714.02 0
4714.18 0
4714.34 0
4714.50 0
4714.65 0
4714.81 0
4714.97 0
4715.13 1
4715.28 11
4715.44 22
4715.60 31
4715.76 38
4715.91 41
4716.07 41
4716.23 36
4716.39 27
4716.54 17
4716.70 6
4716.86 0
4717.02 0
4717.17 0
4717.33 0
4717.49 0
4717.65 1
4717.80 7
4717.96 12
4718.12 15
4718.28 17
4718.43 17
4718.59 16
4718.75 15
4718.91 13
4719.06 11
4719.22 9
4719.38 7
4719.54 5
4719.69 5
4719.85 6
4720.01 9
4720.17 13
4720.32 18
4720.48 22
4720.64 25
4720.80 27
4720.95 28
4721.11 27
4721.27 26
4721.43 25
4721.58 23
4721.74 22
4721.90 21
4722.06 19
4722.21 18
4722.37 17
4722.53 18
4722.69 20
4722.84 23
4723.00 27
4723.16 31
4723.32 34
4723.48 34
4723.63 34
4723.79 32
4723.95 31
4724.11 32
4724.26 36
4724.42 43
4724.58 52
4724.74 63
4724.89 73
4725.05 81
4725.21 87
4725.37 89
4725.52 89
4725.68 87
4725.84 85
4726.00 84
4726.16 84
4726.31 86
4726.47 89
4726.63 93
4726.79 98
4726.94 103
4727.10 109
4727.26 116
4727.42 124
4727.57 133
4727.73 143
4727.89 154
4728.05 164
4728.21 173
4728.36 181
4728.52 187
4728.68 193
4728.84 197
4728.99 199
4729.15 200
4729.31 198
4729.47 194
4729.62 187
4729.78 178
4729.94 169
4730.10 159
4730.26 150
4730.41 143
4730.57 140
4730.73 141
4730.89 145
4731.04 152
4731.20 162
4731.36 173
4731.52 184
4731.68 195
4731.83 204
4731.99 210
4732.15 214
4732.31 215
4732.46 212
4732.62 208
4732.78 203
4732.94 198
4733.10 194
4733.25 193
4733.41 193
4733.57 195
4733.73 198
4733.88 201
4734.04 203
4734.20 205
4734.36 205
4734.52 204
4734.67 201
4734.83 196
4734.99 188
4735.15 178
4735.30 166
4735.46 152
4735.62 139
4735.78 127
4735.94 118
4736.09 112
4736.25 110
4736.41 109
4736.57 110
4736.72 110
4736.88 109
4737.04 106
4737.20 101
4737.36 96
4737.51 90
4737.67 85
4737.83 81
4737.99 77
4738.15 74
4738.30 72
4738.46 70
4738.62 67
4738.78 64
4738.93 61
4739.09 59
4739.25 57
4739.41 55
4739.57 55
4739.72 55
4739.88 56
4740.04 55
4740.20 55
4740.36 54
4740.51 53
4740.67 52
4740.83 51
4740.99 51
4741.15 51
4741.30 52
4741.46 52
4741.62 52
4741.78 52
4741.93 52
4742.09 54
4742.25 56
4742.41 60
4742.57 64
4742.72 69
4742.88 74
4743.04 77
4743.20 79
4743.36 80
4743.51 78
4743.67 76
4743.83 73
4743.99 69
4744.15 65
4744.30 61
4744.46 55
4744.62 49
4744.78 43
4744.94 35
4745.09 29
4745.25 23
4745.41 20
4745.57 20
4745.73 22
4745.88 25
4746.04 29
4746.20 33
4746.36 36
4746.52 37
4746.67 38
4746.83 39
4746.99 41
4747.15 45
4747.31 50
4747.46 56
4747.62 63
4747.78 68
4747.94 72
4748.10 74
4748.25 74
4748.41 72
4748.57 68
4748.73 65
4748.89 62
4749.04 60
4749.20 60
4749.36 60
4749.52 61
4749.68 62
4749.83 62
4749.99 60
4750.15 58
4750.31 57
4750.47 57
4750.62 60
4750.78 65
4750.94 71
4751.10 77
4751.26 82
4751.42 85
4751.57 85
4751.73 82
4751.89 77
4752.05 73
4752.21 70
4752.36 69
4752.52 71
4752.68 76
4752.84 81
4753.00 85
4753.15 87
4753.31 86
4753.47 82
4753.63 76
4753.79 71
4753.94 68
4754.10 68
4754.26 70
4754.42 75
4754.58 80
4754.74 86
4754.89 90
4755.05 92
4755.21 92
4755.37 90
4755.53 85
4755.68 78
4755.84 68
4756.00 58
4756.16 46
4756.32 35
4756.48 25
4756.63 18
4756.79 13
4756.95 10
4757.11 10
4757.27 12
4757.42 16
4757.58 21
4757.74 26
4757.90 29
4758.06 31
4758.22 29
4758.37 26
4758.53 19
4758.69 12
4758.85 5
4759.01 0
4759.16 0
4759.32 0
4759.48 0
4759.64 0
4759.80 1
4759.96 1
4760.11 0
4760.27 0
4760.43 0
4760.59 0
4760.75 0
4760.90 3
4761.06 12
4761.22 23
4761.38 34
4761.54 44
4761.70 52
4761.85 57
4762.01 60
4762.17 62
4762.33 64
4762.49 67
4762.65 71
4762.80 77
4762.96 82
4763.12 88
4763.28 91
4763.44 94
4763.60 94
4763.75 93
4763.91 92
4764.07 90
4764.23 89
4764.39 87
4764.55 86
4764.70 84
4764.86 81
4765.02 77
4765.18 73
4765.34 68
4765.50 64
4765.65 61
4765.81 58
4765.97 54
4766.13 51
4766.29 46
4766.45 42
4766.60 39
4766.76 38
4766.92 41
4767.08 48
4767.24 59
4767.40 74
4767.55 91
4767.71 108
4767.87 123
4768.03 135
4768.19 142
4768.35 145
4768.50 144
4768.66 137
4768.82 127
4768.98 115
4769.14 101
4769.30 87
4769.45 75
4769.61 66
4769.77 61
4769.93 60
4770.09 62
4770.25 66
4770.40 70
4770.56 76
4770.72 80
4770.88 85
4771.04 89
4771.20 94
4771.35 100
4771.51 105
4771.67 110
4771.83 114
4771.99 116
4772.15 116
4772.31 115
4772.46 113
4772.62 112
4772.78 114
4772.94 119
4773.10 126
4773.26 136
4773.41 148
4773.57 159
4773.73 168
4773.89 176
4774.05 180
4774.21 181
4774.37 180
4774.52 178
4774.68 175
4774.84 173
4775.00 171
4775.16 171
4775.32 171
4775.47 172
4775.63 173
4775.79 173
4775.95 173
4776.11 174
4776.27 175
4776.43 179
4776.58 184
4776.74 191
4776.90 199
4777.06 207
4777.22 215
4777.38 220
4777.54 222
4777.69 222
4777.85 219
4778.01 214
4778.17 208
4778.33 203
4778.49 200
4778.64 199
4778.80 198
4778.96 197
4779.12 196
4779.28 191
4779.44 185
4779.60 175
4779.75 165
4779.91 154
4780.07 144
4780.23 136
4780.39 130
4780.55 127
4780.71 127
4780.86 129
4781.02 133
4781.18 139
4781.34 145
4781.50 152
4781.66 157
4781.82 162
4781.97 164
4782.13 163
4782.29 162
4782.45 158
4782.61 153
4782.77 148
4782.93 143
4783.08 138
4783.24 134
4783.40 130
4783.56 127
4783.72 126
4783.88 125
4784.04 125
4784.20 125
4784.35 125
4784.51 124
4784.67 123
4784.83 120
4784.99 115
4785.15 109
4785.31 102
4785.46 93
4785.62 84
4785.78 76
4785.94 69
4786.10 63
4786.26 60
4786.42 58
4786.58 58
4786.73 61
4786.89 63
4787.05 67
4787.21 71
4787.37 75
4787.53 79
4787.69 82
4787.84 84
4788.00 85
4788.16 85
4788.32 85
4788.48 84
4788.64 84
4788.80 86
4788.96 90
4789.11 95
4789.27 100
4789.43 105
4789.59 109
4789.75 112
4789.91 113
4790.07 112
4790.23 111
4790.38 108
4790.54 105
4790.70 102
4790.86 99
4791.02 95
4791.18 93
4791.34 91
4791.50 90
4791.65 89
4791.81 88
4791.97 85
4792.13 82
4792.29 77
4792.45 71
4792.61 66
4792.77 63
4792.92 63
4793.08 66
4793.24 70
4793.40 75
4793.56 79
4793.72 81
4793.88 80
4794.04 77
4794.19 71
4794.35 64
4794.51 58
4794.67 52
4794.83 49
4794.99 49
4795.15 53
4795.31 58
4795.46 64
4795.62 71
4795.78 76
4795.94 78
4796.10 78
4796.26 74
4796.42 69
4796.58 62
4796.74 56
4796.89 52
4797.05 50
4797.21 51
4797.37 54
4797.53 60
4797.69 67
4797.85 74
4798.01 79
4798.17 82
4798.32 82
4798.48 80
4798.64 75
4798.80 71
4798.96 67
4799.12 65
4799.28 65
4799.44 67
4799.59 70
4799.75 72
4799.91 73
4800.07 73
4800.23 71
4800.39 68
4800.55 66
4800.71 64
4800.87 64
4801.03 65
4801.18 68
4801.34 70
4801.50 73
4801.66 74
4801.82 74
4801.98 73
4802.14 73
4802.30 73
4802.46 76
4802.61 79
4802.77 85
4802.93 90
4803.09 95
4803.25 97
4803.41 98
4803.57 95
4803.73 91
4803.89 87
4804.04 82
4804.20 78
4804.36 75
4804.52 73
4804.68 72
4804.84 71
4805.00 70
4805.16 70
4805.32 69
4805.48 70
4805.63 71
4805.79 72
4805.95 74
4806.11 77
4806.27 82
4806.43 88
4806.59 94
4806.75 101
4806.91 107
4807.07 111
4807.22 113
4807.38 113
4807.54 112
4807.70 110
4807.86 109
4808.02 109
4808.18 110
4808.34 110
4808.50 109
4808.66 106
4808.81 101
4808.97 93
4809.13 85
4809.29 77
4809.45 69
4809.61 64
4809.77 61
4809.93 60
4810.09 60
4810.25 62
4810.41 65
4810.56 67
4810.72 70
4810.88 73
4811.04 76
4811.20 80
4811.36 85
4811.52 91
4811.68 96
4811.84 100
4812.00 103
4812.16 105
4812.31 107
4812.47 109
4812.63 111
4812.79 115
4812.95 120
4813.11 124
4813.27 127
4813.43 128
4813.59 126
4813.75 121
4813.91 116
4814.06 109
4814.22 103
4814.38 97
4814.54 92
4814.70 88
4814.86 83
4815.02 76
4815.18 69
4815.34 61
4815.50 53
4815.66 46
4815.82 41
4815.97 40
4816.13 41
4816.29 44
4816.45 50
4816.61 56
4816.77 63
4816.93 69
4817.09 75
4817.25 80
4817.41 84
4817.57 86
4817.73 86
4817.88 83
4818.04 76
4818.20 65
4818.36 52
4818.52 38
4818.68 24
4818.84 12
4819.00 4
4819.16 1
4819.32 2
4819.48 7
4819.64 14
4819.79 23
4819.95 32
4820.11 40
4820.27 47
4820.43 51
4820.59 53
4820.75 53
4820.91 51
4821.07 47
4821.23 43
4821.39 41
4821.55 40
4821.71 42
4821.87 47
4822.02 52
4822.18 58
4822.34 63
4822.50 66
4822.66 67
4822.82 66
4822.98 65
4823.14 64
4823.30 65
4823.46 68
4823.62 73
4823.78 78
4823.94 83
4824.09 85
4824.25 85
4824.41 80
4824.57 71
4824.73 60
4824.89 47
4825.05 35
4825.21 26
4825.37 22
4825.53 21
4825.69 25
4825.85 31
4826.01 38
4826.17 44
4826.33 48
4826.48 50
4826.64 48
4826.80 44
4826.96 39
4827.12 34
4827.28 31
4827.44 29
4827.60 29
4827.76 32
4827.92 37
4828.08 42
4828.24 45
4828.40 48
4828.56 49
4828.72 48
4828.87 46
4829.03 43
4829.19 40
4829.35 36
4829.51 31
4829.67 24
4829.83 15
4829.99 3
4830.15 0
4830.31 0
4830.47 0
4830.63 0
4830.79 0
4830.95 0
4831.11 0
4831.27 4
4831.43 13
4831.58 20
4831.74 23
4831.90 24
4832.06 23
4832.22 20
4832.38 17
4832.54 12
4832.70 8
4832.86 3
4833.02 0
4833.18 0
4833.34 0
4833.50 0
4833.66 0
4833.82 0
4833.98 0
4834.14 0
4834.30 0
4834.45 0
4834.61 3
4834.77 7
4834.93 11
4835.09 16
4835.25 20
4835.41 25
4835.57 28
4835.73 31
4835.89 33
4836.05 32
4836.21 29
4836.37 24
4836.53 17
4836.69 8
4836.85 0
4837.01 0
4837.17 0
4837.33 0
4837.48 0
4837.64 2
4837.80 14
4837.96 29
4838.12 45
4838.28 60
4838.44 73
4838.60 84
4838.76 91
4838.92 95
4839.08 96
4839.24 96
4839.40 94
4839.56 93
4839.72 93
4839.88 94
4840.04 96
4840.20 99
4840.36 102
4840.52 103
4840.68 102
4840.84 98
4840.99 91
4841.15 82
4841.31 73
4841.47 64
4841.63 58
4841.79 54
4841.95 54
4842.11 56
4842.27 59
4842.43 62
4842.59 64
4842.75 64
4842.91 63
4843.07 60
4843.23 56
4843.39 51
4843.55 47
4843.71 42
4843.87 37
4844.03 31
4844.19 25
4844.35 20
4844.51 17
4844.67 15
4844.83 17
4844.99 21
4845.14 27
4845.30 33
4845.46 39
4845.62 43
4845.78 46
4845.94 47
4846.10 47
4846.26 47
4846.42 46
4846.58 45
4846.74 43
4846.90 40
4847.06 38
4847.22 37
4847.38 39
4847.54 44
[truncated: 734,227 more chars]
