# Supplementary material for: Methylobacterium Species Promoting Rice and Barley Growth and Interaction Specificity Revealed with Whole-Cell Matrix-Assisted Laser Desorption / Ionization-Time-of-Flight Mass Spectrometry (MALDI-TOF/MS) Analysis
Source: PLoS One. 2015 Jun 8;10(6):e0129509. doi: 10.1371/journal.pone.0129509 (PMC4460032; doi:10.1371/journal.pone.0129509)
Supplement: S1 Data — (ZIP) [file pone.0129509.s001.zip › Supplementary data 1 (ms type strains)/M_jeotgali LMG 23639T.txt]

781.52 0
781.58 0
781.65 0
781.71 0
781.78 0
781.84 0
781.90 0
781.97 0
782.03 0
782.10 0
782.16 0
782.22 0
782.29 0
782.35 0
782.42 0
782.48 0
782.54 0
782.61 0
782.67 0
782.74 0
782.80 0
782.87 0
782.93 0
782.99 0
783.06 0
783.12 0
783.19 0
783.25 0
783.31 0
783.38 0
783.44 0
783.51 0
783.57 0
783.63 0
783.70 0
783.76 0
783.83 0
783.89 0
783.95 0
784.02 0
784.08 0
784.15 0
784.21 0
784.28 0
784.34 0
784.40 0
784.47 0
784.53 0
784.60 0
784.66 0
784.72 0
784.79 0
784.85 0
784.92 0
784.98 0
785.05 0
785.11 0
785.17 0
785.24 0
785.30 0
785.37 0
785.43 0
785.49 0
785.56 0
785.62 0
785.69 0
785.75 0
785.82 0
785.88 0
785.94 0
786.01 0
786.07 0
786.14 0
786.20 0
786.26 0
786.33 0
786.39 0
786.46 0
786.52 0
786.59 0
786.65 0
786.71 0
786.78 0
786.84 0
786.91 0
786.97 0
787.04 0
787.10 0
787.16 0
787.23 0
787.29 0
787.36 0
787.42 0
787.48 0
787.55 0
787.61 0
787.68 0
787.74 0
787.81 0
787.87 0
787.93 0
788.00 0
788.06 0
788.13 0
788.19 0
788.26 0
788.32 0
788.38 0
788.45 0
788.51 0
788.58 0
788.64 0
788.71 0
788.77 0
788.83 0
788.90 0
788.96 0
789.03 0
789.09 0
789.16 0
789.22 0
789.29 0
789.35 0
789.41 0
789.48 0
789.54 0
789.61 0
789.67 0
789.74 0
789.80 0
789.86 0
789.93 0
789.99 0
790.06 0
790.12 0
790.19 0
790.25 0
790.31 0
790.38 0
790.44 0
790.51 0
790.57 0
790.64 0
790.70 0
790.77 0
790.83 0
790.89 0
790.96 0
791.02 0
791.09 0
791.15 0
791.22 0
791.28 0
791.35 0
791.41 0
791.47 0
791.54 0
791.60 0
791.67 0
791.73 0
791.80 0
791.86 0
791.92 0
791.99 0
792.05 0
792.12 0
792.18 0
792.25 0
792.31 0
792.38 0
792.44 0
792.51 0
792.57 0
792.63 0
792.70 0
792.76 0
792.83 0
792.89 0
792.96 0
793.02 0
793.09 0
793.15 0
793.21 0
793.28 0
793.34 0
793.41 0
793.47 0
793.54 0
793.60 0
793.67 0
793.73 0
793.79 0
793.86 0
793.92 0
793.99 0
794.05 0
794.12 0
794.18 0
794.25 0
794.31 0
794.38 0
794.44 0
794.50 0
794.57 0
794.63 0
794.70 0
794.76 0
794.83 0
794.89 0
794.96 0
795.02 0
795.09 0
795.15 0
795.21 0
795.28 0
795.34 0
795.41 0
795.47 0
795.54 0
795.60 0
795.67 0
795.73 0
795.80 0
795.86 0
795.93 0
795.99 0
796.05 0
796.12 0
796.18 0
796.25 0
796.31 0
796.38 0
796.44 0
796.51 0
796.57 0
796.64 0
796.70 0
796.77 0
796.83 0
796.89 0
796.96 0
797.02 0
797.09 0
797.15 0
797.22 0
797.28 0
797.35 0
797.41 0
797.48 0
797.54 0
797.61 0
797.67 0
797.74 0
797.80 0
797.86 0
797.93 0
797.99 0
798.06 0
798.12 0
798.19 0
798.25 0
798.32 0
798.38 0
798.45 0
798.51 0
798.58 0
798.64 0
798.71 0
798.77 0
798.83 0
798.90 0
798.96 0
799.03 0
799.09 0
799.16 0
799.22 0
799.29 0
799.35 0
799.42 0
799.48 0
799.55 0
799.61 0
799.68 0
799.74 0
799.81 0
799.87 0
799.94 0
800.00 0
800.07 0
800.13 0
800.19 0
800.26 0
800.32 0
800.39 0
800.45 0
800.52 0
800.58 0
800.65 0
800.71 0
800.78 0
800.84 0
800.91 0
800.97 0
801.04 0
801.10 0
801.17 0
801.23 0
801.30 0
801.36 0
801.43 0
801.49 0
801.56 0
801.62 0
801.69 0
801.75 0
801.81 0
801.88 0
801.94 0
802.01 0
802.07 0
802.14 0
802.20 0
802.27 0
802.33 0
802.40 0
802.46 0
802.53 0
802.59 0
802.66 0
802.72 0
802.79 0
802.85 0
802.92 0
802.98 0
803.05 0
803.11 0
803.18 0
803.24 0
803.31 0
803.37 0
803.44 0
803.50 0
803.57 0
803.63 0
803.70 0
803.76 0
803.83 0
803.89 0
803.96 0
804.02 0
804.09 0
804.15 0
804.22 0
804.28 0
804.35 0
804.41 0
804.48 0
804.54 0
804.61 0
804.67 0
804.74 0
804.80 0
804.87 0
804.93 0
805.00 0
805.06 0
805.13 0
805.19 0
805.26 0
805.32 0
805.38 0
805.45 0
805.51 0
805.58 0
805.64 0
805.71 0
805.77 0
805.84 0
805.90 0
805.97 0
806.03 0
806.10 0
806.16 0
806.23 0
806.30 0
806.36 0
806.43 0
806.49 0
806.56 0
806.62 0
806.69 0
806.75 0
806.82 0
806.88 0
806.95 0
807.01 0
807.08 0
807.14 0
807.21 0
807.27 0
807.34 0
807.40 0
807.47 0
807.53 0
807.60 0
807.66 0
807.73 0
807.79 0
807.86 0
807.92 0
807.99 0
808.05 0
808.12 0
808.18 0
808.25 0
808.31 0
808.38 0
808.44 0
808.51 0
808.57 0
808.64 0
808.70 1
808.77 1
808.83 1
808.90 1
808.96 1
809.03 1
809.09 1
809.16 0
809.22 0
809.29 0
809.35 0
809.42 0
809.48 0
809.55 0
809.61 0
809.68 0
809.74 0
809.81 0
809.88 0
809.94 0
810.01 0
810.07 0
810.14 0
810.20 0
810.27 0
810.33 0
810.40 0
810.46 0
810.53 0
810.59 0
810.66 0
810.72 0
810.79 0
810.85 0
810.92 0
810.98 0
811.05 0
811.11 0
811.18 0
811.24 0
811.31 0
811.37 0
811.44 0
811.51 0
811.57 0
811.64 0
811.70 0
811.77 0
811.83 0
811.90 0
811.96 0
812.03 0
812.09 0
812.16 0
812.22 0
812.29 0
812.35 0
812.42 0
812.48 0
812.55 0
812.61 0
812.68 0
812.75 0
812.81 0
812.88 0
812.94 0
813.01 0
813.07 0
813.14 0
813.20 0
813.27 0
813.33 0
813.40 0
813.46 0
813.53 0
813.59 0
813.66 0
813.72 0
813.79 0
813.86 0
813.92 0
813.99 0
814.05 0
814.12 0
814.18 0
814.25 0
814.31 0
814.38 0
814.44 0
814.51 0
814.57 0
814.64 0
814.70 0
814.77 0
814.84 0
814.90 0
814.97 0
815.03 0
815.10 0
815.16 0
815.23 0
815.29 0
815.36 0
815.42 0
815.49 0
815.55 0
815.62 0
815.69 0
815.75 0
815.82 0
815.88 0
815.95 0
816.01 0
816.08 0
816.14 0
816.21 0
816.27 0
816.34 0
816.40 0
816.47 0
816.54 0
816.60 0
816.67 0
816.73 0
816.80 0
816.86 0
816.93 0
816.99 0
817.06 0
817.12 0
817.19 0
817.26 0
817.32 0
817.39 0
817.45 0
817.52 0
817.58 0
817.65 0
817.71 0
817.78 0
817.84 0
817.91 0
817.98 0
818.04 0
818.11 0
818.17 0
818.24 0
818.30 0
818.37 0
818.43 0
818.50 0
818.57 0
818.63 0
818.70 0
818.76 0
818.83 0
818.89 0
818.96 0
819.02 0
819.09 0
819.16 0
819.22 0
819.29 0
819.35 0
819.42 0
819.48 0
819.55 0
819.61 0
819.68 0
819.75 0
819.81 0
819.88 0
819.94 0
820.01 0
820.07 0
820.14 0
820.20 0
820.27 0
820.34 0
820.40 0
820.47 0
820.53 0
820.60 0
820.66 0
820.73 0
820.79 0
820.86 0
820.93 0
820.99 0
821.06 0
821.12 0
821.19 0
821.25 0
821.32 0
821.38 0
821.45 0
821.52 0
821.58 1
821.65 1
821.71 1
821.78 1
821.84 1
821.91 0
821.98 0
822.04 0
822.11 0
822.17 0
822.24 0
822.30 0
822.37 0
822.44 0
822.50 0
822.57 0
822.63 0
822.70 0
822.76 0
822.83 0
822.90 0
822.96 0
823.03 0
823.09 0
823.16 0
823.22 0
823.29 0
823.35 0
823.42 0
823.49 0
823.55 0
823.62 0
823.68 0
823.75 0
823.81 0
823.88 0
823.95 0
824.01 0
824.08 0
824.14 0
824.21 0
824.28 0
824.34 0
824.41 0
824.47 0
824.54 0
824.60 0
824.67 0
824.74 0
824.80 0
824.87 0
824.93 0
825.00 0
825.06 0
825.13 0
825.20 0
825.26 0
825.33 0
825.39 0
825.46 0
825.52 0
825.59 0
825.66 0
825.72 0
825.79 0
825.85 0
825.92 0
825.99 0
826.05 0
826.12 0
826.18 0
826.25 0
826.31 0
826.38 0
826.45 0
826.51 0
826.58 0
826.64 0
826.71 0
826.78 0
826.84 0
826.91 0
826.97 0
827.04 0
827.10 0
827.17 0
827.24 0
827.30 0
827.37 0
827.43 0
827.50 0
827.57 0
827.63 0
827.70 0
827.76 0
827.83 0
827.89 0
827.96 0
828.03 0
828.09 0
828.16 0
828.22 0
828.29 0
828.36 0
828.42 0
828.49 0
828.55 0
828.62 0
828.69 0
828.75 0
828.82 0
828.88 0
828.95 0
829.02 0
829.08 0
829.15 0
829.21 0
829.28 0
829.35 0
829.41 0
829.48 0
829.54 0
829.61 0
829.67 0
829.74 0
829.81 0
829.87 0
829.94 0
830.00 0
830.07 0
830.14 0
830.20 0
830.27 0
830.33 0
830.40 0
830.47 0
830.53 0
830.60 0
830.66 0
830.73 0
830.80 0
830.86 0
830.93 0
830.99 0
831.06 0
831.13 0
831.19 0
831.26 0
831.32 0
831.39 0
831.46 0
831.52 0
831.59 0
831.65 0
831.72 0
831.79 0
831.85 0
831.92 0
831.99 0
832.05 0
832.12 0
832.18 0
832.25 0
832.32 0
832.38 0
832.45 0
832.51 0
832.58 0
832.65 0
832.71 0
832.78 0
832.84 0
832.91 0
832.98 0
833.04 0
833.11 0
833.17 0
833.24 0
833.31 0
833.37 0
833.44 0
833.50 0
833.57 0
833.64 0
833.70 0
833.77 0
833.84 0
833.90 0
833.97 0
834.03 0
834.10 0
834.17 0
834.23 0
834.30 0
834.36 0
834.43 0
834.50 0
834.56 0
834.63 0
834.70 0
834.76 0
834.83 0
834.89 0
834.96 0
835.03 0
835.09 0
835.16 0
835.22 0
835.29 0
835.36 0
835.42 0
835.49 0
835.56 0
835.62 0
835.69 0
835.75 0
835.82 0
835.89 0
835.95 0
836.02 0
836.09 0
836.15 0
836.22 0
836.28 0
836.35 0
836.42 0
836.48 0
836.55 0
836.61 0
836.68 0
836.75 0
836.81 0
836.88 0
836.95 0
837.01 0
837.08 0
837.14 0
837.21 0
837.28 0
837.34 0
837.41 0
837.48 0
837.54 0
837.61 0
837.67 0
837.74 0
837.81 0
837.87 0
837.94 0
838.01 0
838.07 0
838.14 0
838.21 0
838.27 0
838.34 0
838.40 0
838.47 0
838.54 0
838.60 0
838.67 0
838.74 0
838.80 0
838.87 0
838.93 0
839.00 0
839.07 0
839.13 0
839.20 0
839.27 0
839.33 0
839.40 0
839.47 0
839.53 0
839.60 0
839.66 0
839.73 0
839.80 0
839.86 0
839.93 0
840.00 0
840.06 0
840.13 0
840.20 0
840.26 0
840.33 0
840.39 0
840.46 0
840.53 0
840.59 0
840.66 0
840.73 0
840.79 0
840.86 0
840.93 0
840.99 0
841.06 0
841.12 0
841.19 0
841.26 0
841.32 0
841.39 0
841.46 0
841.52 0
841.59 0
841.66 0
841.72 0
841.79 0
841.86 0
841.92 0
841.99 0
842.05 0
842.12 0
842.19 0
842.25 0
842.32 0
842.39 0
842.45 0
842.52 0
842.59 0
842.65 0
842.72 0
842.79 0
842.85 0
842.92 0
842.99 0
843.05 0
843.12 0
843.18 0
843.25 0
843.32 0
843.38 0
843.45 0
843.52 0
843.58 0
843.65 0
843.72 0
843.78 0
843.85 0
843.92 0
843.98 0
844.05 0
844.12 0
844.18 0
844.25 0
844.32 0
844.38 0
844.45 0
844.52 0
844.58 0
844.65 0
844.71 0
844.78 0
844.85 0
844.91 0
844.98 0
845.05 0
845.11 0
845.18 0
845.25 0
845.31 0
845.38 0
845.45 0
845.51 0
845.58 0
845.65 0
845.71 0
845.78 0
845.85 0
845.91 0
845.98 0
846.05 0
846.11 0
846.18 0
846.25 0
846.31 0
846.38 0
846.45 0
846.51 0
846.58 0
846.65 0
846.71 0
846.78 0
846.85 0
846.91 0
846.98 0
847.05 0
847.11 0
847.18 0
847.25 0
847.31 0
847.38 0
847.45 0
847.51 0
847.58 0
847.65 0
847.71 0
847.78 0
847.85 0
847.91 0
847.98 0
848.05 0
848.11 0
848.18 0
848.25 0
848.31 0
848.38 0
848.45 0
848.51 0
848.58 0
848.65 0
848.71 0
848.78 0
848.85 0
848.91 0
848.98 0
849.05 0
849.11 0
849.18 0
849.25 0
849.31 0
849.38 0
849.45 0
849.51 0
849.58 0
849.65 0
849.71 0
849.78 0
849.85 0
849.91 0
849.98 0
850.05 0
850.11 0
850.18 0
850.25 0
850.31 0
850.38 0
850.45 0
850.52 0
850.58 0
850.65 0
850.72 0
850.78 0
850.85 0
850.92 0
850.98 0
851.05 0
851.12 0
851.18 0
851.25 0
851.32 0
851.38 0
851.45 0
851.52 0
851.58 0
851.65 0
851.72 0
851.78 0
851.85 0
851.92 0
851.98 0
852.05 0
852.12 0
852.19 0
852.25 0
852.32 0
852.39 0
852.45 0
852.52 0
852.59 0
852.65 0
852.72 0
852.79 0
852.85 0
852.92 0
852.99 0
853.05 0
853.12 0
853.19 0
853.26 0
853.32 0
853.39 0
853.46 0
853.52 0
853.59 0
853.66 0
853.72 0
853.79 0
853.86 0
853.92 0
853.99 0
854.06 0
854.13 0
854.19 0
854.26 0
854.33 0
854.39 0
854.46 0
854.53 0
854.59 0
854.66 0
854.73 0
854.79 0
854.86 0
854.93 0
855.00 0
855.06 0
855.13 0
855.20 0
855.26 0
855.33 0
855.40 0
855.46 0
855.53 0
855.60 0
855.67 0
855.73 0
855.80 0
855.87 0
855.93 0
856.00 0
856.07 0
856.13 0
856.20 0
856.27 0
856.34 0
856.40 0
856.47 0
856.54 0
856.60 0
856.67 0
856.74 0
856.80 0
856.87 0
856.94 0
857.01 0
857.07 0
857.14 0
857.21 0
857.27 0
857.34 0
857.41 0
857.47 0
857.54 0
857.61 0
857.68 0
857.74 0
857.81 0
857.88 0
857.94 0
858.01 0
858.08 0
858.15 0
858.21 0
858.28 0
858.35 0
858.41 0
858.48 0
858.55 0
858.61 0
858.68 0
858.75 0
858.82 0
858.88 0
858.95 0
859.02 0
859.08 0
859.15 0
859.22 0
859.29 0
859.35 0
859.42 0
859.49 0
859.55 0
859.62 0
859.69 0
859.76 0
859.82 0
859.89 0
859.96 0
860.02 0
860.09 0
860.16 0
860.23 0
860.29 0
860.36 0
860.43 0
860.49 0
860.56 0
860.63 0
860.70 0
860.76 0
860.83 0
860.90 0
860.96 0
861.03 0
861.10 0
861.17 0
861.23 0
861.30 0
861.37 0
861.44 0
861.50 0
861.57 0
861.64 0
861.70 0
861.77 0
861.84 0
861.91 0
861.97 0
862.04 0
862.11 0
862.17 0
862.24 0
862.31 0
862.38 0
862.44 0
862.51 0
862.58 0
862.65 0
862.71 0
862.78 0
862.85 0
862.91 0
862.98 0
863.05 0
863.12 0
863.18 0
863.25 0
863.32 0
863.39 0
863.45 0
863.52 0
863.59 0
863.65 0
863.72 0
863.79 0
863.86 0
863.92 0
863.99 0
864.06 0
864.13 0
864.19 0
864.26 0
864.33 0
864.40 0
864.46 0
864.53 0
864.60 0
864.66 0
864.73 0
864.80 0
864.87 0
864.93 0
865.00 0
865.07 0
865.14 0
865.20 0
865.27 0
865.34 0
865.41 0
865.47 0
865.54 0
865.61 0
865.67 0
865.74 0
865.81 0
865.88 0
865.94 0
866.01 0
866.08 0
866.15 0
866.21 0
866.28 0
866.35 0
866.42 0
866.48 0
866.55 0
866.62 0
866.69 0
866.75 0
866.82 0
866.89 0
866.96 0
867.02 0
867.09 0
867.16 0
867.23 0
867.29 0
867.36 0
867.43 0
867.49 0
867.56 0
867.63 0
867.70 0
867.76 0
867.83 0
867.90 0
867.97 0
868.03 0
868.10 0
868.17 0
868.24 0
868.30 0
868.37 0
868.44 0
868.51 0
868.57 0
868.64 0
868.71 0
868.78 0
868.84 0
868.91 0
868.98 0
869.05 0
869.11 0
869.18 0
869.25 0
869.32 0
869.38 0
869.45 0
869.52 0
869.59 0
869.65 0
869.72 0
869.79 0
869.86 0
869.92 0
869.99 0
870.06 0
870.13 0
870.19 0
870.26 0
870.33 0
870.40 0
870.47 0
870.53 0
870.60 0
870.67 0
870.74 0
870.80 0
870.87 0
870.94 0
871.01 0
871.07 0
871.14 0
871.21 0
871.28 0
871.34 0
871.41 0
871.48 0
871.55 0
871.61 0
871.68 0
871.75 0
871.82 0
871.88 0
871.95 0
872.02 0
872.09 0
872.15 0
872.22 0
872.29 0
872.36 0
872.43 0
872.49 0
872.56 0
872.63 0
872.70 0
872.76 0
872.83 0
872.90 0
872.97 0
873.03 0
873.10 0
873.17 0
873.24 0
873.30 0
873.37 0
873.44 0
873.51 0
873.58 0
873.64 0
873.71 0
873.78 0
873.85 0
873.91 0
873.98 0
874.05 0
874.12 0
874.18 0
874.25 0
874.32 0
874.39 0
874.46 0
874.52 0
874.59 0
874.66 0
874.73 0
874.79 0
874.86 0
874.93 0
875.00 0
875.07 0
875.13 0
875.20 0
875.27 0
875.34 0
875.40 0
875.47 0
875.54 0
875.61 0
875.68 0
875.74 0
875.81 0
875.88 0
875.95 0
876.01 0
876.08 0
876.15 0
876.22 0
876.29 0
876.35 0
876.42 0
876.49 0
876.56 0
876.62 0
876.69 0
876.76 0
876.83 0
876.90 0
876.96 0
877.03 0
877.10 0
877.17 0
877.23 0
877.30 0
877.37 0
877.44 0
877.51 0
877.57 0
877.64 0
877.71 0
877.78 0
877.84 0
877.91 0
877.98 0
878.05 0
878.12 0
878.18 0
878.25 0
878.32 0
878.39 0
878.46 0
878.52 0
878.59 0
878.66 0
878.73 0
878.79 0
878.86 0
878.93 0
879.00 0
879.07 0
879.13 0
879.20 0
879.27 0
879.34 0
879.41 0
879.47 0
879.54 0
879.61 0
879.68 0
879.75 0
879.81 0
879.88 0
879.95 0
880.02 0
880.09 0
880.15 0
880.22 0
880.29 0
880.36 0
880.42 0
880.49 0
880.56 0
880.63 0
880.70 0
880.76 0
880.83 0
880.90 0
880.97 0
881.04 0
881.10 0
881.17 0
881.24 0
881.31 0
881.38 0
881.44 0
881.51 0
881.58 0
881.65 0
881.72 0
881.78 0
881.85 0
881.92 0
881.99 0
882.06 0
882.12 0
882.19 0
882.26 0
882.33 0
882.40 0
882.46 0
882.53 0
882.60 0
882.67 0
882.74 0
882.80 0
882.87 0
882.94 0
883.01 0
883.08 0
883.14 0
883.21 0
883.28 0
883.35 0
883.42 0
883.49 0
883.55 0
883.62 0
883.69 0
883.76 0
883.83 0
883.89 0
883.96 0
884.03 0
884.10 0
884.17 0
884.23 0
884.30 0
884.37 0
884.44 0
884.51 0
884.57 0
884.64 0
884.71 0
884.78 0
884.85 0
884.92 0
884.98 0
885.05 0
885.12 0
885.19 0
885.26 0
885.32 0
885.39 0
885.46 0
885.53 0
885.60 0
885.66 0
885.73 0
885.80 0
885.87 0
885.94 0
886.01 0
886.07 0
886.14 0
886.21 0
886.28 0
886.35 0
886.41 0
886.48 0
886.55 0
886.62 0
886.69 0
886.76 0
886.82 0
886.89 0
886.96 0
887.03 0
887.10 0
887.16 0
887.23 0
887.30 0
887.37 0
887.44 0
887.51 0
887.57 0
887.64 0
887.71 0
887.78 0
887.85 0
887.91 0
887.98 0
888.05 0
888.12 0
888.19 0
888.26 0
888.32 0
888.39 0
888.46 0
888.53 0
888.60 0
888.67 0
888.73 0
888.80 0
888.87 0
888.94 0
889.01 0
889.08 0
889.14 0
889.21 0
889.28 0
889.35 0
889.42 0
889.49 0
889.55 0
889.62 0
889.69 0
889.76 0
889.83 0
889.89 0
889.96 0
890.03 0
890.10 0
890.17 0
890.24 0
890.30 0
890.37 0
890.44 0
890.51 0
890.58 0
890.65 0
890.71 0
890.78 0
890.85 0
890.92 0
890.99 0
891.06 0
891.12 0
891.19 0
891.26 0
891.33 0
891.40 0
891.47 0
891.54 0
891.60 0
891.67 0
891.74 0
891.81 0
891.88 0
891.95 0
892.01 0
892.08 0
892.15 0
892.22 0
892.29 0
892.36 0
892.42 0
892.49 0
892.56 0
892.63 0
892.70 0
892.77 0
892.83 0
892.90 0
892.97 0
893.04 0
893.11 0
893.18 0
893.25 0
893.31 0
893.38 0
893.45 0
893.52 0
893.59 0
893.66 0
893.72 0
893.79 0
893.86 0
893.93 0
894.00 0
894.07 0
894.14 0
894.20 0
894.27 0
894.34 0
894.41 0
894.48 0
894.55 0
894.61 0
894.68 0
894.75 0
894.82 0
894.89 0
894.96 0
895.03 0
895.09 0
895.16 0
895.23 0
895.30 0
895.37 0
895.44 0
895.51 0
895.57 0
895.64 0
895.71 0
895.78 0
895.85 0
895.92 0
895.99 0
896.05 0
896.12 0
896.19 0
896.26 0
896.33 0
896.40 0
896.46 0
896.53 0
896.60 0
896.67 0
896.74 0
896.81 0
896.88 0
896.94 0
897.01 0
897.08 0
897.15 0
897.22 0
897.29 0
897.36 0
897.43 0
897.49 0
897.56 0
897.63 0
897.70 0
897.77 0
897.84 0
897.91 0
897.97 0
898.04 0
898.11 0
898.18 0
898.25 0
898.32 0
898.39 0
898.45 0
898.52 0
898.59 0
898.66 0
898.73 0
898.80 0
898.87 0
898.93 0
899.00 0
899.07 0
899.14 0
899.21 0
899.28 0
899.35 0
899.42 0
899.48 0
899.55 0
899.62 0
899.69 0
899.76 0
899.83 0
899.90 0
899.97 0
900.03 0
900.10 0
900.17 0
900.24 0
900.31 0
900.38 0
900.45 0
900.51 0
900.58 0
900.65 0
900.72 0
900.79 0
900.86 0
900.93 0
901.00 0
901.06 0
901.13 0
901.20 0
901.27 0
901.34 0
901.41 0
901.48 0
901.55 0
901.61 0
901.68 0
901.75 0
901.82 0
901.89 0
901.96 0
902.03 0
902.10 0
902.16 0
902.23 0
902.30 0
902.37 0
902.44 0
902.51 0
902.58 0
902.65 0
902.72 0
902.78 0
902.85 0
902.92 0
902.99 0
903.06 0
903.13 0
903.20 0
903.27 0
903.33 0
903.40 0
903.47 0
903.54 0
903.61 0
903.68 0
903.75 0
903.82 0
903.89 0
903.95 0
904.02 0
904.09 0
904.16 0
904.23 0
904.30 0
904.37 0
904.44 0
904.50 0
904.57 0
904.64 0
904.71 0
904.78 0
904.85 0
904.92 0
904.99 0
905.06 0
905.12 0
905.19 0
905.26 0
905.33 0
905.40 0
905.47 0
905.54 0
905.61 0
905.68 0
905.74 0
905.81 0
905.88 0
905.95 0
906.02 0
906.09 0
906.16 0
906.23 0
906.30 0
906.37 0
906.43 0
906.50 0
906.57 0
906.64 0
906.71 0
906.78 0
906.85 0
906.92 0
906.99 0
907.05 0
907.12 0
907.19 0
907.26 0
907.33 0
907.40 0
907.47 0
907.54 0
907.61 0
907.68 0
907.74 0
907.81 0
907.88 0
907.95 0
908.02 0
908.09 0
908.16 0
908.23 0
908.30 0
908.37 0
908.43 0
908.50 0
908.57 0
908.64 0
908.71 0
908.78 0
908.85 0
908.92 0
908.99 0
909.06 0
909.13 0
909.19 0
909.26 0
909.33 0
909.40 0
909.47 0
909.54 0
909.61 0
909.68 0
909.75 0
909.82 0
909.88 0
909.95 0
910.02 0
910.09 0
910.16 0
910.23 0
910.30 0
910.37 0
910.44 0
910.51 0
910.58 0
910.64 0
910.71 0
910.78 0
910.85 0
910.92 0
910.99 0
911.06 0
911.13 0
911.20 0
911.27 0
911.34 0
911.41 0
911.47 0
911.54 0
911.61 0
911.68 0
911.75 0
911.82 0
911.89 0
911.96 0
912.03 0
912.10 0
912.17 0
912.23 0
912.30 0
912.37 0
912.44 0
912.51 0
912.58 0
912.65 0
912.72 0
912.79 0
912.86 0
912.93 0
913.00 0
913.06 0
913.13 0
913.20 0
913.27 0
913.34 0
913.41 0
913.48 0
913.55 0
913.62 0
913.69 0
913.76 0
913.83 0
913.90 0
913.96 0
914.03 0
914.10 0
914.17 0
914.24 0
914.31 0
914.38 0
914.45 0
914.52 0
914.59 0
914.66 0
914.73 0
914.80 0
914.86 0
914.93 0
915.00 0
915.07 0
915.14 0
915.21 0
915.28 0
915.35 0
915.42 0
915.49 0
915.56 0
915.63 0
915.70 0
915.77 0
915.83 0
915.90 0
915.97 0
916.04 0
916.11 0
916.18 0
916.25 0
916.32 0
916.39 0
916.46 0
916.53 0
916.60 0
916.67 0
916.74 0
916.81 0
916.87 0
916.94 0
917.01 0
917.08 0
917.15 0
917.22 0
917.29 0
917.36 0
917.43 0
917.50 0
917.57 0
917.64 0
917.71 0
917.78 0
917.85 0
917.92 0
917.98 0
918.05 0
918.12 0
918.19 0
918.26 0
918.33 0
918.40 0
918.47 0
918.54 0
918.61 0
918.68 0
918.75 0
918.82 0
918.89 0
918.96 0
919.03 0
919.09 0
919.16 0
919.23 0
919.30 0
919.37 0
919.44 0
919.51 0
919.58 0
919.65 0
919.72 0
919.79 0
919.86 0
919.93 0
920.00 0
920.07 0
920.14 0
920.21 0
920.28 0
920.35 0
920.41 0
920.48 0
920.55 0
920.62 0
920.69 0
920.76 0
920.83 0
920.90 0
920.97 0
921.04 0
921.11 0
921.18 0
921.25 0
921.32 0
921.39 0
921.46 0
921.53 0
921.60 0
921.67 0
921.74 0
921.80 0
921.87 0
921.94 0
922.01 0
922.08 0
922.15 0
922.22 0
922.29 0
922.36 0
922.43 0
922.50 0
922.57 0
922.64 0
922.71 0
922.78 0
922.85 0
922.92 0
922.99 0
923.06 0
923.13 0
923.20 0
923.27 0
923.33 0
923.40 0
923.47 0
923.54 0
923.61 0
923.68 0
923.75 0
923.82 0
923.89 0
923.96 0
924.03 0
924.10 0
924.17 0
924.24 0
924.31 0
924.38 0
924.45 0
924.52 0
924.59 0
924.66 0
924.73 0
924.80 0
924.87 0
924.94 0
925.01 0
925.08 0
925.14 0
925.21 0
925.28 0
925.35 0
925.42 0
925.49 0
925.56 0
925.63 0
925.70 0
925.77 0
925.84 0
925.91 0
925.98 0
926.05 0
926.12 0
926.19 0
926.26 0
926.33 0
926.40 0
926.47 0
926.54 0
926.61 0
926.68 0
926.75 0
926.82 0
926.89 0
926.96 0
927.03 0
927.10 0
927.17 0
927.24 0
927.31 0
927.38 0
927.44 0
927.51 0
927.58 0
927.65 0
927.72 0
927.79 0
927.86 0
927.93 0
928.00 0
928.07 0
928.14 0
928.21 0
928.28 0
928.35 0
928.42 0
928.49 0
928.56 0
928.63 0
928.70 0
928.77 0
928.84 0
928.91 0
928.98 0
929.05 0
929.12 0
929.19 0
929.26 0
929.33 0
929.40 0
929.47 0
929.54 0
929.61 0
929.68 0
929.75 0
929.82 0
929.89 0
929.96 0
930.03 0
930.10 0
930.17 0
930.24 0
930.31 0
930.38 0
930.45 0
930.52 0
930.59 0
930.66 0
930.73 0
930.80 0
930.87 0
930.94 0
931.00 0
931.07 0
931.14 0
931.21 0
931.28 0
931.35 0
931.42 0
931.49 0
931.56 0
931.63 0
931.70 0
931.77 0
931.84 0
931.91 0
931.98 0
932.05 0
932.12 0
932.19 0
932.26 0
932.33 0
932.40 0
932.47 0
932.54 0
932.61 0
932.68 0
932.75 0
932.82 0
932.89 0
932.96 0
933.03 0
933.10 0
933.17 0
933.24 0
933.31 0
933.38 0
933.45 0
933.52 0
933.59 0
933.66 0
933.73 0
933.80 0
933.87 0
933.94 0
934.01 0
934.08 0
934.15 0
934.22 0
934.29 0
934.36 0
934.43 0
934.50 0
934.57 0
934.64 0
934.71 0
934.78 0
934.85 0
934.92 0
934.99 0
935.06 0
935.13 0
935.20 0
935.27 0
935.34 0
935.41 0
935.48 0
935.55 0
935.62 0
935.69 0
935.76 0
935.83 0
935.90 0
935.97 0
936.04 0
936.11 0
936.18 0
936.25 0
936.32 0
936.39 0
936.46 0
936.53 0
936.60 0
936.67 0
936.74 0
936.81 0
936.88 0
936.95 0
937.02 0
937.09 0
937.16 0
937.23 0
937.30 0
937.37 0
937.44 0
937.51 0
937.58 0
937.65 0
937.72 0
937.79 0
937.87 0
937.94 0
938.01 0
938.08 0
938.15 0
938.22 0
938.29 0
938.36 0
938.43 0
938.50 0
938.57 0
938.64 0
938.71 0
938.78 0
938.85 0
938.92 0
938.99 0
939.06 0
939.13 0
939.20 0
939.27 0
939.34 0
939.41 0
939.48 0
939.55 0
939.62 0
939.69 0
939.76 0
939.83 0
939.90 0
939.97 0
940.04 0
940.11 0
940.18 0
940.25 0
940.32 0
940.39 0
940.46 0
940.53 0
940.60 0
940.67 0
940.74 0
940.81 0
940.88 0
940.95 0
941.02 0
941.09 0
941.16 0
941.23 0
941.30 0
941.37 0
941.45 0
941.52 0
941.59 0
941.66 0
941.73 0
941.80 0
941.87 0
941.94 0
942.01 0
942.08 0
942.15 0
942.22 0
942.29 0
942.36 0
942.43 0
942.50 0
942.57 0
942.64 0
942.71 0
942.78 0
942.85 0
942.92 0
942.99 0
943.06 0
943.13 0
943.20 0
943.27 0
943.34 0
943.41 0
943.48 0
943.55 0
943.62 0
943.69 0
943.77 0
943.84 0
943.91 0
943.98 0
944.05 0
944.12 0
944.19 0
944.26 0
944.33 0
944.40 0
944.47 0
944.54 0
944.61 0
944.68 0
944.75 0
944.82 0
944.89 0
944.96 0
945.03 0
945.10 0
945.17 0
945.24 0
945.31 0
945.38 0
945.45 0
945.52 0
945.60 0
945.67 0
945.74 0
945.81 0
945.88 0
945.95 0
946.02 0
946.09 0
946.16 0
946.23 0
946.30 0
946.37 0
946.44 0
946.51 0
946.58 0
946.65 0
946.72 0
946.79 0
946.86 0
946.93 0
947.00 0
947.07 0
947.15 0
947.22 0
947.29 0
947.36 0
947.43 0
947.50 0
947.57 0
947.64 0
947.71 0
947.78 0
947.85 0
947.92 0
947.99 0
948.06 0
948.13 0
948.20 0
948.27 0
948.34 0
948.41 0
948.48 0
948.56 0
948.63 0
948.70 0
948.77 0
948.84 0
948.91 0
948.98 0
949.05 0
949.12 0
949.19 0
949.26 0
949.33 0
949.40 0
949.47 0
949.54 0
949.61 0
949.68 0
949.75 0
949.83 0
949.90 0
949.97 0
950.04 0
950.11 0
950.18 0
950.25 0
950.32 0
950.39 0
950.46 0
950.53 0
950.60 0
950.67 0
950.74 0
950.81 0
950.88 0
950.95 0
951.03 0
951.10 0
951.17 0
951.24 0
951.31 0
951.38 0
951.45 0
951.52 0
951.59 0
951.66 0
951.73 0
951.80 0
951.87 0
951.94 0
952.01 0
952.08 0
952.16 0
952.23 0
952.30 0
952.37 0
952.44 0
952.51 0
952.58 0
952.65 0
952.72 0
952.79 0
952.86 0
952.93 0
953.00 0
953.07 0
953.15 0
953.22 0
953.29 0
953.36 0
953.43 0
953.50 0
953.57 0
953.64 0
953.71 0
953.78 0
953.85 0
953.92 0
953.99 0
954.06 0
954.14 0
954.21 0
954.28 0
954.35 0
954.42 0
954.49 0
954.56 0
954.63 0
954.70 0
954.77 0
954.84 0
954.91 0
954.98 0
955.06 0
955.13 0
955.20 0
955.27 0
955.34 0
955.41 0
955.48 0
955.55 0
955.62 0
955.69 0
955.76 0
955.83 0
955.90 0
955.98 0
956.05 0
956.12 0
956.19 0
956.26 0
956.33 0
956.40 0
956.47 0
956.54 0
956.61 0
956.68 0
956.75 0
956.83 0
956.90 0
956.97 0
957.04 0
957.11 0
957.18 0
957.25 0
957.32 0
957.39 0
957.46 0
957.53 0
957.60 0
957.68 0
957.75 0
957.82 0
957.89 0
957.96 0
958.03 0
958.10 0
958.17 0
958.24 0
958.31 0
958.38 0
958.46 0
958.53 0
958.60 0
958.67 0
958.74 0
958.81 0
958.88 0
958.95 0
959.02 0
959.09 0
959.16 0
959.24 0
959.31 0
959.38 0
959.45 0
959.52 0
959.59 0
959.66 0
959.73 0
959.80 0
959.87 0
959.94 0
960.02 0
960.09 0
960.16 0
960.23 0
960.30 0
960.37 0
960.44 0
960.51 0
960.58 0
960.65 0
960.73 0
960.80 0
960.87 0
960.94 0
961.01 0
961.08 0
961.15 0
961.22 0
961.29 0
961.36 0
961.44 0
961.51 0
961.58 0
961.65 0
961.72 0
961.79 0
961.86 0
961.93 0
962.00 0
962.07 0
962.15 0
962.22 0
962.29 0
962.36 0
962.43 0
962.50 0
962.57 0
962.64 0
962.71 0
962.78 0
962.86 0
962.93 0
963.00 0
963.07 0
963.14 0
963.21 0
963.28 0
963.35 0
963.42 0
963.50 0
963.57 0
963.64 0
963.71 0
963.78 0
963.85 0
963.92 0
963.99 0
964.06 0
964.14 0
964.21 0
964.28 0
964.35 0
964.42 0
964.49 0
964.56 0
964.63 0
964.70 0
964.78 0
964.85 0
964.92 0
964.99 0
965.06 0
965.13 0
965.20 0
965.27 0
965.34 0
965.42 0
965.49 0
965.56 0
965.63 0
965.70 0
965.77 0
965.84 0
965.91 0
965.98 0
966.06 0
966.13 0
966.20 0
966.27 0
966.34 0
966.41 0
966.48 0
966.55 0
966.63 0
966.70 0
966.77 0
966.84 0
966.91 0
966.98 0
967.05 0
967.12 0
967.20 0
967.27 0
967.34 0
967.41 0
967.48 0
967.55 0
967.62 0
967.69 0
967.77 0
967.84 0
967.91 0
967.98 0
968.05 0
968.12 0
968.19 0
968.26 0
968.34 0
968.41 0
968.48 0
968.55 0
968.62 0
968.69 0
968.76 0
968.83 0
968.91 0
968.98 0
969.05 0
969.12 0
969.19 0
969.26 0
969.33 0
969.40 0
969.48 0
969.55 0
969.62 0
969.69 0
969.76 0
969.83 0
969.90 0
969.97 0
970.05 0
970.12 0
970.19 0
970.26 0
970.33 0
970.40 0
970.47 0
970.55 0
970.62 0
970.69 0
970.76 0
970.83 0
970.90 0
970.97 0
971.04 0
971.12 0
971.19 0
971.26 0
971.33 0
971.40 0
971.47 0
971.54 0
971.62 0
971.69 0
971.76 0
971.83 0
971.90 0
971.97 0
972.04 0
972.12 0
972.19 0
972.26 0
972.33 0
972.40 0
972.47 0
972.54 0
972.62 0
972.69 0
972.76 0
972.83 0
972.90 0
972.97 1
973.04 1
973.12 1
973.19 0
973.26 0
973.33 0
973.40 0
973.47 0
973.54 0
973.62 0
973.69 0
973.76 0
973.83 0
973.90 0
973.97 0
974.04 0
974.12 0
974.19 0
974.26 0
974.33 0
974.40 0
974.47 0
974.54 0
974.62 0
974.69 0
974.76 0
974.83 0
974.90 0
974.97 0
975.05 0
975.12 0
975.19 0
975.26 0
975.33 0
975.40 0
975.47 0
975.55 0
975.62 0
975.69 0
975.76 0
975.83 0
975.90 0
975.98 0
976.05 0
976.12 0
976.19 0
976.26 0
976.33 0
976.40 0
976.48 0
976.55 0
976.62 0
976.69 0
976.76 0
976.83 0
976.91 0
976.98 0
977.05 0
977.12 0
977.19 0
977.26 0
977.33 0
977.41 0
977.48 0
977.55 0
977.62 0
977.69 0
977.76 0
977.84 0
977.91 1
977.98 1
978.05 1
978.12 1
978.19 1
978.27 1
978.34 1
978.41 1
978.48 1
978.55 1
978.62 1
978.70 1
978.77 1
978.84 0
978.91 0
978.98 0
979.05 0
979.13 0
979.20 0
979.27 0
979.34 0
979.41 0
979.48 1
979.56 1
979.63 1
979.70 0
979.77 0
979.84 0
979.91 0
979.99 0
980.06 0
980.13 0
980.20 0
980.27 0
980.34 0
980.42 0
980.49 0
980.56 0
980.63 0
980.70 0
980.77 0
980.85 0
980.92 0
980.99 0
981.06 0
981.13 0
981.20 0
981.28 0
981.35 0
981.42 0
981.49 0
981.56 0
981.64 0
981.71 0
981.78 0
981.85 0
981.92 0
981.99 0
982.07 0
982.14 0
982.21 0
982.28 0
982.35 0
982.42 0
982.50 0
982.57 0
982.64 0
982.71 0
982.78 0
982.86 0
982.93 0
983.00 0
983.07 0
983.14 0
983.21 0
983.29 0
983.36 0
983.43 0
983.50 0
983.57 0
983.65 0
983.72 0
983.79 0
983.86 0
983.93 0
984.00 0
984.08 0
984.15 0
984.22 0
984.29 0
984.36 0
984.44 0
984.51 0
984.58 0
984.65 0
984.72 0
984.79 0
984.87 0
984.94 0
985.01 0
985.08 0
985.15 0
985.23 0
985.30 0
985.37 0
985.44 0
985.51 0
985.59 0
985.66 0
985.73 0
985.80 0
985.87 0
985.94 0
986.02 0
986.09 0
986.16 0
986.23 0
986.30 0
986.38 0
986.45 0
986.52 0
986.59 0
986.66 0
986.74 0
986.81 0
986.88 0
986.95 0
987.02 0
987.10 0
987.17 0
987.24 0
987.31 0
987.38 0
987.46 0
987.53 0
987.60 0
987.67 0
987.74 0
987.82 0
987.89 0
987.96 0
988.03 0
988.10 0
988.18 0
988.25 0
988.32 0
988.39 0
988.46 0
988.54 0
988.61 0
988.68 0
988.75 0
988.82 0
988.90 0
988.97 0
989.04 0
989.11 0
989.18 0
989.26 0
989.33 0
989.40 0
989.47 0
989.54 0
989.62 0
989.69 0
989.76 0
989.83 0
989.90 0
989.98 0
990.05 0
990.12 0
990.19 0
990.26 0
990.34 0
990.41 0
990.48 0
990.55 0
990.62 0
990.70 0
990.77 0
990.84 0
990.91 0
990.98 0
991.06 0
991.13 0
991.20 0
991.27 0
991.35 0
991.42 0
991.49 0
991.56 0
991.63 1
991.71 1
991.78 0
991.85 0
991.92 0
991.99 0
992.07 0
992.14 0
992.21 0
992.28 0
992.35 0
992.43 0
992.50 0
992.57 0
992.64 0
992.72 0
992.79 0
992.86 1
992.93 1
993.00 1
993.08 1
993.15 1
993.22 1
993.29 1
993.37 1
993.44 1
993.51 0
993.58 0
993.65 0
993.73 0
993.80 0
993.87 0
993.94 1
994.01 1
994.09 1
994.16 0
994.23 0
994.30 0
994.38 0
994.45 0
994.52 0
994.59 0
994.66 0
994.74 0
994.81 0
994.88 1
994.95 1
995.03 1
995.10 1
995.17 1
995.24 1
995.31 0
995.39 0
995.46 0
995.53 0
995.60 0
995.68 0
995.75 0
995.82 0
995.89 0
995.97 0
996.04 0
996.11 0
996.18 0
996.25 0
996.33 0
996.40 0
996.47 0
996.54 0
996.62 0
996.69 0
996.76 0
996.83 0
996.90 0
996.98 0
997.05 0
997.12 1
997.19 1
997.27 1
997.34 1
997.41 1
997.48 1
997.56 1
997.63 0
997.70 0
997.77 0
997.85 0
997.92 0
997.99 0
998.06 0
998.13 0
998.21 0
998.28 0
998.35 0
998.42 0
998.50 0
998.57 0
998.64 0
998.71 0
998.79 0
998.86 0
998.93 0
999.00 0
999.08 0
999.15 0
999.22 0
999.29 0
999.36 0
999.44 0
999.51 0
999.58 0
999.65 0
999.73 0
999.80 0
999.87 0
999.94 0
1000.02 0
1000.09 0
1000.16 0
1000.23 0
1000.31 0
1000.38 1
1000.45 1
1000.52 1
1000.60 1
1000.67 1
1000.74 1
1000.81 1
1000.89 1
1000.96 1
1001.03 1
1001.10 1
1001.18 0
1001.25 0
1001.32 0
1001.39 0
1001.47 0
1001.54 0
1001.61 0
1001.68 0
1001.76 0
1001.83 0
1001.90 0
1001.97 0
1002.05 0
1002.12 0
1002.19 0
1002.26 0
1002.34 0
1002.41 0
1002.48 0
1002.55 1
1002.63 1
1002.70 1
1002.77 1
1002.84 1
1002.92 1
1002.99 1
1003.06 1
1003.13 1
1003.21 1
1003.28 0
1003.35 0
1003.42 0
1003.50 0
1003.57 0
1003.64 0
1003.71 0
1003.79 0
1003.86 0
1003.93 0
1004.00 0
1004.08 0
1004.15 0
1004.22 0
1004.29 0
1004.37 0
1004.44 0
1004.51 0
1004.58 0
1004.66 0
1004.73 0
1004.80 0
1004.87 0
1004.95 0
1005.02 0
1005.09 0
1005.16 0
1005.24 1
1005.31 1
1005.38 1
1005.46 1
1005.53 1
1005.60 0
1005.67 0
1005.75 0
1005.82 1
1005.89 1
1005.96 1
1006.04 1
1006.11 1
1006.18 1
1006.25 1
1006.33 1
1006.40 1
1006.47 1
1006.54 1
1006.62 1
1006.69 1
1006.76 1
1006.84 1
1006.91 1
1006.98 1
1007.05 1
1007.13 1
1007.20 1
1007.27 1
1007.34 1
1007.42 1
1007.49 1
1007.56 1
1007.64 0
1007.71 0
1007.78 0
1007.85 0
1007.93 0
1008.00 0
1008.07 0
1008.14 0
1008.22 0
1008.29 1
1008.36 1
1008.43 1
1008.51 1
1008.58 1
1008.65 1
1008.73 1
1008.80 1
1008.87 0
1008.94 0
1009.02 0
1009.09 0
1009.16 0
1009.23 0
1009.31 0
1009.38 1
1009.45 1
1009.53 1
1009.60 1
1009.67 1
1009.74 1
1009.82 1
1009.89 1
1009.96 1
1010.04 1
1010.11 0
1010.18 0
1010.25 0
1010.33 0
1010.40 0
1010.47 0
1010.54 0
1010.62 0
1010.69 0
1010.76 0
1010.84 0
1010.91 0
1010.98 0
1011.05 0
1011.13 0
1011.20 0
1011.27 0
1011.35 0
1011.42 0
1011.49 1
1011.56 1
1011.64 1
1011.71 1
1011.78 2
1011.86 2
1011.93 2
1012.00 2
1012.07 2
1012.15 2
1012.22 2
1012.29 2
1012.37 2
1012.44 2
1012.51 2
1012.58 2
1012.66 2
1012.73 2
1012.80 2
1012.88 2
1012.95 2
1013.02 2
1013.09 2
1013.17 2
1013.24 2
1013.31 2
1013.39 1
1013.46 1
1013.53 0
1013.60 0
1013.68 0
1013.75 0
1013.82 0
1013.90 0
1013.97 0
1014.04 0
1014.12 0
1014.19 0
1014.26 0
1014.33 0
1014.41 1
1014.48 1
1014.55 1
1014.63 1
1014.70 1
1014.77 1
1014.84 0
1014.92 0
1014.99 0
1015.06 0
1015.14 0
1015.21 0
1015.28 0
1015.36 0
1015.43 1
1015.50 1
1015.57 1
1015.65 1
1015.72 1
1015.79 1
1015.87 1
1015.94 1
1016.01 1
1016.09 0
1016.16 0
1016.23 0
1016.30 0
1016.38 0
1016.45 0
1016.52 0
1016.60 0
1016.67 0
1016.74 0
1016.82 0
1016.89 0
1016.96 0
1017.03 0
1017.11 0
1017.18 0
1017.25 0
1017.33 0
1017.40 0
1017.47 0
1017.55 0
1017.62 0
1017.69 1
1017.76 1
1017.84 1
1017.91 1
1017.98 1
1018.06 1
1018.13 1
1018.20 1
1018.28 1
1018.35 1
1018.42 0
1018.50 0
1018.57 0
1018.64 0
1018.71 0
1018.79 0
1018.86 0
1018.93 0
1019.01 0
1019.08 0
1019.15 0
1019.23 0
1019.30 0
1019.37 0
1019.45 0
1019.52 0
1019.59 0
1019.67 0
1019.74 1
1019.81 1
1019.88 1
1019.96 1
1020.03 1
1020.10 1
1020.18 1
1020.25 1
1020.32 1
1020.40 1
1020.47 1
1020.54 1
1020.62 1
1020.69 1
1020.76 1
1020.84 0
1020.91 0
1020.98 0
1021.06 0
1021.13 1
1021.20 1
1021.27 1
1021.35 1
1021.42 1
1021.49 2
1021.57 2
1021.64 2
1021.71 2
1021.79 2
1021.86 2
1021.93 2
1022.01 2
1022.08 2
1022.15 2
1022.23 3
1022.30 3
1022.37 3
1022.45 3
1022.52 3
1022.59 3
1022.67 3
1022.74 3
1022.81 3
1022.89 3
1022.96 3
1023.03 3
1023.11 3
1023.18 3
1023.25 3
1023.32 3
1023.40 2
1023.47 2
1023.54 2
1023.62 2
1023.69 2
1023.76 1
1023.84 1
1023.91 1
1023.98 1
1024.06 1
1024.13 1
1024.20 1
1024.28 1
1024.35 1
1024.42 1
1024.50 1
1024.57 1
1024.64 1
1024.72 1
1024.79 1
1024.86 1
1024.94 1
1025.01 0
1025.08 0
1025.16 0
1025.23 0
1025.30 0
1025.38 0
1025.45 0
1025.52 0
1025.60 0
1025.67 0
1025.74 0
1025.82 1
1025.89 1
1025.96 2
1026.04 2
1026.11 3
1026.18 3
1026.26 3
1026.33 3
1026.40 3
1026.48 2
1026.55 2
1026.62 2
1026.70 1
1026.77 1
1026.84 1
1026.92 1
1026.99 1
1027.06 1
1027.14 1
1027.21 1
1027.28 1
1027.36 0
1027.43 0
1027.50 0
1027.58 0
1027.65 0
1027.73 0
1027.80 0
1027.87 0
1027.95 0
1028.02 0
1028.09 0
1028.17 1
1028.24 1
1028.31 1
1028.39 1
1028.46 1
1028.53 1
1028.61 1
1028.68 1
1028.75 1
1028.83 1
1028.90 1
1028.97 1
1029.05 2
1029.12 2
1029.19 1
1029.27 1
1029.34 1
1029.41 0
1029.49 0
1029.56 0
1029.63 0
1029.71 0
1029.78 1
1029.86 1
1029.93 1
1030.00 1
1030.08 1
1030.15 0
1030.22 0
1030.30 0
1030.37 0
1030.44 0
1030.52 0
1030.59 0
1030.66 0
1030.74 0
1030.81 0
1030.88 0
1030.96 1
1031.03 1
1031.11 1
1031.18 1
1031.25 2
1031.33 2
1031.40 2
1031.47 2
1031.55 2
1031.62 2
1031.69 1
1031.77 1
1031.84 2
1031.91 2
1031.99 2
1032.06 2
1032.13 3
1032.21 3
1032.28 3
1032.36 2
1032.43 2
1032.50 2
1032.58 2
1032.65 1
1032.72 1
1032.80 1
1032.87 1
1032.94 1
1033.02 1
1033.09 1
1033.17 2
1033.24 2
1033.31 2
1033.39 2
1033.46 2
1033.53 2
1033.61 2
1033.68 2
1033.75 2
1033.83 2
1033.90 2
1033.98 3
1034.05 3
1034.12 3
1034.20 3
1034.27 3
1034.34 3
1034.42 2
1034.49 2
1034.56 2
1034.64 1
1034.71 1
1034.79 2
1034.86 2
1034.93 3
1035.01 3
1035.08 3
1035.15 4
1035.23 4
1035.30 4
1035.37 5
1035.45 5
1035.52 5
1035.60 4
1035.67 4
1035.74 3
1035.82 3
1035.89 2
1035.96 2
1036.04 2
1036.11 2
1036.19 3
1036.26 3
1036.33 4
1036.41 4
1036.48 5
1036.55 5
1036.63 5
1036.70 4
1036.78 4
1036.85 4
1036.92 4
1037.00 4
1037.07 4
1037.14 4
1037.22 4
1037.29 5
1037.37 5
1037.44 5
1037.51 5
1037.59 5
1037.66 5
1037.73 5
1037.81 5
1037.88 5
1037.96 5
1038.03 5
1038.10 5
1038.18 5
1038.25 5
1038.32 5
1038.40 5
1038.47 5
1038.55 5
1038.62 5
1038.69 6
1038.77 6
1038.84 6
1038.91 6
1038.99 6
1039.06 6
1039.14 6
1039.21 6
1039.28 6
1039.36 6
1039.43 6
1039.51 6
1039.58 6
1039.65 5
1039.73 5
1039.80 4
1039.87 4
1039.95 3
1040.02 4
1040.10 4
1040.17 4
1040.24 5
1040.32 5
1040.39 5
1040.47 4
1040.54 4
1040.61 4
1040.69 4
1040.76 4
1040.83 4
1040.91 4
1040.98 4
1041.06 3
1041.13 3
1041.20 3
1041.28 3
1041.35 2
1041.43 2
1041.50 2
1041.57 2
1041.65 2
1041.72 2
1041.80 2
1041.87 3
1041.94 3
1042.02 3
1042.09 3
1042.17 3
1042.24 3
1042.31 3
1042.39 3
1042.46 3
1042.53 3
1042.61 3
1042.68 3
1042.76 2
1042.83 2
1042.90 2
1042.98 2
1043.05 2
1043.13 2
1043.20 1
1043.27 1
1043.35 1
1043.42 0
1043.50 0
1043.57 0
1043.64 0
1043.72 0
1043.79 0
1043.87 0
1043.94 0
1044.01 0
1044.09 1
1044.16 1
1044.24 2
1044.31 2
1044.38 2
1044.46 2
1044.53 2
1044.61 2
1044.68 2
1044.75 2
1044.83 2
1044.90 3
1044.98 3
1045.05 3
1045.12 3
1045.20 3
1045.27 4
1045.35 4
1045.42 4
1045.49 3
1045.57 3
1045.64 3
1045.72 3
1045.79 3
1045.87 3
1045.94 3
1046.01 3
1046.09 3
1046.16 3
1046.24 3
1046.31 3
1046.38 2
1046.46 2
1046.53 2
1046.61 2
1046.68 2
1046.75 3
1046.83 3
1046.90 3
1046.98 3
1047.05 3
1047.12 2
1047.20 2
1047.27 1
1047.35 1
1047.42 1
1047.50 1
1047.57 1
1047.64 1
1047.72 2
1047.79 2
1047.87 2
1047.94 3
1048.01 3
1048.09 4
1048.16 4
1048.24 4
1048.31 5
1048.38 5
1048.46 5
1048.53 5
1048.61 5
1048.68 5
1048.76 5
1048.83 4
1048.90 4
1048.98 3
1049.05 3
1049.13 2
1049.20 2
1049.27 2
1049.35 2
1049.42 2
1049.50 3
1049.57 3
1049.65 4
1049.72 5
1049.79 5
1049.87 6
1049.94 6
1050.02 6
1050.09 5
1050.17 5
1050.24 4
1050.31 3
1050.39 3
1050.46 4
1050.54 4
1050.61 5
1050.68 7
1050.76 8
1050.83 10
1050.91 11
1050.98 12
1051.06 13
1051.13 14
1051.20 14
1051.28 14
1051.35 13
1051.43 12
1051.50 11
1051.58 10
1051.65 9
1051.72 8
1051.80 8
1051.87 7
1051.95 7
1052.02 6
1052.10 6
1052.17 5
1052.24 5
1052.32 4
1052.39 4
1052.47 4
1052.54 5
1052.62 6
1052.69 7
1052.76 8
1052.84 9
1052.91 9
1052.99 9
1053.06 9
1053.14 8
1053.21 7
1053.28 6
1053.36 5
1053.43 4
1053.51 4
1053.58 4
1053.66 5
1053.73 6
1053.80 7
1053.88 8
1053.95 10
1054.03 11
1054.10 11
1054.18 12
1054.25 12
1054.33 11
1054.40 11
1054.47 10
1054.55 8
1054.62 7
1054.70 6
1054.77 6
1054.85 5
1054.92 5
1054.99 5
1055.07 5
1055.14 5
1055.22 5
1055.29 5
1055.37 5
1055.44 5
1055.52 5
1055.59 6
1055.66 6
1055.74 6
1055.81 7
1055.89 7
1055.96 7
1056.04 6
1056.11 6
1056.18 5
1056.26 5
1056.33 4
1056.41 4
1056.48 5
1056.56 5
1056.63 6
1056.71 6
1056.78 7
1056.85 7
1056.93 7
1057.00 8
1057.08 8
1057.15 8
1057.23 8
1057.30 7
1057.38 7
1057.45 6
1057.53 6
1057.60 5
1057.67 5
1057.75 4
1057.82 4
1057.90 4
1057.97 4
1058.05 4
1058.12 3
1058.20 3
1058.27 3
1058.34 3
1058.42 3
1058.49 3
1058.57 4
1058.64 4
1058.72 4
1058.79 5
1058.87 5
1058.94 5
1059.02 5
1059.09 5
1059.16 5
1059.24 5
1059.31 5
1059.39 5
1059.46 5
1059.54 5
1059.61 5
1059.69 5
1059.76 6
1059.84 6
1059.91 6
1059.98 6
1060.06 6
1060.13 5
1060.21 4
1060.28 4
1060.36 3
1060.43 2
1060.51 2
1060.58 2
1060.66 2
1060.73 2
1060.80 2
1060.88 2
1060.95 3
1061.03 3
1061.10 4
1061.18 4
1061.25 5
1061.33 6
1061.40 6
1061.48 6
1061.55 5
1061.63 4
1061.70 3
1061.77 2
1061.85 1
1061.92 1
1062.00 1
1062.07 2
1062.15 2
1062.22 2
1062.30 3
1062.37 3
1062.45 3
1062.52 3
1062.60 3
1062.67 3
1062.74 3
1062.82 3
1062.89 3
1062.97 2
1063.04 2
1063.12 2
1063.19 2
1063.27 3
1063.34 3
1063.42 4
1063.49 5
1063.57 6
1063.64 7
1063.72 8
1063.79 9
1063.86 10
1063.94 10
1064.01 11
1064.09 10
1064.16 10
1064.24 9
1064.31 7
1064.39 6
1064.46 4
1064.54 3
1064.61 2
1064.69 2
1064.76 3
1064.84 4
1064.91 5
1064.99 6
1065.06 7
1065.14 7
1065.21 7
1065.28 6
1065.36 5
1065.43 5
1065.51 4
1065.58 4
1065.66 4
1065.73 4
1065.81 3
1065.88 3
1065.96 3
1066.03 3
1066.11 3
1066.18 4
1066.26 5
1066.33 5
1066.41 6
1066.48 7
1066.56 7
1066.63 8
1066.71 8
1066.78 8
1066.85 8
1066.93 8
1067.00 8
1067.08 8
1067.15 8
1067.23 8
1067.30 8
1067.38 9
1067.45 9
1067.53 9
1067.60 9
1067.68 10
1067.75 10
1067.83 10
1067.90 10
1067.98 10
1068.05 10
1068.13 10
1068.20 9
1068.28 9
1068.35 9
1068.43 8
1068.50 7
1068.58 6
1068.65 6
1068.73 6
1068.80 6
1068.88 7
1068.95 8
1069.03 9
1069.10 9
1069.17 10
1069.25 10
1069.32 11
1069.40 11
1069.47 11
1069.55 12
1069.62 12
1069.70 11
1069.77 11
1069.85 11
1069.92 10
1070.00 9
1070.07 9
1070.15 8
1070.22 8
1070.30 9
1070.37 9
1070.45 10
1070.52 11
1070.60 11
1070.67 11
1070.75 11
1070.82 11
1070.90 10
1070.97 9
1071.05 8
1071.12 7
1071.20 6
1071.27 5
1071.35 5
1071.42 4
1071.50 4
1071.57 5
1071.65 5
1071.72 5
1071.80 5
1071.87 5
1071.95 5
1072.02 4
1072.10 4
1072.17 3
1072.25 2
1072.32 1
1072.40 0
1072.47 0
1072.55 0
1072.62 0
1072.70 0
1072.77 0
1072.85 0
1072.92 0
1073.00 0
1073.07 1
1073.15 1
1073.22 1
1073.30 1
1073.37 1
1073.45 1
1073.52 1
1073.60 2
1073.67 2
1073.75 3
1073.82 4
1073.90 5
1073.97 6
1074.05 7
1074.12 8
1074.20 9
1074.27 10
1074.35 10
1074.42 10
1074.50 10
1074.57 10
1074.65 10
1074.72 9
1074.80 9
1074.87 10
1074.95 10
1075.02 11
1075.10 11
1075.17 12
1075.25 11
1075.32 11
1075.40 10
1075.47 9
1075.55 8
1075.62 7
1075.70 7
1075.77 6
1075.85 6
1075.93 5
1076.00 5
1076.08 5
1076.15 4
1076.23 4
1076.30 4
1076.38 4
1076.45 3
1076.53 3
1076.60 2
1076.68 1
1076.75 1
1076.83 1
1076.90 1
1076.98 1
1077.05 2
1077.13 4
1077.20 6
1077.28 8
1077.35 10
1077.43 11
1077.50 11
1077.58 11
1077.65 10
1077.73 10
1077.80 9
1077.88 8
1077.95 8
1078.03 8
1078.10 9
1078.18 9
1078.26 10
1078.33 11
1078.41 12
1078.48 13
1078.56 13
1078.63 13
1078.71 14
1078.78 13
1078.86 13
1078.93 13
1079.01 13
1079.08 13
1079.16 13
1079.23 13
1079.31 13
1079.38 12
1079.46 11
1079.53 10
1079.61 9
1079.68 8
1079.76 6
1079.83 5
1079.91 4
1079.99 3
1080.06 3
1080.14 3
1080.21 3
1080.29 3
1080.36 4
1080.44 4
1080.51 4
1080.59 5
1080.66 5
1080.74 5
1080.81 6
1080.89 6
1080.96 7
1081.04 9
1081.11 10
1081.19 11
1081.27 12
1081.34 13
1081.42 14
1081.49 14
1081.57 15
1081.64 15
1081.72 15
1081.79 15
1081.87 15
1081.94 15
1082.02 14
1082.09 14
1082.17 14
1082.24 14
1082.32 14
1082.40 14
1082.47 15
1082.55 16
1082.62 18
1082.70 19
1082.77 20
1082.85 21
1082.92 22
1083.00 22
1083.07 21
1083.15 20
1083.22 18
1083.30 17
1083.37 15
1083.45 14
1083.53 14
1083.60 13
1083.68 13
1083.75 13
1083.83 13
1083.90 13
1083.98 13
1084.05 12
1084.13 12
1084.20 13
1084.28 13
1084.35 14
1084.43 14
1084.51 14
1084.58 14
1084.66 14
1084.73 14
1084.81 14
1084.88 15
1084.96 16
1085.03 17
1085.11 19
1085.18 21
1085.26 21
1085.34 22
1085.41 21
1085.49 21
1085.56 20
1085.64 19
1085.71 18
1085.79 17
1085.86 17
1085.94 17
1086.01 17
1086.09 17
1086.17 18
1086.24 17
1086.32 17
1086.39 17
1086.47 16
1086.54 15
1086.62 14
1086.69 13
1086.77 12
1086.85 11
1086.92 11
1087.00 11
1087.07 11
1087.15 12
1087.22 13
1087.30 13
1087.37 14
1087.45 15
1087.52 15
1087.60 15
1087.68 15
1087.75 14
1087.83 13
1087.90 11
1087.98 9
1088.05 8
1088.13 7
1088.20 6
1088.28 6
1088.36 6
1088.43 6
1088.51 6
1088.58 6
1088.66 5
1088.73 5
1088.81 4
1088.88 4
1088.96 4
1089.04 4
1089.11 4
1089.19 4
1089.26 5
1089.34 6
1089.41 6
1089.49 7
1089.56 9
1089.64 10
1089.72 12
1089.79 14
1089.87 15
1089.94 16
1090.02 16
1090.09 16
1090.17 16
1090.25 15
1090.32 14
1090.40 13
1090.47 12
1090.55 11
1090.62 11
1090.70 11
1090.77 11
1090.85 11
1090.93 12
1091.00 13
1091.08 14
1091.15 15
1091.23 17
1091.30 18
1091.38 19
1091.46 20
1091.53 20
1091.61 20
1091.68 20
1091.76 20
1091.83 20
1091.91 19
1091.99 19
1092.06 19
1092.14 19
1092.21 19
1092.29 19
1092.36 19
1092.44 18
1092.51 17
1092.59 17
1092.67 17
1092.74 17
1092.82 17
1092.89 17
1092.97 17
1093.04 16
1093.12 16
1093.20 15
1093.27 15
1093.35 15
1093.42 15
1093.50 15
1093.57 16
1093.65 16
1093.73 17
1093.80 17
1093.88 17
1093.95 17
1094.03 17
1094.11 16
1094.18 15
1094.26 15
1094.33 14
1094.41 13
1094.48 13
1094.56 13
1094.64 13
1094.71 14
1094.79 14
1094.86 14
1094.94 15
1095.01 15
1095.09 16
1095.17 17
1095.24 18
1095.32 20
1095.39 22
1095.47 25
1095.54 28
1095.62 30
1095.70 32
1095.77 33
1095.85 34
1095.92 35
1096.00 35
1096.08 34
1096.15 33
1096.23 32
1096.30 30
1096.38 27
1096.45 25
1096.53 23
1096.61 21
1096.68 19
1096.76 19
1096.83 18
1096.91 18
1096.99 19
1097.06 19
1097.14 20
1097.21 22
1097.29 24
1097.36 25
1097.44 27
1097.52 29
1097.59 30
1097.67 31
1097.74 32
1097.82 32
1097.90 32
1097.97 32
1098.05 32
1098.12 31
1098.20 30
1098.28 29
1098.35 29
1098.43 29
1098.50 29
1098.58 29
1098.66 29
1098.73 28
1098.81 27
1098.88 25
1098.96 24
1099.03 22
1099.11 21
1099.19 19
1099.26 19
1099.34 18
1099.41 18
1099.49 18
1099.57 18
1099.64 17
1099.72 17
1099.79 16
1099.87 16
1099.95 16
1100.02 16
1100.10 16
1100.17 15
1100.25 15
1100.33 15
1100.40 14
1100.48 13
1100.55 13
1100.63 13
1100.71 13
1100.78 13
1100.86 13
1100.93 13
1101.01 14
1101.09 15
1101.16 16
1101.24 18
1101.31 20
1101.39 21
1101.47 22
1101.54 22
1101.62 21
1101.69 18
1101.77 16
1101.85 13
1101.92 10
1102.00 8
1102.07 8
1102.15 8
1102.23 9
1102.30 11
1102.38 13
1102.45 14
1102.53 15
1102.61 14
1102.68 13
1102.76 10
1102.83 8
1102.91 6
1102.99 3
1103.06 2
1103.14 0
1103.21 0
1103.29 0
1103.37 0
1103.44 0
1103.52 0
1103.59 0
1103.67 0
1103.75 0
1103.82 1
1103.90 2
1103.98 3
1104.05 4
1104.13 5
1104.20 6
1104.28 7
1104.36 7
1104.43 8
1104.51 8
1104.58 7
1104.66 7
1104.74 8
1104.81 8
1104.89 9
1104.96 10
1105.04 10
1105.12 10
1105.19 10
1105.27 9
1105.35 8
1105.42 6
1105.50 5
1105.57 3
1105.65 2
1105.73 0
1105.80 0
1105.88 0
1105.95 0
1106.03 0
1106.11 0
1106.18 0
1106.26 0
1106.34 0
1106.41 1
1106.49 3
1106.56 6
1106.64 9
1106.72 12
1106.79 15
1106.87 17
1106.94 19
1107.02 20
1107.10 20
1107.17 19
1107.25 17
1107.33 16
1107.40 14
1107.48 14
1107.55 13
1107.63 13
1107.71 14
1107.78 15
1107.86 15
1107.94 16
1108.01 16
1108.09 17
1108.16 18
1108.24 19
1108.32 20
1108.39 21
1108.47 22
1108.55 24
1108.62 26
1108.70 27
1108.77 28
1108.85 28
1108.93 28
1109.00 26
1109.08 25
1109.16 23
1109.23 22
1109.31 22
1109.38 23
1109.46 25
1109.54 27
1109.61 30
1109.69 31
1109.77 32
1109.84 32
1109.92 31
1109.99 29
1110.07 28
1110.15 26
1110.22 25
1110.30 25
1110.38 25
1110.45 26
1110.53 27
1110.61 28
1110.68 29
1110.76 30
1110.83 30
1110.91 29
1110.99 27
1111.06 25
1111.14 23
1111.22 20
1111.29 18
1111.37 17
1111.44 17
1111.52 17
1111.60 18
1111.67 20
1111.75 22
1111.83 24
1111.90 25
1111.98 26
1112.06 27
1112.13 28
1112.21 29
1112.28 29
1112.36 30
1112.44 31
1112.51 31
1112.59 32
1112.67 31
1112.74 31
1112.82 30
1112.90 30
1112.97 30
1113.05 30
1113.13 30
1113.20 30
1113.28 29
1113.35 28
1113.43 26
1113.51 24
1113.58 22
1113.66 20
1113.74 18
1113.81 18
1113.89 18
1113.97 18
1114.04 19
1114.12 21
1114.20 21
1114.27 22
1114.35 22
1114.42 20
1114.50 18
1114.58 16
1114.65 13
1114.73 11
1114.81 9
1114.88 9
1114.96 10
1115.04 12
1115.11 15
1115.19 19
1115.27 22
1115.34 25
1115.42 27
1115.50 27
1115.57 27
1115.65 27
1115.72 26
1115.80 26
1115.88 26
1115.95 27
1116.03 28
1116.11 29
1116.18 30
1116.26 31
1116.34 31
1116.41 31
1116.49 32
1116.57 33
1116.64 33
1116.72 33
1116.80 32
1116.87 31
1116.95 30
1117.03 28
1117.10 27
1117.18 26
1117.26 26
1117.33 27
1117.41 27
1117.48 27
1117.56 26
1117.64 26
1117.71 25
1117.79 24
1117.87 24
1117.94 24
1118.02 24
1118.10 24
1118.17 23
1118.25 21
1118.33 19
1118.40 17
1118.48 15
1118.56 13
1118.63 12
1118.71 12
1118.79 13
1118.86 14
1118.94 14
1119.02 15
1119.09 16
1119.17 17
1119.25 18
1119.32 20
1119.40 22
1119.48 24
1119.55 26
1119.63 27
1119.71 27
1119.78 26
1119.86 25
1119.94 23
1120.01 22
1120.09 21
1120.17 20
1120.24 20
1120.32 20
1120.40 19
1120.47 18
1120.55 18
1120.63 17
1120.70 16
1120.78 15
1120.86 15
1120.93 15
1121.01 16
1121.09 16
1121.16 17
1121.24 17
1121.32 17
1121.39 17
1121.47 17
1121.55 17
1121.62 18
1121.70 19
1121.78 20
1121.85 22
1121.93 24
1122.01 26
1122.08 28
1122.16 29
1122.24 30
1122.31 30
1122.39 30
1122.47 30
1122.54 30
1122.62 30
1122.70 30
1122.77 30
1122.85 29
1122.93 28
1123.00 27
1123.08 25
1123.16 24
1123.23 22
1123.31 20
1123.39 18
1123.46 17
1123.54 16
1123.62 15
1123.69 15
1123.77 16
1123.85 16
1123.92 17
1124.00 18
1124.08 18
1124.16 18
1124.23 17
1124.31 16
1124.39 16
1124.46 16
1124.54 16
1124.62 17
1124.69 18
1124.77 19
1124.85 20
1124.92 20
1125.00 19
1125.08 18
1125.15 18
1125.23 18
1125.31 19
1125.38 21
1125.46 23
1125.54 24
1125.61 25
1125.69 25
1125.77 24
1125.85 22
1125.92 19
1126.00 16
1126.08 13
1126.15 11
1126.23 8
1126.31 7
1126.38 5
1126.46 5
1126.54 6
1126.61 9
1126.69 12
1126.77 17
1126.84 21
1126.92 24
1127.00 27
1127.08 28
1127.15 28
1127.23 27
1127.31 26
1127.38 25
1127.46 23
1127.54 22
1127.61 20
1127.69 19
1127.77 17
1127.84 16
1127.92 16
1128.00 16
1128.07 16
1128.15 17
1128.23 17
1128.31 16
1128.38 15
1128.46 13
1128.54 11
1128.61 9
1128.69 7
1128.77 7
1128.84 7
1128.92 8
1129.00 9
1129.07 11
1129.15 12
1129.23 14
1129.31 15
1129.38 16
1129.46 17
1129.54 17
1129.61 17
1129.69 17
1129.77 16
1129.84 16
1129.92 15
1130.00 15
1130.08 16
1130.15 17
1130.23 18
1130.31 20
1130.38 21
1130.46 21
1130.54 20
1130.61 18
1130.69 15
1130.77 13
1130.85 11
1130.92 9
1131.00 8
1131.08 6
1131.15 6
1131.23 5
1131.31 5
1131.38 4
1131.46 4
1131.54 5
1131.62 5
1131.69 5
1131.77 5
1131.85 5
1131.92 3
1132.00 2
1132.08 0
1132.16 0
1132.23 0
1132.31 0
1132.39 0
1132.46 0
1132.54 0
1132.62 0
1132.69 1
1132.77 3
1132.85 5
1132.93 6
1133.00 6
1133.08 5
1133.16 4
1133.23 3
1133.31 3
1133.39 2
1133.47 2
1133.54 3
1133.62 3
1133.70 4
1133.77 4
1133.85 5
1133.93 5
1134.01 4
1134.08 4
1134.16 3
1134.24 2
1134.31 2
1134.39 1
1134.47 2
1134.55 3
1134.62 4
1134.70 6
1134.78 7
1134.85 9
1134.93 10
1135.01 11
1135.09 11
1135.16 10
1135.24 10
1135.32 9
1135.39 8
1135.47 8
1135.55 9
1135.63 10
1135.70 11
1135.78 13
1135.86 16
1135.93 19
1136.01 22
1136.09 25
1136.17 28
1136.24 31
1136.32 34
1136.40 36
1136.47 39
1136.55 41
1136.63 43
1136.71 44
1136.78 46
1136.86 48
1136.94 50
1137.02 52
1137.09 54
1137.17 56
1137.25 58
1137.32 59
1137.40 60
1137.48 60
1137.56 59
1137.63 58
1137.71 57
1137.79 56
1137.86 55
1137.94 54
1138.02 54
1138.10 54
1138.17 53
1138.25 52
1138.33 51
1138.41 48
1138.48 45
1138.56 42
1138.64 39
1138.71 38
1138.79 37
1138.87 37
1138.95 38
1139.02 39
1139.10 41
1139.18 43
1139.26 44
1139.33 45
1139.41 45
1139.49 45
1139.57 45
1139.64 44
1139.72 43
1139.80 43
1139.87 42
1139.95 41
1140.03 41
1140.11 42
1140.18 43
1140.26 44
1140.34 46
1140.42 47
1140.49 49
1140.57 50
1140.65 51
1140.73 51
1140.80 51
1140.88 50
1140.96 48
1141.03 46
1141.11 44
1141.19 42
1141.27 40
1141.34 38
1141.42 36
1141.50 35
1141.58 33
1141.65 32
1141.73 29
1141.81 27
1141.89 24
1141.96 22
1142.04 19
1142.12 17
1142.20 16
1142.27 15
1142.35 15
1142.43 15
1142.50 16
1142.58 15
1142.66 15
1142.74 15
1142.81 15
1142.89 16
1142.97 18
1143.05 22
1143.12 27
1143.20 33
1143.28 39
1143.36 44
1143.43 47
1143.51 49
1143.59 50
1143.67 49
1143.74 48
1143.82 47
1143.90 46
1143.98 44
1144.05 43
1144.13 41
1144.21 38
1144.29 35
1144.36 31
1144.44 26
1144.52 21
1144.60 17
1144.67 14
1144.75 13
1144.83 12
1144.91 12
1144.98 12
1145.06 13
1145.14 12
1145.22 12
1145.29 10
1145.37 8
1145.45 6
1145.53 5
1145.60 4
1145.68 4
1145.76 5
1145.84 6
1145.91 8
1145.99 9
1146.07 11
1146.15 12
1146.22 12
1146.30 12
1146.38 10
1146.46 7
1146.53 4
1146.61 1
1146.69 0
1146.77 0
1146.84 0
1146.92 0
1147.00 0
1147.08 0
1147.15 0
1147.23 0
1147.31 0
1147.39 2
1147.46 4
1147.54 8
1147.62 12
1147.70 17
1147.77 22
1147.85 27
1147.93 30
1148.01 32
1148.09 32
1148.16 30
1148.24 27
1148.32 23
1148.40 20
1148.47 18
1148.55 17
1148.63 18
1148.71 19
1148.78 20
1148.86 21
1148.94 21
1149.02 20
1149.09 18
1149.17 16
1149.25 15
1149.33 15
1149.40 16
1149.48 19
1149.56 23
1149.64 27
1149.72 31
1149.79 34
1149.87 37
1149.95 40
1150.03 41
1150.10 43
1150.18 43
1150.26 43
1150.34 42
1150.41 40
1150.49 38
1150.57 35
1150.65 33
1150.73 31
1150.80 30
1150.88 30
1150.96 32
1151.04 33
1151.11 35
1151.19 38
1151.27 39
1151.35 41
1151.42 42
1151.50 44
1151.58 45
1151.66 45
1151.74 45
1151.81 44
1151.89 42
1151.97 40
1152.05 39
1152.12 38
1152.20 38
1152.28 38
1152.36 39
1152.43 39
1152.51 40
1152.59 40
1152.67 40
1152.75 41
1152.82 42
1152.90 44
1152.98 46
1153.06 49
1153.13 51
1153.21 54
1153.29 57
1153.37 61
1153.45 67
1153.52 72
1153.60 78
1153.68 84
1153.76 90
1153.83 94
1153.91 96
1153.99 98
1154.07 98
1154.15 96
1154.22 94
1154.30 90
1154.38 85
1154.46 80
1154.54 75
1154.61 70
1154.69 65
1154.77 62
1154.85 60
1154.92 59
1155.00 59
1155.08 60
1155.16 62
1155.24 63
1155.31 64
1155.39 64
1155.47 64
1155.55 64
1155.62 64
1155.70 64
1155.78 65
1155.86 66
1155.94 68
1156.01 70
1156.09 72
1156.17 73
1156.25 72
1156.33 70
1156.40 67
1156.48 63
1156.56 58
1156.64 53
1156.71 49
1156.79 45
1156.87 43
1156.95 41
1157.03 40
1157.10 40
1157.18 40
1157.26 39
1157.34 39
1157.42 38
1157.49 38
1157.57 37
1157.65 37
1157.73 36
1157.81 36
1157.88 35
1157.96 36
1158.04 36
1158.12 38
1158.20 39
1158.27 40
1158.35 41
1158.43 41
1158.51 41
1158.59 39
1158.66 35
1158.74 31
1158.82 27
1158.90 22
1158.97 17
1159.05 13
1159.13 11
1159.21 9
1159.29 8
1159.36 7
1159.44 8
1159.52 8
1159.60 9
1159.68 11
1159.75 13
1159.83 16
1159.91 20
1159.99 25
1160.07 29
1160.14 34
1160.22 37
1160.30 40
1160.38 41
1160.46 41
1160.53 41
1160.61 41
1160.69 40
1160.77 40
1160.85 40
1160.92 39
1161.00 38
1161.08 35
1161.16 32
1161.24 28
1161.32 24
1161.39 20
1161.47 16
1161.55 13
1161.63 11
1161.71 10
1161.78 8
1161.86 7
1161.94 6
1162.02 4
1162.10 3
1162.17 1
1162.25 0
1162.33 0
1162.41 0
1162.49 0
1162.56 0
1162.64 0
1162.72 0
1162.80 0
1162.88 1
1162.95 2
1163.03 4
1163.11 5
1163.19 6
1163.27 6
1163.35 6
1163.42 7
1163.50 8
1163.58 9
1163.66 10
1163.74 11
1163.81 12
1163.89 13
1163.97 12
1164.05 11
1164.13 10
1164.20 7
1164.28 5
1164.36 4
1164.44 3
1164.52 3
1164.60 4
1164.67 6
1164.75 9
1164.83 11
1164.91 13
1164.99 15
1165.06 15
1165.14 16
1165.22 16
1165.30 17
1165.38 19
1165.46 20
1165.53 22
1165.61 23
1165.69 24
1165.77 24
1165.85 24
1165.92 23
1166.00 23
1166.08 23
1166.16 23
1166.24 24
1166.32 25
1166.39 26
1166.47 27
1166.55 28
1166.63 28
1166.71 28
1166.78 28
1166.86 27
1166.94 27
1167.02 27
1167.10 28
1167.18 29
1167.25 31
1167.33 32
1167.41 33
1167.49 34
1167.57 33
1167.65 30
1167.72 27
1167.80 24
1167.88 21
1167.96 18
1168.04 17
1168.12 17
1168.19 18
1168.27 20
1168.35 22
1168.43 23
1168.51 24
1168.58 23
1168.66 23
1168.74 22
1168.82 22
1168.90 22
1168.98 24
1169.05 26
1169.13 28
1169.21 30
1169.29 31
1169.37 32
1169.45 32
1169.52 32
1169.60 31
1169.68 31
1169.76 30
1169.84 30
1169.92 29
1169.99 28
1170.07 27
1170.15 25
1170.23 24
1170.31 23
1170.39 23
1170.46 22
1170.54 23
1170.62 23
1170.70 23
1170.78 23
1170.86 23
1170.93 21
1171.01 19
1171.09 16
1171.17 13
1171.25 11
1171.33 10
1171.40 11
1171.48 14
1171.56 18
1171.64 24
1171.72 29
1171.80 33
1171.88 37
1171.95 39
1172.03 40
1172.11 40
1172.19 40
1172.27 40
1172.35 39
1172.42 38
1172.50 36
1172.58 34
1172.66 31
1172.74 28
1172.82 26
1172.89 25
1172.97 25
1173.05 27
1173.13 30
1173.21 34
1173.29 37
1173.37 40
1173.44 42
1173.52 42
1173.60 42
1173.68 40
1173.76 37
1173.84 34
1173.91 31
1173.99 29
1174.07 28
1174.15 27
1174.23 27
1174.31 28
1174.39 29
1174.46 30
1174.54 31
1174.62 31
1174.70 31
1174.78 31
1174.86 31
1174.93 31
1175.01 31
1175.09 31
1175.17 31
1175.25 31
1175.33 31
1175.41 32
1175.48 33
1175.56 35
1175.64 37
1175.72 40
1175.80 41
1175.88 42
1175.96 41
1176.03 39
1176.11 37
1176.19 33
1176.27 30
1176.35 27
1176.43 25
1176.51 23
1176.58 21
1176.66 19
1176.74 16
1176.82 13
1176.90 9
1176.98 4
1177.06 0
1177.13 0
1177.21 0
1177.29 0
1177.37 0
1177.45 0
1177.53 0
1177.61 0
1177.68 2
1177.76 5
1177.84 8
1177.92 10
1178.00 11
1178.08 11
1178.16 11
1178.23 11
1178.31 10
1178.39 9
1178.47 8
1178.55 7
1178.63 7
1178.71 6
1178.78 5
1178.86 4
1178.94 4
1179.02 3
1179.10 3
1179.18 3
1179.26 4
1179.34 5
1179.41 7
1179.49 9
1179.57 11
1179.65 14
1179.73 16
1179.81 17
1179.89 18
1179.96 19
1180.04 19
1180.12 20
1180.20 20
1180.28 19
1180.36 18
1180.44 16
1180.52 14
1180.59 12
1180.67 9
1180.75 8
1180.83 8
1180.91 9
1180.99 11
1181.07 14
1181.14 16
1181.22 17
1181.30 17
1181.38 17
1181.46 16
1181.54 17
1181.62 18
1181.70 21
1181.77 26
1181.85 32
1181.93 39
1182.01 46
1182.09 52
1182.17 56
1182.25 59
1182.33 61
1182.40 62
1182.48 61
1182.56 60
1182.64 57
1182.72 53
1182.80 48
1182.88 43
1182.96 38
1183.03 33
1183.11 30
1183.19 27
1183.27 26
1183.35 26
1183.43 27
1183.51 29
1183.59 30
1183.67 31
1183.74 31
1183.82 31
1183.90 30
1183.98 29
1184.06 27
1184.14 26
1184.22 24
1184.30 23
1184.37 23
1184.45 23
1184.53 24
1184.61 24
1184.69 25
1184.77 24
1184.85 24
1184.93 22
1185.00 21
1185.08 19
1185.16 17
1185.24 16
1185.32 15
1185.40 14
1185.48 14
1185.56 13
1185.64 13
1185.71 13
1185.79 13
1185.87 14
1185.95 14
1186.03 15
1186.11 16
1186.19 16
1186.27 16
1186.35 16
1186.42 16
1186.50 16
1186.58 16
1186.66 16
1186.74 16
1186.82 16
1186.90 16
1186.98 17
1187.06 17
1187.13 17
1187.21 17
1187.29 16
1187.37 15
1187.45 13
1187.53 11
1187.61 9
1187.69 8
1187.77 7
1187.84 8
1187.92 11
1188.00 14
1188.08 18
1188.16 22
1188.24 27
1188.32 31
1188.40 36
1188.48 41
1188.56 47
1188.63 51
1188.71 55
1188.79 57
1188.87 58
1188.95 56
1189.03 52
1189.11 46
1189.19 40
1189.27 34
1189.35 29
1189.42 25
1189.50 23
1189.58 21
1189.66 21
1189.74 21
1189.82 21
1189.90 21
1189.98 21
1190.06 20
1190.13 19
1190.21 19
1190.29 19
1190.37 20
1190.45 23
1190.53 26
1190.61 30
1190.69 35
1190.77 39
1190.85 41
1190.93 42
1191.00 42
1191.08 39
1191.16 36
1191.24 32
1191.32 29
1191.40 26
1191.48 24
1191.56 23
1191.64 22
1191.72 20
1191.79 17
1191.87 13
1191.95 9
1192.03 5
1192.11 2
1192.19 0
1192.27 0
1192.35 2
1192.43 5
1192.51 9
1192.59 12
1192.66 16
1192.74 18
1192.82 19
1192.90 19
1192.98 18
1193.06 17
1193.14 16
1193.22 15
1193.30 14
1193.38 14
1193.46 16
1193.53 18
1193.61 21
1193.69 23
1193.77 26
1193.85 28
1193.93 30
1194.01 31
1194.09 31
1194.17 30
1194.25 29
1194.33 27
1194.41 24
1194.48 21
1194.56 16
1194.64 10
1194.72 5
1194.80 0
1194.88 0
1194.96 0
1195.04 0
1195.12 0
1195.20 0
1195.28 0
1195.36 0
1195.43 1
1195.51 7
1195.59 13
1195.67 18
1195.75 24
1195.83 28
1195.91 32
1195.99 35
1196.07 36
1196.15 37
1196.23 36
1196.31 34
1196.38 32
1196.46 30
1196.54 29
1196.62 29
1196.70 31
1196.78 35
1196.86 39
1196.94 43
1197.02 48
1197.10 51
1197.18 54
1197.26 55
1197.34 55
1197.41 54
1197.49 52
1197.57 49
1197.65 47
1197.73 45
1197.81 45
1197.89 44
1197.97 44
1198.05 43
1198.13 41
1198.21 38
1198.29 34
1198.37 29
1198.45 24
1198.52 19
1198.60 15
1198.68 12
1198.76 11
1198.84 10
1198.92 10
1199.00 10
1199.08 10
1199.16 10
1199.24 10
1199.32 10
1199.40 9
1199.48 8
1199.56 7
1199.64 5
1199.71 4
1199.79 2
1199.87 1
1199.95 1
1200.03 1
1200.11 3
1200.19 6
1200.27 9
1200.35 12
1200.43 13
1200.51 13
1200.59 11
1200.67 9
1200.75 7
1200.83 7
1200.90 8
1200.98 12
1201.06 16
1201.14 21
1201.22 26
1201.30 30
1201.38 31
1201.46 31
1201.54 30
1201.62 28
1201.70 25
1201.78 23
1201.86 21
1201.94 20
1202.02 21
1202.10 23
1202.17 26
1202.25 30
1202.33 33
1202.41 36
1202.49 38
1202.57 38
1202.65 38
1202.73 37
1202.81 36
1202.89 34
1202.97 33
1203.05 31
1203.13 28
1203.21 25
1203.29 22
1203.37 18
1203.45 16
1203.53 14
1203.60 14
1203.68 16
1203.76 20
1203.84 25
1203.92 31
1204.00 35
1204.08 39
1204.16 41
1204.24 41
1204.32 40
1204.40 37
1204.48 35
1204.56 32
1204.64 31
1204.72 30
1204.80 31
1204.88 34
1204.96 37
1205.04 41
1205.11 45
1205.19 49
1205.27 51
1205.35 52
1205.43 50
1205.51 47
1205.59 43
1205.67 38
1205.75 32
1205.83 27
1205.91 23
1205.99 20
1206.07 19
1206.15 17
1206.23 16
1206.31 15
1206.39 14
1206.47 13
1206.55 12
1206.63 12
1206.71 14
1206.78 17
1206.86 21
1206.94 25
1207.02 29
1207.10 33
1207.18 35
1207.26 35
1207.34 34
1207.42 33
1207.50 33
1207.58 32
1207.66 33
1207.74 34
1207.82 35
1207.90 36
1207.98 38
1208.06 39
1208.14 40
1208.22 42
1208.30 44
1208.38 45
1208.46 46
1208.54 47
1208.62 46
1208.70 45
1208.77 43
1208.85 41
1208.93 39
1209.01 37
1209.09 35
1209.17 34
1209.25 34
1209.33 33
1209.41 32
1209.49 30
1209.57 27
1209.65 23
1209.73 20
1209.81 16
1209.89 13
1209.97 12
1210.05 13
1210.13 14
1210.21 16
1210.29 18
1210.37 20
1210.45 20
1210.53 20
1210.61 20
1210.69 19
1210.77 18
1210.85 18
1210.93 18
1211.01 19
1211.09 19
1211.16 19
1211.24 19
1211.32 18
1211.40 17
1211.48 15
1211.56 13
1211.64 10
1211.72 8
1211.80 6
1211.88 4
1211.96 3
1212.04 3
1212.12 2
1212.20 2
1212.28 1
1212.36 1
1212.44 0
1212.52 0
1212.60 0
1212.68 0
1212.76 0
1212.84 0
1212.92 0
1213.00 0
1213.08 0
1213.16 3
1213.24 8
1213.32 14
1213.40 21
1213.48 28
1213.56 34
1213.64 38
1213.72 41
1213.80 42
1213.88 41
1213.96 41
1214.04 41
1214.12 43
1214.20 45
1214.28 49
1214.36 52
1214.43 54
1214.51 56
1214.59 55
1214.67 53
1214.75 49
1214.83 46
1214.91 43
1214.99 41
1215.07 40
1215.15 40
1215.23 41
1215.31 42
1215.39 43
1215.47 43
1215.55 43
1215.63 42
1215.71 41
1215.79 40
1215.87 39
1215.95 38
1216.03 38
1216.11 38
1216.19 37
1216.27 36
1216.35 34
1216.43 31
1216.51 29
1216.59 26
1216.67 26
1216.75 27
1216.83 31
1216.91 36
1216.99 42
1217.07 48
1217.15 54
1217.23 58
1217.31 60
1217.39 60
1217.47 58
1217.55 56
1217.63 54
1217.71 51
1217.79 48
1217.87 45
1217.95 41
1218.03 36
1218.11 30
1218.19 25
1218.27 20
1218.35 17
1218.43 16
1218.51 17
1218.59 20
1218.67 23
1218.75 28
1218.83 32
1218.91 35
1218.99 37
1219.07 39
1219.15 40
1219.23 42
1219.31 43
1219.39 44
1219.47 44
1219.55 45
1219.63 44
1219.71 44
1219.79 43
1219.87 42
1219.95 40
1220.03 38
1220.11 34
1220.19 30
1220.27 26
1220.35 23
1220.43 22
1220.51 22
1220.59 24
1220.67 28
1220.75 32
1220.83 36
1220.91 39
1220.99 40
1221.07 39
1221.15 37
1221.23 34
1221.31 30
1221.39 26
1221.47 22
1221.55 18
1221.63 14
1221.71 10
1221.79 5
1221.87 1
1221.95 0
1222.03 0
1222.11 0
1222.19 0
1222.27 0
1222.35 0
1222.43 0
1222.51 0
1222.59 2
1222.67 6
1222.75 10
1222.83 14
1222.91 16
1222.99 19
1223.07 21
1223.15 24
1223.23 28
1223.31 33
1223.39 40
1223.47 46
1223.55 53
1223.63 58
1223.71 62
1223.79 64
1223.87 64
1223.95 62
1224.03 58
1224.11 54
1224.19 49
1224.27 45
1224.35 41
1224.43 38
1224.51 36
1224.59 34
1224.67 33
1224.75 33
1224.83 34
1224.91 37
1224.99 40
1225.07 43
1225.15 46
1225.23 47
1225.31 47
1225.39 45
1225.47 41
1225.55 37
1225.63 32
1225.71 28
1225.79 24
1225.88 21
1225.96 19
1226.04 17
1226.12 16
1226.20 15
1226.28 14
1226.36 13
1226.44 14
1226.52 15
1226.60 19
1226.68 23
1226.76 28
1226.84 32
1226.92 36
1227.00 37
1227.08 37
1227.16 35
1227.24 32
1227.32 29
1227.40 27
1227.48 27
1227.56 28
1227.64 31
1227.72 35
1227.80 39
1227.88 43
1227.96 46
1228.04 50
1228.12 53
1228.20 57
1228.28 60
1228.36 63
1228.44 65
1228.52 66
1228.60 65
1228.68 64
1228.76 63
1228.84 62
1228.92 63
1229.00 66
1229.08 69
1229.16 73
1229.25 76
1229.33 78
1229.41 76
1229.49 74
1229.57 70
1229.65 66
1229.73 64
1229.81 65
1229.89 67
1229.97 71
1230.05 74
1230.13 77
1230.21 77
1230.29 76
1230.37 72
1230.45 68
1230.53 65
1230.61 63
1230.69 64
1230.77 67
1230.85 71
1230.93 75
1231.01 79
1231.09 82
1231.17 84
1231.25 87
1231.33 89
1231.41 93
1231.49 98
1231.58 104
1231.66 111
1231.74 117
1231.82 122
1231.90 125
1231.98 124
1232.06 121
1232.14 115
1232.22 108
1232.30 102
1232.38 97
1232.46 93
1232.54 91
1232.62 91
1232.70 92
1232.78 93
1232.86 95
1232.94 95
1233.02 96
1233.10 97
1233.18 99
1233.26 100
1233.34 101
1233.42 101
1233.50 99
1233.59 96
1233.67 91
1233.75 85
1233.83 79
1233.91 73
1233.99 68
1234.07 63
1234.15 59
1234.23 54
1234.31 49
1234.39 44
1234.47 39
1234.55 34
1234.63 30
1234.71 27
1234.79 26
1234.87 26
1234.95 27
1235.03 29
1235.11 30
1235.19 32
1235.28 33
1235.36 34
1235.44 35
1235.52 37
1235.60 39
1235.68 41
1235.76 42
1235.84 41
1235.92 38
1236.00 34
1236.08 28
1236.16 22
1236.24 16
1236.32 11
1236.40 8
1236.48 6
1236.56 6
1236.64 6
1236.72 8
1236.80 10
1236.89 12
1236.97 15
1237.05 17
1237.13 19
1237.21 21
1237.29 22
1237.37 24
1237.45 26
1237.53 30
1237.61 35
1237.69 41
1237.77 48
1237.85 54
1237.93 60
1238.01 63
1238.09 64
1238.17 62
1238.26 59
1238.34 55
1238.42 50
1238.50 45
1238.58 40
1238.66 34
1238.74 30
1238.82 26
1238.90 24
1238.98 23
1239.06 24
1239.14 26
1239.22 29
1239.30 31
1239.38 33
1239.46 35
1239.55 37
1239.63 39
1239.71 41
1239.79 43
1239.87 44
1239.95 45
1240.03 43
1240.11 40
1240.19 37
1240.27 32
1240.35 27
1240.43 23
1240.51 20
1240.59 16
1240.67 13
1240.75 11
1240.84 8
1240.92 5
1241.00 2
1241.08 0
1241.16 0
1241.24 0
1241.32 0
1241.40 0
1241.48 0
1241.56 0
1241.64 0
1241.72 2
1241.80 5
1241.88 7
1241.97 8
1242.05 8
1242.13 8
1242.21 8
1242.29 8
1242.37 7
1242.45 7
1242.53 6
1242.61 4
1242.69 2
1242.77 1
1242.85 0
1242.93 0
1243.01 0
1243.10 1
1243.18 4
1243.26 7
1243.34 11
1243.42 16
1243.50 21
1243.58 26
1243.66 31
1243.74 35
1243.82 37
1243.90 37
1243.98 36
1244.06 33
1244.15 31
1244.23 29
1244.31 28
1244.39 28
1244.47 31
1244.55 34
1244.63 38
1244.71 41
1244.79 43
1244.87 43
1244.95 41
1245.03 37
1245.12 32
1245.20 27
1245.28 21
1245.36 17
1245.44 15
1245.52 14
1245.60 14
1245.68 15
1245.76 17
1245.84 19
1245.92 22
1246.00 26
1246.09 30
1246.17 36
1246.25 44
1246.33 52
1246.41 60
1246.49 65
1246.57 69
1246.65 69
1246.73 66
1246.81 61
1246.89 56
1246.97 52
1247.06 49
1247.14 48
1247.22 48
1247.30 49
1247.38 48
1247.46 46
1247.54 43
1247.62 39
1247.70 35
1247.78 31
1247.86 29
1247.95 27
1248.03 26
1248.11 27
1248.19 27
1248.27 28
1248.35 29
1248.43 29
1248.51 28
1248.59 27
1248.67 25
1248.75 23
1248.84 20
1248.92 17
1249.00 15
1249.08 12
1249.16 10
1249.24 9
1249.32 7
1249.40 6
1249.48 5
1249.56 4
1249.64 4
1249.73 4
1249.81 5
1249.89 6
1249.97 9
1250.05 12
1250.13 16
1250.21 21
1250.29 26
1250.37 31
1250.45 37
1250.54 44
1250.62 52
1250.70 61
1250.78 71
1250.86 81
1250.94 91
1251.02 100
1251.10 107
1251.18 111
1251.26 113
1251.35 113
1251.43 111
1251.51 107
1251.59 103
1251.67 98
1251.75 93
1251.83 89
1251.91 84
1251.99 80
1252.07 77
1252.16 73
1252.24 70
1252.32 66
1252.40 63
1252.48 59
1252.56 56
1252.64 53
1252.72 50
1252.80 48
1252.89 47
1252.97 46
1253.05 46
1253.13 47
1253.21 47
1253.29 46
1253.37 45
1253.45 42
1253.53 39
1253.62 35
1253.70 32
1253.78 30
1253.86 30
1253.94 30
1254.02 32
1254.10 35
1254.18 37
1254.26 38
1254.35 39
1254.43 39
1254.51 38
1254.59 37
1254.67 37
1254.75 37
1254.83 38
1254.91 39
1254.99 40
1255.08 40
1255.16 41
1255.24 40
1255.32 39
1255.40 38
1255.48 36
1255.56 34
1255.64 33
1255.72 31
1255.81 30
1255.89 28
1255.97 27
1256.05 25
1256.13 23
1256.21 22
1256.29 21
1256.37 21
1256.46 22
1256.54 23
1256.62 26
1256.70 28
1256.78 31
1256.86 33
1256.94 34
1257.02 36
1257.10 37
1257.19 39
1257.27 41
1257.35 44
1257.43 47
1257.51 50
1257.59 52
1257.67 54
1257.75 54
1257.84 53
1257.92 51
1258.00 48
1258.08 44
1258.16 41
1258.24 37
1258.32 35
1258.40 33
1258.49 33
1258.57 34
1258.65 36
1258.73 40
1258.81 44
1258.89 49
1258.97 54
1259.05 59
1259.14 64
1259.22 67
1259.30 67
1259.38 66
1259.46 62
1259.54 56
1259.62 49
1259.70 42
1259.79 37
1259.87 32
1259.95 30
1260.03 30
1260.11 31
1260.19 35
1260.27 39
1260.35 44
1260.44 48
1260.52 52
1260.60 54
1260.68 55
1260.76 54
1260.84 51
1260.92 48
1261.01 44
1261.09 40
1261.17 36
1261.25 33
1261.33 31
1261.41 29
1261.49 28
1261.57 27
1261.66 25
1261.74 24
1261.82 23
1261.90 22
1261.98 22
1262.06 22
1262.14 22
1262.23 23
1262.31 23
1262.39 22
1262.47 21
1262.55 19
1262.63 16
1262.71 14
1262.80 13
1262.88 12
1262.96 13
1263.04 14
1263.12 16
1263.20 18
1263.28 20
1263.37 21
1263.45 22
1263.53 21
1263.61 19
1263.69 16
1263.77 13
1263.85 9
1263.94 5
1264.02 3
1264.10 2
1264.18 4
1264.26 8
1264.34 14
1264.42 20
1264.51 27
1264.59 32
1264.67 35
1264.75 37
1264.83 36
1264.91 34
1264.99 31
1265.08 27
1265.16 24
1265.24 20
1265.32 17
1265.40 14
1265.48 12
1265.56 10
1265.65 8
1265.73 6
1265.81 4
1265.89 2
1265.97 1
1266.05 1
1266.13 3
1266.22 6
1266.30 10
1266.38 15
1266.46 20
1266.54 24
1266.62 28
1266.70 31
1266.79 33
1266.87 33
1266.95 33
1267.03 31
1267.11 28
1267.19 24
1267.28 19
1267.36 14
1267.44 9
1267.52 5
1267.60 1
1267.68 0
1267.76 0
1267.85 0
1267.93 0
1268.01 0
1268.09 0
1268.17 0
1268.25 0
1268.34 0
1268.42 1
1268.50 4
1268.58 8
1268.66 12
1268.74 17
1268.83 23
1268.91 30
1268.99 37
1269.07 45
1269.15 51
1269.23 56
1269.31 59
1269.40 60
1269.48 59
1269.56 57
1269.64 54
1269.72 52
1269.80 51
1269.89 51
1269.97 53
1270.05 55
1270.13 59
1270.21 62
1270.29 63
1270.38 63
1270.46 61
1270.54 57
1270.62 52
1270.70 47
1270.78 43
1270.87 40
1270.95 39
1271.03 40
1271.11 41
1271.19 43
1271.27 44
1271.36 44
1271.44 43
1271.52 41
1271.60 38
1271.68 35
1271.76 32
1271.85 30
1271.93 28
1272.01 27
1272.09 28
1272.17 29
1272.25 31
1272.34 34
1272.42 37
1272.50 40
1272.58 42
1272.66 43
1272.74 42
1272.83 39
1272.91 35
1272.99 29
1273.07 22
1273.15 17
1273.23 12
1273.32 11
1273.40 12
1273.48 15
1273.56 21
1273.64 29
1273.72 37
1273.81 46
1273.89 53
1273.97 60
1274.05 65
1274.13 67
1274.22 67
1274.30 66
1274.38 62
1274.46 58
1274.54 54
1274.62 50
1274.71 46
1274.79 44
1274.87 43
1274.95 41
1275.03 40
1275.11 38
1275.20 37
1275.28 36
1275.36 36
1275.44 37
1275.52 39
1275.61 40
1275.69 41
1275.77 41
1275.85 40
1275.93 37
1276.01 33
1276.10 30
1276.18 27
1276.26 26
1276.34 25
1276.42 24
1276.51 23
1276.59 21
1276.67 18
1276.75 15
1276.83 13
1276.91 11
1277.00 10
1277.08 11
1277.16 12
1277.24 15
1277.32 18
1277.41 21
1277.49 26
1277.57 30
1277.65 35
1277.73 38
1277.82 41
1277.90 40
1277.98 38
1278.06 33
1278.14 26
1278.22 18
1278.31 11
1278.39 6
1278.47 4
1278.55 4
1278.63 6
1278.72 11
1278.80 15
1278.88 19
1278.96 20
1279.04 20
1279.13 19
1279.21 18
1279.29 18
1279.37 19
1279.45 23
1279.54 28
1279.62 34
1279.70 39
1279.78 41
1279.86 42
1279.94 40
1280.03 37
1280.11 34
1280.19 32
1280.27 31
1280.35 32
1280.44 35
1280.52 37
1280.60 39
1280.68 39
1280.76 38
1280.85 36
1280.93 34
1281.01 31
1281.09 29
1281.17 29
1281.26 30
1281.34 33
1281.42 37
1281.50 42
1281.58 47
1281.67 51
1281.75 53
1281.83 52
1281.91 49
1281.99 46
1282.08 42
1282.16 38
1282.24 35
1282.32 33
1282.40 31
1282.49 29
1282.57 25
1282.65 21
1282.73 16
1282.81 11
1282.90 6
1282.98 1
1283.06 0
1283.14 0
1283.22 0
1283.31 0
1283.39 0
1283.47 0
1283.55 0
1283.63 0
1283.72 5
1283.80 14
1283.88 21
1283.96 27
1284.05 31
1284.13 33
1284.21 33
1284.29 32
1284.37 32
1284.46 33
1284.54 36
1284.62 40
1284.70 45
1284.78 52
1284.87 57
1284.95 62
1285.03 64
1285.11 65
1285.19 64
1285.28 63
1285.36 62
1285.44 62
1285.52 63
1285.60 66
1285.69 69
1285.77 72
1285.85 73
1285.93 73
1286.02 72
1286.10 70
1286.18 68
1286.26 67
1286.34 66
1286.43 67
1286.51 69
1286.59 71
1286.67 73
1286.75 74
1286.84 74
1286.92 72
1287.00 68
1287.08 64
1287.17 58
1287.25 53
1287.33 47
1287.41 42
1287.49 38
1287.58 35
1287.66 33
1287.74 33
1287.82 33
1287.91 35
1287.99 36
1288.07 36
1288.15 34
1288.23 32
1288.32 29
1288.40 27
1288.48 27
1288.56 30
1288.65 36
1288.73 45
1288.81 53
1288.89 60
1288.97 65
1289.06 65
1289.14 62
1289.22 56
1289.30 49
1289.39 40
1289.47 33
1289.55 27
1289.63 24
1289.71 22
1289.80 22
1289.88 23
1289.96 25
1290.04 27
1290.13 29
1290.21 31
1290.29 33
1290.37 36
1290.45 40
1290.54 44
1290.62 50
1290.70 55
1290.78 60
1290.87 64
1290.95 65
1291.03 64
1291.11 60
1291.20 54
1291.28 48
1291.36 43
1291.44 40
1291.52 40
1291.61 42
1291.69 45
1291.77 49
1291.85 53
1291.94 54
1292.02 52
1292.10 47
1292.18 40
1292.27 33
1292.35 25
1292.43 19
1292.51 14
1292.59 13
1292.68 15
1292.76 20
1292.84 26
1292.92 34
1293.01 41
1293.09 47
1293.17 50
1293.25 51
1293.34 49
1293.42 45
1293.50 40
1293.58 34
1293.67 30
1293.75 27
1293.83 27
1293.91 29
1293.99 33
1294.08 39
1294.16 46
1294.24 54
1294.32 61
1294.41 67
1294.49 72
1294.57 75
1294.65 77
1294.74 77
1294.82 77
1294.90 76
1294.98 75
1295.07 75
1295.15 75
1295.23 75
1295.31 76
1295.40 77
1295.48 77
1295.56 77
1295.64 75
1295.73 74
1295.81 71
1295.89 69
1295.97 68
1296.06 69
1296.14 70
1296.22 73
1296.30 76
1296.39 78
1296.47 79
1296.55 78
1296.63 74
1296.72 70
1296.80 65
1296.88 60
1296.96 56
1297.05 53
1297.13 49
1297.21 45
1297.29 41
1297.37 36
1297.46 32
1297.54 29
1297.62 28
1297.70 29
1297.79 33
1297.87 39
1297.95 46
1298.04 53
1298.12 58
1298.20 61
1298.28 62
1298.37 61
1298.45 59
1298.53 57
1298.61 55
1298.70 55
1298.78 55
1298.86 56
1298.94 58
1299.03 58
1299.11 58
1299.19 58
1299.27 57
1299.36 57
1299.44 57
1299.52 59
1299.60 62
1299.69 65
1299.77 68
1299.85 70
1299.93 73
1300.02 74
1300.10 76
1300.18 77
1300.26 78
1300.35 79
1300.43 79
1300.51 78
1300.59 77
1300.68 74
1300.76 72
1300.84 70
1300.92 69
1301.01 70
1301.09 73
1301.17 77
1301.26 82
1301.34 88
1301.42 93
1301.50 98
1301.59 101
1301.67 104
1301.75 105
1301.83 106
1301.92 107
1302.00 108
1302.08 109
1302.16 111
1302.25 113
1302.33 114
1302.41 116
1302.49 117
1302.58 118
1302.66 120
1302.74 121
1302.83 123
1302.91 124
1302.99 126
1303.07 126
1303.16 125
1303.24 123
1303.32 119
1303.40 114
1303.49 108
1303.57 103
1303.65 98
1303.73 94
1303.82 90
1303.90 88
1303.98 85
1304.07 83
1304.15 80
1304.23 77
1304.31 73
1304.40 68
1304.48 63
1304.56 58
1304.64 54
1304.73 50
1304.81 47
1304.89 45
1304.98 43
1305.06 43
1305.14 42
1305.22 41
1305.31 41
1305.39 41
1305.47 42
1305.55 44
1305.64 47
1305.72 51
1305.80 54
1305.89 55
1305.97 53
1306.05 49
1306.13 44
1306.22 38
1306.30 33
1306.38 30
1306.47 29
1306.55 29
1306.63 31
1306.71 32
1306.80 32
1306.88 30
1306.96 27
1307.05 24
1307.13 21
1307.21 19
1307.29 17
1307.38 17
1307.46 16
1307.54 16
1307.62 14
1307.71 11
1307.79 7
1307.87 3
1307.96 0
1308.04 0
1308.12 0
1308.20 1
1308.29 4
1308.37 9
1308.45 14
1308.54 20
1308.62 25
1308.70 30
1308.78 34
1308.87 36
1308.95 37
1309.03 35
1309.12 30
1309.20 24
1309.28 16
1309.36 8
1309.45 1
1309.53 0
1309.61 0
1309.70 0
1309.78 0
1309.86 3
1309.94 6
1310.03 7
1310.11 6
1310.19 4
1310.28 0
1310.36 0
1310.44 0
1310.53 0
1310.61 0
1310.69 1
1310.77 6
1310.86 11
1310.94 16
1311.02 19
1311.11 21
1311.19 21
1311.27 20
1311.35 18
1311.44 17
1311.52 17
1311.60 19
1311.69 22
1311.77 26
1311.85 29
1311.93 31
1312.02 31
1312.10 29
1312.18 25
1312.27 20
1312.35 15
1312.43 12
1312.52 9
1312.60 8
1312.68 9
1312.76 10
1312.85 11
1312.93 12
1313.01 12
1313.10 12
1313.18 12
1313.26 12
1313.35 12
1313.43 13
1313.51 14
1313.59 15
1313.68 17
1313.76 18
1313.84 20
1313.93 21
1314.01 22
1314.09 22
1314.18 21
1314.26 20
1314.34 18
1314.42 17
1314.51 17
1314.59 18
1314.67 20
1314.76 24
1314.84 28
1314.92 33
1315.01 39
1315.09 45
1315.17 51
1315.26 57
1315.34 61
1315.42 64
1315.50 66
1315.59 68
1315.67 69
1315.75 70
1315.84 72
1315.92 75
1316.00 78
1316.09 82
1316.17 86
1316.25 90
1316.34 92
1316.42 92
1316.50 90
1316.58 86
1316.67 81
1316.75 75
1316.83 68
1316.92 63
1317.00 58
1317.08 54
1317.17 51
1317.25 48
1317.33 46
1317.42 42
1317.50 39
1317.58 35
1317.67 32
1317.75 30
1317.83 30
1317.91 31
1318.00 34
1318.08 39
1318.16 45
1318.25 52
1318.33 59
1318.41 67
1318.50 74
1318.58 80
1318.66 85
1318.75 87
1318.83 88
1318.91 87
1319.00 85
1319.08 81
1319.16 77
1319.25 73
1319.33 70
1319.41 67
1319.50 64
1319.58 62
1319.66 60
1319.74 58
1319.83 56
1319.91 55
1319.99 54
1320.08 54
1320.16 56
1320.24 59
1320.33 63
1320.41 68
1320.49 73
1320.58 77
1320.66 80
1320.74 82
1320.83 83
1320.91 83
1320.99 82
1321.08 80
1321.16 78
1321.24 74
1321.33 69
1321.41 63
1321.49 56
1321.58 50
1321.66 43
1321.74 39
1321.83 36
1321.91 36
1321.99 40
1322.08 45
1322.16 52
1322.24 60
1322.33 67
1322.41 73
1322.49 78
1322.58 81
1322.66 83
1322.74 84
1322.83 86
1322.91 89
1322.99 94
1323.07 99
1323.16 106
1323.24 113
1323.32 120
1323.41 124
1323.49 127
1323.57 128
1323.66 127
1323.74 124
1323.82 121
1323.91 116
1323.99 111
1324.07 107
1324.16 102
1324.24 98
1324.32 95
1324.41 94
1324.49 95
1324.57 97
1324.66 101
1324.74 105
1324.83 109
1324.91 113
1324.99 115
1325.08 116
1325.16 114
1325.24 112
1325.33 108
1325.41 103
1325.49 98
1325.58 93
1325.66 89
1325.74 84
1325.83 79
1325.91 73
1325.99 67
1326.08 60
1326.16 53
1326.24 47
1326.33 43
1326.41 42
1326.49 43
1326.58 46
1326.66 50
1326.74 54
1326.83 58
1326.91 59
1326.99 60
1327.08 58
1327.16 56
1327.24 52
1327.33 49
1327.41 44
1327.49 39
1327.58 34
1327.66 28
1327.74 21
1327.83 15
1327.91 11
1327.99 8
1328.08 8
1328.16 8
1328.25 9
1328.33 11
1328.41 12
1328.50 12
1328.58 11
1328.66 9
1328.75 8
1328.83 7
1328.91 6
1329.00 5
1329.08 4
1329.16 2
1329.25 0
1329.33 0
1329.41 0
1329.50 0
1329.58 0
1329.66 0
1329.75 0
1329.83 0
1329.92 0
1330.00 0
1330.08 2
1330.17 5
1330.25 11
1330.33 19
1330.42 28
1330.50 36
1330.58 42
1330.67 43
1330.75 40
1330.83 32
1330.92 21
1331.00 9
1331.08 0
1331.17 0
1331.25 0
1331.34 0
1331.42 0
1331.50 0
1331.59 0
1331.67 0
1331.75 8
1331.84 15
1331.92 22
1332.00 28
1332.09 33
1332.17 36
1332.25 39
1332.34 40
1332.42 39
1332.51 38
1332.59 36
1332.67 34
1332.76 31
1332.84 28
1332.92 26
1333.01 24
1333.09 23
1333.17 22
1333.26 23
1333.34 23
1333.43 22
1333.51 20
1333.59 17
1333.68 14
1333.76 10
1333.84 8
1333.93 6
1334.01 7
1334.09 10
1334.18 14
1334.26 19
1334.35 24
1334.43 28
1334.51 32
1334.60 35
1334.68 36
1334.76 37
1334.85 37
1334.93 38
1335.02 39
1335.10 41
1335.18 44
1335.27 48
1335.35 52
1335.43 56
1335.52 58
1335.60 58
1335.68 56
1335.77 52
1335.85 46
1335.94 40
1336.02 34
1336.10 28
1336.19 22
1336.27 18
1336.35 13
1336.44 10
1336.52 7
1336.61 4
1336.69 2
1336.77 0
1336.86 0
1336.94 0
1337.02 0
1337.11 0
1337.19 0
1337.28 0
1337.36 0
1337.44 2
1337.53 10
1337.61 18
1337.69 27
1337.78 34
1337.86 39
1337.95 41
1338.03 42
1338.11 41
1338.20 41
1338.28 42
1338.36 45
1338.45 50
1338.53 56
1338.62 62
1338.70 67
1338.78 69
1338.87 69
1338.95 68
1339.04 66
1339.12 64
1339.20 64
1339.29 66
1339.37 69
1339.45 72
1339.54 76
1339.62 79
1339.71 80
1339.79 80
1339.87 79
1339.96 78
1340.04 78
1340.12 79
1340.21 81
1340.29 83
1340.38 86
1340.46 88
1340.54 88
1340.63 86
1340.71 83
1340.80 79
1340.88 75
1340.96 72
1341.05 70
1341.13 71
1341.22 74
1341.30 78
1341.38 83
1341.47 88
1341.55 92
1341.63 94
1341.72 95
1341.80 95
1341.89 94
1341.97 93
1342.05 93
1342.14 93
1342.22 93
1342.31 94
1342.39 96
1342.47 98
1342.56 101
1342.64 104
1342.73 108
1342.81 111
1342.89 113
1342.98 112
1343.06 109
1343.15 102
1343.23 93
1343.31 82
1343.40 69
1343.48 56
1343.56 43
1343.65 34
1343.73 26
1343.82 22
1343.90 20
1343.98 19
1344.07 20
1344.15 20
1344.24 19
1344.32 17
1344.40 13
1344.49 9
1344.57 4
1344.66 0
1344.74 0
1344.82 0
1344.91 0
1344.99 3
1345.08 11
1345.16 20
1345.24 31
1345.33 42
1345.41 53
1345.50 63
1345.58 70
1345.66 76
1345.75 80
1345.83 82
1345.92 81
1346.00 78
1346.08 74
1346.17 68
1346.25 60
1346.34 52
1346.42 44
1346.50 37
1346.59 32
1346.67 30
1346.76 31
1346.84 36
1346.93 45
1347.01 55
1347.09 65
1347.18 72
1347.26 76
1347.35 75
1347.43 71
1347.51 64
1347.60 57
1347.68 51
1347.77 47
1347.85 47
1347.93 50
1348.02 54
1348.10 60
1348.19 64
1348.27 66
1348.35 63
1348.44 58
1348.52 49
1348.61 39
1348.69 29
1348.77 19
1348.86 12
1348.94 7
1349.03 6
1349.11 7
1349.20 11
1349.28 17
1349.36 23
1349.45 29
1349.53 33
1349.62 34
1349.70 32
1349.78 29
1349.87 24
1349.95 18
1350.04 11
1350.12 3
1350.21 0
1350.29 0
1350.37 0
1350.46 0
1350.54 0
1350.63 0
1350.71 0
1350.79 0
1350.88 11
1350.96 27
1351.05 41
1351.13 54
1351.22 64
1351.30 70
1351.38 74
1351.47 75
1351.55 75
1351.64 74
1351.72 72
1351.80 70
1351.89 67
1351.97 62
1352.06 56
1352.14 48
1352.23 39
1352.31 30
1352.39 22
1352.48 17
1352.56 16
1352.65 19
1352.73 27
1352.82 38
1352.90 52
1352.98 66
1353.07 79
1353.15 91
1353.24 100
1353.32 107
1353.41 109
1353.49 109
1353.57 106
1353.66 101
1353.74 95
1353.83 89
1353.91 84
1354.00 80
1354.08 78
1354.16 77
1354.25 78
1354.33 79
1354.42 79
1354.50 79
1354.59 77
1354.67 74
1354.75 71
1354.84 69
1354.92 68
1355.01 69
1355.09 72
1355.18 76
1355.26 81
1355.34 85
1355.43 87
1355.51 88
1355.60 87
1355.68 84
1355.77 78
1355.85 71
1355.93 62
1356.02 52
1356.10 42
1356.19 33
1356.27 28
1356.36 25
1356.44 25
1356.52 26
1356.61 28
1356.69 28
1356.78 26
1356.86 21
1356.95 15
1357.03 10
1357.12 7
1357.20 8
1357.28 15
1357.37 27
1357.45 43
1357.54 61
1357.62 78
1357.71 93
1357.79 103
1357.87 107
1357.96 107
1358.04 102
1358.13 95
1358.21 88
1358.30 82
1358.38 78
1358.47 76
1358.55 77
1358.63 79
1358.72 82
1358.80 86
1358.89 89
1358.97 93
1359.06 96
1359.14 99
1359.23 102
1359.31 105
1359.39 107
1359.48 109
1359.56 110
1359.65 111
1359.73 112
1359.82 113
1359.90 114
1359.99 115
1360.07 114
1360.15 113
1360.24 111
1360.32 107
1360.41 102
1360.49 94
1360.58 86
1360.66 77
1360.75 68
1360.83 60
1360.91 54
1361.00 51
1361.08 52
1361.17 55
1361.25 61
1361.34 68
1361.42 75
1361.51 81
1361.59 86
1361.68 89
1361.76 92
1361.84 93
1361.93 95
1362.01 97
1362.10 99
1362.18 99
1362.27 97
1362.35 93
1362.44 87
1362.52 78
1362.61 70
1362.69 63
1362.77 58
1362.86 57
1362.94 58
1363.03 62
1363.11 67
1363.20 72
1363.28 76
1363.37 77
1363.45 77
1363.54 75
1363.62 72
1363.70 68
1363.79 66
1363.87 65
1363.96 65
1364.04 66
1364.13 67
1364.21 68
1364.30 68
1364.38 67
1364.47 66
1364.55 65
1364.64 64
1364.72 66
1364.80 68
1364.89 73
1364.97 78
1365.06 83
1365.14 86
1365.23 87
1365.31 84
1365.40 78
1365.48 69
1365.57 57
1365.65 44
1365.74 31
1365.82 20
1365.90 11
1365.99 5
1366.07 1
1366.16 0
1366.24 1
1366.33 3
1366.41 5
1366.50 7
1366.58 8
1366.67 9
1366.75 9
1366.84 10
1366.92 10
1367.01 11
1367.09 12
1367.17 13
1367.26 12
1367.34 12
1367.43 11
1367.51 11
1367.60 12
1367.68 17
1367.77 23
1367.85 32
1367.94 42
1368.02 52
1368.11 60
1368.19 66
1368.28 69
1368.36 69
1368.45 67
1368.53 63
1368.61 57
1368.70 52
1368.78 46
1368.87 42
1368.95 39
1369.04 38
1369.12 36
1369.21 34
1369.29 30
1369.38 25
1369.46 19
1369.55 12
1369.63 6
1369.72 2
1369.80 0
1369.89 0
1369.97 0
1370.06 2
1370.14 2
1370.23 2
1370.31 0
1370.39 0
1370.48 0
1370.56 0
1370.65 0
1370.73 0
1370.82 3
1370.90 6
1370.99 9
1371.07 10
1371.16 10
1371.24 9
1371.33 8
1371.41 8
1371.50 9
1371.58 12
1371.67 17
1371.75 22
1371.84 26
1371.92 29
1372.01 29
1372.09 27
1372.18 22
1372.26 16
1372.35 10
1372.43 5
1372.52 3
1372.60 5
1372.68 11
1372.77 20
1372.85 32
1372.94 44
1373.02 53
1373.11 59
1373.19 60
1373.28 57
1373.36 50
1373.45 43
1373.53 35
1373.62 30
1373.70 27
1373.79 26
1373.87 27
1373.96 29
1374.04 30
1374.13 30
1374.21 29
1374.30 27
1374.38 24
1374.47 21
1374.55 19
1374.64 17
1374.72 15
1374.81 12
1374.89 9
1374.98 5
1375.06 2
1375.15 1
1375.23 2
1375.32 6
1375.40 13
1375.49 22
1375.57 31
1375.66 40
1375.74 47
1375.83 53
1375.91 56
1376.00 60
1376.08 63
1376.17 66
1376.25 69
1376.34 72
1376.42 73
1376.51 72
1376.59 69
1376.68 65
1376.76 60
1376.85 55
1376.93 51
1377.02 47
1377.10 44
1377.19 42
1377.27 41
1377.36 41
1377.44 42
1377.53 43
1377.61 46
1377.70 49
1377.78 55
1377.87 63
1377.95 74
1378.04 87
1378.12 101
1378.21 114
1378.29 125
1378.38 132
1378.46 136
1378.55 135
1378.63 132
1378.72 127
1378.80 122
1378.89 119
1378.97 116
1379.06 115
1379.14 115
1379.23 115
1379.31 113
1379.40 111
1379.48 109
1379.57 106
1379.65 104
1379.74 104
1379.82 105
1379.91 107
1379.99 110
1380.08 113
1380.16 116
1380.25 117
1380.33 117
1380.42 116
1380.50 116
1380.59 116
1380.67 116
1380.76 117
1380.84 119
1380.93 121
1381.01 123
1381.10 127
1381.18 131
1381.27 135
1381.35 139
1381.44 141
1381.52 142
1381.61 140
1381.69 138
1381.78 134
1381.87 131
1381.95 128
1382.04 127
1382.12 128
1382.21 130
1382.29 132
1382.38 133
1382.46 132
1382.55 127
1382.63 119
1382.72 108
1382.80 94
1382.89 81
1382.97 68
1383.06 56
1383.14 47
1383.23 40
1383.31 34
1383.40 29
1383.48 25
1383.57 22
1383.65 22
1383.74 23
1383.82 29
1383.91 38
1383.99 49
1384.08 61
1384.16 73
1384.25 81
1384.34 86
1384.42 86
1384.51 82
1384.59 74
1384.68 65
1384.76 54
1384.85 44
1384.93 35
1385.02 27
1385.10 20
1385.19 15
1385.27 12
1385.36 11
1385.44 13
1385.53 17
1385.61 22
1385.70 28
1385.78 33
1385.87 36
1385.95 37
1386.04 36
1386.13 33
1386.21 29
1386.30 25
1386.38 23
1386.47 22
1386.55 23
1386.64 26
1386.72 31
1386.81 37
1386.89 43
1386.98 47
1387.06 50
1387.15 50
1387.23 47
1387.32 42
1387.40 37
1387.49 32
1387.58 29
1387.66 29
1387.75 31
1387.83 34
1387.92 37
1388.00 39
1388.09 39
1388.17 35
1388.26 28
1388.34 19
1388.43 10
1388.51 0
1388.60 0
1388.68 0
1388.77 0
1388.86 0
1388.94 0
1389.03 0
1389.11 0
1389.20 0
1389.28 3
1389.37 12
1389.45 23
1389.54 35
1389.62 47
1389.71 57
1389.79 65
1389.88 70
1389.97 70
1390.05 68
1390.14 63
1390.22 58
1390.31 54
1390.39 51
1390.48 49
1390.56 47
1390.65 44
1390.73 41
1390.82 38
1390.90 36
1390.99 35
1391.08 36
1391.16 39
1391.25 42
1391.33 45
1391.42 47
1391.50 49
1391.59 50
1391.67 52
1391.76 55
1391.84 60
1391.93 67
1392.02 73
1392.10 79
1392.19 83
1392.27 85
1392.36 84
1392.44 82
1392.53 80
1392.61 78
1392.70 77
1392.78 76
1392.87 77
1392.96 79
1393.04 80
1393.13 81
1393.21 82
1393.30 83
1393.38 84
1393.47 85
1393.55 88
1393.64 92
1393.73 98
1393.81 104
1393.90 110
1393.98 115
1394.07 117
1394.15 116
1394.24 113
1394.32 108
1394.41 103
1394.49 98
1394.58 95
1394.67 93
1394.75 94
1394.84 97
1394.92 100
1395.01 105
1395.09 111
1395.18 116
1395.26 121
1395.35 125
1395.44 127
1395.52 125
1395.61 120
1395.69 112
1395.78 101
1395.86 91
1395.95 81
1396.03 74
1396.12 70
1396.21 69
1396.29 70
1396.38 73
1396.46 77
1396.55 82
1396.63 87
1396.72 94
1396.81 101
1396.89 109
1396.98 117
1397.06 123
1397.15 127
1397.23 129
1397.32 128
1397.40 125
1397.49 120
1397.58 113
1397.66 107
1397.75 100
1397.83 94
1397.92 90
1398.00 89
1398.09 90
1398.18 93
1398.26 100
1398.35 109
1398.43 122
1398.52 138
1398.60 156
1398.69 175
1398.77 194
1398.86 211
1398.95 223
1399.03 228
1399.12 227
1399.20 219
1399.29 205
1399.37 189
1399.46 172
1399.55 156
1399.63 143
1399.72 132
1399.80 124
1399.89 119
1399.97 114
1400.06 110
1400.15 107
1400.23 106
1400.32 106
1400.40 108
1400.49 113
1400.57 119
1400.66 127
1400.75 134
1400.83 139
1400.92 141
1401.00 141
1401.09 140
1401.17 137
1401.26 136
1401.35 135
1401.43 136
1401.52 138
1401.60 139
1401.69 138
1401.77 134
1401.86 126
1401.95 115
1402.03 102
1402.12 88
1402.20 77
1402.29 69
1402.37 64
1402.46 62
1402.55 62
1402.63 64
1402.72 65
1402.80 67
1402.89 69
1402.98 71
1403.06 74
1403.15 79
1403.23 86
1403.32 93
1403.40 100
1403.49 105
1403.58 107
1403.66 106
1403.75 101
1403.83 95
1403.92 87
1404.01 78
1404.09 69
1404.18 60
1404.26 51
1404.35 42
1404.43 32
1404.52 23
1404.61 15
1404.69 9
1404.78 6
1404.86 5
1404.95 7
1405.04 12
1405.12 17
1405.21 23
1405.29 28
1405.38 32
1405.46 34
1405.55 35
1405.64 35
1405.72 34
1405.81 31
1405.89 28
1405.98 25
1406.07 20
1406.15 15
1406.24 8
1406.32 2
1406.41 0
1406.50 0
1406.58 0
1406.67 0
1406.75 0
1406.84 0
1406.92 0
1407.01 0
1407.10 8
1407.18 14
1407.27 19
1407.35 20
1407.44 19
1407.53 17
1407.61 15
1407.70 16
1407.78 19
1407.87 26
1407.96 36
1408.04 48
1408.13 60
1408.21 72
1408.30 82
1408.39 91
1408.47 98
1408.56 102
1408.64 104
1408.73 104
1408.82 103
1408.90 99
1408.99 95
1409.07 91
1409.16 87
1409.25 83
1409.33 80
1409.42 76
1409.50 73
1409.59 70
1409.68 68
1409.76 67
1409.85 69
1409.93 72
1410.02 77
1410.11 81
1410.19 84
1410.28 85
1410.36 82
1410.45 78
1410.54 73
1410.62 69
1410.71 66
1410.79 65
1410.88 66
1410.97 70
1411.05 74
1411.14 78
1411.22 83
1411.31 87
1411.40 93
1411.48 98
1411.57 104
1411.65 108
1411.74 110
1411.83 112
1411.91 112
1412.00 111
1412.08 110
1412.17 110
1412.26 111
1412.34 112
1412.43 112
1412.51 109
1412.60 103
1412.69 93
1412.77 81
1412.86 67
1412.94 53
1413.03 41
1413.12 31
1413.20 22
1413.29 16
1413.38 12
1413.46 10
1413.55 10
1413.63 10
1413.72 12
1413.81 14
1413.89 18
1413.98 23
1414.06 27
1414.15 32
1414.24 36
1414.32 39
1414.41 42
1414.50 42
1414.58 41
1414.67 40
1414.75 38
1414.84 36
1414.93 36
1415.01 37
1415.10 41
1415.18 46
1415.27 53
1415.36 61
1415.44 68
1415.53 75
1415.62 79
1415.70 81
1415.79 80
1415.87 76
1415.96 69
1416.05 61
1416.13 52
1416.22 43
1416.30 36
1416.39 31
1416.48 28
1416.56 27
1416.65 28
1416.74 29
1416.82 30
1416.91 31
1416.99 32
1417.08 33
1417.17 35
1417.25 37
1417.34 40
1417.43 43
1417.51 46
1417.60 47
1417.68 48
1417.77 49
1417.86 50
1417.94 53
1418.03 58
1418.12 63
1418.20 69
1418.29 73
1418.37 74
1418.46 73
1418.55 69
1418.63 63
1418.72 55
1418.81 48
1418.89 40
1418.98 33
1419.06 27
1419.15 21
1419.24 17
1419.32 14
1419.41 13
1419.50 14
1419.58 17
1419.67 21
1419.75 26
1419.84 29
1419.93 31
1420.01 30
1420.10 29
1420.19 27
1420.27 26
1420.36 26
1420.45 28
1420.53 32
1420.62 37
1420.70 41
1420.79 44
1420.88 46
1420.96 47
1421.05 48
1421.14 48
1421.22 48
1421.31 47
1421.39 45
1421.48 41
1421.57 37
1421.65 34
1421.74 33
1421.83 35
1421.91 42
1422.00 53
1422.09 67
1422.17 82
1422.26 96
1422.35 109
1422.43 118
1422.52 124
1422.60 126
1422.69 125
1422.78 120
1422.86 112
1422.95 102
1423.04 92
1423.12 83
1423.21 76
1423.30 72
1423.38 72
1423.47 75
1423.55 78
1423.64 82
1423.73 84
1423.81 85
1423.90 86
1423.99 86
1424.07 86
1424.16 86
1424.25 87
1424.33 89
1424.42 91
1424.51 94
1424.59 96
1424.68 98
1424.76 99
1424.85 101
1424.94 102
1425.02 104
1425.11 106
1425.20 109
1425.28 114
1425.37 119
1425.46 126
1425.54 133
1425.63 140
1425.72 147
1425.80 151
1425.89 153
1425.98 151
1426.06 145
1426.15 136
1426.23 124
1426.32 111
1426.41 98
1426.49 86
1426.58 78
1426.67 72
1426.75 68
1426.84 65
1426.93 63
1427.01 60
1427.10 56
1427.19 51
1427.27 45
1427.36 39
1427.45 34
1427.53 31
1427.62 30
1427.71 31
1427.79 34
1427.88 38
1427.97 44
1428.05 51
1428.14 59
1428.23 67
1428.31 75
1428.40 82
1428.48 87
1428.57 90
1428.66 91
1428.74 88
1428.83 82
1428.92 74
1429.00 65
1429.09 56
1429.18 48
1429.26 41
1429.35 35
1429.44 30
1429.52 26
1429.61 22
1429.70 19
1429.78 17
1429.87 15
1429.96 16
1430.04 18
1430.13 22
1430.22 28
1430.30 34
1430.39 41
1430.48 47
1430.56 51
1430.65 54
1430.74 56
1430.82 55
1430.91 53
1431.00 50
1431.08 47
1431.17 45
1431.26 44
1431.34 44
1431.43 46
1431.52 49
1431.60 53
1431.69 58
1431.78 62
1431.86 65
1431.95 66
1432.04 65
1432.12 64
1432.21 61
1432.30 58
1432.38 57
1432.47 57
1432.56 60
1432.64 64
1432.73 70
1432.82 76
1432.90 82
1432.99 87
1433.08 90
1433.16 92
1433.25 93
1433.34 94
1433.42 96
1433.51 99
1433.60 103
1433.68 108
1433.77 114
1433.86 120
1433.94 126
1434.03 131
1434.12 135
1434.20 139
1434.29 142
1434.38 144
1434.46 145
1434.55 145
1434.64 144
1434.72 140
1434.81 134
1434.90 128
1434.98 121
1435.07 115
1435.16 111
1435.25 109
1435.33 110
1435.42 114
1435.51 120
1435.59 129
1435.68 141
1435.77 154
1435.85 168
1435.94 183
1436.03 196
1436.11 208
1436.20 218
1436.29 225
1436.37 231
1436.46 236
1436.55 240
1436.63 245
1436.72 250
1436.81 256
1436.89 260
1436.98 261
1437.07 260
1437.15 254
1437.24 246
1437.33 236
1437.42 225
1437.50 214
1437.59 206
1437.68 200
1437.76 198
1437.85 198
1437.94 200
1438.02 204
1438.11 210
1438.20 216
1438.28 224
1438.37 231
1438.46 237
1438.54 242
1438.63 245
1438.72 245
1438.81 243
1438.89 237
1438.98 229
1439.07 220
1439.15 209
1439.24 198
1439.33 189
1439.41 182
1439.50 179
1439.59 181
1439.67 186
1439.76 193
1439.85 201
1439.93 206
1440.02 207
1440.11 202
1440.20 192
1440.28 177
1440.37 159
1440.46 141
1440.54 125
1440.63 112
1440.72 102
1440.80 95
1440.89 89
1440.98 83
1441.06 77
1441.15 71
1441.24 64
1441.33 58
1441.41 55
1441.50 54
1441.59 56
1441.67 60
1441.76 66
1441.85 71
1441.93 76
1442.02 79
1442.11 80
1442.20 80
1442.28 80
1442.37 81
1442.46 83
1442.54 87
1442.63 93
1442.72 99
1442.80 103
1442.89 105
1442.98 104
1443.07 99
1443.15 91
1443.24 82
1443.33 72
1443.41 64
1443.50 57
1443.59 52
1443.67 48
1443.76 47
1443.85 47
1443.94 48
1444.02 50
1444.11 53
1444.20 55
1444.28 58
1444.37 59
1444.46 60
1444.54 59
1444.63 56
1444.72 52
1444.81 46
1444.89 39
1444.98 32
1445.07 26
1445.15 22
1445.24 22
1445.33 26
1445.42 32
1445.50 39
1445.59 46
1445.68 50
1445.76 50
1445.85 46
1445.94 39
1446.03 32
1446.11 24
1446.20 18
1446.29 13
1446.37 10
1446.46 6
1446.55 2
1446.63 0
1446.72 0
1446.81 0
1446.90 0
1446.98 0
1447.07 0
1447.16 0
1447.24 0
1447.33 6
1447.42 14
1447.51 22
1447.59 29
1447.68 35
1447.77 39
1447.85 42
1447.94 43
1448.03 42
1448.12 39
1448.20 36
1448.29 32
1448.38 29
1448.47 27
1448.55 27
1448.64 30
1448.73 36
1448.81 43
1448.90 52
1448.99 59
1449.08 64
1449.16 65
1449.25 63
1449.34 58
1449.42 54
1449.51 53
1449.60 56
1449.69 66
1449.77 82
1449.86 101
1449.95 122
1450.03 141
1450.12 156
1450.21 166
1450.30 171
1450.38 171
1450.47 168
1450.56 163
1450.65 157
1450.73 150
1450.82 143
1450.91 136
1450.99 128
1451.08 121
1451.17 114
1451.26 106
1451.34 100
1451.43 94
1451.52 90
1451.60 87
1451.69 85
1451.78 85
1451.87 85
1451.95 86
1452.04 86
1452.13 86
1452.22 86
1452.30 86
1452.39 87
1452.48 90
1452.57 96
1452.65 103
1452.74 110
1452.83 116
1452.91 120
1453.00 120
1453.09 116
1453.18 109
1453.26 99
1453.35 89
1453.44 80
1453.53 73
1453.61 67
1453.70 64
1453.79 61
1453.87 60
1453.96 58
1454.05 57
1454.14 55
1454.22 55
1454.31 56
1454.40 60
1454.49 66
1454.57 74
1454.66 83
1454.75 91
1454.84 98
1454.92 102
1455.01 102
1455.10 99
1455.19 93
1455.27 88
1455.36 84
1455.45 84
1455.53 87
1455.62 94
1455.71 100
1455.80 106
1455.88 108
1455.97 107
1456.06 102
1456.15 97
1456.23 91
1456.32 87
1456.41 85
1456.50 84
1456.58 84
1456.67 82
1456.76 80
1456.85 77
1456.93 74
1457.02 73
1457.11 73
1457.20 74
1457.28 76
1457.37 78
1457.46 78
1457.55 75
1457.63 68
1457.72 60
1457.81 51
1457.89 42
1457.98 37
1458.07 36
1458.16 39
1458.24 46
1458.33 56
1458.42 68
1458.51 80
1458.59 90
1458.68 99
1458.77 104
1458.86 105
1458.94 102
1459.03 95
1459.12 85
1459.21 73
1459.29 61
1459.38 51
1459.47 43
1459.56 39
1459.64 38
1459.73 38
1459.82 39
1459.91 38
1459.99 35
1460.08 31
1460.17 25
1460.26 18
1460.34 13
1460.43 9
1460.52 6
1460.61 6
1460.69 7
1460.78 9
1460.87 12
1460.96 15
1461.05 18
1461.13 21
1461.22 23
1461.31 23
1461.40 21
1461.48 17
1461.57 12
1461.66 9
1461.75 7
1461.83 8
1461.92 13
1462.01 21
1462.10 30
1462.18 40
1462.27 49
1462.36 57
1462.45 63
1462.53 69
1462.62 73
1462.71 77
1462.80 80
1462.88 83
1462.97 84
1463.06 85
1463.15 83
1463.23 81
1463.32 79
1463.41 78
1463.50 78
1463.59 80
1463.67 83
1463.76 88
1463.85 93
1463.94 96
1464.02 98
1464.11 96
1464.20 91
1464.29 84
1464.37 76
1464.46 68
1464.55 63
1464.64 60
1464.72 62
1464.81 67
1464.90 75
1464.99 87
1465.08 101
1465.16 116
1465.25 131
1465.34 145
1465.43 156
1465.51 163
1465.60 165
1465.69 161
1465.78 154
1465.86 143
1465.95 133
1466.04 124
1466.13 118
1466.22 116
1466.30 116
1466.39 117
1466.48 118
1466.57 119
1466.65 119
1466.74 119
1466.83 121
1466.92 126
1467.00 134
1467.09 144
1467.18 154
1467.27 161
1467.36 166
1467.44 165
1467.53 160
1467.62 152
1467.71 141
1467.79 131
1467.88 121
1467.97 113
1468.06 107
1468.15 102
1468.23 98
1468.32 94
1468.41 91
1468.50 88
1468.58 85
1468.67 82
1468.76 80
1468.85 77
1468.94 73
1469.02 69
1469.11 65
1469.20 61
1469.29 57
1469.37 54
1469.46 51
1469.55 48
1469.64 46
1469.73 42
1469.81 38
1469.90 33
1469.99 29
1470.08 27
1470.16 26
1470.25 29
1470.34 33
1470.43 39
1470.52 45
1470.60 50
1470.69 54
1470.78 56
1470.87 57
1470.96 57
1471.04 56
1471.13 55
1471.22 53
1471.31 51
1471.39 49
1471.48 45
1471.57 40
1471.66 35
1471.75 31
1471.83 26
1471.92 23
1472.01 20
1472.10 18
1472.19 16
1472.27 13
1472.36 10
1472.45 5
1472.54 0
1472.62 0
1472.71 0
1472.80 0
1472.89 0
1472.98 0
1473.06 0
1473.15 0
1473.24 0
1473.33 4
1473.42 8
1473.50 13
1473.59 17
1473.68 20
1473.77 24
1473.86 27
1473.94 29
1474.03 32
1474.12 35
1474.21 38
1474.30 41
1474.38 46
1474.47 53
1474.56 62
1474.65 71
1474.73 81
1474.82 90
1474.91 97
1475.00 100
1475.09 100
1475.17 96
1475.26 89
1475.35 80
1475.44 70
1475.53 61
1475.61 53
1475.70 47
1475.79 43
1475.88 40
1475.97 38
1476.05 36
1476.14 35
1476.23 32
1476.32 30
1476.41 29
1476.49 30
1476.58 32
1476.67 36
1476.76 41
1476.85 46
1476.93 51
1477.02 54
1477.11 55
1477.20 56
1477.29 56
1477.37 56
1477.46 57
1477.55 59
1477.64 62
1477.73 66
1477.82 71
1477.90 76
1477.99 82
1478.08 88
1478.17 94
1478.26 101
1478.34 106
1478.43 108
1478.52 108
1478.61 105
1478.70 99
1478.78 91
1478.87 83
1478.96 77
1479.05 72
1479.14 71
1479.22 72
1479.31 75
1479.40 77
1479.49 79
1479.58 80
1479.66 80
1479.75 78
1479.84 76
1479.93 73
1480.02 68
1480.11 60
1480.19 49
1480.28 36
1480.37 23
1480.46 12
1480.55 6
1480.63 8
1480.72 18
1480.81 35
1480.90 58
1480.99 83
1481.07 106
1481.16 125
1481.25 139
1481.34 148
1481.43 153
1481.52 154
1481.60 152
1481.69 147
1481.78 140
1481.87 131
1481.96 122
1482.04 113
1482.13 107
1482.22 105
1482.31 108
1482.40 116
1482.49 127
1482.57 139
1482.66 151
1482.75 160
1482.84 165
1482.93 166
1483.01 162
1483.10 155
1483.19 145
1483.28 132
1483.37 119
1483.46 107
1483.54 96
1483.63 88
1483.72 84
1483.81 85
1483.90 91
1483.99 100
1484.07 111
1484.16 122
1484.25 132
1484.34 139
1484.43 143
1484.51 144
1484.60 142
1484.69 138
1484.78 132
1484.87 125
1484.96 115
1485.04 104
1485.13 91
1485.22 76
1485.31 61
1485.40 47
1485.49 34
1485.57 23
1485.66 15
1485.75 10
1485.84 9
1485.93 11
1486.02 15
1486.10 23
1486.19 32
1486.28 42
1486.37 51
1486.46 58
1486.55 62
1486.63 62
1486.72 59
1486.81 54
1486.90 49
1486.99 44
1487.08 41
1487.16 39
1487.25 38
1487.34 38
1487.43 37
1487.52 35
1487.61 32
1487.69 29
1487.78 26
1487.87 24
1487.96 23
1488.05 22
1488.14 22
1488.22 22
1488.31 22
1488.40 21
1488.49 20
1488.58 20
1488.67 21
1488.75 22
1488.84 23
1488.93 24
1489.02 24
1489.11 24
1489.20 24
1489.28 24
1489.37 26
1489.46 29
1489.55 34
1489.64 40
1489.73 44
1489.81 47
1489.90 47
1489.99 43
1490.08 36
1490.17 25
1490.26 14
1490.35 3
1490.43 0
1490.52 0
1490.61 0
1490.70 0
1490.79 0
1490.88 0
1490.96 0
1491.05 0
1491.14 3
1491.23 6
1491.32 10
1491.41 14
1491.49 18
1491.58 21
1491.67 23
1491.76 23
1491.85 20
1491.94 16
1492.03 10
1492.11 4
1492.20 0
1492.29 0
1492.38 0
1492.47 0
1492.56 5
1492.65 11
1492.73 19
1492.82 28
1492.91 35
1493.00 41
1493.09 46
1493.18 48
1493.26 49
1493.35 49
1493.44 49
1493.53 49
1493.62 50
1493.71 51
1493.80 54
1493.88 56
1493.97 57
1494.06 58
1494.15 58
1494.24 58
1494.33 58
1494.42 58
1494.50 58
1494.59 59
1494.68 60
1494.77 61
1494.86 62
1494.95 63
1495.04 65
1495.12 69
1495.21 74
1495.30 80
1495.39 86
1495.48 92
1495.57 96
1495.66 98
1495.74 97
1495.83 94
1495.92 89
1496.01 83
1496.10 79
1496.19 75
1496.28 75
1496.36 78
1496.45 84
1496.54 91
1496.63 98
1496.72 104
1496.81 109
1496.90 112
1496.98 115
1497.07 118
1497.16 123
1497.25 127
1497.34 133
1497.43 137
1497.52 140
1497.60 141
1497.69 140
1497.78 137
1497.87 132
1497.96 128
1498.05 125
1498.14 123
1498.23 123
1498.31 126
1498.40 130
1498.49 135
1498.58 142
1498.67 149
1498.76 155
1498.85 159
1498.93 162
1499.02 163
1499.11 161
1499.20 155
1499.29 146
1499.38 135
1499.47 122
1499.56 109
1499.64 98
1499.73 91
1499.82 90
1499.91 94
1500.00 103
1500.09 116
1500.18 129
1500.27 142
1500.35 152
1500.44 157
1500.53 157
1500.62 153
1500.71 145
1500.80 134
1500.89 123
1500.98 113
1501.06 104
1501.15 97
1501.24 92
1501.33 90
1501.42 89
1501.51 89
1501.60 89
1501.69 88
1501.77 88
1501.86 88
1501.95 89
1502.04 92
1502.13 98
1502.22 106
1502.31 117
1502.40 127
1502.48 136
1502.57 141
1502.66 143
1502.75 141
1502.84 135
1502.93 127
1503.02 118
1503.11 111
1503.19 104
1503.28 98
1503.37 92
1503.46 86
1503.55 79
1503.64 72
1503.73 66
1503.82 62
1503.90 61
1503.99 63
1504.08 69
1504.17 79
1504.26 90
1504.35 102
1504.44 114
1504.53 125
1504.62 136
1504.70 145
1504.79 152
1504.88 157
1504.97 160
1505.06 160
1505.15 158
1505.24 153
1505.33 145
1505.42 135
1505.50 123
1505.59 110
1505.68 96
1505.77 82
1505.86 69
1505.95 58
1506.04 49
1506.13 43
1506.22 40
1506.30 39
1506.39 40
1506.48 45
1506.57 51
1506.66 59
1506.75 69
1506.84 78
1506.93 86
1507.02 92
1507.10 95
1507.19 95
1507.28 92
1507.37 87
1507.46 82
1507.55 78
1507.64 75
1507.73 74
1507.82 75
1507.90 77
1507.99 79
1508.08 82
1508.17 85
1508.26 88
1508.35 91
1508.44 93
1508.53 94
1508.62 93
1508.71 91
1508.79 86
1508.88 80
1508.97 75
1509.06 70
1509.15 68
1509.24 67
1509.33 69
1509.42 72
1509.51 76
1509.60 82
1509.68 89
1509.77 96
1509.86 103
1509.95 111
1510.04 119
1510.13 126
1510.22 133
1510.31 138
1510.40 142
1510.49 146
1510.57 149
1510.66 152
1510.75 155
1510.84 158
1510.93 160
1511.02 161
1511.11 160
1511.20 158
1511.29 155
1511.38 150
1511.46 145
1511.55 141
1511.64 137
1511.73 134
1511.82 132
1511.91 133
1512.00 136
1512.09 140
1512.18 146
1512.27 151
1512.36 156
1512.44 157
1512.53 155
1512.62 149
1512.71 139
1512.80 126
1512.89 114
1512.98 103
1513.07 94
1513.16 89
1513.25 86
1513.34 86
1513.42 87
1513.51 90
1513.60 94
1513.69 99
1513.78 105
1513.87 113
1513.96 123
1514.05 133
1514.14 143
1514.23 150
1514.32 155
1514.40 155
1514.49 153
1514.58 147
1514.67 141
1514.76 135
1514.85 132
1514.94 132
1515.03 135
1515.12 139
1515.21 144
1515.30 147
1515.39 149
1515.47 147
1515.56 143
1515.65 138
1515.74 133
1515.83 129
1515.92 129
1516.01 133
1516.10 139
1516.19 147
1516.28 155
1516.37 160
1516.46 160
1516.54 157
1516.63 148
1516.72 137
1516.81 125
1516.90 115
1516.99 107
1517.08 104
1517.17 105
1517.26 109
1517.35 115
1517.44 122
1517.53 128
1517.62 132
1517.70 134
1517.79 135
1517.88 133
1517.97 131
1518.06 127
1518.15 121
1518.24 114
1518.33 105
1518.42 95
1518.51 83
1518.60 72
1518.69 62
1518.78 54
1518.86 47
1518.95 42
1519.04 39
1519.13 37
1519.22 38
1519.31 42
1519.40 49
1519.49 59
1519.58 71
1519.67 83
1519.76 93
1519.85 101
1519.94 105
1520.03 104
1520.11 101
1520.20 96
1520.29 92
1520.38 89
1520.47 90
1520.56 94
1520.65 101
1520.74 109
1520.83 117
1520.92 123
1521.01 128
1521.10 130
1521.19 130
1521.28 128
1521.37 126
1521.45 123
1521.54 120
1521.63 117
1521.72 115
1521.81 114
1521.90 113
1521.99 113
1522.08 114
1522.17 116
1522.26 119
1522.35 123
1522.44 128
1522.53 133
1522.62 138
1522.71 143
1522.80 146
1522.88 147
1522.97 146
1523.06 141
1523.15 135
1523.24 126
1523.33 117
1523.42 109
1523.51 103
1523.60 99
1523.69 98
1523.78 100
1523.87 103
1523.96 107
1524.05 111
1524.14 115
1524.23 116
1524.32 116
1524.40 113
1524.49 109
1524.58 103
1524.67 97
1524.76 91
1524.85 85
1524.94 80
1525.03 76
1525.12 74
1525.21 72
1525.30 72
1525.39 71
1525.48 70
1525.57 68
1525.66 65
1525.75 60
1525.84 53
1525.93 43
1526.01 32
1526.10 21
1526.19 9
1526.28 0
1526.37 0
1526.46 0
1526.55 0
1526.64 0
1526.73 0
1526.82 0
1526.91 3
1527.00 10
1527.09 15
1527.18 17
1527.27 16
1527.36 12
1527.45 7
1527.54 2
1527.63 0
1527.72 0
1527.80 0
1527.89 0
1527.98 4
1528.07 11
1528.16 19
1528.25 28
1528.34 37
1528.43 44
1528.52 51
1528.61 55
1528.70 58
1528.79 60
1528.88 61
1528.97 61
1529.06 63
1529.15 66
1529.24 72
1529.33 81
1529.42 92
1529.51 104
1529.60 115
1529.69 123
1529.78 128
1529.86 129
1529.95 125
1530.04 119
1530.13 109
1530.22 98
1530.31 86
1530.40 75
1530.49 64
1530.58 54
1530.67 47
1530.76 42
1530.85 41
1530.94 41
1531.03 43
1531.12 45
1531.21 47
1531.30 47
1531.39 46
1531.48 45
1531.57 45
1531.66 47
1531.75 53
1531.84 61
1531.93 71
1532.02 79
1532.11 85
1532.20 87
1532.28 83
1532.37 75
1532.46 63
1532.55 51
1532.64 39
1532.73 29
1532.82 21
1532.91 16
1533.00 11
1533.09 7
1533.18 3
1533.27 0
1533.36 0
1533.45 0
1533.54 0
1533.63 0
1533.72 0
1533.81 0
1533.90 0
1533.99 0
1534.08 3
1534.17 9
1534.26 16
1534.35 23
1534.44 29
1534.53 35
1534.62 40
1534.71 43
1534.80 45
1534.89 46
1534.98 48
1535.07 49
1535.16 49
1535.24 48
1535.33 45
1535.42 40
1535.51 35
1535.60 29
1535.69 26
1535.78 24
1535.87 25
1535.96 29
1536.05 35
1536.14 42
1536.23 48
1536.32 53
1536.41 57
1536.50 60
1536.59 61
1536.68 62
1536.77 63
1536.86 66
1536.95 70
1537.04 75
1537.13 81
1537.22 87
1537.31 92
1537.40 94
1537.49 95
1537.58 94
1537.67 92
1537.76 90
1537.85 89
1537.94 91
1538.03 95
1538.12 101
1538.21 109
1538.30 117
1538.39 123
1538.48 127
1538.57 129
1538.66 129
1538.75 128
1538.84 128
1538.93 129
1539.02 132
1539.11 136
1539.20 141
1539.29 144
1539.38 143
1539.47 137
1539.56 126
1539.65 110
1539.74 90
1539.83 69
1539.92 50
1540.01 34
1540.10 23
1540.19 18
1540.28 17
1540.36 20
1540.45 25
1540.54 29
1540.63 31
1540.72 30
1540.81 27
1540.90 22
1540.99 18
1541.08 14
1541.17 14
1541.26 18
1541.35 24
1541.44 33
1541.53 42
1541.62 50
1541.71 55
1541.80 59
1541.89 60
1541.98 59
1542.07 59
1542.16 60
1542.25 62
1542.34 67
1542.43 74
1542.52 83
1542.61 94
1542.70 104
1542.79 112
1542.88 117
1542.97 118
1543.06 115
1543.15 111
1543.24 105
1543.33 101
1543.42 100
1543.51 101
1543.60 106
1543.69 113
1543.78 121
1543.87 131
1543.96 141
1544.05 151
1544.14 162
1544.23 172
1544.32 181
1544.41 188
1544.50 192
1544.59 192
1544.68 191
1544.77 189
1544.86 188
1544.95 189
1545.04 192
1545.13 197
1545.22 204
1545.31 210
1545.40 215
1545.49 220
1545.58 226
1545.67 233
1545.76 244
1545.85 259
1545.94 278
1546.03 298
1546.12 317
1546.21 334
1546.30 344
1546.39 348
1546.48 345
1546.57 336
1546.66 323
1546.75 307
1546.84 293
1546.93 281
1547.02 273
1547.11 268
1547.20 267
1547.29 266
1547.38 264
1547.48 260
1547.57 254
1547.66 245
1547.75 236
1547.84 229
1547.93 226
1548.02 228
1548.11 235
1548.20 245
1548.29 256
1548.38 266
1548.47 272
1548.56 274
1548.65 271
1548.74 263
1548.83 252
1548.92 238
1549.01 223
1549.10 207
1549.19 192
1549.28 178
1549.37 168
1549.46 160
1549.55 154
1549.64 150
1549.73 147
1549.82 143
1549.91 137
1550.00 129
1550.09 120
1550.18 111
1550.27 103
1550.36 98
1550.45 95
1550.54 96
1550.63 98
1550.72 101
1550.81 102
1550.90 101
1550.99 97
1551.08 88
1551.17 77
1551.26 63
1551.35 47
1551.44 32
1551.53 18
1551.62 5
1551.71 0
1551.80 0
1551.89 0
1551.98 0
1552.07 0
1552.16 0
1552.25 0
1552.34 3
1552.43 9
1552.53 14
1552.62 15
1552.71 15
1552.80 15
1552.89 17
1552.98 21
1553.07 28
1553.16 37
1553.25 48
1553.34 58
1553.43 66
1553.52 70
1553.61 70
1553.70 68
1553.79 65
1553.88 61
1553.97 58
1554.06 57
1554.15 56
1554.24 57
1554.33 58
1554.42 61
1554.51 64
1554.60 70
1554.69 77
1554.78 87
1554.87 98
1554.96 110
1555.05 121
1555.14 129
1555.23 133
1555.32 133
1555.41 129
1555.50 122
1555.60 112
1555.69 102
1555.78 91
1555.87 81
1555.96 72
1556.05 64
1556.14 57
1556.23 52
1556.32 48
1556.41 46
1556.50 43
1556.59 42
1556.68 40
1556.77 38
1556.86 35
1556.95 32
1557.04 29
1557.13 27
1557.22 25
1557.31 25
1557.40 26
1557.49 27
1557.58 29
1557.67 30
1557.76 29
1557.85 27
1557.95 23
1558.04 18
1558.13 12
1558.22 6
1558.31 1
1558.40 0
1558.49 0
1558.58 0
1558.67 0
1558.76 0
1558.85 0
1558.94 0
1559.03 0
1559.12 4
1559.21 10
1559.30 16
1559.39 23
1559.48 30
1559.57 38
1559.66 47
1559.75 58
1559.84 68
1559.93 77
1560.03 83
1560.12 87
1560.21 88
1560.30 86
1560.39 83
1560.48 81
1560.57 78
1560.66 77
1560.75 77
1560.84 77
1560.93 77
1561.02 77
1561.11 78
1561.20 80
1561.29 82
1561.38 86
1561.47 88
1561.56 89
1561.65 88
1561.74 85
1561.84 79
1561.93 73
1562.02 68
1562.11 64
1562.20 62
1562.29 61
1562.38 62
1562.47 61
1562.56 60
1562.65 57
1562.74 53
1562.83 47
1562.92 41
1563.01 35
1563.10 30
1563.19 25
1563.28 20
1563.37 17
1563.46 15
1563.56 14
1563.65 15
1563.74 18
1563.83 22
1563.92 27
1564.01 33
1564.10 39
1564.19 43
1564.28 45
1564.37 43
1564.46 39
1564.55 31
1564.64 22
1564.73 12
1564.82 4
1564.91 0
1565.01 0
1565.10 0
1565.19 0
1565.28 0
1565.37 0
1565.46 0
1565.55 0
1565.64 0
1565.73 1
1565.82 3
1565.91 5
1566.00 8
1566.09 12
1566.18 17
1566.27 22
1566.36 28
1566.46 34
1566.55 40
1566.64 44
1566.73 47
1566.82 47
1566.91 45
1567.00 40
1567.09 35
1567.18 29
1567.27 25
1567.36 23
1567.45 23
1567.54 26
1567.63 30
1567.72 35
1567.82 39
1567.91 42
1568.00 43
1568.09 43
1568.18 43
1568.27 44
1568.36 48
1568.45 55
1568.54 68
1568.63 82
1568.72 98
1568.81 113
1568.90 123
1568.99 127
1569.09 125
1569.18 118
1569.27 107
1569.36 96
1569.45 87
1569.54 80
1569.63 78
1569.72 78
1569.81 81
1569.90 86
1569.99 92
1570.08 99
1570.17 106
1570.27 114
1570.36 121
1570.45 129
1570.54 134
1570.63 139
1570.72 142
1570.81 143
1570.90 144
1570.99 145
1571.08 147
1571.17 149
1571.26 153
1571.35 156
1571.45 159
1571.54 161
1571.63 162
1571.72 161
1571.81 161
1571.90 161
1571.99 162
1572.08 164
1572.17 167
1572.26 171
1572.35 173
1572.44 175
1572.54 176
1572.63 176
1572.72 176
1572.81 176
1572.90 176
1572.99 176
1573.08 177
1573.17 176
1573.26 173
1573.35 168
1573.44 162
1573.53 153
1573.63 144
1573.72 134
1573.81 124
1573.90 115
1573.99 106
1574.08 98
1574.17 91
1574.26 84
1574.35 78
1574.44 73
1574.53 70
1574.63 69
1574.72 71
1574.81 75
1574.90 81
1574.99 91
1575.08 105
1575.17 123
1575.26 145
1575.35 169
1575.44 195
1575.53 219
1575.63 239
1575.72 253
1575.81 258
1575.90 255
1575.99 244
1576.08 229
1576.17 211
1576.26 194
1576.35 177
1576.44 161
1576.53 146
1576.63 129
1576.72 111
1576.81 90
1576.90 68
1576.99 46
1577.08 28
1577.17 15
1577.26 9
1577.35 9
1577.44 15
1577.54 25
1577.63 35
1577.72 44
1577.81 50
1577.90 53
1577.99 53
1578.08 52
1578.17 50
1578.26 48
1578.35 47
1578.44 48
1578.54 49
1578.63 51
1578.72 51
1578.81 50
1578.90 46
1578.99 40
1579.08 33
1579.17 24
1579.26 15
1579.36 8
1579.45 4
1579.54 3
1579.63 6
1579.72 10
1579.81 17
1579.90 22
1579.99 27
1580.08 29
1580.17 29
1580.27 28
1580.36 25
1580.45 21
1580.54 17
1580.63 14
1580.72 10
1580.81 8
1580.90 7
1580.99 7
1581.09 8
1581.18 11
1581.27 15
1581.36 20
1581.45 26
1581.54 32
1581.63 37
1581.72 42
1581.81 44
1581.90 45
1582.00 44
1582.09 41
1582.18 38
1582.27 37
1582.36 38
1582.45 42
1582.54 49
1582.63 58
1582.73 68
1582.82 78
1582.91 87
1583.00 93
1583.09 98
1583.18 101
1583.27 101
1583.36 100
1583.45 97
1583.55 90
1583.64 81
1583.73 70
1583.82 57
1583.91 45
1584.00 37
1584.09 34
1584.18 37
1584.27 45
1584.37 55
1584.46 67
1584.55 78
1584.64 86
1584.73 92
1584.82 97
1584.91 104
1585.00 113
1585.10 125
1585.19 137
1585.28 149
1585.37 158
1585.46 162
1585.55 159
1585.64 152
1585.73 141
1585.82 129
1585.92 118
1586.01 108
1586.10 100
1586.19 92
1586.28 84
1586.37 72
1586.46 59
1586.55 44
1586.65 30
1586.74 17
1586.83 6
1586.92 0
1587.01 0
1587.10 0
1587.19 0
1587.28 0
1587.38 0
1587.47 0
1587.56 0
1587.65 0
1587.74 2
1587.83 8
1587.92 14
1588.01 18
1588.11 22
1588.20 26
1588.29 30
1588.38 35
1588.47 40
1588.56 46
1588.65 52
1588.75 57
1588.84 59
1588.93 61
1589.02 61
1589.11 60
1589.20 58
1589.29 57
1589.38 56
1589.48 57
1589.57 58
1589.66 62
1589.75 68
1589.84 76
1589.93 85
1590.02 93
1590.11 99
1590.21 102
1590.30 102
1590.39 99
1590.48 94
1590.57 90
1590.66 86
1590.75 85
1590.85 85
1590.94 86
1591.03 87
1591.12 88
1591.21 87
1591.30 83
1591.39 78
1591.49 72
1591.58 64
1591.67 57
1591.76 50
1591.85 44
1591.94 39
1592.03 35
1592.13 31
1592.22 29
1592.31 28
1592.40 29
1592.49 33
1592.58 40
1592.67 50
1592.76 63
1592.86 77
1592.95 91
1593.04 105
1593.13 118
1593.22 130
1593.31 140
1593.40 148
1593.50 153
1593.59 156
1593.68 155
1593.77 151
1593.86 144
1593.95 136
1594.05 129
1594.14 124
1594.23 122
1594.32 122
1594.41 123
1594.50 124
1594.59 121
1594.69 115
1594.78 105
1594.87 93
1594.96 81
1595.05 70
1595.14 63
1595.23 60
1595.33 62
1595.42 68
1595.51 77
1595.60 89
1595.69 102
1595.78 115
1595.87 128
1595.97 140
1596.06 151
1596.15 159
1596.24 163
1596.33 164
1596.42 160
1596.52 152
1596.61 141
1596.70 127
1596.79 111
1596.88 95
1596.97 82
1597.06 73
1597.16 68
1597.25 69
1597.34 74
1597.43 82
1597.52 91
1597.61 100
1597.71 109
1597.80 115
1597.89 119
1597.98 122
1598.07 123
1598.16 123
1598.25 122
1598.35 120
1598.44 116
1598.53 112
1598.62 107
1598.71 103
1598.80 99
1598.90 97
1598.99 96
1599.08 95
1599.17 95
1599.26 94
1599.35 91
1599.45 85
1599.54 79
1599.63 71
1599.72 65
1599.81 60
1599.90 57
1600.00 58
1600.09 61
1600.18 66
1600.27 71
1600.36 76
1600.45 79
1600.54 80
1600.64 76
1600.73 69
1600.82 59
1600.91 47
1601.00 35
1601.09 24
1601.19 14
1601.28 6
1601.37 0
1601.46 0
1601.55 0
1601.64 0
1601.74 0
1601.83 0
1601.92 0
1602.01 0
1602.10 0
1602.19 9
1602.29 20
1602.38 30
1602.47 39
1602.56 45
1602.65 49
1602.74 50
1602.84 50
1602.93 47
1603.02 44
1603.11 41
1603.20 39
1603.30 39
1603.39 41
1603.48 43
1603.57 45
1603.66 47
1603.75 46
1603.85 44
1603.94 40
1604.03 35
1604.12 30
1604.21 27
1604.30 26
1604.40 27
1604.49 31
1604.58 35
1604.67 39
1604.76 43
1604.85 45
1604.95 45
1605.04 44
1605.13 42
1605.22 40
1605.31 39
1605.41 37
1605.50 37
1605.59 37
1605.68 37
1605.77 39
1605.86 42
1605.96 47
1606.05 53
1606.14 59
1606.23 65
1606.32 69
1606.42 72
1606.51 74
1606.60 75
1606.69 76
1606.78 80
1606.87 85
1606.97 91
1607.06 97
1607.15 102
1607.24 104
1607.33 103
1607.43 99
1607.52 92
1607.61 83
1607.70 73
1607.79 65
1607.88 58
1607.98 53
1608.07 50
1608.16 47
1608.25 44
1608.34 40
1608.44 35
1608.53 30
1608.62 26
1608.71 23
1608.80 24
1608.89 28
1608.99 37
1609.08 49
1609.17 63
1609.26 77
1609.35 91
1609.45 104
1609.54 114
1609.63 122
1609.72 126
1609.81 129
1609.91 128
1610.00 126
1610.09 123
1610.18 118
1610.27 113
1610.37 108
1610.46 104
1610.55 101
1610.64 97
1610.73 94
1610.82 90
1610.92 85
1611.01 79
1611.10 72
1611.19 65
1611.28 59
1611.38 55
1611.47 54
1611.56 55
1611.65 59
1611.74 65
1611.84 72
1611.93 81
1612.02 89
1612.11 96
1612.20 103
1612.30 108
1612.39 113
1612.48 115
1612.57 115
1612.66 113
1612.76 109
1612.85 104
1612.94 101
1613.03 101
1613.12 105
1613.22 115
1613.31 130
1613.40 148
1613.49 166
1613.58 183
1613.68 196
1613.77 206
1613.86 212
1613.95 216
1614.04 219
1614.14 222
1614.23 225
1614.32 226
1614.41 227
1614.50 225
1614.60 221
1614.69 216
1614.78 211
1614.87 206
1614.96 201
1615.06 196
1615.15 190
1615.24 184
1615.33 175
1615.42 165
1615.52 153
1615.61 140
1615.70 127
1615.79 114
1615.89 102
1615.98 89
1616.07 77
1616.16 66
1616.25 54
1616.35 44
1616.44 36
1616.53 32
1616.62 33
1616.71 40
1616.81 51
1616.90 64
1616.99 78
1617.08 89
1617.17 96
1617.27 98
1617.36 96
1617.45 91
1617.54 86
1617.64 81
1617.73 78
1617.82 77
1617.91 78
1618.00 79
1618.10 79
1618.19 78
1618.28 74
1618.37 70
1618.46 64
1618.56 59
1618.65 54
1618.74 49
1618.83 45
1618.93 41
1619.02 36
1619.11 30
1619.20 23
1619.29 15
1619.39 7
1619.48 0
1619.57 0
1619.66 0
1619.75 0
1619.85 0
1619.94 0
1620.03 2
1620.12 7
1620.22 10
1620.31 11
1620.40 9
1620.49 5
1620.58 1
1620.68 0
1620.77 0
1620.86 1
1620.95 6
1621.05 12
1621.14 18
1621.23 23
1621.32 27
1621.41 30
1621.51 31
1621.60 32
1621.69 33
1621.78 34
1621.88 35
1621.97 35
1622.06 35
1622.15 35
1622.24 35
1622.34 35
1622.43 35
1622.52 35
1622.61 36
1622.71 38
1622.80 40
1622.89 43
1622.98 47
1623.08 51
1623.17 55
1623.26 58
1623.35 59
1623.44 58
1623.54 55
1623.63 50
1623.72 44
1623.81 37
1623.91 31
1624.00 27
1624.09 25
1624.18 26
1624.28 31
1624.37 38
1624.46 47
1624.55 57
1624.64 68
1624.74 77
1624.83 84
1624.92 88
1625.01 88
1625.11 86
1625.20 81
1625.29 74
1625.38 66
1625.48 59
1625.57 53
1625.66 48
1625.75 45
1625.85 42
1625.94 38
1626.03 34
1626.12 28
1626.21 21
1626.31 13
1626.40 6
1626.49 0
1626.58 0
1626.68 0
1626.77 0
1626.86 0
1626.95 0
1627.05 0
1627.14 0
1627.23 0
1627.32 3
1627.42 10
1627.51 16
1627.60 21
1627.69 25
1627.79 29
1627.88 34
1627.97 40
1628.06 48
1628.15 58
1628.25 69
1628.34 80
1628.43 88
1628.52 94
1628.62 95
1628.71 94
1628.80 90
1628.89 86
1628.99 82
1629.08 82
1629.17 85
1629.26 93
1629.36 104
1629.45 118
1629.54 131
1629.63 143
1629.73 150
1629.82 152
1629.91 148
1630.00 138
1630.10 126
1630.19 111
1630.28 97
1630.37 84
1630.47 73
1630.56 65
1630.65 60
1630.74 55
1630.84 51
1630.93 45
1631.02 37
1631.11 28
1631.21 18
1631.30 8
1631.39 1
1631.48 0
1631.58 0
1631.67 4
1631.76 13
1631.85 23
1631.95 33
1632.04 41
1632.13 45
1632.22 43
1632.32 37
1632.41 27
1632.50 15
1632.59 4
1632.69 0
1632.78 0
1632.87 0
1632.96 0
1633.06 11
1633.15 30
1633.24 53
1633.34 78
1633.43 103
1633.52 126
1633.61 145
1633.71 158
1633.80 165
1633.89 166
1633.98 161
1634.08 152
1634.17 141
1634.26 130
1634.35 119
1634.45 109
1634.54 100
1634.63 93
1634.72 89
1634.82 88
1634.91 90
1635.00 97
1635.09 108
1635.19 122
1635.28 138
1635.37 153
1635.46 168
1635.56 180
1635.65 188
1635.74 193
1635.84 194
1635.93 192
1636.02 187
1636.11 179
1636.21 168
1636.30 156
1636.39 144
1636.48 132
1636.58 121
1636.67 112
1636.76 104
1636.85 96
1636.95 89
1637.04 81
1637.13 74
1637.23 67
1637.32 61
1637.41 57
1637.50 55
1637.60 55
1637.69 56
1637.78 57
1637.87 58
1637.97 59
1638.06 60
1638.15 61
1638.25 62
1638.34 65
1638.43 67
1638.52 70
1638.62 73
1638.71 75
1638.80 76
1638.89 77
1638.99 78
1639.08 79
1639.17 81
1639.27 82
1639.36 83
1639.45 83
1639.54 79
1639.64 72
1639.73 63
1639.82 51
1639.91 37
1640.01 22
1640.10 8
1640.19 0
1640.29 0
1640.38 0
1640.47 0
1640.56 0
1640.66 0
1640.75 0
1640.84 0
1640.93 6
1641.03 15
1641.12 23
1641.21 28
1641.31 30
1641.40 31
1641.49 32
1641.58 32
1641.68 34
1641.77 37
1641.86 42
1641.96 49
1642.05 58
1642.14 67
1642.23 76
1642.33 85
1642.42 93
1642.51 99
1642.61 102
1642.70 103
1642.79 102
1642.88 98
1642.98 94
1643.07 88
1643.16 84
1643.26 80
1643.35 76
1643.44 73
1643.53 71
1643.63 69
1643.72 67
1643.81 65
1643.91 65
1644.00 67
1644.09 69
1644.18 70
1644.28 71
1644.37 70
1644.46 68
1644.56 64
1644.65 59
1644.74 55
1644.83 53
1644.93 54
1645.02 57
1645.11 61
1645.21 64
1645.30 64
1645.39 60
1645.48 53
1645.58 43
1645.67 34
1645.76 27
1645.86 25
1645.95 29
1646.04 37
1646.14 49
1646.23 62
1646.32 74
1646.41 84
1646.51 91
1646.60 95
1646.69 96
1646.79 96
1646.88 96
1646.97 94
1647.06 93
1647.16 93
1647.25 94
1647.34 97
1647.44 101
1647.53 107
1647.62 112
1647.72 116
1647.81 118
1647.90 118
1647.99 118
1648.09 117
1648.18 116
1648.27 116
1648.37 115
1648.46 113
1648.55 110
1648.65 106
1648.74 100
1648.83 92
1648.92 85
1649.02 78
1649.11 72
1649.20 67
1649.30 65
1649.39 64
1649.48 66
1649.58 70
1649.67 76
1649.76 82
1649.85 88
1649.95 92
1650.04 94
1650.13 94
1650.23 92
1650.32 88
1650.41 84
1650.51 79
1650.60 75
1650.69 71
1650.79 67
1650.88 63
1650.97 58
1651.06 51
1651.16 43
1651.25 33
1651.34 21
1651.44 9
1651.53 0
1651.62 0
1651.72 0
1651.81 0
1651.90 0
1652.00 0
1652.09 0
1652.18 0
1652.27 2
1652.37 11
1652.46 19
1652.55 26
1652.65 33
1652.74 39
1652.83 43
1652.93 46
1653.02 47
1653.11 48
1653.21 47
1653.30 46
1653.39 45
1653.49 44
1653.58 42
1653.67 40
1653.77 36
1653.86 32
1653.95 27
1654.04 21
1654.14 15
1654.23 9
1654.32 4
1654.42 0
1654.51 0
1654.60 0
1654.70 0
1654.79 0
1654.88 4
1654.98 11
1655.07 19
1655.16 27
1655.26 33
1655.35 35
1655.44 34
1655.54 28
1655.63 19
1655.72 7
1655.82 0
1655.91 0
1656.00 0
1656.09 0
1656.19 0
1656.28 0
1656.37 0
1656.47 0
1656.56 2
1656.65 9
1656.75 17
1656.84 28
1656.93 41
1657.03 56
1657.12 73
1657.21 90
1657.31 106
1657.40 119
1657.49 127
1657.59 132
1657.68 134
1657.77 135
1657.87 136
1657.96 137
1658.05 140
1658.15 143
1658.24 146
1658.33 147
1658.43 145
1658.52 141
1658.61 136
1658.71 130
1658.80 124
1658.89 120
1658.99 118
1659.08 118
1659.17 120
1659.27 123
1659.36 126
1659.45 131
1659.55 135
1659.64 141
1659.73 147
1659.83 154
1659.92 162
1660.01 169
1660.11 175
1660.20 180
1660.29 181
1660.39 179
1660.48 173
1660.57 164
1660.67 153
1660.76 141
1660.85 129
1660.95 119
1661.04 112
1661.13 108
1661.23 108
1661.32 111
1661.41 117
1661.51 124
1661.60 131
1661.69 138
1661.79 145
1661.88 151
1661.97 157
1662.07 163
1662.16 170
1662.25 179
1662.35 188
1662.44 200
1662.53 213
1662.63 227
1662.72 241
1662.81 253
1662.91 262
1663.00 267
1663.09 270
1663.19 271
1663.28 271
1663.37 274
1663.47 278
1663.56 284
1663.65 292
1663.75 299
1663.84 304
1663.93 305
1664.03 302
1664.12 295
1664.21 284
1664.31 271
1664.40 258
1664.49 245
1664.59 233
1664.68 223
1664.78 216
1664.87 210
1664.96 206
1665.06 204
1665.15 203
1665.24 201
1665.34 199
1665.43 197
1665.52 195
1665.62 192
1665.71 190
1665.80 189
1665.90 190
1665.99 193
1666.08 196
1666.18 200
1666.27 203
1666.36 206
1666.46 208
1666.55 207
1666.65 206
1666.74 202
1666.83 197
1666.93 191
1667.02 184
1667.11 176
1667.21 169
1667.30 163
1667.39 161
1667.49 161
1667.58 164
1667.67 169
1667.77 174
1667.86 178
1667.95 179
1668.05 177
1668.14 171
1668.24 161
1668.33 149
1668.42 134
1668.52 118
1668.61 101
1668.70 83
1668.80 66
1668.89 49
1668.98 33
1669.08 20
1669.17 9
1669.26 2
1669.36 0
1669.45 1
1669.55 7
1669.64 17
1669.73 30
1669.83 45
1669.92 61
1670.01 76
1670.11 88
1670.20 97
1670.29 102
1670.39 102
1670.48 97
1670.58 90
1670.67 81
1670.76 73
1670.86 67
1670.95 65
1671.04 67
1671.14 73
1671.23 83
1671.32 93
1671.42 104
1671.51 112
1671.61 118
1671.70 119
1671.79 118
1671.89 115
1671.98 110
1672.07 106
1672.17 104
1672.26 103
1672.35 103
1672.45 101
1672.54 98
1672.64 92
1672.73 84
1672.82 73
1672.92 63
1673.01 53
1673.10 47
1673.20 44
1673.29 44
1673.38 46
1673.48 48
1673.57 51
1673.67 52
1673.76 52
1673.85 49
1673.95 45
1674.04 39
1674.13 31
1674.23 22
1674.32 12
1674.42 3
1674.51 0
1674.60 0
1674.70 0
1674.79 2
1674.88 13
1674.98 26
1675.07 41
1675.17 54
1675.26 66
1675.35 74
1675.45 81
1675.54 86
1675.63 90
1675.73 93
1675.82 96
1675.92 97
1676.01 96
1676.10 93
1676.20 89
1676.29 83
1676.38 78
1676.48 73
1676.57 70
1676.67 68
1676.76 67
1676.85 68
1676.95 68
1677.04 69
1677.14 70
1677.23 71
1677.32 71
1677.42 72
1677.51 72
1677.60 72
1677.70 71
1677.79 70
1677.89 69
1677.98 69
1678.07 70
1678.17 72
1678.26 74
1678.35 74
1678.45 73
1678.54 68
1678.64 60
1678.73 50
1678.82 38
1678.92 27
1679.01 18
1679.11 11
1679.20 9
1679.29 9
1679.39 13
1679.48 19
1679.58 24
1679.67 30
1679.76 35
1679.86 39
1679.95 43
1680.04 49
1680.14 56
1680.23 65
1680.33 75
1680.42 83
1680.51 89
1680.61 92
1680.70 92
1680.80 89
1680.89 87
1680.98 87
1681.08 90
1681.17 97
1681.27 106
1681.36 116
1681.45 123
1681.55 126
1681.64 124
1681.74 116
1681.83 103
1681.92 87
1682.02 71
1682.11 55
1682.20 41
1682.30 31
1682.39 25
1682.49 25
1682.58 30
1682.67 39
1682.77 54
1682.86 73
1682.96 94
1683.05 117
1683.14 139
1683.24 157
1683.33 170
1683.43 177
1683.52 175
1683.61 165
1683.71 149
1683.80 129
1683.90 106
1683.99 83
1684.08 61
1684.18 42
1684.27 24
1684.37 10
1684.46 0
1684.55 0
1684.65 0
1684.74 0
1684.84 0
1684.93 0
1685.02 0
1685.12 0
1685.21 0
1685.31 7
1685.40 16
1685.49 24
1685.59 32
1685.68 37
1685.78 40
1685.87 41
1685.96 41
1686.06 40
1686.15 38
1686.25 37
1686.34 35
1686.44 32
1686.53 29
1686.62 25
1686.72 21
1686.81 18
1686.91 18
1687.00 21
1687.09 28
1687.19 37
1687.28 45
1687.38 51
1687.47 53
1687.56 49
1687.66 42
1687.75 32
1687.85 22
1687.94 14
1688.03 8
1688.13 6
1688.22 5
1688.32 6
1688.41 8
1688.51 9
1688.60 11
1688.69 12
1688.79 14
1688.88 17
1688.98 20
1689.07 23
1689.16 26
1689.26 30
1689.35 35
1689.45 41
1689.54 48
1689.64 56
1689.73 63
1689.82 71
1689.92 77
1690.01 82
1690.11 85
1690.20 85
1690.29 84
1690.39 81
1690.48 77
1690.58 74
1690.67 72
1690.77 71
1690.86 72
1690.95 74
1691.05 76
1691.14 79
1691.24 80
1691.33 80
1691.42 80
1691.52 79
1691.61 80
1691.71 84
1691.80 92
1691.90 104
1691.99 119
1692.08 138
1692.18 157
1692.27 175
1692.37 188
1692.46 194
1692.56 193
1692.65 183
1692.74 167
1692.84 147
1692.93 127
1693.03 108
1693.12 94
1693.21 86
1693.31 84
1693.40 85
1693.50 89
1693.59 93
1693.69 96
1693.78 98
1693.87 98
1693.97 98
1694.06 98
1694.16 98
1694.25 100
1694.35 104
1694.44 109
1694.53 115
1694.63 123
1694.72 131
1694.82 139
1694.91 147
1695.01 153
1695.10 158
1695.20 161
1695.29 163
1695.38 161
1695.48 157
1695.57 150
1695.67 140
1695.76 127
1695.86 112
1695.95 98
1696.04 86
1696.14 77
1696.23 73
1696.33 72
1696.42 74
1696.52 77
1696.61 81
1696.70 85
1696.80 90
1696.89 97
1696.99 106
1697.08 118
1697.18 131
1697.27 145
1697.36 158
1697.46 168
1697.55 174
1697.65 175
1697.74 173
1697.84 165
1697.93 154
1698.03 139
1698.12 122
1698.21 103
1698.31 84
1698.40 69
1698.50 58
1698.59 54
1698.69 57
1698.78 65
1698.88 76
1698.97 89
1699.06 99
1699.16 105
1699.25 107
1699.35 104
1699.44 99
1699.54 92
1699.63 86
1699.73 81
1699.82 78
1699.91 77
1700.01 78
1700.10 81
1700.20 84
1700.29 89
1700.39 94
1700.48 100
1700.58 106
1700.67 112
1700.76 117
1700.86 121
1700.95 122
1701.05 120
1701.14 115
1701.24 108
1701.33 98
1701.43 88
1701.52 80
1701.61 75
1701.71 74
1701.80 79
1701.90 89
1701.99 103
1702.09 119
1702.18 135
1702.28 150
1702.37 162
1702.46 168
1702.56 170
1702.65 167
1702.75 158
1702.84 147
1702.94 134
1703.03 120
1703.13 108
1703.22 97
1703.32 90
1703.41 85
1703.50 84
1703.60 85
1703.69 89
1703.79 95
1703.88 105
1703.98 118
1704.07 133
1704.17 150
1704.26 166
1704.36 180
1704.45 191
1704.54 198
1704.64 201
1704.73 201
1704.83 199
1704.92 197
1705.02 195
1705.11 193
1705.21 191
1705.30 187
1705.40 182
1705.49 174
1705.59 164
1705.68 154
1705.77 144
1705.87 135
1705.96 128
1706.06 121
1706.15 115
1706.25 106
1706.34 96
1706.44 84
1706.53 70
1706.63 57
1706.72 46
1706.82 40
1706.91 40
1707.00 44
1707.10 54
1707.19 65
1707.29 77
1707.38 88
1707.48 96
1707.57 101
1707.67 103
1707.76 104
1707.86 104
1707.95 104
1708.05 105
1708.14 108
1708.24 111
1708.33 116
1708.42 119
1708.52 122
1708.61 121
1708.71 116
1708.80 108
1708.90 96
1708.99 83
1709.09 71
1709.18 61
1709.28 54
1709.37 50
1709.47 50
1709.56 51
1709.66 54
1709.75 57
1709.85 61
1709.94 65
1710.03 69
1710.13 72
1710.22 73
1710.32 73
1710.41 71
1710.51 68
1710.60 65
1710.70 64
1710.79 65
1710.89 69
1710.98 74
1711.08 80
1711.17 84
1711.27 85
1711.36 83
1711.46 78
1711.55 72
1711.65 64
1711.74 58
1711.83 52
1711.93 48
1712.02 44
1712.12 42
1712.21 41
1712.31 43
1712.40 48
1712.50 55
1712.59 66
1712.69 77
1712.78 88
1712.88 96
1712.97 100
1713.07 101
1713.16 98
1713.26 93
1713.35 86
1713.45 79
1713.54 71
1713.64 62
1713.73 52
1713.83 40
1713.92 28
1714.02 16
1714.11 5
1714.21 0
1714.30 0
1714.39 0
1714.49 0
1714.58 4
1714.68 13
1714.77 22
1714.87 32
1714.96 39
1715.06 43
1715.15 44
1715.25 40
1715.34 32
1715.44 20
1715.53 7
1715.63 0
1715.72 0
1715.82 0
1715.91 0
1716.01 0
1716.10 0
1716.20 0
1716.29 0
1716.39 6
1716.48 16
1716.58 25
1716.67 33
1716.77 40
1716.86 45
1716.96 48
1717.05 48
1717.15 47
1717.24 46
1717.34 45
1717.43 46
1717.53 50
1717.62 57
1717.72 66
1717.81 77
1717.91 89
1718.00 103
1718.10 117
1718.19 131
1718.29 146
1718.38 162
1718.48 176
1718.57 190
1718.67 201
1718.76 209
1718.86 212
1718.95 211
1719.05 207
1719.14 199
1719.24 189
1719.33 179
1719.43 169
1719.52 161
1719.62 154
1719.71 149
1719.81 146
1719.90 144
1720.00 145
1720.09 147
1720.19 151
1720.28 155
1720.38 157
1720.47 158
1720.57 156
1720.66 152
1720.76 148
1720.85 144
1720.95 141
1721.04 140
1721.14 141
1721.23 142
1721.33 142
1721.42 142
1721.52 139
1721.61 134
1721.71 128
1721.80 120
1721.90 111
1721.99 102
1722.09 94
1722.18 87
1722.28 81
1722.37 76
1722.47 72
1722.56 68
1722.66 64
1722.75 58
1722.85 52
1722.94 47
1723.04 43
1723.13 41
1723.23 43
1723.32 48
1723.42 57
1723.51 67
1723.61 78
1723.70 87
1723.80 94
1723.89 98
1723.99 98
1724.08 93
1724.18 85
1724.27 74
1724.37 62
1724.46 50
1724.56 41
1724.65 36
1724.75 36
1724.84 40
1724.94 49
1725.03 60
1725.13 73
1725.22 85
1725.32 96
1725.41 106
1725.51 115
1725.60 124
1725.70 134
1725.80 145
1725.89 156
1725.99 165
1726.08 172
1726.18 174
1726.27 170
1726.37 160
1726.46 146
1726.56 129
1726.65 112
1726.75 97
1726.84 83
1726.94 73
1727.03 66
1727.13 60
1727.22 55
1727.32 51
1727.41 48
1727.51 45
1727.60 43
1727.70 42
1727.79 41
1727.89 42
1727.98 43
1728.08 46
1728.18 50
1728.27 58
1728.37 69
1728.46 83
1728.56 100
1728.65 118
1728.75 134
1728.84 146
1728.94 152
1729.03 152
1729.13 145
1729.22 134
1729.32 121
1729.41 106
1729.51 93
1729.60 80
1729.70 68
1729.79 57
1729.89 47
1729.98 38
1730.08 30
1730.18 25
1730.27 21
1730.37 20
1730.46 20
1730.56 22
1730.65 26
1730.75 30
1730.84 35
1730.94 40
1731.03 46
1731.13 52
1731.22 58
1731.32 64
1731.41 70
1731.51 77
1731.61 85
1731.70 94
1731.80 105
1731.89 116
1731.99 127
1732.08 137
1732.18 145
1732.27 151
1732.37 155
1732.46 158
1732.56 160
1732.65 161
1732.75 161
1732.84 160
1732.94 157
1733.04 152
1733.13 145
1733.23 137
1733.32 128
1733.42 119
1733.51 112
1733.61 107
1733.70 104
1733.80 102
1733.89 100
1733.99 97
1734.08 93
1734.18 86
1734.28 77
1734.37 68
1734.47 60
1734.56 55
1734.66 56
1734.75 61
1734.85 70
1734.94 81
1735.04 93
1735.13 103
1735.23 110
1735.32 113
1735.42 113
1735.52 109
1735.61 103
1735.71 95
1735.80 86
1735.90 77
1735.99 67
1736.09 58
1736.18 50
1736.28 43
1736.37 37
1736.47 32
1736.57 27
1736.66 23
1736.76 20
1736.85 16
1736.95 11
1737.04 6
1737.14 1
1737.23 0
1737.33 0
1737.42 0
1737.52 0
1737.62 0
1737.71 0
1737.81 0
1737.90 0
1738.00 3
1738.09 9
1738.19 15
1738.28 21
1738.38 26
1738.48 29
1738.57 29
1738.67 26
1738.76 20
1738.86 13
1738.95 8
1739.05 6
1739.14 8
1739.24 17
1739.33 30
1739.43 46
1739.53 63
1739.62 78
1739.72 89
1739.81 95
1739.91 96
1740.00 93
1740.10 88
1740.19 83
1740.29 80
1740.39 81
1740.48 86
1740.58 94
1740.67 103
1740.77 113
1740.86 122
1740.96 128
1741.05 132
1741.15 133
1741.25 132
1741.34 130
1741.44 128
1741.53 127
1741.63 126
1741.72 127
1741.82 128
1741.92 129
1742.01 132
1742.11 134
1742.20 138
1742.30 142
1742.39 146
1742.49 151
1742.58 154
1742.68 154
1742.78 150
1742.87 143
1742.97 132
1743.06 119
1743.16 106
1743.25 95
1743.35 87
1743.45 83
1743.54 82
1743.64 84
1743.73 87
1743.83 91
1743.92 94
1744.02 97
1744.11 100
1744.21 103
1744.31 107
1744.40 111
1744.50 116
1744.59 121
1744.69 127
1744.78 133
1744.88 139
1744.98 143
1745.07 147
1745.17 149
1745.26 151
1745.36 152
1745.45 153
1745.55 153
1745.65 154
1745.74 154
1745.84 153
1745.93 150
1746.03 145
1746.12 138
1746.22 129
1746.32 119
1746.41 107
1746.51 96
1746.60 83
1746.70 71
1746.79 59
1746.89 48
1746.99 39
1747.08 33
1747.18 30
1747.27 31
1747.37 36
1747.46 45
1747.56 57
1747.66 70
1747.75 85
1747.85 98
1747.94 109
1748.04 116
1748.14 119
1748.23 118
1748.33 114
1748.42 107
1748.52 100
1748.61 95
1748.71 93
1748.81 93
1748.90 95
1749.00 99
1749.09 102
1749.19 105
1749.28 108
1749.38 112
1749.48 118
1749.57 126
1749.67 135
1749.76 145
1749.86 153
1749.96 159
1750.05 162
1750.15 163
1750.24 162
1750.34 162
1750.43 163
1750.53 167
1750.63 173
1750.72 181
1750.82 188
1750.91 195
1751.01 199
1751.11 201
1751.20 199
1751.30 196
1751.39 190
1751.49 183
1751.58 176
1751.68 167
1751.78 158
1751.87 147
1751.97 134
1752.06 117
1752.16 98
1752.26 77
1752.35 57
1752.45 40
1752.54 28
1752.64 22
1752.74 24
1752.83 31
1752.93 43
1753.02 55
1753.12 66
1753.21 75
1753.31 81
1753.41 83
1753.50 83
1753.60 83
1753.69 83
1753.79 85
1753.89 89
1753.98 96
1754.08 104
1754.17 112
1754.27 119
1754.37 124
1754.46 127
1754.56 129
1754.65 129
1754.75 128
1754.85 128
1754.94 129
1755.04 130
1755.13 131
1755.23 131
1755.33 131
1755.42 129
1755.52 126
1755.61 122
1755.71 118
1755.81 112
1755.90 105
1756.00 96
1756.09 85
1756.19 71
1756.29 55
1756.38 37
1756.48 19
1756.57 1
1756.67 0
1756.77 0
1756.86 0
1756.96 0
1757.05 0
1757.15 0
1757.25 0
1757.34 1
1757.44 15
1757.53 28
1757.63 38
1757.73 45
1757.82 49
1757.92 50
1758.01 50
1758.11 51
1758.21 53
1758.30 59
1758.40 68
1758.49 81
1758.59 98
1758.69 116
1758.78 135
1758.88 153
1758.97 170
1759.07 182
1759.17 191
1759.26 195
1759.36 194
1759.45 189
1759.55 181
1759.65 172
1759.74 162
1759.84 155
1759.94 150
1760.03 148
1760.13 151
1760.22 157
1760.32 167
1760.42 178
1760.51 190
1760.61 199
1760.70 205
1760.80 208
1760.90 206
1760.99 200
1761.09 193
1761.18 187
1761.28 183
1761.38 183
1761.47 185
1761.57 188
1761.67 193
1761.76 196
1761.86 195
1761.95 191
1762.05 183
1762.15 172
1762.24 158
1762.34 145
1762.43 133
1762.53 123
1762.63 118
1762.72 116
1762.82 117
1762.92 121
1763.01 125
1763.11 129
1763.20 131
1763.30 131
1763.40 128
1763.49 123
1763.59 118
1763.69 114
1763.78 113
1763.88 114
1763.97 118
1764.07 124
1764.17 130
1764.26 137
1764.36 141
1764.46 144
1764.55 147
1764.65 151
1764.74 157
1764.84 166
1764.94 177
1765.03 190
1765.13 203
1765.22 213
1765.32 220
1765.42 222
1765.51 221
1765.61 216
1765.71 209
1765.80 199
1765.90 187
1765.99 172
1766.09 157
1766.19 140
1766.28 124
1766.38 110
1766.48 99
1766.57 92
1766.67 89
1766.77 89
1766.86 90
1766.96 91
1767.05 91
1767.15 89
1767.25 83
1767.34 75
1767.44 65
1767.54 55
1767.63 45
1767.73 37
1767.82 31
1767.92 28
1768.02 26
1768.11 25
1768.21 24
1768.31 23
1768.40 22
1768.50 21
1768.60 21
1768.69 23
1768.79 26
1768.88 29
1768.98 31
1769.08 30
1769.17 24
1769.27 15
1769.37 2
1769.46 0
1769.56 0
1769.65 0
1769.75 0
1769.85 0
1769.94 0
1770.04 0
1770.14 7
1770.23 17
1770.33 24
1770.43 27
1770.52 27
1770.62 24
1770.72 21
1770.81 19
1770.91 19
1771.00 22
1771.10 29
1771.20 39
1771.29 50
1771.39 64
1771.49 77
1771.58 91
1771.68 103
1771.78 115
1771.87 125
1771.97 134
1772.06 140
1772.16 142
1772.26 139
1772.35 130
1772.45 116
1772.55 98
1772.64 77
1772.74 57
1772.84 39
1772.93 26
1773.03 18
1773.13 17
1773.22 20
1773.32 29
1773.42 40
1773.51 53
1773.61 66
1773.70 78
1773.80 88
1773.90 94
1773.99 97
1774.09 96
1774.19 93
1774.28 90
1774.38 87
1774.48 88
1774.57 93
1774.67 102
1774.77 115
1774.86 129
1774.96 145
1775.06 162
1775.15 178
1775.25 193
1775.35 207
1775.44 221
1775.54 234
1775.63 245
1775.73 252
1775.83 254
1775.92 252
1776.02 244
1776.12 233
1776.21 220
1776.31 207
1776.41 196
1776.50 187
1776.60 180
1776.70 175
1776.79 170
1776.89 164
1776.99 157
1777.08 148
1777.18 138
1777.28 129
1777.37 122
1777.47 118
1777.57 116
1777.66 115
1777.76 115
1777.86 114
1777.95 112
1778.05 108
1778.15 103
1778.24 99
1778.34 95
1778.44 93
1778.53 93
1778.63 95
1778.72 98
1778.82 104
1778.92 111
1779.01 121
1779.11 132
1779.21 144
1779.30 155
1779.40 165
1779.50 172
1779.59 177
1779.69 180
1779.79 183
1779.88 186
1779.98 192
1780.08 201
1780.17 211
1780.27 220
1780.37 227
1780.46 230
1780.56 228
1780.66 223
1780.75 215
1780.85 208
1780.95 204
1781.04 204
1781.14 207
1781.24 211
1781.33 213
1781.43 213
1781.53 210
1781.62 206
1781.72 201
1781.82 200
1781.91 204
1782.01 213
1782.11 226
1782.20 242
1782.30 258
1782.40 274
1782.49 289
1782.59 302
1782.69 314
1782.78 325
1782.88 335
1782.98 344
1783.08 350
1783.17 353
1783.27 354
1783.37 353
1783.46 351
1783.56 349
1783.66 348
1783.75 349
1783.85 349
1783.95 349
1784.04 348
1784.14 345
1784.24 340
1784.33 333
1784.43 323
1784.53 310
1784.62 296
1784.72 280
1784.82 265
1784.91 251
1785.01 239
1785.11 231
1785.20 226
1785.30 224
1785.40 223
1785.49 224
1785.59 224
1785.69 223
1785.78 220
1785.88 215
1785.98 207
1786.07 197
1786.17 186
1786.27 174
1786.37 163
1786.46 152
1786.56 142
1786.66 132
1786.75 123
1786.85 114
1786.95 105
1787.04 96
1787.14 88
1787.24 79
1787.33 71
1787.43 63
1787.53 54
1787.62 44
1787.72 34
1787.82 25
1787.91 18
1788.01 14
1788.11 14
1788.21 18
1788.30 24
1788.40 32
1788.50 39
1788.59 44
1788.69 45
1788.79 43
1788.88 40
1788.98 37
1789.08 37
1789.17 41
1789.27 49
1789.37 60
1789.46 73
1789.56 86
1789.66 97
1789.76 107
1789.85 115
1789.95 122
1790.05 130
1790.14 139
1790.24 151
1790.34 165
1790.43 181
1790.53 197
1790.63 213
1790.72 226
1790.82 237
1790.92 243
1791.02 245
1791.11 244
1791.21 240
1791.31 234
1791.40 227
1791.50 220
1791.60 214
1791.69 209
1791.79 208
1791.89 210
1791.99 215
1792.08 224
1792.18 234
1792.28 243
1792.37 251
1792.47 255
1792.57 256
1792.66 253
1792.76 246
1792.86 237
1792.96 227
1793.05 217
1793.15 209
1793.25 202
1793.34 198
1793.44 197
1793.54 199
1793.63 203
1793.73 210
1793.83 219
1793.93 229
1794.02 238
1794.12 245
1794.22 249
1794.31 248
1794.41 243
1794.51 233
1794.60 221
1794.70 208
1794.80 196
1794.90 187
1794.99 180
1795.09 176
1795.19 175
1795.28 173
1795.38 171
1795.48 165
1795.58 156
1795.67 143
1795.77 127
1795.87 109
1795.96 90
1796.06 72
1796.16 56
1796.25 42
1796.35 31
1796.45 23
1796.55 19
1796.64 18
1796.74 20
1796.84 25
1796.93 31
1797.03 38
1797.13 44
1797.23 50
1797.32 55
1797.42 60
1797.52 66
1797.61 73
1797.71 83
1797.81 95
1797.91 108
1798.00 121
1798.10 131
1798.20 136
1798.29 136
1798.39 129
1798.49 118
1798.59 105
1798.68 92
1798.78 82
1798.88 77
1798.97 77
1799.07 81
1799.17 88
1799.27 96
1799.36 104
1799.46 111
1799.56 117
1799.65 122
1799.75 127
1799.85 132
1799.95 136
1800.04 139
1800.14 140
1800.24 137
1800.33 130
1800.43 120
1800.53 107
1800.63 93
1800.72 81
1800.82 72
1800.92 66
1801.02 64
1801.11 63
1801.21 64
1801.31 63
1801.40 62
1801.50 59
1801.60 58
1801.70 58
1801.79 60
1801.89 64
1801.99 70
1802.08 76
1802.18 82
1802.28 88
1802.38 94
1802.47 101
1802.57 110
1802.67 120
1802.77 129
1802.86 136
1802.96 139
1803.06 138
1803.15 134
1803.25 126
1803.35 119
1803.45 113
1803.54 110
1803.64 111
1803.74 116
1803.84 123
1803.93 131
1804.03 138
1804.13 141
1804.22 140
1804.32 136
1804.42 128
1804.52 118
1804.61 108
1804.71 100
1804.81 94
1804.91 92
1805.00 91
1805.10 92
1805.20 93
1805.30 91
1805.39 86
1805.49 77
1805.59 63
1805.68 45
1805.78 24
1805.88 2
1805.98 0
1806.07 0
1806.17 0
1806.27 0
1806.37 0
1806.46 0
1806.56 0
1806.66 0
1806.76 22
1806.85 46
1806.95 67
1807.05 85
1807.14 99
1807.24 108
1807.34 112
1807.44 112
1807.53 108
1807.63 101
1807.73 93
1807.83 84
1807.92 78
1808.02 74
1808.12 75
1808.22 80
1808.31 88
1808.41 99
1808.51 112
1808.61 123
1808.70 133
1808.80 140
1808.90 146
1809.00 150
1809.09 153
1809.19 156
1809.29 157
1809.39 158
1809.48 156
1809.58 151
1809.68 142
1809.78 131
1809.87 118
1809.97 104
1810.07 89
1810.16 74
1810.26 60
1810.36 47
1810.46 36
1810.55 25
1810.65 16
1810.75 9
1810.85 5
1810.94 3
1811.04 4
1811.14 7
1811.24 12
1811.33 17
1811.43 20
1811.53 22
1811.63 22
1811.72 21
1811.82 20
1811.92 21
1812.02 24
1812.11 30
1812.21 38
1812.31 46
1812.41 53
1812.50 60
1812.60 67
1812.70 74
1812.80 82
1812.89 92
1812.99 103
1813.09 114
1813.19 125
1813.29 134
1813.38 141
1813.48 146
1813.58 150
1813.68 152
1813.77 152
1813.87 152
1813.97 149
1814.07 145
1814.16 139
1814.26 131
1814.36 124
1814.46 117
1814.55 114
1814.65 115
1814.75 121
1814.85 130
1814.94 142
1815.04 154
1815.14 164
1815.24 171
1815.33 174
1815.43 173
1815.53 170
1815.63 166
1815.72 161
1815.82 157
1815.92 153
1816.02 152
1816.12 151
1816.21 151
1816.31 151
1816.41 149
1816.51 146
1816.60 139
1816.70 129
1816.80 118
1816.90 106
1816.99 96
1817.09 88
1817.19 86
1817.29 88
1817.38 94
1817.48 101
1817.58 108
1817.68 111
1817.78 112
1817.87 109
1817.97 103
1818.07 95
1818.17 89
1818.26 84
1818.36 83
1818.46 84
1818.56 89
1818.65 95
1818.75 103
1818.85 111
1818.95 117
1819.04 122
1819.14 124
1819.24 123
1819.34 120
1819.44 116
1819.53 111
1819.63 105
1819.73 99
1819.83 91
1819.92 83
1820.02 74
1820.12 65
1820.22 57
1820.32 52
1820.41 52
1820.51 57
1820.61 67
1820.71 80
1820.80 95
1820.90 109
1821.00 120
1821.10 127
1821.20 129
1821.29 127
1821.39 120
1821.49 111
1821.59 100
1821.68 89
1821.78 80
1821.88 75
1821.98 75
1822.08 81
1822.17 91
1822.27 104
1822.37 116
1822.47 125
1822.56 129
1822.66 126
1822.76 115
1822.86 100
1822.96 82
1823.05 65
1823.15 51
1823.25 44
1823.35 45
1823.44 51
1823.54 61
1823.64 73
1823.74 84
1823.84 92
1823.93 97
1824.03 99
1824.13 99
1824.23 102
1824.32 107
1824.42 115
1824.52 128
1824.62 143
1824.72 159
1824.81 175
1824.91 186
1825.01 192
1825.11 192
1825.21 184
1825.30 169
1825.40 148
1825.50 125
1825.60 101
1825.69 79
1825.79 62
1825.89 50
1825.99 44
1826.09 43
1826.18 46
1826.28 51
1826.38 56
1826.48 59
1826.58 62
1826.67 65
1826.77 68
1826.87 73
1826.97 81
1827.07 92
1827.16 103
1827.26 115
1827.36 124
1827.46 128
1827.55 128
1827.65 122
1827.75 112
1827.85 98
1827.95 83
1828.04 68
1828.14 55
1828.24 45
1828.34 40
1828.44 39
1828.53 42
1828.63 48
1828.73 57
1828.83 68
1828.93 79
1829.02 90
1829.12 100
1829.22 111
1829.32 121
1829.42 131
1829.51 140
1829.61 147
1829.71 152
1829.81 152
1829.91 149
1830.00 143
1830.10 133
1830.20 123
1830.30 110
1830.40 95
1830.49 79
1830.59 61
1830.69 41
1830.79 22
1830.89 5
1830.98 0
1831.08 0
1831.18 0
1831.28 3
1831.38 17
1831.47 33
1831.57 48
1831.67 60
1831.77 67
1831.87 71
1831.96 70
1832.06 67
1832.16 61
1832.26 55
1832.36 48
1832.45 42
1832.55 38
1832.65 33
1832.75 30
1832.85 25
1832.95 19
1833.04 11
1833.14 2
1833.24 0
1833.34 0
1833.44 0
1833.53 0
1833.63 0
1833.73 0
1833.83 0
1833.93 0
1834.02 10
1834.12 19
1834.22 26
1834.32 29
1834.42 29
1834.51 28
1834.61 25
1834.71 23
1834.81 21
1834.91 20
1835.01 19
1835.10 19
1835.20 18
1835.30 17
1835.40 15
1835.50 12
1835.59 11
1835.69 9
1835.79 9
1835.89 9
1835.99 9
1836.08 11
1836.18 12
1836.28 14
1836.38 17
1836.48 22
1836.58 28
1836.67 36
1836.77 44
1836.87 51
1836.97 56
1837.07 58
1837.16 56
1837.26 50
1837.36 43
1837.46 35
1837.56 30
1837.66 26
1837.75 26
1837.85 27
1837.95 28
1838.05 28
1838.15 24
1838.25 18
1838.34 10
1838.44 3
1838.54 0
1838.64 0
1838.74 0
1838.83 0
1838.93 6
1839.03 11
1839.13 15
1839.23 18
1839.33 19
1839.42 18
1839.52 14
1839.62 10
1839.72 4
1839.82 0
1839.92 0
1840.01 0
1840.11 0
1840.21 0
1840.31 0
1840.41 0
1840.50 2
1840.60 11
1840.70 18
1840.80 24
1840.90 27
1841.00 27
1841.09 27
1841.19 25
1841.29 24
1841.39 24
1841.49 25
1841.59 28
1841.68 33
1841.78 39
1841.88 46
1841.98 54
1842.08 62
1842.18 71
1842.27 80
1842.37 90
1842.47 99
1842.57 109
1842.67 118
1842.77 126
1842.86 133
1842.96 136
1843.06 136
1843.16 131
1843.26 122
1843.36 110
1843.45 96
1843.55 83
1843.65 72
1843.75 65
1843.85 63
1843.95 66
1844.04 73
1844.14 83
1844.24 94
1844.34 103
1844.44 112
1844.54 117
1844.63 121
1844.73 123
1844.83 125
1844.93 128
1845.03 133
1845.13 138
1845.23 145
1845.32 151
1845.42 156
1845.52 159
1845.62 159
1845.72 156
1845.82 151
1845.91 144
1846.01 135
1846.11 125
1846.21 113
1846.31 101
1846.41 89
1846.50 77
1846.60 69
1846.70 63
1846.80 62
1846.90 63
1847.00 66
1847.10 69
1847.19 70
1847.29 69
1847.39 65
1847.49 58
1847.59 50
1847.69 41
1847.78 34
1847.88 28
1847.98 25
1848.08 25
1848.18 26
1848.28 28
1848.38 29
1848.47 29
1848.57 26
1848.67 20
1848.77 13
1848.87 6
1848.97 1
1849.06 0
1849.16 5
1849.26 15
1849.36 29
1849.46 44
1849.56 60
1849.66 73
1849.75 83
1849.85 90
1849.95 94
1850.05 97
1850.15 100
1850.25 104
1850.35 110
1850.44 119
1850.54 129
1850.64 139
1850.74 148
1850.84 154
1850.94 155
1851.04 152
1851.13 144
1851.23 132
1851.33 119
1851.43 107
1851.53 98
1851.63 93
1851.73 93
1851.82 96
1851.92 102
1852.02 109
1852.12 115
1852.22 120
1852.32 124
1852.42 128
1852.51 132
1852.61 136
1852.71 140
1852.81 145
1852.91 149
1853.01 151
1853.11 152
1853.20 149
1853.30 143
1853.40 136
1853.50 126
1853.60 116
1853.70 106
1853.80 97
1853.89 90
1853.99 85
1854.09 80
1854.19 75
1854.29 68
1854.39 61
1854.49 51
1854.59 42
1854.68 34
1854.78 28
1854.88 26
1854.98 27
1855.08 30
1855.18 36
1855.28 40
1855.37 44
1855.47 44
1855.57 42
1855.67 36
1855.77 30
1855.87 22
1855.97 15
1856.07 9
1856.16 5
1856.26 2
1856.36 1
1856.46 1
1856.56 1
1856.66 0
1856.76 0
1856.85 0
1856.95 0
1857.05 0
1857.15 0
1857.25 0
1857.35 0
1857.45 6
1857.55 14
1857.64 23
1857.74 30
1857.84 36
1857.94 39
1858.04 40
1858.14 41
1858.24 42
1858.34 43
1858.43 44
1858.53 44
1858.63 42
1858.73 39
1858.83 34
1858.93 29
1859.03 24
1859.13 22
1859.22 21
1859.32 23
1859.42 25
1859.52 28
1859.62 32
1859.72 36
1859.82 42
1859.92 51
1860.02 63
1860.11 77
1860.21 93
1860.31 107
1860.41 119
1860.51 126
1860.61 129
1860.71 127
1860.81 123
1860.90 117
1861.00 110
1861.10 104
1861.20 98
1861.30 92
1861.40 86
1861.50 80
1861.60 73
1861.70 66
1861.79 61
1861.89 56
1861.99 54
1862.09 53
1862.19 52
1862.29 51
1862.39 50
1862.49 46
1862.58 42
1862.68 37
1862.78 33
1862.88 30
1862.98 29
1863.08 28
1863.18 29
1863.28 30
1863.38 31
1863.47 33
1863.57 34
1863.67 36
1863.77 38
1863.87 41
1863.97 45
1864.07 51
1864.17 59
1864.27 68
1864.36 76
1864.46 83
1864.56 86
1864.66 85
1864.76 79
1864.86 70
1864.96 58
1865.06 45
1865.16 33
1865.26 23
1865.35 15
1865.45 9
1865.55 6
1865.65 4
1865.75 5
1865.85 8
1865.95 15
1866.05 26
1866.15 40
1866.24 56
1866.34 72
1866.44 87
1866.54 99
1866.64 108
1866.74 115
1866.84 121
1866.94 126
1867.04 132
1867.14 139
1867.23 147
1867.33 154
1867.43 159
1867.53 161
1867.63 161
1867.73 158
1867.83 154
1867.93 152
1868.03 152
1868.13 155
1868.22 162
1868.32 173
1868.42 184
1868.52 197
1868.62 209
1868.72 221
1868.82 232
1868.92 244
1869.02 256
1869.12 269
1869.21 281
1869.31 292
1869.41 300
1869.51 304
1869.61 301
1869.71 294
1869.81 281
1869.91 264
1870.01 243
1870.11 219
1870.21 194
1870.30 170
1870.40 146
1870.50 126
1870.60 110
1870.70 100
1870.80 94
1870.90 92
1871.00 92
1871.10 92
1871.20 91
1871.30 88
1871.39 83
1871.49 77
1871.59 71
1871.69 67
1871.79 66
1871.89 68
1871.99 73
1872.09 80
1872.19 90
1872.29 102
1872.39 114
1872.48 127
1872.58 139
1872.68 150
1872.78 159
1872.88 165
1872.98 167
1873.08 166
1873.18 160
1873.28 151
1873.38 140
1873.48 129
1873.58 119
1873.67 113
1873.77 111
1873.87 113
1873.97 116
1874.07 120
1874.17 122
1874.27 122
1874.37 118
1874.47 112
1874.57 104
1874.67 95
1874.77 86
1874.86 76
1874.96 66
1875.06 57
1875.16 49
1875.26 44
1875.36 40
1875.46 38
1875.56 37
1875.66 38
1875.76 38
1875.86 38
1875.96 36
1876.05 34
1876.15 31
1876.25 28
1876.35 24
1876.45 19
1876.55 14
1876.65 7
1876.75 0
1876.85 0
1876.95 0
1877.05 0
1877.15 0
1877.25 0
1877.34 0
1877.44 0
1877.54 1
1877.64 9
1877.74 19
1877.84 30
1877.94 40
1878.04 49
1878.14 56
1878.24 61
1878.34 63
1878.44 62
1878.54 62
1878.64 63
1878.73 68
1878.83 76
1878.93 87
1879.03 99
1879.13 108
1879.23 113
1879.33 112
1879.43 103
1879.53 89
1879.63 72
1879.73 54
1879.83 39
1879.93 29
1880.03 24
1880.13 25
1880.22 32
1880.32 42
1880.42 53
1880.52 63
1880.62 68
1880.72 69
1880.82 65
1880.92 57
1881.02 47
1881.12 37
1881.22 31
1881.32 29
1881.42 33
1881.52 42
1881.62 55
1881.71 70
1881.81 86
1881.91 100
1882.01 112
1882.11 121
1882.21 126
1882.31 128
1882.41 127
1882.51 125
1882.61 122
1882.71 119
1882.81 116
1882.91 112
1883.01 107
1883.11 100
1883.21 93
1883.31 85
1883.40 77
1883.50 71
1883.60 67
1883.70 65
1883.80 66
1883.90 70
1884.00 76
1884.10 84
1884.20 93
1884.30 103
1884.40 112
1884.50 120
1884.60 127
1884.70 131
1884.80 134
1884.90 136
1885.00 136
1885.09 134
1885.19 132
1885.29 128
1885.39 123
1885.49 118
1885.59 113
1885.69 108
1885.79 105
1885.89 104
1885.99 104
1886.09 104
1886.19 105
1886.29 105
1886.39 103
1886.49 100
1886.59 97
1886.69 93
1886.79 90
1886.89 89
1886.99 89
1887.08 92
1887.18 98
1887.28 105
1887.38 113
1887.48 120
1887.58 127
1887.68 133
1887.78 136
1887.88 137
1887.98 135
1888.08 131
1888.18 124
1888.28 115
1888.38 103
1888.48 91
1888.58 78
1888.68 65
1888.78 54
1888.88 45
1888.98 39
1889.08 36
1889.18 38
1889.27 43
1889.37 50
1889.47 59
1889.57 69
1889.67 78
1889.77 86
1889.87 92
1889.97 96
1890.07 98
1890.17 99
1890.27 98
1890.37 98
1890.47 97
1890.57 97
1890.67 99
1890.77 102
1890.87 106
1890.97 112
1891.07 118
1891.17 122
1891.27 124
1891.37 123
1891.47 117
1891.57 108
1891.67 96
1891.76 84
1891.86 72
1891.96 64
1892.06 60
1892.16 60
1892.26 65
1892.36 73
1892.46 83
1892.56 93
1892.66 104
1892.76 114
1892.86 122
1892.96 129
1893.06 133
1893.16 133
1893.26 129
1893.36 121
1893.46 109
1893.56 94
1893.66 78
1893.76 64
1893.86 52
1893.96 44
1894.06 38
1894.16 35
1894.26 33
1894.36 31
1894.46 28
1894.56 25
1894.66 23
1894.76 22
1894.85 23
1894.95 27
1895.05 32
1895.15 40
1895.25 49
1895.35 59
1895.45 66
1895.55 71
1895.65 73
1895.75 70
1895.85 63
1895.95 54
1896.05 44
1896.15 35
1896.25 29
1896.35 27
1896.45 27
1896.55 29
1896.65 30
1896.75 29
1896.85 27
1896.95 23
1897.05 19
1897.15 18
1897.25 20
1897.35 27
1897.45 37
1897.55 49
1897.65 63
1897.75 75
1897.85 85
1897.95 92
1898.05 98
1898.15 104
1898.25 112
1898.35 121
1898.45 130
1898.55 140
1898.65 149
1898.75 155
1898.85 158
1898.95 159
1899.05 159
1899.15 158
1899.25 159
1899.34 161
1899.44 162
1899.54 163
1899.64 161
1899.74 156
1899.84 148
1899.94 138
1900.04 128
1900.14 120
1900.24 114
1900.34 110
1900.44 107
1900.54 104
1900.64 100
1900.74 94
1900.84 85
1900.94 74
1901.04 61
1901.14 49
1901.24 39
1901.34 31
1901.44 26
1901.54 24
1901.64 25
1901.74 28
1901.84 32
1901.94 38
1902.04 45
1902.14 54
1902.24 63
1902.34 73
1902.44 83
1902.54 91
1902.64 98
1902.74 103
1902.84 105
1902.94 106
1903.04 105
1903.14 103
1903.24 100
1903.34 97
1903.44 92
1903.54 86
1903.64 80
1903.74 72
1903.84 63
1903.94 53
1904.04 41
1904.14 30
1904.24 18
1904.34 9
1904.44 4
1904.54 4
1904.64 10
1904.74 21
1904.84 35
1904.94 49
1905.04 61
1905.14 69
1905.24 72
1905.34 72
1905.44 69
1905.54 65
1905.64 61
1905.74 59
1905.84 56
1905.94 54
1906.04 51
1906.14 47
1906.24 44
1906.34 41
1906.44 38
1906.54 36
1906.64 35
1906.74 32
1906.84 26
1906.94 18
1907.04 6
1907.14 0
1907.24 0
1907.34 0
1907.44 0
1907.54 0
1907.64 0
1907.74 0
1907.84 2
1907.94 20
1908.04 36
1908.14 49
1908.24 57
1908.34 62
1908.44 63
1908.54 62
1908.64 60
1908.74 59
1908.84 58
1908.94 56
1909.04 55
1909.14 52
1909.24 48
1909.34 44
1909.44 40
1909.54 38
1909.64 37
1909.74 39
1909.84 44
1909.94 50
1910.04 58
1910.14 66
1910.24 72
1910.34 77
1910.44 79
1910.54 78
1910.64 74
1910.74 67
1910.84 59
1910.94 51
1911.04 44
1911.14 40
1911.24 39
1911.34 42
1911.44 48
1911.54 55
1911.64 64
1911.75 73
1911.85 82
1911.95 90
1912.05 98
1912.15 106
1912.25 113
1912.35 118
1912.45 121
1912.55 121
1912.65 117
1912.75 111
1912.85 102
1912.95 93
1913.05 83
1913.15 75
1913.25 69
1913.35 64
1913.45 61
1913.55 58
1913.65 55
1913.75 52
1913.85 49
1913.95 47
1914.05 44
1914.15 43
1914.25 41
1914.35 41
1914.45 40
1914.55 41
1914.65 42
1914.75 43
1914.85 46
1914.95 49
1915.05 53
1915.15 57
1915.25 61
1915.35 64
1915.45 66
1915.55 67
1915.65 68
1915.75 68
1915.85 67
1915.95 66
1916.05 65
1916.15 64
1916.26 64
1916.36 65
1916.46 66
1916.56 67
1916.66 69
1916.76 70
1916.86 72
1916.96 73
1917.06 74
1917.16 76
1917.26 78
1917.36 81
1917.46 84
1917.56 87
1917.66 89
1917.76 90
1917.86 90
1917.96 90
1918.06 89
1918.16 87
1918.26 85
1918.36 82
1918.46 78
1918.56 73
1918.66 66
1918.76 57
1918.86 46
1918.96 35
1919.06 23
1919.16 11
1919.26 0
1919.37 0
1919.47 0
1919.57 0
1919.67 0
1919.77 0
1919.87 0
1919.97 0
1920.07 1
1920.17 11
1920.27 19
1920.37 25
1920.47 29
1920.57 32
1920.67 32
1920.77 33
1920.87 34
1920.97 38
1921.07 45
1921.17 54
1921.27 65
1921.37 77
1921.47 89
1921.57 99
1921.67 107
1921.77 113
1921.87 116
1921.98 116
1922.08 113
1922.18 105
1922.28 94
1922.38 80
1922.48 64
1922.58 49
1922.68 36
1922.78 27
1922.88 24
1922.98 24
1923.08 28
1923.18 33
1923.28 39
1923.38 43
1923.48 44
1923.58 44
1923.68 40
1923.78 35
1923.88 27
1923.98 19
1924.09 10
1924.19 1
1924.29 0
1924.39 0
1924.49 0
1924.59 0
1924.69 0
1924.79 6
1924.89 18
1924.99 32
1925.09 47
1925.19 64
1925.29 82
1925.39 100
1925.49 115
1925.59 126
1925.69 132
1925.79 131
1925.89 123
1925.99 110
1926.10 92
1926.20 75
1926.30 61
1926.40 51
1926.50 48
1926.60 51
1926.70 59
1926.80 71
1926.90 85
1927.00 101
1927.10 119
1927.20 139
1927.30 160
1927.40 181
1927.50 203
1927.60 222
1927.70 236
1927.80 245
1927.91 248
1928.01 244
1928.11 236
1928.21 225
1928.31 213
1928.41 202
1928.51 193
1928.61 187
1928.71 184
1928.81 184
1928.91 187
1929.01 190
1929.11 195
1929.21 199
1929.31 204
1929.41 208
1929.52 211
1929.62 212
1929.72 213
1929.82 212
1929.92 210
1930.02 207
1930.12 203
1930.22 199
1930.32 195
1930.42 190
1930.52 185
1930.62 180
1930.72 176
1930.82 174
1930.92 174
1931.02 177
1931.13 182
1931.23 188
1931.33 195
1931.43 202
1931.53 206
1931.63 208
1931.73 206
1931.83 200
1931.93 190
1932.03 178
1932.13 163
1932.23 146
1932.33 128
1932.43 110
1932.54 92
1932.64 74
1932.74 59
1932.84 46
1932.94 38
1933.04 34
1933.14 34
1933.24 37
1933.34 42
1933.44 49
1933.54 55
1933.64 61
1933.74 67
1933.84 73
1933.95 80
1934.05 88
1934.15 97
1934.25 107
1934.35 117
1934.45 127
1934.55 136
1934.65 143
1934.75 147
1934.85 149
1934.95 149
1935.05 147
1935.15 146
1935.26 147
1935.36 149
1935.46 153
1935.56 159
1935.66 164
1935.76 167
1935.86 168
1935.96 165
1936.06 160
1936.16 153
1936.26 144
1936.36 136
1936.46 128
1936.57 120
1936.67 114
1936.77 108
1936.87 105
1936.97 105
1937.07 107
1937.17 113
1937.27 121
1937.37 130
1937.47 136
1937.57 139
1937.67 138
1937.78 132
1937.88 121
1937.98 108
1938.08 93
1938.18 79
1938.28 65
1938.38 53
1938.48 44
1938.58 39
1938.68 38
1938.78 42
1938.88 51
1938.99 64
1939.09 79
1939.19 93
1939.29 104
1939.39 110
1939.49 109
1939.59 101
1939.69 88
1939.79 70
1939.89 51
1939.99 32
1940.10 16
1940.20 3
1940.30 0
1940.40 0
1940.50 0
1940.60 0
1940.70 0
1940.80 0
1940.90 0
1941.00 0
1941.10 0
1941.21 3
1941.31 7
1941.41 13
1941.51 22
1941.61 34
1941.71 47
1941.81 62
1941.91 76
1942.01 88
1942.11 99
1942.22 107
1942.32 113
1942.42 117
1942.52 119
1942.62 119
1942.72 117
1942.82 116
1942.92 114
1943.02 116
1943.12 120
1943.22 128
1943.33 138
1943.43 148
1943.53 157
1943.63 164
1943.73 165
1943.83 162
1943.93 155
1944.03 148
1944.13 142
1944.23 141
1944.34 145
1944.44 156
1944.54 174
1944.64 197
1944.74 222
1944.84 248
1944.94 271
1945.04 291
1945.14 307
1945.25 318
1945.35 326
1945.45 331
1945.55 335
1945.65 338
1945.75 338
1945.85 335
1945.95 330
1946.05 321
1946.15 311
1946.26 301
1946.36 292
1946.46 288
1946.56 287
1946.66 289
1946.76 293
1946.86 294
1946.96 293
1947.06 288
1947.17 280
1947.27 270
1947.37 261
1947.47 255
1947.57 256
1947.67 263
1947.77 278
1947.87 298
1947.97 321
1948.08 343
1948.18 361
1948.28 373
1948.38 378
1948.48 376
1948.58 370
1948.68 359
1948.78 346
1948.88 333
1948.99 319
1949.09 305
1949.19 291
1949.29 279
1949.39 268
1949.49 258
1949.59 251
1949.69 244
1949.79 238
1949.90 231
1950.00 222
1950.10 210
1950.20 194
1950.30 177
1950.40 158
1950.50 141
1950.60 125
1950.71 114
1950.81 107
1950.91 106
1951.01 109
1951.11 115
1951.21 122
1951.31 131
1951.41 140
1951.51 148
1951.62 156
1951.72 164
1951.82 172
1951.92 177
1952.02 180
1952.12 179
1952.22 173
1952.32 164
1952.43 152
1952.53 140
1952.63 130
1952.73 126
1952.83 126
1952.93 132
1953.03 140
1953.13 150
1953.24 159
1953.34 165
1953.44 168
1953.54 168
1953.64 165
1953.74 161
1953.84 157
1953.94 152
1954.05 148
1954.15 145
1954.25 143
1954.35 141
1954.45 141
1954.55 140
1954.65 139
1954.75 136
1954.86 130
1954.96 123
1955.06 115
1955.16 106
1955.26 98
1955.36 92
1955.46 89
1955.56 88
1955.67 92
1955.77 98
1955.87 108
1955.97 120
1956.07 134
1956.17 147
1956.27 160
1956.38 169
1956.48 175
1956.58 177
1956.68 176
1956.78 172
1956.88 165
1956.98 158
1957.08 150
1957.19 140
1957.29 131
1957.39 121
1957.49 112
1957.59 104
1957.69 99
1957.79 98
1957.90 103
1958.00 113
1958.10 126
1958.20 141
1958.30 155
1958.40 166
1958.50 172
1958.61 173
1958.71 171
1958.81 166
1958.91 162
1959.01 159
1959.11 158
1959.21 160
1959.31 162
1959.42 166
1959.52 168
1959.62 170
1959.72 170
1959.82 168
1959.92 166
1960.02 164
1960.13 162
1960.23 162
1960.33 162
1960.43 163
1960.53 165
1960.63 166
1960.73 167
1960.84 165
1960.94 160
1961.04 152
1961.14 140
1961.24 127
1961.34 113
1961.44 99
1961.55 88
1961.65 80
1961.75 77
1961.85 76
1961.95 79
1962.05 83
1962.16 87
1962.26 89
1962.36 90
1962.46 89
1962.56 87
1962.66 86
1962.76 87
1962.87 91
1962.97 98
1963.07 108
1963.17 120
1963.27 130
1963.37 139
1963.47 145
1963.58 148
1963.68 148
1963.78 144
1963.88 138
1963.98 129
1964.08 117
1964.19 104
1964.29 89
1964.39 75
1964.49 64
1964.59 57
1964.69 53
1964.79 52
1964.90 52
1965.00 51
1965.10 48
1965.20 41
1965.30 32
1965.40 21
1965.51 12
1965.61 4
1965.71 0
1965.81 0
1965.91 0
1966.01 0
1966.11 0
1966.22 0
1966.32 0
1966.42 0
1966.52 0
1966.62 0
1966.72 7
1966.83 15
1966.93 21
1967.03 26
1967.13 29
1967.23 32
1967.33 37
1967.44 46
1967.54 60
1967.64 77
1967.74 95
1967.84 111
1967.94 123
1968.05 129
1968.15 129
1968.25 124
1968.35 117
1968.45 110
1968.55 105
1968.66 104
1968.76 105
1968.86 108
1968.96 113
1969.06 118
1969.16 124
1969.27 130
1969.37 137
1969.47 144
1969.57 151
1969.67 157
1969.77 161
1969.88 160
1969.98 155
1970.08 145
1970.18 130
1970.28 111
1970.38 92
1970.49 74
1970.59 60
1970.69 51
1970.79 48
1970.89 50
1970.99 53
1971.10 57
1971.20 59
1971.30 58
1971.40 54
1971.50 48
1971.60 42
1971.71 39
1971.81 37
1971.91 38
1972.01 41
1972.11 45
1972.21 49
1972.32 53
1972.42 56
1972.52 59
1972.62 63
1972.72 66
1972.82 70
1972.93 74
1973.03 77
1973.13 78
1973.23 77
1973.33 74
1973.44 68
1973.54 61
1973.64 53
1973.74 47
1973.84 43
1973.94 43
1974.05 47
1974.15 56
1974.25 68
1974.35 82
1974.45 97
1974.55 112
1974.66 123
1974.76 131
1974.86 135
1974.96 134
1975.06 129
1975.17 121
1975.27 112
1975.37 102
1975.47 94
1975.57 87
1975.67 80
1975.78 74
1975.88 67
1975.98 61
1976.08 56
1976.18 51
1976.29 48
1976.39 47
1976.49 46
1976.59 44
1976.69 38
1976.80 30
1976.90 20
1977.00 11
1977.10 5
1977.20 3
1977.30 8
1977.41 17
1977.51 30
1977.61 43
1977.71 53
1977.81 59
1977.92 61
1978.02 59
1978.12 57
1978.22 54
1978.32 52
1978.43 53
1978.53 54
1978.63 56
1978.73 57
1978.83 58
1978.93 59
1979.04 60
1979.14 62
1979.24 64
1979.34 66
1979.44 67
1979.55 68
1979.65 66
1979.75 63
1979.85 58
1979.95 54
1980.06 49
1980.16 45
1980.26 42
1980.36 39
1980.46 38
1980.57 38
1980.67 39
1980.77 42
1980.87 46
1980.97 50
1981.08 52
1981.18 53
1981.28 51
1981.38 47
1981.48 41
1981.59 35
1981.69 30
1981.79 27
1981.89 26
1981.99 28
1982.10 32
1982.20 38
1982.30 48
1982.40 60
1982.50 75
1982.61 91
1982.71 107
1982.81 122
1982.91 134
1983.01 143
1983.12 149
1983.22 154
1983.32 158
1983.42 163
1983.52 169
1983.63 177
1983.73 187
1983.83 198
1983.93 210
1984.03 223
1984.14 237
1984.24 252
1984.34 265
1984.44 275
1984.54 281
1984.65 281
1984.75 275
1984.85 263
1984.95 247
1985.05 229
1985.16 212
1985.26 197
1985.36 183
1985.46 171
1985.56 158
1985.67 144
1985.77 128
1985.87 111
1985.97 95
1986.07 82
1986.18 73
1986.28 71
1986.38 76
1986.48 85
1986.59 97
1986.69 108
1986.79 116
1986.89 121
1986.99 121
1987.10 116
1987.20 109
1987.30 99
1987.40 89
1987.50 78
1987.61 68
1987.71 59
1987.81 51
1987.91 46
1988.02 42
1988.12 42
1988.22 46
1988.32 51
1988.42 58
1988.53 63
1988.63 66
1988.73 64
1988.83 58
1988.93 49
1989.04 38
1989.14 28
1989.24 21
1989.34 16
1989.45 16
1989.55 20
1989.65 27
1989.75 38
1989.85 52
1989.96 68
1990.06 85
1990.16 103
1990.26 118
1990.37 128
1990.47 131
1990.57 126
1990.67 113
1990.77 94
1990.88 73
1990.98 54
1991.08 40
1991.18 34
1991.29 37
1991.39 46
1991.49 60
1991.59 76
1991.69 90
1991.80 101
1991.90 107
1992.00 109
1992.10 108
1992.21 104
1992.31 99
1992.41 93
1992.51 87
1992.61 83
1992.72 80
1992.82 79
1992.92 82
1993.02 87
1993.13 95
1993.23 103
1993.33 110
1993.43 114
1993.53 114
1993.64 110
1993.74 101
1993.84 88
1993.94 75
1994.05 61
1994.15 49
1994.25 37
1994.35 27
1994.46 17
1994.56 7
1994.66 0
1994.76 0
1994.86 0
1994.97 0
1995.07 0
1995.17 0
1995.27 0
1995.38 0
1995.48 9
1995.58 27
1995.68 44
1995.79 59
1995.89 71
1995.99 80
1996.09 85
1996.20 88
1996.30 89
1996.40 88
1996.50 88
1996.60 87
1996.71 86
1996.81 85
1996.91 84
1997.01 82
1997.12 79
1997.22 75
1997.32 71
1997.42 65
1997.53 60
1997.63 55
1997.73 51
1997.83 48
1997.94 45
1998.04 42
1998.14 38
1998.24 35
1998.35 31
1998.45 27
1998.55 24
1998.65 21
1998.75 18
1998.86 17
1998.96 18
1999.06 20
1999.16 23
1999.27 27
1999.37 31
1999.47 33
1999.57 32
1999.68 30
1999.78 26
1999.88 22
1999.98 21
2000.09 22
2000.19 26
2000.29 33
2000.39 40
2000.50 46
2000.60 50
2000.70 50
2000.80 46
2000.91 39
2001.01 29
2001.11 18
2001.21 8
2001.32 0
2001.42 0
2001.52 0
2001.62 0
2001.73 0
2001.83 11
2001.93 24
2002.03 41
2002.14 60
2002.24 79
2002.34 96
2002.44 109
2002.55 116
2002.65 116
2002.75 111
2002.85 102
2002.96 91
2003.06 83
2003.16 78
2003.26 79
2003.37 83
2003.47 89
2003.57 94
2003.67 97
2003.78 96
2003.88 94
2003.98 91
2004.08 91
2004.19 94
2004.29 101
2004.39 110
2004.49 119
2004.60 126
2004.70 128
2004.80 125
2004.90 116
2005.01 104
2005.11 89
2005.21 72
2005.32 54
2005.42 36
2005.52 19
2005.62 4
2005.73 0
2005.83 0
2005.93 0
2006.03 0
2006.14 2
2006.24 17
2006.34 33
2006.44 47
2006.55 58
2006.65 65
2006.75 68
2006.85 70
2006.96 72
2007.06 75
2007.16 80
2007.26 85
2007.37 89
2007.47 89
2007.57 84
2007.68 74
2007.78 60
2007.88 45
2007.98 33
2008.09 26
2008.19 27
2008.29 37
2008.39 53
2008.50 73
2008.60 95
2008.70 115
2008.80 131
2008.91 143
2009.01 152
2009.11 157
2009.22 160
2009.32 162
2009.42 162
2009.52 161
2009.63 160
2009.73 157
2009.83 153
2009.93 149
2010.04 144
2010.14 140
2010.24 136
2010.35 134
2010.45 134
2010.55 138
2010.65 144
2010.76 152
2010.86 159
2010.96 165
2011.06 168
2011.17 166
2011.27 162
2011.37 157
2011.48 152
2011.58 149
2011.68 146
2011.78 144
2011.89 139
2011.99 131
2012.09 118
2012.19 101
2012.30 82
2012.40 63
2012.50 49
2012.61 41
2012.71 41
2012.81 49
2012.91 63
2013.02 79
2013.12 96
2013.22 109
2013.33 118
2013.43 122
2013.53 123
2013.63 122
2013.74 120
2013.84 121
2013.94 124
2014.04 129
2014.15 137
2014.25 147
2014.35 158
2014.46 171
2014.56 185
2014.66 199
2014.76 213
2014.87 224
2014.97 230
2015.07 232
2015.18 229
2015.28 223
2015.38 216
2015.48 210
2015.59 207
2015.69 207
2015.79 208
2015.90 210
2016.00 211
2016.10 209
2016.20 206
2016.31 201
2016.41 196
2016.51 192
2016.62 190
2016.72 190
2016.82 191
2016.92 192
2017.03 193
2017.13 191
2017.23 188
2017.34 182
2017.44 175
2017.54 168
2017.64 161
2017.75 157
2017.85 155
2017.95 155
2018.06 155
2018.16 156
2018.26 156
2018.37 155
2018.47 152
2018.57 148
2018.67 145
2018.78 143
2018.88 143
2018.98 145
2019.09 148
2019.19 154
2019.29 161
2019.39 168
2019.50 176
2019.60 182
2019.70 186
2019.81 186
2019.91 182
2020.01 175
2020.12 165
2020.22 152
2020.32 138
2020.42 123
2020.53 108
2020.63 93
2020.73 77
2020.84 61
2020.94 49
2021.04 39
2021.14 35
2021.25 34
2021.35 37
2021.45 42
2021.56 48
2021.66 55
2021.76 62
2021.87 70
2021.97 80
2022.07 92
2022.17 102
2022.28 110
2022.38 113
2022.48 111
2022.59 104
2022.69 95
2022.79 85
2022.90 77
2023.00 72
2023.10 71
2023.21 73
2023.31 75
2023.41 77
2023.51 77
2023.62 74
2023.72 70
2023.82 64
2023.93 56
2024.03 46
2024.13 36
2024.24 26
2024.34 15
2024.44 5
2024.55 0
2024.65 0
2024.75 0
2024.85 0
2024.96 0
2025.06 0
2025.16 0
2025.27 2
2025.37 5
2025.47 7
2025.58 7
2025.68 6
2025.78 5
2025.89 3
2025.99 2
2026.09 1
2026.19 0
2026.30 0
2026.40 0
2026.50 0
2026.61 0
2026.71 0
2026.81 0
2026.92 0
2027.02 1
2027.12 6
2027.23 12
2027.33 18
2027.43 23
2027.54 24
2027.64 22
2027.74 18
2027.85 13
2027.95 10
2028.05 9
2028.15 12
2028.26 19
2028.36 26
2028.46 34
2028.57 38
2028.67 39
2028.77 36
2028.88 30
2028.98 24
2029.08 18
2029.19 13
2029.29 10
2029.39 9
2029.50 10
2029.60 12
2029.70 16
2029.81 23
2029.91 32
2030.01 43
2030.12 55
2030.22 65
2030.32 74
2030.42 78
2030.53 79
2030.63 77
2030.73 73
2030.84 68
2030.94 65
2031.04 64
2031.15 65
2031.25 67
2031.35 70
2031.46 75
2031.56 82
2031.66 91
2031.77 101
2031.87 112
2031.97 123
2032.08 132
2032.18 137
2032.28 138
2032.39 134
2032.49 129
2032.59 124
2032.70 122
2032.80 124
2032.90 131
2033.01 141
2033.11 152
2033.21 160
2033.32 163
2033.42 160
2033.52 152
2033.63 139
2033.73 125
2033.83 110
2033.94 96
2034.04 83
2034.14 71
2034.25 60
2034.35 49
2034.45 39
2034.56 31
2034.66 29
2034.76 33
2034.87 43
2034.97 60
2035.07 80
2035.18 100
2035.28 118
2035.38 129
2035.49 132
2035.59 125
2035.69 111
2035.80 92
2035.90 69
2036.00 46
2036.11 27
2036.21 13
2036.31 5
2036.42 2
2036.52 4
2036.62 8
2036.73 12
2036.83 16
2036.93 17
2037.04 16
2037.14 15
2037.24 14
2037.35 14
2037.45 17
2037.55 21
2037.66 27
2037.76 33
2037.86 37
2037.97 41
2038.07 42
2038.17 43
2038.28 43
2038.38 43
2038.48 45
2038.59 48
2038.69 51
2038.80 55
2038.90 56
2039.00 56
2039.11 51
2039.21 43
2039.31 32
2039.42 19
2039.52 7
2039.62 0
2039.73 0
2039.83 0
2039.93 0
2040.04 0
2040.14 9
2040.24 20
2040.35 31
2040.45 41
2040.55 47
2040.66 51
2040.76 52
2040.86 53
2040.97 55
2041.07 57
2041.18 60
2041.28 64
2041.38 68
2041.49 72
2041.59 73
2041.69 72
2041.80 69
2041.90 64
2042.00 58
2042.11 52
2042.21 47
2042.31 44
2042.42 44
2042.52 45
2042.62 47
2042.73 49
2042.83 50
2042.93 49
2043.04 47
2043.14 43
2043.25 38
2043.35 33
2043.45 28
2043.56 24
2043.66 19
2043.76 15
2043.87 10
2043.97 5
2044.07 1
2044.18 0
2044.28 0
2044.38 1
2044.49 8
2044.59 19
2044.70 32
2044.80 45
2044.90 58
2045.01 69
2045.11 79
2045.21 88
2045.32 96
2045.42 102
2045.52 107
2045.63 110
2045.73 110
2045.84 107
2045.94 102
2046.04 95
2046.15 89
2046.25 85
2046.35 85
2046.46 90
2046.56 99
2046.66 113
2046.77 130
2046.87 149
2046.98 167
2047.08 181
2047.18 191
2047.29 195
2047.39 193
2047.49 187
2047.60 180
2047.70 173
2047.80 168
2047.91 167
2048.01 169
2048.12 172
2048.22 175
2048.32 176
2048.43 174
2048.53 169
2048.63 160
2048.74 148
2048.84 136
2048.95 125
2049.05 115
2049.15 110
2049.26 109
2049.36 112
2049.46 119
2049.57 128
2049.67 138
2049.77 145
2049.88 150
2049.98 150
2050.09 146
2050.19 140
2050.29 133
2050.40 127
2050.50 123
2050.60 122
2050.71 122
2050.81 122
2050.92 121
2051.02 119
2051.12 117
2051.23 116
2051.33 119
2051.43 126
2051.54 137
2051.64 150
2051.75 165
2051.85 178
2051.95 186
2052.06 190
2052.16 188
2052.26 182
2052.37 172
2052.47 161
2052.58 149
2052.68 138
2052.78 130
2052.89 122
2052.99 116
2053.10 111
2053.20 107
2053.30 102
2053.41 96
2053.51 89
2053.61 81
2053.72 72
2053.82 61
2053.93 51
2054.03 40
2054.13 31
2054.24 22
2054.34 16
2054.44 11
2054.55 8
2054.65 7
2054.76 7
2054.86 8
2054.96 8
2055.07 7
2055.17 3
2055.28 0
2055.38 0
2055.48 0
2055.59 0
2055.69 0
2055.80 0
2055.90 2
2056.00 14
2056.11 27
2056.21 37
2056.31 45
2056.42 50
2056.52 53
2056.63 55
2056.73 58
2056.83 61
2056.94 65
2057.04 68
2057.15 70
2057.25 70
2057.35 69
2057.46 69
2057.56 71
2057.67 76
2057.77 85
2057.87 97
2057.98 112
2058.08 128
2058.18 143
2058.29 157
2058.39 167
2058.50 174
2058.60 179
2058.70 182
2058.81 183
2058.91 183
2059.02 183
2059.12 182
2059.22 179
2059.33 175
2059.43 170
2059.54 162
2059.64 155
2059.74 147
2059.85 140
2059.95 135
2060.06 133
2060.16 133
2060.26 134
2060.37 135
2060.47 137
2060.58 137
2060.68 136
2060.78 134
2060.89 131
2060.99 128
2061.10 125
2061.20 121
2061.30 116
2061.41 111
2061.51 107
2061.62 103
2061.72 100
2061.82 98
2061.93 98
2062.03 100
2062.14 103
2062.24 107
2062.34 111
2062.45 114
2062.55 117
2062.66 119
2062.76 119
2062.86 117
2062.97 114
2063.07 110
2063.18 104
2063.28 96
2063.38 88
2063.49 79
2063.59 71
2063.70 65
2063.80 61
2063.91 59
2064.01 59
2064.11 60
2064.22 62
2064.32 62
2064.43 60
2064.53 57
2064.63 52
2064.74 48
2064.84 45
2064.95 43
2065.05 42
2065.15 44
2065.26 46
2065.36 49
2065.47 54
2065.57 60
2065.67 67
2065.78 76
2065.88 85
2065.99 95
2066.09 104
2066.20 112
2066.30 119
2066.40 124
2066.51 127
2066.61 127
2066.72 124
2066.82 118
2066.92 107
2067.03 92
2067.13 73
2067.24 54
2067.34 34
2067.45 17
2067.55 3
2067.65 0
2067.76 0
2067.86 0
2067.97 0
2068.07 0
2068.17 0
2068.28 0
2068.38 0
2068.49 0
2068.59 14
2068.70 29
2068.80 43
2068.90 56
2069.01 65
2069.11 69
2069.22 68
2069.32 61
2069.43 50
2069.53 36
2069.63 21
2069.74 9
2069.84 2
2069.95 0
2070.05 4
2070.15 12
2070.26 23
2070.36 34
2070.47 42
2070.57 46
2070.68 46
2070.78 43
2070.88 37
2070.99 30
2071.09 23
2071.20 15
2071.30 8
2071.41 2
2071.51 0
2071.61 0
2071.72 0
2071.82 0
2071.93 0
2072.03 0
2072.14 0
2072.24 2
2072.34 3
2072.45 4
2072.55 5
2072.66 7
2072.76 11
2072.87 18
2072.97 27
2073.07 36
2073.18 45
2073.28 49
2073.39 49
2073.49 44
2073.60 35
2073.70 24
2073.80 14
2073.91 5
2074.01 0
2074.12 0
2074.22 4
2074.33 12
2074.43 23
2074.53 36
2074.64 48
2074.74 61
2074.85 72
2074.95 80
2075.06 86
2075.16 88
2075.27 86
2075.37 80
2075.47 71
2075.58 60
2075.68 47
2075.79 36
2075.89 27
2076.00 22
2076.10 20
2076.20 23
2076.31 29
2076.41 38
2076.52 50
2076.62 64
2076.73 78
2076.83 92
2076.94 104
2077.04 112
2077.14 116
2077.25 115
2077.35 108
2077.46 96
2077.56 83
2077.67 68
2077.77 55
2077.88 46
2077.98 40
2078.08 38
2078.19 39
2078.29 43
2078.40 48
2078.50 55
2078.61 64
2078.71 74
2078.82 87
2078.92 102
2079.02 118
2079.13 135
2079.23 150
2079.34 163
2079.44 171
2079.55 174
2079.65 172
2079.76 165
2079.86 153
2079.96 136
2080.07 116
2080.17 92
2080.28 67
2080.38 41
2080.49 17
2080.59 0
2080.70 0
2080.80 0
2080.90 0
2081.01 0
2081.11 0
2081.22 0
2081.32 0
2081.43 2
2081.53 17
2081.64 31
2081.74 42
2081.85 51
2081.95 55
2082.05 56
2082.16 54
2082.26 51
2082.37 48
2082.47 45
2082.58 42
2082.68 40
2082.79 37
2082.89 35
2083.00 36
2083.10 39
2083.20 47
2083.31 60
2083.41 74
2083.52 89
2083.62 103
2083.73 112
2083.83 118
2083.94 119
2084.04 118
2084.15 117
2084.25 117
2084.36 121
2084.46 127
2084.56 135
2084.67 143
2084.77 151
2084.88 155
2084.98 155
2085.09 150
2085.19 142
2085.30 133
2085.40 125
2085.51 120
2085.61 120
2085.71 125
2085.82 135
2085.92 147
2086.03 161
2086.13 173
2086.24 183
2086.34 190
2086.45 194
2086.55 196
2086.66 196
2086.76 196
2086.87 195
2086.97 195
2087.08 194
2087.18 194
2087.28 193
2087.39 193
2087.49 191
2087.60 189
2087.70 184
2087.81 176
2087.91 166
2088.02 153
2088.12 139
2088.23 124
2088.33 109
2088.44 96
2088.54 86
2088.65 81
2088.75 80
2088.85 86
2088.96 96
2089.06 108
2089.17 122
2089.27 133
2089.38 141
2089.48 142
2089.59 137
2089.69 128
2089.80 117
2089.90 107
2090.01 99
2090.11 93
2090.22 90
2090.32 87
2090.43 84
2090.53 79
2090.64 72
2090.74 64
2090.84 56
2090.95 48
2091.05 43
2091.16 40
2091.26 41
2091.37 44
2091.47 49
2091.58 56
2091.68 64
2091.79 73
2091.89 81
2092.00 87
2092.10 92
2092.21 95
2092.31 97
2092.42 99
2092.52 102
2092.63 107
2092.73 116
2092.84 127
2092.94 141
2093.05 157
2093.15 174
2093.25 192
2093.36 208
2093.46 222
2093.57 232
2093.67 237
2093.78 237
2093.88 232
2093.99 224
2094.09 213
2094.20 202
2094.30 192
2094.41 185
2094.51 182
2094.62 181
2094.72 183
2094.83 185
2094.93 187
2095.04 185
2095.14 181
2095.25 175
2095.35 166
2095.46 158
2095.56 151
2095.67 148
2095.77 150
2095.88 155
2095.98 164
2096.09 173
2096.19 182
2096.30 188
2096.40 191
2096.51 189
2096.61 184
2096.72 174
2096.82 162
2096.93 148
2097.03 133
2097.13 118
2097.24 103
2097.34 90
2097.45 80
2097.55 74
2097.66 71
2097.76 73
2097.87 78
2097.97 86
2098.08 96
2098.18 106
2098.29 114
2098.39 119
2098.50 121
2098.60 119
2098.71 114
2098.81 108
2098.92 101
2099.02 96
2099.13 92
2099.23 89
2099.34 87
2099.44 83
2099.55 79
2099.65 72
2099.76 64
2099.86 56
2099.97 47
2100.07 40
2100.18 35
2100.28 34
2100.39 35
2100.49 38
2100.60 42
2100.70 48
2100.81 54
2100.91 59
2101.02 64
2101.12 68
2101.23 70
2101.33 72
2101.44 73
2101.54 73
2101.65 73
2101.75 73
2101.86 73
2101.96 73
2102.07 74
2102.17 73
2102.28 72
2102.38 67
2102.49 60
2102.59 49
2102.70 36
2102.80 21
2102.91 6
2103.01 0
2103.12 0
2103.22 0
2103.33 0
2103.43 0
2103.54 0
2103.64 0
2103.75 0
2103.85 10
2103.96 26
2104.07 40
2104.17 50
2104.28 55
2104.38 55
2104.49 52
2104.59 46
2104.70 40
2104.80 34
2104.91 30
2105.01 28
2105.12 29
2105.22 33
2105.33 38
2105.43 45
2105.54 54
2105.64 63
2105.75 71
2105.85 79
2105.96 85
2106.06 90
2106.17 94
2106.27 99
2106.38 105
2106.48 114
2106.59 126
2106.69 142
2106.80 161
2106.90 181
2107.01 203
2107.11 225
2107.22 248
2107.32 272
2107.43 298
2107.53 325
2107.64 353
2107.74 380
2107.85 405
2107.96 427
2108.06 447
2108.17 467
2108.27 488
2108.38 514
2108.48 548
2108.59 589
2108.69 636
2108.80 688
2108.90 741
2109.01 792
2109.11 839
2109.22 881
2109.32 916
2109.43 947
2109.53 974
2109.64 997
2109.74 1017
2109.85 1031
2109.95 1041
2110.06 1043
2110.16 1040
2110.27 1031
2110.38 1019
2110.48 1005
2110.59 992
2110.69 980
2110.80 972
2110.90 967
2111.01 966
2111.11 969
2111.22 973
2111.32 977
2111.43 980
2111.53 980
2111.64 975
2111.74 965
2111.85 952
2111.95 934
2112.06 914
2112.16 891
2112.27 867
2112.38 841
2112.48 813
2112.59 781
2112.69 748
2112.80 712
2112.90 675
2113.01 638
2113.11 601
2113.22 566
2113.32 532
2113.43 500
2113.53 470
2113.64 442
2113.74 417
2113.85 394
2113.95 375
2114.06 360
2114.17 350
2114.27 344
2114.38 340
2114.48 338
2114.59 334
2114.69 328
2114.80 318
2114.90 306
2115.01 291
2115.11 275
2115.22 258
2115.32 242
2115.43 226
2115.54 211
2115.64 195
2115.75 178
2115.85 163
2115.96 149
2116.06 138
2116.17 131
2116.27 127
2116.38 128
2116.48 132
2116.59 140
2116.69 150
2116.80 163
2116.91 179
2117.01 195
2117.12 210
2117.22 223
2117.33 233
2117.43 236
2117.54 235
2117.64 228
2117.75 216
2117.85 202
2117.96 185
2118.06 165
2118.17 144
2118.28 122
2118.38 101
2118.49 80
2118.59 63
2118.70 50
2118.80 43
2118.91 42
2119.01 45
2119.12 52
2119.22 64
2119.33 79
2119.44 96
2119.54 116
2119.65 137
2119.75 158
2119.86 178
2119.96 194
2120.07 206
2120.17 214
2120.28 220
2120.39 223
2120.49 224
2120.60 225
2120.70 226
2120.81 225
2120.91 223
2121.02 217
2121.12 207
2121.23 193
2121.33 176
2121.44 158
2121.55 140
2121.65 124
2121.76 111
2121.86 102
2121.97 95
2122.07 92
2122.18 91
2122.28 92
2122.39 94
2122.50 98
2122.60 105
2122.71 114
2122.81 126
2122.92 139
2123.02 151
2123.13 161
2123.23 167
2123.34 168
2123.45 163
2123.55 154
2123.66 142
2123.76 128
2123.87 113
2123.97 99
2124.08 86
2124.18 73
2124.29 63
2124.40 56
2124.50 52
2124.61 54
2124.71 61
2124.82 73
2124.92 89
2125.03 108
2125.14 126
2125.24 143
2125.35 156
2125.45 164
2125.56 169
2125.66 170
2125.77 168
2125.87 166
2125.98 163
2126.09 159
2126.19 154
2126.30 146
2126.40 136
2126.51 124
2126.61 108
2126.72 92
2126.83 77
2126.93 67
2127.04 63
2127.14 66
2127.25 74
2127.35 85
2127.46 97
2127.56 106
2127.67 112
2127.78 114
2127.88 112
2127.99 108
2128.09 104
2128.20 100
2128.30 96
2128.41 91
2128.52 86
2128.62 79
2128.73 72
2128.83 65
2128.94 61
2129.04 60
2129.15 62
2129.26 67
2129.36 72
2129.47 77
2129.57 80
2129.68 81
2129.78 81
2129.89 82
2130.00 85
2130.10 90
2130.21 98
2130.31 108
2130.42 118
2130.52 127
2130.63 133
2130.74 136
2130.84 137
2130.95 138
2131.05 141
2131.16 146
2131.27 153
2131.37 161
2131.48 169
2131.58 174
2131.69 175
2131.79 172
2131.90 166
2132.01 160
2132.11 155
2132.22 153
2132.32 155
2132.43 160
2132.53 166
2132.64 173
2132.75 177
2132.85 177
2132.96 174
2133.06 167
2133.17 158
2133.28 148
2133.38 137
2133.49 126
2133.59 117
2133.70 109
2133.80 103
2133.91 100
2134.02 99
2134.12 101
2134.23 106
2134.33 114
2134.44 124
2134.55 135
2134.65 147
2134.76 157
2134.86 165
2134.97 170
2135.07 174
2135.18 176
2135.29 177
2135.39 179
2135.50 180
2135.60 181
2135.71 180
2135.82 176
2135.92 169
2136.03 160
2136.13 150
2136.24 140
2136.34 131
2136.45 125
2136.56 121
2136.66 120
2136.77 121
2136.87 122
2136.98 124
2137.09 125
2137.19 126
2137.30 125
2137.40 124
2137.51 123
2137.62 122
2137.72 122
2137.83 123
2137.93 124
2138.04 126
2138.15 128
2138.25 132
2138.36 136
2138.46 142
2138.57 148
2138.68 154
2138.78 159
2138.89 164
2138.99 165
2139.10 163
2139.20 157
2139.31 148
2139.42 136
2139.52 124
2139.63 112
2139.73 103
2139.84 96
2139.95 92
2140.05 88
2140.16 83
2140.26 75
2140.37 65
2140.48 54
2140.58 44
2140.69 36
2140.79 33
2140.90 34
2141.01 38
2141.11 44
2141.22 49
2141.32 52
2141.43 55
2141.54 55
2141.64 56
2141.75 57
2141.85 59
2141.96 61
2142.07 65
2142.17 68
2142.28 71
2142.38 73
2142.49 74
2142.60 75
2142.70 76
2142.81 76
2142.92 76
2143.02 74
2143.13 71
2143.23 65
2143.34 58
2143.45 49
2143.55 39
2143.66 31
2143.76 25
2143.87 23
2143.98 23
2144.08 28
2144.19 35
2144.29 43
2144.40 53
2144.51 61
2144.61 68
2144.72 72
2144.82 74
2144.93 74
2145.04 73
2145.14 71
2145.25 72
2145.36 74
2145.46 79
2145.57 86
2145.67 94
2145.78 100
2145.89 104
2145.99 102
2146.10 97
2146.20 89
2146.31 78
2146.42 68
2146.52 59
2146.63 55
2146.73 56
2146.84 60
2146.95 67
2147.05 74
2147.16 80
2147.27 82
2147.37 81
2147.48 77
2147.58 70
2147.69 61
2147.80 52
2147.90 43
2148.01 34
2148.11 25
2148.22 17
2148.33 9
2148.43 2
2148.54 0
2148.65 0
2148.75 0
2148.86 0
2148.96 0
2149.07 0
2149.18 0
2149.28 0
2149.39 1
2149.50 9
2149.60 17
2149.71 25
2149.81 33
2149.92 41
2150.03 46
2150.13 50
2150.24 53
2150.35 55
2150.45 55
2150.56 55
2150.66 54
2150.77 52
2150.88 50
2150.98 49
2151.09 50
2151.20 52
2151.30 57
2151.41 63
2151.51 71
2151.62 77
2151.73 82
2151.83 86
2151.94 87
2152.05 87
2152.15 85
2152.26 83
2152.36 82
2152.47 82
2152.58 84
2152.68 89
2152.79 98
2152.90 110
2153.00 126
2153.11 145
2153.21 165
2153.32 185
2153.43 202
2153.53 216
2153.64 225
2153.75 228
2153.85 227
2153.96 223
2154.07 217
2154.17 212
2154.28 209
2154.38 210
2154.49 215
2154.60 224
2154.70 235
2154.81 248
2154.92 260
2155.02 270
2155.13 276
2155.24 277
2155.34 274
2155.45 266
2155.55 255
2155.66 242
2155.77 227
2155.87 212
2155.98 198
2156.09 185
2156.19 174
2156.30 166
2156.41 161
2156.51 159
2156.62 159
2156.72 159
2156.83 158
2156.94 156
2157.04 151
2157.15 144
2157.26 135
2157.36 125
2157.47 116
2157.58 107
2157.68 101
2157.79 96
2157.89 95
2158.00 95
2158.11 97
2158.21 100
2158.32 103
2158.43 106
2158.53 107
2158.64 107
2158.75 105
2158.85 102
2158.96 97
2159.07 92
2159.17 88
2159.28 85
2159.39 84
2159.49 86
2159.60 91
2159.70 100
2159.81 112
2159.92 125
2160.02 138
2160.13 148
2160.24 153
2160.34 154
2160.45 151
2160.56 146
2160.66 140
2160.77 137
2160.88 136
2160.98 138
2161.09 142
2161.20 147
2161.30 149
2161.41 149
2161.51 145
2161.62 137
2161.73 128
2161.83 119
2161.94 113
2162.05 112
2162.15 116
2162.26 126
2162.37 140
2162.47 154
2162.58 168
2162.69 177
2162.79 183
2162.90 185
2163.01 185
2163.11 186
2163.22 187
2163.33 189
2163.43 190
2163.54 190
2163.65 188
2163.75 182
2163.86 175
2163.97 168
2164.07 162
2164.18 158
2164.29 156
2164.39 155
2164.50 154
2164.60 152
2164.71 150
2164.82 147
2164.92 145
2165.03 145
2165.14 148
2165.24 151
2165.35 155
2165.46 157
2165.56 156
2165.67 153
2165.78 147
2165.88 141
2165.99 135
2166.10 130
2166.20 128
2166.31 127
2166.42 127
2166.52 128
2166.63 128
2166.74 128
2166.84 126
2166.95 123
2167.06 117
2167.16 110
2167.27 101
2167.38 91
2167.48 80
2167.59 71
2167.70 65
2167.80 65
2167.91 71
2168.02 82
2168.12 100
2168.23 120
2168.34 142
2168.44 161
2168.55 176
2168.66 187
2168.76 192
2168.87 194
2168.98 195
2169.08 195
2169.19 197
2169.30 200
2169.40 205
2169.51 211
2169.62 216
2169.72 221
2169.83 224
2169.94 225
2170.04 225
2170.15 223
2170.26 220
2170.36 217
2170.47 215
2170.58 215
2170.68 217
2170.79 222
2170.90 229
2171.01 239
2171.11 249
2171.22 260
2171.33 267
2171.43 272
2171.54 274
2171.65 273
2171.75 271
2171.86 268
2171.97 265
2172.07 263
2172.18 262
2172.29 260
2172.39 257
2172.50 252
2172.61 245
2172.71 237
2172.82 228
2172.93 219
2173.03 212
2173.14 205
2173.25 198
2173.35 191
2173.46 181
2173.57 169
2173.67 155
2173.78 141
2173.89 128
2174.00 118
2174.10 114
2174.21 114
2174.32 118
2174.42 125
2174.53 132
2174.64 137
2174.74 140
2174.85 141
2174.96 141
2175.06 142
2175.17 144
2175.28 147
2175.38 150
2175.49 153
2175.60 153
2175.70 152
2175.81 147
2175.92 140
2176.03 132
2176.13 123
2176.24 114
2176.35 107
2176.45 101
2176.56 99
2176.67 102
2176.77 109
2176.88 121
2176.99 138
2177.09 157
2177.20 178
2177.31 198
2177.41 217
2177.52 233
2177.63 244
2177.74 252
2177.84 254
2177.95 252
2178.06 246
2178.16 236
2178.27 224
2178.38 210
2178.48 196
2178.59 183
2178.70 173
2178.80 167
2178.91 165
2179.02 168
2179.13 176
2179.23 189
2179.34 205
2179.45 224
2179.55 242
2179.66 258
2179.77 271
2179.87 279
2179.98 281
2180.09 278
2180.20 270
2180.30 260
2180.41 248
2180.52 237
2180.62 228
2180.73 220
2180.84 214
2180.94 210
2181.05 206
2181.16 203
2181.26 198
2181.37 194
2181.48 189
2181.59 183
2181.69 178
2181.80 173
2181.91 169
2182.01 165
2182.12 162
2182.23 158
2182.34 155
2182.44 153
2182.55 150
2182.66 148
2182.76 146
2182.87 145
2182.98 145
2183.08 146
2183.19 145
2183.30 143
2183.41 137
2183.51 127
2183.62 114
2183.73 99
2183.83 84
2183.94 71
2184.05 64
2184.15 63
2184.26 67
2184.37 75
2184.48 84
2184.58 94
2184.69 103
2184.80 111
2184.90 120
2185.01 130
2185.12 143
2185.23 157
2185.33 170
2185.44 182
2185.55 190
2185.65 192
2185.76 190
2185.87 184
2185.98 176
2186.08 168
2186.19 161
2186.30 155
2186.40 152
2186.51 151
2186.62 151
2186.73 152
2186.83 153
2186.94 154
2187.05 153
2187.15 152
2187.26 150
2187.37 148
2187.48 146
2187.58 144
2187.69 142
2187.80 139
2187.90 136
2188.01 132
2188.12 128
2188.23 123
2188.33 118
2188.44 113
2188.55 109
2188.65 105
2188.76 102
2188.87 101
2188.98 100
2189.08 101
2189.19 102
2189.30 102
2189.40 102
2189.51 101
2189.62 99
2189.73 98
2189.83 97
2189.94 97
2190.05 99
2190.16 102
2190.26 106
2190.37 110
2190.48 111
2190.58 109
2190.69 104
2190.80 96
2190.91 86
2191.01 75
2191.12 64
2191.23 55
2191.33 49
2191.44 47
2191.55 48
2191.66 51
2191.76 57
2191.87 63
2191.98 69
2192.09 74
2192.19 79
2192.30 83
2192.41 88
2192.51 95
2192.62 102
2192.73 111
2192.84 122
2192.94 134
2193.05 146
2193.16 157
2193.27 167
2193.37 174
2193.48 179
2193.59 179
2193.69 175
2193.80 166
2193.91 154
2194.02 139
2194.12 123
2194.23 106
2194.34 90
2194.45 76
2194.55 65
2194.66 57
2194.77 52
2194.88 49
2194.98 50
2195.09 52
2195.20 55
2195.30 57
2195.41 60
2195.52 62
2195.63 63
2195.73 65
2195.84 67
2195.95 70
2196.06 75
2196.16 82
2196.27 90
2196.38 99
2196.49 110
2196.59 120
2196.70 128
2196.81 135
2196.92 140
2197.02 142
2197.13 142
2197.24 140
2197.34 138
2197.45 136
2197.56 134
2197.67 134
2197.77 133
2197.88 131
2197.99 128
2198.10 124
2198.20 119
2198.31 112
2198.42 104
2198.53 96
2198.63 89
2198.74 83
2198.85 78
2198.96 75
2199.06 72
2199.17 70
2199.28 68
2199.39 66
2199.49 64
2199.60 62
2199.71 61
2199.82 62
2199.92 66
2200.03 72
2200.14 82
2200.25 94
2200.35 107
2200.46 120
2200.57 131
2200.68 140
2200.78 145
2200.89 147
2201.00 145
2201.11 142
2201.21 136
2201.32 130
2201.43 124
2201.53 118
2201.64 113
2201.75 111
2201.86 110
2201.96 110
2202.07 111
2202.18 111
2202.29 109
2202.40 104
2202.50 97
2202.61 87
2202.72 75
2202.83 65
2202.93 56
2203.04 50
2203.15 46
2203.26 44
2203.36 42
2203.47 40
2203.58 36
2203.69 32
2203.79 27
2203.90 23
2204.01 22
2204.12 21
2204.22 22
2204.33 24
2204.44 25
2204.55 25
2204.65 24
2204.76 21
2204.87 19
2204.98 16
2205.08 12
2205.19 8
2205.30 3
2205.41 0
2205.51 0
2205.62 0
2205.73 0
2205.84 0
2205.94 0
2206.05 0
2206.16 5
2206.27 23
2206.38 42
2206.48 59
2206.59 73
2206.70 82
2206.81 87
2206.91 89
2207.02 90
2207.13 93
2207.24 98
2207.34 107
2207.45 119
2207.56 133
2207.67 148
2207.77 162
2207.88 174
2207.99 182
2208.10 186
2208.20 187
2208.31 186
2208.42 182
2208.53 178
2208.64 175
2208.74 172
2208.85 171
2208.96 172
2209.07 174
2209.17 176
2209.28 180
2209.39 182
2209.50 184
2209.60 183
2209.71 179
2209.82 173
2209.93 164
2210.04 157
2210.14 151
2210.25 150
2210.36 154
2210.47 163
2210.57 178
2210.68 194
2210.79 210
2210.90 223
2211.00 231
2211.11 234
2211.22 233
2211.33 228
2211.44 220
2211.54 211
2211.65 202
2211.76 193
2211.87 183
2211.97 172
2212.08 162
2212.19 151
2212.30 141
2212.41 131
2212.51 122
2212.62 116
2212.73 112
2212.84 111
2212.94 115
2213.05 121
2213.16 128
2213.27 134
2213.38 138
2213.48 138
2213.59 133
2213.70 125
2213.81 115
2213.91 104
2214.02 95
2214.13 85
2214.24 77
2214.35 69
2214.45 61
2214.56 55
2214.67 51
2214.78 51
2214.88 53
2214.99 58
2215.10 64
2215.21 69
2215.32 72
2215.42 71
2215.53 69
2215.64 64
2215.75 60
2215.86 56
2215.96 54
2216.07 54
2216.18 57
2216.29 63
2216.39 71
2216.50 81
2216.61 92
2216.72 102
2216.83 110
2216.93 116
2217.04 118
2217.15 116
2217.26 112
2217.37 106
2217.47 102
2217.58 100
2217.69 102
2217.80 106
2217.90 113
2218.01 121
2218.12 128
2218.23 133
2218.34 133
2218.44 130
2218.55 122
2218.66 112
2218.77 100
2218.88 88
2218.98 78
2219.09 69
2219.20 63
2219.31 60
2219.42 59
2219.52 60
2219.63 60
2219.74 60
2219.85 58
2219.96 53
2220.06 47
2220.17 39
2220.28 32
2220.39 27
2220.50 25
2220.60 25
2220.71 27
2220.82 29
2220.93 29
2221.03 28
2221.14 24
2221.25 20
2221.36 15
2221.47 11
2221.57 10
2221.68 11
2221.79 14
2221.90 19
2222.01 24
2222.11 29
2222.22 35
2222.33 41
2222.44 48
2222.55 55
2222.65 61
2222.76 66
2222.87 67
2222.98 65
2223.09 60
2223.19 54
2223.30 47
2223.41 42
2223.52 40
2223.63 42
2223.74 48
2223.84 57
2223.95 68
2224.06 78
2224.17 86
2224.28 91
2224.38 93
2224.49 92
2224.60 89
2224.71 85
2224.82 80
2224.92 76
2225.03 74
2225.14 72
2225.25 70
2225.36 67
2225.46 62
2225.57 54
2225.68 46
2225.79 36
2225.90 27
2226.00 20
2226.11 16
2226.22 14
2226.33 13
2226.44 12
2226.55 7
2226.65 0
2226.76 0
2226.87 0
2226.98 0
2227.09 0
2227.19 0
2227.30 0
2227.41 11
2227.52 39
2227.63 68
2227.73 97
2227.84 120
2227.95 136
2228.06 143
2228.17 142
2228.28 134
2228.38 123
2228.49 110
2228.60 99
2228.71 90
2228.82 82
2228.92 76
2229.03 71
2229.14 65
2229.25 60
2229.36 55
2229.46 53
2229.57 54
2229.68 57
2229.79 63
2229.90 70
2230.01 77
2230.11 83
2230.22 88
2230.33 91
2230.44 93
2230.55 92
2230.65 90
2230.76 86
2230.87 82
2230.98 78
2231.09 73
2231.20 69
2231.30 65
2231.41 59
2231.52 52
2231.63 42
2231.74 30
2231.85 18
2231.95 7
2232.06 0
2232.17 0
2232.28 0
2232.39 2
2232.49 11
2232.60 21
2232.71 31
2232.82 40
2232.93 46
2233.04 51
2233.14 55
2233.25 58
2233.36 63
2233.47 68
2233.58 74
2233.69 79
2233.79 83
2233.90 85
2234.01 85
2234.12 82
2234.23 77
2234.34 70
2234.44 62
2234.55 54
2234.66 46
2234.77 40
2234.88 37
2234.99 35
2235.09 36
2235.20 37
2235.31 38
2235.42 38
2235.53 37
2235.64 35
2235.74 33
2235.85 31
2235.96 30
2236.07 32
2236.18 34
2236.29 37
2236.39 39
2236.50 37
2236.61 33
2236.72 23
2236.83 11
2236.94 0
2237.04 0
2237.15 0
2237.26 0
2237.37 0
2237.48 0
2237.59 0
2237.69 2
2237.80 16
2237.91 26
2238.02 33
2238.13 35
2238.24 32
2238.34 25
2238.45 15
2238.56 4
2238.67 0
2238.78 0
2238.89 0
2238.99 0
2239.10 0
2239.21 0
2239.32 0
2239.43 4
2239.54 11
2239.65 15
2239.75 17
2239.86 16
2239.97 14
2240.08 12
2240.19 11
2240.30 11
2240.40 10
2240.51 10
2240.62 8
2240.73 5
2240.84 0
2240.95 0
2241.05 0
2241.16 0
2241.27 0
2241.38 0
2241.49 0
2241.60 3
2241.71 11
2241.81 17
2241.92 21
2242.03 23
2242.14 23
2242.25 22
2242.36 23
2242.47 26
2242.57 30
2242.68 36
2242.79 40
2242.90 42
2243.01 40
2243.12 36
2243.22 29
2243.33 23
2243.44 17
2243.55 15
2243.66 15
2243.77 17
2243.88 19
2243.98 21
2244.09 21
2244.20 20
2244.31 18
2244.42 16
2244.53 15
2244.64 15
2244.74 17
2244.85 21
2244.96 25
2245.07 29
2245.18 32
2245.29 35
2245.40 35
2245.50 35
2245.61 34
2245.72 32
2245.83 31
2245.94 30
2246.05 31
2246.16 34
2246.26 42
2246.37 53
2246.48 68
2246.59 83
2246.70 98
2246.81 109
2246.92 114
2247.02 114
2247.13 107
2247.24 97
2247.35 86
2247.46 77
2247.57 69
2247.68 65
2247.78 61
2247.89 58
2248.00 53
2248.11 45
2248.22 33
2248.33 18
2248.44 2
2248.54 0
2248.65 0
2248.76 0
2248.87 0
2248.98 0
2249.09 0
2249.20 0
2249.31 5
2249.41 20
2249.52 30
2249.63 35
2249.74 36
2249.85 33
2249.96 30
2250.07 28
2250.17 29
2250.28 33
2250.39 40
2250.50 48
2250.61 56
2250.72 64
2250.83 72
2250.94 81
2251.04 93
2251.15 107
2251.26 123
2251.37 139
2251.48 152
2251.59 161
2251.70 165
2251.81 163
2251.91 157
2252.02 148
2252.13 138
2252.24 130
2252.35 123
2252.46 119
2252.57 114
2252.68 110
2252.78 105
2252.89 101
2253.00 98
2253.11 96
2253.22 96
2253.33 97
2253.44 98
2253.55 97
2253.65 91
2253.76 82
2253.87 70
2253.98 58
2254.09 48
2254.20 43
2254.31 44
2254.42 51
2254.52 61
2254.63 73
2254.74 82
2254.85 88
2254.96 88
2255.07 83
2255.18 74
2255.29 64
2255.39 52
2255.50 42
2255.61 33
2255.72 26
2255.83 22
2255.94 20
2256.05 19
2256.16 21
2256.26 25
2256.37 31
2256.48 38
2256.59 45
2256.70 52
2256.81 56
2256.92 59
2257.03 59
2257.14 56
2257.24 52
2257.35 47
2257.46 43
2257.57 41
2257.68 39
2257.79 39
2257.90 38
2258.01 38
2258.12 38
2258.22 39
2258.33 42
2258.44 49
2258.55 60
2258.66 75
2258.77 94
2258.88 113
2258.99 130
2259.10 143
2259.20 150
2259.31 150
2259.42 145
2259.53 135
2259.64 123
2259.75 109
2259.86 96
2259.97 82
2260.08 70
2260.18 60
2260.29 52
2260.40 46
2260.51 44
2260.62 44
2260.73 47
2260.84 52
2260.95 59
2261.06 69
2261.16 81
2261.27 95
2261.38 110
2261.49 125
2261.60 137
2261.71 145
2261.82 148
2261.93 148
2262.04 146
2262.15 145
2262.25 146
2262.36 149
2262.47 156
2262.58 165
2262.69 174
2262.80 183
2262.91 190
2263.02 195
2263.13 199
2263.24 203
2263.34 208
2263.45 215
2263.56 224
2263.67 234
2263.78 245
2263.89 254
2264.00 262
2264.11 266
2264.22 266
2264.33 262
2264.43 256
2264.54 249
2264.65 243
2264.76 240
2264.87 240
2264.98 242
2265.09 246
2265.20 249
2265.31 250
2265.42 249
2265.52 244
2265.63 237
2265.74 228
2265.85 218
2265.96 210
2266.07 206
2266.18 205
2266.29 207
2266.40 211
2266.51 215
2266.62 217
2266.72 213
2266.83 201
2266.94 183
2267.05 160
2267.16 133
2267.27 107
2267.38 83
2267.49 63
2267.60 48
2267.71 39
2267.82 33
2267.92 32
2268.03 34
2268.14 41
2268.25 51
2268.36 63
2268.47 75
2268.58 86
2268.69 91
2268.80 91
2268.91 83
2269.02 72
2269.12 58
2269.23 46
2269.34 38
2269.45 36
2269.56 41
2269.67 49
2269.78 61
2269.89 72
2270.00 82
2270.11 91
2270.22 99
2270.33 105
2270.43 111
2270.54 116
2270.65 118
2270.76 116
2270.87 110
2270.98 98
2271.09 82
2271.20 63
2271.31 44
2271.42 27
2271.53 14
2271.64 6
2271.74 3
2271.85 4
2271.96 8
2272.07 14
2272.18 20
2272.29 25
2272.40 30
2272.51 34
2272.62 37
2272.73 38
2272.84 38
2272.95 37
2273.06 34
2273.16 31
2273.27 30
2273.38 30
2273.49 34
2273.60 39
2273.71 46
2273.82 52
2273.93 55
2274.04 56
2274.15 56
2274.26 54
2274.37 54
2274.48 55
2274.58 59
2274.69 63
2274.80 66
2274.91 68
2275.02 68
2275.13 66
2275.24 64
2275.35 61
2275.46 61
2275.57 61
2275.68 62
2275.79 64
2275.90 64
2276.01 62
2276.11 58
2276.22 52
2276.33 44
2276.44 34
2276.55 23
2276.66 12
2276.77 1
2276.88 0
2276.99 0
2277.10 0
2277.21 0
2277.32 0
2277.43 0
2277.54 0
2277.65 0
2277.75 7
2277.86 21
2277.97 37
2278.08 54
2278.19 74
2278.30 94
2278.41 115
2278.52 134
2278.63 151
2278.74 165
2278.85 173
2278.96 176
2279.07 173
2279.18 165
2279.29 154
2279.40 142
2279.50 130
2279.61 121
2279.72 114
2279.83 111
2279.94 111
2280.05 114
2280.16 119
2280.27 125
2280.38 133
2280.49 140
2280.60 146
2280.71 148
2280.82 148
2280.93 144
2281.04 138
2281.15 131
2281.26 125
2281.36 120
2281.47 116
2281.58 111
2281.69 105
2281.80 97
2281.91 87
2282.02 77
2282.13 69
2282.24 66
2282.35 68
2282.46 77
2282.57 91
2282.68 108
2282.79 126
2282.90 142
2283.01 155
2283.12 165
2283.23 172
2283.33 177
2283.44 182
2283.55 187
2283.66 193
2283.77 198
2283.88 204
2283.99 209
2284.10 215
2284.21 222
2284.32 230
2284.43 240
2284.54 251
2284.65 262
2284.76 271
2284.87 278
2284.98 281
2285.09 280
2285.20 277
2285.31 273
2285.42 269
2285.52 265
2285.63 263
2285.74 261
2285.85 260
2285.96 259
2286.07 257
2286.18 254
2286.29 250
2286.40 245
2286.51 241
2286.62 237
2286.73 235
2286.84 234
2286.95 233
2287.06 233
2287.17 233
2287.28 233
2287.39 232
2287.50 230
2287.61 226
2287.72 222
2287.83 215
2287.94 206
2288.04 195
2288.15 180
2288.26 164
2288.37 148
2288.48 132
2288.59 119
2288.70 110
2288.81 105
2288.92 103
2289.03 104
2289.14 107
2289.25 109
2289.36 110
2289.47 110
2289.58 109
2289.69 105
2289.80 101
2289.91 97
2290.02 93
2290.13 90
2290.24 88
2290.35 85
2290.46 81
2290.57 74
2290.68 64
2290.79 52
2290.90 38
2291.00 26
2291.11 18
2291.22 16
2291.33 19
2291.44 28
2291.55 41
2291.66 54
2291.77 64
2291.88 69
2291.99 70
2292.10 66
2292.21 59
2292.32 51
2292.43 44
2292.54 38
2292.65 34
2292.76 29
2292.87 23
2292.98 16
2293.09 7
2293.20 0
2293.31 0
2293.42 0
2293.53 0
2293.64 0
2293.75 0
2293.86 0
2293.97 0
2294.08 4
2294.19 11
2294.30 17
2294.41 23
2294.52 31
2294.62 39
2294.73 48
2294.84 58
2294.95 68
2295.06 80
2295.17 91
2295.28 102
2295.39 112
2295.50 121
2295.61 130
2295.72 137
2295.83 145
2295.94 152
2296.05 159
2296.16 166
2296.27 172
2296.38 178
2296.49 182
2296.60 186
2296.71 190
2296.82 192
2296.93 194
2297.04 196
2297.15 198
2297.26 200
2297.37 203
2297.48 208
2297.59 213
2297.70 222
2297.81 232
2297.92 246
2298.03 263
2298.14 281
2298.25 301
2298.36 320
2298.47 336
2298.58 347
2298.69 353
2298.80 353
2298.91 351
2299.02 346
2299.13 343
2299.24 341
2299.35 341
2299.46 343
2299.57 343
2299.68 342
2299.79 338
2299.90 331
2300.01 321
2300.12 309
2300.23 295
2300.34 282
2300.45 268
2300.56 253
2300.67 239
2300.78 225
2300.88 212
2300.99 200
2301.10 190
2301.21 182
2301.32 177
2301.43 174
2301.54 173
2301.65 173
2301.76 175
2301.87 177
2301.98 179
2302.09 182
2302.20 184
2302.31 186
2302.42 186
2302.53 185
2302.64 183
2302.75 181
2302.86 181
2302.97 183
2303.08 189
2303.19 198
2303.30 209
2303.41 218
2303.52 224
2303.63 225
2303.74 220
2303.85 211
2303.96 199
2304.07 185
2304.18 172
2304.29 160
2304.40 150
2304.51 140
2304.62 131
2304.73 124
2304.84 117
2304.95 112
2305.06 108
2305.17 106
2305.28 105
2305.39 105
2305.50 106
2305.61 106
2305.72 108
2305.83 110
2305.94 114
2306.05 120
2306.16 128
2306.27 139
2306.38 151
2306.49 163
2306.60 175
2306.71 186
2306.82 194
2306.93 200
2307.04 202
2307.15 202
2307.26 200
2307.37 196
2307.48 193
2307.59 190
2307.70 188
2307.81 187
2307.92 185
2308.03 181
2308.14 176
2308.25 168
2308.36 159
2308.47 149
2308.58 140
2308.69 132
2308.80 125
2308.91 121
2309.02 118
2309.13 116
2309.24 115
2309.35 113
2309.47 111
2309.58 108
2309.69 105
2309.80 104
2309.91 104
2310.02 107
2310.13 111
2310.24 118
2310.35 125
2310.46 131
2310.57 136
2310.68 139
2310.79 140
2310.90 139
2311.01 134
2311.12 127
2311.23 117
2311.34 104
2311.45 90
2311.56 75
2311.67 63
2311.78 55
2311.89 51
2312.00 52
2312.11 58
2312.22 66
2312.33 75
2312.44 84
2312.55 90
2312.66 95
2312.77 96
2312.88 96
2312.99 93
2313.10 90
2313.21 87
2313.32 86
2313.43 86
2313.54 87
2313.65 90
2313.76 94
2313.87 97
2313.98 99
2314.09 102
2314.20 106
2314.31 112
2314.42 119
2314.53 126
2314.64 132
2314.75 134
2314.86 133
2314.97 127
2315.08 117
2315.19 106
2315.30 97
2315.41 91
2315.52 91
2315.64 97
2315.75 107
2315.86 119
2315.97 131
2316.08 141
2316.19 148
2316.30 150
2316.41 151
2316.52 150
2316.63 151
2316.74 154
2316.85 159
2316.96 165
2317.07 170
2317.18 173
2317.29 171
2317.40 164
2317.51 154
2317.62 142
2317.73 131
2317.84 124
2317.95 123
2318.06 128
2318.17 139
2318.28 154
2318.39 169
2318.50 182
2318.61 191
2318.72 195
2318.83 196
2318.94 194
2319.05 190
2319.16 186
2319.27 182
2319.39 177
2319.50 171
2319.61 164
2319.72 156
2319.83 148
2319.94 140
2320.05 134
2320.16 132
2320.27 135
2320.38 142
2320.49 153
2320.60 167
2320.71 182
2320.82 198
2320.93 213
2321.04 227
2321.15 238
2321.26 246
2321.37 251
2321.48 251
2321.59 248
2321.70 243
2321.81 237
2321.92 232
2322.03 230
2322.14 230
2322.25 232
2322.37 237
2322.48 242
2322.59 248
2322.70 254
2322.81 260
2322.92 264
2323.03 267
2323.14 267
2323.25 264
2323.36 258
2323.47 249
2323.58 239
2323.69 228
2323.80 220
2323.91 213
2324.02 208
2324.13 206
2324.24 204
2324.35 202
2324.46 200
2324.57 198
2324.68 197
2324.79 198
2324.91 201
2325.02 208
2325.13 217
2325.24 228
2325.35 238
2325.46 246
2325.57 250
2325.68 248
2325.79 238
2325.90 222
2326.01 201
2326.12 178
2326.23 154
2326.34 133
2326.45 117
2326.56 108
2326.67 105
2326.78 108
2326.89 117
2327.00 130
2327.12 146
2327.23 162
2327.34 177
2327.45 191
2327.56 202
2327.67 209
2327.78 212
2327.89 212
2328.00 209
2328.11 203
2328.22 197
2328.33 190
2328.44 183
2328.55 178
2328.66 174
2328.77 172
2328.88 172
2328.99 174
2329.11 177
2329.22 180
2329.33 181
2329.44 178
2329.55 170
2329.66 157
2329.77 140
2329.88 120
2329.99 101
2330.10 82
2330.21 67
2330.32 54
2330.43 44
2330.54 36
2330.65 30
2330.76 24
2330.87 18
2330.99 12
2331.10 6
2331.21 0
2331.32 0
2331.43 0
2331.54 0
2331.65 0
2331.76 0
2331.87 0
2331.98 0
2332.09 5
2332.20 23
2332.31 43
2332.42 63
2332.53 82
2332.64 98
2332.76 111
2332.87 119
2332.98 122
2333.09 121
2333.20 117
2333.31 110
2333.42 102
2333.53 95
2333.64 90
2333.75 86
2333.86 85
2333.97 87
2334.08 89
2334.19 92
2334.31 95
2334.42 96
2334.53 97
2334.64 98
2334.75 99
2334.86 101
2334.97 106
2335.08 113
2335.19 121
2335.30 129
2335.41 136
2335.52 141
2335.63 143
2335.74 143
2335.86 141
2335.97 137
2336.08 133
2336.19 129
2336.30 126
2336.41 124
2336.52 123
2336.63 124
2336.74 127
2336.85 131
2336.96 137
2337.07 144
2337.18 150
2337.29 156
2337.41 159
2337.52 160
2337.63 158
2337.74 154
2337.85 152
2337.96 151
2338.07 155
2338.18 164
2338.29 178
2338.40 194
2338.51 210
2338.62 223
2338.73 231
2338.85 234
2338.96 231
2339.07 226
2339.18 219
2339.29 212
2339.40 206
2339.51 201
2339.62 196
2339.73 189
2339.84 181
2339.95 171
2340.06 160
2340.18 151
2340.29 143
2340.40 140
2340.51 141
2340.62 145
2340.73 152
2340.84 161
2340.95 172
2341.06 182
2341.17 192
2341.28 202
2341.39 212
2341.51 222
2341.62 231
2341.73 239
2341.84 246
2341.95 251
2342.06 253
2342.17 251
2342.28 246
2342.39 239
2342.50 233
2342.61 228
2342.73 226
2342.84 228
2342.95 232
2343.06 238
2343.17 243
2343.28 246
2343.39 245
2343.50 241
2343.61 234
2343.72 227
2343.83 220
2343.95 216
2344.06 214
2344.17 216
2344.28 218
2344.39 221
2344.50 222
2344.61 219
2344.72 214
2344.83 205
2344.94 195
2345.05 184
2345.17 175
2345.28 169
2345.39 166
2345.50 166
2345.61 171
2345.72 177
2345.83 186
2345.94 196
2346.05 204
2346.16 211
2346.28 216
2346.39 217
2346.50 215
2346.61 211
2346.72 205
2346.83 197
2346.94 188
2347.05 178
2347.16 168
2347.27 159
2347.39 149
2347.50 141
2347.61 134
2347.72 129
2347.83 126
2347.94 126
2348.05 127
2348.16 130
2348.27 134
2348.38 141
2348.50 149
2348.61 159
2348.72 170
2348.83 181
2348.94 192
2349.05 199
2349.16 202
2349.27 198
2349.38 188
2349.49 172
2349.61 151
2349.72 128
2349.83 106
2349.94 86
2350.05 72
2350.16 63
2350.27 59
2350.38 59
2350.49 63
2350.61 69
2350.72 75
2350.83 82
2350.94 88
2351.05 94
2351.16 99
2351.27 104
2351.38 107
2351.49 108
2351.61 108
2351.72 104
2351.83 99
2351.94 91
2352.05 82
2352.16 72
2352.27 63
2352.38 54
2352.49 46
2352.61 40
2352.72 37
2352.83 37
2352.94 40
2353.05 45
2353.16 52
2353.27 61
2353.38 70
2353.49 77
2353.61 83
2353.72 85
2353.83 85
2353.94 80
2354.05 72
2354.16 61
2354.27 48
2354.38 35
2354.50 22
2354.61 12
2354.72 5
2354.83 2
2354.94 1
2355.05 2
2355.16 2
2355.27 2
2355.38 0
2355.50 0
2355.61 0
2355.72 0
2355.83 0
2355.94 0
2356.05 0
2356.16 5
2356.27 12
2356.39 19
2356.50 25
2356.61 30
2356.72 32
2356.83 31
2356.94 28
2357.05 23
2357.16 18
2357.28 12
2357.39 8
2357.50 8
2357.61 10
2357.72 16
2357.83 25
2357.94 36
2358.05 48
2358.17 59
2358.28 68
2358.39 75
2358.50 80
2358.61 81
2358.72 79
2358.83 74
2358.94 66
2359.06 57
2359.17 49
2359.28 43
2359.39 43
2359.50 48
2359.61 60
2359.72 78
2359.83 100
2359.95 124
2360.06 145
2360.17 162
2360.28 172
2360.39 175
2360.50 171
2360.61 163
2360.72 151
2360.84 138
2360.95 126
2361.06 116
2361.17 109
2361.28 104
2361.39 100
2361.50 99
2361.62 97
2361.73 96
2361.84 95
2361.95 93
2362.06 90
2362.17 86
2362.28 83
2362.40 81
2362.51 80
2362.62 81
2362.73 86
2362.84 93
2362.95 102
2363.06 111
2363.17 119
2363.29 125
2363.40 127
2363.51 126
2363.62 122
2363.73 116
2363.84 111
2363.95 108
2364.07 110
2364.18 116
2364.29 129
2364.40 147
2364.51 169
2364.62 193
2364.73 216
2364.85 239
2364.96 258
2365.07 272
2365.18 282
2365.29 286
2365.40 285
2365.51 279
2365.63 267
2365.74 252
2365.85 235
2365.96 218
2366.07 201
2366.18 187
2366.29 175
2366.41 164
2366.52 155
2366.63 146
2366.74 138
2366.85 132
2366.96 126
2367.07 122
2367.19 119
2367.30 115
2367.41 111
2367.52 103
2367.63 93
2367.74 81
2367.85 67
2367.97 54
2368.08 44
2368.19 38
2368.30 36
2368.41 37
2368.52 41
2368.64 46
2368.75 51
2368.86 54
2368.97 55
2369.08 54
2369.19 52
2369.30 49
2369.42 48
2369.53 51
2369.64 59
2369.75 72
2369.86 90
2369.97 111
2370.09 131
2370.20 149
2370.31 161
2370.42 168
2370.53 170
2370.64 168
2370.75 164
2370.87 162
2370.98 161
2371.09 162
2371.20 163
2371.31 163
2371.42 159
2371.54 152
2371.65 141
2371.76 129
2371.87 117
2371.98 108
2372.09 102
2372.20 101
2372.32 104
2372.43 110
2372.54 118
2372.65 129
2372.76 141
2372.87 156
2372.99 173
2373.10 193
2373.21 215
2373.32 238
2373.43 260
2373.54 280
2373.66 298
2373.77 313
2373.88 326
2373.99 336
2374.10 345
2374.21 353
2374.33 359
2374.44 364
2374.55 368
2374.66 371
2374.77 374
2374.88 377
2375.00 378
2375.11 378
2375.22 377
2375.33 373
2375.44 367
2375.55 360
2375.67 355
2375.78 351
2375.89 351
2376.00 353
2376.11 357
2376.22 362
2376.34 367
2376.45 370
2376.56 371
2376.67 369
2376.78 366
2376.89 362
2377.01 357
2377.12 352
2377.23 348
2377.34 343
2377.45 337
2377.56 330
2377.68 320
2377.79 309
2377.90 296
2378.01 284
2378.12 273
2378.23 264
2378.35 256
2378.46 250
2378.57 242
2378.68 231
2378.79 217
2378.91 201
2379.02 183
2379.13 168
2379.24 157
2379.35 153
2379.46 155
2379.58 162
2379.69 173
2379.80 185
2379.91 197
2380.02 208
2380.13 218
2380.25 229
2380.36 240
2380.47 252
2380.58 263
2380.69 273
2380.81 279
2380.92 281
2381.03 278
2381.14 270
2381.25 259
2381.36 246
2381.48 233
2381.59 222
2381.70 213
2381.81 207
2381.92 204
2382.04 205
2382.15 207
2382.26 211
2382.37 215
2382.48 219
2382.59 220
2382.71 218
2382.82 211
2382.93 201
2383.04 188
2383.15 173
2383.27 160
2383.38 148
2383.49 140
2383.60 133
2383.71 127
2383.82 121
2383.94 115
2384.05 108
2384.16 102
2384.27 98
2384.38 95
2384.50 94
2384.61 95
2384.72 97
2384.83 99
2384.94 100
2385.06 100
2385.17 100
2385.28 99
2385.39 99
2385.50 100
2385.61 100
2385.73 101
2385.84 100
2385.95 97
2386.06 94
2386.17 91
2386.29 88
2386.40 89
2386.51 93
2386.62 102
2386.73 115
2386.85 131
2386.96 148
2387.07 165
2387.18 178
2387.29 189
2387.41 195
2387.52 200
2387.63 202
2387.74 203
2387.85 203
2387.97 203
2388.08 200
2388.19 196
2388.30 188
2388.41 179
2388.53 169
2388.64 159
2388.75 153
2388.86 151
2388.97 154
2389.09 159
2389.20 167
2389.31 175
2389.42 182
2389.53 188
2389.65 193
2389.76 198
2389.87 204
2389.98 212
2390.09 221
2390.21 230
2390.32 237
2390.43 242
2390.54 243
2390.65 241
2390.77 237
2390.88 232
2390.99 228
2391.10 226
2391.21 225
2391.33 227
2391.44 229
2391.55 232
2391.66 233
2391.77 233
2391.89 232
2392.00 230
2392.11 229
2392.22 230
2392.33 231
2392.45 234
2392.56 238
2392.67 240
2392.78 240
2392.89 238
2393.01 234
2393.12 228
2393.23 222
2393.34 217
2393.45 212
2393.57 210
2393.68 207
2393.79 205
2393.90 200
2394.02 193
2394.13 182
2394.24 168
2394.35 151
2394.46 135
2394.58 120
2394.69 109
2394.80 104
2394.91 104
2395.02 109
2395.14 118
2395.25 129
2395.36 140
2395.47 151
2395.58 159
2395.70 165
2395.81 167
2395.92 166
2396.03 161
2396.15 155
2396.26 146
2396.37 138
2396.48 131
2396.59 127
2396.71 126
2396.82 129
2396.93 134
2397.04 141
2397.16 146
2397.27 148
2397.38 146
2397.49 140
2397.60 129
2397.72 116
2397.83 103
2397.94 91
2398.05 84
2398.16 84
2398.28 89
2398.39 100
2398.50 116
2398.61 133
2398.73 150
2398.84 163
2398.95 174
2399.06 182
2399.17 188
2399.29 193
2399.40 200
2399.51 209
2399.62 219
2399.74 229
2399.85 237
2399.96 243
2400.07 243
2400.18 238
2400.30 228
2400.41 212
2400.52 193
2400.63 173
2400.75 154
2400.86 139
2400.97 129
2401.08 126
2401.20 129
2401.31 137
2401.42 147
2401.53 156
2401.64 163
2401.76 167
2401.87 168
2401.98 168
2402.09 168
2402.21 170
2402.32 174
2402.43 180
2402.54 187
2402.66 194
2402.77 198
2402.88 199
2402.99 198
2403.10 193
2403.22 186
2403.33 177
2403.44 170
2403.55 164
2403.67 161
2403.78 163
2403.89 168
2404.00 177
2404.12 188
2404.23 197
2404.34 203
2404.45 204
2404.56 198
2404.68 187
2404.79 171
2404.90 152
2405.01 133
2405.13 116
2405.24 101
2405.35 90
2405.46 81
2405.58 75
2405.69 71
2405.80 69
2405.91 68
2406.03 70
2406.14 73
2406.25 79
2406.36 86
2406.48 93
2406.59 99
2406.70 102
2406.81 101
2406.92 96
2407.04 86
2407.15 74
2407.26 62
2407.37 53
2407.49 48
2407.60 50
2407.71 57
2407.82 69
2407.94 84
2408.05 97
2408.16 108
2408.27 114
2408.39 114
2408.50 110
2408.61 101
2408.72 88
2408.84 73
2408.95 56
2409.06 40
2409.17 25
2409.29 14
2409.40 6
2409.51 3
2409.62 5
2409.74 9
2409.85 14
2409.96 18
2410.07 18
2410.19 15
2410.30 9
2410.41 0
2410.52 0
2410.64 0
2410.75 0
2410.86 0
2410.97 0
2411.09 0
2411.20 3
2411.31 16
2411.42 28
2411.54 39
2411.65 48
2411.76 54
2411.87 58
2411.99 60
2412.10 60
2412.21 58
2412.32 55
2412.44 50
2412.55 44
2412.66 38
2412.77 31
2412.89 25
2413.00 19
2413.11 13
2413.22 8
2413.34 2
2413.45 0
2413.56 0
2413.67 0
2413.79 0
2413.90 4
2414.01 12
2414.12 22
2414.24 34
2414.35 46
2414.46 58
2414.57 68
2414.69 75
2414.80 79
2414.91 78
2415.02 74
2415.14 66
2415.25 57
2415.36 47
2415.48 39
2415.59 33
2415.70 33
2415.81 38
2415.93 48
2416.04 63
2416.15 81
2416.26 101
2416.38 120
2416.49 137
2416.60 149
2416.71 155
2416.83 158
2416.94 156
2417.05 152
2417.16 148
2417.28 145
2417.39 143
2417.50 144
2417.62 147
2417.73 150
2417.84 153
2417.95 154
2418.07 153
2418.18 151
2418.29 148
2418.40 144
2418.52 142
2418.63 141
2418.74 142
2418.85 143
2418.97 143
2419.08 141
2419.19 136
2419.31 130
2419.42 123
2419.53 116
2419.64 110
2419.76 107
2419.87 107
2419.98 109
2420.09 114
2420.21 119
2420.32 123
2420.43 127
2420.55 129
2420.66 131
2420.77 132
2420.88 132
2421.00 133
2421.11 133
2421.22 131
2421.33 126
2421.45 118
2421.56 107
2421.67 94
2421.79 79
2421.90 66
2422.01 54
2422.12 45
2422.24 39
2422.35 35
2422.46 31
2422.57 27
2422.69 23
2422.80 18
2422.91 14
2423.03 11
2423.14 11
2423.25 13
2423.36 18
2423.48 24
2423.59 30
2423.70 33
2423.82 33
2423.93 29
2424.04 21
2424.15 11
2424.27 1
2424.38 0
2424.49 0
2424.60 0
2424.72 0
2424.83 0
2424.94 0
2425.06 0
2425.17 0
2425.28 4
2425.39 11
2425.51 19
2425.62 29
2425.73 40
2425.85 52
2425.96 65
2426.07 79
2426.18 90
2426.30 99
2426.41 105
2426.52 107
2426.64 105
2426.75 101
2426.86 97
2426.97 92
2427.09 90
2427.20 90
2427.31 93
2427.43 98
2427.54 103
2427.65 109
2427.76 113
2427.88 113
2427.99 110
2428.10 103
2428.22 93
2428.33 81
2428.44 68
2428.56 56
2428.67 46
2428.78 40
2428.89 37
2429.01 38
2429.12 43
2429.23 52
2429.35 62
2429.46 75
2429.57 88
2429.68 101
2429.80 114
2429.91 125
2430.02 134
2430.14 141
2430.25 147
2430.36 151
2430.47 155
2430.59 160
2430.70 165
2430.81 171
2430.93 179
2431.04 186
2431.15 193
2431.27 197
2431.38 198
2431.49 196
2431.60 190
2431.72 181
2431.83 172
2431.94 164
2432.06 158
2432.17 157
2432.28 158
2432.40 162
2432.51 166
2432.62 169
2432.73 170
2432.85 171
2432.96 170
2433.07 172
2433.19 175
2433.30 181
2433.41 187
2433.53 193
2433.64 196
2433.75 197
2433.86 195
2433.98 192
2434.09 188
2434.20 185
2434.32 183
2434.43 182
2434.54 181
2434.66 180
2434.77 179
2434.88 178
2435.00 178
2435.11 178
2435.22 179
2435.33 182
2435.45 184
2435.56 185
2435.67 186
2435.79 186
2435.90 187
2436.01 189
2436.13 193
2436.24 198
2436.35 204
2436.47 209
2436.58 213
2436.69 216
2436.80 219
2436.92 225
2437.03 233
2437.14 245
2437.26 261
2437.37 279
2437.48 297
2437.60 312
2437.71 323
2437.82 329
2437.94 330
2438.05 327
2438.16 320
2438.28 312
2438.39 301
2438.50 290
2438.61 279
2438.73 267
2438.84 254
2438.95 242
2439.07 230
2439.18 219
2439.29 209
2439.41 200
2439.52 194
2439.63 189
2439.75 187
2439.86 188
2439.97 191
2440.09 197
2440.20 205
2440.31 214
2440.43 223
2440.54 231
2440.65 237
2440.76 238
2440.88 235
2440.99 226
2441.10 214
2441.22 198
2441.33 182
2441.44 167
2441.56 154
2441.67 143
2441.78 135
2441.90 131
2442.01 130
2442.12 133
2442.24 140
2442.35 149
2442.46 159
2442.58 167
2442.69 171
2442.80 171
2442.92 167
2443.03 162
2443.14 157
2443.26 156
2443.37 160
2443.48 169
2443.60 183
2443.71 198
2443.82 213
2443.94 228
2444.05 242
2444.16 254
2444.28 267
2444.39 279
2444.50 291
2444.61 303
2444.73 314
2444.84 324
2444.95 333
2445.07 341
2445.18 349
2445.29 360
2445.41 373
2445.52 390
2445.63 412
2445.75 438
2445.86 466
2445.97 495
2446.09 523
2446.20 548
2446.31 570
2446.43 589
2446.54 604
2446.65 618
2446.77 631
2446.88 643
2446.99 655
2447.11 668
2447.22 683
2447.33 699
2447.45 716
2447.56 733
2447.67 750
2447.79 765
2447.90 776
2448.01 780
2448.13 778
2448.24 769
2448.35 755
2448.47 738
2448.58 719
2448.69 700
2448.81 682
2448.92 665
2449.04 651
2449.15 636
2449.26 623
2449.38 608
2449.49 592
2449.60 575
2449.72 555
2449.83 534
2449.94 511
2450.06 489
2450.17 468
2450.28 451
2450.40 439
2450.51 433
2450.62 431
2450.74 434
2450.85 437
2450.96 441
2451.08 443
2451.19 441
2451.30 436
2451.42 428
2451.53 419
2451.64 411
2451.76 405
2451.87 401
2451.98 400
2452.10 400
2452.21 401
2452.32 401
2452.44 399
2452.55 394
2452.66 385
2452.78 372
2452.89 357
2453.01 338
2453.12 318
2453.23 297
2453.35 277
2453.46 260
2453.57 248
2453.69 241
2453.80 239
2453.91 238
2454.03 237
2454.14 233
2454.25 224
2454.37 211
2454.48 195
2454.59 180
2454.71 166
2454.82 156
2454.93 151
2455.05 149
2455.16 149
2455.28 152
2455.39 155
2455.50 159
2455.62 163
2455.73 165
2455.84 166
2455.96 165
2456.07 161
2456.18 156
2456.30 150
2456.41 144
2456.52 137
2456.64 129
2456.75 120
2456.86 109
2456.98 97
2457.09 85
2457.21 72
2457.32 60
2457.43 49
2457.55 39
2457.66 29
2457.77 19
2457.89 12
2458.00 7
2458.11 7
2458.23 13
2458.34 26
2458.46 43
2458.57 63
2458.68 82
2458.80 99
2458.91 111
2459.02 118
2459.14 120
2459.25 118
2459.36 115
2459.48 113
2459.59 111
2459.71 112
2459.82 114
2459.93 116
2460.05 119
2460.16 120
2460.27 119
2460.39 115
2460.50 109
2460.61 102
2460.73 94
2460.84 86
2460.96 79
2461.07 74
2461.18 70
2461.30 68
2461.41 67
2461.52 67
2461.64 67
2461.75 66
2461.86 65
2461.98 65
2462.09 66
2462.21 67
2462.32 71
2462.43 76
2462.55 83
2462.66 91
2462.77 99
2462.89 107
2463.00 114
2463.12 121
2463.23 127
2463.34 134
2463.46 141
2463.57 149
2463.68 158
2463.80 164
2463.91 168
2464.02 167
2464.14 163
2464.25 156
2464.37 148
2464.48 140
2464.59 134
2464.71 130
2464.82 128
2464.93 127
2465.05 126
2465.16 124
2465.28 123
2465.39 123
2465.50 124
2465.62 128
2465.73 133
2465.85 141
2465.96 148
2466.07 155
2466.19 161
2466.30 166
2466.41 172
2466.53 179
2466.64 186
2466.76 194
2466.87 201
2466.98 206
2467.10 208
2467.21 207
2467.32 202
2467.44 194
2467.55 184
2467.67 173
2467.78 161
2467.89 148
2468.01 135
2468.12 124
2468.23 116
2468.35 111
2468.46 110
2468.58 112
2468.69 116
2468.80 119
2468.92 120
2469.03 120
2469.15 119
2469.26 118
2469.37 119
2469.49 123
2469.60 130
2469.71 138
2469.83 146
2469.94 150
2470.06 150
2470.17 145
2470.28 137
2470.40 126
2470.51 116
2470.63 109
2470.74 106
2470.85 107
2470.97 112
2471.08 117
2471.20 122
2471.31 125
2471.42 125
2471.54 122
2471.65 120
2471.76 118
2471.88 117
2471.99 119
2472.11 123
2472.22 128
2472.33 133
2472.45 139
2472.56 144
2472.68 148
2472.79 151
2472.90 152
2473.02 152
2473.13 152
2473.25 152
2473.36 152
2473.47 154
2473.59 158
2473.70 163
2473.82 169
2473.93 175
2474.04 180
2474.16 183
2474.27 184
2474.39 185
2474.50 186
2474.61 187
2474.73 191
2474.84 196
2474.96 204
2475.07 214
2475.18 225
2475.30 235
2475.41 243
2475.53 248
2475.64 250
2475.75 247
2475.87 241
2475.98 229
2476.10 214
2476.21 194
2476.32 171
2476.44 145
2476.55 118
2476.67 90
2476.78 65
2476.89 44
2477.01 26
2477.12 14
2477.24 7
2477.35 4
2477.46 5
2477.58 8
2477.69 13
2477.81 20
2477.92 28
2478.03 36
2478.15 45
2478.26 53
2478.38 61
2478.49 67
2478.60 73
2478.72 77
2478.83 81
2478.95 85
2479.06 89
2479.17 92
2479.29 96
2479.40 100
2479.52 103
2479.63 106
2479.75 109
2479.86 111
2479.97 113
2480.09 114
2480.20 115
2480.32 115
2480.43 114
2480.54 111
2480.66 105
2480.77 96
2480.89 82
2481.00 66
2481.11 47
2481.23 28
2481.34 11
2481.46 0
2481.57 0
2481.69 0
2481.80 0
2481.91 0
2482.03 0
2482.14 0
2482.26 0
2482.37 3
2482.48 8
2482.60 13
2482.71 17
2482.83 21
2482.94 24
2483.06 27
2483.17 31
2483.28 35
2483.40 40
2483.51 45
2483.63 52
2483.74 60
2483.85 69
2483.97 81
2484.08 94
2484.20 107
2484.31 120
2484.43 131
2484.54 138
2484.65 142
2484.77 144
2484.88 143
2485.00 141
2485.11 138
2485.22 135
2485.34 130
2485.45 124
2485.57 116
2485.68 107
2485.80 97
2485.91 87
2486.02 78
2486.14 72
2486.25 67
2486.37 63
2486.48 61
2486.60 59
2486.71 56
2486.82 53
2486.94 49
2487.05 46
2487.17 45
2487.28 44
2487.40 45
2487.51 46
2487.62 48
2487.74 50
2487.85 52
2487.97 53
2488.08 53
2488.20 51
2488.31 48
2488.42 42
2488.54 34
2488.65 25
2488.77 17
2488.88 13
2489.00 16
2489.11 25
2489.22 40
2489.34 58
2489.45 76
2489.57 92
2489.68 102
2489.80 105
2489.91 104
2490.02 100
2490.14 95
2490.25 92
2490.37 90
2490.48 89
2490.60 89
2490.71 87
2490.83 84
2490.94 78
2491.05 72
2491.17 65
2491.28 61
2491.40 59
2491.51 60
2491.63 64
2491.74 70
2491.85 75
2491.97 78
2492.08 78
2492.20 75
2492.31 68
2492.43 59
2492.54 48
2492.65 38
2492.77 29
2492.88 22
2493.00 18
2493.11 18
2493.23 22
2493.34 27
2493.46 33
2493.57 37
2493.68 39
2493.80 37
2493.91 32
2494.03 24
2494.14 16
2494.26 11
2494.37 10
2494.49 14
2494.60 23
2494.71 37
2494.83 54
2494.94 70
2495.06 84
2495.17 93
2495.29 95
2495.40 91
2495.52 82
2495.63 69
2495.74 55
2495.86 41
2495.97 29
2496.09 20
2496.20 11
2496.32 4
2496.43 0
2496.55 0
2496.66 0
2496.77 0
2496.89 0
2497.00 0
2497.12 0
2497.23 0
2497.35 7
2497.46 16
2497.58 24
2497.69 30
2497.81 34
2497.92 39
2498.03 45
2498.15 54
2498.26 64
2498.38 75
2498.49 85
2498.61 93
2498.72 97
2498.84 98
2498.95 97
2499.07 95
2499.18 94
2499.29 96
2499.41 100
2499.52 107
2499.64 117
2499.75 126
2499.87 136
2499.98 143
2500.10 148
2500.21 149
2500.33 145
2500.44 138
2500.55 127
2500.67 115
2500.78 105
2500.90 98
2501.01 96
2501.13 98
2501.24 103
2501.36 109
2501.47 113
2501.59 112
2501.70 105
2501.81 93
2501.93 78
2502.04 63
2502.16 49
2502.27 39
2502.39 34
2502.50 34
2502.62 36
2502.73 40
2502.85 44
2502.96 46
2503.08 47
2503.19 48
2503.30 51
2503.42 57
2503.53 68
2503.65 84
2503.76 104
2503.88 125
2503.99 145
2504.11 160
2504.22 169
2504.34 172
2504.45 168
2504.57 158
2504.68 144
2504.80 127
2504.91 108
2505.02 90
2505.14 72
2505.25 55
2505.37 39
2505.48 25
2505.60 15
2505.71 8
2505.83 5
2505.94 9
2506.06 18
2506.17 33
2506.29 50
2506.40 68
2506.52 85
2506.63 99
2506.75 110
2506.86 117
2506.97 121
2507.09 123
2507.20 122
2507.32 122
2507.43 121
2507.55 119
2507.66 118
2507.78 118
2507.89 117
2508.01 116
2508.12 114
2508.24 111
2508.35 105
2508.47 99
2508.58 91
2508.70 85
2508.81 81
2508.93 79
2509.04 80
2509.15 83
2509.27 87
2509.38 90
2509.50 91
2509.61 90
2509.73 86
2509.84 81
2509.96 76
2510.07 73
2510.19 72
2510.30 75
2510.42 79
2510.53 85
2510.65 91
2510.76 96
2510.88 98
2510.99 97
2511.11 93
2511.22 90
2511.34 87
2511.45 85
2511.57 87
2511.68 90
2511.80 95
2511.91 101
2512.02 106
2512.14 110
2512.25 113
2512.37 114
2512.48 113
2512.60 110
2512.71 107
2512.83 103
2512.94 98
2513.06 95
2513.17 92
2513.29 92
2513.40 93
2513.52 97
2513.63 101
2513.75 107
2513.86 111
2513.98 115
2514.09 116
2514.21 114
2514.32 108
2514.44 100
2514.55 89
2514.67 77
2514.78 64
2514.90 52
2515.01 42
2515.13 35
2515.24 31
2515.36 30
2515.47 32
2515.59 37
2515.70 44
2515.82 53
2515.93 63
2516.05 75
2516.16 88
2516.28 101
2516.39 114
2516.51 128
2516.62 141
2516.74 155
2516.85 168
2516.97 180
2517.08 190
2517.20 198
2517.31 201
2517.43 201
2517.54 197
2517.66 190
2517.77 183
2517.89 176
2518.00 173
2518.12 172
2518.23 176
2518.35 182
2518.46 188
2518.58 195
2518.69 200
2518.80 204
2518.92 207
2519.03 208
2519.15 207
2519.26 203
2519.38 197
2519.50 187
2519.61 175
2519.73 162
2519.84 151
2519.96 144
2520.07 143
2520.19 147
2520.30 156
2520.42 167
2520.53 177
2520.65 184
2520.76 186
2520.88 184
2520.99 177
2521.11 168
2521.22 159
2521.34 152
2521.45 147
2521.57 146
2521.68 147
2521.80 152
2521.91 158
2522.03 165
2522.14 173
2522.26 183
2522.37 193
2522.49 205
2522.60 216
2522.72 226
2522.83 234
2522.95 240
2523.06 243
2523.18 244
2523.29 246
2523.41 248
2523.52 252
2523.64 258
2523.75 264
2523.87 268
2523.98 268
2524.10 262
2524.21 252
2524.33 237
2524.44 220
2524.56 203
2524.67 187
2524.79 175
2524.90 165
2525.02 159
2525.13 155
2525.25 153
2525.36 152
2525.48 152
2525.59 153
2525.71 153
2525.82 153
2525.94 151
2526.05 149
2526.17 146
2526.29 144
2526.40 145
2526.52 151
2526.63 161
2526.75 177
2526.86 197
2526.98 219
2527.09 241
2527.21 260
2527.32 274
2527.44 283
2527.55 287
2527.67 284
2527.78 277
2527.90 265
2528.01 249
2528.13 232
2528.24 214
2528.36 197
2528.47 183
2528.59 172
2528.70 164
2528.82 161
2528.93 160
2529.05 162
2529.16 165
2529.28 168
2529.40 172
2529.51 175
2529.63 177
2529.74 178
2529.86 177
2529.97 174
2530.09 169
2530.20 162
2530.32 153
2530.43 143
2530.55 133
2530.66 122
2530.78 113
2530.89 103
2531.01 95
2531.12 88
2531.24 82
2531.35 76
2531.47 70
2531.59 65
2531.70 62
2531.82 60
2531.93 60
2532.05 63
2532.16 67
2532.28 71
2532.39 75
2532.51 78
2532.62 77
2532.74 74
2532.85 67
2532.97 58
2533.08 49
2533.20 39
2533.31 30
2533.43 23
2533.55 17
2533.66 12
2533.78 10
2533.89 9
2534.01 12
2534.12 16
2534.24 23
2534.35 31
2534.47 38
2534.58 42
2534.70 44
2534.81 43
2534.93 40
2535.05 38
2535.16 39
2535.28 43
2535.39 51
2535.51 63
2535.62 77
2535.74 92
2535.85 105
2535.97 115
2536.08 122
2536.20 124
2536.31 123
2536.43 118
2536.55 111
2536.66 104
2536.78 98
2536.89 95
2537.01 94
2537.12 98
2537.24 104
2537.35 110
2537.47 116
2537.58 120
2537.70 122
2537.81 120
2537.93 115
2538.05 108
2538.16 100
2538.28 92
2538.39 84
2538.51 76
2538.62 70
2538.74 65
2538.85 63
2538.97 62
2539.08 63
2539.20 65
2539.32 67
2539.43 68
2539.55 69
2539.66 69
2539.78 69
2539.89 69
2540.01 69
2540.12 69
2540.24 68
2540.35 64
2540.47 59
2540.59 51
2540.70 42
2540.82 32
2540.93 23
2541.05 14
2541.16 7
2541.28 0
2541.39 0
2541.51 0
2541.63 0
2541.74 0
2541.86 0
2541.97 0
2542.09 0
2542.20 0
2542.32 9
2542.43 21
2542.55 32
2542.66 41
2542.78 48
2542.90 53
2543.01 56
2543.13 56
2543.24 56
2543.36 54
2543.47 50
2543.59 47
2543.70 43
2543.82 40
2543.94 39
2544.05 41
2544.17 47
2544.28 56
2544.40 68
2544.51 79
2544.63 89
2544.74 95
2544.86 96
2544.98 95
2545.09 91
2545.21 89
2545.32 89
2545.44 93
2545.55 99
2545.67 107
2545.79 115
2545.90 121
2546.02 124
2546.13 126
2546.25 128
2546.36 131
2546.48 136
2546.59 143
2546.71 150
2546.83 155
2546.94 158
2547.06 156
2547.17 150
2547.29 142
2547.40 131
2547.52 121
2547.64 113
2547.75 107
2547.87 103
2547.98 101
2548.10 99
2548.21 97
2548.33 95
2548.44 93
2548.56 92
2548.68 91
2548.79 93
2548.91 95
2549.02 100
2549.14 105
2549.25 112
2549.37 120
2549.49 130
2549.60 141
2549.72 153
2549.83 165
2549.95 175
2550.06 182
2550.18 186
2550.30 185
2550.41 182
2550.53 178
2550.64 175
2550.76 176
2550.87 180
2550.99 188
2551.11 198
2551.22 207
2551.34 213
2551.45 213
2551.57 207
2551.68 196
2551.80 180
2551.92 162
2552.03 145
2552.15 130
2552.26 116
2552.38 105
2552.49 94
2552.61 83
2552.73 71
2552.84 58
2552.96 47
2553.07 39
2553.19 34
2553.31 34
2553.42 38
2553.54 45
2553.65 53
2553.77 62
2553.88 69
2554.00 74
2554.12 78
2554.23 81
2554.35 84
2554.46 87
2554.58 89
2554.69 90
2554.81 88
2554.93 82
2555.04 72
2555.16 57
2555.27 38
2555.39 19
2555.51 1
2555.62 0
2555.74 0
2555.85 0
2555.97 0
2556.08 0
2556.20 0
2556.32 3
2556.43 13
2556.55 21
2556.66 25
2556.78 25
2556.90 21
2557.01 13
2557.13 2
2557.24 0
2557.36 0
2557.48 0
2557.59 0
2557.71 0
2557.82 5
2557.94 24
2558.05 44
2558.17 61
2558.29 72
2558.40 75
2558.52 71
2558.63 60
2558.75 44
2558.87 25
2558.98 6
2559.10 0
2559.21 0
2559.33 0
2559.45 0
2559.56 0
2559.68 0
2559.79 1
2559.91 16
2560.02 31
2560.14 44
2560.26 55
2560.37 62
2560.49 66
2560.60 67
2560.72 67
2560.84 66
2560.95 65
2561.07 66
2561.18 67
2561.30 68
2561.42 68
2561.53 68
2561.65 66
2561.76 63
2561.88 61
2562.00 61
2562.11 64
2562.23 71
2562.34 82
2562.46 95
2562.58 109
2562.69 123
2562.81 134
2562.92 142
2563.04 144
2563.16 142
2563.27 135
2563.39 125
2563.50 114
2563.62 103
2563.74 95
2563.85 89
2563.97 87
2564.08 87
2564.20 90
2564.32 93
2564.43 97
2564.55 101
2564.66 105
2564.78 111
2564.90 119
2565.01 129
2565.13 142
2565.24 156
2565.36 170
2565.48 180
2565.59 186
2565.71 186
2565.82 180
2565.94 170
2566.06 158
2566.17 147
2566.29 138
2566.41 133
2566.52 130
2566.64 128
2566.75 126
2566.87 122
2566.99 117
2567.10 111
2567.22 105
2567.33 99
2567.45 94
2567.57 91
2567.68 88
2567.80 86
2567.91 86
2568.03 87
2568.15 90
2568.26 93
2568.38 98
2568.49 102
2568.61 106
2568.73 108
2568.84 109
2568.96 109
2569.08 109
2569.19 108
2569.31 108
2569.42 108
2569.54 107
2569.66 105
2569.77 101
2569.89 98
2570.00 94
2570.12 91
2570.24 90
2570.35 92
2570.47 97
2570.59 105
2570.70 115
2570.82 125
2570.93 134
2571.05 141
2571.17 144
2571.28 143
2571.40 139
2571.52 133
2571.63 126
2571.75 119
2571.86 113
2571.98 110
2572.10 110
2572.21 112
2572.33 116
2572.44 121
2572.56 123
2572.68 123
2572.79 117
2572.91 108
2573.03 96
2573.14 83
2573.26 69
2573.37 59
2573.49 51
2573.61 47
2573.72 46
2573.84 47
2573.96 50
2574.07 53
2574.19 57
2574.30 61
2574.42 64
2574.54 66
2574.65 67
2574.77 68
2574.89 69
2575.00 69
2575.12 70
2575.23 71
2575.35 72
2575.47 73
2575.58 74
2575.70 75
2575.82 76
2575.93 79
2576.05 83
2576.16 88
2576.28 94
2576.40 100
2576.51 106
2576.63 112
2576.75 117
2576.86 121
2576.98 123
2577.10 124
2577.21 123
2577.33 119
2577.44 114
2577.56 109
2577.68 103
2577.79 98
2577.91 96
2578.03 96
2578.14 99
2578.26 104
2578.37 110
2578.49 116
2578.61 122
2578.72 128
2578.84 135
2578.96 141
2579.07 147
2579.19 152
2579.31 157
2579.42 160
2579.54 163
2579.65 165
2579.77 170
2579.89 178
2580.00 190
2580.12 208
2580.24 231
2580.35 257
2580.47 284
2580.59 309
2580.70 328
2580.82 339
2580.94 343
2581.05 338
2581.17 328
2581.28 315
2581.40 300
2581.52 286
2581.63 275
2581.75 265
2581.87 258
2581.98 253
2582.10 249
2582.22 246
2582.33 243
2582.45 241
2582.57 239
2582.68 236
2582.80 234
2582.91 231
2583.03 227
2583.15 221
2583.26 213
2583.38 203
2583.50 193
2583.61 182
2583.73 173
2583.85 166
2583.96 161
2584.08 161
2584.20 164
2584.31 169
2584.43 177
2584.54 185
2584.66 193
2584.78 201
2584.89 208
2585.01 214
2585.13 218
2585.24 220
2585.36 222
2585.48 224
2585.59 226
2585.71 229
2585.83 235
2585.94 243
2586.06 251
2586.18 256
2586.29 257
2586.41 251
2586.53 239
2586.64 222
2586.76 201
2586.88 181
2586.99 163
2587.11 150
2587.22 143
2587.34 141
2587.46 144
2587.57 151
2587.69 160
2587.81 170
2587.92 178
2588.04 183
2588.16 184
2588.27 180
2588.39 171
2588.51 158
2588.62 142
2588.74 126
2588.86 112
2588.97 101
2589.09 96
2589.21 97
2589.32 104
2589.44 114
2589.56 127
2589.67 139
2589.79 149
2589.91 155
2590.02 156
2590.14 152
2590.26 146
2590.37 138
2590.49 130
2590.61 124
2590.72 123
2590.84 126
2590.96 134
2591.07 146
2591.19 162
2591.31 181
2591.42 201
2591.54 220
2591.66 237
2591.77 249
2591.89 258
2592.01 262
2592.12 263
2592.24 261
2592.36 258
2592.47 255
2592.59 251
2592.71 247
2592.82 241
2592.94 232
2593.06 221
2593.17 209
2593.29 197
2593.41 187
2593.52 182
2593.64 181
2593.76 186
2593.87 194
2593.99 202
2594.11 210
2594.22 213
2594.34 210
2594.46 201
2594.57 187
2594.69 169
2594.81 148
2594.92 128
2595.04 108
2595.16 91
2595.27 77
2595.39 68
2595.51 63
2595.62 62
2595.74 67
2595.86 77
2595.97 89
2596.09 101
2596.21 112
2596.32 118
2596.44 118
2596.56 113
2596.67 104
2596.79 93
2596.91 82
2597.02 74
2597.14 70
2597.26 70
2597.37 72
2597.49 77
2597.61 83
2597.72 88
2597.84 91
2597.96 93
2598.07 93
2598.19 90
2598.31 86
2598.43 81
2598.54 75
2598.66 70
2598.78 66
2598.89 65
2599.01 66
2599.13 70
2599.24 77
2599.36 85
2599.48 96
2599.59 108
2599.71 122
2599.83 137
2599.94 151
2600.06 164
2600.18 173
2600.29 177
2600.41 175
2600.53 168
2600.65 157
2600.76 145
2600.88 134
2601.00 126
2601.11 124
2601.23 129
2601.35 139
2601.46 155
2601.58 174
2601.70 195
2601.81 216
2601.93 235
2602.05 249
2602.16 258
2602.28 259
2602.40 253
2602.51 240
2602.63 223
2602.75 204
2602.87 186
2602.98 170
2603.10 158
2603.22 150
2603.33 144
2603.45 140
2603.57 135
2603.68 129
2603.80 121
2603.92 111
2604.03 101
2604.15 90
2604.27 80
2604.39 70
2604.50 62
2604.62 54
2604.74 48
2604.85 42
2604.97 36
2605.09 30
2605.20 23
2605.32 16
2605.44 10
2605.55 5
2605.67 3
2605.79 4
2605.91 8
2606.02 16
2606.14 24
2606.26 33
2606.37 41
2606.49 47
2606.61 50
2606.72 52
2606.84 52
2606.96 50
2607.08 47
2607.19 43
2607.31 38
2607.43 32
2607.54 26
2607.66 20
2607.78 17
2607.89 15
2608.01 15
2608.13 16
2608.25 17
2608.36 17
2608.48 14
2608.60 9
2608.71 2
2608.83 0
2608.95 0
2609.06 0
2609.18 0
2609.30 0
2609.42 0
2609.53 0
2609.65 2
2609.77 12
2609.88 20
2610.00 26
2610.12 29
2610.24 30
2610.35 30
2610.47 30
2610.59 31
2610.70 33
2610.82 35
2610.94 36
2611.05 35
2611.17 33
2611.29 29
2611.41 24
2611.52 21
2611.64 22
2611.76 27
2611.87 36
2611.99 49
2612.11 63
2612.23 78
2612.34 89
2612.46 98
2612.58 103
2612.69 104
2612.81 101
2612.93 97
2613.05 89
2613.16 80
2613.28 69
2613.40 57
2613.51 44
2613.63 32
2613.75 21
2613.87 13
2613.98 8
2614.10 7
2614.22 8
2614.33 11
2614.45 16
2614.57 21
2614.69 28
2614.80 35
2614.92 44
2615.04 54
2615.15 64
2615.27 75
2615.39 85
2615.51 94
2615.62 100
2615.74 103
2615.86 104
2615.97 101
2616.09 94
2616.21 86
2616.33 76
2616.44 65
2616.56 55
2616.68 46
2616.80 39
2616.91 34
2617.03 30
2617.15 28
2617.26 26
2617.38 24
2617.50 21
2617.62 17
2617.73 11
2617.85 5
2617.97 0
2618.08 0
2618.20 0
2618.32 0
2618.44 0
2618.55 0
2618.67 0
2618.79 0
2618.91 2
2619.02 14
2619.14 29
2619.26 45
2619.37 59
2619.49 70
2619.61 76
2619.73 77
2619.84 73
2619.96 68
2620.08 63
2620.20 61
2620.31 63
2620.43 69
2620.55 78
2620.66 88
2620.78 98
2620.90 104
2621.02 107
2621.13 106
2621.25 102
2621.37 95
2621.49 88
2621.60 79
2621.72 70
2621.84 60
2621.96 50
2622.07 41
2622.19 31
2622.31 24
2622.42 19
2622.54 16
2622.66 17
2622.78 20
2622.89 25
2623.01 30
2623.13 34
2623.25 38
2623.36 40
2623.48 41
2623.60 42
2623.72 43
2623.83 45
2623.95 47
2624.07 50
2624.18 54
2624.30 59
2624.42 65
2624.54 73
2624.65 82
2624.77 93
2624.89 103
2625.01 113
2625.12 121
2625.24 127
2625.36 130
2625.48 131
2625.59 131
2625.71 128
2625.83 124
2625.95 119
2626.06 112
2626.18 105
2626.30 96
2626.42 88
2626.53 79
2626.65 71
2626.77 64
2626.89 57
2627.00 51
2627.12 45
2627.24 41
2627.35 38
2627.47 36
2627.59 36
2627.71 36
2627.82 38
2627.94 40
2628.06 42
2628.18 44
2628.29 46
2628.41 49
2628.53 51
2628.65 55
2628.76 59
2628.88 65
2629.00 73
2629.12 81
2629.23 88
2629.35 95
2629.47 98
2629.59 97
2629.70 92
2629.82 82
2629.94 69
2630.06 54
2630.17 39
2630.29 27
2630.41 18
2630.53 14
2630.64 13
2630.76 16
2630.88 21
2631.00 27
2631.11 34
2631.23 40
2631.35 43
2631.47 45
2631.58 44
2631.70 40
2631.82 35
2631.94 29
2632.05 24
2632.17 20
2632.29 19
2632.41 20
2632.53 25
2632.64 33
2632.76 45
2632.88 59
2633.00 73
2633.11 88
2633.23 100
2633.35 109
2633.47 112
2633.58 111
2633.70 104
2633.82 95
2633.94 84
2634.05 73
2634.17 65
2634.29 59
2634.41 57
2634.52 56
2634.64 57
2634.76 58
2634.88 59
2634.99 59
2635.11 59
2635.23 58
2635.35 57
2635.47 58
2635.58 61
2635.70 64
2635.82 67
2635.94 68
2636.05 67
2636.17 63
2636.29 56
2636.41 47
2636.52 36
2636.64 25
2636.76 13
2636.88 1
2636.99 0
2637.11 0
2637.23 0
2637.35 0
2637.47 0
2637.58 0
2637.70 0
2637.82 0
2637.94 18
2638.05 37
2638.17 56
2638.29 71
2638.41 81
2638.52 85
2638.64 83
2638.76 75
2638.88 65
2639.00 54
2639.11 46
2639.23 42
2639.35 43
2639.47 47
2639.58 54
2639.70 61
2639.82 66
2639.94 67
2640.05 64
2640.17 59
2640.29 52
2640.41 45
2640.53 40
2640.64 36
2640.76 33
2640.88 32
2641.00 30
2641.11 28
2641.23 27
2641.35 26
2641.47 28
2641.59 35
2641.70 47
2641.82 62
2641.94 81
2642.06 99
2642.17 116
2642.29 128
2642.41 135
2642.53 138
2642.65 139
2642.76 140
2642.88 142
2643.00 147
2643.12 153
2643.23 160
2643.35 167
2643.47 172
2643.59 175
2643.71 175
2643.82 174
2643.94 171
2644.06 167
2644.18 164
2644.29 162
2644.41 160
2644.53 160
2644.65 161
2644.77 162
2644.88 163
2645.00 163
2645.12 161
2645.24 157
2645.36 152
2645.47 144
2645.59 134
2645.71 124
2645.83 113
2645.94 103
2646.06 94
2646.18 88
2646.30 86
2646.42 88
2646.53 96
2646.65 108
2646.77 123
2646.89 137
2647.01 149
2647.12 156
2647.24 155
2647.36 146
2647.48 131
2647.59 112
2647.71 91
2647.83 72
2647.95 57
2648.07 47
2648.18 41
2648.30 40
2648.42 42
2648.54 45
2648.66 49
2648.77 52
2648.89 54
2649.01 55
2649.13 56
2649.25 57
2649.36 60
2649.48 64
2649.60 70
2649.72 76
2649.84 83
2649.95 89
2650.07 94
2650.19 96
2650.31 96
2650.43 95
2650.54 93
2650.66 91
2650.78 90
2650.90 90
2651.01 91
2651.13 92
2651.25 94
2651.37 97
2651.49 99
2651.60 101
2651.72 105
2651.84 108
2651.96 114
2652.08 121
2652.19 130
2652.31 140
2652.43 150
2652.55 160
2652.67 168
2652.78 173
2652.90 175
2653.02 175
2653.14 173
2653.26 172
2653.38 171
2653.49 171
2653.61 171
2653.73 171
2653.85 170
2653.97 168
2654.08 165
2654.20 161
2654.32 156
2654.44 150
2654.56 144
2654.67 137
2654.79 130
2654.91 124
2655.03 120
2655.15 117
2655.26 117
2655.38 118
2655.50 118
2655.62 116
2655.74 112
2655.85 105
2655.97 94
2656.09 82
2656.21 68
2656.33 55
2656.44 43
2656.56 35
2656.68 30
2656.80 29
2656.92 31
2657.04 34
2657.15 36
2657.27 37
2657.39 34
2657.51 28
2657.63 20
2657.74 11
2657.86 2
2657.98 0
2658.10 0
2658.22 0
2658.33 0
2658.45 0
2658.57 0
2658.69 0
2658.81 0
2658.93 3
2659.04 11
2659.16 20
2659.28 28
2659.40 35
2659.52 39
2659.63 41
2659.75 42
2659.87 40
2659.99 36
2660.11 32
2660.23 26
2660.34 21
2660.46 17
2660.58 13
2660.70 11
2660.82 10
2660.93 11
2661.05 12
2661.17 14
2661.29 16
2661.41 19
2661.53 23
2661.64 29
2661.76 36
2661.88 44
2662.00 53
2662.12 62
2662.23 71
2662.35 78
2662.47 81
2662.59 81
2662.71 76
2662.83 67
2662.94 55
2663.06 42
2663.18 29
2663.30 17
2663.42 9
2663.54 4
2663.65 1
2663.77 1
2663.89 1
2664.01 3
2664.13 5
2664.24 8
2664.36 13
2664.48 19
2664.60 27
2664.72 35
2664.84 42
2664.95 48
2665.07 51
2665.19 53
2665.31 53
2665.43 53
2665.55 54
2665.66 55
2665.78 57
2665.90 58
2666.02 59
2666.14 59
2666.26 60
2666.37 61
2666.49 62
2666.61 65
2666.73 67
2666.85 69
2666.97 69
2667.08 69
2667.20 68
2667.32 66
2667.44 64
2667.56 63
2667.68 64
2667.79 66
2667.91 68
2668.03 71
2668.15 74
2668.27 75
2668.39 77
2668.50 78
2668.62 81
2668.74 86
2668.86 94
2668.98 103
2669.10 114
2669.21 124
2669.33 133
2669.45 139
2669.57 144
2669.69 147
2669.81 150
2669.92 153
2670.04 156
2670.16 160
2670.28 163
2670.40 166
2670.52 167
2670.64 167
2670.75 166
2670.87 164
2670.99 163
2671.11 161
2671.23 159
2671.35 156
2671.46 153
2671.58 147
2671.70 138
2671.82 127
2671.94 114
2672.06 101
2672.17 88
2672.29 77
2672.41 72
2672.53 73
2672.65 80
2672.77 92
2672.89 106
2673.00 120
2673.12 131
2673.24 135
2673.36 133
2673.48 125
2673.60 115
2673.71 104
2673.83 94
2673.95 88
2674.07 84
2674.19 84
2674.31 84
2674.43 85
2674.54 85
2674.66 86
2674.78 85
2674.90 84
2675.02 82
2675.14 80
2675.26 76
2675.37 72
2675.49 68
2675.61 63
2675.73 60
2675.85 59
2675.97 62
2676.09 67
2676.20 74
2676.32 82
2676.44 87
2676.56 90
2676.68 87
2676.80 81
2676.91 71
2677.03 61
2677.15 51
2677.27 42
2677.39 35
2677.51 28
2677.63 20
2677.74 12
2677.86 3
2677.98 0
2678.10 0
2678.22 0
2678.34 0
2678.46 0
2678.57 0
2678.69 0
2678.81 1
2678.93 7
2679.05 12
2679.17 16
2679.29 20
2679.41 25
2679.52 29
2679.64 33
2679.76 36
2679.88 39
2680.00 41
2680.12 42
2680.24 42
2680.35 41
2680.47 38
2680.59 33
2680.71 27
2680.83 20
2680.95 13
2681.07 9
2681.18 6
2681.30 5
2681.42 6
2681.54 7
2681.66 8
2681.78 7
2681.90 5
2682.02 2
2682.13 0
2682.25 0
2682.37 2
2682.49 8
2682.61 18
2682.73 30
2682.85 43
2682.96 55
2683.08 65
2683.20 71
2683.32 74
2683.44 75
2683.56 74
2683.68 75
2683.80 77
2683.91 82
2684.03 88
2684.15 95
2684.27 102
2684.39 107
2684.51 109
2684.63 106
2684.75 99
2684.86 89
2684.98 76
2685.10 63
2685.22 50
2685.34 41
2685.46 36
2685.58 38
2685.69 46
2685.81 59
2685.93 76
2686.05 95
2686.17 113
2686.29 127
2686.41 136
2686.53 139
2686.64 135
2686.76 128
2686.88 118
2687.00 107
2687.12 99
2687.24 94
2687.36 94
2687.48 98
2687.60 105
2687.71 116
2687.83 128
2687.95 142
2688.07 156
2688.19 170
2688.31 183
2688.43 195
2688.55 204
2688.66 211
2688.78 216
2688.90 218
2689.02 220
2689.14 221
2689.26 224
2689.38 227
2689.50 230
2689.62 231
2689.73 231
2689.85 228
2689.97 221
2690.09 213
2690.21 205
2690.33 198
2690.45 193
2690.57 191
2690.68 189
2690.80 187
2690.92 182
2691.04 174
2691.16 162
2691.28 146
2691.40 130
2691.52 115
2691.64 102
2691.75 94
2691.87 91
2691.99 94
2692.11 100
2692.23 109
2692.35 119
2692.47 129
2692.59 138
2692.71 146
2692.82 150
2692.94 152
2693.06 150
2693.18 146
2693.30 139
2693.42 134
2693.54 130
2693.66 131
2693.78 138
2693.89 152
2694.01 170
2694.13 191
2694.25 211
2694.37 228
2694.49 241
2694.61 250
2694.73 254
2694.85 255
2694.97 255
2695.08 255
2695.20 256
2695.32 258
2695.44 261
2695.56 265
2695.68 268
2695.80 271
2695.92 272
2696.04 272
2696.15 272
2696.27 273
2696.39 277
2696.51 284
2696.63 294
2696.75 305
2696.87 315
2696.99 325
2697.11 333
2697.23 339
2697.34 344
2697.46 346
2697.58 349
2697.70 350
2697.82 350
2697.94 349
2698.06 346
2698.18 342
2698.30 338
2698.42 332
2698.53 325
2698.65 317
2698.77 309
2698.89 299
2699.01 289
2699.13 279
2699.25 270
2699.37 260
2699.49 252
2699.61 243
2699.73 236
2699.84 230
2699.96 227
2700.08 228
2700.20 232
2700.32 240
2700.44 250
2700.56 261
2700.68 270
2700.80 274
2700.92 274
2701.04 268
2701.15 258
2701.27 246
2701.39 233
2701.51 222
2701.63 215
2701.75 213
2701.87 215
2701.99 221
2702.11 229
2702.23 236
2702.35 240
2702.46 240
2702.58 234
2702.70 223
2702.82 207
2702.94 187
2703.06 165
2703.18 142
2703.30 119
2703.42 99
2703.54 82
2703.66 70
2703.77 65
2703.89 66
2704.01 72
2704.13 84
2704.25 98
2704.37 112
2704.49 125
2704.61 134
2704.73 139
2704.85 141
2704.97 142
2705.09 142
2705.20 143
2705.32 145
2705.44 149
2705.56 156
2705.68 163
2705.80 169
2705.92 172
2706.04 171
2706.16 164
2706.28 152
2706.40 135
2706.52 115
2706.64 95
2706.75 76
2706.87 59
2706.99 44
2707.11 32
2707.23 21
2707.35 12
2707.47 5
2707.59 0
2707.71 0
2707.83 0
2707.95 0
2708.07 0
2708.19 0
2708.30 0
2708.42 0
2708.54 0
2708.66 0
2708.78 0
2708.90 7
2709.02 21
2709.14 38
2709.26 55
2709.38 69
2709.50 80
2709.62 87
2709.74 91
2709.85 92
2709.97 93
2710.09 93
2710.21 93
2710.33 93
2710.45 92
2710.57 91
2710.69 90
2710.81 90
2710.93 91
2711.05 92
2711.17 95
2711.29 98
2711.41 100
2711.52 99
2711.64 96
2711.76 91
2711.88 85
2712.00 80
2712.12 77
2712.24 78
2712.36 82
2712.48 88
2712.60 97
2712.72 106
2712.84 114
2712.96 122
2713.08 127
2713.20 132
2713.31 134
2713.43 134
2713.55 131
2713.67 124
2713.79 113
2713.91 97
2714.03 80
2714.15 61
2714.27 44
2714.39 31
2714.51 22
2714.63 20
2714.75 22
2714.87 27
2714.99 33
2715.11 38
2715.22 41
2715.34 44
2715.46 46
2715.58 50
2715.70 57
2715.82 66
2715.94 78
2716.06 91
2716.18 104
2716.30 116
2716.42 129
2716.54 144
2716.66 160
2716.78 179
2716.90 196
2717.02 211
2717.14 221
2717.26 223
2717.37 217
2717.49 205
2717.61 190
2717.73 174
2717.85 160
2717.97 150
2718.09 144
2718.21 143
2718.33 145
2718.45 151
2718.57 159
2718.69 171
2718.81 183
2718.93 195
2719.05 204
2719.17 210
2719.29 211
2719.41 206
2719.53 196
2719.64 184
2719.76 172
2719.88 161
2720.00 153
2720.12 147
2720.24 144
2720.36 142
2720.48 141
2720.60 138
2720.72 133
2720.84 127
2720.96 120
2721.08 112
2721.20 104
2721.32 96
2721.44 90
2721.56 86
2721.68 84
2721.80 85
2721.92 88
2722.03 95
2722.15 104
2722.27 116
2722.39 129
2722.51 141
2722.63 152
2722.75 159
2722.87 161
2722.99 159
2723.11 153
2723.23 143
2723.35 131
2723.47 119
2723.59 107
2723.71 97
2723.83 90
2723.95 86
2724.07 86
2724.19 88
2724.31 93
2724.43 98
2724.55 103
2724.67 107
2724.79 108
2724.90 108
2725.02 105
2725.14 99
2725.26 92
2725.38 83
2725.50 74
2725.62 63
2725.74 54
2725.86 47
2725.98 44
2726.10 47
2726.22 56
2726.34 72
2726.46 92
2726.58 116
2726.70 139
2726.82 161
2726.94 178
2727.06 192
2727.18 202
2727.30 209
2727.42 214
2727.54 219
2727.66 224
2727.78 229
2727.90 232
2728.02 231
2728.14 226
2728.26 216
2728.37 201
2728.49 183
2728.61 164
2728.73 148
2728.85 136
2728.97 129
2729.09 128
2729.21 130
2729.33 134
2729.45 139
2729.57 144
2729.69 148
2729.81 151
2729.93 153
2730.05 154
2730.17 154
2730.29 152
2730.41 148
2730.53 142
2730.65 136
2730.77 128
2730.89 121
2731.01 115
2731.13 108
2731.25 103
2731.37 98
2731.49 95
2731.61 93
2731.73 93
2731.85 95
2731.97 100
2732.09 106
2732.21 112
2732.33 118
2732.45 120
2732.57 119
2732.69 114
2732.80 107
2732.92 100
2733.04 94
2733.16 91
2733.28 92
2733.40 94
2733.52 98
2733.64 100
2733.76 100
2733.88 97
2734.00 91
2734.12 84
2734.24 77
2734.36 71
2734.48 66
2734.60 61
2734.72 56
2734.84 50
2734.96 44
2735.08 37
2735.20 31
2735.32 26
2735.44 21
2735.56 18
2735.68 15
2735.80 11
2735.92 7
2736.04 2
2736.16 0
2736.28 0
2736.40 0
2736.52 0
2736.64 0
2736.76 0
2736.88 0
2737.00 1
2737.12 6
2737.24 9
2737.36 11
2737.48 11
2737.60 11
2737.72 12
2737.84 15
2737.96 20
2738.08 28
2738.20 36
2738.32 46
2738.44 54
2738.56 60
2738.68 65
2738.80 68
2738.92 72
2739.04 75
2739.16 78
2739.28 79
2739.40 80
2739.52 79
2739.64 78
2739.76 78
2739.88 82
2740.00 91
2740.12 104
2740.24 121
2740.36 140
2740.48 158
2740.60 173
2740.72 181
2740.84 185
2740.96 183
2741.08 180
2741.20 176
2741.32 174
2741.44 173
2741.56 174
2741.68 177
2741.80 180
2741.92 183
2742.04 185
2742.16 187
2742.28 190
2742.40 194
2742.52 200
2742.64 209
2742.76 221
2742.88 236
2743.00 255
2743.12 274
2743.24 295
2743.36 313
2743.48 329
2743.60 339
2743.72 343
2743.84 342
2743.96 337
2744.08 333
2744.20 331
2744.32 332
2744.44 337
2744.56 344
2744.68 351
2744.80 357
2744.92 358
2745.04 356
2745.16 353
2745.28 349
2745.40 346
2745.52 345
2745.64 347
2745.76 351
2745.88 356
2746.00 360
2746.12 362
2746.24 360
2746.36 355
2746.48 346
2746.60 335
2746.72 322
2746.84 309
2746.96 299
2747.08 292
2747.20 288
2747.32 288
2747.44 290
2747.56 291
2747.68 290
2747.80 286
2747.92 278
2748.04 266
2748.16 252
2748.28 236
2748.40 220
2748.52 205
2748.64 192
2748.76 181
2748.88 172
2749.00 165
2749.12 159
2749.24 154
2749.36 149
2749.48 147
2749.60 147
2749.72 152
2749.84 164
2749.96 180
2750.08 202
2750.20 227
2750.32 252
2750.44 275
2750.56 291
2750.68 301
2750.80 302
2750.92 296
2751.04 283
2751.16 266
2751.28 247
2751.40 228
2751.52 210
2751.64 195
2751.76 184
2751.88 178
2752.00 176
2752.12 179
2752.24 184
2752.36 192
2752.49 202
2752.61 212
2752.73 222
2752.85 232
2752.97 243
2753.09 253
2753.21 262
2753.33 271
2753.45 277
2753.57 282
2753.69 282
2753.81 278
2753.93 270
2754.05 258
2754.17 244
2754.29 230
2754.41 219
2754.53 210
2754.65 205
2754.77 201
2754.89 197
2755.01 190
2755.13 178
2755.25 160
2755.37 137
2755.49 111
2755.61 87
2755.73 68
2755.85 55
2755.97 50
2756.09 51
2756.21 57
2756.33 65
2756.45 72
2756.57 79
2756.69 84
2756.81 87
2756.93 89
2757.06 90
2757.18 90
2757.30 89
2757.42 87
2757.54 83
2757.66 79
2757.78 75
2757.90 71
2758.02 68
2758.14 65
2758.26 63
2758.38 60
2758.50 58
2758.62 56
2758.74 56
2758.86 58
2758.98 62
2759.10 67
2759.22 74
2759.34 80
2759.46 85
2759.58 89
2759.70 91
2759.82 93
2759.94 93
2760.06 93
2760.18 92
2760.30 90
2760.43 87
2760.55 83
2760.67 79
2760.79 74
2760.91 71
2761.03 69
2761.15 69
2761.27 70
2761.39 72
2761.51 72
2761.63 71
2761.75 66
2761.87 57
2761.99 43
2762.11 26
2762.23 7
2762.35 0
2762.47 0
2762.59 0
2762.71 0
2762.83 0
2762.95 0
2763.07 0
2763.19 5
2763.32 12
2763.44 16
2763.56 19
2763.68 22
2763.80 27
2763.92 35
2764.04 45
2764.16 55
2764.28 64
2764.40 71
2764.52 75
2764.64 75
2764.76 72
2764.88 67
2765.00 62
2765.12 58
2765.24 56
2765.36 55
2765.48 58
2765.60 63
2765.72 72
2765.85 82
2765.97 93
2766.09 104
2766.21 115
2766.33 124
2766.45 132
2766.57 136
2766.69 136
2766.81 131
2766.93 122
2767.05 107
2767.17 88
2767.29 68
2767.41 49
2767.53 32
2767.65 20
2767.77 14
2767.89 14
2768.01 18
2768.14 24
2768.26 31
2768.38 36
2768.50 38
2768.62 36
2768.74 31
2768.86 23
2768.98 15
2769.10 9
2769.22 5
2769.34 5
2769.46 8
2769.58 13
2769.70 20
2769.82 28
2769.94 35
2770.06 42
2770.19 50
2770.31 58
2770.43 69
2770.55 82
2770.67 98
2770.79 114
2770.91 132
2771.03 149
2771.15 165
2771.27 177
2771.39 185
2771.51 187
2771.63 183
2771.75 175
2771.87 163
2771.99 149
2772.12 137
2772.24 127
2772.36 121
2772.48 118
2772.60 116
2772.72 115
2772.84 111
2772.96 104
2773.08 94
2773.20 81
2773.32 67
2773.44 53
2773.56 42
2773.68 34
2773.80 30
2773.93 29
2774.05 31
2774.17 34
2774.29 37
2774.41 40
2774.53 42
2774.65 42
2774.77 41
2774.89 39
2775.01 36
2775.13 31
2775.25 27
2775.37 25
2775.49 24
2775.62 26
2775.74 31
2775.86 38
2775.98 48
2776.10 59
2776.22 70
2776.34 82
2776.46 94
2776.58 105
2776.70 116
2776.82 124
2776.94 130
2777.06 132
2777.18 131
2777.31 127
2777.43 121
2777.55 117
2777.67 114
2777.79 115
2777.91 119
2778.03 125
2778.15 131
2778.27 135
2778.39 138
2778.51 138
2778.63 137
2778.75 135
2778.88 132
2779.00 130
2779.12 127
2779.24 125
2779.36 123
2779.48 120
2779.60 116
2779.72 111
2779.84 103
2779.96 93
2780.08 80
2780.20 65
2780.33 50
2780.45 37
2780.57 28
2780.69 24
2780.81 28
2780.93 40
2781.05 58
2781.17 81
2781.29 106
2781.41 130
2781.53 149
2781.65 162
2781.78 168
2781.90 167
2782.02 160
2782.14 150
2782.26 140
2782.38 129
2782.50 121
2782.62 114
2782.74 108
2782.86 102
2782.98 96
2783.10 88
2783.23 81
2783.35 75
2783.47 71
2783.59 70
2783.71 71
2783.83 74
2783.95 79
2784.07 84
2784.19 88
2784.31 89
2784.43 88
2784.56 85
2784.68 80
2784.80 74
2784.92 66
2785.04 58
2785.16 48
2785.28 37
2785.40 26
2785.52 14
2785.64 4
2785.76 0
2785.89 0
2786.01 0
2786.13 10
2786.25 25
2786.37 42
2786.49 60
2786.61 76
2786.73 88
2786.85 95
2786.97 98
2787.10 98
2787.22 96
2787.34 95
2787.46 97
2787.58 102
2787.70 109
2787.82 117
2787.94 124
2788.06 128
2788.18 128
2788.31 124
2788.43 118
2788.55 109
2788.67 100
2788.79 92
2788.91 86
2789.03 83
2789.15 82
2789.27 82
2789.39 83
2789.52 83
2789.64 82
2789.76 78
2789.88 72
2790.00 63
2790.12 55
2790.24 49
2790.36 46
2790.48 47
2790.60 51
2790.73 56
2790.85 61
2790.97 65
2791.09 65
2791.21 62
2791.33 58
2791.45 53
2791.57 48
2791.69 46
2791.82 46
2791.94 48
2792.06 52
2792.18 59
2792.30 68
2792.42 79
2792.54 92
2792.66 106
2792.78 121
2792.91 135
2793.03 147
2793.15 156
2793.27 161
2793.39 164
2793.51 164
2793.63 161
2793.75 158
2793.87 154
2794.00 150
2794.12 145
2794.24 140
2794.36 133
2794.48 124
2794.60 113
2794.72 99
2794.84 84
2794.96 67
2795.09 49
2795.21 31
2795.33 14
2795.45 0
2795.57 0
2795.69 0
2795.81 0
2795.93 0
2796.05 0
2796.18 1
2796.30 9
2796.42 14
2796.54 15
2796.66 13
2796.78 9
2796.90 4
2797.02 0
2797.15 0
2797.27 0
2797.39 3
2797.51 11
2797.63 21
2797.75 34
2797.87 47
2797.99 59
2798.11 68
2798.24 74
2798.36 75
2798.48 73
2798.60 67
2798.72 59
2798.84 52
2798.96 47
2799.08 43
2799.21 42
2799.33 42
2799.45 44
2799.57 45
2799.69 47
2799.81 47
2799.93 46
2800.05 45
2800.18 44
2800.30 44
2800.42 45
2800.54 48
2800.66 52
2800.78 57
2800.90 62
2801.02 66
2801.15 68
2801.27 69
2801.39 67
2801.51 64
2801.63 60
2801.75 56
2801.87 52
2801.99 50
2802.12 50
2802.24 54
2802.36 62
2802.48 73
2802.60 86
2802.72 101
2802.84 113
2802.97 121
2803.09 125
2803.21 122
2803.33 113
2803.45 98
2803.57 80
2803.69 60
2803.81 40
2803.94 21
2804.06 5
2804.18 0
2804.30 0
2804.42 0
2804.54 0
2804.66 6
2804.79 20
2804.91 34
2805.03 46
2805.15 54
2805.27 57
2805.39 55
2805.51 48
2805.63 40
2805.76 32
2805.88 25
2806.00 22
2806.12 21
2806.24 22
2806.36 23
2806.48 21
2806.61 16
2806.73 9
2806.85 0
2806.97 0
2807.09 0
2807.21 0
2807.33 0
2807.46 0
2807.58 0
2807.70 2
2807.82 8
2807.94 12
2808.06 13
2808.18 12
2808.31 11
2808.43 9
2808.55 9
2808.67 10
2808.79 13
2808.91 18
2809.03 25
2809.16 32
2809.28 40
2809.40 45
2809.52 49
2809.64 50
2809.76 50
2809.88 47
2810.01 45
2810.13 44
2810.25 46
2810.37 50
2810.49 56
2810.61 63
2810.73 69
2810.86 74
2810.98 76
2811.10 75
2811.22 73
2811.34 70
2811.46 66
2811.59 62
2811.71 60
2811.83 57
2811.95 55
2812.07 52
2812.19 47
2812.31 41
2812.44 34
2812.56 26
2812.68 21
2812.80 17
2812.92 18
2813.04 23
2813.16 31
2813.29 42
2813.41 54
2813.53 66
2813.65 77
2813.77 87
2813.89 96
2814.02 103
2814.14 110
2814.26 116
2814.38 121
2814.50 126
2814.62 130
2814.75 133
2814.87 136
2814.99 139
2815.11 142
2815.23 146
2815.35 151
2815.47 154
2815.60 156
2815.72 155
2815.84 149
2815.96 140
2816.08 126
2816.20 109
2816.33 91
2816.45 73
2816.57 57
2816.69 45
2816.81 36
2816.93 32
2817.06 33
2817.18 36
2817.30 42
2817.42 49
2817.54 56
2817.66 63
2817.79 69
2817.91 75
2818.03 81
2818.15 86
2818.27 90
2818.39 93
2818.52 93
2818.64 90
2818.76 83
2818.88 72
2819.00 59
2819.12 45
2819.25 33
2819.37 26
2819.49 23
2819.61 26
2819.73 33
2819.85 44
2819.98 56
2820.10 67
2820.22 76
2820.34 83
2820.46 87
2820.58 89
2820.71 89
2820.83 89
2820.95 87
2821.07 86
2821.19 84
2821.31 81
2821.44 78
2821.56 75
2821.68 70
2821.80 63
2821.92 56
2822.04 47
2822.17 36
2822.29 26
2822.41 15
2822.53 6
2822.65 0
2822.77 0
2822.90 0
2823.02 0
2823.14 0
2823.26 0
2823.38 0
2823.51 0
2823.63 0
2823.75 0
2823.87 5
2823.99 14
2824.11 26
2824.24 40
2824.36 54
2824.48 66
2824.60 74
2824.72 78
2824.84 77
2824.97 73
2825.09 68
2825.21 62
2825.33 57
2825.45 53
2825.58 50
2825.70 48
2825.82 46
2825.94 45
2826.06 45
2826.18 46
2826.31 47
2826.43 49
2826.55 52
2826.67 54
2826.79 55
2826.92 56
2827.04 57
2827.16 58
2827.28 58
2827.40 59
2827.52 62
2827.65 65
2827.77 70
2827.89 76
2828.01 83
2828.13 90
2828.26 97
2828.38 101
2828.50 102
2828.62 99
2828.74 93
2828.87 84
2828.99 74
2829.11 64
2829.23 57
2829.35 54
2829.47 57
2829.60 64
2829.72 75
2829.84 87
2829.96 99
2830.08 108
2830.21 114
2830.33 115
2830.45 111
2830.57 105
2830.69 97
2830.82 89
2830.94 83
2831.06 79
2831.18 78
2831.30 80
2831.42 84
2831.55 90
2831.67 99
2831.79 108
2831.91 119
2832.03 131
2832.16 142
2832.28 153
2832.40 163
2832.52 168
2832.64 170
2832.77 167
2832.89 161
2833.01 153
2833.13 145
2833.25 137
2833.38 130
2833.50 123
2833.62 117
2833.74 110
2833.86 102
2833.99 96
2834.11 92
2834.23 93
2834.35 98
2834.47 106
2834.60 115
2834.72 122
2834.84 126
2834.96 125
2835.08 121
2835.21 116
2835.33 110
2835.45 107
2835.57 107
2835.69 107
2835.82 108
2835.94 107
2836.06 103
2836.18 94
2836.30 82
2836.43 66
2836.55 49
2836.67 31
2836.79 15
2836.91 2
2837.04 0
2837.16 0
2837.28 0
2837.40 0
2837.52 1
2837.65 10
2837.77 17
2837.89 21
2838.01 22
2838.14 18
2838.26 10
2838.38 1
2838.50 0
2838.62 0
2838.75 0
2838.87 0
2838.99 0
2839.11 0
2839.23 0
2839.36 11
2839.48 24
2839.60 36
2839.72 45
2839.84 51
2839.97 54
2840.09 54
2840.21 53
2840.33 52
2840.46 53
2840.58 57
2840.70 64
2840.82 73
2840.94 83
2841.07 93
2841.19 102
2841.31 109
2841.43 115
2841.55 118
2841.68 120
2841.80 119
2841.92 118
2842.04 115
2842.17 112
2842.29 110
2842.41 109
2842.53 109
2842.65 110
2842.78 110
2842.90 108
2843.02 103
2843.14 96
2843.26 88
2843.39 81
2843.51 77
2843.63 76
2843.75 78
2843.88 83
2844.00 90
2844.12 96
2844.24 102
2844.36 107
2844.49 111
2844.61 112
2844.73 111
2844.85 107
2844.98 100
2845.10 90
2845.22 79
2845.34 69
2845.46 61
2845.59 56
2845.71 54
2845.83 54
2845.95 55
2846.08 56
2846.20 56
2846.32 55
2846.44 54
2846.56 56
2846.69 60
2846.81 67
2846.93 77
2847.05 88
2847.18 100
2847.30 109
2847.42 115
2847.54 118
2847.66 118
2847.79 114
2847.91 108
2848.03 100
2848.15 91
2848.28 79
2848.40 67
2848.52 53
2848.64 38
2848.77 22
2848.89 8
2849.01 0
2849.13 0
2849.25 0
2849.38 0
2849.50 0
2849.62 0
2849.74 0
2849.87 5
2849.99 11
2850.11 14
2850.23 14
2850.36 13
2850.48 11
2850.60 11
2850.72 14
2850.85 19
2850.97 29
2851.09 40
2851.21 54
2851.33 67
2851.46 78
2851.58 87
2851.70 92
2851.82 95
2851.95 96
2852.07 97
2852.19 99
2852.31 103
2852.44 109
2852.56 117
2852.68 125
2852.80 133
2852.93 139
2853.05 141
2853.17 140
2853.29 136
2853.42 130
2853.54 124
2853.66 119
2853.78 115
2853.90 114
2854.03 113
2854.15 114
2854.27 115
2854.39 116
2854.52 118
2854.64 123
2854.76 130
2854.88 139
2855.01 151
2855.13 163
2855.25 175
2855.37 185
2855.50 190
2855.62 193
2855.74 194
2855.86 194
2855.99 196
2856.11 201
2856.23 209
2856.35 222
2856.48 236
2856.60 251
2856.72 266
2856.84 278
2856.97 289
2857.09 298
2857.21 304
2857.33 308
2857.46 310
2857.58 309
2857.70 304
2857.82 297
2857.95 287
2858.07 276
2858.19 265
2858.31 254
2858.44 245
2858.56 238
2858.68 232
2858.80 229
2858.93 228
2859.05 228
2859.17 229
2859.29 232
2859.42 235
2859.54 239
2859.66 241
2859.78 244
2859.91 246
2860.03 247
2860.15 249
2860.27 251
2860.40 254
2860.52 259
2860.64 266
2860.76 274
2860.89 284
2861.01 294
2861.13 302
2861.25 308
2861.38 311
2861.50 310
2861.62 305
2861.74 299
2861.87 293
2861.99 287
2862.11 283
2862.23 281
2862.36 279
2862.48 276
2862.60 272
2862.73 265
2862.85 255
2862.97 243
2863.09 230
2863.22 218
2863.34 208
2863.46 201
2863.58 199
2863.71 203
2863.83 210
2863.95 222
2864.07 236
2864.20 249
2864.32 258
2864.44 263
2864.56 262
2864.69 256
2864.81 246
2864.93 237
2865.06 231
2865.18 231
2865.30 240
2865.42 255
2865.55 276
2865.67 299
2865.79 320
2865.91 336
2866.04 345
2866.16 346
2866.28 338
2866.40 325
2866.53 309
2866.65 293
2866.77 282
2866.90 276
2867.02 278
2867.14 287
2867.26 299
2867.39 312
2867.51 322
2867.63 328
2867.75 327
2867.88 320
2868.00 309
2868.12 296
2868.25 282
2868.37 268
2868.49 254
2868.61 240
2868.74 227
2868.86 214
2868.98 203
2869.10 195
2869.23 191
2869.35 192
2869.47 198
2869.60 208
2869.72 221
2869.84 236
2869.96 250
2870.09 263
2870.21 272
2870.33 278
2870.45 279
2870.58 276
2870.70 270
2870.82 261
2870.95 252
2871.07 244
2871.19 239
2871.31 237
2871.44 241
2871.56 248
2871.68 257
2871.81 267
2871.93 274
2872.05 278
2872.17 278
2872.30 274
2872.42 267
2872.54 260
2872.66 253
2872.79 247
2872.91 243
2873.03 239
2873.16 234
2873.28 230
2873.40 227
2873.52 224
2873.65 222
2873.77 222
2873.89 225
2874.02 230
2874.14 236
2874.26 242
2874.38 248
2874.51 254
2874.63 259
2874.75 264
2874.88 270
2875.00 278
2875.12 286
2875.24 294
2875.37 299
2875.49 299
2875.61 294
2875.74 283
2875.86 268
2875.98 254
2876.10 243
2876.23 241
2876.35 246
2876.47 259
2876.60 277
2876.72 296
2876.84 312
2876.97 322
2877.09 323
2877.21 315
2877.33 301
2877.46 284
2877.58 265
2877.70 248
2877.83 234
2877.95 227
2878.07 225
2878.19 228
2878.32 236
2878.44 246
2878.56 258
2878.69 269
2878.81 280
2878.93 288
2879.05 293
2879.18 296
2879.30 298
2879.42 299
2879.55 298
2879.67 297
2879.79 294
2879.92 290
2880.04 282
2880.16 272
2880.28 260
2880.41 247
2880.53 234
2880.65 220
2880.78 206
2880.90 191
2881.02 175
2881.15 157
2881.27 137
2881.39 117
2881.51 97
2881.64 79
2881.76 65
2881.88 54
2882.01 48
2882.13 48
2882.25 54
2882.38 65
2882.50 79
2882.62 96
2882.74 114
2882.87 130
2882.99 144
2883.11 153
2883.24 159
2883.36 162
2883.48 164
2883.61 166
2883.73 169
2883.85 174
2883.98 182
2884.10 193
2884.22 205
2884.34 221
2884.47 240
2884.59 263
2884.71 290
2884.84 321
2884.96 355
2885.08 391
2885.21 428
2885.33 466
2885.45 505
2885.58 547
2885.70 592
2885.82 642
2885.94 697
2886.07 756
2886.19 816
2886.31 876
2886.44 933
2886.56 988
2886.68 1037
2886.81 1083
2886.93 1125
2887.05 1163
2887.18 1196
2887.30 1225
2887.42 1249
2887.54 1268
2887.67 1284
2887.79 1298
2887.91 1310
2888.04 1323
2888.16 1337
2888.28 1352
2888.41 1365
2888.53 1374
2888.65 1376
2888.78 1369
2888.90 1353
2889.02 1326
2889.15 1293
2889.27 1255
2889.39 1217
2889.52 1181
2889.64 1146
2889.76 1112
2889.88 1077
2890.01 1038
2890.13 995
2890.25 948
2890.38 898
2890.50 849
2890.62 805
2890.75 769
2890.87 740
2890.99 717
2891.12 698
2891.24 680
2891.36 660
2891.49 636
2891.61 609
2891.73 580
2891.86 551
2891.98 522
2892.10 494
2892.23 469
2892.35 447
2892.47 427
2892.60 410
2892.72 395
2892.84 381
2892.97 367
2893.09 351
2893.21 334
2893.34 315
2893.46 296
2893.58 277
2893.70 262
2893.83 251
2893.95 244
2894.07 239
2894.20 235
2894.32 230
2894.44 220
2894.57 205
2894.69 186
2894.81 164
2894.94 141
2895.06 121
2895.18 105
2895.31 96
2895.43 93
2895.55 96
2895.68 103
2895.80 112
2895.92 121
2896.05 129
2896.17 134
2896.29 136
2896.42 135
2896.54 132
2896.66 129
2896.79 126
2896.91 122
2897.03 119
2897.16 115
2897.28 110
2897.40 103
2897.53 96
2897.65 88
2897.77 82
2897.90 77
2898.02 75
2898.14 77
2898.27 83
2898.39 91
2898.51 102
2898.64 114
2898.76 125
2898.88 134
2899.01 140
2899.13 142
2899.25 141
2899.38 136
2899.50 129
2899.62 122
2899.75 115
2899.87 109
2899.99 106
2900.12 106
2900.24 107
2900.37 109
2900.49 111
2900.61 112
2900.74 111
2900.86 109
2900.98 106
2901.11 102
2901.23 98
2901.35 94
2901.48 92
2901.60 91
2901.72 90
2901.85 90
2901.97 88
2902.09 87
2902.22 84
2902.34 80
2902.46 75
2902.59 70
2902.71 65
2902.83 61
2902.96 57
2903.08 54
2903.20 52
2903.33 51
2903.45 52
2903.57 55
2903.70 59
2903.82 64
2903.95 69
2904.07 73
2904.19 77
2904.32 79
2904.44 81
2904.56 81
2904.69 80
2904.81 78
2904.93 74
2905.06 69
2905.18 65
2905.30 62
2905.43 62
2905.55 66
2905.67 74
2905.80 85
2905.92 96
2906.04 105
2906.17 111
2906.29 112
2906.42 108
2906.54 100
2906.66 92
2906.79 83
2906.91 76
2907.03 72
2907.16 70
2907.28 70
2907.40 71
2907.53 72
2907.65 72
2907.77 68
2907.90 62
2908.02 51
2908.15 36
2908.27 19
2908.39 2
2908.52 0
2908.64 0
2908.76 0
2908.89 0
2909.01 0
2909.13 0
2909.26 0
2909.38 1
2909.50 9
2909.63 17
2909.75 24
2909.88 32
2910.00 41
2910.12 51
2910.25 61
2910.37 71
2910.49 80
2910.62 88
2910.74 93
2910.86 94
2910.99 91
2911.11 84
2911.24 75
2911.36 64
2911.48 53
2911.61 43
2911.73 36
2911.85 30
2911.98 25
2912.10 20
2912.22 14
2912.35 7
2912.47 0
2912.60 0
2912.72 0
2912.84 0
2912.97 7
2913.09 20
2913.21 38
2913.34 57
2913.46 74
2913.58 89
2913.71 99
2913.83 104
2913.96 105
2914.08 102
2914.20 98
2914.33 92
2914.45 85
2914.57 76
2914.70 66
2914.82 52
2914.95 37
2915.07 22
2915.19 8
2915.32 0
2915.44 0
2915.56 0
2915.69 1
2915.81 10
2915.94 20
2916.06 26
2916.18 30
2916.31 30
2916.43 27
2916.55 25
2916.68 25
2916.80 29
2916.93 37
2917.05 50
2917.17 65
2917.30 80
2917.42 94
2917.54 104
2917.67 111
2917.79 114
2917.92 114
2918.04 111
2918.16 105
2918.29 99
2918.41 93
2918.53 87
2918.66 83
2918.78 81
2918.91 81
2919.03 82
2919.15 84
2919.28 86
2919.40 89
2919.53 93
2919.65 96
2919.77 98
2919.90 100
2920.02 101
2920.14 101
2920.27 99
2920.39 96
2920.52 91
2920.64 84
2920.76 75
2920.89 65
2921.01 56
2921.13 47
2921.26 41
2921.38 38
2921.51 39
2921.63 43
2921.75 48
2921.88 54
2922.00 58
2922.13 60
2922.25 59
2922.37 56
2922.50 52
2922.62 48
2922.75 44
2922.87 42
2922.99 40
2923.12 38
2923.24 37
2923.36 35
2923.49 33
2923.61 33
2923.74 33
2923.86 35
2923.98 36
2924.11 37
2924.23 35
2924.36 31
2924.48 24
2924.60 15
2924.73 5
2924.85 0
2924.98 0
2925.10 0
2925.22 0
2925.35 0
2925.47 0
2925.60 0
2925.72 0
2925.84 1
2925.97 17
2926.09 35
2926.21 54
2926.34 70
2926.46 83
2926.59 89
2926.71 91
2926.83 89
2926.96 85
2927.08 80
2927.21 77
2927.33 75
2927.45 73
2927.58 69
2927.70 64
2927.83 56
2927.95 49
2928.07 43
2928.20 41
2928.32 45
2928.45 55
2928.57 70
2928.69 88
2928.82 104
2928.94 115
2929.07 120
2929.19 116
2929.31 105
2929.44 90
2929.56 74
2929.69 60
2929.81 49
2929.93 40
2930.06 32
2930.18 25
2930.31 18
2930.43 11
2930.56 5
2930.68 0
2930.80 0
2930.93 3
2931.05 11
2931.18 22
2931.30 35
2931.42 46
2931.55 55
2931.67 59
2931.80 59
2931.92 54
2932.04 46
2932.17 38
2932.29 32
2932.42 29
2932.54 30
2932.66 36
2932.79 45
2932.91 55
2933.04 65
2933.16 73
2933.28 78
2933.41 80
2933.53 79
2933.66 77
2933.78 76
2933.91 77
2934.03 80
2934.15 86
2934.28 95
2934.40 105
2934.53 114
2934.65 122
2934.77 127
2934.90 131
2935.02 132
2935.15 132
2935.27 131
2935.40 129
2935.52 127
2935.64 123
2935.77 119
2935.89 116
2936.02 113
2936.14 110
2936.26 107
2936.39 102
2936.51 95
2936.64 85
2936.76 71
2936.89 54
2937.01 37
2937.13 20
2937.26 6
2937.38 0
2937.51 0
2937.63 0
2937.75 0
2937.88 0
2938.00 0
2938.13 0
2938.25 0
2938.38 0
2938.50 10
2938.62 27
2938.75 46
2938.87 63
2939.00 78
2939.12 87
2939.24 89
2939.37 86
2939.49 78
2939.62 67
2939.74 57
2939.87 49
2939.99 44
2940.11 44
2940.24 48
2940.36 55
2940.49 62
2940.61 68
2940.74 72
2940.86 72
2940.98 67
2941.11 60
2941.23 50
2941.36 39
2941.48 30
2941.61 22
2941.73 17
2941.85 15
2941.98 17
2942.10 22
2942.23 29
2942.35 39
2942.48 50
2942.60 61
2942.72 71
2942.85 80
2942.97 88
2943.10 93
2943.22 98
2943.35 102
2943.47 106
2943.59 111
2943.72 117
2943.84 124
2943.97 132
2944.09 140
2944.22 149
2944.34 156
2944.47 161
2944.59 163
2944.71 164
2944.84 161
2944.96 155
2945.09 147
2945.21 137
2945.34 126
2945.46 114
2945.58 103
2945.71 92
2945.83 82
2945.96 76
2946.08 72
2946.21 70
2946.33 72
2946.45 76
2946.58 83
2946.70 91
2946.83 101
2946.95 111
2947.08 119
2947.20 125
2947.33 127
2947.45 126
2947.57 122
2947.70 115
2947.82 108
2947.95 102
2948.07 97
2948.20 95
2948.32 97
2948.45 101
2948.57 107
2948.69 113
2948.82 118
2948.94 121
2949.07 120
2949.19 117
2949.32 111
2949.44 104
2949.57 98
2949.69 92
2949.81 89
2949.94 86
2950.06 84
2950.19 81
2950.31 76
2950.44 68
2950.56 58
2950.69 45
2950.81 31
2950.93 16
2951.06 2
2951.18 0
2951.31 0
2951.43 0
2951.56 0
2951.68 0
2951.81 0
2951.93 0
2952.06 0
2952.18 11
2952.30 30
2952.43 47
2952.55 60
2952.68 68
2952.80 69
2952.93 65
2953.05 56
2953.18 45
2953.30 35
2953.42 28
2953.55 25
2953.67 27
2953.80 35
2953.92 47
2954.05 60
2954.17 73
2954.30 82
2954.42 88
2954.55 88
2954.67 85
2954.79 79
2954.92 75
2955.04 72
2955.17 72
2955.29 75
2955.42 80
2955.54 85
2955.67 90
2955.79 94
2955.92 97
2956.04 99
2956.17 101
2956.29 105
2956.41 111
2956.54 118
2956.66 126
2956.79 133
2956.91 136
2957.04 135
2957.16 129
2957.29 119
2957.41 106
2957.54 95
2957.66 85
2957.79 80
2957.91 77
2958.03 78
2958.16 80
2958.28 83
2958.41 85
2958.53 86
2958.66 88
2958.78 91
2958.91 96
2959.03 103
2959.16 111
2959.28 119
2959.41 126
2959.53 131
2959.65 134
2959.78 134
2959.90 130
2960.03 122
2960.15 109
2960.28 92
2960.40 73
2960.53 53
2960.65 34
2960.78 19
2960.90 7
2961.03 1
2961.15 0
2961.28 0
2961.40 0
2961.52 1
2961.65 2
2961.77 2
2961.90 2
2962.02 2
2962.15 1
2962.27 0
2962.40 0
2962.52 0
2962.65 0
2962.77 0
2962.90 1
2963.02 5
2963.15 10
2963.27 15
2963.40 19
2963.52 22
2963.65 23
2963.77 22
2963.89 19
2964.02 16
2964.14 12
2964.27 7
2964.39 4
2964.52 3
2964.64 4
2964.77 9
2964.89 17
2965.02 27
2965.14 37
2965.27 47
2965.39 53
2965.52 56
2965.64 56
2965.77 55
2965.89 56
2966.02 59
2966.14 64
2966.27 72
2966.39 81
2966.52 89
2966.64 95
2966.76 100
2966.89 102
2967.01 104
2967.14 104
2967.26 105
2967.39 107
2967.51 109
2967.64 113
2967.76 117
2967.89 121
2968.01 124
2968.14 126
2968.26 125
2968.39 120
2968.51 112
2968.64 102
2968.76 91
2968.89 81
2969.01 73
2969.14 67
2969.26 64
2969.39 63
2969.51 62
2969.64 61
2969.76 59
2969.89 57
2970.01 55
2970.14 52
2970.26 49
2970.39 48
2970.51 48
2970.64 50
2970.76 56
2970.89 64
2971.01 75
2971.14 86
2971.26 94
2971.38 98
2971.51 96
2971.63 88
2971.76 74
2971.88 57
2972.01 40
2972.13 25
2972.26 14
2972.38 9
2972.51 9
2972.63 13
2972.76 20
2972.88 28
2973.01 34
2973.13 40
2973.26 43
2973.38 46
2973.51 46
2973.63 45
2973.76 43
2973.88 39
2974.01 34
2974.13 29
2974.26 24
2974.38 19
2974.51 15
2974.63 13
2974.76 12
2974.88 13
2975.01 16
2975.13 20
2975.26 25
2975.38 31
2975.51 35
2975.63 39
2975.76 40
2975.88 40
2976.01 38
2976.13 35
2976.26 31
2976.38 27
2976.51 22
2976.63 17
2976.76 11
2976.88 7
2977.01 4
2977.13 3
2977.26 6
2977.38 11
2977.51 20
2977.63 32
2977.76 46
2977.88 62
2978.01 79
2978.13 96
2978.26 113
2978.38 127
2978.51 139
2978.63 146
2978.76 149
2978.88 148
2979.01 143
2979.13 136
2979.26 130
2979.38 124
2979.51 122
2979.63 123
2979.76 129
2979.88 139
2980.01 152
2980.14 166
2980.26 181
2980.39 193
2980.51 201
2980.64 205
2980.76 206
2980.89 205
2981.01 205
2981.14 208
2981.26 212
2981.39 217
2981.51 220
2981.64 219
2981.76 213
2981.89 200
2982.01 182
2982.14 162
2982.26 142
2982.39 125
2982.51 112
2982.64 103
2982.76 96
2982.89 92
2983.01 89
2983.14 87
2983.26 88
2983.39 92
2983.51 99
2983.64 109
2983.76 120
2983.89 131
2984.01 139
2984.14 143
2984.26 143
2984.39 139
2984.52 134
2984.64 129
2984.77 127
2984.89 128
2985.02 133
2985.14 142
2985.27 152
2985.39 163
2985.52 173
2985.64 181
2985.77 186
2985.89 188
2986.02 187
2986.14 183
2986.27 177
2986.39 169
2986.52 161
2986.64 153
2986.77 146
2986.89 140
2987.02 136
2987.14 133
2987.27 131
2987.40 130
2987.52 128
2987.65 127
2987.77 126
2987.90 127
2988.02 129
2988.15 133
2988.27 137
2988.40 139
2988.52 138
2988.65 134
2988.77 125
2988.90 114
2989.02 102
2989.15 89
2989.27 79
2989.40 70
2989.52 64
2989.65 59
2989.78 55
2989.90 52
2990.03 50
2990.15 50
2990.28 53
2990.40 61
2990.53 72
2990.65 88
2990.78 105
2990.90 121
2991.03 135
2991.15 144
2991.28 147
2991.40 143
2991.53 135
2991.66 123
2991.78 110
2991.91 97
2992.03 86
2992.16 77
2992.28 71
2992.41 65
2992.53 59
2992.66 51
2992.78 42
2992.91 33
2993.03 25
2993.16 20
2993.28 19
2993.41 25
2993.54 36
2993.66 52
2993.79 71
2993.91 90
2994.04 107
2994.16 121
2994.29 129
2994.41 130
2994.54 126
2994.66 117
2994.79 103
2994.91 87
2995.04 70
2995.17 55
2995.29 43
2995.42 36
2995.54 35
2995.67 41
2995.79 53
2995.92 69
2996.04 89
2996.17 109
2996.29 127
2996.42 141
2996.55 151
2996.67 155
2996.80 153
2996.92 147
2997.05 138
2997.17 126
2997.30 114
2997.42 102
2997.55 91
2997.67 82
2997.80 74
2997.93 69
2998.05 64
2998.18 60
2998.30 55
2998.43 50
2998.55 45
2998.68 40
2998.80 37
2998.93 37
2999.05 42
2999.18 50
2999.31 63
2999.43 79
2999.56 97
2999.68 115
2999.81 134
2999.93 151
3000.06 167
3000.18 181
3000.31 193
3000.44 204
3000.56 212
3000.69 217
3000.81 219
3000.94 219
3001.06 215
3001.19 209
3001.31 202
3001.44 195
3001.57 191
3001.69 190
3001.82 193
3001.94 199
3002.07 208
3002.19 219
3002.32 229
3002.44 239
3002.57 246
3002.70 251
3002.82 253
3002.95 254
3003.07 254
3003.20 254
3003.32 256
3003.45 260
3003.57 267
3003.70 277
3003.83 290
3003.95 304
3004.08 318
3004.20 332
3004.33 343
3004.45 351
3004.58 355
3004.70 356
3004.83 352
3004.96 346
3005.08 337
3005.21 329
3005.33 320
3005.46 312
3005.58 306
3005.71 302
3005.84 299
3005.96 297
3006.09 294
3006.21 291
3006.34 287
3006.46 282
3006.59 277
3006.71 274
3006.84 272
3006.97 273
3007.09 275
3007.22 279
3007.34 282
3007.47 285
3007.59 287
3007.72 288
3007.85 288
3007.97 287
3008.10 283
3008.22 278
3008.35 270
3008.47 261
3008.60 250
3008.73 240
3008.85 230
3008.98 222
3009.10 216
3009.23 211
3009.35 205
3009.48 199
3009.61 191
3009.73 181
3009.86 171
3009.98 161
3010.11 152
3010.23 146
3010.36 143
3010.49 143
3010.61 144
3010.74 146
3010.86 148
3010.99 147
3011.11 144
3011.24 137
3011.37 128
3011.49 117
3011.62 104
3011.74 90
3011.87 75
3011.99 59
3012.12 41
3012.25 22
3012.37 3
3012.50 0
3012.62 0
3012.75 0
3012.87 0
3013.00 0
3013.13 0
3013.25 0
3013.38 5
3013.50 19
3013.63 29
3013.76 36
3013.88 39
3014.01 41
3014.13 42
3014.26 45
3014.38 51
3014.51 60
3014.64 71
3014.76 83
3014.89 93
3015.01 102
3015.14 107
3015.27 108
3015.39 106
3015.52 101
3015.64 94
3015.77 86
3015.89 78
3016.02 71
3016.15 64
3016.27 60
3016.40 58
3016.52 57
3016.65 58
3016.78 59
3016.90 59
3017.03 57
3017.15 51
3017.28 42
3017.40 29
3017.53 15
3017.66 0
3017.78 0
3017.91 0
3018.03 0
3018.16 0
3018.29 0
3018.41 19
3018.54 39
3018.66 60
3018.79 79
3018.92 93
3019.04 101
3019.17 103
3019.29 101
3019.42 94
3019.55 85
3019.67 75
3019.80 63
3019.92 52
3020.05 40
3020.17 28
3020.30 15
3020.43 3
3020.55 0
3020.68 0
3020.80 0
3020.93 0
3021.06 0
3021.18 0
3021.31 0
3021.43 5
3021.56 11
3021.69 15
3021.81 16
3021.94 15
3022.06 15
3022.19 16
3022.32 19
3022.44 27
3022.57 39
3022.69 55
3022.82 73
3022.95 92
3023.07 109
3023.20 123
3023.32 133
3023.45 137
3023.58 137
3023.70 135
3023.83 134
3023.95 134
3024.08 139
3024.21 149
3024.33 163
3024.46 179
3024.58 195
3024.71 209
3024.84 220
3024.96 226
3025.09 228
3025.21 223
3025.34 215
3025.47 202
3025.59 189
3025.72 176
3025.84 165
3025.97 156
3026.10 152
3026.22 152
3026.35 155
3026.47 159
3026.60 164
3026.73 168
3026.85 173
3026.98 177
3027.11 180
3027.23 182
3027.36 183
3027.48 182
3027.61 178
3027.74 172
3027.86 164
3027.99 154
3028.11 143
3028.24 131
3028.37 118
3028.49 104
3028.62 90
3028.74 75
3028.87 61
3029.00 49
3029.12 41
3029.25 38
3029.37 41
3029.50 50
3029.63 63
3029.75 78
3029.88 94
3030.01 108
3030.13 119
3030.26 129
3030.38 138
3030.51 146
3030.64 156
3030.76 166
3030.89 178
3031.01 189
3031.14 197
3031.27 202
3031.39 202
3031.52 197
3031.65 187
3031.77 173
3031.90 157
3032.02 142
3032.15 129
3032.28 118
3032.40 110
3032.53 105
3032.66 102
3032.78 100
3032.91 100
3033.03 100
3033.16 102
3033.29 104
3033.41 107
3033.54 109
3033.66 110
3033.79 109
3033.92 107
3034.04 105
3034.17 103
3034.30 102
3034.42 105
3034.55 111
3034.67 120
3034.80 131
3034.93 144
3035.05 157
3035.18 169
3035.31 179
3035.43 189
3035.56 196
3035.68 202
3035.81 206
3035.94 209
3036.06 212
3036.19 216
3036.32 220
3036.44 226
3036.57 233
3036.69 239
3036.82 243
3036.95 244
3037.07 239
3037.20 230
3037.33 216
3037.45 199
3037.58 182
3037.71 166
3037.83 154
3037.96 146
3038.08 141
3038.21 138
3038.34 135
3038.46 132
3038.59 128
3038.72 123
3038.84 121
3038.97 121
3039.09 125
3039.22 134
3039.35 145
3039.47 159
3039.60 173
3039.73 185
3039.85 193
3039.98 198
3040.11 198
3040.23 195
3040.36 189
3040.48 182
3040.61 174
3040.74 167
3040.86 161
3040.99 155
3041.12 151
3041.24 147
3041.37 144
3041.50 141
3041.62 139
3041.75 137
3041.87 136
3042.00 135
3042.13 134
3042.25 132
3042.38 130
3042.51 126
3042.63 123
3042.76 119
3042.89 115
3043.01 111
3043.14 109
3043.26 107
3043.39 106
3043.52 107
3043.64 110
3043.77 115
3043.90 121
3044.02 130
3044.15 139
3044.28 148
3044.40 156
3044.53 162
3044.66 167
3044.78 171
3044.91 174
3045.03 174
3045.16 173
3045.29 170
3045.41 163
3045.54 154
3045.67 141
3045.79 126
3045.92 110
3046.05 93
3046.17 78
3046.30 64
3046.43 54
3046.55 47
3046.68 42
3046.81 40
3046.93 40
3047.06 40
3047.19 39
3047.31 39
3047.44 37
3047.56 34
3047.69 32
3047.82 31
3047.94 31
3048.07 32
3048.20 35
3048.32 37
3048.45 39
3048.58 38
3048.70 34
3048.83 28
3048.96 21
3049.08 14
3049.21 9
3049.34 8
3049.46 12
3049.59 19
3049.72 29
3049.84 41
3049.97 52
3050.10 61
3050.22 68
3050.35 71
3050.47 72
3050.60 69
3050.73 63
3050.85 55
3050.98 46
3051.11 36
3051.23 26
3051.36 18
3051.49 12
3051.61 9
3051.74 9
3051.87 13
3051.99 20
3052.12 29
3052.25 40
3052.37 52
3052.50 63
3052.63 72
3052.75 78
3052.88 81
3053.01 80
3053.13 77
3053.26 72
3053.39 69
3053.51 68
3053.64 71
3053.77 79
3053.89 89
3054.02 100
3054.15 108
3054.27 111
3054.40 106
3054.53 93
3054.65 73
3054.78 50
3054.91 25
3055.03 1
3055.16 0
3055.29 0
3055.41 0
3055.54 0
3055.67 0
3055.79 0
3055.92 0
3056.05 3
3056.17 15
3056.30 25
3056.43 33
3056.55 39
3056.68 42
3056.81 42
3056.93 40
3057.06 35
3057.19 29
3057.31 21
3057.44 13
3057.57 7
3057.69 3
3057.82 2
3057.95 5
3058.07 11
3058.20 22
3058.33 35
3058.45 49
3058.58 63
3058.71 76
3058.83 85
3058.96 90
3059.09 91
3059.21 89
3059.34 85
3059.47 81
3059.59 77
3059.72 74
3059.85 72
3059.97 70
3060.10 69
3060.23 69
3060.36 71
3060.48 75
3060.61 82
3060.74 92
3060.86 105
3060.99 119
3061.12 134
3061.24 149
3061.37 164
3061.50 177
3061.62 189
3061.75 199
3061.88 207
3062.00 212
3062.13 213
3062.26 211
3062.38 205
3062.51 196
3062.64 184
3062.76 171
3062.89 158
3063.02 145
3063.14 133
3063.27 125
3063.40 120
3063.53 119
3063.65 119
3063.78 121
3063.91 122
3064.03 121
3064.16 117
3064.29 110
3064.41 102
3064.54 93
3064.67 86
3064.79 81
3064.92 78
3065.05 77
3065.17 75
3065.30 72
3065.43 64
3065.55 53
3065.68 38
3065.81 20
3065.94 3
3066.06 0
3066.19 0
3066.32 0
3066.44 0
3066.57 0
3066.70 1
3066.82 21
3066.95 43
3067.08 63
3067.20 80
3067.33 93
3067.46 101
3067.59 104
3067.71 104
3067.84 102
3067.97 99
3068.09 96
3068.22 93
3068.35 90
3068.47 89
3068.60 88
3068.73 87
3068.85 85
3068.98 80
3069.11 72
3069.24 61
3069.36 49
3069.49 37
3069.62 27
3069.74 21
3069.87 23
3070.00 30
3070.12 44
3070.25 61
3070.38 79
3070.51 96
3070.63 109
3070.76 117
3070.89 119
3071.01 116
3071.14 109
3071.27 101
3071.39 92
3071.52 83
3071.65 77
3071.78 71
3071.90 67
3072.03 63
3072.16 60
3072.28 60
3072.41 65
3072.54 74
3072.66 89
3072.79 107
3072.92 126
3073.05 142
3073.17 151
3073.30 152
3073.43 145
3073.55 133
3073.68 119
3073.81 106
3073.93 97
3074.06 93
3074.19 92
3074.32 93
3074.44 94
3074.57 92
3074.70 87
3074.82 78
3074.95 68
3075.08 56
3075.21 44
3075.33 33
3075.46 23
3075.59 15
3075.71 9
3075.84 5
3075.97 5
3076.09 6
3076.22 11
3076.35 16
3076.48 21
3076.60 25
3076.73 27
3076.86 27
3076.98 25
3077.11 23
3077.24 23
3077.37 25
3077.49 30
3077.62 37
3077.75 43
3077.87 47
3078.00 47
3078.13 44
3078.26 39
3078.38 32
3078.51 25
3078.64 20
3078.76 16
3078.89 14
3079.02 13
3079.15 13
3079.27 15
3079.40 18
3079.53 25
3079.65 35
3079.78 47
3079.91 60
3080.04 71
3080.16 79
3080.29 80
3080.42 75
3080.54 64
3080.67 49
3080.80 32
3080.93 16
3081.05 4
3081.18 0
3081.31 0
3081.44 0
3081.56 0
3081.69 5
3081.82 13
3081.94 21
3082.07 29
3082.20 35
3082.33 40
3082.45 43
3082.58 45
3082.71 46
3082.83 45
3082.96 43
3083.09 38
3083.22 31
3083.34 22
3083.47 11
3083.60 0
3083.73 0
3083.85 0
3083.98 0
3084.11 0
3084.23 4
3084.36 19
3084.49 35
3084.62 52
3084.74 67
3084.87 79
3085.00 88
3085.13 94
3085.25 97
3085.38 97
3085.51 96
3085.63 92
3085.76 89
3085.89 84
3086.02 80
3086.14 76
3086.27 72
3086.40 68
3086.53 64
3086.65 59
3086.78 54
3086.91 50
3087.04 46
3087.16 41
3087.29 36
3087.42 29
3087.54 20
3087.67 9
3087.80 0
3087.93 0
3088.05 0
3088.18 0
3088.31 0
3088.44 0
3088.56 0
3088.69 0
3088.82 10
3088.95 17
3089.07 21
3089.20 22
3089.33 21
3089.45 20
3089.58 18
3089.71 17
3089.84 16
3089.96 16
3090.09 16
3090.22 14
3090.35 10
3090.47 7
3090.60 3
3090.73 1
3090.86 0
3090.98 1
3091.11 4
3091.24 10
3091.37 16
3091.49 21
3091.62 25
3091.75 27
3091.88 25
3092.00 22
3092.13 18
3092.26 15
3092.38 16
3092.51 21
3092.64 31
3092.77 46
3092.89 65
3093.02 84
3093.15 101
3093.28 115
3093.40 125
3093.53 130
3093.66 131
3093.79 131
3093.91 132
3094.04 134
3094.17 138
3094.30 145
3094.42 154
3094.55 165
3094.68 177
3094.81 190
3094.93 204
3095.06 218
3095.19 232
3095.32 244
3095.44 253
3095.57 258
3095.70 260
3095.83 260
3095.95 257
3096.08 256
3096.21 257
3096.34 262
3096.46 270
3096.59 280
3096.72 289
3096.85 295
3096.97 295
3097.10 288
3097.23 274
3097.36 255
3097.48 233
3097.61 213
3097.74 196
3097.87 183
3097.99 177
3098.12 175
3098.25 176
3098.38 178
3098.50 180
3098.63 179
3098.76 177
3098.89 174
3099.02 172
3099.14 171
3099.27 173
3099.40 178
3099.53 184
3099.65 191
3099.78 196
3099.91 198
3100.04 196
3100.16 189
3100.29 178
3100.42 164
3100.55 149
3100.67 135
3100.80 123
3100.93 114
3101.06 110
3101.18 109
3101.31 111
3101.44 114
3101.57 116
3101.69 116
3101.82 114
3101.95 108
3102.08 98
3102.21 86
3102.33 74
3102.46 62
3102.59 52
3102.72 45
3102.84 41
3102.97 40
3103.10 42
3103.23 47
3103.35 51
3103.48 56
3103.61 59
3103.74 60
3103.86 59
3103.99 55
3104.12 49
3104.25 41
3104.38 33
3104.50 26
3104.63 24
3104.76 27
3104.89 39
3105.01 58
3105.14 83
3105.27 112
3105.40 140
3105.52 165
3105.65 183
3105.78 194
3105.91 200
3106.04 201
3106.16 200
3106.29 200
3106.42 200
3106.55 201
3106.67 203
3106.80 206
3106.93 209
3107.06 212
3107.19 217
3107.31 223
3107.44 231
3107.57 238
3107.70 246
3107.82 251
3107.95 254
3108.08 254
3108.21 252
3108.33 247
3108.46 241
3108.59 234
3108.72 227
3108.85 218
3108.97 209
3109.10 200
3109.23 190
3109.36 181
3109.48 174
3109.61 169
3109.74 166
3109.87 166
3110.00 168
3110.12 171
3110.25 172
3110.38 172
3110.51 169
3110.63 164
3110.76 156
3110.89 148
3111.02 140
3111.15 133
3111.27 126
3111.40 121
3111.53 116
3111.66 113
3111.79 110
3111.91 107
3112.04 104
3112.17 101
3112.30 98
3112.42 96
3112.55 95
3112.68 95
3112.81 97
3112.94 101
3113.06 106
3113.19 112
3113.32 118
3113.45 126
3113.58 134
3113.70 142
3113.83 151
3113.96 159
3114.09 166
3114.21 169
3114.34 169
3114.47 165
3114.60 159
3114.73 151
3114.85 144
3114.98 139
3115.11 136
3115.24 136
3115.37 137
3115.49 140
3115.62 142
3115.75 144
3115.88 144
3116.01 145
3116.13 145
3116.26 145
3116.39 145
3116.52 144
3116.64 140
3116.77 135
3116.90 127
3117.03 116
3117.16 104
3117.28 91
3117.41 78
3117.54 66
3117.67 56
3117.80 47
3117.92 41
3118.05 38
3118.18 37
3118.31 41
3118.44 47
3118.56 55
3118.69 63
3118.82 71
3118.95 76
3119.08 80
3119.20 80
3119.33 79
3119.46 75
3119.59 69
3119.72 61
3119.84 52
3119.97 43
3120.10 34
3120.23 27
3120.36 24
3120.48 25
3120.61 30
3120.74 38
3120.87 47
3121.00 56
3121.12 62
3121.25 63
3121.38 60
3121.51 51
3121.64 39
3121.76 24
3121.89 10
3122.02 0
3122.15 0
3122.28 0
3122.40 0
3122.53 0
3122.66 0
3122.79 0
3122.92 0
3123.04 5
3123.17 11
3123.30 16
3123.43 20
3123.56 23
3123.69 24
3123.81 24
3123.94 22
3124.07 17
3124.20 11
3124.33 4
3124.45 0
3124.58 0
3124.71 0
3124.84 0
3124.97 0
3125.09 0
3125.22 0
3125.35 0
3125.48 4
3125.61 15
3125.73 27
3125.86 42
3125.99 58
3126.12 74
3126.25 89
3126.38 100
3126.50 107
3126.63 108
3126.76 103
3126.89 92
3127.02 76
3127.14 57
3127.27 36
3127.40 17
3127.53 1
3127.66 0
3127.79 0
3127.91 0
3128.04 0
3128.17 5
3128.30 17
3128.43 28
3128.55 37
3128.68 43
3128.81 48
3128.94 52
3129.07 55
3129.20 59
3129.32 64
3129.45 70
3129.58 76
3129.71 84
3129.84 92
3129.96 101
3130.09 108
3130.22 113
3130.35 116
3130.48 116
3130.61 113
3130.73 108
3130.86 103
3130.99 99
3131.12 95
3131.25 91
3131.37 88
3131.50 83
3131.63 77
3131.76 71
3131.89 63
3132.02 57
3132.14 51
3132.27 48
3132.40 44
3132.53 41
3132.66 36
3132.79 29
3132.91 20
3133.04 9
3133.17 0
3133.30 0
3133.43 0
3133.56 0
3133.68 0
3133.81 1
3133.94 14
3134.07 29
3134.20 43
3134.32 54
3134.45 61
3134.58 63
3134.71 62
3134.84 58
3134.97 52
3135.09 46
3135.22 42
3135.35 42
3135.48 46
3135.61 52
3135.74 59
3135.86 65
3135.99 66
3136.12 62
3136.25 51
3136.38 36
3136.51 19
3136.63 4
3136.76 0
3136.89 0
3137.02 0
3137.15 0
3137.28 0
3137.40 4
3137.53 6
3137.66 5
3137.79 2
3137.92 0
3138.05 0
3138.17 0
3138.30 7
3138.43 19
3138.56 34
3138.69 50
3138.82 64
3138.95 75
3139.07 83
3139.20 88
3139.33 91
3139.46 94
3139.59 98
3139.72 105
3139.84 114
3139.97 127
3140.10 141
3140.23 156
3140.36 170
3140.49 181
3140.61 190
3140.74 195
3140.87 199
3141.00 201
3141.13 204
3141.26 207
3141.39 210
3141.51 214
3141.64 216
3141.77 215
3141.90 212
3142.03 205
3142.16 196
3142.28 186
3142.41 176
3142.54 167
3142.67 160
3142.80 157
3142.93 156
3143.06 158
3143.18 161
3143.31 166
3143.44 171
3143.57 178
3143.70 185
3143.83 194
3143.95 205
3144.08 217
3144.21 229
3144.34 240
3144.47 248
3144.60 254
3144.73 256
3144.85 254
3144.98 249
3145.11 241
3145.24 233
3145.37 225
3145.50 218
3145.63 215
3145.75 214
3145.88 217
3146.01 222
3146.14 227
3146.27 230
3146.40 231
3146.52 229
3146.65 223
3146.78 215
3146.91 207
3147.04 201
3147.17 197
3147.30 196
3147.42 196
3147.55 198
3147.68 199
3147.81 199
3147.94 197
3148.07 194
3148.20 190
3148.32 185
3148.45 178
3148.58 171
3148.71 163
3148.84 155
3148.97 148
3149.10 143
3149.22 141
3149.35 143
3149.48 151
3149.61 164
3149.74 181
3149.87 200
3150.00 220
3150.13 238
3150.25 254
3150.38 265
3150.51 272
3150.64 273
3150.77 269
3150.90 261
3151.03 250
3151.15 236
3151.28 220
3151.41 204
3151.54 188
3151.67 173
3151.80 161
3151.93 151
3152.05 144
3152.18 142
3152.31 142
3152.44 144
3152.57 148
3152.70 153
3152.83 158
3152.96 163
3153.08 168
3153.21 174
3153.34 182
3153.47 190
3153.60 199
3153.73 206
3153.86 210
3153.99 212
3154.11 211
3154.24 207
3154.37 204
3154.50 202
3154.63 202
3154.76 205
3154.89 210
3155.01 215
3155.14 219
3155.27 220
3155.40 218
3155.53 214
3155.66 208
3155.79 202
3155.92 197
3156.04 195
3156.17 198
3156.30 204
3156.43 214
3156.56 225
3156.69 238
3156.82 250
3156.95 260
3157.07 266
3157.20 268
3157.33 268
3157.46 265
3157.59 260
3157.72 257
3157.85 255
3157.98 256
3158.10 260
3158.23 267
3158.36 275
3158.49 283
3158.62 291
3158.75 298
3158.88 304
3159.01 308
3159.14 309
3159.26 307
3159.39 301
3159.52 291
3159.65 275
3159.78 255
3159.91 232
3160.04 207
3160.17 182
3160.29 161
3160.42 144
3160.55 132
3160.68 126
3160.81 124
3160.94 125
3161.07 125
3161.20 124
3161.33 120
3161.45 112
3161.58 101
3161.71 89
3161.84 77
3161.97 67
3162.10 59
3162.23 55
3162.36 55
3162.48 58
3162.61 63
3162.74 69
3162.87 74
3163.00 77
3163.13 78
3163.26 77
3163.39 75
3163.52 72
3163.64 70
3163.77 69
3163.90 70
3164.03 73
3164.16 76
3164.29 79
3164.42 81
3164.55 81
3164.68 77
3164.81 70
3164.93 60
3165.06 48
3165.19 36
3165.32 23
3165.45 12
3165.58 4
3165.71 0
3165.84 0
3165.97 0
3166.09 0
3166.22 0
3166.35 0
3166.48 0
3166.61 0
3166.74 0
3166.87 0
3167.00 4
3167.13 13
3167.26 23
3167.38 34
3167.51 42
3167.64 48
3167.77 50
3167.90 49
3168.03 45
3168.16 41
3168.29 36
3168.42 34
3168.54 33
3168.67 34
3168.80 38
3168.93 42
3169.06 47
3169.19 50
3169.32 52
3169.45 52
3169.58 51
3169.71 49
3169.83 48
3169.96 48
3170.09 50
3170.22 55
3170.35 62
3170.48 71
3170.61 80
3170.74 89
3170.87 97
3171.00 105
3171.13 112
3171.25 120
3171.38 131
3171.51 143
3171.64 156
3171.77 171
3171.90 184
3172.03 195
3172.16 202
3172.29 206
3172.42 205
3172.54 201
3172.67 194
3172.80 187
3172.93 181
3173.06 177
3173.19 176
3173.32 177
3173.45 180
3173.58 183
3173.71 184
3173.84 182
3173.97 177
3174.09 169
3174.22 158
3174.35 146
3174.48 135
3174.61 125
3174.74 118
3174.87 113
3175.00 111
3175.13 111
3175.26 112
3175.39 114
3175.51 115
3175.64 114
3175.77 109
3175.90 100
3176.03 87
3176.16 72
3176.29 57
3176.42 45
3176.55 37
3176.68 36
3176.81 42
3176.94 53
3177.06 70
3177.19 90
3177.32 109
3177.45 126
3177.58 139
3177.71 146
3177.84 148
3177.97 144
3178.10 137
3178.23 127
3178.36 118
3178.49 111
3178.61 107
3178.74 106
3178.87 108
3179.00 113
3179.13 121
3179.26 131
3179.39 143
3179.52 156
3179.65 170
3179.78 182
3179.91 192
3180.04 197
3180.17 198
3180.29 195
3180.42 187
3180.55 178
3180.68 167
3180.81 157
3180.94 148
3181.07 141
3181.20 137
3181.33 135
3181.46 137
3181.59 142
3181.72 152
3181.85 164
3181.97 179
3182.10 192
3182.23 202
3182.36 206
3182.49 202
3182.62 192
3182.75 177
3182.88 162
3183.01 151
3183.14 147
3183.27 150
3183.40 159
3183.53 172
3183.66 184
3183.78 194
3183.91 200
3184.04 204
3184.17 207
3184.30 212
3184.43 221
3184.56 231
3184.69 241
3184.82 248
3184.95 251
3185.08 248
3185.21 240
3185.34 229
3185.47 217
3185.60 206
3185.72 198
3185.85 194
3185.98 193
3186.11 195
3186.24 198
3186.37 202
3186.50 205
3186.63 207
3186.76 205
3186.89 199
3187.02 190
3187.15 177
3187.28 163
3187.41 150
3187.54 139
3187.67 131
3187.79 127
3187.92 126
3188.05 126
3188.18 126
3188.31 125
3188.44 123
3188.57 120
3188.70 118
3188.83 117
3188.96 117
3189.09 117
3189.22 118
3189.35 119
3189.48 119
3189.61 118
3189.74 117
3189.87 116
3189.99 117
3190.12 117
3190.25 117
3190.38 116
3190.51 114
3190.64 110
3190.77 105
3190.90 98
3191.03 91
3191.16 84
3191.29 78
3191.42 74
3191.55 71
3191.68 71
3191.81 74
3191.94 79
3192.07 87
3192.20 95
3192.32 105
3192.45 114
3192.58 122
3192.71 130
3192.84 136
3192.97 141
3193.10 146
3193.23 150
3193.36 153
3193.49 155
3193.62 155
3193.75 154
3193.88 152
3194.01 150
3194.14 147
3194.27 143
3194.40 138
3194.53 131
3194.66 121
3194.79 109
3194.91 93
3195.04 77
3195.17 61
3195.30 45
3195.43 31
3195.56 19
3195.69 10
3195.82 3
3195.95 0
3196.08 0
3196.21 0
3196.34 0
3196.47 0
3196.60 0
3196.73 0
3196.86 0
3196.99 0
3197.12 0
3197.25 1
3197.38 4
3197.51 6
3197.64 10
3197.77 13
3197.89 15
3198.02 15
3198.15 14
3198.28 12
3198.41 9
3198.54 7
3198.67 6
3198.80 7
3198.93 10
3199.06 15
3199.19 23
3199.32 32
3199.45 41
3199.58 51
3199.71 59
3199.84 67
3199.97 73
3200.10 78
3200.23 84
3200.36 92
3200.49 100
3200.62 111
3200.75 122
3200.88 134
3201.01 146
3201.14 155
3201.27 163
3201.39 168
3201.52 170
3201.65 171
3201.78 171
3201.91 170
3202.04 169
3202.17 167
3202.30 166
3202.43 165
3202.56 163
3202.69 162
3202.82 160
3202.95 159
3203.08 159
3203.21 158
3203.34 157
3203.47 155
3203.60 151
3203.73 145
3203.86 136
3203.99 126
3204.12 114
3204.25 105
3204.38 98
3204.51 95
3204.64 97
3204.77 102
3204.90 109
3205.03 115
3205.16 119
3205.29 121
3205.42 120
3205.55 117
3205.68 115
3205.80 112
3205.93 111
3206.06 110
3206.19 110
3206.32 112
3206.45 114
3206.58 117
3206.71 122
3206.84 129
3206.97 136
3207.10 144
3207.23 150
3207.36 154
3207.49 155
3207.62 153
3207.75 150
3207.88 145
3208.01 141
3208.14 138
3208.27 136
3208.40 135
3208.53 134
3208.66 133
3208.79 132
3208.92 128
3209.05 124
3209.18 118
3209.31 111
3209.44 103
3209.57 94
3209.70 85
3209.83 74
3209.96 64
3210.09 55
3210.22 48
3210.35 43
3210.48 41
3210.61 42
3210.74 46
3210.87 51
3211.00 57
3211.13 64
3211.26 71
3211.39 79
3211.52 88
3211.65 99
3211.78 112
3211.91 126
3212.04 139
3212.17 150
3212.30 158
3212.43 161
3212.56 160
3212.69 156
3212.82 150
3212.95 145
3213.08 142
3213.21 140
3213.33 141
3213.46 144
3213.59 149
3213.72 155
3213.85 161
3213.98 167
3214.11 171
3214.24 171
3214.37 167
3214.50 160
3214.63 149
3214.76 135
3214.89 122
3215.02 110
3215.15 100
3215.28 94
3215.41 91
3215.54 90
3215.67 92
3215.80 96
3215.93 101
3216.06 107
3216.19 113
3216.32 119
3216.45 126
3216.58 132
3216.71 138
3216.84 144
3216.97 150
3217.10 154
3217.23 157
3217.36 157
3217.49 153
3217.62 145
3217.75 133
3217.88 118
3218.01 102
3218.14 86
3218.27 73
3218.40 63
3218.53 58
3218.66 57
3218.79 58
3218.92 60
3219.05 62
3219.18 62
3219.31 62
3219.44 62
3219.57 64
3219.70 67
3219.83 73
3219.96 78
3220.09 83
3220.22 85
3220.35 82
3220.48 75
3220.61 63
3220.74 50
3220.87 37
3221.00 25
3221.13 14
3221.26 5
3221.39 0
3221.52 0
3221.65 0
3221.78 0
3221.91 0
3222.04 0
3222.17 0
3222.30 0
3222.43 7
3222.56 25
3222.70 42
3222.83 54
3222.96 61
3223.09 61
3223.22 57
3223.35 52
3223.48 48
3223.61 47
3223.74 49
3223.87 55
3224.00 64
3224.13 74
3224.26 86
3224.39 96
3224.52 106
3224.65 114
3224.78 119
3224.91 122
3225.04 124
3225.17 124
3225.30 124
3225.43 125
3225.56 126
3225.69 127
3225.82 127
3225.95 125
3226.08 121
3226.21 115
3226.34 107
3226.47 99
3226.60 91
3226.73 87
3226.86 86
3226.99 86
3227.12 88
3227.25 90
3227.38 90
3227.51 89
3227.64 85
3227.77 80
3227.90 75
3228.03 70
3228.16 66
3228.29 65
3228.42 67
3228.55 70
3228.68 75
3228.81 79
3228.94 83
3229.07 83
3229.20 81
3229.33 76
3229.46 70
3229.59 64
3229.72 60
3229.85 60
3229.98 63
3230.11 70
3230.25 78
3230.38 85
3230.51 91
3230.64 94
3230.77 94
3230.90 92
3231.03 89
3231.16 86
3231.29 84
3231.42 80
3231.55 76
3231.68 70
3231.81 62
3231.94 53
3232.07 45
3232.20 40
3232.33 37
3232.46 36
3232.59 36
3232.72 35
3232.85 32
3232.98 25
3233.11 16
3233.24 7
3233.37 0
3233.50 0
3233.63 0
3233.76 0
3233.89 7
3234.02 19
3234.15 32
3234.28 45
3234.41 58
3234.54 69
3234.67 78
3234.81 83
3234.94 84
3235.07 81
3235.20 74
3235.33 64
3235.46 54
3235.59 45
3235.72 38
3235.85 33
3235.98 31
3236.11 29
3236.24 27
3236.37 26
3236.50 26
3236.63 28
3236.76 31
3236.89 38
3237.02 46
3237.15 55
3237.28 64
3237.41 72
3237.54 78
3237.67 82
3237.80 85
3237.93 88
3238.06 90
3238.20 94
3238.33 98
3238.46 103
3238.59 106
3238.72 107
3238.85 106
3238.98 101
3239.11 93
3239.24 85
3239.37 76
3239.50 69
3239.63 66
3239.76 65
3239.89 67
3240.02 70
3240.15 71
3240.28 70
3240.41 64
3240.54 54
3240.67 42
3240.80 30
3240.93 19
3241.06 12
3241.20 10
3241.33 10
3241.46 14
3241.59 18
3241.72 22
3241.85 25
3241.98 28
3242.11 31
3242.24 35
3242.37 38
3242.50 41
3242.63 43
3242.76 44
3242.89 44
3243.02 43
3243.15 42
3243.28 43
3243.41 45
3243.54 50
3243.67 56
3243.81 63
3243.94 70
3244.07 76
3244.20 81
3244.33 84
3244.46 85
3244.59 84
3244.72 83
3244.85 81
3244.98 78
3245.11 75
3245.24 72
3245.37 67
3245.50 61
3245.63 52
3245.76 42
3245.89 31
3246.02 20
3246.15 9
3246.29 0
3246.42 0
3246.55 0
3246.68 0
3246.81 0
3246.94 0
3247.07 0
3247.20 0
3247.33 4
3247.46 9
3247.59 12
3247.72 13
3247.85 13
3247.98 11
3248.11 9
3248.24 7
3248.37 7
3248.51 8
3248.64 12
3248.77 17
3248.90 24
3249.03 30
3249.16 35
3249.29 37
3249.42 35
3249.55 31
3249.68 25
3249.81 19
3249.94 16
3250.07 17
3250.20 20
3250.33 26
3250.47 34
3250.60 40
3250.73 46
3250.86 48
3250.99 49
3251.12 49
3251.25 48
3251.38 47
3251.51 47
3251.64 48
3251.77 49
3251.90 52
3252.03 57
3252.16 64
3252.29 75
3252.43 88
3252.56 103
3252.69 119
3252.82 132
3252.95 141
3253.08 146
3253.21 146
3253.34 144
3253.47 143
3253.60 145
3253.73 152
3253.86 163
3253.99 177
3254.12 190
3254.26 200
3254.39 205
3254.52 204
3254.65 197
3254.78 185
3254.91 171
3255.04 157
3255.17 144
3255.30 135
3255.43 129
3255.56 126
3255.69 127
3255.82 130
3255.95 136
3256.09 144
3256.22 154
3256.35 165
3256.48 176
3256.61 187
3256.74 198
3256.87 208
3257.00 217
3257.13 225
3257.26 233
3257.39 240
3257.52 246
3257.66 251
3257.79 255
3257.92 256
3258.05 256
3258.18 253
3258.31 248
3258.44 240
3258.57 229
3258.70 215
3258.83 199
3258.96 182
3259.09 167
3259.22 154
3259.36 146
3259.49 143
3259.62 145
3259.75 151
3259.88 160
3260.01 169
3260.14 177
3260.27 182
3260.40 183
3260.53 181
3260.66 177
3260.80 173
3260.93 172
3261.06 175
3261.19 184
3261.32 197
3261.45 214
3261.58 231
3261.71 246
3261.84 256
3261.97 259
3262.10 257
3262.23 250
3262.37 241
3262.50 230
3262.63 220
3262.76 211
3262.89 203
3263.02 195
3263.15 186
3263.28 176
3263.41 164
3263.54 150
3263.67 137
3263.81 125
3263.94 115
3264.07 108
3264.20 103
3264.33 101
3264.46 100
3264.59 102
3264.72 105
3264.85 110
3264.98 117
3265.12 126
3265.25 135
3265.38 146
3265.51 155
3265.64 163
3265.77 169
3265.90 171
3266.03 171
3266.16 168
3266.29 163
3266.42 158
3266.56 155
3266.69 154
3266.82 157
3266.95 163
3267.08 173
3267.21 183
3267.34 194
3267.47 202
3267.60 207
3267.73 207
3267.87 202
3268.00 192
3268.13 178
3268.26 161
3268.39 144
3268.52 128
3268.65 114
3268.78 102
3268.91 93
3269.04 86
3269.18 79
3269.31 73
3269.44 67
3269.57 61
3269.70 54
3269.83 47
3269.96 42
3270.09 38
3270.22 37
3270.36 37
3270.49 39
3270.62 43
3270.75 48
3270.88 54
3271.01 62
3271.14 69
3271.27 77
3271.40 85
3271.53 94
3271.67 102
3271.80 111
3271.93 121
3272.06 133
3272.19 145
3272.32 157
3272.45 168
3272.58 176
3272.71 180
3272.85 178
3272.98 172
3273.11 161
3273.24 148
3273.37 134
3273.50 122
3273.63 114
3273.76 108
3273.89 105
3274.03 104
3274.16 103
3274.29 100
3274.42 96
3274.55 89
3274.68 81
3274.81 72
3274.94 64
3275.07 59
3275.21 58
3275.34 61
3275.47 69
3275.60 81
3275.73 95
3275.86 109
3275.99 119
3276.12 125
3276.26 127
3276.39 126
3276.52 122
3276.65 119
3276.78 117
3276.91 117
3277.04 118
3277.17 119
3277.30 120
3277.44 118
3277.57 115
3277.70 112
3277.83 111
3277.96 112
3278.09 117
3278.22 124
3278.35 131
3278.49 137
3278.62 140
3278.75 140
3278.88 138
3279.01 133
3279.14 128
3279.27 124
3279.40 118
3279.54 111
3279.67 101
3279.80 88
3279.93 72
3280.06 55
3280.19 41
3280.32 32
3280.45 31
3280.59 38
3280.72 52
3280.85 70
3280.98 88
3281.11 105
3281.24 118
3281.37 126
3281.50 128
3281.64 126
3281.77 121
3281.90 113
3282.03 105
3282.16 96
3282.29 87
3282.42 79
3282.55 72
3282.69 66
3282.82 59
3282.95 52
3283.08 44
3283.21 36
3283.34 27
3283.47 18
3283.61 10
3283.74 4
3283.87 0
3284.00 0
3284.13 0
3284.26 0
3284.39 0
3284.52 0
3284.66 0
3284.79 0
3284.92 0
3285.05 2
3285.18 9
3285.31 17
3285.44 25
3285.58 31
3285.71 36
3285.84 38
3285.97 39
3286.10 40
3286.23 41
3286.36 43
3286.49 47
3286.63 52
3286.76 60
3286.89 69
3287.02 79
3287.15 87
3287.28 94
3287.41 97
3287.55 96
3287.68 92
3287.81 84
3287.94 74
3288.07 64
3288.20 56
3288.33 51
3288.47 50
3288.60 52
3288.73 56
3288.86 60
3288.99 62
3289.12 62
3289.25 61
3289.39 61
3289.52 63
3289.65 69
3289.78 80
3289.91 95
3290.04 113
3290.17 131
3290.31 146
3290.44 156
3290.57 160
3290.70 158
3290.83 151
3290.96 140
3291.09 126
3291.23 112
3291.36 99
3291.49 88
3291.62 78
3291.75 71
3291.88 64
3292.02 58
3292.15 52
3292.28 45
3292.41 38
3292.54 33
3292.67 30
3292.80 31
3292.94 35
3293.07 43
3293.20 54
3293.33 65
3293.46 75
3293.59 84
3293.72 89
3293.86 92
3293.99 95
3294.12 98
3294.25 102
3294.38 108
3294.51 115
3294.65 120
3294.78 120
3294.91 115
3295.04 103
3295.17 84
3295.30 61
3295.43 38
3295.57 16
3295.70 0
3295.83 0
3295.96 0
3296.09 0
3296.22 0
3296.36 1
3296.49 10
3296.62 18
3296.75 23
3296.88 23
3297.01 18
3297.15 10
3297.28 0
3297.41 0
3297.54 0
3297.67 0
3297.80 0
3297.93 0
3298.07 0
3298.20 1
3298.33 7
3298.46 11
3298.59 13
3298.72 14
3298.86 15
3298.99 16
3299.12 20
3299.25 24
3299.38 29
3299.51 32
3299.65 35
3299.78 36
3299.91 36
3300.04 35
3300.17 35
3300.30 34
3300.44 33
3300.57 31
3300.70 27
3300.83 23
3300.96 19
3301.09 18
3301.23 22
3301.36 32
3301.49 47
3301.62 64
3301.75 81
3301.88 95
3302.02 103
3302.15 105
3302.28 101
3302.41 96
3302.54 91
3302.67 88
3302.81 91
3302.94 97
3303.07 107
3303.20 118
3303.33 125
3303.46 127
3303.60 122
3303.73 112
3303.86 96
3303.99 79
3304.12 60
3304.26 43
3304.39 29
3304.52 18
3304.65 9
3304.78 3
3304.91 1
3305.05 2
3305.18 6
3305.31 15
3305.44 27
3305.57 41
3305.70 56
3305.84 69
3305.97 80
3306.10 86
3306.23 87
3306.36 85
3306.49 80
3306.63 74
3306.76 70
3306.89 69
3307.02 72
3307.15 78
3307.29 85
3307.42 92
3307.55 97
3307.68 101
3307.81 102
3307.94 100
3308.08 97
3308.21 92
3308.34 84
3308.47 75
3308.60 64
3308.74 52
3308.87 41
3309.00 31
3309.13 24
3309.26 21
3309.39 20
3309.53 21
3309.66 24
3309.79 27
3309.92 29
3310.05 30
3310.19 31
3310.32 30
3310.45 28
3310.58 25
3310.71 21
3310.85 17
3310.98 13
3311.11 11
3311.24 9
3311.37 9
3311.50 9
3311.64 9
3311.77 8
3311.90 5
3312.03 0
3312.16 0
3312.30 0
3312.43 0
3312.56 0
3312.69 0
3312.82 0
3312.96 10
3313.09 22
3313.22 33
3313.35 41
3313.48 46
3313.61 48
3313.75 52
3313.88 57
3314.01 67
3314.14 81
3314.27 98
3314.41 117
3314.54 134
3314.67 149
3314.80 158
3314.93 161
3315.07 158
3315.20 150
3315.33 139
3315.46 127
3315.59 116
3315.73 109
3315.86 107
3315.99 109
3316.12 116
3316.25 125
3316.39 134
3316.52 141
3316.65 145
3316.78 144
3316.91 141
3317.05 136
3317.18 133
3317.31 132
3317.44 135
3317.57 141
3317.71 151
3317.84 162
3317.97 173
3318.10 183
3318.23 190
3318.37 193
3318.50 194
3318.63 193
3318.76 193
3318.89 196
3319.03 202
3319.16 212
3319.29 225
3319.42 238
3319.55 249
3319.69 256
3319.82 257
3319.95 253
3320.08 246
3320.21 236
3320.35 226
3320.48 217
3320.61 209
3320.74 203
3320.87 199
3321.01 198
3321.14 200
3321.27 205
3321.40 214
3321.53 226
3321.67 238
3321.80 250
3321.93 259
3322.06 264
3322.20 264
3322.33 259
3322.46 251
3322.59 239
3322.72 227
3322.86 215
3322.99 205
3323.12 196
3323.25 190
3323.38 185
3323.52 183
3323.65 181
3323.78 181
3323.91 182
3324.04 183
3324.18 184
3324.31 186
3324.44 187
3324.57 189
3324.71 190
3324.84 191
3324.97 190
3325.10 189
3325.23 186
3325.37 185
3325.50 184
3325.63 185
3325.76 189
3325.89 193
3326.03 197
3326.16 199
3326.29 198
3326.42 194
3326.56 188
3326.69 183
3326.82 179
3326.95 179
3327.08 181
3327.22 186
3327.35 190
3327.48 192
3327.61 191
3327.75 188
3327.88 184
3328.01 181
3328.14 181
3328.27 185
3328.41 193
3328.54 203
3328.67 214
3328.80 224
3328.94 230
3329.07 234
3329.20 234
3329.33 232
3329.46 230
3329.60 230
3329.73 234
3329.86 242
3329.99 256
3330.13 276
3330.26 300
3330.39 326
3330.52 353
3330.65 378
3330.79 398
3330.92 412
3331.05 420
3331.18 422
3331.32 419
3331.45 412
3331.58 404
3331.71 396
3331.84 389
3331.98 386
3332.11 387
3332.24 392
3332.37 405
3332.51 425
3332.64 456
3332.77 497
3332.90 551
3333.04 616
3333.17 692
3333.30 774
3333.43 859
3333.56 944
3333.70 1025
3333.83 1102
3333.96 1174
3334.09 1244
3334.23 1312
3334.36 1381
3334.49 1450
3334.62 1518
3334.76 1587
3334.89 1656
3335.02 1725
3335.15 1793
3335.29 1861
3335.42 1924
3335.55 1983
3335.68 2034
3335.81 2075
3335.95 2106
3336.08 2127
3336.21 2141
3336.34 2150
3336.48 2155
3336.61 2157
3336.74 2156
3336.87 2152
3337.01 2144
3337.14 2131
3337.27 2114
3337.40 2090
3337.54 2061
3337.67 2027
3337.80 1989
3337.93 1947
3338.07 1902
3338.20 1855
3338.33 1808
3338.46 1759
3338.59 1709
3338.73 1656
3338.86 1601
3338.99 1543
3339.12 1483
3339.26 1424
3339.39 1368
3339.52 1314
3339.65 1266
3339.79 1221
3339.92 1178
3340.05 1137
3340.18 1096
3340.32 1055
3340.45 1014
3340.58 975
3340.71 939
3340.85 905
3340.98 874
3341.11 845
3341.24 816
3341.38 786
3341.51 756
3341.64 726
3341.77 696
3341.91 668
3342.04 642
3342.17 618
3342.30 596
3342.44 575
3342.57 556
3342.70 539
3342.83 524
3342.97 513
3343.10 506
3343.23 503
3343.36 502
3343.50 502
3343.63 500
3343.76 495
3343.89 484
3344.03 469
3344.16 450
3344.29 429
3344.42 407
3344.56 385
3344.69 363
3344.82 343
3344.95 322
3345.09 300
3345.22 276
3345.35 252
3345.48 229
3345.62 209
3345.75 195
3345.88 188
3346.01 188
3346.15 193
3346.28 201
3346.41 207
3346.54 210
3346.68 208
3346.81 200
3346.94 188
3347.08 174
3347.21 161
3347.34 151
3347.47 145
3347.61 143
3347.74 144
3347.87 144
3348.00 145
3348.14 144
3348.27 142
3348.40 140
3348.53 138
3348.67 139
3348.80 143
3348.93 150
3349.06 160
3349.20 172
3349.33 183
3349.46 191
3349.59 196
3349.73 195
3349.86 188
3349.99 177
3350.13 163
3350.26 148
3350.39 136
3350.52 127
3350.66 122
3350.79 121
3350.92 125
3351.05 133
3351.19 141
3351.32 150
3351.45 158
3351.58 165
3351.72 170
3351.85 174
3351.98 176
3352.12 177
3352.25 179
3352.38 181
3352.51 183
3352.65 184
3352.78 185
3352.91 187
3353.04 190
3353.18 194
3353.31 199
3353.44 203
3353.57 206
3353.71 207
3353.84 203
3353.97 196
3354.11 186
3354.24 176
3354.37 165
3354.50 155
3354.64 146
3354.77 138
3354.90 131
3355.03 123
3355.17 115
3355.30 108
3355.43 103
3355.57 101
3355.70 101
3355.83 104
3355.96 107
3356.10 109
3356.23 110
3356.36 108
3356.50 103
3356.63 96
3356.76 89
3356.89 83
3357.03 78
3357.16 76
3357.29 76
3357.42 78
3357.56 82
3357.69 86
3357.82 91
3357.96 95
3358.09 101
3358.22 106
3358.35 112
3358.49 117
3358.62 123
3358.75 126
3358.89 128
3359.02 126
3359.15 123
3359.28 118
3359.42 113
3359.55 109
3359.68 107
3359.82 107
3359.95 107
3360.08 109
3360.21 109
3360.35 107
3360.48 101
3360.61 93
3360.75 82
3360.88 68
3361.01 54
3361.14 39
3361.28 25
3361.41 13
3361.54 1
3361.68 0
3361.81 0
3361.94 0
3362.07 0
3362.21 0
3362.34 0
3362.47 0
3362.61 0
3362.74 8
3362.87 21
3363.00 33
3363.14 43
3363.27 50
3363.40 54
3363.54 57
3363.67 59
3363.80 61
3363.93 65
3364.07 71
3364.20 81
3364.33 92
3364.47 103
3364.60 114
3364.73 124
3364.87 131
3365.00 135
3365.13 139
3365.26 143
3365.40 147
3365.53 152
3365.66 157
3365.80 161
3365.93 162
3366.06 160
3366.19 154
3366.33 146
3366.46 137
3366.59 131
3366.73 128
3366.86 129
3366.99 135
3367.13 145
3367.26 155
3367.39 165
3367.52 173
3367.66 177
3367.79 176
3367.92 170
3368.06 159
3368.19 146
3368.32 131
3368.46 117
3368.59 106
3368.72 98
3368.85 94
3368.99 94
3369.12 96
3369.25 98
3369.39 98
3369.52 96
3369.65 92
3369.79 85
3369.92 76
3370.05 65
3370.18 54
3370.32 43
3370.45 33
3370.58 25
3370.72 20
3370.85 19
3370.98 23
3371.12 31
3371.25 43
3371.38 56
3371.52 68
3371.65 78
3371.78 84
3371.91 85
3372.05 82
3372.18 77
3372.31 70
3372.45 63
3372.58 56
3372.71 50
3372.85 46
3372.98 44
3373.11 44
3373.25 47
3373.38 50
3373.51 55
3373.64 59
3373.78 62
3373.91 63
3374.04 62
3374.18 61
3374.31 60
3374.44 59
3374.58 59
3374.71 60
3374.84 59
3374.98 57
3375.11 54
3375.24 49
3375.38 43
3375.51 37
3375.64 32
3375.78 29
3375.91 27
3376.04 27
3376.17 28
3376.31 31
3376.44 36
3376.57 44
3376.71 54
3376.84 65
3376.97 77
3377.11 87
3377.24 96
3377.37 101
3377.51 102
3377.64 100
3377.77 96
3377.91 90
3378.04 83
3378.17 74
3378.31 65
3378.44 55
3378.57 46
3378.71 39
3378.84 34
3378.97 32
3379.10 33
3379.24 36
3379.37 40
3379.50 44
3379.64 46
3379.77 45
3379.90 43
3380.04 40
3380.17 36
3380.30 32
3380.44 30
3380.57 30
3380.70 35
3380.84 44
3380.97 58
3381.10 75
3381.24 95
3381.37 115
3381.50 132
3381.64 145
3381.77 153
3381.90 154
3382.04 148
3382.17 138
3382.30 122
3382.44 103
3382.57 82
3382.70 61
3382.84 40
3382.97 22
3383.10 7
3383.24 0
3383.37 0
3383.50 0
3383.64 0
3383.77 0
3383.90 0
3384.04 0
3384.17 0
3384.30 0
3384.44 6
3384.57 18
3384.70 30
3384.84 40
3384.97 49
3385.10 55
3385.24 60
3385.37 64
3385.50 67
3385.64 71
3385.77 76
3385.90 82
3386.04 90
3386.17 97
3386.30 106
3386.44 115
3386.57 125
3386.70 136
3386.84 147
3386.97 158
3387.10 168
3387.24 175
3387.37 179
3387.50 177
3387.64 171
3387.77 161
3387.90 149
3388.04 136
3388.17 124
3388.30 113
3388.44 106
3388.57 102
3388.70 102
3388.84 104
3388.97 108
3389.10 115
3389.24 123
3389.37 134
3389.50 147
3389.64 161
3389.77 177
3389.90 193
3390.04 209
3390.17 222
3390.30 233
3390.44 239
3390.57 242
3390.70 242
3390.84 241
3390.97 239
3391.11 239
3391.24 241
3391.37 246
3391.51 252
3391.64 259
3391.77 265
3391.91 267
3392.04 266
3392.17 259
3392.31 249
3392.44 237
3392.57 225
3392.71 213
3392.84 202
3392.97 192
3393.11 182
3393.24 169
3393.37 156
3393.51 141
3393.64 128
3393.77 116
3393.91 109
3394.04 104
3394.18 102
3394.31 101
3394.44 98
3394.58 94
3394.71 88
3394.84 81
3394.98 75
3395.11 71
3395.24 71
3395.38 76
3395.51 86
3395.64 99
3395.78 115
3395.91 130
3396.04 141
3396.18 146
3396.31 145
3396.45 138
3396.58 127
3396.71 113
3396.85 101
3396.98 93
3397.11 90
3397.25 92
3397.38 99
3397.51 109
3397.65 119
3397.78 129
3397.91 137
3398.05 144
3398.18 149
3398.32 155
3398.45 163
3398.58 172
3398.72 183
3398.85 193
3398.98 201
3399.12 205
3399.25 204
3399.38 199
3399.52 191
3399.65 182
3399.79 174
3399.92 168
3400.05 164
3400.19 164
3400.32 166
3400.45 171
3400.59 177
3400.72 184
3400.85 191
3400.99 200
3401.12 209
3401.26 218
3401.39 226
3401.52 233
3401.66 238
3401.79 240
3401.92 240
3402.06 238
3402.19 234
3402.32 229
3402.46 223
3402.59 217
3402.73 210
3402.86 202
3402.99 194
3403.13 186
3403.26 179
3403.39 174
3403.53 172
3403.66 171
3403.80 171
3403.93 170
3404.06 167
3404.20 162
3404.33 155
3404.46 146
3404.60 136
3404.73 126
3404.87 117
3405.00 108
3405.13 101
3405.27 94
3405.40 90
3405.53 88
3405.67 89
3405.80 95
3405.94 104
3406.07 116
3406.20 130
3406.34 143
3406.47 153
3406.60 157
3406.74 155
3406.87 146
3407.01 132
3407.14 117
3407.27 103
3407.41 94
3407.54 93
3407.67 99
3407.81 112
3407.94 129
3408.08 147
3408.21 164
3408.34 177
3408.48 186
3408.61 190
3408.74 191
3408.88 189
3409.01 186
3409.15 182
3409.28 179
3409.41 176
3409.55 174
3409.68 173
3409.81 172
3409.95 173
3410.08 174
3410.22 177
3410.35 183
3410.48 190
3410.62 199
3410.75 208
3410.89 215
3411.02 221
3411.15 223
3411.29 223
3411.42 221
3411.55 219
3411.69 219
3411.82 221
3411.96 224
3412.09 230
3412.22 235
3412.36 241
3412.49 247
3412.63 254
3412.76 262
3412.89 271
3413.03 283
3413.16 296
3413.30 309
3413.43 322
3413.56 332
3413.70 337
3413.83 338
3413.96 335
3414.10 329
3414.23 320
3414.37 312
3414.50 304
3414.63 300
3414.77 298
3414.90 301
3415.04 306
3415.17 312
3415.30 318
3415.44 322
3415.57 324
3415.71 322
3415.84 317
3415.97 310
3416.11 302
3416.24 294
3416.38 286
3416.51 279
3416.64 273
3416.78 267
3416.91 263
3417.05 258
3417.18 254
3417.31 251
3417.45 249
3417.58 248
3417.72 249
3417.85 250
3417.98 251
3418.12 252
3418.25 251
3418.39 248
3418.52 243
3418.65 237
3418.79 229
3418.92 223
3419.06 219
3419.19 218
3419.32 221
3419.46 228
3419.59 237
3419.73 247
3419.86 257
3419.99 265
3420.13 269
3420.26 269
3420.40 265
3420.53 258
3420.66 249
3420.80 238
3420.93 228
3421.07 219
3421.20 210
3421.33 200
3421.47 191
3421.60 181
3421.74 171
3421.87 162
3422.00 156
3422.14 151
3422.27 148
3422.41 146
3422.54 143
3422.67 138
3422.81 129
3422.94 118
3423.08 106
3423.21 93
3423.34 83
3423.48 76
3423.61 73
3423.75 74
3423.88 78
3424.02 83
3424.15 87
3424.28 90
3424.42 91
3424.55 89
3424.69 86
3424.82 82
3424.95 77
3425.09 71
3425.22 65
3425.36 59
3425.49 50
3425.62 40
3425.76 27
3425.89 12
3426.03 0
3426.16 0
3426.30 0
3426.43 0
3426.56 0
3426.70 0
3426.83 0
3426.97 0
3427.10 5
3427.23 21
3427.37 36
3427.50 50
3427.64 63
3427.77 74
3427.91 83
3428.04 91
3428.17 96
3428.31 99
3428.44 99
3428.58 98
3428.71 95
3428.84 93
3428.98 91
3429.11 90
3429.25 90
3429.38 92
3429.52 95
3429.65 99
3429.78 103
3429.92 107
3430.05 110
3430.19 111
3430.32 110
3430.46 106
3430.59 99
3430.72 90
3430.86 80
3430.99 69
3431.13 59
3431.26 50
3431.39 42
3431.53 37
3431.66 33
3431.80 30
3431.93 26
3432.07 22
3432.20 18
3432.33 13
3432.47 10
3432.60 10
3432.74 14
3432.87 22
3433.01 35
3433.14 49
3433.27 65
3433.41 80
3433.54 93
3433.68 104
3433.81 113
3433.95 121
3434.08 129
3434.21 138
3434.35 148
3434.48 157
3434.62 166
3434.75 172
3434.89 175
3435.02 175
3435.15 171
3435.29 165
3435.42 158
3435.56 151
3435.69 143
3435.83 137
3435.96 130
3436.10 124
3436.23 116
3436.36 107
3436.50 97
3436.63 85
3436.77 75
3436.90 67
3437.04 63
3437.17 65
3437.30 72
3437.44 82
3437.57 93
3437.71 103
3437.84 109
3437.98 110
3438.11 106
3438.25 96
3438.38 84
3438.51 72
3438.65 60
3438.78 52
3438.92 47
3439.05 47
3439.19 50
3439.32 57
3439.45 65
3439.59 73
3439.72 81
3439.86 87
3439.99 92
3440.13 97
3440.26 101
3440.40 106
3440.53 112
3440.66 119
3440.80 125
3440.93 130
3441.07 134
3441.20 137
3441.34 137
3441.47 136
3441.61 135
3441.74 132
3441.87 130
3442.01 127
3442.14 125
3442.28 121
3442.41 116
3442.55 110
3442.68 105
3442.82 101
3442.95 98
3443.08 97
3443.22 98
3443.35 100
3443.49 102
3443.62 103
3443.76 102
3443.89 99
3444.03 95
3444.16 91
3444.29 88
3444.43 88
3444.56 89
3444.70 93
3444.83 97
3444.97 101
3445.10 103
3445.24 102
3445.37 99
3445.51 94
3445.64 88
3445.77 83
3445.91 78
3446.04 76
3446.18 75
3446.31 76
3446.45 77
3446.58 78
3446.72 78
3446.85 78
3446.99 79
3447.12 81
3447.25 85
3447.39 93
3447.52 103
3447.66 115
3447.79 130
3447.93 144
3448.06 156
3448.20 167
3448.33 174
3448.47 178
3448.60 178
3448.73 174
3448.87 166
3449.00 157
3449.14 146
3449.27 135
3449.41 125
3449.54 118
3449.68 115
3449.81 114
3449.95 116
3450.08 120
3450.22 123
3450.35 125
3450.48 126
3450.62 126
3450.75 124
3450.89 124
3451.02 124
3451.16 126
3451.29 129
3451.43 134
3451.56 141
3451.70 148
3451.83 155
3451.97 162
3452.10 168
3452.24 171
3452.37 171
3452.50 167
3452.64 159
3452.77 148
3452.91 135
3453.04 121
3453.18 111
3453.31 104
3453.45 104
3453.58 110
3453.72 122
3453.85 137
3453.99 152
3454.12 165
3454.26 174
3454.39 177
3454.52 176
3454.66 170
3454.79 163
3454.93 155
3455.06 149
3455.20 145
3455.33 144
3455.47 147
3455.60 153
3455.74 162
3455.87 174
3456.01 188
3456.14 203
3456.28 218
3456.41 232
3456.55 245
3456.68 254
3456.81 262
3456.95 268
3457.08 274
3457.22 280
3457.35 287
3457.49 295
3457.62 303
3457.76 311
3457.89 317
3458.03 321
3458.16 321
3458.30 318
3458.43 311
3458.57 299
3458.70 285
3458.84 268
3458.97 249
3459.11 231
3459.24 215
3459.38 202
3459.51 193
3459.65 188
3459.78 186
3459.91 188
3460.05 191
3460.18 195
3460.32 200
3460.45 204
3460.59 208
3460.72 209
3460.86 208
3460.99 204
3461.13 198
3461.26 190
3461.40 181
3461.53 172
3461.67 166
3461.80 163
3461.94 162
3462.07 165
3462.21 171
3462.34 179
3462.48 186
3462.61 193
3462.75 198
3462.88 200
3463.02 199
3463.15 195
3463.29 191
3463.42 187
3463.56 185
3463.69 186
3463.83 190
3463.96 195
3464.10 202
3464.23 207
3464.36 211
3464.50 211
3464.63 210
3464.77 206
3464.90 201
3465.04 195
3465.17 190
3465.31 184
3465.44 178
3465.58 171
3465.71 163
3465.85 153
3465.98 144
3466.12 134
3466.25 125
3466.39 118
3466.52 115
3466.66 114
3466.79 117
3466.93 120
3467.06 125
3467.20 129
3467.33 131
3467.47 132
3467.60 131
3467.74 128
3467.87 124
3468.01 118
3468.14 111
3468.28 101
3468.41 89
3468.55 76
3468.68 63
3468.82 50
3468.95 38
3469.09 28
3469.22 19
3469.36 11
3469.49 5
3469.63 0
3469.76 0
3469.90 0
3470.03 0
3470.17 0
3470.30 0
3470.44 0
3470.57 0
3470.71 0
3470.84 0
3470.98 5
3471.11 10
3471.25 14
3471.38 17
3471.52 20
3471.65 21
3471.79 22
3471.92 23
3472.06 24
3472.19 27
3472.33 33
3472.46 43
3472.60 54
3472.73 66
3472.87 77
3473.00 84
3473.14 86
3473.27 81
3473.41 72
3473.54 60
3473.68 48
3473.81 41
3473.95 40
3474.08 46
3474.22 59
3474.35 77
3474.49 97
3474.62 118
3474.76 136
3474.89 149
3475.03 156
3475.16 157
3475.30 150
3475.43 137
3475.57 119
3475.71 97
3475.84 74
3475.98 51
3476.11 31
3476.25 15
3476.38 4
3476.52 0
3476.65 0
3476.79 0
3476.92 0
3477.06 0
3477.19 0
3477.33 0
3477.46 0
3477.60 0
3477.73 1
3477.87 3
3478.00 6
3478.14 11
3478.27 16
3478.41 22
3478.54 27
3478.68 31
3478.81 33
3478.95 34
3479.08 34
3479.22 35
3479.35 38
3479.49 42
3479.62 49
3479.76 58
3479.89 66
3480.03 73
3480.17 79
3480.30 80
3480.44 79
3480.57 75
3480.71 69
3480.84 61
3480.98 53
3481.11 45
3481.25 38
3481.38 31
3481.52 25
3481.65 20
3481.79 14
3481.92 10
3482.06 6
3482.19 5
3482.33 7
3482.46 12
3482.60 21
3482.73 32
3482.87 44
3483.01 55
3483.14 62
3483.28 66
3483.41 66
3483.55 64
3483.68 61
3483.82 58
3483.95 58
3484.09 61
3484.22 68
3484.36 79
3484.49 92
3484.63 109
3484.76 126
3484.90 145
3485.03 164
3485.17 181
3485.30 196
3485.44 209
3485.58 219
3485.71 228
3485.85 236
3485.98 243
3486.12 249
3486.25 256
3486.39 262
3486.52 267
3486.66 271
3486.79 274
3486.93 278
3487.06 281
3487.20 286
3487.33 292
3487.47 298
3487.61 305
3487.74 310
3487.88 313
3488.01 313
3488.15 311
3488.28 307
3488.42 302
3488.55 295
3488.69 289
3488.82 282
3488.96 274
3489.09 265
3489.23 253
3489.37 239
3489.50 223
3489.64 207
3489.77 193
3489.91 185
3490.04 183
3490.18 189
3490.31 202
3490.45 220
3490.58 240
3490.72 260
3490.85 277
3490.99 290
3491.13 298
3491.26 301
3491.40 301
3491.53 298
3491.67 293
3491.80 285
3491.94 275
3492.07 263
3492.21 249
3492.34 235
3492.48 223
3492.62 212
3492.75 206
3492.89 205
3493.02 208
3493.16 214
3493.29 222
3493.43 230
3493.56 235
3493.70 237
3493.83 235
3493.97 230
3494.11 222
3494.24 212
3494.38 201
3494.51 191
3494.65 181
3494.78 172
3494.92 165
3495.05 158
3495.19 154
3495.32 151
3495.46 152
3495.60 155
3495.73 162
3495.87 171
3496.00 181
3496.14 193
3496.27 203
3496.41 212
3496.54 218
3496.68 222
3496.82 224
3496.95 224
3497.09 224
3497.22 226
3497.36 230
3497.49 237
3497.63 248
3497.76 262
3497.90 280
3498.03 299
3498.17 318
3498.31 334
3498.44 345
3498.58 350
3498.71 350
3498.85 344
3498.98 337
3499.12 331
3499.25 327
3499.39 326
3499.53 325
3499.66 324
3499.80 320
3499.93 314
3500.07 306
3500.20 297
3500.34 291
3500.48 288
3500.61 289
3500.75 293
3500.88 298
3501.02 304
3501.15 309
3501.29 311
3501.42 312
3501.56 311
3501.70 309
3501.83 308
3501.97 309
3502.10 315
3502.24 325
3502.37 342
3502.51 363
3502.65 389
3502.78 417
3502.92 445
3503.05 472
3503.19 498
3503.32 526
3503.46 557
3503.59 592
3503.73 633
3503.87 681
3504.00 733
3504.14 788
3504.27 846
3504.41 904
3504.54 963
3504.68 1025
3504.82 1089
3504.95 1154
3505.09 1220
3505.22 1283
3505.36 1342
3505.49 1392
3505.63 1434
3505.77 1468
3505.90 1497
3506.04 1522
3506.17 1547
3506.31 1574
3506.44 1603
3506.58 1633
3506.72 1663
3506.85 1692
3506.99 1719
3507.12 1742
3507.26 1761
3507.39 1774
3507.53 1781
3507.67 1781
3507.80 1773
3507.94 1756
3508.07 1732
3508.21 1702
3508.34 1669
3508.48 1633
3508.62 1598
3508.75 1564
3508.89 1531
3509.02 1499
3509.16 1466
3509.29 1430
3509.43 1390
3509.57 1344
3509.70 1292
3509.84 1237
3509.97 1179
3510.11 1123
3510.24 1071
3510.38 1024
3510.52 983
3510.65 947
3510.79 915
3510.92 884
3511.06 854
3511.20 823
3511.33 791
3511.47 759
3511.60 726
3511.74 695
3511.87 664
3512.01 634
3512.15 604
3512.28 575
3512.42 548
3512.55 525
3512.69 506
3512.83 492
3512.96 482
3513.10 478
3513.23 476
3513.37 474
3513.50 470
3513.64 462
3513.78 450
3513.91 433
3514.05 412
3514.18 390
3514.32 368
3514.46 348
3514.59 331
3514.73 316
3514.86 304
3515.00 295
3515.13 287
3515.27 282
3515.41 279
3515.54 279
3515.68 282
3515.81 287
3515.95 293
3516.09 298
3516.22 300
3516.36 299
3516.49 294
3516.63 287
3516.77 279
3516.90 272
3517.04 268
3517.17 269
3517.31 274
3517.45 282
3517.58 291
3517.72 300
3517.85 307
3517.99 312
3518.12 315
3518.26 317
3518.40 321
3518.53 327
3518.67 335
3518.80 345
3518.94 356
3519.08 365
3519.21 372
3519.35 374
3519.48 372
3519.62 363
3519.76 350
3519.89 332
3520.03 311
3520.16 287
3520.30 264
3520.44 243
3520.57 226
3520.71 213
3520.84 204
3520.98 199
3521.12 196
3521.25 195
3521.39 193
3521.52 192
3521.66 190
3521.80 188
3521.93 187
3522.07 186
3522.20 184
3522.34 182
3522.48 180
3522.61 176
3522.75 172
3522.88 168
3523.02 162
3523.16 156
3523.29 148
3523.43 138
3523.56 127
3523.70 114
3523.84 101
3523.97 90
3524.11 82
3524.24 77
3524.38 76
3524.52 78
3524.65 83
3524.79 88
3524.92 94
3525.06 98
3525.20 102
3525.33 106
3525.47 110
3525.61 114
3525.74 119
3525.88 123
3526.01 127
3526.15 130
3526.29 132
3526.42 133
3526.56 135
3526.69 136
3526.83 136
3526.97 133
3527.10 128
3527.24 118
3527.37 105
3527.51 89
3527.65 72
3527.78 59
3527.92 50
3528.06 48
3528.19 54
3528.33 66
3528.46 82
3528.60 101
3528.74 119
3528.87 135
3529.01 148
3529.14 157
3529.28 162
3529.42 164
3529.55 162
3529.69 157
3529.83 149
3529.96 139
3530.10 128
3530.23 119
3530.37 112
3530.51 110
3530.64 111
3530.78 115
3530.91 123
3531.05 130
3531.19 137
3531.32 141
3531.46 142
3531.60 139
3531.73 134
3531.87 126
3532.00 117
3532.14 107
3532.28 97
3532.41 87
3532.55 77
3532.69 67
3532.82 58
3532.96 49
3533.09 42
3533.23 35
3533.37 30
3533.50 27
3533.64 27
3533.78 28
3533.91 32
3534.05 38
3534.18 45
3534.32 53
3534.46 60
3534.59 67
3534.73 75
3534.87 82
3535.00 89
3535.14 95
3535.27 100
3535.41 103
3535.55 102
3535.68 98
3535.82 89
3535.96 79
3536.09 67
3536.23 55
3536.36 44
3536.50 35
3536.64 30
3536.77 27
3536.91 27
3537.05 30
3537.18 36
3537.32 43
3537.45 50
3537.59 56
3537.73 61
3537.86 61
3538.00 59
3538.14 52
3538.27 42
3538.41 30
3538.55 18
3538.68 6
3538.82 0
3538.95 0
3539.09 0
3539.23 0
3539.36 0
3539.50 0
3539.64 0
3539.77 0
3539.91 1
3540.04 15
3540.18 29
3540.32 42
3540.45 53
3540.59 62
3540.73 70
3540.86 77
3541.00 85
3541.14 93
3541.27 102
3541.41 109
3541.54 116
3541.68 120
3541.82 122
3541.95 122
3542.09 120
3542.23 118
3542.36 116
3542.50 115
3542.64 114
3542.77 113
3542.91 113
3543.05 111
3543.18 108
3543.32 104
3543.45 102
3543.59 102
3543.73 107
3543.86 118
3544.00 134
3544.14 154
3544.27 174
3544.41 193
3544.55 206
3544.68 213
3544.82 211
3544.96 204
3545.09 191
3545.23 175
3545.36 160
3545.50 147
3545.64 138
3545.77 136
3545.91 140
3546.05 149
3546.18 162
3546.32 176
3546.46 190
3546.59 202
3546.73 212
3546.87 221
3547.00 231
3547.14 242
3547.28 254
3547.41 266
3547.55 276
3547.69 282
3547.82 283
3547.96 278
3548.09 270
3548.23 261
3548.37 254
3548.50 250
3548.64 248
3548.78 250
3548.91 251
3549.05 252
3549.19 250
3549.32 246
3549.46 241
3549.60 238
3549.73 237
3549.87 240
3550.01 246
3550.14 252
3550.28 258
3550.42 262
3550.55 263
3550.69 261
3550.83 258
3550.96 255
3551.10 253
3551.24 252
3551.37 253
3551.51 256
3551.65 258
3551.78 262
3551.92 267
3552.05 273
3552.19 280
3552.33 287
3552.46 293
3552.60 297
3552.74 300
3552.87 300
3553.01 299
3553.15 298
3553.28 299
3553.42 302
3553.56 308
3553.69 316
3553.83 324
3553.97 332
3554.10 338
3554.24 340
3554.38 338
3554.51 334
3554.65 327
3554.79 319
3554.92 312
3555.06 307
3555.20 305
3555.33 306
3555.47 310
3555.61 315
3555.74 320
3555.88 324
3556.02 324
3556.15 321
3556.29 315
3556.43 307
3556.56 301
3556.70 295
3556.84 291
3556.97 288
3557.11 285
3557.25 282
3557.38 279
3557.52 276
3557.66 274
3557.79 277
3557.93 285
3558.07 299
3558.20 318
3558.34 340
3558.48 363
3558.61 385
3558.75 404
3558.89 417
3559.02 426
3559.16 427
3559.30 423
3559.43 413
3559.57 400
3559.71 385
3559.84 371
3559.98 361
3560.12 357
3560.26 359
3560.39 367
3560.53 379
3560.67 394
3560.80 408
3560.94 421
3561.08 431
3561.21 437
3561.35 439
3561.49 438
3561.62 432
3561.76 423
3561.90 412
3562.03 401
3562.17 392
3562.31 387
3562.44 387
3562.58 392
3562.72 400
3562.85 411
3562.99 421
3563.13 430
3563.26 438
3563.40 444
3563.54 450
3563.67 455
3563.81 460
3563.95 462
3564.09 461
3564.22 454
3564.36 440
3564.50 422
3564.63 400
3564.77 378
3564.91 359
3565.04 346
3565.18 340
3565.32 341
3565.45 348
3565.59 359
3565.73 372
3565.86 385
3566.00 397
3566.14 409
3566.27 421
3566.41 434
3566.55 447
3566.69 461
3566.82 474
3566.96 487
3567.10 498
3567.23 509
3567.37 518
3567.51 528
3567.64 539
3567.78 550
3567.92 561
3568.05 571
3568.19 580
3568.33 585
3568.46 585
3568.60 581
3568.74 572
3568.88 559
3569.01 543
3569.15 527
3569.29 513
3569.42 505
3569.56 503
3569.70 507
3569.83 516
3569.97 528
3570.11 540
3570.24 549
3570.38 555
3570.52 558
3570.66 560
3570.79 562
3570.93 566
3571.07 571
3571.20 577
3571.34 583
3571.48 587
3571.61 587
3571.75 584
3571.89 578
3572.03 571
3572.16 563
3572.30 557
3572.44 554
3572.57 555
3572.71 561
3572.85 570
3572.98 583
3573.12 599
3573.26 614
3573.40 629
3573.53 643
3573.67 655
3573.81 665
3573.94 674
3574.08 685
3574.22 699
3574.35 720
3574.49 748
3574.63 782
3574.77 821
3574.90 862
3575.04 902
3575.18 938
3575.31 969
3575.45 996
3575.59 1021
3575.72 1045
3575.86 1069
3576.00 1096
3576.14 1125
3576.27 1154
3576.41 1182
3576.55 1206
3576.68 1224
3576.82 1238
3576.96 1246
3577.10 1251
3577.23 1254
3577.37 1256
3577.51 1259
3577.64 1262
3577.78 1263
3577.92 1261
3578.05 1254
3578.19 1241
3578.33 1222
3578.47 1197
3578.60 1169
3578.74 1140
3578.88 1113
3579.01 1090
3579.15 1072
3579.29 1061
3579.43 1056
3579.56 1056
3579.70 1058
3579.84 1060
3579.97 1060
3580.11 1054
3580.25 1043
3580.39 1026
3580.52 1004
3580.66 978
3580.80 950
3580.93 921
3581.07 892
3581.21 863
3581.35 835
3581.48 809
3581.62 785
3581.76 766
3581.89 752
3582.03 744
3582.17 741
3582.31 742
3582.44 743
3582.58 742
3582.72 738
3582.85 732
3582.99 726
3583.13 721
3583.27 719
3583.40 721
3583.54 725
3583.68 731
3583.82 735
3583.95 737
3584.09 737
3584.23 734
3584.36 731
3584.50 728
3584.64 727
3584.78 727
3584.91 726
3585.05 724
3585.19 718
3585.32 710
3585.46 699
3585.60 687
3585.74 675
3585.87 664
3586.01 657
3586.15 652
3586.29 649
3586.42 649
3586.56 651
3586.70 655
3586.83 660
3586.97 667
3587.11 674
3587.25 684
3587.38 695
3587.52 707
3587.66 720
3587.80 733
3587.93 745
3588.07 754
3588.21 760
3588.34 763
3588.48 763
3588.62 761
3588.76 757
3588.89 751
3589.03 742
3589.17 732
3589.31 721
3589.44 710
3589.58 703
3589.72 700
3589.85 704
3589.99 714
3590.13 730
3590.27 748
3590.40 768
3590.54 788
3590.68 808
3590.82 827
3590.95 847
3591.09 866
3591.23 885
3591.37 901
3591.50 915
3591.64 925
3591.78 932
3591.91 937
3592.05 942
3592.19 946
3592.33 950
3592.46 951
3592.60 949
3592.74 943
3592.88 930
3593.01 912
3593.15 891
3593.29 867
3593.43 843
3593.56 819
3593.70 798
3593.84 778
3593.98 759
3594.11 740
3594.25 722
3594.39 704
3594.52 685
3594.66 665
3594.80 645
3594.94 625
3595.07 605
3595.21 587
3595.35 571
3595.49 559
3595.62 549
3595.76 542
3595.90 535
3596.04 527
3596.17 515
3596.31 498
3596.45 476
3596.59 450
3596.72 423
3596.86 397
3597.00 375
3597.14 358
3597.27 347
3597.41 341
3597.55 340
3597.69 342
3597.82 347
3597.96 353
3598.10 360
3598.24 367
3598.37 374
3598.51 382
3598.65 391
3598.79 401
3598.92 413
3599.06 427
3599.20 439
3599.34 449
3599.47 454
3599.61 452
3599.75 443
3599.89 428
3600.02 409
3600.16 388
3600.30 367
3600.44 348
3600.57 331
3600.71 314
3600.85 297
3600.99 280
3601.12 263
3601.26 246
3601.40 230
3601.54 217
3601.67 207
3601.81 202
3601.95 203
3602.09 208
3602.22 217
3602.36 229
3602.50 240
3602.64 249
3602.77 253
3602.91 249
3603.05 238
3603.19 220
3603.32 197
3603.46 173
3603.60 150
3603.74 131
3603.87 118
3604.01 112
3604.15 112
3604.29 119
3604.43 129
3604.56 144
3604.70 161
3604.84 178
3604.98 194
3605.11 205
3605.25 212
3605.39 213
3605.53 208
3605.66 197
3605.80 185
3605.94 171
3606.08 159
3606.21 150
3606.35 144
3606.49 142
3606.63 142
3606.76 143
3606.90 145
3607.04 146
3607.18 146
3607.32 144
3607.45 139
3607.59 132
3607.73 124
3607.87 115
3608.00 106
3608.14 99
3608.28 94
3608.42 91
3608.55 90
3608.69 89
3608.83 88
3608.97 85
3609.11 80
3609.24 74
3609.38 67
3609.52 61
3609.66 56
3609.79 52
3609.93 49
3610.07 44
3610.21 38
3610.34 29
3610.48 17
3610.62 4
3610.76 0
3610.90 0
3611.03 0
3611.17 0
3611.31 0
3611.45 0
3611.58 0
3611.72 2
3611.86 11
3612.00 19
3612.13 24
3612.27 29
3612.41 33
3612.55 37
3612.69 41
3612.82 45
3612.96 49
3613.10 52
3613.24 54
3613.37 55
3613.51 54
3613.65 53
3613.79 51
3613.93 49
3614.06 46
3614.20 43
3614.34 39
3614.48 34
3614.61 29
3614.75 23
3614.89 17
3615.03 12
3615.17 9
3615.30 9
3615.44 13
3615.58 19
3615.72 28
3615.85 38
3615.99 49
3616.13 58
3616.27 68
3616.41 77
3616.54 87
3616.68 97
3616.82 106
3616.96 114
3617.10 117
3617.23 115
3617.37 107
3617.51 92
3617.65 73
3617.78 53
3617.92 34
3618.06 20
3618.20 13
3618.34 13
3618.47 19
3618.61 29
3618.75 43
3618.89 58
3619.03 73
3619.16 88
3619.30 103
3619.44 117
3619.58 130
3619.71 143
3619.85 154
3619.99 164
3620.13 172
3620.27 178
3620.40 183
3620.54 185
3620.68 187
3620.82 186
3620.96 184
3621.09 181
3621.23 176
3621.37 170
3621.51 164
3621.65 157
3621.78 149
3621.92 140
3622.06 130
3622.20 119
3622.34 109
3622.47 99
3622.61 90
3622.75 83
3622.89 78
3623.02 74
3623.16 71
3623.30 69
3623.44 68
3623.58 67
3623.71 66
3623.85 64
3623.99 60
3624.13 55
3624.27 48
3624.40 42
3624.54 36
3624.68 32
3624.82 30
3624.96 28
3625.09 26
3625.23 23
3625.37 16
3625.51 6
3625.65 0
3625.78 0
3625.92 0
3626.06 0
3626.20 0
3626.34 0
3626.47 0
3626.61 0
3626.75 8
3626.89 15
3627.03 21
3627.16 27
3627.30 34
3627.44 42
3627.58 51
3627.72 61
3627.85 69
3627.99 74
3628.13 75
3628.27 71
3628.41 64
3628.55 54
3628.68 43
3628.82 33
3628.96 23
3629.10 16
3629.24 10
3629.37 6
3629.51 5
3629.65 6
3629.79 12
3629.93 22
3630.06 38
3630.20 59
3630.34 82
3630.48 106
3630.62 130
3630.75 152
3630.89 170
3631.03 186
3631.17 199
3631.31 210
3631.44 219
3631.58 226
3631.72 230
3631.86 232
3632.00 230
3632.14 226
3632.27 220
3632.41 214
3632.55 209
3632.69 207
3632.83 207
3632.96 211
3633.10 217
3633.24 224
3633.38 230
3633.52 233
3633.65 234
3633.79 229
3633.93 221
3634.07 208
3634.21 193
3634.35 176
3634.48 160
3634.62 145
3634.76 134
3634.90 128
3635.04 126
3635.17 128
3635.31 134
3635.45 141
3635.59 149
3635.73 158
3635.87 169
3636.00 181
3636.14 195
3636.28 209
3636.42 223
3636.56 234
3636.70 241
3636.83 243
3636.97 237
3637.11 225
3637.25 207
3637.39 185
3637.52 160
3637.66 134
3637.80 109
3637.94 87
3638.08 69
3638.22 56
3638.35 49
3638.49 47
3638.63 49
3638.77 54
3638.91 61
3639.05 69
3639.18 79
3639.32 91
3639.46 106
3639.60 124
3639.74 145
3639.87 168
3640.01 192
3640.15 214
3640.29 233
3640.43 249
3640.57 260
3640.70 267
3640.84 273
3640.98 279
3641.12 287
3641.26 297
3641.40 308
3641.53 320
3641.67 333
3641.81 344
3641.95 354
3642.09 361
3642.23 364
3642.36 364
3642.50 360
3642.64 353
3642.78 344
3642.92 333
3643.06 321
3643.19 309
3643.33 298
3643.47 287
3643.61 277
3643.75 268
3643.89 262
3644.02 259
3644.16 259
3644.30 260
3644.44 263
3644.58 265
3644.72 267
3644.85 267
3644.99 268
3645.13 269
3645.27 272
3645.41 276
3645.55 280
3645.68 282
3645.82 282
3645.96 280
3646.10 275
3646.24 271
3646.38 267
3646.51 267
3646.65 268
3646.79 271
3646.93 273
3647.07 273
3647.21 271
3647.35 267
3647.48 261
3647.62 255
3647.76 251
3647.90 247
3648.04 245
3648.18 242
3648.31 239
3648.45 235
3648.59 230
3648.73 226
3648.87 220
3649.01 215
3649.14 208
3649.28 200
3649.42 190
3649.56 180
3649.70 170
3649.84 161
3649.98 154
3650.11 151
3650.25 151
3650.39 152
3650.53 154
3650.67 155
3650.81 155
3650.94 152
3651.08 147
3651.22 139
3651.36 131
3651.50 123
3651.64 116
3651.78 111
3651.91 109
3652.05 110
3652.19 112
3652.33 115
3652.47 119
3652.61 123
3652.75 126
3652.88 130
3653.02 135
3653.16 138
3653.30 141
3653.44 142
3653.58 141
3653.72 136
3653.85 128
3653.99 118
3654.13 106
3654.27 96
3654.41 88
3654.55 85
3654.68 87
3654.82 95
3654.96 109
3655.10 128
3655.24 151
3655.38 175
3655.52 199
3655.65 222
3655.79 240
3655.93 253
3656.07 260
3656.21 262
3656.35 260
3656.49 257
3656.63 254
3656.76 252
3656.90 253
3657.04 257
3657.18 262
3657.32 266
3657.46 268
3657.60 265
3657.73 259
3657.87 249
3658.01 235
3658.15 220
3658.29 204
3658.43 190
3658.57 179
3658.70 171
3658.84 166
3658.98 165
3659.12 167
3659.26 173
3659.40 182
3659.54 194
3659.67 207
3659.81 220
3659.95 233
3660.09 243
3660.23 249
3660.37 252
3660.51 250
3660.65 245
3660.78 237
3660.92 228
3661.06 218
3661.20 209
3661.34 202
3661.48 197
3661.62 196
3661.75 198
3661.89 204
3662.03 213
3662.17 222
3662.31 232
3662.45 239
3662.59 243
3662.73 243
3662.86 241
3663.00 236
3663.14 232
3663.28 228
3663.42 225
3663.56 224
3663.70 224
3663.84 225
3663.97 229
3664.11 235
3664.25 242
3664.39 250
3664.53 257
3664.67 261
3664.81 260
3664.95 254
3665.08 243
3665.22 229
3665.36 214
3665.50 200
3665.64 190
3665.78 183
3665.92 181
3666.06 182
3666.19 183
3666.33 184
3666.47 184
3666.61 182
3666.75 180
3666.89 176
3667.03 173
3667.17 171
3667.30 170
3667.44 169
3667.58 166
3667.72 162
3667.86 156
3668.00 149
3668.14 141
3668.28 132
3668.41 125
3668.55 118
3668.69 113
3668.83 107
3668.97 101
3669.11 94
3669.25 87
3669.39 82
3669.53 78
3669.66 77
3669.80 80
3669.94 84
3670.08 90
3670.22 96
3670.36 99
3670.50 100
3670.64 98
3670.78 94
3670.91 87
3671.05 78
3671.19 69
3671.33 59
3671.47 50
3671.61 41
3671.75 31
3671.89 20
3672.02 8
3672.16 0
3672.30 0
3672.44 0
3672.58 0
3672.72 0
3672.86 0
3673.00 0
3673.14 0
3673.28 4
3673.41 17
3673.55 30
3673.69 41
3673.83 49
3673.97 55
3674.11 57
3674.25 55
3674.39 49
3674.53 39
3674.66 26
3674.80 12
3674.94 0
3675.08 0
3675.22 0
3675.36 0
3675.50 0
3675.64 4
3675.78 15
3675.91 25
3676.05 33
3676.19 39
3676.33 45
3676.47 51
3676.61 57
3676.75 64
3676.89 71
3677.03 76
3677.17 79
3677.30 79
3677.44 76
3677.58 72
3677.72 67
3677.86 64
3678.00 61
3678.14 59
3678.28 58
3678.42 56
3678.56 52
3678.69 47
3678.83 40
3678.97 32
3679.11 25
3679.25 19
3679.39 14
3679.53 13
3679.67 14
3679.81 20
3679.95 31
3680.08 47
3680.22 66
3680.36 88
3680.50 108
3680.64 125
3680.78 138
3680.92 145
3681.06 147
3681.20 146
3681.34 143
3681.48 140
3681.61 136
3681.75 131
3681.89 126
3682.03 119
3682.17 113
3682.31 106
3682.45 99
3682.59 94
3682.73 90
3682.87 88
3683.00 86
3683.14 84
3683.28 82
3683.42 78
3683.56 72
3683.70 66
3683.84 58
3683.98 50
3684.12 43
3684.26 36
3684.40 30
3684.54 27
3684.67 24
3684.81 24
3684.95 24
3685.09 25
3685.23 26
3685.37 28
3685.51 30
3685.65 34
3685.79 39
3685.93 45
3686.07 52
3686.20 60
3686.34 67
3686.48 72
3686.62 76
3686.76 78
3686.90 79
3687.04 80
3687.18 83
3687.32 87
3687.46 94
3687.60 103
3687.74 113
3687.87 123
3688.01 133
3688.15 142
3688.29 152
3688.43 162
3688.57 174
3688.71 188
3688.85 203
3688.99 217
3689.13 227
3689.27 232
3689.41 231
3689.55 225
3689.68 214
3689.82 201
3689.96 190
3690.10 182
3690.24 180
3690.38 181
3690.52 186
3690.66 190
3690.80 193
3690.94 192
3691.08 186
3691.22 176
3691.36 165
3691.49 155
3691.63 146
3691.77 141
3691.91 138
3692.05 137
3692.19 135
3692.33 131
3692.47 124
3692.61 115
3692.75 104
3692.89 94
3693.03 85
3693.17 78
3693.31 75
3693.44 74
3693.58 75
3693.72 77
3693.86 79
3694.00 81
3694.14 81
3694.28 81
3694.42 78
3694.56 74
3694.70 67
3694.84 59
3694.98 51
3695.12 43
3695.26 37
3695.39 35
3695.53 37
3695.67 44
3695.81 53
3695.95 64
3696.09 76
3696.23 88
3696.37 98
3696.51 107
3696.65 113
3696.79 116
3696.93 116
3697.07 111
3697.21 102
3697.35 89
3697.48 74
3697.62 60
3697.76 48
3697.90 40
3698.04 38
3698.18 41
3698.32 46
3698.46 51
3698.60 53
3698.74 52
3698.88 47
3699.02 38
3699.16 27
3699.30 15
3699.44 3
3699.58 0
3699.71 0
3699.85 0
3699.99 0
3700.13 0
3700.27 0
3700.41 0
3700.55 0
3700.69 4
3700.83 13
3700.97 23
3701.11 33
3701.25 42
3701.39 51
3701.53 59
3701.67 66
3701.81 73
3701.95 78
3702.09 84
3702.22 90
3702.36 97
3702.50 105
3702.64 114
3702.78 121
3702.92 128
3703.06 133
3703.20 136
3703.34 137
3703.48 137
3703.62 135
3703.76 133
3703.90 129
3704.04 126
3704.18 122
3704.32 119
3704.46 117
3704.60 117
3704.74 118
3704.87 119
3705.01 122
3705.15 125
3705.29 127
3705.43 128
3705.57 129
3705.71 130
3705.85 129
3705.99 127
3706.13 123
3706.27 118
3706.41 111
3706.55 104
3706.69 96
3706.83 89
3706.97 83
3707.11 79
3707.25 77
3707.39 76
3707.53 76
3707.67 77
3707.81 79
3707.94 82
3708.08 86
3708.22 90
3708.36 94
3708.50 96
3708.64 97
3708.78 95
3708.92 92
3709.06 88
3709.20 85
3709.34 83
3709.48 83
3709.62 86
3709.76 91
3709.90 98
3710.04 106
3710.18 113
3710.32 120
3710.46 125
3710.60 127
3710.74 128
3710.88 126
3711.02 124
3711.16 121
3711.29 119
3711.43 118
3711.57 117
3711.71 116
3711.85 114
3711.99 111
3712.13 106
3712.27 101
3712.41 97
3712.55 96
3712.69 99
3712.83 108
3712.97 123
3713.11 141
3713.25 161
3713.39 181
3713.53 196
3713.67 206
3713.81 211
3713.95 212
3714.09 211
3714.23 210
3714.37 210
3714.51 211
3714.65 212
3714.79 213
3714.93 211
3715.07 206
3715.21 198
3715.35 188
3715.48 178
3715.62 168
3715.76 160
3715.90 153
3716.04 149
3716.18 146
3716.32 144
3716.46 144
3716.60 145
3716.74 147
3716.88 150
3717.02 154
3717.16 158
3717.30 162
3717.44 166
3717.58 172
3717.72 178
3717.86 186
3718.00 195
3718.14 204
3718.28 212
3718.42 218
3718.56 222
3718.70 223
3718.84 220
3718.98 214
3719.12 207
3719.26 199
3719.40 190
3719.54 183
3719.68 175
3719.82 169
3719.96 162
3720.10 155
3720.24 146
3720.38 137
3720.52 127
3720.66 118
3720.80 110
3720.94 104
3721.08 102
3721.21 104
3721.35 109
3721.49 115
3721.63 123
3721.77 130
3721.91 136
3722.05 139
3722.19 139
3722.33 136
3722.47 130
3722.61 123
3722.75 115
3722.89 108
3723.03 104
3723.17 102
3723.31 104
3723.45 109
3723.59 116
3723.73 124
3723.87 132
3724.01 139
3724.15 143
3724.29 145
3724.43 145
3724.57 144
3724.71 142
3724.85 140
3724.99 137
3725.13 133
3725.27 127
3725.41 121
3725.55 114
3725.69 107
3725.83 101
3725.97 97
3726.11 93
3726.25 89
3726.39 84
3726.53 78
3726.67 72
3726.81 66
3726.95 63
3727.09 62
3727.23 65
3727.37 70
3727.51 75
3727.65 79
3727.79 79
3727.93 77
3728.07 71
3728.21 65
3728.35 59
3728.49 54
3728.63 50
3728.77 47
3728.91 44
3729.05 39
3729.19 32
3729.33 24
3729.47 15
3729.61 8
3729.75 2
3729.89 0
3730.03 0
3730.17 0
3730.31 1
3730.45 5
3730.59 10
3730.73 17
3730.87 26
3731.01 37
3731.15 51
3731.29 65
3731.43 79
3731.57 92
3731.71 105
3731.85 117
3731.99 130
3732.13 142
3732.27 154
3732.41 164
3732.55 171
3732.69 172
3732.83 166
3732.97 153
3733.11 135
3733.25 113
3733.39 91
3733.53 71
3733.67 55
3733.81 45
3733.95 41
3734.09 40
3734.23 42
3734.37 45
3734.51 46
3734.65 46
3734.79 43
3734.93 39
3735.07 33
3735.21 27
3735.35 22
3735.49 18
3735.63 17
3735.77 19
3735.91 23
3736.05 30
3736.19 38
3736.33 47
3736.47 57
3736.61 64
3736.75 71
3736.89 75
3737.03 78
3737.17 78
3737.31 77
3737.45 74
3737.59 70
3737.73 63
3737.87 55
3738.01 44
3738.15 32
3738.29 20
3738.43 10
3738.57 0
3738.71 0
3738.85 0
3738.99 0
3739.13 0
3739.27 0
3739.41 0
3739.55 0
3739.69 2
3739.83 2
3739.97 2
3740.11 1
3740.25 1
3740.39 1
3740.53 3
3740.67 7
3740.81 11
3740.95 15
3741.09 19
3741.24 21
3741.38 21
3741.52 20
3741.66 18
3741.80 17
3741.94 17
3742.08 19
3742.22 21
3742.36 23
3742.50 25
3742.64 25
3742.78 23
3742.92 21
3743.06 19
3743.20 20
3743.34 24
3743.48 30
3743.62 40
3743.76 51
3743.90 63
3744.04 73
3744.18 81
3744.32 86
3744.46 89
3744.60 89
3744.74 86
3744.88 83
3745.02 80
3745.16 78
3745.30 76
3745.44 75
3745.58 74
3745.72 73
3745.86 71
3746.00 67
3746.14 63
3746.28 57
3746.42 53
3746.56 49
3746.70 46
3746.84 45
3746.99 46
3747.13 49
3747.27 54
3747.41 60
3747.55 66
3747.69 73
3747.83 80
3747.97 87
3748.11 94
3748.25 102
3748.39 112
3748.53 123
3748.67 134
3748.81 144
3748.95 151
3749.09 154
3749.23 153
3749.37 147
3749.51 138
3749.65 129
3749.79 120
3749.93 113
3750.07 108
3750.21 105
3750.35 102
3750.49 100
3750.63 96
3750.77 92
3750.91 86
3751.05 80
3751.20 74
3751.34 68
3751.48 62
3751.62 57
3751.76 53
3751.90 48
3752.04 44
3752.18 41
3752.32 38
3752.46 36
3752.60 35
3752.74 36
3752.88 38
3753.02 42
3753.16 48
3753.30 54
3753.44 61
3753.58 67
3753.72 71
3753.86 73
3754.00 72
3754.14 67
3754.28 59
3754.42 49
3754.56 39
3754.71 30
3754.85 23
3754.99 18
3755.13 16
3755.27 14
3755.41 13
3755.55 12
3755.69 12
3755.83 13
3755.97 15
3756.11 21
3756.25 29
3756.39 40
3756.53 52
3756.67 64
3756.81 76
3756.95 86
3757.09 93
3757.23 98
3757.37 100
3757.51 101
3757.66 100
3757.80 98
3757.94 95
3758.08 93
3758.22 91
3758.36 91
3758.50 92
3758.64 95
3758.78 98
3758.92 102
3759.06 107
3759.20 112
3759.34 117
3759.48 123
3759.62 130
3759.76 138
3759.90 144
3760.04 149
3760.18 150
3760.33 146
3760.47 138
3760.61 125
3760.75 109
3760.89 93
3761.03 80
3761.17 71
3761.31 68
3761.45 70
3761.59 77
3761.73 86
3761.87 96
3762.01 105
3762.15 112
3762.29 117
3762.43 122
3762.57 126
3762.71 132
3762.86 138
3763.00 145
3763.14 150
3763.28 152
3763.42 150
3763.56 143
3763.70 134
3763.84 122
3763.98 111
3764.12 101
3764.26 96
3764.40 95
3764.54 97
3764.68 102
3764.82 108
3764.96 113
3765.11 117
3765.25 117
3765.39 115
3765.53 111
3765.67 105
3765.81 99
3765.95 93
3766.09 88
3766.23 84
3766.37 80
3766.51 75
3766.65 68
3766.79 60
3766.93 51
3767.07 40
3767.22 29
3767.36 20
3767.50 13
3767.64 8
3767.78 7
3767.92 9
3768.06 14
3768.20 20
3768.34 27
3768.48 33
3768.62 36
3768.76 37
3768.90 36
3769.04 33
3769.18 30
3769.33 28
3769.47 29
3769.61 33
3769.75 41
3769.89 51
3770.03 64
3770.17 78
3770.31 91
3770.45 104
3770.59 113
3770.73 119
3770.87 118
3771.01 112
3771.16 101
3771.30 86
3771.44 68
3771.58 50
3771.72 33
3771.86 19
3772.00 9
3772.14 3
3772.28 0
3772.42 1
3772.56 5
3772.70 13
3772.84 22
3772.98 33
3773.13 44
3773.27 53
3773.41 60
3773.55 66
3773.69 69
3773.83 71
3773.97 73
3774.11 73
3774.25 73
3774.39 72
3774.53 69
3774.67 66
3774.82 62
3774.96 58
3775.10 57
3775.24 58
3775.38 63
3775.52 72
3775.66 85
3775.80 100
3775.94 116
3776.08 132
3776.22 145
3776.36 154
3776.51 158
3776.65 157
3776.79 151
3776.93 141
3777.07 130
3777.21 118
3777.35 108
3777.49 99
3777.63 91
3777.77 85
3777.91 80
3778.05 76
3778.20 71
3778.34 67
3778.48 64
3778.62 62
3778.76 61
3778.90 61
3779.04 63
3779.18 65
3779.32 67
3779.46 68
3779.60 68
3779.75 66
3779.89 63
3780.03 60
3780.17 59
3780.31 59
3780.45 62
3780.59 67
3780.73 74
3780.87 82
3781.01 90
3781.15 96
3781.30 98
3781.44 97
3781.58 92
3781.72 84
3781.86 74
3782.00 64
3782.14 56
3782.28 52
3782.42 52
3782.56 56
3782.71 63
3782.85 73
3782.99 85
3783.13 98
3783.27 114
3783.41 133
3783.55 156
3783.69 183
3783.83 213
3783.97 245
3784.12 275
3784.26 300
3784.40 319
3784.54 328
3784.68 328
3784.82 320
3784.96 307
3785.10 290
3785.24 273
3785.38 257
3785.53 243
3785.67 233
3785.81 227
3785.95 224
3786.09 225
3786.23 227
3786.37 230
3786.51 232
3786.65 232
3786.79 230
3786.94 225
3787.08 219
3787.22 212
3787.36 206
3787.50 203
3787.64 204
3787.78 209
3787.92 216
3788.06 225
3788.20 234
3788.35 240
3788.49 243
3788.63 241
3788.77 236
3788.91 228
3789.05 219
3789.19 210
3789.33 202
3789.47 196
3789.62 191
3789.76 187
3789.90 183
3790.04 178
3790.18 173
3790.32 167
3790.46 160
3790.60 151
3790.74 141
3790.89 130
3791.03 118
3791.17 104
3791.31 91
3791.45 79
3791.59 68
3791.73 59
3791.87 51
3792.01 44
3792.16 38
3792.30 32
3792.44 27
3792.58 23
3792.72 22
3792.86 25
3793.00 31
3793.14 40
3793.29 51
3793.43 61
3793.57 71
3793.71 79
3793.85 86
3793.99 94
3794.13 103
3794.27 114
3794.41 127
3794.56 139
3794.70 148
3794.84 153
3794.98 152
3795.12 145
3795.26 134
3795.40 121
3795.54 108
3795.69 97
3795.83 91
3795.97 88
3796.11 89
3796.25 91
3796.39 94
3796.53 96
3796.67 96
3796.82 95
3796.96 92
3797.10 88
3797.24 83
3797.38 79
3797.52 77
3797.66 76
3797.80 78
3797.94 83
3798.09 92
3798.23 102
3798.37 113
3798.51 125
3798.65 136
3798.79 147
3798.93 158
3799.07 169
3799.22 180
3799.36 193
3799.50 206
3799.64 218
3799.78 229
3799.92 236
3800.06 240
3800.21 241
3800.35 238
3800.49 232
3800.63 224
3800.77 216
3800.91 207
3801.05 200
3801.19 193
3801.34 187
3801.48 182
3801.62 177
3801.76 172
3801.90 165
3802.04 156
3802.18 146
3802.32 135
3802.47 124
3802.61 114
3802.75 105
3802.89 98
3803.03 92
3803.17 87
3803.31 83
3803.46 79
3803.60 74
3803.74 69
3803.88 62
3804.02 54
3804.16 44
3804.30 32
3804.45 21
3804.59 12
3804.73 4
3804.87 0
3805.01 0
3805.15 4
3805.29 11
3805.43 19
3805.58 29
3805.72 38
3805.86 46
3806.00 54
3806.14 60
3806.28 67
3806.42 74
3806.57 81
3806.71 90
3806.85 98
3806.99 105
3807.13 110
3807.27 110
3807.41 103
3807.56 91
3807.70 73
3807.84 51
3807.98 29
3808.12 8
3808.26 0
3808.40 0
3808.55 0
3808.69 0
3808.83 0
3808.97 0
3809.11 0
3809.25 0
3809.39 5
3809.54 18
3809.68 31
3809.82 43
3809.96 51
3810.10 57
3810.24 61
3810.39 66
3810.53 71
3810.67 78
3810.81 87
3810.95 96
3811.09 105
3811.23 112
3811.38 117
3811.52 122
3811.66 125
3811.80 130
3811.94 136
3812.08 143
3812.22 151
3812.37 160
3812.51 169
3812.65 176
3812.79 180
3812.93 182
3813.07 180
3813.22 175
3813.36 169
3813.50 161
3813.64 154
3813.78 149
3813.92 146
3814.06 145
3814.21 147
3814.35 150
3814.49 155
3814.63 158
3814.77 161
3814.91 162
3815.06 160
3815.20 157
3815.34 154
3815.48 152
3815.62 151
3815.76 152
3815.90 153
3816.05 153
3816.19 150
3816.33 145
3816.47 136
3816.61 127
3816.75 118
3816.90 111
3817.04 109
3817.18 110
3817.32 115
3817.46 122
3817.60 130
3817.75 136
3817.89 142
3818.03 144
3818.17 144
3818.31 141
3818.45 135
3818.60 126
3818.74 113
3818.88 99
3819.02 85
3819.16 72
3819.30 62
3819.45 56
3819.59 53
3819.73 52
3819.87 53
3820.01 52
3820.15 51
3820.30 48
3820.44 45
3820.58 43
3820.72 41
3820.86 40
3821.00 39
3821.15 39
3821.29 39
3821.43 38
3821.57 38
3821.71 37
3821.85 38
3822.00 39
3822.14 41
3822.28 43
3822.42 45
3822.56 46
3822.70 46
3822.85 46
3822.99 47
3823.13 49
3823.27 53
3823.41 57
3823.55 63
3823.70 67
3823.84 71
3823.98 74
3824.12 78
3824.26 83
3824.40 93
3824.55 108
3824.69 128
3824.83 152
3824.97 178
3825.11 203
3825.26 225
3825.40 243
3825.54 257
3825.68 269
3825.82 283
3825.96 299
3826.11 320
3826.25 346
3826.39 375
3826.53 407
3826.67 439
3826.81 470
3826.96 500
3827.10 526
3827.24 551
3827.38 574
3827.52 595
3827.67 615
3827.81 633
3827.95 651
3828.09 669
3828.23 687
3828.37 706
3828.52 724
3828.66 742
3828.80 758
3828.94 772
3829.08 785
3829.23 795
3829.37 805
3829.51 813
3829.65 821
3829.79 827
3829.93 831
3830.08 831
3830.22 828
3830.36 820
3830.50 808
3830.64 792
3830.79 774
3830.93 755
3831.07 737
3831.21 719
3831.35 700
3831.49 682
3831.64 663
3831.78 643
3831.92 623
3832.06 603
3832.20 584
3832.35 568
3832.49 556
3832.63 546
3832.77 540
3832.91 533
3833.06 526
3833.20 517
3833.34 504
3833.48 489
3833.62 472
3833.77 454
3833.91 437
3834.05 422
3834.19 408
3834.33 396
3834.47 385
3834.62 376
3834.76 366
3834.90 358
3835.04 350
3835.18 342
3835.33 335
3835.47 327
3835.61 318
3835.75 309
3835.89 299
3836.04 289
3836.18 280
3836.32 273
3836.46 268
3836.60 263
3836.75 259
3836.89 254
3837.03 244
3837.17 231
3837.31 212
3837.46 190
3837.60 168
3837.74 147
3837.88 131
3838.02 121
3838.17 116
3838.31 115
3838.45 117
3838.59 117
3838.73 115
3838.88 111
3839.02 104
3839.16 94
3839.30 85
3839.44 76
3839.59 68
3839.73 62
3839.87 59
3840.01 58
3840.15 58
3840.30 61
3840.44 65
3840.58 71
3840.72 77
3840.86 84
3841.01 90
3841.15 96
3841.29 101
3841.43 104
3841.57 104
3841.72 103
3841.86 98
3842.00 92
3842.14 84
3842.28 74
3842.43 63
3842.57 52
3842.71 41
3842.85 30
3843.00 20
3843.14 11
3843.28 4
3843.42 0
3843.56 0
3843.71 0
3843.85 0
3843.99 5
3844.13 14
3844.27 25
3844.42 37
3844.56 48
3844.70 57
3844.84 65
3844.98 70
3845.13 73
3845.27 75
3845.41 75
3845.55 75
3845.70 74
3845.84 73
3845.98 74
3846.12 77
3846.26 84
3846.41 92
3846.55 102
3846.69 111
3846.83 117
3846.97 119
3847.12 116
3847.26 109
3847.40 98
3847.54 88
3847.69 79
3847.83 73
3847.97 69
3848.11 67
3848.25 67
3848.40 68
3848.54 69
3848.68 71
3848.82 74
3848.97 78
3849.11 80
3849.25 79
3849.39 75
3849.53 67
3849.68 55
3849.82 40
3849.96 24
3850.10 9
3850.25 0
3850.39 0
3850.53 0
3850.67 0
3850.81 0
3850.96 2
3851.10 9
3851.24 14
3851.38 15
3851.53 13
3851.67 8
3851.81 2
3851.95 0
3852.09 0
3852.24 0
3852.38 0
3852.52 0
3852.66 3
3852.81 9
3852.95 14
3853.09 18
3853.23 20
3853.37 22
3853.52 24
3853.66 26
3853.80 30
3853.94 35
3854.09 42
3854.23 50
3854.37 57
3854.51 63
3854.66 65
3854.80 64
3854.94 58
3855.08 50
3855.22 42
3855.37 37
3855.51 37
3855.65 44
3855.79 58
3855.94 76
3856.08 95
3856.22 112
3856.36 124
3856.51 130
3856.65 130
3856.79 124
3856.93 116
3857.07 108
3857.22 100
3857.36 93
3857.50 88
3857.64 84
3857.79 81
3857.93 79
3858.07 78
3858.21 78
3858.36 79
3858.50 82
3858.64 85
3858.78 88
3858.93 92
3859.07 96
3859.21 100
3859.35 105
3859.49 112
3859.64 120
3859.78 128
3859.92 135
3860.06 139
3860.21 138
3860.35 131
3860.49 118
3860.63 100
3860.78 79
3860.92 57
3861.06 39
3861.20 27
3861.35 24
3861.49 30
3861.63 46
3861.77 68
3861.92 95
3862.06 123
3862.20 148
3862.34 168
3862.49 183
3862.63 193
3862.77 198
3862.91 199
3863.06 198
3863.20 195
3863.34 190
3863.48 185
3863.63 179
3863.77 173
3863.91 168
3864.05 163
3864.20 160
3864.34 159
3864.48 159
3864.62 161
3864.77 163
3864.91 166
3865.05 167
3865.19 167
3865.34 165
3865.48 161
3865.62 156
3865.76 150
3865.91 144
3866.05 139
3866.19 135
3866.33 131
3866.48 129
3866.62 127
3866.76 126
3866.90 126
3867.05 127
3867.19 129
3867.33 129
3867.47 129
3867.62 125
3867.76 119
3867.90 111
3868.04 101
3868.19 90
3868.33 80
3868.47 70
3868.61 62
3868.76 55
3868.90 48
3869.04 42
3869.18 35
3869.33 29
3869.47 23
3869.61 17
3869.75 9
3869.90 1
3870.04 0
3870.18 0
3870.32 0
3870.47 0
3870.61 0
3870.75 0
3870.89 0
3871.04 2
3871.18 16
3871.32 28
3871.47 38
3871.61 45
3871.75 50
3871.89 53
3872.04 58
3872.18 66
3872.32 76
3872.46 91
3872.61 108
3872.75 126
3872.89 144
3873.03 160
3873.18 173
3873.32 183
3873.46 190
3873.60 196
3873.75 199
3873.89 201
3874.03 202
3874.18 200
3874.32 196
3874.46 188
3874.60 177
3874.75 162
3874.89 147
3875.03 132
3875.17 120
3875.32 110
3875.46 105
3875.60 102
3875.74 102
3875.89 102
3876.03 102
3876.17 100
3876.32 96
3876.46 91
3876.60 86
3876.74 83
3876.89 82
3877.03 83
3877.17 88
3877.31 96
3877.46 104
3877.60 112
3877.74 117
3877.89 118
3878.03 115
3878.17 108
3878.31 98
3878.46 88
3878.60 78
3878.74 72
3878.88 70
3879.03 71
3879.17 74
3879.31 78
3879.46 81
3879.60 82
3879.74 81
3879.88 79
3880.03 76
3880.17 73
3880.31 69
3880.45 66
3880.60 63
3880.74 60
3880.88 57
3881.03 55
3881.17 53
3881.31 51
3881.45 50
3881.60 49
3881.74 47
3881.88 45
3882.03 43
3882.17 41
3882.31 39
3882.45 39
3882.60 40
3882.74 43
3882.88 46
3883.03 50
3883.17 53
3883.31 56
3883.45 58
3883.60 60
3883.74 63
3883.88 66
3884.03 70
3884.17 76
3884.31 81
3884.45 86
3884.60 89
3884.74 90
3884.88 90
3885.03 88
3885.17 84
3885.31 81
3885.45 78
3885.60 76
3885.74 76
3885.88 76
3886.03 77
3886.17 80
3886.31 84
3886.45 90
3886.60 98
3886.74 108
3886.88 120
3887.03 133
3887.17 145
3887.31 155
3887.45 163
3887.60 169
3887.74 172
3887.88 171
3888.03 169
3888.17 165
3888.31 160
3888.45 156
3888.60 152
3888.74 151
3888.88 152
3889.03 154
3889.17 157
3889.31 160
3889.46 160
3889.60 158
3889.74 153
3889.88 147
3890.03 142
3890.17 138
3890.31 136
3890.46 138
3890.60 142
3890.74 148
3890.88 154
3891.03 158
3891.17 161
3891.31 161
3891.46 159
3891.60 156
3891.74 151
3891.89 146
3892.03 140
3892.17 134
3892.31 128
3892.46 122
3892.60 118
3892.74 115
3892.89 115
3893.03 117
3893.17 121
3893.32 128
3893.46 136
3893.60 146
3893.74 156
3893.89 165
3894.03 173
3894.17 178
3894.32 181
3894.46 181
3894.60 180
3894.75 179
3894.89 178
3895.03 179
3895.17 182
3895.32 185
3895.46 188
3895.60 190
3895.75 189
3895.89 185
3896.03 178
3896.18 170
3896.32 163
3896.46 158
3896.61 155
3896.75 153
3896.89 152
3897.03 149
3897.18 145
3897.32 138
3897.46 130
3897.61 120
3897.75 112
3897.89 106
3898.04 101
3898.18 97
3898.32 94
3898.47 91
3898.61 87
3898.75 82
3898.90 76
3899.04 69
3899.18 61
3899.32 52
3899.47 43
3899.61 34
3899.75 26
3899.90 21
3900.04 19
3900.18 21
3900.33 26
3900.47 34
3900.61 43
3900.76 53
3900.90 61
3901.04 68
3901.19 73
3901.33 77
3901.47 79
3901.61 81
3901.76 80
3901.90 78
3902.04 75
3902.19 69
3902.33 62
3902.47 54
3902.62 44
3902.76 33
3902.90 22
3903.05 10
3903.19 0
3903.33 0
3903.48 0
3903.62 0
3903.76 0
3903.91 0
3904.05 0
3904.19 0
3904.34 6
3904.48 14
3904.62 19
3904.77 22
3904.91 23
3905.05 22
3905.19 19
3905.34 16
3905.48 14
3905.62 12
3905.77 12
3905.91 13
3906.05 16
3906.20 20
3906.34 25
3906.48 30
3906.63 34
3906.77 38
3906.91 43
3907.06 50
3907.20 59
3907.34 69
3907.49 81
3907.63 93
3907.77 103
3907.92 109
3908.06 112
3908.20 111
3908.35 106
3908.49 100
3908.63 94
3908.78 87
3908.92 81
3909.06 75
3909.21 69
3909.35 63
3909.49 56
3909.64 50
3909.78 44
3909.92 41
3910.07 40
3910.21 41
3910.35 44
3910.50 48
3910.64 53
3910.78 57
3910.93 61
3911.07 66
3911.21 70
3911.36 76
3911.50 83
3911.64 92
3911.79 102
3911.93 113
3912.07 123
3912.22 132
3912.36 138
3912.50 143
3912.65 146
3912.79 147
3912.93 149
3913.08 150
3913.22 152
3913.36 156
3913.51 161
3913.65 168
3913.79 174
3913.94 180
3914.08 183
3914.22 183
3914.37 179
3914.51 170
3914.65 158
3914.80 144
3914.94 129
3915.08 115
3915.23 101
3915.37 88
3915.51 76
3915.66 63
3915.80 50
3915.94 37
3916.09 27
3916.23 20
3916.38 19
3916.52 23
3916.66 33
3916.81 47
3916.95 63
3917.09 79
3917.24 92
3917.38 99
3917.52 100
3917.67 95
3917.81 87
3917.95 77
3918.10 69
3918.24 66
3918.38 69
3918.53 80
3918.67 97
3918.81 118
3918.96 139
3919.10 158
3919.24 172
3919.39 180
3919.53 183
3919.67 182
3919.82 179
3919.96 176
3920.11 174
3920.25 174
3920.39 175
3920.54 177
3920.68 181
3920.82 184
3920.97 187
3921.11 189
3921.25 190
3921.40 190
3921.54 189
3921.68 186
3921.83 182
3921.97 176
3922.11 169
3922.26 161
3922.40 153
3922.55 144
3922.69 135
3922.83 126
3922.98 118
3923.12 111
3923.26 106
3923.41 103
3923.55 103
3923.69 107
3923.84 113
3923.98 121
3924.12 128
3924.27 133
3924.41 134
3924.56 132
3924.70 126
3924.84 119
3924.99 113
3925.13 109
3925.27 109
3925.42 114
3925.56 122
3925.70 133
3925.85 145
3925.99 157
3926.13 167
3926.28 175
3926.42 182
3926.57 187
3926.71 192
3926.85 197
3927.00 203
3927.14 209
3927.28 215
3927.43 221
3927.57 224
3927.71 226
3927.86 224
3928.00 218
3928.15 209
3928.29 197
3928.43 183
3928.58 171
3928.72 159
3928.86 149
3929.01 142
3929.15 135
3929.30 129
3929.44 123
3929.58 118
3929.73 113
3929.87 111
3930.01 111
3930.16 114
3930.30 121
3930.44 130
3930.59 141
3930.73 154
3930.88 167
3931.02 181
3931.16 193
3931.31 205
3931.45 214
3931.59 222
3931.74 227
3931.88 230
3932.03 231
3932.17 229
3932.31 225
3932.46 219
3932.60 209
3932.74 198
3932.89 184
3933.03 170
3933.18 156
3933.32 143
3933.46 133
3933.61 124
3933.75 116
3933.89 110
3934.04 104
3934.18 99
3934.33 93
3934.47 88
3934.61 83
3934.76 77
3934.90 71
3935.04 63
3935.19 55
3935.33 47
3935.48 40
3935.62 37
3935.76 37
3935.91 41
3936.05 49
3936.19 59
3936.34 70
3936.48 80
3936.63 89
3936.77 95
3936.91 98
3937.06 99
3937.20 98
3937.35 95
3937.49 92
3937.63 88
3937.78 84
3937.92 80
3938.06 78
3938.21 78
3938.35 80
3938.50 86
3938.64 93
3938.78 100
3938.93 107
3939.07 111
3939.22 112
3939.36 110
3939.50 106
3939.65 101
3939.79 96
3939.93 93
3940.08 91
3940.22 90
3940.37 89
3940.51 85
3940.65 81
3940.80 74
3940.94 66
3941.09 57
3941.23 48
3941.37 41
3941.52 36
3941.66 34
3941.80 33
3941.95 33
3942.09 35
3942.24 38
3942.38 42
3942.52 45
3942.67 49
3942.81 52
3942.96 56
3943.10 60
3943.24 65
3943.39 71
3943.53 78
3943.68 86
3943.82 96
3943.96 107
3944.11 118
3944.25 129
3944.40 138
3944.54 144
3944.68 147
3944.83 145
3944.97 140
3945.12 134
3945.26 129
3945.40 126
3945.55 126
3945.69 128
3945.84 131
3945.98 133
3946.12 130
3946.27 121
3946.41 105
3946.56 84
3946.70 60
3946.84 36
3946.99 14
3947.13 0
3947.28 0
3947.42 0
3947.56 0
3947.71 0
3947.85 0
3948.00 0
3948.14 3
3948.28 5
3948.43 5
3948.57 4
3948.72 5
3948.86 7
3949.00 12
3949.15 18
3949.29 25
3949.44 32
3949.58 37
3949.72 40
3949.87 41
3950.01 40
3950.16 39
3950.30 40
3950.44 42
3950.59 46
3950.73 51
3950.88 56
3951.02 60
3951.16 61
3951.31 61
3951.45 59
3951.60 55
3951.74 50
3951.88 45
3952.03 38
3952.17 31
3952.32 23
3952.46 14
3952.61 5
3952.75 0
3952.89 0
3953.04 0
3953.18 0
3953.33 0
3953.47 0
3953.61 0
3953.76 0
3953.90 2
3954.05 7
3954.19 13
3954.33 19
3954.48 25
3954.62 31
3954.77 34
3954.91 33
3955.06 28
3955.20 20
3955.34 10
3955.49 0
3955.63 0
3955.78 0
3955.92 0
3956.06 0
3956.21 0
3956.35 3
3956.50 7
3956.64 8
3956.79 7
3956.93 5
3957.07 3
3957.22 3
3957.36 6
3957.51 12
3957.65 22
3957.79 33
3957.94 44
3958.08 52
3958.23 57
3958.37 58
3958.52 55
3958.66 50
3958.80 46
3958.95 42
3959.09 41
3959.24 42
3959.38 43
3959.53 43
3959.67 41
3959.81 35
3959.96 26
3960.10 16
3960.25 7
3960.39 0
3960.53 0
3960.68 0
3960.82 3
3960.97 9
3961.11 14
3961.26 16
3961.40 15
3961.54 11
3961.69 6
3961.83 0
3961.98 0
3962.12 1
3962.27 11
3962.41 25
3962.55 43
3962.70 62
3962.84 80
3962.99 94
3963.13 103
3963.28 107
3963.42 107
3963.56 105
3963.71 101
3963.85 96
3964.00 91
3964.14 85
3964.29 79
3964.43 72
3964.57 65
3964.72 56
3964.86 47
3965.01 39
3965.15 32
3965.30 28
3965.44 27
3965.58 30
3965.73 35
3965.87 43
3966.02 50
3966.16 55
3966.31 56
3966.45 51
3966.60 43
3966.74 32
3966.88 21
3967.03 11
3967.17 5
3967.32 3
3967.46 5
3967.61 9
3967.75 16
3967.89 23
3968.04 31
3968.18 37
3968.33 44
3968.47 49
3968.62 53
3968.76 57
3968.91 59
3969.05 62
3969.19 64
3969.34 67
3969.48 71
3969.63 77
3969.77 84
3969.92 92
3970.06 101
3970.21 111
3970.35 121
3970.49 130
3970.64 137
3970.78 143
3970.93 145
3971.07 145
3971.22 142
3971.36 136
3971.51 130
3971.65 123
3971.79 117
3971.94 113
3972.08 110
3972.23 107
3972.37 105
3972.52 101
3972.66 96
3972.81 89
3972.95 82
3973.09 74
3973.24 69
3973.38 66
3973.53 66
3973.67 70
3973.82 78
3973.96 87
3974.11 98
3974.25 108
3974.39 119
3974.54 129
3974.68 139
3974.83 150
3974.97 160
3975.12 168
3975.26 174
3975.41 177
3975.55 175
3975.70 169
3975.84 159
3975.98 147
3976.13 136
3976.27 127
3976.42 122
3976.56 120
3976.71 122
3976.85 126
3977.00 131
3977.14 134
3977.28 136
3977.43 133
3977.57 127
3977.72 118
3977.86 106
3978.01 92
3978.15 79
3978.30 66
3978.44 55
3978.59 46
3978.73 40
3978.88 35
3979.02 31
3979.16 28
3979.31 24
3979.45 21
3979.60 17
3979.74 14
3979.89 12
3980.03 11
3980.18 11
3980.32 14
3980.47 17
3980.61 21
3980.75 24
3980.90 26
3981.04 26
3981.19 24
3981.33 21
3981.48 18
3981.62 14
3981.77 12
3981.91 11
3982.06 13
3982.20 18
3982.35 26
3982.49 36
3982.64 47
3982.78 59
3982.92 69
3983.07 76
3983.21 79
3983.36 79
3983.50 74
3983.65 68
3983.79 60
3983.94 54
3984.08 49
3984.23 48
3984.37 50
3984.52 55
3984.66 60
3984.81 65
3984.95 67
3985.09 66
3985.24 60
3985.38 50
3985.53 39
3985.67 28
3985.82 20
3985.96 17
3986.11 18
3986.25 24
3986.40 32
3986.54 42
3986.69 49
3986.83 55
3986.98 58
3987.12 57
3987.27 54
3987.41 49
3987.55 44
3987.70 38
3987.84 33
3987.99 28
3988.13 25
3988.28 23
3988.42 23
3988.57 25
3988.71 29
3988.86 35
3989.00 42
3989.15 50
3989.29 57
3989.44 62
3989.58 64
3989.73 64
3989.87 61
3990.02 57
3990.16 51
3990.31 46
3990.45 41
3990.59 38
3990.74 36
3990.88 37
3991.03 39
3991.17 41
3991.32 44
3991.46 46
3991.61 47
3991.75 45
3991.90 40
3992.04 34
3992.19 26
3992.33 18
3992.48 9
3992.62 1
3992.77 0
3992.91 0
3993.06 0
3993.20 0
3993.35 0
3993.49 0
3993.64 0
3993.78 0
3993.93 7
3994.07 20
3994.22 34
3994.36 48
3994.51 63
3994.65 76
3994.80 87
3994.94 95
3995.08 98
3995.23 97
3995.37 91
3995.52 82
3995.66 72
3995.81 63
3995.95 55
3996.10 49
3996.24 44
3996.39 39
3996.53 31
3996.68 21
3996.82 8
3996.97 0
3997.11 0
3997.26 0
3997.40 0
3997.55 0
3997.69 0
3997.84 0
3997.98 0
3998.13 11
3998.27 27
3998.42 42
3998.56 56
3998.71 68
3998.85 77
3999.00 84
3999.14 88
3999.29 89
3999.43 89
3999.58 86
3999.72 82
3999.87 79
4000.01 78
4000.16 80
4000.30 87
4000.45 97
4000.59 110
4000.74 124
4000.88 139
4001.03 151
4001.17 161
4001.32 168
4001.46 170
4001.61 169
4001.75 165
4001.90 158
4002.04 147
4002.19 134
4002.33 120
4002.48 107
4002.62 96
4002.77 89
4002.91 88
4003.06 92
4003.20 101
4003.35 112
4003.49 124
4003.64 135
4003.78 144
4003.93 152
4004.07 159
4004.22 165
4004.36 172
4004.51 178
4004.65 184
4004.80 189
4004.94 193
4005.09 197
4005.23 200
4005.38 203
4005.52 205
4005.67 208
4005.81 211
4005.96 216
4006.10 224
4006.25 236
4006.39 253
4006.54 275
4006.68 302
4006.83 330
4006.97 359
4007.12 386
4007.26 410
4007.41 429
4007.55 444
4007.70 455
4007.84 465
4007.99 475
4008.13 485
4008.28 494
4008.42 501
4008.57 507
4008.71 511
4008.86 513
4009.00 514
4009.15 514
4009.30 514
4009.44 513
4009.59 512
4009.73 509
4009.88 504
4010.02 498
4010.17 492
4010.31 486
4010.46 481
4010.60 477
4010.75 473
4010.89 468
4011.04 461
4011.18 452
4011.33 442
4011.47 431
4011.62 419
4011.76 409
4011.91 399
4012.05 391
4012.20 383
4012.34 376
4012.49 368
4012.63 359
4012.78 348
4012.92 336
4013.07 322
4013.21 308
4013.36 293
4013.51 278
4013.65 265
4013.80 254
4013.94 246
4014.09 239
4014.23 234
4014.38 230
4014.52 227
4014.67 223
4014.81 220
4014.96 216
4015.10 211
4015.25 207
4015.39 204
4015.54 200
4015.68 195
4015.83 191
4015.97 184
4016.12 177
4016.26 169
4016.41 161
4016.56 153
4016.70 145
4016.85 139
4016.99 135
4017.14 132
4017.28 130
4017.43 129
4017.57 126
4017.72 123
4017.86 119
4018.01 113
4018.15 106
4018.30 98
4018.44 90
4018.59 83
4018.73 77
4018.88 72
4019.02 69
4019.17 69
4019.32 72
4019.46 77
4019.61 85
4019.75 95
4019.90 106
4020.04 116
4020.19 126
4020.33 132
4020.48 135
4020.62 136
4020.77 133
4020.91 129
4021.06 124
4021.20 118
4021.35 113
4021.50 106
4021.64 100
4021.79 93
4021.93 86
4022.08 79
4022.22 74
4022.37 69
4022.51 66
4022.66 65
4022.80 64
4022.95 65
4023.09 65
4023.24 65
4023.39 65
4023.53 65
4023.68 65
4023.82 65
4023.97 65
4024.11 63
4024.26 61
4024.40 58
4024.55 54
4024.69 52
4024.84 51
4024.98 53
4025.13 56
4025.28 59
4025.42 60
4025.57 58
4025.71 52
4025.86 43
4026.00 33
4026.15 23
4026.29 15
4026.44 12
4026.58 11
4026.73 12
4026.88 13
4027.02 13
4027.17 11
4027.31 7
4027.46 3
4027.60 0
4027.75 0
4027.89 4
4028.04 11
4028.18 21
4028.33 31
4028.48 41
4028.62 48
4028.77 51
4028.91 50
4029.06 44
4029.20 36
4029.35 25
4029.49 15
4029.64 5
4029.79 0
4029.93 0
4030.08 0
4030.22 0
4030.37 0
4030.51 0
4030.66 0
4030.80 0
4030.95 0
4031.09 4
4031.24 11
4031.39 21
4031.53 31
4031.68 42
4031.82 55
4031.97 67
4032.11 79
4032.26 91
4032.40 101
4032.55 110
4032.70 117
4032.84 122
4032.99 125
4033.13 124
4033.28 122
4033.42 117
4033.57 111
4033.71 103
4033.86 94
4034.01 86
4034.15 80
4034.30 76
4034.44 75
4034.59 76
4034.73 80
4034.88 87
4035.02 97
4035.17 108
4035.32 122
4035.46 135
4035.61 149
4035.75 161
4035.90 171
4036.04 177
4036.19 179
4036.34 178
4036.48 175
4036.63 170
4036.77 166
4036.92 163
4037.06 162
4037.21 162
4037.35 163
4037.50 164
4037.65 164
4037.79 163
4037.94 161
4038.08 159
4038.23 158
4038.37 158
4038.52 158
4038.67 157
4038.81 155
4038.96 152
4039.10 148
4039.25 143
4039.39 139
4039.54 136
4039.69 135
4039.83 136
4039.98 138
4040.12 140
4040.27 141
4040.41 140
4040.56 138
4040.71 133
4040.85 129
4041.00 125
4041.14 124
4041.29 125
4041.43 128
4041.58 132
4041.73 135
4041.87 135
4042.02 132
4042.16 124
4042.31 113
4042.45 100
4042.60 87
4042.75 77
4042.89 72
4043.04 71
4043.18 75
4043.33 82
4043.47 91
4043.62 98
4043.77 103
4043.91 105
4044.06 103
4044.20 100
4044.35 97
4044.49 97
4044.64 99
4044.79 105
4044.93 114
4045.08 122
4045.22 128
4045.37 130
4045.51 126
4045.66 117
4045.81 105
4045.95 92
4046.10 81
4046.24 72
4046.39 67
4046.54 64
4046.68 63
4046.83 63
4046.97 62
4047.12 61
4047.26 60
4047.41 57
4047.56 55
4047.70 51
4047.85 47
4047.99 42
4048.14 36
4048.29 30
4048.43 24
4048.58 18
4048.72 13
4048.87 9
4049.01 6
4049.16 3
4049.31 0
4049.45 0
4049.60 0
4049.74 0
4049.89 0
4050.04 0
4050.18 0
4050.33 0
4050.47 0
4050.62 4
4050.76 11
4050.91 19
4051.06 26
4051.20 32
4051.35 37
4051.49 43
4051.64 49
4051.79 56
4051.93 65
4052.08 74
4052.22 83
4052.37 91
4052.52 96
4052.66 100
4052.81 102
4052.95 101
4053.10 98
4053.25 94
4053.39 87
4053.54 79
4053.68 70
4053.83 61
4053.98 53
4054.12 47
4054.27 44
4054.41 44
4054.56 46
4054.70 50
4054.85 56
4055.00 61
4055.14 67
4055.29 72
4055.43 76
4055.58 79
4055.73 81
4055.87 82
4056.02 82
4056.16 83
4056.31 83
4056.46 86
4056.60 92
4056.75 100
4056.89 112
4057.04 126
4057.19 141
4057.33 158
4057.48 173
4057.62 187
4057.77 199
4057.92 208
4058.06 216
4058.21 223
4058.35 229
4058.50 235
4058.65 243
4058.79 252
4058.94 262
4059.08 273
4059.23 284
4059.38 294
4059.52 301
4059.67 306
4059.81 308
4059.96 306
4060.11 301
4060.25 293
4060.40 283
4060.55 270
4060.69 257
4060.84 243
4060.98 230
4061.13 217
4061.28 205
4061.42 193
4061.57 182
4061.71 171
4061.86 161
4062.01 152
4062.15 145
4062.30 141
4062.44 139
4062.59 139
4062.74 139
4062.88 138
4063.03 137
4063.17 136
4063.32 135
4063.47 134
4063.61 134
4063.76 135
4063.91 136
4064.05 136
4064.20 134
4064.34 130
4064.49 124
4064.64 117
4064.78 110
4064.93 105
4065.07 103
4065.22 103
4065.37 106
4065.51 110
4065.66 115
4065.80 118
4065.95 117
4066.10 111
4066.24 100
4066.39 87
4066.54 72
4066.68 59
4066.83 49
4066.97 45
4067.12 45
4067.27 49
4067.41 54
4067.56 59
4067.71 63
4067.85 64
4068.00 63
4068.14 61
4068.29 58
4068.44 56
4068.58 55
4068.73 56
4068.87 59
4069.02 64
4069.17 69
4069.31 75
4069.46 80
4069.61 84
4069.75 85
4069.90 85
4070.04 85
4070.19 85
4070.34 88
4070.48 93
4070.63 100
4070.78 107
4070.92 114
4071.07 118
4071.21 119
4071.36 117
4071.51 114
4071.65 113
4071.80 113
4071.95 117
4072.09 123
4072.24 130
4072.38 137
4072.53 140
4072.68 141
4072.82 140
4072.97 137
4073.12 133
4073.26 129
4073.41 126
4073.55 121
4073.70 114
4073.85 103
4073.99 88
4074.14 69
4074.29 50
4074.43 32
4074.58 18
4074.73 9
4074.87 5
4075.02 7
4075.16 13
4075.31 19
4075.46 25
4075.60 28
4075.75 29
4075.90 28
4076.04 27
4076.19 27
4076.33 29
4076.48 33
4076.63 36
4076.77 38
4076.92 36
4077.07 28
4077.21 17
4077.36 2
4077.51 0
4077.65 0
4077.80 0
4077.94 0
4078.09 0
4078.24 0
4078.38 0
4078.53 1
4078.68 13
4078.82 25
4078.97 38
4079.12 51
4079.26 64
4079.41 76
4079.56 85
4079.70 92
4079.85 95
4079.99 94
4080.14 92
4080.29 89
4080.43 86
4080.58 84
4080.73 83
4080.87 84
4081.02 84
4081.17 84
4081.31 84
4081.46 83
4081.60 82
4081.75 82
4081.90 83
4082.04 84
4082.19 86
4082.34 89
4082.48 90
4082.63 91
4082.78 90
4082.92 87
4083.07 85
4083.22 83
4083.36 82
4083.51 82
4083.66 83
4083.80 84
4083.95 84
4084.09 85
4084.24 85
4084.39 85
4084.53 87
4084.68 90
4084.83 95
4084.97 99
4085.12 101
4085.27 101
4085.41 96
4085.56 88
4085.71 78
4085.85 67
4086.00 58
4086.15 52
4086.29 49
4086.44 49
4086.59 52
4086.73 57
4086.88 63
4087.02 69
4087.17 75
4087.32 80
4087.46 83
4087.61 85
4087.76 85
4087.90 84
4088.05 85
4088.20 87
4088.34 92
4088.49 98
4088.64 105
4088.78 111
4088.93 115
4089.08 117
4089.22 117
4089.37 115
4089.52 112
4089.66 111
4089.81 112
4089.96 114
4090.10 120
4090.25 129
4090.40 140
4090.54 154
4090.69 167
4090.84 179
4090.98 190
4091.13 197
4091.28 200
4091.42 199
4091.57 198
4091.72 197
4091.86 197
4092.01 200
4092.16 205
4092.30 211
4092.45 215
4092.60 216
4092.74 211
4092.89 203
4093.04 191
4093.18 180
4093.33 171
4093.48 166
4093.62 166
4093.77 171
4093.92 177
4094.06 185
4094.21 190
4094.36 192
4094.50 190
4094.65 185
4094.80 176
4094.94 166
4095.09 157
4095.24 149
4095.38 143
4095.53 139
4095.68 139
4095.82 142
4095.97 148
4096.12 157
4096.26 167
4096.41 178
4096.56 189
4096.70 197
4096.85 202
4097.00 201
4097.14 196
4097.29 187
4097.44 176
4097.58 166
4097.73 157
4097.88 152
4098.02 150
4098.17 151
4098.32 155
4098.46 158
4098.61 161
4098.76 163
4098.90 163
4099.05 161
4099.20 158
4099.34 153
4099.49 148
4099.64 143
4099.78 137
4099.93 130
4100.08 122
4100.22 114
4100.37 107
4100.52 102
4100.66 99
4100.81 99
4100.96 102
4101.10 109
4101.25 119
4101.40 130
4101.54 143
4101.69 158
4101.84 173
4101.99 189
4102.13 204
4102.28 216
4102.43 225
4102.57 230
4102.72 229
4102.87 223
4103.01 214
4103.16 204
4103.31 194
4103.45 186
4103.60 182
4103.75 180
4103.89 182
4104.04 185
4104.19 188
4104.33 191
4104.48 194
4104.63 194
4104.78 193
4104.92 189
4105.07 185
4105.22 180
4105.36 176
4105.51 172
4105.66 169
4105.80 166
4105.95 164
4106.10 161
4106.24 157
4106.39 152
4106.54 146
4106.68 141
4106.83 138
4106.98 137
4107.13 139
4107.27 144
4107.42 152
4107.57 162
4107.71 172
4107.86 181
4108.01 186
4108.15 188
4108.30 186
4108.45 182
4108.59 176
4108.74 169
4108.89 164
4109.03 161
4109.18 158
4109.33 155
4109.48 153
4109.62 149
4109.77 143
4109.92 136
4110.06 128
4110.21 118
4110.36 108
4110.50 98
4110.65 87
4110.80 77
4110.95 67
4111.09 58
4111.24 49
4111.39 42
4111.53 36
4111.68 34
4111.83 36
4111.97 44
4112.12 57
4112.27 74
4112.42 93
4112.56 112
4112.71 127
4112.86 137
4113.00 142
4113.15 141
4113.30 137
4113.44 130
4113.59 122
4113.74 114
4113.89 105
4114.03 97
4114.18 88
4114.33 79
4114.47 71
4114.62 64
4114.77 59
4114.91 56
4115.06 56
4115.21 57
4115.36 60
4115.50 64
4115.65 68
4115.80 71
4115.94 74
4116.09 78
4116.24 81
4116.38 85
4116.53 87
4116.68 87
4116.83 86
4116.97 82
4117.12 78
4117.27 76
4117.41 75
4117.56 78
4117.71 86
4117.86 96
4118.00 107
4118.15 119
4118.30 130
4118.44 138
4118.59 143
4118.74 147
4118.89 148
4119.03 147
4119.18 146
4119.33 144
4119.47 142
4119.62 141
4119.77 141
4119.91 144
4120.06 148
4120.21 153
4120.36 159
4120.50 163
4120.65 166
4120.80 168
4120.94 167
4121.09 166
4121.24 164
4121.39 161
4121.53 158
4121.68 154
4121.83 146
4121.98 135
4122.12 120
4122.27 101
4122.42 79
4122.56 56
4122.71 35
4122.86 17
4123.01 3
4123.15 0
4123.30 0
4123.45 0
4123.59 0
4123.74 0
4123.89 0
4124.04 0
4124.18 0
4124.33 0
4124.48 3
4124.62 12
4124.77 23
4124.92 35
4125.07 48
4125.21 61
4125.36 73
4125.51 83
4125.65 89
4125.80 92
4125.95 91
4126.10 87
4126.24 80
4126.39 72
4126.54 63
4126.69 54
4126.83 45
4126.98 36
4127.13 29
4127.27 23
4127.42 18
4127.57 15
4127.72 14
4127.86 16
4128.01 19
4128.16 24
4128.31 31
4128.45 38
4128.60 47
4128.75 56
4128.89 65
4129.04 74
4129.19 81
4129.34 87
4129.48 90
4129.63 90
4129.78 88
4129.93 83
4130.07 78
4130.22 72
4130.37 67
4130.51 64
4130.66 64
4130.81 68
4130.96 76
4131.10 86
4131.25 98
4131.40 110
4131.55 120
4131.69 127
4131.84 131
4131.99 132
4132.14 131
4132.28 130
4132.43 128
4132.58 126
4132.72 122
4132.87 116
4133.02 107
4133.17 97
4133.31 87
4133.46 80
4133.61 77
4133.76 78
4133.90 81
4134.05 85
4134.20 86
4134.35 84
4134.49 78
4134.64 69
4134.79 59
4134.94 51
4135.08 46
4135.23 46
4135.38 49
4135.53 55
4135.67 63
4135.82 71
4135.97 79
4136.11 87
4136.26 95
4136.41 103
4136.56 112
4136.70 122
4136.85 133
4137.00 144
4137.15 155
4137.29 163
4137.44 167
4137.59 166
4137.74 160
4137.88 149
4138.03 135
4138.18 120
4138.33 105
4138.47 92
4138.62 82
4138.77 74
4138.92 67
4139.06 61
4139.21 56
4139.36 51
4139.51 46
4139.65 40
4139.80 34
4139.95 27
4140.10 21
4140.24 16
4140.39 14
4140.54 17
4140.69 25
4140.83 37
4140.98 54
4141.13 71
4141.28 87
4141.42 100
4141.57 107
4141.72 108
4141.87 105
4142.01 97
4142.16 88
4142.31 78
4142.46 68
4142.60 60
4142.75 55
4142.90 52
4143.05 53
4143.19 58
4143.34 65
4143.49 75
4143.64 86
4143.78 96
4143.93 104
4144.08 109
4144.23 111
4144.37 111
4144.52 108
4144.67 106
4144.82 104
4144.96 103
4145.11 104
4145.26 105
4145.41 105
4145.55 104
4145.70 102
4145.85 98
4146.00 95
4146.14 93
4146.29 93
4146.44 97
4146.59 105
4146.74 115
4146.88 127
4147.03 140
4147.18 151
4147.33 162
4147.47 170
4147.62 178
4147.77 184
4147.92 188
4148.06 190
4148.21 189
4148.36 187
4148.51 182
4148.65 176
4148.80 168
4148.95 160
4149.10 152
4149.25 145
4149.39 138
4149.54 133
4149.69 129
4149.84 126
4149.98 124
4150.13 123
4150.28 122
4150.43 121
4150.57 119
4150.72 117
4150.87 115
4151.02 113
4151.16 112
4151.31 111
4151.46 109
4151.61 105
4151.76 100
4151.90 92
4152.05 82
4152.20 73
4152.35 65
4152.49 59
4152.64 57
4152.79 58
4152.94 60
4153.08 63
4153.23 64
4153.38 64
4153.53 63
4153.68 60
4153.82 58
4153.97 56
4154.12 54
4154.27 53
4154.41 52
4154.56 52
4154.71 53
4154.86 54
4155.01 59
4155.15 65
4155.30 73
4155.45 83
4155.60 92
4155.74 101
4155.89 107
4156.04 112
4156.19 115
4156.34 117
4156.48 120
4156.63 122
4156.78 124
4156.93 124
4157.07 124
4157.22 122
4157.37 119
4157.52 116
4157.67 113
4157.81 112
4157.96 113
4158.11 116
4158.26 120
4158.40 125
4158.55 129
4158.70 132
4158.85 132
4159.00 131
4159.14 128
4159.29 123
4159.44 118
4159.59 112
4159.73 106
4159.88 102
4160.03 100
4160.18 99
4160.33 100
4160.47 100
4160.62 100
4160.77 98
4160.92 94
4161.07 90
4161.21 85
4161.36 81
4161.51 79
4161.66 78
4161.80 79
4161.95 81
4162.10 84
4162.25 86
4162.40 88
4162.54 89
4162.69 89
4162.84 88
4162.99 86
4163.14 82
4163.28 78
4163.43 73
4163.58 68
4163.73 63
4163.88 59
4164.02 56
4164.17 53
4164.32 52
4164.47 50
4164.61 47
4164.76 43
4164.91 36
4165.06 28
4165.21 18
4165.35 8
4165.50 0
4165.65 0
4165.80 0
4165.95 0
4166.09 0
4166.24 0
4166.39 0
4166.54 0
4166.69 1
4166.83 8
4166.98 14
4167.13 21
4167.28 28
4167.43 35
4167.57 45
4167.72 56
4167.87 67
4168.02 77
4168.17 84
4168.31 87
4168.46 86
4168.61 80
4168.76 72
4168.91 62
4169.05 52
4169.20 43
4169.35 34
4169.50 26
4169.65 19
4169.79 15
4169.94 14
4170.09 18
4170.24 26
4170.39 40
4170.53 56
4170.68 72
4170.83 86
4170.98 95
4171.13 98
4171.27 96
4171.42 90
4171.57 83
4171.72 78
4171.87 75
4172.01 77
4172.16 84
4172.31 94
4172.46 105
4172.61 116
4172.75 124
4172.90 129
4173.05 129
4173.20 126
4173.35 120
4173.49 113
4173.64 106
4173.79 100
4173.94 95
4174.09 91
4174.24 89
4174.38 88
4174.53 88
4174.68 89
4174.83 92
4174.98 97
4175.12 104
4175.27 114
4175.42 126
4175.57 138
4175.72 151
4175.86 162
4176.01 169
4176.16 173
4176.31 173
4176.46 168
4176.61 160
4176.75 150
4176.90 139
4177.05 128
4177.20 120
4177.35 114
4177.49 113
4177.64 115
4177.79 121
4177.94 130
4178.09 142
4178.23 155
4178.38 169
4178.53 184
4178.68 200
4178.83 215
4178.98 231
4179.12 247
4179.27 262
4179.42 276
4179.57 289
4179.72 299
4179.86 307
4180.01 312
4180.16 315
4180.31 316
4180.46 318
4180.61 322
4180.75 331
4180.90 345
4181.05 364
4181.20 386
4181.35 409
4181.50 432
4181.64 450
4181.79 463
4181.94 470
4182.09 472
4182.24 468
4182.38 461
4182.53 451
4182.68 440
4182.83 427
4182.98 415
4183.13 404
4183.27 394
4183.42 387
4183.57 382
4183.72 382
4183.87 385
4184.02 392
4184.16 402
4184.31 412
4184.46 421
4184.61 427
4184.76 430
4184.90 428
4185.05 422
4185.20 414
4185.35 403
4185.50 393
4185.65 383
4185.79 375
4185.94 371
4186.09 371
4186.24 374
4186.39 381
4186.54 389
4186.68 398
4186.83 406
4186.98 412
4187.13 416
4187.28 419
4187.43 422
4187.57 424
4187.72 428
4187.87 433
4188.02 439
4188.17 443
4188.32 447
4188.46 448
4188.61 447
4188.76 446
4188.91 445
4189.06 447
4189.21 453
4189.35 464
4189.50 479
4189.65 498
4189.80 518
4189.95 539
4190.10 560
4190.24 579
4190.39 598
4190.54 618
4190.69 640
4190.84 665
4190.99 693
4191.14 722
4191.28 751
4191.43 778
4191.58 802
4191.73 821
4191.88 836
4192.03 846
4192.17 854
4192.32 862
4192.47 869
4192.62 880
4192.77 894
4192.92 913
4193.06 935
4193.21 960
4193.36 986
4193.51 1009
4193.66 1029
4193.81 1044
4193.96 1053
4194.10 1054
4194.25 1049
4194.40 1038
4194.55 1021
4194.70 1001
4194.85 977
4194.99 950
4195.14 924
4195.29 897
4195.44 872
4195.59 849
4195.74 827
4195.89 807
4196.03 788
4196.18 770
4196.33 753
4196.48 736
4196.63 721
4196.78 709
4196.92 698
4197.07 689
4197.22 679
4197.37 667
4197.52 651
4197.67 630
4197.82 604
4197.96 576
4198.11 547
4198.26 521
4198.41 500
4198.56 483
4198.71 470
4198.86 460
4199.00 450
4199.15 438
4199.30 425
4199.45 412
4199.60 398
4199.75 387
4199.89 378
4200.04 371
4200.19 364
4200.34 356
4200.49 346
4200.64 333
4200.79 317
4200.93 298
4201.08 278
4201.23 258
4201.38 239
4201.53 222
4201.68 207
4201.83 198
4201.97 192
4202.12 191
4202.27 193
4202.42 196
4202.57 198
4202.72 200
4202.87 199
4203.02 195
4203.16 189
4203.31 182
4203.46 175
4203.61 169
4203.76 163
4203.91 157
4204.06 152
4204.20 147
4204.35 142
4204.50 139
4204.65 138
4204.80 140
4204.95 145
4205.10 153
4205.24 163
4205.39 172
4205.54 180
4205.69 185
4205.84 186
4205.99 183
4206.14 178
4206.28 171
4206.43 165
4206.58 160
4206.73 158
4206.88 159
4207.03 161
4207.18 164
4207.33 166
4207.47 167
4207.62 166
4207.77 163
4207.92 158
4208.07 150
4208.22 141
4208.37 129
4208.52 114
4208.66 98
4208.81 81
4208.96 66
4209.11 53
4209.26 43
4209.41 38
4209.56 38
4209.70 41
4209.85 48
4210.00 59
4210.15 71
4210.30 83
4210.45 95
4210.60 105
4210.75 111
4210.89 114
4211.04 113
4211.19 110
4211.34 106
4211.49 103
4211.64 102
4211.79 104
4211.94 108
4212.08 113
4212.23 120
4212.38 128
4212.53 136
4212.68 144
4212.83 152
4212.98 160
4213.13 167
4213.27 172
4213.42 176
4213.57 176
4213.72 173
4213.87 166
4214.02 157
4214.17 146
4214.32 133
4214.47 118
4214.61 104
4214.76 91
4214.91 80
4215.06 73
4215.21 68
4215.36 68
4215.51 71
4215.66 76
4215.80 82
4215.95 88
4216.10 93
4216.25 96
4216.40 99
4216.55 100
4216.70 100
4216.85 100
4217.00 99
4217.14 98
4217.29 96
4217.44 92
4217.59 86
4217.74 77
4217.89 64
4218.04 49
4218.19 33
4218.34 17
4218.48 3
4218.63 0
4218.78 0
4218.93 0
4219.08 0
4219.23 0
4219.38 1
4219.53 5
4219.68 8
4219.82 8
4219.97 7
4220.12 5
4220.27 4
4220.42 3
4220.57 3
4220.72 3
4220.87 2
4221.02 1
4221.16 0
4221.31 0
4221.46 0
4221.61 0
4221.76 0
4221.91 3
4222.06 6
4222.21 10
4222.36 13
4222.50 16
4222.65 20
4222.80 23
4222.95 28
4223.10 33
4223.25 38
4223.40 42
4223.55 44
4223.70 44
4223.85 41
4223.99 35
4224.14 29
4224.29 23
4224.44 19
4224.59 19
4224.74 22
4224.89 27
4225.04 34
4225.19 39
4225.34 42
4225.48 42
4225.63 38
4225.78 32
4225.93 25
4226.08 20
4226.23 16
4226.38 14
4226.53 14
4226.68 15
4226.83 16
4226.97 15
4227.12 12
4227.27 7
4227.42 3
4227.57 0
4227.72 0
4227.87 0
4228.02 0
4228.17 0
4228.32 0
4228.46 0
4228.61 0
4228.76 0
4228.91 4
4229.06 9
4229.21 15
4229.36 22
4229.51 28
4229.66 35
4229.81 42
4229.96 50
4230.10 58
4230.25 68
4230.40 79
4230.55 90
4230.70 102
4230.85 111
4231.00 116
4231.15 115
4231.30 110
4231.45 100
4231.60 87
4231.74 73
4231.89 61
4232.04 52
4232.19 50
4232.34 52
4232.49 59
4232.64 68
4232.79 79
4232.94 90
4233.09 101
4233.24 109
4233.39 117
4233.53 124
4233.68 129
4233.83 133
4233.98 135
4234.13 136
4234.28 135
4234.43 133
4234.58 131
4234.73 130
4234.88 129
4235.03 130
4235.17 130
4235.32 131
4235.47 132
4235.62 134
4235.77 137
4235.92 140
4236.07 144
4236.22 146
4236.37 145
4236.52 141
4236.67 131
4236.82 116
4236.97 99
4237.11 81
4237.26 65
4237.41 54
4237.56 50
4237.71 52
4237.86 60
4238.01 71
4238.16 83
4238.31 94
4238.46 102
4238.61 105
4238.76 105
4238.91 101
4239.05 96
4239.20 93
4239.35 91
4239.50 94
4239.65 100
4239.80 108
4239.95 117
4240.10 123
4240.25 125
4240.40 122
4240.55 116
4240.70 108
4240.85 101
4240.99 96
4241.14 96
4241.29 100
4241.44 107
4241.59 116
4241.74 124
4241.89 131
4242.04 135
4242.19 137
4242.34 137
4242.49 137
4242.64 137
4242.79 137
4242.94 138
4243.08 139
4243.23 139
4243.38 137
4243.53 135
4243.68 132
4243.83 129
4243.98 127
4244.13 126
4244.28 126
4244.43 128
4244.58 131
4244.73 135
4244.88 139
4245.03 142
4245.18 144
4245.32 144
4245.47 144
4245.62 143
4245.77 142
4245.92 142
4246.07 143
4246.22 146
4246.37 152
4246.52 160
4246.67 169
4246.82 177
4246.97 183
4247.12 185
4247.27 181
4247.42 171
4247.57 158
4247.71 143
4247.86 129
4248.01 118
4248.16 112
4248.31 109
4248.46 110
4248.61 111
4248.76 111
4248.91 110
4249.06 106
4249.21 102
4249.36 97
4249.51 94
4249.66 91
4249.81 89
4249.96 87
4250.11 85
4250.25 83
4250.40 81
4250.55 78
4250.70 75
4250.85 73
4251.00 73
4251.15 73
4251.30 74
4251.45 75
4251.60 77
4251.75 79
4251.90 82
4252.05 86
4252.20 89
4252.35 93
4252.50 96
4252.65 98
4252.80 98
4252.95 96
4253.09 92
4253.24 89
4253.39 86
4253.54 85
4253.69 86
4253.84 89
4253.99 94
4254.14 98
4254.29 102
4254.44 103
4254.59 101
4254.74 96
4254.89 89
4255.04 79
4255.19 70
4255.34 61
4255.49 56
4255.64 53
4255.79 54
4255.94 56
4256.08 60
4256.23 64
4256.38 67
4256.53 70
4256.68 73
4256.83 76
4256.98 81
4257.13 88
4257.28 97
4257.43 108
4257.58 119
4257.73 130
4257.88 138
4258.03 143
4258.18 146
4258.33 146
4258.48 146
4258.63 149
4258.78 156
4258.93 170
4259.08 190
4259.23 216
4259.38 244
4259.53 271
4259.67 296
4259.82 314
4259.97 326
4260.12 331
4260.27 330
4260.42 325
4260.57 318
4260.72 311
4260.87 303
4261.02 296
4261.17 289
4261.32 282
4261.47 272
4261.62 261
4261.77 248
4261.92 234
4262.07 219
4262.22 204
4262.37 189
4262.52 175
4262.67 161
4262.82 148
4262.97 135
4263.12 123
4263.27 113
4263.42 107
4263.57 103
4263.71 101
4263.86 101
4264.01 101
4264.16 101
4264.31 100
4264.46 98
4264.61 98
4264.76 99
4264.91 102
4265.06 106
4265.21 111
4265.36 116
4265.51 120
4265.66 123
4265.81 125
4265.96 128
4266.11 131
4266.26 134
4266.41 139
4266.56 142
4266.71 145
4266.86 146
4267.01 144
4267.16 140
4267.31 134
4267.46 125
4267.61 116
4267.76 105
4267.91 95
4268.06 86
4268.21 80
4268.36 77
4268.51 78
4268.66 84
4268.81 92
4268.96 104
4269.11 116
4269.25 127
4269.40 135
4269.55 140
4269.70 140
4269.85 137
4270.00 131
4270.15 123
4270.30 114
4270.45 106
4270.60 98
4270.75 92
4270.90 87
4271.05 83
4271.20 81
4271.35 81
4271.50 82
4271.65 84
4271.80 86
4271.95 87
4272.10 86
4272.25 83
4272.40 79
4272.55 74
4272.70 71
4272.85 69
4273.00 70
4273.15 73
4273.30 78
4273.45 84
4273.60 90
4273.75 94
4273.90 97
4274.05 98
4274.20 98
4274.35 98
4274.50 99
4274.65 101
4274.80 103
4274.95 105
4275.10 106
4275.25 103
4275.40 97
4275.55 87
4275.70 74
4275.85 59
4276.00 43
4276.15 29
4276.30 16
4276.45 6
4276.60 0
4276.75 0
4276.90 0
4277.05 0
4277.20 0
4277.35 0
4277.50 0
4277.65 0
4277.80 0
4277.95 7
4278.10 24
4278.25 43
4278.40 62
4278.55 78
4278.70 92
4278.85 103
4279.00 112
4279.15 118
4279.30 123
4279.45 128
4279.60 132
4279.75 134
4279.90 133
4280.05 129
4280.20 120
4280.35 108
4280.50 94
4280.65 81
4280.80 69
4280.95 62
4281.10 58
4281.25 57
4281.40 57
4281.55 58
4281.69 57
4281.84 56
4281.99 54
4282.14 55
4282.29 58
4282.44 66
4282.59 77
4282.74 91
4282.90 106
4283.05 120
4283.20 133
4283.35 143
4283.50 150
4283.65 155
4283.80 159
4283.95 163
4284.10 167
4284.25 171
4284.40 173
4284.55 174
4284.70 172
4284.85 167
4285.00 158
4285.15 148
4285.30 137
4285.45 127
4285.60 121
4285.75 119
4285.90 120
4286.05 124
4286.20 130
4286.35 136
4286.50 142
4286.65 146
4286.80 148
4286.95 148
4287.10 147
4287.25 145
4287.40 143
4287.55 141
4287.70 140
4287.85 139
4288.00 140
4288.15 141
4288.30 143
4288.45 147
4288.60 153
4288.75 161
4288.90 171
4289.05 182
4289.20 194
4289.35 204
4289.50 213
4289.65 219
4289.80 221
4289.95 222
4290.10 221
4290.25 219
4290.40 218
4290.55 218
4290.70 218
4290.85 217
4291.00 215
4291.15 211
4291.30 203
4291.45 192
4291.60 179
4291.75 166
4291.90 153
4292.05 144
4292.20 139
4292.35 139
4292.50 145
4292.65 154
4292.80 165
4292.95 175
4293.10 183
4293.25 186
4293.40 185
4293.55 179
4293.70 169
4293.85 157
4294.00 146
4294.15 137
4294.30 129
4294.45 124
4294.60 119
4294.75 115
4294.90 109
4295.05 102
4295.20 94
4295.36 86
4295.51 80
4295.66 77
4295.81 78
4295.96 82
4296.11 88
4296.26 95
4296.41 102
4296.56 108
4296.71 112
4296.86 116
4297.01 120
4297.16 125
4297.31 132
4297.46 141
4297.61 151
4297.76 162
4297.91 172
4298.06 178
4298.21 181
4298.36 178
4298.51 171
4298.66 161
4298.81 151
4298.96 142
4299.11 138
4299.26 138
4299.41 143
4299.56 151
4299.71 162
4299.86 173
4300.01 183
4300.16 189
4300.31 192
4300.46 191
4300.61 185
4300.77 176
4300.92 165
4301.07 151
4301.22 135
4301.37 119
4301.52 103
4301.67 89
4301.82 77
4301.97 67
4302.12 61
4302.27 56
4302.42 53
4302.57 52
4302.72 52
4302.87 52
4303.02 55
4303.17 58
4303.32 63
4303.47 68
4303.62 74
4303.77 79
4303.92 84
4304.07 87
4304.22 90
4304.37 93
4304.52 98
4304.67 106
4304.82 119
4304.98 137
4305.13 157
4305.28 180
4305.43 202
4305.58 220
4305.73 233
4305.88 241
4306.03 244
4306.18 243
4306.33 241
4306.48 241
4306.63 241
4306.78 244
4306.93 247
4307.08 251
4307.23 256
4307.38 261
4307.53 267
4307.68 276
4307.83 289
4307.98 307
4308.13 329
4308.28 354
4308.44 381
4308.59 407
4308.74 432
4308.89 455
4309.04 475
4309.19 493
4309.34 509
4309.49 522
4309.64 534
4309.79 543
4309.94 552
4310.09 562
4310.24 573
4310.39 588
4310.54 606
4310.69 627
4310.84 650
4310.99 671
4311.14 689
4311.29 701
4311.44 708
4311.60 711
4311.75 711
4311.90 710
4312.05 710
4312.20 710
4312.35 709
4312.50 707
4312.65 703
4312.80 697
4312.95 689
4313.10 680
4313.25 669
4313.40 658
4313.55 645
4313.70 629
4313.85 611
4314.00 591
4314.15 570
4314.31 549
4314.46 529
4314.61 511
4314.76 496
4314.91 482
4315.06 471
4315.21 459
4315.36 448
4315.51 438
4315.66 431
4315.81 428
4315.96 430
4316.11 436
4316.26 444
4316.41 453
4316.56 460
4316.71 461
4316.87 457
4317.02 445
4317.17 428
4317.32 406
4317.47 381
4317.62 355
4317.77 329
4317.92 305
4318.07 286
4318.22 271
4318.37 261
4318.52 257
4318.67 256
4318.82 257
4318.97 260
4319.12 261
4319.28 260
4319.43 256
4319.58 250
4319.73 242
4319.88 233
4320.03 224
4320.18 217
4320.33 210
4320.48 204
4320.63 200
4320.78 195
4320.93 191
4321.08 187
4321.23 183
4321.38 180
4321.54 180
4321.69 180
4321.84 183
4321.99 187
4322.14 191
4322.29 194
4322.44 196
4322.59 196
4322.74 196
4322.89 195
4323.04 195
4323.19 195
4323.34 195
4323.49 194
4323.65 191
4323.80 185
4323.95 178
4324.10 171
4324.25 165
4324.40 164
4324.55 166
4324.70 175
4324.85 188
4325.00 205
4325.15 223
4325.30 242
4325.45 259
4325.60 274
4325.76 285
4325.91 294
4326.06 300
4326.21 306
4326.36 310
4326.51 314
4326.66 316
4326.81 316
4326.96 312
4327.11 304
4327.26 291
4327.41 276
4327.56 258
4327.72 239
4327.87 221
4328.02 203
4328.17 187
4328.32 173
4328.47 161
4328.62 151
4328.77 144
4328.92 138
4329.07 135
4329.22 133
4329.37 131
4329.53 130
4329.68 128
4329.83 125
4329.98 120
4330.13 116
4330.28 110
4330.43 106
4330.58 103
4330.73 101
4330.88 100
4331.03 101
4331.18 102
4331.34 104
4331.49 105
4331.64 106
4331.79 107
4331.94 108
4332.09 110
4332.24 111
4332.39 110
4332.54 108
4332.69 105
4332.84 99
4333.00 93
4333.15 86
4333.30 79
4333.45 73
4333.60 68
4333.75 64
4333.90 60
4334.05 56
4334.20 53
4334.35 51
4334.50 51
4334.66 52
4334.81 55
4334.96 59
4335.11 61
4335.26 63
4335.41 62
4335.56 60
4335.71 56
4335.86 51
4336.01 46
4336.16 41
4336.32 37
4336.47 33
4336.62 29
4336.77 25
4336.92 20
4337.07 15
4337.22 11
4337.37 7
4337.52 5
4337.67 6
4337.82 9
4337.98 16
4338.13 24
4338.28 34
4338.43 44
4338.58 55
4338.73 65
4338.88 74
4339.03 82
4339.18 91
4339.33 100
4339.49 110
4339.64 117
4339.79 122
4339.94 123
4340.09 118
4340.24 108
4340.39 92
4340.54 74
4340.69 53
4340.84 34
4341.00 19
4341.15 7
4341.30 0
4341.45 0
4341.60 0
4341.75 0
4341.90 0
4342.05 0
4342.20 0
4342.36 0
4342.51 0
4342.66 0
4342.81 0
4342.96 3
4343.11 9
4343.26 17
4343.41 28
4343.56 42
4343.71 58
4343.87 75
4344.02 92
4344.17 106
4344.32 117
4344.47 123
4344.62 125
4344.77 124
4344.92 122
4345.07 119
4345.23 116
4345.38 115
4345.53 113
4345.68 111
4345.83 108
4345.98 106
4346.13 104
4346.28 102
4346.43 102
4346.59 102
4346.74 103
4346.89 103
4347.04 102
4347.19 97
4347.34 89
4347.49 79
4347.64 67
4347.79 55
4347.95 44
4348.10 37
4348.25 35
4348.40 37
4348.55 42
4348.70 50
4348.85 59
4349.00 69
4349.16 77
4349.31 84
4349.46 89
4349.61 93
4349.76 96
4349.91 97
4350.06 97
4350.21 94
4350.36 90
4350.52 85
4350.67 80
4350.82 77
4350.97 75
4351.12 77
4351.27 81
4351.42 87
4351.57 92
4351.73 98
4351.88 101
4352.03 102
4352.18 101
4352.33 98
4352.48 92
4352.63 85
4352.78 77
4352.94 70
4353.09 64
4353.24 59
4353.39 56
4353.54 54
4353.69 52
4353.84 49
4353.99 44
4354.15 37
4354.30 28
4354.45 19
4354.60 12
4354.75 9
4354.90 10
4355.05 15
4355.20 22
4355.36 31
4355.51 40
4355.66 46
4355.81 50
4355.96 52
4356.11 51
4356.26 48
4356.41 43
4356.57 38
4356.72 32
4356.87 26
4357.02 20
4357.17 17
4357.32 15
4357.47 14
4357.62 15
4357.78 17
4357.93 19
4358.08 19
4358.23 18
4358.38 15
4358.53 11
4358.68 4
4358.84 0
4358.99 0
4359.14 0
4359.29 0
4359.44 0
4359.59 0
4359.74 0
4359.89 1
4360.05 17
4360.20 36
4360.35 54
4360.50 70
4360.65 82
4360.80 90
4360.95 93
4361.11 93
4361.26 92
4361.41 92
4361.56 94
4361.71 98
4361.86 105
4362.01 113
4362.17 120
4362.32 125
4362.47 127
4362.62 126
4362.77 122
4362.92 118
4363.07 114
4363.23 113
4363.38 116
4363.53 123
4363.68 132
4363.83 142
4363.98 150
4364.13 156
4364.29 157
4364.44 157
4364.59 155
4364.74 156
4364.89 160
4365.04 169
4365.19 181
4365.35 197
4365.50 213
4365.65 228
4365.80 240
4365.95 248
4366.10 252
4366.25 252
4366.41 249
4366.56 244
4366.71 239
4366.86 233
4367.01 229
4367.16 227
4367.31 228
4367.47 231
4367.62 237
4367.77 244
4367.92 252
4368.07 260
4368.22 266
4368.38 270
4368.53 271
4368.68 268
4368.83 261
4368.98 250
4369.13 238
4369.28 223
4369.44 208
4369.59 192
4369.74 176
4369.89 160
4370.04 145
4370.19 130
4370.34 118
4370.50 108
4370.65 101
4370.80 98
4370.95 97
4371.10 98
4371.25 100
4371.41 102
4371.56 103
4371.71 104
4371.86 103
4372.01 102
4372.16 100
4372.32 99
4372.47 99
4372.62 99
4372.77 100
4372.92 101
4373.07 101
4373.22 100
4373.38 99
4373.53 97
4373.68 94
4373.83 91
4373.98 86
4374.13 79
4374.29 70
4374.44 59
4374.59 49
4374.74 40
4374.89 35
4375.04 33
4375.20 34
4375.35 39
4375.50 44
4375.65 50
4375.80 55
4375.95 58
4376.11 61
4376.26 63
4376.41 64
4376.56 63
4376.71 62
4376.86 60
4377.02 58
4377.17 56
4377.32 55
4377.47 56
4377.62 57
4377.77 60
4377.93 62
4378.08 64
4378.23 65
4378.38 66
4378.53 67
4378.68 67
4378.84 66
4378.99 63
4379.14 59
4379.29 53
4379.44 44
4379.59 34
4379.75 24
4379.90 15
4380.05 7
4380.20 2
4380.35 0
4380.50 0
4380.66 0
4380.81 0
4380.96 0
4381.11 0
4381.26 0
4381.41 0
4381.57 0
4381.72 0
4381.87 2
4382.02 4
4382.17 7
4382.32 10
4382.48 13
4382.63 14
4382.78 14
4382.93 12
4383.08 10
4383.24 7
4383.39 5
4383.54 4
4383.69 5
4383.84 7
4383.99 11
4384.15 17
4384.30 25
4384.45 34
4384.60 43
4384.75 52
4384.90 60
4385.06 65
4385.21 67
4385.36 67
4385.51 65
4385.66 64
4385.82 63
4385.97 64
4386.12 66
4386.27 70
4386.42 73
4386.57 77
4386.73 81
4386.88 85
4387.03 90
4387.18 95
4387.33 101
4387.49 107
4387.64 114
4387.79 119
4387.94 123
4388.09 125
4388.24 126
4388.40 125
4388.55 123
4388.70 118
4388.85 112
4389.00 105
4389.16 98
4389.31 92
4389.46 88
4389.61 86
4389.76 85
4389.92 85
4390.07 85
4390.22 84
4390.37 82
4390.52 78
4390.67 74
4390.83 70
4390.98 69
4391.13 71
4391.28 77
4391.43 86
4391.59 96
4391.74 104
4391.89 109
4392.04 109
4392.19 104
4392.35 95
4392.50 84
4392.65 73
4392.80 63
4392.95 56
4393.11 53
4393.26 52
4393.41 54
4393.56 58
4393.71 64
4393.87 71
4394.02 78
4394.17 84
4394.32 87
4394.47 87
4394.62 83
4394.78 77
4394.93 69
4395.08 61
4395.23 53
4395.38 47
4395.54 43
4395.69 40
4395.84 40
4395.99 41
4396.14 45
4396.30 52
4396.45 63
4396.60 75
4396.75 87
4396.90 97
4397.06 103
4397.21 102
4397.36 96
4397.51 85
4397.66 70
4397.82 55
4397.97 41
4398.12 28
4398.27 17
4398.42 8
4398.58 2
4398.73 0
4398.88 0
4399.03 0
4399.18 0
4399.34 0
4399.49 0
4399.64 0
4399.79 0
4399.95 0
4400.10 3
4400.25 15
4400.40 28
4400.55 43
4400.71 56
4400.86 66
4401.01 73
4401.16 77
4401.31 80
4401.47 83
4401.62 89
4401.77 97
4401.92 107
4402.07 119
4402.23 130
4402.38 140
4402.53 148
4402.68 155
4402.83 162
4402.99 170
4403.14 179
4403.29 188
4403.44 196
4403.60 201
4403.75 201
4403.90 197
4404.05 189
4404.20 179
4404.36 168
4404.51 155
4404.66 143
4404.81 132
4404.96 121
4405.12 111
4405.27 104
4405.42 100
4405.57 101
4405.72 107
4405.88 116
4406.03 127
4406.18 140
4406.33 151
4406.49 161
4406.64 168
4406.79 173
4406.94 176
4407.09 177
4407.25 176
4407.40 173
4407.55 168
4407.70 161
4407.86 155
4408.01 148
4408.16 142
4408.31 137
4408.46 135
4408.62 135
4408.77 136
4408.92 136
4409.07 136
4409.23 136
4409.38 135
4409.53 134
4409.68 133
4409.83 134
4409.99 137
4410.14 143
4410.29 149
4410.44 156
4410.60 164
4410.75 172
4410.90 179
4411.05 185
4411.20 189
4411.36 190
4411.51 189
4411.66 186
4411.81 180
4411.97 174
4412.12 169
4412.27 165
4412.42 163
4412.57 164
4412.73 168
4412.88 175
4413.03 185
4413.18 196
4413.34 209
4413.49 221
4413.64 230
4413.79 235
4413.95 235
4414.10 231
4414.25 223
4414.40 214
4414.55 206
4414.71 200
4414.86 198
4415.01 199
4415.16 203
4415.32 209
4415.47 216
4415.62 222
4415.77 228
4415.93 234
4416.08 241
4416.23 247
4416.38 252
4416.53 255
4416.69 254
4416.84 248
4416.99 236
4417.14 222
4417.30 206
4417.45 192
4417.60 182
4417.75 177
4417.91 178
4418.06 183
4418.21 190
4418.36 197
4418.52 203
4418.67 206
4418.82 205
4418.97 202
4419.12 196
4419.28 189
4419.43 182
4419.58 177
4419.73 173
4419.89 172
4420.04 173
4420.19 175
4420.34 177
4420.50 177
4420.65 175
4420.80 169
4420.95 161
4421.11 151
4421.26 139
4421.41 128
4421.56 118
4421.72 109
4421.87 103
4422.02 98
4422.17 96
4422.33 96
4422.48 97
4422.63 100
4422.78 105
4422.93 109
4423.09 113
4423.24 114
4423.39 114
4423.54 111
4423.70 105
4423.85 97
4424.00 87
4424.15 78
4424.31 70
4424.46 63
4424.61 58
4424.76 54
4424.92 53
4425.07 54
4425.22 56
4425.37 60
4425.53 64
4425.68 69
4425.83 74
4425.98 77
4426.14 80
4426.29 83
4426.44 86
4426.59 89
4426.75 95
4426.90 101
4427.05 107
4427.20 111
4427.36 113
4427.51 110
4427.66 103
4427.81 93
4427.97 82
4428.12 70
4428.27 60
4428.42 52
4428.58 46
4428.73 41
4428.88 38
4429.04 37
4429.19 36
4429.34 36
4429.49 37
4429.65 39
4429.80 40
4429.95 39
4430.10 37
4430.26 34
4430.41 29
4430.56 24
4430.71 19
4430.87 17
4431.02 16
4431.17 18
4431.32 22
4431.48 27
4431.63 34
4431.78 40
4431.93 44
4432.09 47
4432.24 46
4432.39 42
4432.54 35
4432.70 25
4432.85 14
4433.00 5
4433.16 0
4433.31 0
4433.46 0
4433.61 0
4433.77 1
4433.92 6
4434.07 11
4434.22 17
4434.38 22
4434.53 27
4434.68 31
4434.83 33
4434.99 33
4435.14 30
4435.29 24
4435.44 17
4435.60 9
4435.75 2
4435.90 0
4436.06 0
4436.21 0
4436.36 0
4436.51 0
4436.67 1
4436.82 4
4436.97 6
4437.12 8
4437.28 10
4437.43 12
4437.58 13
4437.73 13
4437.89 11
4438.04 8
4438.19 3
4438.35 0
4438.50 0
4438.65 0
4438.80 0
4438.96 0
4439.11 0
4439.26 0
4439.41 8
4439.57 21
4439.72 35
4439.87 48
4440.03 61
4440.18 72
4440.33 83
4440.48 91
4440.64 98
4440.79 101
4440.94 101
4441.10 98
4441.25 91
4441.40 82
4441.55 71
4441.71 58
4441.86 46
4442.01 34
4442.16 24
4442.32 16
4442.47 11
4442.62 10
4442.78 12
4442.93 15
4443.08 19
4443.23 22
4443.39 23
4443.54 21
4443.69 17
4443.85 11
4444.00 5
4444.15 0
4444.30 0
4444.46 0
4444.61 0
4444.76 0
4444.92 0
4445.07 0
4445.22 0
4445.37 0
4445.53 9
4445.68 19
4445.83 28
4445.98 34
4446.14 37
4446.29 37
4446.44 33
4446.60 27
4446.75 19
4446.90 12
4447.05 6
4447.21 1
4447.36 0
4447.51 0
4447.67 0
4447.82 0
4447.97 0
4448.12 0
4448.28 0
4448.43 2
4448.58 5
4448.74 11
4448.89 20
4449.04 30
4449.20 42
4449.35 54
4449.50 65
4449.65 75
4449.81 83
4449.96 88
4450.11 91
4450.27 91
4450.42 88
4450.57 81
4450.72 71
4450.88 59
4451.03 45
4451.18 32
4451.34 22
4451.49 14
4451.64 12
4451.79 13
4451.95 18
4452.10 27
4452.25 38
4452.41 52
4452.56 67
4452.71 83
4452.87 99
4453.02 114
4453.17 127
4453.32 137
4453.48 144
4453.63 148
4453.78 151
4453.94 151
4454.09 149
4454.24 145
4454.40 139
4454.55 130
4454.70 120
4454.85 108
4455.01 97
4455.16 87
4455.31 79
4455.47 74
4455.62 72
4455.77 72
4455.93 73
4456.08 76
4456.23 79
4456.38 83
4456.54 86
4456.69 87
4456.84 84
4457.00 77
4457.15 67
4457.30 53
4457.46 38
4457.61 24
4457.76 11
4457.91 2
4458.07 0
4458.22 0
4458.37 0
4458.53 0
4458.68 7
4458.83 14
4458.99 21
4459.14 25
4459.29 26
4459.45 23
4459.60 16
4459.75 8
4459.90 0
4460.06 0
4460.21 0
4460.36 0
4460.52 0
4460.67 0
4460.82 0
4460.98 0
4461.13 0
4461.28 7
4461.44 19
4461.59 31
4461.74 42
4461.90 50
4462.05 55
4462.20 57
4462.35 56
4462.51 55
4462.66 55
4462.81 56
4462.97 58
4463.12 60
4463.27 63
4463.43 65
4463.58 65
4463.73 66
4463.89 65
4464.04 65
4464.19 65
4464.35 67
4464.50 69
4464.65 71
4464.80 72
4464.96 71
4465.11 69
4465.26 64
4465.42 58
4465.57 50
4465.72 42
4465.88 34
4466.03 26
4466.18 19
4466.34 14
4466.49 10
4466.64 9
4466.80 11
4466.95 14
4467.10 21
4467.26 29
4467.41 38
4467.56 47
4467.72 56
4467.87 65
4468.02 74
4468.18 82
4468.33 90
4468.48 98
4468.64 106
4468.79 114
4468.94 121
4469.09 127
4469.25 130
4469.40 131
4469.55 129
4469.71 125
4469.86 118
4470.01 109
4470.17 98
4470.32 86
4470.47 73
4470.63 59
4470.78 45
4470.93 33
4471.09 23
4471.24 16
4471.39 13
4471.55 14
4471.70 17
4471.85 23
4472.01 29
4472.16 35
4472.31 40
4472.47 43
4472.62 45
4472.77 46
4472.93 46
4473.08 47
4473.23 49
4473.39 50
4473.54 52
4473.69 52
4473.85 52
4474.00 49
4474.15 45
4474.31 42
4474.46 39
4474.61 38
4474.77 40
4474.92 44
4475.07 50
4475.23 58
4475.38 66
4475.53 73
4475.69 80
4475.84 85
4475.99 88
4476.15 90
4476.30 89
4476.45 87
4476.61 83
4476.76 79
4476.91 74
4477.07 70
4477.22 67
4477.37 65
4477.53 62
4477.68 58
4477.83 52
4477.99 45
4478.14 37
4478.29 28
4478.45 21
4478.60 15
4478.75 11
4478.91 9
4479.06 8
4479.21 7
4479.37 7
4479.52 6
4479.67 6
4479.83 6
4479.98 7
4480.14 8
4480.29 10
4480.44 11
4480.60 11
4480.75 9
4480.90 7
4481.06 3
4481.21 0
4481.36 0
4481.52 0
4481.67 0
4481.82 0
4481.98 0
4482.13 0
4482.28 0
4482.44 0
4482.59 3
4482.74 5
4482.90 6
4483.05 8
4483.20 11
4483.36 15
4483.51 21
4483.66 28
4483.82 36
4483.97 43
4484.13 48
4484.28 51
4484.43 53
4484.59 53
4484.74 54
4484.89 56
4485.05 58
4485.20 60
4485.35 61
4485.51 61
4485.66 59
4485.81 56
4485.97 53
4486.12 51
4486.27 51
4486.43 54
4486.58 60
4486.74 68
4486.89 77
4487.04 87
4487.20 96
4487.35 104
4487.50 111
4487.66 117
4487.81 122
4487.96 125
4488.12 127
4488.27 129
4488.42 130
4488.58 130
4488.73 131
4488.89 132
4489.04 134
4489.19 136
4489.35 138
4489.50 140
4489.65 141
4489.81 140
4489.96 137
4490.11 132
4490.27 126
4490.42 117
4490.57 106
4490.73 95
4490.88 84
4491.04 73
4491.19 65
4491.34 60
4491.50 58
4491.65 60
4491.80 65
4491.96 74
4492.11 85
4492.26 96
4492.42 105
4492.57 112
4492.73 116
4492.88 117
4493.03 115
4493.19 113
4493.34 111
4493.49 111
4493.65 113
4493.80 117
4493.95 123
4494.11 128
4494.26 132
4494.42 134
4494.57 131
4494.72 126
4494.88 118
4495.03 108
4495.18 99
4495.34 92
4495.49 88
4495.65 87
4495.80 90
4495.95 96
4496.11 103
4496.26 111
4496.41 118
4496.57 125
4496.72 131
4496.88 134
4497.03 135
4497.18 134
4497.34 130
4497.49 125
4497.64 117
4497.80 109
4497.95 100
4498.11 91
4498.26 82
4498.41 73
4498.57 65
4498.72 59
4498.87 56
4499.03 55
4499.18 56
4499.34 59
4499.49 64
4499.64 69
4499.80 73
4499.95 76
4500.10 78
4500.26 78
4500.41 78
4500.57 77
4500.72 76
4500.87 77
4501.03 79
4501.18 82
4501.33 85
4501.49 87
4501.64 87
4501.80 84
4501.95 80
4502.10 74
4502.26 70
4502.41 69
4502.56 71
4502.72 79
4502.87 91
4503.03 106
4503.18 122
4503.33 138
4503.49 153
4503.64 165
4503.80 175
4503.95 184
4504.10 193
4504.26 200
4504.41 206
4504.56 209
4504.72 208
4504.87 203
4505.03 195
4505.18 183
4505.33 170
4505.49 157
4505.64 144
4505.80 132
4505.95 122
4506.10 113
4506.26 106
4506.41 102
4506.56 101
4506.72 103
4506.87 108
4507.03 116
4507.18 127
4507.33 139
4507.49 152
4507.64 167
4507.80 183
4507.95 199
4508.10 216
4508.26 231
4508.41 244
4508.57 254
4508.72 261
4508.87 265
4509.03 267
4509.18 268
4509.34 270
4509.49 271
4509.64 273
4509.80 276
4509.95 279
4510.10 283
4510.26 288
4510.41 296
4510.57 305
4510.72 316
4510.87 330
4511.03 345
4511.18 360
4511.34 374
4511.49 386
4511.64 394
4511.80 398
4511.95 399
4512.11 398
4512.26 398
4512.41 399
4512.57 403
4512.72 409
4512.88 417
4513.03 424
4513.18 428
4513.34 428
4513.49 426
4513.65 421
4513.80 416
4513.95 412
4514.11 411
4514.26 413
4514.42 417
4514.57 422
4514.72 427
4514.88 432
4515.03 436
4515.19 440
4515.34 443
4515.49 446
4515.65 449
4515.80 451
4515.96 450
4516.11 447
4516.26 440
4516.42 430
4516.57 417
4516.73 404
4516.88 393
4517.04 385
4517.19 383
4517.34 385
4517.50 392
4517.65 402
4517.81 412
4517.96 421
4518.11 427
4518.27 431
4518.42 433
4518.58 434
4518.73 433
4518.88 432
4519.04 431
4519.19 429
4519.35 427
4519.50 425
4519.65 425
4519.81 427
4519.96 432
4520.12 439
4520.27 449
4520.43 461
4520.58 476
4520.73 492
4520.89 509
4521.04 526
4521.20 542
4521.35 555
4521.50 562
4521.66 564
4521.81 561
4521.97 553
4522.12 542
4522.28 531
4522.43 521
4522.58 515
4522.74 512
4522.89 514
4523.05 521
4523.20 533
4523.35 550
4523.51 573
4523.66 602
4523.82 635
4523.97 671
4524.13 709
4524.28 748
4524.43 784
4524.59 817
4524.74 847
4524.90 874
4525.05 899
4525.20 922
4525.36 947
4525.51 975
4525.67 1009
4525.82 1051
4525.98 1100
4526.13 1158
4526.28 1224
4526.44 1296
4526.59 1375
4526.75 1457
4526.90 1541
4527.06 1626
4527.21 1711
4527.36 1796
4527.52 1882
4527.67 1969
4527.83 2059
4527.98 2152
4528.13 2248
4528.29 2348
4528.44 2447
4528.60 2547
4528.75 2643
4528.91 2735
4529.06 2823
4529.21 2907
4529.37 2989
4529.52 3069
4529.68 3151
4529.83 3233
4529.99 3316
4530.14 3398
4530.29 3479
4530.45 3556
4530.60 3627
4530.76 3691
4530.91 3747
4531.07 3794
4531.22 3832
4531.37 3861
4531.53 3881
4531.68 3890
4531.84 3887
4531.99 3872
4532.15 3844
4532.30 3803
4532.46 3749
4532.61 3685
4532.76 3614
4532.92 3539
4533.07 3465
4533.23 3392
4533.38 3323
4533.54 3258
4533.69 3198
4533.84 3142
4534.00 3089
4534.15 3038
4534.31 2988
4534.46 2938
4534.62 2888
4534.77 2839
4534.92 2792
4535.08 2747
4535.23 2703
4535.39 2661
4535.54 2615
4535.70 2565
4535.85 2508
4536.01 2443
4536.16 2371
4536.31 2294
4536.47 2218
4536.62 2145
4536.78 2079
4536.93 2020
4537.09 1969
4537.24 1923
4537.39 1881
4537.55 1839
4537.70 1796
4537.86 1750
4538.01 1701
4538.17 1650
4538.32 1597
4538.48 1547
4538.63 1499
4538.78 1456
4538.94 1419
4539.09 1388
4539.25 1362
4539.40 1339
4539.56 1318
4539.71 1296
4539.87 1273
4540.02 1248
4540.17 1220
4540.33 1190
4540.48 1158
4540.64 1124
4540.79 1089
4540.95 1053
4541.10 1018
4541.26 986
4541.41 956
4541.57 929
4541.72 905
4541.87 883
4542.03 861
4542.18 838
4542.34 812
4542.49 782
4542.65 751
4542.80 720
4542.96 692
4543.11 669
4543.26 652
4543.42 641
4543.57 635
4543.73 630
4543.88 625
4544.04 618
4544.19 609
4544.35 598
4544.50 586
4544.66 576
4544.81 566
4544.96 558
4545.12 549
4545.27 539
4545.43 526
4545.58 511
4545.74 494
4545.89 476
4546.05 457
4546.20 439
4546.36 421
4546.51 404
4546.66 385
4546.82 366
4546.97 347
4547.13 328
4547.28 310
4547.44 293
4547.59 279
4547.75 266
4547.90 256
4548.06 248
4548.21 242
4548.36 241
4548.52 243
4548.67 250
4548.83 259
4548.98 270
4549.14 281
4549.29 289
4549.45 292
4549.60 290
4549.76 282
4549.91 270
4550.07 256
4550.22 242
4550.37 231
4550.53 224
4550.68 221
4550.84 222
4550.99 225
4551.15 229
4551.30 232
4551.46 233
4551.61 231
4551.77 227
4551.92 221
4552.08 214
4552.23 207
4552.39 200
4552.54 194
4552.69 189
4552.85 185
4553.00 181
4553.16 176
4553.31 169
4553.47 160
4553.62 150
4553.78 138
4553.93 127
4554.09 118
4554.24 114
4554.40 114
4554.55 119
4554.71 128
4554.86 138
4555.02 147
4555.17 155
4555.32 161
4555.48 165
4555.63 168
4555.79 172
4555.94 177
4556.10 183
4556.25 190
4556.41 195
4556.56 198
4556.72 198
4556.87 192
4557.03 182
4557.18 169
4557.34 152
4557.49 135
4557.65 118
4557.80 103
4557.96 91
4558.11 82
4558.26 77
4558.42 74
4558.57 73
4558.73 73
4558.88 74
4559.04 75
4559.19 76
4559.35 79
4559.50 85
4559.66 93
4559.81 103
4559.97 115
4560.12 128
4560.28 140
4560.43 151
4560.59 159
4560.74 165
4560.90 167
4561.05 166
4561.21 163
4561.36 157
4561.52 149
4561.67 140
4561.83 128
4561.98 116
4562.13 104
4562.29 93
4562.44 83
4562.60 76
4562.75 71
4562.91 68
4563.06 66
4563.22 65
4563.37 64
4563.53 63
4563.68 60
4563.84 57
4563.99 54
4564.15 52
4564.30 51
4564.46 51
4564.61 54
4564.77 59
4564.92 65
4565.08 72
4565.23 80
4565.39 88
4565.54 95
4565.70 102
4565.85 107
4566.01 112
4566.16 115
4566.32 117
4566.47 118
4566.63 118
4566.78 118
4566.94 117
4567.09 117
4567.25 116
4567.40 115
4567.56 113
4567.71 111
4567.87 107
4568.02 104
4568.18 102
4568.33 100
4568.49 100
4568.64 102
4568.80 103
4568.95 106
4569.10 107
4569.26 108
4569.41 108
4569.57 107
4569.72 105
4569.88 102
4570.03 99
4570.19 95
4570.34 91
4570.50 87
4570.65 83
4570.81 81
4570.96 80
4571.12 82
4571.27 85
4571.43 90
4571.58 97
4571.74 103
4571.89 108
4572.05 111
4572.20 112
4572.36 112
4572.51 110
4572.67 107
4572.82 105
4572.98 103
4573.13 100
4573.29 95
4573.44 87
4573.60 76
4573.75 61
4573.91 43
4574.06 23
4574.22 5
4574.37 0
4574.53 0
4574.68 0
4574.84 0
4575.00 0
4575.15 0
4575.31 0
4575.46 0
4575.62 8
4575.77 15
4575.93 21
4576.08 26
4576.24 30
4576.39 34
4576.55 39
4576.70 47
4576.86 58
4577.01 71
4577.17 87
4577.32 102
4577.48 117
4577.63 129
4577.79 137
4577.94 142
4578.10 146
4578.25 148
4578.41 151
4578.56 156
4578.72 164
4578.87 174
4579.03 186
4579.18 197
4579.34 207
4579.49 214
4579.65 217
4579.80 217
4579.96 214
4580.11 210
4580.27 206
4580.42 204
4580.58 203
4580.73 205
4580.89 210
4581.04 216
4581.20 223
4581.35 229
4581.51 233
4581.66 235
4581.82 236
4581.98 236
4582.13 238
4582.29 243
4582.44 252
4582.60 265
4582.75 280
4582.91 295
4583.06 307
4583.22 315
4583.37 318
4583.53 316
4583.68 310
4583.84 303
4583.99 295
4584.15 287
4584.30 279
4584.46 271
4584.61 262
4584.77 254
4584.92 245
4585.08 238
4585.23 232
4585.39 230
4585.54 231
4585.70 237
4585.86 247
4586.01 261
4586.17 277
4586.32 293
4586.48 307
4586.63 316
4586.79 320
4586.94 317
4587.10 310
4587.25 298
4587.41 285
4587.56 272
4587.72 259
4587.87 247
4588.03 237
4588.18 227
4588.34 218
4588.49 209
4588.65 200
4588.81 192
4588.96 183
4589.12 173
4589.27 162
4589.43 150
4589.58 139
4589.74 128
4589.89 119
4590.05 111
4590.20 105
4590.36 101
4590.51 98
4590.67 97
4590.82 96
4590.98 96
4591.13 97
4591.29 98
4591.45 99
4591.60 101
4591.76 101
4591.91 101
4592.07 98
4592.22 95
4592.38 90
4592.53 83
4592.69 75
4592.84 67
4593.00 59
4593.15 53
4593.31 47
4593.47 44
4593.62 43
4593.78 44
4593.93 46
4594.09 50
4594.24 53
4594.40 56
4594.55 57
4594.71 55
4594.86 50
4595.02 41
4595.17 29
4595.33 16
4595.49 3
4595.64 0
4595.80 0
4595.95 0
4596.11 0
4596.26 0
4596.42 0
4596.57 0
4596.73 2
4596.88 8
4597.04 13
4597.19 17
4597.35 20
4597.51 22
4597.66 23
4597.82 23
4597.97 22
4598.13 19
4598.28 17
4598.44 14
4598.59 10
4598.75 7
4598.90 3
4599.06 0
4599.22 0
4599.37 0
4599.53 0
4599.68 0
4599.84 0
4599.99 0
4600.15 0
4600.30 3
4600.46 10
4600.61 17
4600.77 22
4600.93 25
4601.08 26
4601.24 26
4601.39 24
4601.55 22
4601.70 21
4601.86 21
4602.01 23
4602.17 27
4602.33 33
4602.48 39
4602.64 46
4602.79 53
4602.95 58
4603.10 61
4603.26 61
4603.41 58
4603.57 52
4603.72 45
4603.88 38
4604.04 33
4604.19 29
4604.35 28
4604.50 29
4604.66 32
4604.81 34
4604.97 35
4605.12 36
4605.28 36
4605.44 37
4605.59 38
4605.75 40
4605.90 42
4606.06 44
4606.21 46
4606.37 46
4606.53 46
4606.68 47
4606.84 47
4606.99 49
4607.15 51
4607.30 54
4607.46 57
4607.61 59
4607.77 59
4607.93 58
4608.08 56
4608.24 52
4608.39 48
4608.55 43
4608.70 40
4608.86 38
4609.01 40
4609.17 44
4609.33 52
4609.48 63
4609.64 75
4609.79 88
4609.95 99
4610.10 109
4610.26 116
4610.42 121
4610.57 122
4610.73 120
4610.88 116
4611.04 109
4611.19 101
4611.35 92
4611.51 81
4611.66 71
4611.82 62
4611.97 53
4612.13 45
4612.28 38
4612.44 33
4612.60 28
4612.75 24
4612.91 20
4613.06 15
4613.22 11
4613.37 7
4613.53 3
4613.68 1
4613.84 0
4614.00 1
4614.15 2
4614.31 5
4614.46 9
4614.62 12
4614.77 15
4614.93 17
4615.09 18
4615.24 18
4615.40 17
4615.55 14
4615.71 11
4615.87 8
4616.02 6
4616.18 5
4616.33 5
4616.49 7
4616.64 8
4616.80 9
4616.96 9
4617.11 9
4617.27 7
4617.42 3
4617.58 0
4617.73 0
4617.89 0
4618.05 0
4618.20 0
4618.36 0
4618.51 0
4618.67 0
4618.82 2
4618.98 8
4619.14 15
4619.29 23
4619.45 31
4619.60 37
4619.76 42
4619.92 44
4620.07 44
4620.23 43
4620.38 42
4620.54 42
4620.69 45
4620.85 49
4621.01 55
4621.16 62
4621.32 67
4621.47 72
4621.63 76
4621.79 78
4621.94 80
4622.10 82
4622.25 83
4622.41 82
4622.56 77
4622.72 70
4622.88 58
4623.03 43
4623.19 27
4623.34 10
4623.50 0
4623.66 0
4623.81 0
4623.97 0
4624.12 0
4624.28 1
4624.44 13
4624.59 24
4624.75 33
4624.90 37
4625.06 37
4625.21 33
4625.37 28
4625.53 22
4625.68 18
4625.84 16
4625.99 16
4626.15 17
4626.31 18
4626.46 18
4626.62 15
4626.77 10
4626.93 5
4627.09 0
4627.24 0
4627.40 1
4627.55 9
4627.71 22
4627.87 40
4628.02 61
4628.18 83
4628.33 104
4628.49 123
4628.65 139
4628.80 150
4628.96 158
4629.11 164
4629.27 168
4629.42 173
4629.58 178
4629.74 183
4629.89 189
4630.05 193
4630.20 195
4630.36 195
4630.52 191
4630.67 184
4630.83 174
4630.98 163
4631.14 152
4631.30 142
4631.45 133
4631.61 126
4631.76 119
4631.92 113
4632.08 108
4632.23 102
4632.39 98
4632.54 95
4632.70 95
4632.86 98
4633.01 101
4633.17 103
4633.33 104
4633.48 101
4633.64 95
4633.79 86
4633.95 77
4634.11 68
4634.26 61
4634.42 58
4634.57 58
4634.73 61
4634.89 65
4635.04 70
4635.20 75
4635.35 81
4635.51 88
4635.67 95
4635.82 103
4635.98 111
4636.13 117
4636.29 121
4636.45 122
4636.60 120
4636.76 113
4636.91 104
4637.07 95
4637.23 85
4637.38 76
4637.54 70
4637.70 67
4637.85 65
4638.01 64
4638.16 63
4638.32 60
4638.48 56
4638.63 51
4638.79 46
4638.94 41
4639.10 37
4639.26 36
4639.41 36
4639.57 39
4639.72 43
4639.88 48
4640.04 53
4640.19 57
4640.35 60
4640.51 60
4640.66 58
4640.82 56
4640.97 53
4641.13 52
4641.29 53
4641.44 56
4641.60 61
4641.76 65
4641.91 68
4642.07 69
4642.22 66
4642.38 61
4642.54 53
4642.69 44
4642.85 35
4643.00 29
4643.16 24
4643.32 23
4643.47 27
4643.63 34
4643.79 44
4643.94 57
4644.10 69
4644.25 81
4644.41 91
4644.57 98
4644.72 103
4644.88 106
4645.04 108
4645.19 110
4645.35 112
4645.50 112
4645.66 110
4645.82 105
4645.97 99
4646.13 92
4646.29 85
4646.44 81
4646.60 80
4646.75 84
4646.91 91
4647.07 102
4647.22 113
4647.38 124
4647.54 133
4647.69 140
4647.85 144
4648.00 144
4648.16 142
4648.32 138
4648.47 132
4648.63 125
4648.79 118
4648.94 112
4649.10 108
4649.25 105
4649.41 104
4649.57 105
4649.72 106
4649.88 107
4650.04 107
4650.19 107
4650.35 105
4650.51 103
4650.66 100
4650.82 97
4650.97 94
4651.13 93
4651.29 94
4651.44 96
4651.60 101
4651.76 109
4651.91 119
4652.07 130
4652.23 139
4652.38 147
4652.54 150
4652.69 149
4652.85 145
4653.01 137
4653.16 128
4653.32 118
4653.48 109
4653.63 101
4653.79 95
4653.95 90
4654.10 87
4654.26 83
4654.41 79
4654.57 74
4654.73 69
4654.88 63
4655.04 57
4655.20 51
4655.35 48
4655.51 46
4655.67 46
4655.82 47
4655.98 48
4656.14 51
4656.29 52
4656.45 53
4656.60 51
4656.76 48
4656.92 44
4657.07 37
4657.23 31
4657.39 24
4657.54 18
4657.70 14
4657.86 11
4658.01 9
4658.17 8
4658.33 6
4658.48 5
4658.64 3
4658.79 1
4658.95 0
4659.11 0
4659.26 0
4659.42 0
4659.58 0
4659.73 0
4659.89 0
4660.05 0
4660.20 11
4660.36 26
4660.52 42
4660.67 57
4660.83 69
4660.99 74
4661.14 74
4661.30 67
4661.45 56
4661.61 44
4661.77 33
4661.92 25
4662.08 21
4662.24 19
4662.39 19
4662.55 20
4662.71 20
4662.86 19
4663.02 18
4663.18 18
4663.33 20
4663.49 25
4663.65 34
4663.80 46
4663.96 63
4664.12 82
4664.27 102
4664.43 123
4664.59 143
4664.74 160
4664.90 174
4665.06 183
4665.21 188
4665.37 189
4665.53 186
4665.68 181
4665.84 175
4666.00 168
4666.15 162
4666.31 157
4666.46 155
4666.62 156
4666.78 162
4666.93 172
4667.09 185
4667.25 201
4667.40 215
4667.56 225
4667.72 230
4667.87 228
4668.03 222
4668.19 214
4668.34 206
4668.50 203
4668.66 206
4668.81 215
4668.97 229
4669.13 244
4669.28 257
4669.44 266
4669.60 268
4669.75 263
4669.91 253
4670.07 238
4670.22 220
4670.38 202
4670.54 184
4670.69 169
4670.85 156
4671.01 147
4671.16 141
4671.32 140
4671.48 142
4671.63 146
4671.79 150
4671.95 152
4672.10 152
4672.26 149
4672.42 143
4672.57 137
4672.73 132
4672.89 130
4673.04 132
4673.20 137
4673.36 147
4673.51 158
4673.67 170
4673.83 181
4673.98 189
4674.14 193
4674.30 194
4674.45 190
4674.61 184
4674.77 176
4674.92 169
4675.08 163
4675.24 159
4675.40 159
4675.55 161
4675.71 166
4675.87 173
4676.02 179
4676.18 184
4676.34 187
4676.49 188
4676.65 187
4676.81 185
4676.96 181
4677.12 178
4677.28 176
4677.43 175
4677.59 175
4677.75 174
4677.90 173
4678.06 172
4678.22 172
4678.37 172
4678.53 175
4678.69 183
4678.84 194
4679.00 208
4679.16 223
4679.31 236
4679.47 244
4679.63 246
4679.79 240
4679.94 226
4680.10 205
4680.26 181
4680.41 156
4680.57 132
4680.73 111
4680.88 94
4681.04 81
4681.20 73
4681.35 68
4681.51 65
4681.67 63
4681.82 61
4681.98 59
4682.14 57
4682.29 55
4682.45 54
4682.61 54
4682.77 56
4682.92 60
4683.08 65
4683.24 71
4683.39 77
4683.55 84
4683.71 90
4683.86 96
4684.02 103
4684.18 111
4684.33 118
4684.49 124
4684.65 129
4684.80 131
4684.96 128
4685.12 123
4685.28 113
4685.43 102
4685.59 89
4685.75 77
4685.90 66
4686.06 58
4686.22 52
4686.37 49
4686.53 50
4686.69 53
4686.84 58
4687.00 63
4687.16 67
4687.32 69
4687.47 69
4687.63 68
4687.79 66
4687.94 64
4688.10 64
4688.26 64
4688.41 64
4688.57 64
4688.73 64
4688.89 63
4689.04 61
4689.20 59
4689.36 57
4689.51 57
4689.67 58
4689.83 60
4689.98 62
4690.14 64
4690.30 65
4690.46 64
4690.61 62
4690.77 57
4690.93 52
4691.08 45
4691.24 40
4691.40 36
4691.55 35
4691.71 38
4691.87 45
4692.03 56
4692.18 69
4692.34 83
4692.50 98
4692.65 113
4692.81 127
4692.97 140
4693.12 152
4693.28 162
4693.44 170
4693.60 175
4693.75 176
4693.91 175
4694.07 170
4694.22 164
4694.38 158
4694.54 152
4694.70 147
4694.85 146
4695.01 147
4695.17 151
4695.32 156
4695.48 161
4695.64 164
4695.79 164
4695.95 162
4696.11 157
4696.27 150
4696.42 144
4696.58 139
4696.74 137
4696.89 139
4697.05 144
4697.21 153
4697.37 164
4697.52 179
4697.68 195
4697.84 212
4697.99 229
4698.15 243
4698.31 254
4698.47 262
4698.62 268
4698.78 271
4698.94 273
4699.09 275
4699.25 277
4699.41 278
4699.57 278
4699.72 277
4699.88 273
4700.04 268
4700.19 261
4700.35 254
4700.51 248
4700.67 243
4700.82 239
4700.98 236
4701.14 232
4701.29 228
4701.45 221
4701.61 213
4701.77 204
4701.92 195
4702.08 186
4702.24 178
4702.39 172
4702.55 168
4702.71 166
4702.87 166
4703.02 165
4703.18 165
4703.34 164
4703.50 162
4703.65 158
4703.81 151
4703.97 141
4704.12 129
4704.28 115
4704.44 100
4704.60 84
4704.75 71
4704.91 59
4705.07 51
4705.22 45
4705.38 41
4705.54 39
4705.70 37
4705.85 34
4706.01 31
4706.17 27
4706.33 21
4706.48 16
4706.64 10
4706.80 4
4706.95 0
4707.11 0
4707.27 1
4707.43 7
4707.58 17
4707.74 29
4707.90 42
4708.06 55
4708.21 66
4708.37 74
4708.53 80
4708.69 84
4708.84 87
4709.00 90
4709.16 91
4709.31 90
4709.47 86
4709.63 78
4709.79 67
4709.94 52
4710.10 37
4710.26 23
4710.42 11
4710.57 3
4710.73 0
4710.89 0
4711.04 1
4711.20 6
4711.36 11
4711.52 17
4711.67 22
4711.83 26
4711.99 29
4712.15 29
4712.30 27
4712.46 25
4712.62 21
4712.78 18
4712.93 15
4713.09 14
4713.25 14
4713.41 16
4713.56 19
4713.72 23
4713.88 28
4714.03 33
4714.19 39
4714.35 45
4714.51 49
4714.66 50
4714.82 48
4714.98 44
4715.14 38
4715.29 31
4715.45 25
4715.61 22
4715.77 22
4715.92 24
4716.08 28
4716.24 34
4716.40 39
4716.55 44
4716.71 48
4716.87 52
4717.03 55
4717.18 57
4717.34 57
4717.50 57
4717.66 55
4717.81 52
4717.97 48
4718.13 43
4718.29 38
4718.44 32
4718.60 25
4718.76 19
4718.92 13
4719.07 9
4719.23 6
4719.39 6
4719.55 9
4719.70 13
4719.86 18
4720.02 22
4720.18 25
4720.33 25
4720.49 24
4720.65 22
4720.81 19
4720.96 16
4721.12 13
4721.28 11
4721.44 8
4721.59 4
4721.75 1
4721.91 0
4722.07 0
4722.22 0
4722.38 0
4722.54 0
4722.70 0
4722.85 0
4723.01 0
4723.17 4
4723.33 16
4723.48 31
4723.64 49
4723.80 69
4723.96 88
4724.11 105
4724.27 117
4724.43 124
4724.59 126
4724.74 124
4724.90 120
4725.06 115
4725.22 111
4725.37 109
4725.53 109
4725.69 111
4725.85 113
4726.00 115
4726.16 116
4726.32 114
4726.48 110
4726.64 104
4726.79 97
4726.95 89
4727.11 84
4727.27 80
4727.42 80
4727.58 82
4727.74 86
4727.90 92
4728.05 98
4728.21 105
4728.37 113
4728.53 122
4728.68 132
4728.84 143
4729.00 154
4729.16 163
4729.31 170
4729.47 174
4729.63 173
4729.79 170
4729.95 163
4730.10 154
4730.26 145
4730.42 137
4730.58 131
4730.73 128
4730.89 129
4731.05 132
4731.21 139
4731.36 147
4731.52 156
4731.68 166
4731.84 175
4732.00 185
4732.15 195
4732.31 205
4732.47 215
4732.63 224
4732.78 232
4732.94 238
4733.10 243
4733.26 245
4733.41 244
4733.57 242
4733.73 240
4733.89 238
4734.05 238
4734.20 241
4734.36 244
4734.52 247
4734.68 248
4734.83 246
4734.99 240
4735.15 231
4735.31 222
4735.47 214
4735.62 210
4735.78 211
4735.94 217
4736.10 227
4736.25 238
4736.41 248
4736.57 258
4736.73 265
4736.89 270
4737.04 273
4737.20 276
4737.36 279
4737.52 283
4737.67 288
4737.83 293
4737.99 298
4738.15 304
4738.31 309
4738.46 314
4738.62 317
4738.78 319
4738.94 318
4739.09 315
4739.25 309
4739.41 302
4739.57 293
4739.73 283
4739.88 274
4740.04 266
4740.20 260
4740.36 255
4740.51 251
4740.67 247
4740.83 244
4740.99 240
4741.15 236
4741.30 232
4741.46 229
4741.62 228
4741.78 228
4741.94 231
4742.09 234
4742.25 238
4742.41 242
4742.57 243
4742.72 243
4742.88 240
4743.04 235
4743.20 229
4743.36 221
4743.51 213
4743.67 204
4743.83 196
4743.99 189
4744.15 183
4744.30 180
4744.46 179
4744.62 180
4744.78 182
4744.94 186
4745.09 190
4745.25 194
4745.41 196
4745.57 196
4745.72 194
4745.88 189
4746.04 181
4746.20 172
4746.36 161
4746.51 151
4746.67 142
4746.83 136
4746.99 134
4747.15 136
4747.30 144
4747.46 155
4747.62 170
4747.78 187
4747.94 203
4748.09 218
4748.25 229
4748.41 236
4748.57 240
4748.73 241
4748.88 239
4749.04 237
4749.20 235
4749.36 234
4749.52 233
4749.67 231
4749.83 229
4749.99 227
4750.15 224
4750.31 221
4750.46 217
4750.62 214
4750.78 212
4750.94 210
4751.10 208
4751.25 207
4751.41 207
4751.57 208
4751.73 210
4751.89 216
4752.04 224
4752.20 235
4752.36 248
4752.52 262
4752.68 276
4752.83 289
4752.99 303
4753.15 317
4753.31 332
4753.47 348
4753.62 365
4753.78 382
4753.94 397
4754.10 409
4754.26 419
4754.41 426
4754.57 432
4754.73 439
4754.89 450
4755.05 464
4755.21 482
4755.36 501
4755.52 518
4755.68 533
4755.84 542
4756.00 546
4756.15 547
4756.31 548
4756.47 552
4756.63 562
4756.79 577
4756.94 600
4757.10 628
4757.26 662
4757.42 699
4757.58 738
4757.73 780
4757.89 823
4758.05 867
4758.21 910
4758.37 950
4758.53 986
4758.68 1017
4758.84 1044
4759.00 1066
4759.16 1084
4759.32 1098
4759.47 1109
4759.63 1115
4759.79 1116
4759.95 1113
4760.11 1108
4760.27 1103
4760.42 1102
4760.58 1104
4760.74 1111
4760.90 1121
4761.06 1131
4761.21 1137
4761.37 1137
4761.53 1129
4761.69 1113
4761.85 1092
4762.01 1067
4762.16 1042
4762.32 1019
4762.48 999
4762.64 980
4762.80 962
4762.95 944
4763.11 924
4763.27 902
4763.43 877
4763.59 849
4763.75 819
4763.90 787
4764.06 755
4764.22 724
4764.38 694
4764.54 668
4764.69 646
4764.85 630
4765.01 618
4765.17 610
4765.33 605
4765.49 601
4765.64 598
4765.80 594
4765.96 588
4766.12 582
4766.28 573
4766.44 562
4766.59 548
4766.75 531
4766.91 513
4767.07 493
4767.23 473
4767.39 456
4767.54 441
4767.70 430
4767.86 421
4768.02 413
4768.18 406
4768.33 399
4768.49 392
4768.65 385
4768.81 379
4768.97 374
4769.13 372
4769.28 372
4769.44 373
4769.60 375
4769.76 376
4769.92 376
4770.08 373
4770.23 368
4770.39 359
4770.55 348
4770.71 334
4770.87 319
4771.03 304
4771.18 289
4771.34 277
4771.50 267
4771.66 261
4771.82 258
4771.98 258
4772.13 260
4772.29 260
4772.45 260
4772.61 255
4772.77 247
4772.93 235
4773.09 220
4773.24 203
4773.40 185
4773.56 168
4773.72 151
4773.88 136
4774.04 122
4774.19 111
4774.35 103
4774.51 99
4774.67 99
4774.83 103
4774.99 111
4775.14 123
4775.30 136
4775.46 149
4775.62 161
4775.78 172
4775.94 180
4776.09 187
4776.25 192
4776.41 196
4776.57 200
4776.73 203
4776.89 206
4777.05 210
4777.20 214
4777.36 218
4777.52 221
4777.68 223
4777.84 223
4778.00 221
4778.15 217
4778.31 211
4778.47 204
4778.63 198
4778.79 191
4778.95 187
4779.11 185
4779.26 185
4779.42 187
4779.58 192
4779.74 198
4779.90 205
4780.06 213
4780.22 221
4780.37 227
4780.53 231
4780.69 233
4780.85 233
4781.01 231
4781.17 227
4781.32 222
4781.48 218
4781.64 216
4781.80 215
4781.96 218
[truncated: 737,248 more chars]
