# Supplementary material for: Methylobacterium Species Promoting Rice and Barley Growth and Interaction Specificity Revealed with Whole-Cell Matrix-Assisted Laser Desorption / Ionization-Time-of-Flight Mass Spectrometry (MALDI-TOF/MS) Analysis
Source: PLoS One. 2015 Jun 8;10(6):e0129509. doi: 10.1371/journal.pone.0129509 (PMC4460032; doi:10.1371/journal.pone.0129509)
Supplement: S1 Data — (ZIP) [file pone.0129509.s001.zip › Supplementary data 1 (ms type strains)/M_komagatae NBRC 103627T.txt]

782.57 1
782.63 1
782.69 0
782.76 0
782.82 0
782.89 0
782.95 0
783.01 0
783.08 0
783.14 0
783.21 0
783.27 0
783.33 0
783.40 0
783.46 0
783.53 1
783.59 1
783.65 1
783.72 1
783.78 0
783.85 0
783.91 0
783.97 0
784.04 0
784.10 0
784.17 1
784.23 1
784.29 1
784.36 1
784.42 1
784.49 1
784.55 0
784.61 0
784.68 0
784.74 0
784.81 0
784.87 0
784.94 0
785.00 0
785.06 0
785.13 0
785.19 0
785.26 0
785.32 0
785.38 0
785.45 0
785.51 0
785.58 0
785.64 0
785.70 0
785.77 0
785.83 0
785.90 0
785.96 0
786.03 1
786.09 1
786.15 1
786.22 1
786.28 1
786.35 0
786.41 0
786.47 0
786.54 0
786.60 0
786.67 0
786.73 0
786.80 0
786.86 0
786.92 0
786.99 0
787.05 0
787.12 0
787.18 0
787.24 0
787.31 0
787.37 0
787.44 0
787.50 0
787.57 0
787.63 0
787.69 1
787.76 1
787.82 1
787.89 1
787.95 1
788.02 1
788.08 1
788.14 0
788.21 0
788.27 0
788.34 0
788.40 0
788.47 0
788.53 1
788.59 1
788.66 1
788.72 1
788.79 1
788.85 1
788.91 0
788.98 0
789.04 0
789.11 0
789.17 0
789.24 0
789.30 0
789.36 1
789.43 1
789.49 1
789.56 1
789.62 1
789.69 1
789.75 0
789.81 0
789.88 0
789.94 0
790.01 0
790.07 0
790.14 0
790.20 0
790.27 0
790.33 0
790.39 0
790.46 0
790.52 0
790.59 0
790.65 0
790.72 0
790.78 0
790.84 0
790.91 0
790.97 0
791.04 0
791.10 0
791.17 0
791.23 0
791.29 0
791.36 0
791.42 1
791.49 1
791.55 1
791.62 1
791.68 1
791.75 1
791.81 1
791.87 1
791.94 1
792.00 1
792.07 0
792.13 0
792.20 0
792.26 0
792.32 0
792.39 0
792.45 0
792.52 0
792.58 0
792.65 1
792.71 1
792.78 1
792.84 1
792.90 1
792.97 1
793.03 1
793.10 1
793.16 1
793.23 1
793.29 1
793.36 1
793.42 1
793.48 1
793.55 1
793.61 1
793.68 1
793.74 1
793.81 1
793.87 1
793.94 1
794.00 1
794.06 1
794.13 1
794.19 1
794.26 1
794.32 1
794.39 1
794.45 1
794.52 1
794.58 1
794.65 1
794.71 1
794.77 1
794.84 1
794.90 1
794.97 1
795.03 1
795.10 1
795.16 1
795.23 1
795.29 1
795.35 1
795.42 1
795.48 0
795.55 0
795.61 0
795.68 0
795.74 0
795.81 0
795.87 0
795.94 0
796.00 0
796.06 0
796.13 0
796.19 0
796.26 0
796.32 0
796.39 0
796.45 0
796.52 0
796.58 0
796.65 0
796.71 0
796.78 0
796.84 0
796.90 0
796.97 0
797.03 0
797.10 0
797.16 0
797.23 0
797.29 1
797.36 1
797.42 0
797.49 0
797.55 0
797.61 0
797.68 0
797.74 0
797.81 0
797.87 0
797.94 0
798.00 0
798.07 0
798.13 0
798.20 0
798.26 0
798.33 0
798.39 0
798.46 0
798.52 0
798.58 0
798.65 0
798.71 0
798.78 0
798.84 0
798.91 0
798.97 0
799.04 0
799.10 0
799.17 0
799.23 0
799.30 0
799.36 0
799.43 0
799.49 0
799.55 0
799.62 0
799.68 0
799.75 0
799.81 0
799.88 0
799.94 0
800.01 0
800.07 0
800.14 0
800.20 0
800.27 0
800.33 0
800.40 0
800.46 0
800.53 0
800.59 0
800.66 0
800.72 0
800.78 0
800.85 0
800.91 0
800.98 0
801.04 0
801.11 0
801.17 0
801.24 0
801.30 0
801.37 0
801.43 0
801.50 0
801.56 0
801.63 0
801.69 0
801.76 0
801.82 1
801.89 1
801.95 1
802.02 1
802.08 1
802.14 1
802.21 1
802.27 1
802.34 1
802.40 0
802.47 0
802.53 0
802.60 0
802.66 0
802.73 0
802.79 0
802.86 0
802.92 0
802.99 0
803.05 0
803.12 0
803.18 0
803.25 0
803.31 0
803.38 0
803.44 0
803.51 0
803.57 0
803.64 0
803.70 0
803.77 0
803.83 0
803.90 0
803.96 0
804.03 0
804.09 0
804.16 0
804.22 0
804.28 0
804.35 0
804.41 0
804.48 0
804.54 0
804.61 0
804.67 0
804.74 0
804.80 0
804.87 0
804.93 0
805.00 0
805.06 0
805.13 0
805.19 0
805.26 0
805.32 0
805.39 0
805.45 0
805.52 0
805.58 1
805.65 1
805.71 1
805.78 1
805.84 1
805.91 1
805.97 1
806.04 0
806.10 0
806.17 0
806.23 0
806.30 0
806.36 0
806.43 5
806.49 11
806.56 19
806.62 27
806.69 33
806.75 36
806.82 35
806.88 31
806.95 24
807.01 16
807.08 9
807.14 3
807.21 0
807.27 0
807.34 0
807.40 0
807.47 1
807.53 3
807.60 5
807.66 7
807.73 8
807.79 9
807.86 8
807.92 6
807.99 3
808.05 0
808.12 0
808.18 0
808.25 0
808.31 5
808.38 14
808.44 24
808.51 35
808.57 43
808.64 47
808.70 46
808.77 41
808.83 33
808.90 24
808.96 16
809.03 11
809.09 9
809.16 9
809.22 9
809.29 10
809.35 11
809.42 11
809.48 10
809.55 9
809.61 7
809.68 6
809.75 4
809.81 3
809.88 2
809.94 1
810.01 0
810.07 0
810.14 0
810.20 1
810.27 1
810.33 2
810.40 2
810.46 3
810.53 2
810.59 2
810.66 2
810.72 2
810.79 2
810.85 3
810.92 5
810.98 9
811.05 12
811.11 16
811.18 18
811.24 19
811.31 19
811.37 17
811.44 14
811.50 11
811.57 9
811.63 7
811.70 7
811.76 7
811.83 9
811.90 10
811.96 11
812.03 10
812.09 10
812.16 8
812.22 6
812.29 5
812.35 4
812.42 3
812.48 2
812.55 2
812.61 1
812.68 1
812.74 1
812.81 1
812.87 1
812.94 1
813.00 1
813.07 2
813.13 3
813.20 4
813.26 4
813.33 4
813.40 4
813.46 4
813.53 5
813.59 8
813.66 13
813.72 18
813.79 24
813.85 29
813.92 31
813.98 30
814.05 26
814.11 21
814.18 15
814.24 10
814.31 7
814.37 6
814.44 6
814.51 7
814.57 7
814.64 7
814.70 6
814.77 4
814.83 3
814.90 2
814.96 1
815.03 2
815.09 2
815.16 3
815.22 3
815.29 3
815.35 3
815.42 2
815.49 2
815.55 2
815.62 3
815.68 4
815.75 6
815.81 7
815.88 8
815.94 8
816.01 7
816.07 6
816.14 4
816.20 3
816.27 3
816.33 4
816.40 6
816.47 9
816.53 12
816.60 14
816.66 15
816.73 14
816.79 13
816.86 10
816.92 7
816.99 5
817.05 4
817.12 4
817.18 4
817.25 4
817.32 4
817.38 4
817.45 3
817.51 2
817.58 1
817.64 1
817.71 1
817.77 2
817.84 2
817.90 3
817.97 3
818.04 3
818.10 2
818.17 2
818.23 2
818.30 2
818.36 3
818.43 4
818.49 5
818.56 7
818.62 7
818.69 7
818.76 7
818.82 7
818.89 6
818.95 6
819.02 6
819.08 6
819.15 6
819.21 7
819.28 6
819.34 6
819.41 5
819.48 4
819.54 3
819.61 2
819.67 2
819.74 2
819.80 2
819.87 3
819.93 4
820.00 4
820.07 4
820.13 3
820.20 3
820.26 2
820.33 1
820.39 1
820.46 1
820.52 1
820.59 1
820.66 2
820.72 2
820.79 2
820.85 2
820.92 2
820.98 3
821.05 3
821.11 4
821.18 5
821.25 6
821.31 6
821.38 7
821.44 7
821.51 6
821.57 5
821.64 5
821.70 4
821.77 3
821.84 3
821.90 3
821.97 3
822.03 3
822.10 3
822.16 3
822.23 2
822.29 2
822.36 2
822.43 2
822.49 2
822.56 2
822.62 2
822.69 2
822.75 2
822.82 2
822.89 2
822.95 2
823.02 2
823.08 2
823.15 3
823.21 3
823.28 4
823.34 4
823.41 4
823.48 4
823.54 3
823.61 3
823.67 3
823.74 2
823.80 2
823.87 2
823.94 3
824.00 3
824.07 3
824.13 3
824.20 4
824.26 4
824.33 4
824.40 4
824.46 4
824.53 4
824.59 4
824.66 4
824.72 3
824.79 3
824.86 3
824.92 3
824.99 2
825.05 2
825.12 2
825.18 2
825.25 2
825.32 2
825.38 2
825.45 2
825.51 3
825.58 3
825.64 3
825.71 4
825.78 4
825.84 5
825.91 5
825.97 5
826.04 5
826.10 5
826.17 5
826.24 4
826.30 4
826.37 3
826.43 3
826.50 3
826.57 3
826.63 4
826.70 4
826.76 5
826.83 5
826.89 5
826.96 5
827.03 4
827.09 3
827.16 2
827.22 2
827.29 1
827.35 1
827.42 1
827.49 2
827.55 2
827.62 2
827.68 2
827.75 2
827.82 2
827.88 2
827.95 2
828.01 2
828.08 2
828.14 2
828.21 2
828.28 2
828.34 2
828.41 2
828.47 2
828.54 2
828.61 3
828.67 3
828.74 4
828.80 5
828.87 5
828.94 5
829.00 5
829.07 4
829.13 4
829.20 3
829.26 3
829.33 3
829.40 3
829.46 3
829.53 3
829.59 3
829.66 3
829.73 2
829.79 1
829.86 1
829.92 1
829.99 0
830.06 1
830.12 1
830.19 1
830.25 2
830.32 2
830.39 3
830.45 3
830.52 4
830.58 4
830.65 4
830.71 4
830.78 5
830.85 5
830.91 5
830.98 4
831.04 4
831.11 4
831.18 4
831.24 4
831.31 4
831.37 4
831.44 4
831.51 4
831.57 4
831.64 4
831.70 4
831.77 3
831.84 3
831.90 3
831.97 4
832.03 4
832.10 4
832.17 4
832.23 4
832.30 3
832.36 3
832.43 3
832.50 3
832.56 3
832.63 3
832.69 3
832.76 3
832.83 3
832.89 3
832.96 3
833.02 3
833.09 3
833.16 3
833.22 3
833.29 3
833.36 3
833.42 3
833.49 4
833.55 4
833.62 5
833.69 6
833.75 6
833.82 6
833.88 6
833.95 6
834.02 5
834.08 5
834.15 3
834.21 2
834.28 2
834.35 1
834.41 1
834.48 1
834.54 2
834.61 2
834.68 2
834.74 3
834.81 3
834.88 3
834.94 3
835.01 3
835.07 3
835.14 3
835.21 3
835.27 3
835.34 3
835.40 3
835.47 3
835.54 3
835.60 3
835.67 2
835.73 2
835.80 2
835.87 2
835.93 2
836.00 2
836.07 2
836.13 2
836.20 3
836.26 3
836.33 3
836.40 3
836.46 3
836.53 3
836.59 4
836.66 4
836.73 4
836.79 4
836.86 4
836.93 3
836.99 3
837.06 3
837.12 2
837.19 2
837.26 2
837.32 1
837.39 1
837.46 1
837.52 2
837.59 2
837.65 2
837.72 3
837.79 3
837.85 3
837.92 3
837.99 3
838.05 3
838.12 3
838.18 3
838.25 3
838.32 3
838.38 3
838.45 3
838.52 3
838.58 3
838.65 3
838.71 3
838.78 3
838.85 3
838.91 3
838.98 3
839.05 3
839.11 2
839.18 2
839.24 2
839.31 2
839.38 2
839.44 2
839.51 2
839.58 2
839.64 2
839.71 2
839.77 2
839.84 3
839.91 3
839.97 3
840.04 3
840.11 3
840.17 3
840.24 3
840.31 3
840.37 3
840.44 2
840.50 2
840.57 2
840.64 2
840.70 2
840.77 2
840.84 3
840.90 3
840.97 4
841.04 4
841.10 4
841.17 4
841.23 4
841.30 4
841.37 4
841.43 3
841.50 3
841.57 3
841.63 3
841.70 2
841.77 2
841.83 2
841.90 2
841.96 2
842.03 2
842.10 3
842.16 3
842.23 3
842.30 3
842.36 3
842.43 3
842.50 3
842.56 3
842.63 3
842.69 3
842.76 3
842.83 3
842.89 3
842.96 2
843.03 2
843.09 2
843.16 2
843.23 2
843.29 2
843.36 2
843.43 2
843.49 2
843.56 2
843.63 2
843.69 3
843.76 3
843.82 3
843.89 3
843.96 3
844.02 3
844.09 3
844.16 2
844.22 3
844.29 3
844.36 3
844.42 4
844.49 4
844.56 4
844.62 4
844.69 4
844.76 4
844.82 4
844.89 4
844.95 3
845.02 3
845.09 3
845.15 3
845.22 3
845.29 4
845.35 4
845.42 4
845.49 4
845.55 3
845.62 3
845.69 3
845.75 2
845.82 2
845.89 3
845.95 3
846.02 4
846.09 4
846.15 4
846.22 4
846.29 4
846.35 4
846.42 3
846.49 3
846.55 2
846.62 2
846.69 2
846.75 2
846.82 2
846.88 2
846.95 2
847.02 2
847.08 2
847.15 2
847.22 2
847.28 2
847.35 3
847.42 3
847.48 3
847.55 4
847.62 4
847.68 4
847.75 3
847.82 3
847.88 3
847.95 3
848.02 3
848.08 3
848.15 3
848.22 3
848.28 3
848.35 3
848.42 3
848.48 2
848.55 2
848.62 2
848.68 2
848.75 2
848.82 2
848.88 2
848.95 2
849.02 2
849.08 2
849.15 2
849.22 2
849.28 2
849.35 2
849.42 2
849.48 2
849.55 2
849.62 2
849.68 2
849.75 2
849.82 2
849.88 2
849.95 2
850.02 2
850.08 2
850.15 3
850.22 3
850.28 3
850.35 3
850.42 3
850.48 2
850.55 2
850.62 2
850.68 2
850.75 2
850.82 2
850.88 2
850.95 2
851.02 2
851.09 3
851.15 3
851.22 3
851.29 4
851.35 4
851.42 4
851.49 4
851.55 4
851.62 3
851.69 3
851.75 3
851.82 3
851.89 2
851.95 2
852.02 2
852.09 2
852.15 2
852.22 3
852.29 3
852.35 3
852.42 3
852.49 3
852.55 3
852.62 2
852.69 2
852.75 2
852.82 1
852.89 1
852.96 2
853.02 2
853.09 2
853.16 3
853.22 3
853.29 3
853.36 3
853.42 3
853.49 3
853.56 3
853.62 3
853.69 2
853.76 2
853.82 2
853.89 2
853.96 2
854.02 2
854.09 2
854.16 2
854.23 2
854.29 2
854.36 2
854.43 2
854.49 2
854.56 2
854.63 2
854.69 2
854.76 2
854.83 2
854.89 1
854.96 1
855.03 1
855.10 1
855.16 1
855.23 1
855.30 1
855.36 2
855.43 2
855.50 2
855.56 2
855.63 3
855.70 3
855.76 3
855.83 3
855.90 3
855.97 3
856.03 2
856.10 2
856.17 2
856.23 2
856.30 2
856.37 3
856.43 3
856.50 3
856.57 3
856.63 3
856.70 3
856.77 3
856.84 2
856.90 2
856.97 2
857.04 3
857.10 3
857.17 3
857.24 3
857.30 3
857.37 2
857.44 2
857.51 2
857.57 2
857.64 2
857.71 2
857.77 2
857.84 2
857.91 2
857.97 2
858.04 2
858.11 2
858.18 2
858.24 2
858.31 2
858.38 2
858.44 2
858.51 2
858.58 2
858.65 2
858.71 2
858.78 2
858.85 2
858.91 2
858.98 1
859.05 1
859.11 1
859.18 1
859.25 1
859.32 1
859.38 1
859.45 1
859.52 2
859.58 2
859.65 2
859.72 2
859.79 2
859.85 2
859.92 2
859.99 2
860.05 2
860.12 2
860.19 2
860.26 2
860.32 2
860.39 2
860.46 2
860.52 2
860.59 2
860.66 2
860.72 2
860.79 3
860.86 3
860.93 3
860.99 3
861.06 2
861.13 2
861.19 2
861.26 2
861.33 2
861.40 2
861.46 2
861.53 2
861.60 2
861.67 2
861.73 2
861.80 2
861.87 2
861.93 2
862.00 2
862.07 1
862.14 1
862.20 0
862.27 0
862.34 0
862.40 0
862.47 1
862.54 1
862.61 1
862.67 2
862.74 2
862.81 2
862.87 2
862.94 2
863.01 1
863.08 1
863.14 1
863.21 1
863.28 1
863.35 1
863.41 2
863.48 2
863.55 2
863.61 2
863.68 3
863.75 3
863.82 3
863.88 3
863.95 3
864.02 3
864.08 3
864.15 3
864.22 3
864.29 2
864.35 2
864.42 2
864.49 1
864.56 1
864.62 1
864.69 1
864.76 1
864.82 1
864.89 1
864.96 1
865.03 1
865.09 1
865.16 1
865.23 1
865.30 1
865.36 1
865.43 1
865.50 1
865.57 1
865.63 1
865.70 1
865.77 2
865.83 2
865.90 2
865.97 2
866.04 2
866.10 2
866.17 2
866.24 2
866.31 2
866.37 2
866.44 2
866.51 3
866.58 3
866.64 3
866.71 3
866.78 2
866.84 2
866.91 1
866.98 1
867.05 1
867.11 2
867.18 2
867.25 3
867.32 3
867.38 3
867.45 3
867.52 3
867.59 3
867.65 3
867.72 2
867.79 2
867.86 2
867.92 2
867.99 1
868.06 1
868.13 1
868.19 0
868.26 0
868.33 0
868.40 1
868.46 1
868.53 1
868.60 2
868.66 2
868.73 2
868.80 2
868.87 2
868.93 2
869.00 2
869.07 2
869.14 1
869.20 1
869.27 1
869.34 1
869.41 2
869.47 2
869.54 2
869.61 2
869.68 2
869.74 2
869.81 2
869.88 2
869.95 2
870.01 2
870.08 2
870.15 2
870.22 2
870.28 2
870.35 2
870.42 2
870.49 2
870.55 2
870.62 1
870.69 1
870.76 1
870.82 1
870.89 1
870.96 1
871.03 2
871.09 2
871.16 3
871.23 3
871.30 3
871.36 3
871.43 3
871.50 3
871.57 2
871.63 2
871.70 2
871.77 2
871.84 2
871.90 2
871.97 2
872.04 1
872.11 1
872.18 2
872.24 2
872.31 2
872.38 2
872.45 2
872.51 2
872.58 2
872.65 2
872.72 2
872.78 3
872.85 3
872.92 3
872.99 3
873.05 3
873.12 3
873.19 2
873.26 2
873.32 2
873.39 2
873.46 1
873.53 1
873.59 1
873.66 2
873.73 2
873.80 2
873.87 2
873.93 1
874.00 1
874.07 1
874.14 1
874.20 1
874.27 1
874.34 1
874.41 1
874.47 2
874.54 2
874.61 2
874.68 2
874.75 2
874.81 2
874.88 3
874.95 3
875.02 2
875.08 2
875.15 2
875.22 2
875.29 2
875.35 2
875.42 2
875.49 2
875.56 3
875.63 3
875.69 2
875.76 2
875.83 2
875.90 2
875.96 2
876.03 2
876.10 2
876.17 2
876.23 2
876.30 2
876.37 2
876.44 2
876.51 2
876.57 2
876.64 2
876.71 2
876.78 2
876.84 2
876.91 2
876.98 2
877.05 2
877.12 2
877.18 2
877.25 2
877.32 2
877.39 1
877.45 1
877.52 1
877.59 1
877.66 1
877.73 2
877.79 2
877.86 2
877.93 2
878.00 3
878.06 3
878.13 3
878.20 3
878.27 3
878.34 2
878.40 2
878.47 1
878.54 1
878.61 1
878.67 1
878.74 1
878.81 1
878.88 1
878.95 1
879.01 1
879.08 1
879.15 1
879.22 1
879.29 1
879.35 2
879.42 2
879.49 2
879.56 2
879.62 2
879.69 2
879.76 2
879.83 2
879.90 2
879.96 2
880.03 2
880.10 1
880.17 1
880.24 1
880.30 1
880.37 1
880.44 1
880.51 1
880.57 0
880.64 0
880.71 1
880.78 1
880.85 1
880.91 2
880.98 2
881.05 2
881.12 2
881.19 2
881.25 2
881.32 1
881.39 1
881.46 1
881.53 1
881.59 2
881.66 2
881.73 2
881.80 2
881.87 2
881.93 2
882.00 2
882.07 1
882.14 1
882.21 1
882.27 1
882.34 1
882.41 1
882.48 1
882.55 1
882.61 1
882.68 1
882.75 1
882.82 1
882.89 1
882.95 1
883.02 1
883.09 1
883.16 1
883.23 1
883.29 1
883.36 1
883.43 2
883.50 1
883.57 1
883.63 1
883.70 1
883.77 0
883.84 0
883.91 0
883.97 0
884.04 0
884.11 0
884.18 0
884.25 1
884.31 1
884.38 1
884.45 1
884.52 1
884.59 1
884.65 1
884.72 1
884.79 1
884.86 1
884.93 1
884.99 1
885.06 1
885.13 1
885.20 1
885.27 1
885.33 1
885.40 1
885.47 1
885.54 1
885.61 1
885.67 1
885.74 2
885.81 2
885.88 2
885.95 2
886.02 2
886.08 2
886.15 1
886.22 1
886.29 1
886.36 1
886.42 2
886.49 2
886.56 2
886.63 2
886.70 2
886.76 2
886.83 2
886.90 2
886.97 2
887.04 2
887.11 2
887.17 1
887.24 1
887.31 1
887.38 1
887.45 1
887.51 1
887.58 1
887.65 1
887.72 1
887.79 1
887.86 1
887.92 1
887.99 1
888.06 1
888.13 1
888.20 2
888.26 2
888.33 2
888.40 2
888.47 2
888.54 1
888.61 1
888.67 1
888.74 1
888.81 1
888.88 1
888.95 1
889.01 1
889.08 1
889.15 1
889.22 1
889.29 1
889.36 0
889.42 0
889.49 0
889.56 0
889.63 0
889.70 1
889.77 1
889.83 1
889.90 1
889.97 1
890.04 1
890.11 1
890.18 1
890.24 1
890.31 1
890.38 1
890.45 0
890.52 0
890.58 1
890.65 1
890.72 1
890.79 1
890.86 1
890.93 1
890.99 1
891.06 1
891.13 2
891.20 2
891.27 2
891.34 2
891.40 2
891.47 2
891.54 1
891.61 1
891.68 1
891.75 1
891.81 1
891.88 1
891.95 1
892.02 2
892.09 2
892.16 2
892.22 2
892.29 2
892.36 2
892.43 2
892.50 2
892.57 2
892.63 2
892.70 2
892.77 2
892.84 1
892.91 1
892.98 1
893.04 1
893.11 2
893.18 2
893.25 2
893.32 3
893.39 3
893.46 3
893.52 3
893.59 2
893.66 2
893.73 2
893.80 1
893.87 1
893.93 1
894.00 1
894.07 1
894.14 1
894.21 1
894.28 1
894.34 1
894.41 1
894.48 1
894.55 1
894.62 1
894.69 1
894.76 1
894.82 1
894.89 1
894.96 1
895.03 1
895.10 1
895.17 2
895.23 2
895.30 2
895.37 2
895.44 2
895.51 2
895.58 2
895.65 2
895.71 1
895.78 1
895.85 1
895.92 1
895.99 1
896.06 1
896.12 1
896.19 1
896.26 1
896.33 1
896.40 2
896.47 2
896.54 2
896.60 2
896.67 1
896.74 1
896.81 1
896.88 1
896.95 1
897.02 1
897.08 1
897.15 1
897.22 1
897.29 1
897.36 1
897.43 1
897.50 1
897.56 0
897.63 0
897.70 0
897.77 0
897.84 0
897.91 0
897.98 0
898.04 0
898.11 0
898.18 0
898.25 0
898.32 0
898.39 0
898.46 0
898.52 0
898.59 1
898.66 1
898.73 1
898.80 2
898.87 2
898.94 2
899.00 2
899.07 1
899.14 1
899.21 0
899.28 0
899.35 0
899.42 0
899.48 0
899.55 0
899.62 1
899.69 1
899.76 1
899.83 1
899.90 1
899.96 1
900.03 1
900.10 1
900.17 1
900.24 0
900.31 0
900.38 0
900.45 0
900.51 0
900.58 1
900.65 1
900.72 1
900.79 1
900.86 2
900.93 2
900.99 2
901.06 2
901.13 2
901.20 2
901.27 2
901.34 1
901.41 1
901.48 0
901.54 0
901.61 0
901.68 0
901.75 0
901.82 0
901.89 0
901.96 1
902.03 1
902.09 1
902.16 1
902.23 1
902.30 1
902.37 1
902.44 1
902.51 1
902.58 1
902.64 1
902.71 1
902.78 0
902.85 0
902.92 0
902.99 0
903.06 0
903.13 0
903.19 0
903.26 0
903.33 0
903.40 0
903.47 0
903.54 0
903.61 0
903.68 0
903.74 0
903.81 0
903.88 0
903.95 0
904.02 0
904.09 0
904.16 0
904.23 1
904.29 1
904.36 1
904.43 1
904.50 1
904.57 1
904.64 1
904.71 1
904.78 1
904.85 1
904.91 1
904.98 1
905.05 1
905.12 1
905.19 2
905.26 2
905.33 2
905.40 2
905.46 2
905.53 2
905.60 2
905.67 2
905.74 1
905.81 1
905.88 1
905.95 1
906.02 1
906.08 1
906.15 1
906.22 1
906.29 1
906.36 1
906.43 2
906.50 2
906.57 2
906.64 2
906.70 2
906.77 1
906.84 1
906.91 1
906.98 1
907.05 1
907.12 1
907.19 1
907.26 1
907.33 1
907.39 1
907.46 1
907.53 1
907.60 1
907.67 1
907.74 0
907.81 0
907.88 0
907.95 0
908.01 0
908.08 0
908.15 0
908.22 0
908.29 1
908.36 1
908.43 1
908.50 1
908.57 1
908.64 1
908.70 1
908.77 1
908.84 0
908.91 0
908.98 0
909.05 0
909.12 0
909.19 1
909.26 1
909.33 1
909.39 0
909.46 0
909.53 0
909.60 0
909.67 0
909.74 0
909.81 0
909.88 0
909.95 1
910.02 1
910.08 1
910.15 1
910.22 1
910.29 1
910.36 1
910.43 1
910.50 1
910.57 1
910.64 1
910.71 1
910.77 1
910.84 1
910.91 1
910.98 1
911.05 1
911.12 1
911.19 1
911.26 2
911.33 2
911.40 2
911.47 2
911.53 2
911.60 2
911.67 1
911.74 1
911.81 1
911.88 1
911.95 1
912.02 1
912.09 1
912.16 1
912.23 1
912.29 1
912.36 1
912.43 1
912.50 1
912.57 1
912.64 1
912.71 1
912.78 1
912.85 1
912.92 1
912.99 1
913.06 1
913.12 1
913.19 1
913.26 1
913.33 2
913.40 2
913.47 2
913.54 2
913.61 2
913.68 2
913.75 2
913.82 2
913.88 2
913.95 2
914.02 1
914.09 1
914.16 1
914.23 1
914.30 1
914.37 1
914.44 1
914.51 1
914.58 1
914.65 1
914.72 1
914.78 2
914.85 2
914.92 2
914.99 2
915.06 2
915.13 1
915.20 1
915.27 1
915.34 1
915.41 1
915.48 1
915.55 1
915.62 1
915.68 1
915.75 1
915.82 1
915.89 1
915.96 2
916.03 2
916.10 2
916.17 1
916.24 1
916.31 1
916.38 1
916.45 1
916.52 1
916.58 1
916.65 2
916.72 2
916.79 2
916.86 2
916.93 2
917.00 2
917.07 2
917.14 2
917.21 2
917.28 2
917.35 2
917.42 1
917.49 1
917.55 1
917.62 1
917.69 1
917.76 1
917.83 1
917.90 1
917.97 1
918.04 1
918.11 1
918.18 1
918.25 1
918.32 1
918.39 1
918.46 1
918.53 1
918.59 1
918.66 1
918.73 1
918.80 1
918.87 1
918.94 1
919.01 1
919.08 1
919.15 1
919.22 1
919.29 1
919.36 1
919.43 1
919.50 1
919.57 1
919.64 1
919.70 1
919.77 1
919.84 1
919.91 1
919.98 1
920.05 1
920.12 1
920.19 1
920.26 1
920.33 1
920.40 1
920.47 1
920.54 0
920.61 0
920.68 0
920.75 0
920.82 0
920.89 0
920.95 0
921.02 0
921.09 1
921.16 1
921.23 1
921.30 1
921.37 1
921.44 1
921.51 1
921.58 2
921.65 2
921.72 2
921.79 2
921.86 2
921.93 1
922.00 1
922.07 1
922.14 0
922.20 0
922.27 0
922.34 0
922.41 1
922.48 1
922.55 1
922.62 1
922.69 1
922.76 1
922.83 1
922.90 1
922.97 1
923.04 1
923.11 1
923.18 1
923.25 0
923.32 0
923.39 0
923.46 0
923.53 0
923.60 0
923.66 0
923.73 0
923.80 0
923.87 0
923.94 1
924.01 1
924.08 1
924.15 1
924.22 1
924.29 1
924.36 1
924.43 2
924.50 2
924.57 2
924.64 2
924.71 2
924.78 2
924.85 2
924.92 2
924.99 2
925.06 2
925.13 2
925.20 2
925.27 2
925.33 1
925.40 1
925.47 1
925.54 1
925.61 1
925.68 1
925.75 1
925.82 1
925.89 1
925.96 1
926.03 1
926.10 1
926.17 1
926.24 1
926.31 1
926.38 1
926.45 1
926.52 1
926.59 0
926.66 0
926.73 0
926.80 0
926.87 0
926.94 1
927.01 1
927.08 1
927.15 1
927.21 1
927.28 1
927.35 1
927.42 2
927.49 2
927.56 2
927.63 2
927.70 2
927.77 1
927.84 1
927.91 1
927.98 0
928.05 0
928.12 0
928.19 0
928.26 0
928.33 0
928.40 1
928.47 1
928.54 1
928.61 1
928.68 1
928.75 1
928.82 0
928.89 0
928.96 0
929.03 0
929.10 1
929.17 1
929.24 1
929.31 1
929.38 1
929.45 1
929.52 1
929.59 1
929.66 1
929.73 1
929.79 1
929.86 1
929.93 1
930.00 1
930.07 1
930.14 2
930.21 2
930.28 2
930.35 3
930.42 2
930.49 2
930.56 2
930.63 1
930.70 1
930.77 1
930.84 0
930.91 0
930.98 0
931.05 0
931.12 0
931.19 0
931.26 0
931.33 1
931.40 1
931.47 1
931.54 1
931.61 1
931.68 1
931.75 1
931.82 1
931.89 1
931.96 1
932.03 1
932.10 1
932.17 1
932.24 1
932.31 1
932.38 1
932.45 2
932.52 2
932.59 2
932.66 1
932.73 1
932.80 1
932.87 1
932.94 0
933.01 0
933.08 0
933.15 0
933.22 0
933.29 0
933.36 0
933.43 0
933.50 0
933.57 1
933.64 1
933.71 1
933.78 1
933.85 2
933.92 2
933.99 2
934.06 2
934.13 2
934.20 1
934.27 1
934.34 0
934.41 0
934.48 0
934.55 0
934.62 0
934.69 0
934.76 0
934.83 0
934.90 0
934.97 0
935.04 0
935.11 0
935.18 0
935.25 0
935.32 0
935.39 0
935.46 0
935.53 0
935.60 0
935.67 0
935.74 0
935.81 0
935.88 0
935.95 0
936.02 1
936.09 1
936.16 1
936.23 1
936.30 1
936.37 1
936.44 1
936.51 1
936.58 1
936.65 1
936.72 0
936.79 0
936.86 0
936.93 0
937.00 0
937.07 0
937.14 1
937.21 1
937.28 1
937.35 1
937.42 1
937.49 1
937.56 1
937.63 1
937.70 1
937.77 1
937.84 1
937.91 1
937.98 1
938.05 1
938.12 1
938.19 1
938.26 1
938.33 1
938.40 1
938.47 1
938.54 1
938.61 1
938.68 1
938.75 1
938.82 1
938.89 0
938.96 0
939.03 0
939.10 0
939.17 0
939.24 0
939.31 1
939.38 1
939.45 1
939.52 2
939.59 2
939.66 2
939.73 2
939.80 2
939.87 2
939.94 1
940.01 1
940.08 0
940.15 0
940.22 0
940.29 0
940.36 1
940.43 1
940.50 1
940.57 1
940.64 2
940.71 1
940.78 1
940.85 1
940.92 0
940.99 0
941.06 0
941.13 0
941.20 0
941.27 0
941.34 1
941.41 1
941.48 1
941.55 1
941.62 2
941.69 2
941.76 2
941.84 2
941.91 2
941.98 2
942.05 1
942.12 1
942.19 1
942.26 1
942.33 1
942.40 1
942.47 1
942.54 1
942.61 1
942.68 1
942.75 1
942.82 2
942.89 2
942.96 2
943.03 2
943.10 2
943.17 1
943.24 1
943.31 1
943.38 1
943.45 1
943.52 1
943.59 1
943.66 1
943.73 1
943.80 1
943.87 1
943.94 1
944.01 1
944.08 1
944.15 1
944.22 1
944.29 1
944.36 0
944.44 0
944.51 0
944.58 1
944.65 1
944.72 1
944.79 1
944.86 1
944.93 0
945.00 0
945.07 0
945.14 0
945.21 1
945.28 1
945.35 1
945.42 1
945.49 1
945.56 1
945.63 0
945.70 0
945.77 0
945.84 0
945.91 1
945.98 1
946.05 1
946.12 1
946.19 1
946.26 1
946.34 1
946.41 0
946.48 0
946.55 0
946.62 0
946.69 0
946.76 0
946.83 0
946.90 0
946.97 0
947.04 0
947.11 0
947.18 0
947.25 1
947.32 1
947.39 1
947.46 1
947.53 0
947.60 0
947.67 0
947.74 0
947.81 0
947.88 0
947.95 0
948.03 1
948.10 1
948.17 1
948.24 1
948.31 0
948.38 0
948.45 0
948.52 0
948.59 0
948.66 0
948.73 0
948.80 0
948.87 0
948.94 0
949.01 0
949.08 0
949.15 0
949.22 0
949.29 0
949.36 0
949.43 0
949.51 0
949.58 0
949.65 0
949.72 1
949.79 1
949.86 1
949.93 1
950.00 1
950.07 1
950.14 1
950.21 2
950.28 2
950.35 1
950.42 1
950.49 1
950.56 0
950.63 0
950.70 0
950.78 0
950.85 0
950.92 1
950.99 1
951.06 1
951.13 1
951.20 1
951.27 1
951.34 1
951.41 0
951.48 0
951.55 0
951.62 0
951.69 0
951.76 0
951.83 0
951.90 0
951.97 0
952.05 0
952.12 0
952.19 1
952.26 1
952.33 1
952.40 1
952.47 1
952.54 1
952.61 1
952.68 1
952.75 1
952.82 2
952.89 2
952.96 3
953.03 4
953.10 5
953.18 5
953.25 6
953.32 6
953.39 6
953.46 6
953.53 6
953.60 6
953.67 6
953.74 6
953.81 6
953.88 6
953.95 6
954.02 6
954.09 6
954.16 6
954.24 6
954.31 5
954.38 5
954.45 5
954.52 4
954.59 4
954.66 4
954.73 4
954.80 4
954.87 4
954.94 4
955.01 3
955.08 3
955.15 3
955.23 3
955.30 3
955.37 3
955.44 3
955.51 3
955.58 3
955.65 2
955.72 2
955.79 2
955.86 2
955.93 2
956.00 2
956.07 2
956.15 2
956.22 2
956.29 2
956.36 2
956.43 2
956.50 2
956.57 2
956.64 1
956.71 1
956.78 1
956.85 1
956.92 1
956.99 1
957.07 1
957.14 1
957.21 1
957.28 1
957.35 1
957.42 0
957.49 0
957.56 0
957.63 0
957.70 0
957.77 0
957.84 0
957.91 0
957.99 1
958.06 1
958.13 1
958.20 1
958.27 1
958.34 1
958.41 1
958.48 1
958.55 1
958.62 1
958.69 1
958.77 1
958.84 1
958.91 1
958.98 1
959.05 1
959.12 1
959.19 1
959.26 1
959.33 1
959.40 2
959.47 1
959.54 1
959.62 1
959.69 1
959.76 1
959.83 1
959.90 1
959.97 1
960.04 1
960.11 1
960.18 1
960.25 1
960.32 1
960.40 1
960.47 1
960.54 1
960.61 1
960.68 1
960.75 1
960.82 1
960.89 1
960.96 1
961.03 1
961.10 1
961.18 1
961.25 1
961.32 1
961.39 1
961.46 1
961.53 1
961.60 1
961.67 1
961.74 1
961.81 1
961.89 1
961.96 1
962.03 0
962.10 0
962.17 0
962.24 0
962.31 0
962.38 1
962.45 1
962.52 1
962.60 1
962.67 1
962.74 1
962.81 0
962.88 0
962.95 0
963.02 0
963.09 0
963.16 0
963.23 0
963.31 0
963.38 0
963.45 1
963.52 1
963.59 1
963.66 1
963.73 1
963.80 1
963.87 1
963.94 1
964.02 1
964.09 1
964.16 1
964.23 1
964.30 1
964.37 1
964.44 1
964.51 1
964.58 1
964.66 0
964.73 0
964.80 0
964.87 0
964.94 0
965.01 0
965.08 0
965.15 1
965.22 1
965.29 1
965.37 1
965.44 2
965.51 2
965.58 2
965.65 2
965.72 2
965.79 2
965.86 1
965.93 1
966.01 1
966.08 1
966.15 0
966.22 0
966.29 1
966.36 1
966.43 1
966.50 1
966.57 1
966.65 1
966.72 1
966.79 1
966.86 1
966.93 1
967.00 0
967.07 0
967.14 0
967.22 0
967.29 0
967.36 0
967.43 0
967.50 0
967.57 1
967.64 1
967.71 1
967.78 1
967.86 1
967.93 1
968.00 1
968.07 1
968.14 0
968.21 0
968.28 0
968.35 0
968.43 0
968.50 0
968.57 1
968.64 1
968.71 1
968.78 1
968.85 1
968.92 1
969.00 1
969.07 1
969.14 1
969.21 1
969.28 1
969.35 1
969.42 2
969.49 2
969.57 2
969.64 2
969.71 2
969.78 2
969.85 1
969.92 1
969.99 1
970.06 1
970.14 0
970.21 0
970.28 0
970.35 1
970.42 1
970.49 1
970.56 1
970.63 1
970.71 1
970.78 1
970.85 0
970.92 0
970.99 0
971.06 0
971.13 0
971.20 0
971.28 0
971.35 0
971.42 0
971.49 0
971.56 0
971.63 1
971.70 1
971.78 1
971.85 1
971.92 1
971.99 1
972.06 1
972.13 1
972.20 1
972.27 1
972.35 1
972.42 1
972.49 0
972.56 0
972.63 0
972.70 0
972.77 0
972.85 0
972.92 0
972.99 0
973.06 0
973.13 0
973.20 0
973.27 0
973.35 1
973.42 1
973.49 2
973.56 2
973.63 2
973.70 2
973.77 1
973.85 1
973.92 0
973.99 0
974.06 0
974.13 0
974.20 0
974.27 1
974.35 1
974.42 1
974.49 1
974.56 1
974.63 1
974.70 0
974.77 0
974.85 0
974.92 0
974.99 1
975.06 1
975.13 1
975.20 0
975.27 0
975.35 0
975.42 0
975.49 0
975.56 0
975.63 0
975.70 0
975.77 0
975.85 0
975.92 0
975.99 0
976.06 0
976.13 0
976.20 0
976.27 0
976.35 0
976.42 0
976.49 0
976.56 0
976.63 0
976.70 0
976.78 1
976.85 1
976.92 1
976.99 1
977.06 1
977.13 1
977.20 1
977.28 1
977.35 1
977.42 1
977.49 1
977.56 1
977.63 1
977.71 1
977.78 1
977.85 1
977.92 1
977.99 1
978.06 1
978.13 1
978.21 0
978.28 0
978.35 0
978.42 0
978.49 0
978.56 0
978.64 0
978.71 1
978.78 2
978.85 2
978.92 3
978.99 3
979.07 3
979.14 3
979.21 2
979.28 2
979.35 2
979.42 2
979.49 2
979.57 2
979.64 2
979.71 2
979.78 1
979.85 1
979.92 1
980.00 0
980.07 0
980.14 0
980.21 0
980.28 0
980.35 0
980.43 1
980.50 1
980.57 1
980.64 1
980.71 2
980.78 2
980.86 2
980.93 2
981.00 1
981.07 1
981.14 1
981.21 0
981.29 0
981.36 0
981.43 0
981.50 1
981.57 1
981.64 1
981.72 1
981.79 1
981.86 0
981.93 0
982.00 0
982.07 0
982.15 0
982.22 0
982.29 0
982.36 0
982.43 0
982.51 0
982.58 0
982.65 0
982.72 0
982.79 0
982.86 1
982.94 1
983.01 1
983.08 2
983.15 1
983.22 1
983.29 1
983.37 1
983.44 0
983.51 0
983.58 0
983.65 0
983.73 1
983.80 1
983.87 1
983.94 1
984.01 1
984.08 1
984.16 0
984.23 0
984.30 0
984.37 0
984.44 0
984.51 0
984.59 0
984.66 0
984.73 0
984.80 0
984.87 0
984.95 0
985.02 0
985.09 0
985.16 0
985.23 0
985.30 0
985.38 0
985.45 0
985.52 0
985.59 0
985.66 0
985.74 0
985.81 0
985.88 1
985.95 1
986.02 1
986.09 0
986.17 0
986.24 0
986.31 0
986.38 0
986.45 0
986.53 0
986.60 1
986.67 1
986.74 1
986.81 1
986.89 1
986.96 1
987.03 1
987.10 1
987.17 1
987.25 1
987.32 1
987.39 2
987.46 1
987.53 1
987.60 1
987.68 0
987.75 0
987.82 0
987.89 0
987.96 1
988.04 1
988.11 1
988.18 2
988.25 2
988.32 2
988.40 2
988.47 2
988.54 1
988.61 1
988.68 0
988.76 0
988.83 0
988.90 0
988.97 0
989.04 1
989.12 1
989.19 1
989.26 0
989.33 0
989.40 0
989.48 0
989.55 0
989.62 1
989.69 1
989.76 1
989.84 2
989.91 2
989.98 2
990.05 2
990.12 2
990.20 2
990.27 1
990.34 1
990.41 1
990.48 1
990.56 2
990.63 2
990.70 2
990.77 3
990.84 3
990.92 3
990.99 2
991.06 2
991.13 2
991.20 1
991.28 1
991.35 1
991.42 0
991.49 1
991.56 1
991.64 1
991.71 1
991.78 1
991.85 1
991.92 1
992.00 1
992.07 1
992.14 1
992.21 2
992.28 2
992.36 2
992.43 2
992.50 3
992.57 3
992.64 3
992.72 3
992.79 4
992.86 4
992.93 4
993.01 4
993.08 4
993.15 4
993.22 4
993.29 4
993.37 4
993.44 4
993.51 4
993.58 3
993.65 3
993.73 2
993.80 2
993.87 2
993.94 2
994.02 2
994.09 2
994.16 2
994.23 2
994.30 3
994.38 3
994.45 3
994.52 3
994.59 3
994.66 4
994.74 4
994.81 4
994.88 4
994.95 4
995.03 4
995.10 5
995.17 6
995.24 7
995.31 8
995.39 10
995.46 12
995.53 13
995.60 14
995.68 15
995.75 15
995.82 15
995.89 15
995.96 15
996.04 15
996.11 14
996.18 14
996.25 14
996.33 14
996.40 15
996.47 15
996.54 15
996.61 15
996.69 14
996.76 14
996.83 13
996.90 13
996.98 12
997.05 11
997.12 10
997.19 9
997.26 9
997.34 8
997.41 8
997.48 8
997.55 8
997.63 8
997.70 7
997.77 7
997.84 7
997.92 6
997.99 6
998.06 6
998.13 6
998.20 7
998.28 7
998.35 6
998.42 6
998.49 6
998.57 5
998.64 4
998.71 4
998.78 3
998.86 3
998.93 2
999.00 2
999.07 2
999.14 2
999.22 2
999.29 2
999.36 2
999.43 2
999.51 2
999.58 1
999.65 1
999.72 1
999.80 1
999.87 1
999.94 1
1000.01 1
1000.08 1
1000.16 1
1000.23 1
1000.30 1
1000.37 2
1000.45 3
1000.52 3
1000.59 3
1000.66 3
1000.74 3
1000.81 2
1000.88 1
1000.95 1
1001.03 0
1001.10 0
1001.17 0
1001.24 0
1001.32 0
1001.39 0
1001.46 0
1001.53 0
1001.61 0
1001.68 0
1001.75 0
1001.82 0
1001.89 0
1001.97 0
1002.04 0
1002.11 0
1002.18 0
1002.26 0
1002.33 0
1002.40 0
1002.47 0
1002.55 1
1002.62 1
1002.69 1
1002.76 2
1002.84 2
1002.91 2
1002.98 2
1003.05 2
1003.13 2
1003.20 2
1003.27 2
1003.34 2
1003.42 1
1003.49 1
1003.56 1
1003.63 1
1003.71 1
1003.78 1
1003.85 1
1003.92 1
1004.00 1
1004.07 1
1004.14 2
1004.21 2
1004.29 3
1004.36 3
1004.43 3
1004.50 3
1004.58 3
1004.65 2
1004.72 2
1004.79 2
1004.87 2
1004.94 3
1005.01 3
1005.08 4
1005.16 4
1005.23 4
1005.30 4
1005.37 4
1005.45 3
1005.52 3
1005.59 3
1005.67 3
1005.74 3
1005.81 3
1005.88 3
1005.96 4
1006.03 4
1006.10 4
1006.17 4
1006.25 4
1006.32 4
1006.39 4
1006.46 4
1006.54 5
1006.61 5
1006.68 5
1006.75 6
1006.83 6
1006.90 5
1006.97 5
1007.04 5
1007.12 5
1007.19 5
1007.26 5
1007.33 5
1007.41 6
1007.48 6
1007.55 6
1007.63 6
1007.70 5
1007.77 5
1007.84 5
1007.92 5
1007.99 5
1008.06 5
1008.13 5
1008.21 5
1008.28 6
1008.35 6
1008.42 6
1008.50 6
1008.57 6
1008.64 6
1008.72 5
1008.79 5
1008.86 4
1008.93 3
1009.01 3
1009.08 3
1009.15 2
1009.22 2
1009.30 3
1009.37 3
1009.44 4
1009.51 4
1009.59 5
1009.66 5
1009.73 6
1009.81 6
1009.88 6
1009.95 6
1010.02 6
1010.10 6
1010.17 6
1010.24 5
1010.31 5
1010.39 4
1010.46 4
1010.53 4
1010.61 4
1010.68 3
1010.75 3
1010.82 3
1010.90 3
1010.97 3
1011.04 4
1011.12 4
1011.19 5
1011.26 6
1011.33 6
1011.41 7
1011.48 6
1011.55 6
1011.62 5
1011.70 4
1011.77 4
1011.84 3
1011.92 3
1011.99 3
1012.06 3
1012.13 3
1012.21 2
1012.28 2
1012.35 2
1012.43 2
1012.50 2
1012.57 2
1012.64 2
1012.72 3
1012.79 3
1012.86 3
1012.94 2
1013.01 2
1013.08 2
1013.15 2
1013.23 2
1013.30 2
1013.37 2
1013.45 2
1013.52 1
1013.59 1
1013.66 0
1013.74 0
1013.81 0
1013.88 0
1013.96 0
1014.03 1
1014.10 1
1014.17 2
1014.25 3
1014.32 3
1014.39 3
1014.47 3
1014.54 3
1014.61 3
1014.68 3
1014.76 3
1014.83 3
1014.90 3
1014.98 2
1015.05 1
1015.12 1
1015.19 0
1015.27 0
1015.34 0
1015.41 0
1015.49 0
1015.56 0
1015.63 1
1015.70 2
1015.78 2
1015.85 2
1015.92 2
1016.00 1
1016.07 0
1016.14 0
1016.22 0
1016.29 0
1016.36 0
1016.43 0
1016.51 0
1016.58 0
1016.65 0
1016.73 1
1016.80 1
1016.87 1
1016.94 1
1017.02 2
1017.09 2
1017.16 2
1017.24 3
1017.31 3
1017.38 3
1017.46 2
1017.53 2
1017.60 1
1017.67 0
1017.75 0
1017.82 0
1017.89 0
1017.97 0
1018.04 0
1018.11 0
1018.19 0
1018.26 1
1018.33 2
1018.40 2
1018.48 2
1018.55 2
1018.62 2
1018.70 2
1018.77 2
1018.84 2
1018.92 2
1018.99 2
1019.06 2
1019.14 2
1019.21 2
1019.28 3
1019.35 3
1019.43 4
1019.50 4
1019.57 4
1019.65 4
1019.72 4
1019.79 4
1019.87 4
1019.94 4
1020.01 3
1020.09 3
1020.16 3
1020.23 3
1020.30 3
1020.38 3
1020.45 4
1020.52 4
1020.60 4
1020.67 4
1020.74 5
1020.82 5
1020.89 5
1020.96 4
1021.04 4
1021.11 4
1021.18 4
1021.25 4
1021.33 4
1021.40 4
1021.47 4
1021.55 4
1021.62 5
1021.69 5
1021.77 5
1021.84 5
1021.91 5
1021.99 5
1022.06 5
1022.13 5
1022.21 5
1022.28 5
1022.35 5
1022.43 5
1022.50 6
1022.57 7
1022.64 7
1022.72 8
1022.79 9
1022.86 9
1022.94 10
1023.01 10
1023.08 10
1023.16 10
1023.23 9
1023.30 8
1023.38 7
1023.45 6
1023.52 5
1023.60 4
1023.67 4
1023.74 4
1023.82 4
1023.89 5
1023.96 6
1024.04 6
1024.11 7
1024.18 7
1024.26 7
1024.33 7
1024.40 7
1024.48 7
1024.55 7
1024.62 8
1024.70 8
1024.77 9
1024.84 9
1024.91 8
1024.99 8
1025.06 8
1025.13 7
1025.21 7
1025.28 7
1025.35 7
1025.43 8
1025.50 8
1025.57 9
1025.65 10
1025.72 10
1025.79 11
1025.87 11
1025.94 10
1026.01 10
1026.09 9
1026.16 9
1026.23 9
1026.31 9
1026.38 9
1026.45 10
1026.53 10
1026.60 11
1026.67 11
1026.75 11
1026.82 11
1026.89 10
1026.97 10
1027.04 8
1027.11 7
1027.19 6
1027.26 5
1027.33 4
1027.41 4
1027.48 4
1027.55 4
1027.63 5
1027.70 5
1027.77 6
1027.85 6
1027.92 6
1027.99 5
1028.07 4
1028.14 3
1028.21 2
1028.29 1
1028.36 0
1028.43 0
1028.51 0
1028.58 0
1028.65 1
1028.73 1
1028.80 2
1028.87 3
1028.95 3
1029.02 4
1029.09 5
1029.17 5
1029.24 5
1029.32 5
1029.39 5
1029.46 5
1029.54 5
1029.61 4
1029.68 4
1029.76 3
1029.83 2
1029.90 1
1029.98 0
1030.05 0
1030.12 0
1030.20 0
1030.27 1
1030.34 1
1030.42 2
1030.49 3
1030.56 3
1030.64 3
1030.71 3
1030.78 2
1030.86 2
1030.93 1
1031.00 0
1031.08 0
1031.15 0
1031.22 0
1031.30 1
1031.37 2
1031.45 2
1031.52 3
1031.59 3
1031.67 3
1031.74 3
1031.81 2
1031.89 1
1031.96 0
1032.03 0
1032.11 0
1032.18 0
1032.25 0
1032.33 0
1032.40 0
1032.47 0
1032.55 1
1032.62 1
1032.70 1
1032.77 0
1032.84 0
1032.92 0
1032.99 0
1033.06 0
1033.14 0
1033.21 0
1033.28 1
1033.36 1
1033.43 1
1033.50 1
1033.58 1
1033.65 2
1033.73 2
1033.80 2
1033.87 3
1033.95 3
1034.02 4
1034.09 5
1034.17 6
1034.24 8
1034.31 9
1034.39 10
1034.46 11
1034.53 11
1034.61 12
1034.68 12
1034.76 11
1034.83 11
1034.90 10
1034.98 9
1035.05 8
1035.12 7
1035.20 7
1035.27 6
1035.34 7
1035.42 8
1035.49 9
1035.57 10
1035.64 12
1035.71 13
1035.79 14
1035.86 14
1035.93 14
1036.01 14
1036.08 14
1036.15 14
1036.23 13
1036.30 13
1036.38 12
1036.45 11
1036.52 11
1036.60 11
1036.67 11
1036.74 11
1036.82 12
1036.89 14
1036.96 15
1037.04 17
1037.11 19
1037.19 20
1037.26 20
1037.33 19
1037.41 18
1037.48 16
1037.55 14
1037.63 12
1037.70 11
1037.78 12
1037.85 13
1037.92 15
1038.00 16
1038.07 18
1038.14 18
1038.22 17
1038.29 16
1038.37 15
1038.44 13
1038.51 12
1038.59 11
1038.66 10
1038.73 10
1038.81 9
1038.88 9
1038.96 8
1039.03 7
1039.10 7
1039.18 7
1039.25 7
1039.32 8
1039.40 9
1039.47 9
1039.55 10
1039.62 10
1039.69 10
1039.77 9
1039.84 9
1039.91 9
1039.99 9
1040.06 10
1040.14 10
1040.21 11
1040.28 11
1040.36 10
1040.43 10
1040.51 10
1040.58 9
1040.65 9
1040.73 9
1040.80 9
1040.87 9
1040.95 9
1041.02 8
1041.10 7
1041.17 7
1041.24 7
1041.32 7
1041.39 8
1041.46 9
1041.54 10
1041.61 10
1041.69 10
1041.76 9
1041.83 8
1041.91 7
1041.98 7
1042.06 7
1042.13 7
1042.20 6
1042.28 6
1042.35 5
1042.43 5
1042.50 4
1042.57 3
1042.65 2
1042.72 2
1042.79 2
1042.87 3
1042.94 4
1043.02 4
1043.09 5
1043.16 6
1043.24 6
1043.31 6
1043.39 6
1043.46 5
1043.53 5
1043.61 4
1043.68 3
1043.76 2
1043.83 1
1043.90 0
1043.98 0
1044.05 0
1044.13 1
1044.20 1
1044.27 2
1044.35 2
1044.42 3
1044.50 3
1044.57 3
1044.64 3
1044.72 4
1044.79 4
1044.86 5
1044.94 5
1045.01 5
1045.09 6
1045.16 6
1045.23 6
1045.31 6
1045.38 6
1045.46 6
1045.53 6
1045.60 5
1045.68 5
1045.75 4
1045.83 4
1045.90 4
1045.97 5
1046.05 6
1046.12 6
1046.20 7
1046.27 7
1046.34 7
1046.42 7
1046.49 8
1046.57 8
1046.64 9
1046.72 10
1046.79 11
1046.86 11
1046.94 11
1047.01 10
1047.09 10
1047.16 9
1047.23 8
1047.31 8
1047.38 8
1047.46 8
1047.53 7
1047.60 6
1047.68 5
1047.75 4
1047.83 3
1047.90 3
1047.97 3
1048.05 4
1048.12 5
1048.20 7
1048.27 8
1048.34 9
1048.42 9
1048.49 8
1048.57 8
1048.64 7
1048.72 6
1048.79 6
1048.86 5
1048.94 5
1049.01 5
1049.09 5
1049.16 6
1049.23 6
1049.31 7
1049.38 8
1049.46 9
1049.53 10
1049.60 11
1049.68 11
1049.75 12
1049.83 12
1049.90 11
1049.98 11
1050.05 10
1050.12 9
1050.20 8
1050.27 8
1050.35 7
1050.42 7
1050.49 7
1050.57 7
1050.64 7
1050.72 8
1050.79 9
1050.87 9
1050.94 9
1051.01 9
1051.09 9
1051.16 8
1051.24 7
1051.31 7
1051.38 7
1051.46 7
1051.53 7
1051.61 7
1051.68 8
1051.76 8
1051.83 8
1051.90 8
1051.98 8
1052.05 8
1052.13 9
1052.20 10
1052.28 11
1052.35 12
1052.42 13
1052.50 14
1052.57 14
1052.65 14
1052.72 13
1052.79 13
1052.87 12
1052.94 11
1053.02 11
1053.09 11
1053.17 11
1053.24 12
1053.31 13
1053.39 14
1053.46 16
1053.54 19
1053.61 21
1053.69 23
1053.76 25
1053.83 26
1053.91 26
1053.98 25
1054.06 24
1054.13 23
1054.21 22
1054.28 22
1054.35 23
1054.43 24
1054.50 26
1054.58 27
1054.65 29
1054.73 30
1054.80 31
1054.88 31
1054.95 32
1055.02 32
1055.10 31
1055.17 30
1055.25 28
1055.32 25
1055.40 23
1055.47 20
1055.54 18
1055.62 17
1055.69 16
1055.77 17
1055.84 18
1055.92 19
1055.99 21
1056.06 22
1056.14 24
1056.21 26
1056.29 27
1056.36 28
1056.44 29
1056.51 29
1056.59 29
1056.66 28
1056.73 27
1056.81 25
1056.88 22
1056.96 20
1057.03 17
1057.11 15
1057.18 13
1057.25 12
1057.33 12
1057.40 12
1057.48 12
1057.55 12
1057.63 12
1057.70 12
1057.78 12
1057.85 11
1057.92 11
1058.00 10
1058.07 9
1058.15 9
1058.22 8
1058.30 7
1058.37 6
1058.45 5
1058.52 4
1058.59 3
1058.67 2
1058.74 1
1058.82 1
1058.89 1
1058.97 0
1059.04 1
1059.12 1
1059.19 1
1059.26 2
1059.34 3
1059.41 4
1059.49 5
1059.56 5
1059.64 6
1059.71 6
1059.79 5
1059.86 4
1059.94 3
1060.01 3
1060.08 3
1060.16 4
1060.23 5
1060.31 6
1060.38 7
1060.46 8
1060.53 8
1060.61 8
1060.68 7
1060.75 6
1060.83 5
1060.90 4
1060.98 3
1061.05 1
1061.13 0
1061.20 0
1061.28 0
1061.35 0
1061.43 0
1061.50 0
1061.57 1
1061.65 1
1061.72 1
1061.80 1
1061.87 1
1061.95 0
1062.02 0
1062.10 0
1062.17 0
1062.25 0
1062.32 0
1062.40 0
1062.47 0
1062.54 0
1062.62 0
1062.69 0
1062.77 0
1062.84 0
1062.92 1
1062.99 1
1063.07 1
1063.14 2
1063.22 2
1063.29 3
1063.37 3
1063.44 4
1063.51 5
1063.59 5
1063.66 6
1063.74 6
1063.81 7
1063.89 8
1063.96 10
1064.04 12
1064.11 15
1064.19 18
1064.26 21
1064.34 25
1064.41 27
1064.48 29
1064.56 31
1064.63 32
1064.71 32
1064.78 32
1064.86 31
1064.93 30
1065.01 29
1065.08 27
1065.16 25
1065.23 22
1065.31 21
1065.38 19
1065.46 19
1065.53 18
1065.61 18
1065.68 18
1065.75 18
1065.83 18
1065.90 19
1065.98 19
1066.05 21
1066.13 24
1066.20 27
1066.28 30
1066.35 33
1066.43 36
1066.50 37
1066.58 38
1066.65 38
1066.73 38
1066.80 38
1066.88 38
1066.95 38
1067.02 37
1067.10 37
1067.17 37
1067.25 36
1067.32 35
1067.40 35
1067.47 34
1067.55 34
1067.62 34
1067.70 35
1067.77 35
1067.85 35
1067.92 35
1068.00 34
1068.07 33
1068.15 32
1068.22 31
1068.30 29
1068.37 28
1068.45 28
1068.52 28
1068.60 28
1068.67 29
1068.74 29
1068.82 30
1068.89 32
1068.97 34
1069.04 36
1069.12 38
1069.19 41
1069.27 43
1069.34 45
1069.42 46
1069.49 46
1069.57 46
1069.64 45
1069.72 44
1069.79 43
1069.87 41
1069.94 40
1070.02 39
1070.09 39
1070.17 38
1070.24 38
1070.32 39
1070.39 39
1070.47 39
1070.54 40
1070.62 40
1070.69 40
1070.77 39
1070.84 38
1070.92 37
1070.99 35
1071.07 33
1071.14 31
1071.22 30
1071.29 29
1071.37 30
1071.44 31
1071.51 34
1071.59 37
1071.66 40
1071.74 43
1071.81 45
1071.89 46
1071.96 46
1072.04 45
1072.11 44
1072.19 42
1072.26 41
1072.34 39
1072.41 38
1072.49 37
1072.56 37
1072.64 37
1072.71 37
1072.79 38
1072.86 38
1072.94 38
1073.01 38
1073.09 38
1073.16 38
1073.24 37
1073.31 36
1073.39 35
1073.46 33
1073.54 31
1073.61 28
1073.69 25
1073.76 22
1073.84 20
1073.91 18
1073.99 17
1074.06 17
1074.14 16
1074.21 16
1074.29 16
1074.36 15
1074.44 13
1074.51 12
1074.59 10
1074.66 10
1074.74 10
1074.81 10
1074.89 10
1074.96 10
1075.04 9
1075.11 8
1075.19 6
1075.26 4
1075.34 2
1075.41 1
1075.49 0
1075.56 0
1075.64 0
1075.71 0
1075.79 0
1075.86 0
1075.94 0
1076.01 0
1076.09 0
1076.16 0
1076.24 0
1076.31 1
1076.39 1
1076.46 2
1076.54 3
1076.61 5
1076.69 6
1076.76 8
1076.84 9
1076.92 10
1076.99 10
1077.07 10
1077.14 8
1077.22 7
1077.29 5
1077.37 3
1077.44 2
1077.52 1
1077.59 1
1077.67 2
1077.74 4
1077.82 6
1077.89 9
1077.97 11
1078.04 13
1078.12 15
1078.19 15
1078.27 15
1078.34 15
1078.42 14
1078.49 14
1078.57 13
1078.64 13
1078.72 14
1078.79 14
1078.87 15
1078.94 16
1079.02 18
1079.09 20
1079.17 22
1079.24 25
1079.32 28
1079.39 32
1079.47 35
1079.55 38
1079.62 40
1079.70 42
1079.77 42
1079.85 42
1079.92 42
1080.00 42
1080.07 42
1080.15 43
1080.22 43
1080.30 44
1080.37 44
1080.45 43
1080.52 42
1080.60 40
1080.67 38
1080.75 37
1080.82 36
1080.90 35
1080.97 35
1081.05 35
1081.12 36
1081.20 36
1081.28 37
1081.35 38
1081.43 40
1081.50 41
1081.58 42
1081.65 43
1081.73 43
1081.80 44
1081.88 44
1081.95 45
1082.03 47
1082.10 48
1082.18 51
1082.25 53
1082.33 54
1082.40 55
1082.48 55
1082.55 55
1082.63 55
1082.71 55
1082.78 54
1082.86 54
1082.93 53
1083.01 52
1083.08 50
1083.16 48
1083.23 46
1083.31 45
1083.38 44
1083.46 43
1083.53 43
1083.61 44
1083.68 46
1083.76 48
1083.84 49
1083.91 50
1083.99 50
1084.06 49
1084.14 47
1084.21 44
1084.29 41
1084.36 38
1084.44 37
1084.51 37
1084.59 37
1084.66 40
1084.74 43
1084.81 45
1084.89 48
1084.97 49
1085.04 49
1085.12 47
1085.19 45
1085.27 43
1085.34 40
1085.42 39
1085.49 37
1085.57 37
1085.64 36
1085.72 36
1085.80 35
1085.87 34
1085.95 33
1086.02 32
1086.10 32
1086.17 31
1086.25 30
1086.32 30
1086.40 29
1086.47 29
1086.55 29
1086.62 28
1086.70 28
1086.78 27
1086.85 26
1086.93 24
1087.00 23
1087.08 21
1087.15 20
1087.23 19
1087.30 20
1087.38 21
1087.45 22
1087.53 22
1087.61 23
1087.68 23
1087.76 23
1087.83 22
1087.91 21
1087.98 20
1088.06 19
1088.13 19
1088.21 20
1088.28 21
1088.36 22
1088.44 24
1088.51 24
1088.59 24
1088.66 23
1088.74 21
1088.81 18
1088.89 15
1088.96 13
1089.04 11
1089.12 9
1089.19 8
1089.27 7
1089.34 6
1089.42 6
1089.49 6
1089.57 6
1089.64 8
1089.72 11
1089.80 13
1089.87 16
1089.95 17
1090.02 18
1090.10 19
1090.17 18
1090.25 18
1090.32 17
1090.40 16
1090.48 16
1090.55 15
1090.63 14
1090.70 14
1090.78 13
1090.85 12
1090.93 12
1091.00 11
1091.08 12
1091.16 12
1091.23 13
1091.31 14
1091.38 16
1091.46 18
1091.53 20
1091.61 23
1091.68 26
1091.76 29
1091.84 31
1091.91 33
1091.99 33
1092.06 33
1092.14 32
1092.21 30
1092.29 28
1092.37 26
1092.44 25
1092.52 25
1092.59 25
1092.67 26
1092.74 27
1092.82 28
1092.90 29
1092.97 29
1093.05 28
1093.12 26
1093.20 24
1093.27 22
1093.35 20
1093.42 19
1093.50 19
1093.58 20
1093.65 22
1093.73 23
1093.80 24
1093.88 23
1093.95 21
1094.03 19
1094.11 16
1094.18 13
1094.26 12
1094.33 12
1094.41 13
1094.48 15
1094.56 18
1094.64 22
1094.71 24
1094.79 27
1094.86 28
1094.94 29
1095.01 30
1095.09 31
1095.17 32
1095.24 33
1095.32 35
1095.39 36
1095.47 37
1095.54 38
1095.62 39
1095.70 40
1095.77 39
1095.85 39
1095.92 37
1096.00 36
1096.07 35
1096.15 35
1096.23 36
1096.30 38
1096.38 40
1096.45 43
1096.53 45
1096.61 47
1096.68 48
1096.76 48
1096.83 49
1096.91 49
1096.98 49
1097.06 50
1097.14 51
1097.21 52
1097.29 53
1097.36 55
1097.44 58
1097.51 61
1097.59 63
1097.67 65
1097.74 66
1097.82 66
1097.89 66
1097.97 66
1098.05 67
1098.12 70
1098.20 74
1098.27 78
1098.35 83
1098.42 89
1098.50 93
1098.58 96
1098.65 99
1098.73 100
1098.80 101
1098.88 101
1098.96 99
1099.03 98
1099.11 95
1099.18 91
1099.26 88
1099.34 85
1099.41 82
1099.49 81
1099.56 81
1099.64 82
1099.71 83
1099.79 83
1099.87 84
1099.94 83
1100.02 82
1100.09 81
1100.17 81
1100.25 80
1100.32 80
1100.40 80
1100.47 80
1100.55 81
1100.63 81
1100.70 82
1100.78 82
1100.85 82
1100.93 82
1101.01 82
1101.08 82
1101.16 81
1101.23 79
1101.31 77
1101.38 75
1101.46 72
1101.54 70
1101.61 68
1101.69 66
1101.76 65
1101.84 63
1101.92 62
1101.99 60
1102.07 58
1102.14 56
1102.22 54
1102.30 51
1102.37 49
1102.45 48
1102.52 47
1102.60 46
1102.68 45
1102.75 45
1102.83 44
1102.90 44
1102.98 42
1103.06 40
1103.13 37
1103.21 33
1103.28 29
1103.36 26
1103.44 23
1103.51 22
1103.59 21
1103.66 22
1103.74 23
1103.82 23
1103.89 23
1103.97 23
1104.04 22
1104.12 21
1104.20 19
1104.27 18
1104.35 17
1104.42 16
1104.50 15
1104.58 13
1104.65 12
1104.73 10
1104.81 9
1104.88 7
1104.96 6
1105.03 6
1105.11 5
1105.19 5
1105.26 5
1105.34 6
1105.41 7
1105.49 8
1105.57 10
1105.64 11
1105.72 12
1105.79 13
1105.87 13
1105.95 13
1106.02 13
1106.10 12
1106.17 12
1106.25 12
1106.33 12
1106.40 14
1106.48 16
1106.56 19
1106.63 21
1106.71 22
1106.78 22
1106.86 21
1106.94 19
1107.01 16
1107.09 13
1107.16 11
1107.24 9
1107.32 7
1107.39 7
1107.47 8
1107.55 9
1107.62 11
1107.70 13
1107.77 16
1107.85 19
1107.93 21
1108.00 24
1108.08 25
1108.15 27
1108.23 27
1108.31 28
1108.38 27
1108.46 27
1108.54 26
1108.61 25
1108.69 23
1108.76 22
1108.84 20
1108.92 19
1108.99 19
1109.07 21
1109.15 23
1109.22 27
1109.30 31
1109.37 35
1109.45 39
1109.53 42
1109.60 43
1109.68 44
1109.75 45
1109.83 44
1109.91 44
1109.98 42
1110.06 40
1110.14 37
1110.21 35
1110.29 32
1110.36 29
1110.44 27
1110.52 26
1110.59 27
1110.67 28
1110.75 31
1110.82 34
1110.90 37
1110.98 41
1111.05 44
1111.13 46
1111.20 47
1111.28 48
1111.36 48
1111.43 48
1111.51 47
1111.59 46
1111.66 44
1111.74 43
1111.81 41
1111.89 40
1111.97 38
1112.04 37
1112.12 35
1112.20 34
1112.27 33
1112.35 33
1112.42 34
1112.50 35
1112.58 37
1112.65 40
1112.73 43
1112.81 46
1112.88 48
1112.96 50
1113.04 52
1113.11 52
1113.19 52
1113.26 50
1113.34 48
1113.42 47
1113.49 45
1113.57 45
1113.65 45
1113.72 47
1113.80 48
1113.88 50
1113.95 52
1114.03 52
1114.10 52
1114.18 51
1114.26 49
1114.33 47
1114.41 45
1114.49 43
1114.56 43
1114.64 44
1114.72 45
1114.79 48
1114.87 52
1114.95 56
1115.02 60
1115.10 65
1115.17 69
1115.25 73
1115.33 76
1115.40 78
1115.48 79
1115.56 78
1115.63 77
1115.71 76
1115.79 74
1115.86 74
1115.94 73
1116.02 74
1116.09 74
1116.17 74
1116.24 75
1116.32 76
1116.40 76
1116.47 77
1116.55 78
1116.63 78
1116.70 78
1116.78 79
1116.86 78
1116.93 78
1117.01 77
1117.09 76
1117.16 75
1117.24 73
1117.32 71
1117.39 69
1117.47 67
1117.54 65
1117.62 64
1117.70 64
1117.77 64
1117.85 66
1117.93 68
1118.00 71
1118.08 74
1118.16 76
1118.23 78
1118.31 79
1118.39 79
1118.46 79
1118.54 78
1118.62 76
1118.69 74
1118.77 73
1118.85 71
1118.92 70
1119.00 69
1119.08 69
1119.15 70
1119.23 70
1119.30 70
1119.38 69
1119.46 67
1119.53 66
1119.61 64
1119.69 62
1119.76 61
1119.84 61
1119.92 62
1119.99 63
1120.07 63
1120.15 64
1120.22 64
1120.30 63
1120.38 62
1120.45 60
1120.53 59
1120.61 59
1120.68 59
1120.76 60
1120.84 62
1120.91 64
1120.99 66
1121.07 68
1121.14 71
1121.22 73
1121.30 74
1121.37 75
1121.45 75
1121.53 75
1121.60 76
1121.68 76
1121.76 76
1121.83 76
1121.91 76
1121.99 74
1122.06 73
1122.14 70
1122.22 68
1122.29 67
1122.37 66
1122.45 66
1122.52 68
1122.60 69
1122.68 70
1122.75 70
1122.83 70
1122.91 69
1122.98 68
1123.06 67
1123.14 66
1123.21 65
1123.29 65
1123.37 64
1123.44 63
1123.52 61
1123.60 60
1123.67 58
1123.75 56
1123.83 55
1123.90 54
1123.98 53
1124.06 53
1124.13 53
1124.21 53
1124.29 53
1124.36 54
1124.44 55
1124.52 56
1124.59 57
1124.67 58
1124.75 59
1124.82 60
1124.90 61
1124.98 61
1125.05 60
1125.13 59
1125.21 58
1125.28 56
1125.36 53
1125.44 50
1125.52 47
1125.59 43
1125.67 39
1125.75 35
1125.82 32
1125.90 29
1125.98 27
1126.05 25
1126.13 24
1126.21 23
1126.28 22
1126.36 21
1126.44 21
1126.51 21
1126.59 22
1126.67 24
1126.74 27
1126.82 30
1126.90 34
1126.97 37
1127.05 39
1127.13 41
1127.21 42
1127.28 42
1127.36 41
1127.44 41
1127.51 39
1127.59 38
1127.67 37
1127.74 36
1127.82 36
1127.90 35
1127.97 34
1128.05 33
1128.13 32
1128.20 30
1128.28 28
1128.36 27
1128.43 26
1128.51 25
1128.59 25
1128.67 26
1128.74 27
1128.82 29
1128.90 30
1128.97 31
1129.05 31
1129.13 31
1129.20 31
1129.28 30
1129.36 29
1129.43 28
1129.51 26
1129.59 24
1129.67 22
1129.74 19
1129.82 16
1129.90 13
1129.97 11
1130.05 9
1130.13 8
1130.20 7
1130.28 7
1130.36 6
1130.43 5
1130.51 4
1130.59 2
1130.67 0
1130.74 0
1130.82 0
1130.90 0
1130.97 0
1131.05 0
1131.13 0
1131.20 0
1131.28 1
1131.36 4
1131.43 6
1131.51 9
1131.59 11
1131.67 12
1131.74 13
1131.82 13
1131.90 12
1131.97 9
1132.05 6
1132.13 3
1132.20 0
1132.28 0
1132.36 0
1132.44 0
1132.51 0
1132.59 0
1132.67 0
1132.74 0
1132.82 1
1132.90 4
1132.97 6
1133.05 8
1133.13 9
1133.21 9
1133.28 8
1133.36 6
1133.44 3
1133.51 1
1133.59 0
1133.67 0
1133.75 0
1133.82 0
1133.90 0
1133.98 1
1134.05 1
1134.13 1
1134.21 1
1134.28 1
1134.36 2
1134.44 4
1134.52 6
1134.59 9
1134.67 13
1134.75 16
1134.82 20
1134.90 23
1134.98 25
1135.06 27
1135.13 28
1135.21 29
1135.29 30
1135.36 31
1135.44 32
1135.52 34
1135.60 35
1135.67 35
1135.75 35
1135.83 34
1135.90 33
1135.98 32
1136.06 31
1136.14 33
1136.21 36
1136.29 41
1136.37 47
1136.44 54
1136.52 62
1136.60 68
1136.68 73
1136.75 76
1136.83 76
1136.91 75
1136.98 72
1137.06 69
1137.14 67
1137.22 66
1137.29 65
1137.37 66
1137.45 67
1137.52 69
1137.60 71
1137.68 73
1137.76 76
1137.83 79
1137.91 84
1137.99 90
1138.06 96
1138.14 103
1138.22 109
1138.30 114
1138.37 117
1138.45 118
1138.53 118
1138.61 116
1138.68 114
1138.76 111
1138.84 107
1138.91 104
1138.99 101
1139.07 98
1139.15 97
1139.22 96
1139.30 96
1139.38 97
1139.45 98
1139.53 99
1139.61 101
1139.69 102
1139.76 103
1139.84 103
1139.92 103
1140.00 101
1140.07 99
1140.15 98
1140.23 96
1140.30 96
1140.38 96
1140.46 96
1140.54 97
1140.61 97
1140.69 97
1140.77 96
1140.85 94
1140.92 91
1141.00 87
1141.08 83
1141.15 78
1141.23 74
1141.31 70
1141.39 68
1141.46 66
1141.54 65
1141.62 64
1141.70 63
1141.77 62
1141.85 60
1141.93 58
1142.01 56
1142.08 55
1142.16 55
1142.24 55
1142.31 56
1142.39 56
1142.47 55
1142.55 52
1142.62 49
1142.70 46
1142.78 42
1142.86 40
1142.93 39
1143.01 38
1143.09 38
1143.17 38
1143.24 38
1143.32 37
1143.40 35
1143.48 34
1143.55 32
1143.63 31
1143.71 30
1143.78 29
1143.86 29
1143.94 28
1144.02 27
1144.09 25
1144.17 23
1144.25 21
1144.33 18
1144.40 17
1144.48 15
1144.56 15
1144.64 16
1144.71 18
1144.79 20
1144.87 22
1144.95 24
1145.02 26
1145.10 27
1145.18 28
1145.26 28
1145.33 28
1145.41 26
1145.49 23
1145.57 20
1145.64 16
1145.72 13
1145.80 10
1145.88 9
1145.95 9
1146.03 10
1146.11 12
1146.19 14
1146.26 16
1146.34 18
1146.42 19
1146.50 19
1146.57 18
1146.65 16
1146.73 13
1146.81 11
1146.88 9
1146.96 8
1147.04 8
1147.12 9
1147.19 10
1147.27 12
1147.35 14
1147.43 16
1147.50 16
1147.58 16
1147.66 15
1147.74 13
1147.81 12
1147.89 11
1147.97 11
1148.05 10
1148.12 9
1148.20 8
1148.28 7
1148.36 5
1148.43 4
1148.51 4
1148.59 4
1148.67 5
1148.74 7
1148.82 8
1148.90 10
1148.98 10
1149.05 10
1149.13 10
1149.21 11
1149.29 11
1149.36 12
1149.44 12
1149.52 12
1149.60 12
1149.67 10
1149.75 8
1149.83 6
1149.91 4
1149.99 2
1150.06 2
1150.14 2
1150.22 3
1150.30 4
1150.37 5
1150.45 6
1150.53 7
1150.61 7
1150.68 8
1150.76 8
1150.84 8
1150.92 8
1150.99 8
1151.07 7
1151.15 7
1151.23 8
1151.30 9
1151.38 10
1151.46 12
1151.54 13
1151.62 14
1151.69 13
1151.77 13
1151.85 12
1151.93 12
1152.00 14
1152.08 16
1152.16 20
1152.24 24
1152.31 27
1152.39 30
1152.47 31
1152.55 32
1152.63 32
1152.70 33
1152.78 34
1152.86 35
1152.94 37
1153.01 40
1153.09 42
1153.17 43
1153.25 44
1153.32 45
1153.40 45
1153.48 46
1153.56 48
1153.64 51
1153.71 55
1153.79 60
1153.87 66
1153.95 72
1154.02 78
1154.10 83
1154.18 87
1154.26 89
1154.34 89
1154.41 87
1154.49 83
1154.57 79
1154.65 75
1154.72 72
1154.80 71
1154.88 71
1154.96 72
1155.04 73
1155.11 74
1155.19 75
1155.27 74
1155.35 72
1155.42 70
1155.50 69
1155.58 69
1155.66 70
1155.74 73
1155.81 78
1155.89 82
1155.97 87
1156.05 90
1156.12 91
1156.20 91
1156.28 91
1156.36 89
1156.44 89
1156.51 89
1156.59 90
1156.67 92
1156.75 95
1156.82 98
1156.90 100
1156.98 101
1157.06 100
1157.14 96
1157.21 90
1157.29 84
1157.37 76
1157.45 69
1157.53 63
1157.60 59
1157.68 56
1157.76 53
1157.84 52
1157.91 51
1157.99 49
1158.07 48
1158.15 46
1158.23 45
1158.30 44
1158.38 43
1158.46 43
1158.54 42
1158.62 42
1158.69 42
1158.77 42
1158.85 41
1158.93 40
1159.01 39
1159.08 37
1159.16 35
1159.24 32
1159.32 29
1159.39 26
1159.47 24
1159.55 22
1159.63 21
1159.71 22
1159.78 23
1159.86 25
1159.94 28
1160.02 30
1160.10 31
1160.17 31
1160.25 31
1160.33 29
1160.41 28
1160.49 26
1160.56 25
1160.64 25
1160.72 26
1160.80 26
1160.88 27
1160.95 27
1161.03 27
1161.11 27
1161.19 25
1161.27 23
1161.34 21
1161.42 18
1161.50 14
1161.58 11
1161.66 8
1161.73 7
1161.81 6
1161.89 6
1161.97 7
1162.05 8
1162.12 9
1162.20 9
1162.28 8
1162.36 7
1162.44 5
1162.51 4
1162.59 3
1162.67 3
1162.75 3
1162.83 4
1162.90 6
1162.98 7
1163.06 9
1163.14 11
1163.22 12
1163.29 14
1163.37 16
1163.45 19
1163.53 21
1163.61 24
1163.68 27
1163.76 30
1163.84 32
1163.92 34
1164.00 34
1164.08 34
1164.15 33
1164.23 30
1164.31 27
1164.39 23
1164.47 20
1164.54 17
1164.62 15
1164.70 14
1164.78 15
1164.86 16
1164.93 17
1165.01 18
1165.09 18
1165.17 18
1165.25 16
1165.32 14
1165.40 12
1165.48 12
1165.56 13
1165.64 16
1165.72 19
1165.79 23
1165.87 26
1165.95 29
1166.03 29
1166.11 28
1166.18 26
1166.26 24
1166.34 22
1166.42 21
1166.50 20
1166.58 20
1166.65 20
1166.73 20
1166.81 19
1166.89 18
1166.97 16
1167.04 15
1167.12 14
1167.20 13
1167.28 13
1167.36 14
1167.44 16
1167.51 18
1167.59 21
1167.67 23
1167.75 26
1167.83 27
1167.90 28
1167.98 29
1168.06 28
1168.14 27
1168.22 26
1168.30 24
1168.37 23
1168.45 22
1168.53 22
1168.61 21
1168.69 21
1168.76 19
1168.84 18
1168.92 15
1169.00 13
1169.08 11
1169.16 9
1169.23 9
1169.31 10
1169.39 11
1169.47 14
1169.55 18
1169.63 23
1169.70 27
1169.78 30
1169.86 31
1169.94 32
1170.02 31
1170.10 29
1170.17 27
1170.25 25
1170.33 24
1170.41 23
1170.49 22
1170.56 21
1170.64 21
1170.72 21
1170.80 21
1170.88 21
1170.96 21
1171.03 20
1171.11 18
1171.19 15
1171.27 11
1171.35 6
1171.43 2
1171.50 0
1171.58 0
1171.66 0
1171.74 0
1171.82 0
1171.90 0
1171.97 0
1172.05 0
1172.13 0
1172.21 2
1172.29 6
1172.37 10
1172.44 14
1172.52 19
1172.60 23
1172.68 27
1172.76 31
1172.84 35
1172.92 39
1172.99 42
1173.07 45
1173.15 48
1173.23 49
1173.31 50
1173.39 51
1173.46 52
1173.54 52
1173.62 52
1173.70 51
1173.78 50
1173.86 48
1173.93 46
1174.01 43
1174.09 41
1174.17 39
1174.25 37
1174.33 35
1174.40 33
1174.48 32
1174.56 30
1174.64 30
1174.72 29
1174.80 31
1174.88 33
1174.95 36
1175.03 39
1175.11 43
1175.19 46
1175.27 49
1175.35 52
1175.42 54
1175.50 56
1175.58 57
1175.66 58
1175.74 58
1175.82 58
1175.90 57
1175.97 56
1176.05 55
1176.13 55
1176.21 55
1176.29 56
1176.37 57
1176.44 57
1176.52 57
1176.60 55
1176.68 52
1176.76 49
1176.84 45
1176.92 42
1176.99 40
1177.07 38
1177.15 37
1177.23 35
1177.31 34
1177.39 32
1177.47 30
1177.54 29
1177.62 27
1177.70 27
1177.78 27
1177.86 28
1177.94 30
1178.02 32
1178.09 33
1178.17 34
1178.25 35
1178.33 36
1178.41 38
1178.49 40
1178.57 43
1178.64 47
1178.72 50
1178.80 52
1178.88 53
1178.96 51
1179.04 47
1179.12 41
1179.19 34
1179.27 28
1179.35 24
1179.43 23
1179.51 24
1179.59 28
1179.67 34
1179.74 40
1179.82 46
1179.90 51
1179.98 54
1180.06 55
1180.14 54
1180.22 52
1180.29 48
1180.37 43
1180.45 38
1180.53 33
1180.61 27
1180.69 22
1180.77 18
1180.84 16
1180.92 15
1181.00 15
1181.08 18
1181.16 22
1181.24 26
1181.32 31
1181.40 35
1181.47 37
1181.55 37
1181.63 35
1181.71 32
1181.79 28
1181.87 24
1181.95 21
1182.02 19
1182.10 19
1182.18 20
1182.26 21
1182.34 21
1182.42 21
1182.50 20
1182.58 18
1182.65 15
1182.73 13
1182.81 13
1182.89 14
1182.97 18
1183.05 24
1183.13 30
1183.21 36
1183.28 40
1183.36 42
1183.44 42
1183.52 39
1183.60 35
1183.68 29
1183.76 23
1183.83 18
1183.91 15
1183.99 13
1184.07 13
1184.15 15
1184.23 18
1184.31 21
1184.39 25
1184.47 29
1184.54 31
1184.62 33
1184.70 34
1184.78 33
1184.86 31
1184.94 28
1185.02 25
1185.10 22
1185.17 20
1185.25 20
1185.33 21
1185.41 24
1185.49 27
1185.57 31
1185.65 33
1185.73 35
1185.80 36
1185.88 36
1185.96 36
1186.04 36
1186.12 37
1186.20 38
1186.28 39
1186.36 41
1186.43 42
1186.51 42
1186.59 42
1186.67 42
1186.75 42
1186.83 44
1186.91 47
1186.99 52
1187.07 58
1187.14 65
1187.22 72
1187.30 77
1187.38 80
1187.46 82
1187.54 81
1187.62 78
1187.70 74
1187.78 70
1187.85 66
1187.93 62
1188.01 59
1188.09 58
1188.17 57
1188.25 57
1188.33 57
1188.41 57
1188.49 57
1188.56 57
1188.64 55
1188.72 54
1188.80 52
1188.88 50
1188.96 48
1189.04 46
1189.12 44
1189.20 43
1189.27 41
1189.35 39
1189.43 37
1189.51 36
1189.59 34
1189.67 34
1189.75 34
1189.83 36
1189.91 37
1189.98 38
1190.06 39
1190.14 38
1190.22 36
1190.30 34
1190.38 32
1190.46 31
1190.54 32
1190.62 34
1190.70 38
1190.77 43
1190.85 47
1190.93 51
1191.01 53
1191.09 52
1191.17 50
1191.25 45
1191.33 39
1191.41 32
1191.49 25
1191.56 18
1191.64 12
1191.72 8
1191.80 6
1191.88 6
1191.96 6
1192.04 8
1192.12 9
1192.20 9
1192.28 9
1192.35 8
1192.43 6
1192.51 5
1192.59 4
1192.67 5
1192.75 6
1192.83 7
1192.91 7
1192.99 7
1193.07 5
1193.14 2
1193.22 0
1193.30 0
1193.38 0
1193.46 0
1193.54 0
1193.62 0
1193.70 0
1193.78 1
1193.86 6
1193.94 10
1194.01 13
1194.09 16
1194.17 19
1194.25 22
1194.33 24
1194.41 26
1194.49 28
1194.57 29
1194.65 30
1194.73 30
1194.81 30
1194.88 29
1194.96 27
1195.04 24
1195.12 22
1195.20 20
1195.28 19
1195.36 20
1195.44 23
1195.52 28
1195.60 35
1195.68 41
1195.76 47
1195.83 52
1195.91 55
1195.99 58
1196.07 60
1196.15 62
1196.23 64
1196.31 66
1196.39 69
1196.47 71
1196.55 72
1196.63 73
1196.70 73
1196.78 73
1196.86 73
1196.94 73
1197.02 73
1197.10 73
1197.18 73
1197.26 72
1197.34 71
1197.42 70
1197.50 70
1197.58 71
1197.66 73
1197.73 75
1197.81 77
1197.89 77
1197.97 75
1198.05 71
1198.13 67
1198.21 61
1198.29 57
1198.37 54
1198.45 52
1198.53 52
1198.61 52
1198.68 52
1198.76 51
1198.84 49
1198.92 46
1199.00 42
1199.08 39
1199.16 37
1199.24 35
1199.32 35
1199.40 34
1199.48 34
1199.56 34
1199.64 33
1199.72 32
1199.79 31
1199.87 30
1199.95 30
1200.03 32
1200.11 34
1200.19 38
1200.27 41
1200.35 44
1200.43 46
1200.51 47
1200.59 46
1200.67 45
1200.75 43
1200.83 42
1200.90 43
1200.98 44
1201.06 46
1201.14 49
1201.22 51
1201.30 53
1201.38 54
1201.46 55
1201.54 56
1201.62 57
1201.70 59
1201.78 61
1201.86 63
1201.94 67
1202.02 70
1202.09 74
1202.17 77
1202.25 81
1202.33 83
1202.41 85
1202.49 84
1202.57 83
1202.65 80
1202.73 77
1202.81 75
1202.89 75
1202.97 77
1203.05 81
1203.13 86
1203.21 91
1203.29 96
1203.36 99
1203.44 100
1203.52 100
1203.60 98
1203.68 97
1203.76 95
1203.84 93
1203.92 91
1204.00 88
1204.08 84
1204.16 79
1204.24 74
1204.32 70
1204.40 66
1204.48 64
1204.56 62
1204.63 62
1204.71 61
1204.79 61
1204.87 59
1204.95 57
1205.03 54
1205.11 50
1205.19 46
1205.27 40
1205.35 35
1205.43 30
1205.51 27
1205.59 24
1205.67 23
1205.75 23
1205.83 24
1205.91 26
1205.99 28
1206.07 29
1206.14 29
1206.22 28
1206.30 24
1206.38 18
1206.46 12
1206.54 5
1206.62 0
1206.70 0
1206.78 0
1206.86 0
1206.94 6
1207.02 13
1207.10 19
1207.18 23
1207.26 24
1207.34 22
1207.42 16
1207.50 9
1207.58 0
1207.66 0
1207.73 0
1207.81 0
1207.89 0
1207.97 0
1208.05 0
1208.13 0
1208.21 0
1208.29 7
1208.37 13
1208.45 20
1208.53 26
1208.61 32
1208.69 38
1208.77 43
1208.85 48
1208.93 51
1209.01 54
1209.09 55
1209.17 56
1209.25 57
1209.33 57
1209.41 57
1209.49 56
1209.56 54
1209.64 52
1209.72 48
1209.80 44
1209.88 38
1209.96 32
1210.04 26
1210.12 20
1210.20 15
1210.28 10
1210.36 6
1210.44 3
1210.52 0
1210.60 0
1210.68 0
1210.76 0
1210.84 0
1210.92 0
1211.00 0
1211.08 0
1211.16 0
1211.24 1
1211.32 4
1211.40 7
1211.48 11
1211.56 14
1211.64 18
1211.71 20
1211.79 21
1211.87 21
1211.95 18
1212.03 15
1212.11 12
1212.19 9
1212.27 7
1212.35 6
1212.43 7
1212.51 8
1212.59 9
1212.67 10
1212.75 10
1212.83 10
1212.91 9
1212.99 7
1213.07 5
1213.15 3
1213.23 2
1213.31 2
1213.39 2
1213.47 3
1213.55 5
1213.63 8
1213.71 11
1213.79 15
1213.87 20
1213.95 24
1214.03 29
1214.11 33
1214.19 37
1214.27 39
1214.35 42
1214.42 43
1214.50 44
1214.58 45
1214.66 45
1214.74 45
1214.82 45
1214.90 45
1214.98 44
1215.06 44
1215.14 44
1215.22 45
1215.30 47
1215.38 49
1215.46 52
1215.54 54
1215.62 57
1215.70 60
1215.78 63
1215.86 66
1215.94 70
1216.02 73
1216.10 76
1216.18 77
1216.26 76
1216.34 73
1216.42 69
1216.50 63
1216.58 58
1216.66 53
1216.74 50
1216.82 49
1216.90 48
1216.98 48
1217.06 48
1217.14 47
1217.22 45
1217.30 43
1217.38 43
1217.46 44
1217.54 46
1217.62 50
1217.70 53
1217.78 55
1217.86 54
1217.94 50
1218.02 44
1218.10 37
1218.18 31
1218.26 26
1218.34 24
1218.42 25
1218.50 29
1218.58 36
1218.66 43
1218.74 52
1218.82 60
1218.90 67
1218.98 73
1219.06 77
1219.14 78
1219.21 77
1219.29 73
1219.37 66
1219.45 57
1219.53 47
1219.61 37
1219.69 28
1219.77 21
1219.85 16
1219.93 14
1220.01 13
1220.09 14
1220.17 16
1220.25 18
1220.33 19
1220.41 19
1220.49 20
1220.57 20
1220.65 20
1220.73 21
1220.81 21
1220.89 20
1220.97 19
1221.05 16
1221.13 13
1221.21 10
1221.29 8
1221.37 8
1221.45 9
1221.53 11
1221.61 13
1221.69 15
1221.77 17
1221.85 17
1221.93 16
1222.01 15
1222.09 15
1222.17 15
1222.25 15
1222.33 16
1222.41 17
1222.49 18
1222.57 18
1222.65 18
1222.73 17
1222.81 17
1222.89 16
1222.97 16
1223.05 16
1223.13 15
1223.21 14
1223.29 13
1223.37 12
1223.45 11
1223.53 12
1223.61 14
1223.69 17
1223.77 21
1223.85 24
1223.93 27
1224.01 29
1224.09 31
1224.17 33
1224.25 35
1224.33 37
1224.41 40
1224.49 43
1224.57 45
1224.66 47
1224.74 48
1224.82 48
1224.90 48
1224.98 48
1225.06 47
1225.14 47
1225.22 46
1225.30 43
1225.38 38
1225.46 32
1225.54 25
1225.62 18
1225.70 10
1225.78 4
1225.86 0
1225.94 0
1226.02 0
1226.10 0
1226.18 0
1226.26 0
1226.34 0
1226.42 0
1226.50 0
1226.58 4
1226.66 9
1226.74 14
1226.82 18
1226.90 20
1226.98 21
1227.06 22
1227.14 22
1227.22 23
1227.30 25
1227.38 30
1227.46 37
1227.54 46
1227.62 55
1227.70 65
1227.78 72
1227.86 76
1227.94 77
1228.02 76
1228.10 72
1228.18 69
1228.26 66
1228.34 66
1228.42 68
1228.50 70
1228.58 73
1228.66 75
1228.74 76
1228.82 76
1228.90 75
1228.98 75
1229.06 76
1229.14 78
1229.22 82
1229.30 86
1229.38 90
1229.47 92
1229.55 93
1229.63 92
1229.71 89
1229.79 86
1229.87 82
1229.95 79
1230.03 78
1230.11 78
1230.19 79
1230.27 81
1230.35 84
1230.43 86
1230.51 86
1230.59 85
1230.67 83
1230.75 80
1230.83 76
1230.91 74
1230.99 73
1231.07 74
1231.15 76
1231.23 80
1231.31 85
1231.39 89
1231.47 92
1231.55 93
1231.63 94
1231.71 93
1231.79 93
1231.87 94
1231.95 96
1232.03 101
1232.11 106
1232.20 112
1232.28 118
1232.36 123
1232.44 125
1232.52 126
1232.60 124
1232.68 120
1232.76 115
1232.84 109
1232.92 103
1233.00 96
1233.08 90
1233.16 85
1233.24 82
1233.32 81
1233.40 82
1233.48 84
1233.56 86
1233.64 87
1233.72 87
1233.80 86
1233.88 84
1233.96 83
1234.04 83
1234.12 84
1234.20 87
1234.28 92
1234.37 97
1234.45 101
1234.53 103
1234.61 103
1234.69 101
1234.77 95
1234.85 88
1234.93 78
1235.01 67
1235.09 56
1235.17 47
1235.25 38
1235.33 32
1235.41 29
1235.49 27
1235.57 27
1235.65 29
1235.73 31
1235.81 34
1235.89 37
1235.97 40
1236.05 43
1236.13 45
1236.22 47
1236.30 49
1236.38 50
1236.46 52
1236.54 53
1236.62 53
1236.70 52
1236.78 48
1236.86 43
1236.94 35
1237.02 25
1237.10 16
1237.18 8
1237.26 4
1237.34 3
1237.42 5
1237.50 10
1237.58 16
1237.66 23
1237.74 28
1237.83 33
1237.91 36
1237.99 38
1238.07 39
1238.15 40
1238.23 41
1238.31 40
1238.39 38
1238.47 35
1238.55 31
1238.63 27
1238.71 23
1238.79 21
1238.87 19
1238.95 19
1239.03 19
1239.11 20
1239.19 20
1239.27 19
1239.36 18
1239.44 16
1239.52 14
1239.60 13
1239.68 13
1239.76 14
1239.84 16
1239.92 19
1240.00 22
1240.08 24
1240.16 25
1240.24 24
1240.32 20
1240.40 16
1240.48 11
1240.56 6
1240.64 2
1240.73 0
1240.81 0
1240.89 3
1240.97 6
1241.05 10
1241.13 14
1241.21 18
1241.29 21
1241.37 22
1241.45 22
1241.53 22
1241.61 21
1241.69 19
1241.77 18
1241.85 16
1241.93 14
1242.02 12
1242.10 10
1242.18 8
1242.26 5
1242.34 1
1242.42 0
1242.50 0
1242.58 0
1242.66 0
1242.74 0
1242.82 0
1242.90 0
1242.98 0
1243.06 5
1243.15 9
1243.23 13
1243.31 17
1243.39 20
1243.47 23
1243.55 26
1243.63 28
1243.71 29
1243.79 29
1243.87 27
1243.95 24
1244.03 20
1244.11 16
1244.19 14
1244.28 13
1244.36 15
1244.44 20
1244.52 25
1244.60 31
1244.68 37
1244.76 41
1244.84 44
1244.92 44
1245.00 43
1245.08 40
1245.16 36
1245.24 32
1245.32 29
1245.41 27
1245.49 27
1245.57 28
1245.65 30
1245.73 32
1245.81 33
1245.89 34
1245.97 34
1246.05 34
1246.13 35
1246.21 36
1246.29 39
1246.37 44
1246.46 48
1246.54 52
1246.62 55
1246.70 56
1246.78 56
1246.86 54
1246.94 51
1247.02 49
1247.10 47
1247.18 45
1247.26 44
1247.34 44
1247.43 44
1247.51 45
1247.59 45
1247.67 45
1247.75 44
1247.83 42
1247.91 39
1247.99 35
1248.07 31
1248.15 27
1248.23 24
1248.31 21
1248.40 18
1248.48 16
1248.56 14
1248.64 14
1248.72 15
1248.80 18
1248.88 23
1248.96 29
1249.04 37
1249.12 44
1249.20 50
1249.29 54
1249.37 57
1249.45 59
1249.53 60
1249.61 61
1249.69 62
1249.77 63
1249.85 64
1249.93 63
1250.01 60
1250.09 56
1250.18 50
1250.26 43
1250.34 35
1250.42 26
1250.50 18
1250.58 9
1250.66 1
1250.74 0
1250.82 0
1250.90 0
1250.98 0
1251.07 0
1251.15 0
1251.23 0
1251.31 2
1251.39 7
1251.47 10
1251.55 12
1251.63 13
1251.71 13
1251.79 12
1251.88 12
1251.96 11
1252.04 11
1252.12 12
1252.20 14
1252.28 15
1252.36 17
1252.44 19
1252.52 20
1252.60 22
1252.69 24
1252.77 27
1252.85 29
1252.93 32
1253.01 33
1253.09 32
1253.17 30
1253.25 28
1253.33 26
1253.41 27
1253.50 30
1253.58 35
1253.66 43
1253.74 49
1253.82 53
1253.90 54
1253.98 50
1254.06 45
1254.14 39
1254.22 35
1254.31 34
1254.39 35
1254.47 39
1254.55 44
1254.63 49
1254.71 52
1254.79 54
1254.87 55
1254.95 56
1255.04 59
1255.12 62
1255.20 65
1255.28 70
1255.36 73
1255.44 76
1255.52 78
1255.60 77
1255.68 76
1255.77 74
1255.85 72
1255.93 70
1256.01 69
1256.09 68
1256.17 69
1256.25 70
1256.33 72
1256.41 75
1256.50 78
1256.58 80
1256.66 82
1256.74 82
1256.82 81
1256.90 79
1256.98 76
1257.06 72
1257.14 69
1257.23 66
1257.31 64
1257.39 62
1257.47 60
1257.55 59
1257.63 58
1257.71 57
1257.79 56
1257.87 56
1257.96 57
1258.04 59
1258.12 62
1258.20 66
1258.28 72
1258.36 80
1258.44 88
1258.52 96
1258.61 102
1258.69 107
1258.77 108
1258.85 108
1258.93 106
1259.01 104
1259.09 102
1259.17 102
1259.25 104
1259.34 106
1259.42 108
1259.50 107
1259.58 105
1259.66 99
1259.74 91
1259.82 83
1259.90 75
1259.99 69
1260.07 65
1260.15 62
1260.23 59
1260.31 56
1260.39 51
1260.47 45
1260.55 40
1260.64 35
1260.72 33
1260.80 35
1260.88 38
1260.96 44
1261.04 51
1261.12 57
1261.20 61
1261.29 65
1261.37 67
1261.45 68
1261.53 69
1261.61 69
1261.69 70
1261.77 70
1261.86 70
1261.94 69
1262.02 68
1262.10 66
1262.18 66
1262.26 66
1262.34 67
1262.42 69
1262.51 70
1262.59 70
1262.67 68
1262.75 65
1262.83 61
1262.91 58
1262.99 56
1263.07 55
1263.16 57
1263.24 59
1263.32 63
1263.40 66
1263.48 69
1263.56 71
1263.64 72
1263.73 72
1263.81 70
1263.89 68
1263.97 66
1264.05 63
1264.13 60
1264.21 57
1264.30 54
1264.38 52
1264.46 49
1264.54 47
1264.62 45
1264.70 44
1264.78 44
1264.87 44
1264.95 44
1265.03 44
1265.11 45
1265.19 46
1265.27 46
1265.35 47
1265.43 48
1265.52 50
1265.60 52
1265.68 55
1265.76 57
1265.84 59
1265.92 59
1266.00 58
1266.09 56
1266.17 53
1266.25 49
1266.33 45
1266.41 41
1266.49 38
1266.57 36
1266.66 34
1266.74 33
1266.82 32
1266.90 33
1266.98 34
1267.06 37
1267.15 41
1267.23 46
1267.31 50
1267.39 54
1267.47 55
1267.55 54
1267.63 51
1267.72 45
1267.80 38
1267.88 31
1267.96 26
1268.04 22
1268.12 21
1268.20 23
1268.29 27
1268.37 31
1268.45 34
1268.53 36
1268.61 36
1268.69 36
1268.78 35
1268.86 36
1268.94 39
1269.02 44
1269.10 50
1269.18 57
1269.26 62
1269.35 65
1269.43 64
1269.51 62
1269.59 58
1269.67 54
1269.75 51
1269.84 50
1269.92 50
1270.00 52
1270.08 54
1270.16 56
1270.24 56
1270.32 55
1270.41 54
1270.49 52
1270.57 51
1270.65 51
1270.73 55
1270.81 62
1270.90 71
1270.98 81
1271.06 91
1271.14 99
1271.22 104
1271.30 107
1271.39 107
1271.47 106
1271.55 106
1271.63 106
1271.71 107
1271.79 109
1271.87 112
1271.96 115
1272.04 117
1272.12 119
1272.20 120
1272.28 120
1272.36 121
1272.45 122
1272.53 124
1272.61 126
1272.69 129
1272.77 131
1272.85 135
1272.94 138
1273.02 142
1273.10 146
1273.18 150
1273.26 155
1273.34 160
1273.43 165
1273.51 169
1273.59 172
1273.67 175
1273.75 176
1273.83 174
1273.92 171
1274.00 166
1274.08 159
1274.16 151
1274.24 142
1274.32 134
1274.41 127
1274.49 122
1274.57 120
1274.65 120
1274.73 123
1274.81 128
1274.90 136
1274.98 145
1275.06 153
1275.14 161
1275.22 168
1275.31 171
1275.39 172
1275.47 171
1275.55 169
1275.63 166
1275.71 163
1275.80 161
1275.88 161
1275.96 162
1276.04 163
1276.12 165
1276.20 166
1276.29 166
1276.37 165
1276.45 163
1276.53 159
1276.61 155
1276.69 151
1276.78 147
1276.86 144
1276.94 141
1277.02 139
1277.10 137
1277.19 134
1277.27 132
1277.35 128
1277.43 124
1277.51 121
1277.59 119
1277.68 118
1277.76 119
1277.84 122
1277.92 126
1278.00 131
1278.09 136
1278.17 140
1278.25 142
1278.33 143
1278.41 144
1278.49 145
1278.58 146
1278.66 148
1278.74 151
1278.82 155
1278.90 160
1278.99 164
1279.07 166
1279.15 166
1279.23 164
1279.31 160
1279.39 153
1279.48 145
1279.56 136
1279.64 127
1279.72 118
1279.80 112
1279.89 109
1279.97 108
1280.05 111
1280.13 117
1280.21 124
1280.30 131
1280.38 137
1280.46 141
1280.54 142
1280.62 140
1280.71 138
1280.79 136
1280.87 134
1280.95 134
1281.03 137
1281.11 142
1281.20 148
1281.28 154
1281.36 158
1281.44 160
1281.52 158
1281.61 153
1281.69 143
1281.77 131
1281.85 118
1281.93 104
1282.02 91
1282.10 80
1282.18 72
1282.26 65
1282.34 60
1282.43 57
1282.51 54
1282.59 53
1282.67 51
1282.75 50
1282.84 49
1282.92 48
1283.00 48
1283.08 48
1283.16 49
1283.25 52
1283.33 57
1283.41 63
1283.49 72
1283.57 82
1283.66 92
1283.74 101
1283.82 108
1283.90 112
1283.98 111
1284.07 105
1284.15 95
1284.23 82
1284.31 66
1284.39 51
1284.48 36
1284.56 22
1284.64 11
1284.72 2
1284.80 0
1284.89 0
1284.97 0
1285.05 0
1285.13 0
1285.21 0
1285.30 0
1285.38 0
1285.46 4
1285.54 12
1285.62 21
1285.71 28
1285.79 35
1285.87 41
1285.95 48
1286.03 55
1286.12 64
1286.20 73
1286.28 82
1286.36 91
1286.44 98
1286.53 103
1286.61 106
1286.69 106
1286.77 103
1286.86 100
1286.94 96
1287.02 92
1287.10 89
1287.18 88
1287.27 87
1287.35 88
1287.43 88
1287.51 88
1287.59 88
1287.68 89
1287.76 91
1287.84 94
1287.92 99
1288.01 106
1288.09 114
1288.17 122
1288.25 129
1288.33 135
1288.42 139
1288.50 141
1288.58 141
1288.66 140
1288.74 140
1288.83 139
1288.91 137
1288.99 136
1289.07 134
1289.16 132
1289.24 129
1289.32 126
1289.40 123
1289.48 119
1289.57 116
1289.65 112
1289.73 109
1289.81 105
1289.89 103
1289.98 103
1290.06 105
1290.14 110
1290.22 116
1290.31 124
1290.39 133
1290.47 141
1290.55 149
1290.63 154
1290.72 157
1290.80 156
1290.88 152
1290.96 146
1291.05 137
1291.13 128
1291.21 121
1291.29 116
1291.37 113
1291.46 112
1291.54 112
1291.62 112
1291.70 110
1291.79 105
1291.87 99
1291.95 93
1292.03 87
1292.12 84
1292.20 85
1292.28 90
1292.36 99
1292.44 110
1292.53 122
1292.61 133
1292.69 143
1292.77 150
1292.86 155
1292.94 159
1293.02 162
1293.10 164
1293.18 166
1293.27 167
1293.35 166
1293.43 163
1293.51 158
1293.60 153
1293.68 148
1293.76 145
1293.84 147
1293.93 152
1294.01 160
1294.09 170
1294.17 180
1294.26 187
1294.34 191
1294.42 191
1294.50 187
1294.58 180
1294.67 172
1294.75 163
1294.83 157
1294.91 153
1295.00 152
1295.08 153
1295.16 158
1295.24 164
1295.33 172
1295.41 180
1295.49 188
1295.57 194
1295.66 198
1295.74 199
1295.82 197
1295.90 192
1295.98 186
1296.07 179
1296.15 173
1296.23 168
1296.31 164
1296.40 162
1296.48 159
1296.56 156
1296.64 152
1296.73 145
1296.81 137
1296.89 128
1296.97 118
1297.06 109
1297.14 102
1297.22 95
1297.30 89
1297.39 83
1297.47 76
1297.55 68
1297.63 58
1297.72 48
1297.80 38
1297.88 29
1297.96 22
1298.05 17
1298.13 14
1298.21 14
1298.29 16
1298.38 19
1298.46 24
1298.54 30
1298.62 35
1298.71 39
1298.79 41
1298.87 42
1298.95 40
1299.04 36
1299.12 32
1299.20 29
1299.28 27
1299.36 28
1299.45 32
1299.53 39
1299.61 48
1299.70 59
1299.78 71
1299.86 82
1299.94 91
1300.03 98
1300.11 101
1300.19 102
1300.27 100
1300.36 96
1300.44 93
1300.52 91
1300.60 91
1300.69 94
1300.77 98
1300.85 105
1300.93 113
1301.02 121
1301.10 128
1301.18 134
1301.26 139
1301.35 144
1301.43 147
1301.51 149
1301.59 150
1301.68 152
1301.76 154
1301.84 156
1301.92 159
1302.01 164
1302.09 171
1302.17 180
1302.25 189
1302.34 199
1302.42 210
1302.50 220
1302.58 230
1302.67 239
1302.75 249
1302.83 259
1302.91 269
1303.00 278
1303.08 287
1303.16 294
1303.25 298
1303.33 299
1303.41 297
1303.49 292
1303.58 286
1303.66 279
1303.74 273
1303.82 266
1303.91 261
1303.99 256
1304.07 252
1304.15 248
1304.24 244
1304.32 241
1304.40 237
1304.49 233
1304.57 229
1304.65 223
1304.73 216
1304.82 207
1304.90 198
1304.98 190
1305.06 183
1305.15 179
1305.23 178
1305.31 179
1305.39 182
1305.48 185
1305.56 188
1305.64 189
1305.73 189
1305.81 188
1305.89 185
1305.97 181
1306.06 176
1306.14 171
1306.22 165
1306.30 158
1306.39 152
1306.47 146
1306.55 141
1306.64 136
1306.72 132
1306.80 128
1306.88 125
1306.97 122
1307.05 118
1307.13 116
1307.21 113
1307.30 112
1307.38 112
1307.46 111
1307.55 111
1307.63 110
1307.71 108
1307.79 105
1307.88 101
1307.96 97
1308.04 93
1308.12 90
1308.21 89
1308.29 90
1308.37 91
1308.46 92
1308.54 92
1308.62 88
1308.70 82
1308.79 72
1308.87 61
1308.95 48
1309.04 36
1309.12 25
1309.20 17
1309.28 11
1309.37 7
1309.45 6
1309.53 6
1309.62 7
1309.70 7
1309.78 6
1309.86 4
1309.95 2
1310.03 0
1310.11 0
1310.19 1
1310.28 5
1310.36 10
1310.44 16
1310.53 23
1310.61 27
1310.69 29
1310.77 28
1310.86 23
1310.94 16
1311.02 8
1311.11 1
1311.19 0
1311.27 0
1311.36 0
1311.44 0
1311.52 0
1311.60 1
1311.69 5
1311.77 7
1311.85 8
1311.94 7
1312.02 5
1312.10 2
1312.18 0
1312.27 0
1312.35 0
1312.43 0
1312.52 2
1312.60 5
1312.68 6
1312.76 6
1312.85 5
1312.93 1
1313.01 0
1313.10 0
1313.18 0
1313.26 0
1313.34 0
1313.43 3
1313.51 8
1313.59 12
1313.68 13
1313.76 12
1313.84 8
1313.93 3
1314.01 0
1314.09 0
1314.17 0
1314.26 0
1314.34 6
1314.42 12
1314.51 19
1314.59 24
1314.67 27
1314.76 28
1314.84 28
1314.92 27
1315.00 25
1315.09 24
1315.17 24
1315.25 25
1315.34 27
1315.42 30
1315.50 34
1315.59 39
1315.67 45
1315.75 49
1315.83 53
1315.92 54
1316.00 52
1316.08 48
1316.17 41
1316.25 33
1316.33 26
1316.42 23
1316.50 24
1316.58 30
1316.66 39
1316.75 51
1316.83 63
1316.91 74
1317.00 82
1317.08 85
1317.16 87
1317.25 87
1317.33 87
1317.41 88
1317.50 92
1317.58 99
1317.66 108
1317.74 116
1317.83 124
1317.91 128
1317.99 130
1318.08 127
1318.16 122
1318.24 113
1318.33 102
1318.41 90
1318.49 77
1318.58 64
1318.66 54
1318.74 46
1318.82 43
1318.91 46
1318.99 53
1319.07 64
1319.16 76
1319.24 89
1319.32 101
1319.41 111
1319.49 117
1319.57 120
1319.66 120
1319.74 117
1319.82 111
1319.91 103
1319.99 94
1320.07 86
1320.15 79
1320.24 75
1320.32 74
1320.40 76
1320.49 80
1320.57 84
1320.65 87
1320.74 88
1320.82 85
1320.90 79
1320.99 70
1321.07 59
1321.15 47
1321.24 36
1321.32 26
1321.40 18
1321.49 13
1321.57 11
1321.65 11
1321.74 12
1321.82 15
1321.90 19
1321.99 22
1322.07 24
1322.15 24
1322.23 24
1322.32 24
1322.40 25
1322.48 26
1322.57 29
1322.65 34
1322.73 40
1322.82 46
1322.90 52
1322.98 59
1323.07 66
1323.15 75
1323.23 85
1323.32 97
1323.40 110
1323.48 123
1323.57 134
1323.65 142
1323.73 146
1323.82 146
1323.90 144
1323.98 141
1324.07 138
1324.15 136
1324.23 135
1324.32 135
1324.40 134
1324.48 133
1324.57 131
1324.65 127
1324.73 123
1324.82 120
1324.90 117
1324.98 116
1325.07 117
1325.15 118
1325.23 120
1325.32 121
1325.40 122
1325.48 121
1325.57 120
1325.65 118
1325.73 115
1325.82 111
1325.90 106
1325.98 100
1326.07 92
1326.15 85
1326.23 77
1326.32 71
1326.40 67
1326.48 66
1326.57 69
1326.65 74
1326.73 81
1326.82 88
1326.90 93
1326.98 96
1327.07 97
1327.15 96
1327.23 94
1327.32 93
1327.40 93
1327.48 95
1327.57 98
1327.65 101
1327.73 105
1327.82 107
1327.90 108
1327.98 108
1328.07 108
1328.15 108
1328.23 107
1328.32 107
1328.40 107
1328.48 107
1328.57 105
1328.65 102
1328.73 99
1328.82 97
1328.90 95
1328.98 96
1329.07 99
1329.15 103
1329.23 109
1329.32 114
1329.40 117
1329.49 118
1329.57 115
1329.65 111
1329.74 105
1329.82 99
1329.90 96
1329.99 95
1330.07 96
1330.15 99
1330.24 101
1330.32 100
1330.40 94
1330.49 84
1330.57 71
1330.65 55
1330.74 40
1330.82 26
1330.90 14
1330.99 4
1331.07 0
1331.15 0
1331.24 0
1331.32 0
1331.41 0
1331.49 0
1331.57 0
1331.66 6
1331.74 15
1331.82 22
1331.91 27
1331.99 29
1332.07 28
1332.16 25
1332.24 21
1332.32 16
1332.41 10
1332.49 5
1332.57 1
1332.66 0
1332.74 0
1332.83 0
1332.91 0
1332.99 0
1333.08 0
1333.16 0
1333.24 0
1333.33 0
1333.41 4
1333.49 9
1333.58 16
1333.66 22
1333.74 29
1333.83 34
1333.91 38
1334.00 40
1334.08 42
1334.16 43
1334.25 45
1334.33 46
1334.41 47
1334.50 48
1334.58 47
1334.66 44
1334.75 41
1334.83 38
1334.91 36
1335.00 35
1335.08 37
1335.17 42
1335.25 50
1335.33 60
1335.42 70
1335.50 79
1335.58 87
1335.67 92
1335.75 94
1335.83 92
1335.92 88
1336.00 83
1336.09 78
1336.17 73
1336.25 71
1336.34 70
1336.42 70
1336.50 69
1336.59 66
1336.67 61
1336.76 54
1336.84 44
1336.92 32
1337.01 20
1337.09 9
1337.17 1
1337.26 0
1337.34 0
1337.42 0
1337.51 1
1337.59 9
1337.68 18
1337.76 29
1337.84 40
1337.93 51
1338.01 61
1338.09 70
1338.18 75
1338.26 79
1338.35 79
1338.43 77
1338.51 73
1338.60 68
1338.68 63
1338.76 57
1338.85 53
1338.93 50
1339.02 48
1339.10 48
1339.18 51
1339.27 57
1339.35 65
1339.43 76
1339.52 89
1339.60 102
1339.69 114
1339.77 124
1339.85 132
1339.94 139
1340.02 145
1340.10 151
1340.19 157
1340.27 165
1340.36 173
1340.44 182
1340.52 190
1340.61 196
1340.69 201
1340.77 204
1340.86 207
1340.94 210
1341.03 214
1341.11 219
1341.19 225
1341.28 230
1341.36 233
1341.45 234
1341.53 233
1341.61 230
1341.70 226
1341.78 222
1341.86 220
1341.95 218
1342.03 218
1342.12 217
1342.20 214
1342.28 208
1342.37 198
1342.45 186
1342.54 171
1342.62 157
1342.70 145
1342.79 136
1342.87 130
1342.95 125
1343.04 122
1343.12 118
1343.21 114
1343.29 110
1343.37 107
1343.46 107
1343.54 109
1343.63 115
1343.71 121
1343.79 128
1343.88 132
1343.96 133
1344.05 130
1344.13 125
1344.21 118
1344.30 111
1344.38 107
1344.46 106
1344.55 107
1344.63 111
1344.72 114
1344.80 116
1344.88 116
1344.97 111
1345.05 105
1345.14 95
1345.22 86
1345.30 76
1345.39 67
1345.47 58
1345.56 51
1345.64 44
1345.72 38
1345.81 33
1345.89 30
1345.98 29
1346.06 30
1346.14 35
1346.23 42
1346.31 51
1346.40 62
1346.48 73
1346.56 83
1346.65 92
1346.73 98
1346.82 101
1346.90 100
1346.98 95
1347.07 87
1347.15 76
1347.24 63
1347.32 49
1347.40 35
1347.49 24
1347.57 16
1347.66 13
1347.74 13
1347.82 18
1347.91 25
1347.99 33
1348.08 42
1348.16 49
1348.24 55
1348.33 59
1348.41 63
1348.50 66
1348.58 70
1348.66 74
1348.75 79
1348.83 85
1348.92 89
1349.00 92
1349.08 94
1349.17 95
1349.25 95
1349.34 96
1349.42 99
1349.50 104
1349.59 111
1349.67 119
1349.76 127
1349.84 132
1349.93 133
1350.01 129
1350.09 120
1350.18 108
1350.26 94
1350.35 81
1350.43 71
1350.51 65
1350.60 64
1350.68 68
1350.77 74
1350.85 82
1350.93 89
1351.02 93
1351.10 93
1351.19 89
1351.27 81
1351.36 70
1351.44 59
1351.52 47
1351.61 38
1351.69 31
1351.78 26
1351.86 22
1351.94 20
1352.03 18
1352.11 17
1352.20 15
1352.28 14
1352.37 14
1352.45 15
1352.53 17
1352.62 19
1352.70 22
1352.79 25
1352.87 26
1352.95 27
1353.04 27
1353.12 26
1353.21 27
1353.29 29
1353.38 32
1353.46 37
1353.54 42
1353.63 47
1353.71 51
1353.80 52
1353.88 50
1353.96 46
1354.05 41
1354.13 36
1354.22 31
1354.30 28
1354.39 26
1354.47 26
1354.55 26
1354.64 26
1354.72 26
1354.81 26
1354.89 25
1354.98 23
1355.06 22
1355.14 21
1355.23 22
1355.31 24
1355.40 26
1355.48 31
1355.57 36
1355.65 43
1355.73 50
1355.82 57
1355.90 62
1355.99 67
1356.07 69
1356.16 68
1356.24 65
1356.32 62
1356.41 58
1356.49 54
1356.58 50
1356.66 48
1356.75 47
1356.83 46
1356.91 46
1357.00 46
1357.08 45
1357.17 44
1357.25 43
1357.34 41
1357.42 37
1357.50 32
1357.59 25
1357.67 16
1357.76 5
1357.84 0
1357.93 0
1358.01 0
1358.09 0
1358.18 0
1358.26 0
1358.35 0
1358.43 2
1358.52 12
1358.60 19
1358.68 24
1358.77 25
1358.85 24
1358.94 22
1359.02 20
1359.11 20
1359.19 22
1359.28 26
1359.36 34
1359.44 43
1359.53 53
1359.61 63
1359.70 71
1359.78 76
1359.87 77
1359.95 75
1360.04 71
1360.12 65
1360.20 60
1360.29 57
1360.37 56
1360.46 58
1360.54 62
1360.63 68
1360.71 76
1360.79 84
1360.88 92
1360.96 98
1361.05 104
1361.13 108
1361.22 110
1361.30 111
1361.39 111
1361.47 112
1361.55 114
1361.64 117
1361.72 121
1361.81 126
1361.89 130
1361.98 134
1362.06 137
1362.15 140
1362.23 141
1362.32 144
1362.40 148
1362.48 155
1362.57 163
1362.65 173
1362.74 184
1362.82 194
1362.91 204
1362.99 214
1363.08 224
1363.16 235
1363.24 246
1363.33 258
1363.41 270
1363.50 281
1363.58 290
1363.67 296
1363.75 299
1363.84 300
1363.92 298
1364.01 296
1364.09 292
1364.17 289
1364.26 285
1364.34 280
1364.43 275
1364.51 270
1364.60 263
1364.68 256
1364.77 249
1364.85 241
1364.94 233
1365.02 225
1365.10 217
1365.19 208
1365.27 200
1365.36 192
1365.44 186
1365.53 182
1365.61 180
1365.70 181
1365.78 184
1365.87 186
1365.95 187
1366.03 185
1366.12 180
1366.20 173
1366.29 164
1366.37 155
1366.46 146
1366.54 140
1366.63 135
1366.71 131
1366.80 127
1366.88 122
1366.97 116
1367.05 108
1367.13 99
1367.22 90
1367.30 81
1367.39 74
1367.47 67
1367.56 60
1367.64 55
1367.73 49
1367.81 43
1367.90 38
1367.98 35
1368.07 34
1368.15 35
1368.23 38
1368.32 44
1368.40 52
1368.49 60
1368.57 69
1368.66 77
1368.74 82
1368.83 86
1368.91 87
1369.00 87
1369.08 86
1369.17 85
1369.25 85
1369.34 87
1369.42 89
1369.51 91
1369.59 93
1369.67 93
1369.76 92
1369.84 90
1369.93 87
1370.01 84
1370.10 83
1370.18 82
1370.27 83
1370.35 83
1370.44 83
1370.52 82
1370.61 79
1370.69 74
1370.78 67
1370.86 60
1370.95 52
1371.03 44
1371.11 37
1371.20 31
1371.28 26
1371.37 22
1371.45 17
1371.54 12
1371.62 7
1371.71 2
1371.79 0
1371.88 0
1371.96 0
1372.05 0
1372.13 0
1372.22 0
1372.30 2
1372.39 4
1372.47 5
1372.56 4
1372.64 3
1372.73 2
1372.81 0
1372.90 0
1372.98 2
1373.06 5
1373.15 10
1373.23 16
1373.32 21
1373.40 26
1373.49 30
1373.57 34
1373.66 37
1373.74 42
1373.83 50
1373.91 60
1374.00 72
1374.08 85
1374.17 98
1374.25 110
1374.34 120
1374.42 127
1374.51 132
1374.59 134
1374.68 133
1374.76 131
1374.85 128
1374.93 125
1375.02 122
1375.10 120
1375.19 119
1375.27 119
1375.36 119
1375.44 119
1375.53 119
1375.61 118
1375.70 118
1375.78 118
1375.86 120
1375.95 122
1376.03 124
1376.12 126
1376.20 128
1376.29 129
1376.37 128
1376.46 127
1376.54 126
1376.63 126
1376.71 127
1376.80 129
1376.88 132
1376.97 136
1377.05 139
1377.14 141
1377.22 142
1377.31 140
1377.39 138
1377.48 135
1377.56 133
1377.65 133
1377.73 134
1377.82 138
1377.90 142
1377.99 146
1378.07 149
1378.16 149
1378.24 147
1378.33 142
1378.41 137
1378.50 133
1378.58 131
1378.67 133
1378.75 137
1378.84 145
1378.92 155
1379.01 166
1379.09 177
1379.18 187
1379.26 196
1379.35 203
1379.43 208
1379.52 212
1379.60 214
1379.69 215
1379.77 216
1379.86 215
1379.94 213
1380.03 209
1380.11 203
1380.20 195
1380.28 185
1380.37 175
1380.45 166
1380.54 159
1380.62 154
1380.71 152
1380.79 151
1380.88 153
1380.96 155
1381.05 157
1381.13 158
1381.22 160
1381.30 162
1381.39 163
1381.47 164
1381.56 165
1381.64 163
1381.73 160
1381.81 153
1381.90 144
1381.98 133
1382.07 122
1382.15 113
1382.24 107
1382.32 105
1382.41 107
1382.49 112
1382.58 121
1382.66 129
1382.75 137
1382.84 142
1382.92 143
1383.01 141
1383.09 135
1383.18 126
1383.26 114
1383.35 102
1383.43 90
1383.52 78
1383.60 69
1383.69 63
1383.77 59
1383.86 58
1383.94 59
1384.03 61
1384.11 63
1384.20 66
1384.28 70
1384.37 72
1384.45 75
1384.54 77
1384.62 79
1384.71 80
1384.79 81
1384.88 81
1384.96 81
1385.05 82
1385.13 82
1385.22 81
1385.30 79
1385.39 76
1385.47 69
1385.56 60
1385.65 49
1385.73 37
1385.82 26
1385.90 17
1385.99 10
1386.07 4
1386.16 1
1386.24 0
1386.33 0
1386.41 0
1386.50 0
1386.58 0
1386.67 0
1386.75 0
1386.84 0
1386.92 4
1387.01 15
1387.09 26
1387.18 36
1387.26 43
1387.35 47
1387.43 50
1387.52 51
1387.61 51
1387.69 51
1387.78 52
1387.86 53
1387.95 53
1388.03 51
1388.12 48
1388.20 42
1388.29 36
1388.37 29
1388.46 23
1388.54 18
1388.63 16
1388.71 16
1388.80 19
1388.88 22
1388.97 25
1389.06 28
1389.14 28
1389.23 27
1389.31 25
1389.40 22
1389.48 20
1389.57 20
1389.65 21
1389.74 25
1389.82 31
1389.91 37
1389.99 42
1390.08 46
1390.16 46
1390.25 44
1390.34 37
1390.42 29
1390.51 21
1390.59 14
1390.68 9
1390.76 8
1390.85 10
1390.93 14
1391.02 19
1391.10 24
1391.19 28
1391.27 31
1391.36 33
1391.44 34
1391.53 36
1391.62 38
1391.70 43
1391.79 48
1391.87 53
1391.96 56
1392.04 57
1392.13 54
1392.21 49
1392.30 41
1392.38 32
1392.47 24
1392.55 21
1392.64 21
1392.73 28
1392.81 38
1392.90 52
1392.98 67
1393.07 80
1393.15 91
1393.24 98
1393.32 99
1393.41 98
1393.49 93
1393.58 86
1393.67 80
1393.75 73
1393.84 68
1393.92 62
1394.01 56
1394.09 48
1394.18 40
1394.26 30
1394.35 22
1394.43 15
1394.52 9
1394.61 7
1394.69 6
1394.78 8
1394.86 12
1394.95 17
1395.03 24
1395.12 34
1395.20 45
1395.29 58
1395.37 71
1395.46 83
1395.55 92
1395.63 98
1395.72 101
1395.80 100
1395.89 98
1395.97 94
1396.06 91
1396.14 90
1396.23 92
1396.32 97
1396.40 106
1396.49 117
1396.57 129
1396.66 139
1396.74 146
1396.83 147
1396.91 142
1397.00 132
1397.09 116
1397.17 99
1397.26 82
1397.34 66
1397.43 53
1397.51 42
1397.60 35
1397.68 30
1397.77 26
1397.86 25
1397.94 28
1398.03 34
1398.11 43
1398.20 55
1398.28 69
1398.37 83
1398.45 95
1398.54 104
1398.63 110
1398.71 112
1398.80 110
1398.88 106
1398.97 100
1399.05 93
1399.14 85
1399.22 78
1399.31 72
1399.40 67
1399.48 64
1399.57 63
1399.65 63
1399.74 65
1399.82 67
1399.91 69
1400.00 72
1400.08 75
1400.17 77
1400.25 80
1400.34 83
1400.42 86
1400.51 90
1400.60 95
1400.68 99
1400.77 103
1400.85 106
1400.94 106
1401.02 105
1401.11 100
1401.19 93
1401.28 85
1401.37 75
1401.45 65
1401.54 55
1401.62 46
1401.71 39
1401.79 34
1401.88 31
1401.97 31
1402.05 33
1402.14 36
1402.22 40
1402.31 43
1402.39 46
1402.48 49
1402.57 51
1402.65 53
1402.74 56
1402.82 59
1402.91 64
1402.99 70
1403.08 76
1403.17 82
1403.25 87
1403.34 92
1403.42 97
1403.51 102
1403.59 106
1403.68 111
1403.77 116
1403.85 122
1403.94 128
1404.02 135
1404.11 141
1404.19 148
1404.28 154
1404.37 158
1404.45 160
1404.54 159
1404.62 156
1404.71 150
1404.80 141
1404.88 130
1404.97 118
1405.05 106
1405.14 94
1405.22 84
1405.31 76
1405.40 72
1405.48 70
1405.57 71
1405.65 75
1405.74 81
1405.82 89
1405.91 97
1406.00 105
1406.08 113
1406.17 121
1406.25 127
1406.34 133
1406.43 138
1406.51 140
1406.60 141
1406.68 141
1406.77 137
1406.85 132
1406.94 125
1407.03 116
1407.11 106
1407.20 96
1407.28 87
1407.37 79
1407.46 73
1407.54 69
1407.63 68
1407.71 69
1407.80 73
1407.89 78
1407.97 84
1408.06 90
1408.14 95
1408.23 99
1408.31 102
1408.40 104
1408.49 106
1408.57 108
1408.66 111
1408.74 116
1408.83 123
1408.92 131
1409.00 139
1409.09 148
1409.17 155
1409.26 160
1409.35 162
1409.43 161
1409.52 156
1409.60 149
1409.69 140
1409.78 130
1409.86 119
1409.95 108
1410.03 100
1410.12 93
1410.21 90
1410.29 88
1410.38 90
1410.46 94
1410.55 101
1410.63 110
1410.72 122
1410.81 135
1410.89 150
1410.98 165
1411.06 178
1411.15 189
1411.24 196
1411.32 198
1411.41 195
1411.49 188
1411.58 178
1411.67 166
1411.75 153
1411.84 141
1411.92 130
1412.01 123
1412.10 118
1412.18 115
1412.27 113
1412.35 113
1412.44 112
1412.53 111
1412.61 109
1412.70 108
1412.78 108
1412.87 111
1412.96 115
1413.04 120
1413.13 125
1413.21 129
1413.30 129
1413.39 126
1413.47 119
1413.56 111
1413.65 102
1413.73 94
1413.82 88
1413.90 84
1413.99 82
1414.08 81
1414.16 78
1414.25 75
1414.33 70
1414.42 65
1414.51 61
1414.59 58
1414.68 55
1414.76 53
1414.85 51
1414.94 49
1415.02 45
1415.11 42
1415.19 39
1415.28 39
1415.37 43
1415.45 49
1415.54 57
1415.63 67
1415.71 75
1415.80 80
1415.88 82
1415.97 79
1416.06 72
1416.14 62
1416.23 52
1416.31 44
1416.40 38
1416.49 36
1416.57 37
1416.66 40
1416.74 43
1416.83 44
1416.92 42
1417.00 35
1417.09 27
1417.18 19
1417.26 14
1417.35 13
1417.43 18
1417.52 28
1417.61 42
1417.69 56
1417.78 69
1417.86 79
1417.95 84
1418.04 85
1418.12 82
1418.21 77
1418.30 69
1418.38 61
1418.47 53
1418.55 45
1418.64 38
1418.73 33
1418.81 29
1418.90 26
1418.99 24
1419.07 22
1419.16 20
1419.24 18
1419.33 16
1419.42 14
1419.50 14
1419.59 16
1419.68 19
1419.76 24
1419.85 28
1419.93 33
1420.02 36
1420.11 38
1420.19 38
1420.28 37
1420.37 35
1420.45 32
1420.54 28
1420.62 24
1420.71 17
1420.80 9
1420.88 0
1420.97 0
1421.06 0
1421.14 0
1421.23 0
1421.31 0
1421.40 0
1421.49 0
1421.57 1
1421.66 12
1421.75 23
1421.83 34
1421.92 44
1422.00 53
1422.09 60
1422.18 64
1422.26 64
1422.35 61
1422.44 56
1422.52 50
1422.61 44
1422.70 40
1422.78 37
1422.87 37
1422.95 38
1423.04 40
1423.13 42
1423.21 43
1423.30 45
1423.39 48
1423.47 53
1423.56 60
1423.65 70
1423.73 84
1423.82 100
1423.90 116
1423.99 132
1424.08 145
1424.16 155
1424.25 162
1424.34 165
1424.42 164
1424.51 161
1424.60 155
1424.68 147
1424.77 137
1424.85 125
1424.94 112
1425.03 99
1425.11 86
1425.20 74
1425.29 65
1425.37 60
1425.46 58
1425.55 61
1425.63 67
1425.72 77
1425.80 89
1425.89 103
1425.98 116
1426.06 127
1426.15 136
1426.24 140
1426.32 139
1426.41 133
1426.50 122
1426.58 110
1426.67 97
1426.76 85
1426.84 76
1426.93 71
1427.02 70
1427.10 71
1427.19 74
1427.27 76
1427.36 76
1427.45 74
1427.53 70
1427.62 66
1427.71 62
1427.79 60
1427.88 61
1427.97 66
1428.05 75
1428.14 88
1428.23 102
1428.31 117
1428.40 131
1428.49 143
1428.57 150
1428.66 152
1428.74 150
1428.83 143
1428.92 134
1429.00 124
1429.09 114
1429.18 106
1429.26 98
1429.35 92
1429.44 85
1429.52 80
1429.61 77
1429.70 76
1429.78 77
1429.87 79
1429.96 82
1430.04 84
1430.13 85
1430.22 83
1430.30 80
1430.39 77
1430.48 73
1430.56 70
1430.65 68
1430.74 64
1430.82 59
1430.91 53
1431.00 45
1431.08 36
1431.17 26
1431.25 18
1431.34 12
1431.43 7
1431.51 2
1431.60 0
1431.69 0
1431.77 0
1431.86 0
1431.95 0
1432.03 0
1432.12 0
1432.21 0
1432.29 7
1432.38 24
1432.47 41
1432.55 57
1432.64 71
1432.73 80
1432.81 84
1432.90 85
1432.99 82
1433.07 78
1433.16 74
1433.25 72
1433.33 72
1433.42 74
1433.51 78
1433.59 84
1433.68 92
1433.77 101
1433.85 111
1433.94 121
1434.03 131
1434.11 141
1434.20 150
1434.29 158
1434.37 165
1434.46 170
1434.55 174
1434.63 175
1434.72 174
1434.81 170
1434.89 165
1434.98 159
1435.07 153
1435.15 147
1435.24 144
1435.33 143
1435.41 143
1435.50 145
1435.59 149
1435.67 152
1435.76 155
1435.85 156
1435.93 154
1436.02 149
1436.11 143
1436.19 135
1436.28 127
1436.37 121
1436.46 117
1436.54 114
1436.63 113
1436.72 112
1436.80 110
1436.89 109
1436.98 108
1437.06 109
1437.15 111
1437.24 117
1437.32 126
1437.41 139
1437.50 152
1437.58 167
1437.67 180
1437.76 190
1437.84 196
1437.93 198
1438.02 196
1438.10 190
1438.19 183
1438.28 175
1438.36 169
1438.45 164
1438.54 161
1438.62 159
1438.71 157
1438.80 154
1438.89 149
1438.97 143
1439.06 135
1439.15 127
1439.23 121
1439.32 117
1439.41 115
1439.49 117
1439.58 122
1439.67 131
1439.75 142
1439.84 155
1439.93 170
1440.01 184
1440.10 196
1440.19 204
1440.27 206
1440.36 201
1440.45 190
1440.54 173
1440.62 151
1440.71 127
1440.80 104
1440.88 82
1440.97 65
1441.06 53
1441.14 47
1441.23 46
1441.32 49
1441.40 56
1441.49 63
1441.58 71
1441.66 77
1441.75 81
1441.84 84
1441.93 84
1442.01 84
1442.10 83
1442.19 80
1442.27 76
1442.36 71
1442.45 63
1442.53 55
1442.62 47
1442.71 39
1442.79 34
1442.88 32
1442.97 32
1443.06 34
1443.14 38
1443.23 43
1443.32 47
1443.40 51
1443.49 54
1443.58 57
1443.66 59
1443.75 61
1443.84 62
1443.93 62
1444.01 60
1444.10 57
1444.19 52
1444.27 46
1444.36 38
1444.45 29
1444.53 20
1444.62 11
1444.71 1
1444.79 0
1444.88 0
1444.97 0
1445.06 0
1445.14 0
1445.23 0
1445.32 0
1445.40 2
1445.49 19
1445.58 33
1445.67 42
1445.75 44
1445.84 41
1445.93 34
1446.01 25
1446.10 17
1446.19 12
1446.27 10
1446.36 10
1446.45 11
1446.54 12
1446.62 12
1446.71 10
1446.80 6
1446.88 3
1446.97 0
1447.06 0
1447.14 0
1447.23 0
1447.32 0
1447.41 1
1447.49 5
1447.58 11
1447.67 18
1447.75 25
1447.84 32
1447.93 38
1448.02 43
1448.10 46
1448.19 49
1448.28 51
1448.36 53
1448.45 56
1448.54 59
1448.63 61
1448.71 61
1448.80 60
1448.89 57
1448.97 52
1449.06 47
1449.15 42
1449.24 38
1449.32 35
1449.41 32
1449.50 29
1449.58 26
1449.67 22
1449.76 19
1449.85 14
1449.93 8
1450.02 2
1450.11 0
1450.19 0
1450.28 0
1450.37 0
1450.46 0
1450.54 0
1450.63 0
1450.72 6
1450.80 29
1450.89 55
1450.98 82
1451.07 108
1451.15 129
1451.24 144
1451.33 153
1451.41 157
1451.50 158
1451.59 157
1451.68 157
1451.76 159
1451.85 164
1451.94 171
1452.02 179
1452.11 186
1452.20 191
1452.29 193
1452.37 192
1452.46 190
1452.55 189
1452.64 189
1452.72 192
1452.81 198
1452.90 203
1452.98 207
1453.07 208
1453.16 204
1453.25 195
1453.33 183
1453.42 170
1453.51 159
1453.60 151
1453.68 148
1453.77 148
1453.86 151
1453.94 155
1454.03 157
1454.12 156
1454.21 151
1454.29 144
1454.38 136
1454.47 127
1454.56 120
1454.64 116
1454.73 115
1454.82 118
1454.90 125
1454.99 133
1455.08 143
1455.17 152
1455.25 159
1455.34 163
1455.43 161
1455.52 156
1455.60 147
1455.69 137
1455.78 128
1455.86 121
1455.95 116
1456.04 114
1456.13 114
1456.21 115
1456.30 114
1456.39 112
1456.48 108
1456.56 103
1456.65 96
1456.74 90
1456.83 84
1456.91 80
1457.00 77
1457.09 75
1457.18 74
1457.26 73
1457.35 74
1457.44 76
1457.52 79
1457.61 84
1457.70 90
1457.79 97
1457.87 104
1457.96 112
1458.05 119
1458.14 127
1458.22 134
1458.31 140
1458.40 146
1458.49 150
1458.57 154
1458.66 155
1458.75 155
1458.84 153
1458.92 148
1459.01 142
1459.10 134
1459.19 125
1459.27 115
1459.36 105
1459.45 94
1459.54 84
1459.62 75
1459.71 66
1459.80 58
1459.89 52
1459.97 47
1460.06 46
1460.15 47
1460.23 52
1460.32 60
1460.41 72
1460.50 85
1460.58 99
1460.67 113
1460.76 126
1460.85 136
1460.93 142
1461.02 144
1461.11 143
1461.20 140
1461.28 135
1461.37 131
1461.46 127
1461.55 124
1461.63 122
1461.72 121
1461.81 119
1461.90 117
1461.98 115
1462.07 113
1462.16 113
1462.25 113
1462.33 114
1462.42 117
1462.51 119
1462.60 122
1462.68 125
1462.77 128
1462.86 132
1462.95 136
1463.04 140
1463.12 144
1463.21 148
1463.30 152
1463.39 156
1463.47 161
1463.56 168
1463.65 178
1463.74 189
1463.82 201
1463.91 211
1464.00 219
1464.09 224
1464.17 228
1464.26 231
1464.35 235
1464.44 240
1464.52 247
1464.61 255
1464.70 262
1464.79 266
1464.87 267
1464.96 265
1465.05 259
1465.14 253
1465.22 248
1465.31 246
1465.40 247
1465.49 253
1465.58 261
1465.66 269
1465.75 274
1465.84 276
1465.93 272
1466.01 263
1466.10 250
1466.19 236
1466.28 223
1466.36 212
1466.45 204
1466.54 198
1466.63 195
1466.71 194
1466.80 192
1466.89 191
1466.98 188
1467.07 184
1467.15 179
1467.24 173
1467.33 167
1467.42 160
1467.50 152
1467.59 144
1467.68 134
1467.77 123
1467.85 112
1467.94 101
1468.03 92
1468.12 87
1468.20 87
1468.29 91
1468.38 99
1468.47 110
1468.56 121
1468.64 132
1468.73 142
1468.82 151
1468.91 159
1468.99 166
1469.08 172
1469.17 177
1469.26 179
1469.35 177
1469.43 172
1469.52 163
1469.61 151
1469.70 138
1469.78 125
1469.87 113
1469.96 102
1470.05 92
1470.13 84
1470.22 79
1470.31 75
1470.40 73
1470.49 73
1470.57 74
1470.66 75
1470.75 76
1470.84 76
1470.92 76
1471.01 77
1471.10 78
1471.19 81
1471.28 85
1471.36 89
1471.45 92
1471.54 94
1471.63 94
1471.72 92
1471.80 89
1471.89 86
1471.98 84
1472.07 83
1472.15 83
1472.24 83
1472.33 84
1472.42 86
1472.51 89
1472.59 93
1472.68 99
1472.77 106
1472.86 114
1472.94 122
1473.03 128
1473.12 132
1473.21 133
1473.30 131
1473.38 127
1473.47 120
1473.56 112
1473.65 104
1473.74 96
1473.82 90
1473.91 86
1474.00 84
1474.09 85
1474.17 87
1474.26 90
1474.35 92
1474.44 91
1474.53 86
1474.61 76
1474.70 62
1474.79 45
1474.88 27
1474.97 11
1475.05 0
1475.14 0
1475.23 0
1475.32 0
1475.41 0
1475.49 0
1475.58 0
1475.67 0
1475.76 0
1475.84 4
1475.93 12
1476.02 20
1476.11 28
1476.20 34
1476.28 38
1476.37 39
1476.46 39
1476.55 37
1476.64 36
1476.72 36
1476.81 37
1476.90 39
1476.99 44
1477.08 50
1477.16 57
1477.25 65
1477.34 74
1477.43 81
1477.52 88
1477.60 94
1477.69 99
1477.78 104
1477.87 107
1477.96 109
1478.04 110
1478.13 109
1478.22 105
1478.31 100
1478.40 92
1478.48 83
1478.57 74
1478.66 66
1478.75 62
1478.84 61
1478.92 63
1479.01 67
1479.10 74
1479.19 82
1479.28 90
1479.36 96
1479.45 99
1479.54 99
1479.63 97
1479.72 92
1479.80 86
1479.89 81
1479.98 76
1480.07 73
1480.16 72
1480.24 71
1480.33 68
1480.42 63
1480.51 56
1480.60 47
1480.69 37
1480.77 29
1480.86 24
1480.95 23
1481.04 25
1481.13 29
1481.21 32
1481.30 33
1481.39 31
1481.48 29
1481.57 29
1481.65 31
1481.74 37
1481.83 46
1481.92 58
1482.01 68
1482.09 76
1482.18 80
1482.27 81
1482.36 80
1482.45 79
1482.54 79
1482.62 79
1482.71 79
1482.80 78
1482.89 74
1482.98 69
1483.06 63
1483.15 58
1483.24 56
1483.33 57
1483.42 62
1483.50 71
1483.59 81
1483.68 92
1483.77 102
1483.86 110
1483.95 117
1484.03 122
1484.12 125
1484.21 127
1484.30 129
1484.39 131
1484.47 134
1484.56 136
1484.65 139
1484.74 142
1484.83 144
1484.92 144
1485.00 142
1485.09 138
1485.18 130
1485.27 120
1485.36 109
1485.44 98
1485.53 90
1485.62 86
1485.71 88
1485.80 96
1485.89 107
1485.97 121
1486.06 135
1486.15 144
1486.24 149
1486.33 148
1486.42 143
1486.50 136
1486.59 131
1486.68 129
1486.77 131
1486.86 137
1486.94 145
1487.03 153
1487.12 160
1487.21 164
1487.30 166
1487.39 166
1487.47 166
1487.56 166
1487.65 167
1487.74 169
1487.83 171
1487.92 173
1488.00 175
1488.09 177
1488.18 178
1488.27 181
1488.36 184
1488.45 189
1488.53 195
1488.62 202
1488.71 208
1488.80 213
1488.89 216
1488.98 218
1489.06 218
1489.15 219
1489.24 221
1489.33 226
1489.42 233
1489.51 242
1489.59 252
1489.68 259
1489.77 264
1489.86 265
1489.95 263
1490.04 258
1490.12 250
1490.21 242
1490.30 232
1490.39 222
1490.48 213
1490.57 206
1490.65 201
1490.74 201
1490.83 204
1490.92 209
1491.01 216
1491.10 221
1491.18 223
1491.27 221
1491.36 215
1491.45 204
1491.54 192
1491.63 180
1491.71 169
1491.80 160
1491.89 154
1491.98 150
1492.07 148
1492.16 147
1492.25 146
1492.33 143
1492.42 137
1492.51 129
1492.60 117
1492.69 105
1492.78 92
1492.86 81
1492.95 74
1493.04 71
1493.13 71
1493.22 74
1493.31 78
1493.39 81
1493.48 83
1493.57 82
1493.66 80
1493.75 76
1493.84 72
1493.93 69
1494.01 67
1494.10 67
1494.19 68
1494.28 70
1494.37 72
1494.46 74
1494.55 75
1494.63 76
1494.72 76
1494.81 77
1494.90 78
1494.99 77
1495.08 74
1495.16 69
1495.25 62
1495.34 53
1495.43 45
1495.52 40
1495.61 39
1495.70 44
1495.78 53
1495.87 65
1495.96 79
1496.05 92
1496.14 103
1496.23 110
1496.32 113
1496.40 111
1496.49 105
1496.58 97
1496.67 87
1496.76 79
1496.85 72
1496.94 67
1497.02 65
1497.11 64
1497.20 64
1497.29 64
1497.38 65
1497.47 66
1497.56 68
1497.64 72
1497.73 75
1497.82 78
1497.91 79
1498.00 76
1498.09 68
1498.18 56
1498.26 42
1498.35 28
1498.44 17
1498.53 11
1498.62 11
1498.71 16
1498.80 24
1498.88 34
1498.97 42
1499.06 48
1499.15 51
1499.24 52
1499.33 52
1499.42 51
1499.50 49
1499.59 47
1499.68 42
1499.77 35
1499.86 27
1499.95 18
1500.04 10
1500.12 4
1500.21 1
1500.30 0
1500.39 0
1500.48 0
1500.57 0
1500.66 0
1500.75 0
1500.83 0
1500.92 0
1501.01 0
1501.10 0
1501.19 13
1501.28 31
1501.37 52
1501.45 74
1501.54 95
1501.63 113
1501.72 128
1501.81 138
1501.90 145
1501.99 150
1502.08 152
1502.16 154
1502.25 156
1502.34 158
1502.43 161
1502.52 164
1502.61 166
1502.70 165
1502.79 162
1502.87 155
1502.96 146
1503.05 136
1503.14 126
1503.23 118
1503.32 113
1503.41 113
1503.50 116
1503.58 122
1503.67 128
1503.76 133
1503.85 137
1503.94 137
1504.03 135
1504.12 132
1504.21 129
1504.29 127
1504.38 127
1504.47 130
1504.56 135
1504.65 140
1504.74 143
1504.83 143
1504.92 140
1505.00 135
1505.09 128
1505.18 124
1505.27 123
1505.36 127
1505.45 136
1505.54 147
1505.63 158
1505.72 165
1505.80 168
1505.89 166
1505.98 160
1506.07 153
1506.16 147
1506.25 146
1506.34 150
1506.43 157
1506.51 168
1506.60 180
1506.69 191
1506.78 201
1506.87 209
1506.96 216
1507.05 223
1507.14 232
1507.23 243
1507.31 254
1507.40 266
1507.49 275
1507.58 281
1507.67 282
1507.76 280
1507.85 274
1507.94 267
1508.03 261
1508.11 256
1508.20 254
1508.29 255
1508.38 256
1508.47 258
1508.56 258
1508.65 256
1508.74 253
1508.83 247
1508.91 241
1509.00 236
1509.09 233
1509.18 232
1509.27 234
1509.36 237
1509.45 241
1509.54 246
1509.63 251
1509.71 255
1509.80 258
1509.89 260
1509.98 261
1510.07 261
1510.16 261
1510.25 261
1510.34 262
1510.43 264
1510.52 267
1510.60 271
1510.69 277
1510.78 283
1510.87 290
1510.96 297
1511.05 302
1511.14 304
1511.23 302
1511.32 297
1511.40 288
1511.49 277
1511.58 265
1511.67 256
1511.76 251
1511.85 251
1511.94 256
1512.03 266
1512.12 279
1512.21 295
1512.29 310
1512.38 323
1512.47 335
1512.56 343
1512.65 350
1512.74 357
1512.83 365
1512.92 375
1513.01 390
1513.10 408
1513.19 427
1513.27 445
1513.36 459
1513.45 467
1513.54 467
1513.63 460
1513.72 448
1513.81 433
1513.90 420
1513.99 410
1514.08 405
1514.16 405
1514.25 409
1514.34 414
1514.43 416
1514.52 415
1514.61 408
1514.70 395
1514.79 379
1514.88 361
1514.97 346
1515.06 335
1515.14 331
1515.23 333
1515.32 340
1515.41 350
1515.50 359
1515.59 365
1515.68 367
1515.77 365
1515.86 359
1515.95 351
1516.04 343
1516.12 338
1516.21 337
1516.30 341
1516.39 348
1516.48 360
1516.57 374
1516.66 390
1516.75 406
1516.84 423
1516.93 437
1517.02 450
1517.11 459
1517.19 465
1517.28 466
1517.37 463
1517.46 457
1517.55 447
1517.64 435
1517.73 423
1517.82 412
1517.91 402
1518.00 393
1518.09 384
1518.18 374
1518.26 362
1518.35 346
1518.44 328
1518.53 308
1518.62 288
1518.71 269
1518.80 254
1518.89 242
1518.98 235
1519.07 231
1519.16 231
1519.25 232
1519.33 233
1519.42 233
1519.51 231
1519.60 227
1519.69 222
1519.78 215
1519.87 209
1519.96 203
1520.05 197
1520.14 192
1520.23 186
1520.32 179
1520.41 170
1520.49 160
1520.58 150
1520.67 141
1520.76 133
1520.85 129
1520.94 125
1521.03 123
1521.12 120
1521.21 116
1521.30 111
1521.39 104
1521.48 97
1521.57 90
1521.66 85
1521.74 80
1521.83 77
1521.92 74
1522.01 72
1522.10 70
1522.19 69
1522.28 67
1522.37 63
1522.46 57
1522.55 48
1522.64 35
1522.73 21
1522.82 6
1522.91 0
1522.99 0
1523.08 0
1523.17 0
1523.26 0
1523.35 0
1523.44 6
1523.53 13
1523.62 17
1523.71 18
1523.80 15
1523.89 10
1523.98 5
1524.07 0
1524.16 0
1524.25 0
1524.34 0
1524.42 0
1524.51 0
1524.60 0
1524.69 0
1524.78 0
1524.87 5
1524.96 19
1525.05 35
1525.14 52
1525.23 68
1525.32 80
1525.41 87
1525.50 89
1525.59 86
1525.68 80
1525.77 75
1525.85 71
1525.94 70
1526.03 73
1526.12 77
1526.21 79
1526.30 78
1526.39 73
1526.48 64
1526.57 54
1526.66 46
1526.75 44
1526.84 48
1526.93 60
1527.02 76
1527.11 95
1527.20 111
1527.29 122
1527.38 126
1527.46 123
1527.55 114
1527.64 101
1527.73 89
1527.82 79
1527.91 73
1528.00 73
1528.09 78
1528.18 86
1528.27 97
1528.36 107
1528.45 115
1528.54 120
1528.63 122
1528.72 121
1528.81 117
1528.90 112
1528.99 107
1529.08 103
1529.16 101
1529.25 101
1529.34 101
1529.43 102
1529.52 103
1529.61 103
1529.70 101
1529.79 99
1529.88 96
1529.97 94
1530.06 92
1530.15 92
1530.24 93
1530.33 94
1530.42 96
1530.51 99
1530.60 102
1530.69 104
1530.78 105
1530.87 105
1530.96 104
1531.04 104
1531.13 103
1531.22 105
1531.31 108
1531.40 113
1531.49 120
1531.58 125
1531.67 130
1531.76 132
1531.85 133
1531.94 132
1532.03 130
1532.12 129
1532.21 129
1532.30 131
1532.39 134
1532.48 139
1532.57 144
1532.66 150
1532.75 156
1532.84 163
1532.93 168
1533.02 173
1533.11 176
1533.20 176
1533.28 174
1533.37 169
1533.46 161
1533.55 153
1533.64 144
1533.73 139
1533.82 137
1533.91 141
1534.00 151
1534.09 165
1534.18 180
1534.27 195
1534.36 206
1534.45 212
1534.54 211
1534.63 206
1534.72 199
1534.81 191
1534.90 185
1534.99 182
1535.08 184
1535.17 189
1535.26 195
1535.35 200
1535.44 203
1535.53 202
1535.62 197
1535.71 188
1535.80 175
1535.89 161
1535.97 147
1536.06 134
1536.15 124
1536.24 117
1536.33 112
1536.42 110
1536.51 108
1536.60 105
1536.69 100
1536.78 92
1536.87 84
1536.96 78
1537.05 75
1537.14 77
1537.23 85
1537.32 98
1537.41 115
1537.50 133
1537.59 150
1537.68 164
1537.77 175
1537.86 182
1537.95 184
1538.04 183
1538.13 177
1538.22 170
1538.31 162
1538.40 156
1538.49 152
1538.58 151
1538.67 152
1538.76 155
1538.85 157
1538.94 158
1539.03 156
1539.12 151
1539.21 144
1539.30 136
1539.39 127
1539.48 118
1539.57 112
1539.65 109
1539.74 112
1539.83 120
1539.92 134
1540.01 153
1540.10 174
1540.19 194
1540.28 210
1540.37 220
1540.46 221
1540.55 215
1540.64 202
1540.73 185
1540.82 169
1540.91 155
1541.00 147
1541.09 145
1541.18 149
1541.27 156
1541.36 164
1541.45 172
1541.54 180
1541.63 189
1541.72 201
1541.81 218
1541.90 241
1541.99 270
1542.08 302
1542.17 333
1542.26 360
1542.35 381
1542.44 393
1542.53 397
1542.62 395
1542.71 390
1542.80 384
1542.89 380
1542.98 379
1543.07 382
1543.16 388
1543.25 396
1543.34 405
1543.43 413
1543.52 419
1543.61 422
1543.70 424
1543.79 425
1543.88 428
1543.97 435
1544.06 446
1544.15 462
1544.24 480
1544.33 498
1544.42 512
1544.51 519
1544.60 520
1544.69 513
1544.78 501
1544.87 487
1544.96 473
1545.05 462
1545.14 455
1545.23 451
1545.32 450
1545.41 450
1545.50 452
1545.59 454
1545.68 457
1545.77 462
1545.86 470
1545.95 479
1546.04 489
1546.13 499
1546.22 506
1546.31 510
1546.40 508
1546.49 502
1546.58 491
1546.67 479
1546.76 465
1546.85 453
1546.94 442
1547.03 432
1547.12 422
1547.21 411
1547.30 399
1547.39 387
1547.48 376
1547.57 366
1547.66 360
1547.75 358
1547.84 362
1547.93 369
1548.02 378
1548.11 388
1548.20 395
1548.29 399
1548.38 397
1548.47 388
1548.56 375
1548.65 360
1548.74 345
1548.83 332
1548.92 321
1549.01 314
1549.10 307
1549.19 301
1549.28 293
1549.37 283
1549.46 272
1549.55 262
1549.64 254
1549.73 250
1549.82 250
1549.91 253
1550.00 256
1550.09 257
1550.18 254
1550.27 247
1550.36 234
1550.45 217
1550.54 197
1550.63 176
1550.72 156
1550.81 139
1550.90 124
1550.99 112
1551.08 104
1551.17 98
1551.26 95
1551.35 93
1551.44 93
1551.53 95
1551.62 98
1551.71 100
1551.80 101
1551.89 99
1551.98 92
1552.07 81
1552.16 67
1552.25 51
1552.34 37
1552.43 26
1552.52 20
1552.62 19
1552.71 23
1552.80 29
1552.89 37
1552.98 44
1553.07 51
1553.16 57
1553.25 61
1553.34 65
1553.43 69
1553.52 73
1553.61 77
1553.70 84
1553.79 92
1553.88 103
1553.97 113
1554.06 122
1554.15 129
1554.24 132
1554.33 130
1554.42 124
1554.51 116
1554.60 106
1554.69 98
1554.78 91
1554.87 85
1554.96 82
1555.05 80
1555.14 78
1555.23 77
1555.32 74
1555.41 72
1555.50 70
1555.59 69
1555.68 71
1555.77 75
1555.86 82
1555.95 89
1556.04 95
1556.13 98
1556.22 98
1556.32 93
1556.41 83
1556.50 70
1556.59 57
1556.68 44
1556.77 34
1556.86 28
1556.95 25
1557.04 25
1557.13 28
1557.22 31
1557.31 35
1557.40 39
1557.49 43
1557.58 48
1557.67 53
1557.76 58
1557.85 62
1557.94 64
1558.03 65
1558.12 63
1558.21 59
1558.30 52
1558.39 43
1558.48 32
1558.57 21
1558.66 11
1558.75 1
1558.84 0
1558.93 0
1559.03 0
1559.12 0
1559.21 7
1559.30 20
1559.39 33
1559.48 44
1559.57 51
1559.66 53
1559.75 51
1559.84 46
1559.93 40
1560.02 33
1560.11 26
1560.20 21
1560.29 16
1560.38 10
1560.47 5
1560.56 0
1560.65 0
1560.74 0
1560.83 1
1560.92 8
1561.01 16
1561.10 23
1561.20 26
1561.29 23
1561.38 15
1561.47 2
1561.56 0
1561.65 0
1561.74 0
1561.83 0
1561.92 0
1562.01 0
1562.10 16
1562.19 36
1562.28 54
1562.37 66
1562.46 72
1562.55 73
1562.64 70
1562.73 64
1562.82 59
1562.91 56
1563.00 55
1563.09 57
1563.19 60
1563.28 63
1563.37 64
1563.46 63
1563.55 59
1563.64 53
1563.73 47
1563.82 41
1563.91 36
1564.00 32
1564.09 30
1564.18 31
1564.27 34
1564.36 40
1564.45 49
1564.54 61
1564.63 76
1564.72 94
1564.81 112
1564.91 131
1565.00 150
1565.09 168
1565.18 185
1565.27 201
1565.36 215
1565.45 228
1565.54 240
1565.63 251
1565.72 260
1565.81 269
1565.90 277
1565.99 282
1566.08 285
1566.17 283
1566.26 279
1566.35 271
1566.45 262
1566.54 254
1566.63 250
1566.72 250
1566.81 257
1566.90 270
1566.99 288
1567.08 309
1567.17 332
1567.26 355
1567.35 377
1567.44 397
1567.53 414
1567.62 429
1567.71 441
1567.80 451
1567.89 460
1567.99 468
1568.08 478
1568.17 489
1568.26 503
1568.35 521
1568.44 542
1568.53 568
1568.62 598
1568.71 632
1568.80 670
1568.89 711
1568.98 755
1569.07 800
1569.16 844
1569.25 889
1569.35 932
1569.44 974
1569.53 1016
1569.62 1057
1569.71 1098
1569.80 1138
1569.89 1175
1569.98 1209
1570.07 1238
1570.16 1263
1570.25 1284
1570.34 1304
1570.43 1323
1570.52 1344
1570.62 1367
1570.71 1391
1570.80 1415
1570.89 1438
1570.98 1459
1571.07 1477
1571.16 1492
1571.25 1504
1571.34 1515
1571.43 1524
1571.52 1533
1571.61 1541
1571.70 1548
1571.79 1554
1571.89 1559
1571.98 1563
1572.07 1567
1572.16 1570
1572.25 1572
1572.34 1570
1572.43 1565
1572.52 1552
1572.61 1533
1572.70 1506
1572.79 1475
1572.88 1444
1572.97 1414
1573.07 1388
1573.16 1367
1573.25 1348
1573.34 1330
1573.43 1307
1573.52 1280
1573.61 1246
1573.70 1209
1573.79 1169
1573.88 1129
1573.97 1093
1574.06 1061
1574.15 1032
1574.25 1007
1574.34 983
1574.43 960
1574.52 938
1574.61 916
1574.70 893
1574.79 871
1574.88 848
1574.97 826
1575.06 804
1575.15 781
1575.24 760
1575.34 740
1575.43 721
1575.52 703
1575.61 686
1575.70 670
1575.79 655
1575.88 641
1575.97 627
1576.06 615
1576.15 603
1576.24 591
1576.34 578
1576.43 564
1576.52 547
1576.61 528
1576.70 509
1576.79 492
1576.88 479
1576.97 471
1577.06 469
1577.15 472
1577.24 477
1577.34 482
1577.43 485
1577.52 482
1577.61 474
1577.70 461
1577.79 446
1577.88 429
1577.97 412
1578.06 396
1578.15 381
1578.24 367
1578.34 350
1578.43 332
1578.52 312
1578.61 291
1578.70 269
1578.79 248
1578.88 229
1578.97 211
1579.06 195
1579.15 180
1579.24 167
1579.34 155
1579.43 147
1579.52 142
1579.61 140
1579.70 142
1579.79 145
1579.88 148
1579.97 149
1580.06 148
1580.15 144
1580.25 138
1580.34 132
1580.43 127
1580.52 124
1580.61 122
1580.70 121
1580.79 121
1580.88 121
1580.97 123
1581.06 126
1581.16 130
1581.25 136
1581.34 144
1581.43 153
1581.52 160
1581.61 167
1581.70 172
1581.79 174
1581.88 175
1581.97 174
1582.07 171
1582.16 167
1582.25 160
1582.34 152
1582.43 141
1582.52 128
1582.61 114
1582.70 100
1582.79 87
1582.89 76
1582.98 68
1583.07 63
1583.16 61
1583.25 62
1583.34 63
1583.43 65
1583.52 68
1583.61 71
1583.70 74
1583.80 77
1583.89 80
1583.98 81
1584.07 80
1584.16 75
1584.25 67
1584.34 55
1584.43 41
1584.52 27
1584.62 14
1584.71 4
1584.80 0
1584.89 0
1584.98 2
1585.07 9
1585.16 17
1585.25 26
1585.35 34
1585.44 41
1585.53 48
1585.62 53
1585.71 58
1585.80 62
1585.89 66
1585.98 69
1586.07 70
1586.17 72
1586.26 74
1586.35 77
1586.44 81
1586.53 85
1586.62 90
1586.71 93
1586.80 93
1586.89 92
1586.99 88
1587.08 83
1587.17 79
1587.26 76
1587.35 74
1587.44 73
1587.53 71
1587.62 70
1587.72 67
1587.81 64
1587.90 60
1587.99 57
1588.08 55
1588.17 55
1588.26 57
1588.35 59
1588.45 61
1588.54 62
1588.63 63
1588.72 62
1588.81 59
1588.90 54
1588.99 50
1589.08 45
1589.18 42
1589.27 40
1589.36 40
1589.45 43
1589.54 49
1589.63 56
1589.72 65
1589.81 74
1589.91 81
1590.00 85
1590.09 86
1590.18 83
1590.27 78
1590.36 71
1590.45 64
1590.54 58
1590.64 53
1590.73 50
1590.82 47
1590.91 45
1591.00 41
1591.09 36
1591.18 30
1591.27 23
1591.37 18
1591.46 15
1591.55 17
1591.64 22
1591.73 30
1591.82 41
1591.91 52
1592.01 62
1592.10 70
1592.19 74
1592.28 76
1592.37 76
1592.46 75
1592.55 73
1592.64 70
1592.74 67
1592.83 63
1592.92 60
1593.01 59
1593.10 59
1593.19 63
1593.28 71
1593.38 81
1593.47 92
1593.56 103
1593.65 112
1593.74 118
1593.83 121
1593.92 122
1594.01 121
1594.11 118
1594.20 116
1594.29 115
1594.38 115
1594.47 116
1594.56 118
1594.65 121
1594.75 123
1594.84 125
1594.93 124
1595.02 121
1595.11 115
1595.20 107
1595.29 98
1595.39 90
1595.48 83
1595.57 78
1595.66 75
1595.75 75
1595.84 75
1595.93 76
1596.03 77
1596.12 77
1596.21 79
1596.30 81
1596.39 85
1596.48 91
1596.57 97
1596.67 103
1596.76 107
1596.85 107
1596.94 104
1597.03 99
1597.12 94
1597.22 92
1597.31 95
1597.40 102
1597.49 115
1597.58 129
1597.67 143
1597.76 152
1597.86 157
1597.95 155
1598.04 149
1598.13 141
1598.22 133
1598.31 127
1598.40 124
1598.50 124
1598.59 125
1598.68 127
1598.77 129
1598.86 130
1598.95 128
1599.05 124
1599.14 116
1599.23 106
1599.32 94
1599.41 80
1599.50 67
1599.59 54
1599.69 44
1599.78 36
1599.87 30
1599.96 25
1600.05 20
1600.14 16
1600.24 12
1600.33 10
1600.42 9
1600.51 12
1600.60 18
1600.69 26
1600.78 35
1600.88 44
1600.97 51
1601.06 58
1601.15 65
1601.24 73
1601.33 83
1601.43 95
1601.52 109
1601.61 124
1601.70 138
1601.79 149
1601.88 157
1601.98 162
1602.07 164
1602.16 165
1602.25 165
1602.34 165
1602.43 165
1602.53 164
1602.62 161
1602.71 155
1602.80 148
1602.89 139
1602.98 130
1603.08 123
1603.17 117
1603.26 113
1603.35 111
1603.44 110
1603.53 107
1603.63 102
1603.72 95
1603.81 85
1603.90 74
1603.99 64
1604.08 57
1604.18 53
1604.27 54
1604.36 60
1604.45 71
1604.54 85
1604.63 101
1604.73 117
1604.82 130
1604.91 141
1605.00 147
1605.09 150
1605.18 149
1605.28 147
1605.37 144
1605.46 142
1605.55 141
1605.64 140
1605.73 140
1605.83 140
1605.92 138
1606.01 135
1606.10 129
1606.19 120
1606.28 110
1606.38 99
1606.47 87
1606.56 76
1606.65 67
1606.74 61
1606.83 57
1606.93 54
1607.02 52
1607.11 48
1607.20 41
1607.29 33
1607.39 24
1607.48 15
1607.57 10
1607.66 9
1607.75 13
1607.84 20
1607.94 30
1608.03 41
1608.12 51
1608.21 59
1608.30 67
1608.40 72
1608.49 77
1608.58 81
1608.67 83
1608.76 85
1608.85 85
1608.95 85
1609.04 84
1609.13 84
1609.22 87
1609.31 91
1609.40 96
1609.50 102
1609.59 107
1609.68 108
1609.77 105
1609.86 97
1609.96 85
1610.05 71
1610.14 57
1610.23 46
1610.32 38
1610.42 34
1610.51 33
1610.60 33
1610.69 33
1610.78 30
1610.87 27
1610.97 25
1611.06 24
1611.15 27
1611.24 32
1611.33 40
1611.43 48
1611.52 54
1611.61 56
1611.70 53
1611.79 46
1611.89 36
1611.98 26
1612.07 17
1612.16 11
1612.25 8
1612.34 7
1612.44 7
1612.53 7
1612.62 6
1612.71 3
1612.80 0
1612.90 0
1612.99 0
1613.08 0
1613.17 0
1613.26 0
1613.36 0
1613.45 3
1613.54 11
1613.63 18
1613.72 27
1613.82 37
1613.91 48
1614.00 59
1614.09 70
1614.18 79
1614.28 88
1614.37 94
1614.46 98
1614.55 101
1614.64 102
1614.74 103
1614.83 102
1614.92 100
1615.01 97
1615.10 93
1615.20 88
1615.29 83
1615.38 79
1615.47 77
1615.56 77
1615.66 81
1615.75 87
1615.84 97
1615.93 108
1616.02 120
1616.12 130
1616.21 139
1616.30 144
1616.39 146
1616.48 144
1616.58 140
1616.67 135
1616.76 130
1616.85 126
1616.94 123
1617.04 121
1617.13 118
1617.22 115
1617.31 109
1617.40 100
1617.50 89
1617.59 77
1617.68 64
1617.77 54
1617.86 49
1617.96 48
1618.05 54
1618.14 66
1618.23 81
1618.32 97
1618.42 113
1618.51 125
1618.60 132
1618.69 134
1618.79 133
1618.88 129
1618.97 125
1619.06 121
1619.15 119
1619.25 119
1619.34 120
1619.43 123
1619.52 127
1619.61 133
1619.71 140
1619.80 147
1619.89 154
1619.98 159
1620.07 163
1620.17 163
1620.26 160
1620.35 155
1620.44 148
1620.54 141
1620.63 133
1620.72 128
1620.81 124
1620.90 123
1621.00 122
1621.09 122
1621.18 122
1621.27 121
1621.36 118
1621.46 114
1621.55 109
1621.64 104
1621.73 100
1621.83 97
1621.92 96
1622.01 96
1622.10 98
1622.19 99
1622.29 101
1622.38 103
1622.47 103
1622.56 102
1622.66 100
1622.75 99
1622.84 98
1622.93 98
1623.02 99
1623.12 100
1623.21 100
1623.30 99
1623.39 96
1623.49 90
1623.58 85
1623.67 81
1623.76 79
1623.85 80
1623.95 85
1624.04 91
1624.13 97
1624.22 103
1624.32 105
1624.41 104
1624.50 101
1624.59 96
1624.68 91
1624.78 87
1624.87 86
1624.96 89
1625.05 96
1625.15 104
1625.24 113
1625.33 121
1625.42 128
1625.51 131
1625.61 131
1625.70 128
1625.79 122
1625.88 115
1625.98 108
1626.07 102
1626.16 96
1626.25 91
1626.35 88
1626.44 86
1626.53 84
1626.62 83
1626.71 82
1626.81 81
1626.90 81
1626.99 79
1627.08 77
1627.18 72
1627.27 65
1627.36 54
1627.45 41
1627.55 26
1627.64 12
1627.73 0
1627.82 0
1627.92 0
1628.01 0
1628.10 4
1628.19 17
1628.28 31
1628.38 43
1628.47 52
1628.56 57
1628.65 57
1628.75 54
1628.84 50
1628.93 46
1629.02 44
1629.12 45
1629.21 49
1629.30 54
1629.39 59
1629.49 62
1629.58 65
1629.67 65
1629.76 64
1629.86 62
1629.95 61
1630.04 60
1630.13 62
1630.23 65
1630.32 69
1630.41 75
1630.50 80
1630.59 84
1630.69 86
1630.78 86
1630.87 82
1630.96 77
1631.06 70
1631.15 64
1631.24 59
1631.33 56
1631.43 55
1631.52 54
1631.61 53
1631.70 50
1631.80 45
1631.89 39
1631.98 32
1632.07 26
1632.17 25
1632.26 28
1632.35 36
1632.44 46
1632.54 55
1632.63 63
1632.72 65
1632.81 63
1632.91 56
1633.00 48
1633.09 40
1633.18 36
1633.28 36
1633.37 41
1633.46 50
1633.55 61
1633.65 72
1633.74 83
1633.83 91
1633.92 97
1634.02 101
1634.11 103
1634.20 105
1634.29 105
1634.39 106
1634.48 106
1634.57 107
1634.66 108
1634.76 109
1634.85 109
1634.94 109
1635.03 107
1635.13 103
1635.22 96
1635.31 86
1635.40 74
1635.50 61
1635.59 50
1635.68 40
1635.77 32
1635.87 27
1635.96 24
1636.05 21
1636.15 20
1636.24 21
1636.33 23
1636.42 29
1636.52 38
1636.61 49
1636.70 61
1636.79 71
1636.89 78
1636.98 81
1637.07 80
1637.16 75
1637.26 69
1637.35 65
1637.44 63
1637.53 66
1637.63 72
1637.72 83
1637.81 96
1637.90 109
1638.00 121
1638.09 132
1638.18 139
1638.28 145
1638.37 148
1638.46 149
1638.55 150
1638.65 150
1638.74 150
1638.83 147
1638.92 142
1639.02 133
1639.11 121
1639.20 106
1639.29 90
1639.39 75
1639.48 62
1639.57 53
1639.67 46
1639.76 41
1639.85 36
1639.94 29
1640.04 19
1640.13 7
1640.22 0
1640.31 0
1640.41 0
1640.50 0
1640.59 0
1640.69 0
1640.78 0
1640.87 1
1640.96 13
1641.06 22
1641.15 28
1641.24 28
1641.33 26
1641.43 22
1641.52 17
1641.61 12
1641.71 9
1641.80 7
1641.89 9
1641.98 13
1642.08 20
1642.17 28
1642.26 38
1642.35 46
1642.45 53
1642.54 57
1642.63 58
1642.73 56
1642.82 52
1642.91 48
1643.00 44
1643.10 42
1643.19 42
1643.28 45
1643.38 50
1643.47 57
1643.56 65
1643.65 75
1643.75 83
1643.84 91
1643.93 96
1644.02 99
1644.12 99
1644.21 97
1644.30 96
1644.40 95
1644.49 98
1644.58 103
1644.67 111
1644.77 122
1644.86 133
1644.95 143
1645.05 152
1645.14 160
1645.23 164
1645.32 166
1645.42 166
1645.51 163
1645.60 158
1645.70 152
1645.79 146
1645.88 140
1645.97 134
1646.07 129
1646.16 123
1646.25 117
1646.35 109
1646.44 101
1646.53 93
1646.62 85
1646.72 79
1646.81 76
1646.90 75
1647.00 76
1647.09 79
1647.18 82
1647.27 86
1647.37 92
1647.46 99
1647.55 108
1647.65 119
1647.74 132
1647.83 145
1647.93 158
1648.02 168
1648.11 175
1648.20 178
1648.30 178
1648.39 174
1648.48 167
1648.58 158
1648.67 145
1648.76 131
1648.85 116
1648.95 101
1649.04 87
1649.13 75
1649.23 66
1649.32 60
1649.41 57
1649.51 56
1649.60 57
1649.69 58
1649.78 60
1649.88 61
1649.97 61
1650.06 60
1650.16 57
1650.25 54
1650.34 50
1650.43 46
1650.53 43
1650.62 40
1650.71 39
1650.81 40
1650.90 43
1650.99 46
1651.09 51
1651.18 55
1651.27 59
1651.37 62
1651.46 65
1651.55 67
1651.64 70
1651.74 73
1651.83 78
1651.92 83
1652.02 89
1652.11 95
1652.20 102
1652.30 109
1652.39 115
1652.48 121
1652.57 125
1652.67 127
1652.76 127
1652.85 127
1652.95 126
1653.04 127
1653.13 130
1653.23 137
1653.32 145
1653.41 154
1653.51 161
1653.60 166
1653.69 166
1653.78 162
1653.88 156
1653.97 148
1654.06 141
1654.16 135
1654.25 130
1654.34 127
1654.44 125
1654.53 125
1654.62 126
1654.72 128
1654.81 132
1654.90 138
1654.99 145
1655.09 152
1655.18 157
1655.27 160
1655.37 160
1655.46 157
1655.55 154
1655.65 152
1655.74 153
1655.83 157
1655.93 163
1656.02 168
1656.11 171
1656.21 170
1656.30 164
1656.39 152
1656.49 139
1656.58 124
1656.67 112
1656.76 104
1656.86 99
1656.95 99
1657.04 102
1657.14 106
1657.23 111
1657.32 115
1657.42 117
1657.51 118
1657.60 117
1657.70 115
1657.79 113
1657.88 112
1657.98 111
1658.07 111
1658.16 112
1658.26 114
1658.35 116
1658.44 120
1658.54 125
1658.63 131
1658.72 141
1658.81 152
1658.91 167
1659.00 182
1659.09 196
1659.19 206
1659.28 210
1659.37 206
1659.47 195
1659.56 178
1659.65 156
1659.75 134
1659.84 113
1659.93 97
1660.03 85
1660.12 78
1660.21 75
1660.31 75
1660.40 76
1660.49 79
1660.59 82
1660.68 86
1660.77 91
1660.87 96
1660.96 101
1661.05 105
1661.15 108
1661.24 108
1661.33 104
1661.43 98
1661.52 89
1661.61 80
1661.71 73
1661.80 68
1661.89 66
1661.99 67
1662.08 68
1662.17 69
1662.27 65
1662.36 58
1662.45 46
1662.55 31
1662.64 15
1662.73 1
1662.83 0
1662.92 0
1663.01 0
1663.11 0
1663.20 0
1663.29 0
1663.39 1
1663.48 5
1663.57 7
1663.67 9
1663.76 11
1663.85 12
1663.95 15
1664.04 21
1664.13 28
1664.23 37
1664.32 47
1664.41 58
1664.51 68
1664.60 77
1664.69 83
1664.79 86
1664.88 86
1664.97 83
1665.07 79
1665.16 74
1665.25 70
1665.35 66
1665.44 64
1665.53 63
1665.63 63
1665.72 65
1665.81 68
1665.91 72
1666.00 79
1666.09 86
1666.19 95
1666.28 103
1666.38 110
1666.47 115
1666.56 117
1666.66 118
1666.75 117
1666.84 115
1666.94 114
1667.03 112
1667.12 111
1667.22 108
1667.31 104
1667.40 98
1667.50 91
1667.59 84
1667.68 78
1667.78 74
1667.87 72
1667.96 74
1668.06 78
1668.15 85
1668.24 93
1668.34 101
1668.43 109
1668.52 115
1668.62 120
1668.71 122
1668.81 123
1668.90 121
1668.99 118
1669.09 113
1669.18 109
1669.27 105
1669.37 102
1669.46 100
1669.55 99
1669.65 97
1669.74 93
1669.83 86
1669.93 77
1670.02 67
1670.11 57
1670.21 48
1670.30 43
1670.40 42
1670.49 43
1670.58 46
1670.68 49
1670.77 50
1670.86 48
1670.96 43
1671.05 36
1671.14 30
1671.24 24
1671.33 21
1671.42 23
1671.52 28
1671.61 37
1671.71 50
1671.80 64
1671.89 80
1671.99 96
1672.08 110
1672.17 122
1672.27 130
1672.36 135
1672.45 137
1672.55 136
1672.64 133
1672.74 129
1672.83 125
1672.92 120
1673.02 116
1673.11 112
1673.20 109
1673.30 107
1673.39 107
1673.48 107
1673.58 107
1673.67 106
1673.77 102
1673.86 94
1673.95 83
1674.05 68
1674.14 51
1674.23 33
1674.33 16
1674.42 0
1674.51 0
1674.61 0
1674.70 0
1674.80 0
1674.89 0
1674.98 0
1675.08 0
1675.17 6
1675.26 20
1675.36 30
1675.45 35
1675.54 34
1675.64 30
1675.73 24
1675.83 20
1675.92 18
1676.01 21
1676.11 27
1676.20 37
1676.29 48
1676.39 59
1676.48 69
1676.58 76
1676.67 81
1676.76 84
1676.86 84
1676.95 83
1677.04 84
1677.14 86
1677.23 91
1677.33 98
1677.42 108
1677.51 118
1677.61 127
1677.70 133
1677.79 135
1677.89 134
1677.98 130
1678.08 124
1678.17 119
1678.26 114
1678.36 109
1678.45 106
1678.54 102
1678.64 98
1678.73 93
1678.83 87
1678.92 81
1679.01 76
1679.11 72
1679.20 71
1679.29 72
1679.39 76
1679.48 83
1679.58 91
1679.67 101
1679.76 113
1679.86 125
1679.95 137
1680.05 147
1680.14 156
1680.23 162
1680.33 165
1680.42 165
1680.51 164
1680.61 162
1680.70 160
1680.80 160
1680.89 162
1680.98 163
1681.08 164
1681.17 164
1681.27 160
1681.36 153
1681.45 143
1681.55 130
1681.64 117
1681.73 104
1681.83 91
1681.92 79
1682.02 69
1682.11 60
1682.20 52
1682.30 47
1682.39 43
1682.49 39
1682.58 36
1682.67 33
1682.77 28
1682.86 22
1682.96 16
1683.05 9
1683.14 4
1683.24 2
1683.33 4
1683.42 9
1683.52 17
1683.61 26
1683.71 37
1683.80 47
1683.89 56
1683.99 64
1684.08 72
1684.18 77
1684.27 80
1684.36 80
1684.46 76
1684.55 70
1684.65 62
1684.74 55
1684.83 51
1684.93 51
1685.02 56
1685.12 66
1685.21 79
1685.30 93
1685.40 106
1685.49 117
1685.59 125
1685.68 130
1685.77 131
1685.87 127
1685.96 119
1686.06 105
1686.15 87
1686.24 67
1686.34 46
1686.43 29
1686.53 19
1686.62 18
1686.71 26
1686.81 42
1686.90 62
1687.00 83
1687.09 102
1687.18 115
1687.28 123
1687.37 127
1687.47 126
1687.56 125
1687.65 125
1687.75 127
1687.84 130
1687.94 134
1688.03 135
1688.12 133
1688.22 127
1688.31 118
1688.41 108
1688.50 98
1688.59 91
1688.69 86
1688.78 83
1688.88 81
1688.97 77
1689.06 72
1689.16 65
1689.25 58
1689.35 54
1689.44 55
1689.53 60
1689.63 70
1689.72 83
1689.82 96
1689.91 109
1690.01 118
1690.10 125
1690.19 129
1690.29 131
1690.38 132
1690.48 133
1690.57 132
1690.66 130
1690.76 127
1690.85 123
1690.95 117
1691.04 112
1691.13 107
1691.23 105
1691.32 104
1691.42 105
1691.51 107
1691.61 107
1691.70 105
1691.79 102
1691.89 96
1691.98 90
1692.08 85
1692.17 82
1692.26 81
1692.36 82
1692.45 83
1692.55 82
1692.64 77
1692.74 67
1692.83 53
1692.92 36
1693.02 19
1693.11 4
1693.21 0
1693.30 0
1693.39 0
1693.49 0
1693.58 0
1693.68 1
1693.77 5
1693.87 7
1693.96 6
1694.05 4
1694.15 1
1694.24 2
1694.34 6
1694.43 16
1694.53 30
1694.62 48
1694.71 67
1694.81 85
1694.90 100
1695.00 112
1695.09 121
1695.18 128
1695.28 134
1695.37 142
1695.47 151
1695.56 160
1695.66 169
1695.75 176
1695.84 180
1695.94 181
1696.03 178
1696.13 171
1696.22 161
1696.32 149
1696.41 135
1696.50 121
1696.60 107
1696.69 97
1696.79 90
1696.88 87
1696.98 88
1697.07 92
1697.16 97
1697.26 102
1697.35 105
1697.45 105
1697.54 104
1697.64 100
1697.73 95
1697.82 90
1697.92 84
1698.01 77
1698.11 71
1698.20 64
1698.30 57
1698.39 51
1698.49 45
1698.58 41
1698.67 40
1698.77 41
1698.86 44
1698.96 48
1699.05 53
1699.15 57
1699.24 58
1699.33 58
1699.43 57
1699.52 54
1699.62 52
1699.71 50
1699.81 48
1699.90 47
1699.99 45
1700.09 43
1700.18 41
1700.28 40
1700.37 43
1700.47 50
1700.56 62
1700.66 78
1700.75 95
1700.84 112
1700.94 127
1701.03 136
1701.13 139
1701.22 138
1701.32 132
1701.41 124
1701.51 116
1701.60 108
1701.69 100
1701.79 94
1701.88 88
1701.98 82
1702.07 76
1702.17 72
1702.26 68
1702.36 68
1702.45 70
1702.54 74
1702.64 81
1702.73 90
1702.83 98
1702.92 106
1703.02 113
1703.11 118
1703.21 122
1703.30 124
1703.39 124
1703.49 122
1703.58 118
1703.68 111
1703.77 103
1703.87 93
1703.96 82
1704.06 72
1704.15 61
1704.24 52
1704.34 43
1704.43 35
1704.53 29
1704.62 24
1704.72 21
1704.81 21
1704.91 23
1705.00 27
1705.10 34
1705.19 43
1705.28 55
1705.38 68
1705.47 84
1705.57 100
1705.66 117
1705.76 133
1705.85 147
1705.95 158
1706.04 166
1706.14 171
1706.23 174
1706.32 175
1706.42 175
1706.51 174
1706.61 171
1706.70 165
1706.80 157
1706.89 145
1706.99 131
1707.08 117
1707.18 103
1707.27 94
1707.36 90
1707.46 91
1707.55 97
1707.65 105
1707.74 114
1707.84 120
1707.93 124
1708.03 125
1708.12 125
1708.22 124
1708.31 126
1708.41 132
1708.50 141
1708.59 152
1708.69 164
1708.78 172
1708.88 176
1708.97 173
1709.07 163
1709.16 148
1709.26 130
1709.35 112
1709.45 98
1709.54 90
1709.64 87
1709.73 88
1709.82 93
1709.92 99
1710.01 103
1710.11 104
1710.20 103
1710.30 98
1710.39 91
1710.49 83
1710.58 75
1710.68 69
1710.77 66
1710.87 65
1710.96 68
1711.06 73
1711.15 81
1711.24 91
1711.34 102
1711.43 113
1711.53 122
1711.62 129
1711.72 133
1711.81 133
1711.91 130
1712.00 124
1712.10 116
1712.19 108
1712.29 100
1712.38 94
1712.48 89
1712.57 85
1712.67 82
1712.76 79
1712.85 76
1712.95 73
1713.04 71
1713.14 68
1713.23 65
1713.33 63
1713.42 63
1713.52 64
1713.61 65
1713.71 66
1713.80 67
1713.90 67
1713.99 69
1714.09 72
1714.18 78
1714.28 88
1714.37 103
1714.47 121
1714.56 140
1714.66 156
1714.75 168
1714.84 174
1714.94 174
1715.03 169
1715.13 160
1715.22 149
1715.32 138
1715.41 128
1715.51 118
1715.60 110
1715.70 103
1715.79 99
1715.89 96
1715.98 97
1716.08 101
1716.17 107
1716.27 116
1716.36 126
1716.46 135
1716.55 141
1716.65 144
1716.74 143
1716.84 139
1716.93 133
1717.03 125
1717.12 117
1717.22 110
1717.31 103
1717.41 95
1717.50 88
1717.59 82
1717.69 77
1717.78 76
1717.88 78
1717.97 82
1718.07 88
1718.16 93
1718.26 95
1718.35 92
1718.45 84
1718.54 73
1718.64 62
1718.73 54
1718.83 50
1718.92 52
1719.02 59
1719.11 69
1719.21 80
1719.30 88
1719.40 95
1719.49 98
1719.59 100
1719.68 101
1719.78 105
1719.87 112
1719.97 122
1720.06 136
1720.16 152
1720.25 168
1720.35 182
1720.44 194
1720.54 202
1720.63 208
1720.73 212
1720.82 215
1720.92 219
1721.01 222
1721.11 226
1721.20 229
1721.30 230
1721.39 228
1721.49 222
1721.58 214
1721.68 204
1721.77 193
1721.87 184
1721.96 177
1722.06 173
1722.15 173
1722.25 178
1722.34 186
1722.44 196
1722.53 206
1722.63 216
1722.72 225
1722.82 230
1722.91 233
1723.01 231
1723.10 226
1723.20 218
1723.29 209
1723.39 199
1723.48 191
1723.58 187
1723.67 188
1723.77 193
1723.86 201
1723.96 210
1724.05 219
1724.15 227
1724.24 232
1724.34 234
1724.43 235
1724.53 235
1724.62 236
1724.72 236
1724.81 236
1724.91 234
1725.00 232
1725.10 227
1725.19 220
1725.29 213
1725.38 207
1725.48 203
1725.57 202
1725.67 204
1725.76 208
1725.86 213
1725.95 217
1726.05 220
1726.14 220
1726.24 219
1726.33 217
1726.43 216
1726.52 214
1726.62 211
1726.71 204
1726.81 193
1726.90 177
1727.00 157
1727.09 134
1727.19 111
1727.29 91
1727.38 77
1727.48 68
1727.57 66
1727.67 69
1727.76 75
1727.86 83
1727.95 89
1728.05 94
1728.14 95
1728.24 92
1728.33 86
1728.43 78
1728.52 67
1728.62 56
1728.71 45
1728.81 35
1728.90 28
1729.00 24
1729.09 22
1729.19 23
1729.28 26
1729.38 29
1729.47 33
1729.57 36
1729.66 38
1729.76 39
1729.85 40
1729.95 42
1730.05 43
1730.14 46
1730.24 50
1730.33 54
1730.43 58
1730.52 61
1730.62 65
1730.71 69
1730.81 73
1730.90 78
1731.00 83
1731.09 89
1731.19 93
1731.28 96
1731.38 95
1731.47 89
1731.57 80
1731.66 68
1731.76 54
1731.85 41
1731.95 30
1732.05 23
1732.14 21
1732.24 21
1732.33 23
1732.43 25
1732.52 24
1732.62 21
1732.71 14
1732.81 6
1732.90 0
1733.00 0
1733.09 0
1733.19 0
1733.28 0
1733.38 0
1733.47 0
1733.57 0
1733.67 0
1733.76 6
1733.86 13
1733.95 24
1734.05 40
1734.14 59
1734.24 80
1734.33 100
1734.43 116
1734.52 127
1734.62 133
1734.71 133
1734.81 128
1734.90 121
1735.00 112
1735.10 102
1735.19 91
1735.29 80
1735.38 67
1735.48 55
1735.57 45
1735.67 37
1735.76 32
1735.86 29
1735.95 30
1736.05 31
1736.14 33
1736.24 36
1736.33 38
1736.43 40
1736.53 44
1736.62 49
1736.72 57
1736.81 67
1736.91 81
1737.00 98
1737.10 116
1737.19 134
1737.29 151
1737.38 164
1737.48 172
1737.58 173
1737.67 168
1737.77 158
1737.86 146
1737.96 133
1738.05 121
1738.15 111
1738.24 103
1738.34 96
1738.43 92
1738.53 90
1738.62 88
1738.72 89
1738.82 91
1738.91 93
1739.01 95
1739.10 96
1739.20 95
1739.29 91
1739.39 85
1739.48 78
1739.58 69
1739.67 61
1739.77 56
1739.87 53
1739.96 52
1740.06 54
1740.15 57
1740.25 60
1740.34 63
1740.44 66
1740.53 69
1740.63 71
1740.73 74
1740.82 77
1740.92 81
1741.01 86
1741.11 90
1741.20 94
1741.30 96
1741.39 96
1741.49 91
1741.58 84
1741.68 75
1741.78 64
1741.87 53
1741.97 45
1742.06 39
1742.16 36
1742.25 36
1742.35 37
1742.44 36
1742.54 34
1742.64 28
1742.73 19
1742.83 9
1742.92 0
1743.02 0
1743.11 0
1743.21 0
1743.30 6
1743.40 21
1743.50 39
1743.59 58
1743.69 78
1743.78 97
1743.88 114
1743.97 127
1744.07 138
1744.17 145
1744.26 150
1744.36 152
1744.45 153
1744.55 154
1744.64 153
1744.74 150
1744.83 145
1744.93 136
1745.03 123
1745.12 106
1745.22 88
1745.31 70
1745.41 53
1745.50 40
1745.60 30
1745.70 24
1745.79 21
1745.89 19
1745.98 17
1746.08 17
1746.17 17
1746.27 17
1746.36 18
1746.46 19
1746.56 19
1746.65 19
1746.75 17
1746.84 14
1746.94 8
1747.03 1
1747.13 0
1747.23 0
1747.32 0
1747.42 0
1747.51 0
1747.61 0
1747.70 0
1747.80 9
1747.90 25
1747.99 39
1748.09 52
1748.18 60
1748.28 66
1748.37 69
1748.47 71
1748.57 74
1748.66 78
1748.76 83
1748.85 90
1748.95 96
1749.04 102
1749.14 108
1749.24 112
1749.33 116
1749.43 120
1749.52 122
1749.62 123
1749.71 123
1749.81 120
1749.91 114
1750.00 106
1750.10 97
1750.19 87
1750.29 79
1750.38 74
1750.48 73
1750.58 75
1750.67 80
1750.77 86
1750.86 93
1750.96 99
1751.06 102
1751.15 102
1751.25 99
1751.34 94
1751.44 86
1751.53 76
1751.63 67
1751.73 57
1751.82 47
1751.92 37
1752.01 26
1752.11 16
1752.20 6
1752.30 0
1752.40 0
1752.49 0
1752.59 0
1752.68 0
1752.78 0
1752.88 1
1752.97 11
1753.07 22
1753.16 33
1753.26 43
1753.35 54
1753.45 62
1753.55 70
1753.64 74
1753.74 75
1753.83 72
1753.93 65
1754.03 54
1754.12 41
1754.22 28
1754.31 17
1754.41 10
1754.51 8
1754.60 10
1754.70 16
1754.79 24
1754.89 31
1754.98 38
1755.08 42
1755.18 44
1755.27 44
1755.37 42
1755.46 37
1755.56 30
1755.66 23
1755.75 16
1755.85 13
1755.94 14
1756.04 20
1756.14 31
1756.23 43
1756.33 56
1756.42 67
1756.52 75
1756.62 80
1756.71 82
1756.81 83
1756.90 83
1757.00 81
1757.10 79
1757.19 77
1757.29 75
1757.38 75
1757.48 76
1757.57 80
1757.67 85
1757.77 92
1757.86 98
1757.96 102
1758.05 103
1758.15 102
1758.25 100
1758.34 97
1758.44 94
1758.53 93
1758.63 94
1758.73 96
1758.82 96
1758.92 93
1759.01 87
1759.11 77
1759.21 62
1759.30 45
1759.40 27
1759.49 12
1759.59 0
1759.69 0
1759.78 0
1759.88 0
1759.97 0
1760.07 0
1760.17 0
1760.26 0
1760.36 0
1760.46 3
1760.55 9
1760.65 15
1760.74 21
1760.84 27
1760.94 32
1761.03 34
1761.13 33
1761.22 30
1761.32 25
1761.42 17
1761.51 9
1761.61 2
1761.70 0
1761.80 0
1761.90 0
1761.99 0
1762.09 0
1762.18 0
1762.28 3
1762.38 6
1762.47 9
1762.57 15
1762.66 23
1762.76 34
1762.86 47
1762.95 58
1763.05 66
1763.15 69
1763.24 65
1763.34 55
1763.43 42
1763.53 26
1763.63 11
1763.72 0
1763.82 0
1763.91 0
1764.01 0
1764.11 0
1764.20 0
1764.30 0
1764.40 0
1764.49 4
1764.59 10
1764.68 14
1764.78 17
1764.88 18
1764.97 19
1765.07 20
1765.16 24
1765.26 29
1765.36 37
1765.45 47
1765.55 57
1765.65 66
1765.74 74
1765.84 80
1765.93 84
1766.03 86
1766.13 86
1766.22 84
1766.32 79
1766.41 72
1766.51 63
1766.61 55
1766.70 49
1766.80 47
1766.90 51
1766.99 60
1767.09 74
1767.18 91
1767.28 110
1767.38 128
1767.47 143
1767.57 154
1767.67 160
1767.76 161
1767.86 157
1767.95 149
1768.05 138
1768.15 127
1768.24 117
1768.34 111
1768.44 108
1768.53 111
1768.63 119
1768.72 131
1768.82 144
1768.92 158
1769.01 169
1769.11 176
1769.21 178
1769.30 174
1769.40 164
1769.49 148
1769.59 127
1769.69 105
1769.78 82
1769.88 63
1769.98 47
1770.07 36
1770.17 30
1770.27 27
1770.36 26
1770.46 24
1770.55 21
1770.65 16
1770.75 10
1770.84 6
1770.94 5
1771.04 9
1771.13 17
1771.23 27
1771.32 38
1771.42 47
1771.52 54
1771.61 58
1771.71 62
1771.81 66
1771.90 73
1772.00 81
1772.10 91
1772.19 99
1772.29 104
1772.38 104
1772.48 98
1772.58 88
1772.67 75
1772.77 62
1772.87 52
1772.96 45
1773.06 42
1773.16 41
1773.25 42
1773.35 41
1773.45 37
1773.54 30
1773.64 22
1773.73 14
1773.83 8
1773.93 7
1774.02 12
1774.12 23
1774.22 38
1774.31 55
1774.41 72
1774.51 87
1774.60 101
1774.70 113
1774.79 123
1774.89 131
1774.99 137
1775.08 141
1775.18 143
1775.28 143
1775.37 142
1775.47 141
1775.57 142
1775.66 144
1775.76 149
1775.86 155
1775.95 161
1776.05 165
1776.15 165
1776.24 162
1776.34 157
1776.43 150
1776.53 144
1776.63 138
1776.72 133
1776.82 129
1776.92 126
1777.01 123
1777.11 119
1777.21 114
1777.30 109
1777.40 103
1777.50 97
1777.59 91
1777.69 83
1777.79 74
1777.88 64
1777.98 51
1778.08 36
1778.17 20
1778.27 4
1778.36 0
1778.46 0
1778.56 0
1778.65 0
1778.75 0
1778.85 0
1778.94 0
1779.04 0
1779.14 12
1779.23 22
1779.33 31
1779.43 38
1779.52 44
1779.62 49
1779.72 53
1779.81 57
1779.91 60
1780.01 62
1780.10 63
1780.20 63
1780.30 62
1780.39 60
1780.49 57
1780.59 55
1780.68 53
1780.78 51
1780.88 52
1780.97 55
1781.07 59
1781.17 64
1781.26 70
1781.36 76
1781.46 81
1781.55 85
1781.65 87
1781.75 88
1781.84 86
1781.94 81
1782.04 75
1782.13 67
1782.23 59
1782.32 53
1782.42 50
1782.52 49
1782.61 52
1782.71 58
1782.81 65
1782.90 72
1783.00 77
1783.10 80
1783.19 80
1783.29 79
1783.39 76
1783.48 73
1783.58 71
1783.68 71
1783.77 72
1783.87 74
1783.97 75
1784.06 76
1784.16 75
1784.26 72
1784.36 67
1784.45 62
1784.55 56
1784.65 52
1784.74 51
1784.84 53
1784.94 58
1785.03 67
1785.13 78
1785.23 90
1785.32 102
1785.42 114
1785.52 125
1785.61 137
1785.71 148
1785.81 158
1785.90 167
1786.00 172
1786.10 173
1786.19 169
1786.29 160
1786.39 146
1786.48 131
1786.58 116
1786.68 102
1786.77 91
1786.87 82
1786.97 77
1787.06 73
1787.16 70
1787.26 69
1787.35 69
1787.45 71
1787.55 76
1787.64 82
1787.74 90
1787.84 97
1787.93 104
1788.03 109
1788.13 111
1788.22 112
1788.32 113
1788.42 114
1788.52 118
1788.61 124
1788.71 132
1788.81 140
1788.90 147
1789.00 153
1789.10 155
1789.19 154
1789.29 151
1789.39 146
1789.48 140
1789.58 135
1789.68 129
1789.77 124
1789.87 119
1789.97 113
1790.06 108
1790.16 104
1790.26 102
1790.36 103
1790.45 108
1790.55 116
1790.65 127
1790.74 139
1790.84 149
1790.94 156
1791.03 158
1791.13 156
1791.23 149
1791.32 141
1791.42 133
1791.52 125
1791.61 118
1791.71 112
1791.81 107
1791.91 103
1792.00 98
1792.10 94
1792.20 90
1792.29 86
1792.39 84
1792.49 82
1792.58 80
1792.68 78
1792.78 75
1792.87 71
1792.97 65
1793.07 59
1793.17 53
1793.26 46
1793.36 40
1793.46 34
1793.55 28
1793.65 25
1793.75 23
1793.84 25
1793.94 29
1794.04 36
1794.13 43
1794.23 49
1794.33 53
1794.43 54
1794.52 51
1794.62 47
1794.72 42
1794.81 38
1794.91 35
1795.01 34
1795.10 36
1795.20 39
1795.30 43
1795.40 48
1795.49 53
1795.59 58
1795.69 65
1795.78 74
1795.88 82
1795.98 90
1796.07 97
1796.17 99
1796.27 98
1796.37 91
1796.46 80
1796.56 68
1796.66 56
1796.75 46
1796.85 39
1796.95 36
1797.04 35
1797.14 36
1797.24 38
1797.34 40
1797.43 43
1797.53 47
1797.63 51
1797.72 56
1797.82 60
1797.92 63
1798.02 63
1798.11 62
1798.21 59
1798.31 56
1798.40 55
1798.50 58
1798.60 64
1798.69 73
1798.79 83
1798.89 92
1798.99 101
1799.08 107
1799.18 112
1799.28 118
1799.37 123
1799.47 130
1799.57 136
1799.67 142
1799.76 145
1799.86 145
1799.96 141
1800.05 134
1800.15 125
1800.25 116
1800.35 107
1800.44 99
1800.54 94
1800.64 91
1800.73 91
1800.83 94
1800.93 100
1801.03 109
1801.12 120
1801.22 132
1801.32 144
1801.41 152
1801.51 156
1801.61 155
1801.71 149
1801.80 141
1801.90 131
1802.00 123
1802.09 118
1802.19 116
1802.29 116
1802.39 116
1802.48 115
1802.58 111
1802.68 104
1802.77 96
1802.87 86
1802.97 78
1803.07 72
1803.16 68
1803.26 68
1803.36 69
1803.46 73
1803.55 77
1803.65 81
1803.75 84
1803.84 85
1803.94 85
1804.04 82
1804.14 78
1804.23 74
1804.33 69
1804.43 64
1804.52 60
1804.62 55
1804.72 50
1804.82 46
1804.91 42
1805.01 39
1805.11 37
1805.21 39
1805.30 42
1805.40 47
1805.50 53
1805.59 59
1805.69 62
1805.79 63
1805.89 62
1805.98 57
1806.08 51
1806.18 43
1806.28 36
1806.37 30
1806.47 27
1806.57 28
1806.66 34
1806.76 42
1806.86 53
1806.96 63
1807.05 72
1807.15 76
1807.25 77
1807.35 75
1807.44 72
1807.54 69
1807.64 69
1807.74 71
1807.83 76
1807.93 83
1808.03 91
1808.12 99
1808.22 104
1808.32 105
1808.42 103
1808.51 97
1808.61 89
1808.71 79
1808.81 72
1808.90 67
1809.00 67
1809.10 70
1809.20 76
1809.29 83
1809.39 88
1809.49 91
1809.58 90
1809.68 85
1809.78 77
1809.88 65
1809.97 52
1810.07 37
1810.17 22
1810.27 7
1810.36 0
1810.46 0
1810.56 0
1810.66 0
1810.75 6
1810.85 23
1810.95 43
1811.05 61
1811.14 77
1811.24 89
1811.34 96
1811.44 100
1811.53 101
1811.63 101
1811.73 99
1811.83 95
1811.92 90
1812.02 81
1812.12 71
1812.21 59
1812.31 50
1812.41 43
1812.51 40
1812.60 43
1812.70 50
1812.80 61
1812.90 72
1812.99 81
1813.09 88
1813.19 90
1813.29 89
1813.38 85
1813.48 79
1813.58 73
1813.68 69
1813.77 68
1813.87 70
1813.97 74
1814.07 79
1814.16 86
1814.26 91
1814.36 93
1814.46 93
1814.55 90
1814.65 86
1814.75 80
1814.85 74
1814.94 69
1815.04 66
1815.14 65
1815.24 67
1815.33 71
1815.43 76
1815.53 82
1815.63 88
1815.72 92
1815.82 93
1815.92 92
1816.02 89
1816.11 86
1816.21 83
1816.31 83
1816.41 87
1816.51 94
1816.60 104
1816.70 115
1816.80 126
1816.90 135
1816.99 141
1817.09 143
1817.19 142
1817.29 135
1817.38 125
1817.48 111
1817.58 94
1817.68 76
1817.77 59
1817.87 43
1817.97 29
1818.07 19
1818.16 13
1818.26 11
1818.36 12
1818.46 15
1818.55 19
1818.65 23
1818.75 26
1818.85 26
1818.95 23
1819.04 18
1819.14 11
1819.24 5
1819.34 0
1819.43 0
1819.53 0
1819.63 3
1819.73 11
1819.82 21
1819.92 31
1820.02 39
1820.12 42
1820.21 40
1820.31 33
1820.41 20
1820.51 6
1820.61 0
1820.70 0
1820.80 0
1820.90 0
1821.00 0
1821.09 0
1821.19 0
1821.29 0
1821.39 8
1821.48 15
1821.58 21
1821.68 27
1821.78 33
1821.88 37
1821.97 38
1822.07 37
1822.17 33
1822.27 26
1822.36 18
1822.46 10
1822.56 4
1822.66 0
1822.75 0
1822.85 0
1822.95 4
1823.05 9
1823.15 15
1823.24 21
1823.34 26
1823.44 31
1823.54 36
1823.63 39
1823.73 40
1823.83 39
1823.93 37
1824.03 32
1824.12 27
1824.22 20
1824.32 15
1824.42 10
1824.51 8
1824.61 9
1824.71 12
1824.81 19
1824.91 26
1825.00 35
1825.10 43
1825.20 49
1825.30 53
1825.39 54
1825.49 53
1825.59 49
1825.69 43
1825.79 36
1825.88 27
1825.98 18
1826.08 10
1826.18 5
1826.27 5
1826.37 9
1826.47 19
1826.57 33
1826.67 49
1826.76 64
1826.86 77
1826.96 85
1827.06 89
1827.16 89
1827.25 87
1827.35 85
1827.45 84
1827.55 86
1827.64 91
1827.74 98
1827.84 107
1827.94 115
1828.04 122
1828.13 127
1828.23 129
1828.33 127
1828.43 122
1828.53 116
1828.62 108
1828.72 100
1828.82 95
1828.92 91
1829.01 90
1829.11 91
1829.21 94
1829.31 97
1829.41 99
1829.50 100
1829.60 99
1829.70 98
1829.80 95
1829.90 92
1829.99 88
1830.09 82
1830.19 74
1830.29 64
1830.39 52
1830.48 38
1830.58 25
1830.68 15
1830.78 10
1830.88 9
1830.97 14
1831.07 22
1831.17 34
1831.27 45
1831.37 56
1831.46 63
1831.56 68
1831.66 70
1831.76 69
1831.86 69
1831.95 70
1832.05 74
1832.15 81
1832.25 91
1832.35 102
1832.44 113
1832.54 122
1832.64 128
1832.74 129
1832.84 128
1832.93 124
1833.03 119
1833.13 115
1833.23 113
1833.33 113
1833.42 116
1833.52 122
1833.62 130
1833.72 139
1833.82 149
1833.91 159
1834.01 168
1834.11 174
1834.21 177
1834.31 174
1834.40 167
1834.50 156
1834.60 142
1834.70 128
1834.80 116
1834.89 108
1834.99 104
1835.09 103
1835.19 102
1835.29 100
1835.38 96
1835.48 90
1835.58 83
1835.68 76
1835.78 69
1835.87 64
1835.97 60
1836.07 56
1836.17 50
1836.27 42
1836.36 33
1836.46 21
1836.56 8
1836.66 0
1836.76 0
1836.86 0
1836.95 0
1837.05 0
1837.15 0
1837.25 0
1837.35 0
1837.44 9
1837.54 18
1837.64 25
1837.74 30
1837.84 33
1837.93 36
1838.03 40
1838.13 47
1838.23 55
1838.33 64
1838.43 73
1838.52 80
1838.62 83
1838.72 82
1838.82 78
1838.92 71
1839.01 63
1839.11 56
1839.21 50
1839.31 46
1839.41 44
1839.51 43
1839.60 43
1839.70 46
1839.80 52
1839.90 61
1840.00 74
1840.09 88
1840.19 102
1840.29 115
1840.39 125
1840.49 131
1840.59 134
1840.68 137
1840.78 140
1840.88 145
1840.98 152
1841.08 159
1841.17 166
1841.27 171
1841.37 173
1841.47 171
1841.57 166
1841.67 159
1841.76 150
1841.86 140
1841.96 130
1842.06 120
1842.16 111
1842.26 102
1842.35 95
1842.45 89
1842.55 85
1842.65 83
1842.75 85
1842.85 90
1842.94 98
1843.04 109
1843.14 121
1843.24 132
1843.34 142
1843.43 148
1843.53 149
1843.63 146
1843.73 140
1843.83 133
1843.93 127
1844.02 123
1844.12 123
1844.22 126
1844.32 131
1844.42 137
1844.52 142
1844.61 145
1844.71 147
1844.81 147
1844.91 146
1845.01 145
1845.11 145
1845.20 146
1845.30 147
1845.40 149
1845.50 149
1845.60 148
1845.70 144
1845.79 138
1845.89 129
1845.99 118
1846.09 107
1846.19 97
1846.29 90
1846.38 86
1846.48 85
1846.58 86
1846.68 89
1846.78 92
1846.88 94
1846.97 94
1847.07 92
1847.17 89
1847.27 85
1847.37 81
1847.47 77
1847.57 75
1847.66 75
1847.76 79
1847.86 83
1847.96 88
1848.06 91
1848.16 92
1848.25 89
1848.35 84
1848.45 78
1848.55 74
1848.65 74
1848.75 79
1848.84 89
1848.94 103
1849.04 118
1849.14 132
1849.24 143
1849.34 149
1849.44 150
1849.53 148
1849.63 143
1849.73 138
1849.83 136
1849.93 137
1850.03 142
1850.12 150
1850.22 160
1850.32 171
1850.42 181
1850.52 189
1850.62 193
1850.72 195
1850.81 192
1850.91 186
1851.01 176
1851.11 161
1851.21 144
1851.31 125
1851.40 106
1851.50 88
1851.60 74
1851.70 63
1851.80 56
1851.90 53
1852.00 53
1852.09 55
1852.19 60
1852.29 67
1852.39 76
1852.49 86
1852.59 96
1852.69 105
1852.78 113
1852.88 118
1852.98 121
1853.08 123
1853.18 125
1853.28 129
1853.37 135
1853.47 144
1853.57 154
1853.67 165
1853.77 174
1853.87 178
1853.97 175
1854.06 166
1854.16 151
1854.26 132
1854.36 113
1854.46 97
1854.56 87
1854.66 85
1854.75 88
1854.85 97
1854.95 107
1855.05 117
1855.15 123
1855.25 126
1855.35 126
1855.45 124
1855.54 121
1855.64 118
1855.74 115
1855.84 111
1855.94 104
1856.04 95
1856.14 83
1856.23 71
1856.33 61
1856.43 55
1856.53 54
1856.63 57
1856.73 62
1856.83 68
1856.92 73
1857.02 74
1857.12 73
1857.22 70
1857.32 69
1857.42 71
1857.52 77
1857.62 88
1857.71 102
1857.81 118
1857.91 132
1858.01 144
1858.11 151
1858.21 152
1858.31 148
1858.40 140
1858.50 129
1858.60 116
1858.70 103
1858.80 91
1858.90 82
1859.00 76
1859.10 75
1859.19 76
1859.29 80
1859.39 85
1859.49 89
1859.59 91
1859.69 90
1859.79 86
1859.89 81
1859.98 75
1860.08 69
1860.18 64
1860.28 59
1860.38 54
1860.48 49
1860.58 46
1860.67 43
1860.77 43
1860.87 46
1860.97 53
1861.07 61
1861.17 69
1861.27 75
1861.37 78
1861.47 75
1861.56 69
1861.66 59
1861.76 50
1861.86 43
1861.96 40
1862.06 42
1862.16 49
1862.26 58
1862.35 67
1862.45 75
1862.55 79
1862.65 79
1862.75 75
1862.85 69
1862.95 60
1863.05 51
1863.14 42
1863.24 32
1863.34 24
1863.44 16
1863.54 10
1863.64 6
1863.74 4
1863.84 3
1863.93 2
1864.03 0
1864.13 0
1864.23 0
1864.33 0
1864.43 0
1864.53 0
1864.63 0
1864.73 1
1864.82 9
1864.92 16
1865.02 21
1865.12 26
1865.22 29
1865.32 32
1865.42 36
1865.52 40
1865.62 46
1865.71 50
1865.81 53
1865.91 53
1866.01 49
1866.11 42
1866.21 32
1866.31 21
1866.41 10
1866.51 1
1866.60 0
1866.70 0
1866.80 0
1866.90 3
1867.00 15
1867.10 30
1867.20 45
1867.30 60
1867.40 72
1867.49 79
1867.59 83
1867.69 81
1867.79 76
1867.89 68
1867.99 58
1868.09 47
1868.19 39
1868.29 33
1868.39 31
1868.48 35
1868.58 42
1868.68 52
1868.78 63
1868.88 71
1868.98 77
1869.08 78
1869.18 75
1869.28 69
1869.37 61
1869.47 52
1869.57 43
1869.67 34
1869.77 25
1869.87 17
1869.97 9
1870.07 4
1870.17 0
1870.27 0
1870.36 2
1870.46 6
1870.56 12
1870.66 18
1870.76 23
1870.86 28
1870.96 33
1871.06 39
1871.16 48
1871.26 58
1871.35 70
1871.45 82
1871.55 94
1871.65 103
1871.75 109
1871.85 112
1871.95 110
1872.05 106
1872.15 100
1872.25 93
1872.35 86
1872.44 80
1872.54 73
1872.64 66
1872.74 59
1872.84 52
1872.94 44
1873.04 36
1873.14 28
1873.24 22
1873.34 18
1873.43 15
1873.53 13
1873.63 13
1873.73 14
1873.83 17
1873.93 21
1874.03 26
1874.13 32
1874.23 38
1874.33 41
1874.43 42
1874.53 39
1874.62 33
1874.72 27
1874.82 21
1874.92 18
1875.02 17
1875.12 18
1875.22 19
1875.32 20
1875.42 20
1875.52 18
1875.62 16
1875.71 14
1875.81 13
1875.91 13
1876.01 14
1876.11 16
1876.21 19
1876.31 23
1876.41 30
1876.51 40
1876.61 55
1876.71 74
1876.81 95
1876.90 117
1877.00 138
1877.10 155
1877.20 167
1877.30 171
1877.40 169
1877.50 161
1877.60 148
1877.70 133
1877.80 117
1877.90 103
1878.00 91
1878.09 81
1878.19 74
1878.29 67
1878.39 59
1878.49 49
1878.59 37
1878.69 23
1878.79 10
1878.89 0
1878.99 0
1879.09 0
1879.19 7
1879.29 22
1879.38 41
1879.48 60
1879.58 75
1879.68 84
1879.78 88
1879.88 86
1879.98 80
1880.08 75
1880.18 71
1880.28 71
1880.38 76
1880.48 84
1880.58 91
1880.68 97
1880.77 97
1880.87 93
1880.97 84
1881.07 71
1881.17 58
1881.27 47
1881.37 38
1881.47 31
1881.57 26
1881.67 22
1881.77 16
1881.87 9
1881.97 0
1882.07 0
1882.16 0
1882.26 0
1882.36 0
1882.46 0
1882.56 0
1882.66 0
1882.76 3
1882.86 11
1882.96 20
1883.06 29
1883.16 38
1883.26 46
1883.36 54
1883.46 58
1883.56 59
1883.65 57
1883.75 51
1883.85 43
1883.95 34
1884.05 26
1884.15 21
1884.25 20
1884.35 22
1884.45 28
1884.55 37
1884.65 48
1884.75 59
1884.85 68
1884.95 75
1885.05 78
1885.15 75
1885.24 68
1885.34 56
1885.44 43
1885.54 29
1885.64 18
1885.74 9
1885.84 3
1885.94 1
1886.04 0
1886.14 0
1886.24 0
1886.34 0
1886.44 0
1886.54 0
1886.64 0
1886.74 0
1886.84 1
1886.93 3
1887.03 6
1887.13 8
1887.23 11
1887.33 15
1887.43 19
1887.53 23
1887.63 27
1887.73 30
1887.83 33
1887.93 36
1888.03 39
1888.13 43
1888.23 49
1888.33 56
1888.43 63
1888.53 69
1888.63 71
1888.72 69
1888.82 61
1888.92 49
1889.02 32
1889.12 14
1889.22 0
1889.32 0
1889.42 0
1889.52 0
1889.62 0
1889.72 0
1889.82 0
1889.92 0
1890.02 10
1890.12 17
1890.22 21
1890.32 23
1890.42 22
1890.52 19
1890.62 16
1890.72 14
1890.81 14
1890.91 17
1891.01 22
1891.11 30
1891.21 40
1891.31 50
1891.41 59
1891.51 65
1891.61 69
1891.71 70
1891.81 69
1891.91 67
1892.01 63
1892.11 59
1892.21 55
1892.31 50
1892.41 44
1892.51 37
1892.61 30
1892.71 24
1892.81 19
1892.91 16
1893.01 16
1893.10 20
1893.20 27
1893.30 35
1893.40 43
1893.50 49
1893.60 54
1893.70 56
1893.80 56
1893.90 53
1894.00 50
1894.10 47
1894.20 43
1894.30 40
1894.40 36
1894.50 34
1894.60 32
1894.70 33
1894.80 36
1894.90 40
1895.00 46
1895.10 53
1895.20 58
1895.30 62
1895.40 63
1895.50 61
1895.60 57
1895.70 51
1895.80 45
1895.89 39
1895.99 32
1896.09 24
1896.19 16
1896.29 9
1896.39 2
1896.49 0
1896.59 0
1896.69 0
1896.79 1
1896.89 7
1896.99 16
1897.09 25
1897.19 35
1897.29 44
1897.39 53
1897.49 60
1897.59 67
1897.69 72
1897.79 76
1897.89 79
1897.99 81
1898.09 83
1898.19 84
1898.29 84
1898.39 83
1898.49 81
1898.59 78
1898.69 74
1898.79 71
1898.89 70
1898.99 71
1899.09 72
1899.19 75
1899.29 77
1899.39 76
1899.48 74
1899.58 70
1899.68 64
1899.78 59
1899.88 55
1899.98 53
1900.08 53
1900.18 52
1900.28 51
1900.38 49
1900.48 47
1900.58 46
1900.68 47
1900.78 52
1900.88 60
1900.98 70
1901.08 80
1901.18 87
1901.28 90
1901.38 88
1901.48 81
1901.58 72
1901.68 63
1901.78 56
1901.88 52
1901.98 48
1902.08 46
1902.18 42
1902.28 36
1902.38 29
1902.48 20
1902.58 12
1902.68 5
1902.78 0
1902.88 0
1902.98 0
1903.08 0
1903.18 0
1903.28 0
1903.38 0
1903.48 0
1903.58 0
1903.68 1
1903.78 9
1903.88 17
1903.98 25
1904.08 31
1904.18 35
1904.28 38
1904.38 39
1904.48 42
1904.58 46
1904.68 52
1904.78 63
1904.88 76
1904.98 90
1905.08 104
1905.18 117
1905.28 127
1905.38 134
1905.48 136
1905.58 136
1905.68 133
1905.78 127
1905.88 119
1905.98 109
1906.08 97
1906.18 85
1906.28 73
1906.38 62
1906.48 53
1906.58 47
1906.68 43
1906.78 42
1906.88 43
1906.98 44
1907.08 44
1907.18 45
1907.28 45
1907.38 45
1907.48 46
1907.58 46
1907.67 45
1907.77 42
1907.87 38
1907.97 33
1908.07 28
1908.17 25
1908.27 23
1908.37 24
1908.47 27
1908.57 32
1908.67 35
1908.78 38
1908.88 38
1908.98 37
1909.08 36
1909.18 36
1909.28 39
1909.38 45
1909.48 54
1909.58 65
1909.68 76
1909.78 85
1909.88 90
1909.98 91
1910.08 88
1910.18 82
1910.28 76
1910.38 72
1910.48 71
1910.58 75
1910.68 84
1910.78 94
1910.88 105
1910.98 112
1911.08 115
1911.18 113
1911.28 105
1911.38 95
1911.48 84
1911.58 76
1911.68 71
1911.78 70
1911.88 72
1911.98 77
1912.08 82
1912.18 86
1912.28 88
1912.38 89
1912.48 88
1912.58 88
1912.68 89
1912.78 92
1912.88 97
1912.98 106
1913.08 116
1913.18 128
1913.28 141
1913.38 154
1913.48 165
1913.58 174
1913.68 180
1913.78 184
1913.88 185
1913.98 183
1914.08 178
1914.18 173
1914.28 167
1914.38 162
1914.48 158
1914.58 156
1914.68 155
1914.78 156
1914.88 157
1914.98 158
1915.08 160
1915.18 161
1915.28 161
1915.38 161
1915.48 158
1915.58 153
1915.68 146
1915.78 137
1915.88 126
1915.98 116
1916.08 107
1916.18 101
1916.28 97
1916.38 96
1916.48 95
1916.58 93
1916.68 91
1916.78 87
1916.88 84
1916.99 81
1917.09 81
1917.19 83
1917.29 89
1917.39 96
1917.49 104
1917.59 110
1917.69 113
1917.79 112
1917.89 106
1917.99 96
1918.09 82
1918.19 66
1918.29 49
1918.39 32
1918.49 16
1918.59 3
1918.69 0
1918.79 0
1918.89 0
1918.99 0
1919.09 0
1919.19 0
1919.29 0
1919.39 0
1919.49 2
1919.59 7
1919.69 13
1919.79 20
1919.89 26
1919.99 33
1920.09 40
1920.19 46
1920.29 53
1920.39 61
1920.49 72
1920.60 83
1920.70 95
1920.80 104
1920.90 111
1921.00 112
1921.10 109
1921.20 101
1921.30 89
1921.40 77
1921.50 66
1921.60 58
1921.70 54
1921.80 55
1921.90 59
1922.00 66
1922.10 76
1922.20 85
1922.30 93
1922.40 99
1922.50 102
1922.60 103
1922.70 101
1922.80 97
1922.90 93
1923.00 88
1923.10 84
1923.20 82
1923.30 82
1923.41 84
1923.51 87
1923.61 91
1923.71 95
1923.81 98
1923.91 99
1924.01 97
1924.11 95
1924.21 92
1924.31 89
1924.41 88
1924.51 90
1924.61 92
1924.71 96
1924.81 100
1924.91 104
1925.01 108
1925.11 112
1925.21 115
1925.31 118
1925.41 119
1925.51 119
1925.61 116
1925.72 110
1925.82 102
1925.92 93
1926.02 84
1926.12 76
1926.22 71
1926.32 67
1926.42 65
1926.52 65
1926.62 65
1926.72 66
1926.82 67
1926.92 67
1927.02 68
1927.12 68
1927.22 68
1927.32 69
1927.42 69
1927.52 71
1927.62 75
1927.72 80
1927.83 88
1927.93 96
1928.03 105
1928.13 115
1928.23 123
1928.33 131
1928.43 138
1928.53 145
1928.63 151
1928.73 156
1928.83 161
1928.93 166
1929.03 171
1929.13 175
1929.23 178
1929.33 181
1929.43 184
1929.53 188
1929.63 192
1929.74 197
1929.84 203
1929.94 210
1930.04 216
1930.14 221
1930.24 223
1930.34 222
1930.44 217
1930.54 210
1930.64 201
1930.74 191
1930.84 179
1930.94 168
1931.04 157
1931.14 145
1931.24 133
1931.34 122
1931.45 111
1931.55 101
1931.65 94
1931.75 87
1931.85 81
1931.95 73
1932.05 65
1932.15 55
1932.25 44
1932.35 33
1932.45 25
1932.55 22
1932.65 24
1932.75 31
1932.85 43
1932.95 57
1933.06 71
1933.16 82
1933.26 88
1933.36 87
1933.46 82
1933.56 73
1933.66 63
1933.76 53
1933.86 46
1933.96 42
1934.06 43
1934.16 46
1934.26 52
1934.36 58
1934.46 63
1934.57 65
1934.67 64
1934.77 60
1934.87 54
1934.97 48
1935.07 42
1935.17 38
1935.27 35
1935.37 36
1935.47 37
1935.57 41
1935.67 47
1935.77 54
1935.87 61
1935.98 69
1936.08 76
1936.18 83
1936.28 88
1936.38 92
1936.48 94
1936.58 95
1936.68 95
1936.78 94
1936.88 92
1936.98 89
1937.08 87
1937.18 85
1937.29 84
1937.39 86
1937.49 90
1937.59 96
1937.69 103
1937.79 108
1937.89 113
1937.99 116
1938.09 118
1938.19 120
1938.29 124
1938.39 131
1938.49 139
1938.60 150
1938.70 163
1938.80 176
1938.90 189
1939.00 202
1939.10 214
1939.20 225
1939.30 235
1939.40 242
1939.50 245
1939.60 245
1939.70 240
1939.80 230
1939.91 216
1940.01 199
1940.11 179
1940.21 158
1940.31 137
1940.41 118
1940.51 100
1940.61 85
1940.71 71
1940.81 60
1940.91 50
1941.02 43
1941.12 39
1941.22 39
1941.32 42
1941.42 50
1941.52 60
1941.62 72
1941.72 83
1941.82 92
1941.92 96
1942.02 95
1942.12 89
1942.23 79
1942.33 66
1942.43 53
1942.53 42
1942.63 33
1942.73 29
1942.83 28
1942.93 29
1943.03 32
1943.13 36
1943.23 38
1943.34 38
1943.44 38
1943.54 38
1943.64 39
1943.74 42
1943.84 47
1943.94 54
1944.04 63
1944.14 71
1944.24 77
1944.34 79
1944.45 78
1944.55 71
1944.65 60
1944.75 47
1944.85 33
1944.95 22
1945.05 15
1945.15 14
1945.25 18
1945.35 28
1945.46 42
1945.56 55
1945.66 67
1945.76 75
1945.86 77
1945.96 75
1946.06 69
1946.16 62
1946.26 56
1946.36 54
1946.47 56
1946.57 63
1946.67 75
1946.77 89
1946.87 104
1946.97 119
1947.07 131
1947.17 141
1947.27 149
1947.37 153
1947.48 156
1947.58 156
1947.68 153
1947.78 147
1947.88 137
1947.98 126
1948.08 114
1948.18 103
1948.28 95
1948.38 90
1948.49 90
1948.59 94
1948.69 100
1948.79 105
1948.89 108
1948.99 109
1949.09 109
1949.19 108
1949.29 107
1949.40 109
1949.50 112
1949.60 117
1949.70 121
1949.80 122
1949.90 120
1950.00 116
1950.10 110
1950.20 103
1950.31 98
1950.41 95
1950.51 94
1950.61 94
1950.71 93
1950.81 89
1950.91 83
1951.01 71
1951.11 57
1951.22 41
1951.32 26
1951.42 13
1951.52 5
1951.62 4
1951.72 7
1951.82 14
1951.92 23
1952.02 29
1952.13 32
1952.23 32
1952.33 28
1952.43 22
1952.53 18
1952.63 15
1952.73 14
1952.83 15
1952.93 17
1953.04 17
1953.14 15
1953.24 10
1953.34 4
1953.44 0
1953.54 0
1953.64 0
1953.74 0
1953.85 0
1953.95 0
1954.05 0
1954.15 0
1954.25 8
1954.35 14
1954.45 18
1954.55 18
1954.65 15
1954.76 10
1954.86 5
1954.96 0
1955.06 0
1955.16 0
1955.26 4
1955.36 11
1955.46 19
1955.57 29
1955.67 39
1955.77 49
1955.87 60
1955.97 72
1956.07 84
1956.17 97
1956.27 111
1956.38 124
1956.48 135
1956.58 143
1956.68 147
1956.78 148
1956.88 146
1956.98 142
1957.08 137
1957.19 133
1957.29 130
1957.39 129
1957.49 129
1957.59 131
1957.69 133
1957.79 136
1957.89 139
1958.00 142
1958.10 144
1958.20 145
1958.30 142
1958.40 136
1958.50 126
1958.60 115
1958.71 103
1958.81 93
1958.91 86
1959.01 83
1959.11 84
1959.21 87
1959.31 91
1959.41 92
1959.52 90
1959.62 86
1959.72 79
1959.82 71
1959.92 64
1960.02 59
1960.12 56
1960.23 55
1960.33 52
1960.43 49
1960.53 42
1960.63 33
1960.73 23
1960.83 15
1960.93 11
1961.04 11
1961.14 16
1961.24 26
1961.34 37
1961.44 47
1961.54 54
1961.64 56
1961.75 53
1961.85 46
1961.95 37
1962.05 28
1962.15 23
1962.25 20
1962.35 20
1962.46 23
1962.56 26
1962.66 29
1962.76 32
1962.86 35
1962.96 39
1963.06 46
1963.17 56
1963.27 67
1963.37 80
1963.47 91
1963.57 99
1963.67 103
1963.77 103
1963.88 102
1963.98 102
1964.08 104
1964.18 109
1964.28 117
1964.38 128
1964.48 138
1964.59 146
1964.69 149
1964.79 149
1964.89 146
1964.99 142
1965.09 136
1965.19 131
1965.30 127
1965.40 124
1965.50 121
1965.60 116
1965.70 111
1965.80 106
1965.91 102
1966.01 99
1966.11 100
1966.21 104
1966.31 112
1966.41 122
1966.51 133
1966.62 142
1966.72 148
1966.82 149
1966.92 145
1967.02 137
1967.12 126
1967.23 113
1967.33 101
1967.43 91
1967.53 84
1967.63 79
1967.73 78
1967.83 80
1967.94 86
1968.04 94
1968.14 103
1968.24 113
1968.34 122
1968.44 131
1968.55 139
1968.65 145
1968.75 149
1968.85 153
1968.95 154
1969.05 154
1969.15 150
1969.26 141
1969.36 129
1969.46 112
1969.56 93
1969.66 73
1969.76 55
1969.87 38
1969.97 26
1970.07 18
1970.17 11
1970.27 6
1970.37 0
1970.48 0
1970.58 0
1970.68 0
1970.78 0
1970.88 0
1970.98 0
1971.09 0
1971.19 0
1971.29 9
1971.39 17
1971.49 24
1971.59 30
1971.70 34
1971.80 37
1971.90 40
1972.00 46
1972.10 56
1972.20 70
1972.31 88
1972.41 108
1972.51 128
1972.61 144
1972.71 153
1972.81 154
1972.92 148
1973.02 134
1973.12 118
1973.22 102
1973.32 90
1973.42 83
1973.53 82
1973.63 85
1973.73 90
1973.83 96
1973.93 101
1974.03 104
1974.14 105
1974.24 106
1974.34 106
1974.44 107
1974.54 110
1974.64 115
1974.75 122
1974.85 130
1974.95 139
1975.05 146
1975.15 151
1975.25 153
1975.36 152
1975.46 150
1975.56 147
1975.66 146
1975.76 146
1975.87 149
1975.97 155
1976.07 163
1976.17 172
1976.27 181
1976.37 190
1976.48 198
1976.58 205
1976.68 210
1976.78 214
1976.88 215
1976.98 215
1977.09 212
1977.19 206
1977.29 198
1977.39 188
1977.49 177
1977.60 165
1977.70 155
1977.80 146
1977.90 141
1978.00 138
1978.10 137
1978.21 139
1978.31 141
1978.41 143
1978.51 144
1978.61 145
1978.72 144
1978.82 142
1978.92 139
1979.02 133
1979.12 126
1979.22 118
1979.33 109
1979.43 100
1979.53 91
1979.63 84
1979.73 77
1979.84 70
1979.94 63
1980.04 56
1980.14 47
1980.24 37
1980.35 27
1980.45 17
1980.55 9
1980.65 3
1980.75 0
1980.85 0
1980.96 0
1981.06 0
1981.16 0
1981.26 0
1981.36 0
1981.47 0
1981.57 0
1981.67 2
1981.77 7
1981.87 12
1981.98 18
1982.08 23
1982.18 28
1982.28 33
1982.38 39
1982.49 44
1982.59 50
1982.69 57
1982.79 66
1982.89 76
1982.99 87
1983.10 99
1983.20 111
1983.30 123
1983.40 132
1983.50 138
1983.61 142
1983.71 143
1983.81 141
1983.91 136
1984.01 129
1984.12 120
1984.22 110
1984.32 98
1984.42 86
1984.52 76
1984.63 68
1984.73 64
1984.83 65
1984.93 69
1985.03 76
1985.14 85
1985.24 93
1985.34 99
1985.44 101
1985.54 98
1985.65 89
1985.75 75
1985.85 59
1985.95 42
1986.05 29
1986.16 20
1986.26 17
1986.36 21
1986.46 32
1986.56 45
1986.67 60
1986.77 75
1986.87 87
1986.97 97
1987.07 104
1987.18 107
1987.28 108
1987.38 106
1987.48 100
1987.59 92
1987.69 82
1987.79 71
1987.89 61
1987.99 54
1988.10 50
1988.20 50
1988.30 54
1988.40 61
1988.50 72
1988.61 86
1988.71 102
1988.81 120
1988.91 140
1989.01 160
1989.12 180
1989.22 196
1989.32 209
1989.42 219
1989.52 225
1989.63 227
1989.73 225
1989.83 220
1989.93 212
1990.04 201
1990.14 189
1990.24 176
1990.34 163
1990.44 153
1990.55 147
1990.65 142
1990.75 140
1990.85 138
1990.95 135
1991.06 130
1991.16 123
1991.26 115
1991.36 106
1991.47 98
1991.57 92
1991.67 89
1991.77 88
1991.87 89
1991.98 91
1992.08 94
1992.18 95
1992.28 94
1992.38 92
1992.49 87
1992.59 80
1992.69 72
1992.79 64
1992.90 57
1993.00 50
1993.10 44
1993.20 39
1993.30 35
1993.41 31
1993.51 28
1993.61 27
1993.71 27
1993.82 29
1993.92 33
1994.02 36
1994.12 38
1994.22 37
1994.33 32
1994.43 24
1994.53 16
1994.63 8
1994.74 5
1994.84 7
1994.94 14
1995.04 24
1995.14 37
1995.25 50
1995.35 61
1995.45 70
1995.55 76
1995.66 80
1995.76 83
1995.86 87
1995.96 90
1996.07 93
1996.17 96
1996.27 97
1996.37 95
1996.47 92
1996.58 87
1996.68 81
1996.78 73
1996.88 65
1996.99 57
1997.09 49
1997.19 42
1997.29 35
1997.40 30
1997.50 26
1997.60 25
1997.70 26
1997.80 28
1997.91 30
1998.01 32
1998.11 35
1998.21 38
1998.32 43
1998.42 49
1998.52 57
1998.62 68
1998.73 80
1998.83 93
1998.93 107
1999.03 120
1999.13 131
1999.24 139
1999.34 145
1999.44 147
1999.54 146
1999.65 141
1999.75 133
1999.85 122
1999.95 109
2000.06 96
2000.16 84
2000.26 73
2000.36 65
2000.47 60
2000.57 58
2000.67 59
2000.77 63
2000.88 68
2000.98 75
2001.08 82
2001.18 87
2001.28 90
2001.39 88
2001.49 82
2001.59 73
2001.69 62
2001.80 51
2001.90 43
2002.00 38
2002.10 37
2002.21 40
2002.31 46
2002.41 52
2002.51 57
2002.62 62
2002.72 64
2002.82 65
2002.92 66
2003.03 70
2003.13 78
2003.23 91
2003.33 109
2003.44 130
2003.54 151
2003.64 169
2003.74 181
2003.85 185
2003.95 179
2004.05 165
2004.15 145
2004.26 122
2004.36 101
2004.46 82
2004.56 70
2004.67 63
2004.77 64
2004.87 69
2004.97 79
2005.08 90
2005.18 102
2005.28 111
2005.38 118
2005.49 120
2005.59 118
2005.69 112
2005.79 104
2005.90 96
2006.00 89
2006.10 84
2006.20 83
2006.31 83
2006.41 86
2006.51 89
2006.61 90
2006.72 88
2006.82 81
2006.92 71
2007.02 57
2007.13 42
2007.23 28
2007.33 18
2007.43 13
2007.54 13
2007.64 18
2007.74 26
2007.84 35
2007.95 43
2008.05 48
2008.15 51
2008.26 51
2008.36 51
2008.46 50
2008.56 51
2008.67 55
2008.77 62
2008.87 71
2008.97 81
2009.08 90
2009.18 96
2009.28 99
2009.38 97
2009.49 91
2009.59 83
2009.69 75
2009.79 68
2009.90 64
2010.00 64
2010.10 68
2010.20 74
2010.31 82
2010.41 91
2010.51 97
2010.62 102
2010.72 103
2010.82 100
2010.92 96
2011.03 89
2011.13 82
2011.23 74
2011.33 68
2011.44 62
2011.54 58
2011.64 55
2011.74 54
2011.85 54
2011.95 57
2012.05 61
2012.16 69
2012.26 79
2012.36 92
2012.46 105
2012.57 118
2012.67 128
2012.77 133
2012.87 131
2012.98 121
2013.08 103
2013.18 79
2013.29 53
2013.39 29
2013.49 11
2013.59 3
2013.70 7
2013.80 23
2013.90 47
2014.00 76
2014.11 104
2014.21 126
2014.31 140
2014.42 146
2014.52 144
2014.62 138
2014.72 130
2014.83 123
2014.93 118
2015.03 114
2015.13 111
2015.24 106
2015.34 99
2015.44 90
2015.55 79
2015.65 69
2015.75 60
2015.85 55
2015.96 55
2016.06 59
2016.16 65
2016.27 73
2016.37 80
2016.47 86
2016.57 89
2016.68 91
2016.78 90
2016.88 89
2016.98 86
2017.09 83
2017.19 78
2017.29 74
2017.40 69
2017.50 66
2017.60 64
2017.70 65
2017.81 67
2017.91 71
2018.01 76
2018.12 80
2018.22 83
2018.32 84
2018.42 83
2018.53 80
2018.63 77
2018.73 74
2018.84 71
2018.94 70
2019.04 72
2019.14 76
2019.25 81
2019.35 86
2019.45 90
2019.56 94
2019.66 97
2019.76 98
2019.86 99
2019.97 99
2020.07 99
2020.17 100
2020.28 100
2020.38 101
2020.48 102
2020.58 103
2020.69 103
2020.79 101
2020.89 98
2021.00 93
2021.10 88
2021.20 82
2021.31 77
2021.41 72
2021.51 67
2021.61 62
2021.72 56
2021.82 49
2021.92 43
2022.03 38
2022.13 35
2022.23 34
2022.33 34
2022.44 34
2022.54 32
2022.64 27
2022.75 20
2022.85 12
2022.95 3
2023.06 0
2023.16 0
2023.26 0
2023.36 0
2023.47 0
2023.57 0
2023.67 0
2023.78 0
2023.88 3
2023.98 18
2024.09 35
2024.19 52
2024.29 69
2024.39 81
2024.50 89
2024.60 91
2024.70 87
2024.81 80
2024.91 70
2025.01 61
2025.12 52
2025.22 46
2025.32 44
2025.42 47
2025.53 55
2025.63 68
2025.73 83
2025.84 99
2025.94 115
2026.04 126
2026.15 133
2026.25 134
2026.35 131
2026.45 123
2026.56 114
2026.66 104
2026.76 96
2026.87 88
2026.97 81
2027.07 73
2027.18 65
2027.28 55
2027.38 44
2027.49 32
2027.59 22
2027.69 12
2027.79 4
2027.90 0
2028.00 0
2028.10 0
2028.21 0
2028.31 0
2028.41 0
2028.52 0
2028.62 6
2028.72 22
2028.83 42
2028.93 64
2029.03 84
2029.14 102
2029.24 115
2029.34 123
2029.44 127
2029.55 128
2029.65 128
2029.75 129
2029.86 131
2029.96 134
2030.06 137
2030.17 139
2030.27 138
2030.37 135
2030.48 128
2030.58 120
2030.68 110
2030.79 99
2030.89 88
2030.99 78
2031.10 70
2031.20 63
2031.30 56
2031.40 50
2031.51 44
2031.61 37
2031.71 29
2031.82 22
2031.92 17
2032.02 18
2032.13 25
2032.23 38
2032.33 57
2032.44 77
2032.54 97
2032.64 113
2032.75 123
2032.85 126
2032.95 124
2033.06 119
2033.16 112
2033.26 107
2033.37 102
2033.47 100
2033.57 99
2033.68 98
2033.78 97
2033.88 95
2033.99 94
2034.09 94
2034.19 97
2034.29 103
2034.40 112
2034.50 124
2034.60 137
2034.71 150
2034.81 160
2034.91 167
2035.02 170
2035.12 170
2035.22 166
2035.33 158
2035.43 148
2035.53 136
2035.64 123
2035.74 109
2035.84 97
2035.95 86
2036.05 79
2036.15 75
2036.26 75
2036.36 78
2036.46 82
2036.57 87
2036.67 91
2036.77 91
2036.88 89
2036.98 84
2037.08 76
2037.19 69
2037.29 62
2037.39 57
2037.50 54
2037.60 53
2037.70 52
2037.81 51
2037.91 49
2038.01 46
2038.12 42
2038.22 37
2038.32 32
2038.43 26
2038.53 20
2038.63 15
2038.74 8
2038.84 1
2038.94 0
2039.05 0
2039.15 0
2039.25 0
2039.36 0
2039.46 0
2039.56 0
2039.67 3
2039.77 23
2039.87 44
2039.98 62
2040.08 75
2040.18 81
2040.29 79
2040.39 72
2040.49 62
2040.60 53
2040.70 45
2040.81 41
2040.91 40
2041.01 41
2041.12 43
2041.22 46
2041.32 49
2041.43 54
2041.53 63
2041.63 74
2041.74 90
2041.84 108
2041.94 128
2042.05 149
2042.15 167
2042.25 183
2042.36 196
2042.46 205
2042.56 211
2042.67 213
2042.77 212
2042.87 209
2042.98 204
2043.08 198
2043.18 192
2043.29 188
2043.39 187
2043.49 186
2043.60 186
2043.70 185
2043.81 181
2043.91 175
2044.01 166
2044.12 157
2044.22 149
2044.32 143
2044.43 142
2044.53 145
2044.63 151
2044.74 160
2044.84 172
2044.94 185
2045.05 199
2045.15 213
2045.25 226
2045.36 236
2045.46 241
2045.57 240
2045.67 233
2045.77 221
2045.88 205
2045.98 189
2046.08 174
2046.19 162
2046.29 152
2046.39 145
2046.50 139
2046.60 134
2046.70 130
2046.81 127
2046.91 126
2047.02 127
2047.12 129
2047.22 131
2047.33 131
2047.43 128
2047.53 120
2047.64 109
2047.74 97
2047.84 86
2047.95 81
2048.05 81
2048.15 88
2048.26 101
2048.36 117
2048.47 135
2048.57 151
2048.67 163
2048.78 172
2048.88 176
2048.98 175
2049.09 169
2049.19 161
2049.29 150
2049.40 139
2049.50 128
2049.61 120
2049.71 114
2049.81 112
2049.92 112
2050.02 114
2050.12 116
2050.23 118
2050.33 119
2050.43 117
2050.54 112
2050.64 106
2050.75 98
2050.85 89
2050.95 79
2051.06 71
2051.16 64
2051.26 60
2051.37 60
2051.47 62
2051.58 67
2051.68 74
2051.78 81
2051.89 87
2051.99 91
2052.09 93
2052.20 92
2052.30 90
2052.40 87
2052.51 82
2052.61 78
2052.72 74
2052.82 72
2052.92 72
2053.03 75
2053.13 81
2053.23 91
2053.34 103
2053.44 115
2053.55 127
2053.65 137
2053.75 142
2053.86 143
2053.96 142
2054.06 140
2054.17 137
2054.27 137
2054.38 137
2054.48 140
2054.58 142
2054.69 143
2054.79 142
2054.89 138
2055.00 132
2055.10 125
2055.21 117
2055.31 110
2055.41 102
2055.52 93
2055.62 84
2055.72 74
2055.83 64
2055.93 54
2056.04 46
2056.14 41
2056.24 40
2056.35 42
2056.45 47
2056.56 54
2056.66 60
2056.76 65
2056.87 69
2056.97 72
2057.07 74
2057.18 77
2057.28 82
2057.39 90
2057.49 101
2057.59 115
2057.70 129
2057.80 140
2057.91 147
2058.01 148
2058.11 143
2058.22 132
2058.32 117
2058.42 100
2058.53 85
2058.63 72
2058.74 61
2058.84 51
2058.94 43
2059.05 37
2059.15 32
2059.26 30
2059.36 31
2059.46 36
2059.57 45
2059.67 55
2059.78 64
2059.88 72
2059.98 78
2060.09 83
2060.19 87
2060.29 93
2060.40 103
2060.50 115
2060.61 130
2060.71 145
2060.81 158
2060.92 165
2061.02 166
2061.13 160
2061.23 149
2061.33 136
2061.44 123
2061.54 114
2061.65 109
2061.75 109
2061.85 113
2061.96 119
2062.06 125
2062.17 130
2062.27 134
2062.37 137
2062.48 141
2062.58 144
2062.69 148
2062.79 150
2062.89 150
2063.00 147
2063.10 139
2063.21 127
2063.31 112
2063.41 95
2063.52 77
2063.62 62
2063.73 49
2063.83 40
2063.93 36
2064.04 36
2064.14 40
2064.25 47
2064.35 56
2064.45 65
2064.56 73
2064.66 78
2064.77 81
2064.87 82
2064.97 83
2065.08 84
2065.18 87
2065.29 93
2065.39 102
2065.49 112
2065.60 121
2065.70 128
2065.81 130
2065.91 127
2066.01 119
2066.12 108
2066.22 96
2066.33 83
2066.43 73
2066.53 65
2066.64 61
2066.74 60
2066.85 61
2066.95 64
2067.05 69
2067.16 75
2067.26 82
2067.37 89
2067.47 96
2067.58 102
2067.68 106
2067.78 108
2067.89 108
2067.99 107
2068.10 107
2068.20 107
2068.30 108
2068.41 112
2068.51 118
2068.62 125
2068.72 133
2068.82 142
2068.93 151
2069.03 162
2069.14 173
2069.24 183
2069.35 193
2069.45 201
2069.55 207
2069.66 209
2069.76 208
2069.87 202
2069.97 193
2070.07 180
2070.18 164
2070.28 148
2070.39 131
2070.49 116
2070.60 103
2070.70 93
2070.80 86
2070.91 80
2071.01 77
2071.12 73
2071.22 67
2071.32 60
2071.43 50
2071.53 37
2071.64 23
2071.74 7
2071.85 0
2071.95 0
2072.05 0
2072.16 0
2072.26 0
2072.37 0
2072.47 0
2072.57 0
2072.68 12
2072.78 28
2072.89 41
2072.99 50
2073.10 54
2073.20 56
2073.30 57
2073.41 58
2073.51 61
2073.62 66
2073.72 72
2073.83 79
2073.93 86
2074.03 94
2074.14 103
2074.24 114
2074.35 125
2074.45 138
2074.56 148
2074.66 156
2074.76 159
2074.87 158
2074.97 153
2075.08 146
2075.18 140
2075.29 135
2075.39 131
2075.49 128
2075.60 123
2075.70 117
2075.81 109
2075.91 100
2076.02 93
2076.12 90
2076.22 93
2076.33 101
2076.43 113
2076.54 128
2076.64 141
2076.75 152
2076.85 158
2076.95 158
2077.06 155
2077.16 149
2077.27 143
2077.37 138
2077.48 134
2077.58 132
2077.68 131
2077.79 128
2077.89 125
2078.00 119
2078.10 112
2078.21 106
2078.31 101
2078.42 101
2078.52 104
2078.62 113
2078.73 125
2078.83 140
2078.94 154
2079.04 166
2079.15 175
2079.25 179
2079.35 178
2079.46 173
2079.56 163
2079.67 151
2079.77 138
2079.88 125
2079.98 114
2080.09 105
2080.19 99
2080.29 95
2080.40 94
2080.50 95
2080.61 98
2080.71 102
2080.82 108
2080.92 114
2081.03 120
2081.13 126
2081.23 130
2081.34 134
2081.44 137
2081.55 141
2081.65 145
2081.76 150
2081.86 157
2081.97 165
2082.07 173
2082.17 180
2082.28 186
2082.38 190
2082.49 191
2082.59 189
2082.70 185
2082.80 179
2082.91 172
2083.01 163
2083.11 153
2083.22 140
2083.32 124
2083.43 105
2083.53 85
2083.64 63
2083.74 44
2083.85 28
2083.95 17
2084.06 11
2084.16 10
2084.26 12
2084.37 15
2084.47 19
2084.58 23
2084.68 26
2084.79 29
2084.89 33
2085.00 36
2085.10 40
2085.21 44
2085.31 46
2085.41 47
2085.52 47
2085.62 46
2085.73 45
2085.83 43
2085.94 42
2086.04 41
2086.15 40
2086.25 39
2086.36 39
2086.46 41
2086.56 44
2086.67 48
2086.77 54
2086.88 59
2086.98 62
2087.09 63
2087.19 62
2087.30 60
2087.40 58
2087.51 58
2087.61 59
2087.71 62
2087.82 67
2087.92 72
2088.03 77
2088.13 83
2088.24 89
2088.34 98
2088.45 110
2088.55 123
2088.66 138
2088.76 152
2088.87 165
2088.97 174
2089.07 178
2089.18 180
2089.28 178
2089.39 177
2089.49 176
2089.60 177
2089.70 180
2089.81 185
2089.91 191
2090.02 197
2090.12 202
2090.23 205
2090.33 207
2090.44 209
2090.54 211
2090.64 216
2090.75 223
2090.85 232
2090.96 243
2091.06 252
2091.17 259
2091.27 262
2091.38 260
2091.48 254
2091.59 244
2091.69 232
2091.80 220
2091.90 209
2092.01 198
2092.11 187
2092.22 174
2092.32 159
2092.42 143
2092.53 127
2092.63 112
2092.74 100
2092.84 91
2092.95 85
2093.05 80
2093.16 74
2093.26 66
2093.37 56
2093.47 44
2093.58 32
2093.68 20
2093.79 11
2093.89 5
2094.00 2
2094.10 0
2094.21 0
2094.31 0
2094.41 0
2094.52 0
2094.62 0
2094.73 0
2094.83 0
2094.94 8
2095.04 17
2095.15 26
2095.25 33
2095.36 38
2095.46 40
2095.57 40
2095.67 37
2095.78 33
2095.88 27
2095.99 19
2096.09 11
2096.20 3
2096.30 0
2096.41 0
2096.51 0
2096.62 0
2096.72 0
2096.83 0
2096.93 0
2097.04 0
2097.14 8
2097.24 20
2097.35 31
2097.45 39
2097.56 44
2097.66 47
2097.77 47
2097.87 47
2097.98 46
2098.08 45
2098.19 45
2098.29 45
2098.40 44
2098.50 41
2098.61 37
2098.71 32
2098.82 27
2098.92 25
2099.03 25
2099.13 28
2099.24 35
2099.34 44
2099.45 53
2099.55 62
2099.66 68
2099.76 71
2099.87 71
2099.97 70
2100.08 68
2100.18 67
2100.29 67
2100.39 68
2100.50 72
2100.60 74
2100.71 75
2100.81 73
2100.92 69
2101.02 63
2101.13 57
2101.23 56
2101.34 59
2101.44 68
2101.55 81
2101.65 94
2101.76 105
2101.86 111
2101.97 111
2102.07 107
2102.18 101
2102.28 94
2102.39 91
2102.49 91
2102.60 94
2102.70 98
2102.81 102
2102.91 105
2103.02 107
2103.12 107
2103.23 107
2103.33 107
2103.44 108
2103.54 110
2103.65 112
2103.75 113
2103.86 112
2103.96 108
2104.07 103
2104.17 96
2104.28 87
2104.38 79
2104.49 71
2104.59 64
2104.70 60
2104.80 58
2104.91 58
2105.01 62
2105.12 67
2105.22 73
2105.33 79
2105.43 85
2105.54 91
2105.64 97
2105.75 103
2105.85 110
2105.96 116
2106.06 121
2106.17 125
2106.27 128
2106.38 129
2106.48 130
2106.59 132
2106.69 135
2106.80 140
2106.90 144
2107.01 147
2107.11 149
2107.22 149
2107.32 147
2107.43 145
2107.53 144
2107.64 143
2107.74 143
2107.85 145
2107.95 146
2108.06 149
2108.16 151
2108.27 155
2108.37 160
2108.48 167
2108.58 174
2108.69 182
2108.79 189
2108.90 194
2109.00 196
2109.11 194
2109.21 189
2109.32 179
2109.42 166
2109.53 149
2109.63 130
2109.74 109
2109.84 88
2109.95 69
2110.06 53
2110.16 41
2110.27 35
2110.37 35
2110.48 40
2110.58 51
2110.69 66
2110.79 84
2110.90 104
2111.00 123
2111.11 139
2111.21 150
2111.32 156
2111.42 156
2111.53 150
2111.63 142
2111.74 133
2111.84 127
2111.95 124
2112.05 124
2112.16 127
2112.26 130
2112.37 131
2112.47 132
2112.58 131
2112.69 130
2112.79 132
2112.90 137
2113.00 146
2113.11 156
2113.21 166
2113.32 173
2113.42 174
2113.53 170
2113.63 160
2113.74 146
2113.84 132
2113.95 120
2114.05 110
2114.16 104
2114.26 101
2114.37 103
2114.47 109
2114.58 118
2114.68 132
2114.79 150
2114.90 171
2115.00 194
2115.11 216
2115.21 235
2115.32 251
2115.42 263
2115.53 269
2115.63 271
2115.74 270
2115.84 267
2115.95 264
2116.05 263
2116.16 266
2116.26 274
2116.37 288
2116.48 304
2116.58 322
2116.69 337
2116.79 348
2116.90 353
2117.00 353
2117.11 350
2117.21 348
2117.32 351
2117.42 360
2117.53 377
2117.63 399
2117.74 425
2117.84 452
2117.95 476
2118.06 494
2118.16 506
2118.27 513
2118.37 515
2118.48 514
2118.58 511
2118.69 509
2118.79 509
2118.90 511
2119.00 516
2119.11 523
2119.21 534
2119.32 546
2119.43 557
2119.53 565
2119.64 568
2119.74 564
2119.85 554
2119.95 537
2120.06 516
2120.16 494
2120.27 472
2120.37 453
2120.48 435
2120.58 419
2120.69 403
2120.80 386
2120.90 367
2121.01 347
2121.11 325
2121.22 303
2121.32 283
2121.43 266
2121.53 253
2121.64 245
2121.74 242
2121.85 243
2121.96 247
2122.06 251
2122.17 256
2122.27 258
2122.38 258
2122.48 254
2122.59 248
2122.69 239
2122.80 230
2122.90 221
2123.01 213
2123.12 207
2123.22 202
2123.33 199
2123.43 198
2123.54 198
2123.64 199
2123.75 202
2123.85 207
2123.96 216
2124.07 228
2124.17 241
2124.28 253
2124.38 264
2124.49 270
2124.59 270
2124.70 264
2124.80 251
2124.91 233
2125.01 214
2125.12 196
2125.23 180
2125.33 168
2125.44 160
2125.54 155
2125.65 152
2125.75 148
2125.86 144
2125.96 139
2126.07 136
2126.18 136
2126.28 139
2126.39 147
2126.49 157
2126.60 169
2126.70 180
2126.81 188
2126.91 193
2127.02 194
2127.13 193
2127.23 192
2127.34 193
2127.44 198
2127.55 206
2127.65 218
2127.76 232
2127.87 245
2127.97 254
2128.08 259
2128.18 256
2128.29 246
2128.39 230
2128.50 209
2128.60 186
2128.71 165
2128.82 149
2128.92 138
2129.03 135
2129.13 138
2129.24 146
2129.34 158
2129.45 170
2129.56 181
2129.66 190
2129.77 198
2129.87 205
2129.98 212
2130.08 220
2130.19 229
2130.30 239
2130.40 249
2130.51 255
2130.61 257
2130.72 253
2130.82 244
2130.93 230
2131.03 214
2131.14 199
2131.25 186
2131.35 178
2131.46 173
2131.56 173
2131.67 174
2131.77 177
2131.88 179
2131.99 181
2132.09 182
2132.20 183
2132.30 185
2132.41 189
2132.51 193
2132.62 200
2132.73 207
2132.83 214
2132.94 221
2133.04 228
2133.15 234
2133.25 240
2133.36 245
2133.47 250
2133.57 255
2133.68 259
2133.78 263
2133.89 266
2133.99 269
2134.10 271
2134.21 273
2134.31 274
2134.42 273
2134.52 271
2134.63 265
2134.74 256
2134.84 245
2134.95 233
2135.05 222
2135.16 213
2135.26 207
2135.37 204
2135.48 203
2135.58 203
2135.69 204
2135.79 203
2135.90 200
2136.00 196
2136.11 192
2136.22 189
2136.32 186
2136.43 186
2136.53 186
2136.64 188
2136.75 189
2136.85 189
2136.96 186
2137.06 181
2137.17 174
2137.27 166
2137.38 158
2137.49 153
2137.59 151
2137.70 152
2137.80 154
2137.91 156
2138.02 158
2138.12 157
2138.23 154
2138.33 149
2138.44 143
2138.55 137
2138.65 131
2138.76 125
2138.86 118
2138.97 109
2139.07 97
2139.18 82
2139.29 63
2139.39 43
2139.50 22
2139.60 3
2139.71 0
2139.82 0
2139.92 0
2140.03 0
2140.13 0
2140.24 0
2140.35 0
2140.45 0
2140.56 8
2140.66 18
2140.77 28
2140.87 36
2140.98 43
2141.09 47
2141.19 49
2141.30 48
2141.40 45
2141.51 43
2141.62 43
2141.72 46
2141.83 53
2141.93 63
2142.04 76
2142.15 89
2142.25 102
2142.36 113
2142.46 121
2142.57 125
2142.68 125
2142.78 121
2142.89 114
2142.99 104
2143.10 93
2143.21 83
2143.31 76
2143.42 71
2143.52 70
2143.63 70
2143.74 72
2143.84 74
2143.95 75
2144.05 74
2144.16 72
2144.27 71
2144.37 71
2144.48 74
2144.58 78
2144.69 82
2144.80 85
2144.90 86
2145.01 81
2145.11 71
2145.22 56
2145.33 38
2145.43 18
2145.54 1
2145.64 0
2145.75 0
2145.86 0
2145.96 0
2146.07 0
2146.17 0
2146.28 1
2146.39 10
2146.49 18
2146.60 27
2146.71 37
2146.81 49
2146.92 61
2147.02 74
2147.13 86
2147.24 96
2147.34 101
2147.45 101
2147.55 97
2147.66 87
2147.77 75
2147.87 60
2147.98 45
2148.08 31
2148.19 20
2148.30 14
2148.40 14
2148.51 18
2148.61 26
2148.72 38
2148.83 50
2148.93 63
2149.04 75
2149.15 87
2149.25 97
2149.36 106
2149.46 115
2149.57 122
2149.68 128
2149.78 131
2149.89 134
2149.99 136
2150.10 139
2150.21 143
2150.31 148
2150.42 154
2150.53 161
2150.63 168
2150.74 176
2150.84 185
2150.95 196
2151.06 208
2151.16 221
2151.27 231
2151.37 238
2151.48 240
2151.59 236
2151.69 226
2151.80 212
2151.91 195
2152.01 179
2152.12 163
2152.22 150
2152.33 140
2152.44 133
2152.54 129
2152.65 127
2152.76 126
2152.86 126
2152.97 125
2153.07 124
2153.18 122
2153.29 120
2153.39 119
2153.50 119
2153.61 121
2153.71 125
2153.82 131
2153.92 137
2154.03 142
2154.14 147
2154.24 149
2154.35 151
2154.46 150
2154.56 149
2154.67 148
2154.77 146
2154.88 145
2154.99 144
2155.09 142
2155.20 138
2155.31 132
2155.41 124
2155.52 114
2155.62 105
2155.73 96
2155.84 90
2155.94 88
2156.05 89
2156.16 92
2156.26 96
2156.37 100
2156.47 102
2156.58 101
2156.69 97
2156.79 91
2156.90 83
2157.01 76
2157.11 70
2157.22 67
2157.33 67
2157.43 70
2157.54 77
2157.64 86
2157.75 97
2157.86 108
2157.96 120
2158.07 131
2158.18 140
2158.28 146
2158.39 149
2158.50 148
2158.60 143
2158.71 137
2158.81 128
2158.92 120
2159.03 111
2159.13 104
2159.24 98
2159.35 92
2159.45 87
2159.56 81
2159.67 76
2159.77 71
2159.88 66
2159.98 61
2160.09 57
2160.20 52
2160.30 47
2160.41 42
2160.52 39
2160.62 37
2160.73 38
2160.84 42
2160.94 49
2161.05 55
2161.16 62
2161.26 67
2161.37 70
2161.47 71
2161.58 69
2161.69 65
2161.79 57
2161.90 47
2162.01 34
2162.11 18
2162.22 1
2162.33 0
2162.43 0
2162.54 0
2162.65 0
2162.75 0
2162.86 0
2162.97 0
2163.07 6
2163.18 15
2163.28 22
2163.39 26
2163.50 29
2163.60 33
2163.71 37
2163.82 43
2163.92 49
2164.03 55
2164.14 59
2164.24 60
2164.35 58
2164.46 52
2164.56 46
2164.67 39
2164.78 34
2164.88 32
2164.99 33
2165.10 36
2165.20 40
2165.31 44
2165.41 46
2165.52 46
2165.63 44
2165.73 40
2165.84 35
2165.95 30
2166.05 26
2166.16 23
2166.27 22
2166.37 22
2166.48 22
2166.59 23
2166.69 24
2166.80 27
2166.91 30
2167.01 35
2167.12 41
2167.23 50
2167.33 61
2167.44 73
2167.55 86
2167.65 99
2167.76 112
2167.87 123
2167.97 132
2168.08 139
2168.19 142
2168.29 144
2168.40 144
2168.51 144
2168.61 144
2168.72 144
2168.83 142
2168.93 139
2169.04 133
2169.15 123
2169.25 111
2169.36 99
2169.46 87
2169.57 79
2169.68 74
2169.78 74
2169.89 79
2170.00 88
2170.10 100
2170.21 114
2170.32 130
2170.42 148
2170.53 166
2170.64 184
2170.74 201
2170.85 216
2170.96 227
2171.06 235
2171.17 238
2171.28 238
2171.38 235
2171.49 230
2171.60 224
2171.70 218
2171.81 213
2171.92 209
2172.03 204
2172.13 200
2172.24 194
2172.35 185
2172.45 174
2172.56 161
2172.67 146
2172.77 130
2172.88 114
2172.99 99
2173.09 85
2173.20 74
2173.31 66
2173.41 61
2173.52 58
2173.63 60
2173.73 64
2173.84 71
2173.95 80
2174.05 90
2174.16 99
2174.27 107
2174.37 114
2174.48 118
2174.59 118
2174.69 116
2174.80 112
2174.91 105
2175.01 98
2175.12 92
2175.23 89
2175.33 90
2175.44 94
2175.55 102
2175.65 111
2175.76 120
2175.87 128
2175.97 133
2176.08 135
2176.19 133
2176.30 128
2176.40 119
2176.51 107
2176.62 92
2176.72 75
2176.83 58
2176.94 42
2177.04 30
2177.15 24
2177.26 24
2177.36 30
2177.47 41
2177.58 55
2177.68 68
2177.79 80
2177.90 88
2178.00 92
2178.11 92
2178.22 89
2178.32 85
2178.43 79
2178.54 72
2178.65 65
2178.75 57
2178.86 48
2178.97 38
2179.07 28
2179.18 19
2179.29 12
2179.39 8
2179.50 7
2179.61 11
2179.71 19
2179.82 31
2179.93 46
2180.03 64
2180.14 83
2180.25 101
2180.36 117
2180.46 130
2180.57 138
2180.68 142
2180.78 142
2180.89 140
2181.00 136
2181.10 132
2181.21 126
2181.32 120
2181.42 114
2181.53 109
2181.64 103
2181.75 99
2181.85 96
2181.96 95
2182.07 94
2182.17 93
2182.28 91
2182.39 87
2182.49 82
2182.60 76
2182.71 68
2182.81 60
2182.92 51
2183.03 42
2183.14 31
2183.24 20
2183.35 10
2183.46 2
2183.56 0
2183.67 0
2183.78 8
2183.88 22
2183.99 41
2184.10 61
2184.21 79
2184.31 93
2184.42 100
2184.53 100
2184.63 94
2184.74 84
2184.85 72
2184.95 62
2185.06 57
2185.17 56
2185.28 59
2185.38 65
2185.49 71
2185.60 75
2185.70 76
2185.81 72
2185.92 65
2186.03 56
2186.13 45
2186.24 35
2186.35 28
2186.45 24
2186.56 22
2186.67 23
2186.77 23
2186.88 22
2186.99 19
2187.10 12
2187.20 2
2187.31 0
2187.42 0
2187.52 0
2187.63 0
2187.74 0
2187.85 0
2187.95 0
2188.06 7
2188.17 22
2188.27 37
2188.38 52
2188.49 65
2188.59 76
2188.70 85
2188.81 92
2188.92 97
2189.02 100
2189.13 101
2189.24 102
2189.34 101
2189.45 99
2189.56 97
2189.67 92
2189.77 87
2189.88 81
2189.99 75
2190.09 70
2190.20 68
2190.31 67
2190.42 70
2190.52 76
2190.63 83
2190.74 92
2190.84 100
2190.95 106
2191.06 109
2191.17 108
2191.27 103
2191.38 95
2191.49 86
2191.59 78
2191.70 73
2191.81 73
2191.92 77
2192.02 83
2192.13 91
2192.24 97
2192.35 100
2192.45 99
2192.56 95
2192.67 90
2192.77 85
2192.88 83
2192.99 83
2193.10 86
2193.20 90
2193.31 94
2193.42 96
2193.52 97
2193.63 96
2193.74 94
2193.85 93
2193.95 92
2194.06 92
2194.17 93
2194.28 93
2194.38 91
2194.49 89
2194.60 87
2194.70 85
2194.81 84
2194.92 86
2195.03 89
2195.13 93
2195.24 98
2195.35 101
2195.46 104
2195.56 106
2195.67 109
2195.78 113
2195.88 120
2195.99 129
2196.10 141
2196.21 153
2196.31 164
2196.42 174
2196.53 180
2196.64 185
2196.74 188
2196.85 192
2196.96 196
2197.06 201
2197.17 207
2197.28 213
2197.39 218
2197.49 221
2197.60 221
2197.71 219
2197.82 215
2197.92 210
2198.03 206
2198.14 203
2198.25 203
2198.35 205
2198.46 210
2198.57 217
2198.67 225
2198.78 235
2198.89 245
2199.00 255
2199.10 264
2199.21 272
2199.32 278
2199.43 281
2199.53 279
2199.64 273
2199.75 261
2199.86 244
2199.96 224
2200.07 205
2200.18 189
2200.28 179
2200.39 176
2200.50 179
2200.61 188
2200.71 198
2200.82 208
2200.93 215
2201.04 219
2201.14 218
2201.25 214
2201.36 207
2201.47 199
2201.57 191
2201.68 185
2201.79 181
2201.90 181
2202.00 185
2202.11 192
2202.22 202
2202.33 213
2202.43 222
2202.54 229
2202.65 231
2202.76 231
2202.86 227
2202.97 223
2203.08 218
2203.19 214
2203.29 211
2203.40 206
2203.51 199
2203.62 189
2203.72 174
2203.83 155
2203.94 134
2204.05 111
2204.15 88
2204.26 68
2204.37 51
2204.48 38
2204.58 28
2204.69 22
2204.80 17
2204.91 13
2205.01 9
2205.12 4
2205.23 0
2205.34 0
2205.44 0
2205.55 0
2205.66 0
2205.77 0
2205.87 0
2205.98 0
2206.09 9
2206.20 24
2206.30 41
2206.41 59
2206.52 76
2206.63 91
2206.73 103
2206.84 111
2206.95 116
2207.06 117
2207.16 115
2207.27 111
2207.38 105
2207.49 98
2207.59 89
2207.70 79
2207.81 69
2207.92 60
2208.02 51
2208.13 46
2208.24 44
2208.35 47
2208.45 53
2208.56 63
2208.67 74
2208.78 86
2208.88 96
2208.99 103
2209.10 106
2209.21 104
2209.32 98
2209.42 88
2209.53 78
2209.64 70
2209.75 65
2209.85 65
2209.96 69
2210.07 78
2210.18 90
2210.28 101
2210.39 111
2210.50 118
2210.61 121
2210.71 121
2210.82 118
2210.93 116
2211.04 116
2211.14 119
2211.25 126
2211.36 137
2211.47 150
2211.58 163
2211.68 174
2211.79 179
2211.90 177
2212.01 167
2212.11 151
2212.22 132
2212.33 113
2212.44 95
2212.54 82
2212.65 76
2212.76 75
2212.87 79
2212.98 84
2213.08 88
2213.19 89
2213.30 86
2213.41 81
2213.51 75
2213.62 70
2213.73 70
2213.84 74
2213.94 83
2214.05 95
2214.16 107
2214.27 117
2214.38 123
2214.48 124
2214.59 122
2214.70 118
2214.81 114
2214.91 110
2215.02 107
2215.13 105
2215.24 103
2215.35 101
2215.45 100
2215.56 98
2215.67 96
2215.78 95
2215.88 95
2215.99 95
2216.10 96
2216.21 97
2216.32 96
2216.42 94
2216.53 91
2216.64 85
2216.75 78
2216.85 70
2216.96 62
2217.07 53
2217.18 45
2217.29 37
2217.39 29
2217.50 22
2217.61 18
2217.72 18
2217.82 23
2217.93 32
2218.04 44
2218.15 56
2218.26 65
2218.36 70
2218.47 71
2218.58 70
2218.69 68
2218.80 68
2218.90 71
2219.01 78
2219.12 86
2219.23 94
2219.33 100
2219.44 103
2219.55 103
2219.66 99
2219.77 95
2219.87 90
2219.98 88
2220.09 87
2220.20 90
2220.31 94
2220.41 98
2220.52 101
2220.63 101
2220.74 97
2220.84 86
2220.95 71
2221.06 53
2221.17 33
2221.28 14
2221.38 0
2221.49 0
2221.60 0
2221.71 0
2221.82 0
2221.92 0
2222.03 3
2222.14 5
2222.25 5
2222.36 3
2222.46 2
2222.57 1
2222.68 3
2222.79 8
2222.90 14
2223.00 22
2223.11 29
2223.22 35
2223.33 38
2223.43 40
2223.54 40
2223.65 39
2223.76 37
2223.87 35
2223.97 32
2224.08 29
2224.19 24
2224.30 18
2224.41 10
2224.51 1
2224.62 0
2224.73 0
2224.84 0
2224.95 0
2225.05 0
2225.16 6
2225.27 20
2225.38 33
2225.49 46
2225.59 55
2225.70 62
2225.81 65
2225.92 66
2226.03 65
2226.13 62
2226.24 58
2226.35 53
2226.46 45
2226.57 36
2226.67 26
2226.78 15
2226.89 7
2227.00 2
2227.11 1
2227.21 4
2227.32 10
2227.43 16
2227.54 22
2227.65 25
2227.76 26
2227.86 24
2227.97 20
2228.08 16
2228.19 11
2228.30 8
2228.40 5
2228.51 4
2228.62 5
2228.73 7
2228.84 12
2228.94 21
2229.05 33
2229.16 46
2229.27 61
2229.38 74
2229.48 84
2229.59 89
2229.70 88
2229.81 82
2229.92 71
2230.03 58
2230.13 45
2230.24 33
2230.35 24
2230.46 18
2230.57 15
2230.67 15
2230.78 16
2230.89 19
2231.00 23
2231.11 28
2231.21 35
2231.32 43
2231.43 52
2231.54 62
2231.65 73
2231.76 82
2231.86 91
2231.97 98
2232.08 104
2232.19 107
2232.30 107
2232.40 103
2232.51 96
2232.62 86
2232.73 73
2232.84 59
2232.95 46
2233.05 36
2233.16 30
2233.27 28
2233.38 29
2233.49 33
2233.59 37
2233.70 43
2233.81 46
2233.92 49
2234.03 50
2234.14 51
2234.24 51
2234.35 48
2234.46 42
2234.57 33
2234.68 22
2234.78 9
2234.89 0
2235.00 0
2235.11 0
2235.22 2
2235.33 20
2235.43 44
2235.54 71
2235.65 97
2235.76 118
2235.87 133
2235.98 139
2236.08 139
2236.19 132
2236.30 123
2236.41 111
2236.52 99
2236.63 86
2236.73 74
2236.84 62
2236.95 50
2237.06 40
2237.17 32
2237.27 26
2237.38 23
2237.49 22
2237.60 22
2237.71 23
2237.82 24
2237.92 24
2238.03 25
2238.14 26
2238.25 28
2238.36 31
2238.47 35
2238.57 38
2238.68 38
2238.79 35
2238.90 29
2239.01 20
2239.12 12
2239.22 6
2239.33 3
2239.44 6
2239.55 12
2239.66 21
2239.77 31
2239.87 41
2239.98 49
2240.09 55
2240.20 59
2240.31 60
2240.42 59
2240.52 57
2240.63 52
2240.74 46
2240.85 39
2240.96 32
2241.07 25
2241.17 18
2241.28 12
2241.39 7
2241.50 4
2241.61 3
2241.72 4
2241.83 7
2241.93 10
2242.04 14
2242.15 17
2242.26 19
2242.37 20
2242.48 20
2242.58 20
2242.69 20
2242.80 19
2242.91 17
2243.02 15
2243.13 11
2243.23 5
2243.34 0
2243.45 0
2243.56 0
2243.67 0
2243.78 0
2243.89 4
2243.99 15
2244.10 28
2244.21 40
2244.32 51
2244.43 58
2244.54 62
2244.64 64
2244.75 63
2244.86 60
2244.97 56
2245.08 52
2245.19 46
2245.30 39
2245.40 31
2245.51 22
2245.62 14
2245.73 8
2245.84 4
2245.95 2
2246.06 2
2246.16 3
2246.27 3
2246.38 1
2246.49 0
2246.60 0
2246.71 0
2246.81 0
2246.92 0
2247.03 0
2247.14 5
2247.25 14
2247.36 24
2247.47 34
2247.57 45
2247.68 58
2247.79 73
2247.90 90
2248.01 108
2248.12 123
2248.23 134
2248.33 139
2248.44 136
2248.55 127
2248.66 114
2248.77 98
2248.88 82
2248.99 69
2249.09 59
2249.20 53
2249.31 51
2249.42 53
2249.53 60
2249.64 69
2249.75 80
2249.85 93
2249.96 106
2250.07 118
2250.18 128
2250.29 135
2250.40 138
2250.51 138
2250.61 133
2250.72 125
2250.83 114
2250.94 100
2251.05 85
2251.16 72
2251.27 62
2251.37 56
2251.48 56
2251.59 59
2251.70 66
2251.81 75
2251.92 84
2252.03 91
2252.14 95
2252.24 98
2252.35 99
2252.46 98
2252.57 97
2252.68 95
2252.79 92
2252.90 88
2253.00 84
2253.11 80
2253.22 78
2253.33 78
2253.44 83
2253.55 92
2253.66 102
2253.77 113
2253.87 121
2253.98 127
2254.09 128
2254.20 126
2254.31 122
2254.42 120
2254.53 119
2254.64 120
2254.74 122
2254.85 125
2254.96 126
2255.07 125
2255.18 122
2255.29 119
2255.40 116
2255.50 116
2255.61 119
2255.72 124
2255.83 130
2255.94 136
2256.05 141
2256.16 144
2256.27 145
2256.37 145
2256.48 145
2256.59 144
2256.70 145
2256.81 146
2256.92 148
2257.03 151
2257.14 154
2257.24 156
2257.35 157
2257.46 156
2257.57 152
2257.68 144
2257.79 134
2257.90 123
2258.01 111
2258.12 102
2258.22 95
2258.33 91
2258.44 90
2258.55 91
2258.66 93
2258.77 93
2258.88 90
2258.99 83
2259.09 71
2259.20 56
2259.31 37
2259.42 18
2259.53 0
2259.64 0
2259.75 0
2259.86 0
2259.97 0
2260.07 0
2260.18 0
2260.29 14
2260.40 28
2260.51 40
2260.62 49
2260.73 55
2260.84 58
2260.94 59
2261.05 59
2261.16 58
2261.27 54
2261.38 49
2261.49 40
2261.60 29
2261.71 15
2261.82 1
2261.92 0
2262.03 0
2262.14 0
2262.25 0
2262.36 0
2262.47 0
2262.58 0
2262.69 1
2262.80 20
2262.90 40
2263.01 57
2263.12 71
2263.23 81
2263.34 87
2263.45 87
2263.56 84
2263.67 76
2263.78 64
2263.89 50
2263.99 35
2264.10 20
2264.21 7
2264.32 0
2264.43 0
2264.54 0
2264.65 8
2264.76 21
2264.87 36
2264.97 50
2265.08 60
2265.19 63
2265.30 60
2265.41 51
2265.52 38
2265.63 24
2265.74 10
2265.85 0
2265.96 0
2266.06 0
2266.17 0
2266.28 0
2266.39 4
2266.50 16
2266.61 31
2266.72 48
2266.83 65
2266.94 83
2267.05 100
2267.15 114
2267.26 124
2267.37 130
2267.48 131
2267.59 127
2267.70 120
2267.81 111
2267.92 101
2268.03 91
2268.14 83
2268.24 77
2268.35 75
2268.46 76
2268.57 78
2268.68 82
2268.79 89
2268.90 96
2269.01 105
2269.12 115
2269.23 127
2269.34 140
2269.44 153
2269.55 165
2269.66 174
2269.77 178
2269.88 177
2269.99 169
2270.10 155
2270.21 136
2270.32 114
2270.43 91
2270.54 70
2270.64 54
2270.75 43
2270.86 38
2270.97 39
2271.08 44
2271.19 52
2271.30 60
2271.41 67
2271.52 70
2271.63 71
2271.74 68
2271.84 62
2271.95 54
2272.06 48
2272.17 45
2272.28 46
2272.39 53
2272.50 64
2272.61 80
2272.72 99
2272.83 117
2272.94 134
2273.04 146
2273.15 154
2273.26 155
2273.37 152
2273.48 145
2273.59 135
2273.70 126
2273.81 120
2273.92 118
2274.03 121
2274.14 129
2274.25 141
2274.35 156
2274.46 171
2274.57 185
2274.68 196
2274.79 202
2274.90 203
2275.01 200
2275.12 194
2275.23 187
2275.34 180
2275.45 177
2275.56 176
2275.67 177
2275.77 180
2275.88 183
2275.99 186
2276.10 187
2276.21 186
2276.32 185
2276.43 185
2276.54 187
2276.65 191
2276.76 198
2276.87 206
2276.98 214
2277.09 219
2277.19 220
2277.30 215
2277.41 205
2277.52 190
2277.63 171
2277.74 152
2277.85 132
2277.96 115
2278.07 101
2278.18 90
2278.29 81
2278.40 75
2278.51 71
2278.62 68
2278.72 65
2278.83 61
2278.94 56
2279.05 50
2279.16 43
2279.27 35
2279.38 28
2279.49 23
2279.60 19
2279.71 18
2279.82 19
2279.93 23
2280.04 29
2280.15 35
2280.25 41
2280.36 44
2280.47 44
2280.58 41
2280.69 35
2280.80 29
2280.91 26
2281.02 27
2281.13 35
2281.24 47
2281.35 61
2281.46 74
2281.57 82
2281.68 83
2281.79 77
2281.90 65
2282.00 52
2282.11 38
2282.22 26
2282.33 16
2282.44 9
2282.55 3
2282.66 0
2282.77 0
2282.88 0
2282.99 0
2283.10 0
2283.21 0
2283.32 0
2283.43 0
2283.54 1
2283.65 11
2283.75 24
2283.86 37
2283.97 52
2284.08 67
2284.19 80
2284.30 92
2284.41 101
2284.52 109
2284.63 116
2284.74 120
2284.85 123
2284.96 123
2285.07 121
2285.18 116
2285.29 109
2285.40 101
2285.51 93
2285.62 86
2285.72 81
2285.83 78
2285.94 76
2286.05 76
2286.16 76
2286.27 75
2286.38 72
2286.49 68
2286.60 62
2286.71 55
2286.82 48
2286.93 41
2287.04 34
2287.15 28
2287.26 21
2287.37 14
2287.48 7
2287.59 0
2287.70 0
2287.80 0
2287.91 0
2288.02 0
2288.13 0
2288.24 0
2288.35 0
2288.46 4
2288.57 14
2288.68 25
2288.79 37
2288.90 51
2289.01 66
2289.12 82
2289.23 98
2289.34 114
2289.45 128
2289.56 139
2289.67 147
2289.78 150
2289.89 151
2290.00 150
2290.11 148
2290.21 145
2290.32 143
2290.43 142
2290.54 142
2290.65 142
2290.76 141
2290.87 139
2290.98 136
2291.09 131
2291.20 126
2291.31 120
2291.42 115
2291.53 110
2291.64 106
2291.75 103
2291.86 101
2291.97 98
2292.08 95
2292.19 92
2292.30 90
2292.41 90
2292.52 92
2292.63 96
2292.74 103
2292.85 110
2292.95 117
2293.06 122
2293.17 124
2293.28 122
2293.39 117
2293.50 110
2293.61 102
2293.72 94
2293.83 89
2293.94 86
2294.05 84
2294.16 82
2294.27 79
2294.38 72
2294.49 62
2294.60 49
2294.71 34
2294.82 20
2294.93 7
2295.04 0
2295.15 0
2295.26 0
2295.37 0
2295.48 0
2295.59 0
2295.70 0
2295.81 0
2295.92 0
2296.03 10
2296.14 20
2296.24 30
2296.35 38
2296.46 44
2296.57 47
2296.68 49
2296.79 50
2296.90 51
2297.01 54
2297.12 58
2297.23 62
2297.34 67
2297.45 72
2297.56 74
2297.67 75
2297.78 75
2297.89 74
2298.00 73
2298.11 73
2298.22 73
2298.33 75
2298.44 77
2298.55 79
2298.66 80
2298.77 80
2298.88 79
2298.99 77
2299.10 74
2299.21 71
2299.32 68
2299.43 66
2299.54 65
2299.65 66
2299.76 70
2299.87 76
2299.98 83
2300.09 91
2300.20 99
2300.31 106
2300.42 111
2300.53 114
2300.64 116
2300.75 117
2300.86 116
2300.96 114
2301.07 111
2301.18 105
2301.29 97
2301.40 86
2301.51 72
2301.62 55
2301.73 37
2301.84 19
2301.95 4
2302.06 0
2302.17 0
2302.28 0
2302.39 3
2302.50 23
2302.61 51
2302.72 82
2302.83 114
2302.94 142
2303.05 163
2303.16 174
2303.27 175
2303.38 168
2303.49 154
2303.60 138
2303.71 122
2303.82 109
2303.93 99
2304.04 92
2304.15 88
2304.26 85
2304.37 83
2304.48 81
2304.59 80
2304.70 80
2304.81 82
2304.92 85
2305.03 89
2305.14 92
2305.25 93
2305.36 90
2305.47 83
2305.58 73
2305.69 61
2305.80 48
2305.91 35
2306.02 24
2306.13 16
2306.24 10
2306.35 7
2306.46 7
2306.57 10
2306.68 14
2306.79 18
2306.90 22
2307.01 24
2307.12 22
2307.23 18
2307.34 10
2307.45 2
2307.56 0
2307.67 0
2307.78 0
2307.89 0
2308.00 0
2308.11 0
2308.22 0
2308.33 0
2308.44 9
2308.55 22
2308.66 38
2308.77 54
2308.88 70
2308.99 84
2309.10 95
2309.21 102
2309.32 105
2309.43 104
2309.54 102
2309.65 99
2309.76 96
2309.87 93
2309.98 91
2310.09 88
2310.20 84
2310.31 78
2310.42 71
2310.53 61
2310.64 51
2310.75 41
2310.86 32
2310.97 26
2311.08 22
2311.19 22
2311.30 24
2311.41 29
2311.52 35
2311.63 41
2311.74 48
2311.85 53
2311.96 58
2312.07 63
2312.18 70
2312.29 79
2312.40 91
2312.51 105
2312.62 119
2312.73 132
2312.84 141
2312.95 144
2313.06 139
2313.17 128
2313.28 112
2313.39 96
2313.50 82
2313.61 74
2313.72 75
2313.83 85
2313.94 103
2314.05 125
2314.16 148
2314.27 167
2314.38 180
2314.49 187
2314.60 188
2314.71 185
2314.82 181
2314.93 177
2315.04 174
2315.15 172
2315.26 171
2315.37 170
2315.48 169
2315.59 168
2315.71 169
2315.82 171
2315.93 174
2316.04 177
2316.15 178
2316.26 177
2316.37 175
2316.48 170
2316.59 165
2316.70 159
2316.81 155
2316.92 153
2317.03 153
2317.14 155
2317.25 157
2317.36 159
2317.47 161
2317.58 160
2317.69 156
2317.80 149
2317.91 139
2318.02 126
2318.13 112
2318.24 97
2318.35 83
2318.46 69
2318.57 56
2318.68 45
2318.79 36
2318.90 30
2319.01 28
2319.12 30
2319.23 37
2319.34 46
2319.45 57
2319.56 68
2319.67 78
2319.78 86
2319.89 92
2320.00 96
2320.11 99
2320.22 100
2320.33 101
2320.45 103
2320.56 106
2320.67 111
2320.78 118
2320.89 124
2321.00 129
2321.11 131
2321.22 126
2321.33 116
2321.44 100
2321.55 82
2321.66 64
2321.77 50
2321.88 41
2321.99 37
2322.10 37
2322.21 40
2322.32 44
2322.43 48
2322.54 52
2322.65 56
2322.76 61
2322.87 66
2322.98 72
2323.09 78
2323.20 84
2323.31 90
2323.42 95
2323.53 97
2323.64 97
2323.75 94
2323.87 88
2323.98 81
2324.09 72
2324.20 64
2324.31 59
2324.42 57
2324.53 59
2324.64 63
2324.75 69
2324.86 75
2324.97 81
2325.08 86
2325.19 89
2325.30 90
2325.41 92
2325.52 93
2325.63 95
2325.74 98
2325.85 102
2325.96 109
2326.07 118
2326.18 127
2326.29 135
2326.40 141
2326.51 143
2326.63 140
2326.74 133
2326.85 122
2326.96 111
2327.07 100
2327.18 92
2327.29 88
2327.40 88
2327.51 92
2327.62 98
2327.73 105
2327.84 113
2327.95 122
2328.06 130
2328.17 137
2328.28 143
2328.39 148
2328.50 150
2328.61 150
2328.72 146
2328.83 140
2328.95 133
2329.06 124
2329.17 114
2329.28 104
2329.39 93
2329.50 81
2329.61 69
2329.72 56
2329.83 45
2329.94 35
2330.05 29
2330.16 26
2330.27 28
2330.38 33
2330.49 40
2330.60 48
2330.71 54
2330.82 58
2330.93 59
2331.04 59
2331.16 57
2331.27 55
2331.38 56
2331.49 58
2331.60 61
2331.71 64
2331.82 64
2331.93 63
2332.04 60
2332.15 57
2332.26 56
2332.37 60
2332.48 70
2332.59 87
2332.70 108
2332.81 131
2332.92 153
2333.04 171
2333.15 183
2333.26 189
2333.37 190
2333.48 189
2333.59 188
2333.70 188
2333.81 192
2333.92 198
2334.03 207
2334.14 218
2334.25 230
2334.36 242
2334.47 254
2334.58 264
2334.69 272
2334.80 278
2334.92 282
2335.03 284
2335.14 286
2335.25 290
2335.36 296
2335.47 303
2335.58 312
2335.69 319
2335.80 324
2335.91 325
2336.02 321
2336.13 314
2336.24 306
2336.35 298
2336.46 293
2336.58 291
2336.69 291
2336.80 293
2336.91 293
2337.02 290
2337.13 284
2337.24 273
2337.35 259
2337.46 243
2337.57 227
2337.68 213
2337.79 202
2337.90 196
2338.01 194
2338.12 195
2338.24 200
2338.35 206
2338.46 211
2338.57 216
2338.68 218
2338.79 217
2338.90 214
2339.01 209
2339.12 203
2339.23 197
2339.34 191
2339.45 187
2339.56 184
2339.68 181
2339.79 179
2339.90 178
2340.01 176
2340.12 175
2340.23 174
2340.34 172
2340.45 169
2340.56 164
2340.67 158
2340.78 151
2340.89 143
2341.00 135
2341.12 129
2341.23 125
2341.34 124
2341.45 125
2341.56 128
2341.67 131
2341.78 135
2341.89 138
2342.00 140
2342.11 141
2342.22 140
2342.33 137
2342.44 132
2342.56 124
2342.67 114
2342.78 102
2342.89 89
2343.00 75
2343.11 62
2343.22 50
2343.33 40
2343.44 32
2343.55 26
2343.66 22
2343.77 19
2343.89 17
2344.00 16
2344.11 15
2344.22 16
2344.33 18
2344.44 24
2344.55 33
2344.66 45
2344.77 60
2344.88 75
2344.99 89
2345.10 98
2345.22 103
2345.33 101
2345.44 95
2345.55 85
2345.66 73
2345.77 62
2345.88 54
2345.99 48
2346.10 46
2346.21 46
2346.32 48
2346.44 51
2346.55 55
2346.66 61
2346.77 70
2346.88 81
2346.99 94
2347.10 106
2347.21 116
2347.32 121
2347.43 120
2347.54 111
2347.66 97
2347.77 79
2347.88 60
2347.99 43
2348.10 29
2348.21 19
2348.32 12
2348.43 8
2348.54 4
2348.65 0
2348.77 0
2348.88 0
2348.99 0
2349.10 0
2349.21 0
2349.32 0
2349.43 0
2349.54 8
2349.65 27
2349.76 47
2349.87 65
2349.99 80
2350.10 89
2350.21 93
2350.32 93
2350.43 90
2350.54 86
2350.65 84
2350.76 84
2350.87 87
2350.98 91
2351.10 96
2351.21 100
2351.32 102
2351.43 103
2351.54 104
2351.65 104
2351.76 107
2351.87 111
2351.98 118
2352.10 126
2352.21 135
2352.32 142
2352.43 146
2352.54 148
2352.65 147
2352.76 143
2352.87 138
2352.98 133
2353.09 127
2353.21 122
2353.32 116
2353.43 110
2353.54 104
2353.65 99
2353.76 96
2353.87 96
2353.98 97
2354.09 100
2354.21 104
2354.32 107
2354.43 108
2354.54 108
2354.65 107
2354.76 105
2354.87 104
2354.98 105
2355.09 106
2355.21 108
2355.32 110
2355.43 112
2355.54 113
2355.65 113
2355.76 113
2355.87 113
2355.98 115
2356.09 119
2356.21 124
2356.32 131
2356.43 138
2356.54 144
2356.65 149
2356.76 150
2356.87 149
2356.98 147
2357.09 144
2357.21 143
2357.32 144
2357.43 148
2357.54 153
2357.65 158
2357.76 162
2357.87 164
2357.98 163
2358.10 160
2358.21 156
2358.32 151
2358.43 145
2358.54 140
2358.65 133
2358.76 125
2358.87 115
2358.98 105
2359.10 95
2359.21 86
2359.32 79
2359.43 75
2359.54 75
2359.65 76
2359.76 80
2359.87 85
2359.99 92
2360.10 100
2360.21 109
2360.32 119
2360.43 129
2360.54 140
2360.65 149
2360.76 156
2360.88 163
2360.99 168
2361.10 171
2361.21 173
2361.32 174
2361.43 173
2361.54 171
2361.65 168
2361.77 165
2361.88 162
2361.99 160
2362.10 158
2362.21 157
2362.32 155
2362.43 152
2362.54 147
2362.66 142
2362.77 138
2362.88 136
2362.99 138
2363.10 144
2363.21 155
2363.32 168
2363.43 181
2363.55 191
2363.66 197
2363.77 197
2363.88 193
2363.99 187
2364.10 179
2364.21 172
2364.33 166
2364.44 162
2364.55 159
2364.66 156
2364.77 153
2364.88 150
2364.99 146
2365.10 142
2365.22 138
2365.33 135
2365.44 135
2365.55 137
2365.66 142
2365.77 152
2365.88 165
2366.00 181
2366.11 198
2366.22 214
2366.33 226
2366.44 231
2366.55 229
2366.66 219
2366.78 201
2366.89 178
2367.00 152
2367.11 125
2367.22 99
2367.33 76
2367.44 59
2367.56 49
2367.67 46
2367.78 49
2367.89 56
2368.00 67
2368.11 79
2368.22 89
2368.34 98
2368.45 104
2368.56 107
2368.67 108
2368.78 107
2368.89 105
2369.00 102
2369.12 98
2369.23 94
2369.34 88
2369.45 82
2369.56 76
2369.67 70
2369.78 64
2369.90 59
2370.01 55
2370.12 52
2370.23 50
2370.34 50
2370.45 51
2370.56 52
2370.68 53
2370.79 52
2370.90 48
2371.01 41
2371.12 31
2371.23 19
2371.34 8
2371.46 0
2371.57 0
2371.68 0
2371.79 0
2371.90 0
2372.01 0
2372.12 0
2372.24 0
2372.35 0
2372.46 1
2372.57 7
2372.68 15
2372.79 24
2372.91 34
2373.02 43
2373.13 50
2373.24 56
2373.35 60
2373.46 62
2373.57 63
2373.69 63
2373.80 63
2373.91 63
2374.02 65
2374.13 67
2374.24 71
2374.36 74
2374.47 75
2374.58 74
2374.69 70
2374.80 64
2374.91 58
2375.03 53
2375.14 51
2375.25 54
2375.36 61
2375.47 70
2375.58 78
2375.69 85
2375.81 88
2375.92 86
2376.03 80
2376.14 71
2376.25 60
2376.36 49
2376.48 40
2376.59 35
2376.70 35
2376.81 38
2376.92 45
2377.03 54
2377.15 63
2377.26 71
2377.37 79
2377.48 85
2377.59 90
2377.70 95
2377.82 98
2377.93 99
2378.04 97
2378.15 92
2378.26 85
2378.37 76
2378.49 68
2378.60 63
2378.71 62
2378.82 65
2378.93 71
2379.04 77
2379.16 82
2379.27 85
2379.38 86
2379.49 84
2379.60 83
2379.71 82
2379.83 85
2379.94 90
2380.05 95
2380.16 101
2380.27 104
2380.38 105
2380.50 102
2380.61 97
2380.72 91
2380.83 84
2380.94 79
2381.05 74
2381.17 70
2381.28 66
2381.39 64
2381.50 62
2381.61 63
2381.72 66
2381.84 72
2381.95 80
2382.06 89
2382.17 96
2382.28 101
2382.40 102
2382.51 101
2382.62 97
2382.73 91
2382.84 87
2382.95 84
2383.07 82
2383.18 81
2383.29 81
2383.40 81
2383.51 81
2383.62 80
2383.74 77
2383.85 73
2383.96 67
2384.07 61
2384.18 55
2384.30 50
2384.41 46
2384.52 43
2384.63 41
2384.74 38
2384.85 34
2384.97 29
2385.08 25
2385.19 21
2385.30 19
2385.41 21
2385.53 25
2385.64 31
2385.75 37
2385.86 42
2385.97 44
2386.08 45
2386.20 44
2386.31 42
2386.42 42
2386.53 43
2386.64 47
2386.76 52
2386.87 57
2386.98 64
2387.09 69
2387.20 75
2387.31 79
2387.43 82
2387.54 84
2387.65 83
2387.76 80
2387.87 75
2387.99 70
2388.10 65
2388.21 63
2388.32 63
2388.43 66
2388.55 70
2388.66 73
2388.77 73
2388.88 69
2388.99 62
2389.11 51
2389.22 39
2389.33 29
2389.44 22
2389.55 18
2389.66 18
2389.78 19
2389.89 23
2390.00 26
2390.11 29
2390.22 32
2390.34 35
2390.45 38
2390.56 41
2390.67 43
2390.78 44
2390.90 43
2391.01 39
2391.12 32
2391.23 24
2391.34 14
2391.46 5
2391.57 0
2391.68 0
2391.79 1
2391.90 7
2392.02 14
2392.13 21
2392.24 26
2392.35 28
2392.46 27
2392.58 25
2392.69 22
2392.80 21
2392.91 21
2393.02 23
2393.14 27
2393.25 32
2393.36 39
2393.47 46
2393.58 52
2393.70 57
2393.81 61
2393.92 63
2394.03 62
2394.14 60
2394.26 56
2394.37 50
2394.48 44
2394.59 37
2394.70 30
2394.82 23
2394.93 17
2395.04 13
2395.15 11
2395.26 12
2395.38 14
2395.49 18
2395.60 22
2395.71 26
2395.82 27
2395.94 28
2396.05 28
2396.16 28
2396.27 30
2396.39 34
2396.50 40
2396.61 47
2396.72 54
2396.83 60
2396.95 62
2397.06 61
2397.17 55
2397.28 47
2397.39 38
2397.51 29
2397.62 22
2397.73 18
2397.84 18
2397.95 21
2398.07 27
2398.18 35
2398.29 44
2398.40 54
2398.52 63
2398.63 73
2398.74 81
2398.85 87
2398.96 90
2399.08 88
2399.19 81
2399.30 69
2399.41 53
2399.52 35
2399.64 16
2399.75 0
2399.86 0
2399.97 0
2400.09 0
2400.20 0
2400.31 0
2400.42 0
2400.53 0
2400.65 0
2400.76 4
2400.87 9
2400.98 16
2401.09 25
2401.21 35
2401.32 45
2401.43 53
2401.54 60
2401.66 63
2401.77 64
2401.88 63
2401.99 61
2402.10 57
2402.22 53
2402.33 47
2402.44 40
2402.55 33
2402.67 26
2402.78 20
2402.89 18
2403.00 20
2403.11 26
2403.23 35
2403.34 46
2403.45 59
2403.56 70
2403.68 80
2403.79 87
2403.90 92
2404.01 95
2404.12 97
2404.24 98
2404.35 100
2404.46 103
2404.57 107
2404.69 111
2404.80 113
2404.91 113
2405.02 109
2405.14 101
2405.25 92
2405.36 80
2405.47 70
2405.58 61
2405.70 55
2405.81 52
2405.92 49
2406.03 47
2406.15 43
2406.26 36
2406.37 27
2406.48 16
2406.60 7
2406.71 0
2406.82 0
2406.93 0
2407.04 0
2407.16 4
2407.27 11
2407.38 17
2407.49 21
2407.61 23
2407.72 23
2407.83 23
2407.94 23
2408.06 26
2408.17 33
2408.28 44
2408.39 58
2408.51 75
2408.62 92
2408.73 107
2408.84 119
2408.95 125
2409.07 126
2409.18 123
2409.29 116
2409.40 107
2409.52 99
2409.63 92
2409.74 88
2409.85 86
2409.97 87
2410.08 88
2410.19 90
2410.30 93
2410.42 96
2410.53 99
2410.64 102
2410.75 105
2410.87 108
2410.98 112
2411.09 113
2411.20 113
2411.32 110
2411.43 105
2411.54 99
2411.65 92
2411.76 86
2411.88 83
2411.99 84
2412.10 88
2412.21 95
2412.33 103
2412.44 112
2412.55 118
2412.66 123
2412.78 125
2412.89 127
2413.00 128
2413.11 130
2413.23 132
2413.34 134
2413.45 135
2413.56 134
2413.68 130
2413.79 126
2413.90 120
2414.01 115
2414.13 110
2414.24 107
2414.35 106
2414.46 104
2414.58 101
2414.69 96
2414.80 89
2414.91 81
2415.03 73
2415.14 68
2415.25 66
2415.36 68
2415.48 74
2415.59 84
2415.70 95
2415.81 107
2415.93 117
2416.04 126
2416.15 131
2416.26 134
2416.38 133
2416.49 127
2416.60 118
2416.71 107
2416.83 93
2416.94 79
2417.05 65
2417.17 55
2417.28 47
2417.39 43
2417.50 42
2417.62 44
2417.73 48
2417.84 53
2417.95 57
2418.07 60
2418.18 60
2418.29 58
2418.40 55
2418.52 52
2418.63 52
2418.74 55
2418.85 65
2418.97 79
2419.08 98
2419.19 120
2419.30 140
2419.42 157
2419.53 169
2419.64 176
2419.75 178
2419.87 177
2419.98 175
2420.09 172
2420.21 170
2420.32 169
2420.43 168
2420.54 165
2420.66 160
2420.77 151
2420.88 139
2420.99 124
2421.11 110
2421.22 98
2421.33 89
2421.44 86
2421.56 87
2421.67 91
2421.78 97
2421.90 101
2422.01 103
2422.12 100
2422.23 94
2422.35 87
2422.46 79
2422.57 75
2422.68 74
2422.80 78
2422.91 85
2423.02 93
2423.13 101
2423.25 105
2423.36 107
2423.47 106
2423.59 103
2423.70 100
2423.81 97
2423.92 97
2424.04 98
2424.15 102
2424.26 108
2424.37 115
2424.49 122
2424.60 130
2424.71 137
2424.83 142
2424.94 145
2425.05 144
2425.16 140
2425.28 134
2425.39 125
2425.50 117
2425.62 110
2425.73 106
2425.84 105
2425.95 107
2426.07 110
2426.18 111
2426.29 109
2426.40 103
2426.52 93
2426.63 82
2426.74 72
2426.86 65
2426.97 63
2427.08 66
2427.19 71
2427.31 77
2427.42 82
2427.53 82
2427.65 78
2427.76 70
2427.87 60
2427.98 50
2428.10 41
2428.21 35
2428.32 33
2428.44 34
2428.55 39
2428.66 46
2428.77 53
2428.89 58
2429.00 62
2429.11 62
2429.22 60
2429.34 54
2429.45 46
2429.56 36
2429.68 25
2429.79 13
2429.90 0
2430.01 0
2430.13 0
2430.24 0
2430.35 0
2430.47 0
2430.58 0
2430.69 0
2430.81 0
2430.92 10
2431.03 19
2431.14 28
2431.26 36
2431.37 45
2431.48 54
2431.60 65
2431.71 78
2431.82 92
2431.93 108
2432.05 124
2432.16 138
2432.27 151
2432.39 162
2432.50 169
2432.61 172
2432.72 172
2432.84 169
2432.95 163
2433.06 157
2433.18 151
2433.29 146
2433.40 143
2433.52 143
2433.63 145
2433.74 148
2433.85 151
2433.97 153
2434.08 152
2434.19 148
2434.31 140
2434.42 131
2434.53 121
2434.64 112
2434.76 105
2434.87 100
2434.98 97
2435.10 95
2435.21 95
2435.32 96
2435.44 98
2435.55 101
2435.66 105
2435.77 112
2435.89 120
2436.00 128
2436.11 136
2436.23 143
2436.34 148
2436.45 151
2436.57 153
2436.68 152
2436.79 151
2436.90 149
2437.02 146
2437.13 143
2437.24 141
2437.36 139
2437.47 139
2437.58 140
2437.70 141
2437.81 142
2437.92 142
2438.04 139
2438.15 133
2438.26 124
2438.37 115
2438.49 108
2438.60 103
2438.71 101
2438.83 101
2438.94 103
2439.05 105
2439.17 107
2439.28 106
2439.39 104
2439.51 101
2439.62 99
2439.73 97
2439.84 97
2439.96 98
2440.07 101
2440.18 105
2440.30 110
2440.41 115
2440.52 120
2440.64 125
2440.75 129
2440.86 132
2440.98 134
2441.09 135
2441.20 135
2441.31 135
2441.43 135
2441.54 135
2441.65 134
2441.77 133
2441.88 132
2441.99 131
2442.11 129
2442.22 128
2442.33 127
2442.45 126
2442.56 125
2442.67 123
2442.79 119
2442.90 115
2443.01 111
2443.13 106
2443.24 101
2443.35 97
2443.46 94
2443.58 92
2443.69 90
2443.80 89
2443.92 87
2444.03 86
2444.14 85
2444.26 85
2444.37 85
2444.48 85
2444.60 87
2444.71 89
2444.82 93
2444.94 97
2445.05 104
2445.16 112
2445.28 121
2445.39 130
2445.50 138
2445.62 143
2445.73 144
2445.84 140
2445.96 130
2446.07 115
2446.18 97
2446.30 79
2446.41 62
2446.52 49
2446.63 41
2446.75 36
2446.86 36
2446.97 39
2447.09 44
2447.20 51
2447.31 60
2447.43 72
2447.54 86
2447.65 100
2447.77 113
2447.88 122
2447.99 125
2448.11 123
2448.22 114
2448.33 102
2448.45 89
2448.56 77
2448.67 66
2448.79 58
2448.90 51
2449.01 45
2449.13 39
2449.24 31
2449.35 22
2449.47 12
2449.58 2
2449.69 0
2449.81 0
2449.92 0
2450.03 0
2450.15 0
2450.26 0
2450.37 0
2450.49 0
2450.60 9
2450.71 19
2450.83 30
2450.94 40
2451.05 50
2451.17 60
2451.28 71
2451.39 82
2451.51 92
2451.62 101
2451.73 108
2451.85 112
2451.96 114
2452.07 113
2452.19 109
2452.30 102
2452.41 93
2452.53 84
2452.64 74
2452.75 66
2452.87 60
2452.98 58
2453.09 60
2453.21 64
2453.32 71
2453.43 78
2453.55 83
2453.66 85
2453.77 84
2453.89 80
2454.00 74
2454.12 71
2454.23 71
2454.34 76
2454.46 86
2454.57 100
2454.68 116
2454.80 129
2454.91 139
2455.02 143
2455.14 142
2455.25 137
2455.36 131
2455.48 124
2455.59 119
2455.70 115
2455.82 114
2455.93 114
2456.04 115
2456.16 115
2456.27 115
2456.38 113
2456.50 109
2456.61 103
2456.72 95
2456.84 87
2456.95 80
2457.07 75
2457.18 73
2457.29 74
2457.41 79
2457.52 87
2457.63 97
2457.75 108
2457.86 120
2457.97 132
2458.09 144
2458.20 156
2458.31 167
2458.43 176
2458.54 184
2458.65 188
2458.77 189
2458.88 186
2459.00 181
2459.11 175
2459.22 168
2459.34 162
2459.45 158
2459.56 155
2459.68 153
2459.79 152
2459.90 149
2460.02 144
2460.13 137
2460.24 127
2460.36 115
2460.47 101
2460.58 86
2460.70 72
2460.81 58
2460.93 45
2461.04 33
2461.15 22
2461.27 13
2461.38 6
2461.49 1
2461.61 0
2461.72 1
2461.83 5
2461.95 13
2462.06 22
2462.18 33
2462.29 42
2462.40 49
2462.52 52
2462.63 50
2462.74 42
2462.86 30
2462.97 17
2463.08 4
2463.20 0
2463.31 0
2463.43 0
2463.54 0
2463.65 6
2463.77 17
2463.88 27
2463.99 36
2464.11 42
2464.22 46
2464.33 48
2464.45 48
2464.56 48
2464.68 47
2464.79 46
2464.90 43
2465.02 39
2465.13 33
2465.24 26
2465.36 18
2465.47 12
2465.58 8
2465.70 6
2465.81 7
2465.93 12
2466.04 18
2466.15 25
2466.27 33
2466.38 42
2466.49 51
2466.61 60
2466.72 70
2466.84 78
2466.95 85
2467.06 89
2467.18 89
2467.29 88
2467.40 86
2467.52 86
2467.63 89
2467.75 97
2467.86 109
2467.97 125
2468.09 143
2468.20 158
2468.31 170
2468.43 177
2468.54 179
2468.66 176
2468.77 169
2468.88 161
2469.00 152
2469.11 144
2469.22 136
2469.34 129
2469.45 125
2469.57 122
2469.68 121
2469.79 121
2469.91 121
2470.02 121
2470.13 118
2470.25 112
2470.36 104
2470.48 94
2470.59 83
2470.70 73
2470.82 65
2470.93 60
2471.04 56
2471.16 54
2471.27 53
2471.39 52
2471.50 52
2471.61 54
2471.73 57
2471.84 62
2471.96 69
2472.07 77
2472.18 87
2472.30 96
2472.41 104
2472.52 109
2472.64 111
2472.75 108
2472.87 101
2472.98 90
2473.09 77
2473.21 63
2473.32 50
2473.44 38
2473.55 30
2473.66 26
2473.78 27
2473.89 31
2474.01 38
2474.12 45
2474.23 52
2474.35 57
2474.46 57
2474.57 52
2474.69 43
2474.80 30
2474.92 15
2475.03 0
2475.14 0
2475.26 0
2475.37 0
2475.49 0
2475.60 0
2475.71 0
2475.83 0
2475.94 2
2476.06 20
2476.17 37
2476.28 52
2476.40 66
2476.51 76
2476.63 84
2476.74 88
2476.85 90
2476.97 89
2477.08 86
2477.19 82
2477.31 77
2477.42 71
2477.54 65
2477.65 60
2477.76 58
2477.88 58
2477.99 61
2478.11 65
2478.22 71
2478.33 76
2478.45 79
2478.56 78
2478.68 74
2478.79 68
2478.90 60
2479.02 53
2479.13 47
2479.25 43
2479.36 42
2479.47 43
2479.59 46
2479.70 51
2479.82 55
2479.93 60
2480.04 66
2480.16 72
2480.27 79
2480.39 87
2480.50 97
2480.61 108
2480.73 120
2480.84 132
2480.96 143
2481.07 151
2481.19 157
2481.30 159
2481.41 159
2481.53 156
2481.64 152
2481.76 147
2481.87 142
2481.98 138
2482.10 133
2482.21 128
2482.33 122
2482.44 115
2482.55 105
2482.67 94
2482.78 81
2482.90 69
2483.01 57
2483.12 47
2483.24 39
2483.35 34
2483.47 32
2483.58 31
2483.69 33
2483.81 36
2483.92 41
2484.04 48
2484.15 57
2484.27 68
2484.38 80
2484.49 94
2484.61 108
2484.72 122
2484.84 135
2484.95 146
2485.06 156
2485.18 164
2485.29 171
2485.41 177
2485.52 182
2485.64 186
2485.75 188
2485.86 187
2485.98 183
2486.09 174
2486.21 161
2486.32 145
2486.43 128
2486.55 112
2486.66 101
2486.78 95
2486.89 98
2487.01 109
2487.12 126
2487.23 147
2487.35 167
2487.46 185
2487.58 198
2487.69 205
2487.80 205
2487.92 200
2488.03 193
2488.15 186
2488.26 179
2488.38 173
2488.49 169
2488.60 166
2488.72 163
2488.83 160
2488.95 156
2489.06 150
2489.18 144
2489.29 138
2489.40 132
2489.52 128
2489.63 126
2489.75 125
2489.86 123
2489.97 121
2490.09 115
2490.20 108
2490.32 100
2490.43 92
2490.55 87
2490.66 86
2490.77 90
2490.89 96
2491.00 104
2491.12 109
2491.23 111
2491.35 108
2491.46 102
2491.57 95
2491.69 89
2491.80 88
2491.92 92
2492.03 101
2492.15 115
2492.26 130
2492.37 144
2492.49 155
2492.60 162
2492.72 164
2492.83 162
2492.95 157
2493.06 150
2493.17 140
2493.29 130
2493.40 119
2493.52 108
2493.63 98
2493.75 88
2493.86 80
2493.98 74
2494.09 71
2494.20 71
2494.32 75
2494.43 81
2494.55 91
2494.66 103
2494.78 116
2494.89 130
2495.00 143
2495.12 154
2495.23 162
2495.35 166
2495.46 166
2495.58 162
2495.69 155
2495.81 146
2495.92 136
2496.03 127
2496.15 120
2496.26 114
2496.38 111
2496.49 108
2496.61 106
2496.72 103
2496.83 97
2496.95 89
2497.06 78
2497.18 66
2497.29 55
2497.41 45
2497.52 37
2497.64 34
2497.75 33
2497.86 37
2497.98 44
2498.09 54
2498.21 69
2498.32 86
2498.44 105
2498.55 124
2498.67 141
2498.78 154
2498.89 161
2499.01 162
2499.12 158
2499.24 149
2499.35 137
2499.47 124
2499.58 111
2499.70 100
2499.81 89
2499.92 82
2500.04 77
2500.15 75
2500.27 77
2500.38 82
2500.50 90
2500.61 98
2500.73 106
2500.84 112
2500.96 117
2501.07 120
2501.18 123
2501.30 125
2501.41 127
2501.53 129
2501.64 131
2501.76 132
2501.87 131
2501.99 129
2502.10 125
2502.21 121
2502.33 116
2502.44 111
2502.56 107
2502.67 104
2502.79 103
2502.90 103
2503.02 102
2503.13 102
2503.25 101
2503.36 99
2503.48 96
2503.59 91
2503.70 86
2503.82 81
2503.93 76
2504.05 72
2504.16 69
2504.28 68
2504.39 68
2504.51 72
2504.62 78
2504.74 87
2504.85 98
2504.96 109
2505.08 119
2505.19 127
2505.31 132
2505.42 133
2505.54 131
2505.65 127
2505.77 121
2505.88 114
2506.00 107
2506.11 101
2506.23 96
2506.34 92
2506.45 89
2506.57 88
2506.68 88
2506.80 90
2506.91 94
2507.03 100
2507.14 108
2507.26 119
2507.37 130
2507.49 141
2507.60 150
2507.72 155
2507.83 155
2507.94 151
2508.06 142
2508.17 130
2508.29 119
2508.40 108
2508.52 100
2508.63 94
2508.75 91
2508.86 89
2508.98 89
2509.09 88
2509.21 87
2509.32 86
2509.44 85
2509.55 84
2509.67 83
2509.78 82
2509.89 82
2510.01 82
2510.12 84
2510.24 88
2510.35 94
2510.47 101
2510.58 109
2510.70 115
2510.81 120
2510.93 124
2511.04 125
2511.16 125
2511.27 126
2511.39 126
2511.50 127
2511.62 128
2511.73 127
2511.85 125
2511.96 121
2512.07 114
2512.19 107
2512.30 100
2512.42 93
2512.53 88
2512.65 85
2512.76 85
2512.88 87
2512.99 92
2513.11 98
2513.22 105
2513.34 113
2513.45 119
2513.57 124
2513.68 127
2513.80 128
2513.91 127
2514.03 127
2514.14 128
2514.26 129
2514.37 132
2514.49 136
2514.60 140
2514.71 143
2514.83 144
2514.94 144
2515.06 141
2515.17 137
2515.29 132
2515.40 127
2515.52 122
2515.63 117
2515.75 113
2515.86 110
2515.98 106
2516.09 103
2516.21 100
2516.32 98
2516.44 96
2516.55 96
2516.67 97
2516.78 96
2516.90 95
2517.01 91
2517.13 83
2517.24 73
2517.36 61
2517.47 49
2517.59 40
2517.70 34
2517.82 35
2517.93 41
2518.05 53
2518.16 69
2518.28 86
2518.39 101
2518.51 113
2518.62 120
2518.74 121
2518.85 118
2518.96 110
2519.08 100
2519.19 90
2519.31 78
2519.42 66
2519.54 54
2519.65 42
2519.77 30
2519.88 19
2520.00 9
2520.11 2
2520.23 0
2520.34 0
2520.46 0
2520.57 0
2520.69 0
2520.80 0
2520.92 0
2521.03 0
2521.15 0
2521.26 4
2521.38 10
2521.49 16
2521.61 19
2521.72 19
2521.84 16
2521.95 10
2522.07 1
2522.18 0
2522.30 0
2522.41 0
2522.53 0
2522.64 0
2522.76 0
2522.87 12
2522.99 26
2523.10 41
2523.22 55
2523.33 66
2523.45 75
2523.56 79
2523.68 78
2523.79 75
2523.91 69
2524.02 64
2524.14 60
2524.25 59
2524.37 60
2524.48 62
2524.60 65
2524.71 65
2524.83 63
2524.94 58
2525.06 50
2525.17 40
2525.29 31
2525.40 24
2525.52 19
2525.63 18
2525.75 20
2525.86 26
2525.98 34
2526.09 43
2526.21 52
2526.33 59
2526.44 65
2526.56 68
2526.67 70
2526.79 72
2526.90 75
2527.02 80
2527.13 87
2527.25 95
2527.36 104
2527.48 111
2527.59 115
2527.71 116
2527.82 113
2527.94 105
2528.05 96
2528.17 84
2528.28 73
2528.40 61
2528.51 50
2528.63 40
2528.74 32
2528.86 24
2528.97 18
2529.09 13
2529.20 10
2529.32 9
2529.43 10
2529.55 13
2529.66 18
2529.78 22
2529.89 25
2530.01 24
2530.12 20
2530.24 12
2530.35 2
2530.47 0
2530.59 0
2530.70 0
2530.82 0
2530.93 0
2531.05 0
2531.16 0
2531.28 11
2531.39 26
2531.51 39
2531.62 49
2531.74 56
2531.85 60
2531.97 63
2532.08 65
2532.20 67
2532.31 69
2532.43 70
2532.54 70
2532.66 68
2532.77 65
2532.89 60
2533.00 56
2533.12 54
2533.23 55
2533.35 59
2533.47 68
2533.58 80
2533.70 94
2533.81 108
2533.93 120
2534.04 130
2534.16 138
2534.27 147
2534.39 155
2534.50 164
2534.62 174
2534.73 183
2534.85 190
2534.96 194
2535.08 193
2535.19 187
2535.31 177
2535.43 163
2535.54 148
2535.66 133
2535.77 119
2535.89 107
2536.00 96
2536.12 87
2536.23 80
2536.35 74
2536.46 69
2536.58 65
2536.69 63
2536.81 64
2536.92 68
2537.04 74
2537.15 80
2537.27 86
2537.39 89
2537.50 90
2537.62 87
2537.73 82
2537.85 76
2537.96 70
2538.08 68
2538.19 68
2538.31 74
2538.42 83
2538.54 97
2538.65 113
2538.77 131
2538.88 147
2539.00 160
2539.12 168
2539.23 169
2539.35 163
2539.46 152
2539.58 138
2539.69 123
2539.81 109
2539.92 100
2540.04 95
2540.15 95
2540.27 98
2540.39 103
2540.50 109
2540.62 114
2540.73 117
2540.85 117
2540.96 116
2541.08 114
2541.19 111
2541.31 109
2541.42 108
2541.54 109
2541.65 111
2541.77 114
2541.89 118
2542.00 123
2542.12 128
2542.23 133
2542.35 137
2542.46 142
2542.58 145
2542.69 146
2542.81 146
2542.92 143
2543.04 137
2543.16 129
2543.27 118
2543.39 106
2543.50 93
2543.62 80
2543.73 70
2543.85 62
2543.96 57
2544.08 55
2544.19 54
2544.31 52
2544.43 49
2544.54 43
2544.66 35
2544.77 26
2544.89 17
2545.00 12
2545.12 12
2545.23 16
2545.35 25
2545.47 36
2545.58 46
2545.70 53
2545.81 56
2545.93 54
2546.04 49
2546.16 42
2546.27 35
2546.39 31
2546.51 30
2546.62 30
2546.74 33
2546.85 35
2546.97 38
2547.08 40
2547.20 42
2547.31 45
2547.43 50
2547.55 58
2547.66 68
2547.78 79
2547.89 91
2548.01 101
2548.12 108
2548.24 112
2548.35 113
2548.47 112
2548.59 110
2548.70 107
2548.82 105
2548.93 103
2549.05 101
2549.16 98
2549.28 94
2549.39 90
2549.51 84
2549.63 79
2549.74 74
2549.86 70
2549.97 65
2550.09 61
2550.20 55
2550.32 47
2550.44 39
2550.55 29
2550.67 21
2550.78 15
2550.90 10
2551.01 7
2551.13 5
2551.24 3
2551.36 1
2551.48 0
2551.59 0
2551.71 0
2551.82 0
2551.94 0
2552.05 0
2552.17 0
2552.29 0
2552.40 7
2552.52 17
2552.63 31
2552.75 47
2552.86 65
2552.98 83
2553.10 100
2553.21 114
2553.33 123
2553.44 125
2553.56 122
2553.67 114
2553.79 103
2553.91 92
2554.02 83
2554.14 79
2554.25 79
2554.37 83
2554.48 90
2554.60 98
2554.72 104
2554.83 107
2554.95 106
2555.06 102
2555.18 96
2555.29 88
2555.41 81
2555.53 74
2555.64 67
2555.76 62
2555.87 58
2555.99 56
2556.10 56
2556.22 57
2556.34 61
2556.45 66
2556.57 71
2556.68 76
2556.80 81
2556.91 84
2557.03 86
2557.15 86
2557.26 86
2557.38 85
2557.49 85
2557.61 86
2557.73 89
2557.84 93
2557.96 98
2558.07 102
2558.19 104
2558.30 104
2558.42 102
2558.54 98
2558.65 95
2558.77 93
2558.88 94
2559.00 95
2559.12 98
2559.23 101
2559.35 103
2559.46 104
2559.58 105
2559.69 105
2559.81 105
2559.93 106
2560.04 107
2560.16 108
2560.27 108
2560.39 108
2560.51 108
2560.62 108
2560.74 109
2560.85 111
2560.97 113
2561.08 112
2561.20 109
2561.32 102
2561.43 92
2561.55 79
2561.66 67
2561.78 55
2561.90 46
2562.01 42
2562.13 42
2562.24 45
2562.36 52
2562.48 61
2562.59 71
2562.71 81
2562.82 89
2562.94 95
2563.06 99
2563.17 99
2563.29 97
2563.40 92
2563.52 85
2563.63 76
2563.75 67
2563.87 56
2563.98 46
2564.10 36
2564.21 28
2564.33 21
2564.45 16
2564.56 13
2564.68 13
2564.79 14
2564.91 18
2565.03 22
2565.14 27
2565.26 32
2565.37 37
2565.49 41
2565.61 45
2565.72 49
2565.84 53
2565.95 58
2566.07 61
2566.19 63
2566.30 62
2566.42 57
2566.53 49
2566.65 40
2566.77 31
2566.88 24
2567.00 20
2567.11 18
2567.23 18
2567.35 17
2567.46 16
2567.58 14
2567.69 12
2567.81 11
2567.93 12
2568.04 16
2568.16 23
2568.27 31
2568.39 40
2568.51 47
2568.62 51
2568.74 53
2568.85 52
2568.97 50
2569.09 49
2569.20 51
2569.32 55
2569.43 64
2569.55 75
2569.67 87
2569.78 99
2569.90 108
2570.02 114
2570.13 115
2570.25 113
2570.36 109
2570.48 103
2570.60 97
2570.71 92
2570.83 90
2570.94 89
2571.06 89
2571.18 90
2571.29 91
2571.41 91
2571.52 90
2571.64 90
2571.76 91
2571.87 94
2571.99 99
2572.10 105
2572.22 113
2572.34 121
2572.45 128
2572.57 133
2572.69 136
2572.80 139
2572.92 142
2573.03 146
2573.15 152
2573.27 159
2573.38 167
2573.50 174
2573.61 179
2573.73 182
2573.85 182
2573.96 180
2574.08 180
2574.20 181
2574.31 184
2574.43 189
2574.54 194
2574.66 197
2574.78 197
2574.89 192
2575.01 183
2575.12 171
2575.24 158
2575.36 147
2575.47 141
2575.59 139
2575.71 143
2575.82 151
2575.94 162
2576.05 174
2576.17 184
2576.29 191
2576.40 194
2576.52 192
2576.64 187
2576.75 180
2576.87 171
2576.98 161
2577.10 151
2577.22 140
2577.33 129
2577.45 118
2577.57 109
2577.68 102
2577.80 98
2577.91 96
2578.03 96
2578.15 95
2578.26 91
2578.38 83
2578.50 70
2578.61 54
2578.73 35
2578.84 18
2578.96 4
2579.08 0
2579.19 0
2579.31 0
2579.43 3
2579.54 11
2579.66 19
2579.77 24
2579.89 27
2580.01 26
2580.12 22
2580.24 15
2580.36 6
2580.47 0
2580.59 0
2580.71 0
2580.82 0
2580.94 0
2581.05 0
2581.17 0
2581.29 0
2581.40 7
2581.52 18
2581.64 27
2581.75 34
2581.87 40
2581.98 45
2582.10 51
2582.22 58
2582.33 67
2582.45 76
2582.57 84
2582.68 90
2582.80 93
2582.92 92
2583.03 89
2583.15 86
2583.26 84
2583.38 85
2583.50 88
2583.61 92
2583.73 96
2583.85 97
2583.96 93
2584.08 85
2584.20 73
2584.31 61
2584.43 51
2584.55 45
2584.66 45
2584.78 51
2584.89 62
2585.01 76
2585.13 90
2585.24 104
2585.36 116
2585.48 124
2585.59 129
2585.71 129
2585.83 125
2585.94 118
2586.06 108
2586.18 96
2586.29 84
2586.41 73
2586.52 66
2586.64 63
2586.76 64
2586.87 70
2586.99 81
2587.11 94
2587.22 109
2587.34 124
2587.46 137
2587.57 148
2587.69 154
2587.81 155
2587.92 151
2588.04 143
2588.16 131
2588.27 117
2588.39 102
2588.50 87
2588.62 73
2588.74 58
2588.85 45
2588.97 32
2589.09 20
2589.20 9
2589.32 1
2589.44 0
2589.55 0
2589.67 2
2589.79 11
2589.90 23
2590.02 37
2590.14 52
2590.25 66
2590.37 79
2590.49 90
2590.60 101
2590.72 109
2590.84 117
2590.95 122
2591.07 126
2591.18 127
2591.30 126
2591.42 122
2591.53 118
2591.65 113
2591.77 110
2591.88 108
2592.00 107
2592.12 108
2592.23 111
2592.35 113
2592.47 116
2592.58 117
2592.70 118
2592.82 117
2592.93 116
2593.05 113
2593.17 110
2593.28 106
2593.40 101
2593.52 96
2593.63 92
2593.75 87
2593.87 84
2593.98 82
2594.10 82
2594.22 84
2594.33 87
2594.45 91
2594.57 94
2594.68 95
2594.80 95
2594.92 92
2595.03 88
2595.15 83
2595.27 79
2595.38 76
2595.50 75
2595.62 78
2595.73 82
2595.85 88
2595.97 96
2596.08 104
2596.20 111
2596.32 118
2596.43 123
2596.55 126
2596.67 126
2596.78 123
2596.90 116
2597.02 106
2597.13 94
2597.25 80
2597.37 66
2597.48 52
2597.60 39
2597.72 28
2597.83 19
2597.95 15
2598.07 14
2598.18 17
2598.30 24
2598.42 33
2598.53 44
2598.65 53
2598.77 62
2598.88 70
2599.00 76
2599.12 82
2599.23 89
2599.35 96
2599.47 102
2599.58 106
2599.70 107
2599.82 103
2599.93 96
2600.05 86
2600.17 78
2600.28 71
2600.40 69
2600.52 70
2600.63 74
2600.75 78
2600.87 80
2600.98 77
2601.10 70
2601.22 60
2601.33 48
2601.45 38
2601.57 32
2601.69 33
2601.80 39
2601.92 51
2602.04 66
2602.15 82
2602.27 99
2602.39 114
2602.50 127
2602.62 137
2602.74 146
2602.85 152
2602.97 157
2603.09 160
2603.20 162
2603.32 162
2603.44 160
2603.55 157
2603.67 152
2603.79 146
2603.90 141
2604.02 136
2604.14 132
2604.26 131
2604.37 133
2604.49 138
2604.61 144
2604.72 149
2604.84 151
2604.96 150
2605.07 143
2605.19 131
2605.31 115
2605.42 97
2605.54 80
2605.66 67
2605.77 59
2605.89 56
2606.01 59
2606.13 65
2606.24 73
2606.36 80
2606.48 86
2606.59 88
2606.71 89
2606.83 86
2606.94 82
2607.06 77
2607.18 72
2607.29 68
2607.41 65
2607.53 62
2607.65 59
2607.76 56
2607.88 50
2608.00 43
2608.11 35
2608.23 27
2608.35 20
2608.46 16
2608.58 14
2608.70 14
2608.81 17
2608.93 22
2609.05 26
2609.17 28
2609.28 29
2609.40 29
2609.52 27
2609.63 24
2609.75 22
2609.87 20
2609.98 19
2610.10 19
2610.22 20
2610.34 20
2610.45 19
2610.57 18
2610.69 18
2610.80 19
2610.92 21
2611.04 25
2611.15 32
2611.27 40
2611.39 50
2611.51 61
2611.62 72
2611.74 82
2611.86 92
2611.97 100
2612.09 107
2612.21 113
2612.32 117
2612.44 119
2612.56 118
2612.68 114
2612.79 108
2612.91 99
2613.03 88
2613.14 77
2613.26 67
2613.38 59
2613.49 52
2613.61 47
2613.73 42
2613.85 37
2613.96 31
2614.08 24
2614.20 16
2614.31 8
2614.43 2
2614.55 0
2614.67 0
2614.78 1
2614.90 6
2615.02 13
2615.13 21
2615.25 28
2615.37 32
2615.49 34
2615.60 31
2615.72 24
2615.84 15
2615.95 4
2616.07 0
2616.19 0
2616.30 0
2616.42 0
2616.54 0
2616.66 0
2616.77 0
2616.89 0
2617.01 0
2617.12 7
2617.24 15
2617.36 26
2617.48 37
2617.59 48
2617.71 57
2617.83 63
2617.94 66
2618.06 64
2618.18 56
2618.30 45
2618.41 29
2618.53 13
2618.65 0
2618.77 0
2618.88 0
2619.00 0
2619.12 0
2619.23 0
2619.35 0
2619.47 15
2619.59 31
2619.70 46
2619.82 59
2619.94 72
2620.05 84
2620.17 98
2620.29 112
2620.41 128
2620.52 145
2620.64 161
2620.76 176
2620.87 187
2620.99 195
2621.11 198
2621.23 196
2621.34 190
2621.46 181
2621.58 169
2621.70 157
2621.81 144
2621.93 132
2622.05 120
2622.16 108
2622.28 96
2622.40 83
2622.52 69
2622.63 57
2622.75 47
2622.87 41
2622.99 42
2623.10 48
2623.22 61
2623.34 77
2623.45 95
2623.57 112
2623.69 125
2623.81 132
2623.92 132
2624.04 127
2624.16 119
2624.28 108
2624.39 97
2624.51 87
2624.63 78
2624.74 67
2624.86 56
2624.98 42
2625.10 26
2625.21 9
2625.33 0
2625.45 0
2625.57 0
2625.68 0
2625.80 0
2625.92 0
2626.03 0
2626.15 0
2626.27 8
2626.39 21
2626.50 32
2626.62 39
2626.74 41
2626.86 39
2626.97 35
2627.09 30
2627.21 25
2627.33 22
2627.44 21
2627.56 22
2627.68 26
2627.80 32
2627.91 40
2628.03 51
2628.15 64
2628.26 77
2628.38 90
2628.50 102
2628.62 111
2628.73 116
2628.85 116
2628.97 111
2629.09 101
2629.20 86
2629.32 67
2629.44 44
2629.56 20
2629.67 0
2629.79 0
2629.91 0
2630.03 0
2630.14 0
2630.26 22
2630.38 49
2630.50 76
2630.61 97
2630.73 109
2630.85 110
2630.97 102
2631.08 87
2631.20 69
2631.32 51
2631.44 36
2631.55 28
2631.67 26
2631.79 32
2631.91 43
2632.02 59
2632.14 76
2632.26 94
2632.38 109
2632.49 120
2632.61 126
2632.73 126
2632.84 122
2632.96 114
2633.08 105
2633.20 95
2633.31 85
2633.43 77
2633.55 72
2633.67 68
2633.78 66
2633.90 66
2634.02 67
2634.14 69
2634.26 71
2634.37 73
2634.49 74
2634.61 73
2634.73 72
2634.84 69
2634.96 66
2635.08 62
2635.20 59
2635.31 56
2635.43 52
2635.55 49
2635.67 44
2635.78 40
2635.90 35
2636.02 32
2636.14 30
2636.25 33
2636.37 39
2636.49 49
2636.61 63
2636.72 80
2636.84 97
2636.96 114
2637.08 127
2637.19 136
2637.31 140
2637.43 138
2637.55 130
2637.66 118
2637.78 104
2637.90 90
2638.02 78
2638.13 69
2638.25 65
2638.37 66
2638.49 71
2638.61 80
2638.72 91
2638.84 103
2638.96 115
2639.08 126
2639.19 136
2639.31 143
2639.43 147
2639.55 148
2639.66 146
2639.78 142
2639.90 135
2640.02 126
2640.13 117
2640.25 108
2640.37 98
2640.49 89
2640.61 80
2640.72 71
2640.84 64
2640.96 58
2641.08 53
2641.19 50
2641.31 48
2641.43 47
2641.55 48
2641.66 49
2641.78 51
2641.90 55
2642.02 60
2642.13 69
2642.25 79
2642.37 89
2642.49 100
2642.61 108
2642.72 114
2642.84 116
2642.96 115
2643.08 111
2643.19 107
2643.31 104
2643.43 103
2643.55 105
2643.67 109
2643.78 115
2643.90 120
2644.02 124
2644.14 125
2644.25 124
2644.37 119
2644.49 111
2644.61 100
2644.72 87
2644.84 73
2644.96 59
2645.08 46
2645.20 37
2645.31 32
2645.43 31
2645.55 34
2645.67 38
2645.78 42
2645.90 44
2646.02 42
2646.14 38
2646.26 32
2646.37 25
2646.49 19
2646.61 16
2646.73 14
2646.84 14
2646.96 14
2647.08 13
2647.20 11
2647.32 9
2647.43 7
2647.55 5
2647.67 4
2647.79 5
2647.91 6
2648.02 7
2648.14 7
2648.26 6
2648.38 6
2648.49 6
2648.61 8
2648.73 12
2648.85 18
2648.97 25
2649.08 29
2649.20 30
2649.32 27
2649.44 19
2649.56 8
2649.67 0
2649.79 0
2649.91 0
2650.03 0
2650.14 0
2650.26 0
2650.38 0
2650.50 2
2650.62 9
2650.73 15
2650.85 19
2650.97 22
2651.09 25
2651.21 29
2651.32 35
2651.44 42
2651.56 51
2651.68 60
2651.79 67
2651.91 71
2652.03 72
2652.15 71
2652.27 67
2652.38 62
2652.50 56
2652.62 50
2652.74 45
2652.86 41
2652.97 38
2653.09 36
2653.21 34
2653.33 32
2653.45 28
2653.56 23
2653.68 17
2653.80 10
2653.92 4
2654.04 0
2654.15 0
2654.27 0
2654.39 0
2654.51 4
2654.63 11
2654.74 18
2654.86 24
2654.98 29
2655.10 31
2655.22 32
2655.33 30
2655.45 27
2655.57 23
2655.69 19
2655.81 14
2655.92 8
2656.04 2
2656.16 0
2656.28 0
2656.40 0
2656.51 0
2656.63 0
2656.75 0
2656.87 0
2656.99 0
2657.10 10
2657.22 22
2657.34 34
2657.46 46
2657.58 56
2657.69 64
2657.81 69
2657.93 71
2658.05 72
2658.17 72
2658.28 71
2658.40 69
2658.52 68
2658.64 66
2658.76 64
2658.87 61
2658.99 57
2659.11 52
2659.23 46
2659.35 40
2659.46 33
2659.58 29
2659.70 27
2659.82 28
2659.94 31
2660.06 37
2660.17 44
2660.29 51
2660.41 57
2660.53 61
2660.65 62
2660.76 62
2660.88 63
2661.00 65
2661.12 71
2661.24 78
2661.35 88
2661.47 97
2661.59 104
2661.71 108
2661.83 109
2661.95 110
2662.06 113
2662.18 120
2662.30 133
2662.42 152
2662.54 175
2662.65 199
2662.77 221
2662.89 238
2663.01 248
2663.13 252
2663.24 250
2663.36 244
2663.48 233
2663.60 222
2663.72 209
2663.84 197
2663.95 187
2664.07 181
2664.19 179
2664.31 180
2664.43 184
2664.54 187
2664.66 188
2664.78 184
2664.90 175
2665.02 162
2665.14 146
2665.25 129
2665.37 114
2665.49 102
2665.61 95
2665.73 93
2665.85 95
2665.96 102
2666.08 112
2666.20 122
2666.32 133
2666.44 142
2666.55 148
2666.67 152
2666.79 155
2666.91 159
2667.03 164
2667.15 172
2667.26 182
2667.38 192
2667.50 201
2667.62 206
2667.74 206
2667.86 202
2667.97 194
2668.09 185
2668.21 174
2668.33 165
2668.45 157
2668.57 150
2668.68 144
2668.80 139
2668.92 133
2669.04 129
2669.16 125
2669.27 122
2669.39 122
2669.51 123
2669.63 124
2669.75 124
2669.87 122
2669.98 118
2670.10 111
2670.22 102
2670.34 92
2670.46 83
2670.58 75
2670.69 70
2670.81 67
2670.93 67
2671.05 66
2671.17 66
2671.29 65
2671.40 62
2671.52 59
2671.64 56
2671.76 53
2671.88 51
2672.00 49
2672.11 48
2672.23 48
2672.35 47
2672.47 45
2672.59 43
2672.71 39
2672.83 34
2672.94 28
2673.06 23
2673.18 17
2673.30 13
2673.42 11
2673.54 11
2673.65 12
2673.77 14
2673.89 16
2674.01 18
2674.13 18
2674.25 16
2674.36 13
2674.48 9
2674.60 5
2674.72 2
2674.84 0
2674.96 1
2675.07 3
2675.19 5
2675.31 8
2675.43 8
2675.55 6
2675.67 2
2675.79 0
2675.90 0
2676.02 0
2676.14 0
2676.26 0
2676.38 5
2676.50 17
2676.61 31
2676.73 45
2676.85 59
2676.97 72
2677.09 85
2677.21 98
2677.33 111
2677.44 122
2677.56 132
2677.68 138
2677.80 139
2677.92 135
2678.04 127
2678.15 114
2678.27 100
2678.39 85
2678.51 70
2678.63 58
2678.75 48
2678.87 41
2678.98 38
2679.10 37
2679.22 40
2679.34 43
2679.46 47
2679.58 51
2679.70 55
2679.81 59
2679.93 64
2680.05 69
2680.17 76
2680.29 84
2680.41 92
2680.53 97
2680.64 101
2680.76 103
2680.88 103
2681.00 102
2681.12 102
2681.24 104
2681.36 107
2681.47 112
2681.59 118
2681.71 124
2681.83 130
2681.95 134
2682.07 138
2682.19 140
2682.30 140
2682.42 138
2682.54 134
2682.66 128
2682.78 121
2682.90 113
2683.02 105
2683.13 97
2683.25 89
2683.37 83
2683.49 78
2683.61 76
2683.73 77
2683.85 82
2683.96 90
2684.08 99
2684.20 108
2684.32 115
2684.44 119
2684.56 119
2684.68 116
2684.80 110
2684.91 104
2685.03 99
2685.15 96
2685.27 95
2685.39 96
2685.51 98
2685.63 99
2685.74 99
2685.86 96
2685.98 91
2686.10 83
2686.22 74
2686.34 64
2686.46 56
2686.57 49
2686.69 44
2686.81 41
2686.93 40
2687.05 40
2687.17 42
2687.29 44
2687.41 47
2687.52 50
2687.64 53
2687.76 56
2687.88 58
2688.00 59
2688.12 60
2688.24 60
2688.36 60
2688.47 58
2688.59 58
2688.71 57
2688.83 58
2688.95 61
2689.07 65
2689.19 71
2689.31 78
2689.42 86
2689.54 95
2689.66 103
2689.78 110
2689.90 116
2690.02 121
2690.14 124
2690.26 127
2690.37 130
2690.49 133
2690.61 138
2690.73 144
2690.85 152
2690.97 160
2691.09 167
2691.21 172
2691.32 174
2691.44 174
2691.56 170
2691.68 165
2691.80 159
2691.92 154
2692.04 149
2692.16 145
2692.27 142
2692.39 139
2692.51 136
2692.63 133
2692.75 130
2692.87 125
2692.99 120
2693.11 114
2693.23 108
2693.34 101
2693.46 95
2693.58 90
2693.70 87
2693.82 86
2693.94 86
2694.06 87
2694.18 88
2694.30 87
2694.41 84
2694.53 79
2694.65 72
2694.77 64
2694.89 55
2695.01 48
2695.13 41
2695.25 36
2695.36 33
2695.48 31
2695.60 32
2695.72 34
2695.84 40
2695.96 47
2696.08 56
2696.20 65
2696.32 75
2696.43 84
2696.55 92
2696.67 98
2696.79 103
2696.91 105
2697.03 105
2697.15 104
2697.27 102
2697.39 100
2697.51 97
2697.62 95
2697.74 93
2697.86 92
2697.98 92
2698.10 93
2698.22 95
2698.34 97
2698.46 101
2698.58 105
2698.69 110
2698.81 115
2698.93 119
2699.05 123
2699.17 124
2699.29 124
2699.41 121
2699.53 115
2699.65 109
2699.77 102
2699.88 95
2700.00 89
2700.12 85
2700.24 82
2700.36 80
2700.48 77
2700.60 75
2700.72 73
2700.84 71
2700.96 70
2701.07 70
2701.19 73
2701.31 77
2701.43 84
2701.55 90
2701.67 96
2701.79 101
2701.91 106
2702.03 109
2702.15 112
2702.26 115
2702.38 119
2702.50 123
2702.62 125
2702.74 126
2702.86 123
2702.98 117
2703.10 109
2703.22 99
2703.34 89
2703.45 81
2703.57 76
2703.69 74
2703.81 76
2703.93 80
2704.05 85
2704.17 90
2704.29 93
2704.41 93
2704.53 90
2704.65 85
2704.76 79
2704.88 73
2705.00 69
2705.12 67
2705.24 67
2705.36 68
2705.48 69
2705.60 69
2705.72 68
2705.84 65
2705.96 61
2706.07 56
2706.19 52
2706.31 47
2706.43 44
2706.55 41
2706.67 40
2706.79 41
2706.91 43
2707.03 48
2707.15 54
2707.27 60
2707.39 66
2707.50 70
2707.62 71
2707.74 71
2707.86 68
2707.98 65
2708.10 62
2708.22 59
2708.34 58
2708.46 58
2708.58 61
2708.70 66
2708.82 72
2708.93 80
2709.05 88
2709.17 95
2709.29 102
2709.41 106
2709.53 110
2709.65 112
2709.77 114
2709.89 116
2710.01 119
2710.13 122
2710.25 125
2710.36 127
2710.48 127
2710.60 127
2710.72 126
2710.84 127
2710.96 128
2711.08 132
2711.20 135
2711.32 137
2711.44 137
2711.56 133
2711.68 126
2711.80 116
2711.91 106
2712.03 97
2712.15 92
2712.27 91
2712.39 92
2712.51 96
2712.63 100
2712.75 104
2712.87 107
2712.99 108
2713.11 109
2713.23 110
2713.35 112
2713.46 114
2713.58 117
2713.70 121
2713.82 125
2713.94 128
2714.06 131
2714.18 132
2714.30 133
2714.42 134
2714.54 135
2714.66 138
2714.78 144
2714.90 151
2715.02 160
2715.14 170
2715.25 178
2715.37 185
2715.49 188
2715.61 186
2715.73 180
2715.85 170
2715.97 157
2716.09 143
2716.21 130
2716.33 118
2716.45 109
2716.57 102
2716.69 96
2716.81 91
2716.93 85
2717.04 80
2717.16 76
2717.28 73
2717.40 73
2717.52 74
2717.64 78
2717.76 82
2717.88 86
2718.00 88
2718.12 88
2718.24 87
2718.36 83
2718.48 78
2718.60 71
2718.72 64
2718.84 55
2718.95 46
2719.07 35
2719.19 22
2719.31 9
2719.43 0
2719.55 0
2719.67 0
2719.79 0
2719.91 0
2720.03 0
2720.15 0
2720.27 0
2720.39 4
2720.51 15
2720.63 24
2720.75 31
2720.87 35
2720.98 36
2721.10 37
2721.22 36
2721.34 36
2721.46 36
2721.58 37
2721.70 40
2721.82 43
2721.94 46
2722.06 49
2722.18 53
2722.30 56
2722.42 59
2722.54 63
2722.66 66
2722.78 70
2722.90 74
2723.02 78
2723.14 83
2723.25 88
2723.37 94
2723.49 100
2723.61 106
2723.73 111
2723.85 114
2723.97 113
2724.09 109
2724.21 103
2724.33 95
2724.45 87
2724.57 79
2724.69 72
2724.81 66
2724.93 60
2725.05 54
2725.17 47
2725.29 40
2725.41 34
2725.53 31
2725.65 30
2725.76 34
2725.88 40
2726.00 48
2726.12 56
2726.24 62
2726.36 66
2726.48 69
2726.60 71
2726.72 73
2726.84 75
2726.96 77
2727.08 78
2727.20 78
2727.32 76
2727.44 74
2727.56 72
2727.68 73
2727.80 78
2727.92 86
2728.04 97
2728.16 110
2728.28 121
2728.40 129
2728.51 133
2728.63 132
2728.75 128
2728.87 123
2728.99 118
2729.11 115
2729.23 113
2729.35 112
2729.47 113
2729.59 114
2729.71 115
2729.83 116
2729.95 117
2730.07 119
2730.19 122
2730.31 125
2730.43 130
2730.55 134
2730.67 137
2730.79 138
2730.91 136
2731.03 132
2731.15 126
2731.27 119
2731.39 113
2731.51 109
2731.63 109
2731.75 112
2731.86 118
2731.98 126
2732.10 134
2732.22 140
2732.34 144
2732.46 146
2732.58 146
2732.70 145
2732.82 145
2732.94 145
2733.06 147
2733.18 150
2733.30 153
2733.42 157
2733.54 160
2733.66 163
2733.78 165
2733.90 166
2734.02 165
2734.14 162
2734.26 156
2734.38 149
2734.50 140
2734.62 132
2734.74 125
2734.86 122
2734.98 121
2735.10 122
2735.22 123
2735.34 122
2735.46 118
2735.58 111
2735.70 102
2735.82 90
2735.94 79
2736.06 69
2736.18 63
2736.30 59
2736.41 59
2736.53 60
2736.65 63
2736.77 66
2736.89 69
2737.01 71
2737.13 72
2737.25 73
2737.37 73
2737.49 74
2737.61 77
2737.73 82
2737.85 90
2737.97 100
2738.09 112
2738.21 125
2738.33 137
2738.45 148
2738.57 156
2738.69 161
2738.81 164
2738.93 164
2739.05 162
2739.17 158
2739.29 154
2739.41 150
2739.53 145
2739.65 141
2739.77 137
2739.89 133
2740.01 130
2740.13 129
2740.25 127
2740.37 125
2740.49 122
2740.61 117
2740.73 108
2740.85 97
2740.97 83
2741.09 69
2741.21 54
2741.33 41
2741.45 30
2741.57 21
2741.69 15
2741.81 10
2741.93 6
2742.05 3
2742.17 1
2742.29 0
2742.41 0
2742.53 1
2742.65 2
2742.77 2
2742.89 1
2743.01 0
2743.13 0
2743.25 0
2743.37 0
2743.49 0
2743.61 2
2743.73 12
2743.85 27
2743.97 46
2744.09 65
2744.21 84
2744.33 99
2744.45 110
2744.57 116
2744.69 118
2744.81 116
2744.93 113
2745.05 109
2745.17 104
2745.29 99
2745.41 93
2745.53 85
2745.65 77
2745.77 69
2745.89 62
2746.01 57
2746.13 53
2746.25 49
2746.37 47
2746.49 45
2746.61 44
2746.73 44
2746.85 45
2746.97 49
2747.09 55
2747.21 62
2747.33 68
2747.45 72
2747.57 73
2747.69 72
2747.81 68
2747.93 63
2748.05 58
2748.17 56
2748.29 58
2748.41 63
2748.53 72
2748.65 84
2748.77 97
2748.89 110
2749.01 121
2749.13 129
2749.25 133
2749.37 133
2749.49 130
2749.61 124
2749.73 116
2749.85 106
2749.97 97
2750.09 88
2750.21 80
2750.33 73
2750.45 68
2750.57 65
2750.69 63
2750.81 62
2750.93 61
2751.05 59
2751.17 54
2751.29 47
2751.41 36
2751.53 23
2751.65 10
2751.77 0
2751.89 0
2752.01 0
2752.13 0
2752.25 0
2752.37 0
2752.49 0
2752.61 0
2752.73 3
2752.85 5
2752.97 7
2753.09 12
2753.21 20
2753.33 32
2753.45 47
2753.57 64
2753.69 81
2753.81 94
2753.93 103
2754.05 107
2754.17 106
2754.29 101
2754.41 94
2754.53 88
2754.65 84
2754.77 83
2754.89 82
2755.01 81
2755.13 77
2755.25 69
2755.37 55
2755.49 38
2755.61 18
2755.73 1
2755.85 0
2755.97 0
2756.09 0
2756.21 0
2756.33 0
2756.46 6
2756.58 14
2756.70 19
2756.82 23
2756.94 27
2757.06 31
2757.18 36
2757.30 43
2757.42 50
2757.54 58
2757.66 66
2757.78 75
2757.90 86
2758.02 98
2758.14 110
2758.26 122
2758.38 134
2758.50 143
2758.62 150
2758.74 154
2758.86 155
2758.98 156
2759.10 155
2759.22 154
2759.34 153
2759.46 151
2759.58 147
2759.70 142
2759.82 134
2759.94 125
2760.06 114
2760.18 102
2760.30 91
2760.42 82
2760.54 73
2760.66 67
2760.78 63
2760.91 60
2761.03 58
2761.15 55
2761.27 53
2761.39 50
2761.51 46
2761.63 42
2761.75 38
2761.87 36
2761.99 34
2762.11 35
2762.23 38
2762.35 44
2762.47 50
2762.59 58
2762.71 65
2762.83 71
2762.95 74
2763.07 76
2763.19 75
2763.31 74
2763.43 72
2763.55 72
2763.67 72
2763.79 75
2763.91 79
2764.03 84
2764.15 87
2764.28 88
2764.40 86
2764.52 80
2764.64 71
2764.76 62
2764.88 54
2765.00 49
2765.12 48
2765.24 52
2765.36 60
2765.48 70
2765.60 81
2765.72 94
2765.84 107
2765.96 121
2766.08 135
2766.20 148
2766.32 160
2766.44 167
2766.56 170
2766.68 168
2766.80 159
2766.92 148
2767.04 134
2767.17 121
2767.29 112
2767.41 108
2767.53 109
2767.65 114
2767.77 121
2767.89 128
2768.01 133
2768.13 134
2768.25 132
2768.37 126
2768.49 118
2768.61 109
2768.73 101
2768.85 94
2768.97 88
2769.09 84
2769.21 82
2769.33 81
2769.45 81
2769.57 82
2769.70 86
2769.82 91
2769.94 97
2770.06 104
2770.18 110
2770.30 114
2770.42 116
2770.54 115
2770.66 113
2770.78 110
2770.90 108
2771.02 108
2771.14 109
2771.26 113
2771.38 118
2771.50 123
2771.62 129
2771.74 135
2771.87 141
2771.99 146
2772.11 150
2772.23 153
2772.35 154
2772.47 153
2772.59 151
2772.71 147
2772.83 141
2772.95 136
2773.07 131
2773.19 127
2773.31 123
2773.43 120
2773.55 118
2773.67 117
2773.79 117
2773.91 117
2774.04 117
2774.16 118
2774.28 119
2774.40 118
2774.52 117
2774.64 115
2774.76 111
2774.88 106
2775.00 101
2775.12 96
2775.24 90
2775.36 85
2775.48 78
2775.60 72
2775.72 65
2775.84 58
2775.97 51
2776.09 45
2776.21 41
2776.33 39
2776.45 40
2776.57 43
2776.69 48
2776.81 54
2776.93 62
2777.05 69
2777.17 76
2777.29 82
2777.41 87
2777.53 92
2777.65 95
2777.78 100
2777.90 106
2778.02 114
2778.14 124
2778.26 136
2778.38 147
2778.50 158
2778.62 165
2778.74 168
2778.86 167
2778.98 161
2779.10 152
2779.22 141
2779.34 130
2779.47 120
2779.59 112
2779.71 106
2779.83 102
2779.95 99
2780.07 96
2780.19 94
2780.31 92
2780.43 90
2780.55 86
2780.67 81
2780.79 74
2780.91 66
2781.04 57
2781.16 48
2781.28 40
2781.40 34
2781.52 31
2781.64 30
2781.76 32
2781.88 36
2782.00 41
2782.12 49
2782.24 59
2782.36 70
2782.48 82
2782.61 94
2782.73 104
2782.85 111
2782.97 115
2783.09 113
2783.21 107
2783.33 99
2783.45 90
2783.57 81
2783.69 76
2783.81 73
2783.93 74
2784.05 78
2784.18 85
2784.30 94
2784.42 106
2784.54 119
2784.66 133
2784.78 148
2784.90 161
2785.02 172
2785.14 179
2785.26 183
2785.38 183
2785.50 180
2785.63 175
2785.75 169
2785.87 162
2785.99 154
2786.11 145
2786.23 135
2786.35 123
2786.47 110
2786.59 98
2786.71 88
2786.83 81
2786.96 79
2787.08 82
2787.20 89
2787.32 98
2787.44 109
2787.56 117
2787.68 121
2787.80 119
2787.92 113
2788.04 103
2788.16 89
2788.29 75
2788.41 59
2788.53 46
2788.65 34
2788.77 26
2788.89 21
2789.01 20
2789.13 23
2789.25 28
2789.37 35
2789.49 42
2789.62 49
2789.74 54
2789.86 59
2789.98 62
2790.10 67
2790.22 73
2790.34 80
2790.46 89
2790.58 100
2790.70 110
2790.82 119
2790.95 125
2791.07 129
2791.19 130
2791.31 130
2791.43 130
2791.55 130
2791.67 131
2791.79 134
2791.91 139
2792.03 143
2792.16 146
2792.28 146
2792.40 143
2792.52 137
2792.64 128
2792.76 117
2792.88 107
2793.00 100
2793.12 96
2793.24 96
2793.37 99
2793.49 104
2793.61 110
2793.73 115
2793.85 116
2793.97 115
2794.09 113
2794.21 109
2794.33 107
2794.46 107
2794.58 110
2794.70 114
2794.82 120
2794.94 124
2795.06 126
2795.18 125
2795.30 122
2795.42 118
2795.54 115
2795.67 114
2795.79 115
2795.91 117
2796.03 118
2796.15 118
2796.27 114
2796.39 107
2796.51 96
2796.63 84
2796.76 71
2796.88 60
2797.00 51
2797.12 45
2797.24 41
2797.36 38
2797.48 35
2797.60 33
2797.72 30
2797.85 27
2797.97 26
2798.09 25
2798.21 27
2798.33 31
2798.45 36
2798.57 42
2798.69 48
2798.81 54
2798.94 59
2799.06 63
2799.18 64
2799.30 63
2799.42 58
2799.54 49
2799.66 38
2799.78 24
2799.91 10
2800.03 0
2800.15 0
2800.27 0
2800.39 0
2800.51 0
2800.63 0
2800.75 0
2800.87 0
2801.00 0
2801.12 16
2801.24 33
2801.36 49
2801.48 63
2801.60 74
2801.72 81
2801.84 84
2801.97 85
2802.09 86
2802.21 88
2802.33 92
2802.45 98
2802.57 104
2802.69 111
2802.81 114
2802.94 113
2803.06 108
2803.18 99
2803.30 88
2803.42 77
2803.54 68
2803.66 62
2803.78 60
2803.91 59
2804.03 60
2804.15 60
2804.27 59
2804.39 57
2804.51 56
2804.63 57
2804.75 60
2804.88 66
2805.00 73
2805.12 80
2805.24 84
2805.36 83
2805.48 77
2805.60 66
2805.72 51
2805.85 36
2805.97 22
2806.09 14
2806.21 10
2806.33 12
2806.45 18
2806.57 26
2806.69 35
2806.82 42
2806.94 48
2807.06 52
2807.18 55
2807.30 58
2807.42 61
2807.54 66
2807.67 71
2807.79 78
2807.91 84
2808.03 89
2808.15 91
2808.27 91
2808.39 88
2808.51 83
2808.64 78
2808.76 73
2808.88 69
2809.00 66
2809.12 65
2809.24 64
2809.36 62
2809.49 60
2809.61 58
2809.73 57
2809.85 58
2809.97 62
2810.09 69
2810.21 78
2810.34 87
2810.46 94
2810.58 98
2810.70 99
2810.82 95
2810.94 88
2811.06 80
2811.18 70
2811.31 62
2811.43 55
2811.55 50
2811.67 46
2811.79 45
2811.91 46
2812.03 47
2812.16 48
2812.28 50
2812.40 52
2812.52 53
2812.64 55
2812.76 57
2812.88 60
2813.01 64
2813.13 67
2813.25 69
2813.37 69
2813.49 68
2813.61 65
2813.74 61
2813.86 58
2813.98 56
2814.10 56
2814.22 59
2814.34 65
2814.46 73
2814.59 83
2814.71 93
2814.83 101
2814.95 107
2815.07 110
2815.19 109
2815.31 105
2815.44 99
2815.56 93
2815.68 87
2815.80 85
2815.92 86
2816.04 91
2816.17 98
2816.29 106
2816.41 114
2816.53 120
2816.65 123
2816.77 123
2816.89 121
2817.02 117
2817.14 112
2817.26 106
2817.38 99
2817.50 92
2817.62 85
2817.74 78
2817.87 71
2817.99 65
2818.11 59
2818.23 55
2818.35 54
2818.47 55
2818.60 58
2818.72 62
2818.84 67
2818.96 73
2819.08 76
2819.20 78
2819.33 78
2819.45 74
2819.57 69
2819.69 63
2819.81 56
2819.93 50
2820.05 45
2820.18 43
2820.30 44
2820.42 48
2820.54 54
2820.66 63
2820.78 73
2820.91 82
2821.03 90
2821.15 96
2821.27 100
2821.39 101
2821.51 100
2821.64 96
2821.76 92
2821.88 86
2822.00 78
2822.12 70
2822.24 62
2822.37 54
2822.49 48
2822.61 45
2822.73 45
2822.85 48
2822.97 55
2823.10 63
2823.22 70
2823.34 76
2823.46 81
2823.58 83
2823.70 83
2823.83 83
2823.95 83
2824.07 84
2824.19 86
2824.31 88
2824.43 90
2824.56 90
2824.68 90
2824.80 88
2824.92 85
2825.04 82
2825.16 81
2825.29 81
2825.41 83
2825.53 86
2825.65 90
2825.77 96
2825.89 101
2826.02 107
2826.14 113
2826.26 119
2826.38 126
2826.50 132
2826.63 137
2826.75 141
2826.87 141
2826.99 139
2827.11 135
2827.23 128
2827.36 121
2827.48 116
2827.60 113
2827.72 112
2827.84 115
2827.96 121
2828.09 128
2828.21 136
2828.33 143
2828.45 148
2828.57 150
2828.70 151
2828.82 149
2828.94 147
2829.06 145
2829.18 145
2829.30 146
2829.43 149
2829.55 152
2829.67 156
2829.79 159
2829.91 160
2830.04 158
2830.16 155
2830.28 150
2830.40 145
2830.52 139
2830.64 133
2830.77 128
2830.89 123
2831.01 118
2831.13 114
2831.25 108
2831.38 102
2831.50 92
2831.62 81
2831.74 67
2831.86 52
2831.98 38
2832.11 24
2832.23 14
2832.35 5
2832.47 0
2832.59 0
2832.72 0
2832.84 0
2832.96 0
2833.08 0
2833.20 0
2833.33 0
2833.45 0
2833.57 3
2833.69 6
2833.81 9
2833.93 11
2834.06 14
2834.18 17
2834.30 21
2834.42 27
2834.54 35
2834.67 43
2834.79 54
2834.91 67
2835.03 81
2835.15 97
2835.28 116
2835.40 136
2835.52 158
2835.64 179
2835.76 199
2835.89 217
2836.01 233
2836.13 247
2836.25 259
2836.37 269
2836.50 279
2836.62 287
2836.74 291
2836.86 292
2836.98 289
2837.11 283
2837.23 275
2837.35 267
2837.47 261
2837.59 258
2837.71 257
2837.84 258
2837.96 260
2838.08 259
2838.20 257
2838.32 253
2838.45 248
2838.57 244
2838.69 241
2838.81 241
2838.93 242
2839.06 245
2839.18 249
2839.30 252
2839.42 255
2839.55 257
2839.67 260
2839.79 264
2839.91 269
2840.03 273
2840.16 276
2840.28 277
2840.40 274
2840.52 268
2840.64 260
2840.77 251
2840.89 244
2841.01 239
2841.13 235
2841.25 232
2841.38 229
2841.50 225
2841.62 217
2841.74 207
2841.86 194
2841.99 179
2842.11 165
2842.23 151
2842.35 138
2842.47 127
2842.60 118
2842.72 112
2842.84 108
2842.96 107
2843.08 108
2843.21 110
2843.33 113
2843.45 115
2843.57 117
2843.70 119
2843.82 120
2843.94 121
2844.06 123
2844.18 126
2844.31 131
2844.43 137
2844.55 143
2844.67 149
2844.79 153
2844.92 155
2845.04 154
2845.16 151
2845.28 147
2845.41 143
2845.53 141
2845.65 140
2845.77 141
2845.89 144
2846.02 147
2846.14 149
2846.26 150
2846.38 150
2846.50 147
2846.63 142
2846.75 137
2846.87 131
2846.99 127
2847.12 124
2847.24 124
2847.36 127
2847.48 134
2847.60 143
2847.73 154
2847.85 167
2847.97 181
2848.09 193
2848.22 203
2848.34 208
2848.46 209
2848.58 204
2848.70 195
2848.83 183
2848.95 170
2849.07 156
2849.19 143
2849.32 131
2849.44 120
2849.56 111
2849.68 103
2849.80 98
2849.93 95
2850.05 97
2850.17 103
2850.29 114
2850.42 127
2850.54 142
2850.66 155
2850.78 167
2850.90 174
2851.03 177
2851.15 176
2851.27 172
2851.39 168
2851.52 164
2851.64 162
2851.76 163
2851.88 166
2852.01 171
2852.13 178
2852.25 186
2852.37 192
2852.49 196
2852.62 197
2852.74 194
2852.86 188
2852.98 180
2853.11 170
2853.23 161
2853.35 154
2853.47 148
2853.60 145
2853.72 144
2853.84 144
2853.96 145
2854.08 147
2854.21 150
2854.33 155
2854.45 163
2854.57 172
2854.70 182
2854.82 192
2854.94 200
2855.06 205
2855.19 206
2855.31 203
2855.43 195
2855.55 184
2855.67 172
2855.80 159
2855.92 148
2856.04 140
2856.16 133
2856.29 128
2856.41 122
2856.53 116
2856.65 109
2856.78 102
2856.90 97
2857.02 94
2857.14 94
2857.27 98
2857.39 105
2857.51 114
2857.63 122
2857.76 128
2857.88 130
2858.00 127
2858.12 120
2858.25 110
2858.37 98
2858.49 86
2858.61 75
2858.73 66
2858.86 61
2858.98 59
2859.10 58
2859.22 59
2859.35 61
2859.47 63
2859.59 66
2859.71 71
2859.84 78
2859.96 89
2860.08 104
2860.20 121
2860.33 140
2860.45 159
2860.57 175
2860.69 187
2860.82 196
2860.94 201
2861.06 204
2861.18 206
2861.31 208
2861.43 210
2861.55 211
2861.67 210
2861.80 206
2861.92 199
2862.04 188
2862.16 174
2862.29 159
2862.41 142
2862.53 127
2862.65 113
2862.78 102
2862.90 93
2863.02 86
2863.14 83
2863.27 82
2863.39 84
2863.51 90
2863.63 100
2863.76 112
2863.88 126
2864.00 139
2864.12 150
2864.25 155
2864.37 154
2864.49 146
2864.61 133
2864.74 118
2864.86 103
2864.98 91
2865.11 85
2865.23 82
2865.35 84
2865.47 87
2865.60 89
2865.72 89
2865.84 84
2865.96 76
2866.09 65
2866.21 54
2866.33 44
2866.45 36
2866.58 30
2866.70 27
2866.82 26
2866.94 27
2867.07 31
2867.19 38
2867.31 47
2867.43 60
2867.56 74
2867.68 90
2867.80 106
2867.93 123
2868.05 138
2868.17 152
2868.29 163
2868.42 172
2868.54 177
2868.66 178
2868.78 174
2868.91 167
2869.03 156
2869.15 143
2869.27 130
2869.40 117
2869.52 103
2869.64 88
2869.76 73
2869.89 56
2870.01 39
2870.13 25
2870.26 16
2870.38 14
2870.50 21
2870.62 35
2870.75 53
2870.87 73
2870.99 89
2871.11 99
2871.24 102
2871.36 97
2871.48 87
2871.61 73
2871.73 59
2871.85 46
2871.97 36
2872.10 30
2872.22 27
2872.34 28
2872.46 31
2872.59 38
2872.71 46
2872.83 57
2872.96 67
2873.08 78
2873.20 88
2873.32 95
2873.45 99
2873.57 100
2873.69 97
2873.81 93
2873.94 87
2874.06 82
2874.18 80
2874.31 83
2874.43 91
2874.55 104
2874.67 121
2874.80 138
2874.92 154
2875.04 167
2875.16 173
2875.29 174
2875.41 168
2875.53 159
2875.66 149
2875.78 138
2875.90 129
2876.02 123
2876.15 121
2876.27 121
2876.39 123
2876.52 128
2876.64 134
2876.76 140
2876.88 146
2877.01 150
2877.13 153
2877.25 153
2877.38 152
2877.50 150
2877.62 148
2877.74 147
2877.87 146
2877.99 146
2878.11 145
2878.24 142
2878.36 138
2878.48 132
2878.60 124
2878.73 114
2878.85 105
2878.97 96
2879.10 87
2879.22 80
2879.34 74
2879.46 71
2879.59 72
2879.71 76
2879.83 83
2879.96 92
2880.08 100
2880.20 106
2880.32 108
2880.45 107
2880.57 103
2880.69 97
2880.82 90
2880.94 84
2881.06 80
2881.18 76
2881.31 72
2881.43 68
2881.55 63
2881.68 58
2881.80 54
2881.92 50
2882.05 48
2882.17 49
2882.29 52
2882.41 55
2882.54 59
2882.66 62
2882.78 62
2882.91 60
2883.03 55
2883.15 49
2883.27 43
2883.40 38
2883.52 36
2883.64 37
2883.77 39
2883.89 42
2884.01 46
2884.14 48
2884.26 49
2884.38 48
2884.50 46
2884.63 44
2884.75 43
2884.87 43
2885.00 46
2885.12 51
2885.24 60
2885.37 70
2885.49 79
2885.61 87
2885.73 92
2885.86 92
2885.98 89
2886.10 83
2886.23 78
2886.35 76
2886.47 78
2886.60 84
2886.72 94
2886.84 104
2886.96 113
2887.09 117
2887.21 117
2887.33 112
2887.46 105
2887.58 97
2887.70 91
2887.83 88
2887.95 89
2888.07 93
2888.20 100
2888.32 109
2888.44 119
2888.56 129
2888.69 138
2888.81 146
2888.93 154
2889.06 160
2889.18 163
2889.30 165
2889.43 164
2889.55 161
2889.67 156
2889.80 150
2889.92 144
2890.04 139
2890.16 134
2890.29 130
2890.41 128
2890.53 126
2890.66 125
2890.78 122
2890.90 119
2891.03 114
2891.15 108
2891.27 101
2891.40 93
2891.52 86
2891.64 80
2891.77 75
2891.89 70
2892.01 65
2892.13 58
2892.26 48
2892.38 37
2892.50 25
2892.63 14
2892.75 6
2892.87 2
2893.00 2
2893.12 7
2893.24 15
2893.37 23
2893.49 32
2893.61 41
2893.74 49
2893.86 58
2893.98 65
2894.11 71
2894.23 75
2894.35 75
2894.47 70
2894.60 61
2894.72 47
2894.84 31
2894.97 15
2895.09 1
2895.21 0
2895.34 0
2895.46 0
2895.58 0
2895.71 0
2895.83 0
2895.95 0
2896.08 0
2896.20 4
2896.32 11
2896.45 19
2896.57 29
2896.69 40
2896.82 50
2896.94 60
2897.06 67
2897.19 72
2897.31 73
2897.43 72
2897.56 70
2897.68 67
2897.80 64
2897.93 63
2898.05 64
2898.17 65
2898.30 67
2898.42 68
2898.54 67
2898.67 64
2898.79 58
2898.91 50
2899.04 40
2899.16 30
2899.28 22
2899.40 16
2899.53 14
2899.65 16
2899.77 21
2899.90 28
2900.02 36
2900.14 42
2900.27 46
2900.39 47
2900.51 46
2900.64 46
2900.76 46
2900.88 48
2901.01 52
2901.13 59
2901.25 68
2901.38 80
2901.50 93
2901.62 107
2901.75 122
2901.87 136
2901.99 148
2902.12 156
2902.24 159
2902.36 156
2902.49 148
2902.61 136
2902.74 122
2902.86 107
2902.98 94
2903.11 83
2903.23 75
2903.35 68
2903.48 63
2903.60 58
2903.72 52
2903.85 44
2903.97 35
2904.09 25
2904.22 14
2904.34 5
2904.46 0
2904.59 0
2904.71 0
2904.83 0
2904.96 0
2905.08 0
2905.20 3
2905.33 10
2905.45 17
2905.57 26
2905.70 36
2905.82 46
2905.94 54
2906.07 62
2906.19 67
2906.31 71
2906.44 73
2906.56 75
2906.68 76
2906.81 77
2906.93 78
2907.05 79
2907.18 81
2907.30 84
2907.43 90
2907.55 99
2907.67 110
2907.80 123
2907.92 134
2908.04 142
2908.17 145
2908.29 143
2908.41 138
2908.54 132
2908.66 127
2908.78 125
2908.91 127
2909.03 133
2909.15 139
2909.28 144
2909.40 146
2909.52 142
2909.65 134
2909.77 121
2909.90 106
2910.02 90
2910.14 74
2910.27 60
2910.39 48
2910.51 40
2910.64 33
2910.76 29
2910.88 27
2911.01 26
2911.13 25
2911.25 25
2911.38 26
2911.50 28
2911.62 32
2911.75 40
2911.87 50
2912.00 63
2912.12 77
2912.24 91
2912.37 103
2912.49 111
2912.61 116
2912.74 116
2912.86 112
2912.98 106
2913.11 99
2913.23 94
2913.36 90
2913.48 89
2913.60 90
2913.73 92
2913.85 95
2913.97 96
2914.10 95
2914.22 92
2914.34 87
2914.47 81
2914.59 74
2914.71 66
2914.84 58
2914.96 49
2915.09 38
2915.21 25
2915.33 10
2915.46 0
2915.58 0
2915.70 0
2915.83 0
2915.95 0
2916.07 0
2916.20 0
2916.32 0
2916.45 10
2916.57 34
2916.69 58
2916.82 82
2916.94 102
2917.06 118
2917.19 129
2917.31 136
2917.44 139
2917.56 138
2917.68 133
2917.81 125
2917.93 114
2918.05 102
2918.18 89
2918.30 78
2918.42 70
2918.55 66
2918.67 68
2918.80 73
2918.92 81
2919.04 90
2919.17 97
2919.29 102
2919.41 104
2919.54 104
2919.66 104
2919.79 102
2919.91 102
2920.03 101
2920.16 99
2920.28 96
2920.40 92
2920.53 87
2920.65 83
2920.78 79
2920.90 78
2921.02 78
2921.15 80
2921.27 83
2921.39 87
2921.52 91
2921.64 96
2921.77 101
2921.89 107
2922.01 115
2922.14 122
2922.26 128
2922.38 131
2922.51 131
2922.63 127
2922.76 120
2922.88 110
2923.00 99
2923.13 89
2923.25 81
2923.38 77
2923.50 77
2923.62 81
2923.75 88
2923.87 97
2923.99 106
2924.12 113
2924.24 118
2924.37 119
2924.49 116
2924.61 109
2924.74 100
2924.86 91
2924.99 83
2925.11 78
2925.23 78
2925.36 81
2925.48 88
2925.60 97
2925.73 106
2925.85 113
2925.98 117
2926.10 118
2926.22 117
2926.35 115
2926.47 114
2926.60 114
2926.72 117
2926.84 120
2926.97 124
2927.09 127
2927.21 127
2927.34 125
2927.46 120
2927.59 113
2927.71 107
2927.83 102
2927.96 98
2928.08 96
2928.21 94
2928.33 92
2928.45 88
2928.58 84
2928.70 78
2928.83 74
2928.95 72
2929.07 75
2929.20 81
2929.32 90
2929.45 102
2929.57 113
2929.69 123
2929.82 131
2929.94 136
2930.07 140
2930.19 144
2930.31 150
2930.44 158
2930.56 169
2930.68 183
2930.81 196
2930.93 209
2931.06 220
2931.18 229
2931.30 234
2931.43 237
2931.55 238
2931.68 237
2931.80 236
2931.92 234
2932.05 232
2932.17 229
2932.30 226
2932.42 224
2932.54 221
2932.67 219
2932.79 216
2932.92 213
2933.04 209
2933.16 205
2933.29 201
2933.41 200
2933.54 202
2933.66 208
2933.79 219
2933.91 233
2934.03 250
2934.16 268
2934.28 286
2934.41 301
2934.53 316
2934.65 329
2934.78 342
2934.90 356
2935.03 372
2935.15 390
2935.27 410
2935.40 430
2935.52 448
2935.65 463
2935.77 473
2935.89 478
2936.02 478
2936.14 475
2936.27 468
2936.39 460
2936.51 453
2936.64 447
2936.76 445
2936.89 447
2937.01 453
2937.13 464
2937.26 477
2937.38 491
2937.51 502
2937.63 507
2937.76 506
2937.88 498
2938.00 485
2938.13 467
2938.25 447
2938.38 427
2938.50 406
2938.62 385
2938.75 363
2938.87 341
2939.00 320
2939.12 299
2939.25 281
2939.37 266
2939.49 254
2939.62 246
2939.74 240
2939.87 235
2939.99 231
2940.11 227
2940.24 222
2940.36 216
2940.49 208
2940.61 200
2940.74 191
2940.86 181
2940.98 172
2941.11 162
2941.23 152
2941.36 142
2941.48 134
2941.60 127
2941.73 121
2941.85 118
2941.98 116
2942.10 116
2942.23 118
2942.35 119
2942.47 121
2942.60 124
2942.72 127
2942.85 129
2942.97 131
2943.10 133
2943.22 132
2943.34 129
2943.47 125
2943.59 119
2943.72 114
2943.84 112
2943.96 112
2944.09 115
2944.21 120
2944.34 126
2944.46 132
2944.59 137
2944.71 141
2944.83 145
2944.96 148
2945.08 153
2945.21 159
2945.33 165
2945.46 171
2945.58 177
2945.70 181
2945.83 183
2945.95 184
2946.08 183
2946.20 182
2946.33 181
2946.45 180
2946.57 180
2946.70 180
2946.82 181
2946.95 180
2947.07 179
2947.20 176
2947.32 172
2947.44 167
2947.57 161
2947.69 154
2947.82 146
2947.94 137
2948.07 127
2948.19 116
2948.32 107
2948.44 98
2948.56 91
2948.69 87
2948.81 83
2948.94 81
2949.06 78
2949.19 74
2949.31 70
2949.43 66
2949.56 62
2949.68 59
2949.81 57
2949.93 57
2950.06 57
2950.18 57
2950.30 57
2950.43 58
2950.55 60
2950.68 62
2950.80 64
2950.93 66
2951.05 68
2951.18 72
2951.30 77
2951.42 85
2951.55 95
2951.67 109
2951.80 124
2951.92 139
2952.05 154
2952.17 167
2952.30 179
2952.42 188
2952.54 194
2952.67 197
2952.79 196
2952.92 192
2953.04 186
2953.17 178
2953.29 169
2953.42 162
2953.54 156
2953.66 152
2953.79 149
2953.91 145
2954.04 140
2954.16 132
2954.29 123
2954.41 114
2954.54 106
2954.66 100
2954.78 98
2954.91 99
2955.03 101
2955.16 103
2955.28 105
2955.41 105
2955.53 104
2955.66 103
2955.78 103
2955.90 106
2956.03 111
2956.15 118
2956.28 127
2956.40 135
2956.53 142
2956.65 147
2956.78 149
2956.90 147
2957.03 143
2957.15 136
2957.27 129
2957.40 122
2957.52 117
2957.65 113
2957.77 111
2957.90 108
2958.02 104
2958.15 98
2958.27 90
2958.40 81
2958.52 71
2958.64 63
2958.77 57
2958.89 54
2959.02 53
2959.14 53
2959.27 52
2959.39 48
2959.52 41
2959.64 31
2959.77 19
2959.89 6
2960.01 0
2960.14 0
2960.26 0
2960.39 0
2960.51 0
2960.64 0
2960.76 0
2960.89 0
2961.01 0
2961.14 0
2961.26 5
2961.39 16
2961.51 31
2961.63 51
2961.76 73
2961.88 94
2962.01 112
2962.13 124
2962.26 131
2962.38 132
2962.51 130
2962.63 125
2962.76 120
2962.88 117
2963.01 116
2963.13 118
2963.26 122
2963.38 128
2963.50 135
2963.63 141
2963.75 145
2963.88 147
2964.00 145
2964.13 141
2964.25 135
2964.38 128
2964.50 121
2964.63 115
2964.75 110
2964.88 106
2965.00 103
2965.13 101
2965.25 100
2965.37 101
2965.50 103
2965.62 105
2965.75 108
2965.87 111
2966.00 113
2966.12 113
2966.25 112
2966.37 110
2966.50 108
2966.62 107
2966.75 108
2966.87 113
2967.00 121
2967.12 131
2967.25 142
2967.37 153
2967.49 162
2967.62 168
2967.74 170
2967.87 169
2967.99 164
2968.12 158
2968.24 151
2968.37 145
2968.49 140
2968.62 137
2968.74 137
2968.87 140
2968.99 144
2969.12 149
2969.24 153
2969.37 157
2969.49 158
2969.62 159
2969.74 158
2969.87 157
2969.99 156
2970.12 155
2970.24 155
2970.36 155
2970.49 154
2970.61 152
2970.74 150
2970.86 149
2970.99 149
2971.11 152
2971.24 157
2971.36 164
2971.49 173
2971.61 180
2971.74 184
2971.86 184
2971.99 178
2972.11 168
2972.24 155
2972.36 142
2972.49 130
2972.61 122
2972.74 118
2972.86 117
2972.99 118
2973.11 120
2973.24 122
2973.36 123
2973.49 121
2973.61 116
2973.74 108
2973.86 98
2973.99 87
2974.11 77
2974.23 67
2974.36 61
2974.48 58
2974.61 61
2974.73 68
2974.86 78
2974.98 90
2975.11 102
2975.23 113
2975.36 121
2975.48 125
2975.61 126
2975.73 123
2975.86 118
2975.98 112
2976.11 105
2976.23 98
2976.36 91
2976.48 84
2976.61 78
2976.73 71
2976.86 64
2976.98 58
2977.11 52
2977.23 47
2977.36 42
2977.48 37
2977.61 32
2977.73 29
2977.86 27
2977.98 29
2978.11 35
2978.23 45
2978.36 59
2978.48 77
2978.61 97
2978.73 118
2978.86 137
2978.98 154
2979.11 169
2979.23 178
2979.36 183
2979.48 182
2979.61 174
2979.73 162
2979.86 144
2979.98 123
2980.11 101
2980.23 81
2980.36 65
2980.48 53
2980.61 47
2980.73 46
2980.86 49
2980.98 54
2981.11 61
2981.23 69
2981.36 78
2981.48 90
2981.61 103
2981.73 120
2981.86 138
2981.98 155
2982.11 168
2982.23 174
2982.36 172
2982.48 162
2982.61 146
2982.73 127
2982.86 107
2982.98 90
2983.11 78
2983.23 69
2983.36 65
2983.48 64
2983.61 64
2983.73 65
2983.86 65
2983.98 66
2984.11 66
2984.23 65
2984.36 64
2984.48 62
2984.61 60
2984.73 58
2984.86 56
2984.99 54
2985.11 53
2985.24 53
2985.36 54
2985.49 56
2985.61 58
2985.74 61
2985.86 64
2985.99 67
2986.11 70
2986.24 73
2986.36 76
2986.49 77
2986.61 77
2986.74 76
2986.86 74
2986.99 70
2987.11 66
2987.24 61
2987.36 55
2987.49 49
2987.61 43
2987.74 38
2987.86 36
2987.99 37
2988.11 43
2988.24 55
2988.36 72
2988.49 92
2988.61 114
2988.74 136
2988.86 154
2988.99 168
2989.12 179
2989.24 186
2989.37 191
2989.49 197
2989.62 204
2989.74 213
2989.87 223
2989.99 231
2990.12 235
2990.24 236
2990.37 231
2990.49 223
2990.62 212
2990.74 200
2990.87 189
2990.99 180
2991.12 174
2991.24 171
2991.37 168
2991.49 164
2991.62 160
2991.75 153
2991.87 144
2992.00 134
2992.12 126
2992.25 120
2992.37 118
2992.50 121
2992.62 127
2992.75 135
2992.87 143
2993.00 150
2993.12 154
2993.25 154
2993.37 151
2993.50 146
2993.62 142
2993.75 137
2993.87 135
2994.00 135
2994.13 138
2994.25 142
2994.38 146
2994.50 150
2994.63 154
2994.75 155
2994.88 155
2995.00 154
2995.13 152
2995.25 150
2995.38 147
2995.50 144
2995.63 140
2995.75 133
2995.88 125
2996.01 113
2996.13 99
2996.26 85
2996.38 70
2996.51 58
2996.63 50
2996.76 48
2996.88 51
2997.01 59
2997.13 68
2997.26 79
2997.38 87
2997.51 91
2997.64 91
2997.76 89
2997.89 88
2998.01 89
2998.14 95
2998.26 107
2998.39 124
2998.51 144
2998.64 163
2998.76 178
2998.89 187
2999.01 190
2999.14 186
2999.27 179
2999.39 171
2999.52 164
2999.64 158
2999.77 156
2999.89 154
3000.02 154
3000.14 153
3000.27 150
3000.39 146
3000.52 141
3000.64 134
3000.77 127
3000.90 118
3001.02 108
3001.15 96
3001.27 81
3001.40 65
3001.52 47
3001.65 29
3001.77 12
3001.90 0
3002.02 0
3002.15 0
3002.28 3
3002.40 21
3002.53 45
3002.65 73
3002.78 101
3002.90 126
3003.03 146
3003.15 161
3003.28 170
3003.41 176
3003.53 179
3003.66 181
3003.78 182
3003.91 183
3004.03 182
3004.16 179
3004.28 173
3004.41 165
3004.53 155
3004.66 144
3004.79 133
3004.91 122
3005.04 111
3005.16 103
3005.29 96
3005.41 91
3005.54 89
3005.66 90
3005.79 92
3005.92 95
3006.04 99
3006.17 101
3006.29 103
3006.42 104
3006.54 106
3006.67 110
3006.79 115
3006.92 123
3007.05 131
3007.17 140
3007.30 147
3007.42 151
3007.55 152
3007.67 149
3007.80 143
3007.92 136
3008.05 128
3008.18 121
3008.30 115
3008.43 111
3008.55 107
3008.68 104
3008.80 102
3008.93 98
3009.06 93
3009.18 87
3009.31 80
3009.43 73
3009.56 67
3009.68 62
3009.81 58
3009.93 56
3010.06 56
3010.19 57
3010.31 58
3010.44 59
3010.56 60
3010.69 62
3010.81 63
3010.94 66
3011.07 70
3011.19 77
3011.32 86
3011.44 95
3011.57 103
3011.69 108
3011.82 109
3011.95 105
3012.07 99
3012.20 91
3012.32 84
3012.45 81
3012.57 80
3012.70 81
3012.83 82
3012.95 82
3013.08 77
3013.20 68
3013.33 55
3013.45 41
3013.58 26
3013.71 13
3013.83 4
3013.96 0
3014.08 0
3014.21 1
3014.33 6
3014.46 13
3014.59 21
3014.71 30
3014.84 39
3014.96 49
3015.09 59
3015.21 69
3015.34 78
3015.47 83
3015.59 85
3015.72 82
3015.84 74
3015.97 62
3016.09 47
3016.22 31
3016.35 17
3016.47 6
3016.60 0
3016.72 0
3016.85 0
3016.97 0
3017.10 0
3017.23 3
3017.35 5
3017.48 7
3017.60 7
3017.73 5
3017.86 2
3017.98 0
3018.11 0
3018.23 0
3018.36 0
3018.48 3
3018.61 11
3018.74 20
3018.86 30
3018.99 40
3019.11 49
3019.24 59
3019.36 69
3019.49 80
3019.62 93
3019.74 106
3019.87 118
3019.99 129
3020.12 136
3020.25 139
3020.37 138
3020.50 133
3020.62 124
3020.75 113
3020.88 100
3021.00 88
3021.13 75
3021.25 64
3021.38 55
3021.50 46
3021.63 39
3021.76 34
3021.88 32
3022.01 32
3022.13 34
3022.26 38
3022.39 43
3022.51 48
3022.64 52
3022.76 56
3022.89 59
3023.02 61
3023.14 64
3023.27 66
3023.39 68
3023.52 68
3023.64 66
3023.77 62
3023.90 56
3024.02 49
3024.15 43
3024.27 37
3024.40 33
3024.53 31
3024.65 30
3024.78 31
3024.90 32
3025.03 34
3025.16 35
3025.28 35
3025.41 34
3025.53 33
3025.66 32
3025.79 33
3025.91 35
3026.04 40
3026.16 46
3026.29 54
3026.42 61
3026.54 65
3026.67 67
3026.79 65
3026.92 61
3027.05 54
3027.17 48
3027.30 42
3027.42 38
3027.55 36
3027.68 37
3027.80 40
3027.93 45
3028.05 53
3028.18 62
3028.31 73
3028.43 84
3028.56 95
3028.68 106
3028.81 116
3028.94 125
3029.06 133
3029.19 139
3029.31 142
3029.44 141
3029.57 136
3029.69 126
3029.82 114
3029.94 100
3030.07 85
3030.20 72
3030.32 62
3030.45 55
3030.57 51
3030.70 50
3030.83 50
3030.95 52
3031.08 54
3031.20 56
3031.33 57
3031.46 58
3031.58 58
3031.71 57
3031.84 56
3031.96 57
3032.09 59
3032.21 65
3032.34 73
3032.47 84
3032.59 95
3032.72 105
3032.84 113
3032.97 118
3033.10 119
3033.22 118
3033.35 114
3033.47 108
3033.60 101
3033.73 94
3033.85 87
3033.98 80
3034.11 75
3034.23 72
3034.36 74
3034.48 79
3034.61 88
3034.74 101
3034.86 114
3034.99 127
3035.11 135
3035.24 138
3035.37 136
3035.49 128
3035.62 117
3035.75 105
3035.87 94
3036.00 84
3036.12 77
3036.25 70
3036.38 65
3036.50 61
3036.63 58
3036.75 58
3036.88 60
3037.01 66
3037.13 74
3037.26 83
3037.39 91
3037.51 98
3037.64 101
3037.76 102
3037.89 102
3038.02 100
3038.14 99
3038.27 99
3038.40 101
3038.52 104
3038.65 108
3038.77 112
3038.90 116
3039.03 119
3039.15 121
3039.28 120
3039.41 116
3039.53 108
3039.66 98
3039.78 86
3039.91 74
3040.04 63
3040.16 55
3040.29 50
3040.42 48
3040.54 49
3040.67 52
3040.79 55
3040.92 58
3041.05 60
3041.17 62
3041.30 65
3041.43 69
3041.55 72
3041.68 75
3041.80 78
3041.93 78
3042.06 76
3042.18 72
3042.31 67
3042.44 61
3042.56 55
3042.69 52
3042.82 50
3042.94 50
3043.07 51
3043.19 53
3043.32 54
3043.45 55
3043.57 55
3043.70 56
3043.83 57
3043.95 60
3044.08 65
3044.21 71
3044.33 77
3044.46 82
3044.58 85
3044.71 85
3044.84 82
3044.96 75
3045.09 66
3045.22 55
3045.34 42
3045.47 30
3045.60 19
3045.72 10
3045.85 4
3045.97 2
3046.10 4
3046.23 9
3046.35 16
3046.48 24
3046.61 33
3046.73 41
3046.86 48
3046.99 53
3047.11 55
3047.24 55
3047.36 52
3047.49 47
3047.62 41
3047.74 35
3047.87 27
3048.00 20
3048.12 14
3048.25 8
3048.38 4
3048.50 0
3048.63 0
3048.76 0
3048.88 0
3049.01 0
3049.13 0
3049.26 0
3049.39 0
3049.51 0
3049.64 8
3049.77 19
3049.89 32
3050.02 46
3050.15 59
3050.27 71
3050.40 81
3050.53 87
3050.65 90
3050.78 89
3050.91 85
3051.03 79
3051.16 71
3051.28 64
3051.41 58
3051.54 53
3051.66 49
3051.79 45
3051.92 43
3052.04 42
3052.17 42
3052.30 45
3052.42 50
3052.55 58
3052.68 68
3052.80 79
3052.93 88
3053.06 95
3053.18 98
3053.31 98
3053.44 95
3053.56 92
3053.69 88
3053.82 86
3053.94 85
3054.07 83
3054.20 81
3054.32 76
3054.45 69
3054.57 59
3054.70 48
3054.83 36
3054.95 24
3055.08 14
3055.21 6
3055.33 1
3055.46 0
3055.59 2
3055.71 8
3055.84 17
3055.97 28
3056.09 38
3056.22 45
3056.35 50
3056.47 51
3056.60 51
3056.73 51
3056.85 52
3056.98 56
3057.11 62
3057.23 68
3057.36 74
3057.49 77
3057.61 77
3057.74 74
3057.87 69
3057.99 64
3058.12 60
3058.25 59
3058.37 62
3058.50 70
3058.63 80
3058.75 94
3058.88 109
3059.01 123
3059.13 133
3059.26 139
3059.39 139
3059.51 134
3059.64 124
3059.77 111
3059.89 96
3060.02 82
3060.15 69
3060.27 58
3060.40 50
3060.53 44
3060.65 41
3060.78 39
3060.91 37
3061.03 35
3061.16 34
3061.29 32
3061.41 30
3061.54 28
3061.67 27
3061.79 27
3061.92 27
3062.05 27
3062.17 26
3062.30 23
3062.43 19
3062.55 15
3062.68 10
3062.81 5
3062.93 3
3063.06 2
3063.19 4
3063.31 6
3063.44 8
3063.57 11
3063.69 14
3063.82 18
3063.95 22
3064.07 27
3064.20 33
3064.33 40
3064.45 47
3064.58 52
3064.71 55
3064.84 55
3064.96 52
3065.09 46
3065.22 37
3065.34 28
3065.47 21
3065.60 16
3065.72 16
3065.85 19
3065.98 25
3066.10 32
3066.23 38
3066.36 41
3066.48 42
3066.61 39
3066.74 35
3066.86 31
3066.99 29
3067.12 28
3067.24 30
3067.37 34
3067.50 39
3067.63 45
3067.75 51
3067.88 58
3068.01 65
3068.13 74
3068.26 83
3068.39 93
3068.51 101
3068.64 108
3068.77 113
3068.89 114
3069.02 111
3069.15 104
3069.27 95
3069.40 84
3069.53 72
3069.65 60
3069.78 50
3069.91 42
3070.04 37
3070.16 36
3070.29 37
3070.42 40
3070.54 44
3070.67 47
3070.80 50
3070.92 51
3071.05 53
3071.18 55
3071.30 58
3071.43 63
3071.56 69
3071.69 76
3071.81 83
3071.94 88
3072.07 91
3072.19 93
3072.32 93
3072.45 94
3072.57 94
3072.70 93
3072.83 93
3072.95 91
3073.08 88
3073.21 85
3073.34 82
3073.46 81
3073.59 82
3073.72 85
3073.84 89
3073.97 93
3074.10 96
3074.22 98
3074.35 97
3074.48 95
3074.61 92
3074.73 87
3074.86 82
3074.99 76
3075.11 69
3075.24 60
3075.37 52
3075.49 44
3075.62 38
3075.75 35
3075.88 36
3076.00 40
3076.13 44
3076.26 48
3076.38 50
3076.51 48
3076.64 44
3076.76 36
3076.89 27
3077.02 19
3077.15 12
3077.27 8
3077.40 8
3077.53 11
3077.65 18
3077.78 26
3077.91 34
3078.03 41
3078.16 45
3078.29 46
3078.42 43
3078.54 37
3078.67 29
3078.80 20
3078.92 10
3079.05 2
3079.18 0
3079.31 0
3079.43 0
3079.56 0
3079.69 0
3079.81 0
3079.94 0
3080.07 0
3080.19 5
3080.32 13
3080.45 21
3080.58 29
3080.70 36
3080.83 44
3080.96 50
3081.08 56
3081.21 60
3081.34 63
3081.47 65
3081.59 66
3081.72 67
3081.85 69
3081.97 73
3082.10 79
3082.23 86
3082.36 94
3082.48 100
3082.61 105
3082.74 108
3082.86 108
3082.99 106
3083.12 105
3083.25 106
3083.37 109
3083.50 115
3083.63 124
3083.75 135
3083.88 146
3084.01 153
3084.14 157
3084.26 156
3084.39 150
3084.52 139
3084.64 125
3084.77 110
3084.90 94
3085.03 80
3085.15 70
3085.28 64
3085.41 64
3085.54 68
3085.66 75
3085.79 84
3085.92 92
3086.04 98
3086.17 99
3086.30 97
3086.43 91
3086.55 84
3086.68 78
3086.81 74
3086.93 74
3087.06 78
3087.19 87
3087.32 99
3087.44 112
3087.57 123
3087.70 133
3087.83 140
3087.95 144
3088.08 146
3088.21 146
3088.33 144
3088.46 140
3088.59 133
3088.72 124
3088.84 112
3088.97 100
3089.10 88
3089.23 78
3089.35 70
3089.48 64
3089.61 59
3089.73 54
3089.86 49
3089.99 44
3090.12 40
3090.24 38
3090.37 40
3090.50 47
3090.63 58
3090.75 72
3090.88 87
3091.01 101
3091.13 112
3091.26 118
3091.39 120
3091.52 120
3091.64 117
3091.77 113
3091.90 110
3092.03 110
3092.15 111
3092.28 116
3092.41 122
3092.54 129
3092.66 137
3092.79 143
3092.92 146
3093.05 146
3093.17 143
3093.30 137
3093.43 132
3093.55 129
3093.68 128
3093.81 130
3093.94 134
3094.06 138
3094.19 140
3094.32 138
3094.45 132
3094.57 123
3094.70 112
3094.83 102
3094.96 94
3095.08 89
3095.21 87
3095.34 87
3095.47 87
3095.59 85
3095.72 82
3095.85 76
3095.98 71
3096.10 66
3096.23 64
3096.36 65
3096.48 67
3096.61 70
3096.74 73
3096.87 74
3096.99 75
3097.12 74
3097.25 74
3097.38 74
3097.50 76
3097.63 77
3097.76 79
3097.89 79
3098.01 77
3098.14 74
3098.27 70
3098.40 66
3098.52 64
3098.65 65
3098.78 68
3098.91 73
3099.03 78
3099.16 83
3099.29 87
3099.42 87
3099.54 85
3099.67 80
3099.80 72
3099.93 63
3100.05 52
3100.18 41
3100.31 30
3100.44 21
3100.56 12
3100.69 6
3100.82 2
3100.95 0
3101.07 0
3101.20 0
3101.33 0
3101.46 0
3101.58 0
3101.71 0
3101.84 0
3101.97 0
3102.09 3
3102.22 11
3102.35 21
3102.48 30
3102.60 39
3102.73 47
3102.86 53
3102.99 59
3103.11 63
3103.24 67
3103.37 70
3103.50 74
3103.63 78
3103.75 83
3103.88 89
3104.01 96
3104.14 105
3104.26 114
3104.39 122
3104.52 130
3104.65 135
3104.77 139
3104.90 140
3105.03 138
3105.16 134
3105.28 128
3105.41 121
3105.54 113
3105.67 106
3105.79 100
3105.92 95
3106.05 91
3106.18 86
3106.30 80
3106.43 74
3106.56 68
3106.69 62
3106.82 60
3106.94 61
3107.07 66
3107.20 75
3107.33 87
3107.45 98
3107.58 109
3107.71 118
3107.84 126
3107.96 132
3108.09 137
3108.22 141
3108.35 143
3108.48 143
3108.60 141
3108.73 136
3108.86 129
3108.99 121
3109.11 113
3109.24 106
3109.37 100
3109.50 95
3109.62 91
3109.75 87
3109.88 84
3110.01 79
3110.14 76
3110.26 73
3110.39 70
3110.52 68
3110.65 66
3110.77 65
3110.90 66
3111.03 69
3111.16 74
3111.28 81
3111.41 91
3111.54 100
3111.67 109
3111.80 114
3111.92 114
3112.05 111
3112.18 104
3112.31 97
3112.43 90
3112.56 87
3112.69 86
3112.82 90
3112.95 97
3113.07 105
3113.20 113
3113.33 119
3113.46 121
3113.58 118
3113.71 109
3113.84 96
3113.97 81
3114.10 66
3114.22 55
3114.35 50
3114.48 52
3114.61 63
3114.73 81
3114.86 104
3114.99 129
3115.12 153
3115.25 172
3115.37 187
3115.50 195
3115.63 197
3115.76 195
3115.88 191
3116.01 186
3116.14 182
3116.27 179
3116.40 176
3116.52 173
3116.65 168
3116.78 160
3116.91 149
3117.04 135
3117.16 122
3117.29 110
3117.42 103
3117.55 101
3117.67 104
3117.80 110
3117.93 119
3118.06 127
3118.19 133
3118.31 136
3118.44 135
3118.57 130
3118.70 125
3118.83 121
3118.95 119
3119.08 122
3119.21 129
3119.34 141
3119.47 155
3119.59 172
3119.72 186
3119.85 196
3119.98 200
3120.10 197
3120.23 188
3120.36 171
3120.49 151
3120.62 129
3120.74 107
3120.87 89
3121.00 75
3121.13 65
3121.26 60
3121.38 60
3121.51 62
3121.64 67
3121.77 74
3121.90 80
3122.02 86
3122.15 91
3122.28 93
3122.41 91
3122.54 87
3122.66 81
3122.79 74
3122.92 68
3123.05 64
3123.18 63
3123.30 66
3123.43 73
3123.56 83
3123.69 96
3123.82 110
3123.94 123
3124.07 134
3124.20 140
3124.33 143
3124.46 141
3124.58 135
3124.71 128
3124.84 121
3124.97 115
3125.10 112
3125.22 111
3125.35 114
3125.48 120
3125.61 127
3125.74 138
3125.86 150
3125.99 166
3126.12 183
3126.25 201
3126.38 218
3126.50 233
3126.63 244
3126.76 250
3126.89 251
3127.02 246
3127.14 236
3127.27 221
3127.40 202
3127.53 182
3127.66 162
3127.78 146
3127.91 134
3128.04 127
3128.17 125
3128.30 127
3128.43 130
3128.55 132
3128.68 131
3128.81 126
3128.94 119
3129.07 109
3129.19 97
3129.32 85
3129.45 74
3129.58 64
3129.71 57
3129.83 55
3129.96 59
3130.09 70
3130.22 87
3130.35 110
3130.47 135
3130.60 159
3130.73 180
3130.86 195
3130.99 205
3131.12 211
3131.24 213
3131.37 215
3131.50 218
3131.63 221
3131.76 225
3131.88 229
3132.01 231
3132.14 229
3132.27 224
3132.40 214
3132.53 202
3132.65 188
3132.78 176
3132.91 166
3133.04 162
3133.17 163
3133.29 169
3133.42 177
3133.55 187
3133.68 194
3133.81 199
3133.94 199
3134.06 196
3134.19 188
3134.32 179
3134.45 168
3134.58 156
3134.70 146
3134.83 138
3134.96 133
3135.09 131
3135.22 132
3135.35 133
3135.47 134
3135.60 133
3135.73 127
3135.86 118
3135.99 106
3136.12 93
3136.24 79
3136.37 66
3136.50 56
3136.63 47
3136.76 42
3136.88 38
3137.01 38
3137.14 42
3137.27 49
3137.40 58
3137.53 70
3137.65 81
3137.78 91
3137.91 97
3138.04 101
3138.17 102
3138.30 102
3138.42 103
3138.55 107
3138.68 113
3138.81 122
3138.94 132
3139.07 142
3139.19 150
3139.32 157
3139.45 160
3139.58 162
3139.71 161
3139.84 159
3139.96 157
3140.09 156
3140.22 157
3140.35 160
3140.48 167
3140.61 176
3140.73 186
3140.86 195
3140.99 202
3141.12 204
3141.25 201
3141.38 192
3141.50 178
3141.63 162
3141.76 144
3141.89 128
3142.02 114
3142.15 103
3142.27 94
3142.40 87
3142.53 81
3142.66 76
3142.79 70
3142.92 64
3143.04 59
3143.17 55
3143.30 52
3143.43 53
3143.56 56
3143.69 62
3143.81 71
3143.94 81
3144.07 92
3144.20 102
3144.33 112
3144.46 120
3144.59 125
3144.71 129
3144.84 130
3144.97 127
3145.10 122
3145.23 113
3145.36 100
3145.48 83
3145.61 64
3145.74 44
3145.87 26
3146.00 11
3146.13 0
3146.26 0
3146.38 0
3146.51 0
3146.64 0
3146.77 0
3146.90 0
3147.03 0
3147.15 0
3147.28 2
3147.41 6
3147.54 9
3147.67 12
3147.80 13
3147.93 14
3148.05 12
3148.18 9
3148.31 5
3148.44 1
3148.57 0
3148.70 0
3148.82 0
3148.95 0
3149.08 0
3149.21 1
3149.34 6
3149.47 12
3149.60 16
3149.72 19
3149.85 20
3149.98 19
3150.11 18
3150.24 17
3150.37 16
3150.50 17
3150.62 19
3150.75 22
3150.88 25
3151.01 28
3151.14 33
3151.27 39
3151.40 46
3151.52 55
3151.65 64
3151.78 72
3151.91 79
3152.04 85
3152.17 88
3152.30 89
3152.42 90
3152.55 88
3152.68 87
3152.81 84
3152.94 80
3153.07 76
3153.20 72
3153.32 68
3153.45 65
3153.58 63
3153.71 61
3153.84 60
3153.97 59
3154.10 57
3154.22 54
3154.35 49
3154.48 44
3154.61 38
3154.74 34
3154.87 30
3155.00 28
3155.12 28
3155.25 30
3155.38 33
3155.51 35
3155.64 38
3155.77 39
3155.90 38
3156.03 35
3156.15 31
3156.28 25
3156.41 19
3156.54 14
3156.67 9
3156.80 7
3156.93 6
3157.05 9
3157.18 13
3157.31 20
3157.44 28
3157.57 36
3157.70 44
3157.83 50
3157.96 56
3158.08 60
3158.21 65
3158.34 71
3158.47 78
3158.60 87
3158.73 97
3158.86 108
3158.98 118
3159.11 126
3159.24 130
3159.37 130
3159.50 126
3159.63 118
3159.76 106
3159.89 93
3160.01 79
3160.14 66
3160.27 56
3160.40 49
3160.53 46
3160.66 45
3160.79 46
3160.92 47
3161.04 49
3161.17 50
3161.30 51
3161.43 52
3161.56 55
3161.69 58
3161.82 62
3161.95 66
3162.07 69
3162.20 72
3162.33 73
3162.46 73
3162.59 72
3162.72 72
3162.85 73
3162.98 75
3163.11 78
3163.23 82
3163.36 87
3163.49 92
3163.62 96
3163.75 97
3163.88 96
3164.01 91
3164.14 83
3164.26 74
3164.39 63
3164.52 53
3164.65 44
3164.78 38
3164.91 34
3165.04 32
3165.17 31
3165.30 31
3165.42 32
3165.55 33
3165.68 36
3165.81 39
3165.94 44
3166.07 51
3166.20 58
3166.33 64
3166.45 67
3166.58 68
3166.71 65
3166.84 60
3166.97 54
3167.10 48
3167.23 45
3167.36 45
3167.49 47
3167.61 51
3167.74 56
3167.87 60
3168.00 62
3168.13 64
3168.26 66
3168.39 69
3168.52 75
3168.65 83
3168.77 93
3168.90 103
3169.03 111
3169.16 116
3169.29 118
3169.42 116
3169.55 110
3169.68 102
3169.81 92
3169.94 82
3170.06 72
3170.19 62
3170.32 52
3170.45 42
3170.58 31
3170.71 21
3170.84 9
3170.97 0
3171.10 0
3171.22 0
3171.35 0
3171.48 0
3171.61 0
3171.74 0
3171.87 0
3172.00 4
3172.13 21
3172.26 37
3172.39 50
3172.51 61
3172.64 68
3172.77 72
3172.90 74
3173.03 75
3173.16 75
3173.29 75
3173.42 73
3173.55 71
3173.68 68
3173.80 63
3173.93 58
3174.06 52
3174.19 45
3174.32 39
3174.45 33
3174.58 28
3174.71 25
3174.84 23
3174.97 22
3175.09 23
3175.22 25
3175.35 28
3175.48 32
3175.61 34
3175.74 36
3175.87 37
3176.00 36
3176.13 34
3176.26 33
3176.39 35
3176.51 41
3176.64 51
3176.77 65
3176.90 80
3177.03 95
3177.16 106
3177.29 112
3177.42 111
3177.55 106
3177.68 99
3177.81 91
3177.93 86
3178.06 83
3178.19 84
3178.32 86
3178.45 87
3178.58 88
3178.71 87
3178.84 85
3178.97 83
3179.10 80
3179.23 78
3179.35 76
3179.48 75
3179.61 73
3179.74 71
3179.87 69
3180.00 67
3180.13 65
3180.26 64
3180.39 64
3180.52 63
3180.65 61
3180.78 58
3180.90 56
3181.03 54
3181.16 55
3181.29 58
3181.42 64
3181.55 73
3181.68 84
3181.81 95
3181.94 104
3182.07 111
3182.20 114
3182.33 114
3182.45 112
3182.58 108
3182.71 103
3182.84 99
3182.97 98
3183.10 99
3183.23 103
3183.36 110
3183.49 119
3183.62 131
3183.75 143
3183.88 157
3184.01 170
3184.13 184
3184.26 196
3184.39 206
3184.52 214
3184.65 220
3184.78 223
3184.91 227
3185.04 232
3185.17 241
3185.30 254
3185.43 270
3185.56 287
3185.69 302
3185.81 314
3185.94 322
3186.07 325
3186.20 325
3186.33 323
3186.46 322
3186.59 323
3186.72 325
3186.85 328
3186.98 332
3187.11 335
3187.24 337
3187.37 337
3187.50 336
3187.62 333
3187.75 330
3187.88 328
3188.01 326
3188.14 325
3188.27 323
3188.40 320
3188.53 315
3188.66 307
3188.79 297
3188.92 285
3189.05 273
3189.18 263
3189.31 255
3189.43 251
3189.56 248
3189.69 246
3189.82 243
3189.95 238
3190.08 229
3190.21 215
3190.34 199
3190.47 182
3190.60 164
3190.73 146
3190.86 131
3190.99 116
3191.12 103
3191.25 89
3191.38 76
3191.50 63
3191.63 51
3191.76 42
3191.89 37
3192.02 36
3192.15 40
3192.28 48
3192.41 58
3192.54 67
3192.67 74
3192.80 77
3192.93 75
3193.06 69
3193.19 61
3193.32 52
3193.45 43
3193.57 36
3193.70 30
3193.83 25
3193.96 20
3194.09 16
3194.22 13
3194.35 11
3194.48 13
3194.61 18
3194.74 28
3194.87 41
3195.00 57
3195.13 74
3195.26 89
3195.39 103
3195.52 112
3195.65 118
3195.78 120
3195.90 118
3196.03 113
3196.16 106
3196.29 97
3196.42 89
3196.55 81
3196.68 76
3196.81 74
3196.94 74
3197.07 76
3197.20 77
3197.33 78
3197.46 78
3197.59 77
3197.72 74
3197.85 70
3197.98 67
3198.11 65
3198.24 64
3198.37 65
3198.49 67
3198.62 70
3198.75 72
3198.88 73
3199.01 71
3199.14 65
3199.27 57
3199.40 47
3199.53 36
3199.66 26
3199.79 19
3199.92 15
3200.05 16
3200.18 21
3200.31 29
3200.44 40
3200.57 52
3200.70 62
3200.83 70
3200.96 74
3201.09 73
3201.22 67
3201.34 57
3201.47 46
3201.60 36
3201.73 28
3201.86 24
3201.99 25
3202.12 30
3202.25 38
3202.38 48
3202.51 57
3202.64 66
3202.77 72
3202.90 77
3203.03 79
3203.16 80
3203.29 82
3203.42 85
3203.55 89
3203.68 95
3203.81 101
3203.94 106
3204.07 108
3204.20 107
3204.33 102
3204.46 92
3204.59 79
3204.71 64
3204.84 49
3204.97 34
3205.10 21
3205.23 10
3205.36 2
3205.49 0
3205.62 0
3205.75 0
3205.88 0
3206.01 0
3206.14 0
3206.27 0
3206.40 0
3206.53 0
3206.66 5
3206.79 12
3206.92 19
3207.05 25
3207.18 30
3207.31 32
3207.44 33
3207.57 30
3207.70 26
3207.83 21
3207.96 16
3208.09 11
3208.22 9
3208.35 8
3208.48 9
3208.61 12
3208.74 17
3208.86 23
3208.99 29
3209.12 35
3209.25 41
3209.38 48
3209.51 56
3209.64 65
3209.77 74
3209.90 82
3210.03 88
3210.16 92
3210.29 91
3210.42 86
3210.55 78
3210.68 67
3210.81 55
3210.94 45
3211.07 38
3211.20 36
3211.33 38
3211.46 45
3211.59 54
3211.72 65
3211.85 75
3211.98 84
3212.11 91
3212.24 96
3212.37 101
3212.50 106
3212.63 110
3212.76 115
3212.89 118
3213.02 119
3213.15 118
3213.28 115
3213.41 111
3213.54 107
3213.67 105
3213.80 105
3213.93 105
3214.06 106
3214.19 104
3214.32 100
3214.45 94
3214.58 86
3214.71 78
3214.84 72
3214.96 69
3215.09 69
3215.22 71
3215.35 74
3215.48 78
3215.61 81
3215.74 83
3215.87 84
3216.00 84
3216.13 82
3216.26 79
3216.39 75
3216.52 71
3216.65 68
3216.78 66
3216.91 68
3217.04 72
3217.17 78
3217.30 83
3217.43 87
3217.56 86
3217.69 81
3217.82 73
3217.95 62
3218.08 53
3218.21 48
3218.34 48
3218.47 55
3218.60 67
3218.73 82
3218.86 97
3218.99 111
3219.12 120
3219.25 125
3219.38 125
3219.51 122
3219.64 115
3219.77 107
3219.90 96
3220.03 84
3220.16 72
3220.29 59
3220.42 49
3220.55 42
3220.68 39
3220.81 41
3220.94 47
3221.07 54
3221.20 61
3221.33 65
3221.46 66
3221.59 64
3221.72 61
3221.85 56
3221.98 54
3222.11 55
3222.24 58
3222.37 64
3222.50 71
3222.63 78
3222.76 85
3222.89 90
3223.02 93
3223.15 94
3223.28 96
3223.41 96
3223.54 95
3223.67 92
3223.80 87
3223.93 79
3224.06 69
3224.19 56
3224.32 43
3224.45 30
3224.58 20
3224.71 13
3224.84 8
3224.97 6
3225.10 6
3225.23 6
3225.36 7
3225.49 7
3225.62 6
3225.75 7
3225.88 7
3226.01 8
3226.14 9
3226.27 10
3226.40 9
3226.53 8
3226.66 6
3226.79 2
3226.92 0
3227.05 0
3227.18 0
3227.31 0
3227.44 0
3227.57 0
3227.70 0
3227.83 0
3227.96 2
3228.09 6
3228.22 10
3228.35 12
3228.48 15
3228.61 16
3228.74 16
3228.87 17
3229.00 18
3229.13 22
3229.26 29
3229.39 40
3229.52 55
3229.66 72
3229.79 91
3229.92 108
3230.05 121
3230.18 130
3230.31 134
3230.44 135
3230.57 133
3230.70 131
3230.83 129
3230.96 129
3231.09 130
3231.22 133
3231.35 135
3231.48 136
3231.61 136
3231.74 135
3231.87 133
3232.00 130
3232.13 129
3232.26 130
3232.39 132
3232.52 135
3232.65 138
3232.78 140
3232.91 140
3233.04 138
3233.17 134
3233.30 130
3233.43 125
3233.56 122
3233.69 120
3233.82 119
3233.95 120
3234.08 121
3234.21 121
3234.34 121
3234.47 121
3234.60 122
3234.73 126
3234.86 133
3234.99 143
3235.12 155
3235.25 168
3235.38 180
3235.51 188
3235.64 191
3235.77 189
3235.91 181
3236.04 169
3236.17 154
3236.30 136
3236.43 118
3236.56 100
3236.69 82
3236.82 66
3236.95 52
3237.08 40
3237.21 32
3237.34 26
3237.47 22
3237.60 21
3237.73 20
3237.86 22
3237.99 24
3238.12 27
3238.25 34
3238.38 42
3238.51 54
3238.64 67
3238.77 81
3238.90 93
3239.03 103
3239.16 109
3239.29 111
3239.42 109
3239.55 105
3239.68 100
3239.81 94
3239.95 88
3240.08 82
3240.21 75
3240.34 68
3240.47 60
3240.60 52
3240.73 44
3240.86 36
3240.99 30
3241.12 26
3241.25 23
3241.38 22
3241.51 21
3241.64 21
3241.77 22
3241.90 23
3242.03 27
3242.16 32
3242.29 41
3242.42 52
3242.55 64
3242.68 77
3242.81 89
3242.94 99
3243.07 104
3243.20 106
3243.34 102
3243.47 95
3243.60 86
3243.73 76
3243.86 66
3243.99 59
3244.12 53
3244.25 51
3244.38 51
3244.51 53
3244.64 56
3244.77 61
3244.90 67
3245.03 74
3245.16 80
3245.29 86
3245.42 90
3245.55 92
3245.68 92
3245.81 88
3245.94 81
3246.07 72
3246.21 62
3246.34 51
3246.47 40
3246.60 31
3246.73 24
3246.86 20
3246.99 18
3247.12 18
3247.25 20
3247.38 22
3247.51 23
3247.64 21
3247.77 16
3247.90 9
3248.03 0
3248.16 0
3248.29 0
3248.42 0
3248.55 0
3248.68 0
3248.82 0
3248.95 0
3249.08 2
3249.21 8
3249.34 13
3249.47 20
3249.60 29
3249.73 40
3249.86 51
3249.99 61
3250.12 68
3250.25 72
3250.38 71
3250.51 67
3250.64 60
3250.77 52
3250.90 46
3251.03 42
3251.17 40
3251.30 40
3251.43 42
3251.56 45
3251.69 46
3251.82 47
3251.95 45
3252.08 41
3252.21 36
3252.34 28
3252.47 20
3252.60 12
3252.73 5
3252.86 0
3252.99 0
3253.12 0
3253.26 0
3253.39 0
3253.52 0
3253.65 0
3253.78 0
3253.91 0
3254.04 0
3254.17 0
3254.30 2
3254.43 7
3254.56 12
3254.69 18
3254.82 22
3254.95 26
3255.08 31
3255.21 36
3255.35 44
3255.48 55
3255.61 68
3255.74 82
3255.87 96
3256.00 107
3256.13 113
3256.26 114
3256.39 109
3256.52 99
3256.65 86
3256.78 70
3256.91 53
3257.04 37
3257.18 23
3257.31 12
3257.44 5
3257.57 3
3257.70 4
3257.83 9
3257.96 17
3258.09 28
3258.22 39
3258.35 51
3258.48 63
3258.61 72
3258.74 80
3258.87 84
3259.01 85
3259.14 84
3259.27 82
3259.40 80
3259.53 77
3259.66 76
3259.79 74
3259.92 74
3260.05 72
3260.18 69
3260.31 65
3260.44 60
3260.57 55
3260.71 50
3260.84 47
3260.97 44
3261.10 43
3261.23 43
3261.36 42
3261.49 40
3261.62 37
3261.75 32
3261.88 27
3262.01 22
3262.14 18
3262.27 17
3262.41 18
3262.54 22
3262.67 27
3262.80 35
3262.93 44
3263.06 53
3263.19 63
3263.32 73
3263.45 81
3263.58 87
3263.71 90
3263.84 92
3263.98 91
3264.11 88
3264.24 86
3264.37 84
3264.50 84
3264.63 85
3264.76 88
3264.89 91
3265.02 95
3265.15 99
3265.28 103
3265.41 106
3265.55 108
3265.68 109
3265.81 109
3265.94 106
3266.07 100
3266.20 92
3266.33 80
3266.46 67
3266.59 52
3266.72 38
3266.85 27
3266.99 20
3267.12 18
3267.25 21
3267.38 28
3267.51 38
3267.64 48
3267.77 57
3267.90 64
3268.03 67
3268.16 66
3268.29 63
3268.43 59
3268.56 55
3268.69 52
3268.82 52
3268.95 53
3269.08 55
3269.21 58
3269.34 62
3269.47 66
3269.60 72
3269.73 80
3269.87 91
3270.00 105
3270.13 119
3270.26 134
3270.39 147
3270.52 157
3270.65 163
3270.78 166
3270.91 166
3271.04 165
3271.18 164
3271.31 164
3271.44 165
3271.57 169
3271.70 174
3271.83 181
3271.96 189
3272.09 198
3272.22 207
3272.35 214
3272.49 220
3272.62 223
3272.75 223
3272.88 222
3273.01 220
3273.14 218
3273.27 216
3273.40 214
3273.53 211
3273.66 206
3273.80 200
3273.93 191
3274.06 181
3274.19 170
3274.32 159
3274.45 151
3274.58 146
3274.71 143
3274.84 142
3274.98 143
3275.11 144
3275.24 145
3275.37 146
3275.50 147
3275.63 147
3275.76 148
3275.89 148
3276.02 149
3276.15 151
3276.29 153
3276.42 157
3276.55 161
3276.68 166
3276.81 172
3276.94 178
3277.07 183
3277.20 187
3277.33 189
3277.47 190
3277.60 189
3277.73 186
3277.86 184
3277.99 182
3278.12 180
3278.25 179
3278.38 177
3278.51 175
3278.65 170
3278.78 163
3278.91 154
3279.04 142
3279.17 128
3279.30 114
3279.43 101
3279.56 91
3279.69 83
3279.83 78
3279.96 78
3280.09 82
3280.22 90
3280.35 102
3280.48 116
3280.61 131
3280.74 144
3280.88 152
3281.01 154
3281.14 148
3281.27 135
3281.40 117
3281.53 98
3281.66 80
3281.79 66
3281.92 59
3282.06 59
3282.19 67
3282.32 80
3282.45 95
3282.58 109
3282.71 122
3282.84 131
3282.97 135
3283.11 135
3283.24 131
3283.37 124
3283.50 115
3283.63 107
3283.76 99
3283.89 93
3284.02 89
3284.16 87
3284.29 86
3284.42 86
3284.55 87
3284.68 89
3284.81 91
3284.94 93
3285.07 97
3285.21 100
3285.34 104
3285.47 108
3285.60 112
3285.73 115
3285.86 118
3285.99 121
3286.12 124
3286.26 127
3286.39 131
3286.52 134
3286.65 138
3286.78 142
3286.91 146
3287.04 151
3287.18 157
3287.31 163
3287.44 167
3287.57 170
3287.70 171
3287.83 168
3287.96 164
3288.09 158
3288.23 152
3288.36 146
3288.49 140
3288.62 135
3288.75 132
3288.88 130
3289.01 131
3289.14 134
3289.28 141
3289.41 150
3289.54 160
3289.67 170
3289.80 177
3289.93 181
3290.06 183
3290.20 182
3290.33 179
3290.46 176
3290.59 173
3290.72 170
3290.85 165
3290.98 160
3291.12 152
3291.25 142
3291.38 131
3291.51 119
3291.64 108
3291.77 99
3291.90 94
3292.04 93
3292.17 96
3292.30 103
3292.43 115
3292.56 130
3292.69 146
3292.82 161
3292.96 172
3293.09 178
3293.22 179
3293.35 174
3293.48 165
3293.61 153
3293.74 141
3293.88 132
3294.01 128
3294.14 128
3294.27 132
3294.40 139
3294.53 147
3294.66 154
3294.80 159
3294.93 160
3295.06 157
3295.19 150
3295.32 141
3295.45 128
3295.58 115
3295.72 100
3295.85 85
3295.98 71
3296.11 57
3296.24 45
3296.37 32
3296.50 21
3296.64 11
3296.77 2
3296.90 0
3297.03 0
3297.16 0
3297.29 0
3297.42 5
3297.56 13
3297.69 21
3297.82 27
3297.95 30
3298.08 31
3298.21 30
3298.35 28
3298.48 27
3298.61 27
3298.74 29
3298.87 31
3299.00 34
3299.13 37
3299.27 39
3299.40 39
3299.53 39
3299.66 38
3299.79 37
3299.92 36
3300.06 35
3300.19 36
3300.32 39
3300.45 44
3300.58 49
3300.71 54
3300.85 58
3300.98 60
3301.11 59
3301.24 57
3301.37 53
3301.50 51
3301.63 52
3301.77 55
3301.90 62
3302.03 69
3302.16 76
3302.29 80
3302.42 79
3302.56 73
3302.69 62
3302.82 47
3302.95 31
3303.08 14
3303.21 0
3303.35 0
3303.48 0
3303.61 0
3303.74 0
3303.87 0
3304.00 0
3304.14 0
3304.27 0
3304.40 8
3304.53 19
3304.66 31
3304.79 42
3304.93 54
3305.06 64
3305.19 74
3305.32 82
3305.45 88
3305.58 89
3305.72 86
3305.85 79
3305.98 69
3306.11 58
3306.24 48
3306.37 41
3306.51 37
3306.64 37
3306.77 40
3306.90 44
3307.03 49
3307.16 55
3307.30 60
3307.43 63
3307.56 65
3307.69 66
3307.82 64
3307.95 60
3308.09 56
3308.22 54
3308.35 54
3308.48 57
3308.61 63
3308.74 71
3308.88 80
3309.01 87
3309.14 91
3309.27 91
3309.40 87
3309.53 79
3309.67 69
3309.80 58
3309.93 47
3310.06 38
3310.19 33
3310.33 33
3310.46 37
3310.59 46
3310.72 57
3310.85 70
3310.98 82
3311.12 91
3311.25 97
3311.38 101
3311.51 104
3311.64 111
3311.78 122
3311.91 139
3312.04 160
3312.17 183
3312.30 204
3312.43 220
3312.57 227
3312.70 227
3312.83 219
3312.96 206
3313.09 193
3313.23 181
3313.36 174
3313.49 171
3313.62 172
3313.75 178
3313.88 185
3314.02 194
3314.15 203
3314.28 213
3314.41 223
3314.54 233
3314.68 242
3314.81 251
3314.94 258
3315.07 262
3315.20 264
3315.33 263
3315.47 260
3315.60 255
3315.73 252
3315.86 251
3315.99 253
3316.13 258
3316.26 266
3316.39 274
3316.52 280
3316.65 284
3316.79 284
3316.92 282
3317.05 277
3317.18 273
3317.31 271
3317.44 273
3317.58 280
3317.71 290
3317.84 303
3317.97 317
3318.10 330
3318.24 341
3318.37 349
3318.50 353
3318.63 354
3318.76 351
3318.90 345
3319.03 336
3319.16 326
3319.29 316
3319.42 307
3319.56 301
3319.69 299
3319.82 300
3319.95 305
3320.08 312
3320.22 320
3320.35 328
3320.48 335
3320.61 340
3320.74 343
3320.88 344
3321.01 344
3321.14 341
3321.27 336
3321.40 331
3321.54 325
3321.67 320
3321.80 317
3321.93 316
3322.06 316
3322.20 318
3322.33 320
3322.46 323
3322.59 326
3322.72 329
3322.86 334
3322.99 340
3323.12 348
3323.25 357
3323.38 367
3323.52 377
3323.65 387
3323.78 398
3323.91 410
3324.04 424
3324.18 439
3324.31 455
3324.44 470
3324.57 485
3324.70 496
3324.84 504
3324.97 507
3325.10 506
3325.23 501
3325.36 490
3325.50 476
3325.63 458
3325.76 437
3325.89 415
3326.02 392
3326.16 371
3326.29 352
3326.42 336
3326.55 323
3326.68 314
3326.82 307
3326.95 301
3327.08 296
3327.21 291
3327.35 287
3327.48 283
3327.61 280
3327.74 280
3327.87 282
3328.01 286
3328.14 291
3328.27 295
3328.40 298
3328.53 297
3328.67 292
3328.80 284
3328.93 273
3329.06 260
3329.20 248
3329.33 238
3329.46 230
3329.59 224
3329.72 219
3329.86 215
3329.99 209
3330.12 202
3330.25 193
3330.38 181
3330.52 170
3330.65 158
3330.78 148
3330.91 140
3331.05 133
3331.18 129
3331.31 127
3331.44 128
3331.57 131
3331.71 137
3331.84 143
3331.97 149
3332.10 153
3332.24 156
3332.37 156
3332.50 154
3332.63 153
3332.76 153
3332.90 156
3333.03 162
3333.16 171
3333.29 181
3333.43 192
3333.56 203
3333.69 213
3333.82 223
3333.95 232
3334.09 243
3334.22 253
3334.35 263
3334.48 271
3334.62 275
3334.75 275
3334.88 270
3335.01 259
3335.14 246
3335.28 231
3335.41 216
3335.54 201
3335.67 188
3335.81 176
3335.94 166
3336.07 158
3336.20 150
3336.33 142
3336.47 136
3336.60 131
3336.73 127
3336.86 124
3337.00 122
3337.13 121
3337.26 121
3337.39 120
3337.53 118
3337.66 115
3337.79 112
3337.92 110
3338.05 108
3338.19 109
3338.32 111
3338.45 114
3338.58 116
3338.72 116
3338.85 113
3338.98 104
3339.11 91
3339.25 76
3339.38 60
3339.51 46
3339.64 35
3339.78 28
3339.91 26
3340.04 27
3340.17 32
3340.30 38
3340.44 46
3340.57 56
3340.70 67
3340.83 79
3340.97 92
3341.10 106
3341.23 119
3341.36 129
3341.50 135
3341.63 136
3341.76 132
3341.89 126
3342.03 120
3342.16 116
3342.29 115
3342.42 119
3342.56 127
3342.69 137
3342.82 146
3342.95 154
3343.08 157
3343.22 157
3343.35 152
3343.48 144
3343.61 135
3343.75 127
3343.88 121
3344.01 118
3344.14 118
3344.28 121
3344.41 127
3344.54 133
3344.67 139
3344.81 145
3344.94 151
3345.07 156
3345.20 162
3345.34 169
3345.47 176
3345.60 183
3345.73 188
3345.87 190
3346.00 189
3346.13 184
3346.26 175
3346.40 164
3346.53 152
3346.66 141
3346.79 131
3346.93 123
3347.06 116
3347.19 109
3347.32 102
3347.46 93
3347.59 84
3347.72 73
3347.85 63
3347.99 55
3348.12 51
3348.25 52
3348.38 57
3348.52 66
3348.65 77
3348.78 88
3348.91 97
3349.05 102
3349.18 103
3349.31 102
3349.44 99
3349.58 97
3349.71 97
3349.84 99
3349.97 103
3350.11 109
3350.24 114
3350.37 119
3350.50 120
3350.64 119
3350.77 116
3350.90 109
3351.03 101
3351.17 91
3351.30 81
3351.43 71
3351.56 62
3351.70 54
3351.83 48
3351.96 45
3352.10 44
3352.23 45
3352.36 47
3352.49 50
3352.63 52
3352.76 51
3352.89 48
3353.02 44
3353.16 41
3353.29 38
3353.42 39
3353.55 42
3353.69 50
3353.82 60
3353.95 72
3354.08 83
3354.22 93
3354.35 102
3354.48 110
3354.62 118
3354.75 126
3354.88 135
3355.01 145
3355.15 154
3355.28 163
3355.41 168
3355.54 170
3355.68 169
3355.81 165
3355.94 158
3356.07 150
3356.21 143
3356.34 137
3356.47 133
3356.61 131
3356.74 131
3356.87 132
3357.00 134
3357.14 136
3357.27 138
3357.40 139
3357.53 140
3357.67 140
3357.80 138
3357.93 134
3358.06 127
3358.20 118
3358.33 106
3358.46 91
3358.60 74
3358.73 54
3358.86 34
3358.99 13
3359.13 0
3359.26 0
3359.39 0
3359.52 0
3359.66 0
3359.79 0
3359.92 0
3360.06 0
3360.19 3
3360.32 17
3360.45 31
3360.59 43
3360.72 54
3360.85 62
3360.99 66
3361.12 68
3361.25 67
3361.38 67
3361.52 69
3361.65 74
3361.78 82
3361.91 93
3362.05 106
3362.18 120
3362.31 134
3362.45 146
3362.58 156
3362.71 164
3362.84 168
3362.98 168
3363.11 165
3363.24 158
3363.38 149
3363.51 139
3363.64 129
3363.77 120
3363.91 112
3364.04 105
3364.17 98
3364.31 91
3364.44 84
3364.57 77
3364.70 73
3364.84 71
3364.97 72
3365.10 75
3365.24 77
3365.37 78
3365.50 76
3365.63 71
3365.77 64
3365.90 56
3366.03 52
3366.17 51
3366.30 55
3366.43 63
3366.56 73
3366.70 83
3366.83 94
3366.96 102
3367.10 109
3367.23 112
3367.36 114
3367.49 112
3367.63 108
3367.76 100
3367.89 90
3368.03 79
3368.16 68
3368.29 59
3368.42 52
3368.56 49
3368.69 48
3368.82 50
3368.96 54
3369.09 58
3369.22 63
3369.36 68
3369.49 74
3369.62 80
3369.75 86
3369.89 91
3370.02 96
3370.15 99
3370.29 101
3370.42 104
3370.55 106
3370.68 108
3370.82 110
3370.95 112
3371.08 112
3371.22 112
3371.35 110
3371.48 109
3371.62 107
3371.75 107
3371.88 108
3372.01 111
3372.15 116
3372.28 122
3372.41 130
3372.55 138
3372.68 146
3372.81 153
3372.95 160
3373.08 165
3373.21 167
3373.34 167
3373.48 163
3373.61 157
3373.74 150
3373.88 142
3374.01 136
3374.14 132
3374.28 132
3374.41 134
3374.54 138
3374.67 144
3374.81 148
3374.94 151
3375.07 153
3375.21 152
3375.34 149
3375.47 146
3375.61 144
3375.74 143
3375.87 143
3376.01 144
3376.14 146
3376.27 148
3376.40 149
3376.54 151
3376.67 153
3376.80 154
3376.94 156
3377.07 158
3377.20 157
3377.34 154
3377.47 148
3377.60 139
3377.74 127
3377.87 115
3378.00 103
3378.13 95
3378.27 91
3378.40 93
3378.53 99
3378.67 109
3378.80 122
3378.93 136
3379.07 150
3379.20 163
3379.33 172
3379.47 179
3379.60 183
3379.73 183
3379.87 180
3380.00 175
3380.13 167
3380.27 158
3380.40 148
3380.53 137
3380.66 125
3380.80 114
3380.93 105
3381.06 97
3381.20 90
3381.33 87
3381.46 87
3381.60 90
3381.73 94
3381.86 98
3382.00 101
3382.13 100
3382.26 95
3382.40 87
3382.53 75
3382.66 64
3382.80 55
3382.93 49
3383.06 46
3383.20 47
3383.33 50
3383.46 53
3383.59 57
3383.73 60
3383.86 63
3383.99 68
3384.13 73
3384.26 79
3384.39 86
3384.53 92
3384.66 98
3384.79 101
3384.93 103
3385.06 103
3385.19 101
3385.33 98
3385.46 94
3385.59 91
3385.73 87
3385.86 83
3385.99 80
3386.13 78
3386.26 76
3386.39 75
3386.53 73
3386.66 72
3386.79 69
3386.93 65
3387.06 60
3387.19 54
3387.33 46
3387.46 40
3387.59 34
3387.73 29
3387.86 25
3387.99 23
3388.13 22
3388.26 23
3388.39 25
3388.53 29
3388.66 34
3388.79 41
3388.93 47
3389.06 52
3389.19 54
3389.33 54
3389.46 52
3389.59 48
3389.73 45
3389.86 44
3389.99 46
3390.13 51
3390.26 57
3390.39 64
3390.53 68
3390.66 69
3390.79 64
3390.93 54
3391.06 40
3391.19 26
3391.33 13
3391.46 4
3391.59 1
3391.73 3
3391.86 11
3391.99 22
3392.13 34
3392.26 45
3392.39 55
3392.53 62
3392.66 66
3392.79 67
3392.93 66
3393.06 63
3393.19 59
3393.33 53
3393.46 46
3393.59 39
3393.73 31
3393.86 25
3393.99 21
3394.13 20
3394.26 23
3394.39 29
3394.53 39
3394.66 51
3394.79 63
3394.93 73
3395.06 80
3395.19 84
3395.33 83
3395.46 80
3395.60 75
3395.73 70
3395.86 66
3396.00 65
3396.13 67
3396.26 71
3396.40 78
3396.53 85
3396.66 92
3396.80 96
3396.93 97
3397.06 95
3397.20 89
3397.33 81
3397.46 72
3397.60 62
3397.73 54
3397.86 48
3398.00 44
3398.13 41
3398.26 40
3398.40 38
3398.53 35
3398.67 30
3398.80 25
3398.93 20
3399.07 15
3399.20 13
3399.33 15
3399.47 21
3399.60 29
3399.73 39
3399.87 47
3400.00 54
3400.13 58
3400.27 59
3400.40 57
3400.54 56
3400.67 54
3400.80 53
3400.94 53
3401.07 52
3401.20 50
3401.34 47
3401.47 45
3401.60 44
3401.74 47
3401.87 54
3402.00 63
3402.14 73
3402.27 83
3402.41 89
3402.54 91
3402.67 88
3402.81 81
3402.94 72
3403.07 63
3403.21 55
3403.34 50
3403.47 46
3403.61 45
3403.74 46
3403.87 48
3404.01 52
3404.14 56
3404.28 61
3404.41 66
3404.54 71
3404.68 76
3404.81 80
3404.94 83
3405.08 86
3405.21 87
3405.34 87
3405.48 85
3405.61 81
3405.75 76
3405.88 69
3406.01 61
3406.15 53
3406.28 45
3406.41 39
3406.55 35
3406.68 35
3406.81 38
3406.95 45
3407.08 54
3407.22 64
3407.35 74
3407.48 83
3407.62 88
3407.75 91
3407.88 89
3408.02 84
3408.15 76
3408.29 66
3408.42 55
3408.55 44
3408.69 33
3408.82 25
3408.95 19
3409.09 15
3409.22 13
3409.36 10
3409.49 6
3409.62 1
3409.76 0
3409.89 0
3410.02 0
3410.16 0
3410.29 0
3410.43 0
3410.56 1
3410.69 7
3410.83 10
3410.96 11
3411.09 10
3411.23 7
3411.36 6
3411.50 6
3411.63 8
3411.76 14
3411.90 21
3412.03 30
3412.16 37
3412.30 44
3412.43 49
3412.57 54
3412.70 58
3412.83 62
3412.97 66
3413.10 71
3413.23 75
3413.37 79
3413.50 81
3413.64 81
3413.77 78
3413.90 73
3414.04 65
3414.17 56
3414.31 44
3414.44 32
3414.57 21
3414.71 10
3414.84 3
3414.97 0
3415.11 0
3415.24 1
3415.38 8
3415.51 17
3415.64 28
3415.78 39
3415.91 49
3416.05 56
3416.18 60
3416.31 60
3416.45 58
3416.58 52
3416.71 46
3416.85 39
3416.98 32
3417.12 26
3417.25 20
3417.38 16
3417.52 11
3417.65 8
3417.79 5
3417.92 4
3418.05 4
3418.19 5
3418.32 8
3418.45 13
3418.59 19
3418.72 26
3418.86 33
3418.99 41
3419.12 47
3419.26 52
3419.39 54
3419.53 54
3419.66 50
3419.79 43
3419.93 32
3420.06 19
3420.20 5
3420.33 0
3420.46 0
3420.60 0
3420.73 0
3420.87 0
3421.00 0
3421.13 0
3421.27 0
3421.40 11
3421.54 22
3421.67 29
3421.80 33
3421.94 33
3422.07 29
3422.21 25
3422.34 19
3422.47 14
3422.61 11
3422.74 9
3422.88 8
3423.01 8
3423.14 8
3423.28 6
3423.41 5
3423.55 4
3423.68 5
3423.81 10
3423.95 18
3424.08 30
3424.22 43
3424.35 56
3424.48 66
3424.62 73
3424.75 75
3424.89 74
3425.02 71
3425.15 68
3425.29 66
3425.42 68
3425.56 72
3425.69 79
3425.82 88
3425.96 96
3426.09 103
3426.23 109
3426.36 112
3426.49 113
3426.63 111
3426.76 107
3426.90 102
3427.03 96
3427.16 89
3427.30 83
3427.43 78
3427.57 73
3427.70 69
3427.83 66
3427.97 65
3428.10 65
3428.24 68
3428.37 72
3428.51 77
3428.64 84
3428.77 92
3428.91 98
3429.04 104
3429.18 108
3429.31 112
3429.44 115
3429.58 119
3429.71 124
3429.85 129
3429.98 135
3430.11 139
3430.25 141
3430.38 138
3430.52 132
3430.65 123
3430.79 112
3430.92 102
3431.05 95
3431.19 92
3431.32 94
3431.46 99
3431.59 106
3431.72 113
3431.86 119
3431.99 123
3432.13 126
3432.26 126
3432.40 126
3432.53 125
3432.66 123
3432.80 121
3432.93 117
3433.07 113
3433.20 106
3433.33 99
3433.47 91
3433.60 82
3433.74 73
3433.87 66
3434.01 62
3434.14 60
3434.27 62
3434.41 67
3434.54 75
3434.68 84
3434.81 92
3434.95 98
3435.08 102
3435.21 102
3435.35 99
3435.48 94
3435.62 88
3435.75 81
3435.88 74
3436.02 68
3436.15 62
3436.29 56
3436.42 52
3436.56 48
3436.69 44
3436.82 40
3436.96 35
3437.09 29
3437.23 23
3437.36 17
3437.50 12
3437.63 9
3437.76 9
3437.90 13
3438.03 20
3438.17 30
3438.30 43
3438.44 56
3438.57 68
3438.70 79
3438.84 87
3438.97 92
3439.11 96
3439.24 97
3439.38 95
3439.51 92
3439.64 88
3439.78 82
3439.91 75
3440.05 69
3440.18 65
3440.32 64
3440.45 66
3440.59 71
3440.72 78
3440.85 85
3440.99 91
3441.12 94
3441.26 95
3441.39 94
3441.53 91
3441.66 87
3441.79 83
3441.93 80
3442.06 77
3442.20 75
3442.33 75
3442.47 75
3442.60 76
3442.73 77
3442.87 78
3443.00 79
3443.14 80
3443.27 81
3443.41 82
3443.54 82
3443.68 82
3443.81 79
3443.94 75
3444.08 67
3444.21 57
3444.35 46
3444.48 36
3444.62 29
3444.75 26
3444.89 29
3445.02 37
3445.15 50
3445.29 64
3445.42 77
3445.56 86
3445.69 92
3445.83 92
3445.96 90
3446.10 87
3446.23 86
3446.36 87
3446.50 90
3446.63 96
3446.77 101
3446.90 103
3447.04 103
3447.17 100
3447.31 95
3447.44 92
3447.57 91
3447.71 94
3447.84 101
3447.98 111
3448.11 119
3448.25 126
3448.38 128
3448.52 126
3448.65 121
3448.78 114
3448.92 109
3449.05 107
3449.19 108
3449.32 113
3449.46 119
3449.59 126
3449.73 131
3449.86 134
3450.00 133
3450.13 130
3450.26 124
3450.40 116
3450.53 108
3450.67 99
3450.80 89
3450.94 80
3451.07 69
3451.21 59
3451.34 49
3451.48 40
3451.61 34
3451.74 29
3451.88 27
3452.01 27
3452.15 29
3452.28 32
3452.42 38
3452.55 46
3452.69 56
3452.82 69
3452.96 86
3453.09 104
3453.22 123
3453.36 141
3453.49 156
3453.63 167
3453.76 176
3453.90 182
3454.03 186
3454.17 191
3454.30 196
3454.44 202
3454.57 208
3454.71 214
3454.84 220
3454.97 223
3455.11 225
3455.24 224
3455.38 222
3455.51 219
3455.65 215
3455.78 209
3455.92 203
3456.05 195
3456.19 187
3456.32 179
3456.46 172
3456.59 167
3456.72 164
3456.86 162
3456.99 161
3457.13 162
3457.26 162
3457.40 162
3457.53 162
3457.67 160
3457.80 158
3457.94 156
3458.07 153
3458.21 148
3458.34 143
3458.48 136
3458.61 128
3458.75 120
3458.88 110
3459.01 101
3459.15 92
3459.28 83
3459.42 75
3459.55 69
3459.69 64
3459.82 62
3459.96 61
3460.09 63
3460.23 68
3460.36 75
3460.50 85
3460.63 96
3460.77 108
3460.90 120
3461.04 128
3461.17 133
3461.30 134
3461.44 131
3461.57 125
3461.71 120
3461.84 115
3461.98 115
3462.11 117
3462.25 121
3462.38 127
3462.52 132
3462.65 135
3462.79 138
3462.92 141
3463.06 145
3463.19 152
3463.33 161
3463.46 172
3463.60 182
3463.73 190
3463.87 194
3464.00 195
3464.13 192
3464.27 188
3464.40 183
3464.54 179
3464.67 174
3464.81 169
3464.94 161
3465.08 151
3465.21 139
3465.35 128
3465.48 120
3465.62 117
3465.75 120
3465.89 127
3466.02 137
3466.16 146
3466.29 150
3466.43 150
3466.56 145
3466.70 138
3466.83 131
3466.97 126
3467.10 127
3467.24 132
3467.37 140
3467.51 149
3467.64 155
3467.78 158
3467.91 157
3468.05 153
3468.18 147
3468.31 143
3468.45 141
3468.58 142
3468.72 146
3468.85 152
3468.99 155
3469.12 156
3469.26 152
3469.39 145
3469.53 135
3469.66 125
3469.80 118
3469.93 115
3470.07 116
3470.20 122
3470.34 130
3470.47 139
3470.61 146
3470.74 151
3470.88 153
3471.01 154
3471.15 154
3471.28 157
3471.42 161
3471.55 167
3471.69 174
3471.82 180
3471.96 185
3472.09 186
3472.23 183
3472.36 177
3472.50 169
3472.63 158
3472.77 147
3472.90 136
3473.04 126
3473.17 117
3473.31 109
3473.44 104
3473.58 99
3473.71 95
3473.85 90
3473.98 84
3474.12 76
3474.25 67
3474.39 57
3474.52 46
3474.66 34
3474.79 23
3474.93 12
3475.06 2
3475.20 0
3475.33 0
3475.47 0
3475.60 7
3475.74 22
3475.87 40
3476.01 59
3476.14 76
3476.28 87
3476.41 92
3476.55 90
3476.68 85
3476.82 77
3476.95 71
3477.09 68
3477.22 70
3477.36 75
3477.49 84
3477.63 93
3477.76 102
3477.90 109
3478.03 113
3478.17 114
3478.30 112
3478.44 109
3478.57 105
3478.71 100
3478.84 96
3478.98 93
3479.11 90
3479.25 85
3479.38 80
3479.52 73
3479.65 64
3479.79 54
3479.92 45
3480.06 38
3480.19 33
3480.33 31
3480.46 33
3480.60 38
3480.74 43
3480.87 48
3481.01 51
3481.14 50
3481.28 45
3481.41 37
3481.55 26
3481.68 13
3481.82 1
3481.95 0
3482.09 0
3482.22 0
3482.36 0
3482.49 0
3482.63 0
3482.76 0
3482.90 0
3483.03 8
3483.17 26
3483.30 45
3483.44 64
3483.57 82
3483.71 95
3483.84 105
3483.98 111
3484.11 114
3484.25 114
3484.38 113
3484.52 111
3484.65 110
3484.79 107
3484.93 104
3485.06 101
3485.20 98
3485.33 97
3485.47 98
3485.60 102
3485.74 107
3485.87 113
3486.01 120
3486.14 125
3486.28 127
3486.41 125
3486.55 120
3486.68 111
3486.82 100
3486.95 87
3487.09 76
3487.22 67
3487.36 62
3487.49 61
3487.63 63
3487.77 67
3487.90 72
3488.04 77
3488.17 80
3488.31 80
3488.44 79
3488.58 78
3488.71 77
3488.85 78
3488.98 81
3489.12 86
3489.25 92
3489.39 98
3489.52 102
3489.66 105
3489.79 105
3489.93 104
3490.06 101
3490.20 97
3490.34 93
3490.47 89
3490.61 85
3490.74 83
3490.88 81
3491.01 79
3491.15 78
3491.28 77
3491.42 75
3491.55 73
3491.69 70
3491.82 65
3491.96 61
3492.09 57
3492.23 55
3492.37 54
3492.50 55
3492.64 59
3492.77 63
3492.91 68
3493.04 71
3493.18 72
3493.31 72
3493.45 69
3493.58 65
3493.72 59
3493.85 53
3493.99 47
3494.13 43
3494.26 39
3494.40 38
3494.53 39
3494.67 42
3494.80 47
3494.94 53
3495.07 59
3495.21 65
3495.34 68
3495.48 70
3495.61 69
3495.75 65
3495.89 60
3496.02 54
3496.16 50
3496.29 49
3496.43 50
3496.56 55
3496.70 61
3496.83 68
3496.97 74
3497.10 78
3497.24 79
3497.38 76
3497.51 72
3497.65 66
3497.78 59
3497.92 53
3498.05 46
3498.19 41
3498.32 37
3498.46 34
3498.59 33
3498.73 34
3498.87 38
3499.00 43
3499.14 48
3499.27 55
3499.41 60
3499.54 66
3499.68 69
3499.81 72
3499.95 75
3500.08 77
3500.22 79
3500.36 82
3500.49 86
3500.63 89
3500.76 92
3500.90 92
3501.03 90
3501.17 85
3501.30 77
3501.44 67
3501.58 56
3501.71 47
3501.85 40
3501.98 37
3502.12 38
3502.25 42
3502.39 48
3502.52 56
3502.66 64
3502.80 72
3502.93 78
3503.07 83
3503.20 86
3503.34 88
3503.47 88
3503.61 87
3503.74 85
3503.88 84
3504.02 84
3504.15 86
3504.29 89
3504.42 94
3504.56 101
3504.69 108
3504.83 115
3504.96 120
3505.10 122
3505.24 122
3505.37 118
3505.51 113
3505.64 108
3505.78 104
3505.91 102
3506.05 103
3506.18 107
3506.32 114
3506.46 122
3506.59 131
3506.73 139
3506.86 147
3507.00 154
3507.13 160
3507.27 164
3507.41 167
3507.54 167
3507.68 164
3507.81 158
3507.95 148
3508.08 136
3508.22 122
3508.35 107
3508.49 92
3508.63 78
3508.76 66
3508.90 55
3509.03 47
3509.17 40
3509.30 37
3509.44 37
3509.58 39
3509.71 44
3509.85 50
3509.98 54
3510.12 54
3510.25 50
3510.39 42
3510.53 32
3510.66 23
3510.80 16
3510.93 13
3511.07 14
3511.20 18
3511.34 23
3511.48 27
3511.61 29
3511.75 29
3511.88 27
3512.02 25
3512.15 23
3512.29 23
3512.43 23
3512.56 25
3512.70 28
3512.83 32
3512.97 37
3513.10 44
3513.24 51
3513.38 60
3513.51 68
3513.65 75
3513.78 79
3513.92 83
3514.05 85
3514.19 88
3514.33 91
3514.46 96
3514.60 102
3514.73 107
3514.87 111
3515.01 112
3515.14 109
3515.28 103
3515.41 93
3515.55 80
3515.68 66
3515.82 53
3515.96 41
3516.09 31
3516.23 25
3516.36 21
3516.50 21
3516.64 24
3516.77 29
3516.91 35
3517.04 43
3517.18 51
3517.31 60
3517.45 69
3517.59 79
3517.72 88
3517.86 97
3517.99 103
3518.13 107
3518.27 108
3518.40 105
3518.54 101
3518.67 95
3518.81 89
3518.94 84
3519.08 79
3519.22 73
3519.35 67
3519.49 59
3519.62 49
3519.76 38
3519.90 26
3520.03 17
3520.17 11
3520.30 10
3520.44 14
3520.57 24
3520.71 37
3520.85 52
3520.98 66
3521.12 76
3521.25 82
3521.39 82
3521.53 78
3521.66 72
3521.80 66
3521.93 63
3522.07 62
3522.21 66
3522.34 72
3522.48 80
3522.61 88
3522.75 95
3522.89 100
3523.02 104
3523.16 105
3523.29 104
3523.43 100
3523.57 95
3523.70 90
3523.84 84
3523.97 78
3524.11 72
3524.24 65
3524.38 57
3524.52 46
3524.65 33
3524.79 19
3524.92 6
3525.06 0
3525.20 0
3525.33 0
3525.47 0
3525.60 7
3525.74 16
3525.88 23
3526.01 25
3526.15 22
3526.28 16
3526.42 8
3526.56 0
3526.69 0
3526.83 0
3526.96 0
3527.10 0
3527.24 0
3527.37 2
3527.51 4
3527.64 4
3527.78 2
3527.92 0
3528.05 0
3528.19 2
3528.33 7
3528.46 15
3528.60 26
3528.73 37
3528.87 48
3529.01 56
3529.14 61
3529.28 63
3529.41 63
3529.55 62
3529.69 61
3529.82 60
3529.96 60
3530.09 60
3530.23 60
3530.37 58
3530.50 56
3530.64 53
3530.77 50
3530.91 47
3531.05 45
3531.18 45
3531.32 46
3531.45 48
3531.59 50
3531.73 50
3531.86 50
3532.00 48
3532.14 46
3532.27 45
3532.41 46
3532.54 48
3532.68 53
3532.82 58
3532.95 62
3533.09 64
3533.22 64
3533.36 60
3533.50 56
3533.63 51
3533.77 48
3533.91 46
3534.04 47
3534.18 49
3534.31 52
3534.45 53
3534.59 53
3534.72 51
3534.86 47
3534.99 43
3535.13 41
3535.27 41
3535.40 43
3535.54 48
3535.68 54
3535.81 60
3535.95 65
3536.08 69
3536.22 70
3536.36 70
3536.49 70
3536.63 69
3536.77 68
3536.90 67
3537.04 66
3537.17 65
3537.31 64
3537.45 63
3537.58 64
3537.72 66
3537.85 68
3537.99 70
3538.13 72
3538.26 72
3538.40 71
3538.54 69
3538.67 69
3538.81 70
3538.94 75
3539.08 83
3539.22 95
3539.35 109
3539.49 123
3539.63 135
3539.76 143
3539.90 147
3540.03 147
3540.17 144
3540.31 139
3540.44 134
3540.58 129
3540.72 126
3540.85 125
3540.99 126
3541.13 129
3541.26 134
3541.40 141
3541.53 147
3541.67 153
3541.81 157
3541.94 160
3542.08 162
3542.22 165
3542.35 170
3542.49 179
3542.62 191
3542.76 205
3542.90 219
3543.03 230
3543.17 236
3543.31 235
3543.44 226
3543.58 213
3543.72 197
3543.85 181
3543.99 170
3544.12 163
3544.26 161
3544.40 163
3544.53 166
3544.67 167
3544.81 165
3544.94 159
3545.08 150
3545.21 140
3545.35 130
3545.49 122
3545.62 117
3545.76 115
3545.90 117
3546.03 121
3546.17 128
3546.31 137
3546.44 146
3546.58 155
3546.72 163
3546.85 170
3546.99 173
3547.12 174
3547.26 172
3547.40 169
3547.53 165
3547.67 160
3547.81 156
3547.94 153
3548.08 151
3548.22 150
3548.35 148
3548.49 147
3548.63 145
3548.76 142
3548.90 139
3549.03 136
3549.17 134
3549.31 133
3549.44 135
3549.58 138
3549.72 143
3549.85 149
3549.99 154
3550.13 157
3550.26 158
3550.40 155
3550.54 151
3550.67 144
3550.81 138
3550.94 132
3551.08 128
3551.22 125
3551.35 124
3551.49 122
3551.63 119
3551.76 112
3551.90 102
3552.04 87
3552.17 67
3552.31 45
3552.45 21
3552.58 0
3552.72 0
3552.86 0
3552.99 0
3553.13 0
3553.27 0
3553.40 0
3553.54 0
3553.68 15
3553.81 32
3553.95 47
3554.08 61
3554.22 73
3554.36 85
3554.49 96
3554.63 106
3554.77 113
3554.90 117
3555.04 117
3555.18 113
3555.31 105
3555.45 94
3555.59 81
3555.72 69
3555.86 57
3556.00 48
3556.13 41
3556.27 37
3556.41 35
3556.54 34
3556.68 36
3556.82 39
3556.95 45
3557.09 53
3557.23 63
3557.36 75
3557.50 87
3557.64 99
3557.77 107
3557.91 111
3558.05 109
3558.18 102
3558.32 91
3558.46 75
3558.59 57
3558.73 39
3558.87 21
3559.00 6
3559.14 0
3559.28 0
3559.41 0
3559.55 0
3559.69 0
3559.82 0
3559.96 0
3560.10 0
3560.23 0
3560.37 10
3560.51 23
3560.64 36
3560.78 49
3560.92 62
3561.05 73
3561.19 81
3561.33 84
3561.46 84
3561.60 80
3561.74 75
3561.87 68
3562.01 62
3562.15 57
3562.28 55
3562.42 55
3562.56 57
3562.69 59
3562.83 61
3562.97 60
3563.10 59
3563.24 56
3563.38 52
3563.51 47
3563.65 44
3563.79 42
3563.92 40
3564.06 40
3564.20 39
3564.33 39
3564.47 39
3564.61 38
3564.74 38
3564.88 38
3565.02 39
3565.15 38
3565.29 37
3565.43 35
3565.56 30
3565.70 25
3565.84 18
3565.97 12
3566.11 8
3566.25 7
3566.38 8
3566.52 12
3566.66 17
3566.79 23
3566.93 28
3567.07 33
3567.20 37
3567.34 43
3567.48 49
3567.62 56
3567.75 64
3567.89 71
3568.03 76
3568.16 77
3568.30 74
3568.44 67
3568.57 57
3568.71 45
3568.85 34
3568.98 24
3569.12 19
3569.26 18
3569.39 23
3569.53 33
3569.67 47
3569.80 63
3569.94 79
3570.08 95
3570.21 110
3570.35 122
3570.49 130
3570.63 137
3570.76 141
3570.90 142
3571.04 142
3571.17 139
3571.31 136
3571.45 131
3571.58 125
3571.72 117
3571.86 108
3571.99 98
3572.13 88
3572.27 79
3572.40 73
3572.54 69
3572.68 69
3572.82 71
3572.95 74
3573.09 76
3573.23 77
3573.36 75
3573.50 72
3573.64 67
3573.77 62
3573.91 57
3574.05 54
3574.18 52
3574.32 51
3574.46 51
3574.60 52
3574.73 52
3574.87 52
3575.01 51
3575.14 49
3575.28 46
3575.42 42
3575.55 36
3575.69 32
3575.83 28
3575.96 26
3576.10 27
3576.24 31
3576.38 37
3576.51 44
3576.65 52
3576.79 59
3576.92 64
3577.06 67
3577.20 68
3577.33 66
3577.47 63
3577.61 59
3577.75 55
3577.88 52
3578.02 51
3578.16 50
3578.29 52
3578.43 54
3578.57 56
3578.70 58
3578.84 59
3578.98 59
3579.12 59
3579.25 57
3579.39 55
3579.53 53
3579.66 52
3579.80 51
3579.94 51
3580.08 50
3580.21 49
3580.35 46
3580.49 42
3580.62 38
3580.76 34
3580.90 32
3581.03 33
3581.17 37
3581.31 44
3581.45 53
3581.58 63
3581.72 75
3581.86 87
3581.99 99
3582.13 113
3582.27 126
3582.41 139
3582.54 150
3582.68 158
3582.82 161
3582.95 160
3583.09 155
3583.23 147
3583.36 137
3583.50 127
3583.64 116
3583.78 106
3583.91 95
3584.05 85
3584.19 75
3584.32 66
3584.46 57
3584.60 49
3584.74 41
3584.87 34
3585.01 28
3585.15 22
3585.28 17
3585.42 14
3585.56 12
3585.70 14
3585.83 19
3585.97 28
3586.11 39
3586.24 51
3586.38 62
3586.52 70
3586.66 75
3586.79 75
3586.93 72
3587.07 66
3587.20 60
3587.34 54
3587.48 50
3587.62 48
3587.75 48
3587.89 49
3588.03 50
3588.16 49
3588.30 45
3588.44 40
3588.58 34
3588.71 28
3588.85 23
3588.99 21
3589.13 21
3589.26 25
3589.40 32
3589.54 41
3589.67 51
3589.81 63
3589.95 74
3590.09 83
3590.22 91
3590.36 96
3590.50 98
3590.63 99
3590.77 99
3590.91 98
3591.05 97
3591.18 97
3591.32 95
3591.46 93
3591.60 91
3591.73 87
3591.87 84
3592.01 82
3592.14 80
3592.28 78
3592.42 75
3592.56 69
3592.69 60
3592.83 49
3592.97 36
3593.11 24
3593.24 15
3593.38 10
3593.52 11
3593.65 15
3593.79 23
3593.93 32
3594.07 42
3594.20 51
3594.34 59
3594.48 67
3594.62 75
3594.75 84
3594.89 93
3595.03 101
3595.17 109
3595.30 115
3595.44 119
3595.58 120
3595.71 120
3595.85 119
3595.99 117
3596.13 114
3596.26 111
3596.40 106
3596.54 101
3596.68 94
3596.81 85
3596.95 77
3597.09 69
3597.23 64
3597.36 63
3597.50 66
3597.64 73
3597.78 83
3597.91 95
3598.05 107
3598.19 117
3598.32 123
3598.46 126
3598.60 124
3598.74 118
3598.87 109
3599.01 99
3599.15 89
3599.29 81
3599.42 75
3599.56 73
3599.70 74
3599.84 79
3599.97 88
3600.11 98
3600.25 109
3600.39 120
3600.52 127
3600.66 129
3600.80 125
3600.94 115
3601.07 99
3601.21 81
3601.35 61
3601.49 43
3601.62 28
3601.76 18
3601.90 11
3602.04 8
3602.17 6
3602.31 4
3602.45 1
3602.59 0
3602.72 0
3602.86 0
3603.00 0
3603.13 0
3603.27 0
3603.41 0
3603.55 8
3603.68 23
3603.82 37
3603.96 49
3604.10 59
3604.23 65
3604.37 69
3604.51 72
3604.65 77
3604.78 84
3604.92 93
3605.06 103
3605.20 113
3605.34 121
3605.47 125
3605.61 126
3605.75 123
3605.89 119
3606.02 114
3606.16 109
3606.30 106
3606.44 102
3606.57 99
3606.71 95
3606.85 90
3606.99 85
3607.12 80
3607.26 77
3607.40 77
3607.54 79
3607.67 83
3607.81 88
3607.95 91
3608.09 94
3608.22 94
3608.36 93
3608.50 93
3608.64 93
3608.77 94
3608.91 95
3609.05 98
3609.19 101
3609.32 105
3609.46 110
3609.60 117
3609.74 126
3609.87 136
3610.01 148
3610.15 158
3610.29 166
3610.43 172
3610.56 175
3610.70 176
3610.84 177
3610.98 178
3611.11 181
3611.25 185
3611.39 191
3611.53 198
3611.66 205
3611.80 211
3611.94 215
3612.08 217
3612.21 215
3612.35 209
3612.49 200
3612.63 190
3612.77 180
3612.90 172
3613.04 167
3613.18 166
3613.32 169
3613.45 174
3613.59 179
3613.73 184
3613.87 187
3614.00 188
3614.14 186
3614.28 182
3614.42 176
3614.56 170
3614.69 163
3614.83 157
3614.97 150
3615.11 144
3615.24 138
3615.38 132
3615.52 125
3615.66 118
3615.79 110
3615.93 104
3616.07 98
3616.21 94
3616.35 91
3616.48 90
3616.62 91
3616.76 92
3616.90 93
3617.03 94
3617.17 95
3617.31 94
3617.45 93
3617.59 92
3617.72 90
3617.86 90
3618.00 90
3618.14 90
3618.27 91
3618.41 93
3618.55 94
3618.69 93
3618.83 92
3618.96 90
3619.10 87
3619.24 85
3619.38 84
3619.51 84
3619.65 87
3619.79 92
3619.93 99
3620.07 106
3620.20 112
3620.34 116
3620.48 118
3620.62 118
3620.75 116
3620.89 114
3621.03 113
3621.17 114
3621.31 118
3621.44 125
3621.58 132
3621.72 140
3621.86 145
3621.99 147
3622.13 145
3622.27 139
3622.41 130
3622.55 117
3622.68 104
3622.82 91
3622.96 80
3623.10 73
3623.24 69
3623.37 69
3623.51 73
3623.65 80
3623.79 89
3623.92 98
3624.06 107
3624.20 113
3624.34 118
3624.48 120
3624.61 122
3624.75 122
3624.89 123
3625.03 124
3625.17 124
3625.30 123
3625.44 120
3625.58 113
3625.72 101
3625.86 87
3625.99 69
3626.13 52
3626.27 37
3626.41 27
3626.54 23
3626.68 25
3626.82 33
3626.96 46
3627.10 60
3627.23 75
3627.37 88
3627.51 99
3627.65 107
3627.79 112
3627.92 114
3628.06 112
3628.20 108
3628.34 102
3628.48 95
3628.61 89
3628.75 85
3628.89 85
3629.03 89
3629.17 96
3629.30 104
3629.44 113
3629.58 121
3629.72 126
3629.86 128
3629.99 128
3630.13 125
3630.27 120
3630.41 115
3630.55 109
3630.68 103
3630.82 98
3630.96 95
3631.10 94
3631.24 93
3631.37 94
3631.51 94
3631.65 93
3631.79 90
3631.93 86
3632.06 81
3632.20 78
3632.34 76
3632.48 77
3632.62 81
3632.75 87
3632.89 94
3633.03 100
3633.17 104
3633.31 106
3633.44 107
3633.58 108
3633.72 110
3633.86 115
3634.00 120
3634.14 125
3634.27 130
3634.41 134
3634.55 135
3634.69 134
3634.83 133
3634.96 133
3635.10 135
3635.24 139
3635.38 145
3635.52 151
3635.65 157
3635.79 160
3635.93 161
3636.07 159
3636.21 156
3636.34 154
3636.48 155
3636.62 159
3636.76 167
3636.90 178
3637.04 190
3637.17 200
3637.31 207
3637.45 210
3637.59 208
3637.73 203
3637.86 195
3638.00 186
3638.14 177
3638.28 169
3638.42 162
3638.55 154
3638.69 146
3638.83 137
3638.97 128
3639.11 117
3639.25 106
3639.38 95
3639.52 84
3639.66 74
3639.80 65
3639.94 58
3640.07 52
3640.21 48
3640.35 45
3640.49 43
3640.63 41
3640.77 41
3640.90 41
3641.04 44
3641.18 49
3641.32 58
3641.46 69
3641.59 81
3641.73 93
3641.87 104
3642.01 113
3642.15 118
3642.29 120
3642.42 120
3642.56 119
3642.70 117
3642.84 115
3642.98 113
3643.12 111
3643.25 109
3643.39 109
3643.53 109
3643.67 111
3643.81 112
3643.94 114
3644.08 114
3644.22 111
3644.36 106
3644.50 99
3644.64 89
3644.77 80
3644.91 71
3645.05 64
3645.19 60
3645.33 59
3645.47 60
3645.60 62
3645.74 66
3645.88 71
3646.02 75
3646.16 80
3646.30 83
3646.43 85
3646.57 84
3646.71 81
3646.85 75
3646.99 67
3647.13 58
3647.26 48
3647.40 41
3647.54 37
3647.68 35
3647.82 35
3647.96 38
3648.09 41
3648.23 44
3648.37 46
3648.51 48
3648.65 50
3648.79 55
3648.92 62
3649.06 72
3649.20 84
3649.34 98
3649.48 111
3649.62 123
3649.75 133
3649.89 140
3650.03 146
3650.17 151
3650.31 156
3650.45 160
3650.58 164
3650.72 167
3650.86 168
3651.00 167
3651.14 164
3651.28 159
3651.41 154
3651.55 149
3651.69 145
3651.83 143
3651.97 144
3652.11 146
3652.25 148
3652.38 150
3652.52 150
3652.66 148
3652.80 144
3652.94 141
3653.08 138
3653.21 137
3653.35 138
3653.49 141
3653.63 146
3653.77 151
3653.91 156
3654.04 159
3654.18 159
3654.32 157
3654.46 152
3654.60 144
3654.74 135
3654.88 126
3655.01 116
3655.15 108
3655.29 102
3655.43 99
3655.57 97
3655.71 96
3655.85 96
3655.98 94
3656.12 91
3656.26 86
3656.40 79
3656.54 72
3656.68 65
3656.81 58
3656.95 53
3657.09 49
3657.23 46
3657.37 43
3657.51 38
3657.65 32
3657.78 26
3657.92 20
3658.06 15
3658.20 12
3658.34 12
3658.48 14
3658.62 17
3658.75 22
3658.89 25
3659.03 28
3659.17 30
3659.31 34
3659.45 39
3659.59 46
3659.72 54
3659.86 61
3660.00 67
3660.14 68
3660.28 63
3660.42 54
3660.56 41
3660.69 27
3660.83 16
3660.97 9
3661.11 8
3661.25 11
3661.39 20
3661.53 30
3661.66 42
3661.80 54
3661.94 66
3662.08 76
3662.22 83
3662.36 88
3662.50 90
3662.63 88
3662.77 83
3662.91 75
3663.05 65
3663.19 56
3663.33 48
3663.47 42
3663.60 40
3663.74 40
3663.88 42
3664.02 45
3664.16 49
3664.30 52
3664.44 55
3664.57 57
3664.71 60
3664.85 64
3664.99 68
3665.13 72
3665.27 76
3665.41 77
3665.55 74
3665.68 65
3665.82 52
3665.96 35
3666.10 16
3666.24 0
3666.38 0
3666.52 0
3666.65 0
3666.79 0
3666.93 0
3667.07 0
3667.21 3
3667.35 8
3667.49 11
3667.63 13
3667.76 14
3667.90 16
3668.04 21
3668.18 27
3668.32 36
3668.46 46
3668.60 56
3668.74 64
3668.87 68
3669.01 68
3669.15 64
3669.29 57
3669.43 49
3669.57 41
3669.71 35
3669.85 31
3669.98 31
3670.12 32
3670.26 35
3670.40 38
3670.54 40
3670.68 40
3670.82 38
3670.96 35
3671.09 31
3671.23 28
3671.37 26
3671.51 26
3671.65 28
3671.79 31
3671.93 35
3672.07 40
3672.20 43
3672.34 45
3672.48 44
3672.62 41
3672.76 38
3672.90 33
3673.04 28
3673.18 24
3673.32 23
3673.45 24
3673.59 27
3673.73 32
3673.87 36
3674.01 39
3674.15 40
3674.29 38
3674.43 35
3674.56 33
3674.70 33
3674.84 35
3674.98 41
3675.12 49
3675.26 56
3675.40 62
3675.54 66
3675.68 66
3675.81 64
3675.95 62
3676.09 62
3676.23 63
3676.37 67
3676.51 71
3676.65 75
3676.79 75
3676.93 73
3677.06 67
3677.20 59
3677.34 49
3677.48 41
3677.62 34
3677.76 29
3677.90 26
3678.04 26
3678.18 27
3678.31 29
3678.45 32
3678.59 35
3678.73 38
3678.87 41
3679.01 45
3679.15 47
3679.29 50
3679.43 52
3679.56 54
3679.70 54
3679.84 53
3679.98 50
3680.12 46
3680.26 40
3680.40 34
3680.54 28
3680.68 24
3680.82 22
3680.95 22
3681.09 24
3681.23 26
3681.37 30
3681.51 32
3681.65 35
3681.79 39
3681.93 42
3682.07 45
3682.20 47
3682.34 47
3682.48 45
3682.62 40
3682.76 34
3682.90 26
3683.04 20
3683.18 15
3683.32 13
3683.46 12
3683.59 13
3683.73 14
3683.87 14
3684.01 14
3684.15 14
3684.29 14
3684.43 15
3684.57 18
3684.71 25
3684.85 34
3684.99 46
3685.12 61
3685.26 74
3685.40 85
3685.54 91
3685.68 90
3685.82 84
3685.96 73
3686.10 61
3686.24 51
3686.38 45
3686.51 46
3686.65 53
3686.79 62
3686.93 72
3687.07 78
3687.21 80
3687.35 76
3687.49 69
3687.63 59
3687.77 49
3687.91 41
3688.04 36
3688.18 33
3688.32 31
3688.46 28
3688.60 24
3688.74 18
3688.88 10
3689.02 2
3689.16 0
3689.30 0
3689.44 0
3689.57 0
3689.71 0
3689.85 0
3689.99 0
3690.13 0
3690.27 1
3690.41 5
3690.55 11
3690.69 19
3690.83 30
3690.97 43
3691.11 56
3691.24 67
3691.38 76
3691.52 80
3691.66 79
3691.80 75
3691.94 67
3692.08 58
3692.22 50
3692.36 45
3692.50 42
3692.64 43
3692.78 46
3692.91 50
3693.05 55
3693.19 59
3693.33 61
3693.47 61
3693.61 59
3693.75 57
3693.89 56
3694.03 55
3694.17 56
3694.31 58
3694.45 60
3694.58 60
3694.72 59
3694.86 54
3695.00 46
3695.14 37
3695.28 26
3695.42 17
3695.56 10
3695.70 5
3695.84 3
3695.98 3
3696.12 4
3696.26 5
3696.40 7
3696.53 8
3696.67 10
3696.81 13
3696.95 17
3697.09 20
3697.23 24
3697.37 28
3697.51 30
3697.65 31
3697.79 31
3697.93 29
3698.07 25
3698.21 21
3698.34 15
3698.48 9
3698.62 2
3698.76 0
3698.90 0
3699.04 0
3699.18 0
3699.32 0
3699.46 0
3699.60 0
3699.74 0
3699.88 5
3700.02 14
3700.16 23
3700.30 31
3700.43 37
3700.57 42
3700.71 45
3700.85 49
3700.99 52
3701.13 55
3701.27 58
3701.41 60
3701.55 62
3701.69 62
3701.83 60
3701.97 58
3702.11 55
3702.25 53
3702.39 51
3702.52 49
3702.66 49
3702.80 49
3702.94 50
3703.08 53
3703.22 58
3703.36 65
3703.50 75
3703.64 88
3703.78 101
3703.92 115
3704.06 126
3704.20 135
3704.34 141
3704.48 144
3704.62 145
3704.76 145
3704.89 146
3705.03 149
3705.17 153
3705.31 158
3705.45 164
3705.59 169
3705.73 172
3705.87 172
3706.01 170
3706.15 165
3706.29 157
3706.43 149
3706.57 141
3706.71 134
3706.85 130
3706.99 128
3707.13 128
3707.26 130
3707.40 131
3707.54 131
3707.68 129
3707.82 127
3707.96 124
3708.10 122
3708.24 122
3708.38 125
3708.52 130
3708.66 136
3708.80 141
3708.94 143
3709.08 142
3709.22 135
3709.36 125
3709.50 111
3709.64 95
3709.78 79
3709.92 63
3710.05 51
3710.19 42
3710.33 36
3710.47 35
3710.61 38
3710.75 42
3710.89 49
3711.03 56
3711.17 64
3711.31 71
3711.45 78
3711.59 86
3711.73 94
3711.87 102
3712.01 110
3712.15 118
3712.29 125
3712.43 130
3712.57 134
3712.71 137
3712.85 138
3712.98 139
3713.12 137
3713.26 134
3713.40 129
3713.54 122
3713.68 114
3713.82 106
3713.96 98
3714.10 91
3714.24 85
3714.38 79
3714.52 72
3714.66 65
3714.80 55
3714.94 44
3715.08 32
3715.22 19
3715.36 7
3715.50 0
3715.64 0
3715.78 0
3715.92 0
3716.06 0
3716.20 0
3716.34 0
3716.47 0
3716.61 1
3716.75 8
3716.89 15
3717.03 21
3717.17 26
3717.31 29
3717.45 30
3717.59 31
3717.73 32
3717.87 34
3718.01 36
3718.15 39
3718.29 42
3718.43 45
3718.57 48
3718.71 51
3718.85 54
3718.99 59
3719.13 64
3719.27 69
3719.41 72
3719.55 74
3719.69 73
3719.83 68
3719.97 61
3720.11 53
3720.25 46
3720.39 43
3720.53 44
3720.66 49
3720.80 59
3720.94 71
3721.08 84
3721.22 94
3721.36 101
3721.50 104
3721.64 102
3721.78 96
3721.92 90
3722.06 85
3722.20 82
3722.34 83
3722.48 87
3722.62 93
3722.76 99
3722.90 102
3723.04 102
3723.18 98
3723.32 89
3723.46 79
3723.60 67
3723.74 56
3723.88 47
3724.02 40
3724.16 36
3724.30 33
3724.44 32
3724.58 31
3724.72 31
3724.86 31
3725.00 33
3725.14 36
3725.28 41
3725.42 48
3725.56 57
3725.70 66
3725.84 75
3725.98 81
3726.12 86
3726.26 88
3726.40 89
3726.54 89
3726.67 89
3726.81 89
3726.95 90
3727.09 92
3727.23 94
3727.37 95
3727.51 96
3727.65 94
3727.79 91
3727.93 85
3728.07 79
3728.21 71
3728.35 64
3728.49 59
3728.63 56
3728.77 55
3728.91 55
3729.05 55
3729.19 54
3729.33 51
3729.47 46
3729.61 39
3729.75 33
3729.89 27
3730.03 22
3730.17 20
3730.31 20
3730.45 21
3730.59 24
3730.73 30
3730.87 38
3731.01 48
3731.15 60
3731.29 74
3731.43 86
3731.57 95
3731.71 100
3731.85 99
3731.99 94
3732.13 87
3732.27 79
3732.41 72
3732.55 69
3732.69 71
3732.83 76
3732.97 84
3733.11 93
3733.25 100
3733.39 105
3733.53 106
3733.67 102
3733.81 94
3733.95 83
3734.09 69
3734.23 54
3734.37 40
3734.51 28
3734.65 19
3734.79 14
3734.93 14
3735.07 19
3735.21 26
3735.35 35
3735.49 44
3735.63 51
3735.77 57
3735.91 62
3736.05 66
3736.19 70
3736.33 74
3736.47 79
3736.61 83
3736.75 85
3736.89 87
3737.03 87
3737.17 88
3737.31 89
3737.45 91
3737.59 95
3737.73 101
3737.87 106
3738.01 111
3738.15 113
3738.29 113
3738.43 109
3738.57 103
3738.71 95
3738.85 87
3738.99 79
3739.13 74
3739.27 71
3739.41 70
3739.55 71
3739.69 73
3739.83 74
3739.97 74
3740.11 73
3740.25 70
3740.39 67
3740.53 63
3740.67 61
3740.81 59
3740.95 59
3741.09 60
3741.23 62
3741.37 64
3741.51 67
3741.65 71
3741.79 76
3741.93 82
3742.07 89
3742.21 97
3742.35 103
3742.49 109
3742.63 111
3742.77 111
3742.91 108
3743.05 104
3743.19 99
3743.33 94
3743.47 88
3743.61 83
3743.75 79
3743.89 74
3744.03 69
3744.17 64
3744.31 59
3744.45 55
3744.59 52
3744.73 49
3744.87 48
3745.01 46
3745.15 45
3745.29 42
3745.44 40
3745.58 37
3745.72 37
3745.86 39
3746.00 44
3746.14 53
3746.28 65
3746.42 78
3746.56 91
3746.70 102
3746.84 110
3746.98 114
3747.12 115
3747.26 114
3747.40 112
3747.54 110
3747.68 108
3747.82 108
3747.96 109
3748.10 110
3748.24 110
3748.38 111
3748.52 110
3748.66 109
3748.80 106
3748.94 102
3749.08 97
3749.22 92
3749.36 86
3749.50 81
3749.64 77
3749.78 75
3749.92 75
3750.06 76
3750.20 79
3750.34 83
3750.48 85
3750.62 87
3750.76 87
3750.90 86
3751.04 85
3751.18 84
3751.32 84
3751.47 84
3751.61 85
3751.75 87
3751.89 87
3752.03 87
3752.17 85
3752.31 82
3752.45 78
3752.59 75
3752.73 72
3752.87 70
3753.01 68
3753.15 66
3753.29 65
3753.43 63
3753.57 60
3753.71 59
3753.85 58
3753.99 58
3754.13 60
3754.27 64
3754.41 68
3754.55 74
3754.69 81
3754.83 87
3754.97 93
3755.11 98
3755.25 100
3755.39 101
3755.53 100
3755.67 98
3755.82 95
3755.96 91
3756.10 88
3756.24 84
3756.38 82
3756.52 80
3756.66 79
3756.80 79
3756.94 79
3757.08 80
3757.22 80
3757.36 80
3757.50 80
3757.64 78
3757.78 76
3757.92 74
3758.06 71
3758.20 69
3758.34 67
3758.48 67
3758.62 69
3758.76 72
3758.90 78
3759.04 84
3759.18 91
3759.33 96
3759.47 98
3759.61 97
3759.75 93
3759.89 85
3760.03 75
3760.17 64
3760.31 55
3760.45 47
3760.59 41
3760.73 39
3760.87 39
3761.01 42
3761.15 49
3761.29 58
3761.43 69
3761.57 82
3761.71 97
3761.85 111
3761.99 124
3762.13 134
3762.28 143
3762.42 148
3762.56 150
3762.70 149
3762.84 146
3762.98 140
3763.12 132
3763.26 120
3763.40 106
3763.54 90
3763.68 73
3763.82 55
3763.96 39
3764.10 24
3764.24 12
3764.38 3
3764.52 0
3764.66 0
3764.80 0
3764.94 0
3765.09 0
3765.23 0
3765.37 0
3765.51 0
3765.65 0
3765.79 1
3765.93 10
3766.07 23
3766.21 39
3766.35 56
3766.49 73
3766.63 89
3766.77 104
3766.91 116
3767.05 124
3767.19 128
3767.33 129
3767.48 126
3767.62 122
3767.76 118
3767.90 115
3768.04 114
3768.18 116
3768.32 121
3768.46 126
3768.60 130
3768.74 130
3768.88 126
3769.02 116
3769.16 101
3769.30 82
3769.44 62
3769.58 43
3769.72 28
3769.87 16
3770.01 9
3770.15 6
3770.29 5
3770.43 6
3770.57 9
3770.71 12
3770.85 17
3770.99 24
3771.13 33
3771.27 46
3771.41 60
3771.55 76
3771.69 90
3771.83 102
3771.98 110
3772.12 116
3772.26 118
3772.40 118
3772.54 116
3772.68 114
3772.82 111
3772.96 108
3773.10 103
3773.24 98
3773.38 91
3773.52 83
3773.66 76
3773.80 70
3773.94 65
3774.09 64
3774.23 65
3774.37 70
3774.51 76
3774.65 85
3774.79 93
3774.93 101
3775.07 107
3775.21 111
3775.35 114
3775.49 115
3775.63 115
3775.77 115
3775.92 115
3776.06 115
3776.20 114
3776.34 113
3776.48 110
3776.62 104
3776.76 96
3776.90 85
3777.04 72
3777.18 58
3777.32 44
3777.46 32
3777.60 20
3777.75 9
3777.89 0
3778.03 0
3778.17 0
3778.31 0
3778.45 0
3778.59 0
3778.73 10
3778.87 24
3779.01 37
3779.15 46
3779.29 49
3779.43 45
3779.58 36
3779.72 23
3779.86 8
3780.00 0
3780.14 0
3780.28 0
3780.42 0
3780.56 0
3780.70 0
3780.84 0
3780.98 0
3781.12 2
3781.27 12
3781.41 23
3781.55 33
3781.69 42
3781.83 50
3781.97 56
3782.11 60
3782.25 62
3782.39 61
3782.53 57
3782.67 49
3782.81 40
3782.96 30
3783.10 21
3783.24 16
3783.38 15
3783.52 18
3783.66 26
3783.80 36
3783.94 47
3784.08 55
3784.22 60
3784.36 60
3784.51 56
3784.65 49
3784.79 40
3784.93 30
3785.07 21
3785.21 14
3785.35 9
3785.49 7
3785.63 6
3785.77 7
3785.91 10
3786.06 13
3786.20 16
3786.34 20
3786.48 25
3786.62 31
3786.76 38
3786.90 45
3787.04 52
3787.18 59
3787.32 65
3787.47 71
3787.61 76
3787.75 80
3787.89 83
3788.03 85
3788.17 85
3788.31 83
3788.45 79
3788.59 73
3788.73 65
3788.87 57
3789.02 48
3789.16 40
3789.30 33
3789.44 28
3789.58 24
3789.72 21
3789.86 20
3790.00 21
3790.14 21
3790.28 23
3790.43 24
3790.57 25
3790.71 26
3790.85 28
3790.99 29
3791.13 32
3791.27 35
3791.41 40
3791.55 44
3791.70 48
3791.84 51
3791.98 53
3792.12 54
3792.26 54
3792.40 53
3792.54 51
3792.68 48
3792.82 44
3792.96 38
3793.11 30
3793.25 21
3793.39 12
3793.53 4
3793.67 0
3793.81 0
3793.95 0
3794.09 4
3794.23 13
3794.38 23
3794.52 34
3794.66 44
3794.80 53
3794.94 59
3795.08 61
3795.22 61
3795.36 58
3795.50 53
3795.65 47
3795.79 41
3795.93 36
3796.07 33
3796.21 31
3796.35 30
3796.49 29
3796.63 28
3796.77 25
3796.92 21
3797.06 16
3797.20 10
3797.34 5
3797.48 0
3797.62 0
3797.76 0
3797.90 0
3798.04 0
3798.19 1
3798.33 4
3798.47 6
3798.61 7
3798.75 6
3798.89 5
3799.03 2
3799.17 0
3799.32 0
3799.46 0
3799.60 0
3799.74 0
3799.88 0
3800.02 0
3800.16 0
3800.30 4
3800.44 12
3800.59 22
3800.73 30
3800.87 38
3801.01 43
3801.15 46
3801.29 47
3801.43 46
3801.57 45
3801.72 44
3801.86 44
3802.00 44
3802.14 46
3802.28 48
3802.42 50
3802.56 54
3802.70 59
3802.85 65
3802.99 72
3803.13 78
3803.27 82
3803.41 84
3803.55 83
3803.69 79
3803.83 74
3803.98 68
3804.12 62
3804.26 58
3804.40 55
3804.54 55
3804.68 57
3804.82 61
3804.96 69
3805.11 78
3805.25 90
3805.39 103
3805.53 119
3805.67 137
3805.81 156
3805.95 175
3806.10 193
3806.24 209
3806.38 222
3806.52 232
3806.66 240
3806.80 246
3806.94 252
3807.08 260
3807.23 268
3807.37 277
3807.51 287
3807.65 295
3807.79 301
3807.93 303
3808.07 301
3808.21 297
3808.36 291
3808.50 284
3808.64 276
3808.78 268
3808.92 259
3809.06 250
3809.20 241
3809.35 230
3809.49 220
3809.63 210
3809.77 202
3809.91 196
3810.05 192
3810.19 189
3810.34 188
3810.48 188
3810.62 187
3810.76 186
3810.90 183
3811.04 178
3811.18 172
3811.33 166
3811.47 160
3811.61 154
3811.75 148
3811.89 144
3812.03 140
3812.17 136
3812.32 132
3812.46 127
3812.60 121
3812.74 114
3812.88 107
3813.02 100
3813.16 92
3813.31 86
3813.45 81
3813.59 78
3813.73 77
3813.87 79
3814.01 83
3814.15 87
3814.30 93
3814.44 96
3814.58 98
3814.72 98
3814.86 95
3815.00 90
3815.14 84
3815.29 79
3815.43 74
3815.57 71
3815.71 70
3815.85 71
3815.99 74
3816.13 78
3816.28 83
3816.42 89
3816.56 95
3816.70 103
3816.84 111
3816.98 120
3817.13 130
3817.27 141
3817.41 151
3817.55 160
3817.69 169
3817.83 175
3817.97 180
3818.12 182
3818.26 183
3818.40 183
3818.54 180
3818.68 176
3818.82 171
3818.96 165
3819.11 160
3819.25 156
3819.39 155
3819.53 157
3819.67 161
3819.81 166
3819.96 168
3820.10 166
3820.24 159
3820.38 144
3820.52 125
3820.66 102
3820.81 80
3820.95 60
3821.09 45
3821.23 35
3821.37 31
3821.51 30
3821.65 32
3821.80 34
3821.94 36
3822.08 35
3822.22 34
3822.36 30
3822.50 26
3822.65 22
3822.79 19
3822.93 17
3823.07 15
3823.21 15
3823.35 15
3823.50 15
3823.64 14
3823.78 13
3823.92 10
3824.06 5
3824.20 0
3824.35 0
3824.49 0
3824.63 0
3824.77 0
3824.91 0
3825.05 0
3825.20 0
3825.34 8
3825.48 19
3825.62 31
3825.76 43
3825.90 55
3826.05 65
3826.19 73
3826.33 78
3826.47 79
3826.61 76
3826.75 69
3826.90 61
3827.04 54
3827.18 50
3827.32 49
3827.46 52
3827.60 57
3827.75 62
3827.89 65
3828.03 66
3828.17 64
3828.31 61
3828.45 57
3828.60 56
3828.74 58
3828.88 65
3829.02 74
3829.16 85
3829.30 95
3829.45 103
3829.59 107
3829.73 105
3829.87 100
3830.01 92
3830.16 84
3830.30 77
3830.44 72
3830.58 71
3830.72 72
3830.86 75
3831.01 78
3831.15 80
3831.29 81
3831.43 82
3831.57 83
3831.71 85
3831.86 88
3832.00 94
3832.14 102
3832.28 110
3832.42 118
3832.57 125
3832.71 129
3832.85 130
3832.99 129
3833.13 126
3833.27 122
3833.42 118
3833.56 115
3833.70 114
3833.84 115
3833.98 118
3834.13 123
3834.27 129
3834.41 135
3834.55 140
3834.69 144
3834.83 146
3834.98 147
3835.12 145
3835.26 143
3835.40 141
3835.54 138
3835.69 135
3835.83 131
3835.97 128
3836.11 124
3836.25 120
3836.40 117
3836.54 115
3836.68 115
3836.82 116
3836.96 118
3837.10 120
3837.25 120
3837.39 119
3837.53 116
3837.67 110
3837.81 104
3837.96 97
3838.10 90
3838.24 82
3838.38 75
3838.52 68
3838.67 62
3838.81 55
3838.95 48
3839.09 43
3839.23 39
3839.38 36
3839.52 36
3839.66 38
3839.80 41
3839.94 46
3840.08 51
3840.23 56
3840.37 61
3840.51 64
3840.65 65
3840.79 65
3840.94 64
3841.08 62
3841.22 60
3841.36 61
3841.50 63
3841.65 67
3841.79 74
3841.93 84
3842.07 96
3842.21 109
3842.36 123
3842.50 137
3842.64 150
3842.78 161
3842.92 169
3843.07 174
3843.21 174
3843.35 171
3843.49 165
3843.63 157
3843.78 148
3843.92 140
3844.06 135
3844.20 131
3844.34 130
3844.49 128
3844.63 126
3844.77 122
3844.91 115
3845.05 106
3845.20 94
3845.34 81
3845.48 69
3845.62 58
3845.76 50
3845.91 47
3846.05 47
3846.19 52
3846.33 57
3846.47 63
3846.62 68
3846.76 71
3846.90 72
3847.04 71
3847.19 71
3847.33 70
3847.47 71
3847.61 72
3847.75 73
3847.90 71
3848.04 68
3848.18 63
3848.32 59
3848.46 56
3848.61 54
3848.75 54
3848.89 56
3849.03 58
3849.17 60
3849.32 59
3849.46 57
3849.60 54
3849.74 51
3849.88 50
3850.03 49
3850.17 49
3850.31 51
3850.45 53
3850.60 56
3850.74 58
3850.88 60
3851.02 62
3851.16 64
3851.31 67
3851.45 72
3851.59 77
3851.73 83
3851.87 90
3852.02 97
3852.16 104
3852.30 110
3852.44 115
3852.59 119
3852.73 121
3852.87 122
3853.01 124
3853.15 126
3853.30 131
3853.44 139
3853.58 150
3853.72 163
3853.87 176
3854.01 187
3854.15 196
3854.29 200
3854.43 199
3854.58 194
3854.72 187
3854.86 179
3855.00 171
3855.15 167
3855.29 165
3855.43 166
3855.57 169
3855.71 171
3855.86 173
3856.00 174
3856.14 172
3856.28 169
3856.43 165
3856.57 162
3856.71 161
3856.85 160
3856.99 161
3857.14 162
3857.28 162
3857.42 159
3857.56 155
3857.71 148
3857.85 140
3857.99 131
3858.13 123
3858.27 116
3858.42 109
3858.56 102
3858.70 94
3858.84 84
3858.99 73
3859.13 62
3859.27 53
3859.41 45
3859.56 41
3859.70 40
3859.84 41
3859.98 43
3860.12 47
3860.27 51
3860.41 56
3860.55 62
3860.69 68
3860.84 74
3860.98 80
3861.12 85
3861.26 87
3861.41 88
3861.55 86
3861.69 84
3861.83 82
3861.97 82
3862.12 83
3862.26 85
3862.40 88
3862.54 91
3862.69 95
3862.83 98
3862.97 101
3863.11 105
3863.26 108
3863.40 110
3863.54 111
3863.68 110
3863.83 107
3863.97 102
3864.11 96
3864.25 90
3864.39 84
3864.54 79
3864.68 76
3864.82 73
3864.96 72
3865.11 72
3865.25 72
3865.39 72
3865.53 74
3865.68 78
3865.82 83
3865.96 91
3866.10 100
3866.25 109
3866.39 117
3866.53 123
3866.67 125
3866.82 124
3866.96 118
3867.10 110
3867.24 101
3867.39 90
3867.53 81
3867.67 72
3867.81 65
3867.96 60
3868.10 57
3868.24 55
3868.38 54
3868.53 54
3868.67 53
3868.81 53
3868.95 52
3869.10 52
3869.24 52
3869.38 54
3869.52 57
3869.67 62
3869.81 67
3869.95 73
3870.09 79
3870.24 85
3870.38 90
3870.52 94
3870.66 96
3870.81 97
3870.95 97
3871.09 94
3871.23 89
3871.38 83
3871.52 76
3871.66 69
3871.80 64
3871.95 59
3872.09 57
3872.23 56
3872.37 58
3872.52 60
3872.66 64
3872.80 68
3872.94 73
3873.09 79
3873.23 85
3873.37 90
3873.51 93
3873.66 93
3873.80 89
3873.94 80
3874.08 68
3874.23 53
3874.37 38
3874.51 27
3874.65 20
3874.80 20
3874.94 24
3875.08 33
3875.22 43
3875.37 52
3875.51 58
3875.65 61
3875.79 61
3875.94 60
3876.08 59
3876.22 59
3876.36 59
3876.51 61
3876.65 62
3876.79 62
3876.94 60
3877.08 56
3877.22 50
3877.36 43
3877.51 37
3877.65 30
3877.79 23
3877.93 17
3878.08 11
3878.22 5
3878.36 0
3878.50 0
3878.65 0
3878.79 0
3878.93 0
3879.07 0
3879.22 0
3879.36 0
3879.50 1
3879.65 6
3879.79 11
3879.93 15
3880.07 17
3880.22 18
3880.36 17
3880.50 17
3880.64 19
3880.79 22
3880.93 27
3881.07 35
3881.22 44
3881.36 53
3881.50 62
3881.64 69
3881.79 74
3881.93 78
3882.07 79
3882.21 78
3882.36 75
3882.50 72
3882.64 68
3882.78 65
3882.93 63
3883.07 61
3883.21 61
3883.36 61
3883.50 62
3883.64 64
3883.78 66
3883.93 70
3884.07 74
3884.21 79
3884.36 83
3884.50 85
3884.64 84
3884.78 79
3884.93 69
3885.07 57
3885.21 42
3885.35 26
3885.50 10
3885.64 0
3885.78 0
3885.93 0
3886.07 0
3886.21 0
3886.35 0
3886.50 0
3886.64 0
3886.78 6
3886.93 19
3887.07 31
3887.21 42
3887.35 54
3887.50 65
3887.64 76
3887.78 86
3887.92 95
3888.07 101
3888.21 104
3888.35 102
3888.50 97
3888.64 89
3888.78 79
3888.92 72
3889.07 68
3889.21 69
3889.35 75
3889.50 85
3889.64 97
3889.78 110
3889.92 121
3890.07 130
3890.21 136
3890.35 140
3890.50 142
3890.64 142
3890.78 143
3890.92 142
3891.07 141
3891.21 139
3891.35 136
3891.50 132
3891.64 125
3891.78 117
3891.92 107
3892.07 97
3892.21 85
3892.35 75
3892.50 66
3892.64 60
3892.78 57
3892.93 57
3893.07 58
3893.21 59
3893.35 59
3893.50 57
3893.64 55
3893.78 51
3893.93 48
3894.07 47
3894.21 48
3894.35 50
3894.50 53
3894.64 55
3894.78 57
3894.93 56
3895.07 53
3895.21 49
3895.36 43
3895.50 37
3895.64 32
3895.78 29
3895.93 27
3896.07 26
3896.21 27
3896.36 29
3896.50 31
3896.64 33
3896.78 35
3896.93 36
3897.07 38
3897.21 38
3897.36 37
3897.50 35
3897.64 33
3897.79 29
3897.93 26
3898.07 23
3898.21 21
3898.36 21
3898.50 21
3898.64 23
3898.79 25
3898.93 28
3899.07 31
3899.22 33
3899.36 35
3899.50 36
3899.65 35
3899.79 33
3899.93 29
3900.07 23
3900.22 15
3900.36 7
3900.50 0
3900.65 0
3900.79 0
3900.93 0
3901.08 0
3901.22 0
3901.36 0
3901.50 0
3901.65 1
3901.79 7
3901.93 13
3902.08 19
3902.22 27
3902.36 35
3902.51 45
3902.65 54
3902.79 63
3902.94 71
3903.08 75
3903.22 75
3903.37 71
3903.51 63
3903.65 53
3903.79 41
3903.94 30
3904.08 21
3904.22 16
3904.37 13
3904.51 13
3904.65 14
3904.80 16
3904.94 17
3905.08 17
3905.23 16
3905.37 15
3905.51 13
3905.66 11
3905.80 10
3905.94 10
3906.08 11
3906.23 12
3906.37 14
3906.51 17
3906.66 20
3906.80 24
3906.94 26
3907.09 27
3907.23 27
3907.37 26
3907.52 23
3907.66 20
3907.80 17
3907.95 16
3908.09 17
3908.23 19
3908.38 24
3908.52 31
3908.66 40
3908.81 49
3908.95 59
3909.09 68
3909.23 75
3909.38 81
3909.52 84
3909.66 86
3909.81 86
3909.95 85
3910.09 84
3910.24 85
3910.38 86
3910.52 88
3910.67 91
3910.81 92
3910.95 91
3911.10 86
3911.24 79
3911.38 69
3911.53 58
3911.67 49
3911.81 44
3911.96 43
3912.10 48
3912.24 57
3912.39 67
3912.53 77
3912.67 84
3912.82 87
3912.96 87
3913.10 84
3913.25 80
3913.39 78
3913.53 76
3913.68 76
3913.82 75
3913.96 74
3914.11 71
3914.25 66
3914.39 59
3914.54 51
3914.68 44
3914.82 39
3914.97 34
3915.11 29
3915.25 23
3915.40 15
3915.54 6
3915.68 0
3915.83 0
3915.97 0
3916.11 0
3916.26 0
3916.40 0
3916.54 0
3916.69 0
3916.83 8
3916.97 15
3917.12 20
3917.26 25
3917.40 31
3917.55 37
3917.69 43
3917.83 50
3917.98 56
3918.12 60
3918.26 61
3918.41 59
3918.55 56
3918.69 52
3918.84 48
3918.98 46
3919.12 47
3919.27 51
3919.41 56
3919.55 62
3919.70 67
3919.84 69
3919.98 68
3920.13 64
3920.27 58
3920.41 52
3920.56 45
3920.70 39
3920.84 35
3920.99 31
3921.13 29
3921.27 27
3921.42 27
3921.56 29
3921.70 33
3921.85 40
3921.99 50
3922.13 60
3922.28 69
3922.42 77
3922.56 81
3922.71 82
3922.85 78
3923.00 72
3923.14 65
3923.28 58
3923.43 52
3923.57 49
3923.71 47
3923.86 47
3924.00 48
3924.14 49
3924.29 50
3924.43 50
3924.57 51
3924.72 54
3924.86 58
3925.00 64
3925.15 71
3925.29 79
3925.43 86
3925.58 90
3925.72 92
3925.87 90
3926.01 84
3926.15 77
3926.30 68
3926.44 60
3926.58 53
3926.73 48
3926.87 46
3927.01 46
3927.16 50
3927.30 55
3927.44 62
3927.59 69
3927.73 75
3927.87 80
3928.02 83
3928.16 84
3928.31 83
3928.45 82
3928.59 81
3928.74 82
3928.88 84
3929.02 88
3929.17 94
3929.31 99
3929.45 105
3929.60 109
3929.74 110
3929.88 111
3930.03 110
3930.17 109
3930.32 109
3930.46 109
3930.60 110
3930.75 111
3930.89 110
3931.03 107
3931.18 102
3931.32 95
3931.46 88
3931.61 82
3931.75 79
3931.90 77
3932.04 78
3932.18 81
3932.33 85
3932.47 90
3932.61 94
3932.76 98
3932.90 101
3933.04 103
3933.19 104
3933.33 104
3933.48 101
3933.62 97
3933.76 90
3933.91 83
3934.05 74
3934.19 66
3934.34 58
3934.48 52
3934.62 49
3934.77 48
3934.91 50
3935.06 53
3935.20 58
3935.34 62
3935.49 67
3935.63 70
3935.77 72
3935.92 74
3936.06 76
3936.21 79
3936.35 82
3936.49 86
3936.64 91
3936.78 94
3936.92 97
3937.07 97
3937.21 96
3937.36 92
3937.50 87
3937.64 81
3937.79 76
3937.93 71
3938.07 67
3938.22 64
3938.36 60
3938.51 57
3938.65 54
3938.79 50
3938.94 47
3939.08 45
3939.22 43
3939.37 43
3939.51 44
3939.66 45
3939.80 46
3939.94 45
3940.09 44
3940.23 42
3940.37 40
3940.52 39
3940.66 39
3940.81 41
3940.95 45
3941.09 48
3941.24 51
3941.38 53
3941.52 53
3941.67 52
3941.81 51
3941.96 49
3942.10 48
3942.24 47
3942.39 45
3942.53 41
3942.67 35
3942.82 28
3942.96 18
3943.11 8
3943.25 0
3943.39 0
3943.54 0
3943.68 0
3943.83 0
3943.97 0
3944.11 0
3944.26 0
3944.40 0
3944.54 8
3944.69 18
3944.83 29
3944.98 38
3945.12 47
3945.26 55
3945.41 60
3945.55 65
3945.70 68
3945.84 71
3945.98 74
3946.13 77
3946.27 81
3946.42 84
3946.56 87
3946.70 90
3946.85 93
3946.99 96
3947.13 102
3947.28 110
3947.42 122
3947.57 137
3947.71 154
3947.85 171
3948.00 187
3948.14 198
3948.29 205
3948.43 208
3948.57 208
3948.72 207
3948.86 205
3949.01 205
3949.15 205
3949.29 206
3949.44 206
3949.58 204
3949.73 200
3949.87 193
3950.01 185
3950.16 175
3950.30 165
3950.45 156
3950.59 146
3950.73 138
3950.88 130
3951.02 123
3951.17 116
3951.31 108
3951.45 101
3951.60 93
3951.74 86
3951.89 81
3952.03 78
3952.17 78
3952.32 81
3952.46 86
3952.61 92
3952.75 98
3952.89 103
3953.04 104
3953.18 103
3953.33 99
3953.47 94
3953.61 88
3953.76 85
3953.90 83
3954.05 85
3954.19 89
3954.33 96
3954.48 103
3954.62 111
3954.77 116
3954.91 120
3955.05 121
3955.20 119
3955.34 115
3955.49 109
3955.63 102
3955.77 95
3955.92 87
3956.06 80
3956.21 72
3956.35 65
3956.49 59
3956.64 54
3956.78 52
3956.93 54
3957.07 59
3957.21 67
3957.36 78
3957.50 90
3957.65 101
3957.79 111
3957.94 117
3958.08 120
3958.22 120
3958.37 119
3958.51 118
3958.66 117
3958.80 116
3958.94 116
3959.09 116
3959.23 114
3959.38 110
3959.52 104
3959.66 98
3959.81 92
3959.95 87
3960.10 85
3960.24 83
3960.39 84
3960.53 84
3960.67 84
3960.82 83
3960.96 80
3961.11 75
3961.25 68
3961.39 60
3961.54 51
3961.68 41
3961.83 31
3961.97 22
3962.12 13
3962.26 6
3962.40 0
3962.55 0
3962.69 0
3962.84 0
3962.98 3
3963.12 9
3963.27 17
3963.41 24
3963.56 29
3963.70 33
3963.85 35
3963.99 34
3964.13 32
3964.28 29
3964.42 27
3964.57 26
3964.71 25
3964.86 25
3965.00 26
3965.14 28
3965.29 32
3965.43 37
3965.58 46
3965.72 58
3965.87 72
3966.01 89
3966.15 105
3966.30 120
3966.44 132
3966.59 141
3966.73 144
3966.87 144
3967.02 141
3967.16 135
3967.31 128
3967.45 119
3967.60 108
3967.74 97
3967.88 85
3968.03 73
3968.17 61
3968.32 49
3968.46 39
3968.61 30
3968.75 23
3968.89 18
3969.04 14
3969.18 11
3969.33 9
3969.47 7
3969.62 7
3969.76 6
3969.91 6
3970.05 6
3970.19 7
3970.34 8
3970.48 9
3970.63 9
3970.77 10
3970.92 11
3971.06 12
3971.20 12
3971.35 11
3971.49 10
3971.64 7
3971.78 3
3971.93 0
3972.07 0
3972.21 0
3972.36 0
3972.50 0
3972.65 0
3972.79 3
3972.94 8
3973.08 11
3973.23 13
3973.37 13
3973.51 13
3973.66 14
3973.80 16
3973.95 21
3974.09 27
3974.24 34
3974.38 39
3974.52 43
3974.67 43
3974.81 41
3974.96 38
3975.10 35
3975.25 34
3975.39 34
3975.54 37
3975.68 41
3975.82 46
3975.97 50
3976.11 53
3976.26 54
3976.40 55
3976.55 55
3976.69 57
3976.84 60
3976.98 66
3977.12 75
3977.27 86
3977.41 98
3977.56 109
3977.70 118
3977.85 124
3977.99 126
3978.14 124
3978.28 119
3978.42 110
3978.57 100
3978.71 89
3978.86 77
3979.00 66
3979.15 54
3979.29 42
3979.44 31
3979.58 20
3979.73 10
3979.87 2
3980.01 0
3980.16 0
3980.30 0
3980.45 0
3980.59 0
3980.74 0
3980.88 0
3981.03 1
3981.17 4
3981.31 6
3981.46 8
3981.60 10
3981.75 12
3981.89 15
3982.04 19
3982.18 24
3982.33 28
3982.47 33
3982.62 36
3982.76 38
3982.90 39
3983.05 40
3983.19 41
3983.34 45
3983.48 52
3983.63 62
3983.77 74
3983.92 87
3984.06 97
3984.21 104
3984.35 106
3984.50 105
3984.64 100
3984.78 93
3984.93 86
3985.07 80
3985.22 75
3985.36 72
3985.51 70
3985.65 69
3985.80 66
3985.94 63
3986.09 57
3986.23 48
3986.38 37
3986.52 25
3986.66 14
3986.81 4
3986.95 0
3987.10 0
3987.24 4
3987.39 12
3987.53 20
3987.68 27
3987.82 31
3987.97 32
3988.11 30
3988.26 26
3988.40 22
3988.54 19
3988.69 16
3988.83 13
3988.98 9
3989.12 4
3989.27 0
3989.41 0
3989.56 0
3989.70 0
3989.85 0
3989.99 0
3990.14 0
3990.28 0
3990.43 8
3990.57 17
3990.71 25
3990.86 31
3991.00 36
3991.15 40
3991.29 43
3991.44 45
3991.58 47
3991.73 50
3991.87 53
3992.02 58
3992.16 64
3992.31 70
3992.45 77
3992.60 82
3992.74 87
3992.89 88
3993.03 87
3993.18 83
3993.32 77
3993.46 69
3993.61 62
3993.75 55
3993.90 50
3994.04 47
3994.19 46
3994.33 47
3994.48 49
3994.62 54
3994.77 60
3994.91 67
3995.06 75
3995.20 84
3995.35 92
3995.49 100
3995.64 108
3995.78 116
3995.93 125
3996.07 135
3996.22 145
3996.36 156
3996.51 167
3996.65 176
3996.79 183
3996.94 187
3997.08 188
3997.23 185
3997.37 179
3997.52 170
3997.66 159
3997.81 147
3997.95 135
3998.10 123
3998.24 113
3998.39 105
3998.53 100
3998.68 97
3998.82 98
3998.97 100
3999.11 103
3999.26 108
3999.40 113
3999.55 117
3999.69 122
3999.84 127
3999.98 132
4000.13 139
4000.27 146
4000.42 152
4000.56 156
4000.71 157
4000.85 152
4001.00 142
4001.14 128
4001.29 112
4001.43 96
4001.58 83
4001.72 73
4001.86 68
4002.01 65
4002.15 65
4002.30 65
4002.44 64
4002.59 63
4002.73 61
4002.88 61
4003.02 61
4003.17 63
4003.31 65
4003.46 68
4003.60 71
4003.75 72
4003.89 71
4004.04 69
4004.18 65
4004.33 59
4004.47 52
4004.62 45
4004.76 37
4004.91 29
4005.05 20
4005.20 12
4005.34 3
4005.49 0
4005.63 0
4005.78 0
4005.92 0
4006.07 0
4006.21 0
4006.36 0
4006.50 0
4006.65 5
4006.79 14
4006.94 22
4007.08 29
4007.23 35
4007.37 39
4007.52 43
4007.66 45
4007.81 46
4007.95 45
4008.10 44
4008.24 41
4008.39 38
4008.53 34
4008.68 31
4008.82 30
4008.97 29
4009.11 30
4009.26 31
4009.40 34
4009.55 38
4009.69 42
4009.84 46
4009.98 50
4010.13 54
4010.27 57
4010.42 59
4010.56 62
4010.71 63
4010.85 65
4011.00 65
4011.14 64
4011.29 59
4011.43 52
4011.58 43
4011.72 34
4011.87 25
4012.01 20
4012.16 19
4012.30 23
4012.45 33
4012.59 45
4012.74 58
4012.89 70
4013.03 80
4013.18 87
4013.32 92
4013.47 94
4013.61 93
4013.76 91
4013.90 86
4014.05 80
4014.19 73
4014.34 65
4014.48 58
4014.63 51
4014.77 47
4014.92 43
4015.06 41
4015.21 40
4015.35 39
4015.50 38
4015.64 37
4015.79 36
4015.93 35
4016.08 34
4016.22 35
4016.37 37
4016.51 40
4016.66 45
4016.80 51
4016.95 57
4017.09 64
4017.24 72
4017.38 79
4017.53 87
4017.68 94
4017.82 101
4017.97 109
4018.11 116
4018.26 122
4018.40 128
4018.55 133
4018.69 136
4018.84 137
4018.98 136
4019.13 133
4019.27 129
4019.42 124
4019.56 119
4019.71 113
4019.85 108
4020.00 103
4020.14 101
4020.29 101
4020.43 104
4020.58 110
4020.72 121
4020.87 134
4021.02 148
4021.16 163
4021.31 175
4021.45 184
4021.60 188
4021.74 187
4021.89 182
4022.03 175
4022.18 167
4022.32 159
4022.47 151
4022.61 143
4022.76 136
4022.90 128
4023.05 119
4023.19 108
4023.34 98
4023.48 88
4023.63 80
4023.78 75
4023.92 72
4024.07 71
4024.21 70
4024.36 69
4024.50 66
4024.65 62
4024.79 59
4024.94 57
4025.08 58
4025.23 62
4025.37 70
4025.52 80
4025.66 90
4025.81 98
4025.96 105
4026.10 108
4026.25 109
4026.39 109
4026.54 108
4026.68 108
4026.83 109
4026.97 111
4027.12 115
4027.26 119
4027.41 123
4027.55 128
4027.70 133
4027.84 137
4027.99 141
4028.14 144
4028.28 146
4028.43 147
4028.57 148
4028.72 150
4028.86 154
4029.01 159
4029.15 166
4029.30 174
4029.44 181
4029.59 188
4029.73 192
4029.88 193
4030.03 191
4030.17 188
4030.32 184
4030.46 180
4030.61 175
4030.75 171
4030.90 167
4031.04 163
4031.19 160
4031.33 156
4031.48 155
4031.63 156
4031.77 159
4031.92 165
4032.06 172
4032.21 178
4032.35 184
4032.50 187
4032.64 188
4032.79 188
4032.93 188
4033.08 188
4033.23 189
4033.37 191
4033.52 193
4033.66 194
4033.81 196
4033.95 197
4034.10 198
4034.24 200
4034.39 202
4034.53 205
4034.68 209
4034.83 211
4034.97 213
4035.12 214
4035.26 213
4035.41 211
4035.55 206
4035.70 200
4035.84 191
4035.99 182
4036.14 171
4036.28 159
4036.43 146
4036.57 134
4036.72 123
4036.86 113
4037.01 105
4037.15 99
4037.30 95
4037.45 93
4037.59 91
4037.74 89
4037.88 86
4038.03 81
4038.17 75
4038.32 67
4038.46 59
4038.61 51
4038.76 44
4038.90 38
4039.05 32
4039.19 27
4039.34 22
4039.48 19
4039.63 17
4039.77 17
4039.92 21
4040.07 27
4040.21 34
4040.36 43
4040.50 51
4040.65 57
4040.79 61
4040.94 63
4041.08 61
4041.23 56
4041.38 48
4041.52 39
4041.67 27
4041.81 14
4041.96 1
4042.10 0
4042.25 0
4042.40 0
4042.54 0
4042.69 0
4042.83 0
4042.98 0
4043.12 0
4043.27 10
4043.41 20
4043.56 28
4043.71 36
4043.85 41
4044.00 44
4044.14 45
4044.29 44
4044.43 42
4044.58 39
4044.73 36
4044.87 35
4045.02 34
4045.16 35
4045.31 36
4045.45 40
4045.60 44
4045.75 49
4045.89 54
4046.04 60
4046.18 65
4046.33 69
4046.47 70
4046.62 69
4046.77 65
4046.91 58
4047.06 49
4047.20 39
4047.35 30
4047.49 23
4047.64 19
4047.79 18
4047.93 19
4048.08 22
4048.22 25
4048.37 26
4048.51 26
4048.66 24
4048.81 24
4048.95 25
4049.10 29
4049.24 37
4049.39 48
4049.53 59
4049.68 68
4049.83 74
4049.97 76
4050.12 75
4050.26 71
4050.41 68
4050.56 68
4050.70 70
4050.85 77
4050.99 86
4051.14 97
4051.28 108
4051.43 119
4051.58 128
4051.72 135
4051.87 141
4052.01 146
4052.16 148
4052.30 148
4052.45 145
4052.60 139
4052.74 131
4052.89 121
4053.03 110
4053.18 99
4053.33 88
4053.47 80
4053.62 73
4053.76 69
4053.91 67
4054.05 68
4054.20 71
4054.35 75
4054.49 80
4054.64 83
4054.78 87
4054.93 90
4055.08 93
4055.22 97
4055.37 101
4055.51 106
4055.66 113
4055.81 120
4055.95 129
4056.10 138
4056.24 147
4056.39 156
4056.53 161
4056.68 163
4056.83 161
4056.97 154
4057.12 142
4057.26 128
4057.41 111
4057.56 95
4057.70 80
4057.85 68
4057.99 60
4058.14 55
4058.29 52
4058.43 52
4058.58 53
4058.72 54
4058.87 55
4059.02 56
4059.16 56
4059.31 56
4059.45 56
4059.60 57
4059.74 57
4059.89 58
4060.04 59
4060.18 60
4060.33 60
4060.47 58
4060.62 55
4060.77 50
4060.91 43
4061.06 36
4061.20 29
4061.35 22
4061.50 17
4061.64 14
4061.79 14
4061.93 15
4062.08 17
4062.23 20
4062.37 24
4062.52 27
4062.66 31
4062.81 35
4062.96 40
4063.10 46
4063.25 52
4063.39 58
4063.54 65
4063.69 70
4063.83 74
4063.98 75
4064.12 75
4064.27 72
4064.42 68
4064.56 64
4064.71 59
4064.85 56
4065.00 55
4065.15 57
4065.29 63
4065.44 71
4065.59 81
4065.73 92
4065.88 101
4066.02 106
4066.17 108
4066.32 106
4066.46 101
4066.61 96
4066.75 92
4066.90 92
4067.05 95
4067.19 102
4067.34 112
4067.48 124
4067.63 135
4067.78 145
4067.92 152
4068.07 157
4068.21 161
4068.36 164
4068.51 166
4068.65 170
4068.80 173
4068.95 177
4069.09 180
4069.24 182
4069.38 182
4069.53 178
4069.68 173
4069.82 166
4069.97 158
4070.11 151
4070.26 145
4070.41 142
4070.55 141
4070.70 144
4070.84 149
4070.99 156
4071.14 164
4071.28 172
4071.43 177
4071.58 179
4071.72 177
4071.87 171
4072.01 162
4072.16 151
4072.31 140
4072.45 129
4072.60 120
4072.74 112
4072.89 105
4073.04 100
4073.18 95
4073.33 89
4073.48 84
4073.62 78
4073.77 74
4073.91 70
4074.06 69
4074.21 69
4074.35 71
4074.50 75
4074.65 80
4074.79 85
4074.94 90
4075.08 95
4075.23 99
4075.38 103
4075.52 107
4075.67 110
4075.82 112
4075.96 112
4076.11 110
4076.25 105
4076.40 98
4076.55 87
4076.69 75
4076.84 62
4076.99 50
4077.13 38
4077.28 30
4077.42 24
4077.57 22
4077.72 22
4077.86 24
4078.01 27
4078.16 30
4078.30 31
4078.45 30
4078.59 26
4078.74 19
4078.89 10
4079.03 0
4079.18 0
4079.33 0
4079.47 0
4079.62 0
4079.76 0
4079.91 0
4080.06 0
4080.20 3
4080.35 17
4080.50 31
4080.64 44
4080.79 55
4080.94 63
4081.08 68
4081.23 70
4081.37 69
4081.52 67
4081.67 65
4081.81 63
4081.96 62
4082.11 61
4082.25 60
4082.40 59
4082.55 57
4082.69 54
4082.84 51
4082.98 49
4083.13 47
4083.28 47
4083.42 49
4083.57 53
4083.72 56
4083.86 59
4084.01 60
4084.16 57
4084.30 50
4084.45 41
4084.59 29
4084.74 18
4084.89 9
4085.03 4
4085.18 2
4085.33 4
4085.47 8
4085.62 13
4085.77 18
4085.91 22
4086.06 24
4086.21 26
4086.35 27
4086.50 29
4086.64 31
4086.79 35
4086.94 40
4087.08 47
4087.23 55
4087.38 63
4087.52 69
4087.67 73
4087.82 74
4087.96 73
4088.11 69
4088.26 65
4088.40 61
4088.55 59
4088.69 61
4088.84 66
4088.99 74
4089.13 85
4089.28 96
4089.43 108
4089.57 119
4089.72 127
4089.87 133
4090.01 136
4090.16 136
4090.31 133
4090.45 130
4090.60 124
4090.75 118
4090.89 111
4091.04 105
4091.19 99
4091.33 93
4091.48 87
4091.62 83
4091.77 80
4091.92 79
4092.06 80
4092.21 84
4092.36 89
4092.50 97
4092.65 105
4092.80 113
4092.94 121
4093.09 129
4093.24 137
4093.38 145
4093.53 153
4093.68 160
4093.82 166
4093.97 171
4094.12 172
4094.26 171
4094.41 167
4094.56 160
4094.70 152
4094.85 143
4095.00 133
4095.14 123
4095.29 113
4095.44 103
4095.58 93
4095.73 83
4095.87 73
4096.02 64
4096.17 57
4096.31 53
4096.46 53
4096.61 57
4096.75 66
4096.90 78
4097.05 92
4097.19 105
4097.34 117
4097.49 126
4097.63 132
4097.78 134
4097.93 135
4098.07 135
4098.22 136
4098.37 137
4098.51 139
4098.66 141
4098.81 143
4098.95 144
4099.10 146
4099.25 146
4099.39 147
4099.54 148
4099.69 149
4099.83 150
4099.98 151
4100.13 152
4100.27 153
4100.42 154
4100.57 157
4100.71 160
4100.86 164
4101.01 168
4101.15 171
4101.30 174
4101.45 175
4101.59 175
4101.74 173
4101.89 172
4102.03 169
4102.18 166
4102.33 162
4102.47 157
4102.62 152
4102.77 146
4102.91 141
4103.06 138
4103.21 135
4103.35 133
4103.50 132
4103.65 131
4103.80 130
4103.94 128
4104.09 126
4104.24 123
4104.38 121
4104.53 119
4104.68 117
4104.82 115
4104.97 112
4105.12 107
4105.26 100
4105.41 92
4105.56 83
4105.70 75
4105.85 70
4106.00 67
4106.14 69
4106.29 74
4106.44 82
4106.58 92
4106.73 102
4106.88 111
4107.02 119
4107.17 124
4107.32 126
4107.46 126
4107.61 123
4107.76 118
4107.90 111
4108.05 103
4108.20 94
4108.35 87
4108.49 81
4108.64 79
4108.79 80
4108.93 85
4109.08 93
4109.23 101
4109.37 109
4109.52 113
4109.67 113
4109.81 109
4109.96 99
4110.11 85
4110.25 69
4110.40 53
4110.55 38
4110.69 27
4110.84 20
4110.99 18
4111.14 19
4111.28 23
4111.43 27
4111.58 31
4111.72 33
4111.87 35
4112.02 36
4112.16 38
4112.31 41
4112.46 46
4112.60 52
4112.75 58
4112.90 64
4113.05 68
4113.19 70
4113.34 71
4113.49 69
4113.63 67
4113.78 65
4113.93 63
4114.07 63
4114.22 63
4114.37 64
4114.51 65
4114.66 67
4114.81 69
4114.96 72
4115.10 75
4115.25 78
4115.40 79
4115.54 79
4115.69 77
4115.84 71
4115.98 64
4116.13 57
4116.28 51
4116.42 49
4116.57 49
4116.72 53
4116.87 59
4117.01 65
4117.16 69
4117.31 71
4117.45 70
4117.60 67
4117.75 63
4117.89 60
4118.04 59
4118.19 58
4118.34 58
4118.48 60
4118.63 63
4118.78 68
4118.92 76
4119.07 87
4119.22 100
4119.36 115
4119.51 128
4119.66 139
4119.81 145
4119.95 146
4120.10 143
4120.25 135
4120.39 126
4120.54 117
4120.69 109
4120.83 103
4120.98 99
4121.13 97
4121.28 95
4121.42 93
4121.57 90
4121.72 86
4121.86 82
4122.01 77
4122.16 73
4122.31 70
4122.45 69
4122.60 68
4122.75 68
4122.89 66
4123.04 64
4123.19 60
4123.34 55
4123.48 51
4123.63 48
4123.78 48
4123.92 50
4124.07 54
4124.22 57
4124.36 60
4124.51 60
4124.66 57
4124.81 50
4124.95 41
4125.10 30
4125.25 18
4125.39 7
4125.54 0
4125.69 0
4125.84 0
4125.98 0
4126.13 0
4126.28 0
4126.42 0
4126.57 0
4126.72 6
4126.87 13
4127.01 17
4127.16 18
4127.31 18
4127.45 18
4127.60 19
4127.75 21
4127.90 26
4128.04 33
4128.19 42
4128.34 52
4128.48 61
4128.63 69
4128.78 75
4128.93 79
4129.07 80
4129.22 79
4129.37 74
4129.52 67
4129.66 58
4129.81 49
4129.96 40
4130.10 32
4130.25 27
4130.40 23
4130.55 22
4130.69 22
4130.84 24
4130.99 27
4131.13 31
4131.28 36
4131.43 42
4131.58 46
4131.72 49
4131.87 48
4132.02 44
4132.17 39
4132.31 32
4132.46 27
4132.61 24
4132.75 25
4132.90 29
4133.05 37
4133.20 46
4133.34 55
4133.49 63
4133.64 69
4133.79 72
4133.93 73
4134.08 72
4134.23 70
4134.37 67
4134.52 64
4134.67 62
4134.82 62
4134.96 64
4135.11 68
4135.26 73
4135.41 79
4135.55 86
4135.70 92
4135.85 96
4135.99 99
4136.14 101
4136.29 101
4136.44 100
4136.58 97
4136.73 92
4136.88 85
4137.03 77
4137.17 69
4137.32 63
4137.47 59
4137.62 59
4137.76 62
4137.91 69
4138.06 77
4138.20 85
4138.35 92
4138.50 97
4138.65 100
4138.79 103
4138.94 105
4139.09 107
4139.24 109
4139.38 110
4139.53 109
4139.68 105
4139.83 98
4139.97 90
4140.12 81
4140.27 73
4140.42 67
4140.56 63
4140.71 59
4140.86 55
4141.01 50
4141.15 44
4141.30 37
4141.45 31
4141.59 28
4141.74 28
4141.89 33
4142.04 42
4142.18 54
4142.33 66
4142.48 78
4142.63 86
4142.77 90
4142.92 90
4143.07 86
4143.22 80
4143.36 74
4143.51 69
4143.66 66
4143.81 65
4143.95 65
4144.10 63
4144.25 60
4144.40 54
4144.54 45
4144.69 35
4144.84 25
4144.99 17
4145.13 14
4145.28 14
4145.43 18
4145.58 24
4145.72 31
4145.87 38
4146.02 44
4146.17 49
4146.31 54
4146.46 58
4146.61 62
4146.76 64
4146.90 65
4147.05 65
4147.20 63
4147.35 60
4147.49 57
4147.64 56
4147.79 56
4147.94 58
4148.08 63
4148.23 69
4148.38 76
4148.53 83
4148.67 89
4148.82 93
4148.97 95
4149.12 96
4149.26 95
4149.41 93
4149.56 91
4149.71 91
4149.85 91
4150.00 94
4150.15 98
4150.30 104
4150.44 110
4150.59 116
4150.74 119
4150.89 119
4151.03 117
4151.18 113
4151.33 107
4151.48 101
4151.63 98
4151.77 97
4151.92 99
4152.07 104
4152.22 111
4152.36 117
4152.51 122
4152.66 124
4152.81 123
4152.95 120
4153.10 115
4153.25 109
4153.40 104
4153.54 99
4153.69 95
4153.84 91
4153.99 89
4154.13 87
4154.28 86
4154.43 87
4154.58 90
4154.73 97
4154.87 107
4155.02 119
4155.17 132
4155.32 145
4155.46 155
4155.61 162
4155.76 165
4155.91 165
4156.05 161
4156.20 155
4156.35 149
4156.50 141
4156.64 134
4156.79 125
4156.94 116
4157.09 106
4157.24 97
4157.38 87
4157.53 78
4157.68 70
4157.83 65
4157.97 61
4158.12 60
4158.27 60
4158.42 61
4158.57 62
4158.71 63
4158.86 63
4159.01 62
4159.16 58
4159.30 54
4159.45 48
4159.60 43
4159.75 39
4159.89 36
4160.04 34
4160.19 32
4160.34 31
4160.49 28
4160.63 25
4160.78 22
4160.93 19
4161.08 16
4161.22 15
4161.37 15
4161.52 17
4161.67 20
4161.82 24
4161.96 30
4162.11 37
4162.26 46
4162.41 57
4162.55 68
4162.70 79
4162.85 89
4163.00 98
4163.15 107
4163.29 115
4163.44 124
4163.59 135
4163.74 147
4163.88 159
4164.03 170
4164.18 178
4164.33 181
4164.48 180
4164.62 175
4164.77 167
4164.92 157
4165.07 146
4165.22 137
4165.36 130
4165.51 124
4165.66 121
4165.81 119
4165.95 117
4166.10 114
4166.25 112
4166.40 108
4166.55 104
4166.69 100
4166.84 97
4166.99 94
4167.14 93
4167.29 95
4167.43 98
4167.58 104
4167.73 111
4167.88 119
4168.02 127
4168.17 135
4168.32 141
4168.47 145
4168.62 147
4168.76 148
4168.91 147
4169.06 144
4169.21 141
4169.36 136
4169.50 130
4169.65 123
4169.80 116
4169.95 108
4170.10 102
4170.24 96
4170.39 92
4170.54 89
4170.69 87
4170.83 87
4170.98 86
4171.13 87
4171.28 89
4171.43 92
4171.57 97
4171.72 103
4171.87 109
4172.02 116
4172.17 121
4172.31 125
4172.46 126
4172.61 126
4172.76 124
4172.91 121
4173.05 118
4173.20 116
4173.35 115
4173.50 117
4173.65 120
4173.79 124
4173.94 129
4174.09 135
4174.24 139
4174.39 141
4174.53 142
4174.68 141
4174.83 139
4174.98 135
4175.13 131
4175.27 127
4175.42 124
4175.57 122
4175.72 121
4175.87 120
4176.01 121
4176.16 121
4176.31 121
4176.46 119
4176.61 114
4176.75 107
4176.90 96
4177.05 83
4177.20 68
4177.35 52
4177.49 38
4177.64 24
4177.79 13
4177.94 3
4178.09 0
4178.24 0
4178.38 0
4178.53 0
4178.68 0
4178.83 0
4178.98 0
4179.12 0
4179.27 6
4179.42 19
4179.57 30
4179.72 38
4179.86 41
4180.01 42
4180.16 41
4180.31 39
4180.46 38
4180.60 38
4180.75 40
4180.90 42
4181.05 45
4181.20 48
4181.35 52
4181.49 55
4181.64 57
4181.79 60
4181.94 63
4182.09 65
4182.23 67
4182.38 68
4182.53 70
4182.68 70
4182.83 71
4182.97 71
4183.12 71
4183.27 70
4183.42 69
4183.57 67
4183.72 65
4183.86 63
4184.01 61
4184.16 59
4184.31 58
4184.46 55
4184.60 52
4184.75 48
4184.90 44
4185.05 38
4185.20 34
4185.35 31
4185.49 29
4185.64 30
4185.79 33
4185.94 37
4186.09 42
4186.23 46
4186.38 50
4186.53 54
4186.68 57
4186.83 61
4186.98 66
4187.12 70
4187.27 75
4187.42 78
4187.57 79
4187.72 78
4187.87 74
4188.01 69
4188.16 62
4188.31 57
4188.46 52
4188.61 50
4188.75 50
4188.90 53
4189.05 57
4189.20 62
4189.35 67
4189.50 70
4189.64 71
4189.79 70
4189.94 68
4190.09 65
4190.24 61
4190.39 58
4190.53 55
4190.68 52
4190.83 51
4190.98 50
4191.13 50
4191.28 52
4191.42 55
4191.57 59
4191.72 64
4191.87 70
4192.02 75
4192.17 81
4192.31 87
4192.46 92
4192.61 97
4192.76 101
4192.91 106
4193.06 110
4193.20 114
4193.35 118
4193.50 121
4193.65 124
4193.80 125
4193.95 124
4194.09 123
4194.24 123
4194.39 123
4194.54 126
4194.69 131
4194.84 139
4194.98 148
4195.13 156
4195.28 164
4195.43 170
4195.58 173
4195.73 174
4195.87 173
4196.02 170
4196.17 166
4196.32 162
4196.47 158
4196.62 154
4196.76 151
4196.91 148
4197.06 147
4197.21 145
4197.36 143
4197.51 140
4197.65 137
4197.80 133
4197.95 129
4198.10 127
4198.25 125
4198.40 126
4198.55 129
4198.69 135
4198.84 141
4198.99 149
4199.14 157
4199.29 165
4199.44 173
4199.58 181
4199.73 189
4199.88 197
4200.03 204
4200.18 209
4200.33 211
4200.48 210
4200.62 205
4200.77 197
4200.92 186
4201.07 174
4201.22 162
4201.37 151
4201.51 139
4201.66 128
4201.81 116
4201.96 105
4202.11 94
4202.26 85
4202.41 78
4202.55 74
4202.70 74
4202.85 77
4203.00 82
4203.15 89
4203.30 96
4203.44 103
4203.59 110
4203.74 117
4203.89 123
4204.04 130
4204.19 137
4204.34 145
4204.48 153
4204.63 163
4204.78 172
4204.93 183
4205.08 193
4205.23 203
4205.38 211
4205.52 216
4205.67 219
4205.82 218
4205.97 213
4206.12 205
4206.27 195
4206.42 184
4206.56 172
4206.71 161
4206.86 150
4207.01 140
4207.16 131
4207.31 121
4207.46 112
4207.60 104
4207.75 97
4207.90 93
4208.05 91
4208.20 94
4208.35 99
4208.50 107
4208.64 116
4208.79 124
4208.94 131
4209.09 135
4209.24 137
4209.39 136
4209.54 133
4209.68 128
4209.83 122
4209.98 115
4210.13 108
4210.28 101
4210.43 97
4210.58 95
4210.73 98
4210.87 106
4211.02 118
4211.17 133
4211.32 148
4211.47 162
4211.62 172
4211.77 178
4211.91 178
4212.06 175
4212.21 170
4212.36 164
4212.51 159
4212.66 157
4212.81 156
4212.96 156
4213.10 156
4213.25 154
4213.40 150
4213.55 143
4213.70 134
4213.85 124
4214.00 112
4214.14 102
4214.29 94
4214.44 88
4214.59 85
4214.74 85
4214.89 87
4215.04 90
4215.19 93
4215.33 96
4215.48 98
4215.63 98
4215.78 98
4215.93 97
4216.08 95
4216.23 91
4216.38 85
4216.52 78
4216.67 68
4216.82 56
4216.97 45
4217.12 34
4217.27 27
4217.42 23
4217.57 24
4217.71 28
4217.86 35
4218.01 41
4218.16 47
4218.31 50
4218.46 49
4218.61 47
4218.76 43
4218.90 41
4219.05 41
4219.20 44
4219.35 50
4219.50 59
4219.65 71
4219.80 82
4219.95 93
4220.10 104
4220.24 113
4220.39 122
4220.54 130
4220.69 136
4220.84 142
4220.99 146
4221.14 149
4221.29 149
4221.43 147
4221.58 143
4221.73 139
4221.88 136
4222.03 134
4222.18 135
4222.33 139
4222.48 147
4222.63 156
4222.77 166
4222.92 176
4223.07 184
4223.22 190
4223.37 192
4223.52 191
4223.67 188
4223.82 183
4223.97 178
4224.11 173
4224.26 171
4224.41 170
4224.56 173
4224.71 177
4224.86 181
4225.01 185
4225.16 188
4225.31 188
4225.45 187
4225.60 185
4225.75 184
4225.90 186
4226.05 190
4226.20 197
4226.35 205
4226.50 212
4226.65 216
4226.79 216
4226.94 212
4227.09 204
4227.24 194
4227.39 183
4227.54 174
4227.69 168
4227.84 164
4227.99 164
4228.13 166
4228.28 169
4228.43 170
4228.58 168
4228.73 162
4228.88 152
4229.03 139
4229.18 123
4229.33 107
4229.48 92
4229.62 81
4229.77 73
4229.92 70
4230.07 71
4230.22 75
4230.37 82
4230.52 90
4230.67 99
4230.82 106
4230.97 111
4231.11 115
4231.26 116
4231.41 116
4231.56 115
4231.71 115
4231.86 115
4232.01 115
4232.16 116
4232.31 117
4232.46 118
4232.60 119
4232.75 119
4232.90 120
4233.05 121
4233.20 121
4233.35 120
4233.50 119
4233.65 118
4233.80 116
4233.95 116
4234.09 118
4234.24 121
4234.39 126
4234.54 133
4234.69 141
4234.84 150
4234.99 160
4235.14 169
4235.29 178
4235.44 186
4235.59 192
4235.73 195
4235.88 196
4236.03 195
4236.18 191
4236.33 186
4236.48 179
4236.63 170
4236.78 161
4236.93 153
4237.08 145
4237.23 138
4237.37 133
4237.52 129
4237.67 127
4237.82 126
4237.97 125
4238.12 124
4238.27 121
4238.42 116
4238.57 111
4238.72 104
4238.87 97
4239.02 92
4239.16 89
4239.31 87
4239.46 88
4239.61 90
4239.76 92
4239.91 92
4240.06 90
4240.21 84
4240.36 76
4240.51 67
4240.66 56
4240.81 47
4240.95 40
4241.10 37
4241.25 38
4241.40 43
4241.55 48
4241.70 54
4241.85 58
4242.00 59
4242.15 58
4242.30 56
4242.45 54
4242.60 52
4242.74 51
4242.89 52
4243.04 54
4243.19 58
4243.34 61
4243.49 65
4243.64 67
4243.79 67
4243.94 64
4244.09 58
4244.24 49
4244.39 38
4244.54 26
4244.68 14
4244.83 4
4244.98 0
4245.13 0
4245.28 0
4245.43 0
4245.58 0
4245.73 0
4245.88 0
4246.03 0
4246.18 0
4246.33 11
4246.48 26
4246.63 43
4246.77 61
4246.92 78
4247.07 93
4247.22 106
4247.37 115
4247.52 120
4247.67 121
4247.82 117
4247.97 111
4248.12 105
4248.27 99
4248.42 96
4248.57 96
4248.72 99
4248.86 106
4249.01 114
4249.16 122
4249.31 129
4249.46 132
4249.61 133
4249.76 131
4249.91 125
4250.06 118
4250.21 110
4250.36 102
4250.51 94
4250.66 87
4250.81 80
4250.96 75
4251.10 72
4251.25 71
4251.40 73
4251.55 78
4251.70 85
4251.85 94
4252.00 103
4252.15 111
4252.30 116
4252.45 118
4252.60 116
4252.75 112
4252.90 106
4253.05 99
4253.20 93
4253.35 87
4253.49 83
4253.64 80
4253.79 77
4253.94 73
4254.09 69
4254.24 63
4254.39 55
4254.54 47
4254.69 39
4254.84 33
4254.99 28
4255.14 27
4255.29 29
4255.44 35
4255.59 42
4255.74 50
4255.89 57
4256.03 64
4256.18 69
4256.33 72
4256.48 74
4256.63 75
4256.78 75
4256.93 76
4257.08 76
4257.23 77
4257.38 78
4257.53 79
4257.68 81
4257.83 83
4257.98 84
4258.13 83
4258.28 80
4258.43 76
4258.58 71
4258.73 66
4258.87 64
4259.02 66
4259.17 70
4259.32 77
4259.47 83
4259.62 89
4259.77 91
4259.92 89
4260.07 83
4260.22 74
4260.37 64
4260.52 55
4260.67 47
4260.82 41
4260.97 37
4261.12 36
4261.27 35
4261.42 35
4261.57 36
4261.72 38
4261.87 41
4262.01 45
4262.16 50
4262.31 54
4262.46 56
4262.61 56
4262.76 54
4262.91 50
4263.06 45
4263.21 40
4263.36 36
4263.51 34
4263.66 34
4263.81 36
4263.96 40
4264.11 44
4264.26 49
4264.41 56
4264.56 63
4264.71 72
4264.86 83
4265.01 95
4265.16 107
4265.31 118
4265.46 126
4265.60 131
4265.75 130
4265.90 125
4266.05 114
4266.20 100
4266.35 84
4266.50 69
4266.65 55
4266.80 44
4266.95 39
4267.10 38
4267.25 42
4267.40 48
4267.55 57
4267.70 66
4267.85 75
4268.00 83
4268.15 90
4268.30 96
4268.45 102
4268.60 108
4268.75 115
4268.90 122
4269.05 130
4269.20 139
4269.35 147
4269.50 155
4269.65 160
4269.79 162
4269.94 159
4270.09 150
4270.24 137
4270.39 121
4270.54 103
4270.69 88
4270.84 76
4270.99 69
4271.14 66
4271.29 66
4271.44 66
4271.59 65
4271.74 62
4271.89 56
4272.04 50
4272.19 45
4272.34 41
4272.49 40
4272.64 41
4272.79 43
4272.94 45
4273.09 46
4273.24 43
4273.39 37
4273.54 29
4273.69 19
4273.84 8
4273.99 0
4274.14 0
4274.29 0
4274.44 0
4274.59 0
4274.74 0
4274.89 0
4275.04 0
4275.19 0
4275.34 4
4275.48 9
4275.63 15
4275.78 22
4275.93 31
4276.08 41
4276.23 51
4276.38 62
4276.53 71
4276.68 78
4276.83 83
4276.98 85
4277.13 86
4277.28 85
4277.43 83
4277.58 81
4277.73 79
4277.88 79
4278.03 81
4278.18 85
4278.33 90
4278.48 96
4278.63 101
4278.78 105
4278.93 105
4279.08 103
4279.23 100
4279.38 95
4279.53 91
4279.68 89
4279.83 88
4279.98 89
4280.13 90
4280.28 90
4280.43 87
4280.58 82
4280.73 73
4280.88 61
4281.03 49
4281.18 38
4281.33 30
4281.48 26
4281.63 26
4281.78 31
4281.93 38
4282.08 46
4282.23 53
4282.38 57
4282.53 58
4282.68 56
4282.83 53
4282.98 48
4283.13 44
4283.28 42
4283.43 42
4283.58 44
4283.73 49
4283.88 54
4284.03 60
4284.18 67
4284.33 73
4284.48 79
4284.63 83
4284.78 87
4284.93 90
4285.08 91
4285.23 90
4285.38 88
4285.53 85
4285.68 83
4285.83 81
4285.98 81
4286.13 83
4286.28 86
4286.43 90
4286.58 95
4286.73 98
4286.88 98
4287.03 95
4287.18 89
4287.33 79
4287.48 67
4287.63 55
4287.78 43
4287.93 34
4288.08 28
4288.23 27
4288.38 30
4288.53 35
4288.68 43
4288.83 52
4288.98 60
4289.13 65
4289.28 68
4289.43 69
4289.58 67
4289.73 63
4289.88 58
4290.03 51
4290.18 44
4290.33 37
4290.48 30
4290.63 24
4290.78 18
4290.93 13
4291.08 8
4291.23 6
4291.38 5
4291.53 6
4291.68 9
4291.83 14
4291.98 21
4292.13 27
4292.28 33
4292.43 36
4292.58 37
4292.73 35
4292.88 31
4293.03 26
4293.18 22
4293.33 18
4293.48 17
4293.63 17
4293.78 18
4293.93 20
4294.08 22
4294.23 25
4294.38 28
4294.53 31
4294.68 34
4294.83 37
4294.98 38
4295.13 38
4295.28 37
4295.43 34
4295.58 30
4295.73 26
4295.88 22
4296.03 19
4296.18 18
4296.33 18
4296.48 19
4296.63 20
4296.78 22
4296.93 23
4297.08 23
4297.23 23
4297.38 22
4297.53 20
4297.68 17
4297.83 15
4297.98 11
4298.13 8
4298.28 3
4298.43 0
4298.58 0
4298.73 0
4298.88 0
4299.03 0
4299.18 0
4299.33 0
4299.48 0
4299.63 5
4299.78 14
4299.93 23
4300.09 33
4300.24 41
4300.39 47
4300.54 52
4300.69 54
4300.84 55
4300.99 54
4301.14 54
4301.29 54
4301.44 55
4301.59 57
4301.74 59
4301.89 59
4302.04 58
4302.19 54
4302.34 50
4302.49 45
4302.64 40
4302.79 37
4302.94 36
4303.09 38
4303.24 41
4303.39 45
4303.54 50
4303.69 56
4303.84 64
4303.99 74
4304.14 86
4304.29 100
4304.44 113
4304.59 125
4304.74 133
4304.89 137
4305.04 136
4305.19 132
4305.34 126
4305.49 122
4305.64 122
4305.80 126
4305.95 134
4306.10 146
4306.25 158
4306.40 167
4306.55 174
4306.70 176
4306.85 175
4307.00 173
4307.15 170
4307.30 169
4307.45 172
4307.60 177
4307.75 184
4307.90 192
4308.05 202
4308.20 211
4308.35 221
4308.50 230
4308.65 240
4308.80 250
4308.95 261
4309.10 272
4309.25 282
4309.40 292
4309.55 302
4309.70 311
4309.85 318
4310.01 325
4310.16 329
4310.31 331
4310.46 329
4310.61 325
4310.76 317
4310.91 306
4311.06 293
4311.21 280
4311.36 266
4311.51 254
4311.66 243
4311.81 234
4311.96 226
4312.11 219
4312.26 211
4312.41 202
4312.56 192
4312.71 181
4312.86 170
4313.01 160
4313.16 151
4313.31 144
4313.46 139
4313.62 135
4313.77 132
4313.92 130
4314.07 129
4314.22 127
4314.37 126
4314.52 125
4314.67 124
4314.82 124
4314.97 125
4315.12 127
4315.27 129
4315.42 132
4315.57 136
4315.72 140
4315.87 144
4316.02 146
4316.17 148
4316.32 148
4316.47 147
4316.62 146
4316.78 145
4316.93 144
4317.08 144
4317.23 144
4317.38 144
4317.53 143
4317.68 141
4317.83 139
4317.98 136
4318.13 132
4318.28 129
4318.43 125
4318.58 121
4318.73 117
4318.88 113
4319.03 109
4319.18 105
4319.33 101
4319.49 98
4319.64 96
4319.79 96
4319.94 98
4320.09 101
4320.24 104
4320.39 107
4320.54 108
4320.69 107
4320.84 105
4320.99 100
4321.14 95
4321.29 89
4321.44 85
4321.59 82
4321.74 80
4321.89 81
4322.04 84
4322.20 88
4322.35 93
4322.50 98
4322.65 102
4322.80 106
4322.95 108
4323.10 109
4323.25 107
4323.40 104
4323.55 99
4323.70 94
4323.85 89
4324.00 84
4324.15 81
4324.30 79
4324.45 78
4324.61 78
4324.76 78
4324.91 80
4325.06 83
4325.21 86
4325.36 90
4325.51 96
4325.66 102
4325.81 109
4325.96 117
4326.11 125
4326.26 133
4326.41 141
4326.56 149
4326.71 156
4326.87 161
4327.02 166
4327.17 168
4327.32 168
4327.47 165
4327.62 159
4327.77 152
4327.92 144
4328.07 137
4328.22 132
4328.37 129
4328.52 127
4328.67 127
4328.82 127
4328.98 126
4329.13 123
4329.28 119
4329.43 114
4329.58 110
4329.73 106
4329.88 104
4330.03 103
4330.18 103
4330.33 101
4330.48 98
4330.63 92
4330.78 83
4330.93 72
4331.09 59
4331.24 45
4331.39 32
4331.54 21
4331.69 10
4331.84 2
4331.99 0
4332.14 0
4332.29 0
4332.44 0
4332.59 8
4332.74 19
4332.90 33
4333.05 47
4333.20 60
4333.35 71
4333.50 78
4333.65 83
4333.80 86
4333.95 87
4334.10 87
4334.25 86
4334.40 83
4334.55 78
4334.70 68
4334.86 55
4335.01 38
4335.16 20
4335.31 3
4335.46 0
4335.61 0
4335.76 0
4335.91 0
4336.06 0
4336.21 0
4336.36 0
4336.51 0
4336.67 8
4336.82 16
4336.97 23
4337.12 30
4337.27 35
4337.42 39
4337.57 42
4337.72 43
4337.87 44
4338.02 45
4338.17 46
4338.33 48
4338.48 53
4338.63 58
4338.78 65
4338.93 73
4339.08 81
4339.23 88
4339.38 94
4339.53 100
4339.68 105
4339.83 111
4339.99 116
4340.14 120
4340.29 122
4340.44 121
4340.59 117
4340.74 109
4340.89 98
4341.04 86
4341.19 75
4341.34 66
4341.49 61
4341.65 59
4341.80 62
4341.95 67
4342.10 72
4342.25 77
4342.40 80
4342.55 81
4342.70 80
4342.85 77
4343.00 73
4343.15 69
4343.31 64
4343.46 60
4343.61 55
4343.76 50
4343.91 44
4344.06 38
4344.21 35
4344.36 34
4344.51 35
4344.66 40
4344.82 45
4344.97 51
4345.12 56
4345.27 59
4345.42 59
4345.57 58
4345.72 56
4345.87 54
4346.02 54
4346.17 55
4346.33 58
4346.48 61
4346.63 64
4346.78 65
4346.93 65
4347.08 63
4347.23 59
4347.38 55
4347.53 51
4347.69 47
4347.84 45
4347.99 44
4348.14 44
4348.29 45
4348.44 46
4348.59 47
4348.74 47
4348.89 45
4349.04 42
4349.20 39
4349.35 37
4349.50 35
4349.65 35
4349.80 37
4349.95 41
4350.10 46
4350.25 52
4350.40 59
4350.56 64
4350.71 69
4350.86 74
4351.01 77
4351.16 81
4351.31 84
4351.46 87
4351.61 91
4351.76 95
4351.92 100
4352.07 104
4352.22 107
4352.37 108
4352.52 107
4352.67 104
4352.82 97
4352.97 90
4353.12 81
4353.28 73
4353.43 67
4353.58 63
4353.73 62
4353.88 62
4354.03 63
4354.18 64
4354.33 64
4354.48 62
4354.64 59
4354.79 57
4354.94 56
4355.09 59
4355.24 64
4355.39 72
4355.54 82
4355.69 93
4355.85 102
4356.00 108
4356.15 111
4356.30 111
4356.45 108
4356.60 102
4356.75 96
4356.90 88
4357.06 81
4357.21 74
4357.36 67
4357.51 62
4357.66 60
4357.81 60
4357.96 62
4358.11 66
4358.26 70
4358.42 74
4358.57 76
4358.72 77
4358.87 76
4359.02 74
4359.17 72
4359.32 71
4359.47 70
4359.63 70
4359.78 71
4359.93 72
4360.08 73
4360.23 74
4360.38 74
4360.53 73
4360.68 71
4360.84 68
4360.99 63
4361.14 59
4361.29 57
4361.44 57
4361.59 61
4361.74 70
4361.90 82
4362.05 98
4362.20 114
4362.35 130
4362.50 142
4362.65 149
4362.80 151
4362.95 148
4363.11 140
4363.26 130
4363.41 118
4363.56 107
4363.71 98
4363.86 92
4364.01 89
4364.16 89
4364.32 93
4364.47 99
4364.62 106
4364.77 113
4364.92 119
4365.07 123
4365.22 124
4365.38 124
4365.53 122
4365.68 119
4365.83 117
4365.98 115
4366.13 114
4366.28 114
4366.44 115
4366.59 116
4366.74 118
4366.89 118
4367.04 118
4367.19 117
4367.34 113
4367.49 107
4367.65 100
4367.80 90
4367.95 80
4368.10 70
4368.25 61
4368.40 53
4368.55 46
4368.71 40
4368.86 34
4369.01 28
4369.16 23
4369.31 18
4369.46 14
4369.61 12
4369.77 13
4369.92 17
4370.07 23
4370.22 29
4370.37 36
4370.52 42
4370.67 48
4370.83 53
4370.98 57
4371.13 62
4371.28 68
4371.43 75
4371.58 82
4371.73 90
4371.89 97
4372.04 103
4372.19 106
4372.34 108
4372.49 107
4372.64 104
4372.80 99
4372.95 94
4373.10 88
4373.25 83
4373.40 78
4373.55 74
4373.70 70
4373.86 67
4374.01 65
4374.16 63
4374.31 60
4374.46 55
4374.61 49
4374.76 40
4374.92 30
4375.07 20
4375.22 12
4375.37 6
4375.52 5
4375.67 8
4375.83 15
4375.98 25
4376.13 35
4376.28 44
4376.43 53
4376.58 61
4376.73 68
4376.89 73
4377.04 78
4377.19 81
4377.34 82
4377.49 79
4377.64 75
4377.80 69
4377.95 62
4378.10 54
4378.25 47
4378.40 39
4378.55 32
4378.71 25
4378.86 18
4379.01 13
4379.16 9
4379.31 9
4379.46 12
4379.61 17
4379.77 24
4379.92 30
4380.07 36
4380.22 39
4380.37 41
4380.52 42
4380.68 43
4380.83 45
4380.98 50
4381.13 55
4381.28 60
4381.43 65
4381.59 67
4381.74 66
4381.89 62
4382.04 57
4382.19 50
4382.34 43
4382.50 37
4382.65 32
4382.80 27
4382.95 22
4383.10 15
4383.25 9
4383.41 2
4383.56 0
4383.71 0
4383.86 0
4384.01 0
4384.16 5
4384.32 16
4384.47 28
4384.62 41
4384.77 53
4384.92 64
4385.07 74
4385.23 84
4385.38 93
4385.53 101
4385.68 107
4385.83 111
4385.98 112
4386.14 111
4386.29 109
4386.44 105
4386.59 103
4386.74 101
4386.89 101
4387.05 100
4387.20 98
4387.35 94
4387.50 87
4387.65 78
4387.81 67
4387.96 57
4388.11 47
4388.26 41
4388.41 39
4388.56 41
4388.72 47
4388.87 56
4389.02 68
4389.17 80
4389.32 90
4389.47 98
4389.63 103
4389.78 104
4389.93 103
4390.08 100
4390.23 97
4390.39 93
4390.54 91
4390.69 89
4390.84 87
4390.99 86
4391.14 85
4391.30 84
4391.45 83
4391.60 81
4391.75 79
4391.90 75
4392.06 71
4392.21 66
4392.36 61
4392.51 56
4392.66 52
4392.81 47
4392.97 42
4393.12 37
4393.27 30
4393.42 24
4393.57 17
4393.73 11
4393.88 7
4394.03 5
4394.18 6
4394.33 8
4394.48 12
4394.64 16
4394.79 19
4394.94 19
4395.09 17
4395.24 13
4395.40 7
4395.55 0
4395.70 0
4395.85 0
4396.00 0
4396.16 0
4396.31 0
4396.46 0
4396.61 1
4396.76 5
4396.91 8
4397.07 9
4397.22 9
4397.37 8
4397.52 7
4397.67 7
4397.83 7
4397.98 8
4398.13 12
4398.28 17
4398.43 23
4398.59 30
4398.74 35
4398.89 38
4399.04 39
4399.19 36
4399.35 30
4399.50 23
4399.65 16
4399.80 10
4399.95 6
4400.11 3
4400.26 3
4400.41 3
4400.56 4
4400.71 4
4400.86 4
4401.02 3
4401.17 3
4401.32 3
4401.47 4
4401.62 6
4401.78 9
4401.93 14
4402.08 19
4402.23 24
4402.38 29
4402.54 32
4402.69 33
4402.84 31
4402.99 25
4403.14 17
4403.30 7
4403.45 0
4403.60 0
4403.75 0
4403.90 0
4404.06 0
4404.21 0
4404.36 0
4404.51 0
4404.67 5
4404.82 21
4404.97 38
4405.12 56
4405.27 73
4405.43 88
4405.58 99
4405.73 107
4405.88 113
4406.03 115
4406.19 114
4406.34 110
4406.49 102
4406.64 90
4406.79 74
4406.95 57
4407.10 40
4407.25 26
4407.40 17
4407.55 12
4407.71 13
4407.86 16
4408.01 22
4408.16 28
4408.31 33
4408.47 36
4408.62 36
4408.77 35
4408.92 34
4409.08 34
4409.23 35
4409.38 39
4409.53 44
4409.68 49
4409.84 54
4409.99 57
4410.14 57
4410.29 55
4410.44 49
4410.60 42
4410.75 34
4410.90 25
4411.05 17
4411.21 10
4411.36 4
4411.51 1
4411.66 0
4411.81 1
4411.97 3
4412.12 7
4412.27 11
4412.42 16
4412.57 21
4412.73 28
4412.88 35
4413.03 45
4413.18 55
4413.34 66
4413.49 78
4413.64 91
4413.79 103
4413.94 114
4414.10 124
4414.25 132
4414.40 137
4414.55 140
4414.71 141
4414.86 139
4415.01 136
4415.16 131
4415.31 124
4415.47 115
4415.62 105
4415.77 94
4415.92 83
4416.08 73
4416.23 66
4416.38 63
4416.53 63
4416.68 65
4416.84 67
4416.99 69
4417.14 70
4417.29 69
4417.45 68
4417.60 68
4417.75 69
4417.90 73
4418.05 77
4418.21 82
4418.36 85
4418.51 87
4418.66 88
4418.82 87
4418.97 86
4419.12 85
4419.27 84
4419.42 84
4419.58 83
4419.73 82
4419.88 82
4420.03 83
4420.19 88
4420.34 96
4420.49 107
4420.64 121
4420.80 136
4420.95 151
4421.10 162
4421.25 171
4421.40 174
4421.56 174
4421.71 169
4421.86 161
4422.01 151
4422.17 140
4422.32 130
4422.47 123
4422.62 118
4422.78 117
4422.93 121
4423.08 128
4423.23 138
4423.39 151
4423.54 165
4423.69 180
4423.84 196
4423.99 210
4424.15 222
4424.30 231
4424.45 239
4424.60 243
4424.76 246
4424.91 247
4425.06 247
4425.21 247
4425.37 248
4425.52 250
4425.67 254
4425.82 259
4425.98 267
4426.13 276
4426.28 286
4426.43 297
4426.59 307
4426.74 315
4426.89 321
4427.04 323
4427.20 320
4427.35 312
4427.50 298
4427.65 281
4427.81 261
4427.96 240
4428.11 220
4428.26 203
4428.41 190
4428.57 180
4428.72 174
4428.87 170
4429.02 168
4429.18 167
4429.33 166
4429.48 165
4429.63 163
4429.79 161
4429.94 158
4430.09 153
4430.24 145
4430.40 134
4430.55 121
4430.70 105
4430.85 89
4431.01 76
4431.16 68
4431.31 66
4431.46 70
4431.62 80
4431.77 91
4431.92 103
4432.07 113
4432.23 119
4432.38 121
4432.53 119
4432.68 116
4432.84 111
4432.99 106
4433.14 100
4433.29 94
4433.45 88
4433.60 82
4433.75 77
4433.90 74
4434.06 72
4434.21 73
4434.36 74
4434.51 75
4434.67 74
4434.82 70
4434.97 63
4435.12 52
4435.28 39
4435.43 25
4435.58 12
4435.74 3
4435.89 0
4436.04 0
4436.19 0
4436.35 2
4436.50 7
4436.65 10
4436.80 11
4436.96 10
4437.11 8
4437.26 5
4437.41 3
4437.57 4
4437.72 7
4437.87 13
4438.02 20
4438.18 28
4438.33 35
4438.48 40
4438.63 43
4438.79 42
4438.94 39
4439.09 34
4439.25 28
4439.40 22
4439.55 15
4439.70 9
4439.86 4
4440.01 0
4440.16 0
4440.31 0
4440.47 0
4440.62 0
4440.77 0
4440.92 0
4441.08 0
4441.23 0
4441.38 0
4441.53 3
4441.69 8
4441.84 14
4441.99 22
4442.15 31
4442.30 40
4442.45 50
4442.60 59
4442.76 69
4442.91 79
4443.06 88
4443.21 96
4443.37 102
4443.52 106
4443.67 108
4443.83 108
4443.98 105
4444.13 102
4444.28 97
4444.44 92
4444.59 87
4444.74 83
4444.89 78
4445.05 73
4445.20 68
4445.35 64
4445.51 59
4445.66 54
4445.81 47
4445.96 41
4446.12 34
4446.27 28
4446.42 25
4446.57 26
4446.73 31
4446.88 40
4447.03 52
4447.19 65
4447.34 77
4447.49 86
4447.64 91
4447.80 91
4447.95 87
4448.10 82
4448.26 76
4448.41 73
4448.56 73
4448.71 75
4448.87 81
4449.02 87
4449.17 94
4449.32 100
4449.48 104
4449.63 108
4449.78 111
4449.94 115
4450.09 119
4450.24 123
4450.39 127
4450.55 131
4450.70 133
4450.85 132
4451.01 130
4451.16 125
4451.31 119
4451.46 111
4451.62 101
4451.77 91
4451.92 82
4452.08 73
4452.23 67
4452.38 63
4452.53 61
4452.69 63
4452.84 66
4452.99 72
4453.15 78
4453.30 86
4453.45 96
4453.60 106
4453.76 117
4453.91 128
4454.06 138
4454.22 146
4454.37 152
4454.52 154
4454.67 152
4454.83 146
4454.98 138
4455.13 127
4455.29 114
4455.44 102
4455.59 89
4455.74 78
4455.90 69
4456.05 64
4456.20 63
4456.36 65
4456.51 69
4456.66 74
4456.82 79
4456.97 84
4457.12 87
4457.27 88
4457.43 89
4457.58 90
4457.73 90
4457.89 90
4458.04 89
4458.19 88
4458.34 87
4458.50 86
4458.65 86
4458.80 88
4458.96 92
4459.11 99
4459.26 107
4459.42 114
4459.57 121
4459.72 125
4459.87 127
4460.03 126
4460.18 125
4460.33 124
4460.49 125
4460.64 126
4460.79 126
4460.95 126
4461.10 122
4461.25 113
4461.40 101
4461.56 87
4461.71 73
4461.86 62
4462.02 55
4462.17 52
4462.32 53
4462.48 58
4462.63 63
4462.78 68
4462.93 72
4463.09 74
4463.24 75
4463.39 75
4463.55 74
4463.70 72
4463.85 69
4464.01 65
4464.16 61
4464.31 56
4464.47 50
4464.62 45
4464.77 41
4464.92 38
4465.08 37
4465.23 38
4465.38 43
4465.54 51
4465.69 63
4465.84 78
4466.00 97
4466.15 117
4466.30 135
4466.46 150
4466.61 162
4466.76 168
4466.91 170
4467.07 168
4467.22 165
4467.37 161
4467.53 157
4467.68 153
4467.83 150
4467.99 146
4468.14 142
4468.29 137
4468.45 131
4468.60 125
4468.75 119
4468.91 113
4469.06 109
4469.21 105
4469.36 102
4469.52 100
4469.67 99
4469.82 98
4469.98 97
4470.13 96
4470.28 95
4470.44 94
4470.59 93
4470.74 91
4470.90 88
4471.05 85
4471.20 81
4471.36 78
4471.51 74
4471.66 72
4471.82 72
4471.97 74
4472.12 78
4472.28 85
4472.43 94
4472.58 105
4472.73 116
4472.89 127
4473.04 136
4473.19 143
4473.35 148
4473.50 150
4473.65 150
4473.81 148
4473.96 144
4474.11 138
4474.27 130
4474.42 121
4474.57 111
4474.73 103
4474.88 96
4475.03 93
4475.19 91
4475.34 91
4475.49 92
4475.65 92
4475.80 91
4475.95 90
4476.11 89
4476.26 89
4476.41 91
4476.57 96
4476.72 102
4476.87 108
4477.03 114
4477.18 119
4477.33 124
4477.49 128
4477.64 133
4477.79 139
4477.95 145
4478.10 152
4478.25 159
4478.41 163
4478.56 166
4478.71 166
4478.87 164
4479.02 159
4479.17 152
4479.33 145
4479.48 138
4479.63 133
4479.79 129
4479.94 130
4480.09 133
4480.25 140
4480.40 149
4480.55 157
4480.71 165
4480.86 169
4481.01 171
4481.17 170
4481.32 166
4481.47 161
4481.63 155
4481.78 148
4481.93 140
4482.09 132
4482.24 123
4482.39 115
4482.55 107
4482.70 101
4482.85 98
4483.01 98
4483.16 101
4483.31 107
4483.47 116
4483.62 126
4483.77 136
4483.93 145
4484.08 151
4484.23 153
4484.39 152
4484.54 149
4484.69 143
4484.85 136
4485.00 128
4485.15 121
4485.31 114
4485.46 107
4485.61 100
4485.77 95
4485.92 90
4486.07 88
4486.23 85
4486.38 83
4486.53 79
4486.69 73
4486.84 66
4486.99 58
4487.15 51
4487.30 47
4487.46 47
4487.61 52
4487.76 61
4487.92 72
4488.07 86
4488.22 100
4488.38 114
4488.53 127
4488.68 140
4488.84 151
4488.99 161
4489.14 169
4489.30 173
4489.45 174
4489.60 172
4489.76 167
4489.91 162
4490.06 155
4490.22 148
4490.37 141
4490.52 133
4490.68 124
4490.83 116
4490.99 109
4491.14 103
4491.29 99
4491.45 97
4491.60 98
4491.75 98
4491.91 99
4492.06 99
4492.21 99
4492.37 98
4492.52 98
4492.67 98
4492.83 100
4492.98 104
4493.14 108
4493.29 114
4493.44 119
4493.60 124
4493.75 128
4493.90 130
4494.06 128
4494.21 123
4494.36 114
4494.52 102
4494.67 88
4494.82 73
4494.98 61
4495.13 50
4495.29 43
4495.44 40
4495.59 39
4495.75 40
4495.90 42
4496.05 45
4496.21 48
4496.36 53
4496.51 57
4496.67 60
4496.82 62
4496.97 62
4497.13 61
4497.28 57
4497.44 52
4497.59 46
4497.74 40
4497.90 33
4498.05 26
4498.20 20
4498.36 15
4498.51 11
4498.66 8
4498.82 6
4498.97 4
4499.13 2
4499.28 1
4499.43 0
4499.59 0
4499.74 0
4499.89 0
4500.05 0
4500.20 0
4500.36 0
4500.51 0
4500.66 4
4500.82 11
4500.97 20
4501.12 28
4501.28 37
4501.43 47
4501.58 56
4501.74 64
4501.89 72
4502.05 79
4502.20 83
4502.35 86
4502.51 87
4502.66 86
4502.81 85
4502.97 85
4503.12 85
4503.28 87
4503.43 91
4503.58 97
4503.74 105
4503.89 115
4504.04 126
4504.20 137
4504.35 147
4504.51 154
4504.66 158
4504.81 158
4504.97 155
4505.12 149
4505.27 142
4505.43 133
4505.58 123
4505.74 113
4505.89 104
4506.04 96
4506.20 91
4506.35 89
4506.50 90
4506.66 94
4506.81 98
4506.97 101
4507.12 103
4507.27 103
4507.43 101
4507.58 97
4507.74 94
4507.89 91
4508.04 91
4508.20 93
4508.35 97
4508.50 102
4508.66 107
4508.81 110
4508.97 112
4509.12 111
4509.27 108
4509.43 104
4509.58 98
4509.73 92
4509.89 86
4510.04 81
4510.20 77
4510.35 74
4510.50 72
4510.66 72
4510.81 74
4510.97 77
4511.12 83
4511.27 90
4511.43 99
4511.58 108
4511.73 115
4511.89 119
4512.04 120
4512.20 117
4512.35 111
4512.50 104
4512.66 97
4512.81 93
4512.97 91
4513.12 92
4513.27 95
4513.43 100
4513.58 106
4513.74 112
4513.89 120
4514.04 128
4514.20 137
4514.35 144
4514.51 150
4514.66 153
4514.81 153
4514.97 149
4515.12 144
4515.27 139
4515.43 137
4515.58 137
4515.74 142
4515.89 149
4516.04 157
4516.20 164
4516.35 167
4516.51 166
4516.66 160
4516.81 151
4516.97 142
4517.12 134
4517.28 128
4517.43 128
4517.58 130
4517.74 135
4517.89 140
4518.05 142
4518.20 141
4518.35 136
4518.51 128
4518.66 119
4518.82 109
4518.97 101
4519.12 95
4519.28 92
4519.43 91
4519.59 91
4519.74 92
4519.89 93
4520.05 93
4520.20 93
4520.36 93
4520.51 93
4520.66 93
4520.82 94
4520.97 96
4521.13 98
4521.28 99
4521.43 100
4521.59 99
4521.74 96
4521.90 91
4522.05 86
4522.20 82
4522.36 81
4522.51 82
4522.67 86
4522.82 94
4522.98 103
4523.13 112
4523.28 121
4523.44 129
4523.59 137
4523.75 145
4523.90 154
4524.05 164
4524.21 173
4524.36 183
4524.52 191
4524.67 199
4524.82 205
4524.98 210
4525.13 214
4525.29 217
4525.44 220
4525.59 222
4525.75 225
4525.90 227
4526.06 230
4526.21 234
4526.37 238
4526.52 242
4526.67 246
4526.83 249
4526.98 251
4527.14 251
4527.29 251
4527.44 250
4527.60 250
4527.75 252
4527.91 258
4528.06 266
4528.21 279
4528.37 295
4528.52 315
4528.68 337
4528.83 361
4528.99 386
4529.14 411
4529.29 437
4529.45 464
4529.60 492
4529.76 521
4529.91 551
4530.06 581
4530.22 612
4530.37 644
4530.53 675
4530.68 708
4530.84 742
4530.99 778
4531.14 814
4531.30 850
4531.45 885
4531.61 919
4531.76 950
4531.92 979
4532.07 1005
4532.22 1030
4532.38 1055
4532.53 1081
4532.69 1110
4532.84 1142
4533.00 1178
4533.15 1217
4533.30 1258
4533.46 1299
4533.61 1338
4533.77 1373
4533.92 1403
4534.07 1428
4534.23 1449
4534.38 1466
4534.54 1479
4534.69 1487
4534.85 1492
4535.00 1492
4535.15 1489
4535.31 1484
4535.46 1477
4535.62 1470
4535.77 1463
4535.93 1455
4536.08 1446
4536.23 1435
4536.39 1419
4536.54 1397
4536.70 1371
4536.85 1339
4537.01 1304
4537.16 1267
4537.31 1229
4537.47 1192
4537.62 1157
4537.78 1126
4537.93 1099
4538.09 1074
4538.24 1051
4538.40 1028
4538.55 1005
4538.70 980
4538.86 953
4539.01 924
4539.17 893
4539.32 863
4539.48 835
4539.63 810
4539.78 790
4539.94 775
4540.09 764
4540.25 755
4540.40 747
4540.56 738
4540.71 725
4540.86 708
4541.02 687
4541.17 665
4541.33 644
4541.48 625
4541.64 612
4541.79 605
4541.95 605
4542.10 611
4542.25 620
4542.41 631
4542.56 642
4542.72 650
4542.87 654
4543.03 655
4543.18 652
4543.34 646
4543.49 637
4543.64 627
4543.80 616
4543.95 606
4544.11 596
4544.26 588
4544.42 583
4544.57 581
4544.72 583
4544.88 588
4545.03 596
4545.19 607
4545.34 619
4545.50 631
4545.65 643
4545.81 654
4545.96 665
4546.11 675
4546.27 687
4546.42 700
4546.58 716
4546.73 734
4546.89 753
4547.04 774
4547.20 796
4547.35 818
4547.51 842
4547.66 867
4547.81 895
4547.97 925
4548.12 957
4548.28 992
4548.43 1026
4548.59 1059
4548.74 1090
4548.90 1118
4549.05 1143
4549.20 1166
4549.36 1190
4549.51 1217
4549.67 1248
4549.82 1284
4549.98 1325
4550.13 1367
4550.29 1409
4550.44 1448
4550.60 1482
4550.75 1512
4550.90 1539
4551.06 1564
4551.21 1587
4551.37 1609
4551.52 1626
4551.68 1639
4551.83 1645
4551.99 1645
4552.14 1640
4552.30 1634
4552.45 1628
4552.60 1623
4552.76 1620
4552.91 1616
4553.07 1609
4553.22 1599
4553.38 1585
4553.53 1567
4553.69 1548
4553.84 1528
4554.00 1510
4554.15 1493
4554.31 1476
4554.46 1459
4554.61 1440
4554.77 1418
4554.92 1393
4555.08 1366
4555.23 1339
4555.39 1312
4555.54 1285
4555.70 1259
4555.85 1230
4556.01 1199
4556.16 1164
4556.32 1124
4556.47 1080
4556.62 1034
4556.78 988
4556.93 944
4557.09 903
4557.24 865
4557.40 830
4557.55 799
4557.71 771
4557.86 746
4558.02 723
4558.17 704
4558.33 686
4558.48 671
4558.64 656
4558.79 641
4558.94 625
4559.10 609
4559.25 591
4559.41 573
4559.56 554
4559.72 533
4559.87 511
4560.03 486
4560.18 459
4560.34 429
4560.49 399
4560.65 370
4560.80 343
4560.96 319
4561.11 299
4561.27 282
4561.42 269
4561.57 258
4561.73 250
4561.88 244
4562.04 239
4562.19 237
4562.35 237
4562.50 239
4562.66 243
4562.81 248
4562.97 255
4563.12 263
4563.28 273
4563.43 284
4563.59 296
4563.74 308
4563.90 318
4564.05 326
4564.21 331
4564.36 334
4564.51 334
4564.67 334
4564.82 335
4564.98 337
4565.13 341
4565.29 347
4565.44 355
4565.60 363
4565.75 373
4565.91 383
4566.06 394
4566.22 405
4566.37 415
4566.53 424
4566.68 431
4566.84 437
4566.99 442
4567.15 449
4567.30 457
4567.46 470
4567.61 485
4567.77 501
4567.92 518
4568.08 532
4568.23 541
4568.39 544
4568.54 542
4568.69 534
4568.85 522
4569.00 506
4569.16 489
4569.31 472
4569.47 456
4569.62 441
4569.78 429
4569.93 421
4570.09 415
4570.24 412
4570.40 409
4570.55 407
4570.71 404
4570.86 400
4571.02 395
4571.17 388
4571.33 379
4571.48 369
4571.64 358
4571.79 345
4571.95 333
4572.10 322
4572.26 313
4572.41 306
4572.57 301
4572.72 297
4572.88 293
4573.03 287
4573.19 278
4573.34 265
4573.50 248
4573.65 229
4573.81 208
4573.96 188
4574.12 170
4574.27 154
4574.43 141
4574.58 131
4574.74 124
4574.89 119
4575.05 116
4575.20 117
4575.36 120
4575.51 125
4575.67 131
4575.82 135
4575.98 136
4576.13 134
4576.29 130
4576.44 123
4576.60 116
4576.75 111
4576.91 108
4577.06 106
4577.22 106
4577.37 105
4577.53 103
4577.68 99
4577.84 94
4577.99 88
4578.15 83
4578.30 80
4578.46 81
4578.61 85
4578.77 94
4578.92 106
4579.08 123
4579.23 142
4579.39 164
4579.54 188
4579.70 211
4579.85 234
4580.01 255
4580.16 274
4580.32 292
4580.47 307
4580.63 321
4580.78 333
4580.94 343
4581.09 351
4581.25 357
4581.40 361
4581.56 363
4581.71 365
4581.87 366
4582.02 368
4582.18 370
4582.33 373
4582.49 375
4582.64 378
4582.80 379
4582.95 379
4583.11 380
4583.26 380
4583.42 382
4583.57 386
4583.73 391
4583.88 396
4584.04 399
4584.19 397
4584.35 392
4584.50 382
4584.66 369
4584.81 353
4584.97 338
4585.12 325
4585.28 315
4585.43 310
4585.59 309
4585.74 311
4585.90 316
4586.05 324
4586.21 331
4586.36 336
4586.52 337
4586.67 333
4586.83 323
4586.99 306
4587.14 284
4587.30 260
4587.45 234
4587.61 209
4587.76 187
4587.92 169
4588.07 155
4588.23 148
4588.38 145
4588.54 146
4588.69 149
4588.85 154
4589.00 159
4589.16 161
4589.31 160
4589.47 155
4589.62 146
4589.78 136
4589.93 124
4590.09 113
4590.24 102
4590.40 94
4590.55 87
4590.71 82
4590.86 78
4591.02 75
4591.18 72
4591.33 69
4591.49 68
4591.64 67
4591.80 67
4591.95 68
4592.11 68
4592.26 69
4592.42 70
4592.57 71
4592.73 74
4592.88 78
4593.04 85
4593.19 94
4593.35 103
4593.50 110
4593.66 115
4593.81 116
4593.97 113
4594.13 108
4594.28 103
4594.44 98
4594.59 95
4594.75 94
4594.90 95
4595.06 99
4595.21 103
4595.37 108
4595.52 112
4595.68 114
4595.83 114
4595.99 112
4596.14 108
4596.30 103
4596.45 98
4596.61 95
4596.77 95
4596.92 100
4597.08 109
4597.23 121
4597.39 136
4597.54 151
4597.70 166
4597.85 179
4598.01 190
4598.16 199
4598.32 206
4598.47 212
4598.63 217
4598.78 223
4598.94 229
4599.10 237
4599.25 245
4599.41 255
4599.56 265
4599.72 276
4599.87 286
4600.03 296
4600.18 305
4600.34 313
4600.49 318
4600.65 322
4600.80 322
4600.96 320
4601.12 313
4601.27 302
4601.43 288
4601.58 270
4601.74 249
4601.89 227
4602.05 205
4602.20 183
4602.36 165
4602.51 151
4602.67 141
4602.82 137
4602.98 137
4603.14 140
4603.29 146
4603.45 151
4603.60 156
4603.76 158
4603.91 157
4604.07 155
4604.22 152
4604.38 148
4604.53 147
4604.69 147
4604.85 149
4605.00 151
4605.16 153
4605.31 153
4605.47 150
4605.62 145
4605.78 139
4605.93 132
4606.09 127
4606.24 124
4606.40 123
4606.56 122
4606.71 122
4606.87 120
4607.02 116
4607.18 111
4607.33 106
4607.49 101
4607.64 98
4607.80 98
4607.96 101
4608.11 105
4608.27 109
4608.42 112
4608.58 112
4608.73 108
4608.89 101
4609.04 91
4609.20 79
4609.36 67
4609.51 57
4609.67 49
4609.82 45
4609.98 44
4610.13 46
4610.29 50
4610.44 54
4610.60 56
4610.75 56
4610.91 53
4611.07 49
4611.22 43
4611.38 38
4611.53 34
4611.69 31
4611.84 30
4612.00 28
4612.16 25
4612.31 20
4612.47 12
4612.62 4
4612.78 0
4612.93 0
4613.09 0
4613.24 0
4613.40 0
4613.56 0
4613.71 0
4613.87 0
4614.02 10
4614.18 24
4614.33 39
4614.49 55
4614.64 70
4614.80 83
4614.96 96
4615.11 106
4615.27 115
4615.42 121
4615.58 124
4615.73 125
4615.89 123
4616.05 121
4616.20 119
4616.36 118
4616.51 118
4616.67 120
4616.82 124
4616.98 126
4617.14 128
4617.29 127
4617.45 123
4617.60 116
4617.76 107
4617.91 97
4618.07 88
4618.22 80
4618.38 74
4618.54 71
4618.69 69
4618.85 68
4619.00 69
4619.16 69
4619.31 70
4619.47 71
4619.63 72
4619.78 71
4619.94 69
4620.09 65
4620.25 60
4620.40 54
4620.56 47
4620.72 41
4620.87 35
4621.03 31
4621.18 28
4621.34 27
4621.49 27
4621.65 28
4621.81 30
4621.96 33
4622.12 36
4622.27 40
4622.43 43
4622.59 44
4622.74 45
4622.90 44
4623.05 42
4623.21 40
4623.36 40
4623.52 40
4623.68 42
4623.83 44
4623.99 48
4624.14 51
4624.30 54
4624.45 57
4624.61 60
4624.77 63
4624.92 66
4625.08 68
4625.23 69
4625.39 70
4625.55 68
4625.70 65
4625.86 62
4626.01 58
4626.17 56
4626.32 54
4626.48 54
4626.64 55
4626.79 56
4626.95 57
4627.10 57
4627.26 55
4627.41 52
4627.57 48
4627.73 42
4627.88 35
4628.04 28
4628.19 20
4628.35 13
4628.51 7
4628.66 2
4628.82 1
4628.97 4
4629.13 10
4629.29 19
4629.44 29
4629.60 40
4629.75 49
4629.91 57
4630.06 61
4630.22 63
4630.38 65
4630.53 67
4630.69 71
4630.84 77
4631.00 85
4631.16 95
4631.31 105
4631.47 113
4631.62 119
4631.78 122
4631.94 122
4632.09 118
4632.25 112
4632.40 105
4632.56 97
4632.72 89
4632.87 82
4633.03 75
4633.18 70
4633.34 65
4633.49 62
4633.65 58
4633.81 55
4633.96 52
4634.12 48
4634.27 44
4634.43 41
4634.59 38
4634.74 36
4634.90 35
4635.05 34
4635.21 34
4635.37 34
4635.52 35
4635.68 36
4635.83 37
4635.99 40
4636.15 43
4636.30 48
4636.46 52
4636.61 56
4636.77 59
4636.93 62
4637.08 64
4637.24 66
4637.39 67
4637.55 69
4637.71 71
4637.86 71
4638.02 68
4638.17 62
4638.33 53
4638.49 41
4638.64 28
4638.80 15
4638.95 6
4639.11 0
4639.27 0
4639.42 0
4639.58 4
4639.73 9
4639.89 14
4640.05 18
4640.20 21
4640.36 24
4640.51 26
4640.67 29
4640.83 31
4640.98 34
4641.14 37
4641.30 40
4641.45 44
4641.61 48
4641.76 53
4641.92 58
4642.08 61
4642.23 64
4642.39 63
4642.54 60
4642.70 53
4642.86 43
4643.01 32
4643.17 22
4643.32 15
4643.48 11
4643.64 12
4643.79 17
4643.95 27
4644.11 38
4644.26 50
4644.42 61
4644.57 69
4644.73 72
4644.89 72
4645.04 69
4645.20 63
4645.35 57
4645.51 52
4645.67 49
4645.82 49
4645.98 52
4646.13 55
4646.29 59
4646.45 61
4646.60 62
4646.76 61
4646.92 59
4647.07 58
4647.23 57
4647.38 58
4647.54 60
4647.70 64
4647.85 70
4648.01 77
4648.17 83
4648.32 88
4648.48 92
4648.63 93
4648.79 92
4648.95 89
4649.10 85
4649.26 81
4649.41 76
4649.57 72
4649.73 67
4649.88 62
4650.04 55
4650.20 47
4650.35 37
4650.51 28
4650.66 18
4650.82 10
4650.98 3
4651.13 0
4651.29 0
4651.45 0
4651.60 0
4651.76 0
4651.91 0
4652.07 0
4652.23 0
4652.38 1
4652.54 4
4652.70 6
4652.85 8
4653.01 9
4653.16 10
4653.32 11
4653.48 11
4653.63 11
4653.79 11
4653.95 13
4654.10 15
4654.26 18
4654.41 21
4654.57 25
4654.73 29
4654.88 33
4655.04 37
4655.20 41
4655.35 47
4655.51 53
4655.67 61
4655.82 69
4655.98 76
4656.13 81
4656.29 82
4656.45 81
4656.60 76
4656.76 71
4656.92 64
4657.07 59
4657.23 54
4657.39 51
4657.54 50
4657.70 50
4657.85 50
4658.01 51
4658.17 51
4658.32 51
4658.48 51
4658.64 49
4658.79 48
4658.95 46
4659.11 44
4659.26 42
4659.42 40
4659.57 39
4659.73 38
4659.89 38
4660.04 37
4660.20 36
4660.36 33
4660.51 28
4660.67 21
4660.83 13
4660.98 5
4661.14 0
4661.29 0
4661.45 0
4661.61 0
4661.76 0
4661.92 8
4662.08 17
4662.23 26
4662.39 35
4662.55 42
4662.70 48
4662.86 54
4663.02 59
4663.17 64
4663.33 67
4663.48 69
4663.64 69
4663.80 66
4663.95 60
4664.11 52
4664.27 43
4664.42 34
4664.58 27
4664.74 23
4664.89 22
4665.05 25
4665.21 31
4665.36 37
4665.52 44
4665.68 49
4665.83 53
4665.99 53
4666.14 53
4666.30 50
4666.46 47
4666.61 43
4666.77 39
4666.93 35
4667.08 31
4667.24 26
4667.40 22
4667.55 19
4667.71 17
4667.87 17
4668.02 19
4668.18 22
4668.34 25
4668.49 29
4668.65 33
4668.81 36
4668.96 39
4669.12 41
4669.27 43
4669.43 45
4669.59 46
4669.74 48
4669.90 50
4670.06 53
4670.21 54
4670.37 54
4670.53 54
4670.68 52
4670.84 50
4671.00 48
4671.15 47
4671.31 47
4671.47 49
4671.62 52
4671.78 58
4671.94 65
4672.09 73
4672.25 82
4672.41 90
4672.56 97
4672.72 102
4672.88 104
4673.03 101
4673.19 94
4673.35 84
4673.50 72
4673.66 59
4673.82 47
4673.97 36
4674.13 27
4674.29 20
4674.44 14
4674.60 10
4674.76 7
4674.91 6
4675.07 8
4675.23 11
4675.38 17
4675.54 25
4675.70 35
4675.85 45
4676.01 55
4676.17 64
4676.32 72
4676.48 79
4676.64 83
4676.79 85
4676.95 85
4677.11 85
4677.26 84
4677.42 85
4677.58 88
4677.73 92
4677.89 97
4678.05 102
4678.20 104
4678.36 103
4678.52 100
4678.67 93
4678.83 85
4678.99 77
4679.14 71
4679.30 67
4679.46 65
4679.61 64
4679.77 63
4679.93 62
4680.08 59
4680.24 55
4680.40 48
4680.55 41
4680.71 32
4680.87 23
4681.02 14
4681.18 7
4681.34 2
4681.49 0
4681.65 0
4681.81 0
4681.96 3
4682.12 8
4682.28 12
4682.43 16
4682.59 18
4682.75 19
4682.90 20
4683.06 20
4683.22 21
4683.37 22
4683.53 23
4683.69 24
4683.85 25
4684.00 26
4684.16 26
4684.32 27
4684.47 28
4684.63 31
4684.79 36
4684.94 43
4685.10 51
4685.26 60
4685.41 69
4685.57 77
4685.73 82
4685.88 85
4686.04 87
4686.20 86
4686.35 84
4686.51 81
4686.67 78
4686.82 74
4686.98 69
4687.14 61
4687.30 51
4687.45 39
4687.61 26
4687.77 13
4687.92 2
4688.08 0
4688.24 0
4688.39 0
4688.55 6
4688.71 20
4688.86 37
4689.02 55
4689.18 71
4689.33 83
4689.49 89
4689.65 90
4689.81 86
4689.96 79
4690.12 70
4690.28 60
4690.43 51
4690.59 43
4690.75 35
4690.90 27
4691.06 19
4691.22 10
4691.37 2
4691.53 0
4691.69 0
4691.84 0
4692.00 0
4692.16 0
4692.32 0
4692.47 0
4692.63 0
4692.79 10
4692.94 26
4693.10 41
4693.26 55
4693.41 66
4693.57 75
4693.73 81
4693.89 86
4694.04 89
4694.20 91
4694.36 91
4694.51 90
4694.67 87
4694.83 82
4694.98 76
4695.14 71
4695.30 66
4695.45 62
4695.61 60
4695.77 59
4695.93 59
4696.08 60
4696.24 62
4696.40 65
4696.55 68
4696.71 72
4696.87 76
4697.02 77
4697.18 77
4697.34 73
4697.50 67
4697.65 61
4697.81 56
4697.97 53
4698.12 53
4698.28 57
4698.44 63
4698.60 70
4698.75 77
4698.91 81
4699.07 84
4699.22 84
4699.38 82
4699.54 79
4699.69 76
4699.85 72
4700.01 68
4700.17 64
4700.32 58
4700.48 52
4700.64 44
4700.79 35
4700.95 26
4701.11 19
4701.27 13
4701.42 10
4701.58 10
4701.74 13
4701.89 18
4702.05 24
4702.21 32
4702.36 39
4702.52 46
4702.68 51
4702.84 55
4702.99 58
4703.15 58
4703.31 57
4703.46 57
4703.62 56
4703.78 57
4703.94 57
4704.09 57
4704.25 57
4704.41 54
4704.56 51
4704.72 46
4704.88 42
4705.04 38
4705.19 36
4705.35 34
4705.51 31
4705.66 28
4705.82 24
4705.98 19
4706.14 14
4706.29 11
4706.45 10
4706.61 12
4706.76 16
4706.92 20
4707.08 24
4707.24 26
4707.39 26
4707.55 24
4707.71 22
4707.86 22
4708.02 25
4708.18 32
4708.34 43
4708.49 56
4708.65 70
4708.81 83
4708.97 94
4709.12 103
4709.28 108
4709.44 109
4709.59 107
4709.75 100
4709.91 91
4710.07 79
4710.22 65
4710.38 53
4710.54 42
4710.69 36
4710.85 34
4711.01 38
4711.17 44
4711.32 52
4711.48 60
4711.64 67
4711.80 73
4711.95 76
4712.11 79
4712.27 82
4712.42 86
4712.58 90
4712.74 94
4712.90 97
4713.05 99
4713.21 99
4713.37 98
4713.53 97
4713.68 95
4713.84 92
4714.00 90
4714.15 88
4714.31 86
4714.47 83
4714.63 80
4714.78 78
4714.94 76
4715.10 76
4715.26 77
4715.41 78
4715.57 81
4715.73 84
4715.89 86
4716.04 86
4716.20 85
4716.36 82
4716.51 76
4716.67 69
4716.83 60
4716.99 52
4717.14 45
4717.30 42
4717.46 42
4717.62 47
4717.77 55
4717.93 64
4718.09 74
4718.25 81
4718.40 85
4718.56 85
4718.72 82
4718.87 76
4719.03 71
4719.19 68
4719.35 67
4719.50 70
4719.66 76
4719.82 82
4719.98 88
4720.13 92
4720.29 91
4720.45 86
4720.61 76
4720.76 65
4720.92 51
4721.08 39
4721.24 27
4721.39 18
4721.55 12
4721.71 7
4721.87 4
4722.02 2
4722.18 0
4722.34 0
4722.50 0
4722.65 0
4722.81 0
4722.97 0
4723.13 0
4723.28 0
4723.44 0
4723.60 3
4723.75 8
4723.91 12
4724.07 15
4724.23 16
4724.38 17
4724.54 16
4724.70 15
4724.86 15
4725.01 15
4725.17 16
4725.33 19
4725.49 22
4725.64 24
4725.80 26
4725.96 27
4726.12 27
4726.27 25
4726.43 23
4726.59 20
4726.75 17
4726.90 15
4727.06 14
4727.22 13
4727.38 13
4727.53 14
4727.69 16
4727.85 19
4728.01 23
4728.16 28
4728.32 33
4728.48 39
4728.64 43
4728.79 48
4728.95 52
4729.11 57
4729.27 63
4729.43 69
4729.58 77
4729.74 84
4729.90 90
4730.06 94
4730.21 98
4730.37 100
4730.53 102
4730.69 104
4730.84 107
4731.00 111
4731.16 114
4731.32 117
4731.47 118
4731.63 117
4731.79 115
4731.95 111
4732.10 107
4732.26 104
4732.42 100
4732.58 98
4732.73 96
4732.89 94
4733.05 92
4733.21 90
4733.36 88
4733.52 87
4733.68 85
4733.84 85
4734.00 84
4734.15 83
4734.31 82
4734.47 80
4734.63 78
4734.78 75
4734.94 72
4735.10 71
4735.26 70
4735.41 71
4735.57 73
4735.73 76
4735.89 79
4736.04 83
4736.20 88
4736.36 93
4736.52 99
4736.68 105
4736.83 110
4736.99 113
4737.15 113
4737.31 111
4737.46 107
4737.62 101
4737.78 94
4737.94 88
4738.09 82
4738.25 78
4738.41 74
4738.57 70
4738.73 65
4738.88 60
4739.04 55
4739.20 49
4739.36 44
4739.51 41
4739.67 39
4739.83 39
4739.99 41
4740.14 46
4740.30 52
4740.46 59
4740.62 66
4740.78 73
4740.93 78
4741.09 81
4741.25 82
4741.41 80
4741.56 76
4741.72 72
4741.88 67
4742.04 64
4742.20 63
4742.35 63
4742.51 65
4742.67 66
4742.83 67
4742.98 66
4743.14 64
4743.30 60
4743.46 55
4743.62 49
4743.77 43
4743.93 38
4744.09 35
4744.25 34
4744.40 35
4744.56 38
4744.72 43
4744.88 49
4745.04 56
4745.19 62
4745.35 68
4745.51 71
4745.67 72
4745.82 72
4745.98 70
4746.14 67
4746.30 63
4746.46 60
4746.61 57
4746.77 54
4746.93 51
4747.09 49
4747.25 49
4747.40 51
4747.56 55
4747.72 61
4747.88 69
4748.03 78
4748.19 85
4748.35 91
4748.51 94
4748.67 95
4748.82 93
4748.98 89
4749.14 83
4749.30 77
4749.46 69
4749.61 63
4749.77 57
4749.93 55
4750.09 55
4750.25 59
4750.40 66
4750.56 76
4750.72 86
4750.88 96
4751.03 103
4751.19 109
4751.35 112
4751.51 113
4751.67 112
4751.82 109
4751.98 104
4752.14 96
4752.30 86
4752.46 74
4752.61 61
4752.77 49
4752.93 39
4753.09 33
4753.25 32
4753.40 35
4753.56 40
4753.72 47
4753.88 53
4754.04 59
4754.19 64
4754.35 68
4754.51 72
4754.67 76
4754.83 80
4754.98 83
4755.14 84
4755.30 83
4755.46 80
4755.62 75
4755.77 70
4755.93 67
4756.09 67
4756.25 73
4756.41 83
4756.56 97
4756.72 113
4756.88 130
4757.04 144
4757.20 155
4757.35 163
4757.51 168
4757.67 173
4757.83 177
4757.99 182
4758.14 188
4758.30 195
4758.46 200
4758.62 203
4758.78 203
4758.93 201
4759.09 198
4759.25 195
4759.41 194
4759.57 194
4759.72 197
4759.88 202
4760.04 208
4760.20 215
4760.36 220
4760.51 224
4760.67 225
4760.83 222
4760.99 215
4761.15 205
4761.30 192
4761.46 179
4761.62 167
4761.78 157
4761.94 150
4762.10 146
4762.25 145
4762.41 146
4762.57 149
4762.73 153
4762.89 158
4763.04 163
4763.20 167
4763.36 169
4763.52 171
4763.68 170
4763.83 167
4763.99 164
4764.15 161
4764.31 158
4764.47 157
4764.62 157
4764.78 155
4764.94 152
4765.10 147
4765.26 139
4765.42 128
4765.57 116
4765.73 103
4765.89 91
4766.05 82
4766.21 74
4766.36 67
4766.52 61
4766.68 56
4766.84 52
4767.00 47
4767.16 43
4767.31 40
4767.47 37
4767.63 35
4767.79 34
4767.95 32
4768.10 31
4768.26 31
4768.42 30
4768.58 29
4768.74 29
4768.90 31
4769.05 34
4769.21 38
4769.37 44
4769.53 51
4769.69 58
4769.85 64
4770.00 69
4770.16 73
4770.32 78
4770.48 83
4770.64 91
4770.79 102
4770.95 115
4771.11 130
4771.27 144
4771.43 156
4771.59 163
4771.74 167
4771.90 167
4772.06 165
4772.22 162
4772.38 161
4772.54 161
4772.69 163
4772.85 166
4773.01 168
4773.17 167
4773.33 163
4773.48 156
4773.64 148
4773.80 140
4773.96 132
4774.12 127
4774.28 125
4774.43 125
4774.59 125
4774.75 126
4774.91 126
4775.07 125
4775.23 123
4775.38 122
4775.54 121
4775.70 122
4775.86 124
4776.02 126
4776.18 129
4776.33 130
4776.49 129
4776.65 126
4776.81 122
4776.97 116
4777.13 110
4777.28 102
4777.44 94
4777.60 86
4777.76 77
4777.92 69
4778.08 61
4778.23 55
4778.39 51
4778.55 50
4778.71 50
4778.87 52
4779.03 55
4779.18 59
4779.34 63
4779.50 66
4779.66 68
4779.82 70
4779.98 70
4780.14 70
4780.29 68
4780.45 66
4780.61 64
4780.77 61
4780.93 58
4781.09 55
4781.24 52
4781.40 50
4781.56 49
4781.72 51
4781.88 54
4782.04 60
4782.19 68
4782.35 76
4782.51 84
4782.67 90
4782.83 93
4782.99 94
4783.15 91
4783.30 86
4783.46 79
4783.62 71
4783.78 64
4783.94 58
4784.10 54
4784.25 50
4784.41 48
4784.57 45
4784.73 41
4784.89 36
4785.05 31
4785.21 27
4785.36 23
4785.52 21
4785.68 20
4785.84 21
4786.00 24
4786.16 26
4786.31 29
4786.47 30
4786.63 31
4786.79 31
4786.95 30
4787.11 28
4787.27 26
4787.42 23
4787.58 22
4787.74 23
4787.90 26
4788.06 32
4788.22 40
4788.38 49
4788.53 59
4788.69 69
4788.85 78
4789.01 85
4789.17 92
4789.33 98
4789.49 101
4789.64 102
4789.80 100
4789.96 95
4790.12 87
4790.28 77
4790.44 67
4790.60 57
4790.75 48
4790.91 42
4791.07 38
4791.23 36
4791.39 35
4791.55 36
4791.71 37
4791.86 38
4792.02 40
4792.18 41
4792.34 42
4792.50 42
4792.66 41
4792.82 40
4792.97 38
4793.13 36
4793.29 35
4793.45 36
4793.61 39
4793.77 44
4793.93 50
4794.08 58
4794.24 65
4794.40 71
4794.56 75
4794.72 77
4794.88 77
4795.04 76
4795.19 73
4795.35 70
4795.51 67
4795.67 64
4795.83 60
4795.99 57
4796.15 53
4796.31 50
4796.46 47
4796.62 45
4796.78 45
4796.94 49
4797.10 55
4797.26 63
4797.42 72
4797.58 81
4797.73 88
4797.89 91
4798.05 89
4798.21 82
4798.37 71
4798.53 57
4798.69 42
4798.84 27
4799.00 14
4799.16 4
4799.32 0
4799.48 0
4799.64 0
4799.80 0
4799.96 0
4800.11 0
4800.27 0
4800.43 0
4800.59 0
4800.75 0
4800.91 5
4801.07 12
4801.23 20
4801.38 28
4801.54 35
4801.70 41
4801.86 43
4802.02 43
4802.18 40
4802.34 36
4802.50 34
4802.65 33
4802.81 34
4802.97 38
4803.13 43
4803.29 46
4803.45 47
4803.61 45
4803.77 40
4803.92 33
4804.08 26
4804.24 22
4804.40 22
4804.56 25
4804.72 32
4804.88 40
4805.04 50
4805.20 58
4805.35 63
4805.51 67
4805.67 67
4805.83 66
4805.99 64
4806.15 61
4806.31 58
4806.47 57
4806.62 55
4806.78 55
4806.94 55
4807.10 56
4807.26 55
4807.42 55
4807.58 53
4807.74 52
4807.90 50
4808.05 49
4808.21 49
4808.37 48
4808.53 47
4808.69 45
4808.85 42
4809.01 39
4809.17 35
4809.33 33
4809.48 32
4809.64 33
4809.80 35
4809.96 38
4810.12 40
4810.28 41
4810.44 41
4810.60 40
4810.76 37
4810.91 36
4811.07 35
4811.23 37
4811.39 41
4811.55 46
[truncated: 731,252 more chars]
