# Supplementary material for: Methylobacterium Species Promoting Rice and Barley Growth and Interaction Specificity Revealed with Whole-Cell Matrix-Assisted Laser Desorption / Ionization-Time-of-Flight Mass Spectrometry (MALDI-TOF/MS) Analysis
Source: PLoS One. 2015 Jun 8;10(6):e0129509. doi: 10.1371/journal.pone.0129509 (PMC4460032; doi:10.1371/journal.pone.0129509)
Supplement: S1 Data — (ZIP) [file pone.0129509.s001.zip › Supplementary data 1 (ms type strains)/M_longum DSM 23933T.txt]

780.38 0
780.45 0
780.51 0
780.58 0
780.64 0
780.70 0
780.77 0
780.83 0
780.90 0
780.96 0
781.02 0
781.09 0
781.15 0
781.22 0
781.28 0
781.34 0
781.41 0
781.47 0
781.54 0
781.60 0
781.66 0
781.73 0
781.79 0
781.86 0
781.92 0
781.98 0
782.05 0
782.11 0
782.18 0
782.24 0
782.30 0
782.37 0
782.43 0
782.50 0
782.56 0
782.62 0
782.69 0
782.75 0
782.82 0
782.88 0
782.94 0
783.01 0
783.07 0
783.14 0
783.20 0
783.27 0
783.33 0
783.39 0
783.46 0
783.52 0
783.59 0
783.65 0
783.71 0
783.78 0
783.84 0
783.91 0
783.97 0
784.03 0
784.10 0
784.16 0
784.23 0
784.29 0
784.36 0
784.42 0
784.48 0
784.55 0
784.61 0
784.68 0
784.74 0
784.80 0
784.87 0
784.93 0
785.00 0
785.06 0
785.13 0
785.19 0
785.25 0
785.32 0
785.38 0
785.45 0
785.51 0
785.57 0
785.64 0
785.70 0
785.77 0
785.83 0
785.90 0
785.96 0
786.02 0
786.09 0
786.15 0
786.22 0
786.28 0
786.35 0
786.41 0
786.47 0
786.54 0
786.60 0
786.67 0
786.73 0
786.79 0
786.86 0
786.92 0
786.99 0
787.05 0
787.12 0
787.18 0
787.24 0
787.31 0
787.37 0
787.44 0
787.50 0
787.57 0
787.63 0
787.69 0
787.76 0
787.82 0
787.89 0
787.95 0
788.02 0
788.08 0
788.14 0
788.21 0
788.27 0
788.34 0
788.40 0
788.47 0
788.53 0
788.59 0
788.66 0
788.72 0
788.79 0
788.85 0
788.92 0
788.98 0
789.05 0
789.11 0
789.17 0
789.24 0
789.30 0
789.37 0
789.43 0
789.50 0
789.56 0
789.62 0
789.69 0
789.75 0
789.82 0
789.88 0
789.95 0
790.01 0
790.07 0
790.14 0
790.20 0
790.27 0
790.33 0
790.40 0
790.46 0
790.53 0
790.59 0
790.65 0
790.72 0
790.78 0
790.85 0
790.91 0
790.98 0
791.04 0
791.11 0
791.17 0
791.23 0
791.30 0
791.36 0
791.43 0
791.49 0
791.56 0
791.62 0
791.69 0
791.75 0
791.81 0
791.88 0
791.94 0
792.01 0
792.07 0
792.14 0
792.20 0
792.27 0
792.33 0
792.39 0
792.46 0
792.52 0
792.59 0
792.65 0
792.72 0
792.78 0
792.85 0
792.91 0
792.97 0
793.04 0
793.10 0
793.17 0
793.23 0
793.30 0
793.36 0
793.43 0
793.49 0
793.56 0
793.62 0
793.68 0
793.75 0
793.81 0
793.88 0
793.94 0
794.01 0
794.07 0
794.14 0
794.20 0
794.27 0
794.33 0
794.39 0
794.46 0
794.52 0
794.59 0
794.65 0
794.72 0
794.78 0
794.85 0
794.91 0
794.98 0
795.04 0
795.10 0
795.17 0
795.23 0
795.30 0
795.36 0
795.43 0
795.49 0
795.56 0
795.62 0
795.69 0
795.75 0
795.82 0
795.88 0
795.94 0
796.01 0
796.07 0
796.14 0
796.20 0
796.27 0
796.33 0
796.40 0
796.46 0
796.53 0
796.59 0
796.66 0
796.72 0
796.78 0
796.85 0
796.91 0
796.98 0
797.04 0
797.11 0
797.17 0
797.24 0
797.30 0
797.37 0
797.43 0
797.50 0
797.56 0
797.63 0
797.69 0
797.76 0
797.82 0
797.88 0
797.95 0
798.01 0
798.08 0
798.14 0
798.21 0
798.27 0
798.34 0
798.40 0
798.47 0
798.53 0
798.60 0
798.66 0
798.73 0
798.79 0
798.86 0
798.92 0
798.98 0
799.05 0
799.11 0
799.18 0
799.24 0
799.31 0
799.37 0
799.44 0
799.50 0
799.57 0
799.63 0
799.70 0
799.76 0
799.83 0
799.89 0
799.96 0
800.02 0
800.09 0
800.15 0
800.22 0
800.28 0
800.34 0
800.41 0
800.47 0
800.54 0
800.60 0
800.67 0
800.73 0
800.80 0
800.86 0
800.93 0
800.99 0
801.06 0
801.12 0
801.19 0
801.25 0
801.32 0
801.38 0
801.45 0
801.51 0
801.58 0
801.64 0
801.71 0
801.77 0
801.84 0
801.90 0
801.97 0
802.03 0
802.10 0
802.16 0
802.23 0
802.29 0
802.35 0
802.42 0
802.48 0
802.55 0
802.61 0
802.68 0
802.74 0
802.81 0
802.87 0
802.94 0
803.00 0
803.07 0
803.13 0
803.20 0
803.26 0
803.33 0
803.39 0
803.46 0
803.52 0
803.59 0
803.65 0
803.72 0
803.78 0
803.85 0
803.91 0
803.98 0
804.04 0
804.11 0
804.17 0
804.24 0
804.30 0
804.37 0
804.43 0
804.50 0
804.56 0
804.63 0
804.69 0
804.76 0
804.82 0
804.89 0
804.95 0
805.02 0
805.08 0
805.15 0
805.21 0
805.28 0
805.34 0
805.41 0
805.47 0
805.54 0
805.60 0
805.67 0
805.73 0
805.80 0
805.86 0
805.93 0
805.99 0
806.06 0
806.12 0
806.19 0
806.25 0
806.32 0
806.38 0
806.45 0
806.51 0
806.58 0
806.64 0
806.71 0
806.77 0
806.84 0
806.90 0
806.97 0
807.03 1
807.10 1
807.16 1
807.23 1
807.29 1
807.36 1
807.42 0
807.49 0
807.55 0
807.62 0
807.68 0
807.75 0
807.81 0
807.88 0
807.94 0
808.01 0
808.07 0
808.14 0
808.20 0
808.27 0
808.34 0
808.40 0
808.47 0
808.53 0
808.60 0
808.66 0
808.73 1
808.79 1
808.86 2
808.92 3
808.99 3
809.05 3
809.12 3
809.18 2
809.25 2
809.31 1
809.38 0
809.44 0
809.51 0
809.57 0
809.64 0
809.70 0
809.77 0
809.83 0
809.90 0
809.96 0
810.03 0
810.09 0
810.16 0
810.22 0
810.29 0
810.36 0
810.42 0
810.49 0
810.55 0
810.62 0
810.68 0
810.75 0
810.81 0
810.88 0
810.94 0
811.01 0
811.07 0
811.14 0
811.20 0
811.27 0
811.33 0
811.40 0
811.46 0
811.53 1
811.59 1
811.66 1
811.73 1
811.79 1
811.86 1
811.92 1
811.99 1
812.05 0
812.12 0
812.18 0
812.25 0
812.31 0
812.38 1
812.44 0
812.51 0
812.57 0
812.64 0
812.70 0
812.77 0
812.83 0
812.90 0
812.97 0
813.03 0
813.10 0
813.16 0
813.23 0
813.29 0
813.36 0
813.42 0
813.49 0
813.55 0
813.62 0
813.68 0
813.75 0
813.81 0
813.88 0
813.95 0
814.01 0
814.08 0
814.14 1
814.21 1
814.27 1
814.34 1
814.40 1
814.47 1
814.53 1
814.60 0
814.66 0
814.73 0
814.80 0
814.86 0
814.93 0
814.99 0
815.06 0
815.12 0
815.19 0
815.25 0
815.32 0
815.38 0
815.45 0
815.51 0
815.58 0
815.65 0
815.71 0
815.78 0
815.84 0
815.91 0
815.97 0
816.04 0
816.10 0
816.17 0
816.23 0
816.30 0
816.37 0
816.43 0
816.50 0
816.56 0
816.63 0
816.69 0
816.76 0
816.82 0
816.89 0
816.95 0
817.02 0
817.09 0
817.15 0
817.22 0
817.28 0
817.35 0
817.41 0
817.48 0
817.54 0
817.61 0
817.67 0
817.74 0
817.81 0
817.87 0
817.94 0
818.00 0
818.07 0
818.13 0
818.20 0
818.26 0
818.33 0
818.40 0
818.46 0
818.53 0
818.59 0
818.66 0
818.72 0
818.79 0
818.85 0
818.92 0
818.99 0
819.05 0
819.12 0
819.18 0
819.25 0
819.31 0
819.38 0
819.44 0
819.51 0
819.58 0
819.64 0
819.71 0
819.77 0
819.84 0
819.90 0
819.97 0
820.03 0
820.10 0
820.17 0
820.23 0
820.30 0
820.36 0
820.43 0
820.49 0
820.56 0
820.62 0
820.69 0
820.76 0
820.82 0
820.89 0
820.95 0
821.02 0
821.08 0
821.15 0
821.22 0
821.28 0
821.35 0
821.41 0
821.48 0
821.54 0
821.61 0
821.67 0
821.74 0
821.81 0
821.87 0
821.94 0
822.00 0
822.07 0
822.13 0
822.20 0
822.27 0
822.33 0
822.40 0
822.46 0
822.53 0
822.59 0
822.66 0
822.73 0
822.79 0
822.86 0
822.92 0
822.99 0
823.05 0
823.12 0
823.19 0
823.25 0
823.32 0
823.38 0
823.45 0
823.51 0
823.58 0
823.65 0
823.71 0
823.78 0
823.84 0
823.91 0
823.97 0
824.04 0
824.11 0
824.17 0
824.24 0
824.30 0
824.37 0
824.43 0
824.50 0
824.57 0
824.63 0
824.70 0
824.76 0
824.83 0
824.90 0
824.96 0
825.03 0
825.09 0
825.16 0
825.22 0
825.29 0
825.36 0
825.42 0
825.49 0
825.55 0
825.62 0
825.68 0
825.75 0
825.82 0
825.88 0
825.95 0
826.01 0
826.08 0
826.15 0
826.21 0
826.28 0
826.34 0
826.41 0
826.47 0
826.54 0
826.61 0
826.67 0
826.74 0
826.80 0
826.87 0
826.94 0
827.00 0
827.07 0
827.13 0
827.20 0
827.27 0
827.33 0
827.40 0
827.46 0
827.53 0
827.59 0
827.66 0
827.73 0
827.79 0
827.86 0
827.92 0
827.99 0
828.06 0
828.12 0
828.19 0
828.25 0
828.32 0
828.39 0
828.45 0
828.52 0
828.58 0
828.65 0
828.72 0
828.78 0
828.85 0
828.91 0
828.98 0
829.05 0
829.11 0
829.18 0
829.24 0
829.31 0
829.37 0
829.44 0
829.51 0
829.57 0
829.64 0
829.70 0
829.77 0
829.84 0
829.90 0
829.97 0
830.03 0
830.10 0
830.17 0
830.23 0
830.30 0
830.36 0
830.43 0
830.50 0
830.56 0
830.63 0
830.69 0
830.76 0
830.83 0
830.89 0
830.96 0
831.02 0
831.09 0
831.16 0
831.22 0
831.29 0
831.36 0
831.42 0
831.49 0
831.55 0
831.62 0
831.69 0
831.75 0
831.82 0
831.88 0
831.95 0
832.02 0
832.08 0
832.15 0
832.21 0
832.28 0
832.35 0
832.41 0
832.48 0
832.54 0
832.61 0
832.68 0
832.74 0
832.81 0
832.87 0
832.94 0
833.01 0
833.07 0
833.14 0
833.21 0
833.27 0
833.34 0
833.40 0
833.47 0
833.54 0
833.60 0
833.67 0
833.73 0
833.80 0
833.87 0
833.93 0
834.00 0
834.07 0
834.13 0
834.20 0
834.26 0
834.33 0
834.40 0
834.46 0
834.53 0
834.59 0
834.66 0
834.73 0
834.79 0
834.86 0
834.93 0
834.99 0
835.06 0
835.12 0
835.19 0
835.26 0
835.32 0
835.39 0
835.45 0
835.52 0
835.59 0
835.65 0
835.72 0
835.79 0
835.85 0
835.92 0
835.98 0
836.05 0
836.12 0
836.18 0
836.25 0
836.32 0
836.38 0
836.45 0
836.51 0
836.58 0
836.65 0
836.71 0
836.78 0
836.85 0
836.91 0
836.98 0
837.04 0
837.11 0
837.18 0
837.24 0
837.31 0
837.38 0
837.44 0
837.51 0
837.57 0
837.64 0
837.71 0
837.77 0
837.84 0
837.91 0
837.97 0
838.04 0
838.11 0
838.17 0
838.24 0
838.30 0
838.37 0
838.44 0
838.50 0
838.57 0
838.64 0
838.70 0
838.77 0
838.83 0
838.90 0
838.97 0
839.03 0
839.10 0
839.17 0
839.23 0
839.30 0
839.37 0
839.43 0
839.50 0
839.56 0
839.63 0
839.70 0
839.76 0
839.83 0
839.90 0
839.96 0
840.03 0
840.10 0
840.16 0
840.23 0
840.30 0
840.36 0
840.43 0
840.49 0
840.56 0
840.63 0
840.69 0
840.76 0
840.83 0
840.89 0
840.96 0
841.03 0
841.09 0
841.16 0
841.22 0
841.29 0
841.36 0
841.42 0
841.49 0
841.56 0
841.62 0
841.69 0
841.76 0
841.82 0
841.89 0
841.96 0
842.02 0
842.09 0
842.16 0
842.22 0
842.29 0
842.35 0
842.42 0
842.49 0
842.55 0
842.62 0
842.69 0
842.75 0
842.82 0
842.89 0
842.95 0
843.02 0
843.09 0
843.15 0
843.22 0
843.29 0
843.35 0
843.42 0
843.49 0
843.55 0
843.62 0
843.68 0
843.75 0
843.82 0
843.88 0
843.95 0
844.02 0
844.08 0
844.15 0
844.22 0
844.28 0
844.35 0
844.42 0
844.48 0
844.55 0
844.62 0
844.68 0
844.75 0
844.82 0
844.88 0
844.95 0
845.02 0
845.08 0
845.15 0
845.22 0
845.28 0
845.35 0
845.42 0
845.48 0
845.55 0
845.62 0
845.68 0
845.75 0
845.82 0
845.88 0
845.95 0
846.02 0
846.08 0
846.15 0
846.21 0
846.28 0
846.35 0
846.41 0
846.48 0
846.55 0
846.61 0
846.68 0
846.75 0
846.81 0
846.88 0
846.95 0
847.01 0
847.08 0
847.15 0
847.21 0
847.28 0
847.35 0
847.41 0
847.48 0
847.55 0
847.61 0
847.68 0
847.75 0
847.81 0
847.88 0
847.95 0
848.01 0
848.08 0
848.15 0
848.22 0
848.28 0
848.35 0
848.42 0
848.48 0
848.55 0
848.62 0
848.68 0
848.75 0
848.82 0
848.88 0
848.95 0
849.02 0
849.08 0
849.15 0
849.22 0
849.28 0
849.35 0
849.42 0
849.48 0
849.55 0
849.62 0
849.68 0
849.75 0
849.82 0
849.88 0
849.95 0
850.02 0
850.08 0
850.15 0
850.22 0
850.28 0
850.35 0
850.42 0
850.48 0
850.55 0
850.62 0
850.69 0
850.75 0
850.82 0
850.89 0
850.95 0
851.02 0
851.09 0
851.15 0
851.22 0
851.29 0
851.35 0
851.42 0
851.49 0
851.55 0
851.62 0
851.69 0
851.75 0
851.82 0
851.89 0
851.96 0
852.02 0
852.09 0
852.16 0
852.22 0
852.29 0
852.36 0
852.42 0
852.49 0
852.56 0
852.62 0
852.69 0
852.76 0
852.82 0
852.89 0
852.96 0
853.03 0
853.09 0
853.16 0
853.23 0
853.29 0
853.36 0
853.43 0
853.49 0
853.56 0
853.63 0
853.69 0
853.76 0
853.83 0
853.90 0
853.96 0
854.03 0
854.10 0
854.16 0
854.23 0
854.30 0
854.36 0
854.43 0
854.50 0
854.56 0
854.63 0
854.70 0
854.77 0
854.83 0
854.90 0
854.97 0
855.03 0
855.10 0
855.17 0
855.23 0
855.30 0
855.37 0
855.44 0
855.50 0
855.57 0
855.64 0
855.70 0
855.77 0
855.84 0
855.90 0
855.97 0
856.04 0
856.11 0
856.17 0
856.24 0
856.31 0
856.37 0
856.44 0
856.51 0
856.57 0
856.64 0
856.71 0
856.78 0
856.84 0
856.91 0
856.98 0
857.04 0
857.11 0
857.18 0
857.25 0
857.31 0
857.38 0
857.45 0
857.51 0
857.58 0
857.65 0
857.71 0
857.78 0
857.85 0
857.92 0
857.98 0
858.05 0
858.12 0
858.18 0
858.25 0
858.32 0
858.39 0
858.45 0
858.52 0
858.59 0
858.65 0
858.72 0
858.79 0
858.86 0
858.92 0
858.99 0
859.06 0
859.12 0
859.19 0
859.26 0
859.33 0
859.39 0
859.46 0
859.53 0
859.59 0
859.66 0
859.73 0
859.80 0
859.86 0
859.93 0
860.00 0
860.06 0
860.13 0
860.20 0
860.27 0
860.33 0
860.40 0
860.47 0
860.53 0
860.60 0
860.67 0
860.74 0
860.80 0
860.87 0
860.94 0
861.00 0
861.07 0
861.14 0
861.21 0
861.27 0
861.34 0
861.41 0
861.48 0
861.54 0
861.61 0
861.68 0
861.74 0
861.81 0
861.88 0
861.95 0
862.01 0
862.08 0
862.15 0
862.22 0
862.28 0
862.35 0
862.42 0
862.48 0
862.55 0
862.62 0
862.69 0
862.75 0
862.82 0
862.89 0
862.96 0
863.02 0
863.09 0
863.16 0
863.22 0
863.29 0
863.36 0
863.43 0
863.49 0
863.56 0
863.63 0
863.70 0
863.76 0
863.83 0
863.90 0
863.96 0
864.03 0
864.10 0
864.17 0
864.23 0
864.30 0
864.37 0
864.44 0
864.50 0
864.57 0
864.64 0
864.71 0
864.77 0
864.84 0
864.91 0
864.98 0
865.04 0
865.11 0
865.18 0
865.24 0
865.31 0
865.38 0
865.45 0
865.51 0
865.58 0
865.65 0
865.72 0
865.78 0
865.85 0
865.92 0
865.99 0
866.05 0
866.12 0
866.19 0
866.26 0
866.32 0
866.39 0
866.46 0
866.53 0
866.59 0
866.66 0
866.73 0
866.79 0
866.86 0
866.93 0
867.00 0
867.06 0
867.13 0
867.20 0
867.27 0
867.33 0
867.40 0
867.47 0
867.54 0
867.60 0
867.67 0
867.74 0
867.81 0
867.87 0
867.94 0
868.01 0
868.08 0
868.14 0
868.21 0
868.28 0
868.35 0
868.41 0
868.48 0
868.55 0
868.62 0
868.68 0
868.75 0
868.82 0
868.89 0
868.95 0
869.02 0
869.09 0
869.16 0
869.22 0
869.29 0
869.36 0
869.43 0
869.49 0
869.56 0
869.63 0
869.70 0
869.76 0
869.83 0
869.90 0
869.97 0
870.04 0
870.10 0
870.17 0
870.24 0
870.31 0
870.37 0
870.44 0
870.51 0
870.58 0
870.64 0
870.71 0
870.78 0
870.85 0
870.91 0
870.98 0
871.05 0
871.12 0
871.18 0
871.25 0
871.32 0
871.39 0
871.45 0
871.52 0
871.59 0
871.66 0
871.72 0
871.79 0
871.86 0
871.93 0
872.00 0
872.06 0
872.13 0
872.20 0
872.27 0
872.33 0
872.40 0
872.47 0
872.54 0
872.60 1
872.67 1
872.74 1
872.81 1
872.88 0
872.94 0
873.01 0
873.08 0
873.15 0
873.21 0
873.28 0
873.35 0
873.42 0
873.48 0
873.55 0
873.62 0
873.69 0
873.76 0
873.82 0
873.89 0
873.96 0
874.03 0
874.09 0
874.16 0
874.23 0
874.30 0
874.36 0
874.43 0
874.50 0
874.57 0
874.64 0
874.70 0
874.77 0
874.84 0
874.91 0
874.97 0
875.04 0
875.11 0
875.18 0
875.25 0
875.31 0
875.38 0
875.45 0
875.52 0
875.58 0
875.65 1
875.72 1
875.79 1
875.86 0
875.92 0
875.99 0
876.06 0
876.13 0
876.19 0
876.26 0
876.33 0
876.40 0
876.47 0
876.53 0
876.60 0
876.67 0
876.74 0
876.80 0
876.87 0
876.94 0
877.01 0
877.08 0
877.14 0
877.21 0
877.28 0
877.35 0
877.42 0
877.48 0
877.55 0
877.62 0
877.69 0
877.75 0
877.82 0
877.89 0
877.96 0
878.03 0
878.09 0
878.16 0
878.23 0
878.30 0
878.37 0
878.43 0
878.50 0
878.57 0
878.64 0
878.70 0
878.77 0
878.84 0
878.91 0
878.98 0
879.04 0
879.11 0
879.18 0
879.25 0
879.32 0
879.38 0
879.45 0
879.52 0
879.59 0
879.66 0
879.72 0
879.79 0
879.86 0
879.93 0
880.00 0
880.06 0
880.13 0
880.20 0
880.27 0
880.34 0
880.40 0
880.47 0
880.54 0
880.61 0
880.68 0
880.74 0
880.81 0
880.88 0
880.95 0
881.02 0
881.08 0
881.15 0
881.22 0
881.29 0
881.36 0
881.42 0
881.49 0
881.56 0
881.63 0
881.70 0
881.76 0
881.83 0
881.90 0
881.97 0
882.04 0
882.10 0
882.17 0
882.24 0
882.31 0
882.38 0
882.44 0
882.51 0
882.58 0
882.65 0
882.72 0
882.78 0
882.85 0
882.92 0
882.99 0
883.06 0
883.12 0
883.19 0
883.26 0
883.33 0
883.40 0
883.46 0
883.53 0
883.60 0
883.67 0
883.74 0
883.80 0
883.87 0
883.94 0
884.01 0
884.08 0
884.15 0
884.21 0
884.28 0
884.35 0
884.42 0
884.49 0
884.55 0
884.62 0
884.69 0
884.76 0
884.83 0
884.89 0
884.96 0
885.03 0
885.10 0
885.17 0
885.24 0
885.30 0
885.37 0
885.44 0
885.51 0
885.58 0
885.64 0
885.71 0
885.78 0
885.85 0
885.92 0
885.99 0
886.05 0
886.12 0
886.19 0
886.26 0
886.33 0
886.39 0
886.46 0
886.53 0
886.60 0
886.67 0
886.74 0
886.80 0
886.87 0
886.94 0
887.01 0
887.08 0
887.14 0
887.21 0
887.28 0
887.35 0
887.42 0
887.49 0
887.55 0
887.62 0
887.69 0
887.76 0
887.83 0
887.90 0
887.96 0
888.03 0
888.10 0
888.17 0
888.24 0
888.31 0
888.37 0
888.44 0
888.51 0
888.58 0
888.65 0
888.71 0
888.78 0
888.85 0
888.92 0
888.99 0
889.06 0
889.12 0
889.19 0
889.26 0
889.33 0
889.40 0
889.47 0
889.53 0
889.60 0
889.67 0
889.74 0
889.81 0
889.88 0
889.94 0
890.01 0
890.08 0
890.15 0
890.22 0
890.29 0
890.35 0
890.42 0
890.49 0
890.56 0
890.63 0
890.70 0
890.76 0
890.83 0
890.90 0
890.97 0
891.04 0
891.11 0
891.17 0
891.24 0
891.31 0
891.38 0
891.45 0
891.52 0
891.59 0
891.65 0
891.72 0
891.79 0
891.86 0
891.93 0
892.00 0
892.06 0
892.13 0
892.20 0
892.27 0
892.34 0
892.41 0
892.47 0
892.54 0
892.61 0
892.68 0
892.75 0
892.82 0
892.89 0
892.95 0
893.02 0
893.09 0
893.16 0
893.23 0
893.30 0
893.36 0
893.43 0
893.50 0
893.57 0
893.64 0
893.71 0
893.78 0
893.84 0
893.91 0
893.98 0
894.05 0
894.12 0
894.19 0
894.25 0
894.32 0
894.39 0
894.46 0
894.53 0
894.60 0
894.67 0
894.73 0
894.80 0
894.87 0
894.94 0
895.01 0
895.08 0
895.15 0
895.21 0
895.28 0
895.35 0
895.42 0
895.49 0
895.56 0
895.63 0
895.69 0
895.76 0
895.83 0
895.90 0
895.97 0
896.04 0
896.11 0
896.17 0
896.24 0
896.31 0
896.38 0
896.45 0
896.52 0
896.59 0
896.65 0
896.72 0
896.79 0
896.86 0
896.93 0
897.00 0
897.07 0
897.13 0
897.20 0
897.27 0
897.34 0
897.41 0
897.48 0
897.55 0
897.61 0
897.68 0
897.75 0
897.82 0
897.89 0
897.96 0
898.03 0
898.09 0
898.16 0
898.23 0
898.30 0
898.37 0
898.44 0
898.51 0
898.58 0
898.64 0
898.71 0
898.78 0
898.85 0
898.92 0
898.99 0
899.06 0
899.12 0
899.19 0
899.26 0
899.33 0
899.40 0
899.47 0
899.54 0
899.61 0
899.67 0
899.74 0
899.81 0
899.88 0
899.95 0
900.02 0
900.09 0
900.16 0
900.22 0
900.29 0
900.36 0
900.43 0
900.50 0
900.57 0
900.64 0
900.71 0
900.77 0
900.84 0
900.91 0
900.98 0
901.05 0
901.12 0
901.19 0
901.26 0
901.32 0
901.39 0
901.46 0
901.53 0
901.60 0
901.67 0
901.74 0
901.81 0
901.87 0
901.94 0
902.01 0
902.08 0
902.15 0
902.22 0
902.29 0
902.36 0
902.42 0
902.49 0
902.56 0
902.63 0
902.70 0
902.77 0
902.84 0
902.91 0
902.98 0
903.04 0
903.11 0
903.18 0
903.25 0
903.32 0
903.39 0
903.46 0
903.53 0
903.59 0
903.66 0
903.73 0
903.80 0
903.87 0
903.94 0
904.01 0
904.08 0
904.15 0
904.21 0
904.28 0
904.35 0
904.42 0
904.49 0
904.56 0
904.63 0
904.70 0
904.77 0
904.83 0
904.90 0
904.97 0
905.04 0
905.11 0
905.18 0
905.25 0
905.32 0
905.39 0
905.45 0
905.52 0
905.59 0
905.66 0
905.73 0
905.80 0
905.87 0
905.94 0
906.01 0
906.08 0
906.14 0
906.21 0
906.28 0
906.35 0
906.42 0
906.49 0
906.56 0
906.63 0
906.70 0
906.77 0
906.83 0
906.90 0
906.97 0
907.04 0
907.11 0
907.18 0
907.25 0
907.32 0
907.39 0
907.46 0
907.52 0
907.59 0
907.66 0
907.73 0
907.80 0
907.87 0
907.94 0
908.01 0
908.08 0
908.15 0
908.21 0
908.28 0
908.35 0
908.42 0
908.49 0
908.56 0
908.63 0
908.70 0
908.77 0
908.84 0
908.90 0
908.97 0
909.04 0
909.11 0
909.18 0
909.25 0
909.32 0
909.39 0
909.46 0
909.53 0
909.60 0
909.66 0
909.73 0
909.80 0
909.87 0
909.94 0
910.01 0
910.08 0
910.15 0
910.22 0
910.29 0
910.36 0
910.42 0
910.49 0
910.56 0
910.63 0
910.70 0
910.77 0
910.84 0
910.91 0
910.98 0
911.05 0
911.12 0
911.19 0
911.25 0
911.32 0
911.39 0
911.46 0
911.53 0
911.60 0
911.67 0
911.74 0
911.81 0
911.88 0
911.95 0
912.02 0
912.08 0
912.15 0
912.22 0
912.29 0
912.36 0
912.43 0
912.50 0
912.57 0
912.64 0
912.71 0
912.78 0
912.85 0
912.91 0
912.98 0
913.05 0
913.12 0
913.19 0
913.26 0
913.33 0
913.40 0
913.47 0
913.54 0
913.61 0
913.68 0
913.75 0
913.81 0
913.88 0
913.95 0
914.02 0
914.09 0
914.16 0
914.23 0
914.30 0
914.37 0
914.44 0
914.51 0
914.58 0
914.65 0
914.71 0
914.78 0
914.85 0
914.92 0
914.99 0
915.06 0
915.13 0
915.20 0
915.27 0
915.34 0
915.41 0
915.48 0
915.55 0
915.62 0
915.69 0
915.75 0
915.82 0
915.89 0
915.96 0
916.03 0
916.10 0
916.17 0
916.24 0
916.31 0
916.38 0
916.45 0
916.52 0
916.59 0
916.66 0
916.73 0
916.79 0
916.86 0
916.93 0
917.00 0
917.07 0
917.14 0
917.21 0
917.28 0
917.35 0
917.42 0
917.49 0
917.56 0
917.63 0
917.70 0
917.77 0
917.84 0
917.90 0
917.97 0
918.04 0
918.11 0
918.18 0
918.25 0
918.32 0
918.39 0
918.46 0
918.53 0
918.60 0
918.67 0
918.74 0
918.81 0
918.88 0
918.95 0
919.02 0
919.08 0
919.15 0
919.22 0
919.29 0
919.36 0
919.43 0
919.50 0
919.57 0
919.64 0
919.71 0
919.78 0
919.85 0
919.92 0
919.99 0
920.06 0
920.13 0
920.20 0
920.27 0
920.34 0
920.40 0
920.47 0
920.54 0
920.61 0
920.68 0
920.75 0
920.82 0
920.89 0
920.96 0
921.03 0
921.10 0
921.17 0
921.24 0
921.31 0
921.38 0
921.45 0
921.52 0
921.59 0
921.66 0
921.73 0
921.80 0
921.86 0
921.93 0
922.00 0
922.07 0
922.14 0
922.21 0
922.28 0
922.35 0
922.42 0
922.49 0
922.56 0
922.63 0
922.70 0
922.77 0
922.84 0
922.91 0
922.98 0
923.05 0
923.12 0
923.19 0
923.26 0
923.33 0
923.40 0
923.47 0
923.53 0
923.60 0
923.67 0
923.74 0
923.81 0
923.88 0
923.95 0
924.02 0
924.09 0
924.16 0
924.23 0
924.30 0
924.37 0
924.44 0
924.51 0
924.58 0
924.65 0
924.72 0
924.79 0
924.86 0
924.93 0
925.00 0
925.07 0
925.14 0
925.21 0
925.28 0
925.35 0
925.42 0
925.48 0
925.55 0
925.62 0
925.69 0
925.76 0
925.83 0
925.90 0
925.97 0
926.04 0
926.11 0
926.18 0
926.25 0
926.32 0
926.39 0
926.46 0
926.53 0
926.60 0
926.67 0
926.74 0
926.81 0
926.88 0
926.95 0
927.02 0
927.09 0
927.16 0
927.23 0
927.30 0
927.37 0
927.44 0
927.51 0
927.58 0
927.65 0
927.72 0
927.79 0
927.86 0
927.93 0
928.00 0
928.07 0
928.13 0
928.20 0
928.27 0
928.34 0
928.41 0
928.48 0
928.55 0
928.62 0
928.69 0
928.76 0
928.83 0
928.90 0
928.97 0
929.04 0
929.11 0
929.18 0
929.25 0
929.32 0
929.39 0
929.46 0
929.53 0
929.60 0
929.67 0
929.74 0
929.81 0
929.88 0
929.95 0
930.02 0
930.09 0
930.16 0
930.23 0
930.30 0
930.37 0
930.44 0
930.51 0
930.58 0
930.65 0
930.72 0
930.79 0
930.86 0
930.93 0
931.00 0
931.07 0
931.14 0
931.21 0
931.28 0
931.35 0
931.42 0
931.49 0
931.56 0
931.63 0
931.70 0
931.77 0
931.84 0
931.91 0
931.98 0
932.05 0
932.12 0
932.19 0
932.26 0
932.33 0
932.40 0
932.47 0
932.54 0
932.61 0
932.68 0
932.75 0
932.82 0
932.89 0
932.96 0
933.03 0
933.10 0
933.17 0
933.24 0
933.31 0
933.38 0
933.45 0
933.52 0
933.59 0
933.66 0
933.73 0
933.80 0
933.87 0
933.94 0
934.01 0
934.08 0
934.15 0
934.22 0
934.29 0
934.36 0
934.43 0
934.50 0
934.57 0
934.64 0
934.71 0
934.78 0
934.85 0
934.92 0
934.99 0
935.06 0
935.13 0
935.20 0
935.27 0
935.34 0
935.41 0
935.48 0
935.55 0
935.62 0
935.69 0
935.76 0
935.83 0
935.90 0
935.97 0
936.04 0
936.11 0
936.18 0
936.25 0
936.32 0
936.39 0
936.46 0
936.53 0
936.60 0
936.67 0
936.74 0
936.81 0
936.88 0
936.95 0
937.02 0
937.09 0
937.16 0
937.23 0
937.30 0
937.37 0
937.44 0
937.51 0
937.58 0
937.65 0
937.72 0
937.79 0
937.86 0
937.93 0
938.00 0
938.07 0
938.14 0
938.21 0
938.28 0
938.35 0
938.42 0
938.49 0
938.56 0
938.63 0
938.70 0
938.77 0
938.84 0
938.91 0
938.98 0
939.05 0
939.12 0
939.19 0
939.26 0
939.33 0
939.40 0
939.47 0
939.54 0
939.62 0
939.69 0
939.76 0
939.83 0
939.90 0
939.97 0
940.04 0
940.11 0
940.18 0
940.25 0
940.32 0
940.39 0
940.46 0
940.53 0
940.60 0
940.67 0
940.74 0
940.81 0
940.88 0
940.95 0
941.02 0
941.09 0
941.16 0
941.23 0
941.30 0
941.37 0
941.44 0
941.51 0
941.58 0
941.65 0
941.72 0
941.79 0
941.86 0
941.93 0
942.00 0
942.07 0
942.14 0
942.22 0
942.29 0
942.36 0
942.43 0
942.50 0
942.57 0
942.64 0
942.71 0
942.78 0
942.85 0
942.92 0
942.99 0
943.06 0
943.13 0
943.20 0
943.27 0
943.34 0
943.41 0
943.48 0
943.55 0
943.62 0
943.69 0
943.76 0
943.83 0
943.90 0
943.97 0
944.04 0
944.11 0
944.18 0
944.26 0
944.33 0
944.40 0
944.47 0
944.54 0
944.61 0
944.68 0
944.75 0
944.82 0
944.89 0
944.96 0
945.03 0
945.10 0
945.17 0
945.24 0
945.31 0
945.38 0
945.45 0
945.52 0
945.59 0
945.66 0
945.73 0
945.80 0
945.87 0
945.95 0
946.02 0
946.09 0
946.16 0
946.23 0
946.30 0
946.37 0
946.44 0
946.51 0
946.58 0
946.65 0
946.72 0
946.79 0
946.86 0
946.93 0
947.00 0
947.07 0
947.14 0
947.21 0
947.28 0
947.36 0
947.43 0
947.50 0
947.57 0
947.64 0
947.71 0
947.78 0
947.85 0
947.92 0
947.99 0
948.06 0
948.13 0
948.20 0
948.27 0
948.34 0
948.41 0
948.48 0
948.55 0
948.62 0
948.70 0
948.77 0
948.84 0
948.91 0
948.98 0
949.05 0
949.12 0
949.19 0
949.26 0
949.33 0
949.40 0
949.47 0
949.54 0
949.61 0
949.68 0
949.75 0
949.82 0
949.89 0
949.97 0
950.04 0
950.11 0
950.18 0
950.25 0
950.32 0
950.39 0
950.46 0
950.53 0
950.60 0
950.67 0
950.74 0
950.81 0
950.88 0
950.95 0
951.02 0
951.10 0
951.17 0
951.24 0
951.31 0
951.38 0
951.45 0
951.52 0
951.59 0
951.66 0
951.73 0
951.80 0
951.87 0
951.94 0
952.01 0
952.08 0
952.16 0
952.23 0
952.30 0
952.37 0
952.44 0
952.51 0
952.58 0
952.65 0
952.72 0
952.79 0
952.86 0
952.93 0
953.00 0
953.07 0
953.15 0
953.22 0
953.29 0
953.36 0
953.43 0
953.50 0
953.57 0
953.64 0
953.71 0
953.78 0
953.85 0
953.92 0
953.99 0
954.06 0
954.14 0
954.21 0
954.28 0
954.35 0
954.42 0
954.49 0
954.56 0
954.63 0
954.70 0
954.77 0
954.84 0
954.91 0
954.99 0
955.06 0
955.13 0
955.20 0
955.27 0
955.34 0
955.41 0
955.48 0
955.55 0
955.62 0
955.69 0
955.76 0
955.83 0
955.91 0
955.98 0
956.05 0
956.12 0
956.19 0
956.26 0
956.33 0
956.40 0
956.47 0
956.54 0
956.61 0
956.68 0
956.76 0
956.83 0
956.90 0
956.97 0
957.04 0
957.11 0
957.18 0
957.25 0
957.32 0
957.39 0
957.46 0
957.54 0
957.61 0
957.68 0
957.75 0
957.82 0
957.89 0
957.96 0
958.03 0
958.10 0
958.17 0
958.24 0
958.32 0
958.39 0
958.46 0
958.53 0
958.60 0
958.67 0
958.74 0
958.81 0
958.88 0
958.95 0
959.02 0
959.10 0
959.17 0
959.24 0
959.31 0
959.38 0
959.45 0
959.52 0
959.59 0
959.66 0
959.73 0
959.80 0
959.88 0
959.95 0
960.02 0
960.09 0
960.16 0
960.23 0
960.30 0
960.37 0
960.44 0
960.51 0
960.59 0
960.66 0
960.73 0
960.80 0
960.87 0
960.94 0
961.01 0
961.08 0
961.15 0
961.22 0
961.30 0
961.37 0
961.44 0
961.51 0
961.58 0
961.65 0
961.72 0
961.79 0
961.86 0
961.94 0
962.01 0
962.08 0
962.15 0
962.22 0
962.29 0
962.36 0
962.43 0
962.50 0
962.57 0
962.65 0
962.72 0
962.79 0
962.86 0
962.93 0
963.00 0
963.07 0
963.14 0
963.21 0
963.29 0
963.36 0
963.43 0
963.50 0
963.57 0
963.64 0
963.71 0
963.78 0
963.85 0
963.93 0
964.00 0
964.07 0
964.14 0
964.21 0
964.28 0
964.35 0
964.42 0
964.49 0
964.57 0
964.64 0
964.71 0
964.78 0
964.85 0
964.92 0
964.99 0
965.06 0
965.13 0
965.21 0
965.28 0
965.35 0
965.42 0
965.49 0
965.56 0
965.63 0
965.70 0
965.78 0
965.85 0
965.92 0
965.99 0
966.06 0
966.13 0
966.20 0
966.27 0
966.35 0
966.42 0
966.49 0
966.56 0
966.63 0
966.70 0
966.77 0
966.84 0
966.91 0
966.99 0
967.06 0
967.13 0
967.20 0
967.27 0
967.34 0
967.41 0
967.48 0
967.56 0
967.63 0
967.70 0
967.77 0
967.84 0
967.91 0
967.98 0
968.05 0
968.13 0
968.20 0
968.27 0
968.34 0
968.41 0
968.48 0
968.55 0
968.63 0
968.70 0
968.77 0
968.84 0
968.91 0
968.98 0
969.05 0
969.12 0
969.20 0
969.27 0
969.34 0
969.41 0
969.48 0
969.55 0
969.62 0
969.69 0
969.77 0
969.84 0
969.91 0
969.98 0
970.05 0
970.12 0
970.19 0
970.27 0
970.34 0
970.41 0
970.48 0
970.55 0
970.62 0
970.69 0
970.77 0
970.84 0
970.91 0
970.98 0
971.05 0
971.12 0
971.19 0
971.26 0
971.34 0
971.41 0
971.48 0
971.55 0
971.62 0
971.69 0
971.76 0
971.84 0
971.91 0
971.98 0
972.05 0
972.12 0
972.19 0
972.26 0
972.34 0
972.41 0
972.48 0
972.55 0
972.62 0
972.69 0
972.76 0
972.84 0
972.91 0
972.98 0
973.05 0
973.12 0
973.19 0
973.26 0
973.34 0
973.41 0
973.48 0
973.55 0
973.62 0
973.69 0
973.77 0
973.84 0
973.91 0
973.98 0
974.05 0
974.12 0
974.19 0
974.27 0
974.34 0
974.41 0
974.48 0
974.55 0
974.62 0
974.69 0
974.77 0
974.84 0
974.91 0
974.98 0
975.05 0
975.12 0
975.20 0
975.27 0
975.34 0
975.41 0
975.48 0
975.55 0
975.62 0
975.70 0
975.77 0
975.84 0
975.91 0
975.98 0
976.05 0
976.13 0
976.20 0
976.27 0
976.34 0
976.41 0
976.48 0
976.56 0
976.63 0
976.70 0
976.77 0
976.84 0
976.91 0
976.98 0
977.06 0
977.13 0
977.20 0
977.27 0
977.34 0
977.41 0
977.49 0
977.56 0
977.63 0
977.70 0
977.77 0
977.84 0
977.92 0
977.99 0
978.06 0
978.13 0
978.20 0
978.27 0
978.35 0
978.42 0
978.49 0
978.56 0
978.63 0
978.70 0
978.78 0
978.85 0
978.92 0
978.99 0
979.06 0
979.13 0
979.21 0
979.28 0
979.35 0
979.42 0
979.49 0
979.56 0
979.64 0
979.71 0
979.78 0
979.85 0
979.92 0
979.99 0
980.07 0
980.14 0
980.21 0
980.28 0
980.35 0
980.42 0
980.50 0
980.57 0
980.64 0
980.71 0
980.78 0
980.85 0
980.93 0
981.00 0
981.07 0
981.14 0
981.21 0
981.29 0
981.36 0
981.43 0
981.50 0
981.57 0
981.64 0
981.72 0
981.79 0
981.86 0
981.93 0
982.00 0
982.07 0
982.15 0
982.22 0
982.29 0
982.36 0
982.43 0
982.51 0
982.58 0
982.65 0
982.72 0
982.79 0
982.86 0
982.94 0
983.01 0
983.08 0
983.15 0
983.22 0
983.30 0
983.37 0
983.44 0
983.51 0
983.58 0
983.65 0
983.73 0
983.80 0
983.87 0
983.94 0
984.01 0
984.09 0
984.16 0
984.23 0
984.30 0
984.37 0
984.45 0
984.52 0
984.59 0
984.66 0
984.73 0
984.80 0
984.88 0
984.95 0
985.02 0
985.09 0
985.16 0
985.24 0
985.31 0
985.38 0
985.45 0
985.52 0
985.60 0
985.67 0
985.74 0
985.81 0
985.88 0
985.96 0
986.03 0
986.10 0
986.17 0
986.24 0
986.31 0
986.39 0
986.46 0
986.53 0
986.60 0
986.67 0
986.75 0
986.82 0
986.89 0
986.96 0
987.03 0
987.11 0
987.18 0
987.25 0
987.32 0
987.39 0
987.47 0
987.54 0
987.61 0
987.68 0
987.75 0
987.83 0
987.90 0
987.97 0
988.04 0
988.11 0
988.19 0
988.26 0
988.33 0
988.40 0
988.47 0
988.55 0
988.62 0
988.69 0
988.76 0
988.83 0
988.91 0
988.98 0
989.05 0
989.12 0
989.19 0
989.27 0
989.34 0
989.41 0
989.48 0
989.56 0
989.63 0
989.70 0
989.77 0
989.84 0
989.92 0
989.99 0
990.06 0
990.13 0
990.20 0
990.28 0
990.35 0
990.42 0
990.49 0
990.56 0
990.64 0
990.71 0
990.78 0
990.85 0
990.92 0
991.00 0
991.07 0
991.14 0
991.21 0
991.29 0
991.36 0
991.43 0
991.50 0
991.57 0
991.65 0
991.72 0
991.79 0
991.86 0
991.93 0
992.01 0
992.08 0
992.15 0
992.22 0
992.30 0
992.37 0
992.44 0
992.51 0
992.58 0
992.66 0
992.73 0
992.80 0
992.87 0
992.94 0
993.02 0
993.09 0
993.16 0
993.23 0
993.31 0
993.38 0
993.45 0
993.52 0
993.59 0
993.67 0
993.74 0
993.81 0
993.88 0
993.96 0
994.03 0
994.10 0
994.17 0
994.24 0
994.32 0
994.39 0
994.46 0
994.53 0
994.61 0
994.68 0
994.75 0
994.82 0
994.89 0
994.97 0
995.04 0
995.11 0
995.18 0
995.26 0
995.33 0
995.40 0
995.47 0
995.55 0
995.62 0
995.69 0
995.76 0
995.83 0
995.91 0
995.98 0
996.05 0
996.12 0
996.20 0
996.27 0
996.34 0
996.41 0
996.49 0
996.56 0
996.63 0
996.70 0
996.77 0
996.85 0
996.92 0
996.99 0
997.06 0
997.14 0
997.21 0
997.28 0
997.35 0
997.43 0
997.50 0
997.57 0
997.64 0
997.71 0
997.79 0
997.86 0
997.93 0
998.00 0
998.08 0
998.15 0
998.22 0
998.29 0
998.37 0
998.44 0
998.51 0
998.58 0
998.66 0
998.73 0
998.80 0
998.87 0
998.95 0
999.02 0
999.09 0
999.16 0
999.23 0
999.31 0
999.38 0
999.45 0
999.52 0
999.60 0
999.67 0
999.74 0
999.81 0
999.89 0
999.96 0
1000.03 0
1000.10 0
1000.18 0
1000.25 0
1000.32 0
1000.39 0
1000.47 0
1000.54 0
1000.61 0
1000.68 0
1000.76 1
1000.83 1
1000.90 0
1000.97 0
1001.05 0
1001.12 0
1001.19 0
1001.26 0
1001.34 0
1001.41 0
1001.48 0
1001.55 0
1001.63 0
1001.70 0
1001.77 0
1001.84 0
1001.92 0
1001.99 0
1002.06 0
1002.13 0
1002.21 0
1002.28 0
1002.35 0
1002.42 0
1002.50 0
1002.57 0
1002.64 0
1002.71 0
1002.79 0
1002.86 0
1002.93 0
1003.00 0
1003.08 0
1003.15 0
1003.22 0
1003.29 0
1003.37 0
1003.44 0
1003.51 0
1003.58 0
1003.66 0
1003.73 0
1003.80 0
1003.87 0
1003.95 0
1004.02 0
1004.09 0
1004.17 0
1004.24 0
1004.31 0
1004.38 0
1004.46 0
1004.53 0
1004.60 0
1004.67 0
1004.75 0
1004.82 0
1004.89 0
1004.96 0
1005.04 0
1005.11 0
1005.18 0
1005.25 0
1005.33 0
1005.40 0
1005.47 0
1005.54 0
1005.62 0
1005.69 0
1005.76 0
1005.84 0
1005.91 0
1005.98 0
1006.05 0
1006.13 0
1006.20 0
1006.27 0
1006.34 0
1006.42 0
1006.49 0
1006.56 0
1006.63 0
1006.71 0
1006.78 0
1006.85 0
1006.93 0
1007.00 0
1007.07 0
1007.14 0
1007.22 0
1007.29 0
1007.36 0
1007.43 0
1007.51 0
1007.58 0
1007.65 0
1007.73 0
1007.80 0
1007.87 0
1007.94 0
1008.02 0
1008.09 0
1008.16 0
1008.23 0
1008.31 0
1008.38 0
1008.45 0
1008.53 0
1008.60 0
1008.67 0
1008.74 0
1008.82 0
1008.89 0
1008.96 0
1009.03 0
1009.11 0
1009.18 0
1009.25 0
1009.33 0
1009.40 0
1009.47 0
1009.54 0
1009.62 0
1009.69 0
1009.76 0
1009.84 0
1009.91 0
1009.98 0
1010.05 0
1010.13 0
1010.20 0
1010.27 0
1010.34 0
1010.42 0
1010.49 0
1010.56 0
1010.64 0
1010.71 0
1010.78 0
1010.85 0
1010.93 0
1011.00 0
1011.07 0
1011.15 0
1011.22 0
1011.29 0
1011.36 0
1011.44 0
1011.51 0
1011.58 0
1011.66 0
1011.73 0
1011.80 0
1011.87 0
1011.95 0
1012.02 0
1012.09 0
1012.17 0
1012.24 0
1012.31 0
1012.38 0
1012.46 0
1012.53 0
1012.60 0
1012.68 0
1012.75 0
1012.82 0
1012.89 0
1012.97 0
1013.04 0
1013.11 0
1013.19 0
1013.26 0
1013.33 0
1013.41 0
1013.48 0
1013.55 0
1013.62 0
1013.70 0
1013.77 0
1013.84 0
1013.92 0
1013.99 0
1014.06 0
1014.13 0
1014.21 0
1014.28 0
1014.35 0
1014.43 0
1014.50 0
1014.57 0
1014.65 0
1014.72 0
1014.79 0
1014.86 0
1014.94 0
1015.01 0
1015.08 0
1015.16 0
1015.23 0
1015.30 0
1015.38 0
1015.45 0
1015.52 0
1015.59 0
1015.67 0
1015.74 0
1015.81 0
1015.89 0
1015.96 0
1016.03 0
1016.11 0
1016.18 0
1016.25 0
1016.32 0
1016.40 0
1016.47 0
1016.54 0
1016.62 0
1016.69 0
1016.76 0
1016.84 0
1016.91 0
1016.98 0
1017.05 0
1017.13 0
1017.20 0
1017.27 0
1017.35 0
1017.42 0
1017.49 0
1017.57 0
1017.64 0
1017.71 0
1017.79 0
1017.86 0
1017.93 0
1018.00 0
1018.08 0
1018.15 0
1018.22 0
1018.30 0
1018.37 0
1018.44 0
1018.52 0
1018.59 0
1018.66 0
1018.74 0
1018.81 0
1018.88 0
1018.96 0
1019.03 0
1019.10 0
1019.17 0
1019.25 0
1019.32 0
1019.39 0
1019.47 0
1019.54 0
1019.61 0
1019.69 0
1019.76 0
1019.83 0
1019.91 0
1019.98 0
1020.05 0
1020.13 0
1020.20 0
1020.27 0
1020.35 0
1020.42 0
1020.49 0
1020.56 0
1020.64 0
1020.71 0
1020.78 0
1020.86 0
1020.93 0
1021.00 0
1021.08 0
1021.15 0
1021.22 0
1021.30 0
1021.37 0
1021.44 0
1021.52 0
1021.59 0
1021.66 0
1021.74 0
1021.81 0
1021.88 0
1021.96 0
1022.03 0
1022.10 0
1022.18 0
1022.25 0
1022.32 0
1022.40 0
1022.47 0
1022.54 0
1022.61 0
1022.69 0
1022.76 0
1022.83 0
1022.91 0
1022.98 0
1023.05 0
1023.13 0
1023.20 0
1023.27 0
1023.35 0
1023.42 0
1023.49 0
1023.57 0
1023.64 0
1023.71 0
1023.79 0
1023.86 0
1023.93 0
1024.01 0
1024.08 0
1024.15 0
1024.23 0
1024.30 0
1024.37 0
1024.45 0
1024.52 0
1024.59 0
1024.67 0
1024.74 0
1024.81 0
1024.89 0
1024.96 0
1025.03 0
1025.11 0
1025.18 0
1025.25 0
1025.33 0
1025.40 0
1025.47 0
1025.55 0
1025.62 0
1025.69 0
1025.77 0
1025.84 0
1025.91 0
1025.99 0
1026.06 0
1026.13 0
1026.21 0
1026.28 0
1026.35 0
1026.43 0
1026.50 0
1026.57 0
1026.65 0
1026.72 1
1026.79 1
1026.87 1
1026.94 1
1027.01 0
1027.09 0
1027.16 0
1027.24 0
1027.31 0
1027.38 0
1027.46 0
1027.53 0
1027.60 0
1027.68 0
1027.75 0
1027.82 0
1027.90 0
1027.97 0
1028.04 0
1028.12 0
1028.19 0
1028.26 0
1028.34 0
1028.41 0
1028.48 0
1028.56 0
1028.63 0
1028.70 0
1028.78 0
1028.85 0
1028.92 0
1029.00 0
1029.07 0
1029.15 0
1029.22 0
1029.29 0
1029.37 0
1029.44 0
1029.51 0
1029.59 0
1029.66 0
1029.73 0
1029.81 0
1029.88 0
1029.95 0
1030.03 0
1030.10 0
1030.17 0
1030.25 0
1030.32 0
1030.39 0
1030.47 0
1030.54 0
1030.62 0
1030.69 0
1030.76 0
1030.84 0
1030.91 0
1030.98 0
1031.06 0
1031.13 0
1031.20 0
1031.28 0
1031.35 0
1031.42 0
1031.50 0
1031.57 0
1031.65 0
1031.72 0
1031.79 0
1031.87 0
1031.94 0
1032.01 0
1032.09 0
1032.16 0
1032.23 0
1032.31 0
1032.38 0
1032.45 0
1032.53 0
1032.60 0
1032.68 0
1032.75 0
1032.82 0
1032.90 0
1032.97 0
1033.04 0
1033.12 0
1033.19 0
1033.26 0
1033.34 0
1033.41 0
1033.49 0
1033.56 0
1033.63 0
1033.71 0
1033.78 0
1033.85 0
1033.93 0
1034.00 0
1034.07 0
1034.15 0
1034.22 0
1034.30 0
1034.37 0
1034.44 0
1034.52 0
1034.59 0
1034.66 0
1034.74 0
1034.81 0
1034.89 0
1034.96 0
1035.03 0
1035.11 0
1035.18 0
1035.25 0
1035.33 0
1035.40 0
1035.47 0
1035.55 0
1035.62 0
1035.70 0
1035.77 0
1035.84 0
1035.92 0
1035.99 0
1036.06 0
1036.14 0
1036.21 0
1036.29 0
1036.36 0
1036.43 0
1036.51 0
1036.58 0
1036.65 0
1036.73 0
1036.80 0
1036.88 0
1036.95 0
1037.02 0
1037.10 0
1037.17 0
1037.24 0
1037.32 0
1037.39 0
1037.47 0
1037.54 0
1037.61 0
1037.69 0
1037.76 0
1037.84 0
1037.91 0
1037.98 0
1038.06 0
1038.13 0
1038.20 0
1038.28 0
1038.35 0
1038.43 0
1038.50 0
1038.57 0
1038.65 0
1038.72 0
1038.79 0
1038.87 0
1038.94 0
1039.02 0
1039.09 0
1039.16 0
1039.24 0
1039.31 0
1039.39 0
1039.46 0
1039.53 0
1039.61 0
1039.68 0
1039.75 0
1039.83 0
1039.90 0
1039.98 0
1040.05 0
1040.12 0
1040.20 0
1040.27 0
1040.35 0
1040.42 0
1040.49 0
1040.57 0
1040.64 0
1040.72 0
1040.79 0
1040.86 0
1040.94 0
1041.01 0
1041.08 0
1041.16 0
1041.23 0
1041.31 0
1041.38 0
1041.45 1
1041.53 1
1041.60 1
1041.68 1
1041.75 1
1041.82 1
1041.90 0
1041.97 0
1042.05 0
1042.12 0
1042.19 0
1042.27 0
1042.34 0
1042.42 0
1042.49 0
1042.56 0
1042.64 0
1042.71 0
1042.79 0
1042.86 0
1042.93 0
1043.01 0
1043.08 0
1043.16 0
1043.23 0
1043.30 0
1043.38 0
1043.45 0
1043.53 0
1043.60 0
1043.67 0
1043.75 0
1043.82 0
1043.90 0
1043.97 0
1044.04 0
1044.12 0
1044.19 0
1044.27 0
1044.34 0
1044.41 0
1044.49 0
1044.56 0
1044.64 0
1044.71 0
1044.78 0
1044.86 0
1044.93 0
1045.01 0
1045.08 0
1045.15 0
1045.23 0
1045.30 0
1045.38 0
1045.45 0
1045.52 0
1045.60 0
1045.67 0
1045.75 0
1045.82 0
1045.90 0
1045.97 0
1046.04 0
1046.12 0
1046.19 0
1046.27 0
1046.34 0
1046.41 0
1046.49 0
1046.56 0
1046.64 0
1046.71 0
1046.78 0
1046.86 0
1046.93 0
1047.01 1
1047.08 1
1047.15 1
1047.23 1
1047.30 0
1047.38 0
1047.45 0
1047.53 0
1047.60 0
1047.67 0
1047.75 0
1047.82 0
1047.90 0
1047.97 0
1048.04 0
1048.12 0
1048.19 0
1048.27 0
1048.34 0
1048.42 0
1048.49 0
1048.56 0
1048.64 0
1048.71 0
1048.79 0
1048.86 0
1048.93 0
1049.01 0
1049.08 0
1049.16 0
1049.23 0
1049.31 0
1049.38 0
1049.45 0
1049.53 0
1049.60 0
1049.68 0
1049.75 0
1049.83 0
1049.90 0
1049.97 0
1050.05 0
1050.12 0
1050.20 0
1050.27 0
1050.34 0
1050.42 0
1050.49 0
1050.57 0
1050.64 0
1050.72 0
1050.79 0
1050.86 0
1050.94 1
1051.01 1
1051.09 1
1051.16 1
1051.24 1
1051.31 1
1051.38 1
1051.46 1
1051.53 1
1051.61 1
1051.68 1
1051.76 0
1051.83 0
1051.90 0
1051.98 0
1052.05 0
1052.13 0
1052.20 0
1052.28 0
1052.35 0
1052.42 0
1052.50 0
1052.57 0
1052.65 0
1052.72 0
1052.80 0
1052.87 0
1052.95 0
1053.02 0
1053.09 0
1053.17 0
1053.24 0
1053.32 0
1053.39 0
1053.47 0
1053.54 0
1053.61 0
1053.69 0
1053.76 0
1053.84 0
1053.91 0
1053.99 0
1054.06 0
1054.13 0
1054.21 0
1054.28 0
1054.36 0
1054.43 0
1054.51 0
1054.58 0
1054.66 0
1054.73 0
1054.80 0
1054.88 0
1054.95 0
1055.03 0
1055.10 0
1055.18 0
1055.25 0
1055.33 0
1055.40 0
1055.47 0
1055.55 0
1055.62 0
1055.70 0
1055.77 0
1055.85 0
1055.92 0
1056.00 0
1056.07 0
1056.14 0
1056.22 1
1056.29 1
1056.37 1
1056.44 1
1056.52 1
1056.59 1
1056.67 0
1056.74 0
1056.81 0
1056.89 0
1056.96 0
1057.04 0
1057.11 0
1057.19 0
1057.26 0
1057.34 0
1057.41 0
1057.48 0
1057.56 0
1057.63 0
1057.71 0
1057.78 0
1057.86 0
1057.93 0
1058.01 0
1058.08 0
1058.16 0
1058.23 0
1058.30 0
1058.38 0
1058.45 0
1058.53 0
1058.60 0
1058.68 0
1058.75 0
1058.83 0
1058.90 0
1058.97 0
1059.05 0
1059.12 0
1059.20 0
1059.27 0
1059.35 0
1059.42 0
1059.50 0
1059.57 0
1059.65 0
1059.72 0
1059.80 1
1059.87 1
1059.94 1
1060.02 1
1060.09 1
1060.17 1
1060.24 1
1060.32 1
1060.39 1
1060.47 1
1060.54 1
1060.62 1
1060.69 0
1060.76 0
1060.84 0
1060.91 0
1060.99 0
1061.06 0
1061.14 0
1061.21 0
1061.29 0
1061.36 0
1061.44 0
1061.51 0
1061.59 0
1061.66 0
1061.74 0
1061.81 0
1061.88 0
1061.96 0
1062.03 0
1062.11 0
1062.18 0
1062.26 0
1062.33 0
1062.41 0
1062.48 0
1062.56 0
1062.63 1
1062.71 1
1062.78 1
1062.86 1
1062.93 0
1063.00 0
1063.08 0
1063.15 0
1063.23 1
1063.30 1
1063.38 1
1063.45 1
1063.53 0
1063.60 0
1063.68 0
1063.75 0
1063.83 0
1063.90 0
1063.98 0
1064.05 0
1064.13 0
1064.20 0
1064.27 0
1064.35 0
1064.42 0
1064.50 0
1064.57 1
1064.65 1
1064.72 1
1064.80 1
1064.87 1
1064.95 1
1065.02 1
1065.10 1
1065.17 1
1065.25 0
1065.32 0
1065.40 0
1065.47 0
1065.55 0
1065.62 0
1065.69 0
1065.77 0
1065.84 0
1065.92 0
1065.99 1
1066.07 1
1066.14 1
1066.22 1
1066.29 1
1066.37 1
1066.44 1
1066.52 1
1066.59 1
1066.67 1
1066.74 1
1066.82 1
1066.89 1
1066.97 1
1067.04 1
1067.12 1
1067.19 1
1067.27 2
1067.34 2
1067.42 2
1067.49 2
1067.57 2
1067.64 2
1067.72 2
1067.79 1
1067.86 1
1067.94 1
1068.01 1
1068.09 0
1068.16 0
1068.24 0
1068.31 0
1068.39 0
1068.46 0
1068.54 0
1068.61 0
1068.69 0
1068.76 1
1068.84 1
1068.91 1
1068.99 1
1069.06 1
1069.14 1
1069.21 1
1069.29 1
1069.36 1
1069.44 1
1069.51 1
1069.59 1
1069.66 1
1069.74 0
1069.81 0
1069.89 0
1069.96 0
1070.04 0
1070.11 0
1070.19 0
1070.26 0
1070.34 0
1070.41 0
1070.49 0
1070.56 0
1070.64 0
1070.71 0
1070.79 0
1070.86 0
1070.94 0
1071.01 0
1071.09 0
1071.16 0
1071.24 0
1071.31 0
1071.39 0
1071.46 0
1071.54 1
1071.61 1
1071.69 1
1071.76 1
1071.84 1
1071.91 1
1071.99 1
1072.06 1
1072.14 2
1072.21 2
1072.29 2
1072.36 2
1072.44 2
1072.51 2
1072.59 2
1072.66 1
1072.74 1
1072.81 1
1072.89 1
1072.96 0
1073.04 0
1073.11 0
1073.19 0
1073.26 0
1073.34 0
1073.41 0
1073.49 0
1073.56 0
1073.64 0
1073.71 0
1073.79 0
1073.86 0
1073.94 0
1074.01 1
1074.09 1
1074.16 1
1074.24 1
1074.31 1
1074.39 1
1074.46 1
1074.54 1
1074.61 1
1074.69 1
1074.76 1
1074.84 1
1074.91 1
1074.99 1
1075.06 1
1075.14 1
1075.21 1
1075.29 1
1075.36 1
1075.44 0
1075.51 0
1075.59 0
1075.66 0
1075.74 0
1075.81 1
1075.89 1
1075.97 1
1076.04 2
1076.12 2
1076.19 2
1076.27 2
1076.34 2
1076.42 2
1076.49 2
1076.57 2
1076.64 2
1076.72 2
1076.79 1
1076.87 1
1076.94 1
1077.02 1
1077.09 1
1077.17 1
1077.24 1
1077.32 1
1077.39 1
1077.47 1
1077.54 1
1077.62 1
1077.69 1
1077.77 1
1077.84 1
1077.92 1
1078.00 1
1078.07 1
1078.15 1
1078.22 1
1078.30 1
1078.37 1
1078.45 1
1078.52 1
1078.60 1
1078.67 0
1078.75 0
1078.82 0
1078.90 0
1078.97 0
1079.05 0
1079.12 1
1079.20 1
1079.27 1
1079.35 2
1079.42 2
1079.50 2
1079.58 2
1079.65 2
1079.73 2
1079.80 2
1079.88 1
1079.95 1
1080.03 1
1080.10 1
1080.18 1
1080.25 1
1080.33 1
1080.40 1
1080.48 1
1080.55 0
1080.63 0
1080.70 0
1080.78 1
1080.86 1
1080.93 1
1081.01 1
1081.08 1
1081.16 1
1081.23 0
1081.31 0
1081.38 0
1081.46 1
1081.53 1
1081.61 1
1081.68 1
1081.76 1
1081.83 2
1081.91 2
1081.99 2
1082.06 1
1082.14 1
1082.21 1
1082.29 1
1082.36 0
1082.44 0
1082.51 0
1082.59 1
1082.66 1
1082.74 1
1082.81 1
1082.89 1
1082.97 1
1083.04 1
1083.12 1
1083.19 1
1083.27 1
1083.34 1
1083.42 1
1083.49 1
1083.57 1
1083.64 1
1083.72 1
1083.79 1
1083.87 1
1083.95 1
1084.02 1
1084.10 1
1084.17 1
1084.25 1
1084.32 1
1084.40 1
1084.47 1
1084.55 1
1084.62 1
1084.70 1
1084.78 1
1084.85 0
1084.93 0
1085.00 0
1085.08 0
1085.15 0
1085.23 0
1085.30 0
1085.38 0
1085.45 0
1085.53 0
1085.61 0
1085.68 0
1085.76 0
1085.83 0
1085.91 0
1085.98 0
1086.06 0
1086.13 0
1086.21 0
1086.28 0
1086.36 0
1086.44 0
1086.51 0
1086.59 1
1086.66 1
1086.74 1
1086.81 1
1086.89 1
1086.96 1
1087.04 1
1087.12 1
1087.19 0
1087.27 0
1087.34 0
1087.42 0
1087.49 0
1087.57 0
1087.64 0
1087.72 0
1087.80 0
1087.87 0
1087.95 0
1088.02 0
1088.10 0
1088.17 0
1088.25 0
1088.32 0
1088.40 0
1088.48 0
1088.55 1
1088.63 1
1088.70 1
1088.78 1
1088.85 1
1088.93 0
1089.00 0
1089.08 0
1089.16 0
1089.23 0
1089.31 0
1089.38 0
1089.46 0
1089.53 0
1089.61 0
1089.69 1
1089.76 1
1089.84 1
1089.91 1
1089.99 1
1090.06 1
1090.14 1
1090.21 1
1090.29 1
1090.37 1
1090.44 1
1090.52 1
1090.59 1
1090.67 1
1090.74 1
1090.82 1
1090.90 1
1090.97 1
1091.05 1
1091.12 1
1091.20 1
1091.27 1
1091.35 1
1091.43 1
1091.50 1
1091.58 1
1091.65 1
1091.73 1
1091.80 1
1091.88 1
1091.96 1
1092.03 2
1092.11 2
1092.18 2
1092.26 2
1092.33 2
1092.41 2
1092.48 2
1092.56 2
1092.64 1
1092.71 1
1092.79 1
1092.86 1
1092.94 1
1093.02 1
1093.09 1
1093.17 0
1093.24 0
1093.32 0
1093.39 0
1093.47 0
1093.55 1
1093.62 1
1093.70 1
1093.77 1
1093.85 1
1093.92 1
1094.00 1
1094.08 1
1094.15 1
1094.23 1
1094.30 1
1094.38 1
1094.45 1
1094.53 2
1094.61 2
1094.68 2
1094.76 2
1094.83 2
1094.91 2
1094.99 2
1095.06 2
1095.14 2
1095.21 2
1095.29 2
1095.36 2
1095.44 1
1095.52 1
1095.59 1
1095.67 1
1095.74 1
1095.82 2
1095.90 2
1095.97 3
1096.05 3
1096.12 3
1096.20 3
1096.27 4
1096.35 4
1096.43 4
1096.50 4
1096.58 4
1096.65 4
1096.73 4
1096.81 3
1096.88 3
1096.96 2
1097.03 2
1097.11 2
1097.18 1
1097.26 1
1097.34 1
1097.41 1
1097.49 1
1097.56 1
1097.64 1
1097.72 1
1097.79 1
1097.87 1
1097.94 1
1098.02 1
1098.10 1
1098.17 1
1098.25 1
1098.32 2
1098.40 2
1098.48 2
1098.55 3
1098.63 3
1098.70 3
1098.78 3
1098.85 2
1098.93 2
1099.01 2
1099.08 1
1099.16 1
1099.23 1
1099.31 1
1099.39 1
1099.46 1
1099.54 1
1099.61 1
1099.69 1
1099.77 0
1099.84 0
1099.92 0
1099.99 1
1100.07 1
1100.15 1
1100.22 1
1100.30 1
1100.37 1
1100.45 1
1100.53 1
1100.60 1
1100.68 1
1100.75 0
1100.83 0
1100.91 0
1100.98 0
1101.06 0
1101.13 0
1101.21 0
1101.29 0
1101.36 0
1101.44 0
1101.51 0
1101.59 0
1101.67 0
1101.74 0
1101.82 0
1101.89 0
1101.97 0
1102.05 1
1102.12 1
1102.20 1
1102.27 1
1102.35 1
1102.43 1
1102.50 1
1102.58 1
1102.66 1
1102.73 1
1102.81 1
1102.88 1
1102.96 1
1103.04 1
1103.11 1
1103.19 1
1103.26 0
1103.34 0
1103.42 0
1103.49 0
1103.57 0
1103.64 0
1103.72 0
1103.80 0
1103.87 0
1103.95 1
1104.02 1
1104.10 1
1104.18 1
1104.25 1
1104.33 1
1104.41 1
1104.48 1
1104.56 1
1104.63 1
1104.71 2
1104.79 2
1104.86 1
1104.94 1
1105.01 1
1105.09 1
1105.17 1
1105.24 0
1105.32 0
1105.40 0
1105.47 0
1105.55 0
1105.62 0
1105.70 0
1105.78 0
1105.85 0
1105.93 0
1106.00 0
1106.08 0
1106.16 0
1106.23 1
1106.31 1
1106.39 2
1106.46 2
1106.54 2
1106.61 2
1106.69 2
1106.77 1
1106.84 1
1106.92 1
1107.00 1
1107.07 0
1107.15 0
1107.22 1
1107.30 1
1107.38 1
1107.45 2
1107.53 2
1107.61 2
1107.68 2
1107.76 2
1107.83 2
1107.91 2
1107.99 2
1108.06 2
1108.14 2
1108.22 2
1108.29 1
1108.37 1
1108.44 1
1108.52 2
1108.60 2
1108.67 3
1108.75 3
1108.83 3
1108.90 3
1108.98 3
1109.05 3
1109.13 2
1109.21 2
1109.28 1
1109.36 1
1109.44 1
1109.51 1
1109.59 0
1109.66 0
1109.74 0
1109.82 0
1109.89 1
1109.97 1
1110.05 1
1110.12 1
1110.20 1
1110.28 1
1110.35 1
1110.43 1
1110.50 1
1110.58 1
1110.66 1
1110.73 1
1110.81 1
1110.89 1
1110.96 1
1111.04 1
1111.12 2
1111.19 2
1111.27 2
1111.34 2
1111.42 2
1111.50 2
1111.57 2
1111.65 2
1111.73 1
1111.80 1
1111.88 1
1111.96 1
1112.03 1
1112.11 1
1112.18 1
1112.26 1
1112.34 1
1112.41 1
1112.49 1
1112.57 1
1112.64 1
1112.72 1
1112.80 1
1112.87 2
1112.95 2
1113.03 2
1113.10 2
1113.18 1
1113.25 1
1113.33 0
1113.41 0
1113.48 0
1113.56 0
1113.64 0
1113.71 0
1113.79 1
1113.87 1
1113.94 1
1114.02 1
1114.10 1
1114.17 2
1114.25 2
1114.32 2
1114.40 2
1114.48 2
1114.55 3
1114.63 3
1114.71 3
1114.78 2
1114.86 2
1114.94 2
1115.01 2
1115.09 2
1115.17 2
1115.24 2
1115.32 2
1115.40 2
1115.47 2
1115.55 3
1115.63 3
1115.70 3
1115.78 3
1115.85 3
1115.93 2
1116.01 2
1116.08 2
1116.16 2
1116.24 2
1116.31 2
1116.39 2
1116.47 3
1116.54 3
1116.62 3
1116.70 4
1116.77 4
1116.85 4
1116.93 3
1117.00 2
1117.08 2
1117.16 1
1117.23 1
1117.31 1
1117.39 1
1117.46 1
1117.54 1
1117.62 1
1117.69 2
1117.77 2
1117.85 2
1117.92 1
1118.00 1
1118.08 1
1118.15 1
1118.23 0
1118.31 0
1118.38 0
1118.46 0
1118.54 0
1118.61 0
1118.69 1
1118.76 1
1118.84 1
1118.92 1
1118.99 2
1119.07 2
1119.15 2
1119.22 2
1119.30 2
1119.38 1
1119.45 1
1119.53 1
1119.61 1
1119.68 1
1119.76 1
1119.84 1
1119.91 1
1119.99 1
1120.07 1
1120.14 1
1120.22 1
1120.30 1
1120.37 2
1120.45 2
1120.53 2
1120.60 2
1120.68 1
1120.76 1
1120.83 1
1120.91 1
1120.99 1
1121.06 1
1121.14 1
1121.22 1
1121.29 1
1121.37 1
1121.45 1
1121.53 0
1121.60 0
1121.68 0
1121.76 0
1121.83 0
1121.91 0
1121.99 0
1122.06 0
1122.14 0
1122.22 1
1122.29 1
1122.37 1
1122.45 1
1122.52 2
1122.60 2
1122.68 2
1122.75 2
1122.83 2
1122.91 1
1122.98 1
1123.06 1
1123.14 1
1123.21 1
1123.29 1
1123.37 1
1123.44 1
1123.52 1
1123.60 1
1123.67 1
1123.75 1
1123.83 1
1123.90 0
1123.98 0
1124.06 0
1124.14 0
1124.21 0
1124.29 0
1124.37 0
1124.44 0
1124.52 0
1124.60 1
1124.67 1
1124.75 2
1124.83 3
1124.90 3
1124.98 3
1125.06 3
1125.13 3
1125.21 3
1125.29 2
1125.36 2
1125.44 1
1125.52 1
1125.60 1
1125.67 0
1125.75 0
1125.83 0
1125.90 0
1125.98 0
1126.06 0
1126.13 0
1126.21 0
1126.29 0
1126.36 0
1126.44 0
1126.52 0
1126.59 0
1126.67 1
1126.75 1
1126.83 1
1126.90 1
1126.98 1
1127.06 1
1127.13 1
1127.21 1
1127.29 1
1127.36 1
1127.44 2
1127.52 2
1127.59 2
1127.67 2
1127.75 2
1127.83 1
1127.90 1
1127.98 1
1128.06 1
1128.13 0
1128.21 0
1128.29 0
1128.36 0
1128.44 0
1128.52 0
1128.59 0
1128.67 0
1128.75 0
1128.83 0
1128.90 0
1128.98 0
1129.06 0
1129.13 0
1129.21 0
1129.29 0
1129.36 0
1129.44 1
1129.52 1
1129.60 2
1129.67 3
1129.75 3
1129.83 4
1129.90 4
1129.98 4
1130.06 3
1130.13 3
1130.21 2
1130.29 2
1130.37 1
1130.44 1
1130.52 1
1130.60 0
1130.67 0
1130.75 0
1130.83 0
1130.90 0
1130.98 0
1131.06 0
1131.14 0
1131.21 0
1131.29 0
1131.37 0
1131.44 0
1131.52 0
1131.60 0
1131.68 1
1131.75 1
1131.83 1
1131.91 2
1131.98 2
1132.06 2
1132.14 2
1132.21 2
1132.29 2
1132.37 2
1132.45 2
1132.52 1
1132.60 1
1132.68 1
1132.75 1
1132.83 1
1132.91 1
1132.99 1
1133.06 1
1133.14 1
1133.22 1
1133.29 1
1133.37 1
1133.45 1
1133.53 1
1133.60 1
1133.68 2
1133.76 2
1133.83 2
1133.91 2
1133.99 2
1134.07 2
1134.14 2
1134.22 2
1134.30 2
1134.37 2
1134.45 2
1134.53 2
1134.61 2
1134.68 2
1134.76 2
1134.84 3
1134.91 3
1134.99 3
1135.07 4
1135.15 4
1135.22 4
1135.30 4
1135.38 4
1135.45 4
1135.53 4
1135.61 4
1135.69 5
1135.76 5
1135.84 6
1135.92 6
1136.00 6
1136.07 6
1136.15 6
1136.23 6
1136.30 5
1136.38 5
1136.46 5
1136.54 4
1136.61 4
1136.69 4
1136.77 3
1136.84 3
1136.92 3
1137.00 4
1137.08 4
1137.15 4
1137.23 5
1137.31 5
1137.39 6
1137.46 6
1137.54 6
1137.62 6
1137.69 6
1137.77 5
1137.85 5
1137.93 4
1138.00 4
1138.08 3
1138.16 2
1138.24 2
1138.31 1
1138.39 1
1138.47 1
1138.54 1
1138.62 1
1138.70 1
1138.78 1
1138.85 2
1138.93 2
1139.01 2
1139.09 2
1139.16 2
1139.24 2
1139.32 3
1139.40 3
1139.47 3
1139.55 3
1139.63 3
1139.70 3
1139.78 3
1139.86 3
1139.94 3
1140.01 3
1140.09 3
1140.17 3
1140.25 2
1140.32 2
1140.40 2
1140.48 2
1140.56 2
1140.63 2
1140.71 2
1140.79 2
1140.86 2
1140.94 1
1141.02 1
1141.10 1
1141.17 1
1141.25 1
1141.33 1
1141.41 1
1141.48 2
1141.56 2
1141.64 2
1141.72 1
1141.79 1
1141.87 1
1141.95 1
1142.03 1
1142.10 1
1142.18 1
1142.26 1
1142.34 1
1142.41 1
1142.49 1
1142.57 1
1142.65 0
1142.72 0
1142.80 0
1142.88 1
1142.96 1
1143.03 1
1143.11 2
1143.19 2
1143.27 3
1143.34 3
1143.42 3
1143.50 3
1143.57 3
1143.65 2
1143.73 2
1143.81 1
1143.88 1
1143.96 0
1144.04 0
1144.12 0
1144.19 0
1144.27 0
1144.35 0
1144.43 1
1144.50 1
1144.58 1
1144.66 1
1144.74 1
1144.81 1
1144.89 1
1144.97 1
1145.05 0
1145.12 0
1145.20 0
1145.28 1
1145.36 1
1145.44 2
1145.51 2
1145.59 2
1145.67 3
1145.75 2
1145.82 2
1145.90 2
1145.98 1
1146.06 1
1146.13 1
1146.21 1
1146.29 1
1146.37 1
1146.44 1
1146.52 2
1146.60 2
1146.68 2
1146.75 2
1146.83 2
1146.91 2
1146.99 2
1147.06 2
1147.14 2
1147.22 2
1147.30 2
1147.37 2
1147.45 2
1147.53 2
1147.61 1
1147.68 1
1147.76 1
1147.84 1
1147.92 1
1148.00 2
1148.07 2
1148.15 3
1148.23 3
1148.31 3
1148.38 3
1148.46 3
1148.54 3
1148.62 3
1148.69 3
1148.77 3
1148.85 3
1148.93 3
1149.00 3
1149.08 3
1149.16 3
1149.24 3
1149.32 3
1149.39 3
1149.47 3
1149.55 3
1149.63 3
1149.70 3
1149.78 4
1149.86 4
1149.94 5
1150.01 5
1150.09 5
1150.17 6
1150.25 6
1150.32 6
1150.40 5
1150.48 5
1150.56 5
1150.64 5
1150.71 5
1150.79 5
1150.87 5
1150.95 5
1151.02 4
1151.10 4
1151.18 4
1151.26 4
1151.34 5
1151.41 6
1151.49 8
1151.57 9
1151.65 10
1151.72 11
1151.80 11
1151.88 11
1151.96 10
1152.04 10
1152.11 9
1152.19 9
1152.27 9
1152.35 9
1152.42 9
1152.50 9
1152.58 8
1152.66 8
1152.73 7
1152.81 6
1152.89 5
1152.97 4
1153.05 4
1153.12 4
1153.20 4
1153.28 4
1153.36 5
1153.44 5
1153.51 6
1153.59 6
1153.67 6
1153.75 6
1153.82 5
1153.90 5
1153.98 4
1154.06 4
1154.14 3
1154.21 3
1154.29 3
1154.37 3
1154.45 4
1154.52 4
1154.60 5
1154.68 5
1154.76 5
1154.84 5
1154.91 5
1154.99 4
1155.07 3
1155.15 3
1155.23 3
1155.30 3
1155.38 3
1155.46 3
1155.54 4
1155.61 4
1155.69 4
1155.77 4
1155.85 3
1155.93 3
1156.00 2
1156.08 2
1156.16 2
1156.24 2
1156.32 2
1156.39 2
1156.47 2
1156.55 2
1156.63 2
1156.71 2
1156.78 2
1156.86 2
1156.94 2
1157.02 2
1157.09 3
1157.17 3
1157.25 3
1157.33 4
1157.41 4
1157.48 4
1157.56 4
1157.64 3
1157.72 3
1157.80 2
1157.87 2
1157.95 2
1158.03 1
1158.11 1
1158.19 1
1158.26 1
1158.34 1
1158.42 2
1158.50 2
1158.58 2
1158.65 3
1158.73 3
1158.81 3
1158.89 3
1158.97 3
1159.04 3
1159.12 2
1159.20 2
1159.28 2
1159.36 3
1159.43 3
1159.51 3
1159.59 3
1159.67 3
1159.75 2
1159.82 1
1159.90 1
1159.98 0
1160.06 0
1160.14 0
1160.21 0
1160.29 0
1160.37 1
1160.45 1
1160.53 1
1160.60 1
1160.68 1
1160.76 0
1160.84 0
1160.92 0
1160.99 0
1161.07 0
1161.15 0
1161.23 0
1161.31 1
1161.39 1
1161.46 1
1161.54 2
1161.62 2
1161.70 2
1161.78 3
1161.85 3
1161.93 4
1162.01 4
1162.09 4
1162.17 4
1162.24 4
1162.32 4
1162.40 3
1162.48 3
1162.56 2
1162.63 2
1162.71 1
1162.79 1
1162.87 0
1162.95 0
1163.03 0
1163.10 1
1163.18 1
1163.26 1
1163.34 1
1163.42 1
1163.49 1
1163.57 1
1163.65 2
1163.73 2
1163.81 3
1163.88 3
1163.96 3
1164.04 3
1164.12 3
1164.20 3
1164.28 2
1164.35 2
1164.43 1
1164.51 1
1164.59 1
1164.67 0
1164.74 0
1164.82 0
1164.90 0
1164.98 0
1165.06 1
1165.14 1
1165.21 2
1165.29 2
1165.37 2
1165.45 3
1165.53 3
1165.60 4
1165.68 4
1165.76 4
1165.84 5
1165.92 5
1166.00 5
1166.07 4
1166.15 4
1166.23 3
1166.31 3
1166.39 2
1166.47 2
1166.54 2
1166.62 2
1166.70 2
1166.78 2
1166.86 2
1166.93 2
1167.01 2
1167.09 2
1167.17 2
1167.25 2
1167.33 1
1167.40 1
1167.48 1
1167.56 1
1167.64 1
1167.72 2
1167.80 2
1167.87 3
1167.95 4
1168.03 4
1168.11 5
1168.19 5
1168.27 6
1168.34 6
1168.42 6
1168.50 6
1168.58 5
1168.66 5
1168.74 4
1168.81 4
1168.89 3
1168.97 3
1169.05 2
1169.13 2
1169.21 1
1169.28 1
1169.36 1
1169.44 1
1169.52 1
1169.60 2
1169.68 3
1169.75 5
1169.83 6
1169.91 6
1169.99 6
1170.07 6
1170.15 5
1170.22 4
1170.30 3
1170.38 3
1170.46 2
1170.54 2
1170.62 2
1170.69 2
1170.77 3
1170.85 3
1170.93 3
1171.01 3
1171.09 3
1171.16 3
1171.24 3
1171.32 3
1171.40 3
1171.48 3
1171.56 3
1171.64 3
1171.71 3
1171.79 2
1171.87 2
1171.95 1
1172.03 1
1172.11 1
1172.18 1
1172.26 1
1172.34 2
1172.42 2
1172.50 3
1172.58 4
1172.65 5
1172.73 5
1172.81 6
1172.89 7
1172.97 7
1173.05 7
1173.13 7
1173.20 6
1173.28 6
1173.36 5
1173.44 4
1173.52 4
1173.60 3
1173.68 2
1173.75 2
1173.83 2
1173.91 1
1173.99 1
1174.07 1
1174.15 1
1174.22 1
1174.30 1
1174.38 1
1174.46 0
1174.54 0
1174.62 1
1174.70 1
1174.77 1
1174.85 1
1174.93 1
1175.01 2
1175.09 2
1175.17 2
1175.25 2
1175.32 2
1175.40 2
1175.48 1
1175.56 1
1175.64 1
1175.72 1
1175.80 2
1175.87 2
1175.95 3
1176.03 4
1176.11 4
1176.19 4
1176.27 4
1176.35 4
1176.42 3
1176.50 2
1176.58 2
1176.66 1
1176.74 1
1176.82 1
1176.90 0
1176.97 0
1177.05 0
1177.13 0
1177.21 0
1177.29 0
1177.37 0
1177.45 0
1177.52 0
1177.60 0
1177.68 0
1177.76 0
1177.84 0
1177.92 0
1178.00 0
1178.07 1
1178.15 1
1178.23 1
1178.31 1
1178.39 1
1178.47 2
1178.55 2
1178.62 2
1178.70 2
1178.78 3
1178.86 4
1178.94 4
1179.02 5
1179.10 5
1179.18 6
1179.25 6
1179.33 6
1179.41 5
1179.49 5
1179.57 5
1179.65 5
1179.73 5
1179.81 5
1179.88 5
1179.96 5
1180.04 6
1180.12 6
1180.20 5
1180.28 5
1180.36 5
1180.43 5
1180.51 5
1180.59 5
1180.67 5
1180.75 5
1180.83 5
1180.91 4
1180.99 4
1181.06 4
1181.14 3
1181.22 3
1181.30 4
1181.38 4
1181.46 4
1181.54 4
1181.62 4
1181.69 4
1181.77 4
1181.85 4
1181.93 5
1182.01 6
1182.09 8
1182.17 9
1182.25 11
1182.32 12
1182.40 13
1182.48 14
1182.56 13
1182.64 13
1182.72 12
1182.80 11
1182.88 10
1182.95 9
1183.03 8
1183.11 8
1183.19 7
1183.27 7
1183.35 6
1183.43 6
1183.51 5
1183.59 4
1183.66 4
1183.74 3
1183.82 3
1183.90 4
1183.98 4
1184.06 4
1184.14 5
1184.22 5
1184.29 5
1184.37 5
1184.45 6
1184.53 6
1184.61 7
1184.69 7
1184.77 8
1184.85 7
1184.93 7
1185.00 7
1185.08 6
1185.16 6
1185.24 5
1185.32 5
1185.40 5
1185.48 6
1185.56 6
1185.64 6
1185.71 6
1185.79 7
1185.87 7
1185.95 7
1186.03 7
1186.11 7
1186.19 7
1186.27 7
1186.35 7
1186.42 8
1186.50 8
1186.58 9
1186.66 9
1186.74 9
1186.82 9
1186.90 8
1186.98 8
1187.06 7
1187.13 6
1187.21 5
1187.29 4
1187.37 3
1187.45 3
1187.53 2
1187.61 2
1187.69 2
1187.77 2
1187.85 2
1187.92 2
1188.00 1
1188.08 1
1188.16 0
1188.24 0
1188.32 0
1188.40 1
1188.48 1
1188.56 2
1188.64 2
1188.71 2
1188.79 2
1188.87 3
1188.95 3
1189.03 3
1189.11 3
1189.19 3
1189.27 3
1189.35 3
1189.43 3
1189.50 4
1189.58 4
1189.66 4
1189.74 4
1189.82 4
1189.90 4
1189.98 4
1190.06 4
1190.14 3
1190.22 3
1190.29 2
1190.37 2
1190.45 2
1190.53 2
1190.61 2
1190.69 2
1190.77 2
1190.85 2
1190.93 2
1191.01 2
1191.08 2
1191.16 2
1191.24 2
1191.32 2
1191.40 2
1191.48 2
1191.56 3
1191.64 3
1191.72 3
1191.80 4
1191.88 4
1191.95 4
1192.03 5
1192.11 5
1192.19 5
1192.27 5
1192.35 4
1192.43 3
1192.51 3
1192.59 2
1192.67 2
1192.75 3
1192.82 3
1192.90 4
1192.98 4
1193.06 4
1193.14 4
1193.22 4
1193.30 3
1193.38 2
1193.46 2
1193.54 2
1193.62 3
1193.70 3
1193.77 4
1193.85 5
1193.93 5
1194.01 6
1194.09 5
1194.17 5
1194.25 4
1194.33 3
1194.41 2
1194.49 2
1194.57 1
1194.65 1
1194.72 0
1194.80 1
1194.88 1
1194.96 1
1195.04 2
1195.12 2
1195.20 3
1195.28 3
1195.36 3
1195.44 3
1195.52 4
1195.60 4
1195.68 4
1195.75 5
1195.83 5
1195.91 5
1195.99 5
1196.07 4
1196.15 4
1196.23 4
1196.31 3
1196.39 3
1196.47 3
1196.55 3
1196.63 3
1196.71 3
1196.78 3
1196.86 2
1196.94 2
1197.02 1
1197.10 1
1197.18 1
1197.26 1
1197.34 2
1197.42 3
1197.50 4
1197.58 5
1197.66 6
1197.74 7
1197.82 7
1197.89 7
1197.97 6
1198.05 6
1198.13 6
1198.21 5
1198.29 6
1198.37 6
1198.45 7
1198.53 7
1198.61 8
1198.69 9
1198.77 10
1198.85 11
1198.93 11
1199.00 11
1199.08 11
1199.16 10
1199.24 10
1199.32 9
1199.40 8
1199.48 7
1199.56 6
1199.64 5
1199.72 5
1199.80 4
1199.88 4
1199.96 4
1200.04 4
1200.12 4
1200.19 5
1200.27 5
1200.35 5
1200.43 4
1200.51 4
1200.59 3
1200.67 2
1200.75 2
1200.83 2
1200.91 2
1200.99 3
1201.07 3
1201.15 4
1201.23 4
1201.31 4
1201.39 4
1201.47 4
1201.54 4
1201.62 3
1201.70 3
1201.78 2
1201.86 2
1201.94 2
1202.02 2
1202.10 2
1202.18 2
1202.26 2
1202.34 2
1202.42 2
1202.50 2
1202.58 2
1202.66 1
1202.74 1
1202.82 1
1202.90 1
1202.97 1
1203.05 1
1203.13 2
1203.21 2
1203.29 3
1203.37 3
1203.45 4
1203.53 4
1203.61 4
1203.69 4
1203.77 3
1203.85 3
1203.93 3
1204.01 3
1204.09 3
1204.17 3
1204.25 3
1204.33 2
1204.41 2
1204.48 1
1204.56 1
1204.64 1
1204.72 1
1204.80 1
1204.88 1
1204.96 1
1205.04 1
1205.12 1
1205.20 1
1205.28 1
1205.36 1
1205.44 2
1205.52 2
1205.60 2
1205.68 2
1205.76 2
1205.84 2
1205.92 2
1206.00 2
1206.08 2
1206.16 1
1206.23 1
1206.31 2
1206.39 2
1206.47 2
1206.55 3
1206.63 3
1206.71 3
1206.79 3
1206.87 3
1206.95 3
1207.03 3
1207.11 2
1207.19 2
1207.27 2
1207.35 1
1207.43 1
1207.51 0
1207.59 0
1207.67 0
1207.75 0
1207.83 0
1207.91 0
1207.99 0
1208.07 0
1208.15 0
1208.22 1
1208.30 2
1208.38 3
1208.46 3
1208.54 4
1208.62 4
1208.70 4
1208.78 4
1208.86 4
1208.94 3
1209.02 3
1209.10 2
1209.18 1
1209.26 1
1209.34 0
1209.42 0
1209.50 1
1209.58 1
1209.66 2
1209.74 2
1209.82 3
1209.90 4
1209.98 4
1210.06 4
1210.14 4
1210.22 4
1210.30 3
1210.38 3
1210.46 3
1210.54 3
1210.61 3
1210.69 4
1210.77 5
1210.85 6
1210.93 7
1211.01 8
1211.09 9
1211.17 9
1211.25 10
1211.33 10
1211.41 10
1211.49 9
1211.57 8
1211.65 8
1211.73 7
1211.81 5
1211.89 4
1211.97 4
1212.05 3
1212.13 3
1212.21 3
1212.29 4
1212.37 4
1212.45 5
1212.53 6
1212.61 7
1212.69 8
1212.77 8
1212.85 8
1212.93 8
1213.01 7
1213.09 6
1213.17 5
1213.25 4
1213.33 4
1213.41 3
1213.49 4
1213.57 4
1213.65 4
1213.73 5
1213.81 5
1213.89 5
1213.97 6
1214.05 6
1214.12 6
1214.20 6
1214.28 6
1214.36 7
1214.44 7
1214.52 7
1214.60 7
1214.68 7
1214.76 8
1214.84 8
1214.92 9
1215.00 10
1215.08 11
1215.16 11
1215.24 10
1215.32 9
1215.40 8
1215.48 7
1215.56 5
1215.64 4
1215.72 3
1215.80 3
1215.88 3
1215.96 3
1216.04 3
1216.12 3
1216.20 3
1216.28 3
1216.36 3
1216.44 3
1216.52 4
1216.60 5
1216.68 5
1216.76 6
1216.84 6
1216.92 5
1217.00 5
1217.08 4
1217.16 3
1217.24 2
1217.32 1
1217.40 1
1217.48 0
1217.56 0
1217.64 0
1217.72 0
1217.80 0
1217.88 1
1217.96 2
1218.04 3
1218.12 4
1218.20 5
1218.28 5
1218.36 5
1218.44 5
1218.52 5
1218.60 4
1218.68 3
1218.76 2
1218.84 1
1218.92 0
1219.00 0
1219.08 0
1219.16 0
1219.24 0
1219.32 0
1219.40 0
1219.48 0
1219.56 0
1219.64 0
1219.72 0
1219.80 0
1219.88 0
1219.96 0
1220.04 1
1220.12 1
1220.20 2
1220.28 2
1220.36 2
1220.44 2
1220.52 2
1220.60 2
1220.68 2
1220.76 1
1220.84 1
1220.92 1
1221.00 0
1221.08 0
1221.16 0
1221.24 0
1221.32 0
1221.40 0
1221.48 1
1221.56 1
1221.64 1
1221.72 1
1221.80 1
1221.88 1
1221.96 1
1222.04 0
1222.12 0
1222.20 0
1222.28 0
1222.36 0
1222.44 0
1222.52 0
1222.60 0
1222.68 1
1222.76 2
1222.84 2
1222.92 2
1223.00 2
1223.08 2
1223.16 2
1223.24 2
1223.32 1
1223.40 1
1223.48 1
1223.56 2
1223.64 2
1223.72 2
1223.80 2
1223.88 3
1223.96 3
1224.04 4
1224.12 6
1224.20 7
1224.28 8
1224.36 9
1224.44 9
1224.52 9
1224.61 8
1224.69 7
1224.77 7
1224.85 7
1224.93 7
1225.01 9
1225.09 10
1225.17 12
1225.25 14
1225.33 15
1225.41 16
1225.49 17
1225.57 17
1225.65 18
1225.73 17
1225.81 17
1225.89 16
1225.97 15
1226.05 13
1226.13 11
1226.21 10
1226.29 9
1226.37 8
1226.45 8
1226.53 9
1226.61 10
1226.69 11
1226.77 12
1226.85 12
1226.93 13
1227.01 13
1227.09 13
1227.17 12
1227.25 11
1227.33 11
1227.41 10
1227.49 9
1227.57 8
1227.65 7
1227.73 7
1227.81 7
1227.89 6
1227.97 7
1228.06 7
1228.14 8
1228.22 10
1228.30 12
1228.38 13
1228.46 15
1228.54 16
1228.62 16
1228.70 16
1228.78 15
1228.86 14
1228.94 13
1229.02 12
1229.10 12
1229.18 12
1229.26 13
1229.34 13
1229.42 14
1229.50 14
1229.58 14
1229.66 13
1229.74 13
1229.82 13
1229.90 12
1229.98 11
1230.06 11
1230.14 10
1230.22 9
1230.30 8
1230.38 7
1230.46 7
1230.55 6
1230.63 5
1230.71 5
1230.79 5
1230.87 4
1230.95 4
1231.03 4
1231.11 3
1231.19 3
1231.27 2
1231.35 1
1231.43 0
1231.51 0
1231.59 0
1231.67 0
1231.75 0
1231.83 0
1231.91 0
1231.99 0
1232.07 1
1232.15 2
1232.23 2
1232.31 3
1232.39 3
1232.47 3
1232.56 3
1232.64 3
1232.72 3
1232.80 3
1232.88 2
1232.96 2
1233.04 1
1233.12 1
1233.20 1
1233.28 1
1233.36 1
1233.44 2
1233.52 3
1233.60 3
1233.68 3
1233.76 3
1233.84 3
1233.92 3
1234.00 2
1234.08 2
1234.16 2
1234.24 2
1234.33 1
1234.41 1
1234.49 1
1234.57 0
1234.65 0
1234.73 0
1234.81 0
1234.89 0
1234.97 1
1235.05 3
1235.13 4
1235.21 5
1235.29 6
1235.37 7
1235.45 7
1235.53 6
1235.61 5
1235.69 4
1235.77 3
1235.86 3
1235.94 2
1236.02 2
1236.10 3
1236.18 4
1236.26 5
1236.34 7
1236.42 8
1236.50 9
1236.58 9
1236.66 9
1236.74 8
1236.82 6
1236.90 5
1236.98 4
1237.06 3
1237.14 2
1237.22 2
1237.31 3
1237.39 3
1237.47 3
1237.55 3
1237.63 3
1237.71 2
1237.79 0
1237.87 0
1237.95 0
1238.03 0
1238.11 0
1238.19 0
1238.27 0
1238.35 0
1238.43 1
1238.51 3
1238.60 5
1238.68 6
1238.76 7
1238.84 7
1238.92 7
1239.00 6
1239.08 6
1239.16 5
1239.24 5
1239.32 4
1239.40 4
1239.48 3
1239.56 3
1239.64 2
1239.72 1
1239.80 1
1239.89 0
1239.97 0
1240.05 0
1240.13 0
1240.21 0
1240.29 0
1240.37 1
1240.45 2
1240.53 4
1240.61 5
1240.69 7
1240.77 8
1240.85 9
1240.93 9
1241.02 9
1241.10 9
1241.18 8
1241.26 8
1241.34 8
1241.42 7
1241.50 7
1241.58 7
1241.66 6
1241.74 5
1241.82 4
1241.90 3
1241.98 2
1242.06 1
1242.15 1
1242.23 1
1242.31 1
1242.39 1
1242.47 2
1242.55 2
1242.63 3
1242.71 4
1242.79 5
1242.87 6
1242.95 7
1243.03 8
1243.11 9
1243.20 9
1243.28 8
1243.36 7
1243.44 6
1243.52 4
1243.60 3
1243.68 2
1243.76 1
1243.84 2
1243.92 2
1244.00 3
1244.08 3
1244.16 4
1244.25 4
1244.33 4
1244.41 4
1244.49 4
1244.57 5
1244.65 5
1244.73 6
1244.81 6
1244.89 6
1244.97 5
1245.05 4
1245.13 3
1245.22 3
1245.30 2
1245.38 2
1245.46 2
1245.54 3
1245.62 3
1245.70 4
1245.78 5
1245.86 6
1245.94 6
1246.02 7
1246.11 6
1246.19 5
1246.27 4
1246.35 3
1246.43 1
1246.51 0
1246.59 0
1246.67 0
1246.75 1
1246.83 2
1246.91 2
1246.99 3
1247.08 4
1247.16 4
1247.24 5
1247.32 6
1247.40 6
1247.48 7
1247.56 7
1247.64 6
1247.72 6
1247.80 5
1247.89 4
1247.97 4
1248.05 3
1248.13 3
1248.21 3
1248.29 2
1248.37 2
1248.45 1
1248.53 0
1248.61 0
1248.69 0
1248.78 0
1248.86 0
1248.94 0
1249.02 0
1249.10 1
1249.18 2
1249.26 3
1249.34 4
1249.42 4
1249.50 4
1249.59 3
1249.67 3
1249.75 2
1249.83 1
1249.91 0
1249.99 0
1250.07 0
1250.15 0
1250.23 1
1250.31 3
1250.40 5
1250.48 7
1250.56 9
1250.64 11
1250.72 11
1250.80 11
1250.88 10
1250.96 9
1251.04 7
1251.12 5
1251.21 3
1251.29 2
1251.37 1
1251.45 1
1251.53 1
1251.61 1
1251.69 2
1251.77 2
1251.85 3
1251.93 3
1252.02 3
1252.10 3
1252.18 2
1252.26 2
1252.34 1
1252.42 2
1252.50 2
1252.58 4
1252.66 6
1252.75 8
1252.83 9
1252.91 10
1252.99 10
1253.07 10
1253.15 9
1253.23 8
1253.31 7
1253.39 6
1253.48 5
1253.56 5
1253.64 5
1253.72 5
1253.80 5
1253.88 5
1253.96 5
1254.04 5
1254.12 5
1254.21 5
1254.29 5
1254.37 5
1254.45 5
1254.53 6
1254.61 6
1254.69 6
1254.77 7
1254.85 8
1254.94 9
1255.02 10
1255.10 10
1255.18 11
1255.26 11
1255.34 11
1255.42 10
1255.50 10
1255.59 9
1255.67 9
1255.75 8
1255.83 8
1255.91 7
1255.99 6
1256.07 6
1256.15 5
1256.24 5
1256.32 4
1256.40 3
1256.48 3
1256.56 2
1256.64 2
1256.72 1
1256.80 1
1256.88 2
1256.97 3
1257.05 4
1257.13 5
1257.21 6
1257.29 7
1257.37 8
1257.45 9
1257.53 9
1257.62 9
1257.70 9
1257.78 10
1257.86 10
1257.94 10
1258.02 10
1258.10 9
1258.18 9
1258.27 8
1258.35 8
1258.43 7
1258.51 7
1258.59 7
1258.67 7
1258.75 8
1258.83 8
1258.92 8
1259.00 8
1259.08 7
1259.16 5
1259.24 4
1259.32 4
1259.40 4
1259.49 4
1259.57 6
1259.65 7
1259.73 8
1259.81 10
1259.89 10
1259.97 10
1260.05 10
1260.14 9
1260.22 9
1260.30 8
1260.38 8
1260.46 7
1260.54 6
1260.62 5
1260.71 4
1260.79 3
1260.87 2
1260.95 1
1261.03 0
1261.11 0
1261.19 0
1261.27 0
1261.36 0
1261.44 0
1261.52 0
1261.60 1
1261.68 3
1261.76 6
1261.84 8
1261.93 10
1262.01 12
1262.09 12
1262.17 12
1262.25 10
1262.33 9
1262.41 7
1262.50 5
1262.58 3
1262.66 2
1262.74 1
1262.82 1
1262.90 2
1262.98 2
1263.07 3
1263.15 4
1263.23 4
1263.31 4
1263.39 5
1263.47 4
1263.55 4
1263.64 4
1263.72 3
1263.80 3
1263.88 3
1263.96 3
1264.04 3
1264.12 3
1264.21 3
1264.29 3
1264.37 3
1264.45 3
1264.53 3
1264.61 2
1264.69 2
1264.78 1
1264.86 0
1264.94 0
1265.02 0
1265.10 0
1265.18 1
1265.26 2
1265.35 3
1265.43 3
1265.51 2
1265.59 2
1265.67 0
1265.75 0
1265.84 0
1265.92 0
1266.00 0
1266.08 0
1266.16 0
1266.24 1
1266.32 4
1266.41 6
1266.49 8
1266.57 9
1266.65 9
1266.73 9
1266.81 8
1266.90 8
1266.98 7
1267.06 7
1267.14 6
1267.22 7
1267.30 7
1267.38 7
1267.47 7
1267.55 6
1267.63 5
1267.71 4
1267.79 3
1267.87 2
1267.96 1
1268.04 1
1268.12 1
1268.20 1
1268.28 1
1268.36 1
1268.45 0
1268.53 0
1268.61 0
1268.69 0
1268.77 1
1268.85 1
1268.93 2
1269.02 4
1269.10 5
1269.18 6
1269.26 8
1269.34 9
1269.42 9
1269.51 9
1269.59 9
1269.67 9
1269.75 8
1269.83 7
1269.91 6
1270.00 5
1270.08 4
1270.16 3
1270.24 3
1270.32 2
1270.40 2
1270.49 1
1270.57 0
1270.65 0
1270.73 0
1270.81 0
1270.89 0
1270.98 0
1271.06 0
1271.14 2
1271.22 4
1271.30 5
1271.38 7
1271.47 7
1271.55 7
1271.63 7
1271.71 7
1271.79 6
1271.87 6
1271.96 7
1272.04 8
1272.12 10
1272.20 12
1272.28 13
1272.36 13
1272.45 13
1272.53 12
1272.61 11
1272.69 10
1272.77 9
1272.86 8
1272.94 8
1273.02 9
1273.10 9
1273.18 10
1273.26 10
1273.35 10
1273.43 10
1273.51 11
1273.59 11
1273.67 11
1273.75 12
1273.84 14
1273.92 15
1274.00 16
1274.08 16
1274.16 16
1274.25 16
1274.33 15
1274.41 13
1274.49 12
1274.57 10
1274.65 9
1274.74 8
1274.82 8
1274.90 8
1274.98 8
1275.06 8
1275.15 9
1275.23 9
1275.31 10
1275.39 10
1275.47 11
1275.55 11
1275.64 11
1275.72 12
1275.80 12
1275.88 13
1275.96 14
1276.05 14
1276.13 15
1276.21 16
1276.29 17
1276.37 17
1276.45 18
1276.54 18
1276.62 18
1276.70 18
1276.78 18
1276.86 17
1276.95 16
1277.03 15
1277.11 14
1277.19 12
1277.27 11
1277.35 10
1277.44 9
1277.52 9
1277.60 8
1277.68 7
1277.76 7
1277.85 6
1277.93 6
1278.01 6
1278.09 7
1278.17 9
1278.26 10
1278.34 12
1278.42 13
1278.50 14
1278.58 14
1278.67 14
1278.75 13
1278.83 12
1278.91 11
1278.99 10
1279.08 9
1279.16 9
1279.24 8
1279.32 7
1279.40 6
1279.48 5
1279.57 4
1279.65 3
1279.73 2
1279.81 2
1279.89 2
1279.98 2
1280.06 2
1280.14 2
1280.22 2
1280.30 2
1280.39 2
1280.47 2
1280.55 1
1280.63 0
1280.71 0
1280.80 0
1280.88 0
1280.96 0
1281.04 0
1281.12 0
1281.21 0
1281.29 1
1281.37 2
1281.45 4
1281.53 6
1281.62 7
1281.70 7
1281.78 7
1281.86 7
1281.94 6
1282.03 5
1282.11 4
1282.19 4
1282.27 4
1282.35 5
1282.44 6
1282.52 8
1282.60 10
1282.68 13
1282.77 15
1282.85 16
1282.93 16
1283.01 16
1283.09 16
1283.18 15
1283.26 13
1283.34 13
1283.42 12
1283.50 11
1283.59 10
1283.67 9
1283.75 8
1283.83 7
1283.91 5
1284.00 3
1284.08 2
1284.16 1
1284.24 0
1284.32 0
1284.41 1
1284.49 1
1284.57 2
1284.65 3
1284.74 4
1284.82 5
1284.90 6
1284.98 8
1285.06 10
1285.15 12
1285.23 14
1285.31 16
1285.39 18
1285.47 18
1285.56 18
1285.64 17
1285.72 16
1285.80 14
1285.89 13
1285.97 12
1286.05 11
1286.13 10
1286.21 10
1286.30 10
1286.38 11
1286.46 12
1286.54 13
1286.62 14
1286.71 15
1286.79 16
1286.87 16
1286.95 16
1287.04 15
1287.12 15
1287.20 14
1287.28 14
1287.36 15
1287.45 16
1287.53 17
1287.61 18
1287.69 20
1287.78 21
1287.86 21
1287.94 22
1288.02 22
1288.10 21
1288.19 21
1288.27 21
1288.35 20
1288.43 20
1288.52 20
1288.60 20
1288.68 21
1288.76 21
1288.84 22
1288.93 23
1289.01 23
1289.09 23
1289.17 22
1289.26 21
1289.34 19
1289.42 16
1289.50 14
1289.58 12
1289.67 11
1289.75 11
1289.83 11
1289.91 12
1290.00 14
1290.08 16
1290.16 18
1290.24 20
1290.33 22
1290.41 24
1290.49 26
1290.57 28
1290.65 30
1290.74 30
1290.82 30
1290.90 29
1290.98 28
1291.07 27
1291.15 26
1291.23 25
1291.31 24
1291.40 24
1291.48 24
1291.56 24
1291.64 24
1291.72 24
1291.81 25
1291.89 26
1291.97 26
1292.05 27
1292.14 27
1292.22 26
1292.30 24
1292.38 22
1292.47 20
1292.55 18
1292.63 15
1292.71 13
1292.80 12
1292.88 11
1292.96 10
1293.04 9
1293.13 8
1293.21 7
1293.29 6
1293.37 6
1293.45 5
1293.54 5
1293.62 6
1293.70 6
1293.78 6
1293.87 6
1293.95 5
1294.03 5
1294.11 6
1294.20 6
1294.28 8
1294.36 9
1294.44 11
1294.53 12
1294.61 13
1294.69 12
1294.77 12
1294.86 10
1294.94 9
1295.02 7
1295.10 5
1295.19 3
1295.27 2
1295.35 0
1295.43 0
1295.52 0
1295.60 0
1295.68 0
1295.76 0
1295.85 2
1295.93 4
1296.01 6
1296.09 7
1296.18 8
1296.26 8
1296.34 7
1296.42 6
1296.51 5
1296.59 4
1296.67 3
1296.75 2
1296.84 2
1296.92 1
1297.00 1
1297.08 1
1297.17 1
1297.25 0
1297.33 0
1297.41 0
1297.50 0
1297.58 1
1297.66 1
1297.74 2
1297.83 3
1297.91 4
1297.99 4
1298.07 4
1298.16 4
1298.24 5
1298.32 5
1298.40 5
1298.49 6
1298.57 8
1298.65 9
1298.73 11
1298.82 12
1298.90 14
1298.98 15
1299.06 16
1299.15 16
1299.23 16
1299.31 15
1299.39 14
1299.48 13
1299.56 12
1299.64 11
1299.72 12
1299.81 13
1299.89 15
1299.97 18
1300.06 21
1300.14 24
1300.22 26
1300.30 27
1300.39 28
1300.47 28
1300.55 28
1300.63 28
1300.72 27
1300.80 27
1300.88 27
1300.96 27
1301.05 26
1301.13 26
1301.21 25
1301.29 24
1301.38 23
1301.46 21
1301.54 20
1301.63 19
1301.71 18
1301.79 18
1301.87 18
1301.96 20
1302.04 22
1302.12 25
1302.20 28
1302.29 31
1302.37 34
1302.45 37
1302.53 39
1302.62 40
1302.70 41
1302.78 41
1302.87 41
1302.95 39
1303.03 38
1303.11 36
1303.20 33
1303.28 31
1303.36 29
1303.44 27
1303.53 25
1303.61 24
1303.69 22
1303.78 21
1303.86 19
1303.94 17
1304.02 15
1304.11 13
1304.19 11
1304.27 10
1304.35 10
1304.44 10
1304.52 11
1304.60 12
1304.69 13
1304.77 14
1304.85 15
1304.93 14
1305.02 13
1305.10 12
1305.18 12
1305.26 11
1305.35 12
1305.43 13
1305.51 14
1305.60 15
1305.68 16
1305.76 17
1305.84 16
1305.93 15
1306.01 14
1306.09 13
1306.18 12
1306.26 12
1306.34 12
1306.42 13
1306.51 13
1306.59 14
1306.67 15
1306.76 15
1306.84 14
1306.92 14
1307.00 13
1307.09 12
1307.17 11
1307.25 10
1307.33 10
1307.42 9
1307.50 8
1307.58 8
1307.67 6
1307.75 5
1307.83 4
1307.91 2
1308.00 1
1308.08 0
1308.16 0
1308.25 1
1308.33 2
1308.41 4
1308.49 5
1308.58 7
1308.66 9
1308.74 10
1308.83 12
1308.91 13
1308.99 13
1309.08 13
1309.16 13
1309.24 12
1309.32 11
1309.41 10
1309.49 9
1309.57 8
1309.66 8
1309.74 8
1309.82 8
1309.90 7
1309.99 7
1310.07 6
1310.15 5
1310.24 5
1310.32 3
1310.40 2
1310.48 2
1310.57 1
1310.65 0
1310.73 0
1310.82 0
1310.90 0
1310.98 1
1311.07 2
1311.15 3
1311.23 4
1311.31 5
1311.40 5
1311.48 5
1311.56 5
1311.65 3
1311.73 2
1311.81 0
1311.90 0
1311.98 0
1312.06 0
1312.14 0
1312.23 3
1312.31 7
1312.39 12
1312.48 16
1312.56 19
1312.64 21
1312.73 21
1312.81 20
1312.89 18
1312.97 15
1313.06 12
1313.14 10
1313.22 8
1313.31 7
1313.39 7
1313.47 8
1313.56 9
1313.64 10
1313.72 11
1313.80 11
1313.89 12
1313.97 12
1314.05 13
1314.14 13
1314.22 13
1314.30 14
1314.39 14
1314.47 15
1314.55 16
1314.64 17
1314.72 17
1314.80 18
1314.88 18
1314.97 18
1315.05 17
1315.13 16
1315.22 15
1315.30 15
1315.38 14
1315.47 13
1315.55 12
1315.63 11
1315.72 10
1315.80 9
1315.88 8
1315.96 7
1316.05 6
1316.13 5
1316.21 5
1316.30 4
1316.38 4
1316.46 5
1316.55 6
1316.63 7
1316.71 9
1316.80 11
1316.88 14
1316.96 16
1317.05 20
1317.13 23
1317.21 26
1317.29 29
1317.38 32
1317.46 33
1317.54 34
1317.63 33
1317.71 32
1317.79 29
1317.88 26
1317.96 22
1318.04 19
1318.13 16
1318.21 14
1318.29 12
1318.38 11
1318.46 11
1318.54 12
1318.63 13
1318.71 15
1318.79 17
1318.88 19
1318.96 21
1319.04 23
1319.12 24
1319.21 24
1319.29 24
1319.37 23
1319.46 23
1319.54 23
1319.62 22
1319.71 22
1319.79 22
1319.87 21
1319.96 20
1320.04 19
1320.12 18
1320.21 18
1320.29 18
1320.37 18
1320.46 19
1320.54 20
1320.62 20
1320.71 21
1320.79 20
1320.87 20
1320.96 19
1321.04 19
1321.12 19
1321.21 21
1321.29 22
1321.37 24
1321.46 25
1321.54 26
1321.62 25
1321.71 24
1321.79 21
1321.87 18
1321.96 14
1322.04 11
1322.12 9
1322.21 7
1322.29 6
1322.37 6
1322.46 5
1322.54 6
1322.62 6
1322.71 7
1322.79 8
1322.87 9
1322.96 10
1323.04 11
1323.12 12
1323.21 14
1323.29 15
1323.37 17
1323.46 18
1323.54 19
1323.62 21
1323.71 21
1323.79 22
1323.87 21
1323.96 21
1324.04 21
1324.12 20
1324.21 20
1324.29 20
1324.37 20
1324.46 20
1324.54 20
1324.62 20
1324.71 19
1324.79 18
1324.87 16
1324.96 13
1325.04 11
1325.12 9
1325.21 8
1325.29 8
1325.37 8
1325.46 8
1325.54 9
1325.62 9
1325.71 9
1325.79 9
1325.87 9
1325.96 8
1326.04 8
1326.12 9
1326.21 10
1326.29 12
1326.37 13
1326.46 14
1326.54 15
1326.62 14
1326.71 13
1326.79 11
1326.88 8
1326.96 6
1327.04 3
1327.13 1
1327.21 0
1327.29 0
1327.38 0
1327.46 0
1327.54 0
1327.63 0
1327.71 0
1327.79 0
1327.88 1
1327.96 2
1328.04 3
1328.13 5
1328.21 7
1328.29 9
1328.38 12
1328.46 15
1328.54 18
1328.63 20
1328.71 22
1328.80 24
1328.88 25
1328.96 25
1329.05 24
1329.13 23
1329.21 21
1329.30 20
1329.38 18
1329.46 16
1329.55 15
1329.63 15
1329.71 15
1329.80 16
1329.88 18
1329.96 19
1330.05 20
1330.13 20
1330.22 19
1330.30 18
1330.38 16
1330.47 15
1330.55 15
1330.63 16
1330.72 18
1330.80 21
1330.88 23
1330.97 25
1331.05 26
1331.13 26
1331.22 25
1331.30 24
1331.39 22
1331.47 19
1331.55 17
1331.64 16
1331.72 14
1331.80 12
1331.89 10
1331.97 9
1332.05 8
1332.14 7
1332.22 7
1332.31 7
1332.39 7
1332.47 7
1332.56 8
1332.64 9
1332.72 10
1332.81 11
1332.89 11
1332.97 12
1333.06 12
1333.14 12
1333.23 11
1333.31 10
1333.39 10
1333.48 10
1333.56 11
1333.64 12
1333.73 13
1333.81 14
1333.89 15
1333.98 15
1334.06 15
1334.15 14
1334.23 13
1334.31 12
1334.40 12
1334.48 11
1334.56 11
1334.65 11
1334.73 10
1334.82 10
1334.90 9
1334.98 8
1335.07 7
1335.15 6
1335.23 5
1335.32 5
1335.40 4
1335.49 5
1335.57 5
1335.65 6
1335.74 7
1335.82 9
1335.90 10
1335.99 12
1336.07 14
1336.16 15
1336.24 15
1336.32 15
1336.41 14
1336.49 13
1336.57 13
1336.66 13
1336.74 13
1336.83 14
1336.91 16
1336.99 17
1337.08 18
1337.16 19
1337.24 19
1337.33 18
1337.41 18
1337.50 17
1337.58 17
1337.66 17
1337.75 17
1337.83 17
1337.91 17
1338.00 18
1338.08 18
1338.17 18
1338.25 18
1338.33 18
1338.42 19
1338.50 20
1338.58 21
1338.67 22
1338.75 23
1338.84 24
1338.92 24
1339.00 24
1339.09 24
1339.17 23
1339.26 22
1339.34 21
1339.42 19
1339.51 16
1339.59 14
1339.67 12
1339.76 10
1339.84 8
1339.93 7
1340.01 6
1340.09 5
1340.18 5
1340.26 5
1340.35 5
1340.43 6
1340.51 7
1340.60 8
1340.68 10
1340.77 12
1340.85 14
1340.93 16
1341.02 17
1341.10 17
1341.18 17
1341.27 16
1341.35 14
1341.44 12
1341.52 10
1341.60 9
1341.69 8
1341.77 8
1341.86 8
1341.94 8
1342.02 8
1342.11 8
1342.19 8
1342.28 7
1342.36 6
1342.44 5
1342.53 4
1342.61 3
1342.70 2
1342.78 1
1342.86 0
1342.95 0
1343.03 0
1343.12 1
1343.20 1
1343.28 2
1343.37 3
1343.45 3
1343.54 4
1343.62 4
1343.70 5
1343.79 6
1343.87 8
1343.96 9
1344.04 10
1344.12 11
1344.21 12
1344.29 13
1344.38 14
1344.46 15
1344.54 16
1344.63 17
1344.71 17
1344.80 18
1344.88 19
1344.96 19
1345.05 19
1345.13 18
1345.22 17
1345.30 15
1345.38 14
1345.47 12
1345.55 10
1345.64 9
1345.72 8
1345.80 7
1345.89 6
1345.97 5
1346.06 4
1346.14 2
1346.22 0
1346.31 0
1346.39 0
1346.48 0
1346.56 0
1346.64 0
1346.73 0
1346.81 0
1346.90 1
1346.98 2
1347.06 3
1347.15 3
1347.23 3
1347.32 3
1347.40 3
1347.49 2
1347.57 2
1347.65 2
1347.74 2
1347.82 2
1347.91 2
1347.99 3
1348.07 4
1348.16 6
1348.24 8
1348.33 11
1348.41 13
1348.49 14
1348.58 15
1348.66 16
1348.75 16
1348.83 16
1348.92 16
1349.00 16
1349.08 17
1349.17 17
1349.25 18
1349.34 19
1349.42 19
1349.50 18
1349.59 18
1349.67 17
1349.76 16
1349.84 15
1349.93 14
1350.01 13
1350.09 12
1350.18 11
1350.26 9
1350.35 8
1350.43 8
1350.51 8
1350.60 8
1350.68 9
1350.77 10
1350.85 12
1350.94 13
1351.02 13
1351.10 14
1351.19 14
1351.27 13
1351.36 13
1351.44 12
1351.53 11
1351.61 10
1351.69 8
1351.78 7
1351.86 6
1351.95 4
1352.03 3
1352.12 2
1352.20 1
1352.28 0
1352.37 0
1352.45 0
1352.54 0
1352.62 0
1352.70 0
1352.79 0
1352.87 0
1352.96 0
1353.04 0
1353.13 0
1353.21 1
1353.29 2
1353.38 3
1353.46 4
1353.55 5
1353.63 6
1353.72 7
1353.80 7
1353.88 8
1353.97 7
1354.05 7
1354.14 7
1354.22 7
1354.31 6
1354.39 6
1354.48 5
1354.56 4
1354.64 3
1354.73 3
1354.81 2
1354.90 2
1354.98 3
1355.07 4
1355.15 5
1355.23 6
1355.32 8
1355.40 9
1355.49 9
1355.57 9
1355.66 9
1355.74 9
1355.82 10
1355.91 10
1355.99 12
1356.08 13
1356.16 15
1356.25 17
1356.33 18
1356.42 19
1356.50 19
1356.58 19
1356.67 19
1356.75 19
1356.84 19
1356.92 19
1357.01 20
1357.09 21
1357.17 22
1357.26 24
1357.34 27
1357.43 29
1357.51 32
1357.60 34
1357.68 35
1357.77 35
1357.85 35
1357.93 34
1358.02 32
1358.10 30
1358.19 29
1358.27 27
1358.36 27
1358.44 26
1358.53 27
1358.61 27
1358.69 27
1358.78 27
1358.86 27
1358.95 26
1359.03 25
1359.12 24
1359.20 22
1359.29 21
1359.37 20
1359.45 19
1359.54 18
1359.62 17
1359.71 16
1359.79 15
1359.88 14
1359.96 13
1360.05 12
1360.13 11
1360.22 11
1360.30 12
1360.38 14
1360.47 16
1360.55 18
1360.64 20
1360.72 21
1360.81 22
1360.89 23
1360.98 23
1361.06 22
1361.14 21
1361.23 21
1361.31 20
1361.40 19
1361.48 18
1361.57 17
1361.65 16
1361.74 16
1361.82 17
1361.91 17
1361.99 19
1362.07 19
1362.16 20
1362.24 20
1362.33 19
1362.41 18
1362.50 17
1362.58 17
1362.67 16
1362.75 17
1362.84 18
1362.92 19
1363.01 20
1363.09 20
1363.17 20
1363.26 20
1363.34 19
1363.43 18
1363.51 17
1363.60 15
1363.68 14
1363.77 13
1363.85 11
1363.94 9
1364.02 8
1364.10 6
1364.19 6
1364.27 6
1364.36 7
1364.44 9
1364.53 11
1364.61 13
1364.70 15
1364.78 16
1364.87 17
1364.95 17
1365.04 16
1365.12 15
1365.21 14
1365.29 14
1365.37 13
1365.46 13
1365.54 13
1365.63 14
1365.71 15
1365.80 16
1365.88 16
1365.97 16
1366.05 16
1366.14 16
1366.22 15
1366.31 14
1366.39 14
1366.48 13
1366.56 13
1366.64 13
1366.73 12
1366.81 11
1366.90 11
1366.98 10
1367.07 9
1367.15 8
1367.24 6
1367.32 5
1367.41 4
1367.49 3
1367.58 2
1367.66 2
1367.75 3
1367.83 5
1367.92 6
1368.00 8
1368.09 9
1368.17 9
1368.25 8
1368.34 7
1368.42 6
1368.51 5
1368.59 4
1368.68 4
1368.76 4
1368.85 4
1368.93 3
1369.02 2
1369.10 1
1369.19 0
1369.27 0
1369.36 0
1369.44 0
1369.53 0
1369.61 0
1369.70 0
1369.78 0
1369.87 1
1369.95 2
1370.03 3
1370.12 4
1370.20 4
1370.29 5
1370.37 5
1370.46 6
1370.54 7
1370.63 7
1370.71 9
1370.80 10
1370.88 12
1370.97 14
1371.05 15
1371.14 16
1371.22 16
1371.31 16
1371.39 15
1371.48 13
1371.56 11
1371.65 9
1371.73 7
1371.82 5
1371.90 4
1371.99 3
1372.07 2
1372.16 2
1372.24 2
1372.33 2
1372.41 3
1372.50 3
1372.58 4
1372.67 5
1372.75 6
1372.83 7
1372.92 8
1373.00 9
1373.09 10
1373.17 10
1373.26 10
1373.34 9
1373.43 8
1373.51 7
1373.60 6
1373.68 6
1373.77 7
1373.85 8
1373.94 11
1374.02 14
1374.11 17
1374.19 20
1374.28 23
1374.36 24
1374.45 25
1374.53 25
1374.62 24
1374.70 23
1374.79 21
1374.87 19
1374.96 18
1375.04 18
1375.13 17
1375.21 18
1375.30 20
1375.38 22
1375.47 25
1375.55 28
1375.64 31
1375.72 33
1375.81 35
1375.89 35
1375.98 36
1376.06 35
1376.15 35
1376.23 35
1376.32 34
1376.40 33
1376.49 32
1376.57 30
1376.66 27
1376.74 23
1376.83 20
1376.91 17
1377.00 14
1377.08 13
1377.17 13
1377.25 14
1377.34 17
1377.42 20
1377.51 23
1377.59 26
1377.68 29
1377.76 30
1377.85 31
1377.93 31
1378.02 31
1378.10 30
1378.19 28
1378.27 26
1378.36 23
1378.44 21
1378.53 19
1378.61 17
1378.70 16
1378.78 15
1378.87 15
1378.95 15
1379.04 14
1379.12 13
1379.21 13
1379.29 12
1379.38 11
1379.46 11
1379.55 11
1379.63 11
1379.72 11
1379.81 10
1379.89 9
1379.98 8
1380.06 6
1380.15 5
1380.23 4
1380.32 4
1380.40 4
1380.49 5
1380.57 5
1380.66 6
1380.74 7
1380.83 7
1380.91 8
1381.00 8
1381.08 9
1381.17 9
1381.25 10
1381.34 11
1381.42 11
1381.51 12
1381.59 12
1381.68 13
1381.76 13
1381.85 13
1381.93 14
1382.02 14
1382.10 14
1382.19 14
1382.27 13
1382.36 12
1382.44 12
1382.53 11
1382.62 10
1382.70 10
1382.79 10
1382.87 9
1382.96 9
1383.04 9
1383.13 9
1383.21 8
1383.30 8
1383.38 8
1383.47 9
1383.55 10
1383.64 12
1383.72 14
1383.81 16
1383.89 17
1383.98 17
1384.06 16
1384.15 14
1384.23 12
1384.32 10
1384.40 8
1384.49 7
1384.58 6
1384.66 6
1384.75 7
1384.83 8
1384.92 9
1385.00 10
1385.09 11
1385.17 11
1385.26 11
1385.34 12
1385.43 12
1385.51 12
1385.60 12
1385.68 12
1385.77 12
1385.85 11
1385.94 10
1386.02 9
1386.11 7
1386.20 6
1386.28 4
1386.37 4
1386.45 6
1386.54 8
1386.62 12
1386.71 15
1386.79 18
1386.88 21
1386.96 22
1387.05 21
1387.13 19
1387.22 17
1387.30 14
1387.39 11
1387.48 8
1387.56 7
1387.65 6
1387.73 7
1387.82 9
1387.90 12
1387.99 16
1388.07 19
1388.16 22
1388.24 24
1388.33 25
1388.41 25
1388.50 24
1388.59 23
1388.67 22
1388.76 21
1388.84 20
1388.93 19
1389.01 19
1389.10 18
1389.18 17
1389.27 16
1389.35 15
1389.44 14
1389.52 13
1389.61 13
1389.70 14
1389.78 15
1389.87 16
1389.95 19
1390.04 21
1390.12 24
1390.21 26
1390.29 27
1390.38 28
1390.46 28
1390.55 28
1390.64 26
1390.72 24
1390.81 22
1390.89 19
1390.98 16
1391.06 13
1391.15 11
1391.23 10
1391.32 10
1391.40 10
1391.49 11
1391.58 12
1391.66 13
1391.75 13
1391.83 13
1391.92 12
1392.00 12
1392.09 12
1392.17 12
1392.26 13
1392.34 13
1392.43 14
1392.52 14
1392.60 13
1392.69 12
1392.77 11
1392.86 10
1392.94 8
1393.03 7
1393.11 6
1393.20 4
1393.29 3
1393.37 1
1393.46 0
1393.54 0
1393.63 0
1393.71 0
1393.80 1
1393.88 2
1393.97 5
1394.05 6
1394.14 8
1394.23 8
1394.31 8
1394.40 8
1394.48 7
1394.57 6
1394.65 5
1394.74 5
1394.82 5
1394.91 6
1395.00 8
1395.08 10
1395.17 12
1395.25 14
1395.34 15
1395.42 15
1395.51 16
1395.60 16
1395.68 16
1395.77 16
1395.85 16
1395.94 16
1396.02 16
1396.11 17
1396.19 17
1396.28 19
1396.37 20
1396.45 23
1396.54 25
1396.62 28
1396.71 30
1396.79 31
1396.88 31
1396.96 30
1397.05 28
1397.14 26
1397.22 24
1397.31 21
1397.39 19
1397.48 17
1397.56 16
1397.65 15
1397.74 14
1397.82 14
1397.91 14
1397.99 13
1398.08 13
1398.16 11
1398.25 10
1398.34 8
1398.42 6
1398.51 5
1398.59 4
1398.68 5
1398.76 6
1398.85 7
1398.94 9
1399.02 11
1399.11 12
1399.19 12
1399.28 12
1399.36 10
1399.45 8
1399.54 6
1399.62 3
1399.71 0
1399.79 0
1399.88 0
1399.96 0
1400.05 0
1400.14 0
1400.22 0
1400.31 0
1400.39 1
1400.48 2
1400.56 3
1400.65 3
1400.74 3
1400.82 2
1400.91 1
1400.99 0
1401.08 0
1401.16 0
1401.25 0
1401.34 0
1401.42 0
1401.51 1
1401.59 2
1401.68 4
1401.76 6
1401.85 7
1401.94 8
1402.02 9
1402.11 9
1402.19 9
1402.28 9
1402.37 10
1402.45 11
1402.54 12
1402.62 14
1402.71 16
1402.79 17
1402.88 18
1402.97 18
1403.05 17
1403.14 16
1403.22 15
1403.31 13
1403.40 12
1403.48 12
1403.57 11
1403.65 11
1403.74 10
1403.82 10
1403.91 8
1404.00 7
1404.08 6
1404.17 5
1404.25 5
1404.34 6
1404.43 7
1404.51 8
1404.60 9
1404.68 11
1404.77 12
1404.85 14
1404.94 16
1405.03 17
1405.11 18
1405.20 18
1405.28 17
1405.37 16
1405.46 15
1405.54 15
1405.63 15
1405.71 17
1405.80 20
1405.89 23
1405.97 26
1406.06 27
1406.14 28
1406.23 26
1406.32 24
1406.40 21
1406.49 18
1406.57 16
1406.66 14
1406.74 13
1406.83 13
1406.92 14
1407.00 15
1407.09 16
1407.17 18
1407.26 19
1407.35 20
1407.43 21
1407.52 20
1407.60 20
1407.69 19
1407.78 18
1407.86 18
1407.95 18
1408.03 18
1408.12 18
1408.21 18
1408.29 17
1408.38 17
1408.46 16
1408.55 15
1408.64 14
1408.72 13
1408.81 13
1408.89 13
1408.98 13
1409.07 13
1409.15 13
1409.24 13
1409.32 13
1409.41 14
1409.50 14
1409.58 14
1409.67 15
1409.75 15
1409.84 15
1409.93 15
1410.01 15
1410.10 15
1410.18 14
1410.27 12
1410.36 11
1410.44 9
1410.53 8
1410.61 7
1410.70 6
1410.79 7
1410.87 7
1410.96 8
1411.04 9
1411.13 9
1411.22 9
1411.30 9
1411.39 7
1411.48 6
1411.56 4
1411.65 2
1411.73 0
1411.82 0
1411.91 0
1411.99 0
1412.08 0
1412.16 0
1412.25 0
1412.34 1
1412.42 3
1412.51 4
1412.59 5
1412.68 5
1412.77 5
1412.85 5
1412.94 6
1413.03 6
1413.11 7
1413.20 8
1413.28 10
1413.37 11
1413.46 11
1413.54 11
1413.63 10
1413.71 8
1413.80 6
1413.89 4
1413.97 3
1414.06 2
1414.14 2
1414.23 3
1414.32 4
1414.40 5
1414.49 7
1414.58 8
1414.66 9
1414.75 11
1414.83 12
1414.92 13
1415.01 14
1415.09 16
1415.18 17
1415.27 18
1415.35 20
1415.44 21
1415.52 21
1415.61 21
1415.70 20
1415.78 18
1415.87 16
1415.95 13
1416.04 10
1416.13 7
1416.21 5
1416.30 3
1416.39 2
1416.47 1
1416.56 1
1416.64 0
1416.73 0
1416.82 0
1416.90 1
1416.99 1
1417.08 2
1417.16 4
1417.25 5
1417.33 7
1417.42 8
1417.51 9
1417.59 9
1417.68 10
1417.77 10
1417.85 11
1417.94 12
1418.02 13
1418.11 14
1418.20 16
1418.28 17
1418.37 19
1418.46 19
1418.54 20
1418.63 21
1418.72 21
1418.80 21
1418.89 20
1418.97 20
1419.06 19
1419.15 17
1419.23 15
1419.32 14
1419.41 12
1419.49 10
1419.58 9
1419.66 9
1419.75 9
1419.84 9
1419.92 10
1420.01 12
1420.10 14
1420.18 15
1420.27 17
1420.36 19
1420.44 21
1420.53 22
1420.61 22
1420.70 22
1420.79 21
1420.87 19
1420.96 18
1421.05 15
1421.13 14
1421.22 12
1421.31 11
1421.39 11
1421.48 11
1421.56 11
1421.65 11
1421.74 12
1421.82 13
1421.91 14
1422.00 15
1422.08 15
1422.17 16
1422.26 16
1422.34 15
1422.43 15
1422.52 14
1422.60 14
1422.69 14
1422.77 14
1422.86 14
1422.95 14
1423.03 14
1423.12 15
1423.21 15
1423.29 16
1423.38 18
1423.47 20
1423.55 22
1423.64 24
1423.73 25
1423.81 26
1423.90 26
1423.98 25
1424.07 23
1424.16 21
1424.24 20
1424.33 19
1424.42 18
1424.50 18
1424.59 18
1424.68 18
1424.76 18
1424.85 17
1424.94 17
1425.02 16
1425.11 15
1425.20 14
1425.28 13
1425.37 12
1425.45 12
1425.54 11
1425.63 11
1425.71 11
1425.80 13
1425.89 14
1425.97 16
1426.06 17
1426.15 18
1426.23 18
1426.32 18
1426.41 17
1426.49 16
1426.58 14
1426.67 13
1426.75 12
1426.84 11
1426.93 11
1427.01 12
1427.10 13
1427.19 14
1427.27 14
1427.36 15
1427.45 15
1427.53 16
1427.62 16
1427.70 16
1427.79 17
1427.88 17
1427.96 18
1428.05 18
1428.14 18
1428.22 17
1428.31 15
1428.40 13
1428.48 11
1428.57 9
1428.66 7
1428.74 6
1428.83 6
1428.92 6
1429.00 7
1429.09 8
1429.18 9
1429.26 10
1429.35 10
1429.44 10
1429.52 10
1429.61 10
1429.70 9
1429.78 9
1429.87 8
1429.96 8
1430.04 8
1430.13 8
1430.22 8
1430.30 8
1430.39 7
1430.48 7
1430.56 6
1430.65 6
1430.74 6
1430.82 7
1430.91 8
1431.00 10
1431.08 11
1431.17 13
1431.26 14
1431.34 15
1431.43 17
1431.52 19
1431.60 22
1431.69 25
1431.78 27
1431.86 28
1431.95 29
1432.04 27
1432.12 25
1432.21 21
1432.30 18
1432.38 15
1432.47 13
1432.56 11
1432.64 11
1432.73 11
1432.82 12
1432.90 13
1432.99 14
1433.08 16
1433.16 17
1433.25 19
1433.34 21
1433.42 22
1433.51 23
1433.60 23
1433.68 23
1433.77 23
1433.86 22
1433.95 21
1434.03 20
1434.12 19
1434.21 19
1434.29 18
1434.38 18
1434.47 19
1434.55 20
1434.64 20
1434.73 21
1434.81 21
1434.90 21
1434.99 21
1435.07 21
1435.16 20
1435.25 20
1435.33 20
1435.42 20
1435.51 20
1435.59 20
1435.68 21
1435.77 21
1435.85 22
1435.94 23
1436.03 24
1436.12 25
1436.20 26
1436.29 27
1436.38 27
1436.46 26
1436.55 25
1436.64 24
1436.72 22
1436.81 20
1436.90 18
1436.98 16
1437.07 14
1437.16 13
1437.24 13
1437.33 14
1437.42 15
1437.50 16
1437.59 17
1437.68 18
1437.77 18
1437.85 17
1437.94 17
1438.03 16
1438.11 15
1438.20 15
1438.29 15
1438.37 14
1438.46 13
1438.55 12
1438.63 10
1438.72 7
1438.81 5
1438.89 3
1438.98 1
1439.07 0
1439.16 0
1439.24 0
1439.33 0
1439.42 0
1439.50 0
1439.59 0
1439.68 0
1439.76 0
1439.85 1
1439.94 2
1440.03 2
1440.11 3
1440.20 5
1440.29 7
1440.37 9
1440.46 12
1440.55 15
1440.63 19
1440.72 21
1440.81 23
1440.89 24
1440.98 24
1441.07 22
1441.16 20
1441.24 17
1441.33 13
1441.42 10
1441.50 7
1441.59 4
1441.68 2
1441.76 0
1441.85 0
1441.94 0
1442.03 0
1442.11 0
1442.20 0
1442.29 0
1442.37 0
1442.46 0
1442.55 0
1442.63 1
1442.72 2
1442.81 5
1442.90 8
1442.98 12
1443.07 15
1443.16 19
1443.24 23
1443.33 26
1443.42 28
1443.51 29
1443.59 29
1443.68 27
1443.77 25
1443.85 22
1443.94 19
1444.03 17
1444.11 15
1444.20 13
1444.29 12
1444.38 12
1444.46 12
1444.55 12
1444.64 11
1444.72 10
1444.81 9
1444.90 8
1444.99 6
1445.07 5
1445.16 3
1445.25 2
1445.33 1
1445.42 0
1445.51 0
1445.60 0
1445.68 0
1445.77 0
1445.86 1
1445.94 2
1446.03 4
1446.12 6
1446.21 9
1446.29 11
1446.38 13
1446.47 15
1446.55 16
1446.64 17
1446.73 16
1446.82 15
1446.90 13
1446.99 11
1447.08 9
1447.16 7
1447.25 6
1447.34 5
1447.43 6
1447.51 7
1447.60 9
1447.69 11
1447.77 13
1447.86 14
1447.95 15
1448.04 16
1448.12 17
1448.21 17
1448.30 18
1448.38 19
1448.47 20
1448.56 20
1448.65 20
1448.73 19
1448.82 18
1448.91 16
1448.99 15
1449.08 15
1449.17 15
1449.26 16
1449.34 17
1449.43 20
1449.52 23
1449.61 25
1449.69 27
1449.78 28
1449.87 27
1449.95 26
1450.04 24
1450.13 22
1450.22 21
1450.30 21
1450.39 22
1450.48 23
1450.57 24
1450.65 25
1450.74 24
1450.83 22
1450.91 20
1451.00 17
1451.09 15
1451.18 13
1451.26 12
1451.35 12
1451.44 12
1451.53 12
1451.61 11
1451.70 10
1451.79 9
1451.87 9
1451.96 9
1452.05 9
1452.14 10
1452.22 11
1452.31 12
1452.40 12
1452.49 13
1452.57 13
1452.66 13
1452.75 13
1452.83 14
1452.92 14
1453.01 15
1453.10 16
1453.18 17
1453.27 19
1453.36 20
1453.45 21
1453.53 22
1453.62 23
1453.71 24
1453.80 24
1453.88 24
1453.97 24
1454.06 23
1454.15 21
1454.23 20
1454.32 18
1454.41 16
1454.49 15
1454.58 14
1454.67 14
1454.76 14
1454.84 13
1454.93 13
1455.02 13
1455.11 13
1455.19 13
1455.28 13
1455.37 13
1455.46 12
1455.54 11
1455.63 10
1455.72 9
1455.81 7
1455.89 7
1455.98 6
1456.07 6
1456.16 6
1456.24 7
1456.33 7
1456.42 7
1456.51 6
1456.59 5
1456.68 4
1456.77 3
1456.86 2
1456.94 1
1457.03 2
1457.12 3
1457.20 5
1457.29 7
1457.38 9
1457.47 11
1457.55 13
1457.64 14
1457.73 14
1457.82 13
1457.90 11
1457.99 10
1458.08 8
1458.17 6
1458.25 5
1458.34 5
1458.43 5
1458.52 6
1458.60 6
1458.69 7
1458.78 8
1458.87 8
1458.95 7
1459.04 7
1459.13 6
1459.22 5
1459.30 4
1459.39 4
1459.48 4
1459.57 3
1459.65 4
1459.74 5
1459.83 6
1459.92 7
1460.01 9
1460.09 11
1460.18 13
1460.27 14
1460.36 16
1460.44 17
1460.53 18
1460.62 18
1460.71 19
1460.79 19
1460.88 19
1460.97 19
1461.06 18
1461.14 17
1461.23 15
1461.32 14
1461.41 12
1461.49 11
1461.58 11
1461.67 12
1461.76 14
1461.84 16
1461.93 18
1462.02 20
1462.11 21
1462.19 20
1462.28 19
1462.37 17
1462.46 14
1462.55 12
1462.63 10
1462.72 9
1462.81 8
1462.90 8
1462.98 10
1463.07 11
1463.16 13
1463.25 15
1463.33 17
1463.42 18
1463.51 19
1463.60 18
1463.68 17
1463.77 15
1463.86 12
1463.95 10
1464.04 9
1464.12 8
1464.21 8
1464.30 9
1464.39 9
1464.47 10
1464.56 10
1464.65 10
1464.74 11
1464.82 11
1464.91 12
1465.00 14
1465.09 15
1465.18 16
1465.26 17
1465.35 17
1465.44 16
1465.53 15
1465.61 13
1465.70 11
1465.79 10
1465.88 9
1465.96 9
1466.05 9
1466.14 9
1466.23 9
1466.32 9
1466.40 10
1466.49 10
1466.58 10
1466.67 10
1466.75 10
1466.84 11
1466.93 11
1467.02 11
1467.11 11
1467.19 11
1467.28 11
1467.37 11
1467.46 12
1467.54 12
1467.63 13
1467.72 13
1467.81 13
1467.90 13
1467.98 13
1468.07 12
1468.16 12
1468.25 12
1468.33 12
1468.42 13
1468.51 15
1468.60 17
1468.69 18
1468.77 20
1468.86 20
1468.95 21
1469.04 21
1469.12 22
1469.21 22
1469.30 22
1469.39 23
1469.48 23
1469.56 23
1469.65 23
1469.74 22
1469.83 21
1469.92 20
1470.00 19
1470.09 18
1470.18 16
1470.27 15
1470.35 13
1470.44 12
1470.53 11
1470.62 11
1470.71 11
1470.79 12
1470.88 14
1470.97 17
1471.06 19
1471.15 22
1471.23 24
1471.32 25
1471.41 26
1471.50 26
1471.58 25
1471.67 23
1471.76 21
1471.85 19
1471.94 17
1472.02 15
1472.11 14
1472.20 13
1472.29 14
1472.38 15
1472.46 16
1472.55 18
1472.64 21
1472.73 23
1472.82 25
1472.90 27
1472.99 28
1473.08 29
1473.17 29
1473.26 29
1473.34 28
1473.43 26
1473.52 24
1473.61 22
1473.69 20
1473.78 17
1473.87 14
1473.96 11
1474.05 8
1474.13 6
1474.22 4
1474.31 2
1474.40 1
1474.49 1
1474.57 2
1474.66 2
1474.75 3
1474.84 4
1474.93 4
1475.01 4
1475.10 5
1475.19 6
1475.28 8
1475.37 10
1475.45 13
1475.54 16
1475.63 18
1475.72 19
1475.81 19
1475.89 18
1475.98 16
1476.07 12
1476.16 9
1476.25 5
1476.33 1
1476.42 0
1476.51 0
1476.60 0
1476.69 0
1476.78 0
1476.86 0
1476.95 0
1477.04 0
1477.13 2
1477.22 5
1477.30 7
1477.39 9
1477.48 11
1477.57 13
1477.66 15
1477.74 17
1477.83 19
1477.92 21
1478.01 22
1478.10 23
1478.18 24
1478.27 24
1478.36 25
1478.45 25
1478.54 25
1478.62 25
1478.71 24
1478.80 22
1478.89 21
1478.98 19
1479.07 18
1479.15 17
1479.24 16
1479.33 14
1479.42 13
1479.51 11
1479.59 9
1479.68 8
1479.77 6
1479.86 5
1479.95 5
1480.03 5
1480.12 5
1480.21 7
1480.30 9
1480.39 12
1480.48 15
1480.56 19
1480.65 23
1480.74 27
1480.83 31
1480.92 35
1481.00 38
1481.09 41
1481.18 42
1481.27 43
1481.36 42
1481.45 40
1481.53 36
1481.62 31
1481.71 26
1481.80 20
1481.89 15
1481.97 11
1482.06 7
1482.15 5
1482.24 4
1482.33 3
1482.42 3
1482.50 3
1482.59 4
1482.68 4
1482.77 4
1482.86 5
1482.95 5
1483.03 6
1483.12 6
1483.21 7
1483.30 7
1483.39 8
1483.47 8
1483.56 8
1483.65 9
1483.74 10
1483.83 12
1483.92 15
1484.00 18
1484.09 21
1484.18 24
1484.27 26
1484.36 27
1484.45 28
1484.53 26
1484.62 24
1484.71 22
1484.80 19
1484.89 17
1484.98 16
1485.06 16
1485.15 18
1485.24 21
1485.33 24
1485.42 27
1485.51 30
1485.59 31
1485.68 31
1485.77 30
1485.86 27
1485.95 24
1486.04 20
1486.12 17
1486.21 15
1486.30 15
1486.39 16
1486.48 19
1486.57 22
1486.65 24
1486.74 26
1486.83 27
1486.92 27
1487.01 26
1487.10 25
1487.18 23
1487.27 22
1487.36 22
1487.45 22
1487.54 23
1487.63 24
1487.71 23
1487.80 23
1487.89 21
1487.98 18
1488.07 15
1488.16 11
1488.24 8
1488.33 6
1488.42 4
1488.51 3
1488.60 3
1488.69 3
1488.77 2
1488.86 3
1488.95 3
1489.04 4
1489.13 5
1489.22 6
1489.31 7
1489.39 7
1489.48 7
1489.57 6
1489.66 4
1489.75 2
1489.84 0
1489.92 0
1490.01 0
1490.10 0
1490.19 2
1490.28 4
1490.37 6
1490.45 7
1490.54 8
1490.63 8
1490.72 8
1490.81 8
1490.90 9
1490.99 11
1491.07 13
1491.16 16
1491.25 18
1491.34 20
1491.43 20
1491.52 20
1491.61 17
1491.69 15
1491.78 12
1491.87 9
1491.96 8
1492.05 9
1492.14 11
1492.22 14
1492.31 18
1492.40 22
1492.49 26
1492.58 28
1492.67 30
1492.76 30
1492.84 29
1492.93 27
1493.02 24
1493.11 21
1493.20 18
1493.29 17
1493.38 16
1493.46 18
1493.55 20
1493.64 23
1493.73 26
1493.82 28
1493.91 29
1494.00 29
1494.08 27
1494.17 25
1494.26 23
1494.35 21
1494.44 20
1494.53 20
1494.62 19
1494.70 19
1494.79 19
1494.88 18
1494.97 17
1495.06 16
1495.15 15
1495.24 14
1495.32 12
1495.41 11
1495.50 10
1495.59 8
1495.68 8
1495.77 7
1495.86 8
1495.94 8
1496.03 9
1496.12 9
1496.21 9
1496.30 8
1496.39 7
1496.48 6
1496.56 6
1496.65 6
1496.74 7
1496.83 10
1496.92 13
1497.01 17
1497.10 21
1497.19 24
1497.27 26
1497.36 28
1497.45 28
1497.54 28
1497.63 29
1497.72 29
1497.81 30
1497.89 32
1497.98 34
1498.07 35
1498.16 36
1498.25 36
1498.34 36
1498.43 35
1498.52 35
1498.60 34
1498.69 34
1498.78 33
1498.87 33
1498.96 32
1499.05 32
1499.14 31
1499.23 30
1499.31 29
1499.40 29
1499.49 28
1499.58 28
1499.67 27
1499.76 27
1499.85 27
1499.94 27
1500.02 28
1500.11 29
1500.20 29
1500.29 29
1500.38 28
1500.47 27
1500.56 24
1500.65 22
1500.73 18
1500.82 15
1500.91 12
1501.00 8
1501.09 6
1501.18 4
1501.27 2
1501.36 1
1501.44 1
1501.53 0
1501.62 0
1501.71 0
1501.80 0
1501.89 0
1501.98 0
1502.07 0
1502.15 0
1502.24 0
1502.33 2
1502.42 5
1502.51 8
1502.60 12
1502.69 15
1502.78 17
1502.87 18
1502.95 19
1503.04 18
1503.13 17
1503.22 15
1503.31 13
1503.40 11
1503.49 10
1503.58 9
1503.66 8
1503.75 8
1503.84 8
1503.93 8
1504.02 8
1504.11 8
1504.20 8
1504.29 8
1504.38 9
1504.46 9
1504.55 10
1504.64 11
1504.73 11
1504.82 12
1504.91 13
1505.00 13
1505.09 13
1505.18 13
1505.26 13
1505.35 11
1505.44 9
1505.53 7
1505.62 4
1505.71 2
1505.80 1
1505.89 1
1505.98 2
1506.06 4
1506.15 6
1506.24 8
1506.33 10
1506.42 11
1506.51 11
1506.60 11
1506.69 11
1506.78 10
1506.86 10
1506.95 10
1507.04 10
1507.13 10
1507.22 10
1507.31 10
1507.40 10
1507.49 10
1507.58 11
1507.67 13
1507.75 14
1507.84 15
1507.93 15
1508.02 15
1508.11 14
1508.20 12
1508.29 11
1508.38 12
1508.47 13
1508.56 15
1508.64 18
1508.73 21
1508.82 24
1508.91 26
1509.00 28
1509.09 29
1509.18 29
1509.27 28
1509.36 27
1509.45 27
1509.53 26
1509.62 25
1509.71 24
1509.80 24
1509.89 25
1509.98 26
1510.07 27
1510.16 29
1510.25 31
1510.34 32
1510.42 32
1510.51 32
1510.60 32
1510.69 31
1510.78 30
1510.87 30
1510.96 30
1511.05 30
1511.14 31
1511.23 32
1511.32 34
1511.40 37
1511.49 41
1511.58 45
1511.67 50
1511.76 55
1511.85 60
1511.94 64
1512.03 66
1512.12 66
1512.21 64
1512.30 60
1512.38 55
1512.47 50
1512.56 45
1512.65 43
1512.74 41
1512.83 42
1512.92 43
1513.01 44
1513.10 45
1513.19 47
1513.28 48
1513.36 49
1513.45 51
1513.54 54
1513.63 56
1513.72 58
1513.81 60
1513.90 60
1513.99 59
1514.08 58
1514.17 55
1514.26 51
1514.35 48
1514.43 45
1514.52 42
1514.61 40
1514.70 38
1514.79 37
1514.88 36
1514.97 36
1515.06 36
1515.15 36
1515.24 37
1515.33 37
1515.42 37
1515.51 37
1515.59 36
1515.68 34
1515.77 31
1515.86 28
1515.95 24
1516.04 21
1516.13 19
1516.22 17
1516.31 15
1516.40 14
1516.49 14
1516.58 14
1516.66 14
1516.75 14
1516.84 14
1516.93 14
1517.02 14
1517.11 14
1517.20 15
1517.29 16
1517.38 18
1517.47 20
1517.56 22
1517.65 24
1517.74 26
1517.83 27
1517.91 28
1518.00 28
1518.09 27
1518.18 26
1518.27 24
1518.36 21
1518.45 19
1518.54 17
1518.63 16
1518.72 16
1518.81 17
1518.90 18
1518.99 18
1519.08 18
1519.16 18
1519.25 17
1519.34 16
1519.43 15
1519.52 15
1519.61 15
1519.70 16
1519.79 17
1519.88 17
1519.97 18
1520.06 18
1520.15 18
1520.24 17
1520.33 16
1520.42 14
1520.50 13
1520.59 12
1520.68 10
1520.77 8
1520.86 7
1520.95 5
1521.04 4
1521.13 3
1521.22 2
1521.31 2
1521.40 3
1521.49 5
1521.58 8
1521.67 11
1521.76 15
1521.84 17
1521.93 19
1522.02 20
1522.11 20
1522.20 19
1522.29 18
1522.38 16
1522.47 15
1522.56 13
1522.65 11
1522.74 9
1522.83 8
1522.92 6
1523.01 5
1523.10 5
1523.19 6
1523.28 7
1523.36 8
1523.45 10
1523.54 11
1523.63 12
1523.72 12
1523.81 12
1523.90 11
1523.99 10
1524.08 9
1524.17 9
1524.26 8
1524.35 7
1524.44 7
1524.53 6
1524.62 6
1524.71 6
1524.80 6
1524.89 6
1524.98 6
1525.06 6
1525.15 7
1525.24 9
1525.33 11
1525.42 13
1525.51 15
1525.60 17
1525.69 18
1525.78 19
1525.87 19
1525.96 18
1526.05 16
1526.14 15
1526.23 13
1526.32 12
1526.41 10
1526.50 9
1526.59 7
1526.68 6
1526.77 4
1526.85 3
1526.94 2
1527.03 2
1527.12 3
1527.21 3
1527.30 4
1527.39 4
1527.48 4
1527.57 4
1527.66 4
1527.75 6
1527.84 10
1527.93 15
1528.02 21
1528.11 28
1528.20 34
1528.29 39
1528.38 44
1528.47 46
1528.56 47
1528.65 47
1528.74 45
1528.83 42
1528.91 38
1529.00 33
1529.09 27
1529.18 22
1529.27 17
1529.36 14
1529.45 12
1529.54 12
1529.63 13
1529.72 15
1529.81 17
1529.90 18
1529.99 18
1530.08 17
1530.17 14
1530.26 11
1530.35 6
1530.44 3
1530.53 0
1530.62 0
1530.71 0
1530.80 0
1530.89 3
1530.98 6
1531.07 9
1531.16 11
1531.25 12
1531.33 12
1531.42 11
1531.51 11
1531.60 11
1531.69 12
1531.78 13
1531.87 15
1531.96 17
1532.05 20
1532.14 24
1532.23 27
1532.32 31
1532.41 34
1532.50 37
1532.59 38
1532.68 38
1532.77 37
1532.86 36
1532.95 35
1533.04 35
1533.13 37
1533.22 38
1533.31 40
1533.40 41
1533.49 41
1533.58 40
1533.67 38
1533.76 36
1533.85 33
1533.94 31
1534.03 29
1534.12 28
1534.21 28
1534.30 30
1534.38 32
1534.47 36
1534.56 41
1534.65 47
1534.74 52
1534.83 57
1534.92 61
1535.01 64
1535.10 67
1535.19 68
1535.28 70
1535.37 71
1535.46 72
1535.55 73
1535.64 74
1535.73 75
1535.82 76
1535.91 78
1536.00 79
1536.09 80
1536.18 81
1536.27 83
1536.36 85
1536.45 89
1536.54 95
1536.63 103
1536.72 113
1536.81 124
1536.90 135
1536.99 144
1537.08 152
1537.17 158
1537.26 161
1537.35 164
1537.44 167
1537.53 170
1537.62 176
1537.71 183
1537.80 192
1537.89 202
1537.98 214
1538.07 226
1538.16 239
1538.25 252
1538.34 267
1538.43 283
1538.52 300
1538.61 318
1538.70 336
1538.79 353
1538.88 369
1538.97 382
1539.06 392
1539.15 398
1539.24 403
1539.33 405
1539.42 406
1539.51 407
1539.60 409
1539.69 411
1539.78 414
1539.86 418
1539.95 424
1540.04 430
1540.13 436
1540.22 441
1540.31 445
1540.40 447
1540.49 448
1540.58 446
1540.67 444
1540.76 441
1540.85 437
1540.94 432
1541.03 425
1541.12 417
1541.21 407
1541.30 395
1541.39 382
1541.48 369
1541.57 356
1541.66 343
1541.75 330
1541.84 318
1541.93 305
1542.02 291
1542.11 276
1542.20 260
1542.29 245
1542.38 230
1542.47 216
1542.56 204
1542.65 193
1542.74 184
1542.83 176
1542.92 170
1543.01 164
1543.10 159
1543.19 155
1543.28 151
1543.37 147
1543.46 144
1543.55 141
1543.64 139
1543.73 138
1543.82 137
1543.91 137
1544.00 137
1544.09 137
1544.18 137
1544.27 136
1544.36 134
1544.45 131
1544.54 126
1544.63 120
1544.72 115
1544.81 111
1544.90 107
1544.99 106
1545.08 106
1545.17 107
1545.26 110
1545.35 112
1545.44 114
1545.53 115
1545.62 116
1545.72 117
1545.81 119
1545.90 120
1545.99 122
1546.08 123
1546.17 123
1546.26 122
1546.35 119
1546.44 115
1546.53 109
1546.62 102
1546.71 95
1546.80 90
1546.89 86
1546.98 83
1547.07 81
1547.16 80
1547.25 79
1547.34 78
1547.43 76
1547.52 73
1547.61 70
1547.70 68
1547.79 67
1547.88 67
1547.97 67
1548.06 68
1548.15 68
1548.24 69
1548.33 68
1548.42 66
1548.51 62
1548.60 58
1548.69 53
1548.78 47
1548.87 41
1548.96 35
1549.05 29
1549.14 24
1549.23 20
1549.32 16
1549.41 13
1549.50 10
1549.59 7
1549.68 6
1549.77 5
1549.86 5
1549.95 6
1550.04 8
1550.13 11
1550.22 14
1550.31 17
1550.40 20
1550.49 22
1550.58 23
1550.67 23
1550.76 23
1550.85 22
1550.94 21
1551.03 20
1551.12 19
1551.22 19
1551.31 19
1551.40 19
1551.49 20
1551.58 21
1551.67 22
1551.76 23
1551.85 23
1551.94 23
1552.03 23
1552.12 23
1552.21 23
1552.30 23
1552.39 24
1552.48 25
1552.57 27
1552.66 28
1552.75 28
1552.84 28
1552.93 27
1553.02 24
1553.11 22
1553.20 19
1553.29 16
1553.38 13
1553.47 11
1553.56 10
1553.65 8
1553.74 7
1553.83 6
1553.92 5
1554.01 5
1554.10 6
1554.19 7
1554.29 8
1554.38 9
1554.47 10
1554.56 10
1554.65 10
1554.74 10
1554.83 10
1554.92 10
1555.01 11
1555.10 11
1555.19 11
1555.28 10
1555.37 9
1555.46 8
1555.55 6
1555.64 5
1555.73 5
1555.82 5
1555.91 7
1556.00 9
1556.09 12
1556.18 16
1556.27 19
1556.36 23
1556.45 26
1556.54 30
1556.63 33
1556.73 36
1556.82 38
1556.91 40
1557.00 40
1557.09 39
1557.18 37
1557.27 35
1557.36 33
1557.45 31
1557.54 31
1557.63 31
1557.72 32
1557.81 33
1557.90 35
1557.99 36
1558.08 38
1558.17 38
1558.26 39
1558.35 39
1558.44 39
1558.53 40
1558.62 40
1558.71 41
1558.81 42
1558.90 43
1558.99 44
1559.08 45
1559.17 46
1559.26 45
1559.35 45
1559.44 44
1559.53 44
1559.62 44
1559.71 45
1559.80 46
1559.89 47
1559.98 48
1560.07 47
1560.16 45
1560.25 42
1560.34 39
1560.43 37
1560.52 36
1560.62 37
1560.71 41
1560.80 46
1560.89 52
1560.98 59
1561.07 66
1561.16 73
1561.25 79
1561.34 84
1561.43 90
1561.52 97
1561.61 104
1561.70 111
1561.79 119
1561.88 126
1561.97 133
1562.06 139
1562.15 145
1562.24 152
1562.34 158
1562.43 165
1562.52 172
1562.61 179
1562.70 186
1562.79 192
1562.88 198
1562.97 204
1563.06 210
1563.15 218
1563.24 227
1563.33 237
1563.42 249
1563.51 262
1563.60 274
1563.69 285
1563.78 296
1563.88 308
1563.97 319
1564.06 333
1564.15 348
1564.24 367
1564.33 388
1564.42 411
1564.51 436
1564.60 462
1564.69 488
1564.78 514
1564.87 541
1564.96 569
1565.05 599
1565.14 632
1565.24 668
1565.33 709
1565.42 754
1565.51 804
1565.60 859
1565.69 918
1565.78 980
1565.87 1044
1565.96 1106
1566.05 1166
1566.14 1222
1566.23 1272
1566.32 1314
1566.41 1347
1566.50 1373
1566.60 1392
1566.69 1404
1566.78 1412
1566.87 1418
1566.96 1424
1567.05 1431
1567.14 1441
1567.23 1452
1567.32 1463
1567.41 1472
1567.50 1477
1567.59 1478
1567.68 1473
1567.77 1462
1567.87 1446
1567.96 1424
1568.05 1398
1568.14 1368
1568.23 1335
1568.32 1300
1568.41 1266
1568.50 1232
1568.59 1201
1568.68 1173
1568.77 1148
1568.86 1127
1568.95 1107
1569.04 1088
1569.14 1067
1569.23 1045
1569.32 1021
1569.41 993
1569.50 963
1569.59 932
1569.68 901
1569.77 870
1569.86 840
1569.95 810
1570.04 782
1570.13 753
1570.23 725
1570.32 697
1570.41 670
1570.50 643
1570.59 619
1570.68 598
1570.77 579
1570.86 565
1570.95 554
1571.04 545
1571.13 537
1571.22 529
1571.31 520
1571.41 509
1571.50 497
1571.59 483
1571.68 468
1571.77 452
1571.86 436
1571.95 419
1572.04 401
1572.13 383
1572.22 364
1572.31 346
1572.41 327
1572.50 309
1572.59 292
1572.68 277
1572.77 264
1572.86 252
1572.95 241
1573.04 232
1573.13 223
1573.22 214
1573.31 204
1573.40 195
1573.50 185
1573.59 176
1573.68 168
1573.77 162
1573.86 157
1573.95 153
1574.04 150
1574.13 147
1574.22 144
1574.31 141
1574.40 137
1574.50 134
1574.59 131
1574.68 129
1574.77 127
1574.86 125
1574.95 124
1575.04 122
1575.13 120
1575.22 117
1575.31 113
1575.40 108
1575.50 102
1575.59 96
1575.68 91
1575.77 86
1575.86 83
1575.95 82
1576.04 82
1576.13 83
1576.22 84
1576.31 85
1576.41 85
1576.50 84
1576.59 82
1576.68 80
1576.77 77
1576.86 74
1576.95 72
1577.04 70
1577.13 68
1577.22 68
1577.32 67
1577.41 67
1577.50 67
1577.59 67
1577.68 67
1577.77 66
1577.86 65
1577.95 63
1578.04 61
1578.13 59
1578.23 56
1578.32 53
1578.41 52
1578.50 51
1578.59 51
1578.68 52
1578.77 55
1578.86 58
1578.95 63
1579.04 67
1579.14 71
1579.23 74
1579.32 74
1579.41 72
1579.50 68
1579.59 62
1579.68 56
1579.77 50
1579.86 46
1579.96 45
1580.05 47
1580.14 51
1580.23 57
1580.32 63
1580.41 67
1580.50 69
1580.59 68
1580.68 64
1580.78 58
1580.87 52
1580.96 47
1581.05 43
1581.14 41
1581.23 41
1581.32 43
1581.41 45
1581.50 47
1581.60 49
1581.69 49
1581.78 50
1581.87 49
1581.96 47
1582.05 45
1582.14 43
1582.23 41
1582.32 40
1582.42 39
1582.51 40
1582.60 41
1582.69 43
1582.78 46
1582.87 48
1582.96 49
1583.05 51
1583.15 53
1583.24 55
1583.33 57
1583.42 58
1583.51 59
1583.60 59
1583.69 58
1583.78 57
1583.87 54
1583.97 53
1584.06 51
1584.15 50
1584.24 48
1584.33 46
1584.42 44
1584.51 41
1584.60 37
1584.70 34
1584.79 31
1584.88 29
1584.97 28
1585.06 28
1585.15 29
1585.24 30
1585.33 32
1585.43 34
1585.52 35
1585.61 35
1585.70 35
1585.79 34
1585.88 32
1585.97 31
1586.06 30
1586.16 29
1586.25 30
1586.34 32
1586.43 35
1586.52 39
1586.61 43
1586.70 47
1586.79 50
1586.89 51
1586.98 51
1587.07 50
1587.16 49
1587.25 47
1587.34 45
1587.43 44
1587.52 43
1587.62 44
1587.71 45
1587.80 47
1587.89 49
1587.98 51
1588.07 52
1588.16 54
1588.25 55
1588.35 56
1588.44 57
1588.53 58
1588.62 59
1588.71 60
1588.80 61
1588.89 61
1588.99 60
1589.08 59
1589.17 58
1589.26 57
1589.35 55
1589.44 53
1589.53 51
1589.62 49
1589.72 47
1589.81 44
1589.90 41
1589.99 37
1590.08 33
1590.17 30
1590.26 26
1590.36 23
1590.45 20
1590.54 18
1590.63 17
1590.72 17
1590.81 18
1590.90 20
1591.00 23
1591.09 26
1591.18 29
1591.27 32
1591.36 33
1591.45 33
1591.54 32
1591.64 30
1591.73 28
1591.82 26
1591.91 23
1592.00 22
1592.09 20
1592.18 18
1592.28 16
1592.37 14
1592.46 12
1592.55 10
1592.64 7
1592.73 4
1592.82 1
1592.92 0
1593.01 0
1593.10 0
1593.19 0
1593.28 0
1593.37 0
1593.46 0
1593.56 0
1593.65 0
1593.74 2
1593.83 4
1593.92 7
1594.01 10
1594.10 12
1594.20 14
1594.29 15
1594.38 15
1594.47 15
1594.56 14
1594.65 13
1594.75 13
1594.84 12
1594.93 12
1595.02 11
1595.11 10
1595.20 8
1595.29 6
1595.39 2
1595.48 0
1595.57 0
1595.66 0
1595.75 0
1595.84 0
1595.94 0
1596.03 0
1596.12 3
1596.21 8
1596.30 14
1596.39 20
1596.48 27
1596.58 33
1596.67 39
1596.76 44
1596.85 47
1596.94 49
1597.03 50
1597.13 49
1597.22 48
1597.31 45
1597.40 41
1597.49 38
1597.58 34
1597.67 31
1597.77 29
1597.86 28
1597.95 28
1598.04 29
1598.13 30
1598.22 31
1598.32 32
1598.41 33
1598.50 33
1598.59 33
1598.68 31
1598.77 29
1598.87 26
1598.96 23
1599.05 19
1599.14 15
1599.23 12
1599.32 9
1599.42 6
1599.51 4
1599.60 2
1599.69 1
1599.78 1
1599.87 2
1599.97 4
1600.06 6
1600.15 8
1600.24 11
1600.33 13
1600.42 15
1600.52 16
1600.61 16
1600.70 15
1600.79 14
1600.88 12
1600.97 10
1601.07 8
1601.16 7
1601.25 5
1601.34 4
1601.43 4
1601.52 3
1601.62 3
1601.71 3
1601.80 3
1601.89 4
1601.98 6
1602.07 9
1602.17 14
1602.26 20
1602.35 26
1602.44 31
1602.53 35
1602.62 36
1602.72 37
1602.81 36
1602.90 35
1602.99 34
1603.08 34
1603.17 35
1603.27 37
1603.36 39
1603.45 42
1603.54 45
1603.63 47
1603.73 48
1603.82 48
1603.91 47
1604.00 45
1604.09 43
1604.18 42
1604.28 42
1604.37 45
1604.46 49
1604.55 53
1604.64 58
1604.74 61
1604.83 63
1604.92 63
1605.01 62
1605.10 59
1605.19 56
1605.29 54
1605.38 51
1605.47 48
1605.56 45
1605.65 42
1605.74 38
1605.84 34
1605.93 30
1606.02 26
1606.11 23
1606.20 21
1606.30 20
1606.39 20
1606.48 20
1606.57 21
1606.66 22
1606.76 23
1606.85 25
1606.94 25
1607.03 26
1607.12 26
1607.21 25
1607.31 23
1607.40 20
1607.49 16
1607.58 12
1607.67 8
1607.77 5
1607.86 2
1607.95 1
1608.04 2
1608.13 4
1608.23 8
1608.32 13
1608.41 17
1608.50 22
1608.59 26
1608.68 30
1608.78 32
1608.87 33
1608.96 34
1609.05 34
1609.14 33
1609.24 32
1609.33 31
1609.42 28
1609.51 26
1609.60 23
1609.70 20
1609.79 16
1609.88 13
1609.97 11
1610.06 8
1610.16 5
1610.25 2
1610.34 0
1610.43 0
1610.52 0
1610.62 0
1610.71 1
1610.80 5
1610.89 10
1610.98 15
1611.07 19
1611.17 22
1611.26 23
1611.35 23
1611.44 22
1611.53 21
1611.63 21
1611.72 20
1611.81 21
1611.90 22
1611.99 23
1612.09 25
1612.18 27
1612.27 29
1612.36 30
1612.45 32
1612.55 32
1612.64 33
1612.73 32
1612.82 32
1612.91 31
1613.01 30
1613.10 29
1613.19 27
1613.28 26
1613.38 24
1613.47 23
1613.56 21
1613.65 20
1613.74 20
1613.84 19
1613.93 18
1614.02 18
1614.11 17
1614.20 16
1614.30 15
1614.39 13
1614.48 11
1614.57 9
1614.66 7
1614.76 5
1614.85 4
1614.94 2
1615.03 2
1615.12 3
1615.22 5
1615.31 9
1615.40 13
1615.49 18
1615.58 23
1615.68 28
1615.77 32
1615.86 34
1615.95 36
1616.05 37
1616.14 37
1616.23 35
1616.32 34
1616.41 31
1616.51 29
1616.60 27
1616.69 25
1616.78 23
1616.87 22
1616.97 20
1617.06 19
1617.15 18
1617.24 17
1617.34 17
1617.43 17
1617.52 17
1617.61 18
1617.70 18
1617.80 19
1617.89 19
1617.98 19
1618.07 19
1618.16 19
1618.26 19
1618.35 19
1618.44 18
1618.53 18
1618.63 18
1618.72 17
1618.81 16
1618.90 14
1618.99 13
1619.09 11
1619.18 10
1619.27 9
1619.36 8
1619.46 7
1619.55 7
1619.64 6
1619.73 5
1619.82 5
1619.92 5
1620.01 6
1620.10 6
1620.19 7
1620.29 7
1620.38 7
1620.47 6
1620.56 6
1620.65 5
1620.75 4
1620.84 4
1620.93 5
1621.02 7
1621.12 8
1621.21 10
1621.30 11
1621.39 12
1621.48 12
1621.58 11
1621.67 10
1621.76 10
1621.85 9
1621.95 9
1622.04 9
1622.13 9
1622.22 10
1622.32 11
1622.41 12
1622.50 12
1622.59 13
1622.68 14
1622.78 15
1622.87 16
1622.96 18
1623.05 19
1623.15 21
1623.24 23
1623.33 25
1623.42 26
1623.52 27
1623.61 26
1623.70 25
1623.79 24
1623.88 22
1623.98 19
1624.07 17
1624.16 15
1624.25 13
1624.35 13
1624.44 13
1624.53 15
1624.62 19
1624.72 23
1624.81 27
1624.90 31
1624.99 35
1625.09 37
1625.18 37
1625.27 36
1625.36 34
1625.45 31
1625.55 27
1625.64 24
1625.73 21
1625.82 19
1625.92 18
1626.01 17
1626.10 17
1626.19 17
1626.29 17
1626.38 16
1626.47 15
1626.56 13
1626.66 11
1626.75 8
1626.84 5
1626.93 3
1627.03 2
1627.12 2
1627.21 3
1627.30 5
1627.40 7
1627.49 8
1627.58 10
1627.67 10
1627.77 10
1627.86 8
1627.95 7
1628.04 6
1628.14 5
1628.23 6
1628.32 7
1628.41 11
1628.51 14
1628.60 18
1628.69 21
1628.78 23
1628.87 23
1628.97 22
1629.06 21
1629.15 18
1629.24 16
1629.34 15
1629.43 14
1629.52 14
1629.61 15
1629.71 16
1629.80 18
1629.89 19
1629.98 20
1630.08 20
1630.17 20
1630.26 20
1630.36 20
1630.45 19
1630.54 19
1630.63 19
1630.73 19
1630.82 19
1630.91 19
1631.00 18
1631.10 18
1631.19 17
1631.28 17
1631.37 18
1631.47 18
1631.56 18
1631.65 19
1631.74 19
1631.84 19
1631.93 18
1632.02 18
1632.11 18
1632.21 17
1632.30 17
1632.39 16
1632.48 16
1632.58 16
1632.67 16
1632.76 17
1632.85 19
1632.95 21
1633.04 24
1633.13 27
1633.22 29
1633.32 30
1633.41 31
1633.50 31
1633.59 30
1633.69 28
1633.78 27
1633.87 26
1633.97 25
1634.06 25
1634.15 26
1634.24 26
1634.34 27
1634.43 27
1634.52 26
1634.61 24
1634.71 22
1634.80 19
1634.89 16
1634.98 14
1635.08 12
1635.17 12
1635.26 13
1635.36 14
1635.45 16
1635.54 18
1635.63 21
1635.73 23
1635.82 24
1635.91 24
1636.00 23
1636.10 21
1636.19 19
1636.28 16
1636.37 14
1636.47 12
1636.56 12
1636.65 12
1636.75 13
1636.84 15
1636.93 17
1637.02 19
1637.12 20
1637.21 19
1637.30 17
1637.39 14
1637.49 10
1637.58 6
1637.67 3
1637.77 0
1637.86 0
1637.95 0
1638.04 0
1638.14 0
1638.23 0
1638.32 0
1638.41 0
1638.51 0
1638.60 1
1638.69 3
1638.79 5
1638.88 7
1638.97 8
1639.06 8
1639.16 8
1639.25 7
1639.34 6
1639.43 6
1639.53 6
1639.62 6
1639.71 7
1639.81 8
1639.90 9
1639.99 10
1640.08 11
1640.18 12
1640.27 14
1640.36 16
1640.46 17
1640.55 19
1640.64 20
1640.73 21
1640.83 20
1640.92 19
1641.01 17
1641.11 14
1641.20 12
1641.29 10
1641.38 8
1641.48 6
1641.57 4
1641.66 3
1641.76 2
1641.85 1
1641.94 0
1642.03 0
1642.13 1
1642.22 2
1642.31 5
1642.41 8
1642.50 10
1642.59 12
1642.68 14
1642.78 14
1642.87 13
1642.96 11
1643.06 9
1643.15 6
1643.24 4
1643.33 2
1643.43 0
1643.52 0
1643.61 0
1643.71 0
1643.80 2
1643.89 5
1643.98 9
1644.08 15
1644.17 20
1644.26 25
1644.36 29
1644.45 32
1644.54 34
1644.63 34
1644.73 34
1644.82 33
1644.91 31
1645.01 30
1645.10 28
1645.19 26
1645.29 23
1645.38 20
1645.47 17
1645.56 14
1645.66 12
1645.75 11
1645.84 10
1645.94 11
1646.03 13
1646.12 15
1646.22 18
1646.31 21
1646.40 23
1646.49 24
1646.59 25
1646.68 25
1646.77 24
1646.87 24
1646.96 24
1647.05 24
1647.14 23
1647.24 23
1647.33 22
1647.42 21
1647.52 20
1647.61 18
1647.70 17
1647.80 17
1647.89 17
1647.98 18
1648.08 18
1648.17 18
1648.26 18
1648.35 17
1648.45 15
1648.54 13
1648.63 11
1648.73 10
1648.82 10
1648.91 10
1649.01 11
1649.10 14
1649.19 17
1649.28 20
1649.38 23
1649.47 25
1649.56 27
1649.66 27
1649.75 26
1649.84 24
1649.94 21
1650.03 18
1650.12 15
1650.22 13
1650.31 11
1650.40 9
1650.49 8
1650.59 8
1650.68 8
1650.77 8
1650.87 7
1650.96 7
1651.05 6
1651.15 5
1651.24 4
1651.33 2
1651.43 2
1651.52 1
1651.61 2
1651.71 3
1651.80 4
1651.89 6
1651.98 8
1652.08 9
1652.17 11
1652.26 13
1652.36 14
1652.45 15
1652.54 15
1652.64 15
1652.73 15
1652.82 13
1652.92 12
1653.01 10
1653.10 9
1653.20 7
1653.29 6
1653.38 6
1653.47 5
1653.57 4
1653.66 3
1653.75 2
1653.85 0
1653.94 0
1654.03 0
1654.13 0
1654.22 1
1654.31 4
1654.41 7
1654.50 11
1654.59 15
1654.69 19
1654.78 21
1654.87 23
1654.97 24
1655.06 24
1655.15 24
1655.25 23
1655.34 22
1655.43 21
1655.53 20
1655.62 18
1655.71 16
1655.81 14
1655.90 13
1655.99 11
1656.08 10
1656.18 9
1656.27 9
1656.36 9
1656.46 10
1656.55 11
1656.64 11
1656.74 11
1656.83 11
1656.92 10
1657.02 9
1657.11 7
1657.20 5
1657.30 4
1657.39 2
1657.48 1
1657.58 0
1657.67 0
1657.76 0
1657.86 0
1657.95 0
1658.04 0
1658.14 0
1658.23 0
1658.32 1
1658.42 2
1658.51 2
1658.60 3
1658.70 4
1658.79 4
1658.88 6
1658.98 7
1659.07 9
1659.16 10
1659.26 12
1659.35 12
1659.44 12
1659.54 12
1659.63 11
1659.72 10
1659.82 9
1659.91 8
1660.00 7
1660.10 6
1660.19 6
1660.28 6
1660.38 6
1660.47 7
1660.56 8
1660.66 10
1660.75 13
1660.84 15
1660.94 17
1661.03 19
1661.12 20
1661.22 22
1661.31 23
1661.40 24
1661.50 25
1661.59 27
1661.68 28
1661.78 29
1661.87 30
1661.97 30
1662.06 30
1662.15 30
1662.25 29
1662.34 28
1662.43 26
1662.53 23
1662.62 21
1662.71 18
1662.81 17
1662.90 16
1662.99 16
1663.09 15
1663.18 15
1663.27 15
1663.37 15
1663.46 14
1663.55 12
1663.65 11
1663.74 9
1663.83 8
1663.93 7
1664.02 6
1664.11 7
1664.21 8
1664.30 10
1664.39 12
1664.49 15
1664.58 18
1664.68 20
1664.77 21
1664.86 22
1664.96 21
1665.05 20
1665.14 19
1665.24 17
1665.33 15
1665.42 14
1665.52 13
1665.61 12
1665.70 12
1665.80 11
1665.89 11
1665.98 11
1666.08 11
1666.17 11
1666.27 11
1666.36 12
1666.45 12
1666.55 12
1666.64 13
1666.73 13
1666.83 13
1666.92 14
1667.01 13
1667.11 13
1667.20 12
1667.29 12
1667.39 11
1667.48 10
1667.57 9
1667.67 8
1667.76 6
1667.86 5
1667.95 3
1668.04 2
1668.14 1
1668.23 2
1668.32 4
1668.42 7
1668.51 11
1668.60 17
1668.70 21
1668.79 26
1668.89 29
1668.98 31
1669.07 31
1669.17 31
1669.26 30
1669.35 28
1669.45 25
1669.54 23
1669.63 20
1669.73 17
1669.82 14
1669.92 12
1670.01 11
1670.10 11
1670.20 11
1670.29 12
1670.38 13
1670.48 14
1670.57 15
1670.66 16
1670.76 17
1670.85 18
1670.95 18
1671.04 19
1671.13 20
1671.23 21
1671.32 21
1671.41 20
1671.51 19
1671.60 18
1671.69 17
1671.79 16
1671.88 16
1671.98 16
1672.07 17
1672.16 17
1672.26 17
1672.35 16
1672.44 15
1672.54 13
1672.63 12
1672.73 11
1672.82 11
1672.91 11
1673.01 11
1673.10 12
1673.19 13
1673.29 15
1673.38 16
1673.48 18
1673.57 20
1673.66 21
1673.76 21
1673.85 22
1673.94 22
1674.04 22
1674.13 21
1674.23 21
1674.32 20
1674.41 19
1674.51 17
1674.60 15
1674.69 12
1674.79 9
1674.88 6
1674.98 3
1675.07 0
1675.16 0
1675.26 0
1675.35 0
1675.44 0
1675.54 5
1675.63 11
1675.73 18
1675.82 25
1675.91 32
1676.01 37
1676.10 39
1676.19 39
1676.29 37
1676.38 34
1676.48 30
1676.57 27
1676.66 24
1676.76 23
1676.85 24
1676.95 25
1677.04 26
1677.13 27
1677.23 27
1677.32 27
1677.41 27
1677.51 27
1677.60 28
1677.70 29
1677.79 30
1677.88 33
1677.98 35
1678.07 38
1678.17 40
1678.26 41
1678.35 40
1678.45 39
1678.54 35
1678.64 32
1678.73 27
1678.82 24
1678.92 22
1679.01 22
1679.10 23
1679.20 25
1679.29 27
1679.39 29
1679.48 30
1679.57 31
1679.67 31
1679.76 31
1679.86 32
1679.95 33
1680.04 33
1680.14 34
1680.23 34
1680.33 34
1680.42 34
1680.51 33
1680.61 34
1680.70 35
1680.80 37
1680.89 40
1680.98 43
1681.08 46
1681.17 48
1681.26 48
1681.36 47
1681.45 45
1681.55 42
1681.64 39
1681.73 37
1681.83 35
1681.92 36
1682.02 37
1682.11 40
1682.20 43
1682.30 45
1682.39 46
1682.49 47
1682.58 46
1682.67 46
1682.77 46
1682.86 47
1682.96 48
1683.05 50
1683.14 52
1683.24 52
1683.33 51
1683.43 49
1683.52 45
1683.61 41
1683.71 37
1683.80 33
1683.90 30
1683.99 27
1684.08 26
1684.18 25
1684.27 25
1684.37 25
1684.46 25
1684.56 24
1684.65 22
1684.74 20
1684.84 17
1684.93 14
1685.03 12
1685.12 11
1685.21 11
1685.31 12
1685.40 13
1685.50 16
1685.59 18
1685.68 21
1685.78 23
1685.87 24
1685.97 24
1686.06 22
1686.15 20
1686.25 18
1686.34 16
1686.44 15
1686.53 15
1686.62 15
1686.72 16
1686.81 18
1686.91 19
1687.00 19
1687.10 19
1687.19 17
1687.28 16
1687.38 14
1687.47 11
1687.57 9
1687.66 8
1687.75 7
1687.85 7
1687.94 7
1688.04 8
1688.13 9
1688.23 10
1688.32 10
1688.41 11
1688.51 11
1688.60 12
1688.70 13
1688.79 16
1688.88 19
1688.98 24
1689.07 28
1689.17 32
1689.26 35
1689.36 37
1689.45 38
1689.54 38
1689.64 38
1689.73 38
1689.83 37
1689.92 37
1690.01 35
1690.11 34
1690.20 31
1690.30 28
1690.39 25
1690.49 22
1690.58 19
1690.67 16
1690.77 14
1690.86 12
1690.96 11
1691.05 9
1691.15 7
1691.24 5
1691.33 3
1691.43 2
1691.52 2
1691.62 2
1691.71 4
1691.80 5
1691.90 6
1691.99 8
1692.09 8
1692.18 8
1692.28 7
1692.37 6
1692.46 4
1692.56 3
1692.65 2
1692.75 2
1692.84 3
1692.94 5
1693.03 7
1693.12 9
1693.22 11
1693.31 13
1693.41 13
1693.50 14
1693.60 14
1693.69 14
1693.78 14
1693.88 14
1693.97 13
1694.07 12
1694.16 11
1694.26 10
1694.35 9
1694.44 9
1694.54 10
1694.63 10
1694.73 12
1694.82 12
1694.92 13
1695.01 13
1695.11 13
1695.20 12
1695.29 11
1695.39 10
1695.48 8
1695.58 6
1695.67 4
1695.77 2
1695.86 1
1695.95 0
1696.05 0
1696.14 0
1696.24 0
1696.33 0
1696.43 0
1696.52 0
1696.62 1
1696.71 3
1696.80 6
1696.90 10
1696.99 12
1697.09 15
1697.18 16
1697.28 17
1697.37 17
1697.46 17
1697.56 16
1697.65 15
1697.75 13
1697.84 12
1697.94 11
1698.03 11
1698.13 10
1698.22 10
1698.31 10
1698.41 9
1698.50 7
1698.60 5
1698.69 2
1698.79 0
1698.88 0
1698.98 0
1699.07 0
1699.16 0
1699.26 0
1699.35 0
1699.45 0
1699.54 3
1699.64 8
1699.73 12
1699.83 16
1699.92 20
1700.01 24
1700.11 27
1700.20 31
1700.30 35
1700.39 38
1700.49 41
1700.58 42
1700.68 43
1700.77 42
1700.87 41
1700.96 39
1701.05 37
1701.15 34
1701.24 32
1701.34 30
1701.43 27
1701.53 25
1701.62 23
1701.72 22
1701.81 20
1701.90 19
1702.00 18
1702.09 18
1702.19 17
1702.28 16
1702.38 15
1702.47 15
1702.57 14
1702.66 14
1702.76 15
1702.85 17
1702.95 20
1703.04 23
1703.13 26
1703.23 29
1703.32 31
1703.42 32
1703.51 32
1703.61 32
1703.70 32
1703.80 31
1703.89 30
1703.99 29
1704.08 28
1704.17 27
1704.27 26
1704.36 25
1704.46 25
1704.55 25
1704.65 26
1704.74 27
1704.84 28
1704.93 29
1705.03 31
1705.12 31
1705.22 32
1705.31 32
1705.40 31
1705.50 31
1705.59 30
1705.69 30
1705.78 29
1705.88 29
1705.97 27
1706.07 25
1706.16 22
1706.26 19
1706.35 16
1706.45 13
1706.54 10
1706.63 8
1706.73 8
1706.82 8
1706.92 9
1707.01 10
1707.11 13
1707.20 15
1707.30 18
1707.39 22
1707.49 26
1707.58 28
1707.68 31
1707.77 32
1707.87 32
1707.96 31
1708.06 30
1708.15 28
1708.24 27
1708.34 26
1708.43 26
1708.53 25
1708.62 25
1708.72 25
1708.81 24
1708.91 24
1709.00 23
1709.10 22
1709.19 21
1709.29 21
1709.38 20
1709.48 19
1709.57 18
1709.67 17
1709.76 17
1709.86 17
1709.95 18
1710.04 19
1710.14 21
1710.23 23
1710.33 25
1710.42 26
1710.52 27
1710.61 28
1710.71 27
1710.80 26
1710.90 24
1710.99 22
1711.09 20
1711.18 18
1711.28 18
1711.37 18
1711.47 19
1711.56 20
1711.66 22
1711.75 23
1711.85 24
1711.94 24
1712.04 24
1712.13 23
1712.22 23
1712.32 22
1712.41 22
1712.51 22
1712.60 22
1712.70 22
1712.79 22
1712.89 22
1712.98 22
1713.08 22
1713.17 21
1713.27 20
1713.36 19
1713.46 17
1713.55 16
1713.65 14
1713.74 14
1713.84 14
1713.93 16
1714.03 19
1714.12 24
1714.22 29
1714.31 35
1714.41 40
1714.50 43
1714.60 45
1714.69 46
1714.79 46
1714.88 45
1714.98 44
1715.07 43
1715.17 42
1715.26 40
1715.36 39
1715.45 37
1715.55 35
1715.64 33
1715.74 32
1715.83 30
1715.92 29
1716.02 28
1716.11 28
1716.21 28
1716.30 28
1716.40 29
1716.49 30
1716.59 30
1716.68 31
1716.78 31
1716.87 30
1716.97 29
1717.06 26
1717.16 24
1717.25 21
1717.35 19
1717.44 17
1717.54 16
1717.63 16
1717.73 16
1717.82 18
1717.92 21
1718.01 24
1718.11 28
1718.20 33
1718.30 37
1718.39 41
1718.49 44
1718.58 45
1718.68 45
1718.77 44
1718.87 42
1718.96 39
1719.06 37
1719.15 33
1719.25 30
1719.34 27
1719.44 23
1719.53 19
1719.63 16
1719.72 13
1719.82 12
1719.91 12
1720.01 13
1720.10 14
1720.20 17
1720.29 19
1720.39 21
1720.48 22
1720.58 23
1720.67 22
1720.77 20
1720.86 18
1720.96 16
1721.05 14
1721.15 12
1721.24 11
1721.34 11
1721.43 11
1721.53 11
1721.63 11
1721.72 11
1721.82 11
1721.91 12
1722.01 14
1722.10 17
1722.20 22
1722.29 27
1722.39 32
1722.48 36
1722.58 39
1722.67 40
1722.77 40
1722.86 38
1722.96 34
1723.05 31
1723.15 28
1723.24 25
1723.34 24
1723.43 23
1723.53 23
1723.62 24
1723.72 23
1723.81 23
1723.91 21
1724.00 19
1724.10 17
1724.19 14
1724.29 12
1724.38 10
1724.48 9
1724.57 9
1724.67 10
1724.76 12
1724.86 15
1724.95 18
1725.05 22
1725.14 24
1725.24 25
1725.34 25
1725.43 23
1725.53 20
1725.62 17
1725.72 15
1725.81 14
1725.91 13
1726.00 15
1726.10 18
1726.19 21
1726.29 25
1726.38 29
1726.48 32
1726.57 33
1726.67 34
1726.76 32
1726.86 29
1726.95 26
1727.05 23
1727.14 20
1727.24 17
1727.33 16
1727.43 15
1727.53 14
1727.62 14
1727.72 14
1727.81 14
1727.91 14
1728.00 15
1728.10 17
1728.19 19
1728.29 22
1728.38 25
1728.48 29
1728.57 33
1728.67 38
1728.76 42
1728.86 47
1728.95 50
1729.05 53
1729.14 54
1729.24 54
1729.34 51
1729.43 48
1729.53 44
1729.62 40
1729.72 36
1729.81 33
1729.91 30
1730.00 28
1730.10 26
1730.19 23
1730.29 21
1730.38 19
1730.48 17
1730.57 17
1730.67 17
1730.77 17
1730.86 19
1730.96 20
1731.05 21
1731.15 21
1731.24 20
1731.34 18
1731.43 16
1731.53 13
1731.62 10
1731.72 8
1731.81 7
1731.91 8
1732.00 10
1732.10 12
1732.20 14
1732.29 16
1732.39 17
1732.48 18
1732.58 18
1732.67 18
1732.77 18
1732.86 17
1732.96 16
1733.05 15
1733.15 14
1733.24 12
1733.34 11
1733.44 10
1733.53 11
1733.63 12
1733.72 14
1733.82 17
1733.91 19
1734.01 21
1734.10 22
1734.20 21
1734.29 19
1734.39 17
1734.49 15
1734.58 13
1734.68 12
1734.77 11
1734.87 11
1734.96 12
1735.06 12
1735.15 12
1735.25 11
1735.34 11
1735.44 10
1735.54 9
1735.63 8
1735.73 8
1735.82 7
1735.92 6
1736.01 6
1736.11 7
1736.20 8
1736.30 9
1736.39 11
1736.49 12
1736.59 14
1736.68 15
1736.78 16
1736.87 17
1736.97 18
1737.06 18
1737.16 18
1737.25 18
1737.35 18
1737.44 19
1737.54 19
1737.64 20
1737.73 21
1737.83 23
1737.92 24
1738.02 25
1738.11 25
1738.21 26
1738.30 27
1738.40 28
1738.50 30
1738.59 33
1738.69 36
1738.78 39
1738.88 43
1738.97 46
1739.07 49
1739.16 52
1739.26 53
1739.36 54
1739.45 55
1739.55 55
1739.64 55
1739.74 53
1739.83 52
1739.93 49
1740.02 46
1740.12 42
1740.22 38
1740.31 34
1740.41 30
1740.50 26
1740.60 23
1740.69 21
1740.79 19
1740.89 17
1740.98 16
1741.08 15
1741.17 14
1741.27 13
1741.36 12
1741.46 11
1741.55 10
1741.65 8
1741.75 7
1741.84 6
1741.94 5
1742.03 4
1742.13 3
1742.22 3
1742.32 4
1742.42 5
1742.51 7
1742.61 8
1742.70 10
1742.80 12
1742.89 13
1742.99 14
1743.09 14
1743.18 15
1743.28 16
1743.37 16
1743.47 17
1743.56 18
1743.66 20
1743.75 21
1743.85 22
1743.95 23
1744.04 24
1744.14 24
1744.23 25
1744.33 25
1744.42 26
1744.52 27
1744.62 28
1744.71 30
1744.81 33
1744.90 35
1745.00 37
1745.09 37
1745.19 37
1745.29 36
1745.38 34
1745.48 33
1745.57 32
1745.67 31
1745.76 30
1745.86 29
1745.96 28
1746.05 26
1746.15 24
1746.24 21
1746.34 19
1746.44 18
1746.53 17
1746.63 17
1746.72 17
1746.82 18
1746.91 19
1747.01 21
1747.11 22
1747.20 23
1747.30 25
1747.39 26
1747.49 27
1747.58 29
1747.68 30
1747.78 32
1747.87 34
1747.97 36
1748.06 38
1748.16 39
1748.26 39
1748.35 38
1748.45 35
1748.54 31
1748.64 26
1748.73 21
1748.83 17
1748.93 14
1749.02 13
1749.12 14
1749.21 15
1749.31 17
1749.41 18
1749.50 19
1749.60 18
1749.69 17
1749.79 15
1749.88 13
1749.98 12
1750.08 12
1750.17 12
1750.27 13
1750.36 14
1750.46 15
1750.56 16
1750.65 16
1750.75 18
1750.84 19
1750.94 22
1751.04 25
1751.13 28
1751.23 31
1751.32 32
1751.42 32
1751.51 31
1751.61 28
1751.71 24
1751.80 21
1751.90 17
1751.99 15
1752.09 13
1752.19 11
1752.28 10
1752.38 9
1752.47 8
1752.57 6
1752.67 5
1752.76 3
1752.86 2
1752.95 2
1753.05 2
1753.15 4
1753.24 6
1753.34 8
1753.43 10
1753.53 10
1753.63 11
1753.72 11
1753.82 10
1753.91 10
1754.01 11
1754.10 12
1754.20 13
1754.30 14
1754.39 15
1754.49 15
1754.58 14
1754.68 13
1754.78 12
1754.87 11
1754.97 10
1755.06 9
1755.16 9
1755.26 9
1755.35 9
1755.45 10
1755.54 10
1755.64 10
1755.74 9
1755.83 8
1755.93 7
1756.02 6
1756.12 4
1756.22 3
1756.31 2
1756.41 2
1756.51 2
1756.60 2
1756.70 2
1756.79 1
1756.89 1
1756.99 0
1757.08 0
1757.18 0
1757.27 0
1757.37 0
1757.47 0
1757.56 0
1757.66 1
1757.75 3
1757.85 5
1757.95 8
1758.04 10
1758.14 12
1758.23 14
1758.33 16
1758.43 19
1758.52 22
1758.62 25
1758.71 29
1758.81 32
1758.91 35
1759.00 37
1759.10 38
1759.20 38
1759.29 37
1759.39 35
1759.48 33
1759.58 30
1759.68 28
1759.77 26
1759.87 23
1759.96 21
1760.06 19
1760.16 17
1760.25 15
1760.35 13
1760.45 11
1760.54 9
1760.64 9
1760.73 9
1760.83 10
1760.93 12
1761.02 15
1761.12 18
1761.21 22
1761.31 25
1761.41 28
1761.50 30
1761.60 32
1761.70 33
1761.79 34
1761.89 35
1761.98 36
1762.08 36
1762.18 36
1762.27 36
1762.37 37
1762.46 37
1762.56 37
1762.66 38
1762.75 39
1762.85 40
1762.95 41
1763.04 42
1763.14 43
1763.23 44
1763.33 45
1763.43 46
1763.52 48
1763.62 49
1763.72 49
1763.81 49
1763.91 47
1764.00 44
1764.10 40
1764.20 35
1764.29 31
1764.39 28
1764.49 27
1764.58 27
1764.68 29
1764.77 32
1764.87 35
1764.97 39
1765.06 42
1765.16 45
1765.26 48
1765.35 51
1765.45 53
1765.54 55
1765.64 56
1765.74 56
1765.83 54
1765.93 51
1766.03 46
1766.12 41
1766.22 36
1766.32 32
1766.41 28
1766.51 25
1766.60 22
1766.70 21
1766.80 20
1766.89 20
1766.99 20
1767.09 21
1767.18 21
1767.28 22
1767.37 22
1767.47 21
1767.57 21
1767.66 19
1767.76 17
1767.86 15
1767.95 12
1768.05 9
1768.15 6
1768.24 3
1768.34 2
1768.43 1
1768.53 2
1768.63 3
1768.72 4
1768.82 6
1768.92 7
1769.01 8
1769.11 9
1769.21 11
1769.30 14
1769.40 17
1769.49 21
1769.59 24
1769.69 26
1769.78 26
1769.88 25
1769.98 23
1770.07 20
1770.17 18
1770.27 18
1770.36 19
1770.46 21
1770.56 25
1770.65 28
1770.75 31
1770.84 33
1770.94 34
1771.04 33
1771.13 31
1771.23 29
1771.33 26
1771.42 23
1771.52 20
1771.62 18
1771.71 17
1771.81 17
1771.91 18
1772.00 20
1772.10 22
1772.19 26
1772.29 29
1772.39 33
1772.48 36
1772.58 38
1772.68 39
1772.77 40
1772.87 39
1772.97 37
1773.06 34
1773.16 30
1773.26 27
1773.35 24
1773.45 22
1773.55 21
1773.64 20
1773.74 20
1773.84 21
1773.93 21
1774.03 22
1774.12 22
1774.22 22
1774.32 23
1774.41 23
1774.51 23
1774.61 24
1774.70 24
1774.80 25
1774.90 25
1774.99 24
1775.09 22
1775.19 20
1775.28 18
1775.38 15
1775.48 13
1775.57 13
1775.67 14
1775.77 16
1775.86 19
1775.96 23
1776.06 28
1776.15 33
1776.25 37
1776.35 41
1776.44 44
1776.54 45
1776.64 44
1776.73 42
1776.83 39
1776.93 36
1777.02 31
1777.12 28
1777.21 24
1777.31 21
1777.41 19
1777.50 16
1777.60 15
1777.70 13
1777.79 11
1777.89 10
1777.99 9
1778.08 9
1778.18 9
1778.28 10
1778.37 11
1778.47 12
1778.57 13
1778.66 13
1778.76 13
1778.86 12
1778.95 11
1779.05 10
1779.15 9
1779.24 8
1779.34 7
1779.44 6
1779.53 6
1779.63 6
1779.73 6
1779.82 6
1779.92 7
1780.02 6
1780.11 5
1780.21 3
1780.31 1
1780.40 0
1780.50 0
1780.60 0
1780.69 0
1780.79 2
1780.89 4
1780.98 7
1781.08 10
1781.18 12
1781.27 14
1781.37 16
1781.47 18
1781.56 19
1781.66 21
1781.76 22
1781.85 23
1781.95 23
1782.05 23
1782.15 22
1782.24 20
1782.34 17
1782.44 14
1782.53 11
1782.63 8
1782.73 5
1782.82 2
1782.92 0
1783.02 0
1783.11 0
1783.21 0
1783.31 0
1783.40 0
1783.50 0
1783.60 0
1783.69 0
1783.79 3
1783.89 8
1783.98 14
1784.08 18
1784.18 21
1784.27 23
1784.37 23
1784.47 22
1784.56 22
1784.66 23
1784.76 24
1784.85 27
1784.95 30
1785.05 32
1785.15 33
1785.24 33
1785.34 31
1785.44 28
1785.53 24
1785.63 19
1785.73 15
1785.82 12
1785.92 11
1786.02 12
1786.11 14
1786.21 19
1786.31 24
1786.40 29
1786.50 33
1786.60 36
1786.69 37
1786.79 37
1786.89 36
1786.99 35
1787.08 34
1787.18 33
1787.28 34
1787.37 36
1787.47 38
1787.57 41
1787.66 44
1787.76 46
1787.86 48
1787.95 48
1788.05 48
1788.15 48
1788.25 47
1788.34 47
1788.44 47
1788.54 47
1788.63 46
1788.73 45
1788.83 42
1788.92 38
1789.02 33
1789.12 29
1789.21 25
1789.31 23
1789.41 22
1789.51 23
1789.60 26
1789.70 28
1789.80 29
1789.89 29
1789.99 28
1790.09 26
1790.18 23
1790.28 21
1790.38 19
1790.47 18
1790.57 18
1790.67 19
1790.77 20
1790.86 21
1790.96 22
1791.06 23
1791.15 24
1791.25 26
1791.35 29
1791.44 31
1791.54 35
1791.64 38
1791.74 42
1791.83 44
1791.93 46
1792.03 48
1792.12 48
1792.22 49
1792.32 48
1792.41 47
1792.51 46
1792.61 44
1792.71 42
1792.80 40
1792.90 37
1793.00 35
1793.09 32
1793.19 30
1793.29 28
1793.38 27
1793.48 27
1793.58 27
1793.68 26
1793.77 26
1793.87 26
1793.97 27
1794.06 28
1794.16 31
1794.26 34
1794.36 38
1794.45 41
1794.55 44
1794.65 45
1794.74 45
1794.84 43
1794.94 39
1795.03 33
1795.13 28
1795.23 22
1795.33 17
1795.42 12
1795.52 8
1795.62 5
1795.71 4
1795.81 3
1795.91 2
1796.01 2
1796.10 3
1796.20 4
1796.30 6
1796.39 7
1796.49 9
1796.59 11
1796.69 13
1796.78 16
1796.88 20
1796.98 25
1797.07 30
1797.17 34
1797.27 37
1797.37 39
1797.46 38
1797.56 36
1797.66 33
1797.75 30
1797.85 27
1797.95 25
1798.05 24
1798.14 24
1798.24 24
1798.34 24
1798.43 23
1798.53 22
1798.63 21
1798.73 19
1798.82 18
1798.92 17
1799.02 16
1799.12 15
1799.21 15
1799.31 15
1799.41 15
1799.50 15
1799.60 15
1799.70 15
1799.80 16
1799.89 17
1799.99 17
1800.09 18
1800.18 18
1800.28 18
1800.38 18
1800.48 17
1800.57 15
1800.67 14
1800.77 13
1800.87 11
1800.96 10
1801.06 8
1801.16 7
1801.25 5
1801.35 4
1801.45 3
1801.55 3
1801.64 2
1801.74 3
1801.84 3
1801.94 4
1802.03 5
1802.13 5
1802.23 6
1802.32 6
1802.42 5
1802.52 5
1802.62 4
1802.71 3
1802.81 3
1802.91 2
1803.01 2
1803.10 2
1803.20 1
1803.30 0
1803.39 0
1803.49 0
1803.59 0
1803.69 0
1803.78 0
1803.88 0
1803.98 3
1804.08 9
1804.17 15
1804.27 21
1804.37 26
1804.47 29
1804.56 29
1804.66 28
1804.76 25
1804.85 22
1804.95 17
1805.05 13
1805.15 10
1805.24 9
1805.34 8
1805.44 9
1805.54 10
1805.63 11
1805.73 12
1805.83 11
1805.93 10
1806.02 9
1806.12 9
1806.22 9
1806.32 11
1806.41 13
1806.51 15
1806.61 16
1806.70 17
1806.80 17
1806.90 16
1807.00 15
1807.09 14
1807.19 13
1807.29 14
1807.39 14
1807.48 15
1807.58 16
1807.68 18
1807.78 19
1807.87 20
1807.97 22
1808.07 22
1808.17 23
1808.26 22
1808.36 21
1808.46 19
1808.56 17
1808.65 15
1808.75 14
1808.85 12
1808.95 11
1809.04 11
1809.14 10
1809.24 10
1809.34 10
1809.43 10
1809.53 10
1809.63 10
1809.73 9
1809.82 9
1809.92 9
1810.02 10
1810.12 11
1810.21 14
1810.31 17
1810.41 20
1810.51 23
1810.60 26
1810.70 27
1810.80 26
1810.90 24
1810.99 21
1811.09 17
1811.19 13
1811.29 10
1811.38 7
1811.48 5
1811.58 4
1811.68 4
1811.77 5
1811.87 8
1811.97 11
1812.07 15
1812.16 19
1812.26 23
1812.36 25
1812.46 26
1812.55 25
1812.65 23
1812.75 20
1812.85 17
1812.94 14
1813.04 12
1813.14 11
1813.24 10
1813.33 9
1813.43 9
1813.53 8
1813.63 7
1813.72 8
1813.82 8
1813.92 9
1814.02 11
1814.12 13
1814.21 14
1814.31 14
1814.41 14
1814.51 14
1814.60 13
1814.70 14
1814.80 15
1814.90 18
1814.99 21
1815.09 25
1815.19 28
1815.29 31
1815.38 32
1815.48 33
1815.58 33
1815.68 33
1815.77 34
1815.87 34
1815.97 35
1816.07 35
1816.17 35
1816.26 34
1816.36 33
1816.46 32
1816.56 32
1816.65 31
1816.75 31
1816.85 30
1816.95 28
1817.04 26
1817.14 23
1817.24 20
1817.34 18
1817.44 16
1817.53 16
1817.63 17
1817.73 19
1817.83 22
1817.92 26
1818.02 29
1818.12 32
1818.22 34
1818.31 34
1818.41 33
1818.51 32
1818.61 30
1818.71 29
1818.80 29
1818.90 30
1819.00 33
1819.10 36
1819.19 39
1819.29 41
1819.39 42
1819.49 41
1819.59 39
1819.68 37
1819.78 35
1819.88 33
1819.98 33
1820.07 34
1820.17 35
1820.27 37
1820.37 38
1820.47 38
1820.56 37
1820.66 34
1820.76 31
1820.86 27
1820.95 24
1821.05 21
1821.15 19
1821.25 18
1821.35 19
1821.44 21
1821.54 24
1821.64 27
1821.74 31
1821.83 35
1821.93 38
1822.03 40
1822.13 42
1822.23 42
1822.32 40
1822.42 38
1822.52 35
1822.62 32
1822.71 30
1822.81 28
1822.91 26
1823.01 26
1823.11 26
1823.20 26
1823.30 26
1823.40 26
1823.50 25
1823.60 23
1823.69 22
1823.79 21
1823.89 20
1823.99 20
1824.08 20
1824.18 22
1824.28 24
1824.38 26
1824.48 27
1824.57 28
1824.67 29
1824.77 29
1824.87 28
1824.97 28
1825.06 27
1825.16 26
1825.26 25
1825.36 25
1825.46 25
1825.55 25
1825.65 26
1825.75 27
1825.85 27
1825.94 26
1826.04 25
1826.14 22
1826.24 19
1826.34 15
1826.43 12
1826.53 9
1826.63 8
1826.73 7
1826.83 7
1826.92 8
1827.02 9
1827.12 10
1827.22 11
1827.32 11
1827.41 12
1827.51 13
1827.61 14
1827.71 15
1827.81 16
1827.90 16
1828.00 16
1828.10 16
1828.20 15
1828.30 13
1828.39 12
1828.49 10
1828.59 10
1828.69 10
1828.79 11
1828.88 12
1828.98 14
1829.08 15
1829.18 17
1829.28 18
1829.37 19
1829.47 20
1829.57 22
1829.67 23
1829.77 25
1829.86 26
1829.96 27
1830.06 28
1830.16 28
1830.26 28
1830.35 28
1830.45 28
1830.55 27
1830.65 26
1830.75 25
1830.84 24
1830.94 24
1831.04 23
1831.14 23
1831.24 23
1831.33 23
1831.43 22
1831.53 22
1831.63 21
1831.73 20
1831.83 19
1831.92 18
1832.02 17
1832.12 16
1832.22 15
1832.32 14
1832.41 13
1832.51 13
1832.61 12
1832.71 11
1832.81 11
1832.90 11
1833.00 12
1833.10 13
1833.20 14
1833.30 16
1833.39 17
1833.49 18
1833.59 19
1833.69 18
1833.79 16
1833.89 14
1833.98 12
1834.08 11
1834.18 9
1834.28 9
1834.38 9
1834.47 9
1834.57 10
1834.67 10
1834.77 12
1834.87 13
1834.97 13
1835.06 13
1835.16 13
1835.26 11
1835.36 8
1835.46 5
1835.55 1
1835.65 0
1835.75 0
1835.85 0
1835.95 0
1836.04 1
1836.14 3
1836.24 5
1836.34 6
1836.44 7
1836.54 8
1836.63 9
1836.73 10
1836.83 12
1836.93 13
1837.03 13
1837.13 13
1837.22 12
1837.32 9
1837.42 7
1837.52 5
1837.62 3
1837.71 2
1837.81 2
1837.91 2
1838.01 4
1838.11 6
1838.21 9
1838.30 11
1838.40 13
1838.50 15
1838.60 16
1838.70 17
1838.80 18
1838.89 19
1838.99 19
1839.09 20
1839.19 20
1839.29 20
1839.39 19
1839.48 18
1839.58 16
1839.68 13
1839.78 10
1839.88 7
1839.97 4
1840.07 1
1840.17 0
1840.27 0
1840.37 2
1840.47 4
1840.56 6
1840.66 9
1840.76 12
1840.86 14
1840.96 17
1841.06 18
1841.15 20
1841.25 20
1841.35 20
1841.45 19
1841.55 18
1841.65 17
1841.74 17
1841.84 16
1841.94 17
1842.04 18
1842.14 19
1842.24 21
1842.33 22
1842.43 22
1842.53 22
1842.63 23
1842.73 23
1842.83 23
1842.93 22
1843.02 21
1843.12 20
1843.22 17
1843.32 15
1843.42 14
1843.52 13
1843.61 14
1843.71 17
1843.81 20
1843.91 25
1844.01 30
1844.11 34
1844.20 37
1844.30 40
1844.40 41
1844.50 41
1844.60 40
1844.70 38
1844.79 36
1844.89 35
1844.99 33
1845.09 32
1845.19 32
1845.29 33
1845.39 34
1845.48 35
1845.58 36
1845.68 36
1845.78 36
1845.88 35
1845.98 34
1846.07 33
1846.17 33
1846.27 32
1846.37 32
1846.47 31
1846.57 31
1846.67 31
1846.76 30
1846.86 29
1846.96 29
1847.06 28
1847.16 27
1847.26 26
1847.35 24
1847.45 24
1847.55 23
1847.65 24
1847.75 26
1847.85 29
1847.95 32
1848.04 35
1848.14 37
1848.24 37
1848.34 36
1848.44 34
1848.54 30
1848.64 26
1848.73 22
1848.83 19
1848.93 16
1849.03 14
1849.13 14
1849.23 15
1849.33 17
1849.42 19
1849.52 23
1849.62 26
1849.72 29
1849.82 32
1849.92 33
1850.02 33
1850.11 32
1850.21 29
1850.31 26
1850.41 21
1850.51 16
1850.61 10
1850.71 5
1850.80 0
1850.90 0
1851.00 0
1851.10 0
1851.20 0
1851.30 0
1851.40 0
1851.49 0
1851.59 1
1851.69 3
1851.79 4
1851.89 6
1851.99 8
1852.09 10
1852.18 12
1852.28 14
1852.38 17
1852.48 20
1852.58 23
1852.68 25
1852.78 28
1852.87 29
1852.97 30
1853.07 30
1853.17 29
1853.27 27
1853.37 25
1853.47 23
1853.57 21
1853.66 20
1853.76 19
1853.86 18
1853.96 17
1854.06 17
1854.16 15
1854.26 14
1854.35 12
1854.45 10
1854.55 9
1854.65 7
1854.75 7
1854.85 6
1854.95 5
1855.05 5
1855.14 4
1855.24 3
1855.34 3
1855.44 3
1855.54 4
1855.64 6
1855.74 7
1855.84 9
1855.93 11
1856.03 13
1856.13 16
1856.23 18
1856.33 20
1856.43 22
1856.53 23
1856.63 24
1856.72 25
1856.82 24
1856.92 24
1857.02 23
1857.12 21
1857.22 20
1857.32 18
1857.42 18
1857.51 19
1857.61 20
1857.71 23
1857.81 26
1857.91 29
1858.01 31
1858.11 33
1858.21 33
1858.30 32
1858.40 31
1858.50 29
1858.60 28
1858.70 27
1858.80 27
1858.90 27
1859.00 29
1859.09 30
1859.19 32
1859.29 34
1859.39 35
1859.49 35
1859.59 35
1859.69 35
1859.79 35
1859.89 35
1859.98 37
1860.08 38
1860.18 40
1860.28 43
1860.38 45
1860.48 46
1860.58 47
1860.68 47
1860.77 46
1860.87 44
1860.97 42
1861.07 39
1861.17 37
1861.27 35
1861.37 33
1861.47 32
1861.57 31
1861.66 30
1861.76 29
1861.86 28
1861.96 26
1862.06 24
1862.16 22
1862.26 20
1862.36 18
1862.46 17
1862.55 17
1862.65 17
1862.75 18
1862.85 19
1862.95 20
1863.05 19
1863.15 19
1863.25 18
1863.35 17
1863.44 17
1863.54 18
1863.64 19
1863.74 20
1863.84 21
1863.94 22
1864.04 22
1864.14 23
1864.24 23
1864.34 24
1864.43 26
1864.53 29
1864.63 33
1864.73 38
1864.83 42
1864.93 47
1865.03 50
1865.13 52
1865.23 51
1865.32 49
1865.42 44
1865.52 38
1865.62 32
1865.72 26
1865.82 21
1865.92 17
1866.02 15
1866.12 15
1866.22 15
1866.31 15
1866.41 14
1866.51 13
1866.61 11
1866.71 8
1866.81 5
1866.91 3
1867.01 2
1867.11 1
1867.21 2
1867.30 4
1867.40 6
1867.50 9
1867.60 11
1867.70 13
1867.80 15
1867.90 16
1868.00 16
1868.10 17
1868.20 17
1868.30 16
1868.39 16
1868.49 17
1868.59 18
1868.69 21
1868.79 23
1868.89 27
1868.99 30
1869.09 33
1869.19 36
1869.29 38
1869.39 40
1869.48 41
1869.58 42
1869.68 42
1869.78 42
1869.88 41
1869.98 40
1870.08 39
1870.18 38
1870.28 38
1870.38 37
1870.48 36
1870.57 36
1870.67 36
1870.77 36
1870.87 37
1870.97 39
1871.07 40
1871.17 41
1871.27 41
1871.37 40
1871.47 38
1871.57 36
1871.66 33
1871.76 30
1871.86 27
1871.96 25
1872.06 22
1872.16 19
1872.26 17
1872.36 15
1872.46 14
1872.56 14
1872.66 14
1872.76 14
1872.85 13
1872.95 12
1873.05 10
1873.15 7
1873.25 5
1873.35 3
1873.45 2
1873.55 2
1873.65 4
1873.75 6
1873.85 9
1873.95 11
1874.04 12
1874.14 13
1874.24 13
1874.34 14
1874.44 15
1874.54 17
1874.64 19
1874.74 22
1874.84 25
1874.94 27
1875.04 28
1875.14 29
1875.24 30
1875.33 31
1875.43 32
1875.53 34
1875.63 37
1875.73 39
1875.83 41
1875.93 42
1876.03 43
1876.13 41
1876.23 39
1876.33 36
1876.43 32
1876.53 27
1876.63 22
1876.72 18
1876.82 14
1876.92 11
1877.02 8
1877.12 7
1877.22 6
1877.32 6
1877.42 5
1877.52 5
1877.62 5
1877.72 5
1877.82 6
1877.92 6
1878.02 8
1878.11 10
1878.21 11
1878.31 13
1878.41 13
1878.51 13
1878.61 12
1878.71 11
1878.81 10
1878.91 9
1879.01 10
1879.11 11
1879.21 14
1879.31 18
1879.41 22
1879.51 27
1879.60 32
1879.70 37
1879.80 40
1879.90 41
1880.00 41
1880.10 40
1880.20 38
1880.30 36
1880.40 34
1880.50 33
1880.60 31
1880.70 30
1880.80 29
1880.90 28
1881.00 28
1881.10 29
1881.19 30
1881.29 33
1881.39 36
1881.49 39
1881.59 42
1881.69 43
1881.79 42
1881.89 41
1881.99 40
1882.09 38
1882.19 38
1882.29 37
1882.39 38
1882.49 39
1882.59 41
1882.69 44
1882.79 46
1882.88 50
1882.98 54
1883.08 58
1883.18 61
1883.28 64
1883.38 64
1883.48 63
1883.58 60
1883.68 55
1883.78 49
1883.88 42
1883.98 36
1884.08 30
1884.18 25
1884.28 21
1884.38 17
1884.48 14
1884.58 12
1884.68 10
1884.77 8
1884.87 6
1884.97 5
1885.07 3
1885.17 2
1885.27 1
1885.37 1
1885.47 2
1885.57 3
1885.67 5
1885.77 7
1885.87 10
1885.97 12
1886.07 15
1886.17 18
1886.27 21
1886.37 24
1886.47 27
1886.57 29
1886.67 30
1886.77 31
1886.86 30
1886.96 29
1887.06 28
1887.16 28
1887.26 27
1887.36 27
1887.46 27
1887.56 26
1887.66 24
1887.76 21
1887.86 17
1887.96 12
1888.06 7
1888.16 4
1888.26 1
1888.36 0
1888.46 0
1888.56 0
1888.66 1
1888.76 2
1888.86 3
1888.96 5
1889.06 6
1889.15 8
1889.25 10
1889.35 13
1889.45 15
1889.55 17
1889.65 17
1889.75 17
1889.85 17
1889.95 16
1890.05 16
1890.15 17
1890.25 18
1890.35 21
1890.45 23
1890.55 24
1890.65 25
1890.75 25
1890.85 23
1890.95 22
1891.05 21
1891.15 20
1891.25 20
1891.35 21
1891.45 22
1891.55 24
1891.65 25
1891.75 26
1891.85 26
1891.94 27
1892.04 27
1892.14 27
1892.24 27
1892.34 27
1892.44 27
1892.54 26
1892.64 25
1892.74 25
1892.84 24
1892.94 24
1893.04 23
1893.14 23
1893.24 22
1893.34 21
1893.44 20
1893.54 19
1893.64 19
1893.74 19
1893.84 20
1893.94 21
1894.04 23
1894.14 24
1894.24 24
1894.34 24
1894.44 23
1894.54 21
1894.64 20
1894.74 20
1894.84 21
1894.94 24
1895.04 28
1895.14 33
1895.24 38
1895.34 41
1895.44 44
1895.54 44
1895.63 43
1895.73 41
1895.83 39
1895.93 38
1896.03 38
1896.13 39
1896.23 42
1896.33 45
1896.43 49
1896.53 52
1896.63 53
1896.73 53
1896.83 51
1896.93 48
1897.03 44
1897.13 40
1897.23 36
1897.33 32
1897.43 29
1897.53 27
1897.63 26
1897.73 24
1897.83 23
1897.93 22
1898.03 21
1898.13 19
1898.23 17
1898.33 15
1898.43 13
1898.53 11
1898.63 10
1898.73 10
1898.83 12
1898.93 14
1899.03 18
1899.13 22
1899.23 26
1899.33 29
1899.43 32
1899.53 34
1899.63 36
1899.73 37
1899.83 37
1899.93 38
1900.03 39
1900.13 41
1900.23 42
1900.33 43
1900.43 43
1900.53 41
1900.63 38
1900.73 34
1900.83 29
1900.93 24
1901.03 20
1901.13 17
1901.23 14
1901.33 12
1901.43 10
1901.53 9
1901.63 8
1901.73 8
1901.83 8
1901.93 8
1902.03 8
1902.13 10
1902.23 11
1902.33 12
1902.43 14
1902.53 15
1902.63 16
1902.73 17
1902.83 18
1902.93 18
1903.03 19
1903.13 20
1903.23 21
1903.33 22
1903.43 22
1903.53 21
1903.63 19
1903.73 16
1903.83 13
1903.93 10
1904.03 6
1904.13 4
1904.23 2
1904.33 2
1904.43 2
1904.53 2
1904.63 2
1904.73 2
1904.83 1
1904.93 0
1905.03 0
1905.13 0
1905.23 0
1905.33 0
1905.43 0
1905.53 1
1905.63 4
1905.73 7
1905.83 9
1905.93 10
1906.03 11
1906.13 12
1906.23 12
1906.33 12
1906.43 13
1906.53 14
1906.63 15
1906.73 17
1906.83 18
1906.93 19
1907.03 20
1907.13 20
1907.23 20
1907.33 19
1907.43 18
1907.53 16
1907.63 14
1907.73 12
1907.83 10
1907.93 8
1908.03 7
1908.13 6
1908.23 4
1908.33 3
1908.43 1
1908.53 0
1908.63 0
1908.73 0
1908.83 0
1908.93 0
1909.03 1
1909.13 4
1909.23 7
1909.33 9
1909.43 11
1909.53 12
1909.63 12
1909.73 11
1909.83 11
1909.93 10
1910.03 10
1910.13 10
1910.23 10
1910.33 10
1910.43 10
1910.53 11
1910.63 11
1910.73 11
1910.83 12
1910.93 12
1911.03 13
1911.13 13
1911.23 12
1911.33 12
1911.43 12
1911.53 12
1911.63 12
1911.73 14
1911.83 16
1911.93 20
1912.03 23
1912.13 27
1912.23 30
1912.33 32
1912.43 34
1912.53 34
1912.64 33
1912.74 31
1912.84 28
1912.94 25
1913.04 21
1913.14 18
1913.24 15
1913.34 14
1913.44 13
1913.54 14
1913.64 15
1913.74 17
1913.84 18
1913.94 20
1914.04 20
1914.14 20
1914.24 20
1914.34 19
1914.44 18
1914.54 17
1914.64 16
1914.74 15
1914.84 14
1914.94 14
1915.04 14
1915.14 14
1915.24 13
1915.34 13
1915.44 12
1915.54 11
1915.64 11
1915.74 11
1915.84 11
1915.94 12
1916.04 14
1916.14 15
1916.25 16
1916.35 17
1916.45 17
1916.55 17
1916.65 16
1916.75 15
1916.85 15
1916.95 15
1917.05 15
1917.15 16
1917.25 17
1917.35 18
1917.45 19
1917.55 20
1917.65 21
1917.75 21
1917.85 22
1917.95 23
1918.05 24
1918.15 24
1918.25 25
1918.35 25
1918.45 26
1918.55 26
1918.65 26
1918.75 26
1918.85 26
1918.95 25
1919.06 24
1919.16 23
1919.26 21
1919.36 20
1919.46 19
1919.56 19
1919.66 19
1919.76 19
1919.86 20
1919.96 21
1920.06 22
1920.16 23
1920.26 24
1920.36 24
1920.46 25
1920.56 25
1920.66 25
1920.76 25
1920.86 26
1920.96 26
1921.06 27
1921.16 28
1921.26 29
1921.36 29
1921.47 29
1921.57 29
1921.67 29
1921.77 30
1921.87 31
1921.97 32
1922.07 32
1922.17 32
1922.27 31
1922.37 28
1922.47 25
1922.57 23
1922.67 21
1922.77 20
1922.87 20
1922.97 21
1923.07 22
1923.17 23
1923.27 24
1923.37 24
1923.47 24
1923.58 25
1923.68 25
1923.78 25
1923.88 25
1923.98 25
1924.08 25
1924.18 25
1924.28 25
1924.38 24
1924.48 25
1924.58 25
1924.68 26
1924.78 26
1924.88 25
1924.98 23
1925.08 21
1925.18 18
1925.28 14
1925.39 12
1925.49 10
1925.59 10
1925.69 12
1925.79 14
1925.89 16
1925.99 18
1926.09 18
1926.19 18
1926.29 17
1926.39 15
1926.49 13
1926.59 10
1926.69 8
1926.79 7
1926.89 7
1926.99 8
1927.09 10
1927.20 14
1927.30 19
1927.40 25
1927.50 31
1927.60 37
1927.70 43
1927.80 47
1927.90 50
1928.00 52
1928.10 53
1928.20 54
1928.30 54
1928.40 53
1928.50 51
1928.60 47
1928.70 43
1928.81 37
1928.91 31
1929.01 24
1929.11 18
1929.21 13
1929.31 9
1929.41 8
1929.51 8
1929.61 9
1929.71 12
1929.81 15
1929.91 17
1930.01 20
1930.11 21
1930.21 22
1930.32 22
1930.42 21
1930.52 20
1930.62 18
1930.72 17
1930.82 16
1930.92 14
1931.02 13
1931.12 12
1931.22 10
1931.32 9
1931.42 8
1931.52 6
1931.62 5
1931.73 3
1931.83 2
1931.93 0
1932.03 0
1932.13 0
1932.23 0
1932.33 0
1932.43 0
1932.53 0
1932.63 0
1932.73 1
1932.83 3
1932.93 5
1933.04 6
1933.14 6
1933.24 6
1933.34 6
1933.44 6
1933.54 6
1933.64 7
1933.74 9
1933.84 11
1933.94 12
1934.04 14
1934.14 14
1934.24 15
1934.35 14
1934.45 14
1934.55 14
1934.65 15
1934.75 16
1934.85 18
1934.95 19
1935.05 21
1935.15 23
1935.25 23
1935.35 24
1935.45 23
1935.55 22
1935.66 21
1935.76 19
1935.86 18
1935.96 16
1936.06 15
1936.16 14
1936.26 13
1936.36 13
1936.46 13
1936.56 14
1936.66 16
1936.77 18
1936.87 20
1936.97 21
1937.07 22
1937.17 21
1937.27 20
1937.37 17
1937.47 14
1937.57 11
1937.67 8
1937.77 6
1937.87 5
1937.98 4
1938.08 5
1938.18 6
1938.28 8
1938.38 10
1938.48 13
1938.58 15
1938.68 17
1938.78 18
1938.88 19
1938.98 19
1939.09 19
1939.19 19
1939.29 20
1939.39 21
1939.49 21
1939.59 21
1939.69 20
1939.79 18
1939.89 15
1939.99 12
1940.09 9
1940.20 8
1940.30 9
1940.40 11
1940.50 15
1940.60 19
1940.70 22
1940.80 25
1940.90 26
1941.00 26
1941.10 25
1941.21 24
1941.31 23
1941.41 23
1941.51 23
1941.61 24
1941.71 25
1941.81 26
1941.91 27
1942.01 29
1942.11 31
1942.22 34
1942.32 36
1942.42 37
1942.52 37
1942.62 36
1942.72 34
1942.82 31
1942.92 28
1943.02 26
1943.12 24
1943.23 22
1943.33 21
1943.43 19
1943.53 18
1943.63 16
1943.73 14
1943.83 13
1943.93 12
1944.03 12
1944.13 13
1944.24 15
1944.34 18
1944.44 22
1944.54 25
1944.64 29
1944.74 32
1944.84 35
1944.94 36
1945.04 36
1945.15 36
1945.25 34
1945.35 32
1945.45 30
1945.55 28
1945.65 26
1945.75 24
1945.85 23
1945.95 22
1946.05 21
1946.16 20
1946.26 19
1946.36 19
1946.46 18
1946.56 18
1946.66 19
1946.76 20
1946.86 20
1946.96 20
1947.07 19
1947.17 18
1947.27 17
1947.37 15
1947.47 13
1947.57 11
1947.67 10
1947.77 9
1947.88 9
1947.98 8
1948.08 9
1948.18 10
1948.28 11
1948.38 13
1948.48 15
1948.58 18
1948.68 20
1948.79 21
1948.89 22
1948.99 22
1949.09 22
1949.19 22
1949.29 23
1949.39 24
1949.49 26
1949.59 29
1949.70 31
1949.80 33
1949.90 34
1950.00 34
1950.10 33
1950.20 32
1950.30 31
1950.40 30
1950.51 30
1950.61 29
1950.71 30
1950.81 31
1950.91 32
1951.01 33
1951.11 35
1951.21 37
1951.32 39
1951.42 41
1951.52 43
1951.62 44
1951.72 43
1951.82 41
1951.92 39
1952.02 35
1952.13 31
1952.23 27
1952.33 23
1952.43 20
1952.53 19
1952.63 19
1952.73 20
1952.83 23
1952.94 27
1953.04 31
1953.14 35
1953.24 39
1953.34 42
1953.44 44
1953.54 45
1953.64 44
1953.75 43
1953.85 42
1953.95 41
1954.05 40
1954.15 39
1954.25 39
1954.35 39
1954.46 39
1954.56 39
1954.66 39
1954.76 40
1954.86 41
1954.96 42
1955.06 43
1955.16 44
1955.27 44
1955.37 43
1955.47 40
1955.57 37
1955.67 33
1955.77 28
1955.87 24
1955.98 20
1956.08 17
1956.18 14
1956.28 12
1956.38 10
1956.48 8
1956.58 6
1956.68 4
1956.79 2
1956.89 0
1956.99 0
1957.09 0
1957.19 0
1957.29 0
1957.39 0
1957.50 1
1957.60 2
1957.70 3
1957.80 4
1957.90 5
1958.00 5
1958.10 6
1958.21 6
1958.31 6
1958.41 6
1958.51 5
1958.61 5
1958.71 6
1958.81 7
1958.92 8
1959.02 10
1959.12 12
1959.22 14
1959.32 16
1959.42 18
1959.52 20
1959.63 22
1959.73 24
1959.83 26
1959.93 28
1960.03 31
1960.13 33
1960.23 35
1960.34 36
1960.44 38
1960.54 38
1960.64 38
1960.74 37
1960.84 34
1960.94 31
1961.05 27
1961.15 23
1961.25 19
1961.35 16
1961.45 13
1961.55 10
1961.66 9
1961.76 8
1961.86 7
1961.96 6
1962.06 5
1962.16 4
1962.26 3
1962.37 2
1962.47 0
1962.57 0
1962.67 0
1962.77 0
1962.87 0
1962.98 0
1963.08 0
1963.18 0
1963.28 0
1963.38 0
1963.48 0
1963.58 1
1963.69 3
1963.79 7
1963.89 11
1963.99 16
1964.09 20
1964.19 24
1964.30 26
1964.40 26
1964.50 25
1964.60 22
1964.70 19
1964.80 18
1964.90 18
1965.01 21
1965.11 26
1965.21 33
1965.31 40
1965.41 48
1965.51 53
1965.62 56
1965.72 56
1965.82 53
1965.92 48
1966.02 41
1966.12 34
1966.23 28
1966.33 24
1966.43 21
1966.53 20
1966.63 20
1966.73 21
1966.84 23
1966.94 25
1967.04 26
1967.14 28
1967.24 29
1967.34 29
1967.45 29
1967.55 30
1967.65 30
1967.75 31
1967.85 32
1967.95 33
1968.06 34
1968.16 35
1968.26 34
1968.36 33
1968.46 31
1968.56 28
1968.67 24
1968.77 21
1968.87 18
1968.97 16
1969.07 15
1969.17 15
1969.28 15
1969.38 16
1969.48 17
1969.58 18
1969.68 20
1969.78 21
1969.89 23
1969.99 25
1970.09 27
1970.19 28
1970.29 29
1970.39 29
1970.50 28
1970.60 25
1970.70 22
1970.80 18
1970.90 14
1971.00 10
1971.11 7
1971.21 4
1971.31 2
1971.41 1
1971.51 0
1971.62 0
1971.72 1
1971.82 3
1971.92 5
1972.02 8
1972.12 11
1972.23 14
1972.33 17
1972.43 19
1972.53 21
1972.63 22
1972.73 22
1972.84 20
1972.94 18
1973.04 15
1973.14 11
1973.24 8
1973.35 6
1973.45 4
1973.55 4
1973.65 5
1973.75 6
1973.85 8
1973.96 9
1974.06 10
1974.16 10
1974.26 11
1974.36 11
1974.47 12
1974.57 13
1974.67 14
1974.77 14
1974.87 15
1974.97 14
1975.08 13
1975.18 12
1975.28 11
1975.38 10
1975.48 10
1975.59 12
1975.69 14
1975.79 16
1975.89 17
1975.99 17
1976.10 16
1976.20 14
1976.30 11
1976.40 8
1976.50 6
1976.60 5
1976.71 6
1976.81 8
1976.91 12
1977.01 17
1977.11 22
1977.22 27
1977.32 30
1977.42 32
1977.52 32
1977.62 32
1977.73 31
1977.83 30
1977.93 30
1978.03 31
1978.13 32
1978.24 33
1978.34 34
1978.44 34
1978.54 33
1978.64 30
1978.74 27
1978.85 22
1978.95 17
1979.05 12
1979.15 8
1979.25 4
1979.36 2
1979.46 0
1979.56 0
1979.66 0
1979.76 1
1979.87 5
1979.97 9
1980.07 14
1980.17 18
1980.27 21
1980.38 23
1980.48 23
1980.58 21
1980.68 19
1980.78 17
1980.89 16
1980.99 16
1981.09 17
1981.19 18
1981.29 20
1981.40 22
1981.50 24
1981.60 26
1981.70 27
1981.80 28
1981.91 30
1982.01 32
1982.11 34
1982.21 37
1982.31 41
1982.42 44
1982.52 46
1982.62 48
1982.72 50
1982.82 51
1982.93 51
1983.03 52
1983.13 53
1983.23 53
1983.34 53
1983.44 52
1983.54 51
1983.64 48
1983.74 44
1983.85 40
1983.95 36
1984.05 32
1984.15 28
1984.25 25
1984.36 21
1984.46 18
1984.56 14
1984.66 10
1984.76 6
1984.87 3
1984.97 0
1985.07 0
1985.17 0
1985.27 0
1985.38 0
1985.48 2
1985.58 4
1985.68 7
1985.79 10
1985.89 12
1985.99 14
1986.09 16
1986.19 17
1986.30 17
1986.40 17
1986.50 16
1986.60 15
1986.70 14
1986.81 14
1986.91 14
1987.01 14
1987.11 15
1987.22 16
1987.32 17
1987.42 18
1987.52 18
1987.62 19
1987.73 20
1987.83 20
1987.93 22
1988.03 23
1988.14 23
1988.24 23
1988.34 22
1988.44 20
1988.54 18
1988.65 15
1988.75 12
1988.85 10
1988.95 9
1989.05 8
1989.16 9
1989.26 10
1989.36 11
1989.46 12
1989.57 13
1989.67 14
1989.77 15
1989.87 16
1989.97 18
1990.08 20
1990.18 23
1990.28 26
1990.38 29
1990.49 32
1990.59 35
1990.69 37
1990.79 39
1990.90 40
1991.00 40
1991.10 40
1991.20 40
1991.30 39
1991.41 38
1991.51 38
1991.61 38
1991.71 38
1991.82 39
1991.92 42
1992.02 44
1992.12 48
1992.22 51
1992.33 53
1992.43 54
1992.53 54
1992.63 52
1992.74 49
1992.84 45
1992.94 41
1993.04 38
1993.15 35
1993.25 33
1993.35 34
1993.45 35
1993.55 37
1993.66 39
1993.76 40
1993.86 41
1993.96 40
1994.07 39
1994.17 36
1994.27 34
1994.37 31
1994.48 29
1994.58 27
1994.68 26
1994.78 25
1994.89 24
1994.99 22
1995.09 21
1995.19 19
1995.29 16
1995.40 14
1995.50 13
1995.60 12
1995.70 12
1995.81 12
1995.91 12
1996.01 12
1996.11 12
1996.22 12
1996.32 13
1996.42 13
1996.52 14
1996.63 15
1996.73 17
1996.83 18
1996.93 19
1997.04 20
1997.14 21
1997.24 22
1997.34 23
1997.44 25
1997.55 28
1997.65 31
1997.75 34
1997.85 37
1997.96 39
1998.06 41
1998.16 41
1998.26 41
1998.37 41
1998.47 41
1998.57 42
1998.67 43
1998.78 45
1998.88 46
1998.98 46
1999.08 46
1999.19 45
1999.29 43
1999.39 40
1999.49 36
1999.60 32
1999.70 28
1999.80 24
1999.90 21
2000.01 17
2000.11 15
2000.21 13
2000.31 12
2000.42 12
2000.52 12
2000.62 12
2000.72 12
2000.83 12
2000.93 12
2001.03 12
2001.13 11
2001.24 11
2001.34 10
2001.44 11
2001.54 12
2001.65 14
2001.75 17
2001.85 20
2001.95 22
2002.06 25
2002.16 26
2002.26 27
2002.36 27
2002.47 27
2002.57 26
2002.67 24
2002.77 22
2002.88 20
2002.98 18
2003.08 15
2003.18 12
2003.29 9
2003.39 5
2003.49 2
2003.60 0
2003.70 0
2003.80 0
2003.90 0
2004.01 0
2004.11 0
2004.21 0
2004.31 2
2004.42 5
2004.52 8
2004.62 11
2004.72 14
2004.83 16
2004.93 18
2005.03 19
2005.13 19
2005.24 19
2005.34 19
2005.44 18
2005.54 18
2005.65 17
2005.75 17
2005.85 18
2005.96 18
2006.06 18
2006.16 17
2006.26 17
2006.37 15
2006.47 14
2006.57 12
2006.67 10
2006.78 8
2006.88 6
2006.98 3
2007.08 0
2007.19 0
2007.29 0
2007.39 0
2007.50 0
2007.60 0
2007.70 0
2007.80 0
2007.91 1
2008.01 5
2008.11 10
2008.21 13
2008.32 16
2008.42 18
2008.52 19
2008.63 20
2008.73 21
2008.83 23
2008.93 24
2009.04 26
2009.14 28
2009.24 30
2009.34 31
2009.45 31
2009.55 31
2009.65 29
2009.76 28
2009.86 26
2009.96 23
2010.06 21
2010.17 19
2010.27 18
2010.37 17
2010.47 16
2010.58 16
2010.68 16
2010.78 16
2010.89 17
2010.99 17
2011.09 17
2011.19 16
2011.30 15
2011.40 12
2011.50 9
2011.60 5
2011.71 2
2011.81 0
2011.91 0
2012.02 0
2012.12 0
2012.22 0
2012.32 0
2012.43 2
2012.53 3
2012.63 5
2012.74 7
2012.84 10
2012.94 12
2013.04 15
2013.15 18
2013.25 21
2013.35 25
2013.46 29
2013.56 33
2013.66 38
2013.76 42
2013.87 45
2013.97 47
2014.07 48
2014.18 46
2014.28 44
2014.38 39
2014.48 34
2014.59 28
2014.69 22
2014.79 17
2014.90 14
2015.00 11
2015.10 10
2015.20 9
2015.31 10
2015.41 11
2015.51 12
2015.62 14
2015.72 16
2015.82 18
2015.92 20
2016.03 21
2016.13 22
2016.23 23
2016.34 22
2016.44 22
2016.54 21
2016.64 20
2016.75 20
2016.85 21
2016.95 22
2017.06 23
2017.16 23
2017.26 24
2017.37 23
2017.47 22
2017.57 20
2017.67 18
2017.78 16
2017.88 14
2017.98 12
2018.09 10
2018.19 8
2018.29 7
2018.39 6
2018.50 6
2018.60 6
2018.70 6
2018.81 6
2018.91 6
2019.01 5
2019.12 5
2019.22 5
2019.32 6
2019.42 7
2019.53 8
2019.63 9
2019.73 10
2019.84 9
2019.94 7
2020.04 5
2020.15 3
2020.25 1
2020.35 0
2020.45 0
2020.56 1
2020.66 2
2020.76 3
2020.87 3
2020.97 4
2021.07 4
2021.18 4
2021.28 5
2021.38 6
2021.48 7
2021.59 9
2021.69 11
2021.79 13
2021.90 14
2022.00 14
2022.10 14
2022.21 13
2022.31 11
2022.41 9
2022.52 6
2022.62 4
2022.72 2
2022.82 0
2022.93 0
2023.03 2
2023.13 4
2023.24 7
2023.34 10
2023.44 13
2023.55 14
2023.65 16
2023.75 16
2023.86 16
2023.96 17
2024.06 18
2024.16 19
2024.27 20
2024.37 20
2024.47 21
2024.58 20
2024.68 19
2024.78 18
2024.89 17
2024.99 16
2025.09 15
2025.20 14
2025.30 12
2025.40 10
2025.51 7
2025.61 4
2025.71 2
2025.81 0
2025.92 0
2026.02 1
2026.12 4
2026.23 8
2026.33 13
2026.43 19
2026.54 24
2026.64 29
2026.74 31
2026.85 32
2026.95 30
2027.05 27
2027.16 23
2027.26 18
2027.36 14
2027.47 11
2027.57 8
2027.67 7
2027.78 5
2027.88 3
2027.98 1
2028.08 0
2028.19 0
2028.29 0
2028.39 0
2028.50 0
2028.60 0
2028.70 0
2028.81 0
2028.91 4
2029.01 10
2029.12 16
2029.22 23
2029.32 30
2029.43 36
2029.53 40
2029.63 43
2029.74 44
2029.84 44
2029.94 42
2030.05 39
2030.15 35
2030.25 31
2030.36 26
2030.46 22
2030.56 18
2030.67 14
2030.77 11
2030.87 8
2030.98 7
2031.08 7
2031.18 8
2031.29 11
2031.39 16
2031.49 20
2031.60 26
2031.70 30
2031.80 35
2031.91 38
2032.01 40
2032.11 41
2032.22 40
2032.32 38
2032.42 35
2032.53 31
2032.63 28
2032.73 25
2032.84 23
2032.94 23
2033.04 23
2033.15 23
2033.25 24
2033.35 25
2033.46 26
2033.56 27
2033.66 30
2033.77 33
2033.87 37
2033.97 41
2034.08 45
2034.18 48
2034.28 49
2034.39 49
2034.49 48
2034.59 46
2034.70 44
2034.80 41
2034.90 39
2035.01 37
2035.11 34
2035.21 32
2035.32 30
2035.42 28
2035.52 27
2035.63 27
2035.73 28
2035.83 30
2035.94 33
2036.04 37
2036.14 42
2036.25 46
2036.35 50
2036.45 52
2036.56 53
2036.66 53
2036.76 52
2036.87 48
2036.97 44
2037.07 39
2037.18 33
2037.28 27
2037.38 22
2037.49 18
2037.59 16
2037.69 17
2037.80 20
2037.90 24
2038.01 28
2038.11 32
2038.21 35
2038.32 36
2038.42 35
2038.52 32
2038.63 29
2038.73 26
2038.83 22
2038.94 20
2039.04 17
2039.14 16
2039.25 14
2039.35 13
2039.45 12
2039.56 11
2039.66 10
2039.76 9
2039.87 9
2039.97 8
2040.07 8
2040.18 9
2040.28 10
2040.39 11
2040.49 13
2040.59 15
2040.70 17
2040.80 19
2040.90 21
2041.01 21
2041.11 22
2041.21 22
2041.32 22
2041.42 23
2041.52 25
2041.63 28
2041.73 33
2041.84 38
2041.94 43
2042.04 47
2042.15 50
2042.25 52
2042.35 51
2042.46 50
2042.56 48
2042.66 45
2042.77 43
2042.87 41
2042.97 39
2043.08 38
2043.18 37
2043.29 35
2043.39 34
2043.49 33
2043.60 31
2043.70 30
2043.80 29
2043.91 28
2044.01 28
2044.11 28
2044.22 29
2044.32 29
2044.42 29
2044.53 28
2044.63 27
2044.74 26
2044.84 24
2044.94 23
2045.05 23
2045.15 24
2045.25 25
2045.36 26
2045.46 27
2045.56 26
2045.67 25
2045.77 24
2045.88 23
2045.98 22
2046.08 23
2046.19 26
2046.29 29
2046.39 33
2046.50 36
2046.60 39
2046.71 41
2046.81 42
2046.91 43
2047.02 43
2047.12 44
2047.22 45
2047.33 46
2047.43 46
2047.53 46
2047.64 45
2047.74 44
2047.85 42
2047.95 41
2048.05 39
2048.16 39
2048.26 39
2048.36 39
2048.47 38
2048.57 37
2048.68 36
2048.78 34
2048.88 32
2048.99 30
2049.09 29
2049.19 29
2049.30 30
2049.40 32
2049.51 32
2049.61 32
2049.71 30
2049.82 26
2049.92 22
2050.02 18
2050.13 16
2050.23 15
2050.34 16
2050.44 19
2050.54 24
2050.65 29
2050.75 34
2050.85 39
2050.96 41
2051.06 42
2051.17 42
2051.27 40
2051.37 37
2051.48 33
2051.58 29
2051.69 25
2051.79 22
2051.89 19
2052.00 17
2052.10 15
2052.20 13
2052.31 12
2052.41 11
2052.52 11
2052.62 11
2052.72 10
2052.83 10
2052.93 10
2053.03 10
2053.14 11
2053.24 12
2053.35 14
2053.45 16
2053.55 19
2053.66 21
2053.76 23
2053.87 25
2053.97 27
2054.07 28
2054.18 29
2054.28 29
2054.39 29
2054.49 28
2054.59 27
2054.70 26
2054.80 24
2054.90 23
2055.01 23
2055.11 24
2055.22 26
2055.32 28
2055.42 31
2055.53 33
2055.63 34
2055.74 35
2055.84 34
2055.94 33
2056.05 31
2056.15 29
2056.26 27
2056.36 25
2056.46 24
2056.57 24
2056.67 23
2056.77 24
2056.88 25
2056.98 26
2057.09 28
2057.19 29
2057.29 29
2057.40 29
2057.50 29
2057.61 28
2057.71 27
2057.81 26
2057.92 27
2058.02 28
2058.13 30
2058.23 32
2058.33 34
2058.44 34
2058.54 33
2058.65 32
2058.75 30
2058.85 28
2058.96 26
2059.06 26
2059.17 26
2059.27 27
2059.37 28
2059.48 28
2059.58 29
2059.69 30
2059.79 30
2059.89 30
2060.00 29
2060.10 29
2060.21 28
2060.31 26
2060.41 25
2060.52 22
2060.62 19
2060.73 17
2060.83 14
2060.93 12
2061.04 10
2061.14 9
2061.25 7
2061.35 5
2061.45 3
2061.56 1
2061.66 0
2061.77 0
2061.87 0
2061.98 0
2062.08 0
2062.18 0
2062.29 0
2062.39 0
2062.50 1
2062.60 3
2062.70 4
2062.81 5
2062.91 6
2063.02 6
2063.12 7
2063.22 8
2063.33 9
2063.43 11
2063.54 13
2063.64 16
2063.74 18
2063.85 21
2063.95 23
2064.06 24
2064.16 26
2064.27 28
2064.37 30
2064.47 31
2064.58 33
2064.68 34
2064.79 36
2064.89 36
2064.99 36
2065.10 34
2065.20 32
2065.31 30
2065.41 28
2065.52 27
2065.62 28
2065.72 30
2065.83 33
2065.93 36
2066.04 40
2066.14 43
2066.24 44
2066.35 43
2066.45 41
2066.56 39
2066.66 36
2066.77 34
2066.87 32
2066.97 31
2067.08 31
2067.18 31
2067.29 31
2067.39 31
2067.49 32
2067.60 34
2067.70 35
2067.81 37
2067.91 38
2068.02 39
2068.12 40
2068.22 40
2068.33 39
2068.43 38
2068.54 37
2068.64 36
2068.75 36
2068.85 36
2068.95 36
2069.06 36
2069.16 35
2069.27 35
2069.37 35
2069.48 35
2069.58 36
2069.68 38
2069.79 41
2069.89 43
2070.00 46
2070.10 47
2070.20 48
2070.31 48
2070.41 47
2070.52 46
2070.62 45
2070.73 45
2070.83 45
2070.93 45
2071.04 45
2071.14 45
2071.25 45
2071.35 44
2071.46 42
2071.56 40
2071.67 37
2071.77 34
2071.87 30
2071.98 27
2072.08 24
2072.19 22
2072.29 21
2072.40 21
2072.50 21
2072.60 22
2072.71 22
2072.81 22
2072.92 21
2073.02 21
2073.13 22
2073.23 22
2073.33 24
2073.44 26
2073.54 28
2073.65 30
2073.75 32
2073.86 33
2073.96 34
2074.07 34
2074.17 34
2074.27 34
2074.38 34
2074.48 34
2074.59 35
2074.69 37
2074.80 38
2074.90 39
2075.00 40
2075.11 40
2075.21 39
2075.32 37
2075.42 35
2075.53 32
2075.63 29
2075.74 27
2075.84 24
2075.94 21
2076.05 19
2076.15 17
2076.26 15
2076.36 14
2076.47 13
2076.57 13
2076.68 13
2076.78 14
2076.88 16
2076.99 18
2077.09 21
2077.20 23
2077.30 24
2077.41 26
2077.51 27
2077.62 27
2077.72 27
2077.82 26
2077.93 25
2078.03 23
2078.14 21
2078.24 18
2078.35 15
2078.45 11
2078.56 7
2078.66 4
2078.76 1
2078.87 0
2078.97 0
2079.08 0
2079.18 0
2079.29 1
2079.39 4
2079.50 6
2079.60 9
2079.71 11
2079.81 12
2079.91 14
2080.02 15
2080.12 17
2080.23 19
2080.33 21
2080.44 23
2080.54 25
2080.65 26
2080.75 26
2080.86 25
2080.96 23
2081.06 20
2081.17 17
2081.27 13
2081.38 9
2081.48 6
2081.59 4
2081.69 2
2081.80 1
2081.90 0
2082.01 0
2082.11 0
2082.21 0
2082.32 0
2082.42 0
2082.53 0
2082.63 0
2082.74 0
2082.84 1
2082.95 4
2083.05 9
2083.16 14
2083.26 19
2083.36 24
2083.47 29
2083.57 33
2083.68 36
2083.78 37
2083.89 38
2083.99 39
2084.10 39
2084.20 39
2084.31 39
2084.41 39
2084.52 39
2084.62 38
2084.73 37
2084.83 36
2084.93 34
2085.04 33
2085.14 32
2085.25 31
2085.35 31
2085.46 31
2085.56 32
2085.67 34
2085.77 36
2085.88 39
2085.98 41
2086.09 42
2086.19 42
2086.30 41
2086.40 39
2086.50 37
2086.61 35
2086.71 34
2086.82 33
2086.92 33
2087.03 33
2087.13 32
2087.24 31
2087.34 29
2087.45 27
2087.55 25
2087.66 24
2087.76 23
2087.87 22
2087.97 22
2088.08 21
2088.18 20
2088.28 17
2088.39 15
2088.49 11
2088.60 9
2088.70 6
2088.81 4
2088.91 3
2089.02 2
2089.12 2
2089.23 1
2089.33 0
2089.44 1
2089.54 2
2089.65 5
2089.75 9
2089.86 14
2089.96 20
2090.07 25
2090.17 29
2090.27 30
2090.38 31
2090.48 29
2090.59 27
2090.69 26
2090.80 26
2090.90 27
2091.01 29
2091.11 33
2091.22 36
2091.32 39
2091.43 41
2091.53 42
2091.64 42
2091.74 41
2091.85 40
2091.95 39
2092.06 38
2092.16 37
2092.27 37
2092.37 36
2092.48 34
2092.58 32
2092.69 29
2092.79 25
2092.90 21
2093.00 17
2093.10 13
2093.21 10
2093.31 8
2093.42 6
2093.52 4
2093.63 3
2093.73 1
2093.84 0
2093.94 0
2094.05 0
2094.15 0
2094.26 0
2094.36 0
2094.47 0
2094.57 0
2094.68 2
2094.78 6
2094.89 10
2094.99 13
2095.10 16
2095.20 18
2095.31 20
2095.41 20
2095.52 21
2095.62 22
2095.73 23
2095.83 24
2095.94 25
2096.04 26
2096.15 26
2096.25 25
2096.36 24
2096.46 23
2096.57 22
2096.67 22
2096.78 22
2096.88 24
2096.99 26
2097.09 28
2097.20 31
2097.30 33
2097.41 35
2097.51 36
2097.62 36
2097.72 35
2097.83 33
2097.93 31
2098.04 28
2098.14 25
2098.25 22
2098.35 20
2098.46 18
2098.56 16
2098.67 15
2098.77 13
2098.88 12
2098.98 10
2099.09 8
2099.19 6
2099.30 6
2099.40 6
2099.51 7
2099.61 9
2099.72 12
2099.82 15
2099.93 17
2100.03 18
2100.14 19
2100.24 19
2100.35 18
2100.45 18
2100.56 19
2100.66 19
2100.77 20
2100.87 19
2100.98 18
2101.08 16
2101.19 13
2101.29 10
2101.40 7
2101.50 5
2101.61 5
2101.71 7
2101.82 9
2101.92 13
2102.03 16
2102.13 19
2102.24 20
2102.34 21
2102.45 20
2102.55 18
2102.66 17
2102.76 16
2102.87 16
2102.97 16
2103.08 17
2103.18 17
2103.29 17
2103.39 17
2103.50 17
2103.60 16
2103.71 16
2103.81 16
2103.92 16
2104.02 16
2104.13 17
2104.23 17
2104.34 17
2104.44 17
2104.55 17
2104.65 17
2104.76 17
2104.87 16
2104.97 16
2105.08 15
2105.18 14
2105.29 13
2105.39 11
2105.50 9
2105.60 8
2105.71 7
2105.81 8
2105.92 9
2106.02 11
2106.13 13
2106.23 15
2106.34 15
2106.44 16
2106.55 16
2106.65 18
2106.76 21
2106.86 25
2106.97 29
2107.07 34
2107.18 37
2107.28 38
2107.39 37
2107.49 34
2107.60 29
2107.71 23
2107.81 19
2107.92 15
2108.02 14
2108.13 15
2108.23 19
2108.34 24
2108.44 30
2108.55 37
2108.65 43
2108.76 49
2108.86 52
2108.97 54
2109.07 55
2109.18 55
2109.28 54
2109.39 54
2109.49 54
2109.60 54
2109.70 54
2109.81 54
2109.92 52
2110.02 49
2110.13 46
2110.23 41
2110.34 37
2110.44 33
2110.55 30
2110.65 28
2110.76 27
2110.86 27
2110.97 28
2111.07 29
2111.18 31
2111.28 32
2111.39 33
2111.49 33
2111.60 32
2111.71 30
2111.81 28
2111.92 25
2112.02 22
2112.13 20
2112.23 20
2112.34 21
2112.44 24
2112.55 28
2112.65 32
2112.76 37
2112.86 40
2112.97 43
2113.07 44
2113.18 44
2113.29 42
2113.39 40
2113.50 37
2113.60 34
2113.71 31
2113.81 27
2113.92 22
2114.02 18
2114.13 13
2114.23 9
2114.34 6
2114.44 4
2114.55 3
2114.66 4
2114.76 6
2114.87 9
2114.97 12
2115.08 15
2115.18 18
2115.29 20
2115.39 22
2115.50 24
2115.60 27
2115.71 29
2115.81 33
2115.92 36
2116.03 41
2116.13 45
2116.24 49
2116.34 52
2116.45 55
2116.55 57
2116.66 58
2116.76 59
2116.87 59
2116.97 59
2117.08 58
2117.19 55
2117.29 51
2117.40 47
2117.50 42
2117.61 38
2117.71 35
2117.82 32
2117.92 31
2118.03 30
2118.13 30
2118.24 29
2118.35 28
2118.45 27
2118.56 26
2118.66 26
2118.77 27
2118.87 29
2118.98 31
2119.08 33
2119.19 35
2119.30 36
2119.40 36
2119.51 36
2119.61 35
2119.72 33
2119.82 31
2119.93 28
2120.03 25
2120.14 23
2120.24 21
2120.35 19
2120.46 19
2120.56 19
2120.67 20
2120.77 21
2120.88 21
2120.98 20
2121.09 19
2121.19 17
2121.30 15
2121.41 13
2121.51 12
2121.62 12
2121.72 12
2121.83 12
2121.93 13
2122.04 14
2122.14 14
2122.25 15
2122.36 15
2122.46 15
2122.57 15
2122.67 17
2122.78 18
2122.88 21
2122.99 24
2123.10 26
2123.20 28
2123.31 30
2123.41 31
2123.52 32
2123.62 32
2123.73 32
2123.83 32
2123.94 31
2124.05 30
2124.15 29
2124.26 27
2124.36 25
2124.47 24
2124.57 24
2124.68 24
2124.79 25
2124.89 27
2125.00 29
2125.10 31
2125.21 33
2125.31 34
2125.42 35
2125.52 36
2125.63 36
2125.74 36
2125.84 35
2125.95 33
2126.05 32
2126.16 31
2126.26 30
2126.37 30
2126.48 30
2126.58 30
2126.69 30
2126.79 29
2126.90 26
2127.00 23
2127.11 17
2127.22 11
2127.32 4
2127.43 0
2127.53 0
2127.64 0
2127.74 0
2127.85 0
2127.96 0
2128.06 0
2128.17 0
2128.27 2
2128.38 5
2128.48 8
2128.59 11
2128.70 15
2128.80 18
2128.91 22
2129.01 26
2129.12 29
2129.22 31
2129.33 32
2129.44 31
2129.54 30
2129.65 29
2129.75 28
2129.86 27
2129.97 28
2130.07 29
2130.18 30
2130.28 31
2130.39 30
2130.49 29
2130.60 26
2130.71 22
2130.81 19
2130.92 16
2131.02 14
2131.13 14
2131.23 16
2131.34 18
2131.45 21
2131.55 24
2131.66 27
2131.76 28
2131.87 29
2131.98 29
2132.08 28
2132.19 27
2132.29 26
2132.40 24
2132.50 23
2132.61 21
2132.72 19
2132.82 17
2132.93 15
2133.03 13
2133.14 12
2133.25 12
2133.35 13
2133.46 15
2133.56 17
2133.67 19
2133.77 21
2133.88 23
2133.99 24
2134.09 23
2134.20 22
2134.30 21
2134.41 20
2134.52 18
2134.62 17
2134.73 15
2134.83 13
2134.94 11
2135.05 9
2135.15 8
2135.26 6
2135.36 6
2135.47 7
2135.57 9
2135.68 11
2135.79 15
2135.89 19
2136.00 24
2136.10 28
2136.21 31
2136.32 33
2136.42 34
2136.53 33
2136.63 31
2136.74 28
2136.85 24
2136.95 20
2137.06 17
2137.16 15
2137.27 13
2137.38 13
2137.48 13
2137.59 13
2137.69 14
2137.80 14
2137.91 15
2138.01 15
2138.12 16
2138.22 18
2138.33 22
2138.44 26
2138.54 31
2138.65 35
2138.75 38
2138.86 40
2138.97 41
2139.07 40
2139.18 39
2139.28 38
2139.39 38
2139.50 38
2139.60 38
2139.71 38
2139.81 38
2139.92 36
2140.03 34
2140.13 32
2140.24 29
2140.34 25
2140.45 22
2140.56 20
2140.66 18
2140.77 16
2140.87 15
2140.98 14
2141.09 14
2141.19 15
2141.30 16
2141.40 18
2141.51 19
2141.62 20
2141.72 20
2141.83 19
2141.93 18
2142.04 17
2142.15 15
2142.25 14
2142.36 12
2142.46 11
2142.57 9
2142.68 8
2142.78 7
2142.89 7
2143.00 7
2143.10 7
2143.21 7
2143.31 8
2143.42 9
2143.53 9
2143.63 9
2143.74 9
2143.84 8
2143.95 7
2144.06 6
2144.16 5
2144.27 4
2144.37 4
2144.48 4
2144.59 4
2144.69 6
2144.80 8
2144.91 11
2145.01 14
2145.12 19
2145.22 23
2145.33 27
2145.44 31
2145.54 35
2145.65 37
2145.75 38
2145.86 39
2145.97 39
2146.07 38
2146.18 37
2146.29 36
2146.39 35
2146.50 33
2146.60 32
2146.71 31
2146.82 30
2146.92 30
2147.03 30
2147.14 29
2147.24 28
2147.35 27
2147.45 26
2147.56 24
2147.67 22
2147.77 21
2147.88 20
2147.98 21
2148.09 21
2148.20 23
2148.30 24
2148.41 25
2148.52 25
2148.62 25
2148.73 25
2148.83 24
2148.94 24
2149.05 23
2149.15 24
2149.26 24
2149.37 24
2149.47 24
2149.58 25
2149.68 25
2149.79 24
2149.90 24
2150.00 24
2150.11 24
2150.22 23
2150.32 23
2150.43 23
2150.53 23
2150.64 23
2150.75 24
2150.85 26
2150.96 28
2151.07 30
2151.17 32
2151.28 35
2151.39 36
2151.49 38
2151.60 39
2151.70 39
2151.81 39
2151.92 39
2152.02 38
2152.13 37
2152.24 35
2152.34 33
2152.45 30
2152.55 27
2152.66 25
2152.77 24
2152.87 23
2152.98 24
2153.09 26
2153.19 27
2153.30 29
2153.41 31
2153.51 33
2153.62 34
2153.72 36
2153.83 39
2153.94 41
2154.04 42
2154.15 42
2154.26 42
2154.36 40
2154.47 38
2154.58 36
2154.68 34
2154.79 34
2154.89 34
2155.00 35
2155.11 36
2155.21 37
2155.32 38
2155.43 39
2155.53 39
2155.64 38
2155.75 37
2155.85 37
2155.96 36
2156.07 36
2156.17 35
2156.28 34
2156.38 33
2156.49 31
2156.60 30
2156.70 28
2156.81 26
2156.92 25
2157.02 26
2157.13 29
2157.24 33
2157.34 39
2157.45 46
2157.56 53
2157.66 60
2157.77 66
2157.87 71
2157.98 73
2158.09 73
2158.19 71
2158.30 68
2158.41 63
2158.51 58
2158.62 53
2158.73 49
2158.83 46
2158.94 44
2159.05 42
2159.15 41
2159.26 40
2159.37 38
2159.47 36
2159.58 34
2159.69 32
2159.79 31
2159.90 30
2160.00 29
2160.11 28
2160.22 27
2160.32 25
2160.43 23
2160.54 21
2160.64 19
2160.75 17
2160.86 17
2160.96 18
2161.07 21
2161.18 25
2161.28 29
2161.39 34
2161.50 38
2161.60 42
2161.71 44
2161.82 46
2161.92 46
2162.03 46
2162.14 45
2162.24 44
2162.35 43
2162.46 42
2162.56 40
2162.67 38
2162.78 36
2162.88 34
2162.99 32
2163.09 29
2163.20 27
2163.31 26
2163.41 25
2163.52 25
2163.63 26
2163.73 27
2163.84 28
2163.95 29
2164.05 30
2164.16 29
2164.27 28
2164.37 26
2164.48 23
2164.59 20
2164.69 16
2164.80 12
2164.91 8
2165.01 5
2165.12 3
2165.23 2
2165.33 3
2165.44 4
2165.55 6
2165.65 9
2165.76 11
2165.87 12
2165.97 14
2166.08 16
2166.19 17
2166.29 19
2166.40 22
2166.51 24
2166.61 26
2166.72 28
2166.83 29
2166.93 28
2167.04 28
2167.15 26
2167.25 24
2167.36 23
2167.47 21
2167.57 20
2167.68 20
2167.79 21
2167.89 22
2168.00 22
2168.11 22
2168.21 21
2168.32 19
2168.43 16
2168.53 13
2168.64 9
2168.75 6
2168.85 4
2168.96 3
2169.07 2
2169.18 2
2169.28 3
2169.39 4
2169.50 5
2169.60 7
2169.71 9
2169.82 10
2169.92 12
2170.03 13
2170.14 15
2170.24 16
2170.35 17
2170.46 19
2170.56 21
2170.67 22
2170.78 24
2170.88 25
2170.99 25
2171.10 25
2171.20 25
2171.31 24
2171.42 23
2171.52 22
2171.63 22
2171.74 22
2171.84 22
2171.95 22
2172.06 22
2172.16 22
2172.27 22
2172.38 23
2172.49 23
2172.59 24
2172.70 25
2172.81 27
2172.91 29
2173.02 32
2173.13 35
2173.23 39
2173.34 43
2173.45 47
2173.55 51
2173.66 54
2173.77 56
2173.87 56
2173.98 56
2174.09 55
2174.20 54
2174.30 53
2174.41 51
2174.52 49
2174.62 47
2174.73 45
2174.84 42
2174.94 39
2175.05 35
2175.16 32
2175.26 28
2175.37 25
2175.48 23
2175.58 22
2175.69 21
2175.80 20
2175.91 20
2176.01 20
2176.12 20
2176.23 19
2176.33 19
2176.44 19
2176.55 20
2176.65 22
2176.76 25
2176.87 28
2176.97 32
2177.08 35
2177.19 37
2177.30 38
2177.40 38
2177.51 37
2177.62 35
2177.72 34
2177.83 33
2177.94 32
2178.04 33
2178.15 35
2178.26 36
2178.36 38
2178.47 39
2178.58 40
2178.69 40
2178.79 38
2178.90 37
2179.01 34
2179.11 32
2179.22 30
2179.33 28
2179.43 28
2179.54 28
2179.65 28
2179.76 28
2179.86 28
2179.97 27
2180.08 25
2180.18 22
2180.29 20
2180.40 18
2180.50 16
2180.61 14
2180.72 14
2180.83 13
2180.93 13
2181.04 12
2181.15 12
2181.25 11
2181.36 11
2181.47 12
2181.58 14
2181.68 17
2181.79 20
2181.90 24
2182.00 27
2182.11 30
2182.22 31
2182.32 31
2182.43 29
2182.54 27
2182.65 24
2182.75 22
2182.86 21
2182.97 21
2183.07 22
2183.18 24
2183.29 26
2183.40 27
2183.50 29
2183.61 29
2183.72 28
2183.82 27
2183.93 25
2184.04 23
2184.15 22
2184.25 21
2184.36 21
2184.47 22
2184.57 24
2184.68 27
2184.79 30
2184.90 34
2185.00 37
2185.11 39
2185.22 41
2185.32 42
2185.43 43
2185.54 44
2185.65 43
2185.75 42
2185.86 40
2185.97 37
2186.07 33
2186.18 27
2186.29 22
2186.40 16
2186.50 10
2186.61 6
2186.72 4
2186.82 4
2186.93 6
2187.04 10
2187.15 14
2187.25 18
2187.36 21
2187.47 22
2187.57 22
2187.68 20
2187.79 17
2187.90 14
2188.00 11
2188.11 9
2188.22 8
2188.32 8
2188.43 9
2188.54 10
2188.65 12
2188.75 13
2188.86 14
2188.97 15
2189.08 14
2189.18 14
2189.29 13
2189.40 12
2189.50 12
2189.61 12
2189.72 12
2189.83 13
2189.93 14
2190.04 15
2190.15 15
2190.25 16
2190.36 16
2190.47 16
2190.58 16
2190.68 15
2190.79 15
2190.90 14
2191.01 14
2191.11 15
2191.22 16
2191.33 17
2191.44 18
2191.54 18
2191.65 17
2191.76 16
2191.86 15
2191.97 14
2192.08 13
2192.19 14
2192.29 15
2192.40 16
2192.51 18
2192.62 20
2192.72 22
2192.83 23
2192.94 25
2193.04 26
2193.15 28
2193.26 29
2193.37 30
2193.47 30
2193.58 31
2193.69 32
2193.80 32
2193.90 33
2194.01 35
2194.12 38
2194.23 42
2194.33 47
2194.44 51
2194.55 55
2194.65 57
2194.76 58
2194.87 57
2194.98 55
2195.08 53
2195.19 50
2195.30 47
2195.41 44
2195.51 40
2195.62 35
2195.73 31
2195.84 27
2195.94 23
2196.05 20
2196.16 17
2196.27 15
2196.37 12
2196.48 9
2196.59 7
2196.70 4
2196.80 3
2196.91 2
2197.02 2
2197.13 3
2197.23 4
2197.34 6
2197.45 8
2197.55 9
2197.66 10
2197.77 11
2197.88 10
2197.98 9
2198.09 8
2198.20 6
2198.31 5
2198.41 4
2198.52 3
2198.63 3
2198.74 4
2198.84 5
2198.95 6
2199.06 7
2199.17 7
2199.27 6
2199.38 5
2199.49 3
2199.60 2
2199.70 1
2199.81 0
2199.92 0
2200.03 0
2200.13 0
2200.24 0
2200.35 0
2200.46 0
2200.56 0
2200.67 0
2200.78 0
2200.89 2
2200.99 5
2201.10 10
2201.21 14
2201.32 18
2201.42 21
2201.53 22
2201.64 22
2201.75 20
2201.85 17
2201.96 13
2202.07 10
2202.18 8
2202.29 7
2202.39 8
2202.50 10
2202.61 12
2202.72 15
2202.82 18
2202.93 20
2203.04 23
2203.15 25
2203.25 27
2203.36 29
2203.47 32
2203.58 34
2203.68 35
2203.79 37
2203.90 38
2204.01 39
2204.11 39
2204.22 38
2204.33 36
2204.44 34
2204.54 30
2204.65 26
2204.76 22
2204.87 18
2204.97 16
2205.08 15
2205.19 15
2205.30 16
2205.41 18
2205.51 20
2205.62 21
2205.73 21
2205.84 21
2205.94 20
2206.05 20
2206.16 20
2206.27 20
2206.37 22
2206.48 23
2206.59 25
2206.70 26
2206.80 26
2206.91 26
2207.02 26
2207.13 25
2207.24 24
2207.34 23
2207.45 22
2207.56 22
2207.67 21
2207.77 20
2207.88 20
2207.99 19
2208.10 18
2208.20 17
2208.31 16
2208.42 15
2208.53 15
2208.64 15
2208.74 17
2208.85 20
2208.96 24
2209.07 28
2209.17 31
2209.28 33
2209.39 34
2209.50 33
2209.61 30
2209.71 27
2209.82 23
2209.93 19
2210.04 17
2210.14 15
2210.25 14
2210.36 14
2210.47 13
2210.57 13
2210.68 11
2210.79 9
2210.90 7
2211.01 5
2211.11 3
2211.22 2
2211.33 2
2211.44 2
2211.54 3
2211.65 4
2211.76 4
2211.87 5
2211.98 5
2212.08 6
2212.19 6
2212.30 6
2212.41 7
2212.51 8
2212.62 8
2212.73 9
2212.84 9
2212.95 9
2213.05 8
2213.16 8
2213.27 9
2213.38 9
2213.49 10
2213.59 12
2213.70 14
2213.81 16
2213.92 19
2214.02 23
2214.13 27
2214.24 32
2214.35 37
2214.46 40
2214.56 42
2214.67 43
2214.78 42
2214.89 39
2215.00 36
2215.10 33
2215.21 31
2215.32 31
2215.43 31
2215.53 32
2215.64 35
2215.75 37
2215.86 40
2215.97 42
2216.07 43
2216.18 43
2216.29 42
2216.40 41
2216.51 39
2216.61 37
2216.72 36
2216.83 36
2216.94 37
2217.05 40
2217.15 44
2217.26 48
2217.37 51
2217.48 54
2217.58 54
2217.69 53
2217.80 49
2217.91 43
2218.02 37
2218.12 30
2218.23 23
2218.34 17
2218.45 13
2218.56 9
2218.66 7
2218.77 5
2218.88 4
2218.99 4
2219.10 4
2219.20 6
2219.31 7
2219.42 10
2219.53 12
2219.64 16
2219.74 19
2219.85 23
2219.96 26
2220.07 28
2220.18 30
2220.28 31
2220.39 32
2220.50 31
2220.61 31
2220.72 30
2220.82 29
2220.93 28
2221.04 26
2221.15 25
2221.26 24
2221.36 23
2221.47 21
2221.58 20
2221.69 20
2221.80 20
2221.90 20
2222.01 22
2222.12 24
2222.23 27
2222.34 29
2222.44 31
2222.55 33
2222.66 34
2222.77 34
2222.88 34
2222.98 33
2223.09 32
2223.20 30
2223.31 28
2223.42 25
2223.53 23
2223.63 22
2223.74 21
2223.85 21
2223.96 22
2224.07 24
2224.17 27
2224.28 30
2224.39 33
2224.50 35
2224.61 36
2224.71 36
2224.82 35
2224.93 34
2225.04 32
2225.15 31
2225.25 30
2225.36 29
2225.47 29
2225.58 28
2225.69 27
2225.80 26
2225.90 25
2226.01 24
2226.12 24
2226.23 25
2226.34 28
2226.44 32
2226.55 37
2226.66 43
2226.77 49
2226.88 54
2226.98 57
2227.09 57
2227.20 56
2227.31 52
2227.42 48
2227.53 42
2227.63 36
2227.74 31
2227.85 27
2227.96 24
2228.07 23
2228.17 22
2228.28 22
2228.39 23
2228.50 23
2228.61 23
2228.72 22
2228.82 21
2228.93 19
2229.04 17
2229.15 15
2229.26 13
2229.37 13
2229.47 13
2229.58 15
2229.69 18
2229.80 22
2229.91 27
2230.01 31
2230.12 35
2230.23 38
2230.34 39
2230.45 39
2230.56 37
2230.66 35
2230.77 31
2230.88 28
2230.99 24
2231.10 21
2231.21 18
2231.31 16
2231.42 14
2231.53 13
2231.64 12
2231.75 11
2231.85 11
2231.96 10
2232.07 9
2232.18 9
2232.29 8
2232.40 8
2232.50 9
2232.61 10
2232.72 11
2232.83 12
2232.94 14
2233.05 16
2233.15 17
2233.26 18
2233.37 19
2233.48 20
2233.59 20
2233.70 20
2233.80 20
2233.91 21
2234.02 23
2234.13 26
2234.24 30
2234.35 34
2234.45 37
2234.56 40
2234.67 41
2234.78 41
2234.89 40
2235.00 38
2235.10 34
2235.21 31
2235.32 28
2235.43 25
2235.54 23
2235.65 22
2235.75 22
2235.86 23
2235.97 25
2236.08 27
2236.19 29
2236.30 31
2236.40 33
2236.51 34
2236.62 34
2236.73 34
2236.84 34
2236.95 34
2237.06 34
2237.16 34
2237.27 34
2237.38 35
2237.49 35
2237.60 36
2237.71 36
2237.81 36
2237.92 36
2238.03 35
2238.14 34
2238.25 33
2238.36 34
2238.46 35
2238.57 37
2238.68 41
2238.79 45
2238.90 50
2239.01 56
2239.12 61
2239.22 67
2239.33 71
2239.44 74
2239.55 76
2239.66 76
2239.77 74
2239.87 71
2239.98 69
2240.09 67
2240.20 66
2240.31 66
2240.42 67
2240.53 67
2240.63 67
2240.74 65
2240.85 61
2240.96 56
2241.07 51
2241.18 45
2241.28 40
2241.39 35
2241.50 32
2241.61 30
2241.72 28
2241.83 26
2241.94 25
2242.04 24
2242.15 23
2242.26 23
2242.37 23
2242.48 24
2242.59 26
2242.70 29
2242.80 31
2242.91 34
2243.02 36
2243.13 38
2243.24 38
2243.35 38
2243.46 36
2243.56 33
2243.67 30
2243.78 26
2243.89 21
2244.00 18
2244.11 16
2244.22 15
2244.32 16
2244.43 17
2244.54 20
2244.65 23
2244.76 25
2244.87 27
2244.98 28
2245.08 28
2245.19 28
2245.30 28
2245.41 27
2245.52 26
2245.63 26
2245.74 26
2245.84 26
2245.95 25
2246.06 25
2246.17 24
2246.28 23
2246.39 21
2246.50 19
2246.61 18
2246.71 17
2246.82 16
2246.93 16
2247.04 16
2247.15 16
2247.26 15
2247.37 14
2247.47 12
2247.58 10
2247.69 9
2247.80 7
2247.91 7
2248.02 8
2248.13 10
2248.23 14
2248.34 18
2248.45 22
2248.56 25
2248.67 28
2248.78 30
2248.89 30
2249.00 30
2249.10 29
2249.21 29
2249.32 28
2249.43 27
2249.54 26
2249.65 24
2249.76 23
2249.87 21
2249.97 20
2250.08 21
2250.19 22
2250.30 23
2250.41 26
2250.52 27
2250.63 29
2250.74 29
2250.84 29
2250.95 29
2251.06 29
2251.17 30
2251.28 31
2251.39 32
2251.50 32
2251.61 32
2251.71 32
2251.82 31
2251.93 30
2252.04 31
2252.15 32
2252.26 33
2252.37 34
2252.48 34
2252.58 33
2252.69 31
2252.80 29
2252.91 27
2253.02 26
2253.13 25
2253.24 25
2253.35 25
2253.45 26
2253.56 26
2253.67 27
2253.78 28
2253.89 29
2254.00 31
2254.11 34
2254.22 36
2254.32 38
2254.43 39
2254.54 40
2254.65 40
2254.76 39
2254.87 39
2254.98 40
2255.09 40
2255.20 41
2255.30 42
2255.41 43
2255.52 44
2255.63 44
2255.74 44
2255.85 43
2255.96 42
2256.07 41
2256.18 40
2256.28 39
2256.39 37
2256.50 35
2256.61 33
2256.72 31
2256.83 29
2256.94 25
2257.05 22
2257.16 19
2257.26 16
2257.37 13
2257.48 12
2257.59 10
2257.70 10
2257.81 10
2257.92 11
2258.03 12
2258.14 13
2258.24 14
2258.35 16
2258.46 16
2258.57 16
2258.68 16
2258.79 15
2258.90 14
2259.01 12
2259.12 11
2259.22 10
2259.33 11
2259.44 13
2259.55 16
2259.66 20
2259.77 24
2259.88 28
2259.99 32
2260.10 34
2260.21 36
2260.31 37
2260.42 37
2260.53 36
2260.64 35
2260.75 34
2260.86 33
2260.97 31
2261.08 30
2261.19 29
2261.30 27
2261.40 25
2261.51 24
2261.62 23
2261.73 22
2261.84 21
2261.95 20
2262.06 18
2262.17 16
2262.28 14
2262.39 10
2262.49 6
2262.60 2
2262.71 0
2262.82 0
2262.93 0
2263.04 0
2263.15 0
2263.26 0
2263.37 0
2263.48 0
2263.58 1
2263.69 1
2263.80 1
2263.91 2
2264.02 4
2264.13 8
2264.24 12
2264.35 18
2264.46 24
2264.57 30
2264.68 35
2264.78 38
2264.89 40
2265.00 40
2265.11 39
2265.22 37
2265.33 34
2265.44 31
2265.55 27
2265.66 24
2265.77 20
2265.88 16
2265.98 13
2266.09 10
2266.20 7
2266.31 6
2266.42 4
2266.53 4
2266.64 4
2266.75 5
2266.86 7
2266.97 9
2267.08 12
2267.18 16
2267.29 20
2267.40 23
2267.51 25
2267.62 27
2267.73 27
2267.84 27
2267.95 27
2268.06 27
2268.17 26
2268.28 26
2268.39 25
2268.49 25
2268.60 24
2268.71 23
2268.82 22
2268.93 22
2269.04 23
2269.15 24
2269.26 27
2269.37 30
2269.48 34
2269.59 37
2269.70 40
2269.80 42
2269.91 43
2270.02 43
2270.13 43
2270.24 43
2270.35 44
2270.46 45
2270.57 46
2270.68 46
2270.79 46
2270.90 45
2271.01 44
2271.11 42
2271.22 41
2271.33 40
2271.44 38
2271.55 36
2271.66 34
2271.77 31
2271.88 28
2271.99 24
2272.10 22
2272.21 20
2272.32 18
2272.43 18
2272.54 19
2272.64 20
2272.75 21
2272.86 22
2272.97 23
2273.08 24
2273.19 25
2273.30 27
2273.41 28
2273.52 30
2273.63 32
2273.74 33
2273.85 34
2273.96 34
2274.07 32
2274.17 30
2274.28 26
2274.39 22
2274.50 19
2274.61 15
2274.72 13
2274.83 13
2274.94 13
2275.05 15
2275.16 18
2275.27 21
2275.38 24
2275.49 27
2275.60 29
2275.70 31
2275.81 31
2275.92 30
2276.03 28
2276.14 25
2276.25 22
2276.36 20
2276.47 17
2276.58 14
2276.69 12
2276.80 10
2276.91 8
2277.02 7
2277.13 6
2277.24 5
2277.35 5
2277.45 5
2277.56 6
2277.67 7
2277.78 8
2277.89 10
2278.00 13
2278.11 16
2278.22 19
2278.33 23
2278.44 25
2278.55 27
2278.66 28
2278.77 29
2278.88 30
2278.99 31
2279.10 32
2279.21 33
2279.31 34
2279.42 34
2279.53 33
2279.64 31
2279.75 29
2279.86 27
2279.97 26
2280.08 26
2280.19 26
2280.30 27
2280.41 28
2280.52 28
2280.63 28
2280.74 26
2280.85 24
2280.96 20
2281.07 16
2281.18 13
2281.28 10
2281.39 9
2281.50 8
2281.61 7
2281.72 8
2281.83 8
2281.94 9
2282.05 11
2282.16 13
2282.27 16
2282.38 20
2282.49 24
2282.60 28
2282.71 32
2282.82 36
2282.93 39
2283.04 42
2283.15 44
2283.26 45
2283.37 45
2283.47 45
2283.58 43
2283.69 41
2283.80 38
2283.91 35
2284.02 33
2284.13 31
2284.24 29
2284.35 29
2284.46 31
2284.57 33
2284.68 36
2284.79 39
2284.90 43
2285.01 45
2285.12 48
2285.23 49
2285.34 50
2285.45 51
2285.56 52
2285.67 52
2285.78 53
2285.88 54
2285.99 54
2286.10 53
2286.21 52
2286.32 49
2286.43 46
2286.54 43
2286.65 39
2286.76 35
2286.87 31
2286.98 28
2287.09 25
2287.20 22
2287.31 19
2287.42 17
2287.53 14
2287.64 13
2287.75 12
2287.86 12
2287.97 12
2288.08 13
2288.19 15
2288.30 17
2288.41 20
2288.52 21
2288.63 23
2288.73 23
2288.84 24
2288.95 25
2289.06 26
2289.17 28
2289.28 31
2289.39 33
2289.50 36
2289.61 39
2289.72 41
2289.83 43
2289.94 44
2290.05 46
2290.16 47
2290.27 48
2290.38 48
2290.49 47
2290.60 45
2290.71 42
2290.82 38
2290.93 34
2291.04 30
2291.15 28
2291.26 26
2291.37 26
2291.48 26
2291.59 27
2291.70 26
2291.81 25
2291.92 23
2292.03 19
2292.14 16
2292.25 13
2292.35 10
2292.46 8
2292.57 6
2292.68 6
2292.79 6
2292.90 7
2293.01 8
2293.12 9
2293.23 11
2293.34 13
2293.45 15
2293.56 17
2293.67 19
2293.78 19
2293.89 20
2294.00 19
2294.11 19
2294.22 19
2294.33 19
2294.44 20
2294.55 22
2294.66 25
2294.77 27
2294.88 30
2294.99 32
2295.10 33
2295.21 33
2295.32 32
2295.43 30
2295.54 28
2295.65 24
2295.76 21
2295.87 18
2295.98 17
2296.09 17
2296.20 18
2296.31 21
2296.42 25
2296.53 29
2296.64 33
2296.75 36
2296.86 39
2296.97 40
2297.08 40
2297.19 39
2297.30 37
2297.41 34
2297.52 32
2297.63 28
2297.74 25
2297.85 22
2297.96 20
2298.06 17
2298.17 16
2298.28 15
2298.39 14
2298.50 14
2298.61 15
2298.72 16
2298.83 18
2298.94 19
2299.05 21
2299.16 22
2299.27 24
2299.38 25
2299.49 26
2299.60 28
2299.71 30
2299.82 33
2299.93 37
2300.04 41
2300.15 45
2300.26 49
2300.37 53
2300.48 55
2300.59 56
2300.70 56
2300.81 55
2300.92 53
2301.03 51
2301.14 49
2301.25 47
2301.36 45
2301.47 43
2301.58 40
2301.69 38
2301.80 35
2301.91 32
2302.02 29
2302.13 27
2302.24 26
2302.35 25
2302.46 25
2302.57 25
2302.68 24
2302.79 23
2302.90 21
2303.01 18
2303.12 15
2303.23 12
2303.34 9
2303.45 8
2303.56 7
2303.67 7
2303.78 7
2303.89 8
2304.00 9
2304.11 9
2304.22 11
2304.33 12
2304.44 14
2304.55 16
2304.66 18
2304.77 20
2304.88 22
2304.99 24
2305.10 25
2305.21 26
2305.32 27
2305.43 27
2305.54 28
2305.65 28
2305.76 28
2305.87 28
2305.98 27
2306.09 25
2306.20 23
2306.31 20
2306.42 17
2306.53 15
2306.64 14
2306.75 13
2306.86 14
2306.97 15
2307.08 18
2307.19 21
2307.30 25
2307.41 29
2307.52 33
2307.63 36
2307.74 40
2307.85 42
2307.96 44
2308.07 46
2308.18 47
2308.29 48
2308.40 49
2308.51 49
2308.63 51
2308.74 52
2308.85 54
2308.96 56
2309.07 56
2309.18 56
2309.29 54
2309.40 51
2309.51 46
2309.62 41
2309.73 37
2309.84 33
2309.95 30
2310.06 27
2310.17 26
2310.28 26
2310.39 26
2310.50 27
2310.61 29
2310.72 31
2310.83 33
2310.94 36
2311.05 38
2311.16 40
2311.27 41
2311.38 40
2311.49 38
2311.60 34
2311.71 31
2311.82 29
2311.93 27
2312.04 27
2312.15 27
2312.26 28
2312.37 30
2312.48 31
2312.59 33
2312.70 34
2312.81 35
2312.92 37
2313.03 39
2313.14 40
2313.25 42
2313.36 42
2313.47 42
2313.58 42
2313.69 40
2313.80 38
2313.91 35
2314.02 32
2314.13 29
2314.25 27
2314.36 24
2314.47 22
2314.58 20
2314.69 17
2314.80 15
2314.91 14
2315.02 11
2315.13 9
2315.24 7
2315.35 6
2315.46 5
2315.57 5
2315.68 6
2315.79 9
2315.90 13
2316.01 17
2316.12 20
2316.23 23
2316.34 25
2316.45 25
2316.56 25
2316.67 25
2316.78 25
2316.89 25
2317.00 26
2317.11 27
2317.22 28
2317.33 28
2317.44 28
2317.55 27
2317.66 26
2317.77 25
2317.89 26
2318.00 26
2318.11 27
2318.22 28
2318.33 29
2318.44 29
2318.55 28
2318.66 26
2318.77 24
2318.88 21
2318.99 17
2319.10 14
2319.21 11
2319.32 8
2319.43 6
2319.54 4
2319.65 3
2319.76 3
2319.87 3
2319.98 2
2320.09 1
2320.20 0
2320.31 0
2320.42 0
2320.53 0
2320.64 0
2320.76 0
2320.87 0
2320.98 0
2321.09 1
2321.20 3
2321.31 4
2321.42 5
2321.53 5
2321.64 5
2321.75 3
2321.86 2
2321.97 1
2322.08 0
2322.19 0
2322.30 0
2322.41 0
2322.52 0
2322.63 1
2322.74 2
2322.85 4
2322.96 5
2323.07 8
2323.19 11
2323.30 14
2323.41 17
2323.52 21
2323.63 24
2323.74 26
2323.85 27
2323.96 27
2324.07 27
2324.18 26
2324.29 25
2324.40 25
2324.51 25
2324.62 27
2324.73 29
2324.84 31
2324.95 33
2325.06 34
2325.17 35
2325.28 35
2325.40 36
2325.51 36
2325.62 37
2325.73 38
2325.84 39
2325.95 40
2326.06 42
2326.17 43
2326.28 45
2326.39 46
2326.50 47
2326.61 47
2326.72 45
2326.83 41
2326.94 36
2327.05 29
2327.16 23
2327.27 17
2327.39 13
2327.50 10
2327.61 10
2327.72 12
2327.83 14
2327.94 17
2328.05 20
2328.16 21
2328.27 22
2328.38 22
2328.49 20
2328.60 19
2328.71 17
2328.82 15
2328.93 13
2329.04 11
2329.15 9
2329.27 8
2329.38 7
2329.49 8
2329.60 11
2329.71 14
2329.82 19
2329.93 24
2330.04 29
2330.15 34
2330.26 37
2330.37 40
2330.48 41
2330.59 40
2330.70 39
2330.81 37
2330.92 36
2331.04 35
2331.15 35
2331.26 37
2331.37 39
2331.48 42
2331.59 44
2331.70 45
2331.81 45
2331.92 43
2332.03 40
2332.14 37
2332.25 33
2332.36 28
2332.47 24
2332.58 20
2332.70 18
2332.81 16
2332.92 16
2333.03 17
2333.14 18
2333.25 19
2333.36 19
2333.47 19
2333.58 17
2333.69 14
2333.80 12
2333.91 9
2334.02 8
2334.14 7
2334.25 8
2334.36 10
2334.47 13
2334.58 15
2334.69 18
2334.80 19
2334.91 19
2335.02 19
2335.13 18
2335.24 16
2335.35 15
2335.46 16
2335.57 17
2335.69 20
2335.80 24
2335.91 28
2336.02 32
2336.13 35
2336.24 38
2336.35 39
2336.46 39
2336.57 38
2336.68 37
2336.79 35
2336.90 33
2337.02 32
2337.13 31
2337.24 30
2337.35 31
2337.46 32
2337.57 34
2337.68 35
2337.79 37
2337.90 37
2338.01 37
2338.12 35
2338.23 32
2338.34 28
2338.46 25
2338.57 21
2338.68 18
2338.79 15
2338.90 14
2339.01 13
2339.12 14
2339.23 17
2339.34 21
2339.45 26
2339.56 31
2339.68 36
2339.79 40
2339.90 42
2340.01 42
2340.12 41
2340.23 39
2340.34 36
2340.45 32
2340.56 29
2340.67 27
2340.78 25
2340.89 24
2341.01 24
2341.12 22
2341.23 21
2341.34 19
2341.45 16
2341.56 13
2341.67 10
2341.78 9
2341.89 8
2342.00 9
2342.11 10
2342.23 13
2342.34 16
2342.45 19
2342.56 23
2342.67 26
2342.78 29
2342.89 32
2343.00 35
2343.11 38
2343.22 40
2343.34 40
2343.45 40
2343.56 38
2343.67 35
2343.78 31
2343.89 28
2344.00 27
2344.11 27
2344.22 30
2344.33 34
2344.44 39
2344.56 45
2344.67 49
2344.78 52
2344.89 54
2345.00 55
2345.11 54
2345.22 52
2345.33 49
2345.44 45
2345.55 40
2345.67 35
2345.78 30
2345.89 25
2346.00 22
2346.11 20
2346.22 19
2346.33 20
2346.44 22
2346.55 25
2346.67 27
2346.78 29
2346.89 30
2347.00 31
2347.11 31
2347.22 31
2347.33 31
2347.44 31
2347.55 31
2347.66 31
2347.78 30
2347.89 30
2348.00 29
2348.11 27
2348.22 25
2348.33 23
2348.44 21
2348.55 18
2348.66 17
2348.78 16
2348.89 16
2349.00 17
2349.11 20
2349.22 23
2349.33 27
2349.44 30
2349.55 34
2349.66 36
2349.78 38
2349.89 39
2350.00 41
2350.11 43
2350.22 46
2350.33 48
2350.44 51
2350.55 54
2350.66 56
2350.78 57
2350.89 58
2351.00 58
2351.11 57
2351.22 57
2351.33 56
2351.44 54
2351.55 51
2351.66 47
2351.78 42
2351.89 36
2352.00 31
2352.11 26
2352.22 23
2352.33 22
2352.44 23
2352.55 25
2352.66 27
2352.78 30
2352.89 32
2353.00 33
2353.11 33
2353.22 33
2353.33 33
2353.44 32
2353.55 32
2353.67 31
2353.78 31
2353.89 30
2354.00 30
2354.11 30
2354.22 30
2354.33 30
2354.44 30
2354.56 30
2354.67 31
2354.78 32
2354.89 33
2355.00 33
2355.11 34
2355.22 35
2355.33 36
2355.44 37
2355.56 39
2355.67 42
2355.78 44
2355.89 47
2356.00 49
2356.11 49
2356.22 49
2356.33 47
2356.45 45
2356.56 43
2356.67 41
2356.78 40
2356.89 39
2357.00 38
2357.11 37
2357.23 35
2357.34 32
2357.45 28
2357.56 24
2357.67 21
2357.78 19
2357.89 18
2358.00 18
2358.12 20
2358.23 21
2358.34 23
2358.45 24
2358.56 25
2358.67 25
2358.78 25
2358.89 24
2359.01 23
2359.12 22
2359.23 21
2359.34 21
2359.45 20
2359.56 19
2359.67 18
2359.79 17
2359.90 16
2360.01 15
2360.12 14
2360.23 14
2360.34 15
2360.45 15
2360.56 15
2360.68 15
2360.79 14
2360.90 12
2361.01 10
2361.12 7
2361.23 6
2361.34 5
2361.46 5
2361.57 5
2361.68 7
2361.79 9
2361.90 10
2362.01 12
2362.12 13
2362.24 14
2362.35 16
2362.46 19
2362.57 22
2362.68 27
2362.79 32
2362.90 37
2363.02 42
2363.13 46
2363.24 49
2363.35 52
2363.46 53
2363.57 53
2363.68 52
2363.80 50
2363.91 46
2364.02 42
2364.13 36
2364.24 31
2364.35 25
2364.46 19
2364.58 13
2364.69 8
2364.80 3
2364.91 0
2365.02 0
2365.13 0
2365.24 0
2365.36 0
2365.47 0
2365.58 0
2365.69 0
2365.80 0
2365.91 2
2366.02 5
2366.14 8
2366.25 11
2366.36 14
2366.47 17
2366.58 20
2366.69 22
2366.81 24
2366.92 26
2367.03 28
2367.14 31
2367.25 33
2367.36 34
2367.47 34
2367.59 33
2367.70 30
2367.81 27
2367.92 23
2368.03 19
2368.14 16
2368.26 13
2368.37 11
2368.48 10
2368.59 9
2368.70 8
2368.81 8
2368.92 7
2369.04 7
2369.15 7
2369.26 7
2369.37 8
2369.48 10
2369.59 13
2369.71 16
2369.82 19
2369.93 23
2370.04 27
2370.15 30
2370.26 33
2370.37 35
2370.49 38
2370.60 41
2370.71 44
2370.82 47
2370.93 51
2371.04 55
2371.16 58
2371.27 60
2371.38 61
2371.49 61
2371.60 59
2371.71 56
2371.83 53
2371.94 50
2372.05 48
2372.16 45
2372.27 44
2372.38 43
2372.50 43
2372.61 43
2372.72 43
2372.83 43
2372.94 42
2373.05 40
2373.17 37
2373.28 34
2373.39 29
2373.50 25
2373.61 20
2373.72 15
2373.84 11
2373.95 7
2374.06 3
2374.17 0
2374.28 0
2374.39 0
2374.51 0
2374.62 0
2374.73 0
2374.84 0
2374.95 3
2375.06 7
2375.18 10
2375.29 13
2375.40 17
2375.51 20
2375.62 23
2375.73 25
2375.85 27
2375.96 27
2376.07 26
2376.18 25
2376.29 22
2376.40 19
2376.52 16
2376.63 15
2376.74 14
2376.85 16
2376.96 19
2377.08 22
2377.19 25
2377.30 28
2377.41 29
2377.52 28
2377.63 26
2377.75 22
2377.86 18
2377.97 15
2378.08 12
2378.19 10
2378.30 9
2378.42 10
2378.53 12
2378.64 15
2378.75 20
2378.86 24
2378.98 29
2379.09 32
2379.20 35
2379.31 36
2379.42 35
2379.53 33
2379.65 30
2379.76 26
2379.87 22
2379.98 18
2380.09 14
2380.21 11
2380.32 9
2380.43 7
2380.54 6
2380.65 6
2380.76 6
2380.88 6
2380.99 8
2381.10 9
2381.21 12
2381.32 15
2381.44 18
2381.55 21
2381.66 23
2381.77 25
2381.88 25
2381.99 24
2382.11 23
2382.22 22
2382.33 21
2382.44 20
2382.55 20
2382.67 20
2382.78 20
2382.89 19
2383.00 17
2383.11 15
2383.23 12
2383.34 9
2383.45 7
2383.56 7
2383.67 7
2383.79 8
2383.90 10
2384.01 13
2384.12 16
2384.23 19
2384.34 22
2384.46 24
2384.57 26
2384.68 27
2384.79 28
2384.90 28
2385.02 28
2385.13 28
2385.24 29
2385.35 30
2385.46 32
2385.58 34
2385.69 37
2385.80 39
2385.91 40
2386.02 41
2386.14 40
2386.25 37
2386.36 34
2386.47 30
2386.58 25
2386.70 21
2386.81 18
2386.92 15
2387.03 14
2387.14 13
2387.26 13
2387.37 14
2387.48 15
2387.59 17
2387.70 20
2387.82 23
2387.93 25
2388.04 27
2388.15 29
2388.26 29
2388.38 28
2388.49 26
2388.60 24
2388.71 22
2388.82 20
2388.94 20
2389.05 20
2389.16 20
2389.27 21
2389.38 22
2389.50 22
2389.61 22
2389.72 22
2389.83 22
2389.94 22
2390.06 23
2390.17 25
2390.28 28
2390.39 33
2390.50 37
2390.62 42
2390.73 46
2390.84 49
2390.95 51
2391.06 52
2391.18 51
2391.29 50
2391.40 48
2391.51 46
2391.63 43
2391.74 41
2391.85 38
2391.96 36
2392.07 33
2392.19 31
2392.30 28
2392.41 25
2392.52 21
2392.63 18
2392.75 15
2392.86 12
2392.97 10
2393.08 9
2393.19 10
2393.31 11
2393.42 13
2393.53 16
2393.64 18
2393.76 21
2393.87 24
2393.98 27
2394.09 29
2394.20 31
2394.32 32
2394.43 32
2394.54 32
2394.65 32
2394.76 31
2394.88 31
2394.99 32
2395.10 33
2395.21 35
2395.33 37
2395.44 39
2395.55 41
2395.66 42
2395.77 43
2395.89 44
2396.00 46
2396.11 48
2396.22 50
2396.34 52
2396.45 53
2396.56 53
2396.67 52
2396.78 50
2396.90 48
2397.01 44
2397.12 41
2397.23 37
2397.35 33
2397.46 29
2397.57 24
2397.68 19
2397.79 15
2397.91 11
2398.02 8
2398.13 7
2398.24 7
2398.36 9
2398.47 11
2398.58 14
2398.69 16
2398.80 18
2398.92 19
2399.03 19
2399.14 19
2399.25 18
2399.37 18
2399.48 17
2399.59 16
2399.70 15
2399.82 14
2399.93 14
2400.04 13
2400.15 12
2400.26 12
2400.38 11
2400.49 11
2400.60 11
2400.71 12
2400.83 12
2400.94 14
2401.05 15
2401.16 16
2401.28 18
2401.39 19
2401.50 20
2401.61 21
2401.72 22
2401.84 23
2401.95 24
2402.06 25
2402.17 26
2402.29 27
2402.40 27
2402.51 26
2402.62 25
2402.74 23
2402.85 21
2402.96 19
2403.07 17
2403.18 17
2403.30 18
2403.41 19
2403.52 21
2403.63 22
2403.75 22
2403.86 21
2403.97 19
2404.08 17
2404.20 14
2404.31 12
2404.42 11
2404.53 11
2404.65 12
2404.76 15
2404.87 18
2404.98 21
2405.10 23
2405.21 26
2405.32 27
2405.43 27
2405.55 27
2405.66 26
2405.77 25
2405.88 24
2405.99 23
2406.11 22
2406.22 22
2406.33 21
2406.44 20
2406.56 19
2406.67 19
2406.78 19
2406.89 19
2407.01 20
2407.12 21
2407.23 21
2407.34 21
2407.46 20
2407.57 18
2407.68 16
2407.79 15
2407.91 13
2408.02 13
2408.13 13
2408.24 15
2408.36 17
2408.47 19
2408.58 20
2408.69 21
2408.81 21
2408.92 19
2409.03 16
2409.14 13
2409.26 10
2409.37 7
2409.48 5
2409.59 5
2409.71 6
2409.82 8
2409.93 11
2410.04 15
2410.16 19
2410.27 22
2410.38 25
2410.49 28
2410.61 29
2410.72 30
2410.83 30
2410.94 29
2411.06 28
2411.17 27
2411.28 26
2411.39 25
2411.51 25
2411.62 24
2411.73 23
2411.84 22
2411.96 21
2412.07 20
2412.18 20
2412.30 20
2412.41 20
2412.52 22
2412.63 24
2412.75 27
2412.86 30
2412.97 33
2413.08 37
2413.20 39
2413.31 41
2413.42 42
2413.53 41
2413.65 39
2413.76 36
2413.87 32
2413.98 29
2414.10 26
2414.21 24
2414.32 23
2414.43 22
2414.55 22
2414.66 21
2414.77 20
2414.89 20
2415.00 19
2415.11 19
2415.22 19
2415.34 19
2415.45 20
2415.56 20
2415.67 20
2415.79 19
2415.90 18
2416.01 16
2416.12 14
2416.24 12
2416.35 11
2416.46 11
2416.58 11
2416.69 12
2416.80 12
2416.91 13
2417.03 13
2417.14 12
2417.25 11
2417.36 9
2417.48 7
2417.59 4
2417.70 2
2417.81 1
2417.93 1
2418.04 2
2418.15 4
2418.27 7
2418.38 9
2418.49 12
2418.60 13
2418.72 14
2418.83 13
2418.94 11
2419.05 9
2419.17 6
2419.28 3
2419.39 1
2419.51 0
2419.62 0
2419.73 1
2419.84 4
2419.96 8
2420.07 12
2420.18 15
2420.29 18
2420.41 20
2420.52 20
2420.63 19
2420.75 18
2420.86 16
2420.97 14
2421.08 12
2421.20 11
2421.31 11
2421.42 11
2421.54 13
2421.65 15
2421.76 18
2421.87 21
2421.99 25
2422.10 28
2422.21 32
2422.33 36
2422.44 41
2422.55 45
2422.66 49
2422.78 52
2422.89 55
2423.00 57
2423.11 58
2423.23 58
2423.34 57
2423.45 56
2423.57 54
2423.68 52
2423.79 51
2423.90 50
2424.02 49
2424.13 49
2424.24 49
2424.36 48
2424.47 47
2424.58 45
2424.69 41
2424.81 37
2424.92 32
2425.03 27
2425.15 22
2425.26 19
2425.37 17
2425.48 16
2425.60 16
2425.71 17
2425.82 18
2425.94 21
2426.05 23
2426.16 25
2426.28 27
2426.39 28
2426.50 29
2426.61 30
2426.73 29
2426.84 28
2426.95 27
2427.07 25
2427.18 22
2427.29 19
2427.40 15
2427.52 12
2427.63 9
2427.74 5
2427.86 2
2427.97 0
2428.08 0
2428.19 0
2428.31 0
2428.42 0
2428.53 0
2428.65 0
2428.76 0
2428.87 2
2428.99 7
2429.10 12
2429.21 17
2429.32 21
2429.44 23
2429.55 24
2429.66 23
2429.78 22
2429.89 20
2430.00 19
2430.12 19
2430.23 21
2430.34 24
2430.45 29
2430.57 33
2430.68 38
2430.79 40
2430.91 41
2431.02 39
2431.13 36
2431.25 31
2431.36 25
2431.47 20
2431.58 16
2431.70 12
2431.81 10
2431.92 8
2432.04 6
2432.15 5
2432.26 4
2432.38 3
2432.49 3
2432.60 4
2432.71 6
2432.83 8
2432.94 11
2433.05 13
2433.17 15
2433.28 17
2433.39 17
2433.51 17
2433.62 17
2433.73 16
2433.85 16
2433.96 15
2434.07 15
2434.18 14
2434.30 14
2434.41 13
2434.52 12
2434.64 11
2434.75 11
2434.86 12
2434.98 13
2435.09 14
2435.20 16
2435.32 16
2435.43 17
2435.54 16
2435.66 15
2435.77 14
2435.88 13
2435.99 13
2436.11 14
2436.22 16
2436.33 18
2436.45 20
2436.56 22
2436.67 23
2436.79 24
2436.90 24
2437.01 24
2437.13 23
2437.24 22
2437.35 21
2437.47 20
2437.58 19
2437.69 18
2437.81 16
2437.92 14
2438.03 11
2438.14 9
2438.26 7
2438.37 6
2438.48 5
2438.60 4
2438.71 4
2438.82 4
2438.94 4
2439.05 5
2439.16 6
2439.28 7
2439.39 8
2439.50 10
2439.62 12
2439.73 14
2439.84 16
2439.96 19
2440.07 21
2440.18 22
2440.30 23
2440.41 23
2440.52 22
2440.64 20
2440.75 17
2440.86 15
2440.97 13
2441.09 12
2441.20 12
2441.31 12
2441.43 13
2441.54 14
2441.65 15
2441.77 16
2441.88 16
2441.99 16
2442.11 16
2442.22 15
2442.33 14
2442.45 12
2442.56 10
2442.67 7
2442.79 5
2442.90 3
2443.01 1
2443.13 1
2443.24 2
2443.35 4
2443.47 9
2443.58 15
2443.69 21
2443.81 28
2443.92 34
2444.03 39
2444.15 42
2444.26 43
2444.37 43
2444.49 41
2444.60 38
2444.71 34
2444.83 30
2444.94 26
2445.05 23
2445.17 20
2445.28 18
2445.39 17
2445.51 18
2445.62 19
2445.73 21
2445.85 22
2445.96 23
2446.07 23
2446.19 23
2446.30 21
2446.41 19
2446.53 18
2446.64 17
2446.75 17
2446.87 19
2446.98 21
2447.09 25
2447.21 28
2447.32 30
2447.43 32
2447.55 33
2447.66 32
2447.77 31
2447.89 28
2448.00 25
2448.11 21
2448.23 18
2448.34 14
2448.45 10
2448.57 7
2448.68 4
2448.80 1
2448.91 0
2449.02 0
2449.14 0
2449.25 0
2449.36 0
2449.48 1
2449.59 3
2449.70 5
2449.82 6
2449.93 7
2450.04 7
2450.16 6
2450.27 4
2450.38 2
2450.50 1
2450.61 0
2450.72 0
2450.84 0
2450.95 0
2451.06 0
2451.18 0
2451.29 0
2451.40 0
2451.52 1
2451.63 3
2451.75 6
2451.86 9
2451.97 12
2452.09 14
2452.20 15
2452.31 15
2452.43 14
2452.54 12
2452.65 9
2452.77 7
2452.88 4
2452.99 3
2453.11 3
2453.22 4
2453.33 6
2453.45 10
2453.56 14
2453.68 19
2453.79 25
2453.90 30
2454.02 33
2454.13 36
2454.24 36
2454.36 35
2454.47 32
2454.58 27
2454.70 23
2454.81 18
2454.92 13
2455.04 9
2455.15 7
2455.26 5
2455.38 5
2455.49 7
2455.61 9
2455.72 13
2455.83 17
2455.95 20
2456.06 23
2456.17 25
2456.29 24
2456.40 23
2456.51 21
2456.63 19
2456.74 18
2456.86 18
2456.97 20
2457.08 23
2457.20 27
2457.31 31
2457.42 34
2457.54 36
2457.65 36
2457.76 34
2457.88 32
2457.99 29
2458.11 25
2458.22 22
2458.33 19
2458.45 16
2458.56 12
2458.67 9
2458.79 6
2458.90 3
2459.01 1
2459.13 0
2459.24 0
2459.36 0
2459.47 0
2459.58 1
2459.70 6
2459.81 11
2459.92 18
2460.04 24
2460.15 30
2460.26 35
2460.38 39
2460.49 41
2460.61 43
2460.72 44
2460.83 45
2460.95 47
2461.06 50
2461.17 53
2461.29 55
2461.40 57
2461.52 57
2461.63 55
2461.74 52
2461.86 48
2461.97 43
2462.08 38
2462.20 33
2462.31 29
2462.43 27
2462.54 25
2462.65 24
2462.77 24
2462.88 25
2462.99 26
2463.11 28
2463.22 31
2463.34 33
2463.45 36
2463.56 38
2463.68 39
2463.79 38
2463.90 37
2464.02 34
2464.13 31
2464.25 29
2464.36 26
2464.47 23
2464.59 20
2464.70 18
2464.81 15
2464.93 12
2465.04 10
2465.16 9
2465.27 9
2465.38 10
2465.50 11
2465.61 14
2465.73 16
2465.84 17
2465.95 18
2466.07 19
2466.18 18
2466.29 18
2466.41 17
2466.52 15
2466.64 14
2466.75 13
2466.86 12
2466.98 12
2467.09 13
2467.21 15
2467.32 18
2467.43 22
2467.55 26
2467.66 29
2467.77 32
2467.89 33
2468.00 32
2468.12 31
2468.23 28
2468.34 24
2468.46 19
2468.57 14
2468.69 11
2468.80 8
2468.91 8
2469.03 9
2469.14 12
2469.25 15
2469.37 19
2469.48 21
2469.60 22
2469.71 21
2469.82 19
2469.94 17
2470.05 14
2470.17 12
2470.28 10
2470.39 9
2470.51 9
2470.62 10
2470.74 12
2470.85 15
2470.96 18
2471.08 21
2471.19 24
2471.31 26
2471.42 27
2471.53 27
2471.65 28
2471.76 29
2471.88 31
2471.99 34
2472.10 37
2472.22 40
2472.33 43
2472.45 43
2472.56 41
2472.67 37
2472.79 32
2472.90 27
2473.02 22
2473.13 20
2473.24 19
2473.36 20
2473.47 22
2473.59 25
2473.70 27
2473.81 29
2473.93 29
2474.04 28
2474.16 26
2474.27 24
2474.38 21
2474.50 18
2474.61 15
2474.73 11
2474.84 8
2474.95 6
2475.07 5
2475.18 4
2475.30 5
2475.41 7
2475.52 11
2475.64 16
2475.75 20
2475.87 25
2475.98 29
2476.09 32
2476.21 33
2476.32 34
2476.44 33
2476.55 32
2476.66 29
2476.78 26
2476.89 23
2477.01 19
2477.12 16
2477.23 13
2477.35 11
2477.46 10
2477.58 9
2477.69 10
2477.80 11
2477.92 13
2478.03 16
2478.15 18
2478.26 20
2478.38 22
2478.49 22
2478.60 22
2478.72 21
2478.83 20
2478.95 19
2479.06 18
2479.17 18
2479.29 18
2479.40 20
2479.52 21
2479.63 24
2479.75 26
2479.86 28
2479.97 30
2480.09 32
2480.20 33
2480.32 35
2480.43 36
2480.54 37
2480.66 39
2480.77 40
2480.89 42
2481.00 43
2481.11 43
2481.23 43
2481.34 41
2481.46 39
2481.57 35
2481.69 32
2481.80 30
2481.91 28
2482.03 28
2482.14 30
2482.26 34
2482.37 38
2482.49 42
2482.60 46
2482.71 48
2482.83 50
2482.94 50
2483.06 50
2483.17 49
2483.28 49
2483.40 49
2483.51 51
2483.63 54
2483.74 57
2483.86 61
2483.97 65
2484.08 68
2484.20 70
2484.31 71
2484.43 70
2484.54 68
2484.66 65
2484.77 62
2484.88 58
2485.00 55
2485.11 53
2485.23 51
2485.34 50
2485.46 49
2485.57 47
2485.68 46
2485.80 44
2485.91 41
2486.03 39
2486.14 36
2486.26 33
2486.37 31
2486.48 29
2486.60 27
2486.71 26
2486.83 26
2486.94 26
2487.06 27
2487.17 27
2487.28 27
2487.40 26
2487.51 25
2487.63 24
2487.74 21
2487.86 19
2487.97 17
2488.08 15
2488.20 13
2488.31 12
2488.43 12
2488.54 13
2488.66 14
2488.77 16
2488.88 19
2489.00 23
2489.11 28
2489.23 33
2489.34 40
2489.46 47
2489.57 53
2489.69 59
2489.80 64
2489.91 68
2490.03 70
2490.14 72
2490.26 71
2490.37 70
2490.49 67
2490.60 64
2490.71 60
2490.83 55
2490.94 52
2491.06 49
2491.17 47
2491.29 47
2491.40 47
2491.52 47
2491.63 47
2491.74 47
2491.86 47
2491.97 46
2492.09 45
2492.20 43
2492.32 41
2492.43 38
2492.55 36
2492.66 34
2492.77 34
2492.89 35
2493.00 38
2493.12 43
2493.23 49
2493.35 56
2493.46 63
2493.58 70
2493.69 75
2493.80 79
2493.92 82
2494.03 84
2494.15 85
2494.26 85
2494.38 85
2494.49 83
2494.61 80
2494.72 75
2494.83 70
2494.95 64
2495.06 59
2495.18 55
2495.29 52
2495.41 51
2495.52 50
2495.64 50
2495.75 50
2495.87 50
2495.98 49
2496.09 47
2496.21 45
2496.32 43
2496.44 40
2496.55 37
2496.67 34
2496.78 31
2496.90 29
2497.01 27
2497.13 25
2497.24 25
2497.35 25
2497.47 24
2497.58 24
2497.70 23
2497.81 21
2497.93 19
2498.04 18
2498.16 17
2498.27 18
2498.39 19
2498.50 21
2498.61 24
2498.73 27
2498.84 30
2498.96 33
2499.07 35
2499.19 36
2499.30 37
2499.42 37
2499.53 37
2499.65 36
2499.76 34
2499.88 31
2499.99 27
2500.10 24
2500.22 20
2500.33 16
2500.45 13
2500.56 11
2500.68 10
2500.79 9
2500.91 10
2501.02 10
2501.14 11
2501.25 11
2501.37 11
2501.48 10
2501.59 9
2501.71 7
2501.82 5
2501.94 4
2502.05 3
2502.17 2
2502.28 3
2502.40 4
2502.51 5
2502.63 7
2502.74 7
2502.86 6
2502.97 5
2503.09 2
2503.20 0
2503.31 0
2503.43 0
2503.54 0
2503.66 0
2503.77 0
2503.89 0
2504.00 0
2504.12 3
2504.23 8
2504.35 14
2504.46 20
2504.58 25
2504.69 29
2504.81 32
2504.92 34
2505.04 35
2505.15 35
2505.26 36
2505.38 36
2505.49 37
2505.61 38
2505.72 39
2505.84 39
2505.95 38
2506.07 37
2506.18 35
2506.30 33
2506.41 32
2506.53 32
2506.64 32
2506.76 33
2506.87 35
2506.99 36
2507.10 37
2507.22 37
2507.33 36
2507.44 36
2507.56 35
2507.67 35
2507.79 36
2507.90 38
2508.02 40
2508.13 41
2508.25 41
2508.36 40
2508.48 38
2508.59 34
2508.71 29
2508.82 24
2508.94 20
2509.05 17
2509.17 15
2509.28 16
2509.40 18
2509.51 21
2509.63 26
2509.74 31
2509.86 36
2509.97 41
2510.09 45
2510.20 48
2510.32 49
2510.43 50
2510.54 48
2510.66 46
2510.77 44
2510.89 41
2511.00 38
2511.12 36
2511.23 35
2511.35 35
2511.46 35
2511.58 36
2511.69 38
2511.81 39
2511.92 41
2512.04 42
2512.15 43
2512.27 44
2512.38 46
2512.50 48
2512.61 51
2512.73 55
2512.84 58
2512.96 62
2513.07 65
2513.19 67
2513.30 68
2513.42 67
2513.53 66
2513.65 63
2513.76 60
2513.88 57
2513.99 53
2514.11 50
2514.22 46
2514.34 43
2514.45 41
2514.57 39
2514.68 37
2514.80 36
2514.91 34
2515.03 32
2515.14 30
2515.26 28
2515.37 26
2515.49 24
2515.60 23
2515.72 22
2515.83 22
2515.95 22
2516.06 23
2516.18 25
2516.29 26
2516.41 28
2516.52 29
2516.64 29
2516.75 29
2516.87 29
2516.98 28
2517.10 27
2517.21 26
2517.33 26
2517.44 27
2517.56 28
2517.67 29
2517.79 30
2517.90 31
2518.02 32
2518.13 32
2518.25 33
2518.36 34
2518.48 35
2518.59 36
2518.71 36
2518.82 36
2518.94 36
2519.05 35
2519.17 33
2519.28 30
2519.40 28
2519.51 25
2519.63 21
2519.74 18
2519.86 15
2519.97 12
2520.09 10
2520.20 9
2520.32 9
2520.43 11
2520.55 14
2520.66 19
2520.78 26
2520.89 33
2521.01 40
2521.12 45
2521.24 49
2521.35 51
2521.47 51
2521.58 50
2521.70 48
2521.81 46
2521.93 44
2522.04 43
2522.16 42
2522.27 40
2522.39 38
2522.50 35
2522.62 31
2522.73 26
2522.85 21
2522.96 16
2523.08 13
2523.19 11
2523.31 10
2523.42 10
2523.54 11
2523.66 12
2523.77 13
2523.89 13
2524.00 12
2524.12 11
2524.23 11
2524.35 10
2524.46 10
2524.58 11
2524.69 12
2524.81 13
2524.92 14
2525.04 14
2525.15 14
2525.27 13
2525.38 12
2525.50 11
2525.61 10
2525.73 9
2525.84 10
2525.96 11
2526.07 13
2526.19 15
2526.30 18
2526.42 20
2526.53 23
2526.65 25
2526.77 26
2526.88 28
2527.00 29
2527.11 29
2527.23 30
2527.34 30
2527.46 30
2527.57 30
2527.69 29
2527.80 28
2527.92 27
2528.03 27
2528.15 27
2528.26 27
2528.38 29
2528.49 30
2528.61 32
2528.72 33
2528.84 34
2528.95 36
2529.07 37
2529.19 38
2529.30 39
2529.42 40
2529.53 41
2529.65 42
2529.76 42
2529.88 41
2529.99 39
2530.11 38
2530.22 36
2530.34 33
2530.45 31
2530.57 27
2530.68 24
2530.80 21
2530.91 18
2531.03 16
2531.15 16
2531.26 17
2531.38 20
2531.49 24
2531.61 29
2531.72 34
2531.84 39
2531.95 43
2532.07 46
2532.18 47
2532.30 48
2532.41 48
2532.53 48
2532.65 47
2532.76 45
2532.88 43
2532.99 40
2533.11 37
2533.22 34
2533.34 30
2533.45 27
2533.57 25
2533.68 24
2533.80 23
2533.91 24
2534.03 25
2534.14 27
2534.26 29
2534.38 30
2534.49 30
2534.61 29
2534.72 26
2534.84 22
2534.95 17
2535.07 13
2535.18 9
2535.30 6
2535.41 5
2535.53 6
2535.65 8
2535.76 10
2535.88 13
2535.99 16
2536.11 17
2536.22 18
2536.34 18
2536.45 18
2536.57 17
2536.68 16
2536.80 15
2536.92 15
2537.03 14
2537.15 15
2537.26 15
2537.38 17
2537.49 19
2537.61 21
2537.72 24
2537.84 26
2537.95 28
2538.07 30
2538.19 30
2538.30 30
2538.42 29
2538.53 27
2538.65 25
2538.76 23
2538.88 21
2538.99 18
2539.11 16
2539.22 13
2539.34 10
2539.46 8
2539.57 6
2539.69 6
2539.80 6
2539.92 8
2540.03 10
2540.15 12
2540.26 14
2540.38 17
2540.50 19
2540.61 20
2540.73 23
2540.84 26
2540.96 29
2541.07 33
2541.19 36
2541.30 39
2541.42 41
2541.54 43
2541.65 44
2541.77 46
2541.88 47
2542.00 48
2542.11 49
2542.23 48
2542.34 48
2542.46 46
2542.58 44
2542.69 43
2542.81 41
2542.92 40
2543.04 39
2543.15 37
2543.27 35
2543.38 32
2543.50 28
2543.62 24
2543.73 20
2543.85 17
2543.96 15
2544.08 13
2544.19 12
2544.31 12
2544.43 12
2544.54 13
2544.66 14
2544.77 16
2544.89 18
2545.00 20
2545.12 23
2545.23 25
2545.35 27
2545.47 28
2545.58 29
2545.70 29
2545.81 29
2545.93 28
2546.04 27
2546.16 28
2546.28 28
2546.39 30
2546.51 32
2546.62 35
2546.74 37
2546.85 38
2546.97 38
2547.09 37
2547.20 35
2547.32 31
2547.43 28
2547.55 25
2547.66 22
2547.78 20
2547.90 19
2548.01 19
2548.13 19
2548.24 19
2548.36 19
2548.47 19
2548.59 18
2548.71 17
2548.82 16
2548.94 16
2549.05 16
2549.17 18
2549.28 20
2549.40 22
2549.52 23
2549.63 24
2549.75 23
2549.86 22
2549.98 20
2550.09 18
2550.21 17
2550.33 17
2550.44 17
2550.56 19
2550.67 20
2550.79 20
2550.90 20
2551.02 18
2551.14 16
2551.25 13
2551.37 11
2551.48 8
2551.60 6
2551.71 5
2551.83 4
2551.95 2
2552.06 1
2552.18 0
2552.29 0
2552.41 0
2552.53 0
2552.64 0
2552.76 0
2552.87 0
2552.99 0
2553.10 0
2553.22 2
2553.34 4
2553.45 6
2553.57 8
2553.68 11
2553.80 15
2553.92 19
2554.03 24
2554.15 29
2554.26 34
2554.38 39
2554.49 43
2554.61 46
2554.73 48
2554.84 49
2554.96 49
2555.07 49
2555.19 48
2555.31 47
2555.42 46
2555.54 45
2555.65 44
2555.77 44
2555.88 44
2556.00 43
2556.12 43
2556.23 43
2556.35 43
2556.46 43
2556.58 44
2556.70 46
2556.81 48
2556.93 52
2557.04 55
2557.16 59
2557.28 62
2557.39 63
2557.51 62
2557.62 60
2557.74 56
2557.86 51
2557.97 45
2558.09 40
2558.20 36
2558.32 33
2558.44 31
2558.55 30
2558.67 29
2558.78 29
2558.90 28
2559.01 26
2559.13 24
2559.25 21
2559.36 18
2559.48 16
2559.59 14
2559.71 13
2559.83 13
2559.94 13
2560.06 14
2560.17 15
2560.29 17
2560.41 19
2560.52 21
2560.64 23
2560.75 23
2560.87 23
2560.99 21
2561.10 19
2561.22 16
2561.33 13
2561.45 10
2561.57 9
2561.68 9
2561.80 11
2561.91 14
2562.03 18
2562.15 22
2562.26 27
2562.38 31
2562.49 34
2562.61 36
2562.73 37
2562.84 37
2562.96 35
2563.07 33
2563.19 30
2563.31 29
2563.42 28
2563.54 28
2563.66 30
2563.77 32
2563.89 34
2564.00 36
2564.12 37
2564.24 37
2564.35 37
2564.47 36
2564.58 34
2564.70 33
2564.82 31
2564.93 30
2565.05 28
2565.16 26
2565.28 23
2565.40 19
2565.51 15
2565.63 11
2565.74 7
2565.86 3
2565.98 1
2566.09 0
2566.21 2
2566.33 6
2566.44 12
2566.56 20
2566.67 28
2566.79 35
2566.91 39
2567.02 42
2567.14 41
2567.25 38
2567.37 34
2567.49 30
2567.60 26
2567.72 24
2567.84 23
2567.95 24
2568.07 25
2568.18 28
2568.30 31
2568.42 35
2568.53 38
2568.65 42
2568.76 46
2568.88 49
2569.00 51
2569.11 52
2569.23 52
2569.35 50
2569.46 47
2569.58 45
2569.69 42
2569.81 40
2569.93 38
2570.04 36
2570.16 34
2570.28 32
2570.39 30
2570.51 28
2570.62 26
2570.74 25
2570.86 26
2570.97 27
2571.09 28
2571.20 30
2571.32 32
2571.44 32
2571.55 31
2571.67 29
2571.79 26
2571.90 22
2572.02 18
2572.13 15
2572.25 12
2572.37 9
2572.48 8
2572.60 7
2572.72 7
2572.83 8
2572.95 10
2573.06 13
2573.18 17
2573.30 23
2573.41 29
2573.53 36
2573.65 41
2573.76 45
2573.88 46
2574.00 46
2574.11 43
2574.23 39
2574.34 35
2574.46 32
2574.58 31
2574.69 32
2574.81 34
2574.93 36
2575.04 37
2575.16 37
2575.27 34
2575.39 30
2575.51 24
2575.62 18
2575.74 12
2575.86 7
2575.97 3
2576.09 0
2576.21 0
2576.32 0
2576.44 0
2576.55 0
2576.67 0
2576.79 0
2576.90 0
2577.02 0
2577.14 0
2577.25 3
2577.37 6
2577.49 9
2577.60 13
2577.72 16
2577.83 19
2577.95 21
2578.07 21
2578.18 21
2578.30 21
2578.42 21
2578.53 21
2578.65 21
2578.77 22
2578.88 23
2579.00 24
2579.11 24
2579.23 24
2579.35 23
2579.46 23
2579.58 22
2579.70 22
2579.81 22
2579.93 22
2580.05 22
2580.16 22
2580.28 21
2580.40 21
2580.51 21
2580.63 21
2580.74 20
2580.86 20
2580.98 19
2581.09 19
2581.21 18
2581.33 19
2581.44 20
2581.56 22
2581.68 24
2581.79 28
2581.91 31
2582.03 33
2582.14 33
2582.26 32
2582.38 29
2582.49 25
2582.61 21
2582.72 17
2582.84 15
2582.96 14
2583.07 15
2583.19 17
2583.31 20
2583.42 23
2583.54 27
2583.66 30
2583.77 33
2583.89 35
2584.01 38
2584.12 40
2584.24 42
2584.36 44
2584.47 46
2584.59 47
2584.71 48
2584.82 49
2584.94 49
2585.06 49
2585.17 49
2585.29 49
2585.40 50
2585.52 50
2585.64 49
2585.75 48
2585.87 47
2585.99 44
2586.10 42
2586.22 40
2586.34 38
2586.45 36
2586.57 34
2586.69 31
2586.80 28
2586.92 26
2587.04 25
2587.15 26
2587.27 28
2587.39 32
2587.50 38
2587.62 43
2587.74 47
2587.85 50
2587.97 51
2588.09 50
2588.20 48
2588.32 46
2588.44 44
2588.55 42
2588.67 41
2588.79 40
2588.90 39
2589.02 37
2589.14 36
2589.25 34
2589.37 32
2589.49 30
2589.60 28
2589.72 26
2589.84 25
2589.95 23
2590.07 22
2590.19 22
2590.30 22
2590.42 24
2590.54 26
2590.65 28
2590.77 30
2590.89 33
2591.00 34
2591.12 35
2591.24 36
2591.35 36
2591.47 35
2591.59 35
2591.70 35
2591.82 34
2591.94 32
2592.05 30
2592.17 27
2592.29 23
2592.40 18
2592.52 13
2592.64 9
2592.75 5
2592.87 2
2592.99 1
2593.10 1
2593.22 4
2593.34 7
2593.45 11
2593.57 16
2593.69 20
2593.80 24
2593.92 27
2594.04 29
2594.15 29
2594.27 28
2594.39 27
2594.50 26
2594.62 26
2594.74 27
2594.85 29
2594.97 33
2595.09 36
2595.20 39
2595.32 42
2595.44 42
2595.56 41
2595.67 38
2595.79 35
2595.91 32
2596.02 29
2596.14 28
2596.26 28
2596.37 29
2596.49 30
2596.61 32
2596.72 34
2596.84 35
2596.96 36
2597.07 36
2597.19 36
2597.31 36
2597.42 35
2597.54 35
2597.66 36
2597.77 36
2597.89 36
2598.01 36
2598.12 36
2598.24 35
2598.36 34
2598.48 33
2598.59 32
2598.71 31
2598.83 29
2598.94 27
2599.06 25
2599.18 22
2599.29 19
2599.41 16
2599.53 14
2599.64 13
2599.76 13
2599.88 14
2599.99 15
2600.11 18
2600.23 21
2600.35 24
2600.46 27
2600.58 30
2600.70 31
2600.81 31
2600.93 31
2601.05 30
2601.16 28
2601.28 27
2601.40 27
2601.51 29
2601.63 32
2601.75 36
2601.87 41
2601.98 44
2602.10 47
2602.22 47
2602.33 46
2602.45 44
2602.57 41
2602.68 38
2602.80 35
2602.92 33
2603.03 32
2603.15 31
2603.27 32
2603.39 33
2603.50 33
2603.62 33
2603.74 32
2603.85 30
2603.97 28
2604.09 26
2604.20 23
2604.32 21
2604.44 20
2604.56 19
2604.67 18
2604.79 17
2604.91 16
2605.02 14
2605.14 13
2605.26 12
2605.37 11
2605.49 11
2605.61 12
2605.73 15
2605.84 17
2605.96 21
2606.08 25
2606.19 29
2606.31 32
2606.43 34
2606.54 35
2606.66 35
2606.78 33
2606.90 31
2607.01 28
2607.13 26
2607.25 24
2607.36 22
2607.48 20
2607.60 18
2607.71 15
2607.83 12
2607.95 8
2608.07 5
2608.18 2
2608.30 0
2608.42 0
2608.53 1
2608.65 3
2608.77 6
2608.89 9
2609.00 12
2609.12 15
2609.24 17
2609.35 19
2609.47 21
2609.59 22
2609.71 23
2609.82 22
2609.94 21
2610.06 20
2610.17 18
2610.29 15
2610.41 12
2610.52 10
2610.64 8
2610.76 8
2610.88 9
2610.99 12
2611.11 16
2611.23 21
2611.34 26
2611.46 31
2611.58 35
2611.70 37
2611.81 39
2611.93 40
2612.05 40
2612.16 40
2612.28 40
2612.40 40
2612.52 40
2612.63 40
2612.75 40
2612.87 40
2612.99 40
2613.10 40
2613.22 41
2613.34 41
2613.45 41
2613.57 41
2613.69 41
2613.81 41
2613.92 40
2614.04 39
2614.16 38
2614.27 37
2614.39 35
2614.51 34
2614.63 33
2614.74 32
2614.86 31
2614.98 30
2615.09 28
2615.21 27
2615.33 26
2615.45 25
2615.56 23
2615.68 21
2615.80 19
2615.92 16
2616.03 13
2616.15 10
2616.27 8
2616.38 6
2616.50 4
2616.62 4
2616.74 5
2616.85 6
2616.97 6
2617.09 7
2617.21 7
2617.32 7
2617.44 6
2617.56 6
2617.67 6
2617.79 6
2617.91 7
2618.03 8
2618.14 8
2618.26 8
2618.38 8
2618.50 7
2618.61 8
2618.73 9
2618.85 10
2618.96 13
2619.08 15
2619.20 17
2619.32 18
2619.43 18
2619.55 16
2619.67 14
2619.79 11
2619.90 8
2620.02 6
2620.14 5
2620.25 7
2620.37 9
2620.49 13
2620.61 16
2620.72 18
2620.84 19
2620.96 19
2621.08 18
2621.19 17
2621.31 17
2621.43 18
2621.55 21
2621.66 25
2621.78 29
2621.90 33
2622.02 36
2622.13 39
2622.25 40
2622.37 40
2622.48 39
2622.60 38
2622.72 38
2622.84 37
2622.95 36
2623.07 35
2623.19 34
2623.31 32
2623.42 29
2623.54 26
2623.66 22
2623.78 19
2623.89 17
2624.01 14
2624.13 12
2624.25 10
2624.36 8
2624.48 7
2624.60 7
2624.72 7
2624.83 7
2624.95 8
2625.07 9
2625.19 11
2625.30 12
2625.42 14
2625.54 16
2625.66 19
2625.77 22
2625.89 27
2626.01 32
2626.13 38
2626.24 44
2626.36 51
2626.48 57
2626.60 62
2626.71 67
2626.83 70
2626.95 73
2627.07 73
2627.18 72
2627.30 69
2627.42 65
2627.54 61
2627.65 56
2627.77 52
2627.89 48
2628.01 45
2628.12 42
2628.24 41
2628.36 40
2628.48 39
2628.59 39
2628.71 38
2628.83 38
2628.95 37
2629.06 36
2629.18 36
2629.30 37
2629.42 38
2629.53 39
2629.65 41
2629.77 41
2629.89 40
2630.00 37
2630.12 34
2630.24 30
2630.36 27
2630.47 26
2630.59 26
2630.71 27
2630.83 29
2630.94 32
2631.06 34
2631.18 35
2631.30 34
2631.41 33
2631.53 30
2631.65 28
2631.77 25
2631.88 24
2632.00 24
2632.12 25
2632.24 26
2632.35 28
2632.47 29
2632.59 29
2632.71 28
2632.83 26
2632.94 24
2633.06 21
2633.18 19
2633.30 16
2633.41 14
2633.53 12
2633.65 11
2633.77 10
2633.88 11
2634.00 12
2634.12 14
2634.24 18
2634.35 22
2634.47 27
2634.59 31
2634.71 35
2634.83 38
2634.94 40
2635.06 40
2635.18 39
2635.30 38
2635.41 35
2635.53 33
2635.65 30
2635.77 27
2635.88 25
2636.00 23
2636.12 23
2636.24 24
2636.36 25
2636.47 26
2636.59 27
2636.71 26
2636.83 25
2636.94 24
2637.06 22
2637.18 22
2637.30 23
2637.41 24
2637.53 27
2637.65 29
2637.77 32
2637.89 33
2638.00 34
2638.12 33
2638.24 32
2638.36 31
2638.47 29
2638.59 27
2638.71 25
2638.83 22
2638.95 20
2639.06 19
2639.18 17
2639.30 16
2639.42 16
2639.53 16
2639.65 16
2639.77 15
2639.89 15
2640.00 14
2640.12 13
2640.24 12
2640.36 11
2640.48 10
2640.59 9
2640.71 8
2640.83 7
2640.95 7
2641.07 7
2641.18 7
2641.30 8
2641.42 9
2641.54 10
2641.65 11
2641.77 13
2641.89 13
2642.01 14
2642.13 14
2642.24 13
2642.36 13
2642.48 12
2642.60 12
2642.71 12
2642.83 11
2642.95 11
2643.07 11
2643.19 10
2643.30 9
2643.42 7
2643.54 6
2643.66 5
2643.78 5
2643.89 6
2644.01 9
2644.13 12
2644.25 15
2644.36 20
2644.48 23
2644.60 27
2644.72 29
2644.84 30
2644.95 29
2645.07 28
2645.19 26
2645.31 24
2645.43 21
2645.54 18
2645.66 15
2645.78 12
2645.90 10
2646.02 8
2646.13 7
2646.25 7
2646.37 8
2646.49 8
2646.60 9
2646.72 9
2646.84 10
2646.96 10
2647.08 11
2647.19 12
2647.31 13
2647.43 14
2647.55 15
2647.67 16
2647.78 17
2647.90 17
2648.02 17
2648.14 17
2648.26 16
2648.37 14
2648.49 12
2648.61 9
2648.73 6
2648.85 3
2648.96 0
2649.08 0
2649.20 0
2649.32 0
2649.44 0
2649.55 0
2649.67 0
2649.79 0
2649.91 0
2650.03 1
2650.14 4
2650.26 9
2650.38 13
2650.50 17
2650.62 20
2650.73 23
2650.85 25
2650.97 26
2651.09 27
2651.21 29
2651.32 31
2651.44 33
2651.56 37
2651.68 40
2651.80 42
2651.91 44
2652.03 45
2652.15 45
2652.27 45
2652.39 46
2652.50 47
2652.62 51
2652.74 55
2652.86 61
2652.98 67
2653.09 72
2653.21 74
2653.33 75
2653.45 74
2653.57 70
2653.69 65
2653.80 60
2653.92 55
2654.04 50
2654.16 45
2654.28 41
2654.39 37
2654.51 35
2654.63 33
2654.75 32
2654.87 32
2654.98 32
2655.10 33
2655.22 33
2655.34 32
2655.46 31
2655.57 29
2655.69 27
2655.81 25
2655.93 22
2656.05 19
2656.17 16
2656.28 12
2656.40 9
2656.52 6
2656.64 3
2656.76 1
2656.87 0
2656.99 0
2657.11 0
2657.23 0
2657.35 0
2657.47 1
2657.58 3
2657.70 5
2657.82 8
2657.94 11
2658.06 14
2658.17 16
2658.29 18
2658.41 20
2658.53 22
2658.65 25
2658.77 28
2658.88 32
2659.00 36
2659.12 40
2659.24 44
2659.36 45
2659.47 45
2659.59 43
2659.71 39
2659.83 33
2659.95 28
2660.07 22
2660.18 18
2660.30 15
2660.42 14
2660.54 13
2660.66 13
2660.78 13
2660.89 13
2661.01 13
2661.13 13
2661.25 13
2661.37 13
2661.48 15
2661.60 17
2661.72 21
2661.84 24
2661.96 27
2662.08 29
2662.19 30
2662.31 30
2662.43 30
2662.55 28
2662.67 27
2662.79 25
2662.90 24
2663.02 23
2663.14 23
2663.26 23
2663.38 24
2663.50 25
2663.61 26
2663.73 27
2663.85 28
2663.97 29
2664.09 30
2664.21 31
2664.32 32
2664.44 33
2664.56 34
2664.68 35
2664.80 35
2664.92 36
2665.03 37
2665.15 39
2665.27 41
2665.39 43
2665.51 46
2665.63 48
2665.74 50
2665.86 51
2665.98 52
2666.10 52
2666.22 50
2666.34 49
2666.45 46
2666.57 44
2666.69 43
2666.81 42
2666.93 42
2667.05 43
2667.16 44
2667.28 45
2667.40 45
2667.52 45
2667.64 44
2667.76 43
2667.87 41
2667.99 39
2668.11 37
2668.23 35
2668.35 34
2668.47 33
2668.59 32
2668.70 32
2668.82 31
2668.94 30
2669.06 29
2669.18 28
2669.30 27
2669.41 26
2669.53 25
2669.65 25
2669.77 25
2669.89 25
2670.01 24
2670.12 24
2670.24 24
2670.36 24
2670.48 24
2670.60 25
2670.72 26
2670.84 28
2670.95 30
2671.07 32
2671.19 33
2671.31 34
2671.43 33
2671.55 31
2671.66 28
2671.78 25
2671.90 22
2672.02 18
2672.14 16
2672.26 14
2672.38 12
2672.49 11
2672.61 11
2672.73 11
2672.85 11
2672.97 11
2673.09 12
2673.21 12
2673.32 13
2673.44 14
2673.56 15
2673.68 15
2673.80 15
2673.92 15
2674.04 15
2674.15 15
2674.27 14
2674.39 14
2674.51 14
2674.63 13
2674.75 12
2674.86 11
2674.98 11
2675.10 10
2675.22 10
2675.34 10
2675.46 12
2675.58 14
2675.69 17
2675.81 21
2675.93 25
2676.05 29
2676.17 32
2676.29 34
2676.41 36
2676.52 37
2676.64 38
2676.76 38
2676.88 38
2677.00 38
2677.12 39
2677.24 40
2677.36 41
2677.47 42
2677.59 43
2677.71 43
2677.83 43
2677.95 42
2678.07 42
2678.19 41
2678.30 40
2678.42 39
2678.54 38
2678.66 36
2678.78 33
2678.90 30
2679.02 27
2679.13 24
2679.25 20
2679.37 17
2679.49 14
2679.61 11
2679.73 9
2679.85 6
2679.97 5
2680.08 4
2680.20 5
2680.32 7
2680.44 11
2680.56 15
2680.68 20
2680.80 25
2680.91 30
2681.03 34
2681.15 37
2681.27 38
2681.39 39
2681.51 39
2681.63 39
2681.75 38
2681.86 38
2681.98 37
2682.10 37
2682.22 37
2682.34 37
2682.46 37
2682.58 38
2682.70 38
2682.81 38
2682.93 37
2683.05 35
2683.17 32
2683.29 29
2683.41 26
2683.53 22
2683.65 19
2683.76 17
2683.88 15
2684.00 14
2684.12 13
2684.24 13
2684.36 13
2684.48 13
2684.60 14
2684.71 14
2684.83 14
2684.95 14
2685.07 14
2685.19 14
2685.31 14
2685.43 15
2685.55 17
2685.66 19
2685.78 22
2685.90 25
2686.02 28
2686.14 31
2686.26 32
2686.38 32
2686.50 31
2686.61 29
2686.73 27
2686.85 25
2686.97 23
2687.09 22
2687.21 21
2687.33 21
2687.45 21
2687.57 20
2687.68 20
2687.80 19
2687.92 17
2688.04 16
2688.16 15
2688.28 15
2688.40 16
2688.52 17
2688.64 19
2688.75 21
2688.87 22
2688.99 22
2689.11 21
2689.23 19
2689.35 17
2689.47 15
2689.59 13
2689.71 13
2689.82 13
2689.94 16
2690.06 19
2690.18 23
2690.30 28
2690.42 33
2690.54 37
2690.66 40
2690.78 41
2690.89 41
2691.01 40
2691.13 38
2691.25 36
2691.37 34
2691.49 32
2691.61 31
2691.73 31
2691.85 31
2691.96 32
2692.08 33
2692.20 34
2692.32 34
2692.44 35
2692.56 34
2692.68 33
2692.80 31
2692.92 29
2693.03 27
2693.15 25
2693.27 24
2693.39 23
2693.51 22
2693.63 22
2693.75 23
2693.87 25
2693.99 28
2694.11 31
2694.22 35
2694.34 38
2694.46 41
2694.58 42
2694.70 41
2694.82 39
2694.94 35
2695.06 32
2695.18 28
2695.30 26
2695.41 24
2695.53 23
2695.65 23
2695.77 24
2695.89 25
2696.01 26
2696.13 26
2696.25 26
2696.37 25
2696.49 24
2696.60 21
2696.72 19
2696.84 15
2696.96 12
2697.08 10
2697.20 8
2697.32 6
2697.44 5
2697.56 5
2697.68 6
2697.80 6
2697.91 7
2698.03 8
2698.15 9
2698.27 10
2698.39 12
2698.51 13
2698.63 14
2698.75 15
2698.87 15
2698.99 16
2699.11 16
2699.22 15
2699.34 15
2699.46 15
2699.58 15
2699.70 16
2699.82 17
2699.94 19
2700.06 21
2700.18 23
2700.30 25
2700.42 26
2700.53 27
2700.65 26
2700.77 24
2700.89 21
2701.01 18
2701.13 15
2701.25 13
2701.37 13
2701.49 13
2701.61 13
2701.73 14
2701.85 14
2701.96 14
2702.08 14
2702.20 13
2702.32 13
2702.44 14
2702.56 15
2702.68 18
2702.80 20
2702.92 23
2703.04 25
2703.16 27
2703.28 28
2703.39 28
2703.51 28
2703.63 27
2703.75 27
2703.87 27
2703.99 27
2704.11 26
2704.23 25
2704.35 23
2704.47 22
2704.59 20
2704.71 18
2704.82 17
2704.94 17
2705.06 17
2705.18 17
2705.30 18
2705.42 19
2705.54 20
2705.66 21
2705.78 22
2705.90 24
2706.02 26
2706.14 28
2706.26 30
2706.37 31
2706.49 30
2706.61 28
2706.73 25
2706.85 21
2706.97 17
2707.09 13
2707.21 12
2707.33 12
2707.45 13
2707.57 15
2707.69 18
2707.81 20
2707.93 23
2708.04 25
2708.16 27
2708.28 30
2708.40 34
2708.52 38
2708.64 41
2708.76 44
2708.88 47
2709.00 48
2709.12 49
2709.24 48
2709.36 48
2709.48 47
2709.60 46
2709.72 46
2709.83 47
2709.95 48
2710.07 49
2710.19 50
2710.31 51
2710.43 51
2710.55 51
2710.67 51
2710.79 49
2710.91 48
2711.03 45
2711.15 43
2711.27 40
2711.39 37
2711.51 33
2711.62 30
2711.74 27
2711.86 25
2711.98 24
2712.10 25
2712.22 27
2712.34 30
2712.46 33
2712.58 37
2712.70 41
2712.82 44
2712.94 45
2713.06 46
2713.18 46
2713.30 45
2713.42 44
2713.53 43
2713.65 41
2713.77 39
2713.89 36
2714.01 33
2714.13 29
2714.25 25
2714.37 21
2714.49 17
2714.61 14
2714.73 13
2714.85 13
2714.97 13
2715.09 14
2715.21 16
2715.33 17
2715.45 17
2715.57 17
2715.68 17
2715.80 17
2715.92 17
2716.04 17
2716.16 18
2716.28 19
2716.40 20
2716.52 20
2716.64 19
2716.76 18
2716.88 16
2717.00 15
2717.12 14
2717.24 13
2717.36 14
2717.48 15
2717.60 16
2717.72 18
2717.84 19
2717.96 21
2718.07 21
2718.19 22
2718.31 22
2718.43 23
2718.55 24
2718.67 26
2718.79 29
2718.91 32
2719.03 36
2719.15 40
2719.27 44
2719.39 46
2719.51 48
2719.63 48
2719.75 48
2719.87 48
2719.99 48
2720.11 49
2720.23 52
2720.35 56
2720.47 60
2720.58 65
2720.70 68
2720.82 70
2720.94 71
2721.06 70
2721.18 68
2721.30 67
2721.42 65
2721.54 65
2721.66 65
2721.78 66
2721.90 68
2722.02 70
2722.14 71
2722.26 70
2722.38 69
2722.50 66
2722.62 62
2722.74 59
2722.86 55
2722.98 52
2723.10 50
2723.22 48
2723.34 47
2723.46 46
2723.57 45
2723.69 44
2723.81 42
2723.93 41
2724.05 40
2724.17 39
2724.29 38
2724.41 36
2724.53 34
2724.65 33
2724.77 31
2724.89 30
2725.01 29
2725.13 29
2725.25 29
2725.37 30
2725.49 32
2725.61 33
2725.73 35
2725.85 36
2725.97 36
2726.09 36
2726.21 36
2726.33 36
2726.45 36
2726.57 37
2726.69 38
2726.81 40
2726.93 41
2727.05 43
2727.17 43
2727.28 44
2727.40 44
2727.52 44
2727.64 46
2727.76 48
2727.88 51
2728.00 55
2728.12 59
2728.24 62
2728.36 62
2728.48 61
2728.60 58
2728.72 52
2728.84 46
2728.96 40
2729.08 34
2729.20 28
2729.32 24
2729.44 21
2729.56 18
2729.68 17
2729.80 16
2729.92 15
2730.04 15
2730.16 16
2730.28 17
2730.40 18
2730.52 20
2730.64 21
2730.76 22
2730.88 22
2731.00 22
2731.12 20
2731.24 19
2731.36 18
2731.48 17
2731.60 18
2731.72 20
2731.84 22
2731.96 24
2732.08 25
2732.20 26
2732.32 27
2732.44 26
2732.55 26
2732.67 25
2732.79 24
2732.91 23
2733.03 21
2733.15 18
2733.27 15
2733.39 12
2733.51 9
2733.63 6
2733.75 5
2733.87 4
2733.99 4
2734.11 5
2734.23 5
2734.35 4
2734.47 3
2734.59 2
2734.71 0
2734.83 0
2734.95 0
2735.07 0
2735.19 1
2735.31 4
2735.43 7
2735.55 11
2735.67 15
2735.79 19
2735.91 24
2736.03 27
2736.15 30
2736.27 33
2736.39 33
2736.51 33
2736.63 31
2736.75 27
2736.87 23
2736.99 17
2737.11 12
2737.23 7
2737.35 4
2737.47 1
2737.59 0
2737.71 0
2737.83 1
2737.95 2
2738.07 2
2738.19 3
2738.31 2
2738.43 2
2738.55 1
2738.67 1
2738.79 1
2738.91 2
2739.03 3
2739.15 5
2739.27 6
2739.39 7
2739.51 7
2739.63 7
2739.75 7
2739.87 7
2739.99 7
2740.11 7
2740.23 7
2740.35 7
2740.47 7
2740.59 8
2740.71 9
2740.83 11
2740.95 14
2741.07 16
2741.19 19
2741.31 21
2741.43 22
2741.55 21
2741.67 19
2741.79 17
2741.91 13
2742.03 9
2742.15 6
2742.27 3
2742.39 0
2742.51 0
2742.63 0
2742.75 0
2742.87 0
2742.99 0
2743.11 0
2743.23 0
2743.35 0
2743.47 1
2743.59 7
2743.71 14
2743.83 22
2743.95 29
2744.07 35
2744.19 39
2744.31 40
2744.43 40
2744.55 38
2744.67 35
2744.79 32
2744.91 30
2745.03 28
2745.15 27
2745.27 27
2745.39 27
2745.51 27
2745.63 27
2745.75 26
2745.87 25
2745.99 24
2746.11 22
2746.23 21
2746.35 19
2746.47 17
2746.59 14
2746.71 12
2746.83 11
2746.95 10
2747.07 11
2747.19 13
2747.31 16
2747.43 19
2747.55 23
2747.67 26
2747.79 29
2747.91 30
2748.03 30
2748.16 28
2748.28 27
2748.40 24
2748.52 22
2748.64 21
2748.76 19
2748.88 18
2749.00 18
2749.12 18
2749.24 18
2749.36 19
2749.48 20
2749.60 21
2749.72 22
2749.84 23
2749.96 24
2750.08 25
2750.20 25
2750.32 25
2750.44 25
2750.56 25
2750.68 25
2750.80 25
2750.92 25
2751.04 23
2751.16 22
2751.28 19
2751.40 16
2751.52 13
2751.64 11
2751.76 8
2751.88 6
2752.00 5
2752.12 4
2752.24 5
2752.36 6
2752.48 8
2752.60 11
2752.72 14
2752.84 17
2752.96 19
2753.08 21
2753.20 22
2753.33 23
2753.45 23
2753.57 23
2753.69 23
2753.81 23
2753.93 22
2754.05 21
2754.17 20
2754.29 19
2754.41 18
2754.53 17
2754.65 17
2754.77 16
2754.89 16
2755.01 14
2755.13 13
2755.25 11
2755.37 10
2755.49 9
2755.61 8
2755.73 9
2755.85 10
2755.97 12
2756.09 14
2756.21 16
2756.33 17
2756.45 18
2756.57 18
2756.69 17
2756.81 15
2756.93 13
2757.06 11
2757.18 10
2757.30 9
2757.42 10
2757.54 11
2757.66 12
2757.78 15
2757.90 18
2758.02 21
2758.14 24
2758.26 27
2758.38 30
2758.50 33
2758.62 35
2758.74 38
2758.86 39
2758.98 40
2759.10 40
2759.22 40
2759.34 40
2759.46 40
2759.58 40
2759.70 39
2759.82 38
2759.94 37
2760.07 34
2760.19 31
2760.31 27
2760.43 24
2760.55 22
2760.67 21
2760.79 22
2760.91 24
2761.03 26
2761.15 28
2761.27 29
2761.39 29
2761.51 29
2761.63 29
2761.75 29
2761.87 30
2761.99 31
2762.11 33
2762.23 34
2762.35 34
2762.47 32
2762.59 30
2762.72 26
2762.84 21
2762.96 16
2763.08 11
2763.20 7
2763.32 3
2763.44 1
2763.56 1
2763.68 1
2763.80 3
2763.92 6
2764.04 9
2764.16 12
2764.28 15
2764.40 17
2764.52 19
2764.64 22
2764.76 24
2764.88 27
2765.01 29
2765.13 30
2765.25 31
2765.37 30
2765.49 29
2765.61 26
2765.73 23
2765.85 21
2765.97 18
2766.09 16
2766.21 16
2766.33 16
2766.45 18
2766.57 20
2766.69 24
2766.81 27
2766.93 31
2767.05 34
2767.18 37
2767.30 38
2767.42 39
2767.54 39
2767.66 37
2767.78 34
2767.90 31
2768.02 27
2768.14 23
2768.26 19
2768.38 17
2768.50 15
2768.62 15
2768.74 16
2768.86 18
2768.98 20
2769.11 22
2769.23 24
2769.35 25
2769.47 26
2769.59 26
2769.71 26
2769.83 24
2769.95 22
2770.07 19
2770.19 16
2770.31 12
2770.43 9
2770.55 7
2770.67 6
2770.79 7
2770.91 10
2771.04 15
2771.16 19
2771.28 24
2771.40 28
2771.52 30
2771.64 30
2771.76 28
2771.88 25
2772.00 22
2772.12 19
2772.24 16
2772.36 15
2772.48 14
2772.60 15
2772.73 16
2772.85 16
2772.97 16
2773.09 14
2773.21 12
2773.33 10
2773.45 9
2773.57 8
2773.69 9
2773.81 11
2773.93 14
2774.05 19
2774.17 23
2774.29 27
2774.42 29
2774.54 31
2774.66 31
2774.78 31
2774.90 30
2775.02 28
2775.14 27
2775.26 27
2775.38 26
2775.50 27
2775.62 26
2775.74 26
2775.86 26
2775.99 25
2776.11 24
2776.23 23
2776.35 24
2776.47 24
2776.59 26
2776.71 26
2776.83 27
2776.95 26
2777.07 24
2777.19 22
2777.31 20
2777.43 19
2777.56 20
2777.68 21
2777.80 24
2777.92 27
2778.04 29
2778.16 30
2778.28 30
2778.40 29
2778.52 26
2778.64 23
2778.76 20
2778.88 17
2779.01 15
2779.13 13
2779.25 13
2779.37 13
2779.49 14
2779.61 16
2779.73 18
2779.85 20
2779.97 22
2780.09 24
2780.21 25
2780.34 25
2780.46 25
2780.58 25
2780.70 25
2780.82 24
2780.94 25
2781.06 25
2781.18 26
2781.30 26
2781.42 26
2781.54 26
2781.67 25
2781.79 23
2781.91 20
2782.03 17
2782.15 13
2782.27 9
2782.39 4
2782.51 1
2782.63 0
2782.75 0
2782.87 0
2783.00 0
2783.12 0
2783.24 0
2783.36 0
2783.48 1
2783.60 2
2783.72 3
2783.84 3
2783.96 4
2784.08 6
2784.20 10
2784.33 15
2784.45 21
2784.57 28
2784.69 34
2784.81 39
2784.93 42
2785.05 43
2785.17 42
2785.29 39
2785.41 35
2785.54 30
2785.66 27
2785.78 24
2785.90 23
2786.02 22
2786.14 23
2786.26 23
2786.38 24
2786.50 25
2786.62 25
2786.75 25
2786.87 25
2786.99 25
2787.11 24
2787.23 24
2787.35 24
2787.47 25
2787.59 25
2787.71 25
2787.83 25
2787.96 25
2788.08 23
2788.20 21
2788.32 19
2788.44 17
2788.56 16
2788.68 16
2788.80 17
2788.92 19
2789.05 22
2789.17 25
2789.29 27
2789.41 29
2789.53 29
2789.65 27
2789.77 24
2789.89 21
2790.01 17
2790.13 13
2790.26 11
2790.38 9
2790.50 8
2790.62 9
2790.74 12
2790.86 17
2790.98 23
2791.10 31
2791.22 38
2791.35 44
2791.47 49
2791.59 51
2791.71 50
2791.83 48
2791.95 44
2792.07 41
2792.19 39
2792.31 38
2792.44 39
2792.56 42
2792.68 45
2792.80 48
2792.92 50
2793.04 51
2793.16 50
2793.28 48
2793.41 45
2793.53 41
2793.65 37
2793.77 31
2793.89 26
2794.01 20
2794.13 14
2794.25 9
2794.37 4
2794.50 1
2794.62 0
2794.74 0
2794.86 0
2794.98 0
2795.10 0
2795.22 1
2795.34 4
2795.47 7
2795.59 11
2795.71 15
2795.83 20
2795.95 25
2796.07 29
2796.19 32
2796.31 34
2796.44 35
2796.56 34
2796.68 32
2796.80 29
2796.92 26
2797.04 23
2797.16 19
2797.28 16
2797.40 14
2797.53 12
2797.65 12
2797.77 13
2797.89 15
2798.01 18
2798.13 21
2798.25 25
2798.38 27
2798.50 29
2798.62 28
2798.74 27
2798.86 24
2798.98 21
2799.10 17
2799.22 13
2799.35 10
2799.47 7
2799.59 6
2799.71 6
2799.83 7
2799.95 8
2800.07 9
2800.19 10
2800.32 12
2800.44 14
2800.56 17
2800.68 20
2800.80 24
2800.92 28
2801.04 32
2801.16 34
2801.29 34
2801.41 32
2801.53 29
2801.65 24
2801.77 18
2801.89 14
2802.01 11
2802.14 9
2802.26 10
2802.38 12
2802.50 15
2802.62 18
2802.74 20
2802.86 20
2802.99 19
2803.11 17
2803.23 15
2803.35 14
2803.47 13
2803.59 13
2803.71 15
2803.83 18
2803.96 21
2804.08 23
2804.20 25
2804.32 26
2804.44 26
2804.56 25
2804.68 25
2804.81 24
2804.93 24
2805.05 24
2805.17 23
2805.29 22
2805.41 21
2805.53 20
2805.66 19
2805.78 18
2805.90 18
2806.02 19
2806.14 20
2806.26 21
2806.38 22
2806.51 22
2806.63 21
2806.75 19
2806.87 17
2806.99 16
2807.11 15
2807.23 16
2807.36 18
2807.48 21
2807.60 25
2807.72 29
2807.84 32
2807.96 34
2808.08 35
2808.21 35
2808.33 33
2808.45 30
2808.57 27
2808.69 23
2808.81 20
2808.94 17
2809.06 15
2809.18 15
2809.30 16
2809.42 18
2809.54 22
2809.66 26
2809.79 30
2809.91 34
2810.03 36
2810.15 38
2810.27 39
2810.39 39
2810.52 39
2810.64 38
2810.76 37
2810.88 36
2811.00 36
2811.12 36
2811.24 37
2811.37 38
2811.49 40
2811.61 42
2811.73 45
2811.85 48
2811.97 52
2812.10 56
2812.22 61
2812.34 65
2812.46 69
2812.58 71
2812.70 72
2812.82 71
2812.95 68
2813.07 64
2813.19 60
2813.31 55
2813.43 52
2813.55 48
2813.68 45
2813.80 43
2813.92 40
2814.04 37
2814.16 33
2814.28 30
2814.41 27
2814.53 25
2814.65 24
2814.77 23
2814.89 23
2815.01 23
2815.14 24
2815.26 25
2815.38 25
2815.50 27
2815.62 28
2815.74 30
2815.86 33
2815.99 35
2816.11 37
2816.23 40
2816.35 41
2816.47 42
2816.59 43
2816.72 42
2816.84 41
2816.96 38
2817.08 34
2817.20 30
2817.32 26
2817.45 22
2817.57 19
2817.69 17
2817.81 17
2817.93 18
2818.06 19
2818.18 21
2818.30 23
2818.42 24
2818.54 24
2818.66 23
2818.79 21
2818.91 18
2819.03 15
2819.15 12
2819.27 9
2819.39 6
2819.52 4
2819.64 3
2819.76 2
2819.88 2
2820.00 4
2820.12 6
2820.25 9
2820.37 13
2820.49 17
2820.61 21
2820.73 25
2820.85 29
2820.98 33
2821.10 37
2821.22 40
2821.34 42
2821.46 43
2821.59 43
2821.71 41
2821.83 38
2821.95 35
2822.07 32
2822.19 30
2822.32 29
2822.44 30
2822.56 31
2822.68 34
2822.80 38
2822.92 41
2823.05 44
2823.17 45
2823.29 46
2823.41 46
2823.53 46
2823.66 46
2823.78 47
2823.90 48
2824.02 51
2824.14 54
2824.26 57
2824.39 60
2824.51 63
2824.63 64
2824.75 64
2824.87 63
2825.00 61
2825.12 59
2825.24 56
2825.36 53
2825.48 50
2825.61 47
2825.73 43
2825.85 39
2825.97 36
2826.09 32
2826.21 30
2826.34 28
2826.46 27
2826.58 27
2826.70 27
2826.82 27
2826.95 27
2827.07 27
2827.19 27
2827.31 26
2827.43 25
2827.56 25
2827.68 24
2827.80 23
2827.92 21
2828.04 20
2828.16 19
2828.29 17
2828.41 15
2828.53 12
2828.65 10
2828.77 7
2828.90 4
2829.02 2
2829.14 2
2829.26 2
2829.38 4
2829.51 7
2829.63 11
2829.75 14
2829.87 17
2829.99 19
2830.12 19
2830.24 18
2830.36 16
2830.48 13
2830.60 10
2830.73 8
2830.85 6
2830.97 5
2831.09 5
2831.21 5
2831.34 5
2831.46 6
2831.58 7
2831.70 9
2831.82 11
2831.95 14
2832.07 17
2832.19 21
2832.31 25
2832.43 28
2832.56 30
2832.68 30
2832.80 30
2832.92 29
2833.04 27
2833.17 25
2833.29 22
2833.41 20
2833.53 18
2833.65 17
2833.78 16
2833.90 17
2834.02 18
2834.14 22
2834.26 26
2834.39 30
2834.51 35
2834.63 38
2834.75 39
2834.87 39
2835.00 36
2835.12 31
2835.24 25
2835.36 19
2835.48 12
2835.61 7
2835.73 3
2835.85 0
2835.97 0
2836.09 0
2836.22 0
2836.34 3
2836.46 6
2836.58 11
2836.71 15
2836.83 18
2836.95 20
2837.07 20
2837.19 18
2837.32 15
2837.44 12
2837.56 9
2837.68 7
2837.80 6
2837.93 6
2838.05 7
2838.17 8
2838.29 10
2838.41 12
2838.54 15
2838.66 18
2838.78 22
2838.90 26
2839.03 30
2839.15 34
2839.27 37
2839.39 40
2839.51 41
2839.64 41
2839.76 40
2839.88 39
2840.00 38
2840.12 36
2840.25 34
2840.37 31
2840.49 26
2840.61 22
2840.74 17
2840.86 13
2840.98 10
2841.10 8
2841.22 8
2841.35 9
2841.47 11
2841.59 15
2841.71 19
2841.84 23
2841.96 28
2842.08 32
2842.20 36
2842.32 40
2842.45 42
2842.57 44
2842.69 45
2842.81 45
2842.94 44
2843.06 43
2843.18 42
2843.30 40
2843.42 38
2843.55 36
2843.67 34
2843.79 32
2843.91 29
2844.04 27
2844.16 25
2844.28 23
2844.40 23
2844.52 23
2844.65 24
2844.77 25
2844.89 27
2845.01 28
2845.14 28
2845.26 28
2845.38 27
2845.50 26
2845.63 24
2845.75 23
2845.87 21
2845.99 20
2846.11 19
2846.24 18
2846.36 19
2846.48 21
2846.60 24
2846.73 27
2846.85 31
2846.97 34
2847.09 37
2847.22 38
2847.34 38
2847.46 36
2847.58 35
2847.70 33
2847.83 31
2847.95 30
2848.07 30
2848.19 30
2848.32 30
2848.44 30
2848.56 30
2848.68 31
2848.81 30
2848.93 30
2849.05 30
2849.17 28
2849.30 26
2849.42 23
2849.54 20
2849.66 16
2849.78 12
2849.91 9
2850.03 7
2850.15 6
2850.27 6
2850.40 6
2850.52 7
2850.64 7
2850.76 7
2850.89 7
2851.01 7
2851.13 7
2851.25 8
2851.38 10
2851.50 14
2851.62 18
2851.74 23
2851.87 29
2851.99 33
2852.11 36
2852.23 38
2852.36 37
2852.48 34
2852.60 31
2852.72 27
2852.84 24
2852.97 22
2853.09 21
2853.21 21
2853.33 21
2853.46 22
2853.58 22
2853.70 22
2853.82 22
2853.95 22
2854.07 21
2854.19 19
2854.31 17
2854.44 15
2854.56 14
2854.68 13
2854.80 13
2854.93 14
2855.05 17
2855.17 20
2855.29 24
2855.42 28
2855.54 30
2855.66 32
2855.78 32
2855.91 32
2856.03 33
2856.15 33
2856.27 34
2856.40 36
2856.52 37
2856.64 39
2856.76 41
2856.89 43
2857.01 45
2857.13 49
2857.25 53
2857.38 59
2857.50 66
2857.62 73
2857.74 79
2857.87 82
2857.99 81
2858.11 77
2858.24 69
2858.36 58
2858.48 48
2858.60 38
2858.73 30
2858.85 26
2858.97 25
2859.09 27
2859.22 30
2859.34 33
2859.46 36
2859.58 38
2859.71 38
2859.83 36
2859.95 34
2860.07 30
2860.20 27
2860.32 24
2860.44 22
2860.56 19
2860.69 17
2860.81 15
2860.93 14
2861.05 14
2861.18 14
2861.30 15
2861.42 18
2861.55 20
2861.67 23
2861.79 24
2861.91 25
2862.04 25
2862.16 23
2862.28 22
2862.40 20
2862.53 18
2862.65 17
2862.77 16
2862.89 14
2863.02 13
2863.14 10
2863.26 7
2863.38 4
2863.51 1
2863.63 0
2863.75 0
2863.88 0
2864.00 0
2864.12 0
2864.24 0
2864.37 0
2864.49 0
2864.61 2
2864.73 6
2864.86 11
2864.98 15
2865.10 20
2865.23 24
2865.35 27
2865.47 29
2865.59 30
2865.72 31
2865.84 31
2865.96 31
2866.08 31
2866.21 31
2866.33 31
2866.45 32
2866.58 33
2866.70 34
2866.82 36
2866.94 38
2867.07 41
2867.19 45
2867.31 48
2867.43 52
2867.56 54
2867.68 54
2867.80 53
2867.93 50
2868.05 46
2868.17 41
2868.29 37
2868.42 33
2868.54 30
2868.66 28
2868.79 26
2868.91 24
2869.03 23
2869.15 21
2869.28 18
2869.40 16
2869.52 14
2869.64 12
2869.77 11
2869.89 11
2870.01 12
2870.14 13
2870.26 13
2870.38 14
2870.50 13
2870.63 12
2870.75 10
2870.87 8
2871.00 6
2871.12 5
2871.24 4
2871.36 3
2871.49 3
2871.61 3
2871.73 3
2871.86 3
2871.98 3
2872.10 2
2872.22 2
2872.35 2
2872.47 3
2872.59 4
2872.72 5
2872.84 8
2872.96 10
2873.08 12
2873.21 14
2873.33 15
2873.45 16
2873.58 16
2873.70 15
2873.82 13
2873.94 12
2874.07 11
2874.19 10
2874.31 10
2874.44 12
2874.56 14
2874.68 17
2874.80 20
2874.93 22
2875.05 23
2875.17 23
2875.30 22
2875.42 20
2875.54 17
2875.67 15
2875.79 13
2875.91 12
2876.03 11
2876.16 11
2876.28 12
2876.40 13
2876.53 14
2876.65 16
2876.77 17
2876.89 18
2877.02 19
2877.14 20
2877.26 20
2877.39 20
2877.51 19
2877.63 17
2877.76 15
2877.88 13
2878.00 11
2878.12 11
2878.25 11
2878.37 12
2878.49 14
2878.62 16
2878.74 17
2878.86 19
2878.99 21
2879.11 23
2879.23 25
2879.35 29
2879.48 33
2879.60 38
2879.72 42
2879.85 44
2879.97 45
2880.09 44
2880.22 42
2880.34 37
2880.46 32
2880.58 26
2880.71 21
2880.83 15
2880.95 11
2881.08 7
2881.20 3
2881.32 0
2881.45 0
2881.57 0
2881.69 0
2881.82 0
2881.94 0
2882.06 0
2882.18 2
2882.31 8
2882.43 14
2882.55 20
2882.68 24
2882.80 26
2882.92 26
2883.05 23
2883.17 19
2883.29 13
2883.42 7
2883.54 3
2883.66 0
2883.78 0
2883.91 1
2884.03 4
2884.15 8
2884.28 13
2884.40 17
2884.52 21
2884.65 24
2884.77 26
2884.89 27
2885.02 27
2885.14 26
2885.26 26
2885.39 25
2885.51 24
2885.63 23
2885.75 22
2885.88 21
2886.00 20
2886.12 19
2886.25 18
2886.37 18
2886.49 17
2886.62 18
2886.74 19
2886.86 20
2886.99 22
2887.11 24
2887.23 25
2887.36 26
2887.48 25
2887.60 25
2887.73 24
2887.85 23
2887.97 23
2888.10 24
2888.22 26
2888.34 29
2888.46 33
2888.59 38
2888.71 42
2888.83 45
2888.96 47
2889.08 48
2889.20 47
2889.33 46
2889.45 45
2889.57 43
2889.70 41
2889.82 40
2889.94 39
2890.07 38
2890.19 38
2890.31 38
2890.44 39
2890.56 39
2890.68 39
2890.81 38
2890.93 36
2891.05 34
2891.18 30
2891.30 26
2891.42 22
2891.55 17
2891.67 14
2891.79 12
2891.92 11
2892.04 11
2892.16 12
2892.29 14
2892.41 16
2892.53 17
2892.66 18
2892.78 18
2892.90 18
2893.03 17
2893.15 17
2893.27 18
2893.40 19
2893.52 21
2893.64 22
2893.77 23
2893.89 24
2894.01 23
2894.14 22
2894.26 20
2894.38 17
2894.51 14
2894.63 11
2894.75 8
2894.88 7
2895.00 6
2895.12 6
2895.25 8
2895.37 10
2895.49 13
2895.62 15
2895.74 18
2895.86 20
2895.99 23
2896.11 25
2896.23 28
2896.36 31
2896.48 34
2896.60 37
2896.73 40
2896.85 42
2896.97 42
2897.10 41
2897.22 40
2897.34 38
2897.47 35
2897.59 33
2897.71 30
2897.84 27
2897.96 24
2898.08 21
2898.21 19
2898.33 18
2898.45 18
2898.58 19
2898.70 21
2898.82 24
2898.95 28
2899.07 32
2899.19 36
2899.32 40
2899.44 44
2899.56 47
2899.69 49
2899.81 50
2899.93 49
2900.06 47
2900.18 45
2900.30 43
2900.43 41
2900.55 40
2900.68 39
2900.80 38
2900.92 36
2901.05 34
2901.17 31
2901.29 27
2901.42 23
2901.54 19
2901.66 15
2901.79 13
2901.91 11
2902.03 10
2902.16 10
2902.28 10
2902.40 10
2902.53 10
2902.65 10
2902.77 9
2902.90 9
2903.02 10
2903.15 12
2903.27 15
2903.39 19
2903.52 24
2903.64 28
2903.76 30
2903.89 32
2904.01 32
2904.13 32
2904.26 31
2904.38 29
2904.50 28
2904.63 27
2904.75 26
2904.87 27
2905.00 27
2905.12 28
2905.25 29
2905.37 29
2905.49 29
2905.62 27
2905.74 25
2905.86 22
2905.99 19
2906.11 16
2906.23 13
2906.36 11
2906.48 9
2906.60 8
2906.73 8
2906.85 8
2906.98 9
2907.10 9
2907.22 9
2907.35 9
2907.47 8
2907.59 7
2907.72 5
2907.84 3
2907.96 1
2908.09 0
2908.21 0
2908.34 0
2908.46 0
2908.58 0
2908.71 0
2908.83 0
2908.95 0
2909.08 0
2909.20 2
2909.32 3
2909.45 4
2909.57 5
2909.70 5
2909.82 6
2909.94 7
2910.07 9
2910.19 12
2910.31 15
2910.44 18
2910.56 21
2910.68 24
2910.81 26
2910.93 28
2911.06 29
2911.18 30
2911.30 31
2911.43 31
2911.55 31
2911.67 30
2911.80 30
2911.92 29
2912.05 28
2912.17 27
2912.29 27
2912.42 27
2912.54 26
2912.66 26
2912.79 24
2912.91 22
2913.04 19
2913.16 16
2913.28 12
2913.41 8
2913.53 5
2913.65 4
2913.78 4
2913.90 7
2914.03 11
2914.15 16
2914.27 23
2914.40 29
2914.52 34
2914.64 38
2914.77 41
2914.89 43
2915.02 44
2915.14 44
2915.26 44
2915.39 43
2915.51 42
2915.63 40
2915.76 39
2915.88 38
2916.01 37
2916.13 37
2916.25 37
2916.38 38
2916.50 40
2916.62 41
2916.75 43
2916.87 45
2917.00 45
2917.12 45
2917.24 44
2917.37 42
2917.49 39
2917.62 36
2917.74 32
2917.86 28
2917.99 24
2918.11 21
2918.23 18
2918.36 15
2918.48 13
2918.61 12
2918.73 11
2918.85 11
2918.98 10
2919.10 10
2919.23 10
2919.35 11
2919.47 12
2919.60 14
2919.72 17
2919.84 20
2919.97 23
2920.09 26
2920.22 28
2920.34 29
2920.46 29
2920.59 28
2920.71 26
2920.84 25
2920.96 24
2921.08 24
2921.21 26
2921.33 27
2921.46 30
2921.58 32
2921.70 34
2921.83 34
2921.95 34
2922.07 33
2922.20 31
2922.32 29
2922.45 26
2922.57 24
2922.69 21
2922.82 18
2922.94 16
2923.07 15
2923.19 15
2923.31 17
2923.44 19
2923.56 22
2923.69 25
2923.81 27
2923.93 29
2924.06 30
2924.18 30
2924.31 31
2924.43 31
2924.55 31
2924.68 32
2924.80 32
2924.93 33
2925.05 33
2925.17 33
2925.30 33
2925.42 33
2925.55 32
2925.67 32
2925.79 32
2925.92 32
2926.04 32
2926.17 32
2926.29 33
2926.41 35
2926.54 36
2926.66 38
2926.79 40
2926.91 43
2927.03 45
2927.16 46
2927.28 47
2927.41 46
2927.53 43
2927.65 40
2927.78 35
2927.90 30
2928.03 26
2928.15 23
2928.27 21
2928.40 22
2928.52 24
2928.65 26
2928.77 29
2928.89 31
2929.02 33
2929.14 33
2929.27 32
2929.39 31
2929.51 29
2929.64 27
2929.76 26
2929.89 24
2930.01 23
2930.14 22
2930.26 21
2930.38 21
2930.51 20
2930.63 20
2930.76 21
2930.88 21
2931.00 21
2931.13 22
2931.25 22
2931.38 22
2931.50 22
2931.62 22
2931.75 23
2931.87 25
2932.00 27
2932.12 29
2932.25 31
2932.37 32
2932.49 33
2932.62 32
2932.74 31
2932.87 30
2932.99 28
2933.11 27
2933.24 25
2933.36 24
2933.49 23
2933.61 21
2933.74 19
2933.86 17
2933.98 15
2934.11 13
2934.23 12
2934.36 11
2934.48 10
2934.60 10
2934.73 10
2934.85 11
2934.98 13
2935.10 16
2935.23 19
2935.35 23
2935.47 26
2935.60 28
2935.72 30
2935.85 30
2935.97 29
2936.10 28
2936.22 26
2936.34 24
2936.47 23
2936.59 22
2936.72 22
2936.84 23
2936.96 24
2937.09 26
2937.21 28
2937.34 30
2937.46 33
2937.59 34
2937.71 35
2937.83 34
2937.96 32
2938.08 28
2938.21 24
2938.33 19
2938.46 15
2938.58 13
2938.70 12
2938.83 13
2938.95 15
2939.08 19
2939.20 23
2939.33 27
2939.45 30
2939.57 33
2939.70 34
2939.82 35
2939.95 35
2940.07 35
2940.20 33
2940.32 32
2940.44 32
2940.57 32
2940.69 33
2940.82 35
2940.94 37
2941.07 40
2941.19 42
2941.31 42
2941.44 41
2941.56 39
2941.69 36
2941.81 32
2941.94 28
2942.06 26
2942.19 24
2942.31 23
2942.43 23
2942.56 22
2942.68 22
2942.81 21
2942.93 20
2943.06 19
2943.18 18
2943.30 17
2943.43 16
2943.55 14
2943.68 13
2943.80 13
2943.93 13
2944.05 14
2944.18 16
2944.30 19
2944.42 22
2944.55 24
2944.67 26
2944.80 27
2944.92 27
2945.05 28
2945.17 28
2945.29 27
2945.42 27
2945.54 27
2945.67 26
2945.79 26
2945.92 26
2946.04 27
2946.17 30
2946.29 33
2946.41 37
2946.54 41
2946.66 45
2946.79 47
2946.91 47
2947.04 45
2947.16 41
2947.29 36
2947.41 31
2947.53 26
2947.66 22
2947.78 19
2947.91 18
2948.03 18
2948.16 20
2948.28 23
2948.41 27
2948.53 31
2948.65 34
2948.78 36
2948.90 37
2949.03 36
2949.15 35
2949.28 34
2949.40 33
2949.53 33
2949.65 32
2949.78 32
2949.90 32
2950.02 32
2950.15 32
2950.27 32
2950.40 32
2950.52 31
2950.65 30
2950.77 29
2950.90 27
2951.02 26
2951.15 24
2951.27 23
2951.39 23
2951.52 23
2951.64 23
2951.77 23
2951.89 24
2952.02 23
2952.14 22
2952.27 20
2952.39 18
2952.52 16
2952.64 14
2952.76 14
2952.89 16
2953.01 19
2953.14 23
2953.26 28
2953.39 33
2953.51 36
2953.64 38
2953.76 37
2953.89 35
2954.01 32
2954.13 30
2954.26 28
2954.38 28
2954.51 29
2954.63 31
2954.76 33
2954.88 35
2955.01 37
2955.13 38
2955.26 38
2955.38 38
2955.51 38
2955.63 38
2955.75 37
2955.88 37
2956.00 36
2956.13 34
2956.25 32
2956.38 29
2956.50 26
2956.63 24
2956.75 22
2956.88 22
2957.00 23
2957.13 25
2957.25 28
2957.38 31
2957.50 32
2957.62 33
2957.75 32
2957.87 30
2958.00 27
2958.12 23
2958.25 19
2958.37 15
2958.50 11
2958.62 8
2958.75 7
2958.87 6
2959.00 8
2959.12 11
2959.25 15
2959.37 20
2959.50 25
2959.62 29
2959.74 33
2959.87 35
2959.99 36
2960.12 36
2960.24 35
2960.37 32
2960.49 28
2960.62 23
2960.74 17
2960.87 11
2960.99 6
2961.12 2
2961.24 0
2961.37 0
2961.49 0
2961.62 0
2961.74 0
2961.87 0
2961.99 0
2962.11 0
2962.24 0
2962.36 1
2962.49 3
2962.61 6
2962.74 9
2962.86 11
2962.99 13
2963.11 14
2963.24 15
2963.36 15
2963.49 16
2963.61 17
2963.74 17
2963.86 18
2963.99 19
2964.11 21
2964.24 23
2964.36 25
2964.49 28
2964.61 30
2964.74 33
2964.86 36
2964.99 39
2965.11 42
2965.24 44
2965.36 47
2965.48 49
2965.61 50
2965.73 51
2965.86 50
2965.98 49
2966.11 46
2966.23 41
2966.36 36
2966.48 31
2966.61 26
2966.73 22
2966.86 20
2966.98 21
2967.11 24
2967.23 29
2967.36 36
2967.48 44
2967.61 51
2967.73 56
2967.86 60
2967.98 62
2968.11 62
2968.23 61
2968.36 59
2968.48 56
2968.61 53
2968.73 50
2968.86 47
2968.98 46
2969.11 44
2969.23 44
2969.36 44
2969.48 45
2969.61 45
2969.73 45
2969.86 44
2969.98 43
2970.11 43
2970.23 42
2970.36 41
2970.48 40
2970.61 39
2970.73 38
2970.86 37
2970.98 35
2971.11 34
2971.23 32
2971.36 31
2971.48 30
2971.61 28
2971.73 27
2971.86 26
2971.98 26
2972.11 26
2972.23 26
2972.36 27
2972.48 29
2972.61 29
2972.73 30
2972.86 29
2972.98 28
2973.11 26
2973.23 24
2973.36 23
2973.48 24
2973.61 25
2973.73 28
2973.86 31
2973.98 33
2974.11 35
2974.23 35
2974.36 35
2974.48 34
2974.61 34
2974.73 33
2974.86 33
2974.98 32
2975.11 32
2975.23 32
2975.36 32
2975.48 32
2975.61 33
2975.73 34
2975.86 36
2975.98 39
2976.11 43
2976.23 46
2976.36 49
2976.48 50
2976.61 50
2976.73 47
2976.86 44
2976.98 40
2977.11 36
2977.23 32
2977.36 29
2977.48 27
2977.61 24
2977.73 22
2977.86 20
2977.98 18
2978.11 17
2978.23 16
2978.36 16
2978.48 16
2978.61 18
2978.73 20
2978.86 23
2978.98 25
2979.11 26
2979.23 26
2979.36 26
2979.48 26
2979.61 25
2979.73 24
2979.86 24
2979.98 24
2980.11 25
2980.23 26
2980.36 26
2980.48 27
2980.61 26
2980.74 26
2980.86 25
2980.99 25
2981.11 25
2981.24 26
2981.36 27
2981.49 28
2981.61 29
2981.74 30
2981.86 30
2981.99 29
2982.11 29
2982.24 28
2982.36 28
2982.49 27
2982.61 26
2982.74 25
2982.86 24
2982.99 22
2983.11 20
2983.24 19
2983.36 18
2983.49 17
2983.61 16
2983.74 15
2983.87 14
2983.99 13
2984.12 12
2984.24 10
2984.37 9
2984.49 8
2984.62 8
2984.74 8
2984.87 9
2984.99 9
2985.12 9
2985.24 9
2985.37 10
2985.49 10
2985.62 10
2985.74 11
2985.87 13
2985.99 15
2986.12 17
2986.24 19
2986.37 20
2986.50 22
2986.62 23
2986.75 24
2986.87 25
2987.00 27
2987.12 29
2987.25 31
2987.37 32
2987.50 33
2987.62 33
2987.75 33
2987.87 33
2988.00 33
2988.12 33
2988.25 34
2988.38 35
2988.50 37
2988.63 39
2988.75 41
2988.88 43
2989.00 45
2989.13 48
2989.25 51
2989.38 53
2989.50 55
2989.63 55
2989.75 53
2989.88 50
2990.00 45
2990.13 41
2990.26 36
2990.38 32
2990.51 30
2990.63 28
2990.76 27
2990.88 26
2991.01 26
2991.13 25
2991.26 25
2991.38 24
2991.51 24
2991.63 24
2991.76 23
2991.89 23
2992.01 22
2992.14 22
2992.26 20
2992.39 19
2992.51 17
2992.64 15
2992.76 13
2992.89 12
2993.01 11
2993.14 12
2993.26 14
2993.39 16
2993.52 20
2993.64 23
2993.77 27
2993.89 30
2994.02 32
2994.14 33
2994.27 34
2994.39 34
2994.52 33
2994.64 33
2994.77 32
2994.90 31
2995.02 30
2995.15 28
2995.27 27
2995.40 25
2995.52 24
2995.65 24
2995.77 27
2995.90 31
2996.02 36
2996.15 43
2996.28 48
2996.40 52
2996.53 54
2996.65 55
2996.78 54
2996.90 53
2997.03 51
2997.15 49
2997.28 47
2997.41 45
2997.53 42
2997.66 39
2997.78 36
2997.91 33
2998.03 31
2998.16 30
2998.28 30
2998.41 32
2998.54 36
2998.66 41
2998.79 47
2998.91 54
2999.04 60
2999.16 65
2999.29 68
2999.41 68
2999.54 67
2999.67 65
2999.79 62
2999.92 61
3000.04 61
3000.17 62
3000.29 64
3000.42 67
3000.54 68
3000.67 69
3000.80 69
3000.92 69
3001.05 67
3001.17 66
3001.30 64
3001.42 62
3001.55 58
3001.67 54
3001.80 49
3001.93 42
3002.05 35
3002.18 28
3002.30 22
3002.43 17
3002.55 14
3002.68 11
3002.80 10
3002.93 9
3003.06 9
3003.18 10
3003.31 10
3003.43 12
3003.56 14
3003.68 18
3003.81 22
3003.94 27
3004.06 31
3004.19 35
3004.31 38
3004.44 39
3004.56 38
3004.69 37
3004.82 35
3004.94 33
3005.07 31
3005.19 30
3005.32 31
3005.44 31
3005.57 33
3005.70 34
3005.82 35
3005.95 35
3006.07 34
3006.20 32
3006.32 29
3006.45 26
3006.57 23
3006.70 20
3006.83 17
3006.95 16
3007.08 15
3007.20 16
3007.33 17
3007.45 19
3007.58 21
3007.71 23
3007.83 26
3007.96 28
3008.08 31
3008.21 33
3008.34 35
3008.46 36
3008.59 37
3008.71 36
3008.84 35
3008.96 33
3009.09 30
3009.22 27
3009.34 24
3009.47 21
3009.59 19
3009.72 17
3009.84 16
3009.97 14
3010.10 12
3010.22 10
3010.35 7
3010.47 4
3010.60 1
3010.72 0
3010.85 0
3010.98 0
3011.10 0
3011.23 0
3011.35 0
3011.48 0
3011.61 0
3011.73 3
3011.86 8
3011.98 12
3012.11 16
3012.23 19
3012.36 21
3012.49 21
3012.61 20
3012.74 17
3012.86 15
3012.99 13
3013.12 12
3013.24 12
3013.37 13
3013.49 15
3013.62 16
3013.74 17
3013.87 17
3014.00 16
3014.12 16
3014.25 16
3014.37 16
3014.50 17
3014.63 18
3014.75 19
3014.88 19
3015.00 18
3015.13 17
3015.25 16
3015.38 16
3015.51 16
3015.63 17
3015.76 19
3015.88 20
3016.01 22
3016.14 24
3016.26 25
3016.39 26
3016.51 27
3016.64 27
3016.77 28
3016.89 29
3017.02 30
3017.14 30
3017.27 29
3017.40 28
3017.52 27
3017.65 25
3017.77 24
3017.90 23
3018.03 21
3018.15 20
3018.28 18
3018.40 16
3018.53 13
3018.65 10
3018.78 7
3018.91 5
3019.03 4
3019.16 4
3019.28 5
3019.41 7
3019.54 9
3019.66 11
3019.79 13
3019.91 14
3020.04 14
3020.17 14
3020.29 13
3020.42 12
3020.54 11
3020.67 10
3020.80 10
3020.92 10
3021.05 11
3021.17 13
3021.30 15
3021.43 18
3021.55 20
3021.68 22
3021.80 24
3021.93 25
3022.06 26
3022.18 27
3022.31 27
3022.43 28
3022.56 29
3022.69 30
3022.81 31
3022.94 32
3023.07 33
3023.19 34
3023.32 34
3023.44 34
3023.57 34
3023.70 34
3023.82 35
3023.95 36
3024.07 38
3024.20 39
3024.33 41
3024.45 42
3024.58 42
3024.70 42
3024.83 41
3024.96 40
3025.08 39
3025.21 37
3025.33 37
3025.46 36
3025.59 36
3025.71 37
3025.84 39
3025.96 41
3026.09 43
3026.22 45
3026.34 46
3026.47 46
3026.60 45
3026.72 43
3026.85 40
3026.97 37
3027.10 34
3027.23 30
3027.35 26
3027.48 22
3027.60 19
3027.73 17
3027.86 16
3027.98 15
3028.11 17
3028.24 19
3028.36 21
3028.49 23
3028.61 25
3028.74 26
3028.87 27
3028.99 28
3029.12 29
3029.24 29
3029.37 31
3029.50 32
3029.62 35
3029.75 38
3029.88 41
3030.00 44
3030.13 46
3030.25 48
3030.38 48
3030.51 48
3030.63 46
3030.76 43
3030.89 40
3031.01 37
3031.14 35
3031.26 33
3031.39 32
3031.52 32
3031.64 32
3031.77 32
3031.90 32
3032.02 32
3032.15 32
3032.27 31
3032.40 30
3032.53 29
3032.65 29
3032.78 29
3032.91 30
3033.03 31
3033.16 31
3033.28 32
3033.41 31
3033.54 30
3033.66 29
3033.79 27
3033.92 24
3034.04 22
3034.17 19
3034.29 17
3034.42 16
3034.55 14
3034.67 14
3034.80 13
3034.93 13
3035.05 12
3035.18 11
3035.30 10
3035.43 8
3035.56 8
3035.68 7
3035.81 7
3035.94 8
3036.06 9
3036.19 10
3036.32 10
3036.44 11
3036.57 12
3036.69 14
3036.82 15
3036.95 18
3037.07 21
3037.20 24
3037.33 27
3037.45 30
3037.58 33
3037.70 35
3037.83 36
3037.96 37
3038.08 37
3038.21 38
3038.34 38
3038.46 38
3038.59 37
3038.72 37
3038.84 36
3038.97 35
3039.09 34
3039.22 33
3039.35 33
3039.47 32
3039.60 33
3039.73 33
3039.85 33
3039.98 33
3040.11 32
3040.23 30
3040.36 28
3040.49 26
3040.61 23
3040.74 22
3040.86 22
3040.99 22
3041.12 25
3041.24 27
3041.37 31
3041.50 34
3041.62 36
3041.75 37
3041.88 37
3042.00 35
3042.13 33
3042.26 31
3042.38 28
3042.51 27
3042.63 27
3042.76 27
3042.89 28
3043.01 29
3043.14 31
3043.27 32
3043.39 33
3043.52 35
3043.65 37
3043.77 39
3043.90 42
3044.03 45
3044.15 48
3044.28 52
3044.41 56
3044.53 59
3044.66 62
3044.78 64
3044.91 65
3045.04 65
3045.16 63
3045.29 61
3045.42 58
3045.54 55
3045.67 53
3045.80 50
3045.92 48
3046.05 46
3046.18 45
3046.30 43
3046.43 42
3046.56 40
3046.68 38
3046.81 36
3046.94 35
3047.06 34
3047.19 33
3047.32 34
3047.44 35
3047.57 37
3047.70 41
3047.82 45
3047.95 50
3048.07 54
3048.20 57
3048.33 58
3048.45 59
3048.58 58
3048.71 56
3048.83 54
3048.96 52
3049.09 50
3049.21 48
3049.34 46
3049.47 44
3049.59 43
3049.72 40
3049.85 38
3049.97 36
3050.10 33
3050.23 31
3050.35 29
3050.48 29
3050.61 29
3050.73 29
3050.86 30
3050.99 30
3051.11 31
3051.24 32
3051.37 32
3051.49 34
3051.62 36
3051.75 40
3051.87 45
3052.00 51
3052.13 59
3052.25 69
3052.38 80
3052.51 93
3052.63 107
3052.76 122
3052.89 135
3053.01 148
3053.14 158
3053.27 167
3053.39 174
3053.52 180
3053.65 187
3053.77 195
3053.90 204
3054.03 216
3054.15 230
3054.28 246
3054.41 261
3054.53 276
3054.66 289
3054.79 299
3054.91 305
3055.04 306
3055.17 303
3055.29 297
3055.42 287
3055.55 275
3055.67 261
3055.80 248
3055.93 235
3056.05 224
3056.18 214
3056.31 205
3056.43 196
3056.56 188
3056.69 179
3056.81 170
3056.94 159
3057.07 148
3057.20 136
3057.32 123
3057.45 111
3057.58 98
3057.70 86
3057.83 75
3057.96 64
3058.08 55
3058.21 48
3058.34 43
3058.46 39
3058.59 37
3058.72 37
3058.84 39
3058.97 41
3059.10 44
3059.22 47
3059.35 50
3059.48 52
3059.60 52
3059.73 51
3059.86 48
3059.98 44
3060.11 40
3060.24 36
3060.36 32
3060.49 30
3060.62 28
3060.75 27
3060.87 26
3061.00 24
3061.13 22
3061.25 20
3061.38 18
3061.51 16
3061.63 13
3061.76 11
3061.89 10
3062.01 9
3062.14 9
3062.27 10
3062.39 10
3062.52 11
3062.65 12
3062.78 13
3062.90 14
3063.03 15
3063.16 16
3063.28 17
3063.41 18
3063.54 19
3063.66 20
3063.79 22
3063.92 24
3064.04 28
3064.17 31
3064.30 34
3064.42 36
3064.55 38
3064.68 38
3064.81 37
3064.93 36
3065.06 35
3065.19 33
3065.31 32
3065.44 31
3065.57 31
3065.69 31
3065.82 30
3065.95 28
3066.07 26
3066.20 23
3066.33 19
3066.46 15
3066.58 12
3066.71 10
3066.84 10
3066.96 12
3067.09 15
3067.22 20
3067.34 24
3067.47 28
3067.60 31
3067.73 32
3067.85 32
3067.98 31
3068.11 30
3068.23 28
3068.36 28
3068.49 27
3068.61 26
3068.74 24
3068.87 22
3069.00 19
3069.12 16
3069.25 13
3069.38 10
3069.50 10
3069.63 12
3069.76 16
3069.88 23
3070.01 31
3070.14 41
3070.27 50
3070.39 58
3070.52 64
3070.65 67
3070.77 68
3070.90 68
3071.03 66
3071.15 65
3071.28 65
3071.41 65
3071.54 66
3071.66 67
3071.79 67
3071.92 66
3072.04 65
3072.17 63
3072.30 62
3072.43 61
3072.55 61
3072.68 62
3072.81 63
3072.93 64
3073.06 64
3073.19 63
3073.32 61
3073.44 57
3073.57 54
3073.70 50
3073.82 47
3073.95 45
3074.08 45
3074.20 47
3074.33 51
3074.46 57
3074.59 63
3074.71 70
3074.84 76
3074.97 79
3075.09 81
3075.22 80
3075.35 77
3075.48 74
3075.60 70
3075.73 68
3075.86 66
3075.98 65
3076.11 65
3076.24 66
3076.37 68
3076.49 70
3076.62 71
3076.75 72
3076.87 73
3077.00 73
3077.13 73
3077.26 72
3077.38 70
3077.51 68
3077.64 66
3077.77 63
3077.89 61
3078.02 58
3078.15 55
3078.27 51
3078.40 48
3078.53 45
3078.66 43
3078.78 42
3078.91 42
3079.04 42
3079.16 44
3079.29 47
3079.42 50
3079.55 53
3079.67 56
3079.80 59
3079.93 60
3080.05 60
3080.18 59
3080.31 58
3080.44 56
3080.56 54
3080.69 53
3080.82 52
3080.95 51
3081.07 49
3081.20 48
3081.33 45
3081.45 41
3081.58 37
3081.71 33
3081.84 29
3081.96 27
3082.09 26
3082.22 26
3082.35 27
3082.47 30
3082.60 32
3082.73 35
3082.85 36
3082.98 37
3083.11 37
3083.24 35
3083.36 34
3083.49 32
3083.62 31
3083.75 30
3083.87 29
3084.00 29
3084.13 30
3084.26 31
3084.38 32
3084.51 33
3084.64 33
3084.76 33
3084.89 33
3085.02 32
3085.15 32
3085.27 31
3085.40 30
3085.53 29
3085.66 28
3085.78 26
3085.91 24
3086.04 21
3086.17 17
3086.29 13
3086.42 9
3086.55 6
3086.67 5
3086.80 4
3086.93 4
3087.06 5
3087.18 6
3087.31 7
3087.44 7
3087.57 8
3087.69 9
3087.82 10
3087.95 13
3088.08 15
3088.20 18
3088.33 21
3088.46 23
3088.59 24
3088.71 25
3088.84 25
3088.97 25
3089.10 25
3089.22 24
3089.35 24
3089.48 23
3089.61 23
3089.73 23
3089.86 24
3089.99 25
3090.11 25
3090.24 26
3090.37 27
3090.50 26
3090.62 25
3090.75 23
3090.88 19
3091.01 15
3091.13 10
3091.26 5
3091.39 1
3091.52 0
3091.64 0
3091.77 0
3091.90 2
3092.03 6
3092.15 11
3092.28 14
3092.41 17
3092.54 19
3092.66 19
3092.79 18
3092.92 15
3093.05 12
3093.17 8
3093.30 4
3093.43 0
3093.56 0
3093.68 0
3093.81 0
3093.94 2
3094.07 7
3094.19 12
3094.32 18
3094.45 22
3094.58 25
3094.70 26
3094.83 27
3094.96 26
3095.09 26
3095.21 26
3095.34 26
3095.47 27
3095.60 26
3095.72 25
3095.85 22
3095.98 17
3096.11 12
3096.24 6
3096.36 2
3096.49 0
3096.62 0
3096.75 1
3096.87 4
3097.00 9
3097.13 14
3097.26 19
3097.38 24
3097.51 27
3097.64 30
3097.77 32
3097.89 33
3098.02 33
3098.15 33
3098.28 33
3098.40 32
3098.53 30
3098.66 30
3098.79 29
3098.91 30
3099.04 31
3099.17 33
3099.30 35
3099.43 38
3099.55 41
3099.68 44
3099.81 47
3099.94 50
3100.06 52
3100.19 53
3100.32 53
3100.45 52
3100.57 51
3100.70 50
3100.83 49
3100.96 48
3101.08 47
3101.21 47
3101.34 47
3101.47 46
3101.60 45
3101.72 43
3101.85 42
3101.98 40
3102.11 38
3102.23 36
3102.36 35
3102.49 35
3102.62 34
3102.74 35
3102.87 35
3103.00 36
3103.13 35
3103.26 35
3103.38 33
3103.51 30
3103.64 27
3103.77 23
3103.89 20
3104.02 17
3104.15 15
3104.28 14
3104.41 13
3104.53 13
3104.66 13
3104.79 14
3104.92 15
3105.04 17
3105.17 20
3105.30 23
3105.43 25
3105.55 27
3105.68 28
3105.81 27
3105.94 25
3106.07 23
3106.19 20
3106.32 17
3106.45 14
3106.58 12
3106.70 11
3106.83 11
3106.96 11
3107.09 13
3107.22 14
3107.34 16
3107.47 18
3107.60 19
3107.73 19
3107.86 17
3107.98 15
3108.11 12
3108.24 9
3108.37 7
3108.49 6
3108.62 6
3108.75 6
3108.88 6
3109.01 6
3109.13 6
3109.26 4
3109.39 3
3109.52 1
3109.64 0
3109.77 0
3109.90 0
3110.03 0
3110.16 0
3110.28 0
3110.41 0
3110.54 0
3110.67 0
3110.80 0
3110.92 1
3111.05 5
3111.18 9
3111.31 14
3111.43 19
3111.56 23
3111.69 26
3111.82 28
3111.95 30
3112.07 32
3112.20 33
3112.33 36
3112.46 39
3112.59 41
3112.71 43
3112.84 45
3112.97 45
3113.10 44
3113.23 42
3113.35 37
3113.48 32
3113.61 26
3113.74 20
3113.87 16
3113.99 13
3114.12 12
3114.25 14
3114.38 18
3114.50 23
3114.63 28
3114.76 32
3114.89 36
3115.02 38
3115.14 38
3115.27 36
3115.40 34
3115.53 31
3115.66 27
3115.78 23
3115.91 19
3116.04 16
3116.17 12
3116.30 10
3116.42 8
3116.55 7
3116.68 7
3116.81 8
3116.94 9
3117.06 10
3117.19 12
3117.32 14
3117.45 17
3117.58 20
3117.70 22
3117.83 24
3117.96 25
3118.09 25
3118.22 24
3118.34 23
3118.47 21
3118.60 19
3118.73 18
3118.86 17
3118.98 16
3119.11 16
3119.24 16
3119.37 17
3119.50 17
3119.62 18
3119.75 18
3119.88 19
3120.01 19
3120.14 19
3120.27 18
3120.39 17
3120.52 16
3120.65 14
3120.78 12
3120.91 10
3121.03 8
3121.16 6
3121.29 4
3121.42 3
3121.55 3
3121.67 3
3121.80 5
3121.93 8
3122.06 10
3122.19 13
3122.31 15
3122.44 17
3122.57 19
3122.70 21
3122.83 23
3122.95 27
3123.08 30
3123.21 34
3123.34 38
3123.47 42
3123.60 45
3123.72 47
3123.85 47
3123.98 46
3124.11 44
3124.24 40
3124.36 37
3124.49 32
3124.62 29
3124.75 25
3124.88 22
3125.01 19
3125.13 16
3125.26 13
3125.39 9
3125.52 6
3125.65 2
3125.77 0
3125.90 0
3126.03 0
3126.16 1
3126.29 4
3126.42 7
3126.54 9
3126.67 10
3126.80 10
3126.93 9
3127.06 7
3127.18 5
3127.31 4
3127.44 3
3127.57 2
3127.70 1
3127.83 0
3127.95 0
3128.08 0
3128.21 0
3128.34 2
3128.47 4
3128.59 8
3128.72 11
3128.85 13
3128.98 14
3129.11 15
3129.24 15
3129.36 14
3129.49 14
3129.62 16
3129.75 18
3129.88 22
3130.01 26
3130.13 30
3130.26 34
3130.39 38
3130.52 42
3130.65 44
3130.78 47
3130.90 48
3131.03 49
3131.16 49
3131.29 48
3131.42 47
3131.55 46
3131.67 45
3131.80 43
3131.93 41
3132.06 40
3132.19 38
3132.31 35
3132.44 33
3132.57 31
3132.70 30
3132.83 29
3132.96 29
3133.08 28
3133.21 28
3133.34 27
3133.47 26
3133.60 25
3133.73 24
3133.85 23
3133.98 23
3134.11 24
3134.24 26
3134.37 28
3134.50 30
3134.62 31
3134.75 32
3134.88 31
3135.01 29
3135.14 26
3135.27 22
3135.40 17
3135.52 12
3135.65 8
3135.78 3
3135.91 0
3136.04 0
3136.17 0
3136.29 0
3136.42 0
3136.55 0
3136.68 0
3136.81 1
3136.94 4
3137.06 8
3137.19 11
3137.32 14
3137.45 17
3137.58 20
3137.71 23
3137.83 25
3137.96 25
3138.09 26
3138.22 26
3138.35 26
3138.48 27
3138.61 28
3138.73 31
3138.86 34
3138.99 37
3139.12 39
3139.25 41
3139.38 40
3139.50 39
3139.63 36
3139.76 33
3139.89 32
3140.02 32
3140.15 34
3140.28 37
3140.40 41
3140.53 44
3140.66 46
3140.79 46
3140.92 45
3141.05 42
3141.17 39
3141.30 37
3141.43 36
3141.56 35
3141.69 36
3141.82 38
3141.95 40
3142.07 41
3142.20 43
3142.33 43
3142.46 42
3142.59 41
3142.72 39
3142.85 36
3142.97 33
3143.10 29
3143.23 27
3143.36 24
3143.49 23
3143.62 22
3143.75 23
3143.87 23
3144.00 23
3144.13 23
3144.26 22
3144.39 21
3144.52 19
3144.65 18
3144.77 17
3144.90 17
3145.03 16
3145.16 15
3145.29 14
3145.42 13
3145.55 11
3145.67 9
3145.80 8
3145.93 8
3146.06 8
3146.19 10
3146.32 13
3146.45 16
3146.57 19
3146.70 23
3146.83 26
3146.96 29
3147.09 30
3147.22 31
3147.35 31
3147.47 30
3147.60 28
3147.73 27
3147.86 26
3147.99 26
3148.12 27
3148.25 29
3148.37 32
3148.50 34
3148.63 36
3148.76 38
3148.89 39
3149.02 40
3149.15 41
3149.28 41
3149.40 40
3149.53 39
3149.66 36
3149.79 34
3149.92 31
3150.05 29
3150.18 29
3150.30 28
3150.43 29
3150.56 30
3150.69 31
3150.82 32
3150.95 33
3151.08 32
3151.21 31
3151.33 30
3151.46 29
3151.59 28
3151.72 29
3151.85 31
3151.98 33
3152.11 37
3152.24 41
3152.36 44
3152.49 46
3152.62 46
3152.75 45
3152.88 43
3153.01 41
3153.14 39
3153.26 37
3153.39 36
3153.52 34
3153.65 32
3153.78 29
3153.91 25
3154.04 21
3154.17 17
3154.29 13
3154.42 10
3154.55 9
3154.68 8
3154.81 9
3154.94 12
3155.07 15
3155.20 19
3155.33 24
3155.45 29
3155.58 34
3155.71 38
3155.84 41
3155.97 44
3156.10 47
3156.23 49
3156.36 52
3156.48 56
3156.61 60
3156.74 65
3156.87 69
3157.00 73
3157.13 75
3157.26 76
3157.39 76
3157.51 74
3157.64 72
3157.77 69
3157.90 67
3158.03 64
3158.16 62
3158.29 60
3158.42 59
3158.55 57
3158.67 56
3158.80 54
3158.93 52
3159.06 49
3159.19 45
3159.32 40
3159.45 36
3159.58 32
3159.71 29
3159.83 28
3159.96 30
3160.09 33
3160.22 39
3160.35 46
3160.48 53
3160.61 59
3160.74 63
3160.87 66
3160.99 67
3161.12 65
3161.25 63
3161.38 59
3161.51 54
3161.64 49
3161.77 44
3161.90 38
3162.03 34
3162.15 29
3162.28 26
3162.41 24
3162.54 23
3162.67 22
3162.80 21
3162.93 19
3163.06 17
3163.19 14
3163.31 11
3163.44 8
3163.57 5
3163.70 3
3163.83 2
3163.96 2
3164.09 1
3164.22 1
3164.35 1
3164.48 1
3164.60 1
3164.73 2
3164.86 2
3164.99 3
3165.12 3
3165.25 4
3165.38 5
3165.51 6
3165.64 8
3165.77 8
3165.89 9
3166.02 8
3166.15 7
3166.28 6
3166.41 5
3166.54 3
3166.67 3
3166.80 4
3166.93 5
3167.06 8
3167.18 12
3167.31 15
3167.44 19
3167.57 21
3167.70 23
3167.83 24
3167.96 25
3168.09 25
3168.22 25
3168.35 25
3168.47 25
3168.60 25
3168.73 26
3168.86 26
3168.99 26
3169.12 26
3169.25 26
3169.38 25
3169.51 25
3169.64 24
3169.77 23
3169.89 22
3170.02 20
3170.15 17
3170.28 14
3170.41 11
3170.54 8
3170.67 6
3170.80 5
3170.93 5
3171.06 6
3171.19 7
3171.31 9
3171.44 10
3171.57 11
3171.70 12
3171.83 13
3171.96 13
3172.09 14
3172.22 14
3172.35 14
3172.48 13
3172.61 12
3172.74 11
3172.86 9
3172.99 7
3173.12 6
3173.25 6
3173.38 6
3173.51 6
3173.64 7
3173.77 8
3173.90 9
3174.03 10
3174.16 11
3174.28 12
3174.41 13
3174.54 13
3174.67 12
3174.80 11
3174.93 10
3175.06 8
3175.19 7
3175.32 6
3175.45 6
3175.58 7
3175.71 7
3175.84 8
3175.96 8
3176.09 8
3176.22 8
3176.35 8
3176.48 7
3176.61 6
3176.74 5
3176.87 4
3177.00 3
3177.13 2
3177.26 1
3177.39 0
3177.52 0
3177.64 0
3177.77 0
3177.90 0
3178.03 0
3178.16 0
3178.29 2
3178.42 3
3178.55 4
3178.68 5
3178.81 7
3178.94 9
3179.07 11
3179.20 14
3179.32 17
3179.45 20
3179.58 23
3179.71 24
3179.84 24
3179.97 23
3180.10 22
3180.23 20
3180.36 19
3180.49 18
3180.62 19
3180.75 20
3180.88 22
3181.01 23
3181.13 24
3181.26 25
3181.39 25
3181.52 25
3181.65 24
3181.78 24
3181.91 25
3182.04 25
3182.17 26
3182.30 26
3182.43 25
3182.56 23
3182.69 20
3182.82 16
3182.95 11
3183.07 8
3183.20 6
3183.33 5
3183.46 5
3183.59 7
3183.72 9
3183.85 12
3183.98 13
3184.11 14
3184.24 15
3184.37 15
3184.50 15
3184.63 14
3184.76 13
3184.89 12
3185.02 10
3185.14 9
3185.27 8
3185.40 7
3185.53 6
3185.66 6
3185.79 6
3185.92 5
3186.05 5
3186.18 4
3186.31 2
3186.44 1
3186.57 0
3186.70 0
3186.83 0
3186.96 0
3187.09 1
3187.22 1
3187.34 1
3187.47 0
3187.60 0
3187.73 0
3187.86 0
3187.99 0
3188.12 0
3188.25 0
3188.38 0
3188.51 0
3188.64 1
3188.77 2
3188.90 3
3189.03 5
3189.16 7
3189.29 11
3189.42 14
3189.55 17
3189.68 20
3189.80 22
3189.93 23
3190.06 24
3190.19 24
3190.32 23
3190.45 23
3190.58 22
3190.71 22
3190.84 22
3190.97 22
3191.10 22
3191.23 21
3191.36 20
3191.49 18
3191.62 15
3191.75 13
3191.88 10
3192.01 8
3192.14 6
3192.27 4
3192.39 3
3192.52 2
3192.65 1
3192.78 1
3192.91 1
3193.04 2
3193.17 3
3193.30 4
3193.43 6
3193.56 8
3193.69 10
3193.82 13
3193.95 15
3194.08 17
3194.21 19
3194.34 21
3194.47 23
3194.60 25
3194.73 27
3194.86 28
3194.99 28
3195.12 28
3195.25 28
3195.37 27
3195.50 25
3195.63 22
3195.76 19
3195.89 17
3196.02 15
3196.15 13
3196.28 13
3196.41 14
3196.54 16
3196.67 18
3196.80 21
3196.93 23
3197.06 25
3197.19 26
3197.32 27
3197.45 26
3197.58 25
3197.71 24
3197.84 23
3197.97 22
3198.10 21
3198.23 21
3198.36 21
3198.49 21
3198.62 21
3198.75 21
3198.88 21
3199.00 21
3199.13 20
3199.26 18
3199.39 16
3199.52 14
3199.65 13
3199.78 12
3199.91 12
3200.04 13
3200.17 16
3200.30 20
3200.43 24
3200.56 27
3200.69 30
3200.82 32
3200.95 32
3201.08 31
3201.21 29
3201.34 26
3201.47 23
3201.60 21
3201.73 19
3201.86 19
3201.99 21
3202.12 25
3202.25 30
3202.38 36
3202.51 43
3202.64 50
3202.77 54
3202.90 58
3203.03 59
3203.16 59
3203.29 58
3203.42 57
3203.54 55
3203.67 54
3203.80 53
3203.93 51
3204.06 49
3204.19 46
3204.32 42
3204.45 38
3204.58 34
3204.71 30
3204.84 26
3204.97 22
3205.10 20
3205.23 17
3205.36 14
3205.49 11
3205.62 9
3205.75 6
3205.88 4
3206.01 2
3206.14 2
3206.27 3
3206.40 4
3206.53 6
3206.66 9
3206.79 10
3206.92 11
3207.05 11
3207.18 10
3207.31 8
3207.44 7
3207.57 6
3207.70 5
3207.83 5
3207.96 5
3208.09 6
3208.22 6
3208.35 7
3208.48 9
3208.61 11
3208.74 13
3208.87 17
3209.00 21
3209.13 24
3209.26 27
3209.39 30
3209.52 32
3209.65 34
3209.78 36
3209.91 39
3210.04 43
3210.17 47
3210.30 50
3210.43 53
3210.56 54
3210.69 53
3210.82 50
3210.95 47
3211.08 42
3211.21 39
3211.34 36
3211.47 34
3211.60 35
3211.73 37
3211.86 40
3211.99 44
3212.12 47
3212.25 50
3212.38 52
3212.51 51
3212.64 49
3212.77 44
3212.90 39
3213.02 33
3213.15 27
3213.28 23
3213.41 20
3213.54 18
3213.67 18
3213.80 18
3213.93 20
3214.06 22
3214.19 23
3214.32 25
3214.45 27
3214.58 28
3214.71 29
3214.84 29
3214.97 29
3215.10 28
3215.23 26
3215.36 24
3215.49 22
3215.62 20
3215.75 17
3215.88 15
3216.01 14
3216.14 13
3216.27 14
3216.40 15
3216.53 17
3216.66 20
3216.79 23
3216.92 26
3217.05 28
3217.19 29
3217.32 29
3217.45 27
3217.58 25
3217.71 23
3217.84 20
3217.97 17
3218.10 15
3218.23 13
3218.36 12
3218.49 12
3218.62 12
3218.75 13
3218.88 13
3219.01 14
3219.14 15
3219.27 15
3219.40 15
3219.53 15
3219.66 15
3219.79 15
3219.92 15
3220.05 15
3220.18 14
3220.31 14
3220.44 13
3220.57 12
3220.70 10
3220.83 8
3220.96 5
3221.09 3
3221.22 1
3221.35 0
3221.48 0
3221.61 0
3221.74 0
3221.87 0
3222.00 0
3222.13 0
3222.26 1
3222.39 2
3222.52 3
3222.65 3
3222.78 3
3222.91 3
3223.04 3
3223.17 4
3223.30 5
3223.43 6
3223.56 7
3223.69 9
3223.82 9
3223.95 10
3224.08 9
3224.21 9
3224.34 7
3224.47 5
3224.60 3
3224.73 1
3224.86 0
3224.99 0
3225.12 0
3225.25 0
3225.38 3
3225.51 7
3225.64 11
3225.77 15
3225.90 19
3226.03 20
3226.16 21
3226.29 20
3226.42 19
3226.55 19
3226.69 20
3226.82 22
3226.95 25
3227.08 28
3227.21 30
3227.34 32
3227.47 31
3227.60 30
3227.73 28
3227.86 27
3227.99 28
3228.12 30
3228.25 33
3228.38 37
3228.51 41
3228.64 44
3228.77 44
3228.90 42
3229.03 39
3229.16 34
3229.29 30
3229.42 26
3229.55 23
3229.68 22
3229.81 22
3229.94 22
3230.07 23
3230.20 23
3230.33 24
3230.46 25
3230.59 26
3230.72 26
3230.85 27
3230.98 28
3231.11 29
3231.25 30
3231.38 32
3231.51 34
3231.64 36
3231.77 38
3231.90 39
3232.03 40
3232.16 39
3232.29 38
3232.42 36
3232.55 33
3232.68 31
3232.81 30
3232.94 29
3233.07 29
3233.20 30
3233.33 32
3233.46 35
3233.59 38
3233.72 42
3233.85 44
3233.98 46
3234.11 47
3234.24 47
3234.37 46
3234.50 44
3234.63 43
3234.76 41
3234.90 39
3235.03 37
3235.16 34
3235.29 31
3235.42 28
3235.55 24
3235.68 21
3235.81 19
3235.94 17
3236.07 16
3236.20 15
3236.33 14
3236.46 13
3236.59 12
3236.72 11
3236.85 10
3236.98 8
3237.11 7
3237.24 7
3237.37 6
3237.50 6
3237.63 6
3237.76 6
3237.90 6
3238.03 6
3238.16 6
3238.29 6
3238.42 5
3238.55 5
3238.68 4
3238.81 4
3238.94 3
3239.07 3
3239.20 3
3239.33 2
3239.46 1
3239.59 0
3239.72 0
3239.85 0
3239.98 0
3240.11 1
3240.24 6
3240.37 11
3240.50 17
3240.64 22
3240.77 26
3240.90 28
3241.03 28
3241.16 27
3241.29 26
3241.42 24
3241.55 22
3241.68 22
3241.81 21
3241.94 21
3242.07 21
3242.20 21
3242.33 21
3242.46 21
3242.59 21
3242.72 21
3242.85 22
3242.99 23
3243.12 24
3243.25 25
3243.38 25
3243.51 24
3243.64 22
3243.77 18
3243.90 13
3244.03 8
3244.16 2
3244.29 0
3244.42 0
3244.55 0
3244.68 0
3244.81 0
3244.94 0
3245.07 0
3245.21 0
3245.34 3
3245.47 6
3245.60 8
3245.73 9
3245.86 9
3245.99 9
3246.12 9
3246.25 10
3246.38 11
3246.51 12
3246.64 14
3246.77 17
3246.90 19
3247.03 21
3247.16 23
3247.30 25
3247.43 27
3247.56 28
3247.69 29
3247.82 30
3247.95 30
3248.08 30
3248.21 30
3248.34 30
3248.47 30
3248.60 30
3248.73 31
3248.86 32
3248.99 33
3249.12 33
3249.26 33
3249.39 32
3249.52 31
3249.65 28
3249.78 26
3249.91 23
3250.04 21
3250.17 20
3250.30 20
3250.43 21
3250.56 23
3250.69 25
3250.82 26
3250.95 27
3251.09 27
3251.22 27
3251.35 27
3251.48 26
3251.61 26
3251.74 27
3251.87 26
3252.00 26
3252.13 25
3252.26 23
3252.39 20
3252.52 18
3252.65 16
3252.78 15
3252.92 15
3253.05 15
3253.18 16
3253.31 17
3253.44 17
3253.57 17
3253.70 17
3253.83 16
3253.96 16
3254.09 16
3254.22 17
3254.35 17
3254.49 17
3254.62 17
3254.75 16
3254.88 13
3255.01 11
3255.14 8
3255.27 6
3255.40 4
3255.53 5
3255.66 6
3255.79 9
3255.92 13
3256.05 16
3256.19 19
3256.32 21
3256.45 22
3256.58 22
3256.71 21
3256.84 21
3256.97 22
3257.10 23
3257.23 23
3257.36 23
3257.49 23
3257.62 21
3257.76 19
3257.89 16
3258.02 14
3258.15 13
3258.28 14
3258.41 16
3258.54 19
3258.67 23
3258.80 27
3258.93 29
3259.06 30
3259.20 30
3259.33 29
3259.46 26
3259.59 23
3259.72 19
3259.85 16
3259.98 14
3260.11 12
3260.24 11
3260.37 10
3260.50 10
3260.64 11
3260.77 12
3260.90 14
3261.03 15
3261.16 18
3261.29 20
3261.42 23
3261.55 25
3261.68 28
3261.81 30
3261.94 32
3262.08 34
3262.21 34
3262.34 35
3262.47 34
3262.60 33
3262.73 32
3262.86 31
3262.99 29
3263.12 27
3263.25 25
3263.39 23
3263.52 21
3263.65 18
3263.78 16
3263.91 14
3264.04 12
3264.17 12
3264.30 12
3264.43 13
3264.56 15
3264.70 17
3264.83 20
3264.96 22
3265.09 25
3265.22 27
3265.35 29
3265.48 30
3265.61 31
3265.74 32
3265.87 32
3266.01 33
3266.14 33
3266.27 33
3266.40 32
3266.53 31
3266.66 31
3266.79 30
3266.92 28
3267.05 27
3267.18 25
3267.32 24
3267.45 22
3267.58 20
3267.71 19
3267.84 19
3267.97 19
3268.10 20
3268.23 21
3268.36 23
3268.50 25
3268.63 27
3268.76 28
3268.89 28
3269.02 28
3269.15 27
3269.28 25
3269.41 23
3269.54 20
3269.68 19
3269.81 18
3269.94 18
3270.07 19
3270.20 20
3270.33 23
3270.46 26
3270.59 29
3270.72 32
3270.86 35
3270.99 38
3271.12 40
3271.25 42
3271.38 43
3271.51 43
3271.64 43
3271.77 42
3271.90 40
3272.04 37
3272.17 33
3272.30 28
3272.43 24
3272.56 21
3272.69 19
3272.82 19
3272.95 22
3273.08 26
3273.22 31
3273.35 36
3273.48 41
3273.61 44
3273.74 46
3273.87 46
3274.00 45
3274.13 44
3274.27 44
3274.40 44
3274.53 44
3274.66 46
3274.79 48
3274.92 51
3275.05 52
3275.18 53
3275.32 53
3275.45 50
3275.58 47
3275.71 43
3275.84 40
3275.97 37
3276.10 37
3276.23 37
3276.36 39
3276.50 40
3276.63 42
3276.76 44
3276.89 44
3277.02 44
3277.15 43
3277.28 41
3277.41 38
3277.55 35
3277.68 30
3277.81 25
3277.94 19
3278.07 14
3278.20 10
3278.33 8
3278.46 7
3278.60 7
3278.73 8
3278.86 10
3278.99 12
3279.12 14
3279.25 15
3279.38 16
3279.52 17
3279.65 17
3279.78 16
3279.91 16
3280.04 15
3280.17 15
3280.30 16
3280.43 16
3280.57 18
3280.70 19
3280.83 20
3280.96 21
3281.09 21
3281.22 21
3281.35 21
3281.49 21
3281.62 22
3281.75 24
3281.88 26
3282.01 28
3282.14 29
3282.27 30
3282.40 28
3282.54 25
3282.67 21
3282.80 15
3282.93 10
3283.06 5
3283.19 1
3283.32 0
3283.46 0
3283.59 1
3283.72 4
3283.85 7
3283.98 9
3284.11 11
3284.24 11
3284.38 11
3284.51 11
3284.64 11
3284.77 11
3284.90 13
3285.03 15
3285.16 17
3285.30 20
3285.43 22
3285.56 23
3285.69 23
3285.82 23
3285.95 21
3286.08 20
3286.21 18
3286.35 16
3286.48 15
3286.61 15
3286.74 14
3286.87 14
3287.00 15
3287.14 14
3287.27 14
3287.40 14
3287.53 13
3287.66 12
3287.79 11
3287.92 9
3288.06 7
3288.19 4
3288.32 1
3288.45 0
3288.58 0
3288.71 0
3288.84 0
3288.98 0
3289.11 0
3289.24 0
3289.37 0
3289.50 3
3289.63 5
3289.76 7
3289.90 10
3290.03 12
3290.16 15
3290.29 18
3290.42 20
3290.55 22
3290.69 22
3290.82 21
3290.95 19
3291.08 16
3291.21 13
3291.34 10
3291.47 9
3291.61 9
3291.74 10
3291.87 12
3292.00 15
3292.13 19
3292.26 22
3292.40 24
3292.53 26
3292.66 27
3292.79 28
3292.92 28
3293.05 28
3293.18 27
3293.32 26
3293.45 25
3293.58 24
3293.71 24
3293.84 24
3293.97 25
3294.11 27
3294.24 29
3294.37 32
3294.50 35
3294.63 37
3294.76 38
3294.90 37
3295.03 36
3295.16 33
3295.29 30
3295.42 25
3295.55 21
3295.69 16
3295.82 13
3295.95 10
3296.08 9
3296.21 9
3296.34 12
3296.47 16
3296.61 21
3296.74 26
3296.87 31
3297.00 36
3297.13 39
3297.26 41
3297.40 42
3297.53 40
3297.66 37
3297.79 33
3297.92 29
3298.05 24
3298.19 20
3298.32 17
3298.45 16
3298.58 16
3298.71 18
3298.84 21
3298.98 24
3299.11 27
3299.24 30
3299.37 32
3299.50 32
3299.63 32
3299.77 31
3299.90 31
3300.03 30
3300.16 31
3300.29 33
3300.43 35
3300.56 38
3300.69 41
3300.82 44
3300.95 46
3301.08 46
3301.22 45
3301.35 44
3301.48 41
3301.61 38
3301.74 36
3301.87 35
3302.01 35
3302.14 37
3302.27 41
3302.40 45
3302.53 49
3302.66 52
3302.80 54
3302.93 54
3303.06 52
3303.19 48
3303.32 44
3303.46 39
3303.59 34
3303.72 28
3303.85 23
3303.98 17
3304.11 11
3304.25 5
3304.38 0
3304.51 0
3304.64 0
3304.77 0
3304.91 0
3305.04 1
3305.17 5
3305.30 9
3305.43 12
3305.56 13
3305.70 13
3305.83 13
3305.96 11
3306.09 10
3306.22 10
3306.36 10
3306.49 10
3306.62 11
3306.75 12
3306.88 13
3307.01 13
3307.15 13
3307.28 12
3307.41 11
3307.54 10
3307.67 9
3307.81 8
3307.94 9
3308.07 10
3308.20 13
3308.33 18
3308.46 23
3308.60 29
3308.73 34
3308.86 38
3308.99 41
3309.12 42
3309.26 41
3309.39 40
3309.52 38
3309.65 37
3309.78 36
3309.92 35
3310.05 35
3310.18 34
3310.31 34
3310.44 34
3310.58 33
3310.71 33
3310.84 32
3310.97 31
3311.10 29
3311.23 28
3311.37 26
3311.50 25
3311.63 24
3311.76 24
3311.89 25
3312.03 27
3312.16 30
3312.29 33
3312.42 36
3312.55 40
3312.69 43
3312.82 45
3312.95 47
3313.08 48
3313.21 48
3313.35 48
3313.48 48
3313.61 49
3313.74 50
3313.87 51
3314.01 51
3314.14 49
3314.27 46
3314.40 42
3314.53 36
3314.67 30
3314.80 25
3314.93 21
3315.06 18
3315.19 17
3315.33 18
3315.46 19
3315.59 22
3315.72 24
3315.85 27
3315.99 29
3316.12 31
3316.25 33
3316.38 34
3316.51 35
3316.65 35
3316.78 36
3316.91 36
3317.04 36
3317.17 36
3317.31 36
3317.44 36
3317.57 35
3317.70 35
3317.83 34
3317.97 33
3318.10 32
3318.23 32
3318.36 32
3318.50 33
3318.63 34
3318.76 36
3318.89 37
3319.02 39
3319.16 39
3319.29 39
3319.42 38
3319.55 36
3319.68 33
3319.82 29
3319.95 26
3320.08 24
3320.21 22
3320.34 21
3320.48 22
3320.61 23
3320.74 24
3320.87 26
3321.01 27
3321.14 29
3321.27 30
3321.40 32
3321.53 34
3321.67 36
3321.80 38
3321.93 39
3322.06 39
3322.19 38
3322.33 36
3322.46 34
3322.59 32
3322.72 30
3322.86 27
3322.99 25
3323.12 23
3323.25 22
3323.38 20
3323.52 20
3323.65 20
3323.78 21
3323.91 22
3324.04 22
3324.18 22
3324.31 21
3324.44 19
3324.57 16
3324.71 14
3324.84 11
3324.97 9
3325.10 7
3325.23 6
3325.37 5
3325.50 5
3325.63 5
3325.76 6
3325.90 9
3326.03 12
3326.16 17
3326.29 21
3326.42 24
3326.56 25
3326.69 25
3326.82 23
3326.95 20
3327.09 17
3327.22 14
3327.35 12
3327.48 11
3327.62 12
3327.75 13
3327.88 15
3328.01 17
3328.14 17
3328.28 17
3328.41 16
3328.54 14
3328.67 13
3328.81 12
3328.94 11
3329.07 12
3329.20 13
3329.33 14
3329.47 16
3329.60 18
3329.73 19
3329.86 20
3330.00 21
3330.13 21
3330.26 21
3330.39 20
3330.53 19
3330.66 16
3330.79 14
3330.92 11
3331.05 8
3331.19 7
3331.32 6
3331.45 7
3331.58 9
3331.72 11
3331.85 13
3331.98 14
3332.11 15
3332.25 15
3332.38 15
3332.51 14
3332.64 13
3332.78 12
3332.91 12
3333.04 13
3333.17 15
3333.30 18
3333.44 21
3333.57 25
3333.70 28
3333.83 29
3333.97 29
3334.10 27
3334.23 23
3334.36 19
3334.50 15
3334.63 12
3334.76 10
3334.89 11
3335.03 13
3335.16 16
3335.29 20
3335.42 24
3335.56 27
3335.69 29
3335.82 30
3335.95 30
3336.09 30
3336.22 29
3336.35 28
3336.48 27
3336.61 27
3336.75 26
3336.88 27
3337.01 27
3337.14 28
3337.28 29
3337.41 28
3337.54 27
3337.67 26
3337.81 24
3337.94 21
3338.07 18
3338.20 16
3338.34 15
3338.47 14
3338.60 14
3338.73 13
3338.87 13
3339.00 12
3339.13 10
3339.26 9
3339.40 6
3339.53 4
3339.66 3
3339.79 1
3339.93 0
3340.06 0
3340.19 0
3340.32 0
3340.46 0
3340.59 0
3340.72 0
3340.85 0
3340.99 0
3341.12 0
3341.25 1
3341.38 4
3341.52 7
3341.65 10
3341.78 13
3341.91 15
3342.05 16
3342.18 16
3342.31 15
3342.44 13
3342.58 12
3342.71 12
3342.84 13
3342.97 15
3343.11 18
3343.24 22
3343.37 26
3343.51 30
3343.64 34
3343.77 38
3343.90 40
3344.04 41
3344.17 40
3344.30 38
3344.43 33
3344.57 28
3344.70 21
3344.83 15
3344.96 10
3345.10 7
3345.23 6
3345.36 7
3345.49 9
3345.63 12
3345.76 16
3345.89 19
3346.02 22
3346.16 25
3346.29 27
3346.42 29
3346.56 31
3346.69 33
3346.82 34
3346.95 35
3347.09 35
3347.22 34
3347.35 32
3347.48 30
3347.62 27
3347.75 24
3347.88 22
3348.01 21
3348.15 19
3348.28 18
3348.41 18
3348.55 17
3348.68 17
3348.81 18
3348.94 19
3349.08 22
3349.21 24
3349.34 27
3349.47 29
3349.61 30
3349.74 31
3349.87 30
3350.00 28
3350.14 25
3350.27 23
3350.40 20
3350.54 18
3350.67 16
3350.80 14
3350.93 13
3351.07 12
3351.20 11
3351.33 9
3351.46 8
3351.60 7
3351.73 5
3351.86 4
3352.00 3
3352.13 2
3352.26 1
3352.39 1
3352.53 1
3352.66 2
3352.79 2
3352.92 2
3353.06 3
3353.19 4
3353.32 6
3353.46 7
3353.59 9
3353.72 10
3353.85 12
3353.99 13
3354.12 14
3354.25 15
3354.39 17
3354.52 18
3354.65 19
3354.78 20
3354.92 20
3355.05 19
3355.18 17
3355.32 15
3355.45 14
3355.58 13
3355.71 13
3355.85 13
3355.98 13
3356.11 14
3356.24 13
3356.38 13
3356.51 12
3356.64 10
3356.78 9
3356.91 9
3357.04 9
3357.17 11
3357.31 13
3357.44 15
3357.57 16
3357.71 18
3357.84 19
3357.97 19
3358.10 19
3358.24 19
3358.37 19
3358.50 19
3358.64 19
3358.77 19
3358.90 20
3359.03 21
3359.17 22
3359.30 22
3359.43 23
3359.57 22
3359.70 20
3359.83 17
3359.97 14
3360.10 10
3360.23 6
3360.36 3
3360.50 1
3360.63 0
3360.76 0
3360.90 0
3361.03 0
3361.16 0
3361.29 0
3361.43 0
3361.56 0
3361.69 1
3361.83 1
3361.96 2
3362.09 2
3362.22 3
3362.36 3
3362.49 3
3362.62 3
3362.76 3
3362.89 2
3363.02 2
3363.16 2
3363.29 2
3363.42 2
3363.55 2
3363.69 2
3363.82 2
3363.95 1
3364.09 0
3364.22 0
3364.35 0
3364.49 0
3364.62 0
3364.75 2
3364.88 6
3365.02 11
3365.15 16
3365.28 21
3365.42 26
3365.55 30
3365.68 33
3365.82 35
3365.95 36
3366.08 37
3366.21 38
3366.35 39
3366.48 40
3366.61 40
3366.75 42
3366.88 43
3367.01 43
3367.15 44
3367.28 44
3367.41 44
3367.54 44
3367.68 43
3367.81 43
3367.94 42
3368.08 42
3368.21 43
3368.34 43
3368.48 45
3368.61 46
3368.74 47
3368.88 48
3369.01 48
3369.14 47
3369.27 45
3369.41 42
3369.54 38
3369.67 34
3369.81 30
3369.94 27
3370.07 24
3370.21 22
3370.34 21
3370.47 20
3370.61 20
3370.74 20
3370.87 21
3371.01 23
3371.14 25
3371.27 27
3371.40 29
3371.54 31
3371.67 33
3371.80 33
3371.94 33
3372.07 32
3372.20 31
3372.34 30
3372.47 29
3372.60 29
3372.74 28
3372.87 29
3373.00 29
3373.14 29
3373.27 29
3373.40 29
3373.53 29
3373.67 28
3373.80 27
3373.93 26
3374.07 25
3374.20 24
3374.33 24
3374.47 24
3374.60 24
3374.73 25
3374.87 26
3375.00 27
3375.13 28
3375.27 29
3375.40 30
3375.53 32
3375.67 32
3375.80 33
3375.93 33
3376.07 33
3376.20 33
3376.33 34
3376.47 35
3376.60 36
3376.73 37
3376.86 38
3377.00 38
3377.13 38
3377.26 38
3377.40 37
3377.53 37
3377.66 36
3377.80 36
3377.93 35
3378.06 34
3378.20 32
3378.33 30
3378.46 28
3378.60 26
3378.73 25
3378.86 24
3379.00 24
3379.13 25
3379.26 26
3379.40 27
3379.53 28
3379.66 28
3379.80 28
3379.93 27
3380.06 26
3380.20 25
3380.33 24
3380.46 24
3380.60 23
3380.73 23
3380.86 23
3381.00 23
3381.13 24
3381.26 26
3381.40 27
3381.53 27
3381.66 27
3381.80 27
3381.93 26
3382.06 26
3382.20 26
3382.33 28
3382.46 31
3382.60 34
3382.73 37
3382.86 40
3383.00 41
3383.13 40
3383.26 37
3383.40 34
3383.53 31
3383.66 28
3383.80 27
3383.93 27
3384.06 28
3384.20 28
3384.33 29
3384.46 30
3384.60 31
3384.73 31
3384.86 32
3385.00 32
3385.13 32
3385.26 33
3385.40 33
3385.53 33
3385.66 34
3385.80 36
3385.93 38
3386.06 41
3386.20 44
3386.33 47
3386.46 48
3386.60 48
3386.73 46
3386.87 44
3387.00 41
3387.13 37
3387.27 34
3387.40 32
3387.53 31
3387.67 30
3387.80 31
3387.93 32
3388.07 33
3388.20 35
3388.33 36
3388.47 38
3388.60 39
3388.73 40
3388.87 40
3389.00 39
3389.13 38
3389.27 36
3389.40 33
3389.53 31
3389.67 29
3389.80 28
3389.93 28
3390.07 29
3390.20 31
3390.34 33
3390.47 35
3390.60 37
3390.74 37
3390.87 36
3391.00 35
3391.14 32
3391.27 30
3391.40 27
3391.54 24
3391.67 21
3391.80 19
3391.94 16
3392.07 15
3392.20 14
3392.34 13
3392.47 14
3392.61 15
3392.74 16
3392.87 18
3393.01 20
3393.14 22
3393.27 23
3393.41 24
3393.54 23
3393.67 23
3393.81 22
3393.94 21
3394.07 22
3394.21 24
3394.34 26
3394.48 29
3394.61 33
3394.74 37
3394.88 39
3395.01 41
3395.14 41
3395.28 40
3395.41 38
3395.54 36
3395.68 33
3395.81 30
3395.94 27
3396.08 24
3396.21 22
3396.35 20
3396.48 19
3396.61 18
3396.75 18
3396.88 18
3397.01 18
3397.15 18
3397.28 18
3397.41 19
3397.55 19
3397.68 20
3397.82 21
3397.95 23
3398.08 25
3398.22 28
3398.35 30
3398.48 32
3398.62 33
3398.75 33
3398.89 34
3399.02 34
3399.15 35
3399.29 36
3399.42 38
3399.55 42
3399.69 46
3399.82 51
3399.95 56
3400.09 62
3400.22 67
3400.36 71
3400.49 75
3400.62 78
3400.76 79
3400.89 80
3401.02 79
3401.16 78
3401.29 78
3401.43 77
3401.56 78
3401.69 79
3401.83 80
3401.96 82
3402.09 83
3402.23 83
3402.36 83
3402.50 82
3402.63 81
3402.76 79
3402.90 76
3403.03 73
3403.16 69
3403.30 66
3403.43 62
3403.57 60
3403.70 58
3403.83 59
3403.97 60
3404.10 63
3404.23 65
3404.37 66
3404.50 66
3404.64 65
3404.77 63
3404.90 60
3405.04 57
3405.17 56
3405.30 56
3405.44 58
3405.57 60
3405.71 64
3405.84 69
3405.97 75
3406.11 82
3406.24 91
3406.37 101
3406.51 113
3406.64 126
3406.78 142
3406.91 159
3407.04 178
3407.18 199
3407.31 222
3407.45 247
3407.58 273
3407.71 302
3407.85 331
3407.98 360
3408.11 390
3408.25 418
3408.38 445
3408.52 471
3408.65 493
3408.78 513
3408.92 530
3409.05 544
3409.19 554
3409.32 560
3409.45 561
3409.59 558
3409.72 552
3409.86 541
3409.99 527
3410.12 510
3410.26 491
3410.39 472
3410.52 452
3410.66 434
3410.79 417
3410.93 402
3411.06 388
3411.19 374
3411.33 360
3411.46 344
3411.60 327
3411.73 309
3411.86 289
3412.00 269
3412.13 250
3412.27 231
3412.40 213
3412.53 196
3412.67 181
3412.80 167
3412.94 155
3413.07 144
3413.20 135
3413.34 127
3413.47 120
3413.60 114
3413.74 109
3413.87 104
3414.01 99
3414.14 94
3414.27 89
3414.41 83
3414.54 77
3414.68 71
3414.81 65
3414.94 60
3415.08 57
3415.21 56
3415.35 56
3415.48 57
3415.61 59
3415.75 62
3415.88 64
3416.02 67
3416.15 68
3416.28 70
3416.42 70
3416.55 70
3416.69 69
3416.82 67
3416.95 66
3417.09 65
3417.22 65
3417.36 65
3417.49 67
3417.62 69
3417.76 71
3417.89 73
3418.03 73
3418.16 72
3418.30 70
3418.43 68
3418.56 67
3418.70 66
3418.83 65
3418.97 66
3419.10 66
3419.23 65
3419.37 62
3419.50 59
3419.64 55
3419.77 52
3419.90 49
3420.04 48
3420.17 48
3420.31 48
3420.44 49
3420.57 48
3420.71 46
3420.84 43
3420.98 39
3421.11 35
3421.25 31
3421.38 29
3421.51 28
3421.65 27
3421.78 27
3421.92 28
3422.05 27
3422.18 27
3422.32 26
3422.45 24
3422.59 23
3422.72 22
3422.85 22
3422.99 23
3423.12 24
3423.26 26
3423.39 29
3423.53 32
3423.66 34
3423.79 36
3423.93 36
3424.06 36
3424.20 34
3424.33 33
3424.46 31
3424.60 30
3424.73 29
3424.87 29
3425.00 30
3425.14 31
3425.27 33
3425.40 34
3425.54 34
3425.67 33
3425.81 31
3425.94 28
3426.07 25
3426.21 21
3426.34 18
3426.48 16
3426.61 14
3426.75 13
3426.88 12
3427.01 13
3427.15 13
3427.28 14
3427.42 16
3427.55 18
3427.69 21
3427.82 23
3427.95 25
3428.09 27
3428.22 28
3428.36 28
3428.49 27
3428.63 26
3428.76 24
3428.89 24
3429.03 24
3429.16 26
3429.30 30
3429.43 34
3429.57 39
3429.70 44
3429.83 47
3429.97 49
3430.10 50
3430.24 49
3430.37 48
3430.51 46
3430.64 45
3430.77 45
3430.91 46
3431.04 48
3431.18 50
3431.31 53
3431.45 56
3431.58 59
3431.71 61
3431.85 64
3431.98 66
3432.12 67
3432.25 68
3432.39 67
3432.52 66
3432.65 64
3432.79 61
3432.92 59
3433.06 57
3433.19 55
3433.33 53
3433.46 50
3433.59 46
3433.73 42
3433.86 37
3434.00 32
3434.13 29
3434.27 26
3434.40 25
3434.54 24
3434.67 24
3434.80 24
3434.94 23
3435.07 22
3435.21 21
3435.34 20
3435.48 20
3435.61 20
3435.74 21
3435.88 23
3436.01 24
3436.15 26
3436.28 27
3436.42 27
3436.55 28
3436.69 29
3436.82 30
3436.95 31
3437.09 32
3437.22 34
3437.36 37
3437.49 40
3437.63 44
3437.76 49
3437.90 54
3438.03 59
3438.16 63
3438.30 66
3438.43 68
3438.57 69
3438.70 70
3438.84 71
3438.97 74
3439.11 77
3439.24 81
3439.37 84
3439.51 87
3439.64 88
3439.78 88
3439.91 86
3440.05 82
3440.18 78
3440.32 73
3440.45 67
3440.58 62
3440.72 57
3440.85 53
3440.99 51
3441.12 49
3441.26 50
3441.39 51
3441.53 54
3441.66 57
3441.80 60
3441.93 61
3442.06 62
3442.20 61
3442.33 59
3442.47 57
3442.60 54
3442.74 52
3442.87 49
3443.01 47
3443.14 44
3443.27 40
3443.41 37
3443.54 33
3443.68 31
3443.81 29
3443.95 27
3444.08 27
3444.22 27
3444.35 28
3444.49 29
3444.62 31
3444.75 34
3444.89 36
3445.02 39
3445.16 41
3445.29 42
3445.43 42
3445.56 42
3445.70 42
3445.83 42
3445.97 44
3446.10 48
3446.24 53
3446.37 59
3446.50 66
3446.64 73
3446.77 79
3446.91 84
3447.04 88
3447.18 92
3447.31 96
3447.45 100
3447.58 104
3447.72 109
3447.85 114
3447.99 119
3448.12 123
3448.25 126
3448.39 129
3448.52 130
3448.66 131
3448.79 132
3448.93 133
3449.06 133
3449.20 133
3449.33 133
3449.47 134
3449.60 134
3449.74 135
3449.87 135
3450.01 134
3450.14 132
3450.27 128
3450.41 123
3450.54 117
3450.68 111
3450.81 104
3450.95 98
3451.08 91
3451.22 85
3451.35 79
3451.49 73
3451.62 67
3451.76 62
3451.89 56
3452.03 51
3452.16 45
3452.30 39
3452.43 34
3452.56 30
3452.70 27
3452.83 26
3452.97 28
3453.10 32
3453.24 37
3453.37 43
3453.51 48
3453.64 53
3453.78 56
3453.91 57
3454.05 58
3454.18 57
3454.32 57
3454.45 58
3454.59 59
3454.72 60
3454.86 62
3454.99 62
3455.12 61
3455.26 58
3455.39 54
3455.53 50
3455.66 45
3455.80 41
3455.93 39
3456.07 38
3456.20 39
3456.34 42
3456.47 45
3456.61 49
3456.74 52
3456.88 53
3457.01 53
3457.15 52
3457.28 49
3457.42 45
3457.55 41
3457.69 36
3457.82 33
3457.96 29
3458.09 27
3458.23 25
3458.36 23
3458.50 23
3458.63 23
3458.76 23
3458.90 24
3459.03 26
3459.17 28
3459.30 29
3459.44 30
3459.57 29
3459.71 28
3459.84 26
3459.98 24
3460.11 20
3460.25 17
3460.38 13
3460.52 9
3460.65 5
3460.79 1
3460.92 0
3461.06 0
3461.19 0
3461.33 0
3461.46 1
3461.60 4
3461.73 7
3461.87 9
3462.00 11
3462.14 13
3462.27 15
3462.41 16
3462.54 18
3462.68 21
3462.81 24
3462.95 26
3463.08 28
3463.22 29
3463.35 29
3463.49 28
3463.62 27
3463.76 25
3463.89 24
3464.03 22
3464.16 22
3464.30 22
3464.43 22
3464.57 23
3464.70 24
3464.84 26
3464.97 26
3465.11 26
3465.24 24
3465.38 22
3465.51 20
3465.65 18
3465.78 17
3465.92 17
3466.05 18
3466.19 21
3466.32 23
3466.46 26
3466.59 29
3466.73 30
3466.86 30
3467.00 30
3467.13 29
3467.27 27
3467.40 25
3467.54 23
3467.67 20
3467.81 18
3467.94 15
3468.08 11
3468.21 8
3468.35 6
3468.48 4
3468.62 3
3468.75 3
3468.89 3
3469.02 3
3469.16 3
3469.29 2
3469.43 1
3469.56 0
3469.70 0
3469.83 0
3469.97 0
3470.10 0
3470.24 0
3470.37 0
3470.51 4
3470.64 7
3470.78 10
3470.91 12
3471.05 12
3471.18 12
3471.32 11
3471.45 10
3471.59 9
3471.72 8
3471.86 6
3471.99 4
3472.13 1
3472.26 0
3472.40 0
3472.53 0
3472.67 0
3472.80 0
3472.94 0
3473.07 3
3473.21 7
3473.34 11
3473.48 14
3473.61 16
3473.75 17
3473.88 17
3474.02 16
3474.15 15
3474.29 13
3474.42 11
3474.56 9
3474.70 8
3474.83 7
3474.97 7
3475.10 7
3475.24 7
3475.37 7
3475.51 8
3475.64 8
3475.78 8
3475.91 8
3476.05 9
3476.18 10
3476.32 11
3476.45 12
3476.59 14
3476.72 16
3476.86 18
3476.99 20
3477.13 22
3477.26 23
3477.40 25
3477.53 26
3477.67 27
3477.80 29
3477.94 30
3478.07 31
3478.21 31
3478.35 30
3478.48 29
3478.62 28
3478.75 28
3478.89 28
3479.02 29
3479.16 31
3479.29 33
3479.43 35
3479.56 36
3479.70 36
3479.83 35
3479.97 33
3480.10 30
3480.24 27
3480.37 24
3480.51 22
3480.64 19
3480.78 16
3480.92 14
3481.05 11
3481.19 9
3481.32 8
3481.46 8
3481.59 8
3481.73 10
3481.86 12
3482.00 15
3482.13 18
3482.27 21
3482.40 24
3482.54 26
3482.67 26
3482.81 25
3482.94 24
3483.08 21
3483.22 18
3483.35 15
3483.49 12
3483.62 10
3483.76 10
3483.89 10
3484.03 10
3484.16 11
3484.30 12
3484.43 12
3484.57 12
3484.70 13
3484.84 14
3484.97 15
3485.11 16
3485.25 17
3485.38 18
3485.52 17
3485.65 15
3485.79 13
3485.92 10
3486.06 7
3486.19 4
3486.33 3
3486.46 3
3486.60 4
3486.73 7
3486.87 10
3487.01 13
3487.14 17
3487.28 19
3487.41 21
3487.55 22
3487.68 22
3487.82 21
3487.95 19
3488.09 16
3488.22 13
3488.36 10
3488.49 8
3488.63 7
3488.77 6
3488.90 7
3489.04 8
3489.17 9
3489.31 10
3489.44 11
3489.58 11
3489.71 12
3489.85 12
3489.98 13
3490.12 14
3490.26 16
3490.39 17
3490.53 19
3490.66 21
3490.80 24
3490.93 28
3491.07 32
3491.20 38
3491.34 44
3491.47 49
3491.61 54
3491.75 58
3491.88 59
3492.02 58
3492.15 55
3492.29 50
3492.42 45
3492.56 40
3492.69 35
3492.83 33
3492.97 32
3493.10 34
3493.24 36
3493.37 39
3493.51 42
3493.64 44
3493.78 45
3493.91 46
3494.05 46
3494.19 45
3494.32 45
3494.46 45
3494.59 46
3494.73 46
3494.86 47
3495.00 46
3495.13 45
3495.27 42
3495.41 39
3495.54 34
3495.68 30
3495.81 26
3495.95 23
3496.08 23
3496.22 24
3496.35 27
3496.49 31
3496.63 36
3496.76 39
3496.90 42
3497.03 44
3497.17 44
3497.30 44
3497.44 43
3497.57 43
3497.71 43
3497.85 44
3497.98 45
3498.12 47
3498.25 50
3498.39 52
3498.52 55
3498.66 56
3498.79 57
3498.93 56
3499.07 55
3499.20 54
3499.34 52
3499.47 52
3499.61 54
3499.74 58
3499.88 63
3500.02 70
3500.15 77
3500.29 84
3500.42 90
3500.56 94
3500.69 97
3500.83 97
3500.97 96
3501.10 92
3501.24 87
3501.37 80
3501.51 74
3501.64 67
3501.78 62
3501.92 58
3502.05 54
3502.19 52
3502.32 49
3502.46 47
3502.59 44
3502.73 41
3502.86 38
3503.00 35
3503.14 32
3503.27 30
3503.41 29
3503.54 29
3503.68 29
3503.81 31
3503.95 33
3504.09 35
3504.22 36
3504.36 37
3504.49 38
3504.63 37
3504.77 36
3504.90 35
3505.04 33
3505.17 32
3505.31 31
3505.44 31
3505.58 31
3505.72 32
3505.85 33
3505.99 35
3506.12 37
3506.26 39
3506.39 41
3506.53 44
3506.67 46
3506.80 49
3506.94 50
3507.07 50
3507.21 49
3507.34 46
3507.48 43
3507.62 39
3507.75 36
3507.89 34
3508.02 33
3508.16 35
3508.30 38
3508.43 41
3508.57 45
3508.70 48
3508.84 49
3508.97 48
3509.11 46
3509.25 42
3509.38 38
3509.52 34
3509.65 30
3509.79 27
3509.93 25
3510.06 24
3510.20 24
3510.33 25
3510.47 27
3510.60 30
3510.74 33
3510.88 36
3511.01 40
3511.15 44
3511.28 48
3511.42 52
3511.56 55
3511.69 58
3511.83 59
3511.96 60
3512.10 59
3512.23 58
3512.37 57
3512.51 56
3512.64 55
3512.78 54
3512.91 53
3513.05 53
3513.19 51
3513.32 50
3513.46 48
3513.59 47
3513.73 46
3513.87 46
3514.00 45
3514.14 45
3514.27 44
3514.41 43
3514.55 41
3514.68 39
3514.82 38
3514.95 37
3515.09 37
3515.23 38
3515.36 39
3515.50 41
3515.63 42
3515.77 42
3515.90 41
3516.04 40
3516.18 37
3516.31 34
3516.45 30
3516.58 27
3516.72 25
3516.86 24
3516.99 24
3517.13 25
3517.26 28
3517.40 30
3517.54 34
3517.67 37
3517.81 40
3517.94 43
3518.08 46
3518.22 50
3518.35 53
3518.49 57
3518.62 61
3518.76 64
3518.90 67
3519.03 68
3519.17 67
3519.30 65
3519.44 62
3519.58 59
3519.71 56
3519.85 54
3519.98 52
3520.12 52
3520.26 52
3520.39 52
3520.53 53
3520.66 53
3520.80 52
3520.94 51
3521.07 49
3521.21 46
3521.35 43
3521.48 40
3521.62 37
3521.75 35
3521.89 33
3522.03 32
3522.16 32
3522.30 32
3522.43 32
3522.57 33
3522.71 35
3522.84 36
3522.98 37
3523.11 39
3523.25 40
3523.39 41
3523.52 42
3523.66 43
3523.79 43
3523.93 44
3524.07 44
3524.20 43
3524.34 42
3524.48 40
3524.61 36
3524.75 33
3524.88 29
3525.02 27
3525.16 25
3525.29 26
3525.43 29
3525.56 35
3525.70 42
3525.84 49
3525.97 57
3526.11 63
3526.25 68
3526.38 72
3526.52 74
3526.65 75
3526.79 75
3526.93 75
3527.06 75
3527.20 74
3527.33 74
3527.47 75
3527.61 77
3527.74 80
3527.88 84
3528.02 88
3528.15 93
3528.29 98
3528.42 102
3528.56 104
3528.70 105
3528.83 104
3528.97 101
3529.11 98
3529.24 94
3529.38 90
3529.51 87
3529.65 84
3529.79 82
3529.92 81
3530.06 81
3530.19 82
3530.33 84
3530.47 86
3530.60 88
3530.74 90
3530.88 91
3531.01 91
3531.15 91
3531.28 90
3531.42 88
3531.56 86
3531.69 84
3531.83 82
3531.97 79
3532.10 76
3532.24 72
3532.38 67
3532.51 62
3532.65 57
3532.78 52
3532.92 48
3533.06 45
3533.19 43
3533.33 42
3533.47 42
3533.60 43
3533.74 43
3533.87 43
3534.01 43
3534.15 42
3534.28 40
3534.42 38
3534.56 36
3534.69 34
3534.83 33
3534.96 33
3535.10 34
3535.24 35
3535.37 35
3535.51 36
3535.65 36
3535.78 36
3535.92 34
3536.06 32
3536.19 30
3536.33 27
3536.46 24
3536.60 21
3536.74 18
3536.87 15
3537.01 12
3537.15 10
3537.28 8
3537.42 6
3537.56 6
3537.69 6
3537.83 6
3537.96 6
3538.10 7
3538.24 8
3538.37 10
3538.51 13
3538.65 17
3538.78 21
3538.92 25
3539.06 28
3539.19 29
3539.33 29
3539.46 26
3539.60 23
3539.74 20
3539.87 17
3540.01 15
3540.15 14
3540.28 14
3540.42 14
3540.56 14
3540.69 14
3540.83 14
3540.97 15
3541.10 17
3541.24 20
3541.38 24
3541.51 29
3541.65 32
3541.78 35
3541.92 36
3542.06 36
3542.19 36
3542.33 35
3542.47 35
3542.60 35
3542.74 35
3542.88 35
3543.01 33
3543.15 31
3543.29 27
3543.42 22
3543.56 16
3543.70 11
3543.83 7
3543.97 4
3544.10 1
3544.24 0
3544.38 0
3544.51 1
3544.65 2
3544.79 4
3544.92 7
3545.06 11
3545.20 15
3545.33 18
3545.47 21
3545.61 24
3545.74 24
3545.88 24
3546.02 23
3546.15 23
3546.29 23
3546.43 25
3546.56 29
3546.70 34
3546.84 40
3546.97 45
3547.11 50
3547.24 52
3547.38 51
3547.52 48
3547.65 44
3547.79 38
3547.93 32
3548.06 26
3548.20 20
3548.34 15
3548.47 10
3548.61 7
3548.75 5
3548.88 5
3549.02 8
3549.16 12
3549.29 17
3549.43 23
3549.57 28
3549.70 32
3549.84 34
3549.98 33
3550.11 31
3550.25 28
3550.39 25
3550.52 22
3550.66 21
3550.80 20
3550.93 21
3551.07 22
3551.21 24
3551.34 25
3551.48 25
3551.62 26
3551.75 26
3551.89 26
3552.03 27
3552.16 29
3552.30 30
3552.44 31
3552.57 31
3552.71 31
3552.85 30
3552.98 28
3553.12 25
3553.26 23
3553.39 21
3553.53 19
3553.67 17
3553.80 15
3553.94 14
3554.08 12
3554.21 10
3554.35 9
3554.49 7
3554.62 6
3554.76 6
3554.90 7
3555.03 9
3555.17 11
3555.31 14
3555.44 17
3555.58 20
3555.72 24
3555.85 27
3555.99 30
3556.13 34
3556.26 37
3556.40 41
3556.54 45
3556.67 49
3556.81 52
3556.95 55
3557.08 57
3557.22 58
3557.36 58
3557.49 57
3557.63 56
3557.77 53
3557.90 50
3558.04 47
3558.18 44
3558.32 43
3558.45 43
3558.59 45
3558.73 48
3558.86 52
3559.00 57
3559.14 61
3559.27 64
3559.41 64
3559.55 63
3559.68 60
3559.82 56
3559.96 51
3560.09 47
3560.23 43
3560.37 41
3560.50 39
3560.64 39
3560.78 38
3560.91 38
3561.05 37
3561.19 36
3561.32 35
3561.46 35
3561.60 34
3561.74 35
3561.87 37
3562.01 39
3562.15 40
3562.28 42
3562.42 42
3562.56 42
3562.69 40
3562.83 38
3562.97 35
3563.10 33
3563.24 33
3563.38 33
3563.51 34
3563.65 36
3563.79 37
3563.93 37
3564.06 37
3564.20 35
3564.34 33
3564.47 30
3564.61 28
3564.75 27
3564.88 27
3565.02 29
3565.16 31
3565.29 35
3565.43 38
3565.57 41
3565.71 43
3565.84 44
3565.98 43
3566.12 41
3566.25 37
3566.39 33
3566.53 29
3566.66 26
3566.80 24
3566.94 23
3567.07 23
3567.21 24
3567.35 24
3567.49 24
3567.62 23
3567.76 21
3567.90 19
3568.03 18
3568.17 17
3568.31 16
3568.44 15
3568.58 14
3568.72 13
3568.85 12
3568.99 11
3569.13 10
3569.27 8
3569.40 7
3569.54 6
3569.68 5
3569.81 5
3569.95 6
3570.09 8
3570.22 10
3570.36 12
3570.50 14
3570.64 15
3570.77 16
3570.91 16
3571.05 15
3571.18 15
3571.32 15
3571.46 15
3571.60 16
3571.73 17
3571.87 20
3572.01 23
3572.14 27
3572.28 31
3572.42 35
3572.55 39
3572.69 43
3572.83 45
3572.97 46
3573.10 47
3573.24 47
3573.38 46
3573.51 46
3573.65 46
3573.79 46
3573.92 47
3574.06 47
3574.20 46
3574.34 45
3574.47 43
3574.61 40
3574.75 36
3574.88 32
3575.02 29
3575.16 27
3575.30 25
3575.43 26
3575.57 29
3575.71 33
3575.84 38
3575.98 44
3576.12 48
3576.26 52
3576.39 54
3576.53 54
3576.67 53
3576.80 51
3576.94 49
3577.08 47
3577.22 44
3577.35 41
3577.49 37
3577.63 31
3577.76 25
3577.90 18
3578.04 12
3578.18 6
3578.31 2
3578.45 0
3578.59 0
3578.72 0
3578.86 1
3579.00 4
3579.14 7
3579.27 11
3579.41 15
3579.55 18
3579.68 22
3579.82 25
3579.96 27
3580.10 29
3580.23 29
3580.37 30
3580.51 29
3580.64 27
3580.78 25
3580.92 23
3581.06 21
3581.19 18
3581.33 16
3581.47 14
3581.61 13
3581.74 13
3581.88 13
3582.02 14
3582.15 14
3582.29 14
3582.43 14
3582.57 14
3582.70 13
3582.84 12
3582.98 11
3583.12 10
3583.25 9
3583.39 8
3583.53 8
3583.66 7
3583.80 6
3583.94 5
3584.08 4
3584.21 3
3584.35 2
3584.49 1
3584.63 0
3584.76 0
3584.90 0
3585.04 0
3585.17 0
3585.31 0
3585.45 0
3585.59 0
3585.72 1
3585.86 3
3586.00 6
3586.14 9
3586.27 12
3586.41 13
3586.55 14
3586.68 15
3586.82 15
3586.96 16
3587.10 16
3587.23 16
3587.37 17
3587.51 17
3587.65 17
3587.78 16
3587.92 15
3588.06 13
3588.20 11
3588.33 9
3588.47 7
3588.61 6
3588.74 6
3588.88 6
3589.02 6
3589.16 7
3589.29 9
3589.43 10
3589.57 12
3589.71 15
3589.84 19
3589.98 24
3590.12 29
3590.26 33
3590.39 36
3590.53 38
3590.67 37
3590.81 35
3590.94 33
3591.08 30
3591.22 28
3591.36 27
3591.49 27
3591.63 28
3591.77 28
3591.90 29
3592.04 28
3592.18 27
3592.32 26
3592.45 24
3592.59 22
3592.73 21
3592.87 20
3593.00 20
3593.14 20
3593.28 20
3593.42 21
3593.55 21
3593.69 20
3593.83 20
3593.97 19
3594.10 18
3594.24 17
3594.38 17
3594.52 17
3594.65 17
3594.79 17
3594.93 17
3595.07 17
3595.20 16
3595.34 15
3595.48 13
3595.62 10
3595.75 7
3595.89 5
3596.03 3
3596.17 2
3596.30 2
3596.44 3
3596.58 4
3596.72 4
3596.85 5
3596.99 4
3597.13 3
3597.27 1
3597.40 0
3597.54 0
3597.68 0
3597.82 0
3597.95 0
3598.09 0
3598.23 0
3598.37 2
3598.50 3
3598.64 5
3598.78 6
3598.92 7
3599.05 9
3599.19 12
3599.33 15
3599.47 19
3599.60 23
3599.74 27
3599.88 30
3600.02 32
3600.15 35
3600.29 37
3600.43 39
3600.57 40
3600.71 41
3600.84 41
3600.98 41
3601.12 40
3601.26 38
3601.39 37
3601.53 36
3601.67 36
3601.81 36
3601.94 36
3602.08 35
3602.22 34
3602.36 31
3602.49 28
3602.63 26
3602.77 24
3602.91 24
3603.04 25
3603.18 28
3603.32 31
3603.46 34
3603.60 36
3603.73 37
3603.87 36
3604.01 34
3604.15 31
3604.28 27
3604.42 23
3604.56 20
3604.70 18
3604.83 17
3604.97 18
3605.11 20
3605.25 23
3605.38 26
3605.52 28
3605.66 30
3605.80 32
3605.94 32
3606.07 32
3606.21 31
3606.35 30
3606.49 28
3606.62 26
3606.76 24
3606.90 21
3607.04 18
3607.17 15
3607.31 12
3607.45 10
3607.59 10
3607.73 10
3607.86 11
3608.00 14
3608.14 17
3608.28 21
3608.41 25
3608.55 29
3608.69 34
3608.83 39
3608.97 44
3609.10 49
3609.24 53
3609.38 56
3609.52 58
3609.65 58
3609.79 57
3609.93 54
3610.07 50
3610.21 46
3610.34 42
3610.48 37
3610.62 33
3610.76 30
3610.89 26
3611.03 23
3611.17 21
3611.31 20
3611.45 20
3611.58 20
3611.72 21
3611.86 21
3612.00 22
3612.13 22
3612.27 21
3612.41 21
3612.55 21
3612.69 21
3612.82 21
3612.96 21
3613.10 21
3613.24 22
3613.37 22
3613.51 23
3613.65 25
3613.79 26
3613.93 28
3614.06 31
3614.20 33
3614.34 35
3614.48 37
3614.62 39
3614.75 41
3614.89 42
3615.03 43
3615.17 44
3615.30 44
3615.44 44
3615.58 44
3615.72 43
3615.86 43
3615.99 42
3616.13 42
3616.27 41
3616.41 42
3616.55 42
3616.68 43
3616.82 44
3616.96 44
3617.10 43
3617.24 41
3617.37 37
3617.51 32
3617.65 26
3617.79 20
3617.92 15
3618.06 11
3618.20 9
3618.34 9
3618.48 9
3618.61 11
3618.75 13
3618.89 14
3619.03 14
3619.17 14
3619.30 13
3619.44 12
3619.58 10
3619.72 10
3619.86 10
3619.99 11
3620.13 12
3620.27 13
3620.41 13
3620.55 13
3620.68 13
3620.82 13
3620.96 13
3621.10 15
3621.24 18
3621.37 22
3621.51 27
3621.65 33
3621.79 38
3621.93 42
3622.06 45
3622.20 47
3622.34 47
3622.48 46
3622.62 44
3622.75 40
3622.89 36
3623.03 32
3623.17 29
3623.31 26
3623.44 25
3623.58 26
3623.72 28
3623.86 31
3624.00 35
3624.13 38
3624.27 41
3624.41 43
3624.55 43
3624.69 43
3624.82 41
3624.96 39
3625.10 36
3625.24 34
3625.38 32
3625.51 30
3625.65 30
3625.79 31
3625.93 34
3626.07 38
3626.20 42
3626.34 46
3626.48 49
3626.62 50
3626.76 50
3626.90 49
3627.03 45
3627.17 41
3627.31 36
3627.45 30
3627.59 25
3627.72 21
3627.86 18
3628.00 16
3628.14 16
3628.28 17
3628.41 19
3628.55 22
3628.69 26
3628.83 29
3628.97 33
3629.11 36
3629.24 39
3629.38 41
3629.52 42
3629.66 42
3629.80 40
3629.93 38
3630.07 36
3630.21 32
3630.35 29
3630.49 26
3630.62 24
3630.76 22
3630.90 21
3631.04 21
3631.18 21
3631.32 22
3631.45 24
3631.59 26
3631.73 29
3631.87 31
3632.01 33
3632.14 34
3632.28 35
3632.42 36
3632.56 35
3632.70 34
3632.84 33
3632.97 30
3633.11 27
3633.25 24
3633.39 21
3633.53 18
3633.66 17
3633.80 17
3633.94 19
3634.08 21
3634.22 24
3634.36 28
3634.49 30
3634.63 32
3634.77 32
3634.91 31
3635.05 29
3635.19 27
3635.32 25
3635.46 24
3635.60 23
3635.74 22
3635.88 21
3636.02 20
3636.15 20
3636.29 20
3636.43 20
3636.57 21
3636.71 22
3636.84 23
3636.98 24
3637.12 25
3637.26 25
3637.40 24
3637.54 23
3637.67 22
3637.81 21
3637.95 22
3638.09 22
3638.23 23
3638.37 24
3638.50 25
3638.64 25
3638.78 25
3638.92 25
3639.06 25
3639.20 26
3639.33 27
3639.47 29
3639.61 30
3639.75 31
3639.89 31
3640.03 30
3640.16 28
3640.30 26
3640.44 24
3640.58 23
3640.72 23
3640.86 24
3640.99 25
3641.13 27
3641.27 29
3641.41 30
3641.55 30
3641.69 30
3641.82 30
3641.96 29
3642.10 29
3642.24 29
3642.38 29
3642.52 29
3642.65 30
3642.79 30
3642.93 31
3643.07 31
3643.21 30
3643.35 30
3643.49 30
3643.62 30
3643.76 30
3643.90 31
3644.04 31
3644.18 32
3644.32 32
3644.45 32
3644.59 32
3644.73 31
3644.87 30
3645.01 27
3645.15 24
3645.28 20
3645.42 16
3645.56 11
3645.70 7
3645.84 4
3645.98 1
3646.12 0
3646.25 0
3646.39 0
3646.53 0
3646.67 1
3646.81 4
3646.95 8
3647.08 11
3647.22 14
3647.36 16
3647.50 16
3647.64 14
3647.78 11
3647.92 7
3648.05 3
3648.19 1
3648.33 0
3648.47 0
3648.61 1
3648.75 3
3648.89 5
3649.02 7
3649.16 9
3649.30 9
3649.44 9
3649.58 9
3649.72 8
3649.85 7
3649.99 7
3650.13 8
3650.27 10
3650.41 12
3650.55 15
3650.69 18
3650.82 20
3650.96 21
3651.10 21
3651.24 20
3651.38 19
3651.52 17
3651.66 15
3651.79 13
3651.93 11
3652.07 9
3652.21 7
3652.35 5
3652.49 5
3652.63 5
3652.76 7
3652.90 8
3653.04 11
3653.18 13
3653.32 15
3653.46 17
3653.60 19
3653.73 22
3653.87 24
3654.01 27
3654.15 29
3654.29 31
3654.43 33
3654.57 35
3654.70 36
3654.84 36
3654.98 36
3655.12 34
3655.26 31
3655.40 28
3655.54 24
3655.68 21
3655.81 18
3655.95 15
3656.09 14
3656.23 12
3656.37 10
3656.51 9
3656.65 7
3656.78 5
3656.92 3
3657.06 2
3657.20 1
3657.34 1
3657.48 2
3657.62 2
3657.76 2
3657.89 2
3658.03 1
3658.17 1
3658.31 0
3658.45 0
3658.59 1
3658.73 3
3658.86 5
3659.00 9
3659.14 12
3659.28 16
3659.42 19
3659.56 22
3659.70 23
3659.84 23
3659.97 22
3660.11 19
3660.25 16
3660.39 14
3660.53 12
3660.67 11
3660.81 11
3660.95 13
3661.08 16
3661.22 20
3661.36 24
3661.50 29
3661.64 33
3661.78 35
3661.92 36
3662.06 35
3662.19 32
3662.33 28
3662.47 23
3662.61 18
3662.75 15
3662.89 12
3663.03 11
3663.17 11
3663.30 11
3663.44 12
3663.58 13
3663.72 13
3663.86 12
3664.00 12
3664.14 11
3664.28 11
3664.41 12
3664.55 13
3664.69 14
3664.83 16
3664.97 18
3665.11 19
3665.25 20
3665.39 21
3665.53 22
3665.66 22
3665.80 23
3665.94 23
3666.08 24
3666.22 24
3666.36 24
3666.50 23
3666.64 22
3666.77 21
3666.91 19
3667.05 16
3667.19 14
3667.33 12
3667.47 10
3667.61 9
3667.75 8
3667.89 9
3668.02 9
3668.16 9
3668.30 9
3668.44 9
3668.58 7
3668.72 5
3668.86 3
3669.00 1
3669.14 0
3669.27 0
3669.41 0
3669.55 1
3669.69 3
3669.83 6
3669.97 9
3670.11 12
3670.25 14
3670.39 15
3670.52 16
3670.66 15
3670.80 13
3670.94 11
3671.08 9
3671.22 7
3671.36 5
3671.50 4
3671.64 3
3671.78 3
3671.91 2
3672.05 2
3672.19 1
3672.33 0
3672.47 0
3672.61 0
3672.75 0
3672.89 0
3673.03 0
3673.16 0
3673.30 1
3673.44 4
3673.58 7
3673.72 9
3673.86 11
3674.00 11
3674.14 11
3674.28 10
3674.42 9
3674.55 9
3674.69 9
3674.83 9
3674.97 10
3675.11 11
3675.25 11
3675.39 10
3675.53 9
3675.67 8
3675.81 7
3675.94 7
3676.08 7
3676.22 9
3676.36 12
3676.50 15
3676.64 19
3676.78 22
3676.92 24
3677.06 25
3677.20 25
3677.34 24
3677.47 23
3677.61 22
3677.75 21
3677.89 21
3678.03 22
3678.17 23
3678.31 24
3678.45 25
3678.59 25
3678.73 25
3678.86 24
3679.00 24
3679.14 23
3679.28 22
3679.42 21
3679.56 20
3679.70 20
3679.84 19
3679.98 19
3680.12 19
3680.26 19
3680.39 19
3680.53 18
3680.67 18
3680.81 19
3680.95 20
3681.09 21
3681.23 23
3681.37 24
3681.51 25
3681.65 26
3681.79 25
3681.93 25
3682.06 23
3682.20 22
3682.34 20
3682.48 19
3682.62 18
3682.76 17
3682.90 16
3683.04 14
3683.18 12
3683.32 10
3683.46 7
3683.60 4
3683.73 1
3683.87 0
3684.01 0
3684.15 0
3684.29 0
3684.43 0
3684.57 0
3684.71 0
3684.85 0
3684.99 4
3685.13 10
3685.27 15
3685.40 19
3685.54 23
3685.68 25
3685.82 25
3685.96 25
3686.10 24
3686.24 23
3686.38 22
3686.52 21
3686.66 21
3686.80 20
3686.94 20
3687.08 21
3687.21 22
3687.35 25
3687.49 28
3687.63 31
3687.77 34
3687.91 36
3688.05 37
3688.19 36
3688.33 34
3688.47 31
3688.61 28
3688.75 25
3688.89 23
3689.02 21
3689.16 21
3689.30 20
3689.44 20
3689.58 19
3689.72 18
3689.86 15
3690.00 13
3690.14 10
3690.28 8
3690.42 7
3690.56 6
3690.70 6
3690.84 7
3690.97 7
3691.11 8
3691.25 9
3691.39 11
3691.53 12
3691.67 15
3691.81 17
3691.95 19
3692.09 21
3692.23 22
3692.37 23
3692.51 24
3692.65 25
3692.79 25
3692.93 25
3693.06 25
3693.20 25
3693.34 24
3693.48 22
3693.62 20
3693.76 19
3693.90 17
3694.04 16
3694.18 15
3694.32 14
3694.46 13
3694.60 12
3694.74 10
3694.88 8
3695.02 7
3695.16 5
3695.29 3
3695.43 3
3695.57 2
3695.71 2
3695.85 2
3695.99 2
3696.13 2
3696.27 1
3696.41 0
3696.55 0
3696.69 0
3696.83 0
3696.97 0
3697.11 0
3697.25 0
3697.39 0
3697.53 2
3697.66 5
3697.80 7
3697.94 10
3698.08 11
3698.22 13
3698.36 14
3698.50 14
3698.64 14
3698.78 15
3698.92 14
3699.06 14
3699.20 14
3699.34 14
3699.48 14
3699.62 15
3699.76 17
3699.90 19
3700.04 23
3700.18 26
3700.31 29
3700.45 32
3700.59 35
3700.73 37
3700.87 39
3701.01 41
3701.15 43
3701.29 46
3701.43 48
3701.57 51
3701.71 54
3701.85 57
3701.99 59
3702.13 61
3702.27 63
3702.41 64
3702.55 63
3702.69 62
3702.83 60
3702.97 57
3703.10 53
3703.24 49
3703.38 47
3703.52 45
3703.66 45
3703.80 46
3703.94 47
3704.08 48
3704.22 49
3704.36 49
3704.50 48
3704.64 46
3704.78 43
3704.92 40
3705.06 37
3705.20 33
3705.34 31
3705.48 28
3705.62 26
3705.76 24
3705.90 22
3706.04 20
3706.18 18
3706.31 17
3706.45 15
3706.59 13
3706.73 12
3706.87 12
3707.01 13
3707.15 14
3707.29 16
3707.43 19
3707.57 22
3707.71 24
3707.85 26
3707.99 27
3708.13 27
3708.27 27
3708.41 27
3708.55 27
3708.69 28
3708.83 29
3708.97 30
3709.11 33
3709.25 35
3709.39 38
3709.53 41
3709.67 45
3709.81 48
3709.95 52
3710.08 56
3710.22 60
3710.36 64
3710.50 69
3710.64 74
3710.78 80
3710.92 87
3711.06 94
3711.20 102
3711.34 110
3711.48 118
3711.62 126
3711.76 134
3711.90 142
3712.04 149
3712.18 156
3712.32 162
3712.46 166
3712.60 168
3712.74 169
3712.88 167
3713.02 164
3713.16 160
3713.30 156
3713.44 153
3713.58 151
3713.72 149
3713.86 148
3714.00 145
3714.14 141
3714.28 135
3714.42 129
3714.56 122
3714.70 115
3714.84 108
3714.98 103
3715.11 98
3715.25 93
3715.39 89
3715.53 84
3715.67 78
3715.81 72
3715.95 65
3716.09 59
3716.23 53
3716.37 48
3716.51 43
3716.65 40
3716.79 37
3716.93 34
3717.07 32
3717.21 29
3717.35 28
3717.49 27
3717.63 26
3717.77 27
3717.91 28
3718.05 30
3718.19 33
3718.33 35
3718.47 38
3718.61 40
3718.75 42
3718.89 44
3719.03 45
3719.17 46
3719.31 48
3719.45 49
3719.59 49
3719.73 49
3719.87 48
3720.01 46
3720.15 42
3720.29 37
3720.43 32
3720.57 26
3720.71 20
3720.85 16
3720.99 14
3721.13 14
3721.27 16
3721.41 20
3721.55 23
3721.69 27
3721.83 30
3721.97 32
3722.11 34
3722.25 36
3722.39 38
3722.53 40
3722.67 41
3722.81 43
3722.95 43
3723.09 43
3723.23 42
3723.37 41
3723.51 41
3723.65 41
3723.79 41
3723.93 42
3724.07 43
3724.21 44
3724.34 44
3724.48 44
3724.62 43
3724.76 43
3724.90 43
3725.04 43
3725.18 42
3725.32 42
3725.46 41
3725.60 39
3725.74 36
3725.88 32
3726.02 27
3726.16 22
3726.30 18
3726.44 14
3726.58 11
3726.72 9
3726.86 9
3727.00 9
3727.14 10
3727.28 12
3727.42 14
3727.56 15
3727.70 16
3727.84 16
3727.98 16
3728.12 16
3728.26 16
3728.40 17
3728.54 19
3728.68 21
3728.82 23
3728.96 26
3729.10 28
3729.24 29
3729.38 28
3729.52 27
3729.66 24
3729.80 21
3729.94 18
3730.08 15
3730.22 12
3730.36 9
3730.50 7
3730.64 6
3730.78 5
3730.93 5
3731.07 6
3731.21 8
3731.35 11
3731.49 15
3731.63 19
3731.77 24
3731.91 28
3732.05 31
3732.19 33
3732.33 34
3732.47 34
3732.61 34
3732.75 32
3732.89 31
3733.03 30
3733.17 28
3733.31 27
3733.45 25
3733.59 24
3733.73 24
3733.87 24
3734.01 25
3734.15 27
3734.29 32
3734.43 36
3734.57 41
3734.71 45
3734.85 48
3734.99 48
3735.13 46
3735.27 44
3735.41 41
3735.55 38
3735.69 36
3735.83 35
3735.97 36
3736.11 36
3736.25 37
3736.39 37
3736.53 37
3736.67 36
3736.81 35
3736.95 34
3737.09 33
3737.23 31
3737.37 30
3737.51 28
3737.65 26
3737.79 24
3737.93 22
3738.07 20
3738.21 19
3738.35 19
3738.49 20
3738.63 22
3738.77 24
3738.91 27
3739.05 29
3739.19 30
3739.33 30
3739.47 29
3739.61 26
3739.75 22
3739.89 18
3740.03 14
3740.17 10
3740.32 7
3740.46 7
3740.60 8
3740.74 10
3740.88 13
3741.02 16
3741.16 19
3741.30 20
3741.44 21
3741.58 21
3741.72 20
3741.86 20
3742.00 21
3742.14 21
3742.28 23
3742.42 25
3742.56 26
3742.70 27
3742.84 27
3742.98 26
3743.12 25
3743.26 24
3743.40 22
3743.54 21
3743.68 20
3743.82 19
3743.96 19
3744.10 19
3744.24 19
3744.38 21
3744.52 22
3744.66 24
3744.80 25
3744.94 26
3745.08 26
3745.23 26
3745.37 25
3745.51 24
3745.65 25
3745.79 26
3745.93 28
3746.07 31
3746.21 35
3746.35 39
3746.49 42
3746.63 43
3746.77 44
3746.91 43
3747.05 42
3747.19 41
3747.33 40
3747.47 40
3747.61 39
3747.75 40
3747.89 40
3748.03 40
3748.17 40
3748.31 40
3748.45 40
3748.59 40
3748.73 39
3748.87 38
3749.02 36
3749.16 33
3749.30 30
3749.44 27
3749.58 25
3749.72 24
3749.86 25
3750.00 27
3750.14 31
3750.28 35
3750.42 39
3750.56 43
3750.70 45
3750.84 45
3750.98 44
3751.12 42
3751.26 39
3751.40 36
3751.54 34
3751.68 32
3751.82 31
3751.96 31
3752.10 32
3752.24 32
3752.39 32
3752.53 31
3752.67 29
3752.81 27
3752.95 24
3753.09 21
3753.23 18
3753.37 17
3753.51 16
3753.65 17
3753.79 19
3753.93 21
3754.07 24
3754.21 27
3754.35 30
3754.49 32
3754.63 33
3754.77 33
3754.91 32
3755.05 29
3755.20 27
3755.34 24
3755.48 22
3755.62 21
3755.76 22
3755.90 23
3756.04 25
3756.18 26
3756.32 25
3756.46 24
3756.60 21
3756.74 18
3756.88 15
3757.02 13
3757.16 12
3757.30 13
3757.44 16
3757.58 19
3757.73 22
3757.87 24
3758.01 25
3758.15 25
3758.29 24
3758.43 23
3758.57 22
3758.71 22
3758.85 22
3758.99 22
3759.13 22
3759.27 22
3759.41 22
3759.55 21
3759.69 20
3759.83 18
3759.97 17
3760.12 16
3760.26 15
3760.40 14
3760.54 14
3760.68 14
3760.82 15
3760.96 16
3761.10 18
3761.24 19
3761.38 20
3761.52 21
3761.66 21
3761.80 21
3761.94 21
3762.08 21
3762.22 22
3762.37 22
3762.51 23
3762.65 23
3762.79 23
3762.93 22
3763.07 20
3763.21 18
3763.35 17
3763.49 16
3763.63 16
3763.77 17
3763.91 19
3764.05 21
3764.19 24
3764.33 26
3764.48 28
3764.62 28
3764.76 28
3764.90 27
3765.04 25
3765.18 23
3765.32 21
3765.46 19
3765.60 17
3765.74 15
3765.88 13
3766.02 12
3766.16 12
3766.30 12
3766.45 13
3766.59 15
3766.73 18
3766.87 20
3767.01 22
3767.15 23
3767.29 23
3767.43 21
3767.57 19
3767.71 15
3767.85 11
3767.99 8
3768.13 5
3768.27 2
3768.42 0
3768.56 0
3768.70 0
3768.84 0
3768.98 0
3769.12 0
3769.26 1
3769.40 3
3769.54 7
3769.68 11
3769.82 16
3769.96 21
3770.11 25
3770.25 29
3770.39 33
3770.53 35
3770.67 35
3770.81 35
3770.95 34
3771.09 33
3771.23 32
3771.37 31
3771.51 30
3771.65 30
3771.79 30
3771.94 30
3772.08 30
3772.22 30
3772.36 30
3772.50 29
3772.64 28
3772.78 28
3772.92 27
3773.06 26
3773.20 25
3773.34 24
3773.48 23
3773.63 23
3773.77 23
3773.91 23
3774.05 23
3774.19 23
3774.33 23
3774.47 23
3774.61 21
3774.75 20
3774.89 17
3775.03 15
3775.18 11
3775.32 8
3775.46 5
3775.60 2
3775.74 0
3775.88 0
3776.02 0
3776.16 0
3776.30 0
3776.44 0
3776.58 0
3776.73 0
3776.87 0
3777.01 1
3777.15 2
3777.29 3
3777.43 3
3777.57 3
3777.71 2
3777.85 1
3777.99 0
3778.13 0
3778.28 0
3778.42 0
3778.56 0
3778.70 0
3778.84 1
3778.98 4
3779.12 8
3779.26 11
3779.40 14
3779.54 17
3779.69 19
3779.83 20
3779.97 21
3780.11 22
3780.25 24
3780.39 26
3780.53 27
3780.67 29
3780.81 30
3780.95 31
3781.10 32
3781.24 32
3781.38 32
3781.52 31
3781.66 29
3781.80 28
3781.94 25
3782.08 23
3782.22 21
3782.36 19
3782.51 18
3782.65 17
3782.79 17
3782.93 18
3783.07 18
3783.21 18
3783.35 18
3783.49 18
3783.63 18
3783.77 17
3783.92 17
3784.06 18
3784.20 18
3784.34 19
3784.48 19
3784.62 21
3784.76 22
3784.90 25
3785.04 27
3785.19 29
3785.33 32
3785.47 33
3785.61 34
3785.75 33
3785.89 32
3786.03 29
3786.17 25
3786.31 21
3786.46 17
3786.60 14
3786.74 11
3786.88 8
3787.02 7
3787.16 5
3787.30 5
3787.44 4
3787.58 4
3787.73 3
3787.87 2
3788.01 1
3788.15 1
3788.29 0
3788.43 0
3788.57 1
3788.71 4
3788.85 7
3789.00 11
3789.14 15
3789.28 19
3789.42 22
3789.56 24
3789.70 25
3789.84 25
3789.98 24
3790.12 23
3790.27 23
3790.41 22
3790.55 22
3790.69 22
3790.83 21
3790.97 20
3791.11 18
3791.25 16
3791.40 13
3791.54 11
3791.68 8
3791.82 6
3791.96 4
3792.10 2
3792.24 0
3792.38 0
3792.53 0
3792.67 0
3792.81 0
3792.95 0
3793.09 0
3793.23 3
3793.37 6
3793.51 10
3793.65 14
3793.80 18
3793.94 22
3794.08 25
3794.22 26
3794.36 27
3794.50 26
3794.64 24
3794.78 21
3794.93 18
3795.07 16
3795.21 14
3795.35 13
3795.49 13
3795.63 15
3795.77 16
3795.92 18
3796.06 20
3796.20 20
3796.34 20
3796.48 19
3796.62 16
3796.76 13
3796.90 9
3797.05 5
3797.19 2
3797.33 0
3797.47 0
3797.61 0
3797.75 0
3797.89 0
3798.03 1
3798.18 3
3798.32 4
3798.46 5
3798.60 6
3798.74 6
3798.88 5
3799.02 5
3799.17 5
3799.31 5
3799.45 6
3799.59 8
3799.73 9
3799.87 10
3800.01 11
3800.15 12
3800.30 11
3800.44 11
3800.58 12
3800.72 12
3800.86 13
3801.00 14
3801.14 15
3801.29 15
3801.43 15
3801.57 16
3801.71 16
3801.85 16
3801.99 17
3802.13 18
3802.28 20
3802.42 21
3802.56 22
3802.70 22
3802.84 22
3802.98 22
3803.12 21
3803.27 21
3803.41 21
3803.55 21
3803.69 21
3803.83 20
3803.97 19
3804.11 18
3804.26 16
3804.40 14
3804.54 12
3804.68 10
3804.82 9
3804.96 8
3805.10 8
3805.25 9
3805.39 10
3805.53 11
3805.67 12
3805.81 13
3805.95 14
3806.09 15
3806.24 15
3806.38 14
3806.52 12
3806.66 10
3806.80 8
3806.94 6
3807.08 4
3807.23 3
3807.37 3
3807.51 3
3807.65 4
3807.79 6
3807.93 8
3808.07 10
3808.22 13
3808.36 15
3808.50 16
3808.64 16
3808.78 16
3808.92 14
3809.07 13
3809.21 11
3809.35 9
3809.49 8
3809.63 6
3809.77 5
3809.91 4
3810.06 3
3810.20 2
3810.34 2
3810.48 2
3810.62 3
3810.76 6
3810.91 9
3811.05 13
3811.19 16
3811.33 19
3811.47 20
3811.61 20
3811.75 18
3811.90 14
3812.04 10
3812.18 6
3812.32 3
3812.46 0
3812.60 0
3812.75 0
3812.89 0
3813.03 3
3813.17 7
3813.31 11
3813.45 15
3813.60 19
3813.74 23
3813.88 26
3814.02 28
3814.16 30
3814.30 32
3814.45 33
3814.59 35
3814.73 38
3814.87 40
3815.01 41
3815.15 41
3815.30 40
3815.44 38
3815.58 36
3815.72 32
3815.86 29
3816.00 25
3816.14 22
3816.29 18
3816.43 15
3816.57 12
3816.71 10
3816.85 8
3816.99 8
3817.14 7
3817.28 7
3817.42 7
3817.56 7
3817.70 8
3817.85 9
3817.99 11
3818.13 13
3818.27 17
3818.41 20
3818.55 22
3818.70 24
3818.84 25
3818.98 24
3819.12 23
3819.26 23
3819.40 23
3819.55 23
3819.69 24
3819.83 24
3819.97 24
3820.11 23
3820.25 21
3820.40 18
3820.54 15
3820.68 13
3820.82 11
3820.96 11
3821.10 12
3821.25 14
3821.39 16
3821.53 17
3821.67 19
3821.81 19
3821.96 19
3822.10 19
3822.24 19
3822.38 19
3822.52 19
3822.66 19
3822.81 19
3822.95 19
3823.09 18
3823.23 18
3823.37 17
3823.51 16
3823.66 16
3823.80 16
3823.94 17
3824.08 19
3824.22 21
3824.37 23
3824.51 24
3824.65 24
3824.79 23
3824.93 22
3825.07 21
3825.22 21
3825.36 22
3825.50 23
3825.64 25
3825.78 26
3825.93 28
3826.07 28
3826.21 27
3826.35 25
3826.49 23
3826.63 20
3826.78 17
3826.92 15
3827.06 12
3827.20 11
3827.34 10
3827.49 10
3827.63 10
3827.77 11
3827.91 11
3828.05 11
3828.20 11
3828.34 10
3828.48 10
3828.62 10
3828.76 10
3828.90 11
3829.05 12
3829.19 13
3829.33 14
3829.47 14
3829.61 15
3829.76 16
3829.90 17
3830.04 18
3830.18 19
3830.32 21
3830.47 22
3830.61 24
3830.75 25
3830.89 27
3831.03 29
3831.18 31
3831.32 32
3831.46 32
3831.60 32
3831.74 31
3831.89 28
3832.03 25
3832.17 22
3832.31 19
3832.45 16
3832.59 15
3832.74 15
3832.88 15
3833.02 16
3833.16 18
3833.30 20
3833.45 22
3833.59 24
3833.73 26
3833.87 27
3834.01 28
3834.16 28
3834.30 27
3834.44 25
3834.58 23
3834.72 21
3834.87 18
3835.01 16
3835.15 14
3835.29 13
3835.43 12
3835.58 12
3835.72 12
3835.86 12
3836.00 13
3836.14 13
3836.29 13
3836.43 12
3836.57 11
3836.71 10
3836.85 10
3837.00 11
3837.14 12
3837.28 14
3837.42 17
3837.57 20
3837.71 22
3837.85 23
3837.99 24
3838.13 24
3838.28 23
3838.42 21
3838.56 20
3838.70 20
3838.84 20
3838.99 21
3839.13 24
3839.27 26
3839.41 28
3839.55 30
3839.70 31
3839.84 31
3839.98 30
3840.12 28
3840.26 27
3840.41 25
3840.55 23
3840.69 21
3840.83 18
3840.98 16
3841.12 13
3841.26 11
3841.40 9
3841.54 7
3841.69 6
3841.83 6
3841.97 7
3842.11 8
3842.25 10
3842.40 11
3842.54 13
3842.68 15
3842.82 17
3842.97 18
3843.11 20
3843.25 20
3843.39 20
3843.53 19
3843.68 17
3843.82 15
3843.96 13
3844.10 12
3844.24 12
3844.39 13
3844.53 15
3844.67 17
3844.81 19
3844.96 20
3845.10 20
3845.24 20
3845.38 18
3845.52 16
3845.67 13
3845.81 11
3845.95 9
3846.09 6
3846.24 4
3846.38 2
3846.52 0
3846.66 0
3846.80 0
3846.95 0
3847.09 0
3847.23 0
3847.37 0
3847.52 0
3847.66 0
3847.80 3
3847.94 6
3848.08 9
3848.23 12
3848.37 14
3848.51 16
3848.65 16
3848.80 16
3848.94 14
3849.08 12
3849.22 9
3849.36 6
3849.51 4
3849.65 3
3849.79 2
3849.93 3
3850.08 5
3850.22 7
3850.36 10
3850.50 13
3850.65 16
3850.79 19
3850.93 21
3851.07 22
3851.21 23
3851.36 23
3851.50 21
3851.64 19
3851.78 16
3851.93 14
3852.07 11
3852.21 10
3852.35 9
3852.50 9
3852.64 10
3852.78 10
3852.92 11
3853.06 11
3853.21 11
3853.35 10
3853.49 10
3853.63 10
3853.78 11
3853.92 11
3854.06 11
3854.20 10
3854.35 10
3854.49 9
3854.63 8
3854.77 7
3854.92 7
3855.06 8
3855.20 8
3855.34 9
3855.48 9
3855.63 9
3855.77 9
3855.91 7
3856.05 6
3856.20 5
3856.34 3
3856.48 3
3856.62 2
3856.77 3
3856.91 3
3857.05 5
3857.19 6
3857.34 8
3857.48 9
3857.62 10
3857.76 11
3857.91 11
3858.05 10
3858.19 8
3858.33 6
3858.48 4
3858.62 3
3858.76 2
3858.90 2
3859.05 3
3859.19 4
3859.33 5
3859.47 6
3859.62 6
3859.76 7
3859.90 7
3860.04 8
3860.19 9
3860.33 11
3860.47 14
3860.61 17
3860.75 20
3860.90 24
3861.04 26
3861.18 28
3861.32 29
3861.47 28
3861.61 25
3861.75 21
3861.89 17
3862.04 12
3862.18 7
3862.32 3
3862.46 0
3862.61 0
3862.75 0
3862.89 0
3863.04 0
3863.18 0
3863.32 2
3863.46 4
3863.61 7
3863.75 11
3863.89 14
3864.03 17
3864.18 19
3864.32 20
3864.46 19
3864.60 17
3864.75 14
3864.89 11
3865.03 7
3865.17 5
3865.32 2
3865.46 1
3865.60 1
3865.74 1
3865.89 2
3866.03 3
3866.17 4
3866.31 4
3866.46 5
3866.60 6
3866.74 7
3866.88 9
3867.03 10
3867.17 12
3867.31 14
3867.45 16
3867.60 18
3867.74 20
3867.88 21
3868.03 22
3868.17 22
3868.31 21
3868.45 20
3868.60 17
3868.74 14
3868.88 12
3869.02 10
3869.17 9
3869.31 8
3869.45 8
3869.59 8
3869.74 8
3869.88 8
3870.02 8
3870.16 8
3870.31 7
3870.45 6
3870.59 5
3870.74 5
3870.88 4
3871.02 4
3871.16 4
3871.31 4
3871.45 4
3871.59 4
3871.73 4
3871.88 5
3872.02 6
3872.16 7
3872.30 8
3872.45 9
3872.59 11
3872.73 12
3872.88 13
3873.02 13
3873.16 13
3873.30 12
3873.45 10
3873.59 9
3873.73 7
3873.87 6
3874.02 5
3874.16 4
3874.30 4
3874.45 4
3874.59 5
3874.73 6
3874.87 8
3875.02 10
3875.16 13
3875.30 15
3875.44 17
3875.59 19
3875.73 20
3875.87 21
3876.02 22
3876.16 24
3876.30 26
3876.44 28
3876.59 30
3876.73 30
3876.87 29
3877.02 27
3877.16 24
3877.30 20
3877.44 17
3877.59 14
3877.73 12
3877.87 11
3878.01 11
3878.16 11
3878.30 12
3878.44 13
3878.59 15
3878.73 17
3878.87 19
3879.01 21
3879.16 24
3879.30 26
3879.44 29
3879.59 31
3879.73 33
3879.87 36
3880.01 38
3880.16 41
3880.30 44
3880.44 46
3880.59 48
3880.73 49
3880.87 50
3881.01 51
3881.16 53
3881.30 54
3881.44 56
3881.59 56
3881.73 56
3881.87 55
3882.01 52
3882.16 48
3882.30 43
3882.44 39
3882.59 35
3882.73 32
3882.87 30
3883.01 30
3883.16 31
3883.30 32
3883.44 34
3883.59 37
3883.73 39
3883.87 41
3884.01 43
3884.16 44
3884.30 44
3884.44 43
3884.59 41
3884.73 40
3884.87 38
3885.02 38
3885.16 38
3885.30 39
3885.44 40
3885.59 41
3885.73 43
3885.87 44
3886.02 44
3886.16 43
3886.30 42
3886.44 40
3886.59 39
3886.73 38
3886.87 37
3887.02 38
3887.16 40
3887.30 42
3887.45 42
3887.59 42
3887.73 39
3887.87 35
3888.02 31
3888.16 26
3888.30 24
3888.45 23
3888.59 25
3888.73 28
3888.88 33
3889.02 37
3889.16 41
3889.30 43
3889.45 43
3889.59 41
3889.73 39
3889.88 35
3890.02 32
3890.16 30
3890.31 28
3890.45 26
3890.59 26
3890.73 25
3890.88 25
3891.02 25
3891.16 25
3891.31 26
3891.45 27
3891.59 28
3891.74 29
3891.88 30
3892.02 31
3892.17 31
3892.31 31
3892.45 31
3892.59 29
3892.74 28
3892.88 26
3893.02 23
3893.17 20
3893.31 18
3893.45 15
3893.60 14
3893.74 12
3893.88 12
3894.03 12
3894.17 13
3894.31 14
3894.45 16
3894.60 17
3894.74 18
3894.88 19
3895.03 20
3895.17 20
3895.31 21
3895.46 20
3895.60 20
3895.74 19
3895.89 18
3896.03 17
3896.17 16
3896.32 15
3896.46 14
3896.60 12
3896.74 11
3896.89 9
3897.03 7
3897.17 5
3897.32 3
3897.46 2
3897.60 1
3897.75 1
3897.89 2
3898.03 4
3898.18 6
3898.32 9
3898.46 12
3898.61 15
3898.75 17
3898.89 19
3899.04 20
3899.18 21
3899.32 20
3899.46 19
3899.61 17
3899.75 15
3899.89 12
3900.04 10
3900.18 8
3900.32 8
3900.47 8
3900.61 10
3900.75 13
3900.90 16
3901.04 18
3901.18 20
3901.33 20
3901.47 20
3901.61 19
3901.76 17
3901.90 16
3902.04 15
3902.19 14
3902.33 14
3902.47 13
3902.62 13
3902.76 14
3902.90 14
3903.05 15
3903.19 15
3903.33 15
3903.48 15
3903.62 14
3903.76 13
3903.91 13
3904.05 13
3904.19 13
3904.34 13
3904.48 14
3904.62 14
3904.76 15
3904.91 15
3905.05 14
3905.19 14
3905.34 14
3905.48 13
3905.62 13
3905.77 13
3905.91 12
3906.05 12
3906.20 12
3906.34 12
3906.48 14
3906.63 15
3906.77 17
3906.91 19
3907.06 21
3907.20 22
3907.34 22
3907.49 21
3907.63 20
3907.77 18
3907.92 16
3908.06 14
3908.20 12
3908.35 9
3908.49 6
3908.63 3
3908.78 0
3908.92 0
3909.06 0
3909.21 0
3909.35 0
3909.50 0
3909.64 0
3909.78 0
3909.93 0
3910.07 2
3910.21 3
3910.36 4
3910.50 4
3910.64 5
3910.79 6
3910.93 6
3911.07 5
3911.22 4
3911.36 2
3911.50 0
3911.65 0
3911.79 0
3911.93 0
3912.08 0
3912.22 0
3912.36 0
3912.51 1
3912.65 5
3912.79 9
3912.94 13
3913.08 15
3913.22 15
3913.37 15
3913.51 14
3913.65 14
3913.80 15
3913.94 17
3914.08 20
3914.23 24
3914.37 28
3914.52 31
3914.66 33
3914.80 35
3914.95 37
3915.09 39
3915.23 41
3915.38 43
3915.52 46
3915.66 47
3915.81 47
3915.95 46
3916.09 44
3916.24 42
3916.38 38
3916.52 35
3916.67 33
3916.81 31
3916.95 29
3917.10 27
3917.24 26
3917.39 24
3917.53 23
3917.67 23
3917.82 22
3917.96 23
3918.10 23
3918.25 25
3918.39 27
3918.53 29
3918.68 31
3918.82 32
3918.96 33
3919.11 33
3919.25 31
3919.39 29
3919.54 26
3919.68 23
3919.83 20
3919.97 17
3920.11 14
3920.26 11
3920.40 8
3920.54 6
3920.69 4
3920.83 2
3920.97 1
3921.12 0
3921.26 0
3921.40 0
3921.55 0
3921.69 0
3921.84 0
3921.98 0
3922.12 1
3922.27 2
3922.41 4
3922.55 5
3922.70 6
3922.84 6
3922.98 5
3923.13 4
3923.27 3
3923.42 2
3923.56 1
3923.70 2
3923.85 4
3923.99 6
3924.13 9
3924.28 13
3924.42 16
3924.56 19
3924.71 21
3924.85 24
3925.00 25
3925.14 27
3925.28 27
3925.43 27
3925.57 26
3925.71 24
3925.86 22
3926.00 19
3926.15 16
3926.29 14
3926.43 12
3926.58 10
3926.72 9
3926.86 9
3927.01 8
3927.15 8
3927.29 7
3927.44 6
3927.58 5
3927.73 4
3927.87 3
3928.01 2
3928.16 0
3928.30 0
3928.44 0
3928.59 0
3928.73 0
3928.88 0
3929.02 0
3929.16 0
3929.31 0
3929.45 2
3929.59 4
3929.74 6
3929.88 7
3930.03 9
3930.17 10
3930.31 11
3930.46 12
3930.60 14
3930.74 15
3930.89 17
3931.03 19
3931.18 21
3931.32 23
3931.46 24
3931.61 24
3931.75 23
3931.89 21
3932.04 19
3932.18 16
3932.33 13
3932.47 10
3932.61 9
3932.76 9
3932.90 10
3933.05 13
3933.19 16
3933.33 20
3933.48 23
3933.62 26
3933.76 28
3933.91 29
3934.05 28
3934.20 28
3934.34 27
3934.48 25
3934.63 24
3934.77 22
3934.92 20
3935.06 17
3935.20 15
3935.35 13
3935.49 12
3935.63 11
3935.78 11
3935.92 11
3936.07 12
3936.21 12
3936.35 12
3936.50 12
3936.64 11
3936.79 11
3936.93 10
3937.07 10
3937.22 9
3937.36 9
3937.50 8
3937.65 8
3937.79 7
3937.94 6
3938.08 6
3938.22 6
3938.37 7
3938.51 8
3938.66 10
3938.80 13
3938.94 15
3939.09 17
3939.23 19
3939.38 20
3939.52 19
3939.66 18
3939.81 16
3939.95 15
3940.10 13
3940.24 12
3940.38 11
3940.53 12
3940.67 13
3940.82 14
3940.96 14
3941.10 15
3941.25 15
3941.39 15
3941.53 15
3941.68 16
3941.82 17
3941.97 18
3942.11 21
3942.25 25
3942.40 28
3942.54 32
3942.69 36
3942.83 39
3942.97 41
3943.12 42
3943.26 42
3943.41 42
3943.55 41
3943.69 40
3943.84 39
3943.98 39
3944.13 40
3944.27 40
3944.41 42
3944.56 43
3944.70 44
3944.85 44
3944.99 44
3945.13 43
3945.28 41
3945.42 38
3945.57 34
3945.71 30
3945.86 25
3946.00 21
3946.14 16
3946.29 13
3946.43 10
3946.58 9
3946.72 9
3946.86 10
3947.01 11
3947.15 14
3947.30 17
3947.44 20
3947.58 24
3947.73 27
3947.87 30
3948.02 32
3948.16 33
3948.30 33
3948.45 31
3948.59 29
3948.74 25
3948.88 21
3949.02 17
3949.17 13
3949.31 11
3949.46 9
3949.60 9
3949.75 10
3949.89 11
3950.03 13
3950.18 14
3950.32 15
3950.47 15
3950.61 16
3950.75 16
3950.90 16
3951.04 18
3951.19 19
3951.33 21
3951.48 22
3951.62 23
3951.76 24
3951.91 24
3952.05 23
3952.20 21
3952.34 19
3952.48 17
3952.63 14
3952.77 11
3952.92 8
3953.06 6
3953.21 4
3953.35 2
3953.49 1
3953.64 1
3953.78 1
3953.93 2
3954.07 3
3954.21 6
3954.36 9
3954.50 12
3954.65 15
3954.79 18
3954.94 20
3955.08 22
3955.22 22
3955.37 21
3955.51 20
3955.66 19
3955.80 17
3955.94 16
3956.09 16
3956.23 15
3956.38 15
3956.52 14
3956.67 12
3956.81 10
3956.95 8
3957.10 5
3957.24 2
3957.39 0
3957.53 0
3957.68 0
3957.82 0
3957.96 0
3958.11 0
3958.25 0
3958.40 0
3958.54 2
3958.69 9
3958.83 18
3958.97 26
3959.12 33
3959.26 37
3959.41 39
3959.55 38
3959.70 35
3959.84 30
3959.98 24
3960.13 18
3960.27 13
3960.42 8
3960.56 4
3960.71 1
3960.85 0
3960.99 1
3961.14 3
3961.28 5
3961.43 9
3961.57 12
3961.72 14
3961.86 15
3962.01 14
3962.15 12
3962.29 9
3962.44 7
3962.58 5
3962.73 5
3962.87 5
3963.02 7
3963.16 8
3963.30 9
3963.45 9
3963.59 9
3963.74 8
3963.88 7
3964.03 7
3964.17 9
3964.31 12
3964.46 16
3964.60 20
3964.75 24
3964.89 28
3965.04 30
3965.18 31
3965.33 32
3965.47 33
3965.61 33
3965.76 33
3965.90 33
3966.05 32
3966.19 31
3966.34 30
3966.48 29
3966.63 27
3966.77 25
3966.91 23
3967.06 21
3967.20 20
3967.35 19
3967.49 18
3967.64 18
3967.78 18
3967.93 19
3968.07 20
3968.21 21
3968.36 22
3968.50 23
3968.65 22
3968.79 22
3968.94 21
3969.08 20
3969.23 20
3969.37 19
3969.51 19
3969.66 20
3969.80 20
3969.95 20
3970.09 20
3970.24 19
3970.38 18
3970.53 16
3970.67 14
3970.81 13
3970.96 13
3971.10 14
3971.25 15
3971.39 16
3971.54 18
3971.68 18
3971.83 18
3971.97 17
3972.12 15
3972.26 14
3972.40 12
3972.55 12
3972.69 12
3972.84 13
3972.98 15
3973.13 17
3973.27 20
3973.42 22
3973.56 25
3973.71 27
3973.85 28
3973.99 28
3974.14 28
3974.28 27
3974.43 25
3974.57 23
3974.72 21
3974.86 19
3975.01 17
3975.15 16
3975.30 15
3975.44 14
3975.59 13
3975.73 13
3975.87 13
3976.02 13
3976.16 13
3976.31 15
3976.45 17
3976.60 20
3976.74 23
3976.89 27
3977.03 31
3977.18 35
3977.32 38
3977.46 39
3977.61 39
3977.75 38
3977.90 37
3978.04 34
3978.19 31
3978.33 29
3978.48 26
3978.62 23
3978.77 21
3978.91 19
3979.06 18
3979.20 17
3979.35 18
3979.49 19
3979.63 20
3979.78 22
3979.92 23
3980.07 24
3980.21 24
3980.36 24
3980.50 23
3980.65 22
3980.79 21
3980.94 21
3981.08 21
3981.23 21
3981.37 21
3981.52 22
3981.66 23
3981.80 23
3981.95 24
3982.09 25
3982.24 25
3982.38 26
3982.53 27
3982.67 27
3982.82 27
3982.96 26
3983.11 23
3983.25 20
3983.40 16
3983.54 12
3983.69 8
3983.83 4
3983.98 2
3984.12 2
3984.27 3
3984.41 5
3984.55 7
3984.70 10
3984.84 14
3984.99 18
3985.13 22
3985.28 25
3985.42 28
3985.57 30
3985.71 32
3985.86 32
3986.00 32
3986.15 31
3986.29 29
3986.44 28
3986.58 26
3986.73 26
3986.87 26
3987.02 26
3987.16 28
3987.31 29
3987.45 31
3987.60 32
3987.74 32
3987.88 32
3988.03 32
3988.17 30
3988.32 28
3988.46 25
3988.61 22
3988.75 18
3988.90 14
3989.04 12
3989.19 10
3989.33 9
3989.48 10
3989.62 11
3989.77 12
3989.91 14
3990.06 15
3990.20 16
3990.35 16
3990.49 16
3990.64 15
3990.78 14
3990.93 12
3991.07 11
3991.22 9
3991.36 7
3991.51 5
3991.65 4
3991.80 4
3991.94 4
3992.09 4
3992.23 5
3992.38 7
3992.52 9
3992.67 13
3992.81 16
3992.96 20
3993.10 24
3993.24 26
3993.39 28
3993.53 28
3993.68 28
3993.82 26
3993.97 24
3994.11 22
3994.26 20
3994.40 18
3994.55 17
3994.69 16
3994.84 16
3994.98 17
3995.13 17
3995.27 18
3995.42 19
3995.56 20
3995.71 20
3995.85 19
3996.00 18
3996.14 17
3996.29 15
3996.43 14
3996.58 14
3996.72 15
3996.87 16
3997.01 19
3997.16 22
3997.30 26
3997.45 31
3997.59 35
3997.74 39
3997.88 42
3998.03 44
3998.17 46
3998.32 47
3998.46 48
3998.61 48
3998.75 49
3998.90 49
3999.04 49
3999.19 49
3999.33 49
3999.48 49
3999.62 50
3999.77 51
3999.91 52
4000.06 54
4000.20 56
4000.35 57
4000.49 57
4000.64 56
4000.78 53
4000.93 49
4001.07 44
4001.22 39
4001.36 33
4001.51 27
4001.65 21
4001.80 17
4001.94 15
4002.09 14
4002.23 14
4002.38 15
4002.52 17
4002.67 20
4002.81 22
4002.96 24
4003.11 24
4003.25 22
4003.40 20
4003.54 17
4003.69 14
4003.83 11
4003.98 11
4004.12 11
4004.27 13
4004.41 16
4004.56 18
4004.70 21
4004.85 22
4004.99 22
4005.14 22
4005.28 22
4005.43 21
4005.57 20
4005.72 18
4005.86 17
4006.01 15
4006.15 13
4006.30 11
4006.44 9
4006.59 7
4006.73 5
4006.88 4
4007.02 3
4007.17 2
4007.31 1
4007.46 1
4007.60 0
4007.75 0
4007.89 0
4008.04 0
4008.18 0
4008.33 0
4008.48 0
4008.62 0
4008.77 1
4008.91 4
4009.06 7
4009.20 10
4009.35 13
4009.49 16
4009.64 18
4009.78 21
4009.93 23
4010.07 26
4010.22 29
4010.36 33
4010.51 36
4010.65 39
4010.80 40
4010.94 40
4011.09 38
4011.23 34
4011.38 31
4011.52 28
4011.67 26
4011.82 26
4011.96 26
4012.11 28
4012.25 29
4012.40 30
4012.54 30
4012.69 29
4012.83 27
4012.98 26
4013.12 24
4013.27 22
4013.41 20
4013.56 18
4013.70 16
4013.85 13
4013.99 11
4014.14 9
4014.28 8
4014.43 8
4014.58 9
4014.72 12
4014.87 16
4015.01 21
4015.16 26
4015.30 30
4015.45 33
4015.59 34
4015.74 33
4015.88 30
4016.03 27
4016.17 23
4016.32 20
4016.46 18
4016.61 17
4016.76 17
4016.90 18
4017.05 19
4017.19 21
4017.34 22
4017.48 22
4017.63 22
4017.77 22
4017.92 21
4018.06 20
4018.21 18
4018.35 17
4018.50 16
4018.64 14
4018.79 14
4018.94 13
4019.08 13
4019.23 13
4019.37 14
4019.52 15
4019.66 16
4019.81 16
4019.95 16
4020.10 16
4020.24 14
4020.39 11
4020.54 9
4020.68 6
4020.83 4
4020.97 3
4021.12 3
4021.26 3
4021.41 4
4021.55 5
4021.70 6
4021.84 7
4021.99 8
4022.13 9
4022.28 10
4022.43 12
4022.57 15
4022.72 18
4022.86 21
4023.01 24
4023.15 28
4023.30 33
4023.44 38
4023.59 43
4023.73 48
4023.88 51
4024.03 54
4024.17 54
4024.32 52
4024.46 47
4024.61 42
4024.75 36
4024.90 30
4025.04 25
4025.19 21
4025.33 19
4025.48 17
4025.63 16
4025.77 16
4025.92 17
4026.06 19
4026.21 20
4026.35 21
4026.50 21
4026.64 20
4026.79 19
4026.94 16
4027.08 14
4027.23 11
4027.37 10
4027.52 10
4027.66 11
4027.81 13
4027.95 14
4028.10 16
4028.25 18
4028.39 19
4028.54 21
4028.68 23
4028.83 25
4028.97 27
4029.12 29
4029.26 31
4029.41 32
4029.56 33
4029.70 33
4029.85 32
4029.99 31
4030.14 29
4030.28 27
4030.43 24
4030.57 21
4030.72 18
4030.87 16
4031.01 14
4031.16 12
4031.30 12
4031.45 11
4031.59 12
4031.74 12
4031.88 11
4032.03 11
4032.18 9
4032.32 8
4032.47 7
4032.61 6
4032.76 6
4032.90 6
4033.05 8
4033.20 10
4033.34 12
4033.49 14
4033.63 14
4033.78 14
4033.92 13
4034.07 11
4034.22 9
4034.36 7
4034.51 5
4034.65 4
4034.80 3
4034.94 3
4035.09 2
4035.23 2
4035.38 1
4035.53 1
4035.67 1
4035.82 1
4035.96 1
4036.11 1
4036.25 1
4036.40 0
4036.55 0
4036.69 0
4036.84 0
4036.98 0
4037.13 0
4037.27 0
4037.42 0
4037.57 0
4037.71 1
4037.86 2
4038.00 3
4038.15 4
4038.29 4
4038.44 5
4038.59 5
4038.73 5
4038.88 4
4039.02 3
4039.17 2
4039.31 1
4039.46 0
4039.61 0
4039.75 1
4039.90 2
4040.04 4
4040.19 6
4040.33 8
4040.48 10
4040.63 13
4040.77 15
4040.92 16
4041.06 18
4041.21 19
4041.36 19
4041.50 20
4041.65 22
4041.79 23
4041.94 25
4042.08 27
4042.23 29
4042.38 30
4042.52 30
4042.67 28
4042.81 26
4042.96 23
4043.11 19
4043.25 15
4043.40 12
4043.54 10
4043.69 8
4043.83 7
4043.98 6
4044.13 6
4044.27 5
4044.42 5
4044.56 5
4044.71 5
4044.86 5
4045.00 6
4045.15 6
4045.29 7
4045.44 7
4045.58 7
4045.73 6
4045.88 5
4046.02 4
4046.17 3
4046.31 1
4046.46 0
4046.61 0
4046.75 0
4046.90 1
4047.04 3
4047.19 5
4047.33 7
4047.48 9
4047.63 11
4047.77 14
4047.92 17
4048.06 19
4048.21 22
4048.36 24
4048.50 26
4048.65 28
4048.79 28
4048.94 28
4049.09 28
4049.23 27
4049.38 27
4049.52 26
4049.67 24
4049.82 23
4049.96 22
4050.11 20
4050.25 19
4050.40 18
4050.55 18
4050.69 18
4050.84 19
4050.98 19
4051.13 19
4051.27 18
4051.42 15
4051.57 12
4051.71 9
4051.86 5
4052.00 2
4052.15 0
4052.30 0
4052.44 0
4052.59 3
4052.73 6
4052.88 10
4053.03 14
4053.17 16
4053.32 17
4053.46 18
4053.61 17
4053.76 17
4053.90 17
4054.05 19
4054.19 23
4054.34 27
4054.49 32
4054.63 37
4054.78 40
4054.92 41
4055.07 41
4055.22 38
4055.36 34
4055.51 30
4055.66 26
4055.80 22
4055.95 19
4056.09 17
4056.24 16
4056.39 16
4056.53 17
4056.68 18
4056.82 19
4056.97 20
4057.12 22
4057.26 23
4057.41 23
4057.55 24
4057.70 24
4057.85 25
4057.99 25
4058.14 25
4058.28 25
4058.43 23
4058.58 21
4058.72 18
4058.87 16
4059.01 13
4059.16 12
4059.31 11
4059.45 11
4059.60 11
4059.75 12
4059.89 12
4060.04 12
4060.18 12
4060.33 12
4060.48 12
4060.62 12
4060.77 13
4060.91 13
4061.06 13
4061.21 13
4061.35 12
4061.50 11
4061.65 11
4061.79 12
4061.94 14
4062.08 16
4062.23 20
4062.38 23
4062.52 24
4062.67 25
4062.81 24
4062.96 22
4063.11 19
4063.25 17
4063.40 14
4063.55 12
4063.69 11
4063.84 10
4063.98 9
4064.13 8
4064.28 8
4064.42 7
4064.57 7
4064.71 6
4064.86 6
4065.01 5
4065.15 3
4065.30 2
4065.45 1
4065.59 0
4065.74 0
4065.88 1
4066.03 3
4066.18 5
4066.32 9
4066.47 12
4066.62 16
4066.76 19
4066.91 22
4067.05 24
4067.20 26
4067.35 27
4067.49 28
4067.64 28
4067.79 28
4067.93 28
4068.08 28
4068.22 28
4068.37 26
4068.52 25
4068.66 23
4068.81 22
4068.96 20
4069.10 19
4069.25 18
4069.39 18
4069.54 18
4069.69 19
4069.83 21
4069.98 23
4070.13 26
4070.27 29
4070.42 33
4070.57 36
4070.71 39
4070.86 41
4071.00 41
4071.15 41
4071.30 39
4071.44 36
4071.59 33
4071.74 30
4071.88 27
4072.03 25
4072.17 23
4072.32 22
4072.47 21
4072.61 21
4072.76 21
4072.91 21
4073.05 22
4073.20 22
4073.35 23
4073.49 25
4073.64 26
4073.78 26
4073.93 26
4074.08 26
4074.22 25
4074.37 24
4074.52 23
4074.66 23
4074.81 24
4074.96 25
4075.10 27
4075.25 28
4075.39 29
4075.54 30
4075.69 29
4075.83 28
4075.98 27
4076.13 25
4076.27 23
4076.42 20
4076.57 19
4076.71 17
4076.86 17
4077.01 17
4077.15 18
4077.30 19
4077.44 20
4077.59 21
4077.74 22
4077.88 23
4078.03 23
4078.18 23
4078.32 22
4078.47 22
4078.62 22
4078.76 21
4078.91 20
4079.06 19
4079.20 17
4079.35 15
4079.50 13
4079.64 11
4079.79 9
4079.93 7
4080.08 6
4080.23 5
4080.37 6
4080.52 8
4080.67 11
4080.81 15
4080.96 21
4081.11 27
4081.25 34
4081.40 41
4081.55 48
4081.69 53
4081.84 57
4081.99 60
4082.13 60
4082.28 60
4082.43 59
4082.57 58
4082.72 58
4082.86 59
4083.01 62
4083.16 66
4083.30 70
4083.45 76
4083.60 81
4083.74 85
4083.89 89
4084.04 92
4084.18 93
4084.33 93
4084.48 92
4084.62 89
4084.77 86
4084.92 83
4085.06 80
4085.21 78
4085.36 77
4085.50 77
4085.65 79
4085.80 80
4085.94 82
4086.09 83
4086.24 84
4086.38 84
4086.53 83
4086.68 82
4086.82 81
4086.97 80
4087.12 78
4087.26 76
4087.41 73
4087.56 69
4087.70 63
4087.85 56
4087.99 49
4088.14 41
4088.29 34
4088.43 28
4088.58 22
4088.73 18
4088.87 15
4089.02 14
4089.17 12
4089.31 12
4089.46 13
4089.61 14
4089.75 15
4089.90 17
4090.05 19
4090.19 21
4090.34 22
4090.49 24
4090.63 25
4090.78 26
4090.93 29
4091.07 32
4091.22 36
4091.37 40
4091.51 44
4091.66 48
4091.81 51
4091.95 53
4092.10 54
4092.25 54
4092.39 54
4092.54 52
4092.69 51
4092.84 48
4092.98 45
4093.13 42
4093.28 39
4093.42 36
4093.57 34
4093.72 33
4093.86 32
4094.01 31
4094.16 30
4094.30 29
4094.45 28
4094.60 26
4094.74 24
4094.89 22
4095.04 21
4095.18 20
4095.33 21
4095.48 22
4095.62 24
4095.77 25
4095.92 25
4096.06 25
4096.21 23
4096.36 20
4096.50 17
4096.65 13
4096.80 9
4096.94 5
4097.09 2
4097.24 0
4097.38 0
4097.53 0
4097.68 0
4097.82 0
4097.97 1
4098.12 1
4098.27 1
4098.41 1
4098.56 0
4098.71 0
4098.85 0
4099.00 0
4099.15 1
4099.29 5
4099.44 10
4099.59 16
4099.73 22
4099.88 28
4100.03 33
4100.17 36
4100.32 38
4100.47 40
4100.61 40
4100.76 41
4100.91 41
4101.06 40
4101.20 40
4101.35 39
4101.50 38
4101.64 37
4101.79 35
4101.94 34
4102.08 31
4102.23 29
4102.38 25
4102.52 22
4102.67 19
4102.82 16
4102.96 15
4103.11 15
4103.26 15
4103.41 16
4103.55 17
4103.70 18
4103.85 18
4103.99 19
4104.14 20
4104.29 22
4104.43 24
4104.58 28
4104.73 33
4104.87 37
4105.02 42
4105.17 45
4105.32 47
4105.46 47
4105.61 46
4105.76 44
4105.90 40
4106.05 36
4106.20 32
4106.34 27
4106.49 22
4106.64 18
4106.78 15
4106.93 12
4107.08 10
4107.23 9
4107.37 8
4107.52 8
4107.67 9
4107.81 9
4107.96 10
4108.11 11
4108.25 12
4108.40 13
4108.55 16
4108.70 19
4108.84 22
4108.99 26
4109.14 30
4109.28 32
4109.43 35
4109.58 36
4109.72 37
4109.87 36
4110.02 35
4110.17 33
4110.31 31
4110.46 28
4110.61 26
4110.75 23
4110.90 22
4111.05 22
4111.19 23
4111.34 25
4111.49 28
4111.64 31
4111.78 34
4111.93 36
4112.08 36
4112.22 35
4112.37 33
4112.52 29
4112.67 25
4112.81 21
4112.96 17
4113.11 15
4113.25 15
4113.40 16
4113.55 18
4113.69 22
4113.84 25
4113.99 29
4114.14 32
4114.28 34
4114.43 35
4114.58 35
4114.72 34
4114.87 32
4115.02 30
4115.17 28
4115.31 26
4115.46 26
4115.61 26
4115.75 26
4115.90 26
4116.05 26
4116.20 25
4116.34 24
4116.49 22
4116.64 21
4116.78 21
4116.93 21
4117.08 23
4117.23 25
4117.37 27
4117.52 28
4117.67 29
4117.81 28
4117.96 26
4118.11 24
4118.26 22
4118.40 21
4118.55 20
4118.70 20
4118.84 20
4118.99 21
4119.14 21
4119.29 21
4119.43 20
4119.58 19
4119.73 18
4119.87 17
4120.02 17
4120.17 17
4120.32 17
4120.46 17
4120.61 17
4120.76 16
4120.91 15
4121.05 13
4121.20 12
4121.35 11
4121.49 11
4121.64 12
4121.79 15
4121.94 18
4122.08 21
4122.23 24
4122.38 26
4122.52 28
4122.67 29
4122.82 29
4122.97 29
4123.11 31
4123.26 33
4123.41 36
4123.56 40
4123.70 44
4123.85 47
4124.00 50
4124.14 51
4124.29 52
4124.44 52
4124.59 51
4124.73 50
4124.88 49
4125.03 48
4125.18 48
4125.32 48
4125.47 48
4125.62 48
4125.76 47
4125.91 47
4126.06 45
4126.21 44
4126.35 42
4126.50 40
4126.65 39
4126.80 39
4126.94 41
4127.09 43
4127.24 45
4127.39 48
4127.53 49
4127.68 49
4127.83 48
4127.97 46
4128.12 44
4128.27 41
4128.42 39
4128.56 37
4128.71 35
4128.86 32
4129.01 30
4129.15 27
4129.30 24
4129.45 22
4129.60 20
4129.74 18
4129.89 18
4130.04 19
4130.19 21
4130.33 24
4130.48 27
4130.63 30
4130.77 33
4130.92 36
4131.07 37
4131.22 37
4131.36 37
4131.51 35
4131.66 33
4131.81 31
4131.95 29
4132.10 28
4132.25 28
4132.40 28
4132.54 27
4132.69 27
4132.84 27
4132.99 27
4133.13 26
4133.28 26
4133.43 27
4133.58 27
4133.72 28
4133.87 30
4134.02 32
4134.17 33
4134.31 35
4134.46 36
4134.61 36
4134.76 35
4134.90 33
4135.05 30
4135.20 26
4135.35 23
4135.49 19
4135.64 16
4135.79 14
4135.94 12
4136.08 10
4136.23 9
4136.38 8
4136.53 6
4136.67 5
4136.82 3
4136.97 2
4137.12 1
4137.26 0
4137.41 0
4137.56 0
4137.71 0
4137.85 0
4138.00 0
4138.15 0
4138.30 0
4138.44 0
4138.59 1
4138.74 3
4138.89 7
4139.03 10
4139.18 14
4139.33 18
4139.48 22
4139.62 26
4139.77 29
4139.92 32
4140.07 36
4140.21 39
4140.36 42
4140.51 44
4140.66 45
4140.80 46
4140.95 45
4141.10 43
4141.25 41
4141.39 39
4141.54 37
4141.69 36
4141.84 36
4141.98 37
4142.13 38
4142.28 40
4142.43 42
4142.57 43
4142.72 45
4142.87 45
4143.02 45
4143.16 44
4143.31 42
4143.46 39
4143.61 36
4143.76 34
4143.90 33
4144.05 32
4144.20 32
4144.35 33
4144.49 35
4144.64 36
4144.79 38
4144.94 40
4145.08 41
4145.23 43
4145.38 45
4145.53 47
4145.67 48
4145.82 49
4145.97 48
4146.12 47
4146.27 44
4146.41 42
4146.56 40
4146.71 38
4146.86 37
4147.00 37
4147.15 38
4147.30 39
4147.45 40
4147.59 41
4147.74 42
4147.89 43
4148.04 43
4148.19 43
4148.33 43
4148.48 42
4148.63 42
4148.78 41
4148.92 40
4149.07 39
4149.22 37
4149.37 35
4149.51 33
4149.66 30
4149.81 27
4149.96 24
4150.11 22
4150.25 20
4150.40 19
4150.55 19
4150.70 19
4150.84 20
4150.99 21
4151.14 22
4151.29 22
4151.44 22
4151.58 22
4151.73 21
4151.88 21
4152.03 21
4152.17 21
4152.32 23
4152.47 25
4152.62 28
4152.77 31
4152.91 33
4153.06 35
4153.21 35
4153.36 36
4153.50 35
4153.65 35
4153.80 34
4153.95 33
4154.10 32
4154.24 31
4154.39 30
4154.54 28
4154.69 26
4154.83 23
4154.98 21
4155.13 18
4155.28 16
4155.43 14
4155.57 14
4155.72 13
4155.87 13
4156.02 14
4156.17 14
4156.31 15
4156.46 16
4156.61 17
4156.76 19
4156.90 21
4157.05 22
4157.20 24
4157.35 25
4157.50 26
4157.64 26
4157.79 25
4157.94 24
4158.09 21
4158.24 18
4158.38 15
4158.53 10
4158.68 6
4158.83 2
4158.97 0
4159.12 0
4159.27 0
4159.42 0
4159.57 3
4159.71 7
4159.86 11
4160.01 15
4160.16 17
4160.31 17
4160.45 17
4160.60 17
4160.75 16
4160.90 15
4161.05 15
4161.19 16
4161.34 18
4161.49 19
4161.64 21
4161.79 24
4161.93 26
4162.08 28
4162.23 29
4162.38 30
4162.53 30
4162.67 29
4162.82 29
4162.97 28
4163.12 27
4163.26 26
4163.41 26
4163.56 25
4163.71 23
4163.86 23
4164.00 22
4164.15 22
4164.30 23
4164.45 24
4164.60 26
4164.74 29
4164.89 31
4165.04 33
4165.19 35
4165.34 34
4165.48 33
4165.63 31
4165.78 29
4165.93 27
4166.08 26
4166.22 26
4166.37 27
4166.52 29
4166.67 31
4166.82 33
4166.96 35
4167.11 35
4167.26 36
4167.41 36
4167.56 35
4167.71 35
4167.85 35
4168.00 34
4168.15 33
4168.30 31
4168.45 29
4168.59 27
4168.74 24
4168.89 22
4169.04 21
4169.19 22
4169.33 23
4169.48 25
4169.63 28
4169.78 31
4169.93 33
4170.07 35
4170.22 36
4170.37 37
4170.52 37
4170.67 36
4170.81 35
4170.96 34
4171.11 33
4171.26 31
4171.41 28
4171.56 26
4171.70 24
4171.85 22
4172.00 21
4172.15 20
4172.30 19
4172.44 18
4172.59 16
4172.74 15
4172.89 14
4173.04 12
4173.18 11
4173.33 10
4173.48 9
4173.63 9
4173.78 8
4173.93 8
4174.07 8
4174.22 8
4174.37 9
4174.52 9
4174.67 10
4174.81 10
4174.96 10
4175.11 11
4175.26 12
4175.41 13
4175.56 15
4175.70 16
4175.85 18
4176.00 19
4176.15 20
4176.30 20
4176.44 20
4176.59 20
4176.74 20
4176.89 19
4177.04 18
4177.19 16
4177.33 14
4177.48 11
4177.63 8
4177.78 5
4177.93 4
4178.08 3
4178.22 4
4178.37 7
4178.52 10
4178.67 14
4178.82 18
4178.96 23
4179.11 26
4179.26 30
4179.41 33
4179.56 36
4179.71 40
4179.85 43
4180.00 46
4180.15 50
4180.30 53
4180.45 55
4180.60 55
4180.74 55
4180.89 53
4181.04 49
4181.19 46
4181.34 42
4181.49 38
4181.63 35
4181.78 32
4181.93 29
4182.08 27
4182.23 25
4182.38 24
4182.52 23
4182.67 22
4182.82 22
4182.97 24
4183.12 27
4183.27 30
4183.41 34
4183.56 37
4183.71 41
4183.86 43
4184.01 45
4184.16 46
4184.30 46
4184.45 47
4184.60 47
4184.75 47
4184.90 48
4185.05 47
4185.19 47
4185.34 45
4185.49 44
4185.64 42
4185.79 41
4185.94 40
4186.08 40
4186.23 41
4186.38 42
4186.53 43
4186.68 44
4186.83 45
4186.97 45
4187.12 44
4187.27 44
4187.42 43
4187.57 42
4187.72 41
4187.86 39
4188.01 37
4188.16 35
4188.31 32
4188.46 30
4188.61 28
4188.76 27
4188.90 26
4189.05 26
4189.20 26
4189.35 25
4189.50 25
4189.65 23
4189.79 21
4189.94 19
4190.09 16
4190.24 13
4190.39 11
4190.54 9
4190.68 8
4190.83 7
4190.98 7
4191.13 8
4191.28 10
4191.43 14
4191.58 18
4191.72 23
4191.87 29
4192.02 34
4192.17 39
4192.32 42
4192.47 43
4192.62 43
4192.76 40
4192.91 36
4193.06 32
4193.21 28
4193.36 24
4193.51 23
4193.65 23
4193.80 26
4193.95 29
4194.10 32
4194.25 35
4194.40 36
4194.55 36
4194.69 34
4194.84 32
4194.99 29
4195.14 26
4195.29 23
4195.44 21
4195.59 20
4195.73 19
4195.88 18
4196.03 18
4196.18 18
4196.33 18
4196.48 19
4196.63 20
4196.77 21
4196.92 23
4197.07 24
4197.22 24
4197.37 24
4197.52 24
4197.67 22
4197.81 20
4197.96 17
4198.11 14
4198.26 11
4198.41 10
4198.56 10
4198.71 11
4198.85 15
4199.00 19
4199.15 25
4199.30 31
4199.45 37
4199.60 41
4199.75 44
4199.89 46
4200.04 45
4200.19 43
4200.34 40
4200.49 37
4200.64 33
4200.79 30
4200.93 27
4201.08 26
4201.23 26
4201.38 27
4201.53 28
4201.68 30
4201.83 31
4201.98 31
4202.12 31
4202.27 31
4202.42 30
4202.57 28
4202.72 28
4202.87 27
4203.02 27
4203.16 27
4203.31 27
4203.46 27
4203.61 27
4203.76 27
4203.91 29
4204.06 32
4204.21 36
4204.35 41
4204.50 46
4204.65 51
4204.80 55
4204.95 57
4205.10 57
4205.25 56
4205.40 54
4205.54 52
4205.69 49
4205.84 45
4205.99 42
4206.14 38
4206.29 34
4206.44 31
4206.59 28
4206.73 25
4206.88 25
4207.03 25
4207.18 27
4207.33 28
4207.48 30
4207.63 30
4207.78 30
4207.92 27
4208.07 24
4208.22 20
4208.37 16
4208.52 12
4208.67 9
4208.82 7
4208.97 6
4209.11 6
4209.26 7
4209.41 8
4209.56 8
4209.71 9
4209.86 9
4210.01 9
4210.16 8
4210.30 7
4210.45 7
4210.60 6
4210.75 5
4210.90 5
4211.05 6
4211.20 7
4211.35 8
4211.50 9
4211.64 11
4211.79 13
4211.94 14
4212.09 16
4212.24 17
4212.39 17
4212.54 18
4212.69 19
4212.83 20
4212.98 21
4213.13 21
4213.28 22
4213.43 21
4213.58 20
4213.73 19
4213.88 18
4214.03 17
4214.17 16
4214.32 16
4214.47 16
4214.62 17
4214.77 17
4214.92 17
4215.07 16
4215.22 14
4215.37 12
4215.51 9
4215.66 5
4215.81 3
4215.96 1
4216.11 0
4216.26 0
4216.41 1
4216.56 2
4216.71 3
4216.85 4
4217.00 5
4217.15 6
4217.30 7
4217.45 9
4217.60 10
4217.75 12
4217.90 14
4218.05 15
4218.20 16
4218.34 18
4218.49 20
4218.64 23
4218.79 26
4218.94 29
4219.09 31
4219.24 32
4219.39 31
4219.54 29
4219.68 26
4219.83 22
4219.98 19
4220.13 16
4220.28 13
4220.43 11
4220.58 10
4220.73 9
4220.88 7
4221.03 5
4221.17 4
4221.32 2
4221.47 0
4221.62 0
4221.77 0
4221.92 0
4222.07 0
4222.22 2
4222.37 3
4222.52 4
4222.66 5
4222.81 5
4222.96 4
4223.11 2
4223.26 1
4223.41 0
4223.56 0
4223.71 0
4223.86 0
4224.01 0
4224.16 0
4224.30 0
4224.45 0
4224.60 1
4224.75 1
4224.90 3
4225.05 4
4225.20 6
4225.35 8
4225.50 10
4225.65 12
4225.79 13
4225.94 14
4226.09 14
4226.24 14
4226.39 14
4226.54 14
4226.69 15
4226.84 15
4226.99 16
4227.14 17
4227.29 18
4227.43 19
4227.58 20
4227.73 21
4227.88 21
4228.03 21
4228.18 21
4228.33 21
4228.48 21
4228.63 20
4228.78 18
4228.93 17
4229.08 16
4229.22 14
4229.37 14
4229.52 13
4229.67 13
4229.82 14
4229.97 14
4230.12 15
4230.27 15
4230.42 15
4230.57 15
4230.72 13
4230.87 11
4231.01 10
4231.16 8
4231.31 7
4231.46 8
4231.61 9
4231.76 10
4231.91 12
4232.06 14
4232.21 15
4232.36 16
4232.51 15
4232.66 14
4232.80 12
4232.95 10
4233.10 8
4233.25 5
4233.40 3
4233.55 1
4233.70 0
4233.85 0
4234.00 0
4234.15 0
4234.30 2
4234.45 4
4234.60 6
4234.74 8
4234.89 10
4235.04 12
4235.19 13
4235.34 15
4235.49 16
4235.64 17
4235.79 18
4235.94 19
4236.09 19
4236.24 19
4236.39 19
4236.54 18
4236.68 17
4236.83 16
4236.98 15
4237.13 13
4237.28 12
4237.43 10
4237.58 9
4237.73 7
4237.88 5
4238.03 4
4238.18 3
4238.33 3
4238.48 4
4238.63 5
4238.77 6
4238.92 7
4239.07 8
4239.22 8
4239.37 8
4239.52 8
4239.67 8
4239.82 7
4239.97 7
4240.12 6
4240.27 4
4240.42 3
4240.57 2
4240.72 1
4240.87 0
4241.01 0
4241.16 0
4241.31 0
4241.46 0
4241.61 1
4241.76 3
4241.91 5
4242.06 8
4242.21 10
4242.36 13
4242.51 15
4242.66 18
4242.81 19
4242.96 21
4243.11 21
4243.26 22
4243.40 21
4243.55 22
4243.70 23
4243.85 25
4244.00 28
4244.15 32
4244.30 38
4244.45 43
4244.60 47
4244.75 50
4244.90 51
4245.05 51
4245.20 49
4245.35 47
4245.50 45
4245.65 44
4245.80 44
4245.94 45
4246.09 46
4246.24 47
4246.39 47
4246.54 46
4246.69 44
4246.84 41
4246.99 37
4247.14 32
4247.29 27
4247.44 23
4247.59 18
4247.74 15
4247.89 12
4248.04 11
4248.19 12
4248.34 14
4248.49 16
4248.64 20
4248.78 23
4248.93 26
4249.08 28
4249.23 28
4249.38 26
4249.53 24
4249.68 20
4249.83 17
4249.98 14
4250.13 13
4250.28 13
4250.43 14
4250.58 16
4250.73 18
4250.88 21
4251.03 23
4251.18 24
4251.33 24
4251.48 23
4251.63 22
4251.77 21
4251.92 19
4252.07 18
4252.22 17
4252.37 17
4252.52 16
4252.67 16
4252.82 16
4252.97 16
4253.12 15
4253.27 14
4253.42 11
4253.57 9
4253.72 6
4253.87 3
4254.02 1
4254.17 0
4254.32 0
4254.47 0
4254.62 1
4254.77 3
4254.92 5
4255.07 7
4255.22 9
4255.36 10
4255.51 11
4255.66 11
4255.81 10
4255.96 9
4256.11 8
4256.26 8
4256.41 8
4256.56 9
4256.71 11
4256.86 14
4257.01 17
4257.16 19
4257.31 20
4257.46 20
4257.61 19
4257.76 18
4257.91 17
4258.06 16
4258.21 16
4258.36 17
4258.51 19
4258.66 21
4258.81 21
4258.96 21
4259.11 19
4259.26 17
4259.40 14
4259.55 12
4259.70 11
4259.85 11
4260.00 13
4260.15 15
4260.30 18
4260.45 20
4260.60 20
4260.75 20
4260.90 18
4261.05 16
4261.20 14
4261.35 14
4261.50 14
4261.65 14
4261.80 15
4261.95 16
4262.10 17
4262.25 16
4262.40 15
4262.55 13
4262.70 11
4262.85 10
4263.00 10
4263.15 10
4263.30 11
4263.45 11
4263.60 11
4263.75 10
4263.90 9
4264.05 7
4264.20 6
4264.35 6
4264.50 6
4264.65 7
4264.79 9
4264.94 10
4265.09 12
4265.24 14
4265.39 15
4265.54 17
4265.69 18
4265.84 19
4265.99 20
4266.14 20
4266.29 20
4266.44 20
4266.59 19
4266.74 18
4266.89 17
4267.04 16
4267.19 16
4267.34 17
4267.49 18
4267.64 20
4267.79 22
4267.94 24
4268.09 26
4268.24 28
4268.39 28
4268.54 27
4268.69 26
4268.84 24
4268.99 22
4269.14 20
4269.29 18
4269.44 17
4269.59 15
4269.74 14
4269.89 14
4270.04 13
4270.19 13
4270.34 14
4270.49 16
4270.64 18
4270.79 20
4270.94 23
4271.09 26
4271.24 28
4271.39 31
4271.54 32
4271.69 33
4271.84 33
4271.99 32
4272.14 30
4272.29 28
4272.44 25
4272.59 22
4272.74 20
4272.89 18
4273.04 17
4273.19 16
4273.34 15
4273.49 14
4273.64 14
4273.79 14
4273.94 15
4274.09 17
4274.24 20
4274.39 23
4274.54 26
4274.69 29
4274.84 31
4274.99 33
4275.14 34
4275.29 35
4275.44 37
4275.59 38
4275.74 39
4275.89 40
4276.04 39
4276.19 38
4276.34 36
4276.49 32
4276.64 29
4276.78 25
4276.93 22
4277.08 20
4277.23 20
4277.38 20
4277.53 22
4277.68 24
4277.83 26
4277.98 28
4278.13 28
4278.28 28
4278.43 27
4278.58 27
4278.73 26
4278.88 26
4279.03 26
4279.19 26
4279.34 25
4279.49 24
4279.64 23
4279.79 22
4279.94 20
4280.09 19
4280.24 19
4280.39 19
4280.54 19
4280.69 19
4280.84 19
4280.99 18
4281.14 17
4281.29 16
4281.44 14
4281.59 13
4281.74 11
4281.89 10
4282.04 10
4282.19 10
4282.34 10
4282.49 11
4282.64 12
4282.79 13
4282.94 15
4283.09 16
4283.24 18
4283.39 21
4283.54 24
4283.69 27
4283.84 30
4283.99 32
4284.14 33
4284.29 33
4284.44 31
4284.59 29
4284.74 26
4284.89 23
4285.04 21
4285.19 19
4285.34 19
4285.49 19
4285.64 19
4285.79 20
4285.94 20
4286.09 19
4286.24 18
4286.39 17
4286.54 17
4286.69 17
4286.84 19
4286.99 22
4287.14 25
4287.29 27
4287.44 29
4287.59 28
4287.74 26
4287.89 23
4288.04 19
4288.19 15
4288.34 11
4288.49 8
4288.64 6
4288.79 6
4288.94 6
4289.09 6
4289.24 6
4289.39 7
4289.54 7
4289.69 8
4289.84 9
4289.99 11
4290.14 13
4290.29 16
4290.44 19
4290.59 22
4290.74 24
4290.89 26
4291.05 27
4291.20 27
4291.35 27
4291.50 26
4291.65 25
4291.80 24
4291.95 24
4292.10 23
4292.25 23
4292.40 23
4292.55 22
4292.70 22
4292.85 21
4293.00 20
4293.15 19
4293.30 18
4293.45 17
4293.60 17
4293.75 16
4293.90 17
4294.05 18
4294.20 20
4294.35 23
4294.50 25
4294.65 27
4294.80 28
4294.95 29
4295.10 28
4295.25 27
4295.40 25
4295.55 23
4295.70 20
4295.85 18
4296.00 15
4296.15 13
4296.30 11
4296.46 9
4296.61 8
4296.76 7
4296.91 8
4297.06 8
4297.21 10
4297.36 11
4297.51 13
4297.66 14
4297.81 15
4297.96 15
4298.11 13
4298.26 12
4298.41 10
4298.56 8
4298.71 5
4298.86 3
4299.01 2
4299.16 0
4299.31 0
4299.46 0
4299.61 0
4299.76 0
4299.91 0
4300.06 0
4300.21 0
4300.36 0
4300.51 1
4300.67 3
4300.82 5
4300.97 7
4301.12 9
4301.27 11
4301.42 13
4301.57 14
4301.72 15
4301.87 16
4302.02 18
4302.17 20
4302.32 22
4302.47 25
4302.62 26
4302.77 27
4302.92 27
4303.07 26
4303.22 25
4303.37 24
4303.52 23
4303.67 23
4303.82 23
4303.97 23
4304.13 23
4304.28 23
4304.43 21
4304.58 19
4304.73 16
4304.88 12
4305.03 9
4305.18 6
4305.33 3
4305.48 1
4305.63 0
4305.78 0
4305.93 0
4306.08 1
4306.23 2
4306.38 4
4306.53 6
4306.68 7
4306.83 9
4306.98 10
4307.13 11
4307.29 13
4307.44 13
4307.59 14
4307.74 14
4307.89 14
4308.04 14
4308.19 15
4308.34 17
4308.49 20
4308.64 25
4308.79 31
4308.94 37
4309.09 43
4309.24 49
4309.39 53
4309.54 55
4309.69 55
4309.84 53
4310.00 50
4310.15 46
4310.30 41
4310.45 36
4310.60 31
4310.75 26
4310.90 22
4311.05 19
4311.20 16
4311.35 15
4311.50 15
4311.65 16
4311.80 18
4311.95 21
4312.10 24
4312.25 27
4312.40 29
4312.56 30
4312.71 31
4312.86 31
4313.01 31
4313.16 31
4313.31 31
4313.46 30
4313.61 29
4313.76 28
4313.91 26
4314.06 25
4314.21 23
4314.36 22
4314.51 22
4314.66 21
4314.81 22
4314.97 23
4315.12 23
4315.27 24
4315.42 25
4315.57 27
4315.72 28
4315.87 28
4316.02 29
4316.17 29
4316.32 28
4316.47 26
4316.62 24
4316.77 22
4316.92 20
4317.07 18
4317.23 17
4317.38 17
4317.53 19
4317.68 21
4317.83 24
4317.98 29
4318.13 33
4318.28 37
4318.43 41
4318.58 44
4318.73 45
4318.88 46
4319.03 47
4319.18 46
4319.34 45
4319.49 43
4319.64 42
4319.79 41
4319.94 40
4320.09 40
4320.24 39
4320.39 39
4320.54 40
4320.69 42
4320.84 44
4320.99 47
4321.14 50
4321.29 53
4321.45 55
4321.60 57
4321.75 57
4321.90 56
4322.05 55
4322.20 53
4322.35 53
4322.50 52
4322.65 52
4322.80 53
4322.95 53
4323.10 52
4323.25 51
4323.41 50
4323.56 48
4323.71 47
4323.86 46
4324.01 45
4324.16 44
4324.31 44
4324.46 42
4324.61 40
4324.76 38
4324.91 34
4325.06 30
4325.22 27
4325.37 24
4325.52 22
4325.67 21
4325.82 22
4325.97 23
4326.12 24
4326.27 26
4326.42 27
4326.57 28
4326.72 29
4326.87 30
4327.03 31
4327.18 33
4327.33 35
4327.48 36
4327.63 37
4327.78 37
4327.93 36
4328.08 35
4328.23 34
4328.38 33
4328.53 32
4328.69 32
4328.84 33
4328.99 35
4329.14 37
4329.29 38
4329.44 39
4329.59 39
4329.74 38
4329.89 35
4330.04 31
4330.19 26
4330.35 21
4330.50 15
4330.65 10
4330.80 7
4330.95 4
4331.10 3
4331.25 4
4331.40 7
4331.55 11
4331.70 15
4331.85 20
4332.01 24
4332.16 27
4332.31 30
4332.46 31
4332.61 32
4332.76 33
4332.91 33
4333.06 32
4333.21 32
4333.36 31
4333.51 30
4333.67 29
4333.82 28
4333.97 28
4334.12 28
4334.27 29
4334.42 29
4334.57 29
4334.72 29
4334.87 28
4335.02 28
4335.18 27
4335.33 26
4335.48 26
4335.63 25
4335.78 25
4335.93 25
4336.08 25
4336.23 25
4336.38 24
4336.54 24
4336.69 24
4336.84 23
4336.99 22
4337.14 21
4337.29 19
4337.44 18
4337.59 17
4337.74 16
4337.89 14
4338.05 13
4338.20 11
4338.35 10
4338.50 8
4338.65 7
4338.80 8
4338.95 10
4339.10 13
4339.25 18
4339.41 24
4339.56 29
4339.71 35
4339.86 39
4340.01 42
4340.16 44
4340.31 44
4340.46 43
4340.61 42
4340.76 40
4340.92 38
4341.07 36
4341.22 35
4341.37 34
4341.52 34
4341.67 34
4341.82 34
4341.97 34
4342.12 33
4342.28 31
4342.43 28
4342.58 26
4342.73 22
4342.88 19
4343.03 16
4343.18 13
4343.33 11
4343.49 9
4343.64 8
4343.79 6
4343.94 6
4344.09 5
4344.24 5
4344.39 4
4344.54 4
4344.69 3
4344.85 3
4345.00 3
4345.15 4
4345.30 6
4345.45 8
4345.60 11
4345.75 13
4345.90 15
4346.05 17
4346.21 17
4346.36 18
4346.51 18
4346.66 19
4346.81 20
4346.96 22
4347.11 23
4347.26 24
4347.42 23
4347.57 21
4347.72 19
4347.87 16
4348.02 14
4348.17 14
4348.32 14
4348.47 17
4348.63 20
4348.78 23
4348.93 27
4349.08 29
4349.23 31
4349.38 32
4349.53 31
4349.68 30
4349.84 27
4349.99 25
4350.14 22
4350.29 18
4350.44 16
4350.59 14
4350.74 13
4350.89 13
4351.05 15
4351.20 18
4351.35 21
4351.50 25
4351.65 28
4351.80 31
4351.95 33
4352.10 33
4352.26 33
4352.41 31
4352.56 29
4352.71 27
4352.86 25
4353.01 23
4353.16 20
4353.32 19
4353.47 17
4353.62 16
4353.77 16
4353.92 17
4354.07 18
4354.22 21
4354.37 24
4354.53 28
4354.68 31
4354.83 34
4354.98 36
4355.13 37
4355.28 36
4355.43 34
4355.59 32
4355.74 31
4355.89 30
4356.04 30
4356.19 32
4356.34 33
4356.49 34
4356.64 35
4356.80 36
4356.95 36
4357.10 35
4357.25 34
4357.40 33
4357.55 31
4357.70 29
4357.86 25
4358.01 21
4358.16 17
4358.31 12
4358.46 9
4358.61 7
4358.76 7
4358.92 8
4359.07 11
4359.22 14
4359.37 16
4359.52 18
4359.67 19
4359.82 19
4359.98 18
4360.13 16
4360.28 14
4360.43 13
4360.58 11
4360.73 10
4360.88 10
4361.04 9
4361.19 8
4361.34 7
4361.49 6
4361.64 4
4361.79 4
4361.94 3
4362.10 3
4362.25 4
4362.40 6
4362.55 8
4362.70 9
4362.85 11
4363.01 12
4363.16 12
4363.31 13
4363.46 13
4363.61 13
4363.76 13
4363.91 13
4364.07 14
4364.22 14
4364.37 14
4364.52 13
4364.67 14
4364.82 14
4364.97 15
4365.13 15
4365.28 16
4365.43 17
4365.58 18
4365.73 18
4365.88 18
4366.04 18
4366.19 18
4366.34 17
4366.49 16
4366.64 14
4366.79 12
4366.94 10
4367.10 9
4367.25 8
4367.40 8
4367.55 9
4367.70 10
4367.85 11
4368.01 12
4368.16 12
4368.31 12
4368.46 12
4368.61 11
4368.76 11
4368.92 11
4369.07 11
4369.22 12
4369.37 13
4369.52 15
4369.67 17
4369.82 19
4369.98 21
4370.13 23
4370.28 26
4370.43 28
4370.58 31
4370.73 32
4370.89 33
4371.04 34
4371.19 35
4371.34 35
4371.49 36
4371.64 36
4371.80 36
4371.95 37
4372.10 37
4372.25 37
4372.40 37
4372.55 38
4372.71 39
4372.86 41
4373.01 43
4373.16 45
4373.31 46
4373.46 45
4373.62 45
4373.77 43
4373.92 42
4374.07 41
4374.22 40
4374.37 40
4374.53 39
4374.68 38
4374.83 37
4374.98 36
4375.13 34
4375.28 32
4375.44 31
4375.59 30
4375.74 29
4375.89 29
4376.04 29
4376.19 29
4376.35 29
4376.50 28
4376.65 27
4376.80 25
4376.95 23
4377.10 20
4377.26 19
4377.41 18
4377.56 17
4377.71 18
4377.86 19
4378.02 21
4378.17 22
4378.32 23
4378.47 23
4378.62 22
4378.77 21
4378.93 19
4379.08 17
4379.23 14
4379.38 12
4379.53 11
4379.68 10
4379.84 9
4379.99 8
4380.14 7
4380.29 6
4380.44 5
4380.60 3
4380.75 3
4380.90 2
4381.05 3
4381.20 5
4381.35 7
4381.51 11
4381.66 15
4381.81 19
4381.96 23
4382.11 28
4382.27 31
4382.42 34
4382.57 37
4382.72 38
4382.87 39
4383.02 40
4383.18 41
4383.33 42
4383.48 44
4383.63 46
4383.78 49
4383.94 51
4384.09 51
4384.24 51
4384.39 49
4384.54 46
4384.69 43
4384.85 39
4385.00 36
4385.15 33
4385.30 31
4385.45 30
4385.61 30
4385.76 31
4385.91 33
4386.06 35
4386.21 36
4386.37 37
4386.52 37
4386.67 37
4386.82 35
4386.97 33
4387.13 30
4387.28 28
4387.43 26
4387.58 25
4387.73 25
4387.88 26
4388.04 27
4388.19 30
4388.34 32
4388.49 33
4388.64 33
4388.80 31
4388.95 28
4389.10 24
4389.25 19
4389.40 15
4389.56 12
4389.71 10
4389.86 9
4390.01 9
4390.16 10
4390.32 11
4390.47 12
4390.62 13
4390.77 14
4390.92 14
4391.08 13
4391.23 12
4391.38 11
4391.53 9
4391.68 8
4391.84 6
4391.99 4
4392.14 3
4392.29 1
4392.44 0
4392.60 0
4392.75 0
4392.90 0
4393.05 0
4393.20 0
4393.36 0
4393.51 0
4393.66 0
4393.81 0
4393.96 0
4394.12 0
4394.27 1
4394.42 2
4394.57 4
4394.72 6
4394.88 9
4395.03 12
4395.18 14
4395.33 16
4395.48 18
4395.64 18
4395.79 18
4395.94 17
4396.09 16
4396.24 15
4396.40 15
4396.55 17
4396.70 19
4396.85 22
4397.00 26
4397.16 29
4397.31 31
4397.46 32
4397.61 31
4397.77 31
4397.92 30
4398.07 29
4398.22 28
4398.37 27
4398.53 27
4398.68 27
4398.83 27
4398.98 26
4399.13 26
4399.29 26
4399.44 26
4399.59 25
4399.74 25
4399.89 25
4400.05 24
4400.20 24
4400.35 23
4400.50 23
4400.66 23
4400.81 23
4400.96 25
4401.11 26
4401.26 28
4401.42 29
4401.57 30
4401.72 30
4401.87 30
4402.02 29
4402.18 29
4402.33 29
4402.48 29
4402.63 30
4402.79 30
4402.94 31
4403.09 32
4403.24 32
4403.39 32
4403.55 32
4403.70 32
4403.85 31
4404.00 30
4404.16 28
4404.31 25
4404.46 22
4404.61 19
4404.76 14
4404.92 10
4405.07 6
4405.22 3
4405.37 1
4405.53 0
4405.68 0
4405.83 1
4405.98 3
4406.13 5
4406.29 7
4406.44 9
4406.59 11
4406.74 13
4406.90 15
4407.05 17
4407.20 20
4407.35 22
4407.50 23
4407.66 24
4407.81 24
4407.96 24
4408.11 23
4408.27 22
4408.42 20
4408.57 20
4408.72 19
4408.87 20
4409.03 20
4409.18 21
4409.33 22
4409.48 24
4409.64 25
4409.79 26
4409.94 27
4410.09 28
4410.25 28
4410.40 27
4410.55 25
4410.70 23
4410.85 21
4411.01 20
4411.16 18
4411.31 17
4411.46 15
4411.62 14
4411.77 12
4411.92 10
4412.07 9
4412.23 9
4412.38 10
4412.53 12
4412.68 14
4412.84 17
4412.99 20
4413.14 22
4413.29 23
4413.44 24
4413.60 24
4413.75 23
4413.90 23
4414.05 22
4414.21 21
4414.36 20
4414.51 20
4414.66 19
4414.82 18
4414.97 18
4415.12 18
4415.27 18
4415.43 17
4415.58 17
4415.73 16
4415.88 15
4416.04 14
4416.19 13
4416.34 12
4416.49 12
4416.64 13
4416.80 14
4416.95 16
4417.10 18
4417.25 20
4417.41 22
4417.56 23
4417.71 25
4417.86 27
4418.02 28
4418.17 30
4418.32 31
4418.47 31
4418.63 31
4418.78 31
4418.93 29
4419.08 27
4419.24 23
4419.39 19
4419.54 15
4419.69 10
4419.85 6
4420.00 2
4420.15 0
4420.30 0
4420.46 0
4420.61 0
4420.76 2
4420.91 4
4421.07 7
4421.22 9
4421.37 11
4421.52 13
4421.68 15
4421.83 16
4421.98 16
4422.13 15
4422.29 14
4422.44 13
4422.59 11
4422.74 10
4422.90 9
4423.05 8
4423.20 8
4423.35 8
4423.51 9
4423.66 9
4423.81 8
4423.96 8
4424.12 8
4424.27 7
4424.42 7
4424.57 7
4424.73 8
4424.88 9
4425.03 10
4425.18 11
4425.34 13
4425.49 13
4425.64 13
4425.79 12
4425.95 11
4426.10 9
4426.25 6
4426.40 5
4426.56 4
4426.71 4
4426.86 6
4427.02 8
4427.17 10
4427.32 13
4427.47 15
4427.63 17
4427.78 20
4427.93 23
4428.08 26
4428.24 28
4428.39 31
4428.54 32
4428.69 32
4428.85 32
4429.00 31
4429.15 31
4429.30 31
4429.46 31
4429.61 33
4429.76 34
4429.92 36
4430.07 38
4430.22 39
4430.37 39
4430.53 39
4430.68 37
4430.83 35
4430.98 34
4431.14 33
4431.29 33
4431.44 33
4431.59 35
4431.75 36
4431.90 36
4432.05 36
4432.21 35
4432.36 34
4432.51 32
4432.66 29
4432.82 26
4432.97 23
4433.12 19
4433.27 15
4433.43 12
4433.58 9
4433.73 7
4433.88 6
4434.04 6
4434.19 7
4434.34 8
4434.50 11
4434.65 13
4434.80 15
4434.95 17
4435.11 19
4435.26 20
4435.41 20
4435.56 20
4435.72 21
4435.87 21
4436.02 21
4436.18 22
4436.33 23
4436.48 25
4436.63 26
4436.79 28
4436.94 30
4437.09 31
4437.25 32
4437.40 32
4437.55 31
4437.70 31
4437.86 29
4438.01 28
4438.16 26
4438.31 24
4438.47 23
4438.62 22
4438.77 21
4438.93 20
4439.08 19
4439.23 17
4439.38 15
4439.54 13
4439.69 10
4439.84 7
4440.00 5
4440.15 3
4440.30 2
4440.45 2
4440.61 3
4440.76 6
4440.91 9
4441.07 12
4441.22 15
4441.37 18
4441.52 20
4441.68 21
4441.83 21
4441.98 21
4442.14 21
4442.29 20
4442.44 21
4442.59 21
4442.75 22
4442.90 23
4443.05 24
4443.21 24
4443.36 23
4443.51 22
4443.66 20
4443.82 17
4443.97 15
4444.12 14
4444.28 12
4444.43 11
4444.58 10
4444.73 9
4444.89 7
4445.04 6
4445.19 4
4445.35 3
4445.50 2
4445.65 1
4445.80 1
4445.96 2
4446.11 3
4446.26 5
4446.42 6
4446.57 8
4446.72 9
4446.88 10
4447.03 12
4447.18 14
4447.33 17
4447.49 20
4447.64 24
4447.79 27
4447.95 29
4448.10 30
4448.25 30
4448.40 29
4448.56 27
4448.71 26
4448.86 25
4449.02 25
4449.17 26
4449.32 28
4449.48 32
4449.63 35
4449.78 38
4449.93 41
4450.09 42
4450.24 43
4450.39 42
4450.55 39
4450.70 37
4450.85 33
4451.01 31
4451.16 28
4451.31 27
4451.46 26
4451.62 27
4451.77 27
4451.92 28
4452.08 30
4452.23 31
4452.38 33
4452.54 34
4452.69 35
4452.84 35
4452.99 35
4453.15 34
4453.30 32
4453.45 30
4453.61 27
4453.76 25
4453.91 22
4454.07 20
4454.22 19
4454.37 19
4454.53 19
4454.68 19
4454.83 20
4454.98 21
4455.14 22
4455.29 23
4455.44 24
4455.60 25
4455.75 25
4455.90 25
4456.06 25
4456.21 24
4456.36 24
4456.52 23
4456.67 23
4456.82 22
4456.98 21
4457.13 21
4457.28 20
4457.43 19
4457.59 19
4457.74 20
4457.89 22
4458.05 24
4458.20 27
4458.35 30
4458.51 33
4458.66 34
4458.81 34
4458.97 33
4459.12 31
4459.27 29
4459.43 27
4459.58 26
4459.73 26
4459.88 27
4460.04 28
4460.19 30
4460.34 32
4460.50 34
4460.65 35
4460.80 35
4460.96 35
4461.11 35
4461.26 35
4461.42 35
4461.57 35
4461.72 35
4461.88 35
4462.03 34
4462.18 33
4462.34 32
4462.49 31
4462.64 29
4462.80 28
4462.95 26
4463.10 26
4463.25 25
4463.41 25
4463.56 25
4463.71 25
4463.87 24
4464.02 23
4464.17 20
4464.33 18
4464.48 15
4464.63 13
4464.79 11
4464.94 11
4465.09 11
4465.25 12
4465.40 14
4465.55 15
4465.71 16
4465.86 16
4466.01 16
4466.17 14
4466.32 12
4466.47 10
4466.63 10
4466.78 10
4466.93 12
4467.09 15
4467.24 19
4467.39 22
4467.55 26
4467.70 29
4467.85 31
4468.01 33
4468.16 35
4468.31 36
4468.47 36
4468.62 36
4468.77 34
4468.93 32
4469.08 29
4469.23 26
4469.39 23
4469.54 21
4469.69 20
4469.85 19
4470.00 19
4470.15 19
4470.31 18
4470.46 17
4470.61 15
4470.77 12
4470.92 10
4471.07 7
4471.23 6
4471.38 4
4471.53 3
4471.69 2
4471.84 2
4471.99 1
4472.15 0
4472.30 0
4472.45 0
4472.61 0
4472.76 0
4472.91 0
4473.07 0
4473.22 0
4473.37 0
4473.53 0
4473.68 0
4473.83 0
4473.99 2
4474.14 5
4474.29 7
4474.45 9
4474.60 11
4474.75 11
4474.91 11
4475.06 10
4475.21 9
4475.37 8
4475.52 8
4475.67 8
4475.83 10
4475.98 12
4476.13 14
4476.29 16
4476.44 17
4476.60 17
4476.75 16
4476.90 15
4477.06 14
4477.21 12
4477.36 11
4477.52 11
4477.67 13
4477.82 14
4477.98 17
4478.13 20
4478.28 23
4478.44 25
4478.59 26
4478.74 27
4478.90 26
4479.05 25
4479.20 24
4479.36 22
4479.51 20
4479.66 19
4479.82 19
4479.97 20
4480.13 22
4480.28 25
4480.43 27
4480.59 30
4480.74 32
4480.89 33
4481.05 34
4481.20 34
4481.35 33
4481.51 31
4481.66 29
4481.81 27
4481.97 23
4482.12 20
4482.27 16
4482.43 12
4482.58 8
4482.74 4
4482.89 1
4483.04 0
4483.20 0
4483.35 0
4483.50 0
4483.66 0
4483.81 4
4483.96 9
4484.12 14
4484.27 19
4484.42 24
4484.58 26
4484.73 28
4484.89 28
4485.04 27
4485.19 27
4485.35 28
4485.50 29
4485.65 32
4485.81 35
4485.96 39
4486.11 41
4486.27 42
4486.42 41
4486.58 39
4486.73 36
4486.88 32
4487.04 28
4487.19 26
4487.34 24
4487.50 24
4487.65 25
4487.80 27
4487.96 29
4488.11 31
4488.27 32
4488.42 33
4488.57 31
4488.73 29
4488.88 26
4489.03 24
4489.19 22
4489.34 23
4489.49 25
4489.65 28
4489.80 32
4489.96 35
4490.11 38
4490.26 39
4490.42 39
4490.57 38
4490.72 36
4490.88 34
4491.03 32
4491.19 30
4491.34 28
4491.49 26
4491.65 23
4491.80 20
4491.95 18
4492.11 16
4492.26 16
4492.41 17
4492.57 19
4492.72 22
4492.88 24
4493.03 25
4493.18 26
4493.34 24
4493.49 21
4493.64 18
4493.80 14
4493.95 9
4494.11 5
4494.26 3
4494.41 1
4494.57 0
4494.72 1
4494.87 2
4495.03 4
4495.18 7
4495.34 9
4495.49 10
4495.64 11
4495.80 12
4495.95 12
4496.11 11
4496.26 9
4496.41 7
4496.57 5
4496.72 3
4496.87 2
4497.03 1
4497.18 1
4497.34 2
4497.49 4
4497.64 7
4497.80 10
4497.95 12
4498.10 14
4498.26 15
4498.41 15
4498.57 15
4498.72 14
4498.87 14
4499.03 13
4499.18 13
4499.34 13
4499.49 14
4499.64 15
4499.80 17
4499.95 19
4500.10 22
4500.26 23
4500.41 25
4500.57 26
4500.72 27
4500.87 28
4501.03 30
4501.18 33
4501.34 36
4501.49 40
4501.64 44
4501.80 48
4501.95 51
4502.10 52
4502.26 51
4502.41 49
4502.57 46
4502.72 42
4502.87 39
4503.03 36
4503.18 34
4503.34 34
4503.49 34
4503.64 34
4503.80 35
4503.95 34
4504.11 33
4504.26 32
4504.41 30
4504.57 29
4504.72 29
4504.88 29
4505.03 29
4505.18 28
4505.34 27
4505.49 26
4505.64 23
4505.80 20
4505.95 16
4506.11 13
4506.26 11
4506.41 10
4506.57 11
4506.72 12
4506.88 14
4507.03 16
4507.18 17
4507.34 18
4507.49 18
4507.65 18
4507.80 18
4507.95 17
4508.11 17
4508.26 17
4508.42 16
4508.57 16
4508.72 15
4508.88 15
4509.03 14
4509.19 14
4509.34 14
4509.49 15
4509.65 17
4509.80 19
4509.96 22
4510.11 24
4510.26 27
4510.42 29
4510.57 31
4510.73 32
4510.88 34
4511.03 36
4511.19 38
4511.34 41
4511.50 43
4511.65 44
4511.80 45
4511.96 44
4512.11 43
4512.27 41
4512.42 39
4512.58 37
4512.73 36
4512.88 34
4513.04 33
4513.19 32
4513.35 30
4513.50 27
4513.65 24
4513.81 21
4513.96 18
4514.12 17
4514.27 16
4514.42 15
4514.58 15
4514.73 15
4514.89 14
4515.04 13
4515.19 12
4515.35 10
4515.50 9
4515.66 8
4515.81 8
4515.97 8
4516.12 9
4516.27 11
4516.43 13
4516.58 14
4516.74 16
4516.89 17
4517.04 18
4517.20 20
4517.35 21
4517.51 22
4517.66 23
4517.82 23
4517.97 24
4518.12 23
4518.28 23
4518.43 22
4518.59 22
4518.74 22
4518.89 22
4519.05 23
4519.20 23
4519.36 23
4519.51 22
4519.67 21
4519.82 19
4519.97 17
4520.13 15
4520.28 13
4520.44 12
4520.59 11
4520.74 12
4520.90 13
4521.05 16
4521.21 19
4521.36 23
4521.52 26
4521.67 29
4521.82 32
4521.98 33
4522.13 34
4522.29 34
4522.44 34
4522.60 33
4522.75 32
4522.90 31
4523.06 28
4523.21 26
4523.37 23
4523.52 19
4523.68 17
4523.83 14
4523.98 13
4524.14 11
4524.29 10
4524.45 8
4524.60 7
4524.75 5
4524.91 3
4525.06 1
4525.22 0
4525.37 0
4525.53 0
4525.68 0
4525.83 0
4525.99 0
4526.14 0
4526.30 0
4526.45 0
4526.61 3
4526.76 8
4526.92 13
4527.07 18
4527.22 22
4527.38 24
4527.53 25
4527.69 23
4527.84 20
4528.00 17
4528.15 14
4528.30 11
4528.46 9
4528.61 8
4528.77 7
4528.92 7
4529.08 7
4529.23 6
4529.38 5
4529.54 4
4529.69 2
4529.85 0
4530.00 0
4530.16 0
4530.31 0
4530.46 0
4530.62 0
4530.77 2
4530.93 6
4531.08 11
4531.24 15
4531.39 19
4531.55 22
4531.70 23
4531.85 23
4532.01 21
4532.16 18
4532.32 16
4532.47 13
4532.63 12
4532.78 11
4532.94 12
4533.09 13
4533.24 15
4533.40 16
4533.55 17
4533.71 18
4533.86 18
4534.02 18
4534.17 18
4534.33 18
4534.48 18
4534.63 18
4534.79 17
4534.94 17
4535.10 16
4535.25 15
4535.41 14
4535.56 13
4535.72 12
4535.87 12
4536.02 11
4536.18 11
4536.33 10
4536.49 9
4536.64 8
4536.80 6
4536.95 5
4537.11 3
4537.26 2
4537.41 2
4537.57 3
4537.72 4
4537.88 6
4538.03 9
4538.19 12
4538.34 16
4538.50 20
4538.65 23
4538.81 26
4538.96 28
4539.11 28
4539.27 27
4539.42 25
4539.58 22
4539.73 18
4539.89 15
4540.04 12
4540.20 9
4540.35 7
4540.50 5
4540.66 3
4540.81 1
4540.97 0
4541.12 0
4541.28 0
4541.43 0
4541.59 0
4541.74 0
4541.90 0
4542.05 1
4542.21 2
4542.36 3
4542.51 3
4542.67 3
4542.82 2
4542.98 1
4543.13 0
4543.29 0
4543.44 0
4543.60 0
4543.75 0
4543.91 0
4544.06 1
4544.21 2
4544.37 3
4544.52 5
4544.68 7
4544.83 9
4544.99 12
4545.14 14
4545.30 15
4545.45 16
4545.61 17
4545.76 17
4545.92 17
4546.07 17
4546.22 18
4546.38 20
4546.53 22
4546.69 23
4546.84 24
4547.00 24
4547.15 24
4547.31 24
4547.46 24
4547.62 25
4547.77 26
4547.93 28
4548.08 29
4548.24 30
4548.39 28
4548.54 26
4548.70 22
4548.85 17
4549.01 13
4549.16 10
4549.32 8
4549.47 7
4549.63 7
4549.78 7
4549.94 8
4550.09 7
4550.25 7
4550.40 5
4550.56 4
4550.71 3
4550.87 2
4551.02 3
4551.17 4
4551.33 6
4551.48 9
4551.64 12
4551.79 15
4551.95 18
4552.10 21
4552.26 23
4552.41 25
4552.57 26
4552.72 26
4552.88 26
4553.03 26
4553.19 25
4553.34 23
4553.50 22
4553.65 20
4553.81 20
4553.96 20
4554.12 21
4554.27 23
4554.42 25
4554.58 27
4554.73 29
4554.89 30
4555.04 30
4555.20 29
4555.35 27
4555.51 24
4555.66 21
4555.82 18
4555.97 15
4556.13 13
4556.28 11
4556.44 11
4556.59 11
4556.75 11
4556.90 10
4557.06 10
4557.21 9
4557.37 8
4557.52 6
4557.68 4
4557.83 3
4557.99 3
4558.14 3
4558.30 4
4558.45 5
4558.60 7
4558.76 9
4558.91 10
4559.07 12
4559.22 13
4559.38 14
4559.53 14
4559.69 13
4559.84 11
4560.00 9
4560.15 7
4560.31 6
4560.46 5
4560.62 5
4560.77 6
4560.93 8
4561.08 9
4561.24 11
4561.39 13
4561.55 14
4561.70 16
4561.86 19
4562.01 21
4562.17 24
4562.32 26
4562.48 28
4562.63 29
4562.79 29
4562.94 29
4563.10 29
4563.25 29
4563.41 30
4563.56 32
4563.72 34
4563.87 36
4564.03 38
4564.18 40
4564.34 40
4564.49 40
4564.65 38
4564.80 35
4564.96 32
4565.11 29
4565.27 26
4565.42 24
4565.58 22
4565.73 21
4565.89 21
4566.04 21
4566.20 21
4566.35 22
4566.51 24
4566.66 26
4566.82 29
4566.97 33
4567.13 36
4567.28 40
4567.44 43
4567.59 45
4567.75 46
4567.90 46
4568.06 46
4568.21 45
4568.37 45
4568.52 44
4568.68 42
4568.83 41
4568.99 39
4569.14 37
4569.30 34
4569.45 32
4569.61 30
4569.76 28
4569.92 27
4570.07 26
4570.23 25
4570.38 25
4570.54 24
4570.69 23
4570.85 22
4571.00 21
4571.16 20
4571.31 19
4571.47 18
4571.62 18
4571.78 17
4571.93 17
4572.09 17
4572.24 17
4572.40 17
4572.55 17
4572.71 17
4572.86 17
4573.02 17
4573.17 17
4573.33 17
4573.48 15
4573.64 14
4573.79 11
4573.95 10
4574.10 8
4574.26 8
4574.41 8
4574.57 9
4574.72 10
4574.88 11
4575.03 11
4575.19 9
4575.34 7
4575.50 3
4575.65 0
4575.81 0
4575.97 0
4576.12 0
4576.28 0
4576.43 0
4576.59 2
4576.74 5
4576.90 8
4577.05 11
4577.21 12
4577.36 13
4577.52 13
4577.67 13
4577.83 13
4577.98 14
4578.14 15
4578.29 18
4578.45 20
4578.60 23
4578.76 25
4578.91 27
4579.07 28
4579.22 29
4579.38 30
4579.53 31
4579.69 32
4579.84 32
4580.00 33
4580.16 32
4580.31 31
4580.47 28
4580.62 25
4580.78 22
4580.93 19
4581.09 17
4581.24 15
4581.40 14
4581.55 13
4581.71 13
4581.86 13
4582.02 13
4582.17 14
4582.33 14
4582.48 14
4582.64 14
4582.79 14
4582.95 15
4583.10 16
4583.26 17
4583.42 19
4583.57 21
4583.73 22
4583.88 23
4584.04 24
4584.19 25
4584.35 24
4584.50 24
4584.66 23
4584.81 22
4584.97 21
4585.12 19
4585.28 17
4585.43 16
4585.59 14
4585.74 13
4585.90 13
4586.06 14
4586.21 16
4586.37 19
4586.52 22
4586.68 25
4586.83 26
4586.99 27
4587.14 25
4587.30 23
4587.45 21
4587.61 18
4587.76 16
4587.92 14
4588.07 12
4588.23 12
4588.39 11
4588.54 11
4588.70 11
4588.85 12
4589.01 13
4589.16 15
4589.32 17
4589.47 20
4589.63 22
4589.78 24
4589.94 24
4590.09 24
4590.25 23
4590.41 21
4590.56 18
4590.72 16
4590.87 13
4591.03 11
4591.18 9
4591.34 6
4591.49 4
4591.65 2
4591.80 0
4591.96 0
4592.11 0
4592.27 0
4592.43 0
4592.58 0
4592.74 0
4592.89 0
4593.05 1
4593.20 2
4593.36 2
4593.51 3
4593.67 3
4593.82 3
4593.98 3
4594.14 4
4594.29 4
4594.45 5
4594.60 5
4594.76 5
4594.91 5
4595.07 5
4595.22 4
4595.38 5
4595.53 5
4595.69 5
4595.85 6
4596.00 6
4596.16 7
4596.31 7
4596.47 8
4596.62 8
4596.78 8
4596.93 7
4597.09 7
4597.25 6
4597.40 5
4597.56 5
4597.71 5
4597.87 7
4598.02 9
4598.18 12
4598.33 16
4598.49 20
4598.65 23
4598.80 25
4598.96 27
4599.11 28
4599.27 29
4599.42 31
4599.58 33
4599.73 36
4599.89 39
4600.04 42
4600.20 45
4600.36 47
4600.51 48
4600.67 47
4600.82 45
4600.98 43
4601.13 39
4601.29 35
4601.45 31
4601.60 28
4601.76 24
4601.91 21
4602.07 18
4602.22 16
4602.38 14
4602.53 13
4602.69 12
4602.85 12
4603.00 12
4603.16 12
4603.31 13
4603.47 15
4603.62 16
4603.78 17
4603.93 18
4604.09 19
4604.25 21
4604.40 23
4604.56 26
4604.71 29
4604.87 32
4605.02 35
4605.18 37
4605.34 38
4605.49 38
4605.65 38
4605.80 37
4605.96 36
4606.11 35
4606.27 35
4606.43 35
4606.58 36
4606.74 37
4606.89 38
4607.05 38
4607.20 38
4607.36 38
4607.51 37
4607.67 36
4607.83 34
4607.98 32
4608.14 30
4608.29 28
4608.45 26
4608.60 25
4608.76 26
4608.92 28
4609.07 31
4609.23 35
4609.38 39
4609.54 42
4609.69 44
4609.85 45
4610.01 43
4610.16 41
4610.32 37
4610.47 33
4610.63 28
4610.78 23
4610.94 19
4611.10 15
4611.25 12
4611.41 10
4611.56 9
4611.72 9
4611.87 11
4612.03 14
4612.19 18
4612.34 23
4612.50 28
4612.65 33
4612.81 38
4612.97 42
4613.12 45
4613.28 47
4613.43 48
4613.59 49
4613.74 48
4613.90 46
4614.06 44
4614.21 42
4614.37 39
4614.52 37
4614.68 36
4614.83 35
4614.99 35
4615.15 34
4615.30 33
4615.46 31
4615.61 28
4615.77 25
4615.93 23
4616.08 22
4616.24 22
4616.39 24
4616.55 26
4616.70 29
4616.86 32
4617.02 33
4617.17 34
4617.33 34
4617.48 33
4617.64 31
4617.80 29
4617.95 26
4618.11 25
4618.26 24
4618.42 23
4618.58 24
4618.73 25
4618.89 26
4619.04 27
4619.20 27
4619.35 28
4619.51 28
4619.67 27
4619.82 27
4619.98 27
4620.13 26
4620.29 26
4620.45 25
4620.60 24
4620.76 22
4620.91 20
4621.07 18
4621.23 16
4621.38 15
4621.54 13
4621.69 11
4621.85 10
4622.00 9
4622.16 8
4622.32 7
4622.47 7
4622.63 7
4622.78 8
4622.94 9
4623.10 11
4623.25 13
4623.41 15
4623.56 17
4623.72 18
4623.88 20
4624.03 21
4624.19 22
4624.34 24
4624.50 26
4624.66 28
4624.81 29
4624.97 29
4625.12 29
4625.28 29
4625.44 28
4625.59 28
4625.75 29
4625.90 31
4626.06 34
4626.22 37
4626.37 40
4626.53 43
4626.68 45
4626.84 46
4627.00 47
4627.15 47
4627.31 47
4627.46 47
4627.62 47
4627.78 47
4627.93 47
4628.09 47
4628.24 45
4628.40 44
4628.56 42
4628.71 39
4628.87 37
4629.02 36
4629.18 34
4629.34 34
4629.49 34
4629.65 35
4629.80 36
4629.96 37
4630.12 38
4630.27 40
4630.43 41
4630.58 43
4630.74 44
4630.90 45
4631.05 45
4631.21 45
4631.37 45
4631.52 45
4631.68 44
4631.83 43
4631.99 42
4632.15 39
4632.30 36
4632.46 33
4632.61 29
4632.77 25
4632.93 22
4633.08 20
4633.24 18
4633.39 17
4633.55 18
4633.71 18
4633.86 18
4634.02 18
4634.18 17
4634.33 15
4634.49 13
4634.64 11
4634.80 8
4634.96 6
4635.11 3
4635.27 1
4635.42 0
4635.58 0
4635.74 2
4635.89 5
4636.05 9
4636.21 15
4636.36 21
4636.52 27
4636.67 33
4636.83 37
4636.99 39
4637.14 40
4637.30 39
4637.45 36
4637.61 33
4637.77 29
4637.92 26
4638.08 23
4638.24 21
4638.39 20
4638.55 19
4638.70 19
4638.86 19
4639.02 20
4639.17 20
4639.33 20
4639.49 20
4639.64 20
4639.80 20
4639.95 20
4640.11 20
4640.27 21
4640.42 22
4640.58 24
4640.74 26
4640.89 27
4641.05 29
4641.20 29
4641.36 29
4641.52 29
4641.67 27
4641.83 26
4641.99 24
4642.14 22
4642.30 21
4642.45 20
4642.61 20
4642.77 19
4642.92 18
4643.08 16
4643.24 14
4643.39 10
4643.55 7
4643.70 4
4643.86 2
4644.02 1
4644.17 2
4644.33 5
4644.49 7
4644.64 10
4644.80 12
4644.96 14
4645.11 15
4645.27 15
4645.42 16
4645.58 16
4645.74 16
4645.89 15
4646.05 14
4646.21 12
4646.36 9
4646.52 6
4646.67 3
4646.83 1
4646.99 1
4647.14 2
4647.30 3
4647.46 6
4647.61 8
4647.77 10
4647.93 12
4648.08 13
4648.24 13
4648.39 13
4648.55 12
4648.71 12
4648.86 11
4649.02 10
4649.18 9
4649.33 9
4649.49 9
4649.65 10
4649.80 11
4649.96 12
4650.11 14
4650.27 15
4650.43 16
4650.58 16
4650.74 15
4650.90 14
4651.05 12
4651.21 11
4651.37 10
4651.52 8
4651.68 7
4651.84 6
4651.99 5
4652.15 5
4652.30 5
4652.46 6
4652.62 8
4652.77 12
4652.93 16
4653.09 21
4653.24 26
4653.40 29
4653.56 31
4653.71 32
4653.87 32
4654.03 31
4654.18 31
4654.34 32
4654.50 33
4654.65 36
4654.81 38
4654.96 41
4655.12 43
4655.28 45
4655.43 45
4655.59 45
4655.75 44
4655.90 43
4656.06 41
4656.22 40
4656.37 38
4656.53 37
4656.69 36
4656.84 35
4657.00 33
4657.16 31
4657.31 29
4657.47 26
4657.63 25
4657.78 24
4657.94 25
4658.09 27
4658.25 29
4658.41 32
4658.56 35
4658.72 37
4658.88 39
4659.03 40
4659.19 40
4659.35 40
4659.50 39
4659.66 38
4659.82 37
4659.97 35
4660.13 33
4660.29 32
4660.44 30
4660.60 28
4660.76 26
4660.91 23
4661.07 20
4661.23 17
4661.38 14
4661.54 12
4661.70 11
4661.85 12
4662.01 14
4662.17 17
4662.32 20
4662.48 23
4662.64 24
4662.79 24
4662.95 23
4663.11 21
4663.26 18
4663.42 16
4663.58 14
4663.73 12
4663.89 12
4664.05 12
4664.20 12
4664.36 13
4664.52 14
4664.67 15
4664.83 15
4664.99 16
4665.14 17
4665.30 18
4665.46 19
4665.61 20
4665.77 21
4665.93 22
4666.08 22
4666.24 21
4666.40 19
4666.55 17
4666.71 15
4666.87 13
4667.02 11
4667.18 10
4667.34 10
4667.49 11
4667.65 12
4667.81 12
4667.96 12
4668.12 11
4668.28 9
4668.43 7
4668.59 4
4668.75 2
4668.90 0
4669.06 0
4669.22 0
4669.37 0
4669.53 2
4669.69 5
4669.84 8
4670.00 12
4670.16 15
4670.31 18
4670.47 21
4670.63 22
4670.78 22
4670.94 20
4671.10 17
4671.25 14
4671.41 10
4671.57 7
4671.72 4
4671.88 2
4672.04 0
4672.19 0
4672.35 0
4672.51 0
4672.66 0
4672.82 0
4672.98 0
4673.13 0
4673.29 0
4673.45 0
4673.61 0
4673.76 1
4673.92 4
4674.08 7
4674.23 12
4674.39 16
4674.55 21
4674.70 25
4674.86 28
4675.02 29
4675.17 30
4675.33 29
4675.49 28
4675.64 27
4675.80 25
4675.96 24
4676.11 24
4676.27 24
4676.43 25
4676.58 26
4676.74 28
4676.90 30
4677.06 31
4677.21 33
4677.37 35
4677.53 37
4677.68 39
4677.84 41
4678.00 44
4678.15 45
4678.31 45
4678.47 44
4678.62 41
4678.78 37
4678.94 31
4679.09 26
4679.25 21
4679.41 17
4679.57 14
4679.72 13
4679.88 13
4680.04 13
4680.19 14
4680.35 15
4680.51 17
4680.66 19
4680.82 23
4680.98 27
4681.13 31
4681.29 35
4681.45 39
4681.61 41
4681.76 42
4681.92 41
4682.08 39
4682.23 36
4682.39 33
4682.55 31
4682.70 29
4682.86 27
4683.02 26
4683.17 25
4683.33 24
4683.49 22
4683.65 21
4683.80 18
4683.96 16
4684.12 13
4684.27 11
4684.43 9
4684.59 8
4684.74 8
4684.90 9
4685.06 11
4685.22 13
4685.37 16
4685.53 18
4685.69 20
4685.84 21
4686.00 21
4686.16 21
4686.31 20
4686.47 19
4686.63 18
4686.79 16
4686.94 14
4687.10 13
4687.26 10
4687.41 8
4687.57 6
4687.73 4
4687.88 4
4688.04 4
4688.20 5
4688.36 8
4688.51 10
4688.67 13
4688.83 17
4688.98 19
4689.14 22
4689.30 24
4689.46 26
4689.61 28
4689.77 30
4689.93 32
4690.08 34
4690.24 35
4690.40 36
4690.56 37
4690.71 37
4690.87 36
4691.03 36
4691.18 34
4691.34 32
4691.50 31
4691.65 30
4691.81 29
4691.97 29
4692.13 29
4692.28 30
4692.44 30
4692.60 30
4692.75 28
4692.91 27
4693.07 24
4693.23 21
4693.38 19
4693.54 16
4693.70 15
4693.85 14
4694.01 14
4694.17 14
4694.33 14
4694.48 13
4694.64 12
4694.80 11
4694.95 9
4695.11 7
4695.27 6
4695.43 5
4695.58 4
4695.74 5
4695.90 6
4696.05 7
4696.21 8
4696.37 10
4696.53 11
4696.68 12
4696.84 13
4697.00 14
4697.15 15
4697.31 16
4697.47 17
4697.63 18
4697.78 18
4697.94 19
4698.10 19
4698.26 19
4698.41 18
4698.57 18
4698.73 18
4698.88 18
4699.04 17
4699.20 17
4699.36 16
4699.51 15
4699.67 15
4699.83 14
4699.98 13
4700.14 13
4700.30 13
4700.46 12
4700.61 11
4700.77 10
4700.93 9
4701.09 8
4701.24 6
4701.40 5
4701.56 4
4701.71 3
4701.87 2
4702.03 1
4702.19 1
4702.34 0
4702.50 0
4702.66 0
4702.82 0
4702.97 0
4703.13 0
4703.29 0
4703.44 0
4703.60 0
4703.76 0
4703.92 0
4704.07 1
4704.23 3
4704.39 5
4704.55 6
4704.70 8
4704.86 10
4705.02 12
4705.18 14
4705.33 16
4705.49 17
4705.65 18
4705.80 19
4705.96 19
4706.12 19
4706.28 19
4706.43 18
4706.59 18
4706.75 19
4706.91 20
4707.06 22
4707.22 24
4707.38 26
4707.54 27
4707.69 29
4707.85 30
4708.01 30
4708.17 30
4708.32 30
4708.48 30
4708.64 30
4708.79 30
4708.95 29
4709.11 29
4709.27 28
4709.42 28
4709.58 27
4709.74 26
4709.90 25
4710.05 24
4710.21 24
4710.37 25
4710.53 26
4710.68 26
4710.84 27
4711.00 28
4711.16 28
4711.31 29
4711.47 29
4711.63 29
4711.79 29
4711.94 28
4712.10 26
4712.26 25
4712.42 24
4712.57 23
4712.73 23
4712.89 24
4713.05 25
4713.20 27
4713.36 27
4713.52 27
4713.67 26
4713.83 23
4713.99 20
4714.15 17
4714.30 14
4714.46 11
4714.62 10
4714.78 10
4714.93 11
4715.09 11
4715.25 13
4715.41 13
4715.56 14
4715.72 14
4715.88 13
4716.04 12
4716.19 10
4716.35 8
4716.51 7
4716.67 6
4716.82 6
4716.98 6
4717.14 7
4717.30 8
4717.46 10
4717.61 11
4717.77 13
4717.93 14
4718.09 15
4718.24 15
4718.40 16
4718.56 16
4718.72 16
4718.87 15
4719.03 13
4719.19 10
4719.35 8
4719.50 5
4719.66 3
4719.82 2
4719.98 2
4720.13 2
4720.29 3
4720.45 4
4720.61 6
4720.76 7
4720.92 8
4721.08 10
4721.24 11
4721.39 12
4721.55 12
4721.71 12
4721.87 12
4722.02 10
4722.18 9
4722.34 7
4722.50 5
4722.66 4
4722.81 3
4722.97 3
4723.13 4
4723.29 6
4723.44 9
4723.60 12
4723.76 17
4723.92 21
4724.07 25
4724.23 29
4724.39 31
4724.55 32
4724.70 33
4724.86 33
4725.02 33
4725.18 33
4725.34 33
4725.49 34
4725.65 34
4725.81 35
4725.97 34
4726.12 34
4726.28 32
4726.44 30
4726.60 28
4726.75 25
4726.91 22
4727.07 18
4727.23 15
4727.39 12
4727.54 9
4727.70 7
4727.86 6
4728.02 7
4728.17 8
4728.33 10
4728.49 12
4728.65 13
4728.80 14
4728.96 14
4729.12 13
4729.28 11
4729.44 9
4729.59 8
4729.75 7
4729.91 8
4730.07 9
4730.22 11
4730.38 13
4730.54 16
4730.70 17
4730.86 19
4731.01 19
4731.17 20
4731.33 21
4731.49 22
4731.64 22
4731.80 23
4731.96 23
4732.12 23
4732.28 22
4732.43 20
4732.59 18
4732.75 16
4732.91 13
4733.06 11
4733.22 8
4733.38 6
4733.54 4
4733.70 2
4733.85 1
4734.01 1
4734.17 2
4734.33 4
4734.48 6
4734.64 7
4734.80 8
4734.96 8
4735.12 7
4735.27 6
4735.43 4
4735.59 2
4735.75 2
4735.90 2
4736.06 4
4736.22 7
4736.38 11
4736.54 16
4736.69 21
4736.85 25
4737.01 30
4737.17 33
4737.33 36
4737.48 38
4737.64 39
4737.80 38
4737.96 36
4738.11 33
4738.27 30
4738.43 27
4738.59 25
4738.75 24
4738.90 24
4739.06 24
4739.22 25
4739.38 26
4739.54 26
4739.69 25
4739.85 24
4740.01 23
4740.17 23
4740.33 23
4740.48 24
4740.64 25
4740.80 27
4740.96 29
4741.12 31
4741.27 32
4741.43 32
4741.59 31
4741.75 29
4741.90 27
4742.06 24
4742.22 21
4742.38 19
4742.54 17
4742.69 17
4742.85 19
4743.01 21
4743.17 24
4743.33 27
4743.48 29
4743.64 30
4743.80 29
4743.96 26
4744.12 22
4744.27 18
4744.43 13
4744.59 9
4744.75 6
4744.91 5
4745.06 4
4745.22 4
4745.38 4
4745.54 5
4745.70 6
4745.85 8
4746.01 9
4746.17 10
4746.33 10
4746.49 11
4746.64 11
4746.80 10
4746.96 10
4747.12 9
4747.28 9
4747.43 9
4747.59 9
4747.75 10
4747.91 11
4748.07 11
4748.22 12
4748.38 12
4748.54 11
4748.70 11
4748.86 9
4749.01 9
4749.17 8
4749.33 8
4749.49 9
4749.65 10
4749.81 11
4749.96 12
4750.12 12
4750.28 12
4750.44 12
4750.60 12
4750.75 12
4750.91 12
4751.07 13
4751.23 14
4751.39 14
4751.54 14
4751.70 13
4751.86 11
4752.02 9
4752.18 8
4752.33 7
4752.49 7
4752.65 8
4752.81 10
4752.97 11
4753.13 13
4753.28 14
4753.44 15
4753.60 16
4753.76 17
4753.92 18
4754.07 20
4754.23 21
4754.39 21
4754.55 21
4754.71 20
4754.87 18
4755.02 16
4755.18 13
4755.34 9
4755.50 6
4755.66 4
4755.81 2
4755.97 1
4756.13 1
4756.29 2
4756.45 4
4756.60 6
4756.76 8
4756.92 11
4757.08 12
4757.24 13
4757.40 13
4757.55 14
4757.71 14
4757.87 16
4758.03 18
4758.19 22
4758.35 26
4758.50 30
4758.66 34
4758.82 37
4758.98 39
4759.14 41
4759.29 41
4759.45 41
4759.61 39
4759.77 37
4759.93 34
4760.09 31
4760.24 29
4760.40 27
4760.56 25
4760.72 24
4760.88 23
4761.04 21
4761.19 20
4761.35 20
4761.51 20
4761.67 20
4761.83 21
4761.98 22
4762.14 22
4762.30 22
4762.46 20
4762.62 18
4762.78 15
4762.93 13
4763.09 10
4763.25 9
4763.41 7
4763.57 7
4763.73 6
4763.88 6
4764.04 6
4764.20 6
4764.36 6
4764.52 6
4764.68 7
4764.83 7
4764.99 8
4765.15 8
4765.31 8
4765.47 7
4765.63 6
4765.78 6
4765.94 6
4766.10 6
4766.26 7
4766.42 9
4766.58 11
4766.73 14
4766.89 16
4767.05 19
4767.21 20
4767.37 21
4767.53 20
4767.68 19
4767.84 16
4768.00 13
4768.16 10
4768.32 7
4768.48 4
4768.63 3
4768.79 3
4768.95 3
4769.11 4
4769.27 5
4769.43 6
4769.59 6
4769.74 7
4769.90 7
4770.06 7
4770.22 8
4770.38 9
4770.54 11
4770.69 13
4770.85 15
4771.01 17
4771.17 18
4771.33 18
4771.49 17
4771.64 16
4771.80 15
4771.96 15
4772.12 15
4772.28 16
4772.44 17
4772.60 18
4772.75 19
4772.91 20
4773.07 22
4773.23 24
4773.39 26
4773.55 27
4773.70 29
4773.86 29
4774.02 28
4774.18 27
4774.34 25
4774.50 23
4774.66 21
4774.81 19
4774.97 18
4775.13 17
4775.29 16
4775.45 15
4775.61 15
4775.77 14
4775.92 13
4776.08 12
4776.24 10
4776.40 9
4776.56 7
4776.72 5
4776.87 2
4777.03 0
4777.19 0
4777.35 0
4777.51 0
4777.67 0
4777.83 0
4777.98 0
4778.14 0
4778.30 1
4778.46 6
4778.62 11
4778.78 17
4778.94 22
4779.09 27
4779.25 31
4779.41 34
4779.57 36
4779.73 36
4779.89 36
4780.05 35
4780.20 33
4780.36 31
4780.52 28
4780.68 26
4780.84 25
4781.00 24
4781.16 25
4781.31 26
4781.47 27
4781.63 29
4781.79 30
4781.95 30
4782.11 29
4782.27 27
4782.42 25
4782.58 24
4782.74 23
4782.90 23
4783.06 25
4783.22 28
4783.38 31
4783.54 34
4783.69 35
4783.85 36
4784.01 35
4784.17 32
4784.33 29
4784.49 25
4784.65 23
4784.80 21
4784.96 21
4785.12 21
4785.28 23
4785.44 25
4785.60 27
4785.76 28
4785.92 28
4786.07 28
4786.23 26
4786.39 24
4786.55 23
4786.71 21
4786.87 20
4787.03 20
4787.18 21
4787.34 22
4787.50 22
4787.66 23
4787.82 23
4787.98 23
4788.14 24
4788.30 24
4788.45 26
4788.61 27
4788.77 29
4788.93 32
4789.09 34
4789.25 35
4789.41 37
4789.57 37
4789.72 37
4789.88 36
4790.04 35
4790.20 33
4790.36 31
4790.52 29
4790.68 29
4790.84 28
4790.99 28
4791.15 29
4791.31 28
4791.47 27
4791.63 26
4791.79 23
4791.95 21
4792.11 19
4792.26 18
4792.42 19
4792.58 20
4792.74 23
4792.90 27
4793.06 33
4793.22 38
4793.38 44
4793.53 49
4793.69 54
4793.85 56
4794.01 57
4794.17 57
4794.33 54
4794.49 50
4794.65 45
4794.81 40
4794.96 35
4795.12 30
4795.28 25
4795.44 22
4795.60 19
4795.76 18
4795.92 17
4796.08 18
4796.23 19
4796.39 21
4796.55 23
4796.71 25
4796.87 26
4797.03 26
4797.19 26
4797.35 25
4797.51 25
4797.66 25
4797.82 25
4797.98 27
4798.14 29
4798.30 32
4798.46 35
4798.62 37
4798.78 38
4798.94 37
4799.09 36
4799.25 34
4799.41 31
4799.57 29
4799.73 27
4799.89 26
4800.05 26
4800.21 27
4800.37 27
4800.52 28
4800.68 28
4800.84 27
4801.00 26
4801.16 25
4801.32 25
4801.48 25
4801.64 26
4801.80 27
4801.95 29
4802.11 30
4802.27 32
4802.43 32
4802.59 33
4802.75 34
4802.91 35
4803.07 37
4803.23 39
4803.39 43
4803.54 46
4803.70 50
4803.86 52
4804.02 54
4804.18 56
4804.34 56
4804.50 57
4804.66 56
4804.82 56
4804.98 55
4805.13 53
4805.29 51
4805.45 48
4805.61 44
4805.77 41
4805.93 38
4806.09 35
4806.25 33
4806.41 31
4806.57 29
4806.72 28
4806.88 27
4807.04 26
4807.20 24
4807.36 23
4807.52 22
4807.68 21
4807.84 20
4808.00 19
4808.16 18
4808.31 19
4808.47 20
4808.63 22
4808.79 25
4808.95 29
4809.11 33
4809.27 36
4809.43 39
4809.59 41
4809.75 43
4809.91 43
4810.06 43
4810.22 42
4810.38 42
4810.54 42
4810.70 43
4810.86 43
4811.02 43
4811.18 43
4811.34 43
4811.50 42
4811.66 41
4811.81 40
4811.97 38
4812.13 36
4812.29 35
4812.45 35
4812.61 36
4812.77 38
4812.93 42
4813.09 47
4813.25 53
4813.41 59
4813.56 66
4813.72 71
4813.88 75
4814.04 76
4814.20 75
4814.36 73
4814.52 69
4814.68 64
4814.84 60
4815.00 56
4815.16 54
4815.32 52
4815.47 50
4815.63 48
4815.79 46
4815.95 44
4816.11 42
4816.27 40
4816.43 38
4816.59 37
4816.75 36
4816.91 36
4817.07 36
4817.23 36
4817.38 36
4817.54 35
4817.70 34
4817.86 33
4818.02 32
4818.18 31
4818.34 31
4818.50 32
4818.66 33
4818.82 33
4818.98 34
4819.14 34
4819.30 33
4819.45 31
4819.61 28
4819.77 25
4819.93 23
4820.09 21
4820.25 21
4820.41 22
4820.57 25
4820.73 29
4820.89 33
4821.05 37
4821.21 39
4821.37 41
4821.52 41
4821.68 41
4821.84 41
4822.00 40
4822.16 40
4822.32 40
4822.48 40
4822.64 38
4822.80 36
4822.96 33
4823.12 30
4823.28 27
4823.44 24
4823.60 21
4823.75 19
4823.91 16
4824.07 14
4824.23 12
4824.39 11
4824.55 10
4824.71 10
4824.87 11
4825.03 12
4825.19 15
4825.35 18
4825.51 22
4825.67 27
4825.83 32
4825.99 38
4826.14 43
4826.30 47
4826.46 50
4826.62 52
4826.78 52
4826.94 51
4827.10 49
4827.26 47
4827.42 45
4827.58 44
4827.74 44
4827.90 45
4828.06 46
4828.22 47
4828.38 47
4828.54 47
4828.69 47
4828.85 46
4829.01 46
4829.17 47
4829.33 49
4829.49 51
4829.65 53
4829.81 54
4829.97 53
4830.13 51
4830.29 47
4830.45 44
4830.61 40
4830.77 37
4830.93 35
4831.09 34
4831.25 33
4831.40 34
4831.56 34
4831.72 33
4831.88 32
4832.04 31
4832.20 29
4832.36 27
4832.52 26
4832.68 26
4832.84 27
4833.00 30
4833.16 35
4833.32 39
4833.48 44
4833.64 48
4833.80 50
4833.96 50
4834.12 48
4834.27 44
4834.43 39
4834.59 33
4834.75 28
4834.91 24
4835.07 22
4835.23 21
4835.39 22
4835.55 23
4835.71 25
4835.87 27
4836.03 28
4836.19 28
4836.35 27
4836.51 26
4836.67 24
4836.83 22
4836.99 20
4837.15 18
4837.31 15
4837.46 13
4837.62 12
4837.78 11
4837.94 12
4838.10 13
4838.26 15
4838.42 17
4838.58 19
4838.74 20
4838.90 20
4839.06 20
4839.22 19
4839.38 18
4839.54 18
4839.70 18
4839.86 18
4840.02 19
4840.18 21
4840.34 22
4840.50 24
4840.66 26
4840.82 27
4840.98 29
4841.13 30
4841.29 32
4841.45 34
4841.61 37
4841.77 40
4841.93 44
4842.09 47
4842.25 49
4842.41 51
4842.57 51
4842.73 50
4842.89 49
4843.05 48
4843.21 47
4843.37 46
4843.53 46
4843.69 47
4843.85 49
4844.01 51
4844.17 54
4844.33 57
4844.49 61
4844.65 65
4844.81 69
4844.97 72
4845.13 74
4845.29 75
4845.44 75
4845.60 74
4845.76 73
4845.92 72
4846.08 71
4846.24 70
4846.40 70
4846.56 69
4846.72 69
4846.88 68
4847.04 67
4847.20 65
4847.36 63
4847.52 61
4847.68 60
4847.84 59
4848.00 59
4848.16 59
4848.32 59
4848.48 58
4848.64 57
4848.80 56
4848.96 53
4849.12 51
4849.28 49
4849.44 47
4849.60 45
4849.76 45
4849.92 45
4850.08 45
4850.24 46
4850.40 47
4850.56 47
4850.72 47
4850.87 45
4851.03 44
4851.19 42
4851.35 40
4851.51 38
4851.67 37
4851.83 37
4851.99 37
4852.15 38
4852.31 39
4852.47 41
4852.63 43
4852.79 44
4852.95 45
4853.11 45
4853.27 45
4853.43 44
4853.59 42
4853.75 41
4853.91 40
4854.07 40
4854.23 40
4854.39 41
4854.55 42
4854.71 45
4854.87 48
4855.03 50
4855.19 53
4855.35 54
4855.51 55
4855.67 54
4855.83 53
4855.99 51
4856.15 49
4856.31 47
4856.47 46
4856.63 45
4856.79 43
4856.95 41
4857.11 39
4857.27 36
4857.43 33
4857.59 30
4857.75 27
4857.91 25
4858.07 24
4858.23 22
4858.39 22
4858.55 21
4858.71 22
4858.87 22
4859.03 23
4859.19 25
4859.35 27
4859.51 29
4859.67 31
4859.83 33
4859.98 35
4860.14 36
4860.30 37
4860.46 37
4860.62 36
4860.78 35
4860.94 32
4861.10 29
4861.26 27
4861.42 24
4861.58 23
4861.74 23
4861.90 24
4862.06 25
4862.22 26
4862.38 27
4862.54 27
4862.70 27
4862.86 26
4863.02 24
4863.18 23
4863.34 23
4863.50 23
4863.66 24
4863.82 26
4863.98 28
4864.14 31
4864.30 34
4864.46 37
4864.62 40
4864.78 43
4864.94 45
4865.10 46
4865.26 47
4865.42 48
4865.58 47
4865.74 46
4865.90 45
4866.06 43
4866.22 41
4866.38 40
4866.54 38
4866.70 36
4866.86 34
4867.02 32
4867.18 30
4867.34 27
4867.50 23
4867.66 21
4867.82 19
4867.98 18
4868.14 18
4868.30 19
4868.46 22
4868.62 25
4868.78 28
4868.94 31
4869.10 33
4869.26 34
4869.42 33
4869.58 32
4869.74 31
4869.90 29
4870.06 28
4870.22 27
4870.38 26
4870.54 26
4870.70 25
4870.86 25
4871.02 24
4871.18 23
4871.34 21
4871.50 18
4871.66 16
4871.83 13
4871.99 10
4872.15 8
4872.31 7
4872.47 7
4872.63 7
4872.79 9
4872.95 10
4873.11 12
4873.27 13
4873.43 14
4873.59 14
4873.75 14
4873.91 14
4874.07 14
4874.23 15
4874.39 16
4874.55 18
4874.71 20
4874.87 22
4875.03 23
4875.19 22
4875.35 21
4875.51 20
4875.67 17
4875.83 15
4875.99 13
4876.15 11
4876.31 10
4876.47 9
4876.63 8
4876.79 7
4876.95 6
4877.11 5
4877.27 4
4877.43 3
4877.59 2
4877.75 3
4877.91 4
4878.07 6
4878.23 9
4878.39 12
4878.55 16
4878.71 20
4878.87 24
4879.03 26
4879.19 27
4879.35 26
4879.51 23
4879.67 20
4879.83 17
4879.99 14
4880.15 13
4880.31 14
4880.47 15
4880.63 17
4880.79 19
4880.95 20
4881.12 21
4881.28 21
4881.44 21
4881.60 21
4881.76 21
4881.92 22
4882.08 24
4882.24 26
4882.40 29
4882.56 32
4882.72 34
4882.88 37
4883.04 38
4883.20 38
4883.36 37
4883.52 35
4883.68 31
4883.84 28
4884.00 26
4884.16 24
4884.32 23
4884.48 24
4884.64 25
4884.80 27
4884.96 29
4885.12 31
4885.28 33
4885.44 35
4885.60 36
4885.76 38
4885.92 39
4886.08 39
4886.24 39
4886.40 38
4886.57 38
4886.73 37
4886.89 36
4887.05 36
4887.21 36
4887.37 36
4887.53 37
4887.69 39
4887.85 40
4888.01 40
4888.17 41
4888.33 41
4888.49 41
4888.65 41
4888.81 41
4888.97 43
4889.13 44
4889.29 46
4889.45 47
4889.61 48
4889.77 47
4889.93 47
4890.09 46
4890.25 45
4890.41 44
4890.57 44
4890.73 45
4890.90 46
4891.06 48
4891.22 50
4891.38 51
4891.54 53
4891.70 55
4891.86 56
4892.02 57
4892.18 57
4892.34 57
4892.50 57
4892.66 56
4892.82 54
4892.98 53
4893.14 53
4893.30 54
4893.46 55
4893.62 57
4893.78 58
4893.94 59
4894.10 58
4894.26 56
4894.43 54
4894.59 51
4894.75 49
4894.91 49
4895.07 49
4895.23 50
4895.39 52
4895.55 53
4895.71 54
4895.87 53
4896.03 51
4896.19 48
4896.35 44
4896.51 40
4896.67 36
4896.83 32
4896.99 28
4897.15 25
4897.31 23
4897.47 22
4897.64 22
4897.80 24
4897.96 26
4898.12 28
4898.28 31
4898.44 34
4898.60 35
4898.76 37
4898.92 37
4899.08 36
4899.24 36
4899.40 34
4899.56 33
4899.72 32
4899.88 31
4900.04 30
4900.20 29
4900.36 27
4900.52 26
4900.69 24
4900.85 22
4901.01 21
4901.17 20
4901.33 21
4901.49 22
4901.65 24
4901.81 26
4901.97 27
4902.13 26
4902.29 24
4902.45 22
4902.61 18
4902.77 14
4902.93 11
4903.09 9
4903.25 8
4903.42 8
4903.58 10
4903.74 12
4903.90 14
4904.06 17
4904.22 19
4904.38 21
4904.54 23
4904.70 25
4904.86 27
4905.02 29
4905.18 32
4905.34 35
4905.50 38
4905.66 40
4905.83 41
4905.99 41
4906.15 40
4906.31 37
4906.47 35
4906.63 32
4906.79 29
4906.95 27
4907.11 26
4907.27 25
4907.43 24
4907.59 24
4907.75 23
4907.91 22
4908.07 21
4908.24 20
4908.40 19
4908.56 18
4908.72 17
4908.88 17
4909.04 16
4909.20 16
4909.36 16
4909.52 16
4909.68 17
4909.84 19
4910.00 20
4910.16 22
4910.32 24
4910.49 25
4910.65 25
4910.81 25
4910.97 23
4911.13 22
4911.29 20
4911.45 19
4911.61 18
4911.77 18
4911.93 19
4912.09 21
4912.25 23
4912.41 24
4912.58 25
4912.74 25
4912.90 25
4913.06 25
4913.22 25
4913.38 25
4913.54 26
4913.70 27
4913.86 29
4914.02 29
4914.18 30
4914.34 29
4914.50 28
4914.67 27
4914.83 26
4914.99 26
4915.15 27
4915.31 28
4915.47 29
4915.63 30
4915.79 30
4915.95 28
4916.11 26
4916.27 22
4916.43 18
4916.60 14
4916.76 10
4916.92 8
4917.08 6
4917.24 5
4917.40 4
4917.56 4
4917.72 4
4917.88 3
4918.04 3
4918.20 1
4918.36 0
4918.53 0
4918.69 0
4918.85 0
4919.01 0
4919.17 0
4919.33 0
4919.49 0
4919.65 2
4919.81 4
4919.97 7
4920.13 9
4920.29 11
4920.46 12
4920.62 13
4920.78 13
4920.94 13
4921.10 12
4921.26 12
4921.42 11
4921.58 11
4921.74 12
4921.90 13
4922.06 15
4922.23 16
4922.39 19
4922.55 20
4922.71 22
4922.87 23
4923.03 23
4923.19 23
4923.35 23
4923.51 23
4923.67 24
4923.84 25
4924.00 27
4924.16 29
4924.32 31
4924.48 33
4924.64 34
4924.80 35
4924.96 35
4925.12 35
4925.28 34
4925.44 32
4925.61 29
4925.77 27
4925.93 24
4926.09 23
4926.25 21
4926.41 21
4926.57 22
4926.73 23
4926.89 24
4927.05 24
4927.22 24
4927.38 23
4927.54 21
4927.70 19
4927.86 16
4928.02 14
4928.18 13
4928.34 13
4928.50 14
4928.67 16
4928.83 18
4928.99 20
4929.15 21
4929.31 22
4929.47 23
4929.63 23
4929.79 24
4929.95 25
4930.11 28
4930.28 31
4930.44 34
4930.60 37
4930.76 40
4930.92 41
4931.08 42
4931.24 41
4931.40 41
4931.56 40
4931.73 39
4931.89 39
4932.05 39
4932.21 40
4932.37 41
4932.53 43
4932.69 46
4932.85 50
4933.01 54
4933.17 58
4933.34 63
4933.50 67
4933.66 71
4933.82 73
4933.98 75
4934.14 75
4934.30 76
4934.46 75
4934.63 74
4934.79 72
4934.95 71
4935.11 69
4935.27 66
4935.43 64
4935.59 60
4935.75 56
4935.91 52
4936.08 48
4936.24 43
4936.40 39
4936.56 36
4936.72 34
4936.88 32
4937.04 32
4937.20 32
4937.36 32
4937.53 32
4937.69 32
4937.85 31
4938.01 31
4938.17 29
4938.33 28
4938.49 26
4938.65 25
4938.82 25
4938.98 25
4939.14 27
4939.30 30
4939.46 34
4939.62 39
4939.78 44
4939.94 49
4940.10 52
4940.27 53
4940.43 53
4940.59 52
4940.75 49
4940.91 47
4941.07 45
4941.23 44
4941.39 43
4941.56 42
4941.72 41
4941.88 40
4942.04 39
4942.20 39
4942.36 38
4942.52 37
4942.68 37
4942.85 37
4943.01 37
4943.17 37
4943.33 37
4943.49 38
4943.65 38
4943.81 38
4943.97 39
4944.14 39
4944.30 40
4944.46 40
4944.62 40
4944.78 39
4944.94 38
4945.10 38
4945.27 37
4945.43 37
4945.59 37
4945.75 37
4945.91 37
4946.07 35
4946.23 33
4946.39 29
4946.56 25
4946.72 21
4946.88 17
4947.04 14
4947.20 12
4947.36 12
4947.52 13
4947.69 16
4947.85 19
4948.01 22
4948.17 24
4948.33 26
4948.49 27
4948.65 26
4948.81 25
4948.98 23
4949.14 22
4949.30 21
4949.46 22
4949.62 24
4949.78 27
4949.94 31
4950.11 35
4950.27 39
4950.43 42
4950.59 45
4950.75 46
4950.91 46
4951.07 45
4951.24 43
4951.40 41
4951.56 38
4951.72 35
4951.88 31
4952.04 27
4952.20 24
4952.37 20
4952.53 17
4952.69 15
4952.85 14
4953.01 14
4953.17 16
4953.33 18
4953.50 20
4953.66 23
4953.82 25
4953.98 27
4954.14 29
4954.30 31
4954.46 32
4954.63 33
4954.79 33
4954.95 32
4955.11 31
4955.27 29
4955.43 27
4955.59 26
4955.76 25
4955.92 24
4956.08 24
4956.24 24
4956.40 25
4956.56 25
4956.72 27
4956.89 29
4957.05 33
4957.21 37
4957.37 41
4957.53 45
4957.69 49
4957.85 52
4958.02 53
4958.18 54
4958.34 53
4958.50 52
4958.66 49
4958.82 46
4958.99 42
4959.15 37
4959.31 31
4959.47 25
4959.63 20
4959.79 16
4959.95 14
4960.12 14
4960.28 17
4960.44 22
4960.60 27
4960.76 32
4960.92 35
4961.09 37
4961.25 37
4961.41 35
4961.57 32
4961.73 29
4961.89 26
4962.06 23
4962.22 21
4962.38 19
4962.54 18
4962.70 18
4962.86 18
4963.02 19
4963.19 20
4963.35 21
4963.51 22
4963.67 23
4963.83 24
4963.99 24
4964.16 24
4964.32 23
4964.48 21
4964.64 19
4964.80 17
4964.96 15
4965.13 15
4965.29 15
4965.45 17
4965.61 19
4965.77 22
4965.93 25
4966.10 27
4966.26 27
4966.42 27
4966.58 25
4966.74 22
4966.90 20
4967.07 17
4967.23 15
4967.39 14
4967.55 15
4967.71 16
4967.87 17
4968.04 18
4968.20 19
4968.36 20
4968.52 20
4968.68 19
4968.84 18
4969.01 18
4969.17 17
4969.33 16
4969.49 15
4969.65 15
4969.81 14
4969.98 14
4970.14 15
4970.30 16
4970.46 18
4970.62 20
4970.78 23
4970.95 25
4971.11 28
4971.27 30
4971.43 31
4971.59 33
4971.75 35
4971.92 36
4972.08 38
4972.24 39
4972.40 39
4972.56 40
4972.72 40
4972.89 41
4973.05 41
4973.21 43
4973.37 44
4973.53 47
4973.70 49
4973.86 52
4974.02 54
4974.18 56
4974.34 58
4974.50 59
4974.67 59
4974.83 59
4974.99 58
4975.15 56
4975.31 53
4975.48 50
4975.64 47
4975.80 44
4975.96 42
4976.12 39
4976.28 38
4976.45 37
4976.61 37
4976.77 38
4976.93 40
4977.09 43
4977.26 45
4977.42 47
4977.58 48
4977.74 47
4977.90 45
4978.06 42
4978.23 39
4978.39 35
4978.55 32
4978.71 30
4978.87 28
4979.04 27
4979.20 26
4979.36 25
4979.52 25
4979.68 24
4979.84 24
4980.01 25
4980.17 26
4980.33 28
4980.49 29
4980.65 30
4980.82 30
4980.98 29
4981.14 27
4981.30 25
4981.46 22
4981.63 20
4981.79 19
4981.95 19
4982.11 19
4982.27 21
4982.43 23
4982.60 26
4982.76 28
4982.92 30
4983.08 31
4983.24 32
4983.41 32
4983.57 32
4983.73 33
4983.89 34
4984.05 37
4984.22 40
4984.38 45
4984.54 50
4984.70 54
4984.86 58
4985.03 62
4985.19 65
4985.35 68
4985.51 71
4985.67 75
4985.84 80
4986.00 85
4986.16 93
4986.32 102
4986.48 113
4986.65 124
4986.81 136
4986.97 148
4987.13 161
4987.29 174
4987.46 189
4987.62 207
4987.78 228
4987.94 253
4988.10 282
4988.27 314
4988.43 347
4988.59 382
4988.75 418
4988.91 454
4989.08 491
4989.24 527
4989.40 561
4989.56 592
4989.72 620
4989.89 642
4990.05 658
4990.21 670
4990.37 680
4990.53 688
4990.70 697
4990.86 708
4991.02 720
4991.18 734
4991.34 748
4991.51 759
4991.67 768
4991.83 772
4991.99 771
4992.15 766
4992.32 756
4992.48 742
4992.64 725
4992.80 706
4992.96 686
4993.13 666
4993.29 647
4993.45 628
4993.61 610
4993.77 592
4993.94 574
4994.10 555
4994.26 534
4994.42 513
4994.59 491
4994.75 470
4994.91 450
4995.07 433
4995.23 417
4995.40 402
4995.56 388
4995.72 373
4995.88 357
4996.04 339
4996.21 319
4996.37 299
4996.53 278
4996.69 257
4996.86 238
4997.02 219
4997.18 202
4997.34 186
4997.50 172
4997.67 158
4997.83 147
4997.99 136
4998.15 127
4998.31 119
4998.48 112
4998.64 106
4998.80 99
4998.96 93
4999.13 88
4999.29 83
4999.45 79
4999.61 76
4999.77 74
4999.94 73
5000.10 72
5000.26 72
5000.42 71
5000.59 71
5000.75 70
5000.91 69
5001.07 66
5001.23 63
5001.40 59
5001.56 53
5001.72 48
5001.88 43
5002.05 38
5002.21 33
5002.37 28
5002.53 24
5002.69 21
5002.86 18
5003.02 16
5003.18 15
5003.34 15
5003.51 17
5003.67 19
5003.83 22
5003.99 26
5004.15 29
5004.32 32
5004.48 35
5004.64 38
5004.80 40
5004.97 42
5005.13 42
5005.29 42
5005.45 41
5005.61 39
5005.78 37
5005.94 36
5006.10 35
5006.26 35
5006.43 35
5006.59 36
5006.75 36
5006.91 35
5007.08 33
5007.24 31
5007.40 28
5007.56 24
5007.72 21
5007.89 18
5008.05 16
5008.21 14
5008.37 13
5008.54 11
5008.70 9
5008.86 7
5009.02 6
5009.19 5
5009.35 4
5009.51 5
5009.67 7
5009.84 9
5010.00 11
5010.16 13
5010.32 14
5010.48 14
5010.65 13
5010.81 12
5010.97 11
5011.13 10
5011.30 9
5011.46 10
5011.62 11
5011.78 13
5011.95 15
5012.11 18
5012.27 21
5012.43 24
5012.60 26
5012.76 29
5012.92 31
5013.08 32
5013.25 33
5013.41 33
5013.57 31
5013.73 29
5013.89 26
5014.06 23
5014.22 20
5014.38 16
5014.54 14
5014.71 12
5014.87 11
5015.03 10
5015.19 9
5015.36 8
5015.52 7
5015.68 5
5015.84 2
5016.01 0
5016.17 0
5016.33 0
5016.49 0
5016.66 0
5016.82 0
5016.98 0
5017.14 2
5017.31 7
5017.47 13
5017.63 18
5017.79 22
5017.96 25
5018.12 26
5018.28 25
5018.44 24
5018.61 22
5018.77 19
5018.93 18
5019.09 17
5019.26 17
5019.42 19
5019.58 22
5019.74 25
5019.91 28
5020.07 31
5020.23 33
5020.39 34
5020.56 33
5020.72 32
5020.88 30
5021.04 28
5021.21 25
5021.37 24
5021.53 22
5021.69 20
5021.86 19
5022.02 17
5022.18 15
5022.34 14
5022.51 13
5022.67 13
5022.83 13
5022.99 13
5023.16 14
5023.32 14
5023.48 15
5023.64 15
5023.81 16
5023.97 16
5024.13 16
5024.30 17
5024.46 18
5024.62 20
5024.78 23
5024.95 26
5025.11 29
5025.27 32
5025.43 35
5025.60 36
5025.76 35
5025.92 34
5026.08 32
5026.25 29
5026.41 26
5026.57 23
5026.73 21
5026.90 19
5027.06 17
5027.22 16
5027.38 14
5027.55 13
5027.71 11
5027.87 9
5028.04 8
5028.20 7
5028.36 7
5028.52 6
5028.69 5
5028.85 3
5029.01 1
5029.17 0
5029.34 0
5029.50 0
5029.66 0
5029.82 0
5029.99 0
5030.15 0
5030.31 0
5030.48 1
5030.64 2
5030.80 2
5030.96 3
5031.13 4
5031.29 6
5031.45 9
5031.61 12
5031.78 15
5031.94 18
5032.10 20
5032.27 21
5032.43 21
5032.59 20
5032.75 18
5032.92 17
5033.08 16
5033.24 16
5033.40 17
5033.57 17
5033.73 18
5033.89 19
5034.06 20
5034.22 20
5034.38 21
5034.54 21
5034.71 21
5034.87 21
5035.03 19
5035.19 17
5035.36 13
5035.52 9
5035.68 5
5035.85 1
5036.01 0
5036.17 0
5036.33 0
5036.50 2
5036.66 4
5036.82 6
5036.99 7
5037.15 7
5037.31 6
5037.47 5
5037.64 3
5037.80 3
5037.96 3
5038.12 4
5038.29 6
5038.45 9
5038.61 12
5038.78 15
5038.94 17
5039.10 18
5039.26 18
5039.43 17
5039.59 15
5039.75 13
5039.92 10
5040.08 8
5040.24 6
5040.40 4
5040.57 3
5040.73 2
5040.89 2
5041.06 3
5041.22 5
5041.38 7
5041.54 10
5041.71 12
5041.87 15
5042.03 17
5042.20 18
5042.36 19
5042.52 18
5042.68 17
5042.85 15
5043.01 13
5043.17 11
5043.34 10
5043.50 9
5043.66 8
5043.83 9
5043.99 9
5044.15 10
5044.31 10
5044.48 11
5044.64 12
5044.80 12
5044.97 13
5045.13 14
5045.29 16
5045.45 17
5045.62 19
5045.78 20
5045.94 21
5046.11 21
5046.27 20
5046.43 19
5046.59 18
5046.76 17
5046.92 16
5047.08 15
5047.25 15
5047.41 15
5047.57 15
5047.74 14
5047.90 13
5048.06 12
5048.22 10
5048.39 8
5048.55 6
5048.71 5
5048.88 5
5049.04 6
5049.20 7
5049.37 9
5049.53 12
5049.69 14
5049.85 16
5050.02 18
5050.18 20
5050.34 23
5050.51 25
5050.67 27
5050.83 30
5051.00 32
5051.16 34
5051.32 35
5051.48 35
5051.65 35
5051.81 34
5051.97 32
5052.14 29
5052.30 27
5052.46 24
5052.63 22
5052.79 20
5052.95 18
5053.12 16
5053.28 16
5053.44 15
5053.60 15
5053.77 15
5053.93 15
5054.09 16
5054.26 16
5054.42 15
5054.58 15
5054.75 14
5054.91 14
5055.07 14
5055.23 14
5055.40 14
5055.56 15
5055.72 16
5055.89 18
5056.05 20
5056.21 21
5056.38 23
5056.54 23
5056.70 23
5056.87 21
5057.03 19
5057.19 16
5057.36 14
5057.52 13
5057.68 12
5057.84 12
5058.01 13
5058.17 14
5058.33 16
5058.50 19
5058.66 21
5058.82 23
5058.99 25
5059.15 25
5059.31 25
5059.48 24
5059.64 23
5059.80 21
5059.97 19
5060.13 18
5060.29 18
5060.46 19
5060.62 20
5060.78 21
5060.94 22
5061.11 23
5061.27 23
5061.43 23
5061.60 23
5061.76 22
5061.92 21
[truncated: 692,484 more chars]
