# Supplementary material for: Methylobacterium Species Promoting Rice and Barley Growth and Interaction Specificity Revealed with Whole-Cell Matrix-Assisted Laser Desorption / Ionization-Time-of-Flight Mass Spectrometry (MALDI-TOF/MS) Analysis
Source: PLoS One. 2015 Jun 8;10(6):e0129509. doi: 10.1371/journal.pone.0129509 (PMC4460032; doi:10.1371/journal.pone.0129509)
Supplement: S1 Data — (ZIP) [file pone.0129509.s001.zip › Supplementary data 1 (ms type strains)/M_marchantiae DSM 21328T.txt]

782.02 0
782.09 0
782.15 0
782.22 0
782.28 0
782.34 0
782.41 0
782.47 0
782.54 0
782.60 0
782.66 0
782.73 0
782.79 0
782.86 0
782.92 0
782.98 0
783.05 0
783.11 0
783.18 0
783.24 0
783.31 0
783.37 0
783.43 0
783.50 0
783.56 0
783.63 0
783.69 0
783.75 0
783.82 0
783.88 0
783.95 0
784.01 0
784.07 0
784.14 0
784.20 0
784.27 0
784.33 0
784.39 0
784.46 0
784.52 0
784.59 0
784.65 0
784.71 0
784.78 0
784.84 0
784.91 0
784.97 0
785.04 0
785.10 0
785.16 0
785.23 0
785.29 0
785.36 0
785.42 0
785.48 0
785.55 0
785.61 0
785.68 0
785.74 0
785.80 0
785.87 0
785.93 0
786.00 0
786.06 0
786.13 0
786.19 0
786.25 0
786.32 0
786.38 0
786.45 0
786.51 0
786.57 0
786.64 0
786.70 0
786.77 0
786.83 0
786.90 0
786.96 0
787.02 0
787.09 0
787.15 0
787.22 0
787.28 0
787.34 0
787.41 0
787.47 0
787.54 0
787.60 0
787.67 0
787.73 0
787.79 0
787.86 0
787.92 0
787.99 0
788.05 0
788.12 0
788.18 0
788.24 0
788.31 0
788.37 0
788.44 0
788.50 0
788.57 0
788.63 0
788.69 0
788.76 0
788.82 0
788.89 0
788.95 0
789.01 0
789.08 0
789.14 0
789.21 0
789.27 0
789.34 0
789.40 0
789.46 0
789.53 0
789.59 0
789.66 0
789.72 0
789.79 0
789.85 0
789.91 0
789.98 0
790.04 0
790.11 0
790.17 0
790.24 0
790.30 0
790.37 0
790.43 0
790.49 0
790.56 0
790.62 0
790.69 0
790.75 0
790.82 0
790.88 0
790.94 0
791.01 0
791.07 0
791.14 0
791.20 0
791.27 0
791.33 0
791.39 0
791.46 0
791.52 0
791.59 0
791.65 0
791.72 0
791.78 0
791.85 0
791.91 0
791.97 0
792.04 0
792.10 0
792.17 0
792.23 0
792.30 0
792.36 0
792.42 0
792.49 0
792.55 0
792.62 0
792.68 0
792.75 0
792.81 0
792.88 0
792.94 0
793.00 0
793.07 0
793.13 0
793.20 0
793.26 0
793.33 0
793.39 0
793.46 0
793.52 0
793.58 0
793.65 0
793.71 0
793.78 0
793.84 0
793.91 0
793.97 0
794.04 0
794.10 0
794.16 0
794.23 0
794.29 0
794.36 0
794.42 0
794.49 0
794.55 0
794.62 0
794.68 0
794.75 0
794.81 0
794.87 0
794.94 0
795.00 0
795.07 0
795.13 0
795.20 0
795.26 0
795.33 0
795.39 0
795.46 0
795.52 0
795.58 0
795.65 0
795.71 0
795.78 0
795.84 0
795.91 0
795.97 0
796.04 0
796.10 0
796.17 0
796.23 0
796.29 0
796.36 0
796.42 0
796.49 0
796.55 0
796.62 0
796.68 0
796.75 0
796.81 0
796.88 0
796.94 0
797.00 0
797.07 0
797.13 0
797.20 0
797.26 0
797.33 0
797.39 0
797.46 0
797.52 0
797.59 0
797.65 0
797.72 0
797.78 0
797.84 0
797.91 0
797.97 0
798.04 0
798.10 0
798.17 0
798.23 0
798.30 0
798.36 0
798.43 0
798.49 0
798.56 0
798.62 0
798.69 0
798.75 0
798.81 0
798.88 0
798.94 0
799.01 0
799.07 0
799.14 0
799.20 0
799.27 0
799.33 0
799.40 0
799.46 0
799.53 0
799.59 0
799.66 0
799.72 0
799.78 0
799.85 0
799.91 0
799.98 0
800.04 0
800.11 0
800.17 0
800.24 0
800.30 0
800.37 0
800.43 0
800.50 0
800.56 0
800.63 0
800.69 0
800.76 0
800.82 0
800.89 0
800.95 0
801.01 0
801.08 0
801.14 0
801.21 0
801.27 0
801.34 0
801.40 0
801.47 0
801.53 0
801.60 0
801.66 0
801.73 0
801.79 0
801.86 0
801.92 0
801.99 0
802.05 0
802.12 0
802.18 0
802.25 0
802.31 0
802.38 0
802.44 0
802.50 0
802.57 0
802.63 0
802.70 0
802.76 0
802.83 0
802.89 0
802.96 0
803.02 0
803.09 0
803.15 0
803.22 0
803.28 0
803.35 0
803.41 0
803.48 0
803.54 0
803.61 0
803.67 0
803.74 0
803.80 0
803.87 0
803.93 0
804.00 0
804.06 0
804.13 0
804.19 0
804.26 0
804.32 0
804.39 0
804.45 0
804.52 0
804.58 0
804.65 0
804.71 0
804.78 0
804.84 0
804.90 0
804.97 0
805.03 0
805.10 0
805.16 0
805.23 0
805.29 0
805.36 0
805.42 0
805.49 0
805.55 0
805.62 0
805.68 0
805.75 0
805.81 0
805.88 0
805.94 0
806.01 0
806.07 0
806.14 0
806.20 0
806.27 0
806.33 0
806.40 0
806.46 0
806.53 0
806.59 0
806.66 0
806.72 1
806.79 1
806.85 1
806.92 1
806.98 1
807.05 1
807.11 0
807.18 0
807.24 0
807.31 0
807.37 0
807.44 0
807.50 0
807.57 0
807.63 0
807.70 0
807.76 0
807.83 0
807.89 0
807.96 0
808.02 0
808.09 0
808.15 0
808.22 0
808.28 0
808.35 0
808.41 0
808.48 0
808.54 1
808.61 1
808.67 1
808.74 1
808.80 1
808.87 1
808.93 1
809.00 1
809.06 0
809.13 0
809.20 0
809.26 0
809.33 0
809.39 0
809.46 0
809.52 0
809.59 0
809.65 0
809.72 0
809.78 0
809.85 0
809.91 0
809.98 0
810.04 0
810.11 0
810.17 0
810.24 0
810.30 0
810.37 0
810.43 0
810.50 0
810.56 0
810.63 0
810.69 0
810.76 0
810.82 0
810.89 0
810.95 0
811.02 0
811.08 0
811.15 0
811.21 0
811.28 0
811.34 0
811.41 0
811.47 0
811.54 0
811.61 0
811.67 0
811.74 0
811.80 0
811.87 0
811.93 0
812.00 0
812.06 0
812.13 0
812.19 0
812.26 0
812.32 0
812.39 0
812.45 0
812.52 0
812.58 0
812.65 0
812.71 0
812.78 0
812.84 0
812.91 0
812.97 0
813.04 0
813.11 0
813.17 0
813.24 0
813.30 0
813.37 0
813.43 0
813.50 0
813.56 0
813.63 0
813.69 0
813.76 0
813.82 1
813.89 1
813.95 1
814.02 1
814.08 1
814.15 1
814.21 1
814.28 0
814.35 0
814.41 0
814.48 0
814.54 0
814.61 0
814.67 0
814.74 0
814.80 0
814.87 0
814.93 0
815.00 0
815.06 0
815.13 0
815.19 0
815.26 0
815.33 0
815.39 0
815.46 0
815.52 0
815.59 0
815.65 0
815.72 0
815.78 0
815.85 0
815.91 0
815.98 0
816.04 0
816.11 0
816.17 0
816.24 0
816.31 0
816.37 0
816.44 0
816.50 0
816.57 0
816.63 0
816.70 0
816.76 0
816.83 0
816.89 0
816.96 0
817.02 0
817.09 0
817.16 0
817.22 0
817.29 0
817.35 0
817.42 0
817.48 0
817.55 0
817.61 0
817.68 0
817.74 0
817.81 0
817.88 0
817.94 0
818.01 0
818.07 0
818.14 0
818.20 0
818.27 0
818.33 0
818.40 0
818.46 0
818.53 0
818.60 0
818.66 0
818.73 0
818.79 0
818.86 0
818.92 0
818.99 0
819.05 0
819.12 0
819.18 0
819.25 0
819.32 0
819.38 0
819.45 0
819.51 0
819.58 0
819.64 0
819.71 0
819.77 0
819.84 0
819.90 0
819.97 0
820.04 0
820.10 0
820.17 0
820.23 0
820.30 0
820.36 0
820.43 0
820.49 0
820.56 0
820.63 0
820.69 0
820.76 0
820.82 0
820.89 0
820.95 0
821.02 0
821.08 0
821.15 0
821.22 0
821.28 0
821.35 0
821.41 0
821.48 0
821.54 0
821.61 0
821.67 0
821.74 0
821.81 0
821.87 0
821.94 0
822.00 0
822.07 0
822.13 0
822.20 0
822.27 0
822.33 0
822.40 0
822.46 0
822.53 0
822.59 0
822.66 0
822.72 0
822.79 0
822.86 0
822.92 0
822.99 0
823.05 0
823.12 0
823.18 0
823.25 0
823.32 0
823.38 0
823.45 0
823.51 0
823.58 0
823.64 0
823.71 0
823.78 0
823.84 0
823.91 0
823.97 0
824.04 0
824.10 0
824.17 0
824.23 0
824.30 0
824.37 0
824.43 0
824.50 0
824.56 0
824.63 0
824.69 0
824.76 0
824.83 0
824.89 0
824.96 0
825.02 0
825.09 0
825.15 0
825.22 0
825.29 0
825.35 0
825.42 0
825.48 0
825.55 0
825.61 0
825.68 0
825.75 0
825.81 0
825.88 0
825.94 0
826.01 0
826.08 0
826.14 0
826.21 0
826.27 0
826.34 0
826.40 0
826.47 0
826.54 0
826.60 0
826.67 0
826.73 0
826.80 0
826.86 0
826.93 0
827.00 0
827.06 0
827.13 0
827.19 0
827.26 0
827.33 0
827.39 0
827.46 0
827.52 0
827.59 0
827.65 0
827.72 0
827.79 0
827.85 0
827.92 0
827.98 0
828.05 0
828.12 0
828.18 0
828.25 0
828.31 0
828.38 0
828.44 0
828.51 0
828.58 0
828.64 0
828.71 0
828.77 0
828.84 0
828.91 0
828.97 0
829.04 0
829.10 0
829.17 0
829.24 0
829.30 0
829.37 0
829.43 0
829.50 0
829.56 0
829.63 0
829.70 0
829.76 0
829.83 0
829.89 0
829.96 0
830.03 0
830.09 0
830.16 0
830.22 0
830.29 0
830.36 0
830.42 0
830.49 0
830.55 0
830.62 0
830.69 0
830.75 0
830.82 0
830.88 0
830.95 0
831.02 0
831.08 0
831.15 0
831.21 0
831.28 0
831.34 0
831.41 0
831.48 0
831.54 0
831.61 0
831.67 0
831.74 0
831.81 0
831.87 0
831.94 0
832.00 0
832.07 0
832.14 0
832.20 0
832.27 0
832.33 0
832.40 0
832.47 0
832.53 0
832.60 0
832.66 0
832.73 0
832.80 0
832.86 0
832.93 0
833.00 0
833.06 0
833.13 0
833.19 0
833.26 0
833.33 0
833.39 0
833.46 0
833.52 0
833.59 0
833.66 0
833.72 0
833.79 0
833.85 0
833.92 0
833.99 0
834.05 0
834.12 0
834.18 0
834.25 0
834.32 0
834.38 0
834.45 0
834.51 0
834.58 0
834.65 0
834.71 0
834.78 0
834.85 0
834.91 0
834.98 0
835.04 0
835.11 0
835.18 0
835.24 0
835.31 0
835.37 0
835.44 0
835.51 0
835.57 0
835.64 0
835.70 0
835.77 0
835.84 0
835.90 0
835.97 0
836.04 0
836.10 0
836.17 0
836.23 0
836.30 0
836.37 0
836.43 0
836.50 0
836.57 0
836.63 0
836.70 0
836.76 0
836.83 0
836.90 0
836.96 0
837.03 0
837.09 0
837.16 0
837.23 0
837.29 0
837.36 0
837.43 0
837.49 0
837.56 0
837.62 0
837.69 0
837.76 0
837.82 0
837.89 0
837.96 0
838.02 0
838.09 0
838.15 0
838.22 0
838.29 0
838.35 0
838.42 0
838.49 0
838.55 0
838.62 0
838.68 0
838.75 0
838.82 0
838.88 0
838.95 0
839.02 0
839.08 0
839.15 0
839.21 0
839.28 0
839.35 0
839.41 0
839.48 0
839.55 0
839.61 0
839.68 0
839.74 0
839.81 0
839.88 0
839.94 0
840.01 0
840.08 0
840.14 0
840.21 0
840.28 0
840.34 0
840.41 0
840.47 0
840.54 0
840.61 0
840.67 0
840.74 0
840.81 0
840.87 0
840.94 0
841.01 0
841.07 0
841.14 0
841.20 0
841.27 0
841.34 0
841.40 0
841.47 0
841.54 0
841.60 0
841.67 0
841.74 0
841.80 0
841.87 0
841.93 0
842.00 0
842.07 0
842.13 0
842.20 0
842.27 0
842.33 0
842.40 0
842.47 0
842.53 0
842.60 0
842.66 0
842.73 0
842.80 0
842.86 0
842.93 0
843.00 0
843.06 0
843.13 0
843.20 0
843.26 0
843.33 0
843.40 0
843.46 0
843.53 0
843.60 0
843.66 0
843.73 0
843.79 0
843.86 0
843.93 0
843.99 0
844.06 0
844.13 0
844.19 0
844.26 0
844.33 0
844.39 0
844.46 0
844.53 0
844.59 0
844.66 0
844.73 0
844.79 0
844.86 0
844.92 0
844.99 0
845.06 0
845.12 0
845.19 0
845.26 0
845.32 0
845.39 0
845.46 0
845.52 0
845.59 0
845.66 0
845.72 0
845.79 0
845.86 0
845.92 0
845.99 0
846.06 0
846.12 0
846.19 0
846.26 0
846.32 0
846.39 0
846.46 0
846.52 0
846.59 0
846.66 0
846.72 0
846.79 0
846.85 0
846.92 0
846.99 0
847.05 0
847.12 0
847.19 0
847.25 0
847.32 0
847.39 0
847.45 0
847.52 0
847.59 0
847.65 0
847.72 0
847.79 0
847.85 0
847.92 0
847.99 0
848.05 0
848.12 0
848.19 0
848.25 0
848.32 0
848.39 0
848.45 0
848.52 0
848.59 0
848.65 0
848.72 0
848.79 0
848.85 0
848.92 0
848.99 0
849.05 0
849.12 0
849.19 0
849.25 0
849.32 0
849.39 0
849.45 0
849.52 0
849.59 0
849.65 0
849.72 0
849.79 0
849.85 0
849.92 0
849.99 0
850.05 0
850.12 0
850.19 0
850.25 0
850.32 0
850.39 0
850.45 0
850.52 0
850.59 0
850.65 0
850.72 0
850.79 0
850.85 0
850.92 0
850.99 0
851.06 0
851.12 0
851.19 0
851.26 0
851.32 0
851.39 0
851.46 0
851.52 0
851.59 0
851.66 0
851.72 0
851.79 0
851.86 0
851.92 0
851.99 0
852.06 0
852.12 0
852.19 0
852.26 0
852.32 0
852.39 0
852.46 0
852.52 0
852.59 0
852.66 0
852.72 0
852.79 0
852.86 0
852.93 0
852.99 0
853.06 0
853.13 0
853.19 0
853.26 0
853.33 0
853.39 0
853.46 0
853.53 0
853.59 0
853.66 0
853.73 0
853.79 0
853.86 0
853.93 0
853.99 0
854.06 0
854.13 0
854.20 0
854.26 0
854.33 0
854.40 0
854.46 0
854.53 0
854.60 0
854.66 0
854.73 0
854.80 0
854.86 0
854.93 0
855.00 0
855.06 0
855.13 0
855.20 0
855.27 0
855.33 0
855.40 0
855.47 0
855.53 0
855.60 0
855.67 0
855.73 0
855.80 0
855.87 0
855.93 0
856.00 0
856.07 0
856.14 0
856.20 0
856.27 0
856.34 0
856.40 0
856.47 0
856.54 0
856.60 0
856.67 0
856.74 0
856.81 0
856.87 0
856.94 0
857.01 0
857.07 0
857.14 0
857.21 0
857.27 0
857.34 0
857.41 0
857.48 0
857.54 0
857.61 0
857.68 0
857.74 0
857.81 0
857.88 0
857.94 0
858.01 0
858.08 0
858.15 0
858.21 0
858.28 0
858.35 0
858.41 0
858.48 0
858.55 0
858.61 0
858.68 0
858.75 0
858.82 0
858.88 0
858.95 0
859.02 0
859.08 0
859.15 0
859.22 0
859.29 0
859.35 0
859.42 0
859.49 0
859.55 0
859.62 0
859.69 0
859.76 0
859.82 0
859.89 0
859.96 0
860.02 0
860.09 0
860.16 0
860.22 0
860.29 0
860.36 0
860.43 0
860.49 0
860.56 0
860.63 0
860.69 0
860.76 0
860.83 0
860.90 0
860.96 0
861.03 0
861.10 0
861.16 0
861.23 0
861.30 0
861.37 0
861.43 0
861.50 0
861.57 0
861.63 0
861.70 0
861.77 0
861.84 0
861.90 0
861.97 0
862.04 0
862.10 0
862.17 0
862.24 0
862.31 0
862.37 0
862.44 0
862.51 0
862.58 0
862.64 0
862.71 0
862.78 0
862.84 0
862.91 0
862.98 0
863.05 0
863.11 0
863.18 0
863.25 0
863.31 0
863.38 0
863.45 0
863.52 0
863.58 0
863.65 0
863.72 0
863.79 0
863.85 0
863.92 0
863.99 0
864.05 0
864.12 0
864.19 0
864.26 0
864.32 0
864.39 0
864.46 0
864.53 0
864.59 0
864.66 0
864.73 0
864.79 0
864.86 0
864.93 0
865.00 0
865.06 0
865.13 0
865.20 0
865.27 0
865.33 0
865.40 0
865.47 0
865.53 0
865.60 0
865.67 0
865.74 0
865.80 0
865.87 0
865.94 0
866.01 0
866.07 0
866.14 0
866.21 0
866.28 0
866.34 0
866.41 0
866.48 0
866.54 0
866.61 0
866.68 0
866.75 0
866.81 0
866.88 0
866.95 0
867.02 0
867.08 0
867.15 0
867.22 0
867.29 0
867.35 0
867.42 0
867.49 0
867.56 0
867.62 0
867.69 0
867.76 0
867.83 0
867.89 0
867.96 0
868.03 0
868.09 0
868.16 0
868.23 0
868.30 0
868.36 0
868.43 0
868.50 0
868.57 0
868.63 0
868.70 0
868.77 0
868.84 0
868.90 0
868.97 0
869.04 0
869.11 0
869.17 0
869.24 0
869.31 0
869.38 0
869.44 0
869.51 0
869.58 0
869.65 0
869.71 0
869.78 0
869.85 0
869.92 0
869.98 0
870.05 0
870.12 0
870.19 0
870.25 0
870.32 0
870.39 0
870.46 0
870.52 0
870.59 0
870.66 0
870.73 0
870.79 0
870.86 0
870.93 0
871.00 0
871.06 0
871.13 0
871.20 0
871.27 0
871.33 0
871.40 0
871.47 0
871.54 0
871.60 0
871.67 0
871.74 0
871.81 0
871.87 0
871.94 0
872.01 0
872.08 0
872.14 0
872.21 0
872.28 0
872.35 0
872.42 0
872.48 0
872.55 0
872.62 0
872.69 0
872.75 0
872.82 0
872.89 0
872.96 0
873.02 0
873.09 0
873.16 0
873.23 0
873.29 0
873.36 0
873.43 0
873.50 0
873.56 0
873.63 0
873.70 0
873.77 0
873.83 0
873.90 0
873.97 0
874.04 0
874.11 0
874.17 0
874.24 0
874.31 0
874.38 0
874.44 0
874.51 0
874.58 0
874.65 0
874.71 0
874.78 0
874.85 0
874.92 0
874.99 0
875.05 0
875.12 0
875.19 0
875.26 0
875.32 0
875.39 0
875.46 0
875.53 0
875.59 0
875.66 0
875.73 0
875.80 0
875.87 0
875.93 0
876.00 0
876.07 0
876.14 0
876.20 0
876.27 0
876.34 0
876.41 0
876.48 0
876.54 0
876.61 0
876.68 0
876.75 0
876.81 0
876.88 0
876.95 0
877.02 0
877.08 0
877.15 0
877.22 0
877.29 0
877.36 0
877.42 0
877.49 0
877.56 0
877.63 0
877.69 0
877.76 0
877.83 0
877.90 0
877.97 0
878.03 0
878.10 0
878.17 0
878.24 0
878.31 0
878.37 0
878.44 0
878.51 0
878.58 0
878.64 0
878.71 0
878.78 0
878.85 0
878.92 0
878.98 0
879.05 0
879.12 0
879.19 0
879.25 0
879.32 0
879.39 0
879.46 0
879.53 0
879.59 0
879.66 0
879.73 0
879.80 0
879.87 0
879.93 0
880.00 0
880.07 0
880.14 0
880.20 0
880.27 0
880.34 0
880.41 0
880.48 0
880.54 0
880.61 0
880.68 0
880.75 0
880.82 0
880.88 0
880.95 0
881.02 0
881.09 0
881.16 0
881.22 0
881.29 0
881.36 0
881.43 0
881.50 0
881.56 0
881.63 0
881.70 0
881.77 0
881.83 0
881.90 0
881.97 0
882.04 0
882.11 0
882.17 0
882.24 0
882.31 0
882.38 0
882.45 0
882.51 0
882.58 0
882.65 0
882.72 0
882.79 0
882.85 0
882.92 0
882.99 0
883.06 0
883.13 0
883.19 0
883.26 0
883.33 0
883.40 0
883.47 0
883.53 0
883.60 0
883.67 0
883.74 0
883.81 0
883.87 0
883.94 0
884.01 0
884.08 0
884.15 0
884.21 0
884.28 0
884.35 0
884.42 0
884.49 0
884.56 0
884.62 0
884.69 0
884.76 0
884.83 0
884.90 0
884.96 0
885.03 0
885.10 0
885.17 0
885.24 0
885.30 0
885.37 0
885.44 0
885.51 0
885.58 0
885.64 0
885.71 0
885.78 0
885.85 0
885.92 0
885.98 0
886.05 0
886.12 0
886.19 0
886.26 0
886.33 0
886.39 0
886.46 0
886.53 0
886.60 0
886.67 0
886.73 0
886.80 0
886.87 0
886.94 0
887.01 0
887.07 0
887.14 0
887.21 0
887.28 0
887.35 0
887.42 0
887.48 0
887.55 0
887.62 0
887.69 0
887.76 0
887.82 0
887.89 0
887.96 0
888.03 0
888.10 0
888.17 0
888.23 0
888.30 0
888.37 0
888.44 0
888.51 0
888.57 0
888.64 0
888.71 0
888.78 0
888.85 0
888.92 0
888.98 0
889.05 0
889.12 0
889.19 0
889.26 0
889.33 0
889.39 0
889.46 0
889.53 0
889.60 0
889.67 0
889.73 0
889.80 0
889.87 0
889.94 0
890.01 0
890.08 0
890.14 0
890.21 0
890.28 0
890.35 0
890.42 0
890.49 0
890.55 0
890.62 0
890.69 0
890.76 0
890.83 0
890.90 0
890.96 0
891.03 0
891.10 0
891.17 0
891.24 0
891.31 0
891.37 0
891.44 0
891.51 0
891.58 0
891.65 0
891.72 0
891.78 0
891.85 0
891.92 0
891.99 0
892.06 0
892.13 0
892.19 0
892.26 0
892.33 0
892.40 0
892.47 0
892.54 0
892.60 0
892.67 0
892.74 0
892.81 0
892.88 0
892.95 0
893.01 0
893.08 0
893.15 0
893.22 0
893.29 0
893.36 0
893.42 0
893.49 0
893.56 0
893.63 0
893.70 0
893.77 0
893.83 0
893.90 0
893.97 0
894.04 0
894.11 0
894.18 0
894.25 0
894.31 0
894.38 0
894.45 0
894.52 0
894.59 0
894.66 0
894.72 0
894.79 0
894.86 0
894.93 0
895.00 0
895.07 0
895.14 0
895.20 0
895.27 0
895.34 0
895.41 0
895.48 0
895.55 0
895.61 0
895.68 0
895.75 0
895.82 0
895.89 0
895.96 0
896.03 0
896.09 0
896.16 0
896.23 0
896.30 0
896.37 0
896.44 0
896.51 0
896.57 0
896.64 0
896.71 0
896.78 0
896.85 0
896.92 0
896.98 0
897.05 0
897.12 0
897.19 0
897.26 0
897.33 0
897.40 0
897.46 0
897.53 0
897.60 0
897.67 0
897.74 0
897.81 0
897.88 0
897.94 0
898.01 0
898.08 0
898.15 0
898.22 0
898.29 0
898.36 0
898.42 0
898.49 0
898.56 0
898.63 0
898.70 0
898.77 0
898.84 0
898.90 0
898.97 0
899.04 0
899.11 0
899.18 0
899.25 0
899.32 0
899.38 0
899.45 0
899.52 0
899.59 0
899.66 0
899.73 0
899.80 0
899.87 0
899.93 0
900.00 0
900.07 0
900.14 0
900.21 0
900.28 0
900.35 0
900.41 0
900.48 0
900.55 0
900.62 0
900.69 0
900.76 0
900.83 0
900.90 0
900.96 0
901.03 0
901.10 0
901.17 0
901.24 0
901.31 0
901.38 0
901.44 0
901.51 0
901.58 0
901.65 0
901.72 0
901.79 0
901.86 0
901.93 0
901.99 0
902.06 0
902.13 0
902.20 0
902.27 0
902.34 0
902.41 0
902.48 0
902.54 0
902.61 0
902.68 0
902.75 0
902.82 0
902.89 0
902.96 0
903.03 0
903.09 0
903.16 0
903.23 0
903.30 0
903.37 0
903.44 0
903.51 0
903.58 0
903.64 0
903.71 0
903.78 0
903.85 0
903.92 0
903.99 0
904.06 0
904.13 0
904.20 0
904.26 0
904.33 0
904.40 0
904.47 0
904.54 0
904.61 0
904.68 0
904.75 0
904.81 0
904.88 0
904.95 0
905.02 0
905.09 0
905.16 0
905.23 0
905.30 0
905.37 0
905.43 0
905.50 0
905.57 0
905.64 0
905.71 0
905.78 0
905.85 0
905.92 0
905.99 0
906.05 0
906.12 0
906.19 0
906.26 0
906.33 0
906.40 0
906.47 0
906.54 0
906.61 0
906.67 0
906.74 0
906.81 0
906.88 0
906.95 0
907.02 0
907.09 0
907.16 0
907.23 0
907.29 0
907.36 0
907.43 0
907.50 0
907.57 0
907.64 0
907.71 0
907.78 0
907.85 0
907.91 0
907.98 0
908.05 0
908.12 0
908.19 0
908.26 0
908.33 0
908.40 0
908.47 0
908.54 0
908.60 0
908.67 0
908.74 0
908.81 0
908.88 0
908.95 0
909.02 0
909.09 0
909.16 0
909.23 0
909.29 0
909.36 0
909.43 0
909.50 0
909.57 0
909.64 0
909.71 0
909.78 0
909.85 0
909.92 0
909.98 0
910.05 0
910.12 0
910.19 0
910.26 0
910.33 0
910.40 0
910.47 0
910.54 0
910.61 0
910.67 0
910.74 0
910.81 0
910.88 0
910.95 0
911.02 0
911.09 0
911.16 0
911.23 0
911.30 0
911.37 0
911.43 0
911.50 0
911.57 0
911.64 0
911.71 0
911.78 0
911.85 0
911.92 0
911.99 0
912.06 0
912.13 0
912.19 0
912.26 0
912.33 0
912.40 0
912.47 0
912.54 0
912.61 0
912.68 0
912.75 0
912.82 0
912.89 0
912.95 0
913.02 0
913.09 0
913.16 0
913.23 0
913.30 0
913.37 0
913.44 0
913.51 0
913.58 0
913.65 0
913.72 0
913.78 0
913.85 0
913.92 0
913.99 0
914.06 0
914.13 0
914.20 0
914.27 0
914.34 0
914.41 0
914.48 0
914.55 0
914.62 0
914.68 0
914.75 0
914.82 0
914.89 0
914.96 0
915.03 0
915.10 0
915.17 0
915.24 0
915.31 0
915.38 0
915.45 0
915.51 0
915.58 0
915.65 0
915.72 0
915.79 0
915.86 0
915.93 0
916.00 0
916.07 0
916.14 0
916.21 0
916.28 0
916.35 0
916.42 0
916.48 0
916.55 0
916.62 0
916.69 0
916.76 0
916.83 0
916.90 0
916.97 0
917.04 0
917.11 0
917.18 0
917.25 0
917.32 0
917.39 0
917.45 0
917.52 0
917.59 0
917.66 0
917.73 0
917.80 0
917.87 0
917.94 0
918.01 0
918.08 0
918.15 0
918.22 0
918.29 0
918.36 0
918.43 0
918.49 0
918.56 0
918.63 0
918.70 0
918.77 0
918.84 0
918.91 0
918.98 0
919.05 0
919.12 0
919.19 0
919.26 0
919.33 0
919.40 0
919.47 0
919.54 0
919.60 0
919.67 0
919.74 0
919.81 0
919.88 0
919.95 0
920.02 0
920.09 0
920.16 0
920.23 0
920.30 0
920.37 0
920.44 0
920.51 0
920.58 0
920.65 0
920.72 0
920.78 0
920.85 0
920.92 0
920.99 0
921.06 0
921.13 0
921.20 0
921.27 0
921.34 0
921.41 0
921.48 0
921.55 0
921.62 0
921.69 0
921.76 0
921.83 0
921.90 0
921.97 0
922.03 0
922.10 0
922.17 0
922.24 0
922.31 0
922.38 0
922.45 0
922.52 0
922.59 0
922.66 0
922.73 0
922.80 0
922.87 0
922.94 0
923.01 0
923.08 0
923.15 0
923.22 0
923.29 0
923.36 0
923.43 0
923.49 0
923.56 0
923.63 0
923.70 0
923.77 0
923.84 0
923.91 0
923.98 0
924.05 0
924.12 0
924.19 0
924.26 0
924.33 0
924.40 0
924.47 0
924.54 0
924.61 0
924.68 0
924.75 0
924.82 0
924.89 0
924.96 0
925.03 0
925.09 0
925.16 0
925.23 0
925.30 0
925.37 0
925.44 0
925.51 0
925.58 0
925.65 0
925.72 0
925.79 0
925.86 0
925.93 0
926.00 0
926.07 0
926.14 0
926.21 0
926.28 0
926.35 0
926.42 0
926.49 0
926.56 0
926.63 0
926.70 0
926.77 0
926.84 0
926.91 0
926.97 0
927.04 0
927.11 0
927.18 0
927.25 0
927.32 0
927.39 0
927.46 0
927.53 0
927.60 0
927.67 0
927.74 0
927.81 0
927.88 0
927.95 0
928.02 0
928.09 0
928.16 0
928.23 0
928.30 0
928.37 0
928.44 0
928.51 0
928.58 0
928.65 0
928.72 0
928.79 0
928.86 0
928.93 0
929.00 0
929.07 0
929.14 0
929.21 0
929.28 1
929.35 1
929.41 1
929.48 1
929.55 1
929.62 1
929.69 0
929.76 0
929.83 0
929.90 0
929.97 0
930.04 0
930.11 0
930.18 0
930.25 0
930.32 0
930.39 0
930.46 0
930.53 1
930.60 1
930.67 1
930.74 1
930.81 1
930.88 1
930.95 0
931.02 0
931.09 0
931.16 0
931.23 1
931.30 1
931.37 1
931.44 1
931.51 1
931.58 1
931.65 1
931.72 1
931.79 1
931.86 1
931.93 0
932.00 0
932.07 0
932.14 0
932.21 0
932.28 0
932.35 0
932.42 0
932.49 0
932.56 0
932.63 0
932.70 0
932.77 0
932.84 0
932.91 0
932.98 0
933.05 0
933.12 0
933.19 0
933.26 0
933.33 0
933.40 0
933.47 0
933.54 0
933.61 0
933.68 0
933.75 1
933.82 1
933.89 1
933.96 1
934.02 0
934.09 0
934.16 0
934.23 0
934.30 0
934.37 0
934.44 0
934.51 0
934.58 0
934.65 0
934.72 0
934.79 0
934.86 0
934.93 0
935.00 0
935.07 0
935.14 0
935.21 0
935.28 0
935.35 0
935.42 0
935.49 0
935.56 0
935.63 0
935.70 0
935.77 0
935.84 0
935.91 0
935.98 0
936.05 0
936.12 0
936.19 0
936.26 0
936.33 0
936.40 0
936.47 0
936.54 0
936.61 0
936.68 0
936.75 0
936.82 0
936.89 0
936.96 0
937.03 0
937.10 0
937.17 0
937.24 0
937.31 0
937.38 0
937.45 0
937.53 0
937.60 0
937.67 0
937.74 0
937.81 0
937.88 0
937.95 0
938.02 0
938.09 0
938.16 0
938.23 0
938.30 0
938.37 0
938.44 0
938.51 0
938.58 0
938.65 0
938.72 0
938.79 0
938.86 0
938.93 0
939.00 0
939.07 0
939.14 0
939.21 0
939.28 0
939.35 0
939.42 0
939.49 0
939.56 0
939.63 0
939.70 0
939.77 0
939.84 0
939.91 0
939.98 0
940.05 0
940.12 0
940.19 0
940.26 0
940.33 0
940.40 0
940.47 0
940.54 0
940.61 0
940.68 0
940.75 0
940.82 0
940.89 0
940.96 0
941.03 0
941.10 0
941.17 0
941.24 0
941.31 0
941.38 0
941.45 0
941.52 0
941.59 0
941.66 0
941.73 0
941.80 0
941.87 0
941.94 0
942.01 0
942.08 0
942.16 0
942.23 0
942.30 0
942.37 0
942.44 0
942.51 0
942.58 0
942.65 0
942.72 0
942.79 0
942.86 0
942.93 0
943.00 0
943.07 0
943.14 0
943.21 0
943.28 0
943.35 0
943.42 0
943.49 0
943.56 0
943.63 0
943.70 0
943.77 0
943.84 0
943.91 0
943.98 0
944.05 0
944.12 0
944.19 0
944.26 0
944.33 0
944.40 0
944.47 0
944.54 0
944.62 0
944.69 0
944.76 0
944.83 0
944.90 0
944.97 0
945.04 0
945.11 0
945.18 0
945.25 0
945.32 0
945.39 0
945.46 0
945.53 0
945.60 0
945.67 0
945.74 0
945.81 0
945.88 0
945.95 0
946.02 0
946.09 0
946.16 0
946.23 0
946.30 0
946.37 0
946.44 0
946.52 0
946.59 0
946.66 0
946.73 0
946.80 0
946.87 0
946.94 0
947.01 0
947.08 0
947.15 0
947.22 0
947.29 0
947.36 0
947.43 0
947.50 0
947.57 0
947.64 0
947.71 0
947.78 0
947.85 0
947.92 0
947.99 0
948.06 0
948.13 0
948.21 0
948.28 0
948.35 0
948.42 0
948.49 0
948.56 0
948.63 0
948.70 0
948.77 0
948.84 0
948.91 0
948.98 0
949.05 0
949.12 0
949.19 0
949.26 0
949.33 0
949.40 0
949.47 0
949.54 0
949.62 0
949.69 0
949.76 0
949.83 0
949.90 0
949.97 0
950.04 0
950.11 0
950.18 0
950.25 0
950.32 0
950.39 0
950.46 0
950.53 0
950.60 0
950.67 0
950.74 0
950.81 0
950.88 0
950.96 0
951.03 0
951.10 0
951.17 0
951.24 0
951.31 0
951.38 0
951.45 0
951.52 0
951.59 0
951.66 0
951.73 0
951.80 0
951.87 0
951.94 0
952.01 0
952.08 0
952.16 0
952.23 0
952.30 0
952.37 0
952.44 0
952.51 0
952.58 0
952.65 0
952.72 0
952.79 0
952.86 0
952.93 1
953.00 1
953.07 2
953.14 3
953.22 4
953.29 4
953.36 5
953.43 6
953.50 6
953.57 6
953.64 6
953.71 7
953.78 7
953.85 8
953.92 8
953.99 9
954.06 9
954.13 9
954.20 9
954.28 9
954.35 9
954.42 9
954.49 9
954.56 9
954.63 9
954.70 9
954.77 8
954.84 8
954.91 8
954.98 7
955.05 7
955.12 6
955.19 5
955.26 5
955.34 4
955.41 3
955.48 3
955.55 3
955.62 3
955.69 2
955.76 2
955.83 2
955.90 2
955.97 2
956.04 2
956.11 1
956.18 1
956.26 1
956.33 1
956.40 1
956.47 1
956.54 1
956.61 1
956.68 1
956.75 1
956.82 1
956.89 1
956.96 1
957.03 1
957.10 0
957.18 0
957.25 0
957.32 0
957.39 0
957.46 0
957.53 0
957.60 0
957.67 0
957.74 0
957.81 0
957.88 0
957.95 0
958.03 0
958.10 0
958.17 0
958.24 0
958.31 0
958.38 0
958.45 0
958.52 0
958.59 0
958.66 0
958.73 0
958.80 0
958.88 0
958.95 0
959.02 0
959.09 0
959.16 0
959.23 0
959.30 0
959.37 0
959.44 0
959.51 0
959.58 0
959.66 0
959.73 0
959.80 0
959.87 0
959.94 0
960.01 0
960.08 0
960.15 0
960.22 0
960.29 0
960.36 0
960.44 0
960.51 1
960.58 1
960.65 1
960.72 1
960.79 1
960.86 1
960.93 1
961.00 1
961.07 1
961.14 1
961.22 1
961.29 1
961.36 0
961.43 0
961.50 0
961.57 0
961.64 0
961.71 0
961.78 0
961.85 0
961.92 0
962.00 0
962.07 0
962.14 0
962.21 0
962.28 0
962.35 0
962.42 0
962.49 0
962.56 0
962.63 0
962.71 0
962.78 0
962.85 0
962.92 0
962.99 0
963.06 0
963.13 0
963.20 0
963.27 0
963.34 0
963.42 0
963.49 0
963.56 0
963.63 0
963.70 0
963.77 0
963.84 0
963.91 0
963.98 0
964.06 0
964.13 0
964.20 0
964.27 0
964.34 1
964.41 1
964.48 1
964.55 1
964.62 0
964.69 0
964.77 0
964.84 0
964.91 0
964.98 0
965.05 0
965.12 0
965.19 0
965.26 0
965.33 0
965.41 0
965.48 0
965.55 0
965.62 0
965.69 0
965.76 0
965.83 0
965.90 0
965.97 0
966.05 0
966.12 0
966.19 0
966.26 0
966.33 0
966.40 0
966.47 0
966.54 0
966.61 0
966.69 0
966.76 0
966.83 0
966.90 0
966.97 0
967.04 0
967.11 0
967.18 0
967.26 0
967.33 0
967.40 0
967.47 0
967.54 0
967.61 0
967.68 0
967.75 0
967.82 0
967.90 0
967.97 0
968.04 0
968.11 0
968.18 0
968.25 0
968.32 0
968.39 0
968.47 0
968.54 0
968.61 0
968.68 0
968.75 1
968.82 1
968.89 1
968.96 1
969.04 1
969.11 1
969.18 1
969.25 1
969.32 1
969.39 1
969.46 1
969.53 1
969.61 1
969.68 1
969.75 1
969.82 1
969.89 1
969.96 1
970.03 1
970.10 1
970.18 2
970.25 2
970.32 2
970.39 2
970.46 2
970.53 2
970.60 2
970.67 3
970.75 3
970.82 3
970.89 3
970.96 3
971.03 3
971.10 2
971.17 2
971.24 2
971.32 2
971.39 2
971.46 2
971.53 2
971.60 2
971.67 2
971.74 2
971.82 2
971.89 2
971.96 2
972.03 2
972.10 1
972.17 1
972.24 1
972.31 1
972.39 0
972.46 0
972.53 0
972.60 0
972.67 0
972.74 0
972.81 0
972.89 0
972.96 1
973.03 1
973.10 1
973.17 1
973.24 1
973.31 1
973.39 1
973.46 1
973.53 1
973.60 2
973.67 2
973.74 2
973.81 1
973.89 1
973.96 1
974.03 1
974.10 1
974.17 1
974.24 1
974.31 1
974.39 1
974.46 1
974.53 1
974.60 1
974.67 1
974.74 1
974.81 2
974.89 2
974.96 2
975.03 2
975.10 2
975.17 2
975.24 2
975.31 2
975.39 2
975.46 2
975.53 2
975.60 2
975.67 2
975.74 2
975.81 1
975.89 1
975.96 1
976.03 1
976.10 1
976.17 1
976.24 1
976.32 1
976.39 1
976.46 1
976.53 2
976.60 2
976.67 2
976.74 2
976.82 2
976.89 2
976.96 2
977.03 2
977.10 2
977.17 2
977.24 2
977.32 2
977.39 1
977.46 1
977.53 1
977.60 1
977.67 1
977.75 1
977.82 1
977.89 1
977.96 1
978.03 1
978.10 1
978.18 1
978.25 1
978.32 1
978.39 1
978.46 1
978.53 1
978.60 1
978.68 1
978.75 1
978.82 1
978.89 1
978.96 1
979.03 1
979.11 1
979.18 1
979.25 1
979.32 1
979.39 0
979.46 0
979.54 0
979.61 0
979.68 1
979.75 1
979.82 1
979.89 1
979.97 1
980.04 1
980.11 1
980.18 1
980.25 1
980.32 1
980.39 1
980.47 1
980.54 1
980.61 1
980.68 1
980.75 0
980.82 0
980.90 0
980.97 0
981.04 0
981.11 0
981.18 0
981.25 0
981.33 0
981.40 0
981.47 0
981.54 0
981.61 0
981.69 0
981.76 0
981.83 0
981.90 0
981.97 0
982.04 0
982.12 1
982.19 1
982.26 2
982.33 2
982.40 2
982.47 2
982.55 2
982.62 2
982.69 1
982.76 1
982.83 1
982.90 0
982.98 0
983.05 0
983.12 0
983.19 0
983.26 0
983.33 0
983.41 0
983.48 0
983.55 0
983.62 0
983.69 1
983.77 1
983.84 1
983.91 1
983.98 1
984.05 1
984.12 1
984.20 0
984.27 0
984.34 0
984.41 0
984.48 0
984.56 0
984.63 0
984.70 0
984.77 0
984.84 0
984.91 0
984.99 0
985.06 0
985.13 0
985.20 0
985.27 0
985.35 0
985.42 0
985.49 0
985.56 1
985.63 1
985.70 1
985.78 1
985.85 1
985.92 1
985.99 2
986.06 2
986.14 2
986.21 2
986.28 2
986.35 3
986.42 3
986.49 3
986.57 2
986.64 2
986.71 2
986.78 1
986.85 1
986.93 1
987.00 1
987.07 1
987.14 0
987.21 0
987.29 0
987.36 0
987.43 0
987.50 0
987.57 0
987.65 0
987.72 0
987.79 0
987.86 0
987.93 0
988.00 0
988.08 0
988.15 0
988.22 0
988.29 0
988.36 0
988.44 0
988.51 0
988.58 0
988.65 0
988.72 0
988.80 0
988.87 0
988.94 0
989.01 0
989.08 0
989.16 0
989.23 1
989.30 1
989.37 1
989.44 1
989.52 1
989.59 2
989.66 2
989.73 2
989.80 3
989.88 3
989.95 3
990.02 3
990.09 3
990.16 3
990.24 3
990.31 3
990.38 2
990.45 2
990.52 2
990.60 2
990.67 2
990.74 2
990.81 2
990.88 2
990.96 2
991.03 3
991.10 3
991.17 4
991.24 4
991.32 5
991.39 6
991.46 6
991.53 7
991.60 7
991.68 7
991.75 8
991.82 9
991.89 9
991.96 10
992.04 10
992.11 11
992.18 11
992.25 10
992.33 9
992.40 9
992.47 8
992.54 7
992.61 7
992.69 7
992.76 8
992.83 8
992.90 9
992.97 9
993.05 9
993.12 8
993.19 8
993.26 8
993.33 7
993.41 7
993.48 7
993.55 7
993.62 7
993.70 7
993.77 7
993.84 7
993.91 7
993.98 6
994.06 6
994.13 5
994.20 5
994.27 5
994.34 5
994.42 5
994.49 5
994.56 5
994.63 5
994.71 5
994.78 5
994.85 5
994.92 4
994.99 4
995.07 4
995.14 4
995.21 4
995.28 4
995.36 4
995.43 3
995.50 3
995.57 2
995.64 2
995.72 2
995.79 2
995.86 2
995.93 2
996.01 2
996.08 2
996.15 2
996.22 2
996.29 2
996.37 2
996.44 2
996.51 2
996.58 2
996.66 2
996.73 2
996.80 2
996.87 2
996.94 3
997.02 3
997.09 3
997.16 4
997.23 4
997.31 4
997.38 3
997.45 3
997.52 3
997.59 3
997.67 3
997.74 3
997.81 3
997.88 3
997.96 3
998.03 4
998.10 4
998.17 4
998.25 4
998.32 4
998.39 4
998.46 4
998.53 3
998.61 3
998.68 3
998.75 3
998.82 3
998.90 4
998.97 4
999.04 4
999.11 4
999.19 4
999.26 4
999.33 3
999.40 2
999.47 2
999.55 1
999.62 1
999.69 1
999.76 1
999.84 1
999.91 1
999.98 2
1000.05 2
1000.13 2
1000.20 3
1000.27 3
1000.34 3
1000.42 3
1000.49 3
1000.56 3
1000.63 2
1000.71 2
1000.78 2
1000.85 1
1000.92 1
1000.99 2
1001.07 2
1001.14 2
1001.21 2
1001.28 2
1001.36 2
1001.43 2
1001.50 1
1001.57 1
1001.65 1
1001.72 1
1001.79 1
1001.86 1
1001.94 1
1002.01 0
1002.08 0
1002.15 0
1002.23 0
1002.30 0
1002.37 0
1002.44 0
1002.52 0
1002.59 0
1002.66 0
1002.73 0
1002.81 0
1002.88 0
1002.95 0
1003.02 0
1003.10 0
1003.17 0
1003.24 0
1003.31 0
1003.39 0
1003.46 0
1003.53 0
1003.60 0
1003.68 0
1003.75 1
1003.82 1
1003.89 2
1003.97 2
1004.04 2
1004.11 2
1004.18 2
1004.26 2
1004.33 1
1004.40 1
1004.47 1
1004.55 1
1004.62 1
1004.69 1
1004.76 1
1004.84 1
1004.91 1
1004.98 1
1005.05 1
1005.13 1
1005.20 1
1005.27 0
1005.34 0
1005.42 0
1005.49 1
1005.56 1
1005.63 1
1005.71 2
1005.78 2
1005.85 3
1005.92 3
1006.00 3
1006.07 3
1006.14 3
1006.21 2
1006.29 2
1006.36 1
1006.43 1
1006.50 1
1006.58 0
1006.65 1
1006.72 1
1006.80 1
1006.87 2
1006.94 3
1007.01 4
1007.09 5
1007.16 5
1007.23 5
1007.30 5
1007.38 5
1007.45 5
1007.52 4
1007.59 4
1007.67 4
1007.74 5
1007.81 5
1007.88 6
1007.96 6
1008.03 7
1008.10 7
1008.18 7
1008.25 7
1008.32 7
1008.39 7
1008.47 7
1008.54 8
1008.61 8
1008.68 8
1008.76 9
1008.83 9
1008.90 9
1008.97 9
1009.05 9
1009.12 9
1009.19 9
1009.27 9
1009.34 10
1009.41 10
1009.48 10
1009.56 9
1009.63 9
1009.70 9
1009.77 9
1009.85 8
1009.92 8
1009.99 8
1010.07 8
1010.14 8
1010.21 8
1010.28 7
1010.36 7
1010.43 7
1010.50 6
1010.57 6
1010.65 5
1010.72 5
1010.79 5
1010.87 4
1010.94 4
1011.01 4
1011.08 5
1011.16 5
1011.23 5
1011.30 5
1011.38 6
1011.45 6
1011.52 5
1011.59 5
1011.67 5
1011.74 5
1011.81 5
1011.88 5
1011.96 5
1012.03 5
1012.10 5
1012.18 5
1012.25 5
1012.32 5
1012.39 5
1012.47 5
1012.54 5
1012.61 5
1012.69 6
1012.76 6
1012.83 6
1012.90 6
1012.98 6
1013.05 6
1013.12 6
1013.20 6
1013.27 6
1013.34 6
1013.41 7
1013.49 7
1013.56 8
1013.63 8
1013.71 8
1013.78 9
1013.85 9
1013.92 9
1014.00 9
1014.07 9
1014.14 10
1014.22 10
1014.29 10
1014.36 10
1014.43 10
1014.51 10
1014.58 9
1014.65 9
1014.73 9
1014.80 9
1014.87 9
1014.94 9
1015.02 9
1015.09 9
1015.16 9
1015.24 9
1015.31 9
1015.38 9
1015.45 9
1015.53 9
1015.60 8
1015.67 7
1015.75 7
1015.82 6
1015.89 5
1015.97 5
1016.04 4
1016.11 4
1016.18 4
1016.26 4
1016.33 5
1016.40 5
1016.48 6
1016.55 6
1016.62 6
1016.69 6
1016.77 6
1016.84 6
1016.91 6
1016.99 6
1017.06 6
1017.13 7
1017.21 7
1017.28 7
1017.35 7
1017.42 8
1017.50 8
1017.57 8
1017.64 8
1017.72 8
1017.79 8
1017.86 7
1017.94 7
1018.01 6
1018.08 6
1018.15 6
1018.23 5
1018.30 6
1018.37 6
1018.45 6
1018.52 7
1018.59 7
1018.67 7
1018.74 7
1018.81 6
1018.89 6
1018.96 5
1019.03 5
1019.10 4
1019.18 4
1019.25 4
1019.32 3
1019.40 3
1019.47 3
1019.54 3
1019.62 3
1019.69 3
1019.76 3
1019.83 3
1019.91 3
1019.98 2
1020.05 2
1020.13 1
1020.20 1
1020.27 0
1020.35 0
1020.42 0
1020.49 0
1020.57 0
1020.64 0
1020.71 0
1020.79 0
1020.86 0
1020.93 0
1021.00 0
1021.08 0
1021.15 1
1021.22 1
1021.30 2
1021.37 2
1021.44 3
1021.52 3
1021.59 4
1021.66 4
1021.74 4
1021.81 5
1021.88 5
1021.96 4
1022.03 4
1022.10 4
1022.17 3
1022.25 2
1022.32 2
1022.39 2
1022.47 2
1022.54 2
1022.61 2
1022.69 2
1022.76 2
1022.83 2
1022.91 3
1022.98 3
1023.05 3
1023.13 4
1023.20 5
1023.27 5
1023.35 6
1023.42 5
1023.49 5
1023.57 4
1023.64 4
1023.71 3
1023.79 3
1023.86 3
1023.93 3
1024.00 3
1024.08 4
1024.15 4
1024.22 4
1024.30 4
1024.37 3
1024.44 3
1024.52 2
1024.59 1
1024.66 1
1024.74 0
1024.81 0
1024.88 0
1024.96 0
1025.03 0
1025.10 0
1025.18 1
1025.25 1
1025.32 2
1025.40 2
1025.47 2
1025.54 2
1025.62 2
1025.69 2
1025.76 1
1025.84 1
1025.91 1
1025.98 2
1026.06 2
1026.13 2
1026.20 2
1026.28 2
1026.35 2
1026.42 2
1026.50 2
1026.57 1
1026.64 1
1026.72 0
1026.79 0
1026.86 0
1026.94 0
1027.01 0
1027.08 0
1027.16 0
1027.23 1
1027.30 1
1027.38 2
1027.45 3
1027.52 3
1027.60 3
1027.67 3
1027.74 3
1027.82 3
1027.89 3
1027.96 3
1028.04 3
1028.11 2
1028.18 2
1028.26 2
1028.33 2
1028.40 2
1028.48 2
1028.55 1
1028.62 1
1028.70 1
1028.77 2
1028.84 2
1028.92 3
1028.99 4
1029.06 6
1029.14 7
1029.21 9
1029.28 10
1029.36 11
1029.43 11
1029.50 11
1029.58 11
1029.65 10
1029.72 10
1029.80 10
1029.87 11
1029.95 12
1030.02 13
1030.09 15
1030.17 17
1030.24 19
1030.31 20
1030.39 22
1030.46 22
1030.53 22
1030.61 22
1030.68 21
1030.75 21
1030.83 20
1030.90 19
1030.97 19
1031.05 19
1031.12 19
1031.19 18
1031.27 18
1031.34 18
1031.41 18
1031.49 18
1031.56 18
1031.63 18
1031.71 18
1031.78 18
1031.86 17
1031.93 17
1032.00 17
1032.08 16
1032.15 16
1032.22 16
1032.30 16
1032.37 16
1032.44 16
1032.52 16
1032.59 16
1032.66 16
1032.74 16
1032.81 16
1032.88 16
1032.96 16
1033.03 16
1033.11 16
1033.18 17
1033.25 17
1033.33 18
1033.40 18
1033.47 19
1033.55 18
1033.62 18
1033.69 17
1033.77 16
1033.84 15
1033.91 14
1033.99 14
1034.06 14
1034.14 14
1034.21 15
1034.28 16
1034.36 16
1034.43 17
1034.50 18
1034.58 17
1034.65 17
1034.72 16
1034.80 15
1034.87 14
1034.95 13
1035.02 12
1035.09 11
1035.17 11
1035.24 12
1035.31 12
1035.39 12
1035.46 12
1035.53 11
1035.61 11
1035.68 9
1035.76 8
1035.83 7
1035.90 6
1035.98 5
1036.05 5
1036.12 5
1036.20 5
1036.27 6
1036.34 6
1036.42 6
1036.49 7
1036.57 7
1036.64 7
1036.71 7
1036.79 7
1036.86 7
1036.93 7
1037.01 8
1037.08 8
1037.16 9
1037.23 9
1037.30 9
1037.38 9
1037.45 9
1037.52 9
1037.60 9
1037.67 9
1037.74 9
1037.82 9
1037.89 9
1037.97 9
1038.04 8
1038.11 8
1038.19 8
1038.26 7
1038.33 7
1038.41 7
1038.48 6
1038.56 6
1038.63 6
1038.70 6
1038.78 6
1038.85 6
1038.92 7
1039.00 8
1039.07 9
1039.15 10
1039.22 10
1039.29 10
1039.37 10
1039.44 9
1039.51 8
1039.59 8
1039.66 7
1039.74 7
1039.81 7
1039.88 7
1039.96 7
1040.03 7
1040.11 7
1040.18 7
1040.25 6
1040.33 6
1040.40 5
1040.47 5
1040.55 4
1040.62 4
1040.70 3
1040.77 2
1040.84 1
1040.92 0
1040.99 0
1041.06 0
1041.14 0
1041.21 0
1041.29 0
1041.36 0
1041.43 0
1041.51 0
1041.58 0
1041.66 0
1041.73 0
1041.80 1
1041.88 2
1041.95 3
1042.02 4
1042.10 5
1042.17 5
1042.25 5
1042.32 6
1042.39 7
1042.47 7
1042.54 8
1042.62 9
1042.69 9
1042.76 8
1042.84 7
1042.91 6
1042.99 5
1043.06 4
1043.13 3
1043.21 3
1043.28 2
1043.36 3
1043.43 3
1043.50 4
1043.58 5
1043.65 6
1043.72 6
1043.80 6
1043.87 6
1043.95 5
1044.02 5
1044.09 4
1044.17 4
1044.24 4
1044.32 4
1044.39 4
1044.46 5
1044.54 6
1044.61 7
1044.69 8
1044.76 9
1044.83 11
1044.91 12
1044.98 14
1045.06 16
1045.13 17
1045.20 18
1045.28 18
1045.35 18
1045.43 18
1045.50 18
1045.57 18
1045.65 18
1045.72 19
1045.80 21
1045.87 22
1045.94 24
1046.02 26
1046.09 28
1046.17 28
1046.24 28
1046.31 28
1046.39 26
1046.46 25
1046.54 23
1046.61 22
1046.68 21
1046.76 20
1046.83 21
1046.91 22
1046.98 23
1047.05 24
1047.13 25
1047.20 25
1047.28 25
1047.35 24
1047.42 23
1047.50 22
1047.57 22
1047.65 23
1047.72 24
1047.80 25
1047.87 27
1047.94 29
1048.02 30
1048.09 31
1048.17 31
1048.24 30
1048.31 29
1048.39 27
1048.46 25
1048.54 24
1048.61 23
1048.68 21
1048.76 21
1048.83 20
1048.91 19
1048.98 18
1049.05 18
1049.13 17
1049.20 16
1049.28 15
1049.35 14
1049.43 15
1049.50 15
1049.57 17
1049.65 19
1049.72 21
1049.80 22
1049.87 24
1049.94 24
1050.02 24
1050.09 23
1050.17 21
1050.24 20
1050.32 19
1050.39 17
1050.46 16
1050.54 15
1050.61 14
1050.69 13
1050.76 13
1050.83 13
1050.91 14
1050.98 15
1051.06 16
1051.13 17
1051.21 18
1051.28 18
1051.35 18
1051.43 18
1051.50 18
1051.58 18
1051.65 17
1051.72 16
1051.80 16
1051.87 15
1051.95 14
1052.02 14
1052.10 14
1052.17 14
1052.24 15
1052.32 16
1052.39 17
1052.47 18
1052.54 18
1052.62 18
1052.69 18
1052.76 17
1052.84 15
1052.91 14
1052.99 13
1053.06 13
1053.14 13
1053.21 12
1053.28 13
1053.36 13
1053.43 13
1053.51 13
1053.58 13
1053.66 14
1053.73 15
1053.80 15
1053.88 16
1053.95 17
1054.03 18
1054.10 18
1054.18 18
1054.25 18
1054.32 17
1054.40 17
1054.47 17
1054.55 17
1054.62 17
1054.70 17
1054.77 16
1054.84 15
1054.92 14
1054.99 13
1055.07 12
1055.14 12
1055.22 12
1055.29 12
1055.36 12
1055.44 11
1055.51 11
1055.59 10
1055.66 10
1055.74 10
1055.81 10
1055.89 10
1055.96 10
1056.03 10
1056.11 9
1056.18 9
1056.26 8
1056.33 8
1056.41 9
1056.48 9
1056.55 11
1056.63 13
1056.70 15
1056.78 16
1056.85 17
1056.93 18
1057.00 18
1057.08 17
1057.15 15
1057.22 14
1057.30 12
1057.37 11
1057.45 10
1057.52 9
1057.60 9
1057.67 9
1057.75 9
1057.82 10
1057.89 11
1057.97 12
1058.04 13
1058.12 13
1058.19 13
1058.27 13
1058.34 12
1058.41 11
1058.49 10
1058.56 8
1058.64 7
1058.71 6
1058.79 5
1058.86 5
1058.94 4
1059.01 4
1059.09 4
1059.16 3
1059.23 3
1059.31 3
1059.38 3
1059.46 3
1059.53 4
1059.61 5
1059.68 6
1059.76 7
1059.83 9
1059.90 10
1059.98 12
1060.05 12
1060.13 13
1060.20 13
1060.28 12
1060.35 11
1060.43 9
1060.50 8
1060.58 6
1060.65 4
1060.72 2
1060.80 0
1060.87 0
1060.95 0
1061.02 0
1061.10 0
1061.17 0
1061.25 0
1061.32 1
1061.40 2
1061.47 2
1061.54 2
1061.62 2
1061.69 1
1061.77 0
1061.84 0
1061.92 0
1061.99 1
1062.07 1
1062.14 2
1062.22 3
1062.29 4
1062.36 5
1062.44 6
1062.51 7
1062.59 7
1062.66 8
1062.74 8
1062.81 9
1062.89 9
1062.96 10
1063.04 10
1063.11 10
1063.19 11
1063.26 12
1063.33 13
1063.41 14
1063.48 16
1063.56 17
1063.63 19
1063.71 20
1063.78 21
1063.86 22
1063.93 21
1064.01 21
1064.08 20
1064.16 18
1064.23 16
1064.30 15
1064.38 13
1064.45 11
1064.53 10
1064.60 9
1064.68 8
1064.75 9
1064.83 10
1064.90 11
1064.98 13
1065.05 16
1065.13 18
1065.20 19
1065.28 20
1065.35 20
1065.43 20
1065.50 20
1065.57 20
1065.65 20
1065.72 20
1065.80 21
1065.87 21
1065.95 21
1066.02 21
1066.10 21
1066.17 21
1066.25 21
1066.32 21
1066.40 21
1066.47 20
1066.55 19
1066.62 18
1066.70 16
1066.77 14
1066.84 11
1066.92 9
1066.99 7
1067.07 6
1067.14 6
1067.22 6
1067.29 7
1067.37 9
1067.44 11
1067.52 13
1067.59 14
1067.67 15
1067.74 15
1067.82 15
1067.89 15
1067.97 16
1068.04 17
1068.12 18
1068.19 19
1068.27 20
1068.34 20
1068.42 21
1068.49 21
1068.56 20
1068.64 20
1068.71 20
1068.79 20
1068.86 20
1068.94 21
1069.01 23
1069.09 24
1069.16 25
1069.24 26
1069.31 26
1069.39 26
1069.46 26
1069.54 25
1069.61 25
1069.69 24
1069.76 23
1069.84 21
1069.91 19
1069.99 17
1070.06 14
1070.14 11
1070.21 8
1070.29 6
1070.36 5
1070.44 5
1070.51 6
1070.59 7
1070.66 9
1070.74 10
1070.81 11
1070.89 10
1070.96 10
1071.03 9
1071.11 7
1071.18 6
1071.26 5
1071.33 4
1071.41 4
1071.48 4
1071.56 4
1071.63 4
1071.71 5
1071.78 5
1071.86 6
1071.93 6
1072.01 6
1072.08 6
1072.16 6
1072.23 5
1072.31 5
1072.38 4
1072.46 3
1072.53 2
1072.61 2
1072.68 1
1072.76 1
1072.83 2
1072.91 2
1072.98 2
1073.06 3
1073.13 3
1073.21 3
1073.28 3
1073.36 3
1073.43 3
1073.51 4
1073.58 5
1073.66 5
1073.73 5
1073.81 4
1073.88 3
1073.96 2
1074.03 0
1074.11 0
1074.18 0
1074.26 0
1074.33 0
1074.41 0
1074.48 0
1074.56 0
1074.63 2
1074.71 6
1074.78 9
1074.86 12
1074.93 14
1075.01 14
1075.08 14
1075.16 13
1075.23 11
1075.31 10
1075.38 9
1075.46 9
1075.53 10
1075.61 11
1075.68 13
1075.76 14
1075.83 15
1075.91 15
1075.98 15
1076.06 14
1076.13 13
1076.21 12
1076.28 12
1076.36 12
1076.43 13
1076.51 13
1076.58 14
1076.66 14
1076.73 14
1076.81 14
1076.88 14
1076.96 13
1077.03 12
1077.11 10
1077.19 9
1077.26 7
1077.34 6
1077.41 6
1077.49 7
1077.56 9
1077.64 12
1077.71 15
1077.79 19
1077.86 21
1077.94 24
1078.01 25
1078.09 26
1078.16 26
1078.24 27
1078.31 27
1078.39 27
1078.46 27
1078.54 26
1078.61 24
1078.69 23
1078.76 21
1078.84 20
1078.91 19
1078.99 20
1079.06 20
1079.14 22
1079.21 23
1079.29 24
1079.36 24
1079.44 23
1079.51 21
1079.59 19
1079.67 16
1079.74 14
1079.82 11
1079.89 10
1079.97 9
1080.04 9
1080.12 9
1080.19 10
1080.27 11
1080.34 12
1080.42 11
1080.49 11
1080.57 9
1080.64 7
1080.72 4
1080.79 2
1080.87 0
1080.94 0
1081.02 0
1081.09 0
1081.17 0
1081.24 0
1081.32 1
1081.40 3
1081.47 5
1081.55 7
1081.62 9
1081.70 11
1081.77 13
1081.85 14
1081.92 15
1082.00 16
1082.07 16
1082.15 15
1082.22 15
1082.30 14
1082.37 13
1082.45 12
1082.52 11
1082.60 10
1082.68 8
1082.75 7
1082.83 4
1082.90 3
1082.98 1
1083.05 1
1083.13 1
1083.20 3
1083.28 6
1083.35 9
1083.43 12
1083.50 14
1083.58 16
1083.65 17
1083.73 17
1083.81 16
1083.88 14
1083.96 14
1084.03 13
1084.11 14
1084.18 15
1084.26 17
1084.33 20
1084.41 22
1084.48 23
1084.56 23
1084.63 22
1084.71 21
1084.78 19
1084.86 16
1084.94 15
1085.01 13
1085.09 12
1085.16 11
1085.24 11
1085.31 11
1085.39 10
1085.46 9
1085.54 8
1085.61 7
1085.69 6
1085.76 5
1085.84 5
1085.92 4
1085.99 4
1086.07 3
1086.14 3
1086.22 1
1086.29 0
1086.37 0
1086.44 0
1086.52 0
1086.59 0
1086.67 0
1086.75 1
1086.82 2
1086.90 3
1086.97 3
1087.05 2
1087.12 1
1087.20 0
1087.27 0
1087.35 0
1087.42 0
1087.50 0
1087.58 2
1087.65 4
1087.73 7
1087.80 9
1087.88 10
1087.95 11
1088.03 12
1088.10 12
1088.18 11
1088.25 11
1088.33 11
1088.41 12
1088.48 12
1088.56 12
1088.63 12
1088.71 12
1088.78 11
1088.86 10
1088.93 10
1089.01 9
1089.09 9
1089.16 8
1089.24 9
1089.31 9
1089.39 10
1089.46 11
1089.54 13
1089.61 16
1089.69 19
1089.77 23
1089.84 26
1089.92 29
1089.99 31
1090.07 32
1090.14 33
1090.22 32
1090.29 31
1090.37 30
1090.45 30
1090.52 30
1090.60 31
1090.67 31
1090.75 33
1090.82 33
1090.90 33
1090.97 32
1091.05 31
1091.13 30
1091.20 29
1091.28 29
1091.35 30
1091.43 32
1091.50 35
1091.58 39
1091.65 42
1091.73 45
1091.81 47
1091.88 49
1091.96 50
1092.03 51
1092.11 53
1092.18 55
1092.26 57
1092.34 59
1092.41 61
1092.49 62
1092.56 64
1092.64 64
1092.71 63
1092.79 61
1092.86 58
1092.94 56
1093.02 54
1093.09 52
1093.17 52
1093.24 54
1093.32 56
1093.39 59
1093.47 62
1093.55 64
1093.62 66
1093.70 67
1093.77 69
1093.85 71
1093.92 73
1094.00 75
1094.08 78
1094.15 80
1094.23 82
1094.30 83
1094.38 84
1094.45 83
1094.53 83
1094.61 81
1094.68 80
1094.76 79
1094.83 77
1094.91 77
1094.98 76
1095.06 76
1095.14 76
1095.21 76
1095.29 75
1095.36 74
1095.44 72
1095.51 70
1095.59 69
1095.67 68
1095.74 67
1095.82 66
1095.89 65
1095.97 65
1096.04 64
1096.12 64
1096.20 63
1096.27 62
1096.35 61
1096.42 59
1096.50 57
1096.58 55
1096.65 53
1096.73 51
1096.80 48
1096.88 45
1096.95 43
1097.03 42
1097.11 42
1097.18 44
1097.26 47
1097.33 51
1097.41 55
1097.48 59
1097.56 63
1097.64 65
1097.71 65
1097.79 64
1097.86 62
1097.94 61
1098.02 60
1098.09 60
1098.17 61
1098.24 62
1098.32 64
1098.39 64
1098.47 63
1098.55 62
1098.62 59
1098.70 56
1098.77 54
1098.85 51
1098.93 49
1099.00 47
1099.08 46
1099.15 45
1099.23 45
1099.31 44
1099.38 44
1099.46 44
1099.53 44
1099.61 44
1099.68 44
1099.76 44
1099.84 44
1099.91 43
1099.99 42
1100.06 41
1100.14 39
1100.22 37
1100.29 35
1100.37 33
1100.44 32
1100.52 31
1100.60 32
1100.67 32
1100.75 34
1100.82 35
1100.90 35
1100.98 34
1101.05 31
1101.13 27
1101.20 22
1101.28 17
1101.35 13
1101.43 10
1101.51 7
1101.58 6
1101.66 5
1101.73 4
1101.81 2
1101.89 1
1101.96 0
1102.04 0
1102.11 0
1102.19 0
1102.27 0
1102.34 0
1102.42 1
1102.49 1
1102.57 1
1102.65 0
1102.72 0
1102.80 1
1102.87 2
1102.95 3
1103.03 5
1103.10 6
1103.18 7
1103.25 8
1103.33 7
1103.41 6
1103.48 5
1103.56 4
1103.63 2
1103.71 1
1103.79 0
1103.86 0
1103.94 0
1104.01 0
1104.09 0
1104.17 0
1104.24 0
1104.32 0
1104.39 0
1104.47 0
1104.55 1
1104.62 2
1104.70 3
1104.78 4
1104.85 5
1104.93 5
1105.00 5
1105.08 4
1105.16 3
1105.23 3
1105.31 2
1105.38 2
1105.46 2
1105.54 4
1105.61 6
1105.69 8
1105.76 11
1105.84 14
1105.92 16
1105.99 19
1106.07 20
1106.14 22
1106.22 23
1106.30 25
1106.37 26
1106.45 28
1106.53 30
1106.60 32
1106.68 33
1106.75 34
1106.83 34
1106.91 33
1106.98 31
1107.06 30
1107.13 29
1107.21 29
1107.29 31
1107.36 34
1107.44 38
1107.52 42
1107.59 45
1107.67 47
1107.74 47
1107.82 46
1107.90 44
1107.97 43
1108.05 42
1108.12 42
1108.20 44
1108.28 47
1108.35 51
1108.43 55
1108.51 59
1108.58 63
1108.66 67
1108.73 71
1108.81 76
1108.89 81
1108.96 85
1109.04 90
1109.12 94
1109.19 96
1109.27 98
1109.34 98
1109.42 98
1109.50 99
1109.57 99
1109.65 100
1109.73 102
1109.80 103
1109.88 104
1109.95 104
1110.03 104
1110.11 102
1110.18 101
1110.26 100
1110.34 99
1110.41 98
1110.49 98
1110.56 97
1110.64 96
1110.72 95
1110.79 93
1110.87 91
1110.95 90
1111.02 90
1111.10 91
1111.17 93
1111.25 96
1111.33 99
1111.40 101
1111.48 102
1111.56 101
1111.63 98
1111.71 94
1111.78 89
1111.86 84
1111.94 78
1112.01 73
1112.09 70
1112.17 67
1112.24 65
1112.32 65
1112.40 65
1112.47 65
1112.55 66
1112.62 66
1112.70 66
1112.78 66
1112.85 65
1112.93 64
1113.01 63
1113.08 63
1113.16 63
1113.23 63
1113.31 64
1113.39 65
1113.46 65
1113.54 65
1113.62 65
1113.69 64
1113.77 64
1113.85 64
1113.92 64
1114.00 65
1114.07 65
1114.15 64
1114.23 62
1114.30 60
1114.38 57
1114.46 54
1114.53 50
1114.61 47
1114.69 44
1114.76 42
1114.84 41
1114.92 40
1114.99 40
1115.07 40
1115.14 40
1115.22 40
1115.30 39
1115.37 38
1115.45 38
1115.53 37
1115.60 37
1115.68 36
1115.76 36
1115.83 34
1115.91 32
1115.99 30
1116.06 27
1116.14 25
1116.21 23
1116.29 23
1116.37 25
1116.44 27
1116.52 30
1116.60 33
1116.67 36
1116.75 38
1116.83 40
1116.90 40
1116.98 40
1117.06 38
1117.13 36
1117.21 34
1117.29 32
1117.36 31
1117.44 31
1117.52 32
1117.59 34
1117.67 37
1117.74 39
1117.82 41
1117.90 41
1117.97 41
1118.05 41
1118.13 40
1118.20 39
1118.28 38
1118.36 38
1118.43 38
1118.51 38
1118.59 38
1118.66 38
1118.74 38
1118.82 39
1118.89 39
1118.97 40
1119.05 40
1119.12 41
1119.20 42
1119.28 44
1119.35 46
1119.43 49
1119.51 53
1119.58 56
1119.66 59
1119.73 61
1119.81 62
1119.89 61
1119.96 61
1120.04 60
1120.12 59
1120.19 58
1120.27 59
1120.35 59
1120.42 60
1120.50 61
1120.58 62
1120.65 61
1120.73 61
1120.81 60
1120.88 59
1120.96 58
1121.04 57
1121.11 57
1121.19 58
1121.27 59
1121.34 61
1121.42 64
1121.50 67
1121.57 71
1121.65 74
1121.73 77
1121.80 80
1121.88 82
1121.96 84
1122.03 85
1122.11 86
1122.19 87
1122.26 89
1122.34 91
1122.42 95
1122.49 98
1122.57 102
1122.65 105
1122.72 107
1122.80 107
1122.88 105
1122.95 102
1123.03 98
1123.11 94
1123.18 90
1123.26 89
1123.34 89
1123.41 90
1123.49 91
1123.57 92
1123.64 92
1123.72 90
1123.80 87
1123.87 84
1123.95 81
1124.03 78
1124.10 76
1124.18 75
1124.26 75
1124.33 76
1124.41 78
1124.49 79
1124.56 80
1124.64 80
1124.72 80
1124.79 78
1124.87 77
1124.95 75
1125.03 72
1125.10 70
1125.18 67
1125.26 64
1125.33 60
1125.41 58
1125.49 56
1125.56 54
1125.64 54
1125.72 55
1125.79 56
1125.87 58
1125.95 59
1126.02 61
1126.10 63
1126.18 65
1126.25 66
1126.33 67
1126.41 68
1126.48 67
1126.56 64
1126.64 61
1126.71 58
1126.79 55
1126.87 53
1126.95 52
1127.02 51
1127.10 51
1127.18 51
1127.25 49
1127.33 46
1127.41 43
1127.48 39
1127.56 36
1127.64 33
1127.71 31
1127.79 30
1127.87 29
1127.94 29
1128.02 28
1128.10 26
1128.17 23
1128.25 20
1128.33 17
1128.41 14
1128.48 13
1128.56 12
1128.64 13
1128.71 15
1128.79 17
1128.87 19
1128.94 20
1129.02 22
1129.10 24
1129.17 26
1129.25 27
1129.33 28
1129.40 28
1129.48 28
1129.56 26
1129.64 23
1129.71 19
1129.79 14
1129.87 8
1129.94 1
1130.02 0
1130.10 0
1130.17 0
1130.25 0
1130.33 0
1130.41 0
1130.48 0
1130.56 1
1130.64 6
1130.71 10
1130.79 14
1130.87 17
1130.94 19
1131.02 21
1131.10 23
1131.17 25
1131.25 27
1131.33 29
1131.41 30
1131.48 29
1131.56 28
1131.64 26
1131.71 23
1131.79 19
1131.87 17
1131.94 14
1132.02 13
1132.10 13
1132.18 14
1132.25 16
1132.33 18
1132.41 21
1132.48 23
1132.56 25
1132.64 26
1132.71 27
1132.79 26
1132.87 25
1132.95 23
1133.02 20
1133.10 18
1133.18 16
1133.25 14
1133.33 14
1133.41 13
1133.48 13
1133.56 13
1133.64 13
1133.72 12
1133.79 12
1133.87 12
1133.95 12
1134.02 13
1134.10 16
1134.18 19
1134.26 23
1134.33 27
1134.41 32
1134.49 35
1134.56 38
1134.64 39
1134.72 39
1134.80 38
1134.87 36
1134.95 35
1135.03 34
1135.10 36
1135.18 41
1135.26 49
1135.33 60
1135.41 74
1135.49 88
1135.57 103
1135.64 117
1135.72 128
1135.80 138
1135.87 144
1135.95 147
1136.03 147
1136.11 145
1136.18 142
1136.26 139
1136.34 137
1136.41 137
1136.49 139
1136.57 143
1136.65 148
1136.72 154
1136.80 160
1136.88 164
1136.95 168
1137.03 171
1137.11 174
1137.19 178
1137.26 184
1137.34 191
1137.42 200
1137.50 210
1137.57 220
1137.65 231
1137.73 240
1137.80 248
1137.88 254
1137.96 258
1138.04 259
1138.11 260
1138.19 258
1138.27 256
1138.34 254
1138.42 252
1138.50 251
1138.58 251
1138.65 252
1138.73 255
1138.81 260
1138.88 265
1138.96 271
1139.04 277
1139.12 283
1139.19 287
1139.27 291
1139.35 292
1139.43 291
1139.50 288
1139.58 282
1139.66 275
1139.73 268
1139.81 261
1139.89 255
1139.97 251
1140.04 248
1140.12 247
1140.20 246
1140.28 245
1140.35 244
1140.43 242
1140.51 240
1140.58 239
1140.66 237
1140.74 236
1140.82 235
1140.89 232
1140.97 229
1141.05 225
1141.13 222
1141.20 219
1141.28 217
1141.36 215
1141.44 215
1141.51 214
1141.59 213
1141.67 210
1141.74 207
1141.82 203
1141.90 200
1141.98 197
1142.05 193
1142.13 190
1142.21 186
1142.29 182
1142.36 177
1142.44 172
1142.52 167
1142.60 162
1142.67 158
1142.75 154
1142.83 151
1142.90 148
1142.98 144
1143.06 141
1143.14 138
1143.21 134
1143.29 131
1143.37 128
1143.45 124
1143.52 121
1143.60 119
1143.68 116
1143.76 114
1143.83 112
1143.91 111
1143.99 110
1144.07 109
1144.14 107
1144.22 106
1144.30 104
1144.38 102
1144.45 100
1144.53 97
1144.61 94
1144.68 90
1144.76 85
1144.84 80
1144.92 75
1144.99 71
1145.07 67
1145.15 66
1145.23 66
1145.30 67
1145.38 70
1145.46 73
1145.54 76
1145.61 79
1145.69 81
1145.77 83
1145.85 84
1145.92 85
1146.00 85
1146.08 84
1146.16 83
1146.23 80
1146.31 76
1146.39 73
1146.47 69
1146.54 68
1146.62 67
1146.70 68
1146.78 70
1146.85 71
1146.93 70
1147.01 67
1147.09 62
1147.16 54
1147.24 45
1147.32 37
1147.40 30
1147.47 26
1147.55 25
1147.63 26
1147.71 29
1147.78 33
1147.86 38
1147.94 42
1148.02 46
1148.09 48
1148.17 48
1148.25 47
1148.33 45
1148.40 41
1148.48 35
1148.56 29
1148.64 23
1148.71 18
1148.79 15
1148.87 15
1148.95 16
1149.03 20
1149.10 26
1149.18 32
1149.26 37
1149.34 41
1149.41 44
1149.49 44
1149.57 42
1149.65 39
1149.72 35
1149.80 30
1149.88 26
1149.96 21
1150.03 16
1150.11 12
1150.19 9
1150.27 7
1150.34 6
1150.42 7
1150.50 9
1150.58 11
1150.65 15
1150.73 19
1150.81 24
1150.89 28
1150.97 33
1151.04 38
1151.12 43
1151.20 48
1151.28 53
1151.35 59
1151.43 65
1151.51 71
1151.59 77
1151.66 83
1151.74 89
1151.82 95
1151.90 100
1151.98 105
1152.05 110
1152.13 114
1152.21 118
1152.29 121
1152.36 125
1152.44 128
1152.52 130
1152.60 132
1152.67 134
1152.75 134
1152.83 135
1152.91 135
1152.99 136
1153.06 137
1153.14 138
1153.22 140
1153.30 142
1153.37 146
1153.45 151
1153.53 157
1153.61 166
1153.68 177
1153.76 188
1153.84 200
1153.92 211
1154.00 221
1154.07 230
1154.15 238
1154.23 246
1154.31 255
1154.38 264
1154.46 273
1154.54 280
1154.62 284
1154.70 286
1154.77 284
1154.85 280
1154.93 275
1155.01 270
1155.08 268
1155.16 269
1155.24 274
1155.32 280
1155.40 288
1155.47 295
1155.55 300
1155.63 302
1155.71 302
1155.78 299
1155.86 295
1155.94 290
1156.02 285
1156.10 280
1156.17 275
1156.25 269
1156.33 263
1156.41 255
1156.48 245
1156.56 234
1156.64 222
1156.72 209
1156.80 197
1156.87 187
1156.95 178
1157.03 173
1157.11 170
1157.19 170
1157.26 172
1157.34 175
1157.42 178
1157.50 180
1157.57 181
1157.65 180
1157.73 178
1157.81 176
1157.89 174
1157.96 174
1158.04 174
1158.12 174
1158.20 173
1158.28 171
1158.35 167
1158.43 162
1158.51 155
1158.59 148
1158.67 142
1158.74 138
1158.82 135
1158.90 134
1158.98 135
1159.05 136
1159.13 137
1159.21 138
1159.29 138
1159.37 137
1159.44 135
1159.52 131
1159.60 127
1159.68 121
1159.76 116
1159.83 112
1159.91 109
1159.99 109
1160.07 110
1160.15 113
1160.22 115
1160.30 117
1160.38 117
1160.46 115
1160.54 111
1160.61 108
1160.69 104
1160.77 102
1160.85 100
1160.93 100
1161.00 100
1161.08 99
1161.16 97
1161.24 95
1161.32 91
1161.39 86
1161.47 80
1161.55 74
1161.63 69
1161.71 64
1161.78 60
1161.86 57
1161.94 55
1162.02 53
1162.10 51
1162.17 50
1162.25 49
1162.33 49
1162.41 50
1162.49 51
1162.56 52
1162.64 54
1162.72 54
1162.80 53
1162.88 50
1162.95 46
1163.03 40
1163.11 35
1163.19 31
1163.27 27
1163.34 25
1163.42 23
1163.50 23
1163.58 22
1163.66 21
1163.73 19
1163.81 16
1163.89 13
1163.97 10
1164.05 8
1164.12 6
1164.20 5
1164.28 5
1164.36 5
1164.44 4
1164.52 3
1164.59 2
1164.67 0
1164.75 0
1164.83 0
1164.91 0
1164.98 0
1165.06 0
1165.14 0
1165.22 0
1165.30 3
1165.37 6
1165.45 9
1165.53 13
1165.61 15
1165.69 17
1165.77 19
1165.84 20
1165.92 21
1166.00 22
1166.08 23
1166.16 23
1166.23 23
1166.31 21
1166.39 18
1166.47 13
1166.55 7
1166.62 1
1166.70 0
1166.78 0
1166.86 0
1166.94 0
1167.02 0
1167.09 0
1167.17 0
1167.25 2
1167.33 3
1167.41 4
1167.48 6
1167.56 7
1167.64 9
1167.72 12
1167.80 15
1167.88 17
1167.95 18
1168.03 17
1168.11 14
1168.19 9
1168.27 3
1168.35 0
1168.42 0
1168.50 0
1168.58 0
1168.66 0
1168.74 0
1168.81 0
1168.89 3
1168.97 10
1169.05 18
1169.13 27
1169.21 35
1169.28 44
1169.36 52
1169.44 59
1169.52 66
1169.60 70
1169.68 73
1169.75 73
1169.83 72
1169.91 69
1169.99 67
1170.07 65
1170.15 65
1170.22 68
1170.30 72
1170.38 77
1170.46 81
1170.54 84
1170.61 84
1170.69 81
1170.77 76
1170.85 69
1170.93 63
1171.01 57
1171.08 54
1171.16 53
1171.24 54
1171.32 56
1171.40 59
1171.48 62
1171.55 64
1171.63 64
1171.71 63
1171.79 61
1171.87 58
1171.95 55
1172.02 52
1172.10 48
1172.18 44
1172.26 40
1172.34 36
1172.42 31
1172.49 25
1172.57 19
1172.65 13
1172.73 6
1172.81 0
1172.89 0
1172.97 0
1173.04 0
1173.12 0
1173.20 0
1173.28 0
1173.36 0
1173.44 3
1173.51 8
1173.59 11
1173.67 13
1173.75 13
1173.83 13
1173.91 13
1173.98 13
1174.06 15
1174.14 17
1174.22 18
1174.30 20
1174.38 20
1174.46 20
1174.53 20
1174.61 19
1174.69 18
1174.77 17
1174.85 16
1174.93 15
1175.00 15
1175.08 15
1175.16 16
1175.24 19
1175.32 22
1175.40 25
1175.47 29
1175.55 32
1175.63 35
1175.71 37
1175.79 40
1175.87 43
1175.95 48
1176.02 53
1176.10 59
1176.18 65
1176.26 72
1176.34 78
1176.42 84
1176.50 89
1176.57 94
1176.65 98
1176.73 101
1176.81 104
1176.89 105
1176.97 106
1177.04 107
1177.12 107
1177.20 107
1177.28 107
1177.36 108
1177.44 110
1177.52 114
1177.59 120
1177.67 128
1177.75 136
1177.83 146
1177.91 154
1177.99 161
1178.07 165
1178.14 167
1178.22 166
1178.30 164
1178.38 159
1178.46 154
1178.54 149
1178.62 144
1178.69 140
1178.77 136
1178.85 133
1178.93 132
1179.01 131
1179.09 132
1179.17 134
1179.24 137
1179.32 141
1179.40 143
1179.48 144
1179.56 143
1179.64 140
1179.72 136
1179.79 130
1179.87 125
1179.95 120
1180.03 116
1180.11 112
1180.19 109
1180.27 106
1180.34 104
1180.42 102
1180.50 100
1180.58 99
1180.66 98
1180.74 97
1180.82 94
1180.90 91
1180.97 86
1181.05 79
1181.13 72
1181.21 66
1181.29 61
1181.37 56
1181.45 53
1181.52 51
1181.60 50
1181.68 49
1181.76 47
1181.84 44
1181.92 41
1182.00 38
1182.08 35
1182.15 33
1182.23 32
1182.31 33
1182.39 34
1182.47 37
1182.55 39
1182.63 41
1182.70 43
1182.78 43
1182.86 43
1182.94 42
1183.02 40
1183.10 39
1183.18 39
1183.26 40
1183.33 41
1183.41 43
1183.49 46
1183.57 48
1183.65 49
1183.73 49
1183.81 49
1183.89 48
1183.96 46
1184.04 45
1184.12 43
1184.20 42
1184.28 40
1184.36 37
1184.44 34
1184.52 29
1184.59 24
1184.67 20
1184.75 17
1184.83 16
1184.91 16
1184.99 18
1185.07 21
1185.15 24
1185.22 26
1185.30 26
1185.38 26
1185.46 25
1185.54 24
1185.62 24
1185.70 27
1185.78 32
1185.86 40
1185.93 51
1186.01 62
1186.09 72
1186.17 80
1186.25 85
1186.33 84
1186.41 80
1186.49 73
1186.56 65
1186.64 58
1186.72 52
1186.80 49
1186.88 47
1186.96 48
1187.04 50
1187.12 52
1187.20 55
1187.27 57
1187.35 58
1187.43 59
1187.51 60
1187.59 59
1187.67 59
1187.75 58
1187.83 57
1187.91 55
1187.98 53
1188.06 50
1188.14 48
1188.22 46
1188.30 44
1188.38 41
1188.46 38
1188.54 34
1188.62 28
1188.69 20
1188.77 12
1188.85 4
1188.93 0
1189.01 0
1189.09 0
1189.17 0
1189.25 0
1189.33 0
1189.40 0
1189.48 1
1189.56 4
1189.64 5
1189.72 6
1189.80 7
1189.88 7
1189.96 8
1190.04 10
1190.12 12
1190.19 13
1190.27 15
1190.35 17
1190.43 19
1190.51 23
1190.59 29
1190.67 36
1190.75 46
1190.83 56
1190.90 66
1190.98 75
1191.06 81
1191.14 84
1191.22 84
1191.30 81
1191.38 76
1191.46 70
1191.54 65
1191.62 60
1191.69 57
1191.77 57
1191.85 58
1191.93 61
1192.01 65
1192.09 68
1192.17 71
1192.25 73
1192.33 74
1192.41 74
1192.48 72
1192.56 70
1192.64 68
1192.72 67
1192.80 65
1192.88 65
1192.96 64
1193.04 65
1193.12 66
1193.20 69
1193.28 73
1193.35 80
1193.43 87
1193.51 96
1193.59 104
1193.67 112
1193.75 118
1193.83 123
1193.91 126
1193.99 129
1194.07 133
1194.15 137
1194.22 143
1194.30 151
1194.38 159
1194.46 167
1194.54 173
1194.62 178
1194.70 182
1194.78 183
1194.86 184
1194.94 183
1195.02 182
1195.09 180
1195.17 178
1195.25 175
1195.33 172
1195.41 170
1195.49 168
1195.57 167
1195.65 166
1195.73 165
1195.81 164
1195.89 161
1195.96 157
1196.04 151
1196.12 143
1196.20 135
1196.28 126
1196.36 118
1196.44 110
1196.52 101
1196.60 92
1196.68 82
1196.76 72
1196.84 62
1196.91 54
1196.99 47
1197.07 44
1197.15 43
1197.23 45
1197.31 49
1197.39 54
1197.47 59
1197.55 64
1197.63 69
1197.71 74
1197.79 79
1197.87 84
1197.94 88
1198.02 92
1198.10 96
1198.18 99
1198.26 103
1198.34 108
1198.42 113
1198.50 120
1198.58 126
1198.66 131
1198.74 134
1198.82 134
1198.90 132
1198.97 129
1199.05 126
1199.13 124
1199.21 126
1199.29 131
1199.37 140
1199.45 152
1199.53 164
1199.61 176
1199.69 186
1199.77 192
1199.85 194
1199.93 194
1200.00 191
1200.08 189
1200.16 187
1200.24 189
1200.32 194
1200.40 201
1200.48 210
1200.56 218
1200.64 222
1200.72 223
1200.80 218
1200.88 209
1200.96 196
1201.04 183
1201.12 171
1201.19 162
1201.27 157
1201.35 156
1201.43 157
1201.51 158
1201.59 159
1201.67 159
1201.75 156
1201.83 151
1201.91 144
1201.99 137
1202.07 129
1202.15 121
1202.23 114
1202.31 107
1202.38 101
1202.46 95
1202.54 90
1202.62 86
1202.70 82
1202.78 81
1202.86 80
1202.94 79
1203.02 78
1203.10 77
1203.18 75
1203.26 73
1203.34 72
1203.42 71
1203.50 72
1203.58 75
1203.65 78
1203.73 81
1203.81 82
1203.89 82
1203.97 80
1204.05 77
1204.13 73
1204.21 70
1204.29 68
1204.37 68
1204.45 70
1204.53 72
1204.61 74
1204.69 75
1204.77 75
1204.85 73
1204.93 69
1205.00 64
1205.08 59
1205.16 54
1205.24 48
1205.32 43
1205.40 39
1205.48 34
1205.56 30
1205.64 27
1205.72 24
1205.80 22
1205.88 22
1205.96 23
1206.04 25
1206.12 27
1206.20 29
1206.28 32
1206.36 35
1206.44 39
1206.51 43
1206.59 47
1206.67 50
1206.75 53
1206.83 56
1206.91 57
1206.99 59
1207.07 60
1207.15 60
1207.23 61
1207.31 60
1207.39 59
1207.47 56
1207.55 53
1207.63 49
1207.71 45
1207.79 41
1207.87 35
1207.95 30
1208.03 24
1208.11 18
1208.19 14
1208.26 11
1208.34 9
1208.42 9
1208.50 9
1208.58 9
1208.66 7
1208.74 4
1208.82 0
1208.90 0
1208.98 0
1209.06 0
1209.14 0
1209.22 0
1209.30 0
1209.38 0
1209.46 4
1209.54 9
1209.62 14
1209.70 17
1209.78 20
1209.86 22
1209.94 24
1210.02 26
1210.10 28
1210.17 30
1210.25 31
1210.33 31
1210.41 29
1210.49 25
1210.57 20
1210.65 14
1210.73 9
1210.81 6
1210.89 5
1210.97 6
1211.05 9
1211.13 14
1211.21 20
1211.29 24
1211.37 28
1211.45 30
1211.53 31
1211.61 30
1211.69 29
1211.77 28
1211.85 28
1211.93 27
1212.01 27
1212.09 27
1212.17 27
1212.25 26
1212.33 24
1212.40 23
1212.48 22
1212.56 21
1212.64 20
1212.72 19
1212.80 17
1212.88 14
1212.96 10
1213.04 6
1213.12 2
1213.20 0
1213.28 0
1213.36 0
1213.44 0
1213.52 0
1213.60 0
1213.68 0
1213.76 0
1213.84 0
1213.92 8
1214.00 19
1214.08 33
1214.16 49
1214.24 66
1214.32 82
1214.40 97
1214.48 110
1214.56 122
1214.64 130
1214.72 136
1214.80 139
1214.88 141
1214.96 141
1215.04 141
1215.12 143
1215.20 147
1215.28 154
1215.36 164
1215.44 176
1215.51 189
1215.59 202
1215.67 212
1215.75 220
1215.83 225
1215.91 227
1215.99 228
1216.07 230
1216.15 232
1216.23 237
1216.31 243
1216.39 251
1216.47 260
1216.55 267
1216.63 273
1216.71 276
1216.79 277
1216.87 275
1216.95 271
1217.03 267
1217.11 263
1217.19 259
1217.27 257
1217.35 256
1217.43 255
1217.51 255
1217.59 254
1217.67 252
1217.75 251
1217.83 249
1217.91 247
1217.99 246
1218.07 245
1218.15 244
1218.23 242
1218.31 239
1218.39 236
1218.47 231
1218.55 226
1218.63 221
1218.71 216
1218.79 211
1218.87 205
1218.95 199
1219.03 191
1219.11 182
1219.19 173
1219.27 165
1219.35 158
1219.43 152
1219.51 149
1219.59 147
1219.67 146
1219.75 144
1219.83 141
1219.91 136
1219.99 129
1220.07 121
1220.15 113
1220.23 106
1220.31 99
1220.39 95
1220.47 92
1220.55 91
1220.63 90
1220.71 88
1220.79 85
1220.87 82
1220.95 77
1221.03 73
1221.11 69
1221.19 66
1221.27 64
1221.35 62
1221.43 62
1221.51 61
1221.59 61
1221.67 61
1221.75 62
1221.83 64
1221.91 65
1221.99 67
1222.07 68
1222.15 68
1222.23 67
1222.31 66
1222.39 64
1222.47 64
1222.55 66
1222.63 69
1222.71 73
1222.79 76
1222.87 79
1222.95 80
1223.03 79
1223.11 77
1223.19 75
1223.27 74
1223.35 73
1223.43 72
1223.51 72
1223.59 71
1223.67 69
1223.75 67
1223.83 65
1223.91 63
1223.99 63
1224.07 63
1224.15 65
1224.23 67
1224.31 70
1224.39 72
1224.47 72
1224.55 72
1224.63 72
1224.71 71
1224.79 70
1224.87 69
1224.95 68
1225.03 66
1225.11 65
1225.19 64
1225.27 63
1225.35 63
1225.43 63
1225.51 64
1225.59 66
1225.67 68
1225.75 70
1225.83 71
1225.91 71
1225.99 70
1226.07 67
1226.15 64
1226.23 61
1226.31 58
1226.39 56
1226.47 55
1226.55 55
1226.63 56
1226.71 57
1226.79 58
1226.87 59
1226.95 60
1227.03 62
1227.11 65
1227.19 68
1227.27 73
1227.35 79
1227.43 86
1227.51 95
1227.59 104
1227.67 115
1227.75 125
1227.83 134
1227.91 141
1227.99 144
1228.07 143
1228.16 139
1228.24 132
1228.32 124
1228.40 115
1228.48 108
1228.56 102
1228.64 100
1228.72 99
1228.80 102
1228.88 107
1228.96 114
1229.04 122
1229.12 129
1229.20 135
1229.28 140
1229.36 143
1229.44 145
1229.52 147
1229.60 148
1229.68 150
1229.76 153
1229.84 156
1229.92 158
1230.00 161
1230.08 163
1230.16 164
1230.24 165
1230.32 166
1230.40 168
1230.48 171
1230.56 175
1230.64 180
1230.72 186
1230.80 192
1230.88 197
1230.96 201
1231.04 204
1231.12 207
1231.21 210
1231.29 214
1231.37 219
1231.45 226
1231.53 234
1231.61 241
1231.69 246
1231.77 250
1231.85 252
1231.93 252
1232.01 251
1232.09 249
1232.17 247
1232.25 245
1232.33 241
1232.41 236
1232.49 230
1232.57 223
1232.65 217
1232.73 211
1232.81 207
1232.89 204
1232.97 203
1233.05 202
1233.13 203
1233.21 203
1233.29 203
1233.37 203
1233.45 202
1233.54 202
1233.62 201
1233.70 199
1233.78 198
1233.86 197
1233.94 196
1234.02 196
1234.10 195
1234.18 195
1234.26 194
1234.34 191
1234.42 186
1234.50 179
1234.58 171
1234.66 161
1234.74 150
1234.82 139
1234.90 128
1234.98 120
1235.06 114
1235.14 111
1235.22 109
1235.30 111
1235.38 113
1235.47 117
1235.55 123
1235.63 129
1235.71 136
1235.79 144
1235.87 153
1235.95 161
1236.03 167
1236.11 171
1236.19 172
1236.27 170
1236.35 165
1236.43 159
1236.51 152
1236.59 145
1236.67 140
1236.75 137
1236.83 136
1236.91 138
1236.99 142
1237.07 147
1237.15 154
1237.24 161
1237.32 168
1237.40 173
1237.48 175
1237.56 173
1237.64 167
1237.72 158
1237.80 147
1237.88 136
1237.96 128
1238.04 125
1238.12 127
1238.20 133
1238.28 142
1238.36 152
1238.44 161
1238.52 167
1238.60 170
1238.69 169
1238.77 167
1238.85 163
1238.93 160
1239.01 157
1239.09 155
1239.17 154
1239.25 153
1239.33 151
1239.41 149
1239.49 147
1239.57 146
1239.65 147
1239.73 148
1239.81 151
1239.89 153
1239.97 155
1240.05 156
1240.14 157
1240.22 158
1240.30 160
1240.38 163
1240.46 167
1240.54 171
1240.62 176
1240.70 180
1240.78 183
1240.86 184
1240.94 184
1241.02 183
1241.10 180
1241.18 176
1241.26 171
1241.34 166
1241.43 162
1241.51 158
1241.59 155
1241.67 153
1241.75 151
1241.83 147
1241.91 143
1241.99 137
1242.07 131
1242.15 125
1242.23 121
1242.31 119
1242.39 119
1242.47 121
1242.55 123
1242.64 125
1242.72 125
1242.80 122
1242.88 116
1242.96 107
1243.04 97
1243.12 87
1243.20 79
1243.28 74
1243.36 74
1243.44 79
1243.52 86
1243.60 94
1243.68 103
1243.77 110
1243.85 116
1243.93 119
1244.01 122
1244.09 124
1244.17 127
1244.25 129
1244.33 130
1244.41 129
1244.49 127
1244.57 123
1244.65 118
1244.73 112
1244.81 107
1244.90 102
1244.98 97
1245.06 93
1245.14 89
1245.22 85
1245.30 80
1245.38 74
1245.46 67
1245.54 60
1245.62 52
1245.70 43
1245.78 35
1245.86 26
1245.95 19
1246.03 12
1246.11 8
1246.19 5
1246.27 3
1246.35 3
1246.43 5
1246.51 8
1246.59 12
1246.67 18
1246.75 24
1246.83 30
1246.91 35
1247.00 40
1247.08 43
1247.16 46
1247.24 48
1247.32 51
1247.40 55
1247.48 59
1247.56 64
1247.64 69
1247.72 73
1247.80 74
1247.89 73
1247.97 70
1248.05 65
1248.13 58
1248.21 50
1248.29 42
1248.37 33
1248.45 25
1248.53 18
1248.61 13
1248.69 12
1248.77 13
1248.86 17
1248.94 21
1249.02 26
1249.10 29
1249.18 31
1249.26 29
1249.34 25
1249.42 21
1249.50 16
1249.58 12
1249.66 10
1249.75 10
1249.83 11
1249.91 14
1249.99 16
1250.07 19
1250.15 21
1250.23 22
1250.31 22
1250.39 22
1250.47 22
1250.55 21
1250.64 20
1250.72 19
1250.80 17
1250.88 13
1250.96 8
1251.04 2
1251.12 0
1251.20 0
1251.28 0
1251.36 0
1251.44 0
1251.53 0
1251.61 0
1251.69 0
1251.77 4
1251.85 9
1251.93 15
1252.01 22
1252.09 30
1252.17 38
1252.25 47
1252.34 54
1252.42 59
1252.50 61
1252.58 63
1252.66 63
1252.74 63
1252.82 63
1252.90 63
1252.98 63
1253.06 62
1253.15 61
1253.23 58
1253.31 54
1253.39 49
1253.47 45
1253.55 43
1253.63 42
1253.71 45
1253.79 52
1253.88 61
1253.96 72
1254.04 85
1254.12 97
1254.20 108
1254.28 118
1254.36 126
1254.44 133
1254.52 139
1254.60 145
1254.69 153
1254.77 163
1254.85 176
1254.93 192
1255.01 211
1255.09 230
1255.17 248
1255.25 263
1255.33 273
1255.42 277
1255.50 277
1255.58 272
1255.66 266
1255.74 260
1255.82 254
1255.90 251
1255.98 249
1256.06 249
1256.15 250
1256.23 251
1256.31 251
1256.39 251
1256.47 250
1256.55 248
1256.63 244
1256.71 239
1256.79 232
1256.88 223
1256.96 213
1257.04 203
1257.12 192
1257.20 183
1257.28 176
1257.36 172
1257.44 171
1257.52 173
1257.61 176
1257.69 181
1257.77 187
1257.85 193
1257.93 198
1258.01 202
1258.09 204
1258.17 204
1258.26 202
1258.34 198
1258.42 192
1258.50 185
1258.58 177
1258.66 170
1258.74 163
1258.82 157
1258.91 152
1258.99 149
1259.07 148
1259.15 149
1259.23 151
1259.31 152
1259.39 153
1259.47 152
1259.55 149
1259.64 143
1259.72 137
1259.80 131
1259.88 126
1259.96 125
1260.04 126
1260.12 129
1260.20 133
1260.29 137
1260.37 140
1260.45 142
1260.53 143
1260.61 144
1260.69 144
1260.77 145
1260.85 147
1260.94 148
1261.02 147
1261.10 144
1261.18 139
1261.26 130
1261.34 119
1261.42 106
1261.51 93
1261.59 81
1261.67 70
1261.75 61
1261.83 55
1261.91 52
1261.99 52
1262.07 54
1262.16 58
1262.24 64
1262.32 70
1262.40 76
1262.48 79
1262.56 80
1262.64 78
1262.72 73
1262.81 66
1262.89 59
1262.97 51
1263.05 46
1263.13 42
1263.21 41
1263.29 41
1263.38 43
1263.46 47
1263.54 51
1263.62 56
1263.70 61
1263.78 65
1263.86 70
1263.94 73
1264.03 74
1264.11 74
1264.19 73
1264.27 72
1264.35 71
1264.43 69
1264.51 68
1264.60 68
1264.68 68
1264.76 68
1264.84 69
1264.92 70
1265.00 71
1265.08 72
1265.17 73
1265.25 75
1265.33 77
1265.41 79
1265.49 82
1265.57 85
1265.65 87
1265.74 88
1265.82 88
1265.90 85
1265.98 81
1266.06 75
1266.14 68
1266.22 59
1266.31 52
1266.39 45
1266.47 40
1266.55 37
1266.63 34
1266.71 32
1266.79 30
1266.88 28
1266.96 25
1267.04 23
1267.12 24
1267.20 27
1267.28 35
1267.36 46
1267.45 59
1267.53 72
1267.61 83
1267.69 91
1267.77 95
1267.85 96
1267.94 94
1268.02 92
1268.10 92
1268.18 92
1268.26 95
1268.34 98
1268.42 101
1268.51 104
1268.59 106
1268.67 106
1268.75 105
1268.83 103
1268.91 101
1268.99 101
1269.08 102
1269.16 106
1269.24 112
1269.32 120
1269.40 130
1269.48 140
1269.57 150
1269.65 158
1269.73 164
1269.81 168
1269.89 168
1269.97 167
1270.06 165
1270.14 162
1270.22 161
1270.30 160
1270.38 160
1270.46 162
1270.54 165
1270.63 170
1270.71 177
1270.79 185
1270.87 194
1270.95 204
1271.03 214
1271.12 220
1271.20 223
1271.28 222
1271.36 217
1271.44 208
1271.52 198
1271.61 188
1271.69 179
1271.77 173
1271.85 171
1271.93 171
1272.01 174
1272.10 179
1272.18 183
1272.26 187
1272.34 187
1272.42 184
1272.50 177
1272.58 166
1272.67 153
1272.75 139
1272.83 127
1272.91 117
1272.99 112
1273.07 112
1273.16 115
1273.24 120
1273.32 126
1273.40 133
1273.48 137
1273.56 141
1273.65 143
1273.73 144
1273.81 146
1273.89 149
1273.97 154
1274.06 159
1274.14 165
1274.22 169
1274.30 170
1274.38 166
1274.46 158
1274.55 147
1274.63 135
1274.71 123
1274.79 114
1274.87 108
1274.95 107
1275.04 109
1275.12 113
1275.20 117
1275.28 121
1275.36 122
1275.44 121
1275.53 118
1275.61 113
1275.69 107
1275.77 101
1275.85 96
1275.93 92
1276.02 90
1276.10 91
1276.18 93
1276.26 95
1276.34 98
1276.43 99
1276.51 100
1276.59 99
1276.67 99
1276.75 99
1276.83 99
1276.92 101
1277.00 103
1277.08 106
1277.16 110
1277.24 115
1277.32 120
1277.41 127
1277.49 134
1277.57 142
1277.65 149
1277.73 155
1277.82 160
1277.90 163
1277.98 165
1278.06 166
1278.14 167
1278.22 167
1278.31 166
1278.39 163
1278.47 159
1278.55 154
1278.63 148
1278.72 141
1278.80 134
1278.88 127
1278.96 121
1279.04 115
1279.13 111
1279.21 107
1279.29 104
1279.37 103
1279.45 103
1279.53 104
1279.62 105
1279.70 107
1279.78 109
1279.86 112
1279.94 115
1280.03 117
1280.11 118
1280.19 118
1280.27 118
1280.35 118
1280.44 118
1280.52 119
1280.60 119
1280.68 120
1280.76 118
1280.84 115
1280.93 107
1281.01 96
1281.09 83
1281.17 69
1281.25 57
1281.34 46
1281.42 40
1281.50 36
1281.58 36
1281.66 37
1281.75 39
1281.83 40
1281.91 41
1281.99 41
1282.07 40
1282.16 39
1282.24 36
1282.32 33
1282.40 30
1282.48 25
1282.57 20
1282.65 16
1282.73 13
1282.81 10
1282.89 9
1282.98 8
1283.06 8
1283.14 8
1283.22 7
1283.30 5
1283.39 2
1283.47 0
1283.55 0
1283.63 0
1283.71 0
1283.80 0
1283.88 0
1283.96 0
1284.04 3
1284.12 14
1284.21 27
1284.29 40
1284.37 53
1284.45 64
1284.53 75
1284.62 85
1284.70 94
1284.78 104
1284.86 113
1284.94 122
1285.03 129
1285.11 134
1285.19 134
1285.27 131
1285.35 126
1285.44 118
1285.52 109
1285.60 101
1285.68 93
1285.76 85
1285.85 79
1285.93 75
1286.01 74
1286.09 75
1286.17 80
1286.26 87
1286.34 95
1286.42 102
1286.50 108
1286.59 110
1286.67 111
1286.75 111
1286.83 112
1286.91 114
1287.00 119
1287.08 125
1287.16 133
1287.24 139
1287.32 143
1287.41 144
1287.49 142
1287.57 139
1287.65 136
1287.73 135
1287.82 137
1287.90 142
1287.98 149
1288.06 157
1288.15 165
1288.23 170
1288.31 173
1288.39 173
1288.47 170
1288.56 165
1288.64 159
1288.72 153
1288.80 147
1288.88 142
1288.97 139
1289.05 137
1289.13 137
1289.21 139
1289.30 143
1289.38 147
1289.46 153
1289.54 159
1289.62 164
1289.71 169
1289.79 171
1289.87 172
1289.95 171
1290.04 168
1290.12 164
1290.20 161
1290.28 158
1290.36 155
1290.45 153
1290.53 150
1290.61 146
1290.69 139
1290.78 131
1290.86 120
1290.94 108
1291.02 96
1291.10 84
1291.19 75
1291.27 69
1291.35 68
1291.43 72
1291.52 82
1291.60 95
1291.68 111
1291.76 127
1291.84 139
1291.93 148
1292.01 151
1292.09 149
1292.17 144
1292.26 139
1292.34 134
1292.42 134
1292.50 136
1292.59 143
1292.67 151
1292.75 159
1292.83 166
1292.91 169
1293.00 169
1293.08 165
1293.16 159
1293.24 151
1293.33 143
1293.41 136
1293.49 131
1293.57 127
1293.66 126
1293.74 125
1293.82 125
1293.90 125
1293.98 124
1294.07 121
1294.15 116
1294.23 110
1294.31 104
1294.40 99
1294.48 96
1294.56 96
1294.64 100
1294.73 106
1294.81 114
1294.89 122
1294.97 130
1295.06 137
1295.14 143
1295.22 148
1295.30 152
1295.38 154
1295.47 156
1295.55 156
1295.63 155
1295.71 152
1295.80 149
1295.88 146
1295.96 143
1296.04 139
1296.13 135
1296.21 130
1296.29 125
1296.37 120
1296.46 117
1296.54 115
1296.62 116
1296.70 119
1296.79 125
1296.87 133
1296.95 142
1297.03 149
1297.12 155
1297.20 158
1297.28 158
1297.36 155
1297.44 151
1297.53 146
1297.61 143
1297.69 141
1297.77 143
1297.86 148
1297.94 155
1298.02 163
1298.10 169
1298.19 174
1298.27 176
1298.35 175
1298.43 172
1298.52 166
1298.60 157
1298.68 148
1298.76 137
1298.85 125
1298.93 112
1299.01 99
1299.09 85
1299.18 73
1299.26 61
1299.34 52
1299.42 45
1299.51 42
1299.59 41
1299.67 44
1299.75 48
1299.84 54
1299.92 60
1300.00 66
1300.08 71
1300.17 76
1300.25 81
1300.33 86
1300.41 92
1300.50 97
1300.58 102
1300.66 105
1300.74 107
1300.83 108
1300.91 109
1300.99 110
1301.07 113
1301.16 119
1301.24 128
1301.32 140
1301.41 153
1301.49 166
1301.57 178
1301.65 188
1301.74 194
1301.82 198
1301.90 199
1301.98 198
1302.07 196
1302.15 194
1302.23 191
1302.31 190
1302.40 190
1302.48 192
1302.56 195
1302.64 197
1302.73 199
1302.81 199
1302.89 195
1302.97 189
1303.06 181
1303.14 171
1303.22 161
1303.30 151
1303.39 142
1303.47 134
1303.55 127
1303.64 122
1303.72 119
1303.80 117
1303.88 114
1303.97 111
1304.05 107
1304.13 100
1304.21 92
1304.30 82
1304.38 74
1304.46 68
1304.54 65
1304.63 67
1304.71 71
1304.79 77
1304.88 83
1304.96 88
1305.04 91
1305.12 90
1305.21 86
1305.29 81
1305.37 74
1305.45 67
1305.54 60
1305.62 53
1305.70 47
1305.79 42
1305.87 37
1305.95 33
1306.03 29
1306.12 26
1306.20 23
1306.28 21
1306.36 20
1306.45 19
1306.53 19
1306.61 19
1306.69 18
1306.78 17
1306.86 14
1306.94 11
1307.03 7
1307.11 4
1307.19 1
1307.27 0
1307.36 0
1307.44 0
1307.52 0
1307.61 0
1307.69 0
1307.77 0
1307.85 0
1307.94 2
1308.02 8
1308.10 14
1308.18 21
1308.27 27
1308.35 32
1308.43 35
1308.52 37
1308.60 38
1308.68 40
1308.76 44
1308.85 51
1308.93 62
1309.01 76
1309.10 92
1309.18 110
1309.26 127
1309.34 141
1309.43 152
1309.51 160
1309.59 164
1309.68 166
1309.76 166
1309.84 163
1309.92 158
1310.01 151
1310.09 144
1310.17 135
1310.26 125
1310.34 116
1310.42 108
1310.50 102
1310.59 97
1310.67 93
1310.75 89
1310.84 85
1310.92 79
1311.00 72
1311.08 63
1311.17 54
1311.25 46
1311.33 40
1311.42 37
1311.50 35
1311.58 34
1311.66 34
1311.75 34
1311.83 36
1311.91 39
1312.00 46
1312.08 56
1312.16 70
1312.24 87
1312.33 103
1312.41 118
1312.49 130
1312.58 137
1312.66 140
1312.74 139
1312.82 137
1312.91 133
1312.99 130
1313.07 127
1313.16 126
1313.24 126
1313.32 126
1313.41 127
1313.49 129
1313.57 131
1313.65 133
1313.74 137
1313.82 140
1313.90 143
1313.99 147
1314.07 150
1314.15 153
1314.23 157
1314.32 161
1314.40 167
1314.48 174
1314.57 183
1314.65 194
1314.73 205
1314.82 218
1314.90 230
1314.98 242
1315.06 253
1315.15 263
1315.23 270
1315.31 272
1315.40 270
1315.48 263
1315.56 251
1315.65 236
1315.73 221
1315.81 206
1315.89 196
1315.98 191
1316.06 191
1316.14 194
1316.23 199
1316.31 204
1316.39 206
1316.48 204
1316.56 199
1316.64 191
1316.73 180
1316.81 171
1316.89 163
1316.97 158
1317.06 156
1317.14 158
1317.22 163
1317.31 170
1317.39 177
1317.47 183
1317.56 189
1317.64 193
1317.72 196
1317.81 199
1317.89 201
1317.97 205
1318.05 208
1318.14 211
1318.22 213
1318.30 214
1318.39 213
1318.47 211
1318.55 209
1318.64 208
1318.72 209
1318.80 211
1318.89 214
1318.97 218
1319.05 222
1319.14 225
1319.22 226
1319.30 226
1319.38 223
1319.47 218
1319.55 212
1319.63 206
1319.72 201
1319.80 195
1319.88 190
1319.97 184
1320.05 176
1320.13 167
1320.22 155
1320.30 142
1320.38 128
1320.47 114
1320.55 102
1320.63 93
1320.71 88
1320.80 88
1320.88 93
1320.96 102
1321.05 113
1321.13 126
1321.21 138
1321.30 148
1321.38 156
1321.46 159
1321.55 160
1321.63 156
1321.71 150
1321.80 142
1321.88 131
1321.96 118
1322.05 104
1322.13 90
1322.21 77
1322.30 66
1322.38 57
1322.46 52
1322.55 51
1322.63 53
1322.71 58
1322.80 63
1322.88 68
1322.96 72
1323.05 75
1323.13 77
1323.21 79
1323.29 81
1323.38 84
1323.46 88
1323.54 93
1323.63 98
1323.71 102
1323.79 105
1323.88 105
1323.96 103
1324.04 99
1324.13 93
1324.21 87
1324.29 80
1324.38 75
1324.46 73
1324.54 75
1324.63 81
1324.71 91
1324.79 102
1324.88 112
1324.96 119
1325.04 120
1325.13 116
1325.21 106
1325.29 92
1325.38 76
1325.46 59
1325.54 45
1325.63 33
1325.71 23
1325.79 17
1325.88 13
1325.96 14
1326.04 19
1326.13 28
1326.21 42
1326.29 57
1326.38 73
1326.46 86
1326.54 97
1326.63 103
1326.71 106
1326.79 106
1326.88 106
1326.96 106
1327.04 106
1327.13 106
1327.21 106
1327.29 105
1327.38 103
1327.46 100
1327.54 96
1327.63 91
1327.71 83
1327.79 73
1327.88 61
1327.96 45
1328.05 28
1328.13 10
1328.21 0
1328.30 0
1328.38 0
1328.46 0
1328.55 0
1328.63 0
1328.71 0
1328.80 0
1328.88 2
1328.96 23
1329.05 47
1329.13 73
1329.21 99
1329.30 122
1329.38 141
1329.46 155
1329.55 163
1329.63 166
1329.71 165
1329.80 161
1329.88 156
1329.96 149
1330.05 142
1330.13 135
1330.21 127
1330.30 119
1330.38 111
1330.47 103
1330.55 98
1330.63 96
1330.72 97
1330.80 102
1330.88 110
1330.97 121
1331.05 133
1331.13 146
1331.22 156
1331.30 163
1331.38 167
1331.47 167
1331.55 166
1331.63 164
1331.72 164
1331.80 167
1331.88 173
1331.97 183
1332.05 195
1332.14 209
1332.22 222
1332.30 234
1332.39 245
1332.47 255
1332.55 264
1332.64 274
1332.72 283
1332.80 293
1332.89 302
1332.97 309
1333.05 314
1333.14 315
1333.22 314
1333.31 311
1333.39 306
1333.47 302
1333.56 299
1333.64 297
1333.72 297
1333.81 298
1333.89 299
1333.97 300
1334.06 299
1334.14 299
1334.22 298
1334.31 296
1334.39 296
1334.48 296
1334.56 298
1334.64 302
1334.73 306
1334.81 310
1334.89 313
1334.98 314
1335.06 313
1335.14 309
1335.23 304
1335.31 297
1335.40 290
1335.48 285
1335.56 280
1335.65 277
1335.73 275
1335.81 272
1335.90 269
1335.98 265
1336.06 259
1336.15 251
1336.23 241
1336.32 229
1336.40 216
1336.48 202
1336.57 188
1336.65 174
1336.73 162
1336.82 150
1336.90 138
1336.99 127
1337.07 116
1337.15 105
1337.24 94
1337.32 83
1337.40 73
1337.49 63
1337.57 55
1337.65 47
1337.74 42
1337.82 39
1337.91 39
1337.99 42
1338.07 47
1338.16 53
1338.24 61
1338.32 68
1338.41 75
1338.49 80
1338.58 83
1338.66 83
1338.74 80
1338.83 74
1338.91 66
1338.99 58
1339.08 49
1339.16 42
1339.25 36
1339.33 29
1339.41 23
1339.50 14
1339.58 4
1339.66 0
1339.75 0
1339.83 0
1339.92 0
1340.00 0
1340.08 0
1340.17 0
1340.25 5
1340.33 14
1340.42 20
1340.50 22
1340.59 21
1340.67 19
1340.75 17
1340.84 15
1340.92 15
1341.01 16
1341.09 15
1341.17 13
1341.26 8
1341.34 1
1341.42 0
1341.51 0
1341.59 0
1341.68 0
1341.76 0
1341.84 0
1341.93 1
1342.01 11
1342.10 20
1342.18 28
1342.26 35
1342.35 40
1342.43 45
1342.51 49
1342.60 52
1342.68 56
1342.77 58
1342.85 61
1342.93 64
1343.02 67
1343.10 72
1343.19 78
1343.27 85
1343.35 95
1343.44 105
1343.52 116
1343.60 125
1343.69 132
1343.77 134
1343.86 133
1343.94 127
1344.02 118
1344.11 108
1344.19 99
1344.28 92
1344.36 87
1344.44 86
1344.53 87
1344.61 90
1344.70 95
1344.78 100
1344.86 105
1344.95 111
1345.03 116
1345.12 121
1345.20 126
1345.28 131
1345.37 137
1345.45 143
1345.54 150
1345.62 158
1345.70 167
1345.79 175
1345.87 183
1345.96 191
1346.04 199
1346.12 204
1346.21 209
1346.29 211
1346.37 212
1346.46 210
1346.54 206
1346.63 201
1346.71 195
1346.79 188
1346.88 182
1346.96 177
1347.05 172
1347.13 166
1347.21 160
1347.30 152
1347.38 144
1347.47 135
1347.55 128
1347.64 123
1347.72 121
1347.80 123
1347.89 128
1347.97 136
1348.06 146
1348.14 156
1348.22 166
1348.31 174
1348.39 180
1348.48 185
1348.56 190
1348.64 193
1348.73 194
1348.81 194
1348.90 192
1348.98 188
1349.06 181
1349.15 172
1349.23 163
1349.32 155
1349.40 151
1349.48 150
1349.57 155
1349.65 163
1349.74 176
1349.82 190
1349.90 204
1349.99 216
1350.07 225
1350.16 230
1350.24 231
1350.33 229
1350.41 225
1350.49 220
1350.58 213
1350.66 207
1350.75 200
1350.83 192
1350.91 184
1351.00 176
1351.08 169
1351.17 163
1351.25 159
1351.33 157
1351.42 156
1351.50 155
1351.59 152
1351.67 146
1351.76 135
1351.84 121
1351.92 106
1352.01 90
1352.09 77
1352.18 67
1352.26 61
1352.34 58
1352.43 59
1352.51 61
1352.60 64
1352.68 66
1352.77 66
1352.85 63
1352.93 57
1353.02 48
1353.10 36
1353.19 22
1353.27 8
1353.35 0
1353.44 0
1353.52 0
1353.61 0
1353.69 0
1353.78 0
1353.86 9
1353.94 21
1354.03 32
1354.11 38
1354.20 41
1354.28 40
1354.37 38
1354.45 37
1354.53 39
1354.62 45
1354.70 54
1354.79 66
1354.87 78
1354.96 86
1355.04 89
1355.12 86
1355.21 77
1355.29 67
1355.38 58
1355.46 53
1355.55 54
1355.63 61
1355.71 73
1355.80 85
1355.88 94
1355.97 98
1356.05 96
1356.13 88
1356.22 78
1356.30 66
1356.39 55
1356.47 47
1356.56 42
1356.64 39
1356.73 37
1356.81 37
1356.89 38
1356.98 38
1357.06 38
1357.15 36
1357.23 32
1357.32 24
1357.40 14
1357.48 2
1357.57 0
1357.65 0
1357.74 0
1357.82 0
1357.91 0
1357.99 0
1358.07 0
1358.16 3
1358.24 22
1358.33 42
1358.41 60
1358.50 73
1358.58 81
1358.66 82
1358.75 78
1358.83 70
1358.92 60
1359.00 50
1359.09 41
1359.17 34
1359.26 30
1359.34 30
1359.42 34
1359.51 41
1359.59 51
1359.68 65
1359.76 81
1359.85 98
1359.93 116
1360.02 134
1360.10 150
1360.18 164
1360.27 174
1360.35 182
1360.44 185
1360.52 186
1360.61 186
1360.69 187
1360.77 190
1360.86 198
1360.94 209
1361.03 224
1361.11 241
1361.20 257
1361.28 270
1361.37 279
1361.45 282
1361.53 279
1361.62 272
1361.70 263
1361.79 254
1361.87 246
1361.96 241
1362.04 240
1362.13 242
1362.21 246
1362.30 250
1362.38 255
1362.46 260
1362.55 264
1362.63 269
1362.72 275
1362.80 283
1362.89 290
1362.97 296
1363.06 300
1363.14 300
1363.22 299
1363.31 295
1363.39 290
1363.48 287
1363.56 286
1363.65 289
1363.73 294
1363.82 301
1363.90 307
1363.99 312
1364.07 312
1364.15 309
1364.24 303
1364.32 294
1364.41 286
1364.49 279
1364.58 273
1364.66 270
1364.75 268
1364.83 265
1364.92 261
1365.00 255
1365.08 248
1365.17 241
1365.25 235
1365.34 231
1365.42 229
1365.51 228
1365.59 228
1365.68 227
1365.76 221
1365.85 210
1365.93 195
1366.01 176
1366.10 155
1366.18 134
1366.27 116
1366.35 103
1366.44 96
1366.52 95
1366.61 99
1366.69 107
1366.78 117
1366.86 126
1366.95 131
1367.03 132
1367.11 129
1367.20 121
1367.28 110
1367.37 99
1367.45 89
1367.54 83
1367.62 81
1367.71 82
1367.79 85
1367.88 88
1367.96 92
1368.05 94
1368.13 96
1368.22 98
1368.30 99
1368.38 100
1368.47 101
1368.55 103
1368.64 106
1368.72 110
1368.81 116
1368.89 123
1368.98 130
1369.06 136
1369.15 141
1369.23 142
1369.32 139
1369.40 134
1369.49 128
1369.57 122
1369.65 116
1369.74 112
1369.82 108
1369.91 104
1369.99 100
1370.08 97
1370.16 94
1370.25 91
1370.33 88
1370.42 85
1370.50 82
1370.59 77
1370.67 73
1370.76 68
1370.84 63
1370.93 60
1371.01 57
1371.10 54
1371.18 50
1371.26 45
1371.35 39
1371.43 30
1371.52 21
1371.60 13
1371.69 8
1371.77 7
1371.86 10
1371.94 16
1372.03 25
1372.11 35
1372.20 43
1372.28 49
1372.37 50
1372.45 46
1372.54 38
1372.62 26
1372.71 12
1372.79 0
1372.88 0
1372.96 0
1373.05 0
1373.13 0
1373.22 0
1373.30 0
1373.38 0
1373.47 5
1373.55 16
1373.64 25
1373.72 33
1373.81 38
1373.89 41
1373.98 43
1374.06 44
1374.15 44
1374.23 45
1374.32 45
1374.40 46
1374.49 47
1374.57 48
1374.66 50
1374.74 52
1374.83 55
1374.91 58
1375.00 62
1375.08 67
1375.17 73
1375.25 81
1375.34 90
1375.42 100
1375.51 110
1375.59 118
1375.68 123
1375.76 123
1375.85 119
1375.93 111
1376.02 101
1376.10 92
1376.19 83
1376.27 77
1376.36 75
1376.44 76
1376.53 80
1376.61 86
1376.69 92
1376.78 97
1376.86 102
1376.95 105
1377.03 107
1377.12 109
1377.20 112
1377.29 117
1377.37 124
1377.46 132
1377.54 141
1377.63 149
1377.71 158
1377.80 165
1377.88 172
1377.97 179
1378.05 188
1378.14 198
1378.22 209
1378.31 220
1378.39 230
1378.48 239
1378.56 246
1378.65 251
1378.73 252
1378.82 252
1378.90 250
1378.99 246
1379.07 242
1379.16 238
1379.24 234
1379.33 231
1379.41 230
1379.50 229
1379.58 228
1379.67 227
1379.75 226
1379.84 224
1379.92 222
1380.01 220
1380.09 219
1380.18 220
1380.26 222
1380.35 224
1380.43 225
1380.52 225
1380.60 225
1380.69 222
1380.77 220
1380.86 218
1380.94 217
1381.03 219
1381.11 223
1381.20 228
1381.28 235
1381.37 243
1381.45 250
1381.54 257
1381.63 263
1381.71 267
1381.80 269
1381.88 269
1381.97 266
1382.05 262
1382.14 257
1382.22 250
1382.31 244
1382.39 238
1382.48 233
1382.56 229
1382.65 226
1382.73 222
1382.82 218
1382.90 214
1382.99 209
1383.07 203
1383.16 197
1383.24 193
1383.33 189
1383.41 186
1383.50 183
1383.58 178
1383.67 172
1383.75 164
1383.84 155
1383.92 146
1384.01 138
1384.09 133
1384.18 130
1384.26 128
1384.35 126
1384.43 123
1384.52 118
1384.60 111
1384.69 102
1384.77 92
1384.86 81
1384.95 72
1385.03 64
1385.12 58
1385.20 56
1385.29 57
1385.37 61
1385.46 69
1385.54 78
1385.63 87
1385.71 95
1385.80 100
1385.88 102
1385.97 101
1386.05 95
1386.14 86
1386.22 74
1386.31 58
1386.39 40
1386.48 21
1386.56 3
1386.65 0
1386.73 0
1386.82 0
1386.91 0
1386.99 0
1387.08 0
1387.16 0
1387.25 1
1387.33 11
1387.42 19
1387.50 26
1387.59 32
1387.67 37
1387.76 40
1387.84 42
1387.93 41
1388.01 39
1388.10 34
1388.18 29
1388.27 23
1388.35 17
1388.44 11
1388.53 6
1388.61 2
1388.70 0
1388.78 0
1388.87 0
1388.95 0
1389.04 0
1389.12 0
1389.21 0
1389.29 0
1389.38 0
1389.46 4
1389.55 9
1389.63 13
1389.72 16
1389.80 16
1389.89 13
1389.98 8
1390.06 1
1390.15 0
1390.23 0
1390.32 0
1390.40 0
1390.49 0
1390.57 0
1390.66 1
1390.74 11
1390.83 20
1390.91 27
1391.00 28
1391.09 24
1391.17 16
1391.26 6
1391.34 0
1391.43 0
1391.51 0
1391.60 0
1391.68 0
1391.77 0
1391.85 0
1391.94 0
1392.02 4
1392.11 12
1392.20 22
1392.28 31
1392.37 40
1392.45 47
1392.54 54
1392.62 60
1392.71 64
1392.79 67
1392.88 68
1392.96 67
1393.05 64
1393.13 59
1393.22 52
1393.31 45
1393.39 38
1393.48 32
1393.56 27
1393.65 24
1393.73 22
1393.82 20
1393.90 20
1393.99 22
1394.07 27
1394.16 34
1394.25 44
1394.33 56
1394.42 67
1394.50 78
1394.59 86
1394.67 92
1394.76 95
1394.84 97
1394.93 97
1395.01 97
1395.10 95
1395.19 93
1395.27 90
1395.36 85
1395.44 79
1395.53 72
1395.61 66
1395.70 61
1395.78 58
1395.87 57
1395.96 59
1396.04 62
1396.13 66
1396.21 72
1396.30 77
1396.38 83
1396.47 88
1396.55 93
1396.64 97
1396.73 99
1396.81 99
1396.90 98
1396.98 96
1397.07 95
1397.15 95
1397.24 98
1397.32 103
1397.41 109
1397.50 116
1397.58 123
1397.67 128
1397.75 130
1397.84 131
1397.92 129
1398.01 126
1398.09 122
1398.18 116
1398.27 110
1398.35 102
1398.44 94
1398.52 84
1398.61 75
1398.69 66
1398.78 59
1398.86 55
1398.95 53
1399.04 53
1399.12 56
1399.21 60
1399.29 64
1399.38 66
1399.46 66
1399.55 64
1399.64 60
1399.72 54
1399.81 47
1399.89 41
1399.98 35
1400.06 31
1400.15 27
1400.23 23
1400.32 19
1400.41 15
1400.49 11
1400.58 8
1400.66 6
1400.75 4
1400.83 4
1400.92 5
1401.01 6
1401.09 8
1401.18 12
1401.26 16
1401.35 22
1401.43 28
1401.52 34
1401.61 37
1401.69 36
1401.78 31
1401.86 22
1401.95 9
1402.03 0
1402.12 0
1402.21 0
1402.29 0
1402.38 0
1402.46 0
1402.55 0
1402.63 1
1402.72 6
1402.81 10
1402.89 13
1402.98 15
1403.06 18
1403.15 22
1403.23 25
1403.32 27
1403.41 28
1403.49 27
1403.58 23
1403.66 17
1403.75 11
1403.83 4
1403.92 0
1404.01 0
1404.09 0
1404.18 0
1404.26 0
1404.35 0
1404.43 7
1404.52 18
1404.61 29
1404.69 39
1404.78 45
1404.86 46
1404.95 44
1405.04 39
1405.12 32
1405.21 25
1405.29 17
1405.38 10
1405.46 3
1405.55 0
1405.64 0
1405.72 0
1405.81 0
1405.89 1
1405.98 12
1406.07 25
1406.15 42
1406.24 60
1406.32 80
1406.41 98
1406.49 114
1406.58 125
1406.67 132
1406.75 134
1406.84 130
1406.92 123
1407.01 114
1407.10 106
1407.18 99
1407.27 92
1407.35 86
1407.44 80
1407.52 72
1407.61 62
1407.70 51
1407.78 41
1407.87 33
1407.95 29
1408.04 29
1408.13 33
1408.21 38
1408.30 44
1408.38 50
1408.47 56
1408.56 61
1408.64 67
1408.73 73
1408.81 80
1408.90 87
1408.98 95
1409.07 102
1409.16 108
1409.24 112
1409.33 113
1409.41 111
1409.50 106
1409.59 98
1409.67 87
1409.76 75
1409.84 62
1409.93 51
1410.02 42
1410.10 36
1410.19 35
1410.27 37
1410.36 44
1410.45 54
1410.53 66
1410.62 79
1410.70 92
1410.79 104
1410.88 112
1410.96 116
1411.05 116
1411.13 112
1411.22 105
1411.31 96
1411.39 89
1411.48 85
1411.56 86
1411.65 93
1411.74 105
1411.82 121
1411.91 137
1411.99 153
1412.08 166
1412.17 175
1412.25 181
1412.34 184
1412.42 185
1412.51 185
1412.60 185
1412.68 186
1412.77 188
1412.85 190
1412.94 193
1413.03 194
1413.11 194
1413.20 189
1413.28 181
1413.37 169
1413.46 153
1413.54 135
1413.63 116
1413.71 99
1413.80 86
1413.89 76
1413.97 70
1414.06 68
1414.14 67
1414.23 68
1414.32 69
1414.40 69
1414.49 67
1414.58 65
1414.66 61
1414.75 56
1414.83 51
1414.92 46
1415.01 41
1415.09 37
1415.18 34
1415.26 32
1415.35 33
1415.44 36
1415.52 42
1415.61 50
1415.69 59
1415.78 69
1415.87 78
1415.95 83
1416.04 85
1416.13 81
1416.21 72
1416.30 59
1416.38 44
1416.47 28
1416.56 13
1416.64 2
1416.73 0
1416.81 0
1416.90 0
1416.99 0
1417.07 0
1417.16 0
1417.25 0
1417.33 0
1417.42 1
1417.50 12
1417.59 23
1417.68 33
1417.76 40
1417.85 44
1417.93 45
1418.02 44
1418.11 41
1418.19 38
1418.28 37
1418.37 37
1418.45 38
1418.54 42
1418.62 47
1418.71 53
1418.80 62
1418.88 72
1418.97 83
1419.06 93
1419.14 101
1419.23 105
1419.31 106
1419.40 102
1419.49 95
1419.57 86
1419.66 78
1419.75 71
1419.83 67
1419.92 65
1420.00 65
1420.09 67
1420.18 69
1420.26 73
1420.35 78
1420.44 85
1420.52 95
1420.61 108
1420.69 122
1420.78 137
1420.87 151
1420.95 164
1421.04 173
1421.13 179
1421.21 181
1421.30 179
1421.38 176
1421.47 173
1421.56 170
1421.64 168
1421.73 167
1421.82 165
1421.90 161
1421.99 156
1422.07 147
1422.16 136
1422.25 124
1422.33 111
1422.42 100
1422.51 90
1422.59 81
1422.68 71
1422.77 60
1422.85 46
1422.94 31
1423.02 14
1423.11 0
1423.20 0
1423.28 0
1423.37 0
1423.46 1
1423.54 22
1423.63 50
1423.72 81
1423.80 113
1423.89 143
1423.97 171
1424.06 194
1424.15 213
1424.23 229
1424.32 240
1424.41 249
1424.49 254
1424.58 258
1424.67 260
1424.75 261
1424.84 263
1424.92 265
1425.01 269
1425.10 272
1425.18 276
1425.27 281
1425.36 285
1425.44 291
1425.53 298
1425.62 308
1425.70 321
1425.79 336
1425.88 350
1425.96 362
1426.05 370
1426.13 372
1426.22 367
1426.31 354
1426.39 335
1426.48 312
1426.57 286
1426.65 259
1426.74 234
1426.83 210
1426.91 190
1427.00 173
1427.09 161
1427.17 153
1427.26 151
1427.35 155
1427.43 163
1427.52 175
1427.60 189
1427.69 202
1427.78 211
1427.86 216
1427.95 216
1428.04 210
1428.12 201
1428.21 189
1428.30 176
1428.38 162
1428.47 149
1428.56 137
1428.64 125
1428.73 114
1428.82 103
1428.90 94
1428.99 85
1429.08 77
1429.16 69
1429.25 60
1429.33 49
1429.42 37
1429.51 24
1429.59 10
1429.68 0
1429.77 0
1429.85 0
1429.94 0
1430.03 0
1430.11 0
1430.20 0
1430.29 0
1430.37 7
1430.46 16
1430.55 23
1430.63 27
1430.72 28
1430.81 26
1430.89 22
1430.98 16
1431.07 8
1431.15 1
1431.24 0
1431.33 0
1431.41 0
1431.50 0
1431.59 9
1431.67 26
1431.76 48
1431.85 72
1431.93 96
1432.02 118
1432.11 137
1432.19 152
1432.28 165
1432.37 174
1432.45 179
1432.54 181
1432.63 179
1432.71 174
1432.80 165
1432.89 155
1432.97 142
1433.06 130
1433.15 118
1433.23 107
1433.32 96
1433.41 87
1433.49 81
1433.58 77
1433.67 78
1433.75 84
1433.84 96
1433.93 112
1434.01 131
1434.10 150
1434.19 166
1434.27 176
1434.36 178
1434.45 174
1434.53 163
1434.62 148
1434.71 133
1434.79 119
1434.88 108
1434.97 102
1435.05 99
1435.14 98
1435.23 98
1435.31 98
1435.40 97
1435.49 96
1435.57 95
1435.66 96
1435.75 100
1435.83 106
1435.92 113
1436.01 121
1436.09 127
1436.18 131
1436.27 132
1436.35 130
1436.44 127
1436.53 123
1436.61 119
1436.70 116
1436.79 114
1436.87 112
1436.96 109
1437.05 107
1437.13 105
1437.22 104
1437.31 105
1437.39 108
1437.48 113
1437.57 119
1437.65 125
1437.74 131
1437.83 134
1437.92 135
1438.00 134
1438.09 132
1438.18 128
1438.26 123
1438.35 117
1438.44 110
1438.52 103
1438.61 95
1438.70 87
1438.78 81
1438.87 75
1438.96 72
1439.04 71
1439.13 72
1439.22 76
1439.30 82
1439.39 89
1439.48 98
1439.56 108
1439.65 119
1439.74 133
1439.83 148
1439.91 165
1440.00 183
1440.09 200
1440.17 216
1440.26 230
1440.35 241
1440.43 249
1440.52 253
1440.61 254
1440.69 254
1440.78 253
1440.87 254
1440.95 256
1441.04 262
1441.13 271
1441.22 282
1441.30 294
1441.39 303
1441.48 309
1441.56 310
1441.65 307
1441.74 302
1441.82 295
1441.91 290
1442.00 287
1442.08 286
1442.17 284
1442.26 280
1442.35 272
1442.43 258
1442.52 241
1442.61 221
1442.69 202
1442.78 186
1442.87 174
1442.95 166
1443.04 161
1443.13 156
1443.21 151
1443.30 143
1443.39 135
1443.48 128
1443.56 125
1443.65 128
1443.74 136
1443.82 149
1443.91 165
1444.00 181
1444.08 195
1444.17 204
1444.26 209
1444.35 210
1444.43 209
1444.52 207
1444.61 206
1444.69 206
1444.78 209
1444.87 215
1444.95 224
1445.04 234
1445.13 245
1445.22 255
1445.30 262
1445.39 266
1445.48 265
1445.56 261
1445.65 253
1445.74 245
1445.82 237
1445.91 231
1446.00 227
1446.09 226
1446.17 228
1446.26 232
1446.35 236
1446.43 239
1446.52 238
1446.61 234
1446.70 225
1446.78 211
1446.87 195
1446.96 178
1447.04 164
1447.13 154
1447.22 150
1447.30 151
1447.39 156
1447.48 162
1447.57 167
1447.65 169
1447.74 168
1447.83 165
1447.91 161
1448.00 157
1448.09 155
1448.18 153
1448.26 153
1448.35 153
1448.44 153
1448.52 154
1448.61 154
1448.70 155
1448.79 154
1448.87 154
1448.96 151
1449.05 146
1449.13 141
1449.22 134
1449.31 128
1449.40 121
1449.48 115
1449.57 108
1449.66 100
1449.74 91
1449.83 82
1449.92 72
1450.01 64
1450.09 57
1450.18 52
1450.27 50
1450.35 49
1450.44 49
1450.53 51
1450.62 53
1450.70 57
1450.79 62
1450.88 67
1450.96 73
1451.05 76
1451.14 78
1451.23 77
1451.31 73
1451.40 68
1451.49 62
1451.57 55
1451.66 50
1451.75 47
1451.84 47
1451.92 48
1452.01 53
1452.10 58
1452.19 62
1452.27 65
1452.36 64
1452.45 60
1452.53 53
1452.62 43
1452.71 32
1452.80 22
1452.88 11
1452.97 2
1453.06 0
1453.14 0
1453.23 0
1453.32 0
1453.41 0
1453.49 0
1453.58 0
1453.67 0
1453.76 5
1453.84 11
1453.93 16
1454.02 20
1454.10 24
1454.19 30
1454.28 39
1454.37 51
1454.45 67
1454.54 84
1454.63 102
1454.72 119
1454.80 133
1454.89 144
1454.98 153
1455.07 159
1455.15 164
1455.24 167
1455.33 169
1455.41 171
1455.50 171
1455.59 170
1455.68 169
1455.76 168
1455.85 169
1455.94 170
1456.03 172
1456.11 175
1456.20 177
1456.29 180
1456.38 184
1456.46 189
1456.55 195
1456.64 201
1456.72 207
1456.81 211
1456.90 211
1456.99 207
1457.07 201
1457.16 194
1457.25 187
1457.34 182
1457.42 180
1457.51 179
1457.60 177
1457.69 174
1457.77 167
1457.86 157
1457.95 146
1458.04 135
1458.12 125
1458.21 119
1458.30 115
1458.39 113
1458.47 111
1458.56 109
1458.65 106
1458.73 101
1458.82 94
1458.91 88
1459.00 82
1459.08 77
1459.17 74
1459.26 73
1459.35 72
1459.43 72
1459.52 71
1459.61 69
1459.70 65
1459.78 61
1459.87 57
1459.96 53
1460.05 51
1460.13 51
1460.22 52
1460.31 54
1460.40 57
1460.48 60
1460.57 63
1460.66 68
1460.75 72
1460.83 77
1460.92 82
1461.01 85
1461.10 86
1461.18 85
1461.27 83
1461.36 84
1461.45 88
1461.53 99
1461.62 116
1461.71 138
1461.80 163
1461.88 188
1461.97 211
1462.06 231
1462.15 247
1462.23 261
1462.32 273
1462.41 283
1462.50 293
1462.58 301
1462.67 306
1462.76 307
1462.85 303
1462.93 296
1463.02 288
1463.11 280
1463.20 276
1463.28 276
1463.37 282
1463.46 293
1463.55 308
1463.63 323
1463.72 335
1463.81 343
1463.90 345
1463.98 342
1464.07 337
1464.16 330
1464.25 327
1464.34 328
1464.42 337
1464.51 351
1464.60 371
1464.69 393
1464.77 415
1464.86 435
1464.95 452
1465.04 464
1465.12 470
1465.21 471
1465.30 466
1465.39 458
1465.47 447
1465.56 434
1465.65 422
1465.74 411
1465.82 401
1465.91 392
1466.00 383
1466.09 373
1466.18 363
1466.26 351
1466.35 339
1466.44 327
1466.53 317
1466.61 309
1466.70 300
1466.79 291
1466.88 281
1466.96 271
1467.05 259
1467.14 247
1467.23 236
1467.31 224
1467.40 214
1467.49 204
1467.58 195
1467.67 186
1467.75 178
1467.84 172
1467.93 167
1468.02 165
1468.10 166
1468.19 170
1468.28 177
1468.37 185
1468.46 196
1468.54 206
1468.63 217
1468.72 225
1468.81 231
1468.89 235
1468.98 235
1469.07 232
1469.16 227
1469.24 219
1469.33 210
1469.42 201
1469.51 193
1469.60 184
1469.68 176
1469.77 168
1469.86 160
1469.95 151
1470.03 142
1470.12 132
1470.21 124
1470.30 116
1470.39 110
1470.47 103
1470.56 94
1470.65 84
1470.74 72
1470.82 60
1470.91 50
1471.00 44
1471.09 45
1471.18 53
1471.26 66
1471.35 80
1471.44 93
1471.53 101
1471.61 103
1471.70 98
1471.79 89
1471.88 77
1471.97 64
1472.05 51
1472.14 39
1472.23 29
1472.32 19
1472.40 11
1472.49 5
1472.58 1
1472.67 0
1472.76 0
1472.84 0
1472.93 0
1473.02 0
1473.11 0
1473.20 0
1473.28 0
1473.37 0
1473.46 2
1473.55 10
1473.63 20
1473.72 30
1473.81 41
1473.90 50
1473.99 58
1474.07 63
1474.16 67
1474.25 68
1474.34 69
1474.43 69
1474.51 70
1474.60 70
1474.69 69
1474.78 68
1474.87 65
1474.95 62
1475.04 57
1475.13 53
1475.22 47
1475.30 42
1475.39 37
1475.48 32
1475.57 27
1475.66 22
1475.74 18
1475.83 15
1475.92 14
1476.01 16
1476.10 21
1476.18 29
1476.27 40
1476.36 52
1476.45 64
1476.54 75
1476.62 82
1476.71 86
1476.80 86
1476.89 84
1476.98 79
1477.06 76
1477.15 76
1477.24 79
1477.33 88
1477.42 102
1477.50 120
1477.59 140
1477.68 160
1477.77 178
1477.86 194
1477.94 206
1478.03 216
1478.12 225
1478.21 235
1478.30 246
1478.38 260
1478.47 276
1478.56 292
1478.65 307
1478.74 319
1478.82 328
1478.91 332
1479.00 335
1479.09 336
1479.18 338
1479.26 343
1479.35 351
1479.44 362
1479.53 376
1479.62 390
1479.70 403
1479.79 414
1479.88 422
1479.97 427
1480.06 430
1480.14 430
1480.23 428
1480.32 422
1480.41 414
1480.50 402
1480.58 387
1480.67 370
1480.76 353
1480.85 338
1480.94 326
1481.03 320
1481.11 319
1481.20 323
1481.29 331
1481.38 341
1481.47 351
1481.55 358
1481.64 361
1481.73 360
1481.82 352
1481.91 338
1481.99 320
1482.08 297
1482.17 274
1482.26 252
1482.35 235
1482.44 223
1482.52 217
1482.61 215
1482.70 217
1482.79 219
1482.88 219
1482.96 216
1483.05 208
1483.14 197
1483.23 184
1483.32 171
1483.40 161
1483.49 155
1483.58 152
1483.67 152
1483.76 154
1483.85 157
1483.93 157
1484.02 155
1484.11 150
1484.20 142
1484.29 133
1484.37 121
1484.46 110
1484.55 100
1484.64 91
1484.73 85
1484.82 81
1484.90 80
1484.99 82
1485.08 89
1485.17 101
1485.26 117
1485.34 137
1485.43 160
1485.52 183
1485.61 206
1485.70 226
1485.79 242
1485.87 254
1485.96 263
1486.05 268
1486.14 272
1486.23 275
1486.32 276
1486.40 275
1486.49 272
1486.58 267
1486.67 259
1486.76 250
1486.85 239
1486.93 228
1487.02 216
1487.11 204
1487.20 190
1487.29 176
1487.37 160
1487.46 145
1487.55 131
1487.64 120
1487.73 111
1487.82 106
1487.90 103
1487.99 101
1488.08 99
1488.17 97
1488.26 94
1488.35 89
1488.43 84
1488.52 79
1488.61 73
1488.70 67
1488.79 62
1488.88 58
1488.96 55
1489.05 54
1489.14 54
1489.23 56
1489.32 58
1489.41 61
1489.49 62
1489.58 63
1489.67 63
1489.76 64
1489.85 64
1489.94 65
1490.02 65
1490.11 64
1490.20 62
1490.29 57
1490.38 51
1490.47 43
1490.55 35
1490.64 28
1490.73 20
1490.82 13
1490.91 4
1491.00 0
1491.08 0
1491.17 0
1491.26 0
1491.35 0
1491.44 0
1491.53 0
1491.62 0
1491.70 14
1491.79 36
1491.88 58
1491.97 78
1492.06 95
1492.15 105
1492.23 108
1492.32 104
1492.41 93
1492.50 77
1492.59 58
1492.68 37
1492.76 18
1492.85 3
1492.94 0
1493.03 0
1493.12 0
1493.21 0
1493.30 0
1493.38 0
1493.47 4
1493.56 6
1493.65 7
1493.74 6
1493.83 4
1493.91 3
1494.00 4
1494.09 9
1494.18 17
1494.27 30
1494.36 46
1494.45 65
1494.53 86
1494.62 108
1494.71 129
1494.80 150
1494.89 168
1494.98 182
1495.07 192
1495.15 196
1495.24 194
1495.33 186
1495.42 172
1495.51 156
1495.60 140
1495.68 127
1495.77 121
1495.86 123
1495.95 135
1496.04 155
1496.13 180
1496.22 207
1496.30 229
1496.39 246
1496.48 254
1496.57 256
1496.66 253
1496.75 248
1496.84 243
1496.92 241
1497.01 242
1497.10 245
1497.19 248
1497.28 249
1497.37 247
1497.46 240
1497.54 229
1497.63 214
1497.72 199
1497.81 186
1497.90 178
1497.99 176
1498.08 180
1498.16 190
1498.25 203
1498.34 218
1498.43 232
1498.52 243
1498.61 251
1498.70 257
1498.78 259
1498.87 259
1498.96 258
1499.05 255
1499.14 251
1499.23 245
1499.32 239
1499.41 230
1499.49 219
1499.58 205
1499.67 189
1499.76 171
1499.85 153
1499.94 135
1500.03 118
1500.11 104
1500.20 94
1500.29 87
1500.38 83
1500.47 81
1500.56 83
1500.65 87
1500.73 95
1500.82 106
1500.91 122
1501.00 143
1501.09 168
1501.18 195
1501.27 221
1501.36 244
1501.44 262
1501.53 275
1501.62 282
1501.71 285
1501.80 286
1501.89 287
1501.98 289
1502.07 290
1502.15 289
1502.24 284
1502.33 275
1502.42 261
1502.51 244
1502.60 227
1502.69 212
1502.78 201
1502.86 197
1502.95 199
1503.04 206
1503.13 216
1503.22 228
1503.31 239
1503.40 249
1503.49 257
1503.57 262
1503.66 264
1503.75 263
1503.84 259
1503.93 253
1504.02 246
1504.11 239
1504.20 234
1504.28 232
1504.37 233
1504.46 236
1504.55 240
1504.64 243
1504.73 243
1504.82 239
1504.91 230
1504.99 217
1505.08 202
1505.17 186
1505.26 172
1505.35 160
1505.44 150
1505.53 142
1505.62 135
1505.70 129
1505.79 124
1505.88 120
1505.97 117
1506.06 118
1506.15 123
1506.24 132
1506.33 143
1506.42 156
1506.50 168
1506.59 179
1506.68 187
1506.77 191
1506.86 191
1506.95 187
1507.04 182
1507.13 176
1507.22 172
1507.30 172
1507.39 177
1507.48 186
1507.57 200
1507.66 217
1507.75 233
1507.84 249
1507.93 262
1508.02 272
1508.10 280
1508.19 286
1508.28 290
1508.37 291
1508.46 288
1508.55 279
1508.64 266
1508.73 247
1508.82 226
1508.90 205
1508.99 187
1509.08 174
1509.17 168
1509.26 167
1509.35 170
1509.44 173
1509.53 175
1509.62 172
1509.70 164
1509.79 152
1509.88 139
1509.97 127
1510.06 119
1510.15 116
1510.24 117
1510.33 121
1510.42 124
1510.51 126
1510.59 123
1510.68 118
1510.77 111
1510.86 105
1510.95 100
1511.04 98
1511.13 98
1511.22 99
1511.31 99
1511.40 98
1511.48 96
1511.57 93
1511.66 91
1511.75 92
1511.84 96
1511.93 104
1512.02 116
1512.11 131
1512.20 148
1512.29 163
1512.37 175
1512.46 183
1512.55 185
1512.64 181
1512.73 173
1512.82 161
1512.91 147
1513.00 132
1513.09 119
1513.18 107
1513.26 97
1513.35 90
1513.44 84
1513.53 80
1513.62 77
1513.71 73
1513.80 68
1513.89 62
1513.98 53
1514.07 42
1514.16 31
1514.24 19
1514.33 8
1514.42 0
1514.51 0
1514.60 0
1514.69 0
1514.78 0
1514.87 0
1514.96 0
1515.05 0
1515.14 0
1515.22 0
1515.31 9
1515.40 21
1515.49 36
1515.58 52
1515.67 69
1515.76 83
1515.85 93
1515.94 99
1516.03 99
1516.12 96
1516.20 89
1516.29 82
1516.38 76
1516.47 73
1516.56 72
1516.65 73
1516.74 77
1516.83 82
1516.92 87
1517.01 92
1517.10 97
1517.19 102
1517.27 107
1517.36 112
1517.45 116
1517.54 117
1517.63 114
1517.72 107
1517.81 96
1517.90 84
1517.99 73
1518.08 65
1518.17 63
1518.26 67
1518.34 78
1518.43 95
1518.52 117
1518.61 141
1518.70 164
1518.79 183
1518.88 196
1518.97 200
1519.06 196
1519.15 184
1519.24 167
1519.33 147
1519.41 129
1519.50 115
1519.59 107
1519.68 105
1519.77 108
1519.86 116
1519.95 125
1520.04 133
1520.13 140
1520.22 144
1520.31 145
1520.40 144
1520.49 141
1520.58 136
1520.66 130
1520.75 121
1520.84 111
1520.93 99
1521.02 85
1521.11 70
1521.20 55
1521.29 41
1521.38 29
1521.47 20
1521.56 13
1521.65 10
1521.74 10
1521.83 13
1521.91 19
1522.00 29
1522.09 42
1522.18 57
1522.27 73
1522.36 88
1522.45 101
1522.54 111
1522.63 115
1522.72 115
1522.81 110
1522.90 102
1522.99 92
1523.08 84
1523.16 80
1523.25 80
1523.34 84
1523.43 92
1523.52 100
1523.61 109
1523.70 115
1523.79 119
1523.88 121
1523.97 121
1524.06 122
1524.15 121
1524.24 120
1524.33 116
1524.42 109
1524.51 99
1524.59 87
1524.68 74
1524.77 62
1524.86 53
1524.95 45
1525.04 40
1525.13 37
1525.22 35
1525.31 33
1525.40 34
1525.49 35
1525.58 39
1525.67 45
1525.76 53
1525.85 61
1525.94 67
1526.02 72
1526.11 74
1526.20 74
1526.29 70
1526.38 66
1526.47 61
1526.56 58
1526.65 56
1526.74 58
1526.83 63
1526.92 72
1527.01 82
1527.10 94
1527.19 106
1527.28 116
1527.37 124
1527.46 129
1527.55 131
1527.63 131
1527.72 129
1527.81 127
1527.90 124
1527.99 120
1528.08 115
1528.17 110
1528.26 103
1528.35 95
1528.44 85
1528.53 75
1528.62 65
1528.71 57
1528.80 52
1528.89 48
1528.98 46
1529.07 44
1529.16 41
1529.25 36
1529.34 28
1529.42 19
1529.51 11
1529.60 6
1529.69 4
1529.78 6
1529.87 12
1529.96 19
1530.05 27
1530.14 33
1530.23 37
1530.32 38
1530.41 36
1530.50 34
1530.59 31
1530.68 29
1530.77 27
1530.86 26
1530.95 25
1531.04 24
1531.13 22
1531.22 20
1531.31 18
1531.39 16
1531.48 15
1531.57 14
1531.66 14
1531.75 15
1531.84 17
1531.93 19
1532.02 21
1532.11 23
1532.20 26
1532.29 28
1532.38 32
1532.47 35
1532.56 39
1532.65 44
1532.74 48
1532.83 50
1532.92 52
1533.01 52
1533.10 52
1533.19 51
1533.28 50
1533.37 50
1533.46 49
1533.55 50
1533.64 52
1533.72 54
1533.81 56
1533.90 59
1533.99 62
1534.08 64
1534.17 65
1534.26 66
1534.35 67
1534.44 68
1534.53 68
1534.62 66
1534.71 64
1534.80 61
1534.89 58
1534.98 57
1535.07 58
1535.16 61
1535.25 65
1535.34 68
1535.43 68
1535.52 63
1535.61 55
1535.70 42
1535.79 27
1535.88 13
1535.97 1
1536.06 0
1536.15 0
1536.24 0
1536.33 0
1536.42 0
1536.51 0
1536.59 0
1536.68 0
1536.77 5
1536.86 10
1536.95 15
1537.04 20
1537.13 27
1537.22 37
1537.31 48
1537.40 61
1537.49 74
1537.58 85
1537.67 96
1537.76 105
1537.85 113
1537.94 122
1538.03 133
1538.12 146
1538.21 160
1538.30 174
1538.39 188
1538.48 200
1538.57 209
1538.66 216
1538.75 221
1538.84 224
1538.93 225
1539.02 225
1539.11 224
1539.20 223
1539.29 222
1539.38 223
1539.47 228
1539.56 235
1539.65 244
1539.74 254
1539.83 263
1539.92 268
1540.01 269
1540.10 265
1540.19 258
1540.28 248
1540.37 237
1540.46 226
1540.55 217
1540.64 211
1540.73 208
1540.82 208
1540.91 210
1540.99 214
1541.08 220
1541.17 225
1541.26 230
1541.35 233
1541.44 233
1541.53 232
1541.62 228
1541.71 224
1541.80 221
1541.89 221
1541.98 226
1542.07 235
1542.16 249
1542.25 263
1542.34 276
1542.43 284
1542.52 285
1542.61 276
1542.70 259
1542.79 236
1542.88 211
1542.97 187
1543.06 168
1543.15 157
1543.24 153
1543.33 157
1543.42 166
1543.51 178
1543.60 190
1543.69 201
1543.78 210
1543.87 215
1543.96 217
1544.05 217
1544.14 214
1544.23 209
1544.32 202
1544.41 193
1544.50 184
1544.59 174
1544.68 165
1544.77 158
1544.86 154
1544.95 154
1545.04 157
1545.13 162
1545.22 168
1545.31 175
1545.40 180
1545.49 184
1545.58 187
1545.67 188
1545.76 190
1545.85 192
1545.94 197
1546.03 204
1546.12 214
1546.21 227
1546.30 240
1546.39 253
1546.48 264
1546.57 271
1546.66 272
1546.75 266
1546.84 251
1546.93 229
1547.02 200
1547.11 167
1547.20 133
1547.29 100
1547.38 71
1547.47 46
1547.56 25
1547.65 8
1547.74 0
1547.83 0
1547.92 0
1548.01 0
1548.10 0
1548.19 0
1548.28 0
1548.37 0
1548.46 7
1548.55 17
1548.64 25
1548.73 28
1548.82 29
1548.91 26
1549.00 21
1549.09 15
1549.18 10
1549.27 8
1549.36 9
1549.45 14
1549.54 25
1549.63 41
1549.72 59
1549.81 78
1549.90 95
1549.99 108
1550.08 114
1550.17 114
1550.26 108
1550.35 98
1550.44 85
1550.53 71
1550.63 58
1550.72 47
1550.81 39
1550.90 34
1550.99 33
1551.08 34
1551.17 38
1551.26 44
1551.35 50
1551.44 55
1551.53 59
1551.62 62
1551.71 65
1551.80 68
1551.89 73
1551.98 80
1552.07 89
1552.16 99
1552.25 109
1552.34 118
1552.43 125
1552.52 129
1552.61 130
1552.70 129
1552.79 126
1552.88 124
1552.97 122
1553.06 120
1553.15 119
1553.24 116
1553.33 111
1553.42 104
1553.51 93
1553.60 81
1553.69 68
1553.78 59
1553.87 53
1553.96 53
1554.05 57
1554.14 65
1554.23 75
1554.32 86
1554.41 95
1554.50 101
1554.59 105
1554.68 107
1554.77 107
1554.86 107
1554.95 108
1555.05 111
1555.14 115
1555.23 122
1555.32 130
1555.41 138
1555.50 144
1555.59 150
1555.68 154
1555.77 158
1555.86 163
1555.95 169
1556.04 175
1556.13 182
1556.22 187
1556.31 189
1556.40 187
1556.49 179
1556.58 169
1556.67 159
1556.76 150
1556.85 144
1556.94 145
1557.03 151
1557.12 161
1557.21 176
1557.30 192
1557.39 208
1557.48 222
1557.57 233
1557.66 241
1557.75 247
1557.84 250
1557.94 252
1558.03 253
1558.12 253
1558.21 252
1558.30 249
1558.39 243
1558.48 235
1558.57 225
1558.66 213
1558.75 202
1558.84 193
1558.93 186
1559.02 183
1559.11 182
1559.20 182
1559.29 183
1559.38 184
1559.47 186
1559.56 190
1559.65 197
1559.74 206
1559.83 218
1559.92 230
1560.01 241
1560.10 248
1560.19 249
1560.29 244
1560.38 234
1560.47 221
1560.56 208
1560.65 197
1560.74 189
1560.83 187
1560.92 190
1561.01 195
1561.10 202
1561.19 208
1561.28 210
1561.37 208
1561.46 201
1561.55 188
1561.64 171
1561.73 152
1561.82 133
1561.91 116
1562.00 102
1562.09 92
1562.18 85
1562.28 81
1562.37 79
1562.46 78
1562.55 77
1562.64 76
1562.73 74
1562.82 72
1562.91 70
1563.00 68
1563.09 65
1563.18 61
1563.27 55
1563.36 47
1563.45 38
1563.54 27
1563.63 14
1563.72 1
1563.81 0
1563.90 0
1563.99 0
1564.09 0
1564.18 0
1564.27 0
1564.36 0
1564.45 0
1564.54 18
1564.63 41
1564.72 65
1564.81 89
1564.90 109
1564.99 125
1565.08 138
1565.17 146
1565.26 151
1565.35 155
1565.44 159
1565.53 163
1565.62 167
1565.72 171
1565.81 173
1565.90 170
1565.99 163
1566.08 149
1566.17 129
1566.26 104
1566.35 76
1566.44 48
1566.53 23
1566.62 2
1566.71 0
1566.80 0
1566.89 0
1566.98 0
1567.07 12
1567.16 29
1567.26 45
1567.35 60
1567.44 70
1567.53 78
1567.62 83
1567.71 87
1567.80 92
1567.89 97
1567.98 103
1568.07 110
1568.16 115
1568.25 119
1568.34 121
1568.43 121
1568.52 121
1568.62 119
1568.71 118
1568.80 116
1568.89 115
1568.98 114
1569.07 113
1569.16 112
1569.25 113
1569.34 114
1569.43 117
1569.52 120
1569.61 124
1569.70 129
1569.79 134
1569.88 139
1569.98 146
1570.07 152
1570.16 159
1570.25 166
1570.34 171
1570.43 175
1570.52 176
1570.61 173
1570.70 169
1570.79 163
1570.88 157
1570.97 151
1571.06 148
1571.15 146
1571.25 146
1571.34 146
1571.43 146
1571.52 145
1571.61 141
1571.70 134
1571.79 124
1571.88 111
1571.97 96
1572.06 81
1572.15 65
1572.24 50
1572.33 36
1572.43 23
1572.52 13
1572.61 5
1572.70 2
1572.79 3
1572.88 9
1572.97 20
1573.06 35
1573.15 50
1573.24 65
1573.33 78
1573.42 87
1573.51 92
1573.61 94
1573.70 94
1573.79 92
1573.88 90
1573.97 86
1574.06 83
1574.15 79
1574.24 74
1574.33 70
1574.42 65
1574.51 61
1574.60 57
1574.70 56
1574.79 55
1574.88 55
1574.97 55
1575.06 54
1575.15 50
1575.24 42
1575.33 32
1575.42 19
1575.51 6
1575.60 0
1575.69 0
1575.79 0
1575.88 0
1575.97 0
1576.06 0
1576.15 0
1576.24 2
1576.33 3
1576.42 3
1576.51 5
1576.60 9
1576.69 18
1576.79 31
1576.88 46
1576.97 61
1577.06 73
1577.15 80
1577.24 82
1577.33 77
1577.42 68
1577.51 58
1577.60 49
1577.69 43
1577.79 41
1577.88 43
1577.97 49
1578.06 57
1578.15 66
1578.24 74
1578.33 81
1578.42 87
1578.51 93
1578.60 98
1578.69 104
1578.79 110
1578.88 116
1578.97 122
1579.06 127
1579.15 130
1579.24 130
1579.33 126
1579.42 118
1579.51 107
1579.60 94
1579.70 79
1579.79 65
1579.88 51
1579.97 40
1580.06 32
1580.15 26
1580.24 24
1580.33 24
1580.42 27
1580.51 34
1580.61 42
1580.70 52
1580.79 63
1580.88 73
1580.97 82
1581.06 88
1581.15 94
1581.24 99
1581.33 106
1581.42 115
1581.52 128
1581.61 143
1581.70 160
1581.79 178
1581.88 195
1581.97 209
1582.06 218
1582.15 224
1582.24 224
1582.34 221
1582.43 214
1582.52 205
1582.61 194
1582.70 185
1582.79 177
1582.88 175
1582.97 179
1583.06 192
1583.15 215
1583.25 246
1583.34 282
1583.43 318
1583.52 350
1583.61 372
1583.70 381
1583.79 378
1583.88 365
1583.97 346
1584.07 325
1584.16 307
1584.25 294
1584.34 285
1584.43 281
1584.52 279
1584.61 278
1584.70 275
1584.79 269
1584.89 260
1584.98 247
1585.07 230
1585.16 213
1585.25 196
1585.34 181
1585.43 170
1585.52 163
1585.61 160
1585.71 161
1585.80 164
1585.89 167
1585.98 172
1586.07 177
1586.16 184
1586.25 193
1586.34 204
1586.44 217
1586.53 229
1586.62 240
1586.71 249
1586.80 253
1586.89 253
1586.98 250
1587.07 244
1587.16 237
1587.26 228
1587.35 219
1587.44 210
1587.53 201
1587.62 192
1587.71 185
1587.80 180
1587.89 177
1587.99 178
1588.08 183
1588.17 188
1588.26 193
1588.35 197
1588.44 196
1588.53 190
1588.62 180
1588.72 167
1588.81 155
1588.90 145
1588.99 139
1589.08 138
1589.17 140
1589.26 143
1589.35 145
1589.45 143
1589.54 136
1589.63 125
1589.72 110
1589.81 95
1589.90 80
1589.99 68
1590.08 60
1590.18 56
1590.27 57
1590.36 62
1590.45 69
1590.54 77
1590.63 86
1590.72 94
1590.81 100
1590.91 105
1591.00 108
1591.09 111
1591.18 114
1591.27 117
1591.36 120
1591.45 123
1591.55 125
1591.64 124
1591.73 121
1591.82 115
1591.91 108
1592.00 99
1592.09 91
1592.18 83
1592.28 78
1592.37 75
1592.46 74
1592.55 77
1592.64 83
1592.73 91
1592.82 101
1592.92 111
1593.01 121
1593.10 129
1593.19 135
1593.28 139
1593.37 141
1593.46 142
1593.56 141
1593.65 138
1593.74 134
1593.83 128
1593.92 120
1594.01 111
1594.10 102
1594.19 93
1594.29 85
1594.38 80
1594.47 79
1594.56 82
1594.65 89
1594.74 100
1594.83 113
1594.93 127
1595.02 139
1595.11 150
1595.20 160
1595.29 169
1595.38 176
1595.47 183
1595.57 188
1595.66 190
1595.75 187
1595.84 178
1595.93 164
1596.02 146
1596.11 125
1596.21 103
1596.30 83
1596.39 64
1596.48 48
1596.57 33
1596.66 21
1596.76 12
1596.85 5
1596.94 3
1597.03 5
1597.12 12
1597.21 23
1597.30 37
1597.40 53
1597.49 70
1597.58 85
1597.67 98
1597.76 109
1597.85 118
1597.94 126
1598.04 134
1598.13 142
1598.22 151
1598.31 159
1598.40 164
1598.49 166
1598.59 165
1598.68 159
1598.77 150
1598.86 141
1598.95 133
1599.04 130
1599.13 133
1599.23 140
1599.32 152
1599.41 165
1599.50 177
1599.59 184
1599.68 188
1599.78 187
1599.87 184
1599.96 179
1600.05 176
1600.14 173
1600.23 173
1600.32 173
1600.42 172
1600.51 170
1600.60 166
1600.69 158
1600.78 148
1600.87 134
1600.97 117
1601.06 98
1601.15 77
1601.24 55
1601.33 34
1601.42 16
1601.52 2
1601.61 0
1601.70 0
1601.79 0
1601.88 0
1601.97 0
1602.07 0
1602.16 0
1602.25 0
1602.34 0
1602.43 7
1602.52 21
1602.61 39
1602.71 57
1602.80 76
1602.89 91
1602.98 104
1603.07 113
1603.16 119
1603.26 123
1603.35 125
1603.44 127
1603.53 128
1603.62 128
1603.71 127
1603.81 127
1603.90 127
1603.99 129
1604.08 133
1604.17 138
1604.26 145
1604.36 152
1604.45 158
1604.54 161
1604.63 160
1604.72 157
1604.82 150
1604.91 140
1605.00 129
1605.09 117
1605.18 107
1605.27 101
1605.37 99
1605.46 104
1605.55 114
1605.64 129
1605.73 146
1605.82 161
1605.92 173
1606.01 179
1606.10 179
1606.19 172
1606.28 162
1606.37 151
1606.47 140
1606.56 133
1606.65 128
1606.74 126
1606.83 126
1606.92 125
1607.02 124
1607.11 122
1607.20 121
1607.29 120
1607.38 121
1607.48 126
1607.57 134
1607.66 146
1607.75 159
1607.84 173
1607.93 187
1608.03 200
1608.12 212
1608.21 220
1608.30 226
1608.39 229
1608.49 228
1608.58 223
1608.67 214
1608.76 200
1608.85 182
1608.94 161
1609.04 137
1609.13 115
1609.22 95
1609.31 79
1609.40 68
1609.50 63
1609.59 63
1609.68 67
1609.77 75
1609.86 85
1609.95 95
1610.05 105
1610.14 114
1610.23 120
1610.32 122
1610.41 120
1610.51 115
1610.60 107
1610.69 99
1610.78 91
1610.87 85
1610.97 82
1611.06 81
1611.15 82
1611.24 85
1611.33 89
1611.42 92
1611.52 95
1611.61 99
1611.70 102
1611.79 108
1611.88 116
1611.98 128
1612.07 142
1612.16 158
1612.25 172
1612.34 182
1612.44 188
1612.53 187
1612.62 182
1612.71 173
1612.80 164
1612.90 156
1612.99 149
1613.08 146
1613.17 145
1613.26 147
1613.35 150
1613.45 156
1613.54 164
1613.63 172
1613.72 180
1613.81 184
1613.91 183
1614.00 175
1614.09 160
1614.18 138
1614.27 113
1614.37 89
1614.46 67
1614.55 51
1614.64 41
1614.73 37
1614.83 38
1614.92 45
1615.01 54
1615.10 65
1615.19 77
1615.29 90
1615.38 100
1615.47 109
1615.56 115
1615.65 117
1615.75 116
1615.84 113
1615.93 109
1616.02 104
1616.11 101
1616.21 100
1616.30 101
1616.39 106
1616.48 115
1616.57 126
1616.67 140
1616.76 156
1616.85 171
1616.94 183
1617.04 190
1617.13 191
1617.22 186
1617.31 177
1617.40 165
1617.50 154
1617.59 144
1617.68 139
1617.77 140
1617.86 145
1617.96 153
1618.05 161
1618.14 168
1618.23 171
1618.32 170
1618.42 164
1618.51 155
1618.60 144
1618.69 133
1618.78 123
1618.88 113
1618.97 103
1619.06 93
1619.15 81
1619.25 69
1619.34 55
1619.43 42
1619.52 32
1619.61 25
1619.71 22
1619.80 24
1619.89 30
1619.98 40
1620.07 52
1620.17 63
1620.26 72
1620.35 77
1620.44 77
1620.53 73
1620.63 67
1620.72 62
1620.81 61
1620.90 66
1621.00 76
1621.09 90
1621.18 107
1621.27 124
1621.36 140
1621.46 152
1621.55 162
1621.64 168
1621.73 170
1621.83 169
1621.92 164
1622.01 158
1622.10 149
1622.19 139
1622.29 128
1622.38 118
1622.47 108
1622.56 99
1622.66 91
1622.75 83
1622.84 74
1622.93 64
1623.02 53
1623.12 39
1623.21 24
1623.30 8
1623.39 0
1623.49 0
1623.58 0
1623.67 0
1623.76 0
1623.85 0
1623.95 0
1624.04 0
1624.13 2
1624.22 18
1624.32 34
1624.41 53
1624.50 71
1624.59 88
1624.68 102
1624.78 113
1624.87 119
1624.96 121
1625.05 121
1625.15 121
1625.24 122
1625.33 126
1625.42 130
1625.52 133
1625.61 132
1625.70 126
1625.79 116
1625.88 102
1625.98 86
1626.07 72
1626.16 61
1626.25 52
1626.35 45
1626.44 37
1626.53 27
1626.62 15
1626.72 3
1626.81 0
1626.90 0
1626.99 0
1627.08 0
1627.18 0
1627.27 9
1627.36 21
1627.45 30
1627.55 37
1627.64 42
1627.73 45
1627.82 47
1627.92 51
1628.01 56
1628.10 63
1628.19 71
1628.29 78
1628.38 83
1628.47 85
1628.56 83
1628.65 77
1628.75 66
1628.84 52
1628.93 37
1629.02 22
1629.12 10
1629.21 2
1629.30 0
1629.39 0
1629.49 3
1629.58 8
1629.67 13
1629.76 14
1629.86 11
1629.95 5
1630.04 0
1630.13 0
1630.23 0
1630.32 0
1630.41 0
1630.50 0
1630.60 11
1630.69 23
1630.78 34
1630.87 42
1630.97 44
1631.06 41
1631.15 34
1631.24 23
1631.33 11
1631.43 0
1631.52 0
1631.61 0
1631.70 0
1631.80 0
1631.89 0
1631.98 6
1632.07 17
1632.17 29
1632.26 39
1632.35 49
1632.44 58
1632.54 65
1632.63 72
1632.72 79
1632.81 85
1632.91 91
1633.00 99
1633.09 109
1633.18 120
1633.28 129
1633.37 135
1633.46 134
1633.55 125
1633.65 107
1633.74 82
1633.83 52
1633.92 23
1634.02 0
1634.11 0
1634.20 0
1634.29 0
1634.39 0
1634.48 0
1634.57 0
1634.67 1
1634.76 12
1634.85 21
1634.94 30
1635.04 39
1635.13 48
1635.22 59
1635.31 71
1635.41 83
1635.50 95
1635.59 106
1635.68 115
1635.78 123
1635.87 129
1635.96 133
1636.05 135
1636.15 135
1636.24 134
1636.33 132
1636.42 131
1636.52 133
1636.61 136
1636.70 142
1636.79 150
1636.89 156
1636.98 157
1637.07 153
1637.17 142
1637.26 126
1637.35 107
1637.44 88
1637.54 71
1637.63 59
1637.72 51
1637.81 46
1637.91 40
1638.00 34
1638.09 25
1638.18 16
1638.28 8
1638.37 3
1638.46 3
1638.55 9
1638.65 21
1638.74 37
1638.83 56
1638.93 74
1639.02 91
1639.11 105
1639.20 117
1639.30 126
1639.39 132
1639.48 136
1639.57 137
1639.67 133
1639.76 124
1639.85 110
1639.95 93
1640.04 74
1640.13 57
1640.22 44
1640.32 37
1640.41 37
1640.50 42
1640.59 51
1640.69 62
1640.78 72
1640.87 80
1640.96 84
1641.06 85
1641.15 83
1641.24 79
1641.34 74
1641.43 70
1641.52 67
1641.61 64
1641.71 61
1641.80 57
1641.89 53
1641.99 48
1642.08 43
1642.17 40
1642.26 39
1642.36 41
1642.45 46
1642.54 54
1642.63 62
1642.73 71
1642.82 79
1642.91 85
1643.01 92
1643.10 98
1643.19 105
1643.28 113
1643.38 120
1643.47 127
1643.56 132
1643.66 136
1643.75 138
1643.84 138
1643.93 137
1644.03 137
1644.12 136
1644.21 135
1644.31 133
1644.40 129
1644.49 124
1644.58 116
1644.68 105
1644.77 92
1644.86 78
1644.95 65
1645.05 54
1645.14 46
1645.23 41
1645.33 41
1645.42 44
1645.51 51
1645.60 61
1645.70 75
1645.79 90
1645.88 105
1645.98 119
1646.07 131
1646.16 139
1646.26 143
1646.35 144
1646.44 143
1646.53 142
1646.63 142
1646.72 143
1646.81 147
1646.91 152
1647.00 158
1647.09 164
1647.18 168
1647.28 171
1647.37 173
1647.46 174
1647.56 174
1647.65 175
1647.74 176
1647.83 176
1647.93 174
1648.02 171
1648.11 165
1648.21 156
1648.30 146
1648.39 134
1648.49 122
1648.58 112
1648.67 106
1648.76 102
1648.86 101
1648.95 102
1649.04 105
1649.14 107
1649.23 106
1649.32 103
1649.41 97
1649.51 88
1649.60 76
1649.69 64
1649.79 51
1649.88 42
1649.97 35
1650.07 32
1650.16 32
1650.25 33
1650.34 35
1650.44 36
1650.53 34
1650.62 29
1650.72 22
1650.81 14
1650.90 4
1651.00 0
1651.09 0
1651.18 0
1651.27 0
1651.37 0
1651.46 0
1651.55 0
1651.65 0
1651.74 13
1651.83 36
1651.93 61
1652.02 87
1652.11 115
1652.20 143
1652.30 169
1652.39 192
1652.48 213
1652.58 228
1652.67 238
1652.76 243
1652.86 242
1652.95 237
1653.04 229
1653.14 219
1653.23 206
1653.32 192
1653.41 176
1653.51 158
1653.60 139
1653.69 120
1653.79 102
1653.88 86
1653.97 75
1654.07 67
1654.16 64
1654.25 64
1654.35 67
1654.44 71
1654.53 76
1654.63 79
1654.72 82
1654.81 84
1654.90 86
1655.00 87
1655.09 89
1655.18 92
1655.28 94
1655.37 95
1655.46 97
1655.56 97
1655.65 98
1655.74 99
1655.84 102
1655.93 106
1656.02 110
1656.12 115
1656.21 119
1656.30 122
1656.39 121
1656.49 117
1656.58 111
1656.67 105
1656.77 99
1656.86 95
1656.95 94
1657.05 95
1657.14 97
1657.23 99
1657.33 99
1657.42 95
1657.51 89
1657.61 80
1657.70 68
1657.79 56
1657.89 44
1657.98 34
1658.07 27
1658.17 23
1658.26 24
1658.35 29
1658.45 38
1658.54 48
1658.63 58
1658.72 67
1658.82 74
1658.91 78
1659.00 79
1659.10 78
1659.19 77
1659.28 77
1659.38 81
1659.47 89
1659.56 102
1659.66 118
1659.75 136
1659.84 154
1659.94 166
1660.03 172
1660.12 169
1660.22 159
1660.31 143
1660.40 123
1660.50 105
1660.59 89
1660.68 80
1660.78 76
1660.87 76
1660.96 78
1661.06 80
1661.15 81
1661.24 79
1661.34 76
1661.43 71
1661.52 66
1661.62 64
1661.71 63
1661.80 64
1661.90 67
1661.99 71
1662.08 77
1662.18 84
1662.27 92
1662.36 103
1662.46 115
1662.55 130
1662.64 144
1662.74 158
1662.83 170
1662.92 178
1663.02 184
1663.11 187
1663.20 188
1663.30 187
1663.39 185
1663.48 183
1663.58 183
1663.67 182
1663.76 181
1663.86 179
1663.95 176
1664.04 171
1664.14 164
1664.23 158
1664.32 152
1664.42 149
1664.51 149
1664.60 152
1664.70 157
1664.79 163
1664.88 170
1664.98 177
1665.07 183
1665.16 186
1665.26 188
1665.35 188
1665.44 185
1665.54 179
1665.63 172
1665.72 165
1665.82 158
1665.91 151
1666.01 144
1666.10 137
1666.19 129
1666.29 120
1666.38 110
1666.47 102
1666.57 96
1666.66 94
1666.75 96
1666.85 101
1666.94 110
1667.03 121
1667.13 134
1667.22 147
1667.31 159
1667.41 169
1667.50 176
1667.59 178
1667.69 175
1667.78 168
1667.87 158
1667.97 146
1668.06 134
1668.16 122
1668.25 111
1668.34 98
1668.44 85
1668.53 69
1668.62 51
1668.72 34
1668.81 17
1668.90 2
1669.00 0
1669.09 0
1669.18 0
1669.28 0
1669.37 0
1669.46 0
1669.56 0
1669.65 0
1669.74 6
1669.84 13
1669.93 19
1670.03 23
1670.12 25
1670.21 24
1670.31 21
1670.40 18
1670.49 15
1670.59 13
1670.68 14
1670.77 17
1670.87 23
1670.96 30
1671.05 37
1671.15 44
1671.24 50
1671.34 56
1671.43 61
1671.52 67
1671.62 73
1671.71 78
1671.80 82
1671.90 85
1671.99 84
1672.08 81
1672.18 75
1672.27 68
1672.37 61
1672.46 55
1672.55 53
1672.65 54
1672.74 59
1672.83 67
1672.93 78
1673.02 88
1673.11 98
1673.21 104
1673.30 106
1673.40 104
1673.49 100
1673.58 94
1673.68 90
1673.77 89
1673.86 91
1673.96 98
1674.05 106
1674.14 114
1674.24 120
1674.33 123
1674.43 123
1674.52 119
1674.61 113
1674.71 106
1674.80 100
1674.89 94
1674.99 90
1675.08 88
1675.17 88
1675.27 91
1675.36 97
1675.46 107
1675.55 119
1675.64 134
1675.74 150
1675.83 165
1675.92 178
1676.02 187
1676.11 195
1676.21 200
1676.30 204
1676.39 207
1676.49 210
1676.58 215
1676.67 219
1676.77 224
1676.86 227
1676.96 229
1677.05 228
1677.14 226
1677.24 220
1677.33 212
1677.42 203
1677.52 192
1677.61 180
1677.71 166
1677.80 150
1677.89 132
1677.99 112
1678.08 91
1678.17 70
1678.27 51
1678.36 38
1678.46 31
1678.55 33
1678.64 44
1678.74 61
1678.83 81
1678.92 100
1679.02 115
1679.11 123
1679.21 122
1679.30 113
1679.39 99
1679.49 83
1679.58 68
1679.68 57
1679.77 51
1679.86 51
1679.96 56
1680.05 65
1680.14 77
1680.24 90
1680.33 104
1680.43 118
1680.52 131
1680.61 145
1680.71 157
1680.80 168
1680.90 176
1680.99 180
1681.08 179
1681.18 173
1681.27 160
1681.36 144
1681.46 124
1681.55 104
1681.65 87
1681.74 73
1681.83 65
1681.93 64
1682.02 68
1682.12 77
1682.21 90
1682.30 103
1682.40 116
1682.49 127
1682.59 136
1682.68 141
1682.77 145
1682.87 147
1682.96 149
1683.05 151
1683.15 154
1683.24 158
1683.34 161
1683.43 162
1683.52 159
1683.62 152
1683.71 139
1683.81 122
1683.90 101
1683.99 78
1684.09 56
1684.18 35
1684.28 18
1684.37 8
1684.46 6
1684.56 11
1684.65 23
1684.75 41
1684.84 60
1684.93 79
1685.03 96
1685.12 108
1685.22 117
1685.31 123
1685.40 128
1685.50 135
1685.59 143
1685.69 154
1685.78 165
1685.87 174
1685.97 179
1686.06 180
1686.16 174
1686.25 164
1686.34 151
1686.44 136
1686.53 123
1686.63 112
1686.72 104
1686.81 99
1686.91 95
1687.00 92
1687.10 89
1687.19 85
1687.28 81
1687.38 78
1687.47 76
1687.57 79
1687.66 85
1687.75 95
1687.85 107
1687.94 121
1688.04 135
1688.13 149
1688.22 161
1688.32 172
1688.41 182
1688.51 192
1688.60 201
1688.69 210
1688.79 218
1688.88 223
1688.98 225
1689.07 224
1689.16 219
1689.26 211
1689.35 201
1689.45 191
1689.54 182
1689.64 174
1689.73 170
1689.82 167
1689.92 167
1690.01 168
1690.11 171
1690.20 175
1690.29 180
1690.39 186
1690.48 193
1690.58 199
1690.67 205
1690.76 209
1690.86 211
1690.95 211
1691.05 209
1691.14 205
1691.24 199
1691.33 190
1691.42 179
1691.52 165
1691.61 150
1691.71 137
1691.80 125
1691.89 118
1691.99 117
1692.08 120
1692.18 128
1692.27 137
1692.37 146
1692.46 153
1692.55 158
1692.65 160
1692.74 160
1692.84 159
1692.93 159
1693.02 161
1693.12 165
1693.21 170
1693.31 176
1693.40 182
1693.50 187
1693.59 190
1693.68 192
1693.78 194
1693.87 197
1693.97 201
1694.06 207
1694.16 214
1694.25 220
1694.34 224
1694.44 226
1694.53 222
1694.63 214
1694.72 202
1694.81 186
1694.91 167
1695.00 146
1695.10 122
1695.19 95
1695.29 68
1695.38 42
1695.47 17
1695.57 0
1695.66 0
1695.76 0
1695.85 0
1695.95 0
1696.04 0
1696.13 0
1696.23 0
1696.32 1
1696.42 15
1696.51 29
1696.61 42
1696.70 53
1696.79 61
1696.89 66
1696.98 67
1697.08 68
1697.17 68
1697.27 69
1697.36 70
1697.45 71
1697.55 71
1697.64 69
1697.74 66
1697.83 62
1697.93 57
1698.02 54
1698.12 52
1698.21 54
1698.30 58
1698.40 65
1698.49 75
1698.59 86
1698.68 98
1698.78 108
1698.87 117
1698.96 122
1699.06 126
1699.15 127
1699.25 127
1699.34 128
1699.44 130
1699.53 132
1699.62 133
1699.72 132
1699.81 130
1699.91 125
1700.00 120
1700.10 117
1700.19 116
1700.29 118
1700.38 123
1700.47 129
1700.57 135
1700.66 140
1700.76 144
1700.85 148
1700.95 154
1701.04 163
1701.14 176
1701.23 194
1701.32 214
1701.42 235
1701.51 254
1701.61 268
1701.70 276
1701.80 276
1701.89 270
1701.99 259
1702.08 246
1702.17 233
1702.27 222
1702.36 214
1702.46 210
1702.55 208
1702.65 209
1702.74 210
1702.84 211
1702.93 213
1703.02 213
1703.12 211
1703.21 209
1703.31 206
1703.40 202
1703.50 196
1703.59 190
1703.69 183
1703.78 176
1703.87 168
1703.97 159
1704.06 151
1704.16 144
1704.25 139
1704.35 137
1704.44 137
1704.54 141
1704.63 148
1704.73 157
1704.82 168
1704.91 178
1705.01 188
1705.10 197
1705.20 204
1705.29 208
1705.39 210
1705.48 211
1705.58 212
1705.67 213
1705.77 213
1705.86 212
1705.95 210
1706.05 204
1706.14 196
1706.24 184
1706.33 170
1706.43 154
1706.52 139
1706.62 124
1706.71 111
1706.81 100
1706.90 91
1706.99 83
1707.09 77
1707.18 72
1707.28 70
1707.37 70
1707.47 72
1707.56 76
1707.66 81
1707.75 87
1707.85 93
1707.94 99
1708.04 107
1708.13 116
1708.22 127
1708.32 142
1708.41 159
1708.51 178
1708.60 196
1708.70 212
1708.79 222
1708.89 225
1708.98 222
1709.08 212
1709.17 199
1709.27 184
1709.36 171
1709.45 160
1709.55 153
1709.64 148
1709.74 144
1709.83 140
1709.93 134
1710.02 126
1710.12 116
1710.21 107
1710.31 97
1710.40 90
1710.50 84
1710.59 79
1710.69 76
1710.78 74
1710.87 74
1710.97 76
1711.06 80
1711.16 88
1711.25 100
1711.35 116
1711.44 134
1711.54 153
1711.63 171
1711.73 187
1711.82 201
1711.92 212
1712.01 220
1712.11 227
1712.20 234
1712.30 242
1712.39 251
1712.48 261
1712.58 272
1712.67 281
1712.77 288
1712.86 291
1712.96 288
1713.05 281
1713.15 270
1713.24 258
1713.34 246
1713.43 236
1713.53 229
1713.62 223
1713.72 220
1713.81 216
1713.91 212
1714.00 207
1714.10 202
1714.19 196
1714.29 189
1714.38 181
1714.47 171
1714.57 158
1714.66 144
1714.76 127
1714.85 110
1714.95 95
1715.04 82
1715.14 72
1715.23 66
1715.33 62
1715.42 61
1715.52 62
1715.61 63
1715.71 64
1715.80 62
1715.90 58
1715.99 50
1716.09 38
1716.18 25
1716.28 12
1716.37 3
1716.47 0
1716.56 4
1716.66 17
1716.75 37
1716.85 62
1716.94 89
1717.04 115
1717.13 137
1717.22 153
1717.32 164
1717.41 169
1717.51 170
1717.60 171
1717.70 174
1717.79 180
1717.89 191
1717.98 205
1718.08 220
1718.17 232
1718.27 239
1718.36 239
1718.46 232
1718.55 219
1718.65 202
1718.74 186
1718.84 174
1718.93 167
1719.03 167
1719.12 170
1719.22 175
1719.31 178
1719.41 177
1719.50 168
1719.60 152
1719.69 132
1719.79 110
1719.88 89
1719.98 72
1720.07 61
1720.17 57
1720.26 58
1720.36 63
1720.45 71
1720.55 82
1720.64 96
1720.74 112
1720.83 131
1720.93 151
1721.02 173
1721.12 195
1721.21 215
1721.31 230
1721.40 240
1721.50 243
1721.59 239
1721.69 228
1721.78 213
1721.88 195
1721.97 175
1722.07 156
1722.16 138
1722.26 125
1722.35 116
1722.45 113
1722.54 115
1722.64 123
1722.73 136
1722.83 151
1722.92 166
1723.02 178
1723.11 185
1723.21 184
1723.30 174
1723.40 157
1723.49 136
1723.59 114
1723.68 95
1723.78 81
1723.87 72
1723.97 68
1724.06 69
1724.16 74
1724.25 80
1724.35 89
1724.44 99
1724.54 110
1724.63 119
1724.73 125
1724.82 124
1724.92 116
1725.01 99
1725.11 77
1725.20 53
1725.30 30
1725.39 12
1725.49 0
1725.58 0
1725.68 0
1725.77 0
1725.87 0
1725.96 0
1726.06 1
1726.15 1
1726.25 1
1726.34 1
1726.44 2
1726.53 3
1726.63 4
1726.72 5
1726.82 5
1726.91 5
1727.01 5
1727.11 6
1727.20 9
1727.30 14
1727.39 23
1727.49 36
1727.58 52
1727.68 69
1727.77 86
1727.87 102
1727.96 115
1728.06 124
1728.15 130
1728.25 134
1728.34 135
1728.44 135
1728.53 135
1728.63 134
1728.72 133
1728.82 131
1728.91 128
1729.01 125
1729.10 122
1729.20 118
1729.29 114
1729.39 109
1729.48 105
1729.58 102
1729.67 101
1729.77 101
1729.87 105
1729.96 112
1730.06 121
1730.15 130
1730.25 138
1730.34 144
1730.44 145
1730.53 141
1730.63 133
1730.72 121
1730.82 107
1730.91 91
1731.01 75
1731.10 60
1731.20 45
1731.29 33
1731.39 23
1731.48 18
1731.58 19
1731.67 27
1731.77 42
1731.87 62
1731.96 85
1732.06 108
1732.15 128
1732.25 142
1732.34 149
1732.44 148
1732.53 143
1732.63 134
1732.72 124
1732.82 115
1732.91 107
1733.01 101
1733.10 97
1733.20 96
1733.29 97
1733.39 100
1733.49 104
1733.58 108
1733.68 110
1733.77 108
1733.87 101
1733.96 90
1734.06 75
1734.15 59
1734.25 45
1734.34 33
1734.44 24
1734.53 20
1734.63 19
1734.72 20
1734.82 22
1734.92 25
1735.01 29
1735.11 36
1735.20 45
1735.30 57
1735.39 69
1735.49 82
1735.58 93
1735.68 102
1735.77 108
1735.87 111
1735.96 113
1736.06 115
1736.16 115
1736.25 115
1736.35 113
1736.44 108
1736.54 101
1736.63 93
1736.73 83
1736.82 75
1736.92 68
1737.01 64
1737.11 60
1737.20 58
1737.30 56
1737.40 54
1737.49 55
1737.59 59
1737.68 69
1737.78 86
1737.87 108
1737.97 133
1738.06 158
1738.16 178
1738.25 192
1738.35 197
1738.45 194
1738.54 187
1738.64 177
1738.73 169
1738.83 162
1738.92 157
1739.02 151
1739.11 143
1739.21 131
1739.30 116
1739.40 98
1739.50 79
1739.59 62
1739.69 48
1739.78 38
1739.88 31
1739.97 27
1740.07 25
1740.16 25
1740.26 26
1740.36 29
1740.45 32
1740.55 35
1740.64 36
1740.74 36
1740.83 34
1740.93 32
1741.02 30
1741.12 29
1741.21 31
1741.31 36
1741.41 43
1741.50 52
1741.60 64
1741.69 78
1741.79 93
1741.88 109
1741.98 125
1742.07 139
1742.17 153
1742.27 164
1742.36 173
1742.46 180
1742.55 184
1742.65 184
1742.74 182
1742.84 176
1742.93 167
1743.03 157
1743.13 149
1743.22 142
1743.32 139
1743.41 137
1743.51 136
1743.60 136
1743.70 135
1743.79 134
1743.89 132
1743.99 132
1744.08 134
1744.18 137
1744.27 141
1744.37 144
1744.46 147
1744.56 148
1744.66 147
1744.75 144
1744.85 139
1744.94 133
1745.04 127
1745.13 123
1745.23 119
1745.32 116
1745.42 114
1745.52 111
1745.61 105
1745.71 97
1745.80 84
1745.90 69
1745.99 52
1746.09 36
1746.19 21
1746.28 10
1746.38 2
1746.47 0
1746.57 0
1746.66 0
1746.76 0
1746.86 0
1746.95 0
1747.05 0
1747.14 0
1747.24 3
1747.33 20
1747.43 38
1747.53 52
1747.62 63
1747.72 69
1747.81 70
1747.91 68
1748.00 63
1748.10 59
1748.20 55
1748.29 53
1748.39 54
1748.48 55
1748.58 58
1748.67 60
1748.77 62
1748.87 63
1748.96 63
1749.06 63
1749.15 62
1749.25 61
1749.34 61
1749.44 61
1749.54 61
1749.63 60
1749.73 59
1749.82 57
1749.92 54
1750.01 50
1750.11 47
1750.21 47
1750.30 50
1750.40 55
1750.49 63
1750.59 71
1750.68 78
1750.78 84
1750.88 87
1750.97 89
1751.07 90
1751.16 91
1751.26 93
1751.36 97
1751.45 103
1751.55 109
1751.64 116
1751.74 125
1751.83 134
1751.93 143
1752.03 152
1752.12 160
1752.22 167
1752.31 171
1752.41 172
1752.51 171
1752.60 169
1752.70 164
1752.79 159
1752.89 153
1752.98 147
1753.08 139
1753.18 130
1753.27 118
1753.37 104
1753.46 87
1753.56 70
1753.66 51
1753.75 32
1753.85 15
1753.94 1
1754.04 0
1754.14 0
1754.23 0
1754.33 0
1754.42 0
1754.52 0
1754.61 0
1754.71 0
1754.81 5
1754.90 15
1755.00 25
1755.09 34
1755.19 41
1755.29 45
1755.38 46
1755.48 47
1755.57 49
1755.67 54
1755.77 62
1755.86 74
1755.96 89
1756.05 105
1756.15 122
1756.25 137
1756.34 147
1756.44 152
1756.53 151
1756.63 144
1756.72 132
1756.82 117
1756.92 100
1757.01 85
1757.11 72
1757.20 64
1757.30 60
1757.40 61
1757.49 67
1757.59 76
1757.68 86
1757.78 96
1757.88 104
1757.97 108
1758.07 108
1758.16 104
1758.26 97
1758.36 90
1758.45 83
1758.55 78
1758.64 75
1758.74 74
1758.84 75
1758.93 77
1759.03 78
1759.12 79
1759.22 79
1759.32 79
1759.41 80
1759.51 81
1759.60 82
1759.70 82
1759.80 81
1759.89 79
1759.99 77
1760.08 76
1760.18 76
1760.28 80
1760.37 86
1760.47 95
1760.57 106
1760.66 116
1760.76 125
1760.85 129
1760.95 128
1761.05 123
1761.14 112
1761.24 96
1761.33 78
1761.43 60
1761.53 43
1761.62 28
1761.72 18
1761.81 12
1761.91 12
1762.01 18
1762.10 29
1762.20 45
1762.29 65
1762.39 88
1762.49 114
1762.58 139
1762.68 164
1762.78 186
1762.87 204
1762.97 218
1763.06 229
1763.16 235
1763.26 237
1763.35 236
1763.45 233
1763.54 226
1763.64 217
1763.74 206
1763.83 192
1763.93 177
1764.02 162
1764.12 147
1764.22 134
1764.31 124
1764.41 117
1764.51 114
1764.60 114
1764.70 116
1764.79 118
1764.89 121
1764.99 125
1765.08 129
1765.18 134
1765.28 140
1765.37 145
1765.47 148
1765.56 148
1765.66 144
1765.76 138
1765.85 130
1765.95 122
1766.04 114
1766.14 108
1766.24 103
1766.33 99
1766.43 96
1766.53 92
1766.62 88
1766.72 85
1766.81 83
1766.91 82
1767.01 82
1767.10 83
1767.20 85
1767.30 88
1767.39 90
1767.49 91
1767.58 91
1767.68 90
1767.78 88
1767.87 87
1767.97 88
1768.07 91
1768.16 99
1768.26 110
1768.35 124
1768.45 142
1768.55 161
1768.64 179
1768.74 196
1768.84 209
1768.93 219
1769.03 223
1769.12 222
1769.22 217
1769.32 208
1769.41 196
1769.51 181
1769.61 165
1769.70 146
1769.80 127
1769.90 108
1769.99 89
1770.09 71
1770.18 54
1770.28 38
1770.38 22
1770.47 7
1770.57 0
1770.67 0
1770.76 0
1770.86 0
1770.95 0
1771.05 0
1771.15 0
1771.24 0
1771.34 14
1771.44 42
1771.53 71
1771.63 96
1771.73 115
1771.82 128
1771.92 133
1772.01 131
1772.11 125
1772.21 116
1772.30 106
1772.40 97
1772.50 90
1772.59 85
1772.69 83
1772.79 85
1772.88 92
1772.98 103
1773.07 116
1773.17 132
1773.27 146
1773.36 157
1773.46 162
1773.56 161
1773.65 155
1773.75 145
1773.85 134
1773.94 125
1774.04 119
1774.14 118
1774.23 122
1774.33 130
1774.42 140
1774.52 150
1774.62 160
1774.71 167
1774.81 170
1774.91 171
1775.00 169
1775.10 164
1775.20 158
1775.29 151
1775.39 143
1775.49 134
1775.58 126
1775.68 119
1775.78 114
1775.87 112
1775.97 112
1776.06 115
1776.16 119
1776.26 123
1776.35 126
1776.45 128
1776.55 127
1776.64 125
1776.74 120
1776.84 115
1776.93 111
1777.03 107
1777.13 105
1777.22 104
1777.32 106
1777.42 110
1777.51 117
1777.61 127
1777.71 139
1777.80 155
1777.90 171
1777.99 186
1778.09 200
1778.19 210
1778.28 217
1778.38 222
1778.48 225
1778.57 228
1778.67 231
1778.77 234
1778.86 236
1778.96 237
1779.06 236
1779.15 231
1779.25 224
1779.35 213
1779.44 200
1779.54 187
1779.64 173
1779.73 161
1779.83 150
1779.93 142
1780.02 136
1780.12 133
1780.22 134
1780.31 138
1780.41 145
1780.51 154
1780.60 165
1780.70 177
1780.80 188
1780.89 197
1780.99 203
1781.09 203
1781.18 198
1781.28 187
1781.38 172
1781.47 156
1781.57 142
1781.66 131
1781.76 124
1781.86 122
1781.95 122
1782.05 121
1782.15 119
1782.24 113
1782.34 107
1782.44 100
1782.53 95
1782.63 91
1782.73 89
1782.82 86
1782.92 81
1783.02 72
1783.11 59
1783.21 42
1783.31 25
1783.40 8
1783.50 0
1783.60 0
1783.69 0
1783.79 0
1783.89 2
1783.98 14
1784.08 28
1784.18 41
1784.28 53
1784.37 61
1784.47 66
1784.57 67
1784.66 67
1784.76 65
1784.86 62
1784.95 58
1785.05 53
1785.15 47
1785.24 39
1785.34 31
1785.44 21
1785.53 12
1785.63 2
1785.73 0
1785.82 0
1785.92 0
1786.02 0
1786.11 0
1786.21 0
1786.31 0
1786.40 0
1786.50 10
1786.60 22
1786.69 32
1786.79 40
1786.89 44
1786.98 44
1787.08 41
1787.18 36
1787.27 30
1787.37 24
1787.47 19
1787.56 16
1787.66 13
1787.76 12
1787.85 12
1787.95 13
1788.05 15
1788.15 18
1788.24 23
1788.34 28
1788.44 32
1788.53 34
1788.63 34
1788.73 30
1788.82 25
1788.92 18
1789.02 12
1789.11 8
1789.21 7
1789.31 7
1789.40 8
1789.50 9
1789.60 11
1789.69 12
1789.79 13
1789.89 14
1789.99 18
1790.08 23
1790.18 31
1790.28 40
1790.37 50
1790.47 60
1790.57 67
1790.66 71
1790.76 71
1790.86 68
1790.95 64
1791.05 60
1791.15 59
1791.24 62
1791.34 70
1791.44 83
1791.54 98
1791.63 112
1791.73 122
1791.83 126
1791.92 124
1792.02 117
1792.12 107
1792.21 98
1792.31 92
1792.41 91
1792.50 96
1792.60 104
1792.70 114
1792.80 122
1792.89 127
1792.99 126
1793.09 121
1793.18 114
1793.28 105
1793.38 97
1793.47 89
1793.57 82
1793.67 75
1793.76 68
1793.86 61
1793.96 56
1794.06 53
1794.15 53
1794.25 55
1794.35 56
1794.44 56
1794.54 52
1794.64 44
1794.73 33
1794.83 21
1794.93 11
1795.03 6
1795.12 8
1795.22 17
1795.32 31
1795.41 51
1795.51 73
1795.61 94
1795.70 114
1795.80 129
1795.90 140
1796.00 146
1796.09 147
1796.19 145
1796.29 141
1796.38 137
1796.48 135
1796.58 135
1796.67 136
1796.77 136
1796.87 135
1796.97 130
1797.06 121
1797.16 110
1797.26 96
1797.35 84
1797.45 75
1797.55 70
1797.65 69
1797.74 71
1797.84 73
1797.94 72
1798.03 67
1798.13 57
1798.23 43
1798.32 28
1798.42 15
1798.52 5
1798.62 0
1798.71 0
1798.81 2
1798.91 5
1799.00 7
1799.10 7
1799.20 5
1799.30 4
1799.39 3
1799.49 5
1799.59 11
1799.68 19
1799.78 29
1799.88 39
1799.98 47
1800.07 50
1800.17 50
1800.27 46
1800.36 39
1800.46 30
1800.56 21
1800.66 14
1800.75 8
1800.85 5
1800.95 4
1801.04 7
1801.14 12
1801.24 23
1801.34 37
1801.43 55
1801.53 76
1801.63 98
1801.72 117
1801.82 132
1801.92 140
1802.02 139
1802.11 131
1802.21 116
1802.31 97
1802.40 77
1802.50 56
1802.60 39
1802.70 24
1802.79 11
1802.89 2
1802.99 0
1803.09 0
1803.18 0
1803.28 0
1803.38 0
1803.47 0
1803.57 0
1803.67 0
1803.77 4
1803.86 18
1803.96 34
1804.06 50
1804.15 65
1804.25 79
1804.35 91
1804.45 100
1804.54 105
1804.64 106
1804.74 103
1804.84 94
1804.93 82
1805.03 65
1805.13 47
1805.22 30
1805.32 14
1805.42 3
1805.52 0
1805.61 0
1805.71 0
1805.81 0
1805.91 0
1806.00 0
1806.10 2
1806.20 8
1806.29 17
1806.39 29
1806.49 46
1806.59 65
1806.68 84
1806.78 101
1806.88 113
1806.98 118
1807.07 116
1807.17 107
1807.27 93
1807.37 76
1807.46 59
1807.56 45
1807.66 35
1807.75 31
1807.85 34
1807.95 42
1808.05 57
1808.14 76
1808.24 97
1808.34 118
1808.44 136
1808.53 149
1808.63 156
1808.73 155
1808.83 148
1808.92 136
1809.02 122
1809.12 110
1809.21 101
1809.31 98
1809.41 102
1809.51 113
1809.60 129
1809.70 148
1809.80 166
1809.90 181
1809.99 192
1810.09 198
1810.19 199
1810.29 195
1810.38 187
1810.48 176
1810.58 161
1810.68 145
1810.77 128
1810.87 110
1810.97 92
1811.07 75
1811.16 61
1811.26 49
1811.36 39
1811.46 31
1811.55 25
1811.65 21
1811.75 17
1811.85 14
1811.94 12
1812.04 10
1812.14 9
1812.23 10
1812.33 12
1812.43 16
1812.53 21
1812.62 28
1812.72 35
1812.82 42
1812.92 50
1813.01 57
1813.11 64
1813.21 69
1813.31 72
1813.40 73
1813.50 71
1813.60 67
1813.70 60
1813.79 53
1813.89 45
1813.99 37
1814.09 31
1814.18 24
1814.28 19
1814.38 14
1814.48 9
1814.57 4
1814.67 0
1814.77 0
1814.87 0
1814.96 0
1815.06 0
1815.16 0
1815.26 0
1815.36 0
1815.45 1
1815.55 8
1815.65 15
1815.75 19
1815.84 19
1815.94 15
1816.04 8
1816.14 0
1816.23 0
1816.33 0
1816.43 0
1816.53 0
1816.62 3
1816.72 20
1816.82 40
1816.92 62
1817.01 83
1817.11 103
1817.21 119
1817.31 131
1817.40 140
1817.50 145
1817.60 146
1817.70 143
1817.79 139
1817.89 133
1817.99 126
1818.09 118
1818.18 110
1818.28 102
1818.38 94
1818.48 85
1818.58 78
1818.67 72
1818.77 68
1818.87 69
1818.97 75
1819.06 84
1819.16 97
1819.26 111
1819.36 124
1819.45 134
1819.55 140
1819.65 140
1819.75 136
1819.84 127
1819.94 116
1820.04 102
1820.14 86
1820.24 69
1820.33 51
1820.43 35
1820.53 20
1820.63 8
1820.72 0
1820.82 0
1820.92 0
1821.02 0
1821.11 0
1821.21 0
1821.31 0
1821.41 0
1821.51 0
1821.60 3
1821.70 8
1821.80 13
1821.90 17
1821.99 20
1822.09 23
1822.19 26
1822.29 30
1822.39 35
1822.48 43
1822.58 53
1822.68 65
1822.78 79
1822.87 95
1822.97 112
1823.07 128
1823.17 142
1823.26 152
1823.36 157
1823.46 156
1823.56 150
1823.66 141
1823.75 129
1823.85 119
1823.95 111
1824.05 109
1824.14 110
1824.24 115
1824.34 121
1824.44 127
1824.54 131
1824.63 133
1824.73 133
1824.83 130
1824.93 126
1825.02 121
1825.12 116
1825.22 111
1825.32 107
1825.42 105
1825.51 104
1825.61 104
1825.71 104
1825.81 104
1825.91 102
1826.00 99
1826.10 95
1826.20 91
1826.30 88
1826.39 86
1826.49 86
1826.59 88
1826.69 90
1826.79 91
1826.88 90
1826.98 88
1827.08 84
1827.18 79
1827.28 75
1827.37 73
1827.47 73
1827.57 74
1827.67 76
1827.76 78
1827.86 80
1827.96 82
1828.06 86
1828.16 93
1828.25 104
1828.35 118
1828.45 135
1828.55 154
1828.65 173
1828.74 192
1828.84 210
1828.94 227
1829.04 244
1829.13 259
1829.23 272
1829.33 282
1829.43 288
1829.53 288
1829.62 283
1829.72 274
1829.82 262
1829.92 251
1830.02 241
1830.11 233
1830.21 228
1830.31 225
1830.41 223
1830.51 221
1830.60 217
1830.70 211
1830.80 203
1830.90 193
1831.00 185
1831.09 178
1831.19 174
1831.29 174
1831.39 178
1831.49 183
1831.58 188
1831.68 190
1831.78 187
1831.88 177
1831.98 161
1832.07 140
1832.17 116
1832.27 94
1832.37 74
1832.47 59
1832.56 48
1832.66 42
1832.76 38
1832.86 35
1832.96 31
1833.05 26
1833.15 20
1833.25 13
1833.35 6
1833.45 1
1833.54 0
1833.64 1
1833.74 6
1833.84 14
1833.94 24
1834.03 35
1834.13 47
1834.23 57
1834.33 64
1834.43 68
1834.52 67
1834.62 60
1834.72 49
1834.82 34
1834.92 19
1835.01 5
1835.11 0
1835.21 0
1835.31 0
1835.41 0
1835.50 0
1835.60 0
1835.70 0
1835.80 0
1835.90 4
1836.00 7
1836.09 11
1836.19 15
1836.29 20
1836.39 26
1836.49 34
1836.58 43
1836.68 54
1836.78 64
1836.88 72
1836.98 77
1837.07 79
1837.17 77
1837.27 73
1837.37 68
1837.47 64
1837.57 61
1837.66 60
1837.76 60
1837.86 61
1837.96 60
1838.06 56
1838.15 50
1838.25 43
1838.35 34
1838.45 27
1838.55 21
1838.65 19
1838.74 20
1838.84 23
1838.94 29
1839.04 34
1839.14 37
1839.23 39
1839.33 37
1839.43 33
1839.53 26
1839.63 18
1839.73 11
1839.82 4
1839.92 0
1840.02 0
1840.12 0
1840.22 0
1840.31 0
1840.41 0
1840.51 0
1840.61 0
1840.71 0
1840.81 2
1840.90 10
1841.00 19
1841.10 30
1841.20 40
1841.30 51
1841.39 63
1841.49 76
1841.59 89
1841.69 103
1841.79 115
1841.89 124
1841.98 128
1842.08 129
1842.18 126
1842.28 120
1842.38 115
1842.48 111
1842.57 112
1842.67 117
1842.77 127
1842.87 141
1842.97 158
1843.07 177
1843.16 194
1843.26 208
1843.36 218
1843.46 221
1843.56 218
1843.66 210
1843.75 196
1843.85 179
1843.95 160
1844.05 142
1844.15 124
1844.24 108
1844.34 95
1844.44 86
1844.54 82
1844.64 82
1844.74 85
1844.83 93
1844.93 102
1845.03 112
1845.13 121
1845.23 129
1845.33 135
1845.42 140
1845.52 143
1845.62 143
1845.72 143
1845.82 142
1845.92 141
1846.02 140
1846.11 139
1846.21 140
1846.31 142
1846.41 147
1846.51 153
1846.61 163
1846.70 173
1846.80 185
1846.90 196
1847.00 205
1847.10 212
1847.20 214
1847.29 213
1847.39 208
1847.49 201
1847.59 192
1847.69 182
1847.79 173
1847.88 165
1847.98 158
1848.08 152
1848.18 148
1848.28 145
1848.38 142
1848.48 138
1848.57 134
1848.67 128
1848.77 122
1848.87 115
1848.97 109
1849.07 106
1849.16 104
1849.26 104
1849.36 105
1849.46 107
1849.56 110
1849.66 113
1849.75 117
1849.85 122
1849.95 129
1850.05 137
1850.15 147
1850.25 157
1850.35 166
1850.44 173
1850.54 176
1850.64 175
1850.74 168
1850.84 158
1850.94 146
1851.04 134
1851.13 124
1851.23 118
1851.33 116
1851.43 120
1851.53 129
1851.63 143
1851.72 158
1851.82 174
1851.92 189
1852.02 201
1852.12 211
1852.22 219
1852.32 224
1852.41 228
1852.51 230
1852.61 230
1852.71 227
1852.81 219
1852.91 207
1853.01 191
1853.10 173
1853.20 156
1853.30 141
1853.40 130
1853.50 124
1853.60 121
1853.70 121
1853.79 120
1853.89 117
1853.99 112
1854.09 106
1854.19 97
1854.29 89
1854.39 83
1854.48 79
1854.58 77
1854.68 77
1854.78 79
1854.88 81
1854.98 82
1855.08 82
1855.17 81
1855.27 77
1855.37 70
1855.47 61
1855.57 49
1855.67 34
1855.77 19
1855.86 3
1855.96 0
1856.06 0
1856.16 0
1856.26 0
1856.36 0
1856.46 0
1856.56 0
1856.65 2
1856.75 14
1856.85 23
1856.95 29
1857.05 32
1857.15 35
1857.25 37
1857.34 40
1857.44 44
1857.54 48
1857.64 52
1857.74 56
1857.84 58
1857.94 59
1858.04 61
1858.13 65
1858.23 71
1858.33 78
1858.43 84
1858.53 87
1858.63 87
1858.73 82
1858.82 75
1858.92 67
1859.02 61
1859.12 59
1859.22 62
1859.32 68
1859.42 76
1859.52 83
1859.61 86
1859.71 84
1859.81 76
1859.91 65
1860.01 50
1860.11 35
1860.21 22
1860.31 12
1860.40 6
1860.50 4
1860.60 6
1860.70 9
1860.80 14
1860.90 17
1861.00 17
1861.10 16
1861.19 14
1861.29 12
1861.39 13
1861.49 17
1861.59 25
1861.69 36
1861.79 50
1861.89 63
1861.98 75
1862.08 84
1862.18 90
1862.28 95
1862.38 98
1862.48 101
1862.58 105
1862.68 109
1862.78 114
1862.87 119
1862.97 122
1863.07 124
1863.17 124
1863.27 123
1863.37 120
1863.47 115
1863.57 109
1863.66 103
1863.76 96
1863.86 90
1863.96 86
1864.06 85
1864.16 89
1864.26 97
1864.36 108
1864.46 120
1864.55 134
1864.65 148
1864.75 163
1864.85 177
1864.95 190
1865.05 203
1865.15 212
1865.25 215
1865.35 212
1865.44 202
1865.54 186
1865.64 167
1865.74 147
1865.84 129
1865.94 114
1866.04 103
1866.14 96
1866.24 92
1866.33 90
1866.43 90
1866.53 91
1866.63 93
1866.73 94
1866.83 95
1866.93 93
1867.03 89
1867.13 83
1867.22 74
1867.32 64
1867.42 53
1867.52 43
1867.62 34
1867.72 26
1867.82 20
1867.92 15
1868.02 10
1868.12 7
1868.21 6
1868.31 6
1868.41 10
1868.51 16
1868.61 26
1868.71 37
1868.81 48
1868.91 58
1869.01 64
1869.10 65
1869.20 61
1869.30 52
1869.40 41
1869.50 30
1869.60 21
1869.70 16
1869.80 16
1869.90 22
1870.00 33
1870.09 50
1870.19 69
1870.29 89
1870.39 109
1870.49 125
1870.59 136
1870.69 140
1870.79 138
1870.89 131
1870.99 121
1871.08 109
1871.18 99
1871.28 91
1871.38 86
1871.48 83
1871.58 83
1871.68 82
1871.78 81
1871.88 79
1871.98 74
1872.08 68
1872.17 59
1872.27 50
1872.37 40
1872.47 31
1872.57 24
1872.67 21
1872.77 21
1872.87 25
1872.97 32
1873.07 41
1873.17 49
1873.26 57
1873.36 62
1873.46 62
1873.56 59
1873.66 53
1873.76 43
1873.86 33
1873.96 23
1874.06 15
1874.16 11
1874.26 10
1874.35 12
1874.45 17
1874.55 23
1874.65 28
1874.75 32
1874.85 34
1874.95 34
1875.05 32
1875.15 30
1875.25 27
1875.35 24
1875.44 23
1875.54 25
1875.64 29
1875.74 37
1875.84 48
1875.94 61
1876.04 73
1876.14 83
1876.24 89
1876.34 91
1876.44 90
1876.54 85
1876.63 80
1876.73 77
1876.83 75
1876.93 75
1877.03 78
1877.13 84
1877.23 91
1877.33 100
1877.43 109
1877.53 118
1877.63 127
1877.73 134
1877.83 138
1877.92 139
1878.02 136
1878.12 130
1878.22 120
1878.32 107
1878.42 92
1878.52 77
1878.62 62
1878.72 50
1878.82 43
1878.92 40
1879.02 43
1879.12 51
1879.21 62
1879.31 73
1879.41 84
1879.51 91
1879.61 95
1879.71 95
1879.81 93
1879.91 89
1880.01 85
1880.11 84
1880.21 85
1880.31 91
1880.41 99
1880.50 111
1880.60 124
1880.70 139
1880.80 153
1880.90 167
1881.00 178
1881.10 186
1881.20 190
1881.30 188
1881.40 181
1881.50 170
1881.60 157
1881.70 143
1881.80 130
1881.90 119
1881.99 109
1882.09 102
1882.19 97
1882.29 94
1882.39 93
1882.49 94
1882.59 97
1882.69 103
1882.79 111
1882.89 120
1882.99 131
1883.09 142
1883.19 152
1883.29 160
1883.39 165
1883.48 166
1883.58 163
1883.68 159
1883.78 153
1883.88 147
1883.98 143
1884.08 141
1884.18 141
1884.28 143
1884.38 147
1884.48 155
1884.58 165
1884.68 179
1884.78 195
1884.88 211
1884.98 224
1885.07 232
1885.17 232
1885.27 223
1885.37 207
1885.47 188
1885.57 169
1885.67 155
1885.77 149
1885.87 152
1885.97 161
1886.07 174
1886.17 187
1886.27 196
1886.37 197
1886.47 189
1886.57 173
1886.67 152
1886.76 128
1886.86 102
1886.96 79
1887.06 59
1887.16 46
1887.26 39
1887.36 39
1887.46 48
1887.56 65
1887.66 87
1887.76 112
1887.86 135
1887.96 153
1888.06 160
1888.16 156
1888.26 141
1888.36 117
1888.46 88
1888.56 59
1888.65 34
1888.75 15
1888.85 3
1888.95 0
1889.05 0
1889.15 0
1889.25 4
1889.35 6
1889.45 7
1889.55 7
1889.65 4
1889.75 0
1889.85 0
1889.95 0
1890.05 0
1890.15 0
1890.25 0
1890.35 2
1890.45 8
1890.55 11
1890.65 13
1890.74 11
1890.84 7
1890.94 0
1891.04 0
1891.14 0
1891.24 0
1891.34 0
1891.44 0
1891.54 5
1891.64 17
1891.74 30
1891.84 41
1891.94 48
1892.04 52
1892.14 52
1892.24 47
1892.34 41
1892.44 35
1892.54 30
1892.64 28
1892.74 29
1892.84 33
1892.94 38
1893.04 45
1893.13 52
1893.23 59
1893.33 66
1893.43 74
1893.53 83
1893.63 91
1893.73 99
1893.83 104
1893.93 106
1894.03 105
1894.13 101
1894.23 94
1894.33 87
1894.43 80
1894.53 76
1894.63 76
1894.73 78
1894.83 84
1894.93 92
1895.03 101
1895.13 110
1895.23 117
1895.33 123
1895.43 129
1895.53 133
1895.63 136
1895.73 137
1895.83 135
1895.93 130
1896.02 121
1896.12 110
1896.22 97
1896.32 85
1896.42 75
1896.52 68
1896.62 64
1896.72 62
1896.82 63
1896.92 64
1897.02 67
1897.12 71
1897.22 75
1897.32 79
1897.42 83
1897.52 86
1897.62 87
1897.72 84
1897.82 76
1897.92 65
1898.02 50
1898.12 33
1898.22 18
1898.32 5
1898.42 0
1898.52 0
1898.62 0
1898.72 7
1898.82 17
1898.92 29
1899.02 40
1899.12 49
1899.22 57
1899.32 64
1899.42 70
1899.52 75
1899.62 78
1899.72 80
1899.82 79
1899.91 78
1900.01 77
1900.11 77
1900.21 77
1900.31 78
1900.41 79
1900.51 78
1900.61 74
1900.71 68
1900.81 60
1900.91 52
1901.01 43
1901.11 35
1901.21 28
1901.31 22
1901.41 18
1901.51 15
1901.61 16
1901.71 19
1901.81 26
1901.91 36
1902.01 49
1902.11 61
1902.21 71
1902.31 79
1902.41 83
1902.51 85
1902.61 86
1902.71 87
1902.81 90
1902.91 95
1903.01 100
1903.11 104
1903.21 105
1903.31 103
1903.41 95
1903.51 84
1903.61 70
1903.71 57
1903.81 46
1903.91 38
1904.01 35
1904.11 35
1904.21 38
1904.31 39
1904.41 38
1904.51 33
1904.61 24
1904.71 12
1904.81 0
1904.91 0
1905.01 0
1905.11 0
1905.21 0
1905.31 1
1905.41 16
1905.51 29
1905.61 40
1905.71 45
1905.81 44
1905.91 37
1906.01 27
1906.11 16
1906.21 7
1906.31 1
1906.41 0
1906.51 1
1906.61 5
1906.71 11
1906.81 16
1906.91 20
1907.01 23
1907.11 25
1907.21 26
1907.31 25
1907.41 23
1907.51 18
1907.61 11
1907.71 2
1907.81 0
1907.91 0
1908.01 0
1908.11 0
1908.21 0
1908.31 0
1908.41 0
1908.51 7
1908.61 25
1908.71 43
1908.81 60
1908.91 77
1909.01 92
1909.11 109
1909.21 126
1909.31 143
1909.41 161
1909.51 178
1909.61 192
1909.71 203
1909.81 211
1909.91 216
1910.01 218
1910.11 219
1910.21 219
1910.31 217
1910.41 213
1910.51 206
1910.61 196
1910.71 184
1910.81 170
1910.91 157
1911.01 146
1911.11 137
1911.21 131
1911.31 127
1911.41 127
1911.51 130
1911.61 136
1911.71 146
1911.81 159
1911.91 176
1912.01 193
1912.11 208
1912.21 219
1912.31 222
1912.41 217
1912.51 204
1912.61 183
1912.71 159
1912.81 133
1912.91 109
1913.01 89
1913.11 74
1913.21 65
1913.31 62
1913.41 62
1913.51 66
1913.61 71
1913.71 76
1913.81 81
1913.91 83
1914.01 83
1914.11 81
1914.21 76
1914.31 69
1914.41 60
1914.51 51
1914.61 42
1914.71 33
1914.81 23
1914.91 14
1915.01 5
1915.11 0
1915.21 0
1915.31 0
1915.41 0
1915.51 0
1915.62 0
1915.72 0
1915.82 0
1915.92 12
1916.02 28
1916.12 42
1916.22 52
1916.32 55
1916.42 51
1916.52 42
1916.62 29
1916.72 15
1916.82 3
1916.92 0
1917.02 0
1917.12 0
1917.22 6
1917.32 17
1917.42 30
1917.52 43
1917.62 56
1917.72 69
1917.82 81
1917.92 92
1918.02 100
1918.12 105
1918.22 106
1918.32 102
1918.42 94
1918.52 84
1918.62 73
1918.72 64
1918.82 58
1918.92 54
1919.02 53
1919.12 54
1919.22 56
1919.32 59
1919.42 62
1919.53 65
1919.63 71
1919.73 79
1919.83 89
1919.93 102
1920.03 116
1920.13 131
1920.23 144
1920.33 155
1920.43 163
1920.53 167
1920.63 167
1920.73 164
1920.83 159
1920.93 151
1921.03 144
1921.13 137
1921.23 131
1921.33 127
1921.43 124
1921.53 122
1921.63 120
1921.73 120
1921.83 118
1921.93 116
1922.03 114
1922.13 110
1922.23 104
1922.33 97
1922.44 88
1922.54 79
1922.64 69
1922.74 61
1922.84 56
1922.94 55
1923.04 60
1923.14 70
1923.24 85
1923.34 102
1923.44 121
1923.54 137
1923.64 150
1923.74 157
1923.84 159
1923.94 155
1924.04 147
1924.14 136
1924.24 122
1924.34 109
1924.44 95
1924.54 81
1924.64 68
1924.74 55
1924.85 42
1924.95 29
1925.05 16
1925.15 3
1925.25 0
1925.35 0
1925.45 0
1925.55 0
1925.65 0
1925.75 0
1925.85 0
1925.95 0
1926.05 6
1926.15 24
1926.25 43
1926.35 63
1926.45 81
1926.55 96
1926.65 106
1926.75 113
1926.85 116
1926.96 117
1927.06 117
1927.16 117
1927.26 116
1927.36 114
1927.46 110
1927.56 105
1927.66 98
1927.76 90
1927.86 82
1927.96 77
1928.06 78
1928.16 87
1928.26 104
1928.36 130
1928.46 162
1928.56 197
1928.66 229
1928.76 255
1928.87 273
1928.97 280
1929.07 279
1929.17 272
1929.27 260
1929.37 247
1929.47 235
1929.57 223
1929.67 211
1929.77 199
1929.87 188
1929.97 177
1930.07 170
1930.17 166
1930.27 167
1930.37 171
1930.47 178
1930.58 185
1930.68 190
1930.78 190
1930.88 186
1930.98 179
1931.08 171
1931.18 165
1931.28 161
1931.38 161
1931.48 165
1931.58 172
1931.68 179
1931.78 186
1931.88 190
1931.98 192
1932.08 190
1932.18 186
1932.29 179
1932.39 171
1932.49 162
1932.59 153
1932.69 145
1932.79 138
1932.89 132
1932.99 127
1933.09 122
1933.19 116
1933.29 108
1933.39 99
1933.49 87
1933.59 74
1933.69 59
1933.80 45
1933.90 32
1934.00 23
1934.10 18
1934.20 18
1934.30 25
1934.40 37
1934.50 55
1934.60 77
1934.70 102
1934.80 128
1934.90 152
1935.00 171
1935.10 184
1935.21 190
1935.31 189
1935.41 183
1935.51 174
1935.61 165
1935.71 156
1935.81 148
1935.91 143
1936.01 139
1936.11 133
1936.21 127
1936.31 119
1936.41 110
1936.51 101
1936.62 95
1936.72 91
1936.82 89
1936.92 91
1937.02 93
1937.12 94
1937.22 94
1937.32 90
1937.42 84
1937.52 76
1937.62 66
1937.72 54
1937.82 42
1937.93 30
1938.03 19
1938.13 10
1938.23 4
1938.33 2
1938.43 5
1938.53 12
1938.63 22
1938.73 33
1938.83 44
1938.93 53
1939.03 57
1939.14 58
1939.24 56
1939.34 51
1939.44 44
1939.54 38
1939.64 32
1939.74 26
1939.84 20
1939.94 15
1940.04 12
1940.14 11
1940.24 14
1940.35 20
1940.45 30
1940.55 44
1940.65 59
1940.75 75
1940.85 90
1940.95 102
1941.05 110
1941.15 113
1941.25 112
1941.35 109
1941.45 104
1941.56 100
1941.66 100
1941.76 103
1941.86 112
1941.96 124
1942.06 139
1942.16 153
1942.26 167
1942.36 176
1942.46 182
1942.56 181
1942.67 176
1942.77 167
1942.87 155
1942.97 142
1943.07 128
1943.17 116
1943.27 105
1943.37 96
1943.47 88
1943.57 80
1943.67 70
1943.78 59
1943.88 46
1943.98 32
1944.08 19
1944.18 6
1944.28 0
1944.38 0
1944.48 0
1944.58 0
1944.68 0
1944.79 0
1944.89 0
1944.99 0
1945.09 0
1945.19 3
1945.29 14
1945.39 29
1945.49 48
1945.59 68
1945.69 90
1945.80 110
1945.90 128
1946.00 142
1946.10 152
1946.20 157
1946.30 158
1946.40 156
1946.50 152
1946.60 146
1946.70 138
1946.81 130
1946.91 121
1947.01 112
1947.11 103
1947.21 93
1947.31 83
1947.41 72
1947.51 59
1947.61 45
1947.71 29
1947.82 14
1947.92 2
1948.02 0
1948.12 0
1948.22 0
1948.32 6
1948.42 21
1948.52 36
1948.62 52
1948.73 65
1948.83 75
1948.93 84
1949.03 93
1949.13 104
1949.23 118
1949.33 134
1949.43 152
1949.53 170
1949.63 186
1949.74 199
1949.84 207
1949.94 209
1950.04 208
1950.14 202
1950.24 194
1950.34 184
1950.44 172
1950.54 159
1950.65 145
1950.75 130
1950.85 114
1950.95 98
1951.05 81
1951.15 67
1951.25 54
1951.35 43
1951.46 36
1951.56 32
1951.66 31
1951.76 30
1951.86 31
1951.96 32
1952.06 33
1952.16 35
1952.26 37
1952.37 40
1952.47 43
1952.57 47
1952.67 51
1952.77 55
1952.87 59
1952.97 61
1953.07 60
1953.17 55
1953.28 46
1953.38 33
1953.48 17
1953.58 1
1953.68 0
1953.78 0
1953.88 0
1953.98 0
1954.09 0
1954.19 0
1954.29 0
1954.39 0
1954.49 7
1954.59 18
1954.69 30
1954.79 43
1954.90 55
1955.00 65
1955.10 72
1955.20 74
1955.30 72
1955.40 68
1955.50 65
1955.60 66
1955.71 72
1955.81 84
1955.91 102
1956.01 123
1956.11 144
1956.21 162
1956.31 175
1956.41 181
1956.52 181
1956.62 176
1956.72 168
1956.82 159
1956.92 151
1957.02 144
1957.12 138
1957.22 132
1957.33 124
1957.43 115
1957.53 105
1957.63 95
1957.73 86
1957.83 80
1957.93 79
1958.03 83
1958.14 92
1958.24 102
1958.34 112
1958.44 118
1958.54 120
1958.64 115
1958.74 106
1958.85 93
1958.95 81
1959.05 72
1959.15 67
1959.25 67
1959.35 72
1959.45 81
1959.55 92
1959.66 102
1959.76 111
1959.86 118
1959.96 121
1960.06 120
1960.16 114
1960.26 103
1960.37 90
1960.47 74
1960.57 59
1960.67 49
1960.77 45
1960.87 50
1960.97 63
1961.08 82
1961.18 103
1961.28 123
1961.38 137
1961.48 144
1961.58 141
1961.68 130
1961.79 111
1961.89 86
1961.99 59
1962.09 31
1962.19 7
1962.29 0
1962.39 0
1962.50 0
1962.60 0
1962.70 0
1962.80 9
1962.90 21
1963.00 27
1963.10 27
1963.21 20
1963.31 9
1963.41 0
1963.51 0
1963.61 0
1963.71 0
1963.81 1
1963.92 14
1964.02 27
1964.12 40
1964.22 50
1964.32 58
1964.42 65
1964.52 74
1964.63 85
1964.73 97
1964.83 110
1964.93 122
1965.03 133
1965.13 143
1965.23 152
1965.34 162
1965.44 173
1965.54 187
1965.64 203
1965.74 221
1965.84 241
1965.95 260
1966.05 278
1966.15 295
1966.25 308
1966.35 317
1966.45 320
1966.55 318
1966.66 309
1966.76 295
1966.86 278
1966.96 257
1967.06 237
1967.16 218
1967.27 201
1967.37 187
1967.47 176
1967.57 168
1967.67 163
1967.77 160
1967.87 159
1967.98 159
1968.08 160
1968.18 162
1968.28 163
1968.38 164
1968.48 166
1968.59 168
1968.69 173
1968.79 178
1968.89 184
1968.99 190
1969.09 193
1969.20 192
1969.30 186
1969.40 177
1969.50 167
1969.60 159
1969.70 156
1969.80 159
1969.91 169
1970.01 184
1970.11 199
1970.21 212
1970.31 221
1970.41 223
1970.52 219
1970.62 211
1970.72 200
1970.82 189
1970.92 178
1971.02 168
1971.13 158
1971.23 149
1971.33 143
1971.43 139
1971.53 138
1971.63 139
1971.74 143
1971.84 147
1971.94 151
1972.04 151
1972.14 149
1972.24 144
1972.35 138
1972.45 131
1972.55 125
1972.65 121
1972.75 119
1972.85 119
1972.96 119
1973.06 120
1973.16 122
1973.26 124
1973.36 128
1973.46 132
1973.57 136
1973.67 140
1973.77 142
1973.87 141
1973.97 135
1974.07 126
1974.18 115
1974.28 104
1974.38 97
1974.48 96
1974.58 101
1974.69 110
1974.79 121
1974.89 130
1974.99 134
1975.09 133
1975.19 126
1975.30 117
1975.40 106
1975.50 96
1975.60 87
1975.70 80
1975.80 74
1975.91 67
1976.01 58
1976.11 49
1976.21 42
1976.31 38
1976.42 37
1976.52 41
1976.62 49
1976.72 57
1976.82 65
1976.92 68
1977.03 65
1977.13 58
1977.23 47
1977.33 34
1977.43 24
1977.54 17
1977.64 16
1977.74 19
1977.84 27
1977.94 34
1978.04 40
1978.15 42
1978.25 39
1978.35 31
1978.45 20
1978.55 9
1978.66 0
1978.76 0
1978.86 0
1978.96 0
1979.06 0
1979.16 0
1979.27 0
1979.37 0
1979.47 0
1979.57 0
1979.67 7
1979.78 16
1979.88 26
1979.98 35
1980.08 42
1980.18 46
1980.29 47
1980.39 45
1980.49 40
1980.59 35
1980.69 29
1980.79 24
1980.90 20
1981.00 17
1981.10 14
1981.20 11
1981.30 8
1981.41 4
1981.51 0
1981.61 0
1981.71 0
1981.81 0
1981.92 0
1982.02 0
1982.12 0
1982.22 0
1982.32 1
1982.43 8
1982.53 13
1982.63 18
1982.73 22
1982.83 27
1982.94 32
1983.04 39
1983.14 48
1983.24 56
1983.34 62
1983.44 65
1983.55 64
1983.65 59
1983.75 51
1983.85 42
1983.95 32
1984.06 24
1984.16 18
1984.26 13
1984.36 11
1984.46 9
1984.57 9
1984.67 8
1984.77 8
1984.87 7
1984.97 5
1985.08 3
1985.18 0
1985.28 0
1985.38 0
1985.48 0
1985.59 0
1985.69 0
1985.79 0
1985.89 8
1985.99 24
1986.10 44
1986.20 65
1986.30 87
1986.40 107
1986.51 125
1986.61 140
1986.71 151
1986.81 158
1986.91 161
1987.02 160
1987.12 156
1987.22 148
1987.32 138
1987.42 127
1987.53 117
1987.63 109
1987.73 104
1987.83 100
1987.93 98
1988.04 94
1988.14 88
1988.24 79
1988.34 69
1988.44 59
1988.55 51
1988.65 46
1988.75 44
1988.85 45
1988.96 47
1989.06 48
1989.16 46
1989.26 42
1989.36 37
1989.47 32
1989.57 29
1989.67 30
1989.77 35
1989.87 42
1989.98 49
1990.08 56
1990.18 59
1990.28 59
1990.38 57
1990.49 54
1990.59 52
1990.69 52
1990.79 55
1990.90 60
1991.00 66
1991.10 72
1991.20 78
1991.30 83
1991.41 87
1991.51 90
1991.61 91
1991.71 92
1991.82 93
1991.92 93
1992.02 93
1992.12 93
1992.22 92
1992.33 92
1992.43 90
1992.53 87
1992.63 84
1992.73 80
1992.84 75
1992.94 71
1993.04 66
1993.14 62
1993.25 58
1993.35 54
1993.45 51
1993.55 47
1993.65 44
1993.76 41
1993.86 38
1993.96 35
1994.06 30
1994.17 24
1994.27 19
1994.37 13
1994.47 10
1994.58 10
1994.68 14
1994.78 21
1994.88 30
1994.98 37
1995.09 43
1995.19 45
1995.29 44
1995.39 41
1995.50 38
1995.60 37
1995.70 41
1995.80 48
1995.90 58
1996.01 68
1996.11 78
1996.21 85
1996.31 88
1996.42 87
1996.52 84
1996.62 81
1996.72 78
1996.83 75
1996.93 74
1997.03 74
1997.13 73
1997.23 73
1997.34 72
1997.44 71
1997.54 71
1997.64 71
1997.75 71
1997.85 73
1997.95 75
1998.05 77
1998.16 79
1998.26 80
1998.36 82
1998.46 82
1998.57 82
1998.67 82
1998.77 82
1998.87 83
1998.97 83
1999.08 84
1999.18 84
1999.28 84
1999.38 83
1999.49 79
1999.59 72
1999.69 64
1999.79 55
1999.90 47
2000.00 38
2000.10 31
2000.20 26
2000.31 23
2000.41 20
2000.51 18
2000.61 16
2000.72 14
2000.82 12
2000.92 9
2001.02 5
2001.12 1
2001.23 0
2001.33 0
2001.43 0
2001.53 0
2001.64 0
2001.74 0
2001.84 0
2001.94 4
2002.05 14
2002.15 24
2002.25 33
2002.35 40
2002.46 43
2002.56 42
2002.66 39
2002.76 35
2002.87 29
2002.97 24
2003.07 20
2003.17 18
2003.28 20
2003.38 25
2003.48 32
2003.58 40
2003.69 49
2003.79 56
2003.89 61
2003.99 65
2004.10 67
2004.20 70
2004.30 76
2004.40 85
2004.51 96
2004.61 109
2004.71 119
2004.81 127
2004.92 129
2005.02 125
2005.12 117
2005.22 107
2005.33 97
2005.43 89
2005.53 84
2005.63 81
2005.74 80
2005.84 78
2005.94 75
2006.04 68
2006.15 59
2006.25 49
2006.35 39
2006.45 33
2006.56 30
2006.66 33
2006.76 41
2006.86 52
2006.97 65
2007.07 78
2007.17 89
2007.27 99
2007.38 105
2007.48 110
2007.58 112
2007.69 111
2007.79 109
2007.89 106
2007.99 102
2008.10 100
2008.20 99
2008.30 102
2008.40 107
2008.51 113
2008.61 119
2008.71 122
2008.81 122
2008.92 117
2009.02 109
2009.12 100
2009.22 90
2009.33 80
2009.43 72
2009.53 64
2009.63 57
2009.74 47
2009.84 36
2009.94 23
2010.05 9
2010.15 0
2010.25 0
2010.35 0
2010.46 0
2010.56 0
2010.66 0
2010.76 0
2010.87 0
2010.97 4
2011.07 21
2011.17 36
2011.28 48
2011.38 55
2011.48 57
2011.59 54
2011.69 48
2011.79 42
2011.89 39
2012.00 40
2012.10 46
2012.20 57
2012.30 70
2012.41 83
2012.51 93
2012.61 99
2012.72 100
2012.82 97
2012.92 93
2013.02 87
2013.13 82
2013.23 78
2013.33 76
2013.43 75
2013.54 74
2013.64 71
2013.74 68
2013.85 64
2013.95 58
2014.05 52
2014.15 46
2014.26 40
2014.36 35
2014.46 33
2014.56 33
2014.67 35
2014.77 41
2014.87 48
2014.98 57
2015.08 67
2015.18 77
2015.28 88
2015.39 99
2015.49 112
2015.59 126
2015.70 140
2015.80 155
2015.90 167
2016.00 176
2016.11 179
2016.21 175
2016.31 166
2016.41 152
2016.52 136
2016.62 122
2016.72 111
2016.83 107
2016.93 111
2017.03 122
2017.13 139
2017.24 160
2017.34 182
2017.44 203
2017.55 220
2017.65 233
2017.75 240
2017.85 242
2017.96 239
2018.06 231
2018.16 220
2018.27 207
2018.37 193
2018.47 181
2018.57 172
2018.68 167
2018.78 168
2018.88 173
2018.99 180
2019.09 188
2019.19 192
2019.29 192
2019.40 186
2019.50 175
2019.60 159
2019.71 140
2019.81 121
2019.91 103
2020.02 85
2020.12 66
2020.22 46
2020.32 25
2020.43 2
2020.53 0
2020.63 0
2020.74 0
2020.84 0
2020.94 0
2021.04 0
2021.15 0
2021.25 3
2021.35 30
2021.46 56
2021.56 78
2021.66 96
2021.76 110
2021.87 120
2021.97 128
2022.07 134
2022.18 137
2022.28 138
2022.38 137
2022.49 134
2022.59 131
2022.69 128
2022.79 127
2022.90 128
2023.00 130
2023.10 133
2023.21 136
2023.31 137
2023.41 137
2023.52 136
2023.62 135
2023.72 133
2023.82 129
2023.93 123
2024.03 113
2024.13 98
2024.24 79
2024.34 57
2024.44 36
2024.55 19
2024.65 9
2024.75 6
2024.85 10
2024.96 21
2025.06 34
2025.16 49
2025.27 62
2025.37 72
2025.47 81
2025.58 86
2025.68 90
2025.78 94
2025.88 97
2025.99 100
2026.09 104
2026.19 107
2026.30 109
2026.40 109
2026.50 105
2026.61 98
2026.71 89
2026.81 80
2026.92 72
2027.02 68
2027.12 68
2027.22 72
2027.33 81
2027.43 92
2027.53 104
2027.64 116
2027.74 125
2027.84 131
2027.95 134
2028.05 132
2028.15 127
2028.26 120
2028.36 113
2028.46 107
2028.57 104
2028.67 104
2028.77 106
2028.87 109
2028.98 110
2029.08 107
2029.18 98
2029.29 85
2029.39 67
2029.49 48
2029.60 29
2029.70 14
2029.80 2
2029.91 0
2030.01 0
2030.11 0
2030.22 0
2030.32 0
2030.42 0
2030.53 0
2030.63 0
2030.73 3
2030.83 7
2030.94 10
2031.04 12
2031.14 12
2031.25 11
2031.35 10
2031.45 9
2031.56 10
2031.66 12
2031.76 18
2031.87 27
2031.97 40
2032.07 57
2032.18 77
2032.28 98
2032.38 119
2032.49 137
2032.59 149
2032.69 153
2032.80 150
2032.90 141
2033.00 127
2033.11 111
2033.21 94
2033.31 79
2033.41 66
2033.52 53
2033.62 41
2033.72 28
2033.83 16
2033.93 4
2034.03 0
2034.14 0
2034.24 0
2034.34 0
2034.45 0
2034.55 0
2034.65 5
2034.76 15
2034.86 25
2034.96 33
2035.07 38
2035.17 41
2035.27 41
2035.38 41
2035.48 40
2035.58 41
2035.69 45
2035.79 53
2035.89 64
2036.00 77
2036.10 91
2036.20 103
2036.31 113
2036.41 119
2036.51 121
2036.62 119
2036.72 114
2036.82 107
2036.93 100
2037.03 92
2037.13 85
2037.24 79
2037.34 74
2037.44 72
2037.55 71
2037.65 72
2037.75 75
2037.86 80
2037.96 84
2038.06 87
2038.17 87
2038.27 84
2038.37 77
2038.48 69
2038.58 61
2038.68 54
2038.79 50
2038.89 49
2038.99 52
2039.10 58
2039.20 65
2039.30 74
2039.41 84
2039.51 94
2039.61 103
2039.72 109
2039.82 112
2039.92 109
2040.03 102
2040.13 89
2040.24 74
2040.34 57
2040.44 42
2040.55 30
2040.65 22
2040.75 19
2040.86 20
2040.96 23
2041.06 29
2041.17 35
2041.27 42
2041.37 48
2041.48 53
2041.58 58
2041.68 62
2041.79 67
2041.89 73
2041.99 81
2042.10 92
2042.20 103
2042.30 113
2042.41 121
2042.51 126
2042.61 125
2042.72 120
2042.82 111
2042.92 100
2043.03 89
2043.13 78
2043.24 70
2043.34 63
2043.44 59
2043.55 55
2043.65 53
2043.75 51
2043.86 50
2043.96 48
2044.06 47
2044.17 47
2044.27 47
2044.37 48
2044.48 50
2044.58 54
2044.68 61
2044.79 69
2044.89 80
2045.00 92
2045.10 105
2045.20 117
2045.31 127
2045.41 135
2045.51 141
2045.62 143
2045.72 142
2045.82 136
2045.93 128
2046.03 115
2046.13 101
2046.24 87
2046.34 75
2046.45 67
2046.55 64
2046.65 66
2046.76 73
2046.86 81
2046.96 89
2047.07 94
2047.17 94
2047.27 88
2047.38 78
2047.48 65
2047.58 51
2047.69 39
2047.79 29
2047.90 23
2048.00 21
2048.10 22
2048.21 26
2048.31 33
2048.41 42
2048.52 53
2048.62 64
2048.72 76
2048.83 87
2048.93 95
2049.04 100
2049.14 101
2049.24 99
2049.35 95
2049.45 89
2049.55 81
2049.66 72
2049.76 63
2049.86 53
2049.97 44
2050.07 35
2050.18 30
2050.28 29
2050.38 32
2050.49 39
2050.59 49
2050.69 60
2050.80 70
2050.90 80
2051.00 87
2051.11 93
2051.21 98
2051.32 102
2051.42 106
2051.52 108
2051.63 107
2051.73 102
2051.83 94
2051.94 83
2052.04 72
2052.15 63
2052.25 59
2052.35 59
2052.46 64
2052.56 72
2052.66 82
2052.77 90
2052.87 95
2052.98 98
2053.08 98
2053.18 97
2053.29 96
2053.39 94
2053.49 92
2053.60 90
2053.70 87
2053.81 85
2053.91 82
2054.01 80
2054.12 79
2054.22 78
2054.32 77
2054.43 74
2054.53 71
2054.64 66
2054.74 60
2054.84 55
2054.95 51
2055.05 48
2055.15 48
2055.26 48
2055.36 48
2055.47 47
2055.57 44
2055.67 40
2055.78 34
2055.88 27
2055.99 21
2056.09 15
2056.19 10
2056.30 7
2056.40 5
2056.50 5
2056.61 7
2056.71 10
2056.82 16
2056.92 25
2057.02 36
2057.13 48
2057.23 60
2057.34 71
2057.44 81
2057.54 90
2057.65 97
2057.75 104
2057.85 110
2057.96 116
2058.06 122
2058.17 128
2058.27 132
2058.37 137
2058.48 142
2058.58 149
2058.69 156
2058.79 164
2058.89 171
2059.00 176
2059.10 177
2059.20 174
2059.31 166
2059.41 156
2059.52 143
2059.62 129
2059.72 116
2059.83 103
2059.93 92
2060.04 82
2060.14 73
2060.24 66
2060.35 62
2060.45 61
2060.56 64
2060.66 70
2060.76 77
2060.87 84
2060.97 89
2061.08 90
2061.18 87
2061.28 80
2061.39 71
2061.49 63
2061.60 57
2061.70 55
2061.80 58
2061.91 65
2062.01 73
2062.12 81
2062.22 86
2062.32 87
2062.43 83
2062.53 76
2062.64 67
2062.74 58
2062.84 51
2062.95 47
2063.05 47
2063.16 51
2063.26 59
2063.36 69
2063.47 81
2063.57 93
2063.68 103
2063.78 110
2063.88 111
2063.99 107
2064.09 96
2064.20 82
2064.30 65
2064.40 49
2064.51 34
2064.61 25
2064.72 21
2064.82 23
2064.92 30
2065.03 39
2065.13 49
2065.24 58
2065.34 65
2065.44 70
2065.55 72
2065.65 74
2065.76 76
2065.86 76
2065.96 75
2066.07 71
2066.17 64
2066.28 55
2066.38 43
2066.48 29
2066.59 15
2066.69 3
2066.80 0
2066.90 0
2067.00 0
2067.11 0
2067.21 6
2067.32 18
2067.42 30
2067.53 38
2067.63 40
2067.73 37
2067.84 29
2067.94 19
2068.05 11
2068.15 5
2068.25 4
2068.36 7
2068.46 11
2068.57 15
2068.67 18
2068.78 17
2068.88 13
2068.98 7
2069.09 0
2069.19 0
2069.30 0
2069.40 0
2069.50 0
2069.61 0
2069.71 0
2069.82 0
2069.92 3
2070.02 9
2070.13 13
2070.23 15
2070.34 15
2070.44 13
2070.55 12
2070.65 11
2070.75 12
2070.86 14
2070.96 18
2071.07 22
2071.17 28
2071.28 35
2071.38 42
2071.48 48
2071.59 54
2071.69 59
2071.80 62
2071.90 65
2072.00 67
2072.11 70
2072.21 76
2072.32 83
2072.42 91
2072.53 99
2072.63 106
2072.73 109
2072.84 107
2072.94 99
2073.05 86
2073.15 69
2073.26 48
2073.36 26
2073.46 4
2073.57 0
2073.67 0
2073.78 0
2073.88 0
2073.99 0
2074.09 0
2074.19 25
2074.30 57
2074.40 87
2074.51 112
2074.61 130
2074.72 140
2074.82 144
2074.92 143
2075.03 140
2075.13 136
2075.24 132
2075.34 128
2075.45 124
2075.55 119
2075.65 115
2075.76 110
2075.86 106
2075.97 104
2076.07 105
2076.18 108
2076.28 113
2076.38 119
2076.49 125
2076.59 129
2076.70 131
2076.80 129
2076.91 123
2077.01 116
2077.11 109
2077.22 102
2077.32 97
2077.43 93
2077.53 89
2077.64 86
2077.74 83
2077.85 81
2077.95 80
2078.05 81
2078.16 86
2078.26 94
2078.37 104
2078.47 112
2078.58 118
2078.68 119
2078.78 115
2078.89 107
2078.99 96
2079.10 84
2079.20 73
2079.31 66
2079.41 62
2079.52 62
2079.62 67
2079.72 74
2079.83 82
2079.93 91
2080.04 99
2080.14 104
2080.25 105
2080.35 104
2080.46 99
2080.56 93
2080.66 87
2080.77 82
2080.87 79
2080.98 79
2081.08 80
2081.19 83
2081.29 87
2081.40 90
2081.50 92
2081.60 92
2081.71 90
2081.81 85
2081.92 78
2082.02 70
2082.13 63
2082.23 59
2082.34 58
2082.44 63
2082.54 73
2082.65 87
2082.75 103
2082.86 120
2082.96 135
2083.07 147
2083.17 155
2083.28 160
2083.38 161
2083.49 159
2083.59 155
2083.69 150
2083.80 144
2083.90 138
2084.01 133
2084.11 128
2084.22 122
2084.32 116
2084.43 107
2084.53 96
2084.64 82
2084.74 68
2084.84 56
2084.95 47
2085.05 44
2085.16 49
2085.26 61
2085.37 80
2085.47 102
2085.58 125
2085.68 147
2085.79 164
2085.89 176
2085.99 182
2086.10 185
2086.20 186
2086.31 188
2086.41 192
2086.52 198
2086.62 207
2086.73 217
2086.83 225
2086.94 229
2087.04 228
2087.14 222
2087.25 212
2087.35 199
2087.46 184
2087.56 169
2087.67 154
2087.77 140
2087.88 127
2087.98 116
2088.09 109
2088.19 108
2088.30 114
2088.40 124
2088.50 138
2088.61 151
2088.71 161
2088.82 166
2088.92 164
2089.03 158
2089.13 150
2089.24 142
2089.34 136
2089.45 131
2089.55 129
2089.66 129
2089.76 129
2089.87 130
2089.97 130
2090.07 132
2090.18 135
2090.28 138
2090.39 140
2090.49 141
2090.60 138
2090.70 132
2090.81 123
2090.91 110
2091.02 97
2091.12 83
2091.23 71
2091.33 62
2091.44 55
2091.54 53
2091.65 53
2091.75 56
2091.85 62
2091.96 71
2092.06 80
2092.17 91
2092.27 101
2092.38 110
2092.48 117
2092.59 121
2092.69 122
2092.80 121
2092.90 118
2093.01 115
2093.11 113
2093.22 113
2093.32 118
2093.43 127
2093.53 139
2093.64 153
2093.74 167
2093.84 178
2093.95 185
2094.05 186
2094.16 182
2094.26 174
2094.37 163
2094.47 149
2094.58 136
2094.68 124
2094.79 113
2094.89 103
2095.00 96
2095.10 92
2095.21 89
2095.31 87
2095.42 85
2095.52 84
2095.63 80
2095.73 73
2095.84 62
2095.94 47
2096.05 29
2096.15 10
2096.26 0
2096.36 0
2096.47 0
2096.57 0
2096.67 0
2096.78 0
2096.88 0
2096.99 18
2097.09 40
2097.20 62
2097.30 82
2097.41 97
2097.51 106
2097.62 111
2097.72 110
2097.83 107
2097.93 102
2098.04 97
2098.14 95
2098.25 96
2098.35 99
2098.46 104
2098.56 112
2098.67 119
2098.77 126
2098.88 130
2098.98 131
2099.09 130
2099.19 125
2099.30 119
2099.40 113
2099.51 108
2099.61 106
2099.72 107
2099.82 112
2099.93 120
2100.03 131
2100.14 143
2100.24 155
2100.35 166
2100.45 174
2100.56 180
2100.66 184
2100.77 186
2100.87 187
2100.98 188
2101.08 188
2101.19 187
2101.29 185
2101.40 180
2101.50 173
2101.61 163
2101.71 150
2101.82 137
2101.92 121
2102.03 105
2102.13 89
2102.24 74
2102.34 60
2102.45 48
2102.55 38
2102.66 32
2102.76 28
2102.87 26
2102.97 26
2103.08 27
2103.18 30
2103.29 32
2103.39 35
2103.50 37
2103.60 40
2103.71 44
2103.81 49
2103.92 57
2104.02 67
2104.13 80
2104.23 96
2104.34 113
2104.44 131
2104.55 147
2104.65 162
2104.76 175
2104.86 184
2104.97 190
2105.07 195
2105.18 197
2105.28 198
2105.39 199
2105.49 199
2105.60 198
2105.70 197
2105.81 194
2105.91 189
2106.02 183
2106.12 174
2106.23 164
2106.33 151
2106.44 137
2106.54 120
2106.65 103
2106.75 88
2106.86 75
2106.96 68
2107.07 67
2107.17 73
2107.28 83
2107.38 97
2107.49 110
2107.59 120
2107.70 127
2107.80 128
2107.91 126
2108.01 121
2108.12 116
2108.22 113
2108.33 113
2108.43 117
2108.54 124
2108.64 133
2108.75 143
2108.85 150
2108.96 155
2109.06 155
2109.17 152
2109.27 147
2109.38 144
2109.49 144
2109.59 148
2109.70 157
2109.80 170
2109.91 183
2110.01 196
2110.12 204
2110.22 209
2110.33 209
2110.43 207
2110.54 202
2110.64 196
2110.75 189
2110.85 179
2110.96 166
2111.06 150
2111.17 132
2111.27 113
2111.38 96
2111.48 83
2111.59 75
2111.69 75
2111.80 80
2111.90 91
2112.01 104
2112.12 120
2112.22 136
2112.33 152
2112.43 167
2112.54 180
2112.64 192
2112.75 202
2112.85 209
2112.96 212
2113.06 212
2113.17 206
2113.27 197
2113.38 183
2113.48 168
2113.59 152
2113.69 137
2113.80 123
2113.90 112
2114.01 102
2114.12 92
2114.22 81
2114.33 69
2114.43 55
2114.54 40
2114.64 26
2114.75 15
2114.85 8
2114.96 5
2115.06 6
2115.17 10
2115.27 15
2115.38 18
2115.48 19
2115.59 17
2115.69 11
2115.80 4
2115.91 0
2116.01 0
2116.12 0
2116.22 0
2116.33 0
2116.43 0
2116.54 0
2116.64 0
2116.75 1
2116.85 9
2116.96 17
2117.06 25
2117.17 31
2117.27 36
2117.38 39
2117.49 41
2117.59 41
2117.70 39
2117.80 35
2117.91 31
2118.01 27
2118.12 24
2118.22 23
2118.33 23
2118.43 27
2118.54 33
2118.64 40
2118.75 47
2118.86 52
2118.96 56
2119.07 59
2119.17 61
2119.28 63
2119.38 65
2119.49 69
2119.59 72
2119.70 77
2119.80 82
2119.91 88
2120.01 95
2120.12 103
2120.23 112
2120.33 121
2120.44 130
2120.54 140
2120.65 149
2120.75 157
2120.86 164
2120.96 170
2121.07 175
2121.17 179
2121.28 182
2121.39 185
2121.49 187
2121.60 187
2121.70 185
2121.81 182
2121.91 178
2122.02 175
2122.12 174
2122.23 176
2122.33 182
2122.44 190
2122.55 198
2122.65 204
2122.76 206
2122.86 202
2122.97 194
2123.07 182
2123.18 168
2123.28 155
2123.39 145
2123.50 137
2123.60 131
2123.71 127
2123.81 124
2123.92 122
2124.02 118
2124.13 115
2124.23 111
2124.34 107
2124.45 105
2124.55 105
2124.66 108
2124.76 116
2124.87 128
2124.97 143
2125.08 157
2125.18 168
2125.29 175
2125.39 174
2125.50 168
2125.61 156
2125.71 142
2125.82 129
2125.92 118
2126.03 109
2126.13 103
2126.24 98
2126.35 95
2126.45 93
2126.56 92
2126.66 94
2126.77 98
2126.87 106
2126.98 116
2127.08 129
2127.19 144
2127.30 160
2127.40 177
2127.51 194
2127.61 211
2127.72 228
2127.82 244
2127.93 258
2128.03 270
2128.14 278
2128.25 281
2128.35 279
2128.46 272
2128.56 259
2128.67 241
2128.77 220
2128.88 198
2128.99 179
2129.09 164
2129.20 156
2129.30 156
2129.41 163
2129.51 177
2129.62 193
2129.73 211
2129.83 227
2129.94 240
2130.04 251
2130.15 258
2130.25 263
2130.36 267
2130.46 267
2130.57 264
2130.68 255
2130.78 239
2130.89 218
2130.99 192
2131.10 165
2131.20 140
2131.31 119
2131.42 104
2131.52 95
2131.63 91
2131.73 89
2131.84 89
2131.94 88
2132.05 88
2132.16 90
2132.26 95
2132.37 103
2132.47 115
2132.58 130
2132.68 146
2132.79 162
2132.90 179
2133.00 196
2133.11 213
2133.21 231
2133.32 249
2133.43 267
2133.53 283
2133.64 296
2133.74 303
2133.85 305
2133.95 299
2134.06 288
2134.17 270
2134.27 248
2134.38 224
2134.48 200
2134.59 177
2134.69 157
2134.80 141
2134.91 130
2135.01 123
2135.12 122
2135.22 123
2135.33 127
2135.44 131
2135.54 135
2135.65 139
2135.75 141
2135.86 143
2135.96 144
2136.07 147
2136.18 151
2136.28 155
2136.39 161
2136.49 167
2136.60 173
2136.71 179
2136.81 183
2136.92 185
2137.02 185
2137.13 183
2137.23 179
2137.34 174
2137.45 167
2137.55 159
2137.66 151
2137.76 144
2137.87 139
2137.98 136
2138.08 137
2138.19 139
2138.29 144
2138.40 149
2138.50 152
2138.61 152
2138.72 148
2138.82 138
2138.93 123
2139.03 104
2139.14 82
2139.25 61
2139.35 43
2139.46 31
2139.56 25
2139.67 25
2139.78 32
2139.88 40
2139.99 49
2140.09 56
2140.20 58
2140.31 57
2140.41 51
2140.52 43
2140.62 35
2140.73 28
2140.83 22
2140.94 20
2141.05 22
2141.15 27
2141.26 35
2141.36 47
2141.47 59
2141.58 71
2141.68 82
2141.79 90
2141.89 95
2142.00 97
2142.11 96
2142.21 94
2142.32 89
2142.42 84
2142.53 77
2142.64 69
2142.74 60
2142.85 52
2142.95 44
2143.06 38
2143.17 34
2143.27 33
2143.38 33
2143.48 34
2143.59 36
2143.70 38
2143.80 40
2143.91 43
2144.01 48
2144.12 55
2144.23 64
2144.33 71
2144.44 76
2144.54 76
2144.65 69
2144.76 55
2144.86 36
2144.97 13
2145.07 0
2145.18 0
2145.29 0
2145.39 0
2145.50 0
2145.61 0
2145.71 0
2145.82 0
2145.92 10
2146.03 28
2146.14 43
2146.24 57
2146.35 68
2146.45 76
2146.56 84
2146.67 90
2146.77 94
2146.88 97
2146.98 98
2147.09 96
2147.20 92
2147.30 88
2147.41 83
2147.51 81
2147.62 82
2147.73 87
2147.83 95
2147.94 103
2148.05 111
2148.15 115
2148.26 115
2148.36 110
2148.47 104
2148.58 98
2148.68 95
2148.79 95
2148.89 99
2149.00 106
2149.11 112
2149.21 117
2149.32 119
2149.42 118
2149.53 115
2149.64 112
2149.74 111
2149.85 111
2149.96 115
2150.06 121
2150.17 129
2150.27 136
2150.38 141
2150.49 144
2150.59 143
2150.70 140
2150.81 134
2150.91 127
2151.02 121
2151.12 117
2151.23 114
2151.34 114
2151.44 116
2151.55 118
2151.65 118
2151.76 116
2151.87 110
2151.97 102
2152.08 93
2152.19 84
2152.29 77
2152.40 72
2152.50 72
2152.61 74
2152.72 78
2152.82 84
2152.93 91
2153.04 97
2153.14 104
2153.25 110
2153.35 117
2153.46 124
2153.57 132
2153.67 141
2153.78 152
2153.89 163
2153.99 175
2154.10 187
2154.20 200
2154.31 212
2154.42 224
2154.52 236
2154.63 245
2154.74 252
2154.84 256
2154.95 254
2155.05 248
2155.16 238
2155.27 225
2155.37 210
2155.48 196
2155.59 183
2155.69 171
2155.80 161
2155.91 152
2156.01 145
2156.12 138
2156.22 134
2156.33 132
2156.44 134
2156.54 139
2156.65 148
2156.76 160
2156.86 173
2156.97 185
2157.08 196
2157.18 205
2157.29 210
2157.39 213
2157.50 212
2157.61 208
2157.71 202
2157.82 193
2157.93 181
2158.03 166
2158.14 149
2158.25 131
2158.35 114
2158.46 98
2158.56 85
2158.67 75
2158.78 66
2158.88 58
2158.99 49
2159.10 39
2159.20 29
2159.31 22
2159.42 19
2159.52 21
2159.63 28
2159.73 40
2159.84 54
2159.95 66
2160.05 76
2160.16 81
2160.27 81
2160.37 78
2160.48 72
2160.59 67
2160.69 62
2160.80 58
2160.91 56
2161.01 55
2161.12 56
2161.22 56
2161.33 57
2161.44 59
2161.54 62
2161.65 65
2161.76 70
2161.86 76
2161.97 82
2162.08 87
2162.18 91
2162.29 93
2162.40 93
2162.50 92
2162.61 90
2162.72 88
2162.82 88
2162.93 90
2163.03 95
2163.14 103
2163.25 112
2163.35 122
2163.46 130
2163.57 136
2163.67 139
2163.78 138
2163.89 132
2163.99 122
2164.10 110
2164.21 96
2164.31 83
2164.42 72
2164.53 64
2164.63 61
2164.74 61
2164.85 66
2164.95 74
2165.06 86
2165.16 102
2165.27 121
2165.38 142
2165.48 164
2165.59 185
2165.70 201
2165.80 212
2165.91 218
2166.02 221
2166.12 223
2166.23 228
2166.34 235
2166.44 246
2166.55 258
2166.66 269
2166.76 277
2166.87 280
2166.98 280
2167.08 278
2167.19 275
2167.30 274
2167.40 275
2167.51 278
2167.62 282
2167.72 285
2167.83 285
2167.94 282
2168.04 275
2168.15 266
2168.26 256
2168.36 247
2168.47 242
2168.58 240
2168.68 242
2168.79 247
2168.90 252
2169.00 257
2169.11 258
2169.22 256
2169.32 249
2169.43 239
2169.54 226
2169.64 210
2169.75 194
2169.86 178
2169.96 164
2170.07 152
2170.18 143
2170.28 136
2170.39 130
2170.50 124
2170.60 116
2170.71 105
2170.82 92
2170.92 77
2171.03 62
2171.14 49
2171.24 42
2171.35 41
2171.46 46
2171.56 56
2171.67 71
2171.78 88
2171.88 103
2171.99 114
2172.10 119
2172.20 118
2172.31 110
2172.42 98
2172.52 82
2172.63 67
2172.74 55
2172.84 47
2172.95 44
2173.06 44
2173.16 46
2173.27 50
2173.38 52
2173.48 54
2173.59 56
2173.70 60
2173.80 66
2173.91 76
2174.02 90
2174.12 107
2174.23 127
2174.34 146
2174.44 161
2174.55 172
2174.66 175
2174.76 170
2174.87 158
2174.98 140
2175.09 117
2175.19 94
2175.30 72
2175.41 53
2175.51 38
2175.62 28
2175.73 24
2175.83 24
2175.94 29
2176.05 38
2176.15 50
2176.26 63
2176.37 76
2176.47 86
2176.58 92
2176.69 92
2176.79 89
2176.90 84
2177.01 78
2177.11 75
2177.22 75
2177.33 78
2177.44 82
2177.54 85
2177.65 87
2177.76 86
2177.86 84
2177.97 82
2178.08 82
2178.18 87
2178.29 95
2178.40 105
2178.50 115
2178.61 122
2178.72 126
2178.82 123
2178.93 116
2179.04 104
2179.15 92
2179.25 81
2179.36 73
2179.47 69
2179.57 70
2179.68 75
2179.79 83
2179.89 93
2180.00 104
2180.11 115
2180.21 128
2180.32 143
2180.43 159
2180.53 176
2180.64 193
2180.75 209
2180.86 223
2180.96 233
2181.07 239
2181.18 241
2181.28 240
2181.39 238
2181.50 235
2181.60 231
2181.71 228
2181.82 226
2181.93 225
2182.03 225
2182.14 228
2182.25 232
2182.35 238
2182.46 244
2182.57 251
2182.67 257
2182.78 262
2182.89 265
2182.99 264
2183.10 261
2183.21 256
2183.32 249
2183.42 242
2183.53 238
2183.64 237
2183.74 240
2183.85 246
2183.96 255
2184.06 264
2184.17 272
2184.28 278
2184.39 281
2184.49 283
2184.60 283
2184.71 281
2184.81 278
2184.92 275
2185.03 271
2185.13 267
2185.24 265
2185.35 263
2185.46 264
2185.56 268
2185.67 273
2185.78 278
2185.88 281
2185.99 281
2186.10 275
2186.21 264
2186.31 247
2186.42 227
2186.53 207
2186.63 190
2186.74 177
2186.85 170
2186.95 167
2187.06 166
2187.17 165
2187.28 163
2187.38 158
2187.49 152
2187.60 146
2187.70 144
2187.81 147
2187.92 156
2188.03 170
2188.13 188
2188.24 206
2188.35 222
2188.45 234
2188.56 241
2188.67 243
2188.78 240
2188.88 233
2188.99 222
2189.10 207
2189.20 191
2189.31 174
2189.42 158
2189.53 145
2189.63 137
2189.74 135
2189.85 137
2189.95 144
2190.06 153
2190.17 161
2190.28 167
2190.38 169
2190.49 166
2190.60 158
2190.70 146
2190.81 131
2190.92 115
2191.03 101
2191.13 90
2191.24 81
2191.35 77
2191.45 74
2191.56 74
2191.67 73
2191.78 72
2191.88 70
2191.99 68
2192.10 65
2192.21 64
2192.31 63
2192.42 63
2192.53 63
2192.63 61
2192.74 55
2192.85 45
2192.96 32
2193.06 16
2193.17 0
2193.28 0
2193.38 0
2193.49 0
2193.60 0
2193.71 0
2193.81 0
2193.92 0
2194.03 0
2194.14 6
2194.24 17
2194.35 30
2194.46 46
2194.56 63
2194.67 81
2194.78 95
2194.89 103
2194.99 105
2195.10 100
2195.21 90
2195.32 80
2195.42 73
2195.53 73
2195.64 81
2195.74 95
2195.85 113
2195.96 131
2196.07 144
2196.17 151
2196.28 152
2196.39 147
2196.50 139
2196.60 133
2196.71 129
2196.82 129
2196.92 132
2197.03 135
2197.14 137
2197.25 136
2197.35 130
2197.46 120
2197.57 108
2197.68 95
2197.78 85
2197.89 79
2198.00 77
2198.11 79
2198.21 85
2198.32 92
2198.43 100
2198.54 106
2198.64 110
2198.75 114
2198.86 116
2198.96 120
2199.07 123
2199.18 128
2199.29 132
2199.39 135
2199.50 136
2199.61 135
2199.72 131
2199.82 125
2199.93 119
2200.04 113
2200.15 110
2200.25 109
2200.36 110
2200.47 114
2200.58 119
2200.68 125
2200.79 132
2200.90 139
2201.01 147
2201.11 154
2201.22 159
2201.33 164
2201.43 166
2201.54 167
2201.65 167
2201.76 167
2201.86 168
2201.97 170
2202.08 173
2202.19 177
2202.29 181
2202.40 182
2202.51 182
2202.62 177
2202.72 169
2202.83 158
2202.94 144
2203.05 128
2203.15 111
2203.26 94
2203.37 79
2203.48 65
2203.58 53
2203.69 42
2203.80 30
2203.91 18
2204.01 4
2204.12 0
2204.23 0
2204.34 0
2204.44 0
2204.55 0
2204.66 0
2204.77 0
2204.87 0
2204.98 21
2205.09 40
2205.20 53
2205.30 60
2205.41 59
2205.52 53
2205.63 46
2205.73 39
2205.84 34
2205.95 34
2206.06 36
2206.16 41
2206.27 46
2206.38 49
2206.49 50
2206.59 49
2206.70 47
2206.81 44
2206.92 42
2207.03 41
2207.13 42
2207.24 46
2207.35 53
2207.46 62
2207.56 74
2207.67 86
2207.78 99
2207.89 111
2207.99 122
2208.10 132
2208.21 141
2208.32 149
2208.42 158
2208.53 166
2208.64 173
2208.75 178
2208.85 180
2208.96 179
2209.07 174
2209.18 167
2209.28 158
2209.39 148
2209.50 139
2209.61 131
2209.72 124
2209.82 121
2209.93 123
2210.04 129
2210.15 140
2210.25 155
2210.36 173
2210.47 189
2210.58 201
2210.68 205
2210.79 202
2210.90 191
2211.01 175
2211.11 158
2211.22 143
2211.33 131
2211.44 123
2211.55 120
2211.65 119
2211.76 121
2211.87 125
2211.98 133
2212.08 145
2212.19 163
2212.30 185
2212.41 209
2212.51 231
2212.62 249
2212.73 258
2212.84 257
2212.95 246
2213.05 226
2213.16 199
2213.27 170
2213.38 140
2213.48 113
2213.59 88
2213.70 67
2213.81 52
2213.92 41
2214.02 36
2214.13 38
2214.24 46
2214.35 60
2214.45 79
2214.56 102
2214.67 124
2214.78 145
2214.88 161
2214.99 173
2215.10 180
2215.21 181
2215.32 178
2215.42 170
2215.53 158
2215.64 142
2215.75 122
2215.85 101
2215.96 79
2216.07 60
2216.18 44
2216.29 33
2216.39 26
2216.50 22
2216.61 21
2216.72 20
2216.83 19
2216.93 18
2217.04 17
2217.15 19
2217.26 25
2217.36 37
2217.47 54
2217.58 76
2217.69 101
2217.80 127
2217.90 149
2218.01 165
2218.12 174
2218.23 176
2218.33 172
2218.44 167
2218.55 162
2218.66 161
2218.77 165
2218.87 173
2218.98 183
2219.09 193
2219.20 198
2219.31 198
2219.41 190
2219.52 175
2219.63 154
2219.74 128
2219.84 102
2219.95 77
2220.06 55
2220.17 38
2220.28 26
2220.38 18
2220.49 12
2220.60 6
2220.71 0
2220.82 0
2220.92 0
2221.03 0
2221.14 0
2221.25 0
2221.36 0
2221.46 0
2221.57 7
2221.68 24
2221.79 38
2221.90 48
2222.00 52
2222.11 53
2222.22 51
2222.33 49
2222.43 49
2222.54 52
2222.65 57
2222.76 63
2222.87 68
2222.97 71
2223.08 70
2223.19 65
2223.30 57
2223.41 47
2223.51 37
2223.62 28
2223.73 20
2223.84 15
2223.95 12
2224.05 9
2224.16 7
2224.27 5
2224.38 4
2224.49 5
2224.59 9
2224.70 16
2224.81 26
2224.92 37
2225.03 48
2225.13 57
2225.24 62
2225.35 61
2225.46 56
2225.57 48
2225.67 38
2225.78 28
2225.89 18
2226.00 11
2226.11 8
2226.21 8
2226.32 11
2226.43 18
2226.54 28
2226.65 38
2226.75 46
2226.86 53
2226.97 58
2227.08 62
2227.19 67
2227.30 75
2227.40 87
2227.51 102
2227.62 118
2227.73 134
2227.84 146
2227.94 152
2228.05 153
2228.16 149
2228.27 141
2228.38 132
2228.48 125
2228.59 120
2228.70 120
2228.81 123
2228.92 130
2229.02 137
2229.13 145
2229.24 150
2229.35 153
2229.46 153
2229.57 150
2229.67 145
2229.78 140
2229.89 136
2230.00 134
2230.11 135
2230.21 138
2230.32 144
2230.43 150
2230.54 157
2230.65 160
2230.75 161
2230.86 158
2230.97 152
2231.08 145
2231.19 140
2231.30 138
2231.40 142
2231.51 150
2231.62 161
2231.73 172
2231.84 179
2231.94 180
2232.05 174
2232.16 162
2232.27 145
2232.38 127
2232.49 111
2232.59 99
2232.70 93
2232.81 93
2232.92 98
2233.03 108
2233.13 119
2233.24 132
2233.35 143
2233.46 152
2233.57 159
2233.68 161
2233.78 161
2233.89 159
2234.00 158
2234.11 159
2234.22 164
2234.33 172
2234.43 182
2234.54 191
2234.65 196
2234.76 195
2234.87 188
2234.97 175
2235.08 159
2235.19 141
2235.30 123
2235.41 108
2235.52 94
2235.62 83
2235.73 73
2235.84 65
2235.95 58
2236.06 53
2236.17 49
2236.27 48
2236.38 49
2236.49 52
2236.60 56
2236.71 61
2236.82 65
2236.92 68
2237.03 70
2237.14 70
2237.25 69
2237.36 68
2237.47 68
2237.57 69
2237.68 71
2237.79 75
2237.90 79
2238.01 83
2238.11 88
2238.22 92
2238.33 95
2238.44 99
2238.55 104
2238.66 110
2238.76 117
2238.87 126
2238.98 138
2239.09 151
2239.20 166
2239.31 180
2239.42 191
2239.52 199
2239.63 200
2239.74 194
2239.85 182
2239.96 165
2240.07 145
2240.17 126
2240.28 109
2240.39 96
2240.50 86
2240.61 80
2240.72 75
2240.82 70
2240.93 64
2241.04 58
2241.15 53
2241.26 50
2241.37 50
2241.47 54
2241.58 61
2241.69 68
2241.80 74
2241.91 77
2242.02 78
2242.12 79
2242.23 80
2242.34 85
2242.45 93
2242.56 104
2242.67 115
2242.78 124
2242.88 128
2242.99 126
2243.10 116
2243.21 100
2243.32 81
2243.43 60
2243.53 40
2243.64 22
2243.75 10
2243.86 4
2243.97 4
2244.08 10
2244.19 20
2244.29 33
2244.40 46
2244.51 57
2244.62 65
2244.73 71
2244.84 77
2244.94 85
2245.05 97
2245.16 114
2245.27 137
2245.38 164
2245.49 192
2245.60 218
2245.70 241
2245.81 258
2245.92 271
2246.03 279
2246.14 282
2246.25 282
2246.36 277
2246.46 269
2246.57 256
2246.68 239
2246.79 219
2246.90 194
2247.01 167
2247.12 139
2247.22 111
2247.33 87
2247.44 66
2247.55 51
2247.66 40
2247.77 33
2247.88 28
2247.98 23
2248.09 18
2248.20 12
2248.31 6
2248.42 1
2248.53 0
2248.64 0
2248.74 0
2248.85 0
2248.96 0
2249.07 0
2249.18 0
2249.29 0
2249.40 0
2249.50 0
2249.61 0
2249.72 0
2249.83 1
2249.94 2
2250.05 2
2250.16 2
2250.26 3
2250.37 6
2250.48 14
2250.59 26
2250.70 42
2250.81 62
2250.92 82
2251.02 101
2251.13 116
2251.24 126
2251.35 131
2251.46 133
2251.57 132
2251.68 131
2251.79 129
2251.89 127
2252.00 124
2252.11 119
2252.22 113
2252.33 105
2252.44 97
2252.55 89
2252.65 84
2252.76 81
2252.87 82
2252.98 86
2253.09 94
2253.20 103
2253.31 114
2253.42 124
2253.52 134
2253.63 141
2253.74 145
2253.85 145
2253.96 140
2254.07 131
2254.18 119
2254.29 105
2254.39 89
2254.50 72
2254.61 55
2254.72 38
2254.83 22
2254.94 8
2255.05 0
2255.15 0
2255.26 0
2255.37 0
2255.48 2
2255.59 17
2255.70 34
2255.81 51
2255.92 69
2256.03 84
2256.13 96
2256.24 104
2256.35 110
2256.46 111
2256.57 111
2256.68 107
2256.79 102
2256.90 95
2257.00 88
2257.11 81
2257.22 74
2257.33 70
2257.44 68
2257.55 68
2257.66 69
2257.77 69
2257.87 68
2257.98 65
2258.09 60
2258.20 53
2258.31 47
2258.42 44
2258.53 44
2258.64 48
2258.74 57
2258.85 69
2258.96 81
2259.07 93
2259.18 100
2259.29 102
2259.40 98
2259.51 87
2259.62 72
2259.72 52
2259.83 31
2259.94 11
2260.05 0
2260.16 0
2260.27 0
2260.38 0
2260.49 0
2260.60 0
2260.70 0
2260.81 0
2260.92 3
2261.03 20
2261.14 36
2261.25 52
2261.36 65
2261.47 74
2261.58 80
2261.68 82
2261.79 81
2261.90 76
2262.01 69
2262.12 61
2262.23 53
2262.34 47
2262.45 43
2262.56 43
2262.66 45
2262.77 50
2262.88 57
2262.99 63
2263.10 69
2263.21 72
2263.32 72
2263.43 68
2263.54 61
2263.64 51
2263.75 40
2263.86 30
2263.97 20
2264.08 10
2264.19 1
2264.30 0
2264.41 0
2264.52 0
2264.63 0
2264.73 0
2264.84 0
2264.95 0
2265.06 8
2265.17 14
2265.28 17
2265.39 15
2265.50 12
2265.61 9
2265.72 9
2265.82 13
2265.93 22
2266.04 35
2266.15 49
2266.26 64
2266.37 77
2266.48 86
2266.59 92
2266.70 96
2266.81 97
2266.91 98
2267.02 100
2267.13 102
2267.24 104
2267.35 105
2267.46 104
2267.57 101
2267.68 98
2267.79 94
2267.90 93
2268.00 96
2268.11 104
2268.22 115
2268.33 127
2268.44 136
2268.55 141
2268.66 141
2268.77 135
2268.88 124
2268.99 112
2269.10 101
2269.20 93
2269.31 88
2269.42 88
2269.53 90
2269.64 94
2269.75 100
2269.86 107
2269.97 116
2270.08 126
2270.19 138
2270.30 151
2270.40 165
2270.51 179
2270.62 190
2270.73 198
2270.84 202
2270.95 201
2271.06 196
2271.17 188
2271.28 176
2271.39 163
2271.50 149
2271.60 134
2271.71 119
2271.82 105
2271.93 92
2272.04 81
2272.15 73
2272.26 69
2272.37 69
2272.48 73
2272.59 80
2272.70 90
2272.81 102
2272.91 115
2273.02 126
2273.13 135
2273.24 140
2273.35 141
2273.46 138
2273.57 131
2273.68 122
2273.79 112
2273.90 102
2274.01 94
2274.12 87
2274.22 81
2274.33 74
2274.44 66
2274.55 56
2274.66 45
2274.77 34
2274.88 25
2274.99 19
2275.10 16
2275.21 16
2275.32 16
2275.43 14
2275.54 10
2275.64 4
2275.75 0
2275.86 0
2275.97 0
2276.08 0
2276.19 0
2276.30 0
2276.41 1
2276.52 6
2276.63 7
2276.74 7
2276.85 6
2276.96 5
2277.07 7
2277.17 10
2277.28 16
2277.39 23
2277.50 31
2277.61 38
2277.72 45
2277.83 50
2277.94 55
2278.05 60
2278.16 63
2278.27 64
2278.38 62
2278.49 56
2278.60 46
2278.70 34
2278.81 21
2278.92 10
2279.03 3
2279.14 2
2279.25 7
2279.36 18
2279.47 32
2279.58 48
2279.69 64
2279.80 78
2279.91 89
2280.02 97
2280.13 103
2280.23 105
2280.34 104
2280.45 100
2280.56 95
2280.67 89
2280.78 84
2280.89 81
2281.00 82
2281.11 89
2281.22 101
2281.33 119
2281.44 141
2281.55 165
2281.66 190
2281.77 210
2281.88 225
2281.98 232
2282.09 230
2282.20 221
2282.31 207
2282.42 190
2282.53 173
2282.64 158
2282.75 148
2282.86 143
2282.97 142
2283.08 145
2283.19 149
2283.30 156
2283.41 163
2283.52 170
2283.63 177
2283.74 183
2283.84 187
2283.95 188
2284.06 185
2284.17 178
2284.28 166
2284.39 150
2284.50 132
2284.61 113
2284.72 95
2284.83 79
2284.94 66
2285.05 56
2285.16 49
2285.27 44
2285.38 42
2285.49 41
2285.60 42
2285.71 45
2285.82 50
2285.92 57
2286.03 67
2286.14 78
2286.25 89
2286.36 100
2286.47 110
2286.58 117
2286.69 120
2286.80 120
2286.91 115
2287.02 106
2287.13 96
2287.24 86
2287.35 78
2287.46 73
2287.57 72
2287.68 74
2287.79 77
2287.90 78
2288.01 75
2288.11 68
2288.22 56
2288.33 42
2288.44 29
2288.55 18
2288.66 12
2288.77 9
2288.88 8
2288.99 7
2289.10 4
2289.21 0
2289.32 0
2289.43 0
2289.54 0
2289.65 0
2289.76 0
2289.87 0
2289.98 5
2290.09 19
2290.20 34
2290.31 49
2290.42 65
2290.53 81
2290.63 95
2290.74 108
2290.85 116
2290.96 121
2291.07 119
2291.18 111
2291.29 98
2291.40 83
2291.51 67
2291.62 53
2291.73 43
2291.84 37
2291.95 34
2292.06 34
2292.17 33
2292.28 31
2292.39 27
2292.50 23
2292.61 21
2292.72 23
2292.83 29
2292.94 41
2293.05 56
2293.16 72
2293.27 87
2293.38 96
2293.49 98
2293.59 93
2293.70 82
2293.81 69
2293.92 54
2294.03 42
2294.14 35
2294.25 33
2294.36 38
2294.47 48
2294.58 62
2294.69 79
2294.80 99
2294.91 120
2295.02 142
2295.13 165
2295.24 187
2295.35 209
2295.46 231
2295.57 250
2295.68 265
2295.79 275
2295.90 279
2296.01 276
2296.12 268
2296.23 255
2296.34 241
2296.45 230
2296.56 225
2296.67 227
2296.78 238
2296.89 256
2297.00 279
2297.11 302
2297.22 323
2297.32 339
2297.43 348
2297.54 351
2297.65 349
2297.76 344
2297.87 338
2297.98 335
2298.09 335
2298.20 337
2298.31 342
2298.42 347
2298.53 350
2298.64 348
2298.75 343
2298.86 333
2298.97 321
2299.08 307
2299.19 293
2299.30 279
2299.41 267
2299.52 257
2299.63 250
2299.74 248
2299.85 252
2299.96 262
2300.07 279
2300.18 300
2300.29 321
2300.40 339
2300.51 350
2300.62 353
2300.73 347
2300.84 333
2300.95 314
2301.06 293
2301.17 272
2301.28 254
2301.39 238
2301.50 226
2301.61 216
2301.72 207
2301.83 197
2301.94 185
2302.05 170
2302.16 153
2302.27 135
2302.38 116
2302.49 98
2302.60 83
2302.71 72
2302.82 64
2302.93 60
2303.04 58
2303.15 59
2303.26 61
2303.37 63
2303.48 64
2303.59 64
2303.70 61
2303.80 56
2303.91 49
2304.02 41
2304.13 35
2304.24 31
2304.35 33
2304.46 40
2304.57 52
2304.68 69
2304.79 88
2304.90 107
2305.01 123
2305.12 134
2305.23 139
2305.34 137
2305.45 130
2305.56 121
2305.67 113
2305.78 108
2305.89 108
2306.00 114
2306.11 124
2306.22 136
2306.33 149
2306.44 160
2306.55 168
2306.66 174
2306.77 176
2306.88 177
2306.99 176
2307.10 174
2307.21 170
2307.32 166
2307.43 161
2307.54 156
2307.65 152
2307.76 149
2307.87 145
2307.98 141
2308.09 135
2308.20 127
2308.31 118
2308.42 108
2308.53 99
2308.64 91
2308.75 85
2308.86 79
2308.97 74
2309.08 67
2309.19 57
2309.30 44
2309.41 29
2309.52 14
2309.63 2
2309.74 0
2309.85 0
2309.96 0
2310.07 6
2310.18 18
2310.29 32
2310.40 45
2310.51 55
2310.62 61
2310.73 64
2310.84 63
2310.95 59
2311.06 53
2311.17 47
2311.28 39
2311.40 33
2311.51 29
2311.62 29
2311.73 33
2311.84 41
2311.95 54
2312.06 69
2312.17 85
2312.28 99
2312.39 111
2312.50 119
2312.61 124
2312.72 128
2312.83 131
2312.94 135
2313.05 139
2313.16 144
2313.27 148
2313.38 151
2313.49 153
2313.60 151
2313.71 148
2313.82 141
2313.93 130
2314.04 116
2314.15 97
2314.26 76
2314.37 53
2314.48 29
2314.59 8
2314.70 0
2314.81 0
2314.92 0
2315.03 0
2315.14 0
2315.25 17
2315.36 36
2315.47 55
2315.58 73
2315.69 88
2315.80 101
2315.91 111
2316.02 118
2316.13 121
2316.24 119
2316.35 114
2316.46 105
2316.57 94
2316.68 83
2316.79 76
2316.90 74
2317.01 78
2317.12 89
2317.23 104
2317.34 120
2317.45 136
2317.56 147
2317.67 154
2317.78 156
2317.90 155
2318.01 154
2318.12 156
2318.23 160
2318.34 168
2318.45 179
2318.56 190
2318.67 199
2318.78 204
2318.89 205
2319.00 201
2319.11 194
2319.22 185
2319.33 175
2319.44 166
2319.55 158
2319.66 149
2319.77 140
2319.88 130
2319.99 116
2320.10 100
2320.21 81
2320.32 59
2320.43 37
2320.54 16
2320.65 0
2320.76 0
2320.87 0
2320.98 0
2321.09 0
2321.20 0
2321.31 0
2321.42 3
2321.53 12
2321.64 19
2321.76 22
2321.87 22
2321.98 20
2322.09 17
2322.20 15
2322.31 14
2322.42 15
2322.53 17
2322.64 23
2322.75 30
2322.86 40
2322.97 51
2323.08 64
2323.19 77
2323.30 89
2323.41 100
2323.52 110
2323.63 118
2323.74 125
2323.85 130
2323.96 133
2324.07 134
2324.18 132
2324.29 130
2324.40 125
2324.51 121
2324.62 117
2324.74 115
2324.85 113
2324.96 112
2325.07 109
2325.18 105
2325.29 98
2325.40 88
2325.51 76
2325.62 64
2325.73 54
2325.84 48
2325.95 44
2326.06 44
2326.17 45
2326.28 47
2326.39 48
2326.50 44
2326.61 36
2326.72 24
2326.83 9
2326.94 0
2327.05 0
2327.17 0
2327.28 0
2327.39 0
2327.50 0
2327.61 0
2327.72 1
2327.83 18
2327.94 32
2328.05 40
2328.16 41
2328.27 36
2328.38 27
2328.49 14
2328.60 2
2328.71 0
2328.82 0
2328.93 0
2329.04 0
2329.15 0
2329.26 8
2329.37 21
2329.49 34
2329.60 45
2329.71 54
2329.82 59
2329.93 59
2330.04 57
2330.15 51
2330.26 44
2330.37 37
2330.48 31
2330.59 25
2330.70 19
2330.81 14
2330.92 10
2331.03 6
2331.14 5
2331.25 7
2331.36 12
2331.48 21
2331.59 31
2331.70 44
2331.81 56
2331.92 68
2332.03 78
2332.14 85
2332.25 89
2332.36 90
2332.47 90
2332.58 88
2332.69 87
2332.80 87
2332.91 87
2333.02 88
2333.13 89
2333.24 89
2333.36 87
2333.47 81
2333.58 74
2333.69 63
2333.80 52
2333.91 39
2334.02 26
2334.13 14
2334.24 3
2334.35 0
2334.46 0
2334.57 0
2334.68 0
2334.79 0
2334.90 0
2335.01 0
2335.13 0
2335.24 3
2335.35 13
2335.46 23
2335.57 30
2335.68 35
2335.79 38
2335.90 39
2336.01 40
2336.12 40
2336.23 41
2336.34 44
2336.45 48
2336.56 54
2336.67 62
2336.79 71
2336.90 82
2337.01 93
2337.12 105
2337.23 117
2337.34 126
2337.45 133
2337.56 135
2337.67 132
2337.78 124
2337.89 111
2338.00 94
2338.11 75
2338.22 55
2338.34 35
2338.45 16
2338.56 0
2338.67 0
2338.78 0
2338.89 0
2339.00 0
2339.11 0
2339.22 0
2339.33 0
2339.44 0
2339.55 9
2339.66 23
2339.78 37
2339.89 49
2340.00 59
2340.11 66
2340.22 68
2340.33 65
2340.44 59
2340.55 50
2340.66 42
2340.77 36
2340.88 34
2340.99 37
2341.10 44
2341.22 55
2341.33 67
2341.44 81
2341.55 94
2341.66 107
2341.77 119
2341.88 128
2341.99 136
2342.10 142
2342.21 145
2342.32 145
2342.43 142
2342.55 135
2342.66 125
2342.77 112
2342.88 97
2342.99 82
2343.10 69
2343.21 61
2343.32 58
2343.43 62
2343.54 70
2343.65 83
2343.76 96
2343.88 107
2343.99 113
2344.10 113
2344.21 107
2344.32 95
2344.43 80
2344.54 64
2344.65 50
2344.76 39
2344.87 33
2344.98 32
2345.10 34
2345.21 39
2345.32 44
2345.43 49
2345.54 52
2345.65 54
2345.76 56
2345.87 60
2345.98 65
2346.09 73
2346.20 82
2346.32 90
2346.43 97
2346.54 101
2346.65 102
2346.76 100
2346.87 97
2346.98 94
2347.09 92
2347.20 92
2347.31 93
2347.42 94
2347.54 93
2347.65 89
2347.76 80
2347.87 66
2347.98 49
2348.09 29
2348.20 11
2348.31 0
2348.42 0
2348.53 0
2348.65 0
2348.76 0
2348.87 0
2348.98 3
2349.09 14
2349.20 24
2349.31 30
2349.42 33
2349.53 32
2349.64 27
2349.75 20
2349.87 11
2349.98 2
2350.09 0
2350.20 0
2350.31 0
2350.42 0
2350.53 0
2350.64 0
2350.75 0
2350.87 0
2350.98 2
2351.09 9
2351.20 18
2351.31 27
2351.42 38
2351.53 49
2351.64 60
2351.75 71
2351.86 82
2351.98 94
2352.09 105
2352.20 117
2352.31 126
2352.42 133
2352.53 138
2352.64 139
2352.75 137
2352.86 133
2352.98 126
2353.09 118
2353.20 107
2353.31 95
2353.42 82
2353.53 69
2353.64 55
2353.75 42
2353.86 30
2353.97 19
2354.09 9
2354.20 0
2354.31 0
2354.42 0
2354.53 0
2354.64 0
2354.75 0
2354.86 1
2354.98 14
2355.09 28
2355.20 41
2355.31 52
2355.42 58
2355.53 60
2355.64 60
2355.75 57
2355.86 55
2355.98 53
2356.09 53
2356.20 55
2356.31 60
2356.42 66
2356.53 74
2356.64 84
2356.75 96
2356.86 108
2356.98 121
2357.09 134
2357.20 145
2357.31 154
2357.42 161
2357.53 167
2357.64 171
2357.75 175
2357.87 177
2357.98 177
2358.09 175
2358.20 171
2358.31 165
2358.42 157
2358.53 149
2358.64 142
2358.75 134
2358.87 126
2358.98 117
2359.09 106
2359.20 93
2359.31 78
2359.42 63
2359.53 49
2359.64 36
2359.76 28
2359.87 23
2359.98 22
2360.09 23
2360.20 25
2360.31 28
2360.42 30
2360.53 30
2360.65 30
2360.76 30
2360.87 32
2360.98 37
2361.09 45
2361.20 54
2361.31 64
2361.42 72
2361.54 76
2361.65 76
2361.76 73
2361.87 68
2361.98 63
2362.09 60
2362.20 58
2362.32 59
2362.43 63
2362.54 66
2362.65 70
2362.76 74
2362.87 79
2362.98 86
2363.09 97
2363.21 111
2363.32 127
2363.43 145
2363.54 160
2363.65 171
2363.76 175
2363.87 172
2363.98 162
2364.10 147
2364.21 131
2364.32 117
2364.43 108
2364.54 103
2364.65 104
2364.76 107
2364.88 109
2364.99 108
2365.10 100
2365.21 87
2365.32 68
2365.43 45
2365.54 21
2365.66 0
2365.77 0
2365.88 0
2365.99 0
2366.10 0
2366.21 0
2366.32 0
2366.43 0
2366.55 2
2366.66 17
2366.77 30
2366.88 39
2366.99 44
2367.10 45
2367.21 44
2367.33 43
2367.44 46
2367.55 52
2367.66 62
2367.77 74
2367.88 88
2367.99 102
2368.11 113
2368.22 122
2368.33 130
2368.44 136
2368.55 142
2368.66 146
2368.77 148
2368.89 150
2369.00 151
2369.11 152
2369.22 154
2369.33 158
2369.44 164
2369.56 172
2369.67 179
2369.78 184
2369.89 185
2370.00 182
2370.11 176
2370.22 169
2370.34 161
2370.45 154
2370.56 149
2370.67 143
2370.78 138
2370.89 132
2371.00 125
2371.12 120
2371.23 119
2371.34 122
2371.45 131
2371.56 144
2371.67 159
2371.79 173
2371.90 182
2372.01 184
2372.12 181
2372.23 172
2372.34 162
2372.45 154
2372.57 150
2372.68 151
2372.79 157
2372.90 165
2373.01 172
2373.12 176
2373.24 175
2373.35 170
2373.46 165
2373.57 161
2373.68 161
2373.79 167
2373.90 178
2374.02 192
2374.13 206
2374.24 218
2374.35 226
2374.46 228
2374.57 225
2374.69 217
2374.80 206
2374.91 191
2375.02 173
2375.13 153
2375.24 133
2375.36 114
2375.47 98
2375.58 85
2375.69 77
2375.80 74
2375.91 75
2376.02 80
2376.14 88
2376.25 97
2376.36 107
2376.47 116
2376.58 125
2376.69 132
2376.81 136
2376.92 138
2377.03 138
2377.14 138
2377.25 139
2377.36 141
2377.48 144
2377.59 147
2377.70 149
2377.81 150
2377.92 147
2378.03 142
2378.15 133
2378.26 123
2378.37 113
2378.48 103
2378.59 96
2378.70 92
2378.82 91
2378.93 93
2379.04 97
2379.15 102
2379.26 109
2379.37 117
2379.49 126
2379.60 138
2379.71 152
2379.82 167
2379.93 183
2380.04 196
2380.16 203
2380.27 204
2380.38 197
2380.49 183
2380.60 165
2380.72 147
2380.83 130
2380.94 119
2381.05 112
2381.16 111
2381.27 114
2381.39 119
2381.50 126
2381.61 133
2381.72 140
2381.83 148
2381.94 157
2382.06 167
2382.17 179
2382.28 191
2382.39 202
2382.50 211
2382.62 217
2382.73 219
2382.84 219
2382.95 218
2383.06 216
2383.17 213
2383.29 209
2383.40 204
2383.51 195
2383.62 182
2383.73 165
2383.84 144
2383.96 123
2384.07 103
2384.18 88
2384.29 80
2384.40 78
2384.52 84
2384.63 94
2384.74 107
2384.85 119
2384.96 129
2385.07 135
2385.19 136
2385.30 133
2385.41 128
2385.52 121
2385.63 115
2385.75 112
2385.86 112
2385.97 115
2386.08 123
2386.19 134
2386.31 147
2386.42 163
2386.53 178
2386.64 192
2386.75 202
2386.86 208
2386.98 211
2387.09 210
2387.20 207
2387.31 202
2387.42 196
2387.54 190
2387.65 184
2387.76 177
2387.87 172
2387.98 169
2388.10 169
2388.21 172
2388.32 178
2388.43 184
2388.54 189
2388.66 193
2388.77 194
2388.88 192
2388.99 189
2389.10 187
2389.21 187
2389.33 188
2389.44 192
2389.55 195
2389.66 197
2389.77 195
2389.89 190
2390.00 181
2390.11 169
2390.22 154
2390.33 138
2390.45 121
2390.56 106
2390.67 93
2390.78 82
2390.89 73
2391.01 65
2391.12 59
2391.23 53
2391.34 45
2391.45 35
2391.57 23
2391.68 10
2391.79 0
2391.90 0
2392.01 0
2392.13 0
2392.24 0
2392.35 0
2392.46 0
2392.57 0
2392.69 0
2392.80 9
2392.91 25
2393.02 45
2393.13 68
2393.25 92
2393.36 116
2393.47 136
2393.58 151
2393.69 159
2393.81 161
2393.92 158
2394.03 152
2394.14 146
2394.25 143
2394.37 144
2394.48 151
2394.59 162
2394.70 176
2394.81 191
2394.93 203
2395.04 210
2395.15 211
2395.26 206
2395.37 196
2395.49 183
2395.60 171
2395.71 163
2395.82 158
2395.94 158
2396.05 160
2396.16 162
2396.27 160
2396.38 153
2396.50 142
2396.61 128
2396.72 112
2396.83 98
2396.94 88
2397.06 82
2397.17 81
2397.28 83
2397.39 87
2397.50 93
2397.62 100
2397.73 107
2397.84 113
2397.95 117
2398.07 121
2398.18 125
2398.29 127
2398.40 131
2398.51 135
2398.63 140
2398.74 145
2398.85 149
2398.96 153
2399.07 155
2399.19 157
2399.30 158
2399.41 160
2399.52 162
2399.64 165
2399.75 169
2399.86 171
2399.97 170
2400.08 167
2400.20 161
2400.31 154
2400.42 146
2400.53 139
2400.65 134
2400.76 131
2400.87 132
2400.98 134
2401.09 137
2401.21 141
2401.32 144
2401.43 145
2401.54 145
2401.66 141
2401.77 135
2401.88 124
2401.99 110
2402.10 94
2402.22 78
2402.33 61
2402.44 47
2402.55 38
2402.67 35
2402.78 38
2402.89 46
2403.00 58
2403.11 71
2403.23 83
2403.34 94
2403.45 101
2403.56 105
2403.68 107
2403.79 109
2403.90 110
2404.01 111
2404.12 113
2404.24 116
2404.35 121
2404.46 126
2404.57 131
2404.69 135
2404.80 138
2404.91 137
2405.02 133
2405.14 124
2405.25 112
2405.36 98
2405.47 83
2405.58 68
2405.70 56
2405.81 47
2405.92 42
2406.03 42
2406.15 45
2406.26 53
2406.37 62
2406.48 71
2406.60 79
2406.71 84
2406.82 86
2406.93 83
2407.05 76
2407.16 68
2407.27 60
2407.38 54
2407.49 51
2407.61 51
2407.72 55
2407.83 62
2407.94 71
2408.06 81
2408.17 90
2408.28 97
2408.39 101
2408.51 104
2408.62 103
2408.73 101
2408.84 96
2408.96 91
2409.07 84
2409.18 77
2409.29 70
2409.41 63
2409.52 56
2409.63 51
2409.74 47
2409.85 45
2409.97 46
2410.08 50
2410.19 57
2410.30 67
2410.42 78
2410.53 89
2410.64 97
2410.75 102
2410.87 101
2410.98 94
2411.09 81
2411.20 64
2411.32 45
2411.43 27
2411.54 14
2411.65 5
2411.77 2
2411.88 3
2411.99 8
2412.10 17
2412.22 27
2412.33 38
2412.44 51
2412.55 64
2412.67 79
2412.78 93
2412.89 105
2413.00 116
2413.12 124
2413.23 130
2413.34 134
2413.45 136
2413.57 138
2413.68 139
2413.79 140
2413.90 140
2414.02 140
2414.13 139
2414.24 138
2414.35 137
2414.47 135
2414.58 132
2414.69 127
2414.80 120
2414.92 112
2415.03 104
2415.14 96
2415.25 91
2415.37 90
2415.48 92
2415.59 98
2415.70 105
2415.82 111
2415.93 115
2416.04 116
2416.15 114
2416.27 110
2416.38 105
2416.49 101
2416.60 98
2416.72 95
2416.83 92
2416.94 88
2417.05 83
2417.17 77
2417.28 72
2417.39 70
2417.51 73
2417.62 82
2417.73 96
2417.84 114
2417.96 134
2418.07 153
2418.18 168
2418.29 178
2418.41 180
2418.52 176
2418.63 164
2418.74 147
2418.86 126
2418.97 104
2419.08 83
2419.19 63
2419.31 48
2419.42 37
2419.53 30
2419.64 27
2419.76 28
2419.87 31
2419.98 35
2420.10 42
2420.21 49
2420.32 56
2420.43 62
2420.55 68
2420.66 72
2420.77 75
2420.88 77
2421.00 78
2421.11 77
2421.22 74
2421.33 70
2421.45 64
2421.56 57
2421.67 51
2421.79 48
2421.90 48
2422.01 53
2422.12 62
2422.24 74
2422.35 85
2422.46 94
2422.57 98
2422.69 95
2422.80 86
2422.91 75
2423.03 63
2423.14 56
2423.25 56
2423.36 67
2423.48 88
2423.59 117
2423.70 150
2423.81 181
2423.93 206
2424.04 222
2424.15 228
2424.27 225
2424.38 215
2424.49 204
2424.60 194
2424.72 188
2424.83 187
2424.94 190
2425.05 194
2425.17 198
2425.28 200
2425.39 197
2425.51 191
2425.62 180
2425.73 168
2425.84 155
2425.96 143
2426.07 134
2426.18 127
2426.30 123
2426.41 121
2426.52 120
2426.63 120
2426.75 121
2426.86 124
2426.97 128
2427.09 133
2427.20 138
2427.31 140
2427.42 139
2427.54 134
2427.65 124
2427.76 111
2427.88 96
2427.99 80
2428.10 65
2428.21 51
2428.33 38
2428.44 28
2428.55 20
2428.66 15
2428.78 14
2428.89 17
2429.00 24
2429.12 33
2429.23 45
2429.34 56
2429.46 66
2429.57 73
2429.68 77
2429.79 79
2429.91 80
2430.02 79
2430.13 79
2430.25 79
2430.36 80
2430.47 82
2430.58 86
2430.70 90
2430.81 95
2430.92 101
2431.04 106
2431.15 111
2431.26 114
2431.37 114
2431.49 114
2431.60 113
2431.71 113
2431.83 115
2431.94 120
2432.05 128
2432.16 136
2432.28 145
2432.39 151
2432.50 154
2432.62 154
2432.73 152
2432.84 149
2432.96 147
2433.07 148
2433.18 152
2433.29 160
2433.41 171
2433.52 185
2433.63 201
2433.75 216
2433.86 231
2433.97 243
2434.09 251
2434.20 255
2434.31 254
2434.42 248
2434.54 236
2434.65 221
2434.76 202
2434.88 184
2434.99 167
2435.10 154
2435.22 146
2435.33 143
2435.44 143
2435.55 144
2435.67 143
2435.78 138
2435.89 129
2436.01 116
2436.12 102
2436.23 88
2436.35 76
2436.46 68
2436.57 62
2436.68 58
2436.80 56
2436.91 55
2437.02 55
2437.14 57
2437.25 61
2437.36 65
2437.48 69
2437.59 70
2437.70 66
2437.81 58
2437.93 45
2438.04 31
2438.15 17
2438.27 6
2438.38 0
2438.49 0
2438.61 0
2438.72 0
2438.83 0
2438.95 0
2439.06 0
2439.17 6
2439.28 17
2439.40 33
2439.51 52
2439.62 73
2439.74 92
2439.85 106
2439.96 114
2440.08 117
2440.19 115
2440.30 111
2440.42 107
2440.53 105
2440.64 105
2440.76 106
2440.87 106
2440.98 105
2441.09 103
2441.21 99
2441.32 94
2441.43 89
2441.55 83
2441.66 78
2441.77 71
2441.89 61
2442.00 49
2442.11 36
2442.23 22
2442.34 11
2442.45 3
2442.57 1
2442.68 5
2442.79 14
2442.91 27
2443.02 42
2443.13 57
2443.25 69
2443.36 78
2443.47 83
2443.58 82
2443.70 77
2443.81 67
2443.92 55
2444.04 42
2444.15 30
2444.26 20
2444.38 13
2444.49 9
2444.60 8
2444.72 9
2444.83 12
2444.94 18
2445.06 24
2445.17 33
2445.28 42
2445.40 51
2445.51 60
2445.62 68
2445.74 73
2445.85 77
2445.96 80
2446.08 81
2446.19 80
2446.30 77
2446.42 69
2446.53 56
2446.64 38
2446.76 18
2446.87 0
2446.98 0
2447.10 0
2447.21 0
2447.32 0
2447.44 0
2447.55 0
2447.66 10
2447.78 19
2447.89 24
2448.00 25
2448.11 23
2448.23 18
2448.34 10
2448.45 2
2448.57 0
2448.68 0
2448.79 0
2448.91 0
2449.02 0
2449.13 0
2449.25 0
2449.36 2
2449.47 13
2449.59 23
2449.70 32
2449.81 42
2449.93 52
2450.04 62
2450.15 73
2450.27 83
2450.38 93
2450.49 101
2450.61 107
2450.72 112
2450.84 115
2450.95 117
2451.06 118
2451.18 119
2451.29 119
2451.40 119
2451.52 118
2451.63 116
2451.74 112
2451.86 107
2451.97 100
2452.08 93
2452.20 86
2452.31 82
2452.42 81
2452.54 83
2452.65 88
2452.76 95
2452.88 101
2452.99 103
2453.10 100
2453.22 92
2453.33 79
2453.44 64
2453.56 47
2453.67 31
2453.78 15
2453.90 0
2454.01 0
2454.12 0
2454.24 0
2454.35 0
2454.46 0
2454.58 0
2454.69 0
2454.80 4
2454.92 21
2455.03 36
2455.15 45
2455.26 48
2455.37 46
2455.49 44
2455.60 43
2455.71 45
2455.83 51
2455.94 59
2456.05 68
2456.17 78
2456.28 85
2456.39 91
2456.51 97
2456.62 103
2456.73 110
2456.85 118
2456.96 127
2457.07 135
2457.19 140
2457.30 141
2457.41 138
2457.53 131
2457.64 120
2457.76 108
2457.87 94
2457.98 82
2458.10 73
2458.21 66
2458.32 64
2458.44 65
2458.55 69
2458.66 76
2458.78 84
2458.89 91
2459.00 97
2459.12 100
2459.23 100
2459.35 97
2459.46 91
2459.57 84
2459.69 74
2459.80 65
2459.91 57
2460.03 51
2460.14 48
2460.25 50
2460.37 55
2460.48 65
2460.59 77
2460.71 91
2460.82 105
2460.94 117
2461.05 126
2461.16 133
2461.28 136
2461.39 138
2461.50 140
2461.62 143
2461.73 147
2461.84 154
2461.96 164
2462.07 175
2462.19 186
2462.30 196
2462.41 204
2462.53 209
2462.64 211
2462.75 208
2462.87 203
2462.98 194
2463.09 182
2463.21 167
2463.32 150
2463.44 130
2463.55 108
2463.66 86
2463.78 66
2463.89 50
2464.00 39
2464.12 37
2464.23 42
2464.34 54
2464.46 71
2464.57 89
2464.69 107
2464.80 123
2464.91 137
2465.03 149
2465.14 161
2465.25 176
2465.37 194
2465.48 218
2465.60 247
2465.71 281
2465.82 316
2465.94 351
2466.05 382
2466.16 409
2466.28 427
2466.39 439
2466.51 446
2466.62 448
2466.73 449
2466.85 449
2466.96 451
2467.07 454
2467.19 457
2467.30 459
2467.42 459
2467.53 456
2467.64 451
2467.76 443
2467.87 434
2467.98 424
2468.10 413
2468.21 403
2468.33 394
2468.44 384
2468.55 376
2468.67 369
2468.78 363
2468.89 358
2469.01 354
2469.12 350
2469.24 346
2469.35 343
2469.46 339
2469.58 337
2469.69 336
2469.80 337
2469.92 340
2470.03 345
2470.15 351
2470.26 357
2470.37 363
2470.49 366
2470.60 367
2470.72 365
2470.83 358
2470.94 350
2471.06 339
2471.17 329
2471.28 319
2471.40 311
2471.51 306
2471.63 301
2471.74 295
2471.85 286
2471.97 274
2472.08 258
2472.20 240
2472.31 220
2472.42 203
2472.54 190
2472.65 184
2472.76 185
2472.88 191
2472.99 202
2473.11 214
2473.22 226
2473.33 234
2473.45 238
2473.56 238
2473.68 236
2473.79 232
2473.90 228
2474.02 225
2474.13 224
2474.25 225
2474.36 229
2474.47 235
2474.59 243
2474.70 253
2474.81 265
2474.93 278
2475.04 291
2475.16 302
2475.27 311
2475.38 315
2475.50 312
2475.61 303
2475.73 289
2475.84 271
2475.95 253
2476.07 236
2476.18 223
2476.30 216
2476.41 215
2476.52 218
2476.64 223
2476.75 228
2476.87 229
2476.98 225
2477.09 215
2477.21 199
2477.32 178
2477.44 155
2477.55 131
2477.66 111
2477.78 95
2477.89 85
2478.01 82
2478.12 84
2478.23 89
2478.35 94
2478.46 98
2478.58 98
2478.69 94
2478.80 87
2478.92 78
2479.03 67
2479.15 58
2479.26 52
2479.37 48
2479.49 48
2479.60 51
2479.72 56
2479.83 64
2479.94 74
2480.06 85
2480.17 98
2480.29 112
2480.40 128
2480.51 142
2480.63 155
2480.74 163
2480.86 167
2480.97 166
2481.08 159
2481.20 148
2481.31 137
2481.43 125
2481.54 115
2481.65 106
2481.77 99
2481.88 95
2482.00 92
2482.11 90
2482.23 89
2482.34 88
2482.45 89
2482.57 90
2482.68 92
2482.80 95
2482.91 98
2483.02 102
2483.14 106
2483.25 109
2483.37 109
2483.48 108
2483.59 105
2483.71 102
2483.82 99
2483.94 100
2484.05 105
2484.17 114
2484.28 128
2484.39 142
2484.51 156
2484.62 166
2484.74 171
2484.85 170
2484.96 165
2485.08 156
2485.19 145
2485.31 133
2485.42 121
2485.54 109
2485.65 97
2485.76 86
2485.88 77
2485.99 71
2486.11 67
2486.22 66
2486.33 66
2486.45 66
2486.56 65
2486.68 60
2486.79 53
2486.91 43
2487.02 33
2487.13 24
2487.25 18
2487.36 16
2487.48 17
2487.59 22
2487.70 29
2487.82 37
2487.93 45
2488.05 52
2488.16 59
2488.28 68
2488.39 77
2488.50 89
2488.62 102
2488.73 114
2488.85 126
2488.96 134
2489.08 138
2489.19 139
2489.30 136
2489.42 131
2489.53 127
2489.65 124
2489.76 122
2489.88 124
2489.99 126
2490.10 129
2490.22 131
2490.33 131
2490.45 129
2490.56 125
2490.68 118
2490.79 110
2490.90 100
2491.02 88
2491.13 75
2491.25 59
2491.36 43
2491.48 26
2491.59 10
2491.70 0
2491.82 0
2491.93 0
2492.05 0
2492.16 0
2492.28 0
2492.39 0
2492.50 0
2492.62 8
2492.73 18
2492.85 24
2492.96 28
2493.08 28
2493.19 26
2493.30 22
2493.42 16
2493.53 11
2493.65 7
2493.76 2
2493.88 0
2493.99 0
2494.11 0
2494.22 0
2494.33 0
2494.45 0
2494.56 0
2494.68 6
2494.79 13
2494.91 20
2495.02 26
2495.13 31
2495.25 38
2495.36 45
2495.48 53
2495.59 62
2495.71 70
2495.82 75
2495.94 75
2496.05 70
2496.16 59
2496.28 47
2496.39 34
2496.51 25
2496.62 19
2496.74 20
2496.85 25
2496.97 33
2497.08 41
2497.19 47
2497.31 50
2497.42 49
2497.54 44
2497.65 36
2497.77 27
2497.88 18
2498.00 9
2498.11 3
2498.22 0
2498.34 0
2498.45 0
2498.57 0
2498.68 0
2498.80 0
2498.91 3
2499.03 9
2499.14 16
2499.25 25
2499.37 35
2499.48 46
2499.60 57
2499.71 68
2499.83 78
2499.94 87
2500.06 94
2500.17 99
2500.29 104
2500.40 108
2500.51 111
2500.63 113
2500.74 114
2500.86 114
2500.97 113
2501.09 110
2501.20 107
2501.32 104
2501.43 99
2501.54 94
2501.66 86
2501.77 75
2501.89 62
2502.00 46
2502.12 28
2502.23 11
2502.35 0
2502.46 0
2502.58 0
2502.69 0
2502.80 0
2502.92 0
2503.03 0
2503.15 0
2503.26 0
2503.38 16
2503.49 34
2503.61 52
2503.72 70
2503.84 85
2503.95 99
2504.07 111
2504.18 120
2504.29 127
2504.41 130
2504.52 129
2504.64 124
2504.75 114
2504.87 99
2504.98 82
2505.10 64
2505.21 49
2505.33 38
2505.44 34
2505.56 36
2505.67 44
2505.78 56
2505.90 70
2506.01 84
2506.13 96
2506.24 108
2506.36 120
2506.47 134
2506.59 151
2506.70 170
2506.82 190
2506.93 209
2507.05 224
2507.16 231
2507.28 230
2507.39 220
2507.50 202
2507.62 179
2507.73 154
2507.85 129
2507.96 109
2508.08 94
2508.19 87
2508.31 86
2508.42 90
2508.54 96
2508.65 103
2508.77 108
2508.88 112
2509.00 116
2509.11 120
2509.22 126
2509.34 135
2509.45 146
2509.57 157
2509.68 166
2509.80 173
2509.91 175
2510.03 172
2510.14 167
2510.26 160
2510.37 152
2510.49 146
2510.60 140
2510.72 134
2510.83 129
2510.95 125
2511.06 122
2511.18 118
2511.29 115
2511.40 110
2511.52 104
2511.63 95
2511.75 83
2511.86 70
2511.98 57
2512.09 46
2512.21 38
2512.32 34
2512.44 34
2512.55 35
2512.67 36
2512.78 34
2512.90 28
2513.01 19
2513.13 8
2513.24 0
2513.36 0
2513.47 0
2513.59 0
2513.70 0
2513.82 0
2513.93 0
2514.05 0
2514.16 3
2514.27 14
2514.39 25
2514.50 34
2514.62 41
2514.73 43
2514.85 40
2514.96 32
2515.08 21
2515.19 8
2515.31 0
2515.42 0
2515.54 0
2515.65 0
2515.77 0
2515.88 7
2516.00 23
2516.11 38
2516.23 52
2516.34 61
2516.46 67
2516.57 68
2516.69 66
2516.80 64
2516.92 64
2517.03 66
2517.15 71
2517.26 78
2517.38 84
2517.49 89
2517.61 89
2517.72 86
2517.84 80
2517.95 72
2518.07 64
2518.18 58
2518.30 56
2518.41 56
2518.53 58
2518.64 61
2518.76 64
2518.87 66
2518.99 68
2519.10 69
2519.22 71
2519.33 73
2519.44 76
2519.56 79
2519.67 82
2519.79 82
2519.90 79
2520.02 74
2520.13 67
2520.25 59
2520.36 52
2520.48 47
2520.59 45
2520.71 46
2520.82 47
2520.94 48
2521.05 48
2521.17 48
2521.28 47
2521.40 48
2521.51 51
2521.63 56
2521.74 64
2521.86 74
2521.97 84
2522.09 95
2522.20 104
2522.32 111
2522.43 115
2522.55 114
2522.66 109
2522.78 98
2522.89 84
2523.01 68
2523.12 51
2523.24 34
2523.35 20
2523.47 10
2523.58 3
2523.70 1
2523.81 3
2523.93 9
2524.05 18
2524.16 30
2524.28 43
2524.39 56
2524.51 69
2524.62 78
2524.74 83
2524.85 83
2524.97 78
2525.08 71
2525.20 61
2525.31 51
2525.43 43
2525.54 37
2525.66 33
2525.77 31
2525.89 31
2526.00 32
2526.12 33
2526.23 36
2526.35 40
2526.46 44
2526.58 50
2526.69 55
2526.81 59
2526.92 60
2527.04 58
2527.15 53
2527.27 44
2527.38 34
2527.50 25
2527.61 20
2527.73 19
2527.84 24
2527.96 35
2528.07 51
2528.19 70
2528.30 91
2528.42 111
2528.53 129
2528.65 145
2528.76 156
2528.88 162
2528.99 162
2529.11 156
2529.23 144
2529.34 127
2529.46 109
2529.57 91
2529.69 76
2529.80 65
2529.92 59
2530.03 59
2530.15 62
2530.26 68
2530.38 76
2530.49 84
2530.61 90
2530.72 95
2530.84 97
2530.95 96
2531.07 93
2531.18 89
2531.30 87
2531.41 86
2531.53 88
2531.64 90
2531.76 93
2531.87 94
2531.99 94
2532.11 90
2532.22 85
2532.34 78
2532.45 71
2532.57 65
2532.68 59
2532.80 55
2532.91 54
2533.03 56
2533.14 63
2533.26 73
2533.37 85
2533.49 99
2533.60 111
2533.72 119
2533.83 123
2533.95 123
2534.06 120
2534.18 118
2534.30 118
2534.41 121
2534.53 129
2534.64 140
2534.76 154
2534.87 170
2534.99 186
2535.10 201
2535.22 213
2535.33 221
2535.45 225
2535.56 224
2535.68 220
2535.79 212
2535.91 204
2536.02 196
2536.14 189
2536.26 183
2536.37 177
2536.49 169
2536.60 160
2536.72 148
2536.83 136
2536.95 123
2537.06 113
2537.18 108
2537.29 106
2537.41 107
2537.52 109
2537.64 109
2537.76 104
2537.87 93
2537.99 75
2538.10 52
2538.22 27
2538.33 4
2538.45 0
2538.56 0
2538.68 0
2538.79 0
2538.91 0
2539.02 0
2539.14 8
2539.26 14
2539.37 16
2539.49 14
2539.60 12
2539.72 10
2539.83 11
2539.95 16
2540.06 24
2540.18 35
2540.29 48
2540.41 60
2540.52 71
2540.64 80
2540.76 87
2540.87 93
2540.99 97
2541.10 101
2541.22 106
2541.33 113
2541.45 123
2541.56 134
2541.68 145
2541.79 154
2541.91 159
2542.03 157
2542.14 149
2542.26 135
2542.37 118
2542.49 100
2542.60 85
2542.72 74
2542.83 68
2542.95 67
2543.06 69
2543.18 73
2543.30 78
2543.41 83
2543.53 87
2543.64 91
2543.76 95
2543.87 100
2543.99 107
2544.10 116
2544.22 127
2544.34 139
2544.45 150
2544.57 160
2544.68 167
2544.80 171
2544.91 171
2545.03 168
2545.14 161
2545.26 151
2545.38 139
2545.49 123
2545.61 105
2545.72 86
2545.84 67
2545.95 52
2546.07 40
2546.18 35
2546.30 35
2546.41 40
2546.53 50
2546.65 61
2546.76 74
2546.88 88
2546.99 100
2547.11 112
2547.22 122
2547.34 131
2547.46 137
2547.57 142
2547.69 145
2547.80 148
2547.92 151
2548.03 155
2548.15 159
2548.26 163
2548.38 167
2548.50 169
2548.61 170
2548.73 169
2548.84 168
2548.96 166
2549.07 163
2549.19 160
2549.30 156
2549.42 152
2549.54 148
2549.65 143
2549.77 138
2549.88 133
2550.00 128
2550.11 121
2550.23 114
2550.35 106
2550.46 99
2550.58 95
2550.69 96
2550.81 103
2550.92 115
2551.04 132
2551.16 150
2551.27 166
2551.39 176
2551.50 178
2551.62 172
2551.73 158
2551.85 140
2551.97 121
2552.08 103
2552.20 90
2552.31 81
2552.43 76
2552.54 74
2552.66 72
2552.77 69
2552.89 63
2553.01 55
2553.12 46
2553.24 37
2553.35 28
2553.47 22
2553.58 17
2553.70 15
2553.82 13
2553.93 12
2554.05 11
2554.16 9
2554.28 7
2554.40 6
2554.51 6
2554.63 8
2554.74 13
2554.86 19
2554.97 27
2555.09 35
2555.21 43
2555.32 50
2555.44 55
2555.55 59
2555.67 62
2555.78 65
2555.90 68
2556.02 71
2556.13 72
2556.25 73
2556.36 72
2556.48 71
2556.59 68
2556.71 63
2556.83 59
2556.94 54
2557.06 50
2557.17 48
2557.29 47
2557.41 49
2557.52 51
2557.64 54
2557.75 54
2557.87 51
2557.98 43
2558.10 32
2558.22 18
2558.33 4
2558.45 0
2558.56 0
2558.68 0
2558.80 4
2558.91 20
2559.03 36
2559.14 51
2559.26 60
2559.37 63
2559.49 59
2559.61 50
2559.72 38
2559.84 25
2559.95 13
2560.07 3
2560.19 0
2560.30 0
2560.42 0
2560.53 0
2560.65 5
2560.77 11
2560.88 16
2561.00 21
2561.11 24
2561.23 26
2561.34 28
2561.46 31
2561.58 36
2561.69 43
2561.81 50
2561.92 57
2562.04 63
2562.16 66
2562.27 66
2562.39 62
2562.50 55
2562.62 48
2562.74 42
2562.85 39
2562.97 39
2563.08 42
2563.20 46
2563.32 50
2563.43 53
2563.55 52
2563.66 49
2563.78 44
2563.90 40
2564.01 38
2564.13 40
2564.24 45
2564.36 56
2564.47 70
2564.59 86
2564.71 102
2564.82 117
2564.94 129
2565.05 136
2565.17 138
2565.29 135
2565.40 128
2565.52 118
2565.63 107
2565.75 96
2565.87 87
2565.98 80
2566.10 77
2566.21 78
2566.33 84
2566.45 95
2566.56 109
2566.68 126
2566.79 144
2566.91 161
2567.03 176
2567.14 186
2567.26 194
2567.38 197
2567.49 198
2567.61 198
2567.72 198
2567.84 199
2567.96 201
2568.07 206
2568.19 212
2568.30 218
2568.42 223
2568.54 226
2568.65 224
2568.77 218
2568.88 207
2569.00 193
2569.12 176
2569.23 159
2569.35 141
2569.46 125
2569.58 111
2569.70 100
2569.81 93
2569.93 89
2570.04 89
2570.16 91
2570.28 95
2570.39 99
2570.51 102
2570.63 103
2570.74 100
2570.86 94
2570.97 84
2571.09 72
2571.21 57
2571.32 40
2571.44 23
2571.55 8
2571.67 0
2571.79 0
2571.90 0
2572.02 0
2572.13 0
2572.25 4
2572.37 15
2572.48 25
2572.60 31
2572.72 33
2572.83 29
2572.95 20
2573.06 7
2573.18 0
2573.30 0
2573.41 0
2573.53 0
2573.65 0
2573.76 0
2573.88 0
2573.99 0
2574.11 13
2574.23 27
2574.34 39
2574.46 48
2574.57 52
2574.69 54
2574.81 52
2574.92 50
2575.04 48
2575.16 49
2575.27 52
2575.39 57
2575.50 61
2575.62 65
2575.74 65
2575.85 63
2575.97 59
2576.09 53
2576.20 47
2576.32 42
2576.43 39
2576.55 39
2576.67 41
2576.78 47
2576.90 54
2577.02 63
2577.13 71
2577.25 76
2577.36 78
2577.48 76
2577.60 69
2577.71 59
2577.83 48
2577.95 38
2578.06 30
2578.18 26
2578.29 28
2578.41 35
2578.53 48
2578.64 68
2578.76 93
2578.88 123
2578.99 156
2579.11 188
2579.22 217
2579.34 241
2579.46 258
2579.57 269
2579.69 277
2579.81 283
2579.92 289
2580.04 297
2580.16 305
2580.27 312
2580.39 317
2580.50 318
2580.62 317
2580.74 314
2580.85 312
2580.97 314
2581.09 319
2581.20 329
2581.32 343
2581.44 359
2581.55 376
2581.67 394
2581.78 411
2581.90 426
2582.02 439
2582.13 449
2582.25 454
2582.37 453
2582.48 447
2582.60 437
2582.72 424
2582.83 413
2582.95 403
2583.06 397
2583.18 394
2583.30 394
2583.41 395
2583.53 398
2583.65 401
2583.76 403
2583.88 405
2584.00 405
2584.11 403
2584.23 399
2584.34 391
2584.46 381
2584.58 370
2584.69 359
2584.81 349
2584.93 341
2585.04 336
2585.16 333
2585.28 332
2585.39 331
2585.51 330
2585.63 328
2585.74 325
2585.86 322
2585.98 319
2586.09 318
2586.21 317
2586.32 316
2586.44 314
2586.56 309
2586.67 299
2586.79 283
2586.91 265
2587.02 244
2587.14 225
2587.26 209
2587.37 196
2587.49 188
2587.61 183
2587.72 180
2587.84 177
2587.96 174
2588.07 171
2588.19 170
2588.30 170
2588.42 173
2588.54 176
2588.65 180
2588.77 183
2588.89 186
2589.00 186
2589.12 185
2589.24 183
2589.35 181
2589.47 179
2589.59 177
2589.70 176
2589.82 176
2589.94 177
2590.05 177
2590.17 176
2590.29 174
2590.40 169
2590.52 162
2590.64 153
2590.75 144
2590.87 136
2590.99 131
2591.10 129
2591.22 130
2591.33 134
2591.45 139
2591.57 142
2591.68 144
2591.80 143
2591.92 140
2592.03 136
2592.15 132
2592.27 129
2592.38 128
2592.50 130
2592.62 135
2592.73 141
2592.85 149
2592.97 155
2593.08 161
2593.20 163
2593.32 161
2593.43 155
2593.55 145
2593.67 134
2593.78 121
2593.90 107
2594.02 94
2594.13 81
2594.25 68
2594.37 56
2594.48 43
2594.60 30
2594.72 18
2594.83 9
2594.95 2
2595.07 0
2595.18 0
2595.30 1
2595.42 5
2595.53 12
2595.65 20
2595.77 30
2595.88 42
2596.00 57
2596.12 73
2596.23 90
2596.35 106
2596.47 119
2596.58 127
2596.70 132
2596.82 134
2596.93 135
2597.05 135
2597.17 135
2597.28 137
2597.40 138
2597.52 138
2597.63 134
2597.75 127
2597.87 117
2597.98 106
2598.10 94
2598.22 84
2598.33 77
2598.45 73
2598.57 71
2598.68 69
2598.80 65
2598.92 58
2599.04 48
2599.15 37
2599.27 26
2599.39 16
2599.50 9
2599.62 4
2599.74 0
2599.85 0
2599.97 0
2600.09 0
2600.20 0
2600.32 0
2600.44 0
2600.55 0
2600.67 0
2600.79 5
2600.90 16
2601.02 26
2601.14 33
2601.25 36
2601.37 35
2601.49 29
2601.60 22
2601.72 14
2601.84 8
2601.95 7
2602.07 9
2602.19 15
2602.31 23
2602.42 32
2602.54 41
2602.66 49
2602.77 55
2602.89 61
2603.01 65
2603.12 69
2603.24 73
2603.36 78
2603.47 83
2603.59 89
2603.71 98
2603.82 108
2603.94 120
2604.06 131
2604.17 142
2604.29 150
2604.41 155
2604.53 156
2604.64 153
2604.76 147
2604.88 139
2604.99 129
2605.11 120
2605.23 111
2605.34 103
2605.46 98
2605.58 94
2605.69 92
2605.81 91
2605.93 91
2606.05 90
2606.16 88
2606.28 84
2606.40 79
2606.51 72
2606.63 63
2606.75 53
2606.86 44
2606.98 35
2607.10 29
2607.21 28
2607.33 31
2607.45 39
2607.57 49
2607.68 62
2607.80 75
2607.92 88
2608.03 101
2608.15 113
2608.27 125
2608.38 137
2608.50 149
2608.62 159
2608.73 167
2608.85 171
2608.97 171
2609.09 167
2609.20 159
2609.32 147
2609.44 135
2609.55 121
2609.67 108
2609.79 95
2609.90 83
2610.02 73
2610.14 63
2610.26 52
2610.37 41
2610.49 29
2610.61 18
2610.72 9
2610.84 3
2610.96 1
2611.07 4
2611.19 12
2611.31 23
2611.43 35
2611.54 45
2611.66 54
2611.78 61
2611.89 65
2612.01 68
2612.13 69
2612.25 69
2612.36 67
2612.48 61
2612.60 52
2612.71 39
2612.83 25
2612.95 11
2613.06 0
2613.18 0
2613.30 0
2613.42 0
2613.53 0
2613.65 0
2613.77 0
2613.88 0
2614.00 0
2614.12 11
2614.24 28
2614.35 46
2614.47 64
2614.59 78
2614.70 89
2614.82 95
2614.94 96
2615.06 94
2615.17 87
2615.29 79
2615.41 70
2615.52 62
2615.64 56
2615.76 53
2615.87 52
2615.99 53
2616.11 56
2616.23 60
2616.34 63
2616.46 66
2616.58 69
2616.69 73
2616.81 78
2616.93 86
2617.05 95
2617.16 107
2617.28 118
2617.40 128
2617.51 133
2617.63 133
2617.75 127
2617.87 115
2617.98 99
2618.10 82
2618.22 64
2618.34 50
2618.45 39
2618.57 32
2618.69 28
2618.80 28
2618.92 28
2619.04 29
2619.16 29
2619.27 26
2619.39 21
2619.51 15
2619.62 9
2619.74 5
2619.86 4
2619.98 7
2620.09 14
2620.21 24
2620.33 35
2620.45 46
2620.56 55
2620.68 60
2620.80 64
2620.91 66
2621.03 69
2621.15 74
2621.27 82
2621.38 91
2621.50 100
2621.62 108
2621.73 113
2621.85 115
2621.97 112
2622.09 107
2622.20 99
2622.32 91
2622.44 84
2622.56 79
2622.67 75
2622.79 74
2622.91 74
2623.02 75
2623.14 77
2623.26 78
2623.38 77
2623.49 73
2623.61 64
2623.73 50
2623.85 32
2623.96 14
2624.08 0
2624.20 0
2624.32 0
2624.43 0
2624.55 0
2624.67 10
2624.78 27
2624.90 42
2625.02 56
2625.14 65
2625.25 71
2625.37 74
2625.49 75
2625.61 73
2625.72 71
2625.84 69
2625.96 67
2626.08 67
2626.19 67
2626.31 70
2626.43 74
2626.54 80
2626.66 87
2626.78 95
2626.90 102
2627.01 109
2627.13 116
2627.25 123
2627.37 129
2627.48 136
2627.60 142
2627.72 146
2627.84 150
2627.95 151
2628.07 149
2628.19 145
2628.31 137
2628.42 126
2628.54 113
2628.66 98
2628.78 83
2628.89 69
2629.01 57
2629.13 49
2629.25 46
2629.36 47
2629.48 52
2629.60 58
2629.71 64
2629.83 70
2629.95 74
2630.07 75
2630.18 75
2630.30 73
2630.42 71
2630.54 70
2630.65 71
2630.77 73
2630.89 75
2631.01 75
2631.12 74
2631.24 69
2631.36 62
2631.48 55
2631.59 50
2631.71 49
2631.83 54
2631.95 63
2632.06 75
2632.18 87
2632.30 97
2632.42 103
2632.53 103
2632.65 100
2632.77 94
2632.89 88
2633.00 83
2633.12 79
2633.24 76
2633.36 73
2633.47 67
2633.59 58
2633.71 46
2633.83 33
2633.94 19
2634.06 7
2634.18 0
2634.30 0
2634.41 0
2634.53 0
2634.65 0
2634.77 0
2634.88 0
2635.00 0
2635.12 2
2635.24 5
2635.36 8
2635.47 11
2635.59 13
2635.71 15
2635.83 15
2635.94 15
2636.06 14
2636.18 14
2636.30 14
2636.41 14
2636.53 16
2636.65 19
2636.77 24
2636.88 30
2637.00 36
2637.12 44
2637.24 51
2637.35 60
2637.47 68
2637.59 77
2637.71 85
2637.82 92
2637.94 97
2638.06 100
2638.18 99
2638.30 94
2638.41 84
2638.53 71
2638.65 56
2638.77 40
2638.88 26
2639.00 17
2639.12 15
2639.24 20
2639.35 33
2639.47 51
2639.59 72
2639.71 95
2639.82 116
2639.94 136
2640.06 152
2640.18 165
2640.30 176
2640.41 184
2640.53 190
2640.65 192
2640.77 189
2640.88 182
2641.00 171
2641.12 156
2641.24 140
2641.35 124
2641.47 112
2641.59 105
2641.71 101
2641.83 102
2641.94 106
2642.06 111
2642.18 116
2642.30 120
2642.41 123
2642.53 125
2642.65 126
2642.77 125
2642.88 124
2643.00 120
2643.12 113
2643.24 102
2643.36 86
2643.47 68
2643.59 46
2643.71 24
2643.83 3
2643.94 0
2644.06 0
2644.18 0
2644.30 0
2644.42 0
2644.53 0
2644.65 0
2644.77 0
2644.89 8
2645.00 29
2645.12 51
2645.24 71
2645.36 87
2645.48 97
2645.59 102
2645.71 103
2645.83 102
2645.95 100
2646.06 100
2646.18 102
2646.30 105
2646.42 108
2646.54 110
2646.65 109
2646.77 106
2646.89 101
2647.01 95
2647.13 88
2647.24 79
2647.36 69
2647.48 57
2647.60 43
2647.71 27
2647.83 11
2647.95 0
2648.07 0
2648.19 0
2648.30 0
2648.42 0
2648.54 0
2648.66 0
2648.78 0
2648.89 0
2649.01 15
2649.13 33
2649.25 54
2649.36 75
2649.48 96
2649.60 116
2649.72 132
2649.84 145
2649.95 153
2650.07 159
2650.19 162
2650.31 163
2650.43 163
2650.54 163
2650.66 163
2650.78 163
2650.90 162
2651.02 159
2651.13 155
2651.25 150
2651.37 145
2651.49 140
2651.60 136
2651.72 135
2651.84 135
2651.96 137
2652.08 139
2652.19 139
2652.31 135
2652.43 128
2652.55 117
2652.67 106
2652.78 97
2652.90 93
2653.02 96
2653.14 105
2653.26 120
2653.37 136
2653.49 150
2653.61 159
2653.73 161
2653.85 157
2653.96 147
2654.08 134
2654.20 121
2654.32 110
2654.44 105
2654.55 105
2654.67 109
2654.79 118
2654.91 128
2655.03 138
2655.14 147
2655.26 152
2655.38 152
2655.50 148
2655.62 139
2655.73 127
2655.85 113
2655.97 100
2656.09 89
2656.21 83
2656.32 81
2656.44 85
2656.56 92
2656.68 101
2656.80 111
2656.91 119
2657.03 125
2657.15 129
2657.27 131
2657.39 131
2657.50 131
2657.62 130
2657.74 128
2657.86 125
2657.98 122
2658.09 117
2658.21 111
2658.33 103
2658.45 93
2658.57 82
2658.69 70
2658.80 59
2658.92 51
2659.04 47
2659.16 47
2659.28 52
2659.39 60
2659.51 70
2659.63 81
2659.75 92
2659.87 100
2659.98 108
2660.10 114
2660.22 120
2660.34 125
2660.46 127
2660.58 126
2660.69 120
2660.81 107
2660.93 88
2661.05 63
2661.17 34
2661.28 5
2661.40 0
2661.52 0
2661.64 0
2661.76 0
2661.87 0
2661.99 0
2662.11 0
2662.23 6
2662.35 19
2662.47 30
2662.58 38
2662.70 46
2662.82 55
2662.94 67
2663.06 81
2663.17 97
2663.29 113
2663.41 128
2663.53 141
2663.65 152
2663.77 160
2663.88 166
2664.00 169
2664.12 168
2664.24 165
2664.36 158
2664.47 150
2664.59 142
2664.71 136
2664.83 136
2664.95 141
2665.07 150
2665.18 163
2665.30 176
2665.42 188
2665.54 196
2665.66 201
2665.78 202
2665.89 201
2666.01 199
2666.13 195
2666.25 191
2666.37 186
2666.48 181
2666.60 176
2666.72 171
2666.84 168
2666.96 165
2667.08 163
2667.19 161
2667.31 158
2667.43 154
2667.55 148
2667.67 142
2667.79 135
2667.90 128
2668.02 122
2668.14 116
2668.26 111
2668.38 107
2668.50 104
2668.61 103
2668.73 103
2668.85 105
2668.97 106
2669.09 105
2669.21 100
2669.32 91
2669.44 77
2669.56 60
2669.68 40
2669.80 20
2669.92 1
2670.03 0
2670.15 0
2670.27 0
2670.39 0
2670.51 0
2670.63 0
2670.74 0
2670.86 0
2670.98 13
2671.10 32
2671.22 50
2671.34 64
2671.45 72
2671.57 75
2671.69 73
2671.81 70
2671.93 68
2672.05 69
2672.16 73
2672.28 81
2672.40 90
2672.52 98
2672.64 102
2672.76 99
2672.87 90
2672.99 77
2673.11 61
2673.23 46
2673.35 35
2673.47 31
2673.59 33
2673.70 43
2673.82 56
2673.94 71
2674.06 84
2674.18 95
2674.30 101
2674.41 102
2674.53 99
2674.65 92
2674.77 82
2674.89 71
2675.01 58
2675.13 45
2675.24 31
2675.36 19
2675.48 9
2675.60 3
2675.72 1
2675.84 4
2675.95 13
2676.07 26
2676.19 42
2676.31 59
2676.43 75
2676.55 89
2676.67 98
2676.78 103
2676.90 103
2677.02 102
2677.14 98
2677.26 93
2677.38 87
2677.49 81
2677.61 74
2677.73 67
2677.85 61
2677.97 57
2678.09 57
2678.21 60
2678.32 67
2678.44 76
2678.56 84
2678.68 92
2678.80 98
2678.92 102
2679.04 105
2679.15 108
2679.27 112
2679.39 117
2679.51 121
2679.63 124
2679.75 124
2679.87 121
2679.98 113
2680.10 103
2680.22 90
2680.34 76
2680.46 62
2680.58 48
2680.70 35
2680.81 25
2680.93 17
2681.05 12
2681.17 10
2681.29 11
2681.41 15
2681.53 23
2681.64 33
2681.76 44
2681.88 56
2682.00 68
2682.12 79
2682.24 88
2682.36 93
2682.47 95
2682.59 92
2682.71 86
2682.83 76
2682.95 65
2683.07 55
2683.19 47
2683.30 42
2683.42 41
2683.54 43
2683.66 47
2683.78 50
2683.90 50
2684.02 48
2684.14 42
2684.25 33
2684.37 24
2684.49 16
2684.61 13
2684.73 14
2684.85 22
2684.97 33
2685.08 47
2685.20 61
2685.32 73
2685.44 82
2685.56 85
2685.68 85
2685.80 82
2685.92 77
2686.03 71
2686.15 66
2686.27 60
2686.39 54
2686.51 48
2686.63 39
2686.75 30
2686.86 20
2686.98 11
2687.10 6
2687.22 5
2687.34 10
2687.46 21
2687.58 35
2687.70 51
2687.81 67
2687.93 80
2688.05 89
2688.17 95
2688.29 97
2688.41 97
2688.53 96
2688.65 95
2688.76 94
2688.88 92
2689.00 88
2689.12 83
2689.24 76
2689.36 67
2689.48 60
2689.60 55
2689.71 54
2689.83 57
2689.95 64
2690.07 73
2690.19 82
2690.31 89
2690.43 93
2690.55 92
2690.67 88
2690.78 81
2690.90 75
2691.02 71
2691.14 71
2691.26 76
2691.38 85
2691.50 98
2691.62 111
2691.73 124
2691.85 134
2691.97 140
2692.09 143
2692.21 142
2692.33 139
2692.45 133
2692.57 126
2692.69 118
2692.80 108
2692.92 98
2693.04 88
2693.16 80
2693.28 75
2693.40 74
2693.52 76
2693.64 82
2693.75 88
2693.87 91
2693.99 90
2694.11 84
2694.23 72
2694.35 55
2694.47 38
2694.59 21
2694.71 9
2694.82 3
2694.94 3
2695.06 10
2695.18 23
2695.30 39
2695.42 59
2695.54 80
2695.66 100
2695.78 120
2695.89 137
2696.01 151
2696.13 161
2696.25 168
2696.37 171
2696.49 172
2696.61 172
2696.73 173
2696.85 176
2696.97 182
2697.08 192
2697.20 203
2697.32 215
2697.44 223
2697.56 227
2697.68 225
2697.80 216
2697.92 202
2698.04 185
2698.15 168
2698.27 152
2698.39 140
2698.51 133
2698.63 130
2698.75 131
2698.87 136
2698.99 143
2699.11 152
2699.23 162
2699.34 174
2699.46 185
2699.58 193
2699.70 198
2699.82 199
2699.94 195
2700.06 187
2700.18 177
2700.30 167
2700.42 160
2700.53 156
2700.65 154
2700.77 155
2700.89 157
2701.01 158
2701.13 155
2701.25 149
2701.37 138
2701.49 122
2701.61 103
2701.72 81
2701.84 59
2701.96 42
2702.08 30
2702.20 25
2702.32 29
2702.44 40
2702.56 55
2702.68 73
2702.80 90
2702.92 106
2703.03 121
2703.15 136
2703.27 149
2703.39 162
2703.51 173
2703.63 179
2703.75 179
2703.87 173
2703.99 160
2704.11 142
2704.23 123
2704.34 106
2704.46 92
2704.58 83
2704.70 78
2704.82 78
2704.94 79
2705.06 82
2705.18 84
2705.30 84
2705.42 82
2705.54 77
2705.65 69
2705.77 59
2705.89 48
2706.01 37
2706.13 26
2706.25 17
2706.37 10
2706.49 5
2706.61 4
2706.73 5
2706.85 9
2706.97 15
2707.08 24
2707.20 34
2707.32 45
2707.44 56
2707.56 67
2707.68 78
2707.80 86
2707.92 93
2708.04 97
2708.16 97
2708.28 94
2708.40 87
2708.51 77
2708.63 65
2708.75 54
2708.87 43
2708.99 34
2709.11 28
2709.23 25
2709.35 24
2709.47 25
2709.59 27
2709.71 30
2709.83 35
2709.94 43
2710.06 53
2710.18 65
2710.30 78
2710.42 91
2710.54 100
2710.66 105
2710.78 103
2710.90 97
2711.02 88
2711.14 76
2711.26 67
2711.38 60
2711.50 59
2711.61 62
2711.73 70
2711.85 80
2711.97 91
2712.09 101
2712.21 110
2712.33 115
2712.45 116
2712.57 115
2712.69 111
2712.81 107
2712.93 103
2713.05 101
2713.16 100
2713.28 101
2713.40 102
2713.52 99
2713.64 92
2713.76 80
2713.88 63
2714.00 43
2714.12 23
2714.24 6
2714.36 0
2714.48 0
2714.60 0
2714.72 0
2714.84 0
2714.95 3
2715.07 7
2715.19 9
2715.31 9
2715.43 9
2715.55 8
2715.67 5
2715.79 3
2715.91 0
2716.03 0
2716.15 0
2716.27 0
2716.39 0
2716.51 0
2716.63 0
2716.75 0
2716.86 2
2716.98 8
2717.10 14
2717.22 19
2717.34 22
2717.46 23
2717.58 21
2717.70 15
2717.82 8
2717.94 1
2718.06 0
2718.18 0
2718.30 0
2718.42 0
2718.54 0
2718.66 0
2718.77 0
2718.89 1
2719.01 3
2719.13 5
2719.25 8
2719.37 12
2719.49 17
2719.61 23
2719.73 29
2719.85 33
2719.97 36
2720.09 38
2720.21 38
2720.33 37
2720.45 38
2720.57 41
2720.69 47
2720.81 58
2720.92 72
2721.04 91
2721.16 111
2721.28 131
2721.40 147
2721.52 158
2721.64 163
2721.76 160
2721.88 150
2722.00 135
2722.12 117
2722.24 98
2722.36 78
2722.48 60
2722.60 43
2722.72 29
2722.84 17
2722.96 8
2723.08 2
2723.20 0
2723.31 0
2723.43 0
2723.55 0
2723.67 0
2723.79 0
2723.91 0
2724.03 0
2724.15 0
2724.27 0
2724.39 0
2724.51 3
2724.63 7
2724.75 12
2724.87 17
2724.99 21
2725.11 24
2725.23 26
2725.35 27
2725.47 27
2725.59 25
2725.71 22
2725.83 18
2725.94 13
2726.06 11
2726.18 10
2726.30 12
2726.42 16
2726.54 24
2726.66 32
2726.78 40
2726.90 48
2727.02 54
2727.14 58
2727.26 62
2727.38 68
2727.50 77
2727.62 88
2727.74 103
2727.86 118
2727.98 133
2728.10 145
2728.22 152
2728.34 152
2728.46 145
2728.58 132
2728.70 115
2728.82 95
2728.93 77
2729.05 60
2729.17 47
2729.29 38
2729.41 33
2729.53 31
2729.65 30
2729.77 28
2729.89 25
2730.01 21
2730.13 16
2730.25 12
2730.37 10
2730.49 13
2730.61 19
2730.73 28
2730.85 38
2730.97 45
2731.09 49
2731.21 48
2731.33 44
2731.45 37
2731.57 31
2731.69 27
2731.81 27
2731.93 30
2732.05 37
2732.17 45
2732.29 52
2732.41 58
2732.53 63
2732.65 66
2732.76 69
2732.88 73
2733.00 78
2733.12 85
2733.24 94
2733.36 105
2733.48 119
2733.60 135
2733.72 153
2733.84 170
2733.96 186
2734.08 197
2734.20 202
2734.32 200
2734.44 192
2734.56 179
2734.68 164
2734.80 150
2734.92 139
2735.04 133
2735.16 132
2735.28 136
2735.40 145
2735.52 155
2735.64 166
2735.76 176
2735.88 182
2736.00 184
2736.12 182
2736.24 177
2736.36 170
2736.48 163
2736.60 156
2736.72 148
2736.84 141
2736.96 132
2737.08 122
2737.20 109
2737.32 94
2737.44 80
2737.56 65
2737.68 52
2737.80 42
2737.92 35
2738.04 30
2738.16 29
2738.27 30
2738.39 32
2738.51 35
2738.63 39
2738.75 41
2738.87 41
2738.99 39
2739.11 33
2739.23 25
2739.35 15
2739.47 4
2739.59 0
2739.71 0
2739.83 0
2739.95 0
2740.07 0
2740.19 0
2740.31 0
2740.43 0
2740.55 6
2740.67 15
2740.79 25
2740.91 33
2741.03 41
2741.15 46
2741.27 48
2741.39 48
2741.51 44
2741.63 39
2741.75 33
2741.87 29
2741.99 27
2742.11 28
2742.23 33
2742.35 42
2742.47 53
2742.59 66
2742.71 81
2742.83 95
2742.95 109
2743.07 121
2743.19 129
2743.31 134
2743.43 135
2743.55 131
2743.67 122
2743.79 110
2743.91 96
2744.03 81
2744.15 69
2744.27 60
2744.39 54
2744.51 51
2744.63 51
2744.75 51
2744.87 50
2744.99 46
2745.11 41
2745.23 34
2745.35 28
2745.47 24
2745.59 23
2745.71 23
2745.83 26
2745.95 31
2746.07 36
2746.19 42
2746.31 48
2746.43 55
2746.55 62
2746.67 68
2746.79 73
2746.91 75
2747.03 73
2747.15 69
2747.27 63
2747.39 58
2747.51 56
2747.63 59
2747.75 67
2747.87 78
2747.99 92
2748.11 105
2748.23 117
2748.35 127
2748.47 135
2748.59 141
2748.71 147
2748.83 155
2748.95 163
2749.07 173
2749.19 184
2749.31 196
2749.43 208
2749.55 222
2749.67 236
2749.79 250
2749.91 265
2750.03 280
2750.15 293
2750.27 304
2750.39 313
2750.51 321
2750.63 326
2750.75 331
2750.87 336
2750.99 343
2751.11 350
2751.23 358
2751.35 365
2751.47 369
2751.59 371
2751.71 368
2751.83 363
2751.95 356
2752.07 348
2752.19 343
2752.32 340
2752.44 341
2752.56 345
2752.68 352
2752.80 359
2752.92 365
2753.04 367
2753.16 366
2753.28 359
2753.40 348
2753.52 335
2753.64 321
2753.76 308
2753.88 298
2754.00 291
2754.12 287
2754.24 286
2754.36 287
2754.48 288
2754.60 289
2754.72 289
2754.84 288
2754.96 284
2755.08 279
2755.20 271
2755.32 263
2755.44 254
2755.56 247
2755.68 240
2755.80 235
2755.92 231
2756.04 227
2756.16 221
2756.28 214
2756.40 204
2756.52 192
2756.64 178
2756.76 164
2756.88 151
2757.00 138
2757.12 128
2757.24 120
2757.36 115
2757.48 112
2757.60 111
2757.72 110
2757.84 108
2757.97 104
2758.09 98
2758.21 88
2758.33 77
2758.45 66
2758.57 57
2758.69 52
2758.81 50
2758.93 51
2759.05 52
2759.17 52
2759.29 49
2759.41 42
2759.53 32
2759.65 18
2759.77 4
2759.89 0
2760.01 0
2760.13 0
2760.25 0
2760.37 0
2760.49 0
2760.61 0
2760.73 0
2760.85 7
2760.97 14
2761.09 20
2761.21 25
2761.33 29
2761.45 31
2761.57 32
2761.70 31
2761.82 29
2761.94 27
2762.06 25
2762.18 24
2762.30 25
2762.42 26
2762.54 28
2762.66 29
2762.78 32
2762.90 35
2763.02 41
2763.14 51
2763.26 64
2763.38 79
2763.50 94
2763.62 107
2763.74 116
2763.86 117
2763.98 110
2764.10 97
2764.22 79
2764.34 60
2764.46 42
2764.58 28
2764.70 19
2764.83 14
2764.95 14
2765.07 14
2765.19 13
2765.31 9
2765.43 2
2765.55 0
2765.67 0
2765.79 0
2765.91 0
2766.03 0
2766.15 15
2766.27 40
2766.39 66
2766.51 92
2766.63 112
2766.75 125
2766.87 130
2766.99 127
2767.11 119
2767.23 107
2767.35 93
2767.48 80
2767.60 71
2767.72 64
2767.84 62
2767.96 62
2768.08 65
2768.20 67
2768.32 68
2768.44 66
2768.56 61
2768.68 55
2768.80 49
2768.92 44
2769.04 41
2769.16 40
2769.28 42
2769.40 45
2769.52 50
2769.64 56
2769.77 61
2769.89 67
2770.01 71
2770.13 72
2770.25 71
2770.37 67
2770.49 61
2770.61 56
2770.73 54
2770.85 55
2770.97 60
2771.09 70
2771.21 82
2771.33 95
2771.45 105
2771.57 111
2771.69 114
2771.81 113
2771.94 108
2772.06 99
2772.18 89
2772.30 76
2772.42 63
2772.54 51
2772.66 39
2772.78 30
2772.90 25
2773.02 24
2773.14 26
2773.26 31
2773.38 37
2773.50 42
2773.62 48
2773.74 51
2773.86 54
2773.99 56
2774.11 58
2774.23 59
2774.35 58
2774.47 57
2774.59 55
2774.71 52
2774.83 49
2774.95 46
2775.07 45
2775.19 46
2775.31 49
2775.43 54
2775.55 63
2775.67 73
2775.80 86
2775.92 99
2776.04 112
2776.16 121
2776.28 124
2776.40 122
2776.52 114
2776.64 103
2776.76 90
2776.88 78
2777.00 70
2777.12 66
2777.24 66
2777.36 68
2777.48 70
2777.61 71
2777.73 70
2777.85 68
2777.97 64
2778.09 59
2778.21 53
2778.33 48
2778.45 44
2778.57 39
2778.69 35
2778.81 32
2778.93 30
2779.05 30
2779.17 31
2779.30 36
2779.42 45
2779.54 59
2779.66 77
2779.78 99
2779.90 126
2780.02 156
2780.14 187
2780.26 216
2780.38 242
2780.50 263
2780.62 277
2780.74 283
2780.87 281
2780.99 273
2781.11 260
2781.23 246
2781.35 232
2781.47 222
2781.59 217
2781.71 216
2781.83 220
2781.95 227
2782.07 233
2782.19 240
2782.32 245
2782.44 249
2782.56 253
2782.68 258
2782.80 265
2782.92 271
2783.04 277
2783.16 280
2783.28 279
2783.40 273
2783.52 261
2783.64 245
2783.76 225
2783.89 203
2784.01 183
2784.13 163
2784.25 147
2784.37 132
2784.49 119
2784.61 107
2784.73 95
2784.85 85
2784.97 75
2785.09 67
2785.22 62
2785.34 60
2785.46 61
2785.58 64
2785.70 68
2785.82 71
2785.94 71
2786.06 69
2786.18 65
2786.30 59
2786.42 53
2786.55 48
2786.67 44
2786.79 43
2786.91 43
2787.03 47
2787.15 52
2787.27 60
2787.39 71
2787.51 84
2787.63 98
2787.75 112
2787.88 125
2788.00 134
2788.12 139
2788.24 140
2788.36 137
2788.48 131
2788.60 125
2788.72 118
2788.84 112
2788.96 108
2789.08 104
2789.21 99
2789.33 93
2789.45 84
2789.57 73
2789.69 60
2789.81 47
2789.93 34
2790.05 23
2790.17 15
2790.29 10
2790.42 9
2790.54 10
2790.66 12
2790.78 15
2790.90 19
2791.02 24
2791.14 31
2791.26 39
2791.38 48
2791.50 57
2791.63 66
2791.75 74
2791.87 79
2791.99 81
2792.11 80
2792.23 77
2792.35 73
2792.47 68
2792.59 65
2792.71 64
2792.84 66
2792.96 71
2793.08 77
2793.20 83
2793.32 88
2793.44 91
2793.56 90
2793.68 87
2793.80 82
2793.92 77
2794.05 74
2794.17 73
2794.29 75
2794.41 79
2794.53 85
2794.65 89
2794.77 91
2794.89 89
2795.01 81
2795.14 69
2795.26 52
2795.38 34
2795.50 15
2795.62 0
2795.74 0
2795.86 0
2795.98 0
2796.10 0
2796.23 0
2796.35 0
2796.47 0
2796.59 0
2796.71 18
2796.83 35
2796.95 50
2797.07 59
2797.19 63
2797.32 61
2797.44 57
2797.56 51
2797.68 46
2797.80 44
2797.92 45
2798.04 49
2798.16 53
2798.28 56
2798.41 55
2798.53 50
2798.65 43
2798.77 35
2798.89 28
2799.01 24
2799.13 24
2799.25 29
2799.38 36
2799.50 44
2799.62 51
2799.74 56
2799.86 58
2799.98 59
2800.10 59
2800.22 58
2800.34 58
2800.47 59
2800.59 61
2800.71 64
2800.83 66
2800.95 69
2801.07 72
2801.19 75
2801.31 78
2801.44 82
2801.56 86
2801.68 88
2801.80 90
2801.92 89
2802.04 87
2802.16 84
2802.28 80
2802.41 77
2802.53 75
2802.65 73
2802.77 70
2802.89 66
2803.01 59
2803.13 48
2803.25 35
2803.38 20
2803.50 7
2803.62 0
2803.74 0
2803.86 0
2803.98 4
2804.10 16
2804.22 32
2804.35 49
2804.47 66
2804.59 82
2804.71 95
2804.83 105
2804.95 110
2805.07 111
2805.19 106
2805.32 97
2805.44 86
2805.56 73
2805.68 62
2805.80 53
2805.92 49
2806.04 47
2806.17 48
2806.29 50
2806.41 49
2806.53 45
2806.65 39
2806.77 30
2806.89 23
2807.01 17
2807.14 17
2807.26 22
2807.38 33
2807.50 46
2807.62 61
2807.74 74
2807.86 85
2807.99 92
2808.11 95
2808.23 93
2808.35 88
2808.47 80
2808.59 69
2808.71 59
2808.84 51
2808.96 47
2809.08 50
2809.20 59
2809.32 73
2809.44 89
2809.56 103
2809.69 113
2809.81 118
2809.93 117
2810.05 113
2810.17 107
2810.29 101
2810.41 96
2810.53 90
2810.66 83
2810.78 75
2810.90 66
2811.02 56
2811.14 48
2811.26 41
2811.38 36
2811.51 33
2811.63 32
2811.75 32
2811.87 34
2811.99 36
2812.11 40
2812.24 46
2812.36 54
2812.48 63
2812.60 72
2812.72 79
2812.84 83
2812.96 82
2813.09 76
2813.21 66
2813.33 52
2813.45 36
2813.57 19
2813.69 3
2813.81 0
2813.94 0
2814.06 0
2814.18 0
2814.30 0
2814.42 0
2814.54 0
2814.66 1
2814.79 12
2814.91 22
2815.03 29
2815.15 34
2815.27 36
2815.39 36
2815.52 35
2815.64 33
2815.76 33
2815.88 33
2816.00 36
2816.12 40
2816.24 45
2816.37 52
2816.49 58
2816.61 64
2816.73 69
2816.85 74
2816.97 79
2817.10 84
2817.22 89
2817.34 93
2817.46 97
2817.58 100
2817.70 100
2817.82 98
2817.95 95
2818.07 90
2818.19 83
2818.31 76
2818.43 69
2818.55 62
2818.68 57
2818.80 52
2818.92 49
2819.04 46
2819.16 44
2819.28 42
2819.41 40
2819.53 38
2819.65 35
2819.77 33
2819.89 32
2820.01 32
2820.14 35
2820.26 38
2820.38 44
2820.50 51
2820.62 61
2820.74 71
2820.87 82
2820.99 92
2821.11 100
2821.23 106
2821.35 110
2821.47 112
2821.60 112
2821.72 112
2821.84 113
2821.96 115
2822.08 118
2822.20 121
2822.33 124
2822.45 127
2822.57 130
2822.69 134
2822.81 140
2822.93 148
2823.06 159
2823.18 170
2823.30 179
2823.42 185
2823.54 187
2823.66 184
2823.79 175
2823.91 164
2824.03 152
2824.15 143
2824.27 138
2824.39 139
2824.52 145
2824.64 155
2824.76 167
2824.88 178
2825.00 186
2825.12 191
2825.25 194
2825.37 193
2825.49 190
2825.61 185
2825.73 179
2825.85 172
2825.98 163
2826.10 155
2826.22 148
2826.34 144
2826.46 145
2826.59 152
2826.71 165
2826.83 182
2826.95 201
2827.07 218
2827.19 231
2827.32 238
2827.44 240
2827.56 236
2827.68 229
2827.80 221
2827.93 216
2828.05 213
2828.17 214
2828.29 216
2828.41 219
2828.53 218
2828.66 213
2828.78 201
2828.90 183
2829.02 160
2829.14 135
2829.27 109
2829.39 86
2829.51 67
2829.63 54
2829.75 47
2829.87 45
2830.00 48
2830.12 55
2830.24 64
2830.36 75
2830.48 86
2830.61 99
2830.73 110
2830.85 122
2830.97 132
2831.09 140
2831.21 147
2831.34 151
2831.46 152
2831.58 151
2831.70 150
2831.82 148
2831.95 147
2832.07 147
2832.19 148
2832.31 149
2832.43 150
2832.56 149
2832.68 146
2832.80 142
2832.92 138
2833.04 132
2833.16 127
2833.29 121
2833.41 115
2833.53 108
2833.65 100
2833.77 91
2833.90 81
2834.02 72
2834.14 66
2834.26 62
2834.38 62
2834.51 64
2834.63 67
2834.75 71
2834.87 75
2834.99 78
2835.12 81
2835.24 84
2835.36 89
2835.48 96
2835.60 106
2835.73 118
2835.85 131
2835.97 144
2836.09 154
2836.21 160
2836.34 161
2836.46 156
2836.58 146
2836.70 135
2836.82 122
2836.95 111
2837.07 101
2837.19 93
2837.31 88
2837.43 83
2837.56 80
2837.68 78
2837.80 78
2837.92 80
2838.04 83
2838.17 88
2838.29 93
2838.41 98
2838.53 101
2838.65 103
2838.78 104
2838.90 104
2839.02 104
2839.14 104
2839.26 104
2839.39 103
2839.51 100
2839.63 97
2839.75 92
2839.87 86
2840.00 80
2840.12 74
2840.24 68
2840.36 62
2840.48 55
2840.61 47
2840.73 39
2840.85 30
2840.97 21
2841.09 14
2841.22 8
2841.34 3
2841.46 0
2841.58 0
2841.71 0
2841.83 0
2841.95 0
2842.07 0
2842.19 0
2842.32 0
2842.44 7
2842.56 20
2842.68 30
2842.80 35
2842.93 36
2843.05 33
2843.17 31
2843.29 32
2843.41 40
2843.54 55
2843.66 76
2843.78 100
2843.90 122
2844.03 140
2844.15 152
2844.27 157
2844.39 157
2844.51 154
2844.64 150
2844.76 147
2844.88 144
2845.00 143
2845.12 144
2845.25 147
2845.37 152
2845.49 157
2845.61 163
2845.74 168
2845.86 171
2845.98 172
2846.10 169
2846.22 163
2846.35 155
2846.47 148
2846.59 142
2846.71 139
2846.84 140
2846.96 144
2847.08 151
2847.20 159
2847.32 167
2847.45 172
2847.57 175
2847.69 175
2847.81 173
2847.94 170
2848.06 169
2848.18 170
2848.30 172
2848.42 175
2848.55 177
2848.67 175
2848.79 170
2848.91 160
2849.04 147
2849.16 134
2849.28 122
2849.40 113
2849.52 109
2849.65 110
2849.77 115
2849.89 124
2850.01 136
2850.14 150
2850.26 164
2850.38 177
2850.50 188
2850.62 196
2850.75 201
2850.87 202
2850.99 201
2851.11 199
2851.24 198
2851.36 200
2851.48 206
2851.60 214
2851.73 224
2851.85 232
2851.97 238
2852.09 241
2852.21 240
2852.34 236
2852.46 231
2852.58 227
2852.70 224
2852.83 226
2852.95 231
2853.07 241
2853.19 253
2853.32 268
2853.44 283
2853.56 296
2853.68 306
2853.81 312
2853.93 312
2854.05 308
2854.17 298
2854.29 284
2854.42 267
2854.54 249
2854.66 231
2854.78 214
2854.91 201
2855.03 192
2855.15 187
2855.27 188
2855.40 193
2855.52 201
2855.64 210
2855.76 220
2855.89 228
2856.01 234
2856.13 239
2856.25 241
2856.38 243
2856.50 243
2856.62 242
2856.74 240
2856.86 235
2856.99 228
2857.11 218
2857.23 206
2857.35 192
2857.48 176
2857.60 161
2857.72 147
2857.84 135
2857.97 126
2858.09 121
2858.21 119
2858.33 121
2858.46 124
2858.58 130
2858.70 136
2858.82 143
2858.95 150
2859.07 157
2859.19 163
2859.31 168
2859.44 172
2859.56 174
2859.68 175
2859.80 175
2859.93 175
2860.05 174
2860.17 175
2860.29 176
2860.42 177
2860.54 176
2860.66 173
2860.78 168
2860.91 161
2861.03 153
2861.15 147
2861.27 144
2861.40 145
2861.52 152
2861.64 163
2861.76 178
2861.89 195
2862.01 211
2862.13 225
2862.25 237
2862.38 246
2862.50 251
2862.62 252
2862.74 252
2862.87 249
2862.99 246
2863.11 242
2863.23 239
2863.36 237
2863.48 237
2863.60 240
2863.72 247
2863.85 257
2863.97 272
2864.09 289
2864.21 309
2864.34 329
2864.46 348
2864.58 365
2864.71 379
2864.83 389
2864.95 396
2865.07 400
2865.20 404
2865.32 409
2865.44 415
2865.56 425
2865.69 438
2865.81 454
2865.93 470
2866.05 486
2866.18 500
2866.30 511
2866.42 518
2866.54 521
2866.67 521
2866.79 520
2866.91 518
2867.03 518
2867.16 520
2867.28 522
2867.40 524
2867.53 525
2867.65 525
2867.77 521
2867.89 515
2868.02 506
2868.14 496
2868.26 486
2868.38 476
2868.51 466
2868.63 457
2868.75 448
2868.87 439
2869.00 431
2869.12 421
2869.24 412
2869.37 403
2869.49 395
2869.61 387
2869.73 381
2869.86 375
2869.98 368
2870.10 359
2870.22 347
2870.35 332
2870.47 313
2870.59 293
2870.72 272
2870.84 253
2870.96 237
2871.08 225
2871.21 217
2871.33 214
2871.45 214
2871.57 218
2871.70 224
2871.82 233
2871.94 244
2872.07 256
2872.19 269
2872.31 280
2872.43 288
2872.56 292
2872.68 291
2872.80 288
2872.92 282
2873.05 276
2873.17 269
2873.29 264
2873.42 258
2873.54 252
2873.66 244
2873.78 233
2873.91 221
2874.03 208
2874.15 195
2874.28 184
2874.40 177
2874.52 174
2874.64 174
2874.77 179
2874.89 188
2875.01 197
2875.13 207
2875.26 215
2875.38 220
2875.50 221
2875.63 219
2875.75 214
2875.87 209
2875.99 205
2876.12 203
2876.24 204
2876.36 207
2876.49 211
2876.61 214
2876.73 213
2876.85 207
2876.98 197
2877.10 182
2877.22 164
2877.35 146
2877.47 130
2877.59 119
2877.71 115
2877.84 118
2877.96 129
2878.08 145
2878.21 165
2878.33 187
2878.45 208
2878.57 225
2878.70 237
2878.82 244
2878.94 246
2879.07 243
2879.19 237
2879.31 227
2879.43 214
2879.56 201
2879.68 188
2879.80 177
2879.93 168
2880.05 162
2880.17 159
2880.30 157
2880.42 156
2880.54 154
2880.66 151
2880.79 145
2880.91 137
2881.03 129
2881.16 120
2881.28 112
2881.40 103
2881.52 94
2881.65 84
2881.77 74
2881.89 64
2882.02 56
2882.14 52
2882.26 54
2882.39 60
2882.51 71
2882.63 85
2882.75 99
2882.88 110
2883.00 117
2883.12 120
2883.25 120
2883.37 118
2883.49 116
2883.62 116
2883.74 118
2883.86 122
2883.98 128
2884.11 135
2884.23 143
2884.35 151
2884.48 160
2884.60 168
2884.72 176
2884.85 180
2884.97 180
2885.09 174
2885.21 163
2885.34 148
2885.46 131
2885.58 113
2885.71 96
2885.83 83
2885.95 73
2886.08 66
2886.20 62
2886.32 62
2886.44 64
2886.57 69
2886.69 77
2886.81 86
2886.94 97
2887.06 110
2887.18 122
2887.31 133
2887.43 142
2887.55 150
2887.68 155
2887.80 159
2887.92 161
2888.04 162
2888.17 163
2888.29 163
2888.41 163
2888.54 161
2888.66 157
2888.78 152
2888.91 145
2889.03 137
2889.15 128
2889.28 119
2889.40 112
2889.52 106
2889.64 101
2889.77 98
2889.89 97
2890.01 97
2890.14 96
2890.26 95
2890.38 93
2890.51 89
2890.63 84
2890.75 79
2890.88 73
2891.00 66
2891.12 60
2891.25 53
2891.37 46
2891.49 37
2891.62 25
2891.74 12
2891.86 0
2891.98 0
2892.11 0
2892.23 0
2892.35 0
2892.48 0
2892.60 0
2892.72 0
2892.85 6
2892.97 17
2893.09 27
2893.22 36
2893.34 44
2893.46 53
2893.59 64
2893.71 74
2893.83 85
2893.96 93
2894.08 98
2894.20 98
2894.33 95
2894.45 89
2894.57 83
2894.70 79
2894.82 79
2894.94 83
2895.06 91
2895.19 102
2895.31 113
2895.43 123
2895.56 130
2895.68 133
2895.80 132
2895.93 128
2896.05 121
2896.17 113
2896.30 104
2896.42 95
2896.54 86
2896.67 79
2896.79 73
2896.91 69
2897.04 67
2897.16 67
2897.28 72
2897.41 79
2897.53 89
2897.65 100
2897.78 111
2897.90 121
2898.02 129
2898.15 136
2898.27 142
2898.39 150
2898.52 160
2898.64 170
2898.76 179
2898.89 185
2899.01 187
2899.13 184
2899.26 177
2899.38 168
2899.50 157
2899.63 148
2899.75 140
2899.87 134
2900.00 128
2900.12 120
2900.24 111
2900.37 100
2900.49 89
2900.61 79
2900.74 71
2900.86 67
2900.98 67
2901.11 70
2901.23 74
2901.35 79
2901.48 84
2901.60 90
2901.72 96
2901.85 104
2901.97 114
2902.09 126
2902.22 140
2902.34 154
2902.46 166
2902.59 174
2902.71 176
2902.83 170
2902.96 158
2903.08 141
2903.20 120
2903.33 98
2903.45 76
2903.57 57
2903.70 41
2903.82 30
2903.94 23
2904.07 20
2904.19 21
2904.32 26
2904.44 32
2904.56 38
2904.69 43
2904.81 45
2904.93 44
2905.06 42
2905.18 38
2905.30 35
2905.43 34
2905.55 37
2905.67 44
2905.80 54
2905.92 65
2906.04 78
2906.17 88
2906.29 96
2906.41 101
2906.54 102
2906.66 101
2906.78 99
2906.91 97
2907.03 96
2907.15 97
2907.28 100
2907.40 103
2907.53 107
2907.65 110
2907.77 112
2907.90 114
2908.02 114
2908.14 113
2908.27 110
2908.39 106
2908.51 101
2908.64 93
2908.76 85
2908.88 76
2909.01 67
2909.13 59
2909.25 53
2909.38 50
2909.50 50
2909.63 53
2909.75 59
2909.87 66
2910.00 73
2910.12 80
2910.24 83
2910.37 83
2910.49 79
2910.61 72
2910.74 63
2910.86 55
2910.98 48
2911.11 42
2911.23 38
2911.36 34
2911.48 30
2911.60 25
2911.73 18
2911.85 11
2911.97 3
2912.10 0
2912.22 0
2912.34 0
2912.47 0
2912.59 0
2912.71 0
2912.84 4
2912.96 11
2913.09 19
2913.21 27
2913.33 33
2913.46 37
2913.58 37
2913.70 32
2913.83 24
2913.95 14
2914.07 5
2914.20 0
2914.32 0
2914.45 0
2914.57 0
2914.69 0
2914.82 0
2914.94 0
2915.06 0
2915.19 0
2915.31 6
2915.43 19
2915.56 32
2915.68 44
2915.81 51
2915.93 50
2916.05 42
2916.18 27
2916.30 8
2916.42 0
2916.55 0
2916.67 0
2916.80 0
2916.92 0
2917.04 0
2917.17 0
2917.29 10
2917.41 28
2917.54 43
2917.66 56
2917.79 67
2917.91 75
2918.03 82
2918.16 87
2918.28 91
2918.40 91
2918.53 89
2918.65 83
2918.77 74
2918.90 64
2919.02 54
2919.15 46
2919.27 40
2919.39 38
2919.52 38
2919.64 40
2919.76 42
2919.89 43
2920.01 42
2920.14 37
2920.26 31
2920.38 22
2920.51 12
2920.63 3
2920.76 0
2920.88 0
2921.00 0
2921.13 0
2921.25 7
2921.37 20
2921.50 36
2921.62 54
2921.75 73
2921.87 90
2921.99 106
2922.12 117
2922.24 125
2922.36 129
2922.49 129
2922.61 128
2922.74 126
2922.86 125
2922.98 124
2923.11 124
2923.23 123
2923.36 120
2923.48 114
2923.60 106
2923.73 94
2923.85 81
2923.97 68
2924.10 54
2924.22 41
2924.35 29
2924.47 19
2924.59 12
2924.72 8
2924.84 8
2924.97 11
2925.09 18
2925.21 25
2925.34 31
2925.46 36
2925.58 36
2925.71 34
2925.83 29
2925.96 24
2926.08 22
2926.20 24
2926.33 32
2926.45 45
2926.58 62
2926.70 80
2926.82 98
2926.95 111
2927.07 119
2927.20 121
2927.32 117
2927.44 109
2927.57 98
2927.69 86
2927.82 77
2927.94 70
2928.06 66
2928.19 64
2928.31 65
2928.43 66
2928.56 67
2928.68 68
2928.81 67
2928.93 65
2929.05 61
2929.18 54
2929.30 45
2929.43 34
2929.55 24
2929.67 14
2929.80 8
2929.92 6
2930.05 8
2930.17 15
2930.29 25
2930.42 36
2930.54 46
2930.67 53
2930.79 57
2930.91 58
2931.04 58
2931.16 58
2931.29 58
2931.41 60
2931.53 63
2931.66 67
2931.78 71
2931.91 75
2932.03 80
2932.15 85
2932.28 89
2932.40 93
2932.53 95
2932.65 95
2932.77 93
2932.90 89
2933.02 85
2933.15 81
2933.27 79
2933.39 79
2933.52 79
2933.64 79
2933.77 75
2933.89 66
2934.02 52
2934.14 36
2934.26 18
2934.39 4
2934.51 0
2934.64 0
2934.76 8
2934.88 23
2935.01 39
2935.13 53
2935.26 61
2935.38 64
2935.50 60
2935.63 54
2935.75 46
2935.88 40
2936.00 35
2936.12 34
2936.25 35
2936.37 38
2936.50 44
2936.62 52
2936.75 62
2936.87 71
2936.99 79
2937.12 85
2937.24 87
2937.37 86
2937.49 82
2937.61 78
2937.74 74
2937.86 72
2937.99 72
2938.11 73
2938.23 74
2938.36 73
2938.48 69
2938.61 62
2938.73 53
2938.86 44
2938.98 37
2939.10 33
2939.23 31
2939.35 32
2939.48 34
2939.60 35
2939.72 34
2939.85 32
2939.97 29
2940.10 27
2940.22 27
2940.35 29
2940.47 35
2940.59 42
2940.72 51
2940.84 59
2940.97 66
2941.09 72
2941.22 76
2941.34 81
2941.46 87
2941.59 93
2941.71 99
2941.84 104
2941.96 106
2942.08 104
2942.21 98
2942.33 90
2942.46 82
2942.58 74
2942.71 70
2942.83 69
2942.95 72
2943.08 76
2943.20 80
2943.33 81
2943.45 78
2943.58 71
2943.70 60
2943.82 46
2943.95 30
2944.07 15
2944.20 2
2944.32 0
2944.45 0
2944.57 0
2944.69 0
2944.82 0
2944.94 0
2945.07 1
2945.19 0
2945.32 0
2945.44 0
2945.56 1
2945.69 6
2945.81 14
2945.94 25
2946.06 37
2946.19 49
2946.31 58
2946.43 63
2946.56 64
2946.68 60
2946.81 53
2946.93 45
2947.06 36
2947.18 29
2947.31 25
2947.43 22
2947.55 22
2947.68 22
2947.80 22
2947.93 20
2948.05 17
2948.18 12
2948.30 6
2948.42 0
2948.55 0
2948.67 0
2948.80 0
2948.92 0
2949.05 0
2949.17 0
2949.30 0
2949.42 0
2949.54 3
2949.67 7
2949.79 14
2949.92 24
2950.04 37
2950.17 52
2950.29 67
2950.41 80
2950.54 89
2950.66 93
2950.79 92
2950.91 87
2951.04 79
2951.16 70
2951.29 60
2951.41 50
2951.53 42
2951.66 36
2951.78 33
2951.91 36
2952.03 43
2952.16 56
2952.28 72
2952.41 91
2952.53 110
2952.65 127
2952.78 141
2952.90 151
2953.03 157
2953.15 159
2953.28 158
2953.40 158
2953.53 158
2953.65 161
2953.77 166
2953.90 173
2954.02 181
2954.15 189
2954.27 196
2954.40 199
2954.52 199
2954.65 194
2954.77 184
2954.90 172
2955.02 157
2955.14 142
2955.27 127
2955.39 115
2955.52 106
2955.64 99
2955.77 93
2955.89 86
2956.02 78
2956.14 68
2956.26 56
2956.39 45
2956.51 35
2956.64 26
2956.76 20
2956.89 15
2957.01 10
2957.14 4
2957.26 0
2957.39 0
2957.51 0
2957.64 0
2957.76 0
2957.88 0
2958.01 0
2958.13 0
2958.26 9
2958.38 21
2958.51 34
2958.63 46
2958.76 61
2958.88 77
2959.01 95
2959.13 116
2959.25 138
2959.38 160
2959.50 177
2959.63 188
2959.75 190
2959.88 185
2960.00 174
2960.13 160
2960.25 145
2960.38 132
2960.50 124
2960.63 121
2960.75 120
2960.87 121
2961.00 123
2961.12 125
2961.25 127
2961.37 128
2961.50 128
2961.62 128
2961.75 127
2961.87 124
2962.00 120
2962.12 115
2962.25 110
2962.37 107
2962.50 106
2962.62 108
2962.74 111
2962.87 114
2962.99 116
2963.12 116
2963.24 113
2963.37 106
2963.49 98
2963.62 89
2963.74 81
2963.87 75
2963.99 73
2964.12 73
2964.24 74
2964.37 76
2964.49 76
2964.61 74
2964.74 70
2964.86 65
2964.99 60
2965.11 56
2965.24 51
2965.36 45
2965.49 39
2965.61 31
2965.74 21
2965.86 10
2965.99 0
2966.11 0
2966.24 0
2966.36 0
2966.49 0
2966.61 0
2966.74 0
2966.86 0
2966.98 3
2967.11 16
2967.23 29
2967.36 40
2967.48 47
2967.61 50
2967.73 48
2967.86 42
2967.98 33
2968.11 21
2968.23 10
2968.36 0
2968.48 0
2968.61 0
2968.73 0
2968.86 0
2968.98 0
2969.11 0
2969.23 0
2969.36 1
2969.48 8
2969.61 13
2969.73 19
2969.86 25
2969.98 31
2970.10 39
2970.23 46
2970.35 54
2970.48 60
2970.60 64
2970.73 65
2970.85 63
2970.98 58
2971.10 51
2971.23 44
2971.35 37
2971.48 31
2971.60 26
2971.73 24
2971.85 23
2971.98 25
2972.10 28
2972.23 33
2972.35 38
2972.48 43
2972.60 46
2972.73 46
2972.85 43
2972.98 39
2973.10 34
2973.23 30
2973.35 29
2973.48 31
2973.60 34
2973.73 36
2973.85 35
2973.98 30
2974.10 21
2974.23 8
2974.35 0
2974.48 0
2974.60 0
2974.73 0
2974.85 0
2974.98 0
2975.10 0
2975.22 0
2975.35 8
2975.47 22
2975.60 36
2975.72 49
2975.85 59
2975.97 67
2976.10 72
2976.22 73
2976.35 71
2976.47 68
2976.60 64
2976.72 61
2976.85 59
2976.97 58
2977.10 56
2977.22 54
2977.35 53
2977.47 51
2977.60 51
2977.72 54
2977.85 58
2977.97 64
2978.10 72
2978.22 78
2978.35 82
2978.47 84
2978.60 83
2978.72 82
2978.85 80
2978.97 78
2979.10 79
2979.22 80
2979.35 82
2979.47 84
2979.60 85
2979.72 83
2979.85 80
2979.97 76
2980.10 70
2980.22 63
2980.35 58
2980.47 56
2980.60 57
2980.72 63
2980.85 73
2980.97 86
2981.10 102
2981.22 119
2981.35 137
2981.47 155
2981.60 172
2981.73 188
2981.85 205
2981.98 219
2982.10 231
2982.23 241
2982.35 246
2982.48 248
2982.60 247
2982.73 244
2982.85 241
2982.98 240
2983.10 240
2983.23 242
2983.35 243
2983.48 243
2983.60 239
2983.73 232
2983.85 222
2983.98 210
2984.10 199
2984.23 189
2984.35 183
2984.48 181
2984.60 182
2984.73 184
2984.85 188
2984.98 192
2985.10 195
2985.23 198
2985.35 199
2985.48 199
2985.60 198
2985.73 195
2985.85 191
2985.98 185
2986.10 178
2986.23 171
2986.35 165
2986.48 159
2986.60 152
2986.73 144
2986.86 133
2986.98 120
2987.11 105
2987.23 90
2987.36 77
2987.48 68
2987.61 63
2987.73 61
2987.86 63
2987.98 66
2988.11 69
2988.23 72
2988.36 76
2988.48 81
2988.61 88
2988.73 99
2988.86 112
2988.98 127
2989.11 140
2989.23 152
2989.36 159
2989.48 161
2989.61 158
2989.74 152
2989.86 143
2989.99 134
2990.11 125
2990.24 117
2990.36 108
2990.49 100
2990.61 91
2990.74 82
2990.86 72
2990.99 63
2991.11 56
2991.24 53
2991.36 53
2991.49 56
2991.61 60
2991.74 64
2991.86 66
2991.99 64
2992.12 59
2992.24 52
2992.37 45
2992.49 40
2992.62 38
2992.74 40
2992.87 44
2992.99 50
2993.12 56
2993.24 60
2993.37 62
2993.49 62
2993.62 60
2993.74 57
2993.87 54
2993.99 52
2994.12 52
2994.25 54
2994.37 59
2994.50 66
2994.62 75
2994.75 83
2994.87 90
2995.00 93
2995.12 92
2995.25 88
2995.37 82
2995.50 76
2995.62 71
2995.75 70
2995.88 74
2996.00 82
2996.13 93
2996.25 108
2996.38 123
2996.50 137
2996.63 149
2996.75 157
2996.88 162
2997.00 162
2997.13 159
2997.25 152
2997.38 142
2997.51 131
2997.63 118
2997.76 106
2997.88 95
2998.01 87
2998.13 84
2998.26 85
2998.38 91
2998.51 99
2998.63 108
2998.76 116
2998.88 122
2999.01 124
2999.14 123
2999.26 119
2999.39 113
2999.51 108
2999.64 105
2999.76 103
2999.89 103
3000.01 103
3000.14 103
3000.26 100
3000.39 95
3000.52 88
3000.64 80
3000.77 73
3000.89 69
3001.02 69
3001.14 72
3001.27 78
3001.39 87
3001.52 97
3001.64 106
3001.77 115
3001.90 121
3002.02 124
3002.15 126
3002.27 125
3002.40 123
3002.52 121
3002.65 119
3002.77 119
3002.90 119
3003.03 119
3003.15 119
3003.28 119
3003.40 118
3003.53 116
3003.65 115
3003.78 116
3003.90 119
3004.03 123
3004.16 128
3004.28 132
3004.41 136
3004.53 137
3004.66 137
3004.78 136
3004.91 134
3005.03 132
3005.16 129
3005.29 125
3005.41 120
3005.54 113
3005.66 107
3005.79 101
3005.91 97
3006.04 95
3006.16 94
3006.29 95
3006.42 96
3006.54 98
3006.67 101
3006.79 106
3006.92 113
3007.04 124
3007.17 137
3007.29 151
3007.42 164
3007.55 174
3007.67 179
3007.80 180
3007.92 176
3008.05 169
3008.17 160
3008.30 152
3008.43 146
3008.55 141
3008.68 139
3008.80 139
3008.93 139
3009.05 139
3009.18 137
3009.30 134
3009.43 127
3009.56 119
3009.68 108
3009.81 97
3009.93 85
3010.06 75
3010.18 66
3010.31 58
3010.44 52
3010.56 46
3010.69 42
3010.81 38
3010.94 36
3011.06 37
3011.19 41
3011.32 47
3011.44 55
3011.57 63
3011.69 70
3011.82 74
3011.94 73
3012.07 67
3012.20 57
3012.32 45
3012.45 32
3012.57 20
3012.70 11
3012.82 5
3012.95 2
3013.08 1
3013.20 2
3013.33 3
3013.45 3
3013.58 3
3013.70 1
3013.83 0
3013.96 0
3014.08 0
3014.21 0
3014.33 0
3014.46 0
3014.58 0
3014.71 2
3014.84 5
3014.96 8
3015.09 10
3015.21 12
3015.34 13
3015.46 15
3015.59 16
3015.72 19
3015.84 21
3015.97 24
3016.09 27
3016.22 30
3016.35 31
3016.47 31
3016.60 30
3016.72 29
3016.85 29
3016.97 30
3017.10 33
3017.23 38
3017.35 46
3017.48 54
3017.60 62
3017.73 69
3017.86 76
3017.98 82
3018.11 88
3018.23 93
3018.36 98
3018.48 101
3018.61 101
3018.74 95
3018.86 85
3018.99 70
3019.11 53
3019.24 37
3019.37 24
3019.49 17
3019.62 15
3019.74 18
3019.87 25
3019.99 34
3020.12 42
3020.25 47
3020.37 49
3020.50 48
3020.62 44
3020.75 39
3020.88 36
3021.00 35
3021.13 38
3021.25 45
3021.38 54
3021.51 64
3021.63 72
3021.76 76
3021.88 76
3022.01 73
3022.13 69
3022.26 64
3022.39 62
3022.51 61
3022.64 61
3022.76 61
3022.89 60
3023.02 56
3023.14 51
3023.27 45
3023.39 40
3023.52 37
3023.65 37
3023.77 41
3023.90 46
3024.02 52
3024.15 57
3024.28 59
3024.40 60
3024.53 58
3024.65 57
3024.78 57
3024.91 59
3025.03 64
3025.16 72
3025.28 83
3025.41 94
3025.54 105
3025.66 115
3025.79 121
3025.91 124
3026.04 125
3026.17 122
3026.29 118
3026.42 114
3026.54 111
3026.67 112
3026.80 116
3026.92 123
3027.05 133
3027.17 144
3027.30 153
3027.43 158
3027.55 158
3027.68 153
3027.80 142
3027.93 129
3028.06 115
3028.18 102
3028.31 92
3028.43 88
3028.56 88
3028.69 94
3028.81 102
3028.94 114
3029.06 127
3029.19 140
3029.32 152
3029.44 163
3029.57 173
3029.69 181
3029.82 187
3029.95 191
3030.07 193
3030.20 192
3030.33 188
3030.45 181
3030.58 171
3030.70 160
3030.83 150
3030.96 143
3031.08 139
3031.21 139
3031.33 143
3031.46 150
3031.59 157
3031.71 163
3031.84 168
3031.96 170
3032.09 170
3032.22 167
3032.34 163
3032.47 157
3032.60 149
3032.72 141
3032.85 133
3032.97 126
3033.10 123
3033.23 123
3033.35 127
3033.48 134
3033.60 142
3033.73 152
3033.86 160
3033.98 168
3034.11 174
3034.24 179
3034.36 184
3034.49 189
3034.61 194
3034.74 201
3034.87 211
3034.99 223
3035.12 238
3035.24 255
3035.37 273
3035.50 289
3035.62 303
3035.75 313
3035.88 319
3036.00 319
3036.13 316
3036.25 310
3036.38 302
3036.51 293
3036.63 285
3036.76 278
3036.89 272
3037.01 266
3037.14 261
3037.26 256
3037.39 252
3037.52 247
3037.64 242
3037.77 236
3037.90 231
3038.02 226
3038.15 222
3038.27 220
3038.40 217
3038.53 215
3038.65 211
3038.78 206
3038.91 200
3039.03 192
3039.16 185
3039.28 178
3039.41 173
3039.54 167
3039.66 162
3039.79 156
3039.92 148
3040.04 139
3040.17 131
3040.29 125
3040.42 124
3040.55 128
3040.67 137
3040.80 150
3040.93 162
3041.05 172
3041.18 177
3041.30 176
3041.43 170
3041.56 159
3041.68 145
3041.81 131
3041.94 119
3042.06 110
3042.19 105
3042.32 105
3042.44 109
3042.57 117
3042.69 128
3042.82 139
3042.95 148
3043.07 155
3043.20 158
3043.33 159
3043.45 157
3043.58 154
3043.71 152
3043.83 152
3043.96 153
3044.08 156
3044.21 160
3044.34 163
3044.46 167
3044.59 171
3044.72 177
3044.84 187
3044.97 199
3045.10 214
3045.22 229
3045.35 242
3045.47 251
3045.60 255
3045.73 253
3045.85 248
3045.98 241
3046.11 233
3046.23 226
3046.36 220
3046.49 216
3046.61 214
3046.74 214
3046.87 214
3046.99 213
3047.12 211
3047.24 207
3047.37 198
3047.50 184
3047.62 166
3047.75 147
3047.88 127
3048.00 110
3048.13 97
3048.26 88
3048.38 84
3048.51 83
3048.64 84
3048.76 83
3048.89 82
3049.02 79
3049.14 75
3049.27 73
3049.39 73
3049.52 78
3049.65 87
3049.77 101
3049.90 118
3050.03 136
3050.15 152
3050.28 164
3050.41 171
3050.53 172
3050.66 170
3050.79 166
3050.91 160
3051.04 156
3051.17 154
3051.29 154
3051.42 157
3051.55 161
3051.67 167
3051.80 174
3051.92 180
3052.05 185
3052.18 187
3052.30 185
3052.43 177
3052.56 164
3052.68 147
3052.81 129
3052.94 112
3053.06 97
3053.19 87
3053.32 81
3053.44 78
3053.57 77
3053.70 76
3053.82 74
3053.95 71
3054.08 67
3054.20 64
3054.33 62
3054.46 61
3054.58 61
3054.71 61
3054.84 62
3054.96 62
3055.09 62
3055.22 60
3055.34 58
3055.47 55
3055.60 52
3055.72 49
3055.85 47
3055.98 47
3056.10 48
3056.23 50
3056.36 53
3056.48 58
3056.61 62
3056.74 65
3056.86 67
3056.99 67
3057.12 65
3057.24 63
3057.37 59
3057.50 56
3057.62 52
3057.75 49
3057.88 45
3058.00 43
3058.13 41
3058.26 41
3058.38 45
3058.51 52
3058.64 62
3058.76 75
3058.89 89
3059.02 101
3059.14 109
3059.27 113
3059.40 112
3059.52 109
3059.65 105
3059.78 102
3059.90 102
3060.03 107
3060.16 114
3060.28 123
3060.41 132
3060.54 140
3060.66 147
3060.79 152
3060.92 156
3061.04 160
3061.17 164
3061.30 167
3061.42 168
3061.55 168
3061.68 164
3061.80 157
3061.93 147
3062.06 135
3062.18 123
3062.31 112
3062.44 105
3062.56 102
3062.69 103
3062.82 110
3062.94 121
3063.07 134
3063.20 148
3063.32 161
3063.45 170
3063.58 175
3063.70 174
3063.83 169
3063.96 160
3064.08 149
3064.21 138
3064.34 127
3064.47 116
3064.59 106
3064.72 97
3064.85 88
3064.97 79
3065.10 72
3065.23 69
3065.35 69
3065.48 73
3065.61 79
3065.73 87
3065.86 95
3065.99 100
3066.11 100
3066.24 96
3066.37 88
3066.49 77
3066.62 64
3066.75 52
3066.87 42
3067.00 36
3067.13 34
3067.26 37
3067.38 43
3067.51 52
3067.64 63
3067.76 74
3067.89 84
3068.02 90
3068.14 92
3068.27 91
3068.40 85
3068.52 76
3068.65 63
3068.78 50
3068.90 35
3069.03 21
3069.16 8
3069.29 0
3069.41 0
3069.54 0
3069.67 0
3069.79 0
3069.92 0
3070.05 0
3070.17 0
3070.30 5
3070.43 10
3070.55 15
3070.68 18
3070.81 22
3070.94 27
3071.06 32
3071.19 37
3071.32 43
3071.44 47
3071.57 49
3071.70 48
3071.82 43
3071.95 34
3072.08 23
3072.20 10
3072.33 0
3072.46 0
3072.59 0
3072.71 1
3072.84 16
3072.97 35
3073.09 55
3073.22 75
3073.35 91
3073.47 103
3073.60 111
3073.73 116
3073.86 119
3073.98 121
3074.11 124
3074.24 127
3074.36 132
3074.49 138
3074.62 146
3074.74 155
3074.87 166
3075.00 177
3075.13 186
3075.25 194
3075.38 198
3075.51 201
3075.63 201
3075.76 202
3075.89 203
3076.01 204
3076.14 206
3076.27 207
3076.40 204
3076.52 198
3076.65 188
3076.78 176
3076.90 163
3077.03 152
3077.16 146
3077.29 144
3077.41 145
3077.54 149
3077.67 151
3077.79 151
3077.92 147
3078.05 138
3078.17 125
3078.30 111
3078.43 97
3078.56 83
3078.68 71
3078.81 62
3078.94 55
3079.06 52
3079.19 51
3079.32 55
3079.45 63
3079.57 74
3079.70 87
3079.83 101
3079.95 115
3080.08 126
3080.21 135
3080.34 142
3080.46 145
3080.59 147
3080.72 147
3080.84 145
3080.97 141
3081.10 136
3081.23 129
3081.35 123
3081.48 117
3081.61 112
3081.73 110
3081.86 111
3081.99 114
3082.12 120
3082.24 127
3082.37 135
3082.50 141
3082.62 146
3082.75 150
3082.88 151
3083.01 151
3083.13 149
3083.26 145
3083.39 137
3083.51 127
3083.64 113
3083.77 99
3083.90 85
3084.02 74
3084.15 67
3084.28 65
3084.41 66
3084.53 68
3084.66 70
3084.79 69
3084.91 66
3085.04 60
3085.17 54
3085.30 49
3085.42 45
3085.55 44
3085.68 46
3085.80 48
3085.93 50
3086.06 51
3086.19 48
3086.31 43
3086.44 36
3086.57 27
3086.70 18
3086.82 11
3086.95 6
3087.08 4
3087.20 6
3087.33 10
3087.46 16
3087.59 24
3087.71 32
3087.84 39
3087.97 47
3088.10 54
3088.22 61
3088.35 70
3088.48 78
3088.60 88
3088.73 97
3088.86 106
3088.99 114
3089.11 120
3089.24 124
3089.37 124
3089.50 120
3089.62 112
3089.75 100
3089.88 87
3090.01 75
3090.13 66
3090.26 63
3090.39 65
3090.51 71
3090.64 80
3090.77 87
3090.90 90
3091.02 88
3091.15 81
3091.28 71
3091.41 59
3091.53 48
3091.66 39
3091.79 33
3091.92 28
3092.04 23
3092.17 18
3092.30 12
3092.42 8
3092.55 6
3092.68 6
3092.81 10
3092.93 17
3093.06 25
3093.19 31
3093.32 35
3093.44 35
3093.57 32
3093.70 27
3093.83 22
3093.95 16
3094.08 12
3094.21 9
3094.34 5
3094.46 1
3094.59 0
3094.72 0
3094.85 0
3094.97 0
3095.10 0
3095.23 0
3095.36 0
3095.48 4
3095.61 16
3095.74 29
3095.86 42
3095.99 55
3096.12 69
3096.25 81
3096.37 93
3096.50 103
3096.63 111
3096.76 117
3096.88 123
3097.01 127
3097.14 131
3097.27 133
3097.39 133
3097.52 130
3097.65 123
3097.78 111
3097.90 96
3098.03 78
3098.16 59
3098.29 41
3098.41 24
3098.54 9
3098.67 0
3098.80 0
3098.92 0
3099.05 0
3099.18 0
3099.31 0
3099.43 0
3099.56 0
3099.69 1
3099.82 4
3099.94 8
3100.07 12
3100.20 17
3100.33 23
3100.45 30
3100.58 36
3100.71 40
3100.84 42
3100.97 42
3101.09 41
3101.22 39
3101.35 37
3101.48 37
3101.60 39
3101.73 44
3101.86 51
3101.99 59
3102.11 69
3102.24 79
3102.37 88
3102.50 96
3102.62 102
3102.75 107
3102.88 112
3103.01 116
3103.13 120
3103.26 125
3103.39 130
3103.52 133
3103.64 134
3103.77 132
3103.90 127
3104.03 120
3104.15 111
3104.28 102
3104.41 95
3104.54 90
3104.67 89
3104.79 90
3104.92 92
3105.05 94
3105.18 96
3105.30 96
3105.43 95
3105.56 93
3105.69 91
3105.81 88
3105.94 85
3106.07 82
3106.20 78
3106.32 72
3106.45 65
3106.58 57
3106.71 50
3106.84 44
3106.96 42
3107.09 45
3107.22 51
3107.35 61
3107.47 74
3107.60 87
3107.73 100
3107.86 111
3107.98 119
3108.11 125
3108.24 129
3108.37 133
3108.50 136
3108.62 140
3108.75 146
3108.88 153
3109.01 160
3109.13 166
3109.26 173
3109.39 179
3109.52 184
3109.64 189
3109.77 192
3109.90 194
3110.03 193
3110.16 190
3110.28 183
3110.41 174
3110.54 164
3110.67 153
3110.79 142
3110.92 133
3111.05 126
3111.18 121
3111.31 116
3111.43 113
3111.56 111
3111.69 108
3111.82 106
3111.94 104
3112.07 102
3112.20 99
3112.33 96
3112.46 93
3112.58 91
3112.71 90
3112.84 92
3112.97 96
3113.09 100
3113.22 104
3113.35 106
3113.48 103
3113.61 94
3113.73 81
3113.86 64
3113.99 47
3114.12 33
3114.24 24
3114.37 21
3114.50 26
3114.63 38
3114.76 55
3114.88 77
3115.01 101
3115.14 126
3115.27 151
3115.40 175
3115.52 197
3115.65 216
3115.78 231
3115.91 241
3116.03 246
3116.16 245
3116.29 239
3116.42 228
3116.55 212
3116.67 194
3116.80 175
3116.93 156
3117.06 138
3117.19 121
3117.31 106
3117.44 91
3117.57 77
3117.70 65
3117.83 54
3117.95 47
3118.08 43
3118.21 44
3118.34 50
3118.46 59
3118.59 71
3118.72 83
3118.85 94
3118.98 102
3119.10 106
3119.23 107
3119.36 106
3119.49 102
3119.62 99
3119.74 95
3119.87 92
3120.00 90
3120.13 89
3120.26 90
3120.38 92
3120.51 95
3120.64 98
3120.77 101
3120.90 102
3121.02 101
3121.15 98
3121.28 93
3121.41 86
3121.54 78
3121.66 70
3121.79 62
3121.92 53
3122.05 44
3122.18 35
3122.30 25
3122.43 15
3122.56 5
3122.69 0
3122.82 0
3122.94 0
3123.07 0
3123.20 0
3123.33 0
3123.46 0
3123.58 0
3123.71 6
3123.84 11
3123.97 16
3124.10 20
3124.22 23
3124.35 25
3124.48 27
3124.61 27
3124.74 28
3124.86 29
3124.99 31
3125.12 34
3125.25 40
3125.38 48
3125.50 56
3125.63 65
3125.76 73
3125.89 78
3126.02 80
3126.14 80
3126.27 79
3126.40 76
3126.53 74
3126.66 70
3126.78 66
3126.91 60
3127.04 51
3127.17 41
3127.30 28
3127.43 15
3127.55 4
3127.68 0
3127.81 0
3127.94 0
3128.07 0
3128.19 0
3128.32 0
3128.45 0
3128.58 1
3128.71 6
3128.83 11
3128.96 14
3129.09 16
3129.22 17
3129.35 19
3129.48 21
3129.60 26
3129.73 35
3129.86 46
3129.99 61
3130.12 78
3130.24 98
3130.37 120
3130.50 143
3130.63 168
3130.76 194
3130.88 220
3131.01 246
3131.14 269
3131.27 287
3131.40 300
3131.53 304
3131.65 301
3131.78 291
3131.91 277
3132.04 260
3132.17 243
3132.29 230
3132.42 220
3132.55 213
3132.68 209
3132.81 207
3132.94 204
3133.06 202
3133.19 199
3133.32 195
3133.45 191
3133.58 186
3133.71 180
3133.83 173
3133.96 164
3134.09 154
3134.22 144
3134.35 135
3134.47 128
3134.60 123
3134.73 119
3134.86 117
3134.99 116
3135.12 114
3135.24 111
3135.37 109
3135.50 108
3135.63 108
3135.76 110
3135.89 113
3136.01 117
3136.14 122
3136.27 127
3136.40 132
3136.53 139
3136.66 148
3136.78 157
3136.91 167
3137.04 176
3137.17 180
3137.30 180
3137.42 173
3137.55 161
3137.68 145
3137.81 127
3137.94 110
3138.07 95
3138.19 85
3138.32 80
3138.45 80
3138.58 82
3138.71 86
3138.84 90
3138.96 93
3139.09 94
3139.22 92
3139.35 90
3139.48 87
3139.61 85
3139.73 83
3139.86 82
3139.99 81
3140.12 81
3140.25 81
3140.38 82
3140.50 82
3140.63 81
3140.76 79
3140.89 75
3141.02 71
3141.15 67
3141.28 67
3141.40 71
3141.53 81
3141.66 96
3141.79 116
3141.92 137
3142.05 157
3142.17 174
3142.30 186
3142.43 194
3142.56 199
3142.69 202
3142.82 205
3142.94 207
3143.07 210
3143.20 211
3143.33 209
3143.46 204
3143.59 196
3143.71 187
3143.84 177
3143.97 169
3144.10 163
3144.23 160
3144.36 159
3144.49 159
3144.61 158
3144.74 155
3144.87 151
3145.00 145
3145.13 139
3145.26 134
3145.38 130
3145.51 127
3145.64 125
3145.77 124
3145.90 123
3146.03 123
3146.16 122
3146.28 121
3146.41 119
3146.54 114
3146.67 109
3146.80 103
3146.93 99
3147.06 100
3147.18 106
3147.31 120
3147.44 140
3147.57 164
3147.70 189
3147.83 211
3147.95 229
3148.08 241
3148.21 249
3148.34 255
3148.47 261
3148.60 268
3148.73 277
3148.85 288
3148.98 300
3149.11 309
3149.24 315
3149.37 318
3149.50 317
3149.63 315
3149.75 313
3149.88 311
3150.01 311
3150.14 313
3150.27 316
3150.40 317
3150.53 317
3150.65 316
3150.78 315
3150.91 315
3151.04 316
3151.17 319
3151.30 324
3151.43 330
3151.55 336
3151.68 340
3151.81 341
3151.94 339
3152.07 332
3152.20 321
3152.33 305
3152.45 285
3152.58 264
3152.71 243
3152.84 225
3152.97 214
3153.10 210
3153.23 213
3153.35 222
3153.48 234
3153.61 243
3153.74 248
3153.87 246
3154.00 238
3154.13 226
3154.26 212
3154.38 199
3154.51 191
3154.64 187
3154.77 187
3154.90 189
3155.03 192
3155.16 194
3155.28 195
3155.41 195
3155.54 196
3155.67 198
3155.80 200
3155.93 203
3156.06 204
3156.19 202
3156.31 196
3156.44 188
3156.57 178
3156.70 169
3156.83 160
3156.96 155
3157.09 153
3157.21 154
3157.34 158
3157.47 166
3157.60 175
3157.73 186
3157.86 197
3157.99 209
3158.12 219
3158.24 226
3158.37 229
3158.50 228
3158.63 223
3158.76 215
3158.89 206
3159.02 197
3159.15 190
3159.27 185
3159.40 183
3159.53 180
3159.66 176
3159.79 170
3159.92 161
3160.05 150
3160.18 139
3160.30 127
3160.43 118
3160.56 111
3160.69 106
3160.82 104
3160.95 103
3161.08 103
3161.21 104
3161.33 103
3161.46 101
3161.59 97
3161.72 90
3161.85 81
3161.98 69
3162.11 57
3162.24 47
3162.37 38
3162.49 33
3162.62 32
3162.75 33
3162.88 36
3163.01 39
3163.14 42
3163.27 43
3163.40 42
3163.52 39
3163.65 36
3163.78 31
3163.91 27
3164.04 24
3164.17 21
3164.30 20
3164.43 20
3164.56 23
3164.68 27
3164.81 33
3164.94 39
3165.07 47
3165.20 54
3165.33 62
3165.46 69
3165.59 75
3165.72 80
3165.84 82
3165.97 82
3166.10 79
3166.23 75
3166.36 70
3166.49 67
3166.62 67
3166.75 71
3166.88 80
3167.00 90
3167.13 101
3167.26 112
3167.39 119
3167.52 123
3167.65 125
3167.78 123
3167.91 120
3168.04 116
3168.16 111
3168.29 106
3168.42 101
3168.55 98
3168.68 96
3168.81 95
3168.94 95
3169.07 97
3169.20 99
3169.33 102
3169.45 106
3169.58 111
3169.71 117
3169.84 123
3169.97 128
3170.10 130
3170.23 130
3170.36 124
3170.49 115
3170.61 101
3170.74 85
3170.87 68
3171.00 53
3171.13 41
3171.26 33
3171.39 29
3171.52 29
3171.65 32
3171.78 37
3171.90 42
3172.03 46
3172.16 50
3172.29 53
3172.42 54
3172.55 54
3172.68 51
3172.81 47
3172.94 39
3173.07 29
3173.19 16
3173.32 4
3173.45 0
3173.58 0
3173.71 0
3173.84 0
3173.97 0
3174.10 0
3174.23 0
3174.36 0
3174.49 6
3174.61 16
3174.74 26
3174.87 37
3175.00 47
3175.13 56
3175.26 63
3175.39 67
3175.52 68
3175.65 65
3175.78 59
3175.91 49
3176.03 40
3176.16 31
3176.29 26
3176.42 25
3176.55 29
3176.68 39
3176.81 52
3176.94 69
3177.07 87
3177.20 106
3177.33 125
3177.45 142
3177.58 157
3177.71 170
3177.84 179
3177.97 183
3178.10 181
3178.23 173
3178.36 159
3178.49 138
3178.62 113
3178.75 85
3178.87 57
3179.00 32
3179.13 10
3179.26 0
3179.39 0
3179.52 0
3179.65 0
3179.78 0
3179.91 0
3180.04 4
3180.17 19
3180.30 35
3180.42 51
3180.55 65
3180.68 78
3180.81 88
3180.94 95
3181.07 99
3181.20 100
3181.33 99
3181.46 96
3181.59 93
3181.72 91
3181.85 91
3181.98 94
3182.10 100
3182.23 109
3182.36 120
3182.49 131
3182.62 139
3182.75 145
3182.88 146
3183.01 142
3183.14 136
3183.27 129
3183.40 124
3183.53 121
3183.66 122
3183.78 125
3183.91 128
3184.04 131
3184.17 130
3184.30 124
3184.43 113
3184.56 97
3184.69 80
3184.82 61
3184.95 45
3185.08 32
3185.21 24
3185.34 21
3185.47 24
3185.59 33
3185.72 47
3185.85 66
3185.98 90
3186.11 117
3186.24 144
3186.37 171
3186.50 195
3186.63 215
3186.76 230
3186.89 240
3187.02 244
3187.15 243
3187.28 238
3187.40 228
3187.53 214
3187.66 197
3187.79 181
3187.92 165
3188.05 153
3188.18 147
3188.31 145
3188.44 148
3188.57 154
3188.70 160
3188.83 164
3188.96 166
3189.09 163
3189.22 158
3189.34 149
3189.47 139
3189.60 128
3189.73 116
3189.86 106
3189.99 96
3190.12 88
3190.25 82
3190.38 77
3190.51 74
3190.64 72
3190.77 71
3190.90 71
3191.03 72
3191.16 74
3191.29 77
3191.41 81
3191.54 86
3191.67 91
3191.80 95
3191.93 100
3192.06 105
3192.19 110
3192.32 117
3192.45 126
3192.58 135
3192.71 144
3192.84 151
3192.97 155
3193.10 154
3193.23 149
3193.36 141
3193.49 129
3193.62 116
3193.74 102
3193.87 88
3194.00 73
3194.13 59
3194.26 46
3194.39 35
3194.52 26
3194.65 19
3194.78 15
3194.91 13
3195.04 12
3195.17 13
3195.30 16
3195.43 19
3195.56 24
3195.69 29
3195.82 34
3195.95 38
3196.08 42
3196.20 45
3196.33 47
3196.46 50
3196.59 54
3196.72 58
3196.85 64
3196.98 70
3197.11 76
3197.24 82
3197.37 89
3197.50 95
3197.63 103
3197.76 110
3197.89 118
3198.02 126
3198.15 131
3198.28 134
3198.41 135
3198.54 132
3198.67 126
3198.80 118
3198.92 109
3199.05 100
3199.18 93
3199.31 89
3199.44 88
3199.57 89
3199.70 91
3199.83 93
3199.96 93
3200.09 89
3200.22 83
3200.35 76
3200.48 70
3200.61 65
3200.74 65
3200.87 68
3201.00 76
3201.13 86
3201.26 96
3201.39 104
3201.52 109
3201.65 111
3201.78 108
3201.91 101
3202.03 90
3202.16 75
3202.29 58
3202.42 39
3202.55 20
3202.68 3
3202.81 0
3202.94 0
3203.07 0
3203.20 0
3203.33 0
3203.46 0
3203.59 0
3203.72 0
3203.85 8
3203.98 21
3204.11 34
3204.24 48
3204.37 63
3204.50 78
3204.63 94
3204.76 111
3204.89 128
3205.02 146
3205.15 164
3205.28 183
3205.41 201
3205.54 218
3205.67 232
3205.80 242
3205.92 247
3206.05 245
3206.18 238
3206.31 227
3206.44 214
3206.57 201
3206.70 189
3206.83 181
3206.96 175
3207.09 171
3207.22 169
3207.35 167
3207.48 166
3207.61 163
3207.74 162
3207.87 161
3208.00 162
3208.13 164
3208.26 167
3208.39 168
3208.52 168
3208.65 164
3208.78 159
3208.91 152
3209.04 144
3209.17 138
3209.30 134
3209.43 134
3209.56 138
3209.69 145
3209.82 154
3209.95 163
3210.08 173
3210.21 182
3210.34 189
3210.47 194
3210.60 197
3210.73 198
3210.86 198
3210.99 196
3211.11 192
3211.24 186
3211.37 177
3211.50 168
3211.63 156
3211.76 145
3211.89 134
3212.02 126
3212.15 119
3212.28 115
3212.41 112
3212.54 112
3212.67 112
3212.80 112
3212.93 114
3213.06 116
3213.19 118
3213.32 122
3213.45 126
3213.58 129
3213.71 132
3213.84 133
3213.97 132
3214.10 129
3214.23 125
3214.36 120
3214.49 115
3214.62 111
3214.75 106
3214.88 103
3215.01 100
3215.14 98
3215.27 98
3215.40 99
3215.53 103
3215.66 108
3215.79 116
3215.92 123
3216.05 130
3216.18 134
3216.31 136
3216.44 133
3216.57 125
3216.70 114
3216.83 100
3216.96 85
3217.09 69
3217.22 54
3217.35 40
3217.48 28
3217.61 18
3217.74 10
3217.87 4
3218.00 0
3218.13 0
3218.26 0
3218.39 0
3218.52 0
3218.65 0
3218.78 0
3218.91 0
3219.04 0
3219.17 0
3219.30 2
3219.43 9
3219.56 18
3219.69 29
3219.82 42
3219.95 55
3220.08 66
3220.21 73
3220.34 76
3220.47 73
3220.60 65
3220.73 53
3220.86 38
3220.99 23
3221.12 10
3221.25 0
3221.38 0
3221.51 0
3221.64 0
3221.77 0
3221.90 0
3222.03 5
3222.16 17
3222.29 29
3222.42 39
3222.55 47
3222.68 52
3222.81 54
3222.94 53
3223.07 49
3223.20 45
3223.33 39
3223.46 34
3223.59 31
3223.72 29
3223.85 29
3223.98 31
3224.11 35
3224.24 39
3224.37 42
3224.50 43
3224.63 41
3224.76 38
3224.89 34
3225.02 29
3225.15 26
3225.28 24
3225.41 22
3225.54 20
3225.67 18
3225.80 15
3225.93 13
3226.06 13
3226.19 14
3226.32 17
3226.45 22
3226.58 26
3226.71 28
3226.84 29
3226.97 27
3227.10 25
3227.23 22
3227.36 21
3227.49 22
3227.62 24
3227.75 27
3227.88 30
3228.01 33
3228.14 36
3228.27 39
3228.40 44
3228.53 52
3228.66 61
3228.79 72
3228.92 83
3229.05 93
3229.18 101
3229.31 106
3229.44 108
3229.57 108
3229.70 104
3229.83 99
3229.96 92
3230.09 85
3230.22 78
3230.35 71
3230.49 65
3230.62 61
3230.75 58
3230.88 55
3231.01 52
3231.14 49
3231.27 46
3231.40 42
3231.53 40
3231.66 38
3231.79 39
3231.92 41
3232.05 45
3232.18 49
3232.31 54
3232.44 60
3232.57 67
3232.70 75
3232.83 86
3232.96 99
3233.09 113
3233.22 127
3233.35 138
3233.48 147
3233.61 151
3233.74 150
3233.87 146
3234.00 139
3234.13 130
3234.26 120
3234.39 110
3234.52 100
3234.65 91
3234.78 84
3234.91 77
3235.04 72
3235.17 68
3235.30 65
3235.43 63
3235.56 60
3235.70 57
3235.83 54
3235.96 53
3236.09 54
3236.22 57
3236.35 62
3236.48 69
3236.61 76
3236.74 84
3236.87 91
3237.00 98
3237.13 105
3237.26 110
3237.39 116
3237.52 120
3237.65 121
3237.78 120
3237.91 115
3238.04 108
3238.17 99
3238.30 89
3238.43 79
3238.56 70
3238.69 62
3238.82 55
3238.95 48
3239.08 42
3239.21 36
3239.34 33
3239.47 31
3239.61 30
3239.74 30
3239.87 30
3240.00 29
3240.13 25
3240.26 19
3240.39 12
3240.52 5
3240.65 1
3240.78 1
3240.91 4
3241.04 12
3241.17 23
3241.30 35
3241.43 48
3241.56 60
3241.69 70
3241.82 77
3241.95 83
3242.08 87
3242.21 91
3242.34 96
3242.47 100
3242.60 105
3242.74 110
3242.87 113
3243.00 114
3243.13 113
3243.26 110
3243.39 106
3243.52 102
3243.65 98
3243.78 94
3243.91 91
3244.04 89
3244.17 88
3244.30 88
3244.43 89
3244.56 91
3244.69 94
3244.82 98
3244.95 102
3245.08 105
3245.21 106
3245.34 105
3245.48 101
3245.61 94
3245.74 84
3245.87 74
3246.00 64
3246.13 57
3246.26 51
3246.39 47
3246.52 42
3246.65 37
3246.78 30
3246.91 21
3247.04 10
3247.17 1
3247.30 0
3247.43 0
3247.56 0
3247.69 0
3247.82 0
3247.96 3
3248.09 8
3248.22 11
3248.35 12
3248.48 12
3248.61 10
3248.74 8
3248.87 5
3249.00 3
3249.13 2
3249.26 2
3249.39 2
3249.52 1
3249.65 0
3249.78 0
3249.91 0
3250.04 0
3250.17 0
3250.31 0
3250.44 2
3250.57 12
3250.70 24
3250.83 35
3250.96 43
3251.09 47
3251.22 47
3251.35 44
3251.48 39
3251.61 35
3251.74 33
3251.87 32
3252.00 33
3252.13 35
3252.26 37
3252.40 38
3252.53 40
3252.66 40
3252.79 40
3252.92 40
3253.05 39
3253.18 37
3253.31 37
3253.44 36
3253.57 37
3253.70 38
3253.83 40
3253.96 41
3254.09 41
3254.22 40
3254.36 37
3254.49 34
3254.62 32
3254.75 32
3254.88 34
3255.01 38
3255.14 44
3255.27 51
3255.40 58
3255.53 66
3255.66 73
3255.79 80
3255.92 87
3256.05 92
3256.18 97
3256.32 101
3256.45 103
3256.58 103
3256.71 102
3256.84 101
3256.97 100
3257.10 100
3257.23 103
3257.36 108
3257.49 117
3257.62 128
3257.75 141
3257.88 152
3258.02 160
3258.15 164
3258.28 163
3258.41 156
3258.54 145
3258.67 132
3258.80 121
3258.93 112
3259.06 108
3259.19 108
3259.32 110
3259.45 112
3259.58 113
3259.72 112
3259.85 107
3259.98 100
3260.11 91
3260.24 82
3260.37 74
3260.50 66
3260.63 58
3260.76 51
3260.89 43
3261.02 35
3261.15 28
3261.28 22
3261.42 17
3261.55 12
3261.68 8
3261.81 4
3261.94 1
3262.07 0
3262.20 0
3262.33 1
3262.46 6
3262.59 13
3262.72 22
3262.85 31
3262.99 39
3263.12 45
3263.25 49
3263.38 51
3263.51 52
3263.64 52
3263.77 52
3263.90 52
3264.03 51
3264.16 50
3264.29 48
3264.43 46
3264.56 43
3264.69 39
3264.82 35
3264.95 32
3265.08 29
3265.21 27
3265.34 26
3265.47 27
3265.60 31
3265.73 37
3265.86 45
3266.00 53
3266.13 60
3266.26 64
3266.39 64
3266.52 61
3266.65 55
3266.78 48
3266.91 43
3267.04 41
3267.17 41
3267.31 44
3267.44 48
3267.57 53
3267.70 57
3267.83 60
3267.96 63
3268.09 67
3268.22 71
3268.35 77
3268.48 84
3268.61 89
3268.75 93
3268.88 94
3269.01 92
3269.14 88
3269.27 82
3269.40 76
3269.53 70
3269.66 64
3269.79 58
3269.92 53
3270.06 46
3270.19 39
3270.32 32
3270.45 25
3270.58 18
3270.71 12
3270.84 7
3270.97 3
3271.10 1
3271.23 0
3271.37 0
3271.50 0
3271.63 0
3271.76 0
3271.89 0
3272.02 1
3272.15 10
3272.28 21
3272.41 36
3272.54 50
3272.68 62
3272.81 70
3272.94 74
3273.07 73
3273.20 70
3273.33 65
3273.46 61
3273.59 60
3273.72 61
3273.86 63
3273.99 65
3274.12 66
3274.25 66
3274.38 65
3274.51 62
3274.64 59
3274.77 55
3274.90 51
3275.04 46
3275.17 40
3275.30 32
3275.43 23
3275.56 15
3275.69 9
3275.82 7
3275.95 9
3276.08 17
3276.22 28
3276.35 42
3276.48 55
3276.61 66
3276.74 73
3276.87 75
3277.00 71
3277.13 63
3277.26 51
3277.40 37
3277.53 22
3277.66 8
3277.79 0
3277.92 0
3278.05 0
3278.18 0
3278.31 0
3278.44 0
3278.58 0
3278.71 1
3278.84 4
3278.97 7
3279.10 9
3279.23 11
3279.36 13
3279.49 16
3279.62 20
3279.76 25
3279.89 32
3280.02 41
3280.15 50
3280.28 60
3280.41 70
3280.54 77
3280.67 83
3280.81 86
3280.94 87
3281.07 85
3281.20 81
3281.33 75
3281.46 69
3281.59 62
3281.72 55
3281.86 48
3281.99 42
3282.12 37
3282.25 33
3282.38 29
3282.51 24
3282.64 17
3282.77 9
3282.91 0
3283.04 0
3283.17 0
3283.30 0
3283.43 0
3283.56 0
3283.69 0
3283.82 0
3283.96 6
3284.09 16
3284.22 24
3284.35 26
3284.48 24
3284.61 19
3284.74 11
3284.87 5
3285.01 1
3285.14 1
3285.27 5
3285.40 11
3285.53 17
3285.66 23
3285.79 26
3285.92 28
3286.06 28
3286.19 27
3286.32 28
3286.45 30
3286.58 34
3286.71 37
3286.84 40
3286.98 42
3287.11 42
3287.24 41
3287.37 38
3287.50 35
3287.63 33
3287.76 30
3287.89 29
3288.03 27
3288.16 26
3288.29 26
3288.42 28
3288.55 31
3288.68 37
3288.81 44
3288.95 52
3289.08 60
3289.21 67
3289.34 72
3289.47 75
3289.60 75
3289.73 76
3289.87 79
3290.00 84
3290.13 91
3290.26 100
3290.39 110
3290.52 121
3290.65 131
3290.79 142
3290.92 155
3291.05 169
3291.18 185
3291.31 202
3291.44 217
3291.57 228
3291.71 234
3291.84 234
3291.97 229
3292.10 220
3292.23 209
3292.36 198
3292.49 190
3292.63 185
3292.76 183
3292.89 184
3293.02 189
3293.15 196
3293.28 203
3293.41 210
3293.55 215
3293.68 218
3293.81 217
3293.94 214
3294.07 208
3294.20 201
3294.33 195
3294.47 190
3294.60 187
3294.73 186
3294.86 187
3294.99 191
3295.12 195
3295.25 199
3295.39 201
3295.52 201
3295.65 197
3295.78 189
3295.91 179
3296.04 170
3296.18 162
3296.31 158
3296.44 159
3296.57 165
3296.70 174
3296.83 184
3296.96 193
3297.10 200
3297.23 204
3297.36 205
3297.49 204
3297.62 200
3297.75 195
3297.89 190
3298.02 185
3298.15 180
3298.28 175
3298.41 171
3298.54 168
3298.67 164
3298.81 161
3298.94 159
3299.07 158
3299.20 158
3299.33 160
3299.46 165
3299.60 170
3299.73 176
3299.86 181
3299.99 186
3300.12 189
3300.25 192
3300.39 195
3300.52 199
3300.65 205
3300.78 211
3300.91 217
3301.04 223
3301.17 227
3301.31 229
3301.44 228
3301.57 226
3301.70 224
3301.83 222
3301.96 220
3302.10 219
3302.23 216
3302.36 211
3302.49 202
3302.62 189
3302.75 173
3302.89 155
3303.02 138
3303.15 123
3303.28 111
3303.41 103
3303.54 99
3303.68 96
3303.81 95
3303.94 96
3304.07 99
3304.20 105
3304.33 115
3304.47 127
3304.60 141
3304.73 155
3304.86 168
3304.99 178
3305.12 186
3305.26 192
3305.39 196
3305.52 198
3305.65 199
3305.78 197
3305.91 192
3306.05 183
3306.18 170
3306.31 155
3306.44 141
3306.57 129
3306.70 122
3306.84 122
3306.97 128
3307.10 138
3307.23 150
3307.36 159
3307.50 164
3307.63 163
3307.76 156
3307.89 145
3308.02 132
3308.15 119
3308.29 107
3308.42 98
3308.55 89
3308.68 82
3308.81 75
3308.94 70
3309.08 65
3309.21 64
3309.34 65
3309.47 70
3309.60 78
3309.74 89
3309.87 102
3310.00 114
3310.13 124
3310.26 132
3310.39 137
3310.53 139
3310.66 140
3310.79 139
3310.92 138
3311.05 138
3311.19 140
3311.32 143
3311.45 147
3311.58 151
3311.71 157
3311.84 161
3311.98 165
3312.11 167
3312.24 167
3312.37 167
3312.50 167
3312.64 168
3312.77 170
3312.90 174
3313.03 179
3313.16 184
3313.29 187
3313.43 189
3313.56 187
3313.69 183
3313.82 177
3313.95 169
3314.09 160
3314.22 152
3314.35 145
3314.48 141
3314.61 139
3314.75 139
3314.88 140
3315.01 141
3315.14 142
3315.27 141
3315.40 140
3315.54 137
3315.67 134
3315.80 132
3315.93 131
3316.06 132
3316.20 135
3316.33 140
3316.46 147
3316.59 156
3316.72 167
3316.86 178
3316.99 188
3317.12 195
3317.25 200
3317.38 200
3317.52 196
3317.65 190
3317.78 183
3317.91 176
3318.04 171
3318.18 169
3318.31 167
3318.44 166
3318.57 163
3318.70 158
3318.84 151
3318.97 141
3319.10 131
3319.23 123
3319.36 117
3319.49 114
3319.63 114
3319.76 117
3319.89 119
3320.02 121
3320.15 120
3320.29 118
3320.42 115
3320.55 112
3320.68 111
3320.81 114
3320.95 120
3321.08 130
3321.21 143
3321.34 157
3321.47 170
3321.61 181
3321.74 188
3321.87 189
3322.00 185
3322.14 175
3322.27 159
3322.40 139
3322.53 116
3322.66 94
3322.80 74
3322.93 60
3323.06 51
3323.19 48
3323.32 50
3323.46 56
3323.59 65
3323.72 76
3323.85 87
3323.98 99
3324.12 110
3324.25 120
3324.38 127
3324.51 131
3324.64 131
3324.78 126
3324.91 117
3325.04 104
3325.17 90
3325.30 76
3325.44 64
3325.57 54
3325.70 47
3325.83 43
3325.97 41
3326.10 42
3326.23 44
3326.36 47
3326.49 52
3326.63 57
3326.76 62
3326.89 66
3327.02 69
3327.15 70
3327.29 67
3327.42 61
3327.55 52
3327.68 41
3327.82 29
3327.95 18
3328.08 9
3328.21 3
3328.34 1
3328.48 1
3328.61 2
3328.74 4
3328.87 5
3329.00 4
3329.14 1
3329.27 0
3329.40 0
3329.53 0
3329.67 0
3329.80 0
3329.93 1
3330.06 9
3330.19 17
3330.33 24
3330.46 31
3330.59 37
3330.72 42
3330.86 47
3330.99 53
3331.12 58
3331.25 64
3331.38 68
3331.52 71
3331.65 72
3331.78 72
3331.91 72
3332.05 75
3332.18 80
3332.31 89
3332.44 102
3332.57 116
3332.71 131
3332.84 143
3332.97 150
3333.10 152
3333.24 148
3333.37 138
3333.50 126
3333.63 113
3333.76 99
3333.90 87
3334.03 76
3334.16 65
3334.29 55
3334.43 45
3334.56 37
3334.69 31
3334.82 29
3334.95 29
3335.09 33
3335.22 39
3335.35 46
3335.48 53
3335.62 61
3335.75 67
3335.88 73
3336.01 78
3336.15 81
3336.28 82
3336.41 81
3336.54 76
3336.67 68
3336.81 58
3336.94 47
3337.07 35
3337.20 24
3337.34 16
3337.47 9
3337.60 3
3337.73 0
3337.87 0
3338.00 0
3338.13 0
3338.26 0
3338.40 0
3338.53 0
3338.66 0
3338.79 3
3338.92 17
3339.06 32
3339.19 45
3339.32 54
3339.45 60
3339.59 61
3339.72 60
3339.85 56
3339.98 53
3340.12 51
3340.25 51
3340.38 53
3340.51 57
3340.65 62
3340.78 66
3340.91 70
3341.04 72
3341.18 72
3341.31 69
3341.44 65
3341.57 61
3341.71 56
3341.84 51
3341.97 45
3342.10 39
3342.23 32
3342.37 24
3342.50 15
3342.63 6
3342.76 0
3342.90 0
3343.03 0
3343.16 0
3343.29 2
3343.43 9
3343.56 16
3343.69 22
3343.82 24
3343.96 25
3344.09 23
3344.22 20
3344.35 16
3344.49 10
3344.62 3
3344.75 0
3344.88 0
3345.02 0
3345.15 0
3345.28 0
3345.41 0
3345.55 3
3345.68 16
3345.81 31
3345.94 45
3346.08 56
3346.21 65
3346.34 69
3346.47 70
3346.61 68
3346.74 64
3346.87 60
3347.00 55
3347.14 50
3347.27 45
3347.40 42
3347.53 41
3347.67 41
3347.80 43
3347.93 48
3348.06 54
3348.20 64
3348.33 75
3348.46 89
3348.59 105
3348.73 123
3348.86 143
3348.99 163
3349.12 183
3349.26 202
3349.39 219
3349.52 232
3349.66 239
3349.79 242
3349.92 240
3350.05 235
3350.19 229
3350.32 223
3350.45 220
3350.58 220
3350.72 222
3350.85 224
3350.98 226
3351.11 225
3351.25 221
3351.38 214
3351.51 204
3351.64 193
3351.78 184
3351.91 176
3352.04 170
3352.17 168
3352.31 170
3352.44 174
3352.57 179
3352.71 184
3352.84 188
3352.97 189
3353.10 186
3353.24 179
3353.37 169
3353.50 156
3353.63 143
3353.77 131
3353.90 121
3354.03 113
3354.16 106
3354.30 101
3354.43 96
3354.56 92
3354.70 89
3354.83 88
3354.96 90
3355.09 93
3355.23 98
3355.36 104
3355.49 109
3355.62 112
3355.76 110
3355.89 103
3356.02 91
3356.15 74
3356.29 53
3356.42 31
3356.55 11
3356.69 0
3356.82 0
3356.95 0
3357.08 0
3357.22 0
3357.35 0
3357.48 0
3357.61 0
3357.75 12
3357.88 28
3358.01 44
3358.15 58
3358.28 69
3358.41 76
3358.54 79
3358.68 80
3358.81 79
3358.94 77
3359.08 76
3359.21 75
3359.34 73
3359.47 69
3359.61 63
3359.74 54
3359.87 44
3360.00 33
3360.14 23
3360.27 15
3360.40 9
3360.54 5
3360.67 2
3360.80 0
3360.93 0
3361.07 0
3361.20 0
3361.33 0
3361.47 0
3361.60 0
3361.73 0
3361.86 2
3362.00 6
3362.13 11
3362.26 15
3362.40 18
3362.53 21
3362.66 23
3362.79 25
3362.93 27
3363.06 29
3363.19 32
3363.33 37
3363.46 41
3363.59 46
3363.72 51
3363.86 55
3363.99 60
3364.12 64
3364.26 69
3364.39 74
3364.52 79
3364.65 84
3364.79 86
3364.92 87
3365.05 88
3365.19 89
3365.32 93
3365.45 100
3365.58 111
3365.72 124
3365.85 137
3365.98 148
3366.12 155
3366.25 157
3366.38 154
3366.51 148
3366.65 141
3366.78 134
3366.91 130
3367.05 128
3367.18 129
3367.31 132
3367.44 137
3367.58 143
3367.71 150
3367.84 157
3367.98 163
3368.11 169
3368.24 173
3368.38 176
3368.51 178
3368.64 179
3368.77 179
3368.91 179
3369.04 179
3369.17 180
3369.31 182
3369.44 186
3369.57 192
3369.71 199
3369.84 208
3369.97 215
3370.10 220
3370.24 222
3370.37 221
3370.50 217
3370.64 210
3370.77 202
3370.90 194
3371.04 187
3371.17 181
3371.30 176
3371.43 172
3371.57 169
3371.70 168
3371.83 167
3371.97 169
3372.10 174
3372.23 181
3372.37 192
3372.50 204
3372.63 218
3372.76 232
3372.90 244
3373.03 252
3373.16 255
3373.30 252
3373.43 243
3373.56 230
3373.70 213
3373.83 194
3373.96 174
3374.09 156
3374.23 140
3374.36 126
3374.49 117
3374.63 112
3374.76 110
3374.89 111
3375.03 114
3375.16 117
3375.29 119
3375.43 119
3375.56 118
3375.69 117
3375.82 116
3375.96 116
3376.09 117
3376.22 116
3376.36 114
3376.49 109
3376.62 101
3376.76 89
3376.89 75
3377.02 60
3377.16 44
3377.29 30
3377.42 16
3377.56 3
3377.69 0
3377.82 0
3377.95 0
3378.09 0
3378.22 0
3378.35 0
3378.49 0
3378.62 0
3378.75 12
3378.89 27
3379.02 41
3379.15 51
3379.29 57
3379.42 59
3379.55 57
3379.69 53
3379.82 46
3379.95 39
3380.09 31
3380.22 25
3380.35 22
3380.49 23
3380.62 29
3380.75 39
3380.88 54
3381.02 71
3381.15 88
3381.28 105
3381.42 119
3381.55 129
3381.68 136
3381.82 140
3381.95 140
3382.08 138
3382.22 135
3382.35 131
3382.48 127
3382.62 125
3382.75 126
3382.88 129
3383.02 135
3383.15 141
3383.28 148
3383.42 154
3383.55 158
3383.68 161
3383.82 161
3383.95 162
3384.08 162
3384.22 164
3384.35 166
3384.48 167
3384.62 168
3384.75 167
3384.88 165
3385.02 162
3385.15 158
3385.28 154
3385.41 152
3385.55 152
3385.68 155
3385.81 161
3385.95 169
3386.08 178
3386.21 188
3386.35 197
3386.48 202
3386.61 203
3386.75 199
3386.88 192
3387.01 183
3387.15 172
3387.28 163
3387.41 155
3387.55 148
3387.68 141
3387.81 132
3387.95 121
3388.08 109
3388.21 96
3388.35 84
3388.48 74
3388.61 68
3388.75 66
3388.88 67
3389.01 69
3389.15 72
3389.28 75
3389.41 77
3389.55 77
3389.68 77
3389.81 75
3389.95 73
3390.08 71
3390.22 67
3390.35 64
3390.48 60
3390.62 56
3390.75 52
3390.88 48
3391.02 44
3391.15 40
3391.28 37
3391.42 35
3391.55 33
3391.68 32
3391.82 32
3391.95 34
3392.08 37
3392.22 41
3392.35 46
3392.48 53
3392.62 62
3392.75 74
3392.88 87
3393.02 101
3393.15 116
3393.28 131
3393.42 144
3393.55 156
3393.68 165
3393.82 172
3393.95 175
3394.08 173
3394.22 168
3394.35 159
3394.48 147
3394.62 133
3394.75 120
3394.89 108
3395.02 101
3395.15 96
3395.29 95
3395.42 97
3395.55 99
3395.69 102
3395.82 104
3395.95 103
3396.09 101
3396.22 96
3396.35 89
3396.49 80
3396.62 68
3396.75 55
3396.89 40
3397.02 26
3397.15 14
3397.29 6
3397.42 3
3397.56 5
3397.69 10
3397.82 18
3397.96 25
3398.09 31
3398.22 33
3398.36 32
3398.49 29
3398.62 25
3398.76 22
3398.89 23
3399.02 27
3399.16 34
3399.29 45
3399.42 58
3399.56 72
3399.69 86
3399.83 98
3399.96 107
3400.09 115
3400.23 119
3400.36 121
3400.49 120
3400.63 118
3400.76 115
3400.89 112
3401.03 109
3401.16 106
3401.29 104
3401.43 101
3401.56 99
3401.70 96
3401.83 92
3401.96 89
3402.10 86
3402.23 86
3402.36 88
3402.50 93
3402.63 102
3402.76 114
3402.90 130
3403.03 147
3403.17 163
3403.30 177
3403.43 187
3403.57 191
3403.70 190
3403.83 183
3403.97 175
3404.10 165
3404.23 159
3404.37 156
3404.50 158
3404.64 164
3404.77 173
3404.90 182
3405.04 190
3405.17 196
3405.30 198
3405.44 196
3405.57 192
3405.71 185
3405.84 178
3405.97 171
3406.11 164
3406.24 158
3406.37 155
3406.51 153
3406.64 153
3406.77 156
3406.91 160
3407.04 166
3407.18 171
3407.31 177
3407.44 182
3407.58 186
3407.71 189
3407.84 190
3407.98 189
3408.11 186
3408.25 181
3408.38 173
3408.51 165
3408.65 157
3408.78 150
3408.91 145
3409.05 143
3409.18 143
3409.32 145
3409.45 148
3409.58 149
3409.72 149
3409.85 146
3409.98 140
3410.12 131
3410.25 120
3410.39 108
3410.52 96
3410.65 84
3410.79 74
3410.92 65
3411.05 57
3411.19 51
3411.32 45
3411.46 39
3411.59 31
3411.72 23
3411.86 14
3411.99 5
3412.13 0
3412.26 0
3412.39 0
3412.53 0
3412.66 0
3412.79 0
3412.93 0
3413.06 1
3413.20 3
3413.33 4
3413.46 4
3413.60 6
3413.73 9
3413.87 14
3414.00 21
3414.13 29
3414.27 38
3414.40 48
3414.53 58
3414.67 68
3414.80 76
3414.94 81
3415.07 82
3415.20 80
3415.34 73
3415.47 65
3415.61 55
3415.74 46
3415.87 38
3416.01 32
3416.14 26
3416.27 22
3416.41 16
3416.54 11
3416.68 5
3416.81 0
3416.94 0
3417.08 0
3417.21 2
3417.35 9
3417.48 18
3417.61 26
3417.75 33
3417.88 38
3418.02 41
3418.15 41
3418.28 40
3418.42 39
3418.55 38
3418.69 36
3418.82 34
3418.95 32
3419.09 29
3419.22 26
3419.36 24
3419.49 25
3419.62 28
3419.76 34
3419.89 42
3420.03 53
3420.16 64
3420.29 76
3420.43 87
3420.56 96
3420.69 103
3420.83 109
3420.96 114
3421.10 118
3421.23 123
3421.36 128
3421.50 133
3421.63 139
3421.77 145
3421.90 149
3422.03 151
3422.17 151
3422.30 148
3422.44 143
3422.57 136
3422.71 129
3422.84 124
3422.97 122
3423.11 123
3423.24 127
3423.38 135
3423.51 144
3423.64 153
3423.78 161
3423.91 166
3424.05 168
3424.18 165
3424.31 158
3424.45 147
3424.58 133
3424.72 116
3424.85 99
3424.98 82
3425.12 67
3425.25 56
3425.39 52
3425.52 54
3425.65 64
3425.79 80
3425.92 103
3426.06 128
3426.19 154
3426.32 177
3426.46 195
3426.59 206
3426.73 209
3426.86 206
3427.00 198
3427.13 188
3427.26 177
3427.40 168
3427.53 163
3427.67 163
3427.80 168
3427.93 178
3428.07 192
3428.20 209
3428.34 226
3428.47 243
3428.60 256
3428.74 264
3428.87 268
3429.01 265
3429.14 256
3429.28 242
3429.41 225
3429.54 206
3429.68 189
3429.81 176
3429.95 168
3430.08 168
3430.21 173
3430.35 184
3430.48 196
3430.62 208
3430.75 216
3430.89 220
3431.02 220
3431.15 216
3431.29 210
3431.42 205
3431.56 203
3431.69 203
3431.82 207
3431.96 212
3432.09 219
3432.23 225
3432.36 230
3432.50 232
3432.63 231
3432.76 228
3432.90 224
3433.03 220
3433.17 218
3433.30 218
3433.44 222
3433.57 228
3433.70 236
3433.84 243
3433.97 250
3434.11 254
3434.24 257
3434.38 257
3434.51 257
3434.64 256
3434.78 256
3434.91 256
3435.05 257
3435.18 260
3435.31 262
3435.45 265
3435.58 267
3435.72 269
3435.85 269
3435.99 269
3436.12 268
3436.25 268
3436.39 269
3436.52 270
3436.66 271
3436.79 271
3436.93 271
3437.06 269
3437.19 268
3437.33 267
3437.46 268
3437.60 270
3437.73 273
3437.87 275
3438.00 274
3438.14 269
3438.27 259
3438.40 245
3438.54 229
3438.67 212
3438.81 196
3438.94 181
3439.08 167
3439.21 153
3439.34 140
3439.48 126
3439.61 115
3439.75 106
3439.88 102
3440.02 103
3440.15 108
3440.28 117
3440.42 128
3440.55 139
3440.69 148
3440.82 155
3440.96 159
3441.09 161
3441.23 162
3441.36 162
3441.49 160
3441.63 157
3441.76 151
3441.90 142
3442.03 129
3442.17 115
3442.30 99
3442.43 84
3442.57 72
3442.70 65
3442.84 63
3442.97 65
3443.11 71
3443.24 77
3443.38 82
3443.51 85
3443.64 86
3443.78 87
3443.91 88
3444.05 89
3444.18 91
3444.32 93
3444.45 93
3444.59 91
3444.72 87
3444.85 80
3444.99 73
3445.12 68
3445.26 65
3445.39 67
3445.53 73
3445.66 83
3445.80 96
3445.93 111
3446.06 127
3446.20 142
3446.33 156
3446.47 168
3446.60 177
3446.74 183
3446.87 186
3447.01 185
3447.14 183
3447.28 179
3447.41 175
3447.54 172
3447.68 171
3447.81 172
3447.95 175
3448.08 181
3448.22 190
3448.35 200
3448.49 211
3448.62 221
3448.76 229
3448.89 234
3449.02 236
3449.16 235
3449.29 233
3449.43 231
3449.56 232
3449.70 235
3449.83 240
3449.97 245
3450.10 249
3450.24 251
3450.37 251
3450.50 248
3450.64 243
3450.77 239
3450.91 235
3451.04 231
3451.18 228
3451.31 223
3451.45 217
3451.58 208
3451.72 197
3451.85 184
3451.98 170
3452.12 158
3452.25 148
3452.39 141
3452.52 137
3452.66 136
3452.79 137
3452.93 139
3453.06 143
3453.20 147
3453.33 151
3453.47 154
3453.60 156
3453.73 154
3453.87 148
3454.00 138
3454.14 124
3454.27 108
3454.41 92
3454.54 80
3454.68 73
3454.81 72
3454.95 77
3455.08 85
3455.22 95
3455.35 106
3455.48 116
3455.62 123
3455.75 129
3455.89 133
3456.02 135
3456.16 135
3456.29 131
3456.43 126
3456.56 118
3456.70 109
3456.83 100
3456.97 91
3457.10 82
3457.24 74
3457.37 66
3457.51 59
3457.64 51
3457.77 44
3457.91 38
3458.04 32
3458.18 28
3458.31 25
3458.45 24
3458.58 23
3458.72 22
3458.85 20
3458.99 19
3459.12 16
3459.26 11
3459.39 6
3459.53 0
3459.66 0
3459.80 0
3459.93 0
3460.07 0
3460.20 0
3460.33 0
3460.47 2
3460.60 23
3460.74 46
3460.87 70
3461.01 93
3461.14 113
3461.28 130
3461.41 145
3461.55 158
3461.68 170
3461.82 180
3461.95 188
3462.09 193
3462.22 197
3462.36 199
3462.49 201
3462.63 202
3462.76 203
3462.90 203
3463.03 203
3463.17 201
3463.30 197
3463.43 193
3463.57 190
3463.70 189
3463.84 191
3463.97 195
3464.11 201
3464.24 205
3464.38 206
3464.51 201
3464.65 190
3464.78 175
3464.92 159
3465.05 144
3465.19 132
3465.32 125
3465.46 122
3465.59 123
3465.73 125
3465.86 127
3466.00 129
3466.13 129
3466.27 127
3466.40 124
3466.54 120
3466.67 117
3466.81 115
3466.94 115
3467.08 115
3467.21 116
3467.35 118
3467.48 119
3467.62 120
3467.75 118
3467.89 115
3468.02 110
3468.16 104
3468.29 97
3468.42 90
3468.56 86
3468.69 87
3468.83 92
3468.96 103
3469.10 117
3469.23 133
3469.37 147
3469.50 157
3469.64 160
3469.77 156
3469.91 145
3470.04 130
3470.18 114
3470.31 98
3470.45 84
3470.58 75
3470.72 71
3470.85 71
3470.99 75
3471.12 83
3471.26 93
3471.39 103
3471.53 111
3471.66 116
3471.80 117
3471.93 111
3472.07 101
3472.20 87
3472.34 72
3472.47 58
3472.61 47
3472.74 41
3472.88 39
3473.01 42
3473.15 49
3473.28 58
3473.42 66
3473.55 74
3473.69 79
3473.82 81
3473.96 80
3474.09 77
3474.23 72
3474.36 67
3474.50 62
3474.63 58
3474.77 56
3474.90 57
3475.04 59
3475.17 64
3475.31 70
3475.44 77
3475.58 84
3475.71 90
3475.85 95
3475.98 99
3476.12 101
3476.25 104
3476.39 106
3476.52 108
3476.66 110
3476.79 112
3476.93 111
3477.07 109
3477.20 105
3477.34 99
3477.47 92
3477.61 86
3477.74 81
3477.88 79
3478.01 80
3478.15 85
3478.28 92
3478.42 100
3478.55 109
3478.69 118
3478.82 124
3478.96 129
3479.09 132
3479.23 134
3479.36 135
3479.50 135
3479.63 135
3479.77 135
3479.90 134
3480.04 133
3480.17 130
3480.31 127
3480.44 124
3480.58 120
3480.71 116
3480.85 112
3480.98 107
3481.12 102
3481.25 97
3481.39 91
3481.52 84
3481.66 76
3481.79 67
3481.93 58
3482.07 47
3482.20 37
3482.34 29
3482.47 22
3482.61 19
3482.74 18
3482.88 21
3483.01 27
3483.15 35
3483.28 44
3483.42 53
3483.55 63
3483.69 74
3483.82 86
3483.96 99
3484.09 113
3484.23 125
3484.36 134
3484.50 139
3484.63 139
3484.77 134
3484.90 126
3485.04 115
3485.17 104
3485.31 94
3485.45 85
3485.58 77
3485.72 69
3485.85 60
3485.99 51
3486.12 40
3486.26 28
3486.39 15
3486.53 3
3486.66 0
3486.80 0
3486.93 0
3487.07 0
3487.20 0
3487.34 0
3487.47 0
3487.61 0
3487.75 8
3487.88 19
3488.02 29
3488.15 36
3488.29 40
3488.42 40
3488.56 37
3488.69 33
3488.83 28
3488.96 25
3489.10 25
3489.23 27
3489.37 32
3489.50 39
3489.64 47
3489.77 56
3489.91 64
3490.05 72
3490.18 79
3490.32 85
3490.45 89
3490.59 91
3490.72 92
3490.86 90
3490.99 87
3491.13 83
3491.26 80
3491.40 78
3491.53 79
3491.67 82
3491.81 88
3491.94 96
3492.08 108
3492.21 120
3492.35 134
3492.48 150
3492.62 165
3492.75 181
3492.89 194
3493.02 205
3493.16 211
3493.29 212
3493.43 207
3493.57 196
3493.70 180
3493.84 161
3493.97 140
3494.11 121
3494.24 104
3494.38 90
3494.51 80
3494.65 73
3494.78 70
3494.92 70
3495.05 72
3495.19 75
3495.33 78
3495.46 81
3495.60 83
3495.73 85
3495.87 85
3496.00 84
3496.14 81
3496.27 77
3496.41 70
3496.54 61
3496.68 50
3496.82 38
3496.95 28
3497.09 19
3497.22 14
3497.36 12
3497.49 12
3497.63 14
3497.76 16
3497.90 17
3498.03 17
3498.17 16
3498.31 14
3498.44 13
3498.58 12
3498.71 12
3498.85 13
3498.98 14
3499.12 16
3499.25 16
3499.39 17
3499.53 18
3499.66 20
3499.80 23
3499.93 28
3500.07 35
3500.20 44
3500.34 54
3500.47 63
3500.61 69
3500.75 71
3500.88 69
3501.02 63
3501.15 53
3501.29 43
3501.42 33
3501.56 25
3501.69 19
3501.83 14
3501.97 11
3502.10 8
3502.24 4
3502.37 0
3502.51 0
3502.64 0
3502.78 0
3502.91 0
3503.05 0
3503.19 0
3503.32 0
3503.46 3
3503.59 12
3503.73 21
3503.86 30
3504.00 37
3504.13 42
3504.27 46
3504.41 48
3504.54 48
3504.68 47
3504.81 44
3504.95 38
3505.08 29
3505.22 17
3505.36 4
3505.49 0
3505.63 0
3505.76 0
3505.90 0
3506.03 0
3506.17 0
3506.30 0
3506.44 1
3506.58 14
3506.71 25
3506.85 34
3506.98 38
3507.12 39
3507.25 37
3507.39 33
3507.53 30
3507.66 27
3507.80 25
3507.93 26
3508.07 27
3508.20 30
3508.34 33
3508.48 35
3508.61 37
3508.75 38
3508.88 38
3509.02 38
3509.15 37
3509.29 36
3509.43 33
3509.56 29
3509.70 23
3509.83 15
3509.97 5
3510.10 0
3510.24 0
3510.38 0
3510.51 0
3510.65 0
3510.78 0
3510.92 9
3511.05 26
3511.19 43
3511.33 56
3511.46 63
3511.60 65
3511.73 62
3511.87 54
3512.00 46
3512.14 38
3512.28 34
3512.41 36
3512.55 42
3512.68 51
3512.82 64
3512.96 76
3513.09 87
3513.23 95
3513.36 99
3513.50 101
3513.63 101
3513.77 99
3513.91 97
3514.04 94
3514.18 90
3514.31 84
3514.45 77
3514.58 66
3514.72 54
3514.86 41
3514.99 28
3515.13 16
3515.26 7
3515.40 1
3515.54 0
3515.67 0
3515.81 5
3515.94 15
3516.08 28
3516.21 44
3516.35 62
3516.49 81
3516.62 100
3516.76 116
3516.89 130
3517.03 142
3517.17 152
3517.30 163
3517.44 176
3517.57 192
3517.71 211
3517.85 233
3517.98 256
3518.12 278
3518.25 298
3518.39 314
3518.52 324
3518.66 330
3518.80 330
3518.93 328
3519.07 323
3519.20 318
3519.34 314
3519.48 314
3519.61 316
3519.75 323
3519.88 332
3520.02 342
3520.16 352
3520.29 361
3520.43 367
3520.56 373
3520.70 377
3520.83 381
3520.97 386
3521.11 392
3521.24 398
3521.38 404
3521.51 409
3521.65 412
3521.79 411
3521.92 407
3522.06 399
3522.19 389
3522.33 377
3522.47 366
3522.60 355
3522.74 345
3522.87 336
3523.01 327
3523.15 317
3523.28 305
3523.42 291
3523.55 278
3523.69 266
3523.83 257
3523.96 252
3524.10 251
3524.23 254
3524.37 260
3524.51 266
3524.64 271
3524.78 273
3524.91 270
3525.05 264
3525.19 256
3525.32 248
3525.46 241
3525.59 237
3525.73 238
3525.87 243
3526.00 251
3526.14 261
3526.27 270
3526.41 277
3526.55 280
3526.68 277
3526.82 269
3526.95 257
3527.09 240
3527.23 222
3527.36 205
3527.50 190
3527.63 179
3527.77 173
3527.91 171
3528.04 171
3528.18 172
3528.32 171
3528.45 168
3528.59 161
3528.72 153
3528.86 142
3529.00 130
3529.13 119
3529.27 107
3529.40 96
3529.54 86
3529.68 77
3529.81 71
3529.95 68
3530.08 67
3530.22 68
3530.36 70
3530.49 72
3530.63 72
3530.77 70
3530.90 67
3531.04 62
3531.17 58
3531.31 57
3531.45 58
3531.58 64
3531.72 74
3531.85 86
3531.99 98
3532.13 110
3532.26 119
3532.40 125
3532.54 129
3532.67 129
3532.81 128
3532.94 126
3533.08 122
3533.22 116
3533.35 109
3533.49 101
3533.62 92
3533.76 83
3533.90 74
3534.03 68
3534.17 65
3534.31 64
3534.44 66
3534.58 69
3534.71 75
3534.85 83
3534.99 92
3535.12 102
3535.26 114
3535.40 125
3535.53 137
3535.67 147
3535.80 156
3535.94 163
3536.08 168
3536.21 169
3536.35 166
3536.48 159
3536.62 147
3536.76 133
3536.89 117
3537.03 100
3537.17 85
3537.30 72
3537.44 60
3537.57 50
3537.71 42
3537.85 35
3537.98 30
3538.12 29
3538.26 33
3538.39 44
3538.53 59
3538.67 79
3538.80 98
3538.94 116
3539.07 130
3539.21 138
3539.35 143
3539.48 145
3539.62 148
3539.76 152
3539.89 159
3540.03 166
3540.16 172
3540.30 176
3540.44 175
3540.57 170
3540.71 162
3540.85 152
3540.98 144
3541.12 139
3541.25 138
3541.39 141
3541.53 148
3541.66 157
3541.80 168
3541.94 179
3542.07 192
3542.21 205
3542.35 219
3542.48 233
3542.62 245
3542.75 254
3542.89 258
3543.03 259
3543.16 255
3543.30 246
3543.44 235
3543.57 223
3543.71 209
3543.85 196
3543.98 183
3544.12 172
3544.25 161
3544.39 152
3544.53 143
3544.66 136
3544.80 129
3544.94 123
3545.07 117
3545.21 112
3545.35 108
3545.48 104
3545.62 100
3545.76 96
3545.89 92
3546.03 88
3546.16 85
3546.30 84
3546.44 85
3546.57 88
3546.71 94
3546.85 100
3546.98 105
3547.12 110
3547.26 114
3547.39 116
3547.53 117
3547.67 119
3547.80 120
3547.94 123
3548.07 126
3548.21 130
3548.35 136
3548.48 141
3548.62 147
3548.76 153
3548.89 156
3549.03 158
3549.17 157
3549.30 155
3549.44 151
3549.58 147
3549.71 144
3549.85 143
3549.99 142
3550.12 141
3550.26 138
3550.39 133
3550.53 126
3550.67 116
3550.80 105
3550.94 96
3551.08 89
3551.21 86
3551.35 85
3551.49 86
3551.62 89
3551.76 92
3551.90 93
3552.03 94
3552.17 95
3552.31 94
3552.44 93
3552.58 91
3552.72 87
3552.85 81
3552.99 75
3553.13 70
3553.26 65
3553.40 63
3553.54 63
3553.67 65
3553.81 67
3553.94 69
3554.08 69
3554.22 67
3554.35 65
3554.49 62
3554.63 59
3554.76 58
3554.90 58
3555.04 59
3555.17 60
3555.31 62
3555.45 63
3555.58 66
3555.72 70
3555.86 76
3555.99 83
3556.13 90
3556.27 95
3556.40 97
3556.54 95
3556.68 89
3556.81 81
3556.95 72
3557.09 65
3557.22 60
3557.36 58
3557.50 59
3557.63 60
3557.77 61
3557.91 60
3558.04 57
3558.18 54
3558.32 50
3558.45 47
3558.59 47
3558.73 48
3558.86 50
3559.00 53
3559.14 54
3559.27 53
3559.41 48
3559.55 39
3559.68 26
3559.82 11
3559.96 0
3560.09 0
3560.23 0
3560.37 0
3560.50 0
3560.64 0
3560.78 0
3560.91 0
3561.05 12
3561.19 33
3561.32 53
3561.46 68
3561.60 79
3561.73 84
3561.87 83
3562.01 76
3562.14 64
3562.28 50
3562.42 34
3562.55 19
3562.69 6
3562.83 0
3562.96 0
3563.10 0
3563.24 0
3563.37 1
3563.51 8
3563.65 14
3563.79 19
3563.92 23
3564.06 27
3564.20 31
3564.33 36
3564.47 42
3564.61 47
3564.74 52
3564.88 56
3565.02 57
3565.15 57
3565.29 55
3565.43 53
3565.56 49
3565.70 47
3565.84 47
3565.97 48
3566.11 51
3566.25 55
3566.38 60
3566.52 66
3566.66 71
3566.79 76
3566.93 82
3567.07 90
3567.20 100
3567.34 112
3567.48 124
3567.62 136
3567.75 145
3567.89 152
3568.03 154
3568.16 153
3568.30 149
3568.44 145
3568.57 140
3568.71 137
3568.85 133
3568.98 130
3569.12 127
3569.26 122
3569.39 117
3569.53 111
3569.67 107
3569.81 106
3569.94 108
3570.08 115
3570.22 125
3570.35 138
3570.49 151
3570.63 163
3570.76 173
3570.90 181
3571.04 187
3571.17 191
3571.31 195
3571.45 199
3571.58 205
3571.72 211
3571.86 216
3572.00 220
3572.13 222
3572.27 219
3572.41 211
3572.54 199
3572.68 183
3572.82 167
3572.95 152
3573.09 142
3573.23 139
3573.36 143
3573.50 154
3573.64 170
3573.78 188
3573.91 205
3574.05 218
3574.19 228
3574.32 233
3574.46 234
3574.60 233
3574.73 230
3574.87 226
3575.01 222
3575.15 216
3575.28 208
3575.42 198
3575.56 185
3575.69 171
3575.83 157
3575.97 144
3576.10 133
3576.24 124
3576.38 119
3576.52 116
3576.65 114
3576.79 113
3576.93 112
3577.06 110
3577.20 106
3577.34 102
3577.47 97
3577.61 92
3577.75 89
3577.89 88
3578.02 91
3578.16 97
3578.30 106
3578.43 117
3578.57 130
3578.71 142
3578.84 153
3578.98 162
3579.12 170
3579.26 176
3579.39 183
3579.53 192
3579.67 202
3579.80 213
3579.94 224
3580.08 233
3580.22 238
3580.35 238
3580.49 233
3580.63 224
3580.76 212
3580.90 199
3581.04 186
3581.18 175
3581.31 166
3581.45 160
3581.59 155
3581.72 150
3581.86 146
3582.00 140
3582.14 133
3582.27 124
3582.41 116
3582.55 110
3582.68 105
3582.82 104
3582.96 106
3583.09 111
3583.23 118
3583.37 125
3583.51 131
3583.64 135
3583.78 136
3583.92 136
3584.05 135
3584.19 133
3584.33 132
3584.47 131
3584.60 130
3584.74 128
3584.88 124
3585.02 117
3585.15 107
3585.29 96
3585.43 86
3585.56 78
3585.70 75
3585.84 77
3585.98 86
3586.11 99
3586.25 115
3586.39 132
3586.52 147
3586.66 158
3586.80 163
3586.94 160
3587.07 151
3587.21 135
3587.35 115
3587.48 93
3587.62 71
3587.76 52
3587.90 38
3588.03 29
3588.17 23
3588.31 20
3588.45 19
3588.58 17
3588.72 14
3588.86 10
3588.99 5
3589.13 0
3589.27 0
3589.41 0
3589.54 0
3589.68 0
3589.82 0
3589.95 0
3590.09 5
3590.23 19
3590.37 37
3590.50 54
3590.64 68
3590.78 78
3590.92 82
3591.05 80
3591.19 74
3591.33 68
3591.47 63
3591.60 63
3591.74 66
3591.88 72
3592.01 78
3592.15 83
3592.29 84
3592.43 81
3592.56 74
3592.70 65
3592.84 54
3592.98 42
3593.11 32
3593.25 23
3593.39 16
3593.52 11
3593.66 8
3593.80 7
3593.94 8
3594.07 10
3594.21 11
3594.35 12
3594.49 11
3594.62 9
3594.76 5
3594.90 1
3595.04 0
3595.17 0
3595.31 0
3595.45 0
3595.59 0
3595.72 0
3595.86 0
3596.00 0
3596.13 6
3596.27 11
3596.41 17
3596.55 23
3596.68 31
3596.82 39
3596.96 49
3597.10 59
3597.23 69
3597.37 79
3597.51 85
3597.65 89
3597.78 88
3597.92 84
3598.06 78
3598.20 70
3598.33 63
3598.47 56
3598.61 50
3598.75 45
3598.88 39
3599.02 31
3599.16 22
3599.30 12
3599.43 2
3599.57 0
3599.71 0
3599.84 0
3599.98 0
3600.12 3
3600.26 10
3600.39 15
3600.53 19
3600.67 21
3600.81 22
3600.94 22
3601.08 24
3601.22 26
3601.36 30
3601.49 34
3601.63 38
3601.77 42
3601.91 46
3602.04 50
3602.18 53
3602.32 57
3602.46 60
3602.59 62
3602.73 64
3602.87 64
3603.01 64
3603.14 62
3603.28 61
3603.42 60
3603.56 60
3603.69 61
3603.83 64
3603.97 66
3604.11 69
3604.24 70
3604.38 70
3604.52 67
3604.66 63
3604.80 57
3604.93 51
3605.07 44
3605.21 37
3605.35 29
3605.48 21
3605.62 12
3605.76 4
3605.90 0
3606.03 0
3606.17 0
3606.31 0
3606.45 0
3606.58 0
3606.72 11
3606.86 24
3607.00 39
3607.13 55
3607.27 70
3607.41 82
3607.55 92
3607.68 97
3607.82 100
3607.96 98
3608.10 93
3608.23 85
3608.37 77
3608.51 67
3608.65 58
3608.79 49
3608.92 40
3609.06 33
3609.20 27
3609.34 21
3609.47 15
3609.61 12
3609.75 10
3609.89 11
3610.02 15
3610.16 23
3610.30 34
3610.44 46
3610.57 59
3610.71 69
3610.85 78
3610.99 84
3611.13 90
3611.26 95
3611.40 102
3611.54 111
3611.68 121
3611.81 131
3611.95 138
3612.09 142
3612.23 140
3612.36 133
3612.50 123
3612.64 111
3612.78 99
3612.92 90
3613.05 84
3613.19 81
3613.33 82
3613.47 83
3613.60 84
3613.74 84
3613.88 81
3614.02 77
3614.15 70
3614.29 63
3614.43 57
3614.57 53
3614.71 49
3614.84 47
3614.98 45
3615.12 44
3615.26 43
3615.39 43
3615.53 42
3615.67 41
3615.81 38
3615.95 33
3616.08 25
3616.22 15
3616.36 2
3616.50 0
3616.63 0
3616.77 0
3616.91 0
3617.05 0
3617.19 0
3617.32 0
3617.46 1
3617.60 15
3617.74 29
3617.87 43
3618.01 56
3618.15 69
3618.29 82
3618.43 94
3618.56 106
3618.70 117
3618.84 126
3618.98 131
3619.11 133
3619.25 132
3619.39 128
3619.53 123
3619.67 117
3619.80 113
3619.94 111
3620.08 109
3620.22 107
3620.36 103
3620.49 96
3620.63 88
3620.77 78
3620.91 68
3621.04 59
3621.18 53
3621.32 50
3621.46 49
3621.60 50
3621.73 52
3621.87 55
3622.01 58
3622.15 61
3622.29 64
3622.42 67
3622.56 71
3622.70 74
3622.84 78
3622.97 79
3623.11 79
3623.25 77
3623.39 71
3623.53 63
3623.66 54
3623.80 44
3623.94 36
3624.08 31
3624.22 28
3624.35 30
3624.49 35
3624.63 42
3624.77 50
3624.91 59
3625.04 68
3625.18 76
3625.32 84
3625.46 91
3625.60 97
3625.73 102
3625.87 106
3626.01 108
3626.15 107
3626.28 102
3626.42 94
3626.56 83
3626.70 69
3626.84 53
3626.97 37
3627.11 22
3627.25 10
3627.39 4
3627.53 2
3627.66 5
3627.80 13
3627.94 25
3628.08 38
3628.22 52
3628.35 65
3628.49 77
3628.63 87
3628.77 96
3628.91 103
3629.04 108
3629.18 111
3629.32 113
3629.46 112
3629.60 108
3629.73 100
3629.87 90
3630.01 78
3630.15 65
3630.29 53
3630.42 44
3630.56 38
3630.70 35
3630.84 36
3630.98 37
3631.12 40
3631.25 41
3631.39 42
3631.53 42
3631.67 40
3631.81 38
3631.94 35
3632.08 32
3632.22 29
3632.36 27
3632.50 26
3632.63 26
3632.77 28
3632.91 32
3633.05 36
3633.19 40
3633.32 44
3633.46 45
3633.60 45
3633.74 41
3633.88 34
3634.01 25
3634.15 15
3634.29 7
3634.43 1
3634.57 0
3634.71 0
3634.84 5
3634.98 13
3635.12 21
3635.26 30
3635.40 37
3635.53 42
3635.67 43
3635.81 40
3635.95 34
3636.09 23
3636.22 10
3636.36 0
3636.50 0
3636.64 0
3636.78 0
3636.92 0
3637.05 0
3637.19 0
3637.33 0
3637.47 12
3637.61 32
3637.74 51
3637.88 69
3638.02 85
3638.16 96
3638.30 102
3638.44 101
3638.57 95
3638.71 83
3638.85 69
3638.99 52
3639.13 36
3639.26 23
3639.40 14
3639.54 9
3639.68 7
3639.82 9
3639.96 13
3640.09 19
3640.23 26
3640.37 34
3640.51 43
3640.65 53
3640.79 60
3640.92 66
3641.06 68
3641.20 66
3641.34 60
3641.48 51
3641.61 40
3641.75 29
3641.89 20
3642.03 12
3642.17 8
3642.31 6
3642.44 6
3642.58 9
3642.72 14
3642.86 20
3643.00 27
3643.14 35
3643.27 43
3643.41 51
3643.55 56
3643.69 60
3643.83 60
3643.97 59
3644.10 56
3644.24 53
3644.38 49
3644.52 45
3644.66 42
3644.80 40
3644.93 40
3645.07 40
3645.21 42
3645.35 43
3645.49 44
3645.63 44
3645.76 41
3645.90 37
3646.04 32
3646.18 26
3646.32 20
3646.46 17
3646.59 15
3646.73 15
3646.87 16
3647.01 18
3647.15 20
3647.29 20
3647.42 19
3647.56 17
3647.70 13
3647.84 8
3647.98 2
3648.12 0
3648.25 0
3648.39 0
3648.53 0
3648.67 0
3648.81 0
3648.95 0
3649.08 0
3649.22 5
3649.36 12
3649.50 19
3649.64 26
3649.78 34
3649.91 42
3650.05 51
3650.19 61
3650.33 72
3650.47 83
3650.61 93
3650.75 103
3650.88 112
3651.02 119
3651.16 126
3651.30 130
3651.44 131
3651.58 128
3651.71 121
3651.85 109
3651.99 94
3652.13 77
3652.27 59
3652.41 44
3652.54 32
3652.68 26
3652.82 25
3652.96 29
3653.10 36
3653.24 45
3653.38 55
3653.51 65
3653.65 75
3653.79 83
3653.93 90
3654.07 94
3654.21 95
3654.35 92
3654.48 86
3654.62 77
3654.76 67
3654.90 57
3655.04 50
3655.18 44
3655.31 39
3655.45 35
3655.59 32
3655.73 27
3655.87 24
3656.01 21
3656.15 21
3656.28 23
3656.42 28
3656.56 35
3656.70 41
3656.84 46
3656.98 50
3657.12 52
3657.25 54
3657.39 56
3657.53 58
3657.67 60
3657.81 63
3657.95 65
3658.09 66
3658.22 67
3658.36 69
3658.50 72
3658.64 77
3658.78 85
3658.92 93
3659.06 100
3659.19 106
3659.33 109
3659.47 112
3659.61 114
3659.75 119
3659.89 125
3660.03 134
3660.16 143
3660.30 150
3660.44 152
3660.58 148
3660.72 136
3660.86 119
3661.00 99
3661.13 77
3661.27 57
3661.41 41
3661.55 28
3661.69 19
3661.83 14
3661.97 9
3662.10 5
3662.24 1
3662.38 0
3662.52 0
3662.66 0
3662.80 0
3662.94 0
3663.08 0
3663.21 0
3663.35 0
3663.49 10
3663.63 24
3663.77 39
3663.91 56
3664.05 73
3664.18 89
3664.32 104
3664.46 117
3664.60 129
3664.74 137
3664.88 144
3665.02 148
3665.16 151
3665.29 152
3665.43 150
3665.57 146
3665.71 138
3665.85 127
3665.99 113
3666.13 97
3666.27 81
3666.40 66
3666.54 55
3666.68 49
3666.82 48
3666.96 53
3667.10 62
3667.24 72
3667.38 83
3667.51 92
3667.65 98
3667.79 102
3667.93 104
3668.07 105
3668.21 104
3668.35 103
3668.49 100
3668.62 96
3668.76 89
3668.90 82
3669.04 75
3669.18 69
3669.32 67
3669.46 69
3669.60 75
3669.73 83
3669.87 93
3670.01 101
3670.15 108
3670.29 113
3670.43 116
3670.57 118
3670.71 119
3670.84 122
3670.98 126
3671.12 131
3671.26 137
3671.40 141
3671.54 143
3671.68 142
3671.82 136
3671.96 127
3672.09 113
3672.23 96
3672.37 78
3672.51 61
3672.65 46
3672.79 36
3672.93 29
3673.07 28
3673.20 30
3673.34 35
3673.48 40
3673.62 46
3673.76 51
3673.90 55
3674.04 59
3674.18 61
3674.32 63
3674.45 65
3674.59 66
3674.73 65
3674.87 62
3675.01 58
3675.15 52
3675.29 43
3675.43 32
3675.57 18
3675.70 3
3675.84 0
3675.98 0
3676.12 0
3676.26 0
3676.40 0
3676.54 0
3676.68 0
3676.82 3
3676.95 19
3677.09 32
3677.23 40
3677.37 43
3677.51 41
3677.65 37
3677.79 33
3677.93 30
3678.07 29
3678.21 32
3678.34 38
3678.48 45
3678.62 53
3678.76 61
3678.90 68
3679.04 74
3679.18 79
3679.32 83
3679.46 84
3679.59 83
3679.73 79
3679.87 73
3680.01 66
3680.15 58
3680.29 52
3680.43 47
3680.57 45
3680.71 45
3680.85 46
3680.98 48
3681.12 49
3681.26 50
3681.40 49
3681.54 47
3681.68 43
3681.82 38
3681.96 32
3682.10 25
3682.24 19
3682.37 15
3682.51 13
3682.65 14
3682.79 18
3682.93 26
3683.07 36
3683.21 48
3683.35 59
3683.49 69
3683.63 76
3683.77 80
3683.90 81
3684.04 81
3684.18 82
3684.32 84
3684.46 89
3684.60 95
3684.74 104
3684.88 112
3685.02 118
3685.16 121
3685.29 120
3685.43 116
3685.57 111
3685.71 107
3685.85 104
3685.99 105
3686.13 108
3686.27 113
3686.41 117
3686.55 118
3686.69 115
3686.82 108
3686.96 97
3687.10 83
3687.24 68
3687.38 53
3687.52 40
3687.66 30
3687.80 24
3687.94 23
3688.08 27
3688.22 35
3688.36 47
3688.49 60
3688.63 74
3688.77 85
3688.91 94
3689.05 100
3689.19 101
3689.33 98
3689.47 94
3689.61 88
3689.75 82
3689.89 78
3690.03 74
3690.16 73
3690.30 72
3690.44 72
3690.58 71
3690.72 69
3690.86 65
3691.00 61
3691.14 56
3691.28 49
3691.42 42
3691.56 33
3691.70 25
3691.83 17
3691.97 11
3692.11 9
3692.25 12
3692.39 20
3692.53 32
3692.67 46
3692.81 58
3692.95 68
3693.09 74
3693.23 75
3693.37 73
3693.51 69
3693.64 65
3693.78 63
3693.92 61
3694.06 61
3694.20 60
3694.34 58
3694.48 54
3694.62 47
3694.76 39
3694.90 31
3695.04 24
3695.18 20
3695.32 19
3695.45 22
3695.59 28
3695.73 36
3695.87 44
3696.01 50
3696.15 54
3696.29 56
3696.43 54
3696.57 50
3696.71 44
3696.85 38
3696.99 30
3697.13 23
3697.27 17
3697.40 12
3697.54 7
3697.68 4
3697.82 1
3697.96 0
3698.10 0
3698.24 0
3698.38 0
3698.52 0
3698.66 0
3698.80 1
3698.94 6
3699.08 10
3699.22 15
3699.36 20
3699.49 24
3699.63 30
3699.77 36
3699.91 42
3700.05 50
3700.19 56
3700.33 61
3700.47 63
3700.61 62
3700.75 58
3700.89 52
3701.03 47
3701.17 45
3701.31 46
3701.45 52
3701.59 62
3701.72 74
3701.86 87
3702.00 97
3702.14 103
3702.28 103
3702.42 97
3702.56 87
3702.70 73
3702.84 58
3702.98 42
3703.12 28
3703.26 15
3703.40 5
3703.54 0
3703.68 0
3703.82 0
3703.96 0
3704.09 0
3704.23 0
3704.37 0
3704.51 0
3704.65 0
3704.79 2
3704.93 9
3705.07 16
3705.21 24
3705.35 31
3705.49 36
3705.63 38
3705.77 38
3705.91 34
3706.05 29
3706.19 24
3706.33 18
3706.47 12
3706.61 7
3706.74 3
3706.88 0
3707.02 0
3707.16 0
3707.30 1
3707.44 4
3707.58 7
3707.72 11
3707.86 13
3708.00 15
3708.14 17
3708.28 20
3708.42 23
3708.56 27
3708.70 32
3708.84 37
3708.98 42
3709.12 47
3709.26 50
3709.40 53
3709.53 57
3709.67 61
3709.81 66
3709.95 73
3710.09 80
3710.23 87
3710.37 90
3710.51 90
3710.65 85
3710.79 77
3710.93 67
3711.07 58
3711.21 52
3711.35 50
3711.49 55
3711.63 66
3711.77 80
3711.91 96
3712.05 110
3712.19 121
3712.33 127
3712.47 128
3712.61 124
3712.74 119
3712.88 114
3713.02 110
3713.16 108
3713.30 110
3713.44 113
3713.58 118
3713.72 124
3713.86 128
3714.00 132
3714.14 134
3714.28 134
3714.42 133
3714.56 130
3714.70 126
3714.84 121
3714.98 117
3715.12 114
3715.26 113
3715.40 115
3715.54 118
3715.68 123
3715.82 129
3715.96 136
3716.10 143
3716.24 151
3716.38 158
3716.52 166
3716.65 172
3716.79 177
3716.93 178
3717.07 175
3717.21 168
3717.35 158
3717.49 145
3717.63 133
3717.77 124
3717.91 118
3718.05 116
3718.19 119
3718.33 126
3718.47 136
3718.61 147
3718.75 158
3718.89 169
3719.03 177
3719.17 183
3719.31 185
3719.45 182
3719.59 176
3719.73 165
3719.87 150
3720.01 134
3720.15 116
3720.29 99
3720.43 83
3720.57 71
3720.71 62
3720.85 56
3720.99 53
3721.13 52
3721.27 50
3721.41 48
3721.54 45
3721.68 40
3721.82 34
3721.96 28
3722.10 22
3722.24 18
3722.38 14
3722.52 13
3722.66 13
3722.80 15
3722.94 19
3723.08 25
3723.22 31
3723.36 39
3723.50 47
3723.64 54
3723.78 59
3723.92 62
3724.06 63
3724.20 62
3724.34 60
3724.48 56
3724.62 52
3724.76 47
3724.90 42
3725.04 37
3725.18 34
3725.32 32
3725.46 32
3725.60 33
3725.74 35
3725.88 35
3726.02 32
3726.16 26
3726.30 15
3726.44 3
3726.58 0
3726.72 0
3726.86 0
3727.00 0
3727.14 0
3727.28 1
3727.42 21
3727.56 43
3727.70 67
3727.84 89
3727.98 109
3728.12 125
3728.26 135
3728.40 140
3728.54 139
3728.68 131
3728.82 119
3728.96 103
3729.10 86
3729.24 70
3729.38 54
3729.52 42
3729.66 32
3729.80 25
3729.94 20
3730.08 18
3730.22 19
3730.36 21
3730.50 24
3730.64 29
3730.78 34
3730.92 41
3731.06 48
3731.20 55
3731.33 61
3731.47 64
3731.61 64
3731.75 60
3731.89 53
3732.03 44
3732.17 33
3732.31 24
3732.45 16
3732.59 11
3732.73 7
3732.87 4
3733.01 2
3733.15 2
3733.29 3
3733.43 5
3733.57 9
3733.71 15
3733.85 21
3733.99 27
3734.13 33
3734.27 39
3734.41 44
3734.55 49
3734.69 53
3734.83 58
3734.97 64
3735.11 70
3735.25 78
3735.39 88
3735.53 99
3735.67 110
3735.81 122
3735.95 132
3736.09 139
3736.23 143
3736.37 143
3736.51 139
3736.65 132
3736.79 122
3736.94 111
3737.08 99
3737.22 87
3737.36 75
3737.50 64
3737.64 53
3737.78 42
3737.92 30
3738.06 18
3738.20 5
3738.34 0
3738.48 0
3738.62 0
3738.76 0
3738.90 0
3739.04 0
3739.18 0
3739.32 0
3739.46 7
3739.60 21
3739.74 35
3739.88 48
3740.02 58
3740.16 65
3740.30 69
3740.44 69
3740.58 66
3740.72 60
3740.86 53
3741.00 47
3741.14 43
3741.28 40
3741.42 39
3741.56 38
3741.70 37
3741.84 36
3741.98 34
3742.12 33
3742.26 35
3742.40 39
3742.54 45
3742.68 54
3742.82 63
3742.96 71
3743.10 78
3743.24 82
3743.38 84
3743.52 83
3743.66 81
3743.80 79
3743.94 79
3744.08 80
3744.22 84
3744.36 89
3744.50 96
3744.64 101
3744.78 105
3744.92 105
3745.06 104
3745.20 101
3745.34 100
3745.48 100
3745.62 104
3745.76 110
3745.90 116
3746.04 120
3746.18 121
3746.32 118
3746.46 111
3746.61 105
3746.75 100
3746.89 101
3747.03 109
3747.17 124
3747.31 144
3747.45 166
3747.59 188
3747.73 206
3747.87 218
3748.01 223
3748.15 223
3748.29 218
3748.43 210
3748.57 200
3748.71 191
3748.85 182
3748.99 174
3749.13 164
3749.27 152
3749.41 138
3749.55 122
3749.69 104
3749.83 86
3749.97 71
3750.11 59
3750.25 52
3750.39 51
3750.53 54
3750.67 59
3750.81 66
3750.95 71
3751.09 74
3751.23 74
3751.37 70
3751.51 65
3751.66 58
3751.80 53
3751.94 48
3752.08 46
3752.22 46
3752.36 48
3752.50 52
3752.64 59
3752.78 67
3752.92 76
3753.06 88
3753.20 101
3753.34 114
3753.48 125
3753.62 133
3753.76 136
3753.90 134
3754.04 125
3754.18 112
3754.32 95
3754.46 77
3754.60 58
3754.74 41
3754.88 24
3755.02 9
3755.16 0
3755.30 0
3755.45 0
3755.59 0
3755.73 0
3755.87 0
3756.01 0
3756.15 0
3756.29 8
3756.43 13
3756.57 17
3756.71 18
3756.85 18
3756.99 18
3757.13 19
3757.27 23
3757.41 28
3757.55 37
3757.69 48
3757.83 60
3757.97 72
3758.11 82
3758.25 90
3758.39 94
3758.53 96
3758.68 96
3758.82 97
3758.96 100
3759.10 106
3759.24 114
3759.38 124
3759.52 134
3759.66 141
3759.80 143
3759.94 139
3760.08 129
3760.22 112
3760.36 91
3760.50 68
3760.64 46
3760.78 26
3760.92 12
3761.06 3
3761.20 1
3761.34 3
3761.48 9
3761.63 17
3761.77 25
3761.91 33
3762.05 40
3762.19 45
3762.33 48
3762.47 49
3762.61 49
3762.75 47
3762.89 44
3763.03 39
3763.17 32
3763.31 24
3763.45 15
3763.59 6
3763.73 0
3763.87 0
3764.01 0
3764.16 0
3764.30 0
3764.44 0
3764.58 0
3764.72 0
3764.86 1
3765.00 10
3765.14 18
3765.28 25
3765.42 28
3765.56 28
3765.70 25
3765.84 18
3765.98 10
3766.12 2
3766.26 0
3766.40 0
3766.55 0
3766.69 0
3766.83 0
3766.97 2
3767.11 5
3767.25 7
3767.39 10
3767.53 12
3767.67 15
3767.81 19
3767.95 23
3768.09 28
3768.23 32
3768.37 35
3768.51 35
3768.65 34
3768.80 30
3768.94 24
3769.08 16
3769.22 8
3769.36 0
3769.50 0
3769.64 0
3769.78 0
3769.92 0
3770.06 0
3770.20 0
3770.34 0
3770.48 2
3770.62 10
3770.76 16
3770.91 21
3771.05 24
3771.19 27
3771.33 29
3771.47 32
3771.61 37
3771.75 44
3771.89 53
3772.03 65
3772.17 80
3772.31 96
3772.45 112
3772.59 127
3772.73 142
3772.88 153
3773.02 162
3773.16 169
3773.30 173
3773.44 174
3773.58 173
3773.72 169
3773.86 163
3774.00 154
3774.14 143
3774.28 131
3774.42 118
3774.56 107
3774.70 96
3774.85 86
3774.99 77
3775.13 70
3775.27 64
3775.41 60
3775.55 57
3775.69 55
3775.83 53
3775.97 51
3776.11 48
3776.25 43
3776.39 37
3776.54 29
3776.68 22
3776.82 15
3776.96 11
3777.10 9
3777.24 9
3777.38 12
3777.52 16
3777.66 19
3777.80 22
3777.94 23
3778.08 23
3778.22 22
3778.37 21
3778.51 21
3778.65 22
3778.79 25
3778.93 30
3779.07 37
3779.21 47
3779.35 58
3779.49 73
3779.63 91
3779.77 110
3779.91 130
3780.06 150
3780.20 167
3780.34 182
3780.48 194
3780.62 204
3780.76 214
3780.90 225
3781.04 236
3781.18 249
3781.32 262
3781.46 274
3781.61 282
3781.75 286
3781.89 287
3782.03 287
3782.17 286
3782.31 286
3782.45 287
3782.59 290
3782.73 293
3782.87 297
3783.01 301
3783.16 305
3783.30 309
3783.44 313
3783.58 316
3783.72 317
3783.86 315
3784.00 310
3784.14 301
3784.28 288
3784.42 272
3784.56 254
3784.71 237
3784.85 222
3784.99 211
3785.13 203
3785.27 199
3785.41 198
3785.55 198
3785.69 199
3785.83 200
3785.97 200
3786.12 198
3786.26 194
3786.40 189
3786.54 182
3786.68 174
3786.82 165
3786.96 155
3787.10 145
3787.24 135
3787.38 124
3787.53 114
3787.67 105
3787.81 97
3787.95 92
3788.09 88
3788.23 87
3788.37 88
3788.51 91
3788.65 94
3788.79 98
3788.94 103
3789.08 108
3789.22 114
3789.36 121
3789.50 128
3789.64 135
3789.78 142
3789.92 147
3790.06 150
3790.20 150
3790.35 148
3790.49 143
3790.63 138
3790.77 132
3790.91 126
3791.05 122
3791.19 120
3791.33 118
3791.47 118
3791.62 117
3791.76 117
3791.90 116
3792.04 115
3792.18 113
3792.32 112
3792.46 110
3792.60 109
3792.74 106
3792.89 104
3793.03 100
3793.17 97
3793.31 93
3793.45 90
3793.59 90
3793.73 94
3793.87 102
3794.01 114
3794.16 128
3794.30 142
3794.44 154
3794.58 162
3794.72 166
3794.86 165
3795.00 161
3795.14 155
3795.28 150
3795.43 145
3795.57 142
3795.71 139
3795.85 136
3795.99 130
3796.13 121
3796.27 109
3796.41 96
3796.55 81
3796.70 67
3796.84 57
3796.98 51
3797.12 49
3797.26 52
3797.40 57
3797.54 64
3797.68 70
3797.83 75
3797.97 78
3798.11 81
3798.25 84
3798.39 89
3798.53 97
3798.67 108
3798.81 121
3798.96 134
3799.10 145
3799.24 151
3799.38 152
3799.52 148
3799.66 140
3799.80 130
3799.94 118
3800.08 107
3800.23 96
3800.37 84
3800.51 72
3800.65 58
3800.79 42
3800.93 27
3801.07 13
3801.21 2
3801.36 0
3801.50 0
3801.64 0
3801.78 0
3801.92 0
3802.06 0
3802.20 0
3802.34 0
3802.49 0
3802.63 1
3802.77 13
3802.91 30
3803.05 49
3803.19 69
3803.33 85
3803.48 97
3803.62 104
3803.76 104
3803.90 99
3804.04 89
3804.18 78
3804.32 65
3804.46 51
3804.61 38
3804.75 24
3804.89 13
3805.03 3
3805.17 0
3805.31 0
3805.45 0
3805.60 0
3805.74 0
3805.88 2
3806.02 8
3806.16 14
3806.30 21
3806.44 27
3806.58 32
3806.73 36
3806.87 38
3807.01 39
3807.15 39
3807.29 40
3807.43 41
3807.57 44
3807.72 49
3807.86 55
3808.00 63
3808.14 72
3808.28 81
3808.42 91
3808.56 99
3808.71 105
3808.85 109
3808.99 111
3809.13 109
3809.27 106
3809.41 100
3809.55 94
3809.69 86
3809.84 77
3809.98 67
3810.12 58
3810.26 50
3810.40 44
3810.54 41
3810.68 41
3810.83 45
3810.97 51
3811.11 57
3811.25 63
3811.39 67
3811.53 69
3811.68 68
3811.82 66
3811.96 64
3812.10 63
3812.24 64
3812.38 68
3812.52 74
3812.67 81
3812.81 89
3812.95 97
3813.09 104
3813.23 108
3813.37 111
3813.51 112
3813.66 110
3813.80 107
3813.94 102
3814.08 96
3814.22 91
3814.36 87
3814.50 86
3814.65 88
3814.79 93
3814.93 100
3815.07 107
3815.21 115
3815.35 121
3815.50 127
3815.64 133
3815.78 139
3815.92 148
3816.06 158
3816.20 168
3816.34 178
3816.49 184
3816.63 183
3816.77 177
3816.91 163
3817.05 145
3817.19 124
3817.34 103
3817.48 85
3817.62 71
3817.76 63
3817.90 59
3818.04 58
3818.18 59
3818.33 61
3818.47 61
3818.61 61
3818.75 59
3818.89 56
3819.03 54
3819.18 53
3819.32 52
3819.46 52
3819.60 51
3819.74 49
3819.88 44
3820.03 36
3820.17 26
3820.31 15
3820.45 4
3820.59 0
3820.73 0
3820.87 0
3821.02 0
3821.16 0
3821.30 3
3821.44 9
3821.58 14
3821.72 18
3821.87 21
3822.01 22
3822.15 23
3822.29 23
3822.43 24
3822.57 25
3822.72 28
3822.86 33
3823.00 40
3823.14 48
3823.28 56
3823.42 63
3823.57 69
3823.71 72
3823.85 73
3823.99 73
3824.13 74
3824.27 77
3824.42 83
3824.56 90
3824.70 99
3824.84 108
3824.98 115
3825.12 120
3825.27 121
3825.41 120
3825.55 117
3825.69 112
3825.83 108
3825.98 103
3826.12 99
3826.26 96
3826.40 92
3826.54 86
3826.68 79
3826.83 70
3826.97 59
3827.11 47
3827.25 36
3827.39 27
3827.53 21
3827.68 17
3827.82 14
3827.96 12
3828.10 10
3828.24 8
3828.38 6
3828.53 4
3828.67 4
3828.81 6
3828.95 10
3829.09 14
3829.24 17
3829.38 18
3829.52 16
3829.66 12
3829.80 5
3829.94 0
3830.09 0
3830.23 0
3830.37 0
3830.51 0
3830.65 0
3830.80 0
3830.94 0
3831.08 2
3831.22 11
3831.36 21
3831.50 31
3831.65 41
3831.79 49
3831.93 55
3832.07 60
3832.21 63
3832.36 63
3832.50 61
3832.64 58
3832.78 56
3832.92 56
3833.06 58
3833.21 64
3833.35 71
3833.49 81
3833.63 89
3833.77 96
3833.92 101
3834.06 103
3834.20 104
3834.34 103
3834.48 101
3834.62 98
3834.77 95
3834.91 90
3835.05 84
3835.19 78
3835.33 72
3835.48 68
3835.62 66
3835.76 66
3835.90 67
3836.04 68
3836.19 67
3836.33 66
3836.47 62
3836.61 57
3836.75 52
3836.90 47
3837.04 44
3837.18 43
3837.32 44
3837.46 46
3837.60 50
3837.75 55
3837.89 60
3838.03 66
3838.17 72
3838.31 79
3838.46 85
3838.60 90
3838.74 93
3838.88 93
3839.02 90
3839.17 84
3839.31 76
3839.45 68
3839.59 61
3839.73 58
3839.88 61
3840.02 70
3840.16 84
3840.30 102
3840.44 119
3840.59 131
3840.73 136
3840.87 133
3841.01 123
3841.15 107
3841.30 89
3841.44 72
3841.58 60
3841.72 53
3841.86 52
3842.01 55
3842.15 62
3842.29 71
3842.43 81
3842.57 90
3842.72 99
3842.86 106
3843.00 113
3843.14 117
3843.28 119
3843.43 119
3843.57 118
3843.71 116
3843.85 114
3843.99 112
3844.14 110
3844.28 106
3844.42 101
3844.56 95
3844.70 88
3844.85 81
3844.99 76
3845.13 74
3845.27 74
3845.42 77
3845.56 82
3845.70 89
3845.84 95
3845.98 100
3846.13 105
3846.27 109
3846.41 113
3846.55 116
3846.69 120
3846.84 124
3846.98 129
3847.12 136
3847.26 145
3847.40 156
3847.55 168
3847.69 181
3847.83 192
3847.97 201
3848.12 205
3848.26 206
3848.40 202
3848.54 193
3848.68 182
3848.83 169
3848.97 155
3849.11 142
3849.25 131
3849.39 123
3849.54 117
3849.68 114
3849.82 113
3849.96 111
3850.11 109
3850.25 106
3850.39 100
3850.53 93
3850.67 84
3850.82 76
3850.96 70
3851.10 67
3851.24 67
3851.38 71
3851.53 78
3851.67 87
3851.81 96
3851.95 103
3852.10 106
3852.24 103
3852.38 95
3852.52 83
3852.66 67
3852.81 50
3852.95 36
3853.09 26
3853.23 22
3853.38 24
3853.52 32
3853.66 45
3853.80 60
3853.94 75
3854.09 89
3854.23 101
3854.37 109
3854.51 114
3854.66 114
3854.80 111
3854.94 105
3855.08 97
3855.22 90
3855.37 83
3855.51 78
3855.65 75
3855.79 74
3855.94 72
3856.08 70
3856.22 67
3856.36 63
3856.51 60
3856.65 58
3856.79 58
3856.93 59
3857.07 61
3857.22 62
3857.36 62
3857.50 58
3857.64 52
3857.79 44
3857.93 34
3858.07 22
3858.21 9
3858.36 0
3858.50 0
3858.64 0
3858.78 0
3858.92 0
3859.07 0
3859.21 0
3859.35 0
3859.49 10
3859.64 18
3859.78 24
3859.92 27
3860.06 28
3860.21 28
3860.35 30
3860.49 33
3860.63 36
3860.77 40
3860.92 43
3861.06 45
3861.20 45
3861.34 45
3861.49 44
3861.63 44
3861.77 45
3861.91 49
3862.06 54
3862.20 61
3862.34 68
3862.48 74
3862.63 79
3862.77 81
3862.91 80
3863.05 76
3863.20 68
3863.34 59
3863.48 47
3863.62 36
3863.77 26
3863.91 18
3864.05 12
3864.19 8
3864.33 6
3864.48 5
3864.62 5
3864.76 6
3864.90 8
3865.05 13
3865.19 20
3865.33 29
3865.47 40
3865.62 52
3865.76 62
3865.90 68
3866.04 71
3866.19 70
3866.33 66
3866.47 61
3866.61 57
3866.76 53
3866.90 50
3867.04 48
3867.18 44
3867.33 39
3867.47 33
3867.61 25
3867.75 19
3867.90 14
3868.04 12
3868.18 13
3868.32 15
3868.47 18
3868.61 19
3868.75 18
3868.89 15
3869.04 11
3869.18 10
3869.32 13
3869.46 22
3869.61 37
3869.75 55
3869.89 75
3870.03 93
3870.18 105
3870.32 110
3870.46 109
3870.60 101
3870.75 90
3870.89 78
3871.03 67
3871.17 58
3871.32 52
3871.46 49
3871.60 47
3871.74 47
3871.89 47
3872.03 47
3872.17 48
3872.31 50
3872.46 53
3872.60 59
3872.74 68
3872.89 79
3873.03 92
3873.17 105
3873.31 118
3873.46 129
3873.60 138
3873.74 144
3873.88 146
3874.03 144
3874.17 141
3874.31 135
3874.45 129
3874.60 121
3874.74 112
3874.88 104
3875.02 96
3875.17 88
3875.31 81
3875.45 74
3875.59 68
3875.74 62
3875.88 56
3876.02 51
3876.17 46
3876.31 41
3876.45 37
3876.59 32
3876.74 29
3876.88 28
3877.02 29
3877.16 32
3877.31 37
3877.45 44
3877.59 51
3877.73 57
3877.88 60
3878.02 59
3878.16 56
3878.31 50
3878.45 42
3878.59 33
3878.73 24
3878.88 18
3879.02 14
3879.16 14
3879.30 16
3879.45 20
3879.59 25
3879.73 30
3879.88 33
3880.02 35
3880.16 36
3880.30 39
3880.45 44
3880.59 52
3880.73 62
3880.87 74
3881.02 84
3881.16 91
3881.30 93
3881.45 89
3881.59 80
3881.73 68
3881.87 53
3882.02 37
3882.16 22
3882.30 10
3882.44 0
3882.59 0
3882.73 0
3882.87 0
3883.02 0
3883.16 0
3883.30 4
3883.44 17
3883.59 31
3883.73 44
3883.87 54
3884.01 60
3884.16 61
3884.30 56
3884.44 48
3884.59 37
3884.73 26
3884.87 16
3885.01 8
3885.16 2
3885.30 0
3885.44 0
3885.59 0
3885.73 0
3885.87 0
3886.01 0
3886.16 0
3886.30 0
3886.44 0
3886.59 2
3886.73 5
3886.87 8
3887.01 12
3887.16 15
3887.30 17
3887.44 19
3887.59 18
3887.73 16
3887.87 13
3888.01 9
3888.16 5
3888.30 2
3888.44 0
3888.59 0
3888.73 3
3888.87 6
3889.01 11
3889.16 15
3889.30 19
3889.44 20
3889.59 20
3889.73 19
3889.87 17
3890.01 15
3890.16 12
3890.30 9
3890.44 7
3890.59 5
3890.73 5
3890.87 7
3891.01 13
3891.16 22
3891.30 36
3891.44 52
3891.59 69
3891.73 83
3891.87 94
3892.02 98
3892.16 95
3892.30 87
3892.44 75
3892.59 62
3892.73 52
3892.87 45
3893.02 43
3893.16 45
3893.30 49
3893.44 53
3893.59 55
3893.73 55
3893.87 54
3894.02 50
3894.16 46
3894.30 42
3894.45 39
3894.59 35
3894.73 32
3894.87 27
3895.02 22
3895.16 16
3895.30 10
3895.45 5
3895.59 3
3895.73 3
3895.88 7
3896.02 12
3896.16 19
3896.30 26
3896.45 32
3896.59 36
3896.73 39
3896.88 39
3897.02 38
3897.16 37
3897.31 35
3897.45 33
3897.59 31
3897.73 31
3897.88 33
3898.02 37
3898.16 43
3898.31 51
3898.45 62
3898.59 74
3898.74 86
3898.88 98
3899.02 110
3899.17 120
3899.31 128
3899.45 133
3899.59 134
3899.74 132
3899.88 128
3900.02 122
3900.17 115
3900.31 108
3900.45 102
3900.60 96
3900.74 92
3900.88 87
3901.03 83
3901.17 79
3901.31 76
3901.45 73
3901.60 73
3901.74 75
3901.88 78
3902.03 81
3902.17 83
3902.31 82
3902.46 79
3902.60 72
3902.74 63
3902.89 54
3903.03 48
3903.17 45
3903.32 48
3903.46 56
3903.60 68
3903.75 81
3903.89 92
3904.03 99
3904.17 101
3904.32 99
3904.46 93
3904.60 84
3904.75 75
3904.89 66
3905.03 58
3905.18 50
3905.32 44
3905.46 37
3905.61 32
3905.75 28
3905.89 26
3906.04 25
3906.18 27
3906.32 29
3906.47 32
3906.61 34
3906.75 36
3906.90 37
3907.04 37
3907.18 36
3907.32 35
3907.47 33
3907.61 31
3907.75 29
3907.90 28
3908.04 27
3908.18 26
3908.33 24
3908.47 22
3908.61 19
3908.76 16
3908.90 12
3909.04 10
3909.19 8
3909.33 8
3909.47 8
3909.62 8
3909.76 7
3909.90 6
3910.05 4
3910.19 3
3910.33 2
3910.48 3
3910.62 7
3910.76 12
3910.91 18
3911.05 25
3911.19 31
3911.34 37
3911.48 41
3911.62 45
3911.77 48
3911.91 50
3912.05 53
3912.20 57
3912.34 61
3912.48 65
3912.63 68
3912.77 69
3912.91 69
3913.06 66
3913.20 60
3913.34 52
3913.49 43
3913.63 34
3913.77 28
3913.92 23
3914.06 20
3914.20 20
3914.35 20
3914.49 19
3914.63 16
3914.78 12
3914.92 7
3915.06 2
3915.21 0
3915.35 0
3915.49 1
3915.64 8
3915.78 16
3915.92 25
3916.07 32
3916.21 37
3916.35 38
3916.50 37
3916.64 32
3916.78 25
3916.93 17
3917.07 9
3917.21 3
3917.36 0
3917.50 0
3917.64 2
3917.79 5
3917.93 9
3918.07 10
3918.22 9
3918.36 6
3918.50 0
3918.65 0
3918.79 0
3918.93 0
3919.08 0
3919.22 0
3919.36 3
3919.51 14
3919.65 26
3919.79 37
3919.94 46
3920.08 52
3920.23 54
3920.37 53
3920.51 48
3920.66 41
3920.80 33
3920.94 26
3921.09 22
3921.23 21
3921.37 25
3921.52 32
3921.66 43
3921.80 55
3921.95 68
3922.09 80
3922.23 90
3922.38 99
3922.52 105
3922.66 109
3922.81 111
3922.95 110
3923.09 108
3923.24 103
3923.38 97
3923.53 90
3923.67 82
3923.81 75
3923.96 67
3924.10 59
3924.24 52
3924.39 46
3924.53 43
3924.67 42
3924.82 44
3924.96 48
3925.10 54
3925.25 59
3925.39 62
3925.53 61
3925.68 56
3925.82 47
3925.97 35
3926.11 24
3926.25 14
3926.40 7
3926.54 4
3926.68 5
3926.83 9
3926.97 12
3927.11 15
3927.26 17
3927.40 16
3927.54 13
3927.69 10
3927.83 6
3927.98 2
3928.12 0
3928.26 0
3928.41 0
3928.55 0
3928.69 0
3928.84 1
3928.98 8
3929.12 17
3929.27 27
3929.41 36
3929.56 42
3929.70 45
3929.84 46
3929.99 45
3930.13 43
3930.27 43
3930.42 44
3930.56 47
3930.70 53
3930.85 58
3930.99 63
3931.14 67
3931.28 67
3931.42 65
3931.57 59
3931.71 50
3931.85 39
3932.00 27
3932.14 13
3932.28 0
3932.43 0
3932.57 0
3932.72 0
3932.86 0
3933.00 0
3933.15 0
3933.29 0
3933.43 7
3933.58 17
3933.72 25
3933.87 28
3934.01 26
3934.15 20
3934.30 10
3934.44 0
3934.58 0
3934.73 0
3934.87 0
3935.02 0
3935.16 0
3935.30 7
3935.45 21
3935.59 38
3935.73 56
3935.88 75
3936.02 95
3936.17 115
3936.31 134
3936.45 150
3936.60 161
3936.74 168
3936.88 170
3937.03 166
3937.17 157
3937.32 146
3937.46 133
3937.60 120
3937.75 109
3937.89 102
3938.03 98
3938.18 98
3938.32 101
3938.47 106
3938.61 110
3938.75 112
3938.90 112
3939.04 110
3939.18 106
3939.33 100
3939.47 95
3939.62 90
3939.76 87
3939.90 84
3940.05 81
3940.19 77
3940.33 72
3940.48 65
3940.62 56
3940.77 47
3940.91 40
3941.05 34
3941.20 30
3941.34 29
3941.49 30
3941.63 33
3941.77 37
3941.92 43
3942.06 49
3942.20 55
3942.35 59
3942.49 61
3942.64 62
3942.78 61
3942.92 60
3943.07 60
3943.21 61
3943.36 63
3943.50 67
3943.64 71
3943.79 75
3943.93 78
3944.08 81
3944.22 83
3944.36 86
3944.51 89
3944.65 93
3944.79 97
3944.94 101
3945.08 103
3945.23 103
3945.37 100
3945.51 95
3945.66 88
3945.80 81
3945.95 75
3946.09 71
3946.23 70
3946.38 71
3946.52 75
3946.67 80
3946.81 84
3946.95 88
3947.10 90
3947.24 91
3947.39 89
3947.53 85
3947.67 77
3947.82 68
3947.96 56
3948.11 44
3948.25 32
3948.39 22
3948.54 16
3948.68 15
3948.83 17
3948.97 20
3949.11 24
3949.26 26
3949.40 26
3949.55 23
3949.69 19
3949.83 16
3949.98 14
3950.12 14
3950.27 15
3950.41 17
3950.55 18
3950.70 19
3950.84 20
3950.99 21
3951.13 25
3951.27 31
3951.42 39
3951.56 47
3951.71 53
3951.85 57
3951.99 56
3952.14 52
3952.28 45
3952.43 36
3952.57 28
3952.71 21
3952.86 16
3953.00 14
3953.15 15
3953.29 17
3953.43 19
3953.58 21
3953.72 21
3953.87 19
3954.01 15
3954.15 10
3954.30 7
3954.44 5
3954.59 6
3954.73 10
3954.87 17
3955.02 26
3955.16 35
3955.31 42
3955.45 46
3955.60 47
3955.74 44
3955.88 37
3956.03 29
3956.17 21
3956.32 13
3956.46 8
3956.60 4
3956.75 2
3956.89 1
3957.04 0
3957.18 0
3957.32 0
3957.47 0
3957.61 0
3957.76 0
3957.90 0
3958.05 0
3958.19 1
3958.33 7
3958.48 13
3958.62 19
3958.77 25
3958.91 30
3959.05 34
3959.20 36
3959.34 36
3959.49 36
3959.63 35
3959.78 34
3959.92 33
3960.06 31
3960.21 29
3960.35 26
3960.50 23
3960.64 19
3960.78 14
3960.93 10
3961.07 6
3961.22 2
3961.36 0
3961.51 0
3961.65 0
3961.79 0
3961.94 0
3962.08 0
3962.23 0
3962.37 0
3962.52 5
3962.66 15
3962.80 26
3962.95 35
3963.09 42
3963.24 48
3963.38 52
3963.52 56
3963.67 58
3963.81 61
3963.96 63
3964.10 64
3964.25 64
3964.39 63
3964.53 60
3964.68 56
3964.82 52
3964.97 50
3965.11 50
3965.26 52
3965.40 56
3965.54 60
3965.69 63
3965.83 63
3965.98 60
3966.12 53
3966.27 45
3966.41 36
3966.55 30
3966.70 28
3966.84 30
3966.99 36
3967.13 44
3967.28 52
3967.42 60
3967.56 67
3967.71 72
3967.85 76
3968.00 79
3968.14 82
3968.29 84
3968.43 86
3968.58 85
3968.72 84
3968.86 82
3969.01 79
3969.15 78
3969.30 80
3969.44 84
3969.59 90
3969.73 98
3969.87 106
3970.02 114
3970.16 119
3970.31 122
3970.45 122
3970.60 120
3970.74 117
3970.88 114
3971.03 112
3971.17 109
3971.32 107
3971.46 105
3971.61 102
3971.75 99
3971.90 96
3972.04 93
3972.18 94
3972.33 98
3972.47 106
3972.62 119
3972.76 134
3972.91 150
3973.05 164
3973.20 175
3973.34 180
3973.48 180
3973.63 175
3973.77 168
3973.92 158
3974.06 148
3974.21 138
3974.35 128
3974.50 119
3974.64 113
3974.78 109
3974.93 109
3975.07 113
3975.22 120
3975.36 130
3975.51 141
3975.65 151
3975.80 159
3975.94 163
3976.08 162
3976.23 158
3976.37 151
3976.52 143
3976.66 135
3976.81 127
3976.95 119
3977.10 111
3977.24 104
3977.38 96
3977.53 89
3977.67 82
3977.82 75
3977.96 71
3978.11 68
3978.25 67
3978.40 67
3978.54 67
3978.69 68
3978.83 68
3978.97 68
3979.12 68
3979.26 69
3979.41 70
3979.55 73
3979.70 78
3979.84 85
3979.99 92
3980.13 99
3980.28 106
3980.42 110
3980.56 111
3980.71 110
3980.85 106
3981.00 100
3981.14 94
3981.29 87
3981.43 82
3981.58 79
3981.72 77
3981.87 76
3982.01 77
3982.15 79
3982.30 80
3982.44 82
3982.59 84
3982.73 84
3982.88 82
3983.02 79
3983.17 73
3983.31 66
3983.46 57
3983.60 50
3983.75 44
3983.89 41
3984.03 42
3984.18 47
3984.32 55
3984.47 65
3984.61 76
3984.76 86
3984.90 93
3985.05 97
3985.19 97
3985.34 94
3985.48 88
3985.63 81
3985.77 73
3985.92 67
3986.06 62
3986.20 60
3986.35 61
3986.49 63
3986.64 67
3986.78 71
3986.93 74
3987.07 76
3987.22 77
3987.36 78
3987.51 78
3987.65 78
3987.80 78
3987.94 76
3988.09 73
3988.23 69
3988.37 63
3988.52 57
3988.66 53
3988.81 52
3988.95 54
3989.10 60
3989.24 70
3989.39 80
3989.53 92
3989.68 104
3989.82 115
3989.97 126
3990.11 137
3990.26 149
3990.40 161
3990.55 173
3990.69 182
3990.83 189
3990.98 192
3991.12 191
3991.27 187
3991.41 181
3991.56 173
3991.70 164
3991.85 155
3991.99 145
3992.14 135
3992.28 126
3992.43 117
3992.57 110
3992.72 103
3992.86 98
3993.01 94
3993.15 90
3993.30 86
3993.44 83
3993.59 80
3993.73 77
3993.88 75
3994.02 73
3994.16 72
3994.31 70
3994.45 69
3994.60 67
3994.74 66
3994.89 66
3995.03 68
3995.18 72
3995.32 78
3995.47 85
3995.61 92
3995.76 99
3995.90 103
3996.05 103
3996.19 99
3996.34 90
3996.48 78
3996.63 63
3996.77 47
3996.92 32
3997.06 17
3997.21 5
3997.35 0
3997.50 0
3997.64 0
3997.79 0
3997.93 0
3998.08 0
3998.22 0
3998.37 0
3998.51 1
3998.66 10
3998.80 19
3998.94 28
3999.09 36
3999.23 41
3999.38 45
3999.52 47
3999.67 48
3999.81 50
3999.96 55
4000.10 63
4000.25 75
4000.39 88
4000.54 103
4000.68 115
4000.83 125
4000.97 132
4001.12 136
4001.26 137
4001.41 138
4001.55 138
4001.70 138
4001.84 138
4001.99 136
4002.13 131
4002.28 125
4002.42 117
4002.57 109
4002.71 100
4002.86 94
4003.00 89
4003.15 86
4003.29 86
4003.44 88
4003.58 91
4003.73 95
4003.87 99
4004.02 101
4004.16 100
4004.31 97
4004.45 90
4004.60 81
4004.74 72
4004.89 63
4005.03 56
4005.18 52
4005.32 50
4005.47 50
4005.61 50
4005.76 50
4005.90 48
4006.05 43
4006.19 36
4006.34 28
4006.48 19
4006.63 12
4006.77 8
4006.92 6
4007.06 8
4007.21 14
4007.35 23
4007.50 33
4007.64 43
4007.79 53
4007.93 61
4008.08 67
4008.22 71
4008.37 72
4008.51 72
4008.66 71
4008.80 68
4008.95 65
4009.09 62
4009.24 60
4009.38 60
4009.53 62
4009.67 69
4009.82 79
4009.96 91
4010.11 105
4010.25 118
4010.40 129
4010.54 137
4010.69 143
4010.83 146
4010.98 145
4011.13 142
4011.27 135
4011.42 125
4011.56 110
4011.71 94
4011.85 77
4012.00 62
4012.14 51
4012.29 46
4012.43 48
4012.58 55
4012.72 66
4012.87 78
4013.01 89
4013.16 98
4013.30 102
4013.45 102
4013.59 98
4013.74 92
4013.88 84
4014.03 75
4014.17 67
4014.32 60
4014.46 54
4014.61 48
4014.75 44
4014.90 38
4015.04 33
4015.19 26
4015.33 20
4015.48 15
4015.62 13
4015.77 15
4015.92 22
4016.06 33
4016.21 48
4016.35 64
4016.50 79
4016.64 90
4016.79 96
4016.93 95
4017.08 87
4017.22 74
4017.37 58
4017.51 40
4017.66 22
4017.80 6
4017.95 0
4018.09 0
4018.24 0
4018.38 0
4018.53 0
4018.67 0
4018.82 0
4018.97 0
4019.11 4
4019.26 24
4019.40 48
4019.55 72
4019.69 94
4019.84 112
4019.98 123
4020.13 128
4020.27 128
4020.42 123
4020.56 117
4020.71 113
4020.85 111
4021.00 115
4021.14 123
4021.29 135
4021.43 149
4021.58 162
4021.73 174
4021.87 184
4022.02 189
4022.16 189
4022.31 185
4022.45 176
4022.60 163
4022.74 147
4022.89 129
4023.03 110
4023.18 93
4023.32 78
4023.47 66
4023.61 58
4023.76 54
4023.91 53
4024.05 55
4024.20 59
4024.34 64
4024.49 70
4024.63 76
4024.78 81
4024.92 84
4025.07 85
4025.21 84
4025.36 82
4025.50 78
4025.65 74
4025.80 71
4025.94 70
4026.09 71
4026.23 76
4026.38 81
4026.52 88
4026.67 93
4026.81 97
4026.96 97
4027.10 94
4027.25 88
4027.39 79
4027.54 69
4027.69 59
4027.83 51
4027.98 48
4028.12 50
4028.27 58
4028.41 70
4028.56 86
4028.70 103
4028.85 119
4028.99 133
4029.14 144
4029.28 151
4029.43 156
4029.58 159
4029.72 161
4029.87 162
4030.01 163
4030.16 162
4030.30 160
4030.45 155
4030.59 148
4030.74 138
4030.89 125
4031.03 110
4031.18 94
4031.32 78
4031.47 63
4031.61 51
4031.76 44
4031.90 41
4032.05 42
4032.19 46
4032.34 53
4032.49 61
4032.63 70
4032.78 80
4032.92 90
4033.07 100
4033.21 111
4033.36 121
4033.50 131
4033.65 139
4033.80 144
4033.94 146
4034.09 144
4034.23 139
4034.38 132
4034.52 124
4034.67 117
4034.81 112
4034.96 111
4035.10 112
4035.25 115
4035.40 119
4035.54 124
4035.69 128
4035.83 131
4035.98 134
4036.12 138
4036.27 141
4036.41 145
4036.56 148
4036.71 149
4036.85 148
4037.00 144
4037.14 137
4037.29 129
4037.43 121
4037.58 114
4037.73 110
4037.87 109
4038.02 110
4038.16 113
4038.31 117
4038.45 120
4038.60 124
4038.74 127
4038.89 130
4039.04 135
4039.18 140
4039.33 145
4039.47 149
4039.62 150
4039.76 148
4039.91 141
4040.06 131
4040.20 119
4040.35 107
4040.49 94
4040.64 83
4040.78 74
4040.93 68
4041.07 66
4041.22 66
4041.37 69
4041.51 75
4041.66 81
4041.80 86
4041.95 90
4042.09 91
4042.24 90
4042.39 86
4042.53 81
4042.68 76
4042.82 73
4042.97 70
4043.11 70
4043.26 70
4043.41 71
4043.55 71
4043.70 71
4043.84 70
4043.99 70
4044.13 70
4044.28 72
4044.43 75
4044.57 79
4044.72 83
4044.86 86
4045.01 87
4045.15 85
4045.30 81
4045.45 75
4045.59 67
4045.74 60
4045.88 55
4046.03 51
4046.17 51
4046.32 54
4046.47 60
4046.61 67
4046.76 76
4046.90 85
4047.05 93
4047.19 101
4047.34 107
4047.49 112
4047.63 114
4047.78 112
4047.92 108
4048.07 101
4048.21 91
4048.36 79
4048.51 67
4048.65 55
4048.80 44
4048.94 35
4049.09 29
4049.24 25
4049.38 23
4049.53 22
4049.67 21
4049.82 20
4049.96 17
4050.11 13
4050.26 8
4050.40 4
4050.55 1
4050.69 0
4050.84 1
4050.99 5
4051.13 10
4051.28 15
4051.42 17
4051.57 15
4051.71 10
4051.86 1
4052.01 0
4052.15 0
4052.30 0
4052.44 0
4052.59 0
4052.74 1
4052.88 16
4053.03 33
4053.17 50
4053.32 66
4053.46 79
4053.61 90
4053.76 97
4053.90 100
4054.05 99
4054.19 93
4054.34 84
4054.49 73
4054.63 62
4054.78 52
4054.92 45
4055.07 42
4055.22 42
4055.36 46
4055.51 52
4055.65 59
4055.80 66
4055.95 72
4056.09 77
4056.24 79
4056.38 79
4056.53 77
4056.67 74
4056.82 70
4056.97 66
4057.11 65
4057.26 65
4057.40 68
4057.55 72
4057.70 79
4057.84 85
4057.99 92
4058.13 97
4058.28 103
4058.43 108
4058.57 115
4058.72 124
4058.86 135
4059.01 150
4059.16 167
4059.30 185
4059.45 203
4059.59 217
4059.74 226
4059.89 231
4060.03 231
4060.18 228
4060.32 225
4060.47 224
4060.62 226
4060.76 231
4060.91 238
4061.05 245
4061.20 250
4061.35 250
4061.49 246
4061.64 238
4061.78 229
4061.93 218
4062.08 208
4062.22 200
4062.37 193
4062.51 188
4062.66 183
4062.81 179
4062.95 176
4063.10 175
4063.24 176
4063.39 178
4063.54 181
4063.68 184
4063.83 185
4063.98 183
4064.12 179
4064.27 174
4064.41 168
4064.56 163
4064.71 159
4064.85 157
4065.00 155
4065.14 154
4065.29 153
4065.44 150
4065.58 146
4065.73 141
4065.87 135
4066.02 129
4066.17 124
4066.31 122
4066.46 121
4066.60 121
4066.75 122
4066.90 122
4067.04 120
4067.19 116
4067.34 109
4067.48 99
4067.63 89
4067.77 79
4067.92 72
4068.07 67
4068.21 67
4068.36 70
4068.50 76
4068.65 82
4068.80 90
4068.94 96
4069.09 102
4069.24 107
4069.38 110
4069.53 112
4069.67 114
4069.82 115
4069.97 115
4070.11 114
4070.26 113
4070.40 110
4070.55 104
4070.70 95
4070.84 83
4070.99 67
4071.14 50
4071.28 32
4071.43 16
4071.57 3
4071.72 0
4071.87 0
4072.01 0
4072.16 0
4072.31 0
4072.45 7
4072.60 17
4072.74 27
4072.89 38
4073.04 48
4073.18 56
4073.33 61
4073.48 62
4073.62 61
4073.77 58
4073.91 56
4074.06 54
4074.21 55
4074.35 57
4074.50 61
4074.65 66
4074.79 70
4074.94 72
4075.08 74
4075.23 74
4075.38 73
4075.52 71
4075.67 69
4075.82 65
4075.96 60
4076.11 53
4076.25 45
4076.40 35
4076.55 26
4076.69 17
4076.84 9
4076.99 3
4077.13 0
4077.28 0
4077.42 0
4077.57 4
4077.72 11
4077.86 21
4078.01 33
4078.16 47
4078.30 61
4078.45 74
4078.60 86
4078.74 94
4078.89 100
4079.03 105
4079.18 110
4079.33 115
4079.47 122
4079.62 132
4079.77 144
4079.91 156
4080.06 166
4080.21 171
4080.35 171
4080.50 163
4080.64 149
4080.79 130
4080.94 110
4081.08 90
4081.23 75
4081.38 65
4081.52 61
4081.67 62
4081.82 67
4081.96 75
4082.11 84
4082.25 91
4082.40 98
4082.55 103
4082.69 107
4082.84 111
4082.99 114
4083.13 117
4083.28 120
4083.43 122
4083.57 123
4083.72 122
4083.86 121
4084.01 118
4084.16 116
4084.30 116
4084.45 117
4084.60 119
4084.74 123
4084.89 127
4085.04 129
4085.18 130
4085.33 130
4085.48 128
4085.62 127
4085.77 128
4085.92 132
4086.06 139
4086.21 149
4086.35 161
4086.50 174
4086.65 186
4086.79 197
4086.94 207
4087.09 216
4087.23 225
4087.38 236
4087.53 248
4087.67 262
4087.82 277
4087.97 293
4088.11 307
4088.26 321
4088.41 333
4088.55 346
4088.70 359
4088.84 374
4088.99 391
4089.14 410
4089.28 427
4089.43 441
4089.58 449
4089.72 451
4089.87 448
4090.02 439
4090.16 429
4090.31 419
4090.46 412
4090.60 409
4090.75 408
4090.90 410
4091.04 411
4091.19 411
4091.34 408
4091.48 403
4091.63 396
4091.78 387
4091.92 377
4092.07 367
4092.22 357
4092.36 345
4092.51 333
4092.66 319
4092.80 304
4092.95 288
4093.10 272
4093.24 257
4093.39 243
4093.53 230
4093.68 218
4093.83 207
4093.97 197
4094.12 186
4094.27 175
4094.41 164
4094.56 155
4094.71 147
4094.85 142
4095.00 140
4095.15 142
4095.29 147
4095.44 153
4095.59 160
4095.73 166
4095.88 171
4096.03 173
4096.17 174
4096.32 172
4096.47 170
4096.61 168
4096.76 166
4096.91 165
4097.05 165
4097.20 165
4097.35 164
4097.49 162
4097.64 159
4097.79 155
4097.93 151
4098.08 147
4098.23 144
4098.37 143
4098.52 143
4098.67 143
4098.81 142
4098.96 141
4099.11 139
4099.25 135
4099.40 131
4099.55 128
4099.69 124
4099.84 121
4099.99 117
4100.13 113
4100.28 107
4100.43 100
4100.57 94
4100.72 88
4100.87 84
4101.01 83
4101.16 86
4101.31 92
4101.46 101
4101.60 111
4101.75 122
4101.90 134
4102.04 145
4102.19 154
4102.34 162
4102.48 167
4102.63 170
4102.78 171
4102.92 170
4103.07 169
4103.22 168
4103.36 170
4103.51 174
4103.66 181
4103.80 189
4103.95 197
4104.10 205
4104.24 211
4104.39 214
4104.54 214
4104.68 211
4104.83 205
4104.98 197
4105.12 186
4105.27 174
4105.42 162
4105.57 150
4105.71 139
4105.86 128
4106.01 120
4106.15 113
4106.30 109
4106.45 106
4106.59 106
4106.74 108
4106.89 112
4107.03 118
4107.18 124
4107.33 128
4107.47 131
4107.62 132
4107.77 129
4107.91 124
4108.06 116
4108.21 108
4108.36 99
4108.50 90
4108.65 81
4108.80 75
4108.94 70
4109.09 68
4109.24 68
4109.38 70
4109.53 75
4109.68 81
4109.82 88
4109.97 95
4110.12 100
4110.26 103
4110.41 105
4110.56 105
4110.71 104
4110.85 103
4111.00 102
4111.15 99
4111.29 97
4111.44 95
4111.59 93
4111.73 93
4111.88 95
4112.03 98
4112.17 101
4112.32 103
4112.47 103
4112.62 100
4112.76 94
4112.91 86
4113.06 78
4113.20 70
4113.35 65
4113.50 62
4113.64 61
4113.79 61
4113.94 62
4114.08 62
4114.23 61
4114.38 60
4114.53 56
4114.67 51
4114.82 45
4114.97 36
4115.11 27
4115.26 16
4115.41 5
4115.55 0
4115.70 0
4115.85 0
4116.00 0
4116.14 0
4116.29 0
4116.44 0
4116.58 0
4116.73 7
4116.88 22
4117.02 37
4117.17 50
4117.32 61
4117.47 69
4117.61 75
4117.76 80
4117.91 84
4118.05 88
4118.20 93
4118.35 97
4118.50 101
4118.64 102
4118.79 102
4118.94 98
4119.08 93
4119.23 87
4119.38 82
4119.52 79
4119.67 79
4119.82 83
4119.97 90
4120.11 99
4120.26 107
4120.41 114
4120.55 118
4120.70 118
4120.85 115
4121.00 110
4121.14 104
4121.29 96
4121.44 89
4121.58 82
4121.73 75
4121.88 67
4122.03 60
4122.17 52
4122.32 46
4122.47 42
4122.61 40
4122.76 41
4122.91 45
4123.05 48
4123.20 51
4123.35 53
4123.50 54
4123.64 53
4123.79 53
4123.94 54
4124.08 58
4124.23 64
4124.38 71
4124.53 77
4124.67 81
4124.82 83
4124.97 81
4125.11 78
4125.26 75
4125.41 75
4125.56 78
4125.70 86
4125.85 96
4126.00 108
4126.15 117
4126.29 123
4126.44 124
4126.59 118
4126.73 108
4126.88 96
4127.03 82
4127.18 69
4127.32 58
4127.47 49
4127.62 42
4127.76 36
4127.91 32
4128.06 29
4128.21 28
4128.35 28
4128.50 30
4128.65 32
4128.79 36
4128.94 39
4129.09 41
4129.24 43
4129.38 44
4129.53 46
4129.68 47
4129.83 50
4129.97 53
4130.12 56
4130.27 59
4130.41 62
4130.56 65
4130.71 68
4130.86 71
4131.00 75
4131.15 79
4131.30 83
4131.45 85
4131.59 86
4131.74 84
4131.89 79
4132.03 74
4132.18 68
4132.33 64
4132.48 63
4132.62 63
4132.77 66
4132.92 68
4133.07 70
4133.21 71
4133.36 71
4133.51 71
4133.66 71
4133.80 72
4133.95 74
4134.10 75
4134.24 76
4134.39 74
4134.54 70
4134.69 63
4134.83 53
4134.98 42
4135.13 32
4135.28 24
4135.42 20
4135.57 20
4135.72 24
4135.87 31
4136.01 41
4136.16 52
4136.31 62
4136.45 70
4136.60 76
4136.75 81
4136.90 85
4137.04 88
4137.19 92
4137.34 96
4137.49 102
4137.63 107
4137.78 112
4137.93 116
4138.08 117
4138.22 117
4138.37 115
4138.52 112
4138.67 109
4138.81 105
4138.96 103
4139.11 101
4139.26 101
4139.40 102
4139.55 104
4139.70 107
4139.84 110
4139.99 112
4140.14 114
4140.29 116
4140.43 116
4140.58 115
4140.73 113
4140.88 109
4141.02 104
4141.17 97
4141.32 87
4141.47 75
4141.61 60
4141.76 43
4141.91 27
4142.06 11
4142.20 0
4142.35 0
4142.50 0
4142.65 0
4142.79 0
4142.94 0
4143.09 0
4143.24 0
4143.38 0
4143.53 6
4143.68 14
4143.83 21
4143.97 29
4144.12 36
4144.27 42
4144.42 47
4144.56 52
4144.71 55
4144.86 58
4145.01 58
4145.15 57
4145.30 54
4145.45 49
4145.60 44
4145.74 37
4145.89 31
4146.04 25
4146.19 21
4146.33 18
4146.48 18
4146.63 21
4146.78 27
4146.92 37
4147.07 49
4147.22 61
4147.37 72
4147.51 82
4147.66 89
4147.81 95
4147.96 101
4148.11 107
4148.25 114
4148.40 123
4148.55 134
4148.70 144
4148.84 154
4148.99 161
4149.14 166
4149.29 167
4149.43 164
4149.58 160
4149.73 154
4149.88 147
4150.02 140
4150.17 133
4150.32 127
4150.47 120
4150.61 114
4150.76 108
4150.91 102
4151.06 97
4151.20 91
4151.35 85
4151.50 79
4151.65 73
4151.80 67
4151.94 61
4152.09 58
4152.24 57
4152.39 60
4152.53 67
4152.68 78
4152.83 90
4152.98 103
4153.12 115
4153.27 124
4153.42 128
4153.57 130
4153.71 128
4153.86 126
4154.01 124
4154.16 125
4154.31 130
4154.45 138
4154.60 149
4154.75 160
4154.90 172
4155.04 181
4155.19 186
4155.34 188
4155.49 187
4155.63 184
4155.78 180
4155.93 177
4156.08 175
4156.23 176
4156.37 179
4156.52 184
4156.67 189
4156.82 195
4156.96 201
4157.11 206
4157.26 211
4157.41 216
4157.56 221
4157.70 224
4157.85 227
4158.00 227
4158.15 226
4158.29 223
4158.44 220
4158.59 217
4158.74 214
4158.89 212
4159.03 211
4159.18 210
4159.33 209
4159.48 210
4159.62 213
4159.77 221
4159.92 232
4160.07 248
4160.22 266
4160.36 283
4160.51 297
4160.66 305
4160.81 306
4160.95 300
4161.10 288
4161.25 274
4161.40 260
4161.55 248
4161.69 239
4161.84 232
4161.99 226
4162.14 221
4162.28 214
4162.43 206
4162.58 196
4162.73 187
4162.88 179
4163.02 173
4163.17 170
4163.32 169
4163.47 171
4163.62 175
4163.76 179
4163.91 184
4164.06 188
4164.21 193
4164.35 200
4164.50 208
4164.65 218
4164.80 231
4164.95 245
4165.09 259
4165.24 272
4165.39 282
4165.54 288
4165.69 290
4165.83 289
4165.98 286
4166.13 282
4166.28 279
4166.42 279
4166.57 283
4166.72 290
4166.87 300
4167.02 310
4167.16 322
4167.31 332
4167.46 341
4167.61 348
4167.76 353
4167.90 356
4168.05 358
4168.20 361
4168.35 367
4168.50 377
4168.64 391
4168.79 409
4168.94 431
4169.09 454
4169.24 474
4169.38 492
4169.53 504
4169.68 514
4169.83 522
4169.98 533
4170.12 550
4170.27 576
4170.42 612
4170.57 657
4170.72 709
4170.86 764
4171.01 817
4171.16 865
4171.31 906
4171.46 938
4171.60 962
4171.75 980
4171.90 994
4172.05 1006
4172.20 1020
4172.34 1037
4172.49 1058
4172.64 1084
4172.79 1112
4172.94 1141
4173.08 1167
4173.23 1189
4173.38 1204
4173.53 1212
4173.68 1213
4173.82 1211
4173.97 1206
4174.12 1201
4174.27 1198
4174.42 1195
4174.56 1193
4174.71 1190
4174.86 1185
4175.01 1178
4175.16 1166
4175.30 1150
4175.45 1131
4175.60 1109
4175.75 1084
4175.90 1057
4176.04 1030
4176.19 1002
4176.34 974
4176.49 946
4176.64 919
4176.78 895
4176.93 874
4177.08 859
4177.23 848
4177.38 844
4177.53 845
4177.67 851
4177.82 859
4177.97 865
4178.12 866
4178.27 860
4178.41 846
4178.56 825
4178.71 799
4178.86 770
4179.01 740
4179.15 712
4179.30 686
4179.45 663
4179.60 644
4179.75 626
4179.90 611
4180.04 596
4180.19 581
4180.34 566
4180.49 550
4180.64 535
4180.78 519
4180.93 506
4181.08 495
4181.23 488
4181.38 486
4181.52 487
4181.67 492
4181.82 499
4181.97 504
4182.12 507
4182.27 507
4182.41 503
4182.56 496
4182.71 488
4182.86 480
4183.01 474
4183.15 470
4183.30 470
4183.45 472
4183.60 475
4183.75 478
4183.90 480
4184.04 479
4184.19 475
4184.34 468
4184.49 458
4184.64 446
4184.79 433
4184.93 420
4185.08 408
4185.23 397
4185.38 389
4185.53 385
4185.67 383
4185.82 385
4185.97 390
4186.12 397
4186.27 404
4186.42 410
4186.56 415
4186.71 419
4186.86 420
4187.01 420
4187.16 419
4187.31 416
4187.45 412
4187.60 407
4187.75 402
4187.90 397
4188.05 393
4188.20 389
4188.34 387
4188.49 385
4188.64 383
4188.79 381
4188.94 376
4189.09 369
4189.23 361
4189.38 353
4189.53 344
4189.68 337
4189.83 332
4189.98 328
4190.12 327
4190.27 325
4190.42 323
4190.57 320
4190.72 317
4190.86 312
4191.01 306
4191.16 300
4191.31 294
4191.46 289
4191.61 285
4191.76 283
4191.90 283
4192.05 284
4192.20 286
4192.35 288
4192.50 292
4192.65 296
4192.79 303
4192.94 311
4193.09 322
4193.24 334
4193.39 348
4193.54 359
4193.68 369
4193.83 373
4193.98 374
4194.13 370
4194.28 362
4194.43 352
4194.57 339
4194.72 327
4194.87 315
4195.02 304
4195.17 295
4195.32 289
4195.46 286
4195.61 286
4195.76 288
4195.91 290
4196.06 293
4196.21 296
4196.36 297
4196.50 298
4196.65 298
4196.80 298
4196.95 298
4197.10 297
4197.25 297
4197.39 297
4197.54 298
4197.69 298
4197.84 298
4197.99 298
4198.14 297
4198.29 295
4198.43 293
4198.58 290
4198.73 287
4198.88 283
4199.03 279
4199.18 274
4199.32 268
4199.47 262
4199.62 255
4199.77 248
4199.92 241
4200.07 235
4200.22 229
4200.36 225
4200.51 222
4200.66 221
4200.81 222
4200.96 223
4201.11 224
4201.26 224
4201.40 220
4201.55 214
4201.70 206
4201.85 197
4202.00 189
4202.15 183
4202.29 180
4202.44 178
4202.59 176
4202.74 175
4202.89 172
4203.04 169
4203.19 165
4203.33 162
4203.48 160
4203.63 161
4203.78 163
4203.93 165
4204.08 168
4204.23 170
4204.37 170
4204.52 168
4204.67 163
4204.82 156
4204.97 147
4205.12 137
4205.27 128
4205.41 120
4205.56 116
4205.71 116
4205.86 120
4206.01 129
4206.16 140
4206.31 151
4206.46 161
4206.60 167
4206.75 169
4206.90 166
4207.05 160
4207.20 153
4207.35 147
4207.50 144
4207.64 143
4207.79 144
4207.94 146
4208.09 148
4208.24 149
4208.39 149
4208.54 147
4208.68 144
4208.83 142
4208.98 141
4209.13 141
4209.28 142
4209.43 144
4209.58 147
4209.73 149
4209.87 151
4210.02 151
4210.17 150
4210.32 147
4210.47 142
4210.62 136
4210.77 130
4210.91 125
4211.06 121
4211.21 121
4211.36 125
4211.51 132
4211.66 142
4211.81 153
4211.96 162
4212.10 168
4212.25 170
4212.40 165
4212.55 156
4212.70 144
4212.85 131
4213.00 121
4213.15 115
4213.29 113
4213.44 116
4213.59 122
4213.74 127
4213.89 131
4214.04 131
4214.19 128
4214.34 122
4214.48 114
4214.63 107
4214.78 101
4214.93 98
4215.08 95
4215.23 92
4215.38 90
4215.53 86
4215.67 82
4215.82 79
4215.97 78
4216.12 79
4216.27 85
4216.42 94
4216.57 105
4216.72 118
4216.86 130
4217.01 140
4217.16 149
4217.31 156
4217.46 160
4217.61 164
4217.76 165
4217.91 165
4218.05 164
4218.20 163
4218.35 161
4218.50 158
4218.65 155
4218.80 149
4218.95 141
4219.10 130
4219.25 114
4219.39 95
4219.54 75
4219.69 56
4219.84 40
4219.99 30
4220.14 25
4220.29 26
4220.44 32
4220.59 41
4220.73 51
4220.88 62
4221.03 73
4221.18 85
4221.33 96
4221.48 107
4221.63 115
4221.78 121
4221.93 122
4222.07 119
4222.22 110
4222.37 98
4222.52 84
4222.67 70
4222.82 56
4222.97 45
4223.12 38
4223.27 33
4223.41 33
4223.56 36
4223.71 42
4223.86 51
4224.01 62
4224.16 74
4224.31 87
4224.46 99
4224.61 110
4224.75 119
4224.90 128
4225.05 135
4225.20 141
4225.35 146
4225.50 150
4225.65 153
4225.80 157
4225.95 162
4226.10 168
4226.24 176
4226.39 184
4226.54 192
4226.69 197
4226.84 199
4226.99 196
4227.14 188
4227.29 177
4227.44 163
4227.58 146
4227.73 129
4227.88 111
4228.03 94
4228.18 78
4228.33 62
4228.48 48
4228.63 36
4228.78 26
4228.93 17
4229.07 9
4229.22 1
4229.37 0
4229.52 0
4229.67 0
4229.82 0
4229.97 0
4230.12 0
4230.27 0
4230.42 0
4230.57 4
4230.71 12
4230.86 22
4231.01 32
4231.16 43
4231.31 54
4231.46 64
4231.61 72
4231.76 78
4231.91 83
4232.06 84
4232.20 83
4232.35 80
4232.50 75
4232.65 70
4232.80 64
4232.95 60
4233.10 57
4233.25 58
4233.40 62
4233.55 68
4233.70 75
4233.84 81
4233.99 85
4234.14 86
4234.29 85
4234.44 82
4234.59 79
4234.74 75
4234.89 72
4235.04 69
4235.19 67
4235.34 66
4235.48 65
4235.63 65
4235.78 67
4235.93 69
4236.08 70
4236.23 70
4236.38 67
4236.53 61
4236.68 53
4236.83 44
4236.98 36
4237.13 32
4237.27 32
4237.42 39
4237.57 49
4237.72 63
4237.87 75
4238.02 84
4238.17 89
4238.32 87
4238.47 81
4238.62 71
4238.77 59
4238.92 49
4239.06 43
4239.21 40
4239.36 41
4239.51 45
4239.66 51
4239.81 56
4239.96 60
4240.11 63
4240.26 66
4240.41 68
4240.56 70
4240.71 74
4240.86 79
4241.00 84
4241.15 90
4241.30 96
4241.45 101
4241.60 106
4241.75 110
4241.90 112
4242.05 114
4242.20 115
4242.35 115
4242.50 114
4242.65 112
4242.80 109
4242.94 106
4243.09 102
4243.24 98
4243.39 93
4243.54 88
4243.69 82
4243.84 75
4243.99 68
4244.14 60
4244.29 52
4244.44 45
4244.59 38
4244.74 34
4244.89 33
4245.03 35
4245.18 40
4245.33 47
4245.48 54
4245.63 60
4245.78 64
4245.93 65
4246.08 64
4246.23 62
4246.38 61
4246.53 61
4246.68 62
4246.83 65
4246.98 68
4247.12 71
4247.27 73
4247.42 75
4247.57 77
4247.72 80
4247.87 83
4248.02 85
4248.17 86
4248.32 84
4248.47 79
4248.62 70
4248.77 59
4248.92 46
4249.07 34
4249.22 26
4249.37 22
4249.51 24
4249.66 31
4249.81 43
4249.96 58
4250.11 74
4250.26 88
4250.41 98
4250.56 104
4250.71 104
4250.86 100
4251.01 91
4251.16 81
4251.31 70
4251.46 61
4251.61 55
4251.76 51
4251.90 51
4252.05 53
4252.20 57
4252.35 62
4252.50 67
4252.65 71
4252.80 74
4252.95 75
4253.10 75
4253.25 73
4253.40 71
4253.55 71
4253.70 71
4253.85 74
4254.00 79
4254.15 84
4254.30 89
4254.45 93
4254.59 95
4254.74 94
4254.89 92
4255.04 88
4255.19 84
4255.34 78
4255.49 72
4255.64 66
4255.79 58
4255.94 49
4256.09 39
4256.24 30
4256.39 22
4256.54 18
4256.69 17
4256.84 21
4256.99 31
4257.14 44
4257.29 58
4257.44 72
4257.58 83
4257.73 89
4257.88 90
4258.03 85
4258.18 77
4258.33 67
4258.48 56
4258.63 45
4258.78 35
4258.93 27
4259.08 22
4259.23 18
4259.38 17
4259.53 17
4259.68 19
4259.83 22
4259.98 25
4260.13 30
4260.28 35
4260.43 42
4260.58 50
4260.73 59
4260.87 68
4261.02 76
4261.17 82
4261.32 86
4261.47 86
4261.62 84
4261.77 81
4261.92 78
4262.07 76
4262.22 75
4262.37 77
4262.52 80
4262.67 85
4262.82 90
4262.97 97
4263.12 104
4263.27 112
4263.42 120
4263.57 128
4263.72 137
4263.87 145
4264.02 152
4264.17 157
4264.32 159
4264.47 160
4264.61 158
4264.76 154
4264.91 150
4265.06 145
4265.21 141
4265.36 136
4265.51 132
4265.66 127
4265.81 120
4265.96 113
4266.11 105
4266.26 98
4266.41 93
4266.56 90
4266.71 91
4266.86 94
4267.01 99
4267.16 105
4267.31 110
4267.46 114
4267.61 114
4267.76 111
4267.91 106
4268.06 98
4268.21 90
4268.36 83
4268.51 77
4268.66 75
4268.81 74
4268.96 75
4269.11 76
4269.26 76
4269.40 74
4269.55 69
4269.70 61
4269.85 51
4270.00 41
4270.15 31
4270.30 22
4270.45 16
4270.60 13
4270.75 14
4270.90 17
4271.05 21
4271.20 26
4271.35 30
4271.50 32
4271.65 30
4271.80 24
4271.95 16
4272.10 7
4272.25 0
4272.40 0
4272.55 0
4272.70 0
4272.85 0
4273.00 0
4273.15 0
4273.30 0
4273.45 2
4273.60 16
4273.75 32
4273.90 48
4274.05 64
4274.20 78
4274.35 90
4274.50 99
4274.65 105
4274.80 109
4274.95 110
4275.10 109
4275.25 107
4275.40 103
4275.55 101
4275.70 99
4275.85 99
4276.00 101
4276.15 106
4276.29 113
4276.44 121
4276.59 131
4276.74 141
4276.89 151
4277.04 161
4277.19 169
4277.34 177
4277.49 183
4277.64 187
4277.79 189
4277.94 189
4278.09 188
4278.24 187
4278.39 185
4278.54 185
4278.69 186
4278.84 188
4278.99 190
4279.14 192
4279.29 194
4279.44 194
4279.59 192
4279.74 186
4279.89 178
4280.04 168
4280.19 157
4280.34 146
4280.49 138
4280.64 133
4280.79 134
4280.94 140
4281.09 150
4281.24 162
4281.39 176
4281.54 188
4281.69 198
4281.84 205
4281.99 206
4282.14 203
4282.29 194
4282.44 181
4282.59 165
4282.74 148
4282.89 134
4283.04 122
4283.19 115
4283.34 113
4283.49 113
4283.64 116
4283.79 120
4283.94 124
4284.09 129
4284.24 136
4284.39 144
4284.54 155
4284.69 166
4284.84 178
4284.99 188
4285.14 196
4285.29 201
4285.44 204
4285.59 205
4285.74 206
4285.89 207
4286.04 206
4286.19 205
4286.34 203
4286.49 198
4286.64 194
4286.79 189
4286.94 186
4287.09 186
4287.24 188
4287.39 193
4287.54 200
4287.69 206
4287.84 211
4287.99 213
4288.14 212
4288.29 209
4288.44 204
4288.59 198
4288.74 192
4288.89 186
4289.04 182
4289.19 179
4289.34 177
4289.49 176
4289.64 175
4289.79 172
4289.94 169
4290.09 163
4290.24 157
4290.39 151
4290.54 147
4290.69 144
4290.84 144
4290.99 146
4291.14 151
4291.29 156
4291.44 161
4291.59 163
4291.74 161
4291.89 157
4292.04 150
4292.19 142
4292.34 135
4292.49 130
4292.64 129
4292.79 130
4292.94 133
4293.09 134
4293.24 133
4293.39 127
4293.54 117
4293.69 103
4293.85 86
4294.00 70
4294.15 55
4294.30 43
4294.45 34
4294.60 28
4294.75 26
4294.90 25
4295.05 28
4295.20 32
4295.35 40
4295.50 49
4295.65 61
4295.80 73
4295.95 85
4296.10 94
4296.25 100
4296.40 100
4296.55 96
4296.70 87
4296.85 75
4297.00 62
4297.15 50
4297.30 39
4297.45 32
4297.60 29
4297.75 30
4297.90 33
4298.05 39
4298.20 46
4298.35 53
4298.50 59
4298.65 63
4298.80 66
4298.95 66
4299.10 65
4299.25 62
4299.40 59
4299.55 57
4299.70 56
4299.85 57
4300.00 59
4300.15 61
4300.30 61
4300.45 58
4300.60 53
4300.75 45
4300.91 36
4301.06 28
4301.21 20
4301.36 15
4301.51 12
4301.66 11
4301.81 11
4301.96 13
4302.11 16
4302.26 21
4302.41 27
4302.56 35
4302.71 43
4302.86 51
4303.01 58
4303.16 61
4303.31 62
4303.46 60
4303.61 56
4303.76 50
4303.91 44
4304.06 37
4304.21 31
4304.36 26
4304.51 22
4304.66 19
4304.81 17
4304.96 18
4305.11 21
4305.26 26
4305.41 34
4305.57 42
4305.72 51
4305.87 57
4306.02 61
4306.17 61
4306.32 58
4306.47 51
4306.62 43
4306.77 34
4306.92 27
4307.07 22
4307.22 22
4307.37 26
4307.52 34
4307.67 44
4307.82 56
4307.97 66
4308.12 73
4308.27 77
4308.42 77
4308.57 74
4308.72 69
4308.87 63
4309.02 58
4309.17 54
4309.32 51
4309.48 51
4309.63 53
4309.78 56
4309.93 62
4310.08 68
4310.23 76
4310.38 84
4310.53 92
4310.68 99
4310.83 106
4310.98 111
4311.13 114
4311.28 115
4311.43 114
4311.58 110
4311.73 105
4311.88 98
4312.03 91
4312.18 86
4312.33 84
4312.48 85
4312.63 89
4312.79 96
4312.94 104
4313.09 112
4313.24 119
4313.39 123
4313.54 125
4313.69 124
4313.84 122
4313.99 120
4314.14 117
4314.29 114
4314.44 110
4314.59 106
4314.74 102
4314.89 96
4315.04 88
4315.19 78
4315.34 66
4315.49 52
4315.65 38
4315.80 23
4315.95 11
4316.10 2
4316.25 0
4316.40 0
4316.55 3
4316.70 13
4316.85 25
4317.00 36
4317.15 47
4317.30 54
4317.45 57
4317.60 58
4317.75 56
4317.90 54
4318.05 53
4318.20 53
4318.36 54
4318.51 57
4318.66 61
4318.81 64
4318.96 67
4319.11 70
4319.26 72
4319.41 73
4319.56 75
4319.71 78
4319.86 83
4320.01 89
4320.16 97
4320.31 105
4320.46 114
4320.61 123
4320.76 132
4320.92 139
4321.07 145
4321.22 150
4321.37 154
4321.52 158
4321.67 162
4321.82 166
4321.97 170
4322.12 174
4322.27 178
4322.42 181
4322.57 182
4322.72 180
4322.87 174
4323.02 165
4323.18 153
4323.33 139
4323.48 123
4323.63 108
4323.78 96
4323.93 88
4324.08 82
4324.23 80
4324.38 80
4324.53 80
4324.68 80
4324.83 79
4324.98 77
4325.13 76
4325.28 77
4325.44 80
4325.59 85
4325.74 91
4325.89 97
4326.04 101
4326.19 104
4326.34 104
4326.49 103
4326.64 101
4326.79 98
4326.94 95
4327.09 92
4327.24 89
4327.39 87
4327.55 86
4327.70 88
4327.85 92
4328.00 98
4328.15 104
4328.30 109
4328.45 113
4328.60 114
4328.75 112
4328.90 109
4329.05 105
4329.20 102
4329.35 98
4329.51 95
4329.66 92
4329.81 88
4329.96 85
4330.11 81
4330.26 79
4330.41 76
4330.56 74
4330.71 70
4330.86 64
4331.01 56
4331.16 46
4331.32 33
4331.47 22
4331.62 12
4331.77 4
4331.92 0
4332.07 0
4332.22 0
4332.37 0
4332.52 0
4332.67 0
4332.82 0
4332.97 0
4333.13 0
4333.28 0
4333.43 3
4333.58 7
4333.73 13
4333.88 18
4334.03 23
4334.18 29
4334.33 34
4334.48 39
4334.63 44
4334.78 50
4334.94 56
4335.09 63
4335.24 70
4335.39 79
4335.54 88
4335.69 97
4335.84 108
4335.99 120
4336.14 133
4336.29 146
4336.44 157
4336.60 166
4336.75 171
4336.90 172
4337.05 167
4337.20 158
4337.35 146
4337.50 132
4337.65 118
4337.80 105
4337.95 94
4338.10 86
4338.26 80
4338.41 78
4338.56 78
4338.71 79
4338.86 81
4339.01 84
4339.16 86
4339.31 89
4339.46 92
4339.61 95
4339.76 99
4339.92 104
4340.07 109
4340.22 112
4340.37 115
4340.52 116
4340.67 116
4340.82 116
4340.97 116
4341.12 117
4341.27 121
4341.43 127
4341.58 136
4341.73 146
4341.88 158
4342.03 171
4342.18 182
4342.33 191
4342.48 196
4342.63 196
4342.78 192
4342.94 183
4343.09 171
4343.24 157
4343.39 142
4343.54 128
4343.69 115
4343.84 105
4343.99 97
4344.14 91
4344.29 89
4344.45 88
4344.60 89
4344.75 92
4344.90 95
4345.05 99
4345.20 103
4345.35 107
4345.50 111
4345.65 115
4345.81 120
4345.96 127
4346.11 135
4346.26 145
4346.41 155
4346.56 164
4346.71 172
4346.86 177
4347.01 177
4347.16 171
4347.32 162
4347.47 149
4347.62 134
4347.77 119
4347.92 106
4348.07 96
4348.22 90
4348.37 87
4348.52 86
4348.68 86
4348.83 88
4348.98 90
4349.13 94
4349.28 100
4349.43 108
4349.58 118
4349.73 131
4349.88 145
4350.04 159
4350.19 172
4350.34 183
4350.49 191
4350.64 194
4350.79 193
4350.94 186
4351.09 176
4351.24 162
4351.40 148
4351.55 133
4351.70 119
4351.85 107
4352.00 96
4352.15 86
4352.30 78
4352.45 72
4352.61 66
4352.76 62
4352.91 59
4353.06 57
4353.21 58
4353.36 61
4353.51 67
4353.66 74
4353.82 82
4353.97 89
4354.12 95
4354.27 97
4354.42 96
4354.57 92
4354.72 86
4354.87 81
4355.02 78
4355.18 79
4355.33 84
4355.48 93
4355.63 105
4355.78 120
4355.93 134
4356.08 147
4356.23 157
4356.39 162
4356.54 161
4356.69 155
4356.84 144
4356.99 130
4357.14 113
4357.29 96
4357.44 82
4357.60 73
4357.75 69
4357.90 71
4358.05 78
4358.20 89
4358.35 102
4358.50 113
4358.65 121
4358.81 124
4358.96 122
4359.11 115
4359.26 105
4359.41 96
4359.56 87
4359.71 82
4359.87 82
4360.02 86
4360.17 94
4360.32 104
4360.47 115
4360.62 124
4360.77 132
4360.92 139
4361.08 146
4361.23 153
4361.38 164
4361.53 178
4361.68 196
4361.83 216
4361.98 237
4362.14 256
4362.29 273
4362.44 286
4362.59 295
4362.74 300
4362.89 302
4363.04 303
4363.19 303
4363.35 302
4363.50 300
4363.65 298
4363.80 294
4363.95 288
4364.10 282
4364.25 278
4364.41 277
4364.56 282
4364.71 295
4364.86 316
4365.01 342
4365.16 370
4365.31 397
4365.47 418
4365.62 430
4365.77 434
4365.92 430
4366.07 420
4366.22 406
4366.37 391
4366.53 375
4366.68 362
4366.83 351
4366.98 342
4367.13 338
4367.28 337
4367.43 339
4367.59 343
4367.74 347
4367.89 350
4368.04 350
4368.19 346
4368.34 338
4368.49 329
4368.65 319
4368.80 310
4368.95 303
4369.10 299
4369.25 296
4369.40 295
4369.55 292
4369.71 288
4369.86 283
4370.01 275
4370.16 266
4370.31 256
4370.46 244
4370.61 231
4370.77 216
4370.92 200
4371.07 183
4371.22 165
4371.37 148
4371.52 133
4371.68 121
4371.83 113
4371.98 109
4372.13 109
4372.28 113
4372.43 118
4372.58 123
4372.74 128
4372.89 131
4373.04 134
4373.19 135
4373.34 136
4373.49 136
4373.65 135
4373.80 131
4373.95 126
4374.10 117
4374.25 104
4374.40 90
4374.55 73
4374.71 57
4374.86 42
4375.01 30
4375.16 22
4375.31 17
4375.46 15
4375.62 15
4375.77 17
4375.92 20
4376.07 25
4376.22 30
4376.37 37
4376.52 45
4376.68 55
4376.83 69
4376.98 86
4377.13 104
4377.28 124
4377.43 142
4377.59 156
4377.74 162
4377.89 160
4378.04 149
4378.19 131
4378.34 111
4378.50 92
4378.65 78
4378.80 69
4378.95 68
4379.10 71
4379.25 78
4379.41 85
4379.56 91
4379.71 93
4379.86 94
4380.01 92
4380.16 88
4380.32 85
4380.47 83
4380.62 83
4380.77 85
4380.92 89
4381.07 93
4381.23 97
4381.38 99
4381.53 97
4381.68 92
4381.83 83
4381.98 72
4382.14 61
4382.29 52
4382.44 45
4382.59 43
4382.74 45
4382.89 52
4383.05 61
4383.20 72
4383.35 85
4383.50 99
4383.65 113
4383.80 125
4383.96 134
4384.11 142
4384.26 147
4384.41 149
4384.56 149
4384.72 149
4384.87 147
4385.02 146
4385.17 145
4385.32 144
4385.47 141
4385.63 138
4385.78 135
4385.93 131
4386.08 127
4386.23 123
4386.38 121
4386.54 120
4386.69 120
4386.84 121
4386.99 121
4387.14 120
4387.30 119
4387.45 116
4387.60 113
4387.75 109
4387.90 107
4388.05 107
4388.21 109
4388.36 113
4388.51 117
4388.66 122
4388.81 126
4388.96 128
4389.12 128
4389.27 127
4389.42 124
4389.57 121
4389.72 117
4389.88 112
4390.03 107
4390.18 100
4390.33 91
4390.48 80
4390.63 69
4390.79 57
4390.94 46
4391.09 37
4391.24 30
4391.39 26
4391.55 25
4391.70 26
4391.85 29
4392.00 32
4392.15 35
4392.31 37
4392.46 36
4392.61 32
4392.76 27
4392.91 21
4393.06 16
4393.22 13
4393.37 14
4393.52 17
4393.67 22
4393.82 27
4393.98 31
4394.13 33
4394.28 32
4394.43 29
4394.58 26
4394.74 23
4394.89 21
4395.04 20
4395.19 20
4395.34 18
4395.50 14
4395.65 8
4395.80 1
4395.95 0
4396.10 0
4396.25 0
4396.41 0
4396.56 0
4396.71 0
4396.86 0
4397.01 0
4397.17 3
4397.32 7
4397.47 12
4397.62 17
4397.77 24
4397.93 32
4398.08 39
4398.23 44
4398.38 49
4398.53 53
4398.69 58
4398.84 65
4398.99 75
4399.14 87
4399.29 101
4399.45 116
4399.60 130
4399.75 142
4399.90 151
4400.05 159
4400.21 165
4400.36 170
4400.51 174
4400.66 178
4400.81 180
4400.97 182
4401.12 182
4401.27 182
4401.42 180
4401.57 178
4401.73 176
4401.88 173
4402.03 170
4402.18 166
4402.33 161
4402.49 155
4402.64 148
4402.79 140
4402.94 130
4403.09 120
4403.25 108
4403.40 96
4403.55 85
4403.70 74
4403.86 67
4404.01 64
4404.16 64
4404.31 68
4404.46 75
4404.62 83
4404.77 91
4404.92 98
4405.07 102
4405.22 105
4405.38 106
4405.53 105
4405.68 104
4405.83 101
4405.98 99
4406.14 96
4406.29 93
4406.44 92
4406.59 91
4406.74 92
4406.90 94
4407.05 96
4407.20 99
4407.35 101
4407.51 102
4407.66 102
4407.81 100
4407.96 96
4408.11 90
4408.27 83
4408.42 74
4408.57 65
4408.72 56
4408.87 50
4409.03 47
4409.18 48
4409.33 53
4409.48 62
4409.64 72
4409.79 84
4409.94 94
4410.09 103
4410.24 110
4410.40 113
4410.55 115
4410.70 115
4410.85 113
4411.01 112
4411.16 113
4411.31 114
4411.46 116
4411.61 118
4411.77 120
4411.92 122
4412.07 121
4412.22 118
4412.38 114
4412.53 108
4412.68 101
4412.83 94
4412.98 88
4413.14 81
4413.29 75
4413.44 70
4413.59 64
4413.75 59
4413.90 54
4414.05 49
4414.20 45
4414.35 41
4414.51 38
4414.66 36
4414.81 35
4414.96 35
4415.12 36
4415.27 37
4415.42 38
4415.57 39
4415.72 39
4415.88 39
4416.03 39
4416.18 40
4416.33 41
4416.49 44
4416.64 47
4416.79 50
4416.94 53
4417.10 55
4417.25 55
4417.40 52
4417.55 47
4417.70 40
4417.86 34
4418.01 27
4418.16 20
4418.31 14
4418.47 8
4418.62 3
4418.77 0
4418.92 0
4419.08 0
4419.23 0
4419.38 0
4419.53 0
4419.68 0
4419.84 0
4419.99 0
4420.14 5
4420.29 11
4420.45 20
4420.60 31
4420.75 45
4420.90 60
4421.06 75
4421.21 89
4421.36 100
4421.51 106
4421.67 109
4421.82 109
4421.97 106
4422.12 103
4422.27 101
4422.43 100
4422.58 100
4422.73 101
4422.88 102
4423.04 101
4423.19 99
4423.34 95
4423.49 89
4423.65 80
4423.80 71
4423.95 60
4424.10 51
4424.26 42
4424.41 36
4424.56 32
4424.71 31
4424.87 32
4425.02 34
4425.17 35
4425.32 35
4425.48 33
4425.63 30
4425.78 26
4425.93 22
4426.09 20
4426.24 20
4426.39 21
4426.54 22
4426.70 21
4426.85 18
4427.00 13
4427.15 7
4427.31 0
4427.46 0
4427.61 0
4427.76 0
4427.92 3
4428.07 8
4428.22 12
4428.37 16
4428.53 19
4428.68 21
4428.83 24
4428.98 28
4429.14 34
4429.29 40
4429.44 47
4429.59 53
4429.75 56
4429.90 57
4430.05 55
4430.20 51
4430.36 46
4430.51 39
4430.66 33
4430.81 27
4430.97 20
4431.12 13
4431.27 7
4431.42 3
4431.58 2
4431.73 4
4431.88 10
4432.03 19
4432.19 31
4432.34 43
4432.49 55
4432.64 64
4432.80 70
4432.95 73
4433.10 73
4433.25 71
4433.41 70
4433.56 68
4433.71 68
4433.86 67
4434.02 67
4434.17 66
4434.32 63
4434.47 59
4434.63 54
4434.78 49
4434.93 46
4435.08 46
4435.24 50
4435.39 58
4435.54 70
4435.70 84
4435.85 99
4436.00 113
4436.15 123
4436.31 130
4436.46 133
4436.61 132
4436.76 129
4436.92 123
4437.07 117
4437.22 111
4437.37 105
4437.53 98
4437.68 92
4437.83 84
4437.99 78
4438.14 71
4438.29 67
4438.44 64
4438.60 63
4438.75 64
4438.90 66
4439.05 67
4439.21 67
4439.36 64
4439.51 59
4439.66 51
4439.82 42
4439.97 33
4440.12 26
4440.28 21
4440.43 20
4440.58 22
4440.73 26
4440.89 33
4441.04 39
4441.19 45
4441.34 48
4441.50 49
4441.65 49
4441.80 47
4441.96 45
4442.11 44
4442.26 44
4442.41 44
4442.57 45
4442.72 45
4442.87 46
4443.02 45
4443.18 44
4443.33 42
4443.48 39
4443.64 36
4443.79 32
4443.94 29
4444.09 27
4444.25 27
4444.40 30
4444.55 38
4444.70 49
4444.86 63
4445.01 78
4445.16 94
4445.32 108
4445.47 121
4445.62 132
4445.77 140
4445.93 146
4446.08 149
4446.23 151
4446.39 152
4446.54 151
4446.69 149
4446.84 146
4447.00 142
4447.15 138
4447.30 132
4447.46 124
4447.61 116
4447.76 106
4447.91 96
4448.07 87
4448.22 79
4448.37 73
4448.52 69
4448.68 67
4448.83 67
4448.98 66
4449.14 64
4449.29 61
4449.44 57
4449.59 52
4449.75 46
4449.90 42
4450.05 39
4450.21 37
4450.36 36
4450.51 36
4450.66 38
4450.82 40
4450.97 43
4451.12 48
4451.28 54
4451.43 61
4451.58 69
4451.74 77
4451.89 85
4452.04 92
4452.19 98
4452.35 103
4452.50 107
4452.65 109
4452.81 109
4452.96 105
4453.11 99
4453.26 90
4453.42 80
4453.57 69
4453.72 59
4453.88 53
4454.03 50
4454.18 52
4454.33 57
4454.49 66
4454.64 77
4454.79 88
4454.95 97
4455.10 103
4455.25 105
4455.41 103
4455.56 97
4455.71 88
4455.86 78
4456.02 68
4456.17 60
4456.32 55
4456.48 51
4456.63 50
4456.78 48
4456.94 46
4457.09 43
4457.24 38
4457.39 32
4457.55 26
4457.70 21
4457.85 17
4458.01 15
4458.16 14
4458.31 15
4458.47 16
4458.62 17
4458.77 19
4458.92 22
4459.08 25
4459.23 29
4459.38 34
4459.54 38
4459.69 41
4459.84 44
4460.00 44
4460.15 43
4460.30 42
4460.45 41
4460.61 40
4460.76 41
4460.91 44
4461.07 48
4461.22 52
4461.37 56
4461.53 59
4461.68 60
4461.83 59
4461.99 57
4462.14 54
4462.29 51
4462.44 48
4462.60 45
4462.75 43
4462.90 42
4463.06 41
4463.21 41
4463.36 41
4463.52 41
4463.67 42
4463.82 42
4463.98 42
4464.13 43
4464.28 45
4464.43 47
4464.59 49
4464.74 51
4464.89 52
4465.05 52
4465.20 50
4465.35 46
4465.51 42
4465.66 38
4465.81 35
4465.97 33
4466.12 34
4466.27 36
4466.43 39
4466.58 42
4466.73 46
4466.88 49
4467.04 50
4467.19 50
4467.34 49
4467.50 46
4467.65 44
4467.80 41
4467.96 39
4468.11 38
4468.26 39
4468.42 40
4468.57 41
4468.72 42
4468.88 40
4469.03 36
4469.18 30
4469.34 22
4469.49 13
4469.64 4
4469.80 0
4469.95 0
4470.10 0
4470.26 0
4470.41 0
4470.56 0
4470.71 0
4470.87 3
4471.02 4
4471.17 4
4471.33 4
4471.48 4
4471.63 5
4471.79 7
4471.94 9
4472.09 14
4472.25 18
4472.40 23
4472.55 27
4472.71 31
4472.86 34
4473.01 35
4473.17 35
4473.32 34
4473.47 31
4473.63 28
4473.78 26
4473.93 24
4474.09 23
4474.24 24
4474.39 28
4474.55 32
4474.70 36
4474.85 38
4475.01 38
4475.16 36
4475.31 31
4475.47 26
4475.62 20
4475.77 15
4475.93 12
4476.08 11
4476.23 14
4476.39 18
4476.54 23
4476.69 29
4476.85 35
4477.00 38
4477.15 38
4477.31 35
4477.46 30
4477.61 23
4477.77 16
4477.92 10
4478.07 6
4478.23 4
4478.38 3
4478.53 2
4478.69 0
4478.84 0
4478.99 0
4479.15 0
4479.30 0
4479.45 0
4479.61 0
4479.76 0
4479.91 8
4480.07 17
4480.22 25
4480.37 31
4480.53 33
4480.68 33
4480.83 31
4480.99 27
4481.14 24
4481.29 21
4481.45 21
4481.60 23
4481.75 27
4481.91 34
4482.06 43
4482.21 53
4482.37 63
4482.52 71
4482.67 75
4482.83 76
4482.98 73
4483.13 68
4483.29 60
4483.44 52
4483.59 43
4483.75 36
4483.90 28
4484.06 22
4484.21 18
4484.36 17
4484.52 18
4484.67 24
4484.82 34
4484.98 47
4485.13 63
4485.28 80
4485.44 98
4485.59 114
4485.74 129
4485.90 141
4486.05 149
4486.20 154
4486.36 153
4486.51 149
4486.66 140
4486.82 129
4486.97 115
4487.12 103
4487.28 91
4487.43 82
4487.59 75
4487.74 71
4487.89 70
4488.05 71
4488.20 74
4488.35 80
4488.51 87
4488.66 95
4488.81 103
4488.97 109
4489.12 112
4489.27 112
4489.43 106
4489.58 97
4489.73 85
4489.89 72
4490.04 62
4490.20 55
4490.35 53
4490.50 55
4490.66 60
4490.81 67
4490.96 74
4491.12 80
4491.27 83
4491.42 84
4491.58 84
4491.73 83
4491.88 81
4492.04 80
4492.19 79
4492.35 80
4492.50 80
4492.65 81
4492.81 83
4492.96 84
4493.11 86
4493.27 87
4493.42 87
4493.57 86
4493.73 84
4493.88 81
4494.04 77
4494.19 72
4494.34 67
4494.50 60
4494.65 54
4494.80 47
4494.96 42
4495.11 37
4495.26 35
4495.42 34
4495.57 34
4495.73 35
4495.88 35
4496.03 36
4496.19 36
4496.34 35
4496.49 34
4496.65 32
4496.80 31
4496.95 29
4497.11 27
4497.26 24
4497.42 22
4497.57 20
4497.72 17
4497.88 15
4498.03 12
4498.18 9
4498.34 6
4498.49 5
4498.65 5
4498.80 7
4498.95 11
4499.11 18
4499.26 25
4499.41 31
4499.57 35
4499.72 37
4499.87 37
4500.03 36
4500.18 35
4500.34 36
4500.49 39
4500.64 44
4500.80 49
4500.95 55
4501.10 61
4501.26 67
4501.41 72
4501.57 76
4501.72 79
4501.87 81
4502.03 82
4502.18 83
4502.33 85
4502.49 89
4502.64 94
4502.80 101
4502.95 109
4503.10 116
4503.26 121
4503.41 121
4503.56 118
4503.72 113
4503.87 107
4504.03 101
4504.18 97
4504.33 94
4504.49 93
4504.64 93
4504.80 91
4504.95 88
4505.10 83
4505.26 77
4505.41 72
4505.56 68
4505.72 68
4505.87 72
4506.03 78
4506.18 87
4506.33 96
4506.49 103
4506.64 107
4506.80 108
4506.95 105
4507.10 99
4507.26 92
4507.41 83
4507.56 75
4507.72 68
4507.87 63
4508.03 59
4508.18 57
4508.33 55
4508.49 54
4508.64 52
4508.80 50
4508.95 49
4509.10 47
4509.26 46
4509.41 46
4509.56 45
4509.72 43
4509.87 40
4510.03 34
4510.18 27
4510.33 17
4510.49 7
4510.64 0
4510.80 0
4510.95 0
4511.10 0
4511.26 0
4511.41 0
4511.57 0
4511.72 0
4511.87 3
4512.03 11
4512.18 18
4512.34 26
4512.49 34
4512.64 40
4512.80 46
4512.95 50
4513.10 52
4513.26 53
4513.41 52
4513.57 51
4513.72 50
4513.87 50
4514.03 51
4514.18 54
4514.34 58
4514.49 63
4514.64 67
4514.80 72
4514.95 76
4515.11 81
4515.26 86
4515.41 92
4515.57 96
4515.72 100
4515.88 101
4516.03 100
4516.18 97
4516.34 94
4516.49 92
4516.65 91
4516.80 93
4516.95 95
4517.11 96
4517.26 95
4517.42 91
4517.57 84
4517.72 73
4517.88 61
4518.03 49
4518.19 39
4518.34 33
4518.49 30
4518.65 32
4518.80 38
4518.96 46
4519.11 57
4519.26 69
4519.42 82
4519.57 93
4519.73 103
4519.88 111
4520.04 118
4520.19 122
4520.34 124
4520.50 124
4520.65 124
4520.81 123
4520.96 121
4521.11 120
4521.27 120
4521.42 121
4521.58 124
4521.73 126
4521.88 126
4522.04 125
4522.19 121
4522.35 114
4522.50 104
4522.65 92
4522.81 80
4522.96 68
4523.12 57
4523.27 48
4523.43 43
4523.58 40
4523.73 41
4523.89 44
4524.04 50
4524.20 56
4524.35 62
4524.50 66
4524.66 68
4524.81 66
4524.97 62
4525.12 57
4525.28 51
4525.43 48
4525.58 47
4525.74 49
4525.89 54
4526.05 61
4526.20 69
4526.35 77
4526.51 85
4526.66 90
4526.82 93
4526.97 96
4527.13 98
4527.28 101
4527.43 105
4527.59 111
4527.74 118
4527.90 126
4528.05 135
4528.20 144
4528.36 152
4528.51 162
4528.67 171
4528.82 181
4528.98 190
4529.13 197
4529.28 203
4529.44 206
4529.59 207
4529.75 206
4529.90 204
4530.06 201
4530.21 197
4530.36 193
4530.52 188
4530.67 181
4530.83 174
4530.98 165
4531.14 156
4531.29 147
4531.44 139
4531.60 133
4531.75 127
4531.91 123
4532.06 119
4532.21 117
4532.37 115
4532.52 114
4532.68 114
4532.83 115
4532.99 118
4533.14 124
4533.29 132
4533.45 143
4533.60 156
4533.76 171
4533.91 187
4534.07 203
4534.22 217
4534.38 229
4534.53 238
4534.68 242
4534.84 242
4534.99 239
4535.15 233
4535.30 225
4535.46 218
4535.61 211
4535.76 207
4535.92 204
4536.07 202
4536.23 199
4536.38 195
4536.54 189
4536.69 182
4536.84 175
4537.00 169
4537.15 167
4537.31 168
4537.46 172
4537.62 179
4537.77 187
4537.92 196
4538.08 203
4538.23 209
4538.39 213
4538.54 217
4538.70 219
4538.85 219
4539.01 217
4539.16 214
4539.31 208
4539.47 201
4539.62 194
4539.78 187
4539.93 183
4540.09 181
4540.24 182
4540.40 185
4540.55 188
4540.70 191
4540.86 191
4541.01 187
4541.17 179
4541.32 169
4541.48 156
4541.63 143
4541.79 132
4541.94 125
4542.09 124
4542.25 129
4542.40 139
4542.56 153
4542.71 168
4542.87 182
4543.02 194
4543.18 202
4543.33 206
4543.48 208
4543.64 208
4543.79 207
4543.95 207
4544.10 208
4544.26 210
4544.41 213
4544.57 218
4544.72 222
4544.87 225
4545.03 226
4545.18 223
4545.34 217
4545.49 207
4545.65 196
4545.80 183
4545.96 171
4546.11 161
4546.26 154
4546.42 148
4546.57 144
4546.73 140
4546.88 137
4547.04 134
4547.19 131
4547.35 128
4547.50 127
4547.66 126
4547.81 127
4547.96 127
4548.12 128
4548.27 128
4548.43 128
4548.58 128
4548.74 129
4548.89 130
4549.05 132
4549.20 134
4549.36 136
4549.51 136
4549.66 136
4549.82 134
4549.97 133
4550.13 132
4550.28 133
4550.44 134
4550.59 136
4550.75 139
4550.90 142
4551.06 143
4551.21 145
4551.37 145
4551.52 145
4551.67 144
4551.83 142
4551.98 139
4552.14 135
4552.29 129
4552.45 122
4552.60 116
4552.76 110
4552.91 105
4553.07 103
4553.22 103
4553.38 105
4553.53 109
4553.68 112
4553.84 114
4553.99 114
4554.15 112
4554.30 107
4554.46 100
4554.61 91
4554.77 81
4554.92 70
4555.08 61
4555.23 54
4555.39 49
4555.54 48
4555.70 48
4555.85 52
4556.00 56
4556.16 61
4556.31 67
4556.47 71
4556.62 74
4556.78 74
4556.93 71
4557.09 64
4557.24 53
4557.40 40
4557.55 26
4557.71 12
4557.86 0
4558.02 0
4558.17 0
4558.33 0
4558.48 0
4558.63 0
4558.79 0
4558.94 0
4559.10 0
4559.25 2
4559.41 6
4559.56 11
4559.72 16
4559.87 21
4560.03 25
4560.18 26
4560.34 26
4560.49 24
4560.65 20
4560.80 16
4560.96 12
4561.11 9
4561.27 7
4561.42 8
4561.58 10
4561.73 13
4561.88 19
4562.04 25
4562.19 31
4562.35 38
4562.50 45
4562.66 50
4562.81 53
4562.97 56
4563.12 57
4563.28 58
4563.43 61
4563.59 64
4563.74 69
4563.90 75
4564.05 81
4564.21 87
4564.36 93
4564.52 97
4564.67 101
4564.83 105
4564.98 109
4565.14 112
4565.29 115
4565.45 116
4565.60 116
4565.75 114
4565.91 110
4566.06 104
4566.22 98
4566.37 91
4566.53 84
4566.68 77
4566.84 71
4566.99 65
4567.15 60
4567.30 56
4567.46 53
4567.61 52
4567.77 51
4567.92 51
4568.08 51
4568.23 52
4568.39 54
4568.54 56
4568.70 58
4568.85 62
4569.01 67
4569.16 72
4569.32 76
4569.47 80
4569.63 81
4569.78 82
4569.94 80
4570.09 78
4570.25 75
4570.40 74
4570.56 74
4570.71 77
4570.87 82
4571.02 90
4571.18 100
4571.33 110
4571.49 119
4571.64 126
4571.80 131
4571.95 135
4572.11 137
4572.26 138
4572.42 140
4572.57 142
4572.73 144
4572.88 146
4573.04 148
4573.19 149
4573.35 149
4573.50 148
4573.66 146
4573.81 143
4573.97 139
4574.12 135
4574.28 130
4574.43 126
4574.59 123
4574.74 123
4574.90 126
4575.05 131
4575.21 138
4575.36 144
4575.52 148
4575.67 148
4575.83 145
4575.98 137
4576.14 128
4576.29 118
4576.45 110
4576.60 106
4576.76 105
4576.91 108
4577.07 114
4577.22 121
4577.38 128
4577.53 133
4577.69 135
4577.84 133
4578.00 127
4578.15 119
4578.31 112
4578.46 106
4578.62 104
4578.77 105
4578.93 110
4579.08 118
4579.24 127
4579.39 136
4579.55 142
4579.70 147
4579.86 149
4580.01 148
4580.17 145
4580.32 142
4580.48 140
4580.63 139
4580.79 140
4580.94 141
4581.10 142
4581.25 144
4581.41 144
4581.56 143
4581.72 141
4581.87 140
4582.03 141
4582.18 143
4582.34 147
4582.49 152
4582.65 156
4582.80 159
4582.96 160
4583.11 159
4583.27 155
4583.42 149
4583.58 141
4583.74 133
4583.89 125
4584.05 116
4584.20 109
4584.36 104
4584.51 101
4584.67 102
4584.82 106
4584.98 112
4585.13 120
4585.29 127
4585.44 133
4585.60 137
4585.75 137
4585.91 135
4586.06 131
4586.22 125
4586.37 120
4586.53 116
4586.68 113
4586.84 112
4586.99 113
4587.15 115
4587.30 117
4587.46 120
4587.61 122
4587.77 123
4587.93 123
4588.08 122
4588.24 119
4588.39 116
4588.55 111
4588.70 107
4588.86 105
4589.01 104
4589.17 105
4589.32 108
4589.48 112
4589.63 117
4589.79 121
4589.94 124
4590.10 126
4590.25 126
4590.41 125
4590.56 123
4590.72 121
4590.87 120
4591.03 120
4591.19 120
4591.34 122
4591.50 124
4591.65 126
4591.81 127
4591.96 127
4592.12 125
4592.27 120
4592.43 113
4592.58 105
4592.74 96
4592.89 86
4593.05 76
4593.20 65
4593.36 55
4593.52 45
4593.67 36
4593.83 29
4593.98 25
4594.14 23
4594.29 23
4594.45 25
4594.60 27
4594.76 28
4594.91 26
4595.07 22
4595.22 16
4595.38 9
4595.53 2
4595.69 0
4595.85 0
4596.00 0
4596.16 0
4596.31 0
4596.47 0
4596.62 0
4596.78 0
4596.93 6
4597.09 16
4597.24 26
4597.40 36
4597.55 44
4597.71 49
4597.86 52
4598.02 54
4598.18 55
4598.33 56
4598.49 58
4598.64 61
4598.80 64
4598.95 68
4599.11 72
4599.26 77
4599.42 83
4599.57 90
4599.73 98
4599.89 107
4600.04 114
4600.20 118
4600.35 120
4600.51 118
4600.66 113
4600.82 107
4600.97 99
4601.13 93
4601.28 89
4601.44 89
4601.60 92
4601.75 97
4601.91 104
4602.06 109
4602.22 112
4602.37 110
4602.53 103
4602.68 93
4602.84 81
4602.99 70
4603.15 62
4603.31 58
4603.46 59
4603.62 65
4603.77 73
4603.93 82
4604.08 90
4604.24 96
4604.39 99
4604.55 101
4604.70 101
4604.86 100
4605.02 99
4605.17 100
4605.33 100
4605.48 101
4605.64 101
4605.79 100
4605.95 97
4606.10 92
4606.26 84
4606.42 74
4606.57 63
4606.73 52
4606.88 42
4607.04 35
4607.19 31
4607.35 32
4607.50 35
4607.66 42
4607.82 51
4607.97 61
4608.13 71
4608.28 81
4608.44 88
4608.59 93
4608.75 93
4608.90 91
4609.06 85
4609.22 77
4609.37 69
4609.53 62
4609.68 56
4609.84 52
4609.99 50
4610.15 49
4610.30 50
4610.46 53
4610.62 57
4610.77 63
4610.93 69
4611.08 75
4611.24 80
4611.39 82
4611.55 81
4611.71 77
4611.86 70
4612.02 62
4612.17 54
4612.33 48
4612.48 45
4612.64 44
4612.79 43
4612.95 41
4613.11 38
4613.26 31
4613.42 23
4613.57 15
4613.73 8
4613.88 4
4614.04 4
4614.20 8
4614.35 18
4614.51 30
4614.66 46
4614.82 62
4614.97 79
4615.13 95
4615.29 109
4615.44 119
4615.60 127
4615.75 131
4615.91 133
4616.06 133
4616.22 132
4616.38 129
4616.53 124
4616.69 117
4616.84 106
4617.00 93
4617.15 78
4617.31 62
4617.47 46
4617.62 33
4617.78 22
4617.93 14
4618.09 9
4618.24 6
4618.40 4
4618.56 4
4618.71 5
4618.87 8
4619.02 14
4619.18 23
4619.33 33
4619.49 45
4619.65 55
4619.80 63
4619.96 66
4620.11 65
4620.27 59
4620.42 50
4620.58 41
4620.74 31
4620.89 25
4621.05 22
4621.20 22
4621.36 25
4621.52 30
4621.67 35
4621.83 40
4621.98 44
4622.14 46
4622.29 45
4622.45 41
4622.61 34
4622.76 24
4622.92 13
4623.07 1
4623.23 0
4623.38 0
4623.54 0
4623.70 0
4623.85 0
4624.01 0
4624.16 0
4624.32 6
4624.48 14
4624.63 20
4624.79 22
4624.94 22
4625.10 18
4625.26 13
4625.41 7
4625.57 2
4625.72 0
4625.88 0
4626.03 4
4626.19 13
4626.35 25
4626.50 39
4626.66 51
4626.81 62
4626.97 68
4627.13 70
4627.28 67
4627.44 62
4627.59 55
4627.75 49
4627.90 44
4628.06 43
4628.22 45
4628.37 51
4628.53 60
4628.68 72
4628.84 85
4629.00 97
4629.15 108
4629.31 115
4629.46 119
4629.62 119
4629.78 115
4629.93 108
4630.09 99
4630.24 90
4630.40 82
4630.56 74
4630.71 69
4630.87 66
4631.02 66
4631.18 68
4631.34 72
4631.49 78
4631.65 86
4631.80 93
4631.96 99
4632.12 102
4632.27 103
4632.43 100
4632.58 94
4632.74 86
4632.90 77
4633.05 70
4633.21 66
4633.36 65
4633.52 68
4633.68 73
4633.83 78
4633.99 83
4634.14 86
4634.30 87
4634.46 86
4634.61 83
4634.77 81
4634.92 80
4635.08 81
4635.24 85
4635.39 90
4635.55 97
4635.70 103
4635.86 109
4636.02 112
4636.17 113
4636.33 113
4636.48 110
4636.64 105
4636.80 99
4636.95 92
4637.11 84
4637.26 75
4637.42 67
4637.58 59
4637.73 52
4637.89 49
4638.04 47
4638.20 48
4638.36 51
4638.51 55
4638.67 58
4638.82 60
4638.98 60
4639.14 58
4639.29 56
4639.45 53
4639.60 51
4639.76 51
4639.92 51
4640.07 54
4640.23 56
4640.39 59
4640.54 60
4640.70 60
4640.85 57
4641.01 53
4641.17 47
4641.32 41
4641.48 34
4641.63 28
4641.79 23
4641.95 20
4642.10 20
4642.26 23
4642.42 27
4642.57 33
4642.73 40
4642.88 45
4643.04 49
4643.20 50
4643.35 49
4643.51 45
4643.66 40
4643.82 34
4643.98 29
4644.13 24
4644.29 21
4644.45 17
4644.60 14
4644.76 11
4644.91 8
4645.07 6
4645.23 4
4645.38 4
4645.54 5
4645.69 6
4645.85 7
4646.01 7
4646.16 6
4646.32 4
4646.48 2
4646.63 2
4646.79 3
4646.94 6
4647.10 11
4647.26 18
4647.41 24
4647.57 31
4647.73 37
4647.88 42
4648.04 47
4648.19 51
4648.35 53
4648.51 54
4648.66 52
4648.82 47
4648.98 39
4649.13 29
4649.29 18
4649.44 8
4649.60 0
4649.76 0
4649.91 0
4650.07 0
4650.23 0
4650.38 0
4650.54 0
4650.69 1
4650.85 2
4651.01 3
4651.16 3
4651.32 4
4651.48 5
4651.63 6
4651.79 8
4651.95 9
4652.10 10
4652.26 9
4652.41 7
4652.57 4
4652.73 1
4652.88 0
4653.04 0
4653.20 2
4653.35 7
4653.51 14
4653.66 21
4653.82 26
4653.98 30
4654.13 30
4654.29 28
4654.45 23
4654.60 19
4654.76 16
4654.92 16
4655.07 22
4655.23 34
4655.38 52
4655.54 72
4655.70 94
4655.85 114
4656.01 130
4656.17 139
4656.32 141
4656.48 137
4656.64 130
4656.79 120
4656.95 110
4657.10 99
4657.26 90
4657.42 82
4657.57 74
4657.73 68
4657.89 64
4658.04 63
4658.20 66
4658.36 73
4658.51 84
4658.67 96
4658.83 109
4658.98 121
4659.14 131
4659.29 138
4659.45 142
4659.61 144
4659.76 145
4659.92 143
4660.08 140
4660.23 136
4660.39 130
4660.55 124
4660.70 118
4660.86 110
4661.02 101
4661.17 93
4661.33 86
4661.48 80
4661.64 79
4661.80 81
4661.95 87
4662.11 96
4662.27 105
4662.42 113
4662.58 117
4662.74 118
4662.89 114
4663.05 106
4663.21 96
4663.36 85
4663.52 74
4663.68 66
4663.83 59
4663.99 56
4664.14 56
4664.30 58
4664.46 61
4664.61 64
4664.77 66
4664.93 65
4665.08 63
4665.24 60
4665.40 56
4665.55 55
4665.71 56
4665.87 60
4666.02 67
4666.18 74
4666.34 81
4666.49 85
4666.65 87
4666.81 85
4666.96 81
4667.12 76
4667.28 73
4667.43 72
4667.59 75
4667.75 80
4667.90 87
4668.06 94
4668.22 98
4668.37 99
4668.53 97
4668.68 92
4668.84 86
4669.00 80
4669.15 76
4669.31 73
4669.47 71
4669.62 71
4669.78 71
4669.94 72
4670.09 72
4670.25 71
4670.41 70
4670.56 69
4670.72 67
4670.88 66
4671.03 64
4671.19 64
4671.35 64
4671.50 66
4671.66 70
4671.82 75
4671.97 82
4672.13 91
4672.29 101
4672.44 114
4672.60 127
4672.76 143
4672.91 159
4673.07 176
4673.23 192
4673.38 207
4673.54 221
4673.70 233
4673.85 243
4674.01 249
4674.17 252
4674.32 252
4674.48 250
4674.64 248
4674.79 247
4674.95 250
4675.11 259
4675.26 273
4675.42 292
4675.58 315
4675.73 340
4675.89 367
4676.05 396
4676.20 425
4676.36 455
4676.52 486
4676.67 518
4676.83 549
4676.99 577
4677.14 601
4677.30 622
4677.46 638
4677.61 653
4677.77 666
4677.93 679
4678.08 694
4678.24 712
4678.40 734
4678.56 759
4678.71 786
4678.87 815
4679.03 844
4679.18 871
4679.34 893
4679.50 909
4679.65 916
4679.81 915
4679.97 906
4680.12 892
4680.28 873
4680.44 854
4680.59 836
4680.75 821
4680.91 808
4681.06 797
4681.22 786
4681.38 774
4681.53 759
4681.69 742
4681.85 721
4682.00 698
4682.16 674
4682.32 652
4682.47 632
4682.63 614
4682.79 599
4682.95 584
4683.10 569
4683.26 552
4683.42 534
4683.57 517
4683.73 500
4683.89 487
4684.04 477
4684.20 472
4684.36 469
4684.51 467
4684.67 465
4684.83 462
4684.98 457
4685.14 450
4685.30 442
4685.45 434
4685.61 426
4685.77 418
4685.93 410
4686.08 401
4686.24 393
4686.40 385
4686.55 379
4686.71 375
4686.87 371
4687.02 368
4687.18 364
4687.34 359
4687.49 353
4687.65 347
4687.81 339
4687.97 331
4688.12 323
4688.28 314
4688.44 304
4688.59 292
4688.75 280
4688.91 267
4689.06 255
4689.22 243
4689.38 231
4689.53 219
4689.69 207
4689.85 195
4690.01 185
4690.16 176
4690.32 169
4690.48 166
4690.63 165
4690.79 166
4690.95 168
4691.10 169
4691.26 168
4691.42 164
4691.57 159
4691.73 152
4691.89 144
4692.05 136
4692.20 130
4692.36 125
4692.52 122
4692.67 121
4692.83 121
4692.99 122
4693.14 122
4693.30 123
4693.46 123
4693.62 124
4693.77 125
4693.93 127
4694.09 128
4694.24 130
4694.40 131
4694.56 131
4694.71 130
4694.87 126
4695.03 122
4695.19 117
4695.34 112
4695.50 106
4695.66 101
4695.81 97
4695.97 93
4696.13 89
4696.29 86
4696.44 83
4696.60 81
4696.76 82
4696.91 83
4697.07 86
4697.23 90
4697.38 94
4697.54 98
4697.70 101
4697.86 104
4698.01 106
4698.17 107
4698.33 107
4698.48 106
4698.64 102
4698.80 96
4698.96 87
4699.11 75
4699.27 61
4699.43 47
4699.58 35
4699.74 26
4699.90 21
4700.06 21
4700.21 24
4700.37 28
4700.53 31
4700.68 32
4700.84 29
4701.00 23
4701.16 14
4701.31 6
4701.47 0
4701.63 0
4701.78 0
4701.94 0
4702.10 1
4702.26 5
4702.41 8
4702.57 8
4702.73 5
4702.88 1
4703.04 0
4703.20 0
4703.36 0
4703.51 0
4703.67 6
4703.83 16
4703.98 29
4704.14 41
4704.30 53
4704.46 61
4704.61 68
4704.77 73
4704.93 77
4705.08 81
4705.24 84
4705.40 88
4705.56 93
4705.71 96
4705.87 98
4706.03 98
4706.18 96
4706.34 92
4706.50 87
4706.66 81
4706.81 74
4706.97 69
4707.13 64
4707.29 59
4707.44 54
4707.60 49
4707.76 44
4707.91 39
4708.07 34
4708.23 32
4708.39 34
4708.54 38
4708.70 48
4708.86 61
4709.02 77
4709.17 95
4709.33 114
4709.49 131
4709.64 146
4709.80 157
4709.96 163
4710.12 164
4710.27 160
4710.43 152
4710.59 139
4710.75 125
4710.90 110
4711.06 96
4711.22 84
4711.37 76
4711.53 73
4711.69 73
4711.85 76
4712.00 79
4712.16 82
4712.32 82
4712.48 78
4712.63 70
4712.79 58
4712.95 42
4713.10 25
4713.26 7
4713.42 0
4713.58 0
4713.73 0
4713.89 0
4714.05 0
4714.21 0
4714.36 0
4714.52 0
4714.68 5
4714.84 24
4714.99 45
4715.15 65
4715.31 81
4715.47 93
4715.62 98
4715.78 97
4715.94 92
4716.09 83
4716.25 73
4716.41 63
4716.57 54
4716.72 47
4716.88 41
4717.04 36
4717.20 32
4717.35 30
4717.51 29
4717.67 29
4717.83 32
4717.98 35
4718.14 40
4718.30 44
4718.46 48
4718.61 51
4718.77 53
4718.93 54
4719.09 57
4719.24 60
4719.40 65
4719.56 70
4719.72 76
4719.87 82
4720.03 88
4720.19 93
4720.35 97
4720.50 99
4720.66 100
4720.82 99
4720.97 96
4721.13 90
4721.29 82
4721.45 73
4721.60 63
4721.76 56
4721.92 51
4722.08 50
4722.23 52
4722.39 58
4722.55 67
4722.71 77
4722.86 88
4723.02 99
4723.18 109
4723.34 118
4723.49 125
4723.65 132
4723.81 137
4723.97 142
4724.12 147
4724.28 152
4724.44 158
4724.60 165
4724.75 174
4724.91 183
4725.07 192
4725.23 202
4725.39 212
4725.54 221
4725.70 230
4725.86 237
4726.02 241
4726.17 243
4726.33 243
4726.49 239
4726.65 234
4726.80 227
4726.96 221
4727.12 216
4727.28 214
4727.43 215
4727.59 220
4727.75 227
4727.91 236
4728.06 246
4728.22 255
4728.38 264
4728.54 272
4728.69 280
4728.85 287
4729.01 293
4729.17 298
4729.32 300
4729.48 299
4729.64 294
4729.80 288
4729.95 280
4730.11 272
4730.27 267
4730.43 265
4730.59 267
4730.74 271
4730.90 276
4731.06 281
4731.22 286
4731.37 289
4731.53 291
4731.69 292
4731.85 292
4732.00 292
4732.16 291
4732.32 288
4732.48 282
4732.63 275
4732.79 265
4732.95 253
4733.11 240
4733.27 225
4733.42 209
4733.58 194
4733.74 181
4733.90 168
4734.05 158
4734.21 150
4734.37 145
4734.53 143
4734.68 143
4734.84 146
4735.00 149
4735.16 154
4735.32 158
4735.47 159
4735.63 158
4735.79 155
4735.95 148
4736.10 140
4736.26 132
4736.42 125
4736.58 120
4736.73 115
4736.89 112
4737.05 107
4737.21 102
4737.37 95
4737.52 86
4737.68 78
4737.84 70
4738.00 64
4738.15 58
4738.31 54
4738.47 51
4738.63 48
4738.79 47
4738.94 46
4739.10 47
4739.26 49
4739.42 53
4739.57 58
4739.73 64
4739.89 71
4740.05 79
4740.21 87
4740.36 94
4740.52 99
4740.68 102
4740.84 103
4740.99 102
4741.15 100
4741.31 99
4741.47 101
4741.63 105
4741.78 112
4741.94 121
4742.10 132
4742.26 142
4742.41 151
4742.57 158
4742.73 164
4742.89 168
4743.05 171
4743.20 171
4743.36 169
4743.52 165
4743.68 158
4743.84 150
4743.99 140
4744.15 130
4744.31 120
4744.47 112
4744.62 106
4744.78 102
4744.94 99
4745.10 98
4745.26 96
4745.41 95
4745.57 92
4745.73 88
4745.89 81
4746.05 72
4746.20 61
4746.36 50
4746.52 40
4746.68 32
4746.83 27
4746.99 26
4747.15 27
4747.31 29
4747.47 32
4747.62 32
4747.78 31
4747.94 29
4748.10 26
4748.26 24
4748.41 25
4748.57 29
4748.73 36
4748.89 46
4749.05 56
4749.20 65
4749.36 71
4749.52 73
4749.68 71
4749.84 66
4749.99 60
4750.15 54
4750.31 50
4750.47 48
4750.63 47
4750.78 46
4750.94 44
4751.10 40
4751.26 36
4751.41 32
4751.57 29
4751.73 30
4751.89 35
4752.05 43
4752.20 55
4752.36 67
4752.52 78
4752.68 85
4752.84 88
4752.99 87
4753.15 83
4753.31 78
4753.47 72
4753.63 67
4753.78 62
4753.94 58
4754.10 53
4754.26 48
4754.42 41
4754.57 36
4754.73 32
4754.89 30
4755.05 30
4755.21 32
4755.37 34
4755.52 36
4755.68 36
4755.84 33
4756.00 29
4756.16 24
4756.31 19
4756.47 14
4756.63 11
4756.79 10
4756.95 9
4757.10 9
4757.26 8
4757.42 6
4757.58 3
4757.74 0
4757.89 0
4758.05 0
4758.21 0
4758.37 0
4758.53 0
4758.68 0
4758.84 0
4759.00 6
4759.16 15
4759.32 24
4759.47 34
4759.63 43
4759.79 51
4759.95 58
4760.11 63
4760.27 65
4760.42 66
4760.58 64
4760.74 61
4760.90 57
4761.06 54
4761.21 54
4761.37 57
4761.53 63
4761.69 72
4761.85 81
4762.01 91
4762.16 97
4762.32 99
4762.48 97
4762.64 90
4762.80 81
4762.95 70
4763.11 60
4763.27 50
4763.43 44
4763.59 39
4763.74 37
4763.90 38
4764.06 40
4764.22 44
4764.38 50
4764.54 58
4764.69 67
4764.85 76
4765.01 82
4765.17 85
4765.33 83
4765.48 75
4765.64 63
4765.80 48
4765.96 34
4766.12 24
4766.28 19
4766.43 21
4766.59 29
4766.75 41
4766.91 55
4767.07 69
4767.23 81
4767.38 90
4767.54 95
4767.70 98
4767.86 100
4768.02 102
4768.17 104
4768.33 109
4768.49 115
4768.65 121
4768.81 127
4768.97 131
4769.12 132
4769.28 131
4769.44 127
4769.60 121
4769.76 114
4769.92 107
4770.07 100
4770.23 93
4770.39 86
4770.55 78
4770.71 70
4770.87 62
4771.02 54
4771.18 47
4771.34 41
4771.50 37
4771.66 33
4771.82 31
4771.97 30
4772.13 32
4772.29 36
4772.45 41
4772.61 47
4772.77 53
4772.92 57
4773.08 57
4773.24 54
4773.40 48
4773.56 41
4773.72 34
4773.87 29
4774.03 25
4774.19 24
4774.35 23
4774.51 22
4774.67 20
4774.82 17
4774.98 16
4775.14 17
4775.30 20
4775.46 27
4775.62 35
4775.77 44
4775.93 51
4776.09 54
4776.25 54
4776.41 50
4776.57 45
4776.72 38
4776.88 32
4777.04 28
4777.20 24
4777.36 22
4777.52 20
4777.67 18
4777.83 17
4777.99 16
4778.15 14
4778.31 11
4778.47 7
4778.63 1
4778.78 0
4778.94 0
4779.10 0
4779.26 0
4779.42 0
4779.58 0
4779.73 0
4779.89 4
4780.05 11
4780.21 17
4780.37 23
4780.53 28
4780.69 35
4780.84 43
4781.00 52
4781.16 62
4781.32 70
4781.48 76
4781.64 78
4781.79 74
4781.95 67
4782.11 55
4782.27 42
4782.43 29
4782.59 18
4782.75 11
4782.90 7
4783.06 8
4783.22 13
4783.38 19
4783.54 25
4783.70 30
4783.85 33
4784.01 34
4784.17 34
4784.33 36
4784.49 39
4784.65 45
4784.81 54
4784.96 63
4785.12 72
4785.28 79
4785.44 81
4785.60 81
4785.76 77
4785.92 72
4786.07 66
4786.23 62
4786.39 59
4786.55 58
4786.71 58
4786.87 58
4787.03 57
4787.18 54
4787.34 50
4787.50 45
4787.66 40
4787.82 36
4787.98 34
4788.14 34
4788.29 38
4788.45 45
4788.61 56
4788.77 70
4788.93 85
4789.09 101
4789.25 116
[truncated: 729,553 more chars]
