# Supplementary material for: Methylobacterium Species Promoting Rice and Barley Growth and Interaction Specificity Revealed with Whole-Cell Matrix-Assisted Laser Desorption / Ionization-Time-of-Flight Mass Spectrometry (MALDI-TOF/MS) Analysis
Source: PLoS One. 2015 Jun 8;10(6):e0129509. doi: 10.1371/journal.pone.0129509 (PMC4460032; doi:10.1371/journal.pone.0129509)
Supplement: S1 Data — (ZIP) [file pone.0129509.s001.zip › Supplementary data 1 (ms type strains)/M_mesophilicum NBRC 15688T.txt]

782.57 0
782.63 0
782.69 0
782.76 0
782.82 0
782.89 0
782.95 0
783.01 0
783.08 0
783.14 0
783.21 0
783.27 0
783.33 0
783.40 0
783.46 0
783.53 0
783.59 0
783.65 0
783.72 0
783.78 0
783.85 0
783.91 0
783.97 0
784.04 0
784.10 0
784.17 0
784.23 0
784.29 0
784.36 0
784.42 0
784.49 0
784.55 0
784.61 0
784.68 0
784.74 0
784.81 0
784.87 0
784.94 0
785.00 0
785.06 0
785.13 0
785.19 0
785.26 0
785.32 0
785.38 0
785.45 0
785.51 0
785.58 0
785.64 0
785.70 0
785.77 0
785.83 0
785.90 0
785.96 0
786.03 0
786.09 0
786.15 0
786.22 0
786.28 0
786.35 0
786.41 0
786.47 0
786.54 0
786.60 0
786.67 0
786.73 0
786.80 0
786.86 0
786.92 0
786.99 0
787.05 0
787.12 0
787.18 0
787.24 0
787.31 0
787.37 0
787.44 0
787.50 0
787.57 0
787.63 0
787.69 0
787.76 0
787.82 0
787.89 0
787.95 0
788.02 0
788.08 0
788.14 0
788.21 0
788.27 0
788.34 0
788.40 0
788.47 0
788.53 0
788.59 0
788.66 0
788.72 0
788.79 0
788.85 0
788.91 0
788.98 0
789.04 0
789.11 0
789.17 0
789.24 0
789.30 0
789.36 0
789.43 0
789.49 0
789.56 0
789.62 0
789.69 0
789.75 0
789.81 0
789.88 0
789.94 0
790.01 0
790.07 0
790.14 0
790.20 0
790.27 0
790.33 0
790.39 0
790.46 0
790.52 0
790.59 0
790.65 0
790.72 0
790.78 0
790.84 0
790.91 0
790.97 0
791.04 0
791.10 0
791.17 0
791.23 0
791.29 0
791.36 0
791.42 0
791.49 0
791.55 0
791.62 0
791.68 0
791.75 0
791.81 0
791.87 0
791.94 0
792.00 0
792.07 0
792.13 0
792.20 0
792.26 0
792.32 0
792.39 0
792.45 0
792.52 0
792.58 0
792.65 0
792.71 0
792.78 0
792.84 0
792.90 0
792.97 0
793.03 0
793.10 0
793.16 0
793.23 0
793.29 0
793.36 0
793.42 0
793.48 0
793.55 0
793.61 0
793.68 0
793.74 0
793.81 0
793.87 0
793.94 0
794.00 0
794.06 0
794.13 0
794.19 0
794.26 0
794.32 0
794.39 0
794.45 0
794.52 0
794.58 0
794.65 0
794.71 0
794.77 0
794.84 0
794.90 0
794.97 0
795.03 0
795.10 0
795.16 0
795.23 0
795.29 0
795.35 0
795.42 0
795.48 0
795.55 0
795.61 0
795.68 0
795.74 0
795.81 0
795.87 0
795.94 0
796.00 0
796.06 0
796.13 0
796.19 0
796.26 0
796.32 0
796.39 0
796.45 0
796.52 0
796.58 0
796.65 0
796.71 0
796.78 0
796.84 0
796.90 0
796.97 0
797.03 0
797.10 0
797.16 0
797.23 0
797.29 0
797.36 0
797.42 0
797.49 0
797.55 0
797.61 0
797.68 0
797.74 0
797.81 0
797.87 0
797.94 0
798.00 0
798.07 0
798.13 0
798.20 0
798.26 0
798.33 0
798.39 0
798.46 0
798.52 0
798.58 0
798.65 0
798.71 0
798.78 0
798.84 0
798.91 0
798.97 0
799.04 0
799.10 0
799.17 0
799.23 0
799.30 0
799.36 0
799.43 0
799.49 0
799.55 0
799.62 0
799.68 0
799.75 0
799.81 0
799.88 0
799.94 0
800.01 0
800.07 0
800.14 0
800.20 0
800.27 0
800.33 0
800.40 0
800.46 0
800.53 0
800.59 0
800.66 0
800.72 0
800.78 0
800.85 0
800.91 0
800.98 0
801.04 0
801.11 0
801.17 0
801.24 0
801.30 0
801.37 0
801.43 0
801.50 0
801.56 0
801.63 0
801.69 0
801.76 0
801.82 0
801.89 0
801.95 0
802.02 0
802.08 0
802.14 0
802.21 0
802.27 0
802.34 0
802.40 0
802.47 0
802.53 0
802.60 0
802.66 0
802.73 0
802.79 0
802.86 0
802.92 0
802.99 0
803.05 0
803.12 0
803.18 0
803.25 0
803.31 0
803.38 0
803.44 0
803.51 0
803.57 0
803.64 0
803.70 0
803.77 0
803.83 0
803.90 0
803.96 0
804.03 0
804.09 0
804.16 0
804.22 0
804.28 0
804.35 0
804.41 0
804.48 0
804.54 0
804.61 0
804.67 0
804.74 0
804.80 0
804.87 0
804.93 0
805.00 0
805.06 0
805.13 0
805.19 0
805.26 0
805.32 0
805.39 0
805.45 0
805.52 0
805.58 0
805.65 0
805.71 0
805.78 0
805.84 0
805.91 0
805.97 0
806.04 0
806.10 0
806.17 0
806.23 0
806.30 0
806.36 0
806.43 1
806.49 3
806.56 5
806.62 7
806.69 9
806.75 9
806.82 9
806.88 8
806.95 6
807.01 4
807.08 2
807.14 0
807.21 0
807.27 0
807.34 0
807.40 0
807.47 1
807.53 1
807.60 2
807.66 2
807.73 3
807.79 3
807.86 2
807.92 2
807.99 1
808.05 0
808.12 0
808.18 0
808.25 0
808.31 2
808.38 4
808.44 7
808.51 11
808.57 13
808.64 14
808.70 14
808.77 12
808.83 10
808.90 7
808.96 5
809.03 3
809.09 2
809.16 2
809.22 1
809.29 1
809.35 1
809.42 1
809.48 1
809.55 1
809.61 1
809.68 1
809.75 1
809.81 1
809.88 1
809.94 1
810.01 0
810.07 0
810.14 0
810.20 0
810.27 0
810.33 0
810.40 0
810.46 0
810.53 0
810.59 0
810.66 0
810.72 0
810.79 0
810.85 0
810.92 1
810.98 2
811.05 4
811.11 5
811.18 6
811.24 6
811.31 6
811.37 5
811.44 4
811.50 3
811.57 2
811.63 2
811.70 2
811.76 2
811.83 3
811.90 3
811.96 3
812.03 3
812.09 3
812.16 2
812.22 1
812.29 1
812.35 0
812.42 0
812.48 0
812.55 0
812.61 0
812.68 0
812.74 0
812.81 0
812.87 0
812.94 0
813.00 0
813.07 1
813.13 1
813.20 1
813.26 1
813.33 2
813.40 1
813.46 1
813.53 2
813.59 2
813.66 3
813.72 4
813.79 6
813.85 7
813.92 7
813.98 7
814.05 6
814.11 5
814.18 3
814.24 2
814.31 1
814.37 0
814.44 0
814.51 0
814.57 1
814.64 1
814.70 1
814.77 1
814.83 0
814.90 0
814.96 0
815.03 0
815.09 0
815.16 1
815.22 1
815.29 1
815.35 1
815.42 1
815.49 1
815.55 1
815.62 1
815.68 2
815.75 2
815.81 3
815.88 3
815.94 3
816.01 2
816.07 2
816.14 1
816.20 1
816.27 1
816.33 2
816.40 2
816.47 3
816.53 4
816.60 5
816.66 5
816.73 5
816.79 4
816.86 3
816.92 2
816.99 2
817.05 1
817.12 1
817.18 1
817.25 1
817.32 1
817.38 1
817.45 1
817.51 1
817.58 1
817.64 1
817.71 1
817.77 2
817.84 2
817.90 2
817.97 2
818.04 2
818.10 2
818.17 2
818.23 2
818.30 2
818.36 2
818.43 2
818.49 3
818.56 3
818.62 3
818.69 3
818.76 3
818.82 2
818.89 2
818.95 1
819.02 1
819.08 1
819.15 1
819.21 1
819.28 1
819.34 1
819.41 1
819.48 1
819.54 1
819.61 0
819.67 0
819.74 0
819.80 1
819.87 1
819.93 1
820.00 1
820.07 1
820.13 1
820.20 1
820.26 1
820.33 1
820.39 1
820.46 1
820.52 1
820.59 1
820.66 1
820.72 1
820.79 1
820.85 1
820.92 1
820.98 2
821.05 2
821.11 2
821.18 3
821.25 3
821.31 3
821.38 3
821.44 3
821.51 3
821.57 3
821.64 2
821.70 2
821.77 2
821.84 2
821.90 2
821.97 2
822.03 1
822.10 1
822.16 1
822.23 1
822.29 1
822.36 1
822.43 1
822.49 1
822.56 1
822.62 1
822.69 1
822.75 1
822.82 1
822.89 1
822.95 1
823.02 1
823.08 1
823.15 1
823.21 1
823.28 2
823.34 2
823.41 2
823.48 2
823.54 1
823.61 1
823.67 1
823.74 1
823.80 1
823.87 1
823.94 1
824.00 1
824.07 1
824.13 1
824.20 1
824.26 1
824.33 1
824.40 1
824.46 1
824.53 1
824.59 1
824.66 1
824.72 1
824.79 1
824.86 1
824.92 1
824.99 0
825.05 0
825.12 0
825.18 0
825.25 1
825.32 1
825.38 1
825.45 1
825.51 1
825.58 1
825.64 1
825.71 1
825.78 1
825.84 1
825.91 1
825.97 1
826.04 1
826.10 1
826.17 1
826.24 1
826.30 1
826.37 1
826.43 1
826.50 1
826.57 1
826.63 1
826.70 1
826.76 2
826.83 2
826.89 2
826.96 2
827.03 1
827.09 1
827.16 1
827.22 1
827.29 1
827.35 1
827.42 1
827.49 1
827.55 1
827.62 1
827.68 1
827.75 1
827.82 1
827.88 1
827.95 1
828.01 1
828.08 1
828.14 1
828.21 1
828.28 1
828.34 1
828.41 1
828.47 1
828.54 1
828.61 1
828.67 1
828.74 1
828.80 1
828.87 1
828.94 1
829.00 1
829.07 1
829.13 1
829.20 1
829.26 1
829.33 1
829.40 1
829.46 1
829.53 1
829.59 1
829.66 0
829.73 0
829.79 0
829.86 0
829.92 0
829.99 0
830.06 0
830.12 1
830.19 1
830.25 1
830.32 1
830.39 1
830.45 1
830.52 1
830.58 1
830.65 1
830.71 1
830.78 1
830.85 1
830.91 1
830.98 1
831.04 1
831.11 1
831.18 0
831.24 0
831.31 0
831.37 0
831.44 0
831.51 1
831.57 1
831.64 1
831.70 1
831.77 1
831.84 1
831.90 1
831.97 0
832.03 0
832.10 0
832.17 0
832.23 1
832.30 1
832.36 1
832.43 1
832.50 1
832.56 1
832.63 1
832.69 1
832.76 1
832.83 1
832.89 1
832.96 1
833.02 1
833.09 1
833.16 1
833.22 0
833.29 0
833.36 0
833.42 0
833.49 0
833.55 1
833.62 1
833.69 1
833.75 1
833.82 1
833.88 1
833.95 1
834.02 1
834.08 0
834.15 0
834.21 0
834.28 1
834.35 1
834.41 1
834.48 1
834.54 1
834.61 1
834.68 1
834.74 1
834.81 1
834.88 1
834.94 1
835.01 1
835.07 1
835.14 1
835.21 1
835.27 1
835.34 1
835.40 1
835.47 0
835.54 0
835.60 0
835.67 0
835.73 0
835.80 0
835.87 1
835.93 1
836.00 1
836.07 1
836.13 1
836.20 1
836.26 1
836.33 1
836.40 1
836.46 1
836.53 1
836.59 1
836.66 1
836.73 1
836.79 1
836.86 1
836.93 1
836.99 1
837.06 1
837.12 1
837.19 1
837.26 1
837.32 1
837.39 1
837.46 1
837.52 1
837.59 1
837.65 1
837.72 1
837.79 1
837.85 1
837.92 1
837.99 1
838.05 1
838.12 1
838.18 1
838.25 1
838.32 1
838.38 1
838.45 1
838.52 1
838.58 1
838.65 1
838.71 1
838.78 1
838.85 0
838.91 0
838.98 1
839.05 1
839.11 1
839.18 1
839.24 1
839.31 1
839.38 1
839.44 1
839.51 1
839.58 1
839.64 1
839.71 1
839.77 1
839.84 1
839.91 1
839.97 1
840.04 0
840.11 0
840.17 1
840.24 1
840.31 1
840.37 1
840.44 1
840.50 1
840.57 0
840.64 0
840.70 1
840.77 1
840.84 1
840.90 1
840.97 1
841.04 1
841.10 1
841.17 1
841.23 1
841.30 1
841.37 1
841.43 1
841.50 1
841.57 1
841.63 1
841.70 1
841.77 1
841.83 1
841.90 1
841.96 2
842.03 2
842.10 2
842.16 1
842.23 1
842.30 1
842.36 1
842.43 1
842.50 1
842.56 1
842.63 1
842.69 1
842.76 1
842.83 1
842.89 1
842.96 1
843.03 1
843.09 1
843.16 1
843.23 1
843.29 1
843.36 1
843.43 1
843.49 1
843.56 1
843.63 1
843.69 1
843.76 1
843.82 1
843.89 1
843.96 1
844.02 1
844.09 1
844.16 1
844.22 1
844.29 1
844.36 1
844.42 1
844.49 1
844.56 1
844.62 1
844.69 1
844.76 1
844.82 1
844.89 1
844.95 0
845.02 0
845.09 0
845.15 1
845.22 1
845.29 1
845.35 1
845.42 1
845.49 1
845.55 1
845.62 1
845.69 1
845.75 1
845.82 1
845.89 1
845.95 0
846.02 0
846.09 0
846.15 1
846.22 1
846.29 1
846.35 1
846.42 1
846.49 1
846.55 1
846.62 1
846.69 1
846.75 1
846.82 1
846.88 1
846.95 1
847.02 1
847.08 1
847.15 0
847.22 0
847.28 0
847.35 0
847.42 1
847.48 1
847.55 1
847.62 1
847.68 2
847.75 2
847.82 2
847.88 1
847.95 1
848.02 1
848.08 1
848.15 1
848.22 1
848.28 1
848.35 1
848.42 1
848.48 1
848.55 1
848.62 1
848.68 1
848.75 1
848.82 1
848.88 1
848.95 1
849.02 1
849.08 1
849.15 1
849.22 1
849.28 1
849.35 1
849.42 1
849.48 1
849.55 1
849.62 1
849.68 1
849.75 1
849.82 1
849.88 1
849.95 1
850.02 1
850.08 1
850.15 1
850.22 1
850.28 1
850.35 1
850.42 1
850.48 1
850.55 1
850.62 1
850.68 1
850.75 1
850.82 1
850.88 1
850.95 1
851.02 1
851.09 1
851.15 1
851.22 1
851.29 1
851.35 1
851.42 1
851.49 1
851.55 1
851.62 1
851.69 1
851.75 1
851.82 1
851.89 1
851.95 1
852.02 1
852.09 1
852.15 1
852.22 1
852.29 1
852.35 1
852.42 1
852.49 1
852.55 1
852.62 1
852.69 1
852.75 1
852.82 1
852.89 2
852.96 2
853.02 1
853.09 1
853.16 1
853.22 1
853.29 1
853.36 1
853.42 1
853.49 1
853.56 1
853.62 1
853.69 2
853.76 2
853.82 2
853.89 2
853.96 2
854.02 1
854.09 1
854.16 1
854.23 1
854.29 1
854.36 1
854.43 2
854.49 2
854.56 2
854.63 2
854.69 1
854.76 1
854.83 1
854.89 1
854.96 1
855.03 1
855.10 1
855.16 1
855.23 1
855.30 1
855.36 2
855.43 2
855.50 2
855.56 2
855.63 2
855.70 2
855.76 2
855.83 2
855.90 1
855.97 1
856.03 1
856.10 1
856.17 1
856.23 1
856.30 1
856.37 1
856.43 1
856.50 1
856.57 1
856.63 0
856.70 0
856.77 0
856.84 0
856.90 0
856.97 0
857.04 1
857.10 1
857.17 1
857.24 1
857.30 1
857.37 1
857.44 1
857.51 1
857.57 1
857.64 1
857.71 1
857.77 1
857.84 1
857.91 1
857.97 1
858.04 1
858.11 1
858.18 0
858.24 0
858.31 0
858.38 0
858.44 0
858.51 0
858.58 1
858.65 1
858.71 1
858.78 1
858.85 1
858.91 1
858.98 0
859.05 0
859.11 0
859.18 0
859.25 0
859.32 0
859.38 0
859.45 0
859.52 0
859.58 0
859.65 1
859.72 1
859.79 1
859.85 1
859.92 1
859.99 1
860.05 1
860.12 1
860.19 1
860.26 2
860.32 2
860.39 2
860.46 2
860.52 2
860.59 2
860.66 2
860.72 2
860.79 1
860.86 1
860.93 1
860.99 1
861.06 1
861.13 1
861.19 1
861.26 1
861.33 1
861.40 1
861.46 1
861.53 1
861.60 1
861.67 1
861.73 1
861.80 1
861.87 1
861.93 1
862.00 1
862.07 1
862.14 1
862.20 1
862.27 1
862.34 1
862.40 1
862.47 1
862.54 1
862.61 1
862.67 1
862.74 1
862.81 1
862.87 1
862.94 1
863.01 1
863.08 1
863.14 1
863.21 0
863.28 0
863.35 0
863.41 0
863.48 0
863.55 1
863.61 1
863.68 1
863.75 1
863.82 1
863.88 1
863.95 1
864.02 1
864.08 1
864.15 1
864.22 1
864.29 1
864.35 1
864.42 1
864.49 0
864.56 0
864.62 0
864.69 0
864.76 0
864.82 1
864.89 1
864.96 1
865.03 1
865.09 1
865.16 1
865.23 1
865.30 0
865.36 0
865.43 0
865.50 0
865.57 0
865.63 1
865.70 1
865.77 1
865.83 1
865.90 1
865.97 1
866.04 1
866.10 1
866.17 1
866.24 0
866.31 0
866.37 0
866.44 0
866.51 0
866.58 0
866.64 1
866.71 1
866.78 1
866.84 1
866.91 1
866.98 1
867.05 1
867.11 1
867.18 1
867.25 1
867.32 1
867.38 1
867.45 1
867.52 1
867.59 1
867.65 1
867.72 1
867.79 1
867.86 1
867.92 1
867.99 1
868.06 1
868.13 1
868.19 1
868.26 1
868.33 1
868.40 0
868.46 0
868.53 0
868.60 0
868.66 0
868.73 1
868.80 1
868.87 1
868.93 1
869.00 1
869.07 1
869.14 1
869.20 1
869.27 1
869.34 1
869.41 1
869.47 0
869.54 0
869.61 0
869.68 0
869.74 0
869.81 0
869.88 0
869.95 1
870.01 1
870.08 1
870.15 1
870.22 2
870.28 2
870.35 2
870.42 1
870.49 1
870.55 1
870.62 1
870.69 1
870.76 1
870.82 1
870.89 1
870.96 1
871.03 1
871.09 1
871.16 1
871.23 1
871.30 1
871.36 0
871.43 0
871.50 0
871.57 0
871.63 0
871.70 0
871.77 0
871.84 0
871.90 0
871.97 0
872.04 0
872.11 0
872.18 0
872.24 0
872.31 0
872.38 0
872.45 0
872.51 0
872.58 1
872.65 1
872.72 1
872.78 1
872.85 1
872.92 1
872.99 1
873.05 1
873.12 1
873.19 1
873.26 1
873.32 1
873.39 1
873.46 1
873.53 1
873.59 1
873.66 1
873.73 1
873.80 1
873.87 1
873.93 1
874.00 1
874.07 1
874.14 1
874.20 1
874.27 1
874.34 1
874.41 1
874.47 1
874.54 1
874.61 1
874.68 1
874.75 1
874.81 1
874.88 0
874.95 0
875.02 0
875.08 1
875.15 1
875.22 1
875.29 1
875.35 1
875.42 1
875.49 1
875.56 1
875.63 0
875.69 0
875.76 0
875.83 0
875.90 0
875.96 0
876.03 0
876.10 0
876.17 0
876.23 0
876.30 0
876.37 0
876.44 0
876.51 0
876.57 0
876.64 0
876.71 0
876.78 0
876.84 0
876.91 0
876.98 0
877.05 1
877.12 1
877.18 1
877.25 1
877.32 1
877.39 0
877.45 0
877.52 0
877.59 0
877.66 0
877.73 0
877.79 0
877.86 0
877.93 0
878.00 0
878.06 0
878.13 0
878.20 0
878.27 0
878.34 0
878.40 0
878.47 0
878.54 0
878.61 1
878.67 1
878.74 1
878.81 1
878.88 1
878.95 1
879.01 1
879.08 1
879.15 1
879.22 1
879.29 1
879.35 1
879.42 1
879.49 1
879.56 1
879.62 1
879.69 1
879.76 1
879.83 1
879.90 1
879.96 1
880.03 0
880.10 0
880.17 0
880.24 0
880.30 0
880.37 0
880.44 0
880.51 0
880.57 0
880.64 0
880.71 0
880.78 0
880.85 0
880.91 1
880.98 1
881.05 1
881.12 1
881.19 1
881.25 1
881.32 0
881.39 0
881.46 0
881.53 0
881.59 0
881.66 0
881.73 0
881.80 0
881.87 0
881.93 0
882.00 0
882.07 0
882.14 0
882.21 0
882.27 1
882.34 1
882.41 1
882.48 0
882.55 0
882.61 0
882.68 0
882.75 0
882.82 1
882.89 1
882.95 1
883.02 1
883.09 1
883.16 1
883.23 0
883.29 0
883.36 0
883.43 0
883.50 0
883.57 0
883.63 0
883.70 0
883.77 0
883.84 0
883.91 0
883.97 0
884.04 0
884.11 0
884.18 0
884.25 0
884.31 0
884.38 0
884.45 0
884.52 0
884.59 0
884.65 0
884.72 0
884.79 1
884.86 1
884.93 1
884.99 1
885.06 1
885.13 1
885.20 1
885.27 1
885.33 1
885.40 1
885.47 0
885.54 0
885.61 0
885.67 0
885.74 0
885.81 0
885.88 0
885.95 0
886.02 0
886.08 0
886.15 0
886.22 0
886.29 0
886.36 0
886.42 0
886.49 0
886.56 0
886.63 0
886.70 0
886.76 0
886.83 0
886.90 0
886.97 0
887.04 0
887.11 0
887.17 0
887.24 1
887.31 1
887.38 1
887.45 1
887.51 0
887.58 0
887.65 0
887.72 0
887.79 0
887.86 0
887.92 0
887.99 0
888.06 0
888.13 0
888.20 0
888.26 0
888.33 0
888.40 0
888.47 0
888.54 0
888.61 1
888.67 1
888.74 1
888.81 1
888.88 1
888.95 1
889.01 0
889.08 0
889.15 0
889.22 0
889.29 0
889.36 0
889.42 0
889.49 0
889.56 0
889.63 0
889.70 0
889.77 0
889.83 0
889.90 0
889.97 0
890.04 1
890.11 1
890.18 1
890.24 1
890.31 1
890.38 1
890.45 0
890.52 0
890.58 0
890.65 0
890.72 0
890.79 0
890.86 0
890.93 0
890.99 0
891.06 0
891.13 0
891.20 0
891.27 0
891.34 0
891.40 1
891.47 1
891.54 1
891.61 1
891.68 1
891.75 0
891.81 0
891.88 0
891.95 0
892.02 0
892.09 0
892.16 0
892.22 0
892.29 0
892.36 0
892.43 0
892.50 0
892.57 0
892.63 0
892.70 0
892.77 1
892.84 1
892.91 1
892.98 0
893.04 0
893.11 0
893.18 0
893.25 0
893.32 0
893.39 0
893.46 0
893.52 0
893.59 0
893.66 0
893.73 0
893.80 0
893.87 0
893.93 0
894.00 0
894.07 0
894.14 1
894.21 1
894.28 1
894.34 1
894.41 1
894.48 1
894.55 1
894.62 0
894.69 0
894.76 0
894.82 0
894.89 0
894.96 0
895.03 0
895.10 0
895.17 0
895.23 0
895.30 0
895.37 0
895.44 0
895.51 0
895.58 0
895.65 0
895.71 1
895.78 1
895.85 1
895.92 1
895.99 1
896.06 0
896.12 0
896.19 0
896.26 0
896.33 0
896.40 0
896.47 0
896.54 0
896.60 0
896.67 1
896.74 1
896.81 1
896.88 1
896.95 1
897.02 1
897.08 1
897.15 0
897.22 0
897.29 0
897.36 0
897.43 0
897.50 0
897.56 1
897.63 1
897.70 1
897.77 1
897.84 0
897.91 0
897.98 0
898.04 0
898.11 0
898.18 0
898.25 0
898.32 0
898.39 0
898.46 0
898.52 0
898.59 0
898.66 0
898.73 0
898.80 0
898.87 0
898.94 0
899.00 0
899.07 0
899.14 0
899.21 0
899.28 0
899.35 0
899.42 0
899.48 0
899.55 0
899.62 0
899.69 0
899.76 0
899.83 0
899.90 0
899.96 1
900.03 1
900.10 1
900.17 1
900.24 1
900.31 0
900.38 0
900.45 0
900.51 0
900.58 0
900.65 0
900.72 0
900.79 0
900.86 0
900.93 0
900.99 0
901.06 0
901.13 0
901.20 0
901.27 0
901.34 1
901.41 1
901.48 1
901.54 1
901.61 1
901.68 0
901.75 0
901.82 0
901.89 0
901.96 0
902.03 0
902.09 0
902.16 0
902.23 0
902.30 1
902.37 1
902.44 1
902.51 0
902.58 0
902.64 0
902.71 0
902.78 0
902.85 0
902.92 0
902.99 0
903.06 0
903.13 0
903.19 0
903.26 0
903.33 0
903.40 0
903.47 0
903.54 0
903.61 0
903.68 1
903.74 1
903.81 1
903.88 1
903.95 1
904.02 1
904.09 1
904.16 1
904.23 1
904.29 1
904.36 0
904.43 0
904.50 0
904.57 0
904.64 0
904.71 0
904.78 0
904.85 0
904.91 0
904.98 0
905.05 0
905.12 0
905.19 0
905.26 0
905.33 0
905.40 0
905.46 0
905.53 0
905.60 0
905.67 0
905.74 0
905.81 0
905.88 0
905.95 0
906.02 0
906.08 0
906.15 0
906.22 0
906.29 0
906.36 0
906.43 0
906.50 0
906.57 0
906.64 0
906.70 0
906.77 0
906.84 0
906.91 0
906.98 0
907.05 0
907.12 0
907.19 0
907.26 0
907.33 0
907.39 0
907.46 0
907.53 1
907.60 1
907.67 1
907.74 1
907.81 1
907.88 1
907.95 1
908.01 1
908.08 1
908.15 1
908.22 0
908.29 0
908.36 0
908.43 0
908.50 0
908.57 0
908.64 1
908.70 1
908.77 1
908.84 1
908.91 1
908.98 1
909.05 1
909.12 1
909.19 0
909.26 0
909.33 0
909.39 0
909.46 0
909.53 0
909.60 0
909.67 0
909.74 0
909.81 0
909.88 0
909.95 0
910.02 0
910.08 0
910.15 0
910.22 0
910.29 0
910.36 0
910.43 0
910.50 0
910.57 0
910.64 0
910.71 0
910.77 1
910.84 1
910.91 1
910.98 1
911.05 0
911.12 0
911.19 0
911.26 0
911.33 0
911.40 0
911.47 0
911.53 0
911.60 0
911.67 0
911.74 0
911.81 0
911.88 0
911.95 0
912.02 0
912.09 0
912.16 0
912.23 1
912.29 1
912.36 1
912.43 1
912.50 1
912.57 1
912.64 1
912.71 1
912.78 1
912.85 1
912.92 1
912.99 1
913.06 1
913.12 1
913.19 1
913.26 0
913.33 0
913.40 0
913.47 0
913.54 1
913.61 1
913.68 1
913.75 1
913.82 1
913.88 0
913.95 0
914.02 0
914.09 0
914.16 0
914.23 0
914.30 0
914.37 1
914.44 1
914.51 1
914.58 1
914.65 1
914.72 1
914.78 1
914.85 1
914.92 1
914.99 1
915.06 1
915.13 1
915.20 1
915.27 1
915.34 1
915.41 0
915.48 0
915.55 0
915.62 1
915.68 1
915.75 1
915.82 1
915.89 1
915.96 1
916.03 1
916.10 1
916.17 1
916.24 1
916.31 1
916.38 0
916.45 0
916.52 0
916.58 0
916.65 1
916.72 1
916.79 1
916.86 1
916.93 1
917.00 1
917.07 1
917.14 1
917.21 1
917.28 0
917.35 0
917.42 0
917.49 0
917.55 0
917.62 0
917.69 0
917.76 1
917.83 1
917.90 1
917.97 1
918.04 0
918.11 0
918.18 0
918.25 0
918.32 0
918.39 0
918.46 0
918.53 0
918.59 0
918.66 0
918.73 0
918.80 0
918.87 1
918.94 1
919.01 1
919.08 1
919.15 0
919.22 0
919.29 0
919.36 0
919.43 0
919.50 0
919.57 0
919.64 0
919.70 0
919.77 0
919.84 0
919.91 0
919.98 0
920.05 0
920.12 0
920.19 0
920.26 1
920.33 1
920.40 1
920.47 1
920.54 1
920.61 1
920.68 1
920.75 0
920.82 0
920.89 0
920.95 0
921.02 0
921.09 0
921.16 0
921.23 0
921.30 0
921.37 0
921.44 0
921.51 0
921.58 0
921.65 0
921.72 0
921.79 0
921.86 0
921.93 0
922.00 0
922.07 0
922.14 0
922.20 0
922.27 0
922.34 0
922.41 0
922.48 0
922.55 0
922.62 0
922.69 0
922.76 0
922.83 0
922.90 0
922.97 0
923.04 0
923.11 0
923.18 0
923.25 0
923.32 0
923.39 0
923.46 0
923.53 0
923.60 0
923.66 0
923.73 0
923.80 0
923.87 0
923.94 0
924.01 0
924.08 0
924.15 0
924.22 0
924.29 0
924.36 0
924.43 0
924.50 0
924.57 0
924.64 0
924.71 0
924.78 0
924.85 0
924.92 0
924.99 0
925.06 0
925.13 0
925.20 0
925.27 0
925.33 0
925.40 1
925.47 1
925.54 1
925.61 1
925.68 1
925.75 1
925.82 1
925.89 1
925.96 1
926.03 1
926.10 0
926.17 0
926.24 0
926.31 0
926.38 0
926.45 0
926.52 0
926.59 0
926.66 0
926.73 0
926.80 1
926.87 1
926.94 1
927.01 0
927.08 0
927.15 0
927.21 0
927.28 0
927.35 1
927.42 1
927.49 1
927.56 1
927.63 1
927.70 1
927.77 1
927.84 1
927.91 0
927.98 0
928.05 0
928.12 0
928.19 0
928.26 0
928.33 0
928.40 0
928.47 0
928.54 0
928.61 0
928.68 0
928.75 0
928.82 0
928.89 0
928.96 0
929.03 0
929.10 0
929.17 0
929.24 1
929.31 1
929.38 1
929.45 1
929.52 1
929.59 0
929.66 0
929.73 0
929.79 0
929.86 0
929.93 0
930.00 0
930.07 0
930.14 0
930.21 0
930.28 1
930.35 1
930.42 1
930.49 1
930.56 1
930.63 1
930.70 1
930.77 1
930.84 0
930.91 0
930.98 0
931.05 0
931.12 0
931.19 0
931.26 1
931.33 1
931.40 1
931.47 1
931.54 1
931.61 1
931.68 0
931.75 0
931.82 0
931.89 0
931.96 0
932.03 0
932.10 0
932.17 0
932.24 0
932.31 0
932.38 0
932.45 0
932.52 0
932.59 1
932.66 1
932.73 1
932.80 1
932.87 1
932.94 1
933.01 1
933.08 1
933.15 0
933.22 0
933.29 0
933.36 0
933.43 0
933.50 0
933.57 0
933.64 0
933.71 0
933.78 0
933.85 1
933.92 1
933.99 1
934.06 0
934.13 0
934.20 0
934.27 0
934.34 0
934.41 0
934.48 0
934.55 0
934.62 0
934.69 0
934.76 0
934.83 0
934.90 0
934.97 0
935.04 0
935.11 0
935.18 0
935.25 0
935.32 0
935.39 0
935.46 0
935.53 1
935.60 1
935.67 1
935.74 1
935.81 1
935.88 1
935.95 1
936.02 1
936.09 1
936.16 0
936.23 0
936.30 0
936.37 0
936.44 0
936.51 1
936.58 1
936.65 1
936.72 1
936.79 1
936.86 1
936.93 1
937.00 1
937.07 0
937.14 0
937.21 0
937.28 0
937.35 0
937.42 0
937.49 1
937.56 1
937.63 1
937.70 1
937.77 1
937.84 0
937.91 0
937.98 0
938.05 0
938.12 0
938.19 1
938.26 1
938.33 1
938.40 1
938.47 1
938.54 1
938.61 0
938.68 0
938.75 0
938.82 0
938.89 0
938.96 0
939.03 0
939.10 0
939.17 0
939.24 0
939.31 0
939.38 0
939.45 0
939.52 0
939.59 0
939.66 0
939.73 0
939.80 0
939.87 0
939.94 1
940.01 1
940.08 1
940.15 1
940.22 1
940.29 1
940.36 1
940.43 1
940.50 1
940.57 0
940.64 0
940.71 0
940.78 1
940.85 1
940.92 1
940.99 1
941.06 0
941.13 0
941.20 0
941.27 0
941.34 0
941.41 0
941.48 0
941.55 0
941.62 0
941.69 0
941.76 0
941.84 0
941.91 0
941.98 0
942.05 0
942.12 1
942.19 1
942.26 1
942.33 1
942.40 0
942.47 0
942.54 0
942.61 0
942.68 0
942.75 1
942.82 1
942.89 1
942.96 1
943.03 1
943.10 1
943.17 1
943.24 1
943.31 0
943.38 0
943.45 0
943.52 1
943.59 1
943.66 1
943.73 1
943.80 1
943.87 1
943.94 1
944.01 0
944.08 0
944.15 0
944.22 0
944.29 0
944.36 1
944.44 1
944.51 1
944.58 1
944.65 1
944.72 1
944.79 1
944.86 1
944.93 1
945.00 1
945.07 1
945.14 1
945.21 1
945.28 1
945.35 1
945.42 1
945.49 1
945.56 1
945.63 1
945.70 1
945.77 1
945.84 1
945.91 1
945.98 1
946.05 1
946.12 1
946.19 1
946.26 0
946.34 0
946.41 0
946.48 0
946.55 0
946.62 0
946.69 0
946.76 0
946.83 0
946.90 0
946.97 0
947.04 0
947.11 0
947.18 0
947.25 0
947.32 0
947.39 0
947.46 0
947.53 1
947.60 1
947.67 1
947.74 1
947.81 1
947.88 1
947.95 0
948.03 0
948.10 0
948.17 0
948.24 0
948.31 0
948.38 0
948.45 0
948.52 0
948.59 0
948.66 0
948.73 0
948.80 0
948.87 0
948.94 0
949.01 0
949.08 0
949.15 0
949.22 0
949.29 0
949.36 0
949.43 0
949.51 1
949.58 1
949.65 1
949.72 1
949.79 1
949.86 1
949.93 1
950.00 1
950.07 1
950.14 1
950.21 1
950.28 1
950.35 1
950.42 1
950.49 1
950.56 1
950.63 0
950.70 0
950.78 0
950.85 0
950.92 0
950.99 0
951.06 0
951.13 0
951.20 0
951.27 0
951.34 0
951.41 0
951.48 0
951.55 0
951.62 0
951.69 0
951.76 0
951.83 0
951.90 0
951.97 0
952.05 0
952.12 0
952.19 0
952.26 0
952.33 0
952.40 0
952.47 0
952.54 0
952.61 0
952.68 0
952.75 0
952.82 1
952.89 1
952.96 1
953.03 1
953.10 2
953.18 2
953.25 2
953.32 2
953.39 2
953.46 1
953.53 1
953.60 1
953.67 1
953.74 1
953.81 1
953.88 0
953.95 0
954.02 0
954.09 0
954.16 1
954.24 1
954.31 1
954.38 1
954.45 1
954.52 1
954.59 1
954.66 1
954.73 1
954.80 1
954.87 1
954.94 1
955.01 1
955.08 1
955.15 1
955.23 1
955.30 0
955.37 0
955.44 0
955.51 0
955.58 0
955.65 1
955.72 1
955.79 1
955.86 1
955.93 1
956.00 1
956.07 0
956.15 0
956.22 0
956.29 0
956.36 0
956.43 0
956.50 0
956.57 0
956.64 0
956.71 0
956.78 1
956.85 1
956.92 1
956.99 1
957.07 1
957.14 1
957.21 1
957.28 1
957.35 1
957.42 0
957.49 0
957.56 0
957.63 0
957.70 0
957.77 0
957.84 0
957.91 0
957.99 0
958.06 0
958.13 0
958.20 1
958.27 1
958.34 1
958.41 1
958.48 0
958.55 0
958.62 0
958.69 0
958.77 0
958.84 0
958.91 1
958.98 1
959.05 1
959.12 1
959.19 1
959.26 0
959.33 0
959.40 0
959.47 0
959.54 0
959.62 0
959.69 0
959.76 1
959.83 1
959.90 1
959.97 1
960.04 1
960.11 1
960.18 1
960.25 1
960.32 1
960.40 0
960.47 0
960.54 0
960.61 0
960.68 0
960.75 0
960.82 0
960.89 0
960.96 1
961.03 1
961.10 1
961.18 1
961.25 1
961.32 1
961.39 1
961.46 0
961.53 0
961.60 0
961.67 0
961.74 0
961.81 0
961.89 0
961.96 0
962.03 0
962.10 0
962.17 0
962.24 0
962.31 0
962.38 0
962.45 0
962.52 0
962.60 0
962.67 1
962.74 1
962.81 1
962.88 1
962.95 1
963.02 1
963.09 1
963.16 1
963.23 1
963.31 1
963.38 1
963.45 0
963.52 0
963.59 0
963.66 0
963.73 0
963.80 0
963.87 0
963.94 0
964.02 0
964.09 0
964.16 0
964.23 0
964.30 0
964.37 0
964.44 0
964.51 0
964.58 0
964.66 0
964.73 0
964.80 0
964.87 1
964.94 1
965.01 1
965.08 1
965.15 1
965.22 1
965.29 1
965.37 1
965.44 1
965.51 1
965.58 1
965.65 1
965.72 1
965.79 1
965.86 0
965.93 0
966.01 0
966.08 0
966.15 0
966.22 0
966.29 0
966.36 0
966.43 1
966.50 1
966.57 1
966.65 1
966.72 1
966.79 1
966.86 1
966.93 1
967.00 1
967.07 1
967.14 1
967.22 1
967.29 2
967.36 2
967.43 2
967.50 1
967.57 1
967.64 1
967.71 1
967.78 1
967.86 1
967.93 1
968.00 1
968.07 1
968.14 1
968.21 1
968.28 1
968.35 1
968.43 1
968.50 1
968.57 0
968.64 0
968.71 0
968.78 0
968.85 0
968.92 0
969.00 1
969.07 1
969.14 1
969.21 1
969.28 1
969.35 1
969.42 1
969.49 1
969.57 1
969.64 1
969.71 1
969.78 1
969.85 1
969.92 1
969.99 1
970.06 1
970.14 1
970.21 1
970.28 1
970.35 1
970.42 1
970.49 1
970.56 1
970.63 2
970.71 2
970.78 2
970.85 2
970.92 1
970.99 1
971.06 1
971.13 1
971.20 1
971.28 1
971.35 1
971.42 1
971.49 1
971.56 1
971.63 1
971.70 0
971.78 0
971.85 0
971.92 0
971.99 0
972.06 0
972.13 0
972.20 0
972.27 0
972.35 0
972.42 0
972.49 0
972.56 1
972.63 1
972.70 1
972.77 1
972.85 1
972.92 1
972.99 1
973.06 1
973.13 1
973.20 1
973.27 1
973.35 1
973.42 1
973.49 1
973.56 1
973.63 1
973.70 1
973.77 1
973.85 1
973.92 1
973.99 1
974.06 1
974.13 1
974.20 1
974.27 1
974.35 0
974.42 0
974.49 0
974.56 1
974.63 1
974.70 1
974.77 1
974.85 1
974.92 1
974.99 0
975.06 0
975.13 0
975.20 0
975.27 0
975.35 0
975.42 0
975.49 0
975.56 1
975.63 1
975.70 1
975.77 1
975.85 1
975.92 1
975.99 1
976.06 1
976.13 1
976.20 1
976.27 1
976.35 0
976.42 0
976.49 0
976.56 0
976.63 0
976.70 0
976.78 0
976.85 0
976.92 0
976.99 0
977.06 0
977.13 0
977.20 0
977.28 0
977.35 0
977.42 0
977.49 0
977.56 0
977.63 0
977.71 0
977.78 0
977.85 0
977.92 0
977.99 0
978.06 0
978.13 0
978.21 0
978.28 0
978.35 0
978.42 0
978.49 0
978.56 0
978.64 0
978.71 0
978.78 1
978.85 1
978.92 1
978.99 1
979.07 1
979.14 1
979.21 1
979.28 1
979.35 1
979.42 1
979.49 1
979.57 1
979.64 1
979.71 0
979.78 0
979.85 0
979.92 0
980.00 0
980.07 0
980.14 0
980.21 0
980.28 0
980.35 0
980.43 0
980.50 0
980.57 0
980.64 0
980.71 0
980.78 0
980.86 0
980.93 0
981.00 0
981.07 0
981.14 0
981.21 0
981.29 0
981.36 0
981.43 0
981.50 0
981.57 0
981.64 0
981.72 0
981.79 0
981.86 0
981.93 0
982.00 0
982.07 0
982.15 0
982.22 0
982.29 0
982.36 0
982.43 0
982.51 0
982.58 0
982.65 0
982.72 0
982.79 0
982.86 0
982.94 0
983.01 0
983.08 0
983.15 0
983.22 0
983.29 0
983.37 0
983.44 0
983.51 0
983.58 0
983.65 0
983.73 0
983.80 0
983.87 0
983.94 0
984.01 0
984.08 0
984.16 0
984.23 0
984.30 0
984.37 0
984.44 0
984.51 0
984.59 0
984.66 0
984.73 0
984.80 0
984.87 0
984.95 0
985.02 0
985.09 0
985.16 0
985.23 0
985.30 0
985.38 0
985.45 0
985.52 0
985.59 0
985.66 0
985.74 0
985.81 0
985.88 0
985.95 0
986.02 0
986.09 0
986.17 0
986.24 0
986.31 0
986.38 0
986.45 0
986.53 0
986.60 0
986.67 0
986.74 0
986.81 0
986.89 0
986.96 0
987.03 0
987.10 0
987.17 0
987.25 0
987.32 0
987.39 0
987.46 0
987.53 0
987.60 0
987.68 0
987.75 0
987.82 0
987.89 0
987.96 0
988.04 0
988.11 0
988.18 0
988.25 0
988.32 0
988.40 0
988.47 0
988.54 0
988.61 1
988.68 1
988.76 1
988.83 1
988.90 1
988.97 1
989.04 0
989.12 0
989.19 0
989.26 0
989.33 0
989.40 0
989.48 0
989.55 0
989.62 0
989.69 0
989.76 0
989.84 0
989.91 0
989.98 1
990.05 1
990.12 1
990.20 1
990.27 1
990.34 1
990.41 1
990.48 1
990.56 1
990.63 0
990.70 0
990.77 0
990.84 0
990.92 0
990.99 0
991.06 0
991.13 0
991.20 0
991.28 1
991.35 1
991.42 1
991.49 1
991.56 1
991.64 1
991.71 1
991.78 1
991.85 1
991.92 1
992.00 1
992.07 1
992.14 1
992.21 1
992.28 1
992.36 1
992.43 1
992.50 1
992.57 1
992.64 1
992.72 1
992.79 1
992.86 1
992.93 1
993.01 1
993.08 1
993.15 1
993.22 1
993.29 1
993.37 0
993.44 0
993.51 0
993.58 0
993.65 0
993.73 0
993.80 0
993.87 1
993.94 1
994.02 1
994.09 1
994.16 1
994.23 1
994.30 1
994.38 2
994.45 2
994.52 2
994.59 2
994.66 2
994.74 2
994.81 2
994.88 2
994.95 3
995.03 3
995.10 4
995.17 5
995.24 5
995.31 6
995.39 6
995.46 6
995.53 6
995.60 6
995.68 6
995.75 6
995.82 6
995.89 6
995.96 6
996.04 6
996.11 5
996.18 5
996.25 4
996.33 4
996.40 4
996.47 4
996.54 5
996.61 5
996.69 5
996.76 5
996.83 6
996.90 6
996.98 6
997.05 5
997.12 5
997.19 5
997.26 4
997.34 4
997.41 4
997.48 4
997.55 3
997.63 3
997.70 3
997.77 3
997.84 2
997.92 2
997.99 3
998.06 3
998.13 3
998.20 3
998.28 3
998.35 3
998.42 3
998.49 3
998.57 2
998.64 2
998.71 2
998.78 2
998.86 2
998.93 2
999.00 1
999.07 1
999.14 1
999.22 1
999.29 0
999.36 1
999.43 1
999.51 1
999.58 1
999.65 1
999.72 1
999.80 1
999.87 1
999.94 1
1000.01 1
1000.08 1
1000.16 1
1000.23 1
1000.30 1
1000.37 1
1000.45 1
1000.52 1
1000.59 1
1000.66 1
1000.74 1
1000.81 1
1000.88 1
1000.95 1
1001.03 1
1001.10 1
1001.17 1
1001.24 1
1001.32 1
1001.39 1
1001.46 1
1001.53 1
1001.61 1
1001.68 1
1001.75 1
1001.82 1
1001.89 1
1001.97 1
1002.04 1
1002.11 1
1002.18 1
1002.26 1
1002.33 0
1002.40 0
1002.47 0
1002.55 0
1002.62 0
1002.69 0
1002.76 0
1002.84 0
1002.91 0
1002.98 0
1003.05 0
1003.13 0
1003.20 0
1003.27 0
1003.34 0
1003.42 0
1003.49 0
1003.56 0
1003.63 0
1003.71 0
1003.78 0
1003.85 0
1003.92 0
1004.00 0
1004.07 1
1004.14 1
1004.21 1
1004.29 1
1004.36 0
1004.43 0
1004.50 0
1004.58 0
1004.65 0
1004.72 0
1004.79 0
1004.87 0
1004.94 1
1005.01 1
1005.08 1
1005.16 1
1005.23 1
1005.30 1
1005.37 1
1005.45 1
1005.52 1
1005.59 1
1005.67 0
1005.74 0
1005.81 0
1005.88 0
1005.96 0
1006.03 0
1006.10 0
1006.17 1
1006.25 1
1006.32 1
1006.39 1
1006.46 1
1006.54 1
1006.61 1
1006.68 1
1006.75 1
1006.83 0
1006.90 1
1006.97 1
1007.04 1
1007.12 1
1007.19 2
1007.26 2
1007.33 2
1007.41 2
1007.48 2
1007.55 1
1007.63 1
1007.70 1
1007.77 0
1007.84 1
1007.92 1
1007.99 1
1008.06 1
1008.13 1
1008.21 1
1008.28 1
1008.35 1
1008.42 1
1008.50 1
1008.57 1
1008.64 2
1008.72 2
1008.79 2
1008.86 1
1008.93 1
1009.01 1
1009.08 1
1009.15 1
1009.22 1
1009.30 1
1009.37 1
1009.44 1
1009.51 1
1009.59 1
1009.66 2
1009.73 2
1009.81 2
1009.88 2
1009.95 1
1010.02 1
1010.10 1
1010.17 1
1010.24 1
1010.31 1
1010.39 0
1010.46 0
1010.53 0
1010.61 0
1010.68 0
1010.75 0
1010.82 0
1010.90 0
1010.97 1
1011.04 1
1011.12 0
1011.19 0
1011.26 0
1011.33 0
1011.41 0
1011.48 0
1011.55 1
1011.62 1
1011.70 1
1011.77 0
1011.84 0
1011.92 0
1011.99 0
1012.06 0
1012.13 0
1012.21 0
1012.28 0
1012.35 0
1012.43 0
1012.50 0
1012.57 0
1012.64 0
1012.72 1
1012.79 1
1012.86 1
1012.94 1
1013.01 1
1013.08 1
1013.15 1
1013.23 1
1013.30 1
1013.37 1
1013.45 1
1013.52 1
1013.59 1
1013.66 1
1013.74 0
1013.81 0
1013.88 0
1013.96 0
1014.03 0
1014.10 0
1014.17 0
1014.25 0
1014.32 0
1014.39 0
1014.47 0
1014.54 0
1014.61 0
1014.68 0
1014.76 0
1014.83 0
1014.90 0
1014.98 0
1015.05 1
1015.12 1
1015.19 1
1015.27 0
1015.34 0
1015.41 0
1015.49 0
1015.56 0
1015.63 0
1015.70 0
1015.78 0
1015.85 0
1015.92 0
1016.00 0
1016.07 0
1016.14 0
1016.22 0
1016.29 0
1016.36 0
1016.43 0
1016.51 0
1016.58 0
1016.65 0
1016.73 0
1016.80 1
1016.87 1
1016.94 1
1017.02 1
1017.09 1
1017.16 1
1017.24 1
1017.31 1
1017.38 1
1017.46 1
1017.53 1
1017.60 1
1017.67 1
1017.75 1
1017.82 2
1017.89 2
1017.97 2
1018.04 2
1018.11 2
1018.19 2
1018.26 1
1018.33 1
1018.40 1
1018.48 0
1018.55 0
1018.62 0
1018.70 0
1018.77 0
1018.84 0
1018.92 0
1018.99 0
1019.06 0
1019.14 0
1019.21 0
1019.28 0
1019.35 0
1019.43 0
1019.50 0
1019.57 0
1019.65 0
1019.72 0
1019.79 0
1019.87 0
1019.94 0
1020.01 0
1020.09 0
1020.16 0
1020.23 0
1020.30 0
1020.38 1
1020.45 1
1020.52 1
1020.60 1
1020.67 1
1020.74 1
1020.82 0
1020.89 0
1020.96 0
1021.04 0
1021.11 0
1021.18 0
1021.25 1
1021.33 1
1021.40 1
1021.47 1
1021.55 1
1021.62 1
1021.69 1
1021.77 1
1021.84 1
1021.91 0
1021.99 0
1022.06 0
1022.13 0
1022.21 0
1022.28 0
1022.35 0
1022.43 0
1022.50 0
1022.57 0
1022.64 0
1022.72 0
1022.79 0
1022.86 0
1022.94 0
1023.01 1
1023.08 1
1023.16 1
1023.23 1
1023.30 1
1023.38 2
1023.45 2
1023.52 2
1023.60 1
1023.67 1
1023.74 1
1023.82 0
1023.89 0
1023.96 0
1024.04 0
1024.11 0
1024.18 0
1024.26 0
1024.33 0
1024.40 0
1024.48 0
1024.55 0
1024.62 0
1024.70 1
1024.77 1
1024.84 1
1024.91 1
1024.99 1
1025.06 1
1025.13 1
1025.21 1
1025.28 1
1025.35 1
1025.43 1
1025.50 1
1025.57 1
1025.65 2
1025.72 2
1025.79 3
1025.87 3
1025.94 4
1026.01 4
1026.09 5
1026.16 5
1026.23 6
1026.31 6
1026.38 6
1026.45 6
1026.53 6
1026.60 6
1026.67 6
1026.75 6
1026.82 6
1026.89 6
1026.97 6
1027.04 5
1027.11 5
1027.19 4
1027.26 4
1027.33 4
1027.41 4
1027.48 4
1027.55 3
1027.63 3
1027.70 3
1027.77 3
1027.85 3
1027.92 3
1027.99 3
1028.07 3
1028.14 3
1028.21 2
1028.29 2
1028.36 2
1028.43 1
1028.51 1
1028.58 1
1028.65 1
1028.73 1
1028.80 1
1028.87 1
1028.95 1
1029.02 1
1029.09 1
1029.17 0
1029.24 0
1029.32 0
1029.39 1
1029.46 1
1029.54 1
1029.61 2
1029.68 2
1029.76 2
1029.83 2
1029.90 3
1029.98 3
1030.05 2
1030.12 2
1030.20 2
1030.27 2
1030.34 2
1030.42 1
1030.49 1
1030.56 1
1030.64 2
1030.71 2
1030.78 2
1030.86 2
1030.93 2
1031.00 2
1031.08 2
1031.15 2
1031.22 2
1031.30 2
1031.37 2
1031.45 2
1031.52 2
1031.59 2
1031.67 2
1031.74 2
1031.81 2
1031.89 2
1031.96 2
1032.03 2
1032.11 2
1032.18 2
1032.25 3
1032.33 3
1032.40 3
1032.47 4
1032.55 4
1032.62 5
1032.70 5
1032.77 6
1032.84 7
1032.92 8
1032.99 9
1033.06 10
1033.14 12
1033.21 13
1033.28 14
1033.36 14
1033.43 15
1033.50 15
1033.58 16
1033.65 16
1033.73 16
1033.80 16
1033.87 17
1033.95 17
1034.02 17
1034.09 17
1034.17 16
1034.24 16
1034.31 16
1034.39 16
1034.46 16
1034.53 16
1034.61 17
1034.68 17
1034.76 17
1034.83 17
1034.90 17
1034.98 17
1035.05 17
1035.12 17
1035.20 17
1035.27 17
1035.34 18
1035.42 18
1035.49 17
1035.57 17
1035.64 16
1035.71 15
1035.79 14
1035.86 13
1035.93 11
1036.01 10
1036.08 9
1036.15 8
1036.23 8
1036.30 7
1036.38 7
1036.45 7
1036.52 7
1036.60 7
1036.67 8
1036.74 8
1036.82 8
1036.89 8
1036.96 7
1037.04 6
1037.11 5
1037.19 4
1037.26 3
1037.33 2
1037.41 2
1037.48 2
1037.55 2
1037.63 2
1037.70 2
1037.78 2
1037.85 2
1037.92 2
1038.00 2
1038.07 2
1038.14 2
1038.22 2
1038.29 3
1038.37 3
1038.44 3
1038.51 3
1038.59 3
1038.66 2
1038.73 2
1038.81 1
1038.88 1
1038.96 1
1039.03 1
1039.10 1
1039.18 1
1039.25 1
1039.32 1
1039.40 1
1039.47 1
1039.55 0
1039.62 0
1039.69 0
1039.77 0
1039.84 0
1039.91 0
1039.99 0
1040.06 0
1040.14 0
1040.21 0
1040.28 0
1040.36 0
1040.43 0
1040.51 1
1040.58 1
1040.65 1
1040.73 1
1040.80 1
1040.87 1
1040.95 2
1041.02 2
1041.10 2
1041.17 2
1041.24 2
1041.32 2
1041.39 1
1041.46 1
1041.54 2
1041.61 2
1041.69 1
1041.76 1
1041.83 1
1041.91 1
1041.98 1
1042.06 0
1042.13 0
1042.20 0
1042.28 0
1042.35 0
1042.43 0
1042.50 0
1042.57 0
1042.65 0
1042.72 0
1042.79 1
1042.87 1
1042.94 1
1043.02 1
1043.09 1
1043.16 1
1043.24 1
1043.31 1
1043.39 1
1043.46 1
1043.53 1
1043.61 1
1043.68 1
1043.76 0
1043.83 0
1043.90 0
1043.98 0
1044.05 0
1044.13 0
1044.20 0
1044.27 0
1044.35 1
1044.42 1
1044.50 1
1044.57 2
1044.64 1
1044.72 1
1044.79 1
1044.86 2
1044.94 2
1045.01 2
1045.09 3
1045.16 3
1045.23 3
1045.31 3
1045.38 3
1045.46 2
1045.53 2
1045.60 1
1045.68 1
1045.75 1
1045.83 1
1045.90 1
1045.97 1
1046.05 1
1046.12 1
1046.20 1
1046.27 1
1046.34 1
1046.42 1
1046.49 2
1046.57 2
1046.64 3
1046.72 3
1046.79 4
1046.86 4
1046.94 4
1047.01 4
1047.09 4
1047.16 3
1047.23 3
1047.31 3
1047.38 3
1047.46 3
1047.53 3
1047.60 3
1047.68 4
1047.75 4
1047.83 4
1047.90 4
1047.97 4
1048.05 4
1048.12 4
1048.20 4
1048.27 3
1048.34 3
1048.42 3
1048.49 3
1048.57 3
1048.64 3
1048.72 3
1048.79 3
1048.86 3
1048.94 4
1049.01 3
1049.09 3
1049.16 2
1049.23 2
1049.31 1
1049.38 1
1049.46 1
1049.53 1
1049.60 1
1049.68 2
1049.75 2
1049.83 2
1049.90 2
1049.98 2
1050.05 2
1050.12 2
1050.20 1
1050.27 1
1050.35 1
1050.42 1
1050.49 2
1050.57 2
1050.64 2
1050.72 2
1050.79 2
1050.87 2
1050.94 2
1051.01 2
1051.09 2
1051.16 1
1051.24 1
1051.31 1
1051.38 1
1051.46 1
1051.53 1
1051.61 1
1051.68 1
1051.76 1
1051.83 0
1051.90 0
1051.98 0
1052.05 0
1052.13 0
1052.20 1
1052.28 1
1052.35 2
1052.42 2
1052.50 2
1052.57 2
1052.65 1
1052.72 1
1052.79 0
1052.87 0
1052.94 0
1053.02 0
1053.09 0
1053.17 0
1053.24 1
1053.31 1
1053.39 2
1053.46 2
1053.54 3
1053.61 3
1053.69 4
1053.76 4
1053.83 4
1053.91 3
1053.98 3
1054.06 2
1054.13 2
1054.21 1
1054.28 1
1054.35 1
1054.43 1
1054.50 1
1054.58 1
1054.65 1
1054.73 1
1054.80 2
1054.88 2
1054.95 2
1055.02 3
1055.10 4
1055.17 5
1055.25 6
1055.32 7
1055.40 7
1055.47 6
1055.54 6
1055.62 5
1055.69 4
1055.77 3
1055.84 2
1055.92 1
1055.99 0
1056.06 0
1056.14 0
1056.21 0
1056.29 0
1056.36 0
1056.44 0
1056.51 0
1056.59 1
1056.66 1
1056.73 2
1056.81 2
1056.88 2
1056.96 2
1057.03 2
1057.11 2
1057.18 1
1057.25 1
1057.33 1
1057.40 0
1057.48 0
1057.55 0
1057.63 0
1057.70 0
1057.78 0
1057.85 0
1057.92 0
1058.00 0
1058.07 0
1058.15 0
1058.22 0
1058.30 0
1058.37 0
1058.45 1
1058.52 1
1058.59 1
1058.67 1
1058.74 1
1058.82 1
1058.89 1
1058.97 1
1059.04 1
1059.12 1
1059.19 1
1059.26 1
1059.34 1
1059.41 0
1059.49 0
1059.56 0
1059.64 0
1059.71 0
1059.79 0
1059.86 0
1059.94 0
1060.01 0
1060.08 0
1060.16 0
1060.23 0
1060.31 0
1060.38 0
1060.46 0
1060.53 0
1060.61 0
1060.68 0
1060.75 0
1060.83 0
1060.90 0
1060.98 0
1061.05 0
1061.13 0
1061.20 0
1061.28 0
1061.35 0
1061.43 1
1061.50 1
1061.57 1
1061.65 1
1061.72 2
1061.80 2
1061.87 3
1061.95 3
1062.02 4
1062.10 4
1062.17 4
1062.25 3
1062.32 3
1062.40 2
1062.47 2
1062.54 2
1062.62 2
1062.69 2
1062.77 2
1062.84 3
1062.92 3
1062.99 3
1063.07 3
1063.14 2
1063.22 2
1063.29 2
1063.37 2
1063.44 2
1063.51 3
1063.59 3
1063.66 3
1063.74 3
1063.81 4
1063.89 4
1063.96 4
1064.04 4
1064.11 4
1064.19 4
1064.26 4
1064.34 4
1064.41 4
1064.48 4
1064.56 4
1064.63 4
1064.71 3
1064.78 3
1064.86 3
1064.93 2
1065.01 2
1065.08 1
1065.16 1
1065.23 0
1065.31 0
1065.38 0
1065.46 0
1065.53 0
1065.61 1
1065.68 1
1065.75 2
1065.83 3
1065.90 4
1065.98 5
1066.05 5
1066.13 5
1066.20 5
1066.28 4
1066.35 3
1066.43 3
1066.50 2
1066.58 1
1066.65 1
1066.73 1
1066.80 1
1066.88 1
1066.95 2
1067.02 2
1067.10 3
1067.17 3
1067.25 3
1067.32 3
1067.40 3
1067.47 3
1067.55 3
1067.62 3
1067.70 3
1067.77 2
1067.85 2
1067.92 2
1068.00 2
1068.07 1
1068.15 1
1068.22 1
1068.30 2
1068.37 2
1068.45 2
1068.52 2
1068.60 2
1068.67 2
1068.74 2
1068.82 2
1068.89 2
1068.97 3
1069.04 4
1069.12 4
1069.19 5
1069.27 5
1069.34 5
1069.42 5
1069.49 4
1069.57 3
1069.64 2
1069.72 2
1069.79 2
1069.87 2
1069.94 3
1070.02 3
1070.09 4
1070.17 4
1070.24 5
1070.32 5
1070.39 5
1070.47 5
1070.54 5
1070.62 5
1070.69 4
1070.77 3
1070.84 2
1070.92 1
1070.99 1
1071.07 1
1071.14 1
1071.22 2
1071.29 4
1071.37 5
1071.44 7
1071.51 8
1071.59 9
1071.66 9
1071.74 9
1071.81 8
1071.89 8
1071.96 9
1072.04 9
1072.11 10
1072.19 12
1072.26 13
1072.34 14
1072.41 15
1072.49 15
1072.56 15
1072.64 15
1072.71 15
1072.79 14
1072.86 14
1072.94 14
1073.01 13
1073.09 13
1073.16 12
1073.24 11
1073.31 11
1073.39 10
1073.46 10
1073.54 10
1073.61 10
1073.69 10
1073.76 10
1073.84 10
1073.91 10
1073.99 10
1074.06 10
1074.14 10
1074.21 10
1074.29 9
1074.36 9
1074.44 9
1074.51 9
1074.59 9
1074.66 8
1074.74 8
1074.81 7
1074.89 6
1074.96 6
1075.04 5
1075.11 5
1075.19 5
1075.26 5
1075.34 5
1075.41 6
1075.49 7
1075.56 7
1075.64 8
1075.71 8
1075.79 8
1075.86 8
1075.94 8
1076.01 9
1076.09 9
1076.16 10
1076.24 11
1076.31 12
1076.39 12
1076.46 12
1076.54 11
1076.61 10
1076.69 9
1076.76 8
1076.84 6
1076.92 6
1076.99 5
1077.07 5
1077.14 5
1077.22 5
1077.29 5
1077.37 5
1077.44 5
1077.52 5
1077.59 5
1077.67 5
1077.74 5
1077.82 5
1077.89 5
1077.97 5
1078.04 4
1078.12 4
1078.19 4
1078.27 4
1078.34 4
1078.42 4
1078.49 4
1078.57 5
1078.64 5
1078.72 5
1078.79 5
1078.87 5
1078.94 5
1079.02 4
1079.09 4
1079.17 3
1079.24 2
1079.32 2
1079.39 3
1079.47 3
1079.55 4
1079.62 5
1079.70 6
1079.77 7
1079.85 7
1079.92 7
1080.00 6
1080.07 6
1080.15 5
1080.22 4
1080.30 4
1080.37 4
1080.45 4
1080.52 4
1080.60 5
1080.67 5
1080.75 6
1080.82 6
1080.90 6
1080.97 7
1081.05 7
1081.12 6
1081.20 6
1081.28 6
1081.35 5
1081.43 5
1081.50 6
1081.58 6
1081.65 7
1081.73 7
1081.80 8
1081.88 9
1081.95 10
1082.03 10
1082.10 11
1082.18 11
1082.25 11
1082.33 11
1082.40 10
1082.48 9
1082.55 9
1082.63 8
1082.71 7
1082.78 7
1082.86 7
1082.93 7
1083.01 7
1083.08 7
1083.16 7
1083.23 6
1083.31 6
1083.38 5
1083.46 5
1083.53 5
1083.61 5
1083.68 5
1083.76 5
1083.84 6
1083.91 6
1083.99 6
1084.06 5
1084.14 5
1084.21 5
1084.29 5
1084.36 5
1084.44 6
1084.51 6
1084.59 6
1084.66 6
1084.74 6
1084.81 6
1084.89 6
1084.97 5
1085.04 5
1085.12 4
1085.19 4
1085.27 4
1085.34 3
1085.42 3
1085.49 3
1085.57 3
1085.64 3
1085.72 3
1085.80 3
1085.87 2
1085.95 2
1086.02 3
1086.10 3
1086.17 3
1086.25 4
1086.32 5
1086.40 5
1086.47 5
1086.55 5
1086.62 4
1086.70 4
1086.78 3
1086.85 3
1086.93 2
1087.00 2
1087.08 3
1087.15 3
1087.23 3
1087.30 3
1087.38 3
1087.45 3
1087.53 4
1087.61 4
1087.68 4
1087.76 4
1087.83 4
1087.91 5
1087.98 5
1088.06 5
1088.13 5
1088.21 5
1088.28 5
1088.36 5
1088.44 5
1088.51 5
1088.59 4
1088.66 4
1088.74 4
1088.81 3
1088.89 3
1088.96 3
1089.04 3
1089.12 3
1089.19 3
1089.27 3
1089.34 4
1089.42 4
1089.49 4
1089.57 4
1089.64 4
1089.72 3
1089.80 3
1089.87 2
1089.95 1
1090.02 0
1090.10 0
1090.17 0
1090.25 0
1090.32 1
1090.40 1
1090.48 1
1090.55 2
1090.63 2
1090.70 2
1090.78 3
1090.85 4
1090.93 5
1091.00 6
1091.08 7
1091.16 8
1091.23 8
1091.31 9
1091.38 9
1091.46 9
1091.53 9
1091.61 9
1091.68 9
1091.76 10
1091.84 10
1091.91 10
1091.99 9
1092.06 9
1092.14 8
1092.21 7
1092.29 6
1092.37 5
1092.44 5
1092.52 5
1092.59 5
1092.67 5
1092.74 6
1092.82 6
1092.90 6
1092.97 7
1093.05 7
1093.12 8
1093.20 8
1093.27 9
1093.35 9
1093.42 8
1093.50 8
1093.58 8
1093.65 7
1093.73 7
1093.80 8
1093.88 8
1093.95 9
1094.03 11
1094.11 12
1094.18 14
1094.26 15
1094.33 16
1094.41 17
1094.48 18
1094.56 18
1094.64 18
1094.71 17
1094.79 16
1094.86 14
1094.94 13
1095.01 11
1095.09 9
1095.17 8
1095.24 7
1095.32 7
1095.39 7
1095.47 8
1095.54 10
1095.62 11
1095.70 13
1095.77 15
1095.85 16
1095.92 18
1096.00 18
1096.07 19
1096.15 18
1096.23 17
1096.30 16
1096.38 14
1096.45 13
1096.53 12
1096.61 11
1096.68 11
1096.76 10
1096.83 10
1096.91 10
1096.98 10
1097.06 10
1097.14 10
1097.21 10
1097.29 11
1097.36 11
1097.44 11
1097.51 11
1097.59 11
1097.67 10
1097.74 9
1097.82 9
1097.89 8
1097.97 8
1098.05 8
1098.12 8
1098.20 8
1098.27 8
1098.35 8
1098.42 8
1098.50 8
1098.58 8
1098.65 7
1098.73 6
1098.80 6
1098.88 5
1098.96 4
1099.03 3
1099.11 2
1099.18 2
1099.26 3
1099.34 3
1099.41 5
1099.49 6
1099.56 8
1099.64 10
1099.71 11
1099.79 13
1099.87 14
1099.94 14
1100.02 14
1100.09 14
1100.17 13
1100.25 12
1100.32 10
1100.40 9
1100.47 9
1100.55 8
1100.63 8
1100.70 9
1100.78 9
1100.85 9
1100.93 9
1101.01 9
1101.08 9
1101.16 8
1101.23 7
1101.31 7
1101.38 6
1101.46 6
1101.54 5
1101.61 5
1101.69 4
1101.76 3
1101.84 3
1101.92 3
1101.99 4
1102.07 4
1102.14 5
1102.22 6
1102.30 6
1102.37 6
1102.45 6
1102.52 6
1102.60 6
1102.68 5
1102.75 5
1102.83 5
1102.90 4
1102.98 4
1103.06 4
1103.13 3
1103.21 3
1103.28 3
1103.36 4
1103.44 4
1103.51 4
1103.59 4
1103.66 4
1103.74 3
1103.82 3
1103.89 2
1103.97 1
1104.04 1
1104.12 1
1104.20 0
1104.27 0
1104.35 0
1104.42 1
1104.50 1
1104.58 1
1104.65 1
1104.73 1
1104.81 1
1104.88 1
1104.96 0
1105.03 0
1105.11 0
1105.19 0
1105.26 0
1105.34 0
1105.41 0
1105.49 0
1105.57 0
1105.64 2
1105.72 3
1105.79 5
1105.87 6
1105.95 8
1106.02 9
1106.10 10
1106.17 10
1106.25 10
1106.33 10
1106.40 10
1106.48 9
1106.56 8
1106.63 8
1106.71 8
1106.78 7
1106.86 7
1106.94 7
1107.01 7
1107.09 8
1107.16 8
1107.24 8
1107.32 8
1107.39 9
1107.47 10
1107.55 10
1107.62 11
1107.70 12
1107.77 14
1107.85 15
1107.93 17
1108.00 19
1108.08 20
1108.15 21
1108.23 21
1108.31 21
1108.38 20
1108.46 19
1108.54 18
1108.61 17
1108.69 17
1108.76 17
1108.84 19
1108.92 21
1108.99 23
1109.07 26
1109.15 28
1109.22 30
1109.30 32
1109.37 33
1109.45 34
1109.53 35
1109.60 36
1109.68 36
1109.75 37
1109.83 37
1109.91 37
1109.98 37
1110.06 36
1110.14 36
1110.21 36
1110.29 36
1110.36 36
1110.44 36
1110.52 36
1110.59 36
1110.67 36
1110.75 36
1110.82 35
1110.90 33
1110.98 32
1111.05 31
1111.13 29
1111.20 28
1111.28 28
1111.36 27
1111.43 27
1111.51 27
1111.59 27
1111.66 26
1111.74 25
1111.81 24
1111.89 23
1111.97 23
1112.04 23
1112.12 24
1112.20 25
1112.27 25
1112.35 25
1112.42 24
1112.50 23
1112.58 21
1112.65 20
1112.73 20
1112.81 20
1112.88 20
1112.96 21
1113.04 22
1113.11 22
1113.19 21
1113.26 20
1113.34 19
1113.42 17
1113.49 15
1113.57 14
1113.65 13
1113.72 12
1113.80 12
1113.88 12
1113.95 12
1114.03 12
1114.10 12
1114.18 13
1114.26 13
1114.33 12
1114.41 12
1114.49 11
1114.56 10
1114.64 9
1114.72 8
1114.79 7
1114.87 6
1114.95 5
1115.02 4
1115.10 4
1115.17 3
1115.25 3
1115.33 3
1115.40 2
1115.48 2
1115.56 3
1115.63 4
1115.71 5
1115.79 7
1115.86 9
1115.94 11
1116.02 13
1116.09 14
1116.17 15
1116.24 15
1116.32 15
1116.40 15
1116.47 15
1116.55 15
1116.63 15
1116.70 15
1116.78 15
1116.86 16
1116.93 16
1117.01 15
1117.09 15
1117.16 15
1117.24 15
1117.32 15
1117.39 15
1117.47 16
1117.54 17
1117.62 17
1117.70 18
1117.77 19
1117.85 19
1117.93 19
1118.00 19
1118.08 18
1118.16 18
1118.23 17
1118.31 16
1118.39 16
1118.46 15
1118.54 13
1118.62 12
1118.69 11
1118.77 9
1118.85 8
1118.92 7
1119.00 7
1119.08 6
1119.15 6
1119.23 5
1119.30 5
1119.38 5
1119.46 5
1119.53 5
1119.61 5
1119.69 6
1119.76 8
1119.84 9
1119.92 10
1119.99 11
1120.07 12
1120.15 12
1120.22 11
1120.30 11
1120.38 10
1120.45 10
1120.53 9
1120.61 10
1120.68 10
1120.76 11
1120.84 11
1120.91 12
1120.99 12
1121.07 13
1121.14 13
1121.22 13
1121.30 14
1121.37 14
1121.45 13
1121.53 13
1121.60 13
1121.68 12
1121.76 11
1121.83 11
1121.91 11
1121.99 12
1122.06 13
1122.14 14
1122.22 16
1122.29 17
1122.37 19
1122.45 21
1122.52 22
1122.60 23
1122.68 24
1122.75 24
1122.83 24
1122.91 23
1122.98 22
1123.06 21
1123.14 21
1123.21 20
1123.29 20
1123.37 21
1123.44 22
1123.52 23
1123.60 24
1123.67 25
1123.75 26
1123.83 26
1123.90 26
1123.98 25
1124.06 24
1124.13 23
1124.21 21
1124.29 20
1124.36 19
1124.44 17
1124.52 16
1124.59 15
1124.67 14
1124.75 13
1124.82 12
1124.90 12
1124.98 12
1125.05 12
1125.13 12
1125.21 13
1125.28 13
1125.36 13
1125.44 13
1125.52 13
1125.59 12
1125.67 12
1125.75 11
1125.82 10
1125.90 10
1125.98 9
1126.05 9
1126.13 9
1126.21 8
1126.28 8
1126.36 7
1126.44 6
1126.51 6
1126.59 6
1126.67 6
1126.74 7
1126.82 8
1126.90 9
1126.97 10
1127.05 10
1127.13 10
1127.21 9
1127.28 8
1127.36 7
1127.44 6
1127.51 5
1127.59 5
1127.67 4
1127.74 4
1127.82 3
1127.90 3
1127.97 2
1128.05 2
1128.13 2
1128.20 2
1128.28 3
1128.36 4
1128.43 5
1128.51 6
1128.59 7
1128.67 8
1128.74 8
1128.82 8
1128.90 8
1128.97 8
1129.05 7
1129.13 8
1129.20 8
1129.28 8
1129.36 8
1129.43 9
1129.51 9
1129.59 9
1129.67 9
1129.74 8
1129.82 8
1129.90 8
1129.97 7
1130.05 6
1130.13 5
1130.20 4
1130.28 2
1130.36 1
1130.43 0
1130.51 0
1130.59 0
1130.67 0
1130.74 0
1130.82 0
1130.90 0
1130.97 0
1131.05 1
1131.13 1
1131.20 2
1131.28 2
1131.36 2
1131.43 2
1131.51 2
1131.59 2
1131.67 3
1131.74 4
1131.82 5
1131.90 6
1131.97 7
1132.05 9
1132.13 10
1132.20 10
1132.28 11
1132.36 11
1132.44 11
1132.51 11
1132.59 12
1132.67 12
1132.74 13
1132.82 13
1132.90 12
1132.97 11
1133.05 10
1133.13 9
1133.21 7
1133.28 6
1133.36 5
1133.44 5
1133.51 4
1133.59 5
1133.67 6
1133.75 7
1133.82 9
1133.90 11
1133.98 13
1134.05 14
1134.13 14
1134.21 13
1134.28 12
1134.36 11
1134.44 10
1134.52 10
1134.59 11
1134.67 12
1134.75 13
1134.82 14
1134.90 14
1134.98 15
1135.06 16
1135.13 16
1135.21 18
1135.29 19
1135.36 21
1135.44 23
1135.52 25
1135.60 27
1135.67 28
1135.75 28
1135.83 27
1135.90 27
1135.98 26
1136.06 25
1136.14 25
1136.21 25
1136.29 26
1136.37 27
1136.44 29
1136.52 30
1136.60 32
1136.68 33
1136.75 34
1136.83 36
1136.91 37
1136.98 38
1137.06 38
1137.14 39
1137.22 39
1137.29 39
1137.37 38
1137.45 37
1137.52 36
1137.60 34
1137.68 33
1137.76 32
1137.83 31
1137.91 30
1137.99 29
1138.06 28
1138.14 28
1138.22 28
1138.30 28
1138.37 29
1138.45 29
1138.53 29
1138.61 29
1138.68 29
1138.76 29
1138.84 28
1138.91 28
1138.99 28
1139.07 27
1139.15 27
1139.22 27
1139.30 27
1139.38 28
1139.45 28
1139.53 28
1139.61 28
1139.69 28
1139.76 29
1139.84 29
1139.92 29
1140.00 28
1140.07 28
1140.15 27
1140.23 26
1140.30 25
1140.38 24
1140.46 24
1140.54 23
1140.61 23
1140.69 22
1140.77 22
1140.85 22
1140.92 22
1141.00 22
1141.08 22
1141.15 22
1141.23 22
1141.31 22
1141.39 22
1141.46 22
1141.54 22
1141.62 22
1141.70 21
1141.77 21
1141.85 20
1141.93 19
1142.01 17
1142.08 16
1142.16 14
1142.24 13
1142.31 12
1142.39 12
1142.47 12
1142.55 12
1142.62 13
1142.70 13
1142.78 14
1142.86 14
1142.93 14
1143.01 13
1143.09 12
1143.17 12
1143.24 11
1143.32 11
1143.40 11
1143.48 11
1143.55 12
1143.63 12
1143.71 12
1143.78 12
1143.86 11
1143.94 10
1144.02 9
1144.09 8
1144.17 6
1144.25 5
1144.33 5
1144.40 5
1144.48 6
1144.56 7
1144.64 8
1144.71 9
1144.79 10
1144.87 11
1144.95 11
1145.02 11
1145.10 11
1145.18 10
1145.26 9
1145.33 9
1145.41 8
1145.49 8
1145.57 8
1145.64 8
1145.72 8
1145.80 8
1145.88 8
1145.95 9
1146.03 9
1146.11 9
1146.19 10
1146.26 10
1146.34 11
1146.42 11
1146.50 11
1146.57 12
1146.65 12
1146.73 11
1146.81 11
1146.88 11
1146.96 11
1147.04 11
1147.12 11
1147.19 12
1147.27 12
1147.35 13
1147.43 14
1147.50 15
1147.58 16
1147.66 17
1147.74 17
1147.81 16
1147.89 16
1147.97 15
1148.05 14
1148.12 14
1148.20 13
1148.28 13
1148.36 13
1148.43 13
1148.51 13
1148.59 14
1148.67 14
1148.74 14
1148.82 13
1148.90 13
1148.98 11
1149.05 10
1149.13 9
1149.21 9
1149.29 9
1149.36 9
1149.44 11
1149.52 12
1149.60 15
1149.67 17
1149.75 19
1149.83 21
1149.91 23
1149.99 24
1150.06 25
1150.14 25
1150.22 25
1150.30 26
1150.37 26
1150.45 25
1150.53 25
1150.61 24
1150.68 23
1150.76 21
1150.84 20
1150.92 20
1150.99 20
1151.07 20
1151.15 21
1151.23 22
1151.30 23
1151.38 24
1151.46 25
1151.54 26
1151.62 27
1151.69 27
1151.77 28
1151.85 29
1151.93 31
1152.00 32
1152.08 34
1152.16 36
1152.24 38
1152.31 40
1152.39 41
1152.47 43
1152.55 45
1152.63 46
1152.70 48
1152.78 48
1152.86 48
1152.94 47
1153.01 46
1153.09 45
1153.17 45
1153.25 45
1153.32 46
1153.40 47
1153.48 49
1153.56 50
1153.64 52
1153.71 53
1153.79 54
1153.87 55
1153.95 56
1154.02 57
1154.10 59
1154.18 61
1154.26 64
1154.34 68
1154.41 71
1154.49 74
1154.57 76
1154.65 78
1154.72 79
1154.80 80
1154.88 81
1154.96 81
1155.04 81
1155.11 81
1155.19 80
1155.27 78
1155.35 76
1155.42 72
1155.50 69
1155.58 65
1155.66 61
1155.74 59
1155.81 57
1155.89 56
1155.97 57
1156.05 58
1156.12 59
1156.20 60
1156.28 61
1156.36 62
1156.44 62
1156.51 61
1156.59 61
1156.67 60
1156.75 59
1156.82 58
1156.90 57
1156.98 55
1157.06 53
1157.14 51
1157.21 49
1157.29 47
1157.37 45
1157.45 44
1157.53 43
1157.60 43
1157.68 44
1157.76 44
1157.84 44
1157.91 44
1157.99 44
1158.07 44
1158.15 44
1158.23 43
1158.30 42
1158.38 40
1158.46 38
1158.54 35
1158.62 32
1158.69 29
1158.77 26
1158.85 24
1158.93 23
1159.01 22
1159.08 22
1159.16 22
1159.24 23
1159.32 24
1159.39 24
1159.47 24
1159.55 23
1159.63 21
1159.71 19
1159.78 18
1159.86 16
1159.94 16
1160.02 16
1160.10 18
1160.17 19
1160.25 21
1160.33 22
1160.41 22
1160.49 22
1160.56 21
1160.64 20
1160.72 19
1160.80 18
1160.88 16
1160.95 15
1161.03 13
1161.11 11
1161.19 8
1161.27 6
1161.34 5
1161.42 3
1161.50 3
1161.58 3
1161.66 4
1161.73 5
1161.81 7
1161.89 8
1161.97 10
1162.05 12
1162.12 13
1162.20 15
1162.28 16
1162.36 17
1162.44 18
1162.51 19
1162.59 20
1162.67 21
1162.75 21
1162.83 20
1162.90 19
1162.98 18
1163.06 16
1163.14 14
1163.22 12
1163.29 11
1163.37 9
1163.45 7
1163.53 5
1163.61 3
1163.68 1
1163.76 0
1163.84 0
1163.92 0
1164.00 0
1164.08 0
1164.15 0
1164.23 0
1164.31 0
1164.39 1
1164.47 2
1164.54 2
1164.62 3
1164.70 3
1164.78 3
1164.86 4
1164.93 4
1165.01 5
1165.09 6
1165.17 8
1165.25 9
1165.32 11
1165.40 12
1165.48 13
1165.56 14
1165.64 14
1165.72 14
1165.79 14
1165.87 14
1165.95 13
1166.03 13
1166.11 13
1166.18 13
1166.26 14
1166.34 14
1166.42 15
1166.50 15
1166.58 16
1166.65 16
1166.73 16
1166.81 17
1166.89 18
1166.97 18
1167.04 18
1167.12 19
1167.20 19
1167.28 20
1167.36 21
1167.44 21
1167.51 21
1167.59 21
1167.67 20
1167.75 18
1167.83 17
1167.90 16
1167.98 15
1168.06 16
1168.14 16
1168.22 18
1168.30 19
1168.37 20
1168.45 21
1168.53 21
1168.61 21
1168.69 20
1168.76 19
1168.84 18
1168.92 16
1169.00 13
1169.08 11
1169.16 9
1169.23 7
1169.31 6
1169.39 6
1169.47 6
1169.55 7
1169.63 8
1169.70 9
1169.78 10
1169.86 10
1169.94 10
1170.02 10
1170.10 9
1170.17 9
1170.25 9
1170.33 9
1170.41 8
1170.49 8
1170.56 9
1170.64 9
1170.72 10
1170.80 11
1170.88 13
1170.96 15
1171.03 17
1171.11 18
1171.19 19
1171.27 19
1171.35 19
1171.43 19
1171.50 19
1171.58 19
1171.66 19
1171.74 20
1171.82 21
1171.90 22
1171.97 23
1172.05 24
1172.13 24
1172.21 23
1172.29 23
1172.37 23
1172.44 23
1172.52 23
1172.60 22
1172.68 22
1172.76 20
1172.84 19
1172.92 16
1172.99 15
1173.07 13
1173.15 12
1173.23 12
1173.31 13
1173.39 14
1173.46 15
1173.54 16
1173.62 16
1173.70 16
1173.78 15
1173.86 15
1173.93 13
1174.01 12
1174.09 11
1174.17 10
1174.25 10
1174.33 9
1174.40 10
1174.48 10
1174.56 11
1174.64 13
1174.72 14
1174.80 14
1174.88 14
1174.95 14
1175.03 14
1175.11 13
1175.19 13
1175.27 12
1175.35 13
1175.42 14
1175.50 14
1175.58 15
1175.66 16
1175.74 16
1175.82 16
1175.90 16
1175.97 15
1176.05 14
1176.13 14
1176.21 15
1176.29 15
1176.37 17
1176.44 18
1176.52 20
1176.60 21
1176.68 21
1176.76 20
1176.84 19
1176.92 18
1176.99 16
1177.07 15
1177.15 14
1177.23 14
1177.31 15
1177.39 15
1177.47 16
1177.54 16
1177.62 16
1177.70 16
1177.78 16
1177.86 15
1177.94 14
1178.02 13
1178.09 12
1178.17 11
1178.25 9
1178.33 7
1178.41 5
1178.49 3
1178.57 1
1178.64 0
1178.72 0
1178.80 0
1178.88 1
1178.96 2
1179.04 2
1179.12 3
1179.19 3
1179.27 3
1179.35 4
1179.43 4
1179.51 4
1179.59 5
1179.67 6
1179.74 8
1179.82 10
1179.90 12
1179.98 14
1180.06 16
1180.14 17
1180.22 17
1180.29 16
1180.37 15
1180.45 14
1180.53 12
1180.61 10
1180.69 8
1180.77 7
1180.84 5
1180.92 4
1181.00 5
1181.08 5
1181.16 7
1181.24 9
1181.32 11
1181.40 12
1181.47 12
1181.55 12
1181.63 11
1181.71 10
1181.79 9
1181.87 8
1181.95 8
1182.02 8
1182.10 9
1182.18 10
1182.26 10
1182.34 10
1182.42 10
1182.50 9
1182.58 8
1182.65 7
1182.73 7
1182.81 7
1182.89 7
1182.97 7
1183.05 8
1183.13 8
1183.21 9
1183.28 9
1183.36 9
1183.44 10
1183.52 10
1183.60 9
1183.68 9
1183.76 9
1183.83 10
1183.91 11
1183.99 13
1184.07 15
1184.15 18
1184.23 21
1184.31 24
1184.39 26
1184.47 27
1184.54 28
1184.62 28
1184.70 26
1184.78 25
1184.86 22
1184.94 19
1185.02 16
1185.10 13
1185.17 10
1185.25 8
1185.33 6
1185.41 5
1185.49 5
1185.57 6
1185.65 7
1185.73 9
1185.80 11
1185.88 14
1185.96 16
1186.04 17
1186.12 18
1186.20 18
1186.28 18
1186.36 17
1186.43 16
1186.51 15
1186.59 15
1186.67 15
1186.75 16
1186.83 17
1186.91 18
1186.99 19
1187.07 20
1187.14 20
1187.22 19
1187.30 17
1187.38 16
1187.46 15
1187.54 14
1187.62 15
1187.70 16
1187.78 19
1187.85 22
1187.93 26
1188.01 30
1188.09 34
1188.17 39
1188.25 45
1188.33 51
1188.41 57
1188.49 62
1188.56 66
1188.64 70
1188.72 72
1188.80 72
1188.88 72
1188.96 71
1189.04 70
1189.12 68
1189.20 66
1189.27 63
1189.35 60
1189.43 57
1189.51 54
1189.59 52
1189.67 50
1189.75 48
1189.83 47
1189.91 46
1189.98 44
1190.06 43
1190.14 41
1190.22 40
1190.30 40
1190.38 41
1190.46 43
1190.54 45
1190.62 47
1190.70 48
1190.77 50
1190.85 50
1190.93 50
1191.01 49
1191.09 48
1191.17 47
1191.25 46
1191.33 45
1191.41 45
1191.49 44
1191.56 43
1191.64 42
1191.72 41
1191.80 40
1191.88 39
1191.96 38
1192.04 37
1192.12 35
1192.20 33
1192.28 30
1192.35 27
1192.43 23
1192.51 20
1192.59 16
1192.67 13
1192.75 11
1192.83 8
1192.91 7
1192.99 6
1193.07 5
1193.14 4
1193.22 4
1193.30 4
1193.38 5
1193.46 6
1193.54 9
1193.62 12
1193.70 15
1193.78 19
1193.86 21
1193.94 23
1194.01 24
1194.09 25
1194.17 24
1194.25 23
1194.33 23
1194.41 22
1194.49 22
1194.57 21
1194.65 21
1194.73 21
1194.81 21
1194.88 20
1194.96 20
1195.04 20
1195.12 19
1195.20 19
1195.28 19
1195.36 18
1195.44 17
1195.52 17
1195.60 16
1195.68 14
1195.76 13
1195.83 12
1195.91 10
1195.99 10
1196.07 9
1196.15 9
1196.23 8
1196.31 7
1196.39 6
1196.47 4
1196.55 2
1196.63 0
1196.70 0
1196.78 0
1196.86 0
1196.94 0
1197.02 0
1197.10 0
1197.18 0
1197.26 1
1197.34 3
1197.42 5
1197.50 7
1197.58 8
1197.66 8
1197.73 8
1197.81 8
1197.89 8
1197.97 7
1198.05 7
1198.13 8
1198.21 8
1198.29 9
1198.37 9
1198.45 10
1198.53 10
1198.61 10
1198.68 9
1198.76 8
1198.84 7
1198.92 6
1199.00 6
1199.08 6
1199.16 7
1199.24 9
1199.32 11
1199.40 13
1199.48 14
1199.56 16
1199.64 16
1199.72 17
1199.79 18
1199.87 18
1199.95 18
1200.03 18
1200.11 18
1200.19 18
1200.27 17
1200.35 16
1200.43 16
1200.51 16
1200.59 17
1200.67 18
1200.75 20
1200.83 22
1200.90 23
1200.98 24
1201.06 24
1201.14 23
1201.22 23
1201.30 22
1201.38 21
1201.46 21
1201.54 21
1201.62 22
1201.70 22
1201.78 23
1201.86 24
1201.94 24
1202.02 26
1202.09 27
1202.17 29
1202.25 30
1202.33 32
1202.41 32
1202.49 32
1202.57 31
1202.65 30
1202.73 28
1202.81 26
1202.89 25
1202.97 23
1203.05 22
1203.13 21
1203.21 21
1203.29 20
1203.36 20
1203.44 21
1203.52 21
1203.60 22
1203.68 24
1203.76 26
1203.84 27
1203.92 29
1204.00 30
1204.08 30
1204.16 28
1204.24 26
1204.32 23
1204.40 20
1204.48 18
1204.56 17
1204.63 18
1204.71 19
1204.79 21
1204.87 22
1204.95 22
1205.03 21
1205.11 18
1205.19 15
1205.27 11
1205.35 8
1205.43 6
1205.51 4
1205.59 3
1205.67 3
1205.75 3
1205.83 4
1205.91 4
1205.99 4
1206.07 3
1206.14 3
1206.22 3
1206.30 2
1206.38 2
1206.46 1
1206.54 1
1206.62 0
1206.70 0
1206.78 0
1206.86 0
1206.94 1
1207.02 1
1207.10 2
1207.18 2
1207.26 3
1207.34 2
1207.42 2
1207.50 1
1207.58 0
1207.66 0
1207.73 0
1207.81 0
1207.89 0
1207.97 0
1208.05 0
1208.13 0
1208.21 0
1208.29 1
1208.37 2
1208.45 4
1208.53 6
1208.61 8
1208.69 10
1208.77 12
1208.85 14
1208.93 16
1209.01 17
1209.09 20
1209.17 22
1209.25 24
1209.33 27
1209.41 30
1209.49 32
1209.56 34
1209.64 34
1209.72 32
1209.80 29
1209.88 25
1209.96 20
1210.04 16
1210.12 12
1210.20 8
1210.28 6
1210.36 4
1210.44 2
1210.52 2
1210.60 1
1210.68 1
1210.76 2
1210.84 3
1210.92 4
1211.00 5
1211.08 6
1211.16 7
1211.24 8
1211.32 9
1211.40 9
1211.48 10
1211.56 10
1211.64 11
1211.71 12
1211.79 12
1211.87 12
1211.95 11
1212.03 10
1212.11 9
1212.19 7
1212.27 5
1212.35 4
1212.43 3
1212.51 2
1212.59 2
1212.67 2
1212.75 2
1212.83 2
1212.91 2
1212.99 2
1213.07 2
1213.15 2
1213.23 3
1213.31 3
1213.39 3
1213.47 4
1213.55 5
1213.63 6
1213.71 7
1213.79 9
1213.87 11
1213.95 13
1214.03 15
1214.11 17
1214.19 18
1214.27 18
1214.35 17
1214.42 17
1214.50 16
1214.58 16
1214.66 16
1214.74 17
1214.82 17
1214.90 18
1214.98 18
1215.06 18
1215.14 18
1215.22 18
1215.30 18
1215.38 19
1215.46 19
1215.54 20
1215.62 21
1215.70 21
1215.78 21
1215.86 20
1215.94 19
1216.02 18
1216.10 17
1216.18 16
1216.26 15
1216.34 14
1216.42 14
1216.50 13
1216.58 14
1216.66 15
1216.74 18
1216.82 21
1216.90 25
1216.98 28
1217.06 31
1217.14 33
1217.22 33
1217.30 32
1217.38 30
1217.46 27
1217.54 24
1217.62 21
1217.70 19
1217.78 18
1217.86 17
1217.94 16
1218.02 16
1218.10 15
1218.18 13
1218.26 11
1218.34 9
1218.42 7
1218.50 5
1218.58 3
1218.66 2
1218.74 2
1218.82 2
1218.90 2
1218.98 3
1219.06 4
1219.14 5
1219.21 7
1219.29 8
1219.37 9
1219.45 11
1219.53 12
1219.61 12
1219.69 13
1219.77 12
1219.85 11
1219.93 10
1220.01 8
1220.09 7
1220.17 6
1220.25 5
1220.33 6
1220.41 7
1220.49 8
1220.57 10
1220.65 11
1220.73 11
1220.81 11
1220.89 10
1220.97 8
1221.05 6
1221.13 4
1221.21 2
1221.29 1
1221.37 0
1221.45 0
1221.53 0
1221.61 0
1221.69 0
1221.77 0
1221.85 0
1221.93 1
1222.01 3
1222.09 5
1222.17 7
1222.25 8
1222.33 8
1222.41 8
1222.49 8
1222.57 7
1222.65 6
1222.73 6
1222.81 6
1222.89 7
1222.97 7
1223.05 7
1223.13 7
1223.21 6
1223.29 5
1223.37 3
1223.45 2
1223.53 0
1223.61 0
1223.69 0
1223.77 0
1223.85 0
1223.93 0
1224.01 0
1224.09 0
1224.17 0
1224.25 1
1224.33 2
1224.41 3
1224.49 4
1224.57 6
1224.66 7
1224.74 9
1224.82 10
1224.90 10
1224.98 10
1225.06 9
1225.14 9
1225.22 9
1225.30 9
1225.38 10
1225.46 11
1225.54 12
1225.62 14
1225.70 16
1225.78 19
1225.86 21
1225.94 24
1226.02 26
1226.10 27
1226.18 27
1226.26 26
1226.34 24
1226.42 20
1226.50 16
1226.58 11
1226.66 7
1226.74 4
1226.82 2
1226.90 1
1226.98 1
1227.06 1
1227.14 2
1227.22 2
1227.30 1
1227.38 0
1227.46 0
1227.54 0
1227.62 0
1227.70 0
1227.78 0
1227.86 0
1227.94 2
1228.02 6
1228.10 11
1228.18 15
1228.26 20
1228.34 24
1228.42 26
1228.50 28
1228.58 28
1228.66 28
1228.74 28
1228.82 27
1228.90 27
1228.98 26
1229.06 24
1229.14 23
1229.22 21
1229.30 18
1229.38 15
1229.47 12
1229.55 9
1229.63 6
1229.71 5
1229.79 4
1229.87 3
1229.95 3
1230.03 3
1230.11 3
1230.19 3
1230.27 3
1230.35 3
1230.43 3
1230.51 3
1230.59 4
1230.67 5
1230.75 6
1230.83 8
1230.91 10
1230.99 12
1231.07 14
1231.15 16
1231.23 17
1231.31 19
1231.39 20
1231.47 21
1231.55 22
1231.63 22
1231.71 21
1231.79 19
1231.87 17
1231.95 15
1232.03 12
1232.11 10
1232.20 8
1232.28 6
1232.36 5
1232.44 5
1232.52 6
1232.60 7
1232.68 9
1232.76 12
1232.84 14
1232.92 17
1233.00 20
1233.08 22
1233.16 23
1233.24 23
1233.32 23
1233.40 22
1233.48 21
1233.56 20
1233.64 19
1233.72 19
1233.80 19
1233.88 19
1233.96 19
1234.04 19
1234.12 19
1234.20 20
1234.28 21
1234.37 22
1234.45 24
1234.53 26
1234.61 28
1234.69 29
1234.77 29
1234.85 29
1234.93 30
1235.01 30
1235.09 32
1235.17 33
1235.25 35
1235.33 35
1235.41 35
1235.49 33
1235.57 30
1235.65 27
1235.73 23
1235.81 20
1235.89 17
1235.97 16
1236.05 15
1236.13 14
1236.22 13
1236.30 12
1236.38 12
1236.46 11
1236.54 12
1236.62 13
1236.70 14
1236.78 15
1236.86 16
1236.94 15
1237.02 14
1237.10 12
1237.18 10
1237.26 9
1237.34 8
1237.42 9
1237.50 11
1237.58 14
1237.66 16
1237.74 19
1237.83 21
1237.91 22
1237.99 23
1238.07 24
1238.15 24
1238.23 23
1238.31 23
1238.39 22
1238.47 21
1238.55 20
1238.63 21
1238.71 22
1238.79 23
1238.87 25
1238.95 26
1239.03 27
1239.11 26
1239.19 25
1239.27 23
1239.36 20
1239.44 19
1239.52 17
1239.60 17
1239.68 17
1239.76 18
1239.84 19
1239.92 19
1240.00 19
1240.08 19
1240.16 18
1240.24 16
1240.32 15
1240.40 13
1240.48 11
1240.56 10
1240.64 9
1240.73 8
1240.81 9
1240.89 11
1240.97 14
1241.05 18
1241.13 23
1241.21 26
1241.29 29
1241.37 31
1241.45 31
1241.53 30
1241.61 28
1241.69 27
1241.77 26
1241.85 26
1241.93 26
1242.02 27
1242.10 28
1242.18 29
1242.26 29
1242.34 28
1242.42 26
1242.50 23
1242.58 20
1242.66 16
1242.74 14
1242.82 13
1242.90 14
1242.98 16
1243.06 19
1243.15 22
1243.23 24
1243.31 25
1243.39 26
1243.47 26
1243.55 25
1243.63 25
1243.71 25
1243.79 25
1243.87 26
1243.95 26
1244.03 25
1244.11 23
1244.19 21
1244.28 17
1244.36 13
1244.44 10
1244.52 7
1244.60 6
1244.68 6
1244.76 6
1244.84 7
1244.92 8
1245.00 8
1245.08 8
1245.16 8
1245.24 8
1245.32 9
1245.41 11
1245.49 14
1245.57 17
1245.65 20
1245.73 23
1245.81 24
1245.89 25
1245.97 24
1246.05 22
1246.13 19
1246.21 17
1246.29 15
1246.37 14
1246.46 14
1246.54 15
1246.62 16
1246.70 18
1246.78 19
1246.86 20
1246.94 20
1247.02 19
1247.10 18
1247.18 15
1247.26 13
1247.34 10
1247.43 8
1247.51 6
1247.59 5
1247.67 5
1247.75 7
1247.83 9
1247.91 12
1247.99 15
1248.07 18
1248.15 19
1248.23 20
1248.31 19
1248.40 17
1248.48 15
1248.56 13
1248.64 12
1248.72 10
1248.80 10
1248.88 10
1248.96 10
1249.04 11
1249.12 13
1249.20 14
1249.29 15
1249.37 16
1249.45 17
1249.53 18
1249.61 18
1249.69 18
1249.77 19
1249.85 19
1249.93 20
1250.01 21
1250.09 22
1250.18 22
1250.26 22
1250.34 22
1250.42 22
1250.50 22
1250.58 21
1250.66 21
1250.74 20
1250.82 20
1250.90 20
1250.98 19
1251.07 19
1251.15 19
1251.23 18
1251.31 18
1251.39 18
1251.47 18
1251.55 18
1251.63 18
1251.71 17
1251.79 16
1251.88 14
1251.96 13
1252.04 13
1252.12 12
1252.20 13
1252.28 14
1252.36 15
1252.44 16
1252.52 16
1252.60 15
1252.69 15
1252.77 13
1252.85 12
1252.93 10
1253.01 9
1253.09 9
1253.17 8
1253.25 8
1253.33 8
1253.41 8
1253.50 9
1253.58 10
1253.66 11
1253.74 12
1253.82 14
1253.90 16
1253.98 18
1254.06 22
1254.14 25
1254.22 30
1254.31 34
1254.39 38
1254.47 42
1254.55 44
1254.63 44
1254.71 43
1254.79 40
1254.87 37
1254.95 34
1255.04 31
1255.12 29
1255.20 28
1255.28 27
1255.36 27
1255.44 27
1255.52 26
1255.60 25
1255.68 24
1255.77 22
1255.85 20
1255.93 19
1256.01 17
1256.09 16
1256.17 14
1256.25 14
1256.33 13
1256.41 14
1256.50 15
1256.58 18
1256.66 20
1256.74 22
1256.82 24
1256.90 25
1256.98 26
1257.06 25
1257.14 24
1257.23 23
1257.31 21
1257.39 19
1257.47 17
1257.55 16
1257.63 14
1257.71 13
1257.79 12
1257.87 12
1257.96 13
1258.04 15
1258.12 17
1258.20 19
1258.28 21
1258.36 22
1258.44 23
1258.52 22
1258.61 21
1258.69 19
1258.77 17
1258.85 15
1258.93 14
1259.01 13
1259.09 12
1259.17 12
1259.25 12
1259.34 13
1259.42 13
1259.50 13
1259.58 13
1259.66 14
1259.74 14
1259.82 15
1259.90 15
1259.99 16
1260.07 16
1260.15 16
1260.23 15
1260.31 15
1260.39 13
1260.47 12
1260.55 9
1260.64 6
1260.72 3
1260.80 0
1260.88 0
1260.96 0
1261.04 0
1261.12 0
1261.20 0
1261.29 1
1261.37 2
1261.45 2
1261.53 1
1261.61 0
1261.69 0
1261.77 0
1261.86 0
1261.94 2
1262.02 4
1262.10 6
1262.18 8
1262.26 9
1262.34 10
1262.42 12
1262.51 14
1262.59 16
1262.67 19
1262.75 23
1262.83 27
1262.91 30
1262.99 32
1263.07 33
1263.16 33
1263.24 33
1263.32 32
1263.40 32
1263.48 32
1263.56 32
1263.64 33
1263.73 32
1263.81 31
1263.89 29
1263.97 26
1264.05 23
1264.13 20
1264.21 19
1264.30 18
1264.38 19
1264.46 20
1264.54 22
1264.62 23
1264.70 23
1264.78 23
1264.87 23
1264.95 22
1265.03 22
1265.11 21
1265.19 21
1265.27 21
1265.35 20
1265.43 20
1265.52 19
1265.60 19
1265.68 19
1265.76 19
1265.84 20
1265.92 20
1266.00 20
1266.09 21
1266.17 21
1266.25 21
1266.33 21
1266.41 22
1266.49 23
1266.57 24
1266.66 25
1266.74 27
1266.82 28
1266.90 30
1266.98 32
1267.06 33
1267.15 34
1267.23 35
1267.31 35
1267.39 34
1267.47 33
1267.55 31
1267.63 29
1267.72 26
1267.80 24
1267.88 21
1267.96 20
1268.04 19
1268.12 18
1268.20 19
1268.29 20
1268.37 20
1268.45 21
1268.53 20
1268.61 20
1268.69 19
1268.78 18
1268.86 17
1268.94 16
1269.02 17
1269.10 18
1269.18 19
1269.26 21
1269.35 23
1269.43 25
1269.51 27
1269.59 29
1269.67 32
1269.75 34
1269.84 37
1269.92 40
1270.00 42
1270.08 44
1270.16 45
1270.24 45
1270.32 45
1270.41 44
1270.49 43
1270.57 42
1270.65 40
1270.73 38
1270.81 36
1270.90 34
1270.98 31
1271.06 29
1271.14 28
1271.22 28
1271.30 29
1271.39 31
1271.47 32
1271.55 34
1271.63 35
1271.71 36
1271.79 36
1271.87 35
1271.96 33
1272.04 31
1272.12 29
1272.20 28
1272.28 26
1272.36 24
1272.45 23
1272.53 22
1272.61 21
1272.69 21
1272.77 21
1272.85 21
1272.94 22
1273.02 23
1273.10 25
1273.18 26
1273.26 27
1273.34 28
1273.43 29
1273.51 30
1273.59 30
1273.67 30
1273.75 30
1273.83 29
1273.92 29
1274.00 28
1274.08 28
1274.16 27
1274.24 26
1274.32 24
1274.41 23
1274.49 20
1274.57 18
1274.65 17
1274.73 16
1274.81 15
1274.90 16
1274.98 18
1275.06 21
1275.14 23
1275.22 24
1275.31 25
1275.39 25
1275.47 24
1275.55 22
1275.63 20
1275.71 17
1275.80 15
1275.88 13
1275.96 11
1276.04 9
1276.12 8
1276.20 7
1276.29 8
1276.37 9
1276.45 12
1276.53 15
1276.61 19
1276.69 24
1276.78 28
1276.86 32
1276.94 35
1277.02 37
1277.10 38
1277.19 38
1277.27 38
1277.35 36
1277.43 35
1277.51 34
1277.59 34
1277.68 34
1277.76 35
1277.84 35
1277.92 36
1278.00 36
1278.09 36
1278.17 37
1278.25 37
1278.33 38
1278.41 39
1278.49 40
1278.58 40
1278.66 40
1278.74 39
1278.82 38
1278.90 36
1278.99 35
1279.07 34
1279.15 34
1279.23 34
1279.31 34
1279.39 34
1279.48 33
1279.56 32
1279.64 30
1279.72 29
1279.80 27
1279.89 26
1279.97 27
1280.05 28
1280.13 29
1280.21 32
1280.30 34
1280.38 37
1280.46 39
1280.54 41
1280.62 42
1280.71 43
1280.79 44
1280.87 44
1280.95 43
1281.03 42
1281.11 41
1281.20 41
1281.28 40
1281.36 40
1281.44 41
1281.52 43
1281.61 46
1281.69 49
1281.77 52
1281.85 54
1281.93 56
1282.02 56
1282.10 56
1282.18 55
1282.26 54
1282.34 52
1282.43 50
1282.51 48
1282.59 46
1282.67 44
1282.75 42
1282.84 40
1282.92 39
1283.00 37
1283.08 36
1283.16 36
1283.25 37
1283.33 39
1283.41 42
1283.49 46
1283.57 49
1283.66 53
1283.74 56
1283.82 58
1283.90 59
1283.98 59
1284.07 58
1284.15 58
1284.23 57
1284.31 57
1284.39 56
1284.48 55
1284.56 53
1284.64 50
1284.72 47
1284.80 43
1284.89 40
1284.97 36
1285.05 33
1285.13 30
1285.21 27
1285.30 25
1285.38 23
1285.46 21
1285.54 20
1285.62 19
1285.71 20
1285.79 21
1285.87 23
1285.95 26
1286.03 30
1286.12 34
1286.20 38
1286.28 41
1286.36 45
1286.44 47
1286.53 49
1286.61 51
1286.69 53
1286.77 54
1286.86 55
1286.94 56
1287.02 57
1287.10 57
1287.18 57
1287.27 57
1287.35 56
1287.43 56
1287.51 54
1287.59 52
1287.68 50
1287.76 48
1287.84 46
1287.92 44
1288.01 42
1288.09 41
1288.17 40
1288.25 40
1288.33 39
1288.42 39
1288.50 38
1288.58 39
1288.66 39
1288.74 39
1288.83 39
1288.91 39
1288.99 39
1289.07 38
1289.16 37
1289.24 37
1289.32 36
1289.40 36
1289.48 37
1289.57 37
1289.65 37
1289.73 37
1289.81 36
1289.89 35
1289.98 34
1290.06 33
1290.14 34
1290.22 34
1290.31 35
1290.39 36
1290.47 37
1290.55 36
1290.63 35
1290.72 33
1290.80 30
1290.88 27
1290.96 23
1291.05 20
1291.13 18
1291.21 16
1291.29 15
1291.37 14
1291.46 13
1291.54 13
1291.62 13
1291.70 13
1291.79 13
1291.87 13
1291.95 14
1292.03 15
1292.12 16
1292.20 17
1292.28 17
1292.36 17
1292.44 16
1292.53 16
1292.61 15
1292.69 15
1292.77 15
1292.86 17
1292.94 18
1293.02 20
1293.10 22
1293.18 24
1293.27 25
1293.35 26
1293.43 26
1293.51 27
1293.60 28
1293.68 29
1293.76 31
1293.84 34
1293.93 36
1294.01 38
1294.09 40
1294.17 40
1294.26 40
1294.34 39
1294.42 36
1294.50 34
1294.58 31
1294.67 28
1294.75 26
1294.83 23
1294.91 21
1295.00 19
1295.08 17
1295.16 16
1295.24 15
1295.33 15
1295.41 13
1295.49 12
1295.57 10
1295.66 8
1295.74 7
1295.82 6
1295.90 6
1295.98 7
1296.07 9
1296.15 11
1296.23 14
1296.31 16
1296.40 19
1296.48 20
1296.56 22
1296.64 23
1296.73 23
1296.81 24
1296.89 23
1296.97 22
1297.06 20
1297.14 17
1297.22 15
1297.30 12
1297.39 9
1297.47 7
1297.55 5
1297.63 4
1297.72 3
1297.80 2
1297.88 1
1297.96 0
1298.05 0
1298.13 0
1298.21 0
1298.29 0
1298.38 0
1298.46 0
1298.54 0
1298.62 2
1298.71 5
1298.79 8
1298.87 10
1298.95 11
1299.04 11
1299.12 10
1299.20 8
1299.28 6
1299.36 4
1299.45 3
1299.53 2
1299.61 2
1299.70 2
1299.78 3
1299.86 5
1299.94 6
1300.03 8
1300.11 9
1300.19 11
1300.27 12
1300.36 12
1300.44 13
1300.52 13
1300.60 12
1300.69 12
1300.77 12
1300.85 13
1300.93 14
1301.02 16
1301.10 18
1301.18 21
1301.26 24
1301.35 26
1301.43 28
1301.51 30
1301.59 31
1301.68 33
1301.76 34
1301.84 36
1301.92 37
1302.01 38
1302.09 38
1302.17 39
1302.25 39
1302.34 40
1302.42 40
1302.50 41
1302.58 42
1302.67 42
1302.75 42
1302.83 42
1302.91 41
1303.00 39
1303.08 38
1303.16 37
1303.25 36
1303.33 36
1303.41 35
1303.49 35
1303.58 35
1303.66 35
1303.74 35
1303.82 35
1303.91 36
1303.99 36
1304.07 36
1304.15 36
1304.24 36
1304.32 35
1304.40 35
1304.49 35
1304.57 36
1304.65 36
1304.73 37
1304.82 38
1304.90 39
1304.98 40
1305.06 40
1305.15 39
1305.23 39
1305.31 38
1305.39 37
1305.48 37
1305.56 36
1305.64 36
1305.73 37
1305.81 38
1305.89 38
1305.97 39
1306.06 39
1306.14 38
1306.22 38
1306.30 36
1306.39 35
1306.47 34
1306.55 33
1306.64 33
1306.72 33
1306.80 34
1306.88 35
1306.97 36
1307.05 37
1307.13 36
1307.21 34
1307.30 30
1307.38 26
1307.46 21
1307.55 17
1307.63 14
1307.71 13
1307.79 14
1307.88 16
1307.96 19
1308.04 21
1308.12 23
1308.21 25
1308.29 24
1308.37 23
1308.46 21
1308.54 18
1308.62 14
1308.70 12
1308.79 10
1308.87 9
1308.95 8
1309.04 9
1309.12 9
1309.20 9
1309.28 9
1309.37 9
1309.45 8
1309.53 8
1309.62 8
1309.70 10
1309.78 11
1309.86 13
1309.95 15
1310.03 16
1310.11 17
1310.19 16
1310.28 15
1310.36 12
1310.44 10
1310.53 7
1310.61 4
1310.69 1
1310.77 0
1310.86 0
1310.94 1
1311.02 2
1311.11 4
1311.19 6
1311.27 7
1311.36 8
1311.44 7
1311.52 5
1311.60 3
1311.69 1
1311.77 0
1311.85 0
1311.94 0
1312.02 0
1312.10 0
1312.18 0
1312.27 1
1312.35 2
1312.43 2
1312.52 2
1312.60 1
1312.68 1
1312.76 0
1312.85 0
1312.93 0
1313.01 0
1313.10 1
1313.18 1
1313.26 0
1313.34 0
1313.43 0
1313.51 0
1313.59 0
1313.68 2
1313.76 5
1313.84 8
1313.93 12
1314.01 16
1314.09 19
1314.17 21
1314.26 22
1314.34 22
1314.42 22
1314.51 20
1314.59 19
1314.67 17
1314.76 15
1314.84 14
1314.92 12
1315.00 11
1315.09 11
1315.17 11
1315.25 11
1315.34 12
1315.42 14
1315.50 17
1315.59 20
1315.67 23
1315.75 27
1315.83 30
1315.92 34
1316.00 37
1316.08 41
1316.17 44
1316.25 49
1316.33 53
1316.42 58
1316.50 63
1316.58 68
1316.66 71
1316.75 73
1316.83 74
1316.91 73
1317.00 71
1317.08 68
1317.16 64
1317.25 61
1317.33 57
1317.41 55
1317.50 54
1317.58 55
1317.66 58
1317.74 61
1317.83 65
1317.91 68
1317.99 70
1318.08 71
1318.16 70
1318.24 69
1318.33 67
1318.41 65
1318.49 64
1318.58 62
1318.66 61
1318.74 59
1318.82 57
1318.91 54
1318.99 51
1319.07 48
1319.16 46
1319.24 44
1319.32 44
1319.41 44
1319.49 46
1319.57 47
1319.66 48
1319.74 47
1319.82 45
1319.91 42
1319.99 37
1320.07 33
1320.15 30
1320.24 28
1320.32 26
1320.40 26
1320.49 25
1320.57 23
1320.65 21
1320.74 18
1320.82 14
1320.90 10
1320.99 7
1321.07 5
1321.15 4
1321.24 5
1321.32 7
1321.40 10
1321.49 13
1321.57 17
1321.65 21
1321.74 24
1321.82 25
1321.90 27
1321.99 27
1322.07 27
1322.15 27
1322.23 27
1322.32 28
1322.40 28
1322.48 29
1322.57 29
1322.65 29
1322.73 29
1322.82 29
1322.90 29
1322.98 31
1323.07 33
1323.15 37
1323.23 41
1323.32 45
1323.40 50
1323.48 53
1323.57 55
1323.65 56
1323.73 56
1323.82 54
1323.90 51
1323.98 47
1324.07 44
1324.15 41
1324.23 40
1324.32 39
1324.40 39
1324.48 39
1324.57 38
1324.65 37
1324.73 35
1324.82 33
1324.90 31
1324.98 30
1325.07 29
1325.15 28
1325.23 29
1325.32 29
1325.40 31
1325.48 32
1325.57 34
1325.65 36
1325.73 38
1325.82 42
1325.90 47
1325.98 54
1326.07 63
1326.15 73
1326.23 85
1326.32 98
1326.40 110
1326.48 120
1326.57 129
1326.65 135
1326.73 140
1326.82 143
1326.90 146
1326.98 150
1327.07 155
1327.15 161
1327.23 169
1327.32 176
1327.40 184
1327.48 190
1327.57 194
1327.65 196
1327.73 195
1327.82 192
1327.90 188
1327.98 182
1328.07 176
1328.15 170
1328.23 164
1328.32 159
1328.40 155
1328.48 153
1328.57 151
1328.65 149
1328.73 148
1328.82 145
1328.90 142
1328.98 137
1329.07 132
1329.15 126
1329.23 121
1329.32 118
1329.40 115
1329.49 113
1329.57 112
1329.65 111
1329.74 110
1329.82 109
1329.90 108
1329.99 107
1330.07 107
1330.15 107
1330.24 107
1330.32 107
1330.40 105
1330.49 102
1330.57 97
1330.65 91
1330.74 85
1330.82 78
1330.90 72
1330.99 66
1331.07 61
1331.15 55
1331.24 50
1331.32 44
1331.41 40
1331.49 36
1331.57 33
1331.66 33
1331.74 34
1331.82 37
1331.91 41
1331.99 44
1332.07 47
1332.16 48
1332.24 49
1332.32 48
1332.41 46
1332.49 43
1332.57 41
1332.66 38
1332.74 35
1332.83 32
1332.91 29
1332.99 27
1333.08 26
1333.16 27
1333.24 29
1333.33 32
1333.41 37
1333.49 42
1333.58 47
1333.66 51
1333.74 54
1333.83 55
1333.91 54
1334.00 52
1334.08 49
1334.16 44
1334.25 40
1334.33 36
1334.41 33
1334.50 31
1334.58 31
1334.66 32
1334.75 35
1334.83 38
1334.91 41
1335.00 44
1335.08 47
1335.17 50
1335.25 52
1335.33 53
1335.42 53
1335.50 53
1335.58 52
1335.67 51
1335.75 50
1335.83 49
1335.92 47
1336.00 45
1336.09 43
1336.17 40
1336.25 36
1336.34 32
1336.42 28
1336.50 25
1336.59 21
1336.67 18
1336.76 16
1336.84 14
1336.92 13
1337.01 11
1337.09 9
1337.17 8
1337.26 8
1337.34 9
1337.42 11
1337.51 15
1337.59 19
1337.68 23
1337.76 26
1337.84 28
1337.93 27
1338.01 25
1338.09 22
1338.18 18
1338.26 15
1338.35 12
1338.43 10
1338.51 9
1338.60 9
1338.68 10
1338.76 11
1338.85 12
1338.93 13
1339.02 13
1339.10 13
1339.18 14
1339.27 14
1339.35 15
1339.43 16
1339.52 18
1339.60 20
1339.69 22
1339.77 23
1339.85 25
1339.94 26
1340.02 27
1340.10 28
1340.19 30
1340.27 32
1340.36 35
1340.44 37
1340.52 38
1340.61 37
1340.69 35
1340.77 30
1340.86 25
1340.94 18
1341.03 12
1341.11 7
1341.19 4
1341.28 3
1341.36 4
1341.45 7
1341.53 11
1341.61 16
1341.70 22
1341.78 26
1341.86 31
1341.95 34
1342.03 35
1342.12 35
1342.20 34
1342.28 32
1342.37 29
1342.45 25
1342.54 21
1342.62 18
1342.70 15
1342.79 14
1342.87 13
1342.95 15
1343.04 18
1343.12 21
1343.21 25
1343.29 29
1343.37 32
1343.46 34
1343.54 36
1343.63 37
1343.71 39
1343.79 40
1343.88 43
1343.96 45
1344.05 48
1344.13 50
1344.21 51
1344.30 52
1344.38 52
1344.46 51
1344.55 49
1344.63 47
1344.72 45
1344.80 43
1344.88 41
1344.97 39
1345.05 37
1345.14 35
1345.22 33
1345.30 32
1345.39 33
1345.47 34
1345.56 37
1345.64 40
1345.72 43
1345.81 45
1345.89 46
1345.98 46
1346.06 44
1346.14 43
1346.23 41
1346.31 41
1346.40 41
1346.48 42
1346.56 44
1346.65 46
1346.73 47
1346.82 48
1346.90 48
1346.98 47
1347.07 46
1347.15 45
1347.24 45
1347.32 45
1347.40 47
1347.49 49
1347.57 52
1347.66 55
1347.74 58
1347.82 62
1347.91 65
1347.99 68
1348.08 69
1348.16 70
1348.24 70
1348.33 69
1348.41 67
1348.50 64
1348.58 61
1348.66 57
1348.75 53
1348.83 49
1348.92 45
1349.00 41
1349.08 37
1349.17 34
1349.25 32
1349.34 30
1349.42 29
1349.50 29
1349.59 29
1349.67 29
1349.76 29
1349.84 30
1349.93 30
1350.01 30
1350.09 29
1350.18 28
1350.26 26
1350.35 25
1350.43 23
1350.51 23
1350.60 23
1350.68 25
1350.77 28
1350.85 31
1350.93 34
1351.02 36
1351.10 38
1351.19 38
1351.27 37
1351.36 35
1351.44 32
1351.52 29
1351.61 26
1351.69 24
1351.78 21
1351.86 19
1351.94 16
1352.03 13
1352.11 10
1352.20 6
1352.28 3
1352.37 0
1352.45 0
1352.53 0
1352.62 0
1352.70 0
1352.79 0
1352.87 0
1352.95 0
1353.04 0
1353.12 2
1353.21 6
1353.29 11
1353.38 15
1353.46 17
1353.54 18
1353.63 18
1353.71 17
1353.80 15
1353.88 14
1353.96 12
1354.05 11
1354.13 10
1354.22 9
1354.30 8
1354.39 6
1354.47 4
1354.55 3
1354.64 2
1354.72 2
1354.81 4
1354.89 7
1354.98 10
1355.06 14
1355.14 18
1355.23 21
1355.31 25
1355.40 27
1355.48 30
1355.57 32
1355.65 34
1355.73 35
1355.82 35
1355.90 34
1355.99 32
1356.07 29
1356.16 26
1356.24 24
1356.32 22
1356.41 22
1356.49 22
1356.58 23
1356.66 25
1356.75 27
1356.83 30
1356.91 34
1357.00 37
1357.08 41
1357.17 44
1357.25 46
1357.34 48
1357.42 48
1357.50 47
1357.59 44
1357.67 41
1357.76 38
1357.84 34
1357.93 29
1358.01 25
1358.09 21
1358.18 19
1358.26 18
1358.35 19
1358.43 21
1358.52 25
1358.60 29
1358.68 33
1358.77 36
1358.85 38
1358.94 40
1359.02 41
1359.11 41
1359.19 41
1359.28 42
1359.36 43
1359.44 44
1359.53 45
1359.61 47
1359.70 48
1359.78 48
1359.87 47
1359.95 47
1360.04 46
1360.12 46
1360.20 47
1360.29 49
1360.37 52
1360.46 56
1360.54 59
1360.63 62
1360.71 64
1360.79 64
1360.88 64
1360.96 63
1361.05 62
1361.13 61
1361.22 61
1361.30 62
1361.39 64
1361.47 66
1361.55 69
1361.64 73
1361.72 78
1361.81 83
1361.89 89
1361.98 94
1362.06 98
1362.15 100
1362.23 99
1362.32 97
1362.40 94
1362.48 90
1362.57 87
1362.65 85
1362.74 83
1362.82 83
1362.91 82
1362.99 82
1363.08 80
1363.16 77
1363.24 74
1363.33 71
1363.41 68
1363.50 64
1363.58 61
1363.67 58
1363.75 55
1363.84 52
1363.92 47
1364.01 43
1364.09 39
1364.17 36
1364.26 34
1364.34 33
1364.43 34
1364.51 35
1364.60 38
1364.68 40
1364.77 42
1364.85 43
1364.94 44
1365.02 43
1365.10 42
1365.19 40
1365.27 38
1365.36 37
1365.44 36
1365.53 36
1365.61 38
1365.70 40
1365.78 44
1365.87 48
1365.95 51
1366.03 55
1366.12 57
1366.20 58
1366.29 58
1366.37 57
1366.46 56
1366.54 55
1366.63 54
1366.71 53
1366.80 53
1366.88 52
1366.97 51
1367.05 49
1367.13 47
1367.22 44
1367.30 41
1367.39 38
1367.47 36
1367.56 35
1367.64 35
1367.73 36
1367.81 38
1367.90 41
1367.98 42
1368.07 43
1368.15 43
1368.23 42
1368.32 39
1368.40 37
1368.49 34
1368.57 32
1368.66 30
1368.74 29
1368.83 29
1368.91 29
1369.00 29
1369.08 28
1369.17 28
1369.25 28
1369.34 28
1369.42 27
1369.51 26
1369.59 24
1369.67 20
1369.76 16
1369.84 11
1369.93 6
1370.01 1
1370.10 0
1370.18 0
1370.27 0
1370.35 3
1370.44 7
1370.52 12
1370.61 15
1370.69 17
1370.78 17
1370.86 15
1370.95 13
1371.03 11
1371.11 9
1371.20 8
1371.28 8
1371.37 9
1371.45 11
1371.54 14
1371.62 17
1371.71 20
1371.79 24
1371.88 27
1371.96 31
1372.05 34
1372.13 37
1372.22 39
1372.30 40
1372.39 42
1372.47 42
1372.56 41
1372.64 40
1372.73 37
1372.81 33
1372.90 30
1372.98 27
1373.06 25
1373.15 25
1373.23 26
1373.32 28
1373.40 30
1373.49 31
1373.57 31
1373.66 29
1373.74 27
1373.83 24
1373.91 21
1374.00 20
1374.08 19
1374.17 20
1374.25 21
1374.34 23
1374.42 25
1374.51 28
1374.59 33
1374.68 38
1374.76 44
1374.85 51
1374.93 58
1375.02 63
1375.10 67
1375.19 68
1375.27 68
1375.36 65
1375.44 61
1375.53 56
1375.61 52
1375.70 50
1375.78 48
1375.86 49
1375.95 51
1376.03 53
1376.12 55
1376.20 55
1376.29 54
1376.37 50
1376.46 47
1376.54 43
1376.63 41
1376.71 40
1376.80 41
1376.88 44
1376.97 48
1377.05 52
1377.14 57
1377.22 62
1377.31 67
1377.39 73
1377.48 79
1377.56 87
1377.65 94
1377.73 102
1377.82 110
1377.90 116
1377.99 123
1378.07 128
1378.16 134
1378.24 139
1378.33 144
1378.41 149
1378.50 153
1378.58 157
1378.67 161
1378.75 164
1378.84 167
1378.92 169
1379.01 170
1379.09 170
1379.18 169
1379.26 166
1379.35 161
1379.43 155
1379.52 148
1379.60 140
1379.69 132
1379.77 125
1379.86 120
1379.94 116
1380.03 113
1380.11 112
1380.20 113
1380.28 114
1380.37 115
1380.45 116
1380.54 115
1380.62 114
1380.71 112
1380.79 109
1380.88 105
1380.96 102
1381.05 100
1381.13 99
1381.22 99
1381.30 99
1381.39 100
1381.47 99
1381.56 97
1381.64 94
1381.73 89
1381.81 84
1381.90 79
1381.98 75
1382.07 73
1382.15 73
1382.24 74
1382.32 76
1382.41 78
1382.49 80
1382.58 80
1382.66 78
1382.75 75
1382.84 70
1382.92 64
1383.01 58
1383.09 52
1383.18 46
1383.26 41
1383.35 37
1383.43 33
1383.52 30
1383.60 28
1383.69 26
1383.77 25
1383.86 24
1383.94 24
1384.03 23
1384.11 22
1384.20 22
1384.28 20
1384.37 19
1384.45 17
1384.54 15
1384.62 13
1384.71 12
1384.79 10
1384.88 8
1384.96 6
1385.05 4
1385.13 2
1385.22 0
1385.30 0
1385.39 0
1385.47 0
1385.56 0
1385.65 0
1385.73 0
1385.82 0
1385.90 0
1385.99 1
1386.07 2
1386.16 5
1386.24 8
1386.33 12
1386.41 15
1386.50 19
1386.58 22
1386.67 25
1386.75 26
1386.84 27
1386.92 27
1387.01 27
1387.09 27
1387.18 27
1387.26 27
1387.35 28
1387.43 28
1387.52 29
1387.61 30
1387.69 31
1387.78 32
1387.86 33
1387.95 34
1388.03 34
1388.12 33
1388.20 31
1388.29 28
1388.37 25
1388.46 23
1388.54 21
1388.63 21
1388.71 22
1388.80 24
1388.88 26
1388.97 28
1389.06 29
1389.14 28
1389.23 26
1389.31 24
1389.40 21
1389.48 19
1389.57 18
1389.65 19
1389.74 20
1389.82 22
1389.91 24
1389.99 26
1390.08 28
1390.16 28
1390.25 28
1390.34 27
1390.42 26
1390.51 25
1390.59 25
1390.68 24
1390.76 24
1390.85 24
1390.93 25
1391.02 26
1391.10 28
1391.19 32
1391.27 35
1391.36 39
1391.44 43
1391.53 46
1391.62 48
1391.70 49
1391.79 49
1391.87 48
1391.96 45
1392.04 41
1392.13 37
1392.21 33
1392.30 29
1392.38 27
1392.47 25
1392.55 26
1392.64 28
1392.73 31
1392.81 34
1392.90 37
1392.98 40
1393.07 42
1393.15 45
1393.24 47
1393.32 50
1393.41 53
1393.49 57
1393.58 61
1393.67 64
1393.75 67
1393.84 69
1393.92 69
1394.01 68
1394.09 66
1394.18 63
1394.26 59
1394.35 55
1394.43 51
1394.52 47
1394.61 44
1394.69 41
1394.78 39
1394.86 37
1394.95 35
1395.03 33
1395.12 32
1395.20 30
1395.29 28
1395.37 27
1395.46 26
1395.55 25
1395.63 25
1395.72 25
1395.80 25
1395.89 25
1395.97 25
1396.06 24
1396.14 22
1396.23 20
1396.32 19
1396.40 19
1396.49 20
1396.57 23
1396.66 27
1396.74 31
1396.83 35
1396.91 37
1397.00 37
1397.09 37
1397.17 37
1397.26 37
1397.34 39
1397.43 42
1397.51 47
1397.60 52
1397.68 55
1397.77 57
1397.86 56
1397.94 53
1398.03 48
1398.11 43
1398.20 38
1398.28 35
1398.37 31
1398.45 29
1398.54 27
1398.63 26
1398.71 25
1398.80 27
1398.88 29
1398.97 34
1399.05 40
1399.14 47
1399.22 53
1399.31 58
1399.40 60
1399.48 61
1399.57 60
1399.65 58
1399.74 55
1399.82 52
1399.91 50
1400.00 49
1400.08 47
1400.17 46
1400.25 44
1400.34 43
1400.42 42
1400.51 41
1400.60 42
1400.68 44
1400.77 46
1400.85 49
1400.94 51
1401.02 53
1401.11 53
1401.19 51
1401.28 48
1401.37 44
1401.45 40
1401.54 36
1401.62 33
1401.71 30
1401.79 29
1401.88 28
1401.97 28
1402.05 28
1402.14 27
1402.22 26
1402.31 25
1402.39 24
1402.48 24
1402.57 24
1402.65 24
1402.74 24
1402.82 23
1402.91 21
1402.99 20
1403.08 17
1403.17 16
1403.25 14
1403.34 13
1403.42 13
1403.51 13
1403.59 13
1403.68 13
1403.77 13
1403.85 12
1403.94 11
1404.02 10
1404.11 10
1404.19 10
1404.28 11
1404.37 10
1404.45 10
1404.54 8
1404.62 4
1404.71 0
1404.80 0
1404.88 0
1404.97 0
1405.05 0
1405.14 0
1405.22 0
1405.31 0
1405.40 6
1405.48 13
1405.57 19
1405.65 23
1405.74 25
1405.82 25
1405.91 24
1406.00 24
1406.08 24
1406.17 25
1406.25 28
1406.34 31
1406.43 35
1406.51 38
1406.60 39
1406.68 39
1406.77 37
1406.85 34
1406.94 30
1407.03 26
1407.11 22
1407.20 18
1407.28 16
1407.37 14
1407.46 12
1407.54 10
1407.63 9
1407.71 7
1407.80 6
1407.89 5
1407.97 4
1408.06 6
1408.14 8
1408.23 12
1408.31 17
1408.40 23
1408.49 29
1408.57 33
1408.66 36
1408.74 38
1408.83 37
1408.92 35
1409.00 32
1409.09 28
1409.17 25
1409.26 21
1409.35 19
1409.43 18
1409.52 19
1409.60 20
1409.69 23
1409.78 27
1409.86 31
1409.95 34
1410.03 37
1410.12 39
1410.21 40
1410.29 40
1410.38 39
1410.46 38
1410.55 36
1410.63 34
1410.72 31
1410.81 29
1410.89 27
1410.98 25
1411.06 24
1411.15 23
1411.24 21
1411.32 18
1411.41 15
1411.49 11
1411.58 8
1411.67 4
1411.75 1
1411.84 0
1411.92 0
1412.01 0
1412.10 0
1412.18 0
1412.27 0
1412.35 0
1412.44 0
1412.53 0
1412.61 4
1412.70 9
1412.78 15
1412.87 20
1412.96 24
1413.04 26
1413.13 26
1413.21 23
1413.30 18
1413.39 12
1413.47 7
1413.56 3
1413.65 0
1413.73 0
1413.82 1
1413.90 2
1413.99 3
1414.08 4
1414.16 4
1414.25 3
1414.33 3
1414.42 4
1414.51 6
1414.59 9
1414.68 12
1414.76 16
1414.85 18
1414.94 20
1415.02 21
1415.11 21
1415.19 21
1415.28 20
1415.37 20
1415.45 20
1415.54 20
1415.63 19
1415.71 18
1415.80 17
1415.88 16
1415.97 15
1416.06 13
1416.14 13
1416.23 13
1416.31 13
1416.40 14
1416.49 15
1416.57 17
1416.66 20
1416.74 23
1416.83 27
1416.92 31
1417.00 35
1417.09 39
1417.18 41
1417.26 42
1417.35 42
1417.43 41
1417.52 38
1417.61 36
1417.69 33
1417.78 30
1417.86 27
1417.95 24
1418.04 20
1418.12 17
1418.21 14
1418.30 12
1418.38 12
1418.47 13
1418.55 16
1418.64 19
1418.73 22
1418.81 24
1418.90 25
1418.99 24
1419.07 23
1419.16 21
1419.24 20
1419.33 19
1419.42 19
1419.50 19
1419.59 19
1419.68 19
1419.76 18
1419.85 16
1419.93 14
1420.02 11
1420.11 8
1420.19 4
1420.28 2
1420.37 1
1420.45 1
1420.54 3
1420.62 6
1420.71 10
1420.80 12
1420.88 14
1420.97 15
1421.06 14
1421.14 13
1421.23 12
1421.31 12
1421.40 12
1421.49 13
1421.57 14
1421.66 16
1421.75 18
1421.83 20
1421.92 23
1422.00 25
1422.09 26
1422.18 27
1422.26 28
1422.35 27
1422.44 26
1422.52 24
1422.61 22
1422.70 19
1422.78 16
1422.87 14
1422.95 13
1423.04 12
1423.13 13
1423.21 15
1423.30 18
1423.39 21
1423.47 25
1423.56 29
1423.65 33
1423.73 37
1423.82 41
1423.90 44
1423.99 46
1424.08 48
1424.16 48
1424.25 47
1424.34 45
1424.42 41
1424.51 37
1424.60 32
1424.68 27
1424.77 22
1424.85 18
1424.94 15
1425.03 13
1425.11 12
1425.20 12
1425.29 13
1425.37 14
1425.46 15
1425.55 15
1425.63 15
1425.72 14
1425.80 12
1425.89 10
1425.98 8
1426.06 7
1426.15 6
1426.24 5
1426.32 5
1426.41 5
1426.50 7
1426.58 8
1426.67 10
1426.76 11
1426.84 13
1426.93 13
1427.02 13
1427.10 11
1427.19 9
1427.27 7
1427.36 5
1427.45 3
1427.53 2
1427.62 2
1427.71 3
1427.79 4
1427.88 5
1427.97 6
1428.05 7
1428.14 8
1428.23 9
1428.31 10
1428.40 10
1428.49 9
1428.57 8
1428.66 7
1428.74 5
1428.83 3
1428.92 2
1429.00 1
1429.09 0
1429.18 0
1429.26 0
1429.35 1
1429.44 1
1429.52 1
1429.61 1
1429.70 0
1429.78 0
1429.87 0
1429.96 0
1430.04 0
1430.13 0
1430.22 0
1430.30 2
1430.39 4
1430.48 7
1430.56 11
1430.65 16
1430.74 21
1430.82 25
1430.91 28
1431.00 30
1431.08 31
1431.17 29
1431.25 28
1431.34 26
1431.43 25
1431.51 26
1431.60 27
1431.69 29
1431.77 31
1431.86 32
1431.95 31
1432.03 28
1432.12 24
1432.21 19
1432.29 14
1432.38 9
1432.47 7
1432.55 6
1432.64 8
1432.73 12
1432.81 16
1432.90 21
1432.99 23
1433.07 24
1433.16 21
1433.25 17
1433.33 12
1433.42 7
1433.51 4
1433.59 4
1433.68 6
1433.77 9
1433.85 13
1433.94 18
1434.03 22
1434.11 26
1434.20 29
1434.29 31
1434.37 33
1434.46 35
1434.55 37
1434.63 38
1434.72 39
1434.81 40
1434.89 41
1434.98 43
1435.07 45
1435.15 47
1435.24 50
1435.33 52
1435.41 54
1435.50 54
1435.59 54
1435.67 52
1435.76 51
1435.85 50
1435.93 49
1436.02 49
1436.11 51
1436.19 53
1436.28 56
1436.37 60
1436.46 63
1436.54 65
1436.63 66
1436.72 66
1436.80 64
1436.89 62
1436.98 60
1437.06 58
1437.15 58
1437.24 58
1437.32 59
1437.41 60
1437.50 61
1437.58 61
1437.67 60
1437.76 58
1437.84 56
1437.93 53
1438.02 50
1438.10 47
1438.19 45
1438.28 43
1438.36 42
1438.45 42
1438.54 44
1438.62 47
1438.71 51
1438.80 56
1438.89 61
1438.97 66
1439.06 71
1439.15 75
1439.23 79
1439.32 81
1439.41 83
1439.49 84
1439.58 83
1439.67 81
1439.75 76
1439.84 69
1439.93 61
1440.01 53
1440.10 46
1440.19 41
1440.27 39
1440.36 39
1440.45 42
1440.54 47
1440.62 52
1440.71 57
1440.80 62
1440.88 65
1440.97 67
1441.06 68
1441.14 68
1441.23 67
1441.32 65
1441.40 62
1441.49 59
1441.58 55
1441.66 52
1441.75 48
1441.84 44
1441.93 41
1442.01 39
1442.10 37
1442.19 36
1442.27 36
1442.36 36
1442.45 35
1442.53 35
1442.62 33
1442.71 31
1442.79 28
1442.88 26
1442.97 24
1443.06 23
1443.14 23
1443.23 24
1443.32 26
1443.40 29
1443.49 32
1443.58 36
1443.66 40
1443.75 43
1443.84 45
1443.93 45
1444.01 44
1444.10 41
1444.19 38
1444.27 34
1444.36 32
1444.45 30
1444.53 29
1444.62 29
1444.71 29
1444.79 29
1444.88 28
1444.97 27
1445.06 26
1445.14 25
1445.23 24
1445.32 24
1445.40 25
1445.49 27
1445.58 29
1445.67 31
1445.75 32
1445.84 31
1445.93 30
1446.01 27
1446.10 23
1446.19 20
1446.27 17
1446.36 16
1446.45 16
1446.54 18
1446.62 20
1446.71 23
1446.80 26
1446.88 27
1446.97 27
1447.06 26
1447.14 24
1447.23 22
1447.32 19
1447.41 16
1447.49 14
1447.58 13
1447.67 12
1447.75 12
1447.84 12
1447.93 13
1448.02 13
1448.10 12
1448.19 11
1448.28 10
1448.36 8
1448.45 5
1448.54 3
1448.63 0
1448.71 0
1448.80 0
1448.89 0
1448.97 0
1449.06 0
1449.15 0
1449.24 0
1449.32 1
1449.41 5
1449.50 9
1449.58 13
1449.67 17
1449.76 21
1449.85 25
1449.93 27
1450.02 29
1450.11 29
1450.19 28
1450.28 27
1450.37 26
1450.46 26
1450.54 27
1450.63 30
1450.72 34
1450.80 39
1450.89 45
1450.98 51
1451.07 55
1451.15 57
1451.24 57
1451.33 54
1451.41 50
1451.50 44
1451.59 37
1451.68 29
1451.76 22
1451.85 15
1451.94 10
1452.02 6
1452.11 4
1452.20 3
1452.29 4
1452.37 6
1452.46 9
1452.55 12
1452.64 15
1452.72 17
1452.81 18
1452.90 19
1452.98 19
1453.07 19
1453.16 20
1453.25 20
1453.33 22
1453.42 24
1453.51 27
1453.60 30
1453.68 33
1453.77 35
1453.86 36
1453.94 36
1454.03 34
1454.12 31
1454.21 28
1454.29 23
1454.38 20
1454.47 17
1454.56 16
1454.64 17
1454.73 19
1454.82 23
1454.90 29
1454.99 35
1455.08 40
1455.17 46
1455.25 51
1455.34 56
1455.43 60
1455.52 63
1455.60 65
1455.69 66
1455.78 67
1455.86 66
1455.95 64
1456.04 62
1456.13 59
1456.21 57
1456.30 54
1456.39 52
1456.48 51
1456.56 50
1456.65 50
1456.74 50
1456.83 51
1456.91 53
1457.00 56
1457.09 59
1457.18 63
1457.26 66
1457.35 68
1457.44 68
1457.52 68
1457.61 66
1457.70 63
1457.79 59
1457.87 57
1457.96 54
1458.05 53
1458.14 53
1458.22 54
1458.31 55
1458.40 57
1458.49 58
1458.57 59
1458.66 59
1458.75 58
1458.84 57
1458.92 56
1459.01 55
1459.10 54
1459.19 54
1459.27 54
1459.36 55
1459.45 55
1459.54 55
1459.62 54
1459.71 53
1459.80 52
1459.89 50
1459.97 49
1460.06 47
1460.15 46
1460.23 45
1460.32 44
1460.41 43
1460.50 43
1460.58 44
1460.67 47
1460.76 52
1460.85 56
1460.93 60
1461.02 62
1461.11 61
1461.20 57
1461.28 51
1461.37 43
1461.46 36
1461.55 30
1461.63 28
1461.72 29
1461.81 33
1461.90 41
1461.98 50
1462.07 59
1462.16 66
1462.25 71
1462.33 73
1462.42 73
1462.51 70
1462.60 66
1462.68 61
1462.77 57
1462.86 54
1462.95 52
1463.04 50
1463.12 50
1463.21 51
1463.30 54
1463.39 57
1463.47 61
1463.56 66
1463.65 72
1463.74 77
1463.82 82
1463.91 87
1464.00 91
1464.09 94
1464.17 96
1464.26 96
1464.35 95
1464.44 93
1464.52 90
1464.61 86
1464.70 82
1464.79 79
1464.87 75
1464.96 73
1465.05 70
1465.14 68
1465.22 66
1465.31 63
1465.40 58
1465.49 53
1465.58 47
1465.66 40
1465.75 34
1465.84 29
1465.93 25
1466.01 22
1466.10 20
1466.19 18
1466.28 16
1466.36 13
1466.45 8
1466.54 4
1466.63 0
1466.71 0
1466.80 0
1466.89 2
1466.98 8
1467.07 16
1467.15 24
1467.24 32
1467.33 38
1467.42 44
1467.50 49
1467.59 53
1467.68 58
1467.77 61
1467.85 65
1467.94 67
1468.03 67
1468.12 65
1468.20 61
1468.29 56
1468.38 49
1468.47 41
1468.56 33
1468.64 26
1468.73 20
1468.82 15
1468.91 13
1468.99 13
1469.08 14
1469.17 17
1469.26 22
1469.35 26
1469.43 31
1469.52 35
1469.61 38
1469.70 40
1469.78 42
1469.87 44
1469.96 45
1470.05 46
1470.13 47
1470.22 48
1470.31 49
1470.40 50
1470.49 51
1470.57 52
1470.66 52
1470.75 51
1470.84 49
1470.92 46
1471.01 43
1471.10 39
1471.19 35
1471.28 30
1471.36 27
1471.45 23
1471.54 19
1471.63 14
1471.72 9
1471.80 4
1471.89 0
1471.98 0
1472.07 0
1472.15 0
1472.24 0
1472.33 0
1472.42 0
1472.51 0
1472.59 2
1472.68 3
1472.77 4
1472.86 4
1472.94 5
1473.03 6
1473.12 7
1473.21 8
1473.30 11
1473.38 13
1473.47 16
1473.56 18
1473.65 21
1473.74 23
1473.82 24
1473.91 24
1474.00 24
1474.09 23
1474.17 22
1474.26 20
1474.35 20
1474.44 19
1474.53 20
1474.61 21
1474.70 23
1474.79 26
1474.88 30
1474.97 34
1475.05 38
1475.14 42
1475.23 45
1475.32 47
1475.41 47
1475.49 46
1475.58 44
1475.67 41
1475.76 37
1475.84 34
1475.93 32
1476.02 31
1476.11 31
1476.20 32
1476.28 33
1476.37 35
1476.46 37
1476.55 40
1476.64 42
1476.72 44
1476.81 46
1476.90 46
1476.99 44
1477.08 42
1477.16 38
1477.25 35
1477.34 32
1477.43 31
1477.52 33
1477.60 36
1477.69 41
1477.78 47
1477.87 52
1477.96 57
1478.04 60
1478.13 62
1478.22 63
1478.31 63
1478.40 64
1478.48 66
1478.57 68
1478.66 72
1478.75 75
1478.84 78
1478.92 79
1479.01 79
1479.10 76
1479.19 73
1479.28 70
1479.36 67
1479.45 65
1479.54 64
1479.63 65
1479.72 66
1479.80 68
1479.89 70
1479.98 73
1480.07 76
1480.16 79
1480.24 83
1480.33 85
1480.42 87
1480.51 87
1480.60 85
1480.69 83
1480.77 80
1480.86 76
1480.95 72
1481.04 67
1481.13 62
1481.21 57
1481.30 50
1481.39 43
1481.48 36
1481.57 29
1481.65 23
1481.74 19
1481.83 17
1481.92 17
1482.01 19
1482.09 22
1482.18 26
1482.27 30
1482.36 33
1482.45 35
1482.54 34
1482.62 31
1482.71 27
1482.80 20
1482.89 14
1482.98 7
1483.06 1
1483.15 0
1483.24 0
1483.33 0
1483.42 0
1483.50 0
1483.59 0
1483.68 0
1483.77 0
1483.86 1
1483.95 3
1484.03 4
1484.12 6
1484.21 8
1484.30 12
1484.39 16
1484.47 20
1484.56 23
1484.65 25
1484.74 26
1484.83 25
1484.92 22
1485.00 18
1485.09 13
1485.18 9
1485.27 4
1485.36 1
1485.44 0
1485.53 0
1485.62 0
1485.71 0
1485.80 0
1485.89 2
1485.97 5
1486.06 8
1486.15 11
1486.24 14
1486.33 17
1486.42 19
1486.50 20
1486.59 20
1486.68 20
1486.77 19
1486.86 18
1486.94 18
1487.03 20
1487.12 24
1487.21 29
1487.30 36
1487.39 43
1487.47 49
1487.56 54
1487.65 58
1487.74 60
1487.83 61
1487.92 61
1488.00 61
1488.09 60
1488.18 60
1488.27 60
1488.36 59
1488.45 59
1488.53 58
1488.62 57
1488.71 56
1488.80 54
1488.89 53
1488.98 53
1489.06 53
1489.15 54
1489.24 55
1489.33 55
1489.42 55
1489.51 54
1489.59 51
1489.68 48
1489.77 45
1489.86 43
1489.95 42
1490.04 43
1490.12 46
1490.21 50
1490.30 54
1490.39 57
1490.48 58
1490.57 58
1490.65 55
1490.74 52
1490.83 49
1490.92 47
1491.01 46
1491.10 46
1491.18 47
1491.27 49
1491.36 50
1491.45 51
1491.54 52
1491.63 51
1491.71 51
1491.80 50
1491.89 50
1491.98 49
1492.07 48
1492.16 47
1492.25 45
1492.33 44
1492.42 42
1492.51 40
1492.60 39
1492.69 38
1492.78 37
1492.86 37
1492.95 36
1493.04 36
1493.13 36
1493.22 35
1493.31 35
1493.39 34
1493.48 33
1493.57 32
1493.66 31
1493.75 30
1493.84 30
1493.93 30
1494.01 31
1494.10 33
1494.19 35
1494.28 38
1494.37 41
1494.46 44
1494.55 48
1494.63 51
1494.72 55
1494.81 58
1494.90 60
1494.99 61
1495.08 62
1495.16 62
1495.25 61
1495.34 59
1495.43 57
1495.52 55
1495.61 53
1495.70 50
1495.78 47
1495.87 45
1495.96 42
1496.05 39
1496.14 36
1496.23 33
1496.32 31
1496.40 29
1496.49 29
1496.58 30
1496.67 32
1496.76 35
1496.85 39
1496.94 41
1497.02 41
1497.11 40
1497.20 35
1497.29 29
1497.38 22
1497.47 14
1497.56 8
1497.64 3
1497.73 0
1497.82 0
1497.91 0
1498.00 0
1498.09 0
1498.18 0
1498.26 0
1498.35 0
1498.44 0
1498.53 0
1498.62 1
1498.71 7
1498.80 16
1498.88 25
1498.97 34
1499.06 42
1499.15 48
1499.24 51
1499.33 52
1499.42 51
1499.50 49
1499.59 47
1499.68 45
1499.77 44
1499.86 44
1499.95 46
1500.04 47
1500.12 49
1500.21 50
1500.30 50
1500.39 48
1500.48 45
1500.57 42
1500.66 38
1500.75 34
1500.83 31
1500.92 29
1501.01 29
1501.10 30
1501.19 31
1501.28 33
1501.37 34
1501.45 35
1501.54 35
1501.63 35
1501.72 35
1501.81 35
1501.90 34
1501.99 34
1502.08 34
1502.16 35
1502.25 37
1502.34 39
1502.43 40
1502.52 42
1502.61 42
1502.70 42
1502.79 41
1502.87 39
1502.96 37
1503.05 36
1503.14 35
1503.23 35
1503.32 35
1503.41 35
1503.50 35
1503.58 34
1503.67 34
1503.76 33
1503.85 33
1503.94 33
1504.03 35
1504.12 38
1504.21 41
1504.29 45
1504.38 49
1504.47 52
1504.56 55
1504.65 57
1504.74 57
1504.83 57
1504.92 56
1505.00 54
1505.09 51
1505.18 48
1505.27 45
1505.36 42
1505.45 39
1505.54 36
1505.63 34
1505.72 32
1505.80 32
1505.89 31
1505.98 31
1506.07 31
1506.16 32
1506.25 32
1506.34 32
1506.43 31
1506.51 30
1506.60 27
1506.69 24
1506.78 20
1506.87 16
1506.96 13
1507.05 11
1507.14 12
1507.23 15
1507.31 20
1507.40 26
1507.49 31
1507.58 36
1507.67 39
1507.76 41
1507.85 41
1507.94 40
1508.03 40
1508.11 40
1508.20 41
1508.29 43
1508.38 46
1508.47 49
1508.56 52
1508.65 54
1508.74 56
1508.83 57
1508.91 58
1509.00 58
1509.09 58
1509.18 59
1509.27 60
1509.36 63
1509.45 67
1509.54 72
1509.63 78
1509.71 83
1509.80 88
1509.89 90
1509.98 90
1510.07 87
1510.16 81
1510.25 74
1510.34 66
1510.43 57
1510.52 50
1510.60 44
1510.69 40
1510.78 37
1510.87 34
1510.96 33
1511.05 32
1511.14 30
1511.23 29
1511.32 28
1511.40 27
1511.49 27
1511.58 29
1511.67 31
1511.76 34
1511.85 38
1511.94 42
1512.03 46
1512.12 49
1512.21 51
1512.29 53
1512.38 55
1512.47 57
1512.56 59
1512.65 63
1512.74 66
1512.83 70
1512.92 72
1513.01 73
1513.10 71
1513.19 67
1513.27 61
1513.36 55
1513.45 48
1513.54 42
1513.63 38
1513.72 36
1513.81 35
1513.90 36
1513.99 37
1514.08 39
1514.16 41
1514.25 43
1514.34 44
1514.43 45
1514.52 46
1514.61 47
1514.70 48
1514.79 48
1514.88 47
1514.97 46
1515.06 45
1515.14 45
1515.23 46
1515.32 49
1515.41 53
1515.50 58
1515.59 63
1515.68 68
1515.77 70
1515.86 71
1515.95 70
1516.04 69
1516.12 68
1516.21 67
1516.30 69
1516.39 71
1516.48 75
1516.57 78
1516.66 81
1516.75 83
1516.84 83
1516.93 82
1517.02 80
1517.11 78
1517.19 76
1517.28 75
1517.37 74
1517.46 73
1517.55 72
1517.64 69
1517.73 65
1517.82 61
1517.91 55
1518.00 48
1518.09 41
1518.18 35
1518.26 30
1518.35 25
1518.44 23
1518.53 22
1518.62 22
1518.71 24
1518.80 27
1518.89 29
1518.98 30
1519.07 30
1519.16 29
1519.25 27
1519.33 25
1519.42 24
1519.51 23
1519.60 23
1519.69 25
1519.78 28
1519.87 31
1519.96 34
1520.05 37
1520.14 38
1520.23 38
1520.32 37
1520.41 35
1520.49 32
1520.58 29
1520.67 27
1520.76 25
1520.85 25
1520.94 25
1521.03 25
1521.12 26
1521.21 25
1521.30 23
1521.39 20
1521.48 16
1521.57 12
1521.66 8
1521.74 5
1521.83 4
1521.92 4
1522.01 7
1522.10 11
1522.19 17
1522.28 24
1522.37 30
1522.46 36
1522.55 41
1522.64 44
1522.73 46
1522.82 47
1522.91 48
1522.99 48
1523.08 47
1523.17 46
1523.26 44
1523.35 41
1523.44 38
1523.53 35
1523.62 32
1523.71 31
1523.80 32
1523.89 34
1523.98 39
1524.07 44
1524.16 49
1524.25 54
1524.34 57
1524.42 58
1524.51 57
1524.60 55
1524.69 51
1524.78 48
1524.87 45
1524.96 44
1525.05 44
1525.14 47
1525.23 49
1525.32 52
1525.41 55
1525.50 56
1525.59 57
1525.68 57
1525.77 57
1525.85 58
1525.94 59
1526.03 59
1526.12 58
1526.21 55
1526.30 51
1526.39 45
1526.48 38
1526.57 32
1526.66 27
1526.75 24
1526.84 23
1526.93 22
1527.02 22
1527.11 22
1527.20 22
1527.29 21
1527.38 20
1527.46 20
1527.55 22
1527.64 24
1527.73 28
1527.82 33
1527.91 37
1528.00 41
1528.09 45
1528.18 47
1528.27 49
1528.36 50
1528.45 52
1528.54 53
1528.63 54
1528.72 56
1528.81 58
1528.90 60
1528.99 62
1529.08 63
1529.16 63
1529.25 62
1529.34 59
1529.43 55
1529.52 50
1529.61 45
1529.70 41
1529.79 38
1529.88 36
1529.97 35
1530.06 35
1530.15 35
1530.24 36
1530.33 35
1530.42 36
1530.51 36
1530.60 37
1530.69 39
1530.78 41
1530.87 44
1530.96 48
1531.04 51
1531.13 55
1531.22 57
1531.31 58
1531.40 57
1531.49 55
1531.58 52
1531.67 47
1531.76 42
1531.85 38
1531.94 34
1532.03 31
1532.12 29
1532.21 28
1532.30 28
1532.39 28
1532.48 27
1532.57 25
1532.66 21
1532.75 17
1532.84 11
1532.93 5
1533.02 0
1533.11 0
1533.20 0
1533.28 0
1533.37 0
1533.46 0
1533.55 0
1533.64 0
1533.73 1
1533.82 7
1533.91 14
1534.00 20
1534.09 26
1534.18 32
1534.27 39
1534.36 45
1534.45 51
1534.54 56
1534.63 62
1534.72 66
1534.81 70
1534.90 74
1534.99 76
1535.08 79
1535.17 81
1535.26 82
1535.35 82
1535.44 81
1535.53 78
1535.62 73
1535.71 65
1535.80 56
1535.89 46
1535.97 36
1536.06 28
1536.15 22
1536.24 21
1536.33 23
1536.42 28
1536.51 35
1536.60 42
1536.69 47
1536.78 50
1536.87 50
1536.96 48
1537.05 43
1537.14 38
1537.23 32
1537.32 28
1537.41 24
1537.50 22
1537.59 20
1537.68 19
1537.77 17
1537.86 15
1537.95 13
1538.04 11
1538.13 10
1538.22 9
1538.31 10
1538.40 12
1538.49 16
1538.58 21
1538.67 25
1538.76 29
1538.85 31
1538.94 30
1539.03 28
1539.12 25
1539.21 22
1539.30 21
1539.39 23
1539.48 28
1539.57 37
1539.65 48
1539.74 60
1539.83 72
1539.92 83
1540.01 92
1540.10 99
1540.19 104
1540.28 108
1540.37 111
1540.46 113
1540.55 115
1540.64 117
1540.73 118
1540.82 119
1540.91 118
1541.00 115
1541.09 112
1541.18 108
1541.27 103
1541.36 99
1541.45 96
1541.54 93
1541.63 91
1541.72 89
1541.81 88
1541.90 87
1541.99 89
1542.08 92
1542.17 97
1542.26 103
1542.35 109
1542.44 114
1542.53 119
1542.62 122
1542.71 126
1542.80 130
1542.89 136
1542.98 142
1543.07 148
1543.16 153
1543.25 157
1543.34 158
1543.43 158
1543.52 156
1543.61 155
1543.70 156
1543.79 159
1543.88 165
1543.97 173
1544.06 182
1544.15 191
1544.24 199
1544.33 206
1544.42 212
1544.51 218
1544.60 223
1544.69 227
1544.78 230
1544.87 231
1544.96 231
1545.05 229
1545.14 227
1545.23 225
1545.32 223
1545.41 221
1545.50 220
1545.59 219
1545.68 218
1545.77 217
1545.86 215
1545.95 213
1546.04 210
1546.13 206
1546.22 202
1546.31 197
1546.40 193
1546.49 187
1546.58 181
1546.67 174
1546.76 166
1546.85 157
1546.94 149
1547.03 140
1547.12 132
1547.21 125
1547.30 119
1547.39 113
1547.48 108
1547.57 104
1547.66 101
1547.75 99
1547.84 98
1547.93 98
1548.02 99
1548.11 101
1548.20 102
1548.29 101
1548.38 99
1548.47 96
1548.56 91
1548.65 85
1548.74 80
1548.83 76
1548.92 72
1549.01 70
1549.10 69
1549.19 69
1549.28 70
1549.37 73
1549.46 76
1549.55 80
1549.64 85
1549.73 89
1549.82 91
1549.91 91
1550.00 89
1550.09 85
1550.18 79
1550.27 74
1550.36 69
1550.45 66
1550.54 64
1550.63 63
1550.72 62
1550.81 62
1550.90 62
1550.99 61
1551.08 61
1551.17 62
1551.26 63
1551.35 64
1551.44 65
1551.53 66
1551.62 65
1551.71 63
1551.80 59
1551.89 54
1551.98 49
1552.07 45
1552.16 41
1552.25 40
1552.34 40
1552.43 42
1552.52 46
1552.62 49
1552.71 52
1552.80 53
1552.89 52
1552.98 49
1553.07 46
1553.16 41
1553.25 38
1553.34 36
1553.43 36
1553.52 37
1553.61 39
1553.70 40
1553.79 40
1553.88 38
1553.97 34
1554.06 29
1554.15 24
1554.24 19
1554.33 17
1554.42 16
1554.51 18
1554.60 22
1554.69 26
1554.78 31
1554.87 34
1554.96 36
1555.05 37
1555.14 38
1555.23 39
1555.32 41
1555.41 44
1555.50 48
1555.59 53
1555.68 57
1555.77 61
1555.86 63
1555.95 65
1556.04 64
1556.13 62
1556.22 59
1556.32 56
1556.41 51
1556.50 46
1556.59 41
1556.68 35
1556.77 31
1556.86 27
1556.95 25
1557.04 25
1557.13 25
1557.22 26
1557.31 28
1557.40 30
1557.49 31
1557.58 32
1557.67 33
1557.76 34
1557.85 36
1557.94 38
1558.03 40
1558.12 43
1558.21 46
1558.30 47
1558.39 47
1558.48 44
1558.57 40
1558.66 34
1558.75 27
1558.84 22
1558.93 17
1559.03 15
1559.12 15
1559.21 16
1559.30 18
1559.39 21
1559.48 24
1559.57 27
1559.66 30
1559.75 34
1559.84 38
1559.93 42
1560.02 46
1560.11 49
1560.20 51
1560.29 52
1560.38 53
1560.47 54
1560.56 55
1560.65 56
1560.74 58
1560.83 59
1560.92 59
1561.01 59
1561.10 58
1561.20 55
1561.29 53
1561.38 50
1561.47 47
1561.56 44
1561.65 40
1561.74 35
1561.83 29
1561.92 23
1562.01 16
1562.10 8
1562.19 0
1562.28 0
1562.37 0
1562.46 0
1562.55 0
1562.64 0
1562.73 0
1562.82 0
1562.91 0
1563.00 8
1563.09 17
1563.19 24
1563.28 30
1563.37 34
1563.46 36
1563.55 35
1563.64 34
1563.73 32
1563.82 29
1563.91 26
1564.00 24
1564.09 21
1564.18 20
1564.27 19
1564.36 18
1564.45 18
1564.54 18
1564.63 18
1564.72 19
1564.81 20
1564.91 21
1565.00 23
1565.09 26
1565.18 29
1565.27 33
1565.36 38
1565.45 42
1565.54 46
1565.63 50
1565.72 53
1565.81 56
1565.90 59
1565.99 63
1566.08 68
1566.17 73
1566.26 79
1566.35 84
1566.45 89
1566.54 92
1566.63 94
1566.72 96
1566.81 99
1566.90 102
1566.99 106
1567.08 110
1567.17 115
1567.26 120
1567.35 124
1567.44 129
1567.53 134
1567.62 141
1567.71 148
1567.80 155
1567.89 163
1567.99 171
1568.08 178
1568.17 186
1568.26 194
1568.35 203
1568.44 215
1568.53 227
1568.62 240
1568.71 252
1568.80 263
1568.89 273
1568.98 282
1569.07 292
1569.16 303
1569.25 318
1569.35 335
1569.44 354
1569.53 372
1569.62 389
1569.71 404
1569.80 415
1569.89 424
1569.98 432
1570.07 440
1570.16 447
1570.25 453
1570.34 457
1570.43 459
1570.52 458
1570.62 454
1570.71 448
1570.80 441
1570.89 434
1570.98 429
1571.07 425
1571.16 422
1571.25 419
1571.34 417
1571.43 414
1571.52 410
1571.61 406
1571.70 402
1571.79 398
1571.89 395
1571.98 392
1572.07 390
1572.16 387
1572.25 385
1572.34 383
1572.43 382
1572.52 382
1572.61 383
1572.70 384
1572.79 386
1572.88 388
1572.97 387
1573.07 384
1573.16 378
1573.25 370
1573.34 360
1573.43 351
1573.52 343
1573.61 336
1573.70 330
1573.79 325
1573.88 319
1573.97 312
1574.06 303
1574.15 292
1574.25 279
1574.34 266
1574.43 253
1574.52 240
1574.61 229
1574.70 220
1574.79 213
1574.88 208
1574.97 205
1575.06 205
1575.15 207
1575.24 210
1575.34 213
1575.43 215
1575.52 217
1575.61 216
1575.70 213
1575.79 208
1575.88 201
1575.97 194
1576.06 187
1576.15 180
1576.24 174
1576.34 168
1576.43 162
1576.52 156
1576.61 151
1576.70 145
1576.79 138
1576.88 132
1576.97 126
1577.06 119
1577.15 114
1577.24 108
1577.34 103
1577.43 98
1577.52 94
1577.61 89
1577.70 83
1577.79 78
1577.88 74
1577.97 69
1578.06 64
1578.15 59
1578.24 55
1578.34 51
1578.43 48
1578.52 46
1578.61 46
1578.70 48
1578.79 52
1578.88 57
1578.97 65
1579.06 72
1579.15 80
1579.24 86
1579.34 91
1579.43 93
1579.52 93
1579.61 90
1579.70 86
1579.79 82
1579.88 77
1579.97 73
1580.06 70
1580.15 69
1580.25 69
1580.34 69
1580.43 69
1580.52 69
1580.61 68
1580.70 67
1580.79 66
1580.88 65
1580.97 64
1581.06 63
1581.16 63
1581.25 62
1581.34 62
1581.43 62
1581.52 64
1581.61 65
1581.70 68
1581.79 71
1581.88 73
1581.97 73
1582.07 72
1582.16 69
1582.25 64
1582.34 57
1582.43 51
1582.52 46
1582.61 42
1582.70 41
1582.79 43
1582.89 47
1582.98 54
1583.07 62
1583.16 72
1583.25 82
1583.34 92
1583.43 99
1583.52 104
1583.61 106
1583.70 106
1583.80 104
1583.89 102
1583.98 100
1584.07 100
1584.16 101
1584.25 103
1584.34 106
1584.43 107
1584.52 107
1584.62 104
1584.71 100
1584.80 93
1584.89 87
1584.98 81
1585.07 77
1585.16 75
1585.25 75
1585.35 76
1585.44 78
1585.53 80
1585.62 81
1585.71 81
1585.80 81
1585.89 81
1585.98 81
1586.07 80
1586.17 80
1586.26 78
1586.35 76
1586.44 73
1586.53 70
1586.62 66
1586.71 62
1586.80 59
1586.89 57
1586.99 55
1587.08 55
1587.17 54
1587.26 54
1587.35 52
1587.44 50
1587.53 47
1587.62 44
1587.72 41
1587.81 40
1587.90 40
1587.99 42
1588.08 46
1588.17 52
1588.26 59
1588.35 66
1588.45 73
1588.54 78
1588.63 81
1588.72 83
1588.81 84
1588.90 84
1588.99 84
1589.08 83
1589.18 83
1589.27 84
1589.36 85
1589.45 86
1589.54 86
1589.63 85
1589.72 82
1589.81 78
1589.91 72
1590.00 65
1590.09 57
1590.18 50
1590.27 43
1590.36 36
1590.45 31
1590.54 27
1590.64 25
1590.73 23
1590.82 21
1590.91 20
1591.00 19
1591.09 18
1591.18 16
1591.27 14
1591.37 12
1591.46 10
1591.55 9
1591.64 8
1591.73 8
1591.82 9
1591.91 10
1592.01 12
1592.10 15
1592.19 19
1592.28 22
1592.37 25
1592.46 27
1592.55 28
1592.64 27
1592.74 26
1592.83 24
1592.92 22
1593.01 22
1593.10 23
1593.19 25
1593.28 28
1593.38 31
1593.47 32
1593.56 33
1593.65 32
1593.74 30
1593.83 28
1593.92 25
1594.01 22
1594.11 20
1594.20 17
1594.29 15
1594.38 13
1594.47 13
1594.56 14
1594.65 16
1594.75 19
1594.84 23
1594.93 27
1595.02 31
1595.11 35
1595.20 38
1595.29 41
1595.39 43
1595.48 44
1595.57 44
1595.66 42
1595.75 40
1595.84 37
1595.93 35
1596.03 34
1596.12 33
1596.21 32
1596.30 33
1596.39 34
1596.48 35
1596.57 36
1596.67 36
1596.76 36
1596.85 35
1596.94 32
1597.03 28
1597.12 24
1597.22 20
1597.31 16
1597.40 12
1597.49 10
1597.58 10
1597.67 12
1597.76 15
1597.86 20
1597.95 25
1598.04 30
1598.13 33
1598.22 36
1598.31 37
1598.40 37
1598.50 37
1598.59 37
1598.68 38
1598.77 39
1598.86 41
1598.95 43
1599.05 44
1599.14 45
1599.23 45
1599.32 44
1599.41 43
1599.50 40
1599.59 37
1599.69 34
1599.78 30
1599.87 26
1599.96 22
1600.05 19
1600.14 18
1600.24 17
1600.33 19
1600.42 22
1600.51 26
1600.60 30
1600.69 33
1600.78 35
1600.88 34
1600.97 32
1601.06 28
1601.15 24
1601.24 19
1601.33 16
1601.43 14
1601.52 12
1601.61 12
1601.70 13
1601.79 14
1601.88 16
1601.98 19
1602.07 22
1602.16 26
1602.25 30
1602.34 35
1602.43 39
1602.53 42
1602.62 46
1602.71 50
1602.80 53
1602.89 56
1602.98 58
1603.08 59
1603.17 59
1603.26 58
1603.35 57
1603.44 55
1603.53 55
1603.63 55
1603.72 58
1603.81 62
1603.90 67
1603.99 71
1604.08 75
1604.18 77
1604.27 76
1604.36 74
1604.45 70
1604.54 65
1604.63 60
1604.73 55
1604.82 50
1604.91 46
1605.00 42
1605.09 38
1605.18 35
1605.28 31
1605.37 29
1605.46 26
1605.55 25
1605.64 24
1605.73 23
1605.83 22
1605.92 22
1606.01 22
1606.10 23
1606.19 26
1606.28 30
1606.38 35
1606.47 42
1606.56 50
1606.65 57
1606.74 64
1606.83 70
1606.93 75
1607.02 79
1607.11 81
1607.20 83
1607.29 84
1607.39 84
1607.48 85
1607.57 85
1607.66 86
1607.75 87
1607.84 90
1607.94 92
1608.03 95
1608.12 96
1608.21 97
1608.30 95
1608.40 91
1608.49 85
1608.58 77
1608.67 68
1608.76 60
1608.85 51
1608.95 45
1609.04 41
1609.13 39
1609.22 39
1609.31 41
1609.40 44
1609.50 47
1609.59 50
1609.68 53
1609.77 57
1609.86 60
1609.96 64
1610.05 67
1610.14 71
1610.23 73
1610.32 76
1610.42 78
1610.51 81
1610.60 84
1610.69 89
1610.78 95
1610.87 101
1610.97 107
1611.06 112
1611.15 113
1611.24 112
1611.33 107
1611.43 101
1611.52 93
1611.61 86
1611.70 81
1611.79 78
1611.89 77
1611.98 77
1612.07 79
1612.16 82
1612.25 85
1612.34 88
1612.44 92
1612.53 95
1612.62 100
1612.71 105
1612.80 111
1612.90 116
1612.99 121
1613.08 125
1613.17 127
1613.26 127
1613.36 125
1613.45 120
1613.54 113
1613.63 104
1613.72 94
1613.82 84
1613.91 75
1614.00 67
1614.09 60
1614.18 55
1614.28 52
1614.37 49
1614.46 48
1614.55 46
1614.64 44
1614.74 42
1614.83 39
1614.92 35
1615.01 32
1615.10 29
1615.20 27
1615.29 26
1615.38 27
1615.47 29
1615.56 30
1615.66 32
1615.75 32
1615.84 32
1615.93 31
1616.02 29
1616.12 27
1616.21 25
1616.30 24
1616.39 23
1616.48 22
1616.58 21
1616.67 21
1616.76 21
1616.85 21
1616.94 22
1617.04 24
1617.13 26
1617.22 29
1617.31 32
1617.40 35
1617.50 38
1617.59 42
1617.68 46
1617.77 51
1617.86 55
1617.96 60
1618.05 63
1618.14 66
1618.23 66
1618.32 65
1618.42 63
1618.51 59
1618.60 55
1618.69 51
1618.79 48
1618.88 47
1618.97 47
1619.06 50
1619.15 55
1619.25 60
1619.34 66
1619.43 70
1619.52 72
1619.61 72
1619.71 71
1619.80 70
1619.89 69
1619.98 70
1620.07 70
1620.17 71
1620.26 69
1620.35 65
1620.44 58
1620.54 49
1620.63 38
1620.72 27
1620.81 18
1620.90 11
1621.00 6
1621.09 4
1621.18 3
1621.27 4
1621.36 4
1621.46 4
1621.55 4
1621.64 4
1621.73 5
1621.83 6
1621.92 8
1622.01 10
1622.10 14
1622.19 17
1622.29 19
1622.38 21
1622.47 23
1622.56 24
1622.66 24
1622.75 25
1622.84 26
1622.93 27
1623.02 27
1623.12 28
1623.21 27
1623.30 26
1623.39 25
1623.49 23
1623.58 21
1623.67 20
1623.76 19
1623.85 20
1623.95 22
1624.04 25
1624.13 29
1624.22 32
1624.32 34
1624.41 34
1624.50 33
1624.59 30
1624.68 27
1624.78 23
1624.87 19
1624.96 15
1625.05 10
1625.15 6
1625.24 3
1625.33 0
1625.42 0
1625.51 0
1625.61 0
1625.70 0
1625.79 0
1625.88 0
1625.98 0
1626.07 0
1626.16 1
1626.25 5
1626.35 10
1626.44 15
1626.53 19
1626.62 24
1626.71 27
1626.81 28
1626.90 27
1626.99 25
1627.08 22
1627.18 18
1627.27 14
1627.36 10
1627.45 7
1627.55 4
1627.64 1
1627.73 0
1627.82 0
1627.92 0
1628.01 0
1628.10 0
1628.19 0
1628.28 0
1628.38 0
1628.47 5
1628.56 14
1628.65 23
1628.75 31
1628.84 39
1628.93 45
1629.02 48
1629.12 50
1629.21 51
1629.30 51
1629.39 49
1629.49 47
1629.58 44
1629.67 40
1629.76 35
1629.86 31
1629.95 26
1630.04 23
1630.13 22
1630.23 21
1630.32 23
1630.41 25
1630.50 27
1630.59 29
1630.69 30
1630.78 29
1630.87 27
1630.96 24
1631.06 21
1631.15 18
1631.24 17
1631.33 17
1631.43 17
1631.52 19
1631.61 20
1631.70 22
1631.80 23
1631.89 24
1631.98 25
1632.07 26
1632.17 28
1632.26 30
1632.35 32
1632.44 33
1632.54 32
1632.63 31
1632.72 27
1632.81 23
1632.91 18
1633.00 14
1633.09 11
1633.18 10
1633.28 11
1633.37 13
1633.46 16
1633.55 17
1633.65 17
1633.74 15
1633.83 12
1633.92 7
1634.02 2
1634.11 0
1634.20 0
1634.29 0
1634.39 0
1634.48 0
1634.57 0
1634.66 0
1634.76 0
1634.85 3
1634.94 6
1635.03 8
1635.13 9
1635.22 9
1635.31 9
1635.40 8
1635.50 7
1635.59 6
1635.68 5
1635.77 5
1635.87 5
1635.96 6
1636.05 8
1636.15 9
1636.24 10
1636.33 11
1636.42 11
1636.52 11
1636.61 10
1636.70 10
1636.79 11
1636.89 13
1636.98 16
1637.07 19
1637.16 24
1637.26 28
1637.35 32
1637.44 36
1637.53 38
1637.63 40
1637.72 41
1637.81 40
1637.90 39
1638.00 36
1638.09 34
1638.18 31
1638.28 29
1638.37 27
1638.46 26
1638.55 26
1638.65 26
1638.74 25
1638.83 24
1638.92 23
1639.02 21
1639.11 19
1639.20 17
1639.29 16
1639.39 16
1639.48 18
1639.57 20
1639.67 22
1639.76 25
1639.85 27
1639.94 30
1640.04 32
1640.13 34
1640.22 36
1640.31 37
1640.41 36
1640.50 35
1640.59 34
1640.69 32
1640.78 31
1640.87 30
1640.96 30
1641.06 31
1641.15 31
1641.24 32
1641.33 32
1641.43 32
1641.52 33
1641.61 33
1641.71 33
1641.80 34
1641.89 33
1641.98 32
1642.08 30
1642.17 28
1642.26 25
1642.35 22
1642.45 19
1642.54 15
1642.63 12
1642.73 9
1642.82 5
1642.91 2
1643.00 0
1643.10 0
1643.19 0
1643.28 2
1643.38 6
1643.47 10
1643.56 14
1643.65 18
1643.75 20
1643.84 21
1643.93 21
1644.02 20
1644.12 18
1644.21 15
1644.30 12
1644.40 9
1644.49 5
1644.58 2
1644.67 0
1644.77 0
1644.86 0
1644.95 0
1645.05 0
1645.14 0
1645.23 0
1645.32 1
1645.42 2
1645.51 3
1645.60 4
1645.70 5
1645.79 6
1645.88 7
1645.97 9
1646.07 12
1646.16 16
1646.25 21
1646.35 27
1646.44 35
1646.53 42
1646.62 50
1646.72 57
1646.81 63
1646.90 67
1647.00 68
1647.09 67
1647.18 63
1647.27 58
1647.37 52
1647.46 45
1647.55 39
1647.65 34
1647.74 29
1647.83 24
1647.93 19
1648.02 15
1648.11 11
1648.20 7
1648.30 5
1648.39 4
1648.48 4
1648.58 4
1648.67 4
1648.76 4
1648.85 2
1648.95 0
1649.04 0
1649.13 0
1649.23 0
1649.32 0
1649.41 0
1649.51 0
1649.60 0
1649.69 4
1649.78 9
1649.88 14
1649.97 19
1650.06 25
1650.16 30
1650.25 34
1650.34 37
1650.43 39
1650.53 41
1650.62 42
1650.71 42
1650.81 40
1650.90 38
1650.99 34
1651.09 29
1651.18 23
1651.27 16
1651.37 9
1651.46 4
1651.55 1
1651.64 0
1651.74 3
1651.83 8
1651.92 15
1652.02 22
1652.11 29
1652.20 35
1652.30 38
1652.39 39
1652.48 37
1652.57 33
1652.67 27
1652.76 22
1652.85 17
1652.95 14
1653.04 13
1653.13 13
1653.23 14
1653.32 16
1653.41 18
1653.51 20
1653.60 21
1653.69 22
1653.78 23
1653.88 23
1653.97 23
1654.06 23
1654.16 23
1654.25 22
1654.34 22
1654.44 22
1654.53 22
1654.62 22
1654.72 23
1654.81 24
1654.90 26
1654.99 28
1655.09 31
1655.18 33
1655.27 36
1655.37 39
1655.46 41
1655.55 44
1655.65 45
1655.74 47
1655.83 47
1655.93 47
1656.02 46
1656.11 44
1656.21 42
1656.30 39
1656.39 37
1656.49 34
1656.58 30
1656.67 27
1656.76 24
1656.86 22
1656.95 21
1657.04 23
1657.14 27
1657.23 32
1657.32 39
1657.42 45
1657.51 51
1657.60 55
1657.70 59
1657.79 61
1657.88 63
1657.98 65
1658.07 66
1658.16 68
1658.26 70
1658.35 71
1658.44 74
1658.54 76
1658.63 80
1658.72 85
1658.81 90
1658.91 96
1659.00 101
1659.09 104
1659.19 106
1659.28 106
1659.37 104
1659.47 102
1659.56 97
1659.65 92
1659.75 87
1659.84 80
1659.93 74
1660.03 67
1660.12 61
1660.21 55
1660.31 51
1660.40 49
1660.49 47
1660.59 48
1660.68 49
1660.77 51
1660.87 52
1660.96 53
1661.05 54
1661.15 53
1661.24 52
1661.33 52
1661.43 51
1661.52 52
1661.61 53
1661.71 55
1661.80 58
1661.89 62
1661.99 64
1662.08 65
1662.17 65
1662.27 64
1662.36 61
1662.45 57
1662.55 52
1662.64 48
1662.73 46
1662.83 44
1662.92 45
1663.01 47
1663.11 52
1663.20 59
1663.29 68
1663.39 78
1663.48 88
1663.57 97
1663.67 103
1663.76 107
1663.85 107
1663.95 104
1664.04 100
1664.13 93
1664.23 87
1664.32 80
1664.41 75
1664.51 71
1664.60 68
1664.69 66
1664.79 66
1664.88 67
1664.97 68
1665.07 69
1665.16 70
1665.25 72
1665.35 73
1665.44 74
1665.53 76
1665.63 78
1665.72 81
1665.81 83
1665.91 86
1666.00 87
1666.09 88
1666.19 88
1666.28 87
1666.38 86
1666.47 83
1666.56 80
1666.66 76
1666.75 71
1666.84 65
1666.94 60
1667.03 56
1667.12 54
1667.22 53
1667.31 55
1667.40 57
1667.50 59
1667.59 60
1667.68 58
1667.78 53
1667.87 47
1667.96 40
1668.06 34
1668.15 29
1668.24 27
1668.34 28
1668.43 30
1668.52 33
1668.62 37
1668.71 40
1668.81 42
1668.90 42
1668.99 41
1669.09 38
1669.18 35
1669.27 32
1669.37 30
1669.46 30
1669.55 30
1669.65 32
1669.74 35
1669.83 39
1669.93 44
1670.02 48
1670.11 53
1670.21 57
1670.30 61
1670.40 63
1670.49 63
1670.58 63
1670.68 62
1670.77 61
1670.86 60
1670.96 59
1671.05 60
1671.14 60
1671.24 60
1671.33 60
1671.42 59
1671.52 59
1671.61 59
1671.71 61
1671.80 63
1671.89 67
1671.99 71
1672.08 75
1672.17 78
1672.27 79
1672.36 78
1672.45 76
1672.55 73
1672.64 69
1672.74 65
1672.83 61
1672.92 57
1673.02 55
1673.11 54
1673.20 56
1673.30 60
1673.39 67
1673.48 75
1673.58 85
1673.67 94
1673.77 102
1673.86 107
1673.95 109
1674.05 107
1674.14 103
1674.23 97
1674.33 90
1674.42 84
1674.51 78
1674.61 75
1674.70 73
1674.80 73
1674.89 73
1674.98 74
1675.08 75
1675.17 75
1675.26 73
1675.36 70
1675.45 67
1675.54 64
1675.64 61
1675.73 60
1675.83 59
1675.92 60
1676.01 62
1676.11 65
1676.20 68
1676.29 70
1676.39 72
1676.48 74
1676.58 74
1676.67 75
1676.76 74
1676.86 74
1676.95 72
1677.04 71
1677.14 70
1677.23 69
1677.33 69
1677.42 69
1677.51 70
1677.61 71
1677.70 72
1677.79 74
1677.89 74
1677.98 74
1678.08 74
1678.17 73
1678.26 71
1678.36 70
1678.45 68
1678.54 67
1678.64 66
1678.73 66
1678.83 65
1678.92 65
1679.01 66
1679.11 66
1679.20 66
1679.29 67
1679.39 67
1679.48 68
1679.58 70
1679.67 72
1679.76 74
1679.86 76
1679.95 78
1680.05 78
1680.14 77
1680.23 75
1680.33 71
1680.42 67
1680.51 63
1680.61 59
1680.70 55
1680.80 52
1680.89 50
1680.98 50
1681.08 51
1681.17 54
1681.27 56
1681.36 60
1681.45 63
1681.55 66
1681.64 69
1681.73 71
1681.83 72
1681.92 73
1682.02 73
1682.11 71
1682.20 67
1682.30 63
1682.39 59
1682.49 55
1682.58 52
1682.67 51
1682.77 52
1682.86 54
1682.96 57
1683.05 59
1683.14 60
1683.24 60
1683.33 58
1683.42 56
1683.52 53
1683.61 52
1683.71 51
1683.80 52
1683.89 54
1683.99 57
1684.08 62
1684.18 67
1684.27 73
1684.36 80
1684.46 86
1684.55 92
1684.65 97
1684.74 101
1684.83 104
1684.93 105
1685.02 104
1685.12 101
1685.21 97
1685.30 91
1685.40 85
1685.49 79
1685.59 74
1685.68 71
1685.77 70
1685.87 70
1685.96 72
1686.06 74
1686.15 76
1686.24 77
1686.34 77
1686.43 76
1686.53 75
1686.62 74
1686.71 73
1686.81 72
1686.90 70
1687.00 69
1687.09 69
1687.18 69
1687.28 72
1687.37 76
1687.47 82
1687.56 88
1687.65 93
1687.75 96
1687.84 97
1687.94 95
1688.03 92
1688.12 88
1688.22 85
1688.31 83
1688.41 82
1688.50 82
1688.59 81
1688.69 80
1688.78 77
1688.88 74
1688.97 71
1689.06 68
1689.16 66
1689.25 65
1689.35 65
1689.44 66
1689.53 67
1689.63 68
1689.72 68
1689.82 68
1689.91 66
1690.01 65
1690.10 64
1690.19 65
1690.29 68
1690.38 74
1690.48 82
1690.57 91
1690.66 100
1690.76 109
1690.85 115
1690.95 119
1691.04 120
1691.13 120
1691.23 117
1691.32 114
1691.42 109
1691.51 104
1691.61 98
1691.70 92
1691.79 86
1691.89 80
1691.98 75
1692.08 71
1692.17 68
1692.26 65
1692.36 63
1692.45 60
1692.55 57
1692.64 52
1692.74 46
1692.83 39
1692.92 32
1693.02 25
1693.11 20
1693.21 15
1693.30 13
1693.39 14
1693.49 16
1693.58 20
1693.68 25
1693.77 31
1693.87 36
1693.96 41
1694.05 44
1694.15 47
1694.24 48
1694.34 48
1694.43 49
1694.53 49
1694.62 49
1694.71 50
1694.81 51
1694.90 52
1695.00 53
1695.09 53
1695.18 53
1695.28 53
1695.37 54
1695.47 56
1695.56 58
1695.66 63
1695.75 69
1695.84 75
1695.94 81
1696.03 87
1696.13 91
1696.22 94
1696.32 95
1696.41 94
1696.50 93
1696.60 90
1696.69 87
1696.79 83
1696.88 79
1696.98 75
1697.07 70
1697.16 65
1697.26 61
1697.35 57
1697.45 54
1697.54 52
1697.64 50
1697.73 50
1697.82 51
1697.92 52
1698.01 52
1698.11 52
1698.20 50
1698.30 46
1698.39 40
1698.49 33
1698.58 24
1698.67 16
1698.77 10
1698.86 5
1698.96 2
1699.05 1
1699.15 0
1699.24 0
1699.33 0
1699.43 0
1699.52 0
1699.62 0
1699.71 0
1699.81 0
1699.90 0
1699.99 2
1700.09 8
1700.18 13
1700.28 18
1700.37 23
1700.47 26
1700.56 28
1700.66 30
1700.75 33
1700.84 37
1700.94 42
1701.03 50
1701.13 57
1701.22 65
1701.32 71
1701.41 75
1701.51 77
1701.60 78
1701.69 77
1701.79 77
1701.88 78
1701.98 81
1702.07 85
1702.17 89
1702.26 92
1702.36 94
1702.45 94
1702.54 92
1702.64 88
1702.73 85
1702.83 82
1702.92 81
1703.02 82
1703.11 83
1703.21 85
1703.30 87
1703.39 87
1703.49 87
1703.58 85
1703.68 83
1703.77 80
1703.87 77
1703.96 74
1704.06 71
1704.15 68
1704.24 65
1704.34 61
1704.43 58
1704.53 55
1704.62 53
1704.72 52
1704.81 52
1704.91 52
1705.00 52
1705.10 53
1705.19 54
1705.28 54
1705.38 55
1705.47 55
1705.57 56
1705.66 57
1705.76 58
1705.85 58
1705.95 59
1706.04 60
1706.14 62
1706.23 65
1706.32 70
1706.42 76
1706.51 83
1706.61 90
1706.70 95
1706.80 99
1706.89 100
1706.99 99
1707.08 97
1707.18 95
1707.27 94
1707.36 93
1707.46 93
1707.55 94
1707.65 94
1707.74 93
1707.84 91
1707.93 87
1708.03 82
1708.12 76
1708.22 70
1708.31 65
1708.41 61
1708.50 59
1708.59 58
1708.69 57
1708.78 57
1708.88 57
1708.97 57
1709.07 56
1709.16 55
1709.26 54
1709.35 54
1709.45 53
1709.54 53
1709.64 53
1709.73 53
1709.82 52
1709.92 50
1710.01 49
1710.11 47
1710.20 46
1710.30 45
1710.39 43
1710.49 42
1710.58 40
1710.68 39
1710.77 38
1710.87 38
1710.96 39
1711.06 40
1711.15 41
1711.24 42
1711.34 41
1711.43 40
1711.53 37
1711.62 35
1711.72 33
1711.81 31
1711.91 30
1712.00 30
1712.10 30
1712.19 28
1712.29 26
1712.38 21
1712.48 16
1712.57 10
1712.67 4
1712.76 0
1712.85 0
1712.95 0
1713.04 0
1713.14 0
1713.23 0
1713.33 0
1713.42 0
1713.52 0
1713.61 3
1713.71 9
1713.80 16
1713.90 24
1713.99 31
1714.09 36
1714.18 40
1714.28 42
1714.37 42
1714.47 40
1714.56 38
1714.66 36
1714.75 35
1714.84 35
1714.94 37
1715.03 40
1715.13 44
1715.22 48
1715.32 53
1715.41 57
1715.51 61
1715.60 63
1715.70 65
1715.79 66
1715.89 66
1715.98 65
1716.08 62
1716.17 59
1716.27 55
1716.36 50
1716.46 46
1716.55 42
1716.65 38
1716.74 34
1716.84 31
1716.93 28
1717.03 25
1717.12 23
1717.22 21
1717.31 19
1717.41 17
1717.50 15
1717.59 14
1717.69 14
1717.78 15
1717.88 17
1717.97 20
1718.07 22
1718.16 25
1718.26 27
1718.35 29
1718.45 31
1718.54 33
1718.64 36
1718.73 39
1718.83 44
1718.92 49
1719.02 54
1719.11 57
1719.21 59
1719.30 60
1719.40 60
1719.49 59
1719.59 58
1719.68 56
1719.78 55
1719.87 53
1719.97 50
1720.06 47
1720.16 43
1720.25 40
1720.35 37
1720.44 35
1720.54 34
1720.63 33
1720.73 33
1720.82 33
1720.92 33
1721.01 32
1721.11 31
1721.20 30
1721.30 29
1721.39 29
1721.49 28
1721.58 27
1721.68 26
1721.77 24
1721.87 22
1721.96 20
1722.06 18
1722.15 18
1722.25 19
1722.34 22
1722.44 26
1722.53 31
1722.63 36
1722.72 41
1722.82 45
1722.91 48
1723.01 51
1723.10 54
1723.20 58
1723.29 61
1723.39 65
1723.48 68
1723.58 71
1723.67 73
1723.77 74
1723.86 72
1723.96 69
1724.05 65
1724.15 60
1724.24 55
1724.34 52
1724.43 50
1724.53 49
1724.62 51
1724.72 53
1724.81 56
1724.91 58
1725.00 58
1725.10 57
1725.19 55
1725.29 51
1725.38 48
1725.48 44
1725.57 41
1725.67 39
1725.76 36
1725.86 34
1725.95 31
1726.05 27
1726.14 24
1726.24 20
1726.33 16
1726.43 13
1726.52 11
1726.62 10
1726.71 11
1726.81 14
1726.90 17
1727.00 22
1727.09 27
1727.19 33
1727.29 38
1727.38 43
1727.48 47
1727.57 51
1727.67 54
1727.76 55
1727.86 55
1727.95 55
1728.05 54
1728.14 54
1728.24 55
1728.33 59
1728.43 65
1728.52 72
1728.62 80
1728.71 88
1728.81 94
1728.90 97
1729.00 98
1729.09 97
1729.19 94
1729.28 90
1729.38 86
1729.47 81
1729.57 77
1729.66 72
1729.76 68
1729.85 63
1729.95 59
1730.05 56
1730.14 54
1730.24 54
1730.33 56
1730.43 59
1730.52 63
1730.62 66
1730.71 68
1730.81 69
1730.90 67
1731.00 63
1731.09 59
1731.19 56
1731.28 55
1731.38 57
1731.47 61
1731.57 67
1731.66 74
1731.76 80
1731.85 84
1731.95 86
1732.05 84
1732.14 81
1732.24 76
1732.33 70
1732.43 64
1732.52 59
1732.62 55
1732.71 51
1732.81 47
1732.90 44
1733.00 40
1733.09 38
1733.19 36
1733.28 35
1733.38 36
1733.47 39
1733.57 43
1733.67 46
1733.76 49
1733.86 50
1733.95 49
1734.05 47
1734.14 44
1734.24 42
1734.33 42
1734.43 44
1734.52 48
1734.62 54
1734.71 60
1734.81 66
1734.90 71
1735.00 74
1735.10 76
1735.19 76
1735.29 74
1735.38 72
1735.48 69
1735.57 66
1735.67 63
1735.76 60
1735.86 57
1735.95 54
1736.05 51
1736.14 49
1736.24 46
1736.33 43
1736.43 40
1736.53 36
1736.62 33
1736.72 30
1736.81 28
1736.91 27
1737.00 27
1737.10 29
1737.19 31
1737.29 32
1737.38 33
1737.48 32
1737.58 32
1737.67 31
1737.77 30
1737.86 30
1737.96 32
1738.05 34
1738.15 36
1738.24 38
1738.34 39
1738.43 39
1738.53 37
1738.62 34
1738.72 31
1738.82 28
1738.91 25
1739.01 24
1739.10 25
1739.20 28
1739.29 32
1739.39 37
1739.48 43
1739.58 48
1739.67 52
1739.77 55
1739.87 57
1739.96 57
1740.06 56
1740.15 54
1740.25 51
1740.34 49
1740.44 47
1740.53 45
1740.63 44
1740.73 43
1740.82 43
1740.92 43
1741.01 42
1741.11 40
1741.20 36
1741.30 31
1741.39 25
1741.49 19
1741.58 13
1741.68 8
1741.78 5
1741.87 4
1741.97 5
1742.06 7
1742.16 9
1742.25 12
1742.35 15
1742.44 18
1742.54 22
1742.64 25
1742.73 28
1742.83 31
1742.92 34
1743.02 36
1743.11 38
1743.21 41
1743.30 43
1743.40 45
1743.50 47
1743.59 48
1743.69 47
1743.78 45
1743.88 42
1743.97 37
1744.07 32
1744.17 27
1744.26 22
1744.36 19
1744.45 17
1744.55 16
1744.64 15
1744.74 16
1744.83 17
1744.93 19
1745.03 20
1745.12 22
1745.22 23
1745.31 25
1745.41 26
1745.50 27
1745.60 27
1745.70 28
1745.79 29
1745.89 29
1745.98 31
1746.08 33
1746.17 35
1746.27 37
1746.36 39
1746.46 40
1746.56 41
1746.65 39
1746.75 37
1746.84 32
1746.94 28
1747.03 23
1747.13 19
1747.23 16
1747.32 16
1747.42 17
1747.51 19
1747.61 21
1747.70 23
1747.80 24
1747.90 24
1747.99 23
1748.09 21
1748.18 18
1748.28 16
1748.37 14
1748.47 13
1748.57 13
1748.66 13
1748.76 14
1748.85 16
1748.95 18
1749.04 20
1749.14 22
1749.24 24
1749.33 24
1749.43 24
1749.52 22
1749.62 20
1749.71 16
1749.81 12
1749.91 9
1750.00 6
1750.10 4
1750.19 3
1750.29 3
1750.38 3
1750.48 4
1750.58 5
1750.67 6
1750.77 7
1750.86 8
1750.96 9
1751.06 10
1751.15 12
1751.25 14
1751.34 17
1751.44 20
1751.53 22
1751.63 24
1751.73 25
1751.82 26
1751.92 26
1752.01 25
1752.11 25
1752.20 25
1752.30 25
1752.40 25
1752.49 27
1752.59 29
1752.68 33
1752.78 39
1752.88 45
1752.97 52
1753.07 57
1753.16 61
1753.26 62
1753.35 61
1753.45 57
1753.55 53
1753.64 49
1753.74 45
1753.83 43
1753.93 42
1754.03 42
1754.12 44
1754.22 46
1754.31 48
1754.41 50
1754.51 51
1754.60 51
1754.70 49
1754.79 45
1754.89 40
1754.98 35
1755.08 29
1755.18 24
1755.27 21
1755.37 17
1755.46 15
1755.56 13
1755.66 11
1755.75 10
1755.85 10
1755.94 10
1756.04 11
1756.14 12
1756.23 13
1756.33 13
1756.42 11
1756.52 8
1756.62 4
1756.71 1
1756.81 0
1756.90 0
1757.00 0
1757.10 0
1757.19 3
1757.29 7
1757.38 12
1757.48 16
1757.57 19
1757.67 23
1757.77 27
1757.86 30
1757.96 33
1758.05 35
1758.15 35
1758.25 35
1758.34 34
1758.44 33
1758.53 33
1758.63 34
1758.73 36
1758.82 39
1758.92 44
1759.01 49
1759.11 55
1759.21 60
1759.30 66
1759.40 71
1759.49 76
1759.59 79
1759.69 82
1759.78 83
1759.88 83
1759.97 82
1760.07 80
1760.17 78
1760.26 77
1760.36 76
1760.46 74
1760.55 73
1760.65 70
1760.74 66
1760.84 61
1760.94 55
1761.03 50
1761.13 45
1761.22 41
1761.32 37
1761.42 33
1761.51 29
1761.61 25
1761.70 21
1761.80 17
1761.90 13
1761.99 10
1762.09 7
1762.18 4
1762.28 0
1762.38 0
1762.47 0
1762.57 0
1762.66 0
1762.76 0
1762.86 0
1762.95 0
1763.05 0
1763.15 5
1763.24 11
1763.34 17
1763.43 24
1763.53 30
1763.63 36
1763.72 40
1763.82 43
1763.91 43
1764.01 41
1764.11 37
1764.20 32
1764.30 26
1764.40 21
1764.49 17
1764.59 14
1764.68 13
1764.78 12
1764.88 12
1764.97 12
1765.07 12
1765.16 12
1765.26 13
1765.36 16
1765.45 21
1765.55 27
1765.65 35
1765.74 43
1765.84 51
1765.93 57
1766.03 61
1766.13 63
1766.22 63
1766.32 60
1766.41 55
1766.51 49
1766.61 42
1766.70 34
1766.80 26
1766.90 19
1766.99 12
1767.09 7
1767.18 3
1767.28 1
1767.38 0
1767.47 0
1767.57 2
1767.67 4
1767.76 7
1767.86 10
1767.95 13
1768.05 15
1768.15 16
1768.24 16
1768.34 15
1768.44 14
1768.53 13
1768.63 14
1768.72 17
1768.82 21
1768.92 26
1769.01 31
1769.11 36
1769.21 39
1769.30 40
1769.40 39
1769.49 37
1769.59 35
1769.69 33
1769.78 31
1769.88 30
1769.98 29
1770.07 29
1770.17 30
1770.27 30
1770.36 30
1770.46 29
1770.55 28
1770.65 26
1770.75 24
1770.84 21
1770.94 18
1771.04 16
1771.13 14
1771.23 13
1771.32 13
1771.42 12
1771.52 12
1771.61 12
1771.71 11
1771.81 9
1771.90 7
1772.00 5
1772.10 3
1772.19 2
1772.29 2
1772.38 3
1772.48 4
1772.58 7
1772.67 11
1772.77 16
1772.87 22
1772.96 28
1773.06 34
1773.16 40
1773.25 44
1773.35 46
1773.45 45
1773.54 43
1773.64 39
1773.73 34
1773.83 30
1773.93 28
1774.02 27
1774.12 28
1774.22 29
1774.31 31
1774.41 31
1774.51 30
1774.60 29
1774.70 28
1774.79 28
1774.89 30
1774.99 34
1775.08 38
1775.18 44
1775.28 48
1775.37 52
1775.47 55
1775.57 58
1775.66 60
1775.76 64
1775.86 67
1775.95 71
1776.05 74
1776.15 75
1776.24 75
1776.34 72
1776.43 68
1776.53 63
1776.63 58
1776.72 53
1776.82 49
1776.92 46
1777.01 44
1777.11 44
1777.21 46
1777.30 49
1777.40 53
1777.50 57
1777.59 59
1777.69 60
1777.79 57
1777.88 52
1777.98 45
1778.08 38
1778.17 33
1778.27 29
1778.36 29
1778.46 31
1778.56 36
1778.65 41
1778.75 45
1778.85 48
1778.94 48
1779.04 47
1779.14 46
1779.23 44
1779.33 43
1779.43 42
1779.52 42
1779.62 42
1779.72 40
1779.81 37
1779.91 33
1780.01 27
1780.10 21
1780.20 14
1780.30 8
1780.39 2
1780.49 0
1780.59 0
1780.68 0
1780.78 0
1780.88 0
1780.97 0
1781.07 0
1781.17 1
1781.26 5
1781.36 9
1781.46 12
1781.55 15
1781.65 19
1781.75 22
1781.84 26
1781.94 30
1782.04 35
1782.13 39
1782.23 43
1782.32 47
1782.42 52
1782.52 55
1782.61 58
1782.71 60
1782.81 60
1782.90 58
1783.00 53
1783.10 48
1783.19 42
1783.29 36
1783.39 32
1783.48 29
1783.58 28
1783.68 28
1783.77 29
1783.87 31
1783.97 33
1784.06 35
1784.16 36
1784.26 38
1784.36 39
1784.45 40
1784.55 40
1784.65 40
1784.74 39
1784.84 37
1784.94 34
1785.03 31
1785.13 28
1785.23 26
1785.32 25
1785.42 25
1785.52 25
1785.61 25
1785.71 25
1785.81 23
1785.90 21
1786.00 18
1786.10 15
1786.19 10
1786.29 6
1786.39 1
1786.48 0
1786.58 0
1786.68 0
1786.77 0
1786.87 0
1786.97 0
1787.06 0
1787.16 0
1787.26 3
1787.35 7
1787.45 11
1787.55 15
1787.64 17
1787.74 19
1787.84 21
1787.93 23
1788.03 24
1788.13 25
1788.22 25
1788.32 25
1788.42 25
1788.52 24
1788.61 24
1788.71 26
1788.81 29
1788.90 34
1789.00 41
1789.10 48
1789.19 55
1789.29 60
1789.39 64
1789.48 66
1789.58 68
1789.68 69
1789.77 70
1789.87 71
1789.97 72
1790.06 72
1790.16 71
1790.26 69
1790.36 65
1790.45 61
1790.55 57
1790.65 54
1790.74 52
1790.84 52
1790.94 54
1791.03 58
1791.13 63
1791.23 68
1791.32 72
1791.42 75
1791.52 76
1791.61 76
1791.71 76
1791.81 75
1791.91 73
1792.00 71
1792.10 68
1792.20 64
1792.29 58
1792.39 53
1792.49 47
1792.58 43
1792.68 40
1792.78 39
1792.87 39
1792.97 40
1793.07 40
1793.17 39
1793.26 38
1793.36 36
1793.46 34
1793.55 32
1793.65 30
1793.75 28
1793.84 26
1793.94 25
1794.04 23
1794.13 22
1794.23 20
1794.33 19
1794.43 19
1794.52 19
1794.62 20
1794.72 23
1794.81 26
1794.91 30
1795.01 33
1795.10 36
1795.20 38
1795.30 39
1795.40 41
1795.49 44
1795.59 49
1795.69 55
1795.78 63
1795.88 70
1795.98 76
1796.07 80
1796.17 82
1796.27 82
1796.37 82
1796.46 81
1796.56 83
1796.66 85
1796.75 89
1796.85 93
1796.95 96
1797.04 98
1797.14 98
1797.24 97
1797.34 94
1797.43 90
1797.53 86
1797.63 83
1797.72 81
1797.82 79
1797.92 78
1798.02 77
1798.11 77
1798.21 77
1798.31 77
1798.40 77
1798.50 79
1798.60 80
1798.69 81
1798.79 80
1798.89 76
1798.99 70
1799.08 60
1799.18 49
1799.28 38
1799.37 30
1799.47 25
1799.57 24
1799.67 28
1799.76 35
1799.86 44
1799.96 53
1800.05 61
1800.15 66
1800.25 69
1800.35 71
1800.44 71
1800.54 70
1800.64 69
1800.73 67
1800.83 65
1800.93 63
1801.03 61
1801.12 61
1801.22 61
1801.32 64
1801.41 69
1801.51 75
1801.61 81
1801.71 86
1801.80 89
1801.90 91
1802.00 90
1802.09 89
1802.19 87
1802.29 85
1802.39 83
1802.48 82
1802.58 81
1802.68 79
1802.77 77
1802.87 74
1802.97 71
1803.07 68
1803.16 67
1803.26 66
1803.36 67
1803.46 69
1803.55 70
1803.65 71
1803.75 70
1803.84 67
1803.94 63
1804.04 57
1804.14 51
1804.23 44
1804.33 39
1804.43 34
1804.52 31
1804.62 29
1804.72 29
1804.82 30
1804.91 32
1805.01 33
1805.11 34
1805.21 35
1805.30 34
1805.40 33
1805.50 32
1805.59 31
1805.69 31
1805.79 33
1805.89 36
1805.98 40
1806.08 45
1806.18 49
1806.28 52
1806.37 55
1806.47 56
1806.57 56
1806.66 55
1806.76 54
1806.86 51
1806.96 49
1807.05 45
1807.15 40
1807.25 35
1807.35 29
1807.44 23
1807.54 18
1807.64 13
1807.74 10
1807.83 8
1807.93 8
1808.03 10
1808.12 12
1808.22 15
1808.32 19
1808.42 21
1808.51 23
1808.61 24
1808.71 23
1808.81 22
1808.90 19
1809.00 16
1809.10 13
1809.20 12
1809.29 11
1809.39 13
1809.49 17
1809.58 22
1809.68 29
1809.78 36
1809.88 43
1809.97 49
1810.07 53
1810.17 55
1810.27 54
1810.36 51
1810.46 47
1810.56 42
1810.66 37
1810.75 32
1810.85 27
1810.95 24
1811.05 21
1811.14 19
1811.24 18
1811.34 19
1811.44 20
1811.53 21
1811.63 22
1811.73 23
1811.83 24
1811.92 25
1812.02 27
1812.12 28
1812.21 30
1812.31 33
1812.41 35
1812.51 38
1812.60 42
1812.70 45
1812.80 48
1812.90 51
1812.99 52
1813.09 52
1813.19 50
1813.29 46
1813.38 41
1813.48 35
1813.58 29
1813.68 23
1813.77 18
1813.87 15
1813.97 13
1814.07 13
1814.16 13
1814.26 15
1814.36 18
1814.46 22
1814.55 26
1814.65 31
1814.75 36
1814.85 40
1814.94 43
1815.04 46
1815.14 47
1815.24 48
1815.33 47
1815.43 46
1815.53 44
1815.63 41
1815.72 38
1815.82 36
1815.92 34
1816.02 33
1816.11 33
1816.21 34
1816.31 34
1816.41 35
1816.51 34
1816.60 33
1816.70 32
1816.80 30
1816.90 29
1816.99 28
1817.09 28
1817.19 29
1817.29 30
1817.38 31
1817.48 33
1817.58 35
1817.68 38
1817.77 42
1817.87 46
1817.97 50
1818.07 53
1818.16 55
1818.26 54
1818.36 51
1818.46 46
1818.55 39
1818.65 32
1818.75 26
1818.85 21
1818.95 19
1819.04 19
1819.14 20
1819.24 22
1819.34 24
1819.43 26
1819.53 26
1819.63 26
1819.73 26
1819.82 25
1819.92 27
1820.02 29
1820.12 32
1820.21 35
1820.31 37
1820.41 38
1820.51 37
1820.61 34
1820.70 30
1820.80 26
1820.90 23
1821.00 21
1821.09 20
1821.19 19
1821.29 18
1821.39 17
1821.48 15
1821.58 13
1821.68 10
1821.78 8
1821.88 7
1821.97 7
1822.07 8
1822.17 11
1822.27 14
1822.36 17
1822.46 19
1822.56 21
1822.66 22
1822.75 23
1822.85 24
1822.95 26
1823.05 28
1823.15 32
1823.24 36
1823.34 41
1823.44 44
1823.54 46
1823.63 47
1823.73 46
1823.83 45
1823.93 43
1824.03 42
1824.12 41
1824.22 40
1824.32 40
1824.42 38
1824.51 36
1824.61 31
1824.71 27
1824.81 22
1824.91 18
1825.00 15
1825.10 14
1825.20 15
1825.30 16
1825.39 17
1825.49 16
1825.59 14
1825.69 10
1825.79 5
1825.88 0
1825.98 0
1826.08 0
1826.18 0
1826.27 0
1826.37 0
1826.47 0
1826.57 0
1826.67 2
1826.76 3
1826.86 5
1826.96 6
1827.06 7
1827.16 8
1827.25 9
1827.35 11
1827.45 12
1827.55 13
1827.64 14
1827.74 14
1827.84 12
1827.94 10
1828.04 7
1828.13 3
1828.23 0
1828.33 0
1828.43 0
1828.53 2
1828.62 7
1828.72 15
1828.82 25
1828.92 34
1829.01 43
1829.11 49
1829.21 54
1829.31 56
1829.41 56
1829.50 55
1829.60 53
1829.70 52
1829.80 51
1829.90 52
1829.99 53
1830.09 55
1830.19 59
1830.29 62
1830.39 67
1830.48 71
1830.58 75
1830.68 79
1830.78 83
1830.88 86
1830.97 88
1831.07 90
1831.17 91
1831.27 89
1831.37 86
1831.46 80
1831.56 73
1831.66 64
1831.76 54
1831.86 44
1831.95 35
1832.05 27
1832.15 21
1832.25 16
1832.35 13
1832.44 11
1832.54 11
1832.64 12
1832.74 14
1832.84 17
1832.93 22
1833.03 26
1833.13 31
1833.23 37
1833.33 42
1833.42 48
1833.52 53
1833.62 56
1833.72 59
1833.82 60
1833.91 59
1834.01 58
1834.11 58
1834.21 58
1834.31 59
1834.40 62
1834.50 67
1834.60 72
1834.70 76
1834.80 79
1834.89 80
1834.99 77
1835.09 72
1835.19 65
1835.29 57
1835.38 49
1835.48 43
1835.58 38
1835.68 34
1835.78 32
1835.87 30
1835.97 28
1836.07 25
1836.17 21
1836.27 16
1836.36 11
1836.46 7
1836.56 5
1836.66 6
1836.76 9
1836.86 14
1836.95 20
1837.05 27
1837.15 33
1837.25 37
1837.35 41
1837.44 43
1837.54 44
1837.64 45
1837.74 47
1837.84 49
1837.93 52
1838.03 55
1838.13 58
1838.23 60
1838.33 62
1838.43 62
1838.52 60
1838.62 58
1838.72 54
1838.82 50
1838.92 46
1839.01 42
1839.11 41
1839.21 41
1839.31 43
1839.41 46
1839.51 50
1839.60 56
1839.70 60
1839.80 65
1839.90 68
1840.00 69
1840.09 68
1840.19 65
1840.29 62
1840.39 57
1840.49 54
1840.59 51
1840.68 51
1840.78 52
1840.88 55
1840.98 60
1841.08 64
1841.17 69
1841.27 72
1841.37 74
1841.47 74
1841.57 73
1841.67 70
1841.76 66
1841.86 60
1841.96 53
1842.06 45
1842.16 37
1842.26 29
1842.35 21
1842.45 15
1842.55 11
1842.65 9
1842.75 8
1842.85 8
1842.94 9
1843.04 11
1843.14 12
1843.24 14
1843.34 15
1843.43 16
1843.53 17
1843.63 18
1843.73 19
1843.83 20
1843.93 21
1844.02 22
1844.12 23
1844.22 23
1844.32 22
1844.42 22
1844.52 22
1844.61 21
1844.71 22
1844.81 23
1844.91 26
1845.01 29
1845.11 34
1845.20 38
1845.30 42
1845.40 45
1845.50 46
1845.60 45
1845.70 42
1845.79 39
1845.89 34
1845.99 30
1846.09 27
1846.19 24
1846.29 23
1846.38 23
1846.48 24
1846.58 27
1846.68 32
1846.78 38
1846.88 44
1846.97 50
1847.07 55
1847.17 57
1847.27 57
1847.37 54
1847.47 49
1847.57 43
1847.66 38
1847.76 35
1847.86 34
1847.96 36
1848.06 40
1848.16 45
1848.25 51
1848.35 56
1848.45 60
1848.55 62
1848.65 63
1848.75 64
1848.84 64
1848.94 64
1849.04 64
1849.14 63
1849.24 63
1849.34 61
1849.44 58
1849.53 55
1849.63 52
1849.73 50
1849.83 49
1849.93 50
1850.03 53
1850.12 56
1850.22 60
1850.32 62
1850.42 63
1850.52 61
1850.62 58
1850.72 55
1850.81 52
1850.91 51
1851.01 51
1851.11 54
1851.21 58
1851.31 63
1851.40 68
1851.50 71
1851.60 73
1851.70 73
1851.80 72
1851.90 69
1852.00 65
1852.09 60
1852.19 54
1852.29 48
1852.39 41
1852.49 36
1852.59 31
1852.69 27
1852.78 25
1852.88 23
1852.98 23
1853.08 23
1853.18 23
1853.28 22
1853.37 21
1853.47 21
1853.57 21
1853.67 22
1853.77 24
1853.87 26
1853.97 29
1854.06 31
1854.16 33
1854.26 34
1854.36 35
1854.46 35
1854.56 35
1854.66 35
1854.75 35
1854.85 37
1854.95 38
1855.05 39
1855.15 40
1855.25 40
1855.35 40
1855.45 38
1855.54 36
1855.64 34
1855.74 33
1855.84 31
1855.94 30
1856.04 28
1856.14 27
1856.23 25
1856.33 23
1856.43 21
1856.53 19
1856.63 16
1856.73 14
1856.83 13
1856.92 13
1857.02 14
1857.12 16
1857.22 18
1857.32 21
1857.42 24
1857.52 25
1857.62 25
1857.71 23
1857.81 20
1857.91 15
1858.01 10
1858.11 5
1858.21 0
1858.31 0
1858.40 0
1858.50 0
1858.60 0
1858.70 0
1858.80 0
1858.90 0
1859.00 0
1859.10 1
1859.19 3
1859.29 6
1859.39 9
1859.49 11
1859.59 13
1859.69 15
1859.79 17
1859.89 18
1859.98 20
1860.08 21
1860.18 22
1860.28 22
1860.38 21
1860.48 20
1860.58 19
1860.67 18
1860.77 18
1860.87 18
1860.97 19
1861.07 19
1861.17 19
1861.27 17
1861.37 15
1861.47 11
1861.56 8
1861.66 4
1861.76 1
1861.86 0
1861.96 0
1862.06 0
1862.16 2
1862.26 3
1862.35 5
1862.45 7
1862.55 9
1862.65 11
1862.75 15
1862.85 19
1862.95 24
1863.05 28
1863.14 32
1863.24 33
1863.34 33
1863.44 32
1863.54 29
1863.64 27
1863.74 25
1863.84 26
1863.93 28
1864.03 32
1864.13 38
1864.23 46
1864.33 53
1864.43 60
1864.53 65
1864.63 67
1864.73 66
1864.82 62
1864.92 55
1865.02 48
1865.12 42
1865.22 37
1865.32 33
1865.42 32
1865.52 31
1865.62 31
1865.71 30
1865.81 29
1865.91 27
1866.01 26
1866.11 25
1866.21 27
1866.31 30
1866.41 35
1866.51 42
1866.60 48
1866.70 52
1866.80 55
1866.90 55
1867.00 53
1867.10 50
1867.20 46
1867.30 42
1867.40 39
1867.49 38
1867.59 37
1867.69 38
1867.79 40
1867.89 43
1867.99 46
1868.09 49
1868.19 53
1868.29 56
1868.39 60
1868.48 64
1868.58 68
1868.68 73
1868.78 77
1868.88 81
1868.98 86
1869.08 91
1869.18 96
1869.28 101
1869.37 105
1869.47 107
1869.57 108
1869.67 106
1869.77 103
1869.87 98
1869.97 92
1870.07 87
1870.17 83
1870.27 80
1870.36 79
1870.46 80
1870.56 83
1870.66 85
1870.76 87
1870.86 88
1870.96 88
1871.06 86
1871.16 83
1871.26 79
1871.35 76
1871.45 72
1871.55 69
1871.65 65
1871.75 60
1871.85 54
1871.95 46
1872.05 38
1872.15 30
1872.25 24
1872.35 20
1872.44 19
1872.54 21
1872.64 26
1872.74 31
1872.84 37
1872.94 43
1873.04 49
1873.14 52
1873.24 55
1873.34 56
1873.43 55
1873.53 52
1873.63 48
1873.73 44
1873.83 40
1873.93 37
1874.03 36
1874.13 37
1874.23 39
1874.33 42
1874.43 47
1874.53 53
1874.62 60
1874.72 67
1874.82 74
1874.92 81
1875.02 86
1875.12 90
1875.22 91
1875.32 91
1875.42 89
1875.52 86
1875.62 82
1875.71 80
1875.81 78
1875.91 77
1876.01 76
1876.11 75
1876.21 74
1876.31 72
1876.41 69
1876.51 64
1876.61 58
1876.71 52
1876.81 45
1876.90 40
1877.00 35
1877.10 32
1877.20 31
1877.30 32
1877.40 35
1877.50 37
1877.60 40
1877.70 42
1877.80 43
1877.90 42
1878.00 40
1878.09 37
1878.19 33
1878.29 29
1878.39 25
1878.49 21
1878.59 17
1878.69 13
1878.79 10
1878.89 7
1878.99 4
1879.09 3
1879.19 2
1879.29 3
1879.38 5
1879.48 9
1879.58 15
1879.68 23
1879.78 32
1879.88 41
1879.98 50
1880.08 57
1880.18 63
1880.28 66
1880.38 66
1880.48 65
1880.58 62
1880.68 59
1880.77 55
1880.87 51
1880.97 46
1881.07 42
1881.17 38
1881.27 35
1881.37 32
1881.47 29
1881.57 27
1881.67 25
1881.77 23
1881.87 21
1881.97 19
1882.07 18
1882.16 17
1882.26 18
1882.36 19
1882.46 20
1882.56 20
1882.66 19
1882.76 18
1882.86 16
1882.96 15
1883.06 14
1883.16 15
1883.26 16
1883.36 19
1883.46 22
1883.56 26
1883.65 31
1883.75 35
1883.85 39
1883.95 42
1884.05 44
1884.15 45
1884.25 44
1884.35 42
1884.45 39
1884.55 36
1884.65 34
1884.75 33
1884.85 33
1884.95 34
1885.05 36
1885.15 38
1885.24 39
1885.34 39
1885.44 37
1885.54 34
1885.64 29
1885.74 24
1885.84 18
1885.94 14
1886.04 11
1886.14 9
1886.24 8
1886.34 9
1886.44 10
1886.54 12
1886.64 15
1886.74 18
1886.84 21
1886.93 25
1887.03 28
1887.13 32
1887.23 34
1887.33 36
1887.43 37
1887.53 37
1887.63 37
1887.73 38
1887.83 39
1887.93 42
1888.03 47
1888.13 53
1888.23 61
1888.33 69
1888.43 78
1888.53 87
1888.63 95
1888.72 101
1888.82 106
1888.92 109
1889.02 108
1889.12 106
1889.22 101
1889.32 95
1889.42 88
1889.52 82
1889.62 76
1889.72 71
1889.82 65
1889.92 59
1890.02 53
1890.12 45
1890.22 38
1890.32 31
1890.42 25
1890.52 21
1890.62 19
1890.72 20
1890.81 22
1890.91 25
1891.01 29
1891.11 32
1891.21 35
1891.31 37
1891.41 37
1891.51 36
1891.61 35
1891.71 33
1891.81 30
1891.91 28
1892.01 26
1892.11 23
1892.21 22
1892.31 20
1892.41 17
1892.51 14
1892.61 11
1892.71 7
1892.81 3
1892.91 0
1893.01 0
1893.10 0
1893.20 4
1893.30 8
1893.40 14
1893.50 18
1893.60 22
1893.70 24
1893.80 24
1893.90 24
1894.00 24
1894.10 25
1894.20 27
1894.30 31
1894.40 35
1894.50 38
1894.60 42
1894.70 44
1894.80 45
1894.90 45
1895.00 46
1895.10 47
1895.20 49
1895.30 52
1895.40 56
1895.50 60
1895.60 64
1895.70 66
1895.80 67
1895.89 67
1895.99 67
1896.09 67
1896.19 68
1896.29 69
1896.39 72
1896.49 75
1896.59 78
1896.69 80
1896.79 79
1896.89 78
1896.99 75
1897.09 72
1897.19 70
1897.29 69
1897.39 69
1897.49 70
1897.59 72
1897.69 73
1897.79 73
1897.89 73
1897.99 73
1898.09 73
1898.19 74
1898.29 74
1898.39 74
1898.49 74
1898.59 73
1898.69 70
1898.79 66
1898.89 60
1898.99 52
1899.09 43
1899.19 35
1899.29 27
1899.39 21
1899.48 18
1899.58 17
1899.68 19
1899.78 24
1899.88 29
1899.98 35
1900.08 40
1900.18 43
1900.28 45
1900.38 45
1900.48 44
1900.58 41
1900.68 38
1900.78 36
1900.88 34
1900.98 33
1901.08 33
1901.18 33
1901.28 33
1901.38 32
1901.48 30
1901.58 26
1901.68 22
1901.78 18
1901.88 14
1901.98 11
1902.08 11
1902.18 12
1902.28 15
1902.38 18
1902.48 22
1902.58 24
1902.68 26
1902.78 27
1902.88 26
1902.98 25
1903.08 24
1903.18 24
1903.28 24
1903.38 25
1903.48 28
1903.58 30
1903.68 33
1903.78 35
1903.88 36
1903.98 36
1904.08 34
1904.18 31
1904.28 29
1904.38 27
1904.48 26
1904.58 26
1904.68 28
1904.78 30
1904.88 31
1904.98 31
1905.08 30
1905.18 28
1905.28 25
1905.38 23
1905.48 22
1905.58 22
1905.68 24
1905.78 26
1905.88 28
1905.98 29
1906.08 28
1906.18 25
1906.28 20
1906.38 15
1906.48 9
1906.58 5
1906.68 1
1906.78 0
1906.88 0
1906.98 0
1907.08 2
1907.18 4
1907.28 7
1907.38 9
1907.48 11
1907.58 12
1907.67 12
1907.77 11
1907.87 8
1907.97 5
1908.07 2
1908.17 0
1908.27 0
1908.37 0
1908.47 0
1908.57 0
1908.67 0
1908.78 1
1908.88 5
1908.98 10
1909.08 16
1909.18 21
1909.28 25
1909.38 29
1909.48 32
1909.58 34
1909.68 36
1909.78 38
1909.88 40
1909.98 41
1910.08 43
1910.18 45
1910.28 48
1910.38 50
1910.48 52
1910.58 53
1910.68 55
1910.78 57
1910.88 59
1910.98 61
1911.08 63
1911.18 65
1911.28 67
1911.38 69
1911.48 71
1911.58 73
1911.68 75
1911.78 76
1911.88 77
1911.98 77
1912.08 77
1912.18 75
1912.28 73
1912.38 69
1912.48 65
1912.58 60
1912.68 55
1912.78 50
1912.88 46
1912.98 43
1913.08 41
1913.18 41
1913.28 41
1913.38 42
1913.48 42
1913.58 42
1913.68 41
1913.78 40
1913.88 38
1913.98 36
1914.08 35
1914.18 34
1914.28 33
1914.38 31
1914.48 28
1914.58 24
1914.68 19
1914.78 13
1914.88 6
1914.98 0
1915.08 0
1915.18 0
1915.28 0
1915.38 0
1915.48 0
1915.58 0
1915.68 0
1915.78 1
1915.88 6
1915.98 11
1916.08 15
1916.18 19
1916.28 22
1916.38 24
1916.48 25
1916.58 25
1916.68 24
1916.78 22
1916.88 20
1916.99 17
1917.09 14
1917.19 12
1917.29 11
1917.39 11
1917.49 12
1917.59 13
1917.69 16
1917.79 19
1917.89 21
1917.99 24
1918.09 25
1918.19 26
1918.29 26
1918.39 25
1918.49 24
1918.59 23
1918.69 20
1918.79 17
1918.89 12
1918.99 7
1919.09 1
1919.19 0
1919.29 0
1919.39 0
1919.49 0
1919.59 0
1919.69 0
1919.79 0
1919.89 3
1919.99 6
1920.09 8
1920.19 8
1920.29 7
1920.39 7
1920.49 7
1920.60 9
1920.70 13
1920.80 18
1920.90 25
1921.00 31
1921.10 36
1921.20 39
1921.30 41
1921.40 42
1921.50 43
1921.60 44
1921.70 46
1921.80 49
1921.90 53
1922.00 57
1922.10 60
1922.20 63
1922.30 63
1922.40 62
1922.50 59
1922.60 55
1922.70 50
1922.80 45
1922.90 41
1923.00 37
1923.10 34
1923.20 32
1923.30 30
1923.41 27
1923.51 23
1923.61 20
1923.71 15
1923.81 12
1923.91 9
1924.01 7
1924.11 6
1924.21 6
1924.31 7
1924.41 9
1924.51 12
1924.61 14
1924.71 16
1924.81 18
1924.91 20
1925.01 22
1925.11 24
1925.21 26
1925.31 28
1925.41 30
1925.51 32
1925.61 34
1925.72 36
1925.82 37
1925.92 39
1926.02 40
1926.12 43
1926.22 45
1926.32 49
1926.42 53
1926.52 58
1926.62 63
1926.72 69
1926.82 74
1926.92 80
1927.02 85
1927.12 89
1927.22 91
1927.32 93
1927.42 93
1927.52 93
1927.62 91
1927.72 88
1927.83 84
1927.93 79
1928.03 73
1928.13 66
1928.23 60
1928.33 53
1928.43 47
1928.53 42
1928.63 38
1928.73 37
1928.83 37
1928.93 40
1929.03 43
1929.13 47
1929.23 51
1929.33 54
1929.43 56
1929.53 56
1929.63 56
1929.74 55
1929.84 54
1929.94 53
1930.04 51
1930.14 48
1930.24 46
1930.34 44
1930.44 42
1930.54 42
1930.64 43
1930.74 45
1930.84 48
1930.94 52
1931.04 54
1931.14 56
1931.24 57
1931.34 57
1931.45 56
1931.55 54
1931.65 51
1931.75 49
1931.85 47
1931.95 46
1932.05 46
1932.15 47
1932.25 49
1932.35 51
1932.45 53
1932.55 55
1932.65 56
1932.75 57
1932.85 59
1932.95 61
1933.06 63
1933.16 66
1933.26 68
1933.36 71
1933.46 73
1933.56 75
1933.66 77
1933.76 79
1933.86 79
1933.96 79
1934.06 78
1934.16 76
1934.26 75
1934.36 73
1934.46 72
1934.57 72
1934.67 72
1934.77 73
1934.87 74
1934.97 75
1935.07 76
1935.17 77
1935.27 77
1935.37 77
1935.47 76
1935.57 75
1935.67 73
1935.77 71
1935.87 68
1935.98 65
1936.08 62
1936.18 59
1936.28 58
1936.38 57
1936.48 56
1936.58 57
1936.68 58
1936.78 61
1936.88 65
1936.98 69
1937.08 73
1937.18 76
1937.29 77
1937.39 77
1937.49 73
1937.59 68
1937.69 62
1937.79 56
1937.89 50
1937.99 47
1938.09 46
1938.19 47
1938.29 51
1938.39 55
1938.49 61
1938.60 66
1938.70 70
1938.80 73
1938.90 75
1939.00 75
1939.10 73
1939.20 71
1939.30 68
1939.40 64
1939.50 61
1939.60 57
1939.70 53
1939.80 49
1939.91 46
1940.01 44
1940.11 42
1940.21 42
1940.31 44
1940.41 48
1940.51 52
1940.61 57
1940.71 61
1940.81 63
1940.91 62
1941.02 59
1941.12 55
1941.22 48
1941.32 42
1941.42 37
1941.52 34
1941.62 32
1941.72 32
1941.82 33
1941.92 35
1942.02 37
1942.12 40
1942.23 42
1942.33 45
1942.43 48
1942.53 50
1942.63 52
1942.73 52
1942.83 51
1942.93 49
1943.03 47
1943.13 45
1943.23 44
1943.34 44
1943.44 45
1943.54 47
1943.64 49
1943.74 51
1943.84 53
1943.94 54
1944.04 54
1944.14 55
1944.24 56
1944.34 56
1944.45 57
1944.55 57
1944.65 57
1944.75 56
1944.85 55
1944.95 53
1945.05 52
1945.15 51
1945.25 51
1945.35 51
1945.46 54
1945.56 58
1945.66 64
1945.76 72
1945.86 82
1945.96 93
1946.06 104
1946.16 113
1946.26 119
1946.36 123
1946.47 124
1946.57 123
1946.67 120
1946.77 116
1946.87 110
1946.97 105
1947.07 98
1947.17 92
1947.27 87
1947.37 82
1947.48 79
1947.58 77
1947.68 76
1947.78 76
1947.88 75
1947.98 74
1948.08 72
1948.18 71
1948.28 70
1948.38 70
1948.49 70
1948.59 71
1948.69 73
1948.79 75
1948.89 77
1948.99 79
1949.09 83
1949.19 87
1949.29 92
1949.40 98
1949.50 104
1949.60 109
1949.70 113
1949.80 115
1949.90 115
1950.00 114
1950.10 111
1950.20 107
1950.31 102
1950.41 97
1950.51 91
1950.61 86
1950.71 81
1950.81 77
1950.91 74
1951.01 72
1951.11 71
1951.22 72
1951.32 74
1951.42 75
1951.52 77
1951.62 78
1951.72 78
1951.82 77
1951.92 74
1952.02 71
1952.13 68
1952.23 64
1952.33 61
1952.43 58
1952.53 55
1952.63 52
1952.73 49
1952.83 45
1952.93 42
1953.04 39
1953.14 37
1953.24 36
1953.34 37
1953.44 38
1953.54 40
1953.64 42
1953.74 43
1953.85 43
1953.95 41
1954.05 37
1954.15 33
1954.25 29
1954.35 25
1954.45 24
1954.55 25
1954.65 29
1954.76 34
1954.86 41
1954.96 47
1955.06 53
1955.16 58
1955.26 60
1955.36 60
1955.46 58
1955.57 53
1955.67 48
1955.77 41
1955.87 35
1955.97 30
1956.07 27
1956.17 26
1956.27 27
1956.38 30
1956.48 34
1956.58 37
1956.68 38
1956.78 38
1956.88 36
1956.98 34
1957.08 32
1957.19 31
1957.29 32
1957.39 34
1957.49 38
1957.59 43
1957.69 49
1957.79 53
1957.89 58
1958.00 61
1958.10 65
1958.20 68
1958.30 71
1958.40 74
1958.50 77
1958.60 79
1958.71 81
1958.81 83
1958.91 84
1959.01 85
1959.11 86
1959.21 87
1959.31 88
1959.41 89
1959.52 91
1959.62 91
1959.72 90
1959.82 88
1959.92 84
1960.02 80
1960.12 75
1960.23 70
1960.33 66
1960.43 64
1960.53 63
1960.63 62
1960.73 62
1960.83 61
1960.93 59
1961.04 55
1961.14 51
1961.24 45
1961.34 40
1961.44 37
1961.54 36
1961.64 37
1961.75 40
1961.85 45
1961.95 49
1962.05 53
1962.15 54
1962.25 53
1962.35 48
1962.46 42
1962.56 35
1962.66 29
1962.76 23
1962.86 20
1962.96 20
1963.06 22
1963.17 27
1963.27 34
1963.37 43
1963.47 51
1963.57 59
1963.67 66
1963.77 71
1963.88 73
1963.98 74
1964.08 73
1964.18 71
1964.28 68
1964.38 64
1964.48 60
1964.59 56
1964.69 52
1964.79 49
1964.89 46
1964.99 43
1965.09 41
1965.19 39
1965.30 36
1965.40 34
1965.50 31
1965.60 29
1965.70 26
1965.80 23
1965.91 20
1966.01 19
1966.11 18
1966.21 18
1966.31 20
1966.41 23
1966.51 26
1966.62 29
1966.72 33
1966.82 35
1966.92 36
1967.02 36
1967.12 35
1967.23 34
1967.33 31
1967.43 29
1967.53 28
1967.63 27
1967.73 27
1967.83 26
1967.94 26
1968.04 26
1968.14 25
1968.24 24
1968.34 24
1968.44 24
1968.55 25
1968.65 26
1968.75 26
1968.85 26
1968.95 24
1969.05 21
1969.15 18
1969.26 13
1969.36 8
1969.46 4
1969.56 0
1969.66 0
1969.76 0
1969.87 0
1969.97 2
1970.07 7
1970.17 13
1970.27 19
1970.37 24
1970.48 28
1970.58 31
1970.68 33
1970.78 36
1970.88 39
1970.98 44
1971.09 49
1971.19 54
1971.29 58
1971.39 60
1971.49 60
1971.59 59
1971.70 56
1971.80 53
1971.90 50
1972.00 48
1972.10 46
1972.20 45
1972.31 45
1972.41 46
1972.51 47
1972.61 49
1972.71 50
1972.81 51
1972.92 51
1973.02 50
1973.12 48
1973.22 45
1973.32 41
1973.42 38
1973.53 34
1973.63 31
1973.73 28
1973.83 25
1973.93 24
1974.03 24
1974.14 25
1974.24 28
1974.34 32
1974.44 36
1974.54 39
1974.64 40
1974.75 40
1974.85 39
1974.95 37
1975.05 35
1975.15 33
1975.25 32
1975.36 33
1975.46 34
1975.56 35
1975.66 37
1975.76 39
1975.87 40
1975.97 41
1976.07 41
1976.17 41
1976.27 39
1976.37 38
1976.48 36
1976.58 34
1976.68 32
1976.78 29
1976.88 26
1976.98 22
1977.09 18
1977.19 14
1977.29 13
1977.39 13
1977.49 15
1977.60 19
1977.70 25
1977.80 31
1977.90 38
1978.00 43
1978.10 46
1978.21 48
1978.31 47
1978.41 44
1978.51 40
1978.61 34
1978.72 28
1978.82 21
1978.92 14
1979.02 8
1979.12 3
1979.22 0
1979.33 0
1979.43 0
1979.53 0
1979.63 0
1979.73 0
1979.84 0
1979.94 1
1980.04 2
1980.14 2
1980.24 2
1980.35 2
1980.45 3
1980.55 5
1980.65 8
1980.75 11
1980.85 15
1980.96 18
1981.06 20
1981.16 22
1981.26 24
1981.36 26
1981.47 29
1981.57 32
1981.67 36
1981.77 40
1981.87 43
1981.98 45
1982.08 46
1982.18 45
1982.28 43
1982.38 41
1982.49 38
1982.59 35
1982.69 33
1982.79 33
1982.89 35
1982.99 38
1983.10 42
1983.20 47
1983.30 51
1983.40 53
1983.50 55
1983.61 57
1983.71 59
1983.81 62
1983.91 67
1984.01 74
1984.12 83
1984.22 93
1984.32 102
1984.42 112
1984.52 120
1984.63 127
1984.73 134
1984.83 139
1984.93 142
1985.03 145
1985.14 145
1985.24 145
1985.34 144
1985.44 142
1985.54 140
1985.65 137
1985.75 133
1985.85 129
1985.95 126
1986.05 123
1986.16 121
1986.26 121
1986.36 121
1986.46 122
1986.56 121
1986.67 119
1986.77 115
1986.87 110
1986.97 103
1987.07 97
1987.18 92
1987.28 88
1987.38 87
1987.48 86
1987.59 86
1987.69 87
1987.79 87
1987.89 88
1987.99 88
1988.10 89
1988.20 89
1988.30 90
1988.40 90
1988.50 90
1988.61 88
1988.71 86
1988.81 83
1988.91 80
1989.01 75
1989.12 71
1989.22 66
1989.32 62
1989.42 58
1989.52 54
1989.63 50
1989.73 46
1989.83 42
1989.93 39
1990.04 36
1990.14 35
1990.24 35
1990.34 38
1990.44 42
1990.55 48
1990.65 56
1990.75 64
1990.85 73
1990.95 83
1991.06 92
1991.16 101
1991.26 109
1991.36 115
1991.47 119
1991.57 120
1991.67 119
1991.77 114
1991.87 107
1991.98 99
1992.08 90
1992.18 81
1992.28 74
1992.38 69
1992.49 66
1992.59 63
1992.69 61
1992.79 58
1992.90 55
1993.00 50
1993.10 45
1993.20 39
1993.30 34
1993.41 30
1993.51 28
1993.61 27
1993.71 28
1993.82 31
1993.92 37
1994.02 43
1994.12 51
1994.22 57
1994.33 63
1994.43 67
1994.53 69
1994.63 70
1994.74 69
1994.84 68
1994.94 66
1995.04 66
1995.14 65
1995.25 65
1995.35 66
1995.45 69
1995.55 72
1995.66 78
1995.76 85
1995.86 93
1995.96 101
1996.07 110
1996.17 117
1996.27 122
1996.37 125
1996.47 125
1996.58 124
1996.68 120
1996.78 116
1996.88 111
1996.99 108
1997.09 106
1997.19 106
1997.29 108
1997.40 110
1997.50 113
1997.60 114
1997.70 114
1997.80 112
1997.91 111
1998.01 111
1998.11 113
1998.21 116
1998.32 122
1998.42 129
1998.52 136
1998.62 142
1998.73 146
1998.83 149
1998.93 150
1999.03 149
1999.13 148
1999.24 147
1999.34 145
1999.44 142
1999.54 140
1999.65 137
1999.75 133
1999.85 130
1999.95 127
2000.06 123
2000.16 121
2000.26 119
2000.36 117
2000.47 117
2000.57 117
2000.67 118
2000.77 118
2000.88 117
2000.98 116
2001.08 113
2001.18 108
2001.28 103
2001.39 96
2001.49 89
2001.59 81
2001.69 74
2001.80 69
2001.90 64
2002.00 62
2002.10 63
2002.21 64
2002.31 67
2002.41 70
2002.51 71
2002.62 72
2002.72 71
2002.82 70
2002.92 68
2003.03 66
2003.13 63
2003.23 61
2003.33 58
2003.44 54
2003.54 50
2003.64 47
2003.74 43
2003.85 41
2003.95 39
2004.05 39
2004.15 39
2004.26 40
2004.36 41
2004.46 42
2004.56 44
2004.67 46
2004.77 48
2004.87 48
2004.97 48
2005.08 47
2005.18 45
2005.28 43
2005.38 42
2005.49 42
2005.59 43
2005.69 45
2005.79 48
2005.90 51
2006.00 53
2006.10 54
2006.20 53
2006.31 51
2006.41 48
2006.51 45
2006.61 42
2006.72 40
2006.82 39
2006.92 38
2007.02 38
2007.13 38
2007.23 38
2007.33 39
2007.43 41
2007.54 44
2007.64 47
2007.74 50
2007.84 51
2007.95 52
2008.05 50
2008.15 47
2008.26 44
2008.36 42
2008.46 42
2008.56 44
2008.67 49
2008.77 56
2008.87 64
2008.97 71
2009.08 76
2009.18 79
2009.28 80
2009.38 79
2009.49 77
2009.59 73
2009.69 70
2009.79 67
2009.90 64
2010.00 61
2010.10 60
2010.20 59
2010.31 58
2010.41 58
2010.51 58
2010.62 58
2010.72 58
2010.82 58
2010.92 57
2011.03 56
2011.13 54
2011.23 53
2011.33 51
2011.44 48
2011.54 47
2011.64 45
2011.74 45
2011.85 44
2011.95 44
2012.05 44
2012.16 44
2012.26 44
2012.36 44
2012.46 45
2012.57 46
2012.67 48
2012.77 51
2012.87 56
2012.98 61
2013.08 67
2013.18 73
2013.29 77
2013.39 79
2013.49 80
2013.59 80
2013.70 79
2013.80 78
2013.90 78
2014.00 79
2014.11 82
2014.21 86
2014.31 89
2014.42 91
2014.52 92
2014.62 91
2014.72 88
2014.83 85
2014.93 82
2015.03 81
2015.13 80
2015.24 81
2015.34 82
2015.44 85
2015.55 87
2015.65 89
2015.75 91
2015.85 94
2015.96 96
2016.06 99
2016.16 103
2016.27 108
2016.37 112
2016.47 115
2016.57 116
2016.68 114
2016.78 110
2016.88 103
2016.98 95
2017.09 87
2017.19 79
2017.29 74
2017.40 70
2017.50 68
2017.60 69
2017.70 70
2017.81 72
2017.91 74
2018.01 76
2018.12 76
2018.22 75
2018.32 73
2018.42 71
2018.53 68
2018.63 66
2018.73 65
2018.84 65
2018.94 66
2019.04 68
2019.14 70
2019.25 71
2019.35 69
2019.45 66
2019.56 59
2019.66 50
2019.76 40
2019.86 29
2019.97 20
2020.07 12
2020.17 6
2020.28 2
2020.38 0
2020.48 0
2020.58 0
2020.69 0
2020.79 0
2020.89 0
2021.00 0
2021.10 0
2021.20 0
2021.31 2
2021.41 7
2021.51 12
2021.61 18
2021.72 23
2021.82 29
2021.92 35
2022.03 41
2022.13 46
2022.23 50
2022.33 52
2022.44 52
2022.54 51
2022.64 49
2022.75 47
2022.85 44
2022.95 43
2023.06 41
2023.16 41
2023.26 40
2023.36 39
2023.47 39
2023.57 39
2023.67 41
2023.78 44
2023.88 48
2023.98 54
2024.09 59
2024.19 64
2024.29 66
2024.39 67
2024.50 66
2024.60 64
2024.70 63
2024.81 62
2024.91 63
2025.01 65
2025.12 67
2025.22 70
2025.32 71
2025.42 70
2025.53 67
2025.63 63
2025.73 59
2025.84 57
2025.94 56
2026.04 56
2026.15 59
2026.25 62
2026.35 65
2026.45 66
2026.56 65
2026.66 62
2026.76 57
2026.87 52
2026.97 48
2027.07 46
2027.18 47
2027.28 53
2027.38 64
2027.49 79
2027.59 97
2027.69 116
2027.79 134
2027.90 150
2028.00 162
2028.10 168
2028.21 170
2028.31 167
2028.41 160
2028.52 152
2028.62 143
2028.72 135
2028.83 128
2028.93 123
2029.03 120
2029.14 119
2029.24 120
2029.34 123
2029.44 128
2029.55 134
2029.65 141
2029.75 148
2029.86 154
2029.96 158
2030.06 160
2030.17 160
2030.27 157
2030.37 152
2030.48 145
2030.58 136
2030.68 126
2030.79 115
2030.89 105
2030.99 95
2031.10 88
2031.20 82
2031.30 78
2031.40 76
2031.51 75
2031.61 74
2031.71 73
2031.82 70
2031.92 67
2032.02 64
2032.13 61
2032.23 59
2032.33 58
2032.44 58
2032.54 57
2032.64 57
2032.75 56
2032.85 55
2032.95 54
2033.06 54
2033.16 55
2033.26 58
2033.37 62
2033.47 66
2033.57 70
2033.68 73
2033.78 72
2033.88 69
2033.99 63
2034.09 56
2034.19 47
2034.29 39
2034.40 32
2034.50 28
2034.60 25
2034.71 26
2034.81 29
2034.91 34
2035.02 40
2035.12 47
2035.22 54
2035.33 59
2035.43 62
2035.53 62
2035.64 59
2035.74 54
2035.84 49
2035.95 45
2036.05 44
2036.15 46
2036.26 49
2036.36 54
2036.46 60
2036.57 65
2036.67 70
2036.77 73
2036.88 77
2036.98 81
2037.08 85
2037.19 89
2037.29 93
2037.39 94
2037.50 94
2037.60 91
2037.70 87
2037.81 83
2037.91 79
2038.01 76
2038.12 74
2038.22 74
2038.32 73
2038.43 72
2038.53 71
2038.63 69
2038.74 67
2038.84 64
2038.94 63
2039.05 62
2039.15 63
2039.25 64
2039.36 66
2039.46 69
2039.56 71
2039.67 74
2039.77 77
2039.87 79
2039.98 81
2040.08 83
2040.18 84
2040.29 85
2040.39 85
2040.49 85
2040.60 85
2040.70 85
2040.81 85
2040.91 85
2041.01 84
2041.12 82
2041.22 79
2041.32 74
2041.43 68
2041.53 60
2041.63 52
2041.74 44
2041.84 37
2041.94 30
2042.05 24
2042.15 19
2042.25 14
2042.36 10
2042.46 5
2042.56 0
2042.67 0
2042.77 0
2042.87 0
2042.98 0
2043.08 0
2043.18 0
2043.29 0
2043.39 0
2043.49 2
2043.60 8
2043.70 16
2043.81 25
2043.91 34
2044.01 43
2044.12 51
2044.22 56
2044.32 58
2044.43 58
2044.53 55
2044.63 51
2044.74 48
2044.84 45
2044.94 45
2045.05 46
2045.15 49
2045.25 53
2045.36 56
2045.46 59
2045.57 60
2045.67 60
2045.77 59
2045.88 57
2045.98 55
2046.08 53
2046.19 52
2046.29 51
2046.39 53
2046.50 55
2046.60 59
2046.70 62
2046.81 66
2046.91 67
2047.02 67
2047.12 64
2047.22 58
2047.33 50
2047.43 40
2047.53 30
2047.64 21
2047.74 13
2047.84 6
2047.95 3
2048.05 3
2048.15 6
2048.26 11
2048.36 18
2048.47 26
2048.57 34
2048.67 42
2048.78 49
2048.88 54
2048.98 59
2049.09 62
2049.19 63
2049.29 62
2049.40 60
2049.50 57
2049.61 53
2049.71 49
2049.81 44
2049.92 39
2050.02 34
2050.12 29
2050.23 24
2050.33 20
2050.43 17
2050.54 15
2050.64 16
2050.75 18
2050.85 23
2050.95 29
2051.06 36
2051.16 45
2051.26 55
2051.37 64
2051.47 71
2051.58 77
2051.68 81
2051.78 82
2051.89 81
2051.99 78
2052.09 74
2052.20 71
2052.30 68
2052.40 66
2052.51 65
2052.61 67
2052.72 70
2052.82 75
2052.92 82
2053.03 90
2053.13 99
2053.23 107
2053.34 114
2053.44 117
2053.55 119
2053.65 117
2053.75 114
2053.86 109
2053.96 104
2054.06 100
2054.17 96
2054.27 92
2054.38 89
2054.48 85
2054.58 82
2054.69 78
2054.79 74
2054.89 70
2055.00 66
2055.10 60
2055.21 54
2055.31 47
2055.41 40
2055.52 34
2055.62 31
2055.72 30
2055.83 34
2055.93 42
2056.04 54
2056.14 67
2056.24 79
2056.35 90
2056.45 98
2056.56 101
2056.66 101
2056.76 96
2056.87 90
2056.97 83
2057.07 75
2057.18 68
2057.28 62
2057.39 57
2057.49 53
2057.59 50
2057.70 47
2057.80 45
2057.91 44
2058.01 44
2058.11 45
2058.22 48
2058.32 51
2058.42 56
2058.53 60
2058.63 63
2058.74 66
2058.84 68
2058.94 69
2059.05 69
2059.15 70
2059.26 70
2059.36 70
2059.46 71
2059.57 71
2059.67 70
2059.78 69
2059.88 67
2059.98 64
2060.09 60
2060.19 56
2060.29 51
2060.40 46
2060.50 40
2060.61 36
2060.71 33
2060.81 31
2060.92 32
2061.02 33
2061.13 35
2061.23 36
2061.33 36
2061.44 34
2061.54 32
2061.65 30
2061.75 28
2061.85 28
2061.96 30
2062.06 34
2062.17 38
2062.27 43
2062.37 47
2062.48 49
2062.58 49
2062.69 48
2062.79 44
2062.89 40
2063.00 35
2063.10 29
2063.21 24
2063.31 18
2063.41 13
2063.52 8
2063.62 5
2063.73 3
2063.83 3
2063.93 5
2064.04 8
2064.14 10
2064.25 13
2064.35 14
2064.45 13
2064.56 11
2064.66 7
2064.77 3
2064.87 0
2064.97 0
2065.08 0
2065.18 0
2065.29 0
2065.39 0
2065.49 0
2065.60 5
2065.70 10
2065.81 15
2065.91 20
2066.01 25
2066.12 29
2066.22 33
2066.33 38
2066.43 42
2066.53 46
2066.64 49
2066.74 50
2066.85 50
2066.95 48
2067.05 44
2067.16 40
2067.26 35
2067.37 31
2067.47 28
2067.58 25
2067.68 24
2067.78 22
2067.89 21
2067.99 19
2068.10 17
2068.20 15
2068.30 13
2068.41 12
2068.51 12
2068.62 13
2068.72 14
2068.82 16
2068.93 17
2069.03 17
2069.14 16
2069.24 14
2069.35 12
2069.45 8
2069.55 5
2069.66 2
2069.76 0
2069.87 0
2069.97 0
2070.07 0
2070.18 0
2070.28 0
2070.39 0
2070.49 0
2070.60 0
2070.70 2
2070.80 5
2070.91 8
2071.01 12
2071.12 14
2071.22 17
2071.32 20
2071.43 23
2071.53 26
2071.64 29
2071.74 33
2071.85 36
2071.95 40
2072.05 43
2072.16 45
2072.26 47
2072.37 47
2072.47 46
2072.57 44
2072.68 40
2072.78 36
2072.89 31
2072.99 27
2073.10 24
2073.20 23
2073.30 23
2073.41 24
2073.51 27
2073.62 30
2073.72 33
2073.83 36
2073.93 38
2074.03 40
2074.14 41
2074.24 41
2074.35 40
2074.45 39
2074.56 37
2074.66 35
2074.76 33
2074.87 31
2074.97 31
2075.08 31
2075.18 33
2075.29 35
2075.39 37
2075.49 39
2075.60 41
2075.70 41
2075.81 41
2075.91 39
2076.02 36
2076.12 34
2076.22 33
2076.33 34
2076.43 37
2076.54 42
2076.64 49
2076.75 55
2076.85 61
2076.95 64
2077.06 63
2077.16 60
2077.27 54
2077.37 47
2077.48 42
2077.58 39
2077.68 39
2077.79 42
2077.89 47
2078.00 53
2078.10 58
2078.21 62
2078.31 64
2078.42 65
2078.52 64
2078.62 62
2078.73 61
2078.83 59
2078.94 58
2079.04 55
2079.15 53
2079.25 50
2079.35 47
2079.46 45
2079.56 44
2079.67 44
2079.77 46
2079.88 50
2079.98 54
2080.09 58
2080.19 61
2080.29 63
2080.40 64
2080.50 63
2080.61 60
2080.71 57
2080.82 54
2080.92 51
2081.03 49
2081.13 49
2081.23 50
2081.34 53
2081.44 57
2081.55 63
2081.65 71
2081.76 79
2081.86 88
2081.97 95
2082.07 102
2082.17 107
2082.28 111
2082.38 112
2082.49 112
2082.59 111
2082.70 108
2082.80 103
2082.91 98
2083.01 92
2083.11 85
2083.22 78
2083.32 72
2083.43 67
2083.53 62
2083.64 59
2083.74 57
2083.85 56
2083.95 57
2084.06 59
2084.16 61
2084.26 63
2084.37 63
2084.47 61
2084.58 57
2084.68 51
2084.79 43
2084.89 36
2085.00 28
2085.10 21
2085.21 15
2085.31 10
2085.41 5
2085.52 1
2085.62 0
2085.73 0
2085.83 0
2085.94 3
2086.04 7
2086.15 13
2086.25 19
2086.36 24
2086.46 29
2086.56 33
2086.67 37
2086.77 40
2086.88 43
2086.98 45
2087.09 46
2087.19 45
2087.30 43
2087.40 41
2087.51 39
2087.61 38
2087.71 40
2087.82 43
2087.92 47
2088.03 51
2088.13 56
2088.24 59
2088.34 60
2088.45 60
2088.55 58
2088.66 55
2088.76 51
2088.87 48
2088.97 45
2089.07 42
2089.18 41
2089.28 40
2089.39 38
2089.49 36
2089.60 34
2089.70 30
2089.81 27
2089.91 23
2090.02 21
2090.12 21
2090.23 21
2090.33 23
2090.44 26
2090.54 29
2090.64 32
2090.75 33
2090.85 34
2090.96 34
2091.06 34
2091.17 35
2091.27 35
2091.38 37
2091.48 39
2091.59 41
2091.69 42
2091.80 43
2091.90 43
2092.01 41
2092.11 38
2092.22 34
2092.32 30
2092.42 26
2092.53 23
2092.63 23
2092.74 25
2092.84 30
2092.95 36
2093.05 44
2093.16 51
2093.26 58
2093.37 62
2093.47 65
2093.58 65
2093.68 63
2093.79 59
2093.89 54
2094.00 49
2094.10 44
2094.21 39
2094.31 36
2094.41 33
2094.52 32
2094.62 30
2094.73 29
2094.83 27
2094.94 24
2095.04 20
2095.15 16
2095.25 13
2095.36 9
2095.46 6
2095.57 4
2095.67 1
2095.78 0
2095.88 0
2095.99 0
2096.09 0
2096.20 0
2096.30 0
2096.41 0
2096.51 0
2096.62 4
2096.72 9
2096.83 13
2096.93 16
2097.04 18
2097.14 19
2097.24 22
2097.35 24
2097.45 27
2097.56 30
2097.66 33
2097.77 37
2097.87 40
2097.98 43
2098.08 47
2098.19 51
2098.29 55
2098.40 60
2098.50 66
2098.61 72
2098.71 77
2098.82 83
2098.92 88
2099.03 93
2099.13 98
2099.24 104
2099.34 110
2099.45 115
2099.55 119
2099.66 120
2099.76 120
2099.87 117
2099.97 113
2100.08 108
2100.18 103
2100.29 100
2100.39 96
2100.50 93
2100.60 90
2100.71 85
2100.81 80
2100.92 74
2101.02 69
2101.13 65
2101.23 63
2101.34 63
2101.44 66
2101.55 71
2101.65 76
2101.76 81
2101.86 85
2101.97 88
2102.07 88
2102.18 87
2102.28 84
2102.39 79
2102.49 73
2102.60 66
2102.70 59
2102.81 53
2102.91 47
2103.02 42
2103.12 39
2103.23 36
2103.33 35
2103.44 35
2103.54 36
2103.65 37
2103.75 37
2103.86 38
2103.96 38
2104.07 38
2104.17 38
2104.28 37
2104.38 36
2104.49 36
2104.59 35
2104.70 35
2104.80 35
2104.91 36
2105.01 38
2105.12 40
2105.22 43
2105.33 45
2105.43 46
2105.54 47
2105.64 47
2105.75 46
2105.85 45
2105.96 44
2106.06 42
2106.17 41
2106.27 40
2106.38 39
2106.48 39
2106.59 38
2106.69 38
2106.80 37
2106.90 36
2107.01 36
2107.11 35
2107.22 34
2107.32 34
2107.43 33
2107.53 34
2107.64 34
2107.74 35
2107.85 38
2107.95 41
2108.06 45
2108.16 49
2108.27 54
2108.37 59
2108.48 65
2108.58 71
2108.69 77
2108.79 82
2108.90 87
2109.00 90
2109.11 93
2109.21 93
2109.32 91
2109.42 87
2109.53 80
2109.63 73
2109.74 65
2109.84 58
2109.95 53
2110.06 49
2110.16 48
2110.27 49
2110.37 52
2110.48 56
2110.58 60
2110.69 63
2110.79 65
2110.90 66
2111.00 65
2111.11 63
2111.21 61
2111.32 59
2111.42 58
2111.53 56
2111.63 55
2111.74 53
2111.84 50
2111.95 48
2112.05 47
2112.16 47
2112.26 49
2112.37 52
2112.47 57
2112.58 63
2112.69 69
2112.79 74
2112.90 79
2113.00 83
2113.11 86
2113.21 88
2113.32 89
2113.42 88
2113.53 86
2113.63 82
2113.74 79
2113.84 75
2113.95 72
2114.05 71
2114.16 70
2114.26 70
2114.37 70
2114.47 70
2114.58 71
2114.68 72
2114.79 74
2114.90 75
2115.00 75
2115.11 75
2115.21 73
2115.32 69
2115.42 63
2115.53 57
2115.63 50
2115.74 44
2115.84 39
2115.95 35
2116.05 33
2116.16 32
2116.26 32
2116.37 32
2116.48 34
2116.58 36
2116.69 39
2116.79 42
2116.90 45
2117.00 48
2117.11 51
2117.21 54
2117.32 56
2117.42 57
2117.53 57
2117.63 56
2117.74 53
2117.84 50
2117.95 47
2118.06 43
2118.16 40
2118.27 37
2118.37 35
2118.48 33
2118.58 31
2118.69 29
2118.79 26
2118.90 24
2119.00 21
2119.11 18
2119.21 15
2119.32 14
2119.43 14
2119.53 16
2119.64 20
2119.74 24
2119.85 30
2119.95 34
2120.06 37
2120.16 39
2120.27 40
2120.37 39
2120.48 39
2120.58 38
2120.69 38
2120.80 39
2120.90 40
2121.01 41
2121.11 41
2121.22 41
2121.32 40
2121.43 39
2121.53 39
2121.64 39
2121.74 39
2121.85 40
2121.96 41
2122.06 41
2122.17 41
2122.27 39
2122.38 37
2122.48 36
2122.59 34
2122.69 35
2122.80 36
2122.90 39
2123.01 43
2123.12 47
2123.22 50
2123.33 53
2123.43 53
2123.54 52
2123.64 49
2123.75 45
2123.85 40
2123.96 35
2124.07 29
2124.17 23
2124.28 19
2124.38 17
2124.49 16
2124.59 18
2124.70 21
2124.80 25
2124.91 29
2125.01 32
2125.12 33
2125.23 32
2125.33 30
2125.44 27
2125.54 25
2125.65 26
2125.75 28
2125.86 34
2125.96 40
2126.07 47
2126.18 53
2126.28 57
2126.39 59
2126.49 58
2126.60 56
2126.70 54
2126.81 53
2126.91 53
2127.02 53
2127.13 53
2127.23 53
2127.34 50
2127.44 45
2127.55 39
2127.65 32
2127.76 27
2127.87 23
2127.97 22
2128.08 24
2128.18 28
2128.29 32
2128.39 36
2128.50 39
2128.60 39
2128.71 39
2128.82 37
2128.92 35
2129.03 35
2129.13 35
2129.24 37
2129.34 40
2129.45 42
2129.56 42
2129.66 39
2129.77 35
2129.87 29
2129.98 23
2130.08 17
2130.19 12
2130.30 8
2130.40 6
2130.51 5
2130.61 3
2130.72 2
2130.82 0
2130.93 0
2131.03 0
2131.14 0
2131.25 0
2131.35 0
2131.46 0
2131.56 0
2131.67 1
2131.77 4
2131.88 6
2131.99 9
2132.09 12
2132.20 14
2132.30 15
2132.41 15
2132.51 14
2132.62 13
2132.73 12
2132.83 11
2132.94 12
2133.04 15
2133.15 20
2133.25 26
2133.36 32
2133.47 38
2133.57 43
2133.68 48
2133.78 54
2133.89 60
2133.99 67
2134.10 76
2134.21 85
2134.31 94
2134.42 99
2134.52 102
2134.63 100
2134.74 94
2134.84 86
2134.95 75
2135.05 65
2135.16 57
2135.26 52
2135.37 50
2135.48 52
2135.58 55
2135.69 60
2135.79 66
2135.90 71
2136.00 74
2136.11 77
2136.22 79
2136.32 80
2136.43 80
2136.53 81
2136.64 80
2136.75 79
2136.85 77
2136.96 73
2137.06 68
2137.17 64
2137.27 60
2137.38 57
2137.49 58
2137.59 61
2137.70 66
2137.80 72
2137.91 77
2138.02 82
2138.12 85
2138.23 88
2138.33 91
2138.44 94
2138.55 99
2138.65 104
2138.76 109
2138.86 112
2138.97 113
2139.07 112
2139.18 108
2139.29 102
2139.39 94
2139.50 86
2139.60 78
2139.71 71
2139.82 65
2139.92 60
2140.03 57
2140.13 54
2140.24 52
2140.35 49
2140.45 46
2140.56 43
2140.66 39
2140.77 34
2140.87 30
2140.98 26
2141.09 24
2141.19 23
2141.30 23
2141.40 26
2141.51 30
2141.62 35
2141.72 40
2141.83 46
2141.93 50
2142.04 54
2142.15 56
2142.25 57
2142.36 57
2142.46 58
2142.57 59
2142.68 59
2142.78 60
2142.89 60
2142.99 59
2143.10 57
2143.21 54
2143.31 50
2143.42 46
2143.52 42
2143.63 39
2143.74 36
2143.84 32
2143.95 29
2144.05 26
2144.16 21
2144.27 17
2144.37 12
2144.48 8
2144.58 4
2144.69 0
2144.80 0
2144.90 0
2145.01 0
2145.11 0
2145.22 0
2145.33 0
2145.43 0
2145.54 1
2145.64 3
2145.75 3
2145.86 3
2145.96 3
2146.07 3
2146.17 4
2146.28 5
2146.39 8
2146.49 12
2146.60 17
2146.71 22
2146.81 25
2146.92 27
2147.02 27
2147.13 26
2147.24 25
2147.34 23
2147.45 22
2147.55 22
2147.66 23
2147.77 24
2147.87 26
2147.98 27
2148.08 27
2148.19 26
2148.30 25
2148.40 23
2148.51 23
2148.61 23
2148.72 25
2148.83 29
2148.93 34
2149.04 39
2149.15 45
2149.25 51
2149.36 57
2149.46 63
2149.57 69
2149.68 75
2149.78 81
2149.89 86
2149.99 91
2150.10 95
2150.21 98
2150.31 100
2150.42 101
2150.53 101
2150.63 99
2150.74 96
2150.84 92
2150.95 88
2151.06 83
2151.16 78
2151.27 73
2151.37 69
2151.48 65
2151.59 61
2151.69 57
2151.80 53
2151.91 50
2152.01 46
2152.12 43
2152.22 41
2152.33 40
2152.44 40
2152.54 40
2152.65 42
2152.76 45
2152.86 50
2152.97 55
2153.07 60
2153.18 66
2153.29 71
2153.39 76
2153.50 80
2153.61 82
2153.71 83
2153.82 83
2153.92 81
2154.03 80
2154.14 79
2154.24 79
2154.35 81
2154.46 85
2154.56 90
2154.67 96
2154.77 101
2154.88 106
2154.99 109
2155.09 111
2155.20 110
2155.31 108
2155.41 105
2155.52 100
2155.62 95
2155.73 90
2155.84 84
2155.94 78
2156.05 71
2156.16 66
2156.26 60
2156.37 56
2156.47 54
2156.58 52
2156.69 53
2156.79 54
2156.90 55
2157.01 55
2157.11 54
2157.22 52
2157.33 48
2157.43 44
2157.54 40
2157.64 37
2157.75 34
2157.86 31
2157.96 29
2158.07 27
2158.18 25
2158.28 23
2158.39 22
2158.50 21
2158.60 20
2158.71 18
2158.81 17
2158.92 15
2159.03 14
2159.13 13
2159.24 13
2159.35 14
2159.45 16
2159.56 19
2159.67 22
2159.77 25
2159.88 28
2159.98 31
2160.09 33
2160.20 35
2160.30 36
2160.41 36
2160.52 37
2160.62 37
2160.73 38
2160.84 40
2160.94 42
2161.05 44
2161.16 45
2161.26 46
2161.37 45
2161.47 44
2161.58 41
2161.69 38
2161.79 35
2161.90 33
2162.01 32
2162.11 33
2162.22 35
2162.33 39
2162.43 45
2162.54 52
2162.65 59
2162.75 65
2162.86 70
2162.97 72
2163.07 73
2163.18 71
2163.28 67
2163.39 63
2163.50 57
2163.60 50
2163.71 43
2163.82 35
2163.92 28
2164.03 21
2164.14 15
2164.24 12
2164.35 10
2164.46 10
2164.56 12
2164.67 15
2164.78 18
2164.88 20
2164.99 23
2165.10 25
2165.20 27
2165.31 29
2165.41 30
2165.52 32
2165.63 34
2165.73 36
2165.84 37
2165.95 37
2166.05 35
2166.16 32
2166.27 27
2166.37 21
2166.48 15
2166.59 8
2166.69 3
2166.80 0
2166.91 0
2167.01 0
2167.12 0
2167.23 0
2167.33 0
2167.44 4
2167.55 9
2167.65 14
2167.76 20
2167.87 26
2167.97 31
2168.08 35
2168.19 38
2168.29 38
2168.40 37
2168.51 33
2168.61 28
2168.72 22
2168.83 16
2168.93 12
2169.04 10
2169.15 10
2169.25 13
2169.36 19
2169.46 25
2169.57 32
2169.68 37
2169.78 41
2169.89 42
2170.00 41
2170.10 38
2170.21 34
2170.32 29
2170.42 24
2170.53 18
2170.64 13
2170.74 8
2170.85 2
2170.96 0
2171.06 0
2171.17 0
2171.28 0
2171.38 0
2171.49 0
2171.60 6
2171.70 18
2171.81 30
2171.92 40
2172.03 47
2172.13 50
2172.24 50
2172.35 45
2172.45 38
2172.56 29
2172.67 20
2172.77 11
2172.88 3
2172.99 0
2173.09 0
2173.20 0
2173.31 0
2173.41 0
2173.52 2
2173.63 12
2173.73 25
2173.84 40
2173.95 54
2174.05 68
2174.16 79
2174.27 88
2174.37 93
2174.48 95
2174.59 95
2174.69 93
2174.80 89
2174.91 84
2175.01 78
2175.12 72
2175.23 64
2175.33 57
2175.44 51
2175.55 44
2175.65 39
2175.76 34
2175.87 30
2175.97 27
2176.08 25
2176.19 24
2176.30 24
2176.40 25
2176.51 28
2176.62 33
2176.72 38
2176.83 44
2176.94 49
2177.04 54
2177.15 58
2177.26 60
2177.36 60
2177.47 59
2177.58 56
2177.68 53
2177.79 51
2177.90 49
2178.00 49
2178.11 49
2178.22 51
2178.32 52
2178.43 52
2178.54 51
2178.65 47
2178.75 41
2178.86 35
2178.97 28
2179.07 21
2179.18 15
2179.29 11
2179.39 7
2179.50 4
2179.61 1
2179.71 0
2179.82 0
2179.93 0
2180.03 1
2180.14 5
2180.25 11
2180.36 18
2180.46 24
2180.57 29
2180.68 31
2180.78 30
2180.89 27
2181.00 22
2181.10 17
2181.21 12
2181.32 7
2181.42 2
2181.53 0
2181.64 0
2181.75 0
2181.85 0
2181.96 0
2182.07 0
2182.17 0
2182.28 0
2182.39 4
2182.49 11
2182.60 18
2182.71 22
2182.81 25
2182.92 25
2183.03 24
2183.14 21
2183.24 17
2183.35 13
2183.46 9
2183.56 6
2183.67 5
2183.78 5
2183.88 6
2183.99 7
2184.10 8
2184.21 9
2184.31 8
2184.42 7
2184.53 4
2184.63 1
2184.74 0
2184.85 0
2184.95 0
2185.06 0
2185.17 0
2185.28 1
2185.38 4
2185.49 6
2185.60 9
2185.70 11
2185.81 13
2185.92 16
2186.03 18
2186.13 21
2186.24 24
2186.35 27
2186.45 30
2186.56 32
2186.67 33
2186.77 33
2186.88 32
2186.99 30
2187.10 28
2187.20 26
2187.31 25
2187.42 26
2187.52 28
2187.63 32
2187.74 36
2187.85 40
2187.95 43
2188.06 45
2188.17 47
2188.27 49
2188.38 52
2188.49 56
2188.59 61
2188.70 67
2188.81 73
2188.92 80
2189.02 87
2189.13 95
2189.24 104
2189.34 114
2189.45 123
2189.56 132
2189.67 138
2189.77 140
2189.88 139
2189.99 135
2190.09 128
2190.20 121
2190.31 115
2190.42 111
2190.52 110
2190.63 111
2190.74 115
2190.84 119
2190.95 122
2191.06 124
2191.17 124
2191.27 122
2191.38 119
2191.49 116
2191.59 111
2191.70 107
2191.81 102
2191.92 96
2192.02 89
2192.13 81
2192.24 73
2192.35 65
2192.45 58
2192.56 53
2192.67 49
2192.77 48
2192.88 48
2192.99 49
2193.10 51
2193.20 53
2193.31 55
2193.42 56
2193.52 57
2193.63 57
2193.74 57
2193.85 57
2193.95 58
2194.06 60
2194.17 63
2194.28 66
2194.38 68
2194.49 69
2194.60 68
2194.70 67
2194.81 64
2194.92 60
2195.03 57
2195.13 53
2195.24 50
2195.35 48
2195.46 46
2195.56 45
2195.67 43
2195.78 42
2195.88 39
2195.99 35
2196.10 29
2196.21 22
2196.31 14
2196.42 6
2196.53 0
2196.64 0
2196.74 0
2196.85 0
2196.96 0
2197.06 0
2197.17 0
2197.28 7
2197.39 13
2197.49 18
2197.60 21
2197.71 21
2197.82 19
2197.92 16
2198.03 12
2198.14 8
2198.25 5
2198.35 4
2198.46 5
2198.57 9
2198.67 14
2198.78 20
2198.89 27
2199.00 33
2199.10 38
2199.21 39
2199.32 39
2199.43 37
2199.53 33
2199.64 30
2199.75 28
2199.86 28
2199.96 29
2200.07 32
2200.18 35
2200.28 38
2200.39 40
2200.50 40
2200.61 40
2200.71 40
2200.82 40
2200.93 40
2201.04 41
2201.14 42
2201.25 43
2201.36 44
2201.47 44
2201.57 43
2201.68 42
2201.79 41
2201.90 41
2202.00 41
2202.11 42
2202.22 45
2202.33 49
2202.43 53
2202.54 58
2202.65 62
2202.76 65
2202.86 65
2202.97 63
2203.08 59
2203.19 53
2203.29 47
2203.40 42
2203.51 37
2203.62 33
2203.72 30
2203.83 27
2203.94 26
2204.05 25
2204.15 25
2204.26 25
2204.37 26
2204.48 25
2204.58 24
2204.69 22
2204.80 20
2204.91 17
2205.01 15
2205.12 14
2205.23 14
2205.34 15
2205.44 17
2205.55 19
2205.66 21
2205.77 23
2205.87 25
2205.98 26
2206.09 28
2206.20 29
2206.30 29
2206.41 29
2206.52 27
2206.63 26
2206.73 24
2206.84 22
2206.95 22
2207.06 23
2207.16 26
2207.27 30
2207.38 35
2207.49 39
2207.59 44
2207.70 47
2207.81 48
2207.92 48
2208.02 46
2208.13 42
2208.24 39
2208.35 35
2208.45 33
2208.56 32
2208.67 33
2208.78 36
2208.88 40
2208.99 43
2209.10 46
2209.21 46
2209.32 45
2209.42 41
2209.53 36
2209.64 30
2209.75 25
2209.85 22
2209.96 21
2210.07 21
2210.18 22
2210.28 22
2210.39 22
2210.50 19
2210.61 16
2210.71 12
2210.82 8
2210.93 6
2211.04 4
2211.14 4
2211.25 5
2211.36 7
2211.47 10
2211.58 14
2211.68 19
2211.79 24
2211.90 30
2212.01 35
2212.11 39
2212.22 40
2212.33 39
2212.44 35
2212.54 28
2212.65 21
2212.76 13
2212.87 5
2212.98 0
2213.08 0
2213.19 0
2213.30 0
2213.41 0
2213.51 2
2213.62 6
2213.73 10
2213.84 14
2213.94 16
2214.05 18
2214.16 19
2214.27 21
2214.38 22
2214.48 22
2214.59 22
2214.70 20
2214.81 17
2214.91 12
2215.02 7
2215.13 1
2215.24 0
2215.35 0
2215.45 0
2215.56 0
2215.67 0
2215.78 0
2215.88 0
2215.99 0
2216.10 3
2216.21 7
2216.32 11
2216.42 14
2216.53 17
2216.64 19
2216.75 19
2216.85 19
2216.96 18
2217.07 17
2217.18 15
2217.29 14
2217.39 13
2217.50 12
2217.61 11
2217.72 11
2217.82 11
2217.93 12
2218.04 13
2218.15 15
2218.26 17
2218.36 20
2218.47 24
2218.58 29
2218.69 34
2218.80 40
2218.90 46
2219.01 52
2219.12 57
2219.23 60
2219.33 62
2219.44 62
2219.55 60
2219.66 57
2219.77 52
2219.87 47
2219.98 42
2220.09 38
2220.20 34
2220.31 31
2220.41 29
2220.52 27
2220.63 27
2220.74 26
2220.84 26
2220.95 27
2221.06 29
2221.17 32
2221.28 36
2221.38 42
2221.49 49
2221.60 56
2221.71 62
2221.82 67
2221.92 70
2222.03 72
2222.14 72
2222.25 73
2222.36 74
2222.46 75
2222.57 78
2222.68 82
2222.79 87
2222.90 91
2223.00 94
2223.11 95
2223.22 96
2223.33 95
2223.43 95
2223.54 94
2223.65 93
2223.76 93
2223.87 91
2223.97 89
2224.08 84
2224.19 77
2224.30 69
2224.41 59
2224.51 50
2224.62 42
2224.73 35
2224.84 31
2224.95 29
2225.05 29
2225.16 30
2225.27 32
2225.38 35
2225.49 36
2225.59 37
2225.70 36
2225.81 35
2225.92 32
2226.03 29
2226.13 25
2226.24 22
2226.35 20
2226.46 18
2226.57 17
2226.67 17
2226.78 18
2226.89 19
2227.00 21
2227.11 23
2227.21 26
2227.32 28
2227.43 31
2227.54 35
2227.65 38
2227.76 41
2227.86 44
2227.97 46
2228.08 46
2228.19 46
2228.30 44
2228.40 41
2228.51 38
2228.62 35
2228.73 32
2228.84 29
2228.94 27
2229.05 27
2229.16 26
2229.27 26
2229.38 26
2229.48 25
2229.59 22
2229.70 19
2229.81 13
2229.92 7
2230.03 2
2230.13 0
2230.24 0
2230.35 0
2230.46 0
2230.57 0
2230.67 0
2230.78 1
2230.89 3
2231.00 3
2231.11 3
2231.21 3
2231.32 3
2231.43 4
2231.54 6
2231.65 8
2231.76 11
2231.86 14
2231.97 16
2232.08 18
2232.19 18
2232.30 18
2232.40 17
2232.51 15
2232.62 13
2232.73 10
2232.84 8
2232.95 6
2233.05 4
2233.16 3
2233.27 2
2233.38 2
2233.49 3
2233.59 5
2233.70 8
2233.81 12
2233.92 15
2234.03 19
2234.14 22
2234.24 25
2234.35 28
2234.46 32
2234.57 37
2234.68 43
2234.78 48
2234.89 54
2235.00 57
2235.11 58
2235.22 57
2235.33 53
2235.43 47
2235.54 40
2235.65 34
2235.76 29
2235.87 26
2235.98 25
2236.08 25
2236.19 26
2236.30 28
2236.41 30
2236.52 31
2236.63 32
2236.73 31
2236.84 30
2236.95 29
2237.06 26
2237.17 23
2237.27 20
2237.38 18
2237.49 18
2237.60 19
2237.71 22
2237.82 26
2237.92 32
2238.03 38
2238.14 44
2238.25 48
2238.36 51
2238.47 51
2238.57 51
2238.68 49
2238.79 46
2238.90 43
2239.01 41
2239.12 39
2239.22 37
2239.33 36
2239.44 35
2239.55 35
2239.66 36
2239.77 37
2239.87 39
2239.98 41
2240.09 43
2240.20 46
2240.31 48
2240.42 50
2240.52 52
2240.63 52
2240.74 53
2240.85 52
2240.96 52
2241.07 52
2241.17 52
2241.28 54
2241.39 57
2241.50 62
2241.61 68
2241.72 74
2241.83 82
2241.93 89
2242.04 96
2242.15 103
2242.26 107
2242.37 110
2242.48 109
2242.58 105
2242.69 98
2242.80 89
2242.91 79
2243.02 70
2243.13 64
2243.23 60
2243.34 59
2243.45 62
2243.56 66
2243.67 71
2243.78 77
2243.89 83
2243.99 88
2244.10 93
2244.21 96
2244.32 99
2244.43 101
2244.54 101
2244.64 99
2244.75 96
2244.86 93
2244.97 89
2245.08 87
2245.19 86
2245.30 88
2245.40 92
2245.51 98
2245.62 105
2245.73 114
2245.84 123
2245.95 132
2246.06 140
2246.16 146
2246.27 149
2246.38 148
2246.49 144
2246.60 136
2246.71 124
2246.81 110
2246.92 95
2247.03 81
2247.14 69
2247.25 59
2247.36 54
2247.47 52
2247.57 53
2247.68 56
2247.79 59
2247.90 61
2248.01 60
2248.12 57
2248.23 52
2248.33 46
2248.44 40
2248.55 34
2248.66 30
2248.77 28
2248.88 27
2248.99 28
2249.09 29
2249.20 30
2249.31 30
2249.42 28
2249.53 25
2249.64 20
2249.75 15
2249.85 9
2249.96 5
2250.07 3
2250.18 2
2250.29 4
2250.40 6
2250.51 9
2250.61 12
2250.72 13
2250.83 13
2250.94 12
2251.05 9
2251.16 6
2251.27 3
2251.37 0
2251.48 0
2251.59 0
2251.70 0
2251.81 1
2251.92 4
2252.03 6
2252.14 9
2252.24 11
2252.35 12
2252.46 14
2252.57 15
2252.68 17
2252.79 21
2252.90 25
2253.00 31
2253.11 37
2253.22 43
2253.33 48
2253.44 52
2253.55 54
2253.66 53
2253.77 50
2253.87 46
2253.98 40
2254.09 33
2254.20 26
2254.31 20
2254.42 14
2254.53 8
2254.64 5
2254.74 3
2254.85 3
2254.96 6
2255.07 11
2255.18 17
2255.29 25
2255.40 34
2255.50 42
2255.61 48
2255.72 54
2255.83 57
2255.94 60
2256.05 61
2256.16 63
2256.27 65
2256.37 67
2256.48 69
2256.59 70
2256.70 69
2256.81 66
2256.92 60
2257.03 54
2257.14 46
2257.24 40
2257.35 35
2257.46 32
2257.57 30
2257.68 29
2257.79 28
2257.90 27
2258.01 24
2258.12 20
2258.22 16
2258.33 13
2258.44 12
2258.55 12
2258.66 14
2258.77 18
2258.88 21
2258.99 25
2259.09 27
2259.20 29
2259.31 29
2259.42 28
2259.53 28
2259.64 27
2259.75 25
2259.86 24
2259.97 23
2260.07 21
2260.18 19
2260.29 17
2260.40 14
2260.51 11
2260.62 8
2260.73 5
2260.84 2
2260.94 0
2261.05 0
2261.16 0
2261.27 0
2261.38 0
2261.49 0
2261.60 0
2261.71 0
2261.82 1
2261.92 1
2262.03 2
2262.14 2
2262.25 3
2262.36 4
2262.47 6
2262.58 9
2262.69 13
2262.80 17
2262.90 22
2263.01 28
2263.12 34
2263.23 40
2263.34 45
2263.45 49
2263.56 53
2263.67 54
2263.78 54
2263.89 53
2263.99 52
2264.10 51
2264.21 51
2264.32 52
2264.43 55
2264.54 58
2264.65 60
2264.76 61
2264.87 59
2264.97 55
2265.08 50
2265.19 44
2265.30 40
2265.41 38
2265.52 37
2265.63 36
2265.74 35
2265.85 31
2265.96 24
2266.06 16
2266.17 7
2266.28 0
2266.39 0
2266.50 0
2266.61 0
2266.72 4
2266.83 9
2266.94 13
2267.05 14
2267.15 12
2267.26 9
2267.37 5
2267.48 3
2267.59 2
2267.70 3
2267.81 5
2267.92 7
2268.03 9
2268.14 9
2268.24 9
2268.35 9
2268.46 11
2268.57 14
2268.68 19
2268.79 25
2268.90 31
2269.01 36
2269.12 40
2269.23 42
2269.34 42
2269.44 42
2269.55 42
2269.66 43
2269.77 45
2269.88 47
2269.99 50
2270.10 53
2270.21 55
2270.32 57
2270.43 57
2270.54 55
2270.64 53
2270.75 49
2270.86 45
2270.97 42
2271.08 39
2271.19 37
2271.30 36
2271.41 36
2271.52 35
2271.63 33
2271.74 30
2271.84 28
2271.95 25
2272.06 24
2272.17 24
2272.28 25
2272.39 28
2272.50 30
2272.61 33
2272.72 34
2272.83 35
2272.94 35
2273.04 35
2273.15 34
2273.26 33
2273.37 32
2273.48 30
2273.59 27
2273.70 24
2273.81 21
2273.92 17
2274.03 15
2274.14 15
2274.25 16
2274.35 18
2274.46 22
2274.57 27
2274.68 31
2274.79 34
2274.90 36
2275.01 36
2275.12 35
2275.23 33
2275.34 32
2275.45 31
2275.56 32
2275.67 33
2275.77 34
2275.88 34
2275.99 32
2276.10 28
2276.21 23
2276.32 16
2276.43 9
2276.54 2
2276.65 0
2276.76 0
2276.87 0
2276.98 0
2277.09 2
2277.19 8
2277.30 14
2277.41 20
2277.52 25
2277.63 29
2277.74 31
2277.85 32
2277.96 31
2278.07 29
2278.18 27
2278.29 25
2278.40 23
2278.51 21
2278.62 19
2278.72 18
2278.83 17
2278.94 17
2279.05 17
2279.16 18
2279.27 19
2279.38 20
2279.49 21
2279.60 23
2279.71 24
2279.82 25
2279.93 25
2280.04 24
2280.15 23
2280.25 20
2280.36 17
2280.47 13
2280.58 9
2280.69 6
2280.80 4
2280.91 4
2281.02 5
2281.13 8
2281.24 12
2281.35 18
2281.46 26
2281.57 34
2281.68 44
2281.79 55
2281.90 66
2282.00 76
2282.11 84
2282.22 89
2282.33 93
2282.44 93
2282.55 92
2282.66 90
2282.77 87
2282.88 83
2282.99 80
2283.10 77
2283.21 75
2283.32 72
2283.43 70
2283.54 68
2283.65 66
2283.75 63
2283.86 61
2283.97 58
2284.08 56
2284.19 54
2284.30 53
2284.41 53
2284.52 52
2284.63 52
2284.74 52
2284.85 51
2284.96 50
2285.07 48
2285.18 46
2285.29 43
2285.40 40
2285.51 35
2285.62 31
2285.72 27
2285.83 25
2285.94 24
2286.05 25
2286.16 28
2286.27 32
2286.38 36
2286.49 40
2286.60 43
2286.71 46
2286.82 48
2286.93 49
2287.04 50
2287.15 51
2287.26 51
2287.37 49
2287.48 47
2287.59 43
2287.70 40
2287.80 38
2287.91 38
2288.02 39
2288.13 43
2288.24 47
2288.35 52
2288.46 55
2288.57 55
2288.68 53
2288.79 48
2288.90 41
2289.01 33
2289.12 27
2289.23 21
2289.34 19
2289.45 19
2289.56 22
2289.67 25
2289.78 29
2289.89 31
2290.00 31
2290.11 30
2290.21 28
2290.32 25
2290.43 24
2290.54 23
2290.65 24
2290.76 26
2290.87 29
2290.98 32
2291.09 36
2291.20 40
2291.31 44
2291.42 48
2291.53 53
2291.64 56
2291.75 58
2291.86 57
2291.97 56
2292.08 53
2292.19 49
2292.30 47
2292.41 46
2292.52 48
2292.63 51
2292.74 56
2292.85 60
2292.95 64
2293.06 67
2293.17 67
2293.28 66
2293.39 63
2293.50 60
2293.61 56
2293.72 52
2293.83 47
2293.94 41
2294.05 33
2294.16 23
2294.27 13
2294.38 2
2294.49 0
2294.60 0
2294.71 0
2294.82 0
2294.93 0
2295.04 0
2295.15 2
2295.26 10
2295.37 17
2295.48 22
2295.59 26
2295.70 29
2295.81 31
2295.92 32
2296.03 33
2296.14 34
2296.24 36
2296.35 38
2296.46 40
2296.57 41
2296.68 42
2296.79 43
2296.90 43
2297.01 42
2297.12 39
2297.23 36
2297.34 32
2297.45 27
2297.56 22
2297.67 18
2297.78 15
2297.89 13
2298.00 13
2298.11 15
2298.22 18
2298.33 22
2298.44 27
2298.55 30
2298.66 33
2298.77 34
2298.88 33
2298.99 30
2299.10 25
2299.21 19
2299.32 14
2299.43 9
2299.54 6
2299.65 5
2299.76 4
2299.87 5
2299.98 6
2300.09 6
2300.20 5
2300.31 3
2300.42 1
2300.53 0
2300.64 0
2300.75 0
2300.86 0
2300.96 0
2301.07 0
2301.18 0
2301.29 3
2301.40 6
2301.51 10
2301.62 15
2301.73 21
2301.84 27
2301.95 34
2302.06 39
2302.17 43
2302.28 46
2302.39 46
2302.50 45
2302.61 42
2302.72 37
2302.83 32
2302.94 26
2303.05 21
2303.16 15
2303.27 10
2303.38 5
2303.49 0
2303.60 0
2303.71 0
2303.82 0
2303.93 0
2304.04 0
2304.15 0
2304.26 0
2304.37 0
2304.48 4
2304.59 11
2304.70 18
2304.81 25
2304.92 30
2305.03 34
2305.14 37
2305.25 38
2305.36 40
2305.47 42
2305.58 44
2305.69 47
2305.80 51
2305.91 54
2306.02 57
2306.13 57
2306.24 57
2306.35 54
2306.46 51
2306.57 47
2306.68 44
2306.79 43
2306.90 44
2307.01 47
2307.12 51
2307.23 55
2307.34 59
2307.45 61
2307.56 62
2307.67 61
2307.78 58
2307.89 55
2308.00 52
2308.11 48
2308.22 45
2308.33 41
2308.44 37
2308.55 34
2308.66 31
2308.77 28
2308.88 27
2308.99 26
2309.10 28
2309.21 30
2309.32 34
2309.43 38
2309.54 41
2309.65 44
2309.76 45
2309.87 47
2309.98 47
2310.09 48
2310.20 49
2310.31 50
2310.42 51
2310.53 52
2310.64 51
2310.75 50
2310.86 47
2310.97 44
2311.08 41
2311.19 39
2311.30 37
2311.41 35
2311.52 33
2311.63 30
2311.74 27
2311.85 23
2311.96 19
2312.07 15
2312.18 11
2312.29 9
2312.40 9
2312.51 10
2312.62 12
2312.73 15
2312.84 18
2312.95 19
2313.06 18
2313.17 16
2313.28 12
2313.39 7
2313.50 4
2313.61 2
2313.72 3
2313.83 8
2313.94 15
2314.05 24
2314.16 33
2314.27 41
2314.38 46
2314.49 47
2314.60 45
2314.71 39
2314.82 31
2314.93 22
2315.04 14
2315.15 6
2315.26 0
2315.37 0
2315.48 0
2315.59 0
2315.71 0
2315.82 0
2315.93 0
2316.04 0
2316.15 0
2316.26 6
2316.37 11
2316.48 16
2316.59 20
2316.70 22
2316.81 24
2316.92 26
2317.03 28
2317.14 30
2317.25 31
2317.36 32
2317.47 33
2317.58 34
2317.69 35
2317.80 38
2317.91 41
2318.02 46
2318.13 51
2318.24 55
2318.35 58
2318.46 59
2318.57 58
2318.68 55
2318.79 52
2318.90 49
2319.01 48
2319.12 48
2319.23 49
2319.34 52
2319.45 55
2319.56 58
2319.67 59
2319.78 59
2319.89 58
2320.00 56
2320.11 54
2320.22 51
2320.33 49
2320.45 48
2320.56 48
2320.67 50
2320.78 54
2320.89 60
2321.00 67
2321.11 76
2321.22 86
2321.33 95
2321.44 104
2321.55 112
2321.66 118
2321.77 122
2321.88 125
2321.99 127
2322.10 127
2322.21 126
2322.32 125
2322.43 123
2322.54 122
2322.65 122
2322.76 122
2322.87 122
2322.98 122
2323.09 122
2323.20 120
2323.31 116
2323.42 112
2323.53 107
2323.64 103
2323.75 100
2323.87 97
2323.98 95
2324.09 94
2324.20 93
2324.31 92
2324.42 91
2324.53 90
2324.64 90
2324.75 89
2324.86 90
2324.97 90
2325.08 91
2325.19 92
2325.30 93
2325.41 94
2325.52 96
2325.63 98
2325.74 101
2325.85 103
2325.96 104
2326.07 104
2326.18 100
2326.29 95
2326.40 88
2326.51 80
2326.63 73
2326.74 68
2326.85 66
2326.96 66
2327.07 68
2327.18 70
2327.29 73
2327.40 74
2327.51 74
2327.62 73
2327.73 72
2327.84 71
2327.95 69
2328.06 67
2328.17 65
2328.28 61
2328.39 57
2328.50 52
2328.61 46
2328.72 41
2328.83 36
2328.95 32
2329.06 30
2329.17 27
2329.28 25
2329.39 23
2329.50 22
2329.61 21
2329.72 22
2329.83 25
2329.94 29
2330.05 35
2330.16 41
2330.27 46
2330.38 51
2330.49 56
2330.60 61
2330.71 66
2330.82 74
2330.93 82
2331.04 91
2331.16 99
2331.27 104
2331.38 106
2331.49 103
2331.60 97
2331.71 88
2331.82 79
2331.93 70
2332.04 63
2332.15 59
2332.26 59
2332.37 60
2332.48 65
2332.59 70
2332.70 76
2332.81 81
2332.92 86
2333.04 89
2333.15 90
2333.26 88
2333.37 84
2333.48 77
2333.59 68
2333.70 57
2333.81 46
2333.92 35
2334.03 26
2334.14 20
2334.25 18
2334.36 19
2334.47 23
2334.58 29
2334.69 36
2334.80 44
2334.92 52
2335.03 58
2335.14 64
2335.25 69
2335.36 73
2335.47 77
2335.58 80
2335.69 83
2335.80 86
2335.91 88
2336.02 91
2336.13 93
2336.24 96
2336.35 99
2336.46 102
2336.58 105
2336.69 108
2336.80 111
2336.91 112
2337.02 113
2337.13 112
2337.24 111
2337.35 110
2337.46 108
2337.57 107
2337.68 106
2337.79 105
2337.90 106
2338.01 106
2338.12 107
2338.24 108
2338.35 107
2338.46 105
2338.57 100
2338.68 94
2338.79 87
2338.90 81
2339.01 76
2339.12 73
2339.23 73
2339.34 75
2339.45 77
2339.56 78
2339.68 77
2339.79 74
2339.90 68
2340.01 62
2340.12 56
2340.23 53
2340.34 52
2340.45 53
2340.56 55
2340.67 58
2340.78 59
2340.89 60
2341.00 59
2341.12 57
2341.23 56
2341.34 55
2341.45 57
2341.56 59
2341.67 62
2341.78 65
2341.89 65
2342.00 63
2342.11 58
2342.22 53
2342.33 48
2342.44 45
2342.56 46
2342.67 50
2342.78 57
2342.89 66
2343.00 74
2343.11 80
2343.22 83
2343.33 84
2343.44 81
2343.55 77
2343.66 72
2343.77 67
2343.89 63
2344.00 60
2344.11 59
2344.22 58
2344.33 59
2344.44 60
2344.55 61
2344.66 61
2344.77 61
2344.88 61
2344.99 59
2345.10 56
2345.22 53
2345.33 49
2345.44 45
2345.55 42
2345.66 40
2345.77 38
2345.88 37
2345.99 38
2346.10 39
2346.21 41
2346.32 43
2346.44 46
2346.55 48
2346.66 50
2346.77 52
2346.88 54
2346.99 56
2347.10 58
2347.21 59
2347.32 60
2347.43 58
2347.54 55
2347.66 51
2347.77 45
2347.88 39
2347.99 34
2348.10 30
2348.21 28
2348.32 27
2348.43 27
2348.54 29
2348.65 31
2348.77 33
2348.88 36
2348.99 38
2349.10 42
2349.21 45
2349.32 47
2349.43 48
2349.54 49
2349.65 48
2349.76 47
2349.87 45
2349.99 42
2350.10 40
2350.21 38
2350.32 36
2350.43 35
2350.54 35
2350.65 37
2350.76 39
2350.87 43
2350.98 47
2351.10 52
2351.21 58
2351.32 65
2351.43 72
2351.54 80
2351.65 89
2351.76 98
2351.87 107
2351.98 115
2352.10 122
2352.21 127
2352.32 131
2352.43 133
2352.54 134
2352.65 134
2352.76 133
2352.87 132
2352.98 130
2353.09 128
2353.21 127
2353.32 126
2353.43 126
2353.54 127
2353.65 128
2353.76 129
2353.87 130
2353.98 129
2354.09 127
2354.21 123
2354.32 117
2354.43 110
2354.54 103
2354.65 96
2354.76 90
2354.87 86
2354.98 83
2355.09 82
2355.21 81
2355.32 79
2355.43 78
2355.54 75
2355.65 71
2355.76 65
2355.87 58
2355.98 51
2356.09 43
2356.21 35
2356.32 29
2356.43 24
2356.54 21
2356.65 20
2356.76 22
2356.87 26
2356.98 32
2357.09 39
2357.21 47
2357.32 55
2357.43 62
2357.54 69
2357.65 74
2357.76 78
2357.87 80
2357.98 82
2358.10 82
2358.21 82
2358.32 79
2358.43 75
2358.54 71
2358.65 67
2358.76 63
2358.87 61
2358.98 61
2359.10 62
2359.21 65
2359.32 67
2359.43 69
2359.54 70
2359.65 69
2359.76 69
2359.87 69
2359.99 69
2360.10 71
2360.21 73
2360.32 76
2360.43 78
2360.54 79
2360.65 79
2360.76 76
2360.88 72
2360.99 67
2361.10 61
2361.21 54
2361.32 49
2361.43 45
2361.54 43
2361.65 43
2361.77 45
2361.88 49
2361.99 54
2362.10 61
2362.21 68
2362.32 75
2362.43 80
2362.54 84
2362.66 85
2362.77 84
2362.88 83
2362.99 82
2363.10 81
2363.21 83
2363.32 85
2363.43 89
2363.55 91
2363.66 92
2363.77 91
2363.88 87
2363.99 82
2364.10 76
2364.21 70
2364.33 66
2364.44 64
2364.55 64
2364.66 65
2364.77 68
2364.88 71
2364.99 73
2365.10 75
2365.22 76
2365.33 77
2365.44 78
2365.55 80
2365.66 82
2365.77 85
2365.88 88
2366.00 91
2366.11 93
2366.22 94
2366.33 92
2366.44 89
2366.55 84
2366.66 78
2366.78 74
2366.89 70
2367.00 69
2367.11 69
2367.22 70
2367.33 72
2367.44 73
2367.56 74
2367.67 74
2367.78 74
2367.89 74
2368.00 75
2368.11 76
2368.22 78
2368.34 80
2368.45 82
2368.56 84
2368.67 84
2368.78 84
2368.89 82
2369.00 79
2369.12 75
2369.23 72
2369.34 70
2369.45 68
2369.56 68
2369.67 69
2369.78 70
2369.90 72
2370.01 73
2370.12 74
2370.23 73
2370.34 72
2370.45 69
2370.56 67
2370.68 65
2370.79 65
2370.90 66
2371.01 68
2371.12 70
2371.23 73
2371.34 75
2371.46 75
2371.57 73
2371.68 70
2371.79 66
2371.90 62
2372.01 60
2372.12 59
2372.24 60
2372.35 63
2372.46 67
2372.57 70
2372.68 72
2372.79 73
2372.91 74
2373.02 73
2373.13 72
2373.24 69
2373.35 67
2373.46 64
2373.57 61
2373.69 58
2373.80 55
2373.91 53
2374.02 52
2374.13 53
2374.24 55
2374.36 57
2374.47 60
2374.58 63
2374.69 65
2374.80 66
2374.91 67
2375.03 66
2375.14 63
2375.25 58
2375.36 51
2375.47 44
2375.58 35
2375.69 26
2375.81 18
2375.92 12
2376.03 7
2376.14 5
2376.25 4
2376.36 6
2376.48 9
2376.59 12
2376.70 16
2376.81 20
2376.92 24
2377.03 28
2377.15 33
2377.26 38
2377.37 45
2377.48 51
2377.59 58
2377.70 64
2377.82 69
2377.93 72
2378.04 74
2378.15 74
2378.26 74
2378.37 73
2378.49 72
2378.60 72
2378.71 73
2378.82 74
2378.93 76
2379.04 78
2379.16 81
2379.27 84
2379.38 87
2379.49 90
2379.60 93
2379.71 96
2379.83 97
2379.94 97
2380.05 96
2380.16 94
2380.27 90
2380.38 86
2380.50 80
2380.61 74
2380.72 67
2380.83 61
2380.94 57
2381.05 54
2381.17 53
2381.28 54
2381.39 57
2381.50 60
2381.61 64
2381.72 66
2381.84 66
2381.95 64
2382.06 60
2382.17 54
2382.28 47
2382.40 41
2382.51 36
2382.62 34
2382.73 35
2382.84 39
2382.95 45
2383.07 53
2383.18 62
2383.29 69
2383.40 74
2383.51 77
2383.62 76
2383.74 73
2383.85 68
2383.96 61
2384.07 53
2384.18 46
2384.30 39
2384.41 33
2384.52 29
2384.63 25
2384.74 22
2384.85 20
2384.97 18
2385.08 15
2385.19 13
2385.30 13
2385.41 14
2385.53 17
2385.64 22
2385.75 28
2385.86 35
2385.97 42
2386.08 47
2386.20 50
2386.31 51
2386.42 51
2386.53 49
2386.64 46
2386.76 42
2386.87 37
2386.98 31
2387.09 25
2387.20 18
2387.31 11
2387.43 4
2387.54 0
2387.65 0
2387.76 0
2387.87 0
2387.99 0
2388.10 0
2388.21 0
2388.32 0
2388.43 2
2388.55 8
2388.66 14
2388.77 20
2388.88 24
2388.99 27
2389.11 29
2389.22 31
2389.33 32
2389.44 34
2389.55 35
2389.66 36
2389.78 36
2389.89 36
2390.00 35
2390.11 34
2390.22 32
2390.34 30
2390.45 27
2390.56 23
2390.67 19
2390.78 15
2390.90 10
2391.01 6
2391.12 2
2391.23 1
2391.34 2
2391.46 5
2391.57 10
2391.68 18
2391.79 26
2391.90 35
2392.02 43
2392.13 49
2392.24 53
2392.35 56
2392.46 56
2392.58 54
2392.69 52
2392.80 48
2392.91 44
2393.02 39
2393.14 33
2393.25 28
2393.36 22
2393.47 17
2393.58 14
2393.70 14
2393.81 16
2393.92 22
2394.03 32
2394.14 43
2394.26 55
2394.37 66
2394.48 74
2394.59 79
2394.70 82
2394.82 84
2394.93 85
2395.04 88
2395.15 92
2395.26 99
2395.38 107
2395.49 114
2395.60 120
2395.71 123
2395.82 123
2395.94 120
2396.05 113
2396.16 105
2396.27 97
2396.39 90
2396.50 84
2396.61 82
2396.72 81
2396.83 82
2396.95 84
2397.06 87
2397.17 90
2397.28 93
2397.39 98
2397.51 102
2397.62 106
2397.73 109
2397.84 110
2397.95 107
2398.07 102
2398.18 95
2398.29 88
2398.40 83
2398.52 80
2398.63 81
2398.74 84
2398.85 88
2398.96 92
2399.08 96
2399.19 98
2399.30 97
2399.41 93
2399.52 88
2399.64 81
2399.75 74
2399.86 67
2399.97 61
2400.09 57
2400.20 55
2400.31 55
2400.42 56
2400.53 57
2400.65 58
2400.76 57
2400.87 54
2400.98 49
2401.09 41
2401.21 33
2401.32 25
2401.43 18
2401.54 12
2401.66 7
2401.77 4
2401.88 3
2401.99 4
2402.10 6
2402.22 10
2402.33 15
2402.44 21
2402.55 27
2402.67 34
2402.78 39
2402.89 44
2403.00 48
2403.11 52
2403.23 57
2403.34 62
2403.45 67
2403.56 73
2403.68 79
2403.79 84
2403.90 87
2404.01 90
2404.12 90
2404.24 90
2404.35 89
2404.46 88
2404.57 86
2404.69 86
2404.80 86
2404.91 88
2405.02 90
2405.14 93
2405.25 95
2405.36 96
2405.47 94
2405.58 89
2405.70 81
2405.81 71
2405.92 61
2406.03 52
2406.15 45
2406.26 40
2406.37 37
2406.48 35
2406.60 34
2406.71 33
2406.82 30
2406.93 27
2407.04 22
2407.16 17
2407.27 12
2407.38 8
2407.49 7
2407.61 8
2407.72 11
2407.83 17
2407.94 24
2408.06 32
2408.17 38
2408.28 43
2408.39 47
2408.51 49
2408.62 50
2408.73 51
2408.84 52
2408.95 52
2409.07 51
2409.18 50
2409.29 49
2409.40 47
2409.52 46
2409.63 45
2409.74 45
2409.85 46
2409.97 47
2410.08 48
2410.19 48
2410.30 49
2410.42 48
2410.53 47
2410.64 45
2410.75 44
2410.87 42
2410.98 41
2411.09 40
2411.20 40
2411.32 39
2411.43 37
2411.54 35
2411.65 32
2411.76 29
2411.88 27
2411.99 26
2412.10 26
2412.21 28
2412.33 29
2412.44 30
2412.55 29
2412.66 27
2412.78 24
2412.89 21
2413.00 17
2413.11 14
2413.23 12
2413.34 11
2413.45 11
2413.56 10
2413.68 10
2413.79 9
2413.90 9
2414.01 9
2414.13 9
2414.24 9
2414.35 10
2414.46 12
2414.58 14
2414.69 15
2414.80 16
2414.91 16
2415.03 16
2415.14 15
2415.25 15
2415.36 15
2415.48 17
2415.59 20
2415.70 24
2415.81 28
2415.93 32
2416.04 35
2416.15 36
2416.26 35
2416.38 33
2416.49 29
2416.60 25
2416.71 22
2416.83 19
2416.94 18
2417.05 18
2417.17 20
2417.28 23
2417.39 26
2417.50 31
2417.62 34
2417.73 37
2417.84 39
2417.95 38
2418.07 35
2418.18 31
2418.29 25
2418.40 19
2418.52 12
2418.63 7
2418.74 2
2418.85 0
2418.97 0
2419.08 0
2419.19 0
2419.30 0
2419.42 0
2419.53 0
2419.64 0
2419.75 0
2419.87 0
2419.98 1
2420.09 3
2420.21 6
2420.32 10
2420.43 15
2420.54 21
2420.66 27
2420.77 34
2420.88 40
2420.99 45
2421.11 50
2421.22 53
2421.33 55
2421.44 55
2421.56 53
2421.67 50
2421.78 47
2421.90 45
2422.01 45
2422.12 47
2422.23 51
2422.35 57
2422.46 64
2422.57 71
2422.68 77
2422.80 82
2422.91 85
2423.02 86
2423.13 85
2423.25 82
2423.36 77
2423.47 70
2423.59 62
2423.70 55
2423.81 48
2423.92 44
2424.04 43
2424.15 46
2424.26 51
2424.37 59
2424.49 67
2424.60 75
2424.71 80
2424.83 82
2424.94 81
2425.05 78
2425.16 72
2425.28 65
2425.39 59
2425.50 53
2425.62 48
2425.73 46
2425.84 44
2425.95 44
2426.07 45
2426.18 46
2426.29 45
2426.40 44
2426.52 40
2426.63 35
2426.74 30
2426.86 26
2426.97 23
2427.08 22
2427.19 24
2427.31 28
2427.42 33
2427.53 38
2427.65 41
2427.76 42
2427.87 41
2427.98 37
2428.10 33
2428.21 29
2428.32 26
2428.44 26
2428.55 27
2428.66 29
2428.77 30
2428.89 30
2429.00 28
2429.11 24
2429.22 19
2429.34 14
2429.45 11
2429.56 10
2429.68 12
2429.79 17
2429.90 23
2430.01 30
2430.13 37
2430.24 42
2430.35 45
2430.47 46
2430.58 45
2430.69 42
2430.81 39
2430.92 36
2431.03 35
2431.14 34
2431.26 36
2431.37 38
2431.48 41
2431.60 42
2431.71 43
2431.82 42
2431.93 41
2432.05 40
2432.16 40
2432.27 43
2432.39 47
2432.50 53
2432.61 59
2432.72 65
2432.84 70
2432.95 72
2433.06 73
2433.18 72
2433.29 70
2433.40 67
2433.52 63
2433.63 58
2433.74 53
2433.85 48
2433.97 43
2434.08 38
2434.19 34
2434.31 32
2434.42 30
2434.53 30
2434.64 32
2434.76 34
2434.87 37
2434.98 40
2435.10 42
2435.21 43
2435.32 43
2435.44 43
2435.55 41
2435.66 39
2435.77 37
2435.89 35
2436.00 32
2436.11 31
2436.23 29
2436.34 28
2436.45 27
2436.57 26
2436.68 26
2436.79 27
2436.90 27
2437.02 28
2437.13 28
2437.24 28
2437.36 27
2437.47 26
2437.58 24
2437.70 22
2437.81 21
2437.92 19
2438.04 18
2438.15 17
2438.26 16
2438.37 15
2438.49 14
2438.60 13
2438.71 12
2438.83 11
2438.94 10
2439.05 7
2439.17 5
2439.28 1
2439.39 0
2439.51 0
2439.62 0
2439.73 0
2439.84 0
2439.96 0
2440.07 0
2440.18 0
2440.30 4
2440.41 8
2440.52 12
2440.64 14
2440.75 14
2440.86 14
2440.98 14
2441.09 14
2441.20 14
2441.31 15
2441.43 17
2441.54 21
2441.65 26
2441.77 31
2441.88 36
2441.99 40
2442.11 43
2442.22 44
2442.33 43
2442.45 41
2442.56 39
2442.67 36
2442.79 33
2442.90 30
2443.01 27
2443.13 24
2443.24 23
2443.35 22
2443.46 23
2443.58 25
2443.69 30
2443.80 36
2443.92 43
2444.03 50
2444.14 56
2444.26 59
2444.37 60
2444.48 58
2444.60 53
2444.71 46
2444.82 39
2444.94 31
2445.05 24
2445.16 18
2445.28 13
2445.39 10
2445.50 8
2445.62 6
2445.73 4
2445.84 2
2445.96 0
2446.07 0
2446.18 0
2446.30 0
2446.41 0
2446.52 0
2446.63 0
2446.75 0
2446.86 0
2446.97 0
2447.09 1
2447.20 4
2447.31 9
2447.43 15
2447.54 21
2447.65 28
2447.77 33
2447.88 38
2447.99 40
2448.11 40
2448.22 38
2448.33 34
2448.45 29
2448.56 24
2448.67 20
2448.79 19
2448.90 21
2449.01 26
2449.13 32
2449.24 39
2449.35 45
2449.47 50
2449.58 53
2449.69 54
2449.81 54
2449.92 54
2450.03 53
2450.15 53
2450.26 53
2450.37 52
2450.49 52
2450.60 51
2450.71 50
2450.83 49
2450.94 49
2451.05 49
2451.17 50
2451.28 50
2451.39 50
2451.51 49
2451.62 47
2451.73 45
2451.85 43
2451.96 42
2452.07 42
2452.19 43
2452.30 45
2452.41 49
2452.53 55
2452.64 64
2452.75 74
2452.87 86
2452.98 97
2453.09 108
2453.21 116
2453.32 121
2453.43 122
2453.55 120
2453.66 115
2453.77 109
2453.89 102
2454.00 95
2454.12 89
2454.23 83
2454.34 77
2454.46 72
2454.57 68
2454.68 64
2454.80 63
2454.91 63
2455.02 64
2455.14 67
2455.25 71
2455.36 77
2455.48 82
2455.59 87
2455.70 92
2455.82 95
2455.93 97
2456.04 98
2456.16 97
2456.27 94
2456.38 91
2456.50 88
2456.61 84
2456.72 81
2456.84 78
2456.95 74
2457.07 70
2457.18 65
2457.29 60
2457.41 54
2457.52 48
2457.63 43
2457.75 39
2457.86 37
2457.97 35
2458.09 35
2458.20 35
2458.31 35
2458.43 36
2458.54 37
2458.65 39
2458.77 42
2458.88 46
2459.00 51
2459.11 56
2459.22 61
2459.34 65
2459.45 67
2459.56 69
2459.68 70
2459.79 71
2459.90 72
2460.02 74
2460.13 76
2460.24 78
2460.36 79
2460.47 80
2460.58 81
2460.70 81
2460.81 83
2460.93 86
2461.04 91
2461.15 96
2461.27 102
2461.38 106
2461.49 109
2461.61 108
2461.72 104
2461.83 97
2461.95 87
2462.06 76
2462.18 64
2462.29 53
2462.40 45
2462.52 39
2462.63 35
2462.74 34
2462.86 36
2462.97 38
2463.08 39
2463.20 40
2463.31 40
2463.43 38
2463.54 37
2463.65 36
2463.77 36
2463.88 39
2463.99 44
2464.11 51
2464.22 58
2464.33 65
2464.45 72
2464.56 78
2464.68 83
2464.79 87
2464.90 90
2465.02 93
2465.13 96
2465.24 97
2465.36 97
2465.47 97
2465.58 95
2465.70 93
2465.81 91
2465.93 89
2466.04 86
2466.15 83
2466.27 80
2466.38 75
2466.49 70
2466.61 64
2466.72 58
2466.84 52
2466.95 47
2467.06 44
2467.18 43
2467.29 44
2467.40 46
2467.52 50
2467.63 55
2467.75 61
2467.86 68
2467.97 74
2468.09 80
2468.20 85
2468.31 89
2468.43 90
2468.54 90
2468.66 88
2468.77 85
2468.88 81
2469.00 77
2469.11 74
2469.22 70
2469.34 68
2469.45 66
2469.57 65
2469.68 66
2469.79 68
2469.91 72
2470.02 78
2470.13 84
2470.25 90
2470.36 96
2470.48 101
2470.59 105
2470.70 107
2470.82 107
2470.93 107
2471.04 106
2471.16 105
2471.27 105
2471.39 104
2471.50 104
2471.61 103
2471.73 102
2471.84 99
2471.96 96
2472.07 92
2472.18 88
2472.30 84
2472.41 82
2472.52 80
2472.64 80
2472.75 80
2472.87 82
2472.98 85
2473.09 89
2473.21 93
2473.32 97
2473.44 99
2473.55 100
2473.66 99
2473.78 96
2473.89 92
2474.01 87
2474.12 82
2474.23 78
2474.35 74
2474.46 72
2474.57 69
2474.69 68
2474.80 67
2474.92 67
2475.03 68
2475.14 71
2475.26 75
2475.37 79
2475.49 83
2475.60 86
2475.71 87
2475.83 87
2475.94 84
2476.06 81
2476.17 78
2476.28 76
2476.40 74
2476.51 73
2476.63 73
2476.74 74
2476.85 75
2476.97 76
2477.08 76
2477.19 77
2477.31 77
2477.42 78
2477.54 78
2477.65 79
2477.76 80
2477.88 82
2477.99 83
2478.11 85
2478.22 87
2478.33 88
2478.45 90
2478.56 92
2478.68 95
2478.79 98
2478.90 101
2479.02 103
2479.13 105
2479.25 106
2479.36 105
2479.47 103
2479.59 101
2479.70 98
2479.82 96
2479.93 94
2480.04 92
2480.16 90
2480.27 88
2480.39 85
2480.50 82
2480.61 79
2480.73 76
2480.84 73
2480.96 71
2481.07 69
2481.19 67
2481.30 65
2481.41 62
2481.53 59
2481.64 55
2481.76 52
2481.87 50
2481.98 49
2482.10 48
2482.21 47
2482.33 46
2482.44 45
2482.55 44
2482.67 44
2482.78 44
2482.90 44
2483.01 46
2483.12 47
2483.24 47
2483.35 46
2483.47 44
2483.58 41
2483.69 39
2483.81 39
2483.92 41
2484.04 45
2484.15 52
2484.27 60
2484.38 68
2484.49 76
2484.61 81
2484.72 84
2484.84 85
2484.95 83
2485.06 79
2485.18 74
2485.29 69
2485.41 65
2485.52 62
2485.64 62
2485.75 64
2485.86 67
2485.98 70
2486.09 74
2486.21 76
2486.32 78
2486.43 78
2486.55 77
2486.66 77
2486.78 77
2486.89 77
2487.01 79
2487.12 80
2487.23 81
2487.35 82
2487.46 81
2487.58 79
2487.69 77
2487.80 74
2487.92 71
2488.03 69
2488.15 68
2488.26 69
2488.38 71
2488.49 74
2488.60 78
2488.72 80
2488.83 80
2488.95 78
2489.06 73
2489.18 66
2489.29 57
2489.40 49
2489.52 43
2489.63 40
2489.75 40
2489.86 44
2489.97 50
2490.09 58
2490.20 66
2490.32 73
2490.43 79
2490.55 82
2490.66 83
2490.77 81
2490.89 79
2491.00 75
2491.12 71
2491.23 67
2491.35 63
2491.46 59
2491.57 54
2491.69 49
2491.80 43
2491.92 36
2492.03 31
2492.15 27
2492.26 25
2492.37 26
2492.49 29
2492.60 34
2492.72 40
2492.83 46
2492.95 51
2493.06 56
2493.17 60
2493.29 63
2493.40 65
2493.52 65
2493.63 65
2493.75 63
2493.86 61
2493.98 60
2494.09 60
2494.20 62
2494.32 66
2494.43 72
2494.55 79
2494.66 87
2494.78 95
2494.89 104
2495.00 112
2495.12 119
2495.23 126
2495.35 132
2495.46 137
2495.58 140
2495.69 143
2495.81 145
2495.92 147
2496.03 149
2496.15 151
2496.26 153
2496.38 155
2496.49 155
2496.61 154
2496.72 151
2496.83 144
2496.95 136
2497.06 125
2497.18 113
2497.29 100
2497.41 88
2497.52 79
2497.64 73
2497.75 72
2497.86 75
2497.98 83
2498.09 94
2498.21 107
2498.32 121
2498.44 132
2498.55 140
2498.67 144
2498.78 144
2498.89 140
2499.01 135
2499.12 128
2499.24 121
2499.35 114
2499.47 107
2499.58 99
2499.70 91
2499.81 83
2499.92 76
2500.04 69
2500.15 64
2500.27 61
2500.38 60
2500.50 59
2500.61 60
2500.73 59
2500.84 58
2500.96 55
2501.07 51
2501.18 48
2501.30 46
2501.41 46
2501.53 48
2501.64 53
2501.76 59
2501.87 66
2501.99 71
2502.10 74
2502.21 74
2502.33 72
2502.44 66
2502.56 59
2502.67 51
2502.79 44
2502.90 39
2503.02 36
2503.13 36
2503.25 39
2503.36 44
2503.48 50
2503.59 56
2503.70 62
2503.82 66
2503.93 69
2504.05 70
2504.16 70
2504.28 70
2504.39 70
2504.51 71
2504.62 71
2504.74 72
2504.85 73
2504.96 73
2505.08 72
2505.19 70
2505.31 68
2505.42 65
2505.54 63
2505.65 61
2505.77 60
2505.88 60
2506.00 59
2506.11 58
2506.23 56
2506.34 53
2506.45 50
2506.57 46
2506.68 43
2506.80 42
2506.91 43
2507.03 45
2507.14 49
2507.26 53
2507.37 56
2507.49 59
2507.60 60
2507.72 61
2507.83 62
2507.94 64
2508.06 66
2508.17 69
2508.29 73
2508.40 75
2508.52 76
2508.63 74
2508.75 71
2508.86 66
2508.98 59
2509.09 53
2509.21 47
2509.32 43
2509.44 41
2509.55 42
2509.67 46
2509.78 52
2509.89 59
2510.01 66
2510.12 72
2510.24 77
2510.35 80
2510.47 81
2510.58 82
2510.70 82
2510.81 83
2510.93 84
2511.04 87
2511.16 90
2511.27 93
2511.39 96
2511.50 98
2511.62 100
2511.73 102
2511.85 105
2511.96 107
2512.07 111
2512.19 115
2512.30 119
2512.42 123
2512.53 125
2512.65 127
2512.76 128
2512.88 127
2512.99 127
2513.11 127
2513.22 127
2513.34 126
2513.45 126
2513.57 125
2513.68 122
2513.80 118
2513.91 113
2514.03 107
2514.14 101
2514.26 95
2514.37 92
2514.49 90
2514.60 91
2514.71 94
2514.83 99
2514.94 105
2515.06 110
2515.17 115
2515.29 118
2515.40 119
2515.52 119
2515.63 118
2515.75 115
2515.86 111
2515.98 107
2516.09 101
2516.21 94
2516.32 86
2516.44 76
2516.55 66
2516.67 55
2516.78 45
2516.90 37
2517.01 32
2517.13 29
2517.24 28
2517.36 29
2517.47 32
2517.59 35
2517.70 38
2517.82 41
2517.93 43
2518.05 44
2518.16 45
2518.28 46
2518.39 45
2518.51 43
2518.62 41
2518.74 38
2518.85 36
2518.96 34
2519.08 33
2519.19 33
2519.31 35
2519.42 36
2519.54 37
2519.65 37
2519.77 35
2519.88 31
2520.00 27
2520.11 22
2520.23 16
2520.34 11
2520.46 6
2520.57 2
2520.69 0
2520.80 0
2520.92 0
2521.03 0
2521.15 3
2521.26 7
2521.38 11
2521.49 13
2521.61 14
2521.72 12
2521.84 9
2521.95 5
2522.07 0
2522.18 0
2522.30 0
2522.41 0
2522.53 0
2522.64 0
2522.76 0
2522.87 0
2522.99 0
2523.10 4
2523.22 13
2523.33 24
2523.45 36
2523.56 47
2523.68 58
2523.79 66
2523.91 73
2524.02 77
2524.14 80
2524.25 83
2524.37 85
2524.48 86
2524.60 87
2524.71 89
2524.83 90
2524.94 90
2525.06 91
2525.17 91
2525.29 91
2525.40 90
2525.52 88
2525.63 84
2525.75 79
2525.86 73
2525.98 67
2526.09 62
2526.21 59
2526.33 56
2526.44 55
2526.56 54
2526.67 54
2526.79 54
2526.90 52
2527.02 50
2527.13 48
2527.25 46
2527.36 45
2527.48 45
2527.59 46
2527.71 47
2527.82 49
2527.94 50
2528.05 51
2528.17 52
2528.28 52
2528.40 53
2528.51 53
2528.63 55
2528.74 58
2528.86 62
2528.97 67
2529.09 73
2529.20 80
2529.32 87
2529.43 94
2529.55 100
2529.66 104
2529.78 105
2529.89 105
2530.01 101
2530.12 97
2530.24 91
2530.35 85
2530.47 80
2530.59 75
2530.70 72
2530.82 69
2530.93 67
2531.05 66
2531.16 66
2531.28 67
2531.39 70
2531.51 75
2531.62 80
2531.74 86
2531.85 91
2531.97 94
2532.08 94
2532.20 92
2532.31 87
2532.43 80
2532.54 73
2532.66 66
2532.77 60
2532.89 54
2533.00 49
2533.12 44
2533.23 39
2533.35 34
2533.47 29
2533.58 26
2533.70 24
2533.81 24
2533.93 25
2534.04 28
2534.16 30
2534.27 31
2534.39 31
2534.50 29
2534.62 26
2534.73 22
2534.85 18
2534.96 14
2535.08 12
2535.19 10
2535.31 8
2535.43 8
2535.54 7
2535.66 7
2535.77 7
2535.89 6
2536.00 6
2536.12 5
2536.23 5
2536.35 5
2536.46 6
2536.58 7
2536.69 9
2536.81 12
2536.92 14
2537.04 17
2537.15 19
2537.27 22
2537.39 25
2537.50 29
2537.62 33
2537.73 38
2537.85 43
2537.96 46
2538.08 48
2538.19 47
2538.31 44
2538.42 39
2538.54 34
2538.65 28
2538.77 23
2538.88 20
2539.00 17
2539.12 15
2539.23 14
2539.35 11
2539.46 8
2539.58 4
2539.69 1
2539.81 0
2539.92 0
2540.04 0
2540.15 0
2540.27 0
2540.39 0
2540.50 1
2540.62 4
2540.73 7
2540.85 9
2540.96 11
2541.08 13
2541.19 13
2541.31 12
2541.42 10
2541.54 6
2541.65 1
2541.77 0
2541.89 0
2542.00 0
2542.12 0
2542.23 0
2542.35 0
2542.46 0
2542.58 5
2542.69 12
2542.81 18
2542.92 23
2543.04 26
2543.16 28
2543.27 29
2543.39 30
2543.50 31
2543.62 31
2543.73 31
2543.85 31
2543.96 31
2544.08 31
2544.19 31
2544.31 32
2544.43 33
2544.54 34
2544.66 34
2544.77 33
2544.89 31
2545.00 29
2545.12 27
2545.23 25
2545.35 23
2545.47 22
2545.58 22
2545.70 22
2545.81 21
2545.93 20
2546.04 18
2546.16 14
2546.27 10
2546.39 5
2546.51 1
2546.62 0
2546.74 0
2546.85 0
2546.97 0
2547.08 0
2547.20 0
2547.31 6
2547.43 16
2547.55 27
2547.66 40
2547.78 52
2547.89 64
2548.01 74
2548.12 82
2548.24 88
2548.35 92
2548.47 93
2548.59 92
2548.70 89
2548.82 84
2548.93 80
2549.05 76
2549.16 73
2549.28 72
2549.39 72
2549.51 73
2549.63 73
2549.74 72
2549.86 69
2549.97 63
2550.09 55
2550.20 47
2550.32 39
2550.44 32
2550.55 28
2550.67 26
2550.78 26
2550.90 27
2551.01 29
2551.13 32
2551.24 34
2551.36 35
2551.48 35
2551.59 34
2551.71 33
2551.82 31
2551.94 31
2552.05 31
2552.17 33
2552.29 36
2552.40 40
2552.52 44
2552.63 48
2552.75 52
2552.86 54
2552.98 55
2553.10 55
2553.21 54
2553.33 53
2553.44 52
2553.56 52
2553.67 53
2553.79 54
2553.91 57
2554.02 60
2554.14 63
2554.25 65
2554.37 66
2554.48 65
2554.60 64
2554.72 61
2554.83 58
2554.95 56
2555.06 55
2555.18 55
2555.29 55
2555.41 55
2555.53 55
2555.64 56
2555.76 57
2555.87 57
2555.99 58
2556.10 59
2556.22 60
2556.34 61
2556.45 61
2556.57 59
2556.68 57
2556.80 54
2556.91 51
2557.03 48
2557.15 46
2557.26 44
2557.38 42
2557.49 42
2557.61 41
2557.73 42
2557.84 44
2557.96 46
2558.07 49
2558.19 53
2558.30 55
2558.42 58
2558.54 59
2558.65 59
2558.77 59
2558.88 58
2559.00 58
2559.12 59
2559.23 60
2559.35 61
2559.46 63
2559.58 64
2559.69 64
2559.81 63
2559.93 62
2560.04 59
2560.16 57
2560.27 55
2560.39 52
2560.51 50
2560.62 48
2560.74 46
2560.85 45
2560.97 44
2561.08 44
2561.20 45
2561.32 46
2561.43 48
2561.55 49
2561.66 50
2561.78 50
2561.90 50
2562.01 51
2562.13 51
2562.24 51
2562.36 52
2562.48 52
2562.59 53
2562.71 52
2562.82 52
2562.94 51
2563.06 49
2563.17 47
2563.29 45
2563.40 43
2563.52 42
2563.63 41
2563.75 42
2563.87 44
2563.98 47
2564.10 51
2564.21 54
2564.33 56
2564.45 55
2564.56 53
2564.68 48
2564.79 42
2564.91 35
2565.03 30
2565.14 26
2565.26 25
2565.37 26
2565.49 29
2565.61 33
2565.72 37
2565.84 40
2565.95 42
2566.07 42
2566.19 40
2566.30 37
2566.42 32
2566.53 28
2566.65 25
2566.77 23
2566.88 23
2567.00 26
2567.11 31
2567.23 37
2567.35 43
2567.46 48
2567.58 51
2567.69 52
2567.81 50
2567.93 46
2568.04 41
2568.16 36
2568.27 33
2568.39 31
2568.51 31
2568.62 33
2568.74 35
2568.85 36
2568.97 37
2569.09 35
2569.20 31
2569.32 27
2569.43 21
2569.55 15
2569.67 9
2569.78 4
2569.90 0
2570.02 0
2570.13 0
2570.25 0
2570.36 0
2570.48 0
2570.60 0
2570.71 0
2570.83 0
2570.94 5
2571.06 10
2571.18 15
2571.29 18
2571.41 20
2571.52 22
2571.64 23
2571.76 26
2571.87 29
2571.99 33
2572.10 39
2572.22 44
2572.34 50
2572.45 54
2572.57 57
2572.69 59
2572.80 61
2572.92 62
2573.03 63
2573.15 64
2573.27 66
2573.38 67
2573.50 67
2573.61 66
2573.73 63
2573.85 59
2573.96 55
2574.08 51
2574.20 50
2574.31 51
2574.43 54
2574.54 59
2574.66 65
2574.78 68
2574.89 70
2575.01 68
2575.12 64
2575.24 57
2575.36 51
2575.47 44
2575.59 39
2575.71 35
2575.82 33
2575.94 31
2576.05 29
2576.17 27
2576.29 27
2576.40 27
2576.52 29
2576.64 33
2576.75 38
2576.87 44
2576.98 51
2577.10 57
2577.22 63
2577.33 67
2577.45 70
2577.57 73
2577.68 76
2577.80 80
2577.91 83
2578.03 87
2578.15 90
2578.26 92
2578.38 92
2578.50 90
2578.61 86
2578.73 81
2578.84 76
2578.96 71
2579.08 67
2579.19 63
2579.31 59
2579.43 55
2579.54 50
2579.66 44
2579.77 38
2579.89 33
2580.01 29
2580.12 27
2580.24 26
2580.36 27
2580.47 29
2580.59 31
2580.71 33
2580.82 35
2580.94 37
2581.05 40
2581.17 42
2581.29 44
2581.40 45
2581.52 45
2581.64 44
2581.75 42
2581.87 40
2581.98 39
2582.10 38
2582.22 39
2582.33 42
2582.45 45
2582.57 47
2582.68 48
2582.80 46
2582.92 40
2583.03 32
2583.15 22
2583.26 12
2583.38 3
2583.50 0
2583.61 0
2583.73 0
2583.85 0
2583.96 0
2584.08 1
2584.20 3
2584.31 5
2584.43 7
2584.55 10
2584.66 12
2584.78 16
2584.89 20
2585.01 24
2585.13 29
2585.24 33
2585.36 37
2585.48 39
2585.59 41
2585.71 41
2585.83 39
2585.94 36
2586.06 32
2586.18 29
2586.29 28
2586.41 29
2586.52 31
2586.64 35
2586.76 40
2586.87 45
2586.99 47
2587.11 48
2587.22 46
2587.34 43
2587.46 38
2587.57 33
2587.69 30
2587.81 28
2587.92 29
2588.04 32
2588.16 37
2588.27 43
2588.39 49
2588.50 55
2588.62 59
2588.74 61
2588.85 62
2588.97 62
2589.09 62
2589.20 62
2589.32 62
2589.44 63
2589.55 63
2589.67 63
2589.79 61
2589.90 58
2590.02 54
2590.14 48
2590.25 43
2590.37 38
2590.49 34
2590.60 32
2590.72 32
2590.84 34
2590.95 38
2591.07 45
2591.18 53
2591.30 62
2591.42 71
2591.53 79
2591.65 84
2591.77 86
2591.88 85
2592.00 81
2592.12 77
2592.23 71
2592.35 65
2592.47 60
2592.58 55
2592.70 50
2592.82 46
2592.93 40
2593.05 35
2593.17 30
2593.28 26
2593.40 22
2593.52 19
2593.63 16
2593.75 15
2593.87 13
2593.98 12
2594.10 10
2594.22 9
2594.33 9
2594.45 9
2594.57 11
2594.68 13
2594.80 16
2594.92 20
2595.03 24
2595.15 27
2595.27 30
2595.38 32
2595.50 32
2595.62 31
2595.73 29
2595.85 25
2595.97 21
2596.08 17
2596.20 14
2596.32 11
2596.43 8
2596.55 6
2596.67 4
2596.78 2
2596.90 0
2597.02 0
2597.13 0
2597.25 0
2597.37 0
2597.48 0
2597.60 0
2597.72 0
2597.83 2
2597.95 7
2598.07 13
2598.18 19
2598.30 24
2598.42 28
2598.53 31
2598.65 34
2598.77 37
2598.88 39
2599.00 42
2599.12 44
2599.23 45
2599.35 44
2599.47 42
2599.58 38
2599.70 33
2599.82 28
2599.93 22
2600.05 16
2600.17 11
2600.28 7
2600.40 4
2600.52 3
2600.63 3
2600.75 6
2600.87 10
2600.98 16
2601.10 22
2601.22 27
2601.33 31
2601.45 32
2601.57 32
2601.69 30
2601.80 27
2601.92 25
2602.04 24
2602.15 24
2602.27 26
2602.39 30
2602.50 34
2602.62 40
2602.74 45
2602.85 49
2602.97 52
2603.09 53
2603.20 51
2603.32 46
2603.44 38
2603.55 28
2603.67 17
2603.79 7
2603.90 0
2604.02 0
2604.14 0
2604.26 0
2604.37 0
2604.49 5
2604.61 14
2604.72 22
2604.84 29
2604.96 33
2605.07 35
2605.19 34
2605.31 32
2605.42 30
2605.54 27
2605.66 26
2605.77 25
2605.89 26
2606.01 28
2606.13 30
2606.24 31
2606.36 32
2606.48 32
2606.59 31
2606.71 29
2606.83 26
2606.94 24
2607.06 22
2607.18 21
2607.29 20
2607.41 20
2607.53 19
2607.65 18
2607.76 16
2607.88 14
2608.00 13
2608.11 14
2608.23 16
2608.35 21
2608.46 27
2608.58 34
2608.70 40
2608.81 45
2608.93 49
2609.05 50
2609.17 50
2609.28 47
2609.40 43
2609.52 38
2609.63 33
2609.75 28
2609.87 25
2609.98 24
2610.10 23
2610.22 23
2610.34 24
2610.45 24
2610.57 26
2610.69 27
2610.80 29
2610.92 32
2611.04 36
2611.15 40
2611.27 43
2611.39 46
2611.51 46
2611.62 45
2611.74 42
2611.86 37
2611.97 31
2612.09 26
2612.21 21
2612.32 18
2612.44 16
2612.56 15
2612.68 15
2612.79 14
2612.91 13
2613.03 11
2613.14 7
2613.26 3
2613.38 0
2613.49 0
2613.61 0
2613.73 0
2613.85 0
2613.96 5
2614.08 13
2614.20 23
2614.31 32
2614.43 39
2614.55 43
2614.67 44
2614.78 43
2614.90 38
2615.02 33
2615.13 27
2615.25 22
2615.37 18
2615.49 18
2615.60 21
2615.72 27
2615.84 35
2615.95 44
2616.07 54
2616.19 63
2616.30 71
2616.42 76
2616.54 80
2616.66 80
2616.77 78
2616.89 73
2617.01 66
2617.12 59
2617.24 51
2617.36 44
2617.48 38
2617.59 33
2617.71 30
2617.83 27
2617.94 25
2618.06 23
2618.18 21
2618.30 20
2618.41 20
2618.53 20
2618.65 22
2618.77 23
2618.88 24
2619.00 23
2619.12 21
2619.23 18
2619.35 14
2619.47 11
2619.59 9
2619.70 10
2619.82 13
2619.94 18
2620.05 25
2620.17 32
2620.29 39
2620.41 45
2620.52 50
2620.64 54
2620.76 56
2620.87 57
2620.99 57
2621.11 56
2621.23 53
2621.34 48
2621.46 42
2621.58 36
2621.70 30
2621.81 27
2621.93 26
2622.05 27
2622.16 31
2622.28 36
2622.40 41
2622.52 44
2622.63 47
2622.75 48
2622.87 50
2622.99 51
2623.10 53
2623.22 55
2623.34 57
2623.45 58
2623.57 58
2623.69 57
2623.81 53
2623.92 48
2624.04 44
2624.16 40
2624.28 38
2624.39 38
2624.51 41
2624.63 46
2624.74 52
2624.86 59
2624.98 65
2625.10 70
2625.21 73
2625.33 74
2625.45 74
2625.57 72
2625.68 70
2625.80 67
2625.92 63
2626.03 59
2626.15 54
2626.27 50
2626.39 45
2626.50 41
2626.62 38
2626.74 36
2626.86 34
2626.97 33
2627.09 33
2627.21 34
2627.33 35
2627.44 36
2627.56 39
2627.68 43
2627.80 47
2627.91 51
2628.03 55
2628.15 57
2628.26 59
2628.38 58
2628.50 57
2628.62 55
2628.73 53
2628.85 50
2628.97 46
2629.09 42
2629.20 36
2629.32 30
2629.44 23
2629.56 18
2629.67 14
2629.79 13
2629.91 15
2630.03 20
2630.14 27
2630.26 35
2630.38 43
2630.50 50
2630.61 54
2630.73 56
2630.85 56
2630.97 54
2631.08 52
2631.20 50
2631.32 48
2631.44 47
2631.55 47
2631.67 47
2631.79 48
2631.91 50
2632.02 52
2632.14 54
2632.26 56
2632.38 59
2632.49 61
2632.61 62
2632.73 62
2632.84 62
2632.96 60
2633.08 58
2633.20 56
2633.31 55
2633.43 53
2633.55 52
2633.67 51
2633.78 50
2633.90 48
2634.02 48
2634.14 48
2634.26 49
2634.37 52
2634.49 55
2634.61 59
2634.73 63
2634.84 66
2634.96 68
2635.08 70
2635.20 72
2635.31 73
2635.43 73
2635.55 72
2635.67 69
2635.78 65
2635.90 59
2636.02 51
2636.14 43
2636.25 35
2636.37 28
2636.49 24
2636.61 23
2636.72 25
2636.84 29
2636.96 34
2637.08 39
2637.19 43
2637.31 46
2637.43 46
2637.55 44
2637.66 39
2637.78 34
2637.90 28
2638.02 22
2638.13 18
2638.25 15
2638.37 13
2638.49 13
2638.61 14
2638.72 14
2638.84 15
2638.96 16
2639.08 16
2639.19 16
2639.31 16
2639.43 16
2639.55 16
2639.66 14
2639.78 11
2639.90 7
2640.02 2
2640.13 0
2640.25 0
2640.37 0
2640.49 0
2640.61 0
2640.72 0
2640.84 0
2640.96 1
2641.08 5
2641.19 9
2641.31 11
2641.43 12
2641.55 11
2641.66 10
2641.78 7
2641.90 5
2642.02 2
2642.13 0
2642.25 0
2642.37 0
2642.49 3
2642.61 7
2642.72 13
2642.84 20
2642.96 28
2643.08 34
2643.19 40
2643.31 44
2643.43 47
2643.55 48
2643.67 48
2643.78 47
2643.90 47
2644.02 46
2644.14 47
2644.25 48
2644.37 51
2644.49 55
2644.61 61
2644.72 67
2644.84 73
2644.96 79
2645.08 85
2645.20 89
2645.31 92
2645.43 92
2645.55 90
2645.67 85
2645.78 79
2645.90 72
2646.02 63
2646.14 55
2646.26 48
2646.37 41
2646.49 36
2646.61 33
2646.73 30
2646.84 27
2646.96 26
2647.08 24
2647.20 23
2647.32 21
2647.43 19
2647.55 16
2647.67 14
2647.79 11
2647.91 8
2648.02 4
2648.14 1
2648.26 0
2648.38 0
2648.49 0
2648.61 0
2648.73 0
2648.85 0
2648.97 0
2649.08 0
2649.20 3
2649.32 8
2649.44 14
2649.56 20
2649.67 25
2649.79 31
2649.91 37
2650.03 42
2650.14 46
2650.26 50
2650.38 53
2650.50 55
2650.62 56
2650.73 58
2650.85 60
2650.97 62
2651.09 65
2651.21 67
2651.32 69
2651.44 69
2651.56 67
2651.68 64
2651.79 59
2651.91 53
2652.03 47
2652.15 42
2652.27 38
2652.38 36
2652.50 36
2652.62 37
2652.74 38
2652.86 40
2652.97 42
2653.09 43
2653.21 42
2653.33 41
2653.45 38
2653.56 35
2653.68 32
2653.80 30
2653.92 28
2654.04 26
2654.15 26
2654.27 27
2654.39 28
2654.51 28
2654.63 28
2654.74 27
2654.86 24
2654.98 20
2655.10 16
2655.22 11
2655.33 6
2655.45 4
2655.57 3
2655.69 6
2655.81 10
2655.92 16
2656.04 23
2656.16 31
2656.28 38
2656.40 45
2656.51 52
2656.63 60
2656.75 67
2656.87 75
2656.99 81
2657.10 86
2657.22 88
2657.34 87
2657.46 82
2657.58 76
2657.69 68
2657.81 62
2657.93 56
2658.05 54
2658.17 54
2658.28 56
2658.40 59
2658.52 62
2658.64 64
2658.76 64
2658.87 62
2658.99 59
2659.11 55
2659.23 52
2659.35 52
2659.46 54
2659.58 58
2659.70 65
2659.82 74
2659.94 83
2660.06 92
2660.17 100
2660.29 106
2660.41 111
2660.53 114
2660.65 115
2660.76 116
2660.88 115
2661.00 114
2661.12 112
2661.24 108
2661.35 103
2661.47 97
2661.59 91
2661.71 86
2661.83 81
2661.95 76
2662.06 73
2662.18 69
2662.30 66
2662.42 63
2662.54 60
2662.65 57
2662.77 54
2662.89 52
2663.01 49
2663.13 47
2663.24 44
2663.36 40
2663.48 36
2663.60 31
2663.72 27
2663.84 23
2663.95 19
2664.07 17
2664.19 16
2664.31 16
2664.43 15
2664.54 14
2664.66 12
2664.78 11
2664.90 10
2665.02 10
2665.14 13
2665.25 18
2665.37 24
2665.49 32
2665.61 39
2665.73 44
2665.85 47
2665.96 48
2666.08 48
2666.20 47
2666.32 45
2666.44 45
2666.55 45
2666.67 46
2666.79 47
2666.91 47
2667.03 46
2667.15 44
2667.26 41
2667.38 37
2667.50 32
2667.62 28
2667.74 25
2667.86 23
2667.97 22
2668.09 22
2668.21 23
2668.33 25
2668.45 26
2668.57 27
2668.68 26
2668.80 24
2668.92 20
2669.04 17
2669.16 14
2669.27 13
2669.39 13
2669.51 15
2669.63 18
2669.75 23
2669.87 29
2669.98 35
2670.10 41
2670.22 46
2670.34 50
2670.46 52
2670.58 53
2670.69 52
2670.81 50
2670.93 47
2671.05 45
2671.17 44
2671.29 45
2671.40 48
2671.52 51
2671.64 55
2671.76 57
2671.88 59
2672.00 59
2672.11 57
2672.23 56
2672.35 55
2672.47 54
2672.59 55
2672.71 56
2672.83 57
2672.94 58
2673.06 59
2673.18 60
2673.30 63
2673.42 67
2673.54 72
2673.65 79
2673.77 86
2673.89 93
2674.01 97
2674.13 99
2674.25 99
2674.36 97
2674.48 95
2674.60 92
2674.72 91
2674.84 91
2674.96 92
2675.07 93
2675.19 94
2675.31 94
2675.43 92
2675.55 89
2675.67 86
2675.79 83
2675.90 81
2676.02 81
2676.14 82
2676.26 84
2676.38 87
2676.50 90
2676.61 91
2676.73 91
2676.85 91
2676.97 91
2677.09 91
2677.21 92
2677.33 95
2677.44 98
2677.56 101
2677.68 102
2677.80 102
2677.92 99
2678.04 96
2678.15 92
2678.27 88
2678.39 86
2678.51 85
2678.63 84
2678.75 84
2678.87 84
2678.98 84
2679.10 82
2679.22 79
2679.34 76
2679.46 73
2679.58 70
2679.70 69
2679.81 69
2679.93 71
2680.05 74
2680.17 77
2680.29 80
2680.41 80
2680.53 78
2680.64 73
2680.76 66
2680.88 58
2681.00 49
2681.12 40
2681.24 33
2681.36 26
2681.47 21
2681.59 17
2681.71 14
2681.83 12
2681.95 10
2682.07 11
2682.19 13
2682.30 16
2682.42 20
2682.54 25
2682.66 29
2682.78 31
2682.90 30
2683.02 28
2683.13 24
2683.25 20
2683.37 16
2683.49 14
2683.61 13
2683.73 13
2683.85 15
2683.96 17
2684.08 19
2684.20 21
2684.32 24
2684.44 26
2684.56 30
2684.68 33
2684.80 36
2684.91 40
2685.03 43
2685.15 45
2685.27 46
2685.39 47
2685.51 46
2685.63 46
2685.74 45
2685.86 46
2685.98 46
2686.10 48
2686.22 51
2686.34 53
2686.46 56
2686.57 58
2686.69 57
2686.81 55
2686.93 51
2687.05 46
2687.17 39
2687.29 33
2687.41 27
2687.52 23
2687.64 21
2687.76 19
2687.88 19
2688.00 20
2688.12 22
2688.24 25
2688.36 31
2688.47 38
2688.59 47
2688.71 56
2688.83 67
2688.95 76
2689.07 84
2689.19 91
2689.31 96
2689.42 99
2689.54 102
2689.66 104
2689.78 106
2689.90 108
2690.02 110
2690.14 112
2690.26 114
2690.37 116
2690.49 116
2690.61 114
2690.73 110
2690.85 104
2690.97 97
2691.09 89
2691.21 83
2691.32 79
2691.44 78
2691.56 80
2691.68 84
2691.80 90
2691.92 96
2692.04 101
2692.16 104
2692.27 106
2692.39 105
2692.51 102
2692.63 99
2692.75 95
2692.87 90
2692.99 87
2693.11 83
2693.23 81
2693.34 78
2693.46 76
2693.58 74
2693.70 72
2693.82 70
2693.94 69
2694.06 67
2694.18 67
2694.30 66
2694.41 66
2694.53 65
2694.65 64
2694.77 62
2694.89 58
2695.01 54
2695.13 49
2695.25 45
2695.36 42
2695.48 42
2695.60 45
2695.72 51
2695.84 59
2695.96 68
2696.08 77
2696.20 85
2696.32 90
2696.43 94
2696.55 95
2696.67 93
2696.79 90
2696.91 84
2697.03 76
2697.15 66
2697.27 55
2697.39 43
2697.51 31
2697.62 21
2697.74 13
2697.86 7
2697.98 4
2698.10 2
2698.22 2
2698.34 3
2698.46 4
2698.58 6
2698.69 9
2698.81 12
2698.93 15
2699.05 18
2699.17 19
2699.29 19
2699.41 18
2699.53 15
2699.65 12
2699.77 9
2699.88 7
2700.00 5
2700.12 5
2700.24 5
2700.36 5
2700.48 4
2700.60 3
2700.72 2
2700.84 0
2700.96 0
2701.07 0
2701.19 0
2701.31 0
2701.43 0
2701.55 0
2701.67 0
2701.79 0
2701.91 1
2702.03 4
2702.15 8
2702.26 12
2702.38 16
2702.50 19
2702.62 22
2702.74 23
2702.86 23
2702.98 22
2703.10 20
2703.22 18
2703.34 16
2703.45 17
2703.57 19
2703.69 24
2703.81 31
2703.93 40
2704.05 49
2704.17 56
2704.29 62
2704.41 67
2704.53 69
2704.65 70
2704.76 71
2704.88 71
2705.00 71
2705.12 69
2705.24 66
2705.36 60
2705.48 52
2705.60 44
2705.72 37
2705.84 32
2705.96 32
2706.07 35
2706.19 41
2706.31 49
2706.43 58
2706.55 67
2706.67 73
2706.79 77
2706.91 78
2707.03 77
2707.15 75
2707.27 71
2707.39 67
2707.50 62
2707.62 57
2707.74 53
2707.86 48
2707.98 44
2708.10 40
2708.22 37
2708.34 34
2708.46 32
2708.58 31
2708.70 30
2708.82 28
2708.93 26
2709.05 23
2709.17 19
2709.29 16
2709.41 13
2709.53 11
2709.65 11
2709.77 12
2709.89 14
2710.01 17
2710.13 21
2710.25 24
2710.36 28
2710.48 31
2710.60 34
2710.72 37
2710.84 40
2710.96 42
2711.08 43
2711.20 43
2711.32 42
2711.44 39
2711.56 37
2711.68 35
2711.80 35
2711.91 39
2712.03 45
2712.15 53
2712.27 62
2712.39 71
2712.51 77
2712.63 81
2712.75 82
2712.87 81
2712.99 78
2713.11 74
2713.23 69
2713.35 65
2713.46 60
2713.58 55
2713.70 51
2713.82 46
2713.94 42
2714.06 38
2714.18 34
2714.30 31
2714.42 29
2714.54 28
2714.66 28
2714.78 29
2714.90 32
2715.02 34
2715.14 37
2715.25 39
2715.37 40
2715.49 40
2715.61 39
2715.73 38
2715.85 37
2715.97 35
2716.09 33
2716.21 30
2716.33 27
2716.45 24
2716.57 22
2716.69 21
2716.81 20
2716.93 21
2717.04 23
2717.16 26
2717.28 29
2717.40 32
2717.52 35
2717.64 37
2717.76 38
2717.88 39
2718.00 39
2718.12 38
2718.24 36
2718.36 33
2718.48 29
2718.60 24
2718.72 18
2718.84 12
2718.95 6
2719.07 1
2719.19 0
2719.31 0
2719.43 0
2719.55 0
2719.67 0
2719.79 2
2719.91 9
2720.03 18
2720.15 26
2720.27 35
2720.39 43
2720.51 49
2720.63 53
2720.75 55
2720.87 55
2720.98 53
2721.10 51
2721.22 49
2721.34 48
2721.46 47
2721.58 48
2721.70 49
2721.82 51
2721.94 53
2722.06 54
2722.18 55
2722.30 54
2722.42 51
2722.54 47
2722.66 43
2722.78 39
2722.90 35
2723.02 33
2723.14 32
2723.25 32
2723.37 32
2723.49 33
2723.61 33
2723.73 33
2723.85 33
2723.97 32
2724.09 31
2724.21 28
2724.33 25
2724.45 20
2724.57 15
2724.69 8
2724.81 3
2724.93 0
2725.05 0
2725.17 0
2725.29 0
2725.41 2
2725.53 7
2725.65 11
2725.76 14
2725.88 17
2726.00 19
2726.12 21
2726.24 23
2726.36 24
2726.48 24
2726.60 22
2726.72 20
2726.84 16
2726.96 11
2727.08 5
2727.20 1
2727.32 0
2727.44 0
2727.56 0
2727.68 0
2727.80 0
2727.92 0
2728.04 0
2728.16 0
2728.28 0
2728.40 0
2728.51 1
2728.63 4
2728.75 8
2728.87 12
2728.99 16
2729.11 19
2729.23 19
2729.35 17
2729.47 14
2729.59 11
2729.71 9
2729.83 8
2729.95 8
2730.07 10
2730.19 13
2730.31 16
2730.43 20
2730.55 24
2730.67 28
2730.79 32
2730.91 36
2731.03 38
2731.15 40
2731.27 39
2731.39 37
2731.51 35
2731.63 33
2731.75 30
2731.86 27
2731.98 25
2732.10 23
2732.22 21
2732.34 20
2732.46 18
2732.58 18
2732.70 18
2732.82 19
2732.94 21
2733.06 22
2733.18 25
2733.30 27
2733.42 30
2733.54 33
2733.66 36
2733.78 39
2733.90 41
2734.02 43
2734.14 44
2734.26 47
2734.38 51
2734.50 56
2734.62 62
2734.74 68
2734.86 73
2734.98 76
2735.10 77
2735.22 77
2735.34 75
2735.46 73
2735.58 72
2735.70 70
2735.82 69
2735.94 67
2736.06 65
2736.18 63
2736.30 61
2736.41 59
2736.53 58
2736.65 58
2736.77 60
2736.89 62
2737.01 66
2737.13 71
2737.25 75
2737.37 78
2737.49 80
2737.61 81
2737.73 80
2737.85 78
2737.97 76
2738.09 74
2738.21 72
2738.33 70
2738.45 68
2738.57 65
2738.69 62
2738.81 59
2738.93 55
2739.05 51
2739.17 47
2739.29 43
2739.41 39
2739.53 35
2739.65 32
2739.77 30
2739.89 29
2740.01 29
2740.13 30
2740.25 31
2740.37 33
2740.49 34
2740.61 35
2740.73 36
2740.85 37
2740.97 39
2741.09 41
2741.21 43
2741.33 45
2741.45 47
2741.57 49
2741.69 52
2741.81 54
2741.93 57
2742.05 62
2742.17 68
2742.29 76
2742.41 84
2742.53 92
2742.65 99
2742.77 103
2742.89 103
2743.01 100
2743.13 93
2743.25 83
2743.37 71
2743.49 60
2743.61 49
2743.73 40
2743.85 33
2743.97 28
2744.09 25
2744.21 24
2744.33 24
2744.45 25
2744.57 26
2744.69 28
2744.81 30
2744.93 31
2745.05 32
2745.17 33
2745.29 33
2745.41 33
2745.53 33
2745.65 34
2745.77 36
2745.89 37
2746.01 39
2746.13 42
2746.25 44
2746.37 47
2746.49 50
2746.61 53
2746.73 55
2746.85 57
2746.97 57
2747.09 55
2747.21 52
2747.33 48
2747.45 43
2747.57 38
2747.69 36
2747.81 35
2747.93 36
2748.05 39
2748.17 43
2748.29 46
2748.41 49
2748.53 50
2748.65 51
2748.77 52
2748.89 52
2749.01 53
2749.13 54
2749.25 55
2749.37 55
2749.49 55
2749.61 54
2749.73 52
2749.85 51
2749.97 49
2750.09 46
2750.21 43
2750.33 40
2750.45 35
2750.57 30
2750.69 25
2750.81 21
2750.93 18
2751.05 17
2751.17 17
2751.29 19
2751.41 21
2751.53 24
2751.65 26
2751.77 27
2751.89 26
2752.01 24
2752.13 21
2752.25 18
2752.37 15
2752.49 13
2752.61 12
2752.73 11
2752.85 11
2752.97 10
2753.09 8
2753.21 5
2753.33 1
2753.45 0
2753.57 0
2753.69 0
2753.81 0
2753.93 0
2754.05 0
2754.17 0
2754.29 2
2754.41 9
2754.53 16
2754.65 21
2754.77 24
2754.89 26
2755.01 25
2755.13 22
2755.25 18
2755.37 13
2755.49 9
2755.61 5
2755.73 4
2755.85 5
2755.97 9
2756.09 16
2756.21 25
2756.33 36
2756.46 48
2756.58 58
2756.70 66
2756.82 72
2756.94 76
2757.06 78
2757.18 79
2757.30 81
2757.42 83
2757.54 86
2757.66 88
2757.78 90
2757.90 89
2758.02 86
2758.14 79
2758.26 71
2758.38 61
2758.50 51
2758.62 42
2758.74 35
2758.86 29
2758.98 25
2759.10 23
2759.22 21
2759.34 21
2759.46 21
2759.58 21
2759.70 21
2759.82 21
2759.94 21
2760.06 20
2760.18 19
2760.30 19
2760.42 19
2760.54 19
2760.66 21
2760.78 22
2760.91 24
2761.03 25
2761.15 27
2761.27 28
2761.39 28
2761.51 29
2761.63 30
2761.75 32
2761.87 36
2761.99 41
2762.11 47
2762.23 56
2762.35 66
2762.47 77
2762.59 87
2762.71 95
2762.83 100
2762.95 102
2763.07 103
2763.19 102
2763.31 101
2763.43 102
2763.55 104
2763.67 109
2763.79 115
2763.91 121
2764.03 128
2764.15 134
2764.28 139
2764.40 141
2764.52 142
2764.64 141
2764.76 140
2764.88 137
2765.00 136
2765.12 134
2765.24 133
2765.36 133
2765.48 132
2765.60 130
2765.72 126
2765.84 120
2765.96 113
2766.08 105
2766.20 99
2766.32 95
2766.44 95
2766.56 98
2766.68 103
2766.80 110
2766.92 116
2767.04 119
2767.17 120
2767.29 117
2767.41 111
2767.53 105
2767.65 99
2767.77 95
2767.89 94
2768.01 95
2768.13 99
2768.25 104
2768.37 109
2768.49 113
2768.61 116
2768.73 117
2768.85 116
2768.97 115
2769.09 112
2769.21 108
2769.33 104
2769.45 100
2769.57 97
2769.70 94
2769.82 93
2769.94 93
2770.06 94
2770.18 93
2770.30 92
2770.42 88
2770.54 83
2770.66 76
2770.78 68
2770.90 61
2771.02 55
2771.14 51
2771.26 49
2771.38 48
2771.50 47
2771.62 47
2771.74 47
2771.87 47
2771.99 45
2772.11 42
2772.23 39
2772.35 34
2772.47 30
2772.59 25
2772.71 21
2772.83 18
2772.95 17
2773.07 16
2773.19 17
2773.31 19
2773.43 21
2773.55 24
2773.67 27
2773.79 30
2773.91 32
2774.04 34
2774.16 34
2774.28 33
2774.40 30
2774.52 25
2774.64 20
2774.76 14
2774.88 9
2775.00 5
2775.12 2
2775.24 0
2775.36 0
2775.48 0
2775.60 0
2775.72 0
2775.84 0
2775.97 0
2776.09 0
2776.21 0
2776.33 1
2776.45 8
2776.57 18
2776.69 28
2776.81 38
2776.93 47
2777.05 54
2777.17 57
2777.29 58
2777.41 55
2777.53 51
2777.65 47
2777.78 42
2777.90 38
2778.02 34
2778.14 32
2778.26 31
2778.38 30
2778.50 28
2778.62 26
2778.74 23
2778.86 19
2778.98 16
2779.10 13
2779.22 11
2779.34 12
2779.47 15
2779.59 21
2779.71 28
2779.83 35
2779.95 42
2780.07 48
2780.19 51
2780.31 51
2780.43 49
2780.55 45
2780.67 39
2780.79 35
2780.91 31
2781.04 28
2781.16 28
2781.28 29
2781.40 32
2781.52 35
2781.64 40
2781.76 45
2781.88 50
2782.00 56
2782.12 63
2782.24 70
2782.36 77
2782.48 83
2782.61 87
2782.73 90
2782.85 90
2782.97 89
2783.09 87
2783.21 86
2783.33 84
2783.45 84
2783.57 84
2783.69 84
2783.81 84
2783.93 82
2784.05 78
2784.18 73
2784.30 67
2784.42 60
2784.54 53
2784.66 47
2784.78 41
2784.90 38
2785.02 36
2785.14 36
2785.26 38
2785.38 42
2785.50 48
2785.63 53
2785.75 59
2785.87 65
2785.99 69
2786.11 73
2786.23 75
2786.35 77
2786.47 78
2786.59 77
2786.71 75
2786.83 72
2786.96 68
2787.08 65
2787.20 62
2787.32 61
2787.44 63
2787.56 67
2787.68 74
2787.80 81
2787.92 89
2788.04 96
2788.16 103
2788.29 109
2788.41 114
2788.53 120
2788.65 127
2788.77 133
2788.89 138
2789.01 142
2789.13 143
2789.25 142
2789.37 138
2789.49 133
2789.62 128
2789.74 124
2789.86 120
2789.98 116
2790.10 113
2790.22 110
2790.34 105
2790.46 99
2790.58 92
2790.70 83
2790.82 74
2790.95 66
2791.07 58
2791.19 51
2791.31 46
2791.43 43
2791.55 42
2791.67 44
2791.79 49
2791.91 57
2792.03 66
2792.16 75
2792.28 84
2792.40 90
2792.52 93
2792.64 93
2792.76 91
2792.88 86
2793.00 81
2793.12 77
2793.24 73
2793.37 69
2793.49 66
2793.61 63
2793.73 59
2793.85 56
2793.97 52
2794.09 49
2794.21 47
2794.33 47
2794.46 48
2794.58 49
2794.70 51
2794.82 53
2794.94 54
2795.06 55
2795.18 55
2795.30 54
2795.42 53
2795.54 52
2795.67 50
2795.79 48
2795.91 47
2796.03 46
2796.15 47
2796.27 49
2796.39 52
2796.51 55
2796.63 59
2796.76 64
2796.88 68
2797.00 72
2797.12 77
2797.24 82
2797.36 87
2797.48 92
2797.60 97
2797.72 101
2797.85 103
2797.97 103
2798.09 102
2798.21 100
2798.33 97
2798.45 93
2798.57 89
2798.69 84
2798.81 80
2798.94 75
2799.06 71
2799.18 68
2799.30 66
2799.42 64
2799.54 63
2799.66 63
2799.78 63
2799.91 65
2800.03 67
2800.15 70
2800.27 73
2800.39 76
2800.51 79
2800.63 81
2800.75 83
2800.87 84
2801.00 84
2801.12 84
2801.24 84
2801.36 83
2801.48 80
2801.60 76
2801.72 70
2801.84 62
2801.97 53
2802.09 44
2802.21 37
2802.33 32
2802.45 30
2802.57 30
2802.69 32
2802.81 33
2802.94 34
2803.06 34
2803.18 32
2803.30 31
2803.42 30
2803.54 29
2803.66 30
2803.78 32
2803.91 33
2804.03 34
2804.15 34
2804.27 32
2804.39 29
2804.51 25
2804.63 21
2804.75 16
2804.88 11
2805.00 6
2805.12 2
2805.24 0
2805.36 0
2805.48 0
2805.60 0
2805.72 0
2805.85 0
2805.97 0
2806.09 0
2806.21 1
2806.33 4
2806.45 7
2806.57 10
2806.69 13
2806.82 16
2806.94 20
2807.06 25
2807.18 31
2807.30 38
2807.42 45
2807.54 52
2807.67 59
2807.79 65
2807.91 70
2808.03 74
2808.15 76
2808.27 76
2808.39 75
2808.51 73
2808.64 71
2808.76 68
2808.88 67
2809.00 66
2809.12 66
2809.24 67
2809.36 66
2809.49 64
2809.61 60
2809.73 55
2809.85 49
2809.97 43
2810.09 39
2810.21 37
2810.34 38
2810.46 42
2810.58 49
2810.70 58
2810.82 69
2810.94 79
2811.06 89
2811.18 98
2811.31 105
2811.43 110
2811.55 114
2811.67 115
2811.79 115
2811.91 114
2812.03 112
2812.16 110
2812.28 107
2812.40 104
2812.52 100
2812.64 96
2812.76 90
2812.88 83
2813.01 77
2813.13 72
2813.25 67
2813.37 64
2813.49 63
2813.61 63
2813.74 64
2813.86 64
2813.98 65
2814.10 66
2814.22 68
2814.34 71
2814.46 75
2814.59 80
2814.71 84
2814.83 87
2814.95 89
2815.07 87
2815.19 83
2815.31 77
2815.44 70
2815.56 64
2815.68 58
2815.80 54
2815.92 52
2816.04 51
2816.17 52
2816.29 55
2816.41 58
2816.53 61
2816.65 65
2816.77 68
2816.89 70
2817.02 69
2817.14 66
2817.26 60
2817.38 54
2817.50 47
2817.62 40
2817.74 36
2817.87 34
2817.99 33
2818.11 34
2818.23 35
2818.35 35
2818.47 36
2818.60 36
2818.72 36
2818.84 36
2818.96 37
2819.08 37
2819.20 36
2819.33 34
2819.45 30
2819.57 25
2819.69 19
2819.81 14
2819.93 8
2820.05 2
2820.18 0
2820.30 0
2820.42 0
2820.54 0
2820.66 0
2820.78 0
2820.91 0
2821.03 0
2821.15 4
2821.27 9
2821.39 12
2821.51 14
2821.64 14
2821.76 13
2821.88 12
2822.00 13
2822.12 16
2822.24 20
2822.37 26
2822.49 32
2822.61 37
2822.73 41
2822.85 44
2822.97 46
2823.10 47
2823.22 49
2823.34 51
2823.46 53
2823.58 56
2823.70 59
2823.83 61
2823.95 62
2824.07 62
2824.19 61
2824.31 59
2824.43 56
2824.56 53
2824.68 49
2824.80 45
2824.92 40
2825.04 36
2825.16 32
2825.29 30
2825.41 28
2825.53 29
2825.65 32
2825.77 37
2825.89 42
2826.02 49
2826.14 55
2826.26 60
2826.38 64
2826.50 67
2826.63 69
2826.75 69
2826.87 68
2826.99 67
2827.11 65
2827.23 62
2827.36 59
2827.48 55
2827.60 51
2827.72 48
2827.84 45
2827.96 43
2828.09 43
2828.21 44
2828.33 47
2828.45 51
2828.57 55
2828.70 58
2828.82 60
2828.94 61
2829.06 60
2829.18 58
2829.30 56
2829.43 55
2829.55 56
2829.67 59
2829.79 63
2829.91 68
2830.04 73
2830.16 76
2830.28 77
2830.40 77
2830.52 75
2830.64 74
2830.77 75
2830.89 76
2831.01 80
2831.13 84
2831.25 89
2831.38 93
2831.50 97
2831.62 99
2831.74 100
2831.86 101
2831.98 101
2832.11 101
2832.23 102
2832.35 102
2832.47 103
2832.59 102
2832.72 101
2832.84 98
2832.96 95
2833.08 91
2833.20 87
2833.33 85
2833.45 84
2833.57 87
2833.69 92
2833.81 99
2833.93 107
2834.06 115
2834.18 122
2834.30 127
2834.42 128
2834.54 127
2834.67 122
2834.79 116
2834.91 108
2835.03 100
2835.15 92
2835.28 84
2835.40 77
2835.52 72
2835.64 69
2835.76 68
2835.89 71
2836.01 76
2836.13 84
2836.25 92
2836.37 101
2836.50 108
2836.62 113
2836.74 114
2836.86 111
2836.98 105
2837.11 98
2837.23 88
2837.35 79
2837.47 71
2837.59 64
2837.71 58
2837.84 54
2837.96 51
2838.08 47
2838.20 44
2838.32 39
2838.45 34
2838.57 27
2838.69 20
2838.81 15
2838.93 11
2839.06 10
2839.18 12
2839.30 16
2839.42 23
2839.55 30
2839.67 36
2839.79 41
2839.91 44
2840.03 45
2840.16 45
2840.28 44
2840.40 42
2840.52 42
2840.64 43
2840.77 43
2840.89 44
2841.01 44
2841.13 42
2841.25 39
2841.38 36
2841.50 32
2841.62 28
2841.74 26
2841.86 26
2841.99 28
2842.11 32
2842.23 37
2842.35 42
2842.47 48
2842.60 53
2842.72 56
2842.84 57
2842.96 56
2843.08 52
2843.21 45
2843.33 38
2843.45 32
2843.57 27
2843.70 24
2843.82 24
2843.94 24
2844.06 26
2844.18 26
2844.31 26
2844.43 26
2844.55 26
2844.67 28
2844.79 32
2844.92 37
2845.04 42
2845.16 47
2845.28 49
2845.41 50
2845.53 48
2845.65 46
2845.77 44
2845.89 44
2846.02 47
2846.14 51
2846.26 56
2846.38 61
2846.50 64
2846.63 66
2846.75 65
2846.87 63
2846.99 60
2847.12 56
2847.24 53
2847.36 50
2847.48 46
2847.60 44
2847.73 41
2847.85 39
2847.97 38
2848.09 38
2848.22 40
2848.34 42
2848.46 45
2848.58 49
2848.70 52
2848.83 54
2848.95 57
2849.07 60
2849.19 64
2849.32 68
2849.44 74
2849.56 80
2849.68 85
2849.80 89
2849.93 91
2850.05 91
2850.17 89
2850.29 85
2850.42 82
2850.54 78
2850.66 75
2850.78 71
2850.90 67
2851.03 63
2851.15 58
2851.27 52
2851.39 46
2851.52 41
2851.64 38
2851.76 37
2851.88 38
2852.01 41
2852.13 46
2852.25 50
2852.37 53
2852.49 55
2852.62 55
2852.74 54
2852.86 53
2852.98 52
2853.11 52
2853.23 54
2853.35 58
2853.47 63
2853.60 68
2853.72 73
2853.84 76
2853.96 79
2854.08 80
2854.21 80
2854.33 80
2854.45 81
2854.57 82
2854.70 83
2854.82 85
2854.94 86
2855.06 87
2855.19 87
2855.31 85
2855.43 83
2855.55 81
2855.67 78
2855.80 75
2855.92 73
2856.04 70
2856.16 69
2856.29 67
2856.41 65
2856.53 64
2856.65 62
2856.78 59
2856.90 57
2857.02 55
2857.14 54
2857.27 53
2857.39 52
2857.51 52
2857.63 52
2857.76 52
2857.88 52
2858.00 51
2858.12 50
2858.25 49
2858.37 47
2858.49 45
2858.61 42
2858.73 40
2858.86 39
2858.98 37
2859.10 35
2859.22 34
2859.35 31
2859.47 28
2859.59 25
2859.71 22
2859.84 19
2859.96 18
2860.08 18
2860.20 20
2860.33 22
2860.45 26
2860.57 31
2860.69 36
2860.82 41
2860.94 45
2861.06 48
2861.18 50
2861.31 50
2861.43 49
2861.55 45
2861.67 40
2861.80 35
2861.92 30
2862.04 26
2862.16 25
2862.29 25
2862.41 29
2862.53 34
2862.65 40
2862.78 47
2862.90 52
2863.02 56
2863.14 58
2863.27 58
2863.39 56
2863.51 53
2863.63 49
2863.76 44
2863.88 38
2864.00 32
2864.12 26
2864.25 19
2864.37 12
2864.49 6
2864.61 0
2864.74 0
2864.86 0
2864.98 0
2865.11 0
2865.23 0
2865.35 0
2865.47 0
2865.60 0
2865.72 2
2865.84 9
2865.96 17
2866.09 25
2866.21 31
2866.33 35
2866.45 36
2866.58 35
2866.70 31
2866.82 26
2866.94 22
2867.07 19
2867.19 18
2867.31 19
2867.43 20
2867.56 23
2867.68 26
2867.80 27
2867.93 28
2868.05 27
2868.17 25
2868.29 24
2868.42 23
2868.54 23
2868.66 26
2868.78 30
2868.91 36
2869.03 41
2869.15 45
2869.27 48
2869.40 49
2869.52 50
2869.64 52
2869.76 56
2869.89 61
2870.01 66
2870.13 71
2870.26 75
2870.38 76
2870.50 74
2870.62 70
2870.75 65
2870.87 60
2870.99 56
2871.11 54
2871.24 52
2871.36 53
2871.48 55
2871.61 58
2871.73 61
2871.85 64
2871.97 67
2872.10 69
2872.22 70
2872.34 70
2872.46 68
2872.59 67
2872.71 65
2872.83 64
2872.96 63
2873.08 62
2873.20 61
2873.32 59
2873.45 56
2873.57 52
2873.69 46
2873.81 40
2873.94 34
2874.06 28
2874.18 25
2874.31 23
2874.43 25
2874.55 28
2874.67 34
2874.80 40
2874.92 45
2875.04 50
2875.16 51
2875.29 51
2875.41 49
2875.53 47
2875.66 45
2875.78 44
2875.90 45
2876.02 46
2876.15 48
2876.27 49
2876.39 48
2876.52 45
2876.64 41
2876.76 35
2876.88 30
2877.01 26
2877.13 22
2877.25 20
2877.38 19
2877.50 20
2877.62 20
2877.74 21
2877.87 22
2877.99 22
2878.11 22
2878.24 21
2878.36 19
2878.48 16
2878.60 12
2878.73 8
2878.85 5
2878.97 2
2879.10 1
2879.22 1
2879.34 3
2879.46 5
2879.59 8
2879.71 11
2879.83 14
2879.96 16
2880.08 18
2880.20 18
2880.32 17
2880.45 15
2880.57 13
2880.69 12
2880.82 12
2880.94 13
2881.06 16
2881.18 20
2881.31 25
2881.43 29
2881.55 31
2881.68 32
2881.80 31
2881.92 29
2882.05 27
2882.17 24
2882.29 23
2882.41 23
2882.54 25
2882.66 26
2882.78 28
2882.91 30
2883.03 31
2883.15 30
2883.27 29
2883.40 27
2883.52 25
2883.64 24
2883.77 24
2883.89 26
2884.01 29
2884.14 34
2884.26 38
2884.38 42
2884.50 44
2884.63 44
2884.75 42
2884.87 39
2885.00 35
2885.12 31
2885.24 27
2885.37 25
2885.49 23
2885.61 24
2885.73 26
2885.86 29
2885.98 32
2886.10 35
2886.23 37
2886.35 37
2886.47 36
2886.60 34
2886.72 32
2886.84 30
2886.96 29
2887.09 29
2887.21 31
2887.33 35
2887.46 39
2887.58 45
2887.70 50
2887.83 56
2887.95 62
2888.07 66
2888.20 69
2888.32 69
2888.44 68
2888.56 64
2888.69 59
2888.81 53
2888.93 48
2889.06 43
2889.18 40
2889.30 37
2889.43 34
2889.55 30
2889.67 26
2889.80 20
2889.92 14
2890.04 7
2890.16 2
2890.29 0
2890.41 0
2890.53 4
2890.66 13
2890.78 24
2890.90 38
2891.03 53
2891.15 68
2891.27 83
2891.40 96
2891.52 106
2891.64 113
2891.77 115
2891.89 113
2892.01 108
2892.13 101
2892.26 95
2892.38 90
2892.50 88
2892.63 90
2892.75 95
2892.87 102
2893.00 111
2893.12 119
2893.24 127
2893.37 134
2893.49 140
2893.61 144
2893.74 147
2893.86 149
2893.98 150
2894.11 149
2894.23 147
2894.35 142
2894.47 136
2894.60 129
2894.72 121
2894.84 112
2894.97 104
2895.09 96
2895.21 89
2895.34 84
2895.46 81
2895.58 80
2895.71 80
2895.83 83
2895.95 86
2896.08 89
2896.20 93
2896.32 96
2896.45 98
2896.57 100
2896.69 102
2896.82 104
2896.94 105
2897.06 105
2897.19 104
2897.31 101
2897.43 97
2897.56 92
2897.68 85
2897.80 78
2897.93 71
2898.05 65
2898.17 60
2898.30 57
2898.42 57
2898.54 59
2898.67 64
2898.79 70
2898.91 78
2899.04 86
2899.16 93
2899.28 99
2899.40 105
2899.53 109
2899.65 112
2899.77 114
2899.90 116
2900.02 116
2900.14 116
2900.27 115
2900.39 114
2900.51 114
2900.64 114
2900.76 114
2900.88 114
2901.01 113
2901.13 113
2901.25 112
2901.38 110
2901.50 107
2901.62 103
2901.75 99
2901.87 95
2901.99 91
2902.12 89
2902.24 87
2902.36 87
2902.49 88
2902.61 90
2902.74 93
2902.86 97
2902.98 101
2903.11 105
2903.23 108
2903.35 108
2903.48 105
2903.60 97
2903.72 86
2903.85 71
2903.97 55
2904.09 39
2904.22 23
2904.34 11
2904.46 1
2904.59 0
2904.71 0
2904.83 0
2904.96 0
2905.08 0
2905.20 1
2905.33 5
2905.45 8
2905.57 11
2905.70 14
2905.82 17
2905.94 21
2906.07 25
2906.19 28
2906.31 31
2906.44 32
2906.56 31
2906.68 29
2906.81 26
2906.93 23
2907.05 22
2907.18 22
2907.30 24
2907.43 28
2907.55 32
2907.67 37
2907.80 40
2907.92 42
2908.04 43
2908.17 42
2908.29 41
2908.41 40
2908.54 37
2908.66 34
2908.78 30
2908.91 25
2909.03 19
2909.15 12
2909.28 6
2909.40 2
2909.52 0
2909.65 2
2909.77 7
2909.90 14
2910.02 22
2910.14 30
2910.27 36
2910.39 40
2910.51 41
2910.64 40
2910.76 37
2910.88 34
2911.01 30
2911.13 27
2911.25 25
2911.38 23
2911.50 22
2911.62 22
2911.75 23
2911.87 25
2912.00 29
2912.12 35
2912.24 41
2912.37 47
2912.49 52
2912.61 55
2912.74 55
2912.86 54
2912.98 52
2913.11 50
2913.23 50
2913.36 51
2913.48 53
2913.60 58
2913.73 63
2913.85 68
2913.97 73
2914.10 78
2914.22 83
2914.34 88
2914.47 93
2914.59 97
2914.71 99
2914.84 100
2914.96 100
2915.09 97
2915.21 93
2915.33 89
2915.46 84
2915.58 81
2915.70 79
2915.83 79
2915.95 82
2916.07 86
2916.20 93
2916.32 99
2916.45 105
2916.57 109
2916.69 111
2916.82 110
2916.94 107
2917.06 102
2917.19 96
2917.31 90
2917.44 85
2917.56 81
2917.68 80
2917.81 79
2917.93 80
2918.05 80
2918.18 79
2918.30 77
2918.42 75
2918.55 74
2918.67 73
2918.80 73
2918.92 76
2919.04 80
2919.17 85
2919.29 92
2919.41 98
2919.54 103
2919.66 108
2919.79 111
2919.91 114
2920.03 115
2920.16 116
2920.28 115
2920.40 113
2920.53 110
2920.65 105
2920.78 99
2920.90 92
2921.02 86
2921.15 80
2921.27 76
2921.39 72
2921.52 68
2921.64 64
2921.77 60
2921.89 55
2922.01 50
2922.14 45
2922.26 43
2922.38 42
2922.51 42
2922.63 43
2922.76 44
2922.88 45
2923.00 44
2923.13 41
2923.25 37
2923.38 32
2923.50 26
2923.62 19
2923.75 12
2923.87 6
2923.99 0
2924.12 0
2924.24 0
2924.37 0
2924.49 0
2924.61 0
2924.74 0
2924.86 0
2924.99 2
2925.11 6
2925.23 8
2925.36 10
2925.48 12
2925.60 13
2925.73 15
2925.85 16
2925.98 16
2926.10 17
2926.22 16
2926.35 16
2926.47 17
2926.60 18
2926.72 20
2926.84 23
2926.97 27
2927.09 30
2927.21 32
2927.34 33
2927.46 33
2927.59 31
2927.71 28
2927.83 23
2927.96 19
2928.08 14
2928.21 10
2928.33 6
2928.45 4
2928.58 3
2928.70 3
2928.83 5
2928.95 9
2929.07 14
2929.20 20
2929.32 27
2929.45 34
2929.57 42
2929.69 49
2929.82 57
2929.94 64
2930.07 71
2930.19 78
2930.31 83
2930.44 88
2930.56 91
2930.68 92
2930.81 92
2930.93 90
2931.06 86
2931.18 80
2931.30 73
2931.43 65
2931.55 55
2931.68 46
2931.80 36
2931.92 26
2932.05 17
2932.17 9
2932.30 1
2932.42 0
2932.54 0
2932.67 0
2932.79 0
2932.92 0
2933.04 0
2933.16 0
2933.29 0
2933.41 6
2933.54 14
2933.66 20
2933.79 25
2933.91 28
2934.03 30
2934.16 32
2934.28 33
2934.41 35
2934.53 36
2934.65 38
2934.78 39
2934.90 39
2935.03 38
2935.15 37
2935.27 35
2935.40 33
2935.52 32
2935.65 33
2935.77 36
2935.89 41
2936.02 47
2936.14 54
2936.27 61
2936.39 68
2936.51 73
2936.64 77
2936.76 80
2936.89 82
2937.01 84
2937.13 85
2937.26 85
2937.38 85
2937.51 84
2937.63 84
2937.76 84
2937.88 85
2938.00 87
2938.13 89
2938.25 92
2938.38 94
2938.50 95
2938.62 95
2938.75 95
2938.87 95
2939.00 94
2939.12 94
2939.25 94
2939.37 94
2939.49 93
2939.62 91
2939.74 90
2939.87 88
2939.99 87
2940.11 88
2940.24 90
2940.36 93
2940.49 97
2940.61 102
2940.74 105
2940.86 107
2940.98 109
2941.11 109
2941.23 107
2941.36 105
2941.48 102
2941.60 99
2941.73 96
2941.85 94
2941.98 91
2942.10 89
2942.23 87
2942.35 84
2942.47 80
2942.60 76
2942.72 72
2942.85 67
2942.97 62
2943.10 59
2943.22 56
2943.34 54
2943.47 52
2943.59 52
2943.72 52
2943.84 53
2943.96 54
2944.09 57
2944.21 61
2944.34 67
2944.46 73
2944.59 79
2944.71 85
2944.83 91
2944.96 95
2945.08 97
2945.21 99
2945.33 99
2945.46 99
2945.58 98
2945.70 97
2945.83 95
2945.95 92
2946.08 89
2946.20 86
2946.33 82
2946.45 78
2946.57 74
2946.70 69
2946.82 65
2946.95 60
2947.07 56
2947.20 53
2947.32 51
2947.44 52
2947.57 54
2947.69 59
2947.82 65
2947.94 73
2948.07 82
2948.19 92
2948.32 101
2948.44 111
2948.56 119
2948.69 127
2948.81 134
2948.94 140
2949.06 145
2949.19 150
2949.31 154
2949.43 158
2949.56 162
2949.68 167
2949.81 171
2949.93 175
2950.06 181
2950.18 189
2950.30 198
2950.43 209
2950.55 223
2950.68 237
2950.80 250
2950.93 262
2951.05 271
2951.18 277
2951.30 281
2951.42 282
2951.55 283
2951.67 283
2951.80 283
2951.92 285
2952.05 287
2952.17 290
2952.30 291
2952.42 291
2952.54 289
2952.67 285
2952.79 280
2952.92 274
2953.04 268
2953.17 263
2953.29 259
2953.42 256
2953.54 254
2953.66 251
2953.79 248
2953.91 245
2954.04 241
2954.16 237
2954.29 234
2954.41 232
2954.54 230
2954.66 228
2954.78 224
2954.91 218
2955.03 211
2955.16 202
2955.28 193
2955.41 184
2955.53 175
2955.66 166
2955.78 156
2955.90 144
2956.03 132
2956.15 120
2956.28 108
2956.40 98
2956.53 91
2956.65 88
2956.78 87
2956.90 88
2957.03 90
2957.15 92
2957.27 92
2957.40 91
2957.52 88
2957.65 84
2957.77 80
2957.90 77
2958.02 76
2958.15 75
2958.27 77
2958.40 81
2958.52 86
2958.64 92
2958.77 98
2958.89 104
2959.02 108
2959.14 110
2959.27 108
2959.39 104
2959.52 97
2959.64 89
2959.77 79
2959.89 70
2960.01 63
2960.14 58
2960.26 56
2960.39 57
2960.51 60
2960.64 66
2960.76 73
2960.89 81
2961.01 90
2961.14 98
2961.26 104
2961.39 109
2961.51 112
2961.63 114
2961.76 114
2961.88 114
2962.01 113
2962.13 112
2962.26 109
2962.38 105
2962.51 100
2962.63 94
2962.76 87
2962.88 80
2963.01 73
2963.13 67
2963.26 62
2963.38 57
2963.50 53
2963.63 49
2963.75 46
2963.88 44
2964.00 44
2964.13 44
2964.25 45
2964.38 45
2964.50 44
2964.63 41
2964.75 36
2964.88 29
2965.00 22
2965.13 16
2965.25 12
2965.37 11
2965.50 11
2965.62 12
2965.75 14
2965.87 14
2966.00 12
2966.12 10
2966.25 7
2966.37 5
2966.50 4
2966.62 4
2966.75 6
2966.87 8
2967.00 10
2967.12 12
2967.25 13
2967.37 14
2967.49 16
2967.62 18
2967.74 21
2967.87 25
2967.99 30
2968.12 34
2968.24 39
2968.37 42
2968.49 44
2968.62 44
2968.74 43
2968.87 41
2968.99 37
2969.12 33
2969.24 30
2969.37 26
2969.49 23
2969.62 21
2969.74 20
2969.87 19
2969.99 20
2970.12 21
2970.24 23
2970.36 27
2970.49 33
2970.61 39
2970.74 44
2970.86 48
2970.99 50
2971.11 48
2971.24 43
2971.36 36
2971.49 29
2971.61 23
2971.74 19
2971.86 18
2971.99 20
2972.11 24
2972.24 28
2972.36 33
2972.49 37
2972.61 40
2972.74 41
2972.86 41
2972.99 39
2973.11 36
2973.24 33
2973.36 30
2973.49 28
2973.61 28
2973.74 29
2973.86 32
2973.99 36
2974.11 41
2974.23 45
2974.36 48
2974.48 49
2974.61 49
2974.73 48
2974.86 46
2974.98 43
2975.11 42
2975.23 41
2975.36 41
2975.48 42
2975.61 43
2975.73 44
2975.86 45
2975.98 46
2976.11 46
2976.23 45
2976.36 43
2976.48 40
2976.61 37
2976.73 34
2976.86 32
2976.98 30
2977.11 29
2977.23 29
2977.36 30
2977.48 31
2977.61 31
2977.73 30
2977.86 28
2977.98 24
2978.11 18
2978.23 12
2978.36 7
2978.48 3
2978.61 0
2978.73 0
2978.86 0
2978.98 0
2979.11 0
2979.23 0
2979.36 0
2979.48 0
2979.61 0
2979.73 0
2979.86 0
2979.98 1
2980.11 6
2980.23 12
2980.36 19
2980.48 25
2980.61 29
2980.73 31
2980.86 30
2980.98 26
2981.11 21
2981.23 14
2981.36 7
2981.48 0
2981.61 0
2981.73 0
2981.86 0
2981.98 0
2982.11 0
2982.23 0
2982.36 0
2982.48 0
2982.61 1
2982.73 4
2982.86 8
2982.98 12
2983.11 16
2983.23 19
2983.36 22
2983.48 23
2983.61 25
2983.73 27
2983.86 29
2983.98 33
2984.11 37
2984.23 41
2984.36 44
2984.48 45
2984.61 44
2984.73 40
2984.86 35
2984.99 30
2985.11 26
2985.24 23
2985.36 22
2985.49 23
2985.61 24
2985.74 25
2985.86 26
2985.99 27
2986.11 27
2986.24 27
2986.36 29
2986.49 31
2986.61 35
2986.74 40
2986.86 47
2986.99 54
2987.11 61
2987.24 67
2987.36 71
2987.49 74
2987.61 75
2987.74 75
2987.86 72
2987.99 69
2988.11 66
2988.24 64
2988.36 62
2988.49 61
2988.61 62
2988.74 64
2988.86 66
2988.99 69
2989.12 71
2989.24 72
2989.37 72
2989.49 70
2989.62 67
2989.74 63
2989.87 59
2989.99 54
2990.12 50
2990.24 47
2990.37 46
2990.49 46
2990.62 47
2990.74 48
2990.87 50
2990.99 51
2991.12 52
2991.24 53
2991.37 54
2991.49 54
2991.62 54
2991.75 53
2991.87 53
2992.00 51
2992.12 50
2992.25 48
2992.37 46
2992.50 44
2992.62 41
2992.75 39
2992.87 36
2993.00 32
2993.12 29
2993.25 25
2993.37 23
2993.50 21
2993.62 20
2993.75 20
2993.87 21
2994.00 22
2994.13 22
2994.25 22
2994.38 21
2994.50 19
2994.63 16
2994.75 12
2994.88 7
2995.00 3
2995.13 0
2995.25 0
2995.38 0
2995.50 0
2995.63 0
2995.75 1
2995.88 5
2996.01 9
2996.13 13
2996.26 15
2996.38 17
2996.51 18
2996.63 19
2996.76 21
2996.88 23
2997.01 26
2997.13 30
2997.26 33
2997.38 37
2997.51 39
2997.64 40
2997.76 39
2997.89 37
2998.01 34
2998.14 32
2998.26 31
2998.39 30
2998.51 32
2998.64 34
2998.76 37
2998.89 39
2999.01 40
2999.14 39
2999.27 36
2999.39 31
2999.52 26
2999.64 20
2999.77 16
2999.89 13
3000.02 13
3000.14 16
3000.27 20
3000.39 27
3000.52 35
3000.64 42
3000.77 48
3000.90 51
3001.02 52
3001.15 50
3001.27 46
3001.40 40
3001.52 35
3001.65 29
3001.77 23
3001.90 17
3002.02 11
3002.15 5
3002.28 0
3002.40 0
3002.53 0
3002.65 0
3002.78 0
3002.90 0
3003.03 6
3003.15 13
3003.28 19
3003.41 26
3003.53 31
3003.66 37
3003.78 43
3003.91 50
3004.03 57
3004.16 64
3004.28 70
3004.41 75
3004.53 77
3004.66 77
3004.79 74
3004.91 69
3005.04 64
3005.16 58
3005.29 53
3005.41 49
3005.54 45
3005.66 41
3005.79 36
3005.92 31
3006.04 24
3006.17 16
3006.29 9
3006.42 2
3006.54 0
3006.67 0
3006.79 0
3006.92 0
3007.05 0
3007.17 0
3007.30 0
3007.42 0
3007.55 0
3007.67 4
3007.80 10
3007.92 17
3008.05 26
3008.18 37
3008.30 47
3008.43 57
3008.55 65
3008.68 71
3008.80 74
3008.93 74
3009.06 71
3009.18 65
3009.31 56
3009.43 47
3009.56 38
3009.68 30
3009.81 23
3009.93 19
3010.06 17
3010.19 17
3010.31 19
3010.44 21
3010.56 24
3010.69 27
3010.81 28
3010.94 29
3011.07 28
3011.19 26
3011.32 24
3011.44 22
3011.57 21
3011.69 20
3011.82 20
3011.95 21
3012.07 22
3012.20 24
3012.32 26
3012.45 28
3012.57 30
3012.70 31
3012.83 32
3012.95 32
3013.08 31
3013.20 29
3013.33 27
3013.45 25
3013.58 23
3013.71 23
3013.83 24
3013.96 27
3014.08 30
3014.21 33
3014.33 37
3014.46 41
3014.59 44
3014.71 47
3014.84 49
3014.96 50
3015.09 51
3015.21 51
3015.34 51
3015.47 51
3015.59 51
3015.72 52
3015.84 53
3015.97 53
3016.09 53
3016.22 53
3016.35 53
3016.47 53
3016.60 55
3016.72 57
3016.85 61
3016.97 64
3017.10 67
3017.23 68
3017.35 69
3017.48 69
3017.60 69
3017.73 69
3017.86 70
3017.98 71
3018.11 74
3018.23 77
3018.36 81
3018.48 84
3018.61 87
3018.74 87
3018.86 85
3018.99 81
3019.11 76
3019.24 71
3019.36 66
3019.49 63
3019.62 61
3019.74 62
3019.87 63
3019.99 64
3020.12 66
3020.25 67
3020.37 67
3020.50 66
3020.62 65
3020.75 63
3020.88 61
3021.00 58
3021.13 53
3021.25 47
3021.38 40
3021.50 33
3021.63 27
3021.76 21
3021.88 17
3022.01 14
3022.13 12
3022.26 10
3022.39 10
3022.51 9
3022.64 9
3022.76 10
3022.89 9
3023.02 9
3023.14 8
3023.27 6
3023.39 4
3023.52 2
3023.64 3
3023.77 6
3023.90 13
3024.02 23
3024.15 35
3024.27 48
3024.40 59
3024.53 68
3024.65 74
3024.78 76
3024.90 75
3025.03 72
3025.16 66
3025.28 59
3025.41 51
3025.53 43
3025.66 35
3025.79 28
3025.91 24
3026.04 22
3026.16 22
3026.29 24
3026.42 27
3026.54 30
3026.67 32
3026.79 32
3026.92 30
3027.05 27
3027.17 24
3027.30 20
3027.42 17
3027.55 15
3027.68 14
3027.80 14
3027.93 15
3028.05 18
3028.18 22
3028.31 28
3028.43 35
3028.56 43
3028.68 51
3028.81 58
3028.94 64
3029.06 69
3029.19 75
3029.31 82
3029.44 91
3029.57 100
3029.69 109
3029.82 117
3029.94 122
3030.07 123
3030.20 120
3030.32 114
3030.45 106
3030.57 96
3030.70 87
3030.83 79
3030.95 72
3031.08 67
3031.20 63
3031.33 61
3031.46 59
3031.58 59
3031.71 58
3031.84 58
3031.96 57
3032.09 54
3032.21 51
3032.34 47
3032.47 43
3032.59 41
3032.72 40
3032.84 42
3032.97 46
3033.10 52
3033.22 60
3033.35 68
3033.47 75
3033.60 80
3033.73 84
3033.85 85
3033.98 84
3034.11 83
3034.23 81
3034.36 77
3034.48 74
3034.61 69
3034.74 63
3034.86 57
3034.99 50
3035.11 44
3035.24 39
3035.37 35
3035.49 32
3035.62 31
3035.75 30
3035.87 30
3036.00 31
3036.12 31
3036.25 30
3036.38 28
3036.50 25
3036.63 21
3036.75 16
3036.88 11
3037.01 7
3037.13 4
3037.26 3
3037.39 3
3037.51 3
3037.64 4
3037.76 6
3037.89 7
3038.02 10
3038.14 14
3038.27 20
3038.40 27
3038.52 35
3038.65 43
3038.77 49
3038.90 51
3039.03 51
3039.15 47
3039.28 42
3039.41 36
3039.53 32
3039.66 30
3039.78 31
3039.91 34
3040.04 39
3040.16 44
3040.29 48
3040.42 53
3040.54 56
3040.67 60
3040.79 63
3040.92 66
3041.05 70
3041.17 74
3041.30 79
3041.43 83
3041.55 88
3041.68 92
3041.80 97
3041.93 101
3042.06 104
3042.18 106
3042.31 107
3042.44 107
3042.56 105
3042.69 103
3042.82 100
3042.94 98
3043.07 95
3043.19 91
3043.32 87
3043.45 82
3043.57 76
3043.70 69
3043.83 64
3043.95 59
3044.08 57
3044.21 57
3044.33 59
3044.46 62
3044.58 65
3044.71 66
3044.84 65
3044.96 62
3045.09 57
3045.22 52
3045.34 47
3045.47 43
3045.60 41
3045.72 41
3045.85 42
3045.97 43
3046.10 44
3046.23 45
3046.35 43
3046.48 40
3046.61 34
3046.73 27
3046.86 18
3046.99 9
3047.11 1
3047.24 0
3047.36 0
3047.49 0
3047.62 0
3047.74 0
3047.87 0
3048.00 0
3048.12 2
3048.25 7
3048.38 10
3048.50 12
3048.63 13
3048.76 12
3048.88 11
3049.01 9
3049.13 7
3049.26 5
3049.39 3
3049.51 1
3049.64 0
3049.77 0
3049.89 0
3050.02 0
3050.15 0
3050.27 0
3050.40 0
3050.53 1
3050.65 4
3050.78 9
3050.91 15
3051.03 23
3051.16 31
3051.28 39
3051.41 46
3051.54 52
3051.66 56
3051.79 58
3051.92 59
3052.04 59
3052.17 58
3052.30 55
3052.42 50
3052.55 44
3052.68 36
3052.80 27
3052.93 19
3053.06 13
3053.18 10
3053.31 10
3053.44 13
3053.56 19
3053.69 26
3053.82 34
3053.94 42
3054.07 50
3054.20 58
3054.32 67
3054.45 77
3054.57 86
3054.70 94
3054.83 102
3054.95 109
3055.08 115
3055.21 121
3055.33 126
3055.46 132
3055.59 136
3055.71 138
3055.84 136
3055.97 131
3056.09 123
3056.22 112
3056.35 101
3056.47 90
3056.60 80
3056.73 72
3056.85 66
3056.98 61
3057.11 56
3057.23 53
3057.36 50
3057.49 47
3057.61 44
3057.74 42
3057.87 40
3057.99 38
3058.12 36
3058.25 35
3058.37 35
3058.50 35
3058.63 36
3058.75 38
3058.88 40
3059.01 41
3059.13 41
3059.26 41
3059.39 40
3059.51 39
3059.64 37
3059.77 35
3059.89 33
3060.02 32
3060.15 32
3060.27 33
3060.40 36
3060.53 41
3060.65 47
3060.78 54
3060.91 61
3061.03 67
3061.16 71
3061.29 74
3061.41 74
3061.54 74
3061.67 74
3061.79 74
3061.92 75
3062.05 78
3062.17 82
3062.30 87
3062.43 92
3062.55 96
3062.68 98
3062.81 98
3062.93 96
3063.06 92
3063.19 86
3063.31 80
3063.44 74
3063.57 68
3063.69 63
3063.82 58
3063.95 54
3064.07 50
3064.20 45
3064.33 40
3064.45 35
3064.58 31
3064.71 27
3064.84 23
3064.96 21
3065.09 19
3065.22 18
3065.34 18
3065.47 18
3065.60 19
3065.72 22
3065.85 26
3065.98 32
3066.10 39
3066.23 48
3066.36 56
3066.48 64
3066.61 71
3066.74 76
3066.86 79
3066.99 79
3067.12 77
3067.24 74
3067.37 69
3067.50 62
3067.63 55
3067.75 48
3067.88 41
3068.01 34
3068.13 30
3068.26 27
3068.39 27
3068.51 29
3068.64 33
3068.77 37
3068.89 42
3069.02 45
3069.15 46
3069.27 47
3069.40 48
3069.53 49
3069.65 53
3069.78 58
3069.91 66
3070.04 75
3070.16 86
3070.29 95
3070.42 104
3070.54 110
3070.67 113
3070.80 113
3070.92 108
3071.05 99
3071.18 87
3071.30 72
3071.43 57
3071.56 44
3071.69 33
3071.81 27
3071.94 24
3072.07 25
3072.19 29
3072.32 36
3072.45 44
3072.57 54
3072.70 63
3072.83 72
3072.95 80
3073.08 85
3073.21 88
3073.34 88
3073.46 85
3073.59 81
3073.72 75
3073.84 69
3073.97 64
3074.10 60
3074.22 57
3074.35 56
3074.48 55
3074.61 54
3074.73 54
3074.86 54
3074.99 54
3075.11 55
3075.24 58
3075.37 61
3075.49 66
3075.62 71
3075.75 77
3075.88 81
3076.00 84
3076.13 85
3076.26 84
3076.38 81
3076.51 78
3076.64 75
3076.76 74
3076.89 73
3077.02 74
3077.15 75
3077.27 75
3077.40 74
3077.53 71
3077.65 67
3077.78 61
3077.91 54
3078.03 48
3078.16 43
3078.29 38
3078.42 35
3078.54 33
3078.67 31
3078.80 29
3078.92 28
3079.05 28
3079.18 28
3079.31 30
3079.43 32
3079.56 35
3079.69 39
3079.81 42
3079.94 45
3080.07 47
3080.19 49
3080.32 49
3080.45 50
3080.58 50
3080.70 49
3080.83 49
3080.96 48
3081.08 47
3081.21 45
3081.34 44
3081.47 43
3081.59 41
3081.72 40
3081.85 40
3081.97 41
3082.10 43
3082.23 47
3082.36 53
3082.48 60
3082.61 68
3082.74 76
3082.86 83
3082.99 88
3083.12 92
3083.25 95
3083.37 96
3083.50 96
3083.63 96
3083.75 94
3083.88 92
3084.01 90
3084.14 87
3084.26 84
3084.39 82
3084.52 81
3084.64 82
3084.77 85
3084.90 90
3085.03 96
3085.15 103
3085.28 111
3085.41 119
3085.54 126
3085.66 131
3085.79 134
3085.92 135
3086.04 134
3086.17 131
3086.30 128
3086.43 125
3086.55 122
3086.68 119
3086.81 118
3086.93 118
3087.06 119
3087.19 122
3087.32 125
3087.44 128
3087.57 130
3087.70 131
3087.83 131
3087.95 128
3088.08 124
3088.21 117
3088.33 110
3088.46 102
3088.59 94
3088.72 86
3088.84 78
3088.97 70
3089.10 63
3089.23 58
3089.35 54
3089.48 52
3089.61 53
3089.73 57
3089.86 62
3089.99 70
3090.12 78
3090.24 87
3090.37 96
3090.50 106
3090.63 115
3090.75 125
3090.88 135
3091.01 143
3091.13 151
3091.26 156
3091.39 160
3091.52 162
3091.64 162
3091.77 162
3091.90 162
3092.03 164
3092.15 166
3092.28 171
3092.41 176
3092.54 183
3092.66 189
3092.79 195
3092.92 201
3093.05 206
3093.17 211
3093.30 216
3093.43 223
3093.55 230
3093.68 239
3093.81 248
3093.94 256
3094.06 264
3094.19 271
3094.32 277
3094.45 283
3094.57 288
3094.70 294
3094.83 298
3094.96 302
3095.08 304
3095.21 304
3095.34 303
3095.47 302
3095.59 300
3095.72 297
3095.85 294
3095.98 289
3096.10 283
3096.23 274
3096.36 262
3096.48 249
3096.61 235
3096.74 221
3096.87 210
3096.99 201
3097.12 194
3097.25 191
3097.38 188
3097.50 185
3097.63 181
3097.76 175
3097.89 167
3098.01 157
3098.14 146
3098.27 135
3098.40 126
3098.52 117
3098.65 111
3098.78 106
3098.91 102
3099.03 99
3099.16 96
3099.29 93
3099.42 91
3099.54 89
3099.67 86
3099.80 83
3099.93 78
3100.05 73
3100.18 67
3100.31 60
3100.44 53
3100.56 48
3100.69 44
3100.82 42
3100.95 41
3101.07 41
3101.20 41
3101.33 42
3101.46 42
3101.58 42
3101.71 42
3101.84 43
3101.97 44
3102.09 47
3102.22 49
3102.35 52
3102.48 54
3102.60 55
3102.73 55
3102.86 55
3102.99 54
3103.11 54
3103.24 54
3103.37 56
3103.50 59
3103.63 64
3103.75 71
3103.88 78
3104.01 86
3104.14 94
3104.26 102
3104.39 108
3104.52 113
3104.65 115
3104.77 116
3104.90 116
3105.03 115
3105.16 114
3105.28 114
3105.41 113
3105.54 113
3105.67 111
3105.79 107
3105.92 102
3106.05 94
3106.18 86
3106.30 77
3106.43 69
3106.56 63
3106.69 59
3106.82 56
3106.94 54
3107.07 53
3107.20 52
3107.33 49
3107.45 47
3107.58 43
3107.71 40
3107.84 36
3107.96 33
3108.09 30
3108.22 26
3108.35 23
3108.48 19
3108.60 15
3108.73 12
3108.86 9
3108.99 7
3109.11 7
3109.24 7
3109.37 8
3109.50 8
3109.62 7
3109.75 4
3109.88 0
3110.01 0
3110.14 0
3110.26 0
3110.39 0
3110.52 0
3110.65 0
3110.77 0
3110.90 2
3111.03 5
3111.16 7
3111.28 8
3111.41 7
3111.54 7
3111.67 6
3111.80 6
3111.92 7
3112.05 10
3112.18 13
3112.31 18
3112.43 23
3112.56 28
3112.69 31
3112.82 34
3112.95 34
3113.07 33
3113.20 31
3113.33 29
3113.46 26
3113.58 25
3113.71 23
3113.84 22
3113.97 21
3114.10 19
3114.22 17
3114.35 14
3114.48 11
3114.61 8
3114.73 5
3114.86 2
3114.99 0
3115.12 0
3115.25 0
3115.37 0
3115.50 0
3115.63 0
3115.76 5
3115.88 14
3116.01 24
3116.14 33
3116.27 41
3116.40 46
3116.52 48
3116.65 47
3116.78 45
3116.91 42
3117.04 41
3117.16 41
3117.29 43
3117.42 46
3117.55 49
3117.67 53
3117.80 56
3117.93 58
3118.06 59
3118.19 60
3118.31 60
3118.44 60
3118.57 59
3118.70 58
3118.83 57
3118.95 56
3119.08 54
3119.21 52
3119.34 50
3119.47 47
3119.59 43
3119.72 38
3119.85 33
3119.98 27
3120.10 22
3120.23 17
3120.36 12
3120.49 8
3120.62 4
3120.74 0
3120.87 0
3121.00 0
3121.13 0
3121.26 0
3121.38 0
3121.51 5
3121.64 10
3121.77 15
3121.90 19
3122.02 22
3122.15 24
3122.28 26
3122.41 28
3122.54 29
3122.66 30
3122.79 32
3122.92 34
3123.05 35
3123.18 36
3123.30 37
3123.43 39
3123.56 40
3123.69 43
3123.82 47
3123.94 52
3124.07 58
3124.20 64
3124.33 69
3124.46 74
3124.58 77
3124.71 79
3124.84 79
3124.97 78
3125.10 76
3125.22 73
3125.35 70
3125.48 66
3125.61 62
3125.74 57
3125.86 52
3125.99 47
3126.12 42
3126.25 37
3126.38 33
3126.50 29
3126.63 27
3126.76 25
3126.89 25
3127.02 26
3127.14 28
3127.27 31
3127.40 34
3127.53 36
3127.66 38
3127.78 39
3127.91 39
3128.04 40
3128.17 41
3128.30 44
3128.43 48
3128.55 53
3128.68 57
3128.81 61
3128.94 62
3129.07 62
3129.19 61
3129.32 59
3129.45 57
3129.58 56
3129.71 56
3129.83 55
3129.96 55
3130.09 54
3130.22 51
3130.35 46
3130.47 40
3130.60 34
3130.73 27
3130.86 23
3130.99 21
3131.12 23
3131.24 27
3131.37 35
3131.50 43
3131.63 50
3131.76 55
3131.88 57
3132.01 57
3132.14 55
3132.27 52
3132.40 50
3132.53 48
3132.65 47
3132.78 45
3132.91 44
3133.04 41
3133.17 38
3133.29 34
3133.42 29
3133.55 25
3133.68 22
3133.81 19
3133.94 17
3134.06 15
3134.19 13
3134.32 11
3134.45 9
3134.58 6
3134.70 3
3134.83 0
3134.96 0
3135.09 0
3135.22 0
3135.35 0
3135.47 0
3135.60 0
3135.73 0
3135.86 1
3135.99 6
3136.12 13
3136.24 19
3136.37 26
3136.50 32
3136.63 38
3136.76 43
3136.88 46
3137.01 48
3137.14 48
3137.27 47
3137.40 47
3137.53 47
3137.65 48
3137.78 50
3137.91 52
3138.04 55
3138.17 56
3138.30 57
3138.42 56
3138.55 53
3138.68 51
3138.81 49
3138.94 48
3139.07 48
3139.19 48
3139.32 48
3139.45 47
3139.58 45
3139.71 42
3139.84 39
3139.96 35
3140.09 33
3140.22 33
3140.35 35
3140.48 38
3140.61 42
3140.73 47
3140.86 51
3140.99 54
3141.12 56
3141.25 57
3141.38 59
3141.50 60
3141.63 62
3141.76 64
3141.89 66
3142.02 67
3142.15 67
3142.27 66
3142.40 64
3142.53 62
3142.66 60
3142.79 58
3142.92 58
3143.04 59
3143.17 61
3143.30 64
3143.43 67
3143.56 70
3143.69 70
3143.81 69
3143.94 64
3144.07 56
3144.20 46
3144.33 34
3144.46 23
3144.59 13
3144.71 6
3144.84 1
3144.97 0
3145.10 0
3145.23 0
3145.36 0
3145.48 0
3145.61 0
3145.74 0
3145.87 0
3146.00 0
3146.13 0
3146.26 0
3146.38 4
3146.51 11
3146.64 20
3146.77 31
3146.90 42
3147.03 52
3147.15 61
3147.28 67
3147.41 72
3147.54 75
3147.67 77
3147.80 77
3147.93 78
3148.05 78
3148.18 78
3148.31 77
3148.44 76
3148.57 76
3148.70 75
3148.82 75
3148.95 74
3149.08 73
3149.21 72
3149.34 71
3149.47 69
3149.60 69
3149.72 69
3149.85 70
3149.98 72
3150.11 73
3150.24 73
3150.37 71
3150.50 66
3150.62 60
3150.75 52
3150.88 44
3151.01 36
3151.14 30
3151.27 26
3151.40 24
3151.52 25
3151.65 27
3151.78 30
3151.91 34
3152.04 39
3152.17 44
3152.30 50
3152.42 56
3152.55 63
3152.68 69
3152.81 75
3152.94 80
3153.07 84
3153.20 88
3153.32 89
3153.45 89
3153.58 87
3153.71 83
3153.84 78
3153.97 73
3154.10 68
3154.22 64
3154.35 63
3154.48 63
3154.61 66
3154.74 71
3154.87 76
3155.00 81
3155.12 86
3155.25 90
3155.38 94
3155.51 97
3155.64 99
3155.77 101
3155.90 103
3156.03 105
3156.15 107
3156.28 109
3156.41 111
3156.54 113
3156.67 114
3156.80 115
3156.93 115
3157.05 113
3157.18 110
3157.31 106
3157.44 101
3157.57 95
3157.70 90
3157.83 86
3157.96 84
3158.08 83
3158.21 84
3158.34 87
3158.47 90
3158.60 94
3158.73 98
3158.86 101
3158.98 103
3159.11 106
3159.24 109
3159.37 113
3159.50 118
3159.63 122
3159.76 127
3159.89 130
3160.01 132
3160.14 132
3160.27 130
3160.40 126
3160.53 122
3160.66 117
3160.79 112
3160.92 107
3161.04 103
3161.17 98
3161.30 94
3161.43 90
3161.56 87
3161.69 84
3161.82 83
3161.95 84
3162.07 85
3162.20 87
3162.33 90
3162.46 92
3162.59 93
3162.72 94
3162.85 93
3162.98 92
3163.11 92
3163.23 91
3163.36 91
3163.49 90
3163.62 88
3163.75 86
3163.88 83
3164.01 81
3164.14 80
3164.26 80
3164.39 82
3164.52 85
3164.65 89
3164.78 93
3164.91 96
3165.04 98
3165.17 99
3165.30 100
3165.42 100
3165.55 101
3165.68 104
3165.81 106
3165.94 110
3166.07 113
3166.20 114
3166.33 114
3166.45 111
3166.58 105
3166.71 97
3166.84 87
3166.97 78
3167.10 69
3167.23 61
3167.36 55
3167.49 52
3167.61 51
3167.74 53
3167.87 57
3168.00 62
3168.13 68
3168.26 73
3168.39 77
3168.52 79
3168.65 78
3168.77 75
3168.90 70
3169.03 65
3169.16 61
3169.29 60
3169.42 61
3169.55 64
3169.68 67
3169.81 70
3169.94 71
3170.06 70
3170.19 67
3170.32 63
3170.45 59
3170.58 56
3170.71 54
3170.84 53
3170.97 53
3171.10 52
3171.22 51
3171.35 50
3171.48 47
3171.61 45
3171.74 42
3171.87 41
3172.00 42
3172.13 44
3172.26 48
3172.39 53
3172.51 58
3172.64 63
3172.77 67
3172.90 70
3173.03 72
3173.16 72
3173.29 70
3173.42 66
3173.55 61
3173.68 55
3173.80 50
3173.93 45
3174.06 42
3174.19 42
3174.32 45
3174.45 50
3174.58 57
3174.71 65
3174.84 72
3174.97 78
3175.09 83
3175.22 87
3175.35 90
3175.48 91
3175.61 91
3175.74 90
3175.87 89
3176.00 87
3176.13 85
3176.26 83
3176.39 82
3176.51 82
3176.64 82
3176.77 83
3176.90 83
3177.03 83
3177.16 82
3177.29 80
3177.42 78
3177.55 74
3177.68 71
3177.81 68
3177.93 67
3178.06 66
3178.19 66
3178.32 68
3178.45 70
3178.58 73
3178.71 76
3178.84 78
3178.97 80
3179.10 81
3179.23 79
3179.35 75
3179.48 68
3179.61 60
3179.74 51
3179.87 42
3180.00 34
3180.13 28
3180.26 24
3180.39 21
3180.52 18
3180.65 15
3180.78 12
3180.90 9
3181.03 5
3181.16 2
3181.29 0
3181.42 0
3181.55 0
3181.68 0
3181.81 0
3181.94 0
3182.07 0
3182.20 0
3182.33 0
3182.45 1
3182.58 6
3182.71 12
3182.84 20
3182.97 28
3183.10 36
3183.23 44
3183.36 52
3183.49 58
3183.62 63
3183.75 66
3183.88 69
3184.01 72
3184.13 74
3184.26 75
3184.39 75
3184.52 75
3184.65 74
3184.78 72
3184.91 70
3185.04 69
3185.17 68
3185.30 70
3185.43 74
3185.56 80
3185.69 89
3185.81 100
3185.94 111
3186.07 121
3186.20 129
3186.33 135
3186.46 137
3186.59 137
3186.72 136
3186.85 133
3186.98 132
3187.11 130
3187.24 130
3187.37 129
3187.50 128
3187.62 125
3187.75 122
3187.88 117
3188.01 113
3188.14 108
3188.27 105
3188.40 102
3188.53 101
3188.66 100
3188.79 100
3188.92 100
3189.05 100
3189.18 99
3189.31 97
3189.43 94
3189.56 89
3189.69 84
3189.82 77
3189.95 71
3190.08 65
3190.21 62
3190.34 60
3190.47 60
3190.60 62
3190.73 65
3190.86 69
3190.99 73
3191.12 76
3191.25 78
3191.38 79
3191.50 79
3191.63 77
3191.76 75
3191.89 72
3192.02 69
3192.15 65
3192.28 62
3192.41 61
3192.54 61
3192.67 63
3192.80 67
3192.93 72
3193.06 78
3193.19 84
3193.32 90
3193.45 95
3193.57 98
3193.70 99
3193.83 99
3193.96 95
3194.09 90
3194.22 84
3194.35 78
3194.48 72
3194.61 68
3194.74 67
3194.87 67
3195.00 70
3195.13 73
3195.26 77
3195.39 79
3195.52 81
3195.65 81
3195.78 81
3195.90 79
3196.03 77
3196.16 75
3196.29 73
3196.42 71
3196.55 70
3196.68 70
3196.81 71
3196.94 72
3197.07 75
3197.20 78
3197.33 81
3197.46 86
3197.59 90
3197.72 96
3197.85 102
3197.98 109
3198.11 119
3198.24 130
3198.37 143
3198.49 157
3198.62 171
3198.75 183
3198.88 192
3199.01 197
3199.14 199
3199.27 198
3199.40 196
3199.53 193
3199.66 191
3199.79 190
3199.92 190
3200.05 191
3200.18 191
3200.31 191
3200.44 189
3200.57 185
3200.70 180
3200.83 174
3200.96 167
3201.09 161
3201.22 156
3201.34 153
3201.47 151
3201.60 152
3201.73 153
3201.86 155
3201.99 157
3202.12 158
3202.25 157
3202.38 155
3202.51 152
3202.64 148
3202.77 144
3202.90 141
3203.03 139
3203.16 139
3203.29 139
3203.42 140
3203.55 139
3203.68 137
3203.81 133
3203.94 126
3204.07 118
3204.20 110
3204.33 102
3204.46 96
3204.59 91
3204.71 90
3204.84 91
3204.97 94
3205.10 99
3205.23 106
3205.36 114
3205.49 120
3205.62 126
3205.75 128
3205.88 128
3206.01 124
3206.14 119
3206.27 113
3206.40 107
3206.53 102
3206.66 99
3206.79 98
3206.92 99
3207.05 100
3207.18 102
3207.31 105
3207.44 109
3207.57 114
3207.70 120
3207.83 127
3207.96 133
3208.09 139
3208.22 143
3208.35 144
3208.48 142
3208.61 137
3208.74 131
3208.86 124
3208.99 117
3209.12 112
3209.25 107
3209.38 102
3209.51 98
3209.64 94
3209.77 90
3209.90 86
3210.03 82
3210.16 79
3210.29 77
3210.42 76
3210.55 77
3210.68 80
3210.81 85
3210.94 92
3211.07 101
3211.20 109
3211.33 116
3211.46 122
3211.59 125
3211.72 126
3211.85 125
3211.98 122
3212.11 119
3212.24 116
3212.37 114
3212.50 113
3212.63 112
3212.76 112
3212.89 112
3213.02 111
3213.15 109
3213.28 106
3213.41 101
3213.54 96
3213.67 91
3213.80 87
3213.93 83
3214.06 81
3214.19 81
3214.32 81
3214.45 82
3214.58 83
3214.71 84
3214.84 85
3214.96 87
3215.09 89
3215.22 93
3215.35 97
3215.48 103
3215.61 109
3215.74 115
3215.87 121
3216.00 126
3216.13 130
3216.26 132
3216.39 133
3216.52 131
3216.65 128
3216.78 122
3216.91 115
3217.04 106
3217.17 97
3217.30 87
3217.43 78
3217.56 69
3217.69 61
3217.82 52
3217.95 44
3218.08 36
3218.21 28
3218.34 20
3218.47 14
3218.60 9
3218.73 7
3218.86 5
3218.99 4
3219.12 4
3219.25 3
3219.38 1
3219.51 0
3219.64 0
3219.77 0
3219.90 0
3220.03 0
3220.16 0
3220.29 0
3220.42 1
3220.55 5
3220.68 9
3220.81 13
3220.94 16
3221.07 18
3221.20 20
3221.33 21
3221.46 21
3221.59 21
3221.72 22
3221.85 24
3221.98 27
3222.11 32
3222.24 38
3222.37 45
3222.50 51
3222.63 56
3222.76 61
3222.89 64
3223.02 66
3223.15 66
3223.28 66
3223.41 64
3223.54 62
3223.67 60
3223.80 58
3223.93 56
3224.06 55
3224.19 54
3224.32 52
3224.45 51
3224.58 49
3224.71 46
3224.84 42
3224.97 37
3225.10 30
3225.23 23
3225.36 15
3225.49 9
3225.62 5
3225.75 3
3225.88 3
3226.01 6
3226.14 9
3226.27 13
3226.40 16
3226.53 19
3226.66 21
3226.79 22
3226.92 23
3227.05 26
3227.18 29
3227.31 33
3227.44 39
3227.57 46
3227.70 53
3227.83 61
3227.96 69
3228.09 75
3228.22 81
3228.35 85
3228.48 88
3228.61 90
3228.74 92
3228.87 92
3229.00 92
3229.13 91
3229.26 89
3229.39 87
3229.52 84
3229.66 81
3229.79 77
3229.92 73
3230.05 67
3230.18 61
3230.31 54
3230.44 49
3230.57 44
3230.70 41
3230.83 40
3230.96 40
3231.09 40
3231.22 41
3231.35 41
3231.48 41
3231.61 40
3231.74 40
3231.87 39
3232.00 38
3232.13 37
3232.26 36
3232.39 36
3232.52 36
3232.65 38
3232.78 43
3232.91 50
3233.04 59
3233.17 69
3233.30 77
3233.43 83
3233.56 85
3233.69 84
3233.82 79
3233.95 72
3234.08 65
3234.21 59
3234.34 54
3234.47 51
3234.60 49
3234.73 48
3234.86 48
3234.99 49
3235.12 50
3235.25 54
3235.38 59
3235.51 67
3235.64 76
3235.77 85
3235.91 95
3236.04 103
3236.17 110
3236.30 115
3236.43 117
3236.56 119
3236.69 120
3236.82 120
3236.95 120
3237.08 118
3237.21 115
3237.34 110
3237.47 104
3237.60 95
3237.73 86
3237.86 77
3237.99 69
3238.12 62
3238.25 56
3238.38 51
3238.51 47
3238.64 44
3238.77 40
3238.90 37
3239.03 34
3239.16 31
3239.29 30
3239.42 30
3239.55 30
3239.68 30
3239.81 29
3239.95 27
3240.08 24
3240.21 20
3240.34 16
3240.47 13
3240.60 11
3240.73 11
3240.86 12
3240.99 16
3241.12 20
3241.25 25
3241.38 30
3241.51 33
3241.64 35
3241.77 35
3241.90 33
3242.03 30
3242.16 27
3242.29 24
3242.42 22
3242.55 21
3242.68 22
3242.81 25
3242.94 28
3243.07 31
3243.20 35
3243.34 37
3243.47 38
3243.60 38
3243.73 38
3243.86 37
3243.99 36
3244.12 35
3244.25 35
3244.38 34
3244.51 33
3244.64 32
3244.77 30
3244.90 28
3245.03 26
3245.16 24
3245.29 23
3245.42 21
3245.55 19
3245.68 17
3245.81 14
3245.94 11
3246.07 7
3246.21 5
3246.34 3
3246.47 2
3246.60 2
3246.73 3
3246.86 5
3246.99 7
3247.12 9
3247.25 10
3247.38 10
3247.51 10
3247.64 10
3247.77 8
3247.90 7
3248.03 6
3248.16 6
3248.29 6
3248.42 8
3248.55 10
3248.68 13
3248.82 16
3248.95 18
3249.08 19
3249.21 18
3249.34 16
3249.47 13
3249.60 9
3249.73 5
3249.86 2
3249.99 1
3250.12 3
3250.25 7
3250.38 12
3250.51 18
3250.64 22
3250.77 26
3250.90 27
3251.03 26
3251.17 24
3251.30 22
3251.43 20
3251.56 18
3251.69 18
3251.82 18
3251.95 19
3252.08 21
3252.21 24
3252.34 27
3252.47 29
3252.60 30
3252.73 31
3252.86 31
3252.99 31
3253.12 31
3253.26 31
3253.39 32
3253.52 33
3253.65 34
3253.78 36
3253.91 36
3254.04 36
3254.17 34
3254.30 30
3254.43 26
3254.56 21
3254.69 15
3254.82 9
3254.95 5
3255.08 1
3255.21 0
3255.35 0
3255.48 0
3255.61 0
3255.74 1
3255.87 3
3256.00 3
3256.13 3
3256.26 2
3256.39 0
3256.52 0
3256.65 0
3256.78 0
3256.91 0
3257.04 1
3257.18 4
3257.31 6
3257.44 9
3257.57 10
3257.70 12
3257.83 14
3257.96 16
3258.09 20
3258.22 23
3258.35 28
3258.48 32
3258.61 37
3258.74 42
3258.87 46
3259.01 49
3259.14 50
3259.27 51
3259.40 51
3259.53 49
3259.66 48
3259.79 46
3259.92 46
3260.05 45
3260.18 45
3260.31 45
3260.44 44
3260.57 42
3260.71 37
3260.84 31
3260.97 24
3261.10 18
3261.23 12
3261.36 7
3261.49 4
3261.62 3
3261.75 4
3261.88 5
3262.01 6
3262.14 7
3262.27 8
3262.41 10
3262.54 11
3262.67 13
3262.80 14
3262.93 14
3263.06 13
3263.19 12
3263.32 11
3263.45 10
3263.58 12
3263.71 15
3263.84 21
3263.98 29
3264.11 38
3264.24 48
3264.37 58
3264.50 68
3264.63 77
3264.76 84
3264.89 89
3265.02 92
3265.15 93
3265.28 92
3265.41 88
3265.55 83
3265.68 78
3265.81 73
3265.94 69
3266.07 66
3266.20 64
3266.33 64
3266.46 64
3266.59 64
3266.72 63
3266.85 61
3266.99 57
3267.12 51
3267.25 44
3267.38 36
3267.51 28
3267.64 23
3267.77 20
3267.90 20
3268.03 24
3268.16 29
3268.29 36
3268.43 44
3268.56 51
3268.69 58
3268.82 64
3268.95 69
3269.08 74
3269.21 78
3269.34 81
3269.47 83
3269.60 83
3269.73 81
3269.87 78
3270.00 74
3270.13 69
3270.26 63
3270.39 57
3270.52 52
3270.65 47
3270.78 43
3270.91 40
3271.04 39
3271.18 41
3271.31 44
3271.44 50
3271.57 57
3271.70 66
3271.83 73
3271.96 79
3272.09 83
3272.22 85
3272.35 83
3272.49 80
3272.62 74
3272.75 67
3272.88 59
3273.01 50
3273.14 42
3273.27 36
3273.40 31
3273.53 28
3273.66 27
3273.80 27
3273.93 28
3274.06 29
3274.19 31
3274.32 31
3274.45 31
3274.58 31
3274.71 30
3274.84 29
3274.98 28
3275.11 26
3275.24 23
3275.37 20
3275.50 17
3275.63 13
3275.76 10
3275.89 8
3276.02 7
3276.15 7
3276.29 8
3276.42 10
3276.55 14
3276.68 18
3276.81 24
3276.94 30
3277.07 36
3277.20 43
3277.33 50
3277.47 56
3277.60 62
3277.73 67
3277.86 70
3277.99 71
3278.12 69
3278.25 66
3278.38 61
3278.51 56
3278.65 52
3278.78 49
3278.91 48
3279.04 48
3279.17 50
3279.30 53
3279.43 55
3279.56 56
3279.69 56
3279.83 54
3279.96 52
3280.09 50
3280.22 47
3280.35 45
3280.48 43
3280.61 40
3280.74 38
3280.88 35
3281.01 33
3281.14 33
3281.27 33
3281.40 35
3281.53 38
3281.66 42
3281.79 46
3281.92 51
3282.06 55
3282.19 59
3282.32 62
3282.45 65
3282.58 66
3282.71 67
3282.84 67
3282.97 68
3283.11 68
3283.24 70
3283.37 72
3283.50 74
3283.63 75
3283.76 76
3283.89 76
3284.02 75
3284.16 75
3284.29 74
3284.42 73
3284.55 72
3284.68 70
3284.81 66
3284.94 60
3285.07 52
3285.21 43
3285.34 36
3285.47 30
3285.60 29
3285.73 31
3285.86 38
3285.99 47
3286.12 57
3286.26 67
3286.39 75
3286.52 83
3286.65 89
3286.78 94
3286.91 99
3287.04 103
3287.18 106
3287.31 109
3287.44 111
3287.57 111
3287.70 111
3287.83 111
3287.96 111
3288.09 113
3288.23 116
3288.36 120
3288.49 125
3288.62 129
3288.75 132
3288.88 132
3289.01 129
3289.14 124
3289.28 116
3289.41 106
3289.54 96
3289.67 88
3289.80 81
3289.93 78
3290.06 78
3290.20 80
3290.33 84
3290.46 89
3290.59 96
3290.72 104
3290.85 111
3290.98 118
3291.12 124
3291.25 128
3291.38 129
3291.51 127
3291.64 123
3291.77 116
3291.90 108
3292.04 99
3292.17 92
3292.30 86
3292.43 84
3292.56 84
3292.69 87
3292.82 92
3292.96 96
3293.09 100
3293.22 102
3293.35 100
3293.48 96
3293.61 89
3293.74 81
3293.88 72
3294.01 65
3294.14 59
3294.27 55
3294.40 54
3294.53 56
3294.66 58
3294.80 62
3294.93 65
3295.06 69
3295.19 72
3295.32 75
3295.45 78
3295.58 80
3295.72 83
3295.85 86
3295.98 89
3296.11 91
3296.24 93
3296.37 92
3296.50 90
3296.64 84
3296.77 77
3296.90 69
3297.03 61
3297.16 54
3297.29 50
3297.42 48
3297.56 50
3297.69 54
3297.82 60
3297.95 67
3298.08 74
3298.21 82
3298.35 89
3298.48 95
3298.61 99
3298.74 103
3298.87 105
3299.00 107
3299.13 109
3299.27 111
3299.40 115
3299.53 121
3299.66 128
3299.79 137
3299.92 145
3300.06 153
3300.19 160
3300.32 164
3300.45 167
3300.58 169
3300.71 170
3300.85 170
3300.98 170
3301.11 168
3301.24 165
3301.37 161
3301.50 154
3301.63 146
3301.77 138
3301.90 130
3302.03 122
3302.16 116
3302.29 113
3302.42 111
3302.56 110
3302.69 111
3302.82 111
3302.95 111
3303.08 109
3303.21 106
3303.35 103
3303.48 99
3303.61 97
3303.74 96
3303.87 97
3304.00 98
3304.14 101
3304.27 103
3304.40 104
3304.53 104
3304.66 103
3304.79 100
3304.93 96
3305.06 93
3305.19 90
3305.32 89
3305.45 90
3305.58 92
3305.72 96
3305.85 101
3305.98 106
3306.11 110
3306.24 113
3306.37 115
3306.51 115
3306.64 112
3306.77 108
3306.90 102
3307.03 95
3307.16 88
3307.30 80
3307.43 72
3307.56 65
3307.69 60
3307.82 55
3307.95 52
3308.09 51
3308.22 51
3308.35 54
3308.48 59
3308.61 65
3308.74 73
3308.88 82
3309.01 90
3309.14 98
3309.27 106
3309.40 113
3309.53 120
3309.67 126
3309.80 133
3309.93 140
3310.06 146
3310.19 152
3310.33 157
3310.46 159
3310.59 159
3310.72 156
3310.85 150
3310.98 141
3311.12 131
3311.25 119
3311.38 108
3311.51 99
3311.64 91
3311.78 85
3311.91 82
3312.04 81
3312.17 81
3312.30 81
3312.43 80
3312.57 78
3312.70 75
3312.83 71
3312.96 67
3313.09 65
3313.23 64
3313.36 66
3313.49 69
3313.62 75
3313.75 82
3313.88 89
3314.02 97
3314.15 105
3314.28 111
3314.41 115
3314.54 118
3314.68 118
3314.81 118
3314.94 117
3315.07 116
3315.20 115
3315.33 114
3315.47 112
3315.60 109
3315.73 104
3315.86 98
3315.99 90
3316.13 83
3316.26 76
3316.39 71
3316.52 66
3316.65 63
3316.79 61
3316.92 59
3317.05 58
3317.18 57
3317.31 56
3317.44 56
3317.58 56
3317.71 56
3317.84 55
3317.97 53
3318.10 52
3318.24 50
3318.37 49
3318.50 48
3318.63 49
3318.76 49
3318.90 50
3319.03 50
3319.16 50
3319.29 49
3319.42 48
3319.56 47
3319.69 46
3319.82 44
3319.95 42
3320.08 40
3320.22 38
3320.35 36
3320.48 35
3320.61 34
3320.74 33
3320.88 33
3321.01 32
3321.14 30
3321.27 27
3321.40 24
3321.54 20
3321.67 17
3321.80 15
3321.93 12
3322.06 10
3322.20 9
3322.33 6
3322.46 3
3322.59 0
3322.72 0
3322.86 0
3322.99 0
3323.12 0
3323.25 0
3323.38 0
3323.52 0
3323.65 2
3323.78 5
3323.91 6
3324.04 8
3324.18 10
3324.31 13
3324.44 17
3324.57 22
3324.70 29
3324.84 35
3324.97 41
3325.10 47
3325.23 51
3325.36 55
3325.50 58
3325.63 61
3325.76 64
3325.89 67
3326.02 69
3326.16 71
3326.29 73
3326.42 73
3326.55 72
3326.68 70
3326.82 66
3326.95 62
3327.08 57
3327.21 52
3327.35 47
3327.48 42
3327.61 38
3327.74 34
3327.87 31
3328.01 28
3328.14 26
3328.27 26
3328.40 28
3328.53 32
3328.67 37
3328.80 43
3328.93 48
3329.06 52
3329.20 55
3329.33 56
3329.46 57
3329.59 57
3329.72 58
3329.86 58
3329.99 58
3330.12 58
3330.25 59
3330.38 59
3330.52 60
3330.65 62
3330.78 64
3330.91 66
3331.05 66
3331.18 65
3331.31 61
3331.44 56
3331.57 50
3331.71 44
3331.84 39
3331.97 36
3332.10 34
3332.24 33
3332.37 34
3332.50 35
3332.63 36
3332.76 37
3332.90 37
3333.03 37
3333.16 35
3333.29 34
3333.43 32
3333.56 31
3333.69 29
3333.82 29
3333.95 29
3334.09 31
3334.22 32
3334.35 34
3334.48 35
3334.62 36
3334.75 36
3334.88 37
3335.01 37
3335.14 39
3335.28 41
3335.41 43
3335.54 46
3335.67 48
3335.81 51
3335.94 52
3336.07 52
3336.20 52
3336.33 51
3336.47 49
3336.60 46
3336.73 43
3336.86 39
3337.00 34
3337.13 28
3337.26 22
3337.39 16
3337.53 11
3337.66 8
3337.79 7
3337.92 9
3338.05 14
3338.19 20
3338.32 28
3338.45 36
3338.58 44
3338.72 51
3338.85 56
3338.98 59
3339.11 60
3339.25 58
3339.38 56
3339.51 53
3339.64 52
3339.78 53
3339.91 56
3340.04 62
3340.17 69
3340.30 76
3340.44 80
3340.57 82
3340.70 81
3340.83 76
3340.97 69
3341.10 61
3341.23 54
3341.36 49
3341.50 46
3341.63 46
3341.76 49
3341.89 52
3342.03 57
3342.16 61
3342.29 64
3342.42 66
3342.56 66
3342.69 65
3342.82 61
3342.95 56
3343.08 50
3343.22 43
3343.35 36
3343.48 30
3343.61 24
3343.75 20
3343.88 18
3344.01 18
3344.14 19
3344.28 20
3344.41 22
3344.54 23
3344.67 23
3344.81 22
3344.94 20
3345.07 16
3345.20 12
3345.34 8
3345.47 5
3345.60 4
3345.73 3
3345.87 3
3346.00 4
3346.13 5
3346.26 5
3346.40 4
3346.53 1
3346.66 0
3346.79 0
3346.93 0
3347.06 0
3347.19 0
3347.32 0
3347.46 0
3347.59 3
3347.72 5
3347.85 6
3347.99 7
3348.12 7
3348.25 6
3348.38 7
3348.52 8
3348.65 9
3348.78 12
3348.91 14
3349.05 15
3349.18 17
3349.31 17
3349.44 18
3349.58 20
3349.71 23
3349.84 28
3349.97 34
3350.11 41
3350.24 48
3350.37 54
3350.50 58
3350.64 60
3350.77 59
3350.90 58
3351.03 56
3351.17 54
3351.30 53
3351.43 54
3351.56 56
3351.70 59
3351.83 62
3351.96 65
3352.10 66
3352.23 66
3352.36 66
3352.49 65
3352.63 66
3352.76 67
3352.89 70
3353.02 72
3353.16 75
3353.29 77
3353.42 78
3353.55 77
3353.69 74
3353.82 71
3353.95 67
3354.08 62
3354.22 56
3354.35 50
3354.48 44
3354.62 38
3354.75 33
3354.88 29
3355.01 28
3355.15 28
3355.28 31
3355.41 35
3355.54 40
3355.68 45
3355.81 49
3355.94 51
3356.07 50
3356.21 48
3356.34 45
3356.47 40
3356.61 34
3356.74 28
3356.87 20
3357.00 13
3357.14 7
3357.27 3
3357.40 0
3357.53 1
3357.67 5
3357.80 11
3357.93 20
3358.06 29
3358.20 38
3358.33 47
3358.46 55
3358.60 63
3358.73 69
3358.86 74
3358.99 78
3359.13 81
3359.26 83
3359.39 83
3359.52 81
3359.66 79
3359.79 76
3359.92 73
3360.06 70
3360.19 69
3360.32 68
3360.45 69
3360.59 71
3360.72 73
3360.85 76
3360.99 80
3361.12 83
3361.25 87
3361.38 90
3361.52 93
3361.65 95
3361.78 96
3361.91 95
3362.05 93
3362.18 90
3362.31 89
3362.45 88
3362.58 89
3362.71 92
3362.84 95
3362.98 97
3363.11 99
3363.24 98
3363.38 96
3363.51 93
3363.64 88
3363.77 83
3363.91 77
3364.04 73
3364.17 69
3364.31 67
3364.44 66
3364.57 66
3364.70 66
3364.84 67
3364.97 68
3365.10 70
3365.24 72
3365.37 75
3365.50 78
3365.63 83
3365.77 87
3365.90 91
3366.03 93
3366.17 95
3366.30 97
3366.43 98
3366.56 99
3366.70 100
3366.83 101
3366.96 102
3367.10 102
3367.23 100
3367.36 96
3367.49 91
3367.63 86
3367.76 81
3367.89 78
3368.03 76
3368.16 75
3368.29 76
3368.42 77
3368.56 78
3368.69 78
3368.82 77
3368.96 76
3369.09 75
3369.22 76
3369.36 78
3369.49 83
3369.62 90
3369.75 100
3369.89 111
3370.02 124
3370.15 136
3370.29 148
3370.42 158
3370.55 167
3370.68 174
3370.82 180
3370.95 186
3371.08 192
3371.22 198
3371.35 202
3371.48 204
3371.62 204
3371.75 201
3371.88 197
3372.01 191
3372.15 184
3372.28 179
3372.41 175
3372.55 172
3372.68 171
3372.81 171
3372.95 173
3373.08 174
3373.21 176
3373.34 177
3373.48 177
3373.61 176
3373.74 173
3373.88 169
3374.01 164
3374.14 160
3374.28 156
3374.41 154
3374.54 152
3374.67 151
3374.81 149
3374.94 147
3375.07 143
3375.21 138
3375.34 131
3375.47 125
3375.61 118
3375.74 112
3375.87 106
3376.01 101
3376.14 95
3376.27 90
3376.40 85
3376.54 81
3376.67 78
3376.80 77
3376.94 79
3377.07 82
3377.20 88
3377.34 94
3377.47 100
3377.60 105
3377.74 107
3377.87 107
3378.00 103
3378.13 98
3378.27 91
3378.40 83
3378.53 75
3378.67 69
3378.80 65
3378.93 62
3379.07 60
3379.20 59
3379.33 57
3379.47 55
3379.60 54
3379.73 52
3379.87 51
3380.00 51
3380.13 52
3380.27 54
3380.40 56
3380.53 58
3380.66 59
3380.80 60
3380.93 59
3381.06 58
3381.20 56
3381.33 54
3381.46 51
3381.60 47
3381.73 44
3381.86 40
3382.00 37
3382.13 33
3382.26 31
3382.40 30
3382.53 31
3382.66 33
3382.80 36
3382.93 42
3383.06 49
3383.20 57
3383.33 65
3383.46 72
3383.59 77
3383.73 79
3383.86 78
3383.99 74
3384.13 69
3384.26 63
3384.39 57
3384.53 52
3384.66 49
3384.79 47
3384.93 47
3385.06 50
3385.19 53
3385.33 57
3385.46 61
3385.59 65
3385.73 68
3385.86 69
3385.99 71
3386.13 72
3386.26 74
3386.39 76
3386.53 79
3386.66 82
3386.79 84
3386.93 86
3387.06 88
3387.19 89
3387.33 90
3387.46 92
3387.59 93
3387.73 95
3387.86 95
3387.99 95
3388.13 94
3388.26 91
3388.39 86
3388.53 82
3388.66 77
3388.79 73
3388.93 70
3389.06 68
3389.19 67
3389.33 67
3389.46 67
3389.59 69
3389.73 70
3389.86 71
3389.99 73
3390.13 74
3390.26 74
3390.39 74
3390.53 73
3390.66 72
3390.79 71
3390.93 70
3391.06 69
3391.19 69
3391.33 70
3391.46 71
3391.59 72
3391.73 72
3391.86 71
3391.99 67
3392.13 62
3392.26 54
3392.39 45
3392.53 36
3392.66 27
3392.79 22
3392.93 19
3393.06 20
3393.19 24
3393.33 30
3393.46 38
3393.59 45
3393.73 51
3393.86 56
3393.99 60
3394.13 62
3394.26 64
3394.39 66
3394.53 67
3394.66 69
3394.79 69
3394.93 68
3395.06 66
3395.19 62
3395.33 59
3395.46 56
3395.60 55
3395.73 57
3395.86 60
3396.00 65
3396.13 70
3396.26 74
3396.40 76
3396.53 76
3396.66 74
3396.80 71
3396.93 68
3397.06 66
3397.20 65
3397.33 65
3397.46 66
3397.60 67
3397.73 68
3397.86 68
3398.00 68
3398.13 67
3398.26 65
3398.40 64
3398.53 62
3398.67 61
3398.80 59
3398.93 57
3399.07 55
3399.20 52
3399.33 48
3399.47 44
3399.60 40
3399.73 37
3399.87 35
3400.00 35
3400.13 37
3400.27 40
3400.40 44
3400.54 48
3400.67 53
3400.80 56
3400.94 59
3401.07 60
3401.20 59
3401.34 57
3401.47 54
3401.60 48
3401.74 42
3401.87 36
3402.00 30
3402.14 26
3402.27 23
3402.41 23
3402.54 25
3402.67 28
3402.81 32
3402.94 37
3403.07 41
3403.21 45
3403.34 48
3403.47 53
3403.61 57
3403.74 62
3403.87 68
3404.01 72
3404.14 75
3404.28 76
3404.41 74
3404.54 70
3404.68 63
3404.81 56
3404.94 49
3405.08 43
3405.21 39
3405.34 37
3405.48 37
3405.61 38
3405.75 40
3405.88 42
3406.01 43
3406.15 44
3406.28 45
3406.41 46
3406.55 47
3406.68 49
3406.81 50
3406.95 51
3407.08 51
3407.22 49
3407.35 46
3407.48 43
3407.62 39
3407.75 37
3407.88 36
3408.02 36
3408.15 37
3408.29 39
3408.42 42
3408.55 44
3408.69 46
3408.82 48
3408.95 50
3409.09 52
3409.22 53
3409.36 54
3409.49 54
3409.62 54
3409.76 53
3409.89 52
3410.02 51
3410.16 50
3410.29 48
3410.43 46
3410.56 44
3410.69 41
3410.83 38
3410.96 35
3411.09 32
3411.23 30
3411.36 29
3411.50 28
3411.63 27
3411.76 25
3411.90 23
3412.03 19
3412.16 15
3412.30 12
3412.43 9
3412.57 7
3412.70 6
3412.83 6
3412.97 7
3413.10 9
3413.23 11
3413.37 13
3413.50 15
3413.64 17
3413.77 18
3413.90 19
3414.04 19
3414.17 19
3414.31 18
3414.44 17
3414.57 14
3414.71 11
3414.84 7
3414.97 3
3415.11 0
3415.24 0
3415.38 0
3415.51 0
3415.64 0
3415.78 0
3415.91 0
3416.05 0
3416.18 1
3416.31 10
3416.45 20
3416.58 31
3416.71 41
3416.85 48
3416.98 53
3417.12 54
3417.25 53
3417.38 49
3417.52 43
3417.65 39
3417.79 35
3417.92 34
3418.05 34
3418.19 35
3418.32 38
3418.45 42
3418.59 45
3418.72 47
3418.86 48
3418.99 49
3419.12 50
3419.26 50
3419.39 51
3419.53 53
3419.66 55
3419.79 56
3419.93 57
3420.06 57
3420.20 56
3420.33 55
3420.46 53
3420.60 53
3420.73 53
3420.87 53
3421.00 55
3421.13 56
3421.27 58
3421.40 61
3421.54 64
3421.67 67
3421.80 71
3421.94 74
3422.07 76
3422.21 77
3422.34 76
3422.47 74
3422.61 70
3422.74 66
3422.88 63
3423.01 61
3423.14 61
3423.28 62
3423.41 64
3423.55 67
3423.68 69
3423.81 68
3423.95 66
3424.08 61
3424.22 55
3424.35 47
3424.48 40
3424.62 34
3424.75 29
3424.89 25
3425.02 24
3425.15 24
3425.29 25
3425.42 27
3425.56 30
3425.69 33
3425.82 35
3425.96 36
3426.09 37
3426.23 38
3426.36 39
3426.49 40
3426.63 41
3426.76 43
3426.90 45
3427.03 45
3427.16 45
3427.30 43
3427.43 40
3427.57 35
3427.70 31
3427.83 27
3427.97 24
3428.10 21
3428.24 19
3428.37 18
3428.51 19
3428.64 20
3428.77 24
3428.91 29
3429.04 37
3429.18 46
3429.31 56
3429.44 64
3429.58 72
3429.71 77
3429.85 79
3429.98 80
3430.11 80
3430.25 78
3430.38 76
3430.52 75
3430.65 73
3430.79 73
3430.92 72
3431.05 71
3431.19 70
3431.32 67
3431.46 64
3431.59 59
3431.72 52
3431.86 45
3431.99 38
3432.13 30
3432.26 24
3432.40 18
3432.53 14
3432.66 11
3432.80 8
3432.93 7
3433.07 8
3433.20 10
3433.33 15
3433.47 21
3433.60 29
3433.74 38
3433.87 46
3434.01 53
3434.14 58
3434.27 61
3434.41 62
3434.54 62
3434.68 62
3434.81 60
3434.95 59
3435.08 58
3435.21 56
3435.35 54
3435.48 51
3435.62 47
3435.75 44
3435.88 41
3436.02 41
3436.15 42
3436.29 45
3436.42 50
3436.56 56
3436.69 62
3436.82 68
3436.96 73
3437.09 76
3437.23 78
3437.36 78
3437.50 78
3437.63 76
3437.76 75
3437.90 74
3438.03 74
3438.17 75
3438.30 76
3438.44 78
3438.57 79
3438.70 79
3438.84 78
3438.97 75
3439.11 70
3439.24 64
3439.38 57
3439.51 51
3439.64 46
3439.78 43
3439.91 44
3440.05 47
3440.18 53
3440.32 61
3440.45 70
3440.59 78
3440.72 85
3440.85 89
3440.99 91
3441.12 90
3441.26 88
3441.39 85
3441.53 80
3441.66 76
3441.79 71
3441.93 67
3442.06 62
3442.20 56
3442.33 51
3442.47 46
3442.60 42
3442.73 39
3442.87 37
3443.00 36
3443.14 38
3443.27 40
3443.41 43
3443.54 47
3443.68 50
3443.81 53
3443.94 55
3444.08 57
3444.21 57
3444.35 57
3444.48 55
3444.62 52
3444.75 48
3444.89 45
3445.02 42
3445.15 42
3445.29 44
3445.42 49
3445.56 57
3445.69 68
3445.83 81
3445.96 95
3446.10 107
3446.23 118
3446.36 125
3446.50 128
3446.63 127
3446.77 123
3446.90 118
3447.04 111
3447.17 104
3447.31 98
3447.44 93
3447.57 88
3447.71 81
3447.84 74
3447.98 66
3448.11 58
3448.25 51
3448.38 45
3448.52 42
3448.65 42
3448.78 44
3448.92 47
3449.05 51
3449.19 56
3449.32 60
3449.46 65
3449.59 69
3449.73 73
3449.86 77
3450.00 80
3450.13 82
3450.26 83
3450.40 83
3450.53 83
3450.67 83
3450.80 82
3450.94 81
3451.07 78
3451.21 75
3451.34 70
3451.48 65
3451.61 59
3451.74 53
3451.88 49
3452.01 45
3452.15 43
3452.28 40
3452.42 38
3452.55 36
3452.69 33
3452.82 30
3452.96 28
3453.09 26
3453.22 26
3453.36 28
3453.49 32
3453.63 36
3453.76 41
3453.90 46
3454.03 51
3454.17 54
3454.30 58
3454.44 61
3454.57 65
3454.71 68
3454.84 71
3454.97 74
3455.11 74
3455.24 71
3455.38 66
3455.51 59
3455.65 50
3455.78 41
3455.92 33
3456.05 27
3456.19 25
3456.32 26
3456.46 30
3456.59 36
3456.72 42
3456.86 49
3456.99 53
3457.13 56
3457.26 57
3457.40 56
3457.53 54
3457.67 51
3457.80 48
3457.94 45
3458.07 43
3458.21 40
3458.34 38
3458.48 36
3458.61 33
3458.75 31
3458.88 28
3459.01 24
3459.15 20
3459.28 15
3459.42 9
3459.55 3
3459.69 0
3459.82 0
3459.96 0
3460.09 0
3460.23 0
3460.36 0
3460.50 6
3460.63 13
3460.77 21
3460.90 28
3461.04 34
3461.17 39
3461.30 44
3461.44 48
3461.57 53
3461.71 56
3461.84 60
3461.98 62
3462.11 63
3462.25 62
3462.38 59
3462.52 55
3462.65 51
3462.79 46
3462.92 41
3463.06 37
3463.19 34
3463.33 31
3463.46 28
3463.60 26
3463.73 25
3463.87 27
3464.00 31
3464.13 39
3464.27 50
3464.40 63
3464.54 76
3464.67 87
3464.81 95
3464.94 97
3465.08 95
3465.21 89
3465.35 81
3465.48 72
3465.62 64
3465.75 60
3465.89 57
3466.02 57
3466.16 57
3466.29 57
3466.43 56
3466.56 53
3466.70 49
3466.83 45
3466.97 40
3467.10 35
3467.24 30
3467.37 26
3467.51 21
3467.64 15
3467.78 8
3467.91 0
3468.05 0
3468.18 0
3468.31 0
3468.45 0
3468.58 0
3468.72 0
3468.85 0
3468.99 3
3469.12 13
3469.26 23
3469.39 30
3469.53 35
3469.66 38
3469.80 39
3469.93 39
3470.07 38
3470.20 36
3470.34 33
3470.47 30
3470.61 27
3470.74 23
3470.88 19
3471.01 15
3471.15 12
3471.28 8
3471.42 6
3471.55 5
3471.69 5
3471.82 7
3471.96 11
3472.09 17
3472.23 24
3472.36 32
3472.50 41
3472.63 49
3472.77 56
3472.90 63
3473.04 68
3473.17 71
3473.31 74
3473.44 76
3473.58 78
3473.71 80
3473.85 82
3473.98 84
3474.12 86
3474.25 87
3474.39 86
3474.52 83
3474.66 79
3474.79 73
3474.93 66
3475.06 58
3475.20 51
3475.33 44
3475.47 39
3475.60 35
3475.74 32
3475.87 31
3476.01 30
3476.14 30
3476.28 30
3476.41 29
3476.55 27
3476.68 25
3476.82 23
3476.95 21
3477.09 20
3477.22 20
3477.36 23
3477.49 26
3477.63 31
3477.76 36
3477.90 40
3478.03 43
3478.17 43
3478.30 40
3478.44 37
3478.57 32
3478.71 29
3478.84 27
3478.98 29
3479.11 33
3479.25 40
3479.38 48
3479.52 56
3479.65 64
3479.79 69
3479.92 73
3480.06 75
3480.19 74
3480.33 72
3480.46 69
3480.60 66
3480.74 64
3480.87 64
3481.01 65
3481.14 68
3481.28 73
3481.41 79
3481.55 86
3481.68 93
3481.82 99
3481.95 105
3482.09 110
3482.22 112
3482.36 113
3482.49 110
3482.63 106
3482.76 100
3482.90 94
3483.03 88
3483.17 84
3483.30 82
3483.44 81
3483.57 82
3483.71 84
3483.84 85
3483.98 86
3484.11 87
3484.25 86
3484.38 85
3484.52 84
3484.65 82
3484.79 81
3484.93 79
3485.06 77
3485.20 74
3485.33 71
3485.47 68
3485.60 64
3485.74 60
3485.87 55
3486.01 50
3486.14 45
3486.28 40
3486.41 34
3486.55 29
3486.68 23
3486.82 18
3486.95 13
3487.09 10
3487.22 8
3487.36 8
3487.49 10
3487.63 12
3487.77 15
3487.90 17
3488.04 19
3488.17 20
3488.31 22
3488.44 24
3488.58 27
3488.71 30
3488.85 34
3488.98 37
3489.12 38
3489.25 37
3489.39 35
3489.52 31
3489.66 28
3489.79 26
3489.93 25
3490.06 26
3490.20 28
3490.34 33
3490.47 38
3490.61 43
3490.74 48
3490.88 52
3491.01 55
3491.15 57
3491.28 57
3491.42 55
3491.55 52
3491.69 47
3491.82 41
3491.96 35
3492.09 30
3492.23 25
3492.37 22
3492.50 20
3492.64 18
3492.77 16
3492.91 14
3493.04 12
3493.18 9
3493.31 6
3493.45 3
3493.58 2
3493.72 3
3493.85 5
3493.99 10
3494.13 17
3494.26 25
3494.40 34
3494.53 43
3494.67 51
3494.80 58
3494.94 64
3495.07 68
3495.21 69
3495.34 68
3495.48 66
3495.61 61
3495.75 56
3495.89 51
3496.02 45
3496.16 41
3496.29 39
3496.43 38
3496.56 39
3496.70 42
3496.83 44
3496.97 46
3497.10 47
3497.24 45
3497.38 41
3497.51 35
3497.65 28
3497.78 20
3497.92 14
3498.05 9
3498.19 6
3498.32 7
3498.46 9
3498.59 13
3498.73 17
3498.87 20
3499.00 22
3499.14 22
3499.27 20
3499.41 17
3499.54 14
3499.68 11
3499.81 9
3499.95 10
3500.08 13
3500.22 17
3500.36 23
3500.49 29
3500.63 35
3500.76 39
3500.90 42
3501.03 44
3501.17 44
3501.30 44
3501.44 45
3501.58 46
3501.71 50
3501.85 55
3501.98 61
3502.12 69
3502.25 77
3502.39 84
3502.52 91
3502.66 96
3502.80 100
3502.93 103
3503.07 105
3503.20 107
3503.34 109
3503.47 111
3503.61 114
3503.74 117
3503.88 121
3504.02 124
3504.15 128
3504.29 131
3504.42 134
3504.56 135
3504.69 135
3504.83 134
3504.96 131
3505.10 127
3505.24 123
3505.37 118
3505.51 114
3505.64 111
3505.78 109
3505.91 108
3506.05 109
3506.18 113
3506.32 119
3506.46 128
3506.59 138
3506.73 148
3506.86 158
3507.00 164
3507.13 167
3507.27 167
3507.41 162
3507.54 155
3507.68 146
3507.81 137
3507.95 127
3508.08 117
3508.22 106
3508.35 96
3508.49 85
3508.63 73
3508.76 61
3508.90 51
3509.03 41
3509.17 34
3509.30 29
3509.44 27
3509.58 26
3509.71 25
3509.85 25
3509.98 23
3510.12 22
3510.25 21
3510.39 22
3510.53 25
3510.66 32
3510.80 41
3510.93 53
3511.07 65
3511.20 76
3511.34 84
3511.48 90
3511.61 94
3511.75 94
3511.88 93
3512.02 91
3512.15 88
3512.29 86
3512.43 84
3512.56 82
3512.70 80
3512.83 78
3512.97 75
3513.10 73
3513.24 72
3513.38 72
3513.51 74
3513.65 78
3513.78 83
3513.92 89
3514.05 95
3514.19 100
3514.33 104
3514.46 105
3514.60 105
3514.73 104
3514.87 102
3515.01 100
3515.14 99
3515.28 97
3515.41 95
3515.55 94
3515.68 92
3515.82 90
3515.96 88
3516.09 86
3516.23 85
3516.36 84
3516.50 83
3516.64 81
3516.77 79
3516.91 77
3517.04 75
3517.18 74
3517.31 72
3517.45 71
3517.59 70
3517.72 68
3517.86 64
3517.99 60
3518.13 54
3518.27 49
3518.40 44
3518.54 41
3518.67 40
3518.81 41
3518.94 43
3519.08 45
3519.22 47
3519.35 47
3519.49 47
3519.62 45
3519.76 42
3519.90 39
3520.03 36
3520.17 32
3520.30 28
3520.44 24
3520.57 20
3520.71 15
3520.85 10
3520.98 7
3521.12 5
3521.25 5
3521.39 7
3521.53 11
3521.66 17
3521.80 23
3521.93 29
3522.07 35
3522.21 38
3522.34 41
3522.48 42
3522.61 42
3522.75 42
3522.89 41
3523.02 39
3523.16 36
3523.29 31
3523.43 25
3523.57 17
3523.70 9
3523.84 1
3523.97 0
3524.11 0
3524.24 0
3524.38 0
3524.52 0
3524.65 0
3524.79 0
3524.92 0
3525.06 3
3525.20 9
3525.33 16
3525.47 23
3525.60 30
3525.74 36
3525.88 42
3526.01 45
3526.15 46
3526.28 44
3526.42 41
3526.56 37
3526.69 32
3526.83 29
3526.96 26
3527.10 26
3527.24 26
3527.37 28
3527.51 31
3527.64 35
3527.78 38
3527.92 41
3528.05 42
3528.19 42
3528.33 41
3528.46 38
3528.60 34
3528.73 29
3528.87 23
3529.01 19
3529.14 16
3529.28 14
3529.41 14
3529.55 14
3529.69 16
3529.82 17
3529.96 19
3530.09 21
3530.23 23
3530.37 24
3530.50 25
3530.64 26
3530.77 26
3530.91 25
3531.05 24
3531.18 24
3531.32 25
3531.45 28
3531.59 32
3531.73 39
3531.86 46
3532.00 54
3532.14 60
3532.27 66
3532.41 69
3532.54 71
3532.68 72
3532.82 70
3532.95 67
3533.09 64
3533.22 61
3533.36 58
3533.50 56
3533.63 56
3533.77 57
3533.91 60
3534.04 64
3534.18 69
3534.31 74
3534.45 79
3534.59 82
3534.72 85
3534.86 87
3534.99 88
3535.13 90
3535.27 91
3535.40 92
3535.54 93
3535.68 94
3535.81 94
3535.95 93
3536.08 89
3536.22 84
3536.36 77
3536.49 68
3536.63 58
3536.77 48
3536.90 38
3537.04 29
3537.17 21
3537.31 15
3537.45 11
3537.58 8
3537.72 5
3537.85 2
3537.99 0
3538.13 0
3538.26 0
3538.40 0
3538.54 0
3538.67 0
3538.81 0
3538.94 0
3539.08 11
3539.22 24
3539.35 37
3539.49 48
3539.63 57
3539.76 63
3539.90 67
3540.03 69
3540.17 69
3540.31 69
3540.44 68
3540.58 67
3540.72 66
3540.85 64
3540.99 63
3541.13 62
3541.26 62
3541.40 62
3541.53 63
3541.67 64
3541.81 67
3541.94 70
3542.08 73
3542.22 75
3542.35 77
3542.49 77
3542.62 76
3542.76 73
3542.90 68
3543.03 62
3543.17 56
3543.31 50
3543.44 46
3543.58 44
3543.72 46
3543.85 51
3543.99 57
3544.12 63
3544.26 69
3544.40 72
3544.53 74
3544.67 73
3544.81 70
3544.94 66
3545.08 63
3545.21 60
3545.35 58
3545.49 56
3545.62 55
3545.76 54
3545.90 53
3546.03 53
3546.17 53
3546.31 54
3546.44 56
3546.58 58
3546.72 62
3546.85 65
3546.99 69
3547.12 72
3547.26 74
3547.40 76
3547.53 76
3547.67 77
3547.81 77
3547.94 79
3548.08 81
3548.22 83
3548.35 86
3548.49 89
3548.63 90
3548.76 90
3548.90 88
3549.03 84
3549.17 80
3549.31 76
3549.44 72
3549.58 71
3549.72 70
3549.85 72
3549.99 73
3550.13 74
3550.26 75
3550.40 74
3550.54 73
3550.67 71
3550.81 69
3550.94 68
3551.08 67
3551.22 67
3551.35 68
3551.49 70
3551.63 72
3551.76 75
3551.90 78
3552.04 80
3552.17 82
3552.31 84
3552.45 86
3552.58 89
3552.72 93
3552.86 98
3552.99 103
3553.13 108
3553.27 112
3553.40 115
3553.54 116
3553.68 116
3553.81 115
3553.95 114
3554.08 114
3554.22 114
3554.36 116
3554.49 119
3554.63 124
3554.77 130
3554.90 137
3555.04 144
3555.18 152
3555.31 159
3555.45 165
3555.59 170
3555.72 172
3555.86 171
3556.00 169
3556.13 164
3556.27 158
3556.41 151
3556.54 143
3556.68 136
3556.82 129
3556.95 123
3557.09 118
3557.23 115
3557.36 111
3557.50 108
3557.64 105
3557.77 101
3557.91 97
3558.05 91
3558.18 85
3558.32 78
3558.46 70
3558.59 63
3558.73 57
3558.87 52
3559.00 50
3559.14 50
3559.28 52
3559.41 55
3559.55 59
3559.69 63
3559.82 66
3559.96 69
3560.10 71
3560.23 73
3560.37 75
3560.51 77
3560.64 77
3560.78 77
3560.92 75
3561.05 71
3561.19 65
3561.33 59
3561.46 52
3561.60 44
3561.74 36
3561.87 28
3562.01 21
3562.15 14
3562.28 8
3562.42 3
3562.56 0
3562.69 0
3562.83 0
3562.97 0
3563.10 0
3563.24 0
3563.38 3
3563.51 7
3563.65 12
3563.79 19
3563.92 26
3564.06 34
3564.20 40
3564.33 47
3564.47 52
3564.61 56
3564.74 59
3564.88 62
3565.02 63
3565.15 65
3565.29 66
3565.43 66
3565.56 66
3565.70 65
3565.84 63
3565.97 61
3566.11 58
3566.25 55
3566.38 51
3566.52 48
3566.66 46
3566.79 45
3566.93 46
3567.07 49
3567.20 52
3567.34 56
3567.48 60
3567.62 63
3567.75 65
3567.89 65
3568.03 64
3568.16 63
3568.30 62
3568.44 62
3568.57 63
3568.71 66
3568.85 69
3568.98 73
3569.12 76
3569.26 78
3569.39 80
3569.53 81
3569.67 82
3569.80 83
3569.94 84
3570.08 85
3570.21 86
3570.35 86
3570.49 84
3570.63 80
3570.76 76
3570.90 71
3571.04 66
3571.17 62
3571.31 59
3571.45 58
3571.58 59
3571.72 60
3571.86 62
3571.99 64
3572.13 66
3572.27 68
3572.40 70
3572.54 70
3572.68 70
3572.82 69
3572.95 67
3573.09 66
3573.23 64
3573.36 63
3573.50 63
3573.64 66
3573.77 71
3573.91 78
3574.05 87
3574.18 97
3574.32 107
3574.46 118
3574.60 126
3574.73 132
3574.87 135
3575.01 133
3575.14 128
3575.28 120
3575.42 110
3575.55 100
3575.69 91
3575.83 85
3575.96 81
3576.10 80
3576.24 81
3576.38 82
3576.51 84
3576.65 84
3576.79 84
3576.92 82
3577.06 80
3577.20 77
3577.33 74
3577.47 71
3577.61 69
3577.75 68
3577.88 67
3578.02 67
3578.16 66
3578.29 66
3578.43 65
3578.57 64
3578.70 62
3578.84 59
3578.98 58
3579.12 57
3579.25 57
3579.39 59
3579.53 63
3579.66 67
3579.80 70
3579.94 73
3580.08 74
3580.21 72
3580.35 68
3580.49 62
3580.62 55
3580.76 48
3580.90 41
3581.03 36
3581.17 34
3581.31 34
3581.45 37
3581.58 44
3581.72 52
3581.86 63
3581.99 74
3582.13 85
3582.27 94
3582.41 101
3582.54 105
3582.68 106
3582.82 106
3582.95 105
3583.09 104
3583.23 106
3583.36 109
3583.50 113
3583.64 118
3583.78 122
3583.91 124
3584.05 123
3584.19 120
3584.32 114
3584.46 107
3584.60 101
3584.74 96
3584.87 92
3585.01 92
3585.15 93
3585.28 95
3585.42 97
3585.56 99
3585.70 99
3585.83 97
3585.97 94
3586.11 89
3586.24 83
3586.38 76
3586.52 68
3586.66 61
3586.79 53
3586.93 47
3587.07 42
3587.20 39
3587.34 38
3587.48 38
3587.62 40
3587.75 42
3587.89 45
3588.03 48
3588.16 51
3588.30 52
3588.44 53
3588.58 53
3588.71 53
3588.85 53
3588.99 54
3589.13 54
3589.26 53
3589.40 53
3589.54 52
3589.67 51
3589.81 50
3589.95 49
3590.09 50
3590.22 51
3590.36 52
3590.50 53
3590.63 53
3590.77 51
3590.91 48
3591.05 44
3591.18 40
3591.32 35
3591.46 32
3591.60 30
3591.73 28
3591.87 27
3592.01 27
3592.14 26
3592.28 24
3592.42 23
3592.56 22
3592.69 22
3592.83 23
3592.97 25
3593.11 28
3593.24 32
3593.38 38
3593.52 45
3593.65 51
3593.79 57
3593.93 62
3594.07 66
3594.20 67
3594.34 66
3594.48 63
3594.62 59
3594.75 54
3594.89 48
3595.03 42
3595.17 37
3595.30 32
3595.44 29
3595.58 27
3595.71 26
3595.85 26
3595.99 28
3596.13 29
3596.26 30
3596.40 31
3596.54 30
3596.68 29
3596.81 27
3596.95 25
3597.09 24
3597.23 24
3597.36 25
3597.50 27
3597.64 30
3597.78 32
3597.91 35
3598.05 37
3598.19 37
3598.32 37
3598.46 36
3598.60 34
3598.74 31
3598.87 28
3599.01 24
3599.15 21
3599.29 20
3599.42 19
3599.56 20
3599.70 22
3599.84 24
3599.97 25
3600.11 26
3600.25 25
3600.39 22
3600.52 18
3600.66 13
3600.80 8
3600.94 4
3601.07 1
3601.21 0
3601.35 0
3601.49 0
3601.62 0
3601.76 0
3601.90 0
3602.04 0
3602.17 0
3602.31 0
3602.45 1
3602.59 6
3602.72 13
3602.86 20
3603.00 28
3603.13 36
3603.27 46
3603.41 56
3603.55 68
3603.68 81
3603.82 93
3603.96 104
3604.10 113
3604.23 120
3604.37 124
3604.51 125
3604.65 125
3604.78 123
3604.92 121
3605.06 119
3605.20 117
3605.34 115
3605.47 113
3605.61 109
3605.75 104
3605.89 97
3606.02 90
3606.16 82
3606.30 75
3606.44 68
3606.57 63
3606.71 59
3606.85 57
3606.99 54
3607.12 52
3607.26 51
3607.40 51
3607.54 52
3607.67 53
3607.81 55
3607.95 58
3608.09 61
3608.22 63
3608.36 64
3608.50 66
3608.64 67
3608.77 69
3608.91 71
3609.05 72
3609.19 73
3609.32 73
3609.46 71
3609.60 69
3609.74 67
3609.87 65
3610.01 64
3610.15 65
3610.29 67
3610.43 70
3610.56 72
3610.70 73
3610.84 74
3610.98 73
3611.11 71
3611.25 69
3611.39 68
3611.53 68
3611.66 69
3611.80 70
3611.94 72
3612.08 72
3612.21 72
3612.35 70
3612.49 66
3612.63 62
3612.77 58
3612.90 57
3613.04 59
3613.18 64
3613.32 73
3613.45 84
3613.59 96
3613.73 105
3613.87 112
3614.00 114
3614.14 112
3614.28 106
3614.42 99
3614.56 91
3614.69 84
3614.83 78
3614.97 73
3615.11 71
3615.24 69
3615.38 67
3615.52 67
3615.66 66
3615.79 67
3615.93 68
3616.07 70
3616.21 73
3616.35 78
3616.48 84
3616.62 91
3616.76 98
3616.90 104
3617.03 109
3617.17 111
3617.31 112
3617.45 110
3617.59 106
3617.72 99
3617.86 92
3618.00 85
3618.14 79
3618.27 76
3618.41 74
3618.55 75
3618.69 78
3618.83 80
3618.96 82
3619.10 82
3619.24 81
3619.38 80
3619.51 80
3619.65 82
3619.79 85
3619.93 91
3620.07 99
3620.20 107
3620.34 116
3620.48 123
3620.62 128
3620.75 130
3620.89 130
3621.03 129
3621.17 125
3621.31 121
3621.44 118
3621.58 115
3621.72 113
3621.86 113
3621.99 113
3622.13 112
3622.27 111
3622.41 109
3622.55 107
3622.68 104
3622.82 103
3622.96 103
3623.10 104
3623.24 107
3623.37 110
3623.51 112
3623.65 114
3623.79 114
3623.92 112
3624.06 108
3624.20 104
3624.34 100
3624.48 96
3624.61 94
3624.75 93
3624.89 92
3625.03 91
3625.17 91
3625.30 90
3625.44 88
3625.58 86
3625.72 83
3625.86 80
3625.99 77
3626.13 73
3626.27 68
3626.41 63
3626.54 57
3626.68 50
3626.82 44
3626.96 38
3627.10 34
3627.23 30
3627.37 29
3627.51 29
3627.65 31
3627.79 34
3627.92 39
3628.06 45
3628.20 52
3628.34 61
3628.48 71
3628.61 81
3628.75 91
3628.89 99
3629.03 104
3629.17 106
3629.30 105
3629.44 101
3629.58 95
3629.72 90
3629.86 85
3629.99 84
3630.13 84
3630.27 87
3630.41 92
3630.55 98
3630.68 104
3630.82 109
3630.96 113
3631.10 117
3631.24 119
3631.37 120
3631.51 120
3631.65 119
3631.79 116
3631.93 113
3632.06 110
3632.20 107
3632.34 105
3632.48 105
3632.62 105
3632.75 108
3632.89 111
3633.03 116
3633.17 121
3633.31 126
3633.44 131
3633.58 134
3633.72 135
3633.86 133
3634.00 127
3634.14 117
3634.27 105
3634.41 90
3634.55 75
3634.69 61
3634.83 49
3634.96 41
3635.10 36
3635.24 34
3635.38 33
3635.52 33
3635.65 32
3635.79 30
3635.93 27
3636.07 24
3636.21 22
3636.34 22
3636.48 24
3636.62 28
3636.76 33
3636.90 39
3637.04 46
3637.17 52
3637.31 57
3637.45 61
3637.59 65
3637.73 68
3637.86 71
3638.00 72
3638.14 71
3638.28 69
3638.42 66
3638.55 62
3638.69 57
3638.83 53
3638.97 50
3639.11 47
3639.25 46
3639.38 45
3639.52 44
3639.66 45
3639.80 46
3639.94 48
3640.07 50
3640.21 53
3640.35 54
3640.49 55
3640.63 55
3640.77 53
3640.90 51
3641.04 48
3641.18 45
3641.32 42
3641.46 41
3641.59 40
3641.73 40
3641.87 40
3642.01 41
3642.15 41
3642.29 40
3642.42 38
3642.56 36
3642.70 33
3642.84 31
3642.98 30
3643.12 30
3643.25 32
3643.39 34
3643.53 36
3643.67 37
3643.81 37
3643.94 37
3644.08 37
3644.22 38
3644.36 40
3644.50 43
3644.64 46
3644.77 48
3644.91 50
3645.05 51
3645.19 50
3645.33 48
3645.47 46
3645.60 45
3645.74 44
3645.88 44
3646.02 45
3646.16 47
3646.30 48
3646.43 50
3646.57 52
3646.71 53
3646.85 55
3646.99 55
3647.13 55
3647.26 54
3647.40 53
3647.54 50
3647.68 47
3647.82 44
3647.96 42
3648.09 42
3648.23 44
3648.37 47
3648.51 51
3648.65 55
3648.79 59
3648.92 62
3649.06 64
3649.20 66
3649.34 68
3649.48 69
3649.62 70
3649.75 71
3649.89 72
3650.03 73
3650.17 72
3650.31 71
3650.45 68
3650.58 64
3650.72 58
3650.86 51
3651.00 44
3651.14 37
3651.28 32
3651.41 30
3651.55 31
3651.69 35
3651.83 41
3651.97 49
3652.11 57
3652.25 65
3652.38 71
3652.52 75
3652.66 77
3652.80 76
3652.94 75
3653.08 73
3653.21 72
3653.35 71
3653.49 73
3653.63 75
3653.77 78
3653.91 80
3654.04 81
3654.18 81
3654.32 80
3654.46 79
3654.60 79
3654.74 79
3654.88 80
3655.01 82
3655.15 83
3655.29 83
3655.43 82
3655.57 79
3655.71 75
3655.85 71
3655.98 69
3656.12 69
3656.26 71
3656.40 75
3656.54 80
3656.68 85
3656.81 88
3656.95 90
3657.09 91
3657.23 92
3657.37 93
3657.51 96
3657.65 101
3657.78 106
3657.92 111
3658.06 114
3658.20 115
3658.34 114
3658.48 112
3658.62 108
3658.75 105
3658.89 103
3659.03 102
3659.17 103
3659.31 105
3659.45 108
3659.59 110
3659.72 112
3659.86 112
3660.00 112
3660.14 110
3660.28 108
3660.42 105
3660.56 101
3660.69 97
3660.83 92
3660.97 87
3661.11 81
3661.25 74
3661.39 67
3661.53 61
3661.66 55
3661.80 50
3661.94 47
3662.08 45
3662.22 44
3662.36 45
3662.50 46
3662.63 47
3662.77 47
3662.91 47
3663.05 46
3663.19 44
3663.33 42
3663.47 40
3663.60 39
3663.74 39
3663.88 39
3664.02 39
3664.16 40
3664.30 39
3664.44 38
3664.57 36
3664.71 34
3664.85 32
3664.99 30
3665.13 29
3665.27 30
3665.41 31
3665.55 33
3665.68 35
3665.82 37
3665.96 38
3666.10 39
3666.24 39
3666.38 38
3666.52 39
3666.65 40
3666.79 43
3666.93 47
3667.07 51
3667.21 57
3667.35 63
3667.49 70
3667.63 75
3667.76 81
3667.90 85
3668.04 88
3668.18 90
3668.32 90
3668.46 89
3668.60 86
3668.74 82
3668.87 77
3669.01 72
3669.15 67
3669.29 62
3669.43 58
3669.57 54
3669.71 52
3669.85 51
3669.98 51
3670.12 51
3670.26 54
3670.40 57
3670.54 60
3670.68 63
3670.82 66
3670.96 68
3671.09 68
3671.23 67
3671.37 66
3671.51 63
3671.65 61
3671.79 58
3671.93 54
3672.07 50
3672.20 46
3672.34 42
3672.48 39
3672.62 37
3672.76 36
3672.90 37
3673.04 38
3673.18 40
3673.32 41
3673.45 41
3673.59 41
3673.73 39
3673.87 38
3674.01 36
3674.15 34
3674.29 32
3674.43 31
3674.56 29
3674.70 27
3674.84 25
3674.98 25
3675.12 25
3675.26 27
3675.40 31
3675.54 36
3675.68 42
3675.81 48
3675.95 55
3676.09 62
3676.23 68
3676.37 74
3676.51 79
3676.65 84
3676.79 88
3676.93 92
3677.06 96
3677.20 100
3677.34 103
3677.48 106
3677.62 107
3677.76 108
3677.90 106
3678.04 103
3678.18 99
3678.31 94
3678.45 89
3678.59 85
3678.73 81
3678.87 78
3679.01 76
3679.15 75
3679.29 75
3679.43 75
3679.56 74
3679.70 73
3679.84 72
3679.98 70
3680.12 69
3680.26 68
3680.40 69
3680.54 70
3680.68 72
3680.82 74
3680.95 76
3681.09 77
3681.23 77
3681.37 75
3681.51 73
3681.65 70
3681.79 66
3681.93 62
3682.07 57
3682.20 51
3682.34 45
3682.48 39
3682.62 33
3682.76 27
3682.90 22
3683.04 16
3683.18 10
3683.32 5
3683.46 0
3683.59 0
3683.73 0
3683.87 0
3684.01 0
3684.15 0
3684.29 0
3684.43 0
3684.57 1
3684.71 5
3684.85 8
3684.99 11
3685.12 13
3685.26 14
3685.40 14
3685.54 15
3685.68 16
3685.82 18
3685.96 20
3686.10 24
3686.24 27
3686.38 30
3686.51 32
3686.65 33
3686.79 32
3686.93 30
3687.07 27
3687.21 23
3687.35 20
3687.49 17
3687.63 13
3687.77 10
3687.91 7
3688.04 5
3688.18 4
3688.32 5
3688.46 8
3688.60 12
3688.74 17
3688.88 22
3689.02 26
3689.16 29
3689.30 30
3689.44 29
3689.57 26
3689.71 23
3689.85 19
3689.99 16
3690.13 14
3690.27 13
3690.41 13
3690.55 13
3690.69 14
3690.83 15
3690.97 16
3691.11 18
3691.24 20
3691.38 22
3691.52 26
3691.66 31
3691.80 36
3691.94 41
3692.08 47
3692.22 52
3692.36 56
3692.50 59
3692.64 60
3692.78 61
3692.91 61
3693.05 60
3693.19 59
3693.33 57
3693.47 55
3693.61 52
3693.75 50
3693.89 47
3694.03 45
3694.17 44
3694.31 43
3694.45 42
3694.58 41
3694.72 40
3694.86 39
3695.00 37
3695.14 34
3695.28 31
3695.42 27
3695.56 24
3695.70 21
3695.84 19
3695.98 18
3696.12 20
3696.26 23
3696.40 29
3696.53 36
3696.67 44
3696.81 51
3696.95 56
3697.09 61
3697.23 64
3697.37 66
3697.51 69
3697.65 73
3697.79 79
3697.93 85
3698.07 92
3698.21 99
3698.34 106
3698.48 112
3698.62 117
3698.76 121
3698.90 125
3699.04 127
3699.18 130
3699.32 132
3699.46 133
3699.60 135
3699.74 136
3699.88 137
3700.02 137
3700.16 137
3700.30 136
3700.43 135
3700.57 134
3700.71 132
3700.85 132
3700.99 131
3701.13 132
3701.27 134
3701.41 137
3701.55 138
3701.69 139
3701.83 139
3701.97 136
3702.11 131
3702.25 124
3702.39 116
3702.52 108
3702.66 100
3702.80 92
3702.94 86
3703.08 80
3703.22 76
3703.36 72
3703.50 69
3703.64 65
3703.78 62
3703.92 57
3704.06 50
3704.20 44
3704.34 37
3704.48 30
3704.62 26
3704.76 25
3704.89 26
3705.03 30
3705.17 37
3705.31 45
3705.45 53
3705.59 61
3705.73 67
3705.87 71
3706.01 73
3706.15 72
3706.29 70
3706.43 66
3706.57 60
3706.71 54
3706.85 47
3706.99 40
3707.13 34
3707.26 29
3707.40 26
3707.54 25
3707.68 26
3707.82 28
3707.96 31
3708.10 34
3708.24 36
3708.38 38
3708.52 39
3708.66 40
3708.80 42
3708.94 45
3709.08 48
3709.22 52
3709.36 54
3709.50 54
3709.64 52
3709.78 47
3709.92 40
3710.05 31
3710.19 22
3710.33 14
3710.47 8
3710.61 4
3710.75 3
3710.89 3
3711.03 5
3711.17 8
3711.31 11
3711.45 15
3711.59 20
3711.73 25
3711.87 30
3712.01 35
3712.15 40
3712.29 44
3712.43 47
3712.57 49
3712.71 50
3712.85 49
3712.98 49
3713.12 49
3713.26 49
3713.40 51
3713.54 53
3713.68 56
3713.82 59
3713.96 61
3714.10 62
3714.24 63
3714.38 63
3714.52 64
3714.66 65
3714.80 66
3714.94 69
3715.08 73
3715.22 77
3715.36 80
3715.50 83
3715.64 84
3715.78 85
3715.92 86
3716.06 86
3716.20 87
3716.34 89
3716.47 91
3716.61 94
3716.75 97
3716.89 101
3717.03 105
3717.17 109
3717.31 113
3717.45 116
3717.59 118
3717.73 120
3717.87 121
3718.01 121
3718.15 120
3718.29 118
3718.43 115
3718.57 113
3718.71 110
3718.85 108
3718.99 107
3719.13 106
3719.27 106
3719.41 107
3719.55 107
3719.69 108
3719.83 109
3719.97 110
3720.11 111
3720.25 110
3720.39 109
3720.53 108
3720.66 105
3720.80 102
3720.94 100
3721.08 99
3721.22 99
3721.36 100
3721.50 103
3721.64 107
3721.78 112
3721.92 117
3722.06 122
3722.20 126
3722.34 129
3722.48 132
3722.62 134
3722.76 135
3722.90 136
3723.04 136
3723.18 136
3723.32 136
3723.46 136
3723.60 136
3723.74 137
3723.88 139
3724.02 141
3724.16 144
3724.30 147
3724.44 149
3724.58 150
3724.72 151
3724.86 149
3725.00 147
3725.14 144
3725.28 141
3725.42 138
3725.56 136
3725.70 134
3725.84 132
3725.98 129
3726.12 125
3726.26 121
3726.40 116
3726.54 112
3726.67 109
3726.81 108
3726.95 107
3727.09 107
3727.23 105
3727.37 103
3727.51 98
3727.65 92
3727.79 83
3727.93 74
3728.07 64
3728.21 54
3728.35 44
3728.49 35
3728.63 26
3728.77 18
3728.91 10
3729.05 2
3729.19 0
3729.33 0
3729.47 0
3729.61 0
3729.75 0
3729.89 0
3730.03 0
3730.17 0
3730.31 3
3730.45 10
3730.59 16
3730.73 22
3730.87 28
3731.01 32
3731.15 36
3731.29 39
3731.43 40
3731.57 41
3731.71 41
3731.85 41
3731.99 42
3732.13 42
3732.27 43
3732.41 45
3732.55 48
3732.69 50
3732.83 53
3732.97 54
3733.11 55
3733.25 55
3733.39 53
3733.53 51
3733.67 48
3733.81 45
3733.95 42
3734.09 40
3734.23 39
3734.37 38
3734.51 39
3734.65 40
3734.79 44
3734.93 48
3735.07 53
3735.21 58
3735.35 62
3735.49 66
3735.63 67
3735.77 67
3735.91 65
3736.05 61
3736.19 57
3736.33 53
3736.47 49
3736.61 46
3736.75 45
3736.89 46
3737.03 49
3737.17 52
3737.31 56
3737.45 59
3737.59 62
3737.73 63
3737.87 64
3738.01 63
3738.15 62
3738.29 62
3738.43 61
3738.57 62
3738.71 65
3738.85 70
3738.99 77
3739.13 86
3739.27 96
3739.41 106
3739.55 113
3739.69 118
3739.83 121
3739.97 120
3740.11 119
3740.25 118
3740.39 119
3740.53 122
3740.67 127
3740.81 135
3740.95 143
3741.09 151
3741.23 157
3741.37 162
3741.51 165
3741.65 167
3741.79 167
3741.93 165
3742.07 162
3742.21 159
3742.35 155
3742.49 150
3742.63 146
3742.77 141
3742.91 136
3743.05 131
3743.19 127
3743.33 124
3743.47 123
3743.61 125
3743.75 131
3743.89 139
3744.03 149
3744.17 159
3744.31 166
3744.45 170
3744.59 170
3744.73 167
3744.87 160
3745.01 153
3745.15 147
3745.29 142
3745.44 139
3745.58 137
3745.72 136
3745.86 134
3746.00 132
3746.14 127
3746.28 120
3746.42 112
3746.56 103
3746.70 94
3746.84 85
3746.98 76
3747.12 70
3747.26 66
3747.40 63
3747.54 63
3747.68 64
3747.82 66
3747.96 68
3748.10 71
3748.24 73
3748.38 75
3748.52 77
3748.66 77
3748.80 77
3748.94 77
3749.08 76
3749.22 75
3749.36 76
3749.50 77
3749.64 79
3749.78 82
3749.92 86
3750.06 89
3750.20 91
3750.34 93
3750.48 92
3750.62 91
3750.76 89
3750.90 87
3751.04 85
3751.18 82
3751.32 80
3751.47 77
3751.61 74
3751.75 71
3751.89 68
3752.03 66
3752.17 65
3752.31 65
3752.45 66
3752.59 67
3752.73 67
3752.87 67
3753.01 66
3753.15 65
3753.29 63
3753.43 62
3753.57 61
3753.71 60
3753.85 60
3753.99 61
3754.13 62
3754.27 66
3754.41 70
3754.55 76
3754.69 82
3754.83 87
3754.97 90
3755.11 92
3755.25 91
3755.39 89
3755.53 86
3755.67 82
3755.82 79
3755.96 76
3756.10 73
3756.24 70
3756.38 66
3756.52 63
3756.66 60
3756.80 58
3756.94 56
3757.08 54
3757.22 53
3757.36 51
3757.50 49
3757.64 47
3757.78 45
3757.92 44
3758.06 44
3758.20 46
3758.34 49
3758.48 54
3758.62 58
3758.76 62
3758.90 64
3759.04 65
3759.18 66
3759.33 66
3759.47 67
3759.61 69
3759.75 72
3759.89 77
3760.03 81
3760.17 85
3760.31 88
3760.45 89
3760.59 90
3760.73 89
3760.87 87
3761.01 84
3761.15 81
3761.29 77
3761.43 72
3761.57 68
3761.71 63
3761.85 60
3761.99 57
3762.13 56
3762.28 54
3762.42 52
3762.56 50
3762.70 47
3762.84 44
3762.98 41
3763.12 38
3763.26 36
3763.40 34
3763.54 33
3763.68 32
3763.82 32
3763.96 31
3764.10 31
3764.24 30
3764.38 31
3764.52 32
3764.66 34
3764.80 36
3764.94 38
3765.09 39
3765.23 40
3765.37 39
3765.51 36
3765.65 31
3765.79 26
3765.93 19
3766.07 13
3766.21 6
3766.35 0
3766.49 0
3766.63 0
3766.77 0
3766.91 0
3767.05 0
3767.19 0
3767.33 0
3767.48 1
3767.62 6
3767.76 10
3767.90 12
3768.04 14
3768.18 15
3768.32 16
3768.46 18
3768.60 21
3768.74 25
3768.88 29
3769.02 32
3769.16 34
3769.30 34
3769.44 32
3769.58 30
3769.72 27
3769.87 24
3770.01 22
3770.15 21
3770.29 22
3770.43 23
3770.57 25
3770.71 27
3770.85 28
3770.99 30
3771.13 30
3771.27 31
3771.41 31
3771.55 32
3771.69 34
3771.83 38
3771.98 44
3772.12 51
3772.26 60
3772.40 69
3772.54 76
3772.68 81
3772.82 84
3772.96 83
3773.10 80
3773.24 75
3773.38 69
3773.52 64
3773.66 60
3773.80 57
3773.94 56
3774.09 54
3774.23 53
3774.37 51
3774.51 49
3774.65 46
3774.79 43
3774.93 39
3775.07 35
3775.21 32
3775.35 29
3775.49 28
3775.63 28
3775.77 29
3775.92 31
3776.06 33
3776.20 34
3776.34 34
3776.48 33
3776.62 31
3776.76 28
3776.90 24
3777.04 20
3777.18 17
3777.32 14
3777.46 13
3777.60 12
3777.75 12
3777.89 13
3778.03 14
3778.17 15
3778.31 14
3778.45 13
3778.59 12
3778.73 10
3778.87 8
3779.01 6
3779.15 6
3779.29 7
3779.43 10
3779.58 14
3779.72 19
3779.86 25
3780.00 30
3780.14 35
3780.28 39
3780.42 42
3780.56 45
3780.70 48
3780.84 51
3780.98 54
3781.12 56
3781.27 58
3781.41 57
3781.55 55
3781.69 51
3781.83 46
3781.97 41
3782.11 37
3782.25 35
3782.39 34
3782.53 35
3782.67 37
3782.81 38
3782.96 37
3783.10 35
3783.24 31
3783.38 27
3783.52 24
3783.66 22
3783.80 21
3783.94 22
3784.08 24
3784.22 26
3784.36 28
3784.51 30
3784.65 30
3784.79 30
3784.93 30
3785.07 31
3785.21 33
3785.35 35
3785.49 40
3785.63 45
3785.77 51
3785.91 56
3786.06 62
3786.20 67
3786.34 70
3786.48 73
3786.62 75
3786.76 76
3786.90 76
3787.04 76
3787.18 76
3787.32 76
3787.47 77
3787.61 78
3787.75 80
3787.89 82
3788.03 84
3788.17 84
3788.31 84
3788.45 81
3788.59 76
3788.73 69
3788.87 60
3789.02 51
3789.16 42
3789.30 34
3789.44 28
3789.58 24
3789.72 22
3789.86 22
3790.00 24
3790.14 25
3790.28 27
3790.43 30
3790.57 33
3790.71 37
3790.85 41
3790.99 47
3791.13 52
3791.27 57
3791.41 61
3791.55 64
3791.70 64
3791.84 64
3791.98 62
3792.12 60
3792.26 58
3792.40 57
3792.54 57
3792.68 57
3792.82 57
3792.96 57
3793.11 58
3793.25 60
3793.39 62
3793.53 66
3793.67 70
3793.81 73
3793.95 76
3794.09 77
3794.23 75
3794.38 72
3794.52 67
3794.66 61
3794.80 56
3794.94 51
3795.08 48
3795.22 47
3795.36 47
3795.50 49
3795.65 52
3795.79 55
3795.93 59
3796.07 63
3796.21 67
3796.35 70
3796.49 74
3796.63 76
3796.77 76
3796.92 75
3797.06 71
3797.20 67
3797.34 62
3797.48 58
3797.62 55
3797.76 53
3797.90 53
3798.04 53
3798.19 54
3798.33 54
3798.47 53
3798.61 51
3798.75 48
3798.89 45
3799.03 41
3799.17 38
3799.32 37
3799.46 37
3799.60 39
3799.74 44
3799.88 51
3800.02 60
3800.16 68
3800.30 75
3800.44 80
3800.59 82
3800.73 81
3800.87 79
3801.01 75
3801.15 71
3801.29 66
3801.43 62
3801.57 60
3801.72 59
3801.86 60
3802.00 62
3802.14 65
3802.28 68
3802.42 71
3802.56 73
3802.70 73
3802.85 73
3802.99 71
3803.13 68
3803.27 66
3803.41 63
3803.55 62
3803.69 61
3803.83 62
3803.98 63
3804.12 64
3804.26 64
3804.40 65
3804.54 64
3804.68 63
3804.82 62
3804.96 62
3805.11 62
3805.25 62
3805.39 62
3805.53 62
3805.67 60
3805.81 58
3805.95 54
3806.10 48
3806.24 42
3806.38 35
3806.52 29
3806.66 24
3806.80 21
3806.94 21
3807.08 23
3807.23 28
3807.37 34
3807.51 42
3807.65 50
3807.79 58
3807.93 66
3808.07 73
3808.21 79
3808.36 83
3808.50 84
3808.64 81
3808.78 76
3808.92 68
3809.06 59
3809.20 49
3809.35 41
3809.49 33
3809.63 28
3809.77 24
3809.91 21
3810.05 18
3810.19 15
3810.34 12
3810.48 8
3810.62 4
3810.76 0
3810.90 0
3811.04 0
3811.18 0
3811.33 0
3811.47 0
3811.61 0
3811.75 0
3811.89 0
3812.03 1
3812.17 2
3812.32 3
3812.46 5
3812.60 8
3812.74 10
3812.88 13
3813.02 16
3813.16 20
3813.31 24
3813.45 28
3813.59 33
3813.73 38
3813.87 42
3814.01 46
3814.15 48
3814.30 48
3814.44 47
3814.58 44
3814.72 40
3814.86 35
3815.00 31
3815.14 27
3815.29 25
3815.43 24
3815.57 24
3815.71 25
3815.85 25
3815.99 25
3816.13 23
3816.28 22
3816.42 20
3816.56 19
3816.70 19
3816.84 21
3816.98 26
3817.13 32
3817.27 39
3817.41 46
3817.55 53
3817.69 58
3817.83 62
3817.97 64
3818.12 66
3818.26 67
3818.40 68
3818.54 68
3818.68 68
3818.82 67
3818.96 65
3819.11 63
3819.25 59
3819.39 56
3819.53 52
3819.67 50
3819.81 48
3819.96 47
3820.10 48
3820.24 48
3820.38 49
3820.52 50
3820.66 51
3820.81 52
3820.95 54
3821.09 56
3821.23 58
3821.37 59
3821.51 58
3821.65 56
3821.80 52
3821.94 46
3822.08 39
3822.22 32
3822.36 27
3822.50 22
3822.65 20
3822.79 20
3822.93 21
3823.07 24
3823.21 27
3823.35 31
3823.50 33
3823.64 35
3823.78 35
3823.92 34
3824.06 32
3824.20 29
3824.35 25
3824.49 21
3824.63 17
3824.77 13
3824.91 10
3825.05 8
3825.20 6
3825.34 4
3825.48 4
3825.62 5
3825.76 8
3825.90 11
3826.05 15
3826.19 20
3826.33 24
3826.47 28
3826.61 30
3826.75 32
3826.90 33
3827.04 33
3827.18 33
3827.32 33
3827.46 33
3827.60 34
3827.75 36
3827.89 38
3828.03 41
3828.17 45
3828.31 50
3828.45 57
3828.60 65
3828.74 72
3828.88 79
3829.02 84
3829.16 87
3829.30 87
3829.45 86
3829.59 82
3829.73 78
3829.87 74
3830.01 69
3830.16 65
3830.30 62
3830.44 59
3830.58 56
3830.72 54
3830.86 53
3831.01 52
3831.15 52
3831.29 53
3831.43 53
3831.57 52
3831.71 51
3831.86 48
3832.00 45
3832.14 43
3832.28 42
3832.42 42
3832.57 43
3832.71 45
3832.85 46
3832.99 46
3833.13 45
3833.27 41
3833.42 35
3833.56 28
3833.70 22
3833.84 17
3833.98 14
3834.13 15
3834.27 17
3834.41 21
3834.55 26
3834.69 30
3834.83 31
3834.98 30
3835.12 27
3835.26 22
3835.40 16
3835.54 10
3835.69 7
3835.83 5
3835.97 5
3836.11 8
3836.25 11
3836.40 13
3836.54 16
3836.68 17
3836.82 18
3836.96 18
3837.10 18
3837.25 19
3837.39 21
3837.53 23
3837.67 26
3837.81 30
3837.96 33
3838.10 36
3838.24 38
3838.38 38
3838.52 36
3838.67 32
3838.81 26
3838.95 20
3839.09 15
3839.23 11
3839.38 8
3839.52 9
3839.66 11
3839.80 16
3839.94 21
3840.08 27
3840.23 32
3840.37 37
3840.51 41
3840.65 44
3840.79 46
3840.94 46
3841.08 46
3841.22 45
3841.36 44
3841.50 42
3841.65 40
3841.79 38
3841.93 36
3842.07 35
3842.21 34
3842.36 35
3842.50 36
3842.64 38
3842.78 39
3842.92 41
3843.07 41
3843.21 41
3843.35 40
3843.49 40
3843.63 39
3843.78 39
3843.92 40
3844.06 41
3844.20 41
3844.34 41
3844.49 40
3844.63 38
3844.77 36
3844.91 34
3845.05 32
3845.20 30
3845.34 29
3845.48 29
3845.62 28
3845.76 27
3845.91 26
3846.05 24
3846.19 23
3846.33 21
3846.47 19
3846.62 17
3846.76 15
3846.90 13
3847.04 12
3847.19 11
3847.33 10
3847.47 9
3847.61 9
3847.75 8
3847.90 7
3848.04 5
3848.18 3
3848.32 1
3848.46 0
3848.61 1
3848.75 4
3848.89 9
3849.03 17
3849.17 26
3849.32 37
3849.46 47
3849.60 56
3849.74 62
3849.88 65
3850.03 64
3850.17 59
3850.31 52
3850.45 43
3850.60 34
3850.74 26
3850.88 20
3851.02 16
3851.16 14
3851.31 15
3851.45 17
3851.59 21
3851.73 25
3851.87 30
3852.02 34
3852.16 37
3852.30 38
3852.44 38
3852.59 35
3852.73 32
3852.87 29
3853.01 26
3853.15 24
3853.30 22
3853.44 21
3853.58 20
3853.72 18
3853.87 16
3854.01 13
3854.15 11
3854.29 9
3854.43 8
3854.58 8
3854.72 9
3854.86 10
3855.00 12
3855.15 14
3855.29 17
3855.43 21
3855.57 25
3855.71 30
3855.86 37
3856.00 43
3856.14 48
3856.28 52
3856.43 55
3856.57 56
3856.71 56
3856.85 55
3856.99 56
3857.14 58
3857.28 63
3857.42 70
3857.56 78
3857.71 87
3857.85 95
3857.99 101
3858.13 104
3858.27 105
3858.42 104
3858.56 100
3858.70 96
3858.84 92
3858.99 88
3859.13 85
3859.27 82
3859.41 80
3859.56 78
3859.70 76
3859.84 73
3859.98 72
3860.12 70
3860.27 69
3860.41 68
3860.55 67
3860.69 67
3860.84 67
3860.98 66
3861.12 65
3861.26 64
3861.41 62
3861.55 60
3861.69 57
3861.83 53
3861.97 49
3862.12 44
3862.26 39
3862.40 34
3862.54 30
3862.69 26
3862.83 22
3862.97 19
3863.11 17
3863.26 15
3863.40 13
3863.54 11
3863.68 9
3863.83 7
3863.97 5
3864.11 3
3864.25 0
3864.39 0
3864.54 0
3864.68 0
3864.82 0
3864.96 0
3865.11 0
3865.25 0
3865.39 0
3865.53 5
3865.68 11
3865.82 18
3865.96 25
3866.10 32
3866.25 37
3866.39 41
3866.53 44
3866.67 47
3866.82 51
3866.96 55
3867.10 60
3867.24 66
3867.39 71
3867.53 76
3867.67 80
3867.81 82
3867.96 82
3868.10 80
3868.24 77
3868.38 73
3868.53 68
3868.67 64
3868.81 60
3868.95 58
3869.10 56
3869.24 56
3869.38 56
3869.52 57
3869.67 57
3869.81 56
3869.95 53
3870.09 49
3870.24 42
3870.38 35
3870.52 28
3870.66 22
3870.81 19
3870.95 17
3871.09 18
3871.23 21
3871.38 26
3871.52 32
3871.66 37
3871.80 43
3871.95 47
3872.09 50
3872.23 52
3872.37 51
3872.52 49
3872.66 47
3872.80 45
3872.94 46
3873.09 51
3873.23 59
3873.37 71
3873.51 85
3873.66 101
3873.80 117
3873.94 132
3874.08 146
3874.23 157
3874.37 167
3874.51 174
3874.65 179
3874.80 183
3874.94 186
3875.08 188
3875.22 190
3875.37 191
3875.51 192
3875.65 191
3875.79 189
3875.94 185
3876.08 179
3876.22 172
3876.36 164
3876.51 156
3876.65 148
3876.79 141
3876.94 134
3877.08 128
3877.22 123
3877.36 118
3877.51 114
3877.65 110
3877.79 107
3877.93 103
3878.08 98
3878.22 94
3878.36 89
3878.50 85
3878.65 82
3878.79 79
3878.93 76
3879.07 74
3879.22 70
3879.36 66
3879.50 62
3879.65 57
3879.79 52
3879.93 47
3880.07 44
3880.22 41
3880.36 40
3880.50 40
3880.64 42
3880.79 44
3880.93 48
3881.07 53
3881.22 59
3881.36 65
3881.50 70
3881.64 74
3881.79 77
3881.93 78
3882.07 77
3882.21 76
3882.36 74
3882.50 72
3882.64 69
3882.78 66
3882.93 62
3883.07 59
3883.21 56
3883.36 53
3883.50 51
3883.64 52
3883.78 54
3883.93 58
3884.07 63
3884.21 70
3884.36 77
3884.50 82
3884.64 85
3884.78 86
3884.93 86
3885.07 85
3885.21 84
3885.35 82
3885.50 81
3885.64 80
3885.78 78
3885.93 74
3886.07 67
3886.21 60
3886.35 51
3886.50 43
3886.64 37
3886.78 32
3886.93 29
3887.07 29
3887.21 29
3887.35 30
3887.50 31
3887.64 32
3887.78 33
3887.92 34
3888.07 36
3888.21 38
3888.35 41
3888.50 44
3888.64 47
3888.78 50
3888.92 51
3889.07 52
3889.21 52
3889.35 51
3889.50 49
3889.64 48
3889.78 47
3889.92 46
3890.07 45
3890.21 44
3890.35 41
3890.50 38
3890.64 34
3890.78 29
3890.92 25
3891.07 22
3891.21 21
3891.35 22
3891.50 24
3891.64 27
3891.78 31
3891.92 35
3892.07 38
3892.21 40
3892.35 42
3892.50 43
3892.64 44
3892.78 46
3892.93 47
3893.07 49
3893.21 51
3893.35 53
3893.50 54
3893.64 54
3893.78 52
3893.93 49
3894.07 46
3894.21 41
3894.35 36
3894.50 32
3894.64 29
3894.78 28
3894.93 28
3895.07 30
3895.21 33
3895.36 36
3895.50 38
3895.64 40
3895.78 40
3895.93 39
3896.07 36
3896.21 33
3896.36 31
3896.50 29
3896.64 29
3896.78 30
3896.93 33
3897.07 36
3897.21 39
3897.36 41
3897.50 43
3897.64 44
3897.79 45
3897.93 46
3898.07 46
3898.21 48
3898.36 50
3898.50 52
3898.64 55
3898.79 60
3898.93 64
3899.07 69
3899.22 73
3899.36 76
3899.50 78
3899.65 77
3899.79 75
3899.93 71
3900.07 68
3900.22 66
3900.36 65
3900.50 65
3900.65 68
3900.79 72
3900.93 78
3901.08 84
3901.22 89
3901.36 94
3901.50 97
3901.65 98
3901.79 97
3901.93 94
3902.08 90
3902.22 84
3902.36 79
3902.51 75
3902.65 72
3902.79 72
3902.94 74
3903.08 78
3903.22 82
3903.37 87
3903.51 91
3903.65 93
3903.79 93
3903.94 91
3904.08 88
3904.22 86
3904.37 85
3904.51 86
3904.65 88
3904.80 92
3904.94 96
3905.08 98
3905.23 98
3905.37 95
3905.51 89
3905.66 81
3905.80 73
3905.94 64
3906.08 57
3906.23 51
3906.37 46
3906.51 44
3906.66 43
3906.80 43
3906.94 44
3907.09 45
3907.23 46
3907.37 47
3907.52 48
3907.66 49
3907.80 49
3907.95 50
3908.09 51
3908.23 52
3908.38 54
3908.52 56
3908.66 58
3908.81 61
3908.95 63
3909.09 65
3909.23 67
3909.38 68
3909.52 69
3909.66 70
3909.81 70
3909.95 70
3910.09 70
3910.24 71
3910.38 72
3910.52 74
3910.67 75
3910.81 75
3910.95 75
3911.10 74
3911.24 72
3911.38 70
3911.53 69
3911.67 67
3911.81 66
3911.96 65
3912.10 64
3912.24 63
3912.39 63
3912.53 63
3912.67 64
3912.82 68
3912.96 73
3913.10 81
3913.25 89
3913.39 97
3913.53 104
3913.68 111
3913.82 117
3913.96 122
3914.11 127
3914.25 131
3914.39 136
3914.54 140
3914.68 144
3914.82 148
3914.97 151
3915.11 153
3915.25 155
3915.40 158
3915.54 161
3915.68 165
3915.83 171
3915.97 180
3916.11 191
3916.26 206
3916.40 222
3916.54 241
3916.69 259
3916.83 276
3916.97 290
3917.12 300
3917.26 306
3917.40 307
3917.55 306
3917.69 304
3917.83 301
3917.98 299
3918.12 299
3918.26 300
3918.41 302
3918.55 303
3918.69 302
3918.84 301
3918.98 299
3919.12 296
3919.27 292
3919.41 286
3919.55 280
3919.70 271
3919.84 260
3919.98 248
3920.13 236
3920.27 225
3920.41 215
3920.56 207
3920.70 203
3920.84 201
3920.99 200
3921.13 200
3921.27 200
3921.42 198
3921.56 194
3921.70 189
3921.85 183
3921.99 176
3922.13 169
3922.28 163
3922.42 159
3922.56 156
3922.71 154
3922.85 152
3923.00 150
3923.14 147
3923.28 143
3923.43 138
3923.57 133
3923.71 130
3923.86 128
3924.00 128
3924.14 130
3924.29 131
3924.43 132
3924.57 132
3924.72 129
3924.86 125
3925.00 119
3925.15 112
3925.29 104
3925.43 98
3925.58 93
3925.72 91
3925.87 91
3926.01 93
3926.15 98
3926.30 103
3926.44 108
3926.58 112
3926.73 114
3926.87 115
3927.01 115
3927.16 113
3927.30 110
3927.44 108
3927.59 107
3927.73 107
3927.87 109
3928.02 112
3928.16 117
3928.31 122
3928.45 127
3928.59 132
3928.74 136
3928.88 138
3929.02 140
3929.17 141
3929.31 142
3929.45 142
3929.60 142
3929.74 141
3929.88 140
3930.03 137
3930.17 133
3930.32 128
3930.46 123
3930.60 118
3930.75 115
3930.89 113
3931.03 113
3931.18 114
3931.32 117
3931.46 121
3931.61 125
3931.75 128
3931.90 131
3932.04 134
3932.18 135
3932.33 136
3932.47 138
3932.61 140
3932.76 143
3932.90 147
3933.04 151
3933.19 156
3933.33 159
3933.48 160
3933.62 159
3933.76 156
3933.91 150
3934.05 143
3934.19 136
3934.34 129
3934.48 125
3934.62 122
3934.77 121
3934.91 120
3935.06 121
3935.20 121
3935.34 120
3935.49 119
3935.63 117
3935.77 114
3935.92 111
3936.06 108
3936.21 107
3936.35 106
3936.49 106
3936.64 108
3936.78 109
3936.92 110
3937.07 110
3937.21 109
3937.36 105
3937.50 101
3937.64 96
3937.79 92
3937.93 88
3938.07 86
3938.22 84
3938.36 81
3938.51 79
3938.65 75
3938.79 71
3938.94 66
3939.08 62
3939.22 58
3939.37 56
3939.51 56
3939.66 56
3939.80 58
3939.94 61
3940.09 64
3940.23 67
3940.37 71
3940.52 74
3940.66 76
3940.81 76
3940.95 73
3941.09 69
3941.24 63
3941.38 55
3941.52 46
3941.67 38
3941.81 30
3941.96 23
3942.10 16
3942.24 9
3942.39 2
3942.53 0
3942.67 0
3942.82 0
3942.96 0
3943.11 0
3943.25 0
3943.39 0
3943.54 0
3943.68 6
3943.83 13
3943.97 18
3944.11 23
3944.26 27
3944.40 30
3944.54 33
3944.69 37
3944.83 40
3944.98 42
3945.12 45
3945.26 46
3945.41 48
3945.55 50
3945.70 53
3945.84 57
3945.98 62
3946.13 67
3946.27 73
3946.42 77
3946.56 81
3946.70 83
3946.85 85
3946.99 86
3947.13 88
3947.28 90
3947.42 93
3947.57 97
3947.71 102
3947.85 106
3948.00 110
3948.14 112
3948.29 112
3948.43 109
3948.57 104
3948.72 97
3948.86 89
3949.01 80
3949.15 72
3949.29 66
3949.44 62
3949.58 60
3949.73 61
3949.87 63
3950.01 66
3950.16 69
3950.30 71
3950.45 73
3950.59 73
3950.73 71
3950.88 69
3951.02 66
3951.17 62
3951.31 59
3951.45 57
3951.60 54
3951.74 52
3951.89 50
3952.03 47
3952.17 44
3952.32 41
3952.46 38
3952.61 33
3952.75 28
3952.89 22
3953.04 16
3953.18 9
3953.33 4
3953.47 0
3953.61 0
3953.76 0
3953.90 0
3954.05 0
3954.19 4
3954.33 8
3954.48 13
3954.62 17
3954.77 20
3954.91 23
3955.05 25
3955.20 26
3955.34 28
3955.49 29
3955.63 30
3955.77 31
3955.92 33
3956.06 35
3956.21 37
3956.35 38
3956.49 39
3956.64 39
3956.78 39
3956.93 39
3957.07 40
3957.21 42
3957.36 48
3957.50 55
3957.65 64
3957.79 73
3957.94 82
3958.08 91
3958.22 99
3958.37 106
3958.51 112
3958.66 118
3958.80 121
3958.94 123
3959.09 121
3959.23 115
3959.38 107
3959.52 97
3959.66 87
3959.81 78
3959.95 72
3960.10 68
3960.24 68
3960.39 69
3960.53 69
3960.67 68
3960.82 65
3960.96 60
3961.11 53
3961.25 45
3961.39 39
3961.54 35
3961.68 33
3961.83 32
3961.97 33
3962.12 35
3962.26 36
3962.40 36
3962.55 36
3962.69 35
3962.84 33
3962.98 31
3963.12 28
3963.27 25
3963.41 23
3963.56 20
3963.70 18
3963.85 16
3963.99 14
3964.13 13
3964.28 11
3964.42 10
3964.57 8
3964.71 7
3964.86 5
3965.00 4
3965.14 2
3965.29 0
3965.43 0
3965.58 0
3965.72 0
3965.87 0
3966.01 0
3966.15 0
3966.30 0
3966.44 1
3966.59 7
3966.73 12
3966.87 18
3967.02 23
3967.16 26
3967.31 29
3967.45 30
3967.60 30
3967.74 29
3967.88 27
3968.03 24
3968.17 22
3968.32 19
3968.46 17
3968.61 15
3968.75 15
3968.89 15
3969.04 16
3969.18 17
3969.33 20
3969.47 23
3969.62 27
3969.76 30
3969.91 33
3970.05 36
3970.19 39
3970.34 40
3970.48 40
3970.63 39
3970.77 37
3970.92 35
3971.06 33
3971.20 33
3971.35 34
3971.49 37
3971.64 41
3971.78 45
3971.93 49
3972.07 52
3972.21 54
3972.36 55
3972.50 54
3972.65 53
3972.79 50
3972.94 46
3973.08 41
3973.23 35
3973.37 29
3973.51 25
3973.66 23
3973.80 25
3973.95 31
3974.09 39
3974.24 49
3974.38 59
3974.52 66
3974.67 71
3974.81 74
3974.96 75
3975.10 75
3975.25 75
3975.39 74
3975.54 74
3975.68 73
3975.82 71
3975.97 69
3976.11 66
3976.26 64
3976.40 63
3976.55 64
3976.69 67
3976.84 71
3976.98 76
3977.12 82
3977.27 88
3977.41 93
3977.56 98
3977.70 102
3977.85 103
3977.99 101
3978.14 97
3978.28 89
3978.42 80
3978.57 71
3978.71 63
3978.86 56
3979.00 52
3979.15 50
3979.29 51
3979.44 52
3979.58 54
3979.73 57
3979.87 59
3980.01 61
3980.16 62
3980.30 63
3980.45 64
3980.59 63
3980.74 62
3980.88 59
3981.03 55
3981.17 50
3981.31 44
3981.46 39
3981.60 35
3981.75 33
3981.89 32
3982.04 34
3982.18 38
3982.33 43
3982.47 48
3982.62 52
3982.76 56
3982.90 59
3983.05 60
3983.19 60
3983.34 58
3983.48 56
3983.63 53
3983.77 49
3983.92 45
3984.06 42
3984.21 39
3984.35 37
3984.50 36
3984.64 36
3984.78 36
3984.93 37
3985.07 39
3985.22 41
3985.36 42
3985.51 44
3985.65 45
3985.80 47
3985.94 48
3986.09 48
3986.23 47
3986.38 45
3986.52 42
3986.66 37
3986.81 30
3986.95 24
3987.10 17
3987.24 11
3987.39 6
3987.53 1
3987.68 0
3987.82 0
3987.97 0
3988.11 0
3988.26 1
3988.40 4
3988.54 8
3988.69 12
3988.83 16
3988.98 19
3989.12 22
3989.27 25
3989.41 27
3989.56 28
3989.70 28
3989.85 28
3989.99 27
3990.14 26
3990.28 23
3990.43 21
3990.57 18
3990.71 15
3990.86 12
3991.00 9
3991.15 6
3991.29 3
3991.44 1
3991.58 0
3991.73 0
3991.87 0
3992.02 1
3992.16 2
3992.31 4
3992.45 5
3992.60 6
3992.74 7
3992.89 7
3993.03 7
3993.18 6
3993.32 5
3993.46 4
3993.61 2
3993.75 0
3993.90 0
3994.04 0
3994.19 0
3994.33 0
3994.48 0
3994.62 0
3994.77 0
3994.91 4
3995.06 12
3995.20 21
3995.35 29
3995.49 35
3995.64 38
3995.78 38
3995.93 36
3996.07 32
3996.22 27
3996.36 24
3996.51 22
3996.65 23
3996.79 25
3996.94 28
3997.08 33
3997.23 38
3997.37 43
3997.52 50
3997.66 57
3997.81 64
3997.95 72
3998.10 78
3998.24 83
3998.39 85
3998.53 85
3998.68 83
3998.82 81
3998.97 79
3999.11 79
3999.26 81
3999.40 84
3999.55 87
3999.69 89
3999.84 89
3999.98 88
4000.13 85
4000.27 82
4000.42 78
4000.56 75
4000.71 73
4000.85 73
4001.00 73
4001.14 74
4001.29 76
4001.43 77
4001.58 77
4001.72 77
4001.86 77
4002.01 77
4002.15 77
4002.30 79
4002.44 81
4002.59 83
4002.73 84
4002.88 85
4003.02 83
4003.17 80
4003.31 76
4003.46 70
4003.60 66
4003.75 62
4003.89 61
4004.04 61
4004.18 63
4004.33 64
4004.47 64
4004.62 63
4004.76 59
4004.91 53
4005.05 46
4005.20 39
4005.34 33
4005.49 29
4005.63 25
4005.78 23
4005.92 21
4006.07 19
4006.21 18
4006.36 17
4006.50 16
4006.65 15
4006.79 14
4006.94 13
4007.08 10
4007.23 7
4007.37 4
4007.52 1
4007.66 0
4007.81 1
4007.95 4
4008.10 9
4008.24 16
4008.39 24
4008.53 31
4008.68 38
4008.82 45
4008.97 51
4009.11 56
4009.26 62
4009.40 66
4009.55 68
4009.69 69
4009.84 67
4009.98 63
4010.13 58
4010.27 52
4010.42 47
4010.56 43
4010.71 42
4010.85 42
4011.00 43
4011.14 45
4011.29 45
4011.43 44
4011.58 41
4011.72 36
4011.87 30
4012.01 24
4012.16 18
4012.30 13
4012.45 9
4012.59 6
4012.74 4
4012.89 3
4013.03 3
4013.18 3
4013.32 3
4013.47 2
4013.61 2
4013.76 0
4013.90 0
4014.05 1
4014.19 4
4014.34 8
4014.48 15
4014.63 24
4014.77 32
4014.92 40
4015.06 46
4015.21 49
4015.35 49
4015.50 45
4015.64 39
4015.79 32
4015.93 23
4016.08 14
4016.22 6
4016.37 0
4016.51 0
4016.66 0
4016.80 0
4016.95 0
4017.09 0
4017.24 0
4017.38 0
4017.53 0
4017.68 9
4017.82 18
4017.97 27
4018.11 34
4018.26 40
4018.40 44
4018.55 47
4018.69 48
4018.84 49
4018.98 49
4019.13 50
4019.27 50
4019.42 50
4019.56 50
4019.71 48
4019.85 46
4020.00 43
4020.14 38
4020.29 32
4020.43 26
4020.58 21
4020.72 17
4020.87 14
4021.02 12
4021.16 11
4021.31 11
4021.45 12
4021.60 13
4021.74 16
4021.89 21
4022.03 26
4022.18 32
4022.32 38
4022.47 43
4022.61 46
4022.76 48
4022.90 48
4023.05 48
4023.19 47
4023.34 46
4023.48 45
4023.63 45
4023.78 46
4023.92 48
4024.07 52
4024.21 56
4024.36 60
4024.50 64
4024.65 67
4024.79 67
4024.94 65
4025.08 61
4025.23 57
4025.37 53
4025.52 52
4025.66 52
4025.81 55
4025.96 59
4026.10 64
4026.25 69
4026.39 73
4026.54 76
4026.68 78
4026.83 79
4026.97 80
4027.12 80
4027.26 81
4027.41 81
4027.55 82
4027.70 82
4027.84 81
4027.99 79
4028.14 76
4028.28 71
4028.43 66
4028.57 60
4028.72 55
4028.86 51
4029.01 51
4029.15 54
4029.30 61
4029.44 71
4029.59 82
4029.73 93
4029.88 102
4030.03 109
4030.17 114
4030.32 117
4030.46 117
4030.61 116
4030.75 113
4030.90 109
4031.04 103
4031.19 97
4031.33 90
4031.48 84
4031.63 82
4031.77 83
4031.92 89
4032.06 100
4032.21 114
4032.35 129
4032.50 145
4032.64 161
4032.79 175
4032.93 188
4033.08 202
4033.23 217
4033.37 234
4033.52 254
4033.66 278
4033.81 306
4033.95 335
4034.10 365
4034.24 395
4034.39 423
4034.53 448
4034.68 470
4034.83 489
4034.97 506
4035.12 521
4035.26 537
4035.41 553
4035.55 569
4035.70 586
4035.84 603
4035.99 620
4036.14 636
4036.28 650
4036.43 662
4036.57 671
4036.72 678
4036.86 681
4037.01 681
4037.15 679
4037.30 675
4037.45 671
4037.59 665
4037.74 659
4037.88 652
4038.03 643
4038.17 632
4038.32 621
4038.46 609
4038.61 597
4038.76 586
4038.90 576
4039.05 565
4039.19 553
4039.34 538
4039.48 521
4039.63 502
4039.77 481
4039.92 460
4040.07 439
4040.21 420
4040.36 403
4040.50 387
4040.65 372
4040.79 356
4040.94 341
4041.08 326
4041.23 313
4041.38 300
4041.52 288
4041.67 279
4041.81 270
4041.96 262
4042.10 253
4042.25 243
4042.40 231
4042.54 218
4042.69 203
4042.83 189
4042.98 176
4043.12 166
4043.27 160
4043.41 159
4043.56 161
4043.71 165
4043.85 170
4044.00 172
4044.14 171
4044.29 167
4044.43 159
4044.58 150
4044.73 141
4044.87 134
4045.02 130
4045.16 129
4045.31 130
4045.45 131
4045.60 132
4045.75 132
4045.89 129
4046.04 124
4046.18 118
4046.33 111
4046.47 104
4046.62 97
4046.77 91
4046.91 86
4047.06 82
4047.20 80
4047.35 80
4047.49 82
4047.64 83
4047.79 85
4047.93 85
4048.08 84
4048.22 81
4048.37 76
4048.51 70
4048.66 62
4048.81 54
4048.95 46
4049.10 38
4049.24 31
4049.39 24
4049.53 18
4049.68 13
4049.83 11
4049.97 12
4050.12 16
4050.26 24
4050.41 35
4050.56 48
4050.70 60
4050.85 70
4050.99 78
4051.14 83
4051.28 85
4051.43 86
4051.58 86
4051.72 85
4051.87 84
4052.01 83
4052.16 80
4052.30 78
4052.45 74
4052.60 71
4052.74 68
4052.89 67
4053.03 66
4053.18 66
4053.33 65
4053.47 64
4053.62 62
4053.76 58
4053.91 54
4054.05 48
4054.20 43
4054.35 37
4054.49 33
4054.64 28
4054.78 25
4054.93 23
4055.08 21
4055.22 20
4055.37 19
4055.51 19
4055.66 18
4055.81 17
4055.95 17
4056.10 18
4056.24 19
4056.39 21
4056.53 24
4056.68 26
4056.83 27
4056.97 28
4057.12 28
4057.26 28
4057.41 29
4057.56 31
4057.70 34
4057.85 38
4057.99 41
4058.14 44
4058.29 46
4058.43 47
4058.58 47
4058.72 46
4058.87 44
4059.02 43
4059.16 43
4059.31 43
4059.45 45
4059.60 46
4059.74 48
4059.89 50
4060.04 51
4060.18 50
4060.33 48
4060.47 45
4060.62 41
4060.77 36
4060.91 32
4061.06 28
4061.20 26
4061.35 25
4061.50 24
4061.64 24
4061.79 25
4061.93 25
4062.08 27
4062.23 30
4062.37 34
4062.52 40
4062.66 47
4062.81 54
4062.96 61
4063.10 67
4063.25 71
4063.39 72
4063.54 71
4063.69 68
4063.83 64
4063.98 58
4064.12 53
4064.27 48
4064.42 42
4064.56 37
4064.71 32
4064.85 27
4065.00 22
4065.15 17
4065.29 13
4065.44 9
4065.59 6
4065.73 4
4065.88 1
4066.02 0
4066.17 0
4066.32 0
4066.46 0
4066.61 0
4066.75 0
4066.90 0
4067.05 1
4067.19 5
4067.34 9
4067.48 12
4067.63 13
4067.78 13
4067.92 10
4068.07 6
4068.21 2
4068.36 0
4068.51 0
4068.65 0
4068.80 0
4068.95 0
4069.09 0
4069.24 1
4069.38 3
4069.53 4
4069.68 4
4069.82 3
4069.97 3
4070.11 2
4070.26 2
4070.41 3
4070.55 4
4070.70 6
4070.84 9
4070.99 12
4071.14 14
4071.28 15
4071.43 15
4071.58 13
4071.72 11
4071.87 9
4072.01 7
4072.16 7
4072.31 8
4072.45 12
4072.60 18
4072.74 24
4072.89 31
4073.04 37
4073.18 43
4073.33 48
4073.48 52
4073.62 57
4073.77 61
4073.91 65
4074.06 68
4074.21 70
4074.35 70
4074.50 69
4074.65 66
4074.79 63
4074.94 59
4075.08 57
4075.23 55
4075.38 55
4075.52 55
4075.67 57
4075.82 59
4075.96 61
4076.11 62
4076.25 63
4076.40 63
4076.55 63
4076.69 63
4076.84 63
4076.99 64
4077.13 64
4077.28 65
4077.42 65
4077.57 64
4077.72 62
4077.86 60
4078.01 58
4078.16 56
4078.30 56
4078.45 57
4078.59 58
4078.74 58
4078.89 57
4079.03 54
4079.18 49
4079.33 44
4079.47 37
4079.62 30
4079.76 22
4079.91 15
4080.06 8
4080.20 2
4080.35 0
4080.50 0
4080.64 0
4080.79 0
4080.94 0
4081.08 0
4081.23 0
4081.37 0
4081.52 1
4081.67 2
4081.81 3
4081.96 4
4082.11 6
4082.25 7
4082.40 8
4082.55 9
4082.69 9
4082.84 9
4082.98 9
4083.13 8
4083.28 6
4083.42 4
4083.57 2
4083.72 0
4083.86 0
4084.01 0
4084.16 2
4084.30 7
4084.45 14
4084.59 22
4084.74 29
4084.89 36
4085.03 42
4085.18 46
4085.33 48
4085.47 49
4085.62 49
4085.77 48
4085.91 45
4086.06 41
4086.21 36
4086.35 30
4086.50 24
4086.64 17
4086.79 11
4086.94 6
4087.08 3
4087.23 3
4087.38 6
4087.52 11
4087.67 18
4087.82 27
4087.96 36
4088.11 46
4088.26 55
4088.40 63
4088.55 71
4088.69 79
4088.84 87
4088.99 95
4089.13 102
4089.28 109
4089.43 115
4089.57 121
4089.72 126
4089.87 130
4090.01 133
4090.16 135
4090.31 136
4090.45 135
4090.60 134
4090.75 131
4090.89 128
4091.04 126
4091.19 124
4091.33 124
4091.48 125
4091.62 128
4091.77 132
4091.92 135
4092.06 137
4092.21 137
4092.36 135
4092.50 131
4092.65 126
4092.80 120
4092.94 114
4093.09 108
4093.24 102
4093.38 97
4093.53 91
4093.68 85
4093.82 80
4093.97 75
4094.12 70
4094.26 66
4094.41 62
4094.56 59
4094.70 57
4094.85 56
4095.00 55
4095.14 55
4095.29 55
4095.44 55
4095.58 55
4095.73 54
4095.87 52
4096.02 50
4096.17 48
4096.31 46
4096.46 45
4096.61 44
4096.75 43
4096.90 44
4097.05 44
4097.19 46
4097.34 48
4097.49 50
4097.63 53
4097.78 56
4097.93 58
4098.07 60
4098.22 61
4098.37 62
4098.51 63
4098.66 63
4098.81 62
4098.95 62
4099.10 63
4099.25 64
4099.39 67
4099.54 72
4099.69 79
4099.83 88
4099.98 98
4100.13 107
4100.27 114
4100.42 118
4100.57 120
4100.71 120
4100.86 118
4101.01 116
4101.15 113
4101.30 111
4101.45 108
4101.59 104
4101.74 99
4101.89 94
4102.03 88
4102.18 83
4102.33 81
4102.47 81
4102.62 84
4102.77 90
4102.91 99
4103.06 108
4103.21 116
4103.35 123
4103.50 127
4103.65 128
4103.80 126
4103.94 123
4104.09 119
4104.24 114
4104.38 111
4104.53 108
4104.68 106
4104.82 104
4104.97 101
4105.12 97
4105.26 91
4105.41 85
4105.56 78
4105.70 73
4105.85 70
4106.00 71
4106.14 75
4106.29 82
4106.44 92
4106.58 103
4106.73 114
4106.88 123
4107.02 130
4107.17 135
4107.32 136
4107.46 136
4107.61 133
4107.76 130
4107.90 127
4108.05 123
4108.20 121
4108.35 118
4108.49 115
4108.64 111
4108.79 107
4108.93 102
4109.08 98
4109.23 93
4109.37 90
4109.52 87
4109.67 86
4109.81 85
4109.96 85
4110.11 84
4110.25 84
4110.40 83
4110.55 81
4110.69 79
4110.84 78
4110.99 76
4111.14 75
4111.28 75
4111.43 75
4111.58 76
4111.72 76
4111.87 76
4112.02 75
4112.16 74
4112.31 73
4112.46 72
4112.60 72
4112.75 74
4112.90 76
4113.05 78
4113.19 79
4113.34 79
4113.49 78
4113.63 75
4113.78 73
4113.93 70
4114.07 69
4114.22 68
4114.37 68
4114.51 68
4114.66 68
4114.81 67
4114.96 66
4115.10 65
4115.25 63
4115.40 62
4115.54 61
4115.69 61
4115.84 62
4115.98 64
4116.13 67
4116.28 70
4116.42 72
4116.57 74
4116.72 73
4116.87 71
4117.01 66
4117.16 59
4117.31 51
4117.45 42
4117.60 36
4117.75 31
4117.89 30
4118.04 31
4118.19 35
4118.34 40
4118.48 45
4118.63 50
4118.78 52
4118.92 53
4119.07 53
4119.22 51
4119.36 49
4119.51 47
4119.66 45
4119.81 45
4119.95 45
4120.10 45
4120.25 45
4120.39 44
4120.54 42
4120.69 39
4120.83 35
4120.98 32
4121.13 31
4121.28 32
4121.42 35
4121.57 39
4121.72 45
4121.86 50
4122.01 55
4122.16 58
4122.31 60
4122.45 60
4122.60 61
4122.75 61
4122.89 62
4123.04 62
4123.19 62
4123.34 62
4123.48 60
4123.63 58
4123.78 55
4123.92 52
4124.07 48
4124.22 44
4124.36 41
4124.51 38
4124.66 36
4124.81 33
4124.95 30
4125.10 26
4125.25 21
4125.39 15
4125.54 8
4125.69 1
4125.84 0
4125.98 0
4126.13 0
4126.28 0
4126.42 0
4126.57 0
4126.72 0
4126.87 2
4127.01 6
4127.16 8
4127.31 10
4127.45 12
4127.60 13
4127.75 16
4127.90 20
4128.04 24
4128.19 29
4128.34 34
4128.48 38
4128.63 41
4128.78 43
4128.93 45
4129.07 47
4129.22 48
4129.37 50
4129.52 53
4129.66 55
4129.81 58
4129.96 61
4130.10 62
4130.25 64
4130.40 64
4130.55 64
4130.69 64
4130.84 64
4130.99 65
4131.13 66
4131.28 69
4131.43 74
4131.58 79
4131.72 84
4131.87 89
4132.02 91
4132.17 90
4132.31 86
4132.46 80
4132.61 72
4132.75 64
4132.90 57
4133.05 53
4133.20 50
4133.34 50
4133.49 51
4133.64 53
4133.79 55
4133.93 56
4134.08 57
4134.23 58
4134.37 57
4134.52 55
4134.67 51
4134.82 47
4134.96 41
4135.11 35
4135.26 29
4135.41 24
4135.55 20
4135.70 17
4135.85 15
4135.99 14
4136.14 13
4136.29 14
4136.44 16
4136.58 20
4136.73 24
4136.88 30
4137.03 36
4137.17 42
4137.32 47
4137.47 52
4137.62 55
4137.76 56
4137.91 56
4138.06 54
4138.20 52
4138.35 49
4138.50 47
4138.65 46
4138.79 46
4138.94 48
4139.09 51
4139.24 53
4139.38 55
4139.53 54
4139.68 52
4139.83 49
4139.97 46
4140.12 44
4140.27 44
4140.42 46
4140.56 51
4140.71 57
4140.86 63
4141.01 69
4141.15 72
4141.30 73
4141.45 72
4141.59 68
4141.74 63
4141.89 58
4142.04 54
4142.18 52
4142.33 51
4142.48 52
4142.63 55
4142.77 58
4142.92 61
4143.07 63
4143.22 64
4143.36 65
4143.51 65
4143.66 64
4143.81 64
4143.95 62
4144.10 61
4144.25 59
4144.40 56
4144.54 53
4144.69 50
4144.84 46
4144.99 41
4145.13 37
4145.28 34
4145.43 31
4145.58 29
4145.72 29
4145.87 30
4146.02 33
4146.17 35
4146.31 38
4146.46 40
4146.61 40
4146.76 40
4146.90 38
4147.05 36
4147.20 34
4147.35 32
4147.49 31
4147.64 31
4147.79 32
4147.94 33
4148.08 35
4148.23 37
4148.38 40
4148.53 44
4148.67 47
4148.82 52
4148.97 56
4149.12 60
4149.26 62
4149.41 64
4149.56 65
4149.71 65
4149.85 65
4150.00 64
4150.15 63
4150.30 62
4150.44 59
4150.59 55
4150.74 49
4150.89 41
4151.03 32
4151.18 23
4151.33 15
4151.48 7
4151.63 0
4151.77 0
4151.92 0
4152.07 0
4152.22 0
4152.36 0
4152.51 0
4152.66 0
4152.81 0
4152.95 3
4153.10 10
4153.25 16
4153.40 24
4153.54 31
4153.69 37
4153.84 43
4153.99 47
4154.13 49
4154.28 49
4154.43 47
4154.58 43
4154.73 38
4154.87 32
4155.02 27
4155.17 22
4155.32 18
4155.46 16
4155.61 15
4155.76 15
4155.91 17
4156.05 18
4156.20 21
4156.35 24
4156.50 27
4156.64 32
4156.79 37
4156.94 44
4157.09 52
4157.24 60
4157.38 66
4157.53 72
4157.68 76
4157.83 78
4157.97 79
4158.12 78
4158.27 78
4158.42 76
4158.57 74
4158.71 71
4158.86 67
4159.01 63
4159.16 58
4159.30 55
4159.45 53
4159.60 54
4159.75 56
4159.89 61
4160.04 67
4160.19 73
4160.34 79
4160.49 83
4160.63 85
4160.78 84
4160.93 81
4161.08 76
4161.22 71
4161.37 66
4161.52 63
4161.67 61
4161.82 60
4161.96 59
4162.11 58
4162.26 56
4162.41 52
4162.55 47
4162.70 41
4162.85 36
4163.00 32
4163.15 31
4163.29 31
4163.44 33
4163.59 36
4163.74 39
4163.88 42
4164.03 44
4164.18 45
4164.33 45
4164.48 44
4164.62 43
4164.77 42
4164.92 41
4165.07 39
4165.22 38
4165.36 38
4165.51 39
4165.66 41
4165.81 43
4165.95 47
4166.10 50
4166.25 52
4166.40 54
4166.55 56
4166.69 57
4166.84 58
4166.99 60
4167.14 63
4167.29 68
4167.43 73
4167.58 80
4167.73 86
4167.88 91
4168.02 96
4168.17 100
4168.32 102
4168.47 104
4168.62 105
4168.76 105
4168.91 104
4169.06 102
4169.21 99
4169.36 95
4169.50 91
4169.65 86
4169.80 81
4169.95 77
4170.10 74
4170.24 72
4170.39 72
4170.54 73
4170.69 74
4170.83 76
4170.98 76
4171.13 76
4171.28 76
4171.43 74
4171.57 73
4171.72 73
4171.87 74
4172.02 75
4172.17 77
4172.31 79
4172.46 81
4172.61 83
4172.76 85
4172.91 86
4173.05 89
4173.20 91
4173.35 93
4173.50 95
4173.65 95
4173.79 93
4173.94 90
4174.09 86
4174.24 81
4174.39 78
4174.53 76
4174.68 75
4174.83 75
4174.98 76
4175.13 77
4175.27 77
4175.42 77
4175.57 77
4175.72 75
4175.87 72
4176.01 69
4176.16 65
4176.31 62
4176.46 59
4176.61 57
4176.75 58
4176.90 59
4177.05 63
4177.20 66
4177.35 70
4177.49 73
4177.64 74
4177.79 72
4177.94 68
4178.09 62
4178.24 55
4178.38 48
4178.53 42
4178.68 37
4178.83 35
4178.98 36
4179.12 39
4179.27 44
4179.42 51
4179.57 58
4179.72 66
4179.86 73
4180.01 79
4180.16 84
4180.31 88
4180.46 91
4180.60 93
4180.75 96
4180.90 100
4181.05 104
4181.20 110
4181.35 117
4181.49 124
4181.64 131
4181.79 137
4181.94 141
4182.09 142
4182.23 140
4182.38 135
4182.53 128
4182.68 121
4182.83 113
4182.97 107
4183.12 102
4183.27 99
4183.42 97
4183.57 95
4183.72 94
4183.86 94
4184.01 93
4184.16 93
4184.31 93
4184.46 93
4184.60 94
4184.75 96
4184.90 98
4185.05 100
4185.20 103
4185.35 106
4185.49 109
4185.64 112
4185.79 114
4185.94 117
4186.09 119
4186.23 120
4186.38 121
4186.53 121
4186.68 121
4186.83 120
4186.98 118
4187.12 117
4187.27 116
4187.42 116
4187.57 118
4187.72 122
4187.87 126
4188.01 130
4188.16 133
4188.31 134
4188.46 132
4188.61 128
4188.75 123
4188.90 117
4189.05 112
4189.20 108
4189.35 105
4189.50 102
4189.64 100
4189.79 98
4189.94 96
4190.09 95
4190.24 95
4190.39 98
4190.53 103
4190.68 110
4190.83 117
4190.98 123
4191.13 127
4191.28 129
4191.42 129
4191.57 127
4191.72 125
4191.87 124
4192.02 124
4192.17 125
4192.31 126
4192.46 128
4192.61 129
4192.76 129
4192.91 128
4193.06 128
4193.20 128
4193.35 130
4193.50 133
4193.65 139
4193.80 145
4193.95 152
4194.09 159
4194.24 166
4194.39 173
4194.54 179
4194.69 186
4194.84 194
4194.98 203
4195.13 213
4195.28 225
4195.43 236
4195.58 248
4195.73 258
4195.87 268
4196.02 278
4196.17 287
4196.32 298
4196.47 311
4196.62 325
4196.76 341
4196.91 360
4197.06 380
4197.21 402
4197.36 424
4197.51 445
4197.65 464
4197.80 478
4197.95 488
4198.10 492
4198.25 491
4198.40 487
4198.55 482
4198.69 478
4198.84 474
4198.99 472
4199.14 472
4199.29 471
4199.44 471
4199.58 471
4199.73 470
4199.88 468
4200.03 466
4200.18 463
4200.33 459
4200.48 453
4200.62 445
4200.77 434
4200.92 420
4201.07 405
4201.22 388
4201.37 371
4201.51 354
4201.66 338
4201.81 322
4201.96 307
4202.11 293
4202.26 278
4202.41 265
4202.55 252
4202.70 239
4202.85 227
4203.00 216
4203.15 206
4203.30 196
4203.44 186
4203.59 178
4203.74 170
4203.89 164
4204.04 159
4204.19 156
4204.34 152
4204.48 149
4204.63 146
4204.78 143
4204.93 141
4205.08 138
4205.23 137
4205.38 137
4205.52 138
4205.67 139
4205.82 140
4205.97 139
4206.12 137
4206.27 133
4206.42 128
4206.56 122
4206.71 115
4206.86 109
4207.01 103
4207.16 97
4207.31 92
4207.46 89
4207.60 86
4207.75 85
4207.90 84
4208.05 85
4208.20 86
4208.35 87
4208.50 88
4208.64 89
4208.79 89
4208.94 88
4209.09 85
4209.24 82
4209.39 78
4209.54 74
4209.68 69
4209.83 64
4209.98 59
4210.13 56
4210.28 53
4210.43 52
4210.58 52
4210.73 53
4210.87 55
4211.02 59
4211.17 62
4211.32 65
4211.47 67
4211.62 67
4211.77 67
4211.91 65
4212.06 64
4212.21 63
4212.36 63
4212.51 66
4212.66 70
4212.81 75
4212.96 81
4213.10 87
4213.25 93
4213.40 98
4213.55 102
4213.70 105
4213.85 107
4214.00 108
4214.14 108
4214.29 108
4214.44 108
4214.59 108
4214.74 108
4214.89 107
4215.04 105
4215.19 103
4215.33 101
4215.48 100
4215.63 99
4215.78 99
4215.93 100
4216.08 102
4216.23 103
4216.38 104
4216.52 103
4216.67 101
4216.82 98
4216.97 94
4217.12 91
4217.27 88
4217.42 87
4217.57 89
4217.71 93
4217.86 99
4218.01 107
4218.16 115
4218.31 124
4218.46 133
4218.61 142
4218.76 151
4218.90 161
4219.05 173
4219.20 186
4219.35 200
4219.50 214
4219.65 228
4219.80 241
4219.95 253
4220.10 264
4220.24 274
4220.39 283
4220.54 290
4220.69 295
4220.84 296
4220.99 292
4221.14 285
4221.29 275
4221.43 264
4221.58 253
4221.73 245
4221.88 241
4222.03 240
4222.18 242
4222.33 246
4222.48 252
4222.63 257
4222.77 262
4222.92 266
4223.07 269
4223.22 271
4223.37 273
4223.52 275
4223.67 275
4223.82 274
4223.97 271
4224.11 266
4224.26 259
4224.41 251
4224.56 242
4224.71 233
4224.86 224
4225.01 216
4225.16 208
4225.31 200
4225.45 192
4225.60 184
4225.75 176
4225.90 168
4226.05 162
4226.20 157
4226.35 153
4226.50 149
4226.65 144
4226.79 137
4226.94 128
4227.09 119
4227.24 108
4227.39 98
4227.54 89
4227.69 82
4227.84 77
4227.99 73
4228.13 71
4228.28 70
4228.43 70
4228.58 69
4228.73 68
4228.88 67
4229.03 66
4229.18 65
4229.33 65
4229.48 65
4229.62 67
4229.77 69
4229.92 72
4230.07 75
4230.22 78
4230.37 80
4230.52 82
4230.67 82
4230.82 81
4230.97 79
4231.11 75
4231.26 71
4231.41 67
4231.56 64
4231.71 63
4231.86 64
4232.01 67
4232.16 71
4232.31 75
4232.46 79
4232.60 81
4232.75 82
4232.90 82
4233.05 81
4233.20 80
4233.35 80
4233.50 82
4233.65 85
4233.80 89
4233.95 95
4234.09 100
4234.24 104
4234.39 107
4234.54 107
4234.69 105
4234.84 100
4234.99 94
4235.14 87
4235.29 79
4235.44 71
4235.59 63
4235.73 56
4235.88 49
4236.03 45
4236.18 42
4236.33 42
4236.48 43
4236.63 47
4236.78 52
4236.93 58
4237.08 64
4237.23 70
4237.37 75
4237.52 79
4237.67 82
4237.82 86
4237.97 89
4238.12 93
4238.27 97
4238.42 101
4238.57 107
4238.72 113
4238.87 119
4239.02 124
4239.16 127
4239.31 128
4239.46 125
4239.61 119
4239.76 111
4239.91 102
4240.06 94
4240.21 88
4240.36 85
4240.51 85
4240.66 88
4240.81 93
4240.95 98
4241.10 102
4241.25 105
4241.40 107
4241.55 108
4241.70 110
4241.85 111
4242.00 113
4242.15 113
4242.30 114
4242.45 113
4242.60 112
4242.74 111
4242.89 111
4243.04 110
4243.19 110
4243.34 109
4243.49 108
4243.64 106
4243.79 103
4243.94 99
4244.09 95
4244.24 92
4244.39 89
4244.54 87
4244.68 86
4244.83 86
4244.98 86
4245.13 85
4245.28 84
4245.43 83
4245.58 80
4245.73 77
4245.88 74
4246.03 71
4246.18 68
4246.33 65
4246.48 62
4246.63 59
4246.77 56
4246.92 54
4247.07 52
4247.22 51
4247.37 51
4247.52 52
4247.67 55
4247.82 58
4247.97 61
4248.12 64
4248.27 66
4248.42 68
4248.57 68
4248.72 66
4248.86 63
4249.01 59
4249.16 55
4249.31 53
4249.46 51
4249.61 51
4249.76 53
4249.91 57
4250.06 62
4250.21 67
4250.36 71
4250.51 76
4250.66 80
4250.81 83
4250.96 87
4251.10 90
4251.25 93
4251.40 93
4251.55 93
4251.70 91
4251.85 88
4252.00 85
4252.15 83
4252.30 83
4252.45 84
4252.60 86
4252.75 88
4252.90 90
4253.05 91
4253.20 90
4253.35 89
4253.49 87
4253.64 85
4253.79 82
4253.94 80
4254.09 78
4254.24 75
4254.39 72
4254.54 67
4254.69 62
4254.84 56
4254.99 49
4255.14 42
4255.29 36
4255.44 31
4255.59 28
4255.74 26
4255.89 26
4256.03 28
4256.18 30
4256.33 34
4256.48 39
4256.63 44
4256.78 49
4256.93 54
4257.08 58
4257.23 60
4257.38 60
4257.53 59
4257.68 55
4257.83 50
4257.98 44
4258.13 40
4258.28 36
4258.43 34
4258.58 35
4258.73 36
4258.87 38
4259.02 40
4259.17 42
4259.32 43
4259.47 43
4259.62 43
4259.77 44
4259.92 45
4260.07 46
4260.22 47
4260.37 49
4260.52 52
4260.67 55
4260.82 59
4260.97 63
4261.12 67
4261.27 70
4261.42 71
4261.57 70
4261.72 67
4261.87 62
4262.01 57
4262.16 52
4262.31 48
4262.46 46
4262.61 46
4262.76 48
4262.91 50
4263.06 52
4263.21 54
4263.36 53
4263.51 52
4263.66 49
4263.81 46
4263.96 42
4264.11 40
4264.26 37
4264.41 36
4264.56 36
4264.71 37
4264.86 37
4265.01 38
4265.16 39
4265.31 40
4265.46 40
4265.60 40
4265.75 39
4265.90 38
4266.05 37
4266.20 35
4266.35 34
4266.50 32
4266.65 30
4266.80 29
4266.95 27
4267.10 25
4267.25 23
4267.40 21
4267.55 18
4267.70 16
4267.85 14
4268.00 14
4268.15 15
4268.30 18
4268.45 23
4268.60 29
4268.75 36
4268.90 42
4269.05 48
4269.20 53
4269.35 57
4269.50 59
4269.65 59
4269.79 58
4269.94 56
4270.09 53
4270.24 50
4270.39 47
4270.54 44
4270.69 43
4270.84 42
4270.99 41
4271.14 40
4271.29 38
4271.44 36
4271.59 34
4271.74 30
4271.89 27
4272.04 24
4272.19 21
4272.34 19
4272.49 19
4272.64 20
4272.79 22
4272.94 26
4273.09 32
4273.24 39
4273.39 46
4273.54 52
4273.69 58
4273.84 62
4273.99 65
4274.14 65
4274.29 65
4274.44 62
4274.59 58
4274.74 52
4274.89 45
4275.04 38
4275.19 30
4275.34 22
4275.48 15
4275.63 9
4275.78 4
4275.93 1
4276.08 0
4276.23 0
4276.38 0
4276.53 0
4276.68 2
4276.83 4
4276.98 6
4277.13 7
4277.28 6
4277.43 5
4277.58 2
4277.73 0
4277.88 0
4278.03 0
4278.18 0
4278.33 0
4278.48 0
4278.63 3
4278.78 9
4278.93 15
4279.08 19
4279.23 22
4279.38 24
4279.53 25
4279.68 25
4279.83 25
4279.98 26
4280.13 26
4280.28 28
4280.43 29
4280.58 31
4280.73 33
4280.88 35
4281.03 37
4281.18 39
4281.33 40
4281.48 41
4281.63 41
4281.78 41
4281.93 41
4282.08 41
4282.23 40
4282.38 38
4282.53 37
4282.68 34
4282.83 31
4282.98 28
4283.13 24
4283.28 20
4283.43 16
4283.58 13
4283.73 11
4283.88 10
4284.03 12
4284.18 15
4284.33 20
4284.48 25
4284.63 30
4284.78 33
4284.93 34
4285.08 34
4285.23 33
4285.38 30
4285.53 28
4285.68 27
4285.83 27
4285.98 29
4286.13 33
4286.28 37
4286.43 42
4286.58 48
4286.73 53
4286.88 58
4287.03 63
4287.18 66
4287.33 68
4287.48 67
4287.63 65
4287.78 61
4287.93 55
4288.08 48
4288.23 41
4288.38 36
4288.53 31
4288.68 27
4288.83 24
4288.98 22
4289.13 20
4289.28 17
4289.43 15
4289.58 13
4289.73 13
4289.88 13
4290.03 14
4290.18 16
4290.33 18
4290.48 20
4290.63 21
4290.78 22
4290.93 23
4291.08 24
4291.23 26
4291.38 29
4291.53 33
4291.68 38
4291.83 41
4291.98 44
4292.13 46
4292.28 47
4292.43 48
4292.58 49
4292.73 51
4292.88 52
4293.03 54
4293.18 55
4293.33 56
4293.48 57
4293.63 58
4293.78 59
4293.93 61
4294.08 63
4294.23 66
4294.38 69
4294.53 71
4294.68 73
4294.83 73
4294.98 72
4295.13 71
4295.28 70
4295.43 70
4295.58 69
4295.73 70
4295.88 71
4296.03 72
4296.18 73
4296.33 74
4296.48 75
4296.63 76
4296.78 76
4296.93 76
4297.08 75
4297.23 73
4297.38 70
4297.53 66
4297.68 63
4297.83 60
4297.98 59
4298.13 60
4298.28 62
4298.43 66
4298.58 71
4298.73 75
4298.88 78
4299.03 80
4299.18 81
4299.33 82
4299.48 83
4299.63 84
4299.78 87
4299.93 90
4300.09 94
4300.24 98
4300.39 102
4300.54 105
4300.69 107
4300.84 109
4300.99 111
4301.14 112
4301.29 113
4301.44 114
4301.59 115
4301.74 115
4301.89 115
4302.04 115
4302.19 114
4302.34 112
4302.49 110
4302.64 106
4302.79 101
4302.94 95
4303.09 87
4303.24 80
4303.39 73
4303.54 67
4303.69 64
4303.84 63
4303.99 65
4304.14 69
4304.29 75
4304.44 81
4304.59 87
4304.74 91
4304.89 93
4305.04 94
4305.19 93
4305.34 91
4305.49 89
4305.64 86
4305.80 83
4305.95 81
4306.10 80
4306.25 80
4306.40 80
4306.55 82
4306.70 85
4306.85 87
4307.00 89
4307.15 90
4307.30 90
4307.45 88
4307.60 86
4307.75 82
4307.90 77
4308.05 72
4308.20 68
4308.35 63
4308.50 60
4308.65 58
4308.80 59
4308.95 61
4309.10 65
4309.25 70
4309.40 76
4309.55 81
4309.70 86
4309.85 90
4310.01 93
4310.16 96
4310.31 99
4310.46 101
4310.61 102
4310.76 101
4310.91 97
4311.06 92
4311.21 84
4311.36 75
4311.51 67
4311.66 59
4311.81 54
4311.96 51
4312.11 50
4312.26 51
4312.41 52
4312.56 55
4312.71 58
4312.86 61
4313.01 64
4313.16 66
4313.31 69
4313.46 71
4313.62 72
4313.77 73
4313.92 73
4314.07 72
4314.22 69
4314.37 66
4314.52 61
4314.67 56
4314.82 50
4314.97 45
4315.12 40
4315.27 37
4315.42 34
4315.57 33
4315.72 34
4315.87 36
4316.02 40
4316.17 46
4316.32 52
4316.47 57
4316.62 61
4316.78 64
4316.93 64
4317.08 63
4317.23 60
4317.38 57
4317.53 54
4317.68 51
4317.83 49
4317.98 47
4318.13 46
4318.28 45
4318.43 43
4318.58 40
4318.73 36
4318.88 32
4319.03 27
4319.18 22
4319.33 18
4319.49 16
4319.64 17
4319.79 19
4319.94 24
4320.09 30
4320.24 37
4320.39 43
4320.54 48
4320.69 51
4320.84 51
4320.99 48
4321.14 44
4321.29 38
4321.44 33
4321.59 29
4321.74 27
4321.89 27
4322.04 27
4322.20 28
4322.35 30
4322.50 31
4322.65 31
4322.80 32
4322.95 32
4323.10 33
4323.25 35
4323.40 37
4323.55 39
4323.70 39
4323.85 39
4324.00 37
4324.15 34
4324.30 30
4324.45 25
4324.61 21
4324.76 18
4324.91 16
4325.06 15
4325.21 16
4325.36 18
4325.51 21
4325.66 24
4325.81 25
4325.96 26
4326.11 25
4326.26 22
4326.41 19
4326.56 14
4326.71 10
4326.87 6
4327.02 2
4327.17 0
4327.32 0
4327.47 0
4327.62 0
4327.77 0
4327.92 0
4328.07 0
4328.22 0
4328.37 2
4328.52 8
4328.67 15
4328.82 22
4328.98 29
4329.13 35
4329.28 41
4329.43 45
4329.58 49
4329.73 51
4329.88 52
4330.03 51
4330.18 49
4330.33 46
4330.48 42
4330.63 38
4330.78 34
4330.93 31
4331.09 30
4331.24 30
4331.39 33
4331.54 36
4331.69 39
4331.84 42
4331.99 44
4332.14 46
4332.29 47
4332.44 48
4332.59 50
4332.74 51
4332.90 53
4333.05 55
4333.20 57
4333.35 59
4333.50 61
4333.65 64
4333.80 66
4333.95 69
4334.10 71
4334.25 73
4334.40 74
4334.55 74
4334.70 73
4334.86 73
4335.01 72
4335.16 72
4335.31 73
4335.46 75
4335.61 76
4335.76 77
4335.91 77
4336.06 75
4336.21 72
4336.36 69
4336.51 65
4336.67 64
4336.82 65
4336.97 69
4337.12 76
4337.27 84
4337.42 93
4337.57 102
4337.72 109
4337.87 114
4338.02 116
4338.17 117
4338.33 116
4338.48 115
4338.63 112
4338.78 110
4338.93 107
4339.08 105
4339.23 103
4339.38 102
4339.53 102
4339.68 102
4339.83 103
4339.99 102
4340.14 100
4340.29 98
4340.44 95
4340.59 92
4340.74 90
4340.89 90
4341.04 91
4341.19 94
4341.34 98
4341.49 102
4341.65 106
4341.80 108
4341.95 109
4342.10 108
4342.25 106
4342.40 102
4342.55 99
4342.70 96
4342.85 94
4343.00 93
4343.15 93
4343.31 94
4343.46 94
4343.61 93
4343.76 92
4343.91 89
4344.06 85
4344.21 80
4344.36 75
4344.51 70
4344.66 65
4344.82 60
4344.97 54
4345.12 48
4345.27 43
4345.42 39
4345.57 36
4345.72 34
4345.87 35
4346.02 38
4346.17 42
4346.33 46
4346.48 50
4346.63 52
4346.78 53
4346.93 53
4347.08 52
4347.23 50
4347.38 50
4347.53 51
4347.69 53
4347.84 56
4347.99 60
4348.14 64
4348.29 68
4348.44 72
4348.59 76
4348.74 80
4348.89 84
4349.04 88
4349.20 94
4349.35 99
4349.50 104
4349.65 108
4349.80 111
4349.95 112
4350.10 111
4350.25 109
4350.40 105
4350.56 99
4350.71 94
4350.86 89
4351.01 84
4351.16 80
4351.31 77
4351.46 76
4351.61 75
4351.76 74
4351.92 74
4352.07 73
4352.22 71
4352.37 68
4352.52 66
4352.67 65
4352.82 64
4352.97 66
4353.12 69
4353.28 74
4353.43 80
4353.58 87
4353.73 94
4353.88 101
4354.03 108
4354.18 113
4354.33 116
4354.48 117
4354.64 117
4354.79 115
4354.94 111
4355.09 107
4355.24 102
4355.39 97
4355.54 92
4355.69 89
4355.85 87
4356.00 86
4356.15 88
4356.30 91
4356.45 94
4356.60 98
4356.75 101
4356.90 103
4357.06 103
4357.21 102
4357.36 101
4357.51 99
4357.66 98
4357.81 97
4357.96 96
4358.11 96
4358.26 95
4358.42 95
4358.57 94
4358.72 94
4358.87 93
4359.02 94
4359.17 94
4359.32 95
4359.47 97
4359.63 99
4359.78 101
4359.93 102
4360.08 103
4360.23 102
4360.38 101
4360.53 98
4360.68 94
4360.84 88
4360.99 81
4361.14 73
4361.29 64
4361.44 55
4361.59 46
4361.74 39
4361.90 34
4362.05 30
4362.20 28
4362.35 28
4362.50 30
4362.65 33
4362.80 37
4362.95 42
4363.11 46
4363.26 50
4363.41 53
4363.56 55
4363.71 55
4363.86 56
4364.01 57
4364.16 58
4364.32 60
4364.47 64
4364.62 67
4364.77 69
4364.92 71
4365.07 72
4365.22 71
4365.38 69
4365.53 67
4365.68 63
4365.83 60
4365.98 56
4366.13 54
4366.28 52
4366.44 52
4366.59 53
4366.74 54
4366.89 55
4367.04 55
4367.19 54
4367.34 51
4367.49 48
4367.65 43
4367.80 38
4367.95 34
4368.10 30
4368.25 28
4368.40 27
4368.55 28
4368.71 30
4368.86 33
4369.01 35
4369.16 38
4369.31 39
4369.46 40
4369.61 41
4369.77 41
4369.92 41
4370.07 42
4370.22 43
4370.37 45
4370.52 47
4370.67 49
4370.83 50
4370.98 50
4371.13 49
4371.28 46
4371.43 43
4371.58 39
4371.73 35
4371.89 32
4372.04 30
4372.19 30
4372.34 32
4372.49 36
4372.64 41
4372.80 47
4372.95 54
4373.10 62
4373.25 69
4373.40 76
4373.55 82
4373.70 87
4373.86 90
4374.01 91
4374.16 89
4374.31 85
4374.46 78
4374.61 69
4374.76 59
4374.92 48
4375.07 38
4375.22 30
4375.37 25
4375.52 22
4375.67 22
4375.83 23
4375.98 26
4376.13 28
4376.28 29
4376.43 27
4376.58 25
4376.73 20
4376.89 16
4377.04 13
4377.19 11
4377.34 11
4377.49 14
4377.64 17
4377.80 22
4377.95 27
4378.10 31
4378.25 35
4378.40 38
4378.55 40
4378.71 43
4378.86 46
4379.01 49
4379.16 52
4379.31 55
4379.46 58
4379.61 60
4379.77 62
4379.92 64
4380.07 66
4380.22 68
4380.37 70
4380.52 72
4380.68 73
4380.83 72
4380.98 71
4381.13 69
4381.28 65
4381.43 61
4381.59 58
4381.74 55
4381.89 54
4382.04 54
4382.19 56
4382.34 58
4382.50 60
4382.65 60
4382.80 58
4382.95 53
4383.10 47
4383.25 40
4383.41 33
4383.56 26
4383.71 22
4383.86 20
4384.01 20
4384.16 23
4384.32 26
4384.47 29
4384.62 32
4384.77 33
4384.92 34
4385.07 32
4385.23 30
4385.38 26
4385.53 23
4385.68 19
4385.83 17
4385.98 15
4386.14 14
4386.29 14
4386.44 14
4386.59 16
4386.74 19
4386.89 22
4387.05 26
4387.20 29
4387.35 32
4387.50 32
4387.65 31
4387.81 29
4387.96 27
4388.11 25
4388.26 26
4388.41 28
4388.56 34
4388.72 41
4388.87 49
4389.02 56
4389.17 62
4389.32 67
4389.47 69
4389.63 70
4389.78 69
4389.93 67
4390.08 65
4390.23 62
4390.39 59
4390.54 56
4390.69 53
4390.84 50
4390.99 47
4391.14 43
4391.30 39
4391.45 36
4391.60 32
4391.75 29
4391.90 26
4392.06 23
4392.21 20
4392.36 17
4392.51 14
4392.66 12
4392.81 9
4392.97 7
4393.12 5
4393.27 3
4393.42 2
4393.57 2
4393.73 3
4393.88 3
4394.03 4
4394.18 3
4394.33 2
4394.48 0
4394.64 0
4394.79 0
4394.94 0
4395.09 0
4395.24 0
4395.40 0
4395.55 3
4395.70 7
4395.85 11
4396.00 15
4396.16 18
4396.31 20
4396.46 22
4396.61 24
4396.76 26
4396.91 28
4397.07 30
4397.22 31
4397.37 32
4397.52 33
4397.67 34
4397.83 35
4397.98 36
4398.13 38
4398.28 40
4398.43 42
4398.59 43
4398.74 43
4398.89 42
4399.04 39
4399.19 34
4399.35 29
4399.50 24
4399.65 19
4399.80 14
4399.95 10
4400.11 7
4400.26 5
4400.41 5
4400.56 7
4400.71 9
4400.86 13
4401.02 16
4401.17 20
4401.32 22
4401.47 23
4401.62 22
4401.78 20
4401.93 16
4402.08 11
4402.23 6
4402.38 1
4402.54 0
4402.69 0
4402.84 0
4402.99 5
4403.14 13
4403.30 22
4403.45 31
4403.60 39
4403.75 45
4403.90 50
4404.06 53
4404.21 55
4404.36 55
4404.51 54
4404.67 53
4404.82 50
4404.97 47
4405.12 43
4405.27 40
4405.43 38
4405.58 38
4405.73 40
4405.88 44
4406.03 49
4406.19 54
4406.34 57
4406.49 59
4406.64 59
4406.79 57
4406.95 55
4407.10 54
4407.25 53
4407.40 54
4407.55 55
4407.71 56
4407.86 56
4408.01 56
4408.16 54
4408.31 51
4408.47 48
4408.62 46
4408.77 45
4408.92 45
4409.08 46
4409.23 49
4409.38 51
4409.53 55
4409.68 58
4409.84 61
4409.99 63
4410.14 64
4410.29 64
4410.44 63
4410.60 59
4410.75 54
4410.90 47
4411.05 41
4411.21 35
4411.36 33
4411.51 33
4411.66 38
4411.81 45
4411.97 54
4412.12 63
4412.27 71
4412.42 77
4412.57 81
4412.73 83
4412.88 83
4413.03 82
4413.18 82
4413.34 82
4413.49 83
4413.64 84
4413.79 86
4413.94 88
4414.10 89
4414.25 89
4414.40 87
4414.55 85
4414.71 83
4414.86 80
4415.01 79
4415.16 77
4415.31 75
4415.47 72
4415.62 67
4415.77 61
4415.92 54
4416.08 48
4416.23 44
4416.38 43
4416.53 47
4416.68 53
4416.84 62
4416.99 72
4417.14 80
4417.29 86
4417.45 89
4417.60 90
4417.75 89
4417.90 88
4418.05 88
4418.21 89
4418.36 91
4418.51 94
4418.66 98
4418.82 100
4418.97 101
4419.12 101
4419.27 98
4419.42 94
4419.58 89
4419.73 83
4419.88 78
4420.03 73
4420.19 68
4420.34 64
4420.49 60
4420.64 55
4420.80 50
4420.95 46
4421.10 42
4421.25 39
4421.40 38
4421.56 38
4421.71 40
4421.86 43
4422.01 45
4422.17 46
4422.32 46
4422.47 44
4422.62 41
4422.78 37
4422.93 33
4423.08 30
4423.23 27
4423.39 26
4423.54 26
4423.69 25
4423.84 22
4423.99 18
4424.15 13
4424.30 5
4424.45 0
4424.60 0
4424.76 0
4424.91 0
4425.06 0
4425.21 0
4425.37 0
4425.52 0
4425.67 6
4425.82 15
4425.98 23
4426.13 30
4426.28 35
4426.43 39
4426.59 43
4426.74 45
4426.89 46
4427.04 46
4427.20 47
4427.35 48
4427.50 50
4427.65 53
4427.81 57
4427.96 62
4428.11 69
4428.26 76
4428.41 82
4428.57 88
4428.72 93
4428.87 96
4429.02 98
4429.18 98
4429.33 97
4429.48 96
4429.63 95
4429.79 96
4429.94 98
4430.09 103
4430.24 109
4430.40 116
4430.55 123
4430.70 127
4430.85 130
4431.01 130
4431.16 128
4431.31 124
4431.46 119
4431.62 115
4431.77 110
4431.92 107
4432.07 103
4432.23 100
4432.38 97
4432.53 93
4432.68 90
4432.84 86
4432.99 82
4433.14 78
4433.29 75
4433.45 73
4433.60 73
4433.75 73
4433.90 76
4434.06 79
4434.21 83
4434.36 88
4434.51 93
4434.67 99
4434.82 105
4434.97 112
4435.12 118
4435.28 124
4435.43 128
4435.58 130
4435.74 130
4435.89 127
4436.04 123
4436.19 118
4436.35 113
4436.50 109
4436.65 105
4436.80 103
4436.96 101
4437.11 99
4437.26 97
4437.41 94
4437.57 92
4437.72 89
4437.87 85
4438.02 83
4438.18 81
4438.33 80
4438.48 81
4438.63 84
4438.79 87
4438.94 91
4439.09 94
4439.25 97
4439.40 97
4439.55 97
4439.70 94
4439.86 91
4440.01 88
4440.16 85
4440.31 82
4440.47 80
4440.62 80
4440.77 80
4440.92 80
4441.08 82
4441.23 86
4441.38 90
4441.53 94
4441.69 99
4441.84 103
4441.99 106
4442.15 107
4442.30 106
4442.45 104
4442.60 101
4442.76 97
4442.91 94
4443.06 90
4443.21 87
4443.37 84
4443.52 82
4443.67 79
4443.83 77
4443.98 76
4444.13 74
4444.28 73
4444.44 71
4444.59 68
4444.74 65
4444.89 62
4445.05 59
4445.20 57
4445.35 56
4445.51 56
4445.66 58
4445.81 61
4445.96 66
4446.12 70
4446.27 75
4446.42 79
4446.57 82
4446.73 83
4446.88 84
4447.03 82
4447.19 79
4447.34 76
4447.49 71
4447.64 67
4447.80 63
4447.95 59
4448.10 57
4448.26 56
4448.41 56
4448.56 58
4448.71 60
4448.87 63
4449.02 67
4449.17 71
4449.32 74
4449.48 77
4449.63 78
4449.78 78
4449.94 78
4450.09 78
4450.24 79
4450.39 81
4450.55 85
4450.70 90
4450.85 95
4451.01 98
4451.16 99
4451.31 98
4451.46 93
4451.62 86
4451.77 78
4451.92 70
4452.08 63
4452.23 58
4452.38 55
4452.53 53
4452.69 54
4452.84 55
4452.99 58
4453.15 61
4453.30 65
4453.45 69
4453.60 74
4453.76 80
4453.91 85
4454.06 89
4454.22 94
4454.37 98
4454.52 102
4454.67 107
4454.83 112
4454.98 118
4455.13 125
4455.29 133
4455.44 142
4455.59 151
4455.74 159
4455.90 166
4456.05 172
4456.20 175
4456.36 176
4456.51 175
4456.66 172
4456.82 169
4456.97 166
4457.12 165
4457.27 165
4457.43 167
4457.58 170
4457.73 172
4457.89 173
4458.04 172
4458.19 167
4458.34 161
4458.50 153
4458.65 145
4458.80 139
4458.96 135
4459.11 135
4459.26 137
4459.42 140
4459.57 142
4459.72 144
4459.87 144
4460.03 143
4460.18 140
4460.33 135
4460.49 131
4460.64 127
4460.79 123
4460.95 119
4461.10 116
4461.25 113
4461.40 110
4461.56 109
4461.71 108
4461.86 109
4462.02 111
4462.17 114
4462.32 117
4462.48 119
4462.63 121
4462.78 121
4462.93 121
4463.09 121
4463.24 120
4463.39 120
4463.55 120
4463.70 120
4463.85 120
4464.01 120
4464.16 120
4464.31 119
4464.47 119
4464.62 119
4464.77 121
4464.92 124
4465.08 129
4465.23 136
4465.38 145
4465.54 157
4465.69 171
4465.84 186
4466.00 201
4466.15 216
4466.30 230
4466.46 242
4466.61 252
4466.76 259
4466.91 266
4467.07 274
4467.22 283
4467.37 296
4467.53 311
4467.68 328
4467.83 348
4467.99 370
4468.14 393
4468.29 417
4468.45 443
4468.60 472
4468.75 503
4468.91 534
4469.06 566
4469.21 598
4469.36 628
4469.52 656
4469.67 685
4469.82 714
4469.98 745
4470.13 780
4470.28 819
4470.44 862
4470.59 909
4470.74 959
4470.90 1011
4471.05 1066
4471.20 1122
4471.36 1179
4471.51 1236
4471.66 1291
4471.82 1343
4471.97 1390
4472.12 1431
4472.28 1468
4472.43 1500
4472.58 1530
4472.73 1559
4472.89 1588
4473.04 1616
4473.19 1642
4473.35 1662
4473.50 1677
4473.65 1683
4473.81 1681
4473.96 1673
4474.11 1658
4474.27 1640
4474.42 1618
4474.57 1593
4474.73 1565
4474.88 1534
4475.03 1500
4475.19 1463
4475.34 1424
4475.49 1385
4475.65 1346
4475.80 1308
4475.95 1271
4476.11 1235
4476.26 1199
4476.41 1162
4476.57 1125
4476.72 1088
4476.87 1051
4477.03 1014
4477.18 976
4477.33 938
4477.49 899
4477.64 858
4477.79 816
4477.95 774
4478.10 731
4478.25 691
4478.41 654
4478.56 621
4478.71 592
4478.87 567
4479.02 545
4479.17 525
4479.33 508
4479.48 491
4479.63 475
4479.79 460
4479.94 445
4480.09 431
4480.25 416
4480.40 401
4480.55 388
4480.71 376
4480.86 365
4481.01 357
4481.17 352
4481.32 349
4481.47 347
4481.63 344
4481.78 338
4481.93 329
4482.09 316
4482.24 300
4482.39 283
4482.55 267
4482.70 253
4482.85 242
4483.01 235
4483.16 230
4483.31 227
4483.47 223
4483.62 218
4483.77 211
4483.93 203
4484.08 194
4484.23 185
4484.39 177
4484.54 171
4484.69 165
4484.85 162
4485.00 158
4485.15 155
4485.31 151
4485.46 145
4485.61 138
4485.77 130
4485.92 122
4486.07 114
4486.23 107
4486.38 101
4486.53 97
4486.69 94
4486.84 91
4486.99 89
4487.15 87
4487.30 84
4487.46 80
4487.61 75
4487.76 70
4487.92 66
4488.07 62
4488.22 59
4488.38 56
4488.53 54
4488.68 51
4488.84 49
4488.99 48
4489.14 48
4489.30 50
4489.45 56
4489.60 64
4489.76 75
4489.91 86
4490.06 97
4490.22 106
4490.37 112
4490.52 113
4490.68 112
4490.83 107
4490.99 101
4491.14 93
4491.29 86
4491.45 78
4491.60 71
4491.75 66
4491.91 61
4492.06 56
4492.21 52
4492.37 48
4492.52 43
4492.67 37
4492.83 31
4492.98 26
4493.14 22
4493.29 21
4493.44 23
4493.60 28
4493.75 34
4493.90 41
4494.06 48
4494.21 54
4494.36 58
4494.52 59
4494.67 59
4494.82 57
4494.98 54
4495.13 51
4495.29 48
4495.44 46
4495.59 44
4495.75 43
4495.90 43
4496.05 43
4496.21 44
4496.36 45
4496.51 45
4496.67 46
4496.82 47
4496.97 47
4497.13 47
4497.28 48
4497.44 48
4497.59 48
4497.74 46
4497.90 43
4498.05 40
4498.20 35
4498.36 30
4498.51 26
4498.66 22
4498.82 21
4498.97 21
4499.13 24
4499.28 29
4499.43 35
4499.59 41
4499.74 48
4499.89 53
4500.05 58
4500.20 61
4500.36 62
4500.51 63
4500.66 64
4500.82 65
4500.97 66
4501.12 69
4501.28 72
4501.43 75
4501.58 77
4501.74 75
4501.89 71
4502.05 63
4502.20 52
4502.35 39
4502.51 27
4502.66 16
4502.81 8
4502.97 4
4503.12 3
4503.28 6
4503.43 11
4503.58 16
4503.74 20
4503.89 22
4504.04 23
4504.20 22
4504.35 21
4504.51 21
4504.66 23
4504.81 27
4504.97 33
4505.12 39
4505.27 44
4505.43 46
4505.58 46
4505.74 43
4505.89 38
4506.04 31
4506.20 25
4506.35 21
4506.50 18
4506.66 17
4506.81 18
4506.97 20
4507.12 22
4507.27 25
4507.43 28
4507.58 31
4507.74 33
4507.89 35
4508.04 36
4508.20 37
4508.35 38
4508.50 38
4508.66 39
4508.81 40
4508.97 40
4509.12 40
4509.27 38
4509.43 35
4509.58 31
4509.73 27
4509.89 24
4510.04 22
4510.20 23
4510.35 26
4510.50 30
4510.66 35
4510.81 39
4510.97 41
4511.12 40
4511.27 35
4511.43 29
4511.58 21
4511.73 14
4511.89 7
4512.04 2
4512.20 0
4512.35 0
4512.50 0
4512.66 0
4512.81 0
4512.97 0
4513.12 0
4513.27 0
4513.43 0
4513.58 4
4513.74 8
4513.89 13
4514.04 17
4514.20 21
4514.35 23
4514.51 25
4514.66 26
4514.81 26
4514.97 26
4515.12 25
4515.27 24
4515.43 22
4515.58 21
4515.74 19
4515.89 18
4516.04 17
4516.20 15
4516.35 12
4516.51 9
4516.66 6
4516.81 2
4516.97 0
4517.12 0
4517.28 0
4517.43 0
4517.58 0
4517.74 0
4517.89 0
4518.05 0
4518.20 1
4518.35 5
4518.51 9
4518.66 15
4518.82 21
4518.97 28
4519.12 35
4519.28 42
4519.43 47
4519.59 52
4519.74 54
4519.89 55
4520.05 54
4520.20 53
4520.36 51
4520.51 49
4520.66 47
4520.82 46
4520.97 46
4521.13 45
4521.28 45
4521.43 46
4521.59 46
4521.74 46
4521.90 46
4522.05 47
4522.20 47
4522.36 48
4522.51 48
4522.67 47
4522.82 45
4522.98 42
4523.13 38
4523.28 33
4523.44 28
4523.59 23
4523.75 21
4523.90 20
4524.05 21
4524.21 22
4524.36 25
4524.52 27
4524.67 30
4524.82 32
4524.98 34
4525.13 37
4525.29 41
4525.44 46
4525.59 53
4525.75 61
4525.90 70
4526.06 79
4526.21 88
4526.37 95
4526.52 101
4526.67 104
4526.83 106
4526.98 106
4527.14 105
4527.29 105
4527.44 105
4527.60 106
4527.75 108
4527.91 110
4528.06 112
4528.21 112
4528.37 110
4528.52 106
4528.68 99
4528.83 90
4528.99 81
4529.14 71
4529.29 61
4529.45 52
4529.60 44
4529.76 37
4529.91 32
4530.06 27
4530.22 22
4530.37 18
4530.53 13
4530.68 8
4530.84 4
4530.99 0
4531.14 0
4531.30 0
4531.45 0
4531.61 0
4531.76 0
4531.92 0
4532.07 0
4532.22 2
4532.38 3
4532.53 4
4532.69 4
4532.84 4
4533.00 4
4533.15 4
4533.30 5
4533.46 6
4533.61 7
4533.77 8
4533.92 8
4534.07 8
4534.23 6
4534.38 4
4534.54 2
4534.69 0
4534.85 0
4535.00 1
4535.15 3
4535.31 6
4535.46 10
4535.62 13
4535.77 15
4535.93 17
4536.08 17
4536.23 17
4536.39 16
4536.54 15
4536.70 15
4536.85 15
4537.01 14
4537.16 13
4537.31 12
4537.47 10
4537.62 8
4537.78 6
4537.93 5
4538.09 5
4538.24 6
4538.40 7
4538.55 9
4538.70 13
4538.86 17
4539.01 23
4539.17 30
4539.32 37
4539.48 44
4539.63 49
4539.78 51
4539.94 50
4540.09 47
4540.25 41
4540.40 35
4540.56 28
4540.71 22
4540.86 19
4541.02 18
4541.17 20
4541.33 23
4541.48 28
4541.64 33
4541.79 38
4541.95 42
4542.10 45
4542.25 47
4542.41 49
4542.56 49
4542.72 48
4542.87 46
4543.03 43
4543.18 37
4543.34 31
4543.49 24
4543.64 17
4543.80 11
4543.95 7
4544.11 4
4544.26 2
4544.42 1
4544.57 1
4544.72 0
4544.88 0
4545.03 0
4545.19 0
4545.34 0
4545.50 0
4545.65 0
4545.81 1
4545.96 5
4546.11 9
4546.27 13
4546.42 16
4546.58 18
4546.73 18
4546.89 18
4547.04 17
4547.20 17
4547.35 17
4547.51 17
4547.66 17
4547.81 17
4547.97 15
4548.12 12
4548.28 8
4548.43 4
4548.59 0
4548.74 0
4548.90 0
4549.05 0
4549.20 0
4549.36 0
4549.51 2
4549.67 6
4549.82 9
4549.98 12
4550.13 15
4550.29 16
4550.44 17
4550.60 16
4550.75 14
4550.90 12
4551.06 10
4551.21 7
4551.37 3
4551.52 0
4551.68 0
4551.83 0
4551.99 0
4552.14 0
4552.30 0
4552.45 0
4552.60 0
4552.76 3
4552.91 12
4553.07 22
4553.22 31
4553.38 38
4553.53 44
4553.69 47
4553.84 47
4554.00 45
4554.15 41
4554.31 36
4554.46 31
4554.61 26
4554.77 23
4554.92 21
4555.08 21
4555.23 22
4555.39 23
4555.54 24
4555.70 24
4555.85 22
4556.01 20
4556.16 17
4556.32 14
4556.47 10
4556.62 8
4556.78 7
4556.93 7
4557.09 9
4557.24 13
4557.40 18
4557.55 23
4557.71 30
4557.86 36
4558.02 42
4558.17 47
4558.33 51
4558.48 54
4558.64 56
4558.79 58
4558.94 59
4559.10 59
4559.25 60
4559.41 59
4559.56 58
4559.72 57
4559.87 55
4560.03 53
4560.18 53
4560.34 53
4560.49 56
4560.65 59
4560.80 63
4560.96 67
4561.11 71
4561.27 74
4561.42 75
4561.57 76
4561.73 75
4561.88 75
4562.04 74
4562.19 73
4562.35 72
4562.50 70
4562.66 68
4562.81 65
4562.97 61
4563.12 56
4563.28 52
4563.43 48
4563.59 45
4563.74 43
4563.90 42
4564.05 41
4564.21 41
4564.36 40
4564.51 39
4564.67 38
4564.82 37
4564.98 37
4565.13 36
4565.29 35
4565.44 34
4565.60 33
4565.75 30
4565.91 27
4566.06 23
4566.22 20
4566.37 18
4566.53 17
4566.68 17
4566.84 18
4566.99 19
4567.15 20
4567.30 21
4567.46 23
4567.61 26
4567.77 30
4567.92 36
4568.08 44
4568.23 53
4568.39 60
4568.54 66
4568.69 70
4568.85 71
4569.00 71
4569.16 69
4569.31 67
4569.47 64
4569.62 62
4569.78 59
4569.93 58
4570.09 57
4570.24 59
4570.40 62
4570.55 66
4570.71 72
4570.86 78
4571.02 84
4571.17 88
4571.33 90
4571.48 90
4571.64 89
4571.79 85
4571.95 81
4572.10 76
4572.26 71
4572.41 67
4572.57 64
4572.72 61
4572.88 59
4573.03 56
4573.19 53
4573.34 50
4573.50 46
4573.65 42
4573.81 37
4573.96 33
4574.12 29
4574.27 25
4574.43 21
4574.58 17
4574.74 14
4574.89 10
4575.05 6
4575.20 2
4575.36 0
4575.51 0
4575.67 0
4575.82 0
4575.98 0
4576.13 0
4576.29 0
4576.44 0
4576.60 3
4576.75 8
4576.91 11
4577.06 14
4577.22 16
4577.37 18
4577.53 20
4577.68 24
4577.84 29
4577.99 36
4578.15 44
4578.30 51
4578.46 58
4578.61 63
4578.77 65
4578.92 65
4579.08 63
4579.23 60
4579.39 55
4579.54 49
4579.70 44
4579.85 39
4580.01 35
4580.16 31
4580.32 28
4580.47 25
4580.63 22
4580.78 20
4580.94 18
4581.09 17
4581.25 16
4581.40 17
4581.56 20
4581.71 23
4581.87 27
4582.02 32
4582.18 36
4582.33 39
4582.49 41
4582.64 40
4582.80 39
4582.95 36
4583.11 34
4583.26 32
4583.42 30
4583.57 29
4583.73 29
4583.88 28
4584.04 28
4584.19 27
4584.35 26
4584.50 25
4584.66 25
4584.81 25
4584.97 25
4585.12 24
4585.28 24
4585.43 22
4585.59 21
4585.74 20
4585.90 19
4586.05 19
4586.21 20
4586.36 21
4586.52 23
4586.67 25
4586.83 27
4586.99 30
4587.14 34
4587.30 38
4587.45 42
4587.61 46
4587.76 49
4587.92 51
4588.07 53
4588.23 54
4588.38 54
4588.54 55
4588.69 56
4588.85 56
4589.00 56
4589.16 55
4589.31 53
4589.47 50
4589.62 47
4589.78 43
4589.93 40
4590.09 37
4590.24 35
4590.40 33
4590.55 32
4590.71 31
4590.86 29
4591.02 27
4591.18 25
4591.33 22
4591.49 19
4591.64 17
4591.80 16
4591.95 17
4592.11 20
4592.26 24
4592.42 29
4592.57 35
4592.73 40
4592.88 46
4593.04 51
4593.19 56
4593.35 60
4593.50 64
4593.66 66
4593.81 68
4593.97 68
4594.13 67
4594.28 65
4594.44 64
4594.59 64
4594.75 65
4594.90 69
4595.06 75
4595.21 83
4595.37 91
4595.52 100
4595.68 109
4595.83 117
4595.99 124
4596.14 130
4596.30 136
4596.45 141
4596.61 145
4596.77 149
4596.92 152
4597.08 155
4597.23 157
4597.39 158
4597.54 159
4597.70 158
4597.85 157
4598.01 154
4598.16 152
4598.32 149
4598.47 146
4598.63 144
4598.78 143
4598.94 143
4599.10 144
4599.25 145
4599.41 147
4599.56 148
4599.72 148
4599.87 147
4600.03 144
4600.18 140
4600.34 135
4600.49 131
4600.65 127
4600.80 126
4600.96 127
4601.12 130
4601.27 136
4601.43 143
4601.58 149
4601.74 155
4601.89 158
4602.05 158
4602.20 156
4602.36 151
4602.51 145
4602.67 138
4602.82 130
4602.98 122
4603.14 115
4603.29 109
4603.45 105
4603.60 103
4603.76 102
4603.91 103
4604.07 104
4604.22 105
4604.38 106
4604.53 105
4604.69 104
4604.85 103
4605.00 102
4605.16 102
4605.31 103
4605.47 106
4605.62 110
4605.78 114
4605.93 117
4606.09 119
4606.24 119
4606.40 117
4606.56 112
4606.71 106
4606.87 98
4607.02 90
4607.18 81
4607.33 73
4607.49 67
4607.64 62
4607.80 59
4607.96 58
4608.11 58
4608.27 59
4608.42 60
4608.58 60
4608.73 60
4608.89 59
4609.04 58
4609.20 58
4609.36 57
4609.51 57
4609.67 57
4609.82 56
4609.98 54
4610.13 51
4610.29 47
4610.44 42
4610.60 36
4610.75 31
4610.91 28
4611.07 27
4611.22 29
4611.38 32
4611.53 35
4611.69 39
4611.84 41
4612.00 41
4612.16 40
4612.31 37
4612.47 34
4612.62 30
4612.78 27
4612.93 24
4613.09 23
4613.24 22
4613.40 22
4613.56 24
4613.71 26
4613.87 29
4614.02 33
4614.18 37
4614.33 41
4614.49 44
4614.64 46
4614.80 47
4614.96 47
4615.11 47
4615.27 46
4615.42 44
4615.58 43
4615.73 41
4615.89 40
4616.05 38
4616.20 37
4616.36 36
4616.51 36
4616.67 37
4616.82 39
4616.98 41
4617.14 44
4617.29 47
4617.45 50
4617.60 53
4617.76 56
4617.91 58
4618.07 58
4618.22 57
4618.38 53
4618.54 48
4618.69 42
4618.85 36
4619.00 30
4619.16 26
4619.31 23
4619.47 21
4619.63 20
4619.78 20
4619.94 20
4620.09 20
4620.25 21
4620.40 24
4620.56 28
4620.72 32
4620.87 37
4621.03 41
4621.18 43
4621.34 44
4621.49 42
4621.65 39
4621.81 34
4621.96 29
4622.12 25
4622.27 22
4622.43 21
4622.59 21
4622.74 22
4622.90 25
4623.05 28
4623.21 32
4623.36 34
4623.52 36
4623.68 36
4623.83 34
4623.99 31
4624.14 28
4624.30 25
4624.45 25
4624.61 26
4624.77 31
4624.92 37
4625.08 45
4625.23 52
4625.39 56
4625.55 58
4625.70 57
4625.86 52
4626.01 45
4626.17 36
4626.32 27
4626.48 18
4626.64 11
4626.79 6
4626.95 2
4627.10 0
4627.26 0
4627.41 1
4627.57 4
4627.73 9
4627.88 15
4628.04 20
4628.19 26
4628.35 29
4628.51 31
4628.66 30
4628.82 27
4628.97 23
4629.13 19
4629.29 16
4629.44 14
4629.60 15
4629.75 18
4629.91 22
4630.06 28
4630.22 35
4630.38 43
4630.53 52
4630.69 61
4630.84 70
4631.00 78
4631.16 86
4631.31 94
4631.47 99
4631.62 104
4631.78 107
4631.94 108
4632.09 108
4632.25 108
4632.40 106
4632.56 105
4632.72 103
4632.87 100
4633.03 98
4633.18 96
4633.34 94
4633.49 93
4633.65 91
4633.81 91
4633.96 91
4634.12 90
4634.27 90
4634.43 89
4634.59 88
4634.74 85
4634.90 82
4635.05 78
4635.21 74
4635.37 70
4635.52 65
4635.68 60
4635.83 55
4635.99 50
4636.15 46
4636.30 42
4636.46 39
4636.61 36
4636.77 35
4636.93 34
4637.08 34
4637.24 34
4637.39 34
4637.55 34
4637.71 34
4637.86 34
4638.02 34
4638.17 34
4638.33 35
4638.49 37
4638.64 39
4638.80 42
4638.95 45
4639.11 48
4639.27 50
4639.42 52
4639.58 53
4639.73 54
4639.89 54
4640.05 53
4640.20 51
4640.36 49
4640.51 46
4640.67 43
4640.83 39
4640.98 35
4641.14 31
4641.30 27
4641.45 22
4641.61 17
4641.76 12
4641.92 7
4642.08 2
4642.23 0
4642.39 0
4642.54 0
4642.70 0
4642.86 0
4643.01 0
4643.17 0
4643.32 0
4643.48 1
4643.64 6
4643.79 9
4643.95 12
4644.11 13
4644.26 12
4644.42 11
4644.57 9
4644.73 8
4644.89 8
4645.04 10
4645.20 14
4645.35 19
4645.51 25
4645.67 30
4645.82 33
4645.98 34
4646.13 32
4646.29 27
4646.45 21
4646.60 12
4646.76 4
4646.92 0
4647.07 0
4647.23 0
4647.38 0
4647.54 0
4647.70 2
4647.85 9
4648.01 15
4648.17 21
4648.32 25
4648.48 28
4648.63 30
4648.79 32
4648.95 33
4649.10 33
4649.26 33
4649.41 32
4649.57 30
4649.73 27
4649.88 24
4650.04 23
4650.20 23
4650.35 26
4650.51 31
4650.66 38
4650.82 47
4650.98 56
4651.13 64
4651.29 70
4651.45 75
4651.60 77
4651.76 78
4651.91 77
4652.07 76
4652.23 73
4652.38 71
4652.54 68
4652.70 65
4652.85 61
4653.01 57
4653.16 53
4653.32 49
4653.48 47
4653.63 45
4653.79 43
4653.95 43
4654.10 42
4654.26 42
4654.41 43
4654.57 43
4654.73 44
4654.88 46
4655.04 47
4655.20 49
4655.35 49
4655.51 50
4655.67 50
4655.82 49
4655.98 49
4656.13 49
4656.29 49
4656.45 50
4656.60 50
4656.76 51
4656.92 51
4657.07 49
4657.23 47
4657.39 43
4657.54 38
4657.70 33
4657.85 29
4658.01 25
4658.17 23
4658.32 22
4658.48 23
4658.64 24
4658.79 26
4658.95 27
4659.11 29
4659.26 30
4659.42 31
4659.57 32
4659.73 33
4659.89 32
4660.04 30
4660.20 27
4660.36 23
4660.51 17
4660.67 12
4660.83 6
4660.98 2
4661.14 0
4661.29 0
4661.45 0
4661.61 0
4661.76 0
4661.92 0
4662.08 2
4662.23 4
4662.39 6
4662.55 6
4662.70 4
4662.86 2
4663.02 0
4663.17 0
4663.33 0
4663.48 0
4663.64 0
4663.80 3
4663.95 8
4664.11 12
4664.27 17
4664.42 21
4664.58 24
4664.74 26
4664.89 28
4665.05 29
4665.21 30
4665.36 30
4665.52 31
4665.68 33
4665.83 37
4665.99 44
4666.14 53
4666.30 65
4666.46 77
4666.61 88
4666.77 97
4666.93 102
4667.08 103
4667.24 101
4667.40 97
4667.55 93
4667.71 89
4667.87 87
4668.02 86
4668.18 87
4668.34 89
4668.49 92
4668.65 94
4668.81 95
4668.96 96
4669.12 96
4669.27 95
4669.43 93
4669.59 91
4669.74 89
4669.90 86
4670.06 83
4670.21 79
4670.37 75
4670.53 71
4670.68 67
4670.84 63
4671.00 60
4671.15 57
4671.31 53
4671.47 49
4671.62 44
4671.78 39
4671.94 33
4672.09 28
4672.25 23
4672.41 20
4672.56 19
4672.72 18
4672.88 19
4673.03 20
4673.19 21
4673.35 22
4673.50 24
4673.66 25
4673.82 28
4673.97 32
4674.13 38
4674.29 46
4674.44 54
4674.60 62
4674.76 68
4674.91 73
4675.07 76
4675.23 76
4675.38 75
4675.54 73
4675.70 71
4675.85 70
4676.01 70
4676.17 72
4676.32 75
4676.48 79
4676.64 83
4676.79 88
4676.95 93
4677.11 96
4677.26 100
4677.42 102
4677.58 105
4677.73 108
4677.89 110
4678.05 112
4678.20 113
4678.36 113
4678.52 112
4678.67 111
4678.83 108
4678.99 106
4679.14 104
4679.30 103
4679.46 103
4679.61 104
4679.77 105
4679.93 107
4680.08 108
4680.24 110
4680.40 110
4680.55 108
4680.71 105
4680.87 100
4681.02 94
4681.18 86
4681.34 77
4681.49 69
4681.65 62
4681.81 56
4681.96 52
4682.12 50
4682.28 49
4682.43 49
4682.59 50
4682.75 49
4682.90 48
4683.06 46
4683.22 43
4683.37 40
4683.53 37
4683.69 34
4683.85 33
4684.00 32
4684.16 31
4684.32 31
4684.47 30
4684.63 30
4684.79 30
4684.94 32
4685.10 36
4685.26 42
4685.41 49
4685.57 56
4685.73 63
4685.88 69
4686.04 72
4686.20 73
4686.35 72
4686.51 71
4686.67 69
4686.82 68
4686.98 68
4687.14 68
4687.30 68
4687.45 68
4687.61 68
4687.77 66
4687.92 64
4688.08 62
4688.24 60
4688.39 58
4688.55 57
4688.71 57
4688.86 57
4689.02 56
4689.18 55
4689.33 54
4689.49 52
4689.65 51
4689.81 51
4689.96 51
4690.12 53
4690.28 56
4690.43 60
4690.59 63
4690.75 67
4690.90 69
4691.06 70
4691.22 69
4691.37 66
4691.53 63
4691.69 59
4691.84 55
4692.00 51
4692.16 48
4692.32 45
4692.47 42
4692.63 39
4692.79 36
4692.94 33
4693.10 30
4693.26 28
4693.41 26
4693.57 25
4693.73 25
4693.89 26
4694.04 26
4694.20 26
4694.36 26
4694.51 27
4694.67 28
4694.83 30
4694.98 32
4695.14 36
4695.30 39
4695.45 43
4695.61 47
4695.77 51
4695.93 54
4696.08 57
4696.24 60
4696.40 62
4696.55 63
4696.71 64
4696.87 64
4697.02 65
4697.18 65
4697.34 66
4697.50 66
4697.65 67
4697.81 66
4697.97 64
4698.12 61
4698.28 56
4698.44 51
4698.60 45
4698.75 40
4698.91 35
4699.07 30
4699.22 27
4699.38 25
4699.54 24
4699.69 24
4699.85 25
4700.01 28
4700.17 31
4700.32 35
4700.48 39
4700.64 44
4700.79 48
4700.95 52
4701.11 56
4701.27 59
4701.42 61
4701.58 63
4701.74 64
4701.89 65
4702.05 66
4702.21 67
4702.36 68
4702.52 70
4702.68 71
4702.84 73
4702.99 75
4703.15 77
4703.31 78
4703.46 79
4703.62 79
4703.78 78
4703.94 77
4704.09 74
4704.25 71
4704.41 68
4704.56 65
4704.72 62
4704.88 59
4705.04 57
4705.19 54
4705.35 52
4705.51 51
4705.66 50
4705.82 50
4705.98 51
4706.14 52
4706.29 53
4706.45 53
4706.61 52
4706.76 50
4706.92 48
4707.08 45
4707.24 42
4707.39 38
4707.55 34
4707.71 29
4707.86 25
4708.02 21
4708.18 17
4708.34 15
4708.49 14
4708.65 16
4708.81 20
4708.97 25
4709.12 31
4709.28 38
4709.44 44
4709.59 49
4709.75 53
4709.91 56
4710.07 59
4710.22 60
4710.38 60
4710.54 60
4710.69 59
4710.85 57
4711.01 54
4711.17 52
4711.32 49
4711.48 47
4711.64 44
4711.80 41
4711.95 38
4712.11 35
4712.27 33
4712.42 32
4712.58 32
4712.74 34
4712.90 36
4713.05 39
4713.21 42
4713.37 45
4713.53 46
4713.68 46
4713.84 43
4714.00 38
4714.15 31
4714.31 22
4714.47 12
4714.63 4
4714.78 0
4714.94 0
4715.10 0
4715.26 0
4715.41 0
4715.57 0
4715.73 0
4715.89 0
4716.04 1
4716.20 8
4716.36 15
4716.51 22
4716.67 29
4716.83 35
4716.99 40
4717.14 43
4717.30 45
4717.46 45
4717.62 45
4717.77 43
4717.93 41
4718.09 39
4718.25 38
4718.40 37
4718.56 35
4718.72 34
4718.87 32
4719.03 29
4719.19 26
4719.35 22
4719.50 18
4719.66 14
4719.82 10
4719.98 7
4720.13 6
4720.29 5
4720.45 6
4720.61 8
4720.76 11
4720.92 14
4721.08 16
4721.24 18
4721.39 19
4721.55 20
4721.71 21
4721.87 21
4722.02 20
4722.18 19
4722.34 17
4722.50 14
4722.65 11
4722.81 8
4722.97 6
4723.13 6
4723.28 8
4723.44 11
4723.60 15
4723.75 19
4723.91 24
4724.07 27
4724.23 30
4724.38 32
4724.54 34
4724.70 37
4724.86 40
4725.01 42
4725.17 44
4725.33 45
4725.49 45
4725.64 44
4725.80 43
4725.96 43
4726.12 44
4726.27 47
4726.43 49
4726.59 52
4726.75 54
4726.90 54
4727.06 53
4727.22 51
4727.38 48
4727.53 47
4727.69 46
4727.85 47
4728.01 49
4728.16 52
4728.32 55
4728.48 57
4728.64 58
4728.79 57
4728.95 54
4729.11 50
4729.27 45
4729.43 41
4729.58 36
4729.74 33
4729.90 31
4730.06 30
4730.21 31
4730.37 32
4730.53 35
4730.69 38
4730.84 40
4731.00 42
4731.16 43
4731.32 43
4731.47 43
4731.63 43
4731.79 44
4731.95 47
4732.10 52
4732.26 58
4732.42 65
4732.58 71
4732.73 75
4732.89 79
4733.05 81
4733.21 81
4733.36 81
4733.52 81
4733.68 80
4733.84 79
4734.00 77
4734.15 74
4734.31 70
4734.47 65
4734.63 59
4734.78 52
4734.94 44
4735.10 37
4735.26 30
4735.41 24
4735.57 18
4735.73 14
4735.89 11
4736.04 10
4736.20 10
4736.36 12
4736.52 14
4736.68 18
4736.83 22
4736.99 25
4737.15 27
4737.31 27
4737.46 24
4737.62 20
4737.78 13
4737.94 5
4738.09 0
4738.25 0
4738.41 0
4738.57 0
4738.73 0
4738.88 0
4739.04 0
4739.20 0
4739.36 4
4739.51 12
4739.67 19
4739.83 24
4739.99 27
4740.14 29
4740.30 30
4740.46 31
4740.62 33
4740.78 35
4740.93 38
4741.09 41
4741.25 43
4741.41 45
4741.56 46
4741.72 47
4741.88 48
4742.04 49
4742.20 50
4742.35 52
4742.51 52
4742.67 52
4742.83 51
4742.98 49
4743.14 46
4743.30 44
4743.46 41
4743.62 39
4743.77 39
4743.93 40
4744.09 43
4744.25 48
4744.40 54
4744.56 63
4744.72 71
4744.88 80
4745.04 87
4745.19 93
4745.35 96
4745.51 96
4745.67 93
4745.82 88
4745.98 82
4746.14 75
4746.30 68
4746.46 63
4746.61 59
4746.77 56
4746.93 54
4747.09 53
4747.25 52
4747.40 51
4747.56 50
4747.72 49
4747.88 49
4748.03 50
4748.19 52
4748.35 56
4748.51 60
4748.67 64
4748.82 66
4748.98 68
4749.14 67
4749.30 66
4749.46 63
4749.61 61
4749.77 59
4749.93 58
4750.09 60
4750.25 63
4750.40 68
4750.56 74
4750.72 81
4750.88 86
4751.03 91
4751.19 94
4751.35 96
4751.51 95
4751.67 94
4751.82 91
4751.98 89
4752.14 87
4752.30 86
4752.46 85
4752.61 85
4752.77 84
4752.93 82
4753.09 79
4753.25 75
4753.40 70
4753.56 65
4753.72 59
4753.88 54
4754.04 51
4754.19 49
4754.35 49
4754.51 50
4754.67 53
4754.83 56
4754.98 58
4755.14 61
4755.30 62
4755.46 63
4755.62 63
4755.77 64
4755.93 64
4756.09 65
4756.25 65
4756.41 64
4756.56 62
4756.72 59
4756.88 56
4757.04 54
4757.20 52
4757.35 52
4757.51 54
4757.67 57
4757.83 62
4757.99 67
4758.14 74
4758.30 79
4758.46 83
4758.62 85
4758.78 85
4758.93 84
4759.09 82
4759.25 79
4759.41 78
4759.57 79
4759.72 82
4759.88 87
4760.04 93
4760.20 99
4760.36 106
4760.51 113
4760.67 121
4760.83 129
4760.99 139
4761.15 150
4761.30 162
4761.46 175
4761.62 190
4761.78 206
4761.94 223
4762.10 240
4762.25 257
4762.41 274
4762.57 291
4762.73 309
4762.89 326
4763.04 345
4763.20 366
4763.36 387
4763.52 410
4763.68 433
4763.83 455
4763.99 476
4764.15 494
4764.31 509
4764.47 523
4764.62 536
4764.78 550
4764.94 565
4765.10 582
4765.26 600
4765.42 618
4765.57 635
4765.73 651
4765.89 663
4766.05 672
4766.21 679
4766.36 683
4766.52 685
4766.68 686
4766.84 685
4767.00 683
4767.16 681
4767.31 677
4767.47 672
4767.63 665
4767.79 656
4767.95 645
4768.10 630
4768.26 611
4768.42 588
4768.58 563
4768.74 535
4768.90 507
4769.05 480
4769.21 453
4769.37 429
4769.53 406
4769.69 385
4769.85 364
4770.00 344
4770.16 324
4770.32 305
4770.48 288
4770.64 272
4770.79 256
4770.95 241
4771.11 227
4771.27 212
4771.43 197
4771.59 183
4771.74 170
4771.90 160
4772.06 153
4772.22 150
4772.38 150
4772.54 152
4772.69 153
4772.85 154
4773.01 152
4773.17 148
4773.33 140
4773.48 132
4773.64 124
4773.80 116
4773.96 110
4774.12 107
4774.28 104
4774.43 103
4774.59 102
4774.75 101
4774.91 100
4775.07 98
4775.23 98
4775.38 98
4775.54 101
4775.70 105
4775.86 110
4776.02 116
4776.18 121
4776.33 123
4776.49 123
4776.65 120
4776.81 114
4776.97 107
4777.13 98
4777.28 90
4777.44 81
4777.60 74
4777.76 68
4777.92 64
4778.08 62
4778.23 62
4778.39 64
4778.55 68
4778.71 73
4778.87 78
4779.03 82
4779.18 84
4779.34 84
4779.50 83
4779.66 81
4779.82 78
4779.98 75
4780.14 73
4780.29 70
4780.45 66
4780.61 63
4780.77 59
4780.93 55
4781.09 51
4781.24 48
4781.40 47
4781.56 48
4781.72 50
4781.88 53
4782.04 57
4782.19 61
4782.35 65
4782.51 68
4782.67 70
4782.83 70
4782.99 70
4783.15 68
4783.30 65
4783.46 60
4783.62 55
4783.78 48
4783.94 42
4784.10 36
4784.25 31
4784.41 25
4784.57 20
4784.73 15
4784.89 10
4785.05 6
4785.21 4
4785.36 4
4785.52 6
4785.68 10
4785.84 15
4786.00 20
4786.16 24
4786.31 27
4786.47 29
4786.63 28
4786.79 27
4786.95 24
4787.11 22
4787.27 20
4787.42 19
4787.58 18
4787.74 17
4787.90 17
4788.06 17
4788.22 18
4788.38 20
4788.53 22
4788.69 25
4788.85 27
4789.01 28
4789.17 27
4789.33 25
4789.49 21
4789.64 16
4789.80 12
4789.96 8
4790.12 7
4790.28 8
4790.44 11
4790.60 15
4790.75 21
4790.91 27
4791.07 32
4791.23 37
4791.39 42
4791.55 46
4791.71 49
4791.86 50
4792.02 51
4792.18 50
4792.34 48
4792.50 45
4792.66 42
4792.82 39
4792.97 37
4793.13 35
4793.29 34
4793.45 32
4793.61 30
4793.77 28
4793.93 26
4794.08 23
4794.24 20
4794.40 16
4794.56 13
4794.72 11
4794.88 9
4795.04 8
4795.19 8
4795.35 9
4795.51 11
4795.67 11
4795.83 10
4795.99 8
4796.15 4
4796.31 0
4796.46 0
4796.62 0
4796.78 0
4796.94 0
4797.10 0
4797.26 0
4797.42 0
4797.58 4
4797.73 8
4797.89 11
4798.05 12
4798.21 14
4798.37 15
4798.53 16
4798.69 17
4798.84 18
4799.00 17
4799.16 17
4799.32 16
4799.48 16
4799.64 15
4799.80 14
4799.96 15
4800.11 15
4800.27 16
4800.43 18
4800.59 21
4800.75 25
4800.91 30
4801.07 35
4801.23 40
4801.38 43
4801.54 44
4801.70 43
4801.86 40
4802.02 36
4802.18 30
4802.34 25
4802.50 20
4802.65 15
4802.81 12
4802.97 11
4803.13 11
4803.29 14
4803.45 17
4803.61 20
4803.77 24
4803.92 25
4804.08 25
4804.24 22
4804.40 19
4804.56 15
4804.72 11
4804.88 8
4805.04 7
4805.20 6
4805.35 6
4805.51 7
4805.67 7
4805.83 6
4805.99 5
4806.15 4
4806.31 4
4806.47 4
4806.62 6
4806.78 9
4806.94 12
4807.10 16
4807.26 19
4807.42 21
4807.58 21
4807.74 19
4807.90 17
4808.05 14
4808.21 13
4808.37 13
4808.53 14
4808.69 17
4808.85 21
4809.01 25
4809.17 27
4809.33 28
4809.48 28
4809.64 28
4809.80 26
4809.96 25
4810.12 25
4810.28 25
4810.44 26
4810.60 27
4810.76 29
4810.91 31
4811.07 34
4811.23 38
4811.39 43
4811.55 49
4811.71 56
4811.87 64
4812.03 72
4812.19 79
4812.34 85
4812.50 90
4812.66 93
4812.82 95
4812.98 95
4813.14 95
4813.30 94
4813.46 92
4813.62 90
4813.77 87
4813.93 84
4814.09 79
4814.25 74
4814.41 67
4814.57 60
4814.73 53
4814.89 47
4815.05 42
4815.21 38
4815.36 35
4815.52 33
4815.68 32
4815.84 31
4816.00 31
4816.16 32
4816.32 35
4816.48 39
4816.64 44
4816.80 49
4816.95 55
4817.11 59
4817.27 62
4817.43 62
4817.59 60
4817.75 57
4817.91 52
4818.07 47
4818.23 43
4818.39 40
4818.54 37
4818.70 34
4818.86 32
4819.02 30
4819.18 28
4819.34 27
4819.50 26
4819.66 27
4819.82 30
4819.98 33
4820.14 37
4820.29 42
4820.45 46
4820.61 50
4820.77 54
4820.93 57
4821.09 60
4821.25 63
4821.41 66
4821.57 68
4821.73 72
4821.88 76
4822.04 81
4822.20 88
4822.36 94
4822.52 100
4822.68 105
4822.84 108
4823.00 108
4823.16 106
4823.32 102
4823.48 96
4823.64 90
4823.79 85
4823.95 80
4824.11 76
4824.27 73
4824.43 71
4824.59 68
4824.75 64
4824.91 59
4825.07 53
4825.23 45
4825.39 36
4825.54 26
4825.70 16
4825.86 8
4826.02 1
4826.18 0
4826.34 0
4826.50 0
4826.66 0
4826.82 0
4826.98 0
4827.14 0
4827.30 0
4827.45 2
4827.61 7
4827.77 13
4827.93 17
4828.09 21
4828.25 23
4828.41 24
4828.57 24
4828.73 24
4828.89 24
4829.05 23
4829.21 23
4829.37 22
4829.52 21
4829.68 19
4829.84 16
4830.00 15
4830.16 14
4830.32 13
4830.48 14
4830.64 14
4830.80 14
4830.96 13
4831.12 12
4831.28 9
4831.44 8
4831.59 7
4831.75 9
4831.91 13
4832.07 18
4832.23 25
4832.39 32
4832.55 37
4832.71 41
4832.87 43
4833.03 43
4833.19 43
4833.35 43
4833.51 43
4833.66 44
4833.82 45
4833.98 45
4834.14 46
4834.30 45
4834.46 45
4834.62 43
4834.78 42
4834.94 40
4835.10 37
4835.26 35
4835.42 32
4835.58 29
4835.74 27
4835.89 24
4836.05 23
4836.21 21
4836.37 20
4836.53 20
4836.69 21
4836.85 22
4837.01 24
4837.17 27
4837.33 29
4837.49 30
4837.65 31
4837.81 31
4837.97 30
4838.13 29
4838.29 28
4838.44 28
4838.60 29
4838.76 30
4838.92 33
4839.08 36
4839.24 38
4839.40 38
4839.56 38
4839.72 35
4839.88 31
4840.04 27
4840.20 23
4840.36 19
4840.52 18
4840.68 17
4840.84 18
4840.99 19
4841.15 21
4841.31 21
4841.47 20
4841.63 18
4841.79 14
4841.95 9
4842.11 3
4842.27 0
4842.43 0
4842.59 0
4842.75 0
4842.91 0
4843.07 0
4843.23 2
4843.39 4
4843.55 5
4843.70 5
4843.86 3
4844.02 2
4844.18 0
4844.34 0
4844.50 2
4844.66 6
4844.82 12
4844.98 19
4845.14 27
4845.30 34
4845.46 41
4845.62 46
4845.78 50
4845.94 53
4846.10 56
4846.26 57
4846.42 58
4846.58 59
4846.73 58
4846.89 57
4847.05 56
4847.21 55
4847.37 54
4847.53 54
4847.69 54
4847.85 56
4848.01 58
4848.17 60
4848.33 62
4848.49 63
4848.65 64
4848.81 63
4848.97 62
4849.13 60
4849.29 57
4849.45 55
4849.61 51
4849.77 47
4849.93 42
4850.08 36
4850.24 30
4850.40 26
4850.56 22
4850.72 21
4850.88 21
4851.04 22
4851.20 22
4851.36 22
4851.52 20
4851.68 16
4851.84 13
4852.00 11
4852.16 10
4852.32 11
4852.48 15
4852.64 21
4852.80 29
4852.96 37
4853.12 45
4853.28 53
4853.44 60
4853.60 66
4853.76 71
4853.92 76
4854.07 80
4854.23 83
4854.39 85
4854.55 87
4854.71 90
4854.87 92
4855.03 95
4855.19 97
4855.35 99
4855.51 101
4855.67 102
4855.83 102
4855.99 102
4856.15 100
4856.31 96
4856.47 91
4856.63 84
4856.79 77
4856.95 70
4857.11 65
4857.27 62
4857.43 61
4857.59 61
4857.75 63
4857.91 65
4858.07 66
4858.23 67
4858.39 66
4858.55 65
4858.70 64
4858.86 65
4859.02 66
4859.18 69
4859.34 72
4859.50 77
4859.66 81
4859.82 84
4859.98 87
4860.14 89
4860.30 89
4860.46 89
4860.62 89
4860.78 89
4860.94 88
4861.10 86
4861.26 85
4861.42 83
4861.58 80
4861.74 76
4861.90 71
4862.06 65
4862.22 58
4862.38 51
4862.54 43
4862.70 36
4862.86 31
4863.02 28
4863.18 28
4863.34 31
4863.50 36
4863.66 43
4863.82 51
4863.98 58
4864.14 65
4864.30 71
4864.46 74
4864.62 76
4864.78 76
4864.93 75
4865.09 73
4865.25 71
4865.41 68
4865.57 65
4865.73 62
4865.89 60
4866.05 58
4866.21 58
4866.37 59
4866.53 61
4866.69 66
4866.85 71
4867.01 76
4867.17 80
4867.33 83
4867.49 85
4867.65 86
4867.81 88
4867.97 90
4868.13 93
4868.29 96
4868.45 99
4868.61 100
4868.77 100
4868.93 98
4869.09 94
4869.25 88
4869.41 81
4869.57 74
4869.73 67
4869.89 59
4870.05 53
4870.21 48
4870.37 45
4870.53 43
4870.69 43
4870.85 44
4871.01 46
4871.17 46
4871.33 46
4871.49 43
4871.65 38
4871.81 31
4871.97 23
4872.13 14
4872.29 5
4872.45 0
4872.61 0
4872.77 0
4872.93 0
4873.09 0
4873.25 0
4873.41 0
4873.57 0
4873.73 5
4873.89 13
4874.05 20
4874.21 26
4874.37 29
4874.53 30
4874.69 31
4874.85 32
4875.01 34
4875.17 36
4875.33 39
4875.49 41
4875.65 42
4875.81 41
4875.97 38
4876.13 34
4876.29 30
4876.45 27
4876.61 25
4876.77 26
4876.93 27
4877.09 29
4877.25 30
4877.41 31
4877.57 32
4877.73 32
4877.89 33
4878.05 36
4878.21 40
4878.37 45
4878.53 51
4878.69 56
4878.85 60
4879.01 63
4879.17 64
4879.33 63
4879.49 60
4879.65 56
4879.81 52
4879.97 49
4880.13 45
4880.29 43
4880.45 42
4880.61 41
4880.77 42
4880.93 43
4881.09 45
4881.25 47
4881.41 49
4881.57 51
4881.73 51
4881.89 50
4882.05 49
4882.21 47
4882.37 45
4882.53 45
4882.69 46
4882.85 48
4883.01 50
4883.17 51
4883.33 51
4883.49 49
4883.65 47
4883.81 44
4883.97 42
4884.13 41
4884.29 42
4884.45 43
4884.61 44
4884.77 44
4884.93 42
4885.09 39
4885.25 35
4885.41 31
4885.57 28
4885.73 25
4885.89 23
4886.05 21
4886.21 21
4886.37 20
4886.53 19
4886.69 19
4886.85 18
4887.01 16
4887.17 15
4887.33 12
4887.49 9
4887.65 6
4887.81 1
4887.97 0
4888.13 0
4888.29 0
4888.45 0
4888.61 0
4888.77 0
4888.93 0
4889.09 3
4889.25 8
4889.42 12
4889.58 17
4889.74 21
4889.90 24
4890.06 27
4890.22 31
4890.38 33
4890.54 36
4890.70 38
4890.86 40
4891.02 41
4891.18 43
4891.34 45
4891.50 46
4891.66 46
4891.82 46
4891.98 44
4892.14 41
4892.30 36
4892.46 31
4892.62 27
4892.78 22
4892.94 19
4893.10 17
4893.26 16
4893.42 15
4893.58 13
4893.74 10
4893.90 5
4894.06 0
4894.22 0
4894.38 0
4894.54 0
4894.70 0
4894.86 0
4895.02 0
4895.18 0
4895.34 4
4895.50 10
4895.66 16
4895.83 20
4895.99 24
4896.15 26
4896.31 29
4896.47 33
4896.63 37
4896.79 42
4896.95 48
4897.11 53
4897.27 58
4897.43 63
4897.59 68
4897.75 72
4897.91 76
4898.07 80
4898.23 84
4898.39 88
4898.55 91
4898.71 93
4898.87 93
4899.03 92
4899.19 89
4899.35 85
4899.51 80
4899.67 74
4899.83 68
4899.99 63
4900.15 59
4900.31 56
4900.48 56
4900.64 57
4900.80 59
4900.96 62
4901.12 65
4901.28 67
4901.44 68
4901.60 67
4901.76 65
4901.92 62
4902.08 60
4902.24 58
4902.40 57
4902.56 57
4902.72 59
4902.88 62
4903.04 65
4903.20 68
4903.36 71
4903.52 75
4903.68 80
4903.84 85
4904.00 92
4904.16 100
4904.33 107
4904.49 114
4904.65 120
4904.81 123
4904.97 125
4905.13 125
4905.29 124
4905.45 122
4905.61 119
4905.77 117
4905.93 115
4906.09 112
4906.25 109
4906.41 105
4906.57 99
4906.73 93
4906.89 86
4907.05 79
4907.21 72
4907.37 68
4907.53 65
4907.70 66
4907.86 68
4908.02 72
4908.18 78
4908.34 83
4908.50 86
4908.66 88
4908.82 88
4908.98 86
4909.14 82
4909.30 77
4909.46 71
4909.62 66
4909.78 63
4909.94 62
4910.10 63
4910.26 67
4910.42 73
4910.58 81
4910.75 89
4910.91 96
4911.07 101
4911.23 104
4911.39 104
4911.55 101
4911.71 98
4911.87 95
4912.03 93
4912.19 92
4912.35 94
4912.51 98
4912.67 102
4912.83 106
4912.99 110
4913.15 113
4913.31 117
4913.48 121
4913.64 126
4913.80 132
4913.96 138
4914.12 145
4914.28 151
4914.44 156
4914.60 161
4914.76 165
4914.92 169
4915.08 171
4915.24 173
4915.40 174
4915.56 174
4915.72 173
4915.88 171
4916.04 168
4916.21 165
4916.37 161
4916.53 157
4916.69 156
4916.85 156
4917.01 157
4917.17 160
4917.33 164
4917.49 168
4917.65 171
4917.81 173
4917.97 174
4918.13 174
4918.29 174
4918.45 174
4918.62 174
4918.78 173
4918.94 171
4919.10 168
4919.26 163
4919.42 158
4919.58 152
4919.74 146
4919.90 141
4920.06 138
4920.22 135
4920.38 134
4920.54 135
4920.70 136
4920.87 137
4921.03 138
4921.19 137
4921.35 136
4921.51 135
4921.67 133
4921.83 131
4921.99 130
4922.15 130
4922.31 131
4922.47 133
4922.63 134
4922.79 134
4922.95 133
4923.12 130
4923.28 126
4923.44 121
4923.60 115
4923.76 111
4923.92 107
4924.08 105
4924.24 103
4924.40 103
4924.56 103
4924.72 105
4924.88 108
4925.04 111
4925.21 114
4925.37 117
4925.53 117
4925.69 115
4925.85 110
4926.01 103
4926.17 95
4926.33 86
4926.49 80
4926.65 75
4926.81 73
4926.97 74
4927.14 75
4927.30 77
4927.46 78
4927.62 78
4927.78 79
4927.94 80
4928.10 82
4928.26 86
4928.42 91
4928.58 98
4928.74 105
4928.90 111
4929.07 115
4929.23 116
4929.39 114
4929.55 110
4929.71 103
4929.87 96
4930.03 89
4930.19 82
4930.35 76
4930.51 71
4930.67 67
4930.83 63
4931.00 59
4931.16 56
4931.32 53
4931.48 51
4931.64 50
4931.80 52
4931.96 55
4932.12 59
4932.28 65
4932.44 70
4932.60 75
4932.77 78
4932.93 80
4933.09 80
4933.25 79
4933.41 77
4933.57 74
4933.73 72
4933.89 71
4934.05 72
4934.21 74
4934.37 78
4934.54 83
4934.70 89
4934.86 95
4935.02 100
4935.18 105
4935.34 107
4935.50 108
4935.66 108
4935.82 107
4935.98 106
4936.15 106
4936.31 107
4936.47 110
4936.63 114
4936.79 118
4936.95 122
4937.11 124
4937.27 126
4937.43 127
4937.59 127
4937.76 126
4937.92 125
4938.08 122
4938.24 119
4938.40 115
4938.56 111
4938.72 105
4938.88 100
4939.04 95
4939.20 90
4939.37 86
4939.53 81
4939.69 78
4939.85 74
4940.01 72
4940.17 70
4940.33 70
4940.49 71
4940.65 72
4940.81 75
4940.98 79
4941.14 83
4941.30 88
4941.46 94
4941.62 99
4941.78 105
4941.94 109
4942.10 114
4942.26 117
4942.43 119
4942.59 121
4942.75 121
4942.91 121
4943.07 120
4943.23 118
4943.39 116
4943.55 114
4943.71 113
4943.87 114
4944.04 116
4944.20 118
4944.36 122
4944.52 124
4944.68 124
4944.84 123
4945.00 119
4945.16 114
4945.32 108
4945.49 102
4945.65 97
4945.81 94
4945.97 91
4946.13 90
4946.29 89
4946.45 89
4946.61 88
4946.77 86
4946.94 83
4947.10 79
4947.26 75
4947.42 71
4947.58 68
4947.74 67
4947.90 68
4948.06 70
4948.23 74
4948.39 79
4948.55 84
4948.71 88
4948.87 92
4949.03 94
4949.19 96
4949.35 97
4949.51 96
4949.68 95
4949.84 92
4950.00 88
4950.16 83
4950.32 80
4950.48 78
4950.64 79
4950.80 82
4950.97 88
4951.13 97
4951.29 106
4951.45 114
4951.61 122
4951.77 127
4951.93 130
4952.09 131
4952.26 130
4952.42 130
4952.58 131
4952.74 134
[truncated: 723,222 more chars]
